# Supplementary material for: A genomic analysis of mouse models of breast cancer reveals molecular features of mouse models and relationships to human breast cancer
Source: Breast Cancer Res. 2014 Jun 5;16(3):R59. doi: 10.1186/bcr3672 (PMC4078930; doi:10.1186/bcr3672)
Supplement: Additional file 2 — Fold change values organized by mouse tumor model type comparing the mouse model to all other types of mouse models. [file bcr3672-S2.zip › Additional_file_2/Ras_SAM/AdditionalFile52_Ras_SAM/DownregulatedGenesgather_transfac_121102.txt]

#	Annotation	Total Genes With Ann	Your Genes (With Ann)	Your Genes (No Ann)	Genome (With Ann)	Genome (No Ann)	ln(Bayes factor)	neg ln(p value)	FE: neg ln(p value)	FE: neg ln(FDR)	Genes
1	V$MAZ_Q6	356	356	88	10915	4812	9.79	11.93	15.08	9.24	1110035L05Rik 2410016F01Rik 2410129E14Rik 2700038L12Rik 2700083B06Rik 4833420K19Rik 4930488L10Rik 4930542G03Rik AA407930 Aacs Abcb1a Acadl Actg1 Actr1a Ada Adfp Adrb3 Ampd3 Aoc3 Aox1 Aplp2 Aqp1 Aqp7 Arhgap6 Arhgdib Art3 Aspa Asph Atp6v1b2 Auh Axl B3galt3 B4galt1 BC027663 BC054059 Bmp1 Btn1a1 Bub3 C1s Catna1 Cav1 Cbr2 Ccl11 Ccm2 Ccnd2 Ccr2 Cct3 Cct4 Cd14 Cd163 Cd1d1 Cd209a Cd302 Cd34 Cd97 Cdo1 Cel…
2	V$SP3_Q3	337	337	107	10376	5351	7.08	11.01	12.24	7.09	1010001D01Rik 1110035L05Rik 1500002M01Rik 2410016F01Rik 2410129E14Rik 2700038L12Rik 2700083B06Rik 4833420K19Rik 4930488L10Rik 4930542G03Rik 9030611N15Rik AA407930 Aacs Abca8a Abcb1a Acadl Actg1 Actr1a Ada Adfp Adh1 Adrb3 Ampd3 Aoc3 Aplp2 Aqp1 Aqp7 Arhgap6 Arhgdib Art3 As3mt Atp6v1b2 Auh Axl B3galt3 B4galt1 BC018601 BC027663 BC054059 Birc3 Bmp1 Btbd1 Btn1a1 Catna1 Cav1 Cbr2 Ccl11 Ccm2 Ccnd2 Ccr2 C…
3	V$ELK1_02: Elk-1	377	377	67	12053	3674	5.98	10.06	11.21	6.47	1010001D01Rik 1500002M01Rik 1810044O22Rik 2410016F01Rik 2410129E14Rik 2700038L12Rik 2700083B06Rik 4833420K19Rik 4930488L10Rik 4930542G03Rik 9030611N15Rik AA407930 Aacs Abca8a Abcb1a Acadl Actg1 Actr1a Ada Adfp Adh1 Adrb3 Afp Agtpbp1 Ampd3 Aoc3 Aox1 Aplp2 Aqp1 Aqp7 Arf4 Arhgap6 Arhgdib Art3 Aspa Asph Atp6v1b2 Auh Axl B3galt3 B4galt1 BC018601 BC027663 BC054059 Becn1 Birc3 Bmp1 Bub3 C1s Car4 Catna1 …
4	V$MAZR_01: MAZ related factor	223	223	221	6489	9238	4.23	8.11	9.16	4.93	1110035L05Rik 2700038L12Rik 2700083B06Rik 4833420K19Rik 4930488L10Rik 4930542G03Rik Acadl Actg1 Actr1a Ada Ampd3 Aoc3 Aox1 Aplp2 Aqp1 Arf4 Arhgap6 Asph Atp6v1b2 Auh Axl B3galt3 B4galt1 BC018601 BC027663 Birc3 Bmp1 Btn1a1 Car4 Catna1 Ccm2 Ccnd2 Cct3 Cct4 Cd163 Cd209a Cd97 Cel Cenpb Chst12 Cln2 Cnn2 Col5a1 Col5a3 Cstf2t Cte1 Ctsb Cyp1b1 D1Ertd251e D1Wsu40e Dcn Decr1 Dlst Dnajb4 Dock2 Dpysl3 Dscr1l1…
5	V$SREBP1_Q6	184	184	260	5166	10561	4.12	8.02	9.07	4.93	2410129E14Rik 2700038L12Rik 4930488L10Rik 4930542G03Rik 9030611N15Rik Aacs Acadl Actg1 Ada Adh1 Adrb3 Afp Ampd3 Aplp2 Arhgap6 Asph B3galt3 BC018601 Birc3 Bmp1 Btn1a1 C1s Car4 Catna1 Ccl11 Ccm2 Cct3 Cct4 Cd14 Cd209a Cd36 Cdo1 Chchd6 Cidec Cnn2 Col1a2 Col5a1 Col5a3 Crtap Csf2rb2 Cte1 Ctsb Cygb Cyp1b1 D10Ertd516e Dctn4 Decr1 Dld Dock9 Dpysl3 Dscr1l1 Edg2 Ehd2 Emp1 Emp3 Eng Eno3 Evl Fasn Fbn1 Fbxo9 F…
6	V$MINI20_B: Muscle initiator sequence-20	309	309	135	9597	6130	4.0	7.95	8.98	4.93	1010001D01Rik 1110035L05Rik 1500002M01Rik 2410016F01Rik 2410129E14Rik 2700038L12Rik 2700083B06Rik 4930488L10Rik 4930542G03Rik AA407930 Acadl Actg1 Actr1a Adfp Adrb3 Agtpbp1 Aoc3 Aox1 Aplp2 Aqp7 Arf4 Arhgap6 Art3 As3mt Asph Atp6v1b2 Auh Axl B3galt3 BC027663 BC054059 Birc3 Btn1a1 Catna1 Cav1 Cbr2 Ccl11 Ccm2 Ccnd2 Ccr2 Cct3 Cct4 Cd163 Cd209a Cd22 Cd34 Cel Cenpb Chc1l Chchd6 Chst12 Cidec Clec14a Clp1…
7	V$E2F1_Q6: E2F-1	267	267	177	8077	7650	3.87	7.85	8.81	4.91	1010001D01Rik 1500002M01Rik 2410016F01Rik 2410129E14Rik 2700038L12Rik 4833420K19Rik 4930488L10Rik 4930542G03Rik AA407930 Aacs Acadl Actg1 Ada Adh1 Adrb3 Ampd3 Aplp2 Arhgap6 Atp6v1b2 Axl B3galt3 B4galt1 BC018601 BC027663 BC054059 Becn1 Birc3 Bmp1 Catna1 Cbr2 Ccnd2 Cct3 Cd302 Cel Cenpb Chst12 Cln2 Clp1 Cmkor1 Cnn2 Col5a1 Col5a3 Crtap Csf2rb2 Cstf2t Cte1 Ctsb Cyp1b1 Cyp27a1 D1Ertd251e D1Wsu40e Decr1…
8	V$POU6F1_01	17	17	427	1319	14408	3.47	7.34	0.0	0.0	4833420K19Rik AA407930 Abca8a C1s Cd1d1 Chc1l Cp Dgat2 Drctnnb1a Dtnbp1 Eng Fabp4 Map2k5 Mrpl17 Ogn Rgs4 Thy1
9	V$SRF_Q5_01	162	162	282	4536	11191	3.0	6.8	7.92	4.16	1500002M01Rik 2410016F01Rik 4930488L10Rik 9030611N15Rik AA407930 Abcb1a Actg1 Ada Ampd3 Aoc3 Aplp2 Aqp1 Aqp7 Arf4 Aspa Axl BC018601 BC054059 Bmp1 Car4 Catna1 Cbr2 Cct4 Cd163 Cd1d1 Cd302 Cd97 Cel Chc1l Chchd6 Chst1 Cln2 Clp1 Clta Cnn2 Col6a1 Colec12 Coq3 Cpa3 Csf2rb2 Cstf2t Cygb Cyp27a1 Dab2 Dcn Dctn4 Decr1 Dld Dlst Drctnnb1a Ehd2 Emilin1 Eng Eno3 Epim Fasn Fgl2 Fhl1 Fkbp1a Fkbp3 Gcsh Gem Glt25d1 …
10	V$GATA1_03: GATA-binding factor 1	120	120	324	5458	10269	2.92	6.74	0.0	0.0	1500002M01Rik 2700083B06Rik 4833420K19Rik Aacs Abca8a Actr1a Adfp Agtpbp1 Aoc3 Aox1 Arhgdib Aspa Atp6v1b2 BC027663 Btbd1 Btn1a1 C1s Ccl11 Ccr2 Cct4 Cd1d1 Cd302 Cd97 Chc1l Clec14a Cln2 Clp1 Col1a2 Col5a2 Col5a3 D1Wsu40e Dld Dnajc2 Dtnbp1 Eltd1 Emp3 Eng Epim Fbln1 Fbxo9 Fgl2 Fhl1 Fkbp3 Glt25d1 Gnai1 Gp38 Gsn Gypc Hdgfrp2 Hmgn1 Hoxc8 Hrmt1l3 Hspa9a Ier5 Inmt Iqgap1 Itgb7 Jam3 Jundm2 Lamb1-1 Ldh1 Lip…
11	V$HFH8_01: HNF-3/Fkh Homolog-8	43	43	401	2380	13347	2.27	5.99	0.0	0.0	1010001D01Rik 2700083B06Rik Adh1 Arhgdib Cav1 Cct4 Cd97 Cenpb Chc1l Clec14a Cp Dcn Decr1 Dtnbp1 Enpp2 Fabp4 Fbxw2 Gstm1 Hal Hdgfrp2 Il2rg Kctd4 Klf4 Lamp2 Loxl1 Map2k5 Meox2 Mtap Mut Myo1h Nap1l5 Ndrg1 Pcdh20 Pftk1 Plscr1 Reck Rgpr Slc12a6 Slc1a5 Smu1 Stom Tpst1 Zwint
12	V$CDPCR1_01: cut-like homeodomain protein	320	320	124	12327	3400	1.83	5.57	0.0	0.0	1010001D01Rik 1110035L05Rik 1500002M01Rik 2410129E14Rik 2700038L12Rik 4833420K19Rik 4930542G03Rik 9030611N15Rik AA407930 Abca8a Abcb1a Acadl Actr1a Ada Adfp Adh1 Adrb3 Afp Agtpbp1 Ampd3 Aox1 Aplp2 Aqp1 Arhgdib Art3 As3mt Aspa Asph Atp6v1b2 Axl B3galt3 B4galt1 BC018601 BC054059 Becn1 Birc3 Bmp1 Btbd1 Btn1a1 Bub3 C1s Car4 Catna1 Cbr2 Ccl11 Ccm2 Ccnd2 Cct3 Cct4 Cd14 Cd163 Cd1d1 Cd209a Cd22 Cd302 Cd3…
13	V$PAX9_B: zebrafish Pax-9 binding sites	128	128	316	3532	12195	1.81	5.5	6.71	3.07	2700038L12Rik 2700083B06Rik 4833420K19Rik AA407930 Actg1 Aqp1 Arf4 Arhgdib Asph Auh Birc3 C1s Catna1 Chc1l Chchd6 Clta Cmkor1 Cnn2 Col1a2 Col5a1 Col5a2 Cygb Cyp1b1 Cyp27a1 Dgat2 Dld Dlst Dpt Dpysl3 Dscr1l1 E030024M05Rik Ebf1 Edg2 Ehd1 Emilin1 Eno1 Evl Fabp4 Fasn Fkbp7 Fli1 Fmod Gas1 Ggtla1 Gimap4 Glt25d1 Gnb5 Gpr172b Gpr43 Gyg1 Hdgfrp2 Hmgn1 Hsdl2 Il16 Inmt Irf4 Itm2a Jub Kcnk3 Klf2 Krt1-19 Lamb1…
14	V$E2F_Q6: E2F	351	351	93	11462	4265	1.38	5.02	6.28	2.75	1010001D01Rik 1500002M01Rik 1810044O22Rik 2410016F01Rik 2410129E14Rik 2700038L12Rik 2700083B06Rik 4833420K19Rik 4930488L10Rik 4930542G03Rik 9030611N15Rik AA407930 Aacs Abcb1a Acadl Actg1 Actr1a Ada Adfp Adh1 Adrb3 Afp Ampd3 Aox1 Aplp2 Aqp7 Arf4 Arhgap6 Art3 Asph Atp6v1b2 Auh Axl B3galt3 B4galt1 BC018601 BC027663 Becn1 Birc3 Bmp1 Btn1a1 Car4 Catna1 Cav1 Cbr2 Ccnd2 Cct3 Cd14 Cd1d1 Cd209a Cd97 Cdo1 …
15	V$OCT1_02: octamer factor 1	121	121	323	5315	10412	1.35	4.97	0.0	0.0	1500002M01Rik 2410016F01Rik 2700038L12Rik 4833420K19Rik AA407930 Abca8a Abcb1a Ada Adh1 Adrb3 Agtpbp1 Aqp1 Arhgdib Art3 As3mt Aspa Asph Atp6v1b2 Btbd1 Ccm2 Cd14 Cd1d1 Cd22 Cd34 Cd36 Cel Chst1 Cidec Cmkor1 Col3a1 Col4a2 Col5a2 Col6a1 Cpa3 Csf2rb2 Ctsk Cyp27a1 D1Ertd251e Dctn4 Dld Dnajc2 Dpysl3 Drctnnb1a Eno1 Enpep Fap Fbln1 Fgl2 Fhl1 Fkbp7 Gnai1 Gpr172b Gsto1 Gyg1 Gypc Hal Hoxd8 Hsd11b1 Igj Islr I…
16	V$FOXJ2_02: fork head box J 2	144	144	300	6151	9576	1.26	4.91	0.0	0.0	1500002M01Rik 1810044O22Rik 2410016F01Rik 2700038L12Rik 4833420K19Rik Abca8a Abcb1a Acadl Aoc3 Aox1 Art3 As3mt Aspa B3galt3 BC018601 BC027663 Becn1 Birc3 Btbd1 Bub3 Catna1 Cbr2 Ccm2 Cct3 Cct4 Cd1d1 Cd36 Cdc42 Cdo1 Chc1l Chchd6 Cidec Clec14a Clp1 Clta Colec12 Cp Cstf2t Cyp27a1 D10Ertd516e D1Ertd251e Dcn Decr1 Dld Dnajc2 Dock2 Dpysl3 Drctnnb1a Dtnbp1 Ebf1 Eltd1 Ercc8 Fabp4 Fap Fbln1 Fbxo9 Fgl2 Fhl1…
17	V$KROX_Q6	202	202	242	6163	9564	0.72	4.27	5.42	1.98	1110035L05Rik 2410016F01Rik 2410129E14Rik 2700038L12Rik 4930488L10Rik 4930542G03Rik Acadl Actg1 Ada Ampd3 Aoc3 Aplp2 Aqp1 Arhgap6 Asph Atp6v1b2 Auh Axl B3galt3 B4galt1 BC018601 BC027663 Bmp1 Btn1a1 Bub3 Car4 Catna1 Cav1 Ccm2 Ccnd2 Cct3 Cd97 Cdc42 Cenpb Chchd6 Chst12 Cidec Clp1 Cnn2 Col1a2 Col5a1 Col5a3 Cstf2t Cte1 Ctsb Cyp1b1 D1Ertd251e D1Wsu40e Decr1 Dlst Dnajb4 Dpysl3 E030024M05Rik Ebf1 Edg2 Eh…
18	V$HNF6_Q6	28	28	416	1616	14111	0.7	4.21	0.0	0.0	4930542G03Rik Arhgdib C1s Cd36 Cd97 Cdc42 Col3a1 Csf2rb2 Dpt Dpysl3 Dscr1l1 Emilin1 Figf Gimap4 Hal Hp Kap Lgals1 Matn2 Mbnl1 Mcpt4 Mfge8 Pck1 Rgs4 Tceal8 Tfpi Tgfb1i4 Thrsp
19	V$FREAC7_01: Fork head RElated ACtivator-7	152	152	292	6366	9361	0.69	4.21	0.0	0.0	1010001D01Rik 1500002M01Rik 2700038L12Rik 2700083B06Rik 4833420K19Rik AA407930 Acadl Actr1a Ada Adh1 Agtpbp1 Arhgdib Art3 Aspa Atp6v1b2 BC027663 Becn1 Birc3 Catna1 Cav1 Cct4 Cd163 Cd1d1 Cd22 Cd302 Cd34 Cd36 Cd97 Cenpb Chc1l Cidec Clec14a Clta Col1a2 Col3a1 Col5a2 Col5a3 Cp Cpa3 Csf2rb2 Cstf2t Ctla2a Cygb Dcn Dctn4 Decr1 Dld Dtnbp1 Eng Enpep Enpp2 Fabp4 Fbln1 Fbxw2 Fech Fgl2 Fhl1 Fkbp1a Fkbp3 Fli1…
20	V$AFP1_Q6	55	55	389	2699	13028	0.54	4.03	0.0	0.0	4833420K19Rik Abca8a Acadl Afp Aoc3 Arhgdib Art3 As3mt Btn1a1 Bub3 Cd163 Cd36 Clta Col3a1 Coq3 Ctsb D10Ertd516e Decr1 Enpp2 Fap Fbxo9 Fcgrt Fhl1 Gnb5 Gprk5 Hmgcl Igj Il16 Kctd4 Lamp2 Lmo1 Magee1 Meox2 Mfge8 Mmp3 Mtap4 Pftk1 Pigk Postn Prkcdbp Ptger2 Ptgs1 Ptprs Pttg1ip Rcn3 Rps6 S3-12 Slc41a2 Sspn Stx18 Tek Tfpi Xlkd1 Zfhx1b Zwint
21	V$XFD2_01: Xenopus fork head domain factor 2	82	82	362	3743	11984	0.52	4.03	0.0	0.0	1010001D01Rik 2700083B06Rik 4833420K19Rik Actr1a Adh1 Arhgdib Art3 Aspa Birc3 Cav1 Cct4 Cd97 Cenpb Chc1l Cidec Clec14a Col3a1 Cp Ctla2a Cyp1b1 Dcn Dctn4 Decr1 Dtnbp1 Enpep Enpp2 Fbln1 Fbxw2 Fech Fhl1 Fkbp3 Fli1 Fscn1 Gp38 Hal Hdgfrp2 Heph Hmgn1 Igj Il2rg Iqgap1 Jub Kctd4 Klf4 Lamp2 Loxl1 Lpl Lum Ly6c Map2k5 Meox2 Mtap Mut Myo1h Nap1l5 Ndrg1 Pa2g4 Pcdh20 Pde8a Pdlim2 Plat Plscr1 Ptgs1 Rab2 Rab32 R…
22	V$GATA3_03: GATA-binding factor 3	273	273	171	10597	5130	0.47	3.97	0.0	0.0	1010001D01Rik 1110035L05Rik 1500002M01Rik 2410129E14Rik 2700038L12Rik 9030611N15Rik AA407930 Abca8a Abcb1a Ada Adfp Adh1 Afp Agtpbp1 Ampd3 Aox1 Aplp2 Arf4 Arhgap6 Arhgdib Art3 Aspa Asph Auh B3galt3 B4galt1 Birc3 Bmp1 Btbd1 Btn1a1 Bub3 C1s Car4 Cav1 Cbr2 Ccl11 Ccnd2 Ccr2 Cct3 Cct4 Cd14 Cd163 Cd1d1 Cd209a Cd22 Cd302 Cd34 Cd36 Cdc42 Cdo1 Cel Cenpb Chc1l Cidec Clec14a Clta Cmkor1 Cnn2 Col3a1 Col5a2 C…
23	V$CART1_01: Cart-1 (cartilage homeoprotein 1)	35	35	409	1884	13843	0.42	3.91	0.0	0.0	Aacs Abcb1a Adrb3 Aspa Becn1 Birc3 C1s Cd1d1 Cd302 Cd36 Cdc42 Ctla2a Dctn4 Figf Gstm1 Gypc Heph Hoxd8 Iqgap1 Itgb7 Klf2 Krt1-19 Lip1 Mrpl9 Mtap4 Mut Ptgs1 Pygl Qk Slc12a6 Sspn Stx18 Tek Thrsp Zfhx1b
24	V$BRN2_01: POU factor Brn-2	163	163	281	6714	9013	0.34	3.79	0.0	0.0	1500002M01Rik 2410016F01Rik 9030611N15Rik AA407930 Abcb1a Acadl Actr1a Ada Adfp Adh1 Afp Agtpbp1 Aoc3 Aplp2 Arf4 Arhgdib Art3 Aspa BC018601 Becn1 Birc3 Btbd1 Btn1a1 Bub3 Ccnd2 Cct4 Cd1d1 Cd22 Cd36 Cdc42 Cdo1 Chc1l Chst1 Cidec Clec14a Clta Col3a1 Col4a2 Col5a2 Cp Crtap Csf2rb2 Cstf2t Ctsk D1Wsu40e Dcn Decr1 Dnajc2 Dock9 Dpysl3 Drctnnb1a Dscr1l1 Dtnbp1 Ehd1 Eltd1 Ercc8 Fap Figf Fkbp7 Fxyd1 Gas1 Gem…
25	V$VMYB_02: v-Myb	92	92	352	2516	13211	0.29	3.73	5.17	1.82	Acadl Actg1 Ada Aqp1 B3galt3 Btbd1 Cbr2 Ccm2 Cct4 Cd1d1 Cd302 Clp1 Col6a1 Coq3 Cstf2t Cygb Cyp2e1 Decr1 Dld Dpysl3 Ebf1 Emp3 Ercc8 Fhl1 Fkbp7 Fscn1 Gimap4 Gpr43 Gpx3 Gypc Hdgfrp2 Hip2 Igfbp6 Iqgap1 Itgb7 Ldh1 Lum Ly78 Map2k5 Marcks Mcam Mtap4 Myl6 Nup62 Nupl1 Odc1 Pa2g4 Pbef1 Pdhb Pdlim2 Pex13 Pip5k2a Pls3 Ppp2ca Prelp Prkcdbp Prkcm Psma6 Psmc1 Ptgs1 Pthr1 Ptk9l Qk Rab32 Rgpr Rnf14 Rpl3 Rpl36a Rp…
26	V$AP1_Q2: activator protein 1	276	276	168	10670	5057	0.26	3.73	0.01	0.0	1010001D01Rik 1500002M01Rik 1810044O22Rik 2410016F01Rik 2410129E14Rik 2700038L12Rik 4833420K19Rik 9030611N15Rik Aacs Abcb1a Actg1 Ada Adh1 Adrb3 Agtpbp1 Ampd3 Aox1 Aqp1 Aqp7 Arf4 Arhgap6 Arhgdib As3mt Aspa Asph B3galt3 B4galt1 BC018601 BC027663 BC054059 Becn1 Bmp1 Btbd1 Btn1a1 Bub3 C1s Catna1 Ccl11 Ccm2 Ccr2 Cct3 Cct4 Cd1d1 Cd302 Cd36 Cdc42 Cdo1 Chc1l Chchd6 Chst1 Chst12 Cidec Clec14a Cln2 Cmkor1…
27	V$XFD1_01: Xenopus fork head domain factor 1	54	54	390	2625	13102	0.22	3.67	0.0	0.0	1500002M01Rik 2410016F01Rik 2700083B06Rik 4833420K19Rik AA407930 Aacs Abca8a Adfp Atp6v1b2 Becn1 Cd14 Cd22 Cd36 Clec14a Clta Col1a2 Cpa3 Cygb Cyp2e1 D10Ertd516e Dock2 Eng Enpep Epim Fabp4 Figf Ggtla1 Gimap4 Gp38 Il2rg Islr Kctd4 Lip1 Mmd Mtap Myo1h Nupl1 Osmr Pdzrn3 Pftk1 Pigk Plscr1 Reck Rnase4 Slc1a5 Snap23 Tceal8 Thrsp Tpst1 Trpv2 Vtn Zfhx1b Zwint id3
28	V$LHX3_01: LIM homeobox transcription factor 3	21	21	423	1270	14457	0.13	3.55	0.0	0.0	AA407930 Btbd1 Cd163 Chchd6 D1Wsu40e Dtnbp1 Emp1 Fabp4 Fcgrt Igj Lox Magee1 Map2k5 Mcpt4 Mfge8 Mrpl9 Ogn Plscr1 Sspn Tpm3 Zfp423
29	V$HNF1_01: hepatic nuclear factor 1	60	60	384	2847	12880	0.11	3.55	0.0	0.0	1500002M01Rik 4833420K19Rik Acadl Afp Aoc3 BC018601 Btbd1 Catna1 Cav1 Cct4 Cd36 Chchd6 Clta Coq3 Cp Csf2rb2 Ctsk Cygb Dlst Dpysl3 Dtnbp1 Enpep Fbxw2 Fcgrt Fhl1 Fscn1 Gnb5 Gsn Hoxc8 Hoxd8 Ier5 Inmt Irf4 Krt1-19 Mcpt4 Mgl1 Mmd Mmp3 Mrpl9 Mtap4 Odc1 Ogn Osmr Pck1 Pde8a Pdzrn3 Pftk1 Pip5k2a Plat Prkrir Prps1 Rgpr Serping1 Slc41a2 Tceb1 Tpst1 Xpo1 Zfhx1b Zwint id3
30	V$OCT1_01: octamer factor 1	4	4	440	473	15254	0.08	3.49	0.0	0.0	Csf2rb2 Lpl Pfkfb1 Slc12a7
31	V$PAX3_B: Pax-3 binding sites	293	293	151	9494	6233	0.03	0.0	4.69	1.42	1010001D01Rik 1500002M01Rik 1810044O22Rik 2410016F01Rik 2410129E14Rik 2700038L12Rik 2700083B06Rik 4833420K19Rik 4930488L10Rik 4930542G03Rik Acadl Actg1 Actr1a Ada Adfp Adrb3 Ampd3 Aoc3 Aplp2 Aqp1 Arf4 Arhgap6 Aspa Asph Atp6v1b2 Axl B3galt3 B4galt1 BC027663 Becn1 Birc3 Bmp1 Btn1a1 C1s Car4 Cbr2 Ccl11 Ccnd2 Ccr2 Cct3 Cct4 Cd14 Cd1d1 Cd22 Cd34 Cdc42 Cdo1 Chc1l Chchd6 Chst12 Cidec Clec14a Cln2 Clp1 C…
32	V$HFH3_01: HFH-3 (HNF3/fork head homolog 3)	183	183	261	7368	8359	-0.07	0.0	0.01	0.0	1010001D01Rik 1500002M01Rik 1810044O22Rik 2700038L12Rik 2700083B06Rik 4833420K19Rik 4930542G03Rik AA407930 Acadl Ada Adh1 Afp Agtpbp1 Arhgdib Atp6v1b2 Axl BC027663 BC054059 Becn1 Birc3 Btbd1 Btn1a1 Bub3 Car4 Cav1 Ccl11 Ccr2 Cct3 Cct4 Cd209a Cd22 Cd302 Cd34 Cd36 Cd97 Cdc42 Cenpb Chc1l Chchd6 Chst1 Chst12 Cidec Clec14a Clta Col1a2 Col3a1 Col5a2 Col5a3 Coq3 Cp Cpa3 Crtap Csf2rb2 Cte1 Cygb Cyp2e1 D1E…
33	V$OCT1_05: octamer-binding factor 1	17	17	427	1080	14647	-0.08	0.0	0.0	0.0	Becn1 Cd36 Clec14a Csf2rb2 Fgl2 Figf Kctd4 Lpl Lum Magee1 Mtap4 Mut Pfkfb1 Pftk1 Serpina3c Slc12a7 Tek
34	V$MRF2_01: modulator recognition factor 2	248	248	196	9644	6083	-0.15	0.0	0.01	0.0	1010001D01Rik 1110035L05Rik 1500002M01Rik 1810044O22Rik 2700038L12Rik 2700083B06Rik AA407930 Abca8a Abcb1a Actr1a Adfp Agtpbp1 Aoc3 Aox1 Aplp2 Arf4 Arhgdib Art3 Aspa Asph Atp6v1b2 B3galt3 B4galt1 BC018601 BC027663 BC054059 Becn1 Birc3 Btbd1 Btn1a1 C1s Catna1 Cav1 Ccl11 Ccm2 Ccr2 Cct3 Cct4 Cd14 Cd1d1 Cd22 Cd34 Cdc42 Cel Cenpb Chchd6 Cidec Col3a1 Col4a2 Col5a1 Col5a2 Col6a1 Colec12 Coq3 Cpa3 Crtap …
35	V$RFX1_02: X-box binding protein RFX1	174	174	270	5330	10397	-0.2	0.0	4.41	1.29	1010001D01Rik 1810044O22Rik 2410016F01Rik 2410129E14Rik 2700038L12Rik 2700083B06Rik 4930542G03Rik 9030611N15Rik AA407930 Actr1a Ada Adfp Adrb3 Agtpbp1 Arhgdib Art3 Aspa Auh Axl B4galt1 Catna1 Cct3 Cct4 Cd14 Cd163 Cd302 Cd97 Cdo1 Chchd6 Cidec Clec14a Clta Col5a1 Col6a1 Cpa3 Crtap Csf2rb2 Cte1 Cyp1b1 Cyp27a1 Dgat2 Dpysl3 E030024M05Rik Edg2 Ehd1 Ehd2 Emilin1 Eng Eno3 Epim Fap Fasn Fbln1 Fhl1 Fkbp1a …
36	V$FOXJ2_01: fork head box J 2	193	193	251	7697	8030	-0.23	0.0	0.01	0.0	1010001D01Rik 1500002M01Rik 1810044O22Rik 2700038L12Rik 2700083B06Rik 4833420K19Rik 4930542G03Rik AA407930 Aacs Abcb1a Acadl Actr1a Adh1 Afp Agtpbp1 Arhgap6 Arhgdib Art3 Aspa Atp6v1b2 Auh Axl BC027663 Becn1 Birc3 Btbd1 Btn1a1 Car4 Cav1 Ccl11 Ccr2 Cct3 Cct4 Cd1d1 Cd209a Cd22 Cd302 Cd34 Cd36 Cd97 Cdc42 Cenpb Chc1l Chst1 Chst12 Cidec Clec14a Clta Col1a2 Col3a1 Col5a3 Colec12 Coq3 Cp Cpa3 Crtap Csf2r…
37	V$E2F1_Q4: E2F-1	148	148	296	4462	11265	-0.35	0.0	4.29	1.29	1810044O22Rik 2410016F01Rik 2410129E14Rik 2700083B06Rik 4930488L10Rik 4930542G03Rik AA407930 Actg1 Ada Adrb3 Ampd3 Aplp2 Arhgap6 Axl B4galt1 BC018601 BC027663 Bmp1 Catna1 Cct3 Cdo1 Cln2 Clp1 Col5a3 Cp Cstf2t Cyp1b1 D1Wsu40e Decr1 Dgat2 Dlst Dnajb4 Dnajc2 Dpt Dscr1l1 Ebf1 Edg2 Eno1 Epim Ercc8 Evl Fasn Fbn1 Fbxo9 Fkbp1a Fli1 Fscn1 Gnai1 Gpr172b Gpr43 Gprk5 Gpx3 Gstm1 Gsto1 Gstz1 Hadhsc Hal Hip2 Hmg…
38	V$SMAD4_Q6	208	208	236	6544	9183	-0.42	0.0	4.15	1.29	1010001D01Rik 1500002M01Rik 2700038L12Rik 2700083B06Rik 4930488L10Rik 4930542G03Rik 9030611N15Rik AA407930 Acadl Actg1 Adfp Adh1 Adrb3 Afp Ampd3 Aox1 Aplp2 Aqp1 Arf4 Arhgap6 Aspa Auh Axl BC027663 BC054059 Becn1 Birc3 Bmp1 Catna1 Cav1 Ccl11 Ccnd2 Cct4 Cd14 Cd163 Cd1d1 Cd209a Cd97 Cdc42 Cdo1 Chchd6 Chst1 Clta Cnn2 Col1a2 Col4a2 Col6a1 Crtap Csf2rb2 Cte1 Ctsb Ctsk Cygb Cyp1b1 Cyp27a1 Dab2 Dcn Dnajb4…
39	V$E2F_Q3_01	174	174	270	5369	10358	-0.45	0.0	4.13	1.29	1500002M01Rik 1810044O22Rik 2410016F01Rik 2410129E14Rik 2700038L12Rik 2700083B06Rik 4930488L10Rik 4930542G03Rik AA407930 Actg1 Ada Adfp Agtpbp1 Ampd3 Aplp2 Arhgap6 Art3 Asph Axl B3galt3 BC018601 BC027663 Bmp1 Catna1 Ccnd2 Cct3 Cct4 Cenpb Chst1 Chst12 Clta Cnn2 Col5a1 Col5a3 Cstf2t Cygb Cyp1b1 D1Ertd251e D1Wsu40e Decr1 Dgat2 Dlst Dnajb4 Dnajc2 Dpt Dscr1l1 E030024M05Rik Ebf1 Edg2 Ehd1 Eno1 Epim Erc…
40	V$NFY_Q6: nuclear factor Y (Y-box binding factor)	135	135	309	5563	10164	-0.52	0.0	0.01	0.0	1110035L05Rik 1810044O22Rik 2410129E14Rik 2700083B06Rik 4930542G03Rik AA407930 Abca8a Abcb1a Acadl Actr1a Aox1 Arhgdib Atp6v1b2 BC018601 BC027663 Btbd1 C1s Car4 Ccl11 Cct3 Cd163 Cd302 Cenpb Chst1 Chst12 Clp1 Clta Cnn2 Col5a3 Cp Cte1 Cyp2e1 D1Wsu40e Dab2 Dctn4 Dld Dock9 Dscr1l1 Ebf1 Emilin1 Emp1 Eno1 Enpep Enpp2 Ercc8 Fabp4 Fasn Fkbp1a Gcsh Gimap4 Gpr172b Gprk5 Gpx3 Gsn Gstz1 Gyg1 Hdgfrp2 Heph Hox…
41	V$LEF1TCF1_Q4	196	196	248	7749	7978	-0.56	0.0	0.01	0.0	1110035L05Rik 1500002M01Rik 2410129E14Rik 2700038L12Rik 2700083B06Rik Aacs Abcb1a Actg1 Ada Adh1 Ampd3 Aox1 Aplp2 Arf4 Aspa B3galt3 BC054059 Birc3 Bmp1 Btbd1 Btn1a1 Cbr2 Ccl11 Ccr2 Cct4 Cd14 Cd163 Cdc42 Cdo1 Chc1l Chchd6 Chst1 Clta Cmkor1 Col3a1 Col4a2 Col5a1 Cp Crtap Cte1 Ctla2a Cyp1b1 Cyp2e1 D10Ertd516e D1Wsu40e Dab2 Dctn4 Decr1 Dld Dlst Dock2 Dpt Dpysl3 Dscr1l1 Dtnbp1 Ebf1 Edg2 Ehd1 Ehd2 Eltd1…
42	V$RFX1_01: X-box binding protein RFX1	173	173	271	6920	8807	-0.6	0.0	0.02	0.0	1010001D01Rik 1110035L05Rik 1500002M01Rik 2410129E14Rik 4833420K19Rik 4930542G03Rik Aacs Abcb1a Acadl Ada Adfp Aoc3 Arhgap6 Art3 Aspa Atp6v1b2 Auh B3galt3 B4galt1 BC018601 BC054059 Birc3 Catna1 Cav1 Cbr2 Ccm2 Cct3 Cd14 Cd209a Cd97 Cdo1 Chchd6 Chst1 Cmkor1 Col1a2 Coq3 Crtap Cte1 Cyp27a1 Cyp2e1 D10Ertd516e Dab2 Dctn4 Decr1 Dnajb4 Drctnnb1a Dtnbp1 E030024M05Rik Ehd1 Ehd2 Eng Enpep Enpp2 Evl Fabp4 Fa…
43	V$NKX22_01: NK2 class homeobox factor 2	42	42	402	2058	13669	-0.62	0.0	0.01	0.0	1500002M01Rik 2700083B06Rik Aox1 B4galt1 Cd97 Cdc42 Cdo1 Chst1 Col4a2 Colec12 Cstf2t Ctla2a Dpt Drctnnb1a Fgl2 Fkbp1a Fxyd1 Gcsh Heph Hoxd8 Hsdl2 Igj Il16 Kcnk2 Lum Ly6c Mrpl9 Msn Nsep1 Pcolce2 Pdhb Pdlim2 Pex13 Pls3 Pscdbp Rab8b Sap18 Sdha Serpinb6a Sparc Zfhx1b id3
44	V$MMEF2_Q6: myocyte enhancer factor	125	125	319	5176	10551	-0.65	0.0	0.01	0.0	1500002M01Rik 2700038L12Rik 9030611N15Rik Actr1a Afp Aox1 Art3 As3mt Aspa Atp6v1b2 BC054059 Birc3 Btbd1 Cav1 Ccr2 Cct3 Cd14 Cd1d1 Cd209a Cd36 Cdo1 Cidec Clec14a Cmkor1 Col3a1 Col5a2 Col6a1 Colec12 Cp Cpa3 Csf2rb2 Cstf2t Ctsk Cygb Cyp27a1 Cyp2e1 Dcn Dctn4 Dnajc2 Dpysl3 Dtnbp1 Emp1 Eno3 Enpp2 Evl Fabp4 Fap Fasn Fbxw2 Fech Fgl2 Figf Fli1 Fmo1 Fmod Gas1 Gimap4 Glt25d1 Gp38 Gprk5 Gypc Heph Hoxc8 Hoxd8…
45	V$IPF1_Q4	75	75	369	3314	12413	-0.71	0.0	0.01	0.0	2410016F01Rik 2700038L12Rik 4833420K19Rik Acadl Actr1a Adfp Adh1 Agtpbp1 Ampd3 Arhgdib Btn1a1 Ccr2 Cct3 Cd1d1 Cd22 Cenpb Chc1l Cidec Ctsk D1Ertd251e Dctn4 Dock2 Dpysl3 Dtnbp1 Ehd2 Emp3 Ercc8 Fabp4 Fbxw2 Fcgrt Fli1 Fmod Fscn1 Gp38 Gpx3 Gypc Hal Hdgfrp2 Heph Hsdl2 Hspa8 Il2rg Inmt Jam3 Jub Kctd4 Lip1 Map2k5 Mbnl1 Mgl1 Nid1 Nr1h3 Oaz1 Ogn Pbef1 Pck1 Pfkfb1 Pigk Pnn Procr Pscdbp Ptk9l Qk Rgpr Rgs16 R…
46	V$AP1_Q4: activator protein 1	344	344	100	12827	2900	-0.73	0.0	0.01	0.0	1010001D01Rik 1110035L05Rik 1500002M01Rik 1810044O22Rik 2410016F01Rik 2410129E14Rik 2700038L12Rik 4833420K19Rik 9030611N15Rik AA407930 Aacs Abca8a Abcb1a Actg1 Ada Adfp Adh1 Adrb3 Agtpbp1 Ampd3 Aox1 Aplp2 Aqp1 Aqp7 Arf4 Arhgap6 Arhgdib Art3 As3mt Aspa Asph Auh B3galt3 B4galt1 BC018601 BC054059 Birc3 Btbd1 Btn1a1 Bub3 C1s Catna1 Ccm2 Ccnd2 Ccr2 Cct3 Cct4 Cd14 Cd163 Cd1d1 Cd209a Cd22 Cd302 Cd34 Cd3…
47	V$ELF1_Q6	189	189	255	7450	8277	-0.83	0.0	0.02	0.0	1010001D01Rik 2410016F01Rik 2410129E14Rik 4833420K19Rik 9030611N15Rik Abca8a Acadl Adrb3 Aqp1 Aqp7 Arhgap6 Arhgdib Art3 Aspa Asph Atp6v1b2 Auh Axl B3galt3 BC018601 BC054059 Birc3 Bub3 C1s Catna1 Ccm2 Ccnd2 Ccr2 Cd14 Cd1d1 Cd209a Cd22 Cd302 Cd97 Cdc42 Cdo1 Chchd6 Col3a1 Col4a2 Col5a1 Colec12 Cp Csf2rb2 Ctsb Cygb Cyp27a1 Cyp2e1 D10Ertd516e D1Wsu40e Dctn4 Dgat2 Dlst Dock2 Drctnnb1a Dscr1l1 E030024M0…
48	V$HFH4_01	25	25	419	535	15192	-0.86	0.0	4.42	1.29	1810044O22Rik 2700083B06Rik Acadl Ada Aox1 Cd97 Cmkor1 Col5a1 Cp Cyp2e1 Enpp2 Gimap4 Ier5 Klf4 Krt1-14 Lamp2 Mustn1 Myo1h Ndrg1 Nr1h3 Ogn Pltp Scn7a Stx4a Thy1
49	V$OCT_C: Octamer binding site	18	18	426	1059	14668	-0.88	0.0	0.01	0.0	Clec14a Csf2rb2 Ebf1 Figf Lpl Lum Magee1 Mocs2 Mtap4 Mut Pfkfb1 Pftk1 Phldb2 Rab2 Serpina3c Slc12a7 Tde2 Tek
50	V$E2F1_Q6_01	175	175	269	5480	10247	-0.89	0.0	3.62	0.97	1010001D01Rik 2410016F01Rik 4833420K19Rik 4930488L10Rik 4930542G03Rik AA407930 Aacs Actg1 Ada Adh1 Adrb3 Aplp2 Arhgap6 Atp6v1b2 Axl B3galt3 B4galt1 BC018601 BC027663 Birc3 Bmp1 Catna1 Ccnd2 Cct3 Cct4 Cel Cenpb Chchd6 Cmkor1 Cnn2 Col5a1 Crtap Cstf2t Ctsb Cyp1b1 D1Ertd251e D1Wsu40e Decr1 Dgat2 Dlst Dnajb4 Dnajc2 Dpysl3 E030024M05Rik Ebf1 Edg2 Ehd1 Ehd2 Eno1 Eno3 Fap Fasn Fbln1 Fbn1 Fbxo9 Figf Fkbp1…
51	V$E2F1_Q3_01	141	141	303	4310	11417	-0.9	0.0	3.67	0.97	2410016F01Rik 2410129E14Rik 4833420K19Rik 4930488L10Rik 4930542G03Rik AA407930 Aacs Acadl Actg1 Actr1a Aplp2 Arf4 Arhgap6 Auh B3galt3 B4galt1 BC027663 Bmp1 Catna1 Ccm2 Cct4 Cd97 Cdo1 Cel Cenpb Chchd6 Chst1 Clp1 Clta Col5a1 Col5a3 Crtap Csf2rb2 Cte1 Ctsb D1Ertd251e Dgat2 Dlst Dnajb4 Dnajc2 E030024M05Rik Ebf1 Edg2 Eltd1 Ercc8 Evl Fasn Fbln1 Fbxo9 Fbxw2 Fli1 Gas1 Gem Gnai1 Gp38 Gpr43 Gpx3 Gsn Gstz1 …
52	V$TFIII_Q6	420	420	24	14422	1305	-0.92	0.0	4.26	1.29	1010001D01Rik 1110035L05Rik 1500002M01Rik 1810044O22Rik 2410016F01Rik 2410129E14Rik 2700038L12Rik 2700083B06Rik 4833420K19Rik 4930488L10Rik 4930542G03Rik 9030611N15Rik AA407930 Aacs Abca8a Acadl Actg1 Actr1a Ada Adfp Adh1 Adrb3 Agtpbp1 Ampd3 Aoc3 Aox1 Aplp2 Aqp1 Aqp7 Arf4 Arhgap6 Arhgdib Art3 As3mt Asph Atp6v1b2 Auh Axl B3galt3 B4galt1 BC018601 BC027663 BC054059 Becn1 Birc3 Bmp1 Btbd1 Btn1a1 Bub3…
53	V$E2F1DP1_01: E2F-1:DP-1 heterodimer	145	145	299	4457	11270	-0.96	0.0	3.59	0.97	1010001D01Rik 2410016F01Rik 2410129E14Rik 2700083B06Rik 4833420K19Rik 4930488L10Rik 4930542G03Rik Actg1 Ada Adh1 Arhgap6 Atp6v1b2 B3galt3 B4galt1 BC018601 BC027663 Bmp1 Cct3 Cel Cenpb Cmkor1 Cnn2 Col5a1 Crtap Cstf2t Cte1 Cyp1b1 D1Ertd251e D1Wsu40e Dgat2 Dlst Dnajb4 Dock9 Dpysl3 E030024M05Rik Edg2 Ehd1 Ehd2 Emilin1 Eno3 Epim Fap Fasn Fbn1 Fbxo9 Figf Fkbp1a Fli1 Fscn1 Gas1 Gem Glt25d1 Gnai1 Gpr43 G…
54	V$NFKB_Q6_01	303	303	141	10031	5696	-0.99	0.0	3.53	0.95	1010001D01Rik 1110035L05Rik 2410016F01Rik 2700038L12Rik 2700083B06Rik 4833420K19Rik 9030611N15Rik AA407930 Abcb1a Acadl Actg1 Actr1a Ada Adfp Adrb3 Agtpbp1 Ampd3 Aoc3 Aplp2 Aqp1 Aqp7 Arhgap6 Art3 As3mt Aspa Asph Auh BC018601 BC027663 BC054059 Birc3 Bmp1 C1s Car4 Catna1 Cbr2 Ccl11 Ccm2 Ccnd2 Ccr2 Cct4 Cd14 Cd163 Cd1d1 Cd209a Cd302 Cd97 Cdo1 Chchd6 Chst12 Cidec Clp1 Clta Cmkor1 Cnn2 Col3a1 Col5a1 C…
55	V$CHOP_01: heterodimers of CHOP and C/EBPalpha	109	109	335	4519	11208	-1.06	0.0	0.02	0.0	1810044O22Rik 2700038L12Rik Aacs Abcb1a Ada Adfp Afp Agtpbp1 Aox1 Arhgap6 Arhgdib Axl BC018601 C1s Car4 Ccnd2 Ccr2 Cd14 Cd163 Cd34 Cdo1 Cenpb Cln2 Cmkor1 Col1a2 Col5a1 Colec12 Cp Cpa3 D10Ertd516e D1Ertd251e Dock2 Dock9 Drctnnb1a E030024M05Rik Edg2 Emilin1 Emp1 Enpep Fbxo9 Fkbp7 Fmod Fxyd1 Ggtla1 Gnb5 Gpx3 Gyg1 Heph Hmgn1 Hoxc8 Ier5 Itga7 Jam3 Kap Kcnk3 Lamp2 Lgals1 Lmo1 Ly6c Magee1 Mbnl1 Mcpt4 Mm…
56	V$E2F1DP2_01: E2F-1:DP-2 heterodimer	42	42	402	1059	14668	-1.07	0.0	3.96	1.16	2410016F01Rik 4930488L10Rik Ada Adh1 Arhgap6 Atp6v1b2 BC027663 Cct3 Cenpb Cmkor1 Cnn2 Cstf2t D1Wsu40e Dlst Fasn Figf Fli1 Gstz1 Hip2 Hmgcl Il16 Irf4 Lpl Lrp1 Mfge8 Nap1l5 Nup62 Oaz1 Orc3l Parp3 Qk Rbpms2 Rcn3 Rpl3 S100a4 S100a6 Slc16a1 Slco3a1 Txn1 Vtn Wnt5a Zfhx1b
57	V$NFKB_C: NF-kappaB binding site	7	7	437	555	15172	-1.14	0.0	0.0	0.0	Gp38 Il16 Nup62 Parp3 Pls3 Pltp Rnf14
58	V$HNF1_C: Hepatic nuclear factor 1	134	134	310	5391	10336	-1.26	0.0	0.03	0.0	1500002M01Rik 2410129E14Rik 4833420K19Rik Aacs Abca8a Abcb1a Actr1a Adfp Adh1 Afp Ampd3 Aoc3 Arhgap6 Arhgdib Art3 Atp6v1b2 BC018601 Becn1 Btbd1 Cav1 Ccl11 Ccnd2 Cct3 Cct4 Cd302 Cd36 Cd97 Cenpb Chchd6 Col3a1 Cp Cpa3 Crtap Csf2rb2 D10Ertd516e D1Wsu40e Dab2 Dcn Dctn4 Drctnnb1a Dtnbp1 E030024M05Rik Edg2 Eltd1 Emilin1 Emp1 Enpep Epim Ercc8 Fabp4 Fap Fbxw2 Fcgrt Fkbp3 Fmo1 Gimap4 Gnb5 Gprk5 Hip2 Hoxd8 …
59	V$COUP_01: COUP:HNF-4 heterodimer	81	81	363	2341	13386	-1.27	0.0	3.45	0.9	2410016F01Rik Abcb1a Adfp Ampd3 Aplp2 Aqp1 Birc3 Btbd1 Ccr2 Cd14 Cd163 Cd36 Chc1l Cln2 Clp1 Clta Col3a1 Col5a3 Cte1 Ctsk Cyp1b1 Cyp2e1 E030024M05Rik Emp1 Epim Fbln1 Fcgrt Fgl2 Fscn1 Fxyd1 Gem Glt25d1 Gpr43 Gsto1 Gypc Hadhsc Hspa8 Hspa9a Igj Iqgap1 Kcnk2 Lamp2 Lip1 Lox Lrp1 Lum Matn2 Mbd1 Mmp3 Mocs2 Msn Nr1h3 Parp3 Pck1 Pdhb Pfkfb1 Pftk1 Pip5k2a Pmp22 Pnn Prkrir Procr Prph1 Pthr1 Rab2 Rab8b Rcn3 R…
60	V$HP1SITEFACTOR_Q6	92	92	352	3850	11877	-1.31	0.0	0.03	0.0	1110035L05Rik 1500002M01Rik 1810044O22Rik 2410016F01Rik Acadl Adrb3 Afp Aox1 Aqp7 Arhgap6 Arhgdib Art3 Asph Axl Birc3 Bub3 Cav1 Ccm2 Ccr2 Cd14 Cd163 Cd302 Col1a2 Col4a2 Col5a3 Col6a1 Crtap D10Ertd516e Dab2 Dctn4 Decr1 Dock2 Drctnnb1a Dtnbp1 Ebf1 Fap Fbxw2 Fech Fhl1 Figf Fkbp7 Fmo1 Ggtla1 Gpr172b Gpr43 Hip2 Hoxc8 Il2rg Kap Lgals1 Loxl1 Ly78 Magee1 Maoa Mbd1 Mmp3 Mrpl17 Mrpl9 Ms4a4d Myo1h Nid1 Olfm…
61	V$CP2_01: CP2	296	296	148	9855	5872	-1.37	0.0	3.07	0.72	1010001D01Rik 1110035L05Rik 2410016F01Rik 2410129E14Rik 4930488L10Rik 4930542G03Rik 9030611N15Rik Abcb1a Acadl Actg1 Actr1a Ada Adfp Adrb3 Aoc3 Aplp2 Aqp1 Aqp7 Arf4 Arhgap6 Arhgdib Art3 Asph Auh Axl B4galt1 BC027663 BC054059 Becn1 Birc3 Btn1a1 Bub3 Car4 Cbr2 Ccm2 Ccnd2 Ccr2 Cct3 Cd14 Cd163 Cd209a Cd34 Cd97 Cdc42 Cdo1 Cel Chc1l Chchd6 Chst1 Chst12 Cidec Clec14a Cln2 Clp1 Cmkor1 Cnn2 Col1a2 Col5a2 …
62	V$ETS1_B: c-ETS-1 binding site	213	213	231	6907	8820	-1.39	0.0	3.0	0.72	1010001D01Rik 1810044O22Rik 2410016F01Rik 4833420K19Rik 9030611N15Rik Abca8a Actg1 Adh1 Adrb3 Agtpbp1 Ampd3 Aox1 Aplp2 Aqp1 Aqp7 Arhgdib Art3 Aspa Atp6v1b2 B3galt3 B4galt1 BC018601 BC027663 BC054059 Birc3 Bmp1 Btn1a1 Bub3 Catna1 Cbr2 Ccl11 Ccnd2 Cd209a Cd302 Cd34 Chchd6 Chst12 Clec14a Cln2 Cmkor1 Cnn2 Col4a2 Col5a1 Col5a2 Cp Crtap Csf2rb2 Cstf2t Ctsb Cygb Cyp27a1 Cyp2e1 D1Wsu40e Dab2 Dcn Dctn4 Dl…
63	V$E12_Q6	100	100	344	4119	11608	-1.44	0.0	0.04	0.0	1500002M01Rik 2410129E14Rik Aacs Ada Ampd3 Aox1 Btbd1 Bub3 Cbr2 Ccm2 Cel Chc1l Cln2 Clp1 Cmkor1 Col1a2 Cpa3 Cyp1b1 Cyp2e1 D10Ertd516e D1Wsu40e Dock2 Ehd1 Ehd2 Eltd1 Eno3 Epim Evl Fbn1 Fech Fhl1 Gpr172b Gyg1 Gypc Hal Hmgcl Hoxc8 Hoxd8 Hrmt1l3 Hsd11b1 Igj Il2rg Inmt Kcnk2 Krt1-14 Krt1-19 Lip1 Lipe Mbtps1 Mcam Meox2 Mmp2 Mocs2 Mrpl9 Mt2 Myl6 Myo1h Ndrg1 Nid1 Nr1h3 Nup62 Pcolce Pdlim2 Pigk Pla2g2d Pl…
64	V$HEN1_02: HEN1	11	11	433	179	15548	-1.45	0.0	4.13	1.29	2410016F01Rik Dpysl3 Eng Fbn1 Pbef1 Pdlim2 Pip5k2a Prss11 Pttg1ip Rbpms2 Tnfaip9
65	V$HNF3B_01: Hepatocyte Nuclear Factor 3beta	316	316	128	11766	3961	-1.45	0.0	0.04	0.0	1010001D01Rik 1110035L05Rik 1500002M01Rik 1810044O22Rik 2410016F01Rik 2410129E14Rik 2700038L12Rik 2700083B06Rik 4833420K19Rik 4930542G03Rik 9030611N15Rik AA407930 Aacs Abca8a Abcb1a Acadl Actr1a Ada Adfp Adh1 Afp Agtpbp1 Aoc3 Aox1 Aplp2 Arf4 Arhgap6 Arhgdib Art3 Aspa Asph Atp6v1b2 Auh Axl B3galt3 B4galt1 BC018601 BC027663 BC054059 Becn1 Birc3 Btbd1 Btn1a1 Catna1 Cav1 Ccl11 Ccr2 Cct3 Cct4 Cd14 Cd1…
66	V$NKX3A_01: NK class homeobox factor 3A	73	73	371	3123	12604	-1.46	0.0	0.03	0.0	1500002M01Rik 2410016F01Rik 2700083B06Rik Aacs Abca8a Acadl Adrb3 Cct4 Cd22 Cd34 Cdc42 Chc1l Col4a2 Colec12 Cpa3 Cstf2t Dctn4 Decr1 Dpt Dpysl3 Dtnbp1 Epim Fabp4 Fgl2 Fkbp3 Fmo1 Gimap4 Gypc Hdgfrp2 Heph Hmgcl Ier5 Islr Jam3 Kctd4 Klf4 Lip1 Lum Ly6c Ly78 Maoa Mbnl1 Mut Nr1h3 Nxn Osmr Pcdh20 Pcolce Pdhb Pdlim2 Pfkfb1 Pla2g2d Plac8 Pltp Pmp22 Prkcdbp Procr Ptgs1 Reck Rgs16 Rpl41 Sept4 Serpinb6a Serpi…
67	V$USF_Q6: upstream stimulating factor	296	296	148	9876	5851	-1.47	0.0	2.95	0.72	1010001D01Rik 1110035L05Rik 1500002M01Rik 1810044O22Rik 2700038L12Rik 2700083B06Rik 4930488L10Rik 9030611N15Rik AA407930 Aacs Abcb1a Acadl Actg1 Actr1a Adfp Adh1 Adrb3 Afp Ampd3 Aoc3 Aplp2 Aqp1 Aqp7 Arf4 Arhgap6 Arhgdib Art3 As3mt Asph Atp6v1b2 Auh Axl B3galt3 BC027663 BC054059 Becn1 Birc3 Bmp1 Bub3 Car4 Catna1 Cav1 Cbr2 Ccm2 Ccnd2 Cct3 Cd1d1 Cd209a Cd22 Cd34 Cdc42 Cel Cenpb Chchd6 Chst1 Chst12 C…
68	V$GCM_Q2	86	86	358	3598	12129	-1.49	0.0	0.04	0.0	1810044O22Rik 2700038L12Rik 4833420K19Rik 4930488L10Rik Ada Adfp Afp Aqp7 Asph Atp6v1b2 BC054059 Btn1a1 Bub3 Ccnd2 Cd209a Cln2 Col5a2 Coq3 D1Ertd251e Dock2 Dock9 Dscr1l1 Ebf1 Eltd1 Eno1 Enpp2 Epim Fabp4 Fasn Fmod Gas1 Gem Ggtla1 Gyg1 Gypc Hoxc8 Hoxd8 Hrmt1l3 Il2rg Kap Krt1-14 Lmo1 Mbd1 Mbnl1 Mfap5 Mgl1 Mrpl17 Mrpl9 Msn Mustn1 Myl6 Myo1h Orc3l Pdlim2 Pfkfb3 Phldb2 Pkd2 Pltp Pmp22 Pnp Ppp1r14b Prph…
69	V$ER_Q6: estrogen receptor	250	250	194	8248	7479	-1.53	0.0	2.82	0.67	1010001D01Rik 1110035L05Rik 1810044O22Rik 2410016F01Rik 2700083B06Rik 4833420K19Rik 4930542G03Rik 9030611N15Rik AA407930 Abcb1a Actg1 Adfp Adrb3 Afp Ampd3 Aplp2 Aqp7 Arf4 Arhgap6 Arhgdib B3galt3 BC018601 BC027663 BC054059 Becn1 Btn1a1 Bub3 C1s Catna1 Cbr2 Ccl11 Ccm2 Ccnd2 Ccr2 Cct4 Cd14 Cd209a Cd22 Cd34 Cd36 Cdc42 Cdo1 Cel Cenpb Chc1l Chchd6 Chst1 Chst12 Clec14a Cln2 Clp1 Clta Cmkor1 Cnn2 Col4a2 …
70	V$AR_01: androgen receptor	45	45	399	1198	14529	-1.56	0.0	3.37	0.86	1110035L05Rik 2410016F01Rik 4833420K19Rik 9030611N15Rik Ada B3galt3 Bub3 Cav1 Ccr2 Cmkor1 Cnn2 Colec12 Cte1 Cygb Cyp2e1 Dlst Dock2 Dtnbp1 Fkbp7 Gnb5 Hoxc8 Kcnk2 Kcnk3 Klf2 Lgals1 Mbd1 Mtap Myo1h Nxn Pa2g4 Pdgfrb Pfkfb3 Prss11 Pscdbp Psma6 Pygl Rcn3 S3-12 Scp2 Sdpr Serpina3c Serping1 Sh3glb1 Sult1a1 Xpo1
71	V$POU1F1_Q6	162	162	282	6333	9394	-1.56	0.0	0.05	0.0	1010001D01Rik 1500002M01Rik 2410016F01Rik 2700038L12Rik Aacs Abca8a Abcb1a Acadl Actr1a Ada Adfp Adh1 Afp Agtpbp1 Aox1 Arf4 Arhgdib As3mt Aspa Asph Auh BC018601 Becn1 Birc3 Btn1a1 Ccl11 Ccr2 Cct4 Cd14 Cd163 Cd22 Cd34 Cd36 Cdc42 Cenpb Chc1l Clec14a Col3a1 Col5a2 Colec12 Coq3 Cp Crtap Csf2rb2 Ctla2a Cyp2e1 D10Ertd516e Dcn Dctn4 Dld Dlst Dpt Drctnnb1a Dtnbp1 Eltd1 Enpep Fabp4 Fech Fhl1 Figf Fkbp1a F…
72	V$EVI1_04: ectopic viral integration site 1 encoded factor	314	314	130	11672	4055	-1.58	0.0	0.05	0.0	1010001D01Rik 1110035L05Rik 1500002M01Rik 2700038L12Rik 2700083B06Rik 4833420K19Rik 4930488L10Rik 4930542G03Rik 9030611N15Rik AA407930 Aacs Abca8a Abcb1a Actr1a Adfp Adh1 Adrb3 Afp Agtpbp1 Ampd3 Aoc3 Aox1 Aplp2 Aqp7 Arf4 Arhgdib Art3 As3mt Aspa Atp6v1b2 Auh BC018601 BC027663 Btn1a1 Bub3 Car4 Catna1 Cav1 Cbr2 Ccl11 Ccm2 Ccnd2 Ccr2 Cct3 Cct4 Cd14 Cd163 Cd1d1 Cd209a Cd22 Cd302 Cd34 Cd36 Cdc42 Cenpb …
73	V$HFH1_01: HNF-3/Fkh Homolog 1	46	46	398	2085	13642	-1.62	0.0	0.03	0.0	1010001D01Rik 2700083B06Rik 4833420K19Rik Abcb1a Ada Adfp Adh1 Arhgdib Birc3 Cav1 Cct4 Cd97 Cenpb Chc1l Clec14a Ctsk Decr1 Dtnbp1 Eltd1 Enpp2 Fabp4 Fbxw2 Gp38 Gypc Hdgfrp2 Igj Kctd4 Klf4 Lamp2 Mfge8 Mtap Mut Myo1h Nap1l5 Ndrg1 Pcdh20 Plscr1 Pnp Reck Rgs4 Sdha Slc1a5 Slco3a1 Smu1 Tnfaip9 Zwint
74	V$TEF_Q6	142	142	302	5599	10128	-1.63	0.0	0.05	0.0	4833420K19Rik Acadl Actr1a Afp Agtpbp1 Arf4 Arhgdib Art3 Aspa Axl Becn1 Birc3 Btn1a1 Bub3 Cav1 Ccl11 Cct4 Cd14 Cd34 Cd36 Cdc42 Cdo1 Cenpb Chc1l Chchd6 Clec14a Col1a2 Col4a2 Col5a2 Colec12 Cstf2t Ctla2a D10Ertd516e Dcn Dctn4 Dnajc2 Dock2 Dpt Drctnnb1a Dtnbp1 E030024M05Rik Edg2 Emp3 Eno1 Enpep Epim Fbn1 Fhl1 Figf Fkbp3 Fmo1 Fscn1 Glt25d1 Gnb5 Gprk5 Hadhsc Heph Hip2 Hmgn1 Hp Hrmt1l3 Igj Inmt Iqgap1 …
75	V$E47_01: E47	80	80	364	2361	13366	-1.63	0.0	3.01	0.72	1500002M01Rik 4833420K19Rik Aqp7 Arhgdib Auh BC018601 Bub3 Cbr2 Ccm2 Cd163 Cd1d1 Cel Cln2 Cmkor1 Col1a2 Cpa3 Cyp1b1 D10Ertd516e Dcn Dlst E030024M05Rik Edg2 Ehd1 Eltd1 Eng Enpep Evl Fbn1 Fkbp1a Gnai1 Gpr172b Gyg1 Gypc Hmgcl Hoxc8 Ier5 Igj Inmt Krt1-14 Krt1-19 Lipe Lox Lum Mgl1 Mmd Mocs2 Mrpl9 Mt2 Myl6 Myo1h Ndrg1 Nid1 Nup62 Orc3l Pde8a Pdlim2 Pigk Pnpla2 Prelp Prkcm Psmc1 Rasa3 Rcn3 Rgpr Rgs16 Rpl…
76	V$AIRE_01	72	72	372	3040	12687	-1.72	0.0	0.04	0.0	1010001D01Rik 2700083B06Rik 4833420K19Rik 4930488L10Rik Adfp Aox1 Arf4 Art3 Aspa Atp6v1b2 BC018601 Cd163 Cd22 Cd302 Cdc42 Chst12 Cpa3 D1Wsu40e Dab2 Dpysl3 Drctnnb1a E030024M05Rik Edg2 Epim Fabp4 Fkbp3 Fkbp7 Fmod Fscn1 Fxyd1 Gem Gp38 Gprk5 Inmt Jam3 Lamb1-1 Lipe Map2k5 Mcpt4 Mmp3 Mrpl9 Ms4a4d Mut Ndrg1 Nsep1 Nxn Pcolce Pde8a Pdgfrb Pex13 Pla2g2d Plac8 Prkcm Procr Prps1 Ptprs Qk Reck Rgs4 Sap18 Scd…
77	V$E2F4DP2_01: E2F-4:DP-2 heterodimer	62	62	382	1779	13948	-1.78	0.0	2.97	0.72	2410016F01Rik 4930488L10Rik Ada Adh1 Arhgap6 Atp6v1b2 BC027663 Bmp1 Cct3 Cenpb Cmkor1 Cnn2 Cstf2t D1Wsu40e Dlst Dpysl3 Ehd1 Ehd2 Fap Fasn Fbn1 Figf Fkbp1a Fli1 Gnai1 Gpr43 Gstz1 Hip2 Hmgcl Hspa8 Il16 Irf4 Itm2b Lpl Lrp1 Mfge8 Nap1l5 Nup62 Oaz1 Orc3l Parp3 Pcolce Pip5k2a Pltp Prps1 Qk Rbpms2 Rcn3 Rhoe Rpl3 S100a4 S100a6 Slc16a1 Slco3a1 Tbx21 Tfpi Tgfb1i1 Tmem45b Txn1 Vtn Wnt5a Zfhx1b
78	V$SOX9_B1: SOX (SRY-related HMG box)	232	232	212	8762	6965	-1.78	0.0	0.07	0.0	1110035L05Rik 1810044O22Rik 2410016F01Rik 2700038L12Rik 4833420K19Rik 4930542G03Rik 9030611N15Rik Abcb1a Acadl Actr1a Adfp Adh1 Adrb3 Afp Agtpbp1 Aplp2 Aqp1 Aqp7 As3mt Aspa Asph Atp6v1b2 Auh B3galt3 BC018601 BC027663 Becn1 Btbd1 Btn1a1 Catna1 Cav1 Ccm2 Cct4 Cd14 Cd22 Cd302 Cd36 Cdo1 Chc1l Cidec Clec14a Cln2 Clp1 Col3a1 Col4a2 Col5a2 Col6a1 Colec12 Cp Cpa3 Cstf2t Cte1 Ctla2a Cyp1b1 Cyp27a1 D10Ertd…
79	V$OSF2_Q6	311	311	133	10484	5243	-1.78	0.0	2.6	0.53	1010001D01Rik 1110035L05Rik 1500002M01Rik 1810044O22Rik 2410016F01Rik 2410129E14Rik 2700038L12Rik 2700083B06Rik 4833420K19Rik 4930488L10Rik 9030611N15Rik AA407930 Aacs Actr1a Adfp Adrb3 Agtpbp1 Ampd3 Aoc3 Aox1 Aplp2 Aqp1 Aqp7 Arf4 Arhgdib Art3 Aspa Asph Auh Axl B4galt1 BC018601 Becn1 Birc3 Btbd1 Btn1a1 C1s Catna1 Cbr2 Ccl11 Ccnd2 Cct3 Cct4 Cd14 Cd1d1 Cd209a Cd22 Cd302 Cd97 Cdc42 Chc1l Chchd6 Chst…
80	V$S8_01: S8	29	29	415	1406	14321	-1.83	0.0	0.03	0.0	9030611N15Rik AA407930 Arhgdib Becn1 Cd163 Ctsk D1Wsu40e Decr1 Fcgrt Gimap4 Gnai1 Hal Hoxd8 Igj Krt1-19 Magee1 Map2k5 Mcpt4 Mfge8 Mgl1 Pigk Pla2g2d Plscr1 Rgpr Rpl36a Sspn Tbc1d14 Thrsp Xpo1
81	V$CETS1P54_01: c-Ets-1(p54)	303	303	141	10213	5514	-1.84	0.0	2.51	0.45	1010001D01Rik 1810044O22Rik 2410016F01Rik 2700038L12Rik 2700083B06Rik 4833420K19Rik 4930542G03Rik AA407930 Aacs Abca8a Actg1 Actr1a Ada Adfp Adh1 Adrb3 Afp Agtpbp1 Ampd3 Aoc3 Aox1 Aplp2 Aqp1 Aqp7 Arf4 Art3 Aspa Atp6v1b2 Auh B4galt1 BC018601 BC027663 BC054059 Becn1 Birc3 Bmp1 Btn1a1 Car4 Catna1 Cav1 Ccm2 Ccnd2 Cd14 Cd163 Cd1d1 Cd209a Cd302 Cd34 Cd97 Cdo1 Cel Cenpb Chchd6 Cidec Clec14a Cln2 Clta Cm…
82	V$MYCMAX_B: c-Myc:Max binding sites	184	184	260	6002	9725	-1.86	0.0	2.42	0.39	1010001D01Rik 1110035L05Rik 1500002M01Rik 1810044O22Rik 2410016F01Rik 2410129E14Rik 2700038L12Rik 2700083B06Rik 4833420K19Rik 4930488L10Rik 9030611N15Rik AA407930 Aacs Actg1 Adfp Afp Agtpbp1 Aplp2 Arhgap6 Art3 As3mt Asph Atp6v1b2 Auh B3galt3 BC027663 BC054059 Becn1 Birc3 Catna1 Cav1 Ccm2 Ccnd2 Cct3 Cd34 Cd97 Cenpb Chchd6 Chst1 Chst12 Cidec Clp1 Col3a1 Col4a2 Col5a1 Col5a3 Col6a1 Crtap Cte1 Cygb D…
83	V$VMW65_Q6	177	177	267	6785	8942	-1.89	0.0	0.08	0.0	1500002M01Rik 2410016F01Rik 4833420K19Rik 4930542G03Rik 9030611N15Rik AA407930 Abca8a Acadl Actr1a Adfp Adh1 Agtpbp1 Ampd3 Aoc3 Aox1 Aplp2 Arf4 Arhgdib As3mt Axl BC018601 Btbd1 Btn1a1 Bub3 C1s Cav1 Ccm2 Ccr2 Cct3 Cd163 Cd1d1 Cd209a Cd22 Cd36 Cdo1 Cenpb Chc1l Chchd6 Chst12 Cidec Clta Col3a1 Col6a1 Cp Cpa3 Crtap Cstf2t Ctsk Cygb Cyp27a1 D10Ertd516e D1Wsu40e Dcn Decr1 Dock2 Dpysl3 Dtnbp1 Ebf1 Ehd1 E…
84	V$AHR_Q5: aryl hydrocarbon / dioxin receptor	64	64	380	1863	13864	-1.89	0.0	2.8	0.67	1010001D01Rik 2700038L12Rik Aacs Actg1 Aplp2 Arhgap6 Asph Auh BC027663 Bmp1 Cct3 Cdo1 Chchd6 Cidec Colec12 Cygb Cyp1b1 D1Ertd251e Dnajb4 E030024M05Rik Ehd1 Eno1 Fbxw2 Fxyd1 Gnai1 Gyg1 Hsdl2 Hspa9a Itm2b Lamb1-1 Ldh1 Lum Ly6c Marcks Mmd Mocs2 Myl6 Oaz1 Orc3l Pa2g4 Pbef1 Pdgfrb Pip5k2a Pnn Ppp1r14b Ppp2ca Prkrir Prps1 Psmc1 Qk Rab32 Rhoe Rpl15 Sap18 Sdha Sec11l1 Serpina3c Smbp Smu1 Ssbp2 Tde2 Txn1 …
85	V$AREB6_01: AREB6 (Atp1a1 regulatory element binding factor 6)	83	83	361	3408	12319	-1.9	0.0	0.06	0.0	1010001D01Rik AA407930 Abcb1a Acadl Ada Adfp Adh1 Aspa Birc3 Btbd1 C1s Catna1 Ccl11 Ccnd2 Cd163 Cd1d1 Cd22 Cd302 Cd97 Cel Chst12 Cidec Col4a2 Col6a1 Cpa3 Crtap Cygb Dock2 Dock9 Edg2 Ehd2 Emp1 Epim Fasn Fbln1 Fcgrt Fhl1 Fkbp1a Gimap4 Gstm1 Gypc Hal Heph Hp Hsdl2 Ier5 Igfbp6 Itgb7 Itm2b Jundm2 Kctd4 Krt1-14 Krt1-19 Lgals1 Lip1 Mbtps1 Mfap5 Mgl1 Mmd Mrpl17 Nap1l5 Pcolce2 Pls3 Prelp Prss11 Pscdbp Pyg…
86	V$IRF_Q6_01	193	193	251	7336	8391	-1.96	0.0	0.09	0.0	1810044O22Rik 2410129E14Rik 2700038L12Rik 2700083B06Rik 4930542G03Rik 9030611N15Rik AA407930 Aacs Abca8a Abcb1a Acadl Actr1a Adrb3 Afp Agtpbp1 Aox1 As3mt Atp6v1b2 Auh B3galt3 BC018601 BC027663 Birc3 Btbd1 Btn1a1 Bub3 C1s Car4 Cav1 Ccl11 Ccm2 Ccr2 Cct3 Cd163 Cd1d1 Cd209a Cdo1 Chc1l Cidec Col3a1 Col5a1 Col5a2 Col5a3 Colec12 Cp Csf2rb2 Cte1 Ctla2a Ctsb Cyp27a1 D10Ertd516e Dctn4 Dgat2 Dnajc2 Dock2 Do…
87	V$FXR_IR1_Q6	9	9	435	145	15582	-1.97	0.0	3.63	0.97	C1s Car4 Col6a1 E030024M05Rik Fmod Gstm1 Ly6c Slc39a6 Zfhx1b
88	V$CAAT_01: cellular and viral CCAAT box	254	254	190	9484	6243	-1.97	0.0	0.09	0.0	1010001D01Rik 1110035L05Rik 1810044O22Rik 2410129E14Rik 2700083B06Rik 4930542G03Rik 9030611N15Rik Abca8a Abcb1a Actr1a Ada Adfp Adh1 Adrb3 Afp Ampd3 Aox1 Aplp2 Aqp1 Arf4 Arhgdib Art3 Asph Atp6v1b2 B4galt1 BC027663 BC054059 Btbd1 Bub3 C1s Cbr2 Ccl11 Cct3 Cct4 Cd14 Cd163 Cd209a Cd302 Cd36 Cdc42 Cenpb Chc1l Chchd6 Chst1 Clec14a Clp1 Clta Cnn2 Col5a3 Cp Crtap Csf2rb2 Cte1 Ctla2a Ctsb Ctsk Cygb Cyp2e1…
89	V$GRE_C: Glucocorticoid response element	24	24	420	576	15151	-2.0	0.0	3.16	0.72	4930488L10Rik B3galt3 Cav1 Chst1 Cyp2e1 Fkbp3 Fmo1 Gimap4 Hoxc8 Hp Lip1 Maoa Meox2 Myl6 Nxn Pa2g4 Ppp2ca Prss11 Sdpr Sec15l1 Serpina3c Tmem33 Tnfaip9 Vegfc
90	V$NRF1_Q6	30	30	414	766	14961	-2.02	0.0	3.01	0.72	2410129E14Rik Actr1a Cct3 Chst12 Clp1 Coq3 Evl Fbxo9 Fkbp1a Hip2 Hrmt1l3 Hspa8 Jam3 Ldh1 Lrp1 Mocs2 Mrpl17 Mrpl9 Nup62 Nupl1 Odc1 Pbef1 Prkrir Ptk9l Qk Rps6 Sap18 Sdha Snap23 Wnt5a
91	V$NFKB_Q6: NF-kappaB	45	45	399	1985	13742	-2.03	0.0	0.05	0.0	1110035L05Rik Abcb1a Ada C1s Cav1 Ccl11 Cln2 Col5a1 Dcn Enpp2 Fbln1 Fbn1 Fmo1 Fscn1 Glt25d1 Gp38 Gpr43 Hal Il16 Klf4 Mbnl1 Meox2 Mmp2 Mtap Nup62 Nupl1 Parp3 Pcolce Pex13 Pls3 Pltp Postn Prkcm Procr Psma6 Ptgs1 Ptk9l Rasa3 Rnf14 Slc7a10 Stx18 Syk Tgm2 Txn1 Wdr1
92	V$CDC5_01: cell division control protein 5	379	379	65	13806	1921	-2.05	0.0	0.06	0.0	1010001D01Rik 1500002M01Rik 1810044O22Rik 2410016F01Rik 2700038L12Rik 2700083B06Rik 4833420K19Rik 4930488L10Rik 9030611N15Rik AA407930 Aacs Abca8a Abcb1a Acadl Actr1a Adfp Adh1 Afp Agtpbp1 Ampd3 Aoc3 Aox1 Aplp2 Aqp1 Arf4 Arhgap6 Arhgdib Art3 Aspa Asph Atp6v1b2 Auh Axl B4galt1 BC018601 BC027663 BC054059 Becn1 Birc3 Btbd1 Btn1a1 Bub3 C1s Car4 Catna1 Cav1 Cbr2 Ccl11 Ccm2 Ccnd2 Ccr2 Cct3 Cct4 Cd14 Cd…
93	V$PIT1_Q6	323	323	121	11875	3852	-2.07	0.0	0.09	0.0	1810044O22Rik 2410016F01Rik 2700038L12Rik 4833420K19Rik 4930488L10Rik 9030611N15Rik AA407930 Aacs Abca8a Abcb1a Acadl Actg1 Actr1a Adfp Adh1 Adrb3 Afp Agtpbp1 Ampd3 Aox1 Aplp2 Aqp1 Arf4 Arhgdib Art3 As3mt Aspa Asph Atp6v1b2 Auh Axl B3galt3 B4galt1 BC018601 BC027663 Becn1 Birc3 Btbd1 Btn1a1 Bub3 C1s Cav1 Cbr2 Ccl11 Ccnd2 Ccr2 Cct3 Cct4 Cd14 Cd163 Cd1d1 Cd209a Cd22 Cd302 Cd34 Cd36 Cdc42 Cdo1 Cenpb …
94	V$COMP1_01: COMP1	263	263	181	9769	5958	-2.08	0.0	0.11	0.0	1010001D01Rik 1810044O22Rik 2410016F01Rik 2410129E14Rik 2700038L12Rik 2700083B06Rik 4833420K19Rik 4930542G03Rik 9030611N15Rik Abca8a Abcb1a Acadl Actr1a Adfp Adh1 Aox1 Aqp1 Arhgap6 Arhgdib Art3 As3mt Aspa Asph Atp6v1b2 Axl B4galt1 BC018601 BC027663 Btbd1 Car4 Catna1 Cbr2 Ccl11 Cct3 Cct4 Cd14 Cd163 Cd1d1 Cd209a Cd22 Cd302 Cd36 Cel Cenpb Chchd6 Chst1 Chst12 Clec14a Clp1 Cnn2 Col3a1 Col5a2 Col5a3 Co…
95	V$CREB_Q2_01	148	148	296	4806	10921	-2.11	0.0	2.16	0.27	1010001D01Rik 2410016F01Rik 2410129E14Rik 2700038L12Rik 4833420K19Rik AA407930 Actg1 Actr1a Adfp Aqp1 Arf4 Art3 B4galt1 Becn1 Bub3 C1s Ccnd2 Cct4 Cd14 Cd1d1 Cdo1 Cel Cenpb Chst12 Clec14a Cln2 Clp1 Clta Col5a2 Crtap Ctla2a Ctsb Cygb Cyp1b1 D10Ertd516e D1Wsu40e Dab2 Dctn4 Decr1 Dgat2 Dld Dnajb4 Dnajc2 Dock2 Dock9 Ebf1 Ehd1 Eltd1 Emp3 Enpep Fbxo9 Fbxw2 Fcgrt Fgl2 Fkbp7 Fmod Fscn1 Gem Glt25d1 Gp38 Gp…
96	V$FOXD3_01: fork head box D3	370	370	74	13487	2240	-2.12	0.0	0.07	0.0	1010001D01Rik 1500002M01Rik 1810044O22Rik 2410016F01Rik 2700038L12Rik 2700083B06Rik 4833420K19Rik 4930542G03Rik 9030611N15Rik AA407930 Aacs Abca8a Abcb1a Acadl Actr1a Ada Adfp Adh1 Afp Agtpbp1 Aoc3 Aplp2 Aqp1 Aqp7 Arf4 Arhgap6 Arhgdib Art3 As3mt Aspa Asph Atp6v1b2 Auh Axl B3galt3 B4galt1 BC018601 BC027663 BC054059 Becn1 Birc3 Bmp1 Btbd1 Btn1a1 Bub3 Catna1 Cav1 Cbr2 Ccl11 Ccm2 Ccr2 Cct3 Cct4 Cd14 …
97	V$MEF2_Q6_01	250	250	194	9290	6437	-2.15	0.0	0.12	0.0	1500002M01Rik 2410016F01Rik 2700038L12Rik 4833420K19Rik 4930488L10Rik 9030611N15Rik AA407930 Aacs Abca8a Abcb1a Acadl Actr1a Ada Adfp Adh1 Afp Agtpbp1 Aoc3 Aox1 Aplp2 Aqp1 Arf4 Arhgdib Art3 As3mt Aspa Atp6v1b2 Auh B3galt3 BC027663 Becn1 Birc3 Btbd1 Btn1a1 Bub3 Catna1 Cav1 Ccm2 Ccnd2 Ccr2 Cct3 Cct4 Cd14 Cd1d1 Cd302 Cd36 Cd97 Cdc42 Cenpb Chc1l Cidec Clec14a Cln2 Clp1 Clta Cnn2 Col3a1 Col5a2 Colec12…
98	V$NFMUE1_Q6	23	23	421	557	15170	-2.16	0.0	2.99	0.72	4930542G03Rik BC018601 Ccm2 Dnajb4 Eltd1 Epim Fasn Fkbp3 Gstz1 Hsdl2 Kap Mustn1 Nxn Pdhb Pfn2 Pnn Ppp1r14b Prkcm Prps1 Rps19 Sap18 Sec15l1 Ushbp1
99	V$GFI1_01: growth factor independence 1	141	141	303	4577	11150	-2.16	0.0	2.09	0.24	2410016F01Rik 4930488L10Rik 9030611N15Rik AA407930 Ada Adh1 Aoc3 Aox1 Aplp2 Aqp1 Arf4 Art3 Asph BC027663 BC054059 Becn1 Birc3 Cav1 Ccm2 Ccr2 Cct4 Chc1l Clec14a Clp1 Cnn2 Col3a1 Col4a2 Col5a1 Col5a2 Colec12 Coq3 Cp Cpa3 Csf2rb2 Cstf2t Cte1 Cygb Cyp1b1 D1Wsu40e Dab2 Dld Dlst Dock9 Dpt Dtnbp1 E030024M05Rik Ebf1 Edg2 Emp1 Enpp2 Evl Fabp4 Fbln1 Fbn1 Fbxo9 Fcgrt Fech Fhl1 Figf Fkbp3 Fmo1 Fmod Fxyd1 Gas…
100	V$E2F_Q4: E2F	163	163	281	5351	10376	-2.17	0.0	2.04	0.23	2410016F01Rik 4930488L10Rik 4930542G03Rik AA407930 Actg1 Ada Adh1 Aox1 Aplp2 Arhgap6 Atp6v1b2 Axl B3galt3 BC018601 BC027663 Car4 Catna1 Ccnd2 Cct3 Cd97 Cel Cenpb Chst12 Clp1 Cmkor1 Cnn2 Col4a2 Cstf2t Ctsk Cyp1b1 Cyp27a1 D1Ertd251e D1Wsu40e Dab2 Dgat2 Dld Dlst Dnajc2 Drctnnb1a Ebf1 Edg2 Ehd1 Emilin1 Emp3 Eng Eno1 Eno3 Enpp2 Evl Fasn Fbxo9 Fech Figf Fkbp1a Fli1 Gas1 Gem Gpr172b Gpr43 Gprk5 Gpx3 Gsn…
101	V$NKX25_01: homeo domain factor Nkx-2.5/Csx, tinman homolog	207	207	237	7763	7964	-2.17	0.0	0.13	0.0	1010001D01Rik 1110035L05Rik 1500002M01Rik 1810044O22Rik 4833420K19Rik 4930488L10Rik AA407930 Abcb1a Actr1a Ada Adfp Adh1 Afp Aoc3 Aqp7 Arf4 Arhgap6 Auh Axl B4galt1 Becn1 Btbd1 Btn1a1 Bub3 C1s Catna1 Ccl11 Ccr2 Cct3 Cd163 Cd209a Cd22 Cd302 Cd34 Cd36 Cd97 Cdc42 Cdo1 Cel Cenpb Chchd6 Chst1 Chst12 Clec14a Cln2 Cmkor1 Cnn2 Col3a1 Col5a1 Col5a2 Col5a3 Colec12 Coq3 Cp Cpa3 Csf2rb2 Cte1 Ctsb Cyp27a1 D1Er…
102	V$GATA1_02: GATA-binding factor 1	171	171	273	5649	10078	-2.23	0.0	1.95	0.18	1110035L05Rik 2410016F01Rik 2700038L12Rik 2700083B06Rik 4930488L10Rik 4930542G03Rik 9030611N15Rik Abca8a Actr1a Adfp Adrb3 Aox1 Aqp7 Arf4 Aspa Atp6v1b2 Auh B3galt3 BC027663 Becn1 Bub3 C1s Car4 Ccnd2 Cd14 Cd209a Cd22 Cd302 Cd34 Cd36 Cdc42 Cel Cenpb Chc1l Chchd6 Chst1 Clec14a Clp1 Col3a1 Colec12 Cp Csf2rb2 Cte1 Ctla2a Ctsk Cygb Cyp27a1 Cyp2e1 D10Ertd516e Dab2 Dcn Dld Dnajc2 Dock9 Drctnnb1a E030024M…
103	V$NKX25_02: homeo domain factor Nkx-2.5/Csx, tinman homolog	169	169	275	6398	9329	-2.23	0.0	0.13	0.0	1810044O22Rik 2410016F01Rik 2700038L12Rik 9030611N15Rik Aacs Abca8a Ada Adrb3 Agtpbp1 Arf4 Arhgdib As3mt Aspa Btn1a1 C1s Car4 Ccl11 Cct4 Cd14 Cd302 Cd36 Cdc42 Cenpb Cidec Clp1 Cmkor1 Col1a2 Col5a1 Colec12 Coq3 Cp Cpa3 Crtap Cstf2t Ctla2a Ctsk D10Ertd516e Dcn Dlst Dnajb4 Dnajc2 Dock2 Dock9 Drctnnb1a Dtnbp1 Ebf1 Edg2 Ehd2 Eltd1 Emp1 Emp3 Enpep Fabp4 Fbln1 Fbn1 Fbxo9 Fgl2 Fkbp3 Fmo1 Gnai1 Gp38 Gpr43…
104	V$EGR2_01: Egr-2/Krox-20 early growth response gene product	11	11	433	207	15520	-2.23	0.0	3.25	0.78	4930488L10Rik Ada Asph Ercc8 Hadhsc Hspa9a Lamb1-1 Pex13 Prss11 Pthr1 Scn7a
105	V$WHN_B: winged-helix factor nude	118	118	326	3798	11929	-2.26	0.0	2.03	0.23	1810044O22Rik 4930488L10Rik 4930542G03Rik Abcb1a Actg1 Actr1a Adh1 Adrb3 Aplp2 Asph Auh Axl B3galt3 Car4 Ccnd2 Cct4 Cd1d1 Cd209a Cd302 Cdo1 Chchd6 Clec14a Clta Colec12 Coq3 Cstf2t Ctsk Cyp1b1 Cyp27a1 D1Ertd251e D1Wsu40e Dctn4 Dgat2 Dlst Dnajb4 Dnajc2 Ebf1 Eno1 Fbxo9 Fbxw2 Fkbp1a Fscn1 Gas1 Gnai1 Gp38 Gpr43 Gprk5 Gstz1 Hdgfrp2 Hip2 Hmgcl Hoxd8 Hrmt1l3 Hsdl2 Hspa9a Igj Jundm2 Kcnk2 Krt1-19 Lamb1-1 …
106	V$MIF1_01: MIBP-1 / RFX1 complex	1	1	443	197	15530	-2.28	0.0	0.0	0.0	Mustn1
107	V$AREB6_02: AREB6 (Atp1a1 regulatory element binding factor 6)	160	160	284	6061	9666	-2.29	0.0	0.14	0.0	1010001D01Rik 1110035L05Rik 1500002M01Rik 2700038L12Rik 2700083B06Rik 4930488L10Rik 9030611N15Rik Abca8a Ada Adrb3 Afp Ampd3 Aoc3 Aox1 Arhgap6 Aspa Auh B4galt1 BC054059 Becn1 Birc3 Bmp1 Bub3 Catna1 Cbr2 Ccl11 Cct4 Cd209a Cd22 Cd34 Cel Chchd6 Chst12 Clp1 Cnn2 Col5a1 Col6a1 Cp Crtap Ctla2a Ctsk Cygb Cyp1b1 Cyp2e1 D10Ertd516e D1Ertd251e D1Wsu40e Dock9 Dpt Dtnbp1 E030024M05Rik Eno3 Enpep Epim Ercc8 F…
108	V$MTATA_B: Muscle TATA box	223	223	221	7514	8213	-2.3	0.0	1.8	0.08	1010001D01Rik 2410016F01Rik 4833420K19Rik 4930542G03Rik 9030611N15Rik Aacs Abca8a Acadl Actr1a Ada Adh1 Afp Agtpbp1 Aoc3 Aox1 Aplp2 Aqp1 Arhgdib Aspa Atp6v1b2 Auh Axl BC018601 BC027663 BC054059 Birc3 Btbd1 Bub3 Car4 Cav1 Ccl11 Cct4 Cd14 Cd1d1 Cd209a Cd22 Cd36 Cdc42 Cenpb Chchd6 Clec14a Clp1 Cmkor1 Col1a2 Col3a1 Col5a2 Col5a3 Col6a1 Colec12 Coq3 Cp Cpa3 Crtap Cstf2t Ctla2a Cygb Cyp1b1 Cyp2e1 D10Er…
109	V$CEBPDELTA_Q6	319	319	125	11670	4057	-2.31	0.0	0.13	0.0	1500002M01Rik 1810044O22Rik 2410016F01Rik 2410129E14Rik 2700038L12Rik 4833420K19Rik 4930488L10Rik 4930542G03Rik 9030611N15Rik Aacs Abca8a Abcb1a Acadl Actg1 Actr1a Ada Adfp Afp Agtpbp1 Ampd3 Aoc3 Aox1 Aplp2 Aqp1 Arhgdib Art3 As3mt Aspa Asph Atp6v1b2 B4galt1 BC018601 BC054059 Birc3 Btbd1 Btn1a1 Bub3 C1s Catna1 Cbr2 Ccl11 Ccm2 Ccnd2 Ccr2 Cct3 Cct4 Cd14 Cd163 Cd209a Cd302 Cd34 Cd36 Cdc42 Cenpb Chc1l…
110	V$VMYB_01: v-Myb	327	327	117	11203	4524	-2.31	0.0	1.93	0.18	1010001D01Rik 1500002M01Rik 1810044O22Rik 2410016F01Rik 2410129E14Rik 2700083B06Rik 4833420K19Rik 9030611N15Rik Aacs Acadl Actg1 Ada Adfp Adrb3 Afp Agtpbp1 Ampd3 Aox1 Aplp2 Aqp1 Aqp7 Arf4 Arhgap6 Arhgdib Art3 Asph Atp6v1b2 Auh Axl B3galt3 B4galt1 BC027663 Becn1 Birc3 Bmp1 Btbd1 Btn1a1 Car4 Catna1 Cbr2 Ccm2 Ccr2 Cct4 Cd14 Cd163 Cd1d1 Cd209a Cd302 Cd36 Cd97 Cdo1 Cel Cenpb Chc1l Chst1 Chst12 Cidec C…
111	V$EFC_Q6	236	236	208	8734	6993	-2.33	0.0	0.16	0.0	1010001D01Rik 1810044O22Rik 2410016F01Rik 2410129E14Rik 2700038L12Rik Abcb1a Actg1 Actr1a Ada Adrb3 Afp Ampd3 Aoc3 Aox1 Aqp1 Arhgap6 Arhgdib Art3 As3mt Aspa Auh Axl B4galt1 BC018601 BC054059 Birc3 Bub3 C1s Car4 Catna1 Cbr2 Ccm2 Cd14 Cd1d1 Cd302 Cd34 Cdc42 Cdo1 Cel Chc1l Chchd6 Chst1 Chst12 Clec14a Cln2 Clta Cmkor1 Cnn2 Col1a2 Col5a1 Col5a2 Col5a3 Col6a1 Coq3 Cpa3 Crtap Cstf2t Ctsb Ctsk Cyp27a1 D1…
112	V$AREB6_03: AREB6 (Atp1a1 regulatory element binding factor 6)	59	59	385	2442	13285	-2.35	0.0	0.09	0.0	Adfp Afp Ampd3 Aspa Auh BC054059 Birc3 Ccl11 Cd22 Cd97 Cdo1 Cel Cenpb Clp1 Cnn2 Cyp1b1 Cyp2e1 Dock9 Dscr1l1 Dtnbp1 Ehd1 Epim Fech Fgl2 Fmo1 Gpr172b Gypc Heph Hmgcl Hoxd8 Itgb7 Jam3 Jub Kcnk2 Krt1-14 Lip1 Lmo1 Ms4a4d Mut Nt5c Parp3 Pdlim2 Pfn2 Pla2g2d Plat Pnn Pnpla2 Ppic Ppp1r14b Ppp2ca Pscdbp Rgpr Rpl41 S3-12 Sdpr Slc12a7 Ssbp2 Tmem45b Ushbp1
113	V$HNF3ALPHA_Q6	363	363	81	13200	2527	-2.35	0.0	0.1	0.0	1010001D01Rik 1110035L05Rik 1500002M01Rik 1810044O22Rik 2700038L12Rik 2700083B06Rik 4833420K19Rik 4930488L10Rik 4930542G03Rik 9030611N15Rik AA407930 Aacs Abca8a Abcb1a Acadl Actr1a Ada Adfp Adh1 Afp Agtpbp1 Ampd3 Aoc3 Aox1 Aplp2 Arhgap6 Arhgdib Art3 As3mt Aspa Asph Atp6v1b2 Auh Axl B3galt3 B4galt1 BC018601 BC027663 BC054059 Becn1 Birc3 Bmp1 Btbd1 Btn1a1 Bub3 C1s Car4 Catna1 Cav1 Cbr2 Ccl11 Ccr2 C…
114	V$SRF_C: serum response factor	21	21	423	512	15215	-2.37	0.0	2.77	0.67	Actg1 Aoc3 Aqp7 Aspa BC054059 Cbr2 Cnn2 Col6a1 Hsd11b1 Lip1 Lox Loxl1 Magee1 Myo1h Postn Rbp4 Rhoe Tagln Tgfb1i1 Timp2 Xlkd1
115	V$COREBINDINGFACTOR_Q6	135	135	309	5144	10583	-2.37	0.0	0.15	0.0	1010001D01Rik 2410016F01Rik AA407930 Agtpbp1 Aox1 Aplp2 Aqp1 Aspa Becn1 Btbd1 C1s Catna1 Cbr2 Ccnd2 Cct3 Cd14 Cd22 Cd302 Cdc42 Chc1l Chst12 Cmkor1 Colec12 Coq3 Ctla2a Ctsb Cygb Cyp2e1 D10Ertd516e Dcn Dnajc2 Dpt Drctnnb1a Dtnbp1 E030024M05Rik Ehd1 Emp1 Eno1 Eno3 Enpp2 Fabp4 Fhl1 Figf Fkbp7 Fscn1 Fxyd1 Gem Glt25d1 Gnai1 Gprk5 Gpx3 Gsn Gstm1 Gsto1 Hdgfrp2 Hoxc8 Hp Hsd11b1 Hspa8 Ier5 Il16 Il2rg Inmt …
116	V$BACH2_01: BTB and CNC homolog 2	293	293	151	10726	5001	-2.4	0.0	0.16	0.0	1010001D01Rik 1110035L05Rik 1500002M01Rik 2410016F01Rik 2410129E14Rik 9030611N15Rik AA407930 Aacs Abca8a Abcb1a Actg1 Adh1 Afp Ampd3 Aoc3 Aox1 Aqp7 Arhgap6 Arhgdib Art3 Asph Atp6v1b2 Auh Axl B4galt1 BC018601 BC027663 BC054059 Becn1 Birc3 Btbd1 Btn1a1 Bub3 C1s Car4 Catna1 Ccl11 Ccnd2 Ccr2 Cct3 Cd14 Cd163 Cd1d1 Cd209a Cd22 Cd302 Cd34 Cd36 Cdc42 Chc1l Chchd6 Chst1 Chst12 Cidec Cln2 Clp1 Clta Cmkor1 …
117	V$SMAD3_Q6	266	266	178	9072	6655	-2.4	0.0	1.67	0.07	1110035L05Rik 1500002M01Rik 2410016F01Rik 2410129E14Rik 2700083B06Rik 4930488L10Rik 4930542G03Rik 9030611N15Rik AA407930 Acadl Adfp Adh1 Adrb3 Ampd3 Aoc3 Aox1 Aplp2 Aqp1 Aqp7 Arf4 Arhgdib Art3 Asph Auh Axl BC018601 BC027663 BC054059 Bmp1 Btbd1 Bub3 Cav1 Cbr2 Ccl11 Ccr2 Cct4 Cd14 Cd163 Cd1d1 Cd209a Cd22 Cd34 Cdo1 Cel Cenpb Chchd6 Chst12 Cidec Cln2 Clp1 Cnn2 Col1a2 Col5a1 Col5a2 Col5a3 Coq3 Cp Cte1…
118	V$HLF_01: hepatic leukemia factor	121	121	323	4636	11091	-2.41	0.0	0.15	0.0	1810044O22Rik 2410129E14Rik 4833420K19Rik 9030611N15Rik Aacs Abcb1a Acadl Afp Agtpbp1 Ampd3 Arf4 Aspa B4galt1 BC018601 BC054059 Ccl11 Cd14 Cd209a Cd302 Cdc42 Cenpb Chc1l Cln2 Clta Cpa3 Cstf2t Cte1 Ctsb Cyp27a1 D1Ertd251e Dcn Decr1 Dgat2 Dld Dtnbp1 Ebf1 Ehd1 Ehd2 Eno1 Enpep Evl Fbln1 Fbxw2 Fcgrt Fech Gimap4 Gnb5 Gsn Gstz1 Gyg1 Hadhsc Hal Heph Hip2 Hmgn1 Hrmt1l3 Ier5 Igfbp6 Igj Jundm2 Kcnk2 Kctd4 L…
119	V$SF1_Q6	59	59	385	2426	13301	-2.42	0.0	0.1	0.0	1010001D01Rik Actg1 Actr1a Aqp7 B4galt1 BC027663 Ccl11 Cct4 Cdc42 Cel Chchd6 Col6a1 Ctsk D10Ertd516e D1Ertd251e Dld Dscr1l1 E030024M05Rik Fkbp3 Fmod Gcsh Gp38 Gstm1 Hal Hmgcl Hsd11b1 Hspa9a Jub Lamb1-1 Ly78 Mcpt4 Msn Nr1h3 Oaz1 Odc1 Ogn Pfkfb1 Pla2g2d Pnpla2 Prkcdbp Prps1 Psmc1 Pthr1 Ptk9l Pttg1ip Rbpms2 Reck Rpl36a Scp2 Serpinb6a Shank3 Slc41a2 Sult1a1 Tfpi Thbd Thy1 Tpm3 Twist1 Xpo1
120	V$GATA2_03: GATA-binding factor 2	124	124	320	4740	10987	-2.42	0.0	0.16	0.0	1500002M01Rik 2700038L12Rik 9030611N15Rik Abca8a Actr1a Adh1 Agtpbp1 Ampd3 Arhgdib Art3 Atp6v1b2 Auh B3galt3 Cav1 Ccr2 Cct3 Cd14 Cd302 Cd34 Cd36 Chc1l Chchd6 Cmkor1 Col1a2 Col3a1 Cp Cpa3 Csf2rb2 Cstf2t Ctla2a Cyp2e1 D10Ertd516e Dpysl3 Drctnnb1a Dscr1l1 Dtnbp1 Ebf1 Edg2 Ehd2 Emilin1 Eno3 Enpp2 Ercc8 Fabp4 Fgl2 Fhl1 Figf Fkbp3 Fli1 Fmo1 Gcsh Gem Gnai1 Gstm1 Gstz1 Gypc Hadhsc Hp Hsdl2 Ier5 Igj Iqgap…
121	V$USF_C: USF binding site	221	221	223	7494	8233	-2.42	0.0	1.6	0.07	1010001D01Rik 1110035L05Rik 1500002M01Rik 2700038L12Rik 2700083B06Rik 4930488L10Rik 9030611N15Rik AA407930 Abcb1a Acadl Actg1 Adfp Adh1 Afp Agtpbp1 Ampd3 Aoc3 Aqp7 Arf4 Arhgap6 Arhgdib Art3 Asph Atp6v1b2 Axl B4galt1 BC018601 Becn1 Birc3 Btn1a1 Cbr2 Ccl11 Ccm2 Ccnd2 Cct3 Cd22 Cd36 Cdc42 Cenpb Chc1l Chst1 Chst12 Cln2 Clta Col3a1 Col4a2 Col5a2 Col5a3 Col6a1 Cp Cpa3 Csf2rb2 Ctla2a Ctsb Ctsk Cygb Cyp2…
122	V$PAX6_01: Pax-6	199	199	245	7383	8344	-2.43	0.0	0.19	0.0	1010001D01Rik 1810044O22Rik 2410016F01Rik 2700038L12Rik 2700083B06Rik 4833420K19Rik 4930542G03Rik 9030611N15Rik AA407930 Aacs Abca8a Actg1 Adrb3 Afp Agtpbp1 Aox1 Arf4 Art3 Atp6v1b2 BC018601 Birc3 C1s Car4 Ccl11 Ccnd2 Ccr2 Cct3 Cct4 Cd14 Cd1d1 Cd34 Cd36 Cd97 Cdc42 Cel Cenpb Chchd6 Chst1 Clec14a Clta Cnn2 Col1a2 Col5a1 Col5a2 Coq3 Cp Csf2rb2 Cstf2t Cte1 Ctla2a Ctsb Cygb Cyp27a1 D10Ertd516e Decr1 Dl…
123	V$EBF_Q6	135	135	309	4448	11279	-2.44	0.0	1.73	0.07	1010001D01Rik 1110035L05Rik 2410129E14Rik Acadl Ada Ampd3 Aqp7 Arhgap6 Art3 BC027663 Btbd1 C1s Car4 Ccm2 Ccnd2 Cd22 Chst1 Chst12 Cidec Clta Cnn2 Col1a2 Col5a1 Col6a1 Cte1 Ctsb Cyp27a1 D10Ertd516e D1Ertd251e D1Wsu40e Decr1 Dpt Dtnbp1 Edg2 Eltd1 Evl Fasn Fbxw2 Fkbp7 Fli1 Gcsh Gem Ggtla1 Gpr43 Gpx3 Gsn Gyg1 Gypc Hal Hip2 Hoxc8 Hoxd8 Hrmt1l3 Hspa8 Igj Il2rg Inmt Kcnk3 Krt1-14 Krt1-19 Lamb1-1 Lip1 Lox…
124	V$AR_03: is recognized by androgen reseptor	14	14	430	303	15424	-2.44	0.0	2.89	0.69	1110035L05Rik 9030611N15Rik B3galt3 Cnn2 Dscr1l1 Hoxc8 Kcnk2 Myo1h Pex13 Rcn3 Scp2 Sdpr Sult1a1 Xpo1
125	V$DEAF1_01	77	77	367	3060	12667	-2.46	0.0	0.13	0.0	2700083B06Rik 4930542G03Rik Aacs Ada Arhgap6 Birc3 Catna1 Cbr2 Cd1d1 Cd97 Cidec Cnn2 Cstf2t Dgat2 Dnajb4 Dscr1l1 Ehd1 Ercc8 Fasn Fbn1 Figf Fkbp3 Fkbp7 Gcsh Gem Glt25d1 Gpr172b Gypc Hip2 Hmgn1 Hoxc8 Hspa8 Irf4 Jundm2 Kcnk3 Lgals1 Loxl1 Maoa Mbd1 Mbtps1 Mfge8 Mt2 Nr1h3 Nt5c Nxn Odc1 Pdgfrb Pkd2 Pltp Pmp22 Prkcm Prkrir Psma6 Pthr1 Rbpms2 Reck Rpl15 Rpl3 Rps19 Sap18 Sec11l1 Slc12a7 Smbp Snap23 Stx18 …
126	V$PITX2_Q2: pituitary homeobox factor 2	181	181	263	6738	8989	-2.46	0.0	0.2	0.0	2410016F01Rik 2700038L12Rik 2700083B06Rik 4833420K19Rik 4930488L10Rik AA407930 Aacs Abca8a Actr1a Adfp Adrb3 Afp Agtpbp1 Aoc3 Aox1 Art3 As3mt Aspa Auh B4galt1 BC027663 Becn1 Birc3 Btbd1 Btn1a1 Bub3 C1s Catna1 Cav1 Ccl11 Ccm2 Cct3 Cct4 Cd14 Cd302 Cd36 Cd97 Cdc42 Cdo1 Cenpb Chc1l Chchd6 Cidec Clec14a Cln2 Clp1 Cmkor1 Cnn2 Col5a3 Coq3 Crtap Csf2rb2 Cstf2t Ctsk D1Ertd251e Dcn Dgat2 Dld Dock2 Dpysl3 D…
127	V$CREB_Q4_01	138	138	306	4574	11153	-2.49	0.0	1.64	0.07	1010001D01Rik 2410016F01Rik 2410129E14Rik 2700038L12Rik 4833420K19Rik AA407930 Actg1 Actr1a Adfp Aplp2 Aqp1 Arf4 B4galt1 Becn1 Bub3 C1s Ccnd2 Cct4 Cd14 Cd97 Cdo1 Cel Cenpb Chst12 Clec14a Cln2 Clp1 Clta Cmkor1 Col5a2 Coq3 Crtap Ctla2a Cygb Cyp1b1 D10Ertd516e D1Wsu40e Dctn4 Dgat2 Dld Dnajb4 Dnajc2 Dock2 Ebf1 Ehd1 Eltd1 Emp3 Enpep Fbxo9 Fbxw2 Fcgrt Fgl2 Fkbp7 Fscn1 Gem Glt25d1 Gp38 Gpr172b Gstm1 Gst…
128	V$MYOGNF1_01: myogenin / nuclear factor 1 or related factors	103	103	341	3346	12381	-2.53	0.0	1.72	0.07	1010001D01Rik 1500002M01Rik 2410129E14Rik 4833420K19Rik AA407930 Afp Auh BC018601 Catna1 Cbr2 Ccm2 Cct4 Cd1d1 Cd302 Cd34 Cdc42 Cel Col4a2 Col5a1 Csf2rb2 Cte1 Ctsb Cygb D10Ertd516e Dctn4 Dlst Dnajc2 Dscr1l1 Ehd2 Eltd1 Emp1 Enpep Fbxo9 Fech Fmo1 Fscn1 Gas1 Gem Glt25d1 Gpr172b Hal Hdgfrp2 Hmgn1 Hp Inmt Irf4 Jub Lamp2 Loxl1 Lrp1 Mbnl1 Mmp3 Mt2 Nid1 Nr1h3 Nupl1 Olfm1 Pa2g4 Pdgfrb Pfkfb1 Pfkfb3 Pigk Pk…
129	V$NRF2_Q4: heterodimer containing Nrf2	108	108	336	4136	11591	-2.54	0.0	0.18	0.0	1110035L05Rik 2410016F01Rik AA407930 Aacs Abca8a Aox1 Arhgdib As3mt Auh Catna1 Cd14 Cd302 Cd34 Cd36 Cdo1 Chst1 Cidec Cln2 Col6a1 Ctla2a Cyp1b1 Dctn4 Dock2 Dpysl3 Dtnbp1 E030024M05Rik Edg2 Emp3 Ercc8 Fabp4 Fap Fbxw2 Fech Fgl2 Fscn1 Gp38 Heph Hmgcl Hoxc8 Hrmt1l3 Hspa8 Ier5 Igj Il16 Itga7 Itm2b Klf4 Lipe Loxl1 Lrp1 Ly78 Maoa Marcks Matn2 Mbtps1 Meox2 Mmp3 Mt2 Myl6 Ndrg1 Nkiras1 Nr1h3 Oaz1 Ogn Parp3 …
130	V$CEBP_C: C/EBP binding site	97	97	347	3746	11981	-2.54	0.0	0.17	0.0	4930488L10Rik Abca8a Agtpbp1 Aoc3 Aox1 Aspa BC027663 Birc3 Car4 Cd163 Cd1d1 Cd209a Cdc42 Cenpb Chchd6 Chst1 Cln2 Col5a1 Cpa3 Ctsk Cyp2e1 D1Wsu40e Dcn Decr1 Dock2 Dpt Fbln1 Fbn1 Fgl2 Fmo1 Fmod Gem Gnai1 Gstm1 Gyg1 Hadhsc Hal Heph Hoxd8 Ier5 Igfbp6 Itm2a Kcnk2 Kcnk3 Lip1 Lpl Lrp1 Lum Mbd1 Mcpt4 Mrpl17 Mrps9 Mt2 Myl6 Nid1 Nnmt Orc3l Osmr Pde8a Pdlim2 Pkd2 Plac8 Plscr1 Ppp1r14b Prelp Prkrir Prph1 Ptg…
131	V$CREBP1_Q2: CRE-binding protein 1	35	35	409	986	14741	-2.55	0.0	2.27	0.3	2410129E14Rik 2700038L12Rik 4833420K19Rik AA407930 B4galt1 Becn1 Cct4 Clp1 Dctn4 Dnajb4 Ehd1 Fkbp7 Fscn1 Gem Lip1 Mbnl1 Mcam Mrps9 Myl6 Nkiras1 Pbef1 Pck1 Pcolce2 Pdhb Pex13 Ppp2ca Ptprs Rpl15 Stx4a Sult1a1 Tgfb1i4 Uba52 Wdr1 Yy1 Zwint
132	V$ETS2_B: c-Ets-2 binding sites	130	130	314	4317	11410	-2.55	0.0	1.55	0.06	1010001D01Rik 2410016F01Rik 4833420K19Rik 9030611N15Rik Abca8a Actg1 Adh1 Adrb3 Agtpbp1 Ampd3 Aoc3 Aox1 Aplp2 Aqp1 Arhgdib Art3 Aspa B4galt1 BC018601 BC054059 Birc3 Bmp1 Bub3 Ccnd2 Cd209a Cd34 Chchd6 Clec14a Cln2 Clta Cnn2 Col4a2 Cp Csf2rb2 Ctsb Cygb Cyp2e1 D1Wsu40e Dab2 Dcn Dctn4 Dpysl3 Drctnnb1a Dscr1l1 Ehd2 Emilin1 Eng Enpep Fbxo9 Fbxw2 Figf Fscn1 Gem Ggtla1 Gprk5 Gsto1 Hadhsc Hip2 Hmgn1 Hsd11…
133	V$TAL1_Q6	178	178	266	6579	9148	-2.57	0.0	0.24	0.0	1110035L05Rik 1810044O22Rik 2410016F01Rik Aacs Actg1 Ada Adfp Adrb3 Aoc3 Aox1 Aqp1 Arhgap6 Asph Auh BC018601 Becn1 Btbd1 Bub3 C1s Car4 Cbr2 Ccl11 Ccm2 Ccnd2 Cd22 Cd34 Cel Chc1l Chchd6 Chst1 Cidec Clec14a Cln2 Clp1 Clta Col5a1 Col5a3 Col6a1 Colec12 Coq3 Ctsb Cygb Cyp1b1 D1Ertd251e D1Wsu40e Dcn Dgat2 Dld Dlst Dock9 Dpysl3 Drctnnb1a Dscr1l1 E030024M05Rik Edg2 Ehd2 Eltd1 Emilin1 Emp3 Eno1 Eno3 Enpep …
134	V$RORA1_01: RAR-related orphan receptor alpha1	62	62	382	1916	13811	-2.58	0.0	1.93	0.18	1010001D01Rik 2700038L12Rik Actr1a Aqp7 BC018601 BC027663 BC054059 Becn1 Btbd1 Catna1 Cdc42 Cel Cenpb Chchd6 Col6a1 Colec12 Ctsk Cyp27a1 D1Ertd251e Dld Dock2 Eno3 Fabp4 Fkbp3 Gnb5 Gp38 Gsto1 Gypc Hadhsc Hmgcl Hoxd8 Igj Irf4 Kcnk2 Lamp2 Ly78 Mbtps1 Mcpt4 Msn Nap1l5 Nsep1 Pde8a Pftk1 Pla2g2d Ppp2ca Procr Pthr1 Reck Rpl36a Rps6 S100a4 Serpinb1a Slc25a4 Tbc1d14 Tceb1 Tek Tfpi Tmem45b Tpm3 Tpst1 Trpv2…
135	V$PADS_C: Retroviral Poly A downstream element	123	123	321	4080	11647	-2.58	0.0	1.53	0.06	1500002M01Rik 1810044O22Rik 2410016F01Rik 2410129E14Rik 2700038L12Rik Aacs Abca8a Ada Adfp Afp Agtpbp1 Aox1 Aqp7 Arf4 Atp6v1b2 Auh B4galt1 Becn1 Bmp1 Ccr2 Cd209a Cd22 Cd302 Chc1l Chchd6 Clec14a Cln2 Cte1 Cygb D1Wsu40e Dcn Dld Dnajb4 Dnajc2 Ehd1 Emp1 Eno3 Enpp2 Epim Ercc8 Fgl2 Fhl1 Fkbp1a Fscn1 Gem Gnai1 Gp38 Gpx3 Gsn Gstm1 Gsto1 Gyg1 Hadhsc Hmgn1 Hsd11b1 Hspa8 Igfbp6 Il2rg Inmt Itgb7 Jam3 Jundm2 …
136	V$NFY_Q6_01	184	184	260	6781	8946	-2.59	0.0	0.26	0.0	1110035L05Rik 1810044O22Rik 2410129E14Rik 2700083B06Rik 4930542G03Rik AA407930 Abca8a Abcb1a Acadl Actg1 Actr1a Adrb3 Afp Aox1 Arhgdib Asph Atp6v1b2 BC018601 BC027663 Becn1 Btbd1 C1s Car4 Ccl11 Cct3 Cd14 Cd163 Cd1d1 Cd302 Cd36 Cenpb Chchd6 Chst1 Chst12 Clp1 Clta Cnn2 Col1a2 Col5a3 Col6a1 Cp Csf2rb2 Cstf2t Cte1 Cygb Cyp27a1 Cyp2e1 D1Wsu40e Dab2 Dctn4 Dgat2 Dld Dlst Dnajb4 Dpt Dscr1l1 Ebf1 Eltd1 Em…
137	V$MYOD_01: myoblast determination gene product	283	283	161	10283	5444	-2.61	0.0	0.25	0.0	1010001D01Rik 1110035L05Rik 1500002M01Rik 2410129E14Rik 4833420K19Rik 4930488L10Rik 4930542G03Rik 9030611N15Rik Aacs Actg1 Actr1a Ada Adfp Afp Ampd3 Aoc3 Aox1 Aqp1 Aqp7 Arhgap6 Arhgdib Art3 Aspa Atp6v1b2 Auh B4galt1 BC018601 BC054059 Becn1 Birc3 Btbd1 Btn1a1 Bub3 C1s Car4 Catna1 Cbr2 Ccl11 Ccm2 Ccnd2 Cct3 Cd163 Cd1d1 Cd209a Cd97 Cdo1 Cel Cenpb Chc1l Chst1 Cidec Clec14a Cln2 Clp1 Cmkor1 Cnn2 Col1a…
138	V$HAND1E47_01: Hand1:E47 heterodimer	251	251	193	9130	6597	-2.62	0.0	0.28	0.0	2410016F01Rik 2700083B06Rik 4930542G03Rik 9030611N15Rik Aacs Abca8a Abcb1a Actg1 Actr1a Ada Adrb3 Afp Agtpbp1 Aox1 Aplp2 Aqp1 Aqp7 Arf4 Arhgap6 Arhgdib Art3 Atp6v1b2 Auh Axl B4galt1 BC018601 BC054059 Becn1 Birc3 Bmp1 Btn1a1 Car4 Cav1 Ccl11 Ccr2 Cct3 Cct4 Cd14 Cd163 Cd209a Cd22 Cd36 Cd97 Chst12 Clec14a Cln2 Cmkor1 Col1a2 Col3a1 Col5a1 Col5a2 Col5a3 Col6a1 Colec12 Cp Csf2rb2 Cstf2t Cte1 Ctla2a Ctsk…
139	V$BARBIE_01: barbiturate-inducible element	229	229	215	7871	7856	-2.62	0.0	1.28	0.02	1010001D01Rik 2410016F01Rik 2410129E14Rik 2700038L12Rik 4833420K19Rik Abca8a Acadl Actr1a Ada Adfp Agtpbp1 Ampd3 Aox1 Aqp1 Aqp7 Arf4 Arhgap6 Arhgdib Aspa B3galt3 B4galt1 BC027663 BC054059 Becn1 Btbd1 Bub3 Car4 Catna1 Cav1 Cbr2 Ccl11 Ccm2 Ccnd2 Cct4 Cd14 Cd163 Cd209a Cd302 Cd36 Cdo1 Cenpb Chc1l Chchd6 Chst12 Cidec Clec14a Clta Col5a1 Col5a2 Coq3 Crtap Csf2rb2 Cte1 Ctla2a Ctsk Cyp1b1 Cyp27a1 Dcn Dc…
140	V$MEF2_02: myogenic MADS factor MEF-2	39	39	405	1135	14592	-2.65	0.0	2.09	0.24	Aqp1 Bub3 Cd97 Cidec Col5a2 Cp Cstf2t Ctsk Dctn4 Dnajc2 Eno3 Fbxw2 Fli1 Gimap4 Hmgn1 Il16 Itm2a Ldh1 Lpl Meox2 Mrpl9 Msn Pcolce Plac8 Pltp Pthr1 Qk Rpl41 Rps6 S100a4 Scn7a Sec15l1 Stk17b Stom Tceal8 Tgfb1i4 Thrsp Tpm3 Waspip
141	V$E2F1_Q4_01	100	100	344	3280	12447	-2.65	0.0	1.55	0.06	2410016F01Rik 4930542G03Rik AA407930 Ada Aplp2 Arhgap6 Axl B3galt3 BC018601 BC027663 Catna1 Ccnd2 Cct3 Chst12 Cstf2t Cyp1b1 D1Wsu40e Dgat2 Dlst Dnajb4 Dnajc2 Dpt Ebf1 Edg2 Ehd1 Ercc8 Evl Fasn Fbxo9 Fech Fli1 Gnai1 Gpr172b Gpr43 Gprk5 Gpx3 Gstm1 Gstz1 Hadhsc Hip2 Hmgn1 Il16 Krt1-14 Ldh1 Lgals1 Lpl Lrp1 Marcks Mbtps1 Mocs2 Mrpl9 Mt2 Mtap4 Ndrg1 Nid1 Nr1h3 Nsep1 Nupl1 Nxn Oaz1 Odc1 Orc3l Parp3 Pfkfb…
142	V$ELK1_01: Elk-1	122	122	322	4077	11650	-2.67	0.0	1.4	0.05	1500002M01Rik 2410016F01Rik 2700083B06Rik 4833420K19Rik Aacs Actg1 Adfp Adrb3 Agtpbp1 Ampd3 Aox1 Aqp1 Aqp7 Arhgdib B4galt1 BC018601 Birc3 Btn1a1 Ccm2 Cd209a Cd302 Chchd6 Chst12 Clta Cnn2 Col4a2 Cstf2t Ctsb Cygb Cyp27a1 Dctn4 Dld Dlst Dnajc2 Dpt Drctnnb1a Dscr1l1 Edg2 Ehd2 Eng Enpep Fap Fbxo9 Fcgrt Fkbp1a Fli1 Fmo1 Gem Ggtla1 Gpr172b Gpr43 Gyg1 Hadhsc Hal Hdgfrp2 Hmgn1 Hsd11b1 Il16 Kap Krt1-14 Krt…
143	V$MYCMAX_02: c-Myc:Max heterodimer	159	159	285	5418	10309	-2.69	0.0	1.23	0.01	1010001D01Rik 1110035L05Rik 1500002M01Rik 1810044O22Rik 2700038L12Rik 2700083B06Rik 9030611N15Rik AA407930 Aacs Abcb1a Actg1 Ada Adfp Adh1 Agtpbp1 Ampd3 Aoc3 Aplp2 Aqp7 Arhgap6 Arhgdib Art3 Auh Birc3 Btbd1 Bub3 Ccnd2 Cct3 Cd22 Cd36 Cdc42 Chc1l Chst1 Chst12 Clec14a Cln2 Clta Col4a2 Col5a3 Col6a1 Cp Ctla2a Ctsb Ctsk Cygb Cyp27a1 Cyp2e1 D10Ertd516e D1Ertd251e D1Wsu40e Dctn4 Decr1 Dgat2 Dnajc2 Dock2 …
144	V$CDPCR3HD_01: cut-like homeodomain protein	135	135	309	5008	10719	-2.69	0.0	0.28	0.0	1010001D01Rik 1500002M01Rik 2700038L12Rik 4930542G03Rik 9030611N15Rik AA407930 Acadl Adfp Adh1 Ampd3 Aox1 Aplp2 Aqp1 As3mt Aspa Asph Axl BC018601 BC054059 Birc3 Bmp1 Btbd1 C1s Car4 Cbr2 Cct4 Cd1d1 Cdc42 Cdo1 Chc1l Clp1 Cmkor1 Col6a1 Coq3 Cstf2t Cyp27a1 Cyp2e1 D1Ertd251e Dab2 Dcn Dctn4 Decr1 Dnajc2 Dock9 Dpt Ehd1 Emp1 Enpep Epim Ercc8 Fbn1 Fcgrt Fech Fhl1 Figf Fmo1 Fmod Gem Ggtla1 Gnai1 Gnb5 Gp38 …
145	V$NMYC_01: N-Myc	102	102	342	3378	12349	-2.71	0.0	1.42	0.05	1010001D01Rik 1110035L05Rik 1500002M01Rik 2700038L12Rik 2700083B06Rik 4930488L10Rik 9030611N15Rik Abcb1a Actg1 Adfp Adh1 Aplp2 Aqp7 Arhgap6 Art3 B3galt3 Ccnd2 Cct3 Cd22 Cdc42 Chst1 Chst12 Cidec Col4a2 Ctsb Ctsk Cyp27a1 D1Ertd251e D1Wsu40e Dctn4 Dgat2 Dnajc2 Dock2 Dpt Ehd1 Eno1 Eno3 Ercc8 Evl Fasn Fbln1 Fcgrt Fech Fkbp1a Gcsh Gnai1 Gnb5 Gp38 Gpr43 Gyg1 Hmgcl Hmgn1 Hp Hrmt1l3 Hspa9a Inmt Klf2 Klf4 …
146	V$TCF1P_Q6	297	297	147	10307	5420	-2.71	0.0	1.22	0.01	1010001D01Rik 1500002M01Rik 1810044O22Rik 2410129E14Rik 2700083B06Rik 4833420K19Rik 4930488L10Rik 4930542G03Rik AA407930 Abca8a Abcb1a Acadl Actg1 Actr1a Adfp Adh1 Adrb3 Afp Agtpbp1 Ampd3 Aoc3 Aox1 Aplp2 Aqp1 Arf4 Arhgap6 Arhgdib Asph Atp6v1b2 Auh Axl B3galt3 B4galt1 BC018601 BC054059 Birc3 Bmp1 Btbd1 Bub3 Catna1 Cav1 Ccl11 Ccm2 Ccnd2 Ccr2 Cct4 Cd1d1 Cd209a Cd22 Cd97 Cdo1 Cel Chc1l Chchd6 Chst12 …
147	V$NFY_01: nuclear factor Y (Y-box binding factor)	88	88	356	3359	12368	-2.74	0.0	0.23	0.0	1110035L05Rik 1810044O22Rik 2410129E14Rik 2700083B06Rik 4930542G03Rik Actg1 Actr1a Aox1 Aplp2 Btbd1 Ccl11 Cct3 Cct4 Clp1 Clta Cnn2 Col5a3 Cp Cte1 Cyp2e1 D1Wsu40e Dscr1l1 Ebf1 Emp1 Eno1 Enpep Ercc8 Fabp4 Fasn Fbxw2 Gcsh Gem Gimap4 Gsn Gstz1 Gyg1 Hdgfrp2 Hoxd8 Hsd11b1 Hspa8 Ier5 Il2rg Itm2b Krt1-19 Lamp2 Lpl Mbnl1 Mgl1 Mmd Mrpl9 Mrps9 Ndrg1 Nsep1 Nup62 Oaz1 Pdgfrb Pdlim2 Plac8 Pltp Pnn Prph1 Prps1 …
148	V$FOX_Q2	332	332	112	11972	3755	-2.75	0.0	0.27	0.0	1010001D01Rik 1110035L05Rik 1500002M01Rik 1810044O22Rik 2410016F01Rik 2700038L12Rik 2700083B06Rik 4833420K19Rik 4930542G03Rik 9030611N15Rik AA407930 Aacs Abca8a Abcb1a Acadl Actr1a Ada Adfp Adh1 Afp Agtpbp1 Aoc3 Aplp2 Arf4 Arhgap6 Arhgdib Art3 As3mt Aspa Asph Atp6v1b2 Auh Axl B3galt3 B4galt1 BC018601 BC027663 BC054059 Becn1 Birc3 Bmp1 Btbd1 Btn1a1 Bub3 Car4 Catna1 Cav1 Cbr2 Ccr2 Cct3 Cd14 Cd163 C…
149	V$OCT1_06: octamer-binding factor 1	240	240	204	8648	7079	-2.75	0.0	0.4	0.0	2410016F01Rik 2700038L12Rik 2700083B06Rik 4833420K19Rik 9030611N15Rik AA407930 Aacs Abcb1a Acadl Actr1a Adfp Adrb3 Afp Agtpbp1 Aoc3 Aqp1 Arf4 Arhgdib As3mt Aspa Auh Axl B3galt3 BC018601 BC027663 Becn1 Birc3 Btbd1 Btn1a1 Bub3 C1s Car4 Cbr2 Ccl11 Ccr2 Cd14 Cd163 Cd1d1 Cd302 Cd36 Cdc42 Cenpb Chc1l Cidec Clta Cnn2 Col1a2 Col5a2 Col6a1 Cp Csf2rb2 Ctsb Ctsk Cyp2e1 D10Ertd516e D1Ertd251e D1Wsu40e Dcn Dc…
150	V$CMYB_01: c-Myb	97	97	347	3220	12507	-2.77	0.0	1.36	0.05	4930488L10Rik 9030611N15Rik Acadl Actg1 Ampd3 Aqp7 Arf4 B3galt3 Car4 Catna1 Cbr2 Ccnd2 Cd1d1 Cdo1 Clp1 Col5a2 Col6a1 Csf2rb2 Ctsk Cyp2e1 D1Ertd251e Drctnnb1a Dtnbp1 E030024M05Rik Ebf1 Emilin1 Eng Fbn1 Fhl1 Fkbp7 Fscn1 Ggtla1 Gp38 Gsn Hip2 Hmgcl Hp Igj Iqgap1 Irf4 Kap Krt1-19 Lipe Ly6c Ly78 Marcks Mfap5 Mmp3 Mrps9 Msn Mt2 Mtap4 Mustn1 Myo1h Nnmt Nup62 Nupl1 Nxn Oaz1 Olfm1 Pdhb Pdlim2 Pfkfb3 Pfn2 P…
151	V$VMAF_01: v-Maf	283	283	161	9867	5860	-2.77	0.0	1.04	0.0	1010001D01Rik 1110035L05Rik 1500002M01Rik 1810044O22Rik 2410016F01Rik 2410129E14Rik 2700038L12Rik 2700083B06Rik 4930542G03Rik 9030611N15Rik AA407930 Aacs Abcb1a Actg1 Actr1a Ada Adfp Agtpbp1 Ampd3 Aplp2 Aqp1 Arhgap6 Arhgdib Art3 Aspa Asph B3galt3 B4galt1 BC018601 BC027663 BC054059 Becn1 Btbd1 Bub3 Car4 Catna1 Cbr2 Ccl11 Ccm2 Ccnd2 Cd14 Cd163 Cd209a Cd22 Cd302 Cdc42 Cenpb Chst1 Chst12 Cln2 Clta Cm…
152	V$IRF7_01: interferon regulatory factor 7	248	248	196	8908	6819	-2.77	0.0	0.43	0.0	1110035L05Rik 1500002M01Rik 2700083B06Rik 4833420K19Rik 4930542G03Rik 9030611N15Rik Abca8a Acadl Adfp Adh1 Adrb3 Afp Agtpbp1 Ampd3 Aox1 Aqp7 Art3 As3mt Atp6v1b2 Auh B3galt3 BC018601 Birc3 Btbd1 Bub3 C1s Cav1 Ccl11 Ccm2 Ccr2 Cct3 Cd14 Cd163 Cd1d1 Cd36 Cd97 Cdo1 Cel Cenpb Chc1l Cln2 Clta Col3a1 Col4a2 Col5a1 Col5a3 Col6a1 Colec12 Coq3 Crtap Csf2rb2 Cte1 Ctsb Cyp27a1 Cyp2e1 D1Wsu40e Dab2 Dctn4 Decr1…
153	V$GATA_C: GATA binding site	207	207	237	7453	8274	-2.78	0.0	0.44	0.0	1500002M01Rik 2410016F01Rik 2700083B06Rik 4833420K19Rik 4930488L10Rik 9030611N15Rik Aacs Abca8a Actr1a Adfp Agtpbp1 Ampd3 Aqp7 Art3 Aspa Asph Atp6v1b2 Auh B3galt3 B4galt1 BC018601 BC027663 BC054059 Birc3 Btn1a1 Bub3 C1s Cav1 Ccr2 Cd14 Cd34 Cd36 Cel Chc1l Chchd6 Clec14a Cln2 Clp1 Col3a1 Col4a2 Col6a1 Colec12 Cp Cpa3 Csf2rb2 Cte1 Ctla2a Ctsb Ctsk Cygb Cyp1b1 Dab2 Dcn Decr1 Dgat2 Dld Dock9 Dpt Dpysl…
154	V$PAX6_Q2	95	95	349	3151	12576	-2.78	0.0	1.36	0.05	1500002M01Rik 1810044O22Rik 2700083B06Rik 9030611N15Rik AA407930 Aacs Actr1a Adfp Aoc3 Aox1 Aqp7 Aspa Atp6v1b2 BC018601 Becn1 Birc3 Btbd1 Bub3 Cd14 Cd97 Cenpb Chc1l Chst12 Cidec Cln2 Cnn2 Col5a3 Cpa3 Crtap Cstf2t Cyp27a1 D1Ertd251e Dctn4 Dgat2 Dld Ehd2 Eltd1 Emp1 Ercc8 Fbln1 Fbxw2 Fgl2 Fkbp1a Fkbp3 Fscn1 Glt25d1 Gp38 Gpr43 Gsto1 Gypc Hdgfrp2 Hip2 Il16 Itga7 Jundm2 Lmo1 Lrp1 Ly78 Mbtps1 Ms4a4d Mta…
155	V$IRF_Q6	107	107	337	3991	11736	-2.78	0.0	0.29	0.0	2700038L12Rik 2700083B06Rik 9030611N15Rik Aacs Abca8a Acadl Actr1a Adrb3 Afp Agtpbp1 Atp6v1b2 B3galt3 BC027663 Birc3 Bub3 Cd163 Cdo1 Chc1l Col3a1 Col6a1 Cp Csf2rb2 Ctsb Cyp1b1 Cyp27a1 Dnajc2 Dock2 Dpysl3 Dscr1l1 E030024M05Rik Ebf1 Edg2 Ehd1 Eltd1 Emp1 Enpep Enpp2 Fabp4 Fbn1 Fhl1 Fkbp3 Fkbp7 Fli1 Fxyd1 Gas1 Gcsh Glt25d1 Gnai1 Gstm1 Gypc Hsdl2 Igj Inmt Islr Itga7 Jub Jundm2 Kap Kctd4 Lip1 Lmo1 Lum …
156	V$HNF4ALPHA_Q6	162	162	282	5597	10130	-2.79	0.0	1.01	0.0	1010001D01Rik 2410016F01Rik 2410129E14Rik 4833420K19Rik Abcb1a Adfp Adh1 Ampd3 Aqp1 Arf4 Arhgap6 Art3 Aspa Atp6v1b2 Becn1 Birc3 Btbd1 Btn1a1 Bub3 C1s Ccl11 Ccr2 Cct3 Cct4 Cd302 Cd36 Cdo1 Cel Cenpb Chc1l Chst1 Clp1 Clta Cmkor1 Col3a1 Col5a3 Col6a1 Cpa3 Cte1 Ctsk Cyp1b1 Cyp2e1 D10Ertd516e Dab2 Dock2 Ebf1 Ehd2 Emilin1 Emp1 Emp3 Eno1 Eno3 Epim Fabp4 Fap Fbln1 Fbxw2 Fcgrt Fkbp3 Fmo1 Fscn1 Fxyd1 Gem Gp…
157	V$DR4_Q2: direct repeat 4	389	389	55	13536	2191	-2.79	0.0	1.63	0.07	1010001D01Rik 1110035L05Rik 1500002M01Rik 1810044O22Rik 2410016F01Rik 2410129E14Rik 2700038L12Rik 4833420K19Rik 4930488L10Rik 4930542G03Rik 9030611N15Rik AA407930 Aacs Abca8a Acadl Actg1 Actr1a Ada Adfp Adh1 Adrb3 Afp Agtpbp1 Ampd3 Aoc3 Aplp2 Aqp1 Aqp7 Arhgap6 Arhgdib Art3 As3mt Aspa Asph Atp6v1b2 Auh Axl B3galt3 B4galt1 BC018601 BC027663 BC054059 Becn1 Birc3 Btbd1 Bub3 C1s Car4 Catna1 Cav1 Cbr2 …
158	V$GATA1_06: GATA-binding factor 1	122	122	322	4500	11227	-2.8	0.0	0.33	0.0	1500002M01Rik 2700038L12Rik 9030611N15Rik Abca8a Agtpbp1 Ampd3 Aqp1 Aqp7 Arhgdib Art3 Asph BC027663 Btn1a1 C1s Cav1 Ccr2 Cct3 Cd34 Cd36 Cel Chc1l Clp1 Col1a2 Col3a1 Colec12 Cp Cpa3 Csf2rb2 Cstf2t Cte1 Ctla2a Cygb D10Ertd516e Decr1 Dld Dock9 Dpt Drctnnb1a Dscr1l1 Edg2 Ehd2 Eno3 Enpp2 Ercc8 Fabp4 Fbxo9 Figf Fkbp3 Fli1 Fmo1 Gcsh Gem Gnai1 Gprk5 Gstz1 Hal Hmgn1 Hp Hrmt1l3 Hsdl2 Igj Inmt Irf4 Itm2a Ju…
159	V$TITF1_Q3: TTF-1, TITF1 (thyroid transcription factor 1)	175	175	269	6093	9634	-2.8	0.0	0.9	0.0	1010001D01Rik 1500002M01Rik 2700038L12Rik 4930488L10Rik Aacs Abca8a Abcb1a Adh1 Afp Agtpbp1 Aoc3 Aox1 Aqp7 Arhgap6 Arhgdib Aspa Auh Axl Becn1 Btbd1 Btn1a1 Car4 Catna1 Ccnd2 Cd14 Cd209a Cd302 Cd34 Cd36 Cd97 Cdc42 Cdo1 Chc1l Chchd6 Cidec Clec14a Col3a1 Col5a2 Colec12 Coq3 Csf2rb2 Cstf2t Cte1 Ctla2a Cyp1b1 D1Ertd251e D1Wsu40e Dab2 Dcn Decr1 Dnajb4 Dock9 Drctnnb1a Dscr1l1 E030024M05Rik Eltd1 Emilin1 …
160	V$CETS168_Q6	278	278	166	9735	5992	-2.81	0.0	0.91	0.0	1010001D01Rik 1500002M01Rik 1810044O22Rik 2410016F01Rik 2700038L12Rik 4833420K19Rik 4930542G03Rik Abca8a Actg1 Actr1a Ada Adfp Adh1 Adrb3 Afp Agtpbp1 Ampd3 Aoc3 Aox1 Aplp2 Aqp1 Aqp7 Arf4 Arhgdib Art3 Atp6v1b2 B4galt1 BC018601 BC027663 BC054059 Becn1 Birc3 Bmp1 Bub3 Car4 Cav1 Cbr2 Ccl11 Ccm2 Ccnd2 Cct4 Cd14 Cd163 Cd1d1 Cd209a Cd302 Cd34 Cd97 Cel Cenpb Chchd6 Chst1 Cidec Clec14a Cln2 Cmkor1 Cnn2 Co…
161	V$IK1_01: Ikaros 1	243	243	201	8672	7055	-2.81	0.0	0.53	0.0	1010001D01Rik 1110035L05Rik 1810044O22Rik 2700038L12Rik 2700083B06Rik 4930488L10Rik 9030611N15Rik Abca8a Abcb1a Actg1 Ada Adfp Adh1 Adrb3 Afp Ampd3 Aplp2 Aqp1 Aqp7 Arf4 Art3 As3mt Asph Auh Axl B4galt1 BC018601 Bmp1 Btbd1 Bub3 C1s Car4 Catna1 Cav1 Cbr2 Ccl11 Ccm2 Ccr2 Cd1d1 Cd22 Cd34 Cdc42 Cdo1 Cel Chst12 Cidec Cmkor1 Col1a2 Col4a2 Col5a3 Colec12 Cpa3 Crtap Csf2rb2 Cte1 Ctsb Cyp1b1 Cyp2e1 D10Ertd5…
162	V$PPARG_03: PPAR (peroxisome proliferator-activated receptor gamma)	176	176	268	6141	9586	-2.81	0.0	0.87	0.0	2410016F01Rik 2700038L12Rik 4930542G03Rik Actg1 Adh1 Adrb3 Afp Ampd3 Aoc3 Aqp7 Aspa Atp6v1b2 Auh B4galt1 Btbd1 Bub3 C1s Car4 Ccnd2 Cd14 Cd163 Cd22 Cd36 Cd97 Cdc42 Cel Chc1l Chchd6 Cidec Cln2 Clta Col4a2 Col6a1 Colec12 Cte1 Ctsk Cygb Cyp27a1 D1Wsu40e Dab2 Dctn4 Dgat2 Dpysl3 Drctnnb1a Ehd2 Emp1 Eno1 Eno3 Enpep Enpp2 Epim Ercc8 Fasn Fbln1 Fbxo9 Fcgrt Fhl1 Fkbp1a Fli1 Fxyd1 Gcsh Gem Gimap4 Glt25d1 Gn…
163	V$SOX5_01: Sox-5	206	206	238	7233	8494	-2.81	0.0	0.8	0.0	1810044O22Rik 2700038L12Rik 4833420K19Rik 4930542G03Rik 9030611N15Rik Abcb1a Acadl Actr1a Adfp Adh1 Adrb3 Afp Ampd3 Aplp2 Aqp1 Aqp7 As3mt Aspa Asph Atp6v1b2 Auh B3galt3 BC018601 BC027663 Becn1 Btbd1 Btn1a1 Catna1 Cav1 Cct4 Cd14 Cd302 Cd36 Cdo1 Chc1l Cidec Clec14a Col3a1 Col6a1 Colec12 Cp Cpa3 Cstf2t Cte1 Ctla2a Cyp1b1 Cyp27a1 D10Ertd516e Dab2 Decr1 Dnajb4 Dnajc2 Dock2 Dock9 Dpt Dpysl3 Dscr1l1 Dtn…
164	V$LMO2COM_02: complex of Lmo2 bound to Tal-1, E2A proteins, and GATA-1, half-site 2	236	236	208	8322	7405	-2.82	0.0	0.73	0.0	1010001D01Rik 1110035L05Rik 1810044O22Rik 2410016F01Rik 2700038L12Rik 2700083B06Rik 4930542G03Rik 9030611N15Rik AA407930 Aacs Abca8a Acadl Actr1a Adfp Adh1 Aox1 Aplp2 Aqp1 Aqp7 Arhgdib Art3 As3mt Aspa Asph Auh B3galt3 BC027663 Btbd1 Btn1a1 Bub3 C1s Car4 Ccnd2 Ccr2 Cct3 Cd14 Cd209a Cd22 Cd302 Cd34 Cdc42 Cel Cenpb Chc1l Clec14a Cln2 Clp1 Col1a2 Col3a1 Col4a2 Col5a2 Col6a1 Colec12 Cp Cpa3 Csf2rb2 Ct…
165	V$FOXP3_Q4	261	261	183	9313	6414	-2.82	0.0	0.52	0.0	1810044O22Rik 2410016F01Rik 4833420K19Rik 4930488L10Rik 4930542G03Rik AA407930 Aacs Abca8a Abcb1a Actr1a Ada Adh1 Adrb3 Agtpbp1 Aoc3 Aqp7 Arf4 Arhgap6 Arhgdib Art3 Aspa Asph Auh Axl BC018601 BC027663 Birc3 Bub3 Car4 Cav1 Ccnd2 Ccr2 Cct4 Cd14 Cd163 Cd1d1 Cd209a Cd22 Cd34 Cd36 Cd97 Cdc42 Cel Cenpb Chchd6 Chst1 Chst12 Cidec Clec14a Cln2 Clta Cmkor1 Cnn2 Col3a1 Col5a1 Col5a2 Col6a1 Colec12 Coq3 Cpa3 …
166	V$CDX2_Q5	280	280	164	10001	5726	-2.83	0.0	0.49	0.0	1500002M01Rik 1810044O22Rik 2410016F01Rik 2700038L12Rik 9030611N15Rik AA407930 Aacs Abca8a Abcb1a Acadl Actg1 Actr1a Ada Adfp Adh1 Afp Agtpbp1 Ampd3 Aoc3 Aox1 Aqp7 Arf4 Art3 Aspa Asph Atp6v1b2 BC018601 Becn1 Birc3 Btbd1 Btn1a1 Bub3 C1s Car4 Catna1 Cav1 Cbr2 Ccm2 Ccr2 Cct3 Cct4 Cd14 Cd209a Cd302 Cd36 Cdc42 Cel Chc1l Chchd6 Cidec Clec14a Cln2 Clp1 Clta Cmkor1 Col3a1 Col5a2 Col5a3 Colec12 Coq3 Cp Cp…
167	V$MEF3_B: MEF-3	8	8	436	477	15250	-2.83	0.0	0.04	0.0	Cte1 Dctn4 Eng Eno3 Mbtps1 Mcam Nxn St8sia4
168	V$E2A_Q2	262	262	182	9325	6402	-2.83	0.0	0.57	0.0	1010001D01Rik 1110035L05Rik 1500002M01Rik 2410129E14Rik 4930488L10Rik 4930542G03Rik 9030611N15Rik Aacs Actg1 Ada Adfp Afp Ampd3 Aoc3 Aox1 Aplp2 Aqp1 Aqp7 Arhgdib Aspa Asph Auh BC018601 BC054059 Becn1 Birc3 Btbd1 Bub3 Catna1 Cbr2 Ccl11 Ccm2 Ccr2 Cct4 Cd163 Cd209a Cd22 Cel Cenpb Chc1l Chst1 Chst12 Clec14a Cln2 Clp1 Clta Cmkor1 Cnn2 Col1a2 Col5a1 Col5a2 Col6a1 Colec12 Cpa3 Csf2rb2 Cte1 Ctsb Cygb Cyp…
169	V$GATA2_02: GATA-binding factor 2	149	149	295	5358	10369	-2.85	0.0	0.5	0.0	1500002M01Rik 2700038L12Rik 9030611N15Rik Abca8a Actr1a Agtpbp1 Ampd3 Aqp7 Arhgdib Art3 Asph Atp6v1b2 Auh B3galt3 BC018601 C1s Cav1 Ccr2 Cct3 Cd14 Cd209a Cd34 Cd36 Cel Clec14a Clp1 Col1a2 Col3a1 Col6a1 Colec12 Cp Cpa3 Csf2rb2 Cstf2t Cte1 Ctla2a Ctsb Cygb D10Ertd516e Dab2 Decr1 Dgat2 Dock9 Dpt Drctnnb1a Dscr1l1 Edg2 Ehd2 Eno3 Enpp2 Ercc8 Fabp4 Fbxo9 Figf Fkbp3 Fkbp7 Fli1 Fmo1 Gcsh Gem Gnai1 Gstm1 …
170	V$SREBP_Q3	146	146	298	5072	10655	-2.85	0.0	0.9	0.0	1110035L05Rik 2700038L12Rik 4930488L10Rik Abca8a Actg1 Adrb3 Arf4 Asph Atp6v1b2 B3galt3 Btbd1 C1s Car4 Cav1 Ccr2 Cct3 Cd34 Cdo1 Chchd6 Cidec Clta Col5a1 Col6a1 Colec12 Coq3 Cstf2t Ctsk Cygb D10Ertd516e Dock9 Dpt Dpysl3 E030024M05Rik Edg2 Ehd1 Ehd2 Eltd1 Emp1 Eng Eno1 Eno3 Ercc8 Fasn Fbn1 Fbxo9 Fbxw2 Figf Fkbp3 Fkbp7 Fscn1 Fxyd1 Glt25d1 Gnai1 Gp38 Gpr43 Gpx3 Hadhsc Hal Hmgcl Hp Hspa8 Hspa9a Ier5 I…
171	V$COUP_DR1_Q6	18	18	426	457	15270	-2.85	0.0	2.25	0.3	2410016F01Rik Cln2 Dock2 Ehd2 Fxyd1 Gypc Hspa8 Igj Kcnk2 Lrp1 Mbd1 Nr1h3 Pck1 Pftk1 Sec11l1 Slc16a1 Thy1 Ushbp1
172	V$ATF_01: activating transcription factor	39	39	405	1613	14114	-2.85	0.0	0.15	0.0	2410016F01Rik 2700038L12Rik AA407930 Becn1 Cct4 Clp1 Ctla2a Dctn4 Dgat2 Dld Dnajb4 Dock2 Fcgrt Fkbp7 Fscn1 Gem Gsto1 Hoxd8 Jundm2 Mbnl1 Mcam Mrps9 Myl6 Nap1l5 Nkiras1 Pbef1 Pck1 Pdhb Pex13 Ppp2ca Ptprs Rpl15 Stx18 Sult1a1 Tgfb1i1 Uba52 Wdr1 Yy1 Zwint
173	V$LEF1_Q6	403	403	41	14487	1240	-2.85	0.0	0.14	0.0	1010001D01Rik 1110035L05Rik 1500002M01Rik 1810044O22Rik 2410016F01Rik 2410129E14Rik 2700038L12Rik 2700083B06Rik 4833420K19Rik 4930488L10Rik 4930542G03Rik 9030611N15Rik AA407930 Aacs Abca8a Abcb1a Acadl Actg1 Actr1a Ada Adfp Adh1 Adrb3 Afp Ampd3 Aoc3 Aox1 Aplp2 Aqp1 Arf4 Arhgap6 Art3 Aspa Asph Atp6v1b2 Auh Axl B3galt3 B4galt1 BC018601 BC027663 BC054059 Becn1 Birc3 Bmp1 Btbd1 Bub3 C1s Car4 Catna1 C…
174	V$VBP_01: PAR-type chicken vitellogenin promoter-binding protein	32	32	412	1366	14361	-2.85	0.0	0.12	0.0	2410129E14Rik Aacs Adh1 BC054059 Ccl11 Cd14 Cd302 Cln2 Cpa3 Cte1 Dcn Dctn4 Dnajb4 Hadhsc Ier5 Jundm2 Lpl Mtap4 Mut Nkiras1 Pck1 Pex13 Pfkfb3 Pigk Pls3 Pmp22 Psma6 Rpl15 Sh3glb1 Stx18 Uba52 Ushbp1
175	V$STAT5A_02	76	76	368	2496	13231	-2.85	0.0	1.36	0.05	2410129E14Rik 9030611N15Rik Abca8a Abcb1a Adfp Aplp2 Asph B4galt1 Btbd1 Car4 Cav1 Ccl11 Ccm2 Ccnd2 Cd97 Cdo1 Col4a2 Col5a3 Coq3 Cpa3 Ctsk Cyp1b1 Dctn4 Emilin1 Eno3 Enpp2 Fbxo9 Fkbp1a Fscn1 Gcsh Gnai1 Gpr43 Gprk5 Gstz1 Hal Hip2 Hmgcl Hsdl2 Itgb7 Jub Lmo1 Ly78 Mbd1 Mbnl1 Mcpt4 Mrpl17 Mt2 Mut Nap1l5 Ndrg1 Nid1 Nsep1 Nup62 Nupl1 Osmr Parp3 Pbef1 Pcolce2 Pigk Pnpla2 Qk Rgs4 Rnase4 S100a6 Serpina3c Ser…
176	V$DEAF1_02	15	15	429	361	15366	-2.85	0.0	2.34	0.35	4833420K19Rik Arf4 E030024M05Rik Ercc8 Fbxw2 Fli1 Hmgn1 Hspa8 Jundm2 Pdzrn3 Slc12a7 Stx18 Tbx21 Twist1 Txn1
177	V$TANTIGEN_B: Major T-antigen binding sites	43	43	401	1753	13974	-2.86	0.0	0.16	0.0	1500002M01Rik 2700083B06Rik AA407930 Aacs Aoc3 Atp6v1b2 Btbd1 Cd14 Cd97 Cenpb Chc1l Cidec Cnn2 Crtap D1Ertd251e Dld Dtnbp1 Eno1 Fbxw2 Gcsh Glt25d1 Hdgfrp2 Hip2 Lmo1 Mtap4 Mut Nid1 Oaz1 Ogn Plac8 Pnp Procr Rnf14 Rps19 Sap18 Serpinf1 Serping1 Slc1a5 Stx4a Tgfb1i1 Thy1 Trpv2 Xpo1
178	V$HEB_Q6	131	131	313	4536	11191	-2.87	0.0	0.92	0.0	1010001D01Rik 1810044O22Rik 2410129E14Rik 2700038L12Rik 4833420K19Rik 4930488L10Rik Actg1 Ada Adrb3 Ampd3 Aoc3 Aplp2 Aqp7 Arf4 Arhgap6 Aspa Auh Axl Bub3 C1s Cav1 Cbr2 Ccnd2 Ccr2 Cct4 Cd22 Cd34 Cel Chst1 Clec14a Cln2 Clta Col6a1 Colec12 Coq3 Cte1 Ctsb Ctsk Cygb Cyp1b1 D1Wsu40e Dock2 Dpt Dpysl3 E030024M05Rik Ehd1 Ehd2 Emilin1 Emp3 Epim Ercc8 Fbn1 Figf Fkbp7 Fmod Gas1 Gem Ggtla1 Gnb5 Gp38 Gpr172b Gs…
179	V$PEBP_Q6	118	118	326	4057	11670	-2.87	0.0	0.99	0.0	1010001D01Rik 1810044O22Rik 9030611N15Rik AA407930 Adfp Agtpbp1 Aplp2 Asph Becn1 Catna1 Cbr2 Ccnd2 Cct3 Cct4 Cd22 Chst12 Cidec Cmkor1 Col6a1 Colec12 Coq3 Crtap Ctla2a Ctsb Cygb D10Ertd516e Dnajc2 Dpt Drctnnb1a Dtnbp1 Ebf1 Emp3 Eno1 Eno3 Fabp4 Fbn1 Fhl1 Figf Fscn1 Gem Gnai1 Gprk5 Gpx3 Gstm1 Gsto1 Gstz1 Hdgfrp2 Hp Hsd11b1 Hspa8 Ier5 Il16 Il2rg Itgb7 Jam3 Kap Kcnk3 Klf2 Lamb1-1 Lgals1 Lip1 Lipe Lox …
180	V$E2F_Q4_01	89	89	355	2977	12750	-2.87	0.0	1.22	0.01	2410016F01Rik 4930542G03Rik AA407930 Ada Aplp2 Arhgap6 Axl B3galt3 BC018601 BC027663 Catna1 Ccnd2 Cct3 Cstf2t Cyp1b1 D1Wsu40e Dgat2 Dlst Dnajb4 Dnajc2 Ebf1 Edg2 Ehd1 Evl Fasn Fbxo9 Fli1 Gnai1 Gpr172b Gpr43 Gprk5 Gpx3 Gstm1 Gstz1 Hadhsc Hip2 Il16 Krt1-14 Ldh1 Lgals1 Lpl Lrp1 Marcks Mbtps1 Mocs2 Mrpl9 Mt2 Mtap4 Ndrg1 Nr1h3 Nsep1 Nupl1 Nxn Odc1 Orc3l Parp3 Pfkfb1 Pigk Pls3 Pmp22 Prkcm Prkrir Prph1 P…
181	V$HNF4_DR1_Q3	350	350	94	12566	3161	-2.87	0.0	0.31	0.0	1010001D01Rik 1110035L05Rik 1810044O22Rik 2410016F01Rik 2410129E14Rik 2700038L12Rik 2700083B06Rik 4930488L10Rik 4930542G03Rik 9030611N15Rik AA407930 Aacs Abcb1a Actg1 Ada Adfp Adh1 Afp Agtpbp1 Ampd3 Aoc3 Aplp2 Aqp1 Aqp7 Arf4 Arhgap6 Aspa Asph Atp6v1b2 Auh B4galt1 BC027663 BC054059 Becn1 Birc3 Btbd1 Bub3 Catna1 Ccl11 Ccnd2 Ccr2 Cct4 Cd14 Cd163 Cd1d1 Cd22 Cd302 Cd34 Cd36 Cd97 Cdc42 Cdo1 Cel Cenpb C…
182	V$NFKAPPAB_01: NF-kappaB	57	57	387	2235	13492	-2.87	0.0	0.21	0.0	1110035L05Rik Acadl Ada Aoc3 Birc3 C1s Ccl11 Cd302 Cidec Cln2 Cte1 Dab2 Ehd1 Eng Enpp2 Fbn1 Fmo1 Fscn1 Gem Glt25d1 Gp38 Gpr43 Il16 Islr Meox2 Mgl1 Mt2 Mtap Nup62 Nupl1 Parp3 Pcolce Pex13 Pls3 Pltp Pnpla2 Postn Procr Prps1 Psma6 Ptk9l Pttg1ip Rab2 Rasa3 Rgs16 Rnf14 Rps19 Sept4 Slc1a5 Slc7a10 Stx18 Syk Tgm2 Tnfaip9 Twist1 Uba52 Wdr1
183	V$LPOLYA_B: Lentiviral Poly A signal	87	87	357	3264	12463	-2.88	0.0	0.3	0.0	1010001D01Rik 1110035L05Rik 2410129E14Rik 2700038L12Rik 9030611N15Rik Abca8a Actg1 Ada Agtpbp1 Arhgdib Art3 Btbd1 Btn1a1 Cav1 Ccr2 Cd14 Cd34 Cd97 Cln2 Col1a2 Col4a2 Coq3 Cp Cyp27a1 Cyp2e1 D10Ertd516e Dab2 Dpt Drctnnb1a Dtnbp1 Emp3 Eno1 Fech Gpr43 Gsto1 Hdgfrp2 Heph Hmgn1 Hoxd8 Ier5 Igfbp6 Iqgap1 Irf4 Itga7 Itm2b Kcnk2 Krt1-14 Lip1 Map2k5 Matn2 Mbd1 Mfge8 Mrpl17 Ms4a4d Msn Mtap4 Mustn1 Mut Nap1l5 …
184	V$DEC_Q1	311	311	133	11076	4651	-2.88	0.0	0.52	0.0	1010001D01Rik 1110035L05Rik 1500002M01Rik 1810044O22Rik 2410016F01Rik 2410129E14Rik 2700038L12Rik 2700083B06Rik 4930488L10Rik 9030611N15Rik AA407930 Aacs Abcb1a Acadl Actg1 Actr1a Ada Adfp Adh1 Adrb3 Afp Ampd3 Aoc3 Aqp1 Aqp7 Arf4 Arhgap6 Arhgdib Art3 As3mt Aspa Auh Axl B4galt1 BC027663 BC054059 Becn1 Btbd1 Btn1a1 Bub3 Catna1 Cbr2 Ccl11 Ccm2 Ccr2 Cct3 Cd163 Cd209a Cd22 Cd36 Cd97 Cel Cenpb Chc1l Ch…
185	V$CREL_01: c-Rel	326	326	118	11434	4293	-2.89	0.0	0.94	0.0	1010001D01Rik 1110035L05Rik 1810044O22Rik 2410016F01Rik 2410129E14Rik 2700083B06Rik 4833420K19Rik 4930542G03Rik 9030611N15Rik AA407930 Aacs Abcb1a Acadl Actg1 Actr1a Ada Adfp Adh1 Adrb3 Agtpbp1 Ampd3 Aoc3 Aox1 Aplp2 Aqp1 Aqp7 Arf4 Arhgap6 Arhgdib Art3 Asph Atp6v1b2 Axl B3galt3 B4galt1 BC018601 BC027663 BC054059 Birc3 Bmp1 Btbd1 C1s Car4 Catna1 Cav1 Cbr2 Ccl11 Ccm2 Ccnd2 Ccr2 Cct3 Cd1d1 Cd209a Cd3…
186	V$ZTA_Q2	140	140	304	4973	10754	-2.89	0.0	0.63	0.0	1500002M01Rik 2410016F01Rik 2410129E14Rik 9030611N15Rik AA407930 Abca8a Abcb1a Aoc3 Aox1 Aqp7 Art3 Asph Atp6v1b2 BC054059 Becn1 Birc3 C1s Catna1 Ccm2 Cd14 Cd1d1 Cd34 Cd36 Cdc42 Cdo1 Cel Chst1 Chst12 Cidec Clec14a Clta Col3a1 Col4a2 Col5a1 Col6a1 Cp Ctsk Cygb Cyp2e1 Dab2 Dgat2 Dock2 Dscr1l1 Edg2 Ehd1 Ehd2 Emilin1 Emp1 Emp3 Enpep Epim Fabp4 Fbxw2 Fech Figf Fmo1 Fmod Fscn1 Gas1 Ggtla1 Gimap4 Glt25d1…
187	V$MEIS1AHOXA9_01: Meis-1a:HOXA9 heterodimeric binding	1	1	443	169	15558	-2.89	0.0	0.01	0.0	Rhoe
188	V$CEBPGAMMA_Q6	317	317	127	11307	4420	-2.89	0.0	0.49	0.0	1010001D01Rik 1110035L05Rik 1500002M01Rik 1810044O22Rik 2700038L12Rik 2700083B06Rik 4833420K19Rik 4930488L10Rik 4930542G03Rik 9030611N15Rik AA407930 Aacs Abca8a Abcb1a Acadl Actg1 Ada Adfp Adh1 Adrb3 Afp Agtpbp1 Ampd3 Aoc3 Aox1 Aplp2 Arf4 Arhgap6 Art3 As3mt Aspa Asph Atp6v1b2 Auh B3galt3 B4galt1 BC018601 BC054059 Becn1 Birc3 Btbd1 Btn1a1 Bub3 C1s Cav1 Ccl11 Ccm2 Ccnd2 Ccr2 Cct3 Cct4 Cd14 Cd163 Cd…
189	V$ARP1_01: apolipoprotein AI regulatory protein 1	41	41	403	1675	14052	-2.89	0.0	0.16	0.0	B4galt1 Car4 Cct3 Cd163 Cenpb Chchd6 Cidec Cmkor1 Col6a1 Ctla2a Ctsb Cygb Dctn4 Epim Fgl2 Fli1 Hadhsc Hoxd8 Itm2b Loxl1 Mmp2 Mt2 Myo1h Pbef1 Pdzrn3 Pnpla2 Ppp2ca Rab8b Sept4 Serpinb1a Serpinb6a Slc25a4 Sspn Stard8 Sult1a1 Tbx21 Tfpi Tgfb1i4 Tmem45b Tpst1 Vtn
190	V$GATA1_05: GATA-binding factor 1	67	67	377	2573	13154	-2.89	0.0	0.25	0.0	2700038L12Rik Abca8a Agtpbp1 Ampd3 B3galt3 BC018601 Cav1 Ccnd2 Cct4 Cel Col1a2 Col3a1 Csf2rb2 Ctla2a D10Ertd516e Dgat2 Ebf1 Edg2 Enpp2 Fbn1 Fkbp3 Gem Gsn Gstm1 Hadhsc Hp Hsdl2 Igj Iqgap1 Irf4 Itga7 Itm2a Kcnk3 Lum Ly6c Mbnl1 Mfge8 Mrpl9 Ms4a4d Mtap Orc3l Pfkfb1 Pftk1 Pla2g2d Plac8 Pnn Ppic Prelp Prkcdbp Prkcm Prkrir Prph1 Pscdbp Psmc1 Pttg1ip Rab2 Rgpr Rpl41 Sdha Sdpr Slc24a3 Snap23 Tfpi Tgm2 Ush…
191	V$FOXO4_01: fork head box O4	306	306	138	10850	4877	-2.9	0.0	0.62	0.0	1010001D01Rik 1110035L05Rik 1500002M01Rik 1810044O22Rik 2410016F01Rik 2410129E14Rik 2700083B06Rik 4833420K19Rik 4930488L10Rik 4930542G03Rik 9030611N15Rik Aacs Abca8a Abcb1a Acadl Actr1a Ada Adfp Adh1 Afp Agtpbp1 Ampd3 Aoc3 Aox1 Aplp2 Aqp7 Arhgap6 Arhgdib Art3 Aspa Atp6v1b2 Auh Axl B4galt1 BC018601 BC027663 BC054059 Becn1 Birc3 Btbd1 Btn1a1 Bub3 Cav1 Ccm2 Ccr2 Cct3 Cct4 Cd14 Cd163 Cd1d1 Cd36 Cd97 …
192	V$TATA_C: Retroviral TATA box	133	133	311	4767	10960	-2.9	0.0	0.54	0.0	2700038L12Rik Aacs Abca8a Adrb3 Agtpbp1 Aoc3 As3mt Aspa Atp6v1b2 BC054059 Becn1 Birc3 Car4 Cbr2 Ccr2 Cct3 Cct4 Cd14 Cd209a Cd34 Cd36 Cdc42 Chc1l Chchd6 Cidec Clta Cmkor1 Col3a1 Col5a2 Col6a1 Coq3 Cp Cpa3 Ctla2a Cygb D1Ertd251e Dcn Dock2 Dpt Drctnnb1a Dtnbp1 Emp1 Eno3 Ercc8 Fabp4 Figf Fkbp1a Fkbp3 Fkbp7 Fmo1 Fscn1 Gas1 Ggtla1 Gimap4 Glt25d1 Gnb5 Gp38 Gprk5 Gsto1 Gstz1 Hadhsc Heph Hmgn1 Igfbp6 Il2r…
193	V$TEL2_Q6	25	25	419	1104	14623	-2.91	0.0	0.11	0.0	1010001D01Rik 4833420K19Rik Agtpbp1 B4galt1 BC054059 Chchd6 Col4a2 Cygb Fscn1 Hmgn1 Krt1-14 Ldh1 Mgl1 Nnmt Nupl1 Pnpla2 Prelp Rcn3 Rpl41 Rps6 S3-12 Sncg Sspn Tfpi Txn1
194	V$CREBATF_Q6	129	129	315	4550	11177	-2.92	0.0	0.7	0.0	1010001D01Rik 2410016F01Rik 2410129E14Rik 2700038L12Rik 4833420K19Rik AA407930 Adfp Aqp1 Arf4 B4galt1 Becn1 C1s Ccnd2 Cct4 Cd14 Cdo1 Cel Cenpb Chst12 Clec14a Cln2 Clp1 Clta Col5a2 Coq3 Crtap Ctla2a Ctsb Cyp1b1 D10Ertd516e Dctn4 Decr1 Dgat2 Dld Dnajb4 Dnajc2 Dock2 Ebf1 Ehd1 Eltd1 Emp3 Enpep Fbxo9 Fbxw2 Fcgrt Fgl2 Fkbp7 Fscn1 Gem Glt25d1 Gpr172b Gsto1 Gstz1 Gypc Hmgcl Hoxd8 Hsdl2 Hspa9a Itga7 Itgb7…
195	V$NRF2_01: nuclear respiratory factor 2	69	69	375	2627	13100	-2.93	0.0	0.27	0.0	4833420K19Rik 4930488L10Rik 4930542G03Rik Ada Ampd3 Art3 Auh Catna1 Ccm2 Cd209a Clp1 Clta Col4a2 Coq3 Cstf2t Ctsk Cygb D1Wsu40e Decr1 Dlst Dnajc2 Eno1 Ercc8 Fbxw2 Fkbp1a Gpr172b Gstm1 Hdgfrp2 Hmgn1 Hrmt1l3 Hspa9a Il2rg Iqgap1 Irf4 Itm2a Mmd Mmp3 Mrpl17 Nkiras1 Nupl1 Olfm1 Orc3l Pdhb Pnn Ppp1r14b Prkrir Prps1 Psma6 Rab2 Rasa3 Rpl15 Rpl36a Rpl41 Rps6 Sec11l1 Slc24a3 Slc25a4 Slc7a10 Smbp Smu1 Stx18 …
196	V$TGIF_01: TGIF (5'TG3' interacting factor)	122	122	322	4323	11404	-2.94	0.0	0.65	0.0	1110035L05Rik 1500002M01Rik Abca8a Acadl Actr1a Aox1 Aqp1 Arhgdib BC018601 BC054059 Car4 Cct4 Cd209a Cd34 Chst12 Cidec Cnn2 Col3a1 Col4a2 Col5a1 Cpa3 Cstf2t Ctsb Cyp1b1 Cyp2e1 D1Ertd251e D1Wsu40e Dgat2 Dock2 Dtnbp1 Eltd1 Eng Eno3 Enpep Epim Evl Fasn Fbln1 Fbn1 Fbxw2 Fhl1 Fkbp3 Fli1 Gem Gpr172b Gpr43 Gprk5 Gpx3 Gstm1 Gstz1 Gyg1 Hip2 Hmgn1 Hoxc8 Ier5 Il2rg Inmt Iqgap1 Irf4 Islr Jam3 Kcnk2 Kcnk3 Krt…
197	V$AP1_C: AP-1 binding site	87	87	357	2947	12780	-2.94	0.0	1.07	0.0	1010001D01Rik 1500002M01Rik 9030611N15Rik Abca8a Abcb1a Aox1 Aqp7 Arhgap6 Asph Btn1a1 Catna1 Cd14 Cd302 Cdc42 Chc1l Chchd6 Chst1 Cidec Col3a1 Col5a1 Ctla2a Cygb Dock2 Dscr1l1 Dtnbp1 Edg2 Emilin1 Emp1 Emp3 Ercc8 Fabp4 Fgl2 Figf Fli1 Fxyd1 Gpx3 Gsto1 Heph Hrmt1l3 Igj Irf4 Itgb7 Itm2b Kcnk2 Klf4 Krt1-14 Lamb1-1 Lrp1 Maoa Mcam Mmp3 Mocs2 Msn Mt2 Ndrg1 Nup62 Parp3 Pck1 Pdgfrb Pdhb Pdlim2 Pmp22 Pnp Prk…
198	V$OCT1_B: Octamer binding factor 1	21	21	423	952	14775	-2.96	0.0	0.11	0.0	Acadl Becn1 Cd36 Col3a1 Coq3 Csf2rb2 E030024M05Rik Figf Itgb7 Kctd4 Lpl Lum Mut Pcdh20 Pfkfb1 Phldb2 Rab2 Rhoe Serpina3c Slc12a7 Tde2
199	V$GABP_B: GA binding protein	32	32	412	1342	14385	-2.96	0.0	0.15	0.0	4833420K19Rik 4930542G03Rik Ada Auh Ccm2 Cd209a Col4a2 Dlst Dnajc2 Eno1 Ercc8 Hmgn1 Hrmt1l3 Irf4 Mmd Nkiras1 Nupl1 Oaz1 Pmp22 Pnn Rab2 Rpl15 Sec11l1 Slc25a4 Slc39a6 Smu1 Stx18 Tde2 Tmem33 Txn1 Uba52 Wdr1
200	V$ATF4_Q2: activating transcription factor 4	108	108	336	3809	11918	-2.97	0.0	0.7	0.0	2410016F01Rik 2410129E14Rik 2700038L12Rik 4930488L10Rik AA407930 Abcb1a Adfp Arf4 Art3 Asph B4galt1 Becn1 Bub3 Ccnd2 Cct4 Cd302 Cdo1 Cel Cenpb Chchd6 Cidec Clec14a Col3a1 Col6a1 Dctn4 Dgat2 Dnajb4 Ebf1 Edg2 Fabp4 Fap Fbxw2 Fgl2 Fmo1 Fscn1 Fxyd1 Gem Gpx3 Gsto1 Gstz1 Hmgcl Hoxd8 Hsdl2 Hspa9a Islr Jundm2 Kcnk2 Klf4 Krt1-19 Lamb1-1 Lip1 Lox Mbd1 Mcam Mrpl9 Myl6 Nkiras1 Nxn Oaz1 Olfm1 Pbef1 Pck1 Pcolc…
201	V$STAT_01: signal transducers and activators of transcription	87	87	357	2970	12757	-2.98	0.0	0.99	0.0	1010001D01Rik Ada Adfp Arf4 Auh B3galt3 Ccl11 Ccnd2 Cct3 Cd302 Cd34 Chc1l Cmkor1 Col4a2 Coq3 Ctsb Ctsk Cyp1b1 D10Ertd516e D1Ertd251e Dlst Dnajc2 Ehd1 Emp1 Emp3 Eng Eno1 Fgl2 Fkbp7 Gstm1 Gyg1 Gypc Hmgn1 Il2rg Jub Kctd4 Klf2 Lipe Lmo1 Lrp1 Ly78 Matn2 Mbd1 Mmp2 Mut Myo1h Nnmt Nr1h3 Nup62 Nupl1 Ogn Osmr Pdgfrb Pdlim2 Pla2g2d Plscr1 Pltp Pnpla2 Ppic Prelp Prkcm Prph1 Prps1 Qk Rnf14 Rps6 S100a6 Scp2 Sd…
202	V$AML_Q6	95	95	349	3455	12272	-2.98	0.0	0.46	0.0	1010001D01Rik 1810044O22Rik AA407930 Agtpbp1 Aox1 Aplp2 Asph Btbd1 C1s Cct3 Cd22 Cd302 Chc1l Cidec Cmkor1 Colec12 Coq3 Crtap Ctla2a Cygb Cyp2e1 D10Ertd516e Dnajc2 Dpt Drctnnb1a Dtnbp1 E030024M05Rik Ebf1 Ehd1 Emp3 Eno1 Eno3 Fhl1 Figf Gem Gprk5 Gpx3 Gsn Gstm1 Gsto1 Gstz1 Hdgfrp2 Hp Hsd11b1 Ier5 Il2rg Itgb7 Jam3 Kap Kcnk3 Klf2 Lipe Lum Meox2 Mfap5 Mmp3 Mtap Nap1l5 Ndrg1 Ogn Olfm1 Orc3l Pdzrn3 Pex13 …
203	V$FREAC2_01: Fork head RElated ACtivator-2	33	33	411	984	14743	-2.99	0.0	1.71	0.07	4930542G03Rik Adfp Col5a2 Dnajc2 Dtnbp1 E030024M05Rik Eltd1 Enpp2 Epim Gyg1 Hdgfrp2 Hoxd8 Jub Kap Lamp2 Lipe Lox Lrp1 Meox2 Mmd Nr1h3 Ogn Pa2g4 Pdlim2 Psma6 Ptgs1 Pygl Rbp4 Rgpr Rpl15 Rps6 Scp2 Tde2
204	V$NKX61_01: NKX6-1	21	21	423	945	14782	-3.0	0.0	0.11	0.0	1810044O22Rik AA407930 Art3 BC018601 Birc3 Cd163 Cenpb Cpa3 D1Wsu40e Fhl1 Gypc Map2k5 Mrpl9 Pigk Pscdbp Ptgs1 Sap18 Sec15l1 Tceal8 Thrsp Zfp259
205	V$MEF2_03: myogenic MADS factor MEF-2	13	13	431	309	15418	-3.0	0.0	2.23	0.3	Aqp1 Bub3 Cd97 Dnajc2 Hmgn1 Il16 Ldh1 Msn Plac8 Rpl41 Stk17b Thrsp Tpm3
206	V$ZID_01: zinc finger with interaction domain	61	61	383	2325	13402	-3.0	0.0	0.29	0.0	2700038L12Rik Ada Adh1 Asph Car4 Cd14 Cenpb Clp1 Cte1 Cyp27a1 Dctn4 Dnajb4 Drctnnb1a Ehd2 Emilin1 Eno1 Enpep Fxyd1 Gem Gpr172b Gsn Hspa8 Il16 Itga7 Kcnk2 Kcnk3 Lipe Lrp1 Ly6c Mcam Mmp2 Mrpl17 Mtap Mtap4 Nr1h3 Nupl1 Orc3l Pa2g4 Pdlim2 Phldb2 Pmp22 Prkcm Prph1 Ptger2 Ptgs1 Ptprs Rpl36a Rpl41 Rps6 Scp2 Serpinf1 Serping1 Slc1a5 Tde2 Tgm2 Thbd Thbs3 Tmem45b Tnfaip9 Trpv2 Vegfc
207	V$NFE2_01: NF-E2 p45	67	67	377	2231	13496	-3.01	0.0	1.15	0.0	1010001D01Rik 1500002M01Rik 2700038L12Rik Abca8a Ampd3 Aox1 Arhgap6 Becn1 Birc3 Cd302 Chst1 Chst12 Clec14a Ctla2a Ctsk Dcn Dock2 Dscr1l1 Dtnbp1 E030024M05Rik Edg2 Emp3 Enpep Fabp4 Figf Fli1 Fxyd1 Hoxc8 Hrmt1l3 Hspa8 Igj Irf4 Itm2b Jam3 Kcnk2 Krt1-14 Lrp1 Lum Mcam Mfge8 Mmp3 Mocs2 Mt2 Mtap4 Nt5c Pdgfrb Pdhb Pdlim2 Pmp22 Prkcdbp Procr Psma6 Pygl Reck Rgpr Rps19 Scd1 Serpinb1a Slc7a10 Smbp Sparc Tbc…
208	V$TCF4_Q5	351	351	93	12488	3239	-3.01	0.0	0.51	0.0	1010001D01Rik 1110035L05Rik 1500002M01Rik 1810044O22Rik 2410016F01Rik 2410129E14Rik 2700038L12Rik 2700083B06Rik 4930542G03Rik 9030611N15Rik Aacs Abca8a Abcb1a Acadl Actg1 Adfp Adh1 Adrb3 Afp Agtpbp1 Ampd3 Aoc3 Aox1 Aqp1 Aqp7 Arf4 Arhgap6 Art3 As3mt Aspa Asph Auh B3galt3 BC018601 BC027663 BC054059 Becn1 Birc3 Bmp1 Btbd1 Btn1a1 Bub3 Car4 Cav1 Cbr2 Ccl11 Ccnd2 Ccr2 Cct3 Cct4 Cd14 Cd163 Cd1d1 Cd209a …
209	V$SRF_Q6: serum response factor	33	33	411	992	14735	-3.03	0.0	1.65	0.07	Actg1 Aqp7 Aspa Car4 Cbr2 Cd97 Col6a1 Eno3 Gypc Hsd11b1 Islr Kcnk3 Lamb1-1 Lox Maoa Pdgfrb Plac8 Postn Prkcm Pygl Rbp4 Rbpms2 Rhoe Rps19 Shank3 Slc41a2 Tagln Tceal8 Tfpi Timp2 Tpm2 Xlkd1 Xpo1
210	V$LDSPOLYA_B: Lentiviral Poly A downstream element	356	356	88	12606	3121	-3.05	0.0	0.65	0.0	1010001D01Rik 1110035L05Rik 1500002M01Rik 2410016F01Rik 2700038L12Rik 2700083B06Rik 4930488L10Rik 4930542G03Rik 9030611N15Rik Aacs Abca8a Acadl Actr1a Ada Adfp Adh1 Adrb3 Afp Agtpbp1 Ampd3 Aoc3 Aox1 Aplp2 Aqp1 Aqp7 Arf4 Arhgap6 Arhgdib Art3 Aspa Atp6v1b2 Auh Axl B3galt3 BC018601 BC054059 Becn1 Birc3 Bmp1 Btbd1 Btn1a1 Bub3 Car4 Cav1 Cbr2 Ccl11 Ccm2 Ccnd2 Ccr2 Cct3 Cd14 Cd163 Cd1d1 Cd22 Cd302 Cd34 …
211	V$MYC_Q2	84	84	360	2936	12791	-3.05	0.0	0.76	0.0	1010001D01Rik 1110035L05Rik 1500002M01Rik 2700038L12Rik 2700083B06Rik 4930488L10Rik 9030611N15Rik Abcb1a Actg1 Adfp Adh1 Aqp7 Arhgap6 Art3 Ccnd2 Cct3 Cd22 Cdc42 Chst1 Chst12 Col4a2 Ctsk D1Wsu40e Dgat2 Dock2 Dpt Ehd1 Eno1 Eno3 Ercc8 Evl Fcgrt Fech Fkbp1a Gcsh Gnai1 Gnb5 Gp38 Gpr43 Gyg1 Hmgcl Hmgn1 Hp Hrmt1l3 Hspa9a Inmt Klf2 Klf4 Magee1 Maoa Mbnl1 Mgl1 Mt2 Nsep1 Nt5c Odc1 Pcolce Pdhb Pfkfb3 Pfn2 P…
212	V$E2_Q6_01	21	21	423	935	14792	-3.06	0.0	0.13	0.0	Actr1a Art3 B3galt3 Cd14 Colec12 Coq3 Cyp27a1 Dlst Dnajb4 Ehd2 Gnb5 Gp38 Phldb2 Pigk Prkcm Prps1 Rpl36a Slc16a1 Stx4a Tmem33 Zfp423
213	V$PAX5_01: B-cell-specific activating protein	46	46	398	1474	14253	-3.08	0.0	1.34	0.04	Actg1 Aplp2 Aqp1 Aspa Btn1a1 Cd34 Clec14a Cmkor1 Col1a2 Dnajc2 Dock9 Dpt Dscr1l1 E030024M05Rik Emilin1 Eno1 Evl Fbln1 Fbxw2 Gas1 Gcsh Gem Gpr43 Gyg1 Hmgn1 Irf4 Jundm2 Klf4 Lox Mrpl9 Nr1h3 Nupl1 Odc1 Osmr Pde8a Pdgfrb Pigk Pltp Prkcdbp Prkrir Prss11 Tagln Tceb1 Thbd Tpm3 Uba52
214	V$SRF_Q4	40	40	404	1256	14471	-3.08	0.0	1.43	0.05	Actg1 Aqp7 Aspa BC054059 Car4 Cbr2 Cnn2 Col6a1 Decr1 Ehd2 Eno3 Gypc Hsd11b1 Il16 Kcnk3 Lamb1-1 Lox Magee1 Maoa Matn2 Mrpl9 Myo1h Pnp Pnpla2 Postn Prkcm Rbp4 Rbpms2 Rhoe Rps19 Slc1a5 Slc41a2 Tagln Tceal8 Tceb1 Tfpi Tgfb1i1 Timp2 Tpm2 Xlkd1
215	V$STAT5A_01: signal transducer and activator of transcription 5a	24	24	420	1034	14693	-3.1	0.0	0.15	0.0	Actr1a Ada Asph B3galt3 Ccnd2 Col4a2 Cyp1b1 D10Ertd516e Fgl2 Lipe Lrp1 Mgl1 Nnmt Pnpla2 Prelp Rps6 Scp2 Sdha Serpinb6a Sqrdl Sspn Tceal8 Thbd Ushbp1
216	V$CACCCBINDINGFACTOR_Q6	40	40	404	1260	14467	-3.1	0.0	1.4	0.05	2410129E14Rik 4930542G03Rik Ampd3 B3galt3 Birc3 Cd163 Cd209a Cdo1 Clec14a Cnn2 Cp Crtap Ctsb Dld Dpysl3 Fbn1 Fxyd1 Gpr43 Hal Hdgfrp2 Kcnk2 Klf4 Lgals1 Lipe Lrp1 Mfap5 Pfkfb3 Pls3 Prss11 Pttg1ip Rab8b Rbpms2 Rhoe S100a6 Sdha Slc7a10 Slco3a1 Tagln Tgm2 Ushbp1
217	V$CHX10_01	7	7	437	413	15314	-3.1	0.0	0.06	0.0	Cd36 Dnajb4 Gypc Pftk1 Rnf14 Sparc Txn1
218	V$STAF_02: Se-Cys tRNA gene transcription activating factor	75	75	369	2678	13049	-3.11	0.0	0.6	0.0	Abca8a Abcb1a Actr1a Adh1 Aqp1 Arf4 Aspa Asph Axl B3galt3 Becn1 Birc3 Cav1 Ccl11 Ccm2 Ccnd2 Cct3 Cd14 Cln2 Clta Col1a2 Cp Csf2rb2 Cstf2t Dock9 Eltd1 Eno3 Fbxo9 Fbxw2 Fcgrt Ggtla1 Gnai1 Gyg1 Hdgfrp2 Hmgn1 Hrmt1l3 Igj Inmt Kcnk3 Krt1-19 Lamb1-1 Ldh1 Lmo1 Ly78 Marcks Mgl1 Mmp3 Mocs2 Mustn1 Mut Myo1h Nup62 Nupl1 Pa2g4 Pck1 Pcolce Plac8 Ppp1r14b Prelp Ptgs1 Pthr1 Ptk9l Rab8b Rasa3 Sec15l1 Slc7a10 Sult…
219	V$XBP1_01: X-box-binding protein 1	35	35	409	1407	14320	-3.13	0.0	0.22	0.0	Adfp Adh1 Aqp1 Arf4 Chc1l Crtap Ctsb Ctsk Cyp2e1 D1Ertd251e Dnajc2 Dscr1l1 Ehd1 Enpep Fcgrt Gypc Hmgcl Hrmt1l3 Map2k5 Mrps9 Mt2 Mtap Nkiras1 Osmr Pdhb Prkrir Ptprs Rpl15 Serping1 Smbp Stx18 Sult1a1 Thbd Uba52 Zfp423
220	V$PTF1BETA_Q6	40	40	404	1275	14452	-3.15	0.0	1.31	0.04	4833420K19Rik B3galt3 C1s Chst1 Cmkor1 Col5a1 Dcn Dgat2 Dnajb4 Dpysl3 E030024M05Rik Emp1 Gprk5 Igfbp6 Il16 Kap Kcnk3 Loxl1 Lpl Magee1 Ms4a4d Mt2 Ndrg1 Nr1h3 Olfm1 Orc3l Pcolce Pdgfrb Pdzrn3 Plat Ppp1r14b Procr Psmc1 Rbpms2 Reck Serpina3c Sparc Thy1 Tmem33 Xlkd1
221	V$AHRARNT_02: aryl hydrocarbon receptor:Arnt heterodimers, fixed core	2	2	442	13	15714	-3.18	0.0	2.77	0.67	Hoxc8 Prkrir
222	V$DR3_Q4: direct repeat 3	61	61	383	2214	13513	-3.18	0.0	0.51	0.0	1010001D01Rik 2410129E14Rik Asph BC018601 BC027663 Ccm2 Cd97 Cel Cnn2 Colec12 Ehd1 Emp1 Epim Fbn1 Fcgrt Gcsh Glt25d1 Gnb5 Hmgn1 Il2rg Itm2b Kap Matn2 Mcam Mrps9 Ms4a4d Mtap4 Mustn1 Mut Myo1h Nsep1 Oaz1 Olfm1 Pck1 Pde8a Pdgfrb Pdhb Pdlim2 Pkd2 Plat Pmp22 Pnp Prelp Prkcdbp Prss11 Ptger2 Rab8b Scd1 Sdpr Serpinb1a Slc25a4 Slc7a10 Ssbp2 Sult1a1 Syk Tbc1d14 Tde2 Tgfb1i1 Wdr1 Xpo1 id3
223	V$E47_02: E47	64	64	380	2271	13456	-3.18	0.0	0.64	0.0	9030611N15Rik Ampd3 Aqp7 B4galt1 BC054059 Birc3 Btbd1 Cd1d1 Cd209a Cmkor1 Col1a2 Cp Ctsb D10Ertd516e Dock9 Dpt Dtnbp1 Eltd1 Fech Fhl1 Gpr172b Gpx3 Gsn Gyg1 Gypc Hip2 Hmgcl Hsd11b1 Itgb7 Jam3 Kcnk2 Lamb1-1 Lamp2 Lipe Mbtps1 Mrpl9 Myo1h Orc3l Pde8a Pdhb Pdlim2 Pfkfb3 Pigk Plat Pnn Pscdbp Psmc1 Rbpms2 Rgs16 Rpl41 S3-12 Sdpr Sec15l1 Slc12a7 Slc24a3 Sncg Sult1a1 Tbx21 Tceb1 Thrsp Thy1 Ushbp1 Vtn Zfp423
224	V$ATF3_Q6: activating transcription factor 3	43	43	401	1653	14074	-3.18	0.0	0.31	0.0	2410016F01Rik 2700038L12Rik AA407930 Aqp7 Becn1 Cct4 Col5a2 Ctla2a Ctsk Dnajb4 Ehd1 Ehd2 Fkbp3 Fscn1 Gem Glt25d1 Gp38 Hoxd8 Il16 Itga7 Lip1 Loxl1 Mbnl1 Mcam Mtap Myl6 Nap1l5 Pbef1 Pex13 Plat Pnn Ppp2ca Procr Prph1 Ptger2 Ptprs Stx4a Sult1a1 Tagln Tek Tgfb1i1 Yy1 Zwint
225	V$FOXO1_02: fork head box O1	31	31	413	952	14775	-3.18	0.0	1.45	0.05	4930542G03Rik Adfp B4galt1 Cdc42 Clp1 Col5a2 Dnajc2 E030024M05Rik Eltd1 Enpp2 Epim Hdgfrp2 Hoxd8 Jub Kap Lamp2 Lipe Lox Mfap5 Nr1h3 Ogn Pa2g4 Pdlim2 Prps1 Psma6 Ptgs1 Pygl Rgpr Rpl15 Rps6 Tde2
226	V$AHRARNT_01: aryl hydrocarbon receptor:Arnt heterodimers	32	32	412	990	14737	-3.19	0.0	1.41	0.05	2410016F01Rik Aplp2 Asph Catna1 Cdo1 Cyp1b1 D1Ertd251e D1Wsu40e Dab2 Evl Fap Gpr172b Hspa9a Ldh1 Map2k5 Mmd Nid1 Oaz1 Odc1 Pnn Ppp2ca Reck Rgs16 Rhoe Rpl15 Sap18 Slco3a1 Tde2 Timp2 Vegfc Wdr1 Yy1
227	V$CREB_02: cAMP-responsive element binding protein	50	50	394	1672	14055	-3.19	0.0	1.03	0.0	2410129E14Rik AA407930 Actr1a Arf4 Cenpb Chst12 D10Ertd516e Dctn4 Dld Ebf1 Emp3 Fbxw2 Fscn1 Gem Gstz1 Gypc Hspa8 Ier5 Itga7 Itm2b Klf2 Klf4 Mcam Mmd Mrpl17 Mrps9 Myl6 Nap1l5 Olfm1 Pbef1 Pcolce2 Pdhb Pfkfb3 Ppp2ca Ptprs Pttg1ip Rbpms2 Rpl3 Rpl41 Scn7a Smbp Stx18 Stx4a Syk Tceal8 Tde2 Thbd Yy1 Zfp259 Zwint
228	V$USF_01: upstream stimulating factor	49	49	395	1647	14080	-3.21	0.0	0.98	0.0	1010001D01Rik 1110035L05Rik 2700038L12Rik Actg1 Adfp Adh1 Art3 Cd22 Col4a2 Ctsb Cyp27a1 D1Ertd251e D1Wsu40e Dctn4 Dock2 Eno3 Ercc8 Fbln1 Fcgrt Fkbp1a Gcsh Gpr43 Gyg1 Hmgcl Hmgn1 Hp Hrmt1l3 Hspa9a Lox Mt2 Mtap Odc1 Parp3 Pftk1 Pigk Plat Pltp Ptprs Qk S100a4 S100a6 Scp2 Slc12a6 Slc12a7 Slc16a1 Stk17b Stx4a Tbx21 Tceal8
229	V$YY1_02: Yin and Yang 1	49	49	395	1642	14085	-3.21	0.0	1.01	0.0	4930542G03Rik Adfp Adrb3 Ampd3 Atp6v1b2 Auh BC018601 Becn1 Cav1 Cd302 Chchd6 Chst1 Clta Ctsk D10Ertd516e Dnajb4 Evl Fasn Fkbp3 Hmgcl Hsdl2 Hspa9a Kap Klf2 Lipe Matn2 Mrps9 Mustn1 Myl6 Nr1h3 Pdhb Pfn2 Pnn Pnp Prkcm Prph1 Prps1 Pthr1 Reck Rpl41 Rps19 S3-12 Sap18 Sec15l1 Slc39a6 Snap23 Uba52 Ushbp1 Wdr1
230	V$AMEF2_Q6: myocyte enhancer factor	43	43	401	1639	14088	-3.22	0.0	0.34	0.0	2700038L12Rik Afp BC054059 Birc3 Bub3 Cd1d1 Cidec Clec14a Colec12 Csf2rb2 Cstf2t Ctsk Dpysl3 Dtnbp1 Eno3 Evl Fabp4 Fbxw2 Glt25d1 Hoxc8 Hp Ier5 Jub Kap Kctd4 Lamp2 Ldh1 Lmo1 Lum Map2k5 Mfge8 Nid1 Nsep1 Pla2g2d Ptgs1 Pthr1 Rgs4 Slc16a1 Smu1 Syk Tgfb1i4 Trpv2 Waspip
231	V$HIF1_Q5: hypoxia-inducible factor 1	49	49	395	1819	13908	-3.22	0.0	0.42	0.0	2410016F01Rik 4930488L10Rik Aqp1 Arf4 Art3 Dab2 Dgat2 Dock9 E030024M05Rik Ehd1 Eno1 Evl Fech Fscn1 Gas1 Gnai1 Gp38 Gstz1 Heph Hmgcl Hspa9a Klf4 Ldh1 Lox Loxl1 Meox2 Mt2 Myl6 Myo1h Nt5c Orc3l Pbef1 Pcolce Pfn2 Pftk1 Ppp1r14b Prkcm Prkrir Psmc1 Ptprs Rbpms2 Rgs16 Sap18 Sec11l1 Serpinb1a Slc7a10 Tceb1 Tpm2 Twist1
232	V$OLF1_01: olfactory neuron-specific factor	40	40	404	1534	14193	-3.23	0.0	0.33	0.0	1010001D01Rik Actg1 Ampd3 Axl Btbd1 Car4 Cidec Col6a1 Coq3 Crtap Dtnbp1 Fbxw2 Ggtla1 Gimap4 Gsn Hal Hip2 Hoxc8 Igj Il2rg Inmt Loxl1 Nup62 Osmr Pcolce2 Pdlim2 Pfn2 Pkd2 Prkrir Prph1 Rab2 Rbp4 Sh3glb1 Slc12a6 Tgfb1i4 Tnfaip9 Twist1 Vegfc Zfhx1b Zfp423
233	V$E2F_Q6_01	50	50	394	1845	13882	-3.23	0.0	0.44	0.0	4930542G03Rik Ada Arhgap6 B3galt3 Ccnd2 Cct3 Cstf2t D1Wsu40e Dlst Dnajc2 Edg2 Ehd1 Evl Fbxo9 Fli1 Gpr172b Gpr43 Gstz1 Hip2 Il16 Ldh1 Lpl Lrp1 Marcks Mocs2 Mt2 Mtap4 Ndrg1 Nr1h3 Nup62 Nupl1 Nxn Odc1 Pigk Pmp22 Prkcm Prkrir Rab32 Rbp4 Rbpms2 Rps6 S100a6 Serpinb6a Slc16a1 Slc1a5 Smu1 Wdr1 Wnt5a Yy1 Zfhx1b
234	V$TAL1ALPHAE47_01: Tal-1alpha:E47 heterodimer	39	39	405	1270	14457	-3.25	0.0	1.14	0.0	1500002M01Rik 9030611N15Rik Actr1a Afp Aoc3 Cd34 Cenpb Cidec Cnn2 Col5a3 Ctsk Dlst Emilin1 Ercc8 Fap Ggtla1 Gsn Gstz1 Hip2 Il2rg Itm2b Mfap5 Mgl1 Ms4a4d Mt2 Nap1l5 Nnmt Nt5c Nupl1 Prph1 Rcn3 Reck Rps6 Serpinb6a Thrsp Tnfaip9 Vegfc Xlkd1 Xpo1
235	V$CREB_Q4: cAMP-response element binding protein	39	39	405	1269	14458	-3.25	0.0	1.15	0.0	2410129E14Rik 2700038L12Rik 4833420K19Rik AA407930 Becn1 Ccnd2 Cct4 Clp1 Ctla2a Dctn4 Dnajb4 Ebf1 Fkbp7 Fscn1 Gem Gsto1 Gstz1 Klf4 Lip1 Mcam Mrps9 Myl6 Nap1l5 Nkiras1 Oaz1 Pbef1 Pck1 Pcolce2 Pdhb Pex13 Ppp2ca Ptprs Rpl15 Sdpr Sult1a1 Uba52 Wdr1 Yy1 Zwint
236	V$XFD3_01: Xenopus fork head domain factor 3	52	52	392	1884	13843	-3.25	0.0	0.53	0.0	Abca8a Acadl B4galt1 BC054059 Cav1 Cbr2 Cdc42 Cidec Clp1 Col5a2 Cte1 D10Ertd516e Dcn Dnajc2 Dock2 Dpysl3 Dtnbp1 E030024M05Rik Eltd1 Enpp2 Epim Fkbp3 Gas1 Hdgfrp2 Hoxd8 Jam3 Jub Kap Kctd4 Lamp2 Lipe Lox Mfap5 Msn Mustn1 Nr1h3 Ogn Pa2g4 Prkrir Prps1 Psma6 Ptgs1 Ptk9l Reck Rgpr Rpl41 Rps6 Smu1 Sqrdl Tceb1 Tde2 Tfpi
237	V$PPARA_02: PPAR-alpha:RXR-alpha heterodimer (peroxisome proliferator activated factor alpha:retinoid X receptor alpha)	9	9	435	475	15252	-3.25	0.0	0.08	0.0	1010001D01Rik 1110035L05Rik Hp Pde8a Pthr1 Rpl41 Smbp Stx4a Zfp259
238	V$HOX13_01: Hox-1.3	3	3	441	242	15485	-3.25	0.0	0.03	0.0	Abca8a Dock2 Gprk5
239	V$IK3_01: Ikaros 3	42	42	402	1582	14145	-3.27	0.0	0.38	0.0	1010001D01Rik 1110035L05Rik Abcb1a Actg1 Adfp Arf4 Art3 Auh Btbd1 Bub3 Col4a2 Decr1 Fmo1 Fscn1 Gas1 Hip2 Hoxc8 Igfbp6 Il16 Islr Itga7 Krt1-19 Lipe Marcks Mgl1 Myo1h Nup62 Odc1 Pbef1 Pcolce Pde8a Pnpla2 Prelp Rab32 Rgs4 Sept4 Serpinb6a Sspn Stard8 Timp2 Tnfaip9 Tpst1
240	V$NERF_Q2: new ets-related factor 1a	26	26	418	790	14937	-3.27	0.0	1.42	0.05	Adrb3 Aplp2 Arhgdib B4galt1 BC054059 Cbr2 Ccnd2 Cd34 Chchd6 Col4a2 Ctsb Cygb Dctn4 Fscn1 Hmgn1 Krt1-14 Loxl1 Ly78 Mcam Pnpla2 Prelp Rcn3 Serpina3c Sncg Tgm2 Txn1
241	V$HOGNESS_B: Imperfect Hogness /Goldberg Box	32	32	412	1013	14714	-3.28	0.0	1.26	0.01	2700083B06Rik AA407930 Aoc3 Aspa Auh Ccm2 Cd97 Chchd6 Cidec Cnn2 Col5a3 Crtap Dld Fbxw2 Gcsh Glt25d1 Hdgfrp2 Hip2 Lmo1 Mtap4 Mut Nid1 Ogn Pa2g4 Pcolce2 Procr Rps19 Sap18 Serping1 Stx18 Stx4a Trpv2
242	V$TCF11MAFG_01: TCF11:MafG heterodimers	36	36	408	1171	14556	-3.29	0.0	1.12	0.0	1110035L05Rik Aox1 Arhgdib Atp6v1b2 Auh Cd36 Dock2 Drctnnb1a Fasn Fbxw2 Hadhsc Hoxc8 Igj Itgb7 Marcks Matn2 Meox2 Nr1h3 Pfkfb1 Pftk1 Pmp22 Psma6 Ptprs Rcn3 Rgpr Sept4 Serpinb6a Serping1 Slc12a6 Sparc Tagln Tceb1 Tfpi Thy1 Trpv2 Zwint
243	V$E2F_03	47	47	397	1623	14104	-3.29	0.0	0.8	0.0	4930542G03Rik Ada Arhgap6 B3galt3 Catna1 Cct3 Cstf2t D1Wsu40e Dlst Dnajc2 Edg2 Ehd1 Fbxo9 Fli1 Gpr172b Gpr43 Gprk5 Gstm1 Gstz1 Hip2 Il16 Ldh1 Lpl Lrp1 Marcks Mocs2 Mt2 Mtap4 Ndrg1 Nid1 Nr1h3 Nupl1 Nxn Pigk Prkrir Prph1 Rbp4 Rbpms2 S100a6 Serpinb6a Slc16a1 Slc1a5 Ssbp2 Wdr1 Wnt5a Yy1 Zfhx1b
244	V$EVI1_05: ectopic viral integration site 1 encoded factor	24	24	420	992	14735	-3.3	0.0	0.21	0.0	BC027663 Cav1 Cd209a Cd36 Cstf2t Ctsk Cyp2e1 Dock9 Dtnbp1 Edg2 Enpep Ercc8 Fkbp3 Gstz1 Heph Lipe Mcam Ms4a4d Nsep1 Pnn Psma6 Snap23 Sparc Waspip
245	V$CREB_Q2: cAMP-response element-binding protein	42	42	402	1416	14311	-3.3	0.0	0.93	0.0	1010001D01Rik 2410129E14Rik 2700038L12Rik 4833420K19Rik AA407930 B4galt1 Becn1 Ccnd2 Cct4 Chst12 Dctn4 Decr1 Dld Dock2 Eltd1 Fkbp7 Fscn1 Gem Hspa9a Itgb7 Lip1 Mcam Myl6 Nkiras1 Oaz1 Pbef1 Pck1 Pcolce2 Pdhb Pdzrn3 Pex13 Ppp2ca Prss11 Ptprs Rpl15 Sult1a1 Tde2 Tgfb1i4 Uba52 Yy1 Zfp259 Zwint
246	V$PBX_Q3	428	428	16	15009	718	-3.31	0.0	1.6	0.07	1010001D01Rik 1110035L05Rik 1500002M01Rik 1810044O22Rik 2410016F01Rik 2410129E14Rik 2700083B06Rik 4833420K19Rik 4930488L10Rik 4930542G03Rik 9030611N15Rik AA407930 Aacs Abca8a Abcb1a Acadl Actr1a Ada Adfp Adh1 Adrb3 Afp Agtpbp1 Ampd3 Aoc3 Aox1 Aplp2 Aqp1 Aqp7 Arf4 Arhgap6 Arhgdib Art3 Aspa Asph Atp6v1b2 Auh Axl B3galt3 B4galt1 BC018601 BC027663 BC054059 Becn1 Birc3 Bmp1 Btbd1 Btn1a1 Bub3 C1s Car4 …
247	V$CREB_01: cAMP-responsive element binding protein	42	42	402	1431	14296	-3.31	0.0	0.86	0.0	2410016F01Rik 2410129E14Rik 2700038L12Rik 4833420K19Rik AA407930 Becn1 Cct4 Clp1 Ctla2a Dctn4 Dld Dnajb4 Dock2 Emp3 Fkbp7 Fscn1 Gem Glt25d1 Hmgcl Hoxd8 Itgb7 Jundm2 Lip1 Mbnl1 Mcam Myl6 Nap1l5 Nkiras1 Pbef1 Pck1 Pex13 Ppp2ca Ptprs Rpl15 Slc41a2 Stx4a Sult1a1 Tgfb1i1 Tgfb1i4 Uba52 Yy1 Zwint
248	V$RREB1_01: Ras-responsive element binding protein 1	39	39	405	1306	14421	-3.32	0.0	0.96	0.0	1110035L05Rik 4930542G03Rik Adrb3 Ampd3 Aqp7 Auh Birc3 Bmp1 Catna1 Cct4 Chchd6 Cln2 Col4a2 Cte1 Fbn1 Ggtla1 Hadhsc Hsdl2 Hspa8 Hspa9a Krt1-14 Lrp1 Mcam Meox2 Ms4a4d Myl6 Pdzrn3 Pftk1 Pip5k2a Plat Prelp Qk Rpl15 Serping1 Sh3glb1 Slc24a3 Slc25a4 Tgfb1i4 Thbs3
249	V$TFIIA_Q6	399	399	45	14131	1596	-3.32	0.0	0.62	0.0	1010001D01Rik 1110035L05Rik 1500002M01Rik 1810044O22Rik 2410016F01Rik 2410129E14Rik 4833420K19Rik 4930488L10Rik 4930542G03Rik 9030611N15Rik AA407930 Aacs Abca8a Abcb1a Acadl Actg1 Actr1a Adfp Adh1 Adrb3 Afp Agtpbp1 Ampd3 Aoc3 Aox1 Aplp2 Aqp1 Aqp7 Arf4 Arhgdib Art3 As3mt Aspa Asph Atp6v1b2 Auh Axl B3galt3 B4galt1 BC018601 BC027663 BC054059 Becn1 Birc3 Bmp1 Btbd1 Bub3 C1s Car4 Catna1 Cav1 Cbr2 Ccl1…
250	V$EGR3_01: early growth response gene 3 product	8	8	436	173	15554	-3.33	0.0	2.07	0.24	4930488L10Rik Ada Asph Ercc8 Hspa9a Pex13 Pthr1 Scn7a
251	V$NFKAPPAB65_01: NF-kappaB (p65)	22	22	422	918	14809	-3.33	0.0	0.21	0.0	Aoc3 Birc3 C1s Ccr2 Cte1 Cyp2e1 Dab2 Ebf1 Il16 Itm2b Mrpl17 Mt2 Nup62 Pls3 Pmp22 Prkcm Rbpms2 Rnf14 Shank3 Sult1a1 Tnfaip9 Uba52
252	V$E4BP4_01: E4BP4	13	13	431	605	15122	-3.36	0.0	0.14	0.0	Ccl11 Cd14 Cd302 Dcn Hadhsc Ier5 Jundm2 Mtap4 Pex13 Pigk Pmp22 Stx18 Ushbp1
253	V$E2_Q6: papilloma virus regulator E2	41	41	403	1420	14307	-3.36	0.0	0.76	0.0	2410129E14Rik 4833420K19Rik AA407930 Actr1a Arhgap6 Art3 B3galt3 Cd14 Coq3 Cyp27a1 Dlst Dnajb4 Dpysl3 Ehd1 Ehd2 Fasn Fgl2 Fli1 Gcsh Gnb5 Gp38 Hmgn1 Hoxd8 Kctd4 Loxl1 Maoa Nr1h3 Phldb2 Prkcm Rab32 Rbp4 Rpl36a Shank3 Slc16a1 Sspn Stx4a Thbd Thbs3 Thy1 Tmem33 id3
254	V$FOXO4_02: fork head box O4	16	16	428	444	15283	-3.37	0.0	1.61	0.07	4930542G03Rik Adfp B4galt1 Clp1 Col5a2 Enpp2 Epim Hdgfrp2 Hoxd8 Kap Lox Mfap5 Nr1h3 Ogn Rgpr Tde2
255	V$ATATA_B: Avian C-type TATA box	31	31	413	1197	14530	-3.37	0.0	0.34	0.0	1810044O22Rik Actg1 Aspa Ccr2 Cidec Clec14a Col3a1 Col4a2 Col5a2 Cpa3 Heph Igj Jam3 Jundm2 Klf2 Mbd1 Mmp3 Mrpl9 Ms4a4d Mtap Mtap4 Mustn1 Odc1 Pcdh20 Procr Serpina3c Serpinb6a Sh3glb1 Smu1 Sqrdl Zfhx1b
256	V$ARNT_01: AhR nuclear translocator homodimers	37	37	407	1249	14478	-3.37	0.0	0.9	0.0	1110035L05Rik 1500002M01Rik 2700083B06Rik Adfp Art3 Col4a2 Ctsk D1Wsu40e Dctn4 Dnajc2 Dock2 Eno1 Ercc8 Evl Fbln1 Fcgrt Fkbp1a Gcsh Gpr43 Hmgn1 Hp Klf2 Magee1 Mbnl1 Mgl1 Mt2 Odc1 Pcolce Pftk1 Pigk Pltp S100a4 S100a6 Slc12a6 Slc12a7 Stk17b Tmem33
257	V$OCT1_Q6: octamer factor 1	406	406	38	14426	1301	-3.37	0.0	0.47	0.0	1110035L05Rik 1810044O22Rik 2410016F01Rik 2410129E14Rik 2700038L12Rik 2700083B06Rik 4833420K19Rik 4930488L10Rik 4930542G03Rik 9030611N15Rik Aacs Abca8a Abcb1a Acadl Actg1 Actr1a Ada Adfp Adh1 Adrb3 Afp Agtpbp1 Ampd3 Aoc3 Aox1 Aplp2 Aqp1 Aqp7 Arf4 Arhgdib Art3 Aspa Asph Atp6v1b2 Auh Axl BC018601 BC027663 BC054059 Becn1 Birc3 Btbd1 Btn1a1 Bub3 C1s Car4 Catna1 Cav1 Cbr2 Ccl11 Ccm2 Ccr2 Cct3 Cct4 Cd1…
258	V$AP4_01: activator protein 4	39	39	405	1363	14364	-3.38	0.0	0.71	0.0	1810044O22Rik 2410016F01Rik 4930488L10Rik Arhgap6 Asph Bmp1 Cenpb Chst1 Col6a1 Cte1 Ctsb Cyp1b1 E030024M05Rik Emilin1 Eng Epim Fbn1 Gstm1 Hoxd8 Hp Hsdl2 Itm2a Lmo1 Ly78 Mrps9 Nsep1 Odc1 Pdzrn3 Pltp Rbp4 Rbpms2 Rgpr Sap18 Serpinb1a Stom Syk Tfpi Tmem33 Tpm2
259	V$HTF_01	16	16	428	703	15024	-3.39	0.0	0.18	0.0	4833420K19Rik Adfp Aqp1 Arf4 Crtap Cyp2e1 Dnajc2 Ehd1 Fbxo9 Fcgrt Gypc Hsdl2 Osmr Pdhb Smbp Stx18
260	V$HIF1_Q3: hypoxia induced factor	34	34	410	1275	14452	-3.39	0.0	0.42	0.0	1500002M01Rik Aqp1 Arf4 Dgat2 Dscr1l1 E030024M05Rik Eno1 Ercc8 Fech Gcsh Gnai1 Gp38 Hspa9a Klf2 Klf4 Lrp1 Meox2 Mgl1 Myo1h Nsep1 Nt5c Nxn Odc1 Pdhb Pfn2 Ppp1r14b Prkcm Prkrir Ptprs Rgs16 Rps19 Slc39a6 Slc7a10 Twist1
261	V$GR_01: high affinity binding site for glucocorticoid receptor	35	35	409	1183	14544	-3.39	0.0	0.88	0.0	1110035L05Rik 9030611N15Rik B3galt3 Cidec Cnn2 Colec12 Cpa3 D1Ertd251e Dscr1l1 Emilin1 Eno1 Gem Gsn Hoxc8 Kcnk2 Krt1-14 Lipe Myl6 Myo1h Odc1 Ogn Pcdh20 Pcolce2 Pex13 Pscdbp Rcn3 S3-12 Scn7a Scp2 Sdpr Sult1a1 Tceal8 Tde2 Thy1 Xpo1
262	V$MTF1_Q4	34	34	410	1141	14586	-3.4	0.0	0.92	0.0	2410016F01Rik 4930488L10Rik Aplp2 Chc1l Cyp2e1 Dnajb4 E030024M05Rik Ehd2 Eno3 Evl Gcsh Gpr43 Hoxd8 Hspa9a Irf4 Jub Mbd1 Mmp2 Mrpl9 Mt2 Ndrg1 Odc1 Pnn Ptprs Rab32 Rbp4 Rnase4 Shank3 Thy1 Timp2 Tmem45b Txn1 Vegfc Zfhx1b
263	V$AR_Q2: androgen receptor	22	22	422	895	14832	-3.43	0.0	0.26	0.0	1110035L05Rik 9030611N15Rik Cdc42 Col3a1 Dtnbp1 Ebf1 Fcgrt Gem Kcnk2 Lpl Mcpt4 Myo1h Odc1 Pcolce2 Rcn3 Scn7a Scp2 Serpinb1a Sult1a1 Tpst1 Xpo1 Zfp423
264	V$HNF4_01_B: Hepatocyte nuclear factor 4	20	20	424	603	15124	-3.44	0.0	1.32	0.04	2410016F01Rik Afp Aspa Chc1l Gp38 Gpr43 Lrp1 Lum Mbd1 Mtap Nr1h3 Parp3 Pck1 Ppp1r14b Pygl Rab2 Rgpr S3-12 Sec11l1 Ushbp1
265	V$ICSBP_Q6	21	21	423	849	14878	-3.47	0.0	0.27	0.0	Abca8a Abcb1a Atp6v1b2 Ctsb Dpysl3 Fxyd1 Gas1 Islr Jub Kctd4 Mrpl9 Mut Ogn Psmc1 Ptger2 Rcn3 Rgpr Sh3glb1 Tmem45b Ushbp1 Xpo1
266	V$ACAAT_B: Avian C-type CCAAT box	30	30	414	1110	14617	-3.47	0.0	0.47	0.0	2700083B06Rik AA407930 Becn1 Btbd1 Cct3 Cd302 Chst12 Col1a2 Cte1 Dab2 Dctn4 Dnajb4 Dnajc2 Dpysl3 Epim Evl Ggtla1 Hdgfrp2 Iqgap1 Nkiras1 Oaz1 Pfkfb1 Prps1 Psmc1 Pttg1ip S3-12 Sdpr Tceb1 Ushbp1 Vtn
267	V$NFY_C: NF-Y binding site	14	14	430	388	15339	-3.48	0.0	1.53	0.06	2410129E14Rik 2700083B06Rik 4930542G03Rik Clp1 Col5a3 Ercc8 Mbnl1 Mmd Oaz1 Prps1 Sdpr Serpina3c Slc12a7 Slc1a5
268	V$TAL1BETAITF2_01: Tal-1beta:ITF-2 heterodimer	29	29	415	1072	14655	-3.49	0.0	0.48	0.0	1500002M01Rik 9030611N15Rik Afp Aoc3 Cd34 Cidec Ctsk Emilin1 Fap Ggtla1 Gsn Gstz1 Loxl1 Mgl1 Ms4a4d Nap1l5 Nt5c Nupl1 Nxn Prph1 Rcn3 Reck Rps6 S100a4 Serpinb6a Tnfaip9 Vegfc Xlkd1 Xpo1
269	V$ATF1_Q6	29	29	415	981	14746	-3.49	0.0	0.85	0.0	2410016F01Rik 2700038L12Rik Cct4 Dld Dnajb4 Fscn1 Gem Gpr172b Hmgcl Igj Jam3 Klf4 Lip1 Mbnl1 Mcam Nap1l5 Nxn Pck1 Pcolce Pnn Procr Ptprs Sdpr Slc41a2 Ssbp2 Stx4a Sult1a1 Uba52 id3
270	V$CREBP1_01: cAMP-responsive element binding protein 1	10	10	434	252	15475	-3.52	0.0	1.69	0.07	2410129E14Rik Cln2 Cpa3 Dctn4 Nkiras1 Pck1 Pls3 Rpl15 Stx18 Uba52
271	V$PR_02: is recognized by progesterone receptor	25	25	419	827	14900	-3.53	0.0	0.93	0.0	1110035L05Rik 9030611N15Rik Art3 B3galt3 B4galt1 Ccr2 Chst1 Cnn2 Dscr1l1 Fap Gstm1 Hoxc8 Kcnk2 Krt1-14 Mrps9 Myo1h Pex13 Ppp2ca Rcn3 Rgpr Scp2 Sdpr Sult1a1 Thy1 Xpo1
272	V$ARNT_02: AhR nuclear translocator homodimers	18	18	426	547	15180	-3.56	0.0	1.23	0.01	Cd22 Ctsb Cyp27a1 D1Ertd251e Dctn4 Dnajc2 Fbln1 Fcgrt Gyg1 Lox Mt2 Mtap Parp3 Ptprs Qk S100a6 Stx4a Tceal8
273	V$SRF_01: serum response factor	2	2	442	17	15710	-3.57	0.0	2.36	0.35	Actg1 Cnn2
274	V$AHR_01: aryl hydrocarbon / dioxin receptor	3	3	441	40	15687	-3.6	0.0	2.17	0.27	Myl6 Pip5k2a Sdha
275	V$E2F1DP1RB_01: Rb:E2F-1:DP-1 trimeric complex	25	25	419	882	14845	-3.6	0.0	0.65	0.0	4930542G03Rik Ada Arhgap6 Cct3 D1Wsu40e Dlst Dnajc2 Fli1 Gstm1 Hip2 Ldh1 Lpl Lrp1 Mt2 Nid1 Orc3l Prph1 Rbp4 S100a6 Serpinb6a Slc16a1 Ssbp2 Tbx21 Wnt5a Zfhx1b
276	V$TAL1BETAE47_01: Tal-1beta:E47 heterodimer	24	24	420	875	14852	-3.6	0.0	0.53	0.0	1500002M01Rik 9030611N15Rik Afp Aoc3 Cd34 Cidec Ctsk Emilin1 Ggtla1 Gstz1 Mgl1 Ms4a4d Mt2 Nap1l5 Nt5c Nupl1 Prph1 Rcn3 Reck Rps6 Serpinb6a Tnfaip9 Vegfc Xpo1
277	V$E2_01: papilloma virus regulator E2	24	24	420	841	14886	-3.61	0.0	0.67	0.0	Actr1a Art3 B3galt3 Cd14 Coq3 Cyp27a1 Dlst Dnajb4 Dpysl3 Ehd2 Gnb5 Maoa Phldb2 Prkcm Prps1 Rab32 Rbp4 Rpl36a Shank3 Slc16a1 Stx4a Thy1 Tmem33 id3
278	V$FOXO3_01: fork head box O3	13	13	431	370	15357	-3.62	0.0	1.36	0.05	4930542G03Rik Adfp Clp1 Col5a2 Enpp2 Epim Hdgfrp2 Hoxd8 Kap Mfap5 Nr1h3 Ogn Rgpr
279	V$STAF_01: Se-Cys tRNA gene transcription activating factor	11	11	433	300	15427	-3.64	0.0	1.44	0.05	Ccl11 Cp Dock9 Hmgn1 Hrmt1l3 Mbd1 Mbnl1 Prkrir Tceb1 Waspip Zfp423
280	V$CREBP1CJUN_01: CRE-binding protein 1:c-Jun heterodimer	19	19	425	615	15112	-3.65	0.0	0.97	0.0	2700038L12Rik AA407930 Becn1 Cct4 Ebf1 Fscn1 Gem Gsto1 Lip1 Mcam Myl6 Pbef1 Pcolce2 Pex13 Ppp2ca Ptprs Sult1a1 Yy1 Zwint
281	V$MAF_Q6	15	15	429	453	15274	-3.66	0.0	1.18	0.0	Arhgdib Cbr2 Coq3 D1Wsu40e Fabp4 Fbln1 Glt25d1 Gyg1 Nup62 Pck1 Ptgs1 Rps19 S100a4 Sncg Sult1a1
282	V$NFKAPPAB50_01: NF-kappaB (p50)	20	20	424	676	15051	-3.68	0.0	0.8	0.0	Auh Birc3 Cte1 Gsn Gsto1 Hoxc8 Itga7 Lrp1 Mgl1 Nxn Pip5k2a Pnpla2 Prkcm Prph1 Rhoe Rps19 Sdha Slc1a5 Slc24a3 Twist1
283	V$HNF1_Q6	425	425	19	15093	634	-3.69	0.0	0.41	0.0	1010001D01Rik 1110035L05Rik 1500002M01Rik 1810044O22Rik 2410016F01Rik 2700038L12Rik 2700083B06Rik 4833420K19Rik 4930488L10Rik 4930542G03Rik 9030611N15Rik AA407930 Aacs Abca8a Abcb1a Acadl Actg1 Actr1a Ada Adfp Adh1 Adrb3 Afp Agtpbp1 Ampd3 Aoc3 Aox1 Aplp2 Aqp1 Aqp7 Arf4 Arhgap6 Arhgdib Art3 As3mt Aspa Asph Atp6v1b2 Auh B3galt3 BC018601 BC027663 BC054059 Becn1 Birc3 Bmp1 Btbd1 Btn1a1 Bub3 C1s Car4 …
284	V$FREAC3_01: Fork head RElated ACtivator-3	7	7	437	354	15373	-3.7	0.0	0.14	0.0	Becn1 Kctd4 Lamp2 Myo1h Nr1h3 Ogn Reck
285	V$NGFIC_01: nerve growth factor-induced protein C	10	10	434	272	15455	-3.72	0.0	1.39	0.05	4930488L10Rik Actg1 Ada Asph Gnai1 Lamb1-1 Pex13 Prss11 Pthr1 Scn7a
286	V$PAX_Q6	425	425	19	15046	681	-3.72	0.0	0.62	0.0	1010001D01Rik 1110035L05Rik 1500002M01Rik 1810044O22Rik 2410016F01Rik 2410129E14Rik 2700038L12Rik 2700083B06Rik 4833420K19Rik 4930488L10Rik 4930542G03Rik 9030611N15Rik AA407930 Aacs Abca8a Abcb1a Acadl Actg1 Actr1a Ada Adfp Adh1 Adrb3 Afp Agtpbp1 Ampd3 Aoc3 Aox1 Aplp2 Aqp1 Aqp7 Arf4 Arhgdib Art3 Aspa Asph Atp6v1b2 Auh Axl B3galt3 B4galt1 BC018601 BC027663 BC054059 Becn1 Birc3 Bmp1 Btbd1 Btn1a1 Bu…
287	V$SREBP1_01: sterol regulatory element-binding protein 1	15	15	429	599	15128	-3.72	0.0	0.33	0.0	Adfp Adh1 Ctsb D1Ertd251e Dctn4 Ehd2 Gsto1 Kcnk3 Lox Mtap Parp3 Rps6 Stx4a Tceal8 Thrsp
288	V$FREAC4_01: Fork head RElated ACtivator-4	7	7	437	167	15560	-3.73	0.0	1.6	0.07	Dtnbp1 E030024M05Rik Enpp2 Epim Kap Rgpr Scp2
289	V$MAX_01: Max	18	18	426	649	15078	-3.74	0.0	0.57	0.0	Adfp Art3 Cd22 Ctsb D1Wsu40e Dock2 Eno3 Fkbp1a Gcsh Hmgcl Hp Lox Mt2 Pigk Ptprs S100a4 Scp2 Stx4a
290	V$HNF4_01: hepatic nuclear factor 4	427	427	17	15095	632	-3.74	0.0	0.73	0.0	1010001D01Rik 1110035L05Rik 1500002M01Rik 1810044O22Rik 2410016F01Rik 2410129E14Rik 2700038L12Rik 2700083B06Rik 4833420K19Rik 4930488L10Rik 4930542G03Rik AA407930 Aacs Abca8a Abcb1a Actg1 Actr1a Ada Adfp Adh1 Adrb3 Afp Agtpbp1 Ampd3 Aoc3 Aox1 Aplp2 Aqp1 Aqp7 Arf4 Arhgap6 Arhgdib Art3 Aspa Asph Atp6v1b2 Auh Axl B3galt3 B4galt1 BC018601 BC027663 BC054059 Becn1 Birc3 Bmp1 Btbd1 Btn1a1 Bub3 C1s Car4 …
291	V$PBX1_02: homeo domain factor Pbx-1	9	9	435	241	15486	-3.77	0.0	1.39	0.05	Btbd1 Cd163 Coq3 Dscr1l1 Enpep Gimap4 Nnmt Pla2g2d Slc39a6
292	V$RSRFC4_Q2	12	12	432	358	15369	-3.77	0.0	1.14	0.0	Aqp1 Bub3 Dab2 Dnajc2 Hmgn1 Ldh1 Meox2 Pltp Rps6 Stk17b Tceal8 Thrsp
293	V$T3R_01: viral homolog of thyroid hormone receptor alpha1	13	13	431	410	15317	-3.81	0.0	0.97	0.0	2700083B06Rik Ampd3 Btbd1 Col5a2 Dnajb4 Ehd2 Fxyd1 Hmgcl Hp Nkiras1 Pdgfrb Slc12a7 Stx4a
294	V$RP58_01: 58 KDA repressor protein	9	9	435	402	15325	-3.81	0.0	0.22	0.0	Cenpb Col3a1 Fap Gsto1 Hip2 Hspa9a Sparc Thrsp Xpo1
295	V$E2F_02: E2F	12	12	432	368	15359	-3.83	0.0	1.05	0.0	Ada Arhgap6 Cct3 Dlst Fli1 Hip2 Lpl Lrp1 S100a6 Slc16a1 Wnt5a Zfhx1b
296	V$E2F_Q3: E2F	12	12	432	368	15359	-3.83	0.0	1.05	0.0	Ada Arhgap6 Cct3 Dlst Fli1 Hip2 Lpl Lrp1 S100a6 Slc16a1 Wnt5a Zfhx1b
297	V$E2F4DP1_01: E2F-4:DP-1 heterodimer	12	12	432	368	15359	-3.83	0.0	1.05	0.0	Ada Arhgap6 Cct3 Dlst Fli1 Hip2 Lpl Lrp1 S100a6 Slc16a1 Wnt5a Zfhx1b
298	V$STRA13_01	14	14	430	466	15261	-3.85	0.0	0.8	0.0	Ctsb Cyp27a1 D1Ertd251e Dctn4 Dnajc2 Fbln1 Lox Mt2 Mtap Parp3 Pdhb S100a6 Stx4a Tceal8
299	V$ATF_B: ATF binding site	14	14	430	483	15244	-3.85	0.0	0.69	0.0	2700038L12Rik AA407930 Cct4 Fscn1 Gem Mcam Myl6 Pbef1 Pex13 Ppp2ca Ptprs Sult1a1 Uba52 Yy1
300	V$TAXCREB_01: Tax/CREB complex	10	10	434	417	15310	-3.87	0.0	0.3	0.0	2410129E14Rik Edg2 Hoxd8 Iqgap1 Mcam Oaz1 Pbef1 Pla2g2d Ptprs Pttg1ip
301	V$E4F1_Q6	12	12	432	454	15273	-3.9	0.0	0.46	0.0	4833420K19Rik Arf4 Ctsb Fkbp7 Itgb7 Maoa Nkiras1 Pdhb Prss11 Rpl15 Uba52 Wdr1
302	V$ALPHACP1_01	10	10	434	406	15321	-3.92	0.0	0.34	0.0	1110035L05Rik Clta Col5a3 Enpep Lamp2 Plac8 Pttg1ip Sept4 Tceb1 Uba52
303	V$CDP_02: transcriptional repressor CDP	2	2	442	159	15568	-3.92	0.0	0.06	0.0	Mbtps1 Pde8a
304	V$CLOX_01: Clox	7	7	437	319	15408	-3.97	0.0	0.23	0.0	Ccnd2 Cd163 Mbnl1 Mbtps1 Mfge8 Nnmt Pde8a
305	V$EVI1_02: ectopic viral integration site 1 encoded factor	11	11	433	376	15351	-3.97	0.0	0.7	0.0	BC027663 Dock9 Dtnbp1 Edg2 Gstz1 Lipe Mcam Ms4a4d Pnn Sparc Tpm2
306	V$HEN1_01: HEN1	11	11	433	372	15355	-3.98	0.0	0.73	0.0	2410016F01Rik Dpysl3 Eng Fbn1 Lgals1 Pbef1 Pdlim2 Prss11 Pttg1ip Rbpms2 Tnfaip9
307	V$MEIS1BHOXA9_02: Meis-1b:HOXA9 heterodimeric binding	3	3	441	190	15537	-3.98	0.0	0.1	0.0	Jam3 Pdhb Tmem45b
308	V$CDPCR3_01: cut-like homeodomain protein	11	11	433	394	15333	-3.99	0.0	0.58	0.0	Adfp As3mt Cdo1 Fmo1 Jam3 Pcdh20 Ptk9l Rps6 S3-12 Tceb1 Zwint
309	V$OCT1_07: octamer factor 1	4	4	440	218	15509	-4.03	0.0	0.15	0.0	Fbxo9 Hmgn1 Igj Zwint
310	V$ATF6_01: activating transcription factor 6	8	8	436	326	15401	-4.04	0.0	0.35	0.0	Adfp Arf4 Crtap Fbxo9 Gypc Hsdl2 Smbp Twist1
311	V$IRF1_01: interferon regulatory factor 1	9	9	435	348	15379	-4.05	0.0	0.43	0.0	Birc3 Enpp2 Gnai1 Hip2 Lip1 Mut Pnp Psmc1 Serpinb6a
312	V$STAT5B_01: signal transducer and activator of transcription 5b	8	8	436	321	15406	-4.07	0.0	0.38	0.0	Actr1a Ada Col4a2 Nnmt Prelp Scp2 Serpinb6a Sspn
313	V$BEL1_B: Bel-1 similar region	2	2	442	26	15701	-4.1	0.0	1.72	0.07	Xlkd1 id3
314	V$GATA4_Q3	436	436	8	15421	306	-4.1	0.0	0.68	0.0	1010001D01Rik 1110035L05Rik 1500002M01Rik 1810044O22Rik 2410016F01Rik 2410129E14Rik 2700038L12Rik 2700083B06Rik 4833420K19Rik 4930488L10Rik 4930542G03Rik 9030611N15Rik AA407930 Aacs Abca8a Abcb1a Acadl Actg1 Actr1a Ada Adfp Adh1 Adrb3 Afp Agtpbp1 Ampd3 Aoc3 Aox1 Aplp2 Aqp1 Aqp7 Arf4 Arhgap6 Arhgdib Art3 Aspa Asph Atp6v1b2 Auh Axl B3galt3 B4galt1 BC018601 BC027663 BC054059 Becn1 Birc3 Bmp1 Btbd1 B…
315	V$FXR_Q3	8	8	436	266	15461	-4.12	0.0	0.73	0.0	1010001D01Rik Car4 Col6a1 Emp3 Pck1 Prps1 Slc24a3 Uba52
316	V$PR_01: high affinity binding sites for progesterone receptor	8	8	436	275	15452	-4.14	0.0	0.66	0.0	B3galt3 Gstz1 Kcnk2 Krt1-14 Myl6 Ptprs Sdpr Sult1a1
317	V$STAT3_01: signal transducer and activator of transcription 3	1	1	443	5	15722	-4.14	0.0	1.87	0.14	Ada
318	V$POU3F2_02	1	1	443	109	15618	-4.14	0.0	0.05	0.0	Cstf2t
319	V$SREBP1_02: sterol regulatory element-binding protein 1	4	4	440	91	15636	-4.14	0.0	1.33	0.04	Fasn Mcam Rcn3 Tgm2
320	V$EVI1_06: ectopic viral integration site 1 encoded factor	4	4	440	203	15524	-4.17	0.0	0.19	0.0	Gnai1 Slc16a1 Sparc id3
321	V$BACH1_01: BTB and CNC homolog 1	7	7	437	231	15496	-4.18	0.0	0.73	0.0	Btn1a1 Cdc42 Gsto1 Msn Pdlim2 Trpv2 Zfhx1b
322	V$ISRE_01: interferon-stimulated response element	7	7	437	259	15468	-4.19	0.0	0.51	0.0	Abca8a Afp Lip1 Mrpl17 Mrpl9 Ogn Rgpr
323	V$POLY_C: Retroviral Poly A signal	7	7	437	237	15490	-4.2	0.0	0.68	0.0	Arhgdib Chc1l Kcnk2 Ogn Pde8a Pygl Tde2
324	V$R_01: Epstein-Barr virus transcription factor R	6	6	438	233	15494	-4.25	0.0	0.44	0.0	Evl Mmd Ppp2ca Twist1 Uba52 Waspip
325	V$CDP_01: cut-like homeodomain protein	5	5	439	141	15586	-4.26	0.0	0.99	0.0	BC027663 Dscr1l1 Gsto1 Sdha Tgfb1i4
326	V$RORA2_01: RAR-related orphan receptor alpha2	6	6	438	218	15509	-4.27	0.0	0.54	0.0	Cd209a Ctsb Ppp2ca Procr Rps6 S100a4
327	V$EVI1_03: ectopic viral integration site 1 encoded factor	3	3	441	69	15658	-4.37	0.0	1.15	0.0	Edg2 Ms4a4d Pnn
328	V$EGR1_01: Egr-1/Krox-24/NGFI-A immediate-early gene product	4	4	440	168	15559	-4.39	0.0	0.36	0.0	Ercc8 Lamb1-1 Prss11 Qk
329	V$HSF_Q6	4	4	440	155	15572	-4.45	0.0	0.45	0.0	B4galt1 Psma6 Rnase4 Tagln
330	V$CAAT_C: Retroviral CCAAT box	2	2	442	120	15607	-4.46	0.0	0.16	0.0	Cyp2e1 D1Wsu40e
331	V$MYCMAX_01: c-Myc:Max heterodimer	3	3	441	139	15588	-4.48	0.0	0.28	0.0	Dock2 Hp Scp2
332	V$E2F_01: E2F	2	2	442	109	15618	-4.58	0.0	0.21	0.0	Fbxo9 Rpl3
333	V$DTYPEPA_B: poly A signal of D-type LTRs	1	1	443	84	15643	-4.59	0.0	0.1	0.0	Ada
334	V$STAT1_01: signal transducer and activator of transcription 1	2	2	442	48	15679	-4.66	0.0	0.91	0.0	Ada Jub
335	V$LXR_DR4_Q3	2	2	442	94	15633	-4.7	0.0	0.29	0.0	Fasn Loxl1
336	V$PAX5_02: B-cell-specific activating protein	2	2	442	52	15675	-4.71	0.0	0.82	0.0	Cd14 Fabp4
337	V$RSRFC4_01: related to serum response factor, C4	2	2	442	92	15635	-4.72	0.0	0.31	0.0	Bub3 Dnajc2
338	V$HMEF2_Q6: myocyte enhancer factor	2	2	442	57	15670	-4.75	0.0	0.72	0.0	Ctsk Map2k5
339	V$LXR_Q3	2	2	442	78	15649	-4.78	0.0	0.43	0.0	Fasn Ly78
340	V$TAACC_B: Lentiviral TATA upstream element	1	1	443	14	15713	-4.81	0.0	1.07	0.0	Sparc
341	V$IRF2_01: interferon regulatory factor 2	1	1	443	19	15708	-4.94	0.0	0.85	0.0	Serpinb6a
342	V$AR_02: high affinity binding sites for androgen receptor	1	1	443	54	15673	-5.0	0.0	0.24	0.0	Hoxc8
343	V$HMX1_01: H6 homeobox 3	1	1	443	22	15705	-5.02	0.0	0.75	0.0	Dab2
344	V$PAX3_01: Pax-3 binding sites	1	1	443	25	15702	-5.06	0.0	0.66	0.0	Cd14
