# Supplementary material for: A genomic analysis of mouse models of breast cancer reveals molecular features of mouse models and relationships to human breast cancer
Source: Breast Cancer Res. 2014 Jun 5;16(3):R59. doi: 10.1186/bcr3672 (PMC4078930; doi:10.1186/bcr3672)
Supplement: Additional file 2 — Fold change values organized by mouse tumor model type comparing the mouse model to all other types of mouse models. [file bcr3672-S2.zip › Additional_file_2/Ras_SAM/AdditionalFile52_Ras_SAM/ras.txt]

Current settings
Input parameters
Data type?								Two class unpaired
Array or Seq data?								array
Arrays centered?								FALSE
Delta								2.47095528
Minimum fold change								0
Test statistic								standard
Are data are log scale?								TRUE
Number of permutations								100
Input percentile for exchangeability factor s0								Automatic choice
Number of neighbors for KNN								10
Seed for Random number generator								7833498
Computed values
Estimate of pi0 (proportion of null genes)								0.343
s0 percentile								0
False Discovery Rate (%)								0
List of Significant Genes for Delta = 2.471
Positive genes (822) Upregulated in Ras tumors compared to all other tumors
	Row	Gene ID	Gene Name	Score(d)	Numerator(r)	Denominator(s+s0)	Fold Change	q-value(%)
	3340	1419348_at	8.781738781	9.914641335	5.957614313	0.600890553	62.14706324	0
	1626	1417459_at	9.998031376	8.562406048	5.640071942	0.658701761	49.86901982	0
	13980	1449447_at	9.971890203	9.029037305	5.394557657	0.597467645	42.06526876	0
	9877	1427745_x_at	8.522656728	12.7220732	5.38739327	0.423468187	41.85689154	0
	4896	1421490_at	7.960037816	11.80988953	5.188828576	0.439363007	36.47481046	0
	7904	1425032_at	8.641124804	5.396709648	4.992531355	0.925106533	31.83476821	0
	574	1416325_at	7.059831972	10.29392359	4.501586551	0.437305223	22.65231435	0
	8764	1426147_s_at	9.362248541	6.305666908	4.26843187	0.676919972	19.27196629	0
	16451	1452793_at	8.852645876	6.316457304	4.111824947	0.650970116	17.28950844	0
	4483	1421001_a_at	10.42125773	4.67905271	4.103634293	0.877022455	17.19162833	0
	14102	1449587_a_at	6.168817922	6.417671236	3.894168048	0.606788336	14.86830258	0
	15695	1451637_a_at	5.967434639	6.628680337	3.872471121	0.584199407	14.64636877	0
	3607	1419643_s_at	11.01194083	3.971931996	3.765862553	0.948118587	13.60309052	0
	2539	1418453_a_at	9.524144301	7.396442437	3.657096543	0.494439938	12.61524695	0
	12592	1439036_a_at	9.524450817	7.105774359	3.609082348	0.507908381	12.2023097	0
	15295	1451152_a_at	9.572449075	7.266015227	3.606943149	0.496412826	12.18422978	0
	6956	1423890_x_at	9.554132787	7.21872537	3.593042287	0.497739158	12.06739431	0
	7474	1424502_at	6.693183264	7.892417216	3.509580653	0.444677537	11.38909062	0
	12841	1448168_a_at	3.558004415	6.368712522	3.454729558	0.542453368	10.96420694	0
	796	1416562_at	2.575727427	7.180194053	3.395375661	0.472880766	10.52228161	0
	13747	1449184_at	9.890746382	5.842612793	3.321750839	0.56853859	9.998771434	0
	3495	1419514_at	4.280084684	9.281125363	3.272297163	0.352575473	9.66183465	0
	795	1416561_at	2.181790393	6.886313373	3.216070882	0.467023603	9.2925264	0
	13586	1448998_at	8.966088538	5.944859291	3.213869939	0.54061329	9.27836074	0
	14018	1449488_at	4.403109568	8.981255798	3.196221894	0.355876947	9.165552785	0
	5682	1422407_s_at	7.530507368	12.21312838	3.119856216	0.255451029	8.69301248	0
	8775	1426166_at	5.908505305	6.134760666	3.117059025	0.508097902	8.676174231	0
	8442	1425737_at	7.695810571	5.334022853	3.030568362	0.568158114	8.17131553	0
	3524	1419549_at	9.220891363	5.310728012	3.009275761	0.566640911	8.051601448	0
	1729	1417569_at	8.208598181	5.272210508	2.987535224	0.566657044	7.931178339	0
	7164	1424132_at	7.200609282	11.36121661	2.945618332	0.259269622	7.704056759	0
	15477	1451375_at	8.188274681	5.848323646	2.942561481	0.503146142	7.687750319	0
	9427	1427063_at	8.763401011	5.36155927	2.931057263	0.546680008	7.626691074	0
	2386	1418287_a_at	5.808801898	7.701838884	2.895331732	0.375927331	7.440150126	0
	15658	1451593_at	6.106914886	6.556280593	2.883257522	0.439770306	7.378141827	0
	6545	1423420_at	6.274856545	5.945033727	2.874911714	0.48358207	7.335583432	0
	13849	1449299_at	6.101409788	9.054000713	2.867777604	0.316741482	7.299398595	0
	1938	1417795_at	5.773336711	5.568781368	2.862112361	0.513956676	7.270791179	0
	1728	1417568_at	8.048883867	4.96909231	2.85878473	0.575313267	7.254040147	0
	3460	1419475_a_at	8.050758535	5.712413254	2.841997957	0.497512668	7.170123443	0
	6635	1423523_at	7.184349819	5.308843067	2.839095315	0.534786069	7.155711955	0
	16961	1455531_at	6.969511186	5.281250534	2.836425577	0.537074611	7.142482404	0
	4044	1420492_s_at	6.100096983	5.708266407	2.819398858	0.49391508	7.058682144	0
	6431	1423284_at	10.43140884	5.920004147	2.805558195	0.473911525	6.991287654	0
	11698	1436021_at	6.848926061	5.08876615	2.767771843	0.543898415	6.810552511	0
	14391	1450060_at	8.199554163	4.200477617	2.686138564	0.63948408	6.435885075	0
	696	1416456_a_at	9.471187987	5.8305171	2.668470223	0.457672995	6.357547002	0
	3459	1419474_a_at	7.674384634	5.350773097	2.664106906	0.49789196	6.33834815	0
	10940	1432418_a_at	6.948304947	5.879147847	2.617313428	0.445185849	6.136063566	0
	3471	1419486_at	6.752786165	6.584652762	2.608289972	0.396116556	6.097804816	0
	11030	1433514_at	8.359857418	5.625769548	2.593883486	0.461071763	6.037216281	0
	14774	1450534_x_at	5.531178872	6.219276694	2.592754708	0.416890072	6.032494554	0
	1747	1417588_at	8.928071915	5.602546835	2.586665138	0.461694514	6.007085251	0
	2860	1418818_at	11.43048838	4.102769779	2.565183495	0.625232132	5.918302734	0
	13679	1449109_at	8.26352725	4.845380539	2.561874631	0.528725166	5.904744482	0
	12260	1437932_a_at	7.562398306	5.235598747	2.556419237	0.488276386	5.882458498	0
	4243	1420719_at	4.991711952	5.729683099	2.551838417	0.44537165	5.863810242	0
	1326	1417129_a_at	4.813346277	5.80823465	2.548730282	0.438813243	5.851190874	0
	5856	1422607_at	7.106099035	4.241370967	2.544935366	0.600026592	5.835819922	0
	1287	1417089_a_at	6.836754934	5.595346842	2.529571472	0.452084838	5.774001457	0
	7699	1424769_s_at	8.357191391	6.602909468	2.52651996	0.382637377	5.761801505	0
	14352	1450014_at	7.435824572	5.352294865	2.523409326	0.471463062	5.749391711	0
	5355	1422029_at	5.636095085	5.708937286	2.494469484	0.436941126	5.635210428	0
	2588	1418507_s_at	8.095078861	4.670039862	2.494252873	0.534096699	5.634364403	0
	7364	1424367_a_at	7.848922943	4.175072155	2.492488922	0.596993017	5.6274796	0
	2790	1418734_at	5.014234819	6.012996189	2.480863525	0.412583585	5.582314959	0
	2806	1418754_at	5.162699626	5.934522831	2.47879784	0.417691179	5.574327789	0
	3566	1419595_a_at	9.007743578	6.720474053	2.467377466	0.367143366	5.530375601	0
	12325	1438169_a_at	7.575955637	6.484738275	2.452471745	0.378191323	5.473530706	0
	2463	1418374_at	11.74827334	4.949205596	2.441253428	0.493261672	5.431133883	0
	14896	1450684_at	6.87260417	4.075515632	2.438356618	0.598294017	5.420239566	0
	1438	1417251_at	7.889720249	5.320653854	2.429276538	0.456574813	5.386232621	0
	14073	1449555_a_at	3.59101863	4.239242857	2.413870024	0.569410648	5.329019174	0
	3470	1419485_at	6.35633261	5.923129353	2.371626336	0.400400902	5.175242035	0
	16066	1452123_s_at	7.341916549	6.318869714	2.365611231	0.374372528	5.153709543	0
	9566	1427261_at	7.243240219	6.253313406	2.352657703	0.376225778	5.107643043	0
	13771	1449212_at	5.073378137	3.963243401	2.313009174	0.583615221	4.969184725	0
	3057	1419032_at	6.093214177	4.499698948	2.309989521	0.513365349	4.958794781	0
	4026	1420466_at	3.004328388	4.879120862	2.299570839	0.471308439	4.92311295	0
	15733	1451689_a_at	9.440376844	5.762433931	2.273255711	0.394495753	4.834128125	0
	16749	1454633_at	7.669580058	5.013173687	2.272636823	0.453332951	4.832054824	0
	15699	1451644_a_at	4.788739518	5.499945201	2.267804991	0.412332289	4.815898518	0
	2715	1418649_at	7.667733613	4.721039218	2.266035042	0.47998649	4.809993824	0
	4695	1421247_at	5.06285427	6.73849341	2.262498753	0.335757359	4.798218158	0
	9577	1427277_at	4.279949874	5.32217392	2.259005401	0.424451631	4.786613771	0
	2413	1418317_at	2.530716656	5.561854337	2.254790557	0.405402662	4.772650052	0
	12699	1439476_at	7.112749074	5.004520987	2.253817703	0.45035633	4.769432792	0
	11919	1436936_s_at	7.464960153	4.985679594	2.24589756	0.450469694	4.74332118	0
	14157	1449740_s_at	7.079126808	5.063663466	2.237870026	0.441946832	4.717001388	0
	7698	1424768_at	7.716169694	5.824817615	2.228276233	0.38254867	4.685737818	0
	13423	1448810_at	8.411490427	5.732482675	2.220980247	0.38743776	4.662100959	0
	14250	1449896_at	6.880639007	5.901779177	2.213523273	0.375060335	4.638065754	0
	11582	1435527_at	7.300120668	6.080841887	2.207738807	0.363064662	4.619506723	0
	8916	1426331_a_at	6.969501537	5.953737451	2.201199941	0.369717335	4.598616665	0
	7700	1424770_at	7.700461942	5.78577398	2.19912786	0.380092252	4.59201661	0
	2955	1418925_at	6.102695952	3.90667087	2.184175582	0.559088711	4.54467013	0
	17179	1456226_x_at	7.933237113	6.280779701	2.181996884	0.3474086	4.53781214	0
	3249	1419247_at	7.058608097	5.003079354	2.175421859	0.434816581	4.517178295	0
	16354	1452589_at	6.461759017	7.027008032	2.174871728	0.309501813	4.515456126	0
	7878	1425000_s_at	5.917236106	7.189121675	2.174549537	0.302477776	4.514447822	0
	9112	1426594_at	6.957567762	5.919463506	2.165929883	0.365899694	4.487555816	0
	1944	1417801_a_at	6.879550953	5.41217614	2.163875891	0.399816236	4.481171345	0
	8696	1426062_a_at	6.456759208	7.286315389	2.153806864	0.295596162	4.450004713	0
	3075	1419057_at	6.275739893	4.5589015	2.150639795	0.471745177	4.440246577	0
	3082	1419064_a_at	4.782669096	4.742653539	2.147592897	0.45282517	4.430878899	0
	85	1415797_at	7.653585019	6.92374376	2.14408684	0.309671605	4.420123992	0
	3081	1419063_at	4.782507158	4.62802148	2.13353174	0.46100299	4.387903325	0
	7444	1424463_at	6.887008389	5.985358467	2.132246211	0.356243694	4.383995177	0
	2139	1418016_at	9.012346939	7.085290328	2.123303572	0.299677709	4.356904746	0
	15915	1451935_a_at	9.991734608	4.651796181	2.112320399	0.454087049	4.32386176	0
	13246	1448611_at	5.936209152	7.308927216	2.085027917	0.285271402	4.242833065	0
	3250	1419248_at	6.972261208	4.792334119	2.083502407	0.434757334	4.238349053	0
	12570	1438968_x_at	9.96289971	4.504667426	2.08138091	0.46204985	4.232121099	0
	1780	1417622_at	8.713524372	5.183438751	2.079861782	0.401251347	4.22766711	0
	2499	1418412_at	7.717435265	4.19482889	2.079001436	0.495610546	4.225146708	0
	11031	1433515_s_at	7.350976216	4.622307844	2.076016273	0.449129816	4.216413253	0
	17516	1460329_at	5.802387128	4.790377754	2.062033389	0.430453191	4.175744349	0
	13289	1448659_at	6.623516193	6.586362067	2.056714651	0.312268689	4.160378108	0
	3743	1419884_at	7.055427772	4.630598607	2.050882318	0.442897882	4.143593043	0
	2140	1418017_at	8.782256749	6.838525757	2.047364574	0.299386834	4.133501968	0
	16792	1454779_s_at	6.745466721	5.30711238	2.0455745	0.385440208	4.128376363	0
	17522	1460336_at	3.309952371	4.41500378	2.033978528	0.460696894	4.095326649	0
	11646	1435820_x_at	7.52254143	6.221304727	2.03036875	0.326357386	4.08509251	0
	6573	1423450_a_at	5.516035352	3.841252914	2.025562155	0.527318091	4.071504946	0
	6925	1423852_at	6.873133559	3.923489801	2.025323027	0.516204484	4.070830146	0
	2876	1418835_at	9.279334851	4.72390697	2.021154919	0.427856631	4.059086036	0
	1403	1417214_at	5.087299238	5.43503342	2.016990935	0.371109206	4.047387373	0
	7867	1424985_a_at	8.912718821	5.2085093	2.015749499	0.387010828	4.043906101	0
	268	1416007_at	6.109562624	4.057137974	2.015499977	0.496778761	4.043206747	0
	8328	1425586_a_at	6.398486714	5.530417561	2.012491451	0.363895028	4.034784025	0
	9749	1427537_at	6.98833728	5.014967128	2.012389668	0.401276742	4.03449938	0
	17559	1460380_at	6.590971731	4.56537075	2.011141194	0.440520892	4.03100953	0
	6924	1423851_a_at	6.702409616	3.923523175	2.010057271	0.512309264	4.027982097	0
	3154	1419139_at	6.152897401	5.93189778	2.008599756	0.338609975	4.023914793	0
	7915	1425046_at	7.626617115	5.387230854	2.005577908	0.372283639	4.015495179	0
	8357	1425619_s_at	6.640019097	4.503323992	1.987041033	0.441238746	3.964231001	0
	2138	1418015_at	8.689133837	6.514180336	1.98616189	0.304898205	3.961816033	0
	15380	1451255_at	8.741982153	5.328688494	1.973097671	0.370278291	3.926102046	0
	7455	1424477_at	6.444082545	5.381069255	1.966415465	0.365432105	3.907959362	0
	9879	1427749_at	7.970597634	4.235982166	1.961885529	0.463147731	3.895707955	0
	10810	1431805_a_at	6.036326468	4.219238476	1.961618064	0.464922302	3.894985788	0
	813	1416579_a_at	9.849519331	3.817849251	1.960863373	0.51360419	3.892948806	0
	3392	1419403_at	6.799263227	6.734015493	1.958278722	0.290804012	3.885980663	0
	1288	1417090_at	6.180487111	5.052253995	1.953875284	0.386733384	3.874137837	0
	16732	1454604_s_at	5.937077707	4.646968936	1.95359352	0.420401674	3.873381275	0
	9620	1427344_s_at	4.09197036	6.787644202	1.951459165	0.287501688	3.867655146	0
	17594	1460432_a_at	8.978008442	4.167028584	1.951277995	0.468266045	3.867169488	0
	3290	1419295_at	6.617614182	5.719045152	1.948017902	0.34061943	3.858440617	0
	11726	1436182_at	5.734427656	4.126336297	1.942511477	0.47075937	3.84374193	0
	269	1416008_at	5.948761219	3.923011478	1.940647664	0.494683147	3.838779419	0
	13632	1449048_s_at	6.6227142	5.480325386	1.9330823	0.3527313	3.818701891	0
	11370	1434628_a_at	6.394913593	4.476688122	1.930617039	0.431260116	3.81218211	0
	15089	1450913_at	5.50780029	4.523858397	1.93045273	0.426727046	3.811747962	0
	11337	1434523_x_at	8.904924909	4.177102883	1.929398634	0.461898758	3.808963952	0
	12635	1439268_x_at	8.676395244	4.287766482	1.928673919	0.449808526	3.80705106	0
	1386	1417197_at	5.250645104	7.295491999	1.928662656	0.264363617	3.807021337	0
	16940	1455431_at	5.910252204	3.856004381	1.927701836	0.499922107	3.804486745	0
	206	1415936_at	6.087399713	5.339613754	1.926007982	0.360701742	3.800022556	0
	15744	1451701_x_at	10.58610383	4.386875572	1.924175982	0.438621053	3.795200176	0
	11378	1434651_a_at	10.59960279	4.416825095	1.922650665	0.435301517	3.791189748	0
	12521	1438851_x_at	6.357831916	4.022096757	1.921403535	0.477711913	3.787913891	0
	15674	1451610_at	7.628237227	4.414458242	1.921141427	0.435193023	3.787225767	0
	17621	1460569_x_at	10.5802629	4.32514734	1.917351063	0.443303063	3.777288724	0
	12284	1438009_at	9.346791059	4.864628621	1.91421358	0.393496344	3.769083037	0
	8000	1425144_at	6.023528135	4.264394197	1.911623939	0.448275617	3.762323595	0
	15580	1451499_at	7.457746861	4.136134947	1.899131647	0.459156113	3.729886285	0
	86	1415798_at	7.195640891	6.076195385	1.897913826	0.312352337	3.726739107	0
	8917	1426332_a_at	10.27095665	4.305503558	1.895665887	0.440289007	3.720936802	0
	5846	1422597_at	7.219905316	5.119815187	1.89243662	0.36962987	3.712617329	0
	15398	1451278_a_at	9.002997677	5.752112692	1.887770701	0.328187364	3.700629494	0
	8428	1425718_a_at	6.912267001	5.97879497	1.873519222	0.313360674	3.664253263	0
	11630	1435758_at	5.580863303	4.366109586	1.871589968	0.428663077	3.65935649	0
	1775	1417616_at	8.317625514	3.967632061	1.86187327	0.469265608	3.634793162	0
	12383	1438366_x_at	7.055238854	6.368615765	1.855819293	0.291400732	3.619572447	0
	11193	1434037_s_at	7.460318349	5.184993037	1.849827047	0.35676558	3.604569703	0
	7726	1424809_at	6.402941048	4.772696392	1.849152383	0.387443958	3.602884449	0
	1998	1417858_at	7.084096111	5.506496008	1.844364909	0.334943475	3.590948367	0
	2714	1418648_at	6.90216464	3.836265779	1.843447001	0.480531618	3.588664369	0
	9619	1427343_at	3.90059163	6.55863747	1.843217624	0.281036668	3.588093844	0
	7565	1424612_at	8.228745411	4.719501469	1.842378558	0.390375672	3.58600763	0
	10040	1428037_at	3.884377622	7.918625691	1.837083516	0.231995246	3.572870233	0
	12520	1438850_at	6.237008942	3.825877686	1.836200137	0.479942196	3.570683192	0
	11105	1433725_at	7.139870662	5.204442837	1.832190233	0.352043493	3.560772424	0
	7521	1424556_at	6.229566394	4.8844891	1.830870347	0.374833541	3.55751625	0
	6536	1423411_at	6.432707143	4.598583799	1.827165806	0.397332284	3.548393007	0
	15434	1451323_at	5.849872797	6.409176433	1.822213672	0.284313233	3.536233824	0
	8309	1425558_at	7.579559325	4.306124449	1.817834719	0.422150995	3.52551671	0
	11505	1435176_a_at	8.955463044	4.97574772	1.811874997	0.364141251	3.510982967	0
	12589	1439018_at	6.998383117	5.133465343	1.804496696	0.351516291	3.493072764	0
	6379	1423228_at	5.161757876	4.232424774	1.799471673	0.425163297	3.480927275	0
	13046	1448393_at	8.724552228	3.636116038	1.798034669	0.494493204	3.477461806	0
	2416	1418320_at	7.649013343	4.938043423	1.797145107	0.363938701	3.475318273	0
	2434	1418341_at	6.268320065	5.077439132	1.792187177	0.352970687	3.463395577	0
	14887	1450673_at	5.020003983	3.864427277	1.783750591	0.461582135	3.443201452	0
	7731	1424814_a_at	6.830569967	3.895389099	1.781584158	0.457357176	3.438034825	0
	8768	1426153_a_at	6.207281733	3.99089601	1.779740744	0.445950167	3.433644656	0
	2535	1418449_at	8.133131654	4.193085471	1.779157603	0.424307497	3.432257047	0
	9802	1427614_at	4.062399608	3.642771314	1.768416318	0.485459054	3.406797787	0
	17037	1455825_s_at	6.621587427	5.047944851	1.767082896	0.350059866	3.403650483	0
	11818	1436677_at	7.871072535	3.961331332	1.762250431	0.444863174	3.392268655	0
	17631	1460631_at	5.663376733	4.821263985	1.76150698	0.365362068	3.390520999	0
	14158	1449741_at	6.170606402	3.93542645	1.757876996	0.44668018	3.382000787	0
	14407	1450084_s_at	6.623790909	5.670412938	1.755564207	0.309600769	3.376583436	0
	2194	1418076_at	8.56706552	4.333162461	1.754047842	0.404796233	3.373036294	0
	13978	1449445_x_at	7.074484113	6.565362227	1.753915163	0.267146747	3.372726103	0
	12295	1438067_at	5.739974647	5.758604741	1.751100714	0.3040842	3.36615291	0
	15024	1450837_at	6.345534257	5.367678796	1.749254216	0.32588653	3.361847346	0
	16884	1455115_a_at	6.358426322	4.463299467	1.7471071	0.391438467	3.356847738	0
	9510	1427178_at	7.556328847	4.43043549	1.744806729	0.393822849	3.351499523	0
	4694	1421246_at	4.104856609	5.360701759	1.74306189	0.325155543	3.347448571	0
	11758	1436364_x_at	8.461469384	5.03345808	1.742523253	0.346188093	3.346199017	0
	741	1416505_at	6.801451122	4.13445847	1.74067573	0.42101662	3.341916598	0
	12070	1437336_x_at	8.412178449	5.870574073	1.738614156	0.296157434	3.337144498	0
	17374	1459990_at	6.890746164	5.501302581	1.73527771	0.315430334	3.329435774	0
	14161	1449749_s_at	6.228555846	5.999519295	1.734760313	0.289149885	3.328241943	0
	1748	1417589_at	7.504009888	3.676977036	1.732763165	0.471246665	3.323637788	0
	11757	1436363_a_at	8.535086567	4.992012876	1.731258186	0.346805633	3.320172471	0
	16408	1452671_s_at	6.970538658	6.136607582	1.72809456	0.281604215	3.312899779	0
	5793	1422537_a_at	8.828436199	4.842438866	1.727756416	0.356794678	3.31212338	0
	861	1416627_at	7.173572807	4.326410009	1.72174277	0.397961073	3.298346053	0
	4624	1421156_a_at	6.433277096	3.974800198	1.721463918	0.433094453	3.297708592	0
	844	1416610_a_at	6.708287006	6.083179949	1.719291314	0.282630356	3.292746197	0
	8175	1425369_a_at	8.303821822	4.414803088	1.717039673	0.388927805	3.287611154	0
	14144	1449699_s_at	4.590815541	5.523875525	1.713802286	0.310253603	3.280242074	0
	1404	1417215_at	4.378271084	4.624538217	1.711981907	0.370195212	3.276105704	0
	8583	1425918_at	6.790308043	3.64490455	1.711825184	0.469648837	3.275749835	0
	7224	1424200_s_at	6.548177007	5.875012305	1.710500225	0.291148365	3.272742795	0
	15340	1451210_at	7.105783006	5.106823185	1.701967282	0.333273195	3.253443008	0
	13394	1448780_at	7.932797146	4.169224959	1.689768955	0.405295702	3.22605035	0
	12134	1437521_s_at	7.700259877	5.759578246	1.67686599	0.291143886	3.197326311	0
	4348	1420834_at	5.033906641	5.874233345	1.675090392	0.285158981	3.193393621	0
	12422	1438507_x_at	8.88507298	4.480310537	1.672710121	0.373346916	3.188129255	0
	9555	1427247_at	5.124906309	3.718255935	1.671195013	0.449456692	3.184782861	0
	13903	1449357_at	7.016505007	4.982704683	1.670518417	0.335263381	3.183289611	0
	11678	1435945_a_at	9.924572215	3.770079121	1.669307313	0.442777793	3.180618445	0
	7226	1424202_at	6.402900372	5.637804573	1.66389021	0.295130877	3.168698094	0
	7114	1424077_at	5.463008918	4.191579319	1.663595223	0.396889835	3.168050258	0
	12462	1438626_x_at	9.04605441	4.403507127	1.660193107	0.377016105	3.16058827	0
	3140	1419124_at	5.860096007	4.841336475	1.651896055	0.34120662	3.142463647	0
	1385	1417196_s_at	4.64472119	4.816531037	1.650303907	0.342633296	3.138997558	0
	9333	1426914_at	5.789140547	4.178304096	1.649504349	0.394778434	3.137258372	0
	2926	1418890_a_at	7.266920916	4.719763865	1.64416121	0.348356667	3.125660769	0
	2927	1418891_a_at	7.190074412	4.718719705	1.643868079	0.348371631	3.125025754	0
	11825	1436688_x_at	8.881424009	4.386820411	1.643410241	0.374624463	3.124034186	0
	13374	1448757_at	6.353423387	5.922178827	1.64106638	0.277105172	3.118962874	0
	16155	1452269_at	7.801207767	5.110103285	1.638717354	0.320681846	3.113888647	0
	3306	1419313_at	7.095136539	5.503258499	1.63870506	0.29776996	3.113862112	0
	8523	1425835_a_at	5.605194382	5.24679656	1.635819579	0.31177492	3.107640415	0
	9387	1426994_at	5.912781849	5.45527104	1.634167241	0.299557479	3.104083229	0
	1776	1417617_at	7.767885787	3.628313281	1.632454863	0.449921144	3.100401085	0
	1129	1416916_at	7.272874791	4.618790603	1.632321343	0.353408821	3.100114161	0
	13290	1448660_at	6.416341485	4.577691413	1.632170429	0.356548811	3.099789888	0
	1972	1417829_a_at	8.695506225	4.35584542	1.631889276	0.374643523	3.099185857	0
	1387	1417198_at	4.715500652	6.179077278	1.631447704	0.264027723	3.098237421	0
	1781	1417623_at	7.767373355	4.022310606	1.626345901	0.404331256	3.087300473	0
	13977	1449444_a_at	6.8939869	6.173441235	1.62147008	0.26265255	3.076884054	0
	16609	1453729_a_at	9.432399955	4.224685397	1.621406612	0.383793457	3.076748697	0
	5817	1422565_s_at	6.08665092	4.584746305	1.620194702	0.353388082	3.074165215	0
	11416	1434805_at	6.579073081	5.27948946	1.617519268	0.306377971	3.068469552	0
	490	1416239_at	6.735112078	4.440091818	1.612066575	0.363070549	3.056894103	0
	3362	1419370_a_at	6.783089232	6.068239102	1.606883197	0.264802222	3.045930866	0
	10107	1428130_at	6.746354021	5.74037592	1.606148714	0.279798525	3.044380562	0
	11423	1434851_s_at	5.959846667	4.065598578	1.604201107	0.394579316	3.040273488	0
	8341	1425601_a_at	7.422209315	5.762729101	1.602904332	0.278150214	3.037541947	0
	11013	1433486_at	6.497087082	5.479982559	1.602114752	0.292357637	3.03587997	0
	2568	1418483_a_at	5.935416678	4.26434064	1.60170735	0.375604926	3.03502279	0
	12173	1437651_a_at	7.162648913	6.062522313	1.601364831	0.26414168	3.034302312	0
	11092	1433688_x_at	8.796968291	4.296322337	1.600329701	0.372488276	3.03212599	0
	7223	1424199_at	6.355894049	5.406967497	1.600136438	0.295939718	3.031719834	0
	7838	1424951_at	6.254616812	4.620582347	1.599248182	0.346113988	3.029853802	0
	16106	1452182_at	6.163447539	5.397233109	1.598544678	0.29617855	3.02837671	0
	3066	1419045_at	5.904458359	5.598379425	1.596747589	0.285216036	3.02460677	0
	6611	1423493_a_at	8.310426936	4.614776762	1.593894832	0.345389369	3.01863188	0
	9985	1427955_a_at	7.890385987	4.93236764	1.592322335	0.322831235	3.015343449	0
	15440	1451331_at	6.090720222	4.698667845	1.591973742	0.33881385	3.01461495	0
	1424	1417236_at	5.970211495	3.631615953	1.587540433	0.43714436	3.005365452	0
	12384	1438367_x_at	6.716264244	4.902768978	1.586755125	0.323644686	3.003729973	0
	9253	1426793_a_at	8.668560389	4.332916823	1.584595985	0.365711148	2.99923795	0
	7113	1424076_at	5.384567276	3.949524131	1.58449943	0.401187429	2.999037226	0
	10617	1430970_a_at	3.947834271	5.54327113	1.584347021	0.285814456	2.998720419	0
	4920	1421517_at	2.974508018	6.039617157	1.578636255	0.261380186	2.986873743	0
	13186	1448546_at	6.216932831	4.179276231	1.578085769	0.377597862	2.985734265	0
	8281	1425517_s_at	5.29571652	4.443850246	1.577771412	0.355046036	2.985083758	0
	3036	1419010_x_at	4.187008758	4.131555776	1.570810755	0.380198366	2.970716133	0
	16770	1454694_a_at	5.670005178	4.59407634	1.570548426	0.341863807	2.970176009	0
	11804	1436584_at	5.207141335	4.830657277	1.565377136	0.324050548	2.959548575	0
	7445	1424464_s_at	5.799825454	4.492193505	1.564966754	0.348374742	2.958706837	0
	10590	1430718_s_at	6.266823573	5.37515484	1.564653672	0.291089972	2.958064831	0
	11014	1433487_at	6.330492241	5.539993977	1.564580273	0.282415519	2.957914339	0
	10604	1430820_a_at	5.594006056	5.117614814	1.560863677	0.304998272	2.95030412	0
	12655	1439382_x_at	6.582941508	4.677635688	1.560345821	0.333575747	2.949245298	0
	12165	1437619_x_at	6.700920185	4.816961837	1.5561175	0.32304958	2.940614161	0
	12076	1437344_x_at	5.54205129	5.092845106	1.553812724	0.305097189	2.935920135	0
	9227	1426756_at	6.064324877	5.261474377	1.551941817	0.294963295	2.932115261	0
	13382	1448767_s_at	4.986743092	4.191449972	1.550344864	0.369882707	2.928871429	0
	1384	1417195_at	4.31493607	4.746662069	1.543364609	0.325147353	2.914734768	0
	12118	1437468_x_at	7.906987013	4.127663122	1.540758175	0.373276144	2.90947364	0
	10304	1428835_at	5.900062786	4.353205013	1.540323641	0.353836687	2.90859745	0
	7783	1424880_at	7.192804027	4.902031018	1.538953999	0.313942118	2.905837444	0
	11683	1435965_at	7.21585579	4.184582821	1.536128222	0.367092322	2.900151411	0
	4904	1421500_at	6.95679979	5.102624651	1.533326429	0.300497594	2.894524623	0
	4157	1420619_a_at	8.021264696	5.436228903	1.533152503	0.282025009	2.89417569	0
	13053	1448400_a_at	7.519565235	4.935945293	1.526000952	0.309160832	2.879864537	0
	13862	1449313_at	4.09620506	4.018117018	1.524748889	0.379468513	2.87736629	0
	13813	1449259_at	6.942834259	4.428212843	1.521419274	0.343574107	2.870733237	0
	2866	1418825_at	6.432217873	3.923428412	1.515602734	0.386295498	2.859182549	0
	11838	1436724_a_at	7.025939091	4.381556737	1.515461335	0.345872809	2.858902334	0
	7395	1424404_at	7.675143575	3.644055885	1.514756074	0.415678607	2.857505101	0
	15775	1451738_at	5.201710771	4.273422929	1.514082747	0.354302107	2.856171773	0
	221	1415952_at	6.680743466	5.903713155	1.510318417	0.255825169	2.848729065	0
	9795	1427604_a_at	6.230850223	4.859366797	1.5100505	0.310750467	2.848200088	0
	15611	1451539_at	6.144358115	4.417937526	1.508761187	0.34150804	2.845655836	0
	15181	1451022_at	6.152202187	5.371259034	1.507976263	0.280749123	2.844108027	0
	12585	1439012_a_at	5.261811295	4.407512832	1.501775766	0.340730889	2.831910685	0
	8785	1426180_a_at	5.33282895	5.06875496	1.501394264	0.29620573	2.831161924	0
	11248	1434210_s_at	5.94792884	5.535767515	1.499045657	0.270792741	2.826556738	0
	5946	1422704_at	5.92853985	4.378931117	1.498401113	0.342184216	2.825294216	0
	5210	1421861_at	7.271314745	5.567055957	1.497903796	0.269065698	2.824320467	0
	15356	1451229_at	7.277771689	4.139891004	1.49438257	0.360971477	2.817435475	0
	202	1415932_x_at	6.255304115	4.827869334	1.49438211	0.309532427	2.817434576	0
	5231	1421884_at	4.301229272	5.672053432	1.493481021	0.263305175	2.815675392	0
	11443	1434932_at	7.071762121	5.216220806	1.491365291	0.285909157	2.811549196	0
	7225	1424201_a_at	6.04196443	5.114358946	1.490967181	0.291525721	2.810773459	0
	2583	1418501_a_at	7.514591494	4.913632018	1.48971872	0.303180766	2.80834216	0
	1477	1417297_at	7.071158802	4.865468761	1.486013508	0.305420419	2.80113887	0
	13187	1448547_at	6.055709028	4.01602103	1.485920821	0.369998267	2.800958913	0
	5479	1422178_a_at	6.528116939	4.079357716	1.483725628	0.363715499	2.796700238	0
	11428	1434872_x_at	9.293179904	3.964007438	1.482970305	0.37410886	2.795236409	0
	16804	1454803_a_at	7.312925143	4.165933543	1.481622103	0.355651882	2.792625473	0
	4767	1421332_at	5.412031419	3.869109786	1.479718224	0.382444104	2.788942565	0
	8280	1425516_at	5.08787672	4.076060265	1.474704642	0.361796575	2.779267391	0
	14541	1450251_a_at	6.018680536	4.403030883	1.471383472	0.334175142	2.772876711	0
	10160	1428289_at	5.199139477	4.726551014	1.46823219	0.310635003	2.76682652	0
	10896	1432189_a_at	5.198385201	4.219849352	1.467718803	0.347813081	2.765842113	0
	14289	1449939_s_at	2.881943163	4.771796785	1.466972955	0.307425698	2.764412591	0
	4766	1421331_at	5.536376793	3.880946035	1.466007315	0.377744834	2.762562904	0
	12588	1439017_x_at	7.495594165	5.06159053	1.464967545	0.2894283	2.760572604	0
	667	1416424_at	7.644526824	5.823801169	1.455311368	0.249890291	2.74215737	0
	16318	1452525_a_at	5.092109829	4.844204562	1.454148069	0.300183044	2.739947157	0
	15027	1450840_a_at	6.995854083	4.214411649	1.449978173	0.344052336	2.732039179	0
	15011	1450821_at	6.604288005	4.250175922	1.448822578	0.34088532	2.729851699	0
	14493	1450191_a_at	7.464039337	4.650097874	1.447753445	0.311338274	2.727829447	0
	9724	1427505_a_at	6.983109574	4.70841377	1.447575211	0.30744435	2.727492466	0
	17704	1460734_at	4.467244456	3.668397661	1.445111212	0.393935267	2.722838118	0
	5209	1421860_at	7.042439996	5.571902487	1.444451685	0.259238508	2.72159366	0
	16482	1452954_at	7.250975438	4.414848813	1.441974995	0.326619338	2.716925479	0
	5188	1421834_at	6.599316974	4.769444479	1.434464877	0.300761416	2.702818953	0
	14383	1450050_at	6.649615739	5.554610522	1.433307656	0.258039272	2.700651826	0
	4065	1420518_a_at	5.644529744	4.254498968	1.433163143	0.336858265	2.700381317	0
	11736	1436241_s_at	6.721872703	5.430899436	1.433059925	0.263871563	2.700188126	0
	11940	1436990_s_at	7.473226097	3.637426517	1.432174167	0.393732811	2.698530825	0
	17212	1456340_at	8.129603414	4.097673965	1.431043393	0.349233103	2.696416563	0
	7900	1425027_s_at	6.991016115	5.19412321	1.429502724	0.275215405	2.693538569	0
	5720	1422454_at	5.422521415	4.673009881	1.426230688	0.305206007	2.687436541	0
	14382	1450049_a_at	6.605232909	5.51994829	1.425593534	0.258262118	2.686249919	0
	15458	1451352_s_at	6.709389148	5.775281264	1.422700935	0.246343142	2.680869393	0
	8349	1425610_s_at	5.847041846	4.887329815	1.419659661	0.290477564	2.675223936	0
	10106	1428129_at	6.494632809	5.263431596	1.41859695	0.269519405	2.673254052	0
	15235	1451080_at	5.784287194	4.489448396	1.414396227	0.315049	2.665481608	0
	15078	1450897_at	6.575071133	4.776775763	1.413651566	0.295942627	2.664106148	0
	12568	1438964_x_at	6.812014558	3.839482986	1.411541312	0.367638382	2.660212164	0
	6711	1423613_at	6.71521591	5.028224093	1.410524649	0.280521437	2.658338182	0
	7642	1424700_at	6.403416068	5.274718768	1.410315412	0.267372627	2.657952665	0
	9329	1426908_at	6.230565301	3.976293531	1.409555876	0.354489895	2.6565537	0
	15423	1451311_a_at	7.352257255	4.921761631	1.409485589	0.286378271	2.656424277	0
	5177	1421823_a_at	4.761540938	4.532792526	1.407136175	0.310434719	2.652101838	0
	13381	1448766_at	4.549046787	3.858628399	1.403640608	0.363766723	2.645683727	0
	12759	1448031_at	5.151507346	5.22345786	1.40189975	0.268385385	2.642493184	0
	8853	1426258_at	7.035018673	3.93921197	1.40127581	0.355724906	2.641350598	0
	4617	1421149_a_at	5.202601644	5.72992956	1.400680675	0.244449894	2.640261224	0
	12270	1437974_a_at	6.267919394	4.167163264	1.400009264	0.335962182	2.639032768	0
	6684	1423578_at	5.1106638	4.788639151	1.399919005	0.29234172	2.638867667	0
	2584	1418502_a_at	7.243471846	4.615775125	1.399352061	0.303167295	2.63783086	0
	16102	1452174_at	6.429311339	5.468937018	1.399015822	0.255811288	2.637216151	0
	12235	1437841_x_at	7.315553103	4.146820729	1.3928459	0.335882834	2.625961746	0
	3375	1419384_at	5.976152789	4.296628567	1.388502358	0.323160901	2.618067617	0
	11052	1433575_at	8.088697378	4.812902749	1.385792019	0.287932687	2.613153765	0
	9218	1426744_at	6.455156871	5.346201788	1.385382904	0.259134047	2.612412839	0
	11186	1434025_at	6.578852614	3.983792958	1.385215647	0.347712761	2.61210999	0
	3442	1419457_at	5.924854244	3.943450789	1.382581846	0.350602029	2.607345642	0
	16428	1452720_a_at	5.235233705	4.629856248	1.382395881	0.298582895	2.607009575	0
	8631	1425987_a_at	5.265870167	5.47093974	1.379464654	0.252144004	2.601718103	0
	13477	1448871_at	7.829224239	4.01252715	1.378494747	0.343547768	2.599969586	0
	1845	1417689_a_at	6.512553567	3.694640828	1.378386358	0.373077228	2.599774258	0
	14760	1450516_a_at	6.23257817	3.860038486	1.376906638	0.356708008	2.597109132	0
	17560	1460383_at	5.023005026	5.119362254	1.375686246	0.268722192	2.594913136	0
	13552	1448956_at	7.578886809	4.339587973	1.375056353	0.316863343	2.593780424	0
	9321	1426894_s_at	5.893628065	4.423806977	1.372494805	0.310251964	2.589179174	0
	7250	1424229_at	6.768105843	4.294987437	1.370814072	0.319166026	2.586164549	0
	11434	1434889_at	6.089391052	4.623451817	1.370313798	0.296383276	2.585267916	0
	4619	1421151_a_at	6.832884576	3.976841472	1.368350223	0.34407965	2.58175164	0
	12024	1437210_a_at	7.552655423	5.818231984	1.363482351	0.234346509	2.573055099	0
	7602	1424653_at	6.566107151	4.210679913	1.362087645	0.323484015	2.570568834	0
	12336	1438182_x_at	6.735736921	6.014864309	1.360522252	0.226193341	2.567781157	0
	15180	1451021_a_at	6.619614675	4.026885277	1.359580781	0.337625904	2.566106026	0
	7899	1425026_at	6.810353343	4.961264787	1.359239225	0.273970305	2.565498577	0
	17599	1460450_at	7.071468343	4.90223865	1.358877079	0.277195212	2.564854665	0
	15341	1451211_a_at	6.756439406	3.92080119	1.356580611	0.345995766	2.560775201	0
	15787	1451752_at	5.400623375	5.99802496	1.355307142	0.225958903	2.558515798	0
	12567	1438963_s_at	6.765962652	3.726249448	1.354585382	0.363525148	2.557236129	0
	13822	1449271_a_at	5.806054366	4.467999649	1.348797275	0.30187945	2.546997026	0
	16951	1455477_s_at	6.480472905	3.638464261	1.34716271	0.370255859	2.544112928	0
	10228	1428552_at	6.050666109	3.851398028	1.345897677	0.349456916	2.541883089	0
	17139	1456085_x_at	6.098316197	5.026665735	1.344431636	0.267459924	2.539301386	0
	728	1416489_at	6.186691822	4.63535083	1.344255413	0.290000792	2.538991233	0
	13054	1448401_at	7.195895404	4.771108023	1.344229582	0.28174369	2.538945772	0
	16070	1452128_a_at	5.678721091	4.218344812	1.343676329	0.318531649	2.53797231	0
	8735	1426109_a_at	5.052861571	4.260186423	1.34337341	0.315332072	2.537439475	0
	14656	1450394_at	6.915673204	4.721363632	1.341483899	0.284130604	2.534118342	0
	6834	1423750_a_at	6.505434402	5.692496713	1.340735588	0.235526809	2.532804261	0
	12632	1439264_x_at	6.886021379	4.237468367	1.340253164	0.316286294	2.531957457	0
	12051	1437297_at	5.629588351	3.851949011	1.339679582	0.347792657	2.530951009	0
	10554	1430483_a_at	6.192992962	4.865740114	1.333165683	0.273990318	2.519549295	0
	11169	1433951_at	7.140407734	4.329862996	1.331235469	0.307454409	2.516180588	0
	10328	1428929_s_at	5.532009395	5.053675245	1.33110774	0.263394	2.515957827	0
	3846	1420146_at	5.742035004	5.005157338	1.330976378	0.265920987	2.515728752	0
	11408	1434784_s_at	7.550267085	4.699626711	1.330728869	0.283156291	2.515297191	0
	12469	1438634_x_at	6.968021092	4.07258436	1.329654384	0.326489096	2.513424554	0
	12468	1438633_x_at	6.796026261	4.190098437	1.328515001	0.31706057	2.511440335	0
	6347	1423186_at	5.619023615	4.74016186	1.328203458	0.280202132	2.51089806	0
	17020	1455797_x_at	6.635651837	3.947731377	1.328181949	0.336441825	2.510860626	0
	10592	1430769_s_at	4.922111643	4.487807922	1.327786462	0.295865261	2.510172416	0
	9508	1427176_s_at	6.939234375	4.119177406	1.326123257	0.321938855	2.507280242	0
	16948	1455470_x_at	6.884249406	4.140008399	1.326076181	0.320307606	2.507198429	0
	6615	1423500_a_at	4.927283212	3.782011504	1.325523591	0.35048111	2.50623829	0
	9488	1427143_at	6.051784838	4.853148555	1.325313746	0.273083284	2.505873776	0
	3952	1420386_at	5.750537854	4.663859382	1.324542214	0.284001318	2.504534029	0
	17202	1456309_x_at	6.884825174	4.133081049	1.32418824	0.320387678	2.503919603	0
	16401	1452662_a_at	5.055958026	3.805794059	1.323595421	0.3477843	2.502890926	0
	3777	1419967_at	5.686068548	4.70495761	1.323383223	0.281274208	2.502522817	0
	16643	1453915_a_at	5.60314722	4.926228072	1.32267008	0.268495502	2.501286093	0
	14950	1450750_a_at	4.157905076	5.260674906	1.321815332	0.251263451	2.499804604	0
	16130	1452232_at	5.894952485	3.687577251	1.321308534	0.358313452	2.498926613	0
	9677	1427430_at	4.982098042	4.671083177	1.321252727	0.282857889	2.498829951	0
	8464	1425767_a_at	5.709531669	4.293194128	1.31687938	0.306736509	2.491266535	0
	8469	1425772_at	5.598985355	4.171259648	1.316873789	0.315701707	2.49125688	0
	12176	1437670_x_at	5.958535954	5.13931566	1.316267887	0.256117346	2.490210824	0
	1014	1416796_at	6.406456985	4.533132273	1.316054309	0.290318974	2.489842197	0
	5973	1422741_a_at	5.084458788	4.102555994	1.315979586	0.320770658	2.48971324	0
	16133	1452235_at	4.926304544	5.51906127	1.312719067	0.237851874	2.484092795	0
	9544	1427232_at	5.109143739	4.709570194	1.311334301	0.278440335	2.48170959	0
	5149	1421782_a_at	4.871045949	4.412822624	1.310324285	0.296935634	2.479972779	0
	6998	1423938_at	6.567242529	4.289698153	1.309039569	0.3051589	2.477765353	0
	15022	1450835_a_at	5.720563456	4.429384296	1.305943582	0.294836369	2.472453832	0
	13740	1449176_a_at	4.945927552	3.869092779	1.305484011	0.337413468	2.471666357	0
	5041	1421656_at	4.442437115	4.250382969	1.30311557	0.306587802	2.467612005	0
	3853	1420172_at	7.373347214	4.704287206	1.300476458	0.276444954	2.463102146	0
	10897	1432190_at	4.74474997	3.861805765	1.299937583	0.336613922	2.462182301	0
	13081	1448431_at	6.668071509	5.740411785	1.293525332	0.22533668	2.451263086	0
	16639	1453886_a_at	5.357207846	4.796149512	1.291321958	0.269241389	2.447522221	0
	13267	1448634_at	6.617236821	5.008949477	1.290736355	0.25768604	2.446528951	0
	15768	1451730_at	4.026760829	4.123674482	1.289263516	0.312649197	2.444032579	0
	5187	1421833_at	6.42712562	4.301448032	1.288917426	0.299647332	2.443446347	0
	16179	1452304_a_at	7.290982767	4.863394913	1.288766438	0.264993171	2.443190636	0
	16278	1452469_a_at	4.930258477	4.843962062	1.288509076	0.266003131	2.442754834	0
	15999	1452040_a_at	4.528742278	4.103949882	1.28332812	0.312705602	2.433998232	0
	5716	1422450_at	5.962297857	5.007900774	1.281788184	0.255953191	2.431401563	0
	15155	1450990_at	5.407086407	4.0121516	1.281386014	0.31937627	2.430723873	0
	11165	1433942_at	5.916968729	3.99282318	1.281304375	0.320901858	2.430586327	0
	4535	1421060_at	5.795258029	4.369516886	1.281299321	0.293235924	2.430577812	0
	8325	1425581_s_at	5.85462553	3.687396621	1.280294546	0.347208255	2.428885608	0
	7894	1425020_at	7.274674732	3.936212582	1.276813698	0.324376205	2.423032403	0
	12014	1437185_s_at	8.762489297	3.736042093	1.276763399	0.341742242	2.422947927	0
	11769	1436399_s_at	4.36772373	4.444947748	1.276453116	0.287169431	2.422426874	0
	11669	1435886_at	6.008320365	5.490431372	1.276426658	0.232482035	2.42238245	0
	164	1415890_at	7.923649443	4.270880937	1.276424402	0.298866773	2.422378662	0
	17111	1456009_x_at	6.70002935	3.929545035	1.276287938	0.324792801	2.422149541	0
	9545	1427233_at	5.217573935	4.219355577	1.275624392	0.302326829	2.421035766	0
	15247	1451095_at	7.855105473	3.870392057	1.274547125	0.329306981	2.419228641	0
	1252	1417050_at	4.065612922	4.73706263	1.274403614	0.269028238	2.418988002	0
	6979	1423918_at	5.637460252	4.155135615	1.273946862	0.306595736	2.418222281	0
	7965	1425103_at	2.421295007	3.943104717	1.271742637	0.322523171	2.414530415	0
	4451	1420961_a_at	5.623058555	4.584417323	1.271644509	0.277384108	2.414366191	0
	11074	1433654_at	6.639910876	5.101175425	1.269035368	0.248773128	2.410003711	0
	6617	1423502_at	7.400156971	5.373317198	1.268070696	0.235994014	2.408392777	0
	3852	1420171_s_at	7.490814495	4.346950775	1.266976932	0.291463372	2.406567571	0
	5327	1421996_at	6.270941506	4.700768213	1.262829576	0.268643234	2.399659279	0
	13295	1448667_x_at	6.881079567	4.968222357	1.261046534	0.253822483	2.396695347	0
	9455	1427094_at	7.514710631	3.983675343	1.258183768	0.315834916	2.391944256	0
	2519	1418433_at	6.127712451	5.167751258	1.257954857	0.243424034	2.391564759	0
	16134	1452239_at	5.614879248	3.924146254	1.256895396	0.320297796	2.389809127	0
	10836	1431920_a_at	3.815264946	3.722089411	1.256173124	0.337491389	2.388612992	0
	15527	1451435_at	6.720553484	3.921849473	1.25502956	0.32000962	2.386720389	0
	14359	1450021_at	5.641854871	4.395995778	1.253803327	0.285214861	2.384692633	0
	15359	1451232_at	5.706966499	5.196072419	1.253438069	0.241227983	2.384088958	0
	9841	1427695_a_at	5.134225951	4.761612315	1.252900428	0.263125249	2.383200659	0
	11152	1433908_a_at	8.51005885	3.826135868	1.252536542	0.32736332	2.382599629	0
	6567	1423444_at	5.984604047	4.828319108	1.250530485	0.258999138	2.379288943	0
	4887	1421480_a_at	6.398423431	4.450728714	1.249179776	0.280668595	2.3770624	0
	8720	1426089_a_at	5.690265442	4.087288056	1.246974112	0.305085939	2.373431006	0
	17391	1460173_at	6.810079292	3.890718034	1.244618368	0.31989426	2.369558646	0
	4404	1420901_a_at	5.966616005	3.766413317	1.243448484	0.330141272	2.367637946	0
	3671	1419716_a_at	5.108197227	4.755856373	1.2424418	0.261244601	2.365986431	0
	7129	1424093_x_at	5.734180759	5.144137773	1.242371973	0.241512189	2.36587192	0
	14949	1450749_a_at	3.994716879	5.162601983	1.242267396	0.240628156	2.36570043	0
	4347	1420833_at	4.400754316	4.463543354	1.241808795	0.278211434	2.364948546	0
	6436	1423289_a_at	7.420864065	4.771599693	1.240908095	0.260061232	2.363472526	0
	8164	1425355_at	5.991297308	3.995059585	1.239948606	0.310370491	2.361901182	0
	13832	1449281_at	7.715572921	3.699709497	1.238536599	0.334765905	2.359590653	0
	14223	1449862_a_at	5.887925459	4.206509128	1.238136449	0.29433823	2.358936281	0
	15927	1451953_at	4.645437202	4.139542683	1.237839953	0.299028189	2.358451533	0
	15158	1450994_at	5.950261173	4.807735675	1.235971045	0.257079658	2.355398306	0
	15435	1451326_at	7.80374443	3.934888632	1.235628213	0.314018598	2.354838651	0
	3793	1419998_at	3.76748242	4.222395593	1.232415759	0.291875958	2.349600958	0
	2300	1418195_at	6.175884307	3.968997516	1.231891772	0.31037857	2.348747737	0
	16249	1452415_at	6.424169263	3.884994095	1.230291641	0.316677866	2.346144123	0
	14178	1449799_s_at	4.861369048	4.0133558	1.227133509	0.305762452	2.341013914	0
	12477	1438653_x_at	5.572968432	3.933237668	1.225537605	0.311584935	2.338425725	0
	11586	1435541_at	4.928260773	3.930615241	1.224880257	0.311625581	2.337360489	0
	6205	1423017_a_at	5.53263099	3.673041135	1.224746534	0.333442096	2.33714385	0
	15020	1450833_at	5.212879396	4.497083012	1.222864729	0.271923984	2.334097342	0
	7538	1424579_at	5.973314564	4.010101046	1.221058485	0.30449569	2.331176897	0
	9994	1427964_at	7.733085884	3.802326025	1.220777659	0.321060754	2.330723169	0
	17213	1456341_a_at	4.936575487	3.663935635	1.219374359	0.332804525	2.328457192	0
	11334	1434515_at	6.60379101	4.699343666	1.215821838	0.258721627	2.322730606	0
	11831	1436703_x_at	6.727969757	4.641942684	1.215129463	0.261771751	2.321616154	0
	3652	1419695_at	4.580670066	4.480778485	1.212922623	0.270694619	2.318067574	0
	1481	1417301_at	6.405136559	4.097410381	1.21219533	0.295844257	2.316899282	0
	1988	1417845_at	4.120029388	4.139400023	1.210454329	0.292422651	2.314105004	0
	13555	1448960_at	5.525762955	3.780967321	1.208421419	0.319606417	2.310846481	0
	12048	1437280_s_at	7.224023086	4.24856441	1.208331149	0.284409281	2.310701895	0
	14244	1449889_a_at	5.447744455	3.85827474	1.208158314	0.31313434	2.310425089	0
	14211	1449845_a_at	6.733885569	4.477122646	1.205717517	0.269306341	2.306519544	0
	16067	1452124_at	5.889751719	4.022520164	1.204086437	0.299336333	2.303913317	0
	13294	1448666_s_at	6.855907903	4.448522292	1.201760741	0.270148301	2.300202286	0
	16080	1452138_a_at	2.388521425	3.742932374	1.200894979	0.320843355	2.298822348	0
	12736	1447146_s_at	5.267976208	4.519819898	1.200609475	0.265632149	2.298367463	0
	14864	1450644_at	6.690301258	3.912207815	1.200193436	0.306781616	2.297704765	0
	17636	1460637_s_at	4.568986807	3.763425968	1.198457606	0.318448567	2.294941862	0
	13435	1448825_at	5.54170975	3.812942309	1.193103545	0.31290889	2.286440767	0
	40	1415736_at	4.538080494	3.735186298	1.191516575	0.318997897	2.283927056	0
	5749	1422489_at	4.514872749	3.928379453	1.191136122	0.303213103	2.283324842	0
	2299	1418194_at	6.009552549	3.879812552	1.190861671	0.30693794	2.282890515	0
	6978	1423917_a_at	8.357634975	3.625611399	1.190005263	0.328221956	2.281535756	0
	4410	1420907_at	5.417033715	4.269928451	1.189245589	0.278516514	2.280334692	0
	3241	1419239_at	3.706140024	4.090798834	1.187394151	0.290259726	2.277410172	0
	7816	1424920_at	5.230581284	4.612652068	1.184015575	0.256688681	2.272083058	0
	10157	1428280_at	4.87182861	4.245512578	1.183998539	0.278882353	2.272056229	0
	12802	1448126_at	6.094463339	3.984237529	1.183826558	0.297127505	2.271785397	0
	17090	1455968_x_at	8.264274191	3.951787837	1.183668342	0.2995273	2.271536271	0
	9954	1427909_at	4.775858377	4.054061391	1.183431803	0.29191265	2.271163869	0
	6568	1423445_at	5.716873668	4.588875563	1.183161179	0.257832483	2.270737879	0
	11407	1434783_at	7.301530687	4.207916526	1.178531048	0.280074721	2.263461941	0
	7177	1424148_a_at	7.218874257	3.860829318	1.178366051	0.305210605	2.263203089	0
	15489	1451389_at	5.571292023	4.236904731	1.178189194	0.278077811	2.262925665	0
	17109	1456005_a_at	6.585008324	3.633858164	1.17733744	0.323991027	2.261590048	0
	6612	1423495_at	5.024109203	3.862166852	1.177097956	0.304776567	2.26121466	0
	2594	1418518_at	6.270979458	4.254268456	1.176675005	0.276586919	2.260551844	0
	10837	1431921_a_at	6.371607715	4.30188799	1.175745816	0.273309258	2.25909637	0
	11405	1434775_at	5.483502192	4.680311919	1.174358161	0.250914508	2.256924506	0
	17378	1460008_x_at	7.243486998	3.971734031	1.173998753	0.295588462	2.256362324	0
	10134	1428212_x_at	7.157967894	3.994230958	1.173798765	0.293873534	2.256049567	0
	15385	1451261_s_at	7.222650185	3.874862947	1.173180482	0.302766962	2.255082919	0
	3833	1420116_s_at	6.461466898	4.127800207	1.171870679	0.283897141	2.25303649	0
	4417	1420916_at	5.184920367	4.473985106	1.171794133	0.261912837	2.252916952	0
	17410	1460193_at	6.568037903	4.209347664	1.171051348	0.278202572	2.251757315	0
	10507	1430078_a_at	6.571830314	4.846837963	1.169468215	0.241284777	2.249287718	0
	4222	1420695_at	5.703744578	4.215855385	1.168253473	0.277109475	2.247394625	0
	13254	1448619_at	5.43845514	3.955035969	1.168112992	0.29534826	2.247175798	0
	10367	1429183_at	4.677276351	3.913181065	1.167834482	0.298436097	2.246742026	0
	7262	1424242_at	4.654588243	4.17305265	1.167052903	0.279664074	2.245525186	0
	11720	1436158_at	6.519594192	3.930102983	1.165456756	0.296546111	2.24304219	0
	11913	1436924_x_at	7.154507884	3.953102721	1.164317327	0.294532525	2.241271351	0
	7321	1424312_at	6.568631435	3.946337383	1.163970716	0.294949621	2.240732946	0
	15092	1450916_at	5.845100212	4.167914275	1.162254838	0.278857664	2.238069501	0
	7707	1424777_at	7.379690054	4.144986527	1.16147072	0.280210976	2.236853419	0
	4620	1421152_a_at	4.678018265	4.183813741	1.160889001	0.277471483	2.235951665	0
	12846	1448173_a_at	6.518652388	3.737877974	1.160720506	0.310529267	2.235690539	0
	6113	1422900_at	6.282829155	4.79847007	1.160187066	0.241782703	2.234864039	0
	12233	1437838_x_at	6.671852395	4.748922071	1.158517608	0.243953805	2.232279395	0
	6765	1423675_at	5.263836739	3.775023522	1.15651929	0.306360817	2.229189541	0
	5052	1421668_x_at	5.545344387	3.79838082	1.155861031	0.304303619	2.22817266	0
	1436	1417248_at	6.294006356	4.501690674	1.155119065	0.256596721	2.227027024	0
	13944	1449406_at	4.942493242	4.686169495	1.153434917	0.246135979	2.224428793	0
	2645	1418573_a_at	6.534534617	3.907136295	1.152783702	0.295045684	2.22342494	0
	17619	1460561_x_at	7.167212071	3.825622263	1.152113596	0.301157176	2.222392439	0
	9912	1427835_at	4.83218092	4.482100755	1.151507988	0.256912562	2.221459729	0
	2885	1418844_at	7.564927016	4.539721003	1.150965096	0.253532121	2.220623941	0
	3282	1419285_s_at	4.883417101	4.857839475	1.150920439	0.236920229	2.220555206	0
	3974	1420411_a_at	5.728501518	3.745884536	1.148536086	0.306612784	2.216888309	0
	8268	1425495_at	3.716192222	3.826032862	1.14777325	0.299990432	2.215716421	0
	11389	1434703_at	5.477331968	3.93981318	1.147126976	0.291162785	2.214724085	0
	6117	1422904_at	6.511751728	3.691417509	1.145846107	0.310408157	2.212758658	0
	8290	1425534_at	5.791877448	4.149890237	1.144779145	0.275857692	2.21112279	0
	11780	1436451_a_at	8.173196445	3.768486222	1.142566069	0.303189663	2.207733557	0
	9960	1427918_a_at	7.919596633	3.928476438	1.141905122	0.290673787	2.206722352	0
	3481	1419496_at	3.508194347	3.854204995	1.140480919	0.29590562	2.20454499	0
	8046	1425199_a_at	5.742545948	3.713491464	1.13982761	0.3069423	2.203546911	0
	16618	1453804_a_at	5.542192334	4.407422862	1.139370877	0.258511814	2.202849416	0
	16017	1452061_s_at	4.760841988	3.750750835	1.139342839	0.303763937	2.202806605	0
	16646	1453928_a_at	5.470834684	4.274825921	1.138015758	0.266213357	2.200781257	0
	14403	1450079_at	4.206161391	3.749433818	1.137405127	0.303353835	2.199849958	0
	2666	1418594_a_at	6.481889549	4.323410895	1.133604714	0.262201475	2.194062639	0
	4823	1421402_at	6.215441235	4.615957341	1.133543836	0.245570692	2.193970057	0
	15629	1451559_a_at	6.454623822	3.709780787	1.130714173	0.304792719	2.189671081	0
	9058	1426525_at	6.975987416	4.910168712	1.130029011	0.230140567	2.188631414	0
	3651	1419694_at	4.340909667	4.13990862	1.128452841	0.272579166	2.1862416	0
	15077	1450896_at	5.967369634	3.869663755	1.126994373	0.291238321	2.184032573	0
	12115	1437461_s_at	5.250088908	3.821803508	1.125808787	0.294575267	2.182238504	0
	5196	1421845_at	6.53978803	3.855329201	1.125048616	0.291816485	2.181088963	0
	6633	1423519_at	6.859180177	3.858834175	1.124394307	0.291381867	2.180099992	0
	10324	1428904_at	6.680587306	4.027979705	1.124359885	0.279137426	2.180047977	0
	9680	1427436_at	5.110709271	4.79537265	1.122969912	0.23417782	2.177948608	0
	6025	1422799_at	7.214889733	3.89685966	1.122037036	0.287933653	2.176540757	0
	3434	1419447_s_at	4.917339203	4.245944338	1.118947759	0.263533308	2.171885066	0
	7847	1424960_at	6.682972914	4.51920907	1.118880729	0.247583307	2.171784158	0
	1638	1417472_at	7.029012134	4.076306349	1.117785672	0.274215325	2.170136323	0
	5828	1422576_at	5.371467071	3.749254488	1.117073024	0.297945372	2.169064606	0
	7648	1424710_a_at	7.470260533	4.435292583	1.116426871	0.251714368	2.168093343	0
	6790	1423702_at	7.801788158	3.793467185	1.112286921	0.293211162	2.161880713	0
	7371	1424376_at	6.399633991	3.950045839	1.112251604	0.281579417	2.16182779	0
	4132	1420593_a_at	6.232266984	4.631470136	1.112173501	0.240134011	2.16171076	0
	8289	1425533_a_at	5.762306026	4.063695701	1.11191627	0.273621932	2.161325364	0
	1369	1417176_at	5.600950251	4.105158605	1.111781662	0.270825508	2.161123715	0
	14934	1450732_a_at	6.143227903	3.646519752	1.110624779	0.304571168	2.159391425	0
	678	1416435_at	7.329099399	5.007933688	1.110320316	0.221712264	2.158935761	0
	6294	1423127_at	6.321390637	4.080349115	1.110013177	0.272038775	2.158476187	0
	9118	1426601_at	6.07574372	4.036596682	1.109429613	0.274842819	2.157603269	0
	6368	1423212_at	5.395506742	4.263596152	1.109388225	0.260200119	2.157541374	0
	16173	1452294_at	5.889184682	4.025478071	1.10821755	0.275300854	2.155791346	0
	16923	1455343_at	5.58307486	3.732741876	1.106818229	0.296516144	2.153701382	0
	12878	1448208_at	4.560964378	3.852752587	1.105732703	0.286998108	2.152081483	0
	12597	1439060_s_at	5.556847307	3.826555956	1.104026351	0.288516975	2.149537607	0
	5174	1421819_a_at	8.467163682	4.418201538	1.102376088	0.249507878	2.14708021	0
	14136	1449677_s_at	6.021464785	4.107200841	1.101883314	0.268280845	2.146346968	0
	2202	1418085_at	5.20816666	3.689168922	1.09716715	0.297402253	2.139342025	0
	4116	1420576_at	5.331845905	4.082923877	1.096509354	0.268559833	2.138366816	0
	15647	1451582_at	5.587128885	3.819691027	1.095929393	0.286915718	2.137507368	0
	10073	1428087_at	4.063465212	3.746881852	1.095483386	0.292372012	2.136846663	0
	9457	1427099_at	6.646749243	4.135519084	1.095290423	0.264849563	2.136560875	0
	15846	1451833_a_at	6.596550162	3.95060968	1.09460297	0.27707191	2.135543033	0
	17418	1460201_a_at	7.290977299	4.106055521	1.093883088	0.266407281	2.134477697	0
	17618	1460557_at	6.293602518	4.075593976	1.093359346	0.268269939	2.133702958	0
	11781	1436452_x_at	8.097975917	3.660153636	1.090348467	0.297896912	2.1292546	0
	11600	1435638_at	7.074811666	4.590696251	1.090075062	0.237453101	2.128851124	0
	13803	1449248_at	4.583656057	3.635596014	1.087113095	0.299019223	2.124484907	0
	3769	1419951_at	5.613817308	4.332085823	1.086264628	0.25074864	2.12323584	0
	7179	1424150_at	6.257497643	4.307569071	1.084261631	0.251710794	2.120290044	0
	12146	1437553_at	4.905798963	3.784344982	1.083416128	0.286288944	2.119047796	0
	11465	1435006_s_at	5.665531691	3.841642621	1.081241036	0.281452791	2.115855402	0
	15203	1451046_at	4.613657768	4.381698521	1.080112803	0.246505504	2.114201382	0
	3377	1419387_s_at	3.469801322	4.025031063	1.079725096	0.268252612	2.113633292	0
	11227	1434137_x_at	5.714124856	4.376125852	1.079583766	0.246698519	2.113426245	0
	14137	1449679_s_at	6.453201002	3.710619685	1.079103919	0.290815015	2.112723428	0
	1917	1417773_at	7.162981765	3.865170461	1.077917769	0.278879749	2.110987109	0
	13969	1449435_at	4.487706924	3.876087106	1.077424085	0.277966943	2.110264862	0
	1487	1417309_at	6.521762969	4.498073712	1.076388	0.239299769	2.1087499	0
	13428	1448815_at	6.430995567	4.437296432	1.074732347	0.242204316	2.106331263	0
	9294	1426854_a_at	8.633326434	4.23366538	1.074094546	0.253703222	2.10540028	0
	7273	1424259_at	6.765749997	4.065729307	1.071148668	0.26345794	2.101105594	0
	609	1416362_a_at	7.714894561	4.168327546	1.067929453	0.256200944	2.096422435	0
	10537	1430326_s_at	6.163528481	3.662026283	1.066938166	0.291351859	2.094982461	0
	4180	1420645_at	6.196321622	4.423192034	1.065073114	0.240792872	2.092275911	0
	15766	1451727_at	4.943258546	3.932847863	1.064829981	0.270752904	2.091923335	0
	11481	1435086_s_at	6.709889902	3.812056084	1.063743575	0.2790472	2.090348629	0
	15296	1451153_a_at	4.759909188	4.537870147	1.060332043	0.233662932	2.085411433	0
	4870	1421459_a_at	5.71547174	4.399411603	1.058349253	0.240566091	2.082547285	0
	4276	1420755_a_at	5.441806236	3.708235435	1.055161072	0.284545329	2.07795019	0
	4922	1421519_a_at	4.382369308	3.87973085	1.054365689	0.271762586	2.076804895	0
	6069	1422849_a_at	7.55768122	4.187610827	1.05213958	0.251250563	2.073602812	0
	11215	1434116_at	6.386884811	3.703610465	1.051503117	0.283912989	2.072688219	0
	10635	1431036_a_at	7.890612506	3.63516263	1.049134783	0.288607386	2.069288476	0
	1470	1417287_at	7.560828244	3.94255908	1.047522944	0.265696194	2.066977871	0
	11480	1435067_at	6.438602901	3.856116094	1.045594641	0.271152272	2.064216999	0
	2649	1418577_at	5.622813675	3.843668189	1.044484811	0.271741669	2.062629658	0
	14402	1450078_at	3.909433817	3.644733828	1.044241271	0.286506867	2.062281498	0
	13669	1449099_at	4.629847056	3.859133906	1.044134216	0.2705618	2.062128472	0
	5910	1422666_at	6.928408029	3.76860903	1.044010467	0.277028065	2.061951598	0
	5569	1422276_at	5.260036986	3.947719026	1.043733287	0.26438895	2.061555479	0
	9739	1427525_at	5.020297236	4.623563071	1.039727839	0.224875885	2.055839788	0
	11442	1434924_at	5.227997258	3.786957035	1.038662426	0.274273623	2.054322135	0
	14680	1450420_at	6.094554085	3.889828932	1.036885171	0.26656318	2.051792975	0
	1862	1417710_at	6.901251813	4.053393996	1.036828212	0.255792606	2.05171197	0
	5126	1421759_a_at	4.867721085	4.721970605	1.036809277	0.219571311	2.051685042	0
	5232	1421885_at	3.482545652	3.901465272	1.035981729	0.265536576	2.050508507	0
	10167	1428308_at	4.103889101	3.731084554	1.034460432	0.27725462	2.048347421	0
	10996	1433457_s_at	6.331752042	4.462438894	1.033282309	0.231551027	2.046675397	0
	2518	1418432_at	5.662684199	4.299604489	1.032544092	0.240148622	2.045628396	0
	13331	1448709_at	6.374896831	4.112023071	1.030026637	0.250491454	2.042061955	0
	12088	1437382_at	5.382087209	3.997247333	1.02990016	0.257652348	2.04188294	0
	11145	1433890_a_at	6.243636808	4.459927938	1.028972479	0.230715046	2.040570392	0
	16188	1452323_at	5.859501917	3.835112464	1.025819021	0.267480818	2.036114963	0
	11130	1433824_x_at	6.371987122	4.263793215	1.023826347	0.240121013	2.033304588	0
	17670	1460687_at	6.77726767	4.005906578	1.022767718	0.25531492	2.031813127	0
	14054	1449532_at	4.734564179	3.908375563	1.022573458	0.261636437	2.031539559	0
	6030	1422805_a_at	6.096013217	3.928528777	1.022086593	0.260170321	2.030854094	0
	8932	1426353_at	5.996757119	4.207066745	1.020876866	0.242657635	2.029151897	0
	17578	1460405_at	5.456062421	4.555007594	1.020734515	0.224090629	2.028951691	0
	8266	1425489_at	4.775067896	4.23526883	1.020680511	0.240995448	2.028875743	0
	10763	1431692_a_at	7.069240634	3.739889348	1.01842803	0.272315017	2.02571053	0
	16523	1453184_at	5.173418293	3.980429813	1.017521633	0.255631095	2.024438243	0
	15837	1451822_a_at	6.669561684	4.121406141	1.012380691	0.245639633	2.017237137	0
	930	1416706_at	7.367487695	3.79600566	1.010478183	0.26619512	2.014578724	0
	11632	1435762_at	5.97765046	4.120938401	1.006981086	0.244357228	2.009701293	0
	6115	1422902_s_at	6.021914767	4.12673744	1.006544031	0.243907941	2.009092559	0
	12640	1439350_s_at	5.447409272	3.798027691	1.006182212	0.264922295	2.008588755	0
	9968	1427928_s_at	5.403240823	3.637490069	1.006181131	0.276614125	2.00858725	0
	11670	1435889_at	5.922800851	3.691250402	1.005112913	0.272296053	2.007100578	0
	6703	1423603_at	4.375634818	4.231307939	1.00310243	0.237066752	2.004305509	0
	15535	1451447_at	5.355681224	3.952973791	1.002365103	0.253572413	2.003281418	0
	8973	1426406_at	6.769678494	3.934467315	1.000944858	0.254404161	2.00131028	0
	1310	1417112_at	5.916935089	3.99712704	0.999689106	0.25010191	1.999569056	0
	11546	1435358_at	5.391766528	3.896910863	0.99930037	0.256433982	1.999030342	0
	12091	1437391_x_at	6.780689541	4.24135877	0.996697762	0.234994919	1.995427361	0
	16085	1452144_a_at	6.861121925	4.137496946	0.995980215	0.240720471	1.994435151	0
	222	1415953_s_at	5.80063207	3.693984057	0.99474191	0.269287007	1.992724006	0
	13150	1448508_at	5.711291754	3.880029772	0.994681614	0.256359274	1.992640724	0
	8976	1426411_a_at	4.368774712	3.674234851	0.991989861	0.269985426	1.988926359	0
	5966	1422731_at	6.552771623	3.744885213	0.991837306	0.26485119	1.988716056	0
	2072	1417941_at	6.571371159	3.883613155	0.991255709	0.255240589	1.987914501	0
	3433	1419446_at	4.455283303	3.821033212	0.989705602	0.259015179	1.985779728	0
	14097	1449582_at	4.631792479	3.694750765	0.988776379	0.26761653	1.984501124	0
	1488	1417310_at	6.413178866	4.13787742	0.985344416	0.238127986	1.979785893	0
	12340	1438188_x_at	6.92656499	3.708376714	0.981819323	0.26475717	1.974954373	0
	12339	1438187_at	6.915354856	3.731817359	0.981576866	0.263029182	1.974622493	0
	13093	1448446_at	5.252057443	4.108812511	0.98141057	0.238855039	1.974394897	0
	9428	1427064_a_at	6.06648457	3.99547058	0.98102811	0.24553506	1.97387155	0
	11041	1433541_a_at	4.730458325	3.615584382	0.981016489	0.271329994	1.973855652	0
	4511	1421032_a_at	5.369321305	4.390580472	0.980620074	0.223346339	1.973313362	0
	16317	1452524_a_at	5.643852984	3.797889146	0.980619856	0.258201285	1.973313064	0
	8049	1425202_a_at	5.428530145	3.645578907	0.980066122	0.268836897	1.972555814	0
	11662	1435871_at	5.509351967	3.818964423	0.979595971	0.256508274	1.971913094	0
	17577	1460404_at	4.821635547	3.955248173	0.979551197	0.247658593	1.971851898	0
	10573	1430599_at	3.212353554	3.795687393	0.979287656	0.258000081	1.971491726	0
	12461	1438625_s_at	6.55508493	4.06230067	0.979044295	0.241007344	1.971159193	0
	14972	1450776_at	5.877949406	3.672950526	0.977628909	0.266169909	1.969226294	0
	7537	1424578_at	8.031558851	3.759926848	0.97238182	0.258617218	1.962077218	0
	15700	1451645_at	4.952144417	3.884673152	0.971546822	0.250097443	1.960941942	0
	17625	1460592_at	5.369581682	3.627117939	0.97115154	0.267747439	1.96040474	0
	17592	1460429_at	7.075369473	4.546968151	0.970597266	0.213460318	1.959651709	0
	2929	1418893_at	5.751276995	3.747873424	0.96852817	0.258420726	1.956843215	0
	3061	1419037_at	5.614094966	4.050866671	0.966898561	0.238689308	1.954634093	0
	2383	1418284_at	6.580166989	3.857101639	0.965513737	0.250321051	1.952758767	0
	10404	1429360_at	7.532503033	3.648946726	0.96441177	0.264298671	1.951267769	0
	10655	1431117_x_at	6.863344397	3.78725802	0.963936823	0.254521033	1.950625502	0
	3195	1419187_at	6.179442056	3.618899193	0.960399386	0.265384399	1.945848496	0
	390	1416133_at	5.556343215	3.620777225	0.959138742	0.264898579	1.944148934	0
	5454	1422148_at	4.780538817	3.706563421	0.955360978	0.25774845	1.939064749	0
	6518	1423383_a_at	6.253879672	3.789025642	0.954482536	0.25190712	1.937884431	0
	4154	1420616_at	6.354617616	3.806734311	0.952656769	0.25025565	1.935433541	0
	12072	1437340_x_at	5.104480046	4.211371935	0.951285329	0.2258849	1.933594573	0
	9861	1427724_at	4.560780607	3.615957483	0.949815091	0.262673191	1.931625067	0
	4520	1421043_s_at	6.119191843	4.090002951	0.947592722	0.231685095	1.928651827	0
	11585	1435533_s_at	3.039121474	3.840402101	0.945464185	0.246188852	1.925808413	0
	5965	1422730_at	6.331947999	3.632682983	0.942753883	0.259519999	1.922193911	0
	3060	1419036_at	5.612478082	3.928212268	0.940558638	0.239436816	1.919271272	0
	13649	1449069_at	4.6964413	3.636110414	0.939978572	0.258512109	1.918499743	0
	4519	1421042_at	5.997214309	4.09348453	0.938815285	0.229343797	1.916953424	0
	14991	1450796_at	4.901284349	4.033760866	0.93317821	0.231341976	1.909477883	0
	8353	1425615_a_at	5.929192735	3.672978069	0.93246826	0.253872537	1.908538461	0
	14813	1450579_x_at	3.786650734	4.539754882	0.928443596	0.204514037	1.90322166	0
	13330	1448708_at	5.842405125	3.674932197	0.927000781	0.252249764	1.901319231	0
	2787	1418729_at	4.205556767	3.919918272	0.926531258	0.236364943	1.90070055	0
	12584	1439008_at	4.686479887	4.157117663	0.926333837	0.222830796	1.900440473	0
	7502	1424537_at	6.523781692	3.861927907	0.924740934	0.239450595	1.898343324	0
	15017	1450830_a_at	4.301080737	3.855726757	0.924626277	0.239805965	1.89819246	0
	6761	1423670_a_at	8.155830144	3.963062373	0.924273543	0.233222053	1.897728416	0
	10192	1428381_a_at	7.454653018	3.690010872	0.924108722	0.25043523	1.897511622	0
	10983	1433436_s_at	6.014221316	4.267500139	0.923442221	0.2163895	1.896635206	0
	17708	1460741_x_at	5.695603682	3.741604063	0.923397983	0.246792009	1.896577049	0
	14298	1449951_at	5.394917016	3.856856455	0.922857222	0.239277047	1.895866294	0
	2477	1418390_at	4.740897345	3.701256478	0.922467336	0.24923086	1.895354008	0
	5517	1422219_a_at	5.498413428	4.029145526	0.921692315	0.228756273	1.894336092	0
	5607	1422321_a_at	5.704790563	4.302057433	0.921582412	0.214218993	1.894191789	0
	6114	1422901_at	5.757629591	3.712188464	0.921229353	0.248163412	1.893728295	0
	15438	1451329_at	6.661470213	3.687899165	0.919272982	0.249267385	1.891162039	0
	5492	1422193_at	4.856797661	3.934304017	0.91755624	0.233219455	1.88891298	0
	7136	1424100_s_at	3.228275515	4.367974706	0.91444598	0.209352398	1.884845119	0
	9423	1427051_at	6.261909492	3.854446376	0.914077651	0.237148883	1.884363968	0
	12152	1437585_x_at	5.742417764	3.765326833	0.913418447	0.242586763	1.883503151	0
	4323	1420805_at	4.089263651	3.911909122	0.91288712	0.233361024	1.882809608	0
	6835	1423751_at	5.53513537	4.037069101	0.910525075	0.225541117	1.87972951	0
	15000	1450806_at	5.569269984	4.227422248	0.90993182	0.215245075	1.878956699	0
	11696	1436012_s_at	6.475002646	3.696540764	0.905391518	0.244929402	1.873052734	0
	17569	1460394_a_at	4.601862735	3.667433103	0.90189475	0.245919891	1.868518373	0
	5022	1421635_at	5.954560658	3.649007077	0.900794928	0.246860285	1.867094472	0
	3956	1420391_at	4.837423153	3.645017453	0.894806616	0.245487608	1.859360633	0
	13749	1449186_at	6.051761321	3.807685474	0.884864218	0.232389	1.846590818	0
	7385	1424391_at	6.101119436	3.729362209	0.884024199	0.237044339	1.84551594	0
	15786	1451750_at	3.842277566	3.70771211	0.878856757	0.237034789	1.8389175	0
	8221	1425428_at	5.651355476	3.991637883	0.877230459	0.219767044	1.836845723	0
	7824	1424929_a_at	5.183749851	3.993588594	0.876862836	0.219567643	1.836377723	0
	7117	1424080_at	6.02350221	3.920994541	0.872901389	0.222622444	1.831342193	0
	11511	1435214_at	6.108021525	3.8062666	0.869210967	0.228363133	1.826663596	0
	12394	1438383_x_at	7.020156127	3.737961505	0.868307839	0.232294484	1.82552046	0
	12579	1438991_x_at	7.021683843	3.649735875	0.862354775	0.23627868	1.818003246	0
	12663	1439393_x_at	6.872591196	3.621681768	0.861313163	0.237821327	1.816691139	0
	17493	1460298_at	5.802181949	3.7296649	0.861084106	0.230874389	1.816402725	0
	4932	1421530_a_at	4.271548142	3.652134929	0.859552976	0.235356303	1.814476002	0
	2793	1418737_at	7.103402019	3.704980811	0.855077172	0.230791255	1.80885551	0
	3775	1419960_at	4.919177108	3.644726232	0.853645214	0.234213809	1.807061008	0
	5649	1422369_at	4.76128661	3.86072693	0.853296717	0.221019702	1.806624548	0
	10465	1429758_at	6.240287252	3.768499905	0.852993873	0.226348386	1.806245349	0
	17533	1460350_at	6.552954541	4.047256165	0.852206857	0.210564101	1.805260279	0
	17561	1460385_a_at	4.007167655	4.263353233	0.850307052	0.199445602	1.802884596	0
	17675	1460697_s_at	7.855883751	3.835859802	0.848297814	0.221149327	1.800375471	0
	3943	1420374_at	5.631744133	3.614476924	0.847829748	0.234564991	1.799791454	0
	1600	1417431_a_at	6.460042115	4.010779157	0.845984623	0.21092775	1.797491095	0
	10585	1430694_at	4.064174674	3.737089009	0.844929078	0.226092843	1.796176444	0
	9268	1426815_s_at	6.096993961	3.669700866	0.844218577	0.230051061	1.795292078	0
	10078	1428092_at	6.854858937	4.067025611	0.841520744	0.206913067	1.791938028	0
	14456	1450139_at	4.111455108	3.788280132	0.83667545	0.220858918	1.785929895	0
	28	1415714_a_at	7.78170394	3.873693614	0.836235232	0.215875419	1.785385027	0
	10531	1430278_a_at	4.667413719	3.640700628	0.835174094	0.229399278	1.784072315	0
	5818	1422566_at	6.398819625	3.631463509	0.834946981	0.229920245	1.783791483	0
	17074	1455929_x_at	6.934343329	3.678525001	0.832687757	0.226364577	1.781000297	0
	7771	1424868_at	2.964456811	3.778311597	0.832512295	0.220339767	1.780783704	0
	11932	1436965_at	6.569954293	3.877902089	0.832295515	0.214625201	1.780516142	0
	3112	1419096_at	4.171300501	3.664431201	0.831207548	0.22683126	1.779173923	0
	6602	1423483_s_at	5.900377271	3.77639763	0.821607232	0.217563751	1.767373836	0
	8900	1426311_s_at	6.543234559	3.900251836	0.817366123	0.209567525	1.762185894	0
	1135	1416922_a_at	6.752202815	3.656859094	0.815891665	0.223112689	1.760385831	0
	9393	1427001_s_at	4.544256271	3.67993088	0.815295342	0.221551809	1.759658345	0
	5891	1422647_at	5.386599133	3.776170139	0.814818007	0.215778945	1.759076234	0
	5450	1422142_at	5.349750986	3.826246823	0.812276397	0.212290643	1.75597998	0
	11397	1434747_at	4.645763966	3.951133574	0.793376059	0.200797074	1.733125418	0
	16638	1453881_x_at	4.102549795	3.645019833	0.788704238	0.216378586	1.727522185	0
	1028	1416810_at	6.894683164	3.814074155	0.787907658	0.206579009	1.726568601	0
	8899	1426310_at	6.35306287	3.886415528	0.783256558	0.201537008	1.721011285	0
	14415	1450092_at	5.079441761	3.753921166	0.781572809	0.208201711	1.71900389	0
	9800	1427611_at	5.75852308	3.948062991	0.769778682	0.194976292	1.705008205	0
	9737	1427523_at	4.137984387	3.625052778	0.707175861	0.195080156	1.632605091	0
Negative genes (792) Downregulated in Ras tumors compared to all other tumors
	Row	Gene ID	Gene Name	Score(d)	Numerator(r)	Denominator(s+s0)	Fold Change	q-value(%)	InverseFoldChange
	15065	1450884_at	1.865137285	-6.62343639	-3.942702867	0.595265454	0.065032159	0	15.37700753
	16555	1453410_at	1.349993023	-8.367970004	-3.668101441	0.438350214	0.078666792	0	12.71184419
	971	1416749_at	0.107536231	-6.624165472	-3.625411733	0.547300901	0.081029344	0	12.34120818
	12356	1438251_x_at	0.097580023	-6.583179977	-3.573537679	0.542828495	0.083995877	0	11.90534628
	8454	1425754_a_at	3.603605976	-5.872982347	-3.504060764	0.596640779	0.08813991	0	11.34559814
	15064	1450883_a_at	2.876197057	-5.584110626	-3.402438643	0.60930717	0.094572291	0	10.5739217
	15839	1451824_at	3.771655925	-5.735715728	-3.397779681	0.592389833	0.094878191	0	10.53982992
	6327	1423166_at	2.888900139	-5.615565198	-3.397340794	0.604986439	0.094907059	0	10.53662405
	2974	1418945_at	0.634679138	-5.142580433	-3.351544417	0.651724258	0.09796808	0	10.20740628
	15725	1451679_at	0.479362447	-5.944743652	-3.182157017	0.53528919	0.110173028	0	9.076631689
	10179	1428333_at	0.804141105	-6.298000493	-3.177151707	0.504469904	0.110555928	0	9.045195636
	16606	1453724_a_at	1.174942064	-6.828768224	-3.152814716	0.461695962	0.112436728	0	8.893890951
	88	1415802_at	2.373589281	-7.658257437	-3.150198066	0.411346588	0.112640842	0	8.877774512
	423	1416168_at	1.379831768	-6.643485201	-3.141058369	0.472802795	0.113356705	0	8.821710207
	1349	1417156_at	4.423774392	-4.35037261	-3.133153532	0.720203489	0.113979515	0	8.773506336
	15338	1451206_s_at	2.325270779	-6.854451487	-3.10717327	0.453307355	0.116050668	0	8.616925856
	6607	1423489_at	2.774514572	-7.913290241	-3.098642944	0.391574535	0.116738881	0	8.566126275
	11613	1435697_a_at	2.375977402	-6.917957941	-3.092163995	0.446976409	0.117264319	0	8.527743203
	457	1416203_at	2.665004348	-6.329041948	-3.019051752	0.477015602	0.123360143	0	8.106345986
	1568	1417395_at	0.493412707	-5.976096295	-3.006067143	0.503015178	0.124475426	0	8.033714226
	6606	1423488_at	2.832689	-7.556989917	-2.981324841	0.394512216	0.126628597	0	7.8971103
	256	1415994_at	1.396652212	-5.392071039	-2.962903511	0.54949267	0.128255846	0	7.796915562
	571	1416322_at	2.006709568	-7.670486505	-2.958803446	0.385738694	0.128620861	0	7.774788586
	7213	1424187_at	1.210946334	-6.414406655	-2.951700104	0.460167286	0.129255708	0	7.736602245
	11341	1434537_at	3.293405804	-4.134623754	-2.943180805	0.711837637	0.130021237	0	7.691051244
	16969	1455573_at	3.371632319	-4.664964811	-2.937630719	0.629721946	0.130522396	0	7.661520407
	3187	1419175_a_at	4.770697715	-4.696673573	-2.937159628	0.625370187	0.130565023	0	7.659019058
	570	1416321_s_at	2.368658427	-7.368380845	-2.913646785	0.39542565	0.132710389	0	7.535205123
	16151	1452260_at	-0.003086689	-5.210274365	-2.893104501	0.555269128	0.134613546	0	7.428672893
	6562	1423439_at	0.054354174	-5.298060349	-2.887094388	0.544934221	0.135175501	0	7.397790207
	7085	1424041_s_at	0.81058213	-6.404874768	-2.881232518	0.449849938	0.135725855	0	7.367792944
	7212	1424186_at	1.683330865	-6.126315043	-2.880199564	0.470135725	0.135823068	0	7.362519573
	1567	1417394_at	0.668790305	-5.709159409	-2.868540598	0.50244535	0.136925153	0	7.30326003
	1327	1417130_s_at	3.418495441	-6.754315646	-2.865985264	0.424319119	0.137167893	0	7.29033578
	13602	1449015_at	4.369676724	-4.888349451	-2.859536407	0.584969719	0.137782407	0	7.257820651
	1783	1417625_s_at	2.266671842	-6.247358346	-2.833276419	0.453515912	0.140313291	0	7.126908582
	4802	1421375_a_at	1.900218779	-5.656719316	-2.827193501	0.499793846	0.140906151	0	7.09692225
	3690	1419739_at	1.956435402	-6.703776418	-2.804113615	0.418288654	0.143178461	0	6.984290734
	13913	1449368_at	1.127579198	-4.831244561	-2.795109568	0.578548557	0.144074851	0	6.940836611
	16895	1455209_at	-0.457519033	-5.184967317	-2.746961675	0.529793441	0.148964279	0	6.713018763
	14093	1449577_x_at	2.145566008	-6.331949009	-2.746283258	0.433718473	0.149034345	0	6.709862759
	393	1416136_at	2.174204515	-5.45344623	-2.737207651	0.501922552	0.149974835	0	6.667785303
	3575	1419605_at	2.855885139	-5.393235781	-2.735475333	0.507204848	0.150155026	0	6.659783755
	859	1416625_at	2.891995195	-5.770354855	-2.692018432	0.46652563	0.154746809	0	6.462168781
	17273	1456568_at	-0.033455151	-5.97327923	-2.672567779	0.447420533	0.156847259	0	6.375629435
	12643	1439364_a_at	2.328729701	-5.295975488	-2.659081806	0.50209481	0.158320304	0	6.316309242
	13487	1448881_at	4.586275059	-3.963290787	-2.645367549	0.667467438	0.159832473	0	6.256550895
	14849	1450625_at	1.8975589	-5.732381822	-2.644891889	0.461394926	0.159885179	0	6.254488435
	6704	1423606_at	2.614385716	-5.408415743	-2.637201044	0.487610637	0.160739784	0	6.221235175
	6705	1423607_at	2.117576505	-4.128457739	-2.635732994	0.638430417	0.160903432	0	6.214907822
	999	1416779_at	1.139830218	-5.216139366	-2.633183095	0.504814559	0.161188073	0	6.203932954
	12865	1448194_a_at	2.531215487	-4.212562726	-2.612304173	0.62012232	0.163537776	0	6.114795169
	13938	1449396_at	1.663361407	-5.641945883	-2.583637769	0.457933809	0.166819776	0	5.994493126
	2011	1417872_at	0.837282965	-4.569664374	-2.580324658	0.564663933	0.167203313	0	5.980742725
	998	1416778_at	1.361620081	-5.118371982	-2.562047097	0.500558987	0.169335094	0	5.905450403
	17274	1456569_x_at	0.155278958	-5.769508353	-2.560893451	0.443866842	0.169470557	0	5.900730017
	13713	1449145_a_at	2.088100263	-5.016244384	-2.560196535	0.510381142	0.169552442	0	5.897880269
	7314	1424305_at	2.12788097	-4.249024512	-2.537639991	0.597228842	0.172224227	0	5.806384016
	7507	1424542_at	2.013050044	-4.286171635	-2.52256314	0.58853526	0.17403349	0	5.746020498
	13520	1448919_at	1.268102492	-6.239087641	-2.507335282	0.40187531	0.175880168	0	5.685689374
	15602	1451527_at	0.826248439	-4.722414314	-2.501532948	0.529714841	0.176588959	0	5.662868185
	2590	1418509_at	4.204345472	-4.574666261	-2.490480956	0.544407136	0.177946942	0	5.619652633
	12537	1438912_at	1.861743602	-5.054025818	-2.475670304	0.489841246	0.179783147	0	5.562256613
	13452	1448842_at	2.133642436	-4.993913323	-2.456492498	0.491897304	0.182188967	0	5.488806568
	2734	1418673_at	0.737482585	-5.045300492	-2.447930639	0.485190256	0.183273406	0	5.456329008
	10967	1432828_at	2.834696761	-4.919722616	-2.44618242	0.497219581	0.183495626	0	5.449721178
	1190	1416978_at	1.641696479	-6.777596291	-2.437953281	0.359707657	0.184545277	0	5.418724433
	12538	1438913_x_at	2.053792353	-4.959106544	-2.43698298	0.491415734	0.184669437	0	5.415081231
	7901	1425028_a_at	2.811583779	-5.850197186	-2.436615646	0.416501456	0.184716462	0	5.413702639
	10574	1430604_a_at	2.407403156	-6.46607067	-2.421731533	0.374529085	0.186632025	0	5.358137236
	10968	1432829_at	2.955285353	-4.93362783	-2.411178887	0.488723303	0.188002156	0	5.319087932
	6706	1423608_at	-0.182300085	-4.355177086	-2.409981115	0.553360074	0.188158306	0	5.314673686
	13645	1449065_at	4.855937767	-5.209666039	-2.402774172	0.461214626	0.189100598	0	5.288190585
	751	1416515_at	1.168284185	-5.694099741	-2.397803275	0.421103139	0.18975328	0	5.270001143
	12611	1439191_at	0.347533053	-5.246852131	-2.393635278	0.456204066	0.190302276	0	5.254797895
	6812	1423725_at	1.058950503	-6.631831104	-2.391033566	0.360538972	0.190645771	0	5.245330096
	2667	1418595_at	2.528930937	-4.773331144	-2.37900087	0.498394265	0.192242488	0	5.201763722
	17019	1455796_x_at	1.416710088	-5.913839956	-2.377496863	0.402022524	0.192443005	0	5.196343721
	1931	1417788_at	2.103109865	-5.42927859	-2.360061232	0.434691496	0.194782878	0	5.133921482
	17530	1460347_at	4.327334523	-3.611814416	-2.355420784	0.652143359	0.195410408	0	5.117434685
	5706	1422437_at	2.463817568	-5.103736616	-2.352583403	0.460953137	0.195795104	0	5.107380001
	6885	1423805_at	2.616065658	-6.237541093	-2.343043233	0.375635719	0.197094137	0	5.073717638
	16282	1452474_a_at	0.532305555	-5.857196779	-2.336738903	0.39895175	0.197957289	0	5.051594732
	14871	1450652_at	2.900995499	-4.797208879	-2.322102548	0.484052833	0.199975817	0	5.000604645
	13170	1448529_at	0.33952743	-5.169841169	-2.317589467	0.448290265	0.200602367	0	4.984986048
	1928	1417785_at	2.784902243	-5.520610498	-2.315065085	0.41934947	0.200953682	0	4.976271104
	752	1416516_at	1.270816885	-5.611962508	-2.305301604	0.410783501	0.202318254	0	4.942707742
	11034	1433530_at	2.661197658	-5.024389967	-2.300941012	0.457954304	0.202930692	0	4.927790804
	17312	1456676_a_at	2.461861499	-6.473303797	-2.296913822	0.354828677	0.203497952	0	4.914054377
	6770	1423680_at	4.156836562	-5.669981395	-2.295238477	0.404805292	0.203734403	0	4.908351189
	4968	1421571_a_at	3.712727718	-5.050410703	-2.29131476	0.453688798	0.204289257	0	4.895020018
	2281	1418171_at	2.474927014	-5.801998029	-2.289056578	0.394529017	0.204609271	0	4.887364072
	12189	1437691_at	2.259662224	-5.51968377	-2.282062382	0.413440783	0.205603627	0	4.863727436
	6283	1423110_at	2.22048192	-4.389907969	-2.280355362	0.519454025	0.205847044	0	4.857976
	8823	1426225_at	0.328183293	-4.081724828	-2.276856779	0.557817314	0.206346836	0	4.84620952
	9086	1426562_a_at	1.629852801	-5.775620667	-2.269692029	0.39297803	0.20737415	0	4.822201809
	9933	1427884_at	1.337883787	-4.533114629	-2.266953344	0.500087364	0.207768184	0	4.813056449
	3689	1419738_a_at	3.223854431	-5.544307149	-2.262337926	0.408047005	0.208433933	0	4.797683296
	17095	1455978_a_at	0.626991717	-4.610071651	-2.261636841	0.49058605	0.208535247	0	4.795352405
	12249	1437889_x_at	3.333896718	-5.938681456	-2.260984708	0.380721668	0.208629532	0	4.793185278
	15204	1451047_at	-0.184845749	-4.214924063	-2.260415522	0.536288552	0.208711858	0	4.791294597
	963	1416741_at	2.503975863	-5.103783562	-2.258716117	0.442557191	0.208957853	0	4.785654075
	12979	1448323_a_at	3.46534151	-5.899757343	-2.257500978	0.382643022	0.209133926	0	4.781624959
	13226	1448590_at	2.539418916	-5.154636408	-2.253432076	0.437166058	0.209724589	0	4.768158112
	16753	1454639_x_at	2.859306329	-5.097218645	-2.243111509	0.440065782	0.211230269	0	4.734169986
	454	1416200_at	1.905804124	-3.96665351	-2.240861585	0.564924962	0.211559946	0	4.726792668
	16358	1452593_a_at	1.146451002	-6.391187921	-2.238026317	0.350173762	0.211976124	0	4.717512423
	17414	1460197_a_at	3.662821604	-4.704440307	-2.23682268	0.47547052	0.212153049	0	4.713578254
	6171	1422973_a_at	6.637043647	-4.088700782	-2.236109291	0.546899715	0.212257981	0	4.711248045
	383	1416124_at	1.313292705	-4.823926644	-2.234666768	0.463246424	0.21247032	0	4.706539712
	10639	1431056_a_at	3.059999657	-4.484087376	-2.228016585	0.496871804	0.213451975	0	4.684894582
	11321	1434479_at	2.716872391	-4.969241292	-2.217251698	0.446195217	0.215050636	0	4.650067627
	13859	1449310_at	2.477488246	-4.530286673	-2.214277525	0.488772055	0.215494429	0	4.640491204
	7182	1424155_at	2.514953176	-3.747589144	-2.211190288	0.590030071	0.215956061	0	4.63057159
	550	1416301_a_at	0.163152328	-5.305810345	-2.198976613	0.414446893	0.217792079	0	4.591535223
	13083	1448433_a_at	2.452235858	-4.929137706	-2.198798358	0.446081747	0.21781899	0	4.590967943
	9621	1427345_a_at	2.605369322	-5.187088314	-2.198690481	0.423877588	0.217835278	0	4.590624668
	8801	1426202_at	3.111975308	-5.891596706	-2.196682905	0.372850182	0.218138617	0	4.584241046
	962	1416740_at	2.904895482	-4.834411758	-2.180945764	0.451129501	0.220531132	0	4.534507178
	382	1416123_at	1.491178655	-4.765800025	-2.180046575	0.457435596	0.220668625	0	4.531681837
	3429	1419442_at	0.958745674	-4.419957198	-2.179709707	0.493151768	0.220720157	0	4.530623817
	12427	1438527_at	3.809429327	-4.980033995	-2.166506896	0.435038576	0.222749346	0	4.489350994
	7149	1424113_at	1.83090429	-5.36298504	-2.1618766	0.40311069	0.223465404	0	4.474965626
	651	1416405_at	3.615389224	-5.606119944	-2.153437174	0.384122565	0.224776455	0	4.448864547
	10331	1428942_at	4.537222521	-5.180058855	-2.150477639	0.415145406	0.225238033	0	4.439747529
	3545	1419573_a_at	3.84532259	-4.928647369	-2.150227233	0.436271267	0.22527713	0	4.438976999
	8501	1425809_at	2.546688984	-3.695306009	-2.149684369	0.58173379	0.225361915	0	4.437306994
	551	1416302_at	0.166139691	-5.251560905	-2.142072291	0.407892497	0.226554132	0	4.41395613
	3625	1419663_at	1.667774745	-3.931155792	-2.130502021	0.541953088	0.228378379	0	4.378698216
	1802	1417645_at	1.408117262	-5.255635534	-2.128009053	0.404900423	0.228773356	0	4.371138386
	9638	1427371_at	1.564679342	-5.292877172	-2.125289452	0.401537648	0.22920502	0	4.362906186
	13676	1449106_at	4.072650799	-4.890395146	-2.110854568	0.431632722	0.231509842	0	4.319470791
	12924	1448259_at	1.375391031	-4.620116371	-2.110117889	0.45672397	0.231628087	0	4.317265713
	12555	1438942_x_at	2.499829645	-5.889603115	-2.108577744	0.35801695	0.231875493	0	4.312659289
	2536	1418450_at	2.146991506	-5.08648658	-2.102403819	0.413331243	0.232869916	0	4.294242963
	16818	1454862_at	0.446050758	-5.410272987	-2.097049656	0.387605147	0.233735754	0	4.278335606
	96	1415812_at	1.719028176	-4.733574139	-2.093996493	0.44237112	0.234230931	0	4.269290973
	13623	1449038_at	4.008530325	-5.106756673	-2.0871142	0.408696622	0.235350986	0	4.24897307
	11844	1436756_x_at	0.570400586	-4.152872046	-2.084329227	0.501900661	0.235805745	0	4.24077878
	231	1415965_at	4.430011459	-4.819948411	-2.081195607	0.431787942	0.236318486	0	4.231577551
	333	1416072_at	1.862816197	-4.630878988	-2.079736095	0.449101801	0.23655768	0	4.227298813
	9959	1427915_s_at	1.618038422	-5.999355367	-2.07555912	0.34596369	0.237243568	0	4.215077391
	7671	1424737_at	6.887608957	-3.757803465	-2.075548684	0.552330292	0.237245284	0	4.215046901
	2592	1418511_at	2.050942254	-4.068800077	-2.073002589	0.509487453	0.237664349	0	4.207614668
	13031	1448378_at	1.645893871	-5.023110707	-2.067832903	0.411663812	0.238517512	0	4.19256428
	1801	1417644_at	1.86810919	-5.085899902	-2.066600701	0.40633924	0.238721316	0	4.188984951
	2089	1417963_at	3.264475832	-5.346151281	-2.060162761	0.38535437	0.239788976	0	4.170333503
	847	1416613_at	2.374437447	-4.13897526	-2.060138428	0.497741179	0.23979302	0	4.170263164
	8479	1425784_a_at	2.363080958	-5.122388253	-2.049294166	0.400066154	0.241602256	0	4.139034191
	16942	1455439_a_at	3.940232175	-4.719943068	-2.048321318	0.433971615	0.24176523	0	4.136244068
	12253	1437903_at	1.682927535	-4.414364997	-2.040133471	0.462157858	0.243141242	0	4.112835788
	4567	1421093_at	2.496890419	-5.438487505	-2.036884285	0.37453139	0.243689453	0	4.10358343
	15368	1451241_at	1.971934142	-5.030341269	-2.027419028	0.403038068	0.245293511	0	4.076748698
	2079	1417951_at	1.385968036	-3.77241923	-2.02660846	0.53721719	0.245431366	0	4.074458849
	735	1416498_at	2.926921669	-4.354377518	-2.026576276	0.465411248	0.245436841	0	4.074367958
	11941	1436991_x_at	1.831402662	-4.432425838	-2.024569464	0.456763302	0.245778485	0	4.068704384
	15042	1450857_a_at	2.646599564	-3.900831597	-2.023558024	0.518750419	0.245950855	0	4.065852911
	675	1416432_at	3.297307296	-5.533115008	-2.017668991	0.364653362	0.24695687	0	4.049290062
	12190	1437692_x_at	3.002539802	-5.563248312	-2.015889094	0.362358281	0.247261736	0	4.04429741
	12897	1448229_s_at	1.965147351	-4.398387721	-2.015514064	0.458239289	0.247326021	0	4.043246228
	10870	1432081_at	2.320237232	-4.233814281	-2.009652778	0.474667202	0.248332884	0	4.026852916
	17121	1456036_x_at	4.300904687	-5.376835018	-2.009203188	0.373677671	0.248410285	0	4.025598217
	3624	1419662_at	1.91760996	-3.741315443	-1.998836191	0.534260268	0.250201754	0	3.996774536
	12007	1437165_a_at	2.876085808	-4.454708147	-1.996763414	0.44823664	0.250561487	0	3.991036336
	15946	1451978_at	2.681070677	-4.276754679	-1.995454492	0.466581472	0.250788919	0	3.987417009
	12010	1437171_x_at	1.987295197	-4.323441197	-1.991735628	0.460682946	0.251436216	0	3.977151799
	10956	1432517_a_at	1.981533805	-5.209743904	-1.985518769	0.381116386	0.252522043	0	3.960050337
	7355	1424357_at	1.628122696	-3.969646798	-1.98409559	0.499816657	0.252771272	0	3.956145783
	750	1416514_a_at	2.103520982	-4.978944159	-1.982450175	0.398166782	0.253059725	0	3.951636311
	7279	1424266_s_at	2.300921418	-4.851134007	-1.980315584	0.408217044	0.253434426	0	3.94579385
	13399	1448786_at	4.070002619	-4.680601804	-1.978862834	0.422779573	0.253689755	0	3.941822556
	13319	1448696_at	0.219993944	-4.542455647	-1.97803859	0.435455785	0.253834735	0	3.939571148
	8629	1425984_at	2.481813595	-5.413786231	-1.977660752	0.365300857	0.253901223	0	3.93853952
	13279	1448649_at	0.401315902	-4.460640755	-1.974269733	0.442597788	0.254498713	0	3.92929295
	5980	1422748_at	0.273152419	-4.958457344	-1.969515103	0.397203196	0.255338838	0	3.916364661
	1886	1417741_at	1.764678378	-3.868369193	-1.969121633	0.509031464	0.255408486	0	3.915296684
	6107	1422892_s_at	3.649559713	-5.280410677	-1.966549435	0.372423577	0.255864263	0	3.908322275
	4049	1420498_a_at	3.405036908	-5.223617943	-1.966500977	0.376463401	0.255872858	0	3.908191003
	16651	1453956_a_at	1.496756759	-5.115845356	-1.96449454	0.38400194	0.256228962	0	3.90275944
	1063	1416846_a_at	3.0428914	-5.515610421	-1.963932599	0.356068041	0.256328785	0	3.90123958
	1026	1416808_at	1.360586788	-4.45917545	-1.955393145	0.438510027	0.257850519	0	3.878215965
	1443	1417257_at	3.830464983	-3.737544172	-1.954180434	0.522851462	0.258067356	0	3.874957358
	11315	1434440_at	1.796038748	-5.565474519	-1.952039144	0.350740829	0.258450672	0	3.869210299
	3422	1419435_at	2.675071955	-4.759524947	-1.948319343	0.40935164	0.259117913	0	3.859246896
	15147	1450981_at	3.525497764	-5.29650585	-1.942145942	0.366684376	0.260229073	0	3.842768168
	9007	1426454_at	3.579820578	-5.132931204	-1.941082128	0.378162506	0.260421032	0	3.839935632
	13655	1449082_at	2.987911891	-4.028554091	-1.940248958	0.481624155	0.260571471	0	3.837718675
	10514	1430127_a_at	2.499916804	-4.134005546	-1.938750255	0.468976211	0.260842299	0	3.833734039
	13356	1448735_at	4.608789287	-3.90433761	-1.938733333	0.496558835	0.260845358	0	3.833689072
	15143	1450977_s_at	4.318474169	-4.291153959	-1.93565587	0.451080499	0.261402371	0	3.825520013
	9728	1427510_at	1.64850702	-5.674368495	-1.934096434	0.340847873	0.261685078	0	3.821387169
	12954	1448293_at	0.597348735	-4.719220582	-1.932399417	0.409474273	0.261993075	0	3.816894782
	7135	1424099_at	2.257710467	-4.724059913	-1.930138746	0.408576263	0.262403934	0	3.810918475
	767	1416531_at	4.515806914	-5.309206043	-1.928544514	0.36324537	0.26269406	0	3.806709594
	11733	1436226_at	1.940275136	-5.751730067	-1.923854455	0.334482744	0.263549442	0	3.794354452
	17234	1456424_s_at	3.609042349	-5.001585798	-1.920107548	0.383899752	0.264234812	0	3.784512698
	8736	1426110_a_at	1.952537323	-4.852804851	-1.920087394	0.395665487	0.264238503	0	3.784459831
	17203	1456312_x_at	2.016639233	-4.179230699	-1.919391784	0.459269163	0.264365939	0	3.782635556
	10662	1431182_at	2.783636634	-4.9667824	-1.919138428	0.386394707	0.264412369	0	3.781971333
	15444	1451335_at	2.483659819	-4.018979558	-1.91083503	0.475452787	0.265938576	0	3.760266805
	16841	1454959_s_at	1.962618361	-5.201049804	-1.910702358	0.367368595	0.265963033	0	3.759921022
	5756	1422496_at	4.4751176	-5.758533792	-1.910250695	0.331725186	0.266046311	0	3.758744092
	17208	1456322_at	2.345469586	-4.691782591	-1.908886473	0.406857401	0.266298005	0	3.755191478
	11575	1435496_at	1.89850128	-4.029909035	-1.906002449	0.472964137	0.266830882	0	3.74769215
	176	1415904_at	3.523343374	-3.921785433	-1.903699942	0.485416649	0.267257077	0	3.741715692
	474	1416221_at	1.681222462	-4.140575431	-1.901327309	0.459193979	0.267696966	0	3.735567185
	8842	1426246_at	2.549546973	-4.564355372	-1.9004903	0.416376497	0.267852321	0	3.733400546
	10920	1432344_a_at	3.422734409	-5.244894253	-1.895578259	0.361414009	0.26876585	0	3.720710803
	14455	1450138_a_at	3.288175118	-6.375573517	-1.894908985	0.297213887	0.268890561	0	3.718985143
	7377	1424382_at	1.891963252	-4.668512146	-1.89350305	0.405590259	0.269152728	0	3.715362684
	6538	1423413_at	4.302098594	-4.150159737	-1.893012331	0.456129993	0.269244293	0	3.714099153
	545	1416295_a_at	1.26940849	-4.348022554	-1.89285684	0.435337401	0.269273313	0	3.713698876
	9255	1426795_at	2.786933476	-4.500098224	-1.891825094	0.4203964	0.269465953	0	3.711043967
	9932	1427883_a_at	2.210207264	-3.912951552	-1.889394234	0.482856537	0.269920371	0	3.704796333
	863	1416629_at	3.043654916	-5.271661161	-1.889170456	0.358363407	0.269962242	0	3.704221721
	11032	1433521_at	4.47938463	-4.496393837	-1.882051384	0.418569069	0.27129768	0	3.685988026
	14644	1450379_at	3.240364621	-5.614557634	-1.880672725	0.334963651	0.27155706	0	3.682467327
	11402	1434768_at	2.332690859	-6.480356078	-1.877332201	0.289695841	0.272186572	0	3.673950532
	13777	1449219_at	3.532955133	-4.191327914	-1.867610118	0.44558912	0.274026986	0	3.64927562
	1302	1417104_at	2.108065147	-4.256281337	-1.866153962	0.438447042	0.27430371	0	3.645594154
	1715	1417552_at	1.418882645	-4.337070988	-1.865982286	0.430240199	0.274336353	0	3.645160366
	2540	1418454_at	3.258279641	-3.779301735	-1.865227562	0.493537614	0.274479905	0	3.643253954
	8798	1426198_at	1.140323224	-4.320480312	-1.861759291	0.430914888	0.275140555	0	3.63450601
	8799	1426199_x_at	1.12529569	-4.31287991	-1.861593488	0.431635827	0.275172177	0	3.634088336
	3159	1419144_at	1.833853536	-4.110604405	-1.861121792	0.452761105	0.275262161	0	3.632900346
	1330	1417133_at	1.566872659	-4.937707019	-1.860718203	0.37683852	0.275339175	0	3.631884196
	13113	1448469_at	1.142023206	-4.240313602	-1.853567686	0.437129859	0.276707243	0	3.613927805
	4801	1421374_a_at	3.374990836	-5.470212444	-1.847602175	0.337756933	0.27785379	0	3.59901515
	3018	1418990_at	1.511441227	-4.630718346	-1.842431794	0.397871703	0.278851359	0	3.586139958
	12044	1437275_at	1.365159339	-3.684010086	-1.841617145	0.499894708	0.279008863	0	3.584115537
	381	1416122_at	2.537693945	-3.937026478	-1.84083172	0.467569048	0.279160801	0	3.582164823
	10407	1429379_at	1.270076171	-3.81976889	-1.833534072	0.480011782	0.280576469	0	3.564090752
	10463	1429748_at	0.417300397	-4.996087582	-1.83252796	0.366792601	0.280772207	0	3.561606079
	1598	1417429_at	2.619298344	-5.044785896	-1.832251253	0.36319703	0.280826064	0	3.560923033
	4651	1421187_at	2.758795329	-4.317756794	-1.8302423	0.423887307	0.281217387	0	3.555967897
	17085	1455956_x_at	2.403789378	-3.899227874	-1.827450107	0.468669738	0.281762182	0	3.549092331
	864	1416630_at	2.48536211	-4.303518499	-1.82161492	0.423285021	0.282904118	0	3.534766509
	11396	1434745_at	2.601781557	-3.872513695	-1.819123663	0.469752674	0.283393061	0	3.528667913
	8568	1425896_a_at	3.640828586	-4.072194831	-1.814385105	0.445554592	0.284325401	0	3.517096953
	6620	1423505_at	4.356423406	-4.487457189	-1.807165672	0.402714855	0.285751768	0	3.499540906
	12974	1448318_at	6.639890263	-5.247668643	-1.806799732	0.344305225	0.285824258	0	3.498653359
	11966	1437034_x_at	1.172033791	-5.465913026	-1.803010506	0.32986447	0.286575959	0	3.489476234
	9835	1427688_a_at	3.021629698	-4.356185644	-1.797108452	0.412541751	0.287750741	0	3.475229975
	13137	1448494_at	2.936067662	-4.502177876	-1.796388873	0.39900442	0.287894299	0	3.473497053
	927	1416701_at	2.679383632	-5.159712026	-1.796223756	0.348124808	0.287927251	0	3.473099532
	12539	1438914_at	3.275187706	-5.131719546	-1.794410342	0.349670384	0.288289392	0	3.468736717
	132	1415850_at	2.712507207	-5.18060366	-1.792335731	0.345970441	0.288704254	0	3.463752221
	168	1415894_at	1.79466721	-4.816102394	-1.789722168	0.371612151	0.28922774	0	3.457483025
	2102	1417976_at	4.610696755	-5.267199537	-1.787930053	0.339446045	0.289587242	0	3.453190806
	16516	1453128_at	1.286796172	-3.816250017	-1.78761544	0.468421993	0.2896504	0	3.45243784
	926	1416700_at	2.739149663	-5.02104545	-1.787579134	0.356017318	0.289657689	0	3.45235096
	3252	1419250_a_at	1.915573473	-4.837069974	-1.786915172	0.369420989	0.289791027	0	3.450762474
	4413	1420911_a_at	6.4308833	-4.314689556	-1.786832246	0.41412765	0.289807684	0	3.450564129
	3650	1419693_at	-0.344570449	-4.439863698	-1.781357578	0.401218979	0.290909522	0	3.437494911
	230	1415964_at	5.072575374	-4.225620259	-1.780896382	0.421452064	0.291002533	0	3.436396199
	2756	1418697_at	1.136701594	-4.350840509	-1.779487676	0.4089986	0.291286819	0	3.433042401
	11682	1435962_at	5.305588945	-4.691688296	-1.7781563	0.379001372	0.291555754	0	3.429875716
	2789	1418733_at	0.734955099	-3.816825557	-1.775873485	0.465274993	0.292017456	0	3.424452822
	15977	1452016_at	3.544344613	-4.504469135	-1.774835214	0.394016511	0.292227689	0	3.421989218
	15142	1450976_at	4.595901355	-3.910195834	-1.77433195	0.45377061	0.292329646	0	3.420795713
	90	1415806_at	2.464661998	-4.135323297	-1.774123118	0.429016788	0.292371964	0	3.420300584
	1021	1416803_at	1.747944429	-4.722907501	-1.773641423	0.375540157	0.292469599	0	3.419158785
	2267	1418157_at	-0.867095925	-4.110304264	-1.763383065	0.429015214	0.294556631	0	3.39493291
	4650	1421186_at	2.910516601	-4.220005807	-1.759602935	0.416966946	0.295329436	0	3.386049198
	546	1416296_at	1.582849872	-4.021251677	-1.754124811	0.436213635	0.296452977	0	3.373216253
	16620	1453811_at	2.154744875	-5.364793269	-1.754069185	0.326959325	0.296464408	0	3.373086194
	11677	1435944_s_at	1.357909446	-4.082229932	-1.751513654	0.42905806	0.296990018	0	3.367116536
	13241	1448606_at	2.664678169	-4.380860868	-1.75129349	0.399760125	0.297035344	0	3.366602733
	14875	1450658_at	3.004179092	-4.462119152	-1.749565345	0.392092924	0.297391363	0	3.362572434
	13976	1449443_at	4.019042905	-6.098177355	-1.748700176	0.286757842	0.297569759	0	3.360556539
	1339	1417143_at	2.485544597	-4.415189994	-1.745169673	0.395264909	0.298298851	0	3.352342779
	13351	1448730_at	1.255750427	-4.117410547	-1.741884969	0.423053506	0.298978787	0	3.344718902
	17293	1456605_at	2.155850778	-4.430179362	-1.741099927	0.393008902	0.29914152	0	3.342899371
	4652	1421188_at	2.771983484	-4.102989183	-1.738952708	0.423825809	0.299587076	0	3.337927705
	5813	1422561_at	3.287348252	-4.286167471	-1.73702722	0.405263498	0.299987185	0	3.333475723
	11204	1434074_x_at	1.300602241	-3.746781064	-1.730061526	0.461746095	0.301439101	0	3.317419656
	17597	1460442_at	5.734093152	-4.851534275	-1.724302398	0.355413834	0.302644828	0	3.30420317
	14336	1449997_at	2.364548783	-5.156535356	-1.721391218	0.333827095	0.303256144	0	3.297542418
	10543	1430391_a_at	1.242885357	-4.274674256	-1.721350084	0.402685674	0.303264791	0	3.297448401
	2064	1417933_at	2.690421821	-4.401371565	-1.720900229	0.390991809	0.303359368	0	3.296420365
	11862	1436791_at	2.224550734	-3.992418475	-1.718911619	0.43054395	0.303777807	0	3.291879712
	3406	1419417_at	1.135297677	-3.876836094	-1.716308261	0.442708492	0.304326472	0	3.285944836
	13045	1448392_at	4.730907961	-4.342198781	-1.714888037	0.394935406	0.304626206	0	3.282711665
	12961	1448301_s_at	-0.275699199	-3.995149213	-1.713826549	0.428976856	0.304850423	0	3.28029724
	8337	1425597_a_at	0.845343985	-4.861838727	-1.713606007	0.352460479	0.304897028	0	3.279795827
	9920	1427850_x_at	1.30622436	-3.989136997	-1.71327046	0.429483986	0.30496795	0	3.279033089
	13242	1448607_at	3.037353606	-5.886471815	-1.710370216	0.290559484	0.305581643	0	3.272447882
	3658	1419703_at	3.600441143	-4.67513618	-1.707911923	0.365318112	0.306102785	0	3.266876515
	11984	1437081_at	3.097067106	-4.059069172	-1.701621976	0.419214826	0.307440264	0	3.252664397
	10620	1430983_at	3.145338817	-4.591340232	-1.701131273	0.37050865	0.307544851	0	3.251558258
	13151	1448509_at	2.737761877	-4.401718737	-1.700631592	0.386356261	0.307651388	0	3.250432267
	7185	1424158_at	3.782907429	-5.028104517	-1.695948503	0.337293805	0.308651669	0	3.239898245
	15931	1451958_at	1.437978253	-3.968373341	-1.690980566	0.426114284	0.309716346	0	3.228760805
	7150	1424114_s_at	2.840613545	-4.096963998	-1.689704048	0.412428337	0.309990509	0	3.225905212
	477	1416225_at	2.520432349	-3.961575022	-1.68673302	0.425773338	0.310629549	0	3.219268749
	1109	1416893_at	2.804635693	-4.3627172	-1.686124619	0.386484968	0.310760573	0	3.217911432
	17164	1456174_x_at	4.716062339	-3.691072616	-1.685510838	0.456645266	0.310892811	0	3.216542693
	16932	1455382_at	2.103510529	-5.62313732	-1.685248585	0.299698992	0.31094933	0	3.215958043
	13431	1448818_at	2.316184603	-3.919036195	-1.680760846	0.428870968	0.311918095	0	3.205969824
	16561	1453466_at	5.476763015	-4.507360895	-1.679343717	0.372578046	0.312224636	0	3.202822212
	12896	1448228_at	2.888155419	-3.643422912	-1.67462508	0.459629618	0.313247504	0	3.192363824
	1029	1416811_s_at	4.023351217	-3.887247184	-1.672266641	0.430193029	0.313760003	0	3.187149384
	6301	1423135_at	2.279284428	-4.297124424	-1.669407677	0.388494144	0.314382392	0	3.180839718
	14335	1449996_a_at	2.507373141	-4.974517177	-1.668295754	0.335368377	0.314624788	0	3.178389106
	14427	1450106_a_at	2.888782163	-4.796230181	-1.667144265	0.347594715	0.314876007	0	3.175853283
	3251	1419249_at	2.447970166	-4.502268789	-1.666522946	0.370151811	0.315011642	0	3.174485847
	16598	1453678_at	2.991401264	-5.121875014	-1.665812979	0.325234992	0.315166701	0	3.17292403
	1231	1417025_at	4.77520928	-3.747151876	-1.66269356	0.443721956	0.315848897	0	3.166070894
	8646	1426004_a_at	3.530816037	-5.133441736	-1.659417371	0.323256298	0.316566968	0	3.158889279
	17583	1460412_at	2.303088084	-4.272157602	-1.656295291	0.387695269	0.31725278	0	3.152060642
	5796	1422540_at	2.035735639	-4.025043867	-1.654384763	0.411022791	0.317673188	0	3.147889204
	6306	1423140_at	3.606824741	-4.148759501	-1.652898362	0.398407852	0.318000654	0	3.14464762
	1982	1417839_at	2.876083549	-4.294224628	-1.652519098	0.384823627	0.318084263	0	3.143821045
	567	1416318_at	0.100137976	-3.745972522	-1.649793656	0.440417981	0.318685734	0	3.137887558
	16265	1452445_at	2.596828792	-4.118818633	-1.649029377	0.400364649	0.318854605	0	3.136225677
	9349	1426937_at	0.821177794	-3.892536593	-1.646830619	0.423073895	0.31934093	0	3.131449512
	5235	1421888_x_at	3.535927202	-4.673868535	-1.641147218	0.351132516	0.320601434	0	3.119137643
	17155	1456132_x_at	2.789411282	-4.175893874	-1.639188628	0.392535988	0.321036975	0	3.114906001
	1786	1417629_at	4.157080865	-4.691158962	-1.638460627	0.349265638	0.321199015	0	3.113334581
	10780	1431734_a_at	2.156136475	-5.232787705	-1.637614802	0.312952654	0.321387383	0	3.111509826
	12343	1438202_at	1.938853085	-3.905645938	-1.634584072	0.418518242	0.322063245	0	3.104980207
	11440	1434920_a_at	3.056196653	-4.614382566	-1.631891082	0.353653183	0.322664982	0	3.099189738
	13115	1448471_a_at	4.106262478	-3.675614272	-1.629910485	0.443438937	0.323108255	0	3.09493795
	5825	1422573_at	2.943472593	-4.794742152	-1.628133411	0.339566417	0.323506497	0	3.091128032
	10708	1431385_a_at	2.583716996	-4.800661525	-1.618348355	0.337109448	0.325708132	0	3.070233445
	12458	1438621_x_at	1.199144165	-3.909614942	-1.610179783	0.411851246	0.327557529	0	3.052898835
	1932	1417789_at	2.420499218	-3.725749631	-1.605105853	0.430814202	0.328711571	0	3.042180708
	11943	1436993_x_at	1.198883543	-3.653936201	-1.605001352	0.439252703	0.328735382	0	3.041960358
	10173	1428317_at	2.497808721	-4.787165645	-1.599695469	0.334163383	0.329946617	0	3.030793312
	9866	1427729_at	3.653537611	-4.660497627	-1.599603656	0.343225935	0.329967615	0	3.030600438
	6853	1423771_at	2.661118545	-4.925484139	-1.59854233	0.324545219	0.330210447	0	3.028371781
	1605	1417436_at	2.196865618	-4.737466446	-1.597520993	0.337209986	0.330444298	0	3.026228644
	13698	1449130_at	2.925954899	-3.838408034	-1.594224393	0.415334789	0.331200236	0	3.019321517
	17238	1456437_x_at	1.794271018	-3.750405431	-1.592403854	0.424595123	0.331618442	0	3.015513835
	4194	1420664_s_at	2.250941086	-3.990807312	-1.591273629	0.398734768	0.331878338	0	3.01315237
	3007	1418979_at	-0.070799755	-3.706608767	-1.588644463	0.428597827	0.332483704	0	3.007666204
	12503	1438789_s_at	0.691511428	-3.703151036	-1.588384021	0.42892769	0.332543731	0	3.007123296
	9585	1427292_at	1.293719264	-3.948107229	-1.588143431	0.402254381	0.332599192	0	3.006621855
	17308	1456636_at	2.947528509	-5.251979626	-1.587759188	0.302316327	0.332687787	0	3.005821187
	3303	1419309_at	3.542130231	-3.698568119	-1.585224492	0.42860492	0.333272806	0	3.000544844
	11028	1433512_at	1.939414111	-4.394608962	-1.584785367	0.360620337	0.333374262	0	2.999631683
	2314	1418210_at	1.363400977	-3.675054087	-1.584690824	0.431202041	0.33339611	0	2.999435118
	3194	1419186_a_at	1.741850154	-3.899503273	-1.584274998	0.406276104	0.333492218	0	2.998570718
	2557	1418472_at	4.383872206	-4.14311987	-1.583705317	0.382249456	0.333623931	0	2.997386899
	2835	1418788_at	2.087847312	-4.36973342	-1.583244916	0.36232071	0.333730416	0	2.996430509
	15900	1451915_at	4.508608557	-4.665732491	-1.578404375	0.338297229	0.334852031	0	2.98639371
	7826	1424931_s_at	1.496686346	-3.910737761	-1.574228362	0.402539996	0.335822695	0	2.977761818
	9436	1427072_at	3.447533223	-5.006780295	-1.569545632	0.313484024	0.336914487	0	2.968112205
	1290	1417092_at	1.215234805	-4.696168158	-1.569537356	0.3342166	0.336916419	0	2.968095178
	16411	1452679_at	2.629742072	-4.041662946	-1.56694284	0.387697555	0.337522869	0	2.962762209
	2126	1418001_at	4.393363787	-4.518976559	-1.566594871	0.346670281	0.337604287	0	2.962047696
	1072	1416855_at	3.562501329	-3.980000911	-1.566436119	0.393576824	0.337641438	0	2.961721774
	12812	1448136_at	2.205372729	-4.066417581	-1.566236333	0.385163673	0.337688199	0	2.961311658
	5171	1421814_at	3.754410878	-4.867187724	-1.565568393	0.321657697	0.337844578	0	2.959940945
	9212	1426734_at	3.104895601	-5.242466129	-1.563584783	0.298253674	0.338309411	0	2.95587402
	8675	1426037_a_at	1.444211949	-3.801644176	-1.563295628	0.411215662	0.338377225	0	2.955281642
	183	1415911_at	3.301340611	-5.42953209	-1.562461351	0.287770903	0.338572957	0	2.953573166
	9921	1427851_x_at	1.528000863	-3.613511912	-1.557415923	0.430997866	0.339759095	0	2.9432619
	5852	1422603_at	2.23557422	-3.763082057	-1.556103802	0.413518435	0.340068244	0	2.94058624
	6539	1423414_at	2.855278337	-3.795864633	-1.555395916	0.409760639	0.340235146	0	2.93914374
	9679	1427435_at	3.851040721	-4.948276965	-1.553308969	0.31390906	0.340727673	0	2.934895162
	7319	1424310_at	3.114045732	-5.184815949	-1.551777999	0.299292784	0.341089441	0	2.931782338
	5920	1422677_at	4.313296532	-4.022201197	-1.549397691	0.385211384	0.341652671	0	2.926949168
	13285	1448655_at	3.426489391	-4.150098254	-1.548509358	0.373125951	0.341863107	0	2.925147466
	7620	1424675_at	1.903975714	-5.495427542	-1.547969646	0.281683206	0.341991021	0	2.924053374
	1042	1416824_at	4.120689934	-4.390791588	-1.547021211	0.3523331	0.342215922	0	2.922131719
	1452	1417268_at	5.025287659	-3.808766935	-1.546706785	0.406091213	0.342290514	0	2.921494928
	5351	1422024_at	2.054888641	-4.481046172	-1.545839581	0.34497292	0.342496326	0	2.919739347
	11535	1435316_at	4.076937195	-5.149950926	-1.545644423	0.300127991	0.34254266	0	2.91934441
	2736	1418675_at	2.360808225	-4.066062639	-1.54495744	0.379964004	0.342705811	0	2.917954607
	13715	1449147_at	3.972065558	-3.876117484	-1.542735722	0.398010568	0.343233977	0	2.913464481
	5731	1422466_at	4.429837318	-4.6527187	-1.540684384	0.331136371	0.343722361	0	2.90932483
	590	1416343_a_at	3.843402393	-4.91987305	-1.539259337	0.312865662	0.344062047	0	2.906452513
	10713	1431395_a_at	2.829068624	-3.730566502	-1.538639816	0.412441332	0.344209825	0	2.905204694
	15310	1451174_at	2.743241434	-4.358016559	-1.536773706	0.352631452	0.344655345	0	2.901449274
	14936	1450734_at	3.780788903	-3.908908784	-1.536439352	0.393060938	0.34473523	0	2.900776921
	13905	1449360_at	2.567882953	-4.055615589	-1.533498187	0.378117243	0.345438745	0	2.894869246
	10709	1431386_s_at	2.68006003	-4.70896538	-1.531673907	0.325267608	0.345875827	0	2.891211014
	823	1416589_at	4.974701529	-3.909041982	-1.531063764	0.391672377	0.346022135	0	2.889988524
	11281	1434328_at	3.897425811	-4.549272247	-1.530894632	0.336514183	0.346062703	0	2.889649741
	10261	1428667_at	3.540356884	-4.690941334	-1.530275773	0.326219337	0.346211182	0	2.888410461
	16908	1455265_a_at	1.619729549	-3.688380047	-1.518969624	0.411825681	0.348935038	0	2.865862959
	2890	1418849_x_at	2.223299413	-4.969087296	-1.517207391	0.305329188	0.349361518	0	2.862364483
	15267	1451119_a_at	2.328933433	-3.658140287	-1.516710817	0.414612535	0.349481788	0	2.861379429
	6106	1422891_at	4.653662916	-4.417255619	-1.515513017	0.343089272	0.349772067	0	2.85900475
	5236	1421889_a_at	3.967137196	-4.365057894	-1.515302312	0.347143692	0.349823155	0	2.858587223
	5916	1422673_at	2.018922421	-4.212869253	-1.51382014	0.359332334	0.350182735	0	2.855651925
	12298	1438082_at	4.146228807	-4.440671893	-1.508961414	0.339804753	0.351364072	0	2.846050801
	16939	1455422_x_at	1.973587416	-4.234765174	-1.503626529	0.355067275	0.352665773	0	2.835545937
	9198	1426708_at	1.311189838	-3.713617161	-1.502672505	0.404638507	0.352899061	0	2.83367147
	11512	1435219_x_at	1.625747144	-4.087898397	-1.501461643	0.367294266	0.353195375	0	2.831294152
	238	1415972_at	1.934976752	-4.635823871	-1.499265958	0.32340874	0.353733324	0	2.82698839
	2792	1418736_at	0.970210522	-4.024662464	-1.498288878	0.372276903	0.353972975	0	2.82507443
	4159	1420622_a_at	4.044991842	-3.896653911	-1.495482184	0.383786248	0.354662282	0	2.819583726
	14980	1450784_at	1.120242924	-4.035706233	-1.493415277	0.370050542	0.355170761	0	2.815547085
	13625	1449041_a_at	3.258454746	-5.144914106	-1.492508728	0.290094003	0.35539401	0	2.81377843
	2563	1418478_at	4.047952835	-3.847487137	-1.491988142	0.38778249	0.355522275	0	2.812763281
	5921	1422678_at	4.506058765	-3.752092279	-1.491604256	0.397539331	0.355616888	0	2.812014934
	1023	1416805_at	2.905527816	-3.839755921	-1.48895323	0.387772885	0.356270953	0	2.806852456
	13724	1449158_at	1.682351428	-4.245366948	-1.488460365	0.350608177	0.356392686	0	2.805893721
	10425	1429527_a_at	2.707439355	-3.93825854	-1.486137394	0.377359023	0.356966998	0	2.801379417
	16521	1453181_x_at	2.790742049	-3.983232337	-1.485243867	0.372874023	0.357188152	0	2.79964493
	12969	1448313_at	3.089034965	-5.270050379	-1.483589021	0.281513252	0.357598101	0	2.796435434
	8697	1426063_a_at	-0.233697032	-3.760633404	-1.482192942	0.394133855	0.357944312	0	2.793730666
	10714	1431396_at	2.838796736	-3.678856568	-1.479487003	0.402159469	0.358616307	0	2.788495617
	11836	1436716_at	3.027644459	-3.925358687	-1.478152761	0.376565017	0.358948118	0	2.785917936
	10244	1428591_at	3.425141746	-4.538046874	-1.475027339	0.325035721	0.359726578	0	2.779889118
	1108	1416892_s_at	3.289240928	-3.782821799	-1.469573275	0.388485991	0.361089087	0	2.769399673
	17119	1456031_at	2.275862067	-3.659954763	-1.469482497	0.401502913	0.361111809	0	2.769225421
	16705	1454157_a_at	3.389527012	-4.542295768	-1.469047454	0.323415191	0.361220718	0	2.76839049
	12670	1439416_x_at	2.273440441	-3.652220468	-1.468018269	0.401952259	0.361478496	0	2.766416288
	17177	1456222_at	3.220045992	-5.274167916	-1.462607567	0.277315321	0.362836735	0	2.756060518
	16986	1455641_at	3.325718004	-4.73000371	-1.457693938	0.308180295	0.364074616	0	2.746689706
	15581	1451500_at	3.522290949	-5.259274924	-1.457580886	0.277144836	0.364103147	0	2.746474478
	17306	1456629_at	2.430980044	-4.618111461	-1.455971586	0.315274241	0.364509524	0	2.743412544
	9633	1427364_a_at	4.010233799	-4.169999963	-1.455397081	0.34901609	0.364654706	0	2.742320291
	13582	1448988_at	3.74187467	-4.167560981	-1.454746922	0.34906434	0.364819077	0	2.741084726
	10609	1430838_x_at	3.570008932	-4.870947311	-1.451539245	0.297999373	0.365631115	0	2.73499699
	2711	1418645_at	3.919668942	-3.652679508	-1.447700019	0.396339185	0.36660541	0	2.727728431
	7244	1424223_at	3.424238541	-4.742017045	-1.447467928	0.305243088	0.366664392	0	2.727289649
	7094	1424051_at	3.735654506	-3.923697384	-1.44556009	0.368417834	0.367149594	0	2.72368543
	273	1416012_at	0.931131924	-4.518675985	-1.444194339	0.319605642	0.367497327	0	2.721108229
	17133	1456078_x_at	2.578615042	-3.751045617	-1.442877054	0.384659959	0.367833032	0	2.718624794
	8364	1425626_at	3.359787287	-4.010219966	-1.442439156	0.359690782	0.367944696	0	2.71779974
	12561	1438953_at	1.248679115	-3.659248011	-1.441638838	0.393971339	0.368148866	0	2.716292492
	8692	1426058_a_at	3.305482432	-6.041350674	-1.441489842	0.238603902	0.368186889	0	2.716011977
	2150	1418030_at	2.698286898	-3.754432227	-1.439710955	0.383469688	0.368641155	0	2.712665115
	16247	1452412_at	2.20965038	-3.733481994	-1.43779693	0.385108843	0.369130556	0	2.709068607
	10676	1431274_a_at	2.981280508	-4.426284152	-1.436100965	0.324448435	0.369564743	0	2.705885824
	7184	1424157_at	4.519685426	-4.401539176	-1.433626029	0.32571016	0.370199274	0	2.701247869
	15313	1451177_at	2.486141508	-4.516913245	-1.433399278	0.317340449	0.370257464	0	2.700823342
	10631	1431017_at	1.898787319	-4.324873682	-1.431467821	0.330984886	0.37075349	0	2.697209943
	8058	1425216_at	3.387944449	-4.312349924	-1.429924053	0.331588131	0.37115043	0	2.694325314
	11927	1436954_at	3.870507325	-4.319336836	-1.428805943	0.330792897	0.371438189	0	2.692237982
	144	1415868_at	4.081379898	-4.424602945	-1.427066849	0.322529923	0.371886209	0	2.688994582
	763	1416527_at	2.794241772	-3.844529946	-1.425814657	0.370868397	0.372209128	0	2.686661673
	12569	1438966_x_at	2.441275208	-3.670575264	-1.425340601	0.388315318	0.372331453	0	2.685779008
	14051	1449528_at	1.164162475	-3.738291824	-1.423014794	0.380659098	0.372932182	0	2.68145268
	6452	1423306_at	4.449329075	-3.653163144	-1.422916108	0.389502481	0.372957693	0	2.681269265
	11891	1436879_x_at	0.341520602	-3.782899233	-1.4217035	0.375823783	0.373271302	0	2.679016562
	591	1416344_at	4.085289746	-4.627783523	-1.417322133	0.306263706	0.374406625	0	2.670892911
	7006	1423946_at	2.60251188	-3.87920952	-1.417251515	0.365345442	0.374424952	0	2.670762179
	9903	1427813_at	1.502953873	-5.433713986	-1.416851261	0.260751903	0.374528845	0	2.670021318
	17379	1460009_at	3.415172556	-4.702750401	-1.41555933	0.30100669	0.374864385	0	2.66763139
	10864	1432043_at	3.029462694	-4.68897425	-1.414967064	0.301764733	0.375018309	0	2.666536479
	14623	1450350_a_at	2.823099717	-4.421033648	-1.414681369	0.319988826	0.375092581	0	2.666008479
	13449	1448839_at	2.614219745	-4.487993607	-1.412729017	0.314779641	0.375600525	0	2.662403097
	4962	1421564_at	0.670117845	-4.286925601	-1.411849866	0.329338551	0.375829478	0	2.660781174
	11893	1436881_x_at	0.371439595	-3.768945682	-1.408596668	0.373737588	0.376677909	0	2.654788017
	17065	1455900_x_at	4.00635204	-4.046091351	-1.40696316	0.347733909	0.377104649	0	2.651783806
	765	1416529_at	3.196889878	-4.065297996	-1.406769576	0.346043409	0.377155253	0	2.651428007
	16708	1454174_a_at	3.418161906	-4.359234195	-1.403514252	0.321963489	0.378007234	0	2.64545202
	8619	1425967_a_at	2.270261307	-4.242094051	-1.402967706	0.330725271	0.378150464	0	2.644450015
	11536	1435317_x_at	4.364148628	-5.075010725	-1.400390292	0.275938391	0.378826644	0	2.639729851
	11926	1436953_at	3.920812918	-4.289332754	-1.400081288	0.326410043	0.378907792	0	2.639164521
	15160	1450997_at	2.993390153	-4.374199598	-1.399834523	0.320020724	0.378972607	0	2.638713145
	13028	1448375_at	4.020147263	-5.315966983	-1.398698044	0.263112628	0.37927126	0	2.636635323
	11782	1436477_x_at	3.754092106	-4.71474253	-1.397321594	0.296372832	0.379633288	0	2.634120956
	1343	1417148_at	3.803246667	-4.035219368	-1.397175629	0.346245272	0.3796717	0	2.633854461
	1664	1417500_a_at	4.116179283	-4.28583206	-1.396557819	0.325854536	0.379834323	0	2.632726798
	10608	1430837_a_at	3.600363249	-4.690846542	-1.396276208	0.29765975	0.379908472	0	2.632212947
	6575	1423452_at	3.145513834	-4.337686754	-1.393895041	0.321345251	0.380536029	0	2.627872064
	1272	1417073_a_at	1.670820902	-3.941932904	-1.393792286	0.353580926	0.380563133	0	2.627684902
	12547	1438926_at	5.642960248	-3.626081367	-1.39344438	0.384283815	0.380654917	0	2.627051312
	11289	1434340_at	3.326047976	-3.657008053	-1.390079312	0.380113823	0.381543826	0	2.620930889
	9773	1427567_a_at	3.234528666	-4.526630898	-1.388891177	0.30682669	0.381858177	0	2.618773303
	13495	1448890_at	2.725999385	-3.758107274	-1.387687573	0.369251719	0.382176885	0	2.616589438
	10624	1430998_at	1.755182227	-3.832076462	-1.386930351	0.361926586	0.382377529	0	2.615216439
	8057	1425215_at	3.2767556	-4.139809818	-1.384903544	0.334533132	0.382915099	0	2.611544966
	14699	1450444_a_at	4.594602386	-5.037543592	-1.38250256	0.274439821	0.383552891	0	2.607202355
	11949	1437006_x_at	1.669890645	-3.915840102	-1.380801366	0.352619446	0.384005435	0	2.60412981
	9958	1427914_a_at	3.169353398	-4.311912727	-1.378608341	0.319720836	0.384589601	0	2.60017431
	11151	1433906_at	1.690334249	-4.309223165	-1.378479094	0.319890394	0.384624057	0	2.599941377
	1655	1417491_at	5.479974195	-4.459790113	-1.378335726	0.309058429	0.384662281	0	2.59968302
	1148	1416935_at	1.974905504	-4.163821381	-1.374063953	0.330000696	0.385802941	0	2.591996828
	13519	1448918_at	2.804996177	-3.598341982	-1.373626352	0.381738689	0.385919981	0	2.591210738
	2494	1418407_at	2.896253487	-4.456155193	-1.37327108	0.30817398	0.386015028	0	2.590572716
	3827	1420092_at	1.801435445	-4.650217983	-1.369198828	0.294437558	0.38710616	0	2.583270695
	17595	1460434_at	2.940688112	-4.369661099	-1.36693554	0.312824155	0.387713926	0	2.579221259
	9842	1427696_at	1.208249463	-4.458482231	-1.365448037	0.30625849	0.388113888	0	2.5765633
	6904	1423828_at	6.00342981	-3.985825146	-1.36529688	0.342538077	0.388154554	0	2.576293357
	12883	1448214_at	4.162850145	-5.091990365	-1.365039565	0.268075834	0.388223791	0	2.575833898
	4639	1421174_at	0.978129639	-4.252817913	-1.363992187	0.320726684	0.388505738	0	2.573964555
	2481	1418394_a_at	3.983102023	-4.310656656	-1.363464254	0.316300824	0.388647932	0	2.573022823
	5105	1421733_a_at	3.424756036	-4.433646615	-1.362506441	0.307310564	0.388906044	0	2.571315146
	11929	1436958_x_at	3.317486683	-4.71667532	-1.359271353	0.28818421	0.389779102	0	2.565555709
	3767	1419946_s_at	3.683932664	-4.571549225	-1.349520757	0.295199874	0.392422385	0	2.548274613
	8156	1425342_a_at	3.380522834	-5.605717741	-1.349403035	0.240719048	0.392454407	0	2.548066687
	9752	1427540_at	2.629440197	-4.954954415	-1.349306792	0.272314673	0.392480589	0	2.547896708
	4638	1421173_at	1.119833457	-4.150442786	-1.348909328	0.325003716	0.392588732	0	2.547194857
	8155	1425341_at	3.601806832	-5.598050075	-1.348741626	0.240930611	0.39263437	0	2.546898783
	1749	1417590_at	4.178774719	-4.411803622	-1.348703362	0.305703399	0.392644784	0	2.546831232
	15321	1451186_at	3.749693935	-4.979919018	-1.34851747	0.270791044	0.39269538	0	2.546503093
	8365	1425627_x_at	3.610762942	-3.861720816	-1.345112935	0.34831957	0.393623174	0	2.540500829
	11578	1435508_x_at	3.85145292	-4.158682002	-1.344905545	0.323397063	0.393679762	0	2.540135654
	12630	1439262_x_at	3.007350498	-4.318324839	-1.344215811	0.311281773	0.39386802	0	2.538921537
	1582	1417411_at	0.857450498	-4.584844884	-1.342004282	0.292704402	0.39447225	0	2.535032568
	1898	1417753_at	3.996819221	-4.472712403	-1.337617091	0.299061726	0.395673653	0	2.527335322
	12061	1437324_x_at	2.748170689	-3.618413812	-1.336931867	0.369480092	0.395861628	0	2.52613522
	10634	1431030_a_at	3.40132856	-4.510844792	-1.336353983	0.296253594	0.396020225	0	2.525123559
	9761	1427552_a_at	4.241507253	-4.878124085	-1.335417745	0.273756412	0.396277306	0	2.523485409
	9296	1426856_at	2.606765879	-3.927167675	-1.335190869	0.339988251	0.396339629	0	2.523088601
	2016	1417877_at	3.480281498	-4.347063479	-1.332552557	0.306540855	0.397065094	0	2.518478749
	7805	1424906_at	4.087597839	-4.378508611	-1.331466991	0.304091441	0.39736398	0	2.516584415
	12371	1438316_a_at	1.187904288	-4.178272104	-1.330833487	0.318512881	0.397538506	0	2.515479595
	15265	1451116_at	3.389637156	-4.792801946	-1.330045709	0.277509007	0.39775564	0	2.514106403
	7054	1424008_a_at	3.199078063	-3.864864331	-1.330035261	0.344135045	0.39775852	0	2.514088195
	7528	1424563_at	3.239208217	-3.817522905	-1.329645155	0.348300505	0.397866089	0	2.513408476
	16315	1452522_at	3.434398755	-3.89430656	-1.324782498	0.34018444	0.399209374	0	2.504951199
	1656	1417492_at	5.658413979	-4.390188919	-1.32248458	0.301236371	0.399845739	0	2.500964501
	9259	1426800_at	2.13085129	-4.193324444	-1.322456754	0.315371914	0.399853451	0	2.500916265
	16542	1453299_a_at	3.365733878	-4.598050997	-1.321675061	0.287442454	0.400070162	0	2.499561565
	17318	1456700_x_at	2.202317856	-3.971336546	-1.320939791	0.332618446	0.40027411	0	2.498287987
	16667	1454008_at	2.596624981	-4.20207177	-1.320303924	0.314203088	0.400450569	0	2.49718711
	12244	1437855_at	1.790189233	-4.021096683	-1.320022918	0.328274354	0.400528576	0	2.496700758
	17008	1455747_at	3.687301716	-4.150131752	-1.319302778	0.317894191	0.400728555	0	2.495454809
	10652	1431099_at	2.23684755	-4.040292739	-1.319216232	0.326515012	0.400752595	0	2.495305113
	13059	1448407_at	2.92355086	-3.898619589	-1.317048084	0.33782421	0.401355317	0	2.491557872
	17116	1456028_x_at	2.087333483	-3.966526696	-1.316845004	0.331989447	0.401411818	0	2.491207173
	11367	1434623_at	5.758413667	-3.789535565	-1.315137146	0.347044413	0.401887289	0	2.488259835
	239	1415973_at	2.157744083	-4.079995502	-1.314321344	0.32213794	0.402114609	0	2.486853195
	3705	1419758_at	1.25503184	-3.812510598	-1.313929642	0.344636325	0.402223801	0	2.486178089
	10080	1428094_at	4.298593334	-4.234290924	-1.31387825	0.310294752	0.402238129	0	2.486089527
	13350	1448729_a_at	2.306335915	-3.749376545	-1.312714353	0.350115369	0.402562766	0	2.484084678
	3115	1419099_x_at	3.769593859	-3.76874499	-1.312227812	0.348186947	0.402698551	0	2.483247075
	6724	1423630_at	3.727206494	-4.054764123	-1.311749915	0.323508317	0.402831969	0	2.482424628
	7659	1424725_at	2.515198999	-4.217906793	-1.311492463	0.310934434	0.402903861	0	2.481981673
	853	1416619_at	3.008282584	-3.766973351	-1.309865194	0.347723509	0.403358568	0	2.479183733
	11641	1435807_at	4.064207241	-3.621821799	-1.307109378	0.360898313	0.404129794	0	2.474452551
	12614	1439210_at	2.855102105	-5.269827569	-1.30689991	0.247996712	0.404188475	0	2.474093306
	8809	1426210_x_at	1.699443385	-4.074063167	-1.303065107	0.31984411	0.40526427	0	2.467525694
	7254	1424233_at	0.987525171	-3.880146172	-1.301808854	0.335505106	0.405617315	0	2.465377985
	7317	1424308_at	3.176166691	-3.671892522	-1.301680221	0.354498453	0.405653483	0	2.465158178
	12662	1439392_x_at	3.250073364	-4.210878293	-1.300764532	0.308905754	0.405911035	0	2.463594021
	9527	1427213_at	4.136529075	-4.983330972	-1.300677513	0.261005645	0.405935519	0	2.463445429
	14535	1450243_a_at	1.948656291	-4.341933563	-1.298037133	0.298953707	0.406679131	0	2.458941024
	3107	1419091_a_at	4.4363679	-3.991055262	-1.297243392	0.325037692	0.40690294	0	2.457588537
	10821	1431834_a_at	3.022576461	-3.853580101	-1.29631329	0.336391941	0.407165353	0	2.456004647
	15298	1451157_at	4.748386152	-4.754728153	-1.2927663	0.271890686	0.408167636	0	2.449973764
	8700	1426067_x_at	5.115005702	-4.386318788	-1.288161472	0.293677121	0.409472517	0	2.442166347
	3114	1419098_at	3.725128378	-3.750413763	-1.285639665	0.342799421	0.410188894	0	2.43790121
	11343	1434540_a_at	5.155564721	-5.354249106	-1.285627592	0.240113519	0.410192326	0	2.437880809
	12294	1438064_at	4.884357285	-4.545839345	-1.284903719	0.28265489	0.410398192	0	2.436657908
	9717	1427495_at	2.270992081	-4.606927718	-1.284384863	0.278794229	0.410545816	0	2.435781736
	5204	1421854_at	1.337946188	-3.623898135	-1.28177886	0.35370168	0.411288073	0	2.431385849
	12612	1439199_at	4.131541547	-4.155837317	-1.279316595	0.307836062	0.411990623	0	2.427239712
	12948	1448285_at	2.552409283	-3.768645344	-1.276928073	0.338829462	0.412673278	0	2.423224505
	2162	1418043_at	2.683200398	-4.189510992	-1.276679243	0.304732281	0.41274446	0	2.422806593
	6826	1423739_x_at	4.467884858	-3.597518866	-1.273840356	0.354088583	0.413557445	0	2.418043765
	12508	1438795_x_at	3.891505019	-3.889728332	-1.273724218	0.3274584	0.413590738	0	2.417849117
	16258	1452432_at	3.305116964	-4.285337212	-1.273365518	0.297144765	0.413693582	0	2.417248038
	9689	1427458_at	3.896563506	-3.756589214	-1.27211682	0.338636126	0.414051802	0	2.415156738
	15388	1451264_at	3.304475143	-4.259609875	-1.270900271	0.29836072	0.414401098	0	2.413121022
	237	1415971_at	2.314223711	-3.953295352	-1.270655394	0.321416763	0.414471442	0	2.412711464
	3278	1419280_at	2.508581092	-4.050605506	-1.267558671	0.312930664	0.415362054	0	2.40753817
	3453	1419468_at	2.689292829	-4.104333193	-1.266845091	0.308660392	0.41556755	0	2.406347657
	12045	1437277_x_at	4.218339081	-3.882105477	-1.265552948	0.325996539	0.415939918	0	2.404193388
	14124	1449649_at	2.911843273	-4.055344465	-1.265218279	0.311987869	0.416036416	0	2.403635741
	15938	1451969_s_at	1.939586939	-3.905695975	-1.26443663	0.323741694	0.416261885	0	2.402333808
	3842	1420132_s_at	2.321785904	-4.179449543	-1.261762858	0.301896899	0.417034066	0	2.397885645
	2247	1418136_at	3.825289969	-3.793230651	-1.26147653	0.332559933	0.417116842	0	2.397409789
	10797	1431768_a_at	2.732167803	-3.934963856	-1.260848314	0.320421829	0.417298513	0	2.396366075
	11699	1436027_at	2.45726759	-4.78544261	-1.260219163	0.263344327	0.417480535	0	2.39532126
	8780	1426172_a_at	3.178796659	-4.755066016	-1.259880136	0.264955341	0.417578652	0	2.394758436
	16878	1455098_a_at	2.143170067	-4.015899384	-1.258554993	0.313393059	0.417962382	0	2.392559815
	12825	1448150_at	2.64849062	-4.388559706	-1.256254334	0.286256635	0.418629437	0	2.388747452
	15105	1450931_at	3.405912396	-3.743350416	-1.254908581	0.335236738	0.419020118	0	2.386520255
	11331	1434503_s_at	4.347733631	-3.959256214	-1.24519997	0.314503508	0.421849422	0	2.370514093
	13546	1448949_at	2.003990813	-3.678210697	-1.244794935	0.338424043	0.421967872	0	2.369848667
	4776	1421344_a_at	3.452444563	-3.629771983	-1.244202996	0.342777178	0.422141042	0	2.368876515
	7619	1424674_at	2.41956095	-4.729912519	-1.243199042	0.26283764	0.422434907	0	2.367228617
	13311	1448686_at	3.033176919	-4.257749417	-1.242908816	0.291916854	0.422519896	0	2.366752451
	3152	1419137_at	3.756364401	-4.426952934	-1.242306209	0.280623315	0.422696418	0	2.365764075
	14171	1449772_at	3.985191369	-4.119274375	-1.242167941	0.301550183	0.422736931	0	2.365537352
	8105	1425275_at	1.86615423	-3.977631608	-1.24151373	0.31212386	0.422928671	0	2.364464907
	6861	1423779_at	3.362186709	-4.710449295	-1.239594713	0.263158488	0.423491608	0	2.361321879
	6618	1423503_at	2.316425011	-4.073837447	-1.239439571	0.304243747	0.423537151	0	2.361067965
	3840	1420130_s_at	4.214665399	-4.465240896	-1.237824156	0.277213298	0.42401166	0	2.358425708
	12259	1437922_at	3.199938045	-3.697638502	-1.237714619	0.334731104	0.424043854	0	2.358246652
	604	1416357_a_at	3.741170936	-4.055169025	-1.235760959	0.304737226	0.424618473	0	2.355055336
	17194	1456278_x_at	3.553245031	-4.17701811	-1.235248123	0.295724866	0.424769439	0	2.354218331
	857	1416623_at	2.177906617	-3.749399004	-1.234823643	0.329339086	0.424894436	0	2.353525758
	6042	1422820_at	4.381346869	-3.638580904	-1.233790616	0.339085662	0.425198786	0	2.351841144
	1381	1417190_at	4.059359796	-4.255205077	-1.228309638	0.288660503	0.426817242	0	2.342923157
	3359	1419367_at	5.129879834	-4.411547615	-1.227575309	0.278264096	0.427034546	0	2.341730917
	16962	1455534_s_at	2.525059352	-4.915873476	-1.226769016	0.249552602	0.427273274	0	2.340422538
	15614	1451542_at	1.669954645	-3.851211312	-1.226638251	0.318507127	0.427312004	0	2.340210412
	8577	1425910_at	3.349677963	-3.971891199	-1.223096517	0.307938072	0.428362319	0	2.334472376
	12480	1438659_x_at	3.592487998	-4.170626755	-1.221801778	0.292953997	0.428746923	0	2.332378256
	6033	1422808_s_at	3.396331117	-3.97931605	-1.221611187	0.306990239	0.428803567	0	2.332070151
	5730	1422465_a_at	5.109478734	-3.864679827	-1.221023155	0.315944194	0.42897838	0	2.33111981
	10930	1432385_a_at	2.649544519	-4.233291768	-1.220414965	0.28828983	0.429159261	0	2.330137298
	10322	1428888_at	3.546408279	-4.223677353	-1.220061925	0.288862482	0.429264293	0	2.329567163
	10473	1429786_a_at	2.958362857	-4.7776329	-1.219660733	0.255285569	0.429383681	0	2.328919435
	17472	1460265_at	2.002025544	-3.914854439	-1.219351838	0.311467989	0.429475626	0	2.328420845
	16907	1455264_at	3.73913808	-3.5975308	-1.218019348	0.33857093	0.429872478	0	2.32627128
	3716	1419769_at	3.44441503	-4.004243434	-1.216179547	0.30372268	0.430421024	0	2.323306588
	925	1416699_at	5.327088525	-5.047633184	-1.214352875	0.240578669	0.430966348	0	2.320366789
	8490	1425797_a_at	3.788542432	-3.675207802	-1.212248288	0.329844829	0.431595495	0	2.316984331
	272	1416011_x_at	1.531136615	-3.973878066	-1.21073548	0.304673535	0.432048303	0	2.314556018
	11545	1435357_at	3.583357432	-3.88938816	-1.209088257	0.310868499	0.432541884	0	2.311914841
	10979	1433428_x_at	4.361851099	-3.646493891	-1.208778845	0.331490709	0.43263466	0	2.311419061
	10142	1428238_at	3.851874092	-4.350023174	-1.207135195	0.277500865	0.433127838	0	2.308787181
	9181	1426689_s_at	4.976431378	-5.236103973	-1.206719618	0.230461355	0.433252621	0	2.308122218
	1911	1417767_at	4.813882669	-4.03029214	-1.205810278	0.299186817	0.433525789	0	2.306667851
	11744	1436289_x_at	4.112757285	-4.083257959	-1.201254484	0.294190202	0.434896956	0	2.299395262
	2797	1418741_at	2.865356574	-3.632759104	-1.200808911	0.330550107	0.435031294	0	2.298685209
	9902	1427812_at	1.829728068	-4.729432062	-1.200469257	0.253829475	0.435133725	0	2.298144092
	2327	1418224_at	4.428507945	-3.863973212	-1.200410836	0.310667484	0.435151346	0	2.298051033
	6599	1423480_at	3.544742874	-4.55933202	-1.19909355	0.262997638	0.435548852	0	2.295953702
	7414	1424426_at	4.005327111	-3.750485196	-1.197700966	0.319345606	0.435969476	0	2.293738565
	15508	1451414_at	3.025240019	-4.193662763	-1.196404956	0.285288785	0.436361294	0	2.291678966
	11540	1435333_at	2.850746463	-4.220250602	-1.194554752	0.283053037	0.436921271	0	2.288741854
	4655	1421192_a_at	2.669060769	-4.569090109	-1.194379289	0.261404188	0.436974413	0	2.288463511
	11667	1435884_at	2.528783553	-4.070910023	-1.19061709	0.292469517	0.438115424	0	2.282503528
	12848	1448175_at	1.482475492	-3.817533184	-1.189970424	0.311711874	0.438311846	0	2.281480659
	16934	1455385_at	4.831540805	-4.79635616	-1.189473092	0.247995156	0.438462969	0	2.280694313
	11599	1435631_x_at	4.800462165	-4.770067416	-1.188449941	0.24914741	0.438774035	0	2.279077432
	1519	1417342_at	3.764193966	-3.701788015	-1.188121824	0.320958904	0.438873838	0	2.278559152
	10893	1432176_a_at	3.713142598	-4.208605181	-1.18724182	0.282098645	0.43914162	0	2.277169719
	11939	1436989_s_at	2.068877821	-4.010936701	-1.18569128	0.295614558	0.439613843	0	2.27472364
	14135	1449676_at	4.017150889	-4.254635306	-1.185632285	0.27866837	0.43963182	0	2.274630622
	14146	1449703_at	3.350905812	-3.811706416	-1.183267491	0.31042986	0.440353033	0	2.270905215
	17096	1455981_at	6.735744268	-4.128729214	-1.181248178	0.286104541	0.440969819	0	2.267728896
	12549	1438932_at	1.7859277	-3.985165824	-1.179437925	0.295957051	0.441523483	0	2.264885198
	4954	1421555_at	2.986863628	-4.465624057	-1.178874754	0.263988804	0.44169587	0	2.264001248
	271	1416010_a_at	1.670232499	-3.879405218	-1.178827905	0.303868206	0.441710213	0	2.26392773
	16839	1454954_at	2.882897462	-3.66163266	-1.178625181	0.321885151	0.441772285	0	2.263609631
	10749	1431619_a_at	3.473038029	-5.085943536	-1.178533416	0.231723653	0.441800386	0	2.263465655
	12160	1437612_at	2.76172011	-3.951592828	-1.178423533	0.298214817	0.441834037	0	2.263293265
	6945	1423878_at	2.088302556	-3.598803186	-1.177944004	0.327315483	0.44198092	0	2.262541108
	12955	1448294_at	4.635522403	-4.090116907	-1.177787817	0.287959451	0.442028772	0	2.262296176
	3688	1419737_a_at	6.607475631	-4.443515589	-1.17766743	0.265030561	0.442065659	0	2.262107404
	17332	1456734_at	5.1382078	-3.857554784	-1.176296038	0.304933074	0.442486076	0	2.25995812
	14040	1449514_at	3.536016225	-4.439404799	-1.175151977	0.264709354	0.442837108	0	2.258166677
	1117	1416904_at	4.52788185	-4.341654514	-1.174188893	0.270447335	0.443132826	0	2.256659721
	13811	1449257_at	2.179744788	-4.527823484	-1.167480659	0.257845886	0.4451981	0	2.246191077
	2178	1418059_at	3.67935456	-3.696424459	-1.166544013	0.315587137	0.445487232	0	2.244733247
	4036	1420484_a_at	2.456644545	-3.717644797	-1.161271738	0.312367588	0.447118226	0	2.236544925
	6467	1423325_at	3.103918174	-4.069172831	-1.15731869	0.284411289	0.44834503	0	2.230425082
	6619	1423504_at	2.332684845	-3.828508322	-1.156804822	0.302155494	0.448504752	0	2.229630778
	3822	1420059_at	3.13198936	-4.996263411	-1.152237721	0.230619891	0.449926822	0	2.222583655
	10539	1430355_a_at	3.680580353	-4.256633223	-1.151449202	0.270507028	0.450172801	0	2.221369212
	13121	1448477_at	3.873318751	-4.11713247	-1.151306349	0.279637917	0.450217378	0	2.221149267
	7663	1424729_at	4.352355343	-3.734828588	-1.148402186	0.307484576	0.451124584	0	2.216682563
	8062	1425223_at	3.134485354	-3.690343218	-1.148025844	0.311089179	0.45124228	0	2.216104393
	11967	1437035_x_at	3.555402556	-3.761956935	-1.144651335	0.304270186	0.452298985	0	2.210926914
	1439	1417252_at	4.203410848	-4.385294792	-1.142983819	0.260640133	0.45282207	0	2.208372925
	766	1416530_a_at	3.83122273	-4.024330785	-1.142456722	0.28388738	0.452987542	0	2.20756623
	11980	1437061_at	4.183637764	-3.908243572	-1.142184207	0.292250006	0.453073116	0	2.207149277
	6415	1423266_at	4.446620214	-3.668327845	-1.137822051	0.310174581	0.454445108	0	2.200485784
	7369	1424374_at	4.226852298	-3.831113914	-1.136731427	0.296710422	0.454788782	0	2.198822927
	4843	1421425_a_at	2.450075613	-3.632070193	-1.135635109	0.312668822	0.455134511	0	2.197152654
	1772	1417613_at	3.798256894	-4.165518817	-1.135544702	0.272605827	0.455163034	0	2.197014973
	12039	1437256_at	3.976931749	-3.626694621	-1.135493425	0.3130932	0.455179211	0	2.196936887
	9180	1426688_at	5.141069641	-4.959487692	-1.133471582	0.228546102	0.455817563	0	2.193860179
	16566	1453498_x_at	3.73909322	-4.231799037	-1.132560981	0.267631088	0.456105357	0	2.192475895
	9520	1427201_at	1.722774974	-3.760705256	-1.131587473	0.300897676	0.456413233	0	2.190996946
	10848	1431980_a_at	2.736225557	-3.749239249	-1.131387129	0.301764452	0.456476619	0	2.190692707
	2694	1418623_at	4.082402134	-4.191131234	-1.12518122	0.268467189	0.458444432	0	2.181289444
	13228	1448592_at	4.244173414	-4.278162675	-1.124399991	0.262823103	0.45869275	0	2.180108581
	3291	1419296_at	3.485932527	-4.054520714	-1.123624256	0.27712875	0.458939454	0	2.178936655
	10210	1428468_at	2.546998763	-4.063831598	-1.117072574	0.27488161	0.461028367	0	2.169063929
	10255	1428649_at	2.492754837	-4.437812493	-1.11644959	0.251576558	0.461227491	0	2.168127486
	15173	1451010_at	3.640329545	-4.246532034	-1.111925608	0.261843217	0.462676071	0	2.161339352
	1856	1417704_a_at	1.310312904	-3.732273289	-1.110827319	0.29762754	0.463028429	0	2.159694604
	7370	1424375_s_at	4.283472036	-3.690242948	-1.110243876	0.300859291	0.463215722	0	2.158821373
	16807	1454811_a_at	1.730943431	-4.033708835	-1.108931749	0.274916161	0.463637206	0	2.156858825
	12776	1448070_at	2.964194606	-3.798438525	-1.106951605	0.291422804	0.464274	0	2.153900498
	10486	1429878_a_at	4.462656865	-3.998532943	-1.105458937	0.276466132	0.464754604	0	2.151673142
	399	1416142_at	6.830513408	-3.825080459	-1.104139815	0.288657932	0.465179745	0	2.149706668
	15639	1451573_a_at	2.476345055	-4.62815247	-1.102336532	0.238180686	0.465761556	0	2.147021341
	3452	1419467_at	3.245625624	-3.67942127	-1.10205326	0.299518098	0.465853017	0	2.146599817
	13079	1448429_at	3.741027964	-3.912005519	-1.102003067	0.281697728	0.465869224	0	2.146525136
	17368	1459918_at	4.233851419	-3.644110922	-1.099811011	0.301805031	0.466577612	0	2.143266145
	235	1415969_s_at	2.371625434	-3.879920118	-1.098246721	0.283059106	0.467083789	0	2.140943497
	5735	1422472_at	3.146089217	-3.935773591	-1.097407451	0.278828908	0.467355588	0	2.139698392
	10618	1430976_a_at	4.11477922	-4.279512613	-1.095388905	0.255961135	0.468009946	0	2.136706727
	12550	1438933_x_at	1.974038274	-3.728755518	-1.094653533	0.293570744	0.468248561	0	2.135617881
	11473	1435041_at	6.179826623	-3.875536584	-1.093564419	0.2821711	0.468602183	0	2.134006276
	10900	1432211_a_at	4.106234174	-4.220941641	-1.092480478	0.258823877	0.468954391	0	2.132403534
	16915	1455286_at	4.184811872	-4.598251634	-1.091414796	0.2373543	0.469300923	0	2.130828964
	17351	1457970_at	3.471799824	-3.676884032	-1.089998435	0.296446237	0.469761884	0	2.128738055
	1379	1417187_at	4.081022763	-4.065116945	-1.08967926	0.268056067	0.469865824	0	2.128267155
	7415	1424427_at	2.511982904	-4.237671113	-1.089562117	0.257113421	0.469903977	0	2.128094354
	12733	1446165_at	4.566941577	-3.971185492	-1.089429286	0.274333518	0.469947244	0	2.127898425
	2274	1418164_at	3.183743063	-3.992265663	-1.087285455	0.272347972	0.4706461	0	2.124738738
	2134	1418011_a_at	5.069384377	-4.357444855	-1.083812389	0.248726587	0.471780473	0	2.119629907
	13745	1449181_at	1.975238325	-3.974642002	-1.083799616	0.27267855	0.47178465	0	2.119611142
	8570	1425899_a_at	2.970462373	-4.039257425	-1.083040074	0.26812851	0.472033097	0	2.118495515
	4082	1420537_at	2.200776423	-3.834789532	-1.082348101	0.28224446	0.472259558	0	2.117479644
	11021	1433496_at	4.219644933	-4.277968914	-1.079095775	0.252244885	0.473325392	0	2.112711501
	5700	1422431_at	2.800449231	-4.022599875	-1.07887836	0.268204244	0.473396728	0	2.112393138
	17136	1456081_a_at	4.253553512	-3.894528857	-1.076392802	0.276385884	0.474213026	0	2.108756918
	2757	1418698_a_at	2.052701754	-3.8828762	-1.075828913	0.277070104	0.474398412	0	2.107932856
	12863	1448192_s_at	4.336799255	-4.285856156	-1.075634114	0.250972985	0.474462472	0	2.107648252
	2137	1418014_a_at	4.914002247	-4.199582755	-1.075098607	0.256001291	0.474638618	0	2.10686607
	4537	1421062_s_at	5.508200311	-4.536635283	-1.074584339	0.236868135	0.47480784	0	2.106115182
	14474	1450166_at	2.196267482	-4.298674003	-1.074485854	0.249957511	0.474840253	0	2.105971415
	11307	1434419_s_at	3.289815458	-3.924195074	-1.071543483	0.273060708	0.475809676	0	2.101680671
	1380	1417188_s_at	4.193995927	-4.225912545	-1.067549996	0.252619993	0.477128577	0	2.095871107
	17400	1460183_at	3.462160151	-3.808117283	-1.06616864	0.279972638	0.477585639	0	2.093865306
	13454	1448844_at	5.042094875	-3.701997066	-1.066083392	0.287975213	0.47761386	0	2.093741585
	15815	1451791_at	3.76142117	-3.655338192	-1.064260654	0.291152446	0.478217671	0	2.091097969
	15050	1450867_at	4.795552759	-3.615345391	-1.062304382	0.293832059	0.478866567	0	2.088264393
	1564	1417391_a_at	3.32441968	-3.598792501	-1.05998026	0.294537754	0.479638622	0	2.084902995
	11644	1435816_at	6.972599102	-3.717022651	-1.058543111	0.284782529	0.480116655	0	2.082827141
	7884	1425008_a_at	2.096404998	-3.610581574	-1.057950928	0.293013994	0.480313769	0	2.081972378
	4370	1420863_at	3.092960467	-3.748075521	-1.057900599	0.282251676	0.480330525	0	2.081899749
	6323	1423159_at	4.20165192	-3.712659145	-1.057072044	0.284721005	0.480606463	0	2.080704435
	2480	1418393_a_at	3.10704811	-3.627355351	-1.056667722	0.291305268	0.480741175	0	2.080121389
	11786	1436487_x_at	2.614559247	-3.738547724	-1.056431524	0.28257805	0.480819888	0	2.07978086
	1056	1416839_at	3.621715464	-3.826803004	-1.054641668	0.275593404	0.481416779	0	2.077202214
	12132	1437513_a_at	1.7069329	-3.822671773	-1.053429049	0.275574026	0.481821592	0	2.07545701
	9030	1426483_at	3.960599466	-4.213584712	-1.05154295	0.249560178	0.48245191	0	2.072745446
	14753	1450506_a_at	4.463477767	-4.288995698	-1.05139277	0.245137287	0.482502134	0	2.072529692
	192	1415920_at	5.01113314	-3.673648923	-1.04880609	0.285494371	0.483368013	0	2.068817078
	11154	1433913_at	3.331205248	-3.598376733	-1.047882478	0.291209775	0.483677564	0	2.067493047
	4401	1420898_at	3.384371451	-3.721958832	-1.044343765	0.280589822	0.484865408	0	2.062428014
	14781	1450543_at	2.86463172	-3.721389763	-1.043316341	0.280356643	0.48521083	0	2.060959767
	11654	1435843_x_at	3.488935902	-4.27905169	-1.042592225	0.243650299	0.485454428	0	2.059925591
	2135	1418012_at	5.134458531	-4.044967899	-1.041632534	0.257513177	0.485777463	0	2.05855577
	1455	1417271_a_at	4.195685598	-3.698187115	-1.040393217	0.281325197	0.48619494	0	2.05678817
	313	1416052_at	4.477252806	-4.16937325	-1.038547233	0.249089532	0.486817443	0	2.054158113
	12079	1437364_at	4.147664612	-3.848010985	-1.034235578	0.268771472	0.488274527	0	2.048028197
	16197	1452338_s_at	3.042165896	-3.888612251	-1.030107815	0.264903711	0.489673553	0	2.042176861
	11258	1434250_at	4.043941378	-3.63256066	-1.024630837	0.282068473	0.491536059	0	2.034438737
	10628	1431011_at	4.494856771	-3.8680885	-1.019330659	0.263523097	0.493345187	0	2.026978322
	3372	1419380_at	2.594407119	-3.630342594	-1.018924226	0.28066889	0.493484191	0	2.026407365
	14927	1450724_at	3.552482743	-3.862826812	-1.016777683	0.263221142	0.494218978	0	2.023394577
	10474	1429787_x_at	3.270858315	-4.065326904	-1.0161348	0.249951559	0.494439258	0	2.022493126
	16121	1452218_at	3.503409728	-3.782634543	-1.015980069	0.268590597	0.49449229	0	2.022276224
	17573	1460399_at	3.536987593	-3.776310236	-1.01450939	0.268650965	0.494996631	0	2.020215771
	6877	1423797_at	4.332277036	-3.729910864	-1.011633502	0.271221898	0.495984348	0	2.016192657
	11061	1433595_at	2.681808777	-3.708932546	-1.007307512	0.271589601	0.497473813	0	2.010156061
	11352	1434585_at	4.784131246	-3.770500469	-1.004865214	0.266507118	0.498316685	0	2.006756004
	8818	1426219_at	5.261650101	-3.92342659	-1.004593961	0.256050148	0.498410387	0	2.006378733
	17350	1457834_at	4.155862697	-3.741610929	-1.002807813	0.268014989	0.499027832	0	2.003896246
	16637	1453867_at	2.678379453	-3.598098982	-1.000466129	0.278054087	0.499838478	0	2.000646296
	17137	1456082_x_at	4.90078964	-3.673929148	-0.999325937	0.272004684	0.500233667	0	1.999065769
	8813	1426214_at	4.550646878	-3.90332904	-0.992783023	0.254342643	0.50250748	0	1.990020129
	9751	1427539_a_at	3.209672939	-3.708773139	-0.981792916	0.26472175	0.50635008	0	1.974918223
	2154	1418034_at	3.453740169	-4.1377274	-0.980530192	0.236973125	0.506793459	0	1.973190425
	11645	1435817_x_at	7.055712918	-3.76330818	-0.978784745	0.260086259	0.507406975	0	1.970804601
	10417	1429439_at	3.949644608	-3.736124002	-0.978602224	0.261929803	0.507471173	0	1.970555283
	16709	1454176_at	3.987045347	-3.753956084	-0.975980698	0.259987244	0.508394139	0	1.966977831
	2924	1418887_a_at	2.650392708	-3.855406271	-0.974018255	0.252636995	0.509086158	0	1.964304045
	9029	1426482_at	4.125527824	-3.899217485	-0.972088205	0.249303407	0.509767674	0	1.961677939
	1075	1416858_a_at	4.383594741	-3.633524501	-0.968890024	0.266652949	0.510898985	0	1.957334088
	15094	1450919_at	4.778821579	-3.864879949	-0.968627361	0.250622885	0.51099201	0	1.956977761
	10683	1431295_a_at	3.293934379	-3.861794925	-0.965871176	0.250109391	0.511969164	0	1.953242638
	67	1415779_s_at	6.995309479	-4.218318847	-0.965310143	0.228837643	0.512168297	0	1.952483211
	6598	1423479_at	3.991653665	-3.666802972	-0.964658685	0.263078953	0.512399621	0	1.951601754
	17062	1455897_x_at	6.611644939	-4.247665265	-0.962090129	0.226498575	0.513312704	0	1.948130238
	14367	1450030_at	3.435412807	-3.77289355	-0.95902271	0.254187588	0.514405256	0	1.943992577
	825	1416591_at	3.79227019	-3.765553194	-0.958577366	0.254564819	0.514564072	0	1.94339258
	824	1416590_a_at	3.753078554	-3.730971693	-0.954702362	0.255885716	0.515948022	0	1.938179733
	5755	1422495_a_at	6.526087619	-4.309821075	-0.951610938	0.220800567	0.517054787	0	1.934031025
	6811	1423724_at	3.617437747	-3.835558922	-0.944716488	0.246304778	0.519531638	0	1.924810593
	16435	1452744_at	4.780526247	-3.62551903	-0.942492881	0.259960815	0.520333002	0	1.921846194
	3351	1419359_at	4.427292236	-3.816385747	-0.93786072	0.245745787	0.522006357	0	1.915685484
	4671	1421216_a_at	2.332235475	-3.781637948	-0.93748212	0.247903721	0.522143362	0	1.915182825
	376	1416117_at	4.250035824	-3.674717878	-0.936788776	0.254928081	0.522394359	0	1.91426263
	13598	1449011_at	4.21552274	-3.659904203	-0.93223832	0.25471659	0.524044663	0	1.908234297
	12745	1447952_at	3.90739838	-3.744642553	-0.929866132	0.248319063	0.524907046	0	1.905099213
	10314	1428868_a_at	6.726334604	-4.215719673	-0.928113298	0.220155364	0.525545181	0	1.902785977
	5822	1422570_at	4.323325827	-3.611799485	-0.92395899	0.255816801	0.527060694	0	1.897314696
	10681	1431292_a_at	3.169463881	-3.736137199	-0.922388557	0.246882946	0.527634733	0	1.895250514
	13906	1449361_at	1.919393077	-3.731880272	-0.921570812	0.246945439	0.527933891	0	1.894176558
	10891	1432164_a_at	4.140887328	-3.74002838	-0.92072251	0.246180621	0.528244406	0	1.893063113
	14033	1449504_at	2.909603099	-3.74931524	-0.917147455	0.244617322	0.52955504	0	1.888377836
	16453	1452801_at	3.380290916	-3.624274703	-0.915893526	0.252710846	0.530015507	0	1.886737251
	12553	1438940_x_at	6.727227178	-3.819374699	-0.915087145	0.239590828	0.530311837	0	1.885682972
	6236	1423054_at	5.278338943	-3.751190292	-0.912232656	0.243184852	0.53136214	0	1.881955684
	15542	1451454_at	1.828664931	-3.650546329	-0.910804576	0.249498156	0.53188838	0	1.880093715
	12155	1437591_a_at	5.115203431	-3.766802544	-0.909643692	0.241489614	0.532316543	0	1.878581481
	6429	1423282_at	4.360434785	-3.598273377	-0.908358902	0.252442993	0.532790808	0	1.876909257
	375	1416116_at	4.565618459	-3.690778992	-0.900909709	0.244097441	0.535548928	0	1.867243024
	13522	1448921_a_at	3.672323965	-3.624418477	-0.886414241	0.2445673	0.540956975	0	1.848575851
	10161	1428294_at	3.824323933	-3.632108355	-0.883764514	0.243319975	0.541951437	0	1.845183778
	16983	1455632_at	3.810093704	-3.608976791	-0.881683458	0.24430289	0.542733754	0	1.84252406
	16623	1453819_x_at	3.524836978	-3.844654437	-0.874717875	0.227515344	0.545360503	0	1.833649474
	11483	1435102_a_at	3.502321403	-3.791175934	-0.872227644	0.230067836	0.546302661	0	1.830487147
	11377	1434649_at	2.982143418	-3.854298988	-0.87101048	0.22598415	0.546763757	0	1.828943465
	5788	1422530_at	2.798281876	-3.77064994	-0.866732817	0.229862976	0.548387345	0	1.823528588
	793	1416559_at	3.945742539	-3.78189644	-0.861686291	0.227845026	0.550308954	0	1.817161055
	14010	1449480_at	3.32019594	-3.664217816	-0.843580948	0.230221289	0.557258666	0	1.794498787
	7588	1424639_a_at	5.566821961	-3.724500329	-0.83766776	0.22490742	0.559547394	0	1.787158711
	16602	1453712_a_at	3.608356346	-3.634292575	-0.834902354	0.229728988	0.560620982	0	1.783736306
	10218	1428503_a_at	3.428895143	-3.676655234	-0.829907418	0.225723481	0.562565343	0	1.777571287
	15916	1451936_a_at	4.659751387	-3.804574832	-0.816517547	0.214614663	0.567810902	0	1.761149702
	2043	1417908_s_at	4.363279551	-3.73729996	-0.76894378	0.205748478	0.586846957	0	1.704021786
	Estimated Miss rates for Delta=2.47095527952765
		Quantiles	Cutpoints	Miss Rate(%)
		0 -> 0.05	-3.593 -> -2.812	99.95
		0.05 -> 0.1	-2.812 -> -2.228	99.38
		0.1 -> 0.15	-2.228 -> -1.783	96.71
		0.15 -> 0.2	-1.783 -> -1.408	88.64
		0.2 -> 0.25	-1.408 -> -1.077	72.27
		0.25 -> 0.75	-1.077 -> 1.393	30.76
		0.75 -> 0.8	1.393 -> 1.67	88.82
		0.8 -> 0.85	1.67 -> 1.972	94.79
		0.85 -> 0.9	1.972 -> 2.337	97.75
		0.9 -> 0.95	2.337 -> 2.847	99.15
		0.95 -> 1	2.847 -> 3.612	99.8
