# Supplementary material for: A genomic analysis of mouse models of breast cancer reveals molecular features of mouse models and relationships to human breast cancer
Source: Breast Cancer Res. 2014 Jun 5;16(3):R59. doi: 10.1186/bcr3672 (PMC4078930; doi:10.1186/bcr3672)
Supplement: Additional file 2 — Fold change values organized by mouse tumor model type comparing the mouse model to all other types of mouse models. [file bcr3672-S2.zip › Additional_file_2/Ras_SAM/AdditionalFile52_Ras_SAM/UpregulatedGenesgather_gene_ontology_121102.txt]

#	Annotation	Total Genes With Ann	Your Genes (With Ann)	Your Genes (No Ann)	Genome (With Ann)	Genome (No Ann)	ln(Bayes factor)	neg ln(p value)	FE: neg ln(p value)	FE: neg ln(FDR)	Genes
1	GO:0050896 [3]: response to stimulus	22	22	358	2729	9520	34.85	10.41	0.0	0.0	C230052I12Rik C6.1A Ccl20 Cklfsf8 Drpla Ern2 Grm8 Gucy2e H2-Q1 Hif3a Ifi1 Il1rn Ly64 Myo6 Nr4a2 Ogg1 Pde6c Pglyrp1 Rgnef Tacstd1 Tulp1 V1ra6
2	GO:0009605 [4]: response to external stimulus	13	13	367	2159	10090	32.55	10.41	0.0	0.0	C6.1A Ccl20 Cklfsf8 Drpla Grm8 Gucy2e Myo6 Nr4a2 Pde6c Pglyrp1 Rgnef Tulp1 V1ra6
3	GO:0007608 [7]: perception of smell	1	1	379	1176	11073	28.17	10.41	0.0	0.0	Grm8
4	GO:0007606 [6]: sensory perception of chemical stimulus	2	2	378	1223	11026	26.7	10.41	0.0	0.0	Grm8 V1ra6
5	GO:0050874 [3]: organismal physiological process	23	23	357	2385	9864	24.02	10.41	0.0	0.0	Bteb1 Ccl20 Chrm1 Chrng Foxc1 Gad1 Gnao1 Grm8 Gucy2e H2-Q1 Il1rn Myo6 Ndn Nr4a2 Pde6c Pglyrp1 Rgnef Sts Tlx3 Tulp1 Ugt8 V1ra6 Vamp2
6	GO:0007186 [6]: G-protein coupled receptor protein signaling pathway	15	15	365	1872	10377	21.31	10.41	0.0	0.0	Adcy8 Adrb1 Celsr1 Chrm1 Edg4 Fzd6 Ghrhr Gnao1 Grm8 Homer2 P2ry4 Rassf3 Rgs2 Sphk2 V1ra6
7	GO:0009581 [5]: detection of external stimulus	7	7	373	1360	10889	19.87	10.41	0.0	0.0	Grm8 Gucy2e Myo6 Pde6c Rgnef Tulp1 V1ra6
8	GO:0007600 [5]: sensory perception	7	7	373	1350	10899	19.59	10.41	0.0	0.0	Grm8 Gucy2e Myo6 Pde6c Rgnef Tulp1 V1ra6
9	GO:0050789 [2]: regulation of biological process	121	121	259	2170	10079	18.58	10.41	23.88	17.32	2010005A06Rik AI481750 Adcy8 Aes Asb6 Ash2l Bag4 Bat3 Bbx Bcl2l11 Bcl2l14 Bnip3l Bteb1 C330003B14Rik Cadps2 Cald1 Casp7 Cbx2 Ccnt1 Cdc5l Cdx1 Chrm1 Cnot3 Cradd Creb3l1 Cutl1 Dach1 Deaf1 Dhcr7 Dmbt1 Ehf Eif2s1 Eif3s6 Eif4ebp2 Elf3 Ern2 Etv1 Foxc1 Foxj2 Foxk1 Gdf5 Gkn1 Gnao1 Gpc3 Hdac11 Hif3a Hira Hnf4a Ighmbp2 Ing3 Kcnma1 Kcnn4 Klf3 Klf5 Lhx2 Maz Mllt1 Mrg1 Mta3 Myt1l Nck2 Ncoa1 Ndn Nf1 Nfic Nfix …
10	GO:0050791 [3]: regulation of physiological process	110	110	270	1950	10299	16.76	10.41	22.06	16.19	2010005A06Rik AI481750 Aes Asb6 Ash2l Bag4 Bat3 Bbx Bcl2l11 Bcl2l14 Bnip3l Bteb1 C330003B14Rik Cadps2 Cald1 Casp7 Cbx2 Ccnt1 Cdc5l Cdx1 Cnot3 Cradd Creb3l1 Cutl1 Dach1 Deaf1 Dhcr7 Ehf Eif2s1 Eif3s6 Eif4ebp2 Elf3 Ern2 Etv1 Foxc1 Foxj2 Foxk1 Gdf5 Gkn1 Gnao1 Hdac11 Hif3a Hira Hnf4a Ighmbp2 Ing3 Kcnn4 Klf3 Klf5 Lhx2 Maz Mllt1 Mrg1 Mta3 Myt1l Nck2 Ncoa1 Ndn Nfic Nfix Nfkbil1 Nr4a1 Nr4a2 Pax9 Pbx2 Pcaf…
11	GO:0006355 [7]: regulation of transcription, DNA-dependent	87	87	293	1441	10808	14.83	10.41	20.16	14.92	2010005A06Rik AI481750 Aes Asb6 Ash2l Bbx Bteb1 C330003B14Rik Cbx2 Ccnt1 Cdc5l Cdx1 Cnot3 Creb3l1 Cutl1 Dach1 Deaf1 Ehf Elf3 Ern2 Etv1 Foxc1 Foxj2 Foxk1 Hdac11 Hif3a Hira Hnf4a Ighmbp2 Ing3 Klf3 Klf5 Lhx2 Maz Mllt1 Mrg1 Mta3 Myt1l Ncoa1 Ndn Nfic Nfix Nfkbil1 Nr4a1 Nr4a2 Pax9 Pbx2 Pcaf Phf2 Phf21a Pitx1 Pml Pou2f1 Pparbp Ppargc1a Rab15 Ring1 Rnf110 Satb1 Sdccag33 Six1 Six2 Six3 Six4 Smad1 Smarcd2 …
12	GO:0006351 [7]: transcription, DNA-dependent	88	88	292	1467	10782	14.77	10.41	20.1	14.92	2010005A06Rik AI481750 Aes Asb6 Ash2l Bbx Bteb1 C330003B14Rik Cbx2 Ccnt1 Cdc5l Cdx1 Cnot3 Creb3l1 Cutl1 Dach1 Deaf1 Ehf Elf3 Ern2 Etv1 Foxc1 Foxj2 Foxk1 Hdac11 Hif3a Hira Hnf4a Ighmbp2 Ing3 Klf3 Klf5 Lhx2 Maz Mllt1 Mrg1 Mta3 Myt1l Ncoa1 Ndn Nfic Nfix Nfkbil1 Nr4a1 Nr4a2 Pax9 Pbx2 Pcaf Phf2 Phf21a Pitx1 Pml Pou2f1 Pparbp Ppargc1a Rab15 Ring1 Rnf110 Satb1 Sdccag33 Six1 Six2 Six3 Six4 Smad1 Smarcd2 …
13	GO:0050877 [4]: neurophysiological process	13	13	367	1494	10755	14.3	10.41	0.0	0.0	Chrm1 Chrng Gad1 Grm8 Gucy2e Myo6 Nr4a2 Pde6c Rgnef Tulp1 Ugt8 V1ra6 Vamp2
14	GO:0045449 [6]: regulation of transcription	87	87	293	1468	10781	13.98	10.41	19.3	14.46	2010005A06Rik AI481750 Aes Asb6 Ash2l Bbx Bteb1 C330003B14Rik Cbx2 Ccnt1 Cdc5l Cdx1 Cnot3 Creb3l1 Cutl1 Dach1 Deaf1 Ehf Elf3 Ern2 Etv1 Foxc1 Foxj2 Foxk1 Hdac11 Hif3a Hira Hnf4a Ighmbp2 Ing3 Klf3 Klf5 Lhx2 Maz Mllt1 Mrg1 Mta3 Myt1l Ncoa1 Ndn Nfic Nfix Nfkbil1 Nr4a1 Nr4a2 Pax9 Pbx2 Pcaf Phf2 Phf21a Pitx1 Pml Pou2f1 Pparbp Ppargc1a Rab15 Ring1 Rnf110 Satb1 Sdccag33 Six1 Six2 Six3 Six4 Smad1 Smarcd2 …
15	GO:0006350 [6]: transcription	89	89	291	1522	10727	13.84	10.41	19.14	14.46	2010005A06Rik AI481750 Aes Asb6 Ash2l Bbx Bteb1 C330003B14Rik Cbx2 Ccnt1 Cdc5l Cdx1 Cnot3 Creb3l1 Cutl1 Dach1 Deaf1 Ehf Elf3 Ern2 Etv1 Foxc1 Foxj2 Foxk1 Hdac11 Hif3a Hira Hnf4a Ighmbp2 Ing3 Klf3 Klf5 Lhx2 Maz Mllt1 Mrg1 Mta3 Myt1l Ncoa1 Ndn Nfic Nfix Nfkbil1 Nr4a1 Nr4a2 Pax9 Pbx2 Pcaf Phf2 Phf21a Pitx1 Pml Pou2f1 Pparbp Ppargc1a Ppp1r1b Rab15 Ring1 Rnf110 Satb1 Sdccag33 Six1 Six2 Six3 Six4 Smad1 …
16	GO:0019219 [5]: regulation of nucleobase, nucleoside, nucleotide and nucleic acid metabolism	87	87	293	1475	10774	13.77	10.41	19.08	14.46	2010005A06Rik AI481750 Aes Asb6 Ash2l Bbx Bteb1 C330003B14Rik Cbx2 Ccnt1 Cdc5l Cdx1 Cnot3 Creb3l1 Cutl1 Dach1 Deaf1 Ehf Elf3 Ern2 Etv1 Foxc1 Foxj2 Foxk1 Hdac11 Hif3a Hira Hnf4a Ighmbp2 Ing3 Klf3 Klf5 Lhx2 Maz Mllt1 Mrg1 Mta3 Myt1l Ncoa1 Ndn Nfic Nfix Nfkbil1 Nr4a1 Nr4a2 Pax9 Pbx2 Pcaf Phf2 Phf21a Pitx1 Pml Pou2f1 Pparbp Ppargc1a Rab15 Ring1 Rnf110 Satb1 Sdccag33 Six1 Six2 Six3 Six4 Smad1 Smarcd2 …
17	GO:0007166 [5]: cell surface receptor linked signal transduction	30	30	350	2272	9977	13.63	10.41	0.0	0.0	Acvr1b Adcy8 Adrb1 Aes Celsr1 Chrm1 Csnk1e Csnk2a1 Ddr1 Edg4 Eif4ebp2 Epha2 Ephb4 Fzd6 Gfra4 Ghrhr Gnao1 Grm8 Homer2 Il1rn Lrp5 Lrp6 Nck2 P2ry4 Rassf3 Rgs2 Six3 Smad1 Sphk2 V1ra6
18	GO:0019222 [4]: regulation of metabolism	91	91	289	1604	10645	12.9	10.41	18.18	13.69	2010005A06Rik AI481750 Aes Asb6 Ash2l Bbx Bteb1 C330003B14Rik Cbx2 Ccnt1 Cdc5l Cdx1 Cnot3 Creb3l1 Cutl1 Dach1 Deaf1 Ehf Eif2s1 Eif3s6 Eif4ebp2 Elf3 Ern2 Etv1 Foxc1 Foxj2 Foxk1 Hdac11 Hif3a Hira Hnf4a Ighmbp2 Ing3 Klf3 Klf5 Lhx2 Maz Mllt1 Mrg1 Mta3 Myt1l Ncoa1 Ndn Nfic Nfix Nfkbil1 Nr4a1 Nr4a2 Pax9 Pbx2 Pcaf Phf2 Phf21a Pitx1 Pml Pou2f1 Pparbp Ppargc1a Pum2 Rab15 Ring1 Rnf110 Satb1 Sdccag33 Six1 S…
19	GO:0050875 [3]: cellular physiological process	287	287	93	7647	4602	11.5	10.41	16.66	12.29	1110032D12Rik 1500040F11Rik 1700012L04Rik 1700030A21Rik 2010005A06Rik 2200003E03Rik 2610018G03Rik 2810441O16Rik AI481750 AI848100 AU041707 Aass Abcb7 Ace2 Acvr1b Adarb1 Adcy8 Adipor1 Aes Apom Aqp5 Arg1 Arhgap5 Arid1a Arl5 Asb6 Ash2l Asns Ass1 Atp1b1 Atp9a B4galt6 Bag4 Bat3 Bbx Bcl2l11 Bcl2l14 Bicd2 Bnip3l Bphl Btc Bteb1 C230052I12Rik C330003B14Rik Cadps2 Car6 Casp7 Cblc Cbx2 Ccnt1 Cdc5l Cdca3 Cdx…
20	GO:0006139 [5]: nucleobase, nucleoside, nucleotide and nucleic acid metabolism	115	115	265	2312	9937	10.91	10.41	16.07	11.81	1700012L04Rik 2010005A06Rik 2810441O16Rik AI481750 Adarb1 Adcy8 Aes Arid1a Asb6 Ash2l Bbx Bteb1 C230052I12Rik C330003B14Rik Cbx2 Ccnt1 Cdc5l Cdx1 Cnot3 Creb3l1 Cutl1 Dach1 Dck Deaf1 Ehf Elf3 Ern2 Etv1 Fnbp3 Foxc1 Foxj2 Foxk1 Gne Gucy2e H1f0 Hdac11 Hif3a Hira Hnf4a Ighmbp2 Ing3 Kcnma1 Klf3 Klf5 Lhx2 Maz Mllt1 Mrg1 Mta3 Myt1l Ncoa1 Ndn Nfic Nfix Nfkbil1 Nr4a1 Nr4a2 Ogg1 Orc4l Pabpn1 Papss1 Pax9 Pbx…
21	GO:0044238 [4]: primary metabolism	201	201	179	4855	7394	10.45	10.41	15.51	11.34	1700012L04Rik 1700030A21Rik 2010005A06Rik 2200003E03Rik 2610018G03Rik 2810441O16Rik AI481750 AU041707 Ace2 Acvr1b Adarb1 Adcy8 Adipor1 Aes Arg1 Arid1a Asb6 Ash2l Asns Ass1 B4galt6 Bag4 Bbx Bteb1 C230052I12Rik C330003B14Rik Casp7 Cblc Cbx2 Ccnt1 Cdc5l Cdx1 Cnot3 Creb3l1 Csnk1e Csnk2a1 Cutl1 D3Bwg0562e Dach1 Dck Ddr1 Deaf1 Dhcr7 Dnajb12 Dyrk3 Ehf Eif2s1 Eif3s6 Eif4ebp2 Elf3 Epha2 Ephb4 Ern2 Ero1l E…
22	GO:0044237 [4]: cellular metabolism	206	206	174	5060	7189	9.67	10.41	14.71	10.62	1500040F11Rik 1700012L04Rik 1700030A21Rik 2010005A06Rik 2200003E03Rik 2610018G03Rik 2810441O16Rik AI481750 AU041707 Aass Ace2 Acvr1b Adarb1 Adcy8 Adipor1 Aes Arg1 Arid1a Asb6 Ash2l Asns Ass1 B4galt6 Bag4 Bbx Bphl Bteb1 C230052I12Rik C330003B14Rik Car6 Casp7 Cblc Cbx2 Ccnt1 Cdc5l Cdx1 Cnot3 Creb3l1 Csnk1e Csnk2a1 Cutl1 D3Bwg0562e Dach1 Dck Ddr1 Deaf1 Dhcr7 Dnajb12 Drpla Dyrk3 Ehf Eif2s1 Eif3s6 Eif…
23	GO:0009607 [4]: response to biotic stimulus	8	8	372	986	11263	8.34	10.41	0.0	0.0	Ccl20 Ern2 H2-Q1 Ifi1 Il1rn Ly64 Pglyrp1 Tacstd1
24	GO:0006950 [4]: response to stress	5	5	375	802	11447	7.97	10.41	0.0	0.0	C230052I12Rik Ccl20 Ern2 Hif3a Ogg1
25	GO:0006952 [5]: defense response	7	7	373	901	11348	7.59	10.41	0.0	0.0	Ccl20 H2-Q1 Ifi1 Il1rn Ly64 Pglyrp1 Tacstd1
26	GO:0008152 [3]: metabolism	212	212	168	5390	6859	7.55	10.41	12.52	8.52	1500040F11Rik 1700012L04Rik 1700030A21Rik 2010005A06Rik 2200003E03Rik 2610018G03Rik 2810441O16Rik AI481750 AU041707 Aass Ace2 Acvr1b Adarb1 Adcy8 Adipor1 Aes Arg1 Arid1a Asb6 Ash2l Asns Ass1 B4galt6 Bag4 Bbx Bphl Bteb1 C230052I12Rik C330003B14Rik Car6 Casp7 Cblc Cbx2 Ccnt1 Cdc5l Cdx1 Cnot3 Creb3l1 Csnk1e Csnk2a1 Cutl1 D3Bwg0562e Dach1 Dck Ddr1 Deaf1 Decr2 Dhcr7 Dnajb12 Drpla Dyrk3 Ehf Eif2s1 Eif3…
27	GO:0009613 [5]: response to pest, pathogen or parasite	1	1	379	515	11734	7.38	10.41	0.0	0.0	Ccl20
28	GO:0006955 [4]: immune response	4	4	376	708	11541	7.08	10.41	0.0	0.0	Ccl20 H2-Q1 Il1rn Pglyrp1
29	GO:0043207 [5]: response to external biotic stimulus	2	2	378	550	11699	6.26	10.01	0.0	0.0	Ccl20 Pglyrp1
30	GO:0001738 [5]: morphogenesis of a polarized epithelium	3	3	377	1	12248	3.25	6.78	9.15	5.23	Celsr1 Crb3 Ptk7
31	GO:0007275 [2]: development	73	73	307	1565	10684	3.07	6.63	8.07	4.28	1700017G21Rik 2810422M04Rik Acvr1b Aes Arhgap5 Brd2 Bteb1 Cald1 Cdx1 Celsr1 Chl1 Col9a2 Crb3 Cutl1 Dach1 Dhcr7 Dmbt1 Elavl3 Elf3 Epha2 Etv1 Foxc1 Foxk1 Fzd6 Gdf5 Gfra4 Gpc3 Hira Hras1 Id2 Igsf9 Kcnma1 Klc3 Lhx2 Lrp5 Lrp6 Ltbr Mea1 Mlph Mrg1 Myh9 Mylc2pl Nck2 Ndn Nf1 Nfic Nr4a2 Pax9 Phc1 Pitx1 Pkp2 Pparbp Ptk7 Rhoq Scrib Setdb1 Six1 Six2 Six3 Six4 Slc5a1 Smad1 Socs2 Sorl1 Sox10 Spry2 Sry Strbp Tlx…
32	GO:0009101 [7]: glycoprotein biosynthesis	9	9	371	62	12187	2.54	5.93	8.24	4.38	Galnt10 Galnt2 Galnt7 Gcs1 Ogt Phlda1 St6galnac1 St6galnac2 St8sia1
33	GO:0007242 [5]: intracellular signaling cascade	36	36	344	635	11614	2.29	5.62	7.52	3.9	AW049765 Adcy8 Arhgap5 Arhgef2 Arl5 Asb6 Bcar3 Bteb1 Cdc42ep1 Eif4ebp2 Gucy2e Hras1 Inppl1 Lnx1 Nck2 Nphs1 Nrk Prkcz Rab15 Rab17 Rab27b Rab3d Rab4a Rasal1 Rasd2 Rgnef Rhoq Rhpn2 Rock1 Scrib Smad1 Socs2 Sos1 Sphk2 Stat6 Tiam2
34	GO:0006493 [9]: O-linked glycosylation	4	4	376	8	12241	2.15	5.51	8.02	4.28	Galnt10 Galnt2 Galnt7 Ogt
35	GO:0009100 [7]: glycoprotein metabolism	9	9	371	67	12182	2.04	5.33	7.73	4.05	Galnt10 Galnt2 Galnt7 Gcs1 Ogt Phlda1 St6galnac1 St6galnac2 St8sia1
36	GO:0009611 [5]: response to wounding	1	1	379	331	11918	2.01	5.33	0.0	0.0	Ccl20
37	GO:0009790 [3]: embryonic development	14	14	366	160	12089	1.62	4.89	7.15	3.63	Acvr1b Celsr1 Dmbt1 Elf3 Gdf5 Hira Lrp5 Lrp6 Pparbp Ptk7 Scrib Setdb1 Six3 Top2a
38	GO:0006486 [8]: protein amino acid glycosylation	8	8	372	58	12191	1.46	4.73	7.16	3.63	Galnt10 Galnt2 Galnt7 Gcs1 Ogt St6galnac1 St6galnac2 St8sia1
39	GO:0030859 [5]: polarized epithelial cell differentiation	2	2	378	0	12249	1.1	4.35	7.01	3.58	Crb3 Ptk7
40	GO:0045198 [6]: establishment of epithelial cell polarity	2	2	378	0	12249	1.1	4.35	7.01	3.58	Crb3 Ptk7
41	GO:0007165 [4]: signal transduction	71	71	309	2989	9260	0.5	3.73	0.0	0.0	AW049765 Acvr1b Adcy8 Adrb1 Aes Arhgap5 Arhgef2 Arl5 Asb6 Bcar3 Bteb1 Ccl20 Cdc42ep1 Celsr1 Chrm1 Cradd Csnk1e Csnk2a1 Ddr1 Edg4 Eif4ebp2 Epha2 Ephb4 Fzd6 Gfra4 Ghrhr Gnao1 Grm8 Gucy2e Hif3a Homer2 Hras1 Il1rn Inppl1 Lnx1 Lrba Lrp5 Lrp6 Nck2 Ncoa1 Nphs1 Nrk P2ry4 Pde6c Ppp1r1b Prkcz Ptk7 Rab15 Rab17 Rab27b Rab3d Rab4a Rasal1 Rasd2 Rassf3 Rgnef Rgs2 Rhoq Rhpn2 Rock1 Rtkn Scrib Six3 Smad1 Socs2 Sos…
42	GO:0017157 [6]: regulation of exocytosis	3	3	377	7	12242	0.04	0.0	5.89	2.75	Cadps2 Rab3d Vamp2
43	GO:0035089 [7]: establishment of apical/basal cell polarity	2	2	378	1	12248	0.03	0.0	5.93	2.76	Crb3 Ptk7
44	GO:0042074 [6]: cell migration during gastrulation	2	2	378	1	12248	0.03	0.0	5.93	2.76	Lrp5 Lrp6
45	GO:0045197 [7]: establishment and/or maintenance of epithelial cell polarity	2	2	378	1	12248	0.03	0.0	5.93	2.76	Crb3 Ptk7
46	GO:0050795 [3]: regulation of behavior	2	2	378	1	12248	0.03	0.0	5.93	2.76	Chrm1 Ppp1r1b
47	GO:0001824 [3]: blastocyst development	2	2	378	1	12248	0.03	0.0	5.93	2.76	Dmbt1 Setdb1
48	GO:0001832 [4]: blastocyst growth	2	2	378	1	12248	0.03	0.0	5.93	2.76	Dmbt1 Setdb1
49	GO:0001833 [5]: inner cell mass cell proliferation	2	2	378	1	12248	0.03	0.0	5.93	2.76	Dmbt1 Setdb1
50	GO:0009064 [7]: glutamine family amino acid metabolism	4	4	376	17	12232	-0.06	0.0	5.74	2.64	Arg1 Asns Ass1 Pycr1
51	GO:0009792 [4]: embryonic development (sensu Metazoa)	8	8	372	81	12168	-0.36	0.0	5.24	2.23	Dmbt1 Hira Lrp5 Lrp6 Pparbp Setdb1 Six3 Top2a
52	GO:0009795 [4]: embryonic morphogenesis	8	8	372	82	12167	-0.42	0.0	5.18	2.19	Celsr1 Gdf5 Lrp5 Lrp6 Pparbp Ptk7 Scrib Six3
53	GO:0006259 [5]: DNA metabolism	22	22	358	399	11850	-0.45	0.0	4.76	1.85	1700012L04Rik Arid1a C230052I12Rik Cbx2 H1f0 Hdac11 Kcnma1 Nfic Nfix Ogg1 Orc4l Pole2 Pparbp Ppfibp2 Ring1 Satb1 Set Setdb1 Smarcd2 Tmem38b Top2a Top3b
54	GO:0007154 [3]: cell communication	90	90	290	3519	8730	-0.5	0.0	0.01	0.0	2010005A06Rik AW049765 Acvr1b Adcy8 Adrb1 Aes Arhgap5 Arhgef2 Arl5 Asb6 Bcar3 Bteb1 C920006C10Rik Catns Ccl20 Cdc42ep1 Celsr1 Chrm1 Chrng Clstn1 Col11a2 Col4a4 Col9a2 Col9a3 Cradd Csnk1e Csnk2a1 Ddr1 Dsc2 Dsg2 Edg4 Eif4ebp2 Epha2 Ephb4 Fzd6 Gad1 Gfra4 Ghrhr Gja12 Gjb1 Gnao1 Grm8 Gucy2e Hif3a Homer2 Hras1 Il1rn Inppl1 Lnx1 Lrba Lrp5 Lrp6 Nck2 Ncoa1 Nphs1 Nr4a2 Nrk P2ry4 Pard3 Pde6c Pkp2 Ppp1r1b Pr…
55	GO:0006325 [7]: establishment and/or maintenance of chromatin architecture	11	11	369	146	12103	-0.63	0.0	4.84	1.89	1700012L04Rik Arid1a Cbx2 H1f0 Hdac11 Ring1 Satb1 Set Setdb1 Smarcd2 Tmem38b
56	GO:0030010 [6]: establishment of cell polarity	2	2	378	2	12247	-0.64	0.0	5.26	2.23	Crb3 Ptk7
57	GO:0042733 [7]: embryonic digit morphogenesis	2	2	378	2	12247	-0.64	0.0	5.26	2.23	Lrp5 Lrp6
58	GO:0000067 [6]: DNA replication and chromosome cycle	9	9	371	110	12139	-0.89	0.0	4.63	1.83	Nfic Nfix Orc4l Pole2 Pparbp Set Stag1 Top2a Top3b
59	GO:0016337 [5]: cell-cell adhesion	8	8	372	91	12158	-0.94	0.0	4.62	1.83	2010005A06Rik C920006C10Rik Celsr1 Clstn1 Dsc2 Dsg2 Pard3 Pkp2
60	GO:0006323 [6]: DNA packaging	11	11	369	155	12094	-0.99	0.0	4.45	1.77	1700012L04Rik Arid1a Cbx2 H1f0 Hdac11 Ring1 Satb1 Set Setdb1 Smarcd2 Tmem38b
61	GO:0009653 [3]: morphogenesis	45	45	335	1061	11188	-1.04	0.0	3.79	1.44	Aes Arhgap5 Cald1 Celsr1 Chl1 Col9a2 Crb3 Cutl1 Dhcr7 Dmbt1 Elavl3 Elf3 Etv1 Foxc1 Gdf5 Gfra4 Gpc3 Id2 Igsf9 Klc3 Lhx2 Lrp5 Lrp6 Ltbr Mrg1 Myh9 Mylc2pl Nck2 Ndn Nf1 Nfic Nr4a2 Pax9 Pkp2 Pparbp Ptk7 Rhoq Scrib Six3 Slc5a1 Smad1 Socs2 Spry2 Tlx3 Ugt8
62	GO:0030182 [4]: neuron differentiation	4	4	376	24	12225	-1.08	0.0	4.67	1.84	Epha2 Nr4a2 Socs2 Tlx3
63	GO:0030326 [6]: embryonic limb morphogenesis	4	4	376	24	12225	-1.08	0.0	4.67	1.84	Gdf5 Lrp5 Lrp6 Pparbp
64	GO:0035113 [5]: embryonic appendage morphogenesis	4	4	376	24	12225	-1.08	0.0	4.67	1.84	Gdf5 Lrp5 Lrp6 Pparbp
65	GO:0000050 [5]: urea cycle	2	2	378	3	12246	-1.12	0.0	4.77	1.85	Arg1 Ass1
66	GO:0007264 [6]: small GTPase mediated signal transduction	12	12	368	184	12065	-1.22	0.0	4.16	1.61	Arhgap5 Arl5 Cdc42ep1 Hras1 Rab15 Rab17 Rab27b Rab3d Rab4a Rasd2 Rhoq Sos1
67	GO:0035107 [4]: appendage morphogenesis	4	4	376	26	12223	-1.31	0.0	4.43	1.77	Gdf5 Lrp5 Lrp6 Pparbp
68	GO:0035108 [5]: limb morphogenesis	4	4	376	26	12223	-1.31	0.0	4.43	1.77	Gdf5 Lrp5 Lrp6 Pparbp
69	GO:0002009 [4]: morphogenesis of an epithelium	5	5	375	42	12207	-1.34	0.0	4.34	1.74	Celsr1 Crb3 Dmbt1 Ptk7 Scrib
70	GO:0030154 [3]: cell differentiation	17	17	363	313	11936	-1.4	0.0	3.81	1.44	Crb3 Cutl1 Dhcr7 Dmbt1 Elavl3 Epha2 Foxk1 Mlph Nf1 Nr4a2 Pparbp Ptk7 Socs2 Sox10 Strbp Tlx3 Ugt8
71	GO:0016055 [6]: Wnt receptor signaling pathway	7	7	373	80	12169	-1.41	0.0	4.15	1.61	Aes Csnk1e Csnk2a1 Fzd6 Lrp5 Lrp6 Six3
72	GO:0035088 [6]: establishment and/or maintenance of apical/basal cell polarity	2	2	378	4	12245	-1.48	0.0	4.38	1.77	Crb3 Ptk7
73	GO:0000051 [4]: urea cycle intermediate metabolism	2	2	378	4	12245	-1.48	0.0	4.38	1.77	Arg1 Ass1
74	GO:0006525 [5]: arginine metabolism	2	2	378	4	12245	-1.48	0.0	4.38	1.77	Arg1 Ass1
75	GO:0009247 [8]: glycolipid biosynthesis	2	2	378	4	12245	-1.48	0.0	4.38	1.77	St6galnac1 Ugt8
76	GO:0009311 [7]: oligosaccharide metabolism	2	2	378	4	12245	-1.48	0.0	4.38	1.77	Gcs1 St6galnac1
77	GO:0030855 [4]: epithelial cell differentiation	3	3	377	15	12234	-1.64	0.0	4.15	1.61	Crb3 Dmbt1 Ptk7
78	GO:0007610 [2]: behavior	7	7	373	85	12164	-1.67	0.0	3.87	1.44	Celsr1 Chl1 Chrm1 Etv1 Gnao1 Ppp1r1b Rasd2
79	GO:0043170 [4]: macromolecule metabolism	87	87	293	2409	9840	-1.73	0.0	2.66	1.08	1700012L04Rik 1700030A21Rik 2200003E03Rik 2610018G03Rik Ace2 Acvr1b Adcy8 B4galt6 Bag4 Casp7 Cblc Csnk1e Csnk2a1 D3Bwg0562e Ddr1 Dnajb12 Dyrk3 Eif2s1 Eif3s6 Eif4ebp2 Epha2 Ephb4 Ern2 Ero1l Fbxw11 Fkbp4 Furin Galnt10 Galnt2 Galnt7 Gcs1 Ggta1 Gne Gucy2e Gyk H1f0 Hk1 Hs3st3b1 Impa1 Klk11 Klk5 Lgtn Lnx1 Man1b1 Mapk13 Mark2 Mmp15 Nrd1 Nrk Ogg1 Ogt Park2 Pcaf Pck2 Pdk2 Pfdn5 Pglyrp1 Phlda1 Pml Ppp2cb P…
80	GO:0006260 [6]: DNA replication	7	7	373	87	12162	-1.76	0.0	3.77	1.44	Nfic Nfix Orc4l Pole2 Pparbp Set Top3b
81	GO:0007059 [7]: chromosome segregation	3	3	377	16	12233	-1.78	0.0	4.0	1.49	Stag1 Top2a Top3b
82	GO:0006664 [7]: glycolipid metabolism	2	2	378	5	12244	-1.79	0.0	4.07	1.54	St6galnac1 Ugt8
83	GO:0016192 [5]: vesicle-mediated transport	13	13	367	234	12015	-1.93	0.0	3.32	1.33	Cadps2 Hras1 Lman1 Lrba Lrp5 Lrp6 Lrp8 Pacs1 Rab3d Rab4a Sorl1 Stx5a Vamp2
84	GO:0044260 [5]: cellular macromolecule metabolism	82	82	298	2297	9952	-1.99	0.0	2.36	1.02	1700012L04Rik 1700030A21Rik 2200003E03Rik 2610018G03Rik Ace2 Acvr1b Adcy8 Bag4 Casp7 Cblc Csnk1e Csnk2a1 D3Bwg0562e Ddr1 Dnajb12 Dyrk3 Eif2s1 Eif3s6 Eif4ebp2 Epha2 Ephb4 Ern2 Ero1l Fbxw11 Fkbp4 Furin Galnt10 Galnt2 Galnt7 Gcs1 Gne Gucy2e H1f0 Hk1 Hs3st3b1 Impa1 Klk11 Klk5 Lgtn Lnx1 Man1b1 Mapk13 Mark2 Mmp15 Nrd1 Nrk Ogt Park2 Pcaf Pck2 Pdk2 Pfdn5 Pglyrp1 Phlda1 Pml Ppp2cb Prkcz Prss8 Ptk7 Pum2 Rn…
85	GO:0043283 [4]: biopolymer metabolism	49	49	331	1276	10973	-2.0	0.0	2.6	1.08	1700012L04Rik 2200003E03Rik 2810441O16Rik AI481750 Ace2 Adarb1 Adcy8 Arid1a C230052I12Rik Casp7 Cblc Cbx2 D3Bwg0562e Ern2 Fnbp3 Furin Gne H1f0 Hdac11 Kcnma1 Klk11 Klk5 Lnx1 Man1b1 Mmp15 Nfic Nfix Nrd1 Ogg1 Orc4l Pabpn1 Park2 Pole2 Pparbp Ppfibp2 Prss8 Pum2 Ring1 Satb1 Set Setdb1 Smarcd2 Ssb St14 Tmem38b Top2a Top3b Ube2c Zfp162
86	GO:0030148 [8]: sphingolipid biosynthesis	2	2	378	6	12243	-2.05	0.0	3.8	1.44	B4galt6 St6galnac1
87	GO:0007626 [3]: locomotory behavior	4	4	376	34	12215	-2.06	0.0	3.63	1.44	Celsr1 Chrm1 Gnao1 Rasd2
88	GO:0040007 [3]: growth	7	7	373	94	12155	-2.07	0.0	3.42	1.39	Aes Dmbt1 Gdf5 Gpc3 Ndn Setdb1 Socs2
89	GO:0009987 [2]: cellular process	327	327	53	10212	2037	-2.09	0.0	2.38	1.04	1110032D12Rik 1500040F11Rik 1700012L04Rik 1700030A21Rik 2010005A06Rik 2200003E03Rik 2610018G03Rik 2810441O16Rik AI481750 AI848100 AU041707 AW049765 Aass Abcb7 Ace2 Acvr1b Adarb1 Adcy8 Adipor1 Adrb1 Aes Apom Aqp5 Arg1 Arhgap5 Arhgef2 Arid1a Arl5 Asb6 Ash2l Asns Ass1 Atp1b1 Atp9a B4galt6 Bag4 Bat3 Bbx Bcar3 Bcl2l11 Bcl2l14 Bicd2 Bnip3l Bphl Btc Bteb1 C230052I12Rik C330003B14Rik C920006C10Rik Cadps2…
90	GO:0050794 [3]: regulation of cellular process	24	24	356	550	11699	-2.17	0.0	2.74	1.11	Bag4 Bat3 Bcl2l11 Bcl2l14 Bnip3l Cadps2 Casp7 Cradd Dhcr7 Dmbt1 Gdf5 Gkn1 Nck2 Ndn Nf1 Nr4a1 Rab3d Rab4a Six3 Socs2 Spry2 Stat6 Ube2c Vamp2
91	GO:0007369 [5]: gastrulation	3	3	377	20	12229	-2.27	0.0	3.49	1.44	Hira Lrp5 Lrp6
92	GO:0009190 [7]: cyclic nucleotide biosynthesis	3	3	377	20	12229	-2.27	0.0	3.49	1.44	Adcy8 Gucy2e Thtpa
93	GO:0007163 [5]: establishment and/or maintenance of cell polarity	2	2	378	7	12242	-2.27	0.0	3.57	1.44	Crb3 Ptk7
94	GO:0046467 [7]: membrane lipid biosynthesis	4	4	376	37	12212	-2.28	0.0	3.38	1.37	AU041707 B4galt6 St6galnac1 Ugt8
95	GO:0006445 [7]: regulation of translation	4	4	376	37	12212	-2.28	0.0	3.38	1.37	Eif2s1 Eif3s6 Eif4ebp2 Pum2
96	GO:0044267 [6]: cellular protein metabolism	75	75	305	2134	10115	-2.3	0.0	2.0	0.89	1700012L04Rik 1700030A21Rik 2610018G03Rik Ace2 Acvr1b Adcy8 Bag4 Casp7 Cblc Csnk1e Csnk2a1 Ddr1 Dnajb12 Dyrk3 Eif2s1 Eif3s6 Eif4ebp2 Epha2 Ephb4 Ern2 Ero1l Fbxw11 Fkbp4 Furin Galnt10 Galnt2 Galnt7 Gcs1 Gucy2e H1f0 Hs3st3b1 Klk11 Klk5 Lgtn Lnx1 Man1b1 Mapk13 Mark2 Mmp15 Nrd1 Nrk Ogt Park2 Pcaf Pdk2 Pfdn5 Phlda1 Pml Ppp2cb Prkcz Prss8 Ptk7 Pum2 Rnf110 Rock1 Rpl14 Rpl24 Rpl31 Rpl37 Rpl39 Satb1 Set S…
97	GO:0016568 [8]: chromatin modification	6	6	374	78	12171	-2.32	0.0	3.2	1.26	Cbx2 Hdac11 Ring1 Satb1 Setdb1 Smarcd2
98	GO:0035295 [3]: tube development	5	5	375	57	12192	-2.32	0.0	3.26	1.29	Cutl1 Dhcr7 Pparbp Ptk7 Spry2
99	GO:0006464 [7]: protein modification	41	41	339	1075	11174	-2.33	0.0	2.26	0.99	2610018G03Rik Acvr1b Csnk1e Csnk2a1 Ddr1 Dyrk3 Epha2 Ephb4 Ern2 Fbxw11 Galnt10 Galnt2 Galnt7 Gcs1 Gucy2e Hs3st3b1 Lnx1 Mapk13 Mark2 Nrk Ogt Park2 Pcaf Pdk2 Pml Ppp2cb Prkcz Ptk7 Rnf110 Rock1 Satb1 Smad1 St6galnac1 St6galnac2 St8sia1 Trib1 Trim26 Trim8 Ube2c Ubqln2 Usp1
100	GO:0009059 [5]: macromolecule biosynthesis	22	22	358	507	11742	-2.37	0.0	2.55	1.08	D3Bwg0562e Eif2s1 Eif3s6 Eif4ebp2 Galnt10 Galnt2 Galnt7 Gcs1 Gne Lgtn Ogt Pck2 Phlda1 Pum2 Rpl14 Rpl24 Rpl31 Rpl37 Rpl39 St6galnac1 St6galnac2 St8sia1
101	GO:0019538 [5]: protein metabolism	75	75	305	2155	10094	-2.38	0.0	1.86	0.85	1700012L04Rik 1700030A21Rik 2610018G03Rik Ace2 Acvr1b Adcy8 Bag4 Casp7 Cblc Csnk1e Csnk2a1 Ddr1 Dnajb12 Dyrk3 Eif2s1 Eif3s6 Eif4ebp2 Epha2 Ephb4 Ern2 Ero1l Fbxw11 Fkbp4 Furin Galnt10 Galnt2 Galnt7 Gcs1 Gucy2e H1f0 Hs3st3b1 Klk11 Klk5 Lgtn Lnx1 Man1b1 Mapk13 Mark2 Mmp15 Nrd1 Nrk Ogt Park2 Pcaf Pdk2 Pfdn5 Phlda1 Pml Ppp2cb Prkcz Prss8 Ptk7 Pum2 Rnf110 Rock1 Rpl14 Rpl24 Rpl31 Rpl37 Rpl39 Satb1 Set S…
102	GO:0005975 [5]: carbohydrate metabolism	14	14	366	283	11966	-2.4	0.0	2.73	1.11	2200003E03Rik B4galt6 D3Bwg0562e Gcs1 Ggta1 Gne Gyk Hk1 Impa1 Ogg1 Pck2 Pglyrp1 Rpe St6galnac1
103	GO:0009649 [5]: entrainment of circadian clock	1	1	379	0	12249	-2.41	0.0	3.5	1.44	Atoh7
104	GO:0030575 [6]: nuclear body organization and biogenesis	1	1	379	0	12249	-2.41	0.0	3.5	1.44	Pml
105	GO:0030578 [7]: PML body organization and biogenesis	1	1	379	0	12249	-2.41	0.0	3.5	1.44	Pml
106	GO:0030858 [6]: positive regulation of epithelial cell differentiation	1	1	379	0	12249	-2.41	0.0	3.5	1.44	Dmbt1
107	GO:0042073 [6]: intraflagellar transport	1	1	379	0	12249	-2.41	0.0	3.5	1.44	Klc3
108	GO:0042249 [7]: establishment of polarity of embryonic epithelium	1	1	379	0	12249	-2.41	0.0	3.5	1.44	Celsr1
109	GO:0042787 [10]: protein ubiquitination during ubiquitin-dependent protein catabolism	1	1	379	0	12249	-2.41	0.0	3.5	1.44	Lnx1
110	GO:0045210 [8]: FasL biosynthesis	1	1	379	0	12249	-2.41	0.0	3.5	1.44	Phlda1
111	GO:0045685 [5]: regulation of glial cell differentiation	1	1	379	0	12249	-2.41	0.0	3.5	1.44	Nf1
112	GO:0045924 [4]: regulation of female receptivity	1	1	379	0	12249	-2.41	0.0	3.5	1.44	Ppp1r1b
113	GO:0048004 [7]: antigen presentation, endogenous peptide antigen	1	1	379	0	12249	-2.41	0.0	3.5	1.44	H2-Q1
114	GO:0050428 [10]: 3'-phosphoadenosine 5'-phosphosulfate biosynthesis	1	1	379	0	12249	-2.41	0.0	3.5	1.44	Papss1
115	GO:0050847 [8]: progesterone receptor signaling pathway	1	1	379	0	12249	-2.41	0.0	3.5	1.44	Bteb1
116	GO:0000042 [8]: protein-Golgi targeting	1	1	379	0	12249	-2.41	0.0	3.5	1.44	Pacs1
117	GO:0000301 [7]: retrograde transport, vesicle recycling within Golgi	1	1	379	0	12249	-2.41	0.0	3.5	1.44	Pacs1
118	GO:0006528 [8]: asparagine metabolism	1	1	379	0	12249	-2.41	0.0	3.5	1.44	Asns
119	GO:0006529 [9]: asparagine biosynthesis	1	1	379	0	12249	-2.41	0.0	3.5	1.44	Asns
120	GO:0006844 [6]: acyl carnitine transport	1	1	379	0	12249	-2.41	0.0	3.5	1.44	Slc25a29
121	GO:0007176 [5]: regulation of epidermal growth factor receptor activity	1	1	379	0	12249	-2.41	0.0	3.5	1.44	Nck2
122	GO:0007621 [5]: negative regulation of female receptivity	1	1	379	0	12249	-2.41	0.0	3.5	1.44	Ppp1r1b
123	GO:0008054 [7]: cyclin catabolism	1	1	379	0	12249	-2.41	0.0	3.5	1.44	Ube2c
124	GO:0009136 [8]: purine nucleoside diphosphate biosynthesis	1	1	379	0	12249	-2.41	0.0	3.5	1.44	Papss1
125	GO:0009180 [9]: purine ribonucleoside diphosphate biosynthesis	1	1	379	0	12249	-2.41	0.0	3.5	1.44	Papss1
126	GO:0009188 [8]: ribonucleoside diphosphate biosynthesis	1	1	379	0	12249	-2.41	0.0	3.5	1.44	Papss1
127	GO:0009404 [5]: toxin metabolism	1	1	379	0	12249	-2.41	0.0	3.5	1.44	Drpla
128	GO:0044249 [5]: cellular biosynthesis	31	31	349	779	11470	-2.41	0.0	2.31	0.99	Adcy8 Asns Ass1 D3Bwg0562e Eif2s1 Eif3s6 Eif4ebp2 Gad1 Galnt10 Galnt2 Galnt7 Gcs1 Gne Gucy2e Lgtn Ogt Papss1 Pck2 Phlda1 Pum2 Pycr1 Rpl14 Rpl24 Rpl31 Rpl37 Rpl39 St6galnac1 St6galnac2 St8sia1 Star Thtpa
129	GO:0006265 [6]: DNA topological change	2	2	378	8	12241	-2.46	0.0	3.36	1.37	Top2a Top3b
130	GO:0009084 [8]: glutamine family amino acid biosynthesis	2	2	378	8	12241	-2.46	0.0	3.36	1.37	Ass1 Pycr1
131	GO:0001701 [6]: embryonic development (sensu Mammalia)	4	4	376	40	12209	-2.48	0.0	3.16	1.25	Dmbt1 Pparbp Setdb1 Six3
132	GO:0051244 [4]: regulation of cellular physiological process	18	18	362	400	11849	-2.49	0.0	2.51	1.08	Bag4 Bat3 Bcl2l11 Bcl2l14 Bnip3l Cadps2 Casp7 Cradd Dhcr7 Gdf5 Gkn1 Nck2 Nr4a1 Rab3d Rab4a Stat6 Ube2c Vamp2
133	GO:0030324 [5]: lung development	3	3	377	23	12226	-2.56	0.0	3.17	1.25	Cutl1 Dhcr7 Spry2
134	GO:0006066 [5]: alcohol metabolism	9	9	371	158	12091	-2.58	0.0	2.73	1.11	Dhcr7 Gdpd1 Gyk Hk1 Impa1 Nr4a2 Pck2 Sorl1 Srebf2
135	GO:0010003 [8]: gastrulation (sensu Mammalia)	2	2	378	9	12240	-2.64	0.0	3.18	1.26	Lrp5 Lrp6
136	GO:0048276 [7]: gastrulation (sensu Vertebrata)	2	2	378	9	12240	-2.64	0.0	3.18	1.26	Lrp5 Lrp6
137	GO:0001702 [6]: gastrulation (sensu Deuterostomia)	2	2	378	9	12240	-2.64	0.0	3.18	1.26	Lrp5 Lrp6
138	GO:0006541 [8]: glutamine metabolism	2	2	378	9	12240	-2.64	0.0	3.18	1.26	Asns Pycr1
139	GO:0030323 [4]: respiratory tube development	3	3	377	24	12225	-2.64	0.0	3.07	1.18	Cutl1 Dhcr7 Spry2
140	GO:0006468 [8]: protein amino acid phosphorylation	19	19	361	445	11804	-2.68	0.0	2.23	0.99	2610018G03Rik Acvr1b Csnk1e Csnk2a1 Ddr1 Dyrk3 Epha2 Ephb4 Ern2 Gucy2e Mapk13 Mark2 Nrk Pdk2 Prkcz Ptk7 Rock1 Smad1 Trib1
141	GO:0009058 [4]: biosynthesis	31	31	349	815	11434	-2.7	0.0	1.92	0.86	Adcy8 Asns Ass1 D3Bwg0562e Eif2s1 Eif3s6 Eif4ebp2 Gad1 Galnt10 Galnt2 Galnt7 Gcs1 Gne Gucy2e Lgtn Ogt Papss1 Pck2 Phlda1 Pum2 Pycr1 Rpl14 Rpl24 Rpl31 Rpl37 Rpl39 St6galnac1 St6galnac2 St8sia1 Star Thtpa
142	GO:0007156 [6]: homophilic cell adhesion	5	5	375	65	12184	-2.71	0.0	2.82	1.18	2010005A06Rik Celsr1 Clstn1 Dsc2 Dsg2
143	GO:0009187 [7]: cyclic nucleotide metabolism	3	3	377	25	12224	-2.72	0.0	2.98	1.18	Adcy8 Gucy2e Thtpa
144	GO:0007169 [7]: transmembrane receptor protein tyrosine kinase signaling pathway	6	6	374	89	12160	-2.74	0.0	2.71	1.11	Ddr1 Eif4ebp2 Epha2 Ephb4 Gfra4 Nck2
145	GO:0006412 [6]: protein biosynthesis	19	19	361	457	11792	-2.82	0.0	2.05	0.9	Eif2s1 Eif3s6 Eif4ebp2 Galnt10 Galnt2 Galnt7 Gcs1 Lgtn Ogt Phlda1 Pum2 Rpl14 Rpl24 Rpl31 Rpl37 Rpl39 St6galnac1 St6galnac2 St8sia1
146	GO:0007001 [7]: chromosome organization and biogenesis (sensu Eukaryota)	11	11	369	223	12026	-2.82	0.0	2.34	1.01	1700012L04Rik Arid1a Cbx2 H1f0 Hdac11 Ring1 Satb1 Set Setdb1 Smarcd2 Tmem38b
147	GO:0051049 [5]: regulation of transport	4	4	376	47	12202	-2.88	0.0	2.71	1.11	Cadps2 Rab3d Rab4a Vamp2
148	GO:0051276 [6]: chromosome organization and biogenesis	11	11	369	228	12021	-2.91	0.0	2.23	0.99	1700012L04Rik Arid1a Cbx2 H1f0 Hdac11 Ring1 Satb1 Set Setdb1 Smarcd2 Tmem38b
149	GO:0019751 [6]: polyol metabolism	2	2	378	11	12238	-2.92	0.0	2.87	1.18	Gdpd1 Gyk
150	GO:0006071 [7]: glycerol metabolism	2	2	378	11	12238	-2.92	0.0	2.87	1.18	Gdpd1 Gyk
151	GO:0006171 [8]: cAMP biosynthesis	2	2	378	11	12238	-2.92	0.0	2.87	1.18	Adcy8 Thtpa
152	GO:0006446 [8]: regulation of translational initiation	2	2	378	11	12238	-2.92	0.0	2.87	1.18	Eif3s6 Eif4ebp2
153	GO:0006810 [4]: transport	59	59	321	1794	10455	-2.94	0.0	1.08	0.56	1110032D12Rik AI848100 Abcb7 Apom Aqp5 Arl5 Atp1b1 Atp9a Bat3 Bicd2 Cadps2 Cdc5l Chrng Clcn2 Clcn3 Col11a2 Col9a2 Dqx1 Ero1l Fxyd3 Glyat Hira Hras1 Itpr3 Kcnma1 Kcnn4 Klc3 Lasp1 Lman1 Lrba Lrp5 Lrp6 Lrp8 Mlph Mup5 Nrd1 P2ry4 Pacs1 Prkcabp Rab15 Rab17 Rab3d Rab4a Ralbp1 Slc12a2 Slc14a2 Slc25a26 Slc25a29 Slc35a3 Slc37a3 Slc5a1 Slco1a6 Sorl1 Srpr Ssb Star Stx5a Tiam2 Vamp2
154	GO:0006869 [5]: lipid transport	4	4	376	48	12201	-2.94	0.0	2.65	1.08	Apom Nrd1 Sorl1 Star
155	GO:0045045 [5]: secretory pathway	6	6	374	95	12154	-2.94	0.0	2.48	1.08	Cadps2 Lman1 Pacs1 Rab3d Srpr Vamp2
156	GO:0051234 [4]: establishment of localization	59	59	321	1797	10452	-2.95	0.0	1.07	0.56	1110032D12Rik AI848100 Abcb7 Apom Aqp5 Arl5 Atp1b1 Atp9a Bat3 Bicd2 Cadps2 Cdc5l Chrng Clcn2 Clcn3 Col11a2 Col9a2 Dqx1 Ero1l Fxyd3 Glyat Hira Hras1 Itpr3 Kcnma1 Kcnn4 Klc3 Lasp1 Lman1 Lrba Lrp5 Lrp6 Lrp8 Mlph Mup5 Nrd1 P2ry4 Pacs1 Prkcabp Rab15 Rab17 Rab3d Rab4a Ralbp1 Slc12a2 Slc14a2 Slc25a26 Slc25a29 Slc35a3 Slc37a3 Slc5a1 Slco1a6 Sorl1 Srpr Ssb Star Stx5a Tiam2 Vamp2
157	GO:0007582 [2]: physiological process	308	308	72	9967	2282	-2.96	0.0	0.52	0.3	1110032D12Rik 1500040F11Rik 1700012L04Rik 1700030A21Rik 2010005A06Rik 2200003E03Rik 2610018G03Rik 2810441O16Rik AI481750 AI848100 AU041707 Aass Abcb7 Ace2 Acvr1b Adarb1 Adcy8 Adipor1 Aes Apom Aqp5 Arg1 Arhgap5 Arid1a Arl5 Asb6 Ash2l Asns Ass1 Atoh7 Atp1b1 Atp9a B4galt6 Bag4 Bat3 Bbx Bcl2l11 Bcl2l14 Bicd2 Bnip3l Bphl Btc Bteb1 C230052I12Rik C330003B14Rik C6.1A Cadps2 Cald1 Car6 Casp7 Cblc Cbx2 Ccl…
158	GO:0000902 [4]: cellular morphogenesis	8	8	372	148	12101	-2.96	0.0	2.31	0.99	Arhgap5 Crb3 Klc3 Nck2 Ndn Ptk7 Rhoq Socs2
159	GO:0051179 [3]: localization	59	59	321	1814	10435	-2.98	0.0	0.99	0.54	1110032D12Rik AI848100 Abcb7 Apom Aqp5 Arl5 Atp1b1 Atp9a Bat3 Bicd2 Cadps2 Cdc5l Chrng Clcn2 Clcn3 Col11a2 Col9a2 Dqx1 Ero1l Fxyd3 Glyat Hira Hras1 Itpr3 Kcnma1 Kcnn4 Klc3 Lasp1 Lman1 Lrba Lrp5 Lrp6 Lrp8 Mlph Mup5 Nrd1 P2ry4 Pacs1 Prkcabp Rab15 Rab17 Rab3d Rab4a Ralbp1 Slc12a2 Slc14a2 Slc25a26 Slc25a29 Slc35a3 Slc37a3 Slc5a1 Slco1a6 Sorl1 Srpr Ssb Star Stx5a Tiam2 Vamp2
160	GO:0006812 [6]: cation transport	7	7	373	370	11879	-3.01	0.0	0.06	0.02	Atp1b1 Atp9a Itpr3 Kcnma1 Kcnn4 Slc12a2 Slc5a1
161	GO:0006821 [8]: chloride transport	4	4	376	50	12199	-3.03	0.0	2.54	1.08	Clcn2 Clcn3 P2ry4 Slc12a2
162	GO:0007276 [5]: gametogenesis	7	7	373	124	12125	-3.03	0.0	2.3	0.99	1700017G21Rik 2810422M04Rik Brd2 Mea1 Smad1 Strbp Zfp148
163	GO:0046058 [8]: cAMP metabolism	2	2	378	12	12237	-3.05	0.0	2.74	1.11	Adcy8 Thtpa
164	GO:0007585 [4]: respiratory gaseous exchange	2	2	378	12	12237	-3.05	0.0	2.74	1.11	Ndn Tlx3
165	GO:0015840 [6]: urea transport	1	1	379	1	12248	-3.07	0.0	2.83	1.18	Slc14a2
166	GO:0030321 [9]: transepithelial chloride transport	1	1	379	1	12248	-3.07	0.0	2.83	1.18	P2ry4
167	GO:0030518 [7]: steroid hormone receptor signaling pathway	1	1	379	1	12248	-3.07	0.0	2.83	1.18	Bteb1
168	GO:0035162 [4]: embryonic hemopoiesis	1	1	379	1	12248	-3.07	0.0	2.83	1.18	Pparbp
169	GO:0040012 [4]: regulation of locomotion	1	1	379	1	12248	-3.07	0.0	2.83	1.18	Chrm1
170	GO:0042053 [6]: regulation of dopamine metabolism	1	1	379	1	12248	-3.07	0.0	2.83	1.18	Nr4a2
171	GO:0042069 [5]: regulation of catecholamine metabolism	1	1	379	1	12248	-3.07	0.0	2.83	1.18	Nr4a2
172	GO:0045666 [6]: positive regulation of neuron differentiation	1	1	379	1	12248	-3.07	0.0	2.83	1.18	Socs2
173	GO:0045921 [7]: positive regulation of exocytosis	1	1	379	1	12248	-3.07	0.0	2.83	1.18	Cadps2
174	GO:0045947 [9]: negative regulation of translational initiation	1	1	379	1	12248	-3.07	0.0	2.83	1.18	Eif4ebp2
175	GO:0050714 [6]: positive regulation of protein secretion	1	1	379	1	12248	-3.07	0.0	2.83	1.18	Kcnn4
176	GO:0001573 [9]: ganglioside metabolism	1	1	379	1	12248	-3.07	0.0	2.83	1.18	St6galnac1
177	GO:0001574 [10]: ganglioside biosynthesis	1	1	379	1	12248	-3.07	0.0	2.83	1.18	St6galnac1
178	GO:0001736 [6]: establishment of planar polarity	1	1	379	1	12248	-3.07	0.0	2.83	1.18	Celsr1
179	GO:0001889 [5]: liver development	1	1	379	1	12248	-3.07	0.0	2.83	1.18	Pparbp
180	GO:0006030 [7]: chitin metabolism	1	1	379	1	12248	-3.07	0.0	2.83	1.18	2200003E03Rik
181	GO:0006032 [8]: chitin catabolism	1	1	379	1	12248	-3.07	0.0	2.83	1.18	2200003E03Rik
182	GO:0006477 [7]: protein amino acid sulfation	1	1	379	1	12248	-3.07	0.0	2.83	1.18	Hs3st3b1
183	GO:0007164 [7]: establishment of tissue polarity	1	1	379	1	12248	-3.07	0.0	2.83	1.18	Celsr1
184	GO:0007256 [7]: activation of JUNKK	1	1	379	1	12248	-3.07	0.0	2.83	1.18	Nrk
185	GO:0007617 [4]: mating behavior	1	1	379	1	12248	-3.07	0.0	2.83	1.18	Ppp1r1b
186	GO:0007638 [3]: mechanosensory behavior	1	1	379	1	12248	-3.07	0.0	2.83	1.18	Etv1
187	GO:0008653 [6]: lipopolysaccharide metabolism	1	1	379	1	12248	-3.07	0.0	2.83	1.18	Gne
188	GO:0009103 [7]: lipopolysaccharide biosynthesis	1	1	379	1	12248	-3.07	0.0	2.83	1.18	Gne
189	GO:0044264 [6]: cellular polysaccharide metabolism	3	3	377	30	12219	-3.09	0.0	2.58	1.08	2200003E03Rik D3Bwg0562e Gne
190	GO:0008652 [7]: amino acid biosynthesis	3	3	377	30	12219	-3.09	0.0	2.58	1.08	Asns Ass1 Pycr1
191	GO:0030001 [7]: metal ion transport	5	5	375	293	11956	-3.09	0.0	0.05	0.01	Atp1b1 Kcnma1 Kcnn4 Slc12a2 Slc5a1
192	GO:0006643 [6]: membrane lipid metabolism	5	5	375	75	12174	-3.1	0.0	2.37	1.03	AU041707 B4galt6 Pip5k1a St6galnac1 Ugt8
193	GO:0016043 [4]: cell organization and biogenesis	30	30	350	853	11396	-3.1	0.0	1.31	0.63	1700012L04Rik Arhgap5 Arid1a Bicd2 Cbx2 Celsr1 Crb3 Decr2 Epb4.1l1 H1f0 Hdac11 Klc3 Krt1-13 Lrba Myh14 Myh9 Myo6 Nck2 Ndn Pml Ptk7 Rhoq Ring1 Satb1 Set Setdb1 Smarcd2 Socs2 Tmem38b Tmsb10
194	GO:0016310 [7]: phosphorylation	19	19	361	491	11758	-3.12	0.0	1.62	0.8	2610018G03Rik Acvr1b Csnk1e Csnk2a1 Ddr1 Dyrk3 Epha2 Ephb4 Ern2 Gucy2e Mapk13 Mark2 Nrk Pdk2 Prkcz Ptk7 Rock1 Smad1 Trib1
195	GO:0043009 [5]: embryonic development (sensu Vertebrata)	4	4	376	52	12197	-3.12	0.0	2.44	1.08	Dmbt1 Pparbp Setdb1 Six3
196	GO:0044262 [6]: cellular carbohydrate metabolism	9	9	371	184	12065	-3.13	0.0	2.05	0.9	2200003E03Rik D3Bwg0562e Gcs1 Gne Hk1 Impa1 Pck2 Pglyrp1 St6galnac1
197	GO:0007017 [7]: microtubule-based process	1	1	379	137	12112	-3.14	0.0	0.01	0.0	Bicd2
198	GO:0016051 [6]: carbohydrate biosynthesis	4	4	376	53	12196	-3.16	0.0	2.39	1.04	D3Bwg0562e Gne Pck2 St6galnac1
199	GO:0043284 [5]: biopolymer biosynthesis	2	2	378	13	12236	-3.16	0.0	2.61	1.08	D3Bwg0562e Gne
200	GO:0000271 [6]: polysaccharide biosynthesis	2	2	378	13	12236	-3.16	0.0	2.61	1.08	D3Bwg0562e Gne
201	GO:0006928 [4]: cell motility	8	8	372	159	12090	-3.18	0.0	2.03	0.89	Chl1 Etv1 Lrp5 Lrp6 Nck2 St14 Strbp Tlx3
202	GO:0043119 [4]: positive regulation of physiological process	12	12	368	277	11972	-3.19	0.0	1.81	0.85	Bcl2l11 Bnip3l Cadps2 Casp7 Gkn1 Hnf4a Kcnn4 Ncoa1 Nr4a1 Pparbp Ppargc1a Ube2c
203	GO:0000910 [5]: cytokinesis	6	6	374	104	12145	-3.19	0.0	2.17	0.99	Ccnt1 Cdc5l Cdca3 Cetn1 Pard3 Ube2c
204	GO:0006366 [8]: transcription from Pol II promoter	10	10	370	218	12031	-3.2	0.0	1.89	0.85	Cutl1 Deaf1 Foxk1 Hif3a Hnf4a Mllt1 Pparbp Smad1 Tcfap2a Zfpm1
205	GO:0005976 [5]: polysaccharide metabolism	3	3	377	32	12217	-3.21	0.0	2.44	1.08	2200003E03Rik D3Bwg0562e Gne
206	GO:0006413 [8]: translational initiation	3	3	377	32	12217	-3.21	0.0	2.44	1.08	Eif3s6 Eif4ebp2 Lgtn
207	GO:0006333 [8]: chromatin assembly or disassembly	5	5	375	79	12170	-3.22	0.0	2.22	0.99	1700012L04Rik Cbx2 H1f0 Set Tmem38b
208	GO:0009887 [4]: organogenesis	31	31	349	919	11330	-3.22	0.0	1.07	0.56	Aes Cald1 Celsr1 Chl1 Col9a2 Cutl1 Dhcr7 Elavl3 Etv1 Foxc1 Gfra4 Gpc3 Id2 Igsf9 Lhx2 Ltbr Mrg1 Myh9 Mylc2pl Nf1 Nfic Nr4a2 Pax9 Pkp2 Pparbp Six3 Slc5a1 Smad1 Spry2 Tlx3 Ugt8
209	GO:0016477 [5]: cell migration	7	7	373	133	12116	-3.23	0.0	2.04	0.9	Chl1 Etv1 Lrp5 Lrp6 Nck2 St14 Tlx3
210	GO:0048513 [3]: organ development	31	31	349	925	11324	-3.23	0.0	1.03	0.55	Aes Cald1 Celsr1 Chl1 Col9a2 Cutl1 Dhcr7 Elavl3 Etv1 Foxc1 Gfra4 Gpc3 Id2 Igsf9 Lhx2 Ltbr Mrg1 Myh9 Mylc2pl Nf1 Nfic Nr4a2 Pax9 Pkp2 Pparbp Six3 Slc5a1 Smad1 Spry2 Tlx3 Ugt8
211	GO:0015698 [7]: inorganic anion transport	6	6	374	106	12143	-3.24	0.0	2.11	0.95	Clcn2 Clcn3 Col11a2 Col9a2 P2ry4 Slc12a2
212	GO:0008283 [4]: cell proliferation	25	25	355	713	11536	-3.25	0.0	1.21	0.59	Btc Ccnt1 Cdc5l Cdca3 Cetn1 Dhcr7 Dmbt1 Gkn1 Hras1 Mapk13 Nck2 Nfic Nfix Orc4l Pard3 Pole2 Pparbp Rgs2 Set Setdb1 Stag1 Stat6 Top2a Top3b Ube2c
213	GO:0007565 [5]: pregnancy	2	2	378	14	12235	-3.26	0.0	2.5	1.08	Bteb1 Sts
214	GO:0006915 [6]: apoptosis	14	14	366	348	11901	-3.27	0.0	1.59	0.78	Bag4 Bat3 Bcl2l11 Bcl2l14 Bnip3l Casp7 Cradd Egln3 Ern2 Gdf5 Ltbr Nr4a1 Pglyrp1 Rock1
215	GO:0006996 [5]: organelle organization and biogenesis	25	25	355	722	11527	-3.28	0.0	1.14	0.57	1700012L04Rik Arid1a Bicd2 Cbx2 Celsr1 Crb3 Decr2 Epb4.1l1 H1f0 Hdac11 Krt1-13 Lrba Myh14 Myh9 Myo6 Nck2 Ptk7 Rhoq Ring1 Satb1 Set Setdb1 Smarcd2 Tmem38b Tmsb10
216	GO:0008219 [4]: cell death	15	15	365	383	11866	-3.29	0.0	1.51	0.74	Bag4 Bat3 Bcl2l11 Bcl2l14 Bnip3l Casp7 Cradd Egln3 Ern2 Gdf5 Hras1 Ltbr Nr4a1 Pglyrp1 Rock1
217	GO:0000004 [2]: biological_process unknown	29	29	351	982	11267	-3.32	0.0	0.45	0.26	0610012D09Rik 1500001H12Rik 2010004A03Rik 4933426K21Rik Abpb Actn1 Arhgef5 Arid2 Arl2bp Arrdc1 Bat2 C1qtnf4 Cd2ap Cnnm4 Cuedc1 Cyhr1 Gorasp2 Limd1 Llglh2 Map17 Mrpl44 Nans Nudt2 Ociad1 Otoa Psp Sca10 Tera Zfp120
218	GO:0012501 [5]: programmed cell death	14	14	366	354	11895	-3.32	0.0	1.51	0.74	Bag4 Bat3 Bcl2l11 Bcl2l14 Bnip3l Casp7 Cradd Egln3 Ern2 Gdf5 Ltbr Nr4a1 Pglyrp1 Rock1
219	GO:0042981 [6]: regulation of apoptosis	9	9	371	198	12051	-3.35	0.0	1.76	0.83	Bag4 Bat3 Bcl2l11 Bcl2l14 Bnip3l Casp7 Cradd Gdf5 Nr4a1
220	GO:0006334 [8]: nucleosome assembly	4	4	376	58	12191	-3.35	0.0	2.15	0.98	1700012L04Rik H1f0 Set Tmem38b
221	GO:0016265 [3]: death	15	15	365	390	11859	-3.35	0.0	1.43	0.7	Bag4 Bat3 Bcl2l11 Bcl2l14 Bnip3l Casp7 Cradd Egln3 Ern2 Gdf5 Hras1 Ltbr Nr4a1 Pglyrp1 Rock1
222	GO:0051186 [5]: cofactor metabolism	1	1	379	128	12121	-3.35	0.0	0.02	0.0	Pdk2
223	GO:0007399 [5]: neurogenesis	12	12	368	295	11954	-3.37	0.0	1.53	0.75	Chl1 Elavl3 Etv1 Gfra4 Igsf9 Lhx2 Nf1 Nr4a2 Pparbp Six3 Tlx3 Ugt8
224	GO:0009308 [5]: amine metabolism	9	9	371	200	12049	-3.37	0.0	1.72	0.81	Arg1 Asns Ass1 Gad1 Gne Hs3st3b1 Nr4a2 Pparbp Pycr1
225	GO:0043067 [5]: regulation of programmed cell death	9	9	371	201	12048	-3.39	0.0	1.7	0.81	Bag4 Bat3 Bcl2l11 Bcl2l14 Bnip3l Casp7 Cradd Gdf5 Nr4a1
226	GO:0007267 [4]: cell-cell signaling	9	9	371	201	12048	-3.39	0.0	1.7	0.81	Chrm1 Chrng Gad1 Gja12 Gjb1 Il1rn Nr4a2 Ugt8 Vamp2
227	GO:0000074 [6]: regulation of cell cycle	5	5	375	270	11979	-3.4	0.0	0.08	0.03	Btc Ccnt1 Gkn1 Hras1 Ube2c
228	GO:0006519 [5]: amino acid and derivative metabolism	8	8	372	173	12076	-3.43	0.0	1.72	0.81	Arg1 Asns Ass1 Gad1 Hs3st3b1 Nr4a2 Pparbp Pycr1
229	GO:0009628 [5]: response to abiotic stimulus	8	8	372	364	11885	-3.43	0.0	0.13	0.07	C6.1A Ccl20 Cklfsf8 Drpla Myo6 Nr4a2 Pde6c Tulp1
230	GO:0006631 [6]: fatty acid metabolism	1	1	379	124	12125	-3.44	0.0	0.02	0.0	Adipor1
231	GO:0042221 [6]: response to chemical substance	4	4	376	232	12017	-3.45	0.0	0.07	0.03	Ccl20 Cklfsf8 Drpla Nr4a2
232	GO:0016478 [8]: negative regulation of translation	1	1	379	2	12247	-3.45	0.0	2.44	1.08	Eif4ebp2
233	GO:0019098 [3]: reproductive behavior	1	1	379	2	12247	-3.45	0.0	2.44	1.08	Ppp1r1b
234	GO:0030522 [6]: intracellular receptor-mediated signaling pathway	1	1	379	2	12247	-3.45	0.0	2.44	1.08	Bteb1
235	GO:0035116 [7]: embryonic hindlimb morphogenesis	1	1	379	2	12247	-3.45	0.0	2.44	1.08	Pparbp
236	GO:0040011 [4]: locomotion	1	1	379	2	12247	-3.45	0.0	2.44	1.08	Chrm1
237	GO:0043154 [8]: negative regulation of caspase activation	1	1	379	2	12247	-3.45	0.0	2.44	1.08	Nr4a1
238	GO:0044247 [7]: cellular polysaccharide catabolism	1	1	379	2	12247	-3.45	0.0	2.44	1.08	2200003E03Rik
239	GO:0044271 [5]: nitrogen compound biosynthesis	1	1	379	2	12247	-3.45	0.0	2.44	1.08	Ass1
240	GO:0045216 [6]: intercellular junction assembly and/or maintenance	1	1	379	2	12247	-3.45	0.0	2.44	1.08	Crb3
241	GO:0048013 [8]: ephrin receptor signaling pathway	1	1	379	2	12247	-3.45	0.0	2.44	1.08	Epha2
242	GO:0051047 [5]: positive regulation of secretion	1	1	379	2	12247	-3.45	0.0	2.44	1.08	Kcnn4
243	GO:0051181 [5]: cofactor transport	1	1	379	2	12247	-3.45	0.0	2.44	1.08	Slc25a29
244	GO:0000272 [6]: polysaccharide catabolism	1	1	379	2	12247	-3.45	0.0	2.44	1.08	2200003E03Rik
245	GO:0001719 [9]: inhibition of caspase activation	1	1	379	2	12247	-3.45	0.0	2.44	1.08	Nr4a1
246	GO:0006047 [7]: UDP-N-acetylglucosamine metabolism	1	1	379	2	12247	-3.45	0.0	2.44	1.08	Gne
247	GO:0006086 [8]: acetyl-CoA biosynthesis from pyruvate	1	1	379	2	12247	-3.45	0.0	2.44	1.08	Pdk2
248	GO:0006526 [6]: arginine biosynthesis	1	1	379	2	12247	-3.45	0.0	2.44	1.08	Ass1
249	GO:0006590 [7]: thyroid hormone generation	1	1	379	2	12247	-3.45	0.0	2.44	1.08	Pparbp
250	GO:0006687 [8]: glycosphingolipid metabolism	1	1	379	2	12247	-3.45	0.0	2.44	1.08	St6galnac1
251	GO:0006688 [9]: glycosphingolipid biosynthesis	1	1	379	2	12247	-3.45	0.0	2.44	1.08	St6galnac1
252	GO:0006940 [5]: regulation of smooth muscle contraction	1	1	379	2	12247	-3.45	0.0	2.44	1.08	Cald1
253	GO:0009048 [5]: dosage compensation, by inactivation of X chromosome	1	1	379	2	12247	-3.45	0.0	2.44	1.08	Xist
254	GO:0009133 [7]: nucleoside diphosphate biosynthesis	1	1	379	2	12247	-3.45	0.0	2.44	1.08	Papss1
255	GO:0009253 [8]: peptidoglycan catabolism	1	1	379	2	12247	-3.45	0.0	2.44	1.08	Pglyrp1
256	GO:0006793 [5]: phosphorus metabolism	20	20	360	591	11658	-3.46	0.0	0.96	0.53	2610018G03Rik Acvr1b Csnk1e Csnk2a1 Ddr1 Dyrk3 Epha2 Ephb4 Ern2 Gucy2e Mapk13 Mark2 Nrk Pdk2 Ppp2cb Prkcz Ptk7 Rock1 Smad1 Trib1
257	GO:0006796 [6]: phosphate metabolism	20	20	360	591	11658	-3.46	0.0	0.96	0.53	2610018G03Rik Acvr1b Csnk1e Csnk2a1 Ddr1 Dyrk3 Epha2 Ephb4 Ern2 Gucy2e Mapk13 Mark2 Nrk Pdk2 Ppp2cb Prkcz Ptk7 Rock1 Smad1 Trib1
258	GO:0009056 [4]: catabolism	21	21	359	722	11527	-3.46	0.0	0.43	0.25	2200003E03Rik Ace2 Adcy8 Arg1 Casp7 Cblc Furin Hk1 Klk11 Klk5 Lnx1 Man1b1 Mmp15 Nr4a2 Nrd1 Oxr1 Park2 Pglyrp1 Prss8 St14 Ube2c
259	GO:0006091 [5]: generation of precursor metabolites and energy	10	10	370	420	11829	-3.47	0.0	0.18	0.1	1500040F11Rik Aass D3Bwg0562e Ern2 Ero1l Fmo2 Hk1 Pck2 Ppargc1a Sorl1
260	GO:0044248 [5]: cellular catabolism	21	21	359	645	11604	-3.48	0.0	0.81	0.45	2200003E03Rik Ace2 Adcy8 Arg1 Casp7 Cblc Furin Hk1 Klk11 Klk5 Lnx1 Man1b1 Mmp15 Nr4a2 Nrd1 Oxr1 Park2 Pglyrp1 Prss8 St14 Ube2c
261	GO:0006954 [5]: inflammatory response	1	1	379	122	12127	-3.48	0.0	0.02	0.0	Ccl20
262	GO:0030029 [7]: actin filament-based process	5	5	375	89	12160	-3.49	0.0	1.88	0.85	Epb4.1l1 Myh14 Nck2 Rhoq Tmsb10
263	GO:0008104 [4]: protein localization	17	17	363	492	11757	-3.51	0.0	1.01	0.55	1110032D12Rik AI848100 Arl5 Cdc5l Hira Lman1 Lrba Mlph Pacs1 Prkcabp Rab15 Rab17 Rab3d Rab4a Slc35a3 Srpr Stx5a
264	GO:0019953 [4]: sexual reproduction	7	7	373	149	12100	-3.52	0.0	1.66	0.81	1700017G21Rik 2810422M04Rik Brd2 Mea1 Smad1 Strbp Zfp148
265	GO:0000003 [3]: reproduction	7	7	373	149	12100	-3.52	0.0	1.66	0.81	1700017G21Rik 2810422M04Rik Brd2 Mea1 Smad1 Strbp Zfp148
266	GO:0016331 [5]: morphogenesis of embryonic epithelium	2	2	378	17	12232	-3.52	0.0	2.2	0.99	Ptk7 Scrib
267	GO:0007623 [4]: circadian rhythm	2	2	378	17	12232	-3.52	0.0	2.2	0.99	Atoh7 Csnk1e
268	GO:0044265 [6]: cellular macromolecule catabolism	18	18	362	538	11711	-3.53	0.0	0.89	0.5	2200003E03Rik Ace2 Adcy8 Casp7 Cblc Furin Hk1 Klk11 Klk5 Lnx1 Man1b1 Mmp15 Nrd1 Park2 Pglyrp1 Prss8 St14 Ube2c
269	GO:0007049 [5]: cell cycle	18	18	362	540	11709	-3.54	0.0	0.88	0.48	Btc Ccnt1 Cetn1 Gkn1 Hras1 Mapk13 Nfic Nfix Orc4l Pard3 Pole2 Pparbp Rgs2 Set Stag1 Top2a Top3b Ube2c
270	GO:0007155 [4]: cell adhesion	16	16	364	466	11783	-3.56	0.0	0.97	0.53	2010005A06Rik C920006C10Rik Catns Celsr1 Clstn1 Col11a2 Col4a4 Col9a2 Col9a3 Ddr1 Dsc2 Dsg2 Nphs1 Pard3 Pkp2 Ptk7
271	GO:0009057 [5]: macromolecule catabolism	18	18	362	556	11693	-3.56	0.0	0.77	0.43	2200003E03Rik Ace2 Adcy8 Casp7 Cblc Furin Hk1 Klk11 Klk5 Lnx1 Man1b1 Mmp15 Nrd1 Park2 Pglyrp1 Prss8 St14 Ube2c
272	GO:0015031 [5]: protein transport	16	16	364	470	11779	-3.57	0.0	0.94	0.52	1110032D12Rik AI848100 Arl5 Cdc5l Hira Lman1 Mlph Pacs1 Prkcabp Rab15 Rab17 Rab3d Rab4a Slc35a3 Srpr Stx5a
273	GO:0045184 [5]: establishment of protein localization	16	16	364	474	11775	-3.58	0.0	0.9	0.5	1110032D12Rik AI848100 Arl5 Cdc5l Hira Lman1 Mlph Pacs1 Prkcabp Rab15 Rab17 Rab3d Rab4a Slc35a3 Srpr Stx5a
274	GO:0040008 [4]: regulation of growth	4	4	376	65	12184	-3.58	0.0	1.87	0.85	Aes Gpc3 Ndn Socs2
275	GO:0006811 [5]: ion transport	16	16	364	549	11700	-3.6	0.0	0.45	0.26	Atp1b1 Atp9a Chrng Clcn2 Clcn3 Col11a2 Col9a2 Fxyd3 Itpr3 Kcnma1 Kcnn4 Lasp1 P2ry4 Slc12a2 Slc5a1 Slco1a6
276	GO:0006874 [8]: calcium ion homeostasis	2	2	378	18	12231	-3.6	0.0	2.12	0.95	Clstn1 Ndn
277	GO:0006897 [6]: endocytosis	6	6	374	123	12126	-3.6	0.0	1.64	0.81	Hras1 Lrp5 Lrp6 Lrp8 Rab4a Sorl1
278	GO:0043285 [5]: biopolymer catabolism	16	16	364	501	11748	-3.63	0.0	0.71	0.4	2200003E03Rik Ace2 Adcy8 Casp7 Cblc Furin Klk11 Klk5 Lnx1 Man1b1 Mmp15 Nrd1 Park2 Prss8 St14 Ube2c
279	GO:0048232 [6]: male gamete generation	5	5	375	95	12154	-3.63	0.0	1.7	0.81	1700017G21Rik 2810422M04Rik Brd2 Mea1 Strbp
280	GO:0007283 [7]: spermatogenesis	5	5	375	95	12154	-3.63	0.0	1.7	0.81	1700017G21Rik 2810422M04Rik Brd2 Mea1 Strbp
281	GO:0050881 [5]: musculoskeletal movement	4	4	376	67	12182	-3.63	0.0	1.8	0.85	Gucy2e Pde6c Rgnef Tulp1
282	GO:0050885 [6]: regulation of balance	4	4	376	67	12182	-3.63	0.0	1.8	0.85	Gucy2e Pde6c Rgnef Tulp1
283	GO:0050953 [6]: sensory perception of light	4	4	376	67	12182	-3.63	0.0	1.8	0.85	Gucy2e Pde6c Rgnef Tulp1
284	GO:0050957 [6]: equilibrioception	4	4	376	67	12182	-3.63	0.0	1.8	0.85	Gucy2e Pde6c Rgnef Tulp1
285	GO:0007601 [7]: visual perception	4	4	376	67	12182	-3.63	0.0	1.8	0.85	Gucy2e Pde6c Rgnef Tulp1
286	GO:0009719 [4]: response to endogenous stimulus	2	2	378	152	12097	-3.63	0.0	0.05	0.01	C230052I12Rik Ogg1
287	GO:0009314 [6]: response to radiation	3	3	377	41	12208	-3.64	0.0	1.93	0.86	C6.1A Pde6c Tulp1
288	GO:0046907 [5]: intracellular transport	15	15	365	459	11790	-3.65	0.0	0.78	0.44	1110032D12Rik AI848100 Arl5 Bicd2 Cdc5l Klc3 Lman1 Lrba Mlph Pacs1 Prkcabp Slc35a3 Srpr Ssb Stx5a
289	GO:0030163 [6]: protein catabolism	15	15	365	499	11750	-3.65	0.0	0.53	0.3	Ace2 Adcy8 Casp7 Cblc Furin Klk11 Klk5 Lnx1 Man1b1 Mmp15 Nrd1 Park2 Prss8 St14 Ube2c
290	GO:0044255 [5]: cellular lipid metabolism	12	12	368	335	11914	-3.66	0.0	1.04	0.56	AU041707 Adipor1 B4galt6 Dhcr7 Gne Pip5k1a Sorl1 Srebf2 St6galnac1 Star Sts Ugt8
291	GO:0050879 [4]: organismal movement	4	4	376	68	12181	-3.66	0.0	1.77	0.84	Gucy2e Pde6c Rgnef Tulp1
292	GO:0007417 [6]: central nervous system development	4	4	376	68	12181	-3.66	0.0	1.77	0.84	Lhx2 Pparbp Six3 Tlx3
293	GO:0044257 [7]: cellular protein catabolism	15	15	365	481	11768	-3.67	0.0	0.64	0.37	Ace2 Adcy8 Casp7 Cblc Furin Klk11 Klk5 Lnx1 Man1b1 Mmp15 Nrd1 Park2 Prss8 St14 Ube2c
294	GO:0006508 [8]: proteolysis and peptidolysis	15	15	365	481	11768	-3.67	0.0	0.64	0.37	Ace2 Adcy8 Casp7 Cblc Furin Klk11 Klk5 Lnx1 Man1b1 Mmp15 Nrd1 Park2 Prss8 St14 Ube2c
295	GO:0042133 [5]: neurotransmitter metabolism	2	2	378	19	12230	-3.67	0.0	2.04	0.89	Gad1 Nr4a2
296	GO:0008610 [6]: lipid biosynthesis	7	7	373	160	12089	-3.67	0.0	1.43	0.7	AU041707 B4galt6 Dhcr7 Gne St6galnac1 Star Ugt8
297	GO:0006820 [6]: anion transport	6	6	374	128	12121	-3.68	0.0	1.53	0.75	Clcn2 Clcn3 Col11a2 Col9a2 P2ry4 Slc12a2
298	GO:0016070 [5]: RNA metabolism	9	9	371	359	11890	-3.69	0.0	0.25	0.14	2810441O16Rik AI481750 Adarb1 Ern2 Fnbp3 Pabpn1 Pum2 Ssb Zfp162
299	GO:0007010 [6]: cytoskeleton organization and biogenesis	12	12	368	343	11906	-3.69	0.0	0.96	0.53	Bicd2 Celsr1 Crb3 Epb4.1l1 Krt1-13 Myh14 Myh9 Myo6 Nck2 Ptk7 Rhoq Tmsb10
300	GO:0009913 [4]: epidermal cell differentiation	1	1	379	3	12246	-3.71	0.0	2.16	0.99	Cutl1
301	GO:0010165 [7]: response to X-ray	1	1	379	3	12246	-3.71	0.0	2.16	0.99	C6.1A
302	GO:0015074 [6]: DNA integration	1	1	379	3	12246	-3.71	0.0	2.16	0.99	Ppfibp2
303	GO:0030433 [10]: ER-associated protein catabolism	1	1	379	3	12246	-3.71	0.0	2.16	0.99	Man1b1
304	GO:0035137 [6]: hindlimb morphogenesis	1	1	379	3	12246	-3.71	0.0	2.16	0.99	Pparbp
305	GO:0040016 [5]: embryonic cleavage	1	1	379	3	12246	-3.71	0.0	2.16	0.99	Top2a
306	GO:0042403 [6]: thyroid hormone metabolism	1	1	379	3	12246	-3.71	0.0	2.16	0.99	Pparbp
307	GO:0042491 [5]: auditory hair cell differentiation	1	1	379	3	12246	-3.71	0.0	2.16	0.99	Cutl1
308	GO:0043161 [11]: proteasomal ubiquitin-dependent protein catabolism	1	1	379	3	12246	-3.71	0.0	2.16	0.99	Man1b1
309	GO:0044270 [5]: nitrogen compound catabolism	1	1	379	3	12246	-3.71	0.0	2.16	0.99	Arg1
310	GO:0000103 [7]: sulfate assimilation	1	1	379	3	12246	-3.71	0.0	2.16	0.99	Papss1
311	GO:0000186 [6]: activation of MAPKK	1	1	379	3	12246	-3.71	0.0	2.16	0.99	Nrk
312	GO:0000270 [7]: peptidoglycan metabolism	1	1	379	3	12246	-3.71	0.0	2.16	0.99	Pglyrp1
313	GO:0001892 [6]: embryonic placenta development	1	1	379	3	12246	-3.71	0.0	2.16	0.99	Pparbp
314	GO:0006473 [8]: protein amino acid acetylation	1	1	379	3	12246	-3.71	0.0	2.16	0.99	Pcaf
315	GO:0006527 [6]: arginine catabolism	1	1	379	3	12246	-3.71	0.0	2.16	0.99	Arg1
316	GO:0006561 [9]: proline biosynthesis	1	1	379	3	12246	-3.71	0.0	2.16	0.99	Pycr1
317	GO:0006791 [6]: sulfur utilization	1	1	379	3	12246	-3.71	0.0	2.16	0.99	Papss1
318	GO:0007183 [9]: SMAD protein heteromerization	1	1	379	3	12246	-3.71	0.0	2.16	0.99	Smad1
319	GO:0007216 [7]: metabotropic glutamate receptor signaling pathway	1	1	379	3	12246	-3.71	0.0	2.16	0.99	Homer2
320	GO:0009135 [8]: purine nucleoside diphosphate metabolism	1	1	379	3	12246	-3.71	0.0	2.16	0.99	Papss1
321	GO:0009179 [9]: purine ribonucleoside diphosphate metabolism	1	1	379	3	12246	-3.71	0.0	2.16	0.99	Papss1
322	GO:0006974 [5]: response to DNA damage stimulus	2	2	378	147	12102	-3.71	0.0	0.06	0.02	C230052I12Rik Ogg1
323	GO:0001505 [7]: regulation of neurotransmitter levels	3	3	377	43	12206	-3.72	0.0	1.83	0.85	Gad1 Nr4a2 Vamp2
324	GO:0001654 [5]: eye morphogenesis	3	3	377	43	12206	-3.72	0.0	1.83	0.85	Mrg1 Pparbp Six3
325	GO:0008203 [7]: cholesterol metabolism	3	3	377	43	12206	-3.72	0.0	1.83	0.85	Dhcr7 Sorl1 Srebf2
326	GO:0008202 [6]: steroid metabolism	5	5	375	100	12149	-3.72	0.0	1.56	0.75	Dhcr7 Sorl1 Srebf2 Star Sts
327	GO:0051239 [4]: regulation of organismal physiological process	1	1	379	111	12138	-3.73	0.0	0.03	0.0	Gnao1
328	GO:0006629 [5]: lipid metabolism	13	13	367	421	11828	-3.74	0.0	0.6	0.35	AU041707 Adipor1 B4galt6 Dhcr7 Gne Il1rn Pip5k1a Sorl1 Srebf2 St6galnac1 Star Sts Ugt8
329	GO:0006807 [4]: nitrogen compound metabolism	2	2	378	20	12229	-3.74	0.0	1.96	0.89	Arg1 Ass1
330	GO:0007515 [5]: lymph gland development	2	2	378	20	12229	-3.74	0.0	1.96	0.89	Id2 Ltbr
331	GO:0006512 [8]: ubiquitin cycle	9	9	371	348	11901	-3.74	0.0	0.29	0.16	Fbxw11 Lnx1 Park2 Pml Rnf110 Trim26 Trim8 Ube2c Usp1
332	GO:0006520 [6]: amino acid metabolism	6	6	374	134	12115	-3.76	0.0	1.4	0.69	Arg1 Asns Ass1 Gad1 Hs3st3b1 Pycr1
333	GO:0016071 [6]: mRNA metabolism	9	9	371	243	12006	-3.78	0.0	1.06	0.56	2810441O16Rik AI481750 Adarb1 Ern2 Fnbp3 Pabpn1 Pum2 Ssb Zfp162
334	GO:0046903 [3]: secretion	3	3	377	45	12204	-3.79	0.0	1.74	0.82	Il1rn Kcnn4 Vamp2
335	GO:0009892 [5]: negative regulation of metabolism	6	6	374	136	12113	-3.79	0.0	1.36	0.65	Aes Cutl1 Eif4ebp2 Pou2f1 Six3 Zfpm1
336	GO:0048048 [5]: embryonic eye morphogenesis	2	2	378	21	12228	-3.79	0.0	1.89	0.85	Pparbp Six3
337	GO:0001747 [6]: eye morphogenesis (sensu Mammalia)	2	2	378	21	12228	-3.79	0.0	1.89	0.85	Pparbp Six3
338	GO:0051242 [5]: positive regulation of cellular physiological process	7	7	373	171	12078	-3.79	0.0	1.24	0.6	Bcl2l11 Bnip3l Cadps2 Casp7 Gkn1 Nr4a1 Ube2c
339	GO:0007167 [6]: enzyme linked receptor protein signaling pathway	7	7	373	171	12078	-3.79	0.0	1.24	0.6	Ddr1 Eif4ebp2 Epha2 Ephb4 Gfra4 Nck2 Smad1
340	GO:0030097 [5]: hemopoiesis	1	1	379	108	12141	-3.79	0.0	0.04	0.0	Pparbp
341	GO:0006732 [6]: coenzyme metabolism	1	1	379	108	12141	-3.79	0.0	0.04	0.0	Pdk2
342	GO:0016125 [6]: sterol metabolism	3	3	377	46	12203	-3.82	0.0	1.7	0.81	Dhcr7 Sorl1 Srebf2
343	GO:0009309 [6]: amine biosynthesis	3	3	377	46	12203	-3.82	0.0	1.7	0.81	Asns Ass1 Pycr1
344	GO:0006118 [6]: electron transport	7	7	373	285	11964	-3.82	0.0	0.25	0.14	1500040F11Rik Aass Ern2 Ero1l Fmo2 Ppargc1a Sorl1
345	GO:0006357 [8]: regulation of transcription from Pol II promoter	7	7	373	176	12073	-3.84	0.0	1.16	0.58	Cutl1 Foxk1 Hnf4a Pparbp Smad1 Tcfap2a Zfpm1
346	GO:0016052 [6]: carbohydrate catabolism	3	3	377	47	12202	-3.84	0.0	1.66	0.81	2200003E03Rik Hk1 Pglyrp1
347	GO:0044275 [7]: cellular carbohydrate catabolism	3	3	377	47	12202	-3.84	0.0	1.66	0.81	2200003E03Rik Hk1 Pglyrp1
348	GO:0043010 [6]: eye morphogenesis (sensu Vertebrata)	2	2	378	22	12227	-3.85	0.0	1.82	0.85	Pparbp Six3
349	GO:0007266 [7]: Rho protein signal transduction	2	2	378	22	12227	-3.85	0.0	1.82	0.85	Arhgap5 Cdc42ep1
350	GO:0007602 [8]: phototransduction	2	2	378	22	12227	-3.85	0.0	1.82	0.85	Pde6c Tulp1
351	GO:0006396 [6]: RNA processing	8	8	372	303	11946	-3.86	0.0	0.32	0.19	2810441O16Rik AI481750 Adarb1 Ern2 Fnbp3 Pabpn1 Ssb Zfp162
352	GO:0006886 [6]: intracellular protein transport	10	10	370	334	11915	-3.86	0.0	0.53	0.3	1110032D12Rik AI848100 Arl5 Cdc5l Mlph Pacs1 Prkcabp Slc35a3 Srpr Stx5a
353	GO:0006457 [7]: protein folding	7	7	373	181	12068	-3.88	0.0	1.09	0.56	1700030A21Rik Bag4 Dnajb12 Ero1l Fkbp4 Pfdn5 St13
354	GO:0006417 [6]: regulation of protein biosynthesis	4	4	376	78	12171	-3.89	0.0	1.46	0.7	Eif2s1 Eif3s6 Eif4ebp2 Pum2
355	GO:0030073 [6]: insulin secretion	1	1	379	4	12245	-3.89	0.0	1.95	0.89	Il1rn
356	GO:0030318 [5]: melanocyte differentiation	1	1	379	4	12245	-3.89	0.0	1.95	0.89	Mlph
357	GO:0030856 [5]: regulation of epithelial cell differentiation	1	1	379	4	12245	-3.89	0.0	1.95	0.89	Dmbt1
358	GO:0042417 [6]: dopamine metabolism	1	1	379	4	12245	-3.89	0.0	1.95	0.89	Nr4a2
359	GO:0050931 [4]: pigment cell differentiation	1	1	379	4	12245	-3.89	0.0	1.95	0.89	Mlph
360	GO:0001890 [5]: placenta development	1	1	379	4	12245	-3.89	0.0	1.95	0.89	Pparbp
361	GO:0006054 [7]: N-acetylneuraminate metabolism	1	1	379	4	12245	-3.89	0.0	1.95	0.89	Gne
362	GO:0006090 [7]: pyruvate metabolism	1	1	379	4	12245	-3.89	0.0	1.95	0.89	Pdk2
363	GO:0006515 [9]: misfolded or incompletely synthesized protein catabolism	1	1	379	4	12245	-3.89	0.0	1.95	0.89	Man1b1
364	GO:0006542 [9]: glutamine biosynthesis	1	1	379	4	12245	-3.89	0.0	1.95	0.89	Pycr1
365	GO:0007549 [4]: dosage compensation	1	1	379	4	12245	-3.89	0.0	1.95	0.89	Xist
366	GO:0007566 [3]: embryo implantation	1	1	379	4	12245	-3.89	0.0	1.95	0.89	Bteb1
367	GO:0009185 [8]: ribonucleoside diphosphate metabolism	1	1	379	4	12245	-3.89	0.0	1.95	0.89	Papss1
368	GO:0009312 [7]: oligosaccharide biosynthesis	1	1	379	4	12245	-3.89	0.0	1.95	0.89	St6galnac1
369	GO:0019752 [6]: carboxylic acid metabolism	9	9	371	304	11945	-3.9	0.0	0.51	0.29	Adipor1 Arg1 Asns Ass1 Gad1 Gne Hs3st3b1 Pdk2 Pycr1
370	GO:0006082 [5]: organic acid metabolism	9	9	371	304	11945	-3.9	0.0	0.51	0.29	Adipor1 Arg1 Asns Ass1 Gad1 Gne Hs3st3b1 Pdk2 Pycr1
371	GO:0016481 [7]: negative regulation of transcription	5	5	375	112	12137	-3.91	0.0	1.29	0.61	Aes Cutl1 Pou2f1 Six3 Zfpm1
372	GO:0008380 [7]: RNA splicing	4	4	376	193	12056	-3.92	0.0	0.16	0.09	2810441O16Rik Fnbp3 Ssb Zfp162
373	GO:0015672 [7]: monovalent inorganic cation transport	5	5	375	219	12030	-3.93	0.0	0.21	0.12	Atp1b1 Kcnma1 Kcnn4 Slc12a2 Slc5a1
374	GO:0051243 [5]: negative regulation of cellular physiological process	2	2	378	134	12115	-3.93	0.0	0.08	0.03	Nck2 Nr4a1
375	GO:0006397 [7]: mRNA processing	8	8	372	234	12015	-3.93	0.0	0.81	0.45	2810441O16Rik AI481750 Adarb1 Ern2 Fnbp3 Pabpn1 Ssb Zfp162
376	GO:0006887 [6]: exocytosis	3	3	377	50	12199	-3.93	0.0	1.54	0.75	Cadps2 Rab3d Vamp2
377	GO:0019226 [5]: transmission of nerve impulse	6	6	374	151	12098	-3.94	0.0	1.09	0.56	Chrm1 Chrng Gad1 Nr4a2 Ugt8 Vamp2
378	GO:0007028 [5]: cytoplasm organization and biogenesis	1	1	379	101	12148	-3.95	0.0	0.04	0.01	Crb3
379	GO:0006665 [7]: sphingolipid metabolism	2	2	378	24	12225	-3.95	0.0	1.7	0.81	B4galt6 St6galnac1
380	GO:0050793 [3]: regulation of development	6	6	374	152	12097	-3.96	0.0	1.08	0.56	Aes Dmbt1 Gpc3 Ndn Nf1 Socs2
381	GO:0000375 [8]: RNA splicing, via transesterification reactions	4	4	376	189	12060	-3.96	0.0	0.18	0.1	2810441O16Rik Fnbp3 Ssb Zfp162
382	GO:0000377 [9]: RNA splicing, via transesterification reactions with bulged adenosine as nucleophile	4	4	376	189	12060	-3.96	0.0	0.18	0.1	2810441O16Rik Fnbp3 Ssb Zfp162
383	GO:0000398 [8]: nuclear mRNA splicing, via spliceosome	4	4	376	189	12060	-3.96	0.0	0.18	0.1	2810441O16Rik Fnbp3 Ssb Zfp162
384	GO:0016567 [9]: protein ubiquitination	5	5	375	116	12133	-3.96	0.0	1.2	0.59	Lnx1 Pml Rnf110 Trim26 Trim8
385	GO:0043118 [4]: negative regulation of physiological process	8	8	372	271	11978	-3.96	0.0	0.5	0.29	Aes Cutl1 Eif4ebp2 Nck2 Nr4a1 Pou2f1 Six3 Zfpm1
386	GO:0045934 [6]: negative regulation of nucleobase, nucleoside, nucleotide and nucleic acid metabolism	5	5	375	117	12132	-3.97	0.0	1.18	0.59	Aes Cutl1 Pou2f1 Six3 Zfpm1
387	GO:0016311 [7]: dephosphorylation	1	1	379	99	12150	-3.98	0.0	0.05	0.01	Ppp2cb
388	GO:0009889 [5]: regulation of biosynthesis	4	4	376	84	12165	-3.99	0.0	1.3	0.62	Eif2s1 Eif3s6 Eif4ebp2 Pum2
389	GO:0030036 [8]: actin cytoskeleton organization and biogenesis	4	4	376	84	12165	-3.99	0.0	1.3	0.62	Epb4.1l1 Nck2 Rhoq Tmsb10
390	GO:0009583 [7]: detection of light	2	2	378	25	12224	-4.0	0.0	1.64	0.81	Pde6c Tulp1
391	GO:0048193 [6]: Golgi vesicle transport	2	2	378	25	12224	-4.0	0.0	1.64	0.81	Lman1 Pacs1
392	GO:0009416 [7]: response to light	2	2	378	25	12224	-4.0	0.0	1.64	0.81	Pde6c Tulp1
393	GO:0006470 [8]: protein amino acid dephosphorylation	1	1	379	97	12152	-4.02	0.0	0.05	0.01	Ppp2cb
394	GO:0008361 [5]: regulation of cell size	3	3	377	54	12195	-4.03	0.0	1.4	0.69	Arhgap5 Ndn Socs2
395	GO:0016079 [5]: synaptic vesicle exocytosis	1	1	379	5	12244	-4.04	0.0	1.79	0.85	Vamp2
396	GO:0016571 [10]: histone methylation	1	1	379	5	12244	-4.04	0.0	1.79	0.85	Satb1
397	GO:0017156 [7]: calcium ion-dependent exocytosis	1	1	379	5	12244	-4.04	0.0	1.79	0.85	Vamp2
398	GO:0030048 [8]: actin filament-based movement	1	1	379	5	12244	-4.04	0.0	1.79	0.85	Myh14
399	GO:0030072 [5]: peptide hormone secretion	1	1	379	5	12244	-4.04	0.0	1.79	0.85	Il1rn
400	GO:0043064 [6]: flagellum organization and biogenesis	1	1	379	5	12244	-4.04	0.0	1.79	0.85	Klc3
401	GO:0045444 [4]: adipocyte differentiation	1	1	379	5	12244	-4.04	0.0	1.79	0.85	Pparbp
402	GO:0046488 [10]: phosphatidylinositol metabolism	1	1	379	5	12244	-4.04	0.0	1.79	0.85	Pip5k1a
403	GO:0048002 [6]: antigen presentation, peptide antigen	1	1	379	5	12244	-4.04	0.0	1.79	0.85	H2-Q1
404	GO:0006020 [8]: myo-inositol metabolism	1	1	379	5	12244	-4.04	0.0	1.79	0.85	Impa1
405	GO:0006072 [8]: glycerol-3-phosphate metabolism	1	1	379	5	12244	-4.04	0.0	1.79	0.85	Gyk
406	GO:0006085 [8]: acetyl-CoA biosynthesis	1	1	379	5	12244	-4.04	0.0	1.79	0.85	Pdk2
407	GO:0006268 [8]: DNA unwinding	1	1	379	5	12244	-4.04	0.0	1.79	0.85	Top3b
408	GO:0006378 [8]: mRNA polyadenylylation	1	1	379	5	12244	-4.04	0.0	1.79	0.85	Pabpn1
409	GO:0007569 [4]: cell aging	1	1	379	5	12244	-4.04	0.0	1.79	0.85	Hras1
410	GO:0042127 [5]: regulation of cell proliferation	5	5	375	124	12125	-4.04	0.0	1.06	0.56	Dhcr7 Gkn1 Nck2 Stat6 Ube2c
411	GO:0006281 [6]: DNA repair	2	2	378	126	12123	-4.05	0.0	0.1	0.05	C230052I12Rik Ogg1
412	GO:0007420 [7]: brain development	3	3	377	56	12193	-4.08	0.0	1.34	0.65	Lhx2 Pparbp Six3
413	GO:0006304 [6]: DNA modification	2	2	378	27	12222	-4.08	0.0	1.53	0.75	Kcnma1 Top3b
414	GO:0045941 [7]: positive regulation of transcription	4	4	376	91	12158	-4.09	0.0	1.14	0.57	Hnf4a Ncoa1 Pparbp Ppargc1a
415	GO:0006511 [10]: ubiquitin-dependent protein catabolism	4	4	376	91	12158	-4.09	0.0	1.14	0.57	Cblc Lnx1 Man1b1 Ube2c
416	GO:0007517 [5]: muscle development	5	5	375	131	12118	-4.09	0.0	0.94	0.53	Cald1 Cutl1 Etv1 Myh9 Mylc2pl
417	GO:0043065 [7]: positive regulation of apoptosis	4	4	376	92	12157	-4.1	0.0	1.12	0.57	Bcl2l11 Bnip3l Casp7 Nr4a1
418	GO:0045935 [6]: positive regulation of nucleobase, nucleoside, nucleotide and nucleic acid metabolism	4	4	376	92	12157	-4.1	0.0	1.12	0.57	Hnf4a Ncoa1 Pparbp Ppargc1a
419	GO:0006461 [7]: protein complex assembly	4	4	376	92	12157	-4.1	0.0	1.12	0.57	1700012L04Rik H1f0 Set Tmem38b
420	GO:0006605 [7]: protein targeting	6	6	374	189	12060	-4.1	0.0	0.62	0.37	AI848100 Cdc5l Pacs1 Prkcabp Slc35a3 Srpr
421	GO:0019941 [9]: modification-dependent protein catabolism	4	4	376	93	12156	-4.12	0.0	1.1	0.56	Cblc Lnx1 Man1b1 Ube2c
422	GO:0043068 [6]: positive regulation of programmed cell death	4	4	376	93	12156	-4.12	0.0	1.1	0.56	Bcl2l11 Bnip3l Casp7 Nr4a1
423	GO:0009888 [5]: histogenesis	3	3	377	58	12191	-4.12	0.0	1.28	0.61	Cutl1 Lhx2 Pax9
424	GO:0030030 [5]: cell projection organization and biogenesis	2	2	378	28	12221	-4.12	0.0	1.48	0.71	Klc3 Nck2
425	GO:0045597 [5]: positive regulation of cell differentiation	2	2	378	28	12221	-4.12	0.0	1.48	0.71	Dmbt1 Socs2
426	GO:0007268 [6]: synaptic transmission	5	5	375	137	12112	-4.13	0.0	0.85	0.47	Chrm1 Chrng Gad1 Nr4a2 Vamp2
427	GO:0007254 [8]: JNK cascade	2	2	378	29	12220	-4.16	0.0	1.43	0.7	Nphs1 Nrk
428	GO:0010001 [4]: glial cell differentiation	1	1	379	6	12243	-4.17	0.0	1.65	0.81	Nf1
429	GO:0016998 [6]: cell wall catabolism	1	1	379	6	12243	-4.17	0.0	1.65	0.81	Oxr1
430	GO:0030178 [6]: negative regulation of Wnt receptor signaling pathway	1	1	379	6	12243	-4.17	0.0	1.65	0.81	Six3
431	GO:0030865 [7]: cortical cytoskeleton organization and biogenesis	1	1	379	6	12243	-4.17	0.0	1.65	0.81	Epb4.1l1
432	GO:0030866 [8]: cortical actin cytoskeleton organization and biogenesis	1	1	379	6	12243	-4.17	0.0	1.65	0.81	Epb4.1l1
433	GO:0045664 [5]: regulation of neuron differentiation	1	1	379	6	12243	-4.17	0.0	1.65	0.81	Socs2
434	GO:0045926 [5]: negative regulation of growth	1	1	379	6	12243	-4.17	0.0	1.65	0.81	Gpc3
435	GO:0006560 [8]: proline metabolism	1	1	379	6	12243	-4.17	0.0	1.65	0.81	Pycr1
436	GO:0006888 [6]: ER to Golgi transport	1	1	379	6	12243	-4.17	0.0	1.65	0.81	Lman1
437	GO:0006891 [6]: intra-Golgi transport	1	1	379	6	12243	-4.17	0.0	1.65	0.81	Pacs1
438	GO:0009065 [8]: glutamine family amino acid catabolism	1	1	379	6	12243	-4.17	0.0	1.65	0.81	Arg1
439	GO:0007507 [5]: heart development	3	3	377	61	12188	-4.17	0.0	1.19	0.59	Id2 Pkp2 Pparbp
440	GO:0043037 [7]: translation	5	5	375	149	12100	-4.18	0.0	0.7	0.39	Eif2s1 Eif3s6 Eif4ebp2 Lgtn Pum2
441	GO:0009165 [6]: nucleotide biosynthesis	4	4	376	100	12149	-4.19	0.0	0.96	0.53	Adcy8 Gucy2e Papss1 Thtpa
442	GO:0001568 [4]: blood vessel development	1	1	379	88	12161	-4.2	0.0	0.07	0.02	Dhcr7
443	GO:0000279 [6]: M phase	3	3	377	136	12113	-4.24	0.0	0.23	0.13	Cetn1 Stag1 Ube2c
444	GO:0045595 [4]: regulation of cell differentiation	3	3	377	66	12183	-4.25	0.0	1.07	0.56	Dmbt1 Nf1 Socs2
445	GO:0000278 [6]: mitotic cell cycle	3	3	377	133	12116	-4.26	0.0	0.25	0.14	Cetn1 Stag1 Ube2c
446	GO:0009117 [6]: nucleotide metabolism	4	4	376	144	12105	-4.27	0.0	0.42	0.25	Adcy8 Gucy2e Papss1 Thtpa
447	GO:0035050 [4]: embryonic heart tube development	1	1	379	7	12242	-4.27	0.0	1.53	0.75	Pparbp
448	GO:0050708 [5]: regulation of protein secretion	1	1	379	7	12242	-4.27	0.0	1.53	0.75	Kcnn4
449	GO:0006041 [7]: glucosamine metabolism	1	1	379	7	12242	-4.27	0.0	1.53	0.75	Gne
450	GO:0006044 [8]: N-acetylglucosamine metabolism	1	1	379	7	12242	-4.27	0.0	1.53	0.75	Gne
451	GO:0006360 [8]: transcription from Pol I promoter	1	1	379	7	12242	-4.27	0.0	1.53	0.75	Taf1c
452	GO:0007173 [8]: epidermal growth factor receptor signaling pathway	1	1	379	7	12242	-4.27	0.0	1.53	0.75	Nck2
453	GO:0007182 [9]: common-partner SMAD protein phosphorylation	1	1	379	7	12242	-4.27	0.0	1.53	0.75	Smad1
454	GO:0007215 [6]: glutamate signaling pathway	1	1	379	7	12242	-4.27	0.0	1.53	0.75	Homer2
455	GO:0043085 [4]: positive regulation of enzyme activity	3	3	377	68	12181	-4.28	0.0	1.02	0.55	Adcy8 Nr4a1 Nrk
456	GO:0000165 [7]: MAPKKK cascade	3	3	377	68	12181	-4.28	0.0	1.02	0.55	Nphs1 Nrk Smad1
457	GO:0006813 [8]: potassium ion transport	4	4	376	120	12129	-4.29	0.0	0.66	0.37	Atp1b1 Kcnma1 Kcnn4 Slc12a2
458	GO:0007389 [3]: pattern specification	4	4	376	130	12119	-4.3	0.0	0.55	0.31	Cdx1 Lhx2 Lrp5 Lrp6
459	GO:0009893 [5]: positive regulation of metabolism	4	4	376	127	12122	-4.3	0.0	0.58	0.34	Hnf4a Ncoa1 Pparbp Ppargc1a
460	GO:0000280 [7]: nuclear division	3	3	377	127	12122	-4.31	0.0	0.28	0.16	Cetn1 Stag1 Ube2c
461	GO:0007243 [6]: protein kinase cascade	3	3	377	120	12129	-4.36	0.0	0.33	0.19	Nphs1 Nrk Smad1
462	GO:0050876 [4]: reproductive physiological process	2	2	378	36	12213	-4.36	0.0	1.15	0.57	Bteb1 Sts
463	GO:0016569 [9]: covalent chromatin modification	1	1	379	8	12241	-4.36	0.0	1.43	0.7	Satb1
464	GO:0016570 [10]: histone modification	1	1	379	8	12241	-4.36	0.0	1.43	0.7	Satb1
465	GO:0042552 [8]: myelination	1	1	379	8	12241	-4.36	0.0	1.43	0.7	Ugt8
466	GO:0042553 [7]: cellular nerve ensheathment	1	1	379	8	12241	-4.36	0.0	1.43	0.7	Ugt8
467	GO:0001666 [5]: response to hypoxia	1	1	379	8	12241	-4.36	0.0	1.43	0.7	Hif3a
468	GO:0006997 [5]: nuclear organization and biogenesis	1	1	379	8	12241	-4.36	0.0	1.43	0.7	Pml
469	GO:0007205 [8]: protein kinase C activation	1	1	379	8	12241	-4.36	0.0	1.43	0.7	Sphk2
470	GO:0007212 [7]: dopamine receptor signaling pathway	1	1	379	8	12241	-4.36	0.0	1.43	0.7	Gnao1
471	GO:0007272 [7]: ionic insulation of neurons by glial cells	1	1	379	8	12241	-4.36	0.0	1.43	0.7	Ugt8
472	GO:0009067 [8]: aspartate family amino acid biosynthesis	1	1	379	8	12241	-4.36	0.0	1.43	0.7	Asns
473	GO:0009132 [7]: nucleoside diphosphate metabolism	1	1	379	8	12241	-4.36	0.0	1.43	0.7	Papss1
474	GO:0042592 [3]: homeostasis	3	3	377	118	12131	-4.37	0.0	0.34	0.2	Clstn1 Ndn Smad1
475	GO:0006814 [8]: sodium ion transport	3	3	377	77	12172	-4.37	0.0	0.83	0.46	Atp1b1 Slc12a2 Slc5a1
476	GO:0006913 [6]: nucleocytoplasmic transport	1	1	379	79	12170	-4.37	0.0	0.09	0.04	Ssb
477	GO:0019933 [8]: cAMP-mediated signaling	2	2	378	37	12212	-4.38	0.0	1.11	0.57	Adcy8 Eif4ebp2
478	GO:0048511 [3]: rhythmic process	2	2	378	37	12212	-4.38	0.0	1.11	0.57	Atoh7 Csnk1e
479	GO:0009582 [6]: detection of abiotic stimulus	3	3	377	80	12169	-4.39	0.0	0.78	0.44	Myo6 Pde6c Tulp1
480	GO:0019932 [6]: second-messenger-mediated signaling	3	3	377	80	12169	-4.39	0.0	0.78	0.44	Adcy8 Eif4ebp2 Sphk2
481	GO:0042330 [5]: taxis	2	2	378	101	12148	-4.39	0.0	0.2	0.11	Ccl20 Cklfsf8
482	GO:0006935 [6]: chemotaxis	2	2	378	101	12148	-4.39	0.0	0.2	0.11	Ccl20 Cklfsf8
483	GO:0015980 [6]: energy derivation by oxidation of organic compounds	3	3	377	113	12136	-4.39	0.0	0.38	0.22	D3Bwg0562e Hk1 Pck2
484	GO:0001501 [5]: skeletal development	3	3	377	83	12166	-4.4	0.0	0.73	0.41	Aes Col9a2 Foxc1
485	GO:0009952 [4]: anterior/posterior pattern formation	2	2	378	38	12211	-4.4	0.0	1.08	0.56	Lrp5 Lrp6
486	GO:0051094 [4]: positive regulation of development	2	2	378	39	12210	-4.42	0.0	1.05	0.56	Dmbt1 Socs2
487	GO:0006576 [6]: biogenic amine metabolism	2	2	378	39	12210	-4.42	0.0	1.05	0.56	Nr4a2 Pparbp
488	GO:0007067 [8]: mitosis	3	3	377	87	12162	-4.42	0.0	0.67	0.37	Cetn1 Stag1 Ube2c
489	GO:0000087 [7]: M phase of mitotic cell cycle	3	3	377	88	12161	-4.42	0.0	0.66	0.37	Cetn1 Stag1 Ube2c
490	GO:0009966 [4]: regulation of signal transduction	3	3	377	89	12160	-4.43	0.0	0.64	0.37	Nck2 Six3 Spry2
491	GO:0019318 [7]: hexose metabolism	3	3	377	89	12160	-4.43	0.0	0.64	0.37	Hk1 Impa1 Pck2
492	GO:0005996 [6]: monosaccharide metabolism	3	3	377	91	12158	-4.43	0.0	0.61	0.36	Hk1 Impa1 Pck2
493	GO:0050790 [3]: regulation of enzyme activity	3	3	377	99	12150	-4.43	0.0	0.52	0.29	Adcy8 Nr4a1 Nrk
494	GO:0030111 [5]: regulation of Wnt receptor signaling pathway	1	1	379	9	12240	-4.44	0.0	1.33	0.65	Six3
495	GO:0042063 [6]: gliogenesis	1	1	379	9	12240	-4.44	0.0	1.33	0.65	Nf1
496	GO:0042490 [4]: mechanoreceptor differentiation	1	1	379	9	12240	-4.44	0.0	1.33	0.65	Cutl1
497	GO:0043026 [7]: regulation of caspase activation	1	1	379	9	12240	-4.44	0.0	1.33	0.65	Nr4a1
498	GO:0051260 [8]: protein homooligomerization	1	1	379	9	12240	-4.44	0.0	1.33	0.65	Lnx1
499	GO:0001708 [5]: cell fate specification	1	1	379	9	12240	-4.44	0.0	1.33	0.65	Tlx3
500	GO:0006182 [8]: cGMP biosynthesis	1	1	379	9	12240	-4.44	0.0	1.33	0.65	Gucy2e
501	GO:0006939 [4]: smooth muscle contraction	1	1	379	9	12240	-4.44	0.0	1.33	0.65	Cald1
502	GO:0015837 [5]: amine transport	2	2	378	40	12209	-4.44	0.0	1.02	0.55	Slc12a2 Slc14a2
503	GO:0040029 [3]: regulation of gene expression, epigenetic	2	2	378	40	12209	-4.44	0.0	1.02	0.55	Kcnma1 Xist
504	GO:0051246 [5]: regulation of protein metabolism	1	1	379	75	12174	-4.45	0.0	0.1	0.05	Eif4ebp2
505	GO:0019935 [7]: cyclic-nucleotide-mediated signaling	2	2	378	41	12208	-4.46	0.0	0.99	0.54	Adcy8 Eif4ebp2
506	GO:0042445 [5]: hormone metabolism	2	2	378	41	12208	-4.46	0.0	0.99	0.54	Pparbp Star
507	GO:0001558 [4]: regulation of cell growth	2	2	378	43	12206	-4.49	0.0	0.93	0.52	Ndn Socs2
508	GO:0006817 [8]: phosphate transport	2	2	378	43	12206	-4.49	0.0	0.93	0.52	Col11a2 Col9a2
509	GO:0009636 [7]: response to toxin	1	1	379	10	12239	-4.5	0.0	1.25	0.61	Drpla
510	GO:0030032 [7]: lamellipodium biogenesis	1	1	379	10	12239	-4.5	0.0	1.25	0.61	Nck2
511	GO:0030261 [7]: chromosome condensation	1	1	379	10	12239	-4.5	0.0	1.25	0.61	Top2a
512	GO:0046879 [4]: hormone secretion	1	1	379	10	12239	-4.5	0.0	1.25	0.61	Il1rn
513	GO:0051046 [4]: regulation of secretion	1	1	379	10	12239	-4.5	0.0	1.25	0.61	Kcnn4
514	GO:0051259 [7]: protein oligomerization	1	1	379	10	12239	-4.5	0.0	1.25	0.61	Lnx1
515	GO:0001508 [6]: regulation of action potential	1	1	379	10	12239	-4.5	0.0	1.25	0.61	Ugt8
516	GO:0005978 [8]: glycogen biosynthesis	1	1	379	10	12239	-4.5	0.0	1.25	0.61	D3Bwg0562e
517	GO:0006084 [7]: acetyl-CoA metabolism	1	1	379	10	12239	-4.5	0.0	1.25	0.61	Pdk2
518	GO:0009066 [7]: aspartate family amino acid metabolism	1	1	379	10	12239	-4.5	0.0	1.25	0.61	Asns
519	GO:0009225 [6]: nucleotide-sugar metabolism	1	1	379	10	12239	-4.5	0.0	1.25	0.61	Gne
520	GO:0009250 [7]: glucan biosynthesis	1	1	379	10	12239	-4.5	0.0	1.25	0.61	D3Bwg0562e
521	GO:0007411 [6]: axon guidance	2	2	378	44	12205	-4.5	0.0	0.9	0.5	Chl1 Etv1
522	GO:0009617 [6]: response to bacteria	1	1	379	71	12178	-4.51	0.0	0.12	0.06	Pglyrp1
523	GO:0030005 [7]: di-, tri-valent inorganic cation homeostasis	2	2	378	46	12203	-4.53	0.0	0.85	0.47	Clstn1 Ndn
524	GO:0008284 [6]: positive regulation of cell proliferation	2	2	378	46	12203	-4.53	0.0	0.85	0.47	Gkn1 Ube2c
525	GO:0006790 [5]: sulfur metabolism	2	2	378	47	12202	-4.54	0.0	0.83	0.46	Hs3st3b1 Papss1
526	GO:0019725 [4]: cell homeostasis	2	2	378	83	12166	-4.55	0.0	0.31	0.19	Clstn1 Ndn
527	GO:0018955 [7]: phenanthrene metabolism	1	1	379	11	12238	-4.56	0.0	1.18	0.59	Nr4a2
528	GO:0018958 [6]: phenol metabolism	1	1	379	11	12238	-4.56	0.0	1.18	0.59	Nr4a2
529	GO:0035264 [4]: body growth	1	1	379	11	12238	-4.56	0.0	1.18	0.59	Socs2
530	GO:0040014 [5]: regulation of body size	1	1	379	11	12238	-4.56	0.0	1.18	0.59	Socs2
531	GO:0042044 [5]: fluid transport	1	1	379	11	12238	-4.56	0.0	1.18	0.59	Aqp5
532	GO:0042136 [6]: neurotransmitter biosynthesis	1	1	379	11	12238	-4.56	0.0	1.18	0.59	Gad1
533	GO:0045761 [4]: regulation of adenylate cyclase activity	1	1	379	11	12238	-4.56	0.0	1.18	0.59	Adcy8
534	GO:0045762 [5]: positive regulation of adenylate cyclase activity	1	1	379	11	12238	-4.56	0.0	1.18	0.59	Adcy8
535	GO:0046068 [8]: cGMP metabolism	1	1	379	11	12238	-4.56	0.0	1.18	0.59	Gucy2e
536	GO:0006284 [7]: base-excision repair	1	1	379	11	12238	-4.56	0.0	1.18	0.59	Ogg1
537	GO:0006584 [7]: catecholamine metabolism	1	1	379	11	12238	-4.56	0.0	1.18	0.59	Nr4a2
538	GO:0006833 [6]: water transport	1	1	379	11	12238	-4.56	0.0	1.18	0.59	Aqp5
539	GO:0007190 [6]: adenylate cyclase activation	1	1	379	11	12238	-4.56	0.0	1.18	0.59	Adcy8
540	GO:0008016 [5]: regulation of heart contraction rate	1	1	379	11	12238	-4.56	0.0	1.18	0.59	Gnao1
541	GO:0008366 [6]: nerve ensheathment	1	1	379	11	12238	-4.56	0.0	1.18	0.59	Ugt8
542	GO:0006575 [6]: amino acid derivative metabolism	2	2	378	51	12198	-4.57	0.0	0.74	0.41	Nr4a2 Pparbp
543	GO:0006875 [7]: metal ion homeostasis	2	2	378	51	12198	-4.57	0.0	0.74	0.41	Clstn1 Ndn
544	GO:0012502 [7]: induction of programmed cell death	2	2	378	79	12170	-4.58	0.0	0.35	0.2	Casp7 Nr4a1
545	GO:0006092 [7]: main pathways of carbohydrate metabolism	2	2	378	79	12170	-4.58	0.0	0.35	0.2	Hk1 Pck2
546	GO:0006917 [8]: induction of apoptosis	2	2	378	79	12170	-4.58	0.0	0.35	0.2	Casp7 Nr4a1
547	GO:0016049 [4]: cell growth	2	2	378	52	12197	-4.58	0.0	0.72	0.4	Ndn Socs2
548	GO:0006694 [7]: steroid biosynthesis	2	2	378	52	12197	-4.58	0.0	0.72	0.4	Dhcr7 Star
549	GO:0030705 [6]: cytoskeleton-dependent intracellular transport	1	1	379	67	12182	-4.58	0.0	0.13	0.07	Bicd2
550	GO:0043069 [6]: negative regulation of programmed cell death	1	1	379	67	12182	-4.58	0.0	0.13	0.07	Nr4a1
551	GO:0051169 [6]: nuclear transport	1	1	379	67	12182	-4.58	0.0	0.13	0.07	Ssb
552	GO:0045892 [8]: negative regulation of transcription, DNA-dependent	2	2	378	77	12172	-4.59	0.0	0.37	0.21	Cutl1 Zfpm1
553	GO:0006644 [7]: phospholipid metabolism	2	2	378	53	12196	-4.59	0.0	0.7	0.39	AU041707 Pip5k1a
554	GO:0006725 [5]: aromatic compound metabolism	2	2	378	76	12173	-4.59	0.0	0.38	0.22	Bphl Nr4a2
555	GO:0007409 [6]: axonogenesis	2	2	378	76	12173	-4.59	0.0	0.38	0.22	Chl1 Etv1
556	GO:0043066 [7]: negative regulation of apoptosis	1	1	379	66	12183	-4.6	0.0	0.14	0.07	Nr4a1
557	GO:0006936 [3]: muscle contraction	2	2	378	54	12195	-4.6	0.0	0.68	0.38	Cald1 Wdr21
558	GO:0016197 [6]: endosome transport	1	1	379	12	12237	-4.6	0.0	1.12	0.57	Lrba
559	GO:0017148 [7]: negative regulation of protein biosynthesis	1	1	379	12	12237	-4.6	0.0	1.12	0.57	Eif4ebp2
560	GO:0042178 [6]: xenobiotic catabolism	1	1	379	12	12237	-4.6	0.0	1.12	0.57	Nr4a2
561	GO:0042537 [6]: benzene and derivative metabolism	1	1	379	12	12237	-4.6	0.0	1.12	0.57	Nr4a2
562	GO:0042551 [5]: nerve maturation	1	1	379	12	12237	-4.6	0.0	1.12	0.57	Ugt8
563	GO:0006672 [9]: ceramide metabolism	1	1	379	12	12237	-4.6	0.0	1.12	0.57	St6galnac1
564	GO:0045893 [8]: positive regulation of transcription, DNA-dependent	2	2	378	72	12177	-4.6	0.0	0.42	0.25	Hnf4a Pparbp
565	GO:0045944 [9]: positive regulation of transcription from Pol II promoter	2	2	378	57	12192	-4.61	0.0	0.63	0.37	Hnf4a Pparbp
566	GO:0007018 [7]: microtubule-based movement	1	1	379	65	12184	-4.61	0.0	0.14	0.08	Bicd2
567	GO:0050801 [4]: ion homeostasis	2	2	378	70	12179	-4.61	0.0	0.44	0.25	Clstn1 Ndn
568	GO:0006006 [8]: glucose metabolism	2	2	378	70	12179	-4.61	0.0	0.44	0.25	Hk1 Pck2
569	GO:0006873 [5]: cell ion homeostasis	2	2	378	70	12179	-4.61	0.0	0.44	0.25	Clstn1 Ndn
570	GO:0000122 [9]: negative regulation of transcription from Pol II promoter	2	2	378	62	12187	-4.62	0.0	0.55	0.31	Cutl1 Zfpm1
571	GO:0007218 [7]: neuropeptide signaling pathway	2	2	378	67	12182	-4.62	0.0	0.48	0.28	Celsr1 Rassf3
572	GO:0030003 [6]: cation homeostasis	2	2	378	66	12183	-4.62	0.0	0.49	0.29	Clstn1 Ndn
573	GO:0042742 [6]: defense response to bacteria	1	1	379	64	12185	-4.63	0.0	0.15	0.08	Pglyrp1
574	GO:0006163 [7]: purine nucleotide metabolism	1	1	379	63	12186	-4.64	0.0	0.15	0.08	Papss1
575	GO:0019395 [7]: fatty acid oxidation	1	1	379	13	12236	-4.65	0.0	1.06	0.56	Adipor1
576	GO:0046519 [8]: sphingoid metabolism	1	1	379	13	12236	-4.65	0.0	1.06	0.56	St6galnac1
577	GO:0048489 [6]: synaptic vesicle transport	1	1	379	13	12236	-4.65	0.0	1.06	0.56	Vamp2
578	GO:0001839 [6]: neural plate morphogenesis	1	1	379	13	12236	-4.65	0.0	1.06	0.56	Ptk7
579	GO:0001841 [6]: neural tube formation	1	1	379	13	12236	-4.65	0.0	1.06	0.56	Ptk7
580	GO:0001843 [6]: neural tube closure	1	1	379	13	12236	-4.65	0.0	1.06	0.56	Ptk7
581	GO:0006040 [6]: amino sugar metabolism	1	1	379	13	12236	-4.65	0.0	1.06	0.56	Gne
582	GO:0007286 [4]: spermatid development	1	1	379	13	12236	-4.65	0.0	1.06	0.56	Strbp
583	GO:0007492 [6]: endoderm development	1	1	379	13	12236	-4.65	0.0	1.06	0.56	Pax9
584	GO:0007568 [3]: aging	1	1	379	13	12236	-4.65	0.0	1.06	0.56	Hras1
585	GO:0007178 [7]: transmembrane receptor protein serine/threonine kinase signaling pathway	1	1	379	61	12188	-4.67	0.0	0.16	0.09	Smad1
586	GO:0016358 [6]: dendrite morphogenesis	1	1	379	14	12235	-4.68	0.0	1.0	0.55	Igsf9
587	GO:0030384 [9]: phosphoinositide metabolism	1	1	379	14	12235	-4.68	0.0	1.0	0.55	Pip5k1a
588	GO:0042472 [6]: inner ear morphogenesis	1	1	379	14	12235	-4.68	0.0	1.0	0.55	Celsr1
589	GO:0000096 [6]: sulfur amino acid metabolism	1	1	379	14	12235	-4.68	0.0	1.0	0.55	Hs3st3b1
590	GO:0006094 [8]: gluconeogenesis	1	1	379	14	12235	-4.68	0.0	1.0	0.55	Pck2
591	GO:0006479 [9]: protein amino acid methylation	1	1	379	14	12235	-4.68	0.0	1.0	0.55	Satb1
592	GO:0006614 [8]: SRP-dependent cotranslational protein-membrane targeting	1	1	379	14	12235	-4.68	0.0	1.0	0.55	Srpr
593	GO:0006700 [7]: C21-steroid hormone biosynthesis	1	1	379	14	12235	-4.68	0.0	1.0	0.55	Star
594	GO:0009306 [4]: protein secretion	1	1	379	14	12235	-4.68	0.0	1.0	0.55	Kcnn4
595	GO:0018193 [8]: peptidyl-amino acid modification	1	1	379	60	12189	-4.69	0.0	0.17	0.09	Dyrk3
596	GO:0006818 [5]: hydrogen transport	1	1	379	60	12189	-4.69	0.0	0.17	0.09	Bat3
597	GO:0009259 [7]: ribonucleotide metabolism	1	1	379	59	12190	-4.7	0.0	0.17	0.1	Papss1
598	GO:0009890 [6]: negative regulation of biosynthesis	1	1	379	15	12234	-4.72	0.0	0.95	0.53	Eif4ebp2
599	GO:0042475 [6]: odontogenesis (sensu Vertebrata)	1	1	379	15	12234	-4.72	0.0	0.95	0.53	Nfic
600	GO:0042476 [5]: odontogenesis	1	1	379	15	12234	-4.72	0.0	0.95	0.53	Nfic
601	GO:0000160 [5]: two-component signal transduction system (phosphorelay)	1	1	379	15	12234	-4.72	0.0	0.95	0.53	Rab15
602	GO:0001838 [5]: embryonic epithelial tube formation	1	1	379	15	12234	-4.72	0.0	0.95	0.53	Ptk7
603	GO:0006487 [9]: N-linked glycosylation	1	1	379	15	12234	-4.72	0.0	0.95	0.53	Gcs1
604	GO:0007032 [6]: endosome organization and biogenesis	1	1	379	15	12234	-4.72	0.0	0.95	0.53	Lrba
605	GO:0008544 [7]: epidermis development	1	1	379	15	12234	-4.72	0.0	0.95	0.53	Cutl1
606	GO:0019882 [5]: antigen presentation	1	1	379	55	12194	-4.75	0.0	0.2	0.11	H2-Q1
607	GO:0009953 [4]: dorsal/ventral pattern formation	1	1	379	16	12233	-4.76	0.0	0.9	0.5	Lhx2
608	GO:0008207 [6]: C21-steroid hormone metabolism	1	1	379	16	12233	-4.76	0.0	0.9	0.5	Star
609	GO:0008213 [8]: protein amino acid alkylation	1	1	379	16	12233	-4.76	0.0	0.9	0.5	Satb1
610	GO:0009150 [8]: purine ribonucleotide metabolism	1	1	379	54	12195	-4.77	0.0	0.21	0.12	Papss1
611	GO:0015849 [5]: organic acid transport	1	1	379	53	12196	-4.78	0.0	0.21	0.12	Slc12a2
612	GO:0046942 [6]: carboxylic acid transport	1	1	379	53	12196	-4.78	0.0	0.21	0.12	Slc12a2
613	GO:0006164 [7]: purine nucleotide biosynthesis	1	1	379	53	12196	-4.78	0.0	0.21	0.12	Papss1
614	GO:0051248 [6]: negative regulation of protein metabolism	1	1	379	17	12232	-4.78	0.0	0.86	0.47	Eif4ebp2
615	GO:0006613 [7]: cotranslational protein-membrane targeting	1	1	379	17	12232	-4.78	0.0	0.86	0.47	Srpr
616	GO:0007031 [6]: peroxisome organization and biogenesis	1	1	379	17	12232	-4.78	0.0	0.86	0.47	Decr2
617	GO:0008286 [8]: insulin receptor signaling pathway	1	1	379	17	12232	-4.78	0.0	0.86	0.47	Eif4ebp2
618	GO:0007179 [8]: transforming growth factor beta receptor signaling pathway	1	1	379	52	12197	-4.78	0.0	0.22	0.12	Smad1
619	GO:0015749 [6]: monosaccharide transport	1	1	379	18	12231	-4.8	0.0	0.82	0.46	Slc5a1
620	GO:0015758 [8]: glucose transport	1	1	379	18	12231	-4.8	0.0	0.82	0.46	Slc5a1
621	GO:0030509 [9]: BMP signaling pathway	1	1	379	18	12231	-4.8	0.0	0.82	0.46	Smad1
622	GO:0050767 [4]: regulation of neurogenesis	1	1	379	18	12231	-4.8	0.0	0.82	0.46	Nf1
623	GO:0006937 [4]: regulation of muscle contraction	1	1	379	18	12231	-4.8	0.0	0.82	0.46	Cald1
624	GO:0007398 [6]: ectoderm development	1	1	379	18	12231	-4.8	0.0	0.82	0.46	Cutl1
625	GO:0008645 [7]: hexose transport	1	1	379	18	12231	-4.8	0.0	0.82	0.46	Slc5a1
626	GO:0046849 [4]: bone remodeling	1	1	379	51	12198	-4.8	0.0	0.23	0.13	Foxc1
627	GO:0009260 [7]: ribonucleotide biosynthesis	1	1	379	51	12198	-4.8	0.0	0.23	0.13	Papss1
628	GO:0030333 [5]: antigen processing	1	1	379	50	12199	-4.81	0.0	0.24	0.13	H2-Q1
629	GO:0006916 [8]: anti-apoptosis	1	1	379	50	12199	-4.81	0.0	0.24	0.13	Nr4a1
630	GO:0050954 [6]: sensory perception of mechanical stimulus	1	1	379	49	12200	-4.82	0.0	0.24	0.14	Myo6
631	GO:0050982 [7]: detection of mechanical stimulus	1	1	379	49	12200	-4.82	0.0	0.24	0.14	Myo6
632	GO:0008285 [6]: negative regulation of cell proliferation	1	1	379	49	12200	-4.82	0.0	0.24	0.14	Nck2
633	GO:0019319 [8]: hexose biosynthesis	1	1	379	19	12230	-4.82	0.0	0.78	0.44	Pck2
634	GO:0045047 [6]: protein-ER targeting	1	1	379	19	12230	-4.82	0.0	0.78	0.44	Srpr
635	GO:0046165 [6]: alcohol biosynthesis	1	1	379	19	12230	-4.82	0.0	0.78	0.44	Pck2
636	GO:0046364 [7]: monosaccharide biosynthesis	1	1	379	19	12230	-4.82	0.0	0.78	0.44	Pck2
637	GO:0006612 [8]: protein-membrane targeting	1	1	379	19	12230	-4.82	0.0	0.78	0.44	Srpr
638	GO:0007498 [3]: mesoderm development	1	1	379	19	12230	-4.82	0.0	0.78	0.44	Lhx2
639	GO:0009152 [8]: purine ribonucleotide biosynthesis	1	1	379	47	12202	-4.84	0.0	0.26	0.15	Papss1
640	GO:0042446 [6]: hormone biosynthesis	1	1	379	20	12229	-4.84	0.0	0.75	0.42	Star
641	GO:0042471 [5]: ear morphogenesis	1	1	379	20	12229	-4.84	0.0	0.75	0.42	Celsr1
642	GO:0006695 [8]: cholesterol biosynthesis	1	1	379	20	12229	-4.84	0.0	0.75	0.42	Dhcr7
643	GO:0007269 [4]: neurotransmitter secretion	1	1	379	20	12229	-4.84	0.0	0.75	0.42	Vamp2
644	GO:0045859 [4]: regulation of protein kinase activity	1	1	379	46	12203	-4.85	0.0	0.27	0.15	Nrk
645	GO:0001503 [5]: ossification	1	1	379	46	12203	-4.85	0.0	0.27	0.15	Foxc1
646	GO:0009310 [6]: amine catabolism	1	1	379	46	12203	-4.85	0.0	0.27	0.15	Arg1
647	GO:0048469 [4]: cell maturation	1	1	379	21	12228	-4.86	0.0	0.71	0.4	Ugt8
648	GO:0006650 [8]: glycerophospholipid metabolism	1	1	379	21	12228	-4.86	0.0	0.71	0.4	Pip5k1a
649	GO:0007265 [7]: Ras protein signal transduction	1	1	379	21	12228	-4.86	0.0	0.71	0.4	Hras1
650	GO:0007605 [7]: perception of sound	1	1	379	44	12205	-4.87	0.0	0.29	0.17	Myo6
651	GO:0016126 [7]: sterol biosynthesis	1	1	379	22	12227	-4.87	0.0	0.68	0.38	Dhcr7
652	GO:0001764 [6]: neuronal migration	1	1	379	22	12227	-4.87	0.0	0.68	0.38	Tlx3
653	GO:0007189 [9]: G-protein signaling, adenylate cyclase activating pathway	1	1	379	22	12227	-4.87	0.0	0.68	0.38	Adcy8
654	GO:0008360 [5]: regulation of cell shape	1	1	379	22	12227	-4.87	0.0	0.68	0.38	Rhoq
655	GO:0006986 [5]: response to unfolded protein	1	1	379	43	12206	-4.88	0.0	0.3	0.17	Ern2
656	GO:0019439 [6]: aromatic compound catabolism	1	1	379	23	12226	-4.88	0.0	0.65	0.37	Nr4a2
657	GO:0001656 [7]: metanephros development	1	1	379	23	12226	-4.88	0.0	0.65	0.37	Slc5a1
658	GO:0006405 [7]: RNA-nucleus export	1	1	379	23	12226	-4.88	0.0	0.65	0.37	Ssb
659	GO:0006919 [6]: caspase activation	1	1	379	23	12226	-4.88	0.0	0.65	0.37	Nr4a1
660	GO:0019748 [4]: secondary metabolism	1	1	379	24	12225	-4.89	0.0	0.63	0.37	Drpla
661	GO:0043280 [5]: positive regulation of caspase activity	1	1	379	24	12225	-4.89	0.0	0.63	0.37	Nr4a1
662	GO:0043281 [4]: regulation of caspase activity	1	1	379	24	12225	-4.89	0.0	0.63	0.37	Nr4a1
663	GO:0050657 [6]: nucleic acid transport	1	1	379	24	12225	-4.89	0.0	0.63	0.37	Ssb
664	GO:0050658 [6]: RNA transport	1	1	379	24	12225	-4.89	0.0	0.63	0.37	Ssb
665	GO:0051050 [6]: positive regulation of transport	1	1	379	24	12225	-4.89	0.0	0.63	0.37	Cadps2
666	GO:0051236 [5]: establishment of RNA localization	1	1	379	24	12225	-4.89	0.0	0.63	0.37	Ssb
667	GO:0001822 [6]: kidney development	1	1	379	24	12225	-4.89	0.0	0.63	0.37	Slc5a1
668	GO:0006305 [7]: DNA alkylation	1	1	379	24	12225	-4.89	0.0	0.63	0.37	Kcnma1
669	GO:0006306 [4]: DNA methylation	1	1	379	24	12225	-4.89	0.0	0.63	0.37	Kcnma1
670	GO:0007200 [7]: G-protein signaling, coupled to IP3 second messenger (phospholipase C activating)	1	1	379	24	12225	-4.89	0.0	0.63	0.37	Sphk2
671	GO:0018108 [9]: peptidyl-tyrosine phosphorylation	1	1	379	40	12209	-4.89	0.0	0.34	0.19	Dyrk3
672	GO:0018212 [9]: peptidyl-tyrosine modification	1	1	379	40	12209	-4.89	0.0	0.34	0.19	Dyrk3
673	GO:0019320 [8]: hexose catabolism	1	1	379	41	12208	-4.89	0.0	0.32	0.19	Hk1
674	GO:0046164 [6]: alcohol catabolism	1	1	379	41	12208	-4.89	0.0	0.32	0.19	Hk1
675	GO:0046365 [7]: monosaccharide catabolism	1	1	379	41	12208	-4.89	0.0	0.32	0.19	Hk1
676	GO:0006007 [9]: glucose catabolism	1	1	379	41	12208	-4.89	0.0	0.32	0.19	Hk1
677	GO:0006800 [5]: oxygen and reactive oxygen species metabolism	1	1	379	41	12208	-4.89	0.0	0.32	0.19	Fmo2
678	GO:0006403 [4]: RNA localization	1	1	379	25	12224	-4.9	0.0	0.6	0.35	Ssb
679	GO:0006805 [5]: xenobiotic metabolism	1	1	379	25	12224	-4.9	0.0	0.6	0.35	Nr4a2
680	GO:0009410 [7]: response to xenobiotic stimulus	1	1	379	25	12224	-4.9	0.0	0.6	0.35	Nr4a2
681	GO:0008632 [7]: apoptotic program	1	1	379	38	12211	-4.91	0.0	0.36	0.21	Nr4a1
682	GO:0009063 [7]: amino acid catabolism	1	1	379	38	12211	-4.91	0.0	0.36	0.21	Arg1
683	GO:0006865 [6]: amino acid transport	1	1	379	39	12210	-4.91	0.0	0.35	0.2	Slc12a2
684	GO:0030100 [6]: regulation of endocytosis	1	1	379	26	12223	-4.91	0.0	0.58	0.33	Rab4a
685	GO:0045165 [4]: cell fate commitment	1	1	379	36	12213	-4.92	0.0	0.39	0.22	Tlx3
686	GO:0048015 [7]: phosphoinositide-mediated signaling	1	1	379	29	12220	-4.92	0.0	0.51	0.29	Sphk2
687	GO:0051168 [7]: nuclear export	1	1	379	29	12220	-4.92	0.0	0.51	0.29	Ssb
688	GO:0030198 [4]: extracellular matrix organization and biogenesis	1	1	379	37	12212	-4.92	0.0	0.37	0.22	Elf3
689	GO:0043062 [3]: extracellular structure organization and biogenesis	1	1	379	37	12212	-4.92	0.0	0.37	0.22	Elf3
690	GO:0007187 [7]: G-protein signaling, coupled to cyclic nucleotide second messenger	1	1	379	37	12212	-4.92	0.0	0.37	0.22	Adcy8
691	GO:0007548 [3]: sex differentiation	1	1	379	35	12214	-4.92	0.0	0.4	0.23	Sry
692	GO:0015931 [5]: nucleobase, nucleoside, nucleotide and nucleic acid transport	1	1	379	28	12221	-4.92	0.0	0.53	0.3	Ssb
693	GO:0030031 [6]: cell projection biogenesis	1	1	379	28	12221	-4.92	0.0	0.53	0.3	Nck2
694	GO:0001655 [5]: urogenital system development	1	1	379	28	12221	-4.92	0.0	0.53	0.3	Slc5a1
695	GO:0005977 [8]: glycogen metabolism	1	1	379	28	12221	-4.92	0.0	0.53	0.3	D3Bwg0562e
696	GO:0006073 [7]: glucan metabolism	1	1	379	28	12221	-4.92	0.0	0.53	0.3	D3Bwg0562e
697	GO:0051093 [4]: negative regulation of development	1	1	379	34	12215	-4.92	0.0	0.42	0.25	Gpc3
698	GO:0006096 [8]: glycolysis	1	1	379	34	12215	-4.92	0.0	0.42	0.25	Hk1
699	GO:0008015 [4]: circulation	1	1	379	34	12215	-4.92	0.0	0.42	0.25	Gnao1
700	GO:0008643 [5]: carbohydrate transport	1	1	379	34	12215	-4.92	0.0	0.42	0.25	Slc5a1
701	GO:0035239 [4]: tube morphogenesis	1	1	379	33	12216	-4.93	0.0	0.44	0.25	Ptk7
702	GO:0048468 [3]: cell development	1	1	379	33	12216	-4.93	0.0	0.44	0.25	Ugt8
703	GO:0007015 [9]: actin filament organization	1	1	379	33	12216	-4.93	0.0	0.44	0.25	Nck2
704	GO:0007188 [8]: G-protein signaling, coupled to cAMP nucleotide second messenger	1	1	379	33	12216	-4.93	0.0	0.44	0.25	Adcy8
705	GO:0009968 [5]: negative regulation of signal transduction	1	1	379	30	12219	-4.93	0.0	0.49	0.29	Six3
706	GO:0019883 [6]: antigen presentation, endogenous antigen	1	1	379	30	12219	-4.93	0.0	0.49	0.29	H2-Q1
707	GO:0006261 [7]: DNA-dependent DNA replication	1	1	379	30	12219	-4.93	0.0	0.49	0.29	Top3b
708	GO:0006730 [5]: one-carbon compound metabolism	1	1	379	30	12219	-4.93	0.0	0.49	0.29	Car6
709	GO:0008654 [8]: phospholipid biosynthesis	1	1	379	30	12219	-4.93	0.0	0.49	0.29	AU041707
710	GO:0019885 [6]: antigen processing, endogenous antigen via MHC class I	1	1	379	31	12218	-4.93	0.0	0.47	0.27	H2-Q1
711	GO:0045860 [5]: positive regulation of protein kinase activity	1	1	379	31	12218	-4.93	0.0	0.47	0.27	Nrk
712	GO:0006112 [7]: energy reserve metabolism	1	1	379	31	12218	-4.93	0.0	0.47	0.27	D3Bwg0562e
