# Supplementary material for: A genomic analysis of mouse models of breast cancer reveals molecular features of mouse models and relationships to human breast cancer
Source: Breast Cancer Res. 2014 Jun 5;16(3):R59. doi: 10.1186/bcr3672 (PMC4078930; doi:10.1186/bcr3672)
Supplement: Additional file 2 — Fold change values organized by mouse tumor model type comparing the mouse model to all other types of mouse models. [file bcr3672-S2.zip › Additional_file_2/Ras_SAM/AdditionalFile52_Ras_SAM/UpregulatedGenesgather_kegg_121102.txt]

#	Annotation	Total Genes With Ann	Your Genes (With Ann)	Your Genes (No Ann)	Genome (With Ann)	Genome (No Ann)	ln(Bayes factor)	neg ln(p value)	FE: neg ln(p value)	FE: neg ln(FDR)	Genes
1	path:mmu04530: Tight junction	18	18	70	105	2326	11.86	11.06	16.13	12.01	Cldn1 Cldn10 Cldn3 Cldn6 Cldn7 Crb3 Csnk2a1 Cttn Epb4.1l1 Hras1 Llglh2 Myh14 Myh9 Pard3 Ppp2cb Ppp2r1a Ppp2r4 Prkcz
2	path:mmu00220: Urea cycle and metabolism of amino groups	4	4	84	16	2415	1.09	5.22	5.43	2.04	Arg1 Ass1 Ckmt1 Pycr1
3	path:mmu00512: O-Glycan biosynthesis	4	4	84	18	2413	0.75	4.82	5.07	2.04	B4galt6 Galnt2 Galnt3 St6galnac1
4	path:mmu00602: Blood group glycolipid biosynthesis-neolactoseries	3	3	85	14	2417	-0.4	0.0	3.93	1.19	B4galt6 Ggta1 St8sia1
5	path:mmu04540: Gap junction	7	7	81	77	2354	-0.41	0.0	3.67	1.19	Adrb1 Csnk1e Grm8 Gucy2e Hras1 Itpr3 Sos1
6	path:mmu04060: Cytokine-cytokine receptor interaction	3	3	85	237	2194	-0.43	0.0	0.01	0.01	Acvr1b Gdf5 Ltbr
7	path:mmu00521: Streptomycin biosynthesis	2	2	86	6	2425	-0.86	0.0	3.52	1.19	Hk1 Impa1
8	path:mmu00330: Arginine and proline metabolism	4	4	84	33	2398	-0.94	0.0	3.27	1.09	Arg1 Ass1 Ckmt1 Pycr1
9	path:mmu04310: Wnt signaling pathway	9	9	79	132	2299	-1.0	0.0	2.91	0.9	Csnk1e Csnk2a1 Fbxw11 Fzd6 Lrp5 Lrp6 Ppp2cb Ppp2r1a Rock1
10	path:mmu04910: Insulin signaling pathway	8	8	80	125	2306	-1.45	0.0	2.41	0.85	Cblc Hk1 Hras1 Ppargc1a Prkcz Rhoq Socs2 Sos1
11	path:mmu00510: N-Glycan biosynthesis	3	3	85	24	2407	-1.51	0.0	2.72	0.9	B4galt6 Dibd1 Gcs1
12	path:mmu00530: Aminosugars metabolism	3	3	85	24	2407	-1.51	0.0	2.72	0.9	Gne Hk1 Nans
13	path:mmu00601: Blood group glycolipid biosynthesis-lactoseries	2	2	86	11	2420	-1.71	0.0	2.61	0.88	B4galt6 Ggta1
14	path:mmu00190: Oxidative phosphorylation	1	1	87	114	2317	-1.74	0.0	0.02	0.01	1500040F11Rik
15	path:mmu05050: Dentatorubropallidoluysian atrophy (DRPLA)	2	2	86	12	2419	-1.83	0.0	2.48	0.85	Casp7 Drpla
16	path:mmu00230: Purine metabolism	6	6	82	102	2329	-2.08	0.0	1.75	0.46	Adcy8 Dck Gucy2e Nudt2 Papss1 Pole2
17	path:mmu04080: Neuroactive ligand-receptor interaction	7	7	81	271	2160	-2.12	0.0	0.14	0.07	Adrb1 Chrm1 Edg4 Ghrhr Grm8 P2ry4 Pard3
18	path:mmu00252: Alanine and aspartate metabolism	2	2	86	17	2414	-2.28	0.0	1.96	0.54	Ass1 Gad1
19	path:mmu00604: Ganglioside biosynthesis	2	2	86	17	2414	-2.28	0.0	1.96	0.54	B4galt6 St8sia1
20	path:mmu04620: Toll-like receptor signaling pathway	1	1	87	93	2338	-2.31	0.0	0.03	0.01	Mapk13
21	path:mmu00603: Globoside metabolism	2	2	86	18	2413	-2.35	0.0	1.88	0.52	B4galt6 St8sia1
22	path:mmu04210: Apoptosis	1	1	87	88	2343	-2.44	0.0	0.04	0.01	Casp7
23	path:mmu04510: Focal adhesion	6	6	82	208	2223	-2.5	0.0	0.26	0.1	Arhgap5 Col11a2 Col4a4 Hras1 Rock1 Sos1
24	path:mmu04520: Adherens junction	4	4	84	70	2361	-2.52	0.0	1.36	0.27	Acvr1b Catns Csnk2a1 Pard3
25	path:mmu04010: MAPK signaling pathway	7	7	81	224	2207	-2.52	0.0	0.34	0.11	Acvr1b Casp7 Hras1 Mapk13 Nf1 Nr4a1 Sos1
26	path:mmu04020: Calcium signaling pathway	5	5	83	176	2255	-2.59	0.0	0.26	0.1	Adcy8 Adrb1 Chrm1 Itpr3 Sphk2
27	path:mmu00430: Taurine and hypotaurine metabolism	1	1	87	5	2426	-2.71	0.0	1.65	0.41	Gad1
28	path:mmu00532: Chondroitin / Heparan sulfate biosynthesis	2	2	86	26	2405	-2.76	0.0	1.36	0.27	Extl3 Hs3st1
29	path:mmu00240: Pyrimidine metabolism	3	3	85	63	2368	-2.9	0.0	0.9	0.24	Dck Nudt2 Pole2
30	path:mmu00730: Thiamine metabolism	1	1	87	7	2424	-2.93	0.0	1.39	0.27	Thtpa
31	path:mmu00600: Glycosphingolipid metabolism	2	2	86	32	2399	-2.94	0.0	1.1	0.24	B4galt6 Sphk2
32	path:mmu00561: Glycerolipid metabolism	2	2	86	33	2398	-2.97	0.0	1.06	0.24	B4galt6 Gyk
33	path:mmu04070: Phosphatidylinositol signaling system	3	3	85	73	2358	-2.97	0.0	0.69	0.22	Impa1 Itpr3 Pip5k1a
34	path:mmu04512: ECM-receptor interaction	2	2	86	82	2349	-2.99	0.0	0.22	0.1	Col11a2 Col4a4
35	path:mmu00920: Sulfur metabolism	1	1	87	8	2423	-3.01	0.0	1.29	0.26	Papss1
36	path:mmu00051: Fructose and mannose metabolism	2	2	86	36	2395	-3.03	0.0	0.95	0.24	B4galt6 Hk1
37	path:mmu00040: Pentose and glucuronate interconversions	1	1	87	10	2421	-3.15	0.0	1.13	0.24	Rpe
38	path:mmu00680: Methane metabolism	1	1	87	10	2421	-3.15	0.0	1.13	0.24	Lpo
39	path:mmu04340: Hedgehog signaling pathway	2	2	86	49	2382	-3.16	0.0	0.62	0.22	Csnk1e Fbxw11
40	path:mmu00562: Inositol phosphate metabolism	2	2	86	55	2376	-3.18	0.0	0.51	0.18	Impa1 Pip5k1a
41	path:mmu00940: Stilbene, coumarine and lignin biosynthesis	1	1	87	11	2420	-3.2	0.0	1.06	0.24	Lpo
42	path:mmu04710: Circadian rhythm	1	1	87	12	2419	-3.24	0.0	0.99	0.24	Csnk1e
43	path:mmu00010: Glycolysis / Gluconeogenesis	1	1	87	49	2382	-3.27	0.0	0.18	0.1	Hk1
44	path:mmu04330: Notch signaling pathway	1	1	87	49	2382	-3.27	0.0	0.18	0.1	Pcaf
45	path:mmu00790: Folate biosynthesis	1	1	87	13	2418	-3.28	0.0	0.93	0.24	Ggh
46	path:mmu00910: Nitrogen metabolism	1	1	87	13	2418	-3.28	0.0	0.93	0.24	Car6
47	path:mmu00100: Biosynthesis of steroids	1	1	87	15	2416	-3.34	0.0	0.83	0.22	Dhcr7
48	path:mmu00310: Lysine degradation	1	1	87	43	2388	-3.36	0.0	0.23	0.1	Setdb1
49	path:mmu00410: beta-Alanine metabolism	1	1	87	16	2415	-3.37	0.0	0.79	0.22	Gad1
50	path:mmu05020: Parkinson's disease	1	1	87	16	2415	-3.37	0.0	0.79	0.22	Park2
51	path:mmu00450: Selenoamino acid metabolism	1	1	87	17	2414	-3.39	0.0	0.75	0.22	Papss1
52	path:mmu00251: Glutamate metabolism	1	1	87	18	2413	-3.41	0.0	0.71	0.22	Gad1
53	path:mmu00710: Carbon fixation	1	1	87	19	2412	-3.42	0.0	0.67	0.22	Rpe
54	path:mmu00650: Butanoate metabolism	1	1	87	36	2395	-3.43	0.0	0.31	0.11	Gad1
55	path:mmu00360: Phenylalanine metabolism	1	1	87	20	2411	-3.44	0.0	0.64	0.22	Lpo
56	path:mmu00480: Glutathione metabolism	1	1	87	35	2396	-3.44	0.0	0.32	0.11	Rab15
57	path:mmu00030: Pentose phosphate pathway	1	1	87	21	2410	-3.45	0.0	0.61	0.22	Rpe
58	path:mmu05010: Alzheimer's disease	1	1	87	22	2409	-3.46	0.0	0.58	0.21	Casp7
59	path:mmu00590: Prostaglandin and leukotriene metabolism	1	1	87	32	2399	-3.46	0.0	0.37	0.11	Lpo
60	path:mmu00150: Androgen and estrogen metabolism	1	1	87	31	2400	-3.47	0.0	0.38	0.11	Sts
61	path:mmu00052: Galactose metabolism	1	1	87	25	2406	-3.47	0.0	0.5	0.18	Hk1
62	path:mmu00500: Starch and sucrose metabolism	1	1	87	29	2402	-3.48	0.0	0.42	0.12	Hk1
