# Supplementary material for: A genomic analysis of mouse models of breast cancer reveals molecular features of mouse models and relationships to human breast cancer
Source: Breast Cancer Res. 2014 Jun 5;16(3):R59. doi: 10.1186/bcr3672 (PMC4078930; doi:10.1186/bcr3672)
Supplement: Additional file 2 — Fold change values organized by mouse tumor model type comparing the mouse model to all other types of mouse models. [file bcr3672-S2.zip › Additional_file_2/Ras_SAM/AdditionalFile52_Ras_SAM/UpregulatedGenesgather_transfac_121102.txt]

#	Annotation	Total Genes With Ann	Your Genes (With Ann)	Your Genes (No Ann)	Genome (With Ann)	Genome (No Ann)	ln(Bayes factor)	neg ln(p value)	FE: neg ln(p value)	FE: neg ln(FDR)	Genes
1	V$FOXJ2_02: fork head box J 2	117	117	344	6178	9532	16.42	11.93	0.0	0.0	1110032D12Rik 1500001H12Rik 1500040F11Rik 1700030A21Rik 2010005O13Rik 2200003E03Rik 2810422M04Rik 2810441C07Rik 2810441O16Rik 4930418P06Rik AI429613 Abcb7 Acvr1b Adarb1 Arg1 Arhgap5 Arid2 Arl2bp Atoh7 BC013481 Bag4 Bcl2l14 Bnip3l Cadps2 Cald1 Catns Ccl20 Cd2ap Cdc42ep1 Cdc91l1 Chd8 Cldn10 Crisp1 Cst10 Dach1 Dcps Dhcr7 Dsc2 Dsg2 Eif2s1 Epb4.1l5 Etv1 Extl3 Fip1l1 Fmo2 Gad1 Ghrhr Gkn1 H13 Hif3a Hk1 …
2	V$KROX_Q6	245	245	216	6120	9590	15.55	11.93	20.87	15.02	0610006K04Rik 1500001H12Rik 2010005A06Rik 2010005O13Rik 2410195B05Rik 9330161F08Rik AI481750 AU041707 Aass Acvr1b Adcy8 Adipor1 Adrb1 Aes Aqp5 Arhgdig Arl2bp Ash2l Ass1 Atoh7 Atp9a B4galt3 BC018465 BC024955 BC037006 Bag4 Baiap2l1 Bcar3 Bcl2l11 Bicd2 Bnip3l C1qtnf4 Cadps2 Car6 Cbx2 Ccnt1 Cd151 Cd2ap Cdc42ep1 Cdx1 Celsr1 Chrm1 Cklfsf8 Ckmt1 Clcn3 Cldn3 Cldn7 Clstn1 Cnnm4 Cnot3 Col4a4 Col9a3 Crb3 Cr…
3	V$MAZR_01: MAZ related factor	253	253	208	6459	9251	14.33	11.93	19.61	14.45	0610006K04Rik 1500001H12Rik 1500040F11Rik 1700030A21Rik 1810013B01Rik 2010005A06Rik 2010005O13Rik 2310042N02Rik 2810422M04Rik 4930418P06Rik Abcb7 Acvr1b Adcy8 Adipor1 Adrb1 Aes Aqp5 Arg1 Arhgdig Arhgef2 Arhgef5 Arl2bp Arl5 Arrdc1 Ass1 Atoh7 B4galt3 BC018371 BC018465 BC019731 BC024561 BC024955 BC037006 Bag4 Baiap2l1 Bcar3 Bphl C1qtnf4 Cadps2 Car6 Cbx2 Ccl20 Ccnt1 Cd151 Cd2ap Cdc5l Cdx1 Celsr1 Cetn…
4	V$MAZ_Q6	374	374	87	10897	4813	12.93	11.93	18.32	13.57	0610006K04Rik 1200009K13Rik 1500001H12Rik 1500040F11Rik 1700030A21Rik 2010005A06Rik 2010005O13Rik 2310042N02Rik 2410195B05Rik 2810422M04Rik 2810441O16Rik 9330161F08Rik 9430059P22Rik AI429613 AI481750 AU041707 Aass Abcb7 Ace2 Acvr1b Adcy8 Adipor1 Adrb1 Aes Aqp5 Arhgdig Arhgef2 Arhgef5 Arid1a Arid2 Arl2bp Arl5 Arrdc1 Asb6 Ash2l Ass1 Atoh7 Atp1b1 Atp9a B4galt3 B4galt6 BC017612 BC018371 BC018465 BC01…
5	V$E2F1_Q6: E2F-1	291	291	170	8053	7657	9.92	11.93	15.11	10.65	0610006K04Rik 1200009K13Rik 1500001H12Rik 1500040F11Rik 2010005A06Rik 2010005O13Rik 2410195B05Rik 2810441O16Rik 9330161F08Rik 9430059P22Rik AU041707 Aass Abcb7 Ace2 Acvr1b Adcy8 Adipor1 Aqp5 Arhgdig Arhgef2 Arhgef5 Arl2bp Arl5 Arrdc1 Ash2l Asns Ass1 Atoh7 Atp1b1 Atp9a B4galt3 BC017612 BC018371 BC037006 Bag4 Baiap2l1 Bcar3 Bcl2l11 Bicd2 Bnip3l Bteb1 Cab39 Cadps2 Car6 Casp7 Cbx2 Ccnt1 Cd151 Cd2ap C…
6	V$DEAF1_01	133	133	328	3004	12706	9.33	11.93	14.59	10.44	0610006K04Rik 1110032D12Rik 2810422M04Rik 2810441O16Rik 9330161F08Rik 9430059P22Rik AU041707 Acvr1b Adcy8 Aqp5 Arhgef5 Atoh7 B4galt6 BC018371 BC037006 Bnip3l Btc Bteb1 C1qtnf4 Cab39 Ccnt1 Chrm1 Clcn3 Cldn3 Cldn7 Clstn1 Cnnm4 Col9a2 Csnk1e D8Ertd594e Dck Deaf1 Deb1 Dtnb Eif2s1 Eif3s6 Eif4ebp2 Emilin3 Epb4.1l5 Etnk1 Etv1 Fnbp3 Foxk1 Galnt10 Galnt3 Ggta1 Golph3 Gpc3 Gucy2e H1f0 Homer2 Hs3st1 Id2 Igh…
7	V$E2F1_Q3_01	175	175	286	4276	11434	9.29	11.93	14.49	10.44	1110032D12Rik 1200009K13Rik 1500001H12Rik 1500040F11Rik 2010005O13Rik 2410195B05Rik 2810441O16Rik 9330161F08Rik Abcb7 Adcy8 Adipor1 Adrb1 Aqp5 Arhgdig Arhgef2 Arl2bp Arl5 Ass1 Atoh7 Atp1b1 Atp9a BC037006 Bag4 Baiap2l1 Bcl2l11 Bicd2 Cab39 Cadps2 Casp7 Cbx2 Cd151 Cd2ap Cdc42ep1 Cdx1 Celsr1 Chl1 Cldn7 Clstn1 Cnnm4 Cnot3 Col9a3 Crb3 Creb3l1 Csnk1e Cxxc5 Cyhr1 D15Ertd405e D8Ertd594e Dach1 Dck Deb1 Dec…
8	V$TEF_Q6	116	116	345	5625	10085	8.71	11.93	0.0	0.0	1700030A21Rik 2810422M04Rik 2810441O16Rik 9330161F08Rik AI429613 AU041707 Abpb Arhgap5 Arid1a Arid2 B4galt6 BC017612 BC019731 BC024561 Bag4 Bcar3 Btc Cab39 Cald1 Catns Cbx2 Ccl20 Cetn1 Chd8 Chl1 Cldn10 Cldn7 Creb3l1 Crisp1 Cst10 Cttn D11Ertd498e Dach1 Decr2 Dsc2 Dsg2 Dtnb Edg4 Elf3 Ern2 Etv1 Galnt2 Galnt3 Gdf5 Gnao1 Golph3 Gucy2e Hdac11 Hebp2 Il1rn Impa1 Ing3 Jarid1b Krt1-13 Lgtn Lisch7 Lrp6 Mlph…
9	V$POU1F1_Q6	140	140	321	6355	9355	6.88	10.68	0.0	0.0	1200009K13Rik 1700030A21Rik 1810013B01Rik 2010005O13Rik 2310042N02Rik 2310067G05Rik 2810441C07Rik 4930418P06Rik Abcb7 Ace2 Acvr1b Adarb1 Ank3 Arg1 Arhgap5 Arhgdig Arid1a Ash2l Atoh7 Atp1b1 B4galt6 BC019731 Bcar3 Btc Catns Ccl20 Cd151 Cdc91l1 Cetn1 Chd8 Chl1 Cklfsf8 Clcn3 Crb3 Crisp1 Cst10 Cttn Cutl1 Dach1 Dck Dcps Ddr1 Decr2 Dhcr7 Dhrs4 Dnajb12 Dtnb Eif3s6 Epb4.1l5 Ern2 Etnk1 Etv1 Foxj2 Foxk1 Frm…
10	V$MYCMAX_B: c-Myc:Max binding sites	221	221	240	5965	9745	6.36	10.42	11.42	7.52	0610006K04Rik 1110032D12Rik 1200009K13Rik 1500001H12Rik 1500040F11Rik 2010005O13Rik 2310042N02Rik 2810422M04Rik 9330161F08Rik Abpb Acvr1b Adarb1 Adipor1 Ank3 Aqp5 Arg1 Arhgap5 Arhgdig Arl2bp Arl5 Arrdc1 Asb6 Ass1 Atp1b1 Atp9a BC018371 BC018465 BC037006 Bcl2l11 Bicd2 Btc Bteb1 Cadps2 Car6 Cblc Cbx2 Cd151 Cd2ap Cdc5l Cdx1 Celsr1 Chl1 Chrm1 Cklfsf8 Clcn3 Cldn10 Cldn6 Cldn7 Clstn1 Cnnm4 Col9a3 Csnk1e…
11	V$TATA_C: Retroviral TATA box	99	99	362	4801	10909	6.29	10.32	0.0	0.0	1200009K13Rik 1700030A21Rik 2010005O13Rik 2310042N02Rik 2810422M04Rik 9430059P22Rik AI481750 Abpb Ace2 Adarb1 Ank3 Arhgap5 Arid1a Arid2 Atp9a B4galt3 B4galt6 BC013481 BC017612 BC019731 Btc Cald1 Catns Ccnt1 Cdc91l1 Cdx1 Chl1 Crisp1 Dcpp Decr2 Dhcr7 Dsc2 Dtnb Emilin3 Ern2 Ero1l Etv1 Fbs1 Foxk1 Furin Fxyd3 Gad1 Gcs1 Gdpd1 Ghrhr Golph3 Hdhd4 Ifi1 Il1rn Ivns1abp Klhdc2 Klk5 Krt1-13 Lpo Lrba Lrig1 Lrp…
12	V$E2F_Q4_01	124	124	337	2942	12768	5.94	10.06	11.11	7.35	1200009K13Rik 1500001H12Rik 1500040F11Rik 2010005O13Rik 2810441O16Rik 9330161F08Rik 9430059P22Rik Ace2 Adcy8 Arhgef2 Arl2bp Arl5 Ass1 Atoh7 Atp1b1 BC013481 BC017612 BC037006 Bcar3 Bcl2l11 Bicd2 Cab39 Cadps2 Casp7 Ccnt1 Cd2ap Cdc5l Cdx1 Chl1 Cklfsf8 Cldn3 Cldn7 Cnnm4 Cnot3 Csnk1e Cyhr1 Dach1 Dck Decr2 Dhcr7 Dtnb Edg4 Emilin3 Epha2 Fkbp4 Fnbp3 Gad1 Galnt2 Galnt3 Ggh Gorasp2 Hdhd4 Hif3a Hist1h2ao Ho…
13	V$E2F1_Q4_01	133	133	328	3247	12463	5.44	9.33	10.58	6.93	1200009K13Rik 1500001H12Rik 1500040F11Rik 2010005O13Rik 2810441O16Rik 9330161F08Rik 9430059P22Rik Ace2 Adcy8 Arhgef2 Arl2bp Arl5 Ass1 Atoh7 Atp1b1 BC013481 BC017612 BC037006 Bcar3 Bcl2l11 Bicd2 Cab39 Cadps2 Casp7 Ccnt1 Cd2ap Cdc5l Cdx1 Chl1 Cklfsf8 Cldn3 Cldn7 Cnnm4 Cnot3 Col9a3 Csnk1e Cyhr1 Dach1 Dck Deb1 Decr2 Dhcr7 Dtnb Edg4 Emilin3 Epha2 Fkbp4 Fnbp3 Gad1 Galnt2 Galnt3 Ggh Golph3 Gorasp2 Gpc3 …
14	V$CDPCR1_01: cut-like homeodomain protein	324	324	137	12323	3387	5.19	9.07	0.0	0.0	0610006K04Rik 1200009K13Rik 1500001H12Rik 1500040F11Rik 1700030A21Rik 1810013B01Rik 2010005A06Rik 2010005O13Rik 2200003E03Rik 2310042N02Rik 2310067G05Rik 2810422M04Rik 2810441C07Rik 2810441O16Rik 9330161F08Rik AI429613 AU041707 Aass Abcb7 Abpb Ace2 Adarb1 Adipor1 Ank3 Aqp5 Arhgap5 Arhgdig Arid1a Arid2 Arl2bp Arl5 Asb6 Ash2l Asns Atoh7 Atp1b1 Atp9a B4galt3 B4galt6 BC018371 BC018465 BC019731 BC0249…
15	V$MEF2_Q6_01	230	230	231	9310	6400	5.16	9.07	0.0	0.0	1110032D12Rik 1700030A21Rik 1810013B01Rik 2010005O13Rik 2200003E03Rik 2810422M04Rik 2810441C07Rik 9330161F08Rik 9430059P22Rik AI429613 AU041707 Aass Ace2 Adarb1 Aes Ank3 Arg1 Arhgap5 Arid2 Arl2bp Ash2l Atoh7 B4galt3 B4galt6 BC013481 BC017612 BC018465 BC024955 Bag4 Bcar3 Bcl2l14 Bicd2 Bnip3l Bphl Bteb1 Cab39 Cald1 Car6 Casp7 Catns Cbx2 Ccl20 Ccnt1 Cdc42ep1 Cdc5l Cdc91l1 Cetn1 Chd8 Chl1 Chrng Cldn1…
16	V$MINI20_B: Muscle initiator sequence-20	323	323	138	9583	6127	5.09	9.01	10.15	6.61	0610006K04Rik 1110032D12Rik 1200009K13Rik 1500001H12Rik 1500040F11Rik 1810013B01Rik 2010005A06Rik 2410195B05Rik 2810441C07Rik 9330161F08Rik AU041707 Aass Abcb7 Abpb Ace2 Adcy8 Adipor1 Adrb1 Aes Aqp5 Arg1 Arhgdig Arhgef5 Arid1a Arl2bp Arrdc1 Asb6 Ass1 Atoh7 Atp9a B4galt3 B4galt6 BC013481 BC017612 BC018371 BC018465 BC024955 BC037006 Bag4 Baiap2l1 Bcar3 Bcl2l11 Bicd2 Bteb1 C1qtnf4 Car6 Casp7 Catns C…
17	V$E2F1_Q6_01	199	199	262	5456	10254	3.95	7.91	8.92	5.47	1200009K13Rik 1500001H12Rik 1500040F11Rik 2810441O16Rik 9330161F08Rik 9430059P22Rik Adcy8 Arhgef2 Arhgef5 Arl2bp Arl5 Asns Ass1 Atp1b1 B4galt3 BC037006 Bag4 Bcar3 Bcl2l11 Bicd2 Bteb1 Cadps2 Car6 Casp7 Cblc Cbx2 Ccnt1 Cdc5l Cdx1 Chl1 Chrm1 Ckmt1 Cldn3 Cldn6 Clstn1 Cnnm4 Cnot3 Col4a4 Creb3l1 Csnk1e Cyhr1 Dach1 Dck Dcps Deaf1 Deb1 Dhcr7 Dlk1 Dnajb12 Dsc2 Dsg2 Dtnb Edg4 Egln3 Eif4ebp2 Elf3 Emilin3 Ep…
18	V$MTATA_B: Muscle TATA box	182	182	279	7555	8155	3.86	7.79	0.0	0.0	1110032D12Rik 1200009K13Rik 1700030A21Rik 2310042N02Rik 2310067G05Rik 2810422M04Rik 4930418P06Rik 9330161F08Rik AI429613 AU041707 Abcb7 Abpb Ace2 Adarb1 Ank3 Aqp5 Arg1 Arhgap5 Arid2 Arl5 Asb6 Asns Ass1 Atoh7 Atp1b1 Atp9a B4galt3 BC013481 Bcl2l14 Bicd2 Bnip3l Btc Bteb1 Cab39 Cald1 Catns Ccl20 Ccnt1 Cdc42ep1 Cdc91l1 Cdx1 Cetn1 Chd8 Ckmt1 Clcn3 Cldn10 Clstn1 Cnot3 Col9a3 Crisp1 Csnk1e Csnk2a1 D8Ertd…
19	V$VMW65_Q6	162	162	299	6800	8910	3.29	7.15	0.0	0.0	0610006K04Rik 1110032D12Rik 1500040F11Rik 2310042N02Rik 2810422M04Rik 2810441O16Rik 4930418P06Rik 9330161F08Rik AI429613 AU041707 Abcb7 Abpb Acvr1b Arhgap5 Arhgdig Arhgef2 Arhgef5 Arid1a Arid2 Arl2bp Asb6 Atp9a B4galt3 B4galt6 Bag4 Baiap2l1 Bcar3 Bcl2l14 Bphl Btc Cab39 Cald1 Ccnt1 Cd2ap Cdc5l Cetn1 Chd8 Chl1 Chrm1 Cklfsf8 Ckmt1 Cldn10 Cldn7 Clstn1 Crb3 Crisp1 Csnk2a1 Cutl1 Cxxc5 D15Ertd405e Dyrk3…
20	V$E2F_Q6_01	79	79	382	1816	13894	2.9	6.68	8.07	4.71	1200009K13Rik 1500001H12Rik 1500040F11Rik 2810441O16Rik 9330161F08Rik 9430059P22Rik Adcy8 Arhgef2 Arl5 Ass1 Atoh7 Atp1b1 BC037006 Bcl2l11 Ccnt1 Cd2ap Cdc5l Cdx1 Chl1 Cldn3 Cnnm4 Cnot3 Csnk1e Dck Decr2 Dhcr7 Dtnb Edg4 Emilin3 Fkbp4 Gad1 Galnt3 Ggh Hist1h2ao Homer2 Ighmbp2 Ing3 Klf5 Klhdc2 Lad1 Lasp1 Lgtn Lrig1 Lrp5 Lrp8 Maz Mrg1 Ogt Orc4l Pard3 Park2 Pi4k2b Pole2 Ppp2cb Ppp2r4 Prkcabp Prkcz Ralbp1…
21	V$SP3_Q3	338	338	123	10375	5335	2.54	6.32	7.5	4.22	0610006K04Rik 1200009K13Rik 1500001H12Rik 1500040F11Rik 1700030A21Rik 1810013B01Rik 2010005O13Rik 2310042N02Rik 2310067G05Rik 2810422M04Rik 2810441C07Rik 4930418P06Rik 9330161F08Rik 9430059P22Rik AI429613 AU041707 Aass Abcb7 Ace2 Acvr1b Adcy8 Adipor1 Adrb1 Ank3 Aqp5 Arg1 Arhgdig Arhgef2 Arhgef5 Arid1a Arl2bp Arl5 Arrdc1 Asb6 Ash2l Asns Ass1 Atp1b1 Atp9a B4galt3 B4galt6 BC017612 BC018371 BC018465 …
22	V$WHN_B: winged-helix factor nude	142	142	319	3774	11936	2.39	6.16	7.34	4.13	1110032D12Rik 1500040F11Rik 1810013B01Rik 2010005A06Rik 2010005O13Rik 2410195B05Rik 2810441O16Rik 4930418P06Rik 9430059P22Rik AI481750 Acvr1b Adcy8 Adrb1 Arhgdig Arl2bp Arl5 Ash2l Asns Ass1 Atoh7 B4galt6 BC018371 BC024955 Baiap2l1 Bphl C1qtnf4 Ccnt1 Cd151 Cdc5l Cdc91l1 Cdx1 Cklfsf8 Ckmt1 Cnnm4 Col4a4 Creb3l1 D11Ertd498e D15Ertd405e Dck Ddr1 Deb1 Decr2 Dyrk3 Edg4 Elavl3 Epb4.1l1 Epn3 Ero1l Etnk1 F…
23	V$CEBPGAMMA_Q6	300	300	161	11324	4386	2.33	6.11	0.0	0.0	1110032D12Rik 1200009K13Rik 1500001H12Rik 1500040F11Rik 1700030A21Rik 1810013B01Rik 2010005O13Rik 2200003E03Rik 2310067G05Rik 2810422M04Rik 2810441O16Rik 4930418P06Rik 9330161F08Rik 9430059P22Rik AI429613 AI481750 AU041707 Abcb7 Ace2 Acvr1b Adarb1 Adipor1 Aes Arg1 Arhgap5 Arid1a Arid2 Arl2bp Asb6 Ash2l Asns Atoh7 Atp1b1 Atp9a B4galt3 B4galt6 BC013481 BC018465 BC024561 Bag4 Bcl2l11 Bcl2l14 Bicd2 B…
24	V$CDX2_Q5	260	260	201	10021	5689	2.31	6.06	0.0	0.0	1110032D12Rik 1200009K13Rik 1500040F11Rik 1700030A21Rik 2010005O13Rik 2200003E03Rik 2310042N02Rik 2310067G05Rik 2410195B05Rik 2810422M04Rik 2810441C07Rik 2810441O16Rik 4930418P06Rik 9330161F08Rik 9430059P22Rik AI429613 AI481750 AU041707 Abcb7 Abpb Ace2 Acvr1b Adarb1 Adcy8 Adipor1 Ank3 Arhgap5 Arhgef2 Arhgef5 Arid1a Arl2bp Asb6 Asns Atoh7 Atp1b1 B4galt3 BC013481 BC017612 BC019731 BC024955 BC037006…
25	V$PIT1_Q6	318	318	143	11880	3830	2.15	5.88	0.0	0.0	0610006K04Rik 1200009K13Rik 1500040F11Rik 1700030A21Rik 1810013B01Rik 2010005O13Rik 2200003E03Rik 2310042N02Rik 2310067G05Rik 2410195B05Rik 2810422M04Rik 2810441C07Rik 2810441O16Rik 4930418P06Rik 9330161F08Rik AI429613 AI481750 Aass Abcb7 Abpb Ace2 Acvr1b Adarb1 Adipor1 Ank3 Aqp5 Arg1 Arhgap5 Arhgdig Arhgef2 Arid1a Arid2 Arl2bp Arl5 Asb6 Asns Atoh7 Atp1b1 Atp9a B4galt3 B4galt6 BC017612 BC018371 B…
26	V$CREBATF_Q6	164	164	297	4515	11195	2.01	5.73	6.89	3.75	1700030A21Rik 2010005A06Rik 2010005O13Rik 2310042N02Rik 2810422M04Rik 2810441O16Rik AI429613 AI481750 AU041707 Aass Adcy8 Adipor1 Ank3 Arhgdig Arhgef5 Arrdc1 Ass1 Atoh7 Atp1b1 Atp9a B4galt3 BC017612 BC018371 BC024955 Baiap2l1 Bcl2l11 Bicd2 Bnip3l Bteb1 C1qtnf4 Cbx2 Ccnt1 Cd2ap Cdc42ep1 Cdc5l Chl1 Clcn3 Cldn3 Cldn6 Cldn7 Cnnm4 Cnot3 Csnk2a1 Cuedc1 Cyhr1 Dcpp Dcps Deb1 Dibd1 Dlk1 Dmbt1 Dsg2 Edg4 Eg…
27	V$CREB_Q2_01	171	171	290	4783	10927	1.63	5.3	6.47	3.45	1700030A21Rik 2010005O13Rik 2310042N02Rik 2810422M04Rik 2810441O16Rik 4930418P06Rik AI429613 AI481750 AU041707 Aass Adcy8 Adipor1 Ank3 Arhgdig Arrdc1 Ass1 Atoh7 Atp1b1 Atp9a B4galt3 BC017612 BC018371 BC024955 Bicd2 Bnip3l Btc Bteb1 Cbx2 Ccnt1 Cd2ap Cdc42ep1 Cdc5l Chl1 Clcn3 Cldn3 Cldn6 Cldn7 Cnnm4 Cnot3 Col4a4 Csnk1e Csnk2a1 Cyhr1 Dck Dcpp Dcps Deb1 Dibd1 Dlk1 Dsg2 Edg4 Egln3 Eif4ebp2 Epha2 Eppk1…
28	V$E2A_Q2	304	304	157	9283	6427	1.55	5.19	6.38	3.42	0610006K04Rik 1200009K13Rik 1500001H12Rik 1700030A21Rik 1810013B01Rik 2010005A06Rik 2010005O13Rik 2200003E03Rik 2310067G05Rik 2810422M04Rik 2810441C07Rik 2810441O16Rik 9330161F08Rik 9430059P22Rik AI481750 Abpb Ace2 Adarb1 Adcy8 Adipor1 Aes Ank3 Arg1 Arhgdig Arhgef5 Arl2bp Arrdc1 Asb6 Ash2l Asns Ass1 Atoh7 Atp1b1 Atp9a B4galt3 B4galt6 BC017612 BC018465 BC019731 BC024955 BC037006 Bag4 Baiap2l1 Bcar…
29	V$HNF1_C: Hepatic nuclear factor 1	128	128	333	5397	10313	1.52	5.19	0.0	0.0	0610006K04Rik 1200009K13Rik 1700030A21Rik 2010005O13Rik 2200003E03Rik 2310042N02Rik 2810441C07Rik 2810441O16Rik 4930418P06Rik 9430059P22Rik AU041707 Abpb Ace2 Acvr1b Adarb1 Ank3 Arid1a Arl2bp Atoh7 Atp1b1 B4galt3 BC013481 BC037006 Bag4 Bcar3 Bcl2l14 Btc Cab39 Car6 Casp7 Cdc91l1 Cldn10 Cnot3 Col4a4 Col9a2 Crb3 Crisp1 Csnk2a1 Cst10 Cttn Cyhr1 Dcps Dibd1 Dmbt1 Dqx1 Dsg2 Dtnb Edg4 Egln3 Elf3 Fbs1 Fip…
30	V$NKX25_02: homeo domain factor Nkx-2.5/Csx, tinman homolog	157	157	304	6410	9300	1.41	5.07	0.0	0.0	1110032D12Rik 1200009K13Rik 1500040F11Rik 1700030A21Rik 1810013B01Rik 2200003E03Rik 4930418P06Rik 9430059P22Rik AI429613 AU041707 Abcb7 Arg1 Arhgef5 Arid1a Arid2 Arl2bp Arrdc1 Asns Atoh7 B4galt6 BC013481 BC018371 BC024955 BC037006 Bag4 Bcar3 Bcl2l11 Btc Catns Cd2ap Cdc91l1 Cetn1 Chd8 Cklfsf8 Ckmt1 Clcn3 Cldn10 Cldn7 Col4a4 Creb3l1 Crisp1 Csnk2a1 D8Ertd594e Dsc2 Dyrk3 Egln3 Ehd3 Eif3s6 Eif4ebp2 Em…
31	V$IRF_Q6_01	184	184	277	7345	8365	1.38	5.02	0.0	0.0	1700030A21Rik 1810013B01Rik 2010005O13Rik 2810422M04Rik 4930418P06Rik 9330161F08Rik AI429613 AU041707 Aass Abpb Ace2 Acvr1b Ank3 Arhgdig Arhgef2 Arid2 Arl2bp Asb6 Ash2l Atoh7 Atp9a B4galt3 BC013481 BC018465 Bag4 Bcar3 Bnip3l Btc Bteb1 Cab39 Cadps2 Cald1 Catns Cd2ap Cdc42ep1 Cdc91l1 Chl1 Ckmt1 Cldn6 Cldn7 Clstn1 Cnnm4 Col9a2 Crisp1 Cst10 Cttn Cutl1 Dcps Dibd1 Dsc2 Dyrk3 Eif2s1 Eif3s6 Epb4.1l5 Epha…
32	V$HP1SITEFACTOR_Q6	86	86	375	3856	11854	1.38	5.02	0.0	0.0	1700030A21Rik 1810013B01Rik 2200003E03Rik 2810422M04Rik 4930418P06Rik Abpb Acvr1b Arg1 Arhgap5 Arid1a Arid2 Asb6 Atoh7 BC013481 BC018371 Bcl2l14 Bteb1 Cd2ap Chd8 Chrng Clcn3 Clstn1 Crisp1 Csnk2a1 Cutl1 Dsc2 Dsg2 Dyrk3 Elf3 Eppk1 Etv1 Fbs1 Fip1l1 Fmo2 Gad1 Ghrhr Golph3 Grm8 Hebp2 Hk1 Hs3st1 Hs3st3b1 Klf5 Lgtn Lnx1 Lpo Lrig1 Man1b1 Marveld2 Matn3 Mmp15 Mrg1 Myh9 Myo6 Nfix Nrd1 Nrk Oxr1 P2ry4 Palmd …
33	V$HNF4ALPHA_Q6	135	135	326	5624	10086	1.33	4.97	0.0	0.0	1110032D12Rik 1700030A21Rik 2010005A06Rik 2200003E03Rik 2310042N02Rik 2810441O16Rik 4930418P06Rik 9330161F08Rik AI429613 Ace2 Adarb1 Adipor1 Aes Arhgef5 Arid1a Arl2bp Asb6 BC017612 BC018371 BC019731 Bphl Bteb1 Cab39 Cd2ap Cdc42ep1 Cldn7 Col9a2 Crb3 Crisp1 Csnk1e Csnk2a1 Cst10 Cuedc1 Cyhr1 Dck Dcpp Decr2 Dhrs4 Dsc2 Dsg2 Eif2s1 Eif3s6 Ern2 Etnk1 Etv1 Extl3 Fbxw11 Fkbp4 Foxc1 Foxk1 Furin Fzd6 Gad1 G…
34	V$BRN2_01: POU factor Brn-2	166	166	295	6711	8999	1.31	4.97	0.0	0.0	1810013B01Rik 2310042N02Rik 9330161F08Rik 9430059P22Rik AU041707 Ace2 Acvr1b Adarb1 Adcy8 Adipor1 Aes Arhgap5 Arid1a Arid2 Arl2bp Arl5 Asb6 B4galt3 BC013481 BC017612 BC018371 BC037006 Baiap2l1 Bcl2l14 Bicd2 Bphl Bteb1 C1qtnf4 Catns Cblc Ccl20 Ccnt1 Cdc91l1 Cetn1 Cldn10 Cldn7 Cnot3 Crisp1 Csnk2a1 Cst10 Dcps Deb1 Decr2 Dibd1 Dsg2 Dyrk3 Egln3 Ehd3 Elf3 Epb4.1l5 Ero1l Etnk1 Fbs1 Fmo2 Foxj2 Furin Fzd6…
35	V$TFIII_Q6	440	440	21	14402	1308	1.24	4.84	6.67	3.59	0610006K04Rik 1110032D12Rik 1200009K13Rik 1500001H12Rik 1500040F11Rik 1700030A21Rik 1810013B01Rik 2010005A06Rik 2010005O13Rik 2310042N02Rik 2310067G05Rik 2410195B05Rik 2810422M04Rik 2810441C07Rik 2810441O16Rik 4930418P06Rik 9330161F08Rik 9430059P22Rik AI429613 AI481750 AU041707 Aass Abcb7 Abpb Ace2 Acvr1b Adarb1 Adcy8 Adipor1 Adrb1 Aes Ank3 Aqp5 Arg1 Arhgdig Arhgef2 Arhgef5 Arid1a Arid2 Arl2bp Ar…
36	V$E2F_Q3_01	187	187	274	5356	10354	1.21	4.84	5.99	3.12	0610006K04Rik 1200009K13Rik 1500001H12Rik 1500040F11Rik 2010005O13Rik 2410195B05Rik 2810441O16Rik 9330161F08Rik 9430059P22Rik AU041707 Ace2 Adcy8 Arhgef2 Arl2bp Arl5 Ass1 Atoh7 Atp1b1 BC013481 BC017612 BC018371 BC037006 Bag4 Bcar3 Bcl2l11 Bicd2 Bteb1 Cab39 Cadps2 Casp7 Cbx2 Ccnt1 Cd151 Cd2ap Cdc5l Cdx1 Chl1 Cklfsf8 Cldn3 Cldn7 Cnnm4 Cnot3 Col4a4 Col9a3 Creb3l1 Csnk1e Cyhr1 Dach1 Dck Dcps Deaf1 De…
37	V$CREB_Q4_01	162	162	299	4550	11160	1.11	4.73	5.92	3.12	1700030A21Rik 2010005A06Rik 2010005O13Rik 2310042N02Rik 2810422M04Rik 2810441O16Rik AI429613 AI481750 AU041707 Aass Adcy8 Adipor1 Ank3 Arhgdig Arrdc1 Ass1 Atoh7 Atp1b1 Atp9a B4galt3 BC017612 BC018371 BC024955 Baiap2l1 Bicd2 Bnip3l Bteb1 C1qtnf4 Cbx2 Ccnt1 Cd2ap Cdc42ep1 Cdc5l Chl1 Clcn3 Cldn3 Cldn6 Cldn7 Cnnm4 Cnot3 Csnk2a1 Cyhr1 Dcpp Dcps Deb1 Dibd1 Dlk1 Dsg2 Edg4 Egln3 Eif4ebp2 Emilin3 Epha2 Ep…
38	V$TAL1_Q6	222	222	239	6535	9175	1.07	4.68	5.83	3.07	0610006K04Rik 1200009K13Rik 1500001H12Rik 1700030A21Rik 2010005O13Rik 2310042N02Rik 2310067G05Rik 9330161F08Rik AI481750 Aass Abpb Ace2 Adcy8 Aes Arg1 Arhgdig Arhgef5 Arid1a Arrdc1 Asb6 Ass1 Atoh7 Atp1b1 B4galt3 BC017612 BC018371 BC018465 BC019731 BC024955 BC037006 Bag4 Bcar3 Bcl2l14 Bicd2 Bnip3l Bphl Btc Bteb1 C1qtnf4 Cab39 Cald1 Casp7 Ccl20 Ccnt1 Cd2ap Chl1 Chrng Cklfsf8 Clcn3 Cldn10 Cldn3 Cldn…
39	V$MRF2_01: modulator recognition factor 2	253	253	208	9639	6071	1.04	4.63	0.0	0.0	0610006K04Rik 1110032D12Rik 1200009K13Rik 1700030A21Rik 1810013B01Rik 2010005A06Rik 2010005O13Rik 2200003E03Rik 2810422M04Rik 2810441O16Rik 4930418P06Rik 9330161F08Rik 9430059P22Rik AI429613 AI481750 Aass Abcb7 Abpb Ace2 Adarb1 Adcy8 Adipor1 Arg1 Arhgap5 Arhgdig Arhgef5 Arid2 Arrdc1 Ash2l Asns Atp1b1 Atp9a B4galt3 B4galt6 BC017612 BC018371 BC018465 BC019731 Bcar3 Bcl2l11 Bcl2l14 Bnip3l Bphl Btc C…
40	V$E47_01: E47	92	92	369	2349	13361	0.99	4.57	5.97	3.12	1200009K13Rik 2010005O13Rik Adcy8 Aes Arhgdig Ash2l Ass1 Atoh7 Atp1b1 Atp9a BC013481 BC017612 Bag4 Bcar3 Bphl Cadps2 Casp7 Clcn3 Cldn3 Cldn6 Col4a4 Col9a2 Col9a3 Crb3 Cst10 Cuedc1 D15Ertd405e Edg4 Egln3 Elavl3 Elf3 Epha2 Eppk1 Foxj2 Gad1 Galnt3 Ggh Gjb1 Gkn1 Gne Grm8 Hebp2 Hnf4a Homer2 Ighmbp2 Ivns1abp Jarid1b Lisch7 Lrp5 Lrp8 Mansc1 Mapk13 Maz Mmp15 Mrpl44 Mylc2pl Nr4a1 Nr4a2 Nrtn Nudt2 Otoa Oxr…
41	V$OCT1_02: octamer factor 1	128	128	333	5308	10402	0.8	4.4	0.0	0.0	1110032D12Rik 2010005O13Rik 2310067G05Rik 2810422M04Rik 2810441C07Rik 4930418P06Rik 9330161F08Rik 9430059P22Rik AU041707 Aass Abcb7 Adcy8 Ank3 Arhgap5 Arid1a Asb6 Atp9a B4galt6 Bag4 Cab39 Catns Cd151 Cdc91l1 Cdx1 Cetn1 Chd8 Ckmt1 Clcn3 Cldn10 Col9a2 Creb3l1 Crisp1 Csnk2a1 Cst10 Cutl1 Dhcr7 Dqx1 Egln3 Elf3 Ern2 Ero1l Extl3 Fmo2 Foxj2 Galnt3 Galnt7 Gcs1 Gfra4 Ghrhr Glyat Golph3 H13 Hif3a Il1rn Kcnm…
42	V$EVI1_04: ectopic viral integration site 1 encoded factor	316	316	145	11670	4040	0.77	4.34	0.0	0.0	1110032D12Rik 1200009K13Rik 1500001H12Rik 1700030A21Rik 1810013B01Rik 2010005O13Rik 2200003E03Rik 2310042N02Rik 2810422M04Rik 2810441O16Rik 4930418P06Rik 9330161F08Rik 9430059P22Rik AI481750 AU041707 Aass Abcb7 Abpb Ace2 Acvr1b Adarb1 Adipor1 Aes Ank3 Aqp5 Arg1 Arhgap5 Arhgef2 Arhgef5 Arid1a Arid2 Arl2bp Arl5 Asb6 Ash2l Asns Atoh7 Atp1b1 B4galt3 B4galt6 BC013481 BC017612 BC018371 BC019731 BC02456…
43	V$CART1_01: Cart-1 (cartilage homeoprotein 1)	36	36	425	1883	13827	0.71	4.27	0.0	0.0	Abcb7 Arhgap5 Asns BC017612 Bcar3 Cetn1 D15Ertd405e Dach1 Deb1 Elavl3 Fip1l1 Fmo2 Gfra4 Gyk Hs3st1 Klhdc2 Lrba Mfap1 Ndn Nf1 Nfix Ogg1 Ogt Pde6c Phlda1 Plekha7 Plekhe1 Pou2f1 Pum2 Slco1a6 Strbp Tbx20 Thtpa Ubap2l Ubqln2 V1ra6
44	V$MYOD_01: myoblast determination gene product	328	328	133	10238	5472	0.71	4.27	5.49	2.82	0610006K04Rik 1200009K13Rik 1500001H12Rik 1500040F11Rik 1700030A21Rik 2010005A06Rik 2010005O13Rik 2310042N02Rik 2310067G05Rik 2810422M04Rik 2810441O16Rik 4930418P06Rik 9330161F08Rik 9430059P22Rik Abpb Ace2 Adcy8 Adipor1 Aes Ank3 Arg1 Arhgdig Arhgef5 Arid2 Arrdc1 Asb6 Ash2l Ass1 Atoh7 Atp1b1 Atp9a B4galt3 B4galt6 BC013481 BC017612 BC018371 BC018465 BC019731 BC024561 BC024955 BC037006 Bag4 Baiap2l1…
45	V$E2F_Q4: E2F	184	184	277	5330	10380	0.63	4.15	5.36	2.73	0610006K04Rik 1200009K13Rik 1500001H12Rik 1500040F11Rik 2010005O13Rik 2310067G05Rik 2410195B05Rik 2810441O16Rik 9330161F08Rik 9430059P22Rik Aass Ace2 Acvr1b Adcy8 Arhgef2 Arhgef5 Arl2bp Arl5 Ass1 Atoh7 Atp1b1 Atp9a BC017612 BC037006 Bag4 Baiap2l1 Bcar3 Bcl2l11 Cadps2 Car6 Casp7 Cbx2 Ccnt1 Cdc5l Cdx1 Chl1 Chrm1 Cklfsf8 Ckmt1 Cldn3 Cnnm4 Cnot3 Crb3 Creb3l1 Csnk1e Cyhr1 Dach1 Dck Dcps Deaf1 Deb1 Dec…
46	V$OLF1_01: olfactory neuron-specific factor	63	63	398	1511	14199	0.55	4.03	5.64	2.93	2010005A06Rik 2810441O16Rik Ace2 Adrb1 Arg1 Arhgef2 Arhgef5 Ash2l BC024955 Bcar3 Cdx1 Chl1 Cldn7 Cuedc1 Dcpp Dtnb Ehd3 Epb4.1l5 Fbs1 Fnbp3 Foxk1 Galnt2 Gfra4 Ggta1 Gja12 Golph3 Homer2 Igsf9 Kcnn4 Klf3 Lhx2 Llglh2 Lnx1 Lrp5 Lrp6 Mark2 Oxr1 Pard3 Pglyrp1 Ppfibp2 Ppp1r1b Psp Ptk7 Rasal1 Rhoq Rnf110 Seh1l Six2 Six4 Smarcd2 Sphk2 St6galnac2 Tbc1d1 Tcfeb Tead3 Tera Tmc4 Tnks1bp1 Trim8 Ubxd4 Usp1 Zfp54 …
47	V$SOX5_01: Sox-5	185	185	276	7254	8456	0.46	3.97	0.0	0.0	1110032D12Rik 1700030A21Rik 2200003E03Rik 2310042N02Rik 2810422M04Rik 4930418P06Rik 9330161F08Rik 9430059P22Rik AI429613 Abcb7 Abpb Acvr1b Adarb1 Arg1 Arid1a Arid2 Arl2bp Asb6 Asns Atoh7 B4galt3 BC013481 BC017612 BC018371 BC018465 BC024561 BC024955 Bag4 Bcar3 Bcl2l11 Bcl2l14 Bphl Btc Bteb1 Cab39 Cadps2 Cald1 Casp7 Catns Cbx2 Ccl20 Cdx1 Cetn1 Chl1 Chrng Cklfsf8 Cnot3 Col9a2 Creb3l1 Crisp1 Csnk2a1 …
48	V$PAX3_B: Pax-3 binding sites	305	305	156	9482	6228	0.33	3.79	5.03	2.45	0610006K04Rik 1110032D12Rik 1200009K13Rik 1500040F11Rik 1700030A21Rik 2010005A06Rik 2010005O13Rik 2200003E03Rik 2310042N02Rik 2810422M04Rik 2810441C07Rik 2810441O16Rik 4930418P06Rik 9330161F08Rik 9430059P22Rik AI481750 AU041707 Aass Abpb Acvr1b Adarb1 Adcy8 Aes Ank3 Aqp5 Arhgap5 Arhgdig Arhgef2 Arhgef5 Arid1a Arid2 Arl5 Arrdc1 Ass1 B4galt3 B4galt6 BC018371 BC018465 BC019731 BC024561 BC037006 Bag4…
49	V$HNF1_01: hepatic nuclear factor 1	62	62	399	2845	12865	0.32	3.79	0.0	0.0	2310042N02Rik 2810441C07Rik Ace2 Aqp5 Arid1a Atoh7 Bag4 Bcl2l14 Btc Bteb1 Cab39 Car6 Casp7 Cldn10 Cnot3 Crb3 Cttn Cyhr1 D15Ertd405e D8Ertd594e Ehd3 Epn3 Fbs1 Fzd6 Galnt10 Gjb1 Golph3 Gorasp2 Grm8 Gucy2e Gyk Hnf4a Ing3 Llglh2 Mfap1 Mlph Myh9 Nans Nrk Ogt Pabpn1 Phlda1 Pi4k2b Pip5k1a Plekha7 Pou2f1 Rab17 Rasd2 Rhoq Rpl37 Rpl39 Slc5a1 Smr2 Sox5 Srebf2 Ssb Tex15 Tob2 Ubqln2 Wdr21 Zfp120 Zfp319
50	V$E2F1DP1_01: E2F-1:DP-1 heterodimer	155	155	306	4447	11263	0.1	3.55	4.83	2.31	1200009K13Rik 1500001H12Rik 2410195B05Rik 2810441O16Rik 9330161F08Rik 9430059P22Rik Adcy8 Arhgef5 Arl2bp Ash2l Asns Ass1 Atoh7 Atp1b1 B4galt3 Bag4 Bcl2l11 Bteb1 Cadps2 Car6 Cbx2 Cdc5l Cdx1 Chl1 Chrm1 Ckmt1 Cldn6 Cnnm4 Cnot3 Creb3l1 Cyhr1 D11Ertd498e D8Ertd594e Dach1 Dck Dcps Deaf1 Deb1 Dlk1 Dsc2 Dsg2 Dtnb Edg4 Eif4ebp2 Elf3 Fnbp3 Foxk1 Gad1 Galnt2 Galnt3 Ggh Ggta1 Gkn1 Gorasp2 Gpc3 Gucy2e H1f0 Hi…
51	V$GATA2_03: GATA-binding factor 2	115	115	346	4749	10961	0.1	3.49	0.01	0.0	1700030A21Rik 2010005O13Rik 2810422M04Rik AI429613 Abcb7 Adipor1 Ank3 Arhgap5 Arid2 Ash2l BC017612 BC024561 Bcl2l14 Bnip3l Cab39 Cald1 Ccl20 Chd8 Chl1 Cnot3 Col4a4 Col9a2 Crisp1 Csnk2a1 Cst10 D11Ertd498e Dcps Ddr1 Deaf1 Dhcr7 Dhrs4 Dibd1 Dmbt1 Dsc2 Eif3s6 Ern2 Ero1l Etnk1 Extl3 Fbs1 Galnt10 Gcs1 Gdpd1 Ggh Glyat Gnao1 Gucy2e Gyk H13 Hdac11 Hk1 Hs3st1 Ivns1abp Klk5 Krt1-13 Limd1 Lnx1 Man1b1 Mea1 Mm…
52	V$GATA2_02: GATA-binding factor 2	133	133	328	5374	10336	0.01	0.0	0.01	0.0	1500040F11Rik 1700030A21Rik 2810422M04Rik 4930418P06Rik 9330161F08Rik AI429613 Abcb7 Ace2 Aes Arhgap5 Arid2 Ash2l BC017612 BC024561 Bcar3 Bcl2l14 Bicd2 Bnip3l Bphl Btc Cab39 Cald1 Casp7 Ccl20 Chd8 Chl1 Cnot3 Col4a4 Col9a2 Crisp1 Csnk2a1 Cttn Dcps Dhcr7 Dhrs4 Dlk1 Dmbt1 Dsc2 Ehd3 Eif3s6 Epb4.1l1 Epb4.1l5 Epha2 Ern2 Ero1l Extl3 Foxc1 Frmd4b Furin Galnt10 Gdf5 Ggh Gjb1 Gkn1 Glyat Gnao1 Gorasp2 Gucy2…
53	V$COREBINDINGFACTOR_Q6	127	127	334	5152	10558	-0.06	0.0	0.01	0.0	1500040F11Rik 2010005A06Rik 2010005O13Rik 2810422M04Rik 9430059P22Rik AI429613 AI481750 Aes Arhgef2 Arid2 Asns BC018465 BC024561 Bag4 Baiap2l1 Bcar3 Bcl2l14 Bicd2 Btc Casp7 Chrng Ckmt1 Cldn10 Col9a2 Col9a3 Csnk1e Cutl1 Cxxc5 Cyhr1 D8Ertd594e Dcps Ddr1 Deaf1 Dhrs4 Dsc2 Eif4ebp2 Epb4.1l5 Ern2 Ero1l Fbs1 Foxc1 Foxk1 Galnt10 Galnt2 Galnt3 Galnt7 Gja12 Glyat Grm8 H13 Hebp2 Hif3a Hist1h2ao Impa1 Ing3 K…
54	V$USF_Q6: upstream stimulating factor	314	314	147	9858	5852	-0.09	0.0	4.59	2.11	0610006K04Rik 1110032D12Rik 1500001H12Rik 1500040F11Rik 2010005A06Rik 2310042N02Rik 2310067G05Rik 2410195B05Rik 2810422M04Rik 4930418P06Rik 9430059P22Rik AI481750 Aass Abpb Acvr1b Adarb1 Adipor1 Aes Ank3 Aqp5 Arg1 Arhgdig Arhgef2 Arhgef5 Arl5 Arrdc1 Asb6 Ash2l Asns Ass1 Atoh7 Atp1b1 Atp9a B4galt3 BC018371 BC018465 BC019731 BC037006 Bag4 Baiap2l1 Bcar3 Bcl2l14 Bicd2 Bnip3l Bphl Btc Bteb1 C1qtnf4 C…
55	V$AIRE_01	69	69	392	3043	12667	-0.21	0.0	0.01	0.0	2810441C07Rik AU041707 Ace2 Arid1a BC018371 Bcar3 Bphl Btc C1qtnf4 Cadps2 Catns Cd151 Cdc5l Cdc91l1 Cetn1 Chd8 Crisp1 Csnk2a1 Cst10 Cttn Dach1 Dnajb12 Dqx1 Dsc2 Fmo2 Glyat H1f0 Hk1 Hnf4a Jarid1b Klf5 Klk11 Klk5 Krt1-13 Lasp1 Lman1 Lpo Lrba Lrig1 Mfap1 Mgea5 Orc4l Otoa Pacs1 Palmd Pigr Pip5k1a Plekha7 Pum2 Rab3d Rgnef Rock1 Rpe Rpl37 Rpl39 Slc14a2 Slc25a26 Slc35a3 Slc37a3 Smad1 Sox4 Sry Stx5a Tera…
56	V$COUP_01: COUP:HNF-4 heterodimer	51	51	410	2371	13339	-0.21	0.0	0.01	0.0	9330161F08Rik AI429613 Ace2 Adipor1 Asb6 BC019731 Baiap2l1 Cldn6 Cldn7 Csnk2a1 Cst10 Cxxc5 Decr2 Dlk1 Dsc2 Edg4 Eif3s6 Epha2 Eppk1 Gdf5 Gfra4 Gja12 Gne Hebp2 Il1rn Ing3 Lad1 Lasp1 Lgtn Lrp5 Mansc1 Mark2 Ncoa1 Nudt2 Oit1 Pabpn1 Pax9 Pck2 Ppargc1a Psp Rab17 Rgs2 Rpl31 Sdccag33 Slc5a1 Slco1a6 Smarcd2 Star Stat6 Tulp1 Wdr21
57	V$GATA3_03: GATA-binding factor 3	287	287	174	10583	5127	-0.28	0.0	0.01	0.0	0610006K04Rik 1110032D12Rik 1200009K13Rik 1700030A21Rik 2010005O13Rik 2200003E03Rik 2310042N02Rik 2310067G05Rik 2410195B05Rik 2810422M04Rik 2810441C07Rik 2810441O16Rik 9330161F08Rik AI429613 AI481750 AU041707 Abcb7 Abpb Ace2 Acvr1b Adarb1 Arg1 Arhgap5 Arhgef5 Arid1a Arl2bp Asb6 Ash2l Asns Ass1 Atp1b1 Atp9a B4galt3 B4galt6 BC013481 BC017612 BC018371 BC018465 BC024561 BC024955 BC037006 Bag4 Baiap2l…
58	V$STAT5B_01: signal transducer and activator of transcription 5b	2	2	459	327	15383	-0.37	0.0	0.0	0.0	1500040F11Rik Lrig1
59	V$GFI1_01: growth factor independence 1	113	113	348	4605	11105	-0.4	0.0	0.01	0.0	1110032D12Rik 1700030A21Rik 2010005O13Rik 2310042N02Rik 2810441C07Rik 2810441O16Rik 9330161F08Rik Ace2 Adipor1 Aes Arl2bp Arl5 Ash2l Asns Ass1 Atp1b1 BC013481 BC019731 BC024561 Bnip3l Cald1 Catns Cblc Ccnt1 Cdc42ep1 Cdc5l Chl1 Cklfsf8 Cldn10 Cldn6 Col9a3 Csnk2a1 Cutl1 Cyhr1 Ddr1 Decr2 Dlk1 Dmbt1 Dyrk3 Elf3 Epha2 Etnk1 Fnbp3 Foxj2 Frmd4b Fxyd3 Fzd6 Galnt3 Gdf5 Golph3 H13 Hs3st3b1 Ighmbp2 Igsf9 Ing…
60	V$NKX3A_01: NK class homeobox factor 3A	72	72	389	3124	12586	-0.44	0.0	0.01	0.0	0610006K04Rik 9330161F08Rik AI429613 Ace2 Acvr1b Arid2 Arl5 Asb6 BC017612 BC019731 Bag4 Cab39 Cald1 Clcn3 Cttn Decr2 Dhcr7 Dnajb12 Dyrk3 Eif3s6 Etnk1 Extl3 Fip1l1 Galnt7 Gcs1 Gdf5 Gdpd1 Gfra4 Gjb1 Gkn1 Grm8 Hnf4a Impa1 Klf5 Krt1-13 Llglh2 Lpo Lrba Lrp5 Lrp6 Marveld2 Mrpl44 Mta3 Myo6 Ogt P2ry4 Park2 Phf21a Prss8 Pum2 Rab27b Rab4a Raly Rpl39 Slc25a26 Slco1a6 Smad1 Smr2 Smtn Speer3 Spt1 Spt2 Srebf2 …
61	V$E12_Q6	141	141	320	4078	11632	-0.52	0.0	4.15	1.83	1200009K13Rik 2010005A06Rik 2010005O13Rik 2310067G05Rik 2810441O16Rik 4930418P06Rik 9330161F08Rik 9430059P22Rik Abpb Adcy8 Aes Arhgdig Ash2l Ass1 Atoh7 Atp1b1 Atp9a BC013481 BC017612 BC019731 BC024955 BC037006 Bag4 Bcar3 Bcl2l14 Bphl C1qtnf4 Cadps2 Cald1 Casp7 Ccl20 Cd151 Cdc5l Chrng Cklfsf8 Clcn3 Cldn3 Cldn6 Cldn7 Cnot3 Col4a4 Col9a2 Col9a3 Crb3 Cst10 Cttn D15Ertd405e Deb1 Dsg2 Dyrk3 Edg4 Eif2s1…
62	V$E47_02: E47	84	84	377	2251	13459	-0.53	0.0	4.33	1.9	1200009K13Rik 1500040F11Rik 2010005A06Rik 2010005O13Rik 4930418P06Rik 9430059P22Rik Abpb Arrdc1 Atoh7 Atp1b1 B4galt6 BC017612 Car6 Cd151 Chrm1 Cklfsf8 Cldn3 Cldn6 Cldn7 Col9a3 Crb3 Cuedc1 Deb1 Elavl3 Epha2 Eppk1 Ero1l Gad1 Galnt7 Gdf5 Gdpd1 Ggh Gjb1 Gkn1 Gne Gorasp2 Grm8 Gucy2e Hdhd4 Hk1 Hnf4a Hras1 Ifi1 Ighmbp2 Kcnn4 Klk11 Lad1 Limd1 Lman1 Lrp8 Mansc1 Mllt1 Mrpl44 Myh14 Mylc2pl Nck2 Nr4a2 Pglyrp…
63	V$GATA1_02: GATA-binding factor 1	144	144	317	5676	10034	-0.54	0.0	0.01	0.0	1500040F11Rik 1700030A21Rik 2200003E03Rik 2810422M04Rik 2810441C07Rik 4930418P06Rik 9330161F08Rik 9430059P22Rik Abcb7 Acvr1b Adcy8 Adipor1 Aes Arg1 Arhgdig Arhgef2 Arl5 Ash2l Atp9a BC013481 BC017612 BC024561 Bcar3 Bcl2l14 Bnip3l Btc Bteb1 Cab39 Catns Ccl20 Cd151 Cetn1 Chd8 Ckmt1 Cnnm4 Col4a4 Col9a2 Col9a3 Csnk1e Cxxc5 Cyhr1 D15Ertd405e D8Ertd594e Deaf1 Dhrs4 Dlk1 Egln3 Ehd3 Eif3s6 Eif4ebp2 Emilin…
64	V$ELK1_02: Elk-1	374	374	87	12056	3654	-0.54	0.0	4.23	1.88	0610006K04Rik 1110032D12Rik 1200009K13Rik 1500001H12Rik 1500040F11Rik 1700030A21Rik 2010005A06Rik 2010005O13Rik 2310042N02Rik 2410195B05Rik 2810441C07Rik 2810441O16Rik 4930418P06Rik 9330161F08Rik 9430059P22Rik AI481750 AU041707 Aass Abcb7 Abpb Ace2 Acvr1b Adarb1 Adcy8 Adipor1 Aes Ank3 Aqp5 Arg1 Arhgdig Arhgef2 Arhgef5 Arid2 Arl5 Arrdc1 Asns Ass1 Atoh7 Atp1b1 BC013481 BC017612 BC018371 BC018465 BC…
65	V$OSF2_Q6	286	286	175	10509	5201	-0.54	0.0	0.01	0.0	1110032D12Rik 1500040F11Rik 2010005A06Rik 2010005O13Rik 2200003E03Rik 2310042N02Rik 2310067G05Rik 2810422M04Rik 2810441C07Rik 9330161F08Rik 9430059P22Rik AI429613 AI481750 Abpb Ace2 Acvr1b Adarb1 Adcy8 Adipor1 Aes Ank3 Arg1 Arhgdig Arhgef2 Arid2 Arrdc1 Ash2l Asns Atoh7 B4galt6 BC013481 BC018465 BC024561 BC024955 Bag4 Baiap2l1 Bcar3 Bcl2l14 Bicd2 Btc Bteb1 C1qtnf4 Casp7 Ccl20 Ccnt1 Cd151 Cdc91l1 C…
66	V$SREBP1_Q6	174	174	287	5176	10534	-0.58	0.0	4.0	1.77	1200009K13Rik 1500001H12Rik 2310067G05Rik 2410195B05Rik 4930418P06Rik 9430059P22Rik AI481750 AU041707 Abpb Adcy8 Adipor1 Adrb1 Aes Aqp5 Arrdc1 Atoh7 Atp1b1 Atp9a B4galt3 B4galt6 BC013481 BC018371 BC019731 BC024955 Baiap2l1 Bcar3 Bcl2l11 Bphl Bteb1 Cadps2 Car6 Cblc Ccnt1 Cd2ap Cdc5l Chrm1 Chrng Ckmt1 Cldn3 Clstn1 Cnot3 Col9a2 D8Ertd594e Dach1 Dck Dcps Deb1 Decr2 Dhrs4 Dyrk3 Elf3 Epn3 Eppk1 Ero1l F…
67	V$SOX9_B1: SOX (SRY-related HMG box)	234	234	227	8760	6950	-0.58	0.0	0.01	0.0	1110032D12Rik 1200009K13Rik 1700030A21Rik 2010005O13Rik 2200003E03Rik 2310042N02Rik 2810422M04Rik 2810441C07Rik 4930418P06Rik 9330161F08Rik 9430059P22Rik AI429613 Aass Abcb7 Abpb Acvr1b Adarb1 Aes Arg1 Arid1a Arid2 Arl2bp Asb6 Asns Atoh7 Atp1b1 B4galt3 BC013481 BC017612 BC018371 BC018465 BC024561 BC024955 Bag4 Bcar3 Bcl2l11 Bcl2l14 Bicd2 Bnip3l Bphl Btc Bteb1 Cab39 Cadps2 Cald1 Casp7 Catns Cbx2 C…
68	V$NGFIC_01: nerve growth factor-induced protein C	16	16	445	266	15444	-0.61	0.0	4.94	2.39	Atp9a Bnip3l Dcps Dhcr7 Dlk1 Ltbr Mmp15 Papss1 Pard3 Ppp1r1b Rasal1 Rassf3 Spint1 Tead3 Vamp2 Wdr21
69	V$E2F1_Q4: E2F-1	152	152	309	4458	11252	-0.65	0.0	3.97	1.77	0610006K04Rik 1200009K13Rik 1500040F11Rik 2410195B05Rik 2810422M04Rik 9430059P22Rik Ace2 Adcy8 Aes Arl5 Ass1 Atoh7 Atp1b1 BC013481 BC018371 BC037006 Bag4 Baiap2l1 Bcar3 Bcl2l11 Bicd2 Bteb1 C1qtnf4 Cadps2 Casp7 Cd2ap Cdc5l Cdx1 Chl1 Cklfsf8 Clcn3 Cnnm4 Col9a3 D11Ertd498e Dach1 Dck Deaf1 Decr2 Dhrs4 Eif2s1 Eif3s6 Epb4.1l1 Epha2 Etnk1 Fip1l1 Fkbp4 Fnbp3 Furin Gad1 Galnt3 Ggta1 Gja12 Gnao1 Gorasp2 Gp…
70	V$E2_Q6: papilloma virus regulator E2	56	56	405	1405	14305	-0.71	0.0	4.29	1.9	2010005O13Rik 2810441O16Rik Aqp5 B4galt3 Bnip3l Cadps2 Cdc5l Celsr1 Ckmt1 Cldn7 Cnot3 Cttn Dlk1 Dqx1 Dsc2 Dtnb Dyrk3 Edg4 Eif4ebp2 Elf3 Emilin3 Gad1 Galnt3 Ggta1 Hdac11 Id2 Ifi1 Ighmbp2 Il1rn Inppl1 Mark2 Mfap1 Myo6 Ndn Nr4a1 Nrtn Osbp Pole2 Pou2f1 Ppfibp2 Prkcz Pum2 Raly Rgs2 Rhpn2 Rpl39 Scrib Slc25a29 Sos1 Sox4 Thtpa Top2a Xist Zdhhc5 Zfp319 Zfp62
71	V$CEBPDELTA_Q6	322	322	139	11667	4043	-0.72	0.0	0.02	0.0	0610006K04Rik 1200009K13Rik 1500001H12Rik 1500040F11Rik 1700030A21Rik 2200003E03Rik 2310042N02Rik 2310067G05Rik 2810422M04Rik 2810441C07Rik 2810441O16Rik 9330161F08Rik 9430059P22Rik AI429613 AU041707 Aass Abcb7 Ace2 Acvr1b Adarb1 Adcy8 Adipor1 Aes Ank3 Aqp5 Arg1 Arhgap5 Arhgdig Arhgef2 Arid2 Arl2bp Ash2l Ass1 Atoh7 Atp1b1 Atp9a B4galt6 BC013481 BC017612 BC018371 BC018465 BC019731 BC024561 BC02495…
72	V$GR_01: high affinity binding site for glucocorticoid receptor	22	22	439	1196	14514	-0.74	0.0	0.01	0.0	Bcar3 Csnk1e Gja12 Gkn1 Glyat Myh14 Ncoa1 Nr4a1 Pax9 Pdrg1 Pigr Pip Plekha7 Pole2 Rab3d Ralbp1 Scrn2 Slc37a1 Stard10 Tacstd1 Tulp1 V1ra6
73	V$HIF1_Q3: hypoxia induced factor	51	51	410	1258	14452	-0.76	0.0	4.28	1.9	1500040F11Rik Acvr1b Aqp5 Asb6 Asns Atp1b1 Bcl2l11 Bnip3l Bteb1 Ccl20 Ccnt1 Ckmt1 D11Ertd498e Dcps Ehd3 Epb4.1l1 Ern2 Ero1l Fbxw11 Gad1 Igsf9 Ivns1abp Lasp1 Lhx2 Lrp6 Ltbr Mapk13 Mea1 Mllt1 Mta3 Myh9 Nck2 Papss1 Pglyrp1 Ppap2c Ppp2r1a Ppp2r4 Prkcz Rpl14 Seh1l Sepw1 Smr1 Speer3 St14 Tfpt Thtpa Tm4sf12 Tmem38b Ubap2l Vamp2 Zfp62
74	V$OCT1_06: octamer-binding factor 1	232	232	229	8656	7054	-0.79	0.0	0.02	0.0	1110032D12Rik 1200009K13Rik 1500001H12Rik 1700030A21Rik 1810013B01Rik 2010005A06Rik 2010005O13Rik 2200003E03Rik 2810422M04Rik 4930418P06Rik 9330161F08Rik 9430059P22Rik AU041707 Aass Abcb7 Adarb1 Adipor1 Ank3 Arg1 Arhgap5 Arhgdig Arid1a Arid2 Arl5 Arrdc1 Asns Atoh7 Atp1b1 B4galt3 BC013481 BC018465 BC019731 BC024561 Bag4 Bcar3 Bicd2 Bnip3l Cab39 Cadps2 Cald1 Car6 Ccl20 Cdc42ep1 Cdc5l Cdc91l1 Celsr1…
75	V$POU6F1_01	25	25	436	1311	14399	-0.79	0.0	0.01	0.0	1700030A21Rik Arg1 BC019731 Cd2ap Cetn1 Cldn10 Crisp1 Cttn Etv1 H13 Id2 Impa1 Ing3 Mup5 Ndn Ogg1 Pabpn1 Phc1 Pou2f1 Six1 Smad1 Stau2 Strbp Tmsb10 V1ra6
76	V$E2F_Q6: E2F	356	356	105	11457	4253	-0.84	0.0	3.83	1.65	0610006K04Rik 1110032D12Rik 1200009K13Rik 1500001H12Rik 1500040F11Rik 1700030A21Rik 2010005O13Rik 2310067G05Rik 2410195B05Rik 2810422M04Rik 2810441C07Rik 2810441O16Rik 4930418P06Rik 9330161F08Rik 9430059P22Rik AI481750 AU041707 Aass Abpb Ace2 Acvr1b Adcy8 Adipor1 Aes Ank3 Aqp5 Arg1 Arhgdig Arhgef2 Arhgef5 Arid1a Arl2bp Arl5 Arrdc1 Asns Ass1 Atoh7 Atp1b1 Atp9a B4galt3 B4galt6 BC017612 BC018371 BC0…
77	V$E2F_03	62	62	399	1608	14102	-0.91	0.0	4.01	1.77	1200009K13Rik 1500001H12Rik 2810441O16Rik 9330161F08Rik 9430059P22Rik Ace2 Adcy8 Arhgef2 Arl5 Ass1 Atp1b1 BC037006 Bcl2l11 Casp7 Chl1 Cldn3 Cnnm4 Cnot3 Csnk1e Dck Dtnb Edg4 Emilin3 Epha2 Gad1 Galnt3 Ggh Hdhd4 Hist1h2ao Homer2 Ing3 Klf5 Klhdc2 Lad1 Lasp1 Lgtn Lrig1 Lrp5 Maz Ogt Pard3 Park2 Pi4k2b Pole2 Pou2f1 Ppp2r4 Prkcz Rab3d Ralbp1 Rgs2 Rnf110 Sepw1 Six1 Slc37a1 Spint2 Srebf2 St8sia1 Tbx20 Tcfl…
78	V$NFKAPPAB_01: NF-kappaB	81	81	380	2211	13499	-0.99	0.0	3.81	1.65	0610006K04Rik 1500001H12Rik 2010005A06Rik 2310042N02Rik 2410195B05Rik 2810422M04Rik 2810441O16Rik AI481750 Atoh7 BC013481 Bcl2l14 Catns Ccl20 Cd151 Cdx1 Chrm1 Ckmt1 Cnot3 Col9a2 Csnk1e Cutl1 Dsc2 Dyrk3 Edg4 Elf3 Etv1 Gja12 Glyat Golph3 Gyk Hdac11 Homer2 Igsf9 Inppl1 Ivns1abp Kcnn4 Klk11 Lasp1 Lgtn Limd1 Mark2 Maz Mllt1 Mlph Mrpl44 Myh9 Mylc2pl Myo6 Nck2 Nr4a2 Papss1 Pck2 Pfdn5 Pglyrp1 Pparbp Ppfi…
79	V$GATA1_03: GATA-binding factor 1	140	140	321	5438	10272	-1.1	0.0	0.03	0.0	1200009K13Rik 1500001H12Rik 1500040F11Rik 2310042N02Rik 2310067G05Rik 2810441O16Rik 9330161F08Rik Abcb7 Abpb Adarb1 Aes Ank3 Aqp5 Arg1 Arhgap5 Arid1a Arl5 Asns Ass1 Atp1b1 Bnip3l Bphl Btc Cald1 Ccl20 Cd151 Cdc91l1 Cetn1 Chd8 Chrng Cldn10 Clstn1 Cnnm4 Col9a3 Csnk2a1 Cxxc5 Dcps Ddr1 Dnajb12 Dsc2 Eif3s6 Eif4ebp2 Epb4.1l5 Fip1l1 Fkbp4 Fmo2 Foxj2 Frmd4b Furin Gad1 Galnt2 Galnt3 Gcs1 Ghrhr Gja12 Gnao1 …
80	V$AP1_Q4: activator protein 1	359	359	102	12812	2898	-1.11	0.0	0.02	0.0	1110032D12Rik 1200009K13Rik 1500001H12Rik 1500040F11Rik 1700030A21Rik 1810013B01Rik 2010005O13Rik 2310042N02Rik 2410195B05Rik 2810422M04Rik 2810441C07Rik 2810441O16Rik 4930418P06Rik 9330161F08Rik 9430059P22Rik AI429613 AI481750 AU041707 Abcb7 Abpb Ace2 Adarb1 Adcy8 Adipor1 Ank3 Aqp5 Arg1 Arhgap5 Arhgdig Arhgef2 Arhgef5 Arid1a Arid2 Arl2bp Arl5 Arrdc1 Asb6 Ash2l Asns Atoh7 Atp1b1 Atp9a B4galt3 B4g…
81	V$VMYB_02: v-Myb	90	90	371	2518	13192	-1.16	0.0	3.58	1.47	1110032D12Rik 1500001H12Rik 1700030A21Rik 2410195B05Rik 2810441O16Rik 4930418P06Rik 9330161F08Rik Ank3 Aqp5 Arhgef2 Asb6 Ash2l B4galt3 B4galt6 BC018465 BC019731 BC037006 Bcar3 Bcl2l14 Bicd2 Cdc5l Cldn3 Cldn7 Cnot3 Crb3 Cuedc1 D8Ertd594e Dach1 Dhcr7 Dtnb Dyrk3 Eif3s6 Emilin3 Eppk1 Etv1 Extl3 Fkbp4 Fzd6 Gad1 Gcs1 Gdpd1 Gfra4 Gjb1 H13 Hdhd4 Hk1 Id2 Ing3 Jarid1b Lad1 Lrp8 M6prbp1 Maz Mfap1 Mgea5 Ndn …
82	V$PITX2_Q2: pituitary homeobox factor 2	178	178	283	6741	8969	-1.16	0.0	0.03	0.0	1500001H12Rik 1700030A21Rik 1810013B01Rik 2310042N02Rik 2310067G05Rik 2410195B05Rik 2810441O16Rik 4930418P06Rik AI429613 AI481750 AU041707 Abcb7 Ace2 Acvr1b Adarb1 Aes Ank3 Arhgap5 Arhgef2 Arid1a Arid2 Arl2bp Arl5 Arrdc1 Asb6 Ash2l Asns Atp1b1 B4galt3 BC024561 BC024955 Bag4 Bcl2l11 Bicd2 Bnip3l Btc Car6 Cblc Ccl20 Ccnt1 Cd151 Cd2ap Cdc91l1 Cetn1 Chd8 Cklfsf8 Cldn3 Cldn6 Crb3 Csnk2a1 Cuedc1 Cyhr1 …
83	V$OCT1_05: octamer-binding factor 1	20	20	441	1077	14633	-1.19	0.0	0.01	0.0	AU041707 Aass Baiap2l1 Bteb1 Cnnm4 D8Ertd594e Dck Egln3 Elf3 Gucy2e Hs3st3b1 Il1rn Myt1l Pard3 Rab17 Rpe Sos1 Srebf2 Tera Zfp54
84	V$HNF3B_01: Hepatocyte Nuclear Factor 3beta	327	327	134	11755	3955	-1.19	0.0	0.03	0.0	0610006K04Rik 1110032D12Rik 1500001H12Rik 1500040F11Rik 1700030A21Rik 1810013B01Rik 2200003E03Rik 2310042N02Rik 2410195B05Rik 2810422M04Rik 2810441C07Rik 2810441O16Rik 4930418P06Rik 9330161F08Rik 9430059P22Rik AI429613 AI481750 AU041707 Aass Abcb7 Ace2 Acvr1b Adarb1 Adipor1 Aes Ank3 Aqp5 Arg1 Arhgap5 Arhgdig Arhgef5 Arid1a Arid2 Arl5 Asb6 Ash2l Atoh7 Atp1b1 Atp9a B4galt3 B4galt6 BC013481 BC017612…
85	V$CMYB_01: c-Myb	111	111	350	3206	12504	-1.21	0.0	3.42	1.33	0610006K04Rik 1110032D12Rik 1500001H12Rik 1500040F11Rik 1700030A21Rik 2410195B05Rik 2810441O16Rik 9330161F08Rik AU041707 Arg1 Arhgef5 Arl5 B4galt6 BC013481 BC018371 BC018465 BC024955 Bag4 Bicd2 Bphl Btc Cab39 Casp7 Cdc91l1 Chd8 Chrng Cklfsf8 Cldn3 Cldn6 Clstn1 Cnnm4 Col9a2 Csnk1e Cttn Cuedc1 Cxxc5 D15Ertd405e D8Ertd594e Dach1 Dhrs4 Dmbt1 Dsc2 Dyrk3 Edg4 Eif4ebp2 Elavl3 Elf3 Epha2 Fip1l1 Fzd6 Gad1…
86	V$BACH2_01: BTB and CNC homolog 2	296	296	165	10723	4987	-1.22	0.0	0.03	0.0	1110032D12Rik 1200009K13Rik 1500040F11Rik 1700030A21Rik 1810013B01Rik 2310042N02Rik 2310067G05Rik 2810422M04Rik 2810441C07Rik 2810441O16Rik 9330161F08Rik AI429613 AI481750 Aass Abcb7 Abpb Acvr1b Adarb1 Adipor1 Aes Ank3 Aqp5 Arg1 Arhgap5 Arhgef2 Arhgef5 Arl2bp Arl5 Arrdc1 Ash2l Ass1 Atoh7 Atp1b1 Atp9a B4galt3 BC013481 BC017612 BC018371 BC019731 BC024955 BC037006 Bcl2l11 Bcl2l14 Bicd2 Bnip3l Bphl B…
87	V$MEF2_02: myogenic MADS factor MEF-2	22	22	439	1152	14558	-1.23	0.0	0.01	0.0	Arl2bp BC013481 BC017612 Bag4 Crisp1 Epb4.1l5 Extl3 H13 Hdac11 Hnf4a Inppl1 Lnx1 Mup5 Nfic Nr4a1 Nudt2 Orc4l Pacs1 Phc1 Psp Slc37a3 Tmc4
88	V$ALPHACP1_01	20	20	441	396	15314	-1.26	0.0	4.12	1.82	Bteb1 Cklfsf8 Cnot3 Elavl3 Elf3 Fnbp3 Klf5 Lrig1 Maz Nans Nudt2 Pycr1 Six1 Slc25a29 Sox4 Spry2 Tlx3 Top2a Zdhhc5 Zfp161
89	V$EFC_Q6	237	237	224	8733	6977	-1.27	0.0	0.03	0.0	1110032D12Rik 2010005O13Rik 2200003E03Rik 2410195B05Rik 2810422M04Rik 2810441C07Rik 2810441O16Rik 4930418P06Rik 9330161F08Rik 9430059P22Rik AI429613 AI481750 AU041707 Abcb7 Adarb1 Adipor1 Ank3 Aqp5 Arg1 Arhgdig Arid2 Arl2bp Arl5 Ash2l Atoh7 Atp1b1 B4galt3 B4galt6 BC017612 BC018371 BC019731 Bag4 Bcar3 Bcl2l11 Bcl2l14 Bicd2 Bnip3l Bphl Btc Bteb1 Cab39 Cadps2 Cald1 Car6 Catns Cbx2 Cdc42ep1 Cdc5l Cet…
90	V$IRF_Q6	100	100	361	3998	11712	-1.3	0.0	0.03	0.0	1700030A21Rik 1810013B01Rik 4930418P06Rik AU041707 Ace2 Arhgdig Arhgef2 Arid2 Arl2bp Ash2l Atoh7 Atp9a B4galt3 Btc Cadps2 Cald1 Cblc Cd2ap Cldn7 Cnnm4 Col4a4 Cst10 Cttn D15Ertd405e Dibd1 Dsc2 Dyrk3 Eif2s1 Epb4.1l5 Epha2 Extl3 Fbs1 Gad1 Galnt2 Galnt7 Gja12 Gne H13 Hdhd4 Hs3st1 Ifi1 Ighmbp2 Igsf9 Ivns1abp Jarid1b Lasp1 Lhx2 Lisch7 Lman1 Lpo Lrp8 Marveld2 Mfap1 Mllt1 Mrg1 Myo6 Myt1l Nck2 Nfix Nr4a1 …
91	V$NKX22_01: NK2 class homeobox factor 2	46	46	415	2054	13656	-1.32	0.0	0.02	0.0	Acvr1b Arhgap5 Arl2bp Atoh7 Bcl2l14 Cab39 Cblc Cldn10 Cldn6 Crisp1 Cxxc5 Dtnb Foxc1 Foxk1 Galnt7 Gfra4 Ggta1 Gjb1 Gorasp2 Gucy2e Hebp2 Hs3st1 Lrp5 Ltbr Mansc1 Myh14 Ndn Nudt2 Ogt Park2 Pck2 Phf21a Pou2f1 Pum2 Ralbp1 Raly Rgs2 Rhoq Rpl39 Smr2 Smtn Stau2 Strbp Tfb1m Tob2 Ube2c
92	V$CREB_Q2: cAMP-response element-binding protein	54	54	407	1404	14306	-1.34	0.0	3.59	1.47	1700030A21Rik 2010005O13Rik 2810422M04Rik 2810441O16Rik AI481750 Aass Atoh7 B4galt3 BC017612 BC024955 Bcl2l11 Bicd2 Bnip3l Cd2ap Cdc5l Clcn3 Cldn6 Cldn7 Cnnm4 Cyhr1 Dcpp Deb1 Dlk1 Epha2 Etnk1 Gdpd1 Golph3 Hdac11 Lisch7 Mea1 Nf1 Nr4a1 Nr4a2 Ociad1 Oit1 Osbp Pax9 Ppargc1a Ppp2r1a Rgs2 Rhoq Slc25a26 Smr1 Snapc2 Srebf2 Srpr St13 Supv3l1 Taf1c Tbc1d1 Tbx20 Tnks1bp1 Trib1 Xist
93	V$IRF7_01: interferon regulatory factor 7	243	243	218	8913	6797	-1.38	0.0	0.04	0.0	1700030A21Rik 2010005O13Rik 2310042N02Rik 2810422M04Rik 2810441O16Rik 4930418P06Rik 9430059P22Rik AI429613 AU041707 Abcb7 Ace2 Adarb1 Adcy8 Adipor1 Ank3 Arhgdig Arid1a Arl2bp Asb6 Ash2l Asns Atoh7 Atp9a B4galt3 BC013481 BC018371 BC024955 Bcar3 Bcl2l14 Bicd2 Bnip3l Btc Bteb1 Cadps2 Cald1 Car6 Catns Cbx2 Cd2ap Cdc5l Cdc91l1 Cetn1 Chl1 Ckmt1 Cldn10 Cldn3 Cldn7 Clstn1 Cnnm4 Col9a2 Csnk2a1 Cst10 Cttn …
94	V$IK3_01: Ikaros 3	34	34	427	1590	14120	-1.45	0.0	0.02	0.0	2810422M04Rik Atp1b1 BC018465 Cd2ap Ckmt1 Col9a2 Crb3 Cuedc1 Cyhr1 Gorasp2 Gucy2e Ighmbp2 Inppl1 Lgtn Mfap1 Mlph Nfic Nphs1 Nudt2 Orc4l Otoa Pabpn1 Rab17 Rasal1 Rgs2 Smr1 Snapc2 Spint1 St14 Taf1c Tmc4 Trib1 Ubap2l Zfp7
95	V$EBF_Q6	147	147	314	4436	11274	-1.47	0.0	3.01	1.12	1500040F11Rik 2010005A06Rik 2010005O13Rik 2310042N02Rik 2410195B05Rik 2810441C07Rik 9430059P22Rik Ace2 Adrb1 Arhgdig Arhgef5 Arrdc1 Asb6 Asns Atp1b1 BC018371 BC024561 BC024955 Bcar3 Bicd2 Bteb1 Cab39 Cblc Cd2ap Cdc42ep1 Cdc5l Cdx1 Chl1 Cklfsf8 Ckmt1 Clcn3 Cldn3 Cldn7 Clstn1 Cnnm4 Cnot3 Col4a4 Col9a2 Col9a3 Cuedc1 Cyhr1 Dcpp Ddr1 Dhrs4 Dlk1 Dsc2 Dsg2 Dtnb Egln3 Ehd3 Eif2s1 Emilin3 Epb4.1l1 Epn3 Ep…
96	V$VMYB_01: v-Myb	345	345	116	11185	4525	-1.49	0.0	3.04	1.12	0610006K04Rik 1110032D12Rik 1200009K13Rik 1500001H12Rik 1700030A21Rik 2200003E03Rik 2310042N02Rik 2410195B05Rik 2810422M04Rik 2810441C07Rik 2810441O16Rik 4930418P06Rik 9330161F08Rik AI481750 Aass Abpb Acvr1b Adarb1 Adipor1 Ank3 Aqp5 Arg1 Arhgap5 Arhgef2 Arhgef5 Arid1a Arl2bp Asb6 Ash2l Ass1 Atoh7 Atp9a B4galt3 B4galt6 BC013481 BC017612 BC018371 BC018465 BC019731 BC024561 BC037006 Bag4 Baiap2l1 Bc…
97	V$AREB6_03: AREB6 (Atp1a1 regulatory element binding factor 6)	85	85	376	2416	13294	-1.57	0.0	3.11	1.16	0610006K04Rik 1500040F11Rik 1700030A21Rik 4930418P06Rik 9330161F08Rik Ank3 Arhgdig Arrdc1 Atp9a BC037006 Bphl Car6 Ccl20 Cd151 Cd2ap Chrm1 Cklfsf8 Clcn3 Cldn6 Cldn7 Clstn1 Cnot3 Crb3 Cuedc1 Dcpp Dcps Dsg2 Eif3s6 Elavl3 Epha2 Epn3 Ero1l Fip1l1 Fkbp4 Gfra4 Gja12 Gucy2e Hdhd4 Ing3 Inppl1 Klk11 Lad1 Lisch7 Llglh2 Mansc1 Mllt1 Mrpl44 Myh14 Mylc2pl Nfic Nfix Nr4a2 Park2 Pax9 Pdk2 Pglyrp1 Pigr Pole2 Ppa…
98	V$HAND1E47_01: Hand1:E47 heterodimer	251	251	210	9130	6580	-1.61	0.0	0.05	0.0	0610006K04Rik 1110032D12Rik 1200009K13Rik 1500001H12Rik 1500040F11Rik 1700030A21Rik 1810013B01Rik 2010005A06Rik 2010005O13Rik 2310067G05Rik 2410195B05Rik 2810441C07Rik 2810441O16Rik 4930418P06Rik 9330161F08Rik 9430059P22Rik AI481750 Abcb7 Abpb Acvr1b Adarb1 Adcy8 Aqp5 Arhgef2 Arid1a Arid2 Ass1 Atoh7 Atp1b1 Atp9a BC013481 BC017612 BC018371 BC019731 Bcar3 Bicd2 C1qtnf4 Cadps2 Casp7 Catns Cblc Ccl20…
99	V$ATF_01: activating transcription factor	59	59	402	1593	14117	-1.63	0.0	3.2	1.16	2310042N02Rik AI481750 AU041707 Adcy8 Atp1b1 Atp9a B4galt3 BC017612 Bicd2 Bnip3l Cbx2 Ccnt1 Cd2ap Cdc5l Chl1 Clcn3 Cldn3 Cldn6 Cldn7 Cnnm4 Cnot3 Csnk2a1 Dibd1 Dsg2 Epha2 Ern2 Gdpd1 Golph3 Grsf1 Gyk H13 Ing3 Lrig1 Lrp6 M6prbp1 Man1b1 Nf1 Nrd1 Ociad1 Osbp Oxr1 Papss1 Park2 Pax9 Pip Ppargc1a Rasal1 Sdccag33 Slc25a26 Smr2 Snapc2 Srpr St13 St6galnac2 Stx5a Supv3l1 Tbx20 Trib1 Ubap2l
100	V$CDPCR3HD_01: cut-like homeodomain protein	131	131	330	5012	10698	-1.65	0.0	0.05	0.0	0610006K04Rik 1200009K13Rik 2010005O13Rik 2200003E03Rik 2310042N02Rik 2810422M04Rik 2810441C07Rik AU041707 Aass Abcb7 Ace2 Adipor1 Aqp5 Arhgdig Arid1a Arid2 Arl2bp Arl5 Asb6 Asns Atp1b1 Atp9a B4galt6 BC018465 BC024955 BC037006 Bcar3 Bcl2l14 C1qtnf4 Cald1 Cbx2 Cdx1 Cetn1 Chl1 Cklfsf8 Clcn3 Col9a3 Creb3l1 Cyhr1 Deb1 Dyrk3 Eif4ebp2 Emilin3 Epb4.1l5 Eppk1 Etv1 Extl3 Fip1l1 Fmo2 Fxyd3 Galnt10 Galnt3 G…
101	V$CREB_02: cAMP-responsive element binding protein	61	61	400	1661	14049	-1.66	0.0	3.14	1.16	1110032D12Rik 2010005A06Rik 2010005O13Rik 2310042N02Rik 2810422M04Rik AI481750 AU041707 Adipor1 Ank3 Atp9a BC018371 Cbx2 Ccnt1 Cd2ap Cdc5l Clcn3 Cuedc1 Dcpp Deb1 Dlk1 Dsg2 Epha2 Etnk1 Fkbp4 Fmo2 Foxc1 Golph3 Ighmbp2 Ing3 Ivns1abp Kcnn4 Klf5 Lisch7 Lrp8 Man1b1 Mta3 Myh14 Nans Nf1 Nrd1 Oit1 Osbpl9 Pabpn1 Papss1 Ppp1r1b Prkcz Rasal1 Rgs2 Rhoq Sca10 Sdccag33 Srebf2 Srpr Stx5a Supv3l1 Tbx20 Tfpt Tpd52…
102	V$XFD1_01: Xenopus fork head domain factor 1	63	63	398	2616	13094	-1.7	0.0	0.04	0.0	1110032D12Rik Arg1 Arhgap5 B4galt3 BC017612 BC024561 Bcar3 Ccl20 Cetn1 Chrng Csnk2a1 Cutl1 Dhrs4 Dsc2 Eif4ebp2 Elavl3 Fmo2 Foxc1 Foxk1 Gcs1 Gdf5 Gnao1 Gne Hist1h2ao Hk1 Impa1 Ing3 Maz Mllt1 Mta3 Myo6 Nans Nck2 Pard3 Pdrg1 Pfdn5 Pglyrp1 Phf21a Pip5k1a Pml Prss8 Pum2 Rab4a Rasd2 Rpl14 Rpl39 Seh1l Six3 Slc37a3 Smr2 Spint2 Strbp Tbx20 Tcfl1 Tex15 Tm4sf12 Tmem38b Tmsb10 Tulp1 Ube2c Ubqln2 Ubxd4 V1ra6
103	V$PADS_C: Retroviral Poly A downstream element	105	105	356	4098	11612	-1.7	0.0	0.05	0.0	1500040F11Rik 1700030A21Rik 2010005O13Rik 2310067G05Rik AI481750 AU041707 Adcy8 Arg1 Arid2 Arl2bp Asns Atp1b1 BC024561 Bag4 Baiap2l1 Bicd2 Casp7 Cbx2 Ccnt1 Celsr1 Clcn3 Cst10 Cuedc1 D11Ertd498e D8Ertd594e Dcpp Ddr1 Deaf1 Deb1 Dhrs4 Dlk1 Dnajb12 Dsg2 Dyrk3 Edg4 Egln3 Elavl3 Epb4.1l5 Epha2 Eppk1 Ern2 Fzd6 Gad1 Galnt10 Galnt2 Galnt3 Gja12 Hdac11 Hk1 Hs3st1 Ing3 Kcnn4 Krt1-13 Lad1 Lasp1 Lgtn Lisch7 L…
104	V$RFX1_01: X-box binding protein RFX1	218	218	243	6875	8835	-1.71	0.0	2.62	0.9	1110032D12Rik 1500040F11Rik 2200003E03Rik 2810441O16Rik 9330161F08Rik AI429613 Adarb1 Adcy8 Adipor1 Aes Aqp5 Arg1 Arl2bp Arl5 Ash2l Asns B4galt3 BC017612 BC018371 BC024561 BC024955 BC037006 Bag4 Baiap2l1 Bcar3 Bcl2l11 Bnip3l Btc Bteb1 C1qtnf4 Cab39 Cadps2 Cald1 Car6 Cbx2 Ccnt1 Cd2ap Cetn1 Chl1 Chrm1 Chrng Cklfsf8 Clcn3 Cldn3 Cldn6 Cldn7 Clstn1 Cnnm4 Cnot3 Col4a4 Col9a3 Creb3l1 Cst10 Cuedc1 Cxxc5 …
105	V$E2_Q6_01	37	37	424	919	14791	-1.72	0.0	3.32	1.25	1500001H12Rik 2810441O16Rik Aqp5 Arhgdig Bnip3l Cadps2 Ckmt1 Cldn7 Col9a2 Cttn Dcps Dqx1 Dsc2 Dtnb Edg4 Eif4ebp2 Emilin3 Gad1 Galnt3 Hdac11 Id2 Ifi1 Mark2 Mfap1 Myh14 Myo6 Nr4a1 Nrtn Osbp Pdrg1 Rpl39 Scrib Slc25a29 Tacstd1 Thtpa Top2a Xist
106	V$CETS168_Q6	301	301	160	9712	5998	-1.73	0.0	2.65	0.9	0610006K04Rik 1110032D12Rik 1200009K13Rik 1500001H12Rik 1500040F11Rik 2010005O13Rik 2310042N02Rik 2310067G05Rik 2410195B05Rik 2810422M04Rik 2810441C07Rik 2810441O16Rik 4930418P06Rik 9330161F08Rik 9430059P22Rik AI429613 AI481750 AU041707 Aass Abpb Ace2 Adarb1 Ank3 Aqp5 Arg1 Arhgef2 Arid2 Arl5 Arrdc1 Asns Atoh7 BC013481 BC017612 BC018371 BC018465 BC019731 BC024561 BC037006 Bag4 Bcl2l14 Bnip3l Btc B…
107	V$SMAD4_Q6	208	208	253	6544	9166	-1.75	0.0	2.58	0.88	0610006K04Rik 1200009K13Rik 1500001H12Rik 1700030A21Rik 2010005O13Rik 2310042N02Rik 2810441C07Rik 9430059P22Rik Aass Abcb7 Adcy8 Adipor1 Ank3 Arid1a Asb6 Ash2l Asns Ass1 Atp1b1 B4galt3 BC017612 BC018371 BC018465 BC024561 BC037006 Baiap2l1 Bcar3 Bcl2l11 Bcl2l14 Bicd2 Btc C1qtnf4 Cab39 Cadps2 Car6 Casp7 Catns Cblc Cd2ap Cdc42ep1 Chrm1 Chrng Cklfsf8 Cldn3 Clstn1 Col4a4 Col9a2 Cttn Cutl1 D11Ertd498e …
108	V$DEC_Q1	310	310	151	11077	4633	-1.77	0.0	0.06	0.0	0610006K04Rik 1110032D12Rik 1500001H12Rik 1500040F11Rik 1810013B01Rik 2010005O13Rik 2200003E03Rik 2310042N02Rik 2310067G05Rik 2410195B05Rik 2810422M04Rik 2810441O16Rik 4930418P06Rik 9330161F08Rik 9430059P22Rik AI481750 Aass Abcb7 Abpb Ace2 Acvr1b Adipor1 Aes Ank3 Aqp5 Arg1 Arhgap5 Arhgdig Arhgef5 Arid1a Arid2 Arl2bp Arrdc1 Asb6 Ash2l Ass1 Atoh7 Atp1b1 Atp9a B4galt3 BC017612 BC018371 BC018465 BC01…
109	V$IPF1_Q4	83	83	378	3306	12404	-1.8	0.0	0.05	0.0	1110032D12Rik 1500040F11Rik 2810422M04Rik 2810441C07Rik 9330161F08Rik Abcb7 Ace2 Acvr1b Aes Arhgef2 Arhgef5 Atoh7 Atp1b1 B4galt3 B4galt6 BC013481 BC024955 Bcl2l14 Cald1 Chd8 Chl1 Csnk1e Cst10 Cutl1 Deb1 Eif3s6 Elf3 Epn3 Foxj2 Ggta1 Ghrhr Gne Gpc3 Grm8 Grsf1 Hs3st1 Id2 Il1rn Klf3 Klf5 Lasp1 Limd1 Lrba Mrpl44 Mylc2pl Myo6 Myt1l Ncald Nfix Ogt Osbpl9 Palmd Pcaf Pde6c Pdk2 Pip5k1a Plekhe1 Pou2f1 Ppp2…
110	V$TITF1_Q3: TTF-1, TITF1 (thyroid transcription factor 1)	164	164	297	6104	9606	-1.86	0.0	0.07	0.0	1700030A21Rik 1810013B01Rik 2200003E03Rik 2310042N02Rik 2310067G05Rik 2810441O16Rik 4930418P06Rik 9430059P22Rik Abcb7 Ace2 Acvr1b Adarb1 Ank3 Arg1 Arhgap5 Arhgef2 Arid2 B4galt3 BC024561 BC024955 BC037006 Baiap2l1 Bcar3 Bcl2l11 Bnip3l Btc Cadps2 Cald1 Catns Cblc Cbx2 Cdc42ep1 Cdc91l1 Cetn1 Chrng Cklfsf8 Ckmt1 Cldn10 Cldn3 Cnot3 Col9a3 Crisp1 Csnk2a1 Cst10 Cutl1 Dach1 Dcpp Dcps Dhcr7 Dhrs4 Dmbt1 Dn…
111	V$CREL_01: c-Rel	349	349	112	11411	4299	-1.9	0.0	2.54	0.86	0610006K04Rik 1200009K13Rik 1500001H12Rik 1500040F11Rik 1700030A21Rik 2010005A06Rik 2010005O13Rik 2200003E03Rik 2310042N02Rik 2310067G05Rik 2410195B05Rik 2810422M04Rik 2810441C07Rik 2810441O16Rik 9330161F08Rik 9430059P22Rik AI429613 AI481750 Aass Abcb7 Ace2 Acvr1b Adcy8 Adipor1 Adrb1 Ank3 Aqp5 Arg1 Arhgef2 Arhgef5 Arid1a Ash2l Asns Ass1 Atoh7 Atp1b1 B4galt3 B4galt6 BC013481 BC018371 BC018465 BC02…
112	V$AFP1_Q6	66	66	395	2688	13022	-1.9	0.0	0.05	0.0	1500040F11Rik 1700030A21Rik 2010005O13Rik 2200003E03Rik 2310042N02Rik 2810422M04Rik 9330161F08Rik 9430059P22Rik Ace2 Adcy8 Arg1 Asns Bag4 Bcar3 Cuedc1 D15Ertd405e Dck Ddr1 Dibd1 Egln3 Ern2 Fmo2 Frmd4b Furin Gja12 Gjb1 Glyat Grm8 Hdhd4 Hk1 Ifi1 Lgtn Nrk Ogt Osbpl9 P2ry4 Pde6c Pdrg1 Pfdn5 Pglyrp1 Phc1 Ppargc1a Pum2 Rab15 Ralbp1 Rpe Rpl39 Seh1l Six3 Slc37a3 Smad1 Smr1 Smr2 Snapc2 Spint1 Spt2 Srebf2 …
113	V$LEF1TCF1_Q4	212	212	249	7733	7977	-1.91	0.0	0.08	0.0	1500001H12Rik 1810013B01Rik 2010005A06Rik 2200003E03Rik 2310042N02Rik 2810441C07Rik 2810441O16Rik 9330161F08Rik AI429613 AU041707 Aass Abcb7 Ace2 Adipor1 Ank3 Aqp5 Arhgap5 Arhgdig Arid1a Arid2 Ash2l Ass1 Atoh7 Atp9a B4galt3 B4galt6 BC013481 BC017612 BC018465 BC019731 BC024561 Bag4 Bcl2l11 Bcl2l14 Bnip3l Bphl C1qtnf4 Cab39 Cald1 Car6 Catns Cblc Cd2ap Cdc42ep1 Cdc5l Cdx1 Chd8 Chl1 Chrng Cklfsf8 Ckm…
114	V$AML_Q6	88	88	373	3462	12248	-1.91	0.0	0.06	0.0	2010005O13Rik 2810422M04Rik AI481750 Arhgef2 Arid2 Asns B4galt6 BC018465 BC024561 Bcar3 Btc Casp7 Ckmt1 Cldn10 Col9a2 Col9a3 Crb3 Cxxc5 Cyhr1 D8Ertd594e Dcps Ddr1 Deaf1 Dsc2 Eif4ebp2 Elavl3 Foxc1 Galnt10 Galnt3 Gja12 Glyat Gne Grm8 H13 Hif3a Hist1h2ao Ing3 Kcnn4 Klhdc2 Klk11 Lgtn Lisch7 Lman1 Lrp5 Matn3 Mgea5 Mlph Mrpl44 Muc10 Myh14 Nfix Nphs1 Ociad1 Ogg1 Ogt Pacs1 Palmd Papss1 Pcaf Pde6c Pdrg1 P…
115	V$RORA1_01: RAR-related orphan receptor alpha1	45	45	416	1933	13777	-1.93	0.0	0.04	0.0	1810013B01Rik 2200003E03Rik 2310067G05Rik Ank3 Arl2bp Asb6 Asns Ass1 B4galt6 BC017612 Bicd2 Catns Cbx2 Cd2ap Cdc5l Cetn1 Csnk2a1 Cuedc1 Dck Fbs1 Fmo2 Galnt2 Glyat Gyk Lad1 Lrba Myh14 Mylc2pl Nr4a1 Ogt Ppfibp2 Prss8 Rab4a Setdb1 Six4 Smad1 Smr2 Snapc2 Stag1 Stard10 Tacstd1 Tcfap2a Thtpa Tulp1 V1ra6
116	V$PAX6_01: Pax-6	202	202	259	7380	8330	-1.94	0.0	0.09	0.0	1110032D12Rik 1200009K13Rik 1500001H12Rik 1700030A21Rik 2010005O13Rik 2200003E03Rik 2810422M04Rik 2810441C07Rik 2810441O16Rik AI429613 AU041707 Aass Acvr1b Adarb1 Adipor1 Aes Ank3 Arhgap5 Arhgdig Arhgef2 Arid1a Arid2 Arl2bp Arrdc1 Ash2l Asns B4galt6 BC013481 BC018465 BC019731 BC024561 BC024955 Bag4 Bcar3 Bphl Btc C1qtnf4 Cab39 Cadps2 Cbx2 Ccl20 Ccnt1 Cd151 Cd2ap Cdc5l Celsr1 Cetn1 Chl1 Cldn10 Cld…
117	V$YY1_02: Yin and Yang 1	59	59	402	1632	14078	-1.94	0.0	2.83	1.03	1200009K13Rik 2310042N02Rik 2810441O16Rik Abcb7 Arrdc1 B4galt3 BC013481 Baiap2l1 Bteb1 Cdc5l Celsr1 Chd8 Clcn3 Cnot3 Col9a3 Dcps Deaf1 Dqx1 Dsc2 Ehd3 Eif3s6 Eif4ebp2 Emilin3 Epn3 Gdf5 Ggta1 Gpc3 Gucy2e H1f0 Hs3st1 Lman1 Lrp5 Mark2 Marveld2 Mmp15 Nfic P2ry4 Pabpn1 Pip5k1a Pole2 Pou2f1 Pparbp Ppp2r1a Ppp2r4 Prkcabp Rab15 Ralbp1 Rasal1 Rpl39 Sdccag33 Seh1l Smtn Sphk2 Spnb3 Stag1 Tcfl1 Tob2 Wdr21 Zfp…
118	V$CACCCBINDINGFACTOR_Q6	47	47	414	1253	14457	-1.95	0.0	2.92	1.08	1200009K13Rik 1500040F11Rik Adcy8 Arg1 Arl2bp Ass1 Bicd2 Cald1 Ccl20 Cd151 Crb3 D11Ertd498e Dhcr7 Eif3s6 Elavl3 Epn3 Ern2 Fnbp3 H1f0 Hnf4a Klk11 Llglh2 Maz Mgea5 Mylc2pl Myo6 Ncoa1 Nrd1 Nrtn Ociad1 Osbpl9 Pigr Ppap2c Ppp1r1b Rock1 Rpl37 Six2 Slc12a2 Slc37a1 Slc37a3 Spint2 Spnb3 Spry2 Tob2 Zfp120 Zfp161 Zfp54
119	V$TCF1P_Q6	316	316	145	10288	5422	-1.98	0.0	2.37	0.81	1110032D12Rik 1500040F11Rik 1700030A21Rik 1810013B01Rik 2010005A06Rik 2200003E03Rik 2310042N02Rik 2310067G05Rik 2410195B05Rik 2810441C07Rik 2810441O16Rik 4930418P06Rik AI481750 AU041707 Aass Abpb Acvr1b Adarb1 Adcy8 Adrb1 Arg1 Arhgef2 Arid2 Arl2bp Arl5 Arrdc1 Ash2l Atoh7 Atp1b1 Atp9a B4galt3 BC013481 BC017612 BC018371 BC018465 BC019731 BC024561 BC024955 Bag4 Baiap2l1 Bcar3 Bcl2l14 Bnip3l Bphl Btc…
120	V$PAX9_B: zebrafish Pax-9 binding sites	117	117	344	3543	12167	-1.99	0.0	2.45	0.84	1200009K13Rik 2310067G05Rik 2810422M04Rik 4930418P06Rik 9430059P22Rik AI429613 AU041707 Aqp5 Arhgef2 Ash2l Asns BC017612 BC018371 Bcl2l14 Cblc Ccnt1 Cdc42ep1 Cdc5l Cdx1 Chrm1 Ckmt1 Creb3l1 Csnk1e Csnk2a1 Cutl1 Ddr1 Deaf1 Deb1 Decr2 Dhrs4 Dibd1 Dsg2 Edg4 Egln3 Ehd3 Elavl3 Epb4.1l1 Ero1l Etnk1 Etv1 Fbxw11 Foxc1 Frmd4b Furin Fxyd3 Galnt2 Galnt3 Ggh Ggta1 Gyk H13 H1f0 Homer2 Hs3st3b1 Jarid1b Kcnn4 Kl…
121	V$E4BP4_01: E4BP4	10	10	451	608	15102	-1.99	0.0	0.02	0.0	1200009K13Rik Eif2s1 Elavl3 Lrba Myh9 Nrtn Speer3 Sry Ssb Tpd52l1
122	V$MTF1_Q4	43	43	418	1132	14578	-2.0	0.0	2.91	1.08	2010005A06Rik Arhgef2 BC013481 Btc Catns Cbx2 Celsr1 Chrm1 Cnnm4 Csnk1e Cutl1 Cyhr1 D8Ertd594e Deb1 Emilin3 Etnk1 Foxk1 Fzd6 Gad1 Galnt10 Gkn1 H1f0 Hist1h2ao Homer2 Hs3st1 Kcnn4 Lisch7 Lrp6 Ltbr Myt1l Pard3 Prss8 Rab4a Raly Rgs2 Satb1 Sepw1 Setdb1 Slc25a26 Slc25a29 Tbc1d1 Trim8 Ubqln2
123	V$HIF1_Q5: hypoxia-inducible factor 1	64	64	397	1804	13906	-2.01	0.0	2.69	0.92	0610006K04Rik 1500040F11Rik Acvr1b Arhgdig Asb6 Atoh7 Bag4 Bcl2l11 Bcl2l14 Bnip3l Bteb1 Ccl20 Ccnt1 Cdx1 Ckmt1 Cldn6 Crisp1 D11Ertd498e Dcps Dlk1 Dnajb12 Dyrk3 Edg4 Ehd3 Eif4ebp2 Epb4.1l1 Ero1l Etnk1 Extl3 Fbxw11 Gad1 Galnt7 Gcs1 Gfra4 Hist1h2ao Hs3st3b1 Inppl1 Ivns1abp Lhx2 Lrp6 Marveld2 Mea1 Mllt1 Nfix Ociad1 Pglyrp1 Phc1 Pip5k1a Pml Ppap2c Ppp2r1a Rock1 Rpe Rpl14 Rpl31 Seh1l Sepw1 Slc25a26 Smr…
124	V$HNF3ALPHA_Q6	375	375	86	13188	2522	-2.01	0.0	0.06	0.0	0610006K04Rik 1110032D12Rik 1200009K13Rik 1500001H12Rik 1500040F11Rik 1700030A21Rik 1810013B01Rik 2010005A06Rik 2010005O13Rik 2200003E03Rik 2310042N02Rik 2310067G05Rik 2410195B05Rik 2810422M04Rik 2810441C07Rik 2810441O16Rik 4930418P06Rik 9330161F08Rik AI429613 AI481750 AU041707 Aass Abcb7 Abpb Ace2 Acvr1b Adarb1 Adipor1 Aes Ank3 Aqp5 Arg1 Arhgap5 Arhgdig Arhgef2 Arhgef5 Arid1a Arid2 Arl5 Asb6 Ash…
125	V$ARNT_01: AhR nuclear translocator homodimers	27	27	434	1259	14451	-2.04	0.0	0.03	0.0	0610006K04Rik 1110032D12Rik 1500040F11Rik 9430059P22Rik Acvr1b Ank3 Atp1b1 BC018371 Car6 Clcn3 Crb3 Cxxc5 Fip1l1 Foxk1 Gyk Igsf9 Ltbr Mylc2pl Phf2 Ppp1r1b Ppp2r4 Prss8 Seh1l Slc37a3 Taf1c Ubap2l Zfp179
126	V$MMEF2_Q6: myocyte enhancer factor	138	138	323	5163	10547	-2.04	0.0	0.09	0.0	1110032D12Rik 1500040F11Rik 2010005O13Rik 2810422M04Rik 2810441O16Rik 9430059P22Rik AI429613 Ace2 Acvr1b Adarb1 Adcy8 Ank3 Aqp5 Arhgap5 Arid1a Arid2 Arl5 Atoh7 Atp9a B4galt3 BC019731 Bag4 Baiap2l1 Bcar3 Bnip3l Cab39 Cald1 Catns Cblc Ccnt1 Cdx1 Cetn1 Chl1 Crb3 Creb3l1 Crisp1 Cttn Cyhr1 Dck Dcps Decr2 Dhrs4 Dibd1 Egln3 Ehd3 Elavl3 Ern2 Ero1l Etv1 Fbxw11 Fip1l1 Foxc1 Foxj2 Galnt10 Gcs1 Gfra4 Gne Guc…
127	V$S8_01: S8	31	31	430	1404	14306	-2.06	0.0	0.04	0.0	1110032D12Rik 1200009K13Rik 4930418P06Rik AI429613 Arhgap5 Arid1a B4galt6 Bphl Catns Cd2ap Crisp1 Fip1l1 Frmd4b Hist1h2ao Klk11 Lrba Myh14 Nfix Ogt Osbpl9 P2ry4 Pard3 Pip Plekha7 Prss8 Pum2 Rab27b Sos1 Sox5 Top2a Usp1
128	V$COMP1_01: COMP1	273	273	188	9759	5951	-2.07	0.0	0.1	0.0	1500001H12Rik 1810013B01Rik 2010005O13Rik 2200003E03Rik 2310042N02Rik 2310067G05Rik 2810441C07Rik 2810441O16Rik AI429613 AI481750 Aass Abpb Ace2 Adarb1 Adcy8 Adipor1 Ank3 Aqp5 Arg1 Arhgap5 Arhgef2 Arid2 Arl2bp Asb6 Asns Atp1b1 B4galt6 BC013481 BC024561 BC024955 Bag4 Baiap2l1 Bcar3 Bcl2l14 Bicd2 Bnip3l Bteb1 Cald1 Casp7 Catns Cbx2 Ccl20 Ccnt1 Cd151 Cd2ap Cdc42ep1 Cdc5l Cdc91l1 Celsr1 Cetn1 Chd8 Ch…
129	V$USF_01: upstream stimulating factor	38	38	423	1658	14052	-2.07	0.0	0.04	0.0	1110032D12Rik 1500040F11Rik 9430059P22Rik Ank3 Aqp5 Atp1b1 BC018371 Car6 Clcn3 Crb3 Cxxc5 D11Ertd498e Emilin3 Fip1l1 Gyk Hk1 Mlph Mylc2pl Nrtn Orc4l Otoa Pdk2 Pigr Ppfibp2 Prss8 Rab3d Rasal1 Sca10 Seh1l Slc37a3 St6galnac1 Taf1c Trib1 Ubap2l Vamp2 Xist Zfp179 Zfp62
130	V$LMO2COM_02: complex of Lmo2 bound to Tal-1, E2A proteins, and GATA-1, half-site 2	231	231	230	8327	7383	-2.09	0.0	0.11	0.0	1110032D12Rik 1200009K13Rik 1500040F11Rik 1700030A21Rik 2810422M04Rik 2810441O16Rik 4930418P06Rik 9330161F08Rik 9430059P22Rik Aass Abcb7 Acvr1b Adcy8 Adipor1 Aes Ank3 Aqp5 Arg1 Arhgdig Arhgef2 Arhgef5 Arid1a Arid2 Arl2bp Asb6 Ash2l Asns Atp1b1 Atp9a BC013481 BC017612 BC018465 BC024955 Bag4 Baiap2l1 Bcar3 Bcl2l14 Bnip3l Bphl Btc Bteb1 Cab39 Cadps2 Car6 Catns Cblc Ccl20 Ccnt1 Cd151 Cdc42ep1 Cdx1 Ce…
131	V$FOXJ2_01: fork head box J 2	212	212	249	7678	8032	-2.09	0.0	0.11	0.0	0610006K04Rik 1110032D12Rik 1200009K13Rik 1500001H12Rik 2010005A06Rik 2310042N02Rik 2410195B05Rik 2810422M04Rik 2810441C07Rik 2810441O16Rik AI429613 AI481750 Aass Acvr1b Aes Ank3 Arhgap5 Arhgdig Arid1a Arid2 Arl5 Ash2l Atp1b1 Atp9a B4galt3 B4galt6 BC013481 BC037006 Bag4 Bcar3 Bcl2l11 Btc Cadps2 Car6 Catns Cblc Ccl20 Ccnt1 Cd2ap Cdc5l Cdc91l1 Cetn1 Chl1 Chrm1 Chrng Ckmt1 Clcn3 Cldn6 Cnot3 Crisp1 C…
132	V$XFD2_01: Xenopus fork head domain factor 2	97	97	364	3728	11982	-2.12	0.0	0.08	0.0	0610006K04Rik 1700030A21Rik 2200003E03Rik 2310042N02Rik 2410195B05Rik 2810441O16Rik 4930418P06Rik AI429613 Ank3 Arhgap5 Arid1a Arid2 Arl5 Atp1b1 BC017612 Bcl2l11 Btc Catns Ccl20 Ckmt1 Clcn3 Col9a3 Crisp1 Csnk2a1 Cxxc5 Dach1 Dck Dmbt1 Dnajb12 Epb4.1l5 Foxj2 Furin Galnt3 Galnt7 Gdpd1 Golph3 Grsf1 Gucy2e Hdac11 Hif3a Ing3 Inppl1 Jarid1b Krt1-13 Lasp1 Limd1 Lpo Lrp6 Mansc1 Mapk13 Matn3 Myh14 Myh9 Nph…
133	V$PAX5_01: B-cell-specific activating protein	53	53	408	1467	14243	-2.14	0.0	2.63	0.9	1200009K13Rik Aqp5 Arhgef5 Ass1 B4galt6 Bicd2 C1qtnf4 Clcn3 Csnk1e Dhcr7 Edg4 Epn3 Fkbp4 Fxyd3 Galnt2 Gnao1 Hdac11 Hras1 Impa1 Inppl1 Kcnn4 Klf3 Klf5 Klhdc2 Lisch7 Ltbr Mark2 Mea1 Ncoa1 Ociad1 Pard3 Pcaf Pck2 Plekha7 Ppp1r1b Rab15 Ralbp1 Raly Rgnef Rock1 Rpe Satb1 Slc25a26 Srebf2 St6galnac2 Taf1c Tbc1d1 Tbx20 Wdr21 Zdhhc5 Zfp36l1 Zfp7 Zfpm1
134	V$NFKB_Q6: NF-kappaB	68	68	393	1962	13748	-2.19	0.0	2.44	0.84	0610006K04Rik 2310042N02Rik 2310067G05Rik 2410195B05Rik 2810422M04Rik 2810441O16Rik AI481750 Atoh7 BC018371 BC024955 BC037006 Bcl2l14 Bicd2 Cd151 Cdx1 Ckmt1 Cnot3 Col9a2 Csnk1e Cutl1 Dsc2 Dyrk3 Edg4 Egln3 Fzd6 Galnt7 Gja12 Glyat Golph3 Homer2 Inppl1 Ivns1abp Kcnn4 Klk11 Lasp1 Limd1 Mfap1 Mgea5 Mllt1 Mrpl44 Myh14 Myo6 Nck2 Nrtn Oxr1 Pck2 Pglyrp1 Pparbp Ppfibp2 Ppp2cb Ptk7 Rasd2 Rpl31 Sca10 Smad1 S…
135	V$PPARG_03: PPAR (peroxisome proliferator-activated receptor gamma)	168	168	293	6149	9561	-2.19	0.0	0.12	0.0	0610006K04Rik 1700030A21Rik 2200003E03Rik 2410195B05Rik 4930418P06Rik 9430059P22Rik AU041707 Abpb Adarb1 Adcy8 Aes Arhgdig Arhgef2 Arid2 Asb6 Atoh7 B4galt3 B4galt6 BC017612 BC018465 BC019731 Bcar3 Bicd2 Bphl Cab39 Car6 Catns Ccl20 Cd2ap Chd8 Chl1 Chrng Ckmt1 Cldn6 Cldn7 Clstn1 Cnot3 Col9a3 Crb3 Creb3l1 Csnk1e Csnk2a1 Cst10 Cttn Cuedc1 Cutl1 Cxxc5 Cyhr1 D11Ertd498e D8Ertd594e Dcpp Dcps Deb1 Dhcr7 …
136	V$XFD3_01: Xenopus fork head domain factor 3	45	45	416	1891	13819	-2.19	0.0	0.06	0.0	2200003E03Rik 4930418P06Rik 9330161F08Rik Ace2 Arl5 Asb6 Atoh7 BC019731 Bcar3 Bcl2l11 Btc Chrng Csnk2a1 Dnajb12 Dsg2 Epn3 Gcs1 Gjb1 Gkn1 Hif3a Ighmbp2 Mfap1 Mllt1 Mlph Nans Nrd1 Ociad1 P2ry4 Park2 Plekhe1 Ppargc1a Pum2 Rab17 Rpl14 Slc25a26 Smr1 Speer3 Stard10 Strbp Tcfeb Tpd52l1 Trib1 Tulp1 V1ra6 Wdr21
137	V$TANTIGEN_B: Major T-antigen binding sites	61	61	400	1735	13975	-2.2	0.0	2.48	0.85	1810013B01Rik 2310042N02Rik 2410195B05Rik AI429613 AI481750 AU041707 Aes Arid1a Arl2bp Arrdc1 Atp9a B4galt3 BC019731 Bag4 Cblc Cd151 Chd8 Cklfsf8 Cldn6 Crb3 Dtnb Eif4ebp2 Epb4.1l5 Foxj2 Frmd4b Fzd6 Gcs1 Grsf1 Gucy2e Jarid1b Lad1 Man1b1 Mansc1 Mapk13 Nans Nrd1 Ogg1 Pi4k2b Pole2 Pparbp Prss8 Pum2 Rab4a Scrn2 Setdb1 Slc25a26 Slc37a1 Spnb3 Ssb St13 Stard10 Tacstd1 Tcfl1 Tex15 Tm4sf15 Top2a Tulp1 Ube2…
138	V$E2F1DP2_01: E2F-1:DP-2 heterodimer	40	40	421	1061	14649	-2.2	0.0	2.69	0.92	9430059P22Rik Adcy8 Arhgef5 Atp1b1 Bcl2l11 Cadps2 Cbx2 Chl1 Cnot3 Dck Deaf1 Deb1 Edg4 Fnbp3 Gad1 Ggta1 Hs3st3b1 Ing3 Lad1 Lgtn Limd1 Mapk13 Maz Mfap1 Pml Pole2 Ralbp1 Rassf3 Rnf110 Rpl39 Smad1 Spint2 Srpr Stag1 Tera Tlx3 Tmem38b Tnks1bp1 Top2a Usp1
139	V$E2F_02: E2F	17	17	444	363	15347	-2.23	0.0	3.09	1.16	9430059P22Rik Adcy8 Atp1b1 Bcl2l11 Chl1 Cnot3 Dck Edg4 Gad1 Ing3 Lad1 Lgtn Maz Pole2 Ralbp1 Spint2 Usp1
140	V$E2F_Q3: E2F	17	17	444	363	15347	-2.23	0.0	3.09	1.16	9430059P22Rik Adcy8 Atp1b1 Bcl2l11 Chl1 Cnot3 Dck Edg4 Gad1 Ing3 Lad1 Lgtn Maz Pole2 Ralbp1 Spint2 Usp1
141	V$E2F4DP1_01: E2F-4:DP-1 heterodimer	17	17	444	363	15347	-2.23	0.0	3.09	1.16	9430059P22Rik Adcy8 Atp1b1 Bcl2l11 Chl1 Cnot3 Dck Edg4 Gad1 Ing3 Lad1 Lgtn Maz Pole2 Ralbp1 Spint2 Usp1
142	V$NMYC_01: N-Myc	110	110	351	3370	12340	-2.24	0.0	2.13	0.63	0610006K04Rik 1110032D12Rik 1500040F11Rik 2310042N02Rik 2810422M04Rik 4930418P06Rik 9430059P22Rik Acvr1b Ank3 Aqp5 Arg1 Arhgdig Arrdc1 Asb6 Ass1 Atoh7 Atp1b1 BC018371 Bcar3 Bteb1 Cadps2 Car6 Cd151 Cdc42ep1 Cdx1 Chrm1 Clcn3 Cldn6 Crb3 Csnk1e Cxxc5 D11Ertd498e Dibd1 Edg4 Eif4ebp2 Emilin3 Epb4.1l1 Fip1l1 Foxk1 Gfra4 Gyk Hif3a Hk1 Homer2 Igsf9 Impa1 Ivns1abp Kcnn4 Lasp1 Lrba Lrp5 Ltbr Mansc1 Mea1 Mll…
143	V$NFKB_Q6_01	306	306	155	10028	5682	-2.26	0.0	1.95	0.52	0610006K04Rik 1200009K13Rik 1500001H12Rik 1500040F11Rik 2010005A06Rik 2200003E03Rik 2310042N02Rik 2310067G05Rik 2810422M04Rik 2810441C07Rik 2810441O16Rik 9430059P22Rik AI481750 Abpb Ace2 Acvr1b Adcy8 Adipor1 Aes Aqp5 Arhgdig Arhgef2 Arhgef5 Arid1a Arl2bp Arrdc1 Ash2l Asns Ass1 Atoh7 Atp1b1 B4galt6 BC013481 BC017612 BC018371 BC019731 BC024955 BC037006 Bag4 Baiap2l1 Bcl2l11 Bicd2 Btc C1qtnf4 Cab39 …
144	V$RREB1_01: Ras-responsive element binding protein 1	47	47	414	1298	14412	-2.31	0.0	2.47	0.85	Abpb Adcy8 Aqp5 Atoh7 Atp1b1 B4galt6 BC013481 BC024955 Cadps2 Cldn3 Col9a2 Cuedc1 D8Ertd594e Elf3 Fnbp3 Furin Gnao1 H1f0 Hnf4a Ifi1 Ltbr Mapk13 Mea1 Myt1l Ncoa1 Nrtn Osbpl9 P2ry4 Pacs1 Pip Pip5k1a Pycr1 Rgnef Rpe Scrib Six3 Slc37a1 Smad1 Smarcd2 Sox10 Sphk2 Spint1 Tmc4 Ubap2l Xist Zfp36l1 Zfp62
145	V$ZTA_Q2	135	135	326	4978	10732	-2.32	0.0	0.13	0.0	1110032D12Rik 2310042N02Rik 2310067G05Rik 2810422M04Rik 2810441C07Rik 4930418P06Rik AU041707 Aass Abpb Acvr1b Adarb1 Arhgap5 Arhgef2 Arl5 Arrdc1 Ash2l Asns Ass1 Atoh7 BC024955 BC037006 Bphl Btc Bteb1 Cab39 Car6 Casp7 Ccl20 Cdc5l Cdc91l1 Chrm1 Chrng Cklfsf8 Clcn3 Cldn3 Cldn6 Cldn7 Col4a4 Col9a2 Crb3 Crisp1 Cst10 Dcpp Deaf1 Deb1 Decr2 Dlk1 Dnajb12 Dsg2 Egln3 Ehd3 Eif2s1 Eif3s6 Eif4ebp2 Elf3 Eppk1 F…
146	V$MYC_Q2	96	96	365	2924	12786	-2.34	0.0	2.06	0.58	0610006K04Rik 1110032D12Rik 1500040F11Rik 2310042N02Rik 2810422M04Rik 4930418P06Rik 9430059P22Rik Acvr1b Ank3 Aqp5 Arg1 Arhgdig Arrdc1 Asb6 Ass1 Atoh7 Atp1b1 BC018371 Bcar3 Bteb1 Cadps2 Car6 Cd151 Cdx1 Clcn3 Cldn6 Crb3 Csnk1e Cxxc5 D11Ertd498e Dibd1 Edg4 Emilin3 Epb4.1l1 Fip1l1 Foxk1 Gfra4 Gyk Hif3a Hk1 Homer2 Igsf9 Impa1 Ivns1abp Kcnn4 Lasp1 Lrba Lrp5 Ltbr Mansc1 Mea1 Mllt1 Mlph Mylc2pl Nr4a2 Nr…
147	V$BARBIE_01: barbiturate-inducible element	221	221	240	7879	7831	-2.4	0.0	0.18	0.0	0610006K04Rik 1500040F11Rik 2010005O13Rik 2310042N02Rik 2410195B05Rik 2810422M04Rik 2810441O16Rik 4930418P06Rik 9330161F08Rik AI429613 AU041707 Abcb7 Ace2 Acvr1b Ank3 Arhgap5 Arhgdig Arhgef2 Arhgef5 Arid1a Arl2bp Asb6 Atp1b1 BC013481 BC017612 BC024955 BC037006 Bcl2l14 Bnip3l Bteb1 C1qtnf4 Cab39 Car6 Catns Ccl20 Cd151 Cdc42ep1 Cdc5l Cdx1 Chd8 Chrng Ckmt1 Clcn3 Cldn3 Cldn6 Cldn7 Cnot3 Col4a4 Crb3 C…
148	V$PEBP_Q6	109	109	352	4066	11644	-2.4	0.0	0.14	0.0	1500040F11Rik 2010005O13Rik 2810422M04Rik 9430059P22Rik AI481750 Abpb Adarb1 Arhgef2 Arid2 Asns B4galt6 BC013481 BC018465 Bcar3 Btc Casp7 Ccl20 Celsr1 Ckmt1 Cldn10 Col9a2 Col9a3 Crb3 Csnk1e Cxxc5 Cyhr1 D8Ertd594e Dck Dcpp Ddr1 Deaf1 Dsc2 Dyrk3 Eif4ebp2 Elavl3 Epb4.1l5 Ern2 Ero1l Foxc1 Foxk1 Galnt3 Galnt7 Gfra4 Gja12 Glyat Gne Grm8 H13 Hif3a Hist1h2ao Impa1 Kcnn4 Klhdc2 Klk11 Lgtn Lman1 Lrp5 Ltbr …
149	V$E2_01: papilloma virus regulator E2	32	32	429	833	14877	-2.42	0.0	2.54	0.86	2810441O16Rik Aqp5 Bnip3l Cadps2 Ckmt1 Cldn7 Cttn Dqx1 Dsc2 Dtnb Edg4 Eif4ebp2 Emilin3 Gad1 Galnt3 Hdac11 Hif3a Id2 Ifi1 Mark2 Mfap1 Myo6 Nr4a1 Nrtn Osbp Rpl39 Scrib Slc25a29 Thtpa Top2a Xist Zfp62
150	V$TGIF_01: TGIF (5'TG3' interacting factor)	117	117	344	4328	11382	-2.44	0.0	0.15	0.0	1200009K13Rik 1700030A21Rik 2310067G05Rik 2810441C07Rik 4930418P06Rik 9330161F08Rik 9430059P22Rik Abcb7 Abpb Ace2 Adcy8 Atoh7 Atp1b1 BC017612 BC018371 BC024561 BC024955 Baiap2l1 Bcar3 Bcl2l14 Btc C1qtnf4 Cab39 Cblc Ccl20 Cdc5l Chd8 Chl1 Chrm1 Chrng Cklfsf8 Clcn3 Cldn10 Cnnm4 Cttn Dcpp Decr2 Dsg2 Dtnb Dyrk3 Eif2s1 Eif3s6 Epn3 Foxj2 Galnt7 Gfra4 Ghrhr Gjb1 Grm8 Gucy2e Hdac11 Hnf4a Hras1 Hs3st1 Hs3s…
151	V$E2F4DP2_01: E2F-4:DP-2 heterodimer	61	61	400	1780	13930	-2.47	0.0	2.14	0.63	9430059P22Rik Adcy8 Arhgef5 Ass1 Atp1b1 Bcl2l11 Cadps2 Cbx2 Chl1 Cldn6 Cnnm4 Cnot3 Dck Deaf1 Deb1 Dsc2 Edg4 Fnbp3 Gad1 Ggta1 Gkn1 Gorasp2 Gucy2e Hs3st3b1 Ing3 Lad1 Lasp1 Lgtn Lhx2 Limd1 Mapk13 Maz Mfap1 Mrg1 Myt1l Nphs1 Nrd1 Phf2 Phlda1 Pml Pole2 Ralbp1 Rassf3 Rnf110 Rpl37 Rpl39 Smad1 Spint2 Spry2 Srpr Stag1 Taf1c Tbc1d1 Tera Tlx3 Tm4sf15 Tmem38b Tnks1bp1 Top2a Tpd52l1 Usp1
152	V$E2F1DP1RB_01: Rb:E2F-1:DP-1 trimeric complex	33	33	428	874	14836	-2.51	0.0	2.41	0.83	1500001H12Rik 9430059P22Rik Adcy8 Arhgef2 Arl5 Atp1b1 Bcl2l11 Chl1 Cldn3 Cnot3 Csnk1e Dck Edg4 Emilin3 Gad1 Hdhd4 Hist1h2ao Ing3 Lad1 Lasp1 Lgtn Lrp5 Maz Ogt Pole2 Ralbp1 Sepw1 Spint2 Tbx20 Tera Ubqln2 Usp1 Zfp36l1
153	V$FREAC7_01: Fork head RElated ACtivator-7	177	177	284	6341	9369	-2.51	0.0	0.2	0.0	0610006K04Rik 1110032D12Rik 1200009K13Rik 1500001H12Rik 1700030A21Rik 2200003E03Rik 2310042N02Rik 2410195B05Rik 2810422M04Rik 2810441C07Rik 2810441O16Rik AI429613 AI481750 Acvr1b Adipor1 Aes Ank3 Arg1 Arhgap5 Arid1a Arid2 Arl5 Atp1b1 Atp9a BC013481 BC017612 BC037006 Bcar3 Bcl2l11 Bnip3l Btc Catns Ccl20 Ccnt1 Cd2ap Cdc91l1 Cetn1 Chd8 Cklfsf8 Ckmt1 Clcn3 Col4a4 Col9a3 Crisp1 Csnk2a1 Cxxc5 D8Ertd594…
154	V$NFY_Q6_01	190	190	271	6775	8935	-2.52	0.0	0.22	0.0	0610006K04Rik 1110032D12Rik 2200003E03Rik 2310067G05Rik 2410195B05Rik 2810422M04Rik 2810441O16Rik AI429613 AU041707 Aass Abpb Ace2 Adipor1 Ank3 Arhgdig Arhgef2 Arl2bp Arl5 Asns Atp9a B4galt6 BC017612 BC018465 Bag4 Baiap2l1 Bcar3 Bcl2l11 Bcl2l14 Bicd2 Bteb1 Cbx2 Ccl20 Ccnt1 Cd151 Cdc42ep1 Cdc5l Cdx1 Chrm1 Cklfsf8 Ckmt1 Clcn3 Clstn1 Cnot3 Crisp1 Cttn D11Ertd498e Deb1 Decr2 Dhcr7 Dhrs4 Dibd1 Dnajb12…
155	V$MEIS1BHOXA9_02: Meis-1b:HOXA9 heterodimeric binding	10	10	451	183	15527	-2.53	0.0	2.99	1.12	1200009K13Rik Atoh7 Cdc5l Grm8 Myo6 Nck2 Ogt Prkcabp Tex15 Tob2
156	V$GATA1_06: GATA-binding factor 1	123	123	338	4499	11211	-2.53	0.0	0.18	0.0	1500040F11Rik 1700030A21Rik 2810422M04Rik 4930418P06Rik AI429613 Abcb7 Aes Arhgap5 Arid2 Arl2bp Ash2l BC017612 BC024561 Bcar3 Bcl2l14 Bnip3l Bphl Btc Cab39 Cald1 Ccl20 Chd8 Chl1 Chrng Cnot3 Col4a4 Col9a2 Crisp1 Csnk2a1 Cst10 Cutl1 D11Ertd498e Dach1 Dcps Deaf1 Dhcr7 Dhrs4 Dmbt1 Dsc2 Eif3s6 Epb4.1l1 Epb4.1l5 Epha2 Ern2 Ero1l Extl3 Fbs1 Fip1l1 Foxc1 Furin Galnt10 Gdf5 Glyat Grm8 Gucy2e Gyk H13 Hdac1…
157	V$HFH3_01: HFH-3 (HNF3/fork head homolog 3)	207	207	254	7344	8366	-2.54	0.0	0.23	0.0	0610006K04Rik 1110032D12Rik 1200009K13Rik 1500001H12Rik 1700030A21Rik 2010005A06Rik 2310042N02Rik 2310067G05Rik 2410195B05Rik 2810422M04Rik 2810441C07Rik 4930418P06Rik 9430059P22Rik AI429613 Aass Acvr1b Aes Ank3 Arhgap5 Arhgdig Arhgef5 Arid1a Arid2 Arl5 Ash2l Asns Atp1b1 Atp9a B4galt3 B4galt6 BC013481 BC019731 BC037006 Bag4 Bcar3 Bcl2l11 Btc Bteb1 Cab39 Cadps2 Car6 Cblc Ccl20 Cd2ap Cdc5l Cdc91l1 …
158	V$HNF1_Q6	436	436	25	15082	628	-2.57	0.0	0.06	0.0	0610006K04Rik 1110032D12Rik 1200009K13Rik 1500001H12Rik 1500040F11Rik 1700030A21Rik 1810013B01Rik 2010005A06Rik 2010005O13Rik 2200003E03Rik 2310042N02Rik 2410195B05Rik 2810422M04Rik 2810441C07Rik 2810441O16Rik 4930418P06Rik 9330161F08Rik 9430059P22Rik AI429613 AI481750 AU041707 Aass Abcb7 Abpb Ace2 Acvr1b Adarb1 Adcy8 Adipor1 Aes Ank3 Aqp5 Arg1 Arhgap5 Arhgdig Arhgef2 Arhgef5 Arid1a Arid2 Arl2bp …
159	V$NRF2_01: nuclear respiratory factor 2	85	85	376	2611	13099	-2.58	0.0	1.8	0.4	1110032D12Rik 1200009K13Rik 1500001H12Rik 1500040F11Rik 2810441O16Rik Abpb Adipor1 Arg1 Bag4 Bicd2 Bnip3l Cd2ap Cdc91l1 Clcn3 Cldn7 Crb3 Cttn Ddr1 Deaf1 Dhcr7 Dlk1 Dyrk3 Eif2s1 Eif4ebp2 Epb4.1l1 Extl3 Fbxw11 Fnbp3 Foxj2 Galnt10 Gcs1 Gkn1 Golph3 Gorasp2 Gyk Hnf4a Ighmbp2 Igsf9 Impa1 Ivns1abp Kcnn4 Klhdc2 Lgtn Lisch7 Lrp5 Mea1 Mfap1 Mllt1 Mrg1 Mylc2pl Nf1 Nrd1 Ogg1 Orc4l Oxr1 Pdrg1 Pparbp Ppfibp2 P…
160	V$FOXD3_01: fork head box D3	387	387	74	13470	2240	-2.58	0.0	0.13	0.0	0610006K04Rik 1110032D12Rik 1200009K13Rik 1500001H12Rik 1500040F11Rik 1700030A21Rik 1810013B01Rik 2010005O13Rik 2200003E03Rik 2310042N02Rik 2410195B05Rik 2810422M04Rik 2810441C07Rik 2810441O16Rik 4930418P06Rik 9330161F08Rik 9430059P22Rik AI429613 AI481750 AU041707 Aass Abcb7 Abpb Ace2 Acvr1b Adarb1 Adipor1 Aes Ank3 Aqp5 Arg1 Arhgap5 Arhgdig Arhgef2 Arhgef5 Arid1a Arid2 Arl2bp Arl5 Asb6 Ash2l Asns…
161	V$VBP_01: PAR-type chicken vitellogenin promoter-binding protein	32	32	429	1366	14344	-2.59	0.0	0.08	0.0	1200009K13Rik 1700030A21Rik Arg1 Arhgap5 Cald1 Cbx2 Chl1 Clcn3 Cldn10 Eif2s1 Elavl3 Etnk1 Gdpd1 Homer2 Lrba Mansc1 Myh9 Nck2 Ndn Nrtn Ogt Osbp Pck2 Ppp2r1a Rab17 Speer3 Srebf2 Sry Ssb St14 Tex15 Tpd52l1
162	V$STAT_01: signal transducers and activators of transcription	95	95	366	2962	12748	-2.61	0.0	1.68	0.35	1500040F11Rik 2010005A06Rik 2810422M04Rik 9330161F08Rik AU041707 Arg1 Arhgap5 Ash2l Atoh7 Atp1b1 BC019731 BC024561 BC024955 Casp7 Ccnt1 Cdc42ep1 Cdc5l Cetn1 Ckmt1 Cldn7 Cst10 Cyhr1 D11Ertd498e Dck Ddr1 Dmbt1 Dsg2 Ehd3 Emilin3 Epn3 Etv1 Fip1l1 Fkbp4 Fxyd3 Galnt3 Galnt7 Gdpd1 Gnao1 Gorasp2 Gucy2e H13 H1f0 Hk1 Homer2 Hs3st1 Id2 Ifi1 Ing3 Lasp1 Lgtn Lrba Marveld2 Matn3 Mea1 Myh14 Myh9 Myo6 Nans Nfic …
163	V$VMAF_01: v-Maf	282	282	179	9868	5842	-2.61	0.0	0.25	0.0	1110032D12Rik 1200009K13Rik 1500001H12Rik 1500040F11Rik 1700030A21Rik 1810013B01Rik 2010005A06Rik 2010005O13Rik 2200003E03Rik 2310042N02Rik 2310067G05Rik 2810441C07Rik 2810441O16Rik 4930418P06Rik 9330161F08Rik 9430059P22Rik AI481750 AU041707 Aass Abpb Adarb1 Adcy8 Adipor1 Aes Ank3 Arg1 Arhgef2 Arid2 Atoh7 Atp9a B4galt6 BC013481 BC018371 BC018465 BC019731 BC024561 Bcar3 Bcl2l11 Bcl2l14 Bicd2 Bnip3…
164	V$GATA1_05: GATA-binding factor 1	67	67	394	2573	13137	-2.61	0.0	0.14	0.0	2810441C07Rik 2810441O16Rik AI429613 Abcb7 Ank3 Arhgap5 Asns BC017612 Bcl2l14 Bnip3l Cdc91l1 Chl1 Cnot3 Crisp1 D11Ertd498e Dhcr7 Dhrs4 Dmbt1 Dsc2 Dsg2 Dtnb Emilin3 Epha2 Ern2 Ero1l Galnt10 Galnt7 Ggh Glyat Gucy2e Hdhd4 Limd1 Mansc1 Mea1 Mylc2pl Nfix Nrd1 P2ry4 Palmd Park2 Pax9 Phf21a Pip Plekha7 Ppfibp2 Pum2 Rasal1 Rock1 Rpe Sca10 Scrib Scrn2 Sepw1 Six2 Six4 Slc14a2 Smad1 Snapc2 Sox4 Sphk2 St6gal…
165	V$NFY_Q6: nuclear factor Y (Y-box binding factor)	155	155	306	5543	10167	-2.62	0.0	0.24	0.0	1110032D12Rik 2200003E03Rik 2310042N02Rik 2810422M04Rik 2810441O16Rik AI429613 AU041707 Aass Abpb Adipor1 Ank3 Arhgdig Arid1a Arl2bp Asns Atp9a B4galt3 B4galt6 BC017612 BC018465 Baiap2l1 Bcl2l11 Bcl2l14 Bicd2 Bteb1 Cab39 Casp7 Ccl20 Ccnt1 Cd151 Cdx1 Cklfsf8 Ckmt1 Clcn3 Cnot3 Crb3 Crisp1 D11Ertd498e Deb1 Dhcr7 Dibd1 Dnajb12 Ehd3 Elavl3 Elf3 Etv1 Fip1l1 Fkbp4 Fmo2 Fnbp3 Foxc1 Foxk1 Furin Galnt2 Gal…
166	V$USF_C: USF binding site	213	213	248	7502	8208	-2.62	0.0	0.28	0.0	0610006K04Rik 1110032D12Rik 1500001H12Rik 1500040F11Rik 1810013B01Rik 2010005O13Rik 2310042N02Rik 2310067G05Rik 2810422M04Rik 4930418P06Rik 9430059P22Rik AI481750 Aass Abpb Acvr1b Ank3 Aqp5 Arg1 Arhgap5 Arhgdig Arhgef5 Arl5 Arrdc1 Asb6 Asns Ass1 Atoh7 Atp1b1 B4galt3 BC018371 BC018465 BC019731 BC024561 Bag4 Bcar3 Bicd2 Btc Bteb1 Cadps2 Cald1 Car6 Ccl20 Ccnt1 Cd151 Cdx1 Chrm1 Chrng Clcn3 Cldn3 Cldn…
167	V$HNF6_Q6	39	39	422	1605	14105	-2.62	0.0	0.1	0.0	2010005O13Rik 2200003E03Rik 9330161F08Rik 9430059P22Rik Arhgap5 Asb6 Bcar3 Bnip3l Cetn1 Cnot3 Cst10 Dmbt1 Egln3 Eppk1 Ern2 Fbs1 Foxk1 Hnf4a Inppl1 Klk11 M6prbp1 Mgea5 Myt1l Nfix Nrk Ogt Osbp Osbpl9 P2ry4 Pfdn5 Pigr Prss8 Rab15 Six1 Sox4 St6galnac2 Taf1c Tm4sf12 Ugt8
168	V$HLF_01: hepatic leukemia factor	128	128	333	4629	11081	-2.63	0.0	0.22	0.0	0610006K04Rik 1200009K13Rik 1500040F11Rik 1700030A21Rik 2200003E03Rik 9330161F08Rik Aass Acvr1b Adipor1 Aes Ank3 Arg1 Arhgap5 Arhgef5 Arid2 Asns Atp1b1 Baiap2l1 Bteb1 Cadps2 Cald1 Car6 Cbx2 Ccnt1 Cdc42ep1 Cetn1 Chl1 Cklfsf8 Clcn3 Cldn6 Col9a2 Crisp1 Cst10 Dach1 Dck Dcps Deaf1 Dnajb12 Dsc2 Dyrk3 Eif2s1 Elavl3 Elf3 Emilin3 Etnk1 Fbs1 Fip1l1 Foxj2 Galnt3 Gcs1 Gdf5 Gdpd1 Glyat Gyk Hdhd4 Homer2 Hs3st3…
169	V$FOXP3_Q4	266	266	195	9308	6402	-2.63	0.0	0.27	0.0	0610006K04Rik 1110032D12Rik 1200009K13Rik 1500001H12Rik 1500040F11Rik 1700030A21Rik 2010005A06Rik 2010005O13Rik 2200003E03Rik 2410195B05Rik 2810422M04Rik 2810441C07Rik 2810441O16Rik 4930418P06Rik 9330161F08Rik 9430059P22Rik AI429613 AI481750 Aass Abcb7 Abpb Acvr1b Adarb1 Adipor1 Aes Ank3 Arhgef2 Arhgef5 Arid1a Arid2 Arl2bp Asns Ass1 Atoh7 Atp1b1 B4galt3 BC013481 BC018465 BC024955 BC037006 Bag4 Ba…
170	V$MEIS1AHOXA9_01: Meis-1a:HOXA9 heterodimeric binding	9	9	452	161	15549	-2.63	0.0	2.9	1.08	BC017612 BC018371 Cdc5l Lad1 Myh9 Myo6 Ogt Prkcabp Tob2
171	V$ER_Q6: estrogen receptor	249	249	212	8249	7461	-2.64	0.0	1.28	0.12	0610006K04Rik 1200009K13Rik 1500040F11Rik 1700030A21Rik 1810013B01Rik 2010005A06Rik 2010005O13Rik 2200003E03Rik 2310042N02Rik 2310067G05Rik 2810441C07Rik 9330161F08Rik AI481750 AU041707 Aass Abcb7 Abpb Acvr1b Adcy8 Adipor1 Adrb1 Aes Ank3 Aqp5 Arg1 Arhgdig Arhgef2 Arhgef5 Arl2bp Asb6 Ass1 Atoh7 Atp1b1 B4galt3 B4galt6 BC017612 BC019731 Bag4 Bcar3 Bnip3l Bphl Btc Cald1 Car6 Casp7 Cblc Cd151 Cdc42ep1…
172	V$FOXO4_01: fork head box O4	311	311	150	10845	4865	-2.64	0.0	0.25	0.0	0610006K04Rik 1110032D12Rik 1500040F11Rik 1700030A21Rik 2200003E03Rik 2310042N02Rik 2310067G05Rik 2410195B05Rik 2810422M04Rik 2810441C07Rik 2810441O16Rik 4930418P06Rik 9330161F08Rik AI429613 AI481750 AU041707 Aass Abcb7 Abpb Ace2 Acvr1b Adarb1 Adipor1 Aes Ank3 Arg1 Arhgap5 Arhgdig Arid1a Arid2 Arl2bp Arl5 Asb6 Asns Atoh7 Atp1b1 Atp9a B4galt3 B4galt6 BC013481 BC017612 BC018371 BC018465 BC019731 BC…
173	V$STAT5A_01: signal transducer and activator of transcription 5a	23	23	438	1035	14675	-2.65	0.0	0.07	0.0	1500040F11Rik Ace2 Arl2bp Ash2l BC019731 Ccnt1 Cldn10 Cldn7 Dyrk3 Ing3 Lrig1 Phlda1 Pigr Pycr1 Raly Rhoq Snapc2 Spt2 Srebf2 Star Supv3l1 Tfpt Tlx3
174	V$DR3_Q4: direct repeat 3	57	57	404	2218	13492	-2.67	0.0	0.14	0.0	1700030A21Rik 9330161F08Rik Abpb Aqp5 Arg1 B4galt3 BC019731 BC024955 Btc Bteb1 C1qtnf4 Cald1 Casp7 Cklfsf8 Crisp1 Cutl1 Deb1 Decr2 Dmbt1 Dqx1 Dsc2 Dsg2 Epha2 Eppk1 Furin Galnt10 Galnt2 Grm8 Hdac11 Hebp2 Ifi1 Ighmbp2 Il1rn Jarid1b Klk5 Lhx2 Lrba Marveld2 Mmp15 Mrg1 Nrd1 Oxr1 Palmd Pfdn5 Pip Rasd2 Rassf3 Rnf110 Rock1 Satb1 Scrib Sdccag33 Spnb3 Srpr Tbc1d1 Usp1 Zfp179
175	V$GATA_C: GATA binding site	212	212	249	7448	8262	-2.67	0.0	0.3	0.0	0610006K04Rik 1110032D12Rik 1200009K13Rik 1500040F11Rik 1700030A21Rik 2200003E03Rik 2410195B05Rik 2810422M04Rik 2810441C07Rik 4930418P06Rik 9330161F08Rik AI429613 Aass Abcb7 Ace2 Acvr1b Aes Aqp5 Arid2 Arl5 Ash2l Asns Atp9a BC024561 BC024955 Bcar3 Btc Bteb1 Cab39 Cald1 Casp7 Catns Ccl20 Ccnt1 Cd151 Cdc5l Cdc91l1 Cdx1 Cetn1 Chd8 Ckmt1 Cldn10 Cnot3 Col4a4 Col9a2 Col9a3 Crisp1 Csnk2a1 Cst10 Cttn Cued…
176	V$IK1_01: Ikaros 1	248	248	213	8667	7043	-2.67	0.0	0.31	0.0	0610006K04Rik 1200009K13Rik 1500001H12Rik 1500040F11Rik 2200003E03Rik 2310042N02Rik 2310067G05Rik 2810441C07Rik 2810441O16Rik 9330161F08Rik 9430059P22Rik AI481750 AU041707 Adarb1 Adcy8 Adipor1 Ank3 Arhgap5 Arid2 Ash2l Asns Atoh7 Atp1b1 B4galt6 BC013481 BC017612 BC018371 BC018465 BC019731 BC024561 Bcar3 Bcl2l14 Bicd2 Bteb1 C1qtnf4 Cab39 Cald1 Catns Cbx2 Ccl20 Cd2ap Cdc42ep1 Cdc5l Cdc91l1 Cdx1 Chl1…
177	V$CP2_01: CP2	296	296	165	9855	5855	-2.67	0.0	1.29	0.12	1110032D12Rik 1500040F11Rik 1810013B01Rik 2010005A06Rik 2010005O13Rik 2310042N02Rik 2810422M04Rik 2810441C07Rik 9330161F08Rik 9430059P22Rik AI429613 AI481750 Abcb7 Abpb Adarb1 Adcy8 Adipor1 Adrb1 Aqp5 Arhgap5 Arhgdig Arhgef5 Arl2bp Arl5 Ash2l Asns Ass1 Atoh7 Atp1b1 B4galt6 BC013481 BC018371 BC018465 BC019731 BC024561 BC024955 BC037006 Bag4 Baiap2l1 Bcl2l11 Bicd2 Bnip3l Bphl Bteb1 C1qtnf4 Cadps2 C…
178	V$TEL2_Q6	25	25	436	1104	14606	-2.67	0.0	0.08	0.0	2410195B05Rik 4930418P06Rik 9330161F08Rik BC024561 Cblc Cnot3 Col4a4 Crisp1 Ero1l Frmd4b Gkn1 H13 Hk1 Lad1 Ltbr Ogg1 Pglyrp1 Ppfibp2 Rpl37 Slc25a26 Sphk2 Srebf2 Ssb Wdr21 Zfp62
179	V$FOX_Q2	344	344	117	11960	3750	-2.7	0.0	0.24	0.0	0610006K04Rik 1110032D12Rik 1500001H12Rik 1500040F11Rik 1700030A21Rik 1810013B01Rik 2200003E03Rik 2310042N02Rik 2410195B05Rik 2810422M04Rik 2810441C07Rik 2810441O16Rik 4930418P06Rik 9330161F08Rik 9430059P22Rik AI429613 AI481750 Aass Abpb Ace2 Acvr1b Adarb1 Adcy8 Adipor1 Aes Aqp5 Arg1 Arhgap5 Arhgdig Arhgef5 Arid1a Arid2 Arl2bp Arl5 Asb6 Ash2l Atoh7 Atp1b1 Atp9a B4galt3 B4galt6 BC013481 BC017612 B…
180	V$CETS1P54_01: c-Ets-1(p54)	306	306	155	10210	5500	-2.71	0.0	1.25	0.11	1110032D12Rik 1200009K13Rik 1500001H12Rik 1500040F11Rik 2010005O13Rik 2310042N02Rik 2310067G05Rik 2410195B05Rik 2810422M04Rik 2810441O16Rik 4930418P06Rik 9330161F08Rik 9430059P22Rik AI429613 AI481750 AU041707 Aass Abcb7 Abpb Ace2 Adarb1 Adcy8 Adipor1 Adrb1 Aes Ank3 Aqp5 Arg1 Arhgef2 Arhgef5 Arid2 Arl5 Arrdc1 Asns Ass1 Atoh7 BC013481 BC017612 BC018371 BC019731 BC024561 BC037006 Bag4 Bnip3l Bphl Bt…
181	V$XBP1_01: X-box-binding protein 1	48	48	413	1394	14316	-2.71	0.0	1.93	0.5	1110032D12Rik 1500040F11Rik AI429613 AU041707 Arl2bp Atp9a Bicd2 Car6 Cbx2 Cdc5l Cetn1 Clcn3 Csnk1e Edg4 Epb4.1l1 Ern2 Fip1l1 Ghrhr Golph3 Hist1h2ao Ivns1abp Jarid1b Lrig1 Mgea5 Mllt1 Mlph Mta3 Myh9 Nans Nrtn Pabpn1 Palmd Papss1 Phc1 Pip Ppp1r1b Rpl39 Sca10 Slc25a26 Sos1 St8sia1 Strbp Stx5a Tera Tm4sf12 Tpd52l1 Ubap2l Zfp62
182	V$OCT1_07: octamer factor 1	2	2	459	220	15490	-2.73	0.0	0.01	0.0	Arid1a Nrk
183	V$ATF4_Q2: activating transcription factor 4	118	118	343	3799	11911	-2.74	0.0	1.35	0.16	1500001H12Rik 1700030A21Rik 2010005O13Rik AI481750 Abcb7 Abpb Adcy8 Adipor1 Arhgef2 Arhgef5 Arrdc1 Atoh7 Atp1b1 B4galt3 BC018371 BC019731 Bcl2l11 Bicd2 Bnip3l Cd2ap Cdc5l Clcn3 Cldn10 Cldn6 Cldn7 Cnnm4 Crb3 Cst10 Cutl1 Deaf1 Deb1 Dmbt1 Dsg2 Dtnb Ehd3 Epha2 Ern2 Ero1l Etnk1 Fkbp4 Fmo2 Furin Galnt10 Gcs1 Gdf5 Gdpd1 Gjb1 Golph3 Gpc3 Grm8 Hras1 Il1rn Impa1 Ing3 Klf3 Klk11 Lgtn Lhx2 Lisch7 Lnx1 Man1b1…
184	V$ETS1_B: c-ETS-1 binding site	198	198	263	6922	8788	-2.74	0.0	0.36	0.0	1110032D12Rik 1200009K13Rik 2200003E03Rik 2310067G05Rik 2410195B05Rik 2810441C07Rik 4930418P06Rik 9330161F08Rik AI481750 Aass Abpb Ace2 Arg1 Arhgef2 Arhgef5 Arid2 Asb6 BC013481 BC018371 BC018465 BC019731 BC024561 BC024955 Bcl2l14 Bicd2 Bnip3l Btc Bteb1 C1qtnf4 Car6 Catns Cblc Ccl20 Ccnt1 Cdc5l Cetn1 Chrng Ckmt1 Cldn7 Cnnm4 Cnot3 Col4a4 Crisp1 Cst10 Cttn Cuedc1 Cutl1 Cxxc5 Cyhr1 D15Ertd405e Dcpp D…
185	V$HEN1_01: HEN1	16	16	445	367	15343	-2.75	0.0	2.49	0.85	AI481750 B4galt3 Baiap2l1 Creb3l1 Foxk1 Gfra4 Gne Pde6c Prkcz Ptk7 Rgnef Slc37a3 Slc5a1 Spint2 Tm4sf15 Ube2c
186	V$SMAD3_Q6	271	271	190	9067	6643	-2.75	0.0	1.07	0.06	1200009K13Rik 1500001H12Rik 1500040F11Rik 1810013B01Rik 2010005O13Rik 2200003E03Rik 2310042N02Rik 2410195B05Rik 2810422M04Rik 2810441O16Rik 4930418P06Rik 9330161F08Rik 9430059P22Rik AI429613 AI481750 Aass Abcb7 Abpb Acvr1b Adarb1 Adcy8 Adipor1 Aes Ank3 Aqp5 Arhgap5 Arhgef5 Arid1a Arl2bp Arl5 Asb6 Ash2l Ass1 Atoh7 Atp9a B4galt3 B4galt6 BC018371 BC019731 BC024561 BC024955 BC037006 Baiap2l1 Bcar3 Bt…
187	V$CEBP_C: C/EBP binding site	103	103	358	3740	11970	-2.75	0.0	0.25	0.0	1700030A21Rik 2200003E03Rik AU041707 Abcb7 Abpb Ace2 Arhgap5 Arid2 Arl2bp Arl5 Atp1b1 B4galt3 BC013481 BC017612 BC024955 Baiap2l1 Btc Bteb1 C1qtnf4 Cblc Cdc42ep1 Cetn1 Cldn6 Clstn1 Col4a4 Creb3l1 Csnk2a1 Cuedc1 D15Ertd405e Dck Dcps Dtnb Elf3 Etnk1 Etv1 Fbs1 Foxk1 Frmd4b Furin Galnt3 Glyat Gorasp2 Hdac11 Hist1h2ao Id2 Ighmbp2 Igsf9 Ing3 Klf5 Lad1 Lhx2 Lrig1 Mansc1 Mark2 Mfap1 Mlph Mmp15 Mta3 Myh9 …
188	V$CHOP_01: heterodimers of CHOP and C/EBPalpha	126	126	335	4502	11208	-2.76	0.0	0.29	0.0	1200009K13Rik 1700030A21Rik 2810441C07Rik 2810441O16Rik Aass Acvr1b Adarb1 Arhgap5 Arhgef5 Atp1b1 Atp9a BC013481 BC018371 Bcar3 Bcl2l11 Bteb1 Cab39 Cald1 Car6 Cdc5l Cdc91l1 Chrng Cldn10 Cnot3 Cst10 Cuedc1 Dach1 Ddr1 Dhcr7 Dmbt1 Dnajb12 Dsc2 Dyrk3 Edg4 Elf3 Ero1l Etv1 Fmo2 Foxc1 Galnt10 Gdpd1 Gfra4 Ggh Ggta1 Grm8 Gyk Hdac11 Id2 Ighmbp2 Igsf9 Ing3 Kcnn4 Klf5 Klhdc2 Krt1-13 Lad1 Limd1 Llglh2 Man1b1 …
189	V$PTF1BETA_Q6	44	44	417	1271	14439	-2.77	0.0	1.9	0.48	2010005A06Rik Bcl2l11 Bcl2l14 C1qtnf4 Ccl20 Cetn1 Creb3l1 Csnk1e Cttn Dcps Edg4 Gdpd1 Hs3st3b1 Il1rn Klk11 Lasp1 Lman1 Mfap1 Myo6 Ndn Nfic Nphs1 Nrk Oit1 Phlda1 Plekha7 Rab15 Rock1 Sdccag33 Slc5a1 Smarcd2 Sox4 Sphk2 Spint2 Sry Stag1 Stat6 Tfb1m Thtpa Tiam2 Tm4sf12 Tmem38b Tmsb10 Zfp161
190	V$MYCMAX_02: c-Myc:Max heterodimer	154	154	307	5423	10287	-2.77	0.0	0.35	0.0	0610006K04Rik 1110032D12Rik 1500001H12Rik 1500040F11Rik 1810013B01Rik 2310042N02Rik 2810422M04Rik 4930418P06Rik 9430059P22Rik Abpb Ank3 Aqp5 Arg1 Arid2 Arrdc1 Asb6 Ass1 Atoh7 Atp1b1 B4galt6 BC018371 Bcar3 Bicd2 Bnip3l Bteb1 Cadps2 Cald1 Car6 Cbx2 Ccl20 Ccnt1 Cd151 Cdx1 Chrm1 Chrng Clcn3 Cldn6 Col9a3 Crb3 Csnk1e Csnk2a1 Cutl1 Cxxc5 D11Ertd498e D15Ertd405e Dibd1 Dnajb12 Dsc2 Edg4 Eif4ebp2 Emilin3 E…
191	V$AREB6_02: AREB6 (Atp1a1 regulatory element binding factor 6)	181	181	280	6040	9670	-2.79	0.0	0.97	0.03	1500001H12Rik 1500040F11Rik 1810013B01Rik 2010005O13Rik 2200003E03Rik 2410195B05Rik 2810422M04Rik 2810441O16Rik 4930418P06Rik 9330161F08Rik Abpb Acvr1b Adarb1 Adipor1 Aes Ank3 Arg1 Arhgdig Arhgef2 Arhgef5 Arrdc1 Asb6 Ash2l Atoh7 Atp1b1 B4galt6 BC017612 BC018371 BC018465 Bicd2 Btc C1qtnf4 Cald1 Car6 Cblc Cbx2 Ccl20 Cd151 Cdc91l1 Cdx1 Cetn1 Chd8 Chl1 Chrm1 Cklfsf8 Ckmt1 Clcn3 Cldn7 Cnnm4 Cnot3 Col4…
192	V$NFMUE1_Q6	22	22	439	558	15152	-2.81	0.0	2.24	0.7	1200009K13Rik 2810441O16Rik Baiap2l1 Bteb1 Clstn1 Cnot3 Deaf1 Dsc2 Eif3s6 H1f0 Lman1 Pard3 Pparbp Ppp2r4 Prkcabp Sdccag33 Sphk2 Spnb3 Stag1 Vamp2 Xist Zfp62
193	V$NKX25_01: homeo domain factor Nkx-2.5/Csx, tinman homolog	225	225	236	7745	7965	-2.82	0.0	0.51	0.0	1500040F11Rik 1700030A21Rik 2010005A06Rik 2010005O13Rik 2200003E03Rik 2310067G05Rik 2810441C07Rik 2810441O16Rik 4930418P06Rik 9430059P22Rik AI429613 Abcb7 Abpb Ace2 Acvr1b Adcy8 Arg1 Arhgdig Arid2 Arl2bp Arrdc1 Asb6 Ash2l Asns Atp1b1 Atp9a B4galt6 BC013481 BC017612 BC019731 BC024561 BC024955 BC037006 Bcar3 Bcl2l14 Bnip3l Bphl Bteb1 C1qtnf4 Cadps2 Cald1 Catns Cd2ap Cdc42ep1 Celsr1 Chd8 Chrm1 Chrng…
194	V$ELF1_Q6	217	217	244	7422	8288	-2.84	0.0	0.6	0.0	0610006K04Rik 1110032D12Rik 1200009K13Rik 1700030A21Rik 2200003E03Rik 2310042N02Rik 4930418P06Rik Aass Abcb7 Acvr1b Aqp5 Arg1 Arid2 Asb6 Asns Atoh7 BC013481 BC018465 BC024955 BC037006 Baiap2l1 Bcar3 Bcl2l14 Bicd2 Bphl Bteb1 C1qtnf4 Cab39 Cald1 Car6 Catns Cblc Ccl20 Cd151 Cd2ap Cdc5l Chd8 Chrm1 Ckmt1 Cldn10 Cldn7 Cnnm4 Cnot3 Col9a2 Creb3l1 Crisp1 Csnk1e Csnk2a1 Cst10 Cttn Cutl1 D8Ertd594e Dach1 Dc…
195	V$CAAT_01: cellular and viral CCAAT box	276	276	185	9462	6248	-2.84	0.0	0.54	0.0	0610006K04Rik 1110032D12Rik 1200009K13Rik 1500001H12Rik 1500040F11Rik 1700030A21Rik 1810013B01Rik 2200003E03Rik 2310042N02Rik 2810422M04Rik 2810441O16Rik 4930418P06Rik 9430059P22Rik AI429613 AI481750 AU041707 Aass Adcy8 Adipor1 Ank3 Arhgdig Arid1a Arl2bp Arl5 Asb6 Asns Atoh7 Atp1b1 Atp9a B4galt3 B4galt6 BC013481 BC017612 BC018465 BC024561 Bag4 Baiap2l1 Bcar3 Bcl2l11 Bcl2l14 Bicd2 Bnip3l Bphl Bteb…
196	V$HNF4_01_B: Hepatocyte nuclear factor 4	12	12	449	611	15099	-2.85	0.0	0.06	0.0	1700030A21Rik Asb6 Bcar3 Cnot3 Glyat Mansc1 Mgea5 Mta3 Prss8 Scrn2 Srpr St6galnac2
197	V$HNF4_DR1_Q3	363	363	98	12553	3157	-2.85	0.0	0.29	0.0	0610006K04Rik 1110032D12Rik 1200009K13Rik 1500001H12Rik 1500040F11Rik 1700030A21Rik 1810013B01Rik 2010005O13Rik 2200003E03Rik 2310042N02Rik 2310067G05Rik 2810441C07Rik 2810441O16Rik 4930418P06Rik 9330161F08Rik 9430059P22Rik AI429613 AI481750 AU041707 Aass Abcb7 Abpb Ace2 Adarb1 Adcy8 Adipor1 Aes Ank3 Aqp5 Arg1 Arhgap5 Arhgdig Arhgef2 Arhgef5 Arid1a Arrdc1 Asb6 Ash2l Asns Ass1 Atoh7 Atp1b1 B4galt3…
198	V$TCF4_Q5	361	361	100	12478	3232	-2.86	0.0	0.3	0.0	0610006K04Rik 1110032D12Rik 1200009K13Rik 1500001H12Rik 1500040F11Rik 1700030A21Rik 1810013B01Rik 2010005A06Rik 2010005O13Rik 2200003E03Rik 2310042N02Rik 2410195B05Rik 2810422M04Rik 2810441C07Rik 2810441O16Rik 9330161F08Rik AI429613 AI481750 AU041707 Aass Abcb7 Abpb Ace2 Acvr1b Adarb1 Adcy8 Adipor1 Aes Ank3 Aqp5 Arg1 Arhgap5 Arhgef2 Arid1a Arid2 Arl2bp Arl5 Arrdc1 Ash2l Asns Ass1 Atp1b1 Atp9a B4g…
199	V$GCM_Q2	100	100	361	3584	12126	-2.87	0.0	0.31	0.0	1110032D12Rik 1500040F11Rik 2010005A06Rik 4930418P06Rik AI481750 Adarb1 Adcy8 Arg1 Arhgef2 Atp1b1 Atp9a B4galt6 BC018465 Bcar3 Btc Catns Cd151 Chrm1 Cldn10 Cldn3 Cldn6 Cldn7 Cnot3 Csnk2a1 Cxxc5 Cyhr1 Dck Ddr1 Deb1 Dhcr7 Dibd1 Dsc2 Dtnb Eif3s6 Epha2 Epn3 Fmo2 Foxc1 Galnt10 Gcs1 Gdpd1 Ggh Gja12 Gkn1 Gpc3 Gucy2e Hdac11 Hk1 Homer2 Id2 Il1rn Klk5 Krt1-13 Lasp1 Lrp5 Lrp6 Mea1 Mylc2pl Nfix Nr4a1 Nrtn Oi…
200	V$SREBP_Q3	146	146	315	5072	10638	-2.87	0.0	0.47	0.0	1200009K13Rik 1500040F11Rik 2010005O13Rik 2310042N02Rik 2410195B05Rik Abpb Adarb1 Aes Aqp5 Arhgdig Atp9a BC017612 BC018371 BC024955 BC037006 Bcl2l14 Bteb1 Cadps2 Cald1 Cblc Ccnt1 Cdc5l Celsr1 Chd8 Chrm1 Chrng Cldn10 Col4a4 Col9a3 Creb3l1 Dcps Deb1 Dhrs4 Dibd1 Dlk1 Dnajb12 Dqx1 Eif3s6 Emilin3 Epha2 Eppk1 Ero1l Etnk1 Extl3 Fbs1 Fkbp4 Fnbp3 Foxc1 Frmd4b Furin Fxyd3 Gad1 Galnt7 Gcs1 Ggta1 Glyat Gnao1…
201	V$RFX1_02: X-box binding protein RFX1	156	156	305	5348	10362	-2.89	0.0	0.59	0.0	1700030A21Rik 2010005O13Rik 2810441C07Rik 4930418P06Rik 9330161F08Rik AI429613 AI481750 Abcb7 Adcy8 Aes Arhgdig Arhgef2 Arid1a Arid2 Ash2l Asns Atp1b1 B4galt3 BC018465 BC037006 Baiap2l1 Bcar3 Bcl2l11 Bnip3l Bphl Cadps2 Cblc Cdc42ep1 Cdx1 Cetn1 Chrm1 Ckmt1 Clcn3 Cnnm4 Col4a4 Col9a3 Csnk1e Cuedc1 Cutl1 Cxxc5 D15Ertd405e Ddr1 Deb1 Dhcr7 Dhrs4 Dibd1 Dqx1 Dsc2 Dyrk3 Edg4 Ehd3 Eif2s1 Eif4ebp2 Elf3 Emil…
202	V$AP1_Q2: activator protein 1	314	314	147	10632	5078	-2.89	0.0	0.81	0.0	1110032D12Rik 1200009K13Rik 1500001H12Rik 1500040F11Rik 1700030A21Rik 2010005A06Rik 2310042N02Rik 2410195B05Rik 2810441C07Rik 2810441O16Rik 4930418P06Rik 9330161F08Rik 9430059P22Rik AI429613 AI481750 AU041707 Abcb7 Abpb Ace2 Adarb1 Adcy8 Adipor1 Ank3 Arg1 Arhgap5 Arhgdig Arhgef2 Arhgef5 Arid1a Arid2 Arl2bp Arl5 Asb6 Ash2l Atoh7 Atp1b1 Atp9a B4galt3 BC018371 BC018465 BC019731 BC024561 BC024955 Bai…
203	V$SRF_Q5_01	136	136	325	4562	11148	-2.91	0.0	0.84	0.0	1500001H12Rik 2010005O13Rik 2310067G05Rik 2810422M04Rik 2810441O16Rik 9330161F08Rik Aass Abpb Ank3 Arhgdig Arhgef2 Arhgef5 Asb6 Asns B4galt3 B4galt6 BC013481 Bcl2l11 Bnip3l Btc Bteb1 Cald1 Catns Cblc Cbx2 Ccl20 Chrng Cldn10 Cldn6 Clstn1 Crb3 Csnk1e Cutl1 Cxxc5 Dach1 Dcpp Dhrs4 Dnajb12 Dyrk3 Egln3 Eif2s1 Emilin3 Epb4.1l1 Epha2 Ern2 Etv1 Fkbp4 Foxk1 Furin Fzd6 Galnt10 Galnt3 Gkn1 Glyat Golph3 Gpc3 …
204	V$ETS2_B: c-Ets-2 binding sites	124	124	337	4323	11387	-2.92	0.0	0.46	0.0	1200009K13Rik 2410195B05Rik 4930418P06Rik 9330161F08Rik Aass Ace2 Adarb1 Ank3 Arg1 Arhgef2 Arhgef5 Arid2 BC013481 BC018371 BC018465 BC019731 BC024561 Bicd2 Bnip3l Bteb1 Cblc Ccl20 Ccnt1 Chrng Ckmt1 Cnnm4 Cnot3 Col4a4 Crisp1 Cst10 Cttn Cutl1 Cxxc5 Cyhr1 D15Ertd405e Dcpp Deb1 Dqx1 Ehd3 Elavl3 Epn3 Eppk1 Ero1l Etv1 Fbxw11 Frmd4b Fzd6 Gfra4 Gkn1 Glyat Gpc3 Grm8 H13 Hist1h2ao Hk1 Ighmbp2 Igsf9 Il1rn I…
205	V$AREB6_01: AREB6 (Atp1a1 regulatory element binding factor 6)	95	95	366	3396	12314	-2.92	0.0	0.33	0.0	2810422M04Rik 2810441C07Rik 4930418P06Rik 9330161F08Rik Abcb7 Ace2 Adipor1 Arg1 Arid2 Arl2bp Arrdc1 Asns Atp1b1 B4galt6 BC017612 BC024561 BC037006 Cdc42ep1 Cetn1 Chd8 Chl1 Cklfsf8 Cldn7 Col4a4 Col9a2 Col9a3 Crb3 Cyhr1 Dcpp Deaf1 Deb1 Dhcr7 Dsg2 Edg4 Egln3 Epb4.1l1 Epb4.1l5 Eppk1 Ern2 Ero1l Etnk1 Fbxw11 Fip1l1 Foxc1 Fxyd3 Galnt3 Gcs1 Glyat Gne Hif3a Hist1h2ao Hk1 Igsf9 Il1rn Inppl1 Lad1 Lasp1 Lisc…
206	V$CREB_Q4: cAMP-response element binding protein	43	43	418	1265	14445	-2.92	0.0	1.7	0.35	1700030A21Rik 2810422M04Rik AI429613 AI481750 Aass Adcy8 B4galt3 BC024955 Bicd2 Bnip3l Bteb1 Cbx2 Cd2ap Cdc5l Clcn3 Cldn6 Cldn7 Cnnm4 Deb1 Dsg2 Epha2 Gcs1 Gdpd1 Golph3 Grsf1 Ing3 Man1b1 Mea1 Nf1 Nr4a2 Ociad1 Osbp Pax9 Ppargc1a Ppp2r1a Rhoq Slc25a26 Srebf2 St13 St6galnac2 Supv3l1 Tbx20 Trib1
207	V$NFY_01: nuclear factor Y (Y-box binding factor)	102	102	359	3345	12365	-2.93	0.0	1.05	0.06	1110032D12Rik 2810422M04Rik AI429613 Aass Abpb Ace2 Arl2bp B4galt6 BC017612 Baiap2l1 Bcl2l11 Bcl2l14 Bicd2 Bteb1 Cbx2 Ccnt1 Cdx1 Cklfsf8 Cnot3 Deb1 Dhcr7 Dibd1 Elavl3 Elf3 Etv1 Fnbp3 Foxc1 Frmd4b Furin Galnt3 Ghrhr Gpc3 Gyk Hdhd4 Hist1h2ao Hnf4a Hras1 Hs3st3b1 Impa1 Klf5 Lgtn Llglh2 Lman1 Lrig1 M6prbp1 Maz Myh9 Nans Nrd1 Nudt2 Ogg1 Osbpl9 Otoa Pabpn1 Papss1 Pcaf Pdk2 Phc1 Pip Pip5k1a Pml Pparbp P…
208	V$HEB_Q6	133	133	328	4534	11176	-2.94	0.0	0.65	0.0	0610006K04Rik 1200009K13Rik 1500001H12Rik 1810013B01Rik 2010005O13Rik 2310067G05Rik 2810441C07Rik 4930418P06Rik AU041707 Adcy8 Ank3 Arg1 Arhgdig Arid1a Atp9a BC013481 BC017612 BC018465 BC019731 BC024955 BC037006 Bcl2l11 Bphl Btc Bteb1 Casp7 Cblc Ccnt1 Cd2ap Cetn1 Chrng Ckmt1 Cldn6 Col9a3 Creb3l1 Cutl1 Cxxc5 Cyhr1 D11Ertd498e D8Ertd594e Dach1 Dcpp Dcps Ddr1 Decr2 Dsc2 Dsg2 Dtnb Dyrk3 Eif2s1 Eif4eb…
209	V$EVI1_05: ectopic viral integration site 1 encoded factor	23	23	438	993	14717	-2.95	0.0	0.11	0.0	2200003E03Rik Abcb7 Cald1 Ccl20 Cd151 Ckmt1 Crisp1 Cutl1 Dcps Dhrs4 Edg4 Ehd3 Ero1l Extl3 Fbs1 Fzd6 Gjb1 Glyat Gucy2e Rab27b Slc37a3 Supv3l1 Tfpt
210	V$PAX6_Q2	96	96	365	3150	12560	-2.96	0.0	1.02	0.06	1110032D12Rik 1200009K13Rik 1810013B01Rik 2310042N02Rik 2410195B05Rik 2810441O16Rik AI429613 AI481750 AU041707 Ace2 Adarb1 Aes Arhgef2 Arid1a Arl2bp Arrdc1 Asb6 Ass1 B4galt3 BC018465 Bcar3 Bphl Car6 Cblc Cd151 Cdc91l1 Chd8 Cklfsf8 Cldn3 Cldn6 Creb3l1 Cutl1 Cyhr1 Dnajb12 Dtnb Edg4 Ehd3 Eif4ebp2 Elavl3 Elf3 Epb4.1l5 Extl3 Fbxw11 Foxc1 Foxj2 Frmd4b Galnt2 Gdpd1 Grsf1 Gucy2e Hdhd4 Hif3a Jarid1b Kcnn4…
211	V$ELK1_01: Elk-1	120	120	341	4079	11631	-2.97	0.0	0.68	0.0	0610006K04Rik 2310042N02Rik Abpb Aqp5 Arg1 Arhgef2 Arid2 Asns B4galt6 BC018371 BC018465 BC019731 BC024561 Bag4 Bnip3l Bteb1 Ccnt1 Chrng Ckmt1 Cldn7 Cnot3 Crb3 Crisp1 Csnk1e Cttn Cutl1 Cyhr1 Ddr1 Deb1 Dqx1 Edg4 Ehd3 Eif2s1 Elf3 Eppk1 Ero1l Fmo2 Foxj2 Foxk1 Frmd4b Fzd6 Galnt10 Gcs1 Gdf5 Gkn1 Glyat Grm8 H13 Hk1 Hnf4a Homer2 Id2 Igsf9 Impa1 Krt1-13 Lad1 Lgtn Lnx1 Marveld2 Matn3 Mfap1 Mgea5 Mllt1 Mmp1…
212	V$NRF2_Q4: heterodimer containing Nrf2	120	120	341	4124	11586	-2.97	0.0	0.58	0.0	1110032D12Rik 2200003E03Rik 2310042N02Rik 2310067G05Rik 2410195B05Rik 2810422M04Rik 2810441C07Rik 9330161F08Rik AI481750 Ace2 Arg1 Arrdc1 B4galt3 BC018371 BC018465 BC037006 Bcl2l11 Bcl2l14 Bteb1 Cab39 Casp7 Catns Cblc Chd8 Chrng Clcn3 Clstn1 Col9a2 Cst10 Cxxc5 D8Ertd594e Dck Decr2 Dhcr7 Dsc2 Dsg2 Dtnb Dyrk3 Edg4 Eif2s1 Epha2 Fbs1 Fip1l1 Fkbp4 Foxc1 Frmd4b Gjb1 Gkn1 Glyat Gne Hdac11 Hif3a Hs3st1 I…
213	V$TFIIA_Q6	409	409	52	14121	1589	-2.97	0.0	0.2	0.0	0610006K04Rik 1110032D12Rik 1200009K13Rik 1500001H12Rik 1500040F11Rik 1700030A21Rik 1810013B01Rik 2010005A06Rik 2010005O13Rik 2200003E03Rik 2310042N02Rik 2310067G05Rik 2410195B05Rik 2810422M04Rik 2810441C07Rik 2810441O16Rik 4930418P06Rik 9330161F08Rik 9430059P22Rik AI481750 AU041707 Aass Abcb7 Abpb Ace2 Acvr1b Adarb1 Adcy8 Adipor1 Ank3 Aqp5 Arg1 Arhgap5 Arhgdig Arhgef2 Arhgef5 Arid1a Arl2bp Arl5 …
214	V$SF1_Q6	75	75	386	2410	13300	-3.0	0.0	1.16	0.08	0610006K04Rik 1700030A21Rik 2310042N02Rik Adarb1 Adipor1 Aes Arhgdig Arid1a Asns Ass1 BC013481 Bag4 Bcar3 Bcl2l11 Bphl Btc Car6 Ccnt1 Cdx1 Cetn1 Ckmt1 Cnnm4 Col9a2 Csnk2a1 Cutl1 Cxxc5 D11Ertd498e Deb1 Dmbt1 Fbs1 Galnt2 Gdf5 Ggh Gyk Hk1 Homer2 Ivns1abp Klk11 Klk5 Lasp1 Lrba Lrp8 M6prbp1 Mfap1 Mylc2pl Nans Nr4a1 Ogt Oxr1 Pacs1 Pck2 Pml Ppfibp2 Sepw1 Slc25a26 Smr2 Snapc2 Speer3 Spint2 Srebf2 Stard10…
215	V$HOX13_01: Hox-1.3	11	11	450	234	15476	-3.0	0.0	2.38	0.81	1200009K13Rik Bcl2l11 Bphl Cxxc5 Gorasp2 Lasp1 Mta3 Myo6 Ppp2r1a Rab27b Tob2
216	V$CREBP1CJUN_01: CRE-binding protein 1:c-Jun heterodimer	23	23	438	611	15099	-3.01	0.0	1.96	0.52	AI481750 Adcy8 B4galt3 BC018371 Bnip3l Cd2ap Cdc5l Clcn3 Cldn6 Cldn7 Cnnm4 Epha2 Golph3 Ing3 Man1b1 Mapk13 Nf1 Nr4a2 Ociad1 Ppargc1a Slc25a26 St13 Trib1
217	V$AP4_01: activator protein 4	45	45	416	1357	14353	-3.01	0.0	1.51	0.25	1500040F11Rik 2810441C07Rik 9430059P22Rik AI481750 Ace2 Adcy8 Aes Arhgdig Arhgef5 Ass1 BC018371 Baiap2l1 Casp7 Cd2ap Col4a4 Cutl1 Ddr1 Ern2 Foxj2 Gdf5 Hdac11 Krt1-13 Marveld2 Nck2 Nrtn Osbp Otoa Pde6c Pip Ppp1r1b Ptk7 Pycr1 Rgnef Rock1 Satb1 Six3 Slc12a2 Smarcd2 Snapc2 Spint1 Stau2 Tbc1d1 Tm4sf12 Trim8 Ube2c
218	V$MYOGNF1_01: myogenin / nuclear factor 1 or related factors	96	96	365	3353	12357	-3.01	0.0	0.47	0.0	1810013B01Rik 9430059P22Rik AI429613 Ank3 Arhgdig Arhgef2 Arid1a Ash2l Ass1 BC017612 BC018465 Bcl2l11 Bcl2l14 Bicd2 Btc Cd2ap Cdc91l1 Chrng Cnnm4 Col4a4 Dcpp Decr2 Dmbt1 Dqx1 Edg4 Elf3 Eppk1 Extl3 Foxk1 Fxyd3 Ggta1 Gja12 Gjb1 Gnao1 Golph3 Gorasp2 Gpc3 Hdac11 Hif3a Hras1 Id2 Igsf9 Impa1 Ing3 Jarid1b Klf3 Lasp1 Limd1 Lrba Mfap1 Mmp15 Mrg1 Myo6 Nfix Nr4a1 Nr4a2 Nrk Osbpl9 Pacs1 Papss1 Pck2 Pfdn5 Pit…
219	V$STAT5A_02	69	69	392	2503	13207	-3.01	0.0	0.31	0.0	Aass Ace2 Adarb1 Arid2 Atoh7 Atp1b1 BC017612 BC019731 BC024955 Bicd2 Bteb1 C1qtnf4 Cab39 Cald1 Casp7 Cdc42ep1 Cdc91l1 Cldn10 Cldn7 Cnnm4 Creb3l1 Dyrk3 Fbs1 Fip1l1 Galnt2 Galnt3 Galnt7 Gja12 Gjb1 Gkn1 Gorasp2 Hdac11 Hdhd4 Hs3st3b1 Id2 Impa1 Klf3 Lasp1 Lgtn Lrig1 Mea1 Mta3 Mup5 Mylc2pl Nans Ociad1 Oit1 Pck2 Phlda1 Pip Prkcabp Raly Rpe Scrn2 Slc37a1 Sox10 Spry2 Ssb St6galnac2 Supv3l1 Tbc1d1 Tcfeb Te…
220	V$LPOLYA_B: Lentiviral Poly A signal	93	93	368	3258	12452	-3.02	0.0	0.45	0.0	1110032D12Rik 2200003E03Rik 2410195B05Rik 2810441O16Rik AI429613 Ace2 Adcy8 Ank3 Arhgap5 Arid1a B4galt6 BC024955 Bcl2l14 Catns Cbx2 Ccl20 Cd151 Cdc91l1 Cetn1 Chd8 Chl1 Crisp1 Cutl1 D15Ertd405e Dcps Dhcr7 Dqx1 Dtnb Dyrk3 Edg4 Eif3s6 Eppk1 Ern2 Fmo2 Foxk1 Fxyd3 Ghrhr Gja12 Grm8 Gyk Id2 Ighmbp2 Igsf9 Impa1 Ing3 Inppl1 Klk5 Krt1-13 Lasp1 Lman1 Mgea5 Mrpl44 Mup5 Myh14 Nck2 Nfic Nfix Nrk Orc4l P2ry4 Pa…
221	V$AP1_C: AP-1 binding site	89	89	372	2945	12765	-3.03	0.0	0.92	0.01	2810422M04Rik 2810441C07Rik 9330161F08Rik AI481750 Abpb Adarb1 Arg1 Arhgef2 Arl5 Arrdc1 B4galt3 BC018371 BC019731 BC024955 BC037006 Bcl2l14 Bphl Bteb1 Cab39 Cadps2 Cd151 Clcn3 Col4a4 Csnk1e Cst10 Cxxc5 Dhcr7 Dsc2 Dsg2 Edg4 Elf3 Fbs1 Gdf5 Gja12 Gkn1 Glyat Hif3a Ifi1 Il1rn Ing3 Kcnn4 Klk11 Lhx2 Lisch7 Lnx1 M6prbp1 Mark2 Marveld2 Mgea5 Mup5 Mylc2pl Nfic Nrd1 Oit1 Osbp Pcaf Phc1 Phf21a Pi4k2b Pml Ppa…
222	V$LEF1_Q6	430	430	31	14460	1250	-3.04	0.0	1.65	0.35	0610006K04Rik 1110032D12Rik 1200009K13Rik 1500001H12Rik 1500040F11Rik 1700030A21Rik 1810013B01Rik 2010005A06Rik 2010005O13Rik 2200003E03Rik 2310042N02Rik 2310067G05Rik 2410195B05Rik 2810422M04Rik 2810441C07Rik 2810441O16Rik 4930418P06Rik 9330161F08Rik 9430059P22Rik AI429613 AI481750 AU041707 Aass Abcb7 Abpb Ace2 Adarb1 Adcy8 Adipor1 Aes Ank3 Aqp5 Arg1 Arhgap5 Arhgdig Arhgef2 Arid1a Arid2 Arl2bp A…
223	V$LDSPOLYA_B: Lentiviral Poly A downstream element	368	368	93	12594	3116	-3.04	0.0	0.51	0.0	0610006K04Rik 1200009K13Rik 1500001H12Rik 1500040F11Rik 1700030A21Rik 1810013B01Rik 2010005A06Rik 2010005O13Rik 2200003E03Rik 2310067G05Rik 2810422M04Rik 2810441O16Rik 4930418P06Rik 9430059P22Rik AI429613 AI481750 Aass Abpb Ace2 Adarb1 Adcy8 Ank3 Aqp5 Arg1 Arhgdig Arhgef2 Arhgef5 Arid1a Arid2 Arl2bp Arl5 Arrdc1 Asb6 Ash2l Asns Atoh7 Atp1b1 Atp9a B4galt6 BC013481 BC017612 BC018371 BC018465 BC01973…
224	V$OCT1_Q6: octamer factor 1	418	418	43	14414	1296	-3.05	0.0	0.2	0.0	0610006K04Rik 1110032D12Rik 1200009K13Rik 1500001H12Rik 1500040F11Rik 1700030A21Rik 1810013B01Rik 2010005A06Rik 2010005O13Rik 2200003E03Rik 2310042N02Rik 2310067G05Rik 2410195B05Rik 2810422M04Rik 2810441C07Rik 2810441O16Rik 4930418P06Rik 9330161F08Rik 9430059P22Rik AI429613 AI481750 AU041707 Aass Abcb7 Abpb Ace2 Acvr1b Adarb1 Adcy8 Adipor1 Aes Ank3 Aqp5 Arg1 Arhgap5 Arhgdig Arhgef2 Arhgef5 Arid1a…
225	V$AMEF2_Q6: myocyte enhancer factor	43	43	418	1639	14071	-3.07	0.0	0.22	0.0	2810422M04Rik 2810441O16Rik AI429613 Ace2 Ank3 Arl2bp Atoh7 B4galt3 Baiap2l1 Bcar3 Bcl2l14 Ccl20 Crisp1 Cttn Dcps Dhrs4 Dsc2 Ern2 Fip1l1 Foxj2 Galnt7 Gucy2e H13 Hnf4a Inppl1 Klf3 Mfap1 Myh14 Nphs1 Pacs1 Phc1 Phf21a Pip5k1a Pml Pole2 Ppp2r1a Rpl39 Slc25a26 Slc37a1 Smad1 Star Tiam2 V1ra6
226	V$ARP1_01: apolipoprotein AI regulatory protein 1	44	44	417	1672	14038	-3.08	0.0	0.23	0.0	1500001H12Rik 2200003E03Rik 2810441O16Rik 9430059P22Rik Arg1 Asb6 Atp1b1 Bphl Bteb1 Cd2ap Cldn7 Dhcr7 Elavl3 Fxyd3 Ggh Gjb1 Gucy2e Hdac11 Id2 Ighmbp2 Il1rn Klk5 Lisch7 Llglh2 Lnx1 Matn3 Mlph Mta3 Myo6 Nphs1 Nrtn Oit1 Oxr1 Pglyrp1 Pole2 Rasd2 Scrib Slc35a3 Sox10 St6galnac1 Tcfap2a Tpd52l1 Ube2c Zfp319
227	V$HFH1_01: HNF-3/Fkh Homolog 1	64	64	397	2067	13643	-3.1	0.0	1.06	0.06	2410195B05Rik Acvr1b Arhgap5 Arid1a Arl5 Atp1b1 BC017612 Bcl2l11 Ccl20 Crisp1 Cxxc5 Dach1 Deb1 Dnajb12 Foxj2 Fzd6 Galnt3 Gdpd1 Ggh Gkn1 Golph3 Grsf1 Gucy2e Hif3a Hs3st3b1 Ing3 Limd1 Lpo Mansc1 Mapk13 Mea1 Myh14 Myo6 Nans Nrd1 Nrk Oit1 Osbpl9 P2ry4 Pabpn1 Pde6c Pip Ppargc1a Ppp1r1b Ppp2r1a Pum2 Rasal1 Scrn2 Sdccag33 Sepw1 Setdb1 Six4 Smr1 St14 St6galnac2 Strbp Stx5a Tex15 Tiam2 Tulp1 Ubap2l Ubqln2…
228	V$STAF_02: Se-Cys tRNA gene transcription activating factor	77	77	384	2676	13034	-3.12	0.0	0.52	0.0	0610006K04Rik 1200009K13Rik 1500001H12Rik 2310042N02Rik 2810441C07Rik AI481750 Adcy8 Arid1a Ass1 Baiap2l1 Bicd2 Bphl C1qtnf4 Car6 Catns Celsr1 Chrng Cklfsf8 Cldn10 Cuedc1 Decr2 Dhrs4 Dqx1 Dsg2 Ehd3 Elf3 Fkbp4 Fxyd3 Gkn1 Hif3a Hnf4a Il1rn Impa1 Ing3 Jarid1b Klf5 Lisch7 Llglh2 Ltbr Mea1 Mgea5 Ncoa1 Nr4a1 Nr4a2 Nrd1 Nrk Nrtn Ogt Oit1 Orc4l Oxr1 P2ry4 Pacs1 Park2 Pigr Plekhe1 Pml Ppp1r1b Prkcabp Pycr…
229	V$ATATA_B: Avian C-type TATA box	30	30	431	1198	14512	-3.12	0.0	0.18	0.0	1110032D12Rik Abcb7 Acvr1b Adarb1 Bphl Cab39 D15Ertd405e Eif3s6 Fip1l1 Fmo2 Gad1 Galnt10 Gdpd1 Hs3st1 Impa1 Inppl1 Klf5 Lad1 Lrba Mup5 Rab27b Rab4a Rpe Smad1 Smr2 Strbp Tacstd1 Thtpa Xist Zfp319
230	V$ATF3_Q6: activating transcription factor 3	52	52	409	1644	14066	-3.14	0.0	1.18	0.08	2310042N02Rik AI481750 Abpb Adcy8 Ank3 Arhgef2 Atoh7 B4galt3 BC024955 Bnip3l Bteb1 Catns Cbx2 Cd2ap Cdc5l Cdx1 Clcn3 Cldn6 Cldn7 Cnnm4 Crb3 Crisp1 Csnk1e D8Ertd594e Dsg2 Epha2 Gdf5 Ghrhr Gjb1 Golph3 Hs3st1 Ighmbp2 Ing3 Lpo Mup5 Myo6 Nf1 Nr4a2 Nrk Ociad1 Oit1 Pax9 Ppargc1a Prkcz Rnf110 Slc25a26 St13 St6galnac2 Stard10 Tob2 Trib1 Zdhhc5
231	V$HFH8_01: HNF-3/Fkh Homolog-8	67	67	394	2356	13354	-3.15	0.0	0.46	0.0	1700030A21Rik 2410195B05Rik 2810441O16Rik AI429613 Acvr1b Arhgap5 Arid1a Arl5 Atp1b1 BC017612 Bcl2l11 Catns Ccl20 Crisp1 Csnk2a1 Cxxc5 Dach1 Dck Dnajb12 Epb4.1l5 Foxj2 Galnt3 Galnt7 Gdpd1 Golph3 Grsf1 Gucy2e Hif3a Ing3 Klhdc2 Lasp1 Limd1 Lpo Mansc1 Mapk13 Mea1 Myh14 Nphs1 Nrd1 Nrk Oit1 Osbpl9 P2ry4 Pabpn1 Pde6c Pip Ppargc1a Ppp1r1b Ppp2r1a Pum2 Rasal1 Scrn2 Seh1l Sepw1 Setdb1 Six4 Smr1 St14 St6ga…
232	V$LHX3_01: LIM homeobox transcription factor 3	32	32	429	1259	14451	-3.15	0.0	0.2	0.0	Arhgap5 Bcar3 Cd2ap Cdc5l Cetn1 Crisp1 D15Ertd405e Dck Dibd1 Dmbt1 Elavl3 Etv1 Fip1l1 Gdf5 Ighmbp2 Inppl1 Lrba Mrpl44 Myh14 Myh9 Ogt P2ry4 Pum2 Rab27b Six1 Slc14a2 Slc37a3 Smad1 Spt2 Tcfap2a Tm4sf15 Ugt8
233	V$ZID_01: zinc finger with interaction domain	69	69	392	2317	13393	-3.17	0.0	0.76	0.0	1500001H12Rik Abcb7 Adcy8 Adrb1 Aes Arhgef5 Ass1 BC013481 BC019731 BC024955 BC037006 Bcl2l11 Btc Cdx1 Ckmt1 Cnnm4 Dlk1 Edg4 Ero1l Ghrhr Gorasp2 Hdhd4 Jarid1b Klk5 Krt1-13 Lman1 Lpo Lrp5 Ltbr Maz Mgea5 Myh9 Orc4l P2ry4 Pabpn1 Pax9 Pglyrp1 Pi4k2b Pigr Pip Plekhe1 Prkcabp Psp Ptk7 Rab3d Rab4a Raly Rasal1 Rcn1 Rgnef Rhpn2 Slc12a2 Smad1 Sry Ssb St13 Stag1 Stau2 Tcfeb Tfb1m Tfpt Top2a Tpd52l1 Ubap2l V1…
234	V$PR_01: high affinity binding sites for progesterone receptor	4	4	457	279	15431	-3.18	0.0	0.04	0.0	Mlph Nr4a1 Slc37a1 Slc5a1
235	V$NFE2_01: NF-E2 p45	64	64	397	2234	13476	-3.18	0.0	0.51	0.0	2810441C07Rik AI481750 Arg1 Arrdc1 Ass1 B4galt3 BC019731 BC037006 Bcl2l14 Bphl Casp7 Cdc5l Chrng Clcn3 Cst10 Cutl1 Cxxc5 Dhcr7 Dsc2 Dsg2 Edg4 Eif4ebp2 Fzd6 Gja12 Glyat Gpc3 Ifi1 Il1rn Klk11 Lisch7 Lrig1 Mgea5 Mmp15 Mup5 Mylc2pl Myt1l Nrd1 Oit1 Osbp Pglyrp1 Phf21a Pi4k2b Pml Rab3d Rasal1 Rgs2 Rpe Rpl14 Scrib Seh1l Six2 Slco1a6 Smad1 Snapc2 Speer3 Spint1 Ssb Stag1 Stard10 Tpd52l1 Ube2c V1ra6 Zfp120…
236	V$AR_01: androgen receptor	31	31	430	1212	14498	-3.2	0.0	0.21	0.0	1810013B01Rik 2810422M04Rik BC024955 Casp7 Chl1 Clcn3 Dcps Dsc2 Extl3 Ghrhr Golph3 Klk11 Klk5 Lgtn M6prbp1 Mta3 Myh14 Mylc2pl Ncoa1 Pacs1 Pax9 Pdrg1 Pip5k1a Rab3d Rpl14 Scrn2 Slc25a26 St6galnac2 St8sia1 Tnks1bp1 Ubap2l
237	V$DR4_Q2: direct repeat 4	397	397	64	13528	2182	-3.21	0.0	0.63	0.0	0610006K04Rik 1110032D12Rik 1200009K13Rik 1500001H12Rik 1500040F11Rik 1700030A21Rik 1810013B01Rik 2010005A06Rik 2010005O13Rik 2200003E03Rik 2310042N02Rik 2410195B05Rik 2810441C07Rik 2810441O16Rik 4930418P06Rik 9330161F08Rik 9430059P22Rik AI429613 AI481750 AU041707 Aass Abcb7 Abpb Ace2 Acvr1b Adarb1 Adipor1 Adrb1 Aes Ank3 Aqp5 Arg1 Arhgap5 Arhgdig Arhgef2 Arhgef5 Arid1a Arid2 Arl2bp Arl5 Arrdc1 As…
238	V$NKX61_01: NKX6-1	23	23	438	943	14767	-3.23	0.0	0.17	0.0	1110032D12Rik 1700030A21Rik Arid1a Asb6 Bag4 Bnip3l Car6 Elavl3 Foxc1 Galnt7 Gfra4 Hdhd4 Llglh2 Nans Pax9 Phc1 Pip Ppargc1a Pum2 Sdccag33 Ssb Zfp120 Zfp161
239	V$NFKB_C: NF-kappaB binding site	20	20	441	542	15168	-3.24	0.0	1.7	0.35	0610006K04Rik 2810441O16Rik Atoh7 Bicd2 Col9a2 Dsc2 Edg4 Egln3 Gja12 Lasp1 Mfap1 Nfic Nrtn Palmd Pck2 Pglyrp1 Rasd2 Sos1 Speer3 Tm4sf15
240	V$AHR_Q5: aryl hydrocarbon / dioxin receptor	53	53	408	1874	13836	-3.25	0.0	0.46	0.0	2410195B05Rik 4930418P06Rik AI481750 BC018371 Bteb1 Cd151 Chrm1 Cklfsf8 Cnot3 Cttn Dibd1 Dyrk3 Elavl3 Epb4.1l1 Ero1l Etv1 Fkbp4 Fzd6 Ggta1 H13 Id2 Ing3 Kcnma1 Kcnn4 Lpo Ltbr M6prbp1 Man1b1 Mark2 Marveld2 Mmp15 Myt1l Nr4a2 Nrtn Pacs1 Ralbp1 Raly Rasal1 Rassf3 Six1 Sphk2 Spint1 Spint2 Srpr St13 St6galnac1 St8sia1 Stag1 Tbc1d1 Thtpa Tpd52l1 Tulp1 Usp1
241	V$CREBP1_01: cAMP-responsive element binding protein 1	11	11	450	251	15459	-3.25	0.0	2.04	0.57	1700030A21Rik Arhgap5 Clcn3 Etnk1 Gdpd1 Homer2 Ogt Osbp Ppp2r1a Srebf2 Tex15
242	V$CDC5_01: cell division control protein 5	404	404	57	13781	1929	-3.25	0.0	0.58	0.0	0610006K04Rik 1110032D12Rik 1200009K13Rik 1500001H12Rik 1500040F11Rik 1700030A21Rik 1810013B01Rik 2010005A06Rik 2010005O13Rik 2200003E03Rik 2310042N02Rik 2410195B05Rik 2810422M04Rik 2810441O16Rik 4930418P06Rik 9330161F08Rik 9430059P22Rik AI429613 AU041707 Aass Abcb7 Abpb Ace2 Acvr1b Adarb1 Adcy8 Adipor1 Aes Ank3 Aqp5 Arg1 Arhgap5 Arhgdig Arhgef5 Arid1a Arid2 Arl2bp Arl5 Arrdc1 Asb6 Ash2l Asns Ato…
243	V$ATF_B: ATF binding site	18	18	443	479	15231	-3.26	0.0	1.72	0.35	Adcy8 B4galt3 Bnip3l Cd2ap Cdc5l Clcn3 Cldn6 Cldn7 Cnnm4 Epha2 Gdpd1 Golph3 Ing3 Nf1 Ppargc1a Slc25a26 St13 Trib1
244	V$GABP_B: GA binding protein	42	42	419	1332	14378	-3.28	0.0	1.08	0.06	1110032D12Rik 1200009K13Rik 1500040F11Rik Adipor1 Bag4 Bnip3l Btc Ckmt1 Crb3 Cttn Dlk1 Dnajb12 Dyrk3 Eif2s1 Eif4ebp2 Fnbp3 Foxj2 Gcs1 Gkn1 Golph3 Hk1 Ighmbp2 Impa1 Ivns1abp Klhdc2 Lisch7 Mea1 Nf1 Pparbp Ppfibp2 Ppp2r1a Prkcabp Rhoq Rpl37 Six2 Slc12a2 Ssb St13 Tead3 Zdhhc5 Zfp120 Zfp319
245	V$NERF_Q2: new ets-related factor 1a	27	27	434	789	14921	-3.28	0.0	1.44	0.21	9330161F08Rik Cblc Cttn Dcpp Ero1l Galnt10 Galnt2 Ggta1 Gkn1 Mgea5 Nfix Nr4a2 Pglyrp1 Rpe Sca10 Scrn2 Slc37a3 Smarcd2 Srebf2 Ssb St13 Stau2 Tfb1m Tnks1bp1 Tpd52l1 Tulp1 Zfp179
246	V$SRF_Q4	40	40	421	1256	14454	-3.28	0.0	1.13	0.07	1500001H12Rik 2010005O13Rik 2810422M04Rik 9330161F08Rik Arhgdig Arhgef5 Asb6 B4galt6 Bnip3l Cald1 Chrng Dcpp Dhrs4 Eif2s1 Emilin3 Epb4.1l1 Ern2 Fkbp4 Furin Klf5 Krt1-13 M6prbp1 Mansc1 Maz Myh9 Nans Nfic Nfix Nr4a1 Nrtn Palmd Ppap2c Ralbp1 Rasd2 Rpl39 Sca10 Setdb1 Tacstd1 Tm4sf12 Zfp7
247	V$PR_02: is recognized by progesterone receptor	20	20	441	832	14878	-3.29	0.0	0.17	0.0	0610006K04Rik BC024955 Bcar3 Cblc Ccnt1 Dsc2 Gja12 Hs3st1 Myh14 Ncoa1 Nr4a1 Ogt Park2 Pdrg1 Pole2 Pum2 Rab3d Scrn2 Tbx20 Zfp179
248	V$SRF_C: serum response factor	19	19	442	514	15196	-3.3	0.0	1.67	0.35	9330161F08Rik Ank3 Arhgef5 Cald1 Crb3 Dcpp Eif2s1 Emilin3 Epb4.1l1 Etv1 Furin Hnf4a M6prbp1 Myh9 Nfix Nr4a1 Pde6c Rassf3 Zfp7
249	V$CREB_01: cAMP-responsive element binding protein	44	44	417	1429	14281	-3.32	0.0	0.93	0.01	1700030A21Rik 2010005O13Rik 2310042N02Rik 2810422M04Rik 2810441O16Rik AI481750 Adcy8 Arhgdig B4galt3 BC017612 Bnip3l Cbx2 Ccnt1 Cd2ap Cdc5l Clcn3 Cldn6 Cldn7 Cnnm4 Dcpp Dsg2 Epha2 Gdpd1 Golph3 Grsf1 Gyk Ing3 Nf1 Nr4a2 Ociad1 Osbp Oxr1 Pax9 Ppargc1a Ppp2r1a Rgs2 Slc25a26 Snapc2 Srebf2 Srpr St13 St6galnac2 Supv3l1 Trib1
250	V$ATF1_Q6	32	32	429	978	14732	-3.33	0.0	1.23	0.1	Adcy8 B4galt3 Bnip3l Bteb1 Cbx2 Cd2ap Cdc42ep1 Clcn3 Cldn6 Cldn7 Cuedc1 D8Ertd594e Dmbt1 Edg4 Epha2 Eppk1 Fmo2 Gcs1 Golph3 Ing3 Jarid1b Lgtn Mrpl44 Nphs1 Oxr1 Plekha7 Spt1 Spt2 St13 Stat6 Trib1 Zfp36l1
251	V$OCT_C: Octamer binding site	27	27	434	1050	14660	-3.34	0.0	0.24	0.0	AU041707 Aass Bteb1 Chrm1 Cnnm4 Col9a2 D8Ertd594e Dck Egln3 Elf3 Ero1l Extl3 Gdpd1 Gucy2e Hs3st3b1 Il1rn Limd1 Myt1l Ndn Pard3 Rpe Slc12a2 Sos1 Srebf2 Tera Tnks1bp1 Zfp54
252	V$CDP_01: cut-like homeodomain protein	1	1	460	145	15565	-3.35	0.0	0.01	0.0	Ehd3
253	V$CREBP1_Q2: CRE-binding protein 1	32	32	429	989	14721	-3.36	0.0	1.16	0.08	1700030A21Rik 2810422M04Rik AI481750 Adcy8 B4galt3 Bnip3l Cbx2 Cd2ap Cdc5l Clcn3 Cldn6 Cldn7 Cnnm4 Dsg2 Epha2 Gdpd1 Golph3 Gyk Ing3 Nf1 Nr4a2 Ociad1 Osbp Pax9 Ppargc1a Ppp2r1a Slc25a26 Srebf2 St13 Supv3l1 Tbx20 Trib1
254	V$SRF_Q6: serum response factor	32	32	429	993	14717	-3.38	0.0	1.13	0.07	1500001H12Rik 9330161F08Rik Ank3 Arhgdig Arhgef5 Asb6 Cald1 Cblc Dcpp Eif2s1 Emilin3 Furin Gkn1 Golph3 Hebp2 M6prbp1 Mansc1 Myh9 Nfic Nfix Nr4a1 Nrtn Ppap2c Ralbp1 Sca10 Setdb1 Spint1 Tacstd1 Tm4sf12 Tmc4 V1ra6 Zfp7
255	V$CHX10_01	8	8	453	412	15298	-3.39	0.0	0.09	0.0	Btc Cklfsf8 Gdpd1 Hk1 Hnf4a Mrpl44 Pou2f1 Sos1
256	V$PAX_Q6	445	445	16	15026	684	-3.39	0.0	1.54	0.25	0610006K04Rik 1110032D12Rik 1200009K13Rik 1500001H12Rik 1500040F11Rik 1700030A21Rik 1810013B01Rik 2010005A06Rik 2010005O13Rik 2200003E03Rik 2310042N02Rik 2310067G05Rik 2410195B05Rik 2810422M04Rik 2810441C07Rik 2810441O16Rik 4930418P06Rik 9330161F08Rik 9430059P22Rik AI429613 AI481750 AU041707 Aass Abcb7 Abpb Ace2 Acvr1b Adarb1 Adcy8 Adipor1 Adrb1 Aes Ank3 Aqp5 Arg1 Arhgap5 Arhgdig Arhgef2 Arhgef5 …
257	V$TAL1ALPHAE47_01: Tal-1alpha:E47 heterodimer	35	35	426	1274	14436	-3.39	0.0	0.38	0.0	BC037006 Ccnt1 Cdc91l1 Crb3 Csnk2a1 Cuedc1 Cxxc5 Dnajb12 Fbs1 Fbxw11 Galnt10 Galnt3 Gne Hdac11 Hk1 Hs3st3b1 Myo6 Pacs1 Pparbp Psp Pum2 Rcn1 Rhoq Rpl14 Rpl39 Scrn2 Smarcd2 Sry St6galnac1 Supv3l1 Tcfeb Tcfl1 Tmem38b Tpd52l1 Ugt8
258	V$TCF11MAFG_01: TCF11:MafG heterodimers	32	32	429	1175	14535	-3.41	0.0	0.37	0.0	1110032D12Rik 2310042N02Rik 2310067G05Rik 2410195B05Rik AI481750 Ace2 BC018465 Clcn3 Decr2 Frmd4b Glyat Hif3a Inppl1 Mmp15 Mylc2pl Palmd Pdk2 Rpe Rpl14 Scrn2 Sdccag33 Seh1l Smr2 Spt1 Spt2 Supv3l1 Tbx20 Tm4sf12 Tob2 Ubqln2 Ugt8 Xist
259	V$ACAAT_B: Avian C-type CCAAT box	34	34	427	1106	14604	-3.45	0.0	0.87	0.0	2310067G05Rik Bcl2l14 Bicd2 Bnip3l Cklfsf8 Cttn Fip1l1 Galnt10 Galnt3 Ghrhr Gyk Hnf4a Hs3st3b1 Id2 Igsf9 Llglh2 Lman1 Mea1 Nudt2 Osbpl9 Pcaf Pck2 Pfdn5 Pip Pip5k1a Raly Sca10 Slc25a29 Smr2 Snapc2 St8sia1 Taf1c Tfb1m Ube2c
260	V$MEF3_B: MEF-3	10	10	451	475	15235	-3.45	0.0	0.12	0.0	Arhgef2 Cd151 Cldn7 Crb3 Elf3 Nrd1 Osbpl9 Pole2 Rgnef Six4
261	V$TAL1BETAE47_01: Tal-1beta:E47 heterodimer	28	28	433	871	14839	-3.46	0.0	1.08	0.06	BC037006 Ccnt1 Cdc91l1 Crb3 Cuedc1 Fbs1 Fbxw11 Galnt3 Gne Hdac11 Hk1 Hs3st3b1 Myo6 Pparbp Psp Pum2 Rcn1 Rpl14 Rpl39 Scrn2 Smarcd2 Sry St6galnac1 Supv3l1 Tcfeb Tcfl1 Tmem38b Tpd52l1
262	V$HFH4_01	19	19	442	541	15169	-3.46	0.0	1.39	0.19	2810441O16Rik Arid2 Arl5 Cdc5l Elavl3 Gcs1 Lpo Lrp6 Myh14 Pip Plekhe1 Ppp2r1a Rgnef Rpl31 Smr1 Tacstd1 Tcfeb Tera Thtpa
263	V$FOXO1_02: fork head box O1	30	30	431	953	14757	-3.47	0.0	0.98	0.03	9330161F08Rik Ace2 Acvr1b Arl2bp Arl5 Asb6 Atoh7 BC019731 Bcl2l11 Btc Cnnm4 Epn3 Furin Hist1h2ao Marveld2 Mlph Myo6 Nans Nrd1 Plekhe1 Pml Pou2f1 Rpl14 Smr1 Stx5a Tcfeb Tera Tnks1bp1 Tpd52l1 Tulp1
264	V$STRA13_01	10	10	451	470	15240	-3.49	0.0	0.13	0.0	1500040F11Rik Acvr1b Atoh7 Chrm1 Crb3 Pigr Ppp2r4 Slc37a3 Ubap2l Zfp62
265	V$HOGNESS_B: Imperfect Hogness /Goldberg Box	31	31	430	1014	14696	-3.5	0.0	0.83	0.0	1810013B01Rik 2310042N02Rik AI481750 Ace2 Aes Arid1a Arrdc1 Bag4 Ccnt1 Chd8 Cldn6 Dtnb Frmd4b Grsf1 Gucy2e Jarid1b Nans Phf21a Pi4k2b Pparbp Prkcz Pum2 Rpl39 Scrn2 Setdb1 Slc37a1 St13 Tcfl1 Tex15 Ube2c Wdr21
266	V$SREBP1_01: sterol regulatory element-binding protein 1	14	14	447	600	15110	-3.5	0.0	0.18	0.0	1500040F11Rik 4930418P06Rik 9430059P22Rik Col9a3 Crb3 Crisp1 Fip1l1 Pigr Rab17 Seh1l Slc37a3 Srebf2 Tera Ubap2l
267	V$ICSBP_Q6	22	22	439	848	14862	-3.5	0.0	0.29	0.0	Arhgap5 Arl5 Ash2l Btc Bteb1 Cadps2 D15Ertd405e Hdhd4 Ifi1 Jarid1b Klhdc2 Mup5 Myt1l Pi4k2b Pigr Pml Sdccag33 Sepw1 Six4 Sox5 Top2a Tpd52l1
268	V$TAL1BETAITF2_01: Tal-1beta:ITF-2 heterodimer	32	32	429	1069	14641	-3.5	0.0	0.73	0.0	2010005O13Rik 2310042N02Rik BC037006 Ccnt1 Cdc91l1 Crb3 Cuedc1 Fbs1 Fbxw11 Galnt3 Gne Hdac11 Hk1 Hs3st3b1 Myo6 Myt1l Oit1 Pparbp Psp Pum2 Rcn1 Rpl14 Rpl39 Scrn2 Smarcd2 Sry St6galnac1 Supv3l1 Tcfeb Tcfl1 Tmem38b Tpd52l1
269	V$RSRFC4_Q2	7	7	454	363	15347	-3.52	0.0	0.1	0.0	Arl2bp H13 Hdac11 Nr4a1 Nrd1 Nudt2 Phc1
270	V$FOXO4_02: fork head box O4	16	16	445	444	15266	-3.53	0.0	1.42	0.21	Arl5 BC019731 Bcl2l11 Btc Epn3 Hist1h2ao Marveld2 Myo6 Nans Nrd1 Plekhe1 Pml Pou2f1 Rpl14 Smr1 Tera
271	V$CDPCR3_01: cut-like homeodomain protein	8	8	453	397	15313	-3.53	0.0	0.11	0.0	Acvr1b BC018465 Gdf5 Hif3a Lman1 Mea1 Oxr1 Zfp179
272	V$HNF4_01: hepatic nuclear factor 4	440	440	21	15082	628	-3.53	0.0	0.26	0.0	0610006K04Rik 1110032D12Rik 1200009K13Rik 1500001H12Rik 1500040F11Rik 1700030A21Rik 1810013B01Rik 2010005A06Rik 2010005O13Rik 2200003E03Rik 2310042N02Rik 2310067G05Rik 2410195B05Rik 2810422M04Rik 2810441C07Rik 2810441O16Rik 4930418P06Rik 9330161F08Rik 9430059P22Rik AI429613 AI481750 AU041707 Aass Abcb7 Abpb Ace2 Acvr1b Adarb1 Adcy8 Adipor1 Aes Ank3 Aqp5 Arg1 Arhgap5 Arhgdig Arhgef2 Arhgef5 Arid1a…
273	V$AHRARNT_01: aryl hydrocarbon receptor:Arnt heterodimers	28	28	433	994	14716	-3.55	0.0	0.49	0.0	2010005O13Rik Aqp5 Bphl Chrm1 Ckmt1 Cldn7 Dibd1 Dlk1 Elavl3 Epb4.1l5 Fnbp3 Hdhd4 Ing3 Lhx2 Lrig1 M6prbp1 Pacs1 Rab3d Raly Rhoq Six4 Spint1 Spint2 Spnb3 St8sia1 Tbc1d1 Tulp1 Usp1
274	V$TAXCREB_01: Tax/CREB complex	15	15	446	412	15298	-3.55	0.0	1.43	0.21	2010005O13Rik 2810422M04Rik Adarb1 Atoh7 Cbx2 Dlk1 Etnk1 Fkbp4 Galnt3 Ing3 Osbpl9 Raly St6galnac2 Tlx3 Tpd52l1
275	V$PBX_Q3	443	443	18	14994	716	-3.55	0.0	1.21	0.1	0610006K04Rik 1110032D12Rik 1200009K13Rik 1500001H12Rik 1500040F11Rik 1700030A21Rik 1810013B01Rik 2010005A06Rik 2010005O13Rik 2200003E03Rik 2310042N02Rik 2310067G05Rik 2410195B05Rik 2810422M04Rik 2810441C07Rik 2810441O16Rik 9330161F08Rik 9430059P22Rik AI429613 AI481750 AU041707 Aass Abcb7 Abpb Ace2 Acvr1b Adarb1 Adipor1 Aes Ank3 Aqp5 Arg1 Arhgap5 Arhgdig Arhgef2 Arhgef5 Arid1a Arid2 Arl2bp Arl5 A…
276	V$OCT1_B: Octamer binding factor 1	26	26	435	947	14763	-3.55	0.0	0.41	0.0	AU041707 Aass Adarb1 Arl5 Bteb1 Cald1 Chd8 Cnnm4 D8Ertd594e Dck Egln3 Elf3 Hs3st3b1 Inppl1 Limd1 Myt1l Pabpn1 Pard3 Rcn1 Rpe Slc12a2 Srebf2 Tera Tnks1bp1 Zfp120 Zfp54
277	V$IRF1_01: interferon regulatory factor 1	13	13	448	344	15366	-3.56	0.0	1.51	0.25	Cadps2 Dsc2 Hdhd4 Hs3st1 Lman1 Otoa Pi4k2b Pigr Sdccag33 Seh1l Sepw1 Six3 Tex15
278	V$NFKAPPAB65_01: NF-kappaB (p65)	28	28	433	912	14798	-3.56	0.0	0.84	0.0	1500001H12Rik 2810441C07Rik Catns Ccl20 Cd151 Cdc5l Chrm1 Decr2 Edg4 Elf3 Fbxw11 Gucy2e Lasp1 Maz Mrpl44 Nans Pck2 Pglyrp1 Pycr1 Rasd2 Slc12a2 Slc37a1 Speer3 Ssb Supv3l1 Tlx3 Tm4sf15 Zfp7
279	V$FREAC2_01: Fork head RElated ACtivator-2	28	28	433	989	14721	-3.56	0.0	0.5	0.0	9330161F08Rik Ace2 Acvr1b Arl5 Atoh7 BC019731 Bcl2l11 Epb4.1l1 Epn3 Furin Hist1h2ao Marveld2 Mlph Myo6 Nans Nrd1 Plekhe1 Pml Pou2f1 Ralbp1 Rpl14 Smr1 Stx5a Tcfeb Tera Tnks1bp1 Tulp1 Zfp62
280	V$NFKAPPAB50_01: NF-kappaB (p50)	22	22	439	674	15036	-3.57	0.0	1.08	0.06	2010005A06Rik Col9a2 Dqx1 Elf3 Ero1l Foxc1 Gfra4 H1f0 Hdac11 Lgtn Maz Mylc2pl Nr4a1 Nr4a2 Pfdn5 Ppp2cb Rab15 Rpl14 Spnb3 Tacstd1 Tead3 Wdr21
281	V$MAF_Q6	16	16	445	452	15258	-3.58	0.0	1.34	0.15	BC018465 BC024955 Bicd2 Cdc5l Epha2 Foxc1 Galnt3 Galnt7 Gorasp2 Klk11 Lad1 Maz Mmp15 Pcaf Rpl14 Slco1a6
282	V$NRF1_Q6	24	24	437	772	14938	-3.6	0.0	0.87	0.0	9430059P22Rik Bphl Cadps2 Cbx2 D15Ertd405e Eif2s1 Fip1l1 Hdhd4 Man1b1 Maz Mea1 Mlph Ndn Nf1 Park2 Pdrg1 Pou2f1 Ralbp1 Rock1 Sox5 Spint2 Stag1 Tera Zfp161
283	V$AR_Q2: androgen receptor	25	25	436	892	14818	-3.6	0.0	0.48	0.0	2200003E03Rik Ank3 Arhgap5 Bcar3 Ccl20 Cklfsf8 Dcps Dhrs4 Epha2 Fbs1 Ggh Glyat Mmp15 Myh14 Mylc2pl Nr4a1 Pacs1 Park2 Pdk2 Pip5k1a Rab3d Scrn2 Smr2 Stau2 Tacstd1
284	V$PBX1_02: homeo domain factor Pbx-1	4	4	457	246	15464	-3.65	0.0	0.07	0.0	Aass P2ry4 Papss1 Tpd52l1
285	V$RP58_01: 58 KDA repressor protein	14	14	447	397	15313	-3.68	0.0	1.25	0.11	Abpb Ash2l Crb3 Cuedc1 Cxxc5 Dnajb12 Galnt10 Gkn1 Park2 Seh1l Smarcd2 V1ra6 Wdr21 Zfp319
286	V$MAX_01: Max	17	17	444	650	15060	-3.68	0.0	0.33	0.0	1500040F11Rik 9430059P22Rik Car6 Crb3 Cxxc5 D11Ertd498e Emilin3 Fip1l1 Gyk Mylc2pl Orc4l Otoa Pigr Seh1l St6galnac1 Taf1c Ubap2l
287	V$ISRE_01: interferon-stimulated response element	10	10	451	256	15454	-3.7	0.0	1.47	0.23	Ash2l Bteb1 Cadps2 Eif2s1 Hdhd4 Ifi1 Pigr Pml Sepw1 Tcfap2a
288	V$APOLYA_B: Avian C-type PolyA signal	3	3	458	40	15670	-3.7	0.0	2.09	0.6	AI481750 Pml Slc12a2
289	V$HTF_01	20	20	441	699	15011	-3.72	0.0	0.55	0.0	1110032D12Rik AI429613 AU041707 Arl2bp Atp1b1 Atp9a Cdc5l Edg4 Fip1l1 Ghrhr Jarid1b Lrig1 Mllt1 Myh9 Pabpn1 Papss1 Phc1 Srpr Stard10 Stx5a
290	V$IRF2_01: interferon regulatory factor 2	2	2	459	18	15692	-3.73	0.0	2.21	0.68	Pi4k2b Seh1l
291	V$GRE_C: Glucocorticoid response element	15	15	446	585	15125	-3.73	0.0	0.31	0.0	BC024955 Bcar3 Clcn3 Cldn10 Klk11 Klk5 Mta3 Mylc2pl Ncoa1 Rpl14 Scrn2 Slc5a1 St6galnac2 Tnks1bp1 Wdr21
292	V$EVI1_06: ectopic viral integration site 1 encoded factor	3	3	458	204	15506	-3.74	0.0	0.06	0.0	Gucy2e Hdhd4 Limd1
293	V$OCT1_01: octamer factor 1	11	11	450	466	15244	-3.74	0.0	0.22	0.0	AU041707 Aass Bteb1 Egln3 Elf3 Limd1 Rpe Slc12a2 Srebf2 Tera Zfp54
294	V$T3R_01: viral homolog of thyroid hormone receptor alpha1	14	14	447	409	15301	-3.75	0.0	1.13	0.07	Cdc42ep1 D15Ertd405e D8Ertd594e Dhcr7 Hs3st1 Mta3 Myo6 Prkcz Rasal1 Rnf110 Six4 Slc25a26 Tob2 Wdr21
295	V$FOXO3_01: fork head box O3	13	13	448	370	15340	-3.75	0.0	1.21	0.1	Arl5 Atoh7 Bcl2l11 Btc Hist1h2ao Marveld2 Myo6 Nans Nrd1 Pml Pou2f1 Rpl14 Tera
296	V$NFY_C: NF-Y binding site	9	9	452	393	15317	-3.8	0.0	0.21	0.0	Maz Nrd1 Nudt2 Smr2 St6galnac2 St8sia1 Ube2c Zdhhc5 Zfp120
297	V$EGR1_01: Egr-1/Krox-24/NGFI-A immediate-early gene product	7	7	454	165	15545	-3.83	0.0	1.51	0.25	Atp9a D15Ertd405e Dlk1 Mmp15 Ppp1r1b Rasal1 Spint1
298	V$ARNT_02: AhR nuclear translocator homodimers	16	16	445	549	15161	-3.85	0.0	0.6	0.0	1500040F11Rik 9430059P22Rik Acvr1b Aqp5 Chrm1 Crb3 Edg4 Ltbr Nrtn Pigr Ppp1r1b Seh1l Slc37a3 Ubap2l Xist Zfp62
299	V$CDP_02: transcriptional repressor CDP	2	2	459	159	15551	-3.85	0.0	0.06	0.0	Galnt10 Nrtn
300	V$FREAC4_01: Fork head RElated ACtivator-4	7	7	454	167	15543	-3.85	0.0	1.47	0.23	9330161F08Rik Arl5 Grm8 Marveld2 Pitx1 Stard10 Stat6
301	V$E4F1_Q6	14	14	447	452	15258	-3.87	0.0	0.78	0.0	1700030A21Rik 2010005O13Rik 2810422M04Rik Aass BC024955 H13 Osbp Pax9 Ppp2r1a Rasal1 Srpr Stx5a Supv3l1 Tbx20
302	V$FREAC3_01: Fork head RElated ACtivator-3	8	8	453	353	15357	-3.88	0.0	0.21	0.0	Ccl20 Ing3 Maz Pum2 Smr2 Strbp Tm4sf12 Tmsb10
303	V$ATF6_01: activating transcription factor 6	11	11	450	323	15387	-3.89	0.0	1.03	0.06	AU041707 Atp9a Edg4 Ghrhr Nans Nrd1 Papss1 Park2 Phc1 Rasal1 Stx5a
304	V$EVI1_02: ectopic viral integration site 1 encoded factor	9	9	452	378	15332	-3.89	0.0	0.25	0.0	9330161F08Rik Abcb7 Cald1 Crisp1 Dhrs4 Ehd3 Glyat Nudt2 Slc37a3
305	V$HSF_Q6	2	2	459	157	15553	-3.9	0.0	0.06	0.0	Pglyrp1 Pigr
306	V$DEAF1_02	12	12	449	364	15346	-3.91	0.0	0.95	0.02	BC018371 Cab39 Cnnm4 Deaf1 Ehd3 Gad1 Mark2 Six4 St13 Tfb1m Tlx3 Zfp62
307	V$PPARA_02: PPAR-alpha:RXR-alpha heterodimer (peroxisome proliferator activated factor alpha:retinoid X receptor alpha)	13	13	448	471	15239	-3.91	0.0	0.47	0.0	Arl2bp Cblc Cldn3 Dmbt1 Ehd3 Emilin3 Galnt10 Lrp5 Ppp2r1a Psp Rassf3 Ssb Tmc4
308	V$COUP_DR1_Q6	13	13	448	462	15248	-3.92	0.0	0.51	0.0	Asb6 Dlk1 Epha2 Eppk1 Hebp2 Hs3st3b1 Lasp1 Lrp5 Matn3 Ppp2r1a Prkcabp Smarcd2 Strbp
309	V$AR_03: is recognized by androgen reseptor	7	7	454	310	15400	-3.96	0.0	0.22	0.0	Gja12 Myh14 Pdrg1 Pip Plekha7 Rab3d Scrn2
310	V$MEF2_03: myogenic MADS factor MEF-2	10	10	451	312	15398	-4.03	0.0	0.83	0.0	Arl2bp BC013481 Extl3 H13 Hdac11 Lnx1 Nr4a1 Nudt2 Psp Tmc4
311	V$FXR_Q3	6	6	455	268	15442	-4.07	0.0	0.23	0.0	Cxxc5 Eif3s6 Nr4a1 Slc37a1 Sox5 Tob2
312	V$CLOX_01: Clox	8	8	453	318	15392	-4.07	0.0	0.33	0.0	Atp9a Galnt10 Lrba Nrtn P2ry4 Pdk2 Prss8 Tpd52l1
313	V$R_01: Epstein-Barr virus transcription factor R	8	8	453	231	15479	-4.07	0.0	0.99	0.03	Aes Ass1 Cldn7 Mta3 Pcaf Pip Ubxd4 Zfp319
314	V$MIF1_01: MIBP-1 / RFX1 complex	7	7	454	191	15519	-4.08	0.0	1.09	0.06	Fbs1 H13 Nrtn Pde6c Rab17 Rnf110 Tex15
315	V$PAX3_01: Pax-3 binding sites	2	2	459	24	15686	-4.09	0.0	1.78	0.4	Bag4 Top2a
316	V$POLY_C: Retroviral Poly A signal	8	8	453	236	15474	-4.1	0.0	0.93	0.01	AI429613 Cxxc5 Edg4 Grm8 Mgea5 Phc1 Plekhe1 Pum2
317	V$GATA4_Q3	452	452	9	15405	305	-4.12	0.0	0.52	0.0	0610006K04Rik 1110032D12Rik 1200009K13Rik 1500001H12Rik 1500040F11Rik 1700030A21Rik 1810013B01Rik 2010005A06Rik 2010005O13Rik 2200003E03Rik 2310042N02Rik 2310067G05Rik 2410195B05Rik 2810422M04Rik 2810441C07Rik 2810441O16Rik 4930418P06Rik 9330161F08Rik 9430059P22Rik AI429613 AI481750 AU041707 Aass Abcb7 Abpb Ace2 Acvr1b Adarb1 Adcy8 Adipor1 Aes Ank3 Aqp5 Arg1 Arhgap5 Arhgdig Arhgef2 Arhgef5 Arid1a…
318	V$BACH1_01: BTB and CNC homolog 1	5	5	456	233	15477	-4.12	0.0	0.21	0.0	2810441C07Rik Bcl2l14 Rgs2 Strbp V1ra6
319	V$STAF_01: Se-Cys tRNA gene transcription activating factor	8	8	453	303	15407	-4.13	0.0	0.41	0.0	1500001H12Rik Ank3 BC013481 Bphl Dqx1 Lisch7 Orc4l Thtpa
320	V$MYCMAX_01: c-Myc:Max heterodimer	2	2	459	140	15570	-4.16	0.0	0.09	0.0	D11Ertd498e Taf1c
321	V$BEL1_B: Bel-1 similar region	2	2	459	26	15684	-4.18	0.0	1.66	0.35	AI481750 Csnk1e
322	V$EGR2_01: Egr-2/Krox-20 early growth response gene product	7	7	454	211	15499	-4.19	0.0	0.85	0.0	Atp9a Dcps Dhcr7 Dlk1 Mmp15 Spint1 Vamp2
323	V$STAT3_01: signal transducer and activator of transcription 3	1	1	460	5	15705	-4.22	0.0	1.84	0.43	1500040F11Rik
324	V$RORA2_01: RAR-related orphan receptor alpha2	5	5	456	219	15491	-4.23	0.0	0.26	0.0	B4galt6 Catns Ivns1abp Mgea5 St13
325	V$SREBP1_02: sterol regulatory element-binding protein 1	4	4	457	91	15619	-4.24	0.0	1.25	0.11	Galnt7 Homer2 Pip5k1a St6galnac1
326	V$FXR_IR1_Q6	5	5	456	149	15561	-4.36	0.0	0.8	0.0	Arhgdig C1qtnf4 Eif3s6 Hnf4a Hras1
327	V$HEN1_02: HEN1	5	5	456	185	15525	-4.38	0.0	0.46	0.0	B4galt3 Baiap2l1 Gfra4 Satb1 Ube2c
328	V$EGR3_01: early growth response gene 3 product	5	5	456	176	15534	-4.4	0.0	0.53	0.0	Dcps Dhcr7 Dlk1 Spint1 Vamp2
329	V$GNCF_01: GCNF (germ cell nuclear factor)	1	1	460	94	15616	-4.4	0.0	0.07	0.0	Lrba
330	V$CAAT_C: Retroviral CCAAT box	2	2	459	120	15590	-4.43	0.0	0.14	0.0	Hdhd4 Trib1
331	V$EVI1_03: ectopic viral integration site 1 encoded factor	3	3	458	69	15641	-4.45	0.0	1.09	0.06	Cald1 Crisp1 Dhrs4
332	V$E2F_01: E2F	2	2	459	109	15601	-4.57	0.0	0.19	0.0	Cbx2 Cnnm4
333	V$DTYPEPA_B: poly A signal of D-type LTRs	3	3	458	82	15628	-4.58	0.0	0.83	0.0	Gcs1 Hs3st3b1 Phc1
334	V$POU3F2_02	3	3	458	107	15603	-4.62	0.0	0.49	0.0	Dhrs4 Emilin3 Nck2
335	V$LXR_DR4_Q3	2	2	459	94	15616	-4.72	0.0	0.27	0.0	Crb3 Setdb1
336	V$RSRFC4_01: related to serum response factor, C4	2	2	459	92	15618	-4.74	0.0	0.28	0.0	H13 Nr4a1
337	V$PAX5_02: B-cell-specific activating protein	2	2	459	52	15658	-4.78	0.0	0.78	0.0	Bag4 Pml
338	V$HMEF2_Q6: myocyte enhancer factor	2	2	459	57	15653	-4.8	0.0	0.68	0.0	Hnf4a Slc37a1
339	V$LXR_Q3	2	2	459	78	15632	-4.8	0.0	0.4	0.0	Cd2ap Mapk13
340	V$POU3F2_01	1	1	460	65	15645	-4.86	0.0	0.16	0.0	Ndn
341	V$AHRARNT_02: aryl hydrocarbon receptor:Arnt heterodimers, fixed core	1	1	460	14	15696	-4.87	0.0	1.04	0.06	Dtnb
342	V$TAACC_B: Lentiviral TATA upstream element	1	1	460	14	15696	-4.87	0.0	1.04	0.06	Zfp62
343	V$SRF_01: serum response factor	1	1	460	18	15692	-4.99	0.0	0.86	0.0	Arhgef5
344	V$STAT1_01: signal transducer and activator of transcription 1	1	1	460	49	15661	-5.06	0.0	0.27	0.0	1500040F11Rik
345	V$HMX1_01: H6 homeobox 3	1	1	460	22	15688	-5.06	0.0	0.72	0.0	St8sia1
346	V$AHR_01: aryl hydrocarbon / dioxin receptor	1	1	460	42	15668	-5.11	0.0	0.34	0.0	Rgs2
