# Supplementary material for: A genomic analysis of mouse models of breast cancer reveals molecular features of mouse models and relationships to human breast cancer
Source: Breast Cancer Res. 2014 Jun 5;16(3):R59. doi: 10.1186/bcr3672 (PMC4078930; doi:10.1186/bcr3672)
Supplement: Additional file 2 — Fold change values organized by mouse tumor model type comparing the mouse model to all other types of mouse models. [file bcr3672-S2.zip › Additional_file_2/rb_p107_mutant_SAM/AdditionalFile53_rb_p107_mutant_SAM/gather_gene_ontology_121102_Downregulated.txt]

#	Annotation	Total Genes With Ann	Your Genes (With Ann)	Your Genes (No Ann)	Genome (With Ann)	Genome (No Ann)	ln(Bayes factor)	neg ln(p value)	FE: neg ln(p value)	FE: neg ln(FDR)	Genes
1	GO:0007606 [6]: sensory perception of chemical stimulus	4	4	2056	1221	9348	203.94	10.41	0.0	0.0	Gng13 Gucy1b3 Olfr1507 V1rb8
2	GO:0007608 [7]: perception of smell	2	2	2058	1175	9394	203.19	10.41	0.0	0.0	Gucy1b3 Olfr1507
3	GO:0007600 [5]: sensory perception	24	24	2036	1333	9236	167.61	10.41	0.0	0.0	Accn1 Aldh7a1 Atp6v1b1 Creb3 Gng13 Gprc5c Gprc5d Guca1b Gucy1b3 Matp Myo6 Ndufb9 Olfr1507 Pde6a Penk1 Ranbp17 Rgnef Rgr Rlbp1 Rpgrip1 Tac1 Thrb Tmc1 V1rb8
4	GO:0009581 [5]: detection of external stimulus	26	26	2034	1341	9228	164.52	10.41	0.0	0.0	Accn1 Aldh7a1 Atp6v1b1 Creb3 Fech Gng13 Gprc5c Gprc5d Guca1b Gucy1b3 Matp Myo6 Ndufb9 Olfr1507 Pde6a Penk1 Prom1 Ranbp17 Rgnef Rgr Rlbp1 Rpgrip1 Tac1 Thrb Tmc1 V1rb8
5	GO:0009605 [4]: response to external stimulus	118	118	1942	2054	8515	135.95	10.41	0.0	0.0	1200009O22Rik Accn1 Adn Aldh7a1 Aspn Atp6v1b1 Blmh C1qa C1qb C1qg C2 C6 C8a C8b Camp Ccl11 Ccl19 Ccl28 Ccl6 Ccl8 Ccr1 Ccr5 Cd1d1 Cfi Cklfsf8 Clec2h Cmklr1 Creb3 Crp Csf3r Cxcl13 Cxcl16 Cxcl9 Daf1 Defcr3 Dfy Dnajb3 Ephx2 F2 F8 Fcer1a Fech Fgf16 Foxa3 Fpr1 Gca Gng13 Gprc5c Gprc5d Gstm4 Guca1b Gucy1b3 Gypa H2-Bf H2-Bl Hc Hpxn Hspa1a Hspa2 Ifna1 Ifnb1 Il17b Il1f6 Il1rap Itgam Klkb1 Kng1 Krtap5-1 Leap…
6	GO:0050896 [3]: response to stimulus	186	186	1874	2565	8004	133.92	10.41	0.0	0.0	1200009O22Rik 3300001P08Rik 9830147J24Rik Accn1 Acdc Adn Aldh7a1 Aspn Atp6v1b1 Atrx Azgp1 Blmh C1qa C1qb C1qg C1qr1 C2 C6 C8a C8b Camp Casp1 Cat Ccl11 Ccl19 Ccl27 Ccl28 Ccl6 Ccl8 Ccr1 Ccr5 Cd1d1 Cd22 Cd7 Cd8b1 Cfi Cklfsf8 Clec2h Cmklr1 Creb3 Crp Csf3r Cxcl13 Cxcl14 Cxcl16 Cxcl7 Cxcl9 Daf1 Defcr3 Dfy Dmc1h Dnajb3 Epas1 Ephx2 Ercc2 Ercc5 Ercc8 Ern2 F2 F8 Fanca Fcer1a Fech Fgf16 Flt3 Flt3l Foxa3 Fpr…
7	GO:0050877 [4]: neurophysiological process	55	55	2005	1452	9117	129.33	10.41	0.0	0.0	Accn1 Ache Aldh7a1 Atp6v1b1 Chrm1 Chrm3 Chrng Creb3 Fcer1a Gabbr1 Gabrb1 Gabrg2 Gabrp Gabrq Gad1 Gad2 Gng13 Gprc5c Gprc5d Gria2 Gria3 Grik1 Grin1 Grip1 Guca1b Gucy1b3 Hnmt Matp Myo6 Ndufb9 Nr4a2 Olfr1507 Pde6a Penk1 Pnoc Ranbp17 Rgnef Rgr Rlbp1 Rpgrip1 Slc17a6 Slc5a8 Slc5a9 Snapap Syp Syt4 Tac1 Tac4 Thrb Tmc1 Tmod2 Usp14 V1rb8 Vamp2 Vdac3
8	GO:0007186 [6]: G-protein coupled receptor protein signaling pathway	106	106	1954	1781	8788	110.39	10.41	0.0	0.0	Adcy4 Adcy6 Adcy8 Adcy9 Admr Adora2a Adra2c Adrb1 Agtr2 Agtrl1 Avpr1a Bdkrb1 Calcrl Calm2 Calm3 Ccbp2 Cckar Ccl28 Ccr1 Ccr5 Ccr6 Ccrl2 Celsr2 Centd2 Chrm1 Chrm3 Cish Cmklr1 Csprs Cx3cr1 Dfy Dgka Dgkg Ednra Ednrb Eltd1 Entpd2 Fpr-rs2 Fpr1 Fzd3 Fzd4 Fzd6 Fzd9 Gabbr1 Gabrb1 Gabrg2 Gabrq Gcgr Gna14 Gnao1 Gng11 Gng13 Gpr110 Gpr34 Gpr50 Gpr56 Gprc5c Gprc5d Grm1 Grp Homer1 Homer2 Hrh3 Htr1d Htr5b Htr6 L…
9	GO:0007166 [5]: cell surface receptor linked signal transduction	169	169	1891	2133	8436	92.86	10.41	0.0	0.0	Acvr1b Acvr2 Acvrl1 Adamts10 Adamts4 Adcy4 Adcy6 Adcy8 Adcy9 Admr Adora2a Adra2c Adrb1 Aes Agtr2 Agtrl1 Avpr1a Bdkrb1 Bmp8a Calcrl Calm2 Calm3 Ccbp2 Cckar Ccl28 Ccr1 Ccr5 Ccr6 Ccrl2 Cd22 Celsr2 Centd2 Chrm1 Chrm3 Cish Clec1b Clnk Cmklr1 Csprs Cx3cr1 D0H4S114 Dfy Dgka Dgkg Dkk1 Dtx1 Dusp22 Dvl1 Ednra Ednrb Efna1 Eltd1 Entpd2 Epha1 Epha3 Ephb3 Ephb4 Fcer1a Fgf9 Flt3 Flt4 Foxo1 Fpr-rs2 Fpr1 Frzb Fzd…
10	GO:0050874 [3]: organismal physiological process	192	192	1868	2216	8353	83.04	10.41	0.0	0.0	9830147J24Rik Accn1 Ache Adn Afp Agt Ahsg Aldh7a1 Ambn Amelx Apoa2 Atp6v1b1 Avp Azgp1 Bteb1 C1qa C1qb C1qg C2 C6 C8a C8b Ccl11 Ccl19 Ccl27 Ccl28 Ccl6 Ccl8 Ccr1 Cd1d1 Cd7 Cd8b1 Cfi Chrm1 Chrm3 Chrng Clec2h Clps Creb3 Crp Csf3r Ctrl Cxcl13 Cxcl14 Cxcl16 Cxcl7 Cxcl9 Daf1 Dfy Ednra Ednrb Enam Entpd2 F10 F11 F13a1 F13b F2 F7 F8 Fcer1a Fgb Fgg Flt3 Flt3l Gabbr1 Gabrb1 Gabrg2 Gabrp Gabrq Gad1 Gad2 Gca G…
11	GO:0006091 [5]: generation of precursor metabolites and energy	164	164	1896	266	10303	57.33	10.41	64.43	57.12	1110020P15Rik 1300013B24Rik 1500040F11Rik 2310050C09Rik 2410011G03Rik Aass Acad8 Acadl Acadm Acads Acadsb Acadvl Acdc Aco1 Aco2 Acox1 Acox2 Aldoa Aldob Alox12b Aloxe3 Aox3 Atp5a1 Atp5b Atp5c1 Atp5e Atp5f1 Atp5g1 Atp5g2 Atp5g3 Atp5h Atp5j Atp5k Atp5l Atp5o Atp6v1d Atp6v1f Blvra Bpgm Cat Coq6 Cox4i1 Cox5a Cox5b Cox6a1 Cox6b1 Cox6c Cox7a1 Cox7a2 Cox7c Cox8a Cox8b Cyb5 Cyb561 Cybb Cyc1 Cyp11a1 Cyp24a…
12	GO:0007165 [4]: signal transduction	314	314	1746	2746	7823	55.06	10.41	0.0	0.0	5730466P16Rik 5830461H18Rik AW049765 Acdc Acvr1b Acvr2 Acvrl1 Adamts10 Adamts4 Adcy4 Adcy6 Adcy8 Adcy9 Admr Adora2a Adra2c Adrb1 Aes Agtr2 Agtrl1 Akap12 Ank1 Arf1 Arhgef7 Arl4 Arl5 Asb6 Asb8 Atp2a2 Avpr1a Baiap1 Baiap2 Bcar3 Bdkrb1 Bmp8a Bteb1 Calcrl Calm2 Calm3 Car8 Ccbp2 Cckar Ccl11 Ccl28 Ccl6 Ccl8 Ccr1 Ccr5 Ccr6 Ccrl2 Cd22 Cdc42ep4 Celsr2 Centa2 Centd2 Chn1 Chrm1 Chrm3 Cish Clec1b Clnk Clock C…
13	GO:0050875 [3]: cellular physiological process	1488	1488	572	6446	4123	44.71	10.41	51.25	44.64	0610009D07Rik 0610010D20Rik 0610033I05Rik 1110013G13Rik 1110015E22Rik 1110020P15Rik 1110030H18Rik 1190002H23Rik 1200007B05Rik 1300002A08Rik 1300013B24Rik 1300017J02Rik 1500040F11Rik 1700016G05Rik 1700040I03Rik 1700051E09Rik 1700113O17Rik 1700123K08Rik 1810010G06Rik 1810012H11Rik 1810035L17Rik 1810055D05Rik 2010005A06Rik 2310040A13Rik 2310050C09Rik 2410001H17Rik 2410011G03Rik 2610018G03Rik 2610042…
14	GO:0007154 [3]: cell communication	436	436	1624	3173	7396	31.1	10.41	0.0	0.0	2010005A06Rik 5730466P16Rik 5830461H18Rik 9430022F06Rik AW049765 Acdc Ache Acvr1b Acvr2 Acvrl1 Adam12 Adamts10 Adamts4 Adcy4 Adcy6 Adcy8 Adcy9 Admr Adora2a Adra2c Adrb1 Adrm1 Aes Agc1 Agtr2 Agtrl1 Akap12 Ank1 Aoc3 Arf1 Arhgef7 Arl4 Arl5 Asb6 Asb8 Atp2a2 Avpr1a Baiap1 Baiap2 Bcan Bcar3 Bdkrb1 Bmp8a Bteb1 C1qr1 Calcrl Calm2 Calm3 Car8 Catna2 Catns Ccbp2 Cckar Ccl11 Ccl28 Ccl6 Ccl8 Ccr1 Ccr5 Ccr6 Cc…
15	GO:0019752 [6]: carboxylic acid metabolism	111	111	1949	202	10367	30.37	10.41	37.41	31.49	0610010D20Rik 2610209A20Rik Acad8 Acadl Acadm Acads Acadsb Acadvl Acdc Aco2 Acox1 Acox2 Adipor2 Akr1d1 Alox12b Aloxe3 Arg1 Asl Aspa Ass1 Atp5g3 BC051244 Baat Bbox1 Bckdhb Bhmt Bhmt2 Bucs1 Cach Cdh16 Cdo1 Cmas Cpt1b Crat Crot Csad Ctbp2 Cyb5 Dci Dct Ddt Degs2 Dlat Dmgdh Ech1 Echs1 Ehhadh Elovl2 Elovl6 Fah Fcer1a Fh1 Folr1 Ftcd Gad1 Gad2 Gatm Gne Got1 Grhpr Gstz1 Gulo Hadhb Hal Harsl Hgd Hibadh Hpd…
16	GO:0006082 [5]: organic acid metabolism	111	111	1949	202	10367	30.37	10.41	37.41	31.49	0610010D20Rik 2610209A20Rik Acad8 Acadl Acadm Acads Acadsb Acadvl Acdc Aco2 Acox1 Acox2 Adipor2 Akr1d1 Alox12b Aloxe3 Arg1 Asl Aspa Ass1 Atp5g3 BC051244 Baat Bbox1 Bckdhb Bhmt Bhmt2 Bucs1 Cach Cdh16 Cdo1 Cmas Cpt1b Crat Crot Csad Ctbp2 Cyb5 Dci Dct Ddt Degs2 Dlat Dmgdh Ech1 Echs1 Ehhadh Elovl2 Elovl6 Fah Fcer1a Fh1 Folr1 Ftcd Gad1 Gad2 Gatm Gne Got1 Grhpr Gstz1 Gulo Hadhb Hal Harsl Hgd Hibadh Hpd…
17	GO:0008152 [3]: metabolism	1079	1079	981	4523	6046	28.38	10.41	34.7	29.0	0610009D07Rik 0610010D20Rik 0610033I05Rik 0610038K03Rik 1110013G13Rik 1110015E22Rik 1110020P15Rik 1300002A08Rik 1300012D20Rik 1300013B24Rik 1500040F11Rik 1600020H07Rik 1700016G05Rik 1700040I03Rik 1700051E09Rik 1700113O17Rik 1810010G06Rik 1810022C23Rik 1810035L17Rik 1810055D05Rik 2010005A06Rik 2010321J07Rik 2310001A20Rik 2310050C09Rik 2410001H17Rik 2410011G03Rik 2610018G03Rik 2610209A20Rik 2810004…
18	GO:0006118 [6]: electron transport	103	103	1957	189	10380	27.34	10.41	34.38	28.86	1110020P15Rik 1300013B24Rik 1500040F11Rik 2310050C09Rik 2410011G03Rik Aass Acad8 Acadl Acadm Acads Acadsb Acadvl Acox1 Acox2 Alox12b Aloxe3 Aox3 Blvra Cat Coq6 Cox4i1 Cox5a Cox5b Cox6a1 Cox6b1 Cox6c Cox7a1 Cox7a2 Cox7c Cox8a Cox8b Cyb5 Cyb561 Cybb Cyc1 Cyp11a1 Cyp24a1 Cyp27a1 Cyp2a12 Cyp2b19 Cyp2c29 Cyp2c37 Cyp2c39 Cyp2d10 Cyp2d9 Cyp2e1 Cyp2f2 Cyp2j5 Cyp2j6 Cyp2s1 Cyp3a11 Cyp3a13 Cyp3a16 Cyp3a25 …
19	GO:0006810 [4]: transport	419	419	1641	1434	9135	25.58	10.41	32.09	26.73	1110030H18Rik 1200007B05Rik 1300013B24Rik 1300017J02Rik 1700123K08Rik 1810010G06Rik 1810012H11Rik 2310040A13Rik 2610042O14Rik 2900046G09Rik 4632408A20Rik 5730438N18Rik AI317395 Abca8a Abcb10 Abcb11 Abcb4 Abcb6 Abcc2 Abcc9 Abcd3 Abcg2 Abcg5 Abtb1 Accn1 Acdc Actr10 Afp Akap12 Alb1 Ambp Ap1m2 Ap3s1 Ap4s1 Apba2 Apoa2 Apoa5 Apoc1 Apoc2 Apoc3 Apoc4 Apom Aqp2 Aqp4 Aqp5 Aqp7 Arf1 Arfgap3 Arl4 Arl5 Asgr2 …
20	GO:0051234 [4]: establishment of localization	419	419	1641	1437	9132	25.3	10.41	31.81	26.59	1110030H18Rik 1200007B05Rik 1300013B24Rik 1300017J02Rik 1700123K08Rik 1810010G06Rik 1810012H11Rik 2310040A13Rik 2610042O14Rik 2900046G09Rik 4632408A20Rik 5730438N18Rik AI317395 Abca8a Abcb10 Abcb11 Abcb4 Abcb6 Abcc2 Abcc9 Abcd3 Abcg2 Abcg5 Abtb1 Accn1 Acdc Actr10 Afp Akap12 Alb1 Ambp Ap1m2 Ap3s1 Ap4s1 Apba2 Apoa2 Apoa5 Apoc1 Apoc2 Apoc3 Apoc4 Apom Aqp2 Aqp4 Aqp5 Aqp7 Arf1 Arfgap3 Arl4 Arl5 Asgr2 …
21	GO:0051179 [3]: localization	420	420	1640	1453	9116	24.26	10.41	30.76	25.65	1110030H18Rik 1200007B05Rik 1300013B24Rik 1300017J02Rik 1700123K08Rik 1810010G06Rik 1810012H11Rik 2310040A13Rik 2610042O14Rik 2900046G09Rik 4632408A20Rik 5730438N18Rik AI317395 Abca8a Abcb10 Abcb11 Abcb4 Abcb6 Abcc2 Abcc9 Abcd3 Abcg2 Abcg5 Abtb1 Accn1 Acdc Actr10 Afp Akap12 Alb1 Ambp Ap1m2 Ap3s1 Ap4s1 Apba2 Apoa2 Apoa5 Apoc1 Apoc2 Apoc3 Apoc4 Apom Aqp2 Aqp4 Aqp5 Aqp7 Arf1 Arfgap3 Arl4 Arl5 Asgr2 …
22	GO:0044237 [4]: cellular metabolism	997	997	1063	4269	6300	19.01	10.41	25.2	20.29	0610009D07Rik 0610010D20Rik 0610033I05Rik 1110013G13Rik 1110015E22Rik 1110020P15Rik 1300002A08Rik 1300013B24Rik 1500040F11Rik 1700016G05Rik 1700040I03Rik 1700051E09Rik 1700113O17Rik 1810035L17Rik 1810055D05Rik 2010005A06Rik 2310050C09Rik 2410001H17Rik 2410011G03Rik 2610018G03Rik 2610209A20Rik 2810004N20Rik 3110056O03Rik 4732429I09Rik 5330414D10Rik A230102I05Rik A2bp1 A830023I12Rik AI317395 AI4817…
23	GO:0006119 [6]: oxidative phosphorylation	25	25	2035	13	10556	17.88	10.41	25.23	20.29	1110020P15Rik Atp5a1 Atp5b Atp5c1 Atp5e Atp5f1 Atp5g1 Atp5g2 Atp5g3 Atp5h Atp5j Atp5k Atp5l Atp5o Atp6v1d Atp6v1f Cyc1 Ndufb9 Ndufc2 Ndufs3 Ndufs7 Ndufv1 Ndufv2 Uqcrb Uqcrh
24	GO:0051186 [5]: cofactor metabolism	53	53	2007	76	10493	17.76	10.41	24.9	20.08	2610209A20Rik Acas2l Ak1 Alas1 Alas2 Atp5a1 Atp5b Atp5c1 Atp5d Atp5e Atp5f1 Atp5g1 Atp5g2 Atp5g3 Atp5h Atp5j Atp5j2 Atp5k Atp5l Atp5o Atp6v1b1 Atp6v1d Atp6v1f Blvra Cach Coq6 Coq7 Dlat Ehhadh Fech Folr1 Gstk1 Gstt1 Gstt2 Gstt3 Hebp1 Hibadh Hmgcs1 Hmgcs2 Idh1 Kynu Mgst1 Mlycd Pcca Pdk2 Pte2b Qprt Scp2 Taldo1 Tpi1 Tpk1 Uros Vkorc1
25	GO:0006968 [4]: cellular defense response	4	4	2056	200	10369	17.6	10.41	0.0	0.0	Cd1d1 Clec2h Il1rap Prkcq
26	GO:0015980 [6]: energy derivation by oxidation of organic compounds	49	49	2011	67	10502	17.17	10.41	24.33	19.59	Acdc Aco1 Aco2 Aldoa Aldob Atp5g3 Bpgm D3Bwg0562e Dlat Dlst Eno3 Fbp1 Fh1 G6pc Gpd1 Gyg1 Gys2 Hibadh Idh1 Idh2 Idh3a Idh3b Idh3g Kl Ldh1 Ldh2 Lrrc16 Mdh1 Mdh2 Pck1 Pcx Pdhb Pfkm Pgam2 Pgk2 Phkg1 Phkg2 Ppp1cb Ppp1r1a Ppp1r3c Pygb Pygl Pygm Sdha Sdhd Slc37a4 Suclg1 Taldo1 Tpi1
27	GO:0006732 [6]: coenzyme metabolism	45	45	2015	64	10505	14.42	10.41	21.57	16.9	2610209A20Rik Acas2l Atp5a1 Atp5b Atp5c1 Atp5d Atp5e Atp5f1 Atp5g1 Atp5g2 Atp5g3 Atp5h Atp5j Atp5j2 Atp5k Atp5l Atp5o Atp6v1b1 Atp6v1d Atp6v1f Cach Coq6 Coq7 Dlat Ehhadh Folr1 Gstk1 Gstt1 Gstt2 Gstt3 Hibadh Hmgcs1 Hmgcs2 Idh1 Kynu Mgst1 Mlycd Pdk2 Pte2b Qprt Scp2 Taldo1 Tpi1 Tpk1 Vkorc1
28	GO:0044262 [6]: cellular carbohydrate metabolism	65	65	1995	128	10441	13.02	10.41	20.02	15.42	Acdc Aco1 Aco2 Agc1 Aldoa Aldob Atp5g3 B3galt2 B4galt1 Bpgm Cmas Col11a1 D3Bwg0562e Dlat Dlst Eno3 Fabp5 Fbp1 Fh1 Fn3k G6pc Gne Gpd1 Gyg1 Gys2 Hibadh Idh1 Idh2 Idh3a Idh3b Idh3g Ins1 Itih3 Itpka Lalba Ldh1 Ldh2 Lrrc16 Mdh1 Mdh2 Nagk Pck1 Pcx Pdhb Pfkm Pgam2 Pgk2 Pglyrp1 Phkg1 Phkg2 Ppp1cb Ppp1r1a Ppp1r3c Pygb Pygl Pygm Sdha Sdhd Slc2a8 Slc37a4 St6galnac1 Suclg1 Taldo1 Tpi1 Xlkd1
29	GO:0044248 [5]: cellular catabolism	166	166	1894	500	10069	12.93	10.41	19.57	15.04	1300002A08Rik 1700016G05Rik 1700040I03Rik 3110056O03Rik AI317395 Acad8 Ace Ace2 Ache Adam12 Adam1b Adamdec1 Adamts10 Adamts15 Adamts4 Adamts7 Adamts8 Adcy8 Adn Aldoa Aldob Anpep Arg1 Asl Aspa BC051244 Bckdhb Bhmt Bhmt2 Blmh Blvra Bpgm C2 Capn3 Capn5 Capn9 Casp1 Cblc Cdo1 Cfi Cnp1 Corin Cpa1 Cpa3 Cpb1 Cpe Cpxm1 Csad Ctrl Ctsc Ctsg Ctsh Ctsk Ctsw Dhh Dio2 Dlat Dmgdh Dnahc11 Dnase1l3 Dnase2a Dpp6 Ec…
30	GO:0006811 [5]: ion transport	145	145	1915	420	10149	12.58	10.41	19.25	14.78	1300017J02Rik 1810010G06Rik Abcc9 Accn1 Acdc Atp1a1 Atp1a3 Atp1b1 Atp1b4 Atp2a2 Atp4b Atp5a1 Atp5b Atp5c1 Atp5d Atp5e Atp5f1 Atp5g1 Atp5g2 Atp5g3 Atp5h Atp5j Atp5j2 Atp5k Atp5l Atp5o Atp6v0a1 Atp6v1b1 Atp6v1d Atp6v1f Atp7b Atp9a C1qa C1qb C1qg C1ql3 C80638 Cacna1d Cacna1s Camk2b Ccs Chrng Clcn2 Clcn4-2 Clcnkb Col10a1 Col11a1 Col12a1 Col1a1 Col1a2 Col3a1 Col4a1 Col4a2 Col6a2 Col9a1 Col9a2 Emid1 Em…
31	GO:0009056 [4]: catabolism	180	180	1880	563	10006	12.22	10.41	18.81	14.5	1300002A08Rik 1700016G05Rik 1700040I03Rik 3110056O03Rik AI317395 Acad8 Ace Ace2 Ache Adam12 Adam1b Adamdec1 Adamts10 Adamts15 Adamts4 Adamts7 Adamts8 Adcy8 Adn Adpn Aldoa Aldob Anpep Apoc2 Apoc3 Arg1 Asl Aspa BC051244 Bckdhb Bhmt Bhmt2 Blmh Blvra Bpgm C2 Capn3 Capn5 Capn9 Casp1 Cblc Cdo1 Cfi Clps Cnp1 Corin Cpa1 Cpa3 Cpb1 Cpe Cpxm1 Csad Ctrl Ctsc Ctsg Ctsh Ctsk Ctsw Dhh Dio2 Dlat Dmgdh Dnahc11 Dn…
32	GO:0009058 [4]: biosynthesis	200	200	1860	646	9923	12.15	10.41	18.7	14.43	0610010D20Rik 0610038K03Rik 1110013G13Rik 2310001A20Rik 2610209A20Rik Acdc Aco1 Adcy4 Adcy6 Adcy8 Adcy9 Adssl1 Agc1 Akr1d1 Alas1 Alas2 Alox12b Aloxe3 Arbp Asl Ass1 Atp5a1 Atp5b Atp5c1 Atp5d Atp5e Atp5f1 Atp5g1 Atp5g2 Atp5g3 Atp5h Atp5j Atp5j2 Atp5k Atp5l Atp5o Atp6v1b1 Atp6v1d Atp6v1f B3galt2 B3gnt5 B4galt1 BC051244 Bbox1 Bhmt Bhmt2 Bucs1 Cd1d1 Cdh16 Cmas Coq6 Coq7 Ctbp2 Cyp11a1 D3Bwg0562e Dalrd3…
33	GO:0006936 [3]: muscle contraction	28	28	2032	28	10541	11.83	10.41	19.08	14.66	Actn2 Atp2a2 Casq1 Casq2 Chrm3 Mybph Myh11 Myh3 Myh4 Myh6 Myh7 Myh8 Myom1 Myom2 Nmu Pde4b Smpx Tnnc1 Tnnc2 Tnni1 Tnni2 Tnni3 Tnnt1 Tnnt2 Tnnt3 Tpm1 Tpm3 Wdr21
34	GO:0050878 [4]: regulation of body fluids	26	26	2034	24	10545	11.63	10.41	18.89	14.53	Entpd2 F10 F11 F13a1 F13b F2 F7 F8 Fgb Fgg Gp1ba Guca1b Guca2b Klkb1 Kng1 Nfe2 P2ry12 Plg Proc Proz Ptger3 Rab27a Serpinc1 Serpind1 Serping1 Tfpi2
35	GO:0044255 [5]: cellular lipid metabolism	98	98	1962	249	10320	11.59	10.41	18.4	14.23	2810004N20Rik AU041707 Acadl Acadm Acads Acadsb Acadvl Acdc Acox1 Acox2 Adh1 Adh5 Adipor2 Afp Agpat3 Akr1b7 Akr1c6 Akr1d1 Aldh8a1 Alox12b Aloxe3 B3gnt5 B4galt6 Baat Bucs1 Cach Cdipt Cept1 Cmas Cnbp1 Cpt1b Crat Crot Cyb5 Cyp11a1 Cyp7b1 Dci Degs2 Dgat2 Dhcr7 Ech1 Echs1 Ehhadh Elovl2 Elovl6 Fcer1a Gm2a Gne Gpld1 H2-Ke6 Hadhb Hmgcs1 Hmgcs2 Hpgd Hsd11b1 Hsd17b2 Hsd17b4 Hsd3b1 Hsd3b2 Hsd3b3 Hsd3b4 Hsd3…
36	GO:0006092 [7]: main pathways of carbohydrate metabolism	35	35	2025	46	10523	11.36	10.41	18.53	14.32	Acdc Aco1 Aco2 Aldoa Aldob Atp5g3 Bpgm Dlat Dlst Eno3 Fbp1 Fh1 Gpd1 Hibadh Idh1 Idh2 Idh3a Idh3b Idh3g Ldh1 Ldh2 Lrrc16 Mdh1 Mdh2 Pck1 Pcx Pdhb Pfkm Pgam2 Pgk2 Sdha Sdhd Suclg1 Taldo1 Tpi1
37	GO:0006629 [5]: lipid metabolism	116	116	1944	318	10251	11.29	10.41	18.04	13.99	1600020H07Rik 2810004N20Rik 4632408A20Rik AU041707 Acadl Acadm Acads Acadsb Acadvl Acdc Acox1 Acox2 Adh1 Adh5 Adipor2 Adpn Afp Agpat3 Akr1b7 Akr1c6 Akr1d1 Aldh1a3 Aldh8a1 Alox12b Aloxe3 Apoc2 Apoc3 B3gnt5 B4galt6 Baat Bucs1 Cach Cdipt Cept1 Cidea Clps Cmas Cnbp1 Cpt1b Crat Crot Cyb5 Cyp11a1 Cyp7b1 Dci Degs2 Dgat2 Dhcr7 Ech1 Echs1 Ehhadh Elovl2 Elovl6 Fabp5 Fcer1a Gm2a Gne Gpld1 Gria3 H2-Ke6 Hadhb…
38	GO:0044249 [5]: cellular biosynthesis	191	191	1869	619	9950	11.14	10.41	17.68	13.71	0610010D20Rik 1110013G13Rik 2610209A20Rik Acdc Aco1 Adcy4 Adcy6 Adcy8 Adcy9 Adssl1 Agc1 Akr1d1 Alas1 Alas2 Alox12b Aloxe3 Arbp Asl Ass1 Atp5a1 Atp5b Atp5c1 Atp5d Atp5e Atp5f1 Atp5g1 Atp5g2 Atp5g3 Atp5h Atp5j Atp5j2 Atp5k Atp5l Atp5o Atp6v1b1 Atp6v1d Atp6v1f B3galt2 B3gnt5 B4galt1 BC051244 Bbox1 Bhmt Bhmt2 Bucs1 Cd1d1 Cdh16 Cmas Coq6 Coq7 Ctbp2 Cyp11a1 D3Bwg0562e Dalrd3 Dct Ddt Degs2 Dgat2 Dpm2 Ee…
39	GO:0006817 [8]: phosphate transport	24	24	2036	21	10548	10.92	10.41	18.2	14.09	Acdc C1qa C1qb C1qg C1ql3 Col10a1 Col11a1 Col12a1 Col1a1 Col1a2 Col3a1 Col4a1 Col4a2 Col6a2 Col9a1 Col9a2 Emid1 Emid2 Marco Mbl1 Sftpa1 Slc20a2 Slc34a1 Slc34a2
40	GO:0009063 [7]: amino acid catabolism	22	22	2038	17	10552	10.88	10.41	18.18	14.09	Acad8 Arg1 Asl Aspa BC051244 Bckdhb Bhmt Bhmt2 Cdo1 Csad Dmgdh Fah Ftcd Gstz1 Hal Hgd Hpd Kynu Mccc1 Pah Prodh2 Tat
41	GO:0005975 [5]: carbohydrate metabolism	86	86	1974	211	10358	10.72	10.41	17.56	13.62	AV071179 Acdc Aco1 Aco2 Agc1 Aldh1b1 Aldoa Aldob Amy1 Amy2 Atp5g3 B3galt2 B4galt1 B4galt6 Bpgm Chi3l1 Cmas Col11a1 D3Bwg0562e Dlat Dlst Eno3 Fabp5 Fbp1 Fh1 Fn3k G6pc Galm Gckr Gk2 Glb1 Gne Gpd1 Gyg1 Gys2 Hibadh Idh1 Idh2 Idh3a Idh3b Idh3g Idua Ins1 Itih3 Itpka Kl Lalba Ldh1 Ldh2 Lrrc16 Lyzl4 Lyzs Lzp-s Man2c1 Mdh1 Mdh2 Mpi1 Nagk Neu2 Nt5m Pck1 Pcx Pdhb Pfkm Pgam2 Pgk2 Pglyrp1 Phkg1 Phkg2 Ppp1cb P…
42	GO:0006099 [8]: tricarboxylic acid cycle	16	16	2044	7	10562	10.44	10.41	17.81	13.8	Aco1 Aco2 Atp5g3 Dlst Fh1 Idh1 Idh2 Idh3a Idh3b Idh3g Mdh1 Mdh2 Pdhb Sdha Sdhd Suclg1
43	GO:0007599 [5]: hemostasis	23	23	2037	23	10546	8.67	10.41	15.93	12.02	Entpd2 F10 F11 F13a1 F13b F2 F7 F8 Fgb Fgg Gp1ba Klkb1 Kng1 Nfe2 P2ry12 Plg Proc Proz Rab27a Serpinc1 Serpind1 Serping1 Tfpi2
44	GO:0006753 [8]: nucleoside phosphate metabolism	18	18	2042	13	10556	8.4	10.41	15.72	11.87	Atp5a1 Atp5b Atp5c1 Atp5d Atp5e Atp5f1 Atp5g1 Atp5g2 Atp5g3 Atp5h Atp5j Atp5j2 Atp5k Atp5l Atp5o Atp6v1b1 Atp6v1d Atp6v1f
45	GO:0006754 [7]: ATP biosynthesis	18	18	2042	13	10556	8.4	10.41	15.72	11.87	Atp5a1 Atp5b Atp5c1 Atp5d Atp5e Atp5f1 Atp5g1 Atp5g2 Atp5g3 Atp5h Atp5j Atp5j2 Atp5k Atp5l Atp5o Atp6v1b1 Atp6v1d Atp6v1f
46	GO:0006820 [6]: anion transport	46	46	2014	88	10481	8.23	10.41	15.24	11.46	Acdc C1qa C1qb C1qg C1ql3 Clcn2 Clcn4-2 Clcnkb Col10a1 Col11a1 Col12a1 Col1a1 Col1a2 Col3a1 Col4a1 Col4a2 Col6a2 Col9a1 Col9a2 Emid1 Emid2 Gabrb1 Gabrg2 Gabrq Marco Mbl1 P2ry6 Prkwnk4 Ptger3 Sftpa1 Slc10a2 Slc12a2 Slc16a7 Slc16a8 Slc20a2 Slc22a18 Slc22a6 Slc26a1 Slc26a2 Slc34a1 Slc34a2 Slc4a1 Slc4a10 Slco1a1 Tst Vdac3
47	GO:0009310 [6]: amine catabolism	23	23	2037	24	10545	8.18	10.41	15.42	11.61	Acad8 Arg1 Asl Aspa BC051244 Bckdhb Bhmt Bhmt2 Cdo1 Csad Dio2 Dmgdh Fah Ftcd Gstz1 Hal Hgd Hpd Kynu Mccc1 Pah Prodh2 Tat
48	GO:0046034 [6]: ATP metabolism	19	19	2041	16	10553	7.77	10.41	15.06	11.31	Ak1 Atp5a1 Atp5b Atp5c1 Atp5d Atp5e Atp5f1 Atp5g1 Atp5g2 Atp5g3 Atp5h Atp5j Atp5j2 Atp5k Atp5l Atp5o Atp6v1b1 Atp6v1d Atp6v1f
49	GO:0009142 [7]: nucleoside triphosphate biosynthesis	21	21	2039	21	10548	7.41	10.41	14.66	10.94	Atp5a1 Atp5b Atp5c1 Atp5d Atp5e Atp5f1 Atp5g1 Atp5g2 Atp5g3 Atp5h Atp5j Atp5j2 Atp5k Atp5l Atp5o Atp6v1b1 Atp6v1d Atp6v1f Nme3 Nme5 Tyki
50	GO:0006631 [6]: fatty acid metabolism	43	43	2017	82	10487	7.39	10.41	14.41	10.8	Acadl Acadm Acads Acadsb Acadvl Acdc Acox1 Acox2 Adipor2 Alox12b Aloxe3 Bucs1 Cach Cpt1b Crat Crot Cyb5 Dci Degs2 Ech1 Echs1 Ehhadh Elovl2 Elovl6 Fcer1a Hadhb Hpgd Hsd17b4 Ltc4s Mlycd Pecr Phyh Pte2b Ptgds Sah Scd1 Scd2 Scp2 Slc27a2 Slc27a4 Slc27a5 Tbxas1 Tpi1
51	GO:0006519 [5]: amino acid and derivative metabolism	56	56	2004	125	10444	7.32	10.41	14.24	10.65	0610010D20Rik Acad8 Arg1 Asl Aspa Ass1 BC051244 Bbox1 Bckdhb Bhmt Bhmt2 Cdh16 Cdo1 Ckm Ckmt2 Csad Ctbp2 Dct Ddt Dio2 Dmgdh Fah Ftcd Gad1 Gad2 Gatm Got1 Grhpr Gstz1 Hal Harsl Hgd Hibadh Hpd Hs3st3b1 Kynu Mat2a Matp Mccc1 Nags Npl Nr4a2 Oaz1 Oaz2 Otc P4hb Pah Prodh2 Pycr1 Sars2 Si Slc22a17 Slc7a7 Srr Tat Ttr
52	GO:0009145 [8]: purine nucleoside triphosphate biosynthesis	20	20	2040	19	10550	7.29	10.41	14.55	10.91	Atp5a1 Atp5b Atp5c1 Atp5d Atp5e Atp5f1 Atp5g1 Atp5g2 Atp5g3 Atp5h Atp5j Atp5j2 Atp5k Atp5l Atp5o Atp6v1b1 Atp6v1d Atp6v1f Nme3 Nme5
53	GO:0009201 [8]: ribonucleoside triphosphate biosynthesis	20	20	2040	19	10550	7.29	10.41	14.55	10.91	Atp5a1 Atp5b Atp5c1 Atp5d Atp5e Atp5f1 Atp5g1 Atp5g2 Atp5g3 Atp5h Atp5j Atp5j2 Atp5k Atp5l Atp5o Atp6v1b1 Atp6v1d Atp6v1f Nme3 Nme5
54	GO:0009206 [9]: purine ribonucleoside triphosphate biosynthesis	20	20	2040	19	10550	7.29	10.41	14.55	10.91	Atp5a1 Atp5b Atp5c1 Atp5d Atp5e Atp5f1 Atp5g1 Atp5g2 Atp5g3 Atp5h Atp5j Atp5j2 Atp5k Atp5l Atp5o Atp6v1b1 Atp6v1d Atp6v1f Nme3 Nme5
55	GO:0009199 [8]: ribonucleoside triphosphate metabolism	21	21	2039	22	10547	6.91	10.41	14.16	10.61	Ak1 Atp5a1 Atp5b Atp5c1 Atp5d Atp5e Atp5f1 Atp5g1 Atp5g2 Atp5g3 Atp5h Atp5j Atp5j2 Atp5k Atp5l Atp5o Atp6v1b1 Atp6v1d Atp6v1f Nme3 Nme5
56	GO:0009205 [9]: purine ribonucleoside triphosphate metabolism	21	21	2039	22	10547	6.91	10.41	14.16	10.61	Ak1 Atp5a1 Atp5b Atp5c1 Atp5d Atp5e Atp5f1 Atp5g1 Atp5g2 Atp5g3 Atp5h Atp5j Atp5j2 Atp5k Atp5l Atp5o Atp6v1b1 Atp6v1d Atp6v1f Nme3 Nme5
57	GO:0006520 [6]: amino acid metabolism	46	46	2014	94	10475	6.84	10.41	13.82	10.34	0610010D20Rik Acad8 Arg1 Asl Aspa Ass1 BC051244 Bckdhb Bhmt Bhmt2 Cdh16 Cdo1 Csad Ctbp2 Dct Ddt Dmgdh Fah Ftcd Gad1 Gad2 Got1 Grhpr Gstz1 Hal Harsl Hgd Hibadh Hpd Hs3st3b1 Kynu Mat2a Matp Mccc1 Nags Npl Otc Pah Prodh2 Pycr1 Sars2 Si Slc22a17 Slc7a7 Srr Tat
58	GO:0007517 [5]: muscle development	45	45	2015	91	10478	6.79	10.41	13.77	10.31	Calml4 Capn3 Casq1 Casq2 Col19a1 Csrp3 Cutl1 Dgkg Eln Etv1 Fhl1 Gca Guca1b Ky Mb Mybph Myf6 Myh11 Myh3 Myh4 Myh6 Myh7 Myh8 Myl1 Myl2 Myl4 Myl7 Mylpf Myom1 Myom2 Pdlim3 Phkg1 Plg Pvalb Tagln3 Tnnc1 Tnnc2 Tnni1 Tnni2 Tnni3 Tnnt1 Tnnt2 Tnnt3 Tpm1 Tpm3
59	GO:0009057 [5]: macromolecule catabolism	136	136	1924	438	10131	6.63	10.41	13.17	9.85	1300002A08Rik 1700016G05Rik 1700040I03Rik 3110056O03Rik AI317395 Ace Ace2 Adam12 Adam1b Adamdec1 Adamts10 Adamts15 Adamts4 Adamts7 Adamts8 Adcy8 Adn Aldoa Aldob Anpep Blmh Bpgm C2 Capn3 Capn5 Capn9 Casp1 Cblc Cfi Corin Cpa1 Cpa3 Cpb1 Cpe Cpxm1 Ctrl Ctsc Ctsg Ctsh Ctsk Ctsw Dhh Dlat Dnahc11 Dpp6 Ecel1 Ela2 Eno3 Enpep F10 F11 F12 F2 F7 Fap Fbxo17 Gpr50 Gzmb H2-Bf Hibadh Hpn Htra3 Kel Klk11 Klk13 Kl…
60	GO:0015985 [7]: energy coupled proton transport, down electrochemical gradient	15	15	2045	10	10559	6.56	10.41	13.89	10.38	Atp5a1 Atp5b Atp5c1 Atp5e Atp5f1 Atp5g1 Atp5g2 Atp5g3 Atp5h Atp5j Atp5k Atp5l Atp5o Atp6v1d Atp6v1f
61	GO:0015986 [7]: ATP synthesis coupled proton transport	15	15	2045	10	10559	6.56	10.41	13.89	10.38	Atp5a1 Atp5b Atp5c1 Atp5e Atp5f1 Atp5g1 Atp5g2 Atp5g3 Atp5h Atp5j Atp5k Atp5l Atp5o Atp6v1d Atp6v1f
62	GO:0050817 [3]: coagulation	21	21	2039	23	10546	6.45	10.01	13.67	10.26	Entpd2 F10 F11 F13a1 F13b F2 F7 F8 Fgb Fgg Klkb1 Kng1 P2ry12 Plg Proc Proz Rab27a Serpinc1 Serpind1 Serping1 Tfpi2
63	GO:0007596 [4]: blood coagulation	21	21	2039	23	10546	6.45	10.01	13.67	10.26	Entpd2 F10 F11 F13a1 F13b F2 F7 F8 Fgb Fgg Klkb1 Kng1 P2ry12 Plg Proc Proz Rab27a Serpinc1 Serpind1 Serping1 Tfpi2
64	GO:0044265 [6]: cellular macromolecule catabolism	132	132	1928	424	10145	6.39	10.01	12.93	9.65	1300002A08Rik 1700016G05Rik 1700040I03Rik 3110056O03Rik AI317395 Ace Ace2 Adam12 Adam1b Adamdec1 Adamts10 Adamts15 Adamts4 Adamts7 Adamts8 Adcy8 Adn Aldoa Aldob Anpep Blmh Bpgm C2 Capn3 Capn5 Capn9 Casp1 Cblc Cfi Corin Cpa1 Cpa3 Cpb1 Cpe Cpxm1 Ctrl Ctsc Ctsg Ctsh Ctsk Ctsw Dhh Dlat Dnahc11 Dpp6 Ecel1 Ela2 Eno3 Enpep F10 F11 F12 F2 F7 Fap Gpr50 Gzmb H2-Bf Hibadh Hpn Htra3 Kel Klk11 Klk13 Klk16 Klk…
65	GO:0051188 [6]: cofactor biosynthesis	29	29	2031	44	10525	6.36	10.01	13.48	10.09	2610209A20Rik Alas1 Alas2 Atp5a1 Atp5b Atp5c1 Atp5d Atp5e Atp5f1 Atp5g1 Atp5g2 Atp5g3 Atp5h Atp5j Atp5j2 Atp5k Atp5l Atp5o Atp6v1b1 Atp6v1d Atp6v1f Coq6 Coq7 Fech Kynu Qprt Tpk1 Uros Vkorc1
66	GO:0015992 [6]: proton transport	22	22	2038	26	10543	6.18	10.01	13.39	10.04	Atp1b4 Atp4b Atp5a1 Atp5b Atp5c1 Atp5d Atp5e Atp5f1 Atp5g1 Atp5g2 Atp5g3 Atp5h Atp5j Atp5j2 Atp5k Atp5l Atp5o Atp6v0a1 Atp6v1b1 Atp6v1d Atp6v1f Nnt
67	GO:0006941 [4]: striated muscle contraction	11	11	2049	4	10565	6.01	9.72	13.39	10.04	Casq2 Mybph Myh11 Myh3 Myh4 Myh6 Myh7 Myh8 Myom1 Myom2 Smpx
68	GO:0009144 [8]: purine nucleoside triphosphate metabolism	21	21	2039	24	10545	5.99	9.72	13.21	9.88	Ak1 Atp5a1 Atp5b Atp5c1 Atp5d Atp5e Atp5f1 Atp5g1 Atp5g2 Atp5g3 Atp5h Atp5j Atp5j2 Atp5k Atp5l Atp5o Atp6v1b1 Atp6v1d Atp6v1f Nme3 Nme5
69	GO:0009141 [7]: nucleoside triphosphate metabolism	22	22	2038	27	10542	5.76	9.5	12.96	9.66	Ak1 Atp5a1 Atp5b Atp5c1 Atp5d Atp5e Atp5f1 Atp5g1 Atp5g2 Atp5g3 Atp5h Atp5j Atp5j2 Atp5k Atp5l Atp5o Atp6v1b1 Atp6v1d Atp6v1f Nme3 Nme5 Tyki
70	GO:0009308 [5]: amine metabolism	60	60	2000	149	10420	5.56	9.31	12.4	9.15	0610010D20Rik Acad8 Arg1 Asl Aspa Ass1 BC051244 Bbox1 Bckdhb Bhmt Bhmt2 Cdh16 Cdo1 Cmas Csad Ctbp2 Dct Ddt Dio2 Dmgdh Fah Fn3k Ftcd Gad1 Gad2 Gatm Gne Got1 Grhpr Gstz1 Hal Harsl Hgd Hibadh Hpd Hs3st3b1 Itih3 Kynu Mat2a Matp Mccc1 Nagk Nags Npl Nr4a2 Oaz1 Oaz2 Otc P4hb Pah Prodh2 Pycr1 Sars2 Si Slc22a17 Slc7a7 Srr Tat Ttr Xlkd1
71	GO:0015672 [7]: monovalent inorganic cation transport	63	63	1997	161	10408	5.39	9.03	12.2	8.97	Abcc9 Accn1 Atp1a1 Atp1a3 Atp1b1 Atp1b4 Atp4b Atp5a1 Atp5b Atp5c1 Atp5d Atp5e Atp5f1 Atp5g1 Atp5g2 Atp5g3 Atp5h Atp5j Atp5j2 Atp5k Atp5l Atp5o Atp6v0a1 Atp6v1b1 Atp6v1d Atp6v1f Gria2 Gria3 Grik1 Grin1 Kcna1 Kcna4 Kcna5 Kcna7 Kcnc3 Kcnd2 Kcnd3 Kcne1 Kcne3 Kcne4 Kcnj10 Kcnj2 Kcnj8 Kcnk1 Kcnk5 Kcnmb4 Kcnn4 Kcnq2 Nnt Scn11a Scn3b Scn4a Scn7a Scnn1b Scnn1g Slc10a2 Slc12a2 Slc34a1 Slc5a1 Slc5a3 Slc5a8 …
72	GO:0042775 [8]: ATP synthesis coupled electron transport (sensu Eukaryota)	9	9	2051	2	10567	5.23	8.91	12.64	9.38	1110020P15Rik Ndufb9 Ndufc2 Ndufs3 Ndufs7 Ndufv1 Ndufv2 Uqcrb Uqcrh
73	GO:0009150 [8]: purine ribonucleotide metabolism	23	23	2037	32	10537	4.84	8.8	12.0	8.81	Ak1 Atp5a1 Atp5b Atp5c1 Atp5d Atp5e Atp5f1 Atp5g1 Atp5g2 Atp5g3 Atp5h Atp5j Atp5j2 Atp5k Atp5l Atp5o Atp6v1b1 Atp6v1d Atp6v1f Entpd2 Nme3 Nme5 Papss1
74	GO:0006937 [4]: regulation of muscle contraction	12	12	2048	7	10562	4.75	8.62	12.09	8.88	Atp2a2 Casq1 Casq2 Nmu Tnnc1 Tnnc2 Tnni1 Tnni2 Tnni3 Tnnt1 Tnnt3 Tpm3
75	GO:0009152 [8]: purine ribonucleotide biosynthesis	21	21	2039	27	10542	4.75	8.62	11.93	8.75	Atp5a1 Atp5b Atp5c1 Atp5d Atp5e Atp5f1 Atp5g1 Atp5g2 Atp5g3 Atp5h Atp5j Atp5j2 Atp5k Atp5l Atp5o Atp6v1b1 Atp6v1d Atp6v1f Nme3 Nme5 Papss1
76	GO:0015698 [7]: inorganic anion transport	37	37	2023	75	10494	4.56	8.11	11.55	8.38	Acdc C1qa C1qb C1qg C1ql3 Clcn2 Clcn4-2 Clcnkb Col10a1 Col11a1 Col12a1 Col1a1 Col1a2 Col3a1 Col4a1 Col4a2 Col6a2 Col9a1 Col9a2 Emid1 Emid2 Gabrb1 Gabrg2 Gabrq Marco Mbl1 P2ry6 Prkwnk4 Ptger3 Sftpa1 Slc12a2 Slc20a2 Slc26a1 Slc26a2 Slc34a1 Slc34a2 Tst
77	GO:0006952 [5]: defense response	105	105	1955	803	9766	4.47	7.85	0.0	0.0	9830147J24Rik Adn Azgp1 C1qa C1qb C1qg C1qr1 C2 C6 C8a C8b Camp Ccl11 Ccl19 Ccl27 Ccl28 Ccl6 Ccl8 Ccr1 Ccr5 Cd1d1 Cd22 Cd7 Cd8b1 Cfi Clec2h Crp Csf3r Cxcl13 Cxcl14 Cxcl16 Cxcl7 Cxcl9 Daf1 Defcr3 Dfy F2 F8 Fcer1a Flt3 Flt3l Gca H2-Bf H2-Bl H2-D1 H2-T23 Hc Hfe Hmgb3 Hpxn Ifi30 Ifit3 Ifitm3 Ifna1 Ifna6 Ifnb1 Igbp1 Il12a Il17b Il1f10 Il1f5 Il1f6 Il1f8 Il1rap Itgam Klkb1 Klrb1a Kng1 Leap2 Lst1 Ly86 Ly…
78	GO:0009108 [7]: coenzyme biosynthesis	25	25	2035	39	10530	4.35	7.85	11.47	8.34	2610209A20Rik Atp5a1 Atp5b Atp5c1 Atp5d Atp5e Atp5f1 Atp5g1 Atp5g2 Atp5g3 Atp5h Atp5j Atp5j2 Atp5k Atp5l Atp5o Atp6v1b1 Atp6v1d Atp6v1f Coq6 Coq7 Kynu Qprt Tpk1 Vkorc1
79	GO:0006752 [7]: group transfer coenzyme metabolism	19	19	2041	23	10546	4.31	7.85	11.52	8.37	Atp5a1 Atp5b Atp5c1 Atp5d Atp5e Atp5f1 Atp5g1 Atp5g2 Atp5g3 Atp5h Atp5j Atp5j2 Atp5k Atp5l Atp5o Atp6v1b1 Atp6v1d Atp6v1f Folr1
80	GO:0008610 [6]: lipid biosynthesis	49	49	2011	118	10451	4.17	7.67	11.03	7.96	AU041707 Agpat3 Akr1c6 Akr1d1 Alox12b Aloxe3 B3gnt5 B4galt6 Bucs1 Cdipt Cept1 Cmas Cnbp1 Cyp11a1 Degs2 Dgat2 Dhcr7 Elovl2 Elovl6 Fcer1a Gne H2-Ke6 Hmgcs1 Hmgcs2 Hsd17b2 Hsd3b1 Hsd3b2 Hsd3b3 Hsd3b4 Hsd3b5 Hsd3b7 Ltc4s Mlycd Nudt13 Pck1 Pcx Pcyt2 Pecr Pigc Ptgds Sah Scd1 Scd2 St6galnac1 Stard5 Stard6 Tbxas1 Tm7sf2 Tpi1
81	GO:0030163 [6]: protein catabolism	119	119	1941	395	10174	4.07	7.58	10.56	7.5	1300002A08Rik 1700016G05Rik 1700040I03Rik 3110056O03Rik AI317395 Ace Ace2 Adam12 Adam1b Adamdec1 Adamts10 Adamts15 Adamts4 Adamts7 Adamts8 Adcy8 Adn Anpep Blmh C2 Capn3 Capn5 Capn9 Casp1 Cblc Cfi Corin Cpa1 Cpa3 Cpb1 Cpe Cpxm1 Ctrl Ctsc Ctsg Ctsh Ctsk Ctsw Dhh Dnahc11 Dpp6 Ecel1 Ela2 Enpep F10 F11 F12 F2 F7 Fap Fbxo17 Gpr50 Gzmb H2-Bf Hpn Htra3 Kel Klk11 Klk13 Klk16 Klk21 Klk5 Klk8 Klkb1 Masp1 Mc…
82	GO:0042773 [7]: ATP synthesis coupled electron transport	9	9	2051	3	10566	4.02	7.47	11.41	8.31	1110020P15Rik Ndufb9 Ndufc2 Ndufs3 Ndufs7 Ndufv1 Ndufv2 Uqcrb Uqcrh
83	GO:0006570 [7]: tyrosine metabolism	9	9	2051	3	10566	4.02	7.47	11.41	8.31	Dct Ddt Fah Gstz1 Hgd Hpd Matp Si Tat
84	GO:0006164 [7]: purine nucleotide biosynthesis	22	22	2038	32	10537	3.89	7.39	11.04	7.96	Adssl1 Atp5a1 Atp5b Atp5c1 Atp5d Atp5e Atp5f1 Atp5g1 Atp5g2 Atp5g3 Atp5h Atp5j Atp5j2 Atp5k Atp5l Atp5o Atp6v1b1 Atp6v1d Atp6v1f Nme3 Nme5 Papss1
85	GO:0044257 [7]: cellular protein catabolism	115	115	1945	381	10188	3.81	7.28	10.31	7.3	1300002A08Rik 1700016G05Rik 1700040I03Rik 3110056O03Rik AI317395 Ace Ace2 Adam12 Adam1b Adamdec1 Adamts10 Adamts15 Adamts4 Adamts7 Adamts8 Adcy8 Adn Anpep Blmh C2 Capn3 Capn5 Capn9 Casp1 Cblc Cfi Corin Cpa1 Cpa3 Cpb1 Cpe Cpxm1 Ctrl Ctsc Ctsg Ctsh Ctsk Ctsw Dhh Dnahc11 Dpp6 Ecel1 Ela2 Enpep F10 F11 F12 F2 F7 Fap Gpr50 Gzmb H2-Bf Hpn Htra3 Kel Klk11 Klk13 Klk16 Klk21 Klk5 Klk8 Klkb1 Masp1 Mcpt4 Mcp…
86	GO:0006508 [8]: proteolysis and peptidolysis	115	115	1945	381	10188	3.81	7.28	10.31	7.3	1300002A08Rik 1700016G05Rik 1700040I03Rik 3110056O03Rik AI317395 Ace Ace2 Adam12 Adam1b Adamdec1 Adamts10 Adamts15 Adamts4 Adamts7 Adamts8 Adcy8 Adn Anpep Blmh C2 Capn3 Capn5 Capn9 Casp1 Cblc Cfi Corin Cpa1 Cpa3 Cpb1 Cpe Cpxm1 Ctrl Ctsc Ctsg Ctsh Ctsk Ctsw Dhh Dnahc11 Dpp6 Ecel1 Ela2 Enpep F10 F11 F12 F2 F7 Fap Gpr50 Gzmb H2-Bf Hpn Htra3 Kel Klk11 Klk13 Klk16 Klk21 Klk5 Klk8 Klkb1 Masp1 Mcpt4 Mcp…
87	GO:0043285 [5]: biopolymer catabolism	119	119	1941	398	10171	3.8	7.28	10.28	7.29	1300002A08Rik 1700016G05Rik 1700040I03Rik 3110056O03Rik AI317395 Ace Ace2 Adam12 Adam1b Adamdec1 Adamts10 Adamts15 Adamts4 Adamts7 Adamts8 Adcy8 Adn Anpep Blmh C2 Capn3 Capn5 Capn9 Casp1 Cblc Cfi Corin Cpa1 Cpa3 Cpb1 Cpe Cpxm1 Ctrl Ctsc Ctsg Ctsh Ctsk Ctsw Dhh Dnahc11 Dpp6 Ecel1 Ela2 Enpep F10 F11 F12 F2 F7 Fap Fbxo17 Gpr50 Gzmb H2-Bf Hpn Htra3 Kel Klk11 Klk13 Klk16 Klk21 Klk5 Klk8 Klkb1 Masp1 Mc…
88	GO:0044238 [4]: primary metabolism	902	902	1158	4154	6415	3.65	7.14	9.38	6.44	0610009D07Rik 0610010D20Rik 0610033I05Rik 1110013G13Rik 1300002A08Rik 1600020H07Rik 1700016G05Rik 1700040I03Rik 1700051E09Rik 1700113O17Rik 1810035L17Rik 1810055D05Rik 2010005A06Rik 2410001H17Rik 2610018G03Rik 2610209A20Rik 2810004N20Rik 3110056O03Rik 4632408A20Rik 4732429I09Rik 5330414D10Rik A230102I05Rik A2bp1 A830023I12Rik AI317395 AI481750 AJ430384 AU041707 AV071179 Aatk Abcb11 Abtb1 Acad8 Ac…
89	GO:0009607 [4]: response to biotic stimulus	120	120	1940	874	9695	3.4	6.83	0.0	0.0	9830147J24Rik Adn Azgp1 C1qa C1qb C1qg C1qr1 C2 C6 C8a C8b Camp Cat Ccl11 Ccl19 Ccl27 Ccl28 Ccl6 Ccl8 Ccr1 Ccr5 Cd1d1 Cd22 Cd7 Cd8b1 Cfi Clec2h Crp Csf3r Cxcl13 Cxcl14 Cxcl16 Cxcl7 Cxcl9 Daf1 Defcr3 Dfy Ercc2 Ern2 F2 F8 Fcer1a Flt3 Flt3l Gca Gpx2 Gpx3 Gpx4 Gpx7 H2-Bf H2-Bl H2-D1 H2-T23 Hc Herpud1 Hfe Hmgb3 Hpxn Hsbp1 Hspa1a Hspa2 Hspb3 Idh1 Ifi30 Ifit3 Ifitm3 Ifna1 Ifna6 Ifnb1 Igbp1 Il12a Il17b I…
90	GO:0009260 [7]: ribonucleotide biosynthesis	21	21	2039	31	10538	3.3	6.78	10.44	7.4	Atp5a1 Atp5b Atp5c1 Atp5d Atp5e Atp5f1 Atp5g1 Atp5g2 Atp5g3 Atp5h Atp5j Atp5j2 Atp5k Atp5l Atp5o Atp6v1b1 Atp6v1d Atp6v1f Nme3 Nme5 Papss1
91	GO:0009259 [7]: ribonucleotide metabolism	23	23	2037	37	10532	3.19	6.75	10.31	7.3	Ak1 Atp5a1 Atp5b Atp5c1 Atp5d Atp5e Atp5f1 Atp5g1 Atp5g2 Atp5g3 Atp5h Atp5j Atp5j2 Atp5k Atp5l Atp5o Atp6v1b1 Atp6v1d Atp6v1f Entpd2 Nme3 Nme5 Papss1
92	GO:0006163 [7]: purine nucleotide metabolism	24	24	2036	40	10529	3.18	6.75	10.27	7.29	Adssl1 Ak1 Atp5a1 Atp5b Atp5c1 Atp5d Atp5e Atp5f1 Atp5g1 Atp5g2 Atp5g3 Atp5h Atp5j Atp5j2 Atp5k Atp5l Atp5o Atp6v1b1 Atp6v1d Atp6v1f Entpd2 Nme3 Nme5 Papss1
93	GO:0006818 [5]: hydrogen transport	23	23	2037	38	10531	2.9	6.38	10.0	7.04	Atp1b4 Atp4b Atp5a1 Atp5b Atp5c1 Atp5d Atp5e Atp5f1 Atp5g1 Atp5g2 Atp5g3 Atp5h Atp5j Atp5j2 Atp5k Atp5l Atp5o Atp6v0a1 Atp6v1b1 Atp6v1d Atp6v1f Nnt Tnni2
94	GO:0008283 [4]: cell proliferation	85	85	1975	653	9916	2.78	6.22	0.0	0.0	1190002H23Rik Ak1 Asah2 Bccip Bmyc Cables1 Calm2 Calm3 Camk2b Ccna1 Cdc23 Cdc37l1 Cdk2ap1 Cdkn1c Cebpa Cetn1 Cnbp1 Crip2 Cryaa Cul2 Dhcr7 Dip3b Dmbt1 Dmc1h Dusp22 E2f6 Enpep Erg Fanca Fes Fgf9 Fgr Foxo1 Frk G0s2 Gspt2 H2-Bf Hdgfrp3 Ifitm3 Kras Lig3 Lzf Mapk13 Mki67 Nck2 Nek9 Nfia Nfib Nfix Numb Pgf Pitx2 Plagl1 Pmp22 Polb Ppp1cb Ppp2ca Ppp3ca Prkar1a Prkcq Prm1 Pstpip1 Pycard Rgs2 Ros1 Rps27 Rps4…
95	GO:0016070 [5]: RNA metabolism	35	35	2025	333	10236	2.51	5.89	0.0	0.0	0610009D07Rik 0610033I05Rik 1810035L17Rik A2bp1 AI481750 Apobec2 Bfsp1 Cdh16 Ciz1 Cpeb2 Dbr1 Dnd1 Elac1 Elavl4 Ern2 Harsl Hnrpa2b1 Mapkapk2 Pabpn1 Pcbp1 Pcbp2 Ptbp2 Qtrt1 Rbmx Rnpc2 Sars2 Sfrs12 Sfrs14 Sfrs2 Sfrs5 Slc22a17 Snrpb2 Thoc1 Thoc3 Trub2
96	GO:0007049 [5]: cell cycle	61	61	1999	497	10072	2.28	5.62	0.0	0.0	1190002H23Rik Ak1 Bccip Bmyc Cables1 Calm2 Calm3 Camk2b Ccna1 Cdc23 Cdc37l1 Cdk2ap1 Cdkn1c Cetn1 Cryaa Cul2 Dmc1h E2f6 Erg Fanca Fes Fgf9 Fgr Frk G0s2 Gspt2 Kras Lig3 Mapk13 Mki67 Nek9 Nfia Nfib Nfix Pgf Plagl1 Pmp22 Polb Ppp2ca Ppp3ca Prm1 Pycard Rgs2 Ros1 Rps4x Rrm2 Sept3 Sept4 Slfn1 Spag5 Spin Sycp3 Tert Tgfb3 Thra Tlm Tnk1 Trim13 Tsg101 Tsga2 Vav2
97	GO:0044264 [6]: cellular polysaccharide metabolism	15	15	2045	18	10551	2.21	5.56	9.43	6.48	Cmas D3Bwg0562e G6pc Gne Gyg1 Gys2 Phkg1 Phkg2 Ppp1cb Ppp1r1a Ppp1r3c Pygb Pygl Pygm Slc37a4
98	GO:0009117 [6]: nucleotide metabolism	42	42	2018	106	10463	2.01	5.33	8.84	5.94	Adcy4 Adcy6 Adcy8 Adcy9 Adssl1 Ak1 Atp5a1 Atp5b Atp5c1 Atp5d Atp5e Atp5f1 Atp5g1 Atp5g2 Atp5g3 Atp5h Atp5j Atp5j2 Atp5k Atp5l Atp5o Atp6v1b1 Atp6v1d Atp6v1f Cnp1 Entpd2 Gmpr Guca2b Gucy1b3 Hibadh Itpa Kynu Nme3 Nme5 Nt5m Otc Papss1 Qprt Rrm2 Taldo1 Tpi1 Tyki
99	GO:0006139 [5]: nucleobase, nucleoside, nucleotide and nucleic acid metabolism	341	341	1719	2086	8483	2.01	5.33	0.0	0.0	0610009D07Rik 0610033I05Rik 1700051E09Rik 1700113O17Rik 1810035L17Rik 2010005A06Rik 4732429I09Rik A230102I05Rik A2bp1 A830023I12Rik AI481750 Abcb11 Abtb1 Adcy4 Adcy6 Adcy8 Adcy9 Adssl1 Aes Ak1 Ankra2 Apobec2 Asb12 Asb6 Asb8 Atp5a1 Atp5b Atp5c1 Atp5d Atp5e Atp5f1 Atp5g1 Atp5g2 Atp5g3 Atp5h Atp5j Atp5j2 Atp5k Atp5l Atp5o Atp6v1b1 Atp6v1d Atp6v1f Atrx BC005471 BC021921 BC031407 Barx2 Bclaf1 Bfsp1 Bh…
100	GO:0006812 [6]: cation transport	88	88	1972	289	10280	1.94	5.19	8.45	5.62	1300017J02Rik 1810010G06Rik Abcc9 Accn1 Atp1a1 Atp1a3 Atp1b1 Atp1b4 Atp2a2 Atp4b Atp5a1 Atp5b Atp5c1 Atp5d Atp5e Atp5f1 Atp5g1 Atp5g2 Atp5g3 Atp5h Atp5j Atp5j2 Atp5k Atp5l Atp5o Atp6v0a1 Atp6v1b1 Atp6v1d Atp6v1f Atp7b Atp9a Cacna1d Cacna1s Camk2b Ccs Gif Gria2 Gria3 Grik1 Grin1 Heph Itpr1 Kcna1 Kcna4 Kcna5 Kcna7 Kcnc3 Kcnd2 Kcnd3 Kcne1 Kcne3 Kcne4 Kcnj10 Kcnj2 Kcnj8 Kcnk1 Kcnk5 Kcnmb4 Kcnn4 Kcnq2…
101	GO:0006259 [5]: DNA metabolism	43	43	2017	378	10191	1.93	5.19	0.0	0.0	1700113O17Rik Atrx D10Bwg0791e Dmc1h Dnase1l3 Dnase2a Dnmt3a Ercc2 Ercc5 Ercc8 Fanca Gpx4 H1foo H3f3a H3f3b Hdac11 Hemk1 Hist1h2bc Hist3h2ba Hmgb3 Hspa1a Klf1 Lig3 Mbd2 Nap1l3 Nap1l4 Nfia Nfib Nfix Phb Polb Ppfibp2 Prp19 Rad51l3 Rrm2 Satb1 Sirt3 Slamf6 Smyd1 Sox1 Tert Tnrc11 Ube2a
102	GO:0043170 [4]: macromolecule metabolism	463	463	1597	2033	8536	1.87	5.16	7.67	4.96	1110013G13Rik 1300002A08Rik 1700016G05Rik 1700040I03Rik 1700113O17Rik 1810055D05Rik 2410001H17Rik 2610018G03Rik 2610209A20Rik 3110056O03Rik 5330414D10Rik AI317395 AJ430384 AV071179 Aatk Acdc Ace Ace2 Aco1 Aco2 Acvr1b Acvr2 Acvrl1 Adam12 Adam1b Adamdec1 Adamts10 Adamts15 Adamts4 Adamts7 Adamts8 Adcy8 Adcy9 Adn Agc1 Aldh1b1 Aldoa Aldob Alpk3 Amy1 Amy2 Anpep Apoa2 Apoc1 Apoc3 Arbp Art2a Art3 Art5 At…
103	GO:0000004 [2]: biological_process unknown	127	127	1933	884	9685	1.82	5.07	0.0	0.0	0610012D09Rik 0610040D20Rik 0610042I15Rik 1110004F10Rik 1500001H12Rik 1700020D05Rik 1810043G02Rik 2310061B02Rik 2410003P15Rik 4930511A21Rik A330049M08Rik AI839562 Abhd3 Abpb Adck4 Aldrl6 Anapc13 Ankrd24 Anxa9 Apoa1bp Arhgef16 Arrdc1 Arrdc4 Asb13 Atpaf2 Atxn7l3 Bean Bloc1s1 Brp44l Butr1 C1qdc1 C1qtnf3 C1qtnf4 Caskin2 Cast1 Cdr2 Chpt1 Cilp2 Cluap1 Cmya5 Commd9 Copg2as2 Cotl1 Cox6b2 Cpne6 Crbn Crygn…
104	GO:0009165 [6]: nucleotide biosynthesis	32	32	2028	72	10497	1.73	4.99	8.66	5.8	Adcy4 Adcy6 Adcy8 Adcy9 Adssl1 Atp5a1 Atp5b Atp5c1 Atp5d Atp5e Atp5f1 Atp5g1 Atp5g2 Atp5g3 Atp5h Atp5j Atp5j2 Atp5k Atp5l Atp5o Atp6v1b1 Atp6v1d Atp6v1f Guca2b Gucy1b3 Kynu Nme3 Nme5 Otc Papss1 Qprt Tyki
105	GO:0006559 [8]: L-phenylalanine catabolism	6	6	2054	1	10568	1.66	4.89	9.09	6.16	Fah Gstz1 Hgd Hpd Pah Tat
106	GO:0006572 [8]: tyrosine catabolism	5	5	2055	0	10569	1.62	4.89	9.07	6.16	Fah Gstz1 Hgd Hpd Tat
107	GO:0051276 [6]: chromosome organization and biogenesis	20	20	2040	219	10350	1.53	4.78	0.0	0.0	1700113O17Rik D10Bwg0791e Gpx4 H1foo H3f3a H3f3b Hdac11 Hist1h2bc Hist3h2ba Hspa1a Klf1 Nap1l3 Nap1l4 Prm1 Satb1 Sirt3 Smyd1 Sox1 Tert Trub2
108	GO:0009072 [6]: aromatic amino acid family metabolism	11	11	2049	10	10559	1.52	4.78	8.8	5.91	Dct Ddt Fah Gstz1 Hgd Hpd Kynu Matp Pah Si Tat
109	GO:0043284 [5]: biopolymer biosynthesis	9	9	2051	6	10563	1.43	4.69	8.76	5.9	Cmas D3Bwg0562e G6pc Gne Gyg1 Gys2 Phkg1 Phkg2 Ppp1r3c
110	GO:0000271 [6]: polysaccharide biosynthesis	9	9	2051	6	10563	1.43	4.69	8.76	5.9	Cmas D3Bwg0562e G6pc Gne Gyg1 Gys2 Phkg1 Phkg2 Ppp1r3c
111	GO:0005976 [5]: polysaccharide metabolism	15	15	2045	20	10549	1.43	4.69	8.61	5.77	Cmas D3Bwg0562e G6pc Gne Gyg1 Gys2 Phkg1 Phkg2 Ppp1cb Ppp1r1a Ppp1r3c Pygb Pygl Pygm Slc37a4
112	GO:0006112 [7]: energy reserve metabolism	14	14	2046	18	10551	1.19	4.4	8.38	5.57	D3Bwg0562e G6pc Gyg1 Gys2 Kl Phkg1 Phkg2 Ppp1cb Ppp1r1a Ppp1r3c Pygb Pygl Pygm Slc37a4
113	GO:0006006 [8]: glucose metabolism	24	24	2036	48	10521	1.13	4.35	8.14	5.36	Acdc Aldoa Aldob Bpgm Dlat Eno3 Fabp5 Fbp1 Gpd1 Hibadh Ins1 Ldh1 Ldh2 Lrrc16 Pck1 Pcx Pdhb Pfkm Pgam2 Pgk2 Slc2a8 Slc37a4 Taldo1 Tpi1
114	GO:0007155 [4]: cell adhesion	106	106	1954	376	10193	1.12	4.35	7.5	4.84	2010005A06Rik Adam12 Adrm1 Agc1 Aoc3 Bcan C1qr1 Catna2 Catns Cd22 Cd33 Cdh16 Cdh17 Cdh5 Cdh8 Celsr2 Cldn11 Cldn5 Clstn1 Cml1 Cml2 Cml4 Cntn6 Cntnap1 Cntnap2 Col10a1 Col11a1 Col12a1 Col13a1 Col15a1 Col1a1 Col1a2 Col3a1 Col4a1 Col4a2 Col4a4 Col5a1 Col5a3 Col6a2 Col7a1 Col9a1 Col9a2 Col9a3 Comp Cpxm1 Csf3r Cspg3 Dab1 Dpt Dsc2 Dsg2 Efs Esam1 Eva1 F8 Farp2 Gp1ba Gpld1 Hapln1 Ibsp Icam2 Igfals Itga4 It…
115	GO:0007001 [7]: chromosome organization and biogenesis (sensu Eukaryota)	20	20	2040	214	10355	1.07	4.31	0.0	0.0	1700113O17Rik D10Bwg0791e Gpx4 H1foo H3f3a H3f3b Hdac11 Hist1h2bc Hist3h2ba Hspa1a Klf1 Nap1l3 Nap1l4 Prm1 Satb1 Sirt3 Smyd1 Sox1 Tert Trub2
116	GO:0006396 [6]: RNA processing	30	30	2030	281	10288	1.01	4.28	0.0	0.0	0610009D07Rik 0610033I05Rik 1810035L17Rik A2bp1 AI481750 Apobec2 Bfsp1 Ciz1 Cpeb2 Dbr1 Dnd1 Elac1 Elavl4 Ern2 Hnrpa2b1 Pabpn1 Pcbp1 Pcbp2 Ptbp2 Qtrt1 Rbmx Rnpc2 Sfrs12 Sfrs14 Sfrs2 Sfrs5 Snrpb2 Thoc1 Thoc3 Trub2
117	GO:0009074 [7]: aromatic amino acid family catabolism	7	7	2053	3	10566	1.0	4.28	8.37	5.57	Fah Gstz1 Hgd Hpd Kynu Pah Tat
118	GO:0005977 [8]: glycogen metabolism	13	13	2047	16	10553	0.95	4.23	8.16	5.38	D3Bwg0562e G6pc Gyg1 Gys2 Phkg1 Phkg2 Ppp1cb Ppp1r1a Ppp1r3c Pygb Pygl Pygm Slc37a4
119	GO:0006073 [7]: glucan metabolism	13	13	2047	16	10553	0.95	4.23	8.16	5.38	D3Bwg0562e G6pc Gyg1 Gys2 Phkg1 Phkg2 Ppp1cb Ppp1r1a Ppp1r3c Pygb Pygl Pygm Slc37a4
120	GO:0044260 [5]: cellular macromolecule metabolism	438	438	1622	1941	8628	0.91	4.16	6.65	4.06	1110013G13Rik 1300002A08Rik 1700016G05Rik 1700040I03Rik 1700113O17Rik 1810055D05Rik 2410001H17Rik 2610018G03Rik 2610209A20Rik 3110056O03Rik 5330414D10Rik AI317395 AJ430384 Aatk Acdc Ace Ace2 Aco1 Aco2 Acvr1b Acvr2 Acvrl1 Adam12 Adam1b Adamdec1 Adamts10 Adamts15 Adamts4 Adamts7 Adamts8 Adcy8 Adcy9 Adn Agc1 Aldoa Aldob Alpk3 Anpep Apoa2 Apoc1 Apoc3 Arbp Art2a Art3 Art5 Atp5g3 B3galt2 B3gnt5 B4galt1…
121	GO:0007275 [2]: development	310	310	1750	1328	9241	0.71	3.95	6.57	4.0	2810422M04Rik Acox1 Acrbp Acvr1b Adamts4 Aes Afp Agc1 Ahsg Alas1 Alas2 Alpk3 Ambn Amelx Amn Anpep Anxa13 B4galt1 Bag1 Barx2 Blvra Bmp8a Bteb1 C1qtnf5 Cables1 Calml4 Capn3 Casq1 Casq2 Ccna1 Ccr1 Cd1d1 Cdc42ep4 Cebpa Celsr2 Chl1 Chrdl1 Churc1 Chx10 Cish Cldn11 Clec3b Col11a1 Col19a1 Col9a2 Corin Crb3 Crip2 Cryaa Cryba1 Cryba2 Crybb1 Cryga Crygb Crygd Crygs Csrp3 Cutl1 Cutl2 Cxcl13 Dab1 Dach1 Dach2 …
122	GO:0016051 [6]: carbohydrate biosynthesis	20	20	2040	37	10532	0.7	3.95	7.75	5.02	Acdc Agc1 B3galt2 B4galt1 Cmas D3Bwg0562e Fbp1 G6pc Gne Gpd1 Gyg1 Gys2 Lalba Pck1 Pcx Phkg1 Phkg2 Ppp1r3c St6galnac1 Tpi1
123	GO:0006790 [5]: sulfur metabolism	18	18	2042	31	10538	0.65	3.9	7.74	5.02	BC051244 Bhmt Bhmt2 Cdo1 Csad Gstk1 Gstt1 Gstt2 Gstt3 Hs3st3b1 Idh1 Mat2a Mgst1 Papss1 Pcca Sepp1 Sult1c1 Sult1d1
124	GO:0006120 [9]: mitochondrial electron transport, NADH to ubiquinone	6	6	2054	2	10567	0.46	3.68	7.85	5.11	Ndufb9 Ndufc2 Ndufs3 Ndufs7 Ndufv1 Ndufv2
125	GO:0006558 [7]: L-phenylalanine metabolism	6	6	2054	2	10567	0.46	3.68	7.85	5.11	Fah Gstz1 Hgd Hpd Pah Tat
126	GO:0006635 [8]: fatty acid beta-oxidation	6	6	2054	2	10567	0.46	3.68	7.85	5.11	Acdc Acox1 Acox2 Dci Ehhadh Hadhb
127	GO:0042440 [4]: pigment metabolism	10	10	2050	10	10559	0.34	3.58	7.61	4.91	Alas1 Alas2 Blvra Dct Ddt Fech Hebp1 Matp Si Uros
128	GO:0009611 [5]: response to wounding	34	34	2026	298	10271	0.33	3.58	0.0	0.0	Ccl11 Ccl19 Ccl8 Ccr1 Cd1d1 Clec2h Csf3r Cxcl13 Cxcl9 Dfy Fcer1a Hc Il17b Il1f6 Il1rap Itgam Klkb1 Kng1 Ly86 Mcpt6 Ninj2 Pap Plg Prkcq Ptger3 Pycard Reg3g Stab1 Tac1 Tff1 Tlr3 Tlr8 Tlr9 Tollip
129	GO:0006955 [4]: immune response	88	88	1972	624	9945	0.24	3.47	0.0	0.0	9830147J24Rik Adn Azgp1 C1qa C1qb C1qg C2 C6 C8a C8b Ccl11 Ccl19 Ccl27 Ccl28 Ccl6 Ccl8 Ccr1 Cd1d1 Cd7 Cd8b1 Cfi Clec2h Crp Csf3r Cxcl13 Cxcl14 Cxcl16 Cxcl7 Cxcl9 Daf1 Dfy F2 F8 Fcer1a Flt3 Flt3l Gca H2-Bf H2-Bl H2-D1 H2-T23 Hc Hfe Hmgb3 Hpxn Ifi30 Ifit3 Ifitm3 Igbp1 Il12a Il17b Il1f10 Il1f5 Il1f6 Il1f8 Il1rap Itgam Klkb1 Kng1 Lst1 Ly86 Masp1 Mbl1 Mcpt6 Mx1 Oas3 Pap Pglyrp1 Pirb Prkcq Ptger3 Pycar…
130	GO:0006950 [4]: response to stress	102	102	1958	705	9864	0.21	3.47	0.0	0.0	3300001P08Rik Adn Atrx C1qa C1qb C1qg C2 C6 C8a C8b Camp Casp1 Cat Ccl11 Ccl19 Ccl8 Ccr1 Cd1d1 Cfi Clec2h Crp Csf3r Cxcl13 Cxcl9 Daf1 Defcr3 Dfy Dmc1h Dnajb3 Epas1 Ercc2 Ercc5 Ercc8 Ern2 F2 F8 Fanca Fcer1a Foxa3 Gca Gpx2 Gpx3 Gpx4 Gpx7 Gypa H2-Bf H2-Bl Hc Herpud1 Hif3a Hpxn Hsbp1 Hspa1a Hspa2 Hspb3 Idh1 Ifna1 Ifnb1 Il17b Il1f6 Il1rap Itgam Klkb1 Kng1 Krtap5-1 Lig3 Ly86 Masp1 Mbl1 Mcpt6 Mpo Mx1 Ni…
131	GO:0008207 [6]: C21-steroid hormone metabolism	9	9	2051	8	10561	0.2	3.41	7.49	4.84	Afp Cyp11a1 Hmgcs1 Hsd3b1 Hsd3b2 Hsd3b3 Hsd3b4 Hsd3b5 Hsd3b7
132	GO:0005978 [8]: glycogen biosynthesis	7	7	2053	4	10565	0.16	3.41	7.51	4.84	D3Bwg0562e G6pc Gyg1 Gys2 Phkg1 Phkg2 Ppp1r3c
133	GO:0006084 [7]: acetyl-CoA metabolism	7	7	2053	4	10565	0.16	3.41	7.51	4.84	Acas2l Cach Dlat Hmgcs1 Hmgcs2 Mlycd Pdk2
134	GO:0009250 [7]: glucan biosynthesis	7	7	2053	4	10565	0.16	3.41	7.51	4.84	D3Bwg0562e G6pc Gyg1 Gys2 Phkg1 Phkg2 Ppp1r3c
135	GO:0009613 [5]: response to pest, pathogen or parasite	60	60	2000	456	10113	0.14	3.37	0.0	0.0	Adn C1qa C1qb C1qg C2 C6 C8a C8b Camp Ccl11 Ccl19 Ccl8 Ccr1 Cd1d1 Cfi Clec2h Crp Csf3r Cxcl13 Cxcl9 Daf1 Defcr3 Dfy F2 F8 Fcer1a Gca H2-Bf H2-Bl Hc Hpxn Ifna1 Ifnb1 Il17b Il1f6 Il1rap Itgam Klkb1 Kng1 Ly86 Masp1 Mbl1 Mcpt6 Mx1 Pap Pirb Prkcq Ptger3 Pycard Reg3g Saa4 Serpina1a Serpinf2 Serping1 Stab1 Tac1 Tlr3 Tlr8 Tlr9 Tollip
136	GO:0019395 [7]: fatty acid oxidation	8	8	2052	6	10563	0.12	3.37	7.44	4.8	Acdc Acox1 Acox2 Adipor2 Dci Ehhadh Hadhb Phyh
137	GO:0008202 [6]: steroid metabolism	30	30	2030	75	10494	-0.02	0.0	6.83	4.22	Afp Akr1c6 Akr1d1 Baat Cnbp1 Cyp11a1 Cyp7b1 Dhcr7 H2-Ke6 Hmgcs1 Hmgcs2 Hsd11b1 Hsd17b2 Hsd3b1 Hsd3b2 Hsd3b3 Hsd3b4 Hsd3b5 Hsd3b7 Nr5a2 Osbpl1a Osbpl2 Pon1 Sorl1 Stard5 Stard6 Sult1a1 Sult1b1 Sult2a2 Tm7sf2
138	GO:0043207 [5]: response to external biotic stimulus	66	66	1994	486	10083	-0.19	0.0	0.0	0.0	Adn C1qa C1qb C1qg C2 C6 C8a C8b Camp Ccl11 Ccl19 Ccl8 Ccr1 Cd1d1 Cfi Clec2h Crp Csf3r Cxcl13 Cxcl9 Daf1 Defcr3 Dfy F2 F8 Fcer1a Gca H2-Bf H2-Bl Hc Hpxn Ifna1 Ifnb1 Il17b Il1f6 Il1rap Itgam Klkb1 Kng1 Leap2 Ly86 Lyzl4 Lyzs Lzp-s Masp1 Mbl1 Mcpt6 Mx1 Ngp Pap Pglyrp1 Pirb Prkcq Ptger3 Pycard Reg3g Saa4 Serpina1a Serpinf2 Serping1 Stab1 Tac1 Tlr3 Tlr8 Tlr9 Tollip
139	GO:0019748 [4]: secondary metabolism	11	11	2049	14	10555	-0.31	0.0	6.89	4.26	Alas1 Alas2 Aldh8a1 Blvra Dct Ddt Fech Hebp1 Matp Si Uros
140	GO:0006766 [5]: vitamin metabolism	16	16	2044	29	10540	-0.46	0.0	6.62	4.04	Aldh8a1 Bbox1 Cyp24a1 Folr1 Gc Gulo Hibadh Kynu Pcca Qprt Rfk Taldo1 Tpi1 Tpk1 Ttpa Vkorc1
141	GO:0046148 [5]: pigment biosynthesis	8	8	2052	7	10562	-0.46	0.0	6.83	4.22	Alas1 Alas2 Dct Ddt Fech Matp Si Uros
142	GO:0006700 [7]: C21-steroid hormone biosynthesis	8	8	2052	7	10562	-0.46	0.0	6.83	4.22	Cyp11a1 Hmgcs1 Hsd3b1 Hsd3b2 Hsd3b3 Hsd3b4 Hsd3b5 Hsd3b7
143	GO:0008652 [7]: amino acid biosynthesis	13	13	2047	20	10549	-0.47	0.0	6.67	4.07	0610010D20Rik Asl Ass1 BC051244 Bhmt Bhmt2 Ctbp2 Grhpr Mat2a Npl Otc Prodh2 Pycr1
144	GO:0016053 [6]: organic acid biosynthesis	19	19	2041	39	10530	-0.52	0.0	6.48	3.93	0610010D20Rik Akr1d1 Alox12b Aloxe3 Bucs1 Degs2 Elovl2 Elovl6 Fcer1a Ltc4s Mlycd Npl Pecr Ptgds Sah Scd1 Scd2 Tbxas1 Tpi1
145	GO:0046394 [7]: carboxylic acid biosynthesis	19	19	2041	39	10530	-0.52	0.0	6.48	3.93	0610010D20Rik Akr1d1 Alox12b Aloxe3 Bucs1 Degs2 Elovl2 Elovl6 Fcer1a Ltc4s Mlycd Npl Pecr Ptgds Sah Scd1 Scd2 Tbxas1 Tpi1
146	GO:0000067 [6]: DNA replication and chromosome cycle	8	8	2052	111	10458	-0.53	0.0	0.0	0.0	Lig3 Nfia Nfib Nfix Polb Prm1 Rrm2 Tert
147	GO:0006694 [7]: steroid biosynthesis	18	18	2042	36	10533	-0.59	0.0	6.43	3.88	Akr1c6 Akr1d1 Cnbp1 Cyp11a1 Dhcr7 H2-Ke6 Hmgcs1 Hmgcs2 Hsd17b2 Hsd3b1 Hsd3b2 Hsd3b3 Hsd3b4 Hsd3b5 Hsd3b7 Stard5 Stard6 Tm7sf2
148	GO:0016052 [6]: carbohydrate catabolism	17	17	2043	33	10536	-0.65	0.0	6.38	3.86	Aldoa Aldob Bpgm Dlat Eno3 Hibadh Ldh1 Ldh2 Lrrc16 Pdhb Pfkm Pgam2 Pgk2 Pglyrp1 Taldo1 Tpi1 Xlkd1
149	GO:0044275 [7]: cellular carbohydrate catabolism	17	17	2043	33	10536	-0.65	0.0	6.38	3.86	Aldoa Aldob Bpgm Dlat Eno3 Hibadh Ldh1 Ldh2 Lrrc16 Pdhb Pfkm Pgam2 Pgk2 Pglyrp1 Taldo1 Tpi1 Xlkd1
150	GO:0007389 [3]: pattern specification	10	10	2050	124	10445	-0.72	0.0	0.0	0.0	Dhh Dnahc11 Hoxa7 Hoxc4 Hoxd3 Meox1 Meox2 Pcdh8 Pitx2 Zic3
151	GO:0019320 [8]: hexose catabolism	15	15	2045	27	10542	-0.74	0.0	6.33	3.84	Aldoa Aldob Bpgm Dlat Eno3 Hibadh Ldh1 Ldh2 Lrrc16 Pdhb Pfkm Pgam2 Pgk2 Taldo1 Tpi1
152	GO:0046164 [6]: alcohol catabolism	15	15	2045	27	10542	-0.74	0.0	6.33	3.84	Aldoa Aldob Bpgm Dlat Eno3 Hibadh Ldh1 Ldh2 Lrrc16 Pdhb Pfkm Pgam2 Pgk2 Taldo1 Tpi1
153	GO:0046365 [7]: monosaccharide catabolism	15	15	2045	27	10542	-0.74	0.0	6.33	3.84	Aldoa Aldob Bpgm Dlat Eno3 Hibadh Ldh1 Ldh2 Lrrc16 Pdhb Pfkm Pgam2 Pgk2 Taldo1 Tpi1
154	GO:0006007 [9]: glucose catabolism	15	15	2045	27	10542	-0.74	0.0	6.33	3.84	Aldoa Aldob Bpgm Dlat Eno3 Hibadh Ldh1 Ldh2 Lrrc16 Pdhb Pfkm Pgam2 Pgk2 Taldo1 Tpi1
155	GO:0001775 [4]: cell activation	7	7	2053	101	10468	-0.8	0.0	0.0	0.0	Cd1d1 Flt3 Flt3l Hmgb3 Igbp1 Pirb Prkcq
156	GO:0006974 [5]: response to DNA damage stimulus	12	12	2048	137	10432	-0.86	0.0	0.0	0.0	Atrx Dmc1h Ercc2 Ercc5 Ercc8 Fanca Hspa1a Lig3 Polb Prp19 Rad51l3 Ube2a
157	GO:0045321 [5]: immune cell activation	7	7	2053	100	10469	-0.91	0.0	0.0	0.0	Cd1d1 Flt3 Flt3l Hmgb3 Igbp1 Pirb Prkcq
158	GO:0019318 [7]: hexose metabolism	26	26	2034	66	10503	-0.92	0.0	5.93	3.47	Acdc Aldoa Aldob B4galt1 Bpgm Dlat Eno3 Fabp5 Fbp1 Gpd1 Hibadh Ins1 Itpka Ldh1 Ldh2 Lrrc16 Pck1 Pcx Pdhb Pfkm Pgam2 Pgk2 Slc2a8 Slc37a4 Taldo1 Tpi1
159	GO:0046649 [6]: lymphocyte activation	6	6	2054	92	10477	-0.94	0.0	0.0	0.0	Cd1d1 Flt3 Flt3l Hmgb3 Igbp1 Prkcq
160	GO:0006096 [8]: glycolysis	13	13	2047	22	10547	-1.07	0.0	6.04	3.57	Aldoa Aldob Bpgm Dlat Eno3 Ldh1 Ldh2 Lrrc16 Pdhb Pfkm Pgam2 Pgk2 Tpi1
161	GO:0006869 [5]: lipid transport	17	17	2043	35	10534	-1.1	0.0	5.91	3.45	Apoa2 Apoa5 Apoc1 Apoc2 Apoc3 Apoc4 Apom Cpt1b Crot Osbpl1a Osbpl2 Scp2 Slc27a4 Slc27a5 Sorl1 Stard5 Stard6
162	GO:0016071 [6]: mRNA metabolism	26	26	2034	226	10343	-1.17	0.0	0.0	0.0	0610009D07Rik 0610033I05Rik 1810035L17Rik A2bp1 AI481750 Apobec2 Ciz1 Cpeb2 Dbr1 Dnd1 Elavl4 Ern2 Hnrpa2b1 Mapkapk2 Pabpn1 Pcbp1 Ptbp2 Rbmx Rnpc2 Sfrs12 Sfrs14 Sfrs2 Sfrs5 Snrpb2 Thoc1 Thoc3
163	GO:0015669 [5]: gas transport	6	6	2054	4	10565	-1.2	0.0	6.14	3.66	Cygb Hba-a1 Hbb-bh1 Hbb-y Mb Ngb
164	GO:0015671 [6]: oxygen transport	6	6	2054	4	10565	-1.2	0.0	6.14	3.66	Cygb Hba-a1 Hbb-bh1 Hbb-y Mb Ngb
165	GO:0005996 [6]: monosaccharide metabolism	26	26	2034	68	10501	-1.21	0.0	5.61	3.17	Acdc Aldoa Aldob B4galt1 Bpgm Dlat Eno3 Fabp5 Fbp1 Gpd1 Hibadh Ins1 Itpka Ldh1 Ldh2 Lrrc16 Pck1 Pcx Pdhb Pfkm Pgam2 Pgk2 Slc2a8 Slc37a4 Taldo1 Tpi1
166	GO:0006956 [6]: complement activation	15	15	2045	29	10540	-1.24	0.0	5.81	3.36	Adn C1qa C1qb C1qg C2 C6 C8a C8b Cfi Daf1 H2-Bf Hc Masp1 Mbl1 Serping1
167	GO:0006397 [7]: mRNA processing	25	25	2035	217	10352	-1.36	0.0	0.0	0.0	0610009D07Rik 0610033I05Rik 1810035L17Rik A2bp1 AI481750 Apobec2 Ciz1 Cpeb2 Dbr1 Dnd1 Elavl4 Ern2 Hnrpa2b1 Pabpn1 Pcbp1 Ptbp2 Rbmx Rnpc2 Sfrs12 Sfrs14 Sfrs2 Sfrs5 Snrpb2 Thoc1 Thoc3
168	GO:0016568 [8]: chromatin modification	5	5	2055	79	10490	-1.54	0.0	0.0	0.0	Hdac11 Klf1 Satb1 Sirt3 Smyd1
169	GO:0006066 [5]: alcohol metabolism	40	40	2020	127	10442	-1.57	0.0	5.02	2.68	1110015E22Rik Acdc Aldh1a3 Aldoa Aldob B4galt1 Bpgm Cnbp1 Cyp11a1 Cyp7b1 Dhcr7 Dlat Eno3 Fabp5 Fbp1 Gk2 Gpd1 Hibadh Hmgcs1 Hmgcs2 Ins1 Itpka Ldh1 Ldh2 Lrrc16 Mir16 Nr4a2 Pck1 Pcx Pdhb Pfkm Pgam2 Pgk2 Pon1 Slc2a8 Slc37a4 Sorl1 Taldo1 Tm7sf2 Tpi1
170	GO:0000050 [5]: urea cycle	4	4	2056	1	10568	-1.63	0.0	5.79	3.35	Arg1 Asl Ass1 Otc
171	GO:0009628 [5]: response to abiotic stimulus	44	44	2016	328	10241	-1.66	0.0	0.01	0.0	1200009O22Rik Accn1 Aldh7a1 Aspn Atp6v1b1 Blmh Ccl11 Ccl19 Ccl28 Ccl6 Ccl8 Ccr1 Ccr5 Cklfsf8 Cmklr1 Creb3 Csf3r Cxcl13 Cxcl16 Dnajb3 Ephx2 Fech Fgf16 Fpr1 Gstm4 Guca1b Gypa Hspa1a Hspa2 Il17b Itgam Krtap5-1 Lect2 Mest Myo6 Ndufb9 Nr4a2 Pon1 Prom1 Rgr Thrb Tlr3 Tmc1 Xcl1
172	GO:0006767 [6]: water-soluble vitamin metabolism	11	11	2049	18	10551	-1.66	0.0	5.48	3.08	Bbox1 Folr1 Gulo Hibadh Kynu Pcca Qprt Rfk Taldo1 Tpi1 Tpk1
173	GO:0006958 [7]: complement activation, classical pathway	11	11	2049	18	10551	-1.66	0.0	5.48	3.08	C1qa C1qb C1qg C2 C8b Cfi Daf1 Hc Masp1 Mbl1 Serping1
174	GO:0009066 [7]: aspartate family amino acid metabolism	6	6	2054	5	10564	-1.82	0.0	5.5	3.08	0610010D20Rik Aspa BC051244 Bhmt Bhmt2 Npl
175	GO:0030001 [7]: metal ion transport	64	64	1996	234	10335	-1.82	0.0	4.52	2.32	1300017J02Rik Abcc9 Accn1 Atp1a1 Atp1a3 Atp1b1 Atp1b4 Atp2a2 Atp4b Atp7b Cacna1d Cacna1s Camk2b Ccs Gif Gria2 Gria3 Grik1 Grin1 Heph Itpr1 Kcna1 Kcna4 Kcna5 Kcna7 Kcnc3 Kcnd2 Kcnd3 Kcne1 Kcne3 Kcne4 Kcnj10 Kcnj2 Kcnj8 Kcnk1 Kcnk5 Kcnmb4 Kcnn4 Kcnq2 Ltf Mfi2 Pln Ppp3ca Ryr2 Scn11a Scn3b Scn4a Scn7a Scnn1b Scnn1g Sfxn2 Slc10a2 Slc12a2 Slc31a2 Slc34a1 Slc40a1 Slc5a1 Slc5a3 Slc5a8 Slc5a9 Slc8a1 Trf T…
176	GO:0009719 [4]: response to endogenous stimulus	14	14	2046	140	10429	-1.83	0.0	0.0	0.0	Acdc Atrx Dmc1h Ercc2 Ercc5 Ercc8 Fanca Hspa1a Lig3 Polb Prp19 Rad51l3 Ren1 Ube2a
177	GO:0007031 [6]: peroxisome organization and biogenesis	8	8	2052	10	10559	-1.85	0.0	5.38	3.02	Abcd3 Decr2 Peci Pex16 Pex19 Pex26 Pex5 Scp2
178	GO:0044273 [6]: sulfur compound catabolism	5	5	2055	3	10566	-1.87	0.0	5.48	3.08	BC051244 Bhmt Bhmt2 Cdo1 Csad
179	GO:0000098 [7]: sulfur amino acid catabolism	5	5	2055	3	10566	-1.87	0.0	5.48	3.08	BC051244 Bhmt Bhmt2 Cdo1 Csad
180	GO:0008380 [7]: RNA splicing	20	20	2040	177	10392	-1.96	0.0	0.0	0.0	0610009D07Rik 0610033I05Rik 1810035L17Rik A2bp1 Ciz1 Cpeb2 Dbr1 Dnd1 Elavl4 Hnrpa2b1 Ptbp2 Rbmx Rnpc2 Sfrs12 Sfrs14 Sfrs2 Sfrs5 Snrpb2 Thoc1 Thoc3
181	GO:0019222 [4]: regulation of metabolism	249	249	1811	1446	9123	-1.99	0.0	0.02	0.0	1700051E09Rik 2010005A06Rik 4732429I09Rik A230102I05Rik A830023I12Rik AI481750 Abcb11 Abtb1 Acdc Aco1 Aes Ankra2 Asb12 Asb6 Asb8 BC005471 BC021921 BC031407 Barx2 Bclaf1 Bhlhb5 Bpnt1 Bteb1 C2ta Carf Cd1d1 Cebpa Churc1 Chx10 Cited4 Clock Cnbp1 Cnot3 Creb3 Creb3l1 Creb3l3 Creb3l4 Cutl1 Cutl2 Dach1 Dach2 Dbp Ddx5 Deaf1 Dedd Dedd2 Dlx5 Dnmt3a Dsip1 E2f6 Ebf2 Ehf Eif4g2 Eif5 Elf5 Eln Epas1 Ercc2 Erg Er…
182	GO:0006633 [7]: fatty acid biosynthesis	16	16	2044	36	10533	-1.99	0.0	4.97	2.65	Alox12b Aloxe3 Bucs1 Degs2 Elovl2 Elovl6 Fcer1a Ltc4s Mlycd Pecr Ptgds Sah Scd1 Scd2 Tbxas1 Tpi1
183	GO:0044271 [5]: nitrogen compound biosynthesis	3	3	2057	0	10569	-2.01	0.0	5.44	3.08	Asl Ass1 Otc
184	GO:0046487 [6]: glyoxylate metabolism	3	3	2057	0	10569	-2.01	0.0	5.44	3.08	Atp5g3 Idh1 Idh2
185	GO:0006097 [7]: glyoxylate cycle	3	3	2057	0	10569	-2.01	0.0	5.44	3.08	Atp5g3 Idh1 Idh2
186	GO:0006122 [9]: mitochondrial electron transport, ubiquinol to cytochrome c	3	3	2057	0	10569	-2.01	0.0	5.44	3.08	1110020P15Rik Uqcrb Uqcrh
187	GO:0006526 [6]: arginine biosynthesis	3	3	2057	0	10569	-2.01	0.0	5.44	3.08	Asl Ass1 Otc
188	GO:0015031 [5]: protein transport	97	97	1963	389	10180	-2.05	0.0	4.06	1.95	2310040A13Rik 2610042O14Rik 4632408A20Rik AI317395 Akap12 Ap1m2 Ap3s1 Ap4s1 Apba2 Arf1 Arfgap3 Arl4 Arl5 Clpx Cog6 Copb1 Copb2 Copg Copz1 Copz2 D030051N19Rik Dmgdh Etfb Fgf9 Folr1 Folr2 Fxc1 Gabarapl2 Gckr Gorasp1 Gosr2 Gstk1 H47 Hao3 Hsd17b4 Kdelr2 Lman1 Mcfd2 Mlph Mlycd Napa Napb Nbea Neto1 Pacs1 Pex26 Pex5 Ppp1r3c Ppp3ca Prkcabp Rab1 Rab15 Rab17 Rab25 Rab27a Rab33a Rab38 Rab3a Rab3d Rab40b Rab…
189	GO:0006512 [8]: ubiquitin cycle	43	43	2017	314	10255	-2.08	0.0	0.01	0.0	AJ430384 Cdc23 Cul2 Dtx1 Fbxo17 Fbxo18 Fbxo21 Fbxo9 Fbxw5 Mid2 Mkrn1 Mylip Nedd4l Neud4 Park2 Pml Prp19 Rchy1 Rnf13 Rnf14 Rnf7 Sumo2 Traf4 Trim13 Trim2 Trim21 Trim26 Trim3 Trim34 Trim46 Trim8 Tsg101 Ubd Ube1l Ube2a Ube2d2 Ube2e3 Uchl1 Usp14 Usp2 Usp4 Vcp Wwp1
190	GO:0000096 [6]: sulfur amino acid metabolism	7	7	2053	8	10561	-2.1	0.0	5.15	2.8	BC051244 Bhmt Bhmt2 Cdo1 Csad Hs3st3b1 Mat2a
191	GO:0045892 [8]: negative regulation of transcription, DNA-dependent	5	5	2055	74	10495	-2.12	0.0	0.0	0.0	Cutl1 Hsbp1 Sirt3 Tbx2 Wbscr14
192	GO:0050776 [5]: regulation of immune response	5	5	2055	74	10495	-2.12	0.0	0.0	0.0	Cd1d1 Fcer1a Hmgb3 Prkcq Rnf128
193	GO:0008643 [5]: carbohydrate transport	12	12	2048	23	10546	-2.13	0.0	4.93	2.62	Abtb1 Acdc Dp1 Ednra Epb4.2 Fabp5 Ins1 Slc2a2 Slc2a5 Slc2a8 Slc35a1 Slc5a1
194	GO:0006350 [6]: transcription	237	237	1823	1374	9195	-2.17	0.0	0.03	0.0	1700051E09Rik 2010005A06Rik 4732429I09Rik A230102I05Rik A830023I12Rik AI481750 Abcb11 Abtb1 Aes Ankra2 Asb12 Asb6 Asb8 BC005471 BC021921 BC031407 Barx2 Bclaf1 Bhlhb5 Bpnt1 Bteb1 C2ta Carf Cebpa Churc1 Chx10 Cited4 Clock Cnbp1 Cnot3 Creb3 Creb3l1 Creb3l3 Creb3l4 Cutl1 Cutl2 Dach1 Dach2 Dbp Ddx5 Deaf1 Dedd Dedd2 Dlx5 Dnmt3a Dsip1 E2f6 Ebf2 Ehf Elf5 Ell2 Epas1 Ercc2 Erg Ern2 Esrra Esrrg Etv1 Evx2 Ew…
195	GO:0006875 [7]: metal ion homeostasis	16	16	2044	37	10532	-2.17	0.0	4.77	2.53	1300017J02Rik Aco1 Clstn1 Gcm2 Ltf Mfi2 Mt3 Mt4 Ndn Nucb2 Prnd Pth Stc1 Tmprss3 Trf Trfr2
196	GO:0006730 [5]: one-carbon compound metabolism	11	11	2049	20	10549	-2.19	0.0	4.89	2.6	Car1 Car2 Car3 Car5b Car6 Car7 Car8 Fthfd Mat1a Mat2a Ptprg
197	GO:0050801 [4]: ion homeostasis	20	20	2040	52	10517	-2.2	0.0	4.65	2.42	1300017J02Rik Aco1 Atp6v1b1 Clstn1 Ednrb Gcm2 Ltf Mfi2 Mt3 Mt4 Ndn Nucb2 Prkwnk4 Prnd Pth Slc4a10 Stc1 Tmprss3 Trf Trfr2
198	GO:0006873 [5]: cell ion homeostasis	20	20	2040	52	10517	-2.2	0.0	4.65	2.42	1300017J02Rik Aco1 Atp6v1b1 Clstn1 Ednrb Gcm2 Ltf Mfi2 Mt3 Mt4 Ndn Nucb2 Prkwnk4 Prnd Pth Slc4a10 Stc1 Tmprss3 Trf Trfr2
199	GO:0007423 [7]: sensory organ development	8	8	2052	11	10558	-2.21	0.0	4.98	2.65	Cryaa Cryba1 Cryba2 Crybb1 Cryga Crygb Crygd Crygs
200	GO:0045184 [5]: establishment of protein localization	97	97	1963	393	10176	-2.22	0.0	3.85	1.76	2310040A13Rik 2610042O14Rik 4632408A20Rik AI317395 Akap12 Ap1m2 Ap3s1 Ap4s1 Apba2 Arf1 Arfgap3 Arl4 Arl5 Clpx Cog6 Copb1 Copb2 Copg Copz1 Copz2 D030051N19Rik Dmgdh Etfb Fgf9 Folr1 Folr2 Fxc1 Gabarapl2 Gckr Gorasp1 Gosr2 Gstk1 H47 Hao3 Hsd17b4 Kdelr2 Lman1 Mcfd2 Mlph Mlycd Napa Napb Nbea Neto1 Pacs1 Pex26 Pex5 Ppp1r3c Ppp3ca Prkcabp Rab1 Rab15 Rab17 Rab25 Rab27a Rab33a Rab38 Rab3a Rab3d Rab40b Rab…
201	GO:0000375 [8]: RNA splicing, via transesterification reactions	20	20	2040	173	10396	-2.24	0.0	0.01	0.0	0610009D07Rik 0610033I05Rik 1810035L17Rik A2bp1 Ciz1 Cpeb2 Dbr1 Dnd1 Elavl4 Hnrpa2b1 Ptbp2 Rbmx Rnpc2 Sfrs12 Sfrs14 Sfrs2 Sfrs5 Snrpb2 Thoc1 Thoc3
202	GO:0000377 [9]: RNA splicing, via transesterification reactions with bulged adenosine as nucleophile	20	20	2040	173	10396	-2.24	0.0	0.01	0.0	0610009D07Rik 0610033I05Rik 1810035L17Rik A2bp1 Ciz1 Cpeb2 Dbr1 Dnd1 Elavl4 Hnrpa2b1 Ptbp2 Rbmx Rnpc2 Sfrs12 Sfrs14 Sfrs2 Sfrs5 Snrpb2 Thoc1 Thoc3
203	GO:0000398 [8]: nuclear mRNA splicing, via spliceosome	20	20	2040	173	10396	-2.24	0.0	0.01	0.0	0610009D07Rik 0610033I05Rik 1810035L17Rik A2bp1 Ciz1 Cpeb2 Dbr1 Dnd1 Elavl4 Hnrpa2b1 Ptbp2 Rbmx Rnpc2 Sfrs12 Sfrs14 Sfrs2 Sfrs5 Snrpb2 Thoc1 Thoc3
204	GO:0006953 [5]: acute-phase response	9	9	2051	14	10555	-2.24	0.0	4.91	2.6	Crp F2 F8 Hpxn Pap Reg3g Saa4 Serpina1a Serpinf2
205	GO:0006260 [6]: DNA replication	7	7	2053	87	10482	-2.3	0.0	0.0	0.0	Lig3 Nfia Nfib Nfix Polb Rrm2 Tert
206	GO:0008104 [4]: protein localization	100	100	1960	409	10160	-2.3	0.0	3.74	1.68	2310040A13Rik 2610042O14Rik 4632408A20Rik AI317395 Akap12 Ap1m2 Ap3s1 Ap4s1 Apba2 Arf1 Arfgap3 Arl4 Arl5 Clpx Cog6 Copb1 Copb2 Copg Copz1 Copz2 D030051N19Rik Dbpht1 Dmgdh Etfb Fgf9 Folr1 Folr2 Fxc1 Gabarapl2 Gckr Gorasp1 Gosr2 Grip1 Gstk1 H47 Hao3 Hsd17b4 Kdelr2 Lman1 Mcfd2 Mlph Mlycd Napa Napb Nbea Neto1 Pacs1 Pex26 Pex5 Ppp1r3c Ppp3ca Prkcabp Prkwnk4 Rab1 Rab15 Rab17 Rab25 Rab27a Rab33a Rab38 R…
207	GO:0030003 [6]: cation homeostasis	19	19	2041	49	10520	-2.31	0.0	4.54	2.33	1300017J02Rik Aco1 Atp6v1b1 Clstn1 Ednrb Gcm2 Ltf Mfi2 Mt3 Mt4 Ndn Nucb2 Prnd Pth Slc4a10 Stc1 Tmprss3 Trf Trfr2
208	GO:0006100 [8]: tricarboxylic acid cycle intermediate metabolism	6	6	2054	6	10563	-2.33	0.0	4.95	2.63	Aco2 Fh1 Ldh1 Ldh2 Mdh1 Mdh2
209	GO:0006725 [5]: aromatic compound metabolism	21	21	2039	57	10512	-2.35	0.0	4.45	2.25	Coq6 Dct Ddt Ephx2 Fah Folr1 Gstm4 Gstz1 Hgd Hpd Kmo Kynu Mat2a Matp Mgll Nr4a2 Pah Qdpr Si Tat Uox
210	GO:0009653 [3]: morphogenesis	202	202	1858	904	9665	-2.38	0.0	3.28	1.37	Adamts4 Aes Afp Agc1 Ahsg Alpk3 Ambn Amelx Anpep Cables1 Calml4 Capn3 Casq1 Casq2 Ccr1 Cd1d1 Cdc42ep4 Cebpa Chl1 Churc1 Chx10 Cish Cldn11 Clec3b Col11a1 Col19a1 Col9a2 Crb3 Crip2 Cryaa Cryba1 Cryba2 Crybb1 Cryga Crygb Crygd Crygs Csrp3 Cutl1 Cxcl13 Dab1 Dcx Dgkg Dhcr7 Dkk1 Dll4 Dlx5 Dmbt1 Dnase2a Ednrb Efna1 Egfl7 Elavl3 Eln Enam Enpep Epas1 Epb4.2 Ephb3 Etv1 Etv5 Eya1 Fanca Farp2 Fbn2 Fgd4 Fgf12…
211	GO:0000074 [6]: regulation of cell cycle	32	32	2028	243	10326	-2.42	0.0	0.01	0.0	Ak1 Bccip Bmyc Cables1 Ccna1 Cdc23 Cdc37l1 Cdk2ap1 Cdkn1c E2f6 Erg Fes Fgf9 Fgr Frk Gspt2 Kras Pgf Plagl1 Pmp22 Ppp2ca Pycard Ros1 Rps4x Slfn1 Tgfb3 Thra Tlm Tnk1 Trim13 Tsg101 Vav2
212	GO:0006351 [7]: transcription, DNA-dependent	230	230	1830	1325	9244	-2.42	0.0	0.04	0.0	1700051E09Rik 2010005A06Rik 4732429I09Rik A230102I05Rik A830023I12Rik AI481750 Abcb11 Abtb1 Aes Ankra2 Asb12 Asb6 Asb8 BC005471 BC021921 BC031407 Barx2 Bclaf1 Bhlhb5 Bpnt1 Bteb1 C2ta Carf Cebpa Churc1 Chx10 Clock Cnbp1 Cnot3 Creb3 Creb3l1 Creb3l3 Creb3l4 Cutl1 Cutl2 Dach1 Dach2 Dbp Deaf1 Dedd Dedd2 Dlx5 Dnmt3a Dsip1 E2f6 Ebf2 Ehf Elf5 Ell2 Epas1 Ercc2 Erg Ern2 Esrra Esrrg Etv1 Evx2 Ewsr1 Eya1 Fah…
213	GO:0043037 [7]: translation	15	15	2045	139	10430	-2.43	0.0	0.01	0.0	Aco1 Arbp Cdh16 Eef1a1 Eif2b4 Eif4g2 Eif5 Gspt2 Harsl Paip1 Paip2 Rplp1 Sars2 Slc22a17 Sui1-rs1
214	GO:0006355 [7]: regulation of transcription, DNA-dependent	226	226	1834	1302	9267	-2.45	0.0	0.04	0.0	1700051E09Rik 2010005A06Rik 4732429I09Rik A230102I05Rik A830023I12Rik AI481750 Abcb11 Abtb1 Aes Ankra2 Asb12 Asb6 Asb8 BC005471 BC021921 BC031407 Barx2 Bclaf1 Bhlhb5 Bpnt1 Bteb1 C2ta Carf Cebpa Churc1 Chx10 Clock Cnbp1 Cnot3 Creb3 Creb3l1 Creb3l3 Creb3l4 Cutl1 Cutl2 Dach1 Dach2 Dbp Deaf1 Dedd Dedd2 Dlx5 Dnmt3a Dsip1 E2f6 Ebf2 Ehf Elf5 Epas1 Ercc2 Erg Ern2 Esrra Esrrg Etv1 Evx2 Ewsr1 Eya1 Fah Fem1…
215	GO:0001666 [5]: response to hypoxia	5	5	2055	4	10565	-2.51	0.0	4.81	2.57	Casp1 Epas1 Hif3a Slc2a8 Sod3
216	GO:0009067 [8]: aspartate family amino acid biosynthesis	5	5	2055	4	10565	-2.51	0.0	4.81	2.57	0610010D20Rik BC051244 Bhmt Bhmt2 Npl
217	GO:0007243 [6]: protein kinase cascade	11	11	2049	112	10457	-2.52	0.0	0.01	0.0	Acdc Dusp22 Efna1 Fcer1a Fgd4 Map2k4 Mapk8ip3 Nrbp Nrk Shank3 Tank
218	GO:0019439 [6]: aromatic compound catabolism	9	9	2051	15	10554	-2.53	0.0	4.59	2.37	Ephx2 Fah Gstz1 Hgd Hpd Kynu Nr4a2 Pah Tat
219	GO:0042438 [6]: melanin biosynthesis	4	4	2056	2	10567	-2.54	0.0	4.83	2.57	Dct Ddt Matp Si
220	GO:0000051 [4]: urea cycle intermediate metabolism	4	4	2056	2	10567	-2.54	0.0	4.83	2.57	Arg1 Asl Ass1 Otc
221	GO:0006525 [5]: arginine metabolism	4	4	2056	2	10567	-2.54	0.0	4.83	2.57	Arg1 Asl Ass1 Otc
222	GO:0006582 [5]: melanin metabolism	4	4	2056	2	10567	-2.54	0.0	4.83	2.57	Dct Ddt Matp Si
223	GO:0006583 [7]: melanin biosynthesis from tyrosine	4	4	2056	2	10567	-2.54	0.0	4.83	2.57	Dct Ddt Matp Si
224	GO:0009068 [8]: aspartate family amino acid catabolism	4	4	2056	2	10567	-2.54	0.0	4.83	2.57	Aspa BC051244 Bhmt Bhmt2
225	GO:0019725 [4]: cell homeostasis	22	22	2038	63	10506	-2.61	0.0	4.14	1.99	1300017J02Rik Aco1 Atp6v1b1 Clstn1 Ednrb Foxa3 Gckr Gcm2 Ltf Mfi2 Mt3 Mt4 Ndn Nucb2 Prkwnk4 Prnd Pth Slc4a10 Stc1 Tmprss3 Trf Trfr2
226	GO:0006323 [6]: DNA packaging	17	17	2043	149	10420	-2.61	0.0	0.01	0.0	1700113O17Rik D10Bwg0791e Gpx4 H1foo H3f3a H3f3b Hdac11 Hist1h2bc Hist3h2ba Hmgb3 Klf1 Nap1l3 Nap1l4 Satb1 Sirt3 Smyd1 Sox1
227	GO:0019219 [5]: regulation of nucleobase, nucleoside, nucleotide and nucleic acid metabolism	233	233	1827	1329	9240	-2.65	0.0	0.05	0.0	1700051E09Rik 2010005A06Rik 4732429I09Rik A230102I05Rik A830023I12Rik AI481750 Abcb11 Abtb1 Aes Ankra2 Asb12 Asb6 Asb8 BC005471 BC021921 BC031407 Barx2 Bclaf1 Bhlhb5 Bpnt1 Bteb1 C2ta Carf Cebpa Churc1 Chx10 Cited4 Clock Cnbp1 Cnot3 Creb3 Creb3l1 Creb3l3 Creb3l4 Cutl1 Cutl2 Dach1 Dach2 Dbp Ddx5 Deaf1 Dedd Dedd2 Dlx5 Dnmt3a Dsip1 E2f6 Ebf2 Ehf Elf5 Epas1 Ercc2 Erg Ern2 Esrra Esrrg Etv1 Evx2 Ewsr1 E…
228	GO:0042110 [7]: T-cell activation	2	2	2058	46	10523	-2.65	0.0	0.0	0.0	Cd1d1 Prkcq
229	GO:0006800 [5]: oxygen and reactive oxygen species metabolism	13	13	2047	29	10540	-2.67	0.0	4.3	2.11	Cat Ccs Ercc2 Gpx2 Gpx3 Gpx4 Gpx7 Idh1 Mpo Noxo1 Sod2 Sod3 Txnip
230	GO:0040007 [3]: growth	25	25	2035	76	10493	-2.7	0.0	3.98	1.88	Aes Bmp8a Cish Dmbt1 Fhl1 Gap43 Gdf2 Gdf3 Gpc3 Htra3 Igfbp1 Igfbp3 Igfbp5 Lama4 Lefty1 Ndn Ndnl2 Ninj2 Plg Sepp1 Socs2 Tgfb3 Tkt Tro Tsg101
231	GO:0006281 [6]: DNA repair	12	12	2048	116	10453	-2.72	0.0	0.01	0.0	Atrx Dmc1h Ercc2 Ercc5 Ercc8 Fanca Hspa1a Lig3 Polb Prp19 Rad51l3 Ube2a
232	GO:0007422 [6]: peripheral nervous system development	10	10	2050	19	10550	-2.74	0.0	4.33	2.13	Cryaa Cryba1 Cryba2 Crybb1 Cryga Crygb Crygd Crygs Ednrb Gfra3
233	GO:0006325 [7]: establishment and/or maintenance of chromatin architecture	16	16	2044	141	10428	-2.75	0.0	0.01	0.0	1700113O17Rik D10Bwg0791e Gpx4 H1foo H3f3a H3f3b Hdac11 Hist1h2bc Hist3h2ba Klf1 Nap1l3 Nap1l4 Satb1 Sirt3 Smyd1 Sox1
234	GO:0048513 [3]: organ development	174	174	1886	782	9787	-2.78	0.0	2.88	1.06	Adamts4 Aes Afp Agc1 Ahsg Alpk3 Ambn Amelx Anpep Cables1 Calml4 Capn3 Casq1 Casq2 Ccr1 Cd1d1 Cebpa Chl1 Churc1 Chx10 Cldn11 Clec3b Col11a1 Col19a1 Col9a2 Crip2 Cryaa Cryba1 Cryba2 Crybb1 Cryga Crygb Crygd Crygs Csrp3 Cutl1 Cxcl13 Dab1 Dcx Dgkg Dhcr7 Dll4 Dlx5 Dnase2a Ednrb Efna1 Egfl7 Elavl3 Eln Enam Enpep Epas1 Ephb3 Etv1 Etv5 Eya1 Fanca Farp2 Fgf12 Fgf9 Fhl1 Flt3 Flt3l Foxi1 Foxo1 Gab3 Gap43 Gc…
235	GO:0045449 [6]: regulation of transcription	233	233	1827	1322	9247	-2.79	0.0	0.06	0.0	1700051E09Rik 2010005A06Rik 4732429I09Rik A230102I05Rik A830023I12Rik AI481750 Abcb11 Abtb1 Aes Ankra2 Asb12 Asb6 Asb8 BC005471 BC021921 BC031407 Barx2 Bclaf1 Bhlhb5 Bpnt1 Bteb1 C2ta Carf Cebpa Churc1 Chx10 Cited4 Clock Cnbp1 Cnot3 Creb3 Creb3l1 Creb3l3 Creb3l4 Cutl1 Cutl2 Dach1 Dach2 Dbp Ddx5 Deaf1 Dedd Dedd2 Dlx5 Dnmt3a Dsip1 E2f6 Ebf2 Ehf Elf5 Epas1 Ercc2 Erg Ern2 Esrra Esrrg Etv1 Evx2 Ewsr1 E…
236	GO:0045165 [4]: cell fate commitment	1	1	2059	36	10533	-2.83	0.0	0.0	0.0	Chx10
237	GO:0042446 [6]: hormone biosynthesis	8	8	2052	13	10556	-2.85	0.0	4.29	2.11	Cyp11a1 Hmgcs1 Hsd3b1 Hsd3b2 Hsd3b3 Hsd3b4 Hsd3b5 Hsd3b7
238	GO:0042445 [5]: hormone metabolism	13	13	2047	30	10539	-2.85	0.0	4.1	1.97	Afp Cpe Cyp11a1 Dio2 H2-Ke6 Hmgcs1 Hsd3b1 Hsd3b2 Hsd3b3 Hsd3b4 Hsd3b5 Hsd3b7 Ttr
239	GO:0000122 [9]: negative regulation of transcription from Pol II promoter	4	4	2056	60	10509	-2.86	0.0	0.0	0.0	Cutl1 Hsbp1 Tbx2 Wbscr14
240	GO:0048066 [3]: pigmentation	11	11	2049	23	10546	-2.87	0.0	4.14	1.99	Alas1 Alas2 Blvra Dct Ddt Ednrb Fech Hebp1 Matp Si Uros
241	GO:0006813 [8]: potassium ion transport	29	29	2031	95	10474	-2.91	0.0	3.67	1.64	Abcc9 Atp1a1 Atp1a3 Atp1b1 Atp1b4 Atp4b Gria2 Gria3 Grik1 Grin1 Kcna1 Kcna4 Kcna5 Kcna7 Kcnc3 Kcnd2 Kcnd3 Kcne1 Kcne3 Kcne4 Kcnj10 Kcnj2 Kcnj8 Kcnk1 Kcnk5 Kcnmb4 Kcnn4 Kcnq2 Slc12a2
242	GO:0019538 [5]: protein metabolism	384	384	1676	1846	8723	-2.95	0.0	2.24	0.7	1110013G13Rik 1300002A08Rik 1700016G05Rik 1700040I03Rik 1700113O17Rik 1810055D05Rik 2410001H17Rik 2610018G03Rik 2610209A20Rik 3110056O03Rik 5330414D10Rik AI317395 AJ430384 Aatk Acdc Ace Ace2 Aco1 Acvr1b Acvr2 Acvrl1 Adam12 Adam1b Adamdec1 Adamts10 Adamts15 Adamts4 Adamts7 Adamts8 Adcy8 Adcy9 Adn Agc1 Alpk3 Anpep Apoa2 Apoc1 Apoc3 Arbp Art2a Art3 Art5 B3gnt5 Bag1 Bag5 Blmh C2 Cabc1 Camk2b Capn3 Ca…
243	GO:0006996 [5]: organelle organization and biogenesis	106	106	1954	641	9928	-2.95	0.0	0.05	0.0	1700113O17Rik Abcd3 Actg1 Actr10 Aif1 Arhgap8 Bfsp1 Cebpa Clasp2 Crb3 Cryaa Csrp1 D10Bwg0791e Decr2 Dncic1 Elmo1 Eln Espn Fxc1 Gpx4 Gypa H1foo H3f3a H3f3b Hap1 Hdac11 Hist1h2bc Hist3h2ba Hook2 Hps4 Hspa1a Kifc2 Kifc3 Klf1 Krt1-1 Krt1-10 Krt1-18 Krt1-2 Krt1-3 Krt1-c29 Krt2-16 Krt2-17 Krt2-6g Mrpl23 Mrpl41 Mtap2 Mtap7 Myh11 Myh14 Myh3 Myh4 Myh6 Myh7 Myh8 Myl1 Myl2 Myl4 Myl7 Mylpf Myo6 Nap1l3 Nap1l4…
244	GO:0048015 [7]: phosphoinositide-mediated signaling	10	10	2050	20	10549	-2.97	0.0	4.08	1.95	Car8 Ccl28 Centa2 Chrm3 Cish Dgka Dgkg Gng13 Ptger3 Sphk2
245	GO:0000279 [6]: M phase	14	14	2046	125	10444	-3.0	0.0	0.01	0.0	Ccna1 Cdc23 Cetn1 Cryaa Dmc1h Fanca Mki67 Nek9 Prm1 Spag5 Spin Sycp3 Tnk1 Tsga2
246	GO:0007162 [5]: negative regulation of cell adhesion	5	5	2055	5	10564	-3.02	0.0	4.26	2.09	Cml1 Cml2 Cml4 Dab1 P140
247	GO:0009084 [8]: glutamine family amino acid biosynthesis	5	5	2055	5	10564	-3.02	0.0	4.26	2.09	Asl Ass1 Otc Prodh2 Pycr1
248	GO:0050778 [6]: positive regulation of immune response	3	3	2057	51	10518	-3.04	0.0	0.0	0.0	Cd1d1 Fcer1a Prkcq
249	GO:0042221 [6]: response to chemical substance	28	28	2032	208	10361	-3.04	0.0	0.02	0.0	1200009O22Rik Accn1 Aspn Blmh Ccl11 Ccl19 Ccl28 Ccl6 Ccl8 Ccr1 Ccr5 Cklfsf8 Cmklr1 Creb3 Csf3r Cxcl13 Cxcl16 Ephx2 Fpr1 Gstm4 Il17b Itgam Lect2 Mest Nr4a2 Pon1 Tlr3 Xcl1
250	GO:0009059 [5]: macromolecule biosynthesis	100	100	1960	429	10140	-3.05	0.0	2.85	1.04	1110013G13Rik Acdc Aco1 Agc1 Arbp B3galt2 B3gnt5 B4galt1 Cd1d1 Cdh16 Cmas D3Bwg0562e Dalrd3 Dpm2 Eef1a1 Eif2b4 Eif4g2 Eif5 Fau Fbp1 Fcer1a Fut4 G6pc Galnt10 Gne Gpd1 Gspt2 Gyg1 Gys2 Harsl Hhat Il1rap Lalba Mrpl19 Mrpl23 Mrpl51 Mrps16 Mrps17 Mrps18b Mrps6 Ogt Paip1 Paip2 Pck1 Pcx Phkg1 Phkg2 Phlda1 Pigc Plek2 Pomt1 Pomt2 Ppp1r3c Prkcq Rnf128 Rpl10 Rpl12 Rpl21 Rpl23a Rpl26 Rpl35 Rpl35a Rpl36al Rpl3…
251	GO:0009887 [4]: organogenesis	171	171	1889	779	9790	-3.06	0.0	2.54	0.91	Adamts4 Aes Afp Agc1 Ahsg Alpk3 Ambn Amelx Anpep Cables1 Calml4 Capn3 Casq1 Casq2 Ccr1 Cd1d1 Cebpa Chl1 Churc1 Chx10 Cldn11 Clec3b Col11a1 Col19a1 Col9a2 Crip2 Cryaa Cryba1 Cryba2 Crybb1 Cryga Crygb Crygd Crygs Csrp3 Cutl1 Cxcl13 Dab1 Dcx Dgkg Dhcr7 Dll4 Dlx5 Dnase2a Ednrb Efna1 Egfl7 Elavl3 Eln Enam Enpep Epas1 Ephb3 Etv1 Etv5 Eya1 Fanca Farp2 Fgf12 Fgf9 Fhl1 Flt3 Flt3l Foxi1 Gab3 Gap43 Gca Gcm2…
252	GO:0042113 [7]: B-cell activation	2	2	2058	43	10526	-3.06	0.0	0.0	0.0	Hmgb3 Igbp1
253	GO:0007268 [6]: synaptic transmission	32	32	2028	110	10459	-3.07	0.0	3.44	1.48	Ache Chrm1 Chrm3 Chrng Fcer1a Gabbr1 Gabrb1 Gabrg2 Gabrp Gabrq Gad1 Gad2 Gria2 Gria3 Grik1 Grin1 Grip1 Hnmt Nr4a2 Pnoc Slc17a6 Slc5a8 Slc5a9 Snapap Syp Syt4 Tac1 Tac4 Tmod2 Usp14 Vamp2 Vdac3
254	GO:0009309 [6]: amine biosynthesis	14	14	2046	35	10534	-3.07	0.0	3.83	1.75	0610010D20Rik Asl Ass1 BC051244 Bbox1 Bhmt Bhmt2 Ctbp2 Grhpr Mat2a Npl Otc Prodh2 Pycr1
255	GO:0044267 [6]: cellular protein metabolism	379	379	1681	1830	8739	-3.07	0.0	2.08	0.68	1110013G13Rik 1300002A08Rik 1700016G05Rik 1700040I03Rik 1700113O17Rik 1810055D05Rik 2410001H17Rik 2610018G03Rik 2610209A20Rik 3110056O03Rik 5330414D10Rik AI317395 AJ430384 Aatk Acdc Ace Ace2 Aco1 Acvr1b Acvr2 Acvrl1 Adam12 Adam1b Adamdec1 Adamts10 Adamts15 Adamts4 Adamts7 Adamts8 Adcy8 Adcy9 Adn Agc1 Alpk3 Anpep Apoa2 Apoc1 Apoc3 Arbp Art2a Art3 Art5 B3gnt5 Bag1 Bag5 Blmh C2 Cabc1 Camk2b Capn3 Ca…
256	GO:0008015 [4]: circulation	11	11	2049	24	10545	-3.08	0.0	3.92	1.83	Agt Avp Ednrb Gnao1 Guca2b Gucy1b3 Kng1 Nfe2 Pon1 Thra Thrb
257	GO:0007017 [7]: microtubule-based process	14	14	2046	124	10445	-3.08	0.0	0.01	0.0	Actr10 Clasp2 Cryaa Dncic1 Hap1 Hook2 Kifc2 Kifc3 Mtap2 Mtap7 Rnf30 Tekt1 Tuba4 Zfp282
258	GO:0006886 [6]: intracellular protein transport	68	68	1992	276	10293	-3.08	0.0	3.03	1.19	4632408A20Rik AI317395 Akap12 Ap1m2 Ap3s1 Ap4s1 Arf1 Arl4 Arl5 Copb2 Copg Copz1 Copz2 Dmgdh Etfb Fgf9 Folr1 Folr2 Fxc1 Gabarapl2 Gckr Gosr2 Gstk1 H47 Hao3 Hsd17b4 Kdelr2 Mlph Mlycd Napa Napb Nbea Neto1 Pacs1 Pex26 Pex5 Ppp1r3c Ppp3ca Prkcabp Rab1 Rab38 Rab3a Rab7 Rab9 Ramp2 Ranbp17 Sec13l1 Slc1a3 Slc28a3 Snx10 Snx16 Snx2 Snx4 Sorcs2 Srcasm Srp54 Srpr Stx6 Syngr2 Synj2bp Sytl4 Tmed3 Tmed4 Tob1 Tom…
259	GO:0042592 [3]: homeostasis	28	28	2032	93	10476	-3.11	0.0	3.46	1.49	1300017J02Rik Acdc Aco1 Atp6v1b1 Clstn1 Ednrb Foxa3 Gckr Gcm2 Ltf Mfi2 Mt3 Mt4 Ndn Nr5a2 Nucb2 Pirb Prkwnk4 Prnd Ptger3 Pth Sftpa1 Sftpc Slc4a10 Stc1 Tmprss3 Trf Trfr2
260	GO:0006807 [4]: nitrogen compound metabolism	8	8	2052	14	10555	-3.13	0.0	3.99	1.89	Arg1 Asl Ass1 Nit1 Otc Sema4d Upb1 Vnn3
261	GO:0000280 [7]: nuclear division	13	13	2047	117	10452	-3.14	0.0	0.01	0.0	Ccna1 Cdc23 Cetn1 Dmc1h Fanca Mki67 Nek9 Prm1 Spag5 Spin Sycp3 Tnk1 Tsga2
262	GO:0042168 [5]: heme metabolism	6	6	2054	8	10561	-3.16	0.0	4.06	1.95	Alas1 Alas2 Blvra Fech Hebp1 Uros
263	GO:0006778 [6]: porphyrin metabolism	6	6	2054	8	10561	-3.16	0.0	4.06	1.95	Alas1 Alas2 Blvra Fech Hebp1 Uros
264	GO:0006814 [8]: sodium ion transport	20	20	2040	60	10509	-3.2	0.0	3.51	1.54	Accn1 Atp1a1 Atp1a3 Atp1b1 Atp1b4 Atp4b Scn11a Scn3b Scn4a Scn7a Scnn1b Scnn1g Slc10a2 Slc12a2 Slc34a1 Slc5a1 Slc5a3 Slc5a8 Slc5a9 Slc8a1
265	GO:0000278 [6]: mitotic cell cycle	14	14	2046	122	10447	-3.21	0.0	0.02	0.0	Bccip Cables1 Camk2b Ccna1 Cdc23 Cetn1 Gspt2 Nek9 Ppp3ca Prm1 Slfn1 Spag5 Sycp3 Tnk1
266	GO:0045426 [7]: quinone cofactor biosynthesis	3	3	2057	1	10568	-3.22	0.0	4.19	2.03	Coq6 Coq7 Vkorc1
267	GO:0006599 [7]: phosphagen metabolism	3	3	2057	1	10568	-3.22	0.0	4.19	2.03	Ckm Ckmt2 Gatm
268	GO:0009071 [8]: serine family amino acid catabolism	3	3	2057	1	10568	-3.22	0.0	4.19	2.03	Cdo1 Csad Dmgdh
269	GO:0006891 [6]: intra-Golgi transport	4	4	2056	3	10566	-3.22	0.0	4.12	1.98	Gabarapl2 Pacs1 Srcasm Tom1
270	GO:0009987 [2]: cellular process	1735	1735	325	8804	1765	-3.28	0.0	1.84	0.68	0610009D07Rik 0610010D20Rik 0610033I05Rik 1110013G13Rik 1110015E22Rik 1110020P15Rik 1110030H18Rik 1190002H23Rik 1200007B05Rik 1300002A08Rik 1300013B24Rik 1300017J02Rik 1500040F11Rik 1700016G05Rik 1700040I03Rik 1700051E09Rik 1700113O17Rik 1700123K08Rik 1810010G06Rik 1810012H11Rik 1810035L17Rik 1810055D05Rik 2010005A06Rik 2310040A13Rik 2310050C09Rik 2410001H17Rik 2410011G03Rik 2610018G03Rik 2610042…
271	GO:0006979 [5]: response to oxidative stress	9	9	2051	18	10551	-3.29	0.0	3.77	1.7	Cat Ercc2 Gpx2 Gpx3 Gpx4 Gpx7 Idh1 Mpo Txnip
272	GO:0000087 [7]: M phase of mitotic cell cycle	8	8	2052	83	10486	-3.33	0.0	0.01	0.0	Ccna1 Cdc23 Cetn1 Nek9 Prm1 Spag5 Sycp3 Tnk1
273	GO:0006357 [8]: regulation of transcription from Pol II promoter	21	21	2039	162	10407	-3.34	0.0	0.03	0.0	Churc1 Cnbp1 Cutl1 Hes6 Heyl Hsbp1 Jmy Klf13 Nfe2 Sitpec Skiip Sox7 Sp7 Tbx2 Tcf1 Tcfap2a Tcfap2c Tnrc11 Wbscr14 Wdr39 Wdr9
274	GO:0016310 [7]: phosphorylation	95	95	1965	415	10154	-3.37	0.0	2.47	0.85	1110020P15Rik 2410001H17Rik 2610018G03Rik Aatk Acvr1b Acvr2 Acvrl1 Alpk3 Atp5a1 Atp5b Atp5c1 Atp5e Atp5f1 Atp5g1 Atp5g2 Atp5g3 Atp5h Atp5j Atp5k Atp5l Atp5o Atp6v1d Atp6v1f Camk2b Clk1 Cyc1 Dapk1 Dyrk3 Eef2k Epha1 Epha3 Ephb3 Ephb4 Ern2 Fcer1a Fes Fgr Flt3 Flt4 Frk Gmfg Hunk Ltk Map2k4 Map3k12 Mapk10 Mapk13 Mapkapk2 Mark3 Mast1 Mst1r Ndufb9 Ndufc2 Ndufs3 Ndufs7 Ndufv1 Ndufv2 Nek6 Nek9 Nrk Pcsk5 P…
275	GO:0007242 [5]: intracellular signaling cascade	122	122	1938	549	10020	-3.38	0.0	2.31	0.76	5830461H18Rik AW049765 Acdc Adcy4 Adcy6 Adcy8 Adcy9 Adora2a Arf1 Arhgef7 Arl4 Arl5 Asb6 Asb8 Atp2a2 Baiap1 Baiap2 Bcar3 Bteb1 Car8 Ccl28 Cdc42ep4 Centa2 Chn1 Chrm3 Cish Clnk Cnih2 Dab1 Dcx Dgka Dgkg Diras1 Dusp22 Dvl1 Efna1 Farp2 Fcer1a Fes Fgd4 Fgr Frk Gng13 Grb7 Grcc9 Grip1 Gucy1b3 Inppl1 Kras Ldb3 Lin7b Map2k4 Mapk8ip3 Mast1 Nck2 Nkiras1 Nrbp Nrk P2ry12 Pclo Pdlim3 Pdzk1 Pdzk2 Pdzrn3 Pdzx Pik3…
276	GO:0051239 [4]: regulation of organismal physiological process	11	11	2049	101	10468	-3.4	0.0	0.02	0.0	Apoa2 Cd1d1 Fcer1a Gnao1 Hmgb3 Mglap P2rx7 Prkcq Rnf128 Thra Thrb
277	GO:0007067 [8]: mitosis	8	8	2052	82	10487	-3.41	0.0	0.01	0.0	Ccna1 Cdc23 Cetn1 Nek9 Prm1 Spag5 Sycp3 Tnk1
278	GO:0006826 [9]: iron ion transport	7	7	2053	12	10557	-3.45	0.0	3.69	1.64	1300017J02Rik Heph Ltf Mfi2 Sfxn2 Slc40a1 Trf
279	GO:0009110 [6]: vitamin biosynthesis	5	5	2055	6	10563	-3.45	0.0	3.8	1.72	Gulo Kynu Qprt Rfk Vkorc1
280	GO:0006094 [8]: gluconeogenesis	6	6	2054	9	10560	-3.49	0.0	3.7	1.64	Acdc Fbp1 Gpd1 Pck1 Pcx Tpi1
281	GO:0045893 [8]: positive regulation of transcription, DNA-dependent	6	6	2054	68	10501	-3.49	0.0	0.01	0.0	Churc1 Cnbp1 Klf13 Skiip Tcf1 Tnrc11
282	GO:0007267 [4]: cell-cell signaling	43	43	2017	167	10402	-3.51	0.0	2.76	1.0	Ache Chrm1 Chrm3 Chrng Dhh Fcer1a Fgf12 Fgf16 Fgf9 Gabbr1 Gabrb1 Gabrg2 Gabrp Gabrq Gad1 Gad2 Gja4 Gja5 Gjb1 Gjb2 Gria2 Gria3 Grik1 Grin1 Grip1 Guca1b Hnmt Nr4a2 Pclo Pnoc Slc17a6 Slc5a8 Slc5a9 Snapap Syp Syt4 Tac1 Tac4 Tmod2 Usp14 Vamp2 Vdac3 Wnt2
283	GO:0016043 [4]: cell organization and biogenesis	132	132	1928	751	9818	-3.54	0.0	0.13	0.0	1700113O17Rik Abcd3 Actg1 Actr10 Aif1 Arhgap8 Bfsp1 Cdc42ep4 Cebpa Cish Clasp2 Crb3 Cryaa Crygs Csrp1 D10Bwg0791e Decr2 Dncic1 Elmo1 Eln Epb4.2 Espn Fgd4 Fhl1 Fxc1 Gap43 Gp1ba Gpx4 Gypa H1foo H3f3a H3f3b Hap1 Hdac11 Hist1h2bc Hist3h2ba Hook2 Hps4 Hspa1a Htra3 Igfbp1 Igfbp3 Igfbp5 Itgb3 Kifc2 Kifc3 Klf1 Krt1-1 Krt1-10 Krt1-18 Krt1-2 Krt1-3 Krt1-c29 Krt2-16 Krt2-17 Krt2-6g Lefty1 Lst1 Mrpl23 Mrpl41…
284	GO:0046651 [5]: lymphocyte proliferation	1	1	2059	31	10538	-3.58	0.0	0.0	0.0	Prkcq
285	GO:0050791 [3]: regulation of physiological process	326	326	1734	1734	8835	-3.6	0.0	0.28	0.03	1700051E09Rik 2010005A06Rik 4732429I09Rik A230102I05Rik A830023I12Rik AI481750 Abcb11 Abtb1 Accn1 Acdc Aco1 Aes Ankra2 Apbb3 Apoa2 Arhgap8 Asb12 Asb6 Asb8 Atp2a2 BC005471 BC021921 BC031407 Bag1 Barx2 Bcl2l13 Bcl2l14 Bcl2l2 Bclaf1 Bhlhb5 Biklk Bnipl Bpnt1 Bteb1 C2ta Carf Casp1 Casq1 Casq2 Cd1d1 Cebpa Churc1 Chx10 Cideb Cidec Cited4 Clock Cnbp1 Cnot3 Cradd Creb3 Creb3l1 Creb3l3 Creb3l4 Crip2 Cutl1 …
286	GO:0006575 [6]: amino acid derivative metabolism	14	14	2046	39	10530	-3.62	0.0	3.19	1.29	Bbox1 Cdo1 Ckm Ckmt2 Csad Dio2 Gatm Kynu Mat2a Nr4a2 Oaz1 Oaz2 P4hb Ttr
287	GO:0030005 [7]: di-, tri-valent inorganic cation homeostasis	13	13	2047	35	10534	-3.63	0.0	3.22	1.32	1300017J02Rik Aco1 Clstn1 Gcm2 Ltf Mfi2 Ndn Nucb2 Prnd Pth Stc1 Trf Trfr2
288	GO:0051240 [5]: positive regulation of organismal physiological process	4	4	2056	53	10516	-3.64	0.0	0.01	0.0	Cd1d1 Fcer1a P2rx7 Prkcq
289	GO:0006954 [5]: inflammatory response	27	27	2033	96	10473	-3.68	0.0	2.79	1.01	Ccl11 Ccl19 Ccl8 Ccr1 Csf3r Cxcl13 Cxcl9 Dfy Fcer1a Hc Il17b Il1f6 Itgam Klkb1 Kng1 Ly86 Mcpt6 Pap Ptger3 Pycard Reg3g Stab1 Tac1 Tlr3 Tlr8 Tlr9 Tollip
290	GO:0050789 [2]: regulation of biological process	368	368	1692	1923	8646	-3.7	0.0	0.43	0.08	1700051E09Rik 2010005A06Rik 4732429I09Rik A230102I05Rik A830023I12Rik AI481750 Abcb11 Abtb1 Accn1 Acdc Aco1 Adcy4 Adcy6 Adcy8 Adcy9 Aes Ankra2 Apbb3 Apoa2 Arfgap3 Arhgap8 Asb12 Asb6 Asb8 Atp2a2 BC005471 BC021921 BC031407 Bag1 Barx2 Bccip Bcl2l13 Bcl2l14 Bcl2l2 Bclaf1 Bhlhb5 Biklk Bnipl Bpnt1 Bteb1 C2ta Carf Casp1 Casq1 Casq2 Cd1d1 Cebpa Centa2 Chrm1 Churc1 Chx10 Cideb Cidec Cish Cited4 Clock Cml1…
291	GO:0007582 [2]: physiological process	1681	1681	379	8594	1975	-3.71	0.0	0.94	0.27	0610009D07Rik 0610010D20Rik 0610033I05Rik 0610038K03Rik 1110013G13Rik 1110015E22Rik 1110020P15Rik 1110030H18Rik 1190002H23Rik 1200007B05Rik 1200009O22Rik 1300002A08Rik 1300012D20Rik 1300013B24Rik 1300017J02Rik 1500040F11Rik 1600020H07Rik 1700016G05Rik 1700040I03Rik 1700051E09Rik 1700113O17Rik 1700123K08Rik 1810010G06Rik 1810012H11Rik 1810022C23Rik 1810035L17Rik 1810055D05Rik 2010005A06Rik 2010321…
292	GO:0006959 [5]: humoral immune response	18	18	2042	138	10431	-3.71	0.0	0.04	0.0	Adn C1qa C1qb C1qg C2 C6 C8a C8b Cd1d1 Cfi Daf1 Gca H2-Bf Hc Masp1 Mbl1 Pirb Serping1
293	GO:0016072 [6]: rRNA metabolism	1	1	2059	30	10539	-3.73	0.0	0.0	0.0	Bfsp1
294	GO:0015711 [7]: organic anion transport	4	4	2056	4	10565	-3.73	0.0	3.56	1.58	Slc10a2 Slc16a7 Slc16a8 Slco1a1
295	GO:0015849 [5]: organic acid transport	14	14	2046	40	10529	-3.74	0.0	3.05	1.2	Slc12a2 Slc12a8 Slc1a1 Slc1a2 Slc1a3 Slc26a1 Slc3a1 Slc6a14 Slc7a10 Slc7a4 Slc7a7 Slc7a8 Slc7a9 Slco2a1
296	GO:0016049 [4]: cell growth	14	14	2046	40	10529	-3.74	0.0	3.05	1.2	Cish Fhl1 Gap43 Htra3 Igfbp1 Igfbp3 Igfbp5 Lefty1 Ndn Ndnl2 Socs2 Tgfb3 Tro Tsg101
297	GO:0046942 [6]: carboxylic acid transport	14	14	2046	40	10529	-3.74	0.0	3.05	1.2	Slc12a2 Slc12a8 Slc1a1 Slc1a2 Slc1a3 Slc26a1 Slc3a1 Slc6a14 Slc7a10 Slc7a4 Slc7a7 Slc7a8 Slc7a9 Slco2a1
298	GO:0006399 [6]: tRNA metabolism	6	6	2054	65	10504	-3.77	0.0	0.02	0.0	Cdh16 Elac1 Harsl Qtrt1 Sars2 Slc22a17
299	GO:0006793 [5]: phosphorus metabolism	109	109	1951	502	10067	-3.77	0.0	1.83	0.68	1110020P15Rik 2410001H17Rik 2610018G03Rik Aatk Acvr1b Acvr2 Acvrl1 Alpk3 Atp5a1 Atp5b Atp5c1 Atp5e Atp5f1 Atp5g1 Atp5g2 Atp5g3 Atp5h Atp5j Atp5k Atp5l Atp5o Atp6v1d Atp6v1f Camk2b Clk1 Cyc1 Dapk1 Dusp22 Dusp6 Dusp8 Dyrk3 Eef2k Epha1 Epha3 Ephb3 Ephb4 Ern2 Eya1 Fcer1a Fes Fgr Flt3 Flt4 Frk Gmfg Hunk Ltk Map2k4 Map3k12 Mapk10 Mapk13 Mapkapk2 Mark3 Mast1 Mst1r Mtmr6 Ndufb9 Ndufc2 Ndufs3 Ndufs7 Ndufv…
300	GO:0006796 [6]: phosphate metabolism	109	109	1951	502	10067	-3.77	0.0	1.83	0.68	1110020P15Rik 2410001H17Rik 2610018G03Rik Aatk Acvr1b Acvr2 Acvrl1 Alpk3 Atp5a1 Atp5b Atp5c1 Atp5e Atp5f1 Atp5g1 Atp5g2 Atp5g3 Atp5h Atp5j Atp5k Atp5l Atp5o Atp6v1d Atp6v1f Camk2b Clk1 Cyc1 Dapk1 Dusp22 Dusp6 Dusp8 Dyrk3 Eef2k Epha1 Epha3 Ephb3 Ephb4 Ern2 Eya1 Fcer1a Fes Fgr Flt3 Flt4 Frk Gmfg Hunk Ltk Map2k4 Map3k12 Mapk10 Mapk13 Mapkapk2 Mark3 Mast1 Mst1r Mtmr6 Ndufb9 Ndufc2 Ndufs3 Ndufs7 Ndufv…
301	GO:0006749 [6]: glutathione metabolism	6	6	2054	10	10559	-3.78	0.0	3.37	1.46	Gstk1 Gstt1 Gstt2 Gstt3 Idh1 Mgst1
302	GO:0007409 [6]: axonogenesis	7	7	2053	71	10498	-3.81	0.0	0.02	0.0	Chl1 Dlx5 Efna1 Ephb3 Etv1 Gfra3 Slitrk1
303	GO:0030155 [4]: regulation of cell adhesion	8	8	2052	17	10552	-3.81	0.0	3.22	1.32	Cml1 Cml2 Cml4 Dab1 Lama4 P140 Stat5b Tnxb
304	GO:0007200 [7]: G-protein signaling, coupled to IP3 second messenger (phospholipase C activating)	8	8	2052	17	10552	-3.81	0.0	3.22	1.32	Ccl28 Chrm3 Cish Dgka Dgkg Gng13 Ptger3 Sphk2
305	GO:0019448 [9]: L-cysteine catabolism	2	2	2058	0	10569	-3.82	0.0	3.63	1.64	Cdo1 Csad
306	GO:0019452 [8]: L-cysteine catabolism to taurine	2	2	2058	0	10569	-3.82	0.0	3.63	1.64	Cdo1 Csad
307	GO:0019530 [7]: taurine metabolism	2	2	2058	0	10569	-3.82	0.0	3.63	1.64	Cdo1 Csad
308	GO:0030320 [7]: monovalent inorganic anion homeostasis	2	2	2058	0	10569	-3.82	0.0	3.63	1.64	Prkwnk4 Stc1
309	GO:0030497 [8]: fatty acid elongation	2	2	2058	0	10569	-3.82	0.0	3.63	1.64	Elovl6 Pecr
310	GO:0030518 [7]: steroid hormone receptor signaling pathway	2	2	2058	0	10569	-3.82	0.0	3.63	1.64	Bteb1 Taf7
311	GO:0046439 [8]: L-cysteine metabolism	2	2	2058	0	10569	-3.82	0.0	3.63	1.64	Cdo1 Csad
312	GO:0006603 [8]: phosphocreatine metabolism	2	2	2058	0	10569	-3.82	0.0	3.63	1.64	Ckm Ckmt2
313	GO:0006620 [7]: posttranslational protein-membrane targeting	2	2	2058	0	10569	-3.82	0.0	3.63	1.64	Folr1 Folr2
314	GO:0007589 [4]: fluid secretion	2	2	2058	0	10569	-3.82	0.0	3.63	1.64	Guca1b Guca2b
315	GO:0008653 [6]: lipopolysaccharide metabolism	2	2	2058	0	10569	-3.82	0.0	3.63	1.64	Cmas Gne
316	GO:0009093 [8]: cysteine catabolism	2	2	2058	0	10569	-3.82	0.0	3.63	1.64	Cdo1 Csad
317	GO:0009103 [7]: lipopolysaccharide biosynthesis	2	2	2058	0	10569	-3.82	0.0	3.63	1.64	Cmas Gne
318	GO:0006464 [7]: protein modification	174	174	1886	942	9627	-3.84	0.0	0.27	0.03	1110013G13Rik 2410001H17Rik 2610018G03Rik 2610209A20Rik 5330414D10Rik AJ430384 Aatk Acvr1b Acvr2 Acvrl1 Alpk3 Art2a Art3 Art5 B3gnt5 Bag1 Camk2b Casp1 Cdc23 Clk1 Cpe Cpz Cul2 Dapk1 Dhh Dtx1 Dusp22 Dusp6 Dusp8 Dyrk3 Eef2k Epb4.2 Epha1 Epha3 Ephb3 Ephb4 Ern2 Eya1 F13a1 Fau Fbxo17 Fbxo18 Fbxo21 Fbxo9 Fbxw5 Fcer1a Fes Fgr Flt3 Flt4 Frk Fut4 Galnt10 Ggcx Gmfg Gna14 Hemk1 Herpud1 Hhat Hs3st3b1 Hunk Ltk…
319	GO:0046483 [5]: heterocycle metabolism	13	13	2047	37	10532	-3.88	0.0	2.92	1.09	2610209A20Rik Alas1 Alas2 Blvra Fech Folr1 Hebp1 Kynu Mat2a P4hb Pcca Uox Uros
320	GO:0030334 [6]: regulation of cell migration	10	10	2050	25	10544	-3.89	0.0	3.03	1.19	Arhgap8 Egfl7 Itgb3 Lama4 Pitx2 Robo4 Tek Tie1 Tmsb4x Unc5c
321	GO:0051270 [5]: regulation of cell motility	10	10	2050	25	10544	-3.89	0.0	3.03	1.19	Arhgap8 Egfl7 Itgb3 Lama4 Pitx2 Robo4 Tek Tie1 Tmsb4x Unc5c
322	GO:0043283 [4]: biopolymer metabolism	211	211	1849	1114	9455	-3.92	0.0	0.4	0.06	0610009D07Rik 0610033I05Rik 1300002A08Rik 1700016G05Rik 1700040I03Rik 1700113O17Rik 1810035L17Rik 3110056O03Rik A2bp1 AI317395 AI481750 Ace Ace2 Adam12 Adam1b Adamdec1 Adamts10 Adamts15 Adamts4 Adamts7 Adamts8 Adcy8 Adn Anpep Apobec2 Atrx Bfsp1 Blmh C2 Capn3 Capn5 Capn9 Casp1 Cblc Cdh16 Cfi Ciz1 Cmas Corin Cpa1 Cpa3 Cpb1 Cpe Cpeb2 Cpxm1 Ctrl Ctsc Ctsg Ctsh Ctsk Ctsw D10Bwg0791e D3Bwg0562e Dbr1 Dh…
323	GO:0009064 [7]: glutamine family amino acid metabolism	7	7	2053	14	10555	-3.92	0.0	3.14	1.25	Arg1 Asl Ass1 Nags Otc Prodh2 Pycr1
324	GO:0045595 [4]: regulation of cell differentiation	6	6	2054	63	10506	-3.95	0.0	0.02	0.0	Cd1d1 Dmbt1 Hmgb3 Socs2 Stat5b Tob1
325	GO:0018149 [8]: peptide cross-linking	3	3	2057	2	10567	-3.96	0.0	3.4	1.48	Epb4.2 F13a1 Tgm3
326	GO:0030318 [5]: melanocyte differentiation	3	3	2057	2	10567	-3.96	0.0	3.4	1.48	Ednrb Hps4 Mlph
327	GO:0042375 [6]: quinone cofactor metabolism	3	3	2057	2	10567	-3.96	0.0	3.4	1.48	Coq6 Coq7 Vkorc1
328	GO:0050931 [4]: pigment cell differentiation	3	3	2057	2	10567	-3.96	0.0	3.4	1.48	Ednrb Hps4 Mlph
329	GO:0001523 [7]: retinoid metabolism	3	3	2057	2	10567	-3.96	0.0	3.4	1.48	Adh1 Adh5 Rbp2
330	GO:0006081 [5]: aldehyde metabolism	3	3	2057	2	10567	-3.96	0.0	3.4	1.48	Atp5g3 Idh1 Idh2
331	GO:0006090 [7]: pyruvate metabolism	3	3	2057	2	10567	-3.96	0.0	3.4	1.48	Dlat Pck1 Pdk2
332	GO:0006566 [8]: threonine metabolism	3	3	2057	2	10567	-3.96	0.0	3.4	1.48	BC051244 Bhmt Bhmt2
333	GO:0009312 [7]: oligosaccharide biosynthesis	3	3	2057	2	10567	-3.96	0.0	3.4	1.48	B3galt2 B4galt1 St6galnac1
334	GO:0001654 [5]: eye morphogenesis	3	3	2057	43	10526	-3.98	0.0	0.01	0.0	Chx10 Cryaa Rpgrip1
335	GO:0050794 [3]: regulation of cellular process	101	101	1959	473	10096	-3.99	0.0	1.55	0.49	Accn1 Acdc Apbb3 Arhgap8 Bag1 Bcl2l13 Bcl2l14 Bcl2l2 Bclaf1 Biklk Bnipl Casp1 Cd1d1 Cebpa Cideb Cidec Cish Cml1 Cml2 Cml4 Cnbp1 Cradd Crip2 D0H4S114 Dab1 Dedd Dedd2 Dhcr7 Dkk1 Dmbt1 Dsip1 Dusp22 Egfl7 Eln Fadd Fanca Fcer1a Fgf9 Foxo1 Frk Gap43 H2-Bl Hmgb3 Htra3 Ifitm3 Igbp1 Igfbp1 Igfbp3 Igfbp5 Itgb3 Jmy Klrb1c Lama4 Lgals12 Lzf Madd Nck2 Ndn Ndnl2 Nr4a1 P140 Pacsin1 Pclo Perp Pitx2 Plg Polb Prkc…
336	GO:0006366 [8]: transcription from Pol II promoter	30	30	2030	198	10371	-4.01	0.0	0.08	0.0	Churc1 Cnbp1 Cutl1 Deaf1 Ell2 Gtf2a1 Hes6 Heyl Hif3a Hnf4g Hsbp1 Jmy Klf13 Lmo4 Ncoa6 Nfe2 Polr2e Sitpec Skiip Sox7 Sp7 Taf7 Tbx2 Tcf1 Tcfap2a Tcfap2c Tnrc11 Wbscr14 Wdr39 Wdr9
337	GO:0019226 [5]: transmission of nerve impulse	32	32	2028	125	10444	-4.01	0.0	2.28	0.73	Ache Chrm1 Chrm3 Chrng Fcer1a Gabbr1 Gabrb1 Gabrg2 Gabrp Gabrq Gad1 Gad2 Gria2 Gria3 Grik1 Grin1 Grip1 Hnmt Nr4a2 Pnoc Slc17a6 Slc5a8 Slc5a9 Snapap Syp Syt4 Tac1 Tac4 Tmod2 Usp14 Vamp2 Vdac3
338	GO:0006364 [7]: rRNA processing	1	1	2059	28	10541	-4.02	0.0	0.01	0.0	Bfsp1
339	GO:0001505 [7]: regulation of neurotransmitter levels	12	12	2048	34	10535	-4.03	0.0	2.8	1.01	Ache Fcer1a Gad1 Gad2 Hnmt Nr4a2 Slc17a6 Slc5a8 Slc5a9 Snapap Syt4 Vamp2
340	GO:0008361 [5]: regulation of cell size	14	14	2046	43	10526	-4.08	0.0	2.65	1.0	Cish Fhl1 Gap43 Htra3 Igfbp1 Igfbp3 Igfbp5 Lefty1 Ndn Ndnl2 Socs2 Tgfb3 Tro Tsg101
341	GO:0046907 [5]: intracellular transport	84	84	1976	390	10179	-4.08	0.0	1.54	0.49	1810012H11Rik 4632408A20Rik AI317395 Actr10 Akap12 Ap1m2 Ap3s1 Ap4s1 Arf1 Arl4 Arl5 Copb2 Copg Copz1 Copz2 Dbpht1 Dmgdh Dncic1 Etfb Fgf9 Folr1 Folr2 Fxc1 Gabarapl2 Gckr Gosr2 Gstk1 H47 Hao3 Hap1 Hsd17b4 Kdelr2 Kifc2 Kifc3 Lman1 Mlph Mlycd Napa Napb Nbea Neto1 Pacs1 Pex26 Pex5 Ppp1r3c Ppp3ca Prkcabp Rab1 Rab38 Rab3a Rab7 Rab9 Ramp2 Ranbp17 Sec13l1 Slc1a3 Slc25a4 Slc25a5 Slc28a3 Snx10 Snx16 Snx2 Sn…
342	GO:0006457 [7]: protein folding	24	24	2036	164	10405	-4.09	0.0	0.08	0.0	1810055D05Rik Adcy9 Bag1 Bag5 Cabc1 Ccs Clpx Dnaja4 Dnajb3 Dnajb8 Dnajc4 Dnajc5 Dnajc7 Dnajd1 Hsbp1 Hspa1a Hspa2 Hspb3 Krtap5-1 Nktr ORF28 Slc8a1 Tomm34 Wbscr18
343	GO:0051244 [4]: regulation of cellular physiological process	75	75	1985	343	10226	-4.09	0.0	1.63	0.57	Accn1 Acdc Apbb3 Arhgap8 Bag1 Bcl2l13 Bcl2l14 Bcl2l2 Bclaf1 Biklk Bnipl Casp1 Cd1d1 Cebpa Cideb Cidec Cnbp1 Cradd Crip2 Dedd Dedd2 Dhcr7 Dsip1 Dusp22 Egfl7 Eln Fadd Fanca Fgf9 Foxo1 Frk H2-Bl Hmgb3 Ifitm3 Itgb3 Jmy Klrb1c Lama4 Lgals12 Lzf Madd Nck2 Nr4a1 Pacsin1 Pclo Perp Pitx2 Plg Polb Prkcq Pycard Rab3a Rab3d Rab4a Rnf7 Robo4 Rufy1 Sgk3 Slfn1 Synj2bp Tde1 Tek Tff1 Tgfb3 Thoc1 Tie1 Tmod2 Tmod4 …
344	GO:0050865 [5]: regulation of cell activation	3	3	2057	42	10527	-4.09	0.0	0.02	0.0	Cd1d1 Hmgb3 Prkcq
345	GO:0051249 [6]: regulation of lymphocyte activation	3	3	2057	42	10527	-4.09	0.0	0.02	0.0	Cd1d1 Hmgb3 Prkcq
346	GO:0046849 [4]: bone remodeling	13	13	2047	39	10530	-4.11	0.0	2.65	1.0	Ahsg Ambn Amelx Enam Ibsp Mglap P2rx7 Pthr1 Sp7 Spp2 Thra Tnfrsf11a Tob1
347	GO:0019751 [6]: polyol metabolism	5	5	2055	8	10561	-4.12	0.0	3.06	1.2	1110015E22Rik Gk2 Gpd1 Mir16 Pck1
348	GO:0006071 [7]: glycerol metabolism	5	5	2055	8	10561	-4.12	0.0	3.06	1.2	1110015E22Rik Gk2 Gpd1 Mir16 Pck1
349	GO:0001503 [5]: ossification	12	12	2048	35	10534	-4.13	0.0	2.65	1.0	Ahsg Ambn Amelx Enam Ibsp Mglap P2rx7 Pthr1 Sp7 Thra Tnfrsf11a Tob1
350	GO:0016485 [8]: protein processing	7	7	2053	15	10554	-4.14	0.0	2.91	1.08	Casp1 Cpe Cpz Dhh Ncstn Sec11l3 Spcs1
351	GO:0006733 [7]: oxidoreduction coenzyme metabolism	7	7	2053	15	10554	-4.14	0.0	2.91	1.08	Coq6 Coq7 Hibadh Kynu Qprt Taldo1 Tpi1
352	GO:0006779 [7]: porphyrin biosynthesis	4	4	2056	5	10564	-4.14	0.0	3.11	1.24	Alas1 Alas2 Fech Uros
353	GO:0006783 [6]: heme biosynthesis	4	4	2056	5	10564	-4.14	0.0	3.11	1.24	Alas1 Alas2 Fech Uros
354	GO:0006957 [7]: complement activation, alternative pathway	4	4	2056	5	10564	-4.14	0.0	3.11	1.24	Adn C8b H2-Bf Hc
355	GO:0007205 [8]: protein kinase C activation	4	4	2056	5	10564	-4.14	0.0	3.11	1.24	Cish Dgka Dgkg Sphk2
356	GO:0009132 [7]: nucleoside diphosphate metabolism	4	4	2056	5	10564	-4.14	0.0	3.11	1.24	Entpd2 Papss1 Rrm2 Tyki
357	GO:0000041 [8]: transition metal ion transport	10	10	2050	27	10542	-4.18	0.0	2.69	1.0	1300017J02Rik Atp7b Gif Heph Ltf Mfi2 Sfxn2 Slc31a2 Slc40a1 Trf
358	GO:0001501 [5]: skeletal development	19	19	2041	67	10502	-4.21	0.0	2.32	0.76	Adamts4 Aes Agc1 Ahsg Ambn Amelx Clec3b Col11a1 Col9a2 Enam Ibsp Mglap Otor P2rx7 Pthr1 Sp7 Thra Tnfrsf11a Tob1
359	GO:0006468 [8]: protein amino acid phosphorylation	70	70	1990	394	10175	-4.24	0.0	0.24	0.01	2410001H17Rik 2610018G03Rik Aatk Acvr1b Acvr2 Acvrl1 Alpk3 Camk2b Clk1 Dapk1 Dyrk3 Eef2k Epha1 Epha3 Ephb3 Ephb4 Ern2 Fcer1a Fes Fgr Flt3 Flt4 Frk Gmfg Hunk Ltk Map2k4 Map3k12 Mapk10 Mapk13 Mapkapk2 Mark3 Mast1 Mst1r Nek6 Nek9 Nrk Pcsk5 Pctk1 Pdgfd Pdk2 Phkg1 Phkg2 Pink1 Pnck Prkar1a Prkch Prkcq Prkwnk4 Rab38 Riok3 Ripk4 Ros1 Rps6ka2 Rps6kl1 Sbk1 Sgk3 Snrk Stc1 Stk23 Stk35 Stk38 Stk39 Tek Tie1 Tl…
360	GO:0043119 [4]: positive regulation of physiological process	41	41	2019	248	10321	-4.26	0.0	0.15	0.0	Acdc Arhgap8 Bclaf1 Biklk Bnipl Casp1 Cd1d1 Churc1 Cideb Cidec Cited4 Cnbp1 Crip2 Ddx5 Ebf2 Fcer1a Fgf9 Gata5 H2-Bl Jmy Kcnn4 Klf13 Klf2 Klrb1c Lgals12 Lzf Ncoa1 Nr4a1 P2rx7 Perp Plg Ppargc1a Prkcq Pycard Rnf7 Skiip Tac4 Tcf1 Tde1 Tnrc11 Wdr39
361	GO:0006414 [8]: translational elongation	4	4	2056	47	10522	-4.26	0.0	0.02	0.0	Arbp Eef1a1 Gspt2 Rplp1
362	GO:0030198 [4]: extracellular matrix organization and biogenesis	10	10	2050	28	10541	-4.31	0.0	2.54	0.91	Agc1 Ambn B4galt1 Col11a1 Col19a1 Col5a3 Matn1 Mia1 Pomt1 Tnxb
363	GO:0043062 [3]: extracellular structure organization and biogenesis	10	10	2050	28	10541	-4.31	0.0	2.54	0.91	Agc1 Ambn B4galt1 Col11a1 Col19a1 Col5a3 Matn1 Mia1 Pomt1 Tnxb
364	GO:0016064 [6]: humoral defense mechanism (sensu Vertebrata)	13	13	2047	41	10528	-4.31	0.0	2.4	0.82	C1qa C1qb C1qg C2 C8b Cfi Daf1 Gca Hc Masp1 Mbl1 Pirb Serping1
365	GO:0009101 [7]: glycoprotein biosynthesis	16	16	2044	55	10514	-4.35	0.0	2.24	0.7	B3gnt5 Fut4 Galnt10 Ogt Phlda1 Pomt1 Pomt2 St3gal5 St6galnac1 St6galnac2 St6galnac3 St6galnac4 St6galnac5 St8sia1 St8sia3 St8sia5
366	GO:0045786 [7]: negative regulation of cell cycle	4	4	2056	46	10523	-4.35	0.0	0.03	0.0	Cdk2ap1 Pycard Tnk1 Trim13
367	GO:0007264 [6]: small GTPase mediated signal transduction	37	37	2023	159	10410	-4.38	0.0	1.67	0.6	5830461H18Rik Arf1 Arl4 Arl5 Baiap2 Cdc42ep4 Dab1 Diras1 Farp2 Kras Nkiras1 Rab1 Rab15 Rab17 Rab25 Rab27a Rab27b Rab33a Rab38 Rab3a Rab3d Rab40b Rab4a Rab7 Rab9 Rasgrp2 Rem2 Rfxank Rheb Rhoj Rhoq Rhov Rit1 Rit2 Rsb30 Sos2 Synj2bp
368	GO:0007585 [4]: respiratory gaseous exchange	5	5	2055	9	10560	-4.39	0.0	2.75	1.0	Ednra Ndn Sftpa1 Sftpc Traf4
369	GO:0006486 [8]: protein amino acid glycosylation	15	15	2045	51	10518	-4.39	0.0	2.22	0.68	B3gnt5 Fut4 Galnt10 Ogt Pomt1 Pomt2 St3gal5 St6galnac1 St6galnac2 St6galnac3 St6galnac4 St6galnac5 St8sia1 St8sia3 St8sia5
370	GO:0019932 [6]: second-messenger-mediated signaling	18	18	2042	65	10504	-4.4	0.0	2.11	0.68	Adcy4 Adcy6 Adcy8 Adcy9 Adora2a Car8 Ccl28 Centa2 Chrm3 Cish Dgka Dgkg Fcer1a Gng13 P2ry12 Pclo Ptger3 Sphk2
371	GO:0007399 [5]: neurogenesis	45	45	2015	262	10307	-4.4	0.0	0.21	0.0	Cables1 Chl1 Cldn11 Cryaa Cryba1 Cryba2 Crybb1 Cryga Crygb Crygd Crygs Dab1 Dcx Dlx5 Ednrb Efna1 Elavl3 Ephb3 Etv1 Farp2 Fgf12 Gap43 Gfra3 Gfra4 Hes6 Mapk8ip3 Mt3 Mtap2 Napa Ncoa6 Notch4 Nr4a2 Numb Pex5 Plxdc2 Sema4a Sema4d Sema4g Sepp1 Sim1 Slitrk1 Tagln3 Unc5c Zfp312 Zic1
372	GO:0006333 [8]: chromatin assembly or disassembly	9	9	2051	75	10494	-4.4	0.0	0.06	0.0	1700113O17Rik D10Bwg0791e H1foo H3f3a H3f3b Hist1h2bc Hist3h2ba Nap1l3 Nap1l4
373	GO:0006412 [6]: protein biosynthesis	80	80	1980	396	10173	-4.41	0.0	0.91	0.27	1110013G13Rik Aco1 Arbp B3gnt5 Cd1d1 Cdh16 Dalrd3 Eef1a1 Eif2b4 Eif4g2 Eif5 Fau Fcer1a Fut4 Galnt10 Gspt2 Harsl Hhat Il1rap Mrpl19 Mrpl23 Mrpl51 Mrps16 Mrps17 Mrps18b Mrps6 Ogt Paip1 Paip2 Phlda1 Pigc Plek2 Pomt1 Pomt2 Prkcq Rnf128 Rpl10 Rpl12 Rpl21 Rpl23a Rpl26 Rpl35 Rpl35a Rpl36al Rpl37 Rpl37a Rpl38 Rpl41 Rpl5 Rpl6 Rpl7a Rpl8 Rplp1 Rps13 Rps14 Rps16 Rps17 Rps2 Rps27 Rps27a Rps27l Rps28 Rps29 Rp…
374	GO:0000910 [5]: cytokinesis	13	13	2047	97	10472	-4.42	0.0	0.08	0.0	Cables1 Ccna1 Cdc23 Cdc37l1 Cetn1 Lig3 Nek9 Ppp1cb Pstpip1 Sept3 Sept4 Spag5 Tnk1
375	GO:0048468 [3]: cell development	2	2	2058	32	10537	-4.46	0.0	0.02	0.0	Cldn11 Rpgrip1
376	GO:0015749 [6]: monosaccharide transport	6	6	2054	13	10556	-4.46	0.0	2.58	0.95	Acdc Ednra Fabp5 Ins1 Slc2a8 Slc5a1
377	GO:0015758 [8]: glucose transport	6	6	2054	13	10556	-4.46	0.0	2.58	0.95	Acdc Ednra Fabp5 Ins1 Slc2a8 Slc5a1
378	GO:0008645 [7]: hexose transport	6	6	2054	13	10556	-4.46	0.0	2.58	0.95	Acdc Ednra Fabp5 Ins1 Slc2a8 Slc5a1
379	GO:0030199 [5]: collagen fibril organization	3	3	2057	3	10566	-4.47	0.0	2.83	1.04	Agc1 Col11a1 Tnxb
380	GO:0006085 [8]: acetyl-CoA biosynthesis	3	3	2057	3	10566	-4.47	0.0	2.83	1.04	Acas2l Dlat Pdk2
381	GO:0006555 [7]: methionine metabolism	3	3	2057	3	10566	-4.47	0.0	2.83	1.04	BC051244 Bhmt Bhmt2
382	GO:0009081 [7]: branched chain family amino acid metabolism	3	3	2057	3	10566	-4.47	0.0	2.83	1.04	Acad8 Hibadh Mccc1
383	GO:0009311 [7]: oligosaccharide metabolism	3	3	2057	3	10566	-4.47	0.0	2.83	1.04	B3galt2 B4galt1 St6galnac1
384	GO:0017157 [6]: regulation of exocytosis	4	4	2056	6	10563	-4.47	0.0	2.73	1.0	Pclo Rab3a Rab3d Vamp2
385	GO:0042364 [7]: water-soluble vitamin biosynthesis	4	4	2056	6	10563	-4.47	0.0	2.73	1.0	Gulo Kynu Qprt Rfk
386	GO:0001502 [7]: cartilage condensation	4	4	2056	6	10563	-4.47	0.0	2.73	1.0	Agc1 Col11a1 Otor Thra
387	GO:0006637 [7]: acyl-CoA metabolism	4	4	2056	6	10563	-4.47	0.0	2.73	1.0	Ehhadh Mlycd Pte2b Scp2
388	GO:0006835 [7]: dicarboxylic acid transport	4	4	2056	6	10563	-4.47	0.0	2.73	1.0	Slc1a1 Slc1a2 Slc1a3 Slc26a1
389	GO:0006939 [4]: smooth muscle contraction	4	4	2056	6	10563	-4.47	0.0	2.73	1.0	Chrm3 Myh11 Nmu Pde4b
390	GO:0006690 [7]: icosanoid metabolism	7	7	2053	17	10552	-4.48	0.0	2.49	0.87	Alox12b Aloxe3 Fcer1a Hpgd Ltc4s Ptgds Tbxas1
391	GO:0001558 [4]: regulation of cell growth	11	11	2049	34	10535	-4.49	0.0	2.26	0.71	Cish Gap43 Htra3 Igfbp1 Igfbp3 Igfbp5 Ndn Ndnl2 Socs2 Tro Tsg101
392	GO:0051094 [4]: positive regulation of development	3	3	2057	38	10531	-4.51	0.0	0.03	0.0	Cd1d1 Dmbt1 Socs2
393	GO:0012501 [5]: programmed cell death	57	57	2003	311	10258	-4.52	0.0	0.37	0.05	3300001P08Rik Aatk Accn1 Apbb3 Bag1 Bcl2l13 Bcl2l14 Bcl2l2 Bclaf1 Biklk Bnipl Casp1 Cd1d1 Cidea Cideb Cidec Cradd Dapk1 Dedd Dedd2 Dnase1l3 Dnase2a Dsip1 Egln3 Elmo1 Ern2 Fadd Grim19 Gzmb H2-Bl Jmy Klrb1c Lgals12 Madd Mageh1 Nr4a1 Perp Pglyrp1 Plagl1 Plg Polb Prss25 Pycard Rabep1 Rnf151 Rnf7 Sgk3 Shank3 Tde1 Tegt Thoc1 Timm50 Tnfrsf7 Tpt1 Traf4 Unc5c Vcp
394	GO:0008219 [4]: cell death	63	63	1997	335	10234	-4.53	0.0	0.47	0.08	3300001P08Rik Aatk Accn1 Apbb3 Bag1 Bcl2l13 Bcl2l14 Bcl2l2 Bclaf1 Biklk Bnipl C8b Casp1 Cd1d1 Cidea Cideb Cidec Cradd Dapk1 Dedd Dedd2 Dnase1l3 Dnase2a Dsip1 Egln3 Elmo1 Ern2 Fadd Grim19 Gzmb H2-Bl Hc Jmy Klrb1c Lgals12 Lyzl4 Lyzs Lzp-s Madd Mageh1 Nr4a1 Perp Pglyrp1 Plagl1 Plg Polb Prss25 Pycard Rabep1 Rnf151 Rnf7 Sgk3 Shank3 Tbx2 Tde1 Tegt Thoc1 Timm50 Tnfrsf7 Tpt1 Traf4 Unc5c Vcp
395	GO:0042330 [5]: taxis	21	21	2039	82	10487	-4.54	0.0	1.83	0.68	1200009O22Rik Aspn Ccl11 Ccl19 Ccl28 Ccl6 Ccl8 Ccr1 Ccr5 Cklfsf8 Cmklr1 Creb3 Csf3r Cxcl13 Cxcl16 Fpr1 Il17b Itgam Lect2 Tlr3 Xcl1
396	GO:0006935 [6]: chemotaxis	21	21	2039	82	10487	-4.54	0.0	1.83	0.68	1200009O22Rik Aspn Ccl11 Ccl19 Ccl28 Ccl6 Ccl8 Ccr1 Ccr5 Cklfsf8 Cmklr1 Creb3 Csf3r Cxcl13 Cxcl16 Fpr1 Il17b Itgam Lect2 Tlr3 Xcl1
397	GO:0016265 [3]: death	65	65	1995	340	10229	-4.54	0.0	0.55	0.11	3300001P08Rik Aatk Accn1 Apbb3 Bag1 Bcl2l13 Bcl2l14 Bcl2l2 Bclaf1 Biklk Bnipl C8b Casp1 Cd1d1 Cidea Cideb Cidec Cradd Dapk1 Dedd Dedd2 Dnase1l3 Dnase2a Dsip1 Egln3 Elmo1 Ercc2 Ern2 Fadd Grim19 Gzmb H2-Bl Hc Jmy Kl Klrb1c Lgals12 Lyzl4 Lyzs Lzp-s Madd Mageh1 Nr4a1 Perp Pglyrp1 Plagl1 Plg Polb Prss25 Pycard Rabep1 Rnf151 Rnf7 Sgk3 Shank3 Tbx2 Tde1 Tegt Thoc1 Timm50 Tnfrsf7 Tpt1 Traf4 Unc5c Vcp
398	GO:0030098 [4]: lymphocyte differentiation	4	4	2056	44	10525	-4.54	0.0	0.04	0.0	Cd1d1 Flt3 Flt3l Hmgb3
399	GO:0006915 [6]: apoptosis	57	57	2003	305	10264	-4.57	0.0	0.45	0.08	3300001P08Rik Aatk Accn1 Apbb3 Bag1 Bcl2l13 Bcl2l14 Bcl2l2 Bclaf1 Biklk Bnipl Casp1 Cd1d1 Cidea Cideb Cidec Cradd Dapk1 Dedd Dedd2 Dnase1l3 Dnase2a Dsip1 Egln3 Elmo1 Ern2 Fadd Grim19 Gzmb H2-Bl Jmy Klrb1c Lgals12 Madd Mageh1 Nr4a1 Perp Pglyrp1 Plagl1 Plg Polb Prss25 Pycard Rabep1 Rnf151 Rnf7 Sgk3 Shank3 Tde1 Tegt Thoc1 Timm50 Tnfrsf7 Tpt1 Traf4 Unc5c Vcp
400	GO:0050867 [6]: positive regulation of cell activation	2	2	2058	31	10538	-4.57	0.0	0.02	0.0	Cd1d1 Prkcq
401	GO:0051251 [7]: positive regulation of lymphocyte activation	2	2	2058	31	10538	-4.57	0.0	0.02	0.0	Cd1d1 Prkcq
402	GO:0051050 [6]: positive regulation of transport	1	1	2059	24	10545	-4.58	0.0	0.01	0.0	Acdc
403	GO:0006909 [7]: phagocytosis	1	1	2059	24	10545	-4.58	0.0	0.01	0.0	Elmo1
404	GO:0019953 [4]: sexual reproduction	21	21	2039	135	10434	-4.59	0.0	0.15	0.0	2810422M04Rik Acox1 Acrbp Afp Bmp8a Ccna1 Cldn11 Dnmt3a Fscn3 Gpx4 Mcsp Nme5 Ovol1 Prm1 Sepp1 Spin Ssty1 Strbp Tkt Zfp37 Zipro1
405	GO:0000003 [3]: reproduction	21	21	2039	135	10434	-4.59	0.0	0.15	0.0	2810422M04Rik Acox1 Acrbp Afp Bmp8a Ccna1 Cldn11 Dnmt3a Fscn3 Gpx4 Mcsp Nme5 Ovol1 Prm1 Sepp1 Spin Ssty1 Strbp Tkt Zfp37 Zipro1
406	GO:0030705 [6]: cytoskeleton-dependent intracellular transport	7	7	2053	61	10508	-4.59	0.0	0.06	0.0	Actr10 Dncic1 Hap1 Kifc2 Kifc3 Tuba4 Zfp282
407	GO:0051169 [6]: nuclear transport	7	7	2053	61	10508	-4.59	0.0	0.06	0.0	Fgf9 Gckr Ppp3ca Ranbp17 Thoc1 Thoc3 Tob1
408	GO:0007010 [6]: cytoskeleton organization and biogenesis	58	58	2002	297	10272	-4.61	0.0	0.66	0.17	Actg1 Actr10 Aif1 Arhgap8 Clasp2 Crb3 Cryaa Csrp1 Dncic1 Elmo1 Eln Espn Gypa Hap1 Hook2 Kifc2 Kifc3 Krt1-1 Krt1-10 Krt1-18 Krt1-2 Krt1-3 Krt1-c29 Krt2-16 Krt2-17 Krt2-6g Mtap2 Mtap7 Myh11 Myh14 Myh3 Myh4 Myh6 Myh7 Myh8 Myl1 Myl2 Myl4 Myl7 Mylpf Myo6 Nck1 Nck2 Nrap Pclo Pdlim3 Rhoj Rhoq Rnf30 Sgcb Sgcg Tekt1 Tmod2 Tmod4 Tmsb4x Tuba4 Vil1 Zfp282
409	GO:0040008 [4]: regulation of growth	15	15	2045	54	10515	-4.61	0.0	1.93	0.68	Aes Cish Gap43 Gpc3 Htra3 Igfbp1 Igfbp3 Igfbp5 Lama4 Ndn Ndnl2 Socs2 Tkt Tro Tsg101
410	GO:0018193 [8]: peptidyl-amino acid modification	6	6	2054	55	10514	-4.61	0.0	0.05	0.0	Clk1 Dyrk3 Fcer1a Ggcx P4hb Pdgfd
411	GO:0006775 [6]: fat-soluble vitamin metabolism	5	5	2055	10	10559	-4.61	0.0	2.49	0.87	Aldh8a1 Cyp24a1 Gc Ttpa Vkorc1
412	GO:0009893 [5]: positive regulation of metabolism	17	17	2043	114	10455	-4.62	0.0	0.13	0.0	Acdc Cd1d1 Churc1 Cited4 Cnbp1 Ddx5 Ebf2 Fcer1a Gata5 Klf13 Klf2 Ncoa1 Ppargc1a Prkcq Skiip Tcf1 Tnrc11
413	GO:0009952 [4]: anterior/posterior pattern formation	3	3	2057	37	10532	-4.63	0.0	0.03	0.0	Meox1 Meox2 Pcdh8
414	GO:0016192 [5]: vesicle-mediated transport	43	43	2017	204	10365	-4.64	0.0	1.07	0.3	1700123K08Rik Ap1m2 Ap3s1 Ap4s1 Asgr2 Cav3 Cd209d Clec4f Elmo1 Eps15-rs Gabarapl2 Gosr2 Lman1 Mrc1 Neto1 P140 Pacs1 Pacsin1 Pclo Pstpip1 Rab1 Rab27a Rab3a Rab3d Rab4a Rabep1 Rabep2 Rufy1 Snapap Snca Snx17 Snx4 Sorl1 Srcasm Stxbp2 Stxbp6 Synj2bp Syp Sytl4 Tom1 Vamp1 Vamp2 Vamp8
415	GO:0019319 [8]: hexose biosynthesis	6	6	2054	14	10555	-4.64	0.0	2.37	0.81	Acdc Fbp1 Gpd1 Pck1 Pcx Tpi1
416	GO:0046165 [6]: alcohol biosynthesis	6	6	2054	14	10555	-4.64	0.0	2.37	0.81	Acdc Fbp1 Gpd1 Pck1 Pcx Tpi1
417	GO:0046364 [7]: monosaccharide biosynthesis	6	6	2054	14	10555	-4.64	0.0	2.37	0.81	Acdc Fbp1 Gpd1 Pck1 Pcx Tpi1
418	GO:0046456 [8]: icosanoid biosynthesis	6	6	2054	14	10555	-4.64	0.0	2.37	0.81	Alox12b Aloxe3 Fcer1a Ltc4s Ptgds Tbxas1
419	GO:0006874 [8]: calcium ion homeostasis	6	6	2054	14	10555	-4.64	0.0	2.37	0.81	Clstn1 Gcm2 Ndn Nucb2 Pth Stc1
420	GO:0006879 [8]: iron ion homeostasis	6	6	2054	14	10555	-4.64	0.0	2.37	0.81	1300017J02Rik Aco1 Ltf Mfi2 Trf Trfr2
421	GO:0030154 [3]: cell differentiation	54	54	2006	276	10293	-4.64	0.0	0.67	0.18	Acrbp Anxa13 Bag1 Barx2 Ccr1 Cd1d1 Cebpa Chx10 Cldn11 Crb3 Cutl1 Dhcr7 Dll4 Dmbt1 Dnase2a Ednrb Efna1 Elavl3 Fgf9 Fhl1 Flt3 Flt3l Fscn3 Gab3 Heph Hes6 Hey1 Hmgb3 Hps4 Kras Mdfi Mlph Myf6 Napa Ndrg2 Ndrg3 Nhlh1 Notch3 Notch4 Nr4a2 Pirb Ppp3r1 Prm1 Rorc Rpgrip1 Socs2 Sox10 Sox6 Sp7 Stat5b Strbp Tff1 Tob1 Tsg101
422	GO:0051242 [5]: positive regulation of cellular physiological process	25	25	2035	153	10416	-4.65	0.0	0.2	0.0	Acdc Arhgap8 Bclaf1 Biklk Bnipl Casp1 Cd1d1 Cideb Cidec Cnbp1 Crip2 Fgf9 H2-Bl Jmy Klrb1c Lgals12 Lzf Nr4a1 Perp Plg Prkcq Pycard Rnf7 Tde1 Wdr39
423	GO:0009892 [5]: negative regulation of metabolism	19	19	2041	123	10446	-4.66	0.0	0.15	0.0	Acdc Aes Bclaf1 C2ta Cutl1 Hsbp1 Mybbp1a Nr0b1 Nr1h3 Nr1i2 Nr1i3 Rnf128 Sirt3 Smyd1 Spp2 Tbx2 Thra Thrb Wbscr14
424	GO:0000902 [4]: cellular morphogenesis	29	29	2031	127	10442	-4.67	0.0	1.39	0.4	Cdc42ep4 Cish Crb3 Crygs Epb4.2 Fgd4 Fhl1 Gap43 Gp1ba Htra3 Igfbp1 Igfbp3 Igfbp5 Lefty1 Lst1 Nck1 Nck2 Ndn Ndnl2 Rhoj Rhoq Rpgrip1 Rps29 Sh2bpsm1 Socs2 Spna1 Tgfb3 Tro Tsg101
425	GO:0009100 [7]: glycoprotein metabolism	16	16	2044	60	10509	-4.67	0.0	1.8	0.66	B3gnt5 Fut4 Galnt10 Ogt Phlda1 Pomt1 Pomt2 St3gal5 St6galnac1 St6galnac2 St6galnac3 St6galnac4 St6galnac5 St8sia1 St8sia3 St8sia5
426	GO:0043118 [4]: negative regulation of physiological process	44	44	2016	235	10334	-4.71	0.0	0.47	0.08	Accn1 Acdc Aes Apbb3 Bclaf1 C2ta Cebpa Cutl1 Dsip1 Egfl7 Frk Hmgb3 Hsbp1 Ifitm3 Klkb1 Mybbp1a Nck2 Nr0b1 Nr1h3 Nr1i2 Nr1i3 Nr4a1 P2rx7 Pacsin1 Plg Polb Rnf128 Rnf7 Robo4 Sgk3 Sirt3 Slfn1 Smyd1 Spp2 Tbx2 Tff1 Tgfb3 Thra Thrb Tie1 Tpt1 Tro Tsg101 Wbscr14
427	GO:0007411 [6]: axon guidance	4	4	2056	42	10527	-4.72	0.0	0.05	0.0	Chl1 Ephb3 Etv1 Gfra3
428	GO:0045934 [6]: negative regulation of nucleobase, nucleoside, nucleotide and nucleic acid metabolism	16	16	2044	106	10463	-4.72	0.0	0.15	0.0	Aes Bclaf1 C2ta Cutl1 Hsbp1 Mybbp1a Nr0b1 Nr1h3 Nr1i2 Nr1i3 Sirt3 Smyd1 Tbx2 Thra Thrb Wbscr14
429	GO:0001568 [4]: blood vessel development	18	18	2042	71	10498	-4.73	0.0	1.65	0.58	Anpep Dhcr7 Dll4 Egfl7 Enpep Epas1 Foxo1 Gja4 Gja5 Hey1 Lama4 Pgf Pitx2 Plg Robo4 Tek Tie1 Ubp1
430	GO:0007018 [7]: microtubule-based movement	7	7	2053	59	10510	-4.73	0.0	0.07	0.0	Actr10 Dncic1 Hap1 Kifc2 Kifc3 Tuba4 Zfp282
431	GO:0015837 [5]: amine transport	10	10	2050	32	10537	-4.73	0.0	2.0	0.68	Slc12a2 Slc12a8 Slc14a2 Slc3a1 Slc6a14 Slc7a10 Slc7a4 Slc7a7 Slc7a8 Slc7a9
432	GO:0015908 [6]: fatty acid transport	2	2	2058	1	10568	-4.75	0.0	2.64	1.0	Cpt1b Crot
433	GO:0019432 [8]: triacylglycerol biosynthesis	2	2	2058	1	10568	-4.75	0.0	2.64	1.0	Dgat2 Pck1
434	GO:0019877 [7]: diaminopimelate biosynthesis	2	2	2058	1	10568	-4.75	0.0	2.64	1.0	0610010D20Rik Npl
435	GO:0030091 [7]: protein repair	2	2	2058	1	10568	-4.75	0.0	2.64	1.0	Msrb2 Sepx1
436	GO:0030168 [5]: platelet activation	2	2	2058	1	10568	-4.75	0.0	2.64	1.0	Entpd2 P2ry12
437	GO:0030193 [5]: regulation of blood coagulation	2	2	2058	1	10568	-4.75	0.0	2.64	1.0	Klkb1 Plg
438	GO:0030195 [6]: negative regulation of blood coagulation	2	2	2058	1	10568	-4.75	0.0	2.64	1.0	Klkb1 Plg
439	GO:0030522 [6]: intracellular receptor-mediated signaling pathway	2	2	2058	1	10568	-4.75	0.0	2.64	1.0	Bteb1 Taf7
440	GO:0042246 [4]: tissue regeneration	2	2	2058	1	10568	-4.75	0.0	2.64	1.0	Ninj2 Plg
441	GO:0042359 [7]: vitamin D metabolism	2	2	2058	1	10568	-4.75	0.0	2.64	1.0	Cyp24a1 Gc
442	GO:0046451 [6]: diaminopimelate metabolism	2	2	2058	1	10568	-4.75	0.0	2.64	1.0	0610010D20Rik Npl
443	GO:0051047 [5]: positive regulation of secretion	2	2	2058	1	10568	-4.75	0.0	2.64	1.0	Kcnn4 Tac4
444	GO:0051181 [5]: cofactor transport	2	2	2058	1	10568	-4.75	0.0	2.64	1.0	Slc25a29 Slc6a8
445	GO:0001757 [5]: somite specification	2	2	2058	1	10568	-4.75	0.0	2.64	1.0	Meox1 Meox2
446	GO:0001912 [8]: positive regulation of immune cell mediated cytotoxicity	2	2	2058	1	10568	-4.75	0.0	2.64	1.0	Cd1d1 Klrb1c
447	GO:0006086 [8]: acetyl-CoA biosynthesis from pyruvate	2	2	2058	1	10568	-4.75	0.0	2.64	1.0	Dlat Pdk2
448	GO:0006536 [8]: glutamate metabolism	2	2	2058	1	10568	-4.75	0.0	2.64	1.0	Nags Prodh2
449	GO:0006553 [8]: lysine metabolism	2	2	2058	1	10568	-4.75	0.0	2.64	1.0	0610010D20Rik Npl
450	GO:0006625 [7]: protein-peroxisome targeting	2	2	2058	1	10568	-4.75	0.0	2.64	1.0	Pex26 Pex5
451	GO:0006743 [8]: ubiquinone metabolism	2	2	2058	1	10568	-4.75	0.0	2.64	1.0	Coq6 Coq7
452	GO:0006744 [8]: ubiquinone biosynthesis	2	2	2058	1	10568	-4.75	0.0	2.64	1.0	Coq6 Coq7
453	GO:0007217 [7]: tachykinin signaling pathway	2	2	2058	1	10568	-4.75	0.0	2.64	1.0	Tac1 Tac4
454	GO:0009085 [9]: lysine biosynthesis	2	2	2058	1	10568	-4.75	0.0	2.64	1.0	0610010D20Rik Npl
455	GO:0009089 [7]: lysine biosynthesis via diaminopimelate	2	2	2058	1	10568	-4.75	0.0	2.64	1.0	0610010D20Rik Npl
456	GO:0009133 [7]: nucleoside diphosphate biosynthesis	2	2	2058	1	10568	-4.75	0.0	2.64	1.0	Papss1 Tyki
457	GO:0009186 [8]: deoxyribonucleoside diphosphate metabolism	2	2	2058	1	10568	-4.75	0.0	2.64	1.0	Rrm2 Tyki
458	GO:0009636 [7]: response to toxin	4	4	2056	7	10562	-4.75	0.0	2.41	0.82	Blmh Ephx2 Mest Pon1
459	GO:0030032 [7]: lamellipodium biogenesis	4	4	2056	7	10562	-4.75	0.0	2.41	0.82	Fgd4 Nck1 Nck2 Sh2bpsm1
460	GO:0051216 [6]: cartilage development	4	4	2056	7	10562	-4.75	0.0	2.41	0.82	Agc1 Col11a1 Otor Thra
461	GO:0045944 [9]: positive regulation of transcription from Pol II promoter	6	6	2054	53	10516	-4.76	0.0	0.07	0.0	Churc1 Cnbp1 Klf13 Skiip Tcf1 Tnrc11
462	GO:0007028 [5]: cytoplasm organization and biogenesis	20	20	2040	82	10487	-4.76	0.0	1.53	0.48	Bfsp1 Crb3 Itgb3 Mrpl23 Mrpl41 Rpl12 Rpl21 Rpl26 Rpl27 Rpl37a Rpl5 Rpl6 Rps14 Rps16 Rps29 Rps4x Rps5 Rps6ka2 Rps7 Synj2bp
463	GO:0019941 [9]: modification-dependent protein catabolism	12	12	2048	85	10484	-4.76	0.0	0.12	0.0	Cblc Psma1 Psma5 Psmb4 Psmb7 Ube2a Ube2d2 Ube2e3 Uchl1 Usp14 Usp2 Usp4
464	GO:0006928 [4]: cell motility	30	30	2030	137	10432	-4.77	0.0	1.17	0.38	Arhgap8 Ccr1 Chl1 Csf3r Dab1 Dnahc11 Ednrb Egfl7 Enpep Ephb3 Etv1 Gfra3 Il17b Itga4 Itgam Itgb3 Lama4 Mcsp Mospd2 Nck1 Nck2 Pex5 Pitx2 Robo4 Sh2bpsm1 Strbp Tek Tie1 Tmsb4x Unc5c
465	GO:0030097 [5]: hemopoiesis	14	14	2046	95	10474	-4.77	0.0	0.14	0.0	Ccr1 Cd1d1 Cebpa Crip2 Dnase2a Flt3 Flt3l Gab3 Heph Hmgb3 Lzf Pirb Spna1 Vpreb1
466	GO:0042133 [5]: neurotransmitter metabolism	6	6	2054	15	10554	-4.8	0.0	2.17	0.68	Ache Gad1 Gad2 Nr4a2 Slc5a8 Slc5a9
467	GO:0009968 [5]: negative regulation of signal transduction	2	2	2058	29	10540	-4.81	0.0	0.03	0.0	Dkk1 Tob1
468	GO:0050863 [7]: regulation of T-cell activation	2	2	2058	29	10540	-4.81	0.0	0.03	0.0	Cd1d1 Prkcq
469	GO:0009069 [7]: serine family amino acid metabolism	5	5	2055	11	10558	-4.81	0.0	2.25	0.71	Cdo1 Csad Ctbp2 Dmgdh Grhpr
470	GO:0007276 [5]: gametogenesis	18	18	2042	113	10456	-4.83	0.0	0.2	0.0	2810422M04Rik Acox1 Acrbp Afp Bmp8a Ccna1 Cldn11 Dnmt3a Fscn3 Gpx4 Nme5 Ovol1 Prm1 Spin Ssty1 Strbp Zfp37 Zipro1
471	GO:0006511 [10]: ubiquitin-dependent protein catabolism	12	12	2048	83	10486	-4.85	0.0	0.14	0.0	Cblc Psma1 Psma5 Psmb4 Psmb7 Ube2a Ube2d2 Ube2e3 Uchl1 Usp14 Usp2 Usp4
472	GO:0043067 [5]: regulation of programmed cell death	33	33	2027	177	10392	-4.85	0.0	0.47	0.08	Accn1 Apbb3 Bag1 Bcl2l13 Bcl2l14 Bcl2l2 Bclaf1 Biklk Bnipl Casp1 Cd1d1 Cideb Cidec Cradd Dedd Dedd2 Dsip1 Fadd H2-Bl Jmy Klrb1c Lgals12 Madd Nr4a1 Perp Plg Polb Pycard Rnf7 Sgk3 Tde1 Thoc1 Tpt1
473	GO:0001910 [7]: regulation of immune cell mediated cytotoxicity	3	3	2057	4	10565	-4.86	0.0	2.4	0.82	Cd1d1 H2-Bl Klrb1c
474	GO:0006098 [8]: pentose-phosphate shunt	3	3	2057	4	10565	-4.86	0.0	2.4	0.82	Hibadh Taldo1 Tpi1
475	GO:0006354 [8]: RNA elongation	3	3	2057	4	10565	-4.86	0.0	2.4	0.82	Ell2 Polr3k Tcea2
476	GO:0006740 [10]: NADPH regeneration	3	3	2057	4	10565	-4.86	0.0	2.4	0.82	Hibadh Taldo1 Tpi1
477	GO:0006825 [9]: copper ion transport	3	3	2057	4	10565	-4.86	0.0	2.4	0.82	Atp7b Heph Slc31a2
478	GO:0009065 [8]: glutamine family amino acid catabolism	3	3	2057	4	10565	-4.86	0.0	2.4	0.82	Arg1 Asl Prodh2
479	GO:0050864 [7]: regulation of B-cell activation	1	1	2059	22	10547	-4.86	0.0	0.02	0.0	Hmgb3
480	GO:0050909 [7]: perception of taste	1	1	2059	22	10547	-4.86	0.0	0.02	0.0	Gng13
481	GO:0030333 [5]: antigen processing	5	5	2055	46	10523	-4.86	0.0	0.07	0.0	H2-Bl H2-D1 H2-T23 Hfe Ifi30
482	GO:0007046 [7]: ribosome biogenesis	17	17	2043	69	10500	-4.86	0.0	1.47	0.44	Bfsp1 Mrpl23 Mrpl41 Rpl12 Rpl21 Rpl26 Rpl27 Rpl37a Rpl5 Rpl6 Rps14 Rps16 Rps29 Rps4x Rps5 Rps6ka2 Rps7
483	GO:0009790 [3]: embryonic development	26	26	2034	148	10421	-4.87	0.0	0.33	0.04	Acvr1b Chx10 Cryaa Dkk1 Dlx5 Dmbt1 Fbn2 Fgf9 Foxi1 Gja5 Lama4 Lmo4 Ltap Meox1 Meox2 Ncoa6 Pcdh8 Pitx2 Prkar1a Shank3 Sitpec Sox6 Tcf21 Tcfap2c Tgfb3 Ube2a
484	GO:0042981 [6]: regulation of apoptosis	33	33	2027	174	10395	-4.87	0.0	0.53	0.11	Accn1 Apbb3 Bag1 Bcl2l13 Bcl2l14 Bcl2l2 Bclaf1 Biklk Bnipl Casp1 Cd1d1 Cideb Cidec Cradd Dedd Dedd2 Dsip1 Fadd H2-Bl Jmy Klrb1c Lgals12 Madd Nr4a1 Perp Plg Polb Pycard Rnf7 Sgk3 Tde1 Thoc1 Tpt1
485	GO:0016337 [5]: cell-cell adhesion	19	19	2041	80	10489	-4.88	0.0	1.37	0.4	2010005A06Rik Cdh16 Cdh17 Cdh5 Cdh8 Celsr2 Cldn5 Clstn1 Dsc2 Dsg2 Esam1 Icam2 Jam4 Mcam Pcdh12 Pcdh18 Pcdh20 Pvrl3 Tek
486	GO:0009889 [5]: regulation of biosynthesis	11	11	2049	77	10492	-4.89	0.0	0.14	0.0	Acdc Aco1 Cd1d1 Eif4g2 Eif5 Fcer1a Paip1 Paip2 Prkcq Rnf128 Spp2
487	GO:0006417 [6]: regulation of protein biosynthesis	10	10	2050	72	10497	-4.89	0.0	0.13	0.0	Aco1 Cd1d1 Eif4g2 Eif5 Fcer1a Paip1 Paip2 Prkcq Rnf128 Spp2
488	GO:0006605 [7]: protein targeting	32	32	2028	163	10406	-4.9	0.0	0.66	0.18	4632408A20Rik AI317395 Akap12 Dmgdh Etfb Fgf9 Folr1 Folr2 Fxc1 Gckr Gstk1 Hao3 Hsd17b4 Mlycd Nbea Neto1 Pacs1 Pex26 Pex5 Ppp1r3c Ppp3ca Prkcabp Ranbp17 Slc1a3 Slc28a3 Srp54 Srpr Syngr2 Synj2bp Tob1 Tram1 Zadh2
489	GO:0016477 [5]: cell migration	25	25	2035	115	10454	-4.9	0.0	1.07	0.3	Arhgap8 Ccr1 Chl1 Csf3r Dab1 Ednrb Egfl7 Enpep Ephb3 Etv1 Gfra3 Il17b Itga4 Itgam Itgb3 Lama4 Nck1 Nck2 Pex5 Pitx2 Robo4 Tek Tie1 Tmsb4x Unc5c
490	GO:0016481 [7]: negative regulation of transcription	16	16	2044	101	10468	-4.91	0.0	0.2	0.0	Aes Bclaf1 C2ta Cutl1 Hsbp1 Mybbp1a Nr0b1 Nr1h3 Nr1i2 Nr1i3 Sirt3 Smyd1 Tbx2 Thra Thrb Wbscr14
491	GO:0051168 [7]: nuclear export	2	2	2058	28	10541	-4.91	0.0	0.03	0.0	Thoc1 Thoc3
492	GO:0012502 [7]: induction of programmed cell death	16	16	2044	65	10504	-4.92	0.0	1.43	0.4	Biklk Bnipl Casp1 Cd1d1 Cideb Cidec H2-Bl Jmy Klrb1c Lgals12 Nr4a1 Perp Plg Pycard Rnf7 Tde1
493	GO:0006917 [8]: induction of apoptosis	16	16	2044	65	10504	-4.92	0.0	1.43	0.4	Biklk Bnipl Casp1 Cd1d1 Cideb Cidec H2-Bl Jmy Klrb1c Lgals12 Nr4a1 Perp Plg Pycard Rnf7 Tde1
494	GO:0016567 [9]: protein ubiquitination	22	22	2038	99	10470	-4.94	0.0	1.13	0.35	Dtx1 Fbxo9 Mid2 Mkrn1 Mylip Neud4 Pml Prp19 Rchy1 Rnf13 Rnf14 Rnf7 Traf4 Trim13 Trim2 Trim21 Trim26 Trim3 Trim34 Trim46 Trim8 Wwp1
495	GO:0007167 [6]: enzyme linked receptor protein signaling pathway	29	29	2031	149	10420	-4.94	0.0	0.63	0.14	Acvr2 Acvrl1 Bmp8a Clnk D0H4S114 Dusp22 Efna1 Epha1 Epha3 Ephb3 Ephb4 Fgf9 Flt3 Flt4 Foxo1 Gfra3 Gfra4 Guca1b Ltk Nck2 Pcsk5 Ptpre Ptprg Ptpro Sitpec Slc2a8 Srcasm Tob1 Zfp106
496	GO:0007169 [7]: transmembrane receptor protein tyrosine kinase signaling pathway	18	18	2042	77	10492	-4.95	0.0	1.27	0.4	Clnk Efna1 Epha1 Epha3 Ephb3 Ephb4 Fgf9 Flt3 Flt4 Foxo1 Gfra3 Gfra4 Ltk Nck2 Pcsk5 Slc2a8 Srcasm Zfp106
497	GO:0050793 [3]: regulation of development	24	24	2036	134	10435	-4.96	0.0	0.38	0.05	Aes Cd1d1 Cish Dmbt1 Efna1 Gap43 Gpc3 Hmgb3 Htra3 Igfbp1 Igfbp3 Igfbp5 Lama4 Mt3 Ndn Ndnl2 Notch3 Notch4 Socs2 Stat5b Tkt Tob1 Tro Tsg101
498	GO:0015674 [7]: di-, tri-valent inorganic cation transport	21	21	2039	94	10475	-4.96	0.0	1.14	0.36	1300017J02Rik Atp2a2 Atp7b Cacna1d Cacna1s Camk2b Gif Heph Itpr1 Ltf Mfi2 Pln Ppp3ca Ryr2 Sfxn2 Slc31a2 Slc40a1 Slc8a1 Trf Trpc3 Trpc4
499	GO:0019882 [5]: antigen presentation	6	6	2054	50	10519	-4.97	0.0	0.09	0.0	Azgp1 Cd1d1 H2-Bl H2-D1 H2-T23 Hfe
500	GO:0006470 [8]: protein amino acid dephosphorylation	13	13	2047	85	10484	-4.97	0.0	0.19	0.0	Dusp22 Dusp6 Dusp8 Eya1 Mtmr6 Ppm1b Ppp1cb Ppp2ca Ptp4a3 Ptpla Ptpre Ptprg Ptpro
501	GO:0007178 [7]: transmembrane receptor protein serine/threonine kinase signaling pathway	7	7	2053	55	10514	-4.98	0.0	0.11	0.0	Acvr2 Acvrl1 Bmp8a D0H4S114 Dusp22 Sitpec Tob1
502	GO:0042044 [5]: fluid transport	4	4	2056	8	10561	-4.98	0.0	2.14	0.68	Aqp2 Aqp4 Aqp5 Aqp7
503	GO:0042136 [6]: neurotransmitter biosynthesis	4	4	2056	8	10561	-4.98	0.0	2.14	0.68	Gad1 Gad2 Slc5a8 Slc5a9
504	GO:0045761 [4]: regulation of adenylate cyclase activity	4	4	2056	8	10561	-4.98	0.0	2.14	0.68	Adcy4 Adcy6 Adcy8 Adcy9
505	GO:0045762 [5]: positive regulation of adenylate cyclase activity	4	4	2056	8	10561	-4.98	0.0	2.14	0.68	Adcy4 Adcy6 Adcy8 Adcy9
506	GO:0006493 [9]: O-linked glycosylation	4	4	2056	8	10561	-4.98	0.0	2.14	0.68	Galnt10 Ogt Pomt1 Pomt2
507	GO:0006833 [6]: water transport	4	4	2056	8	10561	-4.98	0.0	2.14	0.68	Aqp2 Aqp4 Aqp5 Aqp7
508	GO:0007190 [6]: adenylate cyclase activation	4	4	2056	8	10561	-4.98	0.0	2.14	0.68	Adcy4 Adcy6 Adcy8 Adcy9
509	GO:0006769 [8]: nicotinamide metabolism	5	5	2055	12	10557	-4.99	0.0	2.04	0.68	Hibadh Kynu Qprt Taldo1 Tpi1
510	GO:0007586 [4]: digestion	5	5	2055	12	10557	-4.99	0.0	2.04	0.68	Apoa2 Chrm3 Clps Ctrl Tac4
511	GO:0043069 [6]: negative regulation of programmed cell death	8	8	2052	60	10509	-4.99	0.0	0.12	0.0	Accn1 Apbb3 Dsip1 Nr4a1 Polb Rnf7 Sgk3 Tpt1
512	GO:0006913 [6]: nucleocytoplasmic transport	10	10	2050	70	10499	-4.99	0.0	0.15	0.0	1810012H11Rik Dbpht1 Fgf9 Gckr Ppp3ca Ranbp17 Tcfl4 Thoc1 Thoc3 Tob1
513	GO:0019884 [6]: antigen presentation, exogenous antigen	1	1	2059	21	10548	-4.99	0.0	0.02	0.0	Cd1d1
514	GO:0030217 [5]: T-cell differentiation	1	1	2059	21	10548	-4.99	0.0	0.02	0.0	Cd1d1
515	GO:0048469 [4]: cell maturation	1	1	2059	21	10548	-4.99	0.0	0.02	0.0	Cldn11
516	GO:0046916 [8]: transition metal ion homeostasis	7	7	2053	21	10548	-5.0	0.0	1.83	0.68	1300017J02Rik Aco1 Ltf Mfi2 Prnd Trf Trfr2
517	GO:0009187 [7]: cyclic nucleotide metabolism	7	7	2053	21	10548	-5.0	0.0	1.83	0.68	Adcy4 Adcy6 Adcy8 Adcy9 Cnp1 Guca2b Gucy1b3
518	GO:0051247 [6]: positive regulation of protein metabolism	3	3	2057	33	10536	-5.0	0.0	0.05	0.0	Cd1d1 Fcer1a Prkcq
519	GO:0006310 [6]: DNA recombination	3	3	2057	33	10536	-5.0	0.0	0.05	0.0	Dmc1h Lig3 Rad51l3
520	GO:0042127 [5]: regulation of cell proliferation	19	19	2041	110	10459	-5.02	0.0	0.32	0.04	Cebpa Cnbp1 Crip2 Dhcr7 Dusp22 Fanca Fgf9 Foxo1 Frk Ifitm3 Lzf Nck2 Pitx2 Prkcq Slfn1 Tff1 Tgfb3 Tsg101 Wdr39
521	GO:0019220 [6]: regulation of phosphate metabolism	2	2	2058	27	10542	-5.02	0.0	0.04	0.0	Fcer1a Pdgfd
522	GO:0042325 [7]: regulation of phosphorylation	2	2	2058	27	10542	-5.02	0.0	0.04	0.0	Fcer1a Pdgfd
523	GO:0051174 [5]: regulation of phosphorus metabolism	2	2	2058	27	10542	-5.02	0.0	0.04	0.0	Fcer1a Pdgfd
524	GO:0001655 [5]: urogenital system development	2	2	2058	27	10542	-5.02	0.0	0.04	0.0	Pgf Slc5a1
525	GO:0007015 [9]: actin filament organization	8	8	2052	26	10543	-5.03	0.0	1.72	0.6	Aif1 Eln Espn Nck1 Nck2 Pdlim3 Tmod2 Tmod4
526	GO:0045935 [6]: positive regulation of nucleobase, nucleoside, nucleotide and nucleic acid metabolism	13	13	2047	83	10486	-5.04	0.0	0.21	0.0	Churc1 Cited4 Cnbp1 Ddx5 Ebf2 Gata5 Klf13 Klf2 Ncoa1 Ppargc1a Skiip Tcf1 Tnrc11
527	GO:0043066 [7]: negative regulation of apoptosis	8	8	2052	59	10510	-5.04	0.0	0.13	0.0	Accn1 Apbb3 Dsip1 Nr4a1 Polb Rnf7 Sgk3 Tpt1
528	GO:0006865 [6]: amino acid transport	9	9	2051	31	10538	-5.04	0.0	1.64	0.57	Slc12a2 Slc12a8 Slc3a1 Slc6a14 Slc7a10 Slc7a4 Slc7a7 Slc7a8 Slc7a9
529	GO:0009795 [4]: embryonic morphogenesis	12	12	2048	78	10491	-5.05	0.0	0.2	0.0	Chx10 Cryaa Dkk1 Dlx5 Fbn2 Fgf9 Foxi1 Lmo4 Ltap Pcdh8 Shank3 Tgfb3
530	GO:0042254 [6]: ribosome biogenesis and assembly	17	17	2043	75	10494	-5.06	0.0	1.12	0.34	Bfsp1 Mrpl23 Mrpl41 Rpl12 Rpl21 Rpl26 Rpl27 Rpl37a Rpl5 Rpl6 Rps14 Rps16 Rps29 Rps4x Rps5 Rps6ka2 Rps7
531	GO:0009190 [7]: cyclic nucleotide biosynthesis	6	6	2054	17	10552	-5.07	0.0	1.83	0.68	Adcy4 Adcy6 Adcy8 Adcy9 Guca2b Gucy1b3
532	GO:0045941 [7]: positive regulation of transcription	13	13	2047	82	10487	-5.07	0.0	0.23	0.01	Churc1 Cited4 Cnbp1 Ddx5 Ebf2 Gata5 Klf13 Klf2 Ncoa1 Ppargc1a Skiip Tcf1 Tnrc11
533	GO:0051243 [5]: negative regulation of cellular physiological process	22	22	2038	114	10455	-5.08	0.0	0.59	0.12	Accn1 Apbb3 Cebpa Dsip1 Egfl7 Frk Hmgb3 Ifitm3 Nck2 Nr4a1 Pacsin1 Polb Rnf7 Robo4 Sgk3 Slfn1 Tff1 Tgfb3 Tie1 Tpt1 Tro Tsg101
534	GO:0016311 [7]: dephosphorylation	14	14	2046	86	10483	-5.08	0.0	0.26	0.02	Dusp22 Dusp6 Dusp8 Eya1 Mtmr6 Ppm1b Ppp1cb Ppp2ca Ppp3ca Ptp4a3 Ptpla Ptpre Ptprg Ptpro
535	GO:0009582 [6]: detection of abiotic stimulus	11	11	2049	72	10497	-5.1	0.0	0.2	0.0	Accn1 Aldh7a1 Atp6v1b1 Fech Guca1b Myo6 Ndufb9 Prom1 Rgr Thrb Tmc1
536	GO:0045045 [5]: secretory pathway	18	18	2042	83	10486	-5.1	0.0	0.97	0.27	1700123K08Rik Folr1 Folr2 Gabarapl2 Lman1 P140 Pacs1 Pclo Rab3a Rab3d Snapap Srcasm Srp54 Srpr Stxbp2 Sytl4 Tom1 Vamp2
537	GO:0006897 [6]: endocytosis	21	21	2039	108	10461	-5.11	0.0	0.61	0.14	Ap1m2 Ap4s1 Asgr2 Cav3 Cd209d Clec4f Elmo1 Eps15-rs Mrc1 Neto1 Pacsin1 Pstpip1 Rab4a Rabep1 Rabep2 Rufy1 Snx17 Snx4 Sorl1 Synj2bp Syp
538	GO:0046467 [7]: membrane lipid biosynthesis	9	9	2051	32	10537	-5.11	0.0	1.53	0.49	AU041707 Agpat3 B3gnt5 B4galt6 Cdipt Cept1 Pcyt2 Pigc St6galnac1
539	GO:0042098 [6]: T-cell proliferation	1	1	2059	20	10549	-5.12	0.0	0.02	0.0	Prkcq
540	GO:0050670 [6]: regulation of lymphocyte proliferation	1	1	2059	20	10549	-5.12	0.0	0.02	0.0	Prkcq
541	GO:0008217 [5]: regulation of blood pressure	5	5	2055	13	10556	-5.12	0.0	1.85	0.68	Agt Avp Ednrb Guca2b Kng1
542	GO:0000165 [7]: MAPKKK cascade	9	9	2051	62	10507	-5.13	0.0	0.17	0.0	Dusp22 Efna1 Fcer1a Fgd4 Map2k4 Mapk8ip3 Nrbp Nrk Shank3
543	GO:0008033 [7]: tRNA processing	2	2	2058	26	10543	-5.13	0.0	0.04	0.0	Elac1 Qtrt1
544	GO:0018108 [9]: peptidyl-tyrosine phosphorylation	4	4	2056	37	10532	-5.14	0.0	0.08	0.0	Clk1 Dyrk3 Fcer1a Pdgfd
545	GO:0018212 [9]: peptidyl-tyrosine modification	4	4	2056	37	10532	-5.14	0.0	0.08	0.0	Clk1 Dyrk3 Fcer1a Pdgfd
546	GO:0043038 [7]: amino acid activation	4	4	2056	37	10532	-5.14	0.0	0.08	0.0	Cdh16 Harsl Sars2 Slc22a17
547	GO:0043039 [8]: tRNA aminoacylation	4	4	2056	37	10532	-5.14	0.0	0.08	0.0	Cdh16 Harsl Sars2 Slc22a17
548	GO:0006418 [8]: tRNA aminoacylation for protein translation	4	4	2056	37	10532	-5.14	0.0	0.08	0.0	Cdh16 Harsl Sars2 Slc22a17
549	GO:0043065 [7]: positive regulation of apoptosis	17	17	2043	79	10490	-5.14	0.0	0.92	0.27	Bclaf1 Biklk Bnipl Casp1 Cd1d1 Cideb Cidec H2-Bl Jmy Klrb1c Lgals12 Nr4a1 Perp Plg Pycard Rnf7 Tde1
550	GO:0030148 [8]: sphingolipid biosynthesis	3	3	2057	5	10564	-5.15	0.0	2.05	0.68	B3gnt5 B4galt6 St6galnac1
551	GO:0030336 [7]: negative regulation of cell migration	3	3	2057	5	10564	-5.15	0.0	2.05	0.68	Egfl7 Robo4 Tie1
552	GO:0042094 [7]: interleukin-2 biosynthesis	3	3	2057	5	10564	-5.15	0.0	2.05	0.68	Cd1d1 Il1rap Prkcq
553	GO:0051271 [6]: negative regulation of cell motility	3	3	2057	5	10564	-5.15	0.0	2.05	0.68	Egfl7 Robo4 Tie1
554	GO:0000097 [7]: sulfur amino acid biosynthesis	3	3	2057	5	10564	-5.15	0.0	2.05	0.68	Bhmt Bhmt2 Mat2a
555	GO:0007215 [6]: glutamate signaling pathway	3	3	2057	5	10564	-5.15	0.0	2.05	0.68	Gria3 Homer1 Homer2
556	GO:0007588 [4]: excretion	3	3	2057	5	10564	-5.15	0.0	2.05	0.68	Guca1b Guca2b Kcnk5
557	GO:0008206 [7]: bile acid metabolism	3	3	2057	5	10564	-5.15	0.0	2.05	0.68	Akr1d1 Baat Nr5a2
558	GO:0007420 [7]: brain development	7	7	2053	52	10517	-5.15	0.0	0.14	0.0	Mapk8ip3 Napa Ncoa6 Numb Sepp1 Unc5c Zfp312
559	GO:0007179 [8]: transforming growth factor beta receptor signaling pathway	6	6	2054	47	10522	-5.15	0.0	0.12	0.0	Acvrl1 Bmp8a D0H4S114 Dusp22 Sitpec Tob1
560	GO:0051246 [5]: regulation of protein metabolism	10	10	2050	66	10503	-5.15	0.0	0.2	0.0	Cd1d1 Eln Fcer1a Pdgfd Prkcq Rnf128 Serpinb1b Spp2 Tmod2 Tmod4
561	GO:0009966 [4]: regulation of signal transduction	13	13	2047	79	10490	-5.15	0.0	0.28	0.03	Acdc D0H4S114 Dkk1 Dusp22 Fcer1a Igbp1 Nck2 Ramp2 Rgs18 Spry1 Spry4 Tmod2 Tob1
562	GO:0007610 [2]: behavior	13	13	2047	79	10490	-5.15	0.0	0.28	0.03	Chl1 Chrm1 Chst10 Etv1 Gnao1 Itga8 Npas2 Penk1 Sepp1 Tmod2 Vdac3 Zfp312 Zic1
563	GO:0006171 [8]: cAMP biosynthesis	4	4	2056	9	10560	-5.17	0.0	1.9	0.68	Adcy4 Adcy6 Adcy8 Adcy9
564	GO:0006471 [8]: protein amino acid ADP-ribosylation	4	4	2056	9	10560	-5.17	0.0	1.9	0.68	Art2a Art3 Art5 Gna14
565	GO:0006801 [6]: superoxide metabolism	4	4	2056	9	10560	-5.17	0.0	1.9	0.68	Ccs Noxo1 Sod2 Sod3
566	GO:0043068 [6]: positive regulation of programmed cell death	17	17	2043	80	10489	-5.17	0.0	0.88	0.27	Bclaf1 Biklk Bnipl Casp1 Cd1d1 Cideb Cidec H2-Bl Jmy Klrb1c Lgals12 Nr4a1 Perp Plg Pycard Rnf7 Tde1
567	GO:0019835 [5]: cytolysis	6	6	2054	18	10551	-5.18	0.0	1.68	0.6	C8b Gzmb Hc Lyzl4 Lyzs Lzp-s
568	GO:0007160 [5]: cell-matrix adhesion	11	11	2049	44	10525	-5.18	0.0	1.28	0.4	Gpld1 Itga4 Itga8 Itga9 Itgam Itgb2l Itgb3 Itgbl1 Mia1 Npnt Tek
569	GO:0006461 [7]: protein complex assembly	14	14	2046	82	10487	-5.18	0.0	0.33	0.04	1700113O17Rik D10Bwg0791e H1foo H3f3a H3f3b Hist1h2bc Hist3h2ba Nap1l3 Nap1l4 Ptbp2 Sema4d Sfrs2 Sfrs5 Slc7a7
570	GO:0035295 [3]: tube development	12	12	2048	50	10519	-5.19	0.0	1.18	0.38	Cutl1 Dhcr7 Gja5 Hsd11b1 Lmo4 Ltap Nfib Pgf Pitx2 Shank3 Sox6 Traf4
571	GO:0048232 [6]: male gamete generation	15	15	2045	85	10484	-5.2	0.0	0.39	0.05	2810422M04Rik Acox1 Acrbp Bmp8a Ccna1 Cldn11 Dnmt3a Fscn3 Gpx4 Nme5 Ovol1 Prm1 Strbp Zfp37 Zipro1
572	GO:0007283 [7]: spermatogenesis	15	15	2045	85	10484	-5.2	0.0	0.39	0.05	2810422M04Rik Acox1 Acrbp Bmp8a Ccna1 Cldn11 Dnmt3a Fscn3 Gpx4 Nme5 Ovol1 Prm1 Strbp Zfp37 Zipro1
573	GO:0007218 [7]: neuropeptide signaling pathway	13	13	2047	56	10513	-5.2	0.0	1.11	0.33	Celsr2 Centd2 Eltd1 Gpr110 Gpr56 Grp Nmb Nmu Pamci Penk1 Pnoc Rassf3 Tac1
574	GO:0016042 [5]: lipid catabolism	9	9	2051	60	10509	-5.21	0.0	0.21	0.0	Adpn Apoc2 Apoc3 Clps Lipc Lipf Lpl Pla2g12b Pnliprp1
575	GO:0009451 [6]: RNA modification	6	6	2054	46	10523	-5.21	0.0	0.14	0.0	Apobec2 Cdh16 Harsl Qtrt1 Sars2 Slc22a17
576	GO:0007156 [6]: homophilic cell adhesion	13	13	2047	57	10512	-5.22	0.0	1.05	0.28	2010005A06Rik Cdh16 Cdh17 Cdh5 Cdh8 Celsr2 Clstn1 Dsc2 Dsg2 Esam1 Pcdh12 Pcdh18 Pcdh20
577	GO:0050790 [3]: regulation of enzyme activity	16	16	2044	86	10483	-5.22	0.0	0.49	0.09	Adcy4 Adcy6 Adcy8 Adcy9 Arfgap3 Bccip Centa2 Efna1 Fcer1a Fgd4 Nr4a1 Nrk Pkib Pycard Rnf7 Vcp
578	GO:0007249 [7]: I-kappaB kinase/NF-kappaB cascade	2	2	2058	25	10544	-5.24	0.0	0.05	0.0	Acdc Tank
579	GO:0030036 [8]: actin cytoskeleton organization and biogenesis	13	13	2047	75	10494	-5.25	0.0	0.36	0.04	Aif1 Arhgap8 Csrp1 Eln Espn Nck1 Nck2 Nrap Pdlim3 Rhoj Rhoq Tmod2 Tmod4
580	GO:0019362 [7]: pyridine nucleotide metabolism	5	5	2055	14	10555	-5.25	0.0	1.68	0.6	Hibadh Kynu Qprt Taldo1 Tpi1
581	GO:0006720 [6]: isoprenoid metabolism	5	5	2055	14	10555	-5.25	0.0	1.68	0.6	Adh1 Adh5 Aldh8a1 Nudt13 Rbp2
582	GO:0007623 [4]: circadian rhythm	5	5	2055	14	10555	-5.25	0.0	1.68	0.6	Clock Cry2 Dbp Npas2 Per3
583	GO:0007223 [7]: frizzled-2 signaling pathway	1	1	2059	19	10550	-5.25	0.0	0.03	0.0	Wnt2
584	GO:0030029 [7]: actin filament-based process	15	15	2045	79	10490	-5.26	0.0	0.54	0.11	Aif1 Arhgap8 Csrp1 Elmo1 Eln Espn Myh14 Nck1 Nck2 Nrap Pdlim3 Rhoj Rhoq Tmod2 Tmod4
585	GO:0006816 [8]: calcium ion transport	11	11	2049	67	10502	-5.26	0.0	0.29	0.03	Atp2a2 Cacna1d Cacna1s Camk2b Itpr1 Pln Ppp3ca Ryr2 Slc8a1 Trpc3 Trpc4
586	GO:0015858 [6]: nucleoside transport	2	2	2058	2	10567	-5.26	0.0	2.06	0.68	Slc28a3 Slc29a1
587	GO:0030002 [6]: anion homeostasis	2	2	2058	2	10567	-5.26	0.0	2.06	0.68	Prkwnk4 Stc1
588	GO:0042403 [6]: thyroid hormone metabolism	2	2	2058	2	10567	-5.26	0.0	2.06	0.68	Dio2 Ttr
589	GO:0044270 [5]: nitrogen compound catabolism	2	2	2058	2	10567	-5.26	0.0	2.06	0.68	Arg1 Asl
590	GO:0045087 [5]: innate immune response	2	2	2058	2	10567	-5.26	0.0	2.06	0.68	H2-Bl Mx1
591	GO:0000103 [7]: sulfate assimilation	2	2	2058	2	10567	-5.26	0.0	2.06	0.68	Papss1 Sult1d1
592	GO:0006108 [7]: malate metabolism	2	2	2058	2	10567	-5.26	0.0	2.06	0.68	Mdh1 Mdh2
593	GO:0006465 [6]: signal peptide processing	2	2	2058	2	10567	-5.26	0.0	2.06	0.68	Sec11l3 Spcs1
594	GO:0006527 [6]: arginine catabolism	2	2	2058	2	10567	-5.26	0.0	2.06	0.68	Arg1 Asl
595	GO:0006548 [9]: histidine catabolism	2	2	2058	2	10567	-5.26	0.0	2.06	0.68	Ftcd Hal
596	GO:0006791 [6]: sulfur utilization	2	2	2058	2	10567	-5.26	0.0	2.06	0.68	Papss1 Sult1d1
597	GO:0007216 [7]: metabotropic glutamate receptor signaling pathway	2	2	2058	2	10567	-5.26	0.0	2.06	0.68	Homer1 Homer2
598	GO:0009077 [8]: histidine family amino acid catabolism	2	2	2058	2	10567	-5.26	0.0	2.06	0.68	Ftcd Hal
599	GO:0009086 [8]: methionine biosynthesis	2	2	2058	2	10567	-5.26	0.0	2.06	0.68	Bhmt Bhmt2
600	GO:0009120 [7]: deoxyribonucleoside metabolism	2	2	2058	2	10567	-5.26	0.0	2.06	0.68	Nt5m Tyki
601	GO:0009135 [8]: purine nucleoside diphosphate metabolism	2	2	2058	2	10567	-5.26	0.0	2.06	0.68	Entpd2 Papss1
602	GO:0009179 [9]: purine ribonucleoside diphosphate metabolism	2	2	2058	2	10567	-5.26	0.0	2.06	0.68	Entpd2 Papss1
603	GO:0006916 [8]: anti-apoptosis	6	6	2054	45	10524	-5.27	0.0	0.15	0.0	Dsip1 Nr4a1 Polb Rnf7 Sgk3 Tpt1
604	GO:0000082 [7]: G1/S transition of mitotic cell cycle	6	6	2054	19	10550	-5.27	0.0	1.55	0.49	Bccip Cables1 Camk2b Gspt2 Ppp3ca Slfn1
605	GO:0051170 [7]: nuclear import	5	5	2055	40	10529	-5.28	0.0	0.13	0.0	Fgf9 Gckr Ppp3ca Ranbp17 Tob1
606	GO:0006606 [7]: protein-nucleus import	5	5	2055	40	10529	-5.28	0.0	0.13	0.0	Fgf9 Gckr Ppp3ca Ranbp17 Tob1
607	GO:0009792 [4]: embryonic development (sensu Metazoa)	14	14	2046	75	10494	-5.28	0.0	0.5	0.1	Chx10 Cryaa Dmbt1 Gja5 Meox1 Meox2 Ncoa6 Pcdh8 Prkar1a Sitpec Sox6 Tcfap2c Tgfb3 Ube2a
608	GO:0009617 [6]: response to bacteria	10	10	2050	62	10507	-5.29	0.0	0.28	0.03	Camp Defcr3 Ifna1 Ifnb1 Leap2 Lyzl4 Lyzs Lzp-s Ngp Pglyrp1
609	GO:0050879 [4]: organismal movement	10	10	2050	62	10507	-5.29	0.0	0.28	0.03	Gprc5c Gprc5d Guca1b Matp Pde6a Ranbp17 Rgnef Rgr Rlbp1 Rpgrip1
610	GO:0007417 [6]: central nervous system development	10	10	2050	62	10507	-5.29	0.0	0.28	0.03	Dcx Mapk8ip3 Napa Ncoa6 Numb Sepp1 Tagln3 Unc5c Zfp312 Zic1
611	GO:0016055 [6]: Wnt receptor signaling pathway	14	14	2046	73	10496	-5.3	0.0	0.57	0.11	Aes Dkk1 Dvl1 Frzb Fzd3 Fzd4 Fzd6 Fzd9 Pitx2 Sfrp1 Sfrp2 Sfrp4 Tle2 Wnt2
612	GO:0050881 [5]: musculoskeletal movement	10	10	2050	61	10508	-5.32	0.0	0.3	0.03	Gprc5c Gprc5d Guca1b Matp Pde6a Ranbp17 Rgnef Rgr Rlbp1 Rpgrip1
613	GO:0050885 [6]: regulation of balance	10	10	2050	61	10508	-5.32	0.0	0.3	0.03	Gprc5c Gprc5d Guca1b Matp Pde6a Ranbp17 Rgnef Rgr Rlbp1 Rpgrip1
614	GO:0050953 [6]: sensory perception of light	10	10	2050	61	10508	-5.32	0.0	0.3	0.03	Gprc5c Gprc5d Guca1b Matp Pde6a Ranbp17 Rgnef Rgr Rlbp1 Rpgrip1
615	GO:0050957 [6]: equilibrioception	10	10	2050	61	10508	-5.32	0.0	0.3	0.03	Gprc5c Gprc5d Guca1b Matp Pde6a Ranbp17 Rgnef Rgr Rlbp1 Rpgrip1
616	GO:0007601 [7]: visual perception	10	10	2050	61	10508	-5.32	0.0	0.3	0.03	Gprc5c Gprc5d Guca1b Matp Pde6a Ranbp17 Rgnef Rgr Rlbp1 Rpgrip1
617	GO:0019370 [9]: leukotriene biosynthesis	4	4	2056	10	10559	-5.33	0.0	1.7	0.6	Alox12b Aloxe3 Fcer1a Ltc4s
618	GO:0046058 [8]: cAMP metabolism	4	4	2056	10	10559	-5.33	0.0	1.7	0.6	Adcy4 Adcy6 Adcy8 Adcy9
619	GO:0006040 [6]: amino sugar metabolism	4	4	2056	10	10559	-5.33	0.0	1.7	0.6	Cmas Fn3k Gne Nagk
620	GO:0007286 [4]: spermatid development	4	4	2056	10	10559	-5.33	0.0	1.7	0.6	Acrbp Fscn3 Prm1 Strbp
621	GO:0001932 [8]: regulation of protein amino acid phosphorylation	2	2	2058	24	10545	-5.33	0.0	0.06	0.0	Fcer1a Pdgfd
622	GO:0006403 [4]: RNA localization	2	2	2058	24	10545	-5.33	0.0	0.06	0.0	Thoc1 Thoc3
623	GO:0006643 [6]: membrane lipid metabolism	13	13	2047	67	10502	-5.34	0.0	0.59	0.12	2810004N20Rik AU041707 Agpat3 B3gnt5 B4galt6 Cdipt Cept1 Gm2a Gpld1 Pcyt2 Pigc Pip5k1a St6galnac1
624	GO:0048514 [5]: blood vessel morphogenesis	13	13	2047	66	10503	-5.34	0.0	0.63	0.15	Anpep Dll4 Egfl7 Enpep Epas1 Hey1 Pgf Pitx2 Plg Robo4 Tek Tie1 Ubp1
625	GO:0006400 [7]: tRNA modification	5	5	2055	39	10530	-5.34	0.0	0.14	0.0	Cdh16 Harsl Qtrt1 Sars2 Slc22a17
626	GO:0009314 [6]: response to radiation	5	5	2055	39	10530	-5.34	0.0	0.14	0.0	Accn1 Fech Guca1b Prom1 Rgr
627	GO:0050876 [4]: reproductive physiological process	4	4	2056	34	10535	-5.36	0.0	0.12	0.0	Afp Bteb1 Stat5b Ttpa
628	GO:0019933 [8]: cAMP-mediated signaling	8	8	2052	31	10538	-5.36	0.0	1.21	0.4	Adcy4 Adcy6 Adcy8 Adcy9 Adora2a P2ry12 Pclo Ptger3
629	GO:0001525 [6]: angiogenesis	12	12	2048	58	10511	-5.36	0.0	0.74	0.19	Anpep Dll4 Egfl7 Enpep Epas1 Pgf Pitx2 Plg Robo4 Tek Tie1 Ubp1
630	GO:0007498 [3]: mesoderm development	5	5	2055	15	10554	-5.36	0.0	1.53	0.48	Churc1 Ovol1 Ppp2ca Prkar1a Sitpec
631	GO:0043085 [4]: positive regulation of enzyme activity	12	12	2048	59	10510	-5.37	0.0	0.7	0.19	Adcy4 Adcy6 Adcy8 Adcy9 Efna1 Fcer1a Fgd4 Nr4a1 Nrk Pycard Rnf7 Vcp
632	GO:0008203 [7]: cholesterol metabolism	9	9	2051	37	10532	-5.37	0.0	1.1	0.33	Cnbp1 Cyp11a1 Cyp7b1 Dhcr7 Hmgcs1 Hmgcs2 Pon1 Sorl1 Tm7sf2
633	GO:0016339 [6]: calcium-dependent cell-cell adhesion	3	3	2057	6	10563	-5.37	0.0	1.77	0.65	Cdh17 Pcdh12 Pcdh18
634	GO:0006692 [8]: prostanoid metabolism	3	3	2057	6	10563	-5.37	0.0	1.77	0.65	Hpgd Ptgds Tbxas1
635	GO:0006693 [9]: prostaglandin metabolism	3	3	2057	6	10563	-5.37	0.0	1.77	0.65	Hpgd Ptgds Tbxas1
636	GO:0007026 [9]: microtubule stabilization	3	3	2057	6	10563	-5.37	0.0	1.77	0.65	Clasp2 Mtap2 Rnf30
637	GO:0009401 [6]: phosphoenolpyruvate-dependent sugar phosphotransferase system	3	3	2057	6	10563	-5.37	0.0	1.77	0.65	Abtb1 Dp1 Epb4.2
638	GO:0006821 [8]: chloride transport	10	10	2050	44	10525	-5.38	0.0	0.96	0.27	Clcn2 Clcn4-2 Clcnkb Gabrb1 Gabrg2 Gabrq P2ry6 Prkwnk4 Slc12a2 Slc26a1
639	GO:0002009 [4]: morphogenesis of an epithelium	9	9	2051	38	10531	-5.4	0.0	1.03	0.27	Crb3 Crygs Dmbt1 Lmo4 Ltap Pcdh8 Ppp3r1 Shank3 Stat5b
640	GO:0007507 [5]: heart development	11	11	2049	53	10516	-5.41	0.0	0.74	0.19	Alpk3 Casq2 Fgf12 Gja5 Id2 Itga4 Ncoa6 Pitx2 Ppp3r1 Smyd1 Sox6
641	GO:0008284 [6]: positive regulation of cell proliferation	6	6	2054	42	10527	-5.42	0.0	0.2	0.0	Cnbp1 Crip2 Fgf9 Lzf Prkcq Wdr39
642	GO:0006334 [8]: nucleosome assembly	9	9	2051	53	10516	-5.43	0.0	0.35	0.04	1700113O17Rik D10Bwg0791e H1foo H3f3a H3f3b Hist1h2bc Hist3h2ba Nap1l3 Nap1l4
643	GO:0043009 [5]: embryonic development (sensu Vertebrata)	10	10	2050	46	10523	-5.43	0.0	0.84	0.24	Chx10 Cryaa Dmbt1 Meox1 Meox2 Ncoa6 Pcdh8 Tcfap2c Tgfb3 Ube2a
644	GO:0050657 [6]: nucleic acid transport	2	2	2058	23	10546	-5.43	0.0	0.07	0.0	Thoc1 Thoc3
645	GO:0050658 [6]: RNA transport	2	2	2058	23	10546	-5.43	0.0	0.07	0.0	Thoc1 Thoc3
646	GO:0051236 [5]: establishment of RNA localization	2	2	2058	23	10546	-5.43	0.0	0.07	0.0	Thoc1 Thoc3
647	GO:0001822 [6]: kidney development	2	2	2058	23	10546	-5.43	0.0	0.07	0.0	Pgf Slc5a1
648	GO:0046903 [3]: secretion	9	9	2051	39	10530	-5.43	0.0	0.96	0.27	Fcer1a Guca1b Guca2b Kcnn4 Pclo Snapap Syt4 Tac4 Vamp2
649	GO:0042742 [6]: defense response to bacteria	10	10	2050	55	10514	-5.44	0.0	0.46	0.08	Camp Defcr3 Ifna1 Ifnb1 Leap2 Lyzl4 Lyzs Lzp-s Ngp Pglyrp1
650	GO:0007188 [8]: G-protein signaling, coupled to cAMP nucleotide second messenger	7	7	2053	27	10542	-5.45	0.0	1.16	0.37	Adcy4 Adcy6 Adcy8 Adcy9 Adora2a P2ry12 Ptger3
651	GO:0006695 [8]: cholesterol biosynthesis	5	5	2055	16	10553	-5.46	0.0	1.39	0.4	Cnbp1 Dhcr7 Hmgcs1 Hmgcs2 Tm7sf2
652	GO:0016125 [6]: sterol metabolism	9	9	2051	40	10529	-5.46	0.0	0.9	0.27	Cnbp1 Cyp11a1 Cyp7b1 Dhcr7 Hmgcs1 Hmgcs2 Pon1 Sorl1 Tm7sf2
653	GO:0007229 [6]: integrin-mediated signaling pathway	9	9	2051	52	10517	-5.46	0.0	0.38	0.05	Adamts10 Adamts4 Ibsp Itga4 Itga8 Itga9 Itgam Itgb3 Itgbl1
654	GO:0030384 [9]: phosphoinositide metabolism	4	4	2056	11	10558	-5.46	0.0	1.52	0.48	2810004N20Rik Gpld1 Pigc Pip5k1a
655	GO:0030595 [6]: immune cell chemotaxis	4	4	2056	11	10558	-5.46	0.0	1.52	0.48	Ccr1 Csf3r Il17b Itgam
656	GO:0006691 [8]: leukotriene metabolism	4	4	2056	11	10558	-5.46	0.0	1.52	0.48	Alox12b Aloxe3 Fcer1a Ltc4s
657	GO:0045859 [4]: regulation of protein kinase activity	6	6	2054	41	10528	-5.46	0.0	0.22	0.01	Bccip Efna1 Fcer1a Fgd4 Nrk Pkib
658	GO:0009888 [5]: histogenesis	10	10	2050	51	10518	-5.47	0.0	0.6	0.13	Agc1 Churc1 Col11a1 Cutl1 Otor Ovol1 Ppp2ca Prkar1a Sitpec Thra
659	GO:0051049 [5]: regulation of transport	9	9	2051	42	10527	-5.49	0.0	0.79	0.21	Acdc Pacsin1 Pclo Rab3a Rab3d Rab4a Rufy1 Synj2bp Vamp2
660	GO:0007519 [6]: myogenesis	6	6	2054	22	10547	-5.5	0.0	1.2	0.4	Col19a1 Csrp3 Eln Ky Myf6 Plg
661	GO:0006445 [7]: regulation of translation	5	5	2055	36	10533	-5.5	0.0	0.2	0.0	Aco1 Eif4g2 Eif5 Paip1 Paip2
662	GO:0006887 [6]: exocytosis	9	9	2051	44	10525	-5.51	0.0	0.68	0.19	1700123K08Rik P140 Pclo Rab3a Rab3d Snapap Stxbp2 Sytl4 Vamp2
663	GO:0019935 [7]: cyclic-nucleotide-mediated signaling	8	8	2052	35	10534	-5.51	0.0	0.91	0.27	Adcy4 Adcy6 Adcy8 Adcy9 Adora2a P2ry12 Pclo Ptger3
664	GO:0035107 [4]: appendage morphogenesis	3	3	2057	27	10542	-5.51	0.0	0.12	0.0	Dkk1 Dlx5 Fbn2
665	GO:0035108 [5]: limb morphogenesis	3	3	2057	27	10542	-5.51	0.0	0.12	0.0	Dkk1 Dlx5 Fbn2
666	GO:0045597 [5]: positive regulation of cell differentiation	3	3	2057	27	10542	-5.51	0.0	0.12	0.0	Cd1d1 Dmbt1 Socs2
667	GO:0006644 [7]: phospholipid metabolism	9	9	2051	46	10523	-5.52	0.0	0.59	0.12	2810004N20Rik AU041707 Agpat3 Cdipt Cept1 Gpld1 Pcyt2 Pigc Pip5k1a
668	GO:0050954 [6]: sensory perception of mechanical stimulus	7	7	2053	43	10526	-5.52	0.0	0.32	0.04	Accn1 Aldh7a1 Atp6v1b1 Myo6 Ndufb9 Thrb Tmc1
669	GO:0050982 [7]: detection of mechanical stimulus	7	7	2053	43	10526	-5.52	0.0	0.32	0.04	Accn1 Aldh7a1 Atp6v1b1 Myo6 Ndufb9 Thrb Tmc1
670	GO:0009566 [5]: fertilization	2	2	2058	22	10547	-5.53	0.0	0.08	0.0	Mcsp Tkt
671	GO:0043010 [6]: eye morphogenesis (sensu Vertebrata)	2	2	2058	22	10547	-5.53	0.0	0.08	0.0	Chx10 Cryaa
672	GO:0001656 [7]: metanephros development	2	2	2058	22	10547	-5.53	0.0	0.08	0.0	Pgf Slc5a1
673	GO:0006405 [7]: RNA-nucleus export	2	2	2058	22	10547	-5.53	0.0	0.08	0.0	Thoc1 Thoc3
674	GO:0007338 [6]: fertilization (sensu Metazoa)	2	2	2058	22	10547	-5.53	0.0	0.08	0.0	Mcsp Tkt
675	GO:0007515 [5]: lymph gland development	5	5	2055	17	10552	-5.54	0.0	1.26	0.4	Cxcl13 Id2 Il7r Rorc Tnfrsf11a
676	GO:0007605 [7]: perception of sound	6	6	2054	39	10530	-5.55	0.0	0.27	0.03	Aldh7a1 Atp6v1b1 Myo6 Ndufb9 Thrb Tmc1
677	GO:0006413 [8]: translational initiation	4	4	2056	31	10538	-5.55	0.0	0.17	0.0	Eif2b4 Eif4g2 Eif5 Sui1-rs1
678	GO:0051017 [10]: actin filament bundle formation	3	3	2057	7	10562	-5.55	0.0	1.54	0.49	Aif1 Eln Espn
679	GO:0006739 [9]: NADPH metabolism	3	3	2057	7	10562	-5.55	0.0	1.54	0.49	Hibadh Taldo1 Tpi1
680	GO:0006839 [6]: mitochondrial transport	3	3	2057	7	10562	-5.55	0.0	1.54	0.49	Slc25a4 Slc25a5 Ucp1
681	GO:0008064 [6]: regulation of actin polymerization and/or depolymerization	3	3	2057	7	10562	-5.55	0.0	1.54	0.49	Eln Tmod2 Tmod4
682	GO:0017038 [6]: protein import	7	7	2053	42	10527	-5.55	0.0	0.35	0.04	Fgf9 Fxc1 Gckr Pex26 Ppp3ca Ranbp17 Tob1
683	GO:0008285 [6]: negative regulation of cell proliferation	8	8	2052	42	10527	-5.57	0.0	0.54	0.11	Cebpa Frk Ifitm3 Nck2 Slfn1 Tff1 Tgfb3 Tsg101
684	GO:0050900 [6]: immune cell migration	4	4	2056	12	10557	-5.57	0.0	1.36	0.4	Ccr1 Csf3r Il17b Itgam
685	GO:0000160 [5]: two-component signal transduction system (phosphorelay)	4	4	2056	12	10557	-5.57	0.0	1.36	0.4	Rab1 Rab15 Rab25 Rem2
686	GO:0006986 [5]: response to unfolded protein	6	6	2054	38	10531	-5.57	0.0	0.29	0.03	Ern2 Herpud1 Hsbp1 Hspa1a Hspa2 Hspb3
687	GO:0042157 [7]: lipoprotein metabolism	6	6	2054	24	10545	-5.59	0.0	1.01	0.27	1110013G13Rik Apoa2 Apoc1 Apoc3 Hhat Pigc
688	GO:0009891 [6]: positive regulation of biosynthesis	3	3	2057	26	10543	-5.59	0.0	0.13	0.0	Cd1d1 Fcer1a Prkcq
689	GO:0030856 [5]: regulation of epithelial cell differentiation	2	2	2058	3	10566	-5.59	0.0	1.66	0.6	Dmbt1 Stat5b
690	GO:0042267 [7]: natural killer cell mediated cytotoxicity	2	2	2058	3	10566	-5.59	0.0	1.66	0.6	H2-Bl Klrb1c
691	GO:0042269 [8]: regulation of natural killer cell mediated cytotoxicity	2	2	2058	3	10566	-5.59	0.0	1.66	0.6	H2-Bl Klrb1c
692	GO:0045086 [9]: positive regulation of interleukin-2 biosynthesis	2	2	2058	3	10566	-5.59	0.0	1.66	0.6	Cd1d1 Prkcq
693	GO:0046460 [7]: neutral lipid biosynthesis	2	2	2058	3	10566	-5.59	0.0	1.66	0.6	Dgat2 Pck1
694	GO:0046463 [7]: acylglycerol biosynthesis	2	2	2058	3	10566	-5.59	0.0	1.66	0.6	Dgat2 Pck1
695	GO:0048265 [5]: response to pain	2	2	2058	3	10566	-5.59	0.0	1.66	0.6	Tac1 Tacr1
696	GO:0050818 [4]: regulation of coagulation	2	2	2058	3	10566	-5.59	0.0	1.66	0.6	Klkb1 Plg
697	GO:0050819 [5]: negative regulation of coagulation	2	2	2058	3	10566	-5.59	0.0	1.66	0.6	Klkb1 Plg
698	GO:0050828 [4]: regulation of liquid surface tension	2	2	2058	3	10566	-5.59	0.0	1.66	0.6	Sftpa1 Sftpc
699	GO:0001678 [5]: cell glucose homeostasis	2	2	2058	3	10566	-5.59	0.0	1.66	0.6	Foxa3 Gckr
700	GO:0006054 [7]: N-acetylneuraminate metabolism	2	2	2058	3	10566	-5.59	0.0	1.66	0.6	Cmas Gne
701	GO:0006534 [7]: cysteine metabolism	2	2	2058	3	10566	-5.59	0.0	1.66	0.6	Cdo1 Csad
702	GO:0006547 [8]: histidine metabolism	2	2	2058	3	10566	-5.59	0.0	1.66	0.6	Ftcd Hal
703	GO:0007549 [4]: dosage compensation	2	2	2058	3	10566	-5.59	0.0	1.66	0.6	H2afy2 Xist
704	GO:0007566 [3]: embryo implantation	2	2	2058	3	10566	-5.59	0.0	1.66	0.6	Bteb1 Ttpa
705	GO:0009075 [7]: histidine family amino acid metabolism	2	2	2058	3	10566	-5.59	0.0	1.66	0.6	Ftcd Hal
706	GO:0009083 [8]: branched chain family amino acid catabolism	2	2	2058	3	10566	-5.59	0.0	1.66	0.6	Acad8 Mccc1
707	GO:0009185 [8]: ribonucleoside diphosphate metabolism	2	2	2058	3	10566	-5.59	0.0	1.66	0.6	Entpd2 Papss1
708	GO:0007126 [8]: meiosis	7	7	2053	40	10529	-5.59	0.0	0.41	0.07	Ccna1 Dmc1h Fanca Mki67 Spin Sycp3 Tsga2
709	GO:0007187 [7]: G-protein signaling, coupled to cyclic nucleotide second messenger	7	7	2053	31	10538	-5.6	0.0	0.85	0.25	Adcy4 Adcy6 Adcy8 Adcy9 Adora2a P2ry12 Ptger3
710	GO:0001816 [5]: cytokine production	5	5	2055	34	10535	-5.6	0.0	0.24	0.01	Cd1d1 Fcer1a Il1rap Prkcq Rnf128
711	GO:0016126 [7]: sterol biosynthesis	5	5	2055	18	10551	-5.61	0.0	1.15	0.36	Cnbp1 Dhcr7 Hmgcs1 Hmgcs2 Tm7sf2
712	GO:0007189 [9]: G-protein signaling, adenylate cyclase activating pathway	5	5	2055	18	10551	-5.61	0.0	1.15	0.36	Adcy4 Adcy6 Adcy8 Adcy9 Adora2a
713	GO:0048511 [3]: rhythmic process	7	7	2053	32	10537	-5.61	0.0	0.78	0.21	Afp Clock Cry2 Dbp Hlf Npas2 Per3
714	GO:0008632 [7]: apoptotic program	7	7	2053	32	10537	-5.61	0.0	0.78	0.21	Dnase1l3 Fadd Nr4a1 Pycard Rnf7 Timm50 Vcp
715	GO:0030900 [8]: forebrain development	2	2	2058	21	10548	-5.62	0.0	0.1	0.0	Numb Zfp312
716	GO:0048048 [5]: embryonic eye morphogenesis	2	2	2058	21	10548	-5.62	0.0	0.1	0.0	Chx10 Cryaa
717	GO:0050730 [6]: regulation of peptidyl-tyrosine phosphorylation	2	2	2058	21	10548	-5.62	0.0	0.1	0.0	Fcer1a Pdgfd
718	GO:0050870 [8]: positive regulation of T-cell activation	2	2	2058	21	10548	-5.62	0.0	0.1	0.0	Cd1d1 Prkcq
719	GO:0001747 [6]: eye morphogenesis (sensu Mammalia)	2	2	2058	21	10548	-5.62	0.0	0.1	0.0	Chx10 Cryaa
720	GO:0001764 [6]: neuronal migration	2	2	2058	21	10548	-5.62	0.0	0.1	0.0	Dab1 Pex5
721	GO:0007369 [5]: gastrulation	2	2	2058	21	10548	-5.62	0.0	0.1	0.0	Prkar1a Sitpec
722	GO:0030183 [5]: B-cell differentiation	1	1	2059	16	10553	-5.63	0.0	0.05	0.0	Hmgb3
723	GO:0050727 [6]: regulation of inflammatory response	1	1	2059	16	10553	-5.63	0.0	0.05	0.0	Fcer1a
724	GO:0001894 [4]: tissue homeostasis	1	1	2059	16	10553	-5.63	0.0	0.05	0.0	Pirb
725	GO:0006576 [6]: biogenic amine metabolism	7	7	2053	34	10535	-5.63	0.0	0.67	0.18	Bbox1 Dio2 Kynu Nr4a2 Oaz1 Oaz2 Ttr
726	GO:0007254 [8]: JNK cascade	6	6	2054	25	10544	-5.63	0.0	0.93	0.27	Dusp22 Fcer1a Fgd4 Mapk8ip3 Nrbp Nrk
727	GO:0008654 [8]: phospholipid biosynthesis	6	6	2054	25	10544	-5.63	0.0	0.93	0.27	AU041707 Agpat3 Cdipt Cept1 Pcyt2 Pigc
728	GO:0001701 [6]: embryonic development (sensu Mammalia)	7	7	2053	37	10532	-5.64	0.0	0.52	0.11	Chx10 Cryaa Dmbt1 Ncoa6 Tcfap2c Tgfb3 Ube2a
729	GO:0009589 [8]: detection of UV	1	1	2059	0	10569	-5.64	0.0	1.81	0.68	Fech
730	GO:0009743 [5]: response to carbohydrate stimulus	1	1	2059	0	10569	-5.64	0.0	1.81	0.68	Acdc
731	GO:0009746 [6]: response to hexose stimulus	1	1	2059	0	10569	-5.64	0.0	1.81	0.68	Acdc
732	GO:0009749 [7]: response to glucose stimulus	1	1	2059	0	10569	-5.64	0.0	1.81	0.68	Acdc
733	GO:0010002 [5]: cardioblast differentiation	1	1	2059	0	10569	-5.64	0.0	1.81	0.68	Sox6
734	GO:0015732 [8]: prostaglandin transport	1	1	2059	0	10569	-5.64	0.0	1.81	0.68	Slco2a1
735	GO:0015755 [8]: fructose transport	1	1	2059	0	10569	-5.64	0.0	1.81	0.68	Slc2a8
736	GO:0015757 [8]: galactose transport	1	1	2059	0	10569	-5.64	0.0	1.81	0.68	Slc2a8
737	GO:0015864 [7]: pyrimidine nucleoside transport	1	1	2059	0	10569	-5.64	0.0	1.81	0.68	Slc28a3
738	GO:0015881 [6]: creatine transport	1	1	2059	0	10569	-5.64	0.0	1.81	0.68	Slc6a8
739	GO:0017187 [9]: peptidyl-glutamic acid carboxylation	1	1	2059	0	10569	-5.64	0.0	1.81	0.68	Ggcx
740	GO:0018200 [9]: peptidyl-glutamic acid modification	1	1	2059	0	10569	-5.64	0.0	1.81	0.68	Ggcx
741	GO:0018214 [8]: protein amino acid carboxylation	1	1	2059	0	10569	-5.64	0.0	1.81	0.68	Ggcx
742	GO:0018345 [9]: protein palmitoylation	1	1	2059	0	10569	-5.64	0.0	1.81	0.68	Hhat
743	GO:0018916 [7]: nitrobenzene metabolism	1	1	2059	0	10569	-5.64	0.0	1.81	0.68	Gstm4
744	GO:0019532 [8]: oxalate transport	1	1	2059	0	10569	-5.64	0.0	1.81	0.68	Slc26a1
745	GO:0019627 [5]: urea metabolism	1	1	2059	0	10569	-5.64	0.0	1.81	0.68	Sema4d
746	GO:0019853 [8]: L-ascorbic acid biosynthesis	1	1	2059	0	10569	-5.64	0.0	1.81	0.68	Gulo
747	GO:0030070 [7]: insulin processing	1	1	2059	0	10569	-5.64	0.0	1.81	0.68	Cpe
748	GO:0030102 [7]: negative regulation of natural killer cell activity	1	1	2059	0	10569	-5.64	0.0	1.81	0.68	H2-Bl
749	GO:0030146 [5]: diuresis	1	1	2059	0	10569	-5.64	0.0	1.81	0.68	Ptger3
750	GO:0030389 [7]: fructosamine metabolism	1	1	2059	0	10569	-5.64	0.0	1.81	0.68	Fn3k
751	GO:0030431 [4]: sleep	1	1	2059	0	10569	-5.64	0.0	1.81	0.68	Npas2
752	GO:0030520 [8]: estrogen receptor signaling pathway	1	1	2059	0	10569	-5.64	0.0	1.81	0.68	Taf7
753	GO:0030575 [6]: nuclear body organization and biogenesis	1	1	2059	0	10569	-5.64	0.0	1.81	0.68	Pml
754	GO:0030578 [7]: PML body organization and biogenesis	1	1	2059	0	10569	-5.64	0.0	1.81	0.68	Pml
755	GO:0030644 [8]: chloride ion homeostasis	1	1	2059	0	10569	-5.64	0.0	1.81	0.68	Prkwnk4
756	GO:0030858 [6]: positive regulation of epithelial cell differentiation	1	1	2059	0	10569	-5.64	0.0	1.81	0.68	Dmbt1
757	GO:0042167 [6]: heme catabolism	1	1	2059	0	10569	-5.64	0.0	1.81	0.68	Blvra
758	GO:0042357 [7]: thiamin diphosphate metabolism	1	1	2059	0	10569	-5.64	0.0	1.81	0.68	Tpk1
759	GO:0042360 [7]: vitamin E metabolism	1	1	2059	0	10569	-5.64	0.0	1.81	0.68	Ttpa
760	GO:0042362 [7]: fat-soluble vitamin biosynthesis	1	1	2059	0	10569	-5.64	0.0	1.81	0.68	Vkorc1
761	GO:0042371 [8]: vitamin K biosynthesis	1	1	2059	0	10569	-5.64	0.0	1.81	0.68	Vkorc1
762	GO:0042404 [7]: thyroid hormone catabolism	1	1	2059	0	10569	-5.64	0.0	1.81	0.68	Dio2
763	GO:0042447 [6]: hormone catabolism	1	1	2059	0	10569	-5.64	0.0	1.81	0.68	Dio2
764	GO:0042594 [5]: response to starvation	1	1	2059	0	10569	-5.64	0.0	1.81	0.68	Foxa3
765	GO:0042723 [7]: thiamin and derivative metabolism	1	1	2059	0	10569	-5.64	0.0	1.81	0.68	Tpk1
766	GO:0042724 [8]: thiamin and derivative biosynthesis	1	1	2059	0	10569	-5.64	0.0	1.81	0.68	Tpk1
767	GO:0042726 [7]: riboflavin and derivative metabolism	1	1	2059	0	10569	-5.64	0.0	1.81	0.68	Rfk
768	GO:0042727 [8]: riboflavin and derivative biosynthesis	1	1	2059	0	10569	-5.64	0.0	1.81	0.68	Rfk
769	GO:0042745 [5]: circadian sleep/wake cycle	1	1	2059	0	10569	-5.64	0.0	1.81	0.68	Npas2
770	GO:0045046 [7]: peroxisome membrane protein import	1	1	2059	0	10569	-5.64	0.0	1.81	0.68	Pex26
771	GO:0045136 [4]: development of secondary sexual characteristics	1	1	2059	0	10569	-5.64	0.0	1.81	0.68	B4galt1
772	GO:0045210 [8]: FasL biosynthesis	1	1	2059	0	10569	-5.64	0.0	1.81	0.68	Phlda1
773	GO:0045475 [4]: locomotor rhythm	1	1	2059	0	10569	-5.64	0.0	1.81	0.68	Npas2
774	GO:0045578 [7]: negative regulation of B-cell differentiation	1	1	2059	0	10569	-5.64	0.0	1.81	0.68	Hmgb3
775	GO:0045721 [7]: negative regulation of gluconeogenesis	1	1	2059	0	10569	-5.64	0.0	1.81	0.68	Acdc
776	GO:0045776 [6]: negative regulation of blood pressure	1	1	2059	0	10569	-5.64	0.0	1.81	0.68	Guca2b
777	GO:0045845 [6]: regulation of natural killer cell activity	1	1	2059	0	10569	-5.64	0.0	1.81	0.68	H2-Bl
778	GO:0045912 [6]: negative regulation of carbohydrate metabolism	1	1	2059	0	10569	-5.64	0.0	1.81	0.68	Acdc
779	GO:0045954 [9]: positive regulation of natural killer cell mediated cytotoxicity	1	1	2059	0	10569	-5.64	0.0	1.81	0.68	Klrb1c
780	GO:0046149 [5]: pigment catabolism	1	1	2059	0	10569	-5.64	0.0	1.81	0.68	Blvra
781	GO:0046173 [7]: polyol biosynthesis	1	1	2059	0	10569	-5.64	0.0	1.81	0.68	Pck1
782	GO:0046327 [8]: glycerol biosynthesis from pyruvate	1	1	2059	0	10569	-5.64	0.0	1.81	0.68	Pck1
783	GO:0046330 [6]: positive regulation of JNK cascade	1	1	2059	0	10569	-5.64	0.0	1.81	0.68	Dusp22
784	GO:0046351 [7]: disaccharide biosynthesis	1	1	2059	0	10569	-5.64	0.0	1.81	0.68	Lalba
785	GO:0046380 [8]: N-acetylneuraminate biosynthesis	1	1	2059	0	10569	-5.64	0.0	1.81	0.68	Cmas
786	GO:0046500 [6]: S-adenosylmethionine metabolism	1	1	2059	0	10569	-5.64	0.0	1.81	0.68	Mat2a
787	GO:0046541 [4]: saliva secretion	1	1	2059	0	10569	-5.64	0.0	1.81	0.68	Tac4
788	GO:0046655 [7]: folic acid metabolism	1	1	2059	0	10569	-5.64	0.0	1.81	0.68	Folr1
789	GO:0046877 [5]: regulation of saliva secretion	1	1	2059	0	10569	-5.64	0.0	1.81	0.68	Tac4
790	GO:0046878 [6]: positive regulation of saliva secretion	1	1	2059	0	10569	-5.64	0.0	1.81	0.68	Tac4
791	GO:0048017 [8]: inositol lipid-mediated signaling	1	1	2059	0	10569	-5.64	0.0	1.81	0.68	Centa2
792	GO:0048255 [7]: mRNA stabilization	1	1	2059	0	10569	-5.64	0.0	1.81	0.68	Mapkapk2
793	GO:0048512 [4]: circadian behavior	1	1	2059	0	10569	-5.64	0.0	1.81	0.68	Npas2
794	GO:0050428 [10]: 3'-phosphoadenosine 5'-phosphosulfate biosynthesis	1	1	2059	0	10569	-5.64	0.0	1.81	0.68	Papss1
795	GO:0050847 [8]: progesterone receptor signaling pathway	1	1	2059	0	10569	-5.64	0.0	1.81	0.68	Bteb1
796	GO:0000038 [7]: very-long-chain fatty acid metabolism	1	1	2059	0	10569	-5.64	0.0	1.81	0.68	Elovl2
797	GO:0000042 [8]: protein-Golgi targeting	1	1	2059	0	10569	-5.64	0.0	1.81	0.68	Pacs1
798	GO:0000301 [7]: retrograde transport, vesicle recycling within Golgi	1	1	2059	0	10569	-5.64	0.0	1.81	0.68	Pacs1
799	GO:0001561 [8]: fatty acid alpha-oxidation	1	1	2059	0	10569	-5.64	0.0	1.81	0.68	Phyh
800	GO:0001660 [5]: fever	1	1	2059	0	10569	-5.64	0.0	1.81	0.68	Ptger3
801	GO:0001887 [6]: selenium metabolism	1	1	2059	0	10569	-5.64	0.0	1.81	0.68	Sepp1
802	GO:0005988 [8]: lactose metabolism	1	1	2059	0	10569	-5.64	0.0	1.81	0.68	Lalba
803	GO:0005989 [8]: lactose biosynthesis	1	1	2059	0	10569	-5.64	0.0	1.81	0.68	Lalba
804	GO:0006055 [8]: CMP-N-acetylneuraminate biosynthesis	1	1	2059	0	10569	-5.64	0.0	1.81	0.68	Cmas
805	GO:0006083 [7]: acetate metabolism	1	1	2059	0	10569	-5.64	0.0	1.81	0.68	Aspa
806	GO:0006106 [7]: fumarate metabolism	1	1	2059	0	10569	-5.64	0.0	1.81	0.68	Fh1
807	GO:0006111 [7]: regulation of gluconeogenesis	1	1	2059	0	10569	-5.64	0.0	1.81	0.68	Acdc
808	GO:0006113 [7]: fermentation	1	1	2059	0	10569	-5.64	0.0	1.81	0.68	Pck1
809	GO:0006114 [8]: glycerol biosynthesis	1	1	2059	0	10569	-5.64	0.0	1.81	0.68	Pck1
810	GO:0006278 [7]: RNA-dependent DNA replication	1	1	2059	0	10569	-5.64	0.0	1.81	0.68	Tert
811	GO:0006507 [11]: GPI anchor release	1	1	2059	0	10569	-5.64	0.0	1.81	0.68	Gpld1
812	GO:0006510 [9]: ATP-dependent proteolysis	1	1	2059	0	10569	-5.64	0.0	1.81	0.68	1300002A08Rik
813	GO:0006531 [8]: aspartate metabolism	1	1	2059	0	10569	-5.64	0.0	1.81	0.68	Aspa
814	GO:0006533 [9]: aspartate catabolism	1	1	2059	0	10569	-5.64	0.0	1.81	0.68	Aspa
815	GO:0006551 [8]: leucine metabolism	1	1	2059	0	10569	-5.64	0.0	1.81	0.68	Mccc1
816	GO:0006552 [9]: leucine catabolism	1	1	2059	0	10569	-5.64	0.0	1.81	0.68	Mccc1
817	GO:0006556 [6]: S-adenosylmethionine biosynthesis	1	1	2059	0	10569	-5.64	0.0	1.81	0.68	Mat2a
818	GO:0006573 [8]: valine metabolism	1	1	2059	0	10569	-5.64	0.0	1.81	0.68	Hibadh
819	GO:0006768 [6]: biotin metabolism	1	1	2059	0	10569	-5.64	0.0	1.81	0.68	Pcca
820	GO:0006771 [8]: riboflavin metabolism	1	1	2059	0	10569	-5.64	0.0	1.81	0.68	Rfk
821	GO:0006772 [8]: thiamin metabolism	1	1	2059	0	10569	-5.64	0.0	1.81	0.68	Tpk1
822	GO:0006844 [6]: acyl carnitine transport	1	1	2059	0	10569	-5.64	0.0	1.81	0.68	Slc25a29
823	GO:0007176 [5]: regulation of epidermal growth factor receptor activity	1	1	2059	0	10569	-5.64	0.0	1.81	0.68	Nck2
824	GO:0007207 [8]: muscarinic acetylcholine receptor, phospholipase C activating pathway	1	1	2059	0	10569	-5.64	0.0	1.81	0.68	Chrm3
825	GO:0007497 [6]: posterior midgut development	1	1	2059	0	10569	-5.64	0.0	1.81	0.68	Ednrb
826	GO:0007522 [6]: visceral muscle development	1	1	2059	0	10569	-5.64	0.0	1.81	0.68	Myh6
827	GO:0008210 [6]: estrogen metabolism	1	1	2059	0	10569	-5.64	0.0	1.81	0.68	H2-Ke6
828	GO:0009088 [8]: threonine biosynthesis	1	1	2059	0	10569	-5.64	0.0	1.81	0.68	BC051244
829	GO:0009136 [8]: purine nucleoside diphosphate biosynthesis	1	1	2059	0	10569	-5.64	0.0	1.81	0.68	Papss1
830	GO:0009180 [9]: purine ribonucleoside diphosphate biosynthesis	1	1	2059	0	10569	-5.64	0.0	1.81	0.68	Papss1
831	GO:0009188 [8]: ribonucleoside diphosphate biosynthesis	1	1	2059	0	10569	-5.64	0.0	1.81	0.68	Papss1
832	GO:0009229 [8]: thiamin diphosphate biosynthesis	1	1	2059	0	10569	-5.64	0.0	1.81	0.68	Tpk1
833	GO:0009231 [8]: riboflavin biosynthesis	1	1	2059	0	10569	-5.64	0.0	1.81	0.68	Rfk
834	GO:0009267 [5]: cellular response to starvation	1	1	2059	0	10569	-5.64	0.0	1.81	0.68	Foxa3
835	GO:0040029 [3]: regulation of gene expression, epigenetic	7	7	2053	35	10534	-5.64	0.0	0.62	0.14	Dnmt3a H2afy2 Hemk1 Mbd2 Sirt3 Slamf6 Xist
836	GO:0007626 [3]: locomotory behavior	5	5	2055	33	10536	-5.64	0.0	0.27	0.03	Chrm1 Gnao1 Npas2 Sepp1 Zfp312
837	GO:0030099 [4]: myeloid blood cell differentiation	7	7	2053	36	10533	-5.64	0.0	0.57	0.11	Ccr1 Cebpa Dnase2a Gab3 Heph Hmgb3 Pirb
838	GO:0016582 [9]: non-covalent chromatin modification	3	3	2057	25	10544	-5.65	0.0	0.15	0.0	Klf1 Sirt3 Smyd1
839	GO:0030326 [6]: embryonic limb morphogenesis	3	3	2057	25	10544	-5.65	0.0	0.15	0.0	Dkk1 Dlx5 Fbn2
840	GO:0035113 [5]: embryonic appendage morphogenesis	3	3	2057	25	10544	-5.65	0.0	0.15	0.0	Dkk1 Dlx5 Fbn2
841	GO:0006338 [10]: chromatin remodeling	3	3	2057	25	10544	-5.65	0.0	0.15	0.0	Klf1 Sirt3 Smyd1
842	GO:0007050 [7]: cell cycle arrest	5	5	2055	19	10550	-5.65	0.0	1.04	0.28	Ak1 Cdkn1c Pmp22 Slfn1 Tsg101
843	GO:0000226 [8]: microtubule cytoskeleton organization and biogenesis	6	6	2054	34	10535	-5.68	0.0	0.42	0.08	Clasp2 Cryaa Hook2 Mtap2 Rnf30 Tekt1
844	GO:0006836 [5]: neurotransmitter transport	6	6	2054	34	10535	-5.68	0.0	0.42	0.08	Ica1 Slc17a6 Slc6a1 Slc6a14 Slc6a4 Slc6a8
845	GO:0009615 [6]: response to virus	3	3	2057	8	10561	-5.7	0.0	1.34	0.4	Mx1 Tlr3 Tlr9
846	GO:0030593 [7]: neutrophil chemotaxis	3	3	2057	8	10561	-5.7	0.0	1.34	0.4	Csf3r Il17b Itgam
847	GO:0030832 [9]: regulation of actin filament length	3	3	2057	8	10561	-5.7	0.0	1.34	0.4	Eln Tmod2 Tmod4
848	GO:0051128 [5]: regulation of cell organization and biogenesis	3	3	2057	8	10561	-5.7	0.0	1.34	0.4	Eln Tmod2 Tmod4
849	GO:0001906 [5]: cell killing	3	3	2057	8	10561	-5.7	0.0	1.34	0.4	Cd1d1 H2-Bl Klrb1c
850	GO:0001909 [6]: immune cell mediated cytotoxicity	3	3	2057	8	10561	-5.7	0.0	1.34	0.4	Cd1d1 H2-Bl Klrb1c
851	GO:0007222 [7]: frizzled signaling pathway	3	3	2057	8	10561	-5.7	0.0	1.34	0.4	Dvl1 Fzd9 Tle2
852	GO:0009147 [8]: pyrimidine nucleoside triphosphate metabolism	3	3	2057	8	10561	-5.7	0.0	1.34	0.4	Nme3 Nme5 Tyki
853	GO:0019885 [6]: antigen processing, endogenous antigen via MHC class I	4	4	2056	28	10541	-5.7	0.0	0.24	0.01	H2-Bl H2-D1 H2-T23 Hfe
854	GO:0045860 [5]: positive regulation of protein kinase activity	4	4	2056	28	10541	-5.7	0.0	0.24	0.01	Efna1 Fcer1a Fgd4 Nrk
855	GO:0001817 [6]: regulation of cytokine production	4	4	2056	28	10541	-5.7	0.0	0.24	0.01	Cd1d1 Fcer1a Prkcq Rnf128
856	GO:0042107 [5]: cytokine metabolism	5	5	2055	31	10538	-5.7	0.0	0.33	0.04	Cd1d1 Fcer1a Il1rap Prkcq Rnf128
857	GO:0007548 [3]: sex differentiation	5	5	2055	31	10538	-5.7	0.0	0.33	0.04	Afp B4galt1 Fanca Fgf9 Hmgcs1
858	GO:0045596 [5]: negative regulation of cell differentiation	2	2	2058	20	10549	-5.71	0.0	0.11	0.0	Hmgb3 Tob1
859	GO:0007265 [7]: Ras protein signal transduction	2	2	2058	20	10549	-5.71	0.0	0.11	0.0	Kras Rfxank
860	GO:0016044 [5]: membrane organization and biogenesis	3	3	2057	24	10545	-5.72	0.0	0.17	0.0	Fxc1 Sgcb Sgcg
861	GO:0009791 [3]: post-embryonic development	4	4	2056	14	10555	-5.73	0.0	1.09	0.32	Afp Ercc2 Mut Sepp1
862	GO:0030004 [7]: monovalent inorganic cation homeostasis	4	4	2056	14	10555	-5.73	0.0	1.09	0.32	Atp6v1b1 Ednrb Slc4a10 Tmprss3
863	GO:0030855 [4]: epithelial cell differentiation	4	4	2056	14	10555	-5.73	0.0	1.09	0.32	Crb3 Dmbt1 Ppp3r1 Stat5b
864	GO:0042089 [6]: cytokine biosynthesis	5	5	2055	30	10539	-5.73	0.0	0.36	0.04	Cd1d1 Fcer1a Il1rap Prkcq Rnf128
865	GO:0051093 [4]: negative regulation of development	5	5	2055	30	10539	-5.73	0.0	0.36	0.04	Gpc3 Hmgb3 Mt3 Tob1 Tro
866	GO:0042401 [7]: biogenic amine biosynthesis	1	1	2059	15	10554	-5.74	0.0	0.06	0.0	Bbox1
867	GO:0019883 [6]: antigen presentation, endogenous antigen	4	4	2056	27	10542	-5.75	0.0	0.26	0.03	H2-Bl H2-D1 H2-T23 Hfe
868	GO:0035239 [4]: tube morphogenesis	5	5	2055	29	10540	-5.76	0.0	0.4	0.06	Lmo4 Ltap Pgf Pitx2 Shank3
869	GO:0009583 [7]: detection of light	5	5	2055	22	10547	-5.77	0.0	0.78	0.21	Accn1 Fech Guca1b Prom1 Rgr
870	GO:0030323 [4]: respiratory tube development	5	5	2055	22	10547	-5.77	0.0	0.78	0.21	Cutl1 Dhcr7 Hsd11b1 Nfib Traf4
871	GO:0048193 [6]: Golgi vesicle transport	5	5	2055	22	10547	-5.77	0.0	0.78	0.21	Gabarapl2 Lman1 Pacs1 Srcasm Tom1
872	GO:0009416 [7]: response to light	5	5	2055	22	10547	-5.77	0.0	0.78	0.21	Accn1 Fech Guca1b Prom1 Rgr
873	GO:0045727 [7]: positive regulation of protein biosynthesis	3	3	2057	23	10546	-5.77	0.0	0.2	0.0	Cd1d1 Fcer1a Prkcq
874	GO:0009266 [6]: response to temperature	5	5	2055	28	10541	-5.78	0.0	0.44	0.08	Dnajb3 Fgf16 Hspa1a Hspa2 Krtap5-1
875	GO:0030182 [4]: neuron differentiation	5	5	2055	23	10546	-5.78	0.0	0.71	0.19	Bag1 Efna1 Napa Nr4a2 Socs2
876	GO:0051258 [7]: protein polymerization	2	2	2058	19	10550	-5.79	0.0	0.13	0.0	Eln Tuba4
877	GO:0016331 [5]: morphogenesis of embryonic epithelium	4	4	2056	15	10554	-5.79	0.0	0.98	0.27	Lmo4 Ltap Pcdh8 Shank3
878	GO:0006221 [7]: pyrimidine nucleotide biosynthesis	4	4	2056	15	10554	-5.79	0.0	0.98	0.27	Nme3 Nme5 Otc Tyki
879	GO:0030030 [5]: cell projection organization and biogenesis	4	4	2056	26	10543	-5.79	0.0	0.29	0.03	Fgd4 Nck1 Nck2 Sh2bpsm1
880	GO:0042035 [7]: regulation of cytokine biosynthesis	4	4	2056	26	10543	-5.79	0.0	0.29	0.03	Cd1d1 Fcer1a Prkcq Rnf128
881	GO:0045765 [7]: regulation of angiogenesis	3	3	2057	9	10560	-5.8	0.0	1.17	0.38	Plg Tek Tie1
882	GO:0001756 [4]: somitogenesis	3	3	2057	9	10560	-5.8	0.0	1.17	0.38	Meox1 Meox2 Pcdh8
883	GO:0006376 [9]: mRNA splice site selection	3	3	2057	9	10560	-5.8	0.0	1.17	0.38	Ptbp2 Sfrs2 Sfrs5
884	GO:0008016 [5]: regulation of heart contraction rate	3	3	2057	9	10560	-5.8	0.0	1.17	0.38	Gnao1 Thra Thrb
885	GO:0008272 [8]: sulfate transport	3	3	2057	9	10560	-5.8	0.0	1.17	0.38	Slc26a1 Slc26a2 Tst
886	GO:0016079 [5]: synaptic vesicle exocytosis	2	2	2058	4	10565	-5.82	0.0	1.37	0.4	Snapap Vamp2
887	GO:0016525 [8]: negative regulation of angiogenesis	2	2	2058	4	10565	-5.82	0.0	1.37	0.4	Plg Tie1
888	GO:0019674 [9]: NAD metabolism	2	2	2058	4	10565	-5.82	0.0	1.37	0.4	Kynu Qprt
889	GO:0030044 [7]: actin filament stabilization	2	2	2058	4	10565	-5.82	0.0	1.37	0.4	Tmod2 Tmod4
890	GO:0042596 [5]: fear response	2	2	2058	4	10565	-5.82	0.0	1.37	0.4	Penk1 Vdac3
891	GO:0045017 [7]: glycerolipid biosynthesis	2	2	2058	4	10565	-5.82	0.0	1.37	0.4	Dgat2 Pck1
892	GO:0045076 [8]: regulation of interleukin-2 biosynthesis	2	2	2058	4	10565	-5.82	0.0	1.37	0.4	Cd1d1 Prkcq
893	GO:0046457 [9]: prostanoid biosynthesis	2	2	2058	4	10565	-5.82	0.0	1.37	0.4	Ptgds Tbxas1
894	GO:0046488 [10]: phosphatidylinositol metabolism	2	2	2058	4	10565	-5.82	0.0	1.37	0.4	2810004N20Rik Pip5k1a
895	GO:0046504 [6]: glycerol ether biosynthesis	2	2	2058	4	10565	-5.82	0.0	1.37	0.4	Dgat2 Pck1
896	GO:0051016 [8]: barbed-end actin filament capping	2	2	2058	4	10565	-5.82	0.0	1.37	0.4	Tmod2 Tmod4
897	GO:0001516 [10]: prostaglandin biosynthesis	2	2	2058	4	10565	-5.82	0.0	1.37	0.4	Ptgds Tbxas1
898	GO:0001662 [3]: behavioral fear response	2	2	2058	4	10565	-5.82	0.0	1.37	0.4	Penk1 Vdac3
899	GO:0006505 [10]: GPI anchor metabolism	2	2	2058	4	10565	-5.82	0.0	1.37	0.4	Gpld1 Pigc
900	GO:0006518 [5]: peptide metabolism	2	2	2058	4	10565	-5.82	0.0	1.37	0.4	Sec11l3 Spcs1
901	GO:0006564 [9]: L-serine biosynthesis	2	2	2058	4	10565	-5.82	0.0	1.37	0.4	Ctbp2 Grhpr
902	GO:0009435 [8]: NAD biosynthesis	2	2	2058	4	10565	-5.82	0.0	1.37	0.4	Kynu Qprt
903	GO:0015931 [5]: nucleobase, nucleoside, nucleotide and nucleic acid transport	4	4	2056	25	10544	-5.83	0.0	0.33	0.04	Slc28a3 Slc29a1 Thoc1 Thoc3
904	GO:0016066 [5]: cellular defense response (sensu Vertebrata)	4	4	2056	25	10544	-5.83	0.0	0.33	0.04	Cd1d1 Clec2h Il1rap Prkcq
905	GO:0030031 [6]: cell projection biogenesis	4	4	2056	25	10544	-5.83	0.0	0.33	0.04	Fgd4 Nck1 Nck2 Sh2bpsm1
906	GO:0006304 [6]: DNA modification	4	4	2056	25	10544	-5.83	0.0	0.33	0.04	Dnmt3a Hemk1 Mbd2 Slamf6
907	GO:0009967 [5]: positive regulation of signal transduction	4	4	2056	16	10553	-5.84	0.0	0.88	0.27	Acdc Dusp22 Fcer1a Tmod2
908	GO:0045047 [6]: protein-ER targeting	4	4	2056	16	10553	-5.84	0.0	0.88	0.27	Folr1 Folr2 Srp54 Srpr
909	GO:0006220 [7]: pyrimidine nucleotide metabolism	4	4	2056	16	10553	-5.84	0.0	0.88	0.27	Nme3 Nme5 Otc Tyki
910	GO:0006612 [8]: protein-membrane targeting	4	4	2056	16	10553	-5.84	0.0	0.88	0.27	Folr1 Folr2 Srp54 Srpr
911	GO:0007611 [3]: learning and/or memory	4	4	2056	24	10545	-5.85	0.0	0.37	0.05	Chst10 Itga8 Tmod2 Vdac3
912	GO:0009408 [5]: response to heat	4	4	2056	24	10545	-5.85	0.0	0.37	0.05	Dnajb3 Hspa1a Hspa2 Krtap5-1
913	GO:0016358 [6]: dendrite morphogenesis	1	1	2059	14	10555	-5.85	0.0	0.07	0.0	Mtap2
914	GO:0019886 [6]: antigen processing, exogenous antigen via MHC class II	1	1	2059	14	10555	-5.85	0.0	0.07	0.0	Ifi30
915	GO:0042129 [7]: regulation of T-cell proliferation	1	1	2059	14	10555	-5.85	0.0	0.07	0.0	Prkcq
916	GO:0043086 [4]: negative regulation of enzyme activity	1	1	2059	14	10555	-5.85	0.0	0.07	0.0	Pkib
917	GO:0045580 [6]: regulation of T-cell differentiation	1	1	2059	14	10555	-5.85	0.0	0.07	0.0	Cd1d1
918	GO:0009306 [4]: protein secretion	1	1	2059	14	10555	-5.85	0.0	0.07	0.0	Kcnn4
919	GO:0006352 [8]: transcription initiation	4	4	2056	17	10552	-5.87	0.0	0.79	0.21	Gtf2a1 Gtf2b Ncoa6 Taf13
920	GO:0007269 [4]: neurotransmitter secretion	4	4	2056	17	10552	-5.87	0.0	0.79	0.21	Fcer1a Snapap Syt4 Vamp2
921	GO:0030100 [6]: regulation of endocytosis	4	4	2056	23	10546	-5.88	0.0	0.41	0.07	Pacsin1 Rab4a Rufy1 Synj2bp
922	GO:0042593 [4]: glucose homeostasis	3	3	2057	10	10559	-5.89	0.0	1.03	0.27	Acdc Foxa3 Gckr
923	GO:0008277 [5]: regulation of G-protein coupled receptor protein signaling pathway	3	3	2057	10	10559	-5.89	0.0	1.03	0.27	Ramp2 Rgs18 Tmod2
924	GO:0030324 [5]: lung development	4	4	2056	22	10547	-5.89	0.0	0.46	0.08	Cutl1 Dhcr7 Hsd11b1 Nfib
925	GO:0006665 [7]: sphingolipid metabolism	4	4	2056	22	10547	-5.89	0.0	0.46	0.08	B3gnt5 B4galt6 Gm2a St6galnac1
926	GO:0006805 [5]: xenobiotic metabolism	4	4	2056	22	10547	-5.89	0.0	0.46	0.08	Ephx2 Gstm4 Mest Nr4a2
927	GO:0009410 [7]: response to xenobiotic stimulus	4	4	2056	22	10547	-5.89	0.0	0.46	0.08	Ephx2 Gstm4 Mest Nr4a2
928	GO:0006650 [8]: glycerophospholipid metabolism	4	4	2056	18	10551	-5.9	0.0	0.71	0.19	2810004N20Rik Gpld1 Pigc Pip5k1a
929	GO:0006919 [6]: caspase activation	4	4	2056	20	10549	-5.9	0.0	0.57	0.11	Nr4a1 Pycard Rnf7 Vcp
930	GO:0007266 [7]: Rho protein signal transduction	4	4	2056	20	10549	-5.9	0.0	0.57	0.11	Baiap2 Cdc42ep4 Rhoj Synj2bp
931	GO:0007602 [8]: phototransduction	4	4	2056	20	10549	-5.9	0.0	0.57	0.11	Accn1 Guca1b Prom1 Rgr
932	GO:0043280 [5]: positive regulation of caspase activity	4	4	2056	21	10548	-5.91	0.0	0.51	0.1	Nr4a1 Pycard Rnf7 Vcp
933	GO:0043281 [4]: regulation of caspase activity	4	4	2056	21	10548	-5.91	0.0	0.51	0.1	Nr4a1 Pycard Rnf7 Vcp
934	GO:0006305 [7]: DNA alkylation	4	4	2056	21	10548	-5.91	0.0	0.51	0.1	Dnmt3a Hemk1 Mbd2 Slamf6
935	GO:0006306 [4]: DNA methylation	4	4	2056	21	10548	-5.91	0.0	0.51	0.1	Dnmt3a Hemk1 Mbd2 Slamf6
936	GO:0042158 [7]: lipoprotein biosynthesis	3	3	2057	20	10549	-5.93	0.0	0.29	0.03	1110013G13Rik Hhat Pigc
937	GO:0045137 [4]: development of primary sexual characteristics	3	3	2057	20	10549	-5.93	0.0	0.29	0.03	Afp Fanca Fgf9
938	GO:0008360 [5]: regulation of cell shape	3	3	2057	20	10549	-5.93	0.0	0.29	0.03	Rhoj Rhoq Rps29
939	GO:0008406 [5]: gonad development	3	3	2057	20	10549	-5.93	0.0	0.29	0.03	Afp Fanca Fgf9
940	GO:0030224 [5]: monocyte differentiation	2	2	2058	17	10552	-5.94	0.0	0.17	0.0	Cebpa Gab3
941	GO:0030509 [9]: BMP signaling pathway	2	2	2058	17	10552	-5.94	0.0	0.17	0.0	Sitpec Tob1
942	GO:0050767 [4]: regulation of neurogenesis	2	2	2058	17	10552	-5.94	0.0	0.17	0.0	Efna1 Mt3
943	GO:0007398 [6]: ectoderm development	2	2	2058	17	10552	-5.94	0.0	0.17	0.0	Cutl1 Ovol1
944	GO:0009166 [6]: nucleotide catabolism	2	2	2058	17	10552	-5.94	0.0	0.17	0.0	Cnp1 Entpd2
945	GO:0048489 [6]: synaptic vesicle transport	3	3	2057	11	10558	-5.96	0.0	0.9	0.27	Snapap Snca Vamp2
946	GO:0007568 [3]: aging	3	3	2057	11	10558	-5.96	0.0	0.9	0.27	Ercc2 Kl Tbx2
947	GO:0018342 [9]: protein prenylation	1	1	2059	13	10556	-5.96	0.0	0.09	0.0	1110013G13Rik
948	GO:0045637 [5]: regulation of myeloid blood cell differentiation	1	1	2059	13	10556	-5.96	0.0	0.09	0.0	Hmgb3
949	GO:0046519 [8]: sphingoid metabolism	1	1	2059	13	10556	-5.96	0.0	0.09	0.0	St6galnac1
950	GO:0048278 [6]: vesicle docking	1	1	2059	13	10556	-5.96	0.0	0.09	0.0	Stxbp2
951	GO:0006469 [5]: negative regulation of protein kinase activity	1	1	2059	13	10556	-5.96	0.0	0.09	0.0	Pkib
952	GO:0006904 [7]: vesicle docking during exocytosis	1	1	2059	13	10556	-5.96	0.0	0.09	0.0	Stxbp2
953	GO:0007281 [6]: germ cell development	1	1	2059	13	10556	-5.96	0.0	0.09	0.0	Zfp37
954	GO:0009112 [6]: nucleobase metabolism	1	1	2059	13	10556	-5.96	0.0	0.09	0.0	Uox
955	GO:0042108 [8]: positive regulation of cytokine biosynthesis	3	3	2057	19	10550	-5.97	0.0	0.33	0.04	Cd1d1 Fcer1a Prkcq
956	GO:0000187 [6]: activation of MAPK	3	3	2057	19	10550	-5.97	0.0	0.33	0.04	Efna1 Fcer1a Fgd4
957	GO:0001819 [7]: positive regulation of cytokine production	3	3	2057	19	10550	-5.97	0.0	0.33	0.04	Cd1d1 Fcer1a Prkcq
958	GO:0006497 [8]: protein lipidation	3	3	2057	19	10550	-5.97	0.0	0.33	0.04	1110013G13Rik Hhat Pigc
959	GO:0016998 [6]: cell wall catabolism	2	2	2058	5	10564	-5.98	0.0	1.14	0.36	Lyzs Lzp-s
960	GO:0030225 [6]: macrophage differentiation	2	2	2058	5	10564	-5.98	0.0	1.14	0.36	Cebpa Gab3
961	GO:0042692 [4]: muscle cell differentiation	2	2	2058	5	10564	-5.98	0.0	1.14	0.36	Kras Sox6
962	GO:0045926 [5]: negative regulation of growth	2	2	2058	5	10564	-5.98	0.0	1.14	0.36	Gpc3 Tro
963	GO:0006560 [8]: proline metabolism	2	2	2058	5	10564	-5.98	0.0	1.14	0.36	Prodh2 Pycr1
964	GO:0006641 [7]: triacylglycerol metabolism	2	2	2058	5	10564	-5.98	0.0	1.14	0.36	Dgat2 Pck1
965	GO:0007379 [4]: segment specification	2	2	2058	5	10564	-5.98	0.0	1.14	0.36	Meox1 Meox2
966	GO:0030641 [8]: hydrogen ion homeostasis	3	3	2057	12	10557	-6.0	0.0	0.79	0.21	Atp6v1b1 Ednrb Slc4a10
967	GO:0042472 [6]: inner ear morphogenesis	3	3	2057	12	10557	-6.0	0.0	0.79	0.21	Dlx5 Fgf9 Foxi1
968	GO:0006885 [9]: regulation of pH	3	3	2057	12	10557	-6.0	0.0	0.79	0.21	Atp6v1b1 Ednrb Slc4a10
969	GO:0007270 [7]: nerve-nerve synaptic transmission	3	3	2057	12	10557	-6.0	0.0	0.79	0.21	Chrm3 Tmod2 Vdac3
970	GO:0042471 [5]: ear morphogenesis	3	3	2057	18	10551	-6.0	0.0	0.37	0.05	Dlx5 Fgf9 Foxi1
971	GO:0051241 [5]: negative regulation of organismal physiological process	3	3	2057	18	10551	-6.0	0.0	0.37	0.05	Hmgb3 P2rx7 Rnf128
972	GO:0000723 [8]: telomere maintenance	3	3	2057	18	10551	-6.0	0.0	0.37	0.05	Hspa1a Tert Trub2
973	GO:0009799 [4]: determination of symmetry	2	2	2058	16	10553	-6.01	0.0	0.2	0.0	Dnahc11 Pitx2
974	GO:0009855 [5]: determination of bilateral symmetry	2	2	2058	16	10553	-6.01	0.0	0.2	0.0	Dnahc11 Pitx2
975	GO:0042398 [6]: amino acid derivative biosynthesis	2	2	2058	16	10553	-6.01	0.0	0.2	0.0	Bbox1 Gatm
976	GO:0045619 [5]: regulation of lymphocyte differentiation	2	2	2058	16	10553	-6.01	0.0	0.2	0.0	Cd1d1 Hmgb3
977	GO:0051028 [7]: mRNA transport	2	2	2058	16	10553	-6.01	0.0	0.2	0.0	Thoc1 Thoc3
978	GO:0051248 [6]: negative regulation of protein metabolism	2	2	2058	16	10553	-6.01	0.0	0.2	0.0	Rnf128 Spp2
979	GO:0006406 [8]: mRNA-nucleus export	2	2	2058	16	10553	-6.01	0.0	0.2	0.0	Thoc1 Thoc3
980	GO:0006613 [7]: cotranslational protein-membrane targeting	2	2	2058	16	10553	-6.01	0.0	0.2	0.0	Srp54 Srpr
981	GO:0007368 [6]: determination of left/right symmetry	2	2	2058	16	10553	-6.01	0.0	0.2	0.0	Dnahc11 Pitx2
982	GO:0007612 [4]: learning	2	2	2058	16	10553	-6.01	0.0	0.2	0.0	Chst10 Vdac3
983	GO:0009890 [6]: negative regulation of biosynthesis	3	3	2057	13	10556	-6.02	0.0	0.7	0.19	Acdc Rnf128 Spp2
984	GO:0030282 [6]: bone mineralization	3	3	2057	13	10556	-6.02	0.0	0.7	0.19	Mglap P2rx7 Pthr1
985	GO:0001838 [5]: embryonic epithelial tube formation	3	3	2057	13	10556	-6.02	0.0	0.7	0.19	Lmo4 Ltap Shank3
986	GO:0008154 [6]: actin polymerization and/or depolymerization	3	3	2057	13	10556	-6.02	0.0	0.7	0.19	Eln Tmod2 Tmod4
987	GO:0019221 [6]: cytokine and chemokine mediated signaling pathway	3	3	2057	17	10552	-6.03	0.0	0.42	0.08	Iigp1 Il1rap Pirb
988	GO:0042087 [6]: cell-mediated immune response	3	3	2057	17	10552	-6.03	0.0	0.42	0.08	Cd1d1 Il1rap Prkcq
989	GO:0044272 [6]: sulfur compound biosynthesis	3	3	2057	17	10552	-6.03	0.0	0.42	0.08	Bhmt Bhmt2 Mat2a
990	GO:0007185 [7]: transmembrane receptor protein tyrosine phosphatase signaling pathway	3	3	2057	17	10552	-6.03	0.0	0.42	0.08	Ptpre Ptprg Ptpro
991	GO:0009880 [4]: embryonic pattern specification	3	3	2057	16	10553	-6.04	0.0	0.48	0.08	Meox1 Meox2 Pitx2
992	GO:0009116 [6]: nucleoside metabolism	3	3	2057	16	10553	-6.04	0.0	0.48	0.08	Nt5m Qtrt1 Tyki
993	GO:0006289 [7]: nucleotide-excision repair	3	3	2057	14	10555	-6.04	0.0	0.61	0.14	Ercc2 Ercc5 Ercc8
994	GO:0007214 [7]: gamma-aminobutyric acid signaling pathway	3	3	2057	14	10555	-6.04	0.0	0.61	0.14	Gabrb1 Gabrg2 Gabrq
995	GO:0008213 [8]: protein amino acid alkylation	3	3	2057	14	10555	-6.04	0.0	0.61	0.14	Hemk1 Myh7 Satb1
996	GO:0035282 [3]: segmentation	3	3	2057	15	10554	-6.05	0.0	0.54	0.11	Meox1 Meox2 Pcdh8
997	GO:0042088 [7]: T-helper 1 type immune response	3	3	2057	15	10554	-6.05	0.0	0.54	0.11	Cd1d1 Il1rap Prkcq
998	GO:0000245 [8]: spliceosome assembly	3	3	2057	15	10554	-6.05	0.0	0.54	0.11	Ptbp2 Sfrs2 Sfrs5
999	GO:0008286 [8]: insulin receptor signaling pathway	3	3	2057	15	10554	-6.05	0.0	0.54	0.11	Foxo1 Slc2a8 Zfp106
1000	GO:0016458 [6]: gene silencing	1	1	2059	12	10557	-6.07	0.0	0.1	0.0	Sirt3
1001	GO:0019722 [7]: calcium-mediated signaling	1	1	2059	12	10557	-6.07	0.0	0.1	0.0	Fcer1a
1002	GO:0042551 [5]: nerve maturation	1	1	2059	12	10557	-6.07	0.0	0.1	0.0	Cldn11
1003	GO:0042698 [4]: menstrual cycle	1	1	2059	12	10557	-6.07	0.0	0.1	0.0	Afp
1004	GO:0045058 [5]: T-cell selection	1	1	2059	12	10557	-6.07	0.0	0.1	0.0	Cd1d1
1005	GO:0045621 [6]: positive regulation of lymphocyte differentiation	1	1	2059	12	10557	-6.07	0.0	0.1	0.0	Cd1d1
1006	GO:0046785 [8]: microtubule polymerization	1	1	2059	12	10557	-6.07	0.0	0.1	0.0	Tuba4
1007	GO:0050866 [6]: negative regulation of cell activation	1	1	2059	12	10557	-6.07	0.0	0.1	0.0	Hmgb3
1008	GO:0051250 [7]: negative regulation of lymphocyte activation	1	1	2059	12	10557	-6.07	0.0	0.1	0.0	Hmgb3
1009	GO:0001776 [5]: immune cell homeostasis	1	1	2059	12	10557	-6.07	0.0	0.1	0.0	Pirb
1010	GO:0006672 [9]: ceramide metabolism	1	1	2059	12	10557	-6.07	0.0	0.1	0.0	St6galnac1
1011	GO:0007292 [6]: female gamete generation	1	1	2059	12	10557	-6.07	0.0	0.1	0.0	Afp
1012	GO:0050777 [6]: negative regulation of immune response	2	2	2058	15	10554	-6.07	0.0	0.23	0.01	Hmgb3 Rnf128
1013	GO:0001763 [5]: branching morphogenesis	2	2	2058	15	10554	-6.07	0.0	0.23	0.01	Pgf Pitx2
1014	GO:0008629 [9]: induction of apoptosis by intracellular signals	2	2	2058	15	10554	-6.07	0.0	0.23	0.01	Lgals12 Rnf7
1015	GO:0019363 [7]: pyridine nucleotide biosynthesis	2	2	2058	6	10563	-6.09	0.0	0.96	0.27	Kynu Qprt
1016	GO:0035050 [4]: embryonic heart tube development	2	2	2058	6	10563	-6.09	0.0	0.96	0.27	Gja5 Sox6
1017	GO:0042829 [6]: defense response to pathogen	2	2	2058	6	10563	-6.09	0.0	0.96	0.27	Ifna1 Ifnb1
1018	GO:0042830 [7]: defense response to pathogenic bacteria	2	2	2058	6	10563	-6.09	0.0	0.96	0.27	Ifna1 Ifnb1
1019	GO:0046036 [10]: CTP metabolism	2	2	2058	6	10563	-6.09	0.0	0.96	0.27	Nme3 Nme5
1020	GO:0046039 [10]: GTP metabolism	2	2	2058	6	10563	-6.09	0.0	0.96	0.27	Nme3 Nme5
1021	GO:0046051 [10]: UTP metabolism	2	2	2058	6	10563	-6.09	0.0	0.96	0.27	Nme3 Nme5
1022	GO:0046546 [5]: development of primary male sexual characteristics	2	2	2058	6	10563	-6.09	0.0	0.96	0.27	Fanca Fgf9
1023	GO:0006041 [7]: glucosamine metabolism	2	2	2058	6	10563	-6.09	0.0	0.96	0.27	Gne Nagk
1024	GO:0006044 [8]: N-acetylglucosamine metabolism	2	2	2058	6	10563	-6.09	0.0	0.96	0.27	Gne Nagk
1025	GO:0006183 [10]: GTP biosynthesis	2	2	2058	6	10563	-6.09	0.0	0.96	0.27	Nme3 Nme5
1026	GO:0006228 [10]: UTP biosynthesis	2	2	2058	6	10563	-6.09	0.0	0.96	0.27	Nme3 Nme5
1027	GO:0006241 [10]: CTP biosynthesis	2	2	2058	6	10563	-6.09	0.0	0.96	0.27	Nme3 Nme5
1028	GO:0006308 [6]: DNA catabolism	2	2	2058	6	10563	-6.09	0.0	0.96	0.27	Dnase1l3 Dnase2a
1029	GO:0006563 [8]: L-serine metabolism	2	2	2058	6	10563	-6.09	0.0	0.96	0.27	Ctbp2 Grhpr
1030	GO:0006857 [6]: oligopeptide transport	2	2	2058	6	10563	-6.09	0.0	0.96	0.27	Cdh17 Slc15a2
1031	GO:0007204 [8]: cytosolic calcium ion concentration elevation	2	2	2058	6	10563	-6.09	0.0	0.96	0.27	Ccl28 Ptger3
1032	GO:0007257 [7]: activation of JUNK	2	2	2058	6	10563	-6.09	0.0	0.96	0.27	Fcer1a Fgd4
1033	GO:0008584 [6]: male gonad development	2	2	2058	6	10563	-6.09	0.0	0.96	0.27	Fanca Fgf9
1034	GO:0009208 [9]: pyrimidine ribonucleoside triphosphate metabolism	2	2	2058	6	10563	-6.09	0.0	0.96	0.27	Nme3 Nme5
1035	GO:0009209 [9]: pyrimidine ribonucleoside triphosphate biosynthesis	2	2	2058	6	10563	-6.09	0.0	0.96	0.27	Nme3 Nme5
1036	GO:0042475 [6]: odontogenesis (sensu Vertebrata)	2	2	2058	14	10555	-6.12	0.0	0.27	0.03	Ambn Lhx8
1037	GO:0042476 [5]: odontogenesis	2	2	2058	14	10555	-6.12	0.0	0.27	0.03	Ambn Lhx8
1038	GO:0042828 [6]: response to pathogen	2	2	2058	14	10555	-6.12	0.0	0.27	0.03	Ifna1 Ifnb1
1039	GO:0046545 [5]: development of primary female sexual characteristics	2	2	2058	14	10555	-6.12	0.0	0.27	0.03	Afp Fanca
1040	GO:0046660 [4]: female sex differentiation	2	2	2058	14	10555	-6.12	0.0	0.27	0.03	Afp Fanca
1041	GO:0046777 [9]: autophosphorylation	2	2	2058	14	10555	-6.12	0.0	0.27	0.03	Camk2b Clk1
1042	GO:0007565 [5]: pregnancy	2	2	2058	14	10555	-6.12	0.0	0.27	0.03	Bteb1 Ttpa
1043	GO:0008544 [7]: epidermis development	2	2	2058	14	10555	-6.12	0.0	0.27	0.03	Cutl1 Ovol1
1044	GO:0008585 [6]: female gonad development	2	2	2058	14	10555	-6.12	0.0	0.27	0.03	Afp Fanca
1045	GO:0009612 [5]: response to mechanical stimulus	1	1	2059	1	10568	-6.15	0.0	1.21	0.4	Accn1
1046	GO:0009991 [4]: response to extracellular stimulus	1	1	2059	1	10568	-6.15	0.0	1.21	0.4	Foxa3
1047	GO:0015780 [6]: nucleotide-sugar transport	1	1	2059	1	10568	-6.15	0.0	1.21	0.4	Slc35a1
1048	GO:0015840 [6]: urea transport	1	1	2059	1	10568	-6.15	0.0	1.21	0.4	Slc14a2
1049	GO:0015860 [7]: purine nucleoside transport	1	1	2059	1	10568	-6.15	0.0	1.21	0.4	Slc28a3
1050	GO:0015909 [7]: long-chain fatty acid transport	1	1	2059	1	10568	-6.15	0.0	1.21	0.4	Cpt1b
1051	GO:0019852 [7]: L-ascorbic acid metabolism	1	1	2059	1	10568	-6.15	0.0	1.21	0.4	Gulo
1052	GO:0030035 [7]: microspike biogenesis	1	1	2059	1	10568	-6.15	0.0	1.21	0.4	Fgd4
1053	GO:0030046 [11]: parallel actin filament bundle formation	1	1	2059	1	10568	-6.15	0.0	1.21	0.4	Espn
1054	GO:0030321 [9]: transepithelial chloride transport	1	1	2059	1	10568	-6.15	0.0	1.21	0.4	P2ry6
1055	GO:0030501 [8]: positive regulation of bone mineralization	1	1	2059	1	10568	-6.15	0.0	1.21	0.4	P2rx7
1056	GO:0030859 [5]: polarized epithelial cell differentiation	1	1	2059	1	10568	-6.15	0.0	1.21	0.4	Crb3
1057	GO:0035051 [4]: cardiac cell differentiation	1	1	2059	1	10568	-6.15	0.0	1.21	0.4	Sox6
1058	GO:0040012 [4]: regulation of locomotion	1	1	2059	1	10568	-6.15	0.0	1.21	0.4	Chrm1
1059	GO:0042053 [6]: regulation of dopamine metabolism	1	1	2059	1	10568	-6.15	0.0	1.21	0.4	Nr4a2
1060	GO:0042069 [5]: regulation of catecholamine metabolism	1	1	2059	1	10568	-6.15	0.0	1.21	0.4	Nr4a2
1061	GO:0042097 [7]: interleukin-4 biosynthesis	1	1	2059	1	10568	-6.15	0.0	1.21	0.4	Cd1d1
1062	GO:0042270 [10]: protection from natural killer cell mediated cytotoxicity	1	1	2059	1	10568	-6.15	0.0	1.21	0.4	H2-Bl
1063	GO:0042373 [7]: vitamin K metabolism	1	1	2059	1	10568	-6.15	0.0	1.21	0.4	Vkorc1
1064	GO:0042396 [7]: phosphagen biosynthesis	1	1	2059	1	10568	-6.15	0.0	1.21	0.4	Gatm
1065	GO:0042448 [7]: progesterone metabolism	1	1	2059	1	10568	-6.15	0.0	1.21	0.4	Afp
1066	GO:0042451 [7]: purine nucleoside biosynthesis	1	1	2059	1	10568	-6.15	0.0	1.21	0.4	Qtrt1
1067	GO:0042455 [7]: ribonucleoside biosynthesis	1	1	2059	1	10568	-6.15	0.0	1.21	0.4	Qtrt1
1068	GO:0043149 [11]: stress fiber formation	1	1	2059	1	10568	-6.15	0.0	1.21	0.4	Eln
1069	GO:0043255 [6]: regulation of carbohydrate biosynthesis	1	1	2059	1	10568	-6.15	0.0	1.21	0.4	Acdc
1070	GO:0045078 [9]: positive regulation of interferon-gamma biosynthesis	1	1	2059	1	10568	-6.15	0.0	1.21	0.4	Cd1d1
1071	GO:0045124 [6]: regulation of bone resorption	1	1	2059	1	10568	-6.15	0.0	1.21	0.4	P2rx7
1072	GO:0045176 [6]: apical protein localization	1	1	2059	1	10568	-6.15	0.0	1.21	0.4	Napa
1073	GO:0045198 [6]: establishment of epithelial cell polarity	1	1	2059	1	10568	-6.15	0.0	1.21	0.4	Crb3
1074	GO:0045329 [8]: carnitine biosynthesis	1	1	2059	1	10568	-6.15	0.0	1.21	0.4	Bbox1
1075	GO:0045402 [8]: regulation of interleukin-4 biosynthesis	1	1	2059	1	10568	-6.15	0.0	1.21	0.4	Cd1d1
1076	GO:0045404 [9]: positive regulation of interleukin-4 biosynthesis	1	1	2059	1	10568	-6.15	0.0	1.21	0.4	Cd1d1
1077	GO:0045620 [6]: negative regulation of lymphocyte differentiation	1	1	2059	1	10568	-6.15	0.0	1.21	0.4	Hmgb3
1078	GO:0045666 [6]: positive regulation of neuron differentiation	1	1	2059	1	10568	-6.15	0.0	1.21	0.4	Socs2
1079	GO:0045668 [6]: negative regulation of osteoblast differentiation	1	1	2059	1	10568	-6.15	0.0	1.21	0.4	Tob1
1080	GO:0045778 [7]: positive regulation of ossification	1	1	2059	1	10568	-6.15	0.0	1.21	0.4	P2rx7
1081	GO:0045779 [7]: negative regulation of bone resorption	1	1	2059	1	10568	-6.15	0.0	1.21	0.4	P2rx7
1082	GO:0045785 [5]: positive regulation of cell adhesion	1	1	2059	1	10568	-6.15	0.0	1.21	0.4	Tnxb
1083	GO:0045834 [6]: positive regulation of lipid metabolism	1	1	2059	1	10568	-6.15	0.0	1.21	0.4	Acdc
1084	GO:0045923 [7]: positive regulation of fatty acid metabolism	1	1	2059	1	10568	-6.15	0.0	1.21	0.4	Acdc
1085	GO:0046072 [10]: dTDP metabolism	1	1	2059	1	10568	-6.15	0.0	1.21	0.4	Tyki
1086	GO:0046114 [9]: guanosine biosynthesis	1	1	2059	1	10568	-6.15	0.0	1.21	0.4	Qtrt1
1087	GO:0046116 [11]: queuosine metabolism	1	1	2059	1	10568	-6.15	0.0	1.21	0.4	Qtrt1
1088	GO:0046118 [10]: 7-methylguanosine biosynthesis	1	1	2059	1	10568	-6.15	0.0	1.21	0.4	Qtrt1
1089	GO:0046129 [8]: purine ribonucleoside biosynthesis	1	1	2059	1	10568	-6.15	0.0	1.21	0.4	Qtrt1
1090	GO:0046326 [7]: positive regulation of glucose import	1	1	2059	1	10568	-6.15	0.0	1.21	0.4	Acdc
1091	GO:0046381 [7]: CMP-N-acetylneuraminate metabolism	1	1	2059	1	10568	-6.15	0.0	1.21	0.4	Cmas
1092	GO:0046716 [6]: muscle maintenance	1	1	2059	1	10568	-6.15	0.0	1.21	0.4	Plg
1093	GO:0046852 [6]: positive regulation of bone remodeling	1	1	2059	1	10568	-6.15	0.0	1.21	0.4	P2rx7
1094	GO:0047484 [6]: regulation of response to osmotic stress	1	1	2059	1	10568	-6.15	0.0	1.21	0.4	Gypa
1095	GO:0047496 [8]: vesicle transport along microtubule	1	1	2059	1	10568	-6.15	0.0	1.21	0.4	Hap1
1096	GO:0050714 [6]: positive regulation of protein secretion	1	1	2059	1	10568	-6.15	0.0	1.21	0.4	Kcnn4
1097	GO:0050974 [7]: sensory transduction of mechanical stimulus	1	1	2059	1	10568	-6.15	0.0	1.21	0.4	Accn1
1098	GO:0051132 [8]: NK T-cell activation	1	1	2059	1	10568	-6.15	0.0	1.21	0.4	Cd1d1
1099	GO:0051133 [8]: regulation of NK T-cell activation	1	1	2059	1	10568	-6.15	0.0	1.21	0.4	Cd1d1
1100	GO:0051135 [9]: positive regulation of NK T-cell activation	1	1	2059	1	10568	-6.15	0.0	1.21	0.4	Cd1d1
1101	GO:0000273 [6]: lipoic acid metabolism	1	1	2059	1	10568	-6.15	0.0	1.21	0.4	2610209A20Rik
1102	GO:0001539 [5]: ciliary or flagellar motility	1	1	2059	1	10568	-6.15	0.0	1.21	0.4	Dnahc11
1103	GO:0001573 [9]: ganglioside metabolism	1	1	2059	1	10568	-6.15	0.0	1.21	0.4	St6galnac1
1104	GO:0001574 [10]: ganglioside biosynthesis	1	1	2059	1	10568	-6.15	0.0	1.21	0.4	St6galnac1
1105	GO:0001578 [9]: microtubule bundle formation	1	1	2059	1	10568	-6.15	0.0	1.21	0.4	Mtap2
1106	GO:0001913 [7]: T-cell mediated cytotoxicity	1	1	2059	1	10568	-6.15	0.0	1.21	0.4	Cd1d1
1107	GO:0001914 [8]: regulation of T-cell mediated cytotoxicity	1	1	2059	1	10568	-6.15	0.0	1.21	0.4	Cd1d1
1108	GO:0001916 [9]: positive regulation of T-cell mediated cytotoxicity	1	1	2059	1	10568	-6.15	0.0	1.21	0.4	Cd1d1
1109	GO:0005984 [7]: disaccharide metabolism	1	1	2059	1	10568	-6.15	0.0	1.21	0.4	Lalba
1110	GO:0006026 [7]: aminoglycan catabolism	1	1	2059	1	10568	-6.15	0.0	1.21	0.4	Xlkd1
1111	GO:0006027 [8]: glycosaminoglycan catabolism	1	1	2059	1	10568	-6.15	0.0	1.21	0.4	Xlkd1
1112	GO:0006101 [7]: citrate metabolism	1	1	2059	1	10568	-6.15	0.0	1.21	0.4	Aco2
1113	GO:0006109 [5]: regulation of carbohydrate metabolism	1	1	2059	1	10568	-6.15	0.0	1.21	0.4	Acdc
1114	GO:0006233 [10]: dTDP biosynthesis	1	1	2059	1	10568	-6.15	0.0	1.21	0.4	Tyki
1115	GO:0006368 [9]: RNA elongation from Pol II promoter	1	1	2059	1	10568	-6.15	0.0	1.21	0.4	Ell2
1116	GO:0006427 [9]: histidyl-tRNA aminoacylation	1	1	2059	1	10568	-6.15	0.0	1.21	0.4	Harsl
1117	GO:0006434 [9]: seryl-tRNA aminoacylation	1	1	2059	1	10568	-6.15	0.0	1.21	0.4	Sars2
1118	GO:0006477 [7]: protein amino acid sulfation	1	1	2059	1	10568	-6.15	0.0	1.21	0.4	Hs3st3b1
1119	GO:0006537 [9]: glutamate biosynthesis	1	1	2059	1	10568	-6.15	0.0	1.21	0.4	Prodh2
1120	GO:0006546 [9]: glycine catabolism	1	1	2059	1	10568	-6.15	0.0	1.21	0.4	Dmgdh
1121	GO:0006600 [6]: creatine metabolism	1	1	2059	1	10568	-6.15	0.0	1.21	0.4	Gatm
1122	GO:0006601 [7]: creatine biosynthesis	1	1	2059	1	10568	-6.15	0.0	1.21	0.4	Gatm
1123	GO:0006699 [8]: bile acid biosynthesis	1	1	2059	1	10568	-6.15	0.0	1.21	0.4	Akr1d1
1124	GO:0007016 [7]: cytoskeletal anchoring	1	1	2059	1	10568	-6.15	0.0	1.21	0.4	Gypa
1125	GO:0007168 [7]: receptor guanylyl cyclase signaling pathway	1	1	2059	1	10568	-6.15	0.0	1.21	0.4	Guca1b
1126	GO:0007256 [7]: activation of JUNKK	1	1	2059	1	10568	-6.15	0.0	1.21	0.4	Nrk
1127	GO:0007341 [7]: penetration of zona pellucida	1	1	2059	1	10568	-6.15	0.0	1.21	0.4	Mcsp
1128	GO:0007494 [5]: midgut development	1	1	2059	1	10568	-6.15	0.0	1.21	0.4	Ednrb
1129	GO:0007616 [5]: long-term memory	1	1	2059	1	10568	-6.15	0.0	1.21	0.4	Chst10
1130	GO:0007622 [3]: rhythmic behavior	1	1	2059	1	10568	-6.15	0.0	1.21	0.4	Npas2
1131	GO:0007638 [3]: mechanosensory behavior	1	1	2059	1	10568	-6.15	0.0	1.21	0.4	Etv1
1132	GO:0008105 [5]: asymmetric protein localization	1	1	2059	1	10568	-6.15	0.0	1.21	0.4	Napa
1133	GO:0008616 [8]: queuosine biosynthesis	1	1	2059	1	10568	-6.15	0.0	1.21	0.4	Qtrt1
1134	GO:0008617 [9]: guanosine metabolism	1	1	2059	1	10568	-6.15	0.0	1.21	0.4	Qtrt1
1135	GO:0008618 [10]: 7-methylguanosine metabolism	1	1	2059	1	10568	-6.15	0.0	1.21	0.4	Qtrt1
1136	GO:0009105 [7]: lipoic acid biosynthesis	1	1	2059	1	10568	-6.15	0.0	1.21	0.4	2610209A20Rik
1137	GO:0009106 [7]: lipoate metabolism	1	1	2059	1	10568	-6.15	0.0	1.21	0.4	2610209A20Rik
1138	GO:0009107 [8]: lipoate biosynthesis	1	1	2059	1	10568	-6.15	0.0	1.21	0.4	2610209A20Rik
1139	GO:0009138 [8]: pyrimidine nucleoside diphosphate metabolism	1	1	2059	1	10568	-6.15	0.0	1.21	0.4	Tyki
1140	GO:0009139 [8]: pyrimidine nucleoside diphosphate biosynthesis	1	1	2059	1	10568	-6.15	0.0	1.21	0.4	Tyki
1141	GO:0009163 [6]: nucleoside biosynthesis	1	1	2059	1	10568	-6.15	0.0	1.21	0.4	Qtrt1
1142	GO:0009189 [8]: deoxyribonucleoside diphosphate biosynthesis	1	1	2059	1	10568	-6.15	0.0	1.21	0.4	Tyki
1143	GO:0009196 [9]: pyrimidine deoxyribonucleoside diphosphate metabolism	1	1	2059	1	10568	-6.15	0.0	1.21	0.4	Tyki
1144	GO:0009197 [9]: pyrimidine deoxyribonucleoside diphosphate biosynthesis	1	1	2059	1	10568	-6.15	0.0	1.21	0.4	Tyki
1145	GO:0015833 [5]: peptide transport	2	2	2058	7	10562	-6.16	0.0	0.81	0.22	Cdh17 Slc15a2
1146	GO:0030218 [5]: erythrocyte differentiation	2	2	2058	7	10562	-6.16	0.0	0.81	0.22	Dnase2a Heph
1147	GO:0001649 [4]: osteoblast differentiation	2	2	2058	7	10562	-6.16	0.0	0.81	0.22	Sp7 Tob1
1148	GO:0001707 [5]: mesoderm formation	2	2	2058	7	10562	-6.16	0.0	0.81	0.22	Prkar1a Sitpec
1149	GO:0006997 [5]: nuclear organization and biogenesis	2	2	2058	7	10562	-6.16	0.0	0.81	0.22	Pml Prm1
1150	GO:0007212 [7]: dopamine receptor signaling pathway	2	2	2058	7	10562	-6.16	0.0	0.81	0.22	Gnao1 Nsg2
1151	GO:0007613 [4]: memory	2	2	2058	7	10562	-6.16	0.0	0.81	0.22	Chst10 Itga8
1152	GO:0009218 [8]: pyrimidine ribonucleotide metabolism	2	2	2058	7	10562	-6.16	0.0	0.81	0.22	Nme3 Nme5
1153	GO:0009220 [8]: pyrimidine ribonucleotide biosynthesis	2	2	2058	7	10562	-6.16	0.0	0.81	0.22	Nme3 Nme5
1154	GO:0009262 [7]: deoxyribonucleotide metabolism	2	2	2058	7	10562	-6.16	0.0	0.81	0.22	Rrm2 Tyki
1155	GO:0043087 [4]: regulation of GTPase activity	2	2	2058	13	10556	-6.16	0.0	0.32	0.04	Arfgap3 Centa2
1156	GO:0046850 [5]: regulation of bone remodeling	2	2	2058	13	10556	-6.16	0.0	0.32	0.04	Mglap P2rx7
1157	GO:0006479 [9]: protein amino acid methylation	2	2	2058	13	10556	-6.16	0.0	0.32	0.04	Hemk1 Satb1
1158	GO:0006595 [7]: polyamine metabolism	2	2	2058	13	10556	-6.16	0.0	0.32	0.04	Oaz1 Oaz2
1159	GO:0006614 [8]: SRP-dependent cotranslational protein-membrane targeting	2	2	2058	13	10556	-6.16	0.0	0.32	0.04	Srp54 Srpr
1160	GO:0018955 [7]: phenanthrene metabolism	1	1	2059	11	10558	-6.17	0.0	0.13	0.0	Nr4a2
1161	GO:0018958 [6]: phenol metabolism	1	1	2059	11	10558	-6.17	0.0	0.13	0.0	Nr4a2
1162	GO:0035264 [4]: body growth	1	1	2059	11	10558	-6.17	0.0	0.13	0.0	Socs2
1163	GO:0040014 [5]: regulation of body size	1	1	2059	11	10558	-6.17	0.0	0.13	0.0	Socs2
1164	GO:0045061 [6]: thymic T-cell selection	1	1	2059	11	10558	-6.17	0.0	0.13	0.0	Cd1d1
1165	GO:0045582 [7]: positive regulation of T-cell differentiation	1	1	2059	11	10558	-6.17	0.0	0.13	0.0	Cd1d1
1166	GO:0050671 [7]: positive regulation of lymphocyte proliferation	1	1	2059	11	10558	-6.17	0.0	0.13	0.0	Prkcq
1167	GO:0000059 [8]: protein-nucleus import, docking	1	1	2059	11	10558	-6.17	0.0	0.13	0.0	Ranbp17
1168	GO:0006584 [7]: catecholamine metabolism	1	1	2059	11	10558	-6.17	0.0	0.13	0.0	Nr4a2
1169	GO:0007088 [7]: regulation of mitosis	1	1	2059	11	10558	-6.17	0.0	0.13	0.0	Cdc23
1170	GO:0007219 [6]: Notch signaling pathway	1	1	2059	11	10558	-6.17	0.0	0.13	0.0	Dtx1
1171	GO:0008366 [6]: nerve ensheathment	1	1	2059	11	10558	-6.17	0.0	0.13	0.0	Cldn11
1172	GO:0019233 [6]: perception of pain	2	2	2058	8	10561	-6.21	0.0	0.69	0.19	Penk1 Tac1
1173	GO:0042558 [6]: pteridine and derivative metabolism	2	2	2058	8	10561	-6.21	0.0	0.69	0.19	Folr1 Qdpr
1174	GO:0043026 [7]: regulation of caspase activation	2	2	2058	8	10561	-6.21	0.0	0.69	0.19	Nr4a1 Pycard
1175	GO:0048332 [4]: mesoderm morphogenesis	2	2	2058	8	10561	-6.21	0.0	0.69	0.19	Prkar1a Sitpec
1176	GO:0000060 [8]: protein-nucleus import, translocation	2	2	2058	8	10561	-6.21	0.0	0.69	0.19	Gckr Tob1
1177	GO:0001704 [6]: formation of primary germ layer	2	2	2058	8	10561	-6.21	0.0	0.69	0.19	Prkar1a Sitpec
1178	GO:0006182 [8]: cGMP biosynthesis	2	2	2058	8	10561	-6.21	0.0	0.69	0.19	Guca2b Gucy1b3
1179	GO:0008637 [8]: apoptotic mitochondrial changes	2	2	2058	8	10561	-6.21	0.0	0.69	0.19	Rnf7 Timm50
1180	GO:0009070 [8]: serine family amino acid biosynthesis	2	2	2058	8	10561	-6.21	0.0	0.69	0.19	Ctbp2 Grhpr
1181	GO:0017015 [5]: regulation of transforming growth factor beta receptor signaling pathway	2	2	2058	12	10557	-6.21	0.0	0.37	0.05	D0H4S114 Tob1
1182	GO:0030278 [6]: regulation of ossification	2	2	2058	12	10557	-6.21	0.0	0.37	0.05	Mglap P2rx7
1183	GO:0030574 [9]: collagen catabolism	2	2	2058	12	10557	-6.21	0.0	0.37	0.05	Mmp8 Pep4
1184	GO:0001839 [6]: neural plate morphogenesis	2	2	2058	12	10557	-6.21	0.0	0.37	0.05	Lmo4 Ltap
1185	GO:0001841 [6]: neural tube formation	2	2	2058	12	10557	-6.21	0.0	0.37	0.05	Lmo4 Ltap
1186	GO:0001843 [6]: neural tube closure	2	2	2058	12	10557	-6.21	0.0	0.37	0.05	Lmo4 Ltap
1187	GO:0007004 [9]: telomerase-dependent telomere maintenance	2	2	2058	12	10557	-6.21	0.0	0.37	0.05	Tert Trub2
1188	GO:0007005 [6]: mitochondrion organization and biogenesis	2	2	2058	12	10557	-6.21	0.0	0.37	0.05	Cebpa Fxc1
1189	GO:0017148 [7]: negative regulation of protein biosynthesis	2	2	2058	11	10558	-6.22	0.0	0.43	0.08	Rnf128 Spp2
1190	GO:0030203 [7]: glycosaminoglycan metabolism	2	2	2058	11	10558	-6.22	0.0	0.43	0.08	Itih3 Xlkd1
1191	GO:0042178 [6]: xenobiotic catabolism	2	2	2058	11	10558	-6.22	0.0	0.43	0.08	Gstm4 Nr4a2
1192	GO:0042537 [6]: benzene and derivative metabolism	2	2	2058	11	10558	-6.22	0.0	0.43	0.08	Gstm4 Nr4a2
1193	GO:0046661 [4]: male sex differentiation	2	2	2058	11	10558	-6.22	0.0	0.43	0.08	Fanca Fgf9
1194	GO:0006022 [6]: aminoglycan metabolism	2	2	2058	11	10558	-6.22	0.0	0.43	0.08	Itih3 Xlkd1
1195	GO:0006029 [7]: proteoglycan metabolism	2	2	2058	11	10558	-6.22	0.0	0.43	0.08	Agc1 Col11a1
1196	GO:0006446 [8]: regulation of translational initiation	2	2	2058	11	10558	-6.22	0.0	0.43	0.08	Eif4g2 Eif5
1197	GO:0030500 [7]: regulation of bone mineralization	2	2	2058	9	10560	-6.23	0.0	0.59	0.12	Mglap P2rx7
1198	GO:0042060 [6]: wound healing	2	2	2058	9	10560	-6.23	0.0	0.59	0.12	Ninj2 Plg
1199	GO:0042402 [7]: biogenic amine catabolism	2	2	2058	9	10560	-6.23	0.0	0.59	0.12	Dio2 Kynu
1200	GO:0046879 [4]: hormone secretion	2	2	2058	9	10560	-6.23	0.0	0.59	0.12	Fcer1a Pclo
1201	GO:0051046 [4]: regulation of secretion	2	2	2058	9	10560	-6.23	0.0	0.59	0.12	Kcnn4 Tac4
1202	GO:0006367 [9]: transcription initiation from Pol II promoter	2	2	2058	9	10560	-6.23	0.0	0.59	0.12	Gtf2a1 Ncoa6
1203	GO:0006638 [6]: neutral lipid metabolism	2	2	2058	9	10560	-6.23	0.0	0.59	0.12	Dgat2 Pck1
1204	GO:0006639 [6]: acylglycerol metabolism	2	2	2058	9	10560	-6.23	0.0	0.59	0.12	Dgat2 Pck1
1205	GO:0009225 [6]: nucleotide-sugar metabolism	2	2	2058	9	10560	-6.23	0.0	0.59	0.12	Cmas Gne
1206	GO:0009618 [7]: response to pathogenic bacteria	2	2	2058	10	10559	-6.24	0.0	0.5	0.1	Ifna1 Ifnb1
1207	GO:0042219 [6]: amino acid derivative catabolism	2	2	2058	10	10559	-6.24	0.0	0.5	0.1	Dio2 Kynu
1208	GO:0046068 [8]: cGMP metabolism	2	2	2058	10	10559	-6.24	0.0	0.5	0.1	Guca2b Gucy1b3
1209	GO:0046486 [6]: glycerolipid metabolism	2	2	2058	10	10559	-6.24	0.0	0.5	0.1	Dgat2 Pck1
1210	GO:0006284 [7]: base-excision repair	2	2	2058	10	10559	-6.24	0.0	0.5	0.1	Polb Rad51l3
1211	GO:0006662 [5]: glycerol ether metabolism	2	2	2058	10	10559	-6.24	0.0	0.5	0.1	Dgat2 Pck1
1212	GO:0030261 [7]: chromosome condensation	1	1	2059	10	10559	-6.26	0.0	0.15	0.0	Prm1
1213	GO:0042493 [7]: response to drug	1	1	2059	10	10559	-6.26	0.0	0.15	0.0	Blmh
1214	GO:0046530 [4]: photoreceptor cell differentiation	1	1	2059	10	10559	-6.26	0.0	0.15	0.0	Rpgrip1
1215	GO:0050729 [7]: positive regulation of inflammatory response	1	1	2059	10	10559	-6.26	0.0	0.15	0.0	Fcer1a
1216	GO:0050770 [5]: regulation of axonogenesis	1	1	2059	10	10559	-6.26	0.0	0.15	0.0	Efna1
1217	GO:0051259 [7]: protein oligomerization	1	1	2059	10	10559	-6.26	0.0	0.15	0.0	Acdc
1218	GO:0000904 [4]: cellular morphogenesis during differentiation	1	1	2059	10	10559	-6.26	0.0	0.15	0.0	Rpgrip1
1219	GO:0001657 [8]: ureteric bud development	1	1	2059	10	10559	-6.26	0.0	0.15	0.0	Pgf
1220	GO:0006541 [8]: glutamine metabolism	1	1	2059	10	10559	-6.26	0.0	0.15	0.0	Pycr1
1221	GO:0007271 [8]: synaptic transmission, cholinergic	1	1	2059	10	10559	-6.26	0.0	0.15	0.0	Chrm3
1222	GO:0009894 [5]: regulation of catabolism	1	1	2059	9	10560	-6.34	0.0	0.18	0.0	Serpinb1b
1223	GO:0030111 [5]: regulation of Wnt receptor signaling pathway	1	1	2059	9	10560	-6.34	0.0	0.18	0.0	Dkk1
1224	GO:0030216 [4]: keratinocyte differentiation	1	1	2059	9	10560	-6.34	0.0	0.18	0.0	Tsg101
1225	GO:0030512 [6]: negative regulation of transforming growth factor beta receptor signaling pathway	1	1	2059	9	10560	-6.34	0.0	0.18	0.0	Tob1
1226	GO:0042327 [7]: positive regulation of phosphorylation	1	1	2059	9	10560	-6.34	0.0	0.18	0.0	Fcer1a
1227	GO:0042490 [4]: mechanoreceptor differentiation	1	1	2059	9	10560	-6.34	0.0	0.18	0.0	Cutl1
1228	GO:0045937 [6]: positive regulation of phosphate metabolism	1	1	2059	9	10560	-6.34	0.0	0.18	0.0	Fcer1a
1229	GO:0050731 [7]: positive regulation of peptidyl-tyrosine phosphorylation	1	1	2059	9	10560	-6.34	0.0	0.18	0.0	Fcer1a
1230	GO:0050906 [6]: sensory transduction	1	1	2059	9	10560	-6.34	0.0	0.18	0.0	Accn1
1231	GO:0051051 [6]: negative regulation of transport	1	1	2059	9	10560	-6.34	0.0	0.18	0.0	Pacsin1
1232	GO:0051260 [8]: protein homooligomerization	1	1	2059	9	10560	-6.34	0.0	0.18	0.0	Acdc
1233	GO:0000086 [7]: G2/M transition of mitotic cell cycle	1	1	2059	9	10560	-6.34	0.0	0.18	0.0	Bccip
1234	GO:0001570 [4]: vasculogenesis	1	1	2059	9	10560	-6.34	0.0	0.18	0.0	Hey1
1235	GO:0006265 [6]: DNA topological change	1	1	2059	9	10560	-6.34	0.0	0.18	0.0	Tnrc11
1236	GO:0008299 [7]: isoprenoid biosynthesis	1	1	2059	9	10560	-6.34	0.0	0.18	0.0	Nudt13
1237	GO:0010033 [7]: response to organic substance	1	1	2059	2	10567	-6.38	0.0	0.88	0.27	Accn1
1238	GO:0015701 [8]: bicarbonate transport	1	1	2059	2	10567	-6.38	0.0	0.88	0.27	Ptger3
1239	GO:0016338 [6]: calcium-independent cell-cell adhesion	1	1	2059	2	10567	-6.38	0.0	0.88	0.27	Esam1
1240	GO:0016539 [10]: intein-mediated protein splicing	1	1	2059	2	10567	-6.38	0.0	0.88	0.27	Dhh
1241	GO:0018107 [9]: peptidyl-threonine phosphorylation	1	1	2059	2	10567	-6.38	0.0	0.88	0.27	Clk1
1242	GO:0018210 [9]: peptidyl-threonine modification	1	1	2059	2	10567	-6.38	0.0	0.88	0.27	Clk1
1243	GO:0018401 [7]: peptidyl-proline hydroxylation to 4-hydroxy-L-proline	1	1	2059	2	10567	-6.38	0.0	0.88	0.27	P4hb
1244	GO:0019471 [6]: 4-hydroxyproline metabolism	1	1	2059	2	10567	-6.38	0.0	0.88	0.27	P4hb
1245	GO:0019511 [10]: peptidyl-proline hydroxylation	1	1	2059	2	10567	-6.38	0.0	0.88	0.27	P4hb
1246	GO:0030071 [8]: regulation of mitotic metaphase/anaphase transition	1	1	2059	2	10567	-6.38	0.0	0.88	0.27	Cdc23
1247	GO:0030308 [5]: negative regulation of cell growth	1	1	2059	2	10567	-6.38	0.0	0.88	0.27	Tro
1248	GO:0030908 [9]: protein splicing	1	1	2059	2	10567	-6.38	0.0	0.88	0.27	Dhh
1249	GO:0035089 [7]: establishment of apical/basal cell polarity	1	1	2059	2	10567	-6.38	0.0	0.88	0.27	Crb3
1250	GO:0040011 [4]: locomotion	1	1	2059	2	10567	-6.38	0.0	0.88	0.27	Chrm1
1251	GO:0042092 [6]: T-helper 2 type immune response	1	1	2059	2	10567	-6.38	0.0	0.88	0.27	Cd1d1
1252	GO:0042223 [7]: interleukin-3 biosynthesis	1	1	2059	2	10567	-6.38	0.0	0.88	0.27	Fcer1a
1253	GO:0042253 [7]: granulocyte macrophage colony-stimulating factor biosynthesis	1	1	2059	2	10567	-6.38	0.0	0.88	0.27	Fcer1a
1254	GO:0042436 [7]: indole derivative catabolism	1	1	2059	2	10567	-6.38	0.0	0.88	0.27	Kynu
1255	GO:0042574 [7]: retinal metabolism	1	1	2059	2	10567	-6.38	0.0	0.88	0.27	Aldh8a1
1256	GO:0043123 [6]: positive regulation of I-kappaB kinase/NF-kappaB cascade	1	1	2059	2	10567	-6.38	0.0	0.88	0.27	Acdc
1257	GO:0043154 [8]: negative regulation of caspase activation	1	1	2059	2	10567	-6.38	0.0	0.88	0.27	Nr4a1
1258	GO:0043288 [6]: apocarotenoid metabolism	1	1	2059	2	10567	-6.38	0.0	0.88	0.27	Aldh8a1
1259	GO:0045039 [7]: mitochondrial inner membrane protein import	1	1	2059	2	10567	-6.38	0.0	0.88	0.27	Fxc1
1260	GO:0045072 [8]: regulation of interferon-gamma biosynthesis	1	1	2059	2	10567	-6.38	0.0	0.88	0.27	Cd1d1
1261	GO:0045197 [7]: establishment and/or maintenance of epithelial cell polarity	1	1	2059	2	10567	-6.38	0.0	0.88	0.27	Crb3
1262	GO:0045216 [6]: intercellular junction assembly and/or maintenance	1	1	2059	2	10567	-6.38	0.0	0.88	0.27	Crb3
1263	GO:0045399 [8]: regulation of interleukin-3 biosynthesis	1	1	2059	2	10567	-6.38	0.0	0.88	0.27	Fcer1a
1264	GO:0045401 [9]: positive regulation of interleukin-3 biosynthesis	1	1	2059	2	10567	-6.38	0.0	0.88	0.27	Fcer1a
1265	GO:0045423 [8]: regulation of granulocyte macrophage colony-stimulating factor biosynthesis	1	1	2059	2	10567	-6.38	0.0	0.88	0.27	Fcer1a
1266	GO:0045425 [9]: positive regulation of granulocyte macrophage colony-stimulating factor biosynthesis	1	1	2059	2	10567	-6.38	0.0	0.88	0.27	Fcer1a
1267	GO:0045792 [6]: negative regulation of cell size	1	1	2059	2	10567	-6.38	0.0	0.88	0.27	Tro
1268	GO:0046075 [10]: dTTP metabolism	1	1	2059	2	10567	-6.38	0.0	0.88	0.27	Tyki
1269	GO:0046125 [8]: pyrimidine deoxyribonucleoside metabolism	1	1	2059	2	10567	-6.38	0.0	0.88	0.27	Tyki
1270	GO:0046218 [8]: indolalkylamine catabolism	1	1	2059	2	10567	-6.38	0.0	0.88	0.27	Kynu
1271	GO:0046349 [7]: amino sugar biosynthesis	1	1	2059	2	10567	-6.38	0.0	0.88	0.27	Cmas
1272	GO:0048003 [6]: antigen presentation, lipid antigen	1	1	2059	2	10567	-6.38	0.0	0.88	0.27	Cd1d1
1273	GO:0048007 [7]: antigen presentation, exogenous lipid antigen	1	1	2059	2	10567	-6.38	0.0	0.88	0.27	Cd1d1
1274	GO:0048013 [8]: ephrin receptor signaling pathway	1	1	2059	2	10567	-6.38	0.0	0.88	0.27	Efna1
1275	GO:0050795 [3]: regulation of behavior	1	1	2059	2	10567	-6.38	0.0	0.88	0.27	Chrm1
1276	GO:0051136 [7]: regulation of NK T-cell differentiation	1	1	2059	2	10567	-6.38	0.0	0.88	0.27	Cd1d1
1277	GO:0051138 [8]: positive regulation of NK T-cell differentiation	1	1	2059	2	10567	-6.38	0.0	0.88	0.27	Cd1d1
1278	GO:0051146 [5]: striated muscle cell differentiation	1	1	2059	2	10567	-6.38	0.0	0.88	0.27	Kras
1279	GO:0001101 [8]: response to acid	1	1	2059	2	10567	-6.38	0.0	0.88	0.27	Accn1
1280	GO:0001504 [6]: neurotransmitter uptake	1	1	2059	2	10567	-6.38	0.0	0.88	0.27	Slc17a6
1281	GO:0001659 [4]: thermoregulation	1	1	2059	2	10567	-6.38	0.0	0.88	0.27	Ptger3
1282	GO:0001719 [9]: inhibition of caspase activation	1	1	2059	2	10567	-6.38	0.0	0.88	0.27	Nr4a1
1283	GO:0001824 [3]: blastocyst development	1	1	2059	2	10567	-6.38	0.0	0.88	0.27	Dmbt1
1284	GO:0001832 [4]: blastocyst growth	1	1	2059	2	10567	-6.38	0.0	0.88	0.27	Dmbt1
1285	GO:0001833 [5]: inner cell mass cell proliferation	1	1	2059	2	10567	-6.38	0.0	0.88	0.27	Dmbt1
1286	GO:0001865 [6]: NK T-cell differentiation	1	1	2059	2	10567	-6.38	0.0	0.88	0.27	Cd1d1
1287	GO:0006047 [7]: UDP-N-acetylglucosamine metabolism	1	1	2059	2	10567	-6.38	0.0	0.88	0.27	Gne
1288	GO:0006213 [7]: pyrimidine nucleoside metabolism	1	1	2059	2	10567	-6.38	0.0	0.88	0.27	Tyki
1289	GO:0006235 [10]: dTTP biosynthesis	1	1	2059	2	10567	-6.38	0.0	0.88	0.27	Tyki
1290	GO:0006283 [8]: transcription-coupled nucleotide-excision repair	1	1	2059	2	10567	-6.38	0.0	0.88	0.27	Ercc8
1291	GO:0006381 [8]: mRNA editing	1	1	2059	2	10567	-6.38	0.0	0.88	0.27	Apobec2
1292	GO:0006562 [9]: proline catabolism	1	1	2059	2	10567	-6.38	0.0	0.88	0.27	Prodh2
1293	GO:0006569 [8]: tryptophan catabolism	1	1	2059	2	10567	-6.38	0.0	0.88	0.27	Kynu
1294	GO:0006590 [7]: thyroid hormone generation	1	1	2059	2	10567	-6.38	0.0	0.88	0.27	Ttr
1295	GO:0006687 [8]: glycosphingolipid metabolism	1	1	2059	2	10567	-6.38	0.0	0.88	0.27	St6galnac1
1296	GO:0006688 [9]: glycosphingolipid biosynthesis	1	1	2059	2	10567	-6.38	0.0	0.88	0.27	St6galnac1
1297	GO:0006787 [7]: porphyrin catabolism	1	1	2059	2	10567	-6.38	0.0	0.88	0.27	Blvra
1298	GO:0006883 [8]: sodium ion homeostasis	1	1	2059	2	10567	-6.38	0.0	0.88	0.27	Tmprss3
1299	GO:0006940 [5]: regulation of smooth muscle contraction	1	1	2059	2	10567	-6.38	0.0	0.88	0.27	Nmu
1300	GO:0007007 [7]: inner mitochondrial membrane organization and biogenesis	1	1	2059	2	10567	-6.38	0.0	0.88	0.27	Fxc1
1301	GO:0007030 [6]: Golgi organization and biogenesis	1	1	2059	2	10567	-6.38	0.0	0.88	0.27	Kifc3
1302	GO:0007184 [9]: SMAD protein nuclear translocation	1	1	2059	2	10567	-6.38	0.0	0.88	0.27	Tob1
1303	GO:0009048 [5]: dosage compensation, by inactivation of X chromosome	1	1	2059	2	10567	-6.38	0.0	0.88	0.27	Xist
1304	GO:0009137 [8]: purine nucleoside diphosphate catabolism	1	1	2059	2	10567	-6.38	0.0	0.88	0.27	Entpd2
1305	GO:0009148 [8]: pyrimidine nucleoside triphosphate biosynthesis	1	1	2059	2	10567	-6.38	0.0	0.88	0.27	Tyki
1306	GO:0009181 [9]: purine ribonucleoside diphosphate catabolism	1	1	2059	2	10567	-6.38	0.0	0.88	0.27	Entpd2
1307	GO:0009202 [8]: deoxyribonucleoside triphosphate biosynthesis	1	1	2059	2	10567	-6.38	0.0	0.88	0.27	Tyki
1308	GO:0009211 [9]: pyrimidine deoxyribonucleoside triphosphate metabolism	1	1	2059	2	10567	-6.38	0.0	0.88	0.27	Tyki
1309	GO:0009212 [9]: pyrimidine deoxyribonucleoside triphosphate biosynthesis	1	1	2059	2	10567	-6.38	0.0	0.88	0.27	Tyki
1310	GO:0009214 [7]: cyclic nucleotide catabolism	1	1	2059	2	10567	-6.38	0.0	0.88	0.27	Cnp1
1311	GO:0009253 [8]: peptidoglycan catabolism	1	1	2059	2	10567	-6.38	0.0	0.88	0.27	Pglyrp1
1312	GO:0009437 [7]: carnitine metabolism	1	1	2059	2	10567	-6.38	0.0	0.88	0.27	Bbox1
1313	GO:0016569 [9]: covalent chromatin modification	1	1	2059	8	10561	-6.41	0.0	0.22	0.01	Satb1
1314	GO:0016570 [10]: histone modification	1	1	2059	8	10561	-6.41	0.0	0.22	0.01	Satb1
1315	GO:0019438 [6]: aromatic compound biosynthesis	1	1	2059	8	10561	-6.41	0.0	0.22	0.01	Qdpr
1316	GO:0030166 [7]: proteoglycan biosynthesis	1	1	2059	8	10561	-6.41	0.0	0.22	0.01	Agc1
1317	GO:0042102 [8]: positive regulation of T-cell proliferation	1	1	2059	8	10561	-6.41	0.0	0.22	0.01	Prkcq
1318	GO:0042559 [7]: pteridine and derivative biosynthesis	1	1	2059	8	10561	-6.41	0.0	0.22	0.01	Qdpr
1319	GO:0045814 [4]: negative regulation of gene expression, epigenetic	1	1	2059	8	10561	-6.41	0.0	0.22	0.01	Sirt3
1320	GO:0046474 [9]: glycerophospholipid biosynthesis	1	1	2059	8	10561	-6.41	0.0	0.22	0.01	Pigc
1321	GO:0050848 [5]: regulation of calcium-mediated signaling	1	1	2059	8	10561	-6.41	0.0	0.22	0.01	Fcer1a
1322	GO:0050850 [6]: positive regulation of calcium-mediated signaling	1	1	2059	8	10561	-6.41	0.0	0.22	0.01	Fcer1a
1323	GO:0001754 [5]: eye photoreceptor cell differentiation	1	1	2059	8	10561	-6.41	0.0	0.22	0.01	Rpgrip1
1324	GO:0001782 [6]: B-cell homeostasis	1	1	2059	8	10561	-6.41	0.0	0.22	0.01	Pirb
1325	GO:0006342 [5]: chromatin silencing	1	1	2059	8	10561	-6.41	0.0	0.22	0.01	Sirt3
1326	GO:0006776 [7]: vitamin A metabolism	1	1	2059	8	10561	-6.41	0.0	0.22	0.01	Aldh8a1
1327	GO:0006898 [7]: receptor mediated endocytosis	1	1	2059	8	10561	-6.41	0.0	0.22	0.01	Snx17
1328	GO:0006944 [3]: membrane fusion	1	1	2059	8	10561	-6.41	0.0	0.22	0.01	Tie1
1329	GO:0007163 [5]: establishment and/or maintenance of cell polarity	1	1	2059	8	10561	-6.41	0.0	0.22	0.01	Crb3
1330	GO:0016068 [6]: type I hypersensitivity	1	1	2059	7	10562	-6.47	0.0	0.28	0.03	Fcer1a
1331	GO:0019216 [5]: regulation of lipid metabolism	1	1	2059	7	10562	-6.47	0.0	0.28	0.03	Acdc
1332	GO:0019724 [7]: B-cell mediated immunity	1	1	2059	7	10562	-6.47	0.0	0.28	0.03	Pirb
1333	GO:0030041 [7]: actin filament polymerization	1	1	2059	7	10562	-6.47	0.0	0.28	0.03	Eln
1334	GO:0030510 [6]: regulation of BMP signaling pathway	1	1	2059	7	10562	-6.47	0.0	0.28	0.03	Tob1
1335	GO:0030514 [7]: negative regulation of BMP signaling pathway	1	1	2059	7	10562	-6.47	0.0	0.28	0.03	Tob1
1336	GO:0042135 [6]: neurotransmitter catabolism	1	1	2059	7	10562	-6.47	0.0	0.28	0.03	Ache
1337	GO:0042461 [5]: photoreceptor cell development	1	1	2059	7	10562	-6.47	0.0	0.28	0.03	Rpgrip1
1338	GO:0050708 [5]: regulation of protein secretion	1	1	2059	7	10562	-6.47	0.0	0.28	0.03	Kcnn4
1339	GO:0000072 [7]: M phase specific microtubule process	1	1	2059	7	10562	-6.47	0.0	0.28	0.03	Cryaa
1340	GO:0000088 [9]: mitotic prophase	1	1	2059	7	10562	-6.47	0.0	0.28	0.03	Prm1
1341	GO:0006144 [7]: purine base metabolism	1	1	2059	7	10562	-6.47	0.0	0.28	0.03	Uox
1342	GO:0006360 [8]: transcription from Pol I promoter	1	1	2059	7	10562	-6.47	0.0	0.28	0.03	Taf1c
1343	GO:0007076 [8]: mitotic chromosome condensation	1	1	2059	7	10562	-6.47	0.0	0.28	0.03	Prm1
1344	GO:0007173 [8]: epidermal growth factor receptor signaling pathway	1	1	2059	7	10562	-6.47	0.0	0.28	0.03	Nck2
1345	GO:0007405 [5]: neuroblast proliferation	1	1	2059	7	10562	-6.47	0.0	0.28	0.03	Numb
1346	GO:0007595 [5]: lactation	1	1	2059	7	10562	-6.47	0.0	0.28	0.03	Stat5b
1347	GO:0009405 [3]: pathogenesis	1	1	2059	7	10562	-6.47	0.0	0.28	0.03	Sncaip
1348	GO:0009411 [7]: response to UV	1	1	2059	7	10562	-6.47	0.0	0.28	0.03	Fech
1349	GO:0009725 [5]: response to hormone stimulus	1	1	2059	3	10566	-6.49	0.0	0.67	0.19	Ren1
1350	GO:0009755 [4]: hormone-mediated signaling	1	1	2059	3	10566	-6.49	0.0	0.67	0.19	Ren1
1351	GO:0009913 [4]: epidermal cell differentiation	1	1	2059	3	10566	-6.49	0.0	0.67	0.19	Cutl1
1352	GO:0015074 [6]: DNA integration	1	1	2059	3	10566	-6.49	0.0	0.67	0.19	Ppfibp2
1353	GO:0016096 [7]: polyisoprenoid metabolism	1	1	2059	3	10566	-6.49	0.0	0.67	0.19	Aldh8a1
1354	GO:0016322 [6]: neuronal remodeling	1	1	2059	3	10566	-6.49	0.0	0.67	0.19	Farp2
1355	GO:0016547 [7]: RNA editing	1	1	2059	3	10566	-6.49	0.0	0.67	0.19	Apobec2
1356	GO:0016556 [7]: mRNA modification	1	1	2059	3	10566	-6.49	0.0	0.67	0.19	Apobec2
1357	GO:0018105 [9]: peptidyl-serine phosphorylation	1	1	2059	3	10566	-6.49	0.0	0.67	0.19	Clk1
1358	GO:0018208 [9]: peptidyl-proline modification	1	1	2059	3	10566	-6.49	0.0	0.67	0.19	P4hb
1359	GO:0018209 [9]: peptidyl-serine modification	1	1	2059	3	10566	-6.49	0.0	0.67	0.19	Clk1
1360	GO:0019730 [6]: antimicrobial humoral response	1	1	2059	3	10566	-6.49	0.0	0.67	0.19	Gca
1361	GO:0019735 [7]: antimicrobial humoral response (sensu Vertebrata)	1	1	2059	3	10566	-6.49	0.0	0.67	0.19	Gca
1362	GO:0030010 [6]: establishment of cell polarity	1	1	2059	3	10566	-6.49	0.0	0.67	0.19	Crb3
1363	GO:0030212 [8]: hyaluronan metabolism	1	1	2059	3	10566	-6.49	0.0	0.67	0.19	Itih3
1364	GO:0030300 [5]: regulation of cholesterol absorption	1	1	2059	3	10566	-6.49	0.0	0.67	0.19	Apoa2
1365	GO:0030833 [7]: regulation of actin filament polymerization	1	1	2059	3	10566	-6.49	0.0	0.67	0.19	Eln
1366	GO:0042095 [7]: interferon-gamma biosynthesis	1	1	2059	3	10566	-6.49	0.0	0.67	0.19	Cd1d1
1367	GO:0042214 [5]: terpene metabolism	1	1	2059	3	10566	-6.49	0.0	0.67	0.19	Aldh8a1
1368	GO:0042491 [5]: auditory hair cell differentiation	1	1	2059	3	10566	-6.49	0.0	0.67	0.19	Cutl1
1369	GO:0042632 [4]: cholesterol homeostasis	1	1	2059	3	10566	-6.49	0.0	0.67	0.19	Nr5a2
1370	GO:0043011 [5]: dendritic cell differentiation	1	1	2059	3	10566	-6.49	0.0	0.67	0.19	Pirb
1371	GO:0045026 [4]: plasma membrane fusion	1	1	2059	3	10566	-6.49	0.0	0.67	0.19	Tie1
1372	GO:0045123 [6]: cellular extravasation	1	1	2059	3	10566	-6.49	0.0	0.67	0.19	Itgam
1373	GO:0045745 [6]: positive regulation of G-protein coupled receptor protein signaling pathway	1	1	2059	3	10566	-6.49	0.0	0.67	0.19	Tmod2
1374	GO:0045806 [7]: negative regulation of endocytosis	1	1	2059	3	10566	-6.49	0.0	0.67	0.19	Pacsin1
1375	GO:0045953 [9]: negative regulation of natural killer cell mediated cytotoxicity	1	1	2059	3	10566	-6.49	0.0	0.67	0.19	H2-Bl
1376	GO:0046489 [10]: phosphoinositide biosynthesis	1	1	2059	3	10566	-6.49	0.0	0.67	0.19	Pigc
1377	GO:0046851 [6]: negative regulation of bone remodeling	1	1	2059	3	10566	-6.49	0.0	0.67	0.19	P2rx7
1378	GO:0000186 [6]: activation of MAPKK	1	1	2059	3	10566	-6.49	0.0	0.67	0.19	Nrk
1379	GO:0000270 [7]: peptidoglycan metabolism	1	1	2059	3	10566	-6.49	0.0	0.67	0.19	Pglyrp1
1380	GO:0001738 [5]: morphogenesis of a polarized epithelium	1	1	2059	3	10566	-6.49	0.0	0.67	0.19	Crb3
1381	GO:0001755 [6]: neural crest cell migration	1	1	2059	3	10566	-6.49	0.0	0.67	0.19	Ednrb
1382	GO:0001773 [6]: dendritic cell activation	1	1	2059	3	10566	-6.49	0.0	0.67	0.19	Pirb
1383	GO:0001820 [5]: serotonin secretion	1	1	2059	3	10566	-6.49	0.0	0.67	0.19	Fcer1a
1384	GO:0001892 [6]: embryonic placenta development	1	1	2059	3	10566	-6.49	0.0	0.67	0.19	Cebpa
1385	GO:0001911 [8]: negative regulation of immune cell mediated cytotoxicity	1	1	2059	3	10566	-6.49	0.0	0.67	0.19	H2-Bl
1386	GO:0006287 [8]: base-excision repair, gap-filling	1	1	2059	3	10566	-6.49	0.0	0.67	0.19	Polb
1387	GO:0006301 [7]: postreplication repair	1	1	2059	3	10566	-6.49	0.0	0.67	0.19	Ube2a
1388	GO:0006473 [8]: protein amino acid acetylation	1	1	2059	3	10566	-6.49	0.0	0.67	0.19	Pcaf
1389	GO:0006506 [9]: GPI anchor biosynthesis	1	1	2059	3	10566	-6.49	0.0	0.67	0.19	Pigc
1390	GO:0006561 [9]: proline biosynthesis	1	1	2059	3	10566	-6.49	0.0	0.67	0.19	Pycr1
1391	GO:0006721 [5]: terpenoid metabolism	1	1	2059	3	10566	-6.49	0.0	0.67	0.19	Aldh8a1
1392	GO:0006824 [9]: cobalt ion transport	1	1	2059	3	10566	-6.49	0.0	0.67	0.19	Gif
1393	GO:0006878 [8]: copper ion homeostasis	1	1	2059	3	10566	-6.49	0.0	0.67	0.19	Prnd
1394	GO:0007091 [9]: mitotic metaphase/anaphase transition	1	1	2059	3	10566	-6.49	0.0	0.67	0.19	Cdc23
1395	GO:0007143 [9]: female meiosis	1	1	2059	3	10566	-6.49	0.0	0.67	0.19	Spin
1396	GO:0007157 [6]: heterophilic cell adhesion	1	1	2059	3	10566	-6.49	0.0	0.67	0.19	Mcam
1397	GO:0007213 [7]: acetylcholine receptor signaling, muscarinic pathway	1	1	2059	3	10566	-6.49	0.0	0.67	0.19	Chrm3
1398	GO:0007263 [6]: nitric oxide mediated signal transduction	1	1	2059	3	10566	-6.49	0.0	0.67	0.19	Gucy1b3
1399	GO:0008209 [6]: androgen metabolism	1	1	2059	3	10566	-6.49	0.0	0.67	0.19	H2-Ke6
1400	GO:0008631 [10]: induction of apoptosis by oxidative stress	1	1	2059	3	10566	-6.49	0.0	0.67	0.19	Rnf7
1401	GO:0009191 [8]: ribonucleoside diphosphate catabolism	1	1	2059	3	10566	-6.49	0.0	0.67	0.19	Entpd2
1402	GO:0009219 [8]: pyrimidine deoxyribonucleotide metabolism	1	1	2059	3	10566	-6.49	0.0	0.67	0.19	Tyki
1403	GO:0009221 [8]: pyrimidine deoxyribonucleotide biosynthesis	1	1	2059	3	10566	-6.49	0.0	0.67	0.19	Tyki
1404	GO:0016601 [7]: Rac protein signal transduction	1	1	2059	6	10563	-6.52	0.0	0.34	0.04	Farp2
1405	GO:0030178 [6]: negative regulation of Wnt receptor signaling pathway	1	1	2059	6	10563	-6.52	0.0	0.34	0.04	Dkk1
1406	GO:0030728 [7]: ovulation	1	1	2059	6	10563	-6.52	0.0	0.34	0.04	Afp
1407	GO:0042176 [6]: regulation of protein catabolism	1	1	2059	6	10563	-6.52	0.0	0.34	0.04	Serpinb1b
1408	GO:0042430 [6]: indole and derivative metabolism	1	1	2059	6	10563	-6.52	0.0	0.34	0.04	Kynu
1409	GO:0042434 [7]: indole derivative metabolism	1	1	2059	6	10563	-6.52	0.0	0.34	0.04	Kynu
1410	GO:0042462 [6]: eye photoreceptor cell development	1	1	2059	6	10563	-6.52	0.0	0.34	0.04	Rpgrip1
1411	GO:0045445 [4]: myoblast differentiation	1	1	2059	6	10563	-6.52	0.0	0.34	0.04	Barx2
1412	GO:0045638 [6]: negative regulation of myeloid blood cell differentiation	1	1	2059	6	10563	-6.52	0.0	0.34	0.04	Hmgb3
1413	GO:0045664 [5]: regulation of neuron differentiation	1	1	2059	6	10563	-6.52	0.0	0.34	0.04	Socs2
1414	GO:0050869 [8]: negative regulation of B-cell activation	1	1	2059	6	10563	-6.52	0.0	0.34	0.04	Hmgb3
1415	GO:0000079 [5]: regulation of cyclin dependent protein kinase activity	1	1	2059	6	10563	-6.52	0.0	0.34	0.04	Bccip
1416	GO:0001542 [5]: ovulation (sensu Mammalia)	1	1	2059	6	10563	-6.52	0.0	0.34	0.04	Afp
1417	GO:0001810 [7]: regulation of type I hypersensitivity	1	1	2059	6	10563	-6.52	0.0	0.34	0.04	Fcer1a
1418	GO:0006195 [7]: purine nucleotide catabolism	1	1	2059	6	10563	-6.52	0.0	0.34	0.04	Entpd2
1419	GO:0006349 [4]: imprinting	1	1	2059	6	10563	-6.52	0.0	0.34	0.04	Dnmt3a
1420	GO:0006586 [7]: indolalkylamine metabolism	1	1	2059	6	10563	-6.52	0.0	0.34	0.04	Kynu
1421	GO:0006664 [7]: glycolipid metabolism	1	1	2059	6	10563	-6.52	0.0	0.34	0.04	St6galnac1
1422	GO:0006760 [6]: folic acid and derivative metabolism	1	1	2059	6	10563	-6.52	0.0	0.34	0.04	Folr1
1423	GO:0006888 [6]: ER to Golgi transport	1	1	2059	6	10563	-6.52	0.0	0.34	0.04	Lman1
1424	GO:0007006 [6]: mitochondrial membrane organization and biogenesis	1	1	2059	6	10563	-6.52	0.0	0.34	0.04	Fxc1
1425	GO:0007224 [6]: smoothened signaling pathway	1	1	2059	6	10563	-6.52	0.0	0.34	0.04	Hhat
1426	GO:0015718 [7]: monocarboxylic acid transport	1	1	2059	4	10565	-6.54	0.0	0.53	0.11	Slco2a1
1427	GO:0015804 [7]: neutral amino acid transport	1	1	2059	4	10565	-6.54	0.0	0.53	0.11	Slc7a10
1428	GO:0030073 [6]: insulin secretion	1	1	2059	4	10565	-6.54	0.0	0.53	0.11	Pclo
1429	GO:0030299 [6]: cholesterol absorption	1	1	2059	4	10565	-6.54	0.0	0.53	0.11	Apoa2
1430	GO:0030317 [5]: sperm motility	1	1	2059	4	10565	-6.54	0.0	0.53	0.11	Mcsp
1431	GO:0030335 [7]: positive regulation of cell migration	1	1	2059	4	10565	-6.54	0.0	0.53	0.11	Arhgap8
1432	GO:0042036 [8]: negative regulation of cytokine biosynthesis	1	1	2059	4	10565	-6.54	0.0	0.53	0.11	Rnf128
1433	GO:0042278 [7]: purine nucleoside metabolism	1	1	2059	4	10565	-6.54	0.0	0.53	0.11	Qtrt1
1434	GO:0042417 [6]: dopamine metabolism	1	1	2059	4	10565	-6.54	0.0	0.53	0.11	Nr4a2
1435	GO:0044241 [5]: lipid digestion	1	1	2059	4	10565	-6.54	0.0	0.53	0.11	Apoa2
1436	GO:0045667 [5]: regulation of osteoblast differentiation	1	1	2059	4	10565	-6.54	0.0	0.53	0.11	Tob1
1437	GO:0046128 [8]: purine ribonucleoside metabolism	1	1	2059	4	10565	-6.54	0.0	0.53	0.11	Qtrt1
1438	GO:0046146 [7]: tetrahydrobiopterin metabolism	1	1	2059	4	10565	-6.54	0.0	0.53	0.11	Qdpr
1439	GO:0051272 [6]: positive regulation of cell motility	1	1	2059	4	10565	-6.54	0.0	0.53	0.11	Arhgap8
1440	GO:0001569 [5]: patterning of blood vessels	1	1	2059	4	10565	-6.54	0.0	0.53	0.11	Pitx2
1441	GO:0001818 [7]: negative regulation of cytokine production	1	1	2059	4	10565	-6.54	0.0	0.53	0.11	Rnf128
1442	GO:0001836 [9]: release of cytochrome c from mitochondria	1	1	2059	4	10565	-6.54	0.0	0.53	0.11	Timm50
1443	GO:0001890 [5]: placenta development	1	1	2059	4	10565	-6.54	0.0	0.53	0.11	Cebpa
1444	GO:0006012 [8]: galactose metabolism	1	1	2059	4	10565	-6.54	0.0	0.53	0.11	B4galt1
1445	GO:0006309 [7]: DNA fragmentation during apoptosis	1	1	2059	4	10565	-6.54	0.0	0.53	0.11	Dnase1l3
1446	GO:0006542 [9]: glutamine biosynthesis	1	1	2059	4	10565	-6.54	0.0	0.53	0.11	Pycr1
1447	GO:0006544 [8]: glycine metabolism	1	1	2059	4	10565	-6.54	0.0	0.53	0.11	Dmgdh
1448	GO:0006626 [8]: protein-mitochondrial targeting	1	1	2059	4	10565	-6.54	0.0	0.53	0.11	Fxc1
1449	GO:0006729 [8]: tetrahydrobiopterin biosynthesis	1	1	2059	4	10565	-6.54	0.0	0.53	0.11	Qdpr
1450	GO:0007044 [6]: cell-substrate junction assembly	1	1	2059	4	10565	-6.54	0.0	0.53	0.11	Itgb3
1451	GO:0008543 [8]: fibroblast growth factor receptor signaling pathway	1	1	2059	4	10565	-6.54	0.0	0.53	0.11	Fgf9
1452	GO:0009119 [7]: ribonucleoside metabolism	1	1	2059	4	10565	-6.54	0.0	0.53	0.11	Qtrt1
1453	GO:0009134 [7]: nucleoside diphosphate catabolism	1	1	2059	4	10565	-6.54	0.0	0.53	0.11	Entpd2
1454	GO:0009154 [8]: purine ribonucleotide catabolism	1	1	2059	4	10565	-6.54	0.0	0.53	0.11	Entpd2
1455	GO:0009200 [8]: deoxyribonucleoside triphosphate metabolism	1	1	2059	4	10565	-6.54	0.0	0.53	0.11	Tyki
1456	GO:0009263 [7]: deoxyribonucleotide biosynthesis	1	1	2059	4	10565	-6.54	0.0	0.53	0.11	Tyki
1457	GO:0016486 [6]: peptide hormone processing	1	1	2059	5	10564	-6.54	0.0	0.42	0.08	Cpe
1458	GO:0016571 [10]: histone methylation	1	1	2059	5	10564	-6.54	0.0	0.42	0.08	Satb1
1459	GO:0017156 [7]: calcium ion-dependent exocytosis	1	1	2059	5	10564	-6.54	0.0	0.42	0.08	Vamp2
1460	GO:0019217 [6]: regulation of fatty acid metabolism	1	1	2059	5	10564	-6.54	0.0	0.42	0.08	Acdc
1461	GO:0030048 [8]: actin filament-based movement	1	1	2059	5	10564	-6.54	0.0	0.42	0.08	Myh14
1462	GO:0030072 [5]: peptide hormone secretion	1	1	2059	5	10564	-6.54	0.0	0.42	0.08	Pclo
1463	GO:0030262 [8]: apoptotic nuclear changes	1	1	2059	5	10564	-6.54	0.0	0.42	0.08	Dnase1l3
1464	GO:0035088 [6]: establishment and/or maintenance of apical/basal cell polarity	1	1	2059	5	10564	-6.54	0.0	0.42	0.08	Crb3
1465	GO:0043122 [5]: regulation of I-kappaB kinase/NF-kappaB cascade	1	1	2059	5	10564	-6.54	0.0	0.42	0.08	Acdc
1466	GO:0045059 [7]: positive thymic T-cell selection	1	1	2059	5	10564	-6.54	0.0	0.42	0.08	Cd1d1
1467	GO:0045444 [4]: adipocyte differentiation	1	1	2059	5	10564	-6.54	0.0	0.42	0.08	Cebpa
1468	GO:0045453 [5]: bone resorption	1	1	2059	5	10564	-6.54	0.0	0.42	0.08	P2rx7
1469	GO:0045577 [6]: regulation of B-cell differentiation	1	1	2059	5	10564	-6.54	0.0	0.42	0.08	Hmgb3
1470	GO:0045995 [4]: regulation of embryonic development	1	1	2059	5	10564	-6.54	0.0	0.42	0.08	Lama4
1471	GO:0046323 [9]: glucose import	1	1	2059	5	10564	-6.54	0.0	0.42	0.08	Acdc
1472	GO:0046324 [6]: regulation of glucose import	1	1	2059	5	10564	-6.54	0.0	0.42	0.08	Acdc
1473	GO:0046328 [5]: regulation of JNK cascade	1	1	2059	5	10564	-6.54	0.0	0.42	0.08	Dusp22
1474	GO:0050768 [5]: negative regulation of neurogenesis	1	1	2059	5	10564	-6.54	0.0	0.42	0.08	Mt3
1475	GO:0050892 [5]: intestinal absorption	1	1	2059	5	10564	-6.54	0.0	0.42	0.08	Apoa2
1476	GO:0051187 [6]: cofactor catabolism	1	1	2059	5	10564	-6.54	0.0	0.42	0.08	Blvra
1477	GO:0001658 [6]: ureteric bud branching	1	1	2059	5	10564	-6.54	0.0	0.42	0.08	Pgf
1478	GO:0001812 [8]: positive regulation of type I hypersensitivity	1	1	2059	5	10564	-6.54	0.0	0.42	0.08	Fcer1a
1479	GO:0001837 [5]: epithelial to mesenchymal transition	1	1	2059	5	10564	-6.54	0.0	0.42	0.08	Ppp3r1
1480	GO:0006020 [8]: myo-inositol metabolism	1	1	2059	5	10564	-6.54	0.0	0.42	0.08	Itpka
1481	GO:0006072 [8]: glycerol-3-phosphate metabolism	1	1	2059	5	10564	-6.54	0.0	0.42	0.08	Gpd1
1482	GO:0006378 [8]: mRNA polyadenylylation	1	1	2059	5	10564	-6.54	0.0	0.42	0.08	Pabpn1
1483	GO:0006568 [7]: tryptophan metabolism	1	1	2059	5	10564	-6.54	0.0	0.42	0.08	Kynu
1484	GO:0006921 [8]: disassembly of cell structures during apoptosis	1	1	2059	5	10564	-6.54	0.0	0.42	0.08	Dnase1l3
1485	GO:0006970 [5]: response to osmotic stress	1	1	2059	5	10564	-6.54	0.0	0.42	0.08	Gypa
1486	GO:0006984 [6]: ER-nuclear signaling pathway	1	1	2059	5	10564	-6.54	0.0	0.42	0.08	Atp2a2
1487	GO:0007140 [9]: male meiosis	1	1	2059	5	10564	-6.54	0.0	0.42	0.08	Fanca
1488	GO:0007528 [7]: neuromuscular junction development	1	1	2059	5	10564	-6.54	0.0	0.42	0.08	Ky
1489	GO:0007569 [4]: cell aging	1	1	2059	5	10564	-6.54	0.0	0.42	0.08	Tbx2
1490	GO:0009247 [8]: glycolipid biosynthesis	1	1	2059	5	10564	-6.54	0.0	0.42	0.08	St6galnac1
1491	GO:0009261 [7]: ribonucleotide catabolism	1	1	2059	5	10564	-6.54	0.0	0.42	0.08	Entpd2
