# Supplementary material for: A genomic analysis of mouse models of breast cancer reveals molecular features of mouse models and relationships to human breast cancer
Source: Breast Cancer Res. 2014 Jun 5;16(3):R59. doi: 10.1186/bcr3672 (PMC4078930; doi:10.1186/bcr3672)
Supplement: Additional file 2 — Fold change values organized by mouse tumor model type comparing the mouse model to all other types of mouse models. [file bcr3672-S2.zip › Additional_file_2/rb_p107_mutant_SAM/AdditionalFile53_rb_p107_mutant_SAM/gather_kegg_121102_Downregulated.txt]

#	Annotation	Total Genes With Ann	Your Genes (With Ann)	Your Genes (No Ann)	Genome (With Ann)	Genome (No Ann)	ln(Bayes factor)	neg ln(p value)	FE: neg ln(p value)	FE: neg ln(FDR)	Genes
1	path:mmu00190: Oxidative phosphorylation	67	67	560	48	1844	26.82	11.06	32.74	27.95	0610006O14Rik 1110013G13Rik 1110020P15Rik 1500040F11Rik 2410011G03Rik Atp4b Atp5a1 Atp5b Atp5c1 Atp5d Atp5e Atp5f1 Atp5g1 Atp5g2 Atp5g3 Atp5h Atp5j Atp5j2 Atp5k Atp5l Atp5o Atp6v0a1 Atp6v1b1 Atp6v1d Atp6v1f Cox4i1 Cox5a Cox5b Cox6a1 Cox6b1 Cox6b2 Cox6c Cox7a1 Cox7a2 Cox7c Cox8a Cox8b Cyc1 Grim19 Ndufa1 Ndufa2 Ndufa3 Ndufa4 Ndufa5 Ndufa6 Ndufa9 Ndufb10 Ndufb2 Ndufb3 Ndufb4 Ndufb5 Ndufb7 Ndufb9 Ndu…
2	path:mmu04010: MAPK signaling pathway	23	23	604	208	1684	14.27	11.06	0.0	0.0	Acvr1b Casp1 Dusp6 Dusp8 Fgf12 Fgf16 Fgf9 Kras Map2k4 Map3k12 Mapk13 Mapk8ip3 Mapkapk2 Nr4a1 Pla2g12b Ppm1b Ppp3ca Ppp3r1 Rasgrp2 Sitpec Sos2 Tgfb3 Tmem37
3	path:mmu00071: Fatty acid metabolism	30	30	597	24	1868	7.83	11.06	13.71	9.66	Acadl Acadm Acads Acox1 Acox2 Adh1 Adh4 Adh5 Aldh2 Aldh3a2 Aldh7a1 Cyp2a12 Cyp2b19 Cyp2c29 Cyp2c37 Cyp2c39 Cyp2d10 Cyp2d9 Cyp2e1 Cyp2j5 Cyp2j6 Cyp3a11 Cyp3a13 Cyp3a16 Cyp4b1 Dci Echs1 Ehhadh Gcdh Peci
4	path:mmu04610: Complement and coagulation cascades	35	35	592	33	1859	7.53	11.06	13.35	9.66	Adn Bdkrb1 C1qa C1qb C1qg C2 C6 C8a C8b Cd59a Cfi Daf1 F10 F11 F12 F13a1 F13b F2 F7 F8 Fga Fgb Fgg H2-Bf Hc Klkb1 Kng1 Masp1 Mbl1 Proc Serpina1a Serpinc1 Serpind1 Serpinf2 Serping1
5	path:mmu00020: Citrate cycle (TCA cycle)	16	16	611	8	1884	4.97	9.12	10.97	7.56	Aco1 Aco2 Dld Dlst Fh1 Idh1 Idh2 Idh3a Idh3g Mdh1 Mdh2 Pck1 Pcx Sdha Sdhd Suclg1
6	path:mmu04310: Wnt signaling pathway	16	16	611	125	1767	4.64	8.92	0.0	0.0	Camk2b Ctbp2 Dkk1 Dvl1 Fzd3 Fzd4 Fzd6 Fzd9 Ltap Ppp2ca Ppp3ca Ppp3r1 Sfrp1 Sfrp2 Sfrp4 Wnt2
7	path:mmu00640: Propanoate metabolism	15	15	612	9	1883	3.27	7.49	9.24	6.05	Acadm Acas2l Aldh2 Aldh3a2 Aldh6a1 Aldh7a1 Echs1 Ehhadh Ldh1 Ldh2 Mut Pcca Pccb Slc27a2 Suclg1
8	path:mmu00280: Valine, leucine and isoleucine degradation	18	18	609	14	1878	3.01	7.3	8.9	5.9	Acadm Acads Aldh2 Aldh3a2 Aldh6a1 Aldh7a1 Bckdha Dbt Echs1 Ehhadh Hibadh Hmgcl Hmgcs1 Hmgcs2 Mccc1 Mut Pcca Pccb
9	path:mmu00620: Pyruvate metabolism	18	18	609	15	1877	2.5	6.75	8.37	5.52	Acas2l Acyp2 Adh5 Akr1b7 Aldh2 Aldh3a2 Aldh7a1 Cach Dlat Dld Hagh Ldh1 Ldh2 Mdh1 Mdh2 Pck1 Pcx Pdhb
10	path:mmu00720: Reductive carboxylate cycle (CO2 fixation)	8	8	619	2	1890	1.76	5.95	7.85	5.13	Acas2l Aco1 Aco2 Fh1 Idh1 Idh2 Mdh1 Mdh2
11	path:mmu00410: beta-Alanine metabolism	11	11	616	6	1886	1.48	5.64	7.46	4.86	Acadm Aldh2 Aldh3a2 Aldh7a1 Aoc3 Dpys Echs1 Ehhadh Gad1 Gad2 Upb1
12	path:mmu00193: ATP synthesis	20	20	607	21	1871	1.44	5.64	7.22	4.73	0610006O14Rik Atp5a1 Atp5b Atp5c1 Atp5d Atp5e Atp5f1 Atp5g1 Atp5g2 Atp5g3 Atp5h Atp5j Atp5j2 Atp5k Atp5l Atp5o Atp6v0a1 Atp6v1b1 Atp6v1d Atp6v1f
13	path:mmu00010: Glycolysis / Gluconeogenesis	23	23	604	27	1865	1.35	5.52	7.07	4.68	Acas2l Acyp2 Adh1 Adh4 Adh5 Aldh2 Aldh3a2 Aldh7a1 Aldoa Bpgm Dlat Dld Eno3 Fbp1 G6pc Galm Ldh1 Ldh2 Pdhb Pfkm Pgam2 Pgk2 Tpi1
14	path:mmu04060: Cytokine-cytokine receptor interaction	41	41	586	199	1693	1.14	5.27	0.0	0.0	Acvr1b Acvr2 Ccl11 Ccl19 Ccl27 Ccl28 Ccl6 Ccl8 Ccr1 Ccr5 Ccr6 Csf2ra Csf2rb1 Csf3r Cx3cr1 Cxcl13 Cxcl14 Cxcl16 Cxcl7 Cxcl9 Flt3 Flt3l Flt4 Ifna1 Ifna6 Ifnb1 Il10ra Il12a Il15ra Il17b Il1rap Il21r Il7r Inhbe Lifr Pdgfd Tgfb3 Tnfrsf11a Tnfrsf7 Tnfsf7 Xcl1
15	path:mmu00361: gamma-Hexachlorocyclohexane degradation	19	19	608	20	1872	1.11	5.22	6.9	4.59	Acp5 Akp2 Cyp24a1 Cyp2a12 Cyp2b19 Cyp2c29 Cyp2c37 Cyp2c39 Cyp2d10 Cyp2d9 Cyp2e1 Cyp2j5 Cyp2j6 Cyp3a11 Cyp3a13 Cyp3a16 Cyp4b1 Cyp7b1 Pon1
16	path:mmu00643: Styrene degradation	6	6	621	1	1891	0.54	4.61	6.65	4.42	Alox12b Aloxe3 Cyp7b1 Fah Gstz1 Hgd
17	path:mmu04340: Hedgehog signaling pathway	4	4	623	47	1845	0.51	4.56	0.0	0.0	Bmp8a Dhh Sufu Wnt2
18	path:mmu00561: Glycerolipid metabolism	17	17	610	18	1874	0.46	4.56	6.25	4.09	Adh1 Adh4 Adh5 Agpat3 Akr1b7 Aldh2 Aldh3a2 Aldh7a1 B4galt1 B4galt6 Dgka Dgkg Fut4 Glb1 Lipc Lpl Mgll
19	path:mmu04210: Apoptosis	11	11	616	78	1814	0.36	4.45	0.0	0.0	Capn3 Capn5 Capn9 Csf2rb1 Endog Fadd Il1rap Pik3c2g Ppp3ca Ppp3r1 Prkar1a
20	path:mmu00240: Pyrimidine metabolism	7	7	620	59	1833	0.08	4.14	0.0	0.0	Dpys Ehd4 Nme3 Polr2e Polr3k Rrm2 Upb1
21	path:mmu00380: Tryptophan metabolism	29	29	598	46	1846	-0.25	0.0	5.27	3.25	Aadat Aldh2 Aldh3a2 Aldh7a1 Alox12b Aloxe3 Aoc3 Cat Cyp2a12 Cyp2b19 Cyp2c29 Cyp2c37 Cyp2c39 Cyp2d10 Cyp2d9 Cyp2e1 Cyp2j5 Cyp2j6 Cyp3a11 Cyp3a13 Cyp3a16 Cyp4b1 Cyp7b1 Echs1 Ehhadh Gcdh Kmo Kynu Mylip
22	path:mmu00220: Urea cycle and metabolism of amino groups	11	11	616	9	1883	-0.28	0.0	5.61	3.52	Arg1 Asl Ass1 Ckb Ckm Ckmt1 Gatm Nags Oat Otc Pycr1
23	path:mmu04520: Adherens junction	9	9	618	65	1827	-0.38	0.0	0.0	0.0	Actg1 Actn2 Actn4 Acvr1b Baiap2 Catna2 Catns Farp2 Ssx2ip
24	path:mmu04540: Gap junction	11	11	616	73	1819	-0.42	0.0	0.0	0.0	Adcy4 Adcy6 Adrb1 Gna14 Grm1 Gstz1 Itpr1 Kras Pdgfd Sos2 Tuba4
25	path:mmu04620: Toll-like receptor signaling pathway	13	13	614	81	1811	-0.43	0.0	0.0	0.0	Cxcl9 Fadd Ifna1 Ifna6 Ifnb1 Il12a Irf3 Map2k4 Mapk13 Pik3c2g Tlr3 Tlr9 Tollip
26	path:mmu04510: Focal adhesion	39	39	588	175	1717	-0.58	0.0	0.01	0.0	Actg1 Actn2 Actn4 Capn3 Capn5 Capn9 Cav3 Chad Col11a1 Col1a1 Col1a2 Col3a1 Col4a1 Col4a2 Col4a4 Col5a1 Col5a3 Col6a2 Comp Farp2 Fgr Ibsp Itga4 Itga8 Itga9 Itgb3 Kras Lama4 Pdgfd Pgf Ppp1cb Sos2 Thbs2 Thbs3 Thbs4 Tnk1 Tnxb Vav2 Vtn
27	path:mmu00604: Ganglioside biosynthesis	10	10	617	9	1883	-1.08	0.0	4.78	2.82	B4galt1 B4galt6 Fut4 Slc33a1 St3gal5 St6galnac3 St6galnac4 St6galnac5 St8sia1 St8sia5
28	path:mmu00624: 1- and 2-Methylnaphthalene degradation	8	8	619	6	1886	-1.31	0.0	4.62	2.72	Acad8 Acadsb Acadvl Adh1 Adh4 Adh5 Cyp7b1 Dbt
29	path:mmu00230: Purine metabolism	18	18	609	90	1802	-1.68	0.0	0.01	0.0	Adcy4 Adcy6 Adcy8 Adcy9 Adssl1 Ak1 Entpd2 Gmpr Nme3 Papss1 Pde4b Pde6a Pde7b Pde9a Polr2e Polr3k Rrm2 Uox
30	path:mmu00970: Aminoacyl-tRNA biosynthesis	1	1	626	21	1871	-1.83	0.0	0.0	0.0	Sars2
31	path:mmu00330: Arginine and proline metabolism	15	15	612	22	1870	-1.93	0.0	3.68	1.83	Aldh2 Aldh3a2 Aldh7a1 Aoc3 Arg1 Asl Ass1 Ckb Ckm Ckmt1 Gatm Got1 Oat Otc Pycr1
32	path:mmu00252: Alanine and aspartate metabolism	9	9	618	10	1882	-2.2	0.0	3.59	1.79	Adssl1 Agxt Asl Ass1 Crat Gad1 Gad2 Got1 Pcx
33	path:mmu04080: Neuroactive ligand-receptor interaction	59	59	568	219	1673	-2.21	0.0	0.06	0.0	Adora2a Adra2c Adrb1 Agtr2 Agtrl1 Avp Avpr1a Bdkrb1 Calcrl Cckar Chrm1 Chrm3 Ctsg Defcr3 Ednrb F2 Fpr-rs2 Fpr1 Gabbr1 Gabrb1 Gabrg2 Gabrp Gabrq Gcgr Ghrl Gip Gpr50 Gria2 Grik1 Grin1 Grm1 Grp Hrh3 Htr1d Htr6 Nmb Nmu Nmur2 Npy6r Nts Oprk1 P2rx5 P2rx7 P2ry1 P2ry2 P2ry6 Ptger3 Pth Pthr1 Pyy Sct Tac1 Tac4 Tacr1 Tacr3 Thra Thrb Uts2r Vipr1
34	path:mmu00120: Bile acid biosynthesis	11	11	616	15	1877	-2.41	0.0	3.27	1.58	Acad8 Acadsb Acadvl Adh1 Adh4 Adh5 Aldh2 Aldh3a2 Aldh7a1 Cyp7b1 Rdh14
35	path:mmu00480: Glutathione metabolism	14	14	613	22	1870	-2.43	0.0	3.14	1.52	Anpep Gpx2 Gpx3 Gpx4 Gpx7 Gsta3 Gstm4 Gstm5 Gstt1 Gstt2 Gstz1 Idh1 Idh2 Rab15
36	path:mmu00903: Limonene and pinene degradation	9	9	618	11	1881	-2.51	0.0	3.24	1.58	Aldh2 Aldh3a2 Aldh7a1 Cyp24a1 Cyp7b1 Dbt Echs1 Ehhadh Slc27a2
37	path:mmu04910: Insulin signaling pathway	26	26	601	107	1785	-2.61	0.0	0.06	0.0	Calm2 Calm3 Calm4 Calml3 Cblc Fbp1 Foxo1 G6pc Irs1 Kras Pck1 Pfkm Phkg1 Phkg2 Pib5pa Ppargc1a Ppp1cb Pps Prkar1a Pygb Pygl Pygm Rheb Rhoq Socs2 Sos2
38	path:mmu00650: Butanoate metabolism	14	14	613	23	1869	-2.62	0.0	2.91	1.41	Acads Aldh2 Aldh3a2 Aldh7a1 Dbt Echs1 Ehhadh Gad1 Gad2 Hmgcl Hmgcs1 Hmgcs2 Pdhb Rdh14
39	path:mmu00130: Ubiquinone biosynthesis	4	4	623	2	1890	-2.73	0.0	3.3	1.58	2410011G03Rik Coq6 Coq7 Grim19
40	path:mmu00562: Inositol phosphate metabolism	9	9	618	48	1844	-2.8	0.0	0.03	0.0	Aldrl6 Clk1 Eef2k Fn3k Inpp1 Pib5pa Pip5k1a Pip5k2c Pps
41	path:mmu00920: Sulfur metabolism	5	5	622	4	1888	-2.89	0.0	3.04	1.46	Bpnt1 Papss1 Sult1a1 Sult1e1 Sult2a2
42	path:mmu00532: Chondroitin / Heparan sulfate biosynthesis	3	3	624	25	1867	-2.91	0.0	0.02	0.0	Chst7 Hs3st1 Hs6st2
43	path:mmu04530: Tight junction	25	25	602	98	1794	-3.01	0.0	0.1	0.0	Actg1 Actn2 Actn4 Baiap1 Catna2 Cldn1 Cldn10 Cldn11 Cldn14 Cldn18 Cldn2 Cldn23 Cldn3 Cldn5 Cldn7 Cldn8 Crb3 Kras Llglh2 Myh14 Ocln Ppp2ca Ppp2r4 Prkch Prkcq
44	path:mmu00072: Synthesis and degradation of ketone bodies	3	3	624	1	1891	-3.08	0.0	3.0	1.46	Hmgcl Hmgcs1 Hmgcs2
45	path:mmu00350: Tyrosine metabolism	14	14	613	26	1866	-3.11	0.0	2.32	1.08	Adh1 Adh4 Adh5 Aoc3 Cyp7b1 Dbt Dct Ech1 Fah Got1 Gstz1 Hgd Hpd Tat
46	path:mmu00140: C21-Steroid hormone metabolism	6	6	621	7	1885	-3.25	0.0	2.55	1.25	Cyp11a1 Hsd11b1 Hsd3b1 Hsd3b2 Hsd3b4 Hsd3b5
47	path:mmu00628: Fluorene degradation	4	4	623	3	1889	-3.29	0.0	2.67	1.31	Alox12b Aloxe3 Cyp24a1 Ech1
48	path:mmu00630: Glyoxylate and dicarboxylate metabolism	5	5	622	5	1887	-3.3	0.0	2.57	1.25	Aco1 Aco2 Hao3 Mdh1 Mdh2
49	path:mmu00051: Fructose and mannose metabolism	13	13	614	25	1867	-3.33	0.0	2.07	1.01	Akr1b7 Aldoa B4galt1 B4galt6 Fbp1 Fut4 Mtmr1 Mtmr6 Nt5m Pfkm Rdh14 Sdh1 Tpi1
50	path:mmu00710: Carbon fixation	8	8	619	12	1880	-3.34	0.0	2.31	1.08	Aldoa Fbp1 Got1 Mdh1 Mdh2 Pgk2 Tkt Tpi1
51	path:mmu00031: Inositol metabolism	2	2	625	0	1892	-3.37	0.0	2.78	1.39	Aldh6a1 Tpi1
52	path:mmu00351: 1,1,1-Trichloro-2,2-bis(4-chlorophenyl)ethane (DDT) degradation	2	2	625	0	1892	-3.37	0.0	2.78	1.39	Alox12b Aloxe3
53	path:mmu00629: Carbazole degradation	2	2	625	0	1892	-3.37	0.0	2.78	1.39	Alox12b Aloxe3
54	path:mmu04020: Calcium signaling pathway	47	47	580	134	1758	-3.44	0.0	0.93	0.24	Adcy4 Adcy6 Adcy8 Adcy9 Adora2a Adrb1 Atp2a2 Avpr1a Bdkrb1 Cacna1d Cacna1s Calm2 Calm3 Calm4 Calml3 Camk2b Cckar Cd38 Chrm1 Chrm3 Ednrb Gna14 Grin1 Grm1 Htr6 Itpr1 P2rx5 P2rx7 Phkg1 Phkg2 Pln Ppp3ca Ppp3r1 Ptger3 Pygb Pygl Pygm Ryr2 Slc25a4 Slc25a5 Slc8a1 Sphk2 Tacr1 Tacr3 Tnnc1 Tnnc2 Vdac3
55	path:mmu00760: Nicotinate and nicotinamide metabolism	9	9	618	42	1850	-3.45	0.0	0.08	0.0	Cd38 Clk1 Eef2k Fn3k Mtmr1 Mtmr6 Nnt Nt5m Qprt
56	path:mmu00150: Androgen and estrogen metabolism	11	11	616	21	1871	-3.52	0.0	1.91	0.88	Cyp7b1 H2-Ke6 Hsd11b1 Hsd17b2 Hsd17b4 Hsd3b1 Hsd3b2 Hsd3b4 Hsd3b5 Sult1e1 Sult2a2
57	path:mmu04512: ECM-receptor interaction	24	24	603	60	1832	-3.53	0.0	1.39	0.56	Chad Col11a1 Col1a1 Col1a2 Col3a1 Col4a1 Col4a2 Col4a4 Col5a1 Col5a3 Col6a2 Gp1ba Ibsp Itga4 Itga8 Itga9 Itgb3 Lama4 Npnt Thbs2 Thbs3 Thbs4 Tnxb Vtn
58	path:mmu00910: Nitrogen metabolism	6	6	621	8	1884	-3.53	0.0	2.22	1.08	Car1 Car2 Car3 Car5b Car6 Hal
59	path:mmu00960: Alkaloid biosynthesis II	6	6	621	8	1884	-3.53	0.0	2.22	1.08	Aoc3 Ces3 Dbt Es22 LOC13909 Slc27a2
60	path:mmu00360: Phenylalanine metabolism	8	8	619	13	1879	-3.53	0.0	2.07	1.01	Aoc3 Cyp7b1 Dbt Got1 Hpd Lpo Mpo Tat
61	path:mmu00680: Methane metabolism	5	5	622	6	1886	-3.62	0.0	2.19	1.08	Adh5 Cat Cyp7b1 Lpo Mpo
62	path:mmu00860: Porphyrin and chlorophyll metabolism	2	2	625	17	1875	-3.65	0.0	0.03	0.0	Fech Uros
63	path:mmu00730: Thiamine metabolism	4	4	623	4	1888	-3.7	0.0	2.19	1.08	Mtmr1 Mtmr6 Nt5m Tpk1
64	path:mmu00362: Benzoate degradation via hydroxylation	3	3	624	2	1890	-3.72	0.0	2.28	1.08	Alox12b Aloxe3 Ech1
65	path:mmu00340: Histidine metabolism	9	9	618	17	1875	-3.73	0.0	1.74	0.79	Aldh2 Aldh3a2 Aldh7a1 Aoc3 Cyp7b1 Dbt Ftcd Hal Hdc
66	path:mmu04070: Phosphatidylinositol signaling system	17	17	610	59	1833	-3.82	0.0	0.3	0.01	Calm2 Calm3 Calm4 Calml3 Cdipt Clk1 Dgka Dgkg Eef2k Fn3k Inpp1 Itpr1 Pib5pa Pik3c2g Pip5k1a Pip5k2c Pps
67	path:mmu00450: Selenoamino acid metabolism	2	2	625	16	1876	-3.82	0.0	0.04	0.0	Mat1a Papss1
68	path:mmu04330: Notch signaling pathway	10	10	617	40	1852	-3.86	0.0	0.18	0.0	Ctbp2 Dll4 Dtx1 Dvl1 Ncstn Notch3 Notch4 Numb Pcaf Skiip
69	path:mmu00740: Riboflavin metabolism	5	5	622	7	1885	-3.87	0.0	1.87	0.88	Acp5 Mtmr1 Mtmr6 Nt5m Rfk
70	path:mmu00310: Lysine degradation	13	13	614	31	1861	-3.88	0.0	1.25	0.46	6530401D17Rik Aadat Aldh2 Aldh3a2 Aldh7a1 Bbox1 Dbt Dlst Echs1 Ehhadh Gcdh Rdh14 Spcs1
71	path:mmu00564: Glycerophospholipid metabolism	11	11	616	42	1850	-3.9	0.0	0.22	0.0	Ache Agpat3 Cdipt Dbt Dgka Dgkg Gpd1 Pcyt2 Phospho1 Pla2g12b Rdh14
72	path:mmu00632: Benzoate degradation via CoA ligation	9	9	618	36	1856	-3.94	0.0	0.19	0.0	Acyp2 Clk1 Dbt Echs1 Eef2k Ehhadh Fn3k Gcdh Rdh14
73	path:mmu00590: Prostaglandin and leukotriene metabolism	6	6	621	27	1865	-4.0	0.0	0.14	0.0	Cbr1 Lpo Ltc4s Mpo Pla2g12b Tbxas1
74	path:mmu00053: Ascorbate and aldarate metabolism	5	5	622	8	1884	-4.07	0.0	1.6	0.67	Aldh2 Aldh3a2 Aldh7a1 Cyp24a1 Rdh14
75	path:mmu00602: Blood group glycolipid biosynthesis-neolactoseries	6	6	621	11	1881	-4.09	0.0	1.47	0.62	B3gnt5 B4galt1 B4galt6 Fut4 St8sia1 St8sia5
76	path:mmu05020: Parkinson's disease	6	6	621	11	1881	-4.09	0.0	1.47	0.62	Park2 Pink1 Snca Sncaip Ubb Uchl1
77	path:mmu00500: Starch and sucrose metabolism	9	9	618	21	1871	-4.11	0.0	1.14	0.37	Amy1 Amy2 Ercc2 G6pc Ifih1 Pygb Pygl Pygm Ugp2
78	path:mmu00430: Taurine and hypotaurine metabolism	3	3	624	3	1889	-4.12	0.0	1.79	0.82	Csad Gad1 Gad2
79	path:mmu00770: Pantothenate and CoA biosynthesis	2	2	625	14	1878	-4.15	0.0	0.07	0.0	Dpys Upb1
80	path:mmu00401: Novobiocin biosynthesis	2	2	625	1	1891	-4.19	0.0	1.86	0.88	Got1 Tat
81	path:mmu00400: Phenylalanine, tyrosine and tryptophan biosynthesis	4	4	623	6	1886	-4.23	0.0	1.51	0.62	Eno3 Got1 Pah Tat
82	path:mmu00750: Vitamin B6 metabolism	4	4	623	6	1886	-4.23	0.0	1.51	0.62	Mtmr1 Mtmr6 Nt5m Pnpo
83	path:mmu00790: Folate biosynthesis	5	5	622	9	1883	-4.23	0.0	1.37	0.56	Akp2 Ercc2 Ggh Ifih1 Qdpr
84	path:mmu05010: Alzheimer's disease	4	4	623	19	1873	-4.25	0.0	0.15	0.0	Lpl Mme Ncstn Snca
85	path:mmu00260: Glycine, serine and threonine metabolism	9	9	618	25	1867	-4.27	0.0	0.73	0.18	Agxt Alas2 Aoc3 Bhmt Dld Gatm Rdh14 Sars2 Tdh
86	path:mmu00440: Aminophosphonate metabolism	1	1	626	10	1882	-4.3	0.0	0.04	0.0	Pcyt2
87	path:mmu00600: Glycosphingolipid metabolism	8	8	619	26	1866	-4.31	0.0	0.45	0.05	B4galt1 B4galt6 Degs2 Fut4 Glb1 Neu2 Smpd2 Sphk2
88	path:mmu00052: Galactose metabolism	7	7	620	19	1873	-4.39	0.0	0.73	0.18	Akr1b7 B4galt1 G6pc Glb1 Pfkm Rdh14 Ugp2
89	path:mmu00510: N-Glycan biosynthesis	7	7	620	20	1872	-4.4	0.0	0.65	0.14	Alg1 Alg3 Alg5 B4galt1 B4galt6 Dpm1 Fut4
90	path:mmu00530: Aminosugars metabolism	7	7	620	20	1872	-4.4	0.0	0.65	0.14	Cmas Gne Mtmr1 Mtmr6 Nagk Nt5m Smpdl3a
91	path:mmu05040: Huntington's disease	6	6	621	21	1871	-4.41	0.0	0.36	0.03	Calm2 Calm3 Calm4 Calml3 Casp1 Hap1
92	path:mmu00030: Pentose phosphate pathway	6	6	621	16	1876	-4.46	0.0	0.74	0.18	Aldoa Dera Fbp1 Pfkm Taldo1 Tkt
93	path:mmu00512: O-Glycan biosynthesis	6	6	621	16	1876	-4.46	0.0	0.74	0.18	B4galt1 B4galt6 Fut4 Galnt3 Gcnt1 St6galnac1
94	path:mmu00940: Stilbene, coumarine and lignin biosynthesis	4	4	623	8	1884	-4.51	0.0	1.06	0.3	Cyp24a1 Cyp7b1 Lpo Mpo
95	path:mmu00603: Globoside metabolism	5	5	622	15	1877	-4.56	0.0	0.54	0.1	B4galt1 B4galt6 Fut4 St8sia1 St8sia5
96	path:mmu00251: Glutamate metabolism	4	4	623	15	1877	-4.57	0.0	0.31	0.01	Gad1 Gad2 Got1 Nagk
97	path:mmu00601: Blood group glycolipid biosynthesis-lactoseries	4	4	623	9	1883	-4.59	0.0	0.89	0.22	B3gnt5 B4galt1 B4galt6 Fut4
98	path:mmu00100: Biosynthesis of steroids	3	3	624	13	1879	-4.59	0.0	0.22	0.0	Cyp7b1 Dhcr7 Vkorc1
99	path:mmu05030: Amyotrophic lateral sclerosis (ALS)	4	4	623	13	1879	-4.65	0.0	0.44	0.05	Cat Ccs Ppp3ca Slc1a2
100	path:mmu00290: Valine, leucine and isoleucine biosynthesis	1	1	626	8	1884	-4.67	0.0	0.08	0.0	Pdhb
101	path:mmu00272: Cysteine metabolism	3	3	624	6	1886	-4.7	0.0	0.93	0.24	Got1 Ldh1 Ldh2
102	path:mmu05050: Dentatorubropallidoluysian atrophy (DRPLA)	3	3	624	11	1881	-4.74	0.0	0.33	0.02	Baiap1 Baiap2 Casp1
103	path:mmu00670: One carbon pool by folate	3	3	624	10	1882	-4.78	0.0	0.41	0.04	Ehd4 Ftcd Fthfd
104	path:mmu04710: Circadian rhythm	3	3	624	10	1882	-4.78	0.0	0.41	0.04	Clock Npas2 Per3
105	path:mmu00271: Methionine metabolism	3	3	624	8	1884	-4.8	0.0	0.61	0.14	Bhmt Dnmt3a Mat1a
106	path:mmu00626: Nitrobenzene degradation	3	3	624	8	1884	-4.8	0.0	0.61	0.14	Alox12b Aloxe3 Cyp7b1
107	path:mmu00363: Bisphenol A degradation	3	3	624	8	1884	-4.8	0.0	0.61	0.14	Cyp7b1 Pon1 Rdh14
108	path:mmu00930: Caprolactam degradation	3	3	624	9	1883	-4.8	0.0	0.5	0.07	Echs1 Ehhadh Slc27a2
109	path:mmu00040: Pentose and glucuronate interconversions	2	2	625	9	1883	-4.81	0.0	0.22	0.0	Akr1b7 Ugp2
110	path:mmu00520: Nucleotide sugars metabolism	2	2	625	9	1883	-4.81	0.0	0.22	0.0	Rdh14 Ugp2
111	path:mmu00950: Alkaloid biosynthesis I	2	2	625	3	1889	-4.82	0.0	1.01	0.29	Got1 Tat
112	path:mmu00623: 2,4-Dichlorobenzoate degradation	2	2	625	3	1889	-4.82	0.0	1.01	0.29	Alox12b Aloxe3
113	path:mmu00642: Ethylbenzene degradation	2	2	625	4	1888	-4.94	0.0	0.77	0.18	Dbt Slc27a2
114	path:mmu00062: Fatty acid biosynthesis (path 2)	2	2	625	7	1885	-4.96	0.0	0.36	0.03	Echs1 Ehhadh
115	path:mmu00531: Glycosaminoglycan degradation	2	2	625	5	1887	-4.99	0.0	0.59	0.14	Glb1 Idua
116	path:mmu00780: Biotin metabolism	2	2	625	5	1887	-4.99	0.0	0.59	0.14	6530401D17Rik Spcs1
117	path:mmu00625: Tetrachloroethene degradation	2	2	625	6	1886	-4.99	0.0	0.46	0.05	Ephx2 Rdh14
118	path:mmu00300: Lysine biosynthesis	1	1	626	1	1891	-5.17	0.0	0.83	0.21	Aadat
119	path:mmu00627: 1,4-Dichlorobenzene degradation	1	1	626	1	1891	-5.17	0.0	0.83	0.21	Cyp7b1
120	path:mmu00791: Atrazine degradation	1	1	626	1	1891	-5.17	0.0	0.83	0.21	Apobec2
121	path:mmu00830: Retinol metabolism	1	1	626	3	1889	-5.3	0.0	0.38	0.03	Bcmo1
