# Supplementary material for: A genomic analysis of mouse models of breast cancer reveals molecular features of mouse models and relationships to human breast cancer
Source: Breast Cancer Res. 2014 Jun 5;16(3):R59. doi: 10.1186/bcr3672 (PMC4078930; doi:10.1186/bcr3672)
Supplement: Additional file 2 — Fold change values organized by mouse tumor model type comparing the mouse model to all other types of mouse models. [file bcr3672-S2.zip › Additional_file_2/rb_p107_mutant_SAM/AdditionalFile53_rb_p107_mutant_SAM/gather_transfac_121102_Downregulated.txt]

#	Annotation	Total Genes With Ann	Your Genes (With Ann)	Your Genes (No Ann)	Genome (With Ann)	Genome (No Ann)	ln(Bayes factor)	neg ln(p value)	FE: neg ln(p value)	FE: neg ln(FDR)	Genes
1	V$MAZ_Q6	1963	1963	584	9308	4316	36.85	11.93	43.52	37.65	0610006O14Rik 0610007A15Rik 0610042I15Rik 0710001E13Rik 1110007C05Rik 1110015E22Rik 1110030H18Rik 1110030K22Rik 1110035L05Rik 1110037N09Rik 1200016B17Rik 1300010A20Rik 1300010K09Rik 1300013B24Rik 1300017K07Rik 1500001H12Rik 1500006O09Rik 1500016L11Rik 1500034J20Rik 1500040F11Rik 1600020H07Rik 1700006D24Rik 1700019I23Rik 1810012H11Rik 1810015M01Rik 1810029C22Rik 1810043M15Rik 1810045K07Rik 1810055…
2	V$TEF_Q6	737	737	1810	5004	8620	25.51	11.93	0.0	0.0	0610006O14Rik 1110007C05Rik 1110013G13Rik 1300010A20Rik 1300012D20Rik 1300013B24Rik 1700051E09Rik 1810020E01Rik 1810045K07Rik 2010308M01Rik 2310001H13Rik 2310061B02Rik 2410001H17Rik 2410011G03Rik 2410043F08Rik 2410170E21Rik 2610511E22Rik 2700050P07Rik 2810422M04Rik 4633402N23Rik 4930467B06Rik 4933409D10Rik 4933424N09Rik 5330414D10Rik 8430417G17Rik 9330161F08Rik A230102I05Rik A2bp1 A330096I21Rik A…
3	V$SP3_Q3	1840	1840	707	8873	4751	21.22	11.93	27.66	22.48	0610006O14Rik 0610007A15Rik 0610042I15Rik 1110007C05Rik 1110030H18Rik 1110030K22Rik 1110035L05Rik 1110037N09Rik 1190003K14Rik 1300010A20Rik 1300010K09Rik 1300013B24Rik 1300017K07Rik 1500001H12Rik 1500006O09Rik 1500016L11Rik 1500031H04Rik 1500034J20Rik 1500040F11Rik 1700006D24Rik 1700009P13Rik 1700019I23Rik 1700051E09Rik 1810012H11Rik 1810015M01Rik 1810017F10Rik 1810020E01Rik 1810029C22Rik 1810045…
4	V$NKX25_02: homeo domain factor Nkx-2.5/Csx, tinman homolog	882	882	1665	5685	7939	19.09	11.93	0.0	0.0	0610006O14Rik 0710001E13Rik 1110030K22Rik 1200016B17Rik 1300013B24Rik 1300017K07Rik 1500016L11Rik 1500040F11Rik 1810012H11Rik 1810015M01Rik 1810018L02Rik 1810029C22Rik 1810043M15Rik 1810045K17Rik 2010002A20Rik 2010308M01Rik 2410011G03Rik 2600017H08Rik 2700050P07Rik 2810038K19Rik 2810484M10Rik 2900027G03Rik 3110005O21Rik 4732429I09Rik 4930418P06Rik 6030457N17Rik 9130427A09Rik 9430059P22Rik A230102…
5	V$FOXJ2_02: fork head box J 2	843	843	1704	5452	8172	18.32	11.93	0.0	0.0	1110030H18Rik 1200016B17Rik 1300012D20Rik 1300013B24Rik 1500001H12Rik 1500040F11Rik 1700051E09Rik 1810017F10Rik 1810018L02Rik 1810045K07Rik 2010005O13Rik 2210403N09Rik 2310061B02Rik 2310061G07Rik 2410011G03Rik 2410043F08Rik 2410170E21Rik 2600017H08Rik 2610022K04Rik 2700050P07Rik 2810422M04Rik 2810439K08Rik 2810484M10Rik 4633402N23Rik 4930418P06Rik 4930467B06Rik 4933424N09Rik 5330414D10Rik A230102…
6	V$MAZR_01: MAZ related factor	1206	1206	1341	5506	8118	17.45	11.93	23.74	18.97	0610007A15Rik 0610042I15Rik 1110030H18Rik 1110030K22Rik 1110035L05Rik 1110037N09Rik 1190003K14Rik 1200016B17Rik 1300013B24Rik 1300017K07Rik 1500001H12Rik 1500006O09Rik 1500016L11Rik 1500031H04Rik 1500040F11Rik 1700006D24Rik 1700009P13Rik 1700051E09Rik 1810012H11Rik 1810015M01Rik 1810045K07Rik 2010005A06Rik 2010005O13Rik 2010308M01Rik 2210403N09Rik 2310032D16Rik 2310042N02Rik 2310061B02Rik 2410001…
7	V$BRN2_01: POU factor Brn-2	943	943	1604	5934	7690	15.29	11.93	0.0	0.0	0610042I15Rik 0710001E13Rik 1190003K14Rik 1300012D20Rik 1500016L11Rik 1500034J20Rik 1600020H07Rik 1700006D24Rik 1700051E09Rik 1810015M01Rik 1810018L02Rik 1810020E01Rik 1810043M15Rik 1810045K07Rik 1810045K17Rik 1810055D05Rik 2010002A20Rik 2010321J07Rik 2210403N09Rik 2310004N11Rik 2310010G13Rik 2310042N02Rik 2410043F08Rik 2610511E22Rik 2700050P07Rik 2810004N20Rik 2810038K19Rik 2900027G03Rik 4732429…
8	V$CDX2_Q5	1489	1489	1058	8792	4832	13.21	11.93	0.0	0.0	0610042I15Rik 0710001E13Rik 1110013G13Rik 1110030H18Rik 1110030K22Rik 1200009B18Rik 1200016B17Rik 1300010A20Rik 1500016L11Rik 1500031H04Rik 1500040F11Rik 1600020H07Rik 1700019I23Rik 1700051E09Rik 1810015M01Rik 1810018L02Rik 1810020E01Rik 1810029C22Rik 1810055D05Rik 2010002A20Rik 2010005O13Rik 2010110M21Rik 2010308M01Rik 2010321J07Rik 2210403N09Rik 2310004N11Rik 2310032D16Rik 2310042N02Rik 2310061…
9	V$E2A_Q2	1641	1641	906	7946	5678	13.12	11.93	19.34	14.86	0610007A15Rik 0710001E13Rik 1110007C05Rik 1110013G13Rik 1110015E22Rik 1110030H18Rik 1110030K22Rik 1110035L05Rik 1110037N09Rik 1190003K14Rik 1200016B17Rik 1300010A20Rik 1300010K09Rik 1300013B24Rik 1500001H12Rik 1500006O09Rik 1500016L11Rik 1500031H04Rik 1500034J20Rik 1600020H07Rik 1700007D05Rik 1700009P13Rik 1700019I23Rik 1810017F10Rik 1810043M15Rik 1810045K07Rik 1810045K17Rik 2010005A06Rik 2010005…
10	V$CART1_01: Cart-1 (cartilage homeoprotein 1)	219	219	2328	1700	11924	12.44	11.93	0.0	0.0	1110030K22Rik 1810045K07Rik 2210403N09Rik 4633402N23Rik 9130427A09Rik A230102I05Rik AF067063 Abcb11 Actn4 Adck4 Aldh7a1 Amy2 Anxa10 Apoh Art5 Aspa Atp5a1 Atp5g1 Atp5k Atp6v0a1 B3galt2 B830009D23Rik BC017612 BC019943 BC024868 BC027127 Bag5 Bcar3 Blvra Btbd3 C6 Cabyr Cacna1d Calcrl Casp1 Cat Ccr1 Cd1d1 Cetn1 Cfi Chga Churc1 Cldn23 Clec4g Clec4n Cmas Cml2 Cntn6 Cox7a2 Cpn1 Cps1 Csrp3 Ctrl Cyp3a25 D1…
11	V$PIT1_Q6	1808	1808	739	10390	3234	11.91	11.93	0.0	0.0	0610006O14Rik 0710001E13Rik 1110007C05Rik 1110013G13Rik 1110030H18Rik 1110030K22Rik 1110037N09Rik 1200016B17Rik 1300010A20Rik 1300012D20Rik 1300013B24Rik 1300017K07Rik 1500006O09Rik 1500016L11Rik 1500031H04Rik 1500034J20Rik 1500040F11Rik 1700007D05Rik 1700019I23Rik 1700051E09Rik 1810012H11Rik 1810015M01Rik 1810018L02Rik 1810020E01Rik 1810029C22Rik 1810043M15Rik 1810045K07Rik 1810045K17Rik 1810055…
12	V$TAL1_Q6	1185	1185	1362	5572	8052	10.24	11.93	16.36	12.2	0610007A15Rik 0610042I15Rik 0710001E13Rik 1110030H18Rik 1110030K22Rik 1110035L05Rik 1110037N09Rik 1200009B18Rik 1200016B17Rik 1300010K09Rik 1300012D20Rik 1300013B24Rik 1500001H12Rik 1500016L11Rik 1500031H04Rik 1700007D05Rik 1700019I23Rik 1700051E09Rik 1810017F10Rik 1810045K07Rik 1810045K17Rik 1810055D05Rik 2010005O13Rik 2010110M21Rik 2010308M01Rik 2010321J07Rik 2310001H13Rik 2310001N14Rik 2310004…
13	V$MRF2_01: modulator recognition factor 2	1441	1441	1106	8451	5173	9.67	11.93	0.0	0.0	0710001E13Rik 1110035L05Rik 1190003K14Rik 1200009B18Rik 1300010K09Rik 1300012D20Rik 1300013B24Rik 1500006O09Rik 1500034J20Rik 1600020H07Rik 1700009P13Rik 1700051E09Rik 1810012H11Rik 1810017F10Rik 1810018L02Rik 1810045K07Rik 1810045K17Rik 1810055D05Rik 2010002A20Rik 2010005A06Rik 2010005O13Rik 2010308M01Rik 2010321J07Rik 2210403N09Rik 2310001H13Rik 2310001N14Rik 2310010G13Rik 2310032D16Rik 2310043…
14	V$TFIII_Q6	2402	2402	145	12440	1184	9.58	11.93	16.28	12.2	0610006O14Rik 0610007A15Rik 0610042I15Rik 0710001E13Rik 1110007C05Rik 1110013G13Rik 1110015E22Rik 1110030H18Rik 1110030K22Rik 1110035L05Rik 1110037N09Rik 1190003K14Rik 1200009B18Rik 1300010A20Rik 1300010K09Rik 1300012D20Rik 1300013B24Rik 1300017K07Rik 1500001H12Rik 1500006O09Rik 1500016L11Rik 1500031H04Rik 1500034J20Rik 1500040F11Rik 1600020H07Rik 1700006D24Rik 1700007D05Rik 1700009P13Rik 1700019…
15	V$POU1F1_Q6	908	908	1639	5587	8037	9.31	11.93	0.0	0.0	0710001E13Rik 1110013G13Rik 1110030H18Rik 1190003K14Rik 1200016B17Rik 1300010K09Rik 1300012D20Rik 1300013B24Rik 1300017K07Rik 1600020H07Rik 1700019I23Rik 1700051E09Rik 1810012H11Rik 1810015M01Rik 1810018L02Rik 1810029C22Rik 1810045K07Rik 2010002A20Rik 2010005O13Rik 2310001H13Rik 2310042N02Rik 2310061G07Rik 2310067G05Rik 2410001H17Rik 2410043F08Rik 2610022K04Rik 2610511E22Rik 2700050P07Rik 2810004…
16	V$USF_Q6: upstream stimulating factor	1711	1711	836	8461	5163	8.33	11.93	14.43	10.55	1110007C05Rik 1110013G13Rik 1110015E22Rik 1110030K22Rik 1110035L05Rik 1110037N09Rik 1190003K14Rik 1300010A20Rik 1300010K09Rik 1300013B24Rik 1500001H12Rik 1500006O09Rik 1500016L11Rik 1500034J20Rik 1500040F11Rik 1700006D24Rik 1700007D05Rik 1700009P13Rik 1700019I23Rik 1700051E09Rik 1810015M01Rik 1810017F10Rik 1810018L02Rik 1810020E01Rik 1810029C22Rik 1810045K07Rik 1810045K17Rik 1810055D05Rik 2010005…
17	V$SMAD3_Q6	1582	1582	965	7756	5868	8.27	11.93	14.34	10.55	0610006O14Rik 0610007A15Rik 0710001E13Rik 1110013G13Rik 1110015E22Rik 1110035L05Rik 1110037N09Rik 1190003K14Rik 1300010A20Rik 1300017K07Rik 1500001H12Rik 1500006O09Rik 1500016L11Rik 1500034J20Rik 1500040F11Rik 1600020H07Rik 1700009P13Rik 1700019I23Rik 1700051E09Rik 1810015M01Rik 1810018L02Rik 1810043M15Rik 1810045K07Rik 1810045K17Rik 1810055D05Rik 2010002A20Rik 2010005O13Rik 2010110M21Rik 2010308…
18	V$CEBPGAMMA_Q6	1730	1730	817	9894	3730	7.78	11.93	0.0	0.0	0610042I15Rik 0710001E13Rik 1110013G13Rik 1110030H18Rik 1110030K22Rik 1110035L05Rik 1190003K14Rik 1200009B18Rik 1300010A20Rik 1300012D20Rik 1300013B24Rik 1300017K07Rik 1500001H12Rik 1500006O09Rik 1500031H04Rik 1500034J20Rik 1500040F11Rik 1600020H07Rik 1700006D24Rik 1700009P13Rik 1700019I23Rik 1700051E09Rik 1810012H11Rik 1810015M01Rik 1810017F10Rik 1810018L02Rik 1810020E01Rik 1810029C22Rik 1810043…
19	V$KROX_Q6	1110	1110	1437	5255	8369	7.54	11.93	13.59	10.01	0610007A15Rik 1110013G13Rik 1110030H18Rik 1110035L05Rik 1110037N09Rik 1200016B17Rik 1300010A20Rik 1300010K09Rik 1300013B24Rik 1500001H12Rik 1500006O09Rik 1500016L11Rik 1500034J20Rik 1600020H07Rik 1810017F10Rik 1810043M15Rik 1810045K07Rik 1810055D05Rik 2010005A06Rik 2010005O13Rik 2010110M21Rik 2210403N09Rik 2310001N14Rik 2310032D16Rik 2310061G07Rik 2410001H17Rik 2410018G23Rik 2610022K04Rik 2610205…
20	V$CP2_01: CP2	1704	1704	843	8447	5177	7.51	11.93	13.57	10.01	0610006O14Rik 0610007A15Rik 0610042I15Rik 0710001E13Rik 1110007C05Rik 1110013G13Rik 1110015E22Rik 1110030H18Rik 1110030K22Rik 1110035L05Rik 1110037N09Rik 1200009B18Rik 1200016B17Rik 1300010K09Rik 1500006O09Rik 1500016L11Rik 1500031H04Rik 1500040F11Rik 1600020H07Rik 1700007D05Rik 1700009P13Rik 1700019I23Rik 1700051E09Rik 1810012H11Rik 1810017F10Rik 1810029C22Rik 1810043M15Rik 1810045K07Rik 1810045…
21	V$OCT1_02: octamer factor 1	754	754	1793	4682	8942	7.39	11.52	0.0	0.0	0710001E13Rik 1110013G13Rik 1110030H18Rik 1110037N09Rik 1190003K14Rik 1200009B18Rik 1200016B17Rik 1300010A20Rik 1300012D20Rik 1300013B24Rik 1500031H04Rik 1700009P13Rik 1700019I23Rik 1810018L02Rik 1810029C22Rik 1810043M15Rik 2010002A20Rik 2010005O13Rik 2010308M01Rik 2010321J07Rik 2210403N09Rik 2310004N11Rik 2310043K02Rik 2310067G05Rik 2410011G03Rik 2600017H08Rik 2610511E22Rik 2810422M04Rik 4633402…
22	V$OCT1_06: octamer-binding factor 1	1295	1295	1252	7593	6031	6.7	10.68	0.0	0.0	0610006O14Rik 0610007A15Rik 0610042I15Rik 1110007C05Rik 1110013G13Rik 1200009B18Rik 1300010A20Rik 1300010K09Rik 1300012D20Rik 1300013B24Rik 1300017K07Rik 1500001H12Rik 1500016L11Rik 1500031H04Rik 1500034J20Rik 1700007D05Rik 1700019I23Rik 1810018L02Rik 1810029C22Rik 1810043M15Rik 1810045K17Rik 1810055D05Rik 2010002A20Rik 2010005A06Rik 2010005O13Rik 2210403N09Rik 2310004N11Rik 2310056K19Rik 2410011…
23	V$MINI20_B: Muscle initiator sequence-20	1661	1661	886	8245	5379	6.42	10.42	12.44	8.96	0610007A15Rik 0610042I15Rik 1110007C05Rik 1110015E22Rik 1110030H18Rik 1110030K22Rik 1110035L05Rik 1110037N09Rik 1190003K14Rik 1200016B17Rik 1300010A20Rik 1300010K09Rik 1500001H12Rik 1500006O09Rik 1500016L11Rik 1500034J20Rik 1500040F11Rik 1600020H07Rik 1700006D24Rik 1700007D05Rik 1700009P13Rik 1700019I23Rik 1700051E09Rik 1810017F10Rik 1810020E01Rik 1810029C22Rik 1810043M15Rik 1810045K07Rik 1810045…
24	V$TATA_C: Retroviral TATA box	677	677	1870	4223	9401	6.38	10.42	0.0	0.0	0710001E13Rik 1110013G13Rik 1190003K14Rik 1200016B17Rik 1300010A20Rik 1300010K09Rik 1300013B24Rik 1300017K07Rik 1500034J20Rik 1700006D24Rik 1810045K07Rik 1810045K17Rik 2010002A20Rik 2010005O13Rik 2210403N09Rik 2310001N14Rik 2310010G13Rik 2310042N02Rik 2310043K02Rik 2410001H17Rik 2410011G03Rik 2610511E22Rik 2810422M04Rik 2810439K08Rik 4633402N23Rik 4933424N09Rik 5330414D10Rik 9430059P22Rik A230102…
25	V$MYOD_01: myoblast determination gene product	1761	1761	786	8805	4819	6.1	10.22	12.13	8.74	0610006O14Rik 0710001E13Rik 1110007C05Rik 1110015E22Rik 1110030K22Rik 1110035L05Rik 1110037N09Rik 1190003K14Rik 1200009B18Rik 1200016B17Rik 1300010A20Rik 1300010K09Rik 1300012D20Rik 1300013B24Rik 1300017K07Rik 1500001H12Rik 1500006O09Rik 1500016L11Rik 1500031H04Rik 1500034J20Rik 1500040F11Rik 1600020H07Rik 1700007D05Rik 1700009P13Rik 1810012H11Rik 1810017F10Rik 1810043M15Rik 1810045K07Rik 1810045…
26	V$SOX9_B1: SOX (SRY-related HMG box)	1315	1315	1232	7679	5945	6.08	10.22	0.0	0.0	0610006O14Rik 0610042I15Rik 0710001E13Rik 1110030H18Rik 1110030K22Rik 1110035L05Rik 1190003K14Rik 1300010K09Rik 1300012D20Rik 1300013B24Rik 1500031H04Rik 1700007D05Rik 1700009P13Rik 1700051E09Rik 1810012H11Rik 1810017F10Rik 1810018L02Rik 1810043M15Rik 1810055D05Rik 2010002A20Rik 2010005O13Rik 2010321J07Rik 2310001N14Rik 2310004N11Rik 2310032D16Rik 2310042N02Rik 2310043K02Rik 2410001H17Rik 2410011…
27	V$E12_Q6	753	753	1794	3466	10158	5.54	9.4	11.59	8.28	0610006O14Rik 0710001E13Rik 1110007C05Rik 1110015E22Rik 1110030K22Rik 1190003K14Rik 1300010K09Rik 1500006O09Rik 1500016L11Rik 1600020H07Rik 1700009P13Rik 2010005A06Rik 2010005O13Rik 2310001H13Rik 2310004N11Rik 2310032D16Rik 2310043K02Rik 2310056K19Rik 2310067G05Rik 2410011G03Rik 2410170E21Rik 2610205H19Rik 2810038K19Rik 2810439K08Rik 2810484M10Rik 4930418P06Rik 4930457P18Rik 5033425B17Rik 5530601…
28	V$MEF2_Q6_01	1406	1406	1141	8134	5490	5.3	9.25	0.0	0.0	0610042I15Rik 1110013G13Rik 1110015E22Rik 1110030H18Rik 1110030K22Rik 1110037N09Rik 1200009B18Rik 1200016B17Rik 1300012D20Rik 1500016L11Rik 1500031H04Rik 1600020H07Rik 1700006D24Rik 1700007D05Rik 1700009P13Rik 1810012H11Rik 1810017F10Rik 1810018L02Rik 1810029C22Rik 1810055D05Rik 2010002A20Rik 2010005O13Rik 2010321J07Rik 2210403N09Rik 2310010G13Rik 2310032D16Rik 2310043K02Rik 2310061B02Rik 2410011…
29	V$EVI1_04: ectopic viral integration site 1 encoded factor	1801	1801	746	10185	3439	5.24	9.13	0.0	0.0	0610006O14Rik 1110013G13Rik 1110030H18Rik 1110030K22Rik 1110035L05Rik 1110037N09Rik 1200009B18Rik 1200016B17Rik 1300010A20Rik 1300010K09Rik 1300012D20Rik 1500001H12Rik 1500006O09Rik 1500016L11Rik 1500031H04Rik 1500034J20Rik 1600020H07Rik 1700006D24Rik 1700009P13Rik 1700019I23Rik 1700051E09Rik 1810012H11Rik 1810018L02Rik 1810020E01Rik 1810029C22Rik 1810045K07Rik 1810045K17Rik 1810055D05Rik 2010002…
30	V$SMAD4_Q6	1158	1158	1389	5594	8030	4.88	8.77	10.81	7.58	0610006O14Rik 0610007A15Rik 0710001E13Rik 1110015E22Rik 1110030K22Rik 1110037N09Rik 1190003K14Rik 1200016B17Rik 1300010A20Rik 1500001H12Rik 1500016L11Rik 1500031H04Rik 1700009P13Rik 1700051E09Rik 1810012H11Rik 1810045K07Rik 2010005O13Rik 2310001H13Rik 2310001N14Rik 2310010G13Rik 2310042N02Rik 2310043K02Rik 2310061G07Rik 2410043F08Rik 2410170E21Rik 2610205H19Rik 2610511E22Rik 2810004N20Rik 2810038…
31	V$LPOLYA_B: Lentiviral Poly A signal	451	451	2096	2900	10724	4.75	8.67	0.0	0.0	1110035L05Rik 1810029C22Rik 2010002A20Rik 2010308M01Rik 2210403N09Rik 2310004N11Rik 2700050P07Rik 4930467B06Rik 6030446I19Rik 9130427A09Rik A2bp1 A830006N08Rik AV071179 Aadat Abca8a Abcb11 Abcb6 Acad8 Acadvl Ace2 Acox2 Actg1 Acvr2 Adamts15 Adck4 Adcy8 Adpn Akr1b7 Alas2 Aldh1b1 Aldrl6 Ambn Amelx Amy1 Ank1 Ank3 Apba2 Apcs Apoa1bp Apobec2 Apoc2 Arl6ip4 Armcx1 Armcx2 Arrdc4 Art3 Aspn Atp5b Atp5e Atp5…
32	V$WHN_B: winged-helix factor nude	699	699	1848	3217	10407	4.64	8.6	10.67	7.51	1110013G13Rik 1110030K22Rik 1200009B18Rik 1200016B17Rik 1300017K07Rik 1500006O09Rik 1500016L11Rik 1500034J20Rik 1500040F11Rik 1700006D24Rik 1700009P13Rik 1700019I23Rik 1810012H11Rik 1810020E01Rik 1810045K07Rik 2010005A06Rik 2010005O13Rik 2010110M21Rik 2310056K19Rik 2410011G03Rik 2610022K04Rik 2700050P07Rik 2810004N20Rik 3300001H21Rik 4930418P06Rik 4930457P18Rik 4930467B06Rik 4933409D10Rik 5033425…
33	V$GATA3_03: GATA-binding factor 3	1624	1624	923	9246	4378	4.43	8.37	0.0	0.0	0610006O14Rik 0710001E13Rik 1110030H18Rik 1110030K22Rik 1110035L05Rik 1110037N09Rik 1200009B18Rik 1200016B17Rik 1300010A20Rik 1300012D20Rik 1300013B24Rik 1300017K07Rik 1500031H04Rik 1700006D24Rik 1700007D05Rik 1700009P13Rik 1700019I23Rik 1700051E09Rik 1810012H11Rik 1810015M01Rik 1810017F10Rik 1810018L02Rik 1810020E01Rik 1810043M15Rik 1810045K07Rik 1810045K17Rik 1810055D05Rik 2010002A20Rik 2010005…
34	V$XFD2_01: Xenopus fork head domain factor 2	525	525	2022	3300	10324	4.12	8.02	0.0	0.0	1110030H18Rik 1110030K22Rik 1200009B18Rik 1200016B17Rik 1500006O09Rik 1500031H04Rik 1700051E09Rik 1810017F10Rik 1810055D05Rik 2010002A20Rik 2210403N09Rik 2310042N02Rik 2310061B02Rik 2410011G03Rik 2410018G23Rik 2610511E22Rik 4930418P06Rik 4930457P18Rik 9130427A09Rik A330096I21Rik AI225782 AU040576 Aadac Abcb4 Abcc2 Abcg5 Acadm Acas2l Accn1 Acp5 Acrbp Acyp2 Adam1b Adck4 Adcy4 Adh1 Adh4 Adpn Agxt Ak…
35	V$FREAC7_01: Fork head RElated ACtivator-7	938	938	1609	5580	8044	4.02	7.95	0.0	0.0	1110030H18Rik 1110030K22Rik 1200009B18Rik 1200016B17Rik 1300012D20Rik 1300017K07Rik 1500001H12Rik 1500006O09Rik 1500031H04Rik 1500034J20Rik 1700006D24Rik 1700007D05Rik 1700051E09Rik 1810015M01Rik 1810017F10Rik 1810018L02Rik 1810020E01Rik 1810055D05Rik 2010002A20Rik 2210403N09Rik 2310004N11Rik 2310032D16Rik 2310042N02Rik 2310061B02Rik 2410001H17Rik 2410011G03Rik 2410018G23Rik 2610022K04Rik 2610511…
36	V$SREBP1_Q6	927	927	1620	4423	9201	3.74	7.67	9.63	6.6	0610007A15Rik 1110007C05Rik 1110015E22Rik 1110030H18Rik 1110030K22Rik 1110037N09Rik 1190003K14Rik 1300010K09Rik 1300012D20Rik 1300017K07Rik 1500001H12Rik 1500006O09Rik 1500016L11Rik 1500031H04Rik 1500034J20Rik 1600020H07Rik 1700009P13Rik 1810012H11Rik 1810017F10Rik 1810043M15Rik 1810045K07Rik 2010002A20Rik 2310001H13Rik 2310001N14Rik 2310043K02Rik 2310056K19Rik 2310061B02Rik 2310067G05Rik 2410018…
37	V$HNF4_01: hepatic nuclear factor 4	2479	2479	68	13043	581	3.12	6.98	9.88	6.78	0610006O14Rik 0610007A15Rik 0610042I15Rik 0710001E13Rik 1110007C05Rik 1110013G13Rik 1110015E22Rik 1110030H18Rik 1110030K22Rik 1110035L05Rik 1110037N09Rik 1190003K14Rik 1200009B18Rik 1200016B17Rik 1300010A20Rik 1300010K09Rik 1300012D20Rik 1300013B24Rik 1500001H12Rik 1500006O09Rik 1500016L11Rik 1500031H04Rik 1500034J20Rik 1500040F11Rik 1600020H07Rik 1700006D24Rik 1700007D05Rik 1700009P13Rik 1700019…
38	V$GATA2_03: GATA-binding factor 2	689	689	1858	4175	9449	2.97	6.8	0.0	0.0	1110030H18Rik 1200016B17Rik 1300013B24Rik 1700007D05Rik 1700019I23Rik 1700051E09Rik 1810012H11Rik 1810029C22Rik 1810045K07Rik 2010002A20Rik 2010005O13Rik 2010321J07Rik 2310032D16Rik 2310061G07Rik 2610511E22Rik 2810422M04Rik 2810439K08Rik 2900027G03Rik 4633402N23Rik 4933409D10Rik 5330414D10Rik 5530601I19Rik 6030457N17Rik A830006N08Rik AI604832 Aadac Abca8a Abcc2 Abcc9 Abcd3 Abcg5 Acadvl Acas2l Act…
39	V$SOX5_01: Sox-5	1088	1088	1459	6351	7273	2.96	6.8	0.0	0.0	0610006O14Rik 0610042I15Rik 0710001E13Rik 1110030H18Rik 1110030K22Rik 1190003K14Rik 1300012D20Rik 1300013B24Rik 1500031H04Rik 1700007D05Rik 1700051E09Rik 1810012H11Rik 1810017F10Rik 1810043M15Rik 2010002A20Rik 2010321J07Rik 2310001N14Rik 2310004N11Rik 2310032D16Rik 2310042N02Rik 2310043K02Rik 2410001H17Rik 2410011G03Rik 2410043F08Rik 2600017H08Rik 2610205H19Rik 2700050P07Rik 2810422M04Rik 2900027…
40	V$CDPCR1_01: cut-like homeodomain protein	1921	1921	626	10726	2898	2.94	6.74	0.0	0.0	0610006O14Rik 0610007A15Rik 0610042I15Rik 0710001E13Rik 1110013G13Rik 1110015E22Rik 1110030H18Rik 1110030K22Rik 1110035L05Rik 1110037N09Rik 1190003K14Rik 1200009B18Rik 1200016B17Rik 1300010A20Rik 1300010K09Rik 1300012D20Rik 1300013B24Rik 1500001H12Rik 1500016L11Rik 1500031H04Rik 1500040F11Rik 1600020H07Rik 1700006D24Rik 1700007D05Rik 1700019I23Rik 1700051E09Rik 1810012H11Rik 1810015M01Rik 1810017…
41	V$GATA2_02: GATA-binding factor 2	788	788	1759	4719	8905	2.93	6.74	0.0	0.0	0610006O14Rik 1110037N09Rik 1200016B17Rik 1500040F11Rik 1700019I23Rik 1700051E09Rik 1810012H11Rik 1810018L02Rik 1810045K17Rik 1810055D05Rik 2010002A20Rik 2010308M01Rik 2010321J07Rik 2310061G07Rik 2410170E21Rik 2610511E22Rik 2810004N20Rik 2810038K19Rik 2810422M04Rik 2810439K08Rik 2900027G03Rik 4633402N23Rik 4732429I09Rik 4930418P06Rik 5330414D10Rik 6030457N17Rik 9130427A09Rik 9330161F08Rik A830006…
42	V$IRF_Q6_01	1103	1103	1444	6426	7198	2.82	6.62	0.0	0.0	1110013G13Rik 1110030K22Rik 1300012D20Rik 1500006O09Rik 1500034J20Rik 1700006D24Rik 1700007D05Rik 1700009P13Rik 1810012H11Rik 1810015M01Rik 1810045K07Rik 1810055D05Rik 2010002A20Rik 2010005O13Rik 2010110M21Rik 2010308M01Rik 2010321J07Rik 2310001N14Rik 2310010G13Rik 2310061B02Rik 2310061G07Rik 2410001H17Rik 2410011G03Rik 2410170E21Rik 2600017H08Rik 2610022K04Rik 2810422M04Rik 2810484M10Rik 3110005…
43	V$NKX22_01: NK2 class homeobox factor 2	275	275	2272	1825	11799	2.6	6.38	0.0	0.0	1300012D20Rik 1700009P13Rik 3110005O21Rik 4933409D10Rik A2bp1 AW550801 Aadac Abcb11 Abcd3 Abpa Acas2l Acrbp Acvr1b Acvrl1 Adamdec1 Adamts8 Adipor2 Akr1c6 Amy1 Angptl3 Apoa1bp Aqp4 Arbp Asah2 Atp5j2 Atp5k B4galt1 BC004728 BC005624 BC013529 BC014699 BC019943 BC020002 Bbox1 Bckdhb Bcl2l14 Bhmt Bpnt1 C1ql3 C1qtnf3 C730036B14Rik Cabp5 Cast1 Cblc Ccl19 Cd24a Cd59a Cdc42ep4 Cdh17 Cdo1 Cldn10 Cldn11 Cntn…
44	V$NKX3A_01: NK class homeobox factor 3A	438	438	2109	2758	10866	2.57	6.32	0.0	0.0	1110030H18Rik 1190003K14Rik 1300012D20Rik 1600020H07Rik 1700009P13Rik 1810045K07Rik 1810045K17Rik 2010002A20Rik 2210403N09Rik 2310001H13Rik 2310010G13Rik 2310032D16Rik 2310043K02Rik 2410011G03Rik 2410018G23Rik 2600017H08Rik 2610022K04Rik 2610205H19Rik 2810484M10Rik 2900027G03Rik 4933409D10Rik 5730405M13Rik 5730466P16Rik 9330161F08Rik A2bp1 A330096I21Rik A830006N08Rik AI839562 Aadac Abca8a Abcb11 …
45	V$AFP1_Q6	372	372	2175	2382	11242	2.54	6.32	0.0	0.0	0710001E13Rik 1110030K22Rik 1300010A20Rik 1300012D20Rik 1500040F11Rik 1810045K17Rik 2010005O13Rik 2210403N09Rik 2310042N02Rik 2410011G03Rik 2700050P07Rik 2810422M04Rik 4633402N23Rik 4930457P18Rik 5330414D10Rik 8430417G17Rik 9130427A09Rik 9330161F08Rik 9430059P22Rik AF067063 AU040576 Aadac Abca8a Abcb11 Abcb4 Abcg2 Acadl Acads Acat1 Ace2 Adcy6 Adcy8 Adh4 Afp Aig1 Alas2 Aldh1b1 Aldob Alg5 Amelx Amy…
46	V$E2F_Q6: E2F	1931	1931	616	9882	3742	2.21	5.93	8.11	5.18	0610006O14Rik 0610007A15Rik 0610042I15Rik 0710001E13Rik 1110007C05Rik 1110015E22Rik 1110030H18Rik 1200009B18Rik 1200016B17Rik 1300013B24Rik 1300017K07Rik 1500001H12Rik 1500006O09Rik 1500016L11Rik 1500031H04Rik 1500034J20Rik 1500040F11Rik 1600020H07Rik 1700006D24Rik 1700007D05Rik 1700009P13Rik 1700051E09Rik 1810012H11Rik 1810015M01Rik 1810017F10Rik 1810020E01Rik 1810029C22Rik 1810043M15Rik 1810045…
47	V$COUP_01: COUP:HNF-4 heterodimer	440	440	2107	1982	11642	2.17	5.88	8.21	5.24	0610006O14Rik 1110030H18Rik 1300010A20Rik 1300012D20Rik 1500006O09Rik 1810029C22Rik 2010002A20Rik 2410043F08Rik 2410170E21Rik 2810004N20Rik 2810439K08Rik 5033425B17Rik 5330414D10Rik 6030446I19Rik 8430417G17Rik 9330161F08Rik AV071179 Abcb10 Abcb11 Abcc2 Abpa Acads Ace Ace2 Aco2 Acox1 Acp5 Acyp2 Adamdec1 Adh4 Akp2 Akr1b7 Aldh1b1 Amn Amy1 Apba2 Apoa2 Apoc2 Apoc3 Arl6ip4 Art5 Asah2 Asb12 Asb6 Asgr2 A…
48	V$FOXD3_01: fork head box D3	2126	2126	421	11731	1893	1.95	5.68	0.0	0.0	0610006O14Rik 0610007A15Rik 0610042I15Rik 0710001E13Rik 1110013G13Rik 1110030H18Rik 1110030K22Rik 1110037N09Rik 1190003K14Rik 1200009B18Rik 1200016B17Rik 1300010A20Rik 1300012D20Rik 1300013B24Rik 1300017K07Rik 1500001H12Rik 1500006O09Rik 1500016L11Rik 1500031H04Rik 1500034J20Rik 1500040F11Rik 1600020H07Rik 1700006D24Rik 1700007D05Rik 1700009P13Rik 1700019I23Rik 1700051E09Rik 1810012H11Rik 1810015…
49	V$VMAF_01: v-Maf	1673	1673	874	8477	5147	1.89	5.63	7.67	4.83	0610006O14Rik 0610007A15Rik 0610042I15Rik 0710001E13Rik 1110007C05Rik 1110015E22Rik 1110030K22Rik 1110035L05Rik 1110037N09Rik 1190003K14Rik 1200009B18Rik 1200016B17Rik 1300010A20Rik 1300010K09Rik 1300012D20Rik 1300013B24Rik 1300017K07Rik 1500001H12Rik 1500006O09Rik 1500031H04Rik 1500034J20Rik 1500040F11Rik 1700007D05Rik 1700051E09Rik 1810012H11Rik 2010005A06Rik 2010005O13Rik 2010321J07Rik 2310004…
50	V$EBF_Q6	791	791	1756	3792	9832	1.7	5.36	7.52	4.74	0610007A15Rik 0610042I15Rik 1110030H18Rik 1110035L05Rik 1190003K14Rik 1200016B17Rik 1500040F11Rik 1600020H07Rik 1700007D05Rik 1700019I23Rik 1700051E09Rik 1810018L02Rik 1810029C22Rik 1810045K17Rik 1810055D05Rik 2010002A20Rik 2010005A06Rik 2010005O13Rik 2310042N02Rik 2310056K19Rik 2410011G03Rik 2410018G23Rik 2610205H19Rik 2700050P07Rik 2810004N20Rik 4633402N23Rik 4732429I09Rik 4930457P18Rik 4933424…
51	V$HEB_Q6	804	804	1743	3863	9761	1.62	5.3	7.42	4.69	0710001E13Rik 1110015E22Rik 1190003K14Rik 1200009B18Rik 1200016B17Rik 1300010K09Rik 1500001H12Rik 1700019I23Rik 1810012H11Rik 1810045K17Rik 2010005O13Rik 2010308M01Rik 2210403N09Rik 2310001N14Rik 2310004N11Rik 2310010G13Rik 2310032D16Rik 2310067G05Rik 2410011G03Rik 2410018G23Rik 2410043F08Rik 2410170E21Rik 2610022K04Rik 2810038K19Rik 2810484M10Rik 4732429I09Rik 4930418P06Rik 4933424N09Rik 5730405…
52	V$AR_01: androgen receptor	238	238	2309	1005	12619	1.39	5.02	7.66	4.83	1110035L05Rik 1110037N09Rik 1700007D05Rik 2310004N11Rik 2810004N20Rik 2810422M04Rik 3300001H21Rik 4732429I09Rik 8430417G17Rik Abcc2 Abcg5 Acad8 Acp5 Ankmy2 Anxa10 Apba2 Apbb3 Arhgap8 Asgr2 Asl Atp4b Atp6v1f BC011467 BC014699 BC019755 BC020184 BC024955 BC024997 BC025833 BC026778 BC054822 Baat Baiap2 Bpgm C1qb C1qtnf3 Cap2 Capn9 Cat Cckar Ccl27 Cdc37l1 Cdh16 Cdipt Cdk2ap1 Cdr2 Ceacam10 Ces3 Chl1 Ch…
53	V$EFC_Q6	1340	1340	1207	7630	5994	1.37	5.02	0.0	0.0	0610006O14Rik 0610007A15Rik 0610042I15Rik 1110007C05Rik 1110013G13Rik 1110030H18Rik 1110037N09Rik 1200016B17Rik 1300010K09Rik 1300012D20Rik 1300013B24Rik 1500031H04Rik 1500034J20Rik 1600020H07Rik 1700006D24Rik 1700007D05Rik 1700019I23Rik 1700051E09Rik 1810012H11Rik 1810015M01Rik 1810018L02Rik 1810029C22Rik 1810043M15Rik 1810045K17Rik 2010002A20Rik 2010005O13Rik 2010308M01Rik 2010321J07Rik 2310001…
54	V$HNF1_C: Hepatic nuclear factor 1	802	802	1745	4723	8901	1.19	4.79	0.0	0.0	0610006O14Rik 0610007A15Rik 0610042I15Rik 1110013G13Rik 1190003K14Rik 1300013B24Rik 1500016L11Rik 1600020H07Rik 1810012H11Rik 1810017F10Rik 1810018L02Rik 1810020E01Rik 1810055D05Rik 2010002A20Rik 2010005O13Rik 2010321J07Rik 2310001N14Rik 2310032D16Rik 2310042N02Rik 2310061G07Rik 2410001H17Rik 2410011G03Rik 2610511E22Rik 2810484M10Rik 3300001H21Rik 4930418P06Rik 4930467B06Rik 5730466P16Rik 6030457…
55	V$MYOGNF1_01: myogenin / nuclear factor 1 or related factors	603	603	1944	2846	10778	1.07	4.68	6.92	4.27	0610007A15Rik 1500016L11Rik 1500031H04Rik 1500034J20Rik 1600020H07Rik 1700007D05Rik 1810020E01Rik 2210403N09Rik 2610511E22Rik 3300001H21Rik 5033425B17Rik 5730405M13Rik 9430059P22Rik 9430077D24Rik AI256711 AU040576 Aadat Aatk Acadvl Acat1 Ace Acp5 Actn2 Acy3 Adam12 Adamts10 Adamts15 Adcy6 Adra2c Adssl1 Afp Agtrl1 Ak1 Akr1b7 Alas1 Alas2 Alb1 Aldh1b1 Aldh3a2 Aldh6a1 Amn Amy2 Ank3 Anxa10 Anxa9 Ap4s1 …
56	V$PAX6_01: Pax-6	1124	1124	1423	6458	7166	1.0	4.57	0.0	0.0	0610006O14Rik 0710001E13Rik 1110007C05Rik 1110013G13Rik 1110015E22Rik 1190003K14Rik 1200009B18Rik 1200016B17Rik 1300010A20Rik 1300010K09Rik 1300013B24Rik 1500001H12Rik 1500031H04Rik 1500034J20Rik 1600020H07Rik 1700006D24Rik 1700007D05Rik 1810018L02Rik 1810020E01Rik 1810045K07Rik 1810045K17Rik 1810055D05Rik 2010005O13Rik 2010308M01Rik 2210403N09Rik 2310043K02Rik 2310061B02Rik 2410170E21Rik 2600017…
57	V$AREB6_03: AREB6 (Atp1a1 regulatory element binding factor 6)	447	447	2100	2054	11570	0.98	4.57	6.94	4.27	1110037N09Rik 1300010A20Rik 1300010K09Rik 1500040F11Rik 2410170E21Rik 2610205H19Rik 2810038K19Rik 2810439K08Rik 4930418P06Rik 5530601I19Rik 5730405M13Rik 6030446I19Rik 8430417G17Rik 9330161F08Rik A230102I05Rik A330096I21Rik A830006N08Rik AW550801 Aatk Ace Aco2 Adam12 Adamts8 Admr Afp Agmat Agt Aig1 Akr1b7 Aldh7a1 Aloxe3 Ambp Ank3 Anxa13 Ap4s1 Apoa1bp Aqp4 Arhgdig Armcx2 Arrdc1 Aspa Atp5d Atp5e At…
58	V$IPF1_Q4	476	476	2071	2913	10711	0.95	4.51	0.0	0.0	0710001E13Rik 1500031H04Rik 1500040F11Rik 1700006D24Rik 1810018L02Rik 2010002A20Rik 2310004N11Rik 2310061B02Rik 2810422M04Rik 2810484M10Rik 5330414D10Rik 9330161F08Rik AI256711 Abcc2 Abcg2 Abcg5 Acadl Acads Acadsb Acat1 Ace2 Acvr1b Adam12 Adamts10 Adh1 Adn Aes Agt Agtrl1 Akap12 Akr1c6 Aldh3a2 Aldob Ambn Amn Amy2 Angptl3 Ankra2 Anxa10 Apcs Aqp2 Arhgef7 Art2a Art5 Asb12 Atp1b1 Atp5a1 Atp5g3 Atp5h A…
59	V$PPARG_03: PPAR (peroxisome proliferator-activated receptor gamma)	1063	1063	1484	5254	8370	0.87	4.46	6.54	3.93	0610042I15Rik 1110015E22Rik 1110030H18Rik 1190003K14Rik 1300010A20Rik 1500006O09Rik 1500034J20Rik 1600020H07Rik 1700006D24Rik 1700007D05Rik 1700019I23Rik 1810012H11Rik 1810018L02Rik 1810043M15Rik 1810055D05Rik 2310001N14Rik 2310010G13Rik 2310061G07Rik 2410018G23Rik 2410170E21Rik 2610022K04Rik 2810004N20Rik 2810439K08Rik 2900027G03Rik 4732429I09Rik 4930418P06Rik 4930467B06Rik 4933424N09Rik 5730405…
60	V$FOX_Q2	1878	1878	669	10426	3198	0.77	4.34	0.0	0.0	0710001E13Rik 1110013G13Rik 1110030H18Rik 1110030K22Rik 1110035L05Rik 1110037N09Rik 1190003K14Rik 1200009B18Rik 1200016B17Rik 1300010A20Rik 1300012D20Rik 1300013B24Rik 1300017K07Rik 1500001H12Rik 1500006O09Rik 1500034J20Rik 1500040F11Rik 1600020H07Rik 1700006D24Rik 1700007D05Rik 1700009P13Rik 1700019I23Rik 1700051E09Rik 1810012H11Rik 1810015M01Rik 1810017F10Rik 1810018L02Rik 1810020E01Rik 1810029…
61	V$CDC5_01: cell division control protein 5	2187	2187	360	11998	1626	0.67	4.21	0.0	0.0	0610006O14Rik 0610007A15Rik 0610042I15Rik 0710001E13Rik 1110013G13Rik 1110030H18Rik 1110030K22Rik 1190003K14Rik 1200009B18Rik 1300010A20Rik 1300012D20Rik 1300013B24Rik 1300017K07Rik 1500001H12Rik 1500006O09Rik 1500016L11Rik 1500031H04Rik 1500034J20Rik 1500040F11Rik 1600020H07Rik 1700006D24Rik 1700007D05Rik 1700009P13Rik 1700019I23Rik 1700051E09Rik 1810012H11Rik 1810015M01Rik 1810017F10Rik 1810018…
62	V$E2F1_Q6: E2F-1	1382	1382	1165	6962	6662	0.67	4.21	6.31	3.74	0610006O14Rik 0610007A15Rik 0610042I15Rik 0710001E13Rik 1110015E22Rik 1200009B18Rik 1200016B17Rik 1300010K09Rik 1300013B24Rik 1500001H12Rik 1500006O09Rik 1500016L11Rik 1500031H04Rik 1500034J20Rik 1500040F11Rik 1600020H07Rik 1700006D24Rik 1700009P13Rik 1810012H11Rik 1810015M01Rik 1810017F10Rik 1810020E01Rik 1810043M15Rik 1810045K07Rik 1810045K17Rik 1810055D05Rik 2010005A06Rik 2010005O13Rik 2310010…
63	V$HNF3B_01: Hepatocyte Nuclear Factor 3beta	1844	1844	703	10238	3386	0.49	3.97	0.0	0.0	0610042I15Rik 0710001E13Rik 1110013G13Rik 1110030H18Rik 1110030K22Rik 1110035L05Rik 1110037N09Rik 1190003K14Rik 1200009B18Rik 1200016B17Rik 1300010A20Rik 1300012D20Rik 1300013B24Rik 1300017K07Rik 1500001H12Rik 1500006O09Rik 1500016L11Rik 1500034J20Rik 1500040F11Rik 1600020H07Rik 1700006D24Rik 1700007D05Rik 1700009P13Rik 1700019I23Rik 1700051E09Rik 1810012H11Rik 1810015M01Rik 1810017F10Rik 1810018…
64	V$VMW65_Q6	1032	1032	1515	5930	7694	0.35	3.79	0.0	0.0	0610006O14Rik 0710001E13Rik 1110013G13Rik 1110030K22Rik 1110037N09Rik 1200016B17Rik 1300010A20Rik 1300010K09Rik 1500031H04Rik 1500040F11Rik 1600020H07Rik 1700006D24Rik 1700007D05Rik 1700009P13Rik 1700051E09Rik 1810012H11Rik 1810015M01Rik 1810017F10Rik 1810029C22Rik 1810045K07Rik 1810055D05Rik 2010002A20Rik 2210403N09Rik 2310010G13Rik 2310042N02Rik 2310043K02Rik 2310061B02Rik 2310061G07Rik 2410043…
65	V$GATA1_06: GATA-binding factor 1	669	669	1878	3953	9671	0.28	3.73	0.0	0.0	0610006O14Rik 1200016B17Rik 1300013B24Rik 1500040F11Rik 1700019I23Rik 1700051E09Rik 1810012H11Rik 1810045K07Rik 1810055D05Rik 2010002A20Rik 2010321J07Rik 2210403N09Rik 2310061G07Rik 2410170E21Rik 2610511E22Rik 2810422M04Rik 2810439K08Rik 2900027G03Rik 4633402N23Rik 4930418P06Rik 5330414D10Rik 5530601I19Rik 6030457N17Rik 9130427A09Rik A830006N08Rik Aadac Abca8a Abcb10 Abcc2 Abcg5 Acadsb Acadvl Aca…
66	V$DR4_Q2: direct repeat 4	2239	2239	308	11686	1938	0.17	3.61	6.17	3.63	0610006O14Rik 0610007A15Rik 0610042I15Rik 0710001E13Rik 1110007C05Rik 1110013G13Rik 1110015E22Rik 1110030H18Rik 1110030K22Rik 1110035L05Rik 1110037N09Rik 1190003K14Rik 1200009B18Rik 1200016B17Rik 1300010A20Rik 1300010K09Rik 1300013B24Rik 1300017K07Rik 1500001H12Rik 1500006O09Rik 1500016L11Rik 1500031H04Rik 1500034J20Rik 1500040F11Rik 1600020H07Rik 1700006D24Rik 1700007D05Rik 1700009P13Rik 1700019…
67	V$HFH1_01: HNF-3/Fkh Homolog 1	292	292	2255	1839	11785	-0.06	0.0	0.0	0.0	1200016B17Rik 1300012D20Rik 2010002A20Rik 2210403N09Rik 2310061B02Rik 2410011G03Rik 2610511E22Rik 4930457P18Rik 9130427A09Rik A330096I21Rik AJ430384 Aadac Abcb10 Acadm Acadsb Acas2l Accn1 Acvr1b Acyp2 Adam1b Adamdec1 Adck4 Adcy4 Adh1 Akr1c6 Aldh1a3 Aldrl6 Ambn Angptl3 Anxa9 Ap1m2 Apoa1bp Apoc4 Aqp4 Arl5 Atp1b1 Atp7b Atrx B830009D23Rik BC004004 BC004853 BC009118 BC017612 BC021381 BC021608 BC021921…
68	V$FOXO1_02: fork head box O1	123	123	2424	860	12764	-0.06	0.0	0.0	0.0	1110030K22Rik 1300010A20Rik 1700009P13Rik 1810018L02Rik 9330161F08Rik Acadvl Ace2 Acvr1b Acy3 Agtrl1 Akr1b7 Akr1d1 Apoa2 Apobec2 Arl5 Asb6 Atp5f1 Atp5g2 B4galt1 BC005471 BC012256 BC017133 BC019731 BC051244 Brp44l Butr1 C6 C730036B14Rik Cabc1 Car1 Ccl27 Cd59a Cd83 Chga Cml2 Cntn6 Comp Copb1 Cox7a2 Cyp2c39 Cyp3a16 Dsip1 Efna1 Elovl6 Eltd1 Epn3 F13b Fga Fgb Foxo1 Gca Gk2 Gm323 Golga5 Gprc5c Grm1 Hbl…
69	V$FOXJ2_01: fork head box J 2	1181	1181	1366	6709	6915	-0.06	0.0	0.0	0.0	1190003K14Rik 1200009B18Rik 1200016B17Rik 1300017K07Rik 1500001H12Rik 1500006O09Rik 1600020H07Rik 1700006D24Rik 1700007D05Rik 1700051E09Rik 1810012H11Rik 1810015M01Rik 1810017F10Rik 1810018L02Rik 1810020E01Rik 1810055D05Rik 2010002A20Rik 2010005A06Rik 2210403N09Rik 2310004N11Rik 2310010G13Rik 2310032D16Rik 2310042N02Rik 2310061B02Rik 2310061G07Rik 2410011G03Rik 2410018G23Rik 2410170E21Rik 2610022…
70	V$GATA1_03: GATA-binding factor 1	820	820	1727	4758	8866	-0.11	0.0	0.0	0.0	0610006O14Rik 0610042I15Rik 1190003K14Rik 1200009B18Rik 1300012D20Rik 1500001H12Rik 1500016L11Rik 1500034J20Rik 1500040F11Rik 1810018L02Rik 1810045K07Rik 2010002A20Rik 2010308M01Rik 2010321J07Rik 2310010G13Rik 2310032D16Rik 2310042N02Rik 2310061G07Rik 2310067G05Rik 2410011G03Rik 2410018G23Rik 2810038K19Rik 2900027G03Rik 4930467B06Rik 4933424N09Rik 5330414D10Rik 9130427A09Rik 9330161F08Rik A230102…
71	V$STAT5A_01: signal transducer and activator of transcription 5a	134	134	2413	924	12700	-0.12	0.0	0.0	0.0	1500040F11Rik 2410018G23Rik AI256711 Ace2 Acp5 Adamts15 Adamts4 Agmat Ambp Aqp4 Atp5d Atp5f1 BC004004 BC019731 BC054822 Baiap2 Bclaf1 C730036B14Rik Capn9 Cckar Ccl19 Cd83 Cdh17 Churc1 Cish Cited4 Ckmt2 Clasp2 Cldn10 Cldn7 Col4a2 Commd9 Copb2 Cox5b Crbn Cyp2j9 Dgka Dnajc7 Dncic1 Dusp8 Dyrk3 Ecel1 Ell2 Etfdh Eva1 Expi F7 Fbxo21 Fes Fga Foxa3 Fpr-rs2 Gdap1 Gfi1b Gif Gorasp1 Gp2 Hibadh Ifna6 Igbp1 Ii…
72	V$HLF_01: hepatic leukemia factor	693	693	1854	4064	9560	-0.13	0.0	0.0	0.0	1110015E22Rik 1190003K14Rik 1200016B17Rik 1300010A20Rik 1300010K09Rik 1300012D20Rik 1300013B24Rik 1500040F11Rik 1600020H07Rik 1700009P13Rik 1810012H11Rik 1810029C22Rik 1810055D05Rik 2010308M01Rik 2010321J07Rik 2310032D16Rik 2310043K02Rik 2310061B02Rik 2410018G23Rik 2610205H19Rik 2700050P07Rik 2810439K08Rik 2810484M10Rik 3300001H21Rik 4930457P18Rik 4933424N09Rik 5730439E10Rik 5730466P16Rik 5830461…
73	V$CACCCBINDINGFACTOR_Q6	241	241	2306	1059	12565	-0.19	0.0	5.93	3.43	1110037N09Rik 1500016L11Rik 1500040F11Rik 2010308M01Rik 2610205H19Rik Aatk Acads Actn2 Adcy8 Adrm1 Agc1 Agmat Akr1b7 Aldh6a1 Aldrl6 Ambn Ap4s1 Apba2 Arg1 Arl6ip4 Art5 Asb8 Ass1 Atp1a3 Atp1b4 Atp4b Atp5c1 Atp5f1 Atp5g1 BC004853 BC005471 BC025458 BC031407 Bcl2l2 Bet1l Bex2 Bloc1s1 Brp44l Camk2b Camp Cat Cd163 Cd59a Cdk2ap1 Cdo1 Cebpa Cfl2 Chst10 Chst4 Cideb Clasp2 Cntnap1 Cntnap2 Cpeb2 Cpne6 Crb3 C…
74	V$GATA_C: GATA binding site	1146	1146	1401	6514	7110	-0.2	0.0	0.0	0.0	0610006O14Rik 0610042I15Rik 1110030K22Rik 1190003K14Rik 1200016B17Rik 1300010A20Rik 1300012D20Rik 1500034J20Rik 1500040F11Rik 1700007D05Rik 1700019I23Rik 1700051E09Rik 1810012H11Rik 1810017F10Rik 1810018L02Rik 1810020E01Rik 1810045K17Rik 1810055D05Rik 2010002A20Rik 2010308M01Rik 2010321J07Rik 2210403N09Rik 2310001H13Rik 2310001N14Rik 2310056K19Rik 2310061G07Rik 2410170E21Rik 2610022K04Rik 2810004…
75	V$AREB6_01: AREB6 (Atp1a1 regulatory element binding factor 6)	601	601	1946	2890	10734	-0.25	0.0	5.48	3.01	0610006O14Rik 0610042I15Rik 1110030K22Rik 1190003K14Rik 1300010K09Rik 1300012D20Rik 1600020H07Rik 1700007D05Rik 1700009P13Rik 1700051E09Rik 1810012H11Rik 1810015M01Rik 1810018L02Rik 1810043M15Rik 1810045K17Rik 1810055D05Rik 2310043K02Rik 2310061B02Rik 2310061G07Rik 2410043F08Rik 2810422M04Rik 4633402N23Rik 4930418P06Rik 4930467B06Rik 5033425B17Rik 5730439E10Rik 5730466P16Rik 9130427A09Rik 9330161…
76	V$HFH8_01: HNF-3/Fkh Homolog-8	337	337	2210	2086	11538	-0.25	0.0	0.0	0.0	1200016B17Rik 1700006D24Rik 1810017F10Rik 2010002A20Rik 2210403N09Rik 2310061B02Rik 2410011G03Rik 2610511E22Rik 4930457P18Rik 9130427A09Rik A330096I21Rik Aadac Abcb10 Abcb4 Acadm Acas2l Accn1 Acvr1b Acyp2 Adam1b Adck4 Adcy4 Adh1 Adh4 Akr1c6 Aldh1a3 Aldh1b1 Aldob Aldrl6 Alpk3 Ambn Angptl3 Ankra2 Anxa9 Ap1m2 Apoa1bp Apoc4 Aqp4 Arl5 Atp1b1 Atp5c1 Atp7b Atrx B830009D23Rik BC004004 BC009118 BC011487 B…
77	V$MYCMAX_B: c-Myc:Max binding sites	1033	1033	1514	5153	8471	-0.26	0.0	5.3	2.91	0610007A15Rik 0610042I15Rik 1110007C05Rik 1110013G13Rik 1110030K22Rik 1110035L05Rik 1110037N09Rik 1190003K14Rik 1200009B18Rik 1300010A20Rik 1300010K09Rik 1300017K07Rik 1500001H12Rik 1500016L11Rik 1500034J20Rik 1500040F11Rik 1700006D24Rik 1810017F10Rik 1810020E01Rik 1810045K07Rik 1810045K17Rik 2010005O13Rik 2310010G13Rik 2310032D16Rik 2310042N02Rik 2310061B02Rik 2410018G23Rik 2410170E21Rik 2610205…
78	V$IRF7_01: interferon regulatory factor 7	1383	1383	1164	7773	5851	-0.32	0.0	0.0	0.0	0610006O14Rik 1110007C05Rik 1110030H18Rik 1110030K22Rik 1110035L05Rik 1200016B17Rik 1300010A20Rik 1300012D20Rik 1500006O09Rik 1500016L11Rik 1500034J20Rik 1700007D05Rik 1700009P13Rik 1700019I23Rik 1700051E09Rik 1810012H11Rik 1810018L02Rik 1810029C22Rik 1810043M15Rik 1810045K07Rik 1810055D05Rik 2010005O13Rik 2010110M21Rik 2010321J07Rik 2310010G13Rik 2310042N02Rik 2310061B02Rik 2310061G07Rik 2410011…
79	V$E47_01: E47	428	428	2119	2013	11611	-0.55	0.0	5.28	2.91	1110007C05Rik 1110037N09Rik 1300010K09Rik 1500034J20Rik 1600020H07Rik 1810012H11Rik 1810043M15Rik 2010005O13Rik 2310001H13Rik 2310043K02Rik 2310056K19Rik 2410011G03Rik 2810484M10Rik 4930457P18Rik 5033425B17Rik 5530601I19Rik 9130427A09Rik AI604832 AI839562 AU040576 Abcg5 Acadvl Acat1 Ace Acrbp Adcy4 Adcy8 Adipor2 Adora2a Aes Agmat Akr1b7 Aldh8a1 Anpep Anxa9 Ap1m2 Aqp7 Arhgdig Armcx1 Asgr2 Asl Ass1…
80	V$XFD1_01: Xenopus fork head domain factor 1	378	378	2169	2301	11323	-0.62	0.0	0.0	0.0	1200009B18Rik 1600020H07Rik 1700006D24Rik 1700051E09Rik 1810015M01Rik 1810017F10Rik 2010308M01Rik 2210403N09Rik 2310032D16Rik 2310061G07Rik 2410043F08Rik 2610205H19Rik 2610511E22Rik 2810439K08Rik 4732429I09Rik 4930467B06Rik 5730405M13Rik 6030457N17Rik AF067063 AJ430384 AV071179 Abca8a Abhd3 Abpa Acad8 Acadsb Acrbp Actr10 Adamdec1 Adh4 Adpn Agmat Agr2 Aig1 Akr1d1 Aldh6a1 Amelx Anxa10 Apcs Arg1 Arh…
81	V$HNF4_DR1_Q3	2081	2081	466	10835	2789	-0.65	0.0	5.1	2.76	0610006O14Rik 0610007A15Rik 0710001E13Rik 1110007C05Rik 1110013G13Rik 1110015E22Rik 1110030H18Rik 1110030K22Rik 1110035L05Rik 1110037N09Rik 1190003K14Rik 1200016B17Rik 1300010A20Rik 1300010K09Rik 1300012D20Rik 1300013B24Rik 1500001H12Rik 1500006O09Rik 1500016L11Rik 1500031H04Rik 1500034J20Rik 1500040F11Rik 1600020H07Rik 1700006D24Rik 1700007D05Rik 1700019I23Rik 1700051E09Rik 1810015M01Rik 1810018…
82	V$ELK1_02: Elk-1	2006	2006	541	10424	3200	-0.71	0.0	4.97	2.65	0610006O14Rik 0610007A15Rik 0610042I15Rik 0710001E13Rik 1110007C05Rik 1110013G13Rik 1110015E22Rik 1110030H18Rik 1110030K22Rik 1110037N09Rik 1190003K14Rik 1200009B18Rik 1200016B17Rik 1300010A20Rik 1300010K09Rik 1300013B24Rik 1300017K07Rik 1500001H12Rik 1500016L11Rik 1500031H04Rik 1500034J20Rik 1500040F11Rik 1600020H07Rik 1700006D24Rik 1700007D05Rik 1700009P13Rik 1810012H11Rik 1810015M01Rik 1810020…
83	V$COMP1_01: COMP1	1526	1526	1021	8506	5118	-0.76	0.0	0.01	0.0	0610006O14Rik 0710001E13Rik 1110015E22Rik 1110030K22Rik 1110037N09Rik 1190003K14Rik 1200009B18Rik 1200016B17Rik 1300010A20Rik 1300010K09Rik 1300012D20Rik 1300013B24Rik 1300017K07Rik 1500001H12Rik 1500016L11Rik 1500031H04Rik 1500034J20Rik 1600020H07Rik 1700006D24Rik 1700007D05Rik 1700009P13Rik 1700051E09Rik 1810012H11Rik 1810029C22Rik 1810043M15Rik 1810045K07Rik 1810055D05Rik 2010002A20Rik 2010005…
84	V$IRF_Q6	597	597	1950	3501	10123	-0.84	0.0	0.01	0.0	0710001E13Rik 1110013G13Rik 1300012D20Rik 1500006O09Rik 1500034J20Rik 1700007D05Rik 1810055D05Rik 2010321J07Rik 2310061B02Rik 2310061G07Rik 2410011G03Rik 2600017H08Rik 2610022K04Rik 2810484M10Rik 3300001H21Rik 4930418P06Rik 8430417G17Rik A830006N08Rik AI604832 AJ430384 AU041707 Aadac Abca8a Abcb10 Abcc2 Abpa Acadl Acads Acat1 Ace2 Actn2 Actn4 Acvr2 Adam12 Adam1b Adamdec1 Adamts8 Admr Adn Adrm1 Af…
85	V$CMYB_01: c-Myb	568	568	1979	2749	10875	-0.89	0.0	4.78	2.52	0610007A15Rik 1110030H18Rik 1200016B17Rik 1300010K09Rik 1500001H12Rik 1500006O09Rik 1500040F11Rik 1700006D24Rik 1700009P13Rik 1810043M15Rik 2310061B02Rik 2310061G07Rik 2410001H17Rik 2610022K04Rik 2610205H19Rik 2610511E22Rik 2900027G03Rik 3300001H21Rik 4933424N09Rik 5330414D10Rik 5730439E10Rik 5730466P16Rik 5830461H18Rik 6030446I19Rik 9330161F08Rik AI225782 AI839562 AU041707 Aatk Abcc2 Abcg2 Abhd3…
86	V$TITF1_Q3: TTF-1, TITF1 (thyroid transcription factor 1)	935	935	1612	5333	8291	-0.96	0.0	0.01	0.0	0610006O14Rik 1110030H18Rik 1110030K22Rik 1110037N09Rik 1200009B18Rik 1200016B17Rik 1300012D20Rik 1300017K07Rik 1500016L11Rik 1500034J20Rik 1600020H07Rik 1700006D24Rik 1700007D05Rik 1810015M01Rik 1810017F10Rik 1810029C22Rik 1810055D05Rik 2010002A20Rik 2310032D16Rik 2310042N02Rik 2310043K02Rik 2310067G05Rik 2410043F08Rik 2610511E22Rik 2700050P07Rik 3110005O21Rik 3300001H21Rik 4633402N23Rik 4930418…
87	V$E2F_Q3_01	924	924	1623	4619	9005	-0.99	0.0	4.5	2.35	0610007A15Rik 0610042I15Rik 0710001E13Rik 1110007C05Rik 1200009B18Rik 1200016B17Rik 1300017K07Rik 1500001H12Rik 1500006O09Rik 1500016L11Rik 1500031H04Rik 1500034J20Rik 1500040F11Rik 1700009P13Rik 1810012H11Rik 1810015M01Rik 1810017F10Rik 1810043M15Rik 1810045K07Rik 1810045K17Rik 1810055D05Rik 2010005O13Rik 2310001H13Rik 2310010G13Rik 2310043K02Rik 2410018G23Rik 2610022K04Rik 2810038K19Rik 2810484…
88	V$PAX9_B: zebrafish Pax-9 binding sites	622	622	1925	3038	10586	-1.05	0.0	4.56	2.38	1110007C05Rik 1300013B24Rik 1500006O09Rik 1700007D05Rik 1810017F10Rik 2210403N09Rik 2310043K02Rik 2310067G05Rik 2410018G23Rik 2810038K19Rik 2810422M04Rik 2900027G03Rik 4633402N23Rik 4930418P06Rik 4933424N09Rik 5530601I19Rik 5730405M13Rik 5730439E10Rik 5830461H18Rik 9430059P22Rik AI839562 AJ430384 AU041707 Aatk Abcb10 Abcd3 Abcg5 Acadm Acads Aco2 Acp5 Actg1 Actr10 Adam12 Adcy4 Admr Adpn Agc1 Agxt …
89	V$SRF_Q5_01	788	788	1759	3910	9714	-1.12	0.0	4.41	2.28	0610007A15Rik 1110030H18Rik 1300010A20Rik 1300017K07Rik 1500001H12Rik 1500016L11Rik 1500034J20Rik 1700006D24Rik 1810018L02Rik 1810020E01Rik 1810045K07Rik 2010005O13Rik 2310001H13Rik 2310001N14Rik 2310004N11Rik 2310043K02Rik 2310067G05Rik 2410001H17Rik 2610511E22Rik 2810004N20Rik 2810038K19Rik 2810422M04Rik 2900027G03Rik 3110005O21Rik 6030457N17Rik 9330161F08Rik A230102I05Rik A2bp1 A830006N08Rik A…
90	V$SRF_Q6: serum response factor	190	190	2357	835	12789	-1.21	0.0	4.92	2.64	1110030H18Rik 1500001H12Rik 1500016L11Rik 1810020E01Rik 1810045K07Rik 2610511E22Rik 2900027G03Rik 9330161F08Rik A230102I05Rik Abcc9 Actg1 Agtrl1 Akr1d1 Amy1 Anapc13 Ank3 Anpep Apoa2 Aqp2 Aqp7 Arf1 Arhgap8 Arhgdig Arl4 Asb6 Aspa Atp4b Atp5a1 Atp5e Atp5j2 Atp6v1d BC016201 BC021608 BC025458 Bet1l Blvrb Btbd3 C1qb CRAD-L Cblc Ccbl2 Chi3l1 Chrdl1 Cirbp Cish Ckm Cln3 Cml2 Col1a1 Cox6b1 Cps1 Crp Csf2rb1…
91	V$TCF1P_Q6	1719	1719	828	8885	4739	-1.21	0.0	4.28	2.2	0610006O14Rik 0610007A15Rik 0710001E13Rik 1110007C05Rik 1110015E22Rik 1110030H18Rik 1110030K22Rik 1110037N09Rik 1190003K14Rik 1200009B18Rik 1200016B17Rik 1300010K09Rik 1300012D20Rik 1300017K07Rik 1500031H04Rik 1500040F11Rik 1700006D24Rik 1700007D05Rik 1700009P13Rik 1700019I23Rik 1810012H11Rik 1810017F10Rik 1810029C22Rik 1810043M15Rik 1810045K07Rik 1810045K17Rik 2010005A06Rik 2010110M21Rik 2310001…
92	V$CDPCR3HD_01: cut-like homeodomain protein	763	763	1784	4380	9244	-1.3	0.0	0.01	0.0	0710001E13Rik 1110037N09Rik 1200016B17Rik 1300010A20Rik 1300010K09Rik 1300012D20Rik 1300013B24Rik 1600020H07Rik 1700007D05Rik 1700051E09Rik 1810015M01Rik 1810017F10Rik 1810055D05Rik 2010005O13Rik 2010321J07Rik 2310042N02Rik 2310043K02Rik 2310056K19Rik 2310061G07Rik 2410001H17Rik 2410043F08Rik 2700050P07Rik 2810004N20Rik 2810422M04Rik 2810484M10Rik 3110005O21Rik 4933409D10Rik 5033425B17Rik 5730439…
93	V$HNF6_Q6	226	226	2321	1418	12206	-1.31	0.0	0.01	0.0	1110013G13Rik 1810020E01Rik 2010005O13Rik 2010308M01Rik 2310032D16Rik 2310056K19Rik 2600017H08Rik 2700050P07Rik 9330161F08Rik 9430059P22Rik AI225782 AV071179 Abcb4 Acadsb Acas2l Adcy4 Agxt Aldh7a1 Amy2 Apcs Aqp4 Asb6 Atp5e Atp5g3 Atp5l BC009118 BC016235 BC021381 Bcar3 Bche Bckdhb Bcl2l2 Butr1 Cabyr Casq2 Ccl28 Cdh16 Cetn1 Cfc1 Chn1 Chst4 Churc1 Clps Cnot3 Cntnap2 Col3a1 Crp Cryga Csrp3 Cst10 Cyb5…
94	V$GATA1_05: GATA-binding factor 1	377	377	2170	2263	11361	-1.32	0.0	0.01	0.0	0610006O14Rik 1110030H18Rik 1500016L11Rik 1700051E09Rik 1810029C22Rik 1810045K07Rik 2010110M21Rik 2810439K08Rik 4933409D10Rik 5330414D10Rik 5730466P16Rik 6030457N17Rik 9130427A09Rik AF067063 Aadat Abca8a Abcb11 Abcg5 Abpa Acad8 Acat1 Actn4 Acvr2 Aldh7a1 Aldob Ambn Ank3 Anxa10 Aox3 Apba2 Apbb3 Apcs Apoa5 Apobec2 Arrdc4 Asb12 Asb13 Aspn Atp1a1 Atp1b4 Atp5e Atp5g3 Atp6v0a1 Atp6v1b1 Azgp1 B3galt2 BC0…
95	V$GATA4_Q3	2514	2514	33	13343	281	-1.4	0.0	5.38	2.94	0610006O14Rik 0610007A15Rik 0610042I15Rik 0710001E13Rik 1110007C05Rik 1110013G13Rik 1110015E22Rik 1110030H18Rik 1110030K22Rik 1110035L05Rik 1110037N09Rik 1190003K14Rik 1200009B18Rik 1200016B17Rik 1300010A20Rik 1300010K09Rik 1300012D20Rik 1300013B24Rik 1300017K07Rik 1500001H12Rik 1500006O09Rik 1500031H04Rik 1500034J20Rik 1500040F11Rik 1600020H07Rik 1700006D24Rik 1700007D05Rik 1700009P13Rik 1700019…
96	V$OCT1_05: octamer-binding factor 1	145	145	2402	952	12672	-1.4	0.0	0.01	0.0	1300012D20Rik 1500006O09Rik 1600020H07Rik 1810015M01Rik 1810043M15Rik 2410011G03Rik AU041707 Aass Acox2 Adpn Adrm1 Aldh8a1 Asb13 Asb8 Aspn Atp1a3 BC027174 Baiap2l1 Bteb1 Bucs1 C1qtnf3 Calcrl Calml3 Ccr5 Cept1 Cfhl1 Chst10 Clec4a2 Clec4n Cox7c Cps1 Creb3 Cry2 Crygb Csf2rb1 Cul2 Cxcl7 Cyp2j5 D730049H07Rik D8Ertd594e Dbt Dcx Dsip1 Dusp22 Egln2 Egln3 Elavl4 Elovl7 Espn Esrrg Fabp2 Fah Fes Gast Gdap1 …
97	V$ER_Q6: estrogen receptor	1387	1387	1160	7111	6513	-1.41	0.0	3.97	1.93	0610007A15Rik 1110035L05Rik 1110037N09Rik 1190003K14Rik 1300010K09Rik 1300013B24Rik 1500006O09Rik 1500031H04Rik 1500034J20Rik 1500040F11Rik 1700007D05Rik 1700009P13Rik 1700051E09Rik 1810012H11Rik 1810043M15Rik 1810055D05Rik 2010005A06Rik 2010005O13Rik 2010110M21Rik 2310001H13Rik 2310004N11Rik 2310010G13Rik 2310032D16Rik 2310042N02Rik 2310056K19Rik 2310061B02Rik 2310067G05Rik 2410011G03Rik 2410170…
98	V$MTF1_Q4	214	214	2333	961	12663	-1.43	0.0	4.61	2.41	0710001E13Rik 2010005A06Rik 2310004N11Rik 2410011G03Rik 4930457P18Rik AW550801 Abcd3 Acad8 Accn1 Acvr2 Aig1 Alb1 Aldh1a3 Amn Ankmy2 Aqp4 Atp5a1 Atp5h Atpaf2 BC005624 BC010552 BC013481 BC016201 BC017133 BC025458 BC025600 BC025833 Bhmt Blvra Bmp8a C1qdc1 C330023F11Rik Cabc1 Cables1 Cap2 Catns Ccbp2 Cdh8 Ces3 Chrm1 Ckmt2 Cml4 Cnbp1 Col12a1 Col9a1 Cox5a Cpeb2 Cpt1b Creb3 Crot Crybb1 Cryga Csrp1 Cutl1…
99	V$HNF3ALPHA_Q6	2099	2099	448	11464	2160	-1.56	0.0	0.01	0.0	0710001E13Rik 1110030H18Rik 1110030K22Rik 1110035L05Rik 1110037N09Rik 1190003K14Rik 1200009B18Rik 1200016B17Rik 1300010A20Rik 1300012D20Rik 1300013B24Rik 1300017K07Rik 1500001H12Rik 1500006O09Rik 1500016L11Rik 1500034J20Rik 1500040F11Rik 1600020H07Rik 1700006D24Rik 1700007D05Rik 1700009P13Rik 1700019I23Rik 1700051E09Rik 1810012H11Rik 1810015M01Rik 1810017F10Rik 1810018L02Rik 1810020E01Rik 1810029…
100	V$LMO2COM_02: complex of Lmo2 bound to Tal-1, E2A proteins, and GATA-1, half-site 2	1301	1301	1246	7257	6367	-1.56	0.0	0.02	0.0	0610006O14Rik 1110015E22Rik 1110030H18Rik 1110030K22Rik 1110035L05Rik 1190003K14Rik 1300010A20Rik 1300010K09Rik 1300013B24Rik 1500016L11Rik 1500034J20Rik 1500040F11Rik 1700006D24Rik 1700019I23Rik 1810020E01Rik 1810029C22Rik 1810045K17Rik 1810055D05Rik 2010002A20Rik 2010110M21Rik 2010321J07Rik 2210403N09Rik 2310010G13Rik 2310032D16Rik 2310043K02Rik 2310061G07Rik 2410001H17Rik 2410043F08Rik 2410170…
101	V$GFI1_01: growth factor independence 1	700	700	1847	4018	9606	-1.61	0.0	0.02	0.0	0710001E13Rik 1110013G13Rik 1110030K22Rik 1110037N09Rik 1200016B17Rik 1300010A20Rik 1300017K07Rik 1500034J20Rik 1600020H07Rik 1700006D24Rik 1700007D05Rik 1700019I23Rik 1810017F10Rik 1810043M15Rik 2010002A20Rik 2010005O13Rik 2210403N09Rik 2310032D16Rik 2310042N02Rik 2310061B02Rik 2310061G07Rik 2410011G03Rik 2600017H08Rik 2610511E22Rik 2900027G03Rik 3300001H21Rik 4633402N23Rik 5730466P16Rik 9330161…
102	V$CETS1P54_01: c-Ets-1(p54)	1701	1701	846	8815	4809	-1.62	0.0	3.8	1.82	0610006O14Rik 0610007A15Rik 0610042I15Rik 1110007C05Rik 1110013G13Rik 1110015E22Rik 1110030H18Rik 1110030K22Rik 1190003K14Rik 1200009B18Rik 1300010K09Rik 1300013B24Rik 1500001H12Rik 1500016L11Rik 1500031H04Rik 1500040F11Rik 1600020H07Rik 1700006D24Rik 1700007D05Rik 1700009P13Rik 1810012H11Rik 1810018L02Rik 1810020E01Rik 1810043M15Rik 1810045K07Rik 1810045K17Rik 1810055D05Rik 2010005O13Rik 2010308…
103	V$HNF4_01_B: Hepatocyte nuclear factor 4	120	120	2427	503	13121	-1.64	0.0	4.66	2.43	1300010A20Rik 2310001N14Rik 2410043F08Rik 6030446I19Rik 8430417G17Rik Aadat Abpa Acox1 Adamts10 Afp Apoc3 Asb6 Aspa Atp7b BC018285 BC025833 Bcar3 Bcmo1 Bhmt Biklk Bucs1 Cabyr Caskin2 Cd7 Chad Chst4 Cnot3 Cops6 Crygb Cyp2a12 Cyp2d10 Cyp2d13 Cyp2d9 Dalrd3 Dstn Dusp6 Etfa F12 F2 F7 Fbxo21 Fgb Foxa3 Fscn3 Fuca1 Fuca2 Gcm2 Gig1 Gna14 Gpd1 Gpr89 Grb7 Gstk1 Gys2 H1foo Hmgb3 Hmgcs2 Hook2 Hsd17b13 Hsd17b2…
104	V$AREB6_02: AREB6 (Atp1a1 regulatory element binding factor 6)	1025	1025	1522	5196	8428	-1.64	0.0	3.73	1.81	0610042I15Rik 0710001E13Rik 1110015E22Rik 1110030H18Rik 1110030K22Rik 1110035L05Rik 1300010A20Rik 1300010K09Rik 1300013B24Rik 1300017K07Rik 1500001H12Rik 1500006O09Rik 1500016L11Rik 1500031H04Rik 1500040F11Rik 1600020H07Rik 1700019I23Rik 1810015M01Rik 1810017F10Rik 1810045K17Rik 2010005O13Rik 2010308M01Rik 2310004N11Rik 2310032D16Rik 2310043K02Rik 2310061G07Rik 2410011G03Rik 2410018G23Rik 2410170…
105	V$CETS168_Q6	1622	1622	925	8391	5233	-1.65	0.0	3.73	1.81	0610006O14Rik 0610007A15Rik 0610042I15Rik 0710001E13Rik 1110007C05Rik 1110013G13Rik 1110015E22Rik 1110030H18Rik 1110030K22Rik 1110037N09Rik 1190003K14Rik 1200009B18Rik 1300010K09Rik 1300013B24Rik 1500001H12Rik 1500006O09Rik 1500016L11Rik 1500031H04Rik 1500040F11Rik 1600020H07Rik 1700006D24Rik 1700007D05Rik 1700009P13Rik 1810012H11Rik 1810015M01Rik 1810020E01Rik 1810043M15Rik 1810055D05Rik 2010005…
106	V$FOXO4_01: fork head box O4	1714	1714	833	9442	4182	-1.67	0.0	0.02	0.0	0610006O14Rik 0610007A15Rik 0610042I15Rik 0710001E13Rik 1110007C05Rik 1110030H18Rik 1110030K22Rik 1110035L05Rik 1190003K14Rik 1200009B18Rik 1200016B17Rik 1300010A20Rik 1300012D20Rik 1300013B24Rik 1300017K07Rik 1500006O09Rik 1500016L11Rik 1500031H04Rik 1500034J20Rik 1500040F11Rik 1700006D24Rik 1700007D05Rik 1700009P13Rik 1700019I23Rik 1700051E09Rik 1810012H11Rik 1810017F10Rik 1810018L02Rik 1810020…
107	V$NKX61_01: NKX6-1	127	127	2420	839	12785	-1.69	0.0	0.01	0.0	1190003K14Rik 1200016B17Rik 1300012D20Rik 1500034J20Rik A830006N08Rik AI604832 Acrbp Aldrl6 Ambn Angptl3 Anxa10 Ap1m2 Apobec2 Arbp Armcx3 Art3 Asb6 Atp1b4 Atp5b Atp5g1 Atp5l Bcmo1 Bhlhb5 Bmyc Bnipl Bpnt1 C1qtnf3 Cacna1d Calm3 Car6 Cd163 Cenpb Cept1 Cfhl1 Chga Ckm Col1a1 Col9a1 Cpa3 Cpe Cyp2j6 Dbp Degs2 Dpys Dtx1 Elavl3 Elovl5 Ercc5 Es22 Fadd Fh1 Fhl1 Gad2 Gfra4 Golga5 Gpld1 H47 Hao3 Hdhd4 Hint1 H…
108	V$S8_01: S8	197	197	2350	1238	12386	-1.73	0.0	0.01	0.0	0710001E13Rik 1200016B17Rik 1300017K07Rik 1810018L02Rik 1810029C22Rik 2310061G07Rik 2810484M10Rik 3300001H21Rik 4930418P06Rik 9130427A09Rik Aadac Abhd3 Acyp2 Akr1c6 Alas1 Aldh1a3 Aldrl6 Ambn Amy2 Anxa10 Ap3s1 Apobec2 Armcx3 Atp5b Atp5l Avpr1a B4galt6 Btbd3 Bzrpl1 C6 C730036B14Rik Calcrl Calm3 Calml3 Car1 Catns Ccl28 Ccna1 Cd163 Cd84 Cdipt Cldn23 Clec4f Clps Cml2 Col19a1 Copz1 Copz2 Cox5a Creb3l3 …
109	V$E2F1_Q4_01	571	571	1976	2809	10815	-1.73	0.0	3.82	1.82	0610007A15Rik 0610042I15Rik 0710001E13Rik 1110007C05Rik 1200016B17Rik 1500001H12Rik 1500016L11Rik 1500031H04Rik 1500034J20Rik 1500040F11Rik 1700009P13Rik 1810012H11Rik 1810015M01Rik 1810017F10Rik 1810043M15Rik 1810045K07Rik 1810055D05Rik 2010005O13Rik 2310043K02Rik 2610022K04Rik 2810038K19Rik 2810484M10Rik 5730439E10Rik 5730466P16Rik 6030457N17Rik 9330161F08Rik 9430059P22Rik AW550801 Acat1 Accn1 …
110	V$SF1_Q6	426	426	2121	2059	11565	-1.81	0.0	3.85	1.83	0610042I15Rik 1300017K07Rik 1500016L11Rik 1810015M01Rik 1810029C22Rik 2310042N02Rik 2410170E21Rik 4930467B06Rik 9130427A09Rik AI256711 Aadat Abcg2 Abhd3 Acad8 Aco2 Acox1 Acp5 Actg1 Actr10 Acy3 Adamdec1 Aes Agc1 Agt Agtr2 Akr1b7 Alas1 Aldh8a1 Aldrl6 Ambp Amn Ank1 Apoa2 Apoc1 Apoh Aqp2 Aqp7 Arf1 Arhgdig Arl4 Armcx2 Armcx3 Art2a Ass1 Atp1a1 Atp5b Atp5g2 Atp5g3 Atp5l Atp6v0a1 B4galt1 BC012256 BC01348…
111	V$EVI1_05: ectopic viral integration site 1 encoded factor	135	135	2412	881	12743	-1.82	0.0	0.01	0.0	1200016B17Rik 1810012H11Rik 1810018L02Rik 2010321J07Rik 2900027G03Rik 4930467B06Rik Acadvl Acas2l Adcy4 Agr2 Akr1d1 Alas1 Amy2 Anxa13 Art2a Atp5c1 Atp6v1b1 BC011487 BC023814 Bhmt CRAD-L Calcrl Camp Capn3 Carf Ckmt1 Clec4g Col9a1 Commd9 Cpa1 Csf3r Ctsk Cutl1 Cyp2e1 Dcps Dhrs4 Dnajc5 Dock9 Ear5 Ehd3 Elac1 Emcn Enpep Ercc8 Fabp1 Fiz1 Fzd6 Gatm Gcnt1 Gig1 Gjb1 Gmpr Gpr34 Gpr89 Gpx2 Gstz1 H2-T23 Has3 …
112	V$POU6F1_01	183	183	2364	1153	12471	-1.87	0.0	0.01	0.0	1500016L11Rik 1600020H07Rik 2010002A20Rik A830006N08Rik Abca8a Acrbp Acy3 Adh4 Adh5 Adpn Adrm1 Aig1 Akr1c6 Arg1 Arhgef7 BC014685 BC019731 BC024868 Bcl2l2 Bnipl Bpnt1 Bucs1 C1qb C6 Cabc1 Cacna1d Calcrl Casq2 Ccr5 Cd1d1 Cdipt Cetn1 Chn1 Cldn10 Cog6 Col10a1 Cox6b2 Csprs Csrp3 Cxcl13 Cyp2c29 Cyp2c37 Cyp2c39 Cyp2j5 Cyp4a10 Cyp4f18 Cyp7b1 Dach2 Dgat2 Eef2k Emb Enam Ermap Es22 Esam1 Esrrg Etfa Etv1 F13b…
113	V$HNF4ALPHA_Q6	949	949	1598	4810	8814	-1.88	0.0	3.47	1.63	0610006O14Rik 0610007A15Rik 1110013G13Rik 1110030H18Rik 1110037N09Rik 1200016B17Rik 1300010A20Rik 1300012D20Rik 1500006O09Rik 1700006D24Rik 1810015M01Rik 1810018L02Rik 1810029C22Rik 1810043M15Rik 1810045K17Rik 1810055D05Rik 2010002A20Rik 2010005A06Rik 2010110M21Rik 2010308M01Rik 2210403N09Rik 2310004N11Rik 2310042N02Rik 2310056K19Rik 2410001H17Rik 2410011G03Rik 2410043F08Rik 2700050P07Rik 2810439…
114	V$NMYC_01: N-Myc	585	585	1962	2895	10729	-1.94	0.0	3.56	1.68	1110007C05Rik 1110030K22Rik 1110035L05Rik 1110037N09Rik 1300010K09Rik 1500016L11Rik 1500040F11Rik 1700006D24Rik 1700019I23Rik 1810015M01Rik 1810020E01Rik 1810029C22Rik 2010321J07Rik 2310010G13Rik 2310042N02Rik 2410043F08Rik 2410170E21Rik 2810422M04Rik 4633402N23Rik 4930418P06Rik 4930457P18Rik 5330414D10Rik 5530601I19Rik 5730405M13Rik 5730466P16Rik 6030457N17Rik 8430417G17Rik 9430059P22Rik AI22578…
115	V$PAX3_B: Pax-3 binding sites	1583	1583	964	8204	5420	-1.96	0.0	3.36	1.55	0610007A15Rik 0610042I15Rik 1110007C05Rik 1110015E22Rik 1110030H18Rik 1110030K22Rik 1190003K14Rik 1200009B18Rik 1200016B17Rik 1300010A20Rik 1300010K09Rik 1300017K07Rik 1500006O09Rik 1500016L11Rik 1500031H04Rik 1500040F11Rik 1600020H07Rik 1700006D24Rik 1700007D05Rik 1700019I23Rik 1810012H11Rik 1810015M01Rik 1810017F10Rik 1810018L02Rik 1810020E01Rik 1810043M15Rik 1810045K07Rik 1810045K17Rik 1810055…
116	V$GCM_Q2	617	617	1930	3067	10557	-2.01	0.0	3.46	1.63	0610007A15Rik 1110007C05Rik 1190003K14Rik 1200016B17Rik 1500034J20Rik 1500040F11Rik 1700051E09Rik 1810043M15Rik 2010005A06Rik 2310004N11Rik 2410043F08Rik 2410170E21Rik 2810439K08Rik 2810484M10Rik 2900027G03Rik 4732429I09Rik 4930418P06Rik 4930467B06Rik 4933409D10Rik 5033425B17Rik 5730439E10Rik 5830461H18Rik AI256711 AI481750 AW550801 Abtb1 Aco2 Acvrl1 Adamdec1 Adck4 Adcy8 Adipor2 Adn Adora2a Adpn …
117	V$FOXP3_Q4	1467	1467	1080	8107	5517	-2.02	0.0	0.04	0.0	0610006O14Rik 0610007A15Rik 0610042I15Rik 1110013G13Rik 1110030H18Rik 1110030K22Rik 1110037N09Rik 1190003K14Rik 1200009B18Rik 1300010A20Rik 1300010K09Rik 1300017K07Rik 1500001H12Rik 1500040F11Rik 1600020H07Rik 1700007D05Rik 1700051E09Rik 1810012H11Rik 1810015M01Rik 1810018L02Rik 1810045K17Rik 2010002A20Rik 2010005A06Rik 2010005O13Rik 2010110M21Rik 2010321J07Rik 2310001H13Rik 2310001N14Rik 2310043…
118	V$NFE2_01: NF-E2 p45	394	394	2153	1904	11720	-2.02	0.0	3.64	1.74	0610007A15Rik 1110007C05Rik 1110015E22Rik 1110030H18Rik 1110037N09Rik 1300010K09Rik 1700019I23Rik 1810012H11Rik 1810017F10Rik 1810029C22Rik 2410001H17Rik 2410018G23Rik 2610511E22Rik 2810004N20Rik 2810484M10Rik 4933409D10Rik 5730439E10Rik 5730466P16Rik 5830461H18Rik 6030446I19Rik 9130427A09Rik AI256711 AI481750 AI604832 Aatk Abca8a Ace Acox2 Acvrl1 Adam1b Adh4 Adpn Adssl1 Ak1 Akap12 Alb1 Ambn Amy2…
119	V$XFD3_01: Xenopus fork head domain factor 3	275	275	2272	1661	11963	-2.06	0.0	0.02	0.0	1110030K22Rik 1700009P13Rik 1810018L02Rik 1810055D05Rik 2010308M01Rik 4633402N23Rik 4930418P06Rik 9330161F08Rik Abca8a Abcc2 Acadl Acadsb Acadvl Ace2 Actr10 Acy3 Adh4 Agr2 Agtrl1 Akr1b7 Akr1d1 Anxa13 Ap4s1 Apobec2 Apoc1 Apoh Arl5 Asb6 Aspn Atp4b Atp5f1 B4galt1 BC005471 BC012256 BC017133 BC019731 BC022224 BC051244 Bcar3 Bdkrb1 Biklk Brp44l Butr1 C6 CRAD-L Cabc1 Cables1 Calml3 Cav3 Ccbl2 Ccrl2 Cd59…
120	V$HFH3_01: HFH-3 (HNF3/fork head homolog 3)	1149	1149	1398	6402	7222	-2.1	0.0	0.04	0.0	1190003K14Rik 1200016B17Rik 1300017K07Rik 1500001H12Rik 1500006O09Rik 1600020H07Rik 1700051E09Rik 1810017F10Rik 1810018L02Rik 1810020E01Rik 1810043M15Rik 1810055D05Rik 2010002A20Rik 2010005A06Rik 2210403N09Rik 2310004N11Rik 2310010G13Rik 2310032D16Rik 2310042N02Rik 2310061B02Rik 2310061G07Rik 2310067G05Rik 2410011G03Rik 2410018G23Rik 2410170E21Rik 2610022K04Rik 2610511E22Rik 2810422M04Rik 2810484…
121	V$CREB_Q2_01	817	817	1730	4137	9487	-2.22	0.0	3.1	1.41	0610006O14Rik 0610042I15Rik 1110007C05Rik 1110013G13Rik 1110015E22Rik 1200009B18Rik 1200016B17Rik 1300010K09Rik 1300012D20Rik 1500016L11Rik 1600020H07Rik 1700006D24Rik 1700009P13Rik 1700051E09Rik 1810012H11Rik 1810015M01Rik 1810018L02Rik 1810045K07Rik 1810045K17Rik 2010005O13Rik 2010110M21Rik 2310001N14Rik 2310032D16Rik 2310042N02Rik 2310061B02Rik 2410001H17Rik 2410011G03Rik 2410018G23Rik 2600017…
122	V$PR_01: high affinity binding sites for progesterone receptor	59	59	2488	224	13400	-2.23	0.0	4.34	2.23	1700007D05Rik 2610511E22Rik 8430417G17Rik Abcg5 Anxa10 Apoh Atp6v1f BC021608 BC025833 BC054822 C1qb C8b Cap2 Capn9 Ces3 Corin Crp Cry2 Csf3r Ctdspl Dlat Dnajc5 Dsip1 Gstz1 Hsd17b4 Ibsp Ier3ip1 Immt Klrd1 Lcn2 Mb Mgea6 Mlph Mybbp1a Myom1 Neu2 Nr4a1 Nrap Parc Peci Phxr4 Ppp3r1 Qprt Rab6ip1 Rtn2 S100a9 Scn11a Sec13l1 Serpinf2 Slc37a1 Slc5a1 Smpdl3a Sprr2d Stk39 Sult1a1 Thrb Tnnc2 Tnni2 Zfp37
123	V$VMYB_01: v-Myb	1780	1780	767	9750	3874	-2.23	0.0	0.04	0.0	0610006O14Rik 0610007A15Rik 0710001E13Rik 1110013G13Rik 1110030H18Rik 1110030K22Rik 1190003K14Rik 1200009B18Rik 1200016B17Rik 1300010A20Rik 1300010K09Rik 1300012D20Rik 1300013B24Rik 1300017K07Rik 1500001H12Rik 1500016L11Rik 1600020H07Rik 1700006D24Rik 1700007D05Rik 1700009P13Rik 1810012H11Rik 1810017F10Rik 1810018L02Rik 1810020E01Rik 1810029C22Rik 1810043M15Rik 1810045K07Rik 1810045K17Rik 1810055…
124	V$OSF2_Q6	1737	1737	810	9058	4566	-2.26	0.0	3.04	1.37	0610006O14Rik 0610007A15Rik 0610042I15Rik 0710001E13Rik 1110007C05Rik 1110013G13Rik 1110030H18Rik 1110030K22Rik 1110035L05Rik 1110037N09Rik 1190003K14Rik 1200009B18Rik 1200016B17Rik 1300010A20Rik 1300012D20Rik 1300013B24Rik 1500016L11Rik 1500031H04Rik 1500034J20Rik 1500040F11Rik 1600020H07Rik 1700006D24Rik 1700007D05Rik 1700009P13Rik 1700019I23Rik 1700051E09Rik 1810012H11Rik 1810015M01Rik 1810043…
125	V$E2F1DP2_01: E2F-1:DP-2 heterodimer	150	150	2397	951	12673	-2.27	0.0	0.02	0.0	1700009P13Rik 1810055D05Rik 2410043F08Rik 5530601I19Rik 9430059P22Rik AW550801 Aco2 Adamts10 Adcy8 Adh1 Aldh6a1 Ap1m2 Asb13 Atp1b1 Atp5d Atp5h Atp5j2 Atxn7l3 BC003965 BC024806 BC027072 Bcmo1 Blvra Brp44l C730036B14Rik Car2 Cav3 Ccl28 Cd38 Cenpb Chl1 Cited4 Cnot3 Coro2a Cox5a Cox8a Crot Cxcl13 Cyp4b1 Cyp7b1 D030028O16Rik D11Ertd99e Deaf1 Deb1 Dlst Dnahc11 Efs Eln Emb Eral1 Ercc5 Fabp5 Fadd Fbn2 Fg…
126	V$COUP_DR1_Q6	92	92	2455	383	13241	-2.33	0.0	4.0	1.94	1500006O09Rik 6030446I19Rik Abpa Adra2c Apoc2 Apoc3 Arl6ip4 Asah2 Asb6 BC004853 BC005624 Bcmo1 Bhmt Cach Carf Ckmt2 Clps Col1a1 Col7a1 Crabp2 Crp Cryaa Crygb Csad Cyp2d9 Cyp7b1 D6Ertd253e Dkk1 Dlk1 Eppk1 Esam1 F12 F7 Fabp1 Fgb Fuca1 Fxyd6 Gcc1 Hbld2 Hebp2 Herpud1 Hist1h2bc Hmgb3 Hmgcs2 Hs3st3b1 Igfbpl1 Il12a Lcn13 Lipc Ltf Lu Matn1 Matn3 Mb Napa Ndufb7 Ndufc1 Nr1h3 Nrap Ocln P4hb Papln Pck1 Pcx P…
127	V$HAND1E47_01: Hand1:E47 heterodimer	1514	1514	1033	7867	5757	-2.36	0.0	2.85	1.26	0610042I15Rik 1110007C05Rik 1110015E22Rik 1110030H18Rik 1110030K22Rik 1110037N09Rik 1190003K14Rik 1200009B18Rik 1200016B17Rik 1300012D20Rik 1500001H12Rik 1500031H04Rik 1500034J20Rik 1500040F11Rik 1600020H07Rik 1700006D24Rik 1700007D05Rik 1700019I23Rik 1700051E09Rik 1810012H11Rik 1810015M01Rik 1810018L02Rik 1810043M15Rik 2010002A20Rik 2010005A06Rik 2010005O13Rik 2010308M01Rik 2010321J07Rik 2310001…
128	V$AIRE_01	459	459	2088	2653	10971	-2.41	0.0	0.04	0.0	0710001E13Rik 1200009B18Rik 1200016B17Rik 1300010K09Rik 1500016L11Rik 1700007D05Rik 1700019I23Rik 1810043M15Rik 1810045K07Rik 1810045K17Rik 1810055D05Rik 2010002A20Rik 2310001H13Rik 2310056K19Rik 2310061G07Rik 2410001H17Rik 2410043F08Rik 2600017H08Rik 2610511E22Rik 3110005O21Rik 3300001H21Rik 4732429I09Rik 5730405M13Rik 6030446I19Rik A330096I21Rik A830006N08Rik AF067063 AJ430384 AU041707 Abcb10 A…
129	V$ATF3_Q6: activating transcription factor 3	241	241	2306	1455	12169	-2.41	0.0	0.03	0.0	1300012D20Rik 1500016L11Rik 1810043M15Rik 1810045K07Rik 2310010G13Rik 2310032D16Rik 2310042N02Rik 5033425B17Rik 5830461H18Rik 9430077D24Rik AI225782 AI481750 AJ430384 AV071179 AW550801 Abpa Abpb Adcy8 Adpn Akp2 Alas2 Aldh7a1 Angptl3 Ank3 Ankra2 Apbb3 Aqp7 Art2a Aspn Atp5d BC013529 BC022224 BC023814 BC024955 BC025600 BC034204 Bag5 Bcmo1 Bdkrb1 Bet1l Bnipl Bteb1 CRAD-L Cacna1d Camp Catns Ccbp2 Ccna…
130	V$HTF_01	94	94	2453	625	12999	-2.44	0.0	0.02	0.0	0610006O14Rik 1110013G13Rik 1600020H07Rik 1810018L02Rik AU041707 Aco2 Adam1b Aox3 Ap3s1 Arl4 Armcx1 Armcx2 Armcx3 Atp1b1 Atp9a BC024806 BC031407 BC051244 C1ql3 Ccr6 Cdc42ep4 Cish Cmya1 Copb2 Cpe Cpxm1 Cyp2e1 D6Ertd253e Epm2aip1 Esam1 F10 Fbxo9 Fev Fh1 Fip1l1 Gosr2 Gpr89 Gria3 Hsd17b13 Il15ra Itih3 Jarid1b Klf12 Laf4l Lrig1 Lyzl4 Mapkapk2 Mb Mgat2 Mrpl19 Ms4a11 Ms4a6d Myh4 Myo18a Nbr1 Nfia Ormdl3 …
131	V$MYC_Q2	506	506	2041	2514	11110	-2.45	0.0	3.0	1.35	1110007C05Rik 1110030K22Rik 1110035L05Rik 1110037N09Rik 1500016L11Rik 1500040F11Rik 1700006D24Rik 1700019I23Rik 1810015M01Rik 1810020E01Rik 2310010G13Rik 2310042N02Rik 2410043F08Rik 2410170E21Rik 2810422M04Rik 4633402N23Rik 4930418P06Rik 4930457P18Rik 5330414D10Rik 5730405M13Rik 5730466P16Rik 6030457N17Rik 8430417G17Rik 9430059P22Rik AI225782 AI256711 AW550801 Abcb6 Abcc2 Abcg2 Acat1 Ace Acox2 Ac…
132	V$CREB_Q2: cAMP-response element-binding protein	254	254	2293	1204	12420	-2.5	0.0	3.29	1.51	1110015E22Rik 1300010K09Rik 1300012D20Rik 1500016L11Rik 1700009P13Rik 1810045K07Rik 2010005O13Rik 2310001N14Rik 2310032D16Rik 2310061G07Rik 2410018G23Rik 2610205H19Rik 2700050P07Rik 2810422M04Rik 2900027G03Rik 4930457P18Rik 5033425B17Rik 5730405M13Rik 5830461H18Rik 9430077D24Rik AI225782 AI481750 AJ430384 AW550801 Aass Acrbp Adpn Adssl1 Akr1d1 Alas1 Aldh1a3 Aldh1b1 Aldh3a2 Aldh6a1 Aldh7a1 Ap3s1 A…
133	V$CDP_01: cut-like homeodomain protein	13	13	2534	133	13491	-2.52	0.0	0.01	0.0	Aldrl6 Ankra2 BC027309 Cdr2 Cntnap2 Cyp2c39 D7Ertd462e Ehd3 Mrpl19 Rpl21 Sdha Sepx1 Sult1b1
134	V$EVI1_02: ectopic viral integration site 1 encoded factor	46	46	2501	341	13283	-2.52	0.0	0.01	0.0	1200016B17Rik 1810012H11Rik 2900027G03Rik 9330161F08Rik Adcy4 Akr1d1 Atp5c1 Atp6v1b1 Csf3r Dedd Dhrs4 Dnajc5 Dock9 Echdc1 Ehd3 Emcn Gstz1 Khdrbs2 Kifc3 Mcam Ms4a4c Ms4a4d Mug1 Myom1 Myt1 Ncoa6 Npas2 Pgf Prkar1a Rabgap1 Rpl21 Scin Sec13l1 Slc25a13 Slc25a5 Slc37a3 Slc5a8 Slc9a3r2 Snrk Sos2 Spink4 Spp2 Tpk1 Trim21 Wbscr14 Zfp282
135	V$AMEF2_Q6: myocyte enhancer factor	240	240	2307	1442	12182	-2.56	0.0	0.04	0.0	1500031H04Rik 2310043K02Rik 2410011G03Rik 2410043F08Rik 2810422M04Rik A2bp1 Aadac Abcb11 Abcb4 Acad8 Ace2 Acox1 Adamts8 Afp Agr2 Agtr2 Ak1 Aldh7a1 Ank3 Ankmy2 Anxa13 Ap4s1 Aqp4 Asb12 B3galt2 BC005471 BC011487 BC019943 BC021608 Baiap2l1 Bbox1 Bcar3 Bcl2l14 Bdkrb1 Brp44l Cables1 Cabp5 Calcrl Car2 Casq1 Ccl28 Ccr5 Cd1d1 Cfc1 Cidec Ckb Ckm Ckmt2 Cldn18 Cldn2 Clec1b Cmya1 Col10a1 Col13a1 Col19a1 Cox7c…
136	V$FREAC2_01: Fork head RElated ACtivator-2	139	139	2408	878	12746	-2.56	0.0	0.03	0.0	1110030K22Rik 1300010A20Rik 1700009P13Rik 1810018L02Rik 2310061B02Rik 9330161F08Rik Ace2 Acvr1b Acy3 Agtrl1 Akr1b7 Apobec2 Arl5 Atp5f1 Atp6v1b1 BC005471 BC012256 BC017133 BC019731 BC051244 Bche Brp44l Butr1 Car1 Ccl27 Cd59a Cd83 Chga Cidea Cldn23 Cntn6 Col19a1 Comp Copb1 Cox7a2 Cpn1 Cps1 Cspg3 Cyp2c39 Cyp3a16 Dkk1 Dsip1 Dusp6 Efna1 Ell2 Elovl6 Eltd1 Epn3 Etfa Fabp7 Fgb Flcn Frzb Gca Gm323 Golga5 …
137	V$COREBINDINGFACTOR_Q6	799	799	1748	4480	9144	-2.56	0.0	0.07	0.0	0710001E13Rik 1110007C05Rik 1110030H18Rik 1190003K14Rik 1200009B18Rik 1300010A20Rik 1300012D20Rik 1300013B24Rik 1500040F11Rik 1600020H07Rik 1700006D24Rik 1700007D05Rik 1700009P13Rik 1700019I23Rik 1810015M01Rik 1810043M15Rik 1810055D05Rik 2010005A06Rik 2010005O13Rik 2010308M01Rik 2310001N14Rik 2310010G13Rik 2310032D16Rik 2310056K19Rik 2310061G07Rik 2410001H17Rik 2610022K04Rik 2810038K19Rik 2810422…
138	V$HP1SITEFACTOR_Q6	590	590	1957	3352	10272	-2.56	0.0	0.06	0.0	1110013G13Rik 1110015E22Rik 1110035L05Rik 1110037N09Rik 1190003K14Rik 1200009B18Rik 1300012D20Rik 1300013B24Rik 1500006O09Rik 1810015M01Rik 1810045K07Rik 2010308M01Rik 2310010G13Rik 2310043K02Rik 2310056K19Rik 2410018G23Rik 2410170E21Rik 2810038K19Rik 2810422M04Rik 2810439K08Rik 3110005O21Rik 4930418P06Rik 6030446I19Rik 9130427A09Rik A2bp1 AI839562 AV071179 Aadac Aatk Abcd3 Abpb Acadl Acas2l Acat…
139	V$AHRARNT_01: aryl hydrocarbon receptor:Arnt heterodimers	182	182	2365	840	12784	-2.6	0.0	3.33	1.54	1300010A20Rik 1500031H04Rik 1500034J20Rik 1810020E01Rik 2010005O13Rik 2310001H13Rik 2310043K02Rik 5033425B17Rik 5730405M13Rik Acad8 Acat1 Acvr2 Adipor2 Aldh1b1 Aldh3a2 Alg5 Aqp5 Asah2 Atp1b4 Atp2a2 Atp5k Atxn7l3 BC023814 BC027127 BC051244 Bag5 Bcl2l2 Bhmt2 Blvra C1qdc1 C730036B14Rik Cables1 Calm3 Capn5 Car5b Cav3 Ccl19 Ccl28 Cd83 Cdo1 Cfi Chi3l1 Chrm1 Cirbp Ckmt1 Cldn7 Cox6a1 Cox6b2 Cpne6 Csf2rb1…
140	V$ELK1_01: Elk-1	692	692	1855	3507	10117	-2.6	0.0	2.67	1.17	0610042I15Rik 1110007C05Rik 1110015E22Rik 1110030H18Rik 1110030K22Rik 1110037N09Rik 1200009B18Rik 1300010K09Rik 1700006D24Rik 1810018L02Rik 1810020E01Rik 2310010G13Rik 2310042N02Rik 2610022K04Rik 2610205H19Rik 2610511E22Rik 2700050P07Rik 2810038K19Rik 4933424N09Rik 5033425B17Rik 5730439E10Rik 9130427A09Rik 9430077D24Rik A230102I05Rik A330096I21Rik AF067063 AI225782 AI256711 Aadac Abcd3 Abpa Abpb …
141	V$STAF_02: Se-Cys tRNA gene transcription activating factor	461	461	2086	2292	11332	-2.66	0.0	2.78	1.23	1110030H18Rik 1300013B24Rik 1300017K07Rik 1500001H12Rik 1500016L11Rik 1700006D24Rik 1700009P13Rik 1810043M15Rik 2010110M21Rik 2310042N02Rik 2410170E21Rik 2600017H08Rik 2610022K04Rik 2700050P07Rik 5033425B17Rik 5730405M13Rik 5730439E10Rik 5730466P16Rik 6030446I19Rik A230102I05Rik AI225782 AI481750 AU040576 AV071179 AW550801 Aadac Aatk Abca8a Abcb4 Abcb6 Abcd3 Abcg5 Acadsb Acadvl Accn1 Aco1 Acox2 A…
142	V$DEC_Q1	1824	1824	723	9563	4061	-2.66	0.0	2.56	1.11	0610006O14Rik 0610042I15Rik 1110007C05Rik 1110015E22Rik 1110030H18Rik 1110035L05Rik 1110037N09Rik 1200009B18Rik 1200016B17Rik 1300010K09Rik 1300013B24Rik 1300017K07Rik 1500001H12Rik 1500006O09Rik 1500016L11Rik 1500031H04Rik 1500040F11Rik 1600020H07Rik 1700007D05Rik 1700009P13Rik 1700019I23Rik 1700051E09Rik 1810012H11Rik 1810015M01Rik 1810017F10Rik 1810018L02Rik 1810020E01Rik 1810029C22Rik 1810055…
143	V$TGIF_01: TGIF (5'TG3' interacting factor)	670	670	1877	3775	9849	-2.67	0.0	0.07	0.0	0610042I15Rik 1110007C05Rik 1110013G13Rik 1110015E22Rik 1110030K22Rik 1110035L05Rik 1200009B18Rik 1300010A20Rik 1300017K07Rik 1500034J20Rik 1700019I23Rik 1810045K07Rik 1810045K17Rik 1810055D05Rik 2210403N09Rik 2310056K19Rik 2310067G05Rik 2700050P07Rik 2810004N20Rik 2810038K19Rik 2900027G03Rik 3300001H21Rik 4930418P06Rik 5033425B17Rik 5530601I19Rik 5730439E10Rik 6030457N17Rik 9330161F08Rik 9430059…
144	V$MTATA_B: Muscle TATA box	1187	1187	1360	6550	7074	-2.69	0.0	0.09	0.0	0610042I15Rik 0710001E13Rik 1110013G13Rik 1110030H18Rik 1110037N09Rik 1190003K14Rik 1200009B18Rik 1300013B24Rik 1300017K07Rik 1500006O09Rik 1500031H04Rik 1500034J20Rik 1600020H07Rik 1700009P13Rik 1810012H11Rik 1810018L02Rik 1810029C22Rik 1810055D05Rik 2010002A20Rik 2010110M21Rik 2310004N11Rik 2310010G13Rik 2310032D16Rik 2310042N02Rik 2310043K02Rik 2310056K19Rik 2310067G05Rik 2410001H17Rik 2410011…
145	V$CREB_Q4_01	772	772	1775	3940	9684	-2.7	0.0	2.5	1.07	0610006O14Rik 0610042I15Rik 1110007C05Rik 1110013G13Rik 1110015E22Rik 1200016B17Rik 1300010K09Rik 1300012D20Rik 1500016L11Rik 1600020H07Rik 1700009P13Rik 1700051E09Rik 1810012H11Rik 1810015M01Rik 1810018L02Rik 1810045K07Rik 1810045K17Rik 2010005A06Rik 2010005O13Rik 2010110M21Rik 2310001N14Rik 2310032D16Rik 2310042N02Rik 2310061B02Rik 2410001H17Rik 2410011G03Rik 2410018G23Rik 2610022K04Rik 2700050…
146	V$E2F_Q4_01	510	510	2037	2556	11068	-2.74	0.0	2.63	1.15	0610007A15Rik 0610042I15Rik 0710001E13Rik 1110007C05Rik 1200016B17Rik 1500001H12Rik 1500016L11Rik 1500031H04Rik 1500034J20Rik 1500040F11Rik 1700009P13Rik 1810012H11Rik 1810015M01Rik 1810043M15Rik 1810045K07Rik 1810055D05Rik 2010005O13Rik 2310043K02Rik 2610022K04Rik 2810038K19Rik 2810484M10Rik 5730439E10Rik 5730466P16Rik 6030457N17Rik 9330161F08Rik 9430059P22Rik AW550801 Acat1 Accn1 Ace2 Aco2 Acrb…
147	V$CREBP1CJUN_01: CRE-binding protein 1:c-Jun heterodimer	83	83	2464	551	13073	-2.8	0.0	0.02	0.0	1300012D20Rik 1500016L11Rik 1810045K07Rik 2310032D16Rik 5033425B17Rik 5830461H18Rik 9430077D24Rik AI481750 AJ430384 Acox1 Adcy8 Adora2a Adpn Aldh7a1 Atp5d B3galt2 BC018371 CRAD-L Clasp2 Cldn7 Cpn1 Cxcl16 D10Bwg0791e Dio2 Dvl1 Fau Flcn Flt3 Foxd3 Gosr2 Gpr89 Hlf Hs3st3a1 Ifih1 Kcna5 Kifc3 Klkb1 Lmcd1 Lzp-s Mapk13 Mcam Mdh2 Nap1l3 Napa Ndnl2 Ndufb2 Neurod6 Ngb Nktr Nr4a2 Ormdl3 Osbpl1a Padi1 Pcsk1 …
148	V$E2_Q6_01	170	170	2377	786	12838	-2.8	0.0	3.14	1.43	1110013G13Rik 1500001H12Rik 1810055D05Rik 2610205H19Rik 4933409D10Rik 5830461H18Rik Aadat Aco2 Acp5 Acrbp Adamts8 Adcy4 Adra2c Adssl1 Ak1 Akr1c6 Alas2 Anapc13 Ankmy2 Apobec2 Aqp5 Arhgdig Art3 Asah2 Atp5f1 Atp5l Atp6v1b1 BC005471 BC012256 BC020184 BC021608 BC021891 BC021917 BC054822 Bmyc Capn9 Car1 Ccbp2 Ccr6 Ckmt1 Ckmt2 Cldn7 Col9a1 Col9a2 Cox6b1 Cox6b2 Crabp2 Crybb1 Cybb Cyp27a1 Dcps Ddx5 Dfy Dh…
149	V$MAF_Q6	89	89	2458	379	13245	-2.8	0.0	3.49	1.63	1110013G13Rik 5330414D10Rik Acadvl Acp5 Adamts4 Apoc3 BC018465 BC024955 Baiap1 Bche Calm4 Cdc42ep4 Ces3 Chad Chrdl1 Ckm Clec2h Ctsw Cxcl14 Cyp2a12 Cyp2b19 Cyp2j6 Cyp3a13 D11Ertd99e Dhrs1 Ednrb Elovl6 Fabp4 Fga Folr2 Gabrp Galnt3 Gbas Gorasp2 Grim19 Gyg1 Heyl Hpgd Hps4 Hrasls3 Idh3a Il1f8 Kcne1l Kcnk5 Kera Klk11 Klk13 Klk16 Kras Lad1 Lrdd Ltc4s Lu Map2k4 Mmp15 Ms4a6b Ms4a6c Nap1l3 Nek9 Ngfa Nnat P…
150	V$TANTIGEN_B: Major T-antigen binding sites	306	306	2241	1490	12134	-2.81	0.0	2.8	1.23	1110030H18Rik 1300017K07Rik 1500006O09Rik 1700009P13Rik 2010110M21Rik 2310004N11Rik 2310010G13Rik 2310042N02Rik 2410043F08Rik 2600017H08Rik 2700050P07Rik 3110005O21Rik 4633402N23Rik 4933409D10Rik 5730466P16Rik 6030457N17Rik AI481750 AU040576 AU041707 Abcb4 Abcc2 Acadvl Adcy6 Adn Aes Agmat Akap12 Aldh7a1 Aoc3 Ap1m2 Apoa1bp Apoc3 Apoc4 Apof Arbp Arf1 Arrdc1 Asl Atp5c1 Atp5d Atp5g1 Atp9a Avp BC00547…
151	V$BARBIE_01: barbiturate-inducible element	1305	1305	1242	6795	6829	-2.82	0.0	2.23	0.87	0610006O14Rik 0710001E13Rik 1110007C05Rik 1110015E22Rik 1110030H18Rik 1110030K22Rik 1110037N09Rik 1190003K14Rik 1200009B18Rik 1200016B17Rik 1300013B24Rik 1300017K07Rik 1500016L11Rik 1500031H04Rik 1500034J20Rik 1500040F11Rik 1700006D24Rik 1700007D05Rik 1700051E09Rik 1810012H11Rik 1810017F10Rik 1810029C22Rik 1810045K07Rik 2010002A20Rik 2010005O13Rik 2010308M01Rik 2310001N14Rik 2310042N02Rik 2310043…
152	V$CHOP_01: heterodimers of CHOP and C/EBPalpha	701	701	1846	3927	9697	-2.83	0.0	0.09	0.0	0610042I15Rik 0710001E13Rik 1110013G13Rik 1110030K22Rik 1190003K14Rik 1200009B18Rik 1300010K09Rik 1300012D20Rik 1500006O09Rik 1700009P13Rik 1810015M01Rik 1810018L02Rik 2010002A20Rik 2010321J07Rik 2310032D16Rik 2310043K02Rik 2310061B02Rik 2410011G03Rik 2610205H19Rik 2700050P07Rik 2810484M10Rik 2900027G03Rik 4933424N09Rik 5330414D10Rik 5730466P16Rik 6030446I19Rik 9130427A09Rik 9430077D24Rik A230102…
153	V$BACH1_01: BTB and CNC homolog 1	26	26	2521	212	13412	-2.86	0.0	0.01	0.0	AI604832 Acadsb Acox2 Anxa10 Apcs BC004853 Bcl2l14 Cabp5 Calcrl Dhrs2 Epha1 G6pc Hap1 Il1f8 Ldb3 Ms4a11 Ms4a6d Ndnl2 Neu2 Nr1i3 Nrarp Rgs2 Strbp Sucnr1 Sycp3 U46068
154	V$AP4_01: activator protein 4	242	242	2305	1160	12464	-2.86	0.0	2.86	1.26	1300010A20Rik 1500040F11Rik 1810043M15Rik 2810038K19Rik 9430059P22Rik AF067063 AI481750 Abcg5 Abhd3 Acad8 Ace2 Acp5 Adamts10 Adamts4 Adcy4 Adcy8 Aes Akr1d1 Alox12b Angptl3 Apcs Apoa5 Apobec2 Arhgdig Armcx1 Ass1 Atp4b Atpaf2 BC004728 BC012256 BC014699 BC018371 BC020184 BC021381 BC027309 BC051244 Baiap2l1 Bckdhb Bdkrb1 Cenpb Chst4 Clcnkb Cldn11 Cmklr1 Col12a1 Col15a1 Col1a1 Col4a4 Col7a1 Comp Copg …
155	V$E2F4DP2_01: E2F-4:DP-2 heterodimer	267	267	2280	1574	12050	-2.86	0.0	0.06	0.0	1110015E22Rik 1300013B24Rik 1700009P13Rik 1810055D05Rik 2410043F08Rik 4933424N09Rik 5530601I19Rik 9430059P22Rik AW550801 Aco2 Acvr2 Adamts10 Adcy8 Adh1 Agc1 Aldh6a1 Anxa10 Ap1m2 Asb13 Ass1 Atp1b1 Atp5d Atp5g1 Atp5g2 Atp5h Atp5j2 Atp5k Atxn7l3 BC003965 BC004853 BC014685 BC017133 BC019755 BC023814 BC024806 BC024997 BC027072 BC031407 Baiap1 Baiap2 Bcmo1 Blvra Bpnt1 Brp44l C730036B14Rik Calml3 Car2 C…
156	V$HNF1_01: hepatic nuclear factor 1	433	433	2114	2474	11150	-2.91	0.0	0.08	0.0	0610007A15Rik 0610042I15Rik 0710001E13Rik 1110013G13Rik 1300012D20Rik 1500016L11Rik 1600020H07Rik 1810012H11Rik 1810018L02Rik 1810043M15Rik 2010002A20Rik 2010321J07Rik 2310042N02Rik 2310061B02Rik 2410043F08Rik 2610022K04Rik 2700050P07Rik 2810004N20Rik 2810484M10Rik 3300001H21Rik 6030457N17Rik 9130427A09Rik AI256711 AV071179 Abcb11 Abcd3 Abcg2 Abhd3 Acadl Acat1 Ace2 Adamts10 Adpn Afp Akap12 Akr1c6…
157	V$XBP1_01: X-box-binding protein 1	206	206	2341	1236	12388	-2.91	0.0	0.05	0.0	0610006O14Rik 1110007C05Rik 1110013G13Rik 1300010K09Rik 1500040F11Rik 1600020H07Rik 1700019I23Rik 1810029C22Rik 2900027G03Rik 4633402N23Rik 5730405M13Rik 5730439E10Rik AU041707 Aco2 Acox1 Adam1b Adh1 Aloxe3 Ankra2 Aox3 Ap3s1 Arl4 Armcx1 Armcx2 Armcx3 Atp1a1 Atp2a2 Atp9a BC003965 BC021381 BC051244 Baat Bhlhb5 Bmyc C1ql3 C6 Car6 Casq2 Cast1 Ccr6 Ccrl2 Cdc42ep4 Cetn1 Cfl2 Cish Clec1b Cln3 Cmya1 Copb…
158	V$CREBATF_Q6	763	763	1784	3916	9708	-2.94	0.0	2.19	0.85	0610006O14Rik 0610042I15Rik 1110007C05Rik 1110013G13Rik 1110015E22Rik 1200016B17Rik 1300010K09Rik 1300012D20Rik 1500016L11Rik 1500031H04Rik 1600020H07Rik 1700009P13Rik 1810012H11Rik 1810015M01Rik 1810018L02Rik 1810045K07Rik 1810045K17Rik 2010005A06Rik 2010005O13Rik 2010110M21Rik 2310001N14Rik 2310032D16Rik 2310042N02Rik 2310061B02Rik 2310061G07Rik 2410001H17Rik 2410018G23Rik 2600017H08Rik 2610022…
159	V$E2F1_Q4: E2F-1	752	752	1795	3858	9766	-2.95	0.0	2.19	0.85	0610007A15Rik 0610042I15Rik 0710001E13Rik 1110030H18Rik 1500006O09Rik 1500034J20Rik 1500040F11Rik 1700009P13Rik 1810012H11Rik 1810015M01Rik 1810017F10Rik 1810043M15Rik 1810045K07Rik 1810045K17Rik 1810055D05Rik 2310001H13Rik 2310010G13Rik 2310043K02Rik 2410018G23Rik 2610205H19Rik 2810038K19Rik 2810422M04Rik 2810484M10Rik 5033425B17Rik 5530601I19Rik 5730405M13Rik 5730439E10Rik 5830461H18Rik 6030457…
160	V$PTF1BETA_Q6	227	227	2320	1088	12536	-2.98	0.0	2.75	1.22	1190003K14Rik 1300010A20Rik 1700006D24Rik 1810015M01Rik 2010005A06Rik 2410043F08Rik 4933424N09Rik 9430077D24Rik AI225782 Abcc9 Acvr2 Adam1b Adamts4 Adh4 Agtr2 Alas2 Anpep Anxa10 Anxa9 Apbb3 Apoc2 Arl4 Arrdc4 Art5 Atp1b4 Avp BC003277 BC004004 BC024997 BC026432 BC031407 Bcl2l14 Bcl2l2 Bclaf1 Bfsp1 Brp44l C1qg C1qtnf4 Ccbl2 Ccr1 Cdc23 Cdk2ap1 Cdr2 Cetn1 Chst4 Clcn4-2 Cntnap2 Col5a1 Cops6 Cox6c Cox8b…
161	V$NRF2_Q4: heterodimer containing Nrf2	693	693	1854	3551	10073	-3.02	0.0	2.13	0.81	0610007A15Rik 1110007C05Rik 1110015E22Rik 1110035L05Rik 1110037N09Rik 1190003K14Rik 1300010K09Rik 1600020H07Rik 1700007D05Rik 1700009P13Rik 1700019I23Rik 1810017F10Rik 1810018L02Rik 1810029C22Rik 2010002A20Rik 2310001N14Rik 2310010G13Rik 2310042N02Rik 2310043K02Rik 2310067G05Rik 2410018G23Rik 2610205H19Rik 2810422M04Rik 2810484M10Rik 2900027G03Rik 3110005O21Rik 3300001H21Rik 5330414D10Rik 5730439…
162	V$GRE_C: Glucocorticoid response element	110	110	2437	490	13134	-3.03	0.0	3.09	1.41	1700007D05Rik 2600017H08Rik 2810004N20Rik 3300001H21Rik 8430417G17Rik Abcg5 Acp5 Anxa10 Apbb3 Atp6v1f BC009118 BC011467 BC014699 BC024955 BC051244 BC054822 Bcar3 Bclaf1 C1qb C8b Cap2 Car5b Ccr5 Cdh16 Cidea Clasp2 Cldn10 Col4a1 Cry2 Cyb561 Cyp2e1 Dbpht1 Dlat Dnajc5 Elac1 Elovl7 Epm2aip1 Ermap F13b Fbxo21 Fem1a Fmo1 Gata5 Gca Gimap4 Gmfg Hsd17b4 Icam2 Ier3ip1 Il7r Irx1 Klk11 Klk21 Klk5 Klk8 Klrd1 L…
163	V$CREB_02: cAMP-responsive element binding protein	292	292	2255	1430	12194	-3.03	0.0	2.54	1.1	0610006O14Rik 1110013G13Rik 1200016B17Rik 1300010K09Rik 1300012D20Rik 1810012H11Rik 1810045K17Rik 2010005A06Rik 2010005O13Rik 2010110M21Rik 2310042N02Rik 2310061B02Rik 2310061G07Rik 2410011G03Rik 2410018G23Rik 2700050P07Rik 2810038K19Rik 2810422M04Rik 4732429I09Rik 4930457P18Rik 5730405M13Rik 5730466P16Rik 5830461H18Rik 9430077D24Rik AI225782 AI481750 AI604832 AJ430384 AU041707 Aco2 Actn4 Adora2a…
164	V$BACH2_01: BTB and CNC homolog 2	1711	1711	836	9308	4316	-3.04	0.0	0.13	0.0	0610007A15Rik 0710001E13Rik 1110013G13Rik 1110015E22Rik 1110030H18Rik 1110030K22Rik 1110035L05Rik 1110037N09Rik 1190003K14Rik 1200016B17Rik 1300010K09Rik 1300012D20Rik 1300013B24Rik 1500006O09Rik 1500031H04Rik 1500034J20Rik 1500040F11Rik 1700006D24Rik 1700007D05Rik 1700009P13Rik 1810012H11Rik 1810017F10Rik 1810020E01Rik 1810029C22Rik 1810043M15Rik 1810045K07Rik 1810045K17Rik 1810055D05Rik 2010002…
165	V$LHX3_01: LIM homeobox transcription factor 3	184	184	2363	1107	12517	-3.06	0.0	0.06	0.0	0710001E13Rik 1300017K07Rik 1600020H07Rik 2010002A20Rik 2210403N09Rik 2310061G07Rik 3300001H21Rik 6030457N17Rik 9130427A09Rik AF067063 Abcb11 Abcc9 Abhd3 Acvr2 Acyp2 Adamts15 Adcy6 Alas2 Aldrl6 Aqp4 Arl6ip4 Armcx1 Art2a Atp5d Avpr1a B830009D23Rik BC021608 BC024868 BC027127 Baiap2 Bcar3 Bhlhb5 Btbd1 Btbd3 Butr1 Bzrpl1 C6 Cables1 Calcrl Car1 Ccr5 Cd163 Cd83 Cdipt Cetn1 Cirbp Cml2 Copz1 Cpb1 Creb3l3…
166	V$ATF1_Q6	177	177	2370	833	12791	-3.06	0.0	2.79	1.23	1300012D20Rik 1600020H07Rik 1810045K07Rik 5033425B17Rik 5830461H18Rik 9430077D24Rik AJ430384 AW550801 Accn1 Acox1 Actr10 Adcy8 Akr1d1 Aldh7a1 Amn Ankra2 Apbb3 Apoa2 Aqp2 Arl4 Arl6ip4 Art5 Atp5d BC005471 BC005624 BC013529 BC016235 BC023814 Baiap1 Bnipl Bpnt1 Bteb1 Ccr6 Cd83 Cd84 Cdc37l1 Chga Chpt1 Cilp2 Clasp2 Cldn7 Clk1 Cln3 Corin Cox6b1 D10Bwg0791e D12Ertd771e D1Bwg0491e D8Ertd594e D9Wsu20e Ddx5…
167	V$NRF1_Q6	142	142	2405	654	12970	-3.07	0.0	2.89	1.26	0610006O14Rik 0610042I15Rik 1300010K09Rik 1500016L11Rik 1700006D24Rik 2810439K08Rik 4732429I09Rik 4930457P18Rik 5330414D10Rik 5830461H18Rik 6030457N17Rik 9430059P22Rik AI225782 Abcb10 Abcd3 Acadm Adssl1 Alas1 Apbb3 Apoa1bp Apobec2 Atp1a1 Atp5c1 Atp5g2 Atp5l Atp6v1d Atpaf2 BC023814 BC024868 Baiap1 Bpnt1 Calm3 Capn5 Car7 Caskin2 Catna2 Clpx Cnp1 Cog6 Cox6a1 Cox6c Cpeb2 Csf3r Cspg3 D7Ertd462e D9Wsu2…
168	V$RREB1_01: Ras-responsive element binding protein 1	231	231	2316	1114	12510	-3.08	0.0	2.61	1.15	1110035L05Rik 1190003K14Rik 1200016B17Rik 2410018G23Rik 2810038K19Rik 4732429I09Rik AU040576 Aadat Abpb Accn1 Aco2 Actr10 Acyp2 Adcy8 Adra2c Agmat Agr2 Alas2 Apbb3 Apof Aqp5 Aqp7 Arhgap8 Arrdc4 Asgr2 Atp1b1 B3galt2 B4galt6 BC013481 BC014699 BC016201 BC016235 BC021608 BC024868 BC024955 BC027127 BC027309 BC031407 Baiap1 Blvrb C1qg Camp Capn5 Casq2 Cd59a Cdc37l1 Chi3l1 Chx10 Cilp2 Cldn3 Clk1 Col12a1…
169	V$YY1_02: Yin and Yang 1	246	246	2301	1445	12179	-3.09	0.0	0.07	0.0	0710001E13Rik 1200016B17Rik 1500034J20Rik 1700006D24Rik 2310042N02Rik 3300001H21Rik 5530601I19Rik 5730405M13Rik 9430077D24Rik AW550801 Acadm Acadvl Acas2l Acyp2 Adamts7 Adck4 Aldh1b1 Amn Ap4s1 Apoc2 Apoc3 Armcx2 Arrdc1 Atp5b Atp5e Atp5f1 Atp5h Atpaf2 BC013481 BC018285 BC020002 BC054822 Baat Baiap2l1 Bhmt2 Blmh Bnipl Bteb1 Cabp5 Cabyr Camk2b Capn3 Cav3 Ccr6 Cdc23 Centd2 Chad Ckb Cml4 Cnot3 Col11a1…
170	V$SRF_Q4	223	223	2324	1073	12551	-3.09	0.0	2.62	1.15	0610007A15Rik 1110030H18Rik 1500001H12Rik 1500016L11Rik 1810020E01Rik 1810045K07Rik 2010005O13Rik 2310001N14Rik 2610511E22Rik 2810038K19Rik 2810422M04Rik 2900027G03Rik 9330161F08Rik A230102I05Rik AJ430384 Aatk Abcc9 Actg1 Ak1 Amy1 Anapc13 Anpep Apoa2 Aqp2 Aqp7 Arf1 Arhgap8 Arhgdig Arl4 Armcx3 Asb13 Asb6 Aspa Atp4b Atp5a1 Atp5e Atp6v1d Atp6v1f Atrx B4galt6 BC025458 Bloc1s1 Blvrb Brp44l Btbd3 C1qb …
171	V$E47_02: E47	389	389	2158	1946	11678	-3.11	0.0	2.28	0.91	1300010A20Rik 1300010K09Rik 1300017K07Rik 1500031H04Rik 1500040F11Rik 1700009P13Rik 2010005A06Rik 2010005O13Rik 2310043K02Rik 2610022K04Rik 2610205H19Rik 2700050P07Rik 2810439K08Rik 2810484M10Rik 3110005O21Rik 3300001H21Rik 4930418P06Rik 4930457P18Rik 5033425B17Rik 5530601I19Rik 5730439E10Rik 6030457N17Rik 9430059P22Rik A330096I21Rik Abcb6 Abcd3 Abpb Accn1 Ace Acp5 Actn2 Adipor2 Admr Adn Adssl1 A…
172	V$ELF1_Q6	1180	1180	1367	6459	7165	-3.11	0.0	0.17	0.0	0610006O14Rik 0610042I15Rik 1110030K22Rik 1110037N09Rik 1300010A20Rik 1300010K09Rik 1300012D20Rik 1300013B24Rik 1500034J20Rik 1700006D24Rik 1700007D05Rik 1700051E09Rik 1810017F10Rik 1810018L02Rik 1810020E01Rik 1810029C22Rik 1810045K07Rik 1810045K17Rik 2010110M21Rik 2010308M01Rik 2210403N09Rik 2310004N11Rik 2310032D16Rik 2310042N02Rik 2410043F08Rik 2410170E21Rik 2600017H08Rik 2610022K04Rik 2610205…
173	V$AHR_Q5: aryl hydrocarbon / dioxin receptor	324	324	2223	1603	12021	-3.12	0.0	2.38	0.98	0710001E13Rik 1300010A20Rik 1300010K09Rik 1500006O09Rik 1500034J20Rik 1810015M01Rik 1810045K07Rik 2310001H13Rik 2310043K02Rik 2410018G23Rik 2700050P07Rik 2810038K19Rik 2810439K08Rik 4930418P06Rik 5033425B17Rik 5330414D10Rik 6030446I19Rik 9130427A09Rik AI225782 AI481750 AW550801 Abcb6 Abcc9 Acad8 Acadvl Acat1 Actg1 Acvr2 Adcy6 Aldh1b1 Aldh3a2 Alg5 Alpk3 Amn Anxa9 Ap4s1 Apbb3 Arbp Asah2 Atp2a2 Atp5…
174	V$TCF4_Q5	2000	2000	547	10839	2785	-3.12	0.0	0.12	0.0	0610006O14Rik 0610042I15Rik 0710001E13Rik 1110013G13Rik 1110015E22Rik 1110030H18Rik 1110030K22Rik 1110035L05Rik 1110037N09Rik 1200009B18Rik 1200016B17Rik 1300010A20Rik 1300010K09Rik 1300012D20Rik 1300013B24Rik 1300017K07Rik 1500001H12Rik 1500006O09Rik 1500031H04Rik 1500034J20Rik 1500040F11Rik 1600020H07Rik 1700006D24Rik 1700007D05Rik 1700009P13Rik 1700019I23Rik 1700051E09Rik 1810015M01Rik 1810017…
175	V$AR_03: is recognized by androgen reseptor	62	62	2485	255	13369	-3.15	0.0	3.26	1.5	1110035L05Rik 1700007D05Rik 2810004N20Rik 8430417G17Rik Abcg5 Anxa10 Apoh Atp6v1f BC024868 BC054822 C1qb Cap2 Capn9 Cry2 Ctdspl Defcr3 Dlat Dnajc5 Dsip1 Elac1 Gmpr Hemgn Hsd17b4 Ibsp Ier3ip1 Immt Kcnk1 Kcnq2 Lcn2 Mgea6 Mybbp1a Myh14 Myom1 Neu2 Nrap P2ry1 Pdrg1 Peci Pip Plekha7 Ppfia4 Ppp3r1 Psma5 Ptgds Pycard Qprt Rab3d Rpl37a S100a9 Scp2 Scrn2 Serpinf2 Sitpec Skiip Slc16a8 Sprr2d Stk39 Sult1a1 T…
176	V$NFKAPPAB65_01: NF-kappaB (p65)	131	131	2416	809	12815	-3.15	0.0	0.05	0.0	1300013B24Rik 1500001H12Rik 4933409D10Rik 8430417G17Rik 9130427A09Rik AV071179 Aadac Adam1b Adamts7 Adra2c Alas2 Aldh1b1 Amy1 Aoc3 Armcx3 Asb8 Atp5g2 BC021917 Bhlhb5 Capn3 Catns Ccbl2 Cd38 Cfl2 Chrm1 Cited4 Col15a1 Cpxm1 Csad Cyp2e1 Dbi Dcx Decr2 Dnase1l3 Dpp6 Dusp6 Echdc1 Ell2 Ephx2 Fau Fgr Foxi1 Galntl1 Gcdh Gcnt1 Gfi1b Gmfg Gosr2 Gstm4 Hemk1 Hoxd3 Ica1 Ifnb1 Igf2r Il1rl2 Itgb3 Itm2b Kcnmb4 Khd…
177	V$STAT_01: signal transducers and activators of transcription	460	460	2087	2597	11027	-3.16	0.0	0.12	0.0	0610007A15Rik 1200009B18Rik 1300010A20Rik 1500040F11Rik 1700006D24Rik 1810043M15Rik 1810045K17Rik 2010002A20Rik 2010005A06Rik 2310032D16Rik 2310061G07Rik 2410011G03Rik 2410018G23Rik 2700050P07Rik 2810422M04Rik 5033425B17Rik 9330161F08Rik AI256711 AJ430384 AU041707 Abcb11 Acp5 Actn4 Actr10 Acvrl1 Adamts15 Adamts4 Adamts8 Adck4 Adora2a Agc1 Akp2 Alg5 Amy2 Ankrd24 Apcs Aqp4 Arf1 Arg1 Armcx2 Asah2 At…
178	V$NFY_Q6: nuclear factor Y (Y-box binding factor)	876	876	1671	4822	8802	-3.19	0.0	0.17	0.0	0610006O14Rik 1110030K22Rik 1110035L05Rik 1190003K14Rik 1200016B17Rik 1300010A20Rik 1300010K09Rik 1300012D20Rik 1300013B24Rik 1500031H04Rik 1500034J20Rik 1700007D05Rik 1700019I23Rik 1810012H11Rik 1810018L02Rik 1810020E01Rik 1810029C22Rik 1810043M15Rik 1810045K17Rik 2010308M01Rik 2010321J07Rik 2310032D16Rik 2310042N02Rik 2310043K02Rik 2310061G07Rik 2410018G23Rik 2600017H08Rik 2610205H19Rik 2810038…
179	V$ETS2_B: c-Ets-2 binding sites	679	679	1868	3768	9856	-3.2	0.0	0.16	0.0	0610006O14Rik 0610042I15Rik 1110030K22Rik 1300010K09Rik 1300013B24Rik 1500031H04Rik 1700006D24Rik 1700007D05Rik 1810055D05Rik 2310001H13Rik 2310010G13Rik 2310056K19Rik 2810038K19Rik 3300001H21Rik 4930418P06Rik 4933409D10Rik 6030446I19Rik 6030457N17Rik 9130427A09Rik 9330161F08Rik A230102I05Rik AF067063 AI256711 Aadat Aass Abca8a Abcb4 Abcg2 Abcg5 Abpa Acads Ace2 Acp5 Acrbp Actg1 Actn2 Acy3 Adamts1…
180	V$PAX_Q6	2452	2452	95	13019	605	-3.21	0.0	2.87	1.26	0610006O14Rik 0610007A15Rik 0610042I15Rik 1110007C05Rik 1110013G13Rik 1110015E22Rik 1110030H18Rik 1110030K22Rik 1110035L05Rik 1110037N09Rik 1190003K14Rik 1200009B18Rik 1200016B17Rik 1300010A20Rik 1300010K09Rik 1300012D20Rik 1300013B24Rik 1300017K07Rik 1500001H12Rik 1500006O09Rik 1500016L11Rik 1500031H04Rik 1500034J20Rik 1500040F11Rik 1600020H07Rik 1700006D24Rik 1700007D05Rik 1700009P13Rik 1700019…
181	V$CREL_01: c-Rel	1873	1873	674	9887	3737	-3.23	0.0	1.81	0.59	0610006O14Rik 0710001E13Rik 1110013G13Rik 1110015E22Rik 1110030H18Rik 1110030K22Rik 1110035L05Rik 1110037N09Rik 1190003K14Rik 1200016B17Rik 1300010A20Rik 1300010K09Rik 1300012D20Rik 1300013B24Rik 1300017K07Rik 1500001H12Rik 1500016L11Rik 1500031H04Rik 1500034J20Rik 1500040F11Rik 1600020H07Rik 1700006D24Rik 1700007D05Rik 1700009P13Rik 1700051E09Rik 1810012H11Rik 1810015M01Rik 1810017F10Rik 1810018…
182	V$CEBPDELTA_Q6	1868	1868	679	10121	3503	-3.24	0.0	0.17	0.0	0610006O14Rik 0710001E13Rik 1110013G13Rik 1110030K22Rik 1110037N09Rik 1190003K14Rik 1200009B18Rik 1200016B17Rik 1300010A20Rik 1300010K09Rik 1300012D20Rik 1300013B24Rik 1300017K07Rik 1500001H12Rik 1500006O09Rik 1500016L11Rik 1500031H04Rik 1500040F11Rik 1600020H07Rik 1700006D24Rik 1700007D05Rik 1700009P13Rik 1700051E09Rik 1810017F10Rik 1810018L02Rik 1810020E01Rik 1810029C22Rik 1810043M15Rik 1810045…
183	V$ATATA_B: Avian C-type TATA box	176	176	2371	1052	12572	-3.26	0.0	0.07	0.0	1300013B24Rik 1500034J20Rik 2700050P07Rik 2810004N20Rik AJ430384 Acadm Actg1 Acvr1b Adpn Akr1c6 Amy1 Apoa1bp Apoh Armcx1 Aspa Atp5g3 Atp6v1d B3galt2 BC011487 BC014685 BC016235 BC021608 Bckdhb Bdkrb1 Bhlhb5 Cabp5 Calcrl Cap2 Cd24a Centa2 Chi3l1 Chn1 Cidec Clec2h Cnih2 Col10a1 Col3a1 Col4a2 Cops6 Coq7 Cox7a2 Cpa3 Crot Cyp3a13 Cyp3a16 Cyp4a14 D5Bwg0860e Dach2 Dedd2 Dlat Dspg3 Eef1a1 Eif2b4 Eif4g2 El…
184	V$ETS1_B: c-ETS-1 binding site	1141	1141	1406	5979	7645	-3.26	0.0	1.59	0.49	0610006O14Rik 0610007A15Rik 0610042I15Rik 1110007C05Rik 1110013G13Rik 1110015E22Rik 1110030H18Rik 1190003K14Rik 1300010K09Rik 1300013B24Rik 1500031H04Rik 1700006D24Rik 1700007D05Rik 1700019I23Rik 1810018L02Rik 1810055D05Rik 2310001H13Rik 2310010G13Rik 2310056K19Rik 2310067G05Rik 2600017H08Rik 2610205H19Rik 2810038K19Rik 2900027G03Rik 3300001H21Rik 4732429I09Rik 4930418P06Rik 4933409D10Rik 5330414…
185	V$ZTA_Q2	825	825	1722	4288	9336	-3.27	0.0	1.68	0.51	0610006O14Rik 0710001E13Rik 1110013G13Rik 1110015E22Rik 1190003K14Rik 1200016B17Rik 1500031H04Rik 1700006D24Rik 1700007D05Rik 1700019I23Rik 1810017F10Rik 1810020E01Rik 1810029C22Rik 1810043M15Rik 1810045K07Rik 2010002A20Rik 2210403N09Rik 2310004N11Rik 2310042N02Rik 2310043K02Rik 2310061G07Rik 2310067G05Rik 2810422M04Rik 2900027G03Rik 3300001H21Rik 4930418P06Rik 5730405M13Rik 5730439E10Rik 5730466…
186	V$SREBP_Q3	841	841	1706	4377	9247	-3.29	0.0	1.64	0.49	0610007A15Rik 1110015E22Rik 1110030H18Rik 1110035L05Rik 1110037N09Rik 1190003K14Rik 1300010A20Rik 1300012D20Rik 1500016L11Rik 1500031H04Rik 1500040F11Rik 1700009P13Rik 1810017F10Rik 1810043M15Rik 1810045K07Rik 2010002A20Rik 2010005O13Rik 2010308M01Rik 2010321J07Rik 2310001N14Rik 2310042N02Rik 2310056K19Rik 2310061B02Rik 2610205H19Rik 2810004N20Rik 2810038K19Rik 2810439K08Rik 2810484M10Rik 3300001…
187	V$MEF2_02: myogenic MADS factor MEF-2	168	168	2379	1006	12618	-3.29	0.0	0.08	0.0	1500031H04Rik 1810012H11Rik 2310043K02Rik 2410011G03Rik 2700050P07Rik 4930467B06Rik A330096I21Rik AV071179 Aadat Abcc9 Abcg2 Acy3 Aig1 Alpk3 Amy2 Apobec2 Asb12 BC013481 BC017612 BC024868 BC027309 Barx2 Bnipl Brp44l C1qr1 Cabyr Calml3 Capn3 Casq1 Casq2 Cd24a Cd83 Cdr2 Cept1 Chn1 Cidea Cidec Ckb Ckm Ckmt2 Cldn11 Clec4a2 Col10a1 Col19a1 Cpn1 Cpt1b Csrp3 Ctsg Ctsk Cyb5 Cyp2c37 Cyp2c70 Cyp2j6 Cyp3a16 …
188	V$E2F1_Q3_01	720	720	1827	3731	9893	-3.3	0.0	1.68	0.51	0610007A15Rik 0610042I15Rik 1110007C05Rik 1110013G13Rik 1200009B18Rik 1300010K09Rik 1500001H12Rik 1500006O09Rik 1500031H04Rik 1500034J20Rik 1500040F11Rik 1700006D24Rik 1810017F10Rik 1810020E01Rik 1810055D05Rik 2010005O13Rik 2210403N09Rik 2310032D16Rik 2310043K02Rik 2410018G23Rik 2410170E21Rik 2610022K04Rik 2610205H19Rik 2610511E22Rik 4633402N23Rik 4930457P18Rik 4933424N09Rik 5033425B17Rik 5530601…
189	V$ATF_B: ATF binding site	65	65	2482	432	13192	-3.3	0.0	0.04	0.0	1110015E22Rik 1300012D20Rik 1500016L11Rik 1810045K07Rik 2310032D16Rik 5033425B17Rik 5830461H18Rik 9430077D24Rik AJ430384 Adcy8 Adpn Aldh7a1 CRAD-L Calm2 Clasp2 Cldn7 Cxcl16 D10Bwg0791e Dio2 Dvl1 Fau Flcn Foxd3 Gosr2 Hlf Hnrpa2b1 Homer1 Hs3st3a1 Kifc3 Lmcd1 Mcam Mdh2 Nap1l3 Napa Ndnl2 Ndufb2 Neurod6 Ormdl3 Osbpl1a Padi1 Pde7b Pdlim3 Pitx2 Polb Pop4 Ppargc1a Ppm1b Ppp2ca Prkar1a Prr3 Rab25 Rhoj Rnf…
190	V$CAAT_01: cellular and viral CCAAT box	1552	1552	995	8186	5438	-3.31	0.0	1.53	0.47	0610006O14Rik 0610042I15Rik 1110013G13Rik 1110030H18Rik 1110030K22Rik 1110035L05Rik 1110037N09Rik 1190003K14Rik 1200016B17Rik 1300010A20Rik 1300010K09Rik 1300012D20Rik 1300013B24Rik 1500001H12Rik 1500016L11Rik 1500031H04Rik 1500034J20Rik 1500040F11Rik 1700006D24Rik 1700007D05Rik 1700009P13Rik 1700019I23Rik 1700051E09Rik 1810012H11Rik 1810017F10Rik 1810018L02Rik 1810020E01Rik 1810029C22Rik 1810043…
191	V$R_01: Epstein-Barr virus transcription factor R	48	48	2499	191	13433	-3.33	0.0	3.17	1.43	0610006O14Rik 1110030H18Rik 4633402N23Rik Abcd3 Aes Ass1 BC031140 Cd24a Ckb Cldn7 Cox4i1 Cxcl14 Dbt Dip3b Dpm1 Efna4 Fxyd6 Gba2 Golga5 Gulo Hpd Htr6 Il17b Laf4l Ltc4s Mkrn1 Mns1 Mpdu1 Mrfap1 Mrpl55 Narfl Nfia P2ry6 Pbxip1 Pcaf Pdzx Pip Ppp2ca Pscd1 Selenbp1 Sepx1 Sgk3 Snx16 Stk35 Sval1 Tmem4 Ucp1 Zfp319
192	V$TEL2_Q6	194	194	2353	935	12689	-3.34	0.0	2.37	0.98	0610006O14Rik 1300010K09Rik 2310010G13Rik 2610022K04Rik 2810038K19Rik 3300001H21Rik 4930418P06Rik 4933409D10Rik 9330161F08Rik A230102I05Rik AW550801 Aco1 Acrbp Acy3 Adamts10 Adcy4 Admr Aldh2 Aldh3a2 Amy1 Arhgef7 Atp5a1 Atp5h B4galt1 BC003277 BC010552 BC021608 BC024806 BC026432 Barx2 CRAD-L Calm4 Car1 Carf Cblc Cdh17 Ceacam10 Cln3 Cml1 Cnot3 Col4a2 Col4a4 Cox8a Cryga Crygd Csad Cx3cr1 Cygb Cyp11a1…
193	V$E2F_Q4: E2F	885	885	1662	4629	8995	-3.39	0.0	1.46	0.46	0610007A15Rik 0610042I15Rik 0710001E13Rik 1110007C05Rik 1200009B18Rik 1200016B17Rik 1300017K07Rik 1500001H12Rik 1500016L11Rik 1500031H04Rik 1500034J20Rik 1500040F11Rik 1700009P13Rik 1810012H11Rik 1810015M01Rik 1810020E01Rik 1810043M15Rik 1810045K07Rik 1810045K17Rik 1810055D05Rik 2010005O13Rik 2210403N09Rik 2310010G13Rik 2310043K02Rik 2310067G05Rik 2410011G03Rik 2410018G23Rik 2410043F08Rik 2610022…
194	V$OCT1_Q6: octamer factor 1	2320	2320	227	12512	1112	-3.4	0.0	0.1	0.0	0610042I15Rik 0710001E13Rik 1110007C05Rik 1110013G13Rik 1110030H18Rik 1110030K22Rik 1110035L05Rik 1110037N09Rik 1190003K14Rik 1200009B18Rik 1200016B17Rik 1300010A20Rik 1300010K09Rik 1300012D20Rik 1300013B24Rik 1300017K07Rik 1500001H12Rik 1500006O09Rik 1500016L11Rik 1500031H04Rik 1500034J20Rik 1500040F11Rik 1600020H07Rik 1700007D05Rik 1700009P13Rik 1700019I23Rik 1700051E09Rik 1810012H11Rik 1810015…
195	V$STAF_01: Se-Cys tRNA gene transcription activating factor	38	38	2509	273	13351	-3.42	0.0	0.03	0.0	1500001H12Rik 1700009P13Rik 2600017H08Rik Acadvl Adh4 Ank3 Atp5d Atp5g1 BC009118 BC013481 Ccl11 Cops6 Cox7c Dock9 Dqx1 Elavl4 Fes Galm Gpc4 Gpld1 Hsbp1 Ibsp Lisch7 Myoz1 Ndufa9 Ninj2 Phb Prp19 Prss25 Rps27a Rps29 Sdccag33l Sel1h Sirt3 Taldo1 Tlr9 Tnfrsf7 Vkorc1
196	V$MEF3_B: MEF-3	89	89	2458	396	13228	-3.42	0.0	2.74	1.22	1700007D05Rik 1700019I23Rik 3300001H21Rik Actn2 Akp2 Arhgef16 BC011467 BC014699 BC024997 BC025600 Baiap2 C1qa C8b Ccs Chpt1 Cib2 Cish Cldn7 Cml4 Copg Crb3 Crygd D6Ertd253e E2f6 Ebf2 Eef1a1 Emid2 Eno3 Eps8l2 Frk Fzd4 Fzd9 Gcnt1 Gtf2b Gys2 Hoxa7 Hrc Igfbp1 Iigp1 Kcna1 Kcna4 Kctd14 Klra17 Lyplal1 Mageh1 Mapre2 Mcam Mybph Myct1 Myom2 Ndufb7 Npas2 Npepl1 Phyh Pla2g12b Plunc Pmpcb Pomt2 Prss12 Psma1 Pv…
197	V$PADS_C: Retroviral Poly A downstream element	678	678	1869	3525	10099	-3.43	0.0	1.5	0.47	0610006O14Rik 0610007A15Rik 0710001E13Rik 1110007C05Rik 1110030K22Rik 1190003K14Rik 1300013B24Rik 1300017K07Rik 1500016L11Rik 1500040F11Rik 1700006D24Rik 1810015M01Rik 1810018L02Rik 1810020E01Rik 2010005O13Rik 2010308M01Rik 2310010G13Rik 2310043K02Rik 2310056K19Rik 2310067G05Rik 2410043F08Rik 2610205H19Rik 2610511E22Rik 3300001H21Rik 4930457P18Rik 4933409D10Rik 5033425B17Rik 5330414D10Rik 5530601…
198	V$NFY_C: NF-Y binding site	75	75	2472	327	13297	-3.46	0.0	2.77	1.23	1700007D05Rik 1810045K17Rik 5330414D10Rik 5830461H18Rik Aldh6a1 Atp5a1 Bhlhb5 Calm2 Cast1 Cat Ccna1 Cdc23 Cfhl1 Chst10 Cldn23 Cmya1 Cnbp1 Col5a3 Coq6 Cyp4a14 Dbi Dnase1l3 Dstn E130016I23Rik Eif4g2 Ercc8 Fahd1 Fh1 Gdf2 Got1 Gpld1 Gpr89 Gpsn2 Gucy1b3 H3f3b Hagh Hist1h2bc Hmgb3 Igfbpl1 Klrb1a Lect1 Lmcd1 Mir16 Mns1 Mrps18b Napa Ndufa6 Np15 Nudcd3 Oaz1 Pcdh18 Pln Ppm1b Ptpre Pxmp4 Rheb Rpl38 Sars2 Se…
199	V$VMYB_02: v-Myb	427	427	2120	2181	11443	-3.47	0.0	1.73	0.54	0610006O14Rik 1190003K14Rik 1200016B17Rik 1300010K09Rik 1500001H12Rik 1600020H07Rik 1810020E01Rik 2010002A20Rik 2310061B02Rik 2610205H19Rik 2900027G03Rik 4732429I09Rik 4930418P06Rik 4933424N09Rik 5033425B17Rik 5330414D10Rik 5730466P16Rik 9330161F08Rik AJ430384 Aatk Abcg2 Abhd3 Acadl Ace Actg1 Adam12 Adamts10 Adh5 Adssl1 Agxt Aldh2 Aldh6a1 Alg5 Ank3 Aox3 Ap3s1 Apoa1bp Apobec2 Apoc3 Apoh Aqp5 Arl4 …
200	V$TFIIA_Q6	2273	2273	274	12257	1367	-3.49	0.0	0.13	0.0	0610006O14Rik 0610007A15Rik 0610042I15Rik 0710001E13Rik 1110007C05Rik 1110013G13Rik 1110030H18Rik 1110030K22Rik 1110035L05Rik 1110037N09Rik 1190003K14Rik 1200009B18Rik 1300010A20Rik 1300010K09Rik 1300012D20Rik 1300013B24Rik 1300017K07Rik 1500001H12Rik 1500006O09Rik 1500016L11Rik 1500031H04Rik 1500034J20Rik 1500040F11Rik 1600020H07Rik 1700006D24Rik 1700007D05Rik 1700009P13Rik 1700019I23Rik 1700051…
201	V$HNF1_Q6	2431	2431	116	13087	537	-3.5	0.0	0.07	0.0	0610006O14Rik 0610007A15Rik 0610042I15Rik 0710001E13Rik 1110007C05Rik 1110013G13Rik 1110030H18Rik 1110030K22Rik 1110035L05Rik 1110037N09Rik 1190003K14Rik 1200009B18Rik 1200016B17Rik 1300010A20Rik 1300012D20Rik 1300013B24Rik 1300017K07Rik 1500001H12Rik 1500006O09Rik 1500016L11Rik 1500031H04Rik 1500034J20Rik 1500040F11Rik 1600020H07Rik 1700006D24Rik 1700007D05Rik 1700009P13Rik 1700019I23Rik 1700051…
202	V$DR3_Q4: direct repeat 3	374	374	2173	1901	11723	-3.5	0.0	1.76	0.56	1110007C05Rik 1110015E22Rik 1300010K09Rik 1300012D20Rik 1500006O09Rik 1810012H11Rik 1810020E01Rik 2010002A20Rik 2310001H13Rik 2610205H19Rik 2810484M10Rik 9330161F08Rik AI225782 AI256711 AI604832 Abpb Acadsb Acat1 Aco2 Acox1 Adamts15 Adamts7 Adck4 Adrm1 Adssl1 Agtrl1 Alg5 Aqp5 Arg1 Arhgef16 Arl6ip4 Asb8 Atp4b Atp5g2 Atp6v0a1 BC013529 BC014699 BC018285 BC019731 BC019943 BC020184 BC021917 BC024955 B…
203	V$FOXO3_01: fork head box O3	49	49	2498	334	13290	-3.53	0.0	0.04	0.0	1300010A20Rik Agtrl1 Akr1b7 Akr1d1 Arl5 Atp5f1 BC005471 BC017133 BC051244 Brp44l C6 Cd83 Cyp2c39 Efna1 Fga Gca Gm323 Golga5 Grm1 Hbld1 Hdgfrp2 Hirip5 Ier3ip1 Itgam Kap Krtcap3 Marveld2 Mccc1 Mcsp Mfap5 Myo6 Ndufa6 Nr1h3 Numb Osbpl1a Pml Pof1b Prom2 Ptger3 Reg3g Rlbp1 Sepp1 Sfrs14 Slc2a8 Ss18 Tie1 Tmem37 Tpd52 Uqcrc1
204	V$BEL1_B: Bel-1 similar region	9	9	2538	19	13605	-3.53	0.0	3.74	1.81	1190003K14Rik AI481750 C730036B14Rik Calml4 Cryaa Ier3ip1 S100g Xlkd1 Zmynd10
205	V$E2F1_Q6_01	902	902	1645	4753	8871	-3.53	0.0	1.17	0.26	0610007A15Rik 0610042I15Rik 1110007C05Rik 1110015E22Rik 1200016B17Rik 1300013B24Rik 1500001H12Rik 1500016L11Rik 1500031H04Rik 1500034J20Rik 1500040F11Rik 1600020H07Rik 1700006D24Rik 1700009P13Rik 1810015M01Rik 1810017F10Rik 1810020E01Rik 1810043M15Rik 1810045K17Rik 1810055D05Rik 2010110M21Rik 2310043K02Rik 2310061B02Rik 2410018G23Rik 2410043F08Rik 2610022K04Rik 2810004N20Rik 2810038K19Rik 4732429…
206	V$VBP_01: PAR-type chicken vitellogenin promoter-binding protein	205	205	2342	1193	12431	-3.53	0.0	0.12	0.0	1110015E22Rik 1300012D20Rik 1300013B24Rik 1700009P13Rik 2310032D16Rik 2700050P07Rik 3300001H21Rik 5830461H18Rik AJ430384 AU040576 AV071179 Adamts15 Adh1 Adh5 Alb1 Aldh6a1 Aldrl6 Amy1 Ap4s1 Apoa1bp Arg1 Arl4 Atp5b Atp5c1 Atp5l Atp6v1b1 Atp7b BC013529 BC014699 BC023814 BC027127 BC051244 Bcmo1 Blmh Bmyc Brp44l C8a Cables1 Cabp5 Calm2 Car2 Ccl11 Ccna1 Ces3 Cfhl1 Chga Chi3l1 Chl1 Clasp2 Cldn10 Clec4g …
207	V$RFX1_01: X-box binding protein RFX1	1126	1126	1421	5967	7657	-3.55	0.0	1.03	0.18	0610007A15Rik 0710001E13Rik 1110007C05Rik 1110013G13Rik 1110015E22Rik 1110030H18Rik 1110035L05Rik 1110037N09Rik 1190003K14Rik 1200009B18Rik 1300010A20Rik 1300013B24Rik 1300017K07Rik 1500034J20Rik 1500040F11Rik 1700006D24Rik 1700007D05Rik 1700009P13Rik 1700051E09Rik 1810018L02Rik 1810020E01Rik 1810029C22Rik 1810043M15Rik 1810045K07Rik 1810045K17Rik 2010321J07Rik 2210403N09Rik 2310010G13Rik 2310032…
208	V$PAX6_Q2	525	525	2022	2721	10903	-3.55	0.0	1.44	0.45	1110030K22Rik 1300017K07Rik 1500006O09Rik 1700009P13Rik 1700051E09Rik 1810017F10Rik 1810020E01Rik 2010110M21Rik 2310001N14Rik 2310004N11Rik 2310032D16Rik 2310042N02Rik 2310056K19Rik 2410011G03Rik 2410043F08Rik 2410170E21Rik 2600017H08Rik 2810004N20Rik 2900027G03Rik 3110005O21Rik 4633402N23Rik 4930467B06Rik 4933409D10Rik 5730439E10Rik 5730466P16Rik 6030457N17Rik A230102I05Rik AI481750 AU041707 Abc…
209	V$MMEF2_Q6: myocyte enhancer factor	825	825	1722	4476	9148	-3.57	0.0	0.38	0.0	1110013G13Rik 1200009B18Rik 1200016B17Rik 1300017K07Rik 1500031H04Rik 1500040F11Rik 1700051E09Rik 1810018L02Rik 1810045K07Rik 1810045K17Rik 2010005O13Rik 2210403N09Rik 2310001N14Rik 2310043K02Rik 2310061B02Rik 2410001H17Rik 2410011G03Rik 2410043F08Rik 2410170E21Rik 2600017H08Rik 2700050P07Rik 2810422M04Rik 3110005O21Rik 3300001H21Rik 4933424N09Rik 5730439E10Rik 6030446I19Rik 9430059P22Rik A2bp1 A…
210	V$IK1_01: Ikaros 1	1398	1398	1149	7517	6107	-3.58	0.0	0.49	0.0	0610006O14Rik 0610007A15Rik 1110007C05Rik 1110013G13Rik 1110035L05Rik 1110037N09Rik 1200009B18Rik 1300010A20Rik 1300012D20Rik 1300013B24Rik 1300017K07Rik 1500001H12Rik 1500016L11Rik 1500034J20Rik 1500040F11Rik 1700006D24Rik 1700007D05Rik 1700009P13Rik 1700019I23Rik 1700051E09Rik 1810018L02Rik 1810020E01Rik 1810043M15Rik 1810045K07Rik 1810055D05Rik 2010002A20Rik 2010321J07Rik 2310001H13Rik 2310042…
211	V$RFX1_02: X-box binding protein RFX1	876	876	1671	4628	8996	-3.59	0.0	1.06	0.21	0610006O14Rik 0610007A15Rik 0610042I15Rik 1110015E22Rik 1110030K22Rik 1300010K09Rik 1500031H04Rik 1500034J20Rik 1600020H07Rik 1700051E09Rik 1810020E01Rik 1810029C22Rik 1810045K07Rik 1810045K17Rik 2010002A20Rik 2010005O13Rik 2010308M01Rik 2310001N14Rik 2310010G13Rik 2310061G07Rik 2410001H17Rik 2610022K04Rik 2610205H19Rik 2810439K08Rik 3300001H21Rik 4732429I09Rik 4930418P06Rik 4930457P18Rik 4933409…
212	V$LEF1TCF1_Q4	1246	1246	1301	6699	6925	-3.6	0.0	0.51	0.0	0610006O14Rik 0710001E13Rik 1110013G13Rik 1110015E22Rik 1110030H18Rik 1110030K22Rik 1110035L05Rik 1110037N09Rik 1200016B17Rik 1300017K07Rik 1500001H12Rik 1700006D24Rik 1700007D05Rik 1700009P13Rik 1700019I23Rik 1700051E09Rik 1810012H11Rik 1810015M01Rik 1810018L02Rik 1810029C22Rik 1810045K07Rik 1810045K17Rik 1810055D05Rik 2010002A20Rik 2010005A06Rik 2010110M21Rik 2310004N11Rik 2310032D16Rik 2310042…
213	V$USF_C: USF binding site	1212	1212	1335	6503	7121	-3.6	0.0	0.58	0.0	1110007C05Rik 1110015E22Rik 1110030K22Rik 1110035L05Rik 1110037N09Rik 1200016B17Rik 1300010K09Rik 1300013B24Rik 1500001H12Rik 1500016L11Rik 1500040F11Rik 1700006D24Rik 1700007D05Rik 1700019I23Rik 1700051E09Rik 1810015M01Rik 1810017F10Rik 1810018L02Rik 1810020E01Rik 1810029C22Rik 1810045K07Rik 1810055D05Rik 2010005O13Rik 2010308M01Rik 2010321J07Rik 2210403N09Rik 2310001N14Rik 2310004N11Rik 2310010…
214	V$PITX2_Q2: pituitary homeobox factor 2	1085	1085	1462	5834	7790	-3.61	0.0	0.53	0.0	0610006O14Rik 0610042I15Rik 1110007C05Rik 1110030K22Rik 1200009B18Rik 1300013B24Rik 1300017K07Rik 1500001H12Rik 1500006O09Rik 1700006D24Rik 1700009P13Rik 1700051E09Rik 1810018L02Rik 1810020E01Rik 1810029C22Rik 2010110M21Rik 2210403N09Rik 2310001N14Rik 2310004N11Rik 2310010G13Rik 2310032D16Rik 2310042N02Rik 2310056K19Rik 2310061G07Rik 2310067G05Rik 2410001H17Rik 2410011G03Rik 2410018G23Rik 2410043…
215	V$TAL1ALPHAE47_01: Tal-1alpha:E47 heterodimer	220	220	2327	1089	12535	-3.61	0.0	1.92	0.65	1700006D24Rik 1810045K07Rik 2210403N09Rik 5730466P16Rik AV071179 Aadac Abpa Acas2l Ace Adn Adrm1 Adssl1 Afp Alas2 Ambn Ankrd24 Aoc3 Arf1 Atp5l Atp6v1f Atp7b B830009D23Rik BC021917 BC026778 BC034204 Bckdhb Bdkrb1 Bpnt1 Butr1 C1qa C1qtnf3 C730036B14Rik Calm4 Capn9 Casq2 Ccl19 Ccl8 Cenpb Centd2 Cfhl1 Chrdl1 Cidec Cldn11 Clec2h Col5a3 Cotl1 Cox8a Crb3 Cry2 Ctsk Cxxc5 D11Ertd99e D7Bwg0611e Dera Dhrs2 …
216	V$NFY_Q6_01	1094	1094	1453	5871	7753	-3.62	0.0	0.58	0.0	0610006O14Rik 0710001E13Rik 1110030K22Rik 1110035L05Rik 1190003K14Rik 1200016B17Rik 1300010A20Rik 1300010K09Rik 1300012D20Rik 1300013B24Rik 1500031H04Rik 1500034J20Rik 1700007D05Rik 1700009P13Rik 1700019I23Rik 1810012H11Rik 1810018L02Rik 1810020E01Rik 1810043M15Rik 1810045K07Rik 1810045K17Rik 2310010G13Rik 2310032D16Rik 2310043K02Rik 2310056K19Rik 2310067G05Rik 2410018G23Rik 2600017H08Rik 2610205…
217	V$NKX25_01: homeo domain factor Nkx-2.5/Csx, tinman homolog	1255	1255	1292	6715	6909	-3.62	0.0	0.67	0.0	0610006O14Rik 0610042I15Rik 1110013G13Rik 1110015E22Rik 1110030H18Rik 1110035L05Rik 1110037N09Rik 1190003K14Rik 1200009B18Rik 1200016B17Rik 1300010A20Rik 1300017K07Rik 1500006O09Rik 1500016L11Rik 1500031H04Rik 1500034J20Rik 1500040F11Rik 1700019I23Rik 1700051E09Rik 1810015M01Rik 1810017F10Rik 1810045K07Rik 1810055D05Rik 2010002A20Rik 2010005A06Rik 2010005O13Rik 2310032D16Rik 2310056K19Rik 2310061…
218	V$ATF_01: activating transcription factor	246	246	2301	1406	12218	-3.62	0.0	0.16	0.0	0610042I15Rik 1200016B17Rik 1300012D20Rik 1500016L11Rik 1700009P13Rik 1810045K07Rik 1810045K17Rik 2310032D16Rik 2310042N02Rik 2700050P07Rik 5033425B17Rik 5730405M13Rik 5730466P16Rik 5830461H18Rik 9430077D24Rik AI481750 AJ430384 AU041707 AW550801 Acrbp Adam1b Adcy8 Adpn Aldh2 Aldh6a1 Aldh7a1 Aox3 Ap3s1 Apbb3 Armcx1 Armcx2 Armcx3 Asgr2 Atp1a1 Atp1b1 Atp9a Atrx B3galt2 BC004004 BC004728 BC005471 BC0…
219	V$MYCMAX_02: c-Myc:Max heterodimer	885	885	1662	4692	8932	-3.62	0.0	0.94	0.13	1110007C05Rik 1110030K22Rik 1110035L05Rik 1110037N09Rik 1200016B17Rik 1500001H12Rik 1500016L11Rik 1500040F11Rik 1700006D24Rik 1700019I23Rik 1810015M01Rik 1810020E01Rik 1810029C22Rik 1810045K07Rik 2010308M01Rik 2210403N09Rik 2310004N11Rik 2310010G13Rik 2310042N02Rik 2310061B02Rik 2410043F08Rik 2410170E21Rik 2610511E22Rik 2700050P07Rik 2810004N20Rik 2810422M04Rik 2810484M10Rik 4633402N23Rik 4732429…
220	V$ZID_01: zinc finger with interaction domain	389	389	2158	1997	11627	-3.63	0.0	1.52	0.47	0610006O14Rik 1110007C05Rik 1500001H12Rik 1700009P13Rik 1700019I23Rik 2310010G13Rik 2310032D16Rik 2310043K02Rik 2310061G07Rik 2410170E21Rik 2810038K19Rik 5730439E10Rik 9430077D24Rik A830006N08Rik AU040576 Abhd3 Accn1 Adamts15 Adcy6 Adcy8 Adh1 Adpn Adra2c Adrb1 Aes Akp2 Alas1 Aldh1b1 Aldrl6 Alpk3 Anpep Anxa9 Apoa5 Apoc2 Apoc3 Ass1 Atp1a1 Atp5c1 Atp5j2 Atpaf2 BC003965 BC004853 BC005471 BC013481 BC0…
221	V$DEAF1_01	482	482	2065	2655	10969	-3.64	0.0	0.28	0.0	0610007A15Rik 1110007C05Rik 1110030H18Rik 1300010K09Rik 1500006O09Rik 1600020H07Rik 1810020E01Rik 1810043M15Rik 2310010G13Rik 2310061B02Rik 2410018G23Rik 2410170E21Rik 2610205H19Rik 2700050P07Rik 2810004N20Rik 2810422M04Rik 5530601I19Rik 5730405M13Rik 5830461H18Rik 6030457N17Rik 9330161F08Rik 9430059P22Rik 9430077D24Rik AI604832 AI839562 AU040576 AU041707 AW550801 Abcd3 Acadvl Accn1 Aco1 Aco2 Acv…
222	V$NFKB_Q6_01	1630	1630	917	8704	4920	-3.65	0.0	0.76	0.02	0610006O14Rik 0610007A15Rik 0710001E13Rik 1110013G13Rik 1110030K22Rik 1110035L05Rik 1110037N09Rik 1190003K14Rik 1200016B17Rik 1300010A20Rik 1300010K09Rik 1300013B24Rik 1300017K07Rik 1500001H12Rik 1500034J20Rik 1500040F11Rik 1600020H07Rik 1700006D24Rik 1700007D05Rik 1700009P13Rik 1700051E09Rik 1810012H11Rik 1810015M01Rik 1810017F10Rik 1810018L02Rik 1810029C22Rik 1810055D05Rik 2010002A20Rik 2010005…
223	V$GATA1_02: GATA-binding factor 1	914	914	1633	4906	8718	-3.66	0.0	0.59	0.0	0610042I15Rik 1110030H18Rik 1110035L05Rik 1190003K14Rik 1300010A20Rik 1300013B24Rik 1500034J20Rik 1500040F11Rik 1700006D24Rik 1700019I23Rik 1700051E09Rik 2010002A20Rik 2410001H17Rik 2410043F08Rik 2410170E21Rik 2600017H08Rik 2610022K04Rik 2810004N20Rik 2810038K19Rik 2810422M04Rik 2810439K08Rik 2900027G03Rik 4930418P06Rik 4933424N09Rik 5730405M13Rik 5730439E10Rik 9130427A09Rik 9330161F08Rik 9430059…
224	V$AP1_Q2: activator protein 1	1727	1727	820	9219	4405	-3.67	0.0	0.79	0.03	0610007A15Rik 0710001E13Rik 1110007C05Rik 1110030H18Rik 1110030K22Rik 1110037N09Rik 1190003K14Rik 1200016B17Rik 1300010A20Rik 1300012D20Rik 1300013B24Rik 1500001H12Rik 1500006O09Rik 1500034J20Rik 1500040F11Rik 1600020H07Rik 1700006D24Rik 1700009P13Rik 1700019I23Rik 1700051E09Rik 1810012H11Rik 1810015M01Rik 1810017F10Rik 1810020E01Rik 1810029C22Rik 1810043M15Rik 1810045K07Rik 1810045K17Rik 1810055…
225	V$GABP_B: GA binding protein	203	203	2344	1171	12453	-3.68	0.0	0.15	0.0	0610042I15Rik 1110030H18Rik 1200009B18Rik 1500016L11Rik 1500040F11Rik 1700009P13Rik 1810043M15Rik 4933424N09Rik 5730405M13Rik 5730439E10Rik 6030446I19Rik AI225782 Abtb1 Acvr2 Adcy6 Adh5 Amn Apbb3 Apoc1 Arhgef7 Arl6ip4 Armcx2 Atp5g2 Atp5g3 Atp5h Atp6v1d Atp7b B830009D23Rik BC004004 BC005624 BC019755 BC021921 BC023814 BC024997 BC026432 BC027072 BC031407 Barx2 Bche Bclaf1 Ccna1 Cdk2ap1 Ckmt1 Cml1 Cn…
226	V$TAL1BETAITF2_01: Tal-1beta:ITF-2 heterodimer	186	186	2361	915	12709	-3.7	0.0	1.9	0.63	1700006D24Rik 1810045K07Rik 2010005O13Rik 2210403N09Rik 2310042N02Rik AV071179 Aadac Abpa Acas2l Ace Adrm1 Afp Akr1d1 Alas2 Ambn Ankrd24 Aoc3 Arf1 Atp5l Atp6v1f Atp7b B830009D23Rik BC021917 BC026778 BC034204 Bckdhb Bdkrb1 Bpnt1 Butr1 C1qtnf3 C730036B14Rik Calm4 Car1 Centd2 Cfhl1 Cidec Cldn11 Col15a1 Cotl1 Cox8a Crb3 Cry2 Ctsk Cyp4f18 D7Bwg0611e Dcx Dera Dhrs2 Dmgdh Dusp8 E430018M08Rik Ear11 Eln E…
227	V$E2F1DP1_01: E2F-1:DP-1 heterodimer	721	721	1826	3881	9743	-3.71	0.0	0.54	0.0	0610007A15Rik 1110015E22Rik 1300013B24Rik 1500001H12Rik 1500006O09Rik 1600020H07Rik 1700007D05Rik 1700009P13Rik 1810015M01Rik 1810017F10Rik 1810029C22Rik 1810043M15Rik 1810055D05Rik 2310043K02Rik 2410018G23Rik 2410043F08Rik 2610022K04Rik 2700050P07Rik 4732429I09Rik 4930457P18Rik 4933424N09Rik 5530601I19Rik 5730466P16Rik 6030446I19Rik 8430417G17Rik 9330161F08Rik 9430059P22Rik 9430077D24Rik AI83956…
228	V$STAT5A_02	394	394	2153	2178	11446	-3.72	0.0	0.28	0.0	0610007A15Rik 1700009P13Rik 1810020E01Rik 1810045K07Rik 2310001N14Rik 2310010G13Rik 2310061G07Rik 2410018G23Rik 2700050P07Rik 6030457N17Rik Aass Abca8a Abcb4 Abtb1 Ace2 Acp5 Adamdec1 Adora2a Adssl1 Agc1 Agtrl1 Agxt Alas2 Aldh7a1 Alox12b Ambn Amy1 Ankmy2 Ankra2 Anxa13 Apoc4 Aqp4 Arbp Arrdc4 Asah2 Asb12 Asb13 Asb8 Atp1b1 Atp1b4 Atp5a1 Atp5g3 Atpaf2 B4galt1 BC003965 BC017612 BC019731 BC019943 BC0200…
229	V$ATF4_Q2: activating transcription factor 4	623	623	1924	3294	10330	-3.72	0.0	0.94	0.13	0610007A15Rik 1110007C05Rik 1110013G13Rik 1110015E22Rik 1200016B17Rik 1300010K09Rik 1300012D20Rik 1500001H12Rik 1500016L11Rik 1500031H04Rik 1500034J20Rik 1700009P13Rik 1810012H11Rik 1810045K07Rik 1810055D05Rik 2010002A20Rik 2010005O13Rik 2310001N14Rik 2310032D16Rik 2310056K19Rik 2410018G23Rik 2410170E21Rik 2610022K04Rik 2610205H19Rik 2610511E22Rik 2900027G03Rik 5033425B17Rik 5530601I19Rik 5730405…
230	V$CEBP_C: C/EBP binding site	599	599	1948	3244	10380	-3.73	0.0	0.46	0.0	1300013B24Rik 1700051E09Rik 1810015M01Rik 1810043M15Rik 2010110M21Rik 2010308M01Rik 2310061G07Rik 2410011G03Rik 2700050P07Rik 2900027G03Rik 4933409D10Rik A230102I05Rik A830006N08Rik AJ430384 AU040576 AU041707 AV071179 AW550801 Aadac Aadat Abca8a Abcb10 Abcc9 Abhd3 Abpb Acad8 Acads Acadvl Accn1 Ace2 Acp5 Adamts4 Adh5 Agr2 Agtr2 Aig1 Akp2 Alas2 Alb1 Aldh2 Aldh8a1 Alg5 Amn Amy2 Ankrd24 Anpep Aoc3 Ap…
231	V$SREBP1_01: sterol regulatory element-binding protein 1	85	85	2462	529	13095	-3.73	0.0	0.09	0.0	1500016L11Rik 1500040F11Rik 1700019I23Rik 1810020E01Rik 1810029C22Rik 2310010G13Rik 4930418P06Rik 9430059P22Rik Acox1 Adh1 Aldh6a1 Apoa2 Apoc2 Armcx3 Atp5g1 BC022224 BC054822 Bex2 Bloc1s1 Cfhl1 Ckmt2 Cln3 Col19a1 Col9a3 Commd9 Cpe Crb3 Ctsg Cutc Cyp2j6 D11Ertd99e Ddx5 Dnase2a Dpm2 E2f6 Fanca Fip1l1 Gabrp Gig1 Gorasp1 Hirip5 Hook2 Igf2r Klrc2 Klrc3 Krtap9-1 Laf4l Lmcd1 Mapk10 Mcpt6 Mrpl55 Ms4a10 N…
232	V$PEBP_Q6	656	656	1891	3519	10105	-3.74	0.0	0.62	0.0	0610006O14Rik 0610007A15Rik 0710001E13Rik 1110007C05Rik 1190003K14Rik 1300012D20Rik 1300013B24Rik 1500040F11Rik 1600020H07Rik 1700007D05Rik 1700009P13Rik 1810015M01Rik 1810043M15Rik 2010005O13Rik 2010308M01Rik 2310001N14Rik 2310010G13Rik 2310032D16Rik 2310061B02Rik 2310061G07Rik 2410001H17Rik 2410043F08Rik 2610022K04Rik 2700050P07Rik 2810038K19Rik 2810422M04Rik 4732429I09Rik 4933424N09Rik 5530601…
233	V$USF_01: upstream stimulating factor	279	279	2268	1417	12207	-3.74	0.0	1.56	0.47	1110030K22Rik 1110035L05Rik 1300010K09Rik 1500016L11Rik 1500040F11Rik 1700019I23Rik 1810015M01Rik 1810029C22Rik 2310010G13Rik 2410043F08Rik 4633402N23Rik 4930457P18Rik 5730405M13Rik 5730466P16Rik 6030457N17Rik 9430059P22Rik AI225782 AW550801 Abcg2 Acat1 Ace Acox1 Acp5 Actg1 Adh1 Admr Aldh1b1 Aldh6a1 Aldoa Aloxe3 Amn Ank3 Apoa5 Aqp5 Armcx2 Armcx3 Art3 Atp1a1 Atp1b1 Atp5a1 Atp5f1 Atp5g1 Atpaf2 B3ga…
234	V$CREB_01: cAMP-responsive element binding protein	244	244	2303	1229	12395	-3.75	0.0	1.64	0.49	1110015E22Rik 1200016B17Rik 1300012D20Rik 1500016L11Rik 1700009P13Rik 1810045K07Rik 1810045K17Rik 2010005O13Rik 2310032D16Rik 2310042N02Rik 2410018G23Rik 2700050P07Rik 2810422M04Rik 5033425B17Rik 5730466P16Rik 5830461H18Rik 9430077D24Rik AI481750 AJ430384 AW550801 Acrbp Actr10 Adcy8 Adpn Akap12 Aldh2 Aldh6a1 Aldh7a1 Ankra2 Ap1m2 Ap3s1 Apbb3 Aqp2 Arhgdig Arl4 Art5 Atp5d Atrx BC004004 BC009118 BC01…
235	V$ARP1_01: apolipoprotein AI regulatory protein 1	282	282	2265	1434	12190	-3.75	0.0	1.54	0.47	1500001H12Rik 1810029C22Rik 2210403N09Rik 2310004N11Rik 2310056K19Rik 2600017H08Rik 2610022K04Rik 2700050P07Rik 2810004N20Rik 4933409D10Rik 9430059P22Rik AU040576 Aadac Ace Acyp2 Adamts15 Adcy6 Adpn Agxt Ak1 Amelx Apcs Apoc4 Arg1 Asb6 Asgr2 Atp1b1 Atp5a1 Atp5l Avp B4galt1 BC022224 BC024997 BC026432 BC031140 Bcl2l2 Bdkrb1 Bnipl Bteb1 Bzrpl1 Cabc1 Calml4 Capn5 Cast1 Cckar Cd163 Cd33 Cd59a Cdh16 Cen…
236	V$AP1_Q4: activator protein 1	2068	2068	479	11103	2521	-3.8	0.0	0.43	0.0	0610006O14Rik 0610007A15Rik 1110007C05Rik 1110015E22Rik 1110030H18Rik 1110030K22Rik 1110035L05Rik 1110037N09Rik 1190003K14Rik 1200009B18Rik 1200016B17Rik 1300010A20Rik 1300010K09Rik 1300012D20Rik 1300013B24Rik 1500001H12Rik 1500006O09Rik 1500031H04Rik 1500034J20Rik 1500040F11Rik 1600020H07Rik 1700006D24Rik 1700007D05Rik 1700009P13Rik 1700019I23Rik 1700051E09Rik 1810012H11Rik 1810015M01Rik 1810017…
237	V$NFY_01: nuclear factor Y (Y-box binding factor)	546	546	2001	2901	10723	-3.8	0.0	0.81	0.05	0610006O14Rik 1110030H18Rik 1110030K22Rik 1110035L05Rik 1200016B17Rik 1300010A20Rik 1300010K09Rik 1300013B24Rik 1500031H04Rik 1500034J20Rik 1600020H07Rik 1700007D05Rik 1700009P13Rik 1810012H11Rik 1810020E01Rik 1810045K17Rik 2010002A20Rik 2310032D16Rik 2410018G23Rik 2600017H08Rik 2610205H19Rik 2810422M04Rik 2810439K08Rik 3300001H21Rik 4633402N23Rik 5330414D10Rik 5730439E10Rik 5830461H18Rik 6030446…
238	V$AML_Q6	558	558	1989	2992	10632	-3.81	0.0	0.63	0.0	0710001E13Rik 1110030H18Rik 1190003K14Rik 1200009B18Rik 1300012D20Rik 1300013B24Rik 1600020H07Rik 1700007D05Rik 1700009P13Rik 1810043M15Rik 2010005O13Rik 2310010G13Rik 2310056K19Rik 2310061B02Rik 2310061G07Rik 2410001H17Rik 2610022K04Rik 2810422M04Rik 4732429I09Rik 4933409D10Rik 4933424N09Rik 5530601I19Rik 8430417G17Rik 9130427A09Rik A330096I21Rik AI481750 AU040576 Aadat Abcd3 Acrbp Acy3 Adam1b A…
239	V$AP1_C: AP-1 binding site	472	472	2075	2562	11062	-3.82	0.0	0.45	0.0	0610007A15Rik 1110015E22Rik 1110037N09Rik 1190003K14Rik 1500034J20Rik 1810012H11Rik 1810017F10Rik 1810029C22Rik 1810043M15Rik 1810045K07Rik 2010002A20Rik 2310010G13Rik 2310061G07Rik 2410001H17Rik 2810422M04Rik 2810484M10Rik 3300001H21Rik 4633402N23Rik 4933409D10Rik 5330414D10Rik 5730466P16Rik 5830461H18Rik 6030446I19Rik 9330161F08Rik AI256711 AI481750 AI604832 Aadac Aatk Abca8a Abpb Acadsb Acadvl…
240	V$LDSPOLYA_B: Lentiviral Poly A downstream element	2043	2043	504	10919	2705	-3.84	0.0	0.73	0.01	0610042I15Rik 0710001E13Rik 1110007C05Rik 1110013G13Rik 1110015E22Rik 1110030H18Rik 1110030K22Rik 1110035L05Rik 1110037N09Rik 1190003K14Rik 1200009B18Rik 1200016B17Rik 1300010A20Rik 1300012D20Rik 1300013B24Rik 1300017K07Rik 1500001H12Rik 1500006O09Rik 1500016L11Rik 1500031H04Rik 1500034J20Rik 1500040F11Rik 1600020H07Rik 1700006D24Rik 1700007D05Rik 1700009P13Rik 1700019I23Rik 1700051E09Rik 1810012…
241	V$PR_02: is recognized by progesterone receptor	145	145	2402	707	12917	-3.85	0.0	1.84	0.59	1110013G13Rik 1110035L05Rik 1700007D05Rik 2610511E22Rik 2810004N20Rik 8430417G17Rik Abcg5 Anxa10 Apoh Art3 Art5 Atp6v1f B4galt1 BC024955 BC051244 BC054822 Bcar3 Bclaf1 Blvra C1qb C1qg C8b Cap2 Capn9 Car5b Carf Casq2 Cblc Ccr5 Ces3 Ckm Clasp2 Clec2h Cln3 Cmklr1 Col13a1 Copg Corin Coro2a Cox6b2 Cpe Crp Cry2 Crygb Ctdspl Cyp2c37 Cyp2c39 Cyp2j9 Defcr3 Dlat Dnajc5 Dsc2 Dsip1 Dstn Elac1 Elovl7 Ermap Fa…
242	V$NRF2_01: nuclear respiratory factor 2	419	419	2128	2277	11347	-3.87	0.0	0.45	0.0	0610042I15Rik 1110007C05Rik 1200009B18Rik 1200016B17Rik 1500001H12Rik 1500016L11Rik 1500040F11Rik 1700009P13Rik 1810020E01Rik 1810043M15Rik 2610022K04Rik 2610205H19Rik 2610511E22Rik 2700050P07Rik 2810038K19Rik 4933424N09Rik 5730405M13Rik 5730439E10Rik 5730466P16Rik AI225782 AI604832 AI839562 Abpb Abtb1 Acadsb Acvr2 Acvrl1 Acyp2 Adck4 Adcy6 Adh5 Adrm1 Aldh1a3 Aldh1b1 Aldh3a2 Amn Anxa10 Ap3s1 Ap4s1…
243	V$E2_01: papilloma virus regulator E2	147	147	2400	718	12906	-3.87	0.0	1.82	0.59	1810043M15Rik 1810055D05Rik 2610205H19Rik 4930457P18Rik 5830461H18Rik Aadac Aadat Aco2 Acp5 Adamts8 Adcy4 Adra2c Adssl1 Akr1c6 Alas2 Anapc13 Ankmy2 Apobec2 Aqp5 Art3 Asah2 Atp5f1 Atp5l BC005471 BC011467 BC012256 BC021608 BC021891 BC021917 BC054822 Baiap2 Barx2 Bmyc Capn9 Car1 Ckmt1 Cldn7 Cnbp1 Col9a1 Cox6b1 Cox6b2 Crabp2 Crybb1 Cyp27a1 Cyp3a11 Ddx5 Dhrs2 Dlst Dnd1 Dqx1 Dsc2 Dsip1 Dusp6 E130107N23…
244	V$AR_02: high affinity binding sites for androgen receptor	14	14	2533	41	13583	-3.88	0.0	3.16	1.43	1700007D05Rik 8430417G17Rik Atp6v1f BC054822 Cap2 Dlat Dnajc5 Hsd17b4 Lcn2 Myom1 S100a9 Serpinf2 Sprr2d Thrb
245	V$PAX5_01: B-cell-specific activating protein	249	249	2298	1271	12353	-3.89	0.0	1.39	0.42	1110007C05Rik 1300013B24Rik 1500031H04Rik 1810055D05Rik 2310061B02Rik 2600017H08Rik 2810038K19Rik 4930457P18Rik 5730439E10Rik AI604832 Abcb10 Abtb1 Acadm Actg1 Actn2 Adam1b Adpn Aldh1a3 Amy2 Ankra2 Aox3 Aqp5 Arhgef16 Asb12 Aspa Ass1 Atp4b Atp5a1 Atp5g2 Atpaf2 Atxn7l3 B4galt6 BC004728 BC012256 BC013529 BC014685 BC021608 BC026778 BC031407 Bag1 Bag5 Barx2 Bet1l Bhmt Butr1 C1qtnf4 C8a C8b Calml3 Camk…
246	V$IK3_01: Ikaros 3	246	246	2301	1378	12246	-3.89	0.0	0.26	0.0	0610007A15Rik 1110013G13Rik 1110035L05Rik 1200009B18Rik 1300012D20Rik 1300013B24Rik 1700009P13Rik 1810012H11Rik 1810043M15Rik 2810422M04Rik 5330414D10Rik 8430417G17Rik Aatk Abtb1 Aco1 Actg1 Adssl1 Agc1 Agmat Agr2 Agt Agtrl1 Agxt Aldh1a3 Apoh Art3 Asb12 Atp1b1 Atp2a2 Atp5e Azgp1 B830009D23Rik BC012256 BC018465 BC031407 Bag1 Bnipl Btbd1 Bucs1 Cabyr Cach Calml3 Capn5 Capn9 Car7 Cav3 Ccr5 Ccr6 Cdc23 …
247	V$OLF1_01: olfactory neuron-specific factor	257	257	2290	1317	12307	-3.9	0.0	1.33	0.38	1190003K14Rik 1700007D05Rik 2010005A06Rik 2610205H19Rik 4633402N23Rik 4732429I09Rik 8430417G17Rik A830006N08Rik AI604832 AV071179 Aatk Abtb1 Ace2 Actg1 Acy3 Adam12 Adamts4 Adra2c Adrb1 Agc1 Agt Aig1 Aldh6a1 Ankrd24 Arg1 Arhgap8 Asgr2 Atp5d Atp5k BC004728 BC009118 BC024955 Barx2 Bcar3 Bdkrb1 Bet1l Bmp8a Bpgm Btbd1 Cacna1s Capn9 Casq1 Cat Cbln1 Ccs Cd7 Cd83 Cdc37l1 Cdh8 Cdk2ap1 Ceacam10 Chl1 Cidea …
248	V$PPARA_02: PPAR-alpha:RXR-alpha heterodimer (peroxisome proliferator activated factor alpha:retinoid X receptor alpha)	86	86	2461	398	13226	-3.91	0.0	2.11	0.81	1110035L05Rik 1300013B24Rik 1500016L11Rik 2410170E21Rik 9430077D24Rik AI225782 Abcc9 Abtb1 Adam1b Aldoa Aldrl6 Ankra2 Apba2 Apcs Apoc2 Atp5h Bag1 Cblc Cdh17 Chi3l1 Cldn3 Cln3 Cox5a Creb3 Ctsc Cyp2j5 Cyp4f15 Dbt Dmbt1 Ehd3 Elmo1 Emilin3 Esrra F11 Foxi1 Fscn3 Gabrp Galnt10 Gnmt Golga2 Herpud1 Hist2h3c1 Hist3h2ba Ifi27 Igsf7 Krt1-1 Krt2-16 Krt2-6g Lenep Lipc Loh12cr1 Mlycd Mpi1 Mtap7 Muc3 Nags Nap1l…
249	V$RORA1_01: RAR-related orphan receptor alpha1	319	319	2228	1659	11965	-3.91	0.0	1.13	0.24	1110037N09Rik 1300017K07Rik 1810029C22Rik 2010002A20Rik 2310067G05Rik 2410170E21Rik 2700050P07Rik 2810004N20Rik 4930467B06Rik A830006N08Rik Abcb11 Abcd3 Abhd3 Abpa Aco2 Acrbp Adamts15 Adck4 Adh4 Agc1 Agt Agtrl1 Akr1b7 Aldh1a3 Aloxe3 Ambp Ank3 Anxa9 Apoa1bp Apoa2 Apoc2 Apoh Aqp7 Arl4 Asb13 Asb6 Asl Ass1 Atp4b Atp5j2 Atp5k Avpr1a B4galt6 BC017612 BC019755 BC020002 BC024997 BC026778 BC027309 BC03420…
250	V$CREB_Q4: cAMP-response element binding protein	196	196	2351	1112	12512	-3.93	0.0	0.23	0.0	1110015E22Rik 1300012D20Rik 1500016L11Rik 1600020H07Rik 1700009P13Rik 1810045K07Rik 2310032D16Rik 2410018G23Rik 2700050P07Rik 2810422M04Rik 5033425B17Rik 5730405M13Rik 5830461H18Rik 9430077D24Rik AI225782 AI481750 AJ430384 Aass Aco2 Acox1 Acrbp Adcy8 Adora2a Adpn Akr1d1 Aldh6a1 Aldh7a1 Ap3s1 Arl4 Atp1a3 Atp5d Atp5j2 B3galt2 BC004728 BC005471 BC023814 BC024955 Baat Blmh Bloc1s1 Bpnt1 Bteb1 CRAD-L …
251	V$ARNT_01: AhR nuclear translocator homodimers	212	212	2335	1074	12550	-3.93	0.0	1.44	0.45	1110030K22Rik 1110035L05Rik 1500016L11Rik 1500040F11Rik 1810020E01Rik 1810029C22Rik 2310010G13Rik 2410043F08Rik 9430059P22Rik AI225782 Abcg2 Acvr1b Adck4 Adh5 Akp2 Aldh1b1 Aldh3a2 Aldh6a1 Aldoa Aloxe3 Ank3 Ankmy2 Arhgap8 Armcx2 Armcx3 Art3 Asgr2 Atp1a1 Atp1b1 Atp5a1 Atp5g1 Atp5l Atpaf2 Atrx BC004853 BC011209 BC012256 BC018371 BC022224 BC025458 Baiap1 Bloc1s1 C730036B14Rik C8a Cables1 Calcrl Calm3…
252	V$HOGNESS_B: Imperfect Hogness /Goldberg Box	174	174	2373	871	12753	-3.97	0.0	1.53	0.47	1300017K07Rik 1700009P13Rik 2010110M21Rik 2310004N11Rik 2310010G13Rik 2310042N02Rik 2410043F08Rik 3110005O21Rik 4933409D10Rik 5730466P16Rik 6030457N17Rik AF067063 AI481750 Abcb4 Acadvl Ace2 Adcy6 Adn Aes Akap12 Aldh7a1 Aoc3 Ap1m2 Apof Arbp Arf1 Arrdc1 Aspa Atp5g1 BC005471 BC011209 BC013529 BC022224 BC025833 BC026778 BC031140 BC031407 BC034204 Bckdhb C1qdc1 C730036B14Rik Cd59a Cdc23 Cideb Cidec Ci…
253	V$NFKAPPAB_01: NF-kappaB	361	361	2186	1931	11693	-3.97	0.0	0.67	0.0	1110035L05Rik 1190003K14Rik 1300013B24Rik 1500001H12Rik 1600020H07Rik 1700006D24Rik 2010005A06Rik 2310042N02Rik 2610022K04Rik 2810422M04Rik 4933409D10Rik 4933424N09Rik 5033425B17Rik 8430417G17Rik 9130427A09Rik A230102I05Rik AI256711 AI481750 AU040576 AV071179 Aadac Acadl Aco2 Acox1 Acox2 Adam1b Adamts4 Adamts7 Adh4 Adra2c Agc1 Alas1 Alas2 Aldh1a3 Aldh1b1 Aldh6a1 Ankra2 Ankrd24 Anxa10 Aoc3 Ap3s1 A…
254	V$TAL1BETAE47_01: Tal-1beta:E47 heterodimer	151	151	2396	748	12876	-3.98	0.0	1.61	0.49	1700006D24Rik 1810045K07Rik 2210403N09Rik AV071179 Aadac Abpa Acas2l Ace Adrm1 Afp Alas2 Ambn Aoc3 Arf1 Atp5l Atp6v1f Atp7b B830009D23Rik BC021917 BC026778 BC034204 Bckdhb Bdkrb1 Blvra Bpnt1 Butr1 C1qtnf3 C730036B14Rik Calm4 Centd2 Cfhl1 Cidec Cldn11 Cotl1 Cox8a Crb3 Ctsk D7Bwg0611e Dera Dhrs2 Dmgdh Dusp8 Elovl2 Epb4.2 Evpl Fadd Fign Fpr-rs2 Fuca1 Fzd3 Gabarapl2 Galnt3 Gdf3 Ghrl Gne Gprin1 Gpsm1 …
255	V$E2F1DP1RB_01: Rb:E2F-1:DP-1 trimeric complex	133	133	2414	774	12850	-3.99	0.0	0.18	0.0	1200016B17Rik 1500001H12Rik 1500016L11Rik 1500031H04Rik 1810012H11Rik 1810045K07Rik 9430059P22Rik AW550801 Aco2 Adamts15 Adcy8 Ambn Ap4s1 Arhgap8 Arl5 Arrdc4 Asb13 Atp1b1 Atp5d Atp5j2 Atpaf2 Atrx Atxn7l3 Bcmo1 Bhmt2 Blvra Cabc1 Cav3 Chad Chl1 Chn1 Cited4 Cldn23 Cldn3 Clec1b Clpx Cnot3 Corin Coro2a Cox5a Cox5b Cox8a Cyp2s1 D10Bwg0791e D11Ertd99e D830019K17Rik Degs2 Dhrs1 Dlst E130016I23Rik Efna1 E…
256	V$PBX_Q3	2422	2422	125	13015	609	-4.0	0.0	0.17	0.0	0610006O14Rik 0610007A15Rik 0610042I15Rik 0710001E13Rik 1110007C05Rik 1110013G13Rik 1110015E22Rik 1110030H18Rik 1110030K22Rik 1110035L05Rik 1110037N09Rik 1190003K14Rik 1200009B18Rik 1200016B17Rik 1300010A20Rik 1300010K09Rik 1300012D20Rik 1300013B24Rik 1300017K07Rik 1500001H12Rik 1500006O09Rik 1500016L11Rik 1500031H04Rik 1500040F11Rik 1600020H07Rik 1700006D24Rik 1700007D05Rik 1700009P13Rik 1700019…
257	V$GR_01: high affinity binding site for glucocorticoid receptor	200	200	2347	1018	12606	-4.02	0.0	1.33	0.38	1110035L05Rik 1110037N09Rik 1700007D05Rik 2600017H08Rik 2810004N20Rik 5730405M13Rik 8430417G17Rik A230102I05Rik Abcg5 Acox1 Adipor2 Alb1 Aldh8a1 Aloxe3 Amn Anxa10 Apoh Arhgef16 Atp1a1 Atp6v1f Avpr1a BC023814 BC024868 BC025833 BC054822 Bcar3 C1qb C8b Cabc1 Cap2 Capn9 Car5b Ccl28 Ccr5 Ces3 Cidec Cln3 Cmas Cmklr1 Cnih2 Col13a1 Corin Coro2a Cpa3 Cpb1 Creb3l3 Crp Cry2 Crybb1 Csf3r Ctdspl Cutc Cutl2 Cy…
258	V$HIF1_Q5: hypoxia-inducible factor 1	298	298	2249	1570	12054	-4.03	0.0	0.89	0.09	1110007C05Rik 1110030H18Rik 1110037N09Rik 1300010K09Rik 1500040F11Rik 1810020E01Rik 1810043M15Rik 1810045K07Rik 1810045K17Rik 2310061G07Rik 2410001H17Rik 2410043F08Rik 2410170E21Rik 2610205H19Rik 4633402N23Rik 5033425B17Rik 5730405M13Rik AU040576 Abcb6 Actr10 Acvr1b Adh5 Alox12b Ankmy2 Ankra2 Apbb3 Aqp2 Arhgdig Art2a Art3 Asb6 Atp5d Atp6v0a1 Atpaf2 BC005624 BC013529 BC014685 BC025833 BC027174 BC0…
259	V$NFKB_Q6: NF-kappaB	321	321	2226	1709	11915	-4.03	0.0	0.74	0.01	1110035L05Rik 1700006D24Rik 1810012H11Rik 2310042N02Rik 2310067G05Rik 2610022K04Rik 2810422M04Rik 3300001H21Rik 8430417G17Rik A230102I05Rik A330096I21Rik AI256711 AI481750 AV071179 Aadac Abcc9 Aco2 Acox1 Acox2 Adam1b Adamts4 Adamts8 Adh4 Adra2c Alas1 Aldh1a3 Aldh6a1 Amy1 Ankrd24 Anxa10 Ap3s1 Arl6ip4 Armcx3 Asb8 Atp1a3 Atp4b Atp5g1 Atpaf2 BC004728 BC009118 BC011487 BC014685 BC018371 BC020184 BC024…
260	V$LEF1_Q6	2353	2353	194	12537	1087	-4.05	0.0	1.26	0.32	0610006O14Rik 0610042I15Rik 0710001E13Rik 1110007C05Rik 1110013G13Rik 1110015E22Rik 1110030H18Rik 1110030K22Rik 1110035L05Rik 1110037N09Rik 1190003K14Rik 1200009B18Rik 1200016B17Rik 1300010K09Rik 1300012D20Rik 1300013B24Rik 1300017K07Rik 1500001H12Rik 1500006O09Rik 1500016L11Rik 1500031H04Rik 1500034J20Rik 1500040F11Rik 1600020H07Rik 1700006D24Rik 1700007D05Rik 1700009P13Rik 1700019I23Rik 1700051…
261	V$E2F_Q6_01	298	298	2249	1597	12027	-4.06	0.0	0.65	0.0	0610007A15Rik 0710001E13Rik 1200016B17Rik 1500001H12Rik 1500016L11Rik 1500031H04Rik 1500040F11Rik 1810055D05Rik 2610022K04Rik 2810038K19Rik 5730466P16Rik 9330161F08Rik 9430059P22Rik AW550801 Acat1 Aco2 Acrbp Adamts15 Adcy4 Adcy8 Adssl1 Aig1 Alg5 Anapc13 Anxa10 Ap4s1 Arhgap8 Arl5 Arl6ip4 Asb13 Ass1 Atp1b1 Atp5b Atp5d Atp5j2 Atpaf2 Atrx Atxn7l3 Avp BC005471 BC005624 BC016201 BC027174 Barx2 Bcmo1 Bl…
262	V$E2_Q6: papilloma virus regulator E2	236	236	2311	1225	12399	-4.07	0.0	1.08	0.22	0610042I15Rik 1700009P13Rik 1810043M15Rik 1810055D05Rik 2010005O13Rik 2610205H19Rik 4930457P18Rik 5830461H18Rik 9430077D24Rik Aadac Aadat Abtb1 Aco2 Acp5 Acrbp Acvr2 Adamts8 Adcy4 Adra2c Adssl1 Alas2 Anapc13 Ankmy2 Apobec2 Aqp5 Arrdc4 Art3 Asah2 Atp5a1 Atp5f1 Atp5h Atp5l Atrx BC005471 BC012256 BC014685 BC021608 BC021891 BC021917 BC054822 Baiap2 Barx2 Bckdhb Bmyc Bpgm Bpnt1 Cables1 Capn9 Car1 Ccbp…
263	V$OCT1_B: Octamer binding factor 1	145	145	2402	828	12796	-4.1	0.0	0.24	0.0	1300010A20Rik 1300012D20Rik 2410011G03Rik AU041707 Aass Acadl Adpn Adrm1 Aldh8a1 Aqp2 Arl5 Asb13 Asb8 BC018285 BC019943 BC034204 Bbox1 Bteb1 C1qtnf3 Calml3 Car8 Ccl27 Ccr5 Cfhl1 Chst10 Cited4 Clec4n Col3a1 Cox7c Creb3 Cry2 Csf2rb1 Cyp2d10 Cyp2d9 Cyp2j6 Cyp2j9 D730049H07Rik D8Ertd594e Dbt Dci Dhrs2 Dsip1 Egln2 Egln3 Elavl4 Elovl7 Epha1 Espn Esrrg Fah Fbxo21 Fes Gast Gdap1 Gfi1b Gp1ba Grip1 Guca2a …
264	V$E2F_03	261	261	2286	1409	12215	-4.1	0.0	0.56	0.0	0610007A15Rik 1200016B17Rik 1500001H12Rik 1500016L11Rik 1500031H04Rik 1500034J20Rik 1810055D05Rik 2410018G23Rik 2610022K04Rik 2810038K19Rik 5730466P16Rik 9330161F08Rik 9430059P22Rik AW550801 Accn1 Ace2 Aco2 Acrbp Adam12 Adamts15 Adcy4 Adcy8 Aig1 Ap4s1 Arhgap8 Arl5 Arl6ip4 Arrdc4 Art5 Asb13 Ass1 Atp1b1 Atp1b4 Atp5c1 Atp5d Atp5j2 Atp5k Atpaf2 Atrx Atxn7l3 BC027174 Bcmo1 Bhmt2 Blvra Bmp8a C1qdc1 Cab…
265	V$CREBP1_Q2: CRE-binding protein 1	153	153	2394	868	12756	-4.11	0.0	0.26	0.0	1110015E22Rik 1300012D20Rik 1500016L11Rik 1600020H07Rik 1700009P13Rik 1810045K07Rik 2310032D16Rik 2410018G23Rik 2700050P07Rik 2810422M04Rik 5033425B17Rik 5830461H18Rik 9430077D24Rik AI481750 AJ430384 Aco2 Acrbp Actr10 Adcy8 Adpn Aldh6a1 Aldh7a1 Ankra2 Ap3s1 Apbb3 Arl4 Atp1a3 Atp5d B4galt1 BC023814 Blmh CRAD-L Cables1 Calm2 Cdipt Cfhl1 Chga Clasp2 Cldn7 Clk1 Cpn1 Cxcl16 D10Bwg0791e D730049H07Rik D…
266	V$OCT_C: Octamer binding site	162	162	2385	915	12709	-4.11	0.0	0.28	0.0	1300010A20Rik 1300012D20Rik 1500006O09Rik 1810015M01Rik 1810043M15Rik 2410011G03Rik AU041707 Aass Abcg2 Acp5 Adpn Adrm1 Aldh8a1 Anxa13 Armcx3 Asb13 Asb8 Aspn BC013529 BC019943 Bbox1 Bteb1 C1qtnf3 Calcrl Calm4 Calml3 Car8 Cept1 Cfhl1 Chrm1 Chst10 Cited4 Clec4n Col9a2 Cox7c Cpxm1 Creb3 Cry2 Csf2rb1 Cul2 Cxcl7 Cyp2d9 Cyp2j5 Cyp2j6 Cyp2j9 Cyp3a25 D730049H07Rik D8Ertd594e Dach2 Dbt Dsip1 Dusp22 Egln2 …
267	V$EGR1_01: Egr-1/Krox-24/NGFI-A immediate-early gene product	34	34	2513	138	13486	-4.11	0.0	2.39	0.98	Agr2 Asb8 Atp9a Barx2 C330023F11Rik Capn5 Cilp2 Cnp1 Cox5a D1Bwg0491e Ddx5 Dlk1 Ercc8 Fbn2 Fgf16 Gprc5c Grin1 Heyl Hspa2 Kcna1 Mmp15 Pnoc Rasal1 Sdhd Slc20a2 Spa17 Spint1 Spna1 Ssb4 Tmem30b Tpt1 Trim13 Wsb2 Zfyve19
268	V$ICSBP_Q6	129	129	2418	741	12883	-4.13	0.0	0.23	0.0	1700007D05Rik 2310010G13Rik 2810484M10Rik AJ430384 Aadat Abca8a Adam1b Adrm1 Akr1d1 Aldrl6 Amy1 Anxa10 Apoa2 Arhgef16 Arl5 Arrdc4 Atp1b4 BC019943 Bhlhb5 Bteb1 Bucs1 C1qtnf3 Car7 Casq1 Ccrl2 Cd84 Cdh5 Chpt1 Clec2h Cml2 Cnp1 Coq7 Cox6b1 Cps1 Cutc Cyp4f15 Cyp4f18 Cyp7b1 Dhrs2 Dnahc11 Dnajc7 Dnase1l3 Fabp2 Fcer1a Fgf9 Folr2 Gbl Gdf2 Gk2 Gsh1 Gspt2 Hdhd4 Hirip5 Hmgcs1 Hmgcs2 Ibsp Ifit3 Ifitm3 Iigp2 Il…
269	V$HIF1_Q3: hypoxia induced factor	210	210	2337	1099	12525	-4.17	0.0	0.93	0.13	1500040F11Rik 1700019I23Rik 1810018L02Rik 1810020E01Rik 1810045K07Rik 2410043F08Rik Abcb6 Aco2 Actr10 Acvr1b Adck4 Adh5 Adipor2 Alox12b Ankmy2 Ankra2 Apbb3 Aqp5 Armcx1 Arrdc4 Art2a Asb6 Atp1a1 Atp1b1 BC003965 BC005624 BC011209 BC019755 BC025458 BC027174 Bag5 Bcan Bmyc Bteb1 C330023F11Rik Cables1 Ccna1 Ccs Cd24a Cdc42ep4 Cdk2ap1 Cept1 Ckmt1 Clps Cox7a1 Cox8b Cpne6 Cpxm1 Crat Cspg5 Cyp24a1 D11Ertd4…
270	V$ALPHACP1_01	73	73	2474	343	13281	-4.22	0.0	1.77	0.56	1110035L05Rik 1810012H11Rik 1810020E01Rik 2600017H08Rik Adamdec1 Aldh3a2 Amelx Atp1b4 Atp5h Azgp1 BC014699 BC017133 BC031407 Bcan Bteb1 Calm2 Ccna1 Cklfsf8 Cml4 Cmya1 Cnbp1 Cnot3 Col1a1 Col5a3 D11Ertd99e Dbi Dbp Dnajb3 Dnd1 Dusp6 E430018M08Rik Ebf2 Elavl3 Enpep Etfa Etfdh Fanca Gpr89 H2-Bl H3f3b Hes6 Hmgcs1 Hoxd3 Klf1 Lmcd1 Lrig1 Mep1b Mir16 Muc3 Ndufa6 Ndufb3 Neud4 Pcdh12 Pcdh18 Ppp3ca Pycr1 Pyy…
271	V$E2F_02: E2F	52	52	2495	328	13296	-4.22	0.0	0.12	0.0	9430059P22Rik Aco2 Adcy8 Asb13 Atp1b1 Atp5d Atp5j2 Atxn7l3 Bcmo1 Blvra Chl1 Cited4 Cnot3 Coro2a Cox5a Cox8a D11Ertd99e Dlst Efs Emb Ercc5 Fgf9 Gad1 Gfi1b Grtp1 Hnrpa2b1 Htr1d Htr5b Irf3 Itgb3 Itpr1 Kcna7 Lad1 Lpl Mesp2 Mpdu1 Mrpl51 Nnat P2ry2 Pde4b Pip5k2c Prkcq Scml2 Slc16a6 Slc39a9 Spint2 Stk35 Taf7 Tcfl4 Tram1 Wdr39 Zfp146
272	V$E2F_Q3: E2F	52	52	2495	328	13296	-4.22	0.0	0.12	0.0	9430059P22Rik Aco2 Adcy8 Asb13 Atp1b1 Atp5d Atp5j2 Atxn7l3 Bcmo1 Blvra Chl1 Cited4 Cnot3 Coro2a Cox5a Cox8a D11Ertd99e Dlst Efs Emb Ercc5 Fgf9 Gad1 Gfi1b Grtp1 Hnrpa2b1 Htr1d Htr5b Irf3 Itgb3 Itpr1 Kcna7 Lad1 Lpl Mesp2 Mpdu1 Mrpl51 Nnat P2ry2 Pde4b Pip5k2c Prkcq Scml2 Slc16a6 Slc39a9 Spint2 Stk35 Taf7 Tcfl4 Tram1 Wdr39 Zfp146
273	V$E2F4DP1_01: E2F-4:DP-1 heterodimer	52	52	2495	328	13296	-4.22	0.0	0.12	0.0	9430059P22Rik Aco2 Adcy8 Asb13 Atp1b1 Atp5d Atp5j2 Atxn7l3 Bcmo1 Blvra Chl1 Cited4 Cnot3 Coro2a Cox5a Cox8a D11Ertd99e Dlst Efs Emb Ercc5 Fgf9 Gad1 Gfi1b Grtp1 Hnrpa2b1 Htr1d Htr5b Irf3 Itgb3 Itpr1 Kcna7 Lad1 Lpl Mesp2 Mpdu1 Mrpl51 Nnat P2ry2 Pde4b Pip5k2c Prkcq Scml2 Slc16a6 Slc39a9 Spint2 Stk35 Taf7 Tcfl4 Tram1 Wdr39 Zfp146
274	V$CDPCR3_01: cut-like homeodomain protein	56	56	2491	349	13275	-4.24	0.0	0.13	0.0	A830006N08Rik Acadsb Acvr1b Adcy6 Amy2 Asgr2 BC018465 Ccr1 Cdo1 Cidea Cyp4b1 D6Ertd253e Dncic1 Efna1 Eif3s1 Elavl4 Fmo1 G0s2 Gprc5d Gpt1 Guca2b Havcr1 Hif3a Hnf4g Hrnr Khdrbs2 Lman1 MGC25972 Mesp2 Muc3 Myt1 Ncoa6 Nurit P2ry2 Pcdh20 Pde6a Pga5 Pitx2 Rdh9 Rhot2 S3-12 Schip1 Sgcb Slco1a1 Smc6l1 Sox7 Sp7 Sprr2d Stac2 Synj2bp Tcf1 Tfpi2 Tgfbi Tgoln1 U46068 Wbscr14
275	V$NFKB_C: NF-kappaB binding site	81	81	2466	481	13143	-4.25	0.0	0.19	0.0	1810012H11Rik 8430417G17Rik A330096I21Rik Adam1b Adamts8 Aldh1a3 Asb8 Atp4b BC025458 Ccna1 Ccr6 Ccrl2 Cd83 Cdh5 Ceacam10 Col9a2 Coro2a Cox7a1 Cox7c Cryaa Crygn Csad Dcx Dnajc4 Dnase1l3 Dpp6 Dsc2 Eef1a1 Egln3 Fgf16 Fxc1 Gcnt1 Hsd3b7 Icam2 Igf2r Il1f6 Il21r Itgb3 Kcne1l Khdrbs2 Krt1-23 Mageh1 Mdfi Mist1 Mlc1 Ms4a6b Ms4a6c Mug1 Myadm Otp P2ry2 Palmd Parc Pde7b Pglyrp1 Pigc Pkp3 Pla2g12b Ppif Ppm1b P…
276	V$TCF11MAFG_01: TCF11:MafG heterodimers	190	190	2357	1017	12607	-4.25	0.0	0.66	0.0	0610007A15Rik 1110007C05Rik 1110035L05Rik 1600020H07Rik 2310001N14Rik 2310042N02Rik 2310067G05Rik 2410018G23Rik 2410043F08Rik 2900027G03Rik 3300001H21Rik 5830461H18Rik 9130427A09Rik A2bp1 AI481750 AJ430384 Abcc2 Ace2 Acrbp Actr10 Adam1b Adn Adrm1 Ak1 Ambp Ap3s1 Aqp4 Atp5d Atp5f1 Atp5k B3galt2 BC018465 Blmh Blvra Blvrb C1qtnf3 Calcrl Ccs Cd7 Cd84 Cd8b1 Ckb Cldn11 Clec1b Cnbp1 Copg Coq7 Cox5a Cox6c…
277	V$OCT1_07: octamer factor 1	28	28	2519	194	13430	-4.27	0.0	0.08	0.0	1810015M01Rik 2600017H08Rik Angptl3 Cps1 Cyp2s1 Dspg3 Es1 Fbxo9 Hirip5 Klra17 Mep1a Mrfap1 Ndufa3 Nedd4l Nfia Nrk Nudt13 Oscar Pap Plxdc2 Prpf39 Rit1 Rps27l Tcfap2c Uqcrb Utf1 Wbscr14 Zswim6
278	V$ACAAT_B: Avian C-type CCAAT box	178	178	2369	962	12662	-4.28	0.0	0.57	0.0	1190003K14Rik 1500034J20Rik 2310067G05Rik 2600017H08Rik A830006N08Rik AI225782 Alas1 Aldh2 Aldh3a2 Ambn Anapc13 Ankra2 Apoc4 Arrdc4 Atp1b4 Atp5c1 Atpaf2 B3galt2 BC010552 BC011467 BC011487 BC014699 BC026432 BC027174 Bcl2l14 Blvrb Brp44l Btbd1 Btbd3 Cat Ccbp2 Cd7 Cdc23 Ceacam10 Centa2 Chn1 Ckb Cklfsf8 Ckmt2 Clcnkb Cog6 Col1a2 Coq7 Cox7a1 Crybb1 Cyp2j5 Cyp4b1 D5Bwg0860e Dedd Dnajb3 Dnase1l3 Efna4 El…
279	V$FXR_Q3	36	36	2511	238	13386	-4.29	0.0	0.1	0.0	Acadsb Ambp Ap3s1 Aspn Atp5g1 Atp5h BC017158 BC021608 BC027127 BC027309 Bckdhb Chrdl1 Col11a1 Crot Cxxc5 Dbpht1 Gpt1 Hsd3b7 Itpa Klf12 Lrrn1 Mrps6 Nbr1 Nr4a1 Pck1 Pik3c2g Pink1 Ptger3 Sh2bpsm1 Slc37a1 Slc37a4 Smpx Snx17 Tmem15 Tsga13 Ube2e3
280	V$CAAT_C: Retroviral CCAAT box	25	25	2522	97	13527	-4.29	0.0	2.34	0.96	Ak1 BC018285 Bloc1s1 Clcnkb Coro2a Crabp2 Cyp2e1 D11Ertd99e Dgka Ear11 Elf5 Es1 Hdhd4 Hibch Myh6 Nudt13 Osbpl2 Pacrg Pip5k2c Rheb Tat Trf Trib1 Wfdc1 Zfhx4
281	V$CHX10_01	59	59	2488	361	13263	-4.32	0.0	0.16	0.0	0610006O14Rik 1810015M01Rik 2810038K19Rik Abcb4 Acyp2 Alas1 Aldh3a2 Cd59a Churc1 Cideb Cklfsf8 Cldn23 Col9a1 Copz2 F10 Fn3k Foxd3 Fxyd6 Ghrl Gprc5c Hirip5 Hsd17b4 Ifih1 Il1rl2 Itgbl1 Krtap3-3 Ldb2 Lix1 Mageh1 Mat1a Mep1a Mrps16 Ndufa9 Ndufc2 Nt5c3 Nudt13 Ovol1 Pcdh18 Pcp2 Prpf39 Ptgds Pth Rbm13 Rnf14 Rpl26 Sh3bgrl2 Slc26a7 Slc38a5 Snx16 Sos2 Suclg1 Tac1 Tm4sf3 Tram1l1 Trim3 Ttpa Uncx4.1 Zfp612 Zf…
282	V$NGFIC_01: nerve growth factor-induced protein C	51	51	2496	231	13393	-4.33	0.0	1.85	0.59	1810045K07Rik AI604832 Actg1 Aig1 Alg5 Atp1a1 Atp9a Bnipl C330023F11Rik Capn5 Cnp1 Cox5a D1Bwg0491e Dcps Dhcr7 Dlk1 E430021N18Rik Fbn2 Fbxo21 Fgf16 Foxo1 Got1 Hhat Hnrpa2b1 Kcna1 Lrrfip1 Mmp15 Npepl1 Padi2 Papss1 Peci Plxna1 Pnoc Pthr1 Rasal1 Rassf3 Rpl12 Rps27a Scn7a Sdhd Slc20a2 Snx17 Spcs1 Spint1 Spna1 Ssb4 Tmem30b Trim13 Tsga2 Vamp2 Wdr21
283	V$FXR_IR1_Q6	18	18	2529	136	13488	-4.33	0.0	0.06	0.0	Arhgdig Atp5h BC009118 BC021608 C1qtnf4 Cox5b Ifi27 Klk16 Ky Mrps6 Pink1 Rdh9 Rgs11 Rs1h Sdhd Snx17 Tnnt1 Uox
284	V$E4BP4_01: E4BP4	91	91	2456	527	13097	-4.34	0.0	0.25	0.0	1300013B24Rik 2310032D16Rik 2700050P07Rik 3300001H21Rik AJ430384 AV071179 Adamts15 Alb1 Aldrl6 Amy1 Ap4s1 Apoa1bp Atp7b BC023814 BC027127 Bcmo1 Bmyc Brp44l C8a Cabp5 Ccl11 Ccna1 Ces3 Chi3l1 Clasp2 Clec4g Col15a1 Copb2 Cpxm1 Crot Cst8 Cyp2j6 Dbr1 Elavl3 Elovl6 Es1 Esrra Expi Fabp2 Fmo5 Gja5 Gle1l Gpd1 Gpld1 Hrh3 Ibsp Igf2r Igfbp5 Il1rl2 Kcnd3 Khdrbs3 Klhl9 Mapre2 Mep1b Mir16 Ms4a3 Mt3 Mup4 Myo18a …
285	V$MAX_01: Max	99	99	2448	568	13056	-4.34	0.0	0.27	0.0	1500016L11Rik 1500040F11Rik 1700019I23Rik 1810015M01Rik 2310010G13Rik 2410043F08Rik 4633402N23Rik 5730466P16Rik 9430059P22Rik Abcg2 Acat1 Ace Acp5 Aldoa Aloxe3 Art3 Atp5g1 Atpaf2 BC012256 BC022224 Bloc1s1 Bucs1 C730036B14Rik Car6 Catna2 Cd22 Cd8b1 Cfl2 Cldn11 Cldn18 Cln3 Cpe Crb3 Cspg3 Ctsg Cutc Cxxc5 D11Ertd498e Dbi Ddx5 Dpm2 E130107N23Rik E2f6 Egln2 Elavl4 Emilin3 Eno3 Fanca Fip1l1 Gabarapl2 Gi…
286	V$AR_Q2: androgen receptor	147	147	2400	770	12854	-4.36	0.0	0.87	0.09	1110030H18Rik 1110035L05Rik 1200009B18Rik 2600017H08Rik 2810004N20Rik 2810439K08Rik Aloxe3 Ank3 Anxa10 Anxa13 Apoc3 Atp1a1 Atp6v1f BC011467 BC023814 Bbox1 Bcar3 C1qb Cap2 Capn9 Car2 Cfhl1 Cklfsf8 Clasp2 Cldn18 Cmklr1 Col3a1 Copg Ctdspl Cyb561 Cyp24a1 Cyp2j9 Dab1 Dcps Dhrs4 Dlgap4 Dnajc5 Dsip1 Dstn Dusp6 Dusp8 Elac1 Ermap F13a1 F13b Fbxw5 Galm Gbl Ggh Gip Gja5 Gle1l Gmfg Gp2 Gsta3 Guca2a Hdc Hibad…
287	V$NERF_Q2: new ets-related factor 1a	132	132	2415	684	12940	-4.37	0.0	0.96	0.14	1190003K14Rik 1300010K09Rik 9330161F08Rik Aadat Acp5 Acrbp Acy3 Adamts10 Admr Alox12b Arhgef7 Arl4 Asb13 Asb8 Atp4b Atp5g3 Atp5h Atp7b B3galt2 B4galt1 BC004728 BC012256 Bzrpl1 C1qb C1qdc1 CRAD-L Cblc Cd38 Cd59a Cdh17 Cnp1 Col1a1 Col4a2 Coro2a Creb3 Cryga Csad Csf3r Cxcl14 Cygb Cyp11a1 Cyp4f18 D9Wsu20e Dalrd3 Dcpp Dct Dip3b Dpm1 Elmo1 Etfa F13a1 Fbxo21 Fem1a Fthfd Galnt10 Gip Gp1ba Gpr56 Grb7 Grin…
288	V$FREAC3_01: Fork head RElated ACtivator-3	63	63	2484	298	13326	-4.4	0.0	1.59	0.49	2010308M01Rik 2210403N09Rik 4930467B06Rik Acads Acadsb BC051244 Calcrl Cox5a Ctrl Cyp2b19 D10Bwg0791e Degs2 Dmc1h Ell2 Fbxo17 Flt4 Fpr1 Gja5 Gtf2b Gzmb Hmgcs1 Ibsp Insl5 Itpr1 Laf4l Mgea6 Mrfap1 Ms4a11 Ms4a6d Mtmr6 Narfl Ncoa6 Ngb Nr1h3 Osbpl1a Pde7b Pdgfd Peci Pi16 Pip5k2c Pkib Pon1 Prom2 Pycard Rpl26 Rsad2 Saa4 Scg2 Scin Slco1a1 Sparcl1 St3gal5 Stab1 Strbp Suclg1 Tfpi2 Thumpd1 Tm4sf12 Tnk1 Trdn…
289	V$E2F_01: E2F	12	12	2535	99	13525	-4.44	0.0	0.05	0.0	BC014685 Calml3 Fbxo9 Fgf9 Ggcx Klf12 Ndufb9 Ssna1 Stard5 Sui1-rs1 Tpt1 Vit
290	V$HFH4_01	93	93	2454	467	13157	-4.44	0.0	1.2	0.28	1300010A20Rik Acadl Acadm Adcy4 Adipor2 Admr Angptl3 Ap4s1 Apoa1bp Arl5 BC017133 BC034204 BC051244 Bex2 Butr1 C330023F11Rik Ccl27 Chrm3 Cntn6 Col13a1 Col5a1 Cyp2c39 Cyp2d9 Cyp2e1 Eif3s1 Elavl3 Ermap Gdf3 Gimap4 Gip Gpld1 Gpsm1 Grm1 Gtf2b Hnf4g Hnmt Hps4 Hsd17b4 Ier3ip1 Ifi27 Il17rc Inpp1 Kcna4 Kcna7 Klhl9 Lgi1 Lhx8 Lpo Lrfn1 Mgea6 Mmp8 Msrb2 Myh14 Ndrg3 Nfe2 Np15 Nr1h3 Oat P2rx5 Pga5 Phactr2 Pip …
291	V$SRF_C: serum response factor	89	89	2458	444	13180	-4.44	0.0	1.24	0.31	1810045K07Rik 2610511E22Rik 6030457N17Rik 9330161F08Rik A230102I05Rik Abcc9 Aco1 Actg1 Akr1d1 Amy1 Ank3 Aoc3 Apoa2 Aqp7 Armcx3 Aspa Atp4b Atp5e Atp6v1d Brp44l Btbd3 C1qb CRAD-L Cabp5 Ccbl2 Cfhl1 Cirbp Cish Ckm Col1a1 Cps1 Crb3 Csf2rb1 Csrp1 Cxcl7 Cyp2b19 Dcpp Dhrs2 Dpm1 Dstn E430018M08Rik Egfl7 Emilin3 Ermap Etv1 Gcdh Gdf3 Gpx2 Herpud1 Hsd11b1 Il1f6 Khdrbs3 Klf1 Klrd1 Ldb3 Loh12cr1 M6prbp1 Mcpt7 …
292	V$RSRFC4_Q2	52	52	2495	318	13306	-4.45	0.0	0.18	0.0	1810012H11Rik 2310043K02Rik AV071179 Abcc9 Amy1 Ankmy2 Asb12 Brp44l Capn3 Cd83 Cept1 Cidea Ckb Ckmt2 Clec4a2 Cpt1b Cyp2c70 Evpl Fzd3 Gca Hbld2 Hdac11 Hsd17b4 Hspb3 Il1f10 Kcne4 Kifc3 Krtap16-1 Krtap3-3 Ky Ldh1 Ldh2 Lmod2 Meox2 Mep1b Mki67 Napb Nr4a1 Nudt13 Pcsk5 Pex19 Ptp4a3 Ptpro Rnf146 Rnf151 Smyd1 Sprrl5 St6galnac5 Thbs2 Thra Thrsp Tyro3
293	V$HEN1_01: HEN1	66	66	2481	317	13307	-4.46	0.0	1.47	0.46	1110007C05Rik A830006N08Rik AI481750 Abcb6 Adcy4 Agmat Ak1 Alox12b Baiap2l1 Cckar Cdh8 Creb3l1 Ctbp2 Dedd2 Dhrs2 Dlgap4 Dnaja4 Dsip1 Gdf10 Gfra4 Gne Gprc5c Guca2b Gzmb Harsl Hemk1 Hfe Hpn Hrc Hs3st3a1 Ibsp Idh3a Ifnb1 Kcna5 Klf1 Lrrfip1 Mist1 Mst1r Naca Ndufv2 Neud4 Parc Plunc Pnoc Ptgds Ptp4a3 Rab25 Rap1ga1 Rgnef Sec14l4 Serpine2 Slc26a2 Slc37a3 Slc5a1 Sox18 Spint2 Sprrl2 Stk35 Sui1-rs1 Tm4sf15 …
294	V$RP58_01: 58 KDA repressor protein	70	70	2477	341	13283	-4.49	0.0	1.37	0.41	1600020H07Rik Aatk Abpb Ambn Amn Apba2 Apoa5 Arf1 C8a Capn9 Caskin2 Ccl8 Ceacam10 Cenpb Centa2 Cldn18 Clec2h Col3a1 Cpa1 Crb3 Cxxc5 Cyp3a16 D11Wsu68e Dhrs2 Dnajc7 Elovl7 Esrrg Fap Flt4 Galnt10 Gdf2 Gsh1 H47 Igsf7 Kcna7 Kcnk5 Klf1 Klf13 Krt1-1 Kynu Lefty1 Lenep Lyplal1 Mep1b Mest Mpdu1 Myl7 Mylip Nme5 Nrap Park2 Pkd2l2 Pomt1 Pte2b Riok3 Rtn1 Scamp5 Scml4 Sema4d Sepx1 Slc4a1 Sncaip Sult1e1 Tac1 Thr…
295	V$NFKAPPAB50_01: NF-kappaB (p50)	108	108	2439	588	13036	-4.52	0.0	0.54	0.0	1600020H07Rik 2010005A06Rik AI225782 Agc1 Aldh1a3 Aldoa Ank1 Ankra2 Apoa2 Bnipl Capn5 Ccbp2 Ccr6 Ccrl2 Cd83 Cdk2ap1 Chga Chi3l1 Cited4 Clasp2 Col12a1 Col9a2 Cox4i1 Cox6b1 Crygn Cspg3 Cyp2b19 D11Ertd99e Dmgdh Dnaja4 Dnmt3a Dqx1 Dusp22 E130016I23Rik Eln Esam1 Fgr Foxd3 Fxc1 Gfra4 Got1 Gprc5d Grtp1 Has3 Hdac11 Hmgcs2 Irx3 Itga4 Itgb3 Kcnmb4 Krtcap3 Ky Lmod1 Lu Mest Mgl1 Mrps6 Mybph Myom1 Nedd4l Ngb …
296	V$STAT5B_01: signal transducer and activator of transcription 5b	46	46	2501	283	13341	-4.52	0.0	0.18	0.0	1500040F11Rik 2410018G23Rik Acp5 Adamts4 Agc1 Bex2 Capn9 Cckar Cdh17 Cited4 Clasp2 Col4a2 Commd9 Crbn Dedd Ecel1 Emb Etfdh Expi F7 Fga Gfi1b Gif Hibadh Iigp2 Il10ra Kcnj8 Lrig1 Mat1a Myadm Ndrg3 Ndufa3 Pex19 Pex26 Plek2 Ramp2 Rtn2 Scp2 Selenbp1 Slc2a5 Snx2 Sox7 Sufu Sval1 Taf13 Tgtp
297	V$TAXCREB_01: Tax/CREB complex	71	71	2476	356	13268	-4.6	0.0	1.12	0.24	1200016B17Rik 1810055D05Rik 2010005O13Rik 2310061G07Rik 2410018G23Rik 2810422M04Rik 5730466P16Rik Acadm Actn4 Adrm1 Aldh3a2 Aldh6a1 Apbb3 Atp1a3 BC027072 BC027342 C8b Calm2 Ccna1 Crat Cyp2j5 Dalrd3 Dapk1 Dlk1 Dpm1 E430021N18Rik Ecel1 Echs1 Eef1a1 Epas1 Etnk1 Flcn Galnt3 Gig1 Hmgcs2 Homer1 Ica1 Igf2r Kcne3 Klf13 Laf4l Ltap Luc7l2 Mat2a Mcam Mgea6 Mrps28 Mscp Nags Ndrg3 Nebl Oaz1 Osbpl2 Pacsin1 Pad…
298	V$NFMUE1_Q6	90	90	2457	490	13134	-4.6	0.0	0.54	0.0	1200016B17Rik 1500034J20Rik 5530601I19Rik 9430077D24Rik Acas2l Apbb3 Aqp2 Atp5f1 Atp5h Atp7b Atpaf2 BC020002 BC031140 Baiap2l1 Blmh Bteb1 Cfl2 Clstn1 Cnot3 Commd9 Cox8a Crat Crygd Cutl2 Cyb5 D1Bwg0491e Deaf1 Dsc2 E2f6 Eif5 Eln Eltd1 Eps15-rs Foxa3 Gbas Ggcx Gstz1 Hbld1 Hsbp1 Ik Kap Kcnmb4 Kdelr2 Lect1 Lman1 Mark3 Mccc1 Myo18a Ndufa2 Ndufa3 Ndufa6 Ndufa9 Ndufs4 Ndufs7 Nit1 Nkg7 Nrap Pcbp1 Pdhb Pex…
299	V$HSF_Q6	30	30	2517	129	13495	-4.61	0.0	1.81	0.59	AI225782 Aldh1b1 Atp1b4 B4galt1 BC004853 BC021381 C1ql3 Chga Copb2 Ctdsp2 Dlx5 Eif5 Gabrp Gp1ba Gucy1b3 Inhbe Itih4 Jup Mrfap1 Nnat Pglyrp1 Pigr Rpl7a Rps13 Serpinf2 Slc33a1 Tacr1 Tbc1d8 Timm10 Vipr1
300	V$ARNT_02: AhR nuclear translocator homodimers	88	88	2459	477	13147	-4.62	0.0	0.57	0.0	1300010K09Rik 1500040F11Rik 1700019I23Rik 1810029C22Rik 5730405M13Rik 9430059P22Rik Acox1 Acvr1b Aldh6a1 Aloxe3 Aqp5 Armcx1 Armcx3 Atp5g1 BC011209 Bex2 Bloc1s1 Bzrpl1 Cd22 Cdh5 Chrm1 Cln3 Col19a1 Commd9 Cpeb2 Cpt1b Crb3 Cspg3 Ctsg Cutc Cyp27a1 Dact1 Ddx5 Dlat Dnase2a Dpm2 E130107N23Rik Egln2 Eif2b4 Es1 Fanca Foxd3 Gdap10 Gimap6 Gp1ba Gyg1 Hook2 Ifi30 Igf2r Il17d Irs1 Kcne4 Kctd12 Klrc2 Klrc3 Laf4…
301	V$CREBP1_01: cAMP-responsive element binding protein 1	46	46	2501	216	13408	-4.63	0.0	1.46	0.46	1110015E22Rik 1300012D20Rik 1700009P13Rik 5830461H18Rik Aldh6a1 Arl4 Blmh Cables1 Calm2 Cfhl1 Chga Cpa3 Dpm1 Etnk1 G6pc Gmppb Golga5 Gpr89 Hbld2 Hnrpa2b1 Homer2 Hs6st2 Hsd17b13 Il1f6 Itga9 Mt4 Napa Nbea Nbr1 Nkiras1 Ogt Ormdl3 Pck1 Psma5 Riok3 Rpl13a Rtn3 Scg2 Slc35f5 Sox6 Stk35 Tde1 Tex15 Tm7sf2 Zfp106 Zim1
302	V$RORA2_01: RAR-related orphan receptor alpha2	30	30	2517	194	13430	-4.64	0.0	0.15	0.0	Akr1b7 Apoh Arl6ip4 B4galt6 BC019755 Bhmt Catns Clec1b Cps1 Cyp2a12 Dbp Fut4 Got1 Il1f6 Ivns1abp Mrps17 Ms4a3 Nsg2 Papln Pln Ppp2ca Prom1 Serpina6 Sln Snrpb2 Ssx2ip Tmc1 Tusc2 Unc5c Zfhx4
303	V$DEAF1_02	63	63	2484	313	13311	-4.65	0.0	1.16	0.26	0610007A15Rik 2410018G23Rik 5530601I19Rik 5830461H18Rik Aco1 Akap12 Asb8 Atp5a1 Atp5f1 Atp5j2 BC018371 BC021917 Bche Cfl2 Chpt1 Cox6b1 Creb3 Ctbp2 Cxcl16 Deaf1 Dip3b Dlat Dvl1 Echdc3 Ehd3 Ercc8 Etfdh Eva1 Fdx1 Gad1 Gpx2 Hdc Hs6st2 Kcne3 Kcnj8 Man2c1 Ngb Nifun Pdzrn3 Pomt1 Pop4 Prp19 Ptbp2 Rabep2 Rnf13 Scn3b Sema4g Serf2 Serpini1 Sfrs2 Slc16a6 Slc20a2 Tm4sf6 Tmed4 Tnfsf7 Tnrc11 Tpt1 Trim21 Unc5c V…
304	V$MIF1_01: MIBP-1 / RFX1 complex	26	26	2521	172	13452	-4.66	0.0	0.14	0.0	1810045K17Rik Atp6v1b1 BC012256 Baiap2 Car3 Cpeb2 Cyp2s1 Dstn Elovl6 Grip1 Hmgcs1 Hpgd Ifitm1 Plek2 Rab17 Smpdl3a Snapc5 Spa17 Tbc1d19 Tex15 Tm4sf8 Tmem4 Tmprss5 Trim34 Ubb Zfp108
305	V$E4F1_Q6	75	75	2472	391	13233	-4.67	0.0	0.83	0.06	1110015E22Rik 1300012D20Rik 1500031H04Rik 1600020H07Rik 1700009P13Rik 2010005O13Rik 2700050P07Rik 2810422M04Rik Aass Aco2 Acrbp Akr1d1 Aldh6a1 Amn Ap3s1 Arl4 Armcx1 Atp1a3 Atp5d BC003965 BC024806 BC024955 Calm2 Cfl2 Clk1 Cmya1 D730049H07Rik Dact1 Dcbld1 Dlat Dpm1 Ermap Gmppb Golga5 Gpr89 Harsl Hbld2 Hmgcs1 Hnrpa2b1 Homer1 Hsd17b13 Il1f6 Lig3 Mb Mt4 Nbr1 Nkiras1 Notch3 Nr0b1 Ormdl3 Pdhb Pqlc1 Psma…
306	V$OCT1_01: octamer factor 1	76	76	2471	401	13223	-4.69	0.0	0.74	0.01	1810015M01Rik 2410011G03Rik AU041707 Aass Aldh8a1 BC019943 Bbox1 Bteb1 Calml3 Car8 Cfhl1 Cited4 Clec4n Creb3 Cry2 Csf2rb1 Ctsg Cyp2d9 D730049H07Rik Efna1 Egln2 Egln3 Es1 Espn Esrra Esrrg Fes Gast Gp1ba Guca2a H3f3b Hebp1 Hist1h2bc Hspa2 Irf3 Itga9 Itpa Ldb2 Lpl Mrps17 Nfia Nrarp Nrbp Odag Otor Pcdh8 Plxdc2 Rdh11 Rit1 Rps27l Rtn1 Sfrp2 Si Slc12a2 Slc22a12 Snrk Sox6 Stac2 Stx6 Sucnr1 Sult1b1 Thra T…
307	V$STRA13_01	75	75	2472	405	13219	-4.7	0.0	0.6	0.0	1300010K09Rik 1500040F11Rik 1810020E01Rik 1810029C22Rik Acox1 Acvr1b Adck4 Aldh3a2 Aldh6a1 Aloxe3 Armcx1 Armcx3 BC011209 Bex2 Bloc1s1 Bzrpl1 Cdh5 Chrm1 Cln3 Col19a1 Commd9 Cpeb2 Cpt1b Crat Crb3 Ctsg Cyp27a1 Ddx5 Dlat Dnase2a Dpm2 E130016I23Rik Egln2 Eif2b4 Fanca Gimap6 Gp1ba H47 Ifi30 Igf2r Il17d Kctd12 Klrc2 Klrc3 Laf4l Lst1 Ms4a10 Padi1 Pdhb Pgrmc2 Pigr Pmpcb Ppp1r3c Ppp2r4 Qtrt1 Rabep1 Rchy1 R…
308	V$FOXO4_02: fork head box O4	71	71	2476	389	13235	-4.71	0.0	0.52	0.0	1300010A20Rik Acy3 Agtrl1 Akr1b7 Akr1d1 Arl5 Atp5f1 B4galt1 BC005471 BC017133 BC019731 BC051244 Brp44l Butr1 C6 Cd83 Cml2 Cyp2c39 Cyp3a16 Efna1 Elovl6 Epn3 Fga Foxo1 Gca Gm323 Golga5 Grm1 Hbld1 Hdgfrp2 Hirip5 Hspb3 Ier3ip1 Itgam Kap Krtcap3 Lgals12 Marveld2 Mccc1 Mcsp Mfap5 Mpdu1 Myo6 Ndufa6 Np15 Nr1h3 Numb Osbpl1a Pink1 Plekhe1 Pml Pof1b Prom2 Ptger3 Reg3g Rlbp1 S100g Sepp1 Sfrs14 Slc22a13 Slc2a…
309	V$EGR3_01: early growth response gene 3 product	33	33	2514	148	13476	-4.71	0.0	1.59	0.49	1810045K07Rik 5830461H18Rik AI604832 Alg5 Asb8 Atp1a1 BC022224 C330023F11Rik D1Bwg0491e D9Wsu20e Dcps Dhcr7 Dlk1 E430021N18Rik Ercc8 Fbxo21 Foxo1 Grin1 Hnrpa2b1 Padi2 Plxna1 Pthr1 Rpl12 Rps27a Scn7a Slc1a1 Snx11 Spcs1 Spint1 Ssb4 Trim13 Vamp2 Zfyve19
310	V$T3R_01: viral homolog of thyroid hormone receptor alpha1	68	68	2479	355	13269	-4.72	0.0	0.8	0.05	1110037N09Rik 2810484M10Rik AI225782 Abcb6 Abcg5 Abpa Ace Adh4 Adora2a Akp2 Alg5 Ankra2 Arhgef16 Atp5a1 BC012256 Bcan Bhmt Blvra Btbd1 CRAD-L Cabc1 Calml3 Catna2 Ccbp2 Cfl2 Col4a1 D830019K17Rik D8Ertd594e Dbpht1 Dct Dhcr7 Echs1 Fau Gad2 Gprin1 Hmgcl Hpxn Hrh3 Hs3st1 Il1f8 Itga8 Kifc2 Krt1-c29 Ltf Mme Myadm Myo6 Ncstn Nkiras1 Nsg2 Parc Pcsk5 Plxna1 Ppif Prpf39 Pygb Ramp2 Rasal1 Rchy1 Rpl37a Rps14 …
311	V$MEF2_03: myogenic MADS factor MEF-2	47	47	2500	275	13349	-4.75	0.0	0.3	0.0	1810012H11Rik AV071179 Abcc9 Asb12 BC013481 Barx2 C1qr1 Capn3 Cd83 Cept1 Cidea Ckb Ckmt2 Clec4a2 Cpt1b Fbxo21 Fzd3 Gca Hbld2 Hdac11 Homer1 Hspb3 Il1f10 Kdelr2 Kifc3 Ky Ldh1 Ldh2 Leap2 Lmod2 Nr4a1 Penk1 Psp Ptp4a3 Rnf146 Rnf151 Rpl41 Rs1h Sgk3 Slc4a10 Slco1a5 Smyd1 Sprrl5 Thra Thrsp Tmc4 Tpm3
312	V$PBX1_02: homeo domain factor Pbx-1	35	35	2512	215	13409	-4.76	0.0	0.22	0.0	2310043K02Rik 5730405M13Rik 5730466P16Rik Aass Asah2 Btbd1 Cd163 Cdc37l1 Cdh17 Cldn11 Ednrb Enpep Gdf3 Gimap4 Gulo Hspb3 Insl5 Krt1-1 Krt1-c29 Lipc Mesp2 Mrps33 Ms4a10 Myf6 Osbpl1a Papss1 Rab38 Rab6ip1 Stxbp2 Sumo2 Tmem35 Tpd52l1 Tram1l1 Trim13 Ube2a
313	V$IRF1_01: interferon regulatory factor 1	58	58	2489	299	13325	-4.79	0.0	0.87	0.09	Aldh7a1 Arrdc4 BC024868 Bag1 Car7 Ciz1 Cml2 Crygb Csf2rb1 Cyp2j6 Dio2 Dsc2 Eif3s1 Ermap Es22 Fem1a Gad2 Gdf2 Gng11 Gsh1 Hdhd4 Hnf4g Hs3st1 Ifnb1 Il17d Inhbe Kcna7 Kctd14 Kifc3 Lhx8 Lman1 Mapre2 Mat1a Mep1a Mgst1 Mrps33 Mut Myt1 Ndufa3 Nek9 Ngb Nnt Olfm3 Oscar Pex19 Pigr Rfk Rs1h Scg3 Sdccag33 Slc38a5 Snrk Synj2bp Tegt Tex15 Ube1l Uox Zmynd10
314	V$ATF6_01: activating transcription factor 6	50	50	2497	284	13340	-4.81	0.0	0.39	0.0	0610006O14Rik AU041707 Aox3 Ap3s1 Armcx2 Atp9a BC027127 Ccr6 Cdc42ep4 Clcn4-2 Copb1 Copb2 Cpe Cpxm1 D1Bwg0491e Elavl4 Esam1 Fbxo9 Golga2 Gosr2 Gria3 Laf4l Lig3 Lyzl4 Mapkapk2 Mapre2 Mb Mgat2 Ncstn Ormdl3 Pacrg Papss1 Park2 Pde6a Pdgfd Ppfia4 Prp19 Psma1 Ptov1 Rasal1 Rps6kl1 Sfrp4 Sgk3 Slc16a2 Slc22a17 Sox1 Stra13 Tm4sf13 Usp49 Vamp8
315	V$MEIS1BHOXA9_02: Meis-1b:HOXA9 heterodimeric binding	26	26	2521	167	13457	-4.81	0.0	0.18	0.0	Adam1b Adrm1 Akr1b7 BC021608 C1qg Cnih2 Cpe Crbn Cyp3a13 D7Bwg0611e Ednra Fmo5 Hpgd Lyzl4 Ms4a11 Ms4a6d Myo6 Nck2 Nr0b1 Ogt Pcx Pdhb Prkcabp Tex15 Tlr8 Tmem45b
316	V$ISRE_01: interferon-stimulated response element	45	45	2502	221	13403	-4.81	0.0	1.13	0.24	1700007D05Rik Abca8a Afp Arrdc4 Atp6v1d Bteb1 C1qtnf3 Ccrl2 Cml2 Cutc Fgf9 Fthfd Gsh1 Gspt2 Hdhd4 Idh1 Ifit3 Ifitm3 Ifnb1 Kcna7 Kctd14 Kmo Mospd1 Mtap7 Myoc Narfl Pclo Pigr Pik3c2g Pip5k2c Plek2 Pml Reps1 Rnpc2 Rs1h Sectm1 Slco1a5 Smc6l1 Ssx2ip Stxbp6 Tcfap2a Tgfbi Trim34 Tsg101 Ube1l
317	V$LXR_DR4_Q3	11	11	2536	85	13539	-4.89	0.0	0.1	0.0	Apoc1 Bhlhb5 Blvrb Crb3 E130107N23Rik Hsd17b4 Mki67 Nr5a2 Rpl13a Slc16a8 Wdfy1
318	V$CLOX_01: Clox	51	51	2496	275	13349	-4.89	0.0	0.61	0.0	3110005O21Rik Aldh8a1 Ambp Angptl3 Ap4s1 Aqp4 Atp9a BC016235 BC021921 Carf Cd163 Cldn18 Cln3 Cntnap2 Col12a1 Csrp3 Dmgdh F13b Foxd3 Fscn3 Galnt10 Hap1 Hemgn Hnmt Il17rc Kcnd2 Lipf Mark3 Myt1 Npy6r Nr2c1 P2ry12 Pdk2 Prss8 Pth Rab9 Rnase1 Ryr2 Slc15a2 Slc22a17 Slc25a5 Sprrl5 Stk35 Suclg1 Tmem41b Tnfsf7 Tob1 Tpd52l1 Xcl1 Xtrp3s1 Zfp312
319	V$APOLYA_B: Avian C-type PolyA signal	10	10	2537	33	13591	-4.92	0.0	2.05	0.76	AI481750 Cul2 Ltf Nr0b1 Pml Rnase1 Rxrg Slc12a2 Sult1e1 Zfp312
320	V$EGR2_01: Egr-2/Krox-20 early growth response gene product	37	37	2510	181	13443	-4.94	0.0	1.09	0.22	1810045K07Rik 5830461H18Rik AI604832 Agr2 Alg5 Asb8 Atp1a1 Atp9a BC022224 C330023F11Rik Capn5 D1Bwg0491e Dcps Dhcr7 Dlk1 E430021N18Rik Ercc8 Fbxo21 Foxo1 Grin1 Hnrpa2b1 Mmp15 Padi2 Plxna1 Pthr1 Rpl12 Scn7a Slc1a1 Snx11 Spcs1 Spint1 Spna1 Ssb4 Tm7sf2 Trim13 Vamp2 Zfyve19
321	V$POLY_C: Retroviral Poly A signal	40	40	2507	204	13420	-4.98	0.0	0.87	0.09	1500006O09Rik Aadac Abcb11 Agt Aldh2 Art5 Atp2a2 Chrdl1 Col11a1 Commd9 Cxxc5 Cyp4a10 Dhrs1 Emcn Es22 Gng11 Hdc Hpxn Mcfd2 Mgea6 Oat Plek2 Plekhe1 Prom2 Prrg2 Pygl Rbbp9 Rpl38 Slc1a1 Slc27a5 Slc35b1 Sncaip Spry1 St6galnac4 St6galnac5 Tde2 Tert Tmem37 Vsig4 Wdr42a
322	V$HOX13_01: Hox-1.3	40	40	2507	205	13419	-4.98	0.0	0.85	0.07	Abca8a Alas2 Aqp4 C8a Cabyr Cacna1d Chn1 Cog6 Cxxc5 Cyp2c29 Cyp2c70 Cyp3a25 D7Rp2e Daf1 Dbr1 Dnajc7 Dtna Elovl6 Fbxw5 Fh1 Gorasp2 Kcne4 Kcnk5 Krt1-23 Mgea6 Mkrn1 Mlycd Mrpl19 Myo6 Neu2 Pde9a Pstpip1 Rab27b Rbbp9 Scd2 Spp2 Stxbp6 Syngr2 Timm10 Uncx4.1
323	V$HEN1_02: HEN1	32	32	2515	158	13466	-5.03	0.0	1.0	0.17	Adcy4 Alox12b BC011467 Baiap2l1 Cops6 Ctbp2 Dlgap4 Dsip1 Gdf10 Gfra4 Gzmb Hrc Idh3a Ifnb1 Kcna5 Klf1 Lrrfip1 Mst1r Neud4 Pnoc Ptgds Ptp4a3 Rap1ga1 Satb1 Sec14l4 Serpine2 Sox18 Sprrl2 Sui1-rs1 Tmod2 Tnni1 Uncx4.1
324	V$LXR_Q3	9	9	2538	71	13553	-5.04	0.0	0.1	0.0	Apoc1 Blvrb Csf3r Foxd3 Fxyd7 Mapk13 Slc16a8 Wdfy1 Zfyve21
325	V$MYCMAX_01: c-Myc:Max heterodimer	25	25	2522	117	13507	-5.06	0.0	1.19	0.28	2310010G13Rik 4633402N23Rik Abcg2 Acat1 Acp5 BC012256 Catna2 Cd8b1 Ctsg D11Ertd498e Elavl4 Gabarapl2 Glb1 Kcne3 Mist1 Pecr Pon1 Qtrt1 Rplp1 Scp2 Slc7a7 Snag1 Snx11 Taf1c Tmprss3
326	V$SREBP1_02: sterol regulatory element-binding protein 1	18	18	2529	77	13547	-5.07	0.0	1.46	0.46	1810017F10Rik Blvrb Cyc1 Elmo1 Fah Fxyd6 Homer2 Ifitm1 Kcnj8 Mcam Ncstn Neto1 Pip5k1a Scgb1a1 Spna1 St6galnac1 Timm10 Tnfrsf7
327	V$EVI1_06: ectopic viral integration site 1 encoded factor	32	32	2515	175	13449	-5.11	0.0	0.55	0.0	1200016B17Rik 1810045K07Rik Adcy4 Agtrl1 B830009D23Rik Ccl27 Cntnap2 Csprs F13b Gpsm1 Hbld1 Hdhd4 Hint3 Ier3ip1 Il1f6 Maged2 Mb Mug1 Ormdl3 Pbxip1 Ppp1cb Prkar1a Qpct Qscn6 Rfk Rit1 Rtn3 Sprr2k Tinag Tmod2 Ubadc1 Zfp282
328	V$FREAC4_01: Fork head RElated ACtivator-4	26	26	2521	148	13476	-5.16	0.0	0.43	0.0	9330161F08Rik Arl5 Ccbl2 Cox6b2 Fabp2 G0s2 Hirip5 Kap Marveld2 Mmp8 Mup4 Ninj2 Numb Osbpl1a Pof1b Sah Scp2 Sfrs14 Ssx2ip Stard10 Tac1 Tcf1 Tie1 Tm4sf3 Tmem37 Zfp286
329	V$HMEF2_Q6: myocyte enhancer factor	12	12	2535	47	13577	-5.19	0.0	1.56	0.47	Ckm Cldn2 Cmya1 Col13a1 Ctsk D7Rp2e Mapre2 Myl2 Slc37a1 Slitrk1 Spry1 Wfdc1
330	V$TAXCREB_02: Tax/CREB complex	1	1	2546	22	13602	-5.2	0.0	0.02	0.0	Camp
331	V$HMX1_01: H6 homeobox 3	6	6	2541	17	13607	-5.2	0.0	1.95	0.67	Bcl2l2 Gca Ky Rps14 St8sia1 Thumpd1
332	V$MEIS1AHOXA9_01: Meis-1a:HOXA9 heterodimeric binding	27	27	2520	143	13481	-5.2	0.0	0.67	0.0	Adrm1 Akr1d1 BC017612 BC018371 Butr1 Churc1 Cish Clec4g Ednra Gba2 Ggcx Gna14 Gstk1 Inhbe Lad1 Msr2 Myo6 Nkx2-4 Nr0b1 Ogt Prkcabp Psma1 Rpl38 Slc25a20 Suclg1 Tm4sf13 Txndc1
333	V$CDP_02: transcriptional repressor CDP	25	25	2522	136	13488	-5.22	0.0	0.57	0.0	3110005O21Rik Aldh8a1 Ambp BC021921 Carf Cldn18 Cln3 D9Wsu20e Foxd3 Fscn3 Galnt10 Hap1 Hnmt Il17rc Kcnd2 P2ry12 Pth Rab9 Slc15a2 Slc22a17 Slc25a5 Stk35 Xcl1 Xtrp3s1 Zfp312
334	V$RSRFC4_01: related to serum response factor, C4	12	12	2535	82	13542	-5.25	0.0	0.19	0.0	AV071179 Capn3 Cidea Ckb Ckmt2 Hspb3 Ky Ldh2 Lmod2 Nr4a1 Ptp4a3 Smyd1
335	V$PAX5_02: B-cell-specific activating protein	11	11	2536	43	13581	-5.27	0.0	1.51	0.47	1110007C05Rik Copb2 Eya1 Fabp4 Gmppb Mpdu1 Pecr Pml Psmc6 Slc25a15 Slc5a8
336	V$POU3F2_02	15	15	2532	95	13529	-5.28	0.0	0.27	0.0	Angptl3 Ctsg Dhrs4 Emilin3 Es1 Hirip5 Hist1h2bc Klra17 Myom2 Nck2 Nudt13 Odag Oprk1 Rit1 Wbscr14
337	V$PPARA_01: PPAR:RXR heterodimers	3	3	2544	5	13619	-5.29	0.0	2.14	0.81	Arl6ip4 Fabp1 Papln
338	V$GNCF_01: GCNF (germ cell nuclear factor)	13	13	2534	82	13542	-5.39	0.0	0.29	0.0	2810484M10Rik Brp44l Cnp1 Cox8a Csprs Htr1d Lgals12 Nags Nktr Nurit Parc Slc5a8 Stk35
339	V$EVI1_03: ectopic viral integration site 1 encoded factor	9	9	2538	63	13561	-5.41	0.0	0.2	0.0	Cpa1 Dhrs4 Has3 Ms4a4c Ms4a4d Ncoa6 Slc27a5 Spink4 Wbscr14
340	V$DTYPEPA_B: poly A signal of D-type LTRs	12	12	2535	73	13551	-5.49	0.0	0.35	0.0	Chga Col1a1 D5Bwg0860e Epm2aip1 Fadd Hs3st3b1 Lix1 Nnat Osbpl1a Per3 Rhag Slc35c2
341	V$IRF2_01: interferon regulatory factor 2	5	5	2542	15	13609	-5.5	0.0	1.63	0.49	BC024868 Bag1 Dio2 Gsh1 Mat1a
342	V$NRSE_B: neural-restrictive-silencer-element	5	5	2542	15	13609	-5.5	0.0	1.63	0.49	Grin1 Hrh3 Oscar Scamp5 Syt4
343	V$POU3F2_01	10	10	2537	56	13568	-5.68	0.0	0.5	0.0	Abpa Bpnt1 Ccbp2 Dmc1h Fabp1 Ndn Pde6a Reg3g Slc16a7 Uox
344	V$AHR_01: aryl hydrocarbon / dioxin receptor	8	8	2539	35	13589	-5.68	0.0	1.01	0.17	2310056K19Rik Acvr2 Cox7a2 Eva1 Fbxo21 Nek6 Rgs2 Sdha
345	V$SRF_01: serum response factor	1	1	2546	18	13606	-5.69	0.0	0.04	0.0	Actg1
346	V$STAT1_01: signal transducer and activator of transcription 1	8	8	2539	42	13582	-5.8	0.0	0.62	0.0	1500040F11Rik Baiap2 Cish Copb2 Cox5b Cox7a2 Npas1 Rpl35
347	V$STAT3_01: signal transducer and activator of transcription 3	2	2	2545	4	13620	-6.01	0.0	1.42	0.44	1500040F11Rik Iigp2
348	V$NRSF_01: neuron-restrictive silencer factor	3	3	2544	10	13614	-6.08	0.0	1.09	0.22	Grin1 Hrh3 Syt4
349	V$TAACC_B: Lentiviral TATA upstream element	1	1	2546	14	13610	-6.14	0.0	0.08	0.0	Scgb3a2
350	V$PAX3_01: Pax-3 binding sites	4	4	2543	22	13602	-6.14	0.0	0.51	0.0	1110007C05Rik Clec4g Ndufa1 Tac1
351	V$VJUN_01: v-Jun	3	3	2544	13	13611	-6.24	0.0	0.75	0.01	Atp5d Nap1l3 Rhoj
352	V$MEF2_01: myogenic enhancer factor 2	1	1	2546	1	13623	-6.36	0.0	1.24	0.31	Ckm
353	V$AHRARNT_02: aryl hydrocarbon receptor:Arnt heterodimers, fixed core	2	2	2545	13	13611	-6.41	0.0	0.34	0.0	Cntn6 Pcbp2
354	V$EVI1_01: ectopic viral integration site 1 encoded factor	1	1	2546	3	13621	-6.7	0.0	0.7	0.0	1200016B17Rik
