# Supplementary material for: A genomic analysis of mouse models of breast cancer reveals molecular features of mouse models and relationships to human breast cancer
Source: Breast Cancer Res. 2014 Jun 5;16(3):R59. doi: 10.1186/bcr3672 (PMC4078930; doi:10.1186/bcr3672)
Supplement: Additional file 2 — Fold change values organized by mouse tumor model type comparing the mouse model to all other types of mouse models. [file bcr3672-S2.zip › Additional_file_2/rb_p107_mutant_SAM/AdditionalFile53_rb_p107_mutant_SAM/rb_p107_mut.txt]

Current settings
Input parameters
Data type?								Two class unpaired
Array or Seq data?								array
Arrays centered?								FALSE
Delta								0.18394512
Minimum fold change								0
Test statistic								standard
Are data are log scale?								TRUE
Number of permutations								100
Input percentile for exchangeability factor s0								Automatic choice
Number of neighbors for KNN								10
Seed for Random number generator								27193850
Computed values
Estimate of pi0 (proportion of null genes)								0.871
s0 percentile								0
False Discovery Rate (%)								56.6856466
List of Significant Genes for Delta = 0.184
Negative genes (4742) Downregulated in Rb&p107 mutant tumors compared to all other tumors.
	Row	Gene ID	Gene Name	Score(d)	Numerator(r)	Denominator(s+s0)	Fold Change	q-value(%)	InverseFoldChange
	628	1416382_at	6.526568094	-1.735903398	-0.773211695	0.445423228	0.585113458	56.6856466	1.709070245
	1521	1417346_at	6.793870893	-1.669849633	-0.736722724	0.441191057	0.600101015	56.6856466	1.666386116
	1264	1417063_at	6.065969707	-1.634260387	-0.843019609	0.515841671	0.557475532	56.6856466	1.793800701
	11297	1434366_x_at	5.991438081	-1.628919817	-0.843335716	0.517726967	0.557353398	56.6856466	1.79419378
	8300	1425546_a_at	8.0934597	-1.591339373	-1.034263885	0.649932945	0.488264947	56.6856466	2.048068381
	3524	1419549_at	6.664227181	-1.585878748	-1.116427471	0.703980347	0.461234562	56.6856466	2.168094246
	1729	1417569_at	6.934941308	-1.574125505	-1.10750206	0.703566556	0.464096892	56.6856466	2.154722468
	1770	1417611_at	5.727737266	-1.568350884	-0.777463217	0.495720202	0.583391707	56.6856466	1.714114184
	12209	1437726_x_at	5.963797282	-1.566112265	-0.836108374	0.533875121	0.560152527	56.6856466	1.785228043
	1522	1417347_at	6.184774278	-1.564850995	-0.725125077	0.463382826	0.604944596	56.6856466	1.653043944
	11818	1436677_at	6.779385785	-1.561443768	-0.857528567	0.549189529	0.551897185	56.6856466	1.811931691
	529	1416278_a_at	7.196905882	-1.559210526	-0.41509973	0.2662243	0.749967649	56.6856466	1.333390848
	1776	1417617_at	6.742270923	-1.556026138	-0.862921966	0.554567783	0.549837814	56.6856466	1.818718128
	9131	1426620_at	4.577974239	-1.54008155	-0.610294482	0.396274134	0.655062977	56.6856466	1.52657078
	1728	1417568_at	6.865665523	-1.529504807	-1.090665611	0.713084134	0.469544692	56.6856466	2.129722721
	2671	1418599_at	5.420579256	-1.529244224	-1.189977526	0.778147471	0.438309689	56.6856466	2.28149189
	13721	1449154_at	5.321450544	-1.528439897	-1.197013308	0.783160208	0.436177329	56.6856466	2.292645519
	1775	1417616_at	6.994739288	-1.527862803	-0.88527916	0.579423204	0.541382755	56.6856466	1.847122004
	7364	1424367_a_at	6.427158638	-1.518039081	-1.118799842	0.73700332	0.46047673	56.6856466	2.171662398
	1204	1416996_at	5.901402261	-1.517022586	-0.608962466	0.401419512	0.655668065	56.6856466	1.525161974
	2457	1418365_at	7.076056345	-1.50432407	-0.66356978	0.441108265	0.63131425	56.6856466	1.583997194
	11940	1436990_s_at	5.987887623	-1.491705871	-0.724167467	0.485462638	0.60534627	56.6856466	1.651947076
	4483	1421001_a_at	7.44024895	-1.490252367	-1.617270183	1.08523242	0.325951635	56.6856466	3.067939818
	12302	1438093_x_at	7.793943524	-1.489012691	-0.594207143	0.399061167	0.662408393	56.6856466	1.509642708
	16993	1455683_a_at	5.660647958	-1.48653117	-0.606196403	0.407792594	0.656926376	56.6856466	1.522240598
	867	1416635_at	6.690508919	-1.484712127	-0.784649617	0.52848603	0.580492923	56.6856466	1.722673888
	1719	1417556_at	0.554372797	-1.483173225	-0.541233592	0.364915967	0.687183074	56.6856466	1.455216284
	1423	1417235_at	6.514812069	-1.482130673	-0.799940307	0.539723198	0.574372942	56.6856466	1.741029088
	17093	1455976_x_at	7.946825705	-1.478275332	-0.577526697	0.390676002	0.670111608	56.6856466	1.49228873
	6244	1423062_at	5.622565513	-1.477845329	-0.635509308	0.430024236	0.643713527	56.6856466	1.553486073
	2463	1418374_at	8.453865964	-1.473752291	-0.90276673	0.612563411	0.534860019	56.6856466	1.869648067
	7904	1425032_at	6.54105827	-1.467381717	-1.684842454	1.148196434	0.311036877	56.6856466	3.215052853
	3505	1419527_at	5.529474782	-1.466336289	-1.229000546	0.838143716	0.426612888	56.6856466	2.344045454
	1424	1417236_at	6.456999117	-1.466234784	-0.789165821	0.538226094	0.578678592	56.6856466	1.728074986
	16475	1452919_a_at	7.140230839	-1.464474191	-0.650840557	0.444419274	0.636909123	56.6856466	1.570082706
	9217	1426743_at	7.712140146	-1.459966939	-0.518454044	0.355113551	0.69811952	56.6856466	1.43241948
	10297	1428788_at	6.950340244	-1.456634025	-0.627556748	0.430826644	0.647271664	56.6856466	1.544946359
	5701	1422432_at	7.889772262	-1.454432605	-0.575593412	0.395751175	0.671010193	56.6856466	1.490290326
	9667	1427417_at	4.612668502	-1.45231117	-0.632116953	0.435248978	0.645228937	56.6856466	1.549837495
	1489	1417311_at	7.459087622	-1.451840327	-0.52798865	0.363668539	0.69352094	56.6856466	1.441917528
	9802	1427614_at	3.848413363	-1.451447631	-0.867767211	0.597863259	0.547994299	56.6856466	1.824836503
	11175	1433991_x_at	7.925763091	-1.450185366	-0.57063312	0.39348978	0.67332124	56.6856466	1.48517519
	11103	1433720_s_at	5.949776067	-1.44814701	-0.690578343	0.476870331	0.619605415	56.6856466	1.613930377
	9427	1427063_at	6.35125742	-1.446993645	-0.984334908	0.680262081	0.505458689	56.6856466	1.978401047
	13771	1449212_at	4.529215856	-1.446313173	-1.040814247	0.719632695	0.486053071	56.6856466	2.057388502
	13942	1449403_at	5.673045826	-1.438015436	-0.720694359	0.501172895	0.606805321	56.6856466	1.647975002
	261	1415999_at	7.541183207	-1.437272427	-0.990134137	0.688898025	0.503430966	56.6856466	1.986369668
	16758	1454661_at	8.055342743	-1.429431545	-0.375908678	0.262977741	0.770619887	56.6856466	1.297656623
	3661	1419706_a_at	6.109390415	-1.428591694	-0.927489156	0.649233199	0.525772593	56.6856466	1.901962967
	5793	1422537_a_at	6.848932316	-1.427887235	-0.633160146	0.443424473	0.64476255	56.6856466	1.550958566
	13940	1449401_at	5.644892795	-1.426460838	-0.694781073	0.48706635	0.617803062	56.6856466	1.618638789
	12268	1437968_at	5.396674276	-1.425145979	-0.611261891	0.428911774	0.654623868	56.6856466	1.527594775
	1747	1417588_at	7.269695195	-1.4245079	-0.818976036	0.574918564	0.566844122	56.6856466	1.764153427
	12592	1439036_a_at	5.705775492	-1.424330664	-0.911737092	0.640116172	0.531544694	56.6856466	1.881309345
	9078	1426550_at	5.430568785	-1.423986156	-0.819933325	0.575801472	0.566468122	56.6856466	1.765324406
	11004	1433472_x_at	8.701356032	-1.422964899	-0.383467803	0.269485076	0.766592717	56.6856466	1.304473651
	9756	1427545_at	4.360948718	-1.422334848	-0.618482908	0.43483636	0.651355512	56.6856466	1.535259902
	9079	1426551_at	5.121214448	-1.422334636	-0.799835478	0.562339872	0.574414679	56.6856466	1.740902586
	11505	1435176_a_at	6.920449859	-1.422283011	-0.644120892	0.452878145	0.639882585	56.6856466	1.56278671
	15295	1451152_a_at	5.722840823	-1.417401456	-0.888155607	0.626608363	0.540304422	56.6856466	1.85080847
	1670	1417507_at	6.10782256	-1.416469526	-0.580527545	0.409841182	0.668719205	56.6856466	1.495395965
	11046	1433562_s_at	7.898566622	-1.416298242	-0.4239599	0.29934366	0.745375911	56.6856466	1.341604934
	6431	1423284_at	6.478744007	-1.415640784	-0.838932804	0.592617007	0.559056964	56.6856466	1.788726489
	2539	1418453_a_at	5.638551756	-1.413404348	-0.883132502	0.624826507	0.542188906	56.6856466	1.844375621
	6956	1423890_x_at	5.762075949	-1.412424021	-0.886968434	0.627976033	0.540749213	56.6856466	1.849286093
	13380	1448764_a_at	0.38043383	-1.410786127	-0.529908596	0.375612282	0.692598613	56.6856466	1.443837716
	6993	1423933_a_at	8.978115699	-1.409863058	-0.887010443	0.629146524	0.540733468	56.6856466	1.849339942
	1287	1417089_a_at	4.922212519	-1.406239356	-0.791348144	0.562740718	0.577803904	56.6856466	1.730690973
	9985	1427955_a_at	7.386450509	-1.403380558	-0.562724591	0.400977901	0.67702237	56.6856466	1.477056068
	2860	1418818_at	9.664598867	-1.403072857	-1.083472609	0.772214076	0.471891598	56.6856466	2.119130757
	9216	1426742_at	7.813562562	-1.397843667	-0.423567544	0.303014961	0.745578651	56.6856466	1.341240121
	10940	1432418_a_at	4.910342939	-1.397309535	-0.775894026	0.555277128	0.584026596	56.6856466	1.712250791
	4517	1421038_a_at	8.124084352	-1.396502133	-0.761716507	0.545446004	0.589794181	56.6856466	1.695506726
	7427	1424440_at	7.81216521	-1.395408974	-0.510385727	0.365760674	0.702034713	56.6856466	1.424430988
	10996	1433457_s_at	6.44943039	-1.394468127	-0.400363636	0.287108489	0.757667286	56.6856466	1.319840539
	16749	1454633_at	6.305941665	-1.394315898	-0.784510062	0.562648724	0.580549078	56.6856466	1.722507258
	6379	1423228_at	4.919590874	-1.394168366	-0.732102415	0.525117649	0.602025952	56.6856466	1.66105796
	17516	1460329_at	5.117877264	-1.39416569	-0.743431454	0.533244692	0.597316941	56.6856466	1.674153085
	117	1415834_at	8.366370083	-1.392764479	-0.795049467	0.570842722	0.576323412	56.6856466	1.735136867
	6121	1422908_at	0.260856746	-1.392743918	-0.565854953	0.406287865	0.675554958	56.6856466	1.480264466
	6925	1423852_at	4.965528036	-1.391472998	-0.886264465	0.636925378	0.541013139	56.6856466	1.848383946
	400	1416143_at	7.567195652	-1.390927756	-0.382778444	0.275196495	0.766959103	56.6856466	1.303850486
	11031	1433515_s_at	6.199373098	-1.390063445	-0.773093815	0.556157215	0.585161268	56.6856466	1.708930606
	1163	1416951_a_at	7.118752233	-1.389945067	-0.407651598	0.293286122	0.753849483	56.6856466	1.326524755
	9582	1427284_a_at	5.930108105	-1.389584389	-0.909895344	0.654796751	0.532223699	56.6856466	1.878909193
	17528	1460344_at	5.669492603	-1.389417542	-0.508181374	0.365751373	0.7031082	56.6856466	1.422256204
	11030	1433514_at	6.606065043	-1.388074652	-0.797522098	0.574552743	0.575336499	56.6856466	1.738113264
	13320	1448697_s_at	8.155283669	-1.387585289	-0.368521366	0.265584659	0.774575961	56.6856466	1.291028963
	15744	1451701_x_at	7.410691747	-1.386769825	-0.753620003	0.543435536	0.593113452	56.6856466	1.686018075
	11678	1435945_a_at	8.312325804	-1.38661819	-0.757598362	0.546364073	0.591480142	56.6856466	1.690673836
	11630	1435758_at	5.100888021	-1.386540161	-0.73461994	0.529822331	0.600976324	56.6856466	1.663959063
	2829	1418782_at	3.996249169	-1.38453	-0.593940664	0.4289836	0.662530757	56.6856466	1.509363889
	15579	1451498_at	5.315257364	-1.383915952	-0.614058364	0.443710735	0.653356195	56.6856466	1.530558687
	2947	1418916_a_at	1.491938961	-1.383632549	-0.389099627	0.281216012	0.763606016	56.6856466	1.309575854
	6924	1423851_a_at	4.877243043	-1.383215624	-0.874332159	0.63210113	0.545506329	56.6856466	1.833159299
	14896	1450684_at	7.207621473	-1.383053355	-1.020292674	0.737710277	0.493016326	56.6856466	2.028330398
	12581	1438993_a_at	7.075903901	-1.382621352	-0.406759159	0.294194183	0.754315952	56.6856466	1.325704431
	17621	1460569_x_at	7.392323053	-1.382375847	-0.758974393	0.549036208	0.590916262	56.6856466	1.692287156
	11378	1434651_a_at	7.416391372	-1.380319359	-0.744622998	0.539457042	0.596823812	56.6856466	1.675536365
	5856	1422607_at	7.358410009	-1.379996892	-1.021789724	0.740429004	0.492505	56.6856466	2.03043624
	470	1416217_a_at	8.373146531	-1.379113897	-0.457898489	0.332023693	0.728046	56.6856466	1.373539585
	269	1416008_at	4.638346529	-1.378167967	-0.841105309	0.610306819	0.558215733	56.6856466	1.791422099
	15808	1451782_a_at	7.074581959	-1.377648219	-0.686736412	0.498484593	0.621257637	56.6856466	1.609638159
	8917	1426332_a_at	7.282595066	-1.377421773	-0.750833094	0.545100353	0.594260299	56.6856466	1.682764274
	1164	1416952_at	7.081276408	-1.376942625	-0.40190562	0.291882619	0.756857908	56.6856466	1.321251968
	13477	1448871_at	5.836398546	-1.376885369	-0.584702622	0.424655992	0.666786767	56.6856466	1.499729823
	1883	1417738_at	6.625429639	-1.376751968	-0.606180249	0.440297354	0.656933732	56.6856466	1.522223554
	11130	1433824_x_at	6.49508675	-1.37646538	-0.40923247	0.297306765	0.753023884	56.6856466	1.327979126
	11726	1436182_at	4.521997487	-1.3764145	-0.80020292	0.581367691	0.574268399	56.6856466	1.741346036
	12233	1437838_x_at	6.611176357	-1.375677536	-0.416838378	0.303005877	0.749064379	56.6856466	1.334998738
	15089	1450913_at	5.016465456	-1.374852727	-0.725744448	0.527870683	0.604684939	56.6856466	1.653753773
	3743	1419884_at	6.043603969	-1.373009011	-0.753003418	0.548432976	0.593366993	56.6856466	1.685297651
	8450	1425749_at	5.027228235	-1.372169837	-0.608074898	0.443148422	0.656071566	56.6856466	1.524223959
	17614	1460543_x_at	8.321551813	-1.371371425	-0.457205459	0.333392873	0.728395816	56.6856466	1.372879934
	10169	1428311_at	7.151413432	-1.370321573	-0.426186436	0.311011988	0.744226447	56.6856466	1.343677055
	9879	1427749_at	6.907271636	-1.369862908	-0.783808458	0.572180218	0.580831476	56.6856466	1.721669781
	7489	1424523_at	5.44330656	-1.369347434	-0.497662814	0.36343064	0.708253232	56.6856466	1.411924372
	12325	1438169_a_at	5.783593877	-1.36907237	-0.650377199	0.475049539	0.637113716	56.6856466	1.569578515
	11486	1435112_a_at	7.582454839	-1.368838833	-0.354470537	0.258957102	0.782156638	56.6856466	1.278516285
	16066	1452123_s_at	5.709987352	-1.368212824	-0.642475561	0.469572825	0.64061276	56.6856466	1.561005436
	11054	1433579_at	6.112241011	-1.368206072	-0.866558728	0.633353956	0.548453522	56.6856466	1.823308557
	16582	1453596_at	6.431771455	-1.367806162	-0.62799437	0.459125267	0.647075352	56.6856466	1.545415068
	16544	1453317_a_at	5.348581181	-1.365607845	-0.699551113	0.512263543	0.615763769	56.6856466	1.623999415
	11395	1434736_at	5.704123745	-1.364206236	-0.707284983	0.518458987	0.612471669	56.6856466	1.632728582
	851	1416617_at	6.414777265	-1.364201593	-0.731171275	0.535970108	0.602414635	56.6856466	1.659986231
	12006	1437164_x_at	6.932066638	-1.363584202	-0.430049758	0.315381886	0.742236186	56.6856466	1.347280043
	15569	1451486_at	4.821220917	-1.363269999	-0.536824429	0.393777043	0.689286455	56.6856466	1.450775643
	12193	1437706_x_at	8.202432196	-1.362608979	-0.37012775	0.271631668	0.773713982	56.6856466	1.292467273
	9112	1426594_at	5.521730423	-1.362516764	-0.623471945	0.457588458	0.649106926	56.6856466	1.540578231
	268	1416007_at	4.649496455	-1.361059661	-0.834797704	0.613343947	0.56066165	56.6856466	1.783606923
	884	1416654_at	6.429537745	-1.359902868	-0.573676277	0.421850921	0.671902463	56.6856466	1.488311259
	16964	1455540_at	0.819510322	-1.359387274	-0.561036765	0.412712974	0.67781489	56.6856466	1.475329053
	6711	1423613_at	6.624652814	-1.359252973	-0.473988838	0.348712747	0.71997123	56.6856466	1.38894439
	11805	1436586_x_at	8.224981208	-1.357047234	-0.370092152	0.272718696	0.773733073	56.6856466	1.292435382
	6766	1423676_at	7.569334064	-1.355616832	-0.350361016	0.258451361	0.78438779	56.6856466	1.274879609
	2768	1418709_at	3.461650844	-1.355392116	-0.724063647	0.534209723	0.605389834	56.6856466	1.651828202
	1795	1417638_at	5.211367741	-1.355135053	-0.505356811	0.372919887	0.704486121	56.6856466	1.419474381
	8916	1426331_a_at	5.533523424	-1.353989747	-0.626123196	0.462428314	0.647915153	56.6856466	1.543411966
	1748	1417589_at	6.754566005	-1.353567487	-0.785901563	0.580614983	0.579989399	56.6856466	1.724169444
	15502	1451407_at	4.460582602	-1.350674959	-0.759010164	0.561948794	0.590901611	56.6856466	1.692329116
	16083	1452141_a_at	6.693812798	-1.349174307	-0.556653164	0.412588026	0.679877549	56.6856466	1.470853098
	11394	1434735_at	5.669003023	-1.34833808	-0.690982414	0.512469702	0.6194319	56.6856466	1.61438247
	14509	1450208_a_at	5.197916951	-1.347568264	-0.499591508	0.370735585	0.707307023	56.6856466	1.413813191
	2416	1418320_at	5.607992981	-1.346916124	-0.608725671	0.451940296	0.655775691	56.6856466	1.524911664
	1588	1417417_a_at	8.017238259	-1.344527229	-0.33579979	0.24975306	0.792344761	56.6856466	1.262076875
	1938	1417795_at	4.332217781	-1.344504669	-0.859856646	0.639534146	0.551007306	56.6856466	1.814857968
	6635	1423523_at	4.380728472	-1.344343978	-0.893879409	0.664918669	0.538165044	56.6856466	1.858166022
	14125	1449650_at	5.712060348	-1.344092569	-0.758254111	0.564138311	0.591211357	56.6856466	1.691442473
	11556	1435395_s_at	7.325823023	-1.343570956	-0.398314233	0.296459395	0.758744346	56.6856466	1.317966987
	9387	1426994_at	6.876756813	-1.342591046	-0.500612849	0.372870689	0.70680647	56.6856466	1.41481444
	15278	1451132_at	5.762866371	-1.342454042	-0.488320095	0.363751815	0.712854678	56.6856466	1.402810461
	903	1416677_at	1.422097552	-1.341679828	-0.522701147	0.389587095	0.696067371	56.6856466	1.436642546
	15325	1451191_at	6.483751519	-1.341222128	-0.842906469	0.628461499	0.557519253	56.6856466	1.793660031
	879	1416649_at	0.97847789	-1.340620414	-0.475212697	0.354472222	0.719360727	56.6856466	1.390123151
	1944	1417801_a_at	5.683820412	-1.339814849	-0.666288164	0.497298686	0.630125822	56.6856466	1.586984639
	6994	1423934_at	8.418562383	-1.339689773	-0.826179173	0.616694394	0.564021017	56.6856466	1.772983577
	874	1416642_a_at	8.509273001	-1.337683233	-0.33608117	0.251241222	0.792190239	56.6856466	1.262323052
	9795	1427604_a_at	5.812467754	-1.337034313	-0.515602787	0.385631679	0.699500606	56.6856466	1.429591327
	4021	1420459_at	3.553119935	-1.335969192	-0.518776175	0.388314475	0.697963658	56.6856466	1.432739353
	16604	1453721_a_at	6.389312952	-1.335341151	-0.56008107	0.419429199	0.678264049	56.6856466	1.474352064
	7157	1424123_at	5.266716043	-1.333773408	-0.861879095	0.64619604	0.550235415	56.6856466	1.817403919
	11077	1433661_at	4.835674481	-1.332771363	-0.4344001	0.325937451	0.740001397	56.6856466	1.3513488
	1862	1417710_at	7.596334894	-1.332111119	-0.421031194	0.316063118	0.746890579	56.6856466	1.338884206
	2524	1418438_at	0.64095431	-1.331007447	-0.413413795	0.310602165	0.750844575	56.6856466	1.331833556
	7692	1424761_at	4.960086437	-1.330227924	-0.612515839	0.460459315	0.654055135	56.6856466	1.528923093
	520	1416269_at	7.271160481	-1.330087124	-0.393570568	0.295898337	0.761243248	56.6856466	1.313640551
	202	1415932_x_at	5.841788333	-1.329995476	-0.510798953	0.384060669	0.70183366	56.6856466	1.424839042
	5761	1422501_s_at	5.817662452	-1.328365865	-0.566193525	0.426233118	0.675396438	56.6856466	1.480611896
	2933	1418897_at	1.36910199	-1.328013588	-0.43968604	0.331085498	0.737295042	56.6856466	1.356309135
	1736	1417577_at	3.488382409	-1.327513022	-0.482842105	0.363719298	0.715566571	56.6856466	1.397494015
	15612	1451540_at	5.28345857	-1.327361558	-0.364565918	0.27465457	0.776702536	56.6856466	1.287494187
	13813	1449259_at	5.566688152	-1.326989494	-0.564570477	0.425452107	0.676156694	56.6856466	1.478947127
	16438	1452757_s_at	5.804815095	-1.326940769	-0.920227376	0.693495443	0.528425731	56.6856466	1.892413524
	317	1416056_a_at	7.721306313	-1.326582722	-0.346225797	0.260990733	0.786639318	56.6856466	1.271230635
	5760	1422500_at	5.709622956	-1.326119901	-0.552194715	0.416398785	0.681981867	56.6856466	1.466314647
	17551	1460372_at	5.872001756	-1.323894106	-0.768455256	0.580450697	0.587045708	56.6856466	1.703444869
	1998	1417858_at	5.466168778	-1.323532003	-0.552991607	0.417815063	0.681605269	56.6856466	1.467124809
	13789	1449233_at	4.333849867	-1.322075554	-0.605506535	0.457996922	0.65724058	56.6856466	1.521512868
	4213	1420683_at	5.108082398	-1.32177056	-0.720235995	0.544902434	0.606998142	56.6856466	1.647451501
	15328	1451194_at	1.788358704	-1.320428895	-0.410763692	0.311083538	0.752225077	56.6856466	1.329389341
	10858	1432016_a_at	6.156370902	-1.320219092	-0.573346323	0.434281194	0.672056149	56.6856466	1.487970911
	1863	1417711_at	7.182623082	-1.318358004	-0.451925707	0.342794374	0.73106637	56.6856466	1.367864863
	6824	1423737_at	6.354640602	-1.317535153	-0.330942115	0.251182759	0.795017149	56.6856466	1.257834503
	7970	1425108_a_at	5.819729658	-1.316212496	-0.626468452	0.475963003	0.647760117	56.6856466	1.543781369
	67	1415779_s_at	9.097218733	-1.315749558	-0.374847832	0.284892995	0.771186749	56.6856466	1.296702778
	2926	1418890_a_at	5.647553994	-1.315739295	-0.568649289	0.432189942	0.674247752	56.6856466	1.483134349
	5958	1422721_at	5.424163543	-1.314465064	-0.575880138	0.438109885	0.670876848	56.6856466	1.490586541
	16536	1453258_at	6.799861622	-1.314434676	-0.722236447	0.549465455	0.606157057	56.6856466	1.649737455
	16580	1453574_at	4.898028955	-1.314416634	-0.937121605	0.712956288	0.522273857	56.6856466	1.9147043
	10186	1428361_x_at	5.814523411	-1.31401401	-0.921184632	0.701046278	0.528075227	56.6856466	1.893669593
	13991	1449458_at	4.608265021	-1.312826787	-1.021000143	0.777711236	0.49277462	56.6856466	2.029325294
	12327	1438171_x_at	7.548698036	-1.312715983	-0.433306641	0.330084075	0.740562478	56.6856466	1.350324963
	1134	1416921_x_at	7.741565514	-1.312452419	-0.454266916	0.346120674	0.729880956	56.6856466	1.370086439
	7368	1424373_at	6.362663797	-1.311846568	-0.504753801	0.384765881	0.70478064	56.6856466	1.4188812
	12699	1439476_at	6.017687671	-1.31157967	-0.732439143	0.558440452	0.601885454	56.6856466	1.6614457
	3560	1419589_at	4.513717113	-1.31132333	-0.613317143	0.467708557	0.65369196	56.6856466	1.529772526
	6104	1422889_at	5.255863543	-1.310797735	-0.628786341	0.479697458	0.646720236	56.6856466	1.546263661
	11766	1436392_s_at	6.619075011	-1.310261008	-0.815748782	0.622584949	0.56811355	56.6856466	1.760211493
	281	1416020_a_at	6.646950205	-1.309895187	-0.383947319	0.293113008	0.766337963	56.6856466	1.304907297
	17069	1455911_x_at	7.700031868	-1.308950629	-0.343773758	0.262633097	0.787977446	56.6856466	1.269071856
	12151	1437583_x_at	5.869254895	-1.308683812	-0.703904297	0.537871937	0.613908565	56.6856466	1.628907067
	4480	1420998_at	5.002305535	-1.308479988	-0.614351278	0.469515227	0.653223556	56.6856466	1.530869472
	2927	1418891_a_at	5.616838901	-1.307538906	-0.565094709	0.432181946	0.675911043	56.6856466	1.47948463
	9532	1427219_at	4.926133079	-1.307509377	-0.916371378	0.700852624	0.529839983	56.6856466	1.887362283
	14405	1450082_s_at	5.03896355	-1.307499442	-0.627513536	0.479934076	0.647291051	56.6856466	1.544900085
	13958	1449424_at	4.822246472	-1.307304105	-0.559688544	0.428124215	0.678448615	56.6856466	1.473950979
	13572	1448977_at	6.513755406	-1.307204405	-0.804119923	0.615144747	0.572711341	56.6856466	1.746080318
	14045	1449521_at	4.162521588	-1.307153447	-0.611642324	0.467919298	0.654451269	56.6856466	1.527997649
	5473	1422170_at	4.447206922	-1.304514955	-0.510309443	0.391187116	0.702071835	56.6856466	1.424355672
	1438	1417251_at	5.918293056	-1.303811584	-0.740484262	0.567938091	0.59853841	56.6856466	1.670736552
	17407	1460190_at	6.308710444	-1.30351207	-0.623017059	0.477952659	0.649311623	56.6856466	1.54009256
	2741	1418680_at	2.137127884	-1.303257547	-0.442398098	0.33945562	0.735910336	56.6856466	1.358861198
	2532	1418446_at	4.94270061	-1.303108056	-0.560030818	0.429765449	0.678287674	56.6856466	1.47430071
	2258	1418147_at	6.468717617	-1.303081173	-0.805532906	0.618175539	0.572150699	56.6856466	1.747791276
	4167	1420630_at	5.491791248	-1.302957142	-0.492773368	0.378196144	0.71065765	56.6856466	1.40714731
	10262	1428669_at	5.553669051	-1.301295589	-0.541651049	0.416239826	0.68698426	56.6856466	1.455637425
	10547	1430427_a_at	5.055192679	-1.301203539	-0.63259759	0.486163441	0.645014014	56.6856466	1.550353913
	2531	1418445_at	4.83528111	-1.301148408	-0.55648547	0.42768793	0.679956581	56.6856466	1.470682141
	14059	1449538_a_at	4.966849733	-1.300830948	-0.528422791	0.406219418	0.693312275	56.6856466	1.4423515
	319	1416058_s_at	7.67614881	-1.29876571	-0.366807495	0.282427763	0.775496678	56.6856466	1.289496176
	12651	1439375_x_at	7.60228255	-1.2979375	-0.45282339	0.348879195	0.730611623	56.6856466	1.368716249
	12260	1437932_a_at	5.285001062	-1.297675021	-0.787595754	0.606928346	0.579308704	56.6856466	1.726195366
	318	1416057_at	7.660864167	-1.297585331	-0.339635857	0.261744525	0.790240747	56.6856466	1.265437151
	14157	1449740_s_at	5.958387063	-1.297514244	-0.711368868	0.548255151	0.610740377	56.6856466	1.637356949
	9095	1426571_at	7.092636135	-1.297429633	-0.675648284	0.520759097	0.626050836	56.6856466	1.597314375
	15445	1451336_at	2.762688836	-1.296985739	-0.4515787	0.348175532	0.731242233	56.6856466	1.367535894
	16201	1452345_at	2.757837879	-1.296821378	-0.598013206	0.461137684	0.660663155	56.6856466	1.513630649
	13435	1448825_at	4.595069637	-1.296815669	-0.500816016	0.386189053	0.706706941	56.6856466	1.415013695
	7460	1424485_at	1.63026237	-1.296799188	-0.371648509	0.286589097	0.772898832	56.6856466	1.293830393
	2581	1418499_a_at	3.712272635	-1.296718823	-0.628948136	0.485030467	0.646647712	56.6856466	1.546437081
	6105	1422890_at	5.072527707	-1.296005236	-0.632664582	0.488165144	0.644984063	56.6856466	1.550425906
	7204	1424177_at	3.174921492	-1.295998969	-0.509997875	0.393517192	0.702223472	56.6856466	1.424048098
	6388	1423238_at	2.320721583	-1.295963389	-0.566798009	0.437356498	0.675113508	56.6856466	1.481232397
	3200	1419193_a_at	4.022758077	-1.295773932	-0.455513395	0.351537706	0.729250616	56.6856466	1.371270696
	10320	1428881_at	4.241649202	-1.295506755	-0.415209651	0.320499796	0.74991051	56.6856466	1.333492445
	16743	1454622_at	2.171132825	-1.295416538	-0.475618012	0.367154501	0.719158655	56.6856466	1.390513752
	8764	1426147_s_at	7.323371209	-1.295273341	-1.096066569	0.846204839	0.467790164	56.6856466	2.137710619
	10071	1428083_at	6.801104547	-1.2949017	-0.587227421	0.453491891	0.665620873	56.6856466	1.502356734
	1866	1417714_x_at	5.662316501	-1.294834982	-0.914779751	0.706483655	0.530424842	56.6856466	1.885281234
	8328	1425586_a_at	4.660704039	-1.293347044	-0.586960004	0.453830243	0.665744263	56.6856466	1.502078284
	13181	1448541_at	4.084454392	-1.293204161	-0.416898828	0.322376652	0.749032993	56.6856466	1.335054677
	14286	1449936_at	5.264537854	-1.293025884	-0.496547688	0.384019913	0.708800886	56.6856466	1.410833451
	7724	1424807_at	5.976911055	-1.29178936	-0.483433058	0.374235207	0.715273522	56.6856466	1.398066571
	7103	1424063_at	5.806215914	-1.291656593	-1.128631866	0.873786324	0.457349232	56.6856466	2.186512909
	13814	1449260_at	5.258935398	-1.290629894	-0.550836593	0.42679671	0.682624172	56.6856466	1.464934939
	3607	1419643_s_at	10.3308384	-1.290604986	-1.508402451	1.1687561	0.351500233	56.6856466	2.844948331
	11062	1433604_x_at	7.604690332	-1.289962552	-0.449696183	0.348611812	0.732197025	56.6856466	1.365752613
	11413	1434799_x_at	7.674358679	-1.289848968	-0.446321511	0.34602618	0.733911744	56.6856466	1.362561654
	1041	1416823_a_at	5.55935176	-1.289437164	-0.48737172	0.377972447	0.713323437	56.6856466	1.401888608
	16451	1452793_at	6.902795644	-1.288686544	-1.048898339	0.813928215	0.483337106	56.6856466	2.068949368
	3075	1419057_at	4.882245875	-1.2883077	-0.752450404	0.584061093	0.593594486	56.6856466	1.684651767
	15610	1451537_at	7.601795817	-1.288019295	-1.058146549	0.821530045	0.480248646	56.6856466	2.0822547
	3365	1419373_at	6.073494456	-1.287336813	-0.857035098	0.66574271	0.552085992	56.6856466	1.811312032
	12873	1448203_at	6.987182416	-1.287274948	-0.404060539	0.313888296	0.755728251	56.6856466	1.323226965
	3566	1419595_a_at	6.775915662	-1.28696217	-0.595940359	0.463059733	0.66161307	56.6856466	1.511457444
	7205	1424178_at	3.215813736	-1.2868819	-0.504979137	0.39240519	0.704670568	56.6856466	1.419102834
	10615	1430902_at	4.490788836	-1.286360977	-0.517802707	0.402532971	0.698434773	56.6856466	1.431772928
	2128	1418003_at	5.460270494	-1.285977096	-0.685118707	0.532761205	0.621954649	56.6856466	1.607834271
	14250	1449896_at	4.79585167	-1.285495425	-0.602998331	0.469078551	0.658384223	56.6856466	1.518869933
	8357	1425619_s_at	5.768694877	-1.285058943	-0.701259078	0.545701878	0.615035215	56.6856466	1.62592316
	8526	1425838_at	5.454826498	-1.284616958	-0.536797732	0.417865986	0.689299211	56.6856466	1.450748796
	10563	1430527_a_at	6.223961841	-1.284440784	-0.434223926	0.338064573	0.740091768	56.6856466	1.35118379
	1213	1417005_at	4.135597438	-1.284366973	-0.409881998	0.319131531	0.752684935	56.6856466	1.328577142
	3169	1419154_at	5.698829248	-1.284358304	-0.655993177	0.510755585	0.634638444	56.6856466	1.57570032
	10202	1428443_a_at	6.153012423	-1.284280742	-0.61306908	0.477363757	0.653804367	56.6856466	1.529509514
	16443	1452770_at	6.847324537	-1.284277677	-0.383493694	0.298606525	0.76657896	56.6856466	1.304497061
	2499	1418412_at	6.027810493	-1.282924755	-0.785717197	0.612442151	0.580063523	56.6856466	1.723949121
	14215	1449852_a_at	5.872691906	-1.282869871	-0.417483963	0.325429704	0.748729258	56.6856466	1.335596264
	10381	1429244_at	5.224304746	-1.282798902	-0.413220542	0.322124179	0.750945159	56.6856466	1.331655166
	9966	1427926_at	3.914251532	-1.281992789	-0.4720694	0.368230932	0.720929755	56.6856466	1.387097693
	8437	1425731_at	4.806511141	-1.281860568	-0.498034128	0.388524415	0.708070969	56.6856466	1.412287812
	2938	1418903_at	4.271394617	-1.281768499	-0.41962794	0.327382004	0.747617404	56.6856466	1.337582558
	1565	1417392_a_at	5.049152606	-1.281660499	-0.43934299	0.342792019	0.737470379	56.6856466	1.355986664
	3250	1419248_at	6.30279124	-1.28145949	-0.690590866	0.538909635	0.619600037	56.6856466	1.613944385
	13315	1448690_at	6.356094964	-1.280976861	-0.738183523	0.576266087	0.599493691	56.6856466	1.668074268
	13290	1448660_at	5.422447819	-1.28084038	-0.565969387	0.441873473	0.675501376	56.6856466	1.480381885
	5910	1422666_at	4.75237441	-1.280212775	-0.439055654	0.34295522	0.737617273	56.6856466	1.355716624
	9653	1427391_a_at	5.875615724	-1.279910757	-0.471534582	0.368412078	0.721197059	56.6856466	1.38658358
	3249	1419247_at	6.327067032	-1.27969812	-0.690588908	0.539649858	0.619600877	56.6856466	1.613942195
	14352	1450014_at	5.11276935	-1.279455055	-0.750546528	0.58661422	0.59437835	56.6856466	1.682430056
	17542	1460359_at	6.248737274	-1.279130362	-0.524057489	0.409698264	0.695413274	56.6856466	1.437993834
	12150	1437582_at	5.740132624	-1.279074073	-0.699559323	0.546926356	0.615760265	56.6856466	1.624008657
	2187	1418069_at	2.745340506	-1.278933342	-0.527336672	0.412325377	0.693834425	56.6856466	1.441266048
	437	1416183_a_at	7.264472544	-1.278392911	-0.641756195	0.502002311	0.640932266	56.6856466	1.560227271
	578	1416330_at	7.767150356	-1.278000774	-0.454667177	0.355764398	0.729678486	56.6856466	1.370466608
	13914	1449369_at	5.590254489	-1.277089525	-0.634429585	0.496777691	0.644195467	56.6856466	1.552323869
	1589	1417418_s_at	7.846282256	-1.276890538	-0.334819535	0.262214751	0.792883311	56.6856466	1.261219634
	9462	1427104_at	4.022215409	-1.276791736	-0.559786951	0.438432467	0.678402339	56.6856466	1.474051521
	15120	1450947_at	4.588002417	-1.2761383	-0.639275196	0.500945074	0.642035424	56.6856466	1.557546457
	16940	1455431_at	4.753765221	-1.275988896	-0.78685474	0.616662686	0.579606332	56.6856466	1.725308965
	14158	1449741_at	5.557942111	-1.275615386	-0.70274321	0.550905247	0.61440284	56.6856466	1.627596643
	7032	1423981_x_at	5.188679741	-1.275578787	-0.411948646	0.322950374	0.751607493	56.6856466	1.330481681
	4237	1420712_a_at	4.51791152	-1.274981936	-0.589067534	0.462020298	0.664772435	56.6856466	1.504274166
	17390	1460172_at	4.923067575	-1.274736472	-0.328717825	0.257871201	0.79624382	56.6856466	1.255896718
	12339	1438187_at	5.230829097	-1.274430783	-0.41587357	0.326321034	0.749565486	56.6856466	1.334106251
	359	1416099_at	8.026080437	-1.274310347	-0.349016734	0.273886762	0.785119012	56.6856466	1.273692249
	4615	1421145_at	4.902953158	-1.274183824	-0.444587978	0.34891981	0.734794138	56.6856466	1.360925392
	16155	1452269_at	5.792355769	-1.273295337	-0.508530965	0.399381785	0.702937845	56.6856466	1.422600884
	8768	1426153_a_at	5.55633885	-1.273272819	-0.700488286	0.550147836	0.615363899	56.6856466	1.625054706
	3112	1419096_at	2.257157867	-1.272892432	-0.357815672	0.281104406	0.780345176	56.6856466	1.281484183
	6573	1423450_a_at	6.454674171	-1.272690812	-0.826812593	0.649657077	0.563773436	56.6856466	1.773762183
	3111	1419095_a_at	2.173821976	-1.272180143	-0.358513837	0.281810591	0.779967634	56.6856466	1.282104484
	12644	1439366_at	6.177834348	-1.271891164	-0.481458704	0.378537659	0.716253057	56.6856466	1.3961546
	2299	1418194_at	5.438751782	-1.270946323	-0.481888336	0.379157111	0.71603979	56.6856466	1.396570434
	4045	1420493_a_at	5.709169486	-1.270864194	-0.350707007	0.275959468	0.784199699	56.6856466	1.275185391
	7109	1424072_at	4.476644784	-1.269720461	-0.584028995	0.459966594	0.667098177	56.6856466	1.499029729
	7731	1424814_a_at	5.576038313	-1.269439143	-0.716319602	0.564280379	0.60864816	56.6856466	1.642985333
	10763	1431692_a_at	4.828524269	-1.269045197	-0.42797211	0.337239455	0.743305862	56.6856466	1.3453412
	17409	1460192_at	5.670525959	-1.268707762	-0.500721099	0.394670163	0.706753438	56.6856466	1.414920603
	13930	1449388_at	3.646587377	-1.267557281	-0.817406972	0.644867877	0.567460952	56.6856466	1.76223579
	11634	1435767_at	1.844778745	-1.267098711	-0.391416865	0.308907949	0.762380506	56.6856466	1.311680968
	17559	1460380_at	5.696808266	-1.267033345	-0.690545415	0.545009662	0.619619557	56.6856466	1.613893541
	16732	1454604_s_at	5.213014127	-1.266636508	-0.659393331	0.520586078	0.633144485	56.6856466	1.579418322
	2767	1418708_at	2.201797234	-1.266467111	-0.415184959	0.327829247	0.749923346	56.6856466	1.333469622
	12425	1438511_a_at	5.456876881	-1.266450663	-0.677846181	0.535232995	0.625097795	56.6856466	1.599749684
	12340	1438188_x_at	5.230131532	-1.265995676	-0.415779294	0.328420785	0.74961447	56.6856466	1.334019073
	14456	1450139_at	2.922126407	-1.265741477	-0.346859517	0.274036621	0.786293854	56.6856466	1.27178916
	6572	1423449_a_at	8.286419459	-1.264912777	-0.459626323	0.363366021	0.727174582	56.6856466	1.375185581
	6231	1423049_a_at	5.021432884	-1.264773648	-0.592631248	0.468567043	0.663132355	56.6856466	1.507994584
	2300	1418195_at	5.508051663	-1.264163351	-0.484954824	0.383617215	0.714519444	56.6856466	1.39954204
	6808	1423721_at	5.012615113	-1.264155445	-0.591279183	0.467726644	0.66375412	56.6856466	1.506581985
	12902	1448237_x_at	7.229939851	-1.263891002	-0.64109576	0.507239754	0.641225738	56.6856466	1.559513196
	16951	1455477_s_at	4.624601573	-1.263862556	-0.577430761	0.456877814	0.67015617	56.6856466	1.4921895
	17451	1460239_at	6.011129784	-1.263669125	-0.770056809	0.609381676	0.586394384	56.6856466	1.705336933
	2556	1418471_at	5.547415399	-1.263278401	-0.603065275	0.477381134	0.658353673	56.6856466	1.518940413
	1183	1416971_at	6.332209341	-1.263189331	-0.452475418	0.358200791	0.730787865	56.6856466	1.36838616
	2018	1417880_at	2.036364604	-1.263088926	-0.410180715	0.324744131	0.752529104	56.6856466	1.328852259
	16901	1455235_x_at	7.249439587	-1.262840039	-0.643138706	0.509279628	0.640318365	56.6856466	1.561723127
	366	1416107_at	1.927576573	-1.262737744	-0.489503671	0.387652681	0.712270097	56.6856466	1.403961789
	2709	1418643_at	6.025623916	-1.262652595	-0.762958937	0.604250876	0.589286477	56.6856466	1.696967502
	6284	1423111_at	7.929635766	-1.262025351	-0.330062323	0.261533829	0.795502118	56.6856466	1.257067677
	8371	1425635_at	5.289798067	-1.261517462	-0.545061009	0.432067748	0.685362419	56.6856466	1.459082045
	1182	1416970_a_at	6.425804077	-1.260690459	-0.462938011	0.367209895	0.725507276	56.6856466	1.378345928
	10751	1431644_a_at	5.498417472	-1.260305573	-0.524430086	0.416113439	0.695233697	56.6856466	1.438365264
	9927	1427878_at	6.74448672	-1.260207964	-0.684836972	0.543431713	0.622076119	56.6856466	1.607520318
	13759	1449198_a_at	5.349602104	-1.260075326	-0.58505053	0.464298061	0.66662599	56.6856466	1.500091529
	9334	1426915_at	5.682567009	-1.259779981	-0.487018587	0.386590194	0.71349806	56.6856466	1.401545506
	12947	1448284_a_at	6.550172789	-1.259445411	-0.366086906	0.290673103	0.775884115	56.6856466	1.288852266
	11328	1434499_a_at	7.203102885	-1.259033342	-0.651428267	0.517403507	0.636649719	56.6856466	1.57072244
	17061	1455896_a_at	6.162751759	-1.2582113	-0.708202137	0.562864232	0.612082431	56.6856466	1.633766875
	7509	1424544_at	5.843002624	-1.257757127	-0.54767689	0.435439306	0.684120852	56.6856466	1.461730039
	10401	1429347_at	5.357440062	-1.257486648	-0.723834734	0.575620214	0.605485899	56.6856466	1.651566126
	689	1416447_at	5.946538565	-1.256797113	-0.420135571	0.334290688	0.747354392	56.6856466	1.338053286
	4585	1421113_at	1.942697448	-1.256367038	-0.364285756	0.289951698	0.776853381	56.6856466	1.287244188
	12521	1438851_x_at	4.73590223	-1.255271076	-0.74040193	0.589834295	0.598572569	56.6856466	1.670641209
	536	1416285_at	6.548764376	-1.254756427	-0.357703649	0.285078156	0.780405771	56.6856466	1.281384682
	1353	1417160_s_at	9.254942213	-1.254483377	-0.835728378	0.666193266	0.560300087	56.6856466	1.784757888
	10596	1430776_s_at	4.788355179	-1.254345781	-0.525599324	0.419022674	0.69467047	56.6856466	1.439531465
	15633	1451566_at	5.027598673	-1.253878051	-0.459705471	0.366626939	0.727134689	56.6856466	1.375261028
	10466	1429761_at	3.915202157	-1.253811146	-0.680218272	0.542520518	0.624070849	56.6856466	1.602382169
	12182	1437683_x_at	6.779737662	-1.253125358	-0.371268983	0.296274415	0.773102183	56.6856466	1.293490074
	8913	1426328_a_at	1.72571344	-1.252725811	-0.384670929	0.307067138	0.765953689	56.6856466	1.305561961
	7030	1423979_a_at	5.133139875	-1.252695286	-0.402023153	0.320926532	0.756796251	56.6856466	1.321359612
	11628	1435738_x_at	6.914423737	-1.252664054	-0.377152132	0.301080031	0.769955978	56.6856466	1.298775551
	471	1416218_x_at	7.665051876	-1.252148642	-0.493724372	0.394301727	0.710189349	56.6856466	1.408075187
	10554	1430483_a_at	4.858070944	-1.251517143	-0.426294923	0.34062252	0.744170485	56.6856466	1.3437781
	7039	1423989_at	5.475870055	-1.251267659	-0.434431544	0.347193138	0.739985269	56.6856466	1.351378253
	8151	1425332_at	5.831434802	-1.250677759	-0.447603621	0.357888847	0.733259814	56.6856466	1.363773088
	9831	1427676_a_at	1.580193152	-1.250457319	-0.375467963	0.300264517	0.770855332	56.6856466	1.297260275
	9994	1427964_at	5.508635156	-1.25020706	-0.496353623	0.397017133	0.708896237	56.6856466	1.410643685
	2862	1418821_at	2.562574082	-1.249946177	-0.412621262	0.330111223	0.751257159	56.6856466	1.331102125
	2037	1417901_a_at	5.637577857	-1.24984351	-0.512035232	0.409679474	0.7012325	56.6856466	1.426060543
	1845	1417689_a_at	4.593020475	-1.249595802	-0.575452378	0.460510813	0.671075793	56.6856466	1.490144647
	7031	1423980_at	5.144632233	-1.249575918	-0.409009989	0.327319039	0.753140019	56.6856466	1.327774351
	15530	1451441_at	1.416351724	-1.249389613	-0.383992079	0.307343742	0.766314187	56.6856466	1.304947783
	604	1416357_a_at	4.718029332	-1.249263446	-0.471026207	0.377043136	0.721451238	56.6856466	1.386095065
	14970	1450774_at	4.141816905	-1.249248467	-0.563260938	0.450879831	0.676770722	56.6856466	1.477605292
	7147	1424111_at	5.659476804	-1.249080977	-0.442032401	0.353886104	0.736096899	56.6856466	1.358516794
	12864	1448193_at	4.866608164	-1.248864028	-0.319351895	0.255713903	0.801429825	56.6856466	1.247769884
	8391	1425665_a_at	7.030041067	-1.248188122	-0.378100531	0.302919507	0.769449991	56.6856466	1.299629621
	17453	1460241_a_at	5.191442092	-1.24815613	-0.611975799	0.490303885	0.654300011	56.6856466	1.528350883
	7474	1424502_at	3.44171304	-1.247671654	-0.704622325	0.564749806	0.613603099	56.6856466	1.629717974
	408	1416153_at	7.130606307	-1.247116148	-0.36974227	0.296477815	0.773920741	56.6856466	1.292121979
	7148	1424112_at	5.757791816	-1.247054306	-0.443080469	0.355301663	0.735562344	56.6856466	1.359504069
	11119	1433786_x_at	6.923709378	-1.246690437	-0.373335445	0.299461224	0.771995613	56.6856466	1.295344148
	9330	1426911_at	4.926071351	-1.246398961	-0.698869327	0.560710775	0.616054834	56.6856466	1.62323213
	7079	1424035_at	5.003813036	-1.245884076	-0.482561562	0.387324609	0.715705731	56.6856466	1.397222289
	16902	1455236_x_at	6.908389584	-1.24583367	-0.373965442	0.300172849	0.771658571	56.6856466	1.295909923
	1554	1417381_at	6.154823289	-1.245671895	-0.629154725	0.505072586	0.646555121	56.6856466	1.546658541
	11237	1434175_s_at	5.45650345	-1.245238396	-0.431429285	0.346463204	0.741526787	56.6856466	1.348568949
	12318	1438159_x_at	6.636883682	-1.245048513	-0.352344777	0.282996826	0.783309968	56.6856466	1.276633824
	3201	1419194_s_at	4.164292834	-1.244520079	-0.450914874	0.362320289	0.731578776	56.6856466	1.366906796
	7179	1424150_at	5.696693189	-1.24440758	-0.388077778	0.311857452	0.764147063	56.6856466	1.308648621
	6525	1423396_at	4.481323964	-1.244269041	-0.663664062	0.533376658	0.631272993	56.6856466	1.584100714
	9016	1426466_s_at	4.073524426	-1.244133452	-0.569413406	0.45767872	0.673890734	56.6856466	1.483920092
	12520	1438850_at	4.67906837	-1.244005235	-0.736510568	0.592047805	0.60018927	56.6856466	1.666141083
	9787	1427589_at	5.130962966	-1.241699055	-0.477876967	0.384857317	0.718033487	56.6856466	1.392692706
	13764	1449203_at	4.747799084	-1.24088339	-0.553181654	0.445796646	0.681515487	56.6856466	1.467318087
	12996	1448340_at	5.658342661	-1.240348972	-0.432836053	0.348963125	0.740804079	56.6856466	1.349884577
	1052	1416834_x_at	6.681874479	-1.240147112	-0.382791182	0.308665946	0.766952332	56.6856466	1.303861998
	14885	1450671_at	1.506612312	-1.23953974	-0.383332898	0.309254222	0.766664404	56.6856466	1.304351676
	4500	1421020_at	3.995192439	-1.239119004	-0.39436614	0.31826333	0.760823577	56.6856466	1.314365156
	16417	1452692_a_at	6.664009086	-1.238822794	-0.352130194	0.284245814	0.783426485	56.6856466	1.276443954
	17413	1460196_at	5.725475297	-1.238821158	-0.367819658	0.296911024	0.774952797	56.6856466	1.290401176
	9597	1427312_at	2.584163075	-1.238532105	-0.724645735	0.585084336	0.605145625	56.6856466	1.652494803
	7725	1424808_at	5.605368814	-1.238309358	-0.486220284	0.392648478	0.713892978	56.6856466	1.400770187
	7278	1424265_at	4.05496688	-1.238300432	-0.680974417	0.549926657	0.623743846	56.6856466	1.603222229
	13127	1448483_a_at	6.754401633	-1.237927906	-0.385312362	0.311255898	0.765613215	56.6856466	1.306142554
	7677	1424743_at	5.094631296	-1.237615765	-0.431280661	0.348477026	0.741603182	56.6856466	1.348430029
	9309	1426873_s_at	5.992347039	-1.237326095	-0.464678488	0.375550544	0.724632547	56.6856466	1.380009777
	1027	1416809_at	1.792341318	-1.236216115	-0.405532779	0.328043595	0.75495744	56.6856466	1.324577979
	14417	1450094_at	3.923256767	-1.2361508	-0.397600808	0.321644259	0.759119645	56.6856466	1.317315402
	15730	1451686_x_at	1.314142153	-1.235575306	-0.444149178	0.35946751	0.735017662	56.6856466	1.360511526
	3482	1419498_at	4.023270182	-1.235153654	-0.764556709	0.618997245	0.588634208	56.6856466	1.69884792
	3147	1419131_at	1.171284977	-1.235053362	-0.371944138	0.30115633	0.77274047	56.6856466	1.294095545
	17302	1456623_at	4.640667492	-1.234947929	-0.608807511	0.492982333	0.655738492	56.6856466	1.524998169
	8006	1425151_a_at	5.205742076	-1.234782047	-0.552032087	0.447068443	0.682058747	56.6856466	1.466149366
	9628	1427358_a_at	5.607090229	-1.233767627	-0.468711179	0.379902316	0.722609847	56.6856466	1.383872644
	170	1415896_x_at	6.339381781	-1.233626298	-0.457796159	0.371097925	0.728097642	56.6856466	1.373442163
	8501	1425809_at	4.687037431	-1.233581599	-0.885105186	0.717508422	0.541448045	56.6856466	1.846899273
	2193	1418075_at	4.341221895	-1.232249163	-0.583121233	0.473216984	0.667518056	56.6856466	1.498086817
	2845	1418800_at	3.89797966	-1.231278408	-0.494250969	0.401412845	0.70993017	56.6856466	1.408589242
	4899	1421493_a_at	4.137216776	-1.231242664	-0.444988293	0.361413965	0.734590277	56.6856466	1.36130307
	2782	1418724_at	2.039054973	-1.230493644	-0.590612806	0.479980379	0.664060778	56.6856466	1.505886259
	1000	1416780_at	5.39193862	-1.230460547	-0.450871272	0.366424809	0.731600887	56.6856466	1.366865484
	373	1416114_at	5.85201036	-1.230103519	-0.683241617	0.555434243	0.622764401	56.6856466	1.605743679
	9662	1427403_at	4.560008569	-1.230064694	-0.518045035	0.421152674	0.698317467	56.6856466	1.432013442
	1626	1417459_at	3.365963684	-1.230000775	-1.035786849	0.842102598	0.487749788	56.6856466	2.050231541
	13747	1449184_at	5.438844231	-1.229284117	-0.872763449	0.709976999	0.546099807	56.6856466	1.831167101
	11594	1435613_x_at	6.84772196	-1.229194363	-0.304794694	0.247962978	0.809557414	56.6856466	1.235242841
	9704	1427477_at	4.870159006	-1.228497183	-0.593513287	0.483121407	0.662727051	56.6856466	1.508916829
	694	1416452_at	6.847054137	-1.22849	-0.442682176	0.360346585	0.735765443	56.6856466	1.359128794
	14440	1450122_at	5.161999281	-1.22830138	-0.481697474	0.39216554	0.716134525	56.6856466	1.396385687
	15026	1450839_at	5.422599582	-1.228161578	-0.608863802	0.495752198	0.655712907	56.6856466	1.525057673
	17455	1460244_at	3.57784626	-1.226871616	-0.623381519	0.508106563	0.649147612	56.6856466	1.540481674
	17665	1460678_at	7.169837426	-1.226723556	-0.420401697	0.342702881	0.747216544	56.6856466	1.338300133
	13035	1448382_at	3.792841738	-1.224712034	-0.507755118	0.414591434	0.70331597	56.6856466	1.421836049
	13763	1449202_at	3.933161824	-1.224485119	-0.451084315	0.368386931	0.731492859	56.6856466	1.367067345
	3702	1419755_at	3.534599084	-1.224187046	-0.793344669	0.648058376	0.577004842	56.6856466	1.733087709
	3375	1419384_at	5.185141163	-1.223628353	-0.489326408	0.399897899	0.712357619	56.6856466	1.403789296
	13344	1448723_at	1.702695722	-1.223320367	-0.320485188	0.26197977	0.800800518	56.6856466	1.248750442
	7455	1424477_at	4.603899901	-1.222985166	-0.556712586	0.455207963	0.679849547	56.6856466	1.470913681
	2136	1418013_at	4.864151284	-1.222893111	-0.449331429	0.367433118	0.732382168	56.6856466	1.365407356
	2949	1418918_at	0.631791073	-1.221994888	-0.448148055	0.366734804	0.732983153	56.6856466	1.364287837
	1759	1417600_at	5.856514052	-1.221748592	-0.660493656	0.540613397	0.632661778	56.6856466	1.580623383
	10123	1428179_at	6.724180116	-1.221514152	-0.346397264	0.28358023	0.78654583	56.6856466	1.271381732
	15677	1451614_a_at	1.261863114	-1.221330817	-0.445348198	0.364641743	0.734407044	56.6856466	1.361642712
	13691	1449123_at	1.113953278	-1.221258764	-0.411633062	0.337056383	0.751771922	56.6856466	1.330190675
	11481	1435086_s_at	7.265420035	-1.221191209	-0.420472049	0.344313033	0.747180107	56.6856466	1.338365396
	7627	1424683_at	6.626605294	-1.221066511	-0.535673152	0.438692854	0.689836728	56.6856466	1.449618379
	6886	1423807_a_at	7.538648891	-1.22035418	-0.442225289	0.362374543	0.73599849	56.6856466	1.35869844
	2224	1418109_at	4.931869825	-1.220159091	-0.538643434	0.441453445	0.688417924	56.6856466	1.45260599
	9706	1427480_at	1.232318023	-1.220043246	-0.38787404	0.317918271	0.764254984	56.6856466	1.308463826
	218	1415949_at	7.702122159	-1.219975282	-0.740427456	0.606920047	0.598561978	56.6856466	1.670670768
	12879	1448209_a_at	4.983823677	-1.219847227	-0.381289402	0.312571438	0.76775111	56.6856466	1.302505443
	13369	1448752_at	5.585098628	-1.219502026	-0.720979822	0.591208384	0.606685265	56.6856466	1.648301116
	7602	1424653_at	5.256042915	-1.21942726	-0.487980972	0.400172268	0.713022263	56.6856466	1.402480753
	11842	1436736_x_at	5.41022756	-1.218832721	-0.606140874	0.497312604	0.656951661	56.6856466	1.52218201
	2192	1418074_at	4.095872305	-1.218513631	-0.540330461	0.443434072	0.687613387	56.6856466	1.4543056
	2969	1418940_at	0.924021313	-1.218392921	-0.422726219	0.346953935	0.746013571	56.6856466	1.340458188
	371	1416112_at	7.038705099	-1.217993839	-0.339629551	0.278843406	0.790244201	56.6856466	1.26543162
	3392	1419403_at	5.439968067	-1.217888052	-0.44699586	0.367025408	0.733568777	56.6856466	1.363198695
	940	1416716_at	5.241321539	-1.217660619	-0.481646615	0.395550786	0.716159771	56.6856466	1.396336461
	169	1415895_at	6.363224093	-1.21732167	-0.451935102	0.371253641	0.731061609	56.6856466	1.367873771
	17600	1460460_a_at	6.795725406	-1.217186405	-0.378081444	0.31061918	0.769460171	56.6856466	1.299612427
	5686	1422414_a_at	7.312528826	-1.216854378	-0.430983042	0.354177994	0.741756186	56.6856466	1.348151885
	15387	1451263_a_at	5.009783536	-1.216315371	-0.896500046	0.73706217	0.537188362	56.6856466	1.861544426
	13496	1448891_at	5.413927461	-1.216146043	-0.579779007	0.47673469	0.669066258	56.6856466	1.494620284
	2029	1417892_a_at	5.026287732	-1.215944746	-0.411269901	0.338230748	0.751961185	56.6856466	1.329855876
	17287	1456588_x_at	6.86602751	-1.215697587	-0.305117705	0.250981583	0.80937618	56.6856466	1.235519435
	522	1416271_at	6.613994375	-1.21559549	-0.71555776	0.588647923	0.608969653	56.6856466	1.642117954
	3688	1419737_a_at	8.051346363	-1.215491449	-0.399945956	0.329040534	0.757886673	56.6856466	1.319458483
	10361	1429144_at	5.353596071	-1.215263543	-0.416708302	0.342895419	0.749131919	56.6856466	1.334878377
	4122	1420583_a_at	5.234259117	-1.214702118	-0.473556879	0.389854329	0.720186829	56.6856466	1.388528586
	2084	1417957_a_at	6.446422375	-1.214521554	-0.815345679	0.67133076	0.568272309	56.6856466	1.759719741
	16344	1452579_at	6.549105044	-1.214130089	-0.344242759	0.283530375	0.787721327	56.6856466	1.269484481
	1972	1417829_a_at	7.082947061	-1.21329852	-0.562728928	0.463800886	0.677020335	56.6856466	1.477060509
	9132	1426622_a_at	3.356547253	-1.213108843	-0.513050515	0.422922079	0.700739188	56.6856466	1.427064472
	3529	1419555_at	8.48598437	-1.2130379	-0.887287982	0.731459406	0.540629454	56.6856466	1.849695744
	1229	1417023_a_at	5.138387374	-1.212819643	-0.894432549	0.737481912	0.537958747	56.6856466	1.858878594
	799	1416565_at	7.380117543	-1.212332114	-0.31544087	0.260193446	0.803605381	56.6856466	1.244391866
	7182	1424155_at	4.654819199	-1.211780415	-0.882013168	0.727865509	0.542609733	56.6856466	1.842945194
	10840	1431936_a_at	3.99775475	-1.21175921	-0.531645016	0.438738168	0.691765507	56.6856466	1.445576558
	13100	1448453_at	1.937481269	-1.211682863	-0.356774818	0.294445707	0.780908371	56.6856466	1.28055997
	1543	1417370_at	2.455858066	-1.211546764	-0.37138128	0.306534829	0.773042008	56.6856466	1.293590761
	3196	1419188_s_at	4.184227997	-1.211384384	-0.451434558	0.372660044	0.731315296	56.6856466	1.367399268
	8370	1425634_a_at	5.159920181	-1.21134855	-0.535897111	0.442397121	0.689729649	56.6856466	1.449843431
	11104	1433723_s_at	6.617965323	-1.211323919	-0.350259678	0.28915443	0.784442889	56.6856466	1.274790062
	11391	1434714_at	4.821386405	-1.210969532	-0.57381188	0.473845018	0.671839311	56.6856466	1.488451156
	9202	1426715_s_at	4.830859185	-1.210764241	-0.397575925	0.328367746	0.759132738	56.6856466	1.317292681
	16966	1455550_x_at	7.46484595	-1.210375397	-0.456768374	0.377377444	0.728616528	56.6856466	1.372464063
	2922	1418885_a_at	5.865807997	-1.210055987	-0.360318438	0.297770055	0.778992618	56.6856466	1.283709212
	14752	1450505_a_at	6.369678051	-1.209892179	-0.536477129	0.443409039	0.689452407	56.6856466	1.450426439
	11662	1435871_at	2.624862844	-1.209326794	-0.385638934	0.318887281	0.765439929	56.6856466	1.306438248
	2923	1418886_s_at	5.929333224	-1.209012929	-0.364006576	0.301077488	0.777003727	56.6856466	1.286995113
	2447	1418355_at	6.679331405	-1.208277706	-0.555221272	0.45951462	0.680552671	56.6856466	1.469393982
	15918	1451938_a_at	4.108469307	-1.208177461	-0.444019716	0.367512	0.735083623	56.6856466	1.360389443
	13461	1448852_at	2.031244474	-1.208072901	-0.472408729	0.39104323	0.720760209	56.6856466	1.387423984
	10301	1428803_at	4.83477304	-1.207897551	-0.467794823	0.387280214	0.723068973	56.6856466	1.382993928
	7648	1424710_a_at	7.006901598	-1.207348373	-0.376865927	0.312143484	0.770108739	56.6856466	1.298517923
	3543	1419571_at	5.401031577	-1.207226457	-0.828101619	0.685953837	0.563269938	56.6856466	1.775347721
	14887	1450673_at	4.343445019	-1.206900954	-0.686939433	0.569176311	0.621170218	56.6856466	1.609864689
	12685	1439447_x_at	7.695599467	-1.206828119	-0.481924491	0.399331507	0.716021845	56.6856466	1.396605434
	15135	1450969_at	5.75351694	-1.206494164	-0.37792892	0.313245544	0.769541523	56.6856466	1.299475038
	13552	1448956_at	6.258456883	-1.206425703	-0.473367777	0.392372092	0.720281234	56.6856466	1.388346596
	2867	1418826_at	5.352984313	-1.206121421	-0.632224889	0.524180135	0.645180666	56.6856466	1.549953451
	1434	1417246_at	1.396476311	-1.205679533	-0.388460605	0.322192253	0.763944319	56.6856466	1.308995924
	13927	1449383_at	4.817778366	-1.205614939	-0.542640716	0.450094552	0.686513161	56.6856466	1.456636313
	7575	1424624_at	4.207008657	-1.205502357	-0.405018883	0.33597519	0.755226408	56.6856466	1.324106241
	7078	1424034_at	5.276254439	-1.205468189	-0.480454488	0.39856256	0.716751792	56.6856466	1.395183117
	12365	1438290_x_at	1.891158905	-1.205108998	-0.412362095	0.342178256	0.751392127	56.6856466	1.330863026
	17539	1460356_at	4.866265627	-1.204954798	-0.450308996	0.373714431	0.731886076	56.6856466	1.366332867
	9201	1426714_at	4.800630082	-1.204692313	-0.393514605	0.326651545	0.761272777	56.6856466	1.313589596
	5203	1421852_at	4.867966054	-1.204648517	-0.521653574	0.43303384	0.696572985	56.6856466	1.435599747
	15226	1451071_a_at	5.79735194	-1.204524336	-0.601995745	0.499778814	0.658841919	56.6856466	1.517814776
	10047	1428049_a_at	5.856327315	-1.204132082	-0.347988009	0.288994882	0.785679047	56.6856466	1.272784356
	13186	1448546_at	4.358802277	-1.203601824	-0.561971349	0.466908023	0.677375941	56.6856466	1.476285087
	2294	1418187_at	4.063403466	-1.2029951	-0.487826463	0.405509933	0.71309863	56.6856466	1.402330559
	841	1416607_at	7.887904026	-1.202512717	-0.725652773	0.603447067	0.604723365	56.6856466	1.653648689
	8417	1425705_a_at	4.611302949	-1.202375458	-0.566720496	0.471334051	0.675149782	56.6856466	1.481152816
	6393	1423244_at	1.883999555	-1.202369746	-0.358587318	0.298233817	0.779927909	56.6856466	1.282169787
	7181	1424154_a_at	6.146656235	-1.202100563	-0.332473	0.276576695	0.79417398	56.6856466	1.259169936
	13970	1449436_s_at	8.451877853	-1.202074286	-0.305446693	0.254099681	0.809191633	56.6856466	1.235801211
	12890	1448222_x_at	7.041673805	-1.202026257	-0.338485696	0.281595925	0.790871003	56.6856466	1.264428708
	15515	1451421_a_at	5.777154164	-1.201365762	-0.404511027	0.336709301	0.755492309	56.6856466	1.323640212
	2085	1417958_at	6.194027479	-1.200999954	-0.788092789	0.656197185	0.579109156	56.6856466	1.726790175
	11601	1435643_x_at	8.409438058	-1.200709801	-0.303997797	0.25318174	0.810004711	56.6856466	1.234560722
	7746	1424835_at	4.459508177	-1.200642553	-0.36899904	0.307334635	0.774319543	56.6856466	1.291456491
	7177	1424148_a_at	6.179011013	-1.198662876	-0.45179977	0.376919798	0.73113019	56.6856466	1.367745462
	6746	1423653_at	5.782151572	-1.198609486	-0.585621304	0.488583906	0.666362304	56.6856466	1.500685128
	3656	1419700_a_at	6.039915902	-1.198346679	-1.000297648	0.83473144	0.499896854	56.6856466	2.00041267
	16619	1453806_at	6.27225317	-1.198140604	-0.41244322	0.344236076	0.751349876	56.6856466	1.330937865
	2535	1418449_at	5.918083699	-1.197751607	-0.627972099	0.524292429	0.647085341	56.6856466	1.545391212
	12169	1437624_x_at	6.062605853	-1.197741778	-0.348203013	0.290716262	0.785561966	56.6856466	1.272974053
	1912	1417768_at	6.290665429	-1.197168641	-0.430016231	0.359194366	0.742253434	56.6856466	1.347248734
	11450	1434962_x_at	4.018009733	-1.19709785	-0.454406579	0.379590172	0.729810302	56.6856466	1.370219079
	4624	1421156_a_at	4.947239271	-1.19694513	-0.640076007	0.534758019	0.641679142	56.6856466	1.55841126
	4842	1421424_a_at	6.422362628	-1.196806834	-0.646758575	0.540403478	0.638713755	56.6856466	1.565646571
	2676	1418604_at	3.032315727	-1.196348283	-0.520884344	0.435395237	0.696944489	56.6856466	1.434834504
	12328	1438172_x_at	4.598749243	-1.195023421	-0.505099212	0.422668881	0.704611921	56.6856466	1.419220951
	11845	1436757_a_at	7.443590556	-1.194441957	-0.312761798	0.261847632	0.805099056	56.6856466	1.242083186
	13662	1449091_at	4.766724188	-1.194191279	-0.778789959	0.652148422	0.58285545	56.6856466	1.715691256
	2207	1418090_at	5.143463828	-1.193788344	-0.461491207	0.386577076	0.726235215	56.6856466	1.376964349
	13817	1449265_at	6.904919179	-1.193724413	-0.578700961	0.484786065	0.6695664	56.6856466	1.493503855
	3530	1419556_at	8.033125948	-1.193525735	-0.859826231	0.720408623	0.551018923	56.6856466	1.814819707
	13187	1448547_at	4.365601738	-1.193218041	-0.545440235	0.457116986	0.685182289	56.6856466	1.459465629
	6415	1423266_at	4.892823767	-1.193016858	-0.456614077	0.382738998	0.728694458	56.6856466	1.372317285
	165	1415891_at	6.410535317	-1.192877594	-0.354917788	0.297530769	0.781914199	56.6856466	1.278912701
	14261	1449909_at	1.457414273	-1.192652059	-0.466796374	0.391393593	0.723569562	56.6856466	1.382037129
	17564	1460388_at	4.5377387	-1.192535167	-0.470481367	0.394522007	0.721723749	56.6856466	1.385571698
	3971	1420408_a_at	3.746672005	-1.192239159	-0.590158022	0.494999697	0.664270144	56.6856466	1.50541163
	1958	1417815_a_at	7.392526172	-1.191698576	-0.455756102	0.382442432	0.729127943	56.6856466	1.371501407
	9075	1426547_at	1.145119985	-1.191504717	-0.389485958	0.326885788	0.763401561	56.6856466	1.309926585
	4239	1420714_at	3.864220436	-1.191498433	-0.377292488	0.316653784	0.769881075	56.6856466	1.298901911
	14296	1449948_at	4.460971285	-1.190295839	-0.568874957	0.477927367	0.674142294	56.6856466	1.48336636
	3542	1419570_at	5.239075929	-1.190221712	-0.769952696	0.646898547	0.586436703	56.6856466	1.70521387
	10513	1430125_s_at	4.801785455	-1.189890803	-0.476930463	0.400818682	0.718504719	56.6856466	1.391779307
	1091	1416874_a_at	5.364589663	-1.189149158	-0.32021106	0.269277456	0.800952693	56.6856466	1.248513188
	9047	1426511_at	3.797240342	-1.18829534	-0.467925113	0.393778463	0.723003676	56.6856466	1.383118832
	15356	1451229_at	5.225976397	-1.188195669	-0.53122064	0.447081784	0.691969023	56.6856466	1.445151396
	2572	1418488_s_at	4.965056908	-1.187689697	-0.505347534	0.425487849	0.704490651	56.6856466	1.419465253
	9724	1427505_a_at	5.209740841	-1.187610273	-0.454404281	0.382620706	0.729811465	56.6856466	1.370216896
	5736	1422473_at	5.262953677	-1.187208365	-0.47542823	0.400458962	0.719253265	56.6856466	1.390330845
	1619	1417452_a_at	7.902667448	-1.187179723	-0.332521459	0.280093614	0.794147305	56.6856466	1.259212231
	8447	1425746_at	4.007480714	-1.186521216	-0.533882781	0.449956371	0.690693341	56.6856466	1.447820532
	2078	1417950_a_at	2.043099516	-1.186086707	-0.383457559	0.323296397	0.766598161	56.6856466	1.304464388
	15385	1451261_s_at	6.187056446	-1.186061696	-0.443528825	0.373950889	0.735333784	56.6856466	1.359926637
	2944	1418913_at	1.227366402	-1.185893986	-0.338456515	0.285401999	0.790887	56.6856466	1.264403133
	6908	1423833_a_at	6.9514009	-1.185791241	-0.376527809	0.317532965	0.770289247	56.6856466	1.29821363
	14193	1449824_at	2.980827466	-1.185623719	-0.655818258	0.553141986	0.634715395	56.6856466	1.575509287
	6769	1423679_at	4.06876026	-1.185523898	-0.627475582	0.529281259	0.64730808	56.6856466	1.544859442
	801	1416567_s_at	6.719134299	-1.18489224	-0.341336731	0.288074071	0.789309637	56.6856466	1.266929926
	5737	1422474_at	5.276718551	-1.184710232	-0.47976073	0.4049604	0.717096544	56.6856466	1.394512368
	17714	AFFX-PyruCarbMur/L09192_5_at	4.898314488	-1.184595617	-0.323087865	0.272741061	0.799357145	56.6856466	1.251005268
	2675	1418603_at	2.970735392	-1.184525559	-0.524990311	0.443207246	0.694963777	56.6856466	1.438923916
	16605	1453723_x_at	8.38735637	-1.184015613	-0.302632349	0.255598276	0.810771707	56.6856466	1.233392817
	13559	1448964_at	2.260355824	-1.183677249	-0.589291657	0.497848258	0.66466917	56.6856466	1.504507874
	1014	1416796_at	6.171501133	-1.183339578	-0.42576539	0.359799839	0.744443679	56.6856466	1.343284964
	12681	1439437_x_at	7.277614253	-1.183228529	-0.769839505	0.65062622	0.586482715	56.6856466	1.705080088
	4010	1420447_at	2.802580533	-1.182865135	-0.466725348	0.394571904	0.723605186	56.6856466	1.38196909
	17715	AFFX-PyruCarbMur/L09192_MA_at	4.957753709	-1.182147975	-0.326535459	0.276222153	0.79744921	56.6856466	1.253998358
	11170	1433956_at	3.981422894	-1.182014893	-0.461672788	0.390581194	0.726143815	56.6856466	1.377137668
	4867	1421455_at	4.090243933	-1.181753784	-0.427187286	0.361485863	0.743710329	56.6856466	1.344609536
	10541	1430375_a_at	4.146460886	-1.181606131	-0.439602292	0.372037924	0.737337843	56.6856466	1.356230403
	12510	1438809_at	7.043367795	-1.181515564	-0.408496237	0.345739192	0.753408264	56.6856466	1.327301608
	8996	1426440_at	7.104160268	-1.181470849	-0.535587819	0.453322923	0.689877532	56.6856466	1.449532639
	16686	1454067_a_at	7.748594427	-1.181192964	-0.717203215	0.607185478	0.608275493	56.6856466	1.643991928
	828	1416594_at	5.223790871	-1.181146269	-0.547713738	0.463713727	0.684103379	56.6856466	1.461767374
	2006	1417867_at	4.525099648	-1.181112596	-1.171476785	0.99184175	0.443966651	56.6856466	2.252421434
	9508	1427176_s_at	4.831648173	-1.180834929	-0.470453314	0.39840735	0.721737782	56.6856466	1.385544757
	8082	1425245_a_at	5.360454211	-1.180581825	-0.44611734	0.377879221	0.734015615	56.6856466	1.362368837
	14502	1450201_at	2.264101194	-1.180130449	-0.43481105	0.368443209	0.739790639	56.6856466	1.351733785
	1721	1417561_at	5.592603196	-1.179725854	-0.85849992	0.727711372	0.551525723	56.6856466	1.813152058
	15132	1450966_at	5.351739592	-1.179492498	-0.503225217	0.426645543	0.705527774	56.6856466	1.417378644
	16091	1452153_at	5.694380326	-1.17928122	-0.282869432	0.239865969	0.821954573	56.6856466	1.216612247
	1115	1416902_a_at	6.708663833	-1.178922856	-0.29693395	0.251868855	0.81398045	56.6856466	1.228530734
	14546	1450258_a_at	1.446097754	-1.178847557	-0.333662191	0.283041	0.793519625	56.6856466	1.260208278
	9118	1426601_at	5.325719193	-1.178740029	-0.400954935	0.340155526	0.757356815	56.6856466	1.320381596
	13048	1448395_at	5.343970038	-1.178739302	-0.57472766	0.487578262	0.671412983	56.6856466	1.489396281
	14660	1450398_at	4.643139553	-1.177330065	-0.503999222	0.428086598	0.705149361	56.6856466	1.418139271
	4109	1420569_at	4.115750453	-1.177298786	-0.67902206	0.576762729	0.624588512	56.6856466	1.601054103
	952	1416729_at	1.639882586	-1.177040932	-0.391800465	0.332869023	0.762177822	56.6856466	1.312029779
	1513	1417336_a_at	4.33780746	-1.17676212	-0.550323304	0.467658922	0.682867082	56.6856466	1.464413831
	8326	1425582_a_at	4.257520882	-1.176624994	-0.548411099	0.466088263	0.683772782	56.6856466	1.462474124
	7480	1424509_at	3.389154974	-1.176231363	-0.682015525	0.5798311	0.62329389	56.6856466	1.604379598
	15165	1451002_at	6.653835713	-1.176193011	-0.323807184	0.275301061	0.79895869	56.6856466	1.251629167
	10766	1431701_a_at	2.152798387	-1.175427353	-0.325929078	0.277285599	0.797784458	56.6856466	1.253471399
	7395	1424404_at	5.525144689	-1.174767141	-0.602026854	0.512464839	0.658827713	56.6856466	1.517847505
	15721	1451675_a_at	3.471645543	-1.174727813	-0.576452141	0.490711239	0.67061091	56.6856466	1.491177649
	16507	1453096_x_at	7.880678368	-1.173934283	-0.355533607	0.302856482	0.781580508	56.6856466	1.279458725
	447	1416193_at	2.334844847	-1.173898176	-0.33713742	0.287194773	0.79161046	56.6856466	1.263247583
	11674	1435920_x_at	5.102023611	-1.173807847	-0.554737684	0.472596674	0.680780829	56.6856466	1.468901528
	12457	1438620_x_at	5.315754525	-1.17364025	-0.543511329	0.463098747	0.686099001	56.6856466	1.457515604
	7856	1424970_at	4.839405889	-1.173456802	-0.376990686	0.321265074	0.770042146	56.6856466	1.298630219
	4361	1420854_at	3.351462959	-1.173243017	-0.425636599	0.36278639	0.744510139	56.6856466	1.343165053
	10280	1428741_at	1.471101266	-1.173091229	-0.336236421	0.286624273	0.792104994	56.6856466	1.2624589
	9091	1426567_a_at	4.753560979	-1.172957617	-0.473980976	0.404090454	0.719975153	56.6856466	1.388936821
	178	1415906_at	8.222693746	-1.172901088	-0.403199912	0.343762928	0.756179209	56.6856466	1.322437841
	13072	1448422_at	6.78093388	-1.172853907	-0.306906793	0.26167521	0.808373093	56.6856466	1.237052555
	3290	1419295_at	5.833552526	-1.172741827	-0.49866201	0.425210391	0.707762873	56.6856466	1.412902595
	898	1416669_s_at	8.231555313	-1.172576346	-0.308979019	0.263504394	0.807212813	56.6856466	1.238830682
	733	1416496_at	7.923519431	-1.172408732	-0.311690944	0.265855188	0.80569687	56.6856466	1.24116158
	14310	1449969_at	2.944600215	-1.171995746	-0.564898229	0.481996826	0.676003102	56.6856466	1.479283154
	7056	1424010_at	3.184286931	-1.171940343	-0.55563702	0.474117154	0.680356582	56.6856466	1.469817486
	5854	1422605_at	3.649774399	-1.170753002	-0.45320899	0.387108971	0.730416373	56.6856466	1.369082125
	7736	1424822_at	4.748504543	-1.170752289	-0.455701281	0.389238001	0.72915565	56.6856466	1.371449292
	16752	1454638_a_at	0.894777906	-1.170750805	-0.363990927	0.310903845	0.777012155	56.6856466	1.286981153
	1221	1417015_at	4.077366951	-1.170709957	-0.51196485	0.437311434	0.701266711	56.6856466	1.425990974
	16189	1452324_at	3.909927156	-1.170558019	-0.535078558	0.457114085	0.690121097	56.6856466	1.449021055
	13679	1449109_at	6.52257472	-1.170311947	-0.767305304	0.655641691	0.587513821	56.6856466	1.702087617
	9199	1426710_at	6.536187023	-1.170242458	-0.329735468	0.281766796	0.795682367	56.6856466	1.25678291
	16777	1454716_x_at	6.685630212	-1.170007142	-0.299763576	0.256206621	0.812385516	56.6856466	1.230942674
	8684	1426048_s_at	2.895580449	-1.169982399	-0.550839363	0.470809957	0.682622862	56.6856466	1.464937752
	10150	1428258_at	7.032248109	-1.169864515	-0.320613698	0.274060538	0.800729189	56.6856466	1.24886168
	13245	1448610_a_at	6.739822616	-1.169452723	-0.353422611	0.30221197	0.782724978	56.6856466	1.27758795
	6119	1422906_at	5.505103654	-1.169388779	-0.626650386	0.53587857	0.647678435	56.6856466	1.543976063
	741	1416505_at	7.331743247	-1.169239954	-0.607712076	0.519749667	0.656236582	56.6856466	1.523840682
	10121	1428171_at	5.439881888	-1.169148024	-0.349107939	0.29860029	0.785069379	56.6856466	1.273772773
	15047	1450864_at	6.352503594	-1.168957893	-0.337207173	0.288468194	0.791572187	56.6856466	1.263308661
	357	1416097_at	2.555500748	-1.168744096	-0.361679136	0.309459648	0.778258246	56.6856466	1.284920532
	14519	1450220_a_at	5.122754778	-1.168725831	-0.625529378	0.53522337	0.648181892	56.6856466	1.542776824
	2571	1418487_at	4.774223242	-1.168702689	-0.494294485	0.422942884	0.709908757	56.6856466	1.40863173
	1886	1417741_at	6.133634751	-1.168050759	-0.734184038	0.628554909	0.601157933	56.6856466	1.663456383
	16317	1452524_a_at	2.623576383	-1.167906704	-0.375134173	0.321202174	0.771033702	56.6856466	1.296960168
	6072	1422852_at	5.231893349	-1.167890721	-0.489293167	0.41895458	0.712374032	56.6856466	1.403756952
	640	1416394_at	7.010160148	-1.167238321	-0.318671286	0.273013043	0.801807998	56.6856466	1.247181373
	7073	1424029_at	4.07870834	-1.166988283	-0.455521266	0.390339194	0.729246638	56.6856466	1.371278177
	16804	1454803_a_at	5.181653997	-1.166272213	-0.513982645	0.440705557	0.700286584	56.6856466	1.427986802
	14099	1449584_at	3.878026326	-1.166271834	-0.355979853	0.305228886	0.781338791	56.6856466	1.279854541
	10775	1431721_a_at	2.396888691	-1.166259618	-0.440066458	0.377331472	0.737100653	56.6856466	1.356666821
	7083	1424039_at	7.204998766	-1.165822704	-0.349816375	0.300059669	0.784683965	56.6856466	1.274398413
	1542	1417369_at	6.42840685	-1.165132728	-0.3244577	0.278472737	0.798598518	56.6856466	1.252193658
	13949	1449413_at	3.972695172	-1.165005116	-0.379552729	0.325794903	0.768675862	56.6856466	1.30093847
	2588	1418507_s_at	6.458325831	-1.164771312	-0.770621144	0.66160725	0.58616505	56.6856466	1.706004135
	10719	1431417_at	4.480454547	-1.164726749	-0.475065007	0.40787679	0.719434372	56.6856466	1.38998085
	1382	1417193_at	6.744397994	-1.164621633	-0.347763789	0.298606671	0.785801165	56.6856466	1.272586559
	5479	1422178_a_at	4.545445646	-1.164579802	-0.523704603	0.449694046	0.695583394	56.6856466	1.43764214
	5846	1422597_at	5.17373007	-1.163885374	-0.534960473	0.459633298	0.690177586	56.6856466	1.448902457
	11648	1435823_x_at	4.251146515	-1.163664528	-0.409649654	0.352034151	0.752806164	56.6856466	1.328363193
	7436	1424450_at	4.052722127	-1.163663143	-0.398380295	0.342350187	0.758709604	56.6856466	1.318027338
	2220	1418105_at	2.525455255	-1.163516933	-0.415682892	0.357264154	0.749664561	56.6856466	1.333929937
	2253	1418142_at	4.366192889	-1.163433693	-0.549112478	0.47197574	0.68344044	56.6856466	1.463185292
	7737	1424823_s_at	4.64247725	-1.163252521	-0.453258972	0.38964796	0.730391068	56.6856466	1.369129557
	6222	1423037_at	4.161249927	-1.162823176	-0.396293381	0.340802788	0.759807901	56.6856466	1.316122139
	12885	1448217_a_at	7.847085828	-1.162293454	-0.356442033	0.30667129	0.781088522	56.6856466	1.280264619
	5371	1422047_at	3.711285599	-1.161939464	-0.450345498	0.387580861	0.731867559	56.6856466	1.366367437
	3182	1419167_at	2.245719832	-1.161663595	-0.400399918	0.344678029	0.757648233	56.6856466	1.319873732
	15521	1451427_a_at	4.32850939	-1.161376853	-0.401895271	0.346050698	0.756863337	56.6856466	1.32124249
	8641	1425998_at	4.054039764	-1.161349848	-0.541074148	0.46590108	0.687259025	56.6856466	1.455055465
	7585	1424635_at	8.654248951	-1.161309505	-0.315140775	0.27136674	0.803772557	56.6856466	1.244133047
	9236	1426768_at	4.690600852	-1.160383453	-0.395180915	0.340560625	0.760394017	56.6856466	1.315107665
	14563	1450276_a_at	4.645912116	-1.160301286	-0.618238786	0.53282608	0.651465739	56.6856466	1.535000138
	8342	1425602_a_at	5.082552082	-1.160223614	-0.407942297	0.351606614	0.7536976	56.6856466	1.326792072
	11673	1435919_at	5.026501049	-1.159995599	-0.571688546	0.492836824	0.672828841	56.6856466	1.486262091
	15543	1451455_at	4.285166736	-1.159969238	-0.412287368	0.355429571	0.751431048	56.6856466	1.330794094
	14073	1449555_a_at	2.313982751	-1.159535326	-0.815298229	0.70312496	0.568290999	56.6856466	1.759661866
	15603	1451528_at	3.648825052	-1.159028074	-0.554426197	0.478354416	0.68092783	56.6856466	1.468584417
	7664	1424730_a_at	5.767342153	-1.158885881	-0.648515347	0.559602424	0.637936465	56.6856466	1.567554222
	7584	1424634_at	4.538329893	-1.158676612	-0.470235625	0.405838541	0.721846694	56.6856466	1.385335707
	2032	1417895_a_at	4.697288906	-1.158410395	-0.582456516	0.502806707	0.667825684	56.6856466	1.497396738
	859	1416625_at	5.42785397	-1.158376725	-0.675422855	0.583077025	0.626148668	56.6856466	1.597064805
	15454	1451347_at	3.842109423	-1.158335353	-0.347586728	0.30007435	0.785897611	56.6856466	1.272430385
	14212	1449848_at	4.172585592	-1.157596544	-0.645696891	0.557790963	0.63918396	56.6856466	1.56449483
	13655	1449082_at	4.544283741	-1.156938708	-0.688266821	0.594903443	0.620598958	56.6856466	1.611346567
	13142	1448499_a_at	4.096758971	-1.156835177	-0.641485778	0.554517869	0.641052413	56.6856466	1.559934851
	13080	1448430_a_at	8.283175891	-1.156450081	-0.307799107	0.266158577	0.807873265	56.6856466	1.237817915
	7210	1424183_at	4.994311544	-1.156318004	-0.402367585	0.347973122	0.756615593	56.6856466	1.321675113
	3285	1419288_at	4.55269729	-1.155952078	-0.472799097	0.409012714	0.72056521	56.6856466	1.387799447
	15124	1450953_at	6.687985339	-1.155873108	-0.345983365	0.299326425	0.786771517	56.6856466	1.271017034
	13322	1448700_at	6.400862086	-1.155804189	-0.703456558	0.608629528	0.614099121	56.6856466	1.628401615
	6406	1423257_at	1.061534933	-1.155719476	-0.339363333	0.293638153	0.790390037	56.6856466	1.265198134
	13821	1449270_at	4.582039464	-1.15570845	-0.514531442	0.445208688	0.700020248	56.6856466	1.428530107
	14760	1450516_a_at	4.477062283	-1.154451597	-0.508527525	0.440492721	0.702939521	56.6856466	1.422597492
	2945	1418914_s_at	1.102396253	-1.153777012	-0.333507351	0.289057025	0.793604796	56.6856466	1.26007303
	13077	1448427_at	6.82177861	-1.153291255	-0.323375349	0.280393481	0.799197874	56.6856466	1.25125458
	11095	1433691_at	4.443343252	-1.153236091	-0.700846721	0.607721807	0.615211032	56.6856466	1.625458498
	11618	1435716_x_at	6.088697855	-1.15309876	-0.457467729	0.39672901	0.728263412	56.6856466	1.373129535
	6330	1423169_at	4.093024763	-1.152935341	-0.425430461	0.368997676	0.744616525	56.6856466	1.34297315
	203	1415933_a_at	7.175839506	-1.152885569	-0.321404981	0.278783073	0.800290128	56.6856466	1.249546839
	6560	1423437_at	3.083744519	-1.152825253	-0.724095768	0.628105401	0.605376355	56.6856466	1.651864979
	10718	1431416_a_at	4.422944297	-1.152376474	-0.472164281	0.409730927	0.720882344	56.6856466	1.38718892
	190	1415918_a_at	7.372607214	-1.15216051	-0.350912276	0.304568915	0.78408813	56.6856466	1.27536684
	672	1416429_a_at	6.526656969	-1.152043031	-0.429470408	0.372790248	0.742534309	56.6856466	1.346739118
	5827	1422575_at	3.185359805	-1.151775517	-0.425591166	0.36950878	0.744533585	56.6856466	1.343122755
	1780	1417622_at	8.080309226	-1.151716277	-0.574282808	0.498632189	0.671620044	56.6856466	1.488937099
	17507	1460318_at	2.039265902	-1.151544258	-0.585547128	0.5084886	0.666396566	56.6856466	1.500607972
	3057	1419032_at	5.279685616	-1.150984001	-0.730794209	0.634929946	0.602572104	56.6856466	1.65955243
	1920	1417776_at	2.552762825	-1.150957492	-0.396330466	0.344348483	0.75978837	56.6856466	1.316155971
	8538	1425850_a_at	5.625645785	-1.150913811	-0.315689142	0.274294338	0.803467102	56.6856466	1.244606031
	1534	1417359_at	3.803037217	-1.150514257	-0.423427637	0.368033368	0.745650958	56.6856466	1.341110058
	16478	1452927_x_at	7.384634068	-1.15037582	-0.350912831	0.305041904	0.784087828	56.6856466	1.27536733
	2317	1418213_at	4.884947484	-1.150347235	-0.835043042	0.725905202	0.560566315	56.6856466	1.78391026
	6420	1423271_at	5.060615927	-1.149814844	-0.769208008	0.668984239	0.586739487	56.6856466	1.704333904
	10875	1432096_at	5.861507713	-1.149687753	-0.466013601	0.405339275	0.723962261	56.6856466	1.38128747
	17404	1460187_at	5.00226825	-1.149421961	-0.547941636	0.476710603	0.683995322	56.6856466	1.461998302
	7484	1424516_at	3.470029017	-1.149286317	-0.471383852	0.41015354	0.721272412	56.6856466	1.38643872
	110	1415827_a_at	8.43975535	-1.149254587	-0.391161363	0.340360932	0.762515536	56.6856466	1.311448689
	2500	1418413_at	1.84075744	-1.149064011	-0.418387858	0.364111881	0.748260302	56.6856466	1.336433321
	13394	1448780_at	7.838535569	-1.148685248	-0.575129321	0.500684867	0.671226081	56.6856466	1.489811001
	13397	1448783_at	1.658466451	-1.14859549	-0.335970537	0.292505534	0.79225099	56.6856466	1.262226254
	16953	1455484_at	2.408395045	-1.148447208	-0.381221281	0.331944976	0.767787362	56.6856466	1.302443944
	3219	1419214_at	4.436046149	-1.148343856	-0.382919703	0.33345387	0.766884012	56.6856466	1.303978156
	7280	1424267_at	5.140271397	-1.148117498	-0.427567076	0.372407073	0.743514573	56.6856466	1.344963551
	17620	1460568_at	5.095541759	-1.148074847	-0.466957342	0.406730749	0.723488835	56.6856466	1.382191337
	1071	1416854_at	4.095435857	-1.147920569	-0.627375106	0.54653181	0.647353163	56.6856466	1.544751855
	13307	1448681_at	4.492991061	-1.147741503	-0.401840708	0.350114296	0.756891962	56.6856466	1.321192521
	15394	1451271_a_at	4.918164107	-1.147734386	-0.389461701	0.339330864	0.763414397	56.6856466	1.309904561
	14391	1450060_at	4.389845244	-1.147660819	-0.906847278	0.790170112	0.533349347	56.6856466	1.874943703
	16895	1455209_at	1.693767995	-1.14750714	-0.755619265	0.658487637	0.592292094	56.6856466	1.68835615
	14586	1450307_x_at	3.404791459	-1.147355049	-0.49941074	0.435271314	0.707395653	56.6856466	1.413636054
	15403	1451288_s_at	5.054241141	-1.146909824	-0.434349586	0.378712935	0.740027308	56.6856466	1.351301485
	9507	1427175_at	4.567282144	-1.146780012	-0.431349342	0.376139571	0.741567878	56.6856466	1.348494224
	12567	1438963_s_at	5.283436238	-1.146760261	-0.514576283	0.44872176	0.699998491	56.6856466	1.428574508
	895	1416666_at	6.272442581	-1.146609702	-0.653506906	0.569947127	0.635733093	56.6856466	1.572987172
	3262	1419262_at	4.542430863	-1.146415504	-0.362950963	0.316596349	0.777572465	56.6856466	1.28605377
	2540	1418454_at	4.642395492	-1.146067552	-0.697732206	0.60880548	0.616540595	56.6856466	1.621953215
	8302	1425548_a_at	5.126561793	-1.145863197	-0.417661637	0.364495201	0.748637055	56.6856466	1.335760758
	5002	1421613_at	3.394085152	-1.145634256	-0.499746534	0.436218218	0.707231023	56.6856466	1.413965122
	7416	1424429_s_at	3.940161204	-1.145252406	-0.330026645	0.288169353	0.795521791	56.6856466	1.25703659
	4036	1420484_a_at	2.517953096	-1.145207614	-0.441347484	0.385386438	0.736446443	56.6856466	1.357871994
	2874	1418833_at	1.705381579	-1.144839011	-0.338021914	0.295257159	0.791125284	56.6856466	1.264022298
	11683	1435965_at	5.472523437	-1.144811895	-0.520037211	0.454255597	0.697353846	56.6856466	1.433992234
	3951	1420385_at	4.021676729	-1.144758714	-0.625308728	0.546236268	0.648281034	56.6856466	1.542540884
	1781	1417623_at	7.772835048	-1.144735865	-0.571365288	0.499124126	0.672979616	56.6856466	1.485929107
	9485	1427139_at	5.251642322	-1.144696069	-0.38729417	0.338337992	0.764562227	56.6856466	1.307938014
	2943	1418912_at	4.803402322	-1.144393548	-0.509071836	0.444839834	0.702674361	56.6856466	1.423134321
	15522	1451428_x_at	4.312425478	-1.144207947	-0.407168955	0.355852234	0.75410172	56.6856466	1.326081049
	8702	1426069_s_at	4.512096362	-1.144113561	-0.529283955	0.462614878	0.692898551	56.6856466	1.443212716
	6331	1423170_at	4.089777048	-1.143943668	-0.417220138	0.364720878	0.74886619	56.6856466	1.335352047
	15989	1452029_a_at	4.520265637	-1.14382142	-0.37785463	0.330344076	0.769581151	56.6856466	1.299408124
	14306	1449964_a_at	4.463117501	-1.143819391	-0.334252742	0.292225106	0.793194873	56.6856466	1.260724236
	10124	1428181_at	6.079174071	-1.143534606	-0.341654489	0.298770573	0.789135808	56.6856466	1.267209002
	661	1416417_a_at	7.090865479	-1.143255793	-0.293477778	0.256703513	0.815932789	56.6856466	1.225591144
	13091	1448443_at	3.090425484	-1.143100484	-0.598982971	0.523998528	0.660219213	56.6856466	1.514648438
	1463	1417279_at	6.006232759	-1.143055271	-0.46329762	0.405315152	0.725326457	56.6856466	1.37868954
	7209	1424182_at	4.633893545	-1.142881916	-0.364255894	0.318716999	0.776869461	56.6856466	1.287217544
	16878	1455098_a_at	2.377671202	-1.142655081	-0.442514537	0.38726869	0.735850943	56.6856466	1.358970875
	1450	1417266_at	5.663217038	-1.142603084	-0.739442273	0.647155853	0.598970862	56.6856466	1.669530296
	2705	1418639_at	2.081628086	-1.142358015	-0.501807759	0.439273637	0.706221301	56.6856466	1.415986744
	12568	1438964_x_at	5.344040325	-1.142081212	-0.518502841	0.453998223	0.698095908	56.6856466	1.432467931
	15669	1451604_a_at	4.288057264	-1.141971988	-0.401540559	0.351620323	0.757049448	56.6856466	1.320917679
	14683	1450424_a_at	4.77972968	-1.141780208	-0.373499447	0.327120268	0.77190786	56.6856466	1.295491408
	8368	1425631_at	4.207290787	-1.141733883	-0.667051086	0.584243926	0.629792689	56.6856466	1.587824086
	6699	1423596_at	5.647554047	-1.141699463	-0.309990169	0.271516436	0.806647256	56.6856466	1.239699252
	4068	1420521_at	4.576917763	-1.141199752	-0.684674519	0.599960276	0.622146171	56.6856466	1.607339314
	15804	1451778_at	4.371064013	-1.141169513	-0.334276425	0.292924427	0.793181852	56.6856466	1.260744931
	2295	1418190_at	1.589566286	-1.141168819	-0.465053579	0.40752391	0.724444172	56.6856466	1.380368617
	432	1416178_a_at	7.030656829	-1.140829038	-0.696493297	0.610515049	0.617070274	56.6856466	1.620560966
	10122	1428172_at	5.441200853	-1.140827181	-0.357836968	0.313664483	0.780333657	56.6856466	1.2815031
	934	1416710_at	2.88031746	-1.140818713	-0.578656927	0.507229519	0.669586837	56.6856466	1.49345827
	2303	1418199_at	0.882460863	-1.140654027	-0.401222127	0.351747433	0.757216563	56.6856466	1.320626157
	14543	1450254_at	3.37554862	-1.140531123	-0.378294861	0.331683067	0.769346353	56.6856466	1.299804692
	17058	1455890_x_at	5.775337959	-1.140529156	-0.473563483	0.415213834	0.720183532	56.6856466	1.388534943
	10220	1428511_at	5.167063684	-1.140492889	-0.290671338	0.254864665	0.817521548	56.6856466	1.223209349
	650	1416404_s_at	8.254412589	-1.140361132	-0.314543172	0.275827686	0.80410557	56.6856466	1.243617801
	2684	1418612_at	2.992508147	-1.139758129	-0.48844414	0.428550697	0.712793388	56.6856466	1.402931083
	5855	1422606_at	2.393941735	-1.139690969	-0.710249853	0.623195123	0.611214277	56.6856466	1.636087438
	5001	1421612_a_at	3.521612975	-1.139467805	-0.488754307	0.42893209	0.71264016	56.6856466	1.403232733
	3632	1419670_at	2.143956332	-1.139438591	-0.312693586	0.274427765	0.805137122	56.6856466	1.24202446
	16469	1452894_at	1.418562996	-1.139377565	-0.326908072	0.286918123	0.797243275	56.6856466	1.254322277
	10065	1428075_at	6.751197488	-1.138663795	-0.328865294	0.288816853	0.796162434	56.6856466	1.256025099
	16098	1452166_a_at	3.223345011	-1.138566765	-0.587017253	0.515575608	0.665717845	56.6856466	1.50213789
	13300	1448673_at	2.759591805	-1.1384335	-0.49971249	0.438947457	0.707247712	56.6856466	1.413931756
	7378	1424383_at	5.242467384	-1.138412281	-0.395056399	0.347024014	0.760459647	56.6856466	1.314994166
	1880	1417735_at	1.036306097	-1.138354289	-0.337921536	0.296850936	0.79118033	56.6856466	1.263934355
	12001	1437145_s_at	4.208000092	-1.138307077	-0.530568157	0.466102836	0.692282049	56.6856466	1.44449795
	4415	1420913_at	5.994715041	-1.138186972	-0.515520895	0.452931643	0.699540313	56.6856466	1.429510181
	2627	1418554_at	2.211800275	-1.137999607	-0.439075709	0.385831161	0.73760702	56.6856466	1.355735471
	13994	1449461_at	4.873653647	-1.137813305	-0.776754304	0.682672896	0.583678445	56.6856466	1.713272108
	5675	1422397_a_at	4.363810112	-1.137715044	-0.38442159	0.337889168	0.766086079	56.6856466	1.305336343
	9234	1426766_at	1.483711854	-1.137597493	-0.354898574	0.311972008	0.781924613	56.6856466	1.278895668
	2407	1418311_at	4.159091085	-1.137579304	-0.521708966	0.458613271	0.69654624	56.6856466	1.435654867
	8679	1426043_a_at	5.079121549	-1.137455391	-0.476570138	0.418979189	0.718684194	56.6856466	1.391431742
	5406	1422095_a_at	3.739843523	-1.137238303	-0.459901292	0.404401866	0.727036	56.6856466	1.375447708
	3703	1419756_at	3.619845178	-1.137066767	-0.338251613	0.297477354	0.790999335	56.6856466	1.264223566
	2228	1418113_at	2.063665504	-1.136879594	-0.45939196	0.404081454	0.72729272	56.6856466	1.374962202
	10589	1430713_s_at	7.508643081	-1.136687012	-0.309246427	0.272059436	0.807063208	56.6856466	1.239060324
	17420	1460203_at	6.070587095	-1.136407264	-0.468328635	0.412113377	0.72280148	56.6856466	1.383505745
	11567	1435446_a_at	6.484240959	-1.136299069	-0.600879242	0.52880378	0.659351995	56.6856466	1.516640593
	1386	1417197_at	5.696322238	-1.135257066	-0.379724969	0.334483687	0.768584097	56.6856466	1.301093795
	1015	1416797_at	5.917361538	-1.135175443	-0.422073056	0.371813061	0.746351397	56.6856466	1.339851449
	13509	1448906_at	2.767911464	-1.135011241	-0.308108156	0.271458242	0.807700224	56.6856466	1.238083104
	2649	1418577_at	6.165116225	-1.134874961	-0.380769377	0.335516589	0.768027899	56.6856466	1.302036035
	4603	1421133_at	2.743581641	-1.134683006	-0.493863131	0.43524326	0.710121046	56.6856466	1.408210623
	8198	1425400_a_at	4.958695875	-1.134266673	-0.606606879	0.534800936	0.656739494	56.6856466	1.522673768
	16384	1452628_at	5.961130358	-1.13391345	-0.286247861	0.252442425	0.820032014	56.6856466	1.219464585
	3125	1419109_at	2.626377696	-1.133671668	-0.50172749	0.442568606	0.706260595	56.6856466	1.415907962
	562	1416313_at	3.780303813	-1.133484439	-0.406164035	0.358332255	0.754627178	56.6856466	1.32515768
	9143	1426634_at	4.640798726	-1.133328126	-0.606092039	0.53478955	0.6569739	56.6856466	1.522130484
	2820	1418769_at	1.757206842	-1.132601741	-0.471386257	0.416197715	0.721271209	56.6856466	1.386441032
	10582	1430676_at	2.868194326	-1.132379421	-0.312004672	0.275530151	0.805521682	56.6856466	1.241431512
	673	1416430_at	6.458059997	-1.132246761	-0.422897129	0.373502618	0.745925199	56.6856466	1.340616996
	8000	1425144_at	3.826808531	-1.131787555	-0.628111501	0.55497297	0.647022819	56.6856466	1.545540544
	9613	1427337_at	3.503782964	-1.131767517	-0.3090022	0.273026214	0.807199844	56.6856466	1.238850587
	17088	1455961_at	4.608080462	-1.13134218	-0.663195266	0.586202192	0.631478156	56.6856466	1.583586053
	4586	1421114_a_at	1.819448658	-1.131085901	-0.443957633	0.392505673	0.735115256	56.6856466	1.360330904
	7420	1424433_at	5.010265332	-1.130953853	-0.521632295	0.461232166	0.696583259	56.6856466	1.435578572
	10671	1431238_at	4.355012904	-1.130897052	-0.437240546	0.386631608	0.738545881	56.6856466	1.354012019
	16078	1452136_at	4.626737759	-1.13086865	-0.593618837	0.524922887	0.662678567	56.6856466	1.509027227
	115	1415832_at	0.813106042	-1.13045686	-0.338841789	0.299738805	0.79067582	56.6856466	1.264740838
	8701	1426068_at	4.644382991	-1.130446441	-0.503305815	0.445227476	0.70548836	56.6856466	1.41745783
	16416	1452688_at	5.255888782	-1.130325247	-0.356373984	0.315284459	0.781125366	56.6856466	1.280204233
	7598	1424649_a_at	6.076439989	-1.130290919	-1.013342744	0.896532677	0.495397075	56.6856466	2.018582769
	7872	1424990_at	4.603661212	-1.130212225	-0.414893876	0.367093778	0.750074668	56.6856466	1.333200604
	10082	1428097_at	4.97633652	-1.129396925	-0.433818226	0.384114935	0.740299918	56.6856466	1.350803878
	6473	1423331_a_at	2.721212064	-1.129338022	-0.48758245	0.431741817	0.713219251	56.6856466	1.402093393
	9612	1427336_at	3.65978601	-1.129332189	-0.298431033	0.264254429	0.813136222	56.6856466	1.22980624
	7291	1424279_at	1.066891846	-1.129282598	-0.348781554	0.308852323	0.785247008	56.6856466	1.273484636
	928	1416702_at	3.178090796	-1.129044587	-0.603918482	0.534893386	0.657964439	56.6856466	1.519838977
	6545	1423420_at	3.784143237	-1.129006695	-0.681441439	0.603576083	0.623541964	56.6856466	1.6037413
	3594	1419627_s_at	4.659845623	-1.128973572	-0.614078225	0.543926129	0.653347201	56.6856466	1.530579758
	4362	1420855_at	3.459081529	-1.128934201	-0.43730499	0.387360919	0.738512892	56.6856466	1.354072503
	11427	1434868_at	2.514691781	-1.128783884	-0.368881331	0.326795356	0.774382722	56.6856466	1.291351126
	10066	1428076_s_at	6.702630929	-1.128274973	-0.326919717	0.289751811	0.79723684	56.6856466	1.254332401
	10528	1430259_at	4.313074782	-1.127710572	-0.384017333	0.340528273	0.766300773	56.6856466	1.304970626
	1520	1417343_at	4.243635411	-1.127504806	-0.570025494	0.505563693	0.673604885	56.6856466	1.484549804
	1497	1417319_at	2.508227872	-1.127336199	-0.470334809	0.417209001	0.721797069	56.6856466	1.385430951
	6745	1423652_at	6.097388664	-1.127244419	-0.322272373	0.285893962	0.799809114	56.6856466	1.25029833
	12841	1448168_a_at	1.440231512	-1.127212451	-0.764769061	0.678460445	0.588547573	56.6856466	1.699097994
	10175	1428322_a_at	6.323414815	-1.12685695	-0.325480332	0.288839086	0.798032645	56.6856466	1.253081571
	10232	1428571_at	6.636704253	-1.12654652	-0.826478484	0.733639019	0.563904013	56.6856466	1.773351451
	872	1416640_at	1.353505617	-1.126510896	-0.44336529	0.393573903	0.735417142	56.6856466	1.359772493
	15735	1451691_at	3.195215965	-1.126217205	-0.503162635	0.446772286	0.705558379	56.6856466	1.417317162
	1042	1416824_at	6.248964675	-1.125933923	-0.491244542	0.436299619	0.711411134	56.6856466	1.405656944
	17135	1456080_a_at	7.240227392	-1.125565775	-0.442944625	0.393530645	0.735631608	56.6856466	1.359376064
	7738	1424824_at	4.658530089	-1.125458167	-0.475631183	0.422611161	0.71915209	56.6856466	1.390526446
	13869	1449321_x_at	1.046539684	-1.125239785	-0.327360035	0.29092469	0.796993556	56.6856466	1.254715289
	9446	1427082_at	4.636283969	-1.124940672	-0.482562678	0.428967224	0.715705178	56.6856466	1.397223369
	2379	1418278_at	1.681653813	-1.124885107	-0.32310324	0.287232214	0.799348626	56.6856466	1.251018601
	6559	1423436_at	3.291480271	-1.12459901	-0.721923754	0.641938814	0.606288451	56.6856466	1.649379926
	9510	1427178_at	5.557967663	-1.124301678	-0.548564601	0.487915843	0.683700032	56.6856466	1.462629739
	17330	1456732_at	3.790822866	-1.124207889	-0.541299326	0.481493975	0.687151765	56.6856466	1.45528259
	3428	1419441_at	8.172086138	-1.124200764	-0.315814499	0.280923576	0.803397291	56.6856466	1.24471418
	14710	1450456_at	3.566246601	-1.123868214	-0.33194497	0.295359337	0.794464703	56.6856466	1.258709161
	11856	1436776_x_at	4.346381063	-1.123730923	-0.507424019	0.451552955	0.7034774	56.6856466	1.421509774
	15716	1451665_a_at	5.903702566	-1.123565723	-0.377706971	0.336168115	0.769659921	56.6856466	1.299275137
	17014	1455777_x_at	6.367146813	-1.123343137	-0.333111925	0.296536218	0.793822343	56.6856466	1.259727707
	15442	1451333_a_at	3.93949981	-1.123309296	-0.332006456	0.295561033	0.794430845	56.6856466	1.258762807
	861	1416627_at	5.349015386	-1.123225123	-0.552936176	0.492275471	0.681631458	56.6856466	1.467068441
	13989	1449456_a_at	2.554362512	-1.123187955	-0.525448911	0.467819218	0.694742899	56.6856466	1.43938139
	9812	1427643_at	3.421153137	-1.12318512	-0.404370513	0.360021252	0.755565895	56.6856466	1.323511301
	7871	1424989_at	4.380204073	-1.123133016	-0.396328718	0.352877809	0.759789291	56.6856466	1.316154376
	7979	1425120_x_at	2.807580838	-1.123002611	-0.35015226	0.31180004	0.784501299	56.6856466	1.274695149
	11772	1436409_at	6.366943758	-1.122692881	-0.416835898	0.371282213	0.749065666	56.6856466	1.334996443
	8805	1426206_at	3.85516531	-1.12256173	-0.408098939	0.363542537	0.75361577	56.6856466	1.326936138
	8927	1426345_at	3.764201898	-1.122339084	-0.425384879	0.379016364	0.744640052	56.6856466	1.342930719
	6744	1423651_at	6.283518569	-1.122094499	-0.317363053	0.28283095	0.802535406	56.6856466	1.246050944
	16778	1454719_at	4.763540446	-1.12204924	-0.31395717	0.279806945	0.804432252	56.6856466	1.243112763
	13946	1449408_at	4.672906057	-1.121632472	-0.476252851	0.424606868	0.718842269	56.6856466	1.391125763
	2211	1418095_at	0.698303112	-1.12145896	-0.783176081	0.698354652	0.581086128	56.6856466	1.720915287
	16291	1452486_a_at	2.217874626	-1.121296507	-0.368564111	0.328694604	0.774553012	56.6856466	1.291067215
	12826	1448153_at	7.147355049	-1.121274118	-0.323431265	0.288449774	0.799166899	56.6856466	1.251303077
	13803	1449248_at	4.594665181	-1.121242864	-0.413542679	0.368825249	0.750777501	56.6856466	1.331952541
	7440	1424457_at	4.428500929	-1.121174385	-0.314522543	0.280529547	0.804117068	56.6856466	1.243600018
	4602	1421132_at	2.555944893	-1.120683018	-0.46500728	0.41493203	0.724467422	56.6856466	1.380324318
	3469	1419484_a_at	5.648698762	-1.119900131	-0.388574937	0.346972847	0.76388378	56.6856466	1.309099664
	15813	1451788_at	1.798716903	-1.119631874	-0.28515465	0.254686077	0.820653634	56.6856466	1.218540878
	270	1416009_at	6.874622937	-1.119262562	-0.381484607	0.340835672	0.767647236	56.6856466	1.302681692
	1959	1417816_s_at	6.945394416	-1.119023694	-0.463308691	0.414029384	0.725320892	56.6856466	1.37870012
	14772	1450532_at	3.879362088	-1.118985282	-0.524685279	0.468893816	0.69511073	56.6856466	1.438619714
	4467	1420981_a_at	7.192199222	-1.118592244	-0.599876113	0.536277733	0.659810612	56.6856466	1.515586414
	12761	1448040_at	5.018030998	-1.118325724	-0.512159912	0.457970251	0.701171901	56.6856466	1.426183791
	9908	1427825_at	1.290068277	-1.118041238	-0.401836197	0.35941089	0.756894329	56.6856466	1.32118839
	12987	1448331_at	6.961731679	-1.117446518	-0.292573496	0.261823265	0.816444376	56.6856466	1.224823184
	16107	1452184_at	7.321669966	-1.117025459	-0.333989276	0.298998804	0.79333974	56.6856466	1.260494022
	13411	1448798_at	2.433844642	-1.116915771	-0.371575199	0.332679696	0.772938108	56.6856466	1.29376465
	9469	1427115_at	1.150032368	-1.116731975	-0.346347489	0.310143791	0.786572968	56.6856466	1.271337868
	14845	1450621_a_at	1.715077807	-1.11668683	-0.369593272	0.330973073	0.774000674	56.6856466	1.291988539
	2559	1418474_at	4.604957993	-1.116672941	-0.333474257	0.298631985	0.793623	56.6856466	1.260044126
	15427	1451315_at	5.037959347	-1.11646478	-0.330326163	0.295867965	0.79535665	56.6856466	1.257297591
	6009	1422780_at	5.317010522	-1.116444989	-0.420963279	0.377056893	0.74692574	56.6856466	1.338821179
	2148	1418028_at	1.770951879	-1.116368218	-0.406828275	0.364421226	0.754279815	56.6856466	1.325767944
	1541	1417368_s_at	7.130805773	-1.11590075	-0.297174607	0.266309174	0.813844681	56.6856466	1.228735684
	2856	1418814_s_at	7.199761407	-1.115675821	-0.275829765	0.247231104	0.825975123	56.6856466	1.210690216
	7935	1425069_at	2.193881943	-1.115493862	-0.33908016	0.303973129	0.790545191	56.6856466	1.264949824
	11738	1436244_a_at	5.589899657	-1.115329424	-0.475515797	0.426345604	0.71920961	56.6856466	1.390415237
	5962	1422727_at	4.264486957	-1.115206268	-0.408451685	0.366256626	0.75343153	56.6856466	1.32726062
	5601	1422313_a_at	6.069111847	-1.11503228	-0.629463876	0.56452525	0.646416587	56.6856466	1.546990006
	3261	1419261_at	4.341729736	-1.115017412	-0.332643357	0.29833019	0.794080208	56.6856466	1.25931863
	13936	1449394_at	1.238621103	-1.114907623	-0.405852142	0.364023111	0.754790337	56.6856466	1.324871227
	12983	1448327_at	1.891275641	-1.114812804	-0.601223874	0.53930478	0.659194507	56.6856466	1.517002932
	11866	1436803_a_at	7.316464207	-1.113568177	-0.333700756	0.299668007	0.793498414	56.6856466	1.260241965
	11485	1435105_at	3.880914189	-1.113557841	-0.353790006	0.317711387	0.782525675	56.6856466	1.277913341
	6173	1422975_at	4.492524443	-1.113198091	-0.62225835	0.558982588	0.649653185	56.6856466	1.539282842
	12475	1438651_a_at	4.331144027	-1.113086866	-0.443515539	0.39845546	0.735340556	56.6856466	1.359914113
	14358	1450020_at	3.698640377	-1.11260557	-0.434874991	0.390861777	0.739757852	56.6856466	1.351793695
	5853	1422604_at	1.757621704	-1.111427983	-0.441165933	0.396936139	0.736539124	56.6856466	1.357701128
	8763	1426146_a_at	6.380719652	-1.111239798	-0.59301989	0.533656094	0.66295374	56.6856466	1.508400872
	2645	1418573_a_at	6.145356882	-1.111154041	-0.405032443	0.364515115	0.755219309	56.6856466	1.324118686
	4806	1421381_a_at	6.461238395	-1.111139187	-0.793479842	0.714113813	0.576950782	56.6856466	1.733250098
	9414	1427030_at	4.572179713	-1.111028997	-0.414449906	0.373032484	0.750305529	56.6856466	1.332790393
	16961	1455531_at	4.101466792	-1.110989256	-0.741545267	0.667463941	0.598098387	56.6856466	1.671965719
	12925	1448260_at	1.452496933	-1.110810829	-0.431469022	0.388427094	0.741506363	56.6856466	1.348606094
	164	1415890_at	8.086941081	-1.110691077	-0.410714352	0.369782706	0.752250804	56.6856466	1.329343877
	4052	1420503_at	3.336762482	-1.110644475	-0.423877731	0.38165024	0.745418365	56.6856466	1.341528525
	8611	1425951_a_at	4.491359153	-1.110506229	-0.606306344	0.545972933	0.656876317	56.6856466	1.522356605
	5895	1422651_at	2.931171793	-1.109967484	-0.970479168	0.874331169	0.510336535	56.6856466	1.959491301
	11698	1436021_at	4.099101871	-1.109609638	-0.749100144	0.675102413	0.594974547	56.6856466	1.680744169
	11029	1433513_x_at	7.198550005	-1.109579814	-0.276883545	0.249539097	0.82537203	56.6856466	1.211574857
	1387	1417198_at	5.470368867	-1.109384292	-0.366947824	0.330767099	0.775421249	56.6856466	1.28962161
	12664	1439396_x_at	4.096965257	-1.109252051	-0.517236719	0.466293227	0.698708832	56.6856466	1.431211335
	14369	1450032_at	5.786997194	-1.109175309	-0.503873151	0.454277287	0.705210983	56.6856466	1.418015351
	12788	1448110_at	5.021525844	-1.109125109	-0.398082132	0.358915445	0.758866423	56.6856466	1.317754969
	15733	1451689_a_at	6.768801915	-1.1090623	-0.547227246	0.493414343	0.684334105	56.6856466	1.461274533
	17610	1460513_a_at	3.266732585	-1.10874165	-0.484978478	0.437413421	0.714507729	56.6856466	1.399564987
	111	1415828_a_at	8.391868029	-1.108710184	-0.381467281	0.344064018	0.767656455	56.6856466	1.302666048
	796	1416562_at	2.080615481	-1.108494338	-0.659475762	0.594929302	0.63310831	56.6856466	1.579508567
	12634	1439267_x_at	7.047023009	-1.108415427	-0.319648368	0.288383182	0.801265148	56.6856466	1.248026327
	6194	1423005_a_at	4.296127188	-1.108005062	-0.461880589	0.416857833	0.726039231	56.6856466	1.377336041
	4416	1420914_at	5.64497583	-1.107855664	-0.502363996	0.453456179	0.705949067	56.6856466	1.416532789
	211	1415942_at	8.481633613	-1.107561951	-0.266597654	0.240706765	0.83127766	56.6856466	1.202967489
	11487	1435113_x_at	2.486762672	-1.107446222	-0.315789772	0.285151338	0.80341106	56.6856466	1.244692847
	7971	1425109_at	5.056735087	-1.107298631	-0.571527821	0.516146056	0.672903803	56.6856466	1.486096521
	15703	1451648_a_at	4.931067462	-1.107241687	-0.49520328	0.447240459	0.709461706	56.6856466	1.409519347
	13650	1449071_at	1.607158645	-1.106901337	-0.391557756	0.353742238	0.762306057	56.6856466	1.311809071
	14771	1450531_at	3.727520206	-1.106405668	-0.430918516	0.389476056	0.741789362	56.6856466	1.348091589
	8177	1425371_at	5.646425284	-1.106351301	-0.35007437	0.316422432	0.784543654	56.6856466	1.274626332
	5151	1421786_at	5.2097895	-1.106249076	-0.398356302	0.360096393	0.758722222	56.6856466	1.318005419
	4209	1420679_a_at	5.939381967	-1.10606908	-0.361575715	0.326901567	0.778314039	56.6856466	1.284828424
	14186	1449817_at	2.227413014	-1.10603538	-0.31193605	0.282030807	0.805559998	56.6856466	1.241372465
	3600	1419633_at	2.524243066	-1.105901831	-0.322330016	0.291463498	0.799777158	56.6856466	1.250348287
	5798	1422542_at	3.129385437	-1.10583813	-0.537559317	0.486110311	0.688935432	56.6856466	1.451514835
	6724	1423630_at	4.457819237	-1.105828622	-0.442361224	0.400026926	0.735929145	56.6856466	1.358826467
	9715	1427492_at	4.538384728	-1.105475219	-0.677750974	0.613085633	0.625139048	56.6856466	1.599644116
	10276	1428722_at	1.141473603	-1.105471511	-0.693238014	0.627097132	0.618464197	56.6856466	1.616908471
	10192	1428381_a_at	6.742173806	-1.10532847	-0.342065245	0.309469316	0.788911162	56.6856466	1.267569846
	2025	1417888_at	5.054889004	-1.104554373	-0.418070215	0.378496727	0.748425067	56.6856466	1.336139105
	16020	1452065_at	1.400707701	-1.104290063	-0.325427183	0.294693571	0.798062045	56.6856466	1.253035408
	1749	1417590_at	3.701169098	-1.104146472	-0.417852401	0.378439285	0.748538071	56.6856466	1.335937395
	12830	1448157_s_at	8.492661179	-1.103895014	-0.267688282	0.24249433	0.83064948	56.6856466	1.203877236
	3723	1419814_s_at	6.421519904	-1.103585183	-0.403149544	0.365308949	0.756205609	56.6856466	1.322391672
	1383	1417194_at	6.194045222	-1.103429317	-0.377382537	0.3420088	0.769833023	56.6856466	1.298982988
	7370	1424375_s_at	4.393279878	-1.103241967	-0.409546428	0.371220857	0.75286003	56.6856466	1.328268151
	7987	1425129_a_at	7.366595507	-1.103063931	-0.330573502	0.299686621	0.795220304	56.6856466	1.257513164
	7369	1424374_at	4.391603982	-1.10279164	-0.404045085	0.366383885	0.755736347	56.6856466	1.323212791
	12129	1437510_x_at	8.530430489	-1.102629013	-0.273535405	0.248075646	0.82728974	56.6856466	1.208766351
	15528	1451438_s_at	1.719242983	-1.102606943	-0.355512837	0.322429347	0.78159176	56.6856466	1.279440305
	6762	1423671_at	1.464962483	-1.10206096	-0.361329736	0.327867286	0.778446752	56.6856466	1.28460938
	3148	1419133_at	4.36545029	-1.101663908	-0.469285439	0.425978772	0.722322272	56.6856466	1.384423599
	17676	1460698_a_at	8.090557154	-1.10158421	-0.410938332	0.373043049	0.752134025	56.6856466	1.329550276
	2450	1418358_at	2.470137239	-1.101259529	-0.343311409	0.311744325	0.788230015	56.6856466	1.268665214
	11255	1434230_at	5.870051817	-1.101219727	-0.354457637	0.321877304	0.782163632	56.6856466	1.278504853
	17026	1455806_x_at	7.149025176	-1.101024564	-0.276453981	0.251087932	0.825617822	56.6856466	1.211214163
	8597	1425934_a_at	4.119656844	-1.100987587	-0.412103225	0.374303244	0.751526965	56.6856466	1.330624244
	6663	1423556_at	1.298563541	-1.100736761	-0.337538136	0.306647464	0.791390616	56.6856466	1.263598506
	9713	1427489_at	4.449214369	-1.100573356	-0.699577517	0.63564824	0.615752499	56.6856466	1.624029138
	795	1416561_at	1.875697403	-1.100327317	-0.645124876	0.586302699	0.63943744	56.6856466	1.563874645
	3340	1419348_at	1.277042391	-1.100287287	-0.85569528	0.777701688	0.552598948	56.6856466	1.809630662
	15588	1451508_at	5.600680391	-1.100141906	-0.34103921	0.309995654	0.78947243	56.6856466	1.266668679
	10236	1428578_s_at	3.01164192	-1.099859795	-0.383963427	0.349102157	0.766329407	56.6856466	1.304921866
	2994	1418966_a_at	4.85947363	-1.099491877	-0.317959697	0.289187855	0.802203576	56.6856466	1.24656637
	9333	1426914_at	4.786552234	-1.099288912	-0.53613621	0.487711833	0.689615349	56.6856466	1.450083734
	6090	1422874_at	3.500840153	-1.099147755	-0.302899496	0.275576686	0.810621589	56.6856466	1.233621228
	17103	1455996_x_at	3.74569514	-1.099068577	-0.443061883	0.403124876	0.73557182	56.6856466	1.359486555
	601	1416354_at	5.557160664	-1.098973119	-0.338731282	0.308225266	0.790736386	56.6856466	1.264643966
	14688	1450430_at	4.834098298	-1.098842862	-0.700031513	0.637062438	0.615558761	56.6856466	1.624540278
	13841	1449291_a_at	4.810112992	-1.09869956	-0.314115446	0.28589749	0.804344004	56.6856466	1.243249151
	9302	1426863_at	5.483441423	-1.098425781	-0.347493526	0.316355945	0.785948384	56.6856466	1.272348185
	13262	1448628_at	3.080687279	-1.097992641	-0.381840908	0.34776272	0.767457674	56.6856466	1.303003454
	7537	1424578_at	6.246406169	-1.097944088	-0.35187705	0.320487221	0.783563961	56.6856466	1.276220002
	4005	1420442_at	2.019194662	-1.097939293	-0.457617619	0.416796832	0.728187753	56.6856466	1.373272204
	16338	1452569_at	1.274918652	-1.097555145	-0.401902966	0.366180203	0.7568593	56.6856466	1.321249537
	13630	1449046_a_at	5.560599603	-1.097539508	-0.332351067	0.302814673	0.794241105	56.6856466	1.259063518
	5189	1421835_at	4.736166189	-1.097390843	-0.484432892	0.441440618	0.714777986	56.6856466	1.399035812
	4785	1421353_at	3.312824153	-1.096971527	-0.339280746	0.309288562	0.790435284	56.6856466	1.26512571
	3160	1419145_at	2.156372363	-1.096875865	-0.39662048	0.361591036	0.759635651	56.6856466	1.316420575
	4042	1420490_at	2.485130729	-1.096803	-0.465251488	0.424188745	0.7243448	56.6856466	1.380557989
	13338	1448717_at	5.058660493	-1.096695672	-0.35328825	0.32213882	0.782797878	56.6856466	1.277468971
	10633	1431022_at	2.103930798	-1.09663779	-0.383283923	0.349508221	0.76669043	56.6856466	1.304307398
	9909	1427826_a_at	1.179898762	-1.096628307	-0.40584049	0.370080261	0.754796433	56.6856466	1.324860527
	15590	1451511_at	3.372420795	-1.096571305	-0.411470607	0.37523379	0.75185658	56.6856466	1.330040896
	892	1416663_at	7.107434867	-1.096298228	-0.281210366	0.256509003	0.822900346	56.6856466	1.215213975
	307	1416046_a_at	5.281437423	-1.096055252	-0.341286815	0.311377382	0.789336947	56.6856466	1.266886092
	14975	1450779_at	1.121070016	-1.095802259	-0.405119378	0.369701171	0.755173802	56.6856466	1.324198478
	6570	1423447_at	5.770446143	-1.095617421	-0.340678518	0.310946606	0.789669833	56.6856466	1.266352036
	12577	1438986_x_at	8.529686771	-1.095245503	-0.273422944	0.249645348	0.827354231	56.6856466	1.208672129
	6334	1423173_at	2.797882764	-1.095124259	-0.33598919	0.306804627	0.792240747	56.6856466	1.262242574
	13555	1448960_at	5.23790218	-1.095122611	-0.431910785	0.394394911	0.741279344	56.6856466	1.349019109
	12432	1438548_x_at	4.972250385	-1.094705905	-0.320676538	0.292933962	0.800694312	56.6856466	1.248916078
	13457	1448847_at	6.671794836	-1.094675128	-0.498089319	0.455011086	0.708043882	56.6856466	1.412341841
	13359	1448741_at	3.4269848	-1.09457107	-0.434658363	0.397103829	0.739868938	56.6856466	1.351590732
	13069	1448419_at	4.669576458	-1.094092324	-0.310981935	0.284237379	0.806092925	56.6856466	1.240551764
	14231	1449872_at	1.906923453	-1.093386366	-0.412331064	0.377113779	0.751408289	56.6856466	1.330834401
	16143	1452251_at	5.916211195	-1.093270931	-0.449534759	0.411183309	0.732278956	56.6856466	1.365599806
	950	1416727_a_at	6.543591191	-1.093004971	-0.37315981	0.341407239	0.772089603	56.6856466	1.295186461
	3577	1419608_a_at	5.05632086	-1.092716359	-0.716139433	0.655375411	0.608724175	56.6856466	1.642780165
	15895	1451908_a_at	5.466411683	-1.092701475	-0.337504299	0.308871459	0.791409178	56.6856466	1.263568869
	1590	1417421_at	6.253619004	-1.092492569	-0.400801367	0.366868736	0.757437436	56.6856466	1.320241056
	3918	1420346_at	1.781417363	-1.092245596	-0.371647583	0.340260088	0.772899328	56.6856466	1.293829563
	13423	1448810_at	7.123516448	-1.092242985	-0.528352814	0.483731936	0.693345905	56.6856466	1.442281541
	10178	1428331_at	5.863787786	-1.09198664	-0.339247995	0.310670463	0.790453228	56.6856466	1.26509699
	8386	1425660_at	4.859719745	-1.091707688	-0.39811775	0.364674312	0.758847688	56.6856466	1.317787503
	6596	1423477_at	0.526931882	-1.091667105	-0.412090509	0.377487338	0.751533589	56.6856466	1.330612516
	4053	1420504_at	3.168344149	-1.091294881	-0.452677113	0.414807327	0.730685705	56.6856466	1.368577479
	9493	1427153_at	6.184561387	-1.091138228	-0.409500527	0.375296655	0.752883983	56.6856466	1.328225892
	6193	1423004_at	3.218785738	-1.090570486	-0.377916376	0.346530904	0.769548215	56.6856466	1.299463739
	14102	1449587_a_at	2.215182173	-1.090568734	-0.828389089	0.759593653	0.563157712	56.6856466	1.775701509
	3478	1419493_a_at	7.553187797	-1.090537075	-0.337206582	0.309211479	0.791572511	56.6856466	1.263308144
	8563	1425891_a_at	5.132106733	-1.090465063	-0.418530046	0.383808762	0.748186559	56.6856466	1.336565042
	11334	1434515_at	5.492999932	-1.090439458	-0.350807555	0.321712088	0.784145046	56.6856466	1.275274268
	3537	1419564_at	3.960187104	-1.090346906	-0.359911034	0.330088555	0.779212629	56.6856466	1.283346756
	17372	1459986_a_at	8.595715574	-1.090294476	-0.270522665	0.248118899	0.829019151	56.6856466	1.206244752
	17104	1455997_a_at	7.159408291	-1.090124426	-0.33839242	0.310416326	0.790922137	56.6856466	1.26434696
	7504	1424539_at	6.758971416	-1.089929242	-0.324237102	0.297484542	0.798720639	56.6856466	1.252002204
	4220	1420693_at	2.153757529	-1.089866517	-0.514000163	0.471617538	0.700278081	56.6856466	1.428004141
	10946	1432453_a_at	2.391878297	-1.08959447	-0.301679094	0.27687282	0.811307599	56.6856466	1.232578126
	14733	1450484_a_at	3.809866758	-1.089519391	-0.491059946	0.450712443	0.711502166	56.6856466	1.405477098
	7503	1424538_at	6.846692315	-1.089440495	-0.323159302	0.296628685	0.799317565	56.6856466	1.251067215
	16028	1452076_at	4.741055669	-1.089354311	-0.271840436	0.249542719	0.828262263	56.6856466	1.20734705
	6178	1422980_a_at	5.272698502	-1.089114365	-0.30175275	0.277062501	0.811266179	56.6856466	1.232641056
	7074	1424030_at	6.00689459	-1.088242586	-0.648022747	0.595476372	0.638154322	56.6856466	1.567019081
	7825	1424930_s_at	3.587561918	-1.088147643	-0.383476157	0.352411881	0.766588278	56.6856466	1.304481204
	16058	1452114_s_at	6.329977701	-1.088125501	-0.686024204	0.630464228	0.621564406	56.6856466	1.608843733
	6323	1423159_at	5.817095616	-1.088045391	-0.382906828	0.351921741	0.766890855	56.6856466	1.30396652
	15695	1451637_a_at	2.23005926	-1.087555491	-0.796550818	0.73242315	0.575723969	56.6856466	1.73694349
	528	1416277_a_at	8.320444785	-1.087484067	-0.308218461	0.283423427	0.807638471	56.6856466	1.238177768
	13499	1448895_a_at	1.540218273	-1.086998989	-0.314129769	0.288988097	0.804336018	56.6856466	1.243261494
	13463	1448854_s_at	2.419926653	-1.086952357	-0.448913055	0.413001593	0.732594586	56.6856466	1.365011452
	7846	1424959_at	1.257831465	-1.086885501	-0.345376868	0.317767481	0.787102339	56.6856466	1.270482821
	16991	1455662_x_at	8.542076564	-1.086775517	-0.269283912	0.247782461	0.829731284	56.6856466	1.205209468
	7867	1424985_a_at	6.559846237	-1.086774482	-0.524002207	0.482162781	0.695439922	56.6856466	1.437938733
	16296	1452494_s_at	1.198793349	-1.086628052	-0.406787731	0.37435784	0.754301013	56.6856466	1.325730686
	10333	1428954_at	5.220450776	-1.086365564	-0.345881457	0.31838404	0.786827095	56.6856466	1.270927256
	10566	1430549_at	5.207087097	-1.086230775	-0.298793066	0.275073284	0.812932197	56.6856466	1.23011489
	13596	1449009_at	4.66605758	-1.085680096	-0.703165326	0.64767267	0.614223099	56.6856466	1.628072929
	11113	1433760_a_at	4.940343847	-1.085656504	-0.312934441	0.28824443	0.805002718	56.6856466	1.242231831
	3479	1419494_a_at	7.441279851	-1.08561875	-0.338752197	0.312036059	0.790724923	56.6856466	1.2646623
	15134	1450968_at	6.881339468	-1.085490417	-0.317086931	0.292113985	0.80268902	56.6856466	1.245812481
	2658	1418586_at	5.117844331	-1.085361298	-0.407349161	0.375312038	0.754007531	56.6856466	1.3262467
	6333	1423172_at	2.73798352	-1.085336088	-0.331126518	0.305091226	0.794915537	56.6856466	1.257995287
	5076	1421698_a_at	2.716765822	-1.085263157	-0.295123728	0.27193748	0.815002433	56.6856466	1.226990202
	10159	1428283_at	4.661499295	-1.085123219	-0.47609452	0.438746966	0.718921164	56.6856466	1.3909731
	16199	1452340_at	4.297915543	-1.085078528	-0.406143792	0.374298985	0.754637767	56.6856466	1.325139086
	1587	1417416_at	2.780476556	-1.084563756	-0.402941185	0.371523742	0.756314831	56.6856466	1.322200702
	9083	1426557_at	4.317456522	-1.08449675	-0.356021228	0.32828243	0.781316384	56.6856466	1.279891246
	14512	1450213_at	3.273284863	-1.083558087	-0.33949055	0.313310891	0.790320343	56.6856466	1.265309704
	10334	1428955_x_at	5.189111185	-1.083441074	-0.343817977	0.31733888	0.787953295	56.6856466	1.269110754
	5047	1421663_at	2.653645242	-1.083262665	-0.335831349	0.310018392	0.792327428	56.6856466	1.262104484
	12483	1438679_at	5.942374435	-1.083173396	-0.383253338	0.353824549	0.766706684	56.6856466	1.304279748
	13246	1448611_at	6.017913279	-1.083071965	-0.390863198	0.360883866	0.762673143	56.6856466	1.311177678
	3461	1419476_at	2.03596469	-1.082962321	-0.72971054	0.673809722	0.603024892	56.6856466	1.658306338
	1978	1417835_at	2.384643837	-1.082883233	-0.452192961	0.417582383	0.730930955	56.6856466	1.368118278
	5212	1421863_at	3.673440146	-1.082656732	-0.336784554	0.311072331	0.791804102	56.6856466	1.262938645
	7657	1424722_at	2.484892807	-1.08257803	-0.409616266	0.378371124	0.752823586	56.6856466	1.328332452
	585	1416337_at	6.783784778	-1.082566862	-0.319052731	0.294718731	0.80159603	56.6856466	1.247511168
	9166	1426662_at	7.053276048	-1.082308146	-0.464315211	0.429004635	0.724815036	56.6856466	1.379662328
	9742	1427529_at	3.896749177	-1.082192343	-0.630808618	0.5828988	0.645814341	56.6856466	1.548432633
	13382	1448767_s_at	3.100982635	-1.082120853	-0.495150383	0.457574015	0.709487719	56.6856466	1.409467667
	12551	1438934_x_at	4.971869852	-1.08203735	-0.409203921	0.378179109	0.753038786	56.6856466	1.327952848
	1004	1416784_at	2.596213111	-1.081903831	-0.400462113	0.370145757	0.757615571	56.6856466	1.319930633
	1047	1416829_at	7.899539535	-1.081862926	-0.325352738	0.30073379	0.798103227	56.6856466	1.252970752
	14918	1450713_at	3.766943583	-1.081850293	-0.389004096	0.359572945	0.763656581	56.6856466	1.309489141
	9565	1427260_a_at	5.507423152	-1.081705267	-0.394108163	0.364339691	0.760959637	56.6856466	1.314130147
	2666	1418594_a_at	5.478335888	-1.081667844	-0.351745666	0.325188244	0.783635322	56.6856466	1.276103784
	6979	1423918_at	5.255909838	-1.081653164	-0.410094926	0.379137176	0.752573855	56.6856466	1.328773241
	1561	1417388_at	2.620768547	-1.081426966	-0.658114274	0.608560999	0.633706064	56.6856466	1.57801867
	10691	1431331_at	4.093250616	-1.080917098	-0.502790068	0.465151369	0.705740609	56.6856466	1.416951196
	7245	1424224_at	4.998260429	-1.080720075	-0.3180806	0.294322838	0.802136352	56.6856466	1.246670841
	1773	1417614_at	2.992019076	-1.079975629	-0.790463413	0.731927084	0.57815835	56.6856466	1.729629954
	8175	1425369_a_at	6.371747534	-1.079854211	-0.520503839	0.482013065	0.69712833	56.6856466	1.434456122
	12998	1448342_at	2.680433797	-1.07985097	-0.293050465	0.271380471	0.816174496	56.6856466	1.225228189
	6878	1423798_a_at	7.741489739	-1.079767881	-0.283357364	0.262424331	0.821676628	56.6856466	1.217023785
	13772	1449213_at	6.842956517	-1.079708659	-0.301877809	0.279591912	0.811195858	56.6856466	1.232747912
	315	1416054_at	8.524401015	-1.079458704	-0.292779305	0.271227888	0.816327914	56.6856466	1.224997924
	3053	1419028_at	1.692544746	-1.079056531	-0.421625802	0.390735601	0.746582811	56.6856466	1.339436142
	1662	1417498_at	2.847745267	-1.078537596	-0.336654999	0.312140254	0.79187521	56.6856466	1.262825238
	9790	1427593_at	5.904895502	-1.078452979	-0.396755239	0.367892942	0.759564698	56.6856466	1.316543544
	12727	1444508_s_at	6.162139807	-1.077576371	-0.348723126	0.323618015	0.78527881	56.6856466	1.273433062
	13766	1449205_at	4.064029458	-1.077529399	-0.365635934	0.339328035	0.776126686	56.6856466	1.288449447
	5190	1421836_at	4.839720851	-1.077272155	-0.481569021	0.447026333	0.71619829	56.6856466	1.396261363
	10746	1431609_a_at	5.577409362	-1.077217076	-0.448271779	0.416138761	0.732920296	56.6856466	1.364404841
	13373	1448756_at	2.817012174	-1.077205169	-0.901825964	0.837190527	0.535208909	56.6856466	1.868429286
	9570	1427268_at	0.953016284	-1.077032197	-0.475106208	0.441125353	0.719413826	56.6856466	1.390020546
	3501	1419523_at	1.105762813	-1.077025065	-0.342874842	0.318353633	0.788468573	56.6856466	1.268281368
	14357	1450019_at	3.438947921	-1.076418458	-0.406787386	0.377908223	0.754301194	56.6856466	1.325730369
	17398	1460181_at	2.299607271	-1.076357372	-0.315476144	0.293096097	0.803585733	56.6856466	1.244422292
	6721	1423625_a_at	5.862378398	-1.075800736	-0.334047863	0.310510907	0.793307524	56.6856466	1.260545211
	11032	1433521_at	8.053755618	-1.075610057	-0.558955294	0.519663506	0.678793524	56.6856466	1.473202034
	11883	1436853_a_at	2.132026798	-1.075603596	-0.399694693	0.371600369	0.75801868	56.6856466	1.319228703
	5013	1421626_at	2.65727534	-1.075399059	-0.333236853	0.30987274	0.793753607	56.6856466	1.259836795
	2558	1418473_at	4.425566113	-1.075353951	-0.314810021	0.292750141	0.803956852	56.6856466	1.243847848
	6879	1423799_at	7.623371909	-1.075194163	-0.290026136	0.269743035	0.817887241	56.6856466	1.222662428
	8945	1426372_a_at	5.304490783	-1.075023318	-0.295120096	0.274524368	0.815004485	56.6856466	1.226987113
	16383	1452626_a_at	4.2861203	-1.074705899	-0.433980417	0.40381319	0.740216696	56.6856466	1.350955747
	6441	1423294_at	2.546254393	-1.074639582	-0.682993718	0.635556077	0.62287142	56.6856466	1.605467786
	17716	AFFX-PyruCarbMur/L09192_MB_at	4.93349201	-1.074443122	-0.287361512	0.267451581	0.819399256	56.6856466	1.220406282
	16556	1453412_a_at	5.727002377	-1.074409796	-0.352181106	0.327790297	0.783398838	56.6856466	1.276489001
	11872	1436823_x_at	1.532202454	-1.074405932	-0.368141328	0.342646403	0.774780029	56.6856466	1.290688921
	16013	1452056_s_at	6.40631188	-1.074302753	-0.371514595	0.345819271	0.772970577	56.6856466	1.293710303
	2592	1418511_at	4.568032024	-1.074103295	-0.676475314	0.62980471	0.625692053	56.6856466	1.598230303
	9415	1427031_s_at	4.656151767	-1.073898613	-0.403156593	0.375414018	0.756201915	56.6856466	1.322398133
	9518	1427196_at	4.134392877	-1.073776937	-0.596617583	0.555625254	0.661302572	56.6856466	1.512167112
	17449	1460237_at	6.012836739	-1.073662997	-0.372087899	0.346559303	0.772663472	56.6856466	1.294224506
	16459	1452846_at	3.121375808	-1.07347395	-0.372753751	0.347240611	0.772306945	56.6856466	1.294821971
	6988	1423927_at	6.48928117	-1.073160707	-0.320827411	0.298955607	0.800610582	56.6856466	1.249046693
	11254	1434229_a_at	5.734740325	-1.07296831	-0.358290232	0.333924338	0.780088531	56.6856466	1.281905784
	10654	1431107_at	3.349003329	-1.072822859	-0.296014261	0.275920912	0.814499511	56.6856466	1.227747821
	16486	1452976_a_at	5.147044673	-1.072645297	-0.339163858	0.316193861	0.790499329	56.6856466	1.265023212
	1986	1417843_s_at	5.505712261	-1.072480851	-0.435411613	0.405985442	0.739482744	56.6856466	1.352296599
	6709	1423611_at	5.705833799	-1.071906915	-0.627998144	0.585870037	0.64707366	56.6856466	1.545419111
	2577	1418493_a_at	2.257499818	-1.07170715	-0.383284648	0.357639349	0.766690045	56.6856466	1.304308054
	9128	1426616_at	4.082819763	-1.071632977	-0.340465405	0.3177071	0.78978649	56.6856466	1.266164986
	7565	1424612_at	5.882319405	-1.071580892	-0.518736796	0.484085523	0.69798271	56.6856466	1.432700246
	17221	1456379_x_at	1.294371986	-1.071141356	-0.355745267	0.332117946	0.781465849	56.6856466	1.27964645
	15238	1451084_at	5.321750412	-1.071119142	-0.347048698	0.324005691	0.786190754	56.6856466	1.27195594
	11460	1434994_at	5.152451697	-1.071079129	-0.299517914	0.279641257	0.812523861	56.6856466	1.230733087
	6704	1423606_at	5.556813201	-1.071057892	-0.651863762	0.608616739	0.636457568	56.6856466	1.571196653
	13703	1449135_at	4.188738321	-1.070918287	-0.449462638	0.41969835	0.732315563	56.6856466	1.365531541
	2302	1418197_at	2.011830676	-1.070791075	-0.727869087	0.67974893	0.603795083	56.6856466	1.65619103
	3310	1419317_x_at	4.088483817	-1.070580651	-0.412483241	0.385289273	0.751329034	56.6856466	1.330974786
	2177	1418058_at	4.054205529	-1.070089381	-0.412560937	0.385538764	0.751288572	56.6856466	1.331046467
	1267	1417066_at	4.181215264	-1.070068768	-0.420745659	0.393194972	0.747038417	56.6856466	1.338619243
	17353	1458613_at	6.060209496	-1.069990839	-0.34870374	0.325894136	0.785289363	56.6856466	1.27341595
	7246	1424225_at	4.966467656	-1.069786606	-0.31668209	0.296023608	0.802914298	56.6856466	1.245462937
	12914	1448249_at	4.508291618	-1.069784319	-0.522677695	0.488582312	0.696078686	56.6856466	1.436619194
	15200	1451043_at	5.280278527	-1.069736493	-0.327341745	0.306002223	0.79700366	56.6856466	1.254699382
	14634	1450368_a_at	5.059991689	-1.069581018	-0.380676931	0.355912198	0.768077114	56.6856466	1.301952605
	11685	1435967_s_at	6.774188248	-1.069578333	-0.324546854	0.303434395	0.798549169	56.6856466	1.252271042
	15477	1451375_at	6.042892973	-1.069433841	-0.670948322	0.62738647	0.628093689	56.6856466	1.592119166
	247	1415984_at	5.849430147	-1.068893343	-0.363998746	0.340537948	0.777007944	56.6856466	1.286988128
	15645	1451580_a_at	2.179633676	-1.068854578	-0.430399401	0.402673488	0.742056323	56.6856466	1.347606602
	14871	1450652_at	3.860964764	-1.068705499	-0.641225481	0.600002041	0.641168085	56.6856466	1.559653426
	12881	1448211_at	4.891231458	-1.068555464	-0.507271623	0.474726526	0.703551714	56.6856466	1.421359624
	4230	1420703_at	4.522632998	-1.068432119	-0.416709338	0.390019479	0.749131381	56.6856466	1.334879336
	3382	1419393_at	1.703714917	-1.068309437	-0.329561638	0.308488933	0.795778244	56.6856466	1.25663149
	10182	1428357_at	3.370297104	-1.068037067	-0.481739497	0.45105129	0.716113665	56.6856466	1.396426361
	15629	1451559_a_at	5.401705905	-1.068004261	-0.402022928	0.376424461	0.756796369	56.6856466	1.321359405
	2663	1418591_at	4.689900093	-1.067969972	-0.419180274	0.392501929	0.747849425	56.6856466	1.337167573
	16435	1452744_at	5.545279684	-1.067906818	-0.34324383	0.321417397	0.788266938	56.6856466	1.268605788
	12358	1438261_at	4.440337466	-1.067108737	-0.552548812	0.517799914	0.681814501	56.6856466	1.466674585
	8310	1425559_a_at	4.457579513	-1.06709383	-0.476106655	0.446171313	0.718915117	56.6856466	1.3909848
	1400	1417211_a_at	5.127333757	-1.066764333	-0.355532079	0.333280808	0.781581336	56.6856466	1.27945737
	16577	1453570_x_at	5.259407915	-1.066513549	-0.292485688	0.274244699	0.81649407	56.6856466	1.224748638
	1089	1416872_at	5.018122443	-1.066399901	-0.458177639	0.429648989	0.727905142	56.6856466	1.37380538
	3374	1419382_a_at	5.352328709	-1.066267747	-0.397623347	0.372911352	0.759107785	56.6856466	1.317335983
	13144	1448501_at	5.022723435	-1.06624334	-0.465223785	0.43632046	0.724358709	56.6856466	1.380531479
	10730	1431469_a_at	5.14659399	-1.066158185	-0.423146072	0.39688864	0.745796498	56.6856466	1.340848345
	17102	1455991_at	4.369887584	-1.0661493	-0.386029262	0.362078052	0.765232863	56.6856466	1.306791759
	2578	1418494_at	3.125858741	-1.066104467	-0.479939405	0.450180465	0.717007739	56.6856466	1.394685086
	11929	1436958_x_at	5.241660403	-1.065961307	-0.383076659	0.359372012	0.766800584	56.6856466	1.304120029
	613	1416366_at	6.846428012	-1.065959168	-0.317874193	0.298204849	0.802251122	56.6856466	1.246492492
	16193	1452329_at	4.941337914	-1.065889202	-0.442334212	0.414990799	0.735942924	56.6856466	1.358801025
	13447	1448837_at	1.809235863	-1.065527096	-0.402895908	0.378118877	0.756338567	56.6856466	1.322159207
	10603	1430818_at	2.695382666	-1.065399052	-0.330815622	0.31050865	0.795086858	56.6856466	1.257724223
	2719	1418654_at	1.0779034	-1.065350601	-0.319952018	0.300325562	0.80109652	56.6856466	1.248289032
	458	1416204_at	4.362097845	-1.065337894	-0.505879014	0.474853112	0.704231168	56.6856466	1.419988272
	11890	1436874_x_at	7.580222748	-1.065302583	-0.297902585	0.279641287	0.813434122	56.6856466	1.229355855
	1468	1417285_a_at	6.546424403	-1.064899892	-0.34028853	0.319549783	0.789883325	56.6856466	1.266009762
	1843	1417687_at	3.863946278	-1.064625127	-0.463911383	0.435750925	0.725017949	56.6856466	1.379276198
	11837	1436717_x_at	1.538933291	-1.064467987	-0.368252336	0.345949658	0.774720416	56.6856466	1.290788237
	10054	1428064_at	5.030599473	-1.064303444	-0.280563728	0.263612535	0.823269265	56.6856466	1.21466942
	8895	1426306_a_at	4.007541401	-1.064050733	-0.412830161	0.387979772	0.751148386	56.6856466	1.33129488
	6937	1423867_at	1.254789991	-1.063967364	-0.347136143	0.326265781	0.786143102	56.6856466	1.27203304
	3459	1419474_a_at	5.867863372	-1.063677764	-0.658254286	0.618847463	0.633644567	56.6856466	1.578171822
	1118	1416905_at	2.364628552	-1.063617022	-0.284230963	0.267230551	0.821179226	56.6856466	1.217760956
	8969	1426401_at	6.471607935	-1.063566927	-0.367539299	0.345572328	0.775103408	56.6856466	1.290150437
	15069	1450888_at	2.927805456	-1.063436018	-0.337450821	0.317321226	0.791438514	56.6856466	1.263522033
	4762	1421327_at	3.280840977	-1.063408616	-0.391018975	0.36770341	0.762590797	56.6856466	1.311319261
	12415	1438478_a_at	6.389819158	-1.06305672	-0.361046487	0.339630501	0.778599603	56.6856466	1.284357193
	15591	1451512_s_at	3.751213221	-1.063051118	-0.422815385	0.397737586	0.745967465	56.6856466	1.340541038
	286	1416025_at	1.873045964	-1.062904332	-0.802721305	0.755215009	0.573266824	56.6856466	1.744388404
	9697	1427470_s_at	2.689638674	-1.062861731	-0.332138124	0.312494198	0.794358345	56.6856466	1.258877693
	503	1416252_at	6.46851534	-1.062832277	-0.299219983	0.281530764	0.812691673	56.6856466	1.230478954
	4575	1421101_a_at	3.530302211	-1.062610424	-0.369397914	0.347632496	0.77410549	56.6856466	1.2918136
	9754	1427542_at	3.096128283	-1.062230366	-0.417551294	0.393089208	0.748694316	56.6856466	1.335658598
	3029	1419001_at	3.171476212	-1.062174261	-0.334567182	0.314983327	0.793022013	56.6856466	1.260999044
	10564	1430542_a_at	7.54414665	-1.062169583	-0.297360034	0.279955328	0.813740086	56.6856466	1.22889362
	16736	1454608_x_at	1.841255409	-1.062120174	-0.441574162	0.415747834	0.736330741	56.6856466	1.358085361
	477	1416225_at	3.634807732	-1.061700001	-0.558111951	0.52567764	0.679190436	56.6856466	1.472341109
	15550	1451463_at	3.439393884	-1.061584977	-0.409187416	0.385449516	0.753047401	56.6856466	1.327937655
	4161	1420624_a_at	6.814317756	-1.061391763	-0.324116071	0.305368934	0.798787648	56.6856466	1.251897175
	1634	1417468_at	5.381871591	-1.060437435	-0.288742928	0.272286623	0.818615036	56.6856466	1.221575412
	16487	1452986_at	2.207805006	-1.06032636	-0.34284471	0.323338854	0.788485041	56.6856466	1.268254878
	1714	1417551_at	5.680773903	-1.060280308	-0.318782282	0.300658495	0.801746312	56.6856466	1.24727733
	13071	1448421_s_at	2.470613424	-1.060179714	-0.619436797	0.584275278	0.650924988	56.6856466	1.536275329
	1180	1416968_a_at	5.974541855	-1.059805899	-0.43569422	0.411107563	0.739337902	56.6856466	1.352561524
	7741	1424828_a_at	6.498290927	-1.059716812	-0.294147381	0.277571684	0.815554175	56.6856466	1.226160114
	12414	1438477_a_at	5.624795975	-1.059618746	-0.365717839	0.345140967	0.776082625	56.6856466	1.288522598
	1245	1417042_at	4.599752636	-1.059563027	-0.288773546	0.272540226	0.818597663	56.6856466	1.221601337
	3156	1419141_at	1.613695139	-1.059472412	-0.294620754	0.278082516	0.815286621	56.6856466	1.226562504
	1175	1416963_at	5.752979456	-1.059433082	-0.266687133	0.251726266	0.831226104	56.6856466	1.203042103
	8555	1425882_at	3.880394922	-1.059317363	-0.300968419	0.284115441	0.811707349	56.6856466	1.231971105
	12388	1438371_x_at	7.881733073	-1.058981321	-0.307005346	0.28990629	0.808317873	56.6856466	1.237137063
	6763	1423672_at	5.220349617	-1.058911176	-0.417124143	0.393917972	0.74891602	56.6856466	1.335263197
	12101	1437425_at	2.055401839	-1.058675281	-0.339546566	0.320727774	0.790289658	56.6856466	1.265358833
	925	1416699_at	7.171413153	-1.058550862	-0.31874796	0.301117284	0.801765386	56.6856466	1.247247658
	563	1416314_at	3.479306284	-1.05831395	-0.448607041	0.423888432	0.732749995	56.6856466	1.364721946
	11383	1434679_at	2.78529694	-1.05814098	-0.29766176	0.281306334	0.813569917	56.6856466	1.229150659
	13351	1448730_at	2.187513124	-1.05808554	-0.553219757	0.522849747	0.681497488	56.6856466	1.46735684
	1046	1416828_at	0.847864316	-1.057742881	-0.32742082	0.309546701	0.796959977	56.6856466	1.254768154
	3460	1419475_a_at	5.974303099	-1.057660219	-0.655594171	0.619853294	0.634813991	56.6856466	1.575264589
	2434	1418341_at	5.679776088	-1.057627226	-0.463926858	0.438648747	0.725010172	56.6856466	1.379290992
	17229	1456393_at	7.36878958	-1.057608493	-0.413670735	0.391137872	0.750710863	56.6856466	1.332070773
	2941	1418909_at	2.224277051	-1.057597077	-0.345579097	0.326758749	0.786992015	56.6856466	1.270660923
	316	1416055_at	1.274677085	-1.05756529	-0.375301045	0.354872696	0.770944524	56.6856466	1.297110193
	2021	1417883_at	4.877708207	-1.057499443	-0.459810648	0.434809352	0.727081681	56.6856466	1.375361292
	12019	1437195_x_at	2.557172941	-1.05749293	-0.29390924	0.277930218	0.815688807	56.6856466	1.225957733
	5516	1422218_at	4.26138307	-1.057229268	-0.330969516	0.313053683	0.795002049	56.6856466	1.257858393
	13381	1448766_at	2.911628922	-1.057083062	-0.474854929	0.449212504	0.71953914	56.6856466	1.389778463
	14036	1449510_at	3.945102481	-1.056961994	-0.346340764	0.327675702	0.786576635	56.6856466	1.271331942
	127	1415845_at	1.440589151	-1.056799872	-0.343995904	0.32550714	0.787856123	56.6856466	1.269267282
	2664	1418592_at	4.608002442	-1.05678903	-0.410088712	0.388051636	0.752577096	56.6856466	1.328767518
	9794	1427601_at	2.779161646	-1.056713857	-0.303985133	0.287670244	0.810011821	56.6856466	1.234549885
	11414	1434801_x_at	7.578291086	-1.056693837	-0.299625596	0.283550055	0.812463217	56.6856466	1.230824952
	1853	1417700_at	3.512285154	-1.056609068	-0.43601954	0.412659283	0.739171204	56.6856466	1.352866555
	4721	1421277_at	2.391816545	-1.056442561	-0.320827477	0.303686626	0.800610545	56.6856466	1.249046751
	12646	1439368_a_at	5.216431087	-1.056290342	-0.344041737	0.325707548	0.787831094	56.6856466	1.269307606
	17169	1456193_x_at	7.581528071	-1.056117868	-0.339010525	0.320996866	0.790583349	56.6856466	1.264888771
	11059	1433591_at	5.600051132	-1.056019698	-0.402511257	0.381158853	0.756540249	56.6856466	1.32180674
	2881	1418840_at	7.313256525	-1.05586954	-0.41192057	0.390124493	0.75162212	56.6856466	1.330455788
	882	1416652_at	2.523362266	-1.055561625	-0.619392489	0.586789511	0.650944979	56.6856466	1.536228148
	5187	1421833_at	4.654963346	-1.055475492	-0.392727789	0.372086128	0.761688073	56.6856466	1.312873386
	17071	1455913_x_at	1.766512282	-1.055305726	-0.443599377	0.42035153	0.735297825	56.6856466	1.359993142
	15397	1451277_at	6.222031043	-1.055273152	-0.327205927	0.310067518	0.797078695	56.6856466	1.254581268
	13857	1449308_at	3.739297419	-1.055205126	-0.339658988	0.321889062	0.790228077	56.6856466	1.265457441
	1752	1417593_at	5.39563678	-1.055109745	-0.27618244	0.261757075	0.825773233	56.6856466	1.210986213
	13780	1449223_at	3.652367882	-1.05466204	-0.415340182	0.393813532	0.749842664	56.6856466	1.333613101
	31	1415721_a_at	5.942177156	-1.054610713	-0.298623014	0.283159474	0.813028024	56.6856466	1.229969904
	2222	1418107_at	3.789726948	-1.054572279	-0.310869312	0.294782366	0.806155855	56.6856466	1.240454925
	16402	1452663_at	2.108302033	-1.054563689	-0.291631916	0.276542724	0.816977405	56.6856466	1.224024059
	16264	1452444_at	2.613598457	-1.054505611	-0.334285589	0.317006933	0.793176814	56.6856466	1.26075294
	3616	1419653_a_at	7.945042075	-1.054493339	-0.300191676	0.284678589	0.812144488	56.6856466	1.231307994
	1059	1416842_at	6.191513543	-1.054488213	-0.379294326	0.359695178	0.768813553	56.6856466	1.300705478
	6960	1423894_a_at	5.571249776	-1.054380739	-0.312685643	0.296558569	0.805141556	56.6856466	1.242017622
	1268	1417067_s_at	3.693179648	-1.054048415	-0.43935179	0.416823159	0.737465881	56.6856466	1.355994936
	877	1416647_at	6.09890103	-1.053961745	-0.361685656	0.343167727	0.778254729	56.6856466	1.284926339
	15964	1451999_at	2.391657455	-1.053828676	-0.567500586	0.538513137	0.674784815	56.6856466	1.481953917
	7640	1424698_s_at	3.736876263	-1.053693985	-0.473926972	0.44977667	0.720002104	56.6856466	1.388884829
	3023	1418995_at	3.691988289	-1.053641386	-0.42157229	0.400109844	0.746610503	56.6856466	1.339386461
	7783	1424880_at	5.579008187	-1.053460938	-0.411222608	0.390353922	0.751985835	56.6856466	1.329812283
	16485	1452961_at	3.549176371	-1.053271669	-0.389943621	0.370221313	0.763159428	56.6856466	1.310342196
	11242	1434196_at	4.537938176	-1.053101086	-0.424443459	0.403041517	0.745126119	56.6856466	1.342054686
	8117	1425290_at	3.31603377	-1.053009909	-0.51461159	0.488705364	0.69998136	56.6856466	1.428609471
	2372	1418271_at	1.944327769	-1.05286852	-0.473477124	0.449702043	0.720226644	56.6856466	1.388451828
	16617	1453796_a_at	6.27871657	-1.052860785	-0.382706295	0.363491832	0.76699746	56.6856466	1.303785283
	12714	1441134_at	3.967545869	-1.052772536	-0.396190617	0.376330692	0.759862024	56.6856466	1.316028395
	12282	1438001_x_at	7.239339514	-1.052771745	-0.383080303	0.363877835	0.766798647	56.6856466	1.304123323
	13000	1448345_at	5.754054636	-1.052735903	-0.323591286	0.307381258	0.799078262	56.6856466	1.251441877
	6862	1423780_at	6.685928126	-1.05262295	-0.318126295	0.302222458	0.802110945	56.6856466	1.246710328
	3312	1419319_at	2.816540452	-1.052483263	-0.294909963	0.280203946	0.815123202	56.6856466	1.226808411
	16926	1455350_at	4.740689472	-1.052228635	-0.320877421	0.304950284	0.800582829	56.6856466	1.249089992
	8804	1426205_at	6.797795054	-1.051894669	-0.455926042	0.433433171	0.729042062	56.6856466	1.37166297
	13232	1448596_at	5.662280511	-1.05151813	-0.340067047	0.323405785	0.790004597	56.6856466	1.265815419
	3037	1419011_at	2.409794153	-1.05150899	-0.323969619	0.308099714	0.79886874	56.6856466	1.251770098
	15739	1451695_a_at	7.637857848	-1.05137139	-0.33745271	0.320964327	0.791437478	56.6856466	1.263523687
	5758	1422498_at	3.063641776	-1.05136608	-0.482929645	0.459335387	0.715523153	56.6856466	1.397578816
	11117	1433783_at	2.488526106	-1.051357244	-0.599675586	0.570382322	0.659902329	56.6856466	1.515375771
	9550	1427240_at	4.421616388	-1.051206456	-0.346592222	0.329708993	0.786439548	56.6856466	1.271553551
	7254	1424233_at	2.007329846	-1.050361472	-0.435489367	0.414609045	0.73944289	56.6856466	1.352369484
	12999	1448343_a_at	7.231088494	-1.050216824	-0.330747487	0.314932573	0.795124408	56.6856466	1.257664825
	6854	1423772_x_at	7.549744686	-1.04999065	-0.295555542	0.281483975	0.814758531	56.6856466	1.227357508
	15266	1451117_a_at	5.263711741	-1.049931674	-0.442716552	0.42166225	0.735747912	56.6856466	1.35916118
	982	1416760_at	3.891350978	-1.049856236	-0.391558934	0.372964336	0.762305434	56.6856466	1.311810142
	1997	1417857_at	5.391876557	-1.049730991	-0.345085568	0.328737144	0.787261282	56.6856466	1.270226319
	10834	1431900_a_at	2.854124303	-1.049432399	-0.480992326	0.458335694	0.716484636	56.6856466	1.39570334
	4625	1421157_at	3.958250399	-1.049375994	-0.361380494	0.344376559	0.778419365	56.6856466	1.284654577
	5397	1422081_at	2.317313516	-1.049374264	-0.376648191	0.358926461	0.770224975	56.6856466	1.298321961
	4826	1421405_at	2.322656351	-1.049373217	-0.283421374	0.270086342	0.821640172	56.6856466	1.217077784
	10689	1431328_at	6.33780965	-1.049182455	-0.474377986	0.452140601	0.719777053	56.6856466	1.38931909
	13632	1449048_s_at	5.802794868	-1.049082147	-0.461152494	0.439577106	0.726405739	56.6856466	1.376641106
	17385	1460167_at	3.346861118	-1.048906838	-0.39056421	0.372353575	0.762831217	56.6856466	1.310905974
	5188	1421834_at	4.715725133	-1.048880405	-0.392890429	0.37458077	0.76160221	56.6856466	1.3130214
	10666	1431208_a_at	5.204164966	-1.048294773	-0.343617419	0.327787019	0.788062841	56.6856466	1.268934339
	16862	1455036_s_at	6.953201491	-1.048057088	-0.316610157	0.302092473	0.802954332	56.6856466	1.24540084
	2242	1418128_at	5.687773297	-1.047778629	-0.317806317	0.303314372	0.802288867	56.6856466	1.246433848
	5847	1422598_at	2.982003309	-1.04738531	-0.545501518	0.520822197	0.685153184	56.6856466	1.459527626
	11290	1434341_x_at	4.642544828	-1.047225008	-0.471932011	0.450650058	0.720998413	56.6856466	1.386965604
	13686	1449118_at	5.137514927	-1.047131897	-0.392041145	0.374395189	0.762050682	56.6856466	1.312248678
	6998	1423938_at	4.934938821	-1.047131439	-0.395994134	0.378170418	0.759965518	56.6856466	1.315849175
	14751	1450504_a_at	5.166404475	-1.046972332	-0.323523444	0.30900859	0.79911584	56.6856466	1.251383029
	10949	1432474_a_at	5.683763744	-1.04687446	-0.409956373	0.39160032	0.752646133	56.6856466	1.328645636
	5211	1421862_a_at	3.467992813	-1.046514327	-0.296749086	0.283559507	0.814084759	56.6856466	1.228373323
	10235	1428577_at	2.978388169	-1.046205308	-0.360688117	0.344758446	0.778793033	56.6856466	1.284038194
	6936	1423866_at	1.238158015	-1.046185119	-0.338742583	0.323788378	0.790730192	56.6856466	1.264653873
	538	1416287_at	4.535511763	-1.046009279	-0.438971261	0.419662875	0.737660423	56.6856466	1.355637322
	6411	1423262_a_at	7.529102592	-1.045941194	-0.310629443	0.296985571	0.806289901	56.6856466	1.240248698
	7443	1424462_at	6.250792474	-1.045637877	-0.374175177	0.357843939	0.771546398	56.6856466	1.296098332
	10673	1431240_at	1.458317071	-1.045421763	-0.336622771	0.321997096	0.791892899	56.6856466	1.262797029
	10031	1428022_at	2.580574736	-1.045420805	-0.283746219	0.271418187	0.821455188	56.6856466	1.217351859
	974	1416752_at	2.17656967	-1.045384148	-0.531326767	0.508259828	0.691918123	56.6856466	1.445257708
	16074	1452132_at	4.33299316	-1.045134296	-0.348341675	0.333298483	0.785486467	56.6856466	1.273096408
	8178	1425372_at	5.492711144	-1.045096871	-0.373444425	0.357329962	0.7719373	56.6856466	1.295442001
	15464	1451360_at	5.939470543	-1.044972239	-0.376856234	0.360637556	0.770113913	56.6856466	1.298509199
	5012	1421625_a_at	2.53509961	-1.044840806	-0.31833682	0.30467495	0.801993906	56.6856466	1.246892267
	10025	1428012_at	1.790571296	-1.044579733	-0.340692482	0.326152683	0.789662189	56.6856466	1.266364293
	16053	1452109_at	5.984575248	-1.044468202	-0.486406154	0.465697427	0.713801009	56.6856466	1.400950668
	370	1416111_at	3.981039373	-1.044426725	-0.527946492	0.50548926	0.693541207	56.6856466	1.441875393
	6738	1423645_a_at	7.830981557	-1.04418598	-0.305824867	0.292883522	0.808979547	56.6856466	1.236125195
	10357	1429122_a_at	6.083125671	-1.044066317	-0.406376843	0.389225126	0.754515873	56.6856466	1.325353165
	1355	1417162_at	6.288061566	-1.043866297	-0.292122606	0.279846765	0.816699582	56.6856466	1.224440446
	5384	1422063_a_at	4.924794104	-1.04371248	-0.326252266	0.312588258	0.79760576	56.6856466	1.253752229
	2410	1418314_a_at	1.010861124	-1.043447399	-0.461899281	0.44266657	0.726029824	56.6856466	1.377353886
	9657	1427397_at	3.832739283	-1.043033306	-0.379651072	0.363987487	0.768623466	56.6856466	1.301027153
	12407	1438446_x_at	5.113051023	-1.042962133	-0.293307767	0.28122571	0.816028946	56.6856466	1.225446726
	9090	1426566_s_at	5.960012719	-1.042688308	-0.496185648	0.475871499	0.70897878	56.6856466	1.410479451
	7255	1424234_s_at	2.083526965	-1.042406533	-0.447000394	0.428815802	0.733566472	56.6856466	1.363202979
	17522	1460336_at	3.345147752	-1.042109215	-0.593633872	0.569646505	0.66267166	56.6856466	1.509042954
	14916	1450708_at	2.185841136	-1.041926756	-0.294860607	0.282995523	0.815151088	56.6856466	1.226766441
	15615	1451543_at	4.319016857	-1.041921156	-0.365838195	0.351118885	0.776017883	56.6856466	1.288630096
	13960	1449426_a_at	1.276494847	-1.041905345	-0.334344926	0.320897601	0.793144192	56.6856466	1.260804794
	8375	1425639_at	3.309058319	-1.041856314	-0.319329014	0.306500051	0.801442536	56.6856466	1.247750095
	537	1416286_at	4.521916348	-1.04183743	-0.439967542	0.422299611	0.737151193	56.6856466	1.356573806
	9690	1427459_at	2.069913179	-1.041826405	-0.32887963	0.315676036	0.796154523	56.6856466	1.25603758
	7754	1424845_a_at	3.623916934	-1.041632321	-0.314282463	0.301721113	0.804250892	56.6856466	1.243393087
	3722	1419812_s_at	7.339545939	-1.041515264	-0.286293425	0.274881641	0.820006116	56.6856466	1.219503099
	2123	1417997_at	3.745964093	-1.041507843	-0.307531128	0.295274903	0.80802334	56.6856466	1.237588013
	12430	1438546_x_at	7.330060573	-1.041422809	-0.30032952	0.288383851	0.812066894	56.6856466	1.231425646
	12829	1448156_at	4.35127509	-1.041344676	-0.317619979	0.305009461	0.802392497	56.6856466	1.24627287
	9084	1426560_a_at	3.457626984	-1.041323224	-0.487915133	0.468553012	0.713054803	56.6856466	1.40241675
	15581	1451500_at	3.350946696	-1.041300377	-0.35941667	0.345161375	0.779479686	56.6856466	1.28290707
	2265	1418155_at	0.486818637	-1.041222335	-0.838495074	0.805298778	0.559226614	56.6856466	1.788183851
	4895	1421489_a_at	1.732154409	-1.041113864	-0.252014265	0.242062154	0.83972319	56.6856466	1.190868624
	12500	1438776_x_at	8.421639851	-1.04086491	-0.26683522	0.256359127	0.831140786	56.6856466	1.203165596
	17209	1456325_at	3.686866826	-1.040752722	-0.317468566	0.305037459	0.802476714	56.6856466	1.246142078
	449	1416195_at	5.176366533	-1.040711119	-0.294665897	0.283138992	0.815261111	56.6856466	1.226600885
	9855	1427714_at	3.311326238	-1.040554732	-0.285923126	0.274779516	0.820216615	56.6856466	1.219190128
	14453	1450135_at	3.997011457	-1.040336673	-0.362506391	0.348451035	0.777812114	56.6856466	1.285657528
	230	1415964_at	8.28749018	-1.039961208	-0.542980896	0.52211649	0.686351304	56.6856466	1.45697982
	1469	1417286_at	6.516047338	-1.039702434	-0.337792996	0.324893917	0.791250825	56.6856466	1.263821747
	16944	1455446_x_at	6.201585541	-1.03954428	-0.390336106	0.375487715	0.762951838	56.6856466	1.310698723
	8374	1425638_at	3.190560487	-1.039512942	-0.326162044	0.313764294	0.797655642	56.6856466	1.253673826
	12606	1439150_x_at	5.044935288	-1.039471267	-0.42663927	0.410438733	0.743992885	56.6856466	1.344098875
	1362	1417169_at	3.982673498	-1.039392913	-0.384632173	0.370054643	0.765974265	56.6856466	1.30552689
	4763	1421328_at	3.219169168	-1.039150995	-0.390315042	0.375609554	0.762962978	56.6856466	1.310679586
	13192	1448553_at	1.389535716	-1.039075899	-0.468859162	0.451227059	0.722535731	56.6856466	1.3840146
	15819	1451801_at	0.946315489	-1.03903341	-0.355798591	0.342432291	0.781436966	56.6856466	1.279693748
	2182	1418063_at	1.129578444	-1.039017836	-0.418412209	0.402699737	0.748247672	56.6856466	1.336455878
	16848	1454985_at	4.827133195	-1.038903801	-0.294200409	0.283183495	0.815524199	56.6856466	1.226205184
	9878	1427747_a_at	9.03568358	-1.038707328	-0.687369101	0.661754358	0.620985247	56.6856466	1.610344215
	15304	1451164_a_at	6.051233333	-1.038638777	-0.2894134	0.278646827	0.818234685	56.6856466	1.222143253
	7618	1424673_at	1.375596886	-1.038360604	-0.328821836	0.316674029	0.796186417	56.6856466	1.255987265
	3225	1419220_at	2.738084084	-1.038336822	-0.349094917	0.336205853	0.785076466	56.6856466	1.273761275
	3116	1419100_at	4.594579203	-1.038260766	-0.599753131	0.577651733	0.65986686	56.6856466	1.515457224
	17246	1456462_x_at	6.390195388	-1.038195538	-0.477366928	0.45980445	0.718287379	56.6856466	1.392200432
	4722	1421278_s_at	2.242414507	-1.038148995	-0.315829084	0.304223272	0.803389168	56.6856466	1.244726764
	16593	1453647_at	3.313814525	-1.037966337	-0.292568928	0.281867453	0.816446961	56.6856466	1.224819306
	1361	1417168_a_at	3.854567075	-1.03796067	-0.387628825	0.373452325	0.764384895	56.6856466	1.308241445
	4026	1420466_at	1.627960267	-1.037948747	-0.606484237	0.58431039	0.656795325	56.6856466	1.522544333
	9476	1427124_at	3.240464495	-1.037907651	-0.286048191	0.275600811	0.820145515	56.6856466	1.219295822
	4764	1421329_a_at	3.487749372	-1.037861995	-0.273380526	0.263407396	0.827378558	56.6856466	1.208636592
	14903	1450691_at	5.014371638	-1.037768982	-0.273627894	0.26366937	0.827236705	56.6856466	1.208843846
	15433	1451322_at	3.944430609	-1.03766116	-0.568466859	0.547834766	0.674333016	56.6856466	1.482946817
	12948	1448285_at	4.310368179	-1.037102657	-0.433827781	0.418307462	0.740295015	56.6856466	1.350812824
	9938	1427891_at	3.572173268	-1.037010214	-0.408794189	0.394204593	0.753252682	56.6856466	1.327575757
	9773	1427567_a_at	5.14769642	-1.036946089	-0.39594002	0.381832792	0.759994024	56.6856466	1.31579982
	1607	1417438_at	5.463671585	-1.036705235	-0.305621738	0.294800998	0.809093458	56.6856466	1.235951163
	489	1416238_at	3.314994186	-1.036243596	-0.404469182	0.390322491	0.755514222	56.6856466	1.323601821
	5395	1422079_at	4.106166011	-1.036136383	-0.35582456	0.343414792	0.7814229	56.6856466	1.279716784
	1008	1416788_a_at	6.684840679	-1.035972898	-0.281266599	0.271499958	0.822868272	56.6856466	1.215261342
	7596	1424647_at	5.54909848	-1.035903567	-0.686267455	0.662481988	0.621459614	56.6856466	1.609115021
	6621	1423506_a_at	2.494739314	-1.035744687	-0.515146163	0.497367903	0.699722039	56.6856466	1.429138922
	13776	1449218_at	2.551124917	-1.035392846	-0.69204483	0.668388653	0.618975911	56.6856466	1.615571757
	9247	1426785_s_at	4.505338377	-1.035370035	-0.497248607	0.480261733	0.708456605	56.6856466	1.411519057
	2530	1418444_a_at	6.558668234	-1.035229134	-0.31850365	0.307664882	0.801901171	56.6856466	1.247036463
	7527	1424562_a_at	6.372740531	-1.035031996	-0.333738454	0.322442645	0.793477679	56.6856466	1.260274896
	6761	1423670_a_at	7.058439245	-1.034673227	-0.299012726	0.288992426	0.812808432	56.6856466	1.230302197
	1769	1417610_at	2.7281088	-1.034517405	-0.322303217	0.311549342	0.799792015	56.6856466	1.250325061
	14878	1450663_at	3.992516899	-1.034131448	-0.64838616	0.626986213	0.637993592	56.6856466	1.567413861
	7755	1424846_at	3.743655628	-1.034103664	-0.314358259	0.303991051	0.80420864	56.6856466	1.243458414
	14221	1449860_at	3.648209124	-1.033937394	-0.374858336	0.362554192	0.771181134	56.6856466	1.296712219
	10218	1428503_a_at	4.296031423	-1.033933612	-0.288689508	0.279214744	0.818645349	56.6856466	1.22153018
	13672	1449102_at	3.002032362	-1.033894218	-0.460332927	0.445241804	0.726818513	56.6856466	1.375859285
	16626	1453836_a_at	4.389678624	-1.033825754	-0.491410453	0.47533199	0.711329326	56.6856466	1.405818605
	12471	1438644_x_at	5.68770459	-1.033822273	-0.273161464	0.264224781	0.827504198	56.6856466	1.208453084
	17519	1460332_at	1.863640645	-1.033506694	-0.348666492	0.337362587	0.785309638	56.6856466	1.273383073
	15340	1451210_at	3.987397608	-1.033497267	-0.430175941	0.416233264	0.74217127	56.6856466	1.347397886
	2169	1418050_at	3.521650629	-1.033207617	-0.376591874	0.364488093	0.770255042	56.6856466	1.298271281
	15539	1451451_at	3.629448993	-1.033159202	-0.454149563	0.439573651	0.729940329	56.6856466	1.369974997
	9141	1426632_at	4.302929568	-1.032890541	-0.412550335	0.399413412	0.751294093	56.6856466	1.331036686
	5783	1422524_at	5.741215	-1.032871508	-0.376179782	0.364207725	0.770475089	56.6856466	1.297900495
	10573	1430599_at	1.364619896	-1.032862109	-0.329735939	0.319244879	0.795682107	56.6856466	1.256783321
	15518	1451424_at	5.462732951	-1.032685745	-0.689084152	0.667273811	0.620247469	56.6856466	1.612259703
	16899	1455232_at	2.990328186	-1.032648195	-0.352803689	0.341649451	0.783060842	56.6856466	1.277039977
	13671	1449101_at	3.04778539	-1.032385377	-0.456468082	0.442148922	0.728768202	56.6856466	1.372178419
	13512	1448910_at	4.518618355	-1.032378377	-0.393854753	0.381502327	0.761093311	56.6856466	1.313899341
	11437	1434897_a_at	6.384207782	-1.032277161	-0.333933064	0.323491671	0.793370652	56.6856466	1.26044491
	16182	1452311_at	2.424103122	-1.032237635	-0.377964306	0.366160168	0.769522649	56.6856466	1.299506911
	602	1416355_at	5.18069972	-1.03213753	-0.344551022	0.333822783	0.787553031	56.6856466	1.269755764
	15481	1451380_at	5.581646731	-1.032094406	-0.268966452	0.260602567	0.829913884	56.6856466	1.204944295
	11040	1433540_x_at	6.725064858	-1.031996676	-0.459666157	0.445414377	0.727154504	56.6856466	1.375223552
	17419	1460202_at	1.396159165	-1.031796699	-0.427602096	0.414424757	0.743496525	56.6856466	1.344996199
	3499	1419520_at	4.526387218	-1.031632858	-0.394094042	0.382009975	0.760967085	56.6856466	1.314117285
	2462	1418373_at	2.006763954	-1.031564906	-0.599143789	0.580810559	0.660145622	56.6856466	1.514817286
	14504	1450203_at	3.473184339	-1.031296017	-0.287693416	0.278962985	0.819210768	56.6856466	1.220687079
	5508	1422210_at	2.551519194	-1.031211168	-0.331481289	0.321448506	0.794720085	56.6856466	1.258304678
	11811	1436655_at	3.126193756	-1.031103534	-0.31384814	0.304380821	0.804493048	56.6856466	1.24301882
	6313	1423147_at	1.612938676	-1.031080998	-0.331905222	0.321900241	0.794486592	56.6856466	1.258674482
	4581	1421108_at	2.979388305	-1.031070741	-0.335196379	0.325095423	0.79267623	56.6856466	1.261549119
	11423	1434851_s_at	5.265422417	-1.031045236	-0.502448137	0.487319198	0.705907896	56.6856466	1.416615406
	4640	1421175_at	1.095744645	-1.030880979	-0.313788709	0.304388883	0.80452619	56.6856466	1.242967616
	13093	1448446_at	4.898748832	-1.030863818	-0.304833268	0.295706633	0.809535769	56.6856466	1.235275869
	6850	1423768_at	5.630549834	-1.030525874	-0.308405664	0.29927018	0.807533679	56.6856466	1.238338444
	5376	1422052_at	1.745318941	-1.030494093	-0.295978267	0.287219761	0.814519833	56.6856466	1.227717189
	6471	1423329_at	1.96265357	-1.030489052	-0.336798837	0.326833979	0.791796263	56.6856466	1.262951149
	2266	1418156_at	3.991630317	-1.030393166	-0.372097744	0.3611221	0.7726582	56.6856466	1.294233337
	5896	1422652_at	1.347708325	-1.030341058	-0.270221035	0.262263678	0.829192496	56.6856466	1.205992583
	10488	1429894_a_at	4.38051839	-1.030182876	-0.456950055	0.443562076	0.728524778	56.6856466	1.372636911
	16010	1452052_s_at	6.749939957	-1.030082702	-0.305873082	0.296940316	0.808952511	56.6856466	1.236166507
	1009	1416789_at	6.690167031	-1.0300165	-0.279260465	0.271122322	0.824013304	56.6856466	1.21357264
	1694	1417531_at	1.684832086	-1.029949937	-0.321740167	0.312384277	0.800104216	56.6856466	1.249837183
	3159	1419144_at	3.490685514	-1.029914691	-0.576466217	0.559722298	0.670604367	56.6856466	1.491192199
	12790	1448112_at	7.453108287	-1.029906393	-0.296294249	0.287690465	0.814341455	56.6856466	1.227986116
	1314	1417116_at	5.65659231	-1.029857039	-0.334785616	0.325079699	0.792901953	56.6856466	1.261189982
	11632	1435762_at	5.546095492	-1.029742011	-0.311557311	0.30255861	0.805771503	56.6856466	1.24104662
	16869	1455069_x_at	6.370137196	-1.029734936	-0.332965344	0.323350536	0.793903002	56.6856466	1.259599722
	9870	1427733_a_at	2.968745888	-1.029527207	-0.355947272	0.345738578	0.781356437	56.6856466	1.279825638
	12608	1439167_at	4.1257767	-1.029314808	-0.400525172	0.389118245	0.757582457	56.6856466	1.319988327
	12858	1448185_at	6.303272421	-1.029301993	-0.38692916	0.375914127	0.764755689	56.6856466	1.30760714
	6500	1423359_at	1.898531682	-1.029252695	-0.345646321	0.335822605	0.786955345	56.6856466	1.270720132
	16166	1452281_at	5.847148801	-1.029243061	-0.334138407	0.324644799	0.793257737	56.6856466	1.260624326
	1754	1417595_at	4.090146903	-1.029181154	-0.369923912	0.359435179	0.773823307	56.6856466	1.292284674
	10035	1428028_at	4.130176301	-1.029033426	-0.298872052	0.290439595	0.812887691	56.6856466	1.230182239
	8059	1425218_a_at	1.143231326	-1.028994404	-0.450881193	0.438176526	0.731595855	56.6856466	1.366874885
	12098	1437413_x_at	8.378442641	-1.028865029	-0.271126157	0.263519654	0.828672438	56.6856466	1.20674944
	16793	1454781_x_at	5.434454605	-1.02877805	-0.282434502	0.27453395	0.822202406	56.6856466	1.216245529
	780	1416546_a_at	8.201143249	-1.028760888	-0.257435762	0.250238675	0.83657352	56.6856466	1.195352203
	5782	1422523_at	3.45241912	-1.028505622	-0.274839958	0.267222611	0.826542004	56.6856466	1.209859869
	89	1415805_at	2.905985764	-1.028242081	-0.282834124	0.275065697	0.821974689	56.6856466	1.216582472
	9052	1426516_a_at	4.779652588	-1.028159698	-0.378058319	0.367703888	0.769472505	56.6856466	1.299591595
	2178	1418059_at	4.011772669	-1.028058757	-0.400370367	0.389443079	0.757663752	56.6856466	1.319846697
	16634	1453864_at	5.25222838	-1.028027933	-0.315242179	0.306647484	0.803716063	56.6856466	1.244220498
	5146	1421779_at	1.59318373	-1.027874866	-0.271408065	0.264047769	0.828510528	56.6856466	1.206985267
	16746	1454628_at	2.6858607	-1.027793709	-0.337189063	0.32807076	0.791582123	56.6856466	1.263292804
	15529	1451440_at	1.477827227	-1.027771682	-0.360876521	0.351125184	0.778691336	56.6856466	1.28420589
	11221	1434127_a_at	7.698884141	-1.02775427	-0.308648356	0.300313378	0.807397846	56.6856466	1.238546777
	10549	1430443_at	1.232594379	-1.027585786	-0.33626051	0.327233516	0.792091769	56.6856466	1.26247998
	2332	1418229_s_at	6.128763268	-1.027385065	-0.325566491	0.316888479	0.797984987	56.6856466	1.253156408
	116	1415833_x_at	8.431668076	-1.026796037	-0.26608157	0.259137706	0.83157508	56.6856466	1.202537238
	13047	1448394_at	1.390704051	-1.026523493	-0.488397873	0.475778564	0.712816248	56.6856466	1.402886092
	1495	1417317_s_at	8.863847348	-1.026510728	-0.258712146	0.25203063	0.835833712	56.6856466	1.196410225
	7845	1424958_at	2.653231662	-1.026329758	-0.403377662	0.393029296	0.756086048	56.6856466	1.322600784
	8686	1426051_a_at	5.547255442	-1.02625053	-0.329655532	0.321223252	0.795726454	56.6856466	1.256713277
	1546	1417373_a_at	7.916589322	-1.025992113	-0.355330997	0.34632917	0.78169028	56.6856466	1.279279052
	2259	1418149_at	1.96797446	-1.025863153	-0.30420093	0.296531686	0.809890669	56.6856466	1.234734562
	1695	1417532_at	1.681162237	-1.025681017	-0.317815286	0.309857822	0.802283879	56.6856466	1.246441597
	13268	1448636_at	1.088128043	-1.025648519	-0.40739318	0.397205448	0.753984526	56.6856466	1.326287166
	17075	1455934_at	6.734168221	-1.025357618	-0.379237688	0.369858946	0.768843736	56.6856466	1.300654415
	11323	1434484_at	2.666376725	-1.025336946	-0.585075256	0.57061755	0.666614565	56.6856466	1.500117238
	14653	1450389_s_at	4.545231115	-1.025262467	-0.413012257	0.402835635	0.751053583	56.6856466	1.331462925
	10140	1428235_at	6.392177093	-1.025218636	-0.271491334	0.264813108	0.82846271	56.6856466	1.207054932
	2773	1418714_at	3.70419896	-1.025034002	-0.406800078	0.39686496	0.754294558	56.6856466	1.325742032
	8290	1425534_at	5.098903514	-1.025018472	-0.350023537	0.341480224	0.784571298	56.6856466	1.274581422
	3962	1420399_at	3.002686172	-1.024925048	-0.380962276	0.371697693	0.767925215	56.6856466	1.302210138
	14654	1450391_a_at	4.417010509	-1.024570182	-0.498348564	0.486397685	0.707916661	56.6856466	1.412595655
	14554	1450267_at	4.058495993	-1.024328095	-0.348977199	0.340688887	0.785140527	56.6856466	1.273657346
	8571	1425900_at	2.786839203	-1.024290533	-0.311832588	0.304437636	0.80561777	56.6856466	1.241283443
	256	1415994_at	2.752046159	-1.024054515	-0.6996063	0.683172907	0.615740215	56.6856466	1.624061538
	17345	1456770_at	2.936014636	-1.023752405	-0.30644862	0.299338608	0.808629858	56.6856466	1.236659753
	13437	1448827_s_at	1.217964299	-1.023705803	-0.321482959	0.314038426	0.800246874	56.6856466	1.249614378
	6562	1423439_at	1.773894946	-1.023290563	-0.693150445	0.677374023	0.618501738	56.6856466	1.616810331
	4962	1421564_at	1.367079378	-1.023209255	-0.417203535	0.407740189	0.748874809	56.6856466	1.335336679
	5823	1422571_at	4.02581571	-1.023154351	-0.649507673	0.63480908	0.637497826	56.6856466	1.5686328
	11597	1435626_a_at	6.253060221	-1.023069777	-0.380513878	0.371933456	0.768163927	56.6856466	1.301805467
	8901	1426314_at	3.018962475	-1.022990862	-0.359657562	0.35157456	0.779349544	56.6856466	1.2831213
	7838	1424951_at	5.36614005	-1.022947924	-0.439023295	0.429174628	0.737633818	56.6856466	1.355686216
	4673	1421218_at	3.743946008	-1.022718979	-0.35647717	0.348558282	0.7810695	56.6856466	1.2802958
	1330	1417133_at	5.260099442	-1.022690732	-0.480746619	0.470080156	0.716606672	56.6856466	1.395465657
	11973	1437046_x_at	4.065876805	-1.022617594	-0.478952518	0.468359357	0.717498381	56.6856466	1.393731368
	8289	1425533_a_at	5.103368403	-1.022615251	-0.346216431	0.338559815	0.786644425	56.6856466	1.271222382
	4582	1421109_at	3.093331099	-1.022583665	-0.320810418	0.31372535	0.800620012	56.6856466	1.249031982
	8955	1426383_at	4.750056417	-1.022337815	-0.338666781	0.331267	0.79077174	56.6856466	1.264587427
	13193	1448554_s_at	1.402959139	-1.021916992	-0.455578824	0.445808053	0.729217544	56.6856466	1.371332888
	15159	1450995_at	7.008784987	-1.021467915	-0.654910589	0.64114651	0.635114851	56.6856466	1.574518369
	4766	1421331_at	3.522892415	-1.021367263	-0.47646264	0.46649492	0.718737747	56.6856466	1.391328068
	14746	1450499_at	3.505144551	-1.021364871	-0.277455468	0.271651665	0.825044895	56.6856466	1.212055254
	16200	1452341_at	6.064540053	-1.021229985	-0.344958548	0.337787328	0.787330598	56.6856466	1.270114488
	3152	1419137_at	3.698130376	-1.021113153	-0.355036314	0.347695369	0.781849963	56.6856466	1.279017775
	8761	1426143_at	1.124998774	-1.020971628	-0.376254189	0.368525607	0.770435353	56.6856466	1.297967436
	11110	1433741_at	4.335240999	-1.020967517	-0.450765054	0.441507733	0.731654752	56.6856466	1.366764853
	3311	1419318_at	2.7962919	-1.020944246	-0.288443661	0.282526359	0.818784864	56.6856466	1.221322039
	9142	1426633_s_at	4.237527803	-1.020588173	-0.424618315	0.416052553	0.745035815	56.6856466	1.342217354
	15611	1451539_at	5.310941192	-1.020455131	-0.431656347	0.42300375	0.74141009	56.6856466	1.348781213
	15113	1450940_at	1.816719906	-1.020317466	-0.328112414	0.321578749	0.796578025	56.6856466	1.255369805
	6470	1423328_at	1.862072291	-1.020194363	-0.331048376	0.324495399	0.794958594	56.6856466	1.257927152
	6914	1423840_at	7.149899068	-1.019994099	-0.285920407	0.280315746	0.820218161	56.6856466	1.21918783
	15123	1450952_at	1.998238153	-1.019624223	-0.34483271	0.338195878	0.787399276	56.6856466	1.270003708
	4312	1420793_at	2.496922753	-1.019573641	-0.548634217	0.538101609	0.683667042	56.6856466	1.462700318
	2849	1418806_at	3.795007182	-1.019283474	-0.41119987	0.403420521	0.751997687	56.6856466	1.329791324
	11289	1434340_at	4.487607461	-1.019201271	-0.477793632	0.468792225	0.718074964	56.6856466	1.392612262
	16963	1455539_at	3.677129641	-1.019173903	-0.387068108	0.379786126	0.764682038	56.6856466	1.307733084
	9237	1426770_at	4.990067072	-1.018886312	-0.328609893	0.322518704	0.796303392	56.6856466	1.255802764
	7985	1425127_at	1.911255681	-1.01870906	-0.329634445	0.323580556	0.795738085	56.6856466	1.256694908
	7784	1424881_at	5.176512056	-1.018449537	-0.402079104	0.394795314	0.756766901	56.6856466	1.321410858
	8963	1426394_at	6.697346736	-1.018425163	-0.302684361	0.29720825	0.810742478	56.6856466	1.233437283
	1980	1417837_at	4.966492116	-1.018340769	-0.503260403	0.49419646	0.705510567	56.6856466	1.417413213
	8203	1425406_at	3.411457979	-1.018298833	-0.454429715	0.446263612	0.729798598	56.6856466	1.370241054
	11944	1436996_x_at	7.255754154	-1.01823327	-0.570167136	0.559957283	0.673538755	56.6856466	1.484695562
	12429	1438545_at	7.200639291	-1.018181874	-0.308073412	0.302572085	0.807719675	56.6856466	1.238053288
	126	1415844_at	1.332518204	-1.01806109	-0.331712475	0.325827672	0.794592744	56.6856466	1.258506332
	9786	1427588_a_at	2.977334791	-1.018034745	-0.396151564	0.389133638	0.759882594	56.6856466	1.315992771
	13263	1448629_at	5.788604662	-1.017884025	-0.276333439	0.271478314	0.825686808	56.6856466	1.211112967
	17465	1460256_at	3.787161517	-1.017593675	-0.94294184	0.926638857	0.520171103	56.6856466	1.922444355
	9180	1426688_at	6.729539605	-1.017534154	-0.290689863	0.285680694	0.81751105	56.6856466	1.223225056
	15092	1450916_at	5.066513979	-1.01741381	-0.351262749	0.345250621	0.783897675	56.6856466	1.275676702
	2331	1418228_at	6.212738978	-1.016651243	-0.324344672	0.319032387	0.798661087	56.6856466	1.252095559
	2934	1418899_at	5.894804435	-1.016495043	-0.308632584	0.303624288	0.807406673	56.6856466	1.238533236
	2022	1417884_at	4.863187959	-1.016208907	-0.501979874	0.49397311	0.706137053	56.6856466	1.416155683
	13374	1448757_at	5.880800436	-1.015887655	-0.352670661	0.34715518	0.78313305	56.6856466	1.27692223
	4846	1421429_a_at	3.413816272	-1.015804938	-0.475352372	0.467956351	0.719291085	56.6856466	1.390257743
	7707	1424777_at	6.456731896	-1.01568916	-0.352566538	0.347120509	0.783189572	56.6856466	1.276830074
	4645	1421180_at	4.405069621	-1.015637773	-0.344154031	0.338855092	0.787769775	56.6856466	1.269406408
	16421	1452704_at	5.621782211	-1.015436049	-0.313986335	0.309213304	0.80441599	56.6856466	1.243137894
	1806	1417649_at	3.009737579	-1.0152629	-0.475144478	0.46800142	0.719394743	56.6856466	1.39005742
	2835	1418788_at	3.347154857	-1.015058309	-0.455561977	0.448803751	0.72922606	56.6856466	1.371316873
	9000	1426446_at	3.729241487	-1.01504948	-0.268690253	0.264706557	0.830072783	56.6856466	1.204713635
	367	1416108_a_at	7.496323726	-1.014743433	-0.364122773	0.358832352	0.776941148	56.6856466	1.287098774
	3030	1419002_s_at	2.893513962	-1.014649599	-0.338281011	0.33339688	0.790983217	56.6856466	1.264249328
	8294	1425539_a_at	7.096629827	-1.014622539	-0.307846142	0.303409524	0.807846927	56.6856466	1.237858271
	5917	1422674_s_at	2.145620407	-1.014543961	-0.280913998	0.276886965	0.823069409	56.6856466	1.214964363
	6556	1423431_a_at	6.896904115	-1.014421761	-0.367714578	0.362486879	0.775009243	56.6856466	1.290307192
	6412	1423263_at	7.555906479	-1.014322607	-0.314484461	0.310043825	0.804138294	56.6856466	1.243567192
	17232	1456412_a_at	5.061512787	-1.014225528	-0.293475309	0.289359024	0.815934185	56.6856466	1.225589047
	9685	1427448_at	5.120499359	-1.013756284	-0.333237869	0.328715959	0.793753048	56.6856466	1.259837683
	14582	1450302_at	3.353663864	-1.013571044	-0.305412773	0.301323498	0.809210658	56.6856466	1.235772156
	3836	1420123_at	5.188147707	-1.013492316	-0.349774017	0.345117582	0.784707004	56.6856466	1.274360997
	9473	1427119_at	2.512346897	-1.013374819	-0.295617392	0.291715747	0.814723602	56.6856466	1.227410127
	3904	1420332_x_at	1.478604878	-1.013301338	-0.500977782	0.49440158	0.706627704	56.6856466	1.415172366
	7107	1424068_at	5.078929178	-1.013170732	-0.349518829	0.344975252	0.784845818	56.6856466	1.274135603
	3387	1419398_a_at	7.235590712	-1.01293584	-0.368059735	0.363359376	0.774823849	56.6856466	1.290615928
	10784	1431743_a_at	1.816387067	-1.012934984	-0.330935004	0.326709028	0.795021067	56.6856466	1.257828303
	8664	1426023_a_at	4.977239175	-1.012815978	-0.326857975	0.322721977	0.79727096	56.6856466	1.254278722
	4717	1421272_at	3.928399765	-1.012709799	-0.283627869	0.280068258	0.821522578	56.6856466	1.217251998
	5341	1422013_at	3.483596101	-1.012704394	-0.453041534	0.44735812	0.730501159	56.6856466	1.368923222
	10130	1428196_a_at	5.608353295	-1.01263582	-0.307804518	0.303963687	0.807870235	56.6856466	1.237822557
	3228	1419223_a_at	2.742365681	-1.012628978	-0.391447961	0.386566027	0.762364074	56.6856466	1.31170924
	7067	1424022_at	4.973489858	-1.012616212	-0.331405434	0.327276445	0.794761871	56.6856466	1.25823852
	7359	1424362_at	3.378342284	-1.012570827	-0.409021374	0.403943471	0.753134075	56.6856466	1.32778483
	3709	1419762_at	3.635753145	-1.012310599	-0.531982359	0.52551298	0.691603771	56.6856466	1.445914614
	12454	1438612_a_at	2.595763838	-1.01227153	-0.297973796	0.294361529	0.813393972	56.6856466	1.229416537
	12563	1438955_x_at	5.40897076	-1.012110979	-0.344280905	0.340161219	0.787700499	56.6856466	1.269518047
	13254	1448619_at	6.120415944	-1.012046934	-0.369399934	0.36500277	0.774104406	56.6856466	1.291815409
	11164	1433941_at	5.767095838	-1.011990948	-0.296495571	0.292982434	0.814227825	56.6856466	1.228157488
	8755	1426134_at	0.928991331	-1.011644854	-0.343830287	0.339872521	0.787946572	56.6856466	1.269121582
	7660	1424726_at	4.920360507	-1.011345383	-0.312294527	0.308791173	0.80535986	56.6856466	1.241680956
	12676	1439426_x_at	7.10457563	-1.01132667	-0.567330219	0.560976226	0.674864505	56.6856466	1.481778924
	7361	1424364_a_at	5.197152181	-1.011288758	-0.466016321	0.4608143	0.723960896	56.6856466	1.381290074
	14269	1449918_at	3.401468445	-1.011284384	-0.403965355	0.39945772	0.755778113	56.6856466	1.323139665
	10403	1429352_at	5.483016911	-1.011168974	-0.405190896	0.400715317	0.755136367	56.6856466	1.324264124
	5523	1422227_at	3.11235823	-1.010917133	-0.322237405	0.318757487	0.799828501	56.6856466	1.250268025
	14722	1450473_at	3.347175651	-1.010912665	-0.28272955	0.279677523	0.822034273	56.6856466	1.216494291
	226	1415960_at	1.966394893	-1.010818558	-0.390385026	0.386206826	0.762925968	56.6856466	1.310743168
	6574	1423451_at	6.873401071	-1.01081004	-0.297824226	0.294639165	0.813478304	56.6856466	1.229289085
	12953	1448292_at	6.881637284	-1.010808957	-0.299595117	0.296391435	0.812480382	56.6856466	1.230798949
	14528	1450234_at	4.236799097	-1.010786717	-0.455481653	0.450620933	0.729266661	56.6856466	1.371240526
	8948	1426376_at	7.056188325	-1.010779836	-0.370616317	0.366663742	0.773452009	56.6856466	1.29290504
	5553	1422258_at	4.292593598	-1.010730098	-0.42406855	0.41956656	0.745319779	56.6856466	1.341705975
	7306	1424297_at	5.563682684	-1.010512933	-0.324099306	0.320727519	0.79879693	56.6856466	1.251882628
	282	1416021_a_at	8.826002091	-1.01030983	-0.428476159	0.424103722	0.743046211	56.6856466	1.345811318
	9806	1427620_at	3.11308464	-1.010064965	-0.311978144	0.308869385	0.805536494	56.6856466	1.241408685
	8204	1425407_s_at	3.532873972	-1.009999262	-0.451178928	0.446712136	0.731444888	56.6856466	1.367157001
	7242	1424221_at	3.900054713	-1.009902505	-0.442799678	0.438457846	0.735705521	56.6856466	1.359239494
	4628	1421162_a_at	3.008289453	-1.00973227	-0.350788772	0.347407707	0.784155255	56.6856466	1.275257665
	14078	1449561_at	3.236380453	-1.00965008	-0.297442987	0.294600073	0.813693298	56.6856466	1.228964282
	3341	1419349_a_at	2.610259142	-1.009620586	-0.326408289	0.323297973	0.797519507	56.6856466	1.253887826
	2166	1418047_at	1.471205034	-1.009600108	-0.323841883	0.320762528	0.798939474	56.6856466	1.251659271
	7632	1424688_at	4.047107781	-1.009555552	-0.433434621	0.429332116	0.740496786	56.6856466	1.350444754
	13399	1448786_at	4.417016842	-1.009478452	-0.528714162	0.523749824	0.693172266	56.6856466	1.44264283
	11363	1434611_at	5.009528223	-1.009370499	-0.27912269	0.276531452	0.824091999	56.6856466	1.213456751
	16594	1453651_a_at	6.147120549	-1.009205012	-0.383048163	0.37955436	0.76681573	56.6856466	1.30409427
	8002	1425146_at	4.01316425	-1.009133982	-0.298057435	0.295359626	0.813346817	56.6856466	1.229487814
	9181	1426689_s_at	6.658018207	-1.009123542	-0.291350484	0.288716368	0.817136792	56.6856466	1.223785308
	10114	1428155_at	5.630322773	-1.008810469	-0.264422723	0.262113382	0.832531795	56.6856466	1.201155326
	6027	1422802_at	2.774650796	-1.008650185	-0.339126446	0.336218098	0.790519828	56.6856466	1.264990409
	9621	1427345_a_at	3.083060707	-1.008430543	-0.531080277	0.526640412	0.69203635	56.6856466	1.445010801
	5982	1422750_a_at	3.91046422	-1.008404303	-0.37691461	0.373773306	0.770082752	56.6856466	1.298561742
	15920	1451940_x_at	0.949457645	-1.008366609	-0.341635557	0.338800942	0.789146164	56.6856466	1.267192372
	15837	1451822_a_at	4.527400398	-1.008248655	-0.307922887	0.305403717	0.807803954	56.6856466	1.237924121
	4743	1421305_x_at	5.088717742	-1.008155398	-0.317818997	0.315248024	0.802281816	56.6856466	1.246444804
	14011	1449481_at	4.911090241	-1.008114833	-0.335873008	0.333169394	0.79230455	56.6856466	1.262140928
	5305	1421970_a_at	1.435599431	-1.008114825	-0.289979773	0.287645579	0.817913526	56.6856466	1.222623136
	7311	1424302_at	3.899325044	-1.008068361	-0.489541809	0.485623623	0.712251268	56.6856466	1.403998904
	2216	1418101_a_at	7.134042923	-1.007959566	-0.307895917	0.305464551	0.807819056	56.6856466	1.237900979
	1701	1417538_at	7.086653442	-1.007661166	-0.389668997	0.386706375	0.763304712	56.6856466	1.31009279
	15482	1451381_at	4.981633435	-1.007486023	-0.322058799	0.319665773	0.799927526	56.6856466	1.250113251
	6558	1423435_at	2.141126917	-1.007375659	-0.388085177	0.385243751	0.764143144	56.6856466	1.308655333
	3449	1419464_at	2.449989929	-1.00736246	-0.351889735	0.349317896	0.783557072	56.6856466	1.276231223
	12527	1438859_x_at	8.384723158	-1.007331929	-0.268974424	0.267016677	0.829909298	56.6856466	1.204950954
	8699	1426066_a_at	2.866668697	-1.00732164	-0.39119776	0.388354369	0.762496299	56.6856466	1.311481776
	10304	1428835_at	4.721093119	-1.00724017	-0.440942627	0.437773075	0.736653138	56.6856466	1.357490994
	11893	1436881_x_at	1.619774391	-1.007203902	-0.464944321	0.461618864	0.724499038	56.6856466	1.380264083
	15665	1451600_s_at	1.512832795	-1.007202345	-0.275772351	0.273800347	0.826007994	56.6856466	1.210642037
	15022	1450835_a_at	3.639289229	-1.006985216	-0.368574189	0.366017478	0.774547602	56.6856466	1.291076233
	6654	1423547_at	7.170523586	-1.006745882	-0.567337694	0.563536145	0.674861008	56.6856466	1.481786601
	11542	1435336_at	5.066043438	-1.006726862	-0.400325121	0.397650183	0.757687514	56.6856466	1.319805305
	17078	1455940_x_at	5.746973552	-1.006642698	-0.328476386	0.326308815	0.796377085	56.6856466	1.255686557
	10776	1431724_a_at	3.248187213	-1.006501701	-0.462293557	0.459307279	0.725831434	56.6856466	1.377730356
	12420	1438503_x_at	6.795095564	-1.006408072	-0.306893034	0.304938963	0.808380802	56.6856466	1.237040757
	13568	1448973_at	1.547367033	-1.00636252	-0.424310624	0.421628008	0.74519473	56.6856466	1.341931123
	16015	1452059_at	5.979779536	-1.006227835	-0.332348271	0.330291271	0.794242644	56.6856466	1.259061078
	2065	1417934_at	5.644509839	-1.006187022	-0.253765794	0.252205394	0.838704328	56.6856466	1.192315297
	11891	1436879_x_at	1.609683151	-1.006138976	-0.467076226	0.464226352	0.723429219	56.6856466	1.38230524
	7471	1424497_at	5.362058435	-1.00601811	-0.283263624	0.28156911	0.821730019	56.6856466	1.216944711
	2249	1418138_at	1.508391276	-1.005958193	-0.409533734	0.407108105	0.752866654	56.6856466	1.328256464
	2387	1418288_at	4.723316225	-1.005947396	-0.369661351	0.367475827	0.773964151	56.6856466	1.292049507
	9557	1427250_at	5.44095125	-1.005801051	-0.312022846	0.310223225	0.805511535	56.6856466	1.24144715
	14169	1449770_x_at	3.478225818	-1.005783868	-0.336913121	0.334975666	0.791733542	56.6856466	1.263051199
	5792	1422536_at	2.816815102	-1.005725037	-0.382690179	0.380511735	0.767006028	56.6856466	1.303770718
	7404	1424415_s_at	4.470225428	-1.005559793	-0.486093805	0.483406167	0.713955567	56.6856466	1.400647389
	13854	1449305_at	1.144997519	-1.004882129	-0.351548856	0.349840888	0.783742232	56.6856466	1.275929712
	14012	1449482_at	2.285373305	-1.004833088	-0.408304493	0.406340613	0.753508404	56.6856466	1.327125212
	15885	1451897_a_at	6.965469554	-1.004500017	-0.323467057	0.32201797	0.799147073	56.6856466	1.25133412
	13968	1449434_at	3.888491272	-1.004468933	-0.96731266	0.963009038	0.51145788	56.6856466	1.955195216
	7053	1424007_at	2.683788727	-1.004297782	-0.504164551	0.502007034	0.705068557	56.6856466	1.418301795
	7215	1424189_at	5.816514724	-1.004101322	-0.279869725	0.278726577	0.823665391	56.6856466	1.214085248
	3268	1419268_at	1.239945726	-1.003763232	-0.406345131	0.404821693	0.754532458	56.6856466	1.325324032
	8003	1425147_at	3.955358475	-1.003724497	-0.301103124	0.299985828	0.811631563	56.6856466	1.23208614
	1547	1417374_at	7.743215373	-1.003631552	-0.347928773	0.346669824	0.785711307	56.6856466	1.272732098
	7726	1424809_at	5.348360314	-1.0036226	-0.482133796	0.480393523	0.715917973	56.6856466	1.396808067
	6756	1423665_a_at	8.515364654	-1.003600744	-0.280311036	0.279305329	0.823413475	56.6856466	1.214456686
	14000	1449468_at	3.073153191	-1.003405615	-0.469551355	0.467957671	0.722189147	56.6856466	1.384678798
	15942	1451974_at	6.822731631	-1.003130995	-0.312674274	0.311698348	0.8051479	56.6856466	1.242007835
	3134	1419118_at	2.924140591	-1.003104649	-0.281370068	0.280499217	0.822809258	56.6856466	1.215348503
	8619	1425967_a_at	2.439627729	-1.002965937	-0.410322989	0.409109595	0.752454896	56.6856466	1.328983312
	2077	1417946_at	2.423953156	-1.002868776	-0.436941418	0.435691516	0.738699027	56.6856466	1.353731308
	12630	1439262_x_at	4.906728826	-1.00263768	-0.387110324	0.386091937	0.764659663	56.6856466	1.307771351
	16132	1452234_s_at	3.583294114	-1.002572703	-0.346413127	0.345524196	0.786537182	56.6856466	1.271395712
	17084	1455955_s_at	7.63021515	-1.002554122	-0.27952764	0.278815512	0.823860717	56.6856466	1.213797404
	16976	1455605_at	3.382847477	-1.002481746	-0.341310495	0.340465546	0.789323991	56.6856466	1.266906886
	8119	1425292_at	2.915484047	-1.002172044	-0.386693123	0.385855029	0.76488082	56.6856466	1.307393222
	11892	1436880_at	1.790278403	-1.00214524	-0.458389549	0.457408299	0.727798232	56.6856466	1.374007186
	1702	1417539_at	7.01511187	-1.002103212	-0.38653317	0.385721915	0.764965628	56.6856466	1.307248278
	10314	1428868_a_at	7.879844829	-1.00165964	-0.273921614	0.273467756	0.827068304	56.6856466	1.209089981
	8207	1425411_at	3.534529079	-1.001636702	-0.449359995	0.448625729	0.732367667	56.6856466	1.365434392
	5566	1422272_at	4.541808813	-1.001560546	-0.39636263	0.395745052	0.759771431	56.6856466	1.316185315
	11718	1436149_at	6.035126607	-1.001509423	-0.353119197	0.352586994	0.78288961	56.6856466	1.277319289
	12591	1439030_at	5.040599066	-1.001500392	-0.281982581	0.281560131	0.822459999	56.6856466	1.215864603
	788	1416554_at	6.00092837	-1.001403296	-0.30125519	0.300833032	0.811546019	56.6856466	1.232216013
	6929	1423859_a_at	3.725126051	-1.00129664	-0.418787648	0.418245334	0.748052978	56.6856466	1.336803715
	7986	1425128_at	3.292820765	-1.001137707	-0.365259956	0.36484487	0.776328977	56.6856466	1.288113711
	16220	1452367_at	4.418101871	-1.001014337	-0.367094124	0.366722144	0.77534262	56.6856466	1.289752394
	3396	1419407_at	1.814693269	-1.000985967	-0.420080517	0.41966674	0.747382911	56.6856466	1.338002227
	4767	1421332_at	3.456324903	-1.000885496	-0.472645558	0.472227403	0.7206419	56.6856466	1.387651758
	1982	1417839_at	3.5809636	-1.000882519	-0.47658916	0.476168931	0.718674718	56.6856466	1.391450088
	1279	1417081_a_at	7.629822122	-1.000844306	-0.318501945	0.318233258	0.801902119	56.6856466	1.247034989
	4348	1420834_at	3.742822255	-1.000820682	-0.357266793	0.356973831	0.780642117	56.6856466	1.28099673
	3378	1419388_at	1.471617484	-1.000788764	-0.288273409	0.288046209	0.818881495	56.6856466	1.221177919
	10191	1428379_at	1.673240131	-1.000737986	-0.298456777	0.298236682	0.813121712	56.6856466	1.229828186
	11275	1434319_at	4.547886846	-1.000716293	-0.541230728	0.540843326	0.687184439	56.6856466	1.455213395
	3165	1419150_at	1.594944103	-1.000679186	-0.436479507	0.436183258	0.738935575	56.6856466	1.353297951
	308	1416047_at	4.858164067	-1.000642572	-0.36830797	0.368071458	0.774690541	56.6856466	1.290838015
	9085	1426561_a_at	3.548648979	-1.00051233	-0.473250237	0.473007901	0.72033992	56.6856466	1.388233489
	6403	1423254_x_at	7.785659275	-1.000455961	-0.334031535	0.333879299	0.793316503	56.6856466	1.260530944
	9702	1427475_a_at	3.098736224	-1.000367054	-0.462151739	0.461982166	0.725902787	56.6856466	1.377594931
	12813	1448137_at	2.858469339	-1.000279761	-0.270238926	0.270163345	0.829182213	56.6856466	1.206007539
	1875	1417729_at	1.144649372	-1.000156369	-0.315085389	0.315036127	0.803803415	56.6856466	1.244085285
	4666	1421210_at	3.389171532	-1.00010943	-0.308818145	0.308784355	0.80730283	56.6856466	1.238692548
	15622	1451550_at	5.283567187	-0.999925574	-0.364549771	0.364576905	0.776711229	56.6856466	1.287479777
	12323	1438167_x_at	5.273932523	-0.9999172	-0.264391076	0.264412969	0.832550058	56.6856466	1.201128977
	10617	1430970_a_at	2.992708572	-0.999872111	-0.356896185	0.356941834	0.780842679	56.6856466	1.280667702
	4629	1421163_a_at	3.393114054	-0.999806857	-0.399737393	0.399814614	0.757996245	56.6856466	1.319267749
	2049	1417916_a_at	6.961362016	-0.999776689	-0.330404994	0.330478794	0.795313192	56.6856466	1.257366293
	17713	AFFX-PyruCarbMur/L09192_3_at	5.141105104	-0.999645382	-0.302794858	0.302902272	0.810680385	56.6856466	1.233531757
	3864	1420191_s_at	3.414609361	-0.999416796	-0.333967882	0.334162767	0.793351505	56.6856466	1.26047533
	453	1416199_at	5.535183686	-0.999416567	-0.355747755	0.355955431	0.781464502	56.6856466	1.279648657
	1153	1416940_at	5.655814171	-0.999398701	-0.323553774	0.323748444	0.79909904	56.6856466	1.251409338
	4077	1420531_at	2.067620908	-0.999323206	-0.255923191	0.256096516	0.837451072	56.6856466	1.194099612
	14757	1450513_at	3.355813135	-0.999196762	-0.373404878	0.373705052	0.77195846	56.6856466	1.295406491
	1842	1417686_at	3.85992949	-0.998826188	-0.448614194	0.449141401	0.732746363	56.6856466	1.364728713
	160	1415886_at	4.36060303	-0.998778696	-0.263773095	0.264095636	0.832906759	56.6856466	1.200614582
	932	1416708_a_at	5.811966829	-0.998729336	-0.303624769	0.304011064	0.810214175	56.6856466	1.23424155
	15380	1451255_at	6.260702696	-0.998699488	-0.46061611	0.461215927	0.726675862	56.6856466	1.376129376
	13329	1448707_at	6.920225068	-0.99862532	-0.304551081	0.304970318	0.809694127	56.6856466	1.235034276
	12923	1448258_a_at	7.109279684	-0.998600937	-0.28772229	0.288125395	0.819194373	56.6856466	1.22071151
	10327	1428922_at	3.553459105	-0.998363817	-0.39583258	0.396481296	0.760050624	56.6856466	1.315701834
	9693	1427463_at	3.922742941	-0.998320761	-0.308954382	0.309474063	0.807226599	56.6856466	1.238809526
	2573	1418489_a_at	2.099528285	-0.998143649	-0.341843755	0.342479517	0.789032289	56.6856466	1.267375257
	5390	1422073_a_at	4.935242617	-0.997975482	-0.384650673	0.385430985	0.765964443	56.6856466	1.305543631
	6697	1423594_a_at	2.984960238	-0.997631868	-0.352352442	0.35318884	0.783305806	56.6856466	1.276640607
	2122	1417996_at	3.752282056	-0.997299302	-0.294828311	0.29562671	0.815169336	56.6856466	1.22673898
	8904	1426317_at	4.656212899	-0.997257663	-0.364652591	0.365655341	0.776655876	56.6856466	1.287571538
	8964	1426395_s_at	6.432413957	-0.997223794	-0.315819868	0.31669909	0.803394301	56.6856466	1.244718813
	11025	1433509_s_at	2.308064143	-0.99719027	-0.512323474	0.51376702	0.701092412	56.6856466	1.426345489
	2843	1418798_s_at	2.5982706	-0.997068012	-0.312043843	0.312961442	0.805499812	56.6856466	1.241465219
	3021	1418993_s_at	1.136035101	-0.997060977	-0.336163886	0.337154791	0.792144821	56.6856466	1.262395428
	15668	1451603_at	4.148140003	-0.996683097	-0.378572458	0.379832325	0.769198333	56.6856466	1.300054819
	4667	1421211_a_at	3.3628803	-0.996657301	-0.309623669	0.310662119	0.806852201	56.6856466	1.239384361
	10737	1431554_a_at	3.637004017	-0.996570819	-0.46269546	0.464287586	0.725629262	56.6856466	1.378114215
	12827	1448154_at	3.99346272	-0.996520433	-0.541599096	0.543490206	0.687009	56.6856466	1.455585007
	9636	1427368_x_at	4.989485128	-0.996364511	-0.324682382	0.325867068	0.798474156	56.6856466	1.252388687
	9232	1426763_at	5.759499169	-0.996268686	-0.302631801	0.303765244	0.810772016	56.6856466	1.233392348
	11696	1436012_s_at	4.453079148	-0.996262614	-0.302557288	0.303692304	0.810813892	56.6856466	1.233328647
	3046	1419020_at	2.604948944	-0.996172098	-0.285890373	0.286988938	0.820235237	56.6856466	1.219162449
	2111	1417985_at	4.786294303	-0.995862529	-0.547244318	0.549517933	0.684326007	56.6856466	1.461291825
	14336	1449997_at	4.749867745	-0.99574545	-0.415397926	0.417172808	0.749812652	56.6856466	1.33366648
	985	1416763_at	7.12299626	-0.995698886	-0.285028562	0.286259798	0.82072536	56.6856466	1.218434385
	15100	1450925_a_at	7.798167424	-0.995459783	-0.331910725	0.333424544	0.794483562	56.6856466	1.258679283
	11263	1434273_at	5.120129777	-0.99519703	-0.542400919	0.545018628	0.686627279	56.6856466	1.456394219
	15366	1451239_a_at	3.263981447	-0.995194619	-0.307869464	0.309356038	0.807833867	56.6856466	1.237878282
	13797	1449242_s_at	3.377653478	-0.995080727	-0.312011459	0.313553916	0.805517893	56.6856466	1.241437352
	2105	1417979_at	0.884571103	-0.995070004	-0.376965898	0.378833546	0.770055377	56.6856466	1.298607906
	6754	1423663_at	5.243170879	-0.994877042	-0.264626211	0.26598886	0.832414378	56.6856466	1.201324757
	13079	1448429_at	4.891299796	-0.994846324	-0.346852333	0.348649158	0.78629777	56.6856466	1.271782827
	2621	1418547_at	3.352775145	-0.994759752	-0.590972821	0.594085979	0.663895086	56.6856466	1.50626209
	4047	1420496_at	2.194851073	-0.994487893	-0.293670052	0.295297765	0.815824053	56.6856466	1.225754495
	2682	1418610_at	1.705093931	-0.9942177	-0.296816799	0.298543065	0.81404655	56.6856466	1.228430978
	13816	1449263_at	5.769013798	-0.994165268	-0.303647994	0.305430097	0.810201132	56.6856466	1.23426142
	7916	1425047_a_at	3.280299137	-0.99412216	-0.27631292	0.277946646	0.825698552	56.6856466	1.211095742
	12845	1448172_at	5.376459356	-0.994073881	-0.532960173	0.536137387	0.691135183	56.6856466	1.446894942
	14335	1449996_a_at	4.785030435	-0.993955838	-0.415921882	0.418451068	0.749540385	56.6856466	1.334150927
	7661	1424727_at	3.407228127	-0.993855469	-0.404970415	0.407474153	0.75525178	56.6856466	1.324061758
	10179	1428333_at	3.685645669	-0.993691699	-0.627949616	0.631936059	0.647095426	56.6856466	1.545367129
	7363	1424366_at	5.577046208	-0.993673853	-0.265693569	0.267385086	0.831798755	56.6856466	1.202213869
	17446	1460234_at	5.062763475	-0.993663637	-0.280889058	0.282680223	0.823083637	56.6856466	1.214943361
	11330	1434502_x_at	1.773871782	-0.9936161	-0.331233393	0.33336154	0.794856652	56.6856466	1.258088484
	14054	1449532_at	1.715445271	-0.993358891	-0.323420924	0.325583157	0.799172628	56.6856466	1.251294107
	16151	1452260_at	2.191359513	-0.993357461	-0.6855765	0.690160921	0.621757323	56.6856466	1.608344546
	2806	1418754_at	2.61600314	-0.993160206	-0.51834525	0.521915042	0.698172167	56.6856466	1.432311466
	16799	1454793_x_at	7.794357127	-0.993152698	-0.322037766	0.324258059	0.799939188	56.6856466	1.250095026
	3409	1419420_at	3.091131519	-0.993127479	-0.473642456	0.476920099	0.720144111	56.6856466	1.388610953
	10467	1429768_at	2.758646689	-0.993099937	-0.389199952	0.391904115	0.763552916	56.6856466	1.309666926
	4701	1421253_at	2.754093822	-0.993065316	-0.43098166	0.433991252	0.741756896	56.6856466	1.348150593
	16245	1452410_a_at	4.944583722	-0.992826357	-0.336156484	0.338585375	0.792148884	56.6856466	1.262388952
	8620	1425970_a_at	2.06009665	-0.992630572	-0.313478762	0.315806072	0.804699052	56.6856466	1.242700607
	12381	1438360_x_at	7.18619183	-0.992407875	-0.316576142	0.318998015	0.802973264	56.6856466	1.245371477
	7714	1424791_a_at	4.26783819	-0.992301231	-0.371771573	0.374655963	0.772832905	56.6856466	1.293940764
	3954	1420388_at	4.803514595	-0.992243836	-0.508020613	0.511991705	0.703186553	56.6856466	1.422097729
	3837	1420124_s_at	5.160155269	-0.992215287	-0.342121892	0.344806108	0.788880186	56.6856466	1.267619617
	10933	1432399_a_at	3.608094461	-0.991913701	-0.363278856	0.366240385	0.77739576	56.6856466	1.286346095
	3838	1420125_at	4.715763262	-0.99172795	-0.364147669	0.367185042	0.776927741	56.6856466	1.287120986
	6129	1422917_at	3.68931153	-0.991556074	-0.372743677	0.375917899	0.772312338	56.6856466	1.294812929
	13213	1448577_x_at	7.615593625	-0.991521367	-0.314464813	0.317153844	0.804149245	56.6856466	1.243550256
	704	1416464_at	1.881610364	-0.991446796	-0.326608718	0.329426369	0.797408717	56.6856466	1.254062037
	16092	1452159_at	5.287471121	-0.991358001	-0.386330929	0.389698705	0.76507287	56.6856466	1.307065037
	175	1415902_at	2.766850206	-0.991321796	-0.267055205	0.269393053	0.831014062	56.6856466	1.203349071
	14777	1450537_at	3.785722188	-0.991190689	-0.35573092	0.358892515	0.781473621	56.6856466	1.279633724
	15207	1451050_at	4.645164619	-0.991110594	-0.269929009	0.272350039	0.829360355	56.6856466	1.205748495
	3020	1418992_at	1.009237217	-0.990876544	-0.334152737	0.337229435	0.793249858	56.6856466	1.260636848
	16884	1455115_a_at	5.357255473	-0.990854647	-0.480082131	0.484513175	0.716936809	56.6856466	1.394823069
	15459	1451353_at	2.350345939	-0.99082675	-0.48787552	0.492392358	0.713074382	56.6856466	1.402378244
	16032	1452082_at	3.720634968	-0.990822616	-0.257751199	0.26013859	0.836390628	56.6856466	1.195613588
	14290	1449940_a_at	6.190712085	-0.990777031	-0.27514682	0.277708114	0.826366216	56.6856466	1.210117234
	10244	1428591_at	4.837595373	-0.990723903	-0.399780156	0.403523277	0.757973778	56.6856466	1.319306854
	231	1415965_at	7.976122828	-0.990515119	-0.531687622	0.536778906	0.691745078	56.6856466	1.445619249
	17445	1460233_at	2.472274527	-0.990384557	-0.266046893	0.268629889	0.831595068	56.6856466	1.202508335
	14521	1450222_x_at	2.38982265	-0.990337731	-0.31961316	0.322731478	0.801284703	56.6856466	1.24799587
	8760	1426142_a_at	0.970820969	-0.990325932	-0.354744816	0.358210166	0.782007952	56.6856466	1.278759375
	3865	1420192_at	3.38116925	-0.98985268	-0.333102197	0.336516943	0.793827696	56.6856466	1.259719212
	12246	1437863_at	3.645903707	-0.989736751	-0.351887732	0.355536694	0.783558159	56.6856466	1.276229451
	3655	1419699_at	2.421339095	-0.989653882	-0.414334542	0.418666111	0.750365529	56.6856466	1.332683821
	287	1416026_a_at	8.297308451	-0.989503244	-0.275664288	0.278588564	0.826069867	56.6856466	1.210551359
	8579	1425914_a_at	4.973262489	-0.98918284	-0.419047617	0.423630092	0.747918193	56.6856466	1.337044625
	10628	1431011_at	4.829957811	-0.989160839	-0.322166919	0.325697204	0.799867579	56.6856466	1.250206943
	2557	1418472_at	3.912622802	-0.989090351	-0.467154851	0.472307561	0.723389794	56.6856466	1.382380576
	5507	1422209_s_at	3.731764516	-0.988951817	-0.307668614	0.311105767	0.807946341	56.6856466	1.237705958
	14256	1449902_at	1.460763938	-0.988928861	-0.47683673	0.482174956	0.718551402	56.6856466	1.391688885
	5840	1422589_at	4.480390624	-0.988853018	-0.281238419	0.284408718	0.822884345	56.6856466	1.215237605
	11380	1434658_at	5.780519455	-0.988668015	-0.271361924	0.27447224	0.828537026	56.6856466	1.206946665
	3504	1419526_at	5.288416036	-0.988616667	-0.329544385	0.333338892	0.795787761	56.6856466	1.256616462
	10685	1431301_at	2.860082103	-0.988553186	-0.341048142	0.344997262	0.789467542	56.6856466	1.266676522
	12543	1438922_x_at	7.168242323	-0.988527699	-0.317689784	0.321376714	0.802353674	56.6856466	1.246333172
	8762	1426144_x_at	1.034614425	-0.988179025	-0.368063236	0.372466149	0.774821969	56.6856466	1.290619059
	12783	1448104_at	5.096185151	-0.987997577	-0.459514524	0.465096812	0.727230935	56.6856466	1.375079017
	2127	1418002_at	7.072120724	-0.987967112	-0.25938517	0.262544336	0.835443883	56.6856466	1.196968486
	16830	1454925_x_at	5.323268835	-0.987963	-0.547618762	0.55429076	0.684148417	56.6856466	1.461671145
	11687	1435977_at	2.113345894	-0.987491003	-0.480446309	0.486532341	0.716755856	56.6856466	1.395175208
	13279	1448649_at	2.24161741	-0.987411005	-0.54161561	0.548520937	0.687001136	56.6856466	1.455601669
	13492	1448887_x_at	6.844646704	-0.987229568	-0.330207231	0.334478668	0.79542222	56.6856466	1.257193947
	13426	1448813_at	1.487958094	-0.987181655	-0.42002836	0.425482339	0.747409932	56.6856466	1.337953855
	14454	1450136_at	4.055277038	-0.98714803	-0.43447164	0.440128154	0.739964703	56.6856466	1.351415812
	11773	1436416_x_at	6.874353124	-0.987135747	-0.32998499	0.334285321	0.795544761	56.6856466	1.257000297
	7878	1425000_s_at	4.524103588	-0.987081038	-0.377862729	0.382808213	0.769576831	56.6856466	1.299415418
	7024	1423970_at	5.470033732	-0.986916259	-0.344302798	0.348867287	0.787688546	56.6856466	1.269537313
	2293	1418186_at	4.974609873	-0.986766575	-0.460018031	0.466187285	0.726977173	56.6856466	1.37555901
	3027	1418999_at	5.283786587	-0.986705441	-0.25082609	0.254205642	0.840415054	56.6856466	1.189888252
	7393	1424402_at	3.280182275	-0.98626467	-0.352132445	0.357036459	0.783425262	56.6856466	1.276445947
	15676	1451613_at	0.780573703	-0.986215997	-0.490049657	0.496898913	0.71200059	56.6856466	1.404493217
	7807	1424909_at	3.56471978	-0.986041173	-0.268105614	0.271901033	0.830409231	56.6856466	1.204225534
	5115	1421746_a_at	3.898662309	-0.985786461	-0.332849456	0.337648638	0.793966776	56.6856466	1.259498545
	473	1416220_at	7.098486552	-0.985645904	-0.282379385	0.286491715	0.822233818	56.6856466	1.216199065
	13073	1448423_at	6.019215801	-0.985448325	-0.355940391	0.361196403	0.781360164	56.6856466	1.279819533
	13911	1449366_at	2.62753474	-0.985444856	-0.418959358	0.42514744	0.74796395	56.6856466	1.336962831
	14856	1450633_at	1.976420247	-0.985217833	-0.628779888	0.638214075	0.646723129	56.6856466	1.546256744
	8502	1425810_a_at	5.797785157	-0.985047798	-0.424996271	0.43144736	0.744840657	56.6856466	1.342569033
	14312	1449971_a_at	4.608527677	-0.985041693	-0.444615656	0.451367347	0.734780041	56.6856466	1.360951501
	11565	1435429_x_at	7.788895612	-0.984986832	-0.329302456	0.334321683	0.795921219	56.6856466	1.256405754
	15230	1451075_s_at	7.01910566	-0.984980699	-0.29198609	0.296438388	0.816776866	56.6856466	1.224324588
	15737	1451693_a_at	2.037546415	-0.984946214	-0.338052247	0.343218992	0.791108651	56.6856466	1.264048875
	13470	1448862_at	3.441579475	-0.984934815	-0.371351733	0.377031787	0.773057841	56.6856466	1.293564268
	7060	1424015_at	6.010295117	-0.98491644	-0.308264932	0.312985874	0.807612456	56.6856466	1.238217653
	7949	1425083_at	1.948860644	-0.984727567	-0.395666045	0.401802547	0.760138365	56.6856466	1.315549966
	7058	1424012_at	3.947781988	-0.984421061	-0.338226983	0.343579589	0.791012839	56.6856466	1.264201983
	12930	1448266_at	6.634700742	-0.984395803	-0.300511069	0.305274634	0.81196471	56.6856466	1.231580618
	4857	1421443_at	2.465052622	-0.984317247	-0.33782504	0.343207478	0.79123325	56.6856466	1.263849819
	14229	1449869_at	2.706403191	-0.984298357	-0.321372297	0.326498865	0.800308259	56.6856466	1.24951853
	2371	1418270_at	4.823416268	-0.983916366	-0.406867834	0.413518718	0.754259133	56.6856466	1.325804297
	2112	1417986_at	4.688623796	-0.983784719	-0.532268788	0.541041935	0.691466476	56.6856466	1.446201711
	13925	1449381_a_at	2.338900158	-0.98361703	-0.324817663	0.330227775	0.798399287	56.6856466	1.252506129
	7496	1424530_at	4.579756545	-0.983293571	-0.371141717	0.377447517	0.773170385	56.6856466	1.293375975
	15725	1451679_at	3.557344345	-0.983207942	-0.657617816	0.66884917	0.633924172	56.6856466	1.577475737
	12787	1448109_a_at	8.322307146	-0.98280727	-0.274562295	0.279365348	0.826701096	56.6856466	1.20962704
	5678	1422401_at	2.898254818	-0.982778397	-0.32598006	0.331692334	0.797756266	56.6856466	1.253515695
	3342	1419350_at	5.386334681	-0.982597375	-0.316267082	0.321868438	0.803145299	56.6856466	1.245104717
	8584	1425919_at	6.71503807	-0.982251283	-0.334460237	0.340503741	0.793080801	56.6856466	1.260905571
	6645	1423537_at	1.50811385	-0.981926601	-0.381324609	0.388343292	0.767732374	56.6856466	1.30253723
	2282	1418172_at	6.199193869	-0.981890091	-0.416790408	0.424477659	0.749089286	56.6856466	1.334954349
	2755	1418696_at	3.81794093	-0.981864254	-0.366025639	0.372786399	0.775917065	56.6856466	1.288797535
	5514	1422216_at	3.880005513	-0.981859372	-0.363869719	0.3705925	0.777077439	56.6856466	1.286873032
	10069	1428079_at	1.530763259	-0.981836615	-0.464391102	0.472982057	0.724776909	56.6856466	1.379734906
	15449	1451342_at	4.654751282	-0.981680685	-0.495368795	0.504612959	0.709380317	56.6856466	1.409681065
	1234	1417028_a_at	5.536886801	-0.981524799	-0.420598154	0.428515056	0.7471148	56.6856466	1.338482387
	11619	1435725_x_at	8.307558238	-0.981477041	-0.27426928	0.279445436	0.826869019	56.6856466	1.209381386
	2935	1418900_at	5.496029817	-0.981309098	-0.330982123	0.337286309	0.794995102	56.6856466	1.257869385
	5844	1422593_at	7.452988706	-0.980904297	-0.283620258	0.28914162	0.821526912	56.6856466	1.217245576
	14049	1449526_a_at	6.108513539	-0.980833096	-0.607551439	0.619423876	0.656309655	56.6856466	1.523671018
	8373	1425637_at	3.586549646	-0.980813051	-0.248559619	0.253422014	0.841736382	56.6856466	1.188020408
	3193	1419185_a_at	3.974366282	-0.980788141	-0.419030657	0.427238707	0.747926986	56.6856466	1.337028907
	17560	1460383_at	3.606395918	-0.980676474	-0.328839917	0.335319471	0.796176439	56.6856466	1.256003006
	8093	1425260_at	1.82971048	-0.980297533	-0.444679649	0.453617023	0.73474745	56.6856466	1.361011869
	11562	1435417_at	3.60218022	-0.979709388	-0.401558516	0.409875134	0.757040025	56.6856466	1.32093412
	12239	1437847_x_at	5.046076423	-0.979290755	-0.37291655	0.380802686	0.772219799	56.6856466	1.294968092
	13046	1448393_at	6.106522569	-0.978633699	-0.596297293	0.609316125	0.661449403	56.6856466	1.511831436
	2533	1418447_at	5.588292301	-0.978475076	-0.254145285	0.259736085	0.838483741	56.6856466	1.192628969
	5403	1422089_at	3.120351461	-0.978457441	-0.28106957	0.28725784	0.822980658	56.6856466	1.215095386
	3069	1419051_at	3.627580863	-0.978176749	-0.417741325	0.427061188	0.748595705	56.6856466	1.335834542
	14211	1449845_a_at	5.715978297	-0.978148621	-0.326999492	0.334304507	0.797192757	56.6856466	1.254401763
	5770	1422510_at	5.913821734	-0.977923561	-0.310431291	0.317439219	0.806400651	56.6856466	1.240078364
	7430	1424443_at	2.236190862	-0.977907352	-0.480816079	0.49167856	0.716572171	56.6856466	1.395532844
	7216	1424190_at	5.563905317	-0.977572165	-0.292339156	0.299046113	0.816577004	56.6856466	1.224624249
	1322	1417124_at	7.26390887	-0.9770277	-0.310042225	0.317332072	0.806618151	56.6856466	1.239743984
	17384	1460166_at	1.49867678	-0.976977081	-0.272103938	0.278516194	0.828110998	56.6856466	1.207567587
	1409	1417220_at	5.768267125	-0.976976623	-0.402679773	0.412169302	0.756451886	56.6856466	1.321961144
	1582	1417411_at	2.987690886	-0.97687797	-0.355318388	0.36372853	0.781697112	56.6856466	1.279267871
	4094	1420550_at	1.537110668	-0.976843231	-0.503233008	0.515162507	0.705523964	56.6856466	1.417386298
	9673	1427425_at	4.483351325	-0.976677556	-0.32659631	0.334395224	0.797415575	56.6856466	1.254051251
	11875	1436834_x_at	5.333010977	-0.976552384	-0.553988072	0.567289662	0.681134649	56.6856466	1.468138498
	9233	1426764_at	5.679756498	-0.976447487	-0.297853728	0.305038143	0.813461669	56.6856466	1.229314223
	914	1416688_at	0.985426309	-0.976378477	-0.411143135	0.42108992	0.752027261	56.6856466	1.32973903
	283	1416022_at	8.702620824	-0.976108479	-0.427204532	0.437660917	0.743701439	56.6856466	1.344625609
	785	1416551_at	5.223195924	-0.975986943	-0.286562558	0.293613106	0.819853159	56.6856466	1.219730617
	9932	1427883_a_at	6.037924581	-0.975933321	-0.584730176	0.59914972	0.666774032	56.6856466	1.499758467
	15935	1451966_at	2.338783779	-0.975767102	-0.51862433	0.531504218	0.698037123	56.6856466	1.432588564
	9057	1426522_at	5.816794021	-0.975712405	-0.326126831	0.334244835	0.797675111	56.6856466	1.253643227
	9708	1427482_a_at	2.859134937	-0.975680709	-0.47275442	0.484538042	0.720587524	56.6856466	1.387756471
	14430	1450109_s_at	1.530154897	-0.975639012	-0.258539549	0.264995091	0.835933714	56.6856466	1.196267101
	15892	1451905_a_at	3.088935837	-0.97558977	-0.442822321	0.453902178	0.735693973	56.6856466	1.359260829
	342	1416082_at	7.346650622	-0.975574731	-0.262056176	0.268617224	0.833898573	56.6856466	1.199186607
	15666	1451601_a_at	6.605014021	-0.975392007	-0.412052893	0.422448503	0.751553185	56.6856466	1.330577822
	16369	1452604_at	5.123277519	-0.975358989	-0.373629796	0.383069004	0.77183812	56.6856466	1.295608462
	2026	1417889_at	1.389224147	-0.975282467	-0.613976502	0.629537106	0.653393269	56.6856466	1.530471842
	16877	1455093_a_at	2.315894599	-0.975224994	-0.444173857	0.455457827	0.735005088	56.6856466	1.360534799
	2083	1417956_at	3.253938671	-0.975065072	-0.645598083	0.66210769	0.639227738	56.6856466	1.564387684
	16176	1452299_at	5.24478524	-0.97479564	-0.391576238	0.401700851	0.762296291	56.6856466	1.311825876
	10934	1432400_at	3.454139612	-0.974638058	-0.359118731	0.368463685	0.779640677	56.6856466	1.282642157
	15155	1450990_at	2.386015014	-0.974392244	-0.386408638	0.396563746	0.765031662	56.6856466	1.307135443
	6798	1423710_at	5.162847408	-0.973922905	-0.316597428	0.325074424	0.802961417	56.6856466	1.245389851
	629	1416383_a_at	5.136335774	-0.973789364	-0.296846267	0.304836219	0.814029923	56.6856466	1.22845607
	9650	1427386_at	4.788165817	-0.973596998	-0.416219451	0.427506917	0.749385802	56.6856466	1.334426136
	3906	1420334_at	4.511240483	-0.973544569	-0.513752942	0.527713839	0.700398092	56.6856466	1.427759458
	842	1416608_a_at	6.41099272	-0.973247955	-0.274670096	0.28222006	0.826639326	56.6856466	1.209717429
	2582	1418500_at	2.538694504	-0.973223726	-0.416161135	0.427610964	0.749416094	56.6856466	1.334372198
	7025	1423971_at	5.382624009	-0.97319577	-0.341242038	0.350640692	0.789361446	56.6856466	1.266846772
	4378	1420871_at	2.954832764	-0.972802969	-0.383148108	0.393859929	0.766762609	56.6856466	1.304184617
	12219	1437782_at	2.762146916	-0.972798087	-0.3394129	0.348903749	0.790362882	56.6856466	1.265241603
	4451	1420961_a_at	3.88393229	-0.972632756	-0.335349287	0.344785105	0.792592221	56.6856466	1.261682834
	17599	1460450_at	5.766319579	-0.972460549	-0.33517793	0.344669952	0.792686367	56.6856466	1.261532987
	10112	1428143_a_at	5.472753636	-0.972329839	-0.350590476	0.360567435	0.784263044	56.6856466	1.275082395
	17362	1459885_s_at	6.918355104	-0.972310433	-0.337841145	0.347462224	0.791224418	56.6856466	1.263863927
	2848	1418805_at	2.981855158	-0.972297964	-0.348107439	0.358025473	0.785614009	56.6856466	1.272889725
	3506	1419528_at	1.47087725	-0.972110063	-0.305713307	0.314484253	0.809042105	56.6856466	1.236029612
	13602	1449015_at	4.461739655	-0.97194852	-0.70435225	0.724680614	0.613717978	56.6856466	1.629412917
	16216	1452363_a_at	5.112922504	-0.971797872	-0.288001928	0.296359908	0.819035604	56.6856466	1.220948144
	10953	1432491_at	1.202348542	-0.971703442	-0.309240813	0.318246082	0.807066349	56.6856466	1.239055502
	7394	1424403_a_at	3.314507264	-0.971701963	-0.327642817	0.337184476	0.796837353	56.6856466	1.254961249
	14188	1449819_at	2.532877819	-0.971673958	-0.275768473	0.28380762	0.826010214	56.6856466	1.210638782
	5128	1421761_a_at	3.679250525	-0.971647085	-0.354670935	0.365020325	0.782048001	56.6856466	1.27869389
	11963	1437029_at	3.073920927	-0.971591848	-0.486912646	0.501149374	0.713550456	56.6856466	1.40144259
	17709	1460742_at	5.054840984	-0.971522488	-0.309786158	0.318866688	0.806761332	56.6856466	1.239523959
	3859	1420183_at	2.171562077	-0.9713178	-0.440728178	0.453742512	0.736762645	56.6856466	1.357289225
	506	1416255_at	3.570872429	-0.971242548	-0.328001934	0.33771372	0.796639028	56.6856466	1.255273674
	2341	1418239_at	1.739208506	-0.970995218	-0.454677829	0.468259597	0.729673099	56.6856466	1.370476727
	13957	1449423_at	3.027253874	-0.970555387	-0.307125164	0.316442697	0.808250744	56.6856466	1.237239813
	16192	1452328_s_at	5.047379888	-0.970322563	-0.32356241	0.333458607	0.799094256	56.6856466	1.251416828
	4646	1421182_at	1.577215226	-0.970110581	-0.339429281	0.349887206	0.790353908	56.6856466	1.26525597
	14218	1449856_at	1.964720713	-0.96977477	-0.433187361	0.446688627	0.740623709	56.6856466	1.350213324
	1615	1417447_at	1.645808847	-0.969683833	-0.331733273	0.342104572	0.79458129	56.6856466	1.258524475
	17131	1456069_at	2.708794963	-0.969642033	-0.396680473	0.409099914	0.759604063	56.6856466	1.316475317
	13682	1449112_at	1.843630759	-0.96956071	-0.271978406	0.280517149	0.828183057	56.6856466	1.207462518
	3961	1420398_at	1.918387251	-0.969518603	-0.432221083	0.445809994	0.741119925	56.6856466	1.349309291
	81	1415793_at	4.739209095	-0.969414427	-0.290306314	0.299465643	0.817728419	56.6856466	1.222899897
	13676	1449106_at	5.332357235	-0.969145175	-0.519414241	0.535950912	0.697655036	56.6856466	1.433373156
	7644	1424703_at	5.01509201	-0.969099207	-0.258422397	0.266662479	0.836001597	56.6856466	1.196169964
	3907	1420335_at	2.587567647	-0.969004791	-0.273386869	0.282131596	0.82737492	56.6856466	1.208641906
	15898	1451911_a_at	4.923139175	-0.968999089	-0.31510102	0.325181956	0.803794706	56.6856466	1.244098764
	6733	1423640_at	1.371132557	-0.968955065	-0.328610044	0.33913858	0.796303308	56.6856466	1.255802896
	2818	1418766_s_at	3.981875371	-0.968692488	-0.50102569	0.517218514	0.70660424	56.6856466	1.41521936
	875	1416643_at	7.134194661	-0.968433185	-0.454417439	0.469229521	0.729804808	56.6856466	1.370229394
	1345	1417150_at	2.531034993	-0.968432013	-0.35659459	0.368218507	0.781005931	56.6856466	1.280400007
	6091	1422875_at	3.88766634	-0.968395704	-0.410268925	0.423658349	0.752483094	56.6856466	1.32893351
	10629	1431012_a_at	6.065906789	-0.968349246	-0.282457119	0.291689306	0.822189516	56.6856466	1.216264597
	9865	1427728_at	1.564089009	-0.968199174	-0.313192375	0.323479284	0.804858807	56.6856466	1.242453945
	8211	1425415_a_at	3.218787963	-0.968193717	-0.522921349	0.54009992	0.695961136	56.6856466	1.436861842
	9157	1426650_at	1.082729265	-0.968149187	-0.615246296	0.635487076	0.652818435	56.6856466	1.531819486
	7411	1424423_at	4.126716053	-0.967909466	-0.271540671	0.28054346	0.828434379	56.6856466	1.207096211
	9417	1427034_at	5.020017578	-0.967640202	-0.312233173	0.322674866	0.80539411	56.6856466	1.241628151
	4115	1420575_at	4.08523609	-0.967631625	-0.282134299	0.291572011	0.822373511	56.6856466	1.215992473
	4412	1420910_at	3.34982866	-0.967606451	-0.340598192	0.352000745	0.789713801	56.6856466	1.26628153
	16756	1454647_at	4.765510953	-0.967211134	-0.338914323	0.350403661	0.790636069	56.6856466	1.264804427
	17024	1455802_x_at	1.111941218	-0.967189374	-0.393429786	0.406776374	0.761317536	56.6856466	1.313512369
	2414	1418318_at	4.605121204	-0.967151685	-0.506879234	0.524094868	0.703743095	56.6856466	1.420973091
	13528	1448929_at	4.555849599	-0.966439739	-0.654697259	0.677432056	0.635208772	56.6856466	1.574285564
	2595	1418519_at	2.223442925	-0.966118559	-0.276645898	0.286347773	0.825508	56.6856466	1.211375298
	8887	1426298_at	6.639618601	-0.966026078	-0.400588206	0.414676389	0.757549357	56.6856466	1.320046001
	16021	1452066_a_at	6.223858596	-0.965924155	-0.303634545	0.314346156	0.810208685	56.6856466	1.234249915
	13621	1449036_at	4.555225286	-0.965865684	-0.508251066	0.526212986	0.703074236	56.6856466	1.42232491
	10911	1432273_a_at	4.095866857	-0.965858838	-0.317710061	0.328940471	0.802342397	56.6856466	1.24635069
	4697	1421249_at	3.462743084	-0.96568298	-0.273700697	0.28342707	0.827194961	56.6856466	1.208904849
	4177	1420642_a_at	7.189897143	-0.965545049	-0.263390904	0.272789866	0.833127437	56.6856466	1.200296564
	13171	1448530_at	3.719164554	-0.96513072	-0.34848227	0.361072612	0.785409923	56.6856466	1.273220481
	6516	1423381_at	2.091788757	-0.965074699	-0.288548855	0.298991213	0.818725165	56.6856466	1.221411095
	11816	1436670_x_at	3.73138052	-0.964990082	-0.281053554	0.2912502	0.822989794	56.6856466	1.215081896
	14958	1450758_at	2.755205015	-0.964926424	-0.335663664	0.347864516	0.792419527	56.6856466	1.261957797
	12800	1448123_s_at	3.987451402	-0.964905726	-0.586766721	0.608107824	0.665833461	56.6856466	1.501877059
	7091	1424047_at	5.634233721	-0.964557249	-0.253803326	0.263129354	0.838682509	56.6856466	1.192346316
	8503	1425811_a_at	5.879582258	-0.964504291	-0.421722144	0.437242373	0.746532956	56.6856466	1.339525592
	13190	1448551_a_at	5.440629125	-0.964493039	-0.411895306	0.427058868	0.751635282	56.6856466	1.33043249
	10869	1432075_a_at	2.178365984	-0.964454189	-0.306062366	0.317342564	0.808846382	56.6856466	1.236328704
	4367	1420860_at	3.339006196	-0.964259096	-0.324632025	0.336664726	0.798502027	56.6856466	1.252344973
	7429	1424442_a_at	5.308691033	-0.963932113	-0.31584735	0.327665555	0.803378997	56.6856466	1.244742524
	11449	1434959_at	3.503690557	-0.963784645	-0.511599859	0.530823832	0.701444149	56.6856466	1.425630254
	6083	1422866_at	2.502901785	-0.963770242	-0.329907631	0.342309418	0.79558742	56.6856466	1.256932896
	7285	1424273_at	2.544069717	-0.963659491	-0.296057849	0.30722247	0.814474904	56.6856466	1.227784915
	177	1415905_at	2.220201828	-0.963659399	-0.477068162	0.495058901	0.718436144	56.6856466	1.391912153
	1932	1417789_at	3.715140563	-0.963328677	-0.512103012	0.531597391	0.701199556	56.6856466	1.426127543
	430	1416175_a_at	7.07672909	-0.962940532	-0.261569273	0.271635957	0.834180057	56.6856466	1.198781955
	5554	1422259_a_at	3.252269935	-0.962905285	-0.380892631	0.395566041	0.767962286	56.6856466	1.302147277
	7007	1423947_at	6.26111042	-0.962897511	-0.440147151	0.457106957	0.737059427	56.6856466	1.356742705
	16747	1454629_at	2.643128175	-0.962892897	-0.3188443	0.331131635	0.801711848	56.6856466	1.247330949
	15525	1451433_at	4.617337402	-0.962864659	-0.247952143	0.257515053	0.842090887	56.6856466	1.187520273
	4917	1421514_a_at	3.814001065	-0.962842274	-0.32354033	0.336026304	0.799106486	56.6856466	1.251397676
	4044	1420492_s_at	2.614576041	-0.962808272	-0.593716035	0.616650326	0.662633922	56.6856466	1.509128898
	3410	1419421_at	3.565202782	-0.962766704	-0.301502479	0.313162553	0.811406925	56.6856466	1.232427243
	781	1416547_at	7.025648109	-0.962741931	-0.281256674	0.292141294	0.822873933	56.6856466	1.215252981
	16313	1452520_a_at	1.472416033	-0.962621619	-0.311666857	0.323768812	0.805710322	56.6856466	1.241140858
	8693	1426059_at	2.283790463	-0.962424799	-0.303437821	0.315284707	0.810319172	56.6856466	1.234081625
	4066	1420519_a_at	4.590060505	-0.961964672	-0.277756354	0.288738622	0.824872844	56.6856466	1.212308064
	10726	1431429_a_at	3.947037031	-0.961943152	-0.447036684	0.46472256	0.73354802	56.6856466	1.36323727
	13959	1449425_at	2.717773732	-0.961841339	-0.410066322	0.426334683	0.752588776	56.6856466	1.328746897
	14128	1449662_at	2.092378702	-0.96180384	-0.469978079	0.488642339	0.721975568	56.6856466	1.385088422
	17485	1460285_at	3.473479543	-0.961672483	-0.335024052	0.348376457	0.79277092	56.6856466	1.261398438
	9699	1427472_a_at	2.442021404	-0.961388136	-0.327216521	0.340358393	0.797072842	56.6856466	1.254590481
	1233	1417027_at	5.557974383	-0.96137686	-0.405999871	0.422310842	0.754713052	56.6856466	1.325006899
	2817	1418765_at	4.070557937	-0.961223282	-0.482216234	0.501669324	0.715877065	56.6856466	1.396887886
	1622	1417455_at	6.956693723	-0.96115859	-0.429479435	0.446835141	0.742529663	56.6856466	1.346747544
	11112	1433753_x_at	4.712173264	-0.960706047	-0.282874349	0.294444227	0.821951772	56.6856466	1.216616393
	8428	1425718_a_at	4.365835212	-0.960664223	-0.377870525	0.393342976	0.769572673	56.6856466	1.29942244
	2641	1418569_at	5.705296614	-0.960646647	-0.475579571	0.495061917	0.719177818	56.6856466	1.390476701
	8680	1426044_a_at	4.654817441	-0.960563986	-0.304699723	0.317209189	0.809610708	56.6856466	1.235161528
	5261	1421921_at	1.86856283	-0.960529487	-0.297732881	0.309967455	0.813529812	56.6856466	1.229211254
	15171	1451008_at	3.018429728	-0.960364245	-0.298390128	0.310705162	0.813159277	56.6856466	1.229771373
	10904	1432255_at	2.809675165	-0.960326909	-0.307261343	0.319954945	0.808174455	56.6856466	1.237356605
	14407	1450084_s_at	4.264775687	-0.960267281	-0.372235212	0.387637087	0.77258458	56.6856466	1.294356665
	1493	1417315_at	5.579162152	-0.960227804	-0.264005541	0.27494053	0.832772572	56.6856466	1.20080804
	11264	1434276_x_at	6.027120228	-0.960152099	-0.305160297	0.317824954	0.809352285	56.6856466	1.235555911
	16231	1452388_at	4.486512519	-0.96009403	-0.534494621	0.556710702	0.690400483	56.6856466	1.448434676
	14984	1450789_at	3.445093017	-0.960080538	-0.251922377	0.262397129	0.839776675	56.6856466	1.190792778
	15542	1451454_at	2.086785	-0.959974176	-0.295834037	0.308168745	0.814601267	56.6856466	1.227594457
	13156	1448514_at	5.811657668	-0.959945632	-0.370467519	0.385925522	0.773531786	56.6856466	1.292771698
	2444	1418352_at	2.10025185	-0.959902365	-0.455030595	0.474038414	0.729494702	56.6856466	1.370811875
	4185	1420655_at	3.999754565	-0.959755327	-0.555329428	0.578615625	0.680501653	56.6856466	1.469504145
	14023	1449493_at	2.572441358	-0.959372132	-0.263564914	0.274726464	0.833026956	56.6856466	1.200441345
	2723	1418658_at	5.222446305	-0.958961439	-0.383784549	0.400208531	0.766424429	56.6856466	1.304760081
	8416	1425704_at	3.91112868	-0.958885622	-0.282859148	0.294987371	0.821960432	56.6856466	1.216603575
	894	1416665_at	5.883804083	-0.958830802	-0.293118882	0.305704491	0.816135792	56.6856466	1.225286295
	12801	1448125_at	1.597745004	-0.958800998	-0.2714369	0.283100352	0.828493969	56.6856466	1.207009391
	8853	1426258_at	6.109073274	-0.958753589	-0.42123543	0.439357344	0.746784852	56.6856466	1.33907376
	14565	1450278_at	3.233016956	-0.958710087	-0.443582374	0.462686666	0.735306491	56.6856466	1.359977114
	6410	1423261_at	4.855486462	-0.958182179	-0.777383968	0.811311236	0.583423754	56.6856466	1.714020029
	147	1415871_at	3.855241943	-0.958107411	-0.584540696	0.610099337	0.666861611	56.6856466	1.499561505
	1249	1417047_at	4.854762245	-0.958097051	-0.47874741	0.499685715	0.717600395	56.6856466	1.393533235
	12880	1448210_at	7.052517127	-0.957890981	-0.271680523	0.283623636	0.828354076	56.6856466	1.207213231
[truncated: 2,775 more rows]
