# Supplementary material for: A genomic analysis of mouse models of breast cancer reveals molecular features of mouse models and relationships to human breast cancer
Source: Breast Cancer Res. 2014 Jun 5;16(3):R59. doi: 10.1186/bcr3672 (PMC4078930; doi:10.1186/bcr3672)
Supplement: Additional file 2 — Fold change values organized by mouse tumor model type comparing the mouse model to all other types of mouse models. [file bcr3672-S2.zip › Additional_file_2/Stat1KO_SAM/AdditionalFile54_Stat1KO_SAM/gather_gene_ontology_121102_Downregulated.txt]

#	Annotation	Total Genes With Ann	Your Genes (With Ann)	Your Genes (No Ann)	Genome (With Ann)	Genome (No Ann)	ln(Bayes factor)	neg ln(p value)	FE: neg ln(p value)	FE: neg ln(FDR)	Genes
1	GO:0007608 [7]: perception of smell	8	8	561	1169	10891	28.44	10.41	0.0	0.0	Olfr1507 Olfr154 Olfr64 Olfr65 Olfr68 Olfr69 Olfr78 Ugt2a1
2	GO:0009605 [4]: response to external stimulus	41	41	528	2131	9929	21.86	10.41	0.0	0.0	Ccr9 Cklf Cklfsf2a Crp Cryab Defb7 Dnajb3 Gabrr2 Gnat1 Gucy2c Gucy2e Hlxb9 Igll1 Il1rap Masp1 Mbl2 Mip Ndufb9 Olfr1507 Olfr154 Olfr64 Olfr65 Olfr68 Olfr69 Olfr78 Opn1mw Pde6a Pde6c Rp1h Tas2r105 Tlr5 Tmc1 Ugt2a1 V1ra4 V1rb2 V1rb7 V1rb8 V1rc2 V1rc5 V1rc6 Wfdc12
3	GO:0050896 [3]: response to stimulus	62	62	507	2689	9371	20.66	10.41	0.0	0.0	Ccr9 Cklf Cklfsf2a Crp Cryab Defb7 Dnajb3 Gabrr2 Gnat1 Gucy2c Gucy2e H2-D1 Hlxb9 Hspb3 Ifi203 Ifit1 Igll1 Il1f8 Il1rap Il27ra Klra5 Klra7 Masp1 Mbl2 Mip Ms4a1 Msh3 Msh5 Ndrg1 Ndufb9 Oas1a Oas2 Olfr1507 Olfr154 Olfr64 Olfr65 Olfr68 Olfr69 Olfr78 Opn1mw Pde6a Pde6c Prkag1 Ren1 Rp1h Slamf1 Sod3 Tap1 Tas2r105 Tlr5 Tmc1 Tnfrsf17 Ugt2a1 V1ra4 V1rb2 V1rb7 V1rb8 V1rc2 V1rc5 V1rc6 Wfdc12 Xpa
4	GO:0007606 [6]: sensory perception of chemical stimulus	16	16	553	1209	10851	17.55	10.41	0.0	0.0	Olfr1507 Olfr154 Olfr64 Olfr65 Olfr68 Olfr69 Olfr78 Tas2r105 Ugt2a1 V1ra4 V1rb2 V1rb7 V1rb8 V1rc2 V1rc5 V1rc6
5	GO:0009581 [5]: detection of external stimulus	26	26	543	1341	10719	11.14	10.41	0.0	0.0	Gabrr2 Gnat1 Gucy2e Mip Ndufb9 Olfr1507 Olfr154 Olfr64 Olfr65 Olfr68 Olfr69 Olfr78 Opn1mw Pde6a Pde6c Rp1h Tas2r105 Tmc1 Ugt2a1 V1ra4 V1rb2 V1rb7 V1rb8 V1rc2 V1rc5 V1rc6
6	GO:0007600 [5]: sensory perception	26	26	543	1331	10729	10.84	10.41	0.0	0.0	Gabrr2 Gnat1 Gucy2e Mip Ndufb9 Olfr1507 Olfr154 Olfr64 Olfr65 Olfr68 Olfr69 Olfr78 Opn1mw Pde6a Pde6c Rp1h Tas2r105 Tmc1 Ugt2a1 V1ra4 V1rb2 V1rb7 V1rb8 V1rc2 V1rc5 V1rc6
7	GO:0050874 [3]: organismal physiological process	66	66	503	2342	9718	8.71	10.41	0.0	0.0	Ambn Anxa2 Chrna1 Chrng Crp F13b F2rl2 Foxc1 Gabrd Gabrq Gabrr2 Gad2 Gnat1 Gria1 Grik1 Grin3b Gucy2e H2-D1 Hlxb9 Ifi203 Ifit1 Igll1 Il1f8 Il1rap Il27ra Masp1 Mbl2 Mip Ms4a1 Ndrg1 Ndufb9 Npy Npy5r Oas1a Oas2 Olfr1507 Olfr154 Olfr64 Olfr65 Olfr68 Olfr69 Olfr78 Opn1mw Pde6a Pde6c Prss2 Rp1h Slamf1 Slc17a6 Slc5a9 Spp2 Syt4 Tap1 Tas2r105 Tlr5 Tmc1 Tnfrsf17 Ugt2a1 Usf2 V1ra4 V1rb2 V1rb7 V1rb8 V1rc2 V1r…
8	GO:0050875 [3]: cellular physiological process	406	406	163	7528	4532	6.6	10.41	11.84	5.8	0610009D07Rik 1200007D18Rik 1300013B24Rik 1700013N18Rik 1810008K16Rik 1810044O22Rik 2300004C15Rik 2610034M16Rik 2810410C14Rik 4930430A15Rik 4930453N24Rik 5730427N09Rik AI317395 AI481750 AJ430384 Abcb10 Abcc2 Acadl Actr1a Adam2 Adam24 Adcyap1 Aes Ak1 Akr1c21 Akr1d1 Alg12 Alpk3 Amacr Ambn Anpep Anxa2 Anxa6 Api5 Aplp1 Apobec2 Aqp4 Aqp8 Arf1 Arf4l Asb12 Asb15 Asb5 Astn1 Atp1b4 Atp5g2 Atp6v0a1 Atp6v1b…
9	GO:0006811 [5]: ion transport	49	49	520	516	11544	6.08	9.72	11.78	5.8	Anxa6 Atp1b4 Atp5g2 Atp6v0a1 Atp6v1b2 Atp6v1g1 Atp7b Cacna1e Cacna1s Cacna2d1 Cacnb3 Chrna1 Chrng Clca4 Cp Fthl17 Fxyd4 Gabrd Gabrq Gabrr2 Gif Gria1 Grik1 Grin3b Hcn1 Hcn2 Kcnd2 Kcne1 Kcnmb2 Mbl2 Plcz1 Ryr2 Scn3b Slc17a1 Slc22a6 Slc22a7 Slc22a8 Slc26a3 Slc34a2 Slc38a3 Slc4a1 Slc5a2 Slc5a3 Slc5a9 Slco1a1 Slco1b2 Trpc4 Trpc5 Vmd2l1
10	GO:0050877 [4]: neurophysiological process	38	38	531	1469	10591	5.46	9.16	0.0	0.0	Chrna1 Chrng Gabrd Gabrq Gabrr2 Gad2 Gnat1 Gria1 Grik1 Grin3b Gucy2e Mip Ndufb9 Npy5r Olfr1507 Olfr154 Olfr64 Olfr65 Olfr68 Olfr69 Olfr78 Opn1mw Pde6a Pde6c Rp1h Slc17a6 Slc5a9 Syt4 Tas2r105 Tmc1 Ugt2a1 V1ra4 V1rb2 V1rb7 V1rb8 V1rc2 V1rc5 V1rc6
11	GO:0006950 [4]: response to stress	15	15	554	792	11268	4.77	8.62	0.0	0.0	Crp Cryab Dnajb3 Hlxb9 Hspb3 Igll1 Il1rap Masp1 Mbl2 Msh3 Msh5 Prkag1 Sod3 Tlr5 Xpa
12	GO:0006810 [4]: transport	117	117	452	1736	10324	4.39	7.85	9.68	4.33	1200007D18Rik 1300013B24Rik 1810008K16Rik 2300004C15Rik 2610034M16Rik AI317395 Abcb10 Abcc2 Actr1a Anxa6 Aplp1 Aqp4 Aqp8 Arf1 Arf4l Atp1b4 Atp5g2 Atp6v0a1 Atp6v1b2 Atp6v1g1 Atp7b BC014805 BC026439 C730036D15Rik Cacna1e Cacna1s Cacna2d1 Cacnb3 Chrna1 Chrng Cic Clca4 Cp Cpt1b Csng Cubn Dp1 Epb4.2 Fabp1 Fkbp1a Fthl17 Fxc1 Fxyd4 Gabrd Gabrq Gabrr2 Gc Gif Gltp Glyat Gria1 Grik1 Grin3b Hao3 Hbb-y Hcn1 …
13	GO:0009611 [5]: response to wounding	2	2	567	330	11730	4.35	7.85	0.0	0.0	Il1rap Tlr5
14	GO:0051234 [4]: establishment of localization	117	117	452	1739	10321	4.32	7.85	9.61	4.33	1200007D18Rik 1300013B24Rik 1810008K16Rik 2300004C15Rik 2610034M16Rik AI317395 Abcb10 Abcc2 Actr1a Anxa6 Aplp1 Aqp4 Aqp8 Arf1 Arf4l Atp1b4 Atp5g2 Atp6v0a1 Atp6v1b2 Atp6v1g1 Atp7b BC014805 BC026439 C730036D15Rik Cacna1e Cacna1s Cacna2d1 Cacnb3 Chrna1 Chrng Cic Clca4 Cp Cpt1b Csng Cubn Dp1 Epb4.2 Fabp1 Fkbp1a Fthl17 Fxc1 Fxyd4 Gabrd Gabrq Gabrr2 Gc Gif Gltp Glyat Gria1 Grik1 Grin3b Hao3 Hbb-y Hcn1 …
15	GO:0009613 [5]: response to pest, pathogen or parasite	7	7	562	509	11551	3.96	7.47	0.0	0.0	Crp Hlxb9 Igll1 Il1rap Masp1 Mbl2 Tlr5
16	GO:0051179 [3]: localization	117	117	452	1756	10304	3.94	7.47	9.22	4.16	1200007D18Rik 1300013B24Rik 1810008K16Rik 2300004C15Rik 2610034M16Rik AI317395 Abcb10 Abcc2 Actr1a Anxa6 Aplp1 Aqp4 Aqp8 Arf1 Arf4l Atp1b4 Atp5g2 Atp6v0a1 Atp6v1b2 Atp6v1g1 Atp7b BC014805 BC026439 C730036D15Rik Cacna1e Cacna1s Cacna2d1 Cacnb3 Chrna1 Chrng Cic Clca4 Cp Cpt1b Csng Cubn Dp1 Epb4.2 Fabp1 Fkbp1a Fthl17 Fxc1 Fxyd4 Gabrd Gabrq Gabrr2 Gc Gif Gltp Glyat Gria1 Grik1 Grin3b Hao3 Hbb-y Hcn1 …
17	GO:0043207 [5]: response to external biotic stimulus	9	9	560	543	11517	2.9	6.38	0.0	0.0	Crp Defb7 Hlxb9 Igll1 Il1rap Masp1 Mbl2 Tlr5 Wfdc12
18	GO:0007186 [6]: G-protein coupled receptor protein signaling pathway	59	59	510	1828	10232	1.96	5.24	0.0	0.0	Adcyap1 Admr Casr Ccr9 Csprs Ebi2 Edg4 F2rl2 Fpr-rs3 Fshr Gabrd Gabrq Gabrr2 Gnat1 Gng4 Gnrhr Gpr24 Gpr33 Gpr88 Grpr Htr1a Htr1f Lhcgr Mrgpra2 Mrgpra4 Npy Npy2r Npy5r Npy6r Nsg1 Olfr1507 Olfr154 Olfr64 Olfr65 Olfr68 Olfr69 Olfr78 Opn1mw Oprm1 Prok2 Sphk2 Tas2r105 Trar1 Trhr V1ra1 V1ra2 V1ra4 V1rb2 V1rb7 V1rb8 V1rc2 V1rc5 V1rc6 V1rd1 V1rd2 V1rd3 V1rd4 V1rd7 Xcr1
19	GO:0009607 [4]: response to biotic stimulus	26	26	543	968	11092	1.39	4.64	0.0	0.0	Ccr9 Crp Defb7 H2-D1 Hlxb9 Hspb3 Ifi203 Ifit1 Igll1 Il1f8 Il1rap Il27ra Klra5 Klra7 Masp1 Mbl2 Ms4a1 Ndrg1 Oas1a Oas2 Slamf1 Tap1 Tlr5 Tnfrsf17 Wfdc12 Xpa
20	GO:0006694 [7]: steroid biosynthesis	9	9	560	45	12015	1.31	4.6	7.38	2.5	2810410C14Rik Akr1c21 Akr1d1 Hsd17b2 Hsd17b3 Hsd3b1 Hsd3b2 Lss Pbx1
21	GO:0030001 [7]: metal ion transport	26	26	543	272	11788	1.22	4.46	6.93	2.41	Anxa6 Atp1b4 Atp7b Cacna1e Cacna1s Cacnb3 Cp Fthl17 Gif Gria1 Grik1 Hcn1 Hcn2 Kcnd2 Kcne1 Kcnmb2 Plcz1 Ryr2 Scn3b Slc17a1 Slc38a3 Slc5a2 Slc5a3 Slc5a9 Trpc4 Trpc5
22	GO:0008202 [6]: steroid metabolism	13	13	556	92	11968	1.12	4.35	7.07	2.41	2810410C14Rik Akr1c21 Akr1d1 Baat Cyp7a1 Hsd17b2 Hsd17b3 Hsd3b1 Hsd3b2 Lss Pbx1 Soat2 Sult1b1
23	GO:0007389 [3]: pattern specification	15	15	554	119	11941	0.99	4.28	6.88	2.41	Axin2 Cdx1 Dll3 Foxh1 Hes7 Hoxa3 Hoxa4 Hoxb5 Hoxd11 Lfng Lhx2 Notch2 Pitx2 Sim2 Tdgf1
24	GO:0006968 [4]: cellular defense response	1	1	568	203	11857	0.9	4.16	0.0	0.0	Il1rap
25	GO:0044237 [4]: cellular metabolism	269	269	300	4997	7063	0.85	4.1	5.68	1.87	0610009D07Rik 1300013B24Rik 1700013N18Rik 1810044O22Rik 2300004C15Rik 2810410C14Rik 4930430A15Rik 4930453N24Rik 5730427N09Rik AI317395 AI481750 AJ430384 Acadl Adam2 Adam24 Aes Ak1 Akr1c21 Akr1d1 Alg12 Alpk3 Amacr Anpep Apobec2 Asb12 Asb15 Asb5 Atp5g2 Atp6v1b2 Atp6v1g1 B3gnt5 BC031407 Baat Baz2a Bphl C1qtnf1 C330003B14Rik Cach Capn1 Car10 Car9 Casp14 Cbx2 Cct3 Cdc37 Cdx1 Cdx4 Cebpd Cic Ckmt2 Cox5b…
26	GO:0008152 [3]: metabolism	284	284	285	5318	6742	0.78	4.04	5.6	1.87	0610009D07Rik 1300012D20Rik 1300013B24Rik 1700013N18Rik 1810044O22Rik 2300004C15Rik 2810410C14Rik 4930430A15Rik 4930453N24Rik 5730427N09Rik AI317395 AI481750 AI788959 AJ430384 AV071179 Acadl Adam2 Adam24 Aes Ak1 Akr1c21 Akr1d1 Alg12 Alpk3 Amacr Amy2 Anpep Apobec2 Asb12 Asb15 Asb5 Atp5g2 Atp6v1b2 Atp6v1g1 Atp7b B3gnt5 BC031407 Baat Baz2a Bphl C1qtnf1 C330003B14Rik Cach Capn1 Car10 Car9 Casp14 Cbx2…
27	GO:0006952 [5]: defense response	24	24	545	884	11176	0.73	3.99	0.0	0.0	Ccr9 Crp Defb7 H2-D1 Hlxb9 Ifi203 Ifit1 Igll1 Il1f8 Il1rap Il27ra Klra5 Klra7 Masp1 Mbl2 Ms4a1 Ndrg1 Oas1a Oas2 Slamf1 Tap1 Tlr5 Tnfrsf17 Wfdc12
28	GO:0006812 [6]: cation transport	30	30	539	347	11713	0.7	3.95	6.31	2.13	Anxa6 Atp1b4 Atp5g2 Atp6v0a1 Atp6v1b2 Atp6v1g1 Atp7b Cacna1e Cacna1s Cacnb3 Cp Fthl17 Gif Gria1 Grik1 Hcn1 Hcn2 Kcnd2 Kcne1 Kcnmb2 Plcz1 Ryr2 Scn3b Slc17a1 Slc38a3 Slc5a2 Slc5a3 Slc5a9 Trpc4 Trpc5
29	GO:0005977 [8]: glycogen metabolism	6	6	563	23	12037	0.3	3.52	6.44	2.17	G6pc Gys2 Phka2 Phkg1 Ppp1r3a Pygm
30	GO:0006073 [7]: glucan metabolism	6	6	563	23	12037	0.3	3.52	6.44	2.17	G6pc Gys2 Phka2 Phkg1 Ppp1r3a Pygm
31	GO:0006091 [5]: generation of precursor metabolites and energy	32	32	537	398	11662	0.07	3.32	5.6	1.87	1300013B24Rik 1810044O22Rik 2810410C14Rik Acadl Atp5g2 Atp6v1b2 Cox5b Cox7c Cox8a Cox8b Cyp2b9 Cyp2c37 Cyp2c38 Cyp2j5 Cyp3a11 Cyp3a16 Cyp3a25 Cyp3a41 Cyp4a14 Cyp7a1 Fmo2 G6pc Gys2 Hao3 Ndufb9 Pgam2 Phka2 Phkg1 Polr3h Ppp1r3a Pygm Txnl1
32	GO:0045947 [9]: negative regulation of translational initiation	2	2	567	0	12060	-0.09	0.0	6.2	2.1	Eif4ebp1 Eif4ebp2
33	GO:0009987 [2]: cellular process	496	496	73	10043	2017	-0.14	0.0	4.93	1.63	0610009D07Rik 1200007D18Rik 1300013B24Rik 1700013N18Rik 1810008K16Rik 1810044O22Rik 2300004C15Rik 2610034M16Rik 2810410C14Rik 4930430A15Rik 4930453N24Rik 4930544G11Rik 5730427N09Rik AI317395 AI481750 AJ430384 Abcb10 Abcc2 Acadl Actr1a Adam2 Adam24 Adcyap1 Admr Aes Ak1 Akr1c21 Akr1d1 Alg12 Alpk3 Amacr Ambn Ank1 Anpep Anxa2 Anxa6 Api5 Aplp1 Apobec2 Aqp4 Aqp8 Arf1 Arf4l Arhgef1 Asb12 Asb15 Asb5 Astn…
34	GO:0006112 [7]: energy reserve metabolism	6	6	563	26	12034	-0.2	0.0	5.91	1.88	G6pc Gys2 Phka2 Phkg1 Ppp1r3a Pygm
35	GO:0000004 [2]: biological_process unknown	30	30	539	981	11079	-0.33	0.0	0.0	0.0	1700020D05Rik AL033314 Abpb Ankrd24 Arrdc1 Bcas2 Bcl9l Caln1 Ceacam14 Cmya5 Cyp2c44 Dgcr6 Fev Fntb Gbl Hig1 Lrrc6 Med28 Msi2h Olfm3 Plekhj1 Prnpip1 Resp18 Rsad2 Rsn Tktl1 Tpbpa Trdn Zbed3 Zfp385
36	GO:0044264 [6]: cellular polysaccharide metabolism	6	6	563	27	12033	-0.36	0.0	5.75	1.87	G6pc Gys2 Phka2 Phkg1 Ppp1r3a Pygm
37	GO:0016265 [3]: death	8	8	561	397	11663	-0.47	0.0	0.0	0.0	Api5 Aplp1 Bak1 Casp14 Cd5l Jmy Tpt1 Txnl1
38	GO:0035239 [4]: tube morphogenesis	6	6	563	28	12032	-0.51	0.0	5.59	1.87	Ltap Pbx1 Pgf Pitx2 Timeless Zic5
39	GO:0006955 [4]: immune response	19	19	550	693	11367	-0.51	0.0	0.0	0.0	Crp H2-D1 Hlxb9 Ifi203 Ifit1 Igll1 Il1f8 Il1rap Il27ra Masp1 Mbl2 Ms4a1 Ndrg1 Oas1a Oas2 Slamf1 Tap1 Tlr5 Tnfrsf17
40	GO:0007165 [4]: signal transduction	116	116	453	2944	9116	-0.65	0.0	0.01	0.0	4930544G11Rik Adam24 Adcyap1 Admr Aes Ank1 Arf1 Arf4l Arhgef1 Asb15 Asb5 Axin2 Bmp8b Casr Ccr9 Clnk Csnk2a1 Csprs Dab1 Dcx Ddr1 Dkk1 Ebi2 Edg4 Eif4ebp1 Eif4ebp2 Epha5 Epha6 F2rl2 Fpr-rs3 Fshr Gabrd Gabrq Gabrr2 Gnat1 Gng4 Gnrhr Gpr24 Gpr33 Gpr88 Grpr Gucy2e Hes7 Htr1a Htr1f Il12rb2 Il1rap Il2rb Itga5 Itgax Kras Ksr Ldb3 Lhcgr Ltk Mrgpra2 Mrgpra4 Ms4a1 Ms4a2 Npy Npy2r Npy5r Npy6r Nsg1 Olfr1507 Olf…
41	GO:0005976 [5]: polysaccharide metabolism	6	6	563	29	12031	-0.65	0.0	5.44	1.77	G6pc Gys2 Phka2 Phkg1 Ppp1r3a Pygm
42	GO:0008219 [4]: cell death	8	8	561	390	11670	-0.65	0.0	0.0	0.0	Api5 Aplp1 Bak1 Casp14 Cd5l Jmy Tpt1 Txnl1
43	GO:0015674 [7]: di-, tri-valent inorganic cation transport	12	12	557	103	11957	-0.68	0.0	5.18	1.69	Anxa6 Atp7b Cacna1e Cacna1s Cacnb3 Cp Fthl17 Gif Plcz1 Ryr2 Trpc4 Trpc5
44	GO:0035295 [3]: tube development	8	8	561	54	12006	-0.93	0.0	5.05	1.69	Foxh1 Ltap Pbx1 Pgf Pitx2 Sim2 Timeless Zic5
45	GO:0044249 [5]: cellular biosynthesis	50	50	519	760	11300	-0.96	0.0	4.26	1.4	5730427N09Rik Akr1d1 Alg12 Atp5g2 Atp6v1b2 Atp6v1g1 B3gnt5 Cic Cpox Cubn Dazl Ddost Eif3s3 Eif4e2 Eif4ebp1 Eif4ebp2 G6pc Gad2 Gria1 Gtpbp2 Gucy2c Gucy2e Gys2 Hsd3b1 Hsd3b2 Il1rap Mrp63 Mrpl15 Mrpl17 Mrpl51 Otc Pbx1 Phkg1 Pigq Popdc3 Prkag1 Rpl11 Rpl35 Rpl36a Rps17 Rps24 Rps27 Rps6 Scd1 Slc5a9 Soat2 Spp2 Trpc4 Trpc5 Uba52
46	GO:0030198 [4]: extracellular matrix organization and biogenesis	6	6	563	32	12028	-1.05	0.0	5.02	1.69	Ambn Anxa2 Aplp1 Col19a1 Col5a3 Matn1
47	GO:0043062 [3]: extracellular structure organization and biogenesis	6	6	563	32	12028	-1.05	0.0	5.02	1.69	Ambn Anxa2 Aplp1 Col19a1 Col5a3 Matn1
48	GO:0001763 [5]: branching morphogenesis	4	4	565	13	12047	-1.07	0.0	5.1	1.69	Pbx1 Pgf Pitx2 Timeless
49	GO:0009059 [5]: macromolecule biosynthesis	35	35	534	494	11566	-1.14	0.0	4.23	1.4	5730427N09Rik Alg12 B3gnt5 Cic Cubn Dazl Ddost Eif3s3 Eif4e2 Eif4ebp1 Eif4ebp2 G6pc Gria1 Gtpbp2 Gys2 Il1rap Mrp63 Mrpl15 Mrpl17 Mrpl51 Phkg1 Pigq Popdc3 Rpl11 Rpl35 Rpl36a Rps17 Rps24 Rps27 Rps6 Soat2 Spp2 Trpc4 Trpc5 Uba52
50	GO:0016478 [8]: negative regulation of translation	2	2	567	1	12059	-1.15	0.0	5.13	1.69	Eif4ebp1 Eif4ebp2
51	GO:0000002 [7]: mitochondrial genome maintenance	2	2	567	1	12059	-1.15	0.0	5.13	1.69	Mrpl15 Mrpl17
52	GO:0007212 [7]: dopamine receptor signaling pathway	3	3	566	6	12054	-1.15	0.0	5.08	1.69	Nsg1 Oprm1 Trar1
53	GO:0006118 [6]: electron transport	22	22	547	270	11790	-1.21	0.0	4.36	1.4	1300013B24Rik 1810044O22Rik 2810410C14Rik Acadl Cox5b Cox7c Cox8a Cox8b Cyp2b9 Cyp2c37 Cyp2c38 Cyp2j5 Cyp3a11 Cyp3a16 Cyp3a25 Cyp3a41 Cyp4a14 Cyp7a1 Fmo2 Hao3 Ndufb9 Txnl1
54	GO:0007166 [5]: cell surface receptor linked signal transduction	86	86	483	2216	9844	-1.23	0.0	0.02	0.0	Adam24 Adcyap1 Admr Aes Axin2 Bmp8b Casr Ccr9 Clnk Csnk2a1 Csprs Ddr1 Dkk1 Ebi2 Edg4 Eif4ebp1 Eif4ebp2 Epha5 Epha6 F2rl2 Fpr-rs3 Fshr Gabrd Gabrq Gabrr2 Gnat1 Gng4 Gnrhr Gpr24 Gpr33 Gpr88 Grpr Hes7 Htr1a Htr1f Il12rb2 Il1rap Il2rb Itga5 Itgax Lhcgr Ltk Mrgpra2 Mrgpra4 Ms4a2 Npy Npy2r Npy5r Npy6r Nsg1 Olfr1507 Olfr154 Olfr64 Olfr65 Olfr68 Olfr69 Olfr78 Opn1mw Oprm1 Pitx2 Prok2 Sfrp4 Sostdc1 Sphk2 …
55	GO:0006412 [6]: protein biosynthesis	32	32	537	444	11616	-1.23	0.0	4.17	1.39	5730427N09Rik Alg12 B3gnt5 Cic Cubn Dazl Ddost Eif3s3 Eif4e2 Eif4ebp1 Eif4ebp2 Gria1 Gtpbp2 Il1rap Mrp63 Mrpl15 Mrpl17 Mrpl51 Pigq Popdc3 Rpl11 Rpl35 Rpl36a Rps17 Rps24 Rps27 Rps6 Soat2 Spp2 Trpc4 Trpc5 Uba52
56	GO:0009058 [4]: biosynthesis	51	51	518	795	11265	-1.25	0.0	3.92	1.29	5730427N09Rik Akr1d1 Alg12 Atp5g2 Atp6v1b2 Atp6v1g1 B3gnt5 Cic Cpox Cubn Dazl Ddost Eif3s3 Eif4e2 Eif4ebp1 Eif4ebp2 G6pc Gad2 Gria1 Gtpbp2 Gucy2c Gucy2e Gys2 Hsd3b1 Hsd3b2 Il1rap Mrp63 Mrpl15 Mrpl17 Mrpl51 Otc Pbx1 Phkg1 Pigq Popdc3 Prkag1 Rpl11 Rpl35 Rpl36a Rps17 Rps24 Rps27 Rps6 Scd1 Slc5a9 Soat2 Spp2 Tat Trpc4 Trpc5 Uba52
57	GO:0015672 [7]: monovalent inorganic cation transport	18	18	551	206	11854	-1.27	0.0	4.37	1.4	Atp1b4 Atp5g2 Atp6v0a1 Atp6v1b2 Atp6v1g1 Gria1 Grik1 Hcn1 Hcn2 Kcnd2 Kcne1 Kcnmb2 Scn3b Slc17a1 Slc38a3 Slc5a2 Slc5a3 Slc5a9
58	GO:0006814 [8]: sodium ion transport	9	9	560	71	11989	-1.28	0.0	4.64	1.4	Atp1b4 Hcn1 Hcn2 Scn3b Slc17a1 Slc38a3 Slc5a2 Slc5a3 Slc5a9
59	GO:0007154 [3]: cell communication	143	143	426	3466	8594	-1.29	0.0	0.03	0.0	4930544G11Rik Adam2 Adam24 Adcyap1 Admr Aes Ank1 Aplp1 Arf1 Arf4l Arhgef1 Asb15 Asb5 Astn1 Axin2 Bmp8b Casr Ccr9 Cdh8 Chrna1 Chrng Clnk Col4a3 Col5a3 Col9a3 Csnk2a1 Csprs Dab1 Dcx Ddr1 Dkk1 Ebi2 Edg4 Eif4ebp1 Eif4ebp2 Epha5 Epha6 F2rl2 Fpr-rs3 Fshr Gabrd Gabrq Gabrr2 Gad2 Gnat1 Gng4 Gnrhr Gpr24 Gpr33 Gpr88 Gria1 Grik1 Grin3b Grpr Gucy2e Hapln1 Hes7 Hoxd11 Htr1a Htr1f Il12rb2 Il1rap Il2rb Itga5 It…
60	GO:0007268 [6]: synaptic transmission	13	13	556	129	11931	-1.33	0.0	4.44	1.4	Chrna1 Chrng Gabrd Gabrq Gabrr2 Gad2 Gria1 Grik1 Grin3b Npy5r Slc17a6 Slc5a9 Syt4
61	GO:0044238 [4]: primary metabolism	248	248	321	4808	7252	-1.38	0.0	3.15	1.12	0610009D07Rik 1700013N18Rik 2300004C15Rik 2810410C14Rik 4930430A15Rik 4930453N24Rik 5730427N09Rik AI317395 AI481750 AJ430384 AV071179 Acadl Adam2 Adam24 Aes Ak1 Akr1c21 Akr1d1 Alg12 Alpk3 Amacr Amy2 Anpep Apobec2 Asb12 Asb15 Asb5 Atp5g2 Atp6v1b2 Atp6v1g1 B3gnt5 BC031407 Baat Baz2a C1qtnf1 C330003B14Rik Cach Capn1 Casp14 Cbx2 Cct3 Cdc37 Cdx1 Cdx4 Cebpd Cic Ckmt2 Cpa5 Cpb1 Cpt1b Creb3l3 Crsp6 Crx C…
62	GO:0019222 [4]: regulation of metabolism	92	92	477	1603	10457	-1.4	0.0	3.48	1.12	4930430A15Rik AI481750 Aes Asb12 Asb15 Asb5 BC031407 Baz2a C330003B14Rik Cbx2 Cdx1 Cdx4 Cebpd Cic Creb3l3 Crsp6 Crx D1Ertd161e Dach1 Dazl Dlx4 Dlx5 Eif3s3 Eif4e2 Eif4ebp1 Eif4ebp2 Elf5 Fank1 Foxc1 Foxd3 Foxd4 Foxh1 Foxm1 Hdgfrp2 Hes7 Hlxb9 Hmx3 Hnf4g Hoxa3 Hoxa4 Hoxb5 Hoxd11 Jmy Khdrbs1 Lhx2 Lhx5 Lhx6 Maf1 Maz Mcm3 Myf6 Myt1l Neurod6 Nfat5 Nhlh1 Nkx1-2 Nkx3-1 Notch2 Pbx1 Pbx2 Pbx4 Pdlim1 Phf19 Ph…
63	GO:0012501 [5]: programmed cell death	8	8	561	360	11700	-1.43	0.0	0.01	0.0	Api5 Aplp1 Bak1 Casp14 Cd5l Jmy Tpt1 Txnl1
64	GO:0045449 [6]: regulation of transcription	85	85	484	1470	10590	-1.47	0.0	3.44	1.12	4930430A15Rik AI481750 Aes Asb12 Asb15 Asb5 BC031407 Baz2a C330003B14Rik Cbx2 Cdx1 Cdx4 Cebpd Cic Creb3l3 Crsp6 Crx D1Ertd161e Dach1 Dlx4 Dlx5 Elf5 Fank1 Foxc1 Foxd3 Foxd4 Foxh1 Foxm1 Hdgfrp2 Hes7 Hlxb9 Hmx3 Hnf4g Hoxa3 Hoxa4 Hoxb5 Hoxd11 Jmy Khdrbs1 Lhx2 Lhx5 Lhx6 Maf1 Maz Mcm3 Myf6 Myt1l Neurod6 Nfat5 Nhlh1 Nkx1-2 Nkx3-1 Notch2 Pbx1 Pbx2 Pbx4 Pdlim1 Phf19 Phf2 Pitx2 Rab2 Rarg Rnf110 Rps10 Sfrp4…
65	GO:0015837 [5]: amine transport	6	6	563	36	12024	-1.5	0.0	4.53	1.4	Nat3 Slc12a9 Slc14a2 Slc32a1 Slc38a3 Slc7a12
66	GO:0019219 [5]: regulation of nucleobase, nucleoside, nucleotide and nucleic acid metabolism	85	85	484	1477	10583	-1.55	0.0	3.34	1.12	4930430A15Rik AI481750 Aes Asb12 Asb15 Asb5 BC031407 Baz2a C330003B14Rik Cbx2 Cdx1 Cdx4 Cebpd Cic Creb3l3 Crsp6 Crx D1Ertd161e Dach1 Dlx4 Dlx5 Elf5 Fank1 Foxc1 Foxd3 Foxd4 Foxh1 Foxm1 Hdgfrp2 Hes7 Hlxb9 Hmx3 Hnf4g Hoxa3 Hoxa4 Hoxb5 Hoxd11 Jmy Khdrbs1 Lhx2 Lhx5 Lhx6 Maf1 Maz Mcm3 Myf6 Myt1l Neurod6 Nfat5 Nhlh1 Nkx1-2 Nkx3-1 Notch2 Pbx1 Pbx2 Pbx4 Pdlim1 Phf19 Phf2 Pitx2 Rab2 Rarg Rnf110 Rps10 Sfrp4…
67	GO:0006915 [6]: apoptosis	8	8	561	354	11706	-1.58	0.0	0.01	0.0	Api5 Aplp1 Bak1 Casp14 Cd5l Jmy Tpt1 Txnl1
68	GO:0019935 [7]: cyclic-nucleotide-mediated signaling	6	6	563	37	12023	-1.62	0.0	4.42	1.4	Adcyap1 Eif4ebp2 Gnat1 Oprm1 Pclo Trar1
69	GO:0006355 [7]: regulation of transcription, DNA-dependent	83	83	486	1445	10615	-1.63	0.0	3.25	1.12	4930430A15Rik AI481750 Aes Asb12 Asb15 Asb5 BC031407 Baz2a C330003B14Rik Cbx2 Cdx1 Cdx4 Cebpd Cic Creb3l3 Crsp6 Crx D1Ertd161e Dach1 Dlx4 Dlx5 Elf5 Fank1 Foxc1 Foxd3 Foxd4 Foxh1 Foxm1 Hdgfrp2 Hes7 Hlxb9 Hmx3 Hnf4g Hoxa3 Hoxa4 Hoxb5 Hoxd11 Jmy Lhx2 Lhx5 Lhx6 Maf1 Maz Mcm3 Myf6 Myt1l Neurod6 Nfat5 Nhlh1 Nkx1-2 Nkx3-1 Notch2 Pbx1 Pbx2 Pbx4 Phf19 Phf2 Pitx2 Rab2 Rarg Rnf110 Rps10 Sfrp4 Sim1 Sim2 Smar…
70	GO:0050881 [5]: musculoskeletal movement	8	8	561	63	11997	-1.67	0.0	4.26	1.4	Gabrr2 Gnat1 Gucy2e Mip Opn1mw Pde6a Pde6c Rp1h
71	GO:0050885 [6]: regulation of balance	8	8	561	63	11997	-1.67	0.0	4.26	1.4	Gabrr2 Gnat1 Gucy2e Mip Opn1mw Pde6a Pde6c Rp1h
72	GO:0050953 [6]: sensory perception of light	8	8	561	63	11997	-1.67	0.0	4.26	1.4	Gabrr2 Gnat1 Gucy2e Mip Opn1mw Pde6a Pde6c Rp1h
73	GO:0050957 [6]: equilibrioception	8	8	561	63	11997	-1.67	0.0	4.26	1.4	Gabrr2 Gnat1 Gucy2e Mip Opn1mw Pde6a Pde6c Rp1h
74	GO:0007601 [7]: visual perception	8	8	561	63	11997	-1.67	0.0	4.26	1.4	Gabrr2 Gnat1 Gucy2e Mip Opn1mw Pde6a Pde6c Rp1h
75	GO:0008610 [6]: lipid biosynthesis	14	14	555	153	11907	-1.72	0.0	3.98	1.33	2810410C14Rik Akr1c21 Akr1d1 B3gnt5 Hsd17b2 Hsd17b3 Hsd3b1 Hsd3b2 Lss Pbx1 Pigq Prkag1 Ptdss1 Scd1
76	GO:0006820 [6]: anion transport	12	12	557	122	11938	-1.73	0.0	4.03	1.33	Clca4 Gabrd Gabrq Gabrr2 Mbl2 Slc17a1 Slc22a6 Slc22a7 Slc26a3 Slc34a2 Slc4a1 Slco1a1
77	GO:0051276 [6]: chromosome organization and biogenesis	4	4	565	235	11825	-1.73	0.0	0.0	0.0	Baz2a Cbx2 Hist1h4f Smarcd2
78	GO:0005978 [8]: glycogen biosynthesis	3	3	566	8	12052	-1.74	0.0	4.47	1.4	G6pc Gys2 Phkg1
79	GO:0009250 [7]: glucan biosynthesis	3	3	566	8	12052	-1.74	0.0	4.47	1.4	G6pc Gys2 Phkg1
80	GO:0050879 [4]: organismal movement	8	8	561	64	11996	-1.75	0.0	4.18	1.39	Gabrr2 Gnat1 Gucy2e Mip Opn1mw Pde6a Pde6c Rp1h
81	GO:0007191 [8]: dopamine receptor, adenylate cyclase activating pathway	2	2	567	2	12058	-1.8	0.0	4.47	1.4	Oprm1 Trar1
82	GO:0042221 [6]: response to chemical substance	4	4	565	232	11828	-1.82	0.0	0.01	0.0	Ccr9 Cklf Cklfsf2a Gucy2c
83	GO:0006350 [6]: transcription	86	86	483	1525	10535	-1.84	0.0	2.98	1.07	4930430A15Rik AI481750 Aes Asb12 Asb15 Asb5 BC031407 Baz2a C330003B14Rik Cbx2 Cdx1 Cdx4 Cebpd Cic Creb3l3 Crsp6 Crx D1Ertd161e Dach1 Dlx4 Dlx5 Elf5 Fank1 Foxc1 Foxd3 Foxd4 Foxh1 Foxm1 Hdgfrp2 Hes7 Hlxb9 Hmx3 Hnf4g Hoxa3 Hoxa4 Hoxb5 Hoxd11 Jmy Khdrbs1 Lhx2 Lhx5 Lhx6 Maf1 Maz Mcm3 Myf6 Myt1l Neurod6 Nfat5 Nhlh1 Nkx1-2 Nkx3-1 Notch2 Pbx1 Pbx2 Pbx4 Pdlim1 Phf19 Phf2 Pitx2 Polr3h Rab2 Rarg Rnf110 Rps1…
84	GO:0007001 [7]: chromosome organization and biogenesis (sensu Eukaryota)	4	4	565	230	11830	-1.88	0.0	0.01	0.0	Baz2a Cbx2 Hist1h4f Smarcd2
85	GO:0006351 [7]: transcription, DNA-dependent	83	83	486	1472	10588	-1.92	0.0	2.91	1.03	4930430A15Rik AI481750 Aes Asb12 Asb15 Asb5 BC031407 Baz2a C330003B14Rik Cbx2 Cdx1 Cdx4 Cebpd Cic Creb3l3 Crsp6 Crx D1Ertd161e Dach1 Dlx4 Dlx5 Elf5 Fank1 Foxc1 Foxd3 Foxd4 Foxh1 Foxm1 Hdgfrp2 Hes7 Hlxb9 Hmx3 Hnf4g Hoxa3 Hoxa4 Hoxb5 Hoxd11 Jmy Lhx2 Lhx5 Lhx6 Maf1 Maz Mcm3 Myf6 Myt1l Neurod6 Nfat5 Nhlh1 Nkx1-2 Nkx3-1 Notch2 Pbx1 Pbx2 Pbx4 Phf19 Phf2 Pitx2 Rab2 Rarg Rnf110 Rps10 Sfrp4 Sim1 Sim2 Smar…
86	GO:0042044 [5]: fluid transport	3	3	566	9	12051	-1.98	0.0	4.22	1.4	Aqp4 Aqp8 Mip
87	GO:0006833 [6]: water transport	3	3	566	9	12051	-1.98	0.0	4.22	1.4	Aqp4 Aqp8 Mip
88	GO:0019226 [5]: transmission of nerve impulse	13	13	556	144	11916	-2.01	0.0	3.68	1.12	Chrna1 Chrng Gabrd Gabrq Gabrr2 Gad2 Gria1 Grik1 Grin3b Npy5r Slc17a6 Slc5a9 Syt4
89	GO:0006816 [8]: calcium ion transport	8	8	561	70	11990	-2.14	0.0	3.74	1.14	Anxa6 Cacna1e Cacna1s Cacnb3 Plcz1 Ryr2 Trpc4 Trpc5
90	GO:0017148 [7]: negative regulation of protein biosynthesis	3	3	566	10	12050	-2.19	0.0	3.99	1.33	Eif4ebp1 Eif4ebp2 Spp2
91	GO:0006446 [8]: regulation of translational initiation	3	3	566	10	12050	-2.19	0.0	3.99	1.33	Eif3s3 Eif4ebp1 Eif4ebp2
92	GO:0018196 [9]: peptidyl-asparagine modification	2	2	567	3	12057	-2.26	0.0	3.99	1.33	Alg12 Ddost
93	GO:0018211 [9]: peptidyl-tryptophan modification	2	2	567	3	12057	-2.26	0.0	3.99	1.33	Alg12 Ddost
94	GO:0007386 [4]: compartment specification	2	2	567	3	12057	-2.26	0.0	3.99	1.33	Dll3 Lfng
95	GO:0006954 [5]: inflammatory response	1	1	568	122	11938	-2.37	0.0	0.0	0.0	Tlr5
96	GO:0007243 [6]: protein kinase cascade	1	1	568	122	11938	-2.37	0.0	0.0	0.0	Tdgf1
97	GO:0050791 [3]: regulation of physiological process	104	104	465	1956	10104	-2.37	0.0	2.22	0.71	4930430A15Rik AI481750 Aes Anxa2 Anxa6 Api5 Asb12 Asb15 Asb5 BC031407 Bak1 Baz2a C330003B14Rik Casp14 Cbx2 Cdx1 Cdx4 Cebpd Cic Creb3l3 Crsp6 Crx D1Ertd161e Dach1 Dazl Dlx4 Dlx5 Eif3s3 Eif4e2 Eif4ebp1 Eif4ebp2 Elf5 Fank1 Foxc1 Foxd3 Foxd4 Foxh1 Foxm1 Grpr Hdgfrp2 Hes7 Hlxb9 Hmx3 Hnf4g Hoxa3 Hoxa4 Hoxb5 Hoxd11 Jmy Khdrbs1 Lhx2 Lhx5 Lhx6 Maf1 Maz Mcm3 Myf6 Myt1l Neurod6 Nfat5 Nhlh1 Nkx1-2 Nkx3-1 Not…
98	GO:0007005 [6]: mitochondrion organization and biogenesis	3	3	566	11	12049	-2.39	0.0	3.78	1.17	Fxc1 Mrpl15 Mrpl17
99	GO:0006996 [5]: organelle organization and biogenesis	25	25	544	722	11338	-2.46	0.0	0.04	0.0	Baz2a Cbx2 Clasp2 Crb3 Fhl3 Fxc1 Hist1h4f Kif1c Krt1-12 Krt1-17 Mrpl15 Mrpl17 Myh6 Nusap1 Pclo Rpl36a Rps24 Rps6 Sgcg Smarcd2 Stmn1 Tbca Tmsb10 Tuba4 Vps29
100	GO:0019933 [8]: cAMP-mediated signaling	5	5	564	34	12026	-2.49	0.0	3.52	1.12	Adcyap1 Eif4ebp2 Oprm1 Pclo Trar1
101	GO:0050794 [3]: regulation of cellular process	18	18	551	556	11504	-2.51	0.0	0.04	0.0	Api5 Axin2 Bak1 Casp14 Dab1 Dkk1 Grpr Igfbp5 Jmy Khdrbs1 Pclo Pitx2 Slfn3 Socs7 Sostdc1 Tdgf1 Tgfbr2 Tpt1
102	GO:0016043 [4]: cell organization and biogenesis	31	31	538	852	11208	-2.54	0.0	0.06	0.0	Baz2a Cbx2 Clasp2 Crb3 Epb4.2 Fhl3 Fmn2 Fxc1 Gabrr2 Hist1h4f Igfbp5 Itga5 Kif1c Krt1-12 Krt1-17 Mrpl15 Mrpl17 Myh6 Nusap1 Pclo Rpl36a Rps24 Rps6 Sgcg Smarcd2 Socs7 Stmn1 Tbca Tmsb10 Tuba4 Vps29
103	GO:0007517 [5]: muscle development	11	11	558	125	11935	-2.54	0.0	3.14	1.12	Capn1 Col19a1 Cryab Fhl3 Ky Myf6 Myh6 Mylc2pl Phkg1 Tnni2 Tpm2
104	GO:0043284 [5]: biopolymer biosynthesis	3	3	566	12	12048	-2.56	0.0	3.59	1.12	G6pc Gys2 Phkg1
105	GO:0000271 [6]: polysaccharide biosynthesis	3	3	566	12	12048	-2.56	0.0	3.59	1.12	G6pc Gys2 Phkg1
106	GO:0006700 [7]: C21-steroid hormone biosynthesis	3	3	566	12	12048	-2.56	0.0	3.59	1.12	Hsd3b1 Hsd3b2 Pbx1
107	GO:0006259 [5]: DNA metabolism	12	12	557	409	11651	-2.57	0.0	0.03	0.0	Baz2a Cbx2 Hist1h4f Hmgn1 Mcm3 Msh3 Msh5 Ris2 Smarcd2 Top2a Top3b Xpa
108	GO:0050789 [2]: regulation of biological process	113	113	456	2178	9882	-2.58	0.0	1.89	0.62	4930430A15Rik AI481750 Adcyap1 Aes Anxa2 Anxa6 Api5 Asb12 Asb15 Asb5 Axin2 BC031407 Bak1 Baz2a C330003B14Rik Casp14 Cbx2 Cdx1 Cdx4 Cebpd Cic Creb3l3 Crsp6 Crx D1Ertd161e Dab1 Dach1 Dazl Dkk1 Dlx4 Dlx5 Eif3s3 Eif4e2 Eif4ebp1 Eif4ebp2 Elf5 Fank1 Foxc1 Foxd3 Foxd4 Foxh1 Foxm1 Grpr H2afy2 Hdgfrp2 Hes7 Hlxb9 Hmx3 Hnf4g Hoxa3 Hoxa4 Hoxb5 Hoxd11 Igfbp5 Jmy Khdrbs1 Lhx2 Lhx5 Lhx6 Maf1 Maz Mcm3 Mt3 Myf6 M…
109	GO:0006865 [6]: amino acid transport	5	5	564	35	12025	-2.59	0.0	3.42	1.12	Nat3 Slc12a9 Slc32a1 Slc38a3 Slc7a12
110	GO:0007267 [4]: cell-cell signaling	15	15	554	195	11865	-2.6	0.0	2.94	1.06	Chrna1 Chrng Gabrd Gabrq Gabrr2 Gad2 Gria1 Grik1 Grin3b Npy5r Pclo Slc17a6 Slc5a9 Syt4 Wnt5b
111	GO:0007275 [2]: development	83	83	486	1555	10505	-2.6	0.0	2.01	0.69	1700017G21Rik Adam24 Aes Alpk3 Ambn Anpep Anxa2 Aplp1 Axin2 Bmp8b Capn1 Cdx1 Cdx4 Col19a1 Cpox Crb3 Crx Cryab Cryga D1Pas1 Dab1 Dach1 Dazl Dcx Dkk1 Dll3 Dlx4 Dlx5 Epb4.2 Fhl3 Fmn2 Foxc1 Foxh1 Fscn3 Gabrr2 H2afy2 Hes7 Hmx3 Hoxa3 Hoxa4 Hoxb5 Hoxd11 Igfbp5 Kras Krt1-17 Ky Lfng Lhx2 Ltap Mt3 Mut Myf6 Myh6 Mylc2pl Nhlh1 Nkx1-2 Nkx3-1 Notch2 Ntn4 Pbx1 Pgf Phkg1 Pitx2 Plcz1 Ppp2ca Prkar1b Sfrp4 Sim1 Sim…
112	GO:0001658 [6]: ureteric bud branching	2	2	567	4	12056	-2.62	0.0	3.61	1.12	Pbx1 Pgf
113	GO:0009790 [3]: embryonic development	13	13	556	161	11899	-2.62	0.0	2.98	1.07	Axin2 Cryab Dkk1 Dlx5 Foxh1 Hes7 Hmx3 Ltap Pitx2 Sim2 Tdgf1 Top2a Zic5
114	GO:0051244 [4]: regulation of cellular physiological process	12	12	557	406	11654	-2.63	0.0	0.03	0.0	Api5 Bak1 Casp14 Grpr Jmy Khdrbs1 Pclo Pitx2 Slfn3 Tdgf1 Tgfbr2 Tpt1
115	GO:0044255 [5]: cellular lipid metabolism	22	22	547	325	11735	-2.64	0.0	2.7	0.89	2810410C14Rik Acadl Akr1c21 Akr1d1 Amacr B3gnt5 Baat Cach Cpt1b Cyp7a1 Hsd17b2 Hsd17b3 Hsd3b1 Hsd3b2 Lss Pbx1 Pigq Prkag1 Ptdss1 Scd1 Soat2 Sult1b1
116	GO:0043119 [4]: positive regulation of physiological process	7	7	562	282	11778	-2.64	0.0	0.02	0.0	Casp14 Crsp6 Foxh1 Jmy Nfat5 Rarg Tdgf1
117	GO:0016055 [6]: Wnt receptor signaling pathway	8	8	561	79	11981	-2.64	0.0	3.17	1.12	Aes Axin2 Csnk2a1 Dkk1 Pitx2 Sfrp4 Wnt16 Wnt5b
118	GO:0051242 [5]: positive regulation of cellular physiological process	3	3	566	175	11885	-2.65	0.0	0.01	0.0	Casp14 Jmy Tdgf1
119	GO:0006445 [7]: regulation of translation	5	5	564	36	12024	-2.66	0.0	3.33	1.12	Dazl Eif3s3 Eif4e2 Eif4ebp1 Eif4ebp2
120	GO:0006936 [3]: muscle contraction	6	6	563	50	12010	-2.69	0.0	3.24	1.12	Actn2 Anxa6 Myh6 Smpx Tnni2 Tpm2
121	GO:0006468 [8]: protein amino acid phosphorylation	14	14	555	450	11610	-2.69	0.0	0.04	0.0	Alpk3 Csnk2a1 Ddr1 Epha5 Epha6 Gucy2e Ksr Ltk Mylk2 Pctk1 Phkg1 Prkar1b Stk23 Tgfbr2
122	GO:0009890 [6]: negative regulation of biosynthesis	3	3	566	13	12047	-2.72	0.0	3.42	1.12	Eif4ebp1 Eif4ebp2 Spp2
123	GO:0007214 [7]: gamma-aminobutyric acid signaling pathway	3	3	566	14	12046	-2.88	0.0	3.25	1.12	Gabrd Gabrq Gabrr2
124	GO:0008207 [6]: C21-steroid hormone metabolism	3	3	566	14	12046	-2.88	0.0	3.25	1.12	Hsd3b1 Hsd3b2 Pbx1
125	GO:0018195 [9]: peptidyl-arginine modification	2	2	567	5	12055	-2.92	0.0	3.31	1.12	Alg12 Ddost
126	GO:0006298 [7]: mismatch repair	2	2	567	5	12055	-2.92	0.0	3.31	1.12	Msh3 Msh5
127	GO:0006559 [8]: L-phenylalanine catabolism	2	2	567	5	12055	-2.92	0.0	3.31	1.12	Pah Tat
128	GO:0006825 [9]: copper ion transport	2	2	567	5	12055	-2.92	0.0	3.31	1.12	Atp7b Cp
129	GO:0007052 [9]: mitotic spindle organization and biogenesis	2	2	567	5	12055	-2.92	0.0	3.31	1.12	Nusap1 Stmn1
130	GO:0006464 [7]: protein modification	43	43	526	1073	10987	-2.93	0.0	0.13	0.01	1700013N18Rik 2300004C15Rik AJ430384 Alg12 Alpk3 B3gnt5 Csnk2a1 Ddost Ddr1 Dub2 Dusp3 Epb4.2 Epha5 Epha6 Fbxl8 Fbxw14 Gria1 Gucy2e Hs3st3b1 Ksr Ltk Mylk2 Ncstn Pctk1 Phkg1 Pigq Ppp2ca Prkar1b Ptp4a3 Ptpn2 Ptpn20 Rbx1 Rnf110 Soat2 Spcs1 Stk23 Tgfbr2 Trim34 Uba52 Ube1y1 Uchl4 Usp12 Wwp2
131	GO:0009628 [5]: response to abiotic stimulus	11	11	558	361	11699	-3.0	0.0	0.05	0.0	Ccr9 Cklf Cklfsf2a Cryab Dnajb3 Gnat1 Gucy2c Ndufb9 Opn1mw Pde6c Tmc1
132	GO:0006818 [5]: hydrogen transport	6	6	563	55	12005	-3.0	0.0	2.88	1.02	Atp1b4 Atp5g2 Atp6v0a1 Atp6v1b2 Atp6v1g1 Tnni2
133	GO:0030163 [6]: protein catabolism	29	29	540	485	11575	-3.0	0.0	2.08	0.71	4930453N24Rik AI317395 Adam2 Adam24 Anpep Capn1 Casp14 Cpa5 Cpb1 Cts8 Ctsw Dub2 Klk1 Klk13 Klk6 Masp1 Mep1b Ngfa Prss2 Prss7 Psma6 Psmc1 Ren1 Rhag Serpinb1b Trfr2 Ube1y1 Uchl4 Usp12
134	GO:0007169 [7]: transmembrane receptor protein tyrosine kinase signaling pathway	8	8	561	87	11973	-3.01	0.0	2.74	0.92	Clnk Ddr1 Eif4ebp1 Eif4ebp2 Epha5 Epha6 Ltk Tdgf1
135	GO:0006261 [7]: DNA-dependent DNA replication	4	4	565	27	12033	-3.01	0.0	3.02	1.09	Mcm3 Msh3 Msh5 Top3b
136	GO:0009799 [4]: determination of symmetry	3	3	566	15	12045	-3.01	0.0	3.1	1.12	Foxh1 Notch2 Pitx2
137	GO:0009855 [5]: determination of bilateral symmetry	3	3	566	15	12045	-3.01	0.0	3.1	1.12	Foxh1 Notch2 Pitx2
138	GO:0035282 [3]: segmentation	3	3	566	15	12045	-3.01	0.0	3.1	1.12	Axin2 Hes7 Tdgf1
139	GO:0051248 [6]: negative regulation of protein metabolism	3	3	566	15	12045	-3.01	0.0	3.1	1.12	Eif4ebp1 Eif4ebp2 Spp2
140	GO:0007368 [6]: determination of left/right symmetry	3	3	566	15	12045	-3.01	0.0	3.1	1.12	Foxh1 Notch2 Pitx2
141	GO:0006139 [5]: nucleobase, nucleoside, nucleotide and nucleic acid metabolism	114	114	455	2313	9747	-3.02	0.0	1.13	0.35	0610009D07Rik 4930430A15Rik AI481750 Aes Ak1 Apobec2 Asb12 Asb15 Asb5 Atp5g2 Atp6v1b2 Atp6v1g1 BC031407 Baz2a C330003B14Rik Cbx2 Cdx1 Cdx4 Cebpd Cic Creb3l3 Crsp6 Crx Cubn D1Ertd161e Dach1 Dlx4 Dlx5 Elavl4 Elf5 Fank1 Foxc1 Foxd3 Foxd4 Foxh1 Foxm1 Gucy2c Gucy2e Hdgfrp2 Hes7 Hist1h4f Hlxb9 Hmgn1 Hmx3 Hnf4g Hoxa3 Hoxa4 Hoxb5 Hoxd11 Igf2bp3 Jmy Khdrbs1 Lhx2 Lhx5 Lhx6 Maf1 Maz Mcm3 Msh3 Msh5 Myf6 Myt1…
142	GO:0043170 [4]: macromolecule metabolism	117	117	452	2379	9681	-3.02	0.0	1.11	0.35	1700013N18Rik 2300004C15Rik 4930453N24Rik 5730427N09Rik AI317395 AJ430384 AV071179 Adam2 Adam24 Alg12 Alpk3 Amy2 Anpep B3gnt5 C1qtnf1 Capn1 Casp14 Cct3 Cdc37 Cic Cpa5 Cpb1 Csnk2a1 Cts8 Ctsw Cubn Dazl Ddost Ddr1 Dnajb3 Dub2 Dusp3 Eif3s3 Eif4e2 Eif4ebp1 Eif4ebp2 Epb4.2 Epha5 Epha6 Fbxl8 Fbxw14 Fkbp1a G6pc G6pd2 Gk-rs1 Gk2 Gria1 Gtpbp2 Gucy2e Gys2 Hist1h4f Hs3st3b1 Hspb3 Il1rap Klk1 Klk13 Klk6 Ksr L…
143	GO:0043285 [5]: biopolymer catabolism	29	29	540	488	11572	-3.04	0.0	2.03	0.7	4930453N24Rik AI317395 Adam2 Adam24 Anpep Capn1 Casp14 Cpa5 Cpb1 Cts8 Ctsw Dub2 Klk1 Klk13 Klk6 Masp1 Mep1b Ngfa Prss2 Prss7 Psma6 Psmc1 Ren1 Rhag Serpinb1b Trfr2 Ube1y1 Uchl4 Usp12
144	GO:0016310 [7]: phosphorylation	17	17	552	493	11567	-3.07	0.0	0.08	0.0	Alpk3 Atp5g2 Atp6v1b2 Csnk2a1 Ddr1 Epha5 Epha6 Gucy2e Ksr Ltk Mylk2 Ndufb9 Pctk1 Phkg1 Prkar1b Stk23 Tgfbr2
145	GO:0008104 [4]: protein localization	17	17	552	492	11568	-3.08	0.0	0.08	0.0	1810008K16Rik 2300004C15Rik 2610034M16Rik AI317395 Arf1 Arf4l C730036D15Rik Fxc1 Hao3 Neto1 Rab2 Sorcs3 Stx8 Tmed4 Tom1 Vps29 Ywhab
146	GO:0007582 [2]: physiological process	467	467	102	9808	2252	-3.09	0.0	1.05	0.35	0610009D07Rik 1200007D18Rik 1300012D20Rik 1300013B24Rik 1700013N18Rik 1810008K16Rik 1810044O22Rik 2300004C15Rik 2610034M16Rik 2810410C14Rik 4930430A15Rik 4930453N24Rik 5730427N09Rik AI317395 AI481750 AI788959 AJ430384 AV071179 Abcb10 Abcc2 Acadl Actn2 Actr1a Adam2 Adam24 Adcyap1 Aes Ak1 Akr1c21 Akr1d1 Alg12 Alpk3 Amacr Ambn Amy2 Anpep Anxa2 Anxa6 Api5 Aplp1 Apobec2 Aqp4 Aqp8 Arf1 Arf4l Asb12 Asb1…
147	GO:0009880 [4]: embryonic pattern specification	3	3	566	16	12044	-3.14	0.0	2.97	1.07	Pitx2 Sim2 Tdgf1
148	GO:0007059 [7]: chromosome segregation	3	3	566	16	12044	-3.14	0.0	2.97	1.07	Nusap1 Top2a Top3b
149	GO:0044260 [5]: cellular macromolecule metabolism	109	109	460	2270	9790	-3.14	0.0	0.82	0.29	1700013N18Rik 2300004C15Rik 4930453N24Rik 5730427N09Rik AI317395 AJ430384 Adam2 Adam24 Alg12 Alpk3 Anpep B3gnt5 C1qtnf1 Capn1 Casp14 Cct3 Cdc37 Cic Cpa5 Cpb1 Csnk2a1 Cts8 Ctsw Cubn Dazl Ddost Ddr1 Dnajb3 Dub2 Dusp3 Eif3s3 Eif4e2 Eif4ebp1 Eif4ebp2 Epb4.2 Epha5 Epha6 Fbxl8 Fbxw14 Fkbp1a G6pc G6pd2 Gria1 Gtpbp2 Gucy2e Gys2 Hist1h4f Hs3st3b1 Hspb3 Il1rap Klk1 Klk13 Klk6 Ksr Ltk Masp1 Mep1b Mrp63 Mrpl…
150	GO:0019538 [5]: protein metabolism	103	103	466	2127	9933	-3.15	0.0	0.9	0.32	1700013N18Rik 2300004C15Rik 4930453N24Rik 5730427N09Rik AI317395 AJ430384 Adam2 Adam24 Alg12 Alpk3 Anpep B3gnt5 C1qtnf1 Capn1 Casp14 Cct3 Cdc37 Cic Cpa5 Cpb1 Csnk2a1 Cts8 Ctsw Cubn Dazl Ddost Ddr1 Dnajb3 Dub2 Dusp3 Eif3s3 Eif4e2 Eif4ebp1 Eif4ebp2 Epb4.2 Epha5 Epha6 Fbxl8 Fbxw14 Fkbp1a Gria1 Gtpbp2 Gucy2e Hist1h4f Hs3st3b1 Hspb3 Il1rap Klk1 Klk13 Klk6 Ksr Ltk Masp1 Mep1b Mrp63 Mrpl15 Mrpl17 Mrpl51…
151	GO:0015711 [7]: organic anion transport	2	2	567	6	12054	-3.16	0.0	3.05	1.12	Slc22a7 Slco1a1
152	GO:0015807 [7]: L-amino acid transport	2	2	567	6	12054	-3.16	0.0	3.05	1.12	Nat3 Slc38a3
153	GO:0045005 [8]: maintenance of fidelity during DNA-dependent DNA replication	2	2	567	6	12054	-3.16	0.0	3.05	1.12	Msh3 Msh5
154	GO:0006558 [7]: L-phenylalanine metabolism	2	2	567	6	12054	-3.16	0.0	3.05	1.12	Pah Tat
155	GO:0008206 [7]: bile acid metabolism	2	2	567	6	12054	-3.16	0.0	3.05	1.12	Akr1d1 Baat
156	GO:0015992 [6]: proton transport	5	5	564	43	12017	-3.17	0.0	2.75	0.92	Atp1b4 Atp5g2 Atp6v0a1 Atp6v1b2 Atp6v1g1
157	GO:0044267 [6]: cellular protein metabolism	101	101	468	2108	9952	-3.18	0.0	0.79	0.28	1700013N18Rik 2300004C15Rik 4930453N24Rik 5730427N09Rik AI317395 AJ430384 Adam2 Adam24 Alg12 Alpk3 Anpep B3gnt5 C1qtnf1 Capn1 Casp14 Cct3 Cdc37 Cic Cpa5 Cpb1 Csnk2a1 Cts8 Ctsw Cubn Dazl Ddost Ddr1 Dnajb3 Dub2 Dusp3 Eif3s3 Eif4e2 Eif4ebp1 Eif4ebp2 Epb4.2 Epha5 Epha6 Fbxl8 Fbxw14 Fkbp1a Gria1 Gtpbp2 Gucy2e Hist1h4f Hs3st3b1 Hspb3 Il1rap Klk1 Klk13 Klk6 Ksr Ltk Masp1 Mep1b Mrp63 Mrpl15 Mrpl17 Mrpl51…
158	GO:0015817 [8]: L-histidine transport	1	1	568	0	12060	-3.2	0.0	3.1	1.12	Slc38a3
159	GO:0018279 [10]: N-linked glycosylation via asparagine	1	1	568	0	12060	-3.2	0.0	3.1	1.12	Ddost
160	GO:0030325 [6]: adrenal gland development	1	1	568	0	12060	-3.2	0.0	3.1	1.12	Pbx1
161	GO:0035054 [5]: embryonic heart tube anterior/posterior pattern formation	1	1	568	0	12060	-3.2	0.0	3.1	1.12	Foxh1
162	GO:0035121 [4]: tail morphogenesis	1	1	568	0	12060	-3.2	0.0	3.1	1.12	Hes7
163	GO:0035270 [5]: endocrine system development	1	1	568	0	12060	-3.2	0.0	3.1	1.12	Pbx1
164	GO:0040001 [10]: mitotic spindle positioning or orientation	1	1	568	0	12060	-3.2	0.0	3.1	1.12	Nusap1
165	GO:0042730 [7]: fibrinolysis	1	1	568	0	12060	-3.2	0.0	3.1	1.12	Anxa2
166	GO:0045787 [7]: positive regulation of cell cycle	1	1	568	0	12060	-3.2	0.0	3.1	1.12	Nusap1
167	GO:0045836 [10]: positive regulation of meiosis	1	1	568	0	12060	-3.2	0.0	3.1	1.12	Dazl
168	GO:0045840 [8]: positive regulation of mitosis	1	1	568	0	12060	-3.2	0.0	3.1	1.12	Nusap1
169	GO:0046831 [7]: regulation of RNA-nucleus export	1	1	568	0	12060	-3.2	0.0	3.1	1.12	Khdrbs1
170	GO:0051261 [7]: protein depolymerization	1	1	568	0	12060	-3.2	0.0	3.1	1.12	Stmn1
171	GO:0000281 [6]: cytokinesis after mitosis	1	1	568	0	12060	-3.2	0.0	3.1	1.12	Nusap1
172	GO:0006896 [7]: Golgi to vacuole transport	1	1	568	0	12060	-3.2	0.0	3.1	1.12	Vps29
173	GO:0007019 [8]: microtubule depolymerization	1	1	568	0	12060	-3.2	0.0	3.1	1.12	Stmn1
174	GO:0007135 [9]: meiosis II	1	1	568	0	12060	-3.2	0.0	3.1	1.12	Msh5
175	GO:0007136 [10]: meiotic prophase II	1	1	568	0	12060	-3.2	0.0	3.1	1.12	Msh5
176	GO:0007343 [5]: egg activation	1	1	568	0	12060	-3.2	0.0	3.1	1.12	Plcz1
177	GO:0007522 [6]: visceral muscle development	1	1	568	0	12060	-3.2	0.0	3.1	1.12	Myh6
178	GO:0008300 [7]: isoprenoid catabolism	1	1	568	0	12060	-3.2	0.0	3.1	1.12	Amacr
179	GO:0006793 [5]: phosphorus metabolism	22	22	547	589	11471	-3.22	0.0	0.12	0.01	Alpk3 Atp5g2 Atp6v1b2 Csnk2a1 Ddr1 Dusp3 Epha5 Epha6 Gucy2e Ksr Ltk Mylk2 Ndufb9 Pctk1 Phkg1 Ppp2ca Prkar1b Ptp4a3 Ptpn2 Ptpn20 Stk23 Tgfbr2
180	GO:0006796 [6]: phosphate metabolism	22	22	547	589	11471	-3.22	0.0	0.12	0.01	Alpk3 Atp5g2 Atp6v1b2 Csnk2a1 Ddr1 Dusp3 Epha5 Epha6 Gucy2e Ksr Ltk Mylk2 Ndufb9 Pctk1 Phkg1 Ppp2ca Prkar1b Ptp4a3 Ptpn2 Ptpn20 Stk23 Tgfbr2
181	GO:0019932 [6]: second-messenger-mediated signaling	7	7	562	76	11984	-3.24	0.0	2.53	0.81	Adcyap1 Eif4ebp2 Gnat1 Oprm1 Pclo Sphk2 Trar1
182	GO:0043067 [5]: regulation of programmed cell death	5	5	564	205	11855	-3.24	0.0	0.04	0.0	Api5 Bak1 Casp14 Jmy Tpt1
183	GO:0008283 [4]: cell proliferation	28	28	541	710	11350	-3.27	0.0	0.16	0.02	Adcyap1 Ak1 Axin2 Ccnb3 Cdc37 Cdca3 Dazl Grpr Kras Mcm3 Msh3 Msh5 Nusap1 Pgf Pitx2 Ppp2ca Prkar1b Ris2 Rps27 Sept2 Sept3 Slfn3 Stmn1 Tdgf1 Tgfbr2 Tlm Top2a Top3b
184	GO:0044257 [7]: cellular protein catabolism	27	27	542	469	11591	-3.29	0.0	1.73	0.58	4930453N24Rik AI317395 Adam2 Adam24 Anpep Capn1 Casp14 Cpa5 Cpb1 Cts8 Ctsw Dub2 Klk1 Klk13 Klk6 Masp1 Mep1b Ngfa Prss2 Prss7 Psma6 Ren1 Rhag Trfr2 Ube1y1 Uchl4 Usp12
185	GO:0006508 [8]: proteolysis and peptidolysis	27	27	542	469	11591	-3.29	0.0	1.73	0.58	4930453N24Rik AI317395 Adam2 Adam24 Anpep Capn1 Casp14 Cpa5 Cpb1 Cts8 Ctsw Dub2 Klk1 Klk13 Klk6 Masp1 Mep1b Ngfa Prss2 Prss7 Psma6 Ren1 Rhag Trfr2 Ube1y1 Uchl4 Usp12
186	GO:0007049 [5]: cell cycle	20	20	549	538	11522	-3.3	0.0	0.12	0.01	Adcyap1 Ak1 Axin2 Ccnb3 Cdc37 Dazl Kras Mcm3 Msh3 Msh5 Nusap1 Pgf Ppp2ca Ris2 Sept2 Sept3 Stmn1 Tlm Top2a Top3b
187	GO:0042981 [6]: regulation of apoptosis	5	5	564	202	11858	-3.3	0.0	0.04	0.0	Api5 Bak1 Casp14 Jmy Tpt1
188	GO:0045184 [5]: establishment of protein localization	17	17	552	473	11587	-3.31	0.0	0.11	0.01	1810008K16Rik 2300004C15Rik 2610034M16Rik AI317395 Arf1 Arf4l C730036D15Rik Fxc1 Hao3 Neto1 Rab2 Sorcs3 Stx8 Tmed4 Tom1 Vps29 Ywhab
189	GO:0046034 [6]: ATP metabolism	4	4	565	31	12029	-3.33	0.0	2.65	0.87	Ak1 Atp5g2 Atp6v1b2 Atp6v1g1
190	GO:0006413 [8]: translational initiation	4	4	565	31	12029	-3.33	0.0	2.65	0.87	Eif3s3 Eif4e2 Eif4ebp1 Eif4ebp2
191	GO:0043283 [4]: biopolymer metabolism	62	62	507	1263	10797	-3.35	0.0	0.93	0.33	0610009D07Rik 4930453N24Rik AI317395 AI481750 Adam2 Adam24 Anpep Apobec2 Baz2a Capn1 Casp14 Cbx2 Cic Cpa5 Cpb1 Cts8 Ctsw Cubn Dub2 Elavl4 G6pc Gys2 Hist1h4f Hmgn1 Igf2bp3 Klk1 Klk13 Klk6 Masp1 Mcm3 Mep1b Msh3 Msh5 Ngfa Phka2 Phkg1 Ppp1r3a Prss2 Prss7 Psma6 Psmc1 Ptbp1 Pygm Rbm14 Rbmy1a1 Ren1 Rhag Ris2 Sart3 Serpinb1b Sfrs15 Smarcd2 Snrpb2 Srrm1 Top2a Top3b Trfr2 Ube1y1 Uchl4 Usp12 Wdr4 Xpa
192	GO:0015031 [5]: protein transport	17	17	552	469	11591	-3.35	0.0	0.12	0.01	1810008K16Rik 2300004C15Rik 2610034M16Rik AI317395 Arf1 Arf4l C730036D15Rik Fxc1 Hao3 Neto1 Rab2 Sorcs3 Stx8 Tmed4 Tom1 Vps29 Ywhab
193	GO:0009653 [3]: morphogenesis	53	53	516	1053	11007	-3.35	0.0	1.09	0.35	Aes Alpk3 Ambn Anpep Anxa2 Aplp1 Capn1 Col19a1 Crb3 Cryab Cryga Dab1 Dcx Dkk1 Dlx5 Epb4.2 Fhl3 Foxc1 Foxh1 Gabrr2 Hes7 Hmx3 Hoxa3 Hoxa4 Hoxb5 Hoxd11 Igfbp5 Krt1-17 Ky Lhx2 Ltap Mt3 Myf6 Myh6 Mylc2pl Notch2 Ntn4 Pbx1 Pgf Phkg1 Pitx2 Ppp2ca Prkar1b Sim1 Sim2 Socs7 Stmn1 Tbr1 Timeless Tnni2 Tpm2 Wnt5b Zic5
194	GO:0018346 [10]: protein amino acid prenylation	2	2	567	7	12053	-3.36	0.0	2.83	0.99	Gria1 Soat2
195	GO:0046474 [9]: glycerophospholipid biosynthesis	2	2	567	7	12053	-3.36	0.0	2.83	0.99	Pigq Ptdss1
196	GO:0009401 [6]: phosphoenolpyruvate-dependent sugar phosphotransferase system	2	2	567	7	12053	-3.36	0.0	2.83	0.99	Dp1 Epb4.2
197	GO:0042446 [6]: hormone biosynthesis	3	3	566	18	12042	-3.36	0.0	2.71	0.9	Hsd3b1 Hsd3b2 Pbx1
198	GO:0006461 [7]: protein complex assembly	1	1	568	95	11965	-3.37	0.0	0.01	0.0	Hist1h4f
199	GO:0009057 [5]: macromolecule catabolism	30	30	539	544	11516	-3.39	0.0	1.5	0.46	4930453N24Rik AI317395 Adam2 Adam24 Anpep Capn1 Casp14 Cpa5 Cpb1 Cts8 Ctsw Dub2 Klk1 Klk13 Klk6 Masp1 Mep1b Ngfa Pgam2 Prss2 Prss7 Psma6 Psmc1 Ren1 Rhag Serpinb1b Trfr2 Ube1y1 Uchl4 Usp12
200	GO:0006974 [5]: response to DNA damage stimulus	3	3	566	146	11914	-3.46	0.0	0.03	0.0	Msh3 Msh5 Xpa
201	GO:0006497 [8]: protein lipidation	3	3	566	19	12041	-3.47	0.0	2.6	0.84	Gria1 Pigq Soat2
202	GO:0000041 [8]: transition metal ion transport	4	4	565	33	12027	-3.47	0.0	2.48	0.81	Atp7b Cp Fthl17 Gif
203	GO:0009887 [4]: organogenesis	45	45	524	905	11155	-3.49	0.0	0.96	0.33	Aes Alpk3 Ambn Anpep Anxa2 Aplp1 Capn1 Col19a1 Cryab Cryga Dab1 Dcx Dlx5 Fhl3 Foxc1 Foxh1 Gabrr2 Hes7 Hmx3 Hoxa3 Hoxa4 Hoxb5 Hoxd11 Krt1-17 Ky Lhx2 Mt3 Myf6 Myh6 Mylc2pl Ntn4 Pbx1 Pgf Phkg1 Pitx2 Ppp2ca Prkar1b Sim1 Sim2 Stmn1 Tbr1 Timeless Tnni2 Tpm2 Wnt5b
204	GO:0048513 [3]: organ development	45	45	524	911	11149	-3.49	0.0	0.91	0.32	Aes Alpk3 Ambn Anpep Anxa2 Aplp1 Capn1 Col19a1 Cryab Cryga Dab1 Dcx Dlx5 Fhl3 Foxc1 Foxh1 Gabrr2 Hes7 Hmx3 Hoxa3 Hoxa4 Hoxb5 Hoxd11 Krt1-17 Ky Lhx2 Mt3 Myf6 Myh6 Mylc2pl Ntn4 Pbx1 Pgf Phkg1 Pitx2 Ppp2ca Prkar1b Sim1 Sim2 Stmn1 Tbr1 Timeless Tnni2 Tpm2 Wnt5b
205	GO:0015849 [5]: organic acid transport	5	5	564	49	12011	-3.51	0.0	2.35	0.77	Nat3 Slc12a9 Slc32a1 Slc38a3 Slc7a12
206	GO:0046942 [6]: carboxylic acid transport	5	5	564	49	12011	-3.51	0.0	2.35	0.77	Nat3 Slc12a9 Slc32a1 Slc38a3 Slc7a12
207	GO:0030111 [5]: regulation of Wnt receptor signaling pathway	2	2	567	8	12052	-3.53	0.0	2.63	0.87	Axin2 Dkk1
208	GO:0006182 [8]: cGMP biosynthesis	2	2	567	8	12052	-3.53	0.0	2.63	0.87	Gucy2c Gucy2e
209	GO:0006265 [6]: DNA topological change	2	2	567	8	12052	-3.53	0.0	2.63	0.87	Top2a Top3b
210	GO:0009074 [7]: aromatic amino acid family catabolism	2	2	567	8	12052	-3.53	0.0	2.63	0.87	Pah Tat
211	GO:0006629 [5]: lipid metabolism	23	23	546	411	11649	-3.54	0.0	1.43	0.45	2810410C14Rik Acadl Akr1c21 Akr1d1 Amacr B3gnt5 Baat Cach Cpt1b Cyp7a1 Hsd17b2 Hsd17b3 Hsd3b1 Hsd3b2 Lss Pbx1 Pigq Pla2g2d Prkag1 Ptdss1 Scd1 Soat2 Sult1b1
212	GO:0007187 [7]: G-protein signaling, coupled to cyclic nucleotide second messenger	4	4	565	34	12026	-3.55	0.0	2.41	0.8	Adcyap1 Gnat1 Oprm1 Trar1
213	GO:0006512 [8]: ubiquitin cycle	12	12	557	345	11715	-3.55	0.0	0.12	0.01	1700013N18Rik AJ430384 Dub2 Fbxl8 Fbxw14 Rbx1 Rnf110 Trim34 Ube1y1 Uchl4 Usp12 Wwp2
214	GO:0042158 [7]: lipoprotein biosynthesis	3	3	566	20	12040	-3.55	0.0	2.49	0.81	Gria1 Pigq Soat2
215	GO:0007189 [9]: G-protein signaling, adenylate cyclase activating pathway	3	3	566	20	12040	-3.55	0.0	2.49	0.81	Adcyap1 Oprm1 Trar1
216	GO:0044265 [6]: cellular macromolecule catabolism	28	28	541	528	11532	-3.57	0.0	1.21	0.36	4930453N24Rik AI317395 Adam2 Adam24 Anpep Capn1 Casp14 Cpa5 Cpb1 Cts8 Ctsw Dub2 Klk1 Klk13 Klk6 Masp1 Mep1b Ngfa Pgam2 Prss2 Prss7 Psma6 Ren1 Rhag Trfr2 Ube1y1 Uchl4 Usp12
217	GO:0007242 [5]: intracellular signaling cascade	27	27	542	644	11416	-3.58	0.0	0.28	0.07	4930544G11Rik Adcyap1 Arf1 Arf4l Arhgef1 Asb15 Asb5 Clnk Dab1 Dcx Eif4ebp2 Gnat1 Gucy2e Kras Ksr Ldb3 Oprm1 Pclo Pik3r2 Rab2 Ren1 Rp1h Socs7 Sphk2 Stmn1 Tdgf1 Trar1
218	GO:0015698 [7]: inorganic anion transport	8	8	561	104	11956	-3.59	0.0	2.02	0.7	Clca4 Gabrd Gabrq Gabrr2 Mbl2 Slc17a1 Slc26a3 Slc34a2
219	GO:0009056 [4]: catabolism	35	35	534	708	11352	-3.62	0.0	0.88	0.32	4930453N24Rik AI317395 Adam2 Adam24 Amacr Anpep Capn1 Casp14 Cpa5 Cpb1 Cts8 Ctsw Dub2 Klk1 Klk13 Klk6 Masp1 Mep1b Ngfa Pah Pgam2 Pla2g2d Prss2 Prss7 Psma6 Psmc1 Ren1 Rhag Serpinb1b Tat Trfr2 Ube1y1 Uchl4 Uroc1 Usp12
220	GO:0044248 [5]: cellular catabolism	32	32	537	634	11426	-3.63	0.0	0.97	0.33	4930453N24Rik AI317395 Adam2 Adam24 Amacr Anpep Capn1 Casp14 Cpa5 Cpb1 Cts8 Ctsw Dub2 Klk1 Klk13 Klk6 Masp1 Mep1b Ngfa Pah Pgam2 Prss2 Prss7 Psma6 Ren1 Rhag Tat Trfr2 Ube1y1 Uchl4 Uroc1 Usp12
221	GO:0006928 [4]: cell motility	4	4	565	163	11897	-3.63	0.0	0.05	0.0	Astn1 Dab1 Pitx2 Tbr1
222	GO:0001656 [7]: metanephros development	3	3	566	21	12039	-3.64	0.0	2.39	0.8	Hoxd11 Pbx1 Pgf
223	GO:0007602 [8]: phototransduction	3	3	566	21	12039	-3.64	0.0	2.39	0.8	Gnat1 Opn1mw Pde6c
224	GO:0009952 [4]: anterior/posterior pattern formation	4	4	565	36	12024	-3.66	0.0	2.26	0.71	Axin2 Foxh1 Hes7 Tdgf1
225	GO:0007167 [6]: enzyme linked receptor protein signaling pathway	11	11	558	167	11893	-3.69	0.0	1.71	0.57	Bmp8b Clnk Ddr1 Eif4ebp1 Eif4ebp2 Epha5 Epha6 Ltk Sostdc1 Tdgf1 Tgfbr2
226	GO:0030261 [7]: chromosome condensation	2	2	567	9	12051	-3.7	0.0	2.46	0.81	Nusap1 Top2a
227	GO:0001657 [8]: ureteric bud development	2	2	567	9	12051	-3.7	0.0	2.46	0.81	Pbx1 Pgf
228	GO:0007051 [8]: spindle organization and biogenesis	2	2	567	9	12051	-3.7	0.0	2.46	0.81	Nusap1 Stmn1
229	GO:0015980 [6]: energy derivation by oxidation of organic compounds	8	8	561	108	11952	-3.7	0.0	1.88	0.62	G6pc Gys2 Pgam2 Phka2 Phkg1 Polr3h Ppp1r3a Pygm
230	GO:0001822 [6]: kidney development	3	3	566	22	12038	-3.73	0.0	2.3	0.74	Hoxd11 Pbx1 Pgf
231	GO:0051243 [5]: negative regulation of cellular physiological process	3	3	566	133	11927	-3.78	0.0	0.05	0.0	Api5 Slfn3 Tpt1
232	GO:0000278 [6]: mitotic cell cycle	3	3	566	133	11927	-3.78	0.0	0.05	0.0	Nusap1 Ris2 Stmn1
233	GO:0042136 [6]: neurotransmitter biosynthesis	2	2	567	10	12050	-3.83	0.0	2.31	0.75	Gad2 Slc5a9
234	GO:0046068 [8]: cGMP metabolism	2	2	567	10	12050	-3.83	0.0	2.31	0.75	Gucy2c Gucy2e
235	GO:0001756 [4]: somitogenesis	2	2	567	10	12050	-3.83	0.0	2.31	0.75	Axin2 Hes7
236	GO:0009199 [8]: ribonucleoside triphosphate metabolism	4	4	565	39	12021	-3.83	0.0	2.06	0.71	Ak1 Atp5g2 Atp6v1b2 Atp6v1g1
237	GO:0009205 [9]: purine ribonucleoside triphosphate metabolism	4	4	565	39	12021	-3.83	0.0	2.06	0.71	Ak1 Atp5g2 Atp6v1b2 Atp6v1g1
238	GO:0015840 [6]: urea transport	1	1	568	1	12059	-3.84	0.0	2.43	0.81	Slc14a2
239	GO:0015909 [7]: long-chain fatty acid transport	1	1	568	1	12059	-3.84	0.0	2.43	0.81	Cpt1b
240	GO:0030859 [5]: polarized epithelial cell differentiation	1	1	568	1	12059	-3.84	0.0	2.43	0.81	Crb3
241	GO:0040020 [9]: regulation of meiosis	1	1	568	1	12059	-3.84	0.0	2.43	0.81	Dazl
242	GO:0045198 [6]: establishment of epithelial cell polarity	1	1	568	1	12059	-3.84	0.0	2.43	0.81	Crb3
243	GO:0006101 [7]: citrate metabolism	1	1	568	1	12059	-3.84	0.0	2.43	0.81	Polr3h
244	GO:0006477 [7]: protein amino acid sulfation	1	1	568	1	12059	-3.84	0.0	2.43	0.81	Hs3st3b1
245	GO:0006488 [10]: dolichol-linked oligosaccharide biosynthesis	1	1	568	1	12059	-3.84	0.0	2.43	0.81	Alg12
246	GO:0006603 [8]: phosphocreatine metabolism	1	1	568	1	12059	-3.84	0.0	2.43	0.81	Ckmt2
247	GO:0006658 [9]: phosphatidylserine metabolism	1	1	568	1	12059	-3.84	0.0	2.43	0.81	Ptdss1
248	GO:0006659 [10]: phosphatidylserine biosynthesis	1	1	568	1	12059	-3.84	0.0	2.43	0.81	Ptdss1
249	GO:0006699 [8]: bile acid biosynthesis	1	1	568	1	12059	-3.84	0.0	2.43	0.81	Akr1d1
250	GO:0006868 [8]: L-glutamine transport	1	1	568	1	12059	-3.84	0.0	2.43	0.81	Slc38a3
251	GO:0007090 [8]: regulation of S phase of mitotic cell cycle	1	1	568	1	12059	-3.84	0.0	2.43	0.81	Ris2
252	GO:0030154 [3]: cell differentiation	12	12	557	318	11742	-3.85	0.0	0.2	0.03	Crb3 Dll3 Fscn3 Gabrr2 Hoxb5 Kras Myf6 Nhlh1 Notch2 Sox10 Tgfbr2 Zic5
253	GO:0006325 [7]: establishment and/or maintenance of chromatin architecture	4	4	565	153	11907	-3.85	0.0	0.07	0.0	Baz2a Cbx2 Hist1h4f Smarcd2
254	GO:0006417 [6]: regulation of protein biosynthesis	6	6	563	76	11984	-3.87	0.0	1.81	0.62	Dazl Eif3s3 Eif4e2 Eif4ebp1 Eif4ebp2 Spp2
255	GO:0006959 [5]: humoral immune response	4	4	565	152	11908	-3.87	0.0	0.08	0.0	Hlxb9 Igll1 Masp1 Mbl2
256	GO:0009583 [7]: detection of light	3	3	566	24	12036	-3.88	0.0	2.12	0.71	Gnat1 Opn1mw Pde6c
257	GO:0048193 [6]: Golgi vesicle transport	3	3	566	24	12036	-3.88	0.0	2.12	0.71	Kif1c Tom1 Vps29
258	GO:0009416 [7]: response to light	3	3	566	24	12036	-3.88	0.0	2.12	0.71	Gnat1 Opn1mw Pde6c
259	GO:0007155 [4]: cell adhesion	21	21	548	461	11599	-3.88	0.0	0.52	0.15	Adam2 Aplp1 Astn1 Cdh8 Col4a3 Col5a3 Col9a3 Dab1 Ddr1 Hapln1 Itga5 Itgax Klra5 Klra7 Ncam2 Nlgn1 Parvg Pcdhb11 Sn Spam1 Zyx
260	GO:0006813 [8]: potassium ion transport	8	8	561	116	11944	-3.88	0.0	1.63	0.52	Atp1b4 Gria1 Grik1 Hcn1 Hcn2 Kcnd2 Kcne1 Kcnmb2
261	GO:0046907 [5]: intracellular transport	21	21	548	453	11607	-3.89	0.0	0.57	0.17	1810008K16Rik 2300004C15Rik 2610034M16Rik AI317395 Arf1 Arf4l C730036D15Rik Fxc1 Hao3 Khdrbs1 Kif1c Neto1 Rab2 Slc25a4 Sorcs3 Stx8 Tmed4 Tom1 Tuba4 Vps29 Ywhab
262	GO:0019752 [6]: carboxylic acid metabolism	16	16	553	297	11763	-3.9	0.0	1.09	0.35	Acadl Akr1d1 Baat Cach Cic Cpt1b Cubn Gad2 Hs3st3b1 Otc Pah Polr3h Prkag1 Scd1 Tat Uroc1
263	GO:0006082 [5]: organic acid metabolism	16	16	553	297	11763	-3.9	0.0	1.09	0.35	Acadl Akr1d1 Baat Cach Cic Cpt1b Cubn Gad2 Hs3st3b1 Otc Pah Polr3h Prkag1 Scd1 Tat Uroc1
264	GO:0009719 [4]: response to endogenous stimulus	4	4	565	150	11910	-3.91	0.0	0.08	0.0	Msh3 Msh5 Ren1 Xpa
265	GO:0009144 [8]: purine nucleoside triphosphate metabolism	4	4	565	41	12019	-3.93	0.0	1.94	0.63	Ak1 Atp5g2 Atp6v1b2 Atp6v1g1
266	GO:0006913 [6]: nucleocytoplasmic transport	1	1	568	79	11981	-3.94	0.0	0.03	0.0	Khdrbs1
267	GO:0007519 [6]: myogenesis	3	3	566	25	12035	-3.94	0.0	2.04	0.71	Col19a1 Ky Myf6
268	GO:0019751 [6]: polyol metabolism	2	2	567	11	12049	-3.95	0.0	2.17	0.71	Gk-rs1 Gk2
269	GO:0006071 [7]: glycerol metabolism	2	2	567	11	12049	-3.95	0.0	2.17	0.71	Gk-rs1 Gk2
270	GO:0007010 [6]: cytoskeleton organization and biogenesis	14	14	555	341	11719	-3.95	0.0	0.31	0.09	Clasp2 Crb3 Fhl3 Kif1c Krt1-12 Krt1-17 Myh6 Nusap1 Pclo Sgcg Stmn1 Tbca Tmsb10 Tuba4
271	GO:0006897 [6]: endocytosis	3	3	566	126	11934	-3.96	0.0	0.07	0.0	Aplp1 Cubn Neto1
272	GO:0005975 [5]: carbohydrate metabolism	15	15	554	282	11778	-3.96	0.0	1.02	0.35	AV071179 Amy2 G6pc G6pd2 Gk-rs1 Gk2 Gys2 Pgam2 Phka2 Phkg1 Polr3h Ppp1r3a Pygm Rpe Spam1
273	GO:0001505 [7]: regulation of neurotransmitter levels	4	4	565	42	12018	-3.97	0.0	1.89	0.62	Gad2 Slc17a6 Slc5a9 Syt4
274	GO:0006281 [6]: DNA repair	3	3	566	125	11935	-3.97	0.0	0.07	0.0	Msh3 Msh5 Xpa
275	GO:0016070 [5]: RNA metabolism	15	15	554	353	11707	-3.98	0.0	0.37	0.12	0610009D07Rik AI481750 Apobec2 Cic Cubn Elavl4 Igf2bp3 Ptbp1 Rbm14 Rbmy1a1 Sart3 Sfrs15 Snrpb2 Srrm1 Wdr4
276	GO:0001655 [5]: urogenital system development	3	3	566	26	12034	-4.01	0.0	1.96	0.65	Hoxd11 Pbx1 Pgf
277	GO:0002009 [4]: morphogenesis of an epithelium	4	4	565	43	12017	-4.01	0.0	1.83	0.62	Crb3 Ltap Notch2 Zic5
278	GO:0007126 [8]: meiosis	4	4	565	43	12017	-4.01	0.0	1.83	0.62	Ccnb3 Dazl Msh3 Msh5
279	GO:0006886 [6]: intracellular protein transport	16	16	553	328	11732	-4.02	0.0	0.72	0.24	1810008K16Rik 2300004C15Rik 2610034M16Rik AI317395 Arf1 Arf4l C730036D15Rik Fxc1 Hao3 Neto1 Rab2 Sorcs3 Stx8 Tmed4 Tom1 Ywhab
280	GO:0009889 [5]: regulation of biosynthesis	6	6	563	82	11978	-4.03	0.0	1.58	0.52	Dazl Eif3s3 Eif4e2 Eif4ebp1 Eif4ebp2 Spp2
281	GO:0006519 [5]: amino acid and derivative metabolism	10	10	559	171	11889	-4.05	0.0	1.21	0.36	Cic Ckmt2 Cubn Gad2 Hs3st3b1 Otc Pah Sms Tat Uroc1
282	GO:0018342 [9]: protein prenylation	2	2	567	12	12048	-4.06	0.0	2.05	0.71	Gria1 Soat2
283	GO:0001839 [6]: neural plate morphogenesis	2	2	567	12	12048	-4.06	0.0	2.05	0.71	Ltap Zic5
284	GO:0001841 [6]: neural tube formation	2	2	567	12	12048	-4.06	0.0	2.05	0.71	Ltap Zic5
285	GO:0001843 [6]: neural tube closure	2	2	567	12	12048	-4.06	0.0	2.05	0.71	Ltap Zic5
286	GO:0042157 [7]: lipoprotein metabolism	3	3	566	27	12033	-4.06	0.0	1.89	0.62	Gria1 Pigq Soat2
287	GO:0006357 [8]: regulation of transcription from Pol II promoter	10	10	559	173	11887	-4.07	0.0	1.17	0.36	Crsp6 Foxh1 Hes7 Hlxb9 Jmy Nfat5 Rarg Sim2 Usf2 Zfpm2
288	GO:0006457 [7]: protein folding	6	6	563	182	11878	-4.07	0.0	0.16	0.02	Cct3 Cdc37 Dnajb3 Fkbp1a Hspb3 Tbca
289	GO:0009795 [4]: embryonic morphogenesis	6	6	563	84	11976	-4.09	0.0	1.52	0.47	Cryab Dkk1 Dlx5 Hmx3 Ltap Zic5
290	GO:0006323 [6]: DNA packaging	5	5	564	161	11899	-4.09	0.0	0.13	0.01	Baz2a Cbx2 Hist1h4f Hmgn1 Smarcd2
291	GO:0006396 [6]: RNA processing	13	13	556	298	11762	-4.09	0.0	0.43	0.13	0610009D07Rik AI481750 Apobec2 Elavl4 Igf2bp3 Ptbp1 Rbm14 Rbmy1a1 Sart3 Sfrs15 Snrpb2 Srrm1 Wdr4
292	GO:0009141 [7]: nucleoside triphosphate metabolism	4	4	565	45	12015	-4.09	0.0	1.73	0.58	Ak1 Atp5g2 Atp6v1b2 Atp6v1g1
293	GO:0007218 [7]: neuropeptide signaling pathway	5	5	564	64	11996	-4.09	0.0	1.61	0.52	Adcyap1 Gpr24 Npy Npy2r Prok2
294	GO:0007399 [5]: neurogenesis	13	13	556	294	11766	-4.1	0.0	0.46	0.13	Aplp1 Cryga Dab1 Dcx Dlx5 Hmx3 Lhx2 Mt3 Ntn4 Sim1 Sim2 Stmn1 Tbr1
295	GO:0000074 [6]: regulation of cell cycle	11	11	558	264	11796	-4.13	0.0	0.36	0.12	Adcyap1 Ak1 Axin2 Ccnb3 Cdc37 Kras Nusap1 Pgf Ppp2ca Ris2 Tlm
296	GO:0006753 [8]: nucleoside phosphate metabolism	3	3	566	28	12032	-4.13	0.0	1.82	0.62	Atp5g2 Atp6v1b2 Atp6v1g1
297	GO:0006754 [7]: ATP biosynthesis	3	3	566	28	12032	-4.13	0.0	1.82	0.62	Atp5g2 Atp6v1b2 Atp6v1g1
298	GO:0016567 [9]: protein ubiquitination	3	3	566	118	11942	-4.13	0.0	0.09	0.0	Rbx1 Rnf110 Trim34
299	GO:0046649 [6]: lymphocyte activation	2	2	567	96	11964	-4.14	0.0	0.06	0.0	Ms4a1 Slamf1
300	GO:0006520 [6]: amino acid metabolism	8	8	561	132	11928	-4.15	0.0	1.22	0.36	Cic Cubn Gad2 Hs3st3b1 Otc Pah Tat Uroc1
301	GO:0042472 [6]: inner ear morphogenesis	2	2	567	13	12047	-4.15	0.0	1.93	0.63	Dlx5 Hmx3
302	GO:0006941 [4]: striated muscle contraction	2	2	567	13	12047	-4.15	0.0	1.93	0.63	Myh6 Smpx
303	GO:0043118 [4]: negative regulation of physiological process	12	12	557	267	11793	-4.16	0.0	0.5	0.15	Aes Anxa2 Api5 Eif4ebp1 Eif4ebp2 Hes7 Khdrbs1 Sim2 Slfn3 Spp2 Tpt1 Zfpm2
304	GO:0043068 [6]: positive regulation of programmed cell death	2	2	567	95	11965	-4.17	0.0	0.07	0.0	Casp14 Jmy
305	GO:0009892 [5]: negative regulation of metabolism	8	8	561	134	11926	-4.17	0.0	1.17	0.36	Aes Eif4ebp1 Eif4ebp2 Hes7 Khdrbs1 Sim2 Spp2 Zfpm2
306	GO:0016477 [5]: cell migration	4	4	565	136	11924	-4.18	0.0	0.13	0.01	Astn1 Dab1 Pitx2 Tbr1
307	GO:0006366 [8]: transcription from Pol II promoter	11	11	558	217	11843	-4.18	0.0	0.79	0.28	Crsp6 Foxh1 Hes7 Hlxb9 Hnf4g Jmy Nfat5 Rarg Sim2 Usf2 Zfpm2
308	GO:0043065 [7]: positive regulation of apoptosis	2	2	567	94	11966	-4.18	0.0	0.07	0.0	Casp14 Jmy
309	GO:0016192 [5]: vesicle-mediated transport	10	10	559	237	11823	-4.19	0.0	0.38	0.12	Actr1a Aplp1 Arf4l Cubn Kif1c Neto1 Pclo Snca Tom1 Vps29
310	GO:0000067 [6]: DNA replication and chromosome cycle	7	7	562	112	11948	-4.19	0.0	1.24	0.36	Mcm3 Msh3 Msh5 Nusap1 Ris2 Top2a Top3b
311	GO:0016071 [6]: mRNA metabolism	11	11	558	241	11819	-4.2	0.0	0.53	0.16	0610009D07Rik AI481750 Apobec2 Elavl4 Igf2bp3 Ptbp1 Rbm14 Rbmy1a1 Sfrs15 Snrpb2 Srrm1
312	GO:0006397 [7]: mRNA processing	11	11	558	231	11829	-4.21	0.0	0.63	0.19	0610009D07Rik AI481750 Apobec2 Elavl4 Igf2bp3 Ptbp1 Rbm14 Rbmy1a1 Sfrs15 Snrpb2 Srrm1
313	GO:0007264 [6]: small GTPase mediated signal transduction	7	7	562	189	11871	-4.21	0.0	0.24	0.05	4930544G11Rik Arf1 Arf4l Arhgef1 Dab1 Kras Rab2
314	GO:0015802 [7]: basic amino acid transport	1	1	568	2	12058	-4.21	0.0	2.05	0.71	Slc38a3
315	GO:0015816 [8]: glycine transport	1	1	568	2	12058	-4.21	0.0	2.05	0.71	Slc32a1
316	GO:0015908 [6]: fatty acid transport	1	1	568	2	12058	-4.21	0.0	2.05	0.71	Cpt1b
317	GO:0030193 [5]: regulation of blood coagulation	1	1	568	2	12058	-4.21	0.0	2.05	0.71	Anxa2
318	GO:0030195 [6]: negative regulation of blood coagulation	1	1	568	2	12058	-4.21	0.0	2.05	0.71	Anxa2
319	GO:0035089 [7]: establishment of apical/basal cell polarity	1	1	568	2	12058	-4.21	0.0	2.05	0.71	Crb3
320	GO:0042359 [7]: vitamin D metabolism	1	1	568	2	12058	-4.21	0.0	2.05	0.71	Gc
321	GO:0044271 [5]: nitrogen compound biosynthesis	1	1	568	2	12058	-4.21	0.0	2.05	0.71	Otc
322	GO:0045039 [7]: mitochondrial inner membrane protein import	1	1	568	2	12058	-4.21	0.0	2.05	0.71	Fxc1
323	GO:0045197 [7]: establishment and/or maintenance of epithelial cell polarity	1	1	568	2	12058	-4.21	0.0	2.05	0.71	Crb3
324	GO:0045216 [6]: intercellular junction assembly and/or maintenance	1	1	568	2	12058	-4.21	0.0	2.05	0.71	Crb3
325	GO:0051146 [5]: striated muscle cell differentiation	1	1	568	2	12058	-4.21	0.0	2.05	0.71	Kras
326	GO:0000070 [9]: mitotic sister chromatid segregation	1	1	568	2	12058	-4.21	0.0	2.05	0.71	Nusap1
327	GO:0000090 [9]: mitotic anaphase	1	1	568	2	12058	-4.21	0.0	2.05	0.71	Nusap1
328	GO:0000578 [5]: embryonic axis specification	1	1	568	2	12058	-4.21	0.0	2.05	0.71	Tdgf1
329	GO:0000819 [8]: sister chromatid segregation	1	1	568	2	12058	-4.21	0.0	2.05	0.71	Nusap1
330	GO:0001504 [6]: neurotransmitter uptake	1	1	568	2	12058	-4.21	0.0	2.05	0.71	Slc17a6
331	GO:0006381 [8]: mRNA editing	1	1	568	2	12058	-4.21	0.0	2.05	0.71	Apobec2
332	GO:0006526 [6]: arginine biosynthesis	1	1	568	2	12058	-4.21	0.0	2.05	0.71	Otc
333	GO:0006890 [6]: retrograde transport, Golgi to ER	1	1	568	2	12058	-4.21	0.0	2.05	0.71	Kif1c
334	GO:0007007 [7]: inner mitochondrial membrane organization and biogenesis	1	1	568	2	12058	-4.21	0.0	2.05	0.71	Fxc1
335	GO:0007022 [9]: chaperonin-mediated tubulin folding	1	1	568	2	12058	-4.21	0.0	2.05	0.71	Tbca
336	GO:0007342 [5]: fusion of sperm to egg plasma membrane	1	1	568	2	12058	-4.21	0.0	2.05	0.71	Spam1
337	GO:0007350 [4]: blastoderm segmentation	1	1	568	2	12058	-4.21	0.0	2.05	0.71	Tdgf1
338	GO:0007351 [5]: regional subdivision	1	1	568	2	12058	-4.21	0.0	2.05	0.71	Tdgf1
339	GO:0008595 [6]: determination of anterior/posterior axis, embryo	1	1	568	2	12058	-4.21	0.0	2.05	0.71	Tdgf1
340	GO:0008635 [7]: caspase activation via cytochrome c	1	1	568	2	12058	-4.21	0.0	2.05	0.71	Bak1
341	GO:0050793 [3]: regulation of development	5	5	564	153	11907	-4.21	0.0	0.17	0.02	Aes Igfbp5 Mt3 Notch2 Socs7
342	GO:0006875 [7]: metal ion homeostasis	4	4	565	49	12011	-4.23	0.0	1.54	0.49	Fthl17 Mt3 Pth Trfr2
343	GO:0000165 [7]: MAPKKK cascade	1	1	568	70	11990	-4.23	0.0	0.04	0.0	Tdgf1
344	GO:0001838 [5]: embryonic epithelial tube formation	2	2	567	14	12046	-4.24	0.0	1.83	0.62	Ltap Zic5
345	GO:0006487 [9]: N-linked glycosylation	2	2	567	14	12046	-4.24	0.0	1.83	0.62	Alg12 Ddost
346	GO:0030029 [7]: actin filament-based process	2	2	567	92	11968	-4.24	0.0	0.07	0.0	Fhl3 Tmsb10
347	GO:0005996 [6]: monosaccharide metabolism	2	2	567	92	11968	-4.24	0.0	0.07	0.0	G6pd2 Pgam2
348	GO:0006821 [8]: chloride transport	4	4	565	50	12010	-4.26	0.0	1.49	0.46	Clca4 Gabrd Gabrq Gabrr2
349	GO:0007188 [8]: G-protein signaling, coupled to cAMP nucleotide second messenger	3	3	566	31	12029	-4.26	0.0	1.63	0.52	Adcyap1 Oprm1 Trar1
350	GO:0048232 [6]: male gamete generation	6	6	563	94	11966	-4.27	0.0	1.22	0.36	1700017G21Rik Adam24 Bmp8b D1Pas1 Dazl Fscn3
351	GO:0007283 [7]: spermatogenesis	6	6	563	94	11966	-4.27	0.0	1.22	0.36	1700017G21Rik Adam24 Bmp8b D1Pas1 Dazl Fscn3
352	GO:0043037 [7]: translation	8	8	561	146	11914	-4.29	0.0	0.94	0.33	Cic Cubn Dazl Eif3s3 Eif4e2 Eif4ebp1 Eif4ebp2 Gtpbp2
353	GO:0019318 [7]: hexose metabolism	2	2	567	90	11970	-4.29	0.0	0.08	0.0	G6pd2 Pgam2
354	GO:0009150 [8]: purine ribonucleotide metabolism	4	4	565	51	12009	-4.29	0.0	1.45	0.45	Ak1 Atp5g2 Atp6v1b2 Atp6v1g1
355	GO:0009308 [5]: amine metabolism	9	9	560	200	11860	-4.29	0.0	0.51	0.15	Cic Cubn Gad2 Hs3st3b1 Otc Pah Sms Tat Uroc1
356	GO:0044262 [6]: cellular carbohydrate metabolism	9	9	560	184	11876	-4.3	0.0	0.68	0.22	G6pc G6pd2 Gys2 Pgam2 Phka2 Phkg1 Polr3h Ppp1r3a Pygm
357	GO:0000375 [8]: RNA splicing, via transesterification reactions	9	9	560	184	11876	-4.3	0.0	0.68	0.22	0610009D07Rik Elavl4 Igf2bp3 Ptbp1 Rbm14 Rbmy1a1 Sfrs15 Snrpb2 Srrm1
358	GO:0000377 [9]: RNA splicing, via transesterification reactions with bulged adenosine as nucleophile	9	9	560	184	11876	-4.3	0.0	0.68	0.22	0610009D07Rik Elavl4 Igf2bp3 Ptbp1 Rbm14 Rbmy1a1 Sfrs15 Snrpb2 Srrm1
359	GO:0000398 [8]: nuclear mRNA splicing, via spliceosome	9	9	560	184	11876	-4.3	0.0	0.68	0.22	0610009D07Rik Elavl4 Igf2bp3 Ptbp1 Rbm14 Rbmy1a1 Sfrs15 Snrpb2 Srrm1
360	GO:0019953 [4]: sexual reproduction	8	8	561	148	11912	-4.3	0.0	0.9	0.32	1700017G21Rik Adam24 Bmp8b D1Pas1 Dazl Fscn3 Plcz1 Spam1
361	GO:0000003 [3]: reproduction	8	8	561	148	11912	-4.3	0.0	0.9	0.32	1700017G21Rik Adam24 Bmp8b D1Pas1 Dazl Fscn3 Plcz1 Spam1
362	GO:0008380 [7]: RNA splicing	9	9	560	188	11872	-4.31	0.0	0.63	0.19	0610009D07Rik Elavl4 Igf2bp3 Ptbp1 Rbm14 Rbmy1a1 Sfrs15 Snrpb2 Srrm1
363	GO:0051186 [5]: cofactor metabolism	7	7	562	122	11938	-4.31	0.0	1.01	0.35	Ak1 Atp5g2 Atp6v1b2 Atp6v1g1 Cach Cpox Mgst1
364	GO:0008643 [5]: carbohydrate transport	3	3	566	32	12028	-4.31	0.0	1.57	0.51	Dp1 Epb4.2 Slc2a3
365	GO:0000087 [7]: M phase of mitotic cell cycle	2	2	567	89	11971	-4.32	0.0	0.08	0.0	Nusap1 Stmn1
366	GO:0009893 [5]: positive regulation of metabolism	4	4	565	127	11933	-4.32	0.0	0.17	0.02	Crsp6 Foxh1 Nfat5 Rarg
367	GO:0006605 [7]: protein targeting	8	8	561	187	11873	-4.33	0.0	0.42	0.12	2300004C15Rik 2610034M16Rik AI317395 C730036D15Rik Fxc1 Hao3 Neto1 Ywhab
368	GO:0009165 [6]: nucleotide biosynthesis	6	6	563	98	11962	-4.33	0.0	1.12	0.35	Atp5g2 Atp6v1b2 Atp6v1g1 Gucy2c Gucy2e Otc
369	GO:0051169 [6]: nuclear transport	1	1	568	67	11993	-4.33	0.0	0.04	0.0	Khdrbs1
370	GO:0007067 [8]: mitosis	2	2	567	88	11972	-4.34	0.0	0.09	0.0	Nusap1 Stmn1
371	GO:0030036 [8]: actin cytoskeleton organization and biogenesis	2	2	567	86	11974	-4.38	0.0	0.09	0.0	Fhl3 Tmsb10
372	GO:0045944 [9]: positive regulation of transcription from Pol II promoter	4	4	565	55	12005	-4.4	0.0	1.29	0.38	Crsp6 Foxh1 Nfat5 Rarg
373	GO:0009582 [6]: detection of abiotic stimulus	5	5	564	78	11982	-4.4	0.0	1.14	0.35	Gnat1 Ndufb9 Opn1mw Pde6c Tmc1
374	GO:0008286 [8]: insulin receptor signaling pathway	2	2	567	16	12044	-4.4	0.0	1.64	0.52	Eif4ebp1 Eif4ebp2
375	GO:0006066 [5]: alcohol metabolism	7	7	562	160	11900	-4.4	0.0	0.46	0.13	2810410C14Rik Cyp7a1 G6pd2 Gk-rs1 Gk2 Pgam2 Soat2
376	GO:0045321 [5]: immune cell activation	3	3	566	104	11956	-4.41	0.0	0.14	0.01	Ms4a1 Ndrg1 Slamf1
377	GO:0000902 [4]: cellular morphogenesis	6	6	563	150	11910	-4.41	0.0	0.34	0.11	Crb3 Epb4.2 Gabrr2 Igfbp5 Krt1-17 Socs7
378	GO:0009259 [7]: ribonucleotide metabolism	4	4	565	56	12004	-4.42	0.0	1.26	0.36	Ak1 Atp5g2 Atp6v1b2 Atp6v1g1
379	GO:0009117 [6]: nucleotide metabolism	7	7	562	141	11919	-4.42	0.0	0.69	0.22	Ak1 Atp5g2 Atp6v1b2 Atp6v1g1 Gucy2c Gucy2e Otc
380	GO:0006119 [6]: oxidative phosphorylation	3	3	566	35	12025	-4.44	0.0	1.41	0.45	Atp5g2 Atp6v1b2 Ndufb9
381	GO:0001501 [5]: skeletal development	5	5	564	81	11979	-4.44	0.0	1.06	0.35	Aes Ambn Foxc1 Hes7 Hoxd11
382	GO:0009725 [5]: response to hormone stimulus	1	1	568	3	12057	-4.45	0.0	1.78	0.62	Ren1
383	GO:0009755 [4]: hormone-mediated signaling	1	1	568	3	12057	-4.45	0.0	1.78	0.62	Ren1
384	GO:0016322 [6]: neuronal remodeling	1	1	568	3	12057	-4.45	0.0	1.78	0.62	Ntn4
385	GO:0016547 [7]: RNA editing	1	1	568	3	12057	-4.45	0.0	1.78	0.62	Apobec2
386	GO:0016556 [7]: mRNA modification	1	1	568	3	12057	-4.45	0.0	1.78	0.62	Apobec2
387	GO:0019934 [8]: cGMP-mediated signaling	1	1	568	3	12057	-4.45	0.0	1.78	0.62	Gnat1
388	GO:0030010 [6]: establishment of cell polarity	1	1	568	3	12057	-4.45	0.0	1.78	0.62	Crb3
389	GO:0040016 [5]: embryonic cleavage	1	1	568	3	12057	-4.45	0.0	1.78	0.62	Top2a
390	GO:0045026 [4]: plasma membrane fusion	1	1	568	3	12057	-4.45	0.0	1.78	0.62	Spam1
391	GO:0045446 [4]: endothelial cell differentiation	1	1	568	3	12057	-4.45	0.0	1.78	0.62	Hoxb5
392	GO:0046489 [10]: phosphoinositide biosynthesis	1	1	568	3	12057	-4.45	0.0	1.78	0.62	Pigq
393	GO:0000238 [11]: zygotene	1	1	568	3	12057	-4.45	0.0	1.78	0.62	Msh5
394	GO:0001738 [5]: morphogenesis of a polarized epithelium	1	1	568	3	12057	-4.45	0.0	1.78	0.62	Crb3
395	GO:0006465 [6]: signal peptide processing	1	1	568	3	12057	-4.45	0.0	1.78	0.62	Spcs1
396	GO:0006506 [9]: GPI anchor biosynthesis	1	1	568	3	12057	-4.45	0.0	1.78	0.62	Pigq
397	GO:0006548 [9]: histidine catabolism	1	1	568	3	12057	-4.45	0.0	1.78	0.62	Uroc1
398	GO:0006599 [7]: phosphagen metabolism	1	1	568	3	12057	-4.45	0.0	1.78	0.62	Ckmt2
399	GO:0006824 [9]: cobalt ion transport	1	1	568	3	12057	-4.45	0.0	1.78	0.62	Gif
400	GO:0007129 [12]: synapsis	1	1	568	3	12057	-4.45	0.0	1.78	0.62	Msh5
401	GO:0007199 [8]: G-protein signaling, coupled to cGMP nucleotide second messenger	1	1	568	3	12057	-4.45	0.0	1.78	0.62	Gnat1
402	GO:0009077 [8]: histidine family amino acid catabolism	1	1	568	3	12057	-4.45	0.0	1.78	0.62	Uroc1
403	GO:0016331 [5]: morphogenesis of embryonic epithelium	2	2	567	17	12043	-4.45	0.0	1.56	0.51	Ltap Zic5
404	GO:0006937 [4]: regulation of muscle contraction	2	2	567	17	12043	-4.45	0.0	1.56	0.51	Anxa6 Tnni2
405	GO:0009063 [7]: amino acid catabolism	3	3	566	36	12024	-4.46	0.0	1.36	0.41	Pah Tat Uroc1
406	GO:0009145 [8]: purine nucleoside triphosphate biosynthesis	3	3	566	36	12024	-4.46	0.0	1.36	0.41	Atp5g2 Atp6v1b2 Atp6v1g1
407	GO:0009201 [8]: ribonucleoside triphosphate biosynthesis	3	3	566	36	12024	-4.46	0.0	1.36	0.41	Atp5g2 Atp6v1b2 Atp6v1g1
408	GO:0009206 [9]: purine ribonucleoside triphosphate biosynthesis	3	3	566	36	12024	-4.46	0.0	1.36	0.41	Atp5g2 Atp6v1b2 Atp6v1g1
409	GO:0009792 [4]: embryonic development (sensu Metazoa)	5	5	564	84	11976	-4.47	0.0	0.99	0.34	Axin2 Cryab Foxh1 Hes7 Top2a
410	GO:0006333 [8]: chromatin assembly or disassembly	2	2	567	82	11978	-4.48	0.0	0.11	0.01	Cbx2 Hist1h4f
411	GO:0042330 [5]: taxis	3	3	566	100	11960	-4.48	0.0	0.16	0.02	Ccr9 Cklf Cklfsf2a
412	GO:0006935 [6]: chemotaxis	3	3	566	100	11960	-4.48	0.0	0.16	0.02	Ccr9 Cklf Cklfsf2a
413	GO:0000279 [6]: M phase	6	6	563	133	11927	-4.49	0.0	0.51	0.15	Ccnb3 Dazl Msh3 Msh5 Nusap1 Stmn1
414	GO:0050790 [3]: regulation of enzyme activity	3	3	566	99	11961	-4.5	0.0	0.17	0.02	Adcyap1 Bak1 Tdgf1
415	GO:0007017 [7]: microtubule-based process	6	6	563	132	11928	-4.5	0.0	0.52	0.15	Clasp2 Kif1c Nusap1 Stmn1 Tbca Tuba4
416	GO:0006836 [5]: neurotransmitter transport	3	3	566	37	12023	-4.5	0.0	1.31	0.38	Slc17a6 Slc32a1 Slc6a1
417	GO:0000280 [7]: nuclear division	6	6	563	124	11936	-4.5	0.0	0.63	0.19	Ccnb3 Dazl Msh3 Msh5 Nusap1 Stmn1
418	GO:0007276 [5]: gametogenesis	6	6	563	125	11935	-4.5	0.0	0.61	0.19	1700017G21Rik Adam24 Bmp8b D1Pas1 Dazl Fscn3
419	GO:0006163 [7]: purine nucleotide metabolism	4	4	565	60	12000	-4.5	0.0	1.12	0.35	Ak1 Atp5g2 Atp6v1b2 Atp6v1g1
420	GO:0006334 [8]: nucleosome assembly	1	1	568	61	11999	-4.51	0.0	0.06	0.0	Hist1h4f
421	GO:0006879 [8]: iron ion homeostasis	2	2	567	18	12042	-4.52	0.0	1.48	0.46	Fthl17 Trfr2
422	GO:0007223 [7]: frizzled-2 signaling pathway	2	2	567	18	12042	-4.52	0.0	1.48	0.46	Wnt16 Wnt5b
423	GO:0007498 [3]: mesoderm development	2	2	567	18	12042	-4.52	0.0	1.48	0.46	Lhx2 Ppp2ca
424	GO:0046467 [7]: membrane lipid biosynthesis	3	3	566	38	12022	-4.52	0.0	1.27	0.37	B3gnt5 Pigq Ptdss1
425	GO:0006260 [6]: DNA replication	5	5	564	89	11971	-4.52	0.0	0.87	0.32	Mcm3 Msh3 Msh5 Ris2 Top3b
426	GO:0042127 [5]: regulation of cell proliferation	5	5	564	124	11936	-4.53	0.0	0.36	0.12	Grpr Pitx2 Slfn3 Tdgf1 Tgfbr2
427	GO:0006511 [10]: ubiquitin-dependent protein catabolism	5	5	564	90	11970	-4.53	0.0	0.85	0.31	Dub2 Psma6 Ube1y1 Uchl4 Usp12
428	GO:0016337 [5]: cell-cell adhesion	3	3	566	96	11964	-4.54	0.0	0.19	0.03	Astn1 Cdh8 Pcdhb11
429	GO:0012502 [7]: induction of programmed cell death	2	2	567	79	11981	-4.54	0.0	0.12	0.01	Casp14 Jmy
430	GO:0006092 [7]: main pathways of carbohydrate metabolism	2	2	567	79	11981	-4.54	0.0	0.12	0.01	Pgam2 Polr3h
431	GO:0006917 [8]: induction of apoptosis	2	2	567	79	11981	-4.54	0.0	0.12	0.01	Casp14 Jmy
432	GO:0006631 [6]: fatty acid metabolism	5	5	564	120	11940	-4.55	0.0	0.4	0.12	Acadl Cach Cpt1b Prkag1 Scd1
433	GO:0006470 [8]: protein amino acid dephosphorylation	5	5	564	93	11967	-4.55	0.0	0.79	0.28	Dusp3 Ppp2ca Ptp4a3 Ptpn2 Ptpn20
434	GO:0019941 [9]: modification-dependent protein catabolism	5	5	564	92	11968	-4.55	0.0	0.81	0.28	Dub2 Psma6 Ube1y1 Uchl4 Usp12
435	GO:0006752 [7]: group transfer coenzyme metabolism	3	3	566	39	12021	-4.56	0.0	1.23	0.36	Atp5g2 Atp6v1b2 Atp6v1g1
436	GO:0006800 [5]: oxygen and reactive oxygen species metabolism	3	3	566	39	12021	-4.56	0.0	1.23	0.36	Fmo2 Sod3 Xpa
437	GO:0009142 [7]: nucleoside triphosphate biosynthesis	3	3	566	39	12021	-4.56	0.0	1.23	0.36	Atp5g2 Atp6v1b2 Atp6v1g1
438	GO:0045934 [6]: negative regulation of nucleobase, nucleoside, nucleotide and nucleic acid metabolism	5	5	564	117	11943	-4.56	0.0	0.43	0.13	Aes Hes7 Khdrbs1 Sim2 Zfpm2
439	GO:0016311 [7]: dephosphorylation	5	5	564	95	11965	-4.56	0.0	0.75	0.25	Dusp3 Ppp2ca Ptp4a3 Ptpn2 Ptpn20
440	GO:0042592 [3]: homeostasis	5	5	564	116	11944	-4.57	0.0	0.44	0.13	Cacna1e Fthl17 Mt3 Pth Trfr2
441	GO:0030003 [6]: cation homeostasis	4	4	565	64	11996	-4.57	0.0	1.0	0.35	Fthl17 Mt3 Pth Trfr2
442	GO:0042133 [5]: neurotransmitter metabolism	2	2	567	19	12041	-4.57	0.0	1.41	0.45	Gad2 Slc5a9
443	GO:0042471 [5]: ear morphogenesis	2	2	567	19	12041	-4.57	0.0	1.41	0.45	Dlx5 Hmx3
444	GO:0009072 [6]: aromatic amino acid family metabolism	2	2	567	19	12041	-4.57	0.0	1.41	0.45	Pah Tat
445	GO:0007028 [5]: cytoplasm organization and biogenesis	5	5	564	97	11963	-4.57	0.0	0.72	0.23	Crb3 Itga5 Rpl36a Rps24 Rps6
446	GO:0016481 [7]: negative regulation of transcription	5	5	564	112	11948	-4.58	0.0	0.49	0.15	Aes Hes7 Khdrbs1 Sim2 Zfpm2
447	GO:0042445 [5]: hormone metabolism	3	3	566	40	12020	-4.58	0.0	1.18	0.36	Hsd3b1 Hsd3b2 Pbx1
448	GO:0001525 [6]: angiogenesis	4	4	565	66	11994	-4.59	0.0	0.95	0.33	Anpep Anxa2 Pgf Pitx2
449	GO:0000910 [5]: cytokinesis	5	5	564	105	11955	-4.59	0.0	0.59	0.18	Ccnb3 Cdca3 Nusap1 Sept2 Sept3
450	GO:0006732 [6]: coenzyme metabolism	5	5	564	104	11956	-4.59	0.0	0.6	0.18	Atp5g2 Atp6v1b2 Atp6v1g1 Cach Mgst1
451	GO:0001775 [4]: cell activation	4	4	565	104	11956	-4.6	0.0	0.32	0.1	Ms4a1 Ndrg1 Plcz1 Slamf1
452	GO:0050817 [3]: coagulation	3	3	566	41	12019	-4.61	0.0	1.14	0.35	Anxa2 F13b F2rl2
453	GO:0007596 [4]: blood coagulation	3	3	566	41	12019	-4.61	0.0	1.14	0.35	Anxa2 F13b F2rl2
454	GO:0009314 [6]: response to radiation	3	3	566	41	12019	-4.61	0.0	1.14	0.35	Gnat1 Opn1mw Pde6c
455	GO:0050801 [4]: ion homeostasis	4	4	565	68	11992	-4.61	0.0	0.9	0.32	Fthl17 Mt3 Pth Trfr2
456	GO:0006873 [5]: cell ion homeostasis	4	4	565	68	11992	-4.61	0.0	0.9	0.32	Fthl17 Mt3 Pth Trfr2
457	GO:0007417 [6]: central nervous system development	4	4	565	68	11992	-4.61	0.0	0.9	0.32	Aplp1 Dcx Hmx3 Lhx2
458	GO:0051188 [6]: cofactor biosynthesis	4	4	565	69	11991	-4.62	0.0	0.87	0.32	Atp5g2 Atp6v1b2 Atp6v1g1 Cpox
459	GO:0016485 [8]: protein processing	2	2	567	20	12040	-4.62	0.0	1.34	0.4	Ncstn Spcs1
460	GO:0006650 [8]: glycerophospholipid metabolism	2	2	567	20	12040	-4.62	0.0	1.34	0.4	Pigq Ptdss1
461	GO:0015804 [7]: neutral amino acid transport	1	1	568	4	12056	-4.63	0.0	1.58	0.52	Slc32a1
462	GO:0018149 [8]: peptide cross-linking	1	1	568	4	12056	-4.63	0.0	1.58	0.52	Epb4.2
463	GO:0030073 [6]: insulin secretion	1	1	568	4	12056	-4.63	0.0	1.58	0.52	Pclo
464	GO:0050818 [4]: regulation of coagulation	1	1	568	4	12056	-4.63	0.0	1.58	0.52	Anxa2
465	GO:0050819 [5]: negative regulation of coagulation	1	1	568	4	12056	-4.63	0.0	1.58	0.52	Anxa2
466	GO:0000050 [5]: urea cycle	1	1	568	4	12056	-4.63	0.0	1.58	0.52	Otc
467	GO:0001569 [5]: patterning of blood vessels	1	1	568	4	12056	-4.63	0.0	1.58	0.52	Pitx2
468	GO:0002011 [5]: morphogenesis of an epithelial sheet	1	1	568	4	12056	-4.63	0.0	1.58	0.52	Notch2
469	GO:0006547 [8]: histidine metabolism	1	1	568	4	12056	-4.63	0.0	1.58	0.52	Uroc1
470	GO:0006572 [8]: tyrosine catabolism	1	1	568	4	12056	-4.63	0.0	1.58	0.52	Tat
471	GO:0006626 [8]: protein-mitochondrial targeting	1	1	568	4	12056	-4.63	0.0	1.58	0.52	Fxc1
472	GO:0007021 [8]: tubulin folding	1	1	568	4	12056	-4.63	0.0	1.58	0.52	Tbca
473	GO:0007034 [6]: vacuolar transport	1	1	568	4	12056	-4.63	0.0	1.58	0.52	Vps29
474	GO:0007044 [6]: cell-substrate junction assembly	1	1	568	4	12056	-4.63	0.0	1.58	0.52	Itga5
475	GO:0007131 [7]: meiotic recombination	1	1	568	4	12056	-4.63	0.0	1.58	0.52	Msh5
476	GO:0007549 [4]: dosage compensation	1	1	568	4	12056	-4.63	0.0	1.58	0.52	H2afy2
477	GO:0009075 [7]: histidine family amino acid metabolism	1	1	568	4	12056	-4.63	0.0	1.58	0.52	Uroc1
478	GO:0006817 [8]: phosphate transport	3	3	566	42	12018	-4.63	0.0	1.11	0.35	Mbl2 Slc17a1 Slc34a2
479	GO:0045893 [8]: positive regulation of transcription, DNA-dependent	4	4	565	70	11990	-4.64	0.0	0.85	0.31	Crsp6 Foxh1 Nfat5 Rarg
480	GO:0009966 [4]: regulation of signal transduction	3	3	566	89	11971	-4.64	0.0	0.24	0.04	Axin2 Dkk1 Sostdc1
481	GO:0042254 [6]: ribosome biogenesis and assembly	3	3	566	89	11971	-4.64	0.0	0.24	0.04	Rpl36a Rps24 Rps6
482	GO:0007599 [5]: hemostasis	3	3	566	43	12017	-4.65	0.0	1.07	0.35	Anxa2 F13b F2rl2
483	GO:0008203 [7]: cholesterol metabolism	3	3	566	43	12017	-4.65	0.0	1.07	0.35	2810410C14Rik Cyp7a1 Soat2
484	GO:0051246 [5]: regulation of protein metabolism	4	4	565	72	11988	-4.65	0.0	0.8	0.28	Eif4ebp1 Eif4ebp2 Serpinb1b Spp2
485	GO:0040007 [3]: growth	4	4	565	97	11963	-4.65	0.0	0.4	0.12	Aes Bmp8b Igfbp5 Socs7
486	GO:0045045 [5]: secretory pathway	4	4	565	97	11963	-4.65	0.0	0.4	0.12	Kif1c Pclo Tom1 Vps29
487	GO:0009190 [7]: cyclic nucleotide biosynthesis	2	2	567	21	12039	-4.67	0.0	1.28	0.38	Gucy2c Gucy2e
488	GO:0009310 [6]: amine catabolism	3	3	566	44	12016	-4.67	0.0	1.03	0.35	Pah Tat Uroc1
489	GO:0048514 [5]: blood vessel morphogenesis	4	4	565	75	11985	-4.67	0.0	0.74	0.24	Anpep Anxa2 Pgf Pitx2
490	GO:0045935 [6]: positive regulation of nucleobase, nucleoside, nucleotide and nucleic acid metabolism	4	4	565	92	11968	-4.68	0.0	0.46	0.13	Crsp6 Foxh1 Nfat5 Rarg
491	GO:0045941 [7]: positive regulation of transcription	4	4	565	91	11969	-4.68	0.0	0.47	0.14	Crsp6 Foxh1 Nfat5 Rarg
492	GO:0030005 [7]: di-, tri-valent inorganic cation homeostasis	3	3	566	45	12015	-4.68	0.0	1.0	0.35	Fthl17 Pth Trfr2
493	GO:0046903 [3]: secretion	3	3	566	45	12015	-4.68	0.0	1.0	0.35	Arf4l Pclo Syt4
494	GO:0009152 [8]: purine ribonucleotide biosynthesis	3	3	566	45	12015	-4.68	0.0	1.0	0.35	Atp5g2 Atp6v1b2 Atp6v1g1
495	GO:0019882 [5]: antigen presentation	1	1	568	55	12005	-4.69	0.0	0.08	0.0	H2-D1
496	GO:0001568 [4]: blood vessel development	4	4	565	85	11975	-4.69	0.0	0.56	0.16	Anpep Anxa2 Pgf Pitx2
497	GO:0019725 [4]: cell homeostasis	4	4	565	81	11979	-4.69	0.0	0.62	0.19	Fthl17 Mt3 Pth Trfr2
498	GO:0007610 [2]: behavior	4	4	565	88	11972	-4.69	0.0	0.51	0.15	Astn1 Itga5 Oprm1 Prkar1b
499	GO:0009566 [5]: fertilization	2	2	567	22	12038	-4.71	0.0	1.22	0.36	Plcz1 Spam1
500	GO:0019439 [6]: aromatic compound catabolism	2	2	567	22	12038	-4.71	0.0	1.22	0.36	Pah Tat
501	GO:0007338 [6]: fertilization (sensu Metazoa)	2	2	567	22	12038	-4.71	0.0	1.22	0.36	Plcz1 Spam1
502	GO:0016125 [6]: sterol metabolism	3	3	566	46	12014	-4.71	0.0	0.97	0.33	2810410C14Rik Cyp7a1 Soat2
503	GO:0006790 [5]: sulfur metabolism	3	3	566	46	12014	-4.71	0.0	0.97	0.33	Hs3st3b1 Mgst1 Sult1c1
504	GO:0007046 [7]: ribosome biogenesis	3	3	566	83	11977	-4.71	0.0	0.29	0.08	Rpl36a Rps24 Rps6
505	GO:0050878 [4]: regulation of body fluids	3	3	566	47	12013	-4.72	0.0	0.93	0.33	Anxa2 F13b F2rl2
506	GO:0009617 [6]: response to bacteria	2	2	567	70	11990	-4.72	0.0	0.17	0.02	Defb7 Wfdc12
507	GO:0006006 [8]: glucose metabolism	2	2	567	70	11990	-4.72	0.0	0.17	0.02	G6pd2 Pgam2
508	GO:0016568 [8]: chromatin modification	3	3	566	81	11979	-4.74	0.0	0.31	0.09	Baz2a Cbx2 Smarcd2
509	GO:0015985 [7]: energy coupled proton transport, down electrochemical gradient	2	2	567	23	12037	-4.74	0.0	1.17	0.36	Atp5g2 Atp6v1b2
510	GO:0015986 [7]: ATP synthesis coupled proton transport	2	2	567	23	12037	-4.74	0.0	1.17	0.36	Atp5g2 Atp6v1b2
511	GO:0046849 [4]: bone remodeling	3	3	566	49	12011	-4.75	0.0	0.87	0.32	Ambn Foxc1 Spp2
512	GO:0009260 [7]: ribonucleotide biosynthesis	3	3	566	49	12011	-4.75	0.0	0.87	0.32	Atp5g2 Atp6v1b2 Atp6v1g1
513	GO:0009451 [6]: RNA modification	3	3	566	49	12011	-4.75	0.0	0.87	0.32	Apobec2 Cic Cubn
514	GO:0007156 [6]: homophilic cell adhesion	2	2	567	68	11992	-4.75	0.0	0.19	0.03	Cdh8 Pcdhb11
515	GO:0009948 [5]: anterior/posterior axis specification	1	1	568	5	12055	-4.76	0.0	1.42	0.45	Tdgf1
516	GO:0030072 [5]: peptide hormone secretion	1	1	568	5	12055	-4.76	0.0	1.42	0.45	Pclo
517	GO:0030199 [5]: collagen fibril organization	1	1	568	5	12055	-4.76	0.0	1.42	0.45	Anxa2
518	GO:0035088 [6]: establishment and/or maintenance of apical/basal cell polarity	1	1	568	5	12055	-4.76	0.0	1.42	0.45	Crb3
519	GO:0045576 [6]: mast cell activation	1	1	568	5	12055	-4.76	0.0	1.42	0.45	Ndrg1
520	GO:0050768 [5]: negative regulation of neurogenesis	1	1	568	5	12055	-4.76	0.0	1.42	0.45	Mt3
521	GO:0000051 [4]: urea cycle intermediate metabolism	1	1	568	5	12055	-4.76	0.0	1.42	0.45	Otc
522	GO:0006268 [8]: DNA unwinding	1	1	568	5	12055	-4.76	0.0	1.42	0.45	Top3b
523	GO:0006505 [10]: GPI anchor metabolism	1	1	568	5	12055	-4.76	0.0	1.42	0.45	Pigq
524	GO:0006518 [5]: peptide metabolism	1	1	568	5	12055	-4.76	0.0	1.42	0.45	Spcs1
525	GO:0006525 [5]: arginine metabolism	1	1	568	5	12055	-4.76	0.0	1.42	0.45	Otc
526	GO:0007528 [7]: neuromuscular junction development	1	1	568	5	12055	-4.76	0.0	1.42	0.45	Ky
527	GO:0008215 [8]: spermine metabolism	1	1	568	5	12055	-4.76	0.0	1.42	0.45	Sms
528	GO:0006887 [6]: exocytosis	1	1	568	52	12008	-4.77	0.0	0.09	0.0	Pclo
529	GO:0006164 [7]: purine nucleotide biosynthesis	3	3	566	51	12009	-4.77	0.0	0.82	0.29	Atp5g2 Atp6v1b2 Atp6v1g1
530	GO:0006643 [6]: membrane lipid metabolism	3	3	566	77	11983	-4.77	0.0	0.35	0.11	B3gnt5 Pigq Ptdss1
531	GO:0045892 [8]: negative regulation of transcription, DNA-dependent	3	3	566	76	11984	-4.78	0.0	0.36	0.12	Hes7 Sim2 Zfpm2
532	GO:0030324 [5]: lung development	2	2	567	24	12036	-4.78	0.0	1.11	0.35	Sim2 Timeless
533	GO:0016042 [5]: lipid catabolism	2	2	567	67	11993	-4.78	0.0	0.19	0.03	Amacr Pla2g2d
534	GO:0006725 [5]: aromatic compound metabolism	3	3	566	75	11985	-4.78	0.0	0.37	0.12	Bphl Pah Tat
535	GO:0007409 [6]: axonogenesis	3	3	566	75	11985	-4.78	0.0	0.37	0.12	Dlx5 Stmn1 Tbr1
536	GO:0043009 [5]: embryonic development (sensu Vertebrata)	3	3	566	53	12007	-4.79	0.0	0.76	0.26	Axin2 Cryab Hes7
537	GO:0030705 [6]: cytoskeleton-dependent intracellular transport	2	2	567	66	11994	-4.79	0.0	0.2	0.03	Kif1c Tuba4
538	GO:0043069 [6]: negative regulation of programmed cell death	2	2	567	66	11994	-4.79	0.0	0.2	0.03	Api5 Tpt1
539	GO:0016051 [6]: carbohydrate biosynthesis	3	3	566	54	12006	-4.8	0.0	0.74	0.25	G6pc Gys2 Phkg1
540	GO:0009100 [7]: glycoprotein metabolism	3	3	566	73	11987	-4.8	0.0	0.4	0.12	Alg12 B3gnt5 Ddost
541	GO:0016053 [6]: organic acid biosynthesis	3	3	566	55	12005	-4.8	0.0	0.72	0.23	Akr1d1 Prkag1 Scd1
542	GO:0046394 [7]: carboxylic acid biosynthesis	3	3	566	55	12005	-4.8	0.0	0.72	0.23	Akr1d1 Prkag1 Scd1
543	GO:0007420 [7]: brain development	3	3	566	56	12004	-4.81	0.0	0.69	0.22	Aplp1 Hmx3 Lhx2
544	GO:0043066 [7]: negative regulation of apoptosis	2	2	567	65	11995	-4.81	0.0	0.21	0.04	Api5 Tpt1
545	GO:0016044 [5]: membrane organization and biogenesis	2	2	567	25	12035	-4.81	0.0	1.06	0.35	Fxc1 Sgcg
546	GO:0030323 [4]: respiratory tube development	2	2	567	25	12035	-4.81	0.0	1.06	0.35	Sim2 Timeless
547	GO:0043085 [4]: positive regulation of enzyme activity	3	3	566	68	11992	-4.82	0.0	0.47	0.14	Adcyap1 Bak1 Tdgf1
548	GO:0006399 [6]: tRNA metabolism	3	3	566	68	11992	-4.82	0.0	0.47	0.14	Cic Cubn Wdr4
549	GO:0009101 [7]: glycoprotein biosynthesis	3	3	566	68	11992	-4.82	0.0	0.47	0.14	Alg12 B3gnt5 Ddost
550	GO:0007178 [7]: transmembrane receptor protein serine/threonine kinase signaling pathway	3	3	566	59	12001	-4.82	0.0	0.63	0.19	Bmp8b Sostdc1 Tgfbr2
551	GO:0009888 [5]: histogenesis	3	3	566	58	12002	-4.82	0.0	0.65	0.2	Krt1-17 Lhx2 Ppp2ca
552	GO:0007229 [6]: integrin-mediated signaling pathway	3	3	566	58	12002	-4.82	0.0	0.65	0.2	Adam24 Itga5 Itgax
553	GO:0030333 [5]: antigen processing	1	1	568	50	12010	-4.82	0.0	0.1	0.01	H2-D1
554	GO:0006414 [8]: translational elongation	1	1	568	50	12010	-4.82	0.0	0.1	0.01	Gtpbp2
555	GO:0007018 [7]: microtubule-based movement	2	2	567	64	11996	-4.83	0.0	0.22	0.04	Kif1c Tuba4
556	GO:0006486 [8]: protein amino acid glycosylation	3	3	566	63	11997	-4.83	0.0	0.55	0.16	Alg12 B3gnt5 Ddost
557	GO:0000122 [9]: negative regulation of transcription from Pol II promoter	3	3	566	61	11999	-4.83	0.0	0.59	0.18	Hes7 Sim2 Zfpm2
558	GO:0007507 [5]: heart development	3	3	566	61	11999	-4.83	0.0	0.59	0.18	Alpk3 Foxh1 Pitx2
559	GO:0009108 [7]: coenzyme biosynthesis	3	3	566	61	11999	-4.83	0.0	0.59	0.18	Atp5g2 Atp6v1b2 Atp6v1g1
560	GO:0040008 [4]: regulation of growth	3	3	566	66	11994	-4.83	0.0	0.5	0.15	Aes Igfbp5 Socs7
561	GO:0030326 [6]: embryonic limb morphogenesis	2	2	567	26	12034	-4.83	0.0	1.02	0.35	Dkk1 Dlx5
562	GO:0035113 [5]: embryonic appendage morphogenesis	2	2	567	26	12034	-4.83	0.0	1.02	0.35	Dkk1 Dlx5
563	GO:0046916 [8]: transition metal ion homeostasis	2	2	567	26	12034	-4.83	0.0	1.02	0.35	Fthl17 Trfr2
564	GO:0007611 [3]: learning and/or memory	2	2	567	26	12034	-4.83	0.0	1.02	0.35	Itga5 Prkar1b
565	GO:0009187 [7]: cyclic nucleotide metabolism	2	2	567	26	12034	-4.83	0.0	1.02	0.35	Gucy2c Gucy2e
566	GO:0009408 [5]: response to heat	2	2	567	26	12034	-4.83	0.0	1.02	0.35	Cryab Dnajb3
567	GO:0042742 [6]: defense response to bacteria	2	2	567	63	11997	-4.84	0.0	0.23	0.04	Defb7 Wfdc12
568	GO:0016052 [6]: carbohydrate catabolism	1	1	568	49	12011	-4.85	0.0	0.1	0.01	Pgam2
569	GO:0044275 [7]: cellular carbohydrate catabolism	1	1	568	49	12011	-4.85	0.0	0.1	0.01	Pgam2
570	GO:0046483 [5]: heterocycle metabolism	1	1	568	49	12011	-4.85	0.0	0.1	0.01	Cpox
571	GO:0008285 [6]: negative regulation of cell proliferation	1	1	568	49	12011	-4.85	0.0	0.1	0.01	Slfn3
572	GO:0006958 [7]: complement activation, classical pathway	2	2	567	27	12033	-4.87	0.0	0.97	0.33	Masp1 Mbl2
573	GO:0015988 [7]: energy coupled proton transport, against electrochemical gradient	1	1	568	6	12054	-4.88	0.0	1.29	0.38	Atp6v1b2
574	GO:0030178 [6]: negative regulation of Wnt receptor signaling pathway	1	1	568	6	12054	-4.88	0.0	1.29	0.38	Dkk1
575	GO:0042176 [6]: regulation of protein catabolism	1	1	568	6	12054	-4.88	0.0	1.29	0.38	Serpinb1b
576	GO:0042462 [6]: eye photoreceptor cell development	1	1	568	6	12054	-4.88	0.0	1.29	0.38	Gabrr2
577	GO:0042692 [4]: muscle cell differentiation	1	1	568	6	12054	-4.88	0.0	1.29	0.38	Kras
578	GO:0046822 [6]: regulation of nucleocytoplasmic transport	1	1	568	6	12054	-4.88	0.0	1.29	0.38	Khdrbs1
579	GO:0006891 [6]: intra-Golgi transport	1	1	568	6	12054	-4.88	0.0	1.29	0.38	Tom1
580	GO:0007006 [6]: mitochondrial membrane organization and biogenesis	1	1	568	6	12054	-4.88	0.0	1.29	0.38	Fxc1
581	GO:0007020 [9]: microtubule nucleation	1	1	568	6	12054	-4.88	0.0	1.29	0.38	Tbca
582	GO:0017038 [6]: protein import	1	1	568	48	12012	-4.89	0.0	0.11	0.01	Fxc1
583	GO:0009309 [6]: amine biosynthesis	1	1	568	48	12012	-4.89	0.0	0.11	0.01	Otc
584	GO:0035107 [4]: appendage morphogenesis	2	2	567	28	12032	-4.89	0.0	0.93	0.33	Dkk1 Dlx5
585	GO:0035108 [5]: limb morphogenesis	2	2	567	28	12032	-4.89	0.0	0.93	0.33	Dkk1 Dlx5
586	GO:0018193 [8]: peptidyl-amino acid modification	2	2	567	59	12001	-4.9	0.0	0.26	0.06	Alg12 Ddost
587	GO:0008284 [6]: positive regulation of cell proliferation	1	1	568	47	12013	-4.9	0.0	0.12	0.01	Tdgf1
588	GO:0009968 [5]: negative regulation of signal transduction	2	2	567	29	12031	-4.91	0.0	0.89	0.32	Dkk1 Sostdc1
589	GO:0006730 [5]: one-carbon compound metabolism	2	2	567	29	12031	-4.91	0.0	0.89	0.32	Car10 Car9
590	GO:0008654 [8]: phospholipid biosynthesis	2	2	567	29	12031	-4.91	0.0	0.89	0.32	Pigq Ptdss1
591	GO:0045859 [4]: regulation of protein kinase activity	1	1	568	46	12014	-4.93	0.0	0.12	0.01	Tdgf1
592	GO:0008361 [5]: regulation of cell size	2	2	567	55	12005	-4.94	0.0	0.31	0.09	Igfbp5 Socs7
593	GO:0009266 [6]: response to temperature	2	2	567	31	12029	-4.94	0.0	0.82	0.29	Cryab Dnajb3
594	GO:0007411 [6]: axon guidance	1	1	568	45	12015	-4.96	0.0	0.13	0.01	Tbr1
595	GO:0030148 [8]: sphingolipid biosynthesis	1	1	568	7	12053	-4.96	0.0	1.18	0.36	B3gnt5
596	GO:0030510 [6]: regulation of BMP signaling pathway	1	1	568	7	12053	-4.96	0.0	1.18	0.36	Sostdc1
597	GO:0030514 [7]: negative regulation of BMP signaling pathway	1	1	568	7	12053	-4.96	0.0	1.18	0.36	Sostdc1
598	GO:0035050 [4]: embryonic heart tube development	1	1	568	7	12053	-4.96	0.0	1.18	0.36	Foxh1
599	GO:0042094 [7]: interleukin-2 biosynthesis	1	1	568	7	12053	-4.96	0.0	1.18	0.36	Il1rap
600	GO:0042461 [5]: photoreceptor cell development	1	1	568	7	12053	-4.96	0.0	1.18	0.36	Gabrr2
601	GO:0000088 [9]: mitotic prophase	1	1	568	7	12053	-4.96	0.0	1.18	0.36	Nusap1
602	GO:0006120 [9]: mitochondrial electron transport, NADH to ubiquinone	1	1	568	7	12053	-4.96	0.0	1.18	0.36	Ndufb9
603	GO:0006857 [6]: oligopeptide transport	1	1	568	7	12053	-4.96	0.0	1.18	0.36	Tap1
604	GO:0007076 [8]: mitotic chromosome condensation	1	1	568	7	12053	-4.96	0.0	1.18	0.36	Nusap1
605	GO:0007128 [10]: meiotic prophase I	1	1	568	7	12053	-4.96	0.0	1.18	0.36	Msh5
606	GO:0007173 [8]: epidermal growth factor receptor signaling pathway	1	1	568	7	12053	-4.96	0.0	1.18	0.36	Tdgf1
607	GO:0007595 [5]: lactation	1	1	568	7	12053	-4.96	0.0	1.18	0.36	Usf2
608	GO:0006644 [7]: phospholipid metabolism	2	2	567	53	12007	-4.96	0.0	0.33	0.11	Pigq Ptdss1
609	GO:0007160 [5]: cell-matrix adhesion	2	2	567	53	12007	-4.96	0.0	0.33	0.11	Itga5 Itgax
610	GO:0016049 [4]: cell growth	2	2	567	52	12008	-4.97	0.0	0.35	0.11	Igfbp5 Socs7
611	GO:0016064 [6]: humoral defense mechanism (sensu Vertebrata)	2	2	567	52	12008	-4.97	0.0	0.35	0.11	Masp1 Mbl2
612	GO:0006575 [6]: amino acid derivative metabolism	2	2	567	51	12009	-4.98	0.0	0.36	0.12	Ckmt2 Sms
613	GO:0007179 [8]: transforming growth factor beta receptor signaling pathway	2	2	567	51	12009	-4.98	0.0	0.36	0.12	Bmp8b Sostdc1
614	GO:0042113 [7]: B-cell activation	1	1	568	44	12016	-4.98	0.0	0.13	0.01	Ms4a1
615	GO:0006766 [5]: vitamin metabolism	1	1	568	44	12016	-4.98	0.0	0.13	0.01	Gc
616	GO:0006633 [7]: fatty acid biosynthesis	2	2	567	50	12010	-4.99	0.0	0.38	0.12	Prkag1 Scd1
617	GO:0006869 [5]: lipid transport	2	2	567	50	12010	-4.99	0.0	0.38	0.12	Cpt1b Gltp
618	GO:0051049 [5]: regulation of transport	2	2	567	49	12011	-4.99	0.0	0.39	0.12	Khdrbs1 Pclo
619	GO:0006916 [8]: anti-apoptosis	2	2	567	49	12011	-4.99	0.0	0.39	0.12	Api5 Tpt1
620	GO:0001701 [6]: embryonic development (sensu Mammalia)	1	1	568	43	12017	-5.0	0.0	0.14	0.01	Cryab
621	GO:0006986 [5]: response to unfolded protein	1	1	568	43	12017	-5.0	0.0	0.14	0.01	Hspb3
622	GO:0045786 [7]: negative regulation of cell cycle	2	2	567	48	12012	-5.0	0.0	0.41	0.12	Adcyap1 Axin2
623	GO:0050954 [6]: sensory perception of mechanical stimulus	2	2	567	48	12012	-5.0	0.0	0.41	0.12	Ndufb9 Tmc1
624	GO:0050982 [7]: detection of mechanical stimulus	2	2	567	48	12012	-5.0	0.0	0.41	0.12	Ndufb9 Tmc1
625	GO:0048511 [3]: rhythmic process	2	2	567	37	12023	-5.01	0.0	0.64	0.19	Hes7 Prok2
626	GO:0001503 [5]: ossification	2	2	567	45	12015	-5.01	0.0	0.46	0.13	Ambn Foxc1
627	GO:0000226 [8]: microtubule cytoskeleton organization and biogenesis	2	2	567	38	12022	-5.01	0.0	0.61	0.19	Clasp2 Tbca
628	GO:0043038 [7]: amino acid activation	2	2	567	39	12021	-5.01	0.0	0.58	0.18	Cic Cubn
629	GO:0043039 [8]: tRNA aminoacylation	2	2	567	39	12021	-5.01	0.0	0.58	0.18	Cic Cubn
630	GO:0006418 [8]: tRNA aminoacylation for protein translation	2	2	567	39	12021	-5.01	0.0	0.58	0.18	Cic Cubn
631	GO:0001558 [4]: regulation of cell growth	2	2	567	43	12017	-5.02	0.0	0.5	0.15	Igfbp5 Socs7
632	GO:0007605 [7]: perception of sound	2	2	567	43	12017	-5.02	0.0	0.5	0.15	Ndufb9 Tmc1
633	GO:0006400 [7]: tRNA modification	2	2	567	42	12018	-5.02	0.0	0.52	0.15	Cic Cubn
634	GO:0006956 [6]: complement activation	2	2	567	42	12018	-5.02	0.0	0.52	0.15	Masp1 Mbl2
635	GO:0001654 [5]: eye morphogenesis	2	2	567	44	12016	-5.02	0.0	0.48	0.14	Cryab Gabrr2
636	GO:0009798 [4]: axis specification	1	1	568	8	12052	-5.03	0.0	1.08	0.35	Tdgf1
637	GO:0010092 [5]: specification of organ identity	1	1	568	8	12052	-5.03	0.0	1.08	0.35	Hoxd11
638	GO:0015833 [5]: peptide transport	1	1	568	8	12052	-5.03	0.0	1.08	0.35	Tap1
639	GO:0001666 [5]: response to hypoxia	1	1	568	8	12052	-5.03	0.0	1.08	0.35	Sod3
640	GO:0001754 [5]: eye photoreceptor cell differentiation	1	1	568	8	12052	-5.03	0.0	1.08	0.35	Gabrr2
641	GO:0001759 [4]: induction of an organ	1	1	568	8	12052	-5.03	0.0	1.08	0.35	Hoxd11
642	GO:0006779 [7]: porphyrin biosynthesis	1	1	568	8	12052	-5.03	0.0	1.08	0.35	Cpox
643	GO:0006783 [6]: heme biosynthesis	1	1	568	8	12052	-5.03	0.0	1.08	0.35	Cpox
644	GO:0006892 [6]: post-Golgi transport	1	1	568	8	12052	-5.03	0.0	1.08	0.35	Vps29
645	GO:0006898 [7]: receptor mediated endocytosis	1	1	568	8	12052	-5.03	0.0	1.08	0.35	Cubn
646	GO:0006944 [3]: membrane fusion	1	1	568	8	12052	-5.03	0.0	1.08	0.35	Spam1
647	GO:0007026 [9]: microtubule stabilization	1	1	568	8	12052	-5.03	0.0	1.08	0.35	Clasp2
648	GO:0007163 [5]: establishment and/or maintenance of cell polarity	1	1	568	8	12052	-5.03	0.0	1.08	0.35	Crb3
649	GO:0007193 [9]: G-protein signaling, adenylate cyclase inhibiting pathway	1	1	568	8	12052	-5.03	0.0	1.08	0.35	Oprm1
650	GO:0007205 [8]: protein kinase C activation	1	1	568	8	12052	-5.03	0.0	1.08	0.35	Sphk2
651	GO:0007346 [7]: regulation of mitotic cell cycle	1	1	568	8	12052	-5.03	0.0	1.08	0.35	Ris2
652	GO:0007613 [4]: memory	1	1	568	8	12052	-5.03	0.0	1.08	0.35	Itga5
653	GO:0019320 [8]: hexose catabolism	1	1	568	41	12019	-5.05	0.0	0.16	0.02	Pgam2
654	GO:0040029 [3]: regulation of gene expression, epigenetic	1	1	568	41	12019	-5.05	0.0	0.16	0.02	H2afy2
655	GO:0046164 [6]: alcohol catabolism	1	1	568	41	12019	-5.05	0.0	0.16	0.02	Pgam2
656	GO:0046365 [7]: monosaccharide catabolism	1	1	568	41	12019	-5.05	0.0	0.16	0.02	Pgam2
657	GO:0006007 [9]: glucose catabolism	1	1	568	41	12019	-5.05	0.0	0.16	0.02	Pgam2
658	GO:0006576 [6]: biogenic amine metabolism	1	1	568	40	12020	-5.07	0.0	0.16	0.02	Sms
659	GO:0009894 [5]: regulation of catabolism	1	1	568	9	12051	-5.09	0.0	1.0	0.35	Serpinb1b
660	GO:0015669 [5]: gas transport	1	1	568	9	12051	-5.09	0.0	1.0	0.35	Hbb-y
661	GO:0015671 [6]: oxygen transport	1	1	568	9	12051	-5.09	0.0	1.0	0.35	Hbb-y
662	GO:0017157 [6]: regulation of exocytosis	1	1	568	9	12051	-5.09	0.0	1.0	0.35	Pclo
663	GO:0030512 [6]: negative regulation of transforming growth factor beta receptor signaling pathway	1	1	568	9	12051	-5.09	0.0	1.0	0.35	Sostdc1
664	GO:0051260 [8]: protein homooligomerization	1	1	568	9	12051	-5.09	0.0	1.0	0.35	C1qtnf1
665	GO:0006270 [8]: DNA replication initiation	1	1	568	9	12051	-5.09	0.0	1.0	0.35	Mcm3
666	GO:0006839 [6]: mitochondrial transport	1	1	568	9	12051	-5.09	0.0	1.0	0.35	Slc25a4
667	GO:0007033 [6]: vacuole organization and biogenesis	1	1	568	9	12051	-5.09	0.0	1.0	0.35	Vps29
668	GO:0007162 [5]: negative regulation of cell adhesion	1	1	568	9	12051	-5.09	0.0	1.0	0.35	Dab1
669	GO:0009084 [8]: glutamine family amino acid biosynthesis	1	1	568	9	12051	-5.09	0.0	1.0	0.35	Otc
670	GO:0001816 [5]: cytokine production	1	1	568	38	12022	-5.11	0.0	0.18	0.03	Il1rap
671	GO:0008632 [7]: apoptotic program	1	1	568	38	12022	-5.11	0.0	0.18	0.03	Bak1
672	GO:0050876 [4]: reproductive physiological process	1	1	568	37	12023	-5.14	0.0	0.19	0.03	Usf2
673	GO:0007626 [3]: locomotory behavior	1	1	568	37	12023	-5.14	0.0	0.19	0.03	Astn1
674	GO:0009636 [7]: response to toxin	1	1	568	10	12050	-5.14	0.0	0.92	0.33	Gucy2c
675	GO:0016579 [9]: protein deubiquitination	1	1	568	10	12050	-5.14	0.0	0.92	0.33	Dub2
676	GO:0042775 [8]: ATP synthesis coupled electron transport (sensu Eukaryota)	1	1	568	10	12050	-5.14	0.0	0.92	0.33	Ndufb9
677	GO:0044242 [6]: cellular lipid catabolism	1	1	568	10	12050	-5.14	0.0	0.92	0.33	Amacr
678	GO:0046530 [4]: photoreceptor cell differentiation	1	1	568	10	12050	-5.14	0.0	0.92	0.33	Gabrr2
679	GO:0046879 [4]: hormone secretion	1	1	568	10	12050	-5.14	0.0	0.92	0.33	Pclo
680	GO:0051259 [7]: protein oligomerization	1	1	568	10	12050	-5.14	0.0	0.92	0.33	C1qtnf1
681	GO:0000904 [4]: cellular morphogenesis during differentiation	1	1	568	10	12050	-5.14	0.0	0.92	0.33	Gabrr2
682	GO:0006084 [7]: acetyl-CoA metabolism	1	1	568	10	12050	-5.14	0.0	0.92	0.33	Cach
683	GO:0007127 [9]: meiosis I	1	1	568	10	12050	-5.14	0.0	0.92	0.33	Msh5
684	GO:0007222 [7]: frizzled signaling pathway	1	1	568	10	12050	-5.14	0.0	0.92	0.33	Axin2
685	GO:0045165 [4]: cell fate commitment	1	1	568	36	12024	-5.15	0.0	0.2	0.03	Tgfbr2
686	GO:0042107 [5]: cytokine metabolism	1	1	568	35	12025	-5.17	0.0	0.21	0.04	Il1rap
687	GO:0006310 [6]: DNA recombination	1	1	568	35	12025	-5.17	0.0	0.21	0.04	Msh5
688	GO:0007548 [3]: sex differentiation	1	1	568	35	12025	-5.17	0.0	0.21	0.04	Pbx1
689	GO:0042773 [7]: ATP synthesis coupled electron transport	1	1	568	11	12049	-5.18	0.0	0.86	0.32	Ndufb9
690	GO:0045761 [4]: regulation of adenylate cyclase activity	1	1	568	11	12049	-5.18	0.0	0.86	0.32	Adcyap1
691	GO:0045762 [5]: positive regulation of adenylate cyclase activity	1	1	568	11	12049	-5.18	0.0	0.86	0.32	Adcyap1
692	GO:0006100 [8]: tricarboxylic acid cycle intermediate metabolism	1	1	568	11	12049	-5.18	0.0	0.86	0.32	Polr3h
693	GO:0006570 [7]: tyrosine metabolism	1	1	568	11	12049	-5.18	0.0	0.86	0.32	Tat
694	GO:0007088 [7]: regulation of mitosis	1	1	568	11	12049	-5.18	0.0	0.86	0.32	Nusap1
695	GO:0007190 [6]: adenylate cyclase activation	1	1	568	11	12049	-5.18	0.0	0.86	0.32	Adcyap1
696	GO:0007219 [6]: Notch signaling pathway	1	1	568	11	12049	-5.18	0.0	0.86	0.32	Hes7
697	GO:0008272 [8]: sulfate transport	1	1	568	11	12049	-5.18	0.0	0.86	0.32	Slc26a3
698	GO:0030334 [6]: regulation of cell migration	1	1	568	34	12026	-5.19	0.0	0.22	0.04	Pitx2
699	GO:0042089 [6]: cytokine biosynthesis	1	1	568	34	12026	-5.19	0.0	0.22	0.04	Il1rap
700	GO:0051093 [4]: negative regulation of development	1	1	568	34	12026	-5.19	0.0	0.22	0.04	Mt3
701	GO:0051270 [5]: regulation of cell motility	1	1	568	34	12026	-5.19	0.0	0.22	0.04	Pitx2
702	GO:0006096 [8]: glycolysis	1	1	568	34	12026	-5.19	0.0	0.22	0.04	Pgam2
703	GO:0008015 [4]: circulation	1	1	568	34	12026	-5.19	0.0	0.22	0.04	Npy
704	GO:0048066 [3]: pigmentation	1	1	568	33	12027	-5.2	0.0	0.23	0.04	Cpox
705	GO:0048468 [3]: cell development	1	1	568	33	12027	-5.2	0.0	0.23	0.04	Gabrr2
706	GO:0042593 [4]: glucose homeostasis	1	1	568	12	12048	-5.21	0.0	0.8	0.28	Cacna1e
707	GO:0046785 [8]: microtubule polymerization	1	1	568	12	12048	-5.21	0.0	0.8	0.28	Tuba4
708	GO:0006801 [6]: superoxide metabolism	1	1	568	12	12048	-5.21	0.0	0.8	0.28	Sod3
709	GO:0008652 [7]: amino acid biosynthesis	1	1	568	32	12028	-5.23	0.0	0.25	0.05	Otc
710	GO:0019885 [6]: antigen processing, endogenous antigen via MHC class I	1	1	568	31	12029	-5.23	0.0	0.26	0.06	H2-D1
711	GO:0045860 [5]: positive regulation of protein kinase activity	1	1	568	31	12029	-5.23	0.0	0.26	0.06	Tdgf1
712	GO:0017015 [5]: regulation of transforming growth factor beta receptor signaling pathway	1	1	568	13	12047	-5.24	0.0	0.74	0.25	Sostdc1
713	GO:0042168 [5]: heme metabolism	1	1	568	13	12047	-5.24	0.0	0.74	0.25	Cpox
714	GO:0048489 [6]: synaptic vesicle transport	1	1	568	13	12047	-5.24	0.0	0.74	0.25	Snca
715	GO:0006778 [6]: porphyrin metabolism	1	1	568	13	12047	-5.24	0.0	0.74	0.25	Cpox
716	GO:0007281 [6]: germ cell development	1	1	568	13	12047	-5.24	0.0	0.74	0.25	Dazl
717	GO:0007286 [4]: spermatid development	1	1	568	13	12047	-5.24	0.0	0.74	0.25	Fscn3
718	GO:0019883 [6]: antigen presentation, endogenous antigen	1	1	568	30	12030	-5.26	0.0	0.27	0.07	H2-D1
719	GO:0048015 [7]: phosphoinositide-mediated signaling	1	1	568	29	12031	-5.26	0.0	0.29	0.08	Sphk2
720	GO:0051168 [7]: nuclear export	1	1	568	29	12031	-5.26	0.0	0.29	0.08	Khdrbs1
721	GO:0030384 [9]: phosphoinositide metabolism	1	1	568	14	12046	-5.26	0.0	0.69	0.22	Pigq
722	GO:0046148 [5]: pigment biosynthesis	1	1	568	14	12046	-5.26	0.0	0.69	0.22	Cpox
723	GO:0000096 [6]: sulfur amino acid metabolism	1	1	568	14	12046	-5.26	0.0	0.69	0.22	Hs3st3b1
724	GO:0006595 [7]: polyamine metabolism	1	1	568	14	12046	-5.26	0.0	0.69	0.22	Sms
725	GO:0006775 [6]: fat-soluble vitamin metabolism	1	1	568	14	12046	-5.26	0.0	0.69	0.22	Gc
726	GO:0009306 [4]: protein secretion	1	1	568	14	12046	-5.26	0.0	0.69	0.22	Arf4l
727	GO:0042475 [6]: odontogenesis (sensu Vertebrata)	1	1	568	15	12045	-5.28	0.0	0.65	0.2	Ambn
728	GO:0042476 [5]: odontogenesis	1	1	568	15	12045	-5.28	0.0	0.65	0.2	Ambn
729	GO:0000160 [5]: two-component signal transduction system (phosphorelay)	1	1	568	15	12045	-5.28	0.0	0.65	0.2	Rab2
730	GO:0006749 [6]: glutathione metabolism	1	1	568	15	12045	-5.28	0.0	0.65	0.2	Mgst1
731	GO:0008544 [7]: epidermis development	1	1	568	15	12045	-5.28	0.0	0.65	0.2	Krt1-17
732	GO:0015931 [5]: nucleobase, nucleoside, nucleotide and nucleic acid transport	1	1	568	28	12032	-5.28	0.0	0.3	0.09	Khdrbs1
733	GO:0016066 [5]: cellular defense response (sensu Vertebrata)	1	1	568	28	12032	-5.28	0.0	0.3	0.09	Il1rap
734	GO:0006304 [6]: DNA modification	1	1	568	28	12032	-5.28	0.0	0.3	0.09	Top3b
735	GO:0007422 [6]: peripheral nervous system development	1	1	568	28	12032	-5.28	0.0	0.3	0.09	Cryga
736	GO:0016582 [9]: non-covalent chromatin modification	1	1	568	27	12033	-5.29	0.0	0.32	0.1	Baz2a
737	GO:0006338 [10]: chromatin remodeling	1	1	568	27	12033	-5.29	0.0	0.32	0.1	Baz2a
738	GO:0008033 [7]: tRNA processing	1	1	568	27	12033	-5.29	0.0	0.32	0.1	Wdr4
739	GO:0006979 [5]: response to oxidative stress	1	1	568	26	12034	-5.3	0.0	0.34	0.11	Xpa
740	GO:0009953 [4]: dorsal/ventral pattern formation	1	1	568	16	12044	-5.3	0.0	0.61	0.19	Lhx2
741	GO:0006289 [7]: nucleotide-excision repair	1	1	568	16	12044	-5.3	0.0	0.61	0.19	Xpa
742	GO:0007586 [4]: digestion	1	1	568	16	12044	-5.3	0.0	0.61	0.19	Prss2
743	GO:0009791 [3]: post-embryonic development	1	1	568	17	12043	-5.31	0.0	0.57	0.17	Mut
744	GO:0030855 [4]: epithelial cell differentiation	1	1	568	17	12043	-5.31	0.0	0.57	0.17	Crb3
745	GO:0042088 [7]: T-helper 1 type immune response	1	1	568	17	12043	-5.31	0.0	0.57	0.17	Il1rap
746	GO:0008217 [5]: regulation of blood pressure	1	1	568	17	12043	-5.31	0.0	0.57	0.17	Npy
747	GO:0006403 [4]: RNA localization	1	1	568	25	12035	-5.31	0.0	0.36	0.12	Khdrbs1
748	GO:0006665 [7]: sphingolipid metabolism	1	1	568	25	12035	-5.31	0.0	0.36	0.12	B3gnt5
749	GO:0043010 [6]: eye morphogenesis (sensu Vertebrata)	1	1	568	23	12037	-5.31	0.0	0.4	0.12	Cryab
750	GO:0006405 [7]: RNA-nucleus export	1	1	568	23	12037	-5.31	0.0	0.4	0.12	Khdrbs1
751	GO:0006919 [6]: caspase activation	1	1	568	23	12037	-5.31	0.0	0.4	0.12	Bak1
752	GO:0007050 [7]: cell cycle arrest	1	1	568	23	12037	-5.31	0.0	0.4	0.12	Ak1
753	GO:0007266 [7]: Rho protein signal transduction	1	1	568	23	12037	-5.31	0.0	0.4	0.12	Arhgef1
754	GO:0030509 [9]: BMP signaling pathway	1	1	568	18	12042	-5.31	0.0	0.54	0.16	Sostdc1
755	GO:0050767 [4]: regulation of neurogenesis	1	1	568	18	12042	-5.31	0.0	0.54	0.16	Mt3
756	GO:0006221 [7]: pyrimidine nucleotide biosynthesis	1	1	568	18	12042	-5.31	0.0	0.54	0.16	Otc
757	GO:0006720 [6]: isoprenoid metabolism	1	1	568	18	12042	-5.31	0.0	0.54	0.16	Amacr
758	GO:0006826 [9]: iron ion transport	1	1	568	18	12042	-5.31	0.0	0.54	0.16	Fthl17
759	GO:0007398 [6]: ectoderm development	1	1	568	18	12042	-5.31	0.0	0.54	0.16	Krt1-17
760	GO:0007423 [7]: sensory organ development	1	1	568	18	12042	-5.31	0.0	0.54	0.16	Cryga
761	GO:0007623 [4]: circadian rhythm	1	1	568	18	12042	-5.31	0.0	0.54	0.16	Prok2
762	GO:0019748 [4]: secondary metabolism	1	1	568	24	12036	-5.31	0.0	0.38	0.12	Cpox
763	GO:0030155 [4]: regulation of cell adhesion	1	1	568	24	12036	-5.31	0.0	0.38	0.12	Dab1
764	GO:0043280 [5]: positive regulation of caspase activity	1	1	568	24	12036	-5.31	0.0	0.38	0.12	Bak1
765	GO:0043281 [4]: regulation of caspase activity	1	1	568	24	12036	-5.31	0.0	0.38	0.12	Bak1
766	GO:0050657 [6]: nucleic acid transport	1	1	568	24	12036	-5.31	0.0	0.38	0.12	Khdrbs1
767	GO:0050658 [6]: RNA transport	1	1	568	24	12036	-5.31	0.0	0.38	0.12	Khdrbs1
768	GO:0051236 [5]: establishment of RNA localization	1	1	568	24	12036	-5.31	0.0	0.38	0.12	Khdrbs1
769	GO:0007200 [7]: G-protein signaling, coupled to IP3 second messenger (phospholipase C activating)	1	1	568	24	12036	-5.31	0.0	0.38	0.12	Sphk2
770	GO:0051258 [7]: protein polymerization	1	1	568	20	12040	-5.32	0.0	0.48	0.14	Tuba4
771	GO:0006695 [8]: cholesterol biosynthesis	1	1	568	20	12040	-5.32	0.0	0.48	0.14	2810410C14Rik
772	GO:0007269 [4]: neurotransmitter secretion	1	1	568	20	12040	-5.32	0.0	0.48	0.14	Syt4
773	GO:0009064 [7]: glutamine family amino acid metabolism	1	1	568	20	12040	-5.32	0.0	0.48	0.14	Otc
774	GO:0016126 [7]: sterol biosynthesis	1	1	568	22	12038	-5.33	0.0	0.42	0.13	2810410C14Rik
775	GO:0030900 [8]: forebrain development	1	1	568	22	12038	-5.33	0.0	0.42	0.13	Aplp1
776	GO:0048048 [5]: embryonic eye morphogenesis	1	1	568	22	12038	-5.33	0.0	0.42	0.13	Cryab
777	GO:0050909 [7]: perception of taste	1	1	568	22	12038	-5.33	0.0	0.42	0.13	Tas2r105
778	GO:0001747 [6]: eye morphogenesis (sensu Mammalia)	1	1	568	22	12038	-5.33	0.0	0.42	0.13	Cryab
779	GO:0001764 [6]: neuronal migration	1	1	568	22	12038	-5.33	0.0	0.42	0.13	Dab1
780	GO:0006099 [8]: tricarboxylic acid cycle	1	1	568	22	12038	-5.33	0.0	0.42	0.13	Polr3h
781	GO:0006953 [5]: acute-phase response	1	1	568	22	12038	-5.33	0.0	0.42	0.13	Crp
782	GO:0019221 [6]: cytokine and chemokine mediated signaling pathway	1	1	568	19	12041	-5.33	0.0	0.51	0.15	Il1rap
783	GO:0042087 [6]: cell-mediated immune response	1	1	568	19	12041	-5.33	0.0	0.51	0.15	Il1rap
784	GO:0042440 [4]: pigment metabolism	1	1	568	19	12041	-5.33	0.0	0.51	0.15	Cpox
785	GO:0006220 [7]: pyrimidine nucleotide metabolism	1	1	568	19	12041	-5.33	0.0	0.51	0.15	Otc
786	GO:0006874 [8]: calcium ion homeostasis	1	1	568	19	12041	-5.33	0.0	0.51	0.15	Pth
787	GO:0000187 [6]: activation of MAPK	1	1	568	21	12039	-5.33	0.0	0.45	0.13	Tdgf1
788	GO:0006807 [4]: nitrogen compound metabolism	1	1	568	21	12039	-5.33	0.0	0.45	0.13	Otc
789	GO:0007265 [7]: Ras protein signal transduction	1	1	568	21	12039	-5.33	0.0	0.45	0.13	Kras
