# Supplementary material for: A genomic analysis of mouse models of breast cancer reveals molecular features of mouse models and relationships to human breast cancer
Source: Breast Cancer Res. 2014 Jun 5;16(3):R59. doi: 10.1186/bcr3672 (PMC4078930; doi:10.1186/bcr3672)
Supplement: Additional file 2 — Fold change values organized by mouse tumor model type comparing the mouse model to all other types of mouse models. [file bcr3672-S2.zip › Additional_file_2/Stat1KO_SAM/AdditionalFile54_Stat1KO_SAM/gather_kegg_121102_Downregulated.txt]

#	Annotation	Total Genes With Ann	Your Genes (With Ann)	Your Genes (No Ann)	Genome (With Ann)	Genome (No Ann)	ln(Bayes factor)	neg ln(p value)	FE: neg ln(p value)	FE: neg ln(FDR)	Genes
1	path:mmu04080: Neuroactive ligand-receptor interaction	29	29	124	249	2117	1.92	6.13	6.26	2.04	Adcyap1 Edg4 F2rl2 Fpr-rs3 Fshr Gabrd Gabrq Gabrr2 Gip Gnrhr Gpr24 Gria1 Grik1 Grin3b Grpr Htr1a Htr1f Lhcgr Npy Npy2r Npy5r Npy6r Oprm1 Pth Pyy Rln1 Trar1 Trhr Vip
2	path:mmu00361: gamma-Hexachlorocyclohexane degradation	7	7	146	32	2334	0.14	4.2	4.84	1.32	Cyp2b9 Cyp2c37 Cyp2c38 Cyp2j5 Cyp3a11 Cyp3a16 Cyp3a41
3	path:mmu04010: MAPK signaling pathway	6	6	147	225	2141	0.14	4.2	0.0	0.0	Casp14 Dusp3 Kras Pla2g2d Stmn1 Tgfbr2
4	path:mmu00071: Fatty acid metabolism	8	8	145	46	2320	-0.39	0.0	4.22	1.1	Acadl Cyp2b9 Cyp2c37 Cyp2c38 Cyp2j5 Cyp3a11 Cyp3a16 Cyp3a41
5	path:mmu04620: Toll-like receptor signaling pathway	2	2	151	92	2274	-1.95	0.0	0.02	0.0	Pik3r2 Tlr5
6	path:mmu04060: Cytokine-cytokine receptor interaction	10	10	143	230	2136	-2.02	0.0	0.07	0.0	Ccr9 Il12rb2 Il1rap Il21 Il2rb Inhbe Tgfbr2 Tnfrsf17 Tnfrsf19 Xcr1
7	path:mmu04020: Calcium signaling pathway	15	15	138	166	2200	-2.03	0.0	2.04	0.16	Cacna1e Cacna1s Ccnb3 Grpr Lhcgr Mylk2 Nfat5 Phka2 Phkg1 Plcz1 Pygm Ryr2 Slc25a4 Sphk2 Trhr
8	path:mmu00240: Pyrimidine metabolism	1	1	152	65	2301	-2.26	0.0	0.02	0.0	Polr3h
9	path:mmu04512: ECM-receptor interaction	2	2	151	82	2284	-2.36	0.0	0.03	0.0	Col5a3 Itga5
10	path:mmu04910: Insulin signaling pathway	11	11	142	122	2244	-2.39	0.0	1.71	0.16	Eif4e2 Eif4ebp1 G6pc Kras Phka2 Phkg1 Pik3r2 Prkag1 Prkar1b Pygm Rps6
11	path:mmu00150: Androgen and estrogen metabolism	4	4	149	28	2338	-2.5	0.0	2.07	0.16	Hsd17b2 Hsd17b3 Hsd3b1 Hsd3b2
12	path:mmu00380: Tryptophan metabolism	7	7	146	68	2298	-2.52	0.0	1.79	0.16	Cyp2b9 Cyp2c37 Cyp2c38 Cyp2j5 Cyp3a11 Cyp3a16 Cyp3a41
13	path:mmu04510: Focal adhesion	10	10	143	204	2162	-2.52	0.0	0.16	0.0	Actn2 Capn1 Col5a3 Itga5 Kras Mylk2 Parvg Pgf Pik3r2 Zyx
14	path:mmu00220: Urea cycle and metabolism of amino groups	3	3	150	17	2349	-2.54	0.0	2.14	0.16	Ckmt1 Otc Sms
15	path:mmu04310: Wnt signaling pathway	11	11	142	130	2236	-2.57	0.0	1.45	0.16	Axin2 Cer1 Csnk2a1 Dkk1 Ltap Nfat5 Ppp2ca Rbx1 Sfrp4 Wnt16 Wnt5b
16	path:mmu04070: Phosphatidylinositol signaling system	2	2	151	74	2292	-2.67	0.0	0.05	0.0	Pik3r2 Plcz1
17	path:mmu00400: Phenylalanine, tyrosine and tryptophan biosynthesis	2	2	151	8	2358	-2.68	0.0	2.12	0.16	Pah Tat
18	path:mmu00562: Inositol phosphate metabolism	1	1	152	56	2310	-2.69	0.0	0.03	0.0	Plcz1
19	path:mmu04330: Notch signaling pathway	5	5	148	45	2321	-2.72	0.0	1.69	0.16	Dll3 Lfng Ncstn Notch2 Ptcra
20	path:mmu00190: Oxidative phosphorylation	9	9	144	106	2260	-2.72	0.0	1.34	0.16	Atp5g2 Atp6v0a1 Atp6v1b2 Atp6v1g1 Cox5b Cox7c Cox8a Cox8b Ndufb9
21	path:mmu00030: Pentose phosphate pathway	3	3	150	19	2347	-2.72	0.0	1.93	0.16	G6pd2 Rpe Tktl1
22	path:mmu00791: Atrazine degradation	1	1	152	1	2365	-2.8	0.0	2.14	0.16	Apobec2
23	path:mmu00564: Glycerophospholipid metabolism	1	1	152	52	2314	-2.87	0.0	0.04	0.0	Pla2g2d
24	path:mmu04540: Gap junction	3	3	150	81	2285	-2.96	0.0	0.11	0.0	Gucy2e Kras Tuba4
25	path:mmu00193: ATP synthesis	4	4	149	37	2329	-2.98	0.0	1.44	0.16	Atp5g2 Atp6v0a1 Atp6v1b2 Atp6v1g1
26	path:mmu00140: C21-Steroid hormone metabolism	2	2	151	11	2355	-3.04	0.0	1.69	0.16	Hsd3b1 Hsd3b2
27	path:mmu00230: Purine metabolism	5	5	148	103	2263	-3.05	0.0	0.23	0.0	Ak1 Gucy2e Pde6a Pde7b Polr3h
28	path:mmu04530: Tight junction	7	7	146	116	2250	-3.11	0.0	0.46	0.0	Actn2 Cldn1 Cldn3 Crb3 Csnk2a1 Kras Ppp2ca
29	path:mmu00401: Novobiocin biosynthesis	1	1	152	2	2364	-3.15	0.0	1.76	0.16	Tat
30	path:mmu04210: Apoptosis	4	4	149	85	2281	-3.16	0.0	0.22	0.0	Capn1 Il1rap Pik3r2 Prkar1b
31	path:mmu00500: Starch and sucrose metabolism	3	3	150	27	2339	-3.19	0.0	1.3	0.16	Amy2 G6pc Pygm
32	path:mmu04520: Adherens junction	3	3	150	71	2295	-3.21	0.0	0.18	0.0	Actn2 Csnk2a1 Tgfbr2
33	path:mmu00310: Lysine degradation	1	1	152	43	2323	-3.26	0.0	0.06	0.0	Spcs1
34	path:mmu00410: beta-Alanine metabolism	2	2	151	15	2351	-3.35	0.0	1.29	0.16	Gad2 Sms
35	path:mmu05020: Parkinson's disease	2	2	151	15	2351	-3.35	0.0	1.29	0.16	Snca Ube1y1
36	path:mmu00830: Retinol metabolism	1	1	152	3	2363	-3.37	0.0	1.51	0.16	Bcmo1
37	path:mmu04610: Complement and coagulation cascades	4	4	149	64	2302	-3.38	0.0	0.51	0.0	F13b Masp1 Mbl2 Serpina5
38	path:mmu00330: Arginine and proline metabolism	3	3	150	34	2332	-3.41	0.0	0.94	0.01	Ckmt1 Otc Sms
39	path:mmu00350: Tyrosine metabolism	1	1	152	39	2327	-3.41	0.0	0.08	0.0	Tat
40	path:mmu00860: Porphyrin and chlorophyll metabolism	2	2	151	17	2349	-3.45	0.0	1.13	0.09	Cp Cpox
41	path:mmu00010: Glycolysis / Gluconeogenesis	2	2	151	48	2318	-3.48	0.0	0.2	0.0	G6pc Pgam2
42	path:mmu00710: Carbon fixation	2	2	151	18	2348	-3.5	0.0	1.06	0.07	Rpe Tktl1
43	path:mmu04340: Hedgehog signaling pathway	3	3	150	48	2318	-3.52	0.0	0.5	0.0	Bmp8b Wnt16 Wnt5b
44	path:mmu00650: Butanoate metabolism	1	1	152	36	2330	-3.53	0.0	0.1	0.0	Gad2
45	path:mmu00950: Alkaloid biosynthesis I	1	1	152	4	2362	-3.54	0.0	1.31	0.16	Tat
46	path:mmu05010: Alzheimer's disease	2	2	151	21	2345	-3.6	0.0	0.89	0.0	Ncstn Snca
47	path:mmu00600: Glycosphingolipid metabolism	1	1	152	33	2333	-3.63	0.0	0.12	0.0	Sphk2
48	path:mmu00430: Taurine and hypotaurine metabolism	1	1	152	5	2361	-3.66	0.0	1.16	0.09	Gad2
49	path:mmu00120: Bile acid biosynthesis	2	2	151	24	2342	-3.66	0.0	0.74	0.0	Cyp7a1 Soat2
50	path:mmu00590: Prostaglandin and leukotriene metabolism	1	1	152	32	2334	-3.66	0.0	0.13	0.0	Pla2g2d
51	path:mmu00620: Pyruvate metabolism	1	1	152	32	2334	-3.66	0.0	0.13	0.0	Cach
52	path:mmu00510: N-Glycan biosynthesis	2	2	151	25	2341	-3.67	0.0	0.7	0.0	Alg12 Ddost
53	path:mmu00532: Chondroitin / Heparan sulfate biosynthesis	2	2	151	26	2340	-3.69	0.0	0.66	0.0	B3gat1 Extl3
54	path:mmu00480: Glutathione metabolism	2	2	151	34	2332	-3.7	0.0	0.43	0.0	Anpep G6pd2
55	path:mmu00280: Valine, leucine and isoleucine degradation	1	1	152	31	2335	-3.7	0.0	0.14	0.0	Mut
56	path:mmu00780: Biotin metabolism	1	1	152	6	2360	-3.75	0.0	1.03	0.07	Spcs1
57	path:mmu00052: Galactose metabolism	1	1	152	25	2341	-3.87	0.0	0.22	0.0	G6pc
58	path:mmu00340: Histidine metabolism	1	1	152	25	2341	-3.87	0.0	0.22	0.0	Uroc1
59	path:mmu00640: Propanoate metabolism	1	1	152	23	2343	-3.91	0.0	0.25	0.0	Mut
60	path:mmu00630: Glyoxylate and dicarboxylate metabolism	1	1	152	9	2357	-3.92	0.0	0.76	0.0	Hao3
61	path:mmu00040: Pentose and glucuronate interconversions	1	1	152	10	2356	-3.95	0.0	0.7	0.0	Rpe
62	path:mmu05060: Prion disease	1	1	152	10	2356	-3.95	0.0	0.7	0.0	Aplp1
63	path:mmu00360: Phenylalanine metabolism	1	1	152	20	2346	-3.97	0.0	0.31	0.0	Tat
64	path:mmu00601: Blood group glycolipid biosynthesis-lactoseries	1	1	152	12	2354	-3.99	0.0	0.58	0.0	B3gnt5
65	path:mmu00251: Glutamate metabolism	1	1	152	18	2348	-3.99	0.0	0.36	0.0	Gad2
66	path:mmu00252: Alanine and aspartate metabolism	1	1	152	18	2348	-3.99	0.0	0.36	0.0	Gad2
67	path:mmu05050: Dentatorubropallidoluysian atrophy (DRPLA)	1	1	152	13	2353	-4.0	0.0	0.54	0.0	Wwp2
68	path:mmu00602: Blood group glycolipid biosynthesis-neolactoseries	1	1	152	16	2350	-4.01	0.0	0.42	0.0	B3gnt5
