# Supplementary material for: A genomic analysis of mouse models of breast cancer reveals molecular features of mouse models and relationships to human breast cancer
Source: Breast Cancer Res. 2014 Jun 5;16(3):R59. doi: 10.1186/bcr3672 (PMC4078930; doi:10.1186/bcr3672)
Supplement: Additional file 2 — Fold change values organized by mouse tumor model type comparing the mouse model to all other types of mouse models. [file bcr3672-S2.zip › Additional_file_2/Stat1KO_SAM/AdditionalFile54_Stat1KO_SAM/gather_transfac_121102_Downregulated.txt]

#	Annotation	Total Genes With Ann	Your Genes (With Ann)	Your Genes (No Ann)	Genome (With Ann)	Genome (No Ann)	ln(Bayes factor)	neg ln(p value)	FE: neg ln(p value)	FE: neg ln(FDR)	Genes
1	V$NFMUE1_Q6	9	9	641	571	14950	1.67	5.36	0.0	0.0	Atp7b Cox8a Il2rb ORF18 Plekhj1 Ptbp1 Sdf4 Sept2 Sphk2
2	V$OSF2_Q6	400	400	250	10395	5126	1.04	4.63	0.0	0.0	0610006F02Rik 1110006I15Rik 1110011D13Rik 1110028E10Rik 1110030K22Rik 1300012D20Rik 1300013B24Rik 1700001L23Rik 1700055O19Rik 1700095F04Rik 1810044O22Rik 2300004C15Rik 2310001N14Rik 2310067E08Rik 2410004C24Rik 2410016F01Rik 5830472H07Rik A630024B12Rik AA407930 AI481750 AV071179 Abpb Actn2 Actr1a Adam2 Adam24 Admr Aes Ak1 Aldoa-ps2 Alg12 Alpk3 Ambn Amy2 Ank1 Ankrd24 Anpep Anxa11 Apoh Aqp4 Aqp8 Arf…
3	V$PAX5_01: B-cell-specific activating protein	42	42	608	1478	14043	0.1	3.49	0.0	0.0	1300013B24Rik Abcb10 Actn2 Amy2 Api5 Asb12 Atp5g2 B3gat1 BC031407 Btn1a1 C1qtnf1 Cacna1e Ccr9 Cklf Cpt1b Crx Edg4 Evl Fev Fhl3 Gnat1 Hmgn1 Il21 Itga5 Krtap12-1 Lhx5 Lrrc6 Mlp Mxd3 Nkx1-2 Oprm1 Pbx1 Phf19 Pigq Plp2 Prkar1b Ptpn2 Rpe Serpinb1b Slamf1 Trpc5 Uba52
4	V$WHN_B: winged-helix factor nude	131	131	519	3785	11736	-0.04	0.0	0.01	0.0	1110028E10Rik 1110030K22Rik 1810044O22Rik AI481750 AJ430384 Actr1a Ak1 Alg12 Anxa11 Asb15 Astn1 Atp1b4 Atp7b Axin2 BC016201 BC025458 Bcmo1 Bmp8b Bphl Bri3 Cabyr Cach Cacna1e Cacnb3 Capn1 Ccnb3 Cdk5r1 Cdx1 Ckmt1 Ckmt2 Clasp2 Col19a1 Cox5b Cpa5 Cpt1b Cryab Ctdsp1 Cyp2c44 Dab1 Ddost Ddr1 Ddx39 Dkk1 Dlx4 Dnajb3 Ebi2 Edg4 Eif3s3 Fank1 Ferd3l Fev Fkbp1a Foxc1 Foxm1 Gad2 Gng4 Hapln1 Hcn1 Hdgfrp2 Hist2h3…
5	V$CEBPGAMMA_Q6	492	492	158	11132	4389	-0.64	0.0	4.24	0.0	0610006F02Rik 1110006I15Rik 1110028E10Rik 1110030K22Rik 1300012D20Rik 1300013B24Rik 1700001L23Rik 1700055O19Rik 1700095F04Rik 1810018L02Rik 1810044O22Rik 2300004C15Rik 2310001N14Rik 2310067E08Rik 2410004C24Rik 5830472H07Rik 9130411I17Rik A630024B12Rik AA407930 AI481750 AI788959 AJ430384 AV071179 Abcc2 Acadl Actrt1 Adam2 Adam24 Admr Aes Akr1c21 Akr1d1 Alpk3 Amacr Ambn Amy2 Ank1 Ankrd24 Anxa10 Anxa…
6	V$RSRFC4_01: related to serum response factor, C4	10	10	640	84	15437	-0.67	0.0	5.41	0.0	AV071179 Bub3 Ckmt2 H13 Hspb3 Klra5 Ky Ppp1r3a Ptp4a3 Zbed3
7	V$PAX3_B: Pax-3 binding sites	367	367	283	9420	6101	-0.69	0.0	0.01	0.0	1110006I15Rik 1110011D13Rik 1110028E10Rik 1110030K22Rik 1700095F04Rik 1810018L02Rik 1810044O22Rik 2300004C15Rik 2310001N14Rik 2310067E08Rik 2410016F01Rik 5830472H07Rik A630024B12Rik AI481750 AI788959 AJ430384 Abcc2 Abpb Acadl Actr1a Adam2 Adam24 Adcyap1 Admr Aes Akr1c21 Akr1d1 Alg12 Alpk3 Amacr Amy2 Ank1 Anpep Anxa11 Anxa6 Api5 Aplp1 Apoh Arf1 Arrdc1 Asb15 Asb5 Atp1b4 Atp6v1b2 Atp6v1g1 Atp7b Axin…
8	V$BACH2_01: BTB and CNC homolog 2	468	468	182	10551	4970	-0.73	0.0	4.1	0.0	0610006F02Rik 1110006I15Rik 1110030K22Rik 1300012D20Rik 1300013B24Rik 1700001L23Rik 1700055O19Rik 1700095F04Rik 2300004C15Rik 2310001N14Rik 2310067E08Rik 2410004C24Rik 2410016F01Rik 2410018G23Rik 5830472H07Rik 9130411I17Rik AA407930 AI481750 Abpb Actrt1 Adam2 Adam24 Adcyap1 Admr Aes Ak1 Akr1c21 Akr1d1 Aldoa-ps2 Alpk3 Ambn Amy2 Ank1 Ankrd24 Anxa10 Anxa6 Apobec2 Apoh Aqp4 Aqp8 Arf1 Arhgef1 Arrdc1 A…
9	V$NKX25_02: homeo domain factor Nkx-2.5/Csx, tinman homolog	290	290	360	6277	9244	-0.77	0.0	3.96	0.0	1110006I15Rik 1110028E10Rik 1110030K22Rik 1300013B24Rik 1700001L23Rik 1700055O19Rik 1810018L02Rik 1810044O22Rik 2300004C15Rik 2310067E08Rik 2410016F01Rik 9130411I17Rik AI788959 Abcc2 Actn2 Actrt1 Adam2 Adam24 Akr1c21 Aldoa-ps2 Alpk3 Amy2 Anpep Anxa10 Anxa11 Apoh Arhgef1 Arrdc1 Asb15 Atp1b4 Atp5g2 BC005624 BC014805 BC026439 BC027127 Baat Baz2a Btn1a1 Cabyr Car9 Ccnb3 Ccr9 Cd5l Cdc37 Cdx4 Cfl1 Chd8…
10	V$DEAF1_01	105	105	545	3032	12489	-0.91	0.0	0.01	0.0	2410018G23Rik Alg12 Anxa10 Anxa11 Aplp1 Arhgef1 Astn1 BC024502 Bmp8b Car10 Car9 Ccr9 Cdk5r1 Cfl1 Chrna1 Clasp2 Cldn3 Cox7c Cpt1b Dab1 Ddost E130307C13 Eif4e2 Eif4ebp2 Elf5 Fank1 Fntb Fxc1 Gabrd Gabrq Gltp Gm1 Gng4 Gpr172b Gucy2e Hcn2 Hmgn1 Hmx3 Htr1a Igf2bp3 Il27ra Kcnmb2 Khdrbs1 Ksr Ky Lcn2 Lfng Lhx2 Ltap Maf1 Matn3 Maz Mcm3 Mrp63 Myf6 Myh6 Mylk2 Ncstn Ndufb9 Neto1 Nfat5 Nkx3-1 Notch2 Npy5r ORF1…
11	V$AREB6_01: AREB6 (Atp1a1 regulatory element binding factor 6)	161	161	489	3330	12191	-1.18	0.0	3.64	0.0	1110011D13Rik 1110028E10Rik 1110030K22Rik 1300012D20Rik 1700055O19Rik 1810018L02Rik 2410004C24Rik A630024B12Rik AA407930 Abcb10 Acadl Adcyap1 Admr Ak1 Alg12 Amy2 Ankrd24 Anxa11 Anxa6 Arrdc1 BC016201 BC025458 Cach Capn1 Casp14 Ccnb3 Cdh8 Ceacam14 Chd8 Cic Clasp2 Col19a1 Col4a3 Col9a3 Cox5b Cps1 Cpt1b Crb3 Crtam Csprs Cubn Cyp2c44 Ebi2 Edg4 Eif3s3 Fhl3 Fkbp1a Foxc1 G6pc Gabrq Gif Gip Gk2 Glyat Gnat…
12	V$NFE2_01: NF-E2 p45	110	110	540	2188	13333	-1.33	0.0	3.62	0.0	0610006F02Rik 1110011D13Rik 2300004C15Rik 2410004C24Rik 2410018G23Rik AI481750 Adam24 Ak1 Ambn Amy2 Anxa10 Arrdc1 Asb15 Atp6v1g1 B4galt3 BC025458 Bphl Cabyr Cacna2d1 Cacnb3 Car10 Car9 Ceacam14 Chrna1 Chrng Ckmt2 Clasp2 Col19a1 Creb3l3 Crtam Cst9 Cyp2b9 Cyp3a25 Dbccr1 Dusp3 Ebi2 Edg4 Eif4e2 Eif4ebp2 F2rl2 Fank1 Fev Fntb Fpr-rs3 Fxyd4 G6pc Glyat Grin3b Grpr Gys2 H2afy2 Hsd17b2 Hspb3 Igsf4b Il1f8 It…
13	V$AML_Q6	123	123	527	3427	12094	-1.36	0.0	0.02	0.0	1110028E10Rik 1300012D20Rik 1300013B24Rik 1700055O19Rik 1810044O22Rik 2300004C15Rik 5830472H07Rik A630024B12Rik AA407930 AI481750 Adam2 Adam24 Alg12 Alpk3 Anpep Anxa11 Aqp8 Atp1b4 Atp6v0a1 BC014805 BC018285 Baat Bcas2 Casp14 Cct3 Cdc37 Ceacam14 Ckmt1 Clca4 Col9a3 Cox7c Cox8b Cps1 Crb3 Creb3l3 Crx Cubn Cyp2c44 Cyp3a11 Cyp4a14 Ddr1 Dub2 Ebi2 Eif4e2 Eif4ebp2 Fabp1 Fev Fignl1 Foxc1 Fxyd4 Gabrq Gif Gk…
14	V$IK1_01: Ikaros 1	336	336	314	8579	6942	-1.39	0.0	0.03	0.0	1110006I15Rik 1300012D20Rik 1300013B24Rik 1700095F04Rik 1810018L02Rik 1810044O22Rik 2310067E08Rik 2410018G23Rik 5830472H07Rik 9130411I17Rik AI481750 AI788959 AJ430384 Abcc2 Actrt1 Adam2 Adam24 Admr Ak1 Akr1d1 Aldoa-ps2 Alg12 Alpk3 Ank1 Anxa6 Aplp1 Apobec2 Apoh Arf1 Asb12 Asb15 Astn1 BC005624 BC016201 BC018285 BC024502 BC025458 BC026439 BC031407 Baat Baz2a Bcas2 Bmp8b Bub3 C1qtnf1 Cabyr Cach Cacna…
15	V$COREBINDINGFACTOR_Q6	191	191	459	5088	10433	-1.42	0.0	0.03	0.0	1110028E10Rik 1300012D20Rik 1300013B24Rik 1700001L23Rik 1700055O19Rik 2300004C15Rik 2310001N14Rik 2410016F01Rik 5830472H07Rik A630024B12Rik AA407930 AI481750 Adam2 Adam24 Admr Aes Aldoa-ps2 Alg12 Alpk3 Amy2 Anpep Anxa11 Apoh Aqp8 Arf1 Atp1b4 Atp6v0a1 B3gat1 BC014805 BC018285 Baat Bcas2 Bcl9l Bcmo1 Bmp8b C1qtnf1 Cacna2d1 Casp14 Cct3 Ceacam14 Chrng Ckmt1 Clca4 Col19a1 Col4a3 Col9a3 Cox7c Cox8b Cps1…
16	V$AP1_Q2: activator protein 1	461	461	189	10485	5036	-1.44	0.0	3.25	0.0	1110006I15Rik 1110011D13Rik 1110030K22Rik 1300012D20Rik 1300013B24Rik 1700001L23Rik 1700055O19Rik 1700095F04Rik 1810044O22Rik 2300004C15Rik 2310001N14Rik 2310067E08Rik 2410004C24Rik 2410016F01Rik 5830472H07Rik 9130411I17Rik A630024B12Rik AI481750 AI788959 AJ430384 AV071179 Abpb Actn2 Actrt1 Adam2 Adam24 Adcyap1 Admr Ak1 Alg12 Alpk3 Amacr Ambn Amy2 Ank1 Anpep Anxa10 Anxa11 Anxa6 Aplp1 Apobec2 Aqp4…
17	V$TCF1P_Q6	405	405	245	10199	5322	-1.45	0.0	0.03	0.0	0610006F02Rik 1110006I15Rik 1110030K22Rik 1300012D20Rik 1700001L23Rik 1700095F04Rik 1810044O22Rik 2300004C15Rik 2310001N14Rik 2310067E08Rik 2410004C24Rik 2410018G23Rik 5830472H07Rik AA407930 AI481750 AJ430384 AV071179 Abcb10 Abcc2 Abpb Acadl Actr1a Ak1 Akr1d1 Aldoa-ps2 Alg12 Alpk3 Amacr Ank1 Anxa11 Anxa6 Api5 Apoh Aqp4 Arrdc1 Asb12 Asb15 Astn1 Atp1b4 Atp5g2 Atp6v1b2 Atp6v1g1 B3gat1 B4galt3 BC0056…
18	V$PAX6_Q2	112	112	538	3134	12387	-1.5	0.0	0.03	0.0	1110030K22Rik 1810044O22Rik 2310001N14Rik AA407930 AI481750 Abcb10 Abcc2 Actr1a Aes Akr1d1 Arf1 Arrdc1 Atp6v1b2 Atp6v1g1 B4galt3 BC016201 BC024502 Baz2a Bphl Bri3 Bub3 C1qtnf1 Cach Cfl1 Chd8 Cic Cldn3 Col4a3 Col5a3 Cox8a Creb3l3 Crp Csprs Cst9 Cts8 Cyp7a1 Ddx39 Edg4 Eif4e2 Eif4ebp2 Extl3 Fbxl8 Fkbp1a Fmn2 Foxc1 Foxh1 Gip Gltp Gm1 Grin3b Grsf1 Gucy2e Hdgfrp2 Hist1h4f Hist2h3c1 Hormad1 Il17rd Itgax…
19	V$CREBATF_Q6	168	168	482	4511	11010	-1.52	0.0	0.03	0.0	1300012D20Rik 1700001L23Rik 1700055O19Rik 1810018L02Rik 2310001N14Rik 2410016F01Rik 2410018G23Rik AA407930 AI481750 AJ430384 Adcyap1 Akr1d1 Amacr Amy2 Anxa6 Arrdc1 Asb15 Asb5 B3gat1 B4galt3 BC005624 BC027127 BC031407 Baat Bcas2 Bcl9l Bcmo1 C1qtnf1 Cabyr Cach Caln1 Capn1 Car10 Casp14 Cbx2 Cdx4 Cfhl1 Ckmt2 Clasp2 Cldn3 Clnk Cox5b Cox8a Cpa5 Crp Csnk2a1 Ctdsp1 Cyp2c38 Dazl Ddost Dnajb3 Dusp3 Edg4 Ei…
20	V$AP1_C: AP-1 binding site	140	140	510	2894	12627	-1.54	0.0	3.28	0.0	1700095F04Rik 2300004C15Rik 2310067E08Rik 2410004C24Rik 5830472H07Rik 9130411I17Rik AI481750 Abpb Adam24 Admr Ak1 Ambn Amy2 Anxa10 Arrdc1 Asb15 B4galt3 BC025458 Baat Bphl Btn1a1 Cacna2d1 Cacnb3 Car9 Cd244 Ceacam14 Chrna1 Clnk Creb3l3 Crtam Csprs Cyp2b9 Cyp2c44 Cyp2c70 Cyp3a25 Dbccr1 Ddx39 Defb7 Ebi2 Edg4 F2rl2 Fank1 Fpr-rs3 Fxyd4 G6pc Gad2 Glyat Gnrhr Gria1 Grin3b Grpr H2afy2 Havcr1 Hcn2 Hrc Hsd1…
21	V$EBF_Q6	204	204	446	4379	11142	-1.56	0.0	3.12	0.0	1110006I15Rik 1700095F04Rik 1810018L02Rik 2300004C15Rik 2310067E08Rik 2410004C24Rik 2410018G23Rik AI788959 AV071179 Abcc2 Acadl Admr Alg12 Alpk3 Ambn Amy2 Ankrd24 Anpep Anxa6 Arrdc1 Asb5 Astn1 B3gat1 BC025458 BC031407 Baz2a Bcas2 C1qtnf1 Cach Cacna1e Cacnb3 Capn1 Car10 Casp14 Cd5l Cdx1 Cer1 Cfhl1 Cfl1 Chrna1 Ckmt1 Cldn3 Col4a3 Col9a3 Cox5b Cpa5 Cps1 Cryab Cst9 Cyp2c37 Cyp3a41 Cyp7a1 Ddr1 Dkk1 Dna…
22	V$POLY_C: Retroviral Poly A signal	3	3	647	241	15280	-1.56	0.0	0.0	0.0	Edg4 Krt1-12 Npy5r
23	V$MAZ_Q6	473	473	177	10798	4723	-1.57	0.0	3.12	0.0	1110006I15Rik 1110011D13Rik 1110028E10Rik 1110030K22Rik 1300013B24Rik 1700055O19Rik 1700095F04Rik 2300004C15Rik 2310001N14Rik 2310067E08Rik 2410004C24Rik 2410016F01Rik 2410018G23Rik 5830472H07Rik AA407930 AI481750 AI788959 AJ430384 Abcb10 Abcc2 Acadl Actn2 Actr1a Actrt1 Adam2 Adcyap1 Admr Aes Ak1 Akr1c21 Aldoa-ps2 Alg12 Alpk3 Amacr Ambn Ank1 Ankrd24 Anpep Anxa11 Anxa6 Api5 Aplp1 Apobec2 Apoh Arhg…
24	V$HNF3B_01: Hepatocyte Nuclear Factor 3beta	467	467	183	11615	3906	-1.66	0.0	0.04	0.0	0610006F02Rik 1110006I15Rik 1110028E10Rik 1110030K22Rik 1300012D20Rik 1300013B24Rik 1700001L23Rik 1700055O19Rik 1700095F04Rik 1810018L02Rik 1810044O22Rik 2300004C15Rik 2310001N14Rik 2310067E08Rik 2410004C24Rik 2410016F01Rik 5830472H07Rik 9130411I17Rik A630024B12Rik AA407930 AI481750 AI788959 AJ430384 AV071179 Abcc2 Acadl Actr1a Actrt1 Adam2 Adam24 Adcyap1 Admr Aes Akr1c21 Akr1d1 Alpk3 Amacr Ambn …
25	V$NFKB_Q6: NF-kappaB	97	97	553	1933	13588	-1.68	0.0	3.27	0.0	1110011D13Rik 1700001L23Rik 2300004C15Rik AI481750 AV071179 Aldoa-ps2 Ankrd24 Anxa10 Api5 Aqp8 Cacnb3 Ccr9 Cdc37 Cdh8 Cdx1 Ceacam14 Cfl1 Chrna1 Ckmt1 Clca4 Cox7c Crtam Crx Cyp2c37 Cyp2c70 Cyp2j5 Cyp3a41 Dazl Dcx Edg4 Elf5 F2rl2 Fank1 Ferd3l Foxh1 Fxc1 G6pc2 Gif Glyat Gng4 Gpr33 Il12rb2 Il27ra Khdrbs1 Khdrbs2 Klk1 Klk24 Klk6 Lcn13 Lcn2 Lhx6 Matn1 Mylk2 Nat3 Ndufb9 Nkx1-2 Nlgn1 Nsg1 Olfr68 Olfr69 O…
26	V$SP3_Q3	450	450	200	10263	5258	-1.71	0.0	2.92	0.0	1110006I15Rik 1110011D13Rik 1110028E10Rik 1110030K22Rik 1300013B24Rik 2300004C15Rik 2310001N14Rik 2310067E08Rik 2410004C24Rik 2410016F01Rik 2410018G23Rik 5830472H07Rik 9130411I17Rik A630024B12Rik AA407930 AJ430384 AV071179 Abcb10 Abcc2 Acadl Actn2 Actr1a Actrt1 Adam2 Adcyap1 Admr Ak1 Akr1c21 Akr1d1 Aldoa-ps2 Alg12 Alpk3 Ambn Amy2 Ankrd24 Anxa6 Api5 Aplp1 Apobec2 Apoh Aqp4 Aqp8 Arhgef1 Arrdc1 Asb1…
27	V$ETS1_B: c-ETS-1 binding site	306	306	344	6814	8707	-1.72	0.0	2.81	0.0	0610006F02Rik 1300013B24Rik 1700095F04Rik 1810018L02Rik 1810044O22Rik 2310067E08Rik 2410016F01Rik 5830472H07Rik 9130411I17Rik AI481750 AJ430384 Abpb Actn2 Adcyap1 Admr Akr1c21 Aldoa-ps2 Alg12 Amacr Ank1 Ankrd24 Anxa10 Anxa6 Apobec2 Aqp4 Arhgef1 Asb12 Asb15 Astn1 Atp6v0a1 Atp6v1b2 Atp6v1g1 Atp7b BC016201 BC025458 BC026439 BC027127 Baz2a Btn1a1 Bub3 C1qtnf1 Cacna1e Caln1 Ccr9 Cd244 Cfhl1 Cfl1 Chrng…
28	V$SF1_Q6	116	116	534	2369	13152	-1.73	0.0	3.14	0.0	1110011D13Rik 1700001L23Rik 2300004C15Rik 9130411I17Rik A630024B12Rik Actr1a Aes Alg12 Ank1 Apoh Arf1 Atp5g2 Atp6v0a1 B3gat1 BC026439 Bphl Cd244 Cd5l Cdx1 Cklf Ckmt1 Ckmt2 Col19a1 Cox5b Cox8a Crtam Cryga Csnk2a1 Csprs Ctsw Cubn Cyp2c37 Dbccr1 Defb7 Dner Dub2 Dusp3 E030034P13Rik Eif4e2 Elavl4 Epb4.2 Fscn3 Gm1 Gnrhr Hao3 Hcn2 Hist1h4f Hrc Hsd17b3 Hsd3b1 Il1f8 Itgax Klk1 Klk13 Klk24 Klk6 Krt1-12 Krt…
29	V$E4F1_Q6	10	10	640	456	15065	-1.77	0.0	0.01	0.0	1300012D20Rik Akr1d1 Gm1 H13 Rps17 Rps24 Soat2 Spesp1 Tpt1 Uba52
30	V$SOX9_B1: SOX (SRY-related HMG box)	381	381	269	8613	6908	-1.77	0.0	2.77	0.0	1110006I15Rik 1110030K22Rik 1300012D20Rik 1300013B24Rik 1700055O19Rik 1700095F04Rik 1810018L02Rik 1810044O22Rik 2300004C15Rik 2310001N14Rik 2410004C24Rik 2410016F01Rik 9130411I17Rik A630024B12Rik AI788959 AV071179 Abcc2 Abpb Acadl Actr1a Actrt1 Admr Aes Akr1d1 Aldoa-ps2 Alpk3 Amy2 Ankrd24 Anpep Anxa10 Anxa11 Api5 Aplp1 Apobec2 Apoh Aqp4 Arf1 Asb15 Asb5 Atp1b4 Atp5g2 Atp6v1b2 Atp6v1g1 Atp7b B4galt…
31	V$PPARG_03: PPAR (peroxisome proliferator-activated receptor gamma)	273	273	377	6044	9477	-1.79	0.0	2.75	0.0	1110011D13Rik 1700001L23Rik 1700095F04Rik 1810018L02Rik 2310001N14Rik 2310067E08Rik 2410016F01Rik 2410018G23Rik 9130411I17Rik AJ430384 Abcc2 Abpb Actrt1 Adam2 Aes Akr1c21 Akr1d1 Aldoa-ps2 Alg12 Ankrd24 Anpep Anxa11 Anxa6 Aplp1 Apobec2 Aqp8 Atp5g2 Atp6v0a1 Atp6v1b2 Atp7b B3gat1 B4galt3 BC005624 BC016201 BC018285 BC024502 BC025458 BC026439 BC027127 Baat Bcmo1 Bphl Bub3 Cach Cacnb3 Caln1 Car9 Cd5l C…
32	V$ELK1_01: Elk-1	151	151	499	4048	11473	-1.81	0.0	0.05	0.0	1110030K22Rik 1700095F04Rik 1810018L02Rik 2300004C15Rik 2310067E08Rik 2410004C24Rik 2410016F01Rik Abpb Aldoa-ps2 Amacr Anpep Anxa10 Apobec2 Aqp4 Arhgef1 BC025458 Btn1a1 Cabyr Caln1 Cd244 Cd5l Ceacam14 Cfhl1 Chrng Ckmt1 Ckmt2 Clasp2 Clnk Cox5b Cox7c Cox8a Cpt1b Crb3 Crsp6 Crx Cryga Cts8 Cyp3a25 Dbccr1 Ddost Ddr1 Ddx39 Dlx4 E130307C13 Edg4 Eif3s3 Eif4e2 Epb4.2 Fkbp1a Fmo2 Foxh1 Fscn3 Fxyd4 Gabrq Gb…
33	V$TANTIGEN_B: Major T-antigen binding sites	58	58	592	1738	13783	-1.82	0.0	0.03	0.0	2300004C15Rik AA407930 AI481750 Abcc2 Actrt1 Aes Arf1 Arrdc1 Atp6v1b2 B4galt3 BC031407 Bcmo1 C1qtnf1 Cdc37 Cfl1 Chd8 Cox8a Crb3 Creb3l3 Csprs Ddost Ddx39 Eif4e2 Eif4ebp2 Foxh1 Fxyd4 Gip Gltp Grin3b Grsf1 Gucy2e Hdgfrp2 Hormad1 Il17rd Lcn2 Mrgpra2 Mrp63 Mut Nkx3-1 Parvg Phkg1 Polr3h Popdc3 Prkag1 Ptcra Rnpepl1 Rpl11 Rps10 Spcs1 Sult1c1 Tcfl1 Tcl1 Timeless Top2a Txnl1 Ugt2a1 Wdr4 Xcr1
34	V$PIT1_Q6	473	473	177	11725	3796	-1.84	0.0	0.05	0.0	0610006F02Rik 1110006I15Rik 1110028E10Rik 1110030K22Rik 1300012D20Rik 1300013B24Rik 1700001L23Rik 1700055O19Rik 1700095F04Rik 1810018L02Rik 1810044O22Rik 2300004C15Rik 2310001N14Rik 2310067E08Rik 2410004C24Rik 2410016F01Rik 5830472H07Rik 9130411I17Rik A630024B12Rik AA407930 AI481750 AI788959 AJ430384 Abcc2 Abpb Acadl Actn2 Actr1a Actrt1 Adam2 Adam24 Adcyap1 Admr Akr1c21 Akr1d1 Aldoa-ps2 Alg12 Alp…
35	V$VMYB_01: v-Myb	446	446	204	11084	4437	-1.89	0.0	0.06	0.0	0610006F02Rik 1110006I15Rik 1110011D13Rik 1110028E10Rik 1110030K22Rik 1300012D20Rik 1300013B24Rik 1700055O19Rik 1810018L02Rik 1810044O22Rik 2310001N14Rik 2310067E08Rik 2410016F01Rik 2410018G23Rik 9130411I17Rik A630024B12Rik AI481750 AI788959 AJ430384 AV071179 Abpb Acadl Actn2 Actrt1 Adam2 Adam24 Adcyap1 Akr1c21 Akr1d1 Alg12 Alpk3 Amacr Ambn Amy2 Ank1 Ankrd24 Anpep Anxa11 Anxa6 Aplp1 Apobec2 Apoh …
36	V$NFKAPPAB_01: NF-kappaB	107	107	543	2185	13336	-1.89	0.0	2.96	0.0	1110011D13Rik 1300013B24Rik 1700001L23Rik 1700095F04Rik 2300004C15Rik AI481750 AV071179 Acadl Aldoa-ps2 Ankrd24 Anxa10 Aqp8 Atp5g2 Cacnb3 Car10 Ccr9 Cdc37 Cdh8 Cdx1 Ceacam14 Chrna1 Ckmt1 Clasp2 Clca4 Crtam Cyp2c37 Cyp2c70 Cyp2j5 Cyp3a41 Dazl Dcx Edg4 Elf5 F2rl2 Fank1 Ferd3l Foxd3 Foxh1 G6pc2 Glyat Gng4 Gpr33 Il12rb2 Il27ra Itga5 Khdrbs1 Khdrbs2 Klk1 Klk6 Ksr Ky Lcn2 Ltap Matn1 Maz Mcm3 Mylc2pl My…
37	V$GATA1_06: GATA-binding factor 1	203	203	447	4419	11102	-1.92	0.0	2.66	0.0	1300013B24Rik 1700095F04Rik 2300004C15Rik 9130411I17Rik A630024B12Rik AI788959 Abcb10 Abcc2 Adam2 Adam24 Aes Akr1c21 Akr1d1 Amacr Ambn Anxa6 Aplp1 Apobec2 Aqp4 Asb12 Astn1 Atp6v0a1 Atp7b Axin2 BC014805 BC024502 Bcmo1 Bphl Btn1a1 Cacna2d1 Capn1 Ccnb3 Ccr9 Cct3 Cd5l Cdh8 Ceacam14 Cer1 Chd8 Chrng Clca4 Col4a3 Cox7c Cp Cpb1 Crx Cryga Csnk2a1 Csprs Cts8 Ctsw Cubn Cyp2c70 Cyp2j5 Cyp3a25 Cyp3a41 Cyp4a14…
38	V$STAT5A_01: signal transducer and activator of transcription 5a	31	31	619	1027	14494	-1.93	0.0	0.02	0.0	2410018G23Rik 5830472H07Rik 9130411I17Rik Actr1a Aqp4 Ceacam14 Ckmt2 Clasp2 Cox5b Cyp7a1 Dub2 Eif4ebp1 Ferd3l Gif Maf1 Mrpl15 ORF18 Pnpla2 Ptpn2 Rpl35 Rps6 Slamf1 Slc22a19 Snapc2 Socs7 Sult1c1 Sval1 Tfpt Tlm Zfp385 Zyx
39	V$HFH3_01: HFH-3 (HNF3/fork head homolog 3)	286	286	364	7265	8256	-2.01	0.0	0.08	0.0	1110006I15Rik 1110028E10Rik 1700001L23Rik 1700055O19Rik 1700095F04Rik 1810018L02Rik 1810044O22Rik 2300004C15Rik 2310067E08Rik 2410018G23Rik AA407930 AV071179 Abcb10 Abcc2 Acadl Actn2 Adam2 Admr Aes Akr1c21 Akr1d1 Alpk3 Amacr Ambn Amy2 Ank1 Anxa10 Anxa11 Anxa6 Apoh Aqp4 Asb5 Atp6v1b2 Atp7b B3gat1 B4galt3 Baat Baz2a Bmp8b Bri3 Btn1a1 Bub3 Cacna2d1 Caln1 Car10 Car9 Casp14 Ccr9 Cct3 Cd244 Cdc37 Cdx4 …
40	V$CEBPDELTA_Q6	498	498	152	11491	4030	-2.05	0.0	2.58	0.0	0610006F02Rik 1110006I15Rik 1110028E10Rik 1110030K22Rik 1300012D20Rik 1300013B24Rik 1700001L23Rik 1700055O19Rik 1700095F04Rik 1810018L02Rik 1810044O22Rik 2310067E08Rik 2410004C24Rik 2410016F01Rik 5830472H07Rik 9130411I17Rik A630024B12Rik AI788959 AV071179 Abcb10 Abcc2 Acadl Actn2 Actr1a Adam2 Adam24 Adcyap1 Admr Aes Ak1 Akr1c21 Akr1d1 Aldoa-ps2 Alpk3 Ambn Amy2 Ankrd24 Anxa10 Anxa11 Anxa6 Api5 Apo…
41	V$CETS1P54_01: c-Ets-1(p54)	406	406	244	10110	5411	-2.06	0.0	0.08	0.0	1110006I15Rik 1110011D13Rik 1110028E10Rik 1110030K22Rik 1300013B24Rik 1700001L23Rik 1810018L02Rik 1810044O22Rik 2300004C15Rik 2310001N14Rik 2410004C24Rik 2410016F01Rik 2410018G23Rik AA407930 AI481750 Abpb Actn2 Actr1a Adam24 Admr Aes Akr1d1 Aldoa-ps2 Alg12 Amacr Anpep Anxa11 Aplp1 Apobec2 Apoh Aqp4 Arhgef1 Arrdc1 Asb12 Asb15 Asb5 Astn1 Atp5g2 Atp6v0a1 Atp6v1b2 Atp6v1g1 Atp7b BC005624 BC016201 BC0…
42	V$FOXD3_01: fork head box D3	543	543	107	13314	2207	-2.07	0.0	0.05	0.0	0610006F02Rik 1110006I15Rik 1110028E10Rik 1110030K22Rik 1300012D20Rik 1300013B24Rik 1700001L23Rik 1700055O19Rik 1700095F04Rik 1810018L02Rik 1810044O22Rik 2300004C15Rik 2310001N14Rik 2310067E08Rik 2410004C24Rik 2410016F01Rik 2410018G23Rik 5830472H07Rik 9130411I17Rik A630024B12Rik AA407930 AI481750 AI788959 AJ430384 AV071179 Abcb10 Abcc2 Abpb Acadl Actr1a Actrt1 Adam2 Adam24 Admr Aes Akr1c21 Akr1d1…
43	V$KROX_Q6	239	239	411	6126	9395	-2.07	0.0	0.08	0.0	1300013B24Rik 1700055O19Rik 2310001N14Rik 2410016F01Rik 2410018G23Rik A630024B12Rik AI481750 AJ430384 Abcb10 Acadl Actn2 Admr Aes Alg12 Amacr Ank1 Anpep Anxa6 Aplp1 Arhgef1 Atp5g2 Atp6v0a1 Atp6v1b2 Atp7b Axin2 B4galt3 BC005624 BC016201 BC027127 BC031407 Bcl9l Bri3 Btn1a1 Bub3 C1qtnf1 Cabyr Cach Cacna1e Cacna1s Cacnb3 Capn1 Car10 Cbx2 Cct3 Cdc37 Cdh8 Cdk5r1 Cdx1 Cfl1 Ckmt1 Clasp2 Cldn3 Col4a3 Col5…
44	V$FOX_Q2	479	479	171	11825	3696	-2.08	0.0	0.07	0.0	0610006F02Rik 1110006I15Rik 1110011D13Rik 1110028E10Rik 1110030K22Rik 1300012D20Rik 1300013B24Rik 1700001L23Rik 1700055O19Rik 1700095F04Rik 1810018L02Rik 1810044O22Rik 2310001N14Rik 2310067E08Rik 2410004C24Rik 2410016F01Rik 2410018G23Rik 5830472H07Rik 9130411I17Rik A630024B12Rik AA407930 AI481750 AI788959 AV071179 Abcc2 Abpb Acadl Actr1a Actrt1 Adam2 Adam24 Admr Aes Akr1c21 Akr1d1 Alpk3 Amacr Amb…
45	V$AIRE_01	140	140	510	2972	12549	-2.08	0.0	2.62	0.0	0610006F02Rik 1110028E10Rik 1700095F04Rik AI788959 AJ430384 Abcb10 Abcc2 Adam24 Akr1d1 Amacr Ambn Ank1 Ankrd24 Anxa10 Anxa11 Asb15 Atp5g2 Atp6v1b2 Axin2 BC027127 Baat Bcas2 Bcl9l Bphl Cach Cacna1s Cacna2d1 Ccnb3 Chd8 Clnk Cryga Csnk2a1 Csprs Cts8 Cyp2c44 Cyp2j5 Cyp3a41 Cyp7a1 Dab1 Dach1 Dazl Ddx39 Dub2 E030034P13Rik Epb4.2 Epha5 Fmo2 Gbl Gc Gip Glyat Gnat1 Grin3b Hao3 Hdhd1a Hes7 Hig1 Hlxb9 Hnf4g…
46	V$CETS168_Q6	386	386	264	9627	5894	-2.1	0.0	0.08	0.0	0610006F02Rik 1110006I15Rik 1110011D13Rik 1110028E10Rik 1110030K22Rik 1300013B24Rik 1700001L23Rik 1810044O22Rik 2300004C15Rik 2310001N14Rik 2410004C24Rik 2410016F01Rik 2410018G23Rik AI481750 AJ430384 Abpb Actn2 Actr1a Adam2 Adam24 Admr Ak1 Akr1d1 Aldoa-ps2 Alg12 Amacr Amy2 Anpep Anxa6 Aplp1 Apobec2 Apoh Arrdc1 Asb12 Asb5 Astn1 Atp1b4 Atp5g2 Atp6v1b2 Atp6v1g1 Atp7b BC014805 BC016201 BC018285 BC024…
47	V$HNF3ALPHA_Q6	531	531	119	13032	2489	-2.1	0.0	0.06	0.0	0610006F02Rik 1110006I15Rik 1110028E10Rik 1110030K22Rik 1300012D20Rik 1300013B24Rik 1700001L23Rik 1700055O19Rik 1700095F04Rik 1810018L02Rik 1810044O22Rik 2310001N14Rik 2310067E08Rik 2410004C24Rik 2410018G23Rik 5830472H07Rik 9130411I17Rik A630024B12Rik AA407930 AI481750 AI788959 AJ430384 AV071179 Abcb10 Abcc2 Abpb Acadl Actn2 Actr1a Actrt1 Adam2 Adam24 Adcyap1 Admr Aes Akr1c21 Akr1d1 Aldoa-ps2 Alp…
48	V$CART1_01: Cart-1 (cartilage homeoprotein 1)	64	64	586	1855	13666	-2.12	0.0	0.04	0.0	1110030K22Rik Akr1c21 Amy2 Anxa10 Anxa11 Anxa6 Apoh Atp6v0a1 BC027127 Bmp8b Bri3 C1qtnf1 Cabyr Casp14 Cer1 Cklf Cps1 Cyp3a25 Cyp7a1 Dach1 Dazl Defb7 Eif3s3 Ferd3l Fmo2 Foxd4 Gnrhr Gys2 Hdhd1a Il12rb2 Jmy Klra5 Mcm3 Mut Myoc Myoz1 Nat1 Nat3 Neurod6 Nlgn1 Npy6r Pbx1 Pcdhb11 Pclo Pde6c Prlpk Pth Rpl11 Rps10 Slc22a19 Sprrl7 Synpr Tat Tbca Tbr1 Tdpoz1 Tex16 Tex18 Tom1 Ugt2a1 V1rc2 V1rc6 V1rd4 Vps29
49	V$E4BP4_01: E4BP4	34	34	616	584	14937	-2.16	0.0	3.22	0.0	1300013B24Rik AJ430384 AV071179 Atp7b BC014805 BC027127 Bcmo1 Clasp2 Cts8 Foxd4 Gabrr2 Hsd17b3 Igfbp5 Il21 Mep1b Mt3 Olfm3 Olfr64 Pbx4 Pgrmc2 Phf19 Ppp1r3a Slamf1 Slc22a7 Speer3 Sult1b1 Tbr1 Timeless Ugt2a1 V1rd1 V1rd4 Wnt5b Wwp2 Zfy1
50	V$E2F1_Q4: E2F-1	170	170	480	4440	11081	-2.18	0.0	0.08	0.0	1810044O22Rik 2300004C15Rik 2410016F01Rik 2410018G23Rik AA407930 Adam2 Admr Aes Ambn Anxa10 Anxa11 Api5 Apobec2 Asb15 Atp1b4 Atp5g2 Atp6v1g1 BC005624 BC016201 BC024502 Bcl9l Bcmo1 Bmp8b Bri3 C1qtnf1 Cabyr Capn1 Casp14 Ccnb3 Ccr9 Cct3 Cdh8 Cdx1 Cdx4 Col5a3 Col9a3 Cox5b Cox8a Cp Ctsw Cyp2c44 Dach1 Dazl Dbccr1 Dlx4 Dnajb3 Dner E130307C13 Elavl4 Evl Fabp1 Fbxl8 Fev Fignl1 Fkbp1a Foxd3 Foxm1 Fshr Fxc1…
51	V$VMYB_02: v-Myb	91	91	559	2517	13004	-2.18	0.0	0.06	0.0	A630024B12Rik AJ430384 Acadl Anxa6 Apobec2 Apoh Arhgef1 Atp7b B4galt3 Caln1 Ccnb3 Cd244 Cfl1 Clasp2 Clca4 Cldn3 Cox5b Crb3 Ctdsp1 Dach1 Ddost Extl3 Fank1 Fbxl8 Fmn2 Foxd3 Gabrq Gabrr2 Gk-rs1 Gk2 Gm1 Gng4 Gpr33 Gpr88 Gucy2c H13 Hdgfrp2 Hes7 Hist2h3c1 Hormad1 Ier5l Il12rb2 Il17rd Il27ra Khdrbs1 Klra7 Krt1-17 Ltk Maz Med28 Mrpl51 Msh3 Pbx4 Pde10a Pgrmc2 Phka2 Plcz1 Plekhj1 Pmf1 Ppp2ca Prnpip1 Psma6 …
52	V$AP4_01: activator protein 4	68	68	582	1334	14187	-2.19	0.0	2.83	0.0	1110028E10Rik 1700055O19Rik 1810044O22Rik 2410016F01Rik A630024B12Rik AI481750 Aes Akr1d1 Alg12 Apobec2 Arhgef1 Astn1 B3gat1 Baz2a Cfl1 Cic Cox8b Crtam Ddr1 Dnajb3 E130307C13 Eif4ebp1 Fank1 Fignl1 Foxh1 Fpr-rs3 Fxc1 Gabrd Gria1 Grpr Hrc Igsf4b Itga5 Itgax Khdrbs1 Ksr Ky Lfng Maf1 Myoc Nsg1 Parvg Pbx1 Pcdhb11 Pde6c Pgf Phka2 Plekhj1 Prkar1b Ptp4a3 Ren1 Rpl11 Sept3 Serpina6 Serpinb1b Sgcg Sim1 Slc3…
53	V$CDPCR1_01: cut-like homeodomain protein	523	523	127	12124	3397	-2.19	0.0	2.48	0.0	0610006F02Rik 1110011D13Rik 1110028E10Rik 1110030K22Rik 1300012D20Rik 1300013B24Rik 1700001L23Rik 1700055O19Rik 1700095F04Rik 1810018L02Rik 2300004C15Rik 2410004C24Rik 2410018G23Rik 5830472H07Rik 9130411I17Rik AA407930 AI788959 AJ430384 AV071179 Abcb10 Abcc2 Abpb Acadl Actn2 Actr1a Adam2 Adam24 Adcyap1 Akr1c21 Akr1d1 Aldoa-ps2 Alg12 Alpk3 Amacr Ambn Amy2 Ank1 Ankrd24 Anpep Anxa10 Anxa11 Api5 Aplp…
54	V$XFD1_01: Xenopus fork head domain factor 1	94	94	556	2585	12936	-2.22	0.0	0.06	0.0	1110006I15Rik 1700055O19Rik 2300004C15Rik 2410016F01Rik AA407930 AJ430384 AV071179 Adam2 Akr1d1 Anxa10 Astn1 Atp6v1b2 B4galt3 Bmp8b Cacna2d1 Caln1 Ccr9 Cd5l Cfhl1 Chrng Cklf Cox7c Creb3l3 Cryga Csnk2a1 Csprs Ctdsp1 Cyp2b9 Cyp2j5 Cyp7a1 Ddx39 Dusp3 Ebi2 Eif4e2 Eif4ebp2 Elavl4 Fmo2 Foxc1 Fscn3 G6pc2 Gad2 Gbl Gif Gip H2afy2 Il12rb2 Il2rb Inhbe Jmy Kcnd2 Klra15 Klra16 Klra7 Ky Lrrc6 Ltap Mapre3 Maz M…
55	V$TGIF_01: TGIF (5'TG3' interacting factor)	164	164	486	4281	11240	-2.25	0.0	0.09	0.0	0610006F02Rik 1110030K22Rik 1700095F04Rik 2310067E08Rik 2410004C24Rik 5830472H07Rik A630024B12Rik AI788959 Abcc2 Abpb Acadl Actr1a Adam24 Admr Akr1c21 Akr1d1 Aldoa-ps2 Alg12 Amacr Amy2 Ank1 Anxa11 Aplp1 Apobec2 Arf1 Asb15 Atp6v1g1 B3gat1 BC026439 Bcmo1 C1qtnf1 Cacna1s Cacna2d1 Cacnb3 Car9 Casp14 Ccnb3 Cd244 Cdx4 Chd8 Chrna1 Chrng Cklf Col19a1 Cox5b Cps1 Crtam Csprs Cyp2c37 Dab1 Dbccr1 Ddost Elf5 …
56	V$YY1_02: Yin and Yang 1	56	56	594	1635	13886	-2.27	0.0	0.05	0.0	1700055O19Rik 2300004C15Rik 2310067E08Rik Adcyap1 Aldoa-ps2 Alg12 Arrdc1 Astn1 Atp6v1b2 B4galt3 BC018285 Baat Bmp8b Cabyr Casp14 Ceacam14 Cer1 Chd8 Col9a3 Cox8a Ctsw Cyp2c70 Dazl Dner Dusp3 Eif4ebp2 Evl Fbxl8 Foxh1 Fscn3 Gabrr2 Gm1 Gucy2e Ier5l Il12rb2 Ksr Msi1h Msi2h Ncstn Nkx1-2 ORF18 Prkar1b Prnpip1 Ptbp1 Ptpn2 Sart3 Sdf4 Sept2 Sept3 Sphk2 Tcfl1 Uba52 V1rb7 V1rd1 V1rd4 Wwp2
57	V$AP1_Q4: activator protein 1	543	543	107	12628	2893	-2.28	0.0	2.44	0.0	0610006F02Rik 1110006I15Rik 1110011D13Rik 1110030K22Rik 1300012D20Rik 1300013B24Rik 1700001L23Rik 1700055O19Rik 1700095F04Rik 1810018L02Rik 1810044O22Rik 2300004C15Rik 2310001N14Rik 2310067E08Rik 2410004C24Rik 2410016F01Rik 2410018G23Rik 5830472H07Rik 9130411I17Rik A630024B12Rik AA407930 AI481750 AI788959 AJ430384 AV071179 Abpb Actn2 Actrt1 Adam2 Adam24 Adcyap1 Admr Ak1 Akr1c21 Akr1d1 Aldoa-ps2 A…
58	V$E2F1_Q3_01	193	193	457	4258	11263	-2.3	0.0	2.19	0.0	2310067E08Rik 2410004C24Rik 2410016F01Rik 2410018G23Rik AA407930 AJ430384 Abcb10 Acadl Actn2 Actr1a Adam2 Adcyap1 Alg12 Alpk3 Amy2 Anxa6 Aplp1 Astn1 Atp5g2 Atp6v1g1 Atp7b BC005624 BC027127 BC031407 Bmp8b Bri3 Casp14 Cbx2 Cdc37 Cdk5r1 Cdx1 Cdx4 Cfl1 Cklf Clasp2 Col5a3 Col9a3 Cox5b Cox7c Crb3 Csprs Ctdsp1 Dab1 Dach1 Dlx4 Dnajb3 Dner E130307C13 Edg4 Eif3s3 Eif4e2 Elavl4 Epha5 Evl F2rl2 Fbxl8 Fev Fmn…
59	V$LEF1TCF1_Q4	305	305	345	7640	7881	-2.34	0.0	0.12	0.0	0610006F02Rik 1110011D13Rik 1110030K22Rik 1810018L02Rik 2310067E08Rik 2410018G23Rik 5830472H07Rik 9130411I17Rik A630024B12Rik AI788959 Abcc2 Admr Akr1c21 Akr1d1 Aldoa-ps2 Alpk3 Ambn Amy2 Anxa6 Api5 Apoh Aqp4 Aqp8 Arf1 Asb15 Asb5 Atp1b4 Atp6v0a1 Atp6v1g1 Axin2 B4galt3 BC014805 BC016201 BC018285 BC024502 BC025458 BC026439 Baz2a Bcmo1 Bphl Btn1a1 Cabyr Cach Cacna1e Cacna2d1 Cacnb3 Car9 Cd244 Cdk5r1 …
60	V$CREL_01: c-Rel	459	459	191	11301	4220	-2.35	0.0	0.11	0.0	0610006F02Rik 1110006I15Rik 1110011D13Rik 1110028E10Rik 1110030K22Rik 1300012D20Rik 1300013B24Rik 1700001L23Rik 1700055O19Rik 1700095F04Rik 1810018L02Rik 1810044O22Rik 2300004C15Rik 2310001N14Rik 2310067E08Rik 2410016F01Rik 2410018G23Rik 9130411I17Rik AA407930 AI481750 AI788959 AJ430384 AV071179 Abcc2 Acadl Actr1a Admr Ak1 Akr1d1 Aldoa-ps2 Alg12 Alpk3 Ambn Ank1 Ankrd24 Anxa10 Anxa11 Anxa6 Api5 Ap…
61	V$EGR3_01: early growth response gene 3 product	2	2	648	179	15342	-2.35	0.0	0.0	0.0	Slc32a1 Spcs1
62	V$PITX2_Q2: pituitary homeobox factor 2	264	264	386	6655	8866	-2.36	0.0	0.13	0.0	0610006F02Rik 1110030K22Rik 1300013B24Rik 1700095F04Rik 1810018L02Rik 2300004C15Rik 2310001N14Rik 2410016F01Rik 2410018G23Rik 5830472H07Rik AA407930 AI481750 AI788959 Abcb10 Abcc2 Actr1a Adam24 Admr Aes Akr1c21 Alpk3 Amacr Ankrd24 Anxa10 Api5 Aplp1 Apobec2 Aqp4 Aqp8 Arf1 Arrdc1 Asb12 Asb15 Astn1 Atp6v1g1 B4galt3 BC014805 BC027127 BC031407 Bcmo1 Bmp8b Btn1a1 Bub3 Cacna1e Caln1 Capn1 Car9 Ccnb3 Cct…
63	V$FREAC7_01: Fork head RElated ACtivator-7	276	276	374	6242	9279	-2.36	0.0	2.0	0.0	1110006I15Rik 1110028E10Rik 1110030K22Rik 1300012D20Rik 1700001L23Rik 1700055O19Rik 1810018L02Rik 2300004C15Rik 2310067E08Rik 2410004C24Rik 2410018G23Rik 9130411I17Rik A630024B12Rik AA407930 AI481750 AI788959 AV071179 Abcb10 Abcc2 Acadl Actr1a Adam24 Adcyap1 Aes Ak1 Akr1c21 Akr1d1 Aldoa-ps2 Alpk3 Ambn Amy2 Ank1 Anxa10 Anxa11 Apoh Aqp4 Asb12 Asb15 Astn1 Atp1b4 Atp5g2 Atp6v1b2 Atp6v1g1 Atp7b Axin2 …
64	V$DR4_Q2: direct repeat 4	572	572	78	13353	2168	-2.37	0.0	2.47	0.0	0610006F02Rik 1110006I15Rik 1110011D13Rik 1110028E10Rik 1110030K22Rik 1300013B24Rik 1700001L23Rik 1700055O19Rik 1700095F04Rik 1810018L02Rik 1810044O22Rik 2300004C15Rik 2310001N14Rik 2310067E08Rik 2410016F01Rik 2410018G23Rik 5830472H07Rik A630024B12Rik AA407930 AI481750 AI788959 AJ430384 AV071179 Abcb10 Abpb Acadl Actn2 Actr1a Actrt1 Adam2 Adam24 Adcyap1 Admr Aes Ak1 Akr1c21 Akr1d1 Aldoa-ps2 Alg12…
65	V$STAT_01: signal transducers and activators of transcription	110	110	540	2947	12574	-2.39	0.0	0.09	0.0	1110011D13Rik 2410018G23Rik 9130411I17Rik AI788959 AJ430384 Amacr Amy2 Ankrd24 Aqp4 Arf1 Atp1b4 BC014805 Baz2a Bcas2 Bcl9l C1qtnf1 Cabyr Cacna1s Cacna2d1 Ccnb3 Cct3 Ceacam14 Cer1 Cfhl1 Ckmt1 Ckmt2 Clasp2 Clnk Cox5b Cyp2j5 Cyp3a16 Cyp3a41 Cyp7a1 Dbccr1 Ddr1 Dner Dub2 Dusp3 Ebi2 Eif4ebp1 Ferd3l Fhl3 Fignl1 Foxd3 G6pc2 Gif Gk2 Gucy2e H13 Hes7 Hist1h4f Hmgn1 Hsd17b2 Ifit1 Keg1 Klrc2 Klrc3 Krt1-12 Lcn…
66	V$HIF1_Q3: hypoxia induced factor	42	42	608	1267	14254	-2.41	0.0	0.05	0.0	0610006F02Rik 1810018L02Rik BC005624 BC025458 Ckmt1 Cox8b Ctdsp1 Ebi2 Fev Fntb Gad2 Hormad1 Hoxd11 Klrc2 Klrc3 Lcn13 Lfng Lhx2 Lhx5 Pde7b Prkar1b Prok2 Ptbp1 Ptpn20 Pyy Rbmy1a1 Rnpepl1 Sept2 Sepw1 Serpinb1b Slamf8 Slc6a1 Sms Speer3 Stmn1 Tcl1 Tfpt Timeless Wdr4 Wfdc5 Zbed3 Zfpm2
67	V$CREB_Q2_01	186	186	464	4768	10753	-2.43	0.0	0.13	0.0	1300012D20Rik 1700001L23Rik 1700055O19Rik 1810018L02Rik 2310001N14Rik 2410016F01Rik 2410018G23Rik AA407930 AI481750 AJ430384 AV071179 Actr1a Adcyap1 Akr1d1 Amacr Amy2 Anpep Anxa6 Arrdc1 Asb15 Asb5 B3gat1 B4galt3 BC005624 BC027127 BC031407 Baat Bcas2 Bcl9l Bcmo1 Bub3 C1qtnf1 Cabyr Cach Caln1 Capn1 Car10 Casp14 Cbx2 Cdx4 Cfhl1 Clasp2 Cldn3 Clnk Col4a3 Cox5b Cox8a Cpa5 Crp Csnk2a1 Ctdsp1 Cyp2c38 Dab…
68	V$CEBP_C: C/EBP binding site	167	167	483	3676	11845	-2.44	0.0	2.05	0.0	1110028E10Rik 1300013B24Rik AJ430384 AV071179 Abcb10 Abpb Adam24 Adcyap1 Aldoa-ps2 Amy2 Ankrd24 Anpep Anxa6 B4galt3 BC027127 Bcmo1 Cabyr Caln1 Ccr9 Cfhl1 Cfl1 Chrna1 Cklf Clca4 Col19a1 Col4a3 Cox7c Cox8a Cox8b Cpa5 Cps1 Crp Csnk2a1 Cubn Cyp2c70 Cyp2j5 Cyp3a11 Cyp4a14 Dazl Dcx Ddx39 Dnajb3 Dner Dub2 F2rl2 Foxd4 Fxyd4 G6pd2 Gip Gk-rs1 Glyat Gm1 Gng4 Gnrhr Gpr33 H2afy2 Hao3 Hdhd1a Hes7 Hoxd11 Hrc Hs…
69	V$SOX5_01: Sox-5	312	312	338	7127	8394	-2.45	0.0	1.85	0.0	1110006I15Rik 1110030K22Rik 1300012D20Rik 1300013B24Rik 1700055O19Rik 1700095F04Rik 1810044O22Rik 2300004C15Rik 2310001N14Rik 2410004C24Rik AI788959 AV071179 Abcc2 Abpb Acadl Actr1a Admr Aldoa-ps2 Alpk3 Ankrd24 Anpep Anxa10 Anxa11 Apobec2 Apoh Aqp4 Arf1 Asb15 Asb5 Atp1b4 Atp5g2 Atp6v1b2 Atp6v1g1 B4galt3 BC016201 BC018285 BC024502 BC025458 BC026439 BC027127 Baat Baz2a Bcas2 Bcmo1 Bmp8b Bphl Btn1a1…
70	V$PEBP_Q6	155	155	495	4020	11501	-2.45	0.0	0.12	0.0	1110028E10Rik 1300012D20Rik 1300013B24Rik 1700055O19Rik 1810044O22Rik 2300004C15Rik 2310001N14Rik 5830472H07Rik A630024B12Rik AA407930 AI481750 Abpb Adam24 Ak1 Aldoa-ps2 Alg12 Alpk3 Anpep Apoh Aqp4 Aqp8 Asb12 Atp1b4 B3gat1 BC014805 BC018285 Baat Baz2a Bcas2 Bcl9l C1qtnf1 Cct3 Cd244 Cd5l Cdc37 Cer1 Ckmt1 Clca4 Col9a3 Cox7c Crb3 Creb3l3 Crtam Crx Cts8 Cubn Cyp2c70 Cyp3a11 Cyp4a14 Ddr1 Dub2 Ebi2 Eif…
71	V$IK3_01: Ikaros 3	76	76	574	1548	13973	-2.46	0.0	2.42	0.0	1300012D20Rik 1300013B24Rik Alg12 Apoh Asb12 BC024502 BC031407 Baz2a Bub3 Cabyr Cach Cacna2d1 Car10 Casp14 Cdh8 Ckmt1 Clasp2 Col19a1 Cox7c Cox8b Cpa5 Crb3 Creb3l3 Ctdsp1 Cts8 Cyp2c44 Cyp3a11 Eif3s3 Elf5 Fbxl8 Foxh1 Gabrd Gk-rs1 Gria1 Grpr Gucy2e Gys2 Hrc Ifit1 Itga5 Keg1 Kif1c Krt1-24 Lcn13 Lhx5 Ltap Msi2h Mxd3 Ndufb9 Npy6r Nsg1 Nusap1 ORF18 Pik3r2 Pkhd1 Plscr2 Pnpla2 Ppp1r3a Prlpc3 Prlpi Pwwp1 R…
72	V$NRF2_Q4: heterodimer containing Nrf2	183	183	467	4061	11460	-2.47	0.0	1.97	0.0	0610006F02Rik 1700095F04Rik 1810018L02Rik 2300004C15Rik 2310001N14Rik 2410004C24Rik 2410016F01Rik 2410018G23Rik 9130411I17Rik AA407930 AI481750 AI788959 AJ430384 Abcc2 Actn2 Adam24 Adcyap1 Admr Ak1 Alpk3 Ambn Amy2 Anxa10 Anxa6 Api5 Aplp1 Arrdc1 Asb15 Atp1b4 Atp5g2 Atp6v0a1 Atp6v1g1 B3gat1 B4galt3 BC014805 Bcas2 Bcmo1 Cabyr Cacna1s Cacna2d1 Cacnb3 Caln1 Casp14 Ccnb3 Cdh8 Ceacam14 Chd8 Chrna1 Chrng…
73	V$SMAD3_Q6	388	388	262	8950	6571	-2.48	0.0	1.82	0.0	0610006F02Rik 1110011D13Rik 1110028E10Rik 1700001L23Rik 1700055O19Rik 1700095F04Rik 1810018L02Rik 2300004C15Rik 2310001N14Rik 2310067E08Rik 2410004C24Rik 2410016F01Rik 5830472H07Rik AA407930 AI481750 Abcb10 Abcc2 Abpb Acadl Actn2 Actrt1 Adam2 Adcyap1 Aes Ak1 Akr1d1 Amacr Ank1 Ankrd24 Anpep Anxa10 Anxa6 Api5 Aplp1 Apobec2 Apoh Aqp4 Aqp8 Arf1 Arhgef1 Asb15 Asb5 Astn1 Atp1b4 Atp6v1g1 B3gat1 B4galt3 …
74	V$GATA3_03: GATA-binding factor 3	425	425	225	10445	5076	-2.53	0.0	0.16	0.0	0610006F02Rik 1110006I15Rik 1110030K22Rik 1300012D20Rik 1300013B24Rik 1700055O19Rik 1700095F04Rik 1810018L02Rik 2310001N14Rik 2310067E08Rik 5830472H07Rik 9130411I17Rik A630024B12Rik AA407930 AI481750 AI788959 AV071179 Abcb10 Abcc2 Abpb Actrt1 Adam24 Admr Ak1 Akr1c21 Akr1d1 Aldoa-ps2 Amacr Ambn Amy2 Ank1 Ankrd24 Anpep Anxa10 Anxa11 Anxa6 Api5 Aplp1 Apoh Aqp4 Arf1 Arhgef1 Asb5 Astn1 Atp6v0a1 Atp7b …
75	V$SREBP1_Q6	227	227	423	5123	10398	-2.53	0.0	1.8	0.0	1110006I15Rik 1110011D13Rik 1110028E10Rik 1110030K22Rik 1300012D20Rik 1700001L23Rik 2310001N14Rik 2410018G23Rik 5830472H07Rik AI481750 AJ430384 Abpb Acadl Adam2 Aes Ak1 Akr1d1 Ambn Ank1 Ankrd24 Anxa11 Api5 Aplp1 Apoh Aqp8 Arhgef1 Arrdc1 Asb12 Atp5g2 Atp6v0a1 Atp7b Axin2 B4galt3 BC005624 BC016201 BC024502 BC027127 BC031407 Bcas2 Bmp8b Bphl Bri3 Btn1a1 Cach Cacna1e Cacna1s Car9 Casp14 Ccr9 Cct3 Cd2…
76	V$MTATA_B: Muscle TATA box	323	323	327	7414	8107	-2.53	0.0	1.73	0.0	0610006F02Rik 1110006I15Rik 1300013B24Rik 1700055O19Rik 1700095F04Rik 1810018L02Rik 2300004C15Rik 2410004C24Rik 2410016F01Rik 5830472H07Rik 9130411I17Rik AI788959 Abpb Acadl Actn2 Actr1a Adam24 Adcyap1 Ak1 Akr1d1 Aldoa-ps2 Alpk3 Amacr Ambn Amy2 Ank1 Anxa10 Anxa11 Apobec2 Aqp4 Aqp8 Arhgef1 Asb12 Asb15 Atp1b4 Atp5g2 Atp6v0a1 Atp6v1b2 Atp6v1g1 B4galt3 BC018285 BC026439 Bcas2 Bcmo1 Bmp8b Bri3 Bub3 Ca…
77	V$FREAC4_01: Fork head RElated ACtivator-4	2	2	648	172	15349	-2.55	0.0	0.01	0.0	Akr1c21 Mapre3
78	V$E2F_Q3_01	211	211	439	5332	10189	-2.55	0.0	0.16	0.0	1810044O22Rik 2300004C15Rik 2410004C24Rik 2410016F01Rik 2410018G23Rik AA407930 AJ430384 Abcb10 Adam2 Alg12 Amacr Ambn Anxa10 Anxa11 Api5 Asb15 Atp1b4 Atp5g2 Atp6v1g1 Atp7b Axin2 BC005624 BC016201 BC027127 Bcas2 Bcl9l Bcmo1 Bmp8b Bri3 Capn1 Casp14 Cbx2 Ccnb3 Ccr9 Cct3 Cdc37 Cdh8 Cdk5r1 Cdx1 Cdx4 Cfl1 Cic Clasp2 Cldn3 Col4a3 Col5a3 Col9a3 Cox5b Cox7c Cox8a Crsp6 Cryab Csprs Ctdsp1 Dach1 Dazl Ddost …
79	V$PAX6_01: Pax-6	293	293	357	7289	8232	-2.55	0.0	0.18	0.0	1110006I15Rik 1300013B24Rik 1700001L23Rik 1700055O19Rik 1700095F04Rik 1810018L02Rik 1810044O22Rik 2300004C15Rik 2410004C24Rik 2410016F01Rik 5830472H07Rik 9130411I17Rik AA407930 AI788959 AV071179 Abcc2 Adam24 Aes Alpk3 Ankrd24 Anxa10 Anxa11 Anxa6 Api5 Apobec2 Arrdc1 Asb5 Astn1 Atp5g2 Atp6v1b2 BC016201 Baat Baz2a Bmp8b Bphl C1qtnf1 Cabyr Cacna1s Cacnb3 Car10 Cbx2 Ccr9 Cct3 Cd5l Cdx4 Cer1 Cfl1 Cklf …
80	V$MYOGNF1_01: myogenin / nuclear factor 1 or related factors	150	150	500	3299	12222	-2.56	0.0	1.94	0.0	2300004C15Rik 9130411I17Rik AA407930 AI788959 Actn2 Adam2 Adcyap1 Ak1 Amy2 Anxa10 Anxa6 Arhgef1 B3gat1 BC018285 BC027127 BC031407 Baz2a Bmp8b C1qtnf1 Cacna1e Cacnb3 Car9 Casp14 Cdh8 Chrng Cic Col19a1 Col4a3 Cox7c Cox8b Creb3l3 Cryab Cst9 Ctsw Cubn Cyp2c44 Dab1 Ddost Dkk1 Dlx4 Dnajb3 E030034P13Rik Edg4 Extl3 F13b Fbxl8 Ferd3l Fev Fhl3 Fignl1 Fmn2 Foxh1 Foxm1 Gad2 Gk-rs1 Gpr172b Grpr Hcn1 Hdgfrp2 H…
81	V$HNF1_01: hepatic nuclear factor 1	128	128	522	2779	12742	-2.56	0.0	2.01	0.0	0610006F02Rik 1300012D20Rik 1700095F04Rik 1810018L02Rik 2300004C15Rik AV071179 Acadl Adam24 Adcyap1 Amy2 Anpep Anxa10 Anxa6 Api5 Astn1 Atp1b4 Atp6v1g1 BC005624 BC027127 Bri3 Cabyr Cacna2d1 Cacnb3 Car9 Casp14 Ceacam14 Cer1 Cfhl1 Clnk Col19a1 Cp Cpb1 Cps1 Crb3 Crp Crsp6 Cts8 Cyp2j5 Cyp3a11 Cyp3a41 Cyp4a14 Cyp7a1 Dazl Dcx Ddost Dkk1 Dnajb3 F13b Fabp1 Foxd3 Fpr-rs3 G6pc G6pc2 Gc Gucy2e Hao3 Hcn1 Hig1…
82	V$BARBIE_01: barbiturate-inducible element	337	337	313	7763	7758	-2.58	0.0	1.66	0.0	0610006F02Rik 1110011D13Rik 1110028E10Rik 1110030K22Rik 1300013B24Rik 1700001L23Rik 2300004C15Rik 2310001N14Rik 2410004C24Rik 2410016F01Rik 9130411I17Rik AI788959 AJ430384 AV071179 Abcb10 Abcc2 Acadl Actn2 Actr1a Adcyap1 Admr Aldoa-ps2 Amy2 Ankrd24 Anpep Anxa11 Api5 Aplp1 Apobec2 Aqp4 Aqp8 Asb12 Asb5 Astn1 Atp1b4 Atp6v1g1 Atp7b Axin2 BC014805 BC024502 BC026439 BC027127 BC031407 Baat Baz2a Bcmo1 B…
83	V$ER_Q6: estrogen receptor	353	353	297	8145	7376	-2.58	0.0	1.66	0.0	1110006I15Rik 1110011D13Rik 1110028E10Rik 1300013B24Rik 1700001L23Rik 1810044O22Rik 2300004C15Rik 2410004C24Rik 2410016F01Rik A630024B12Rik AA407930 AI481750 AI788959 AJ430384 Abpb Actn2 Actrt1 Adam2 Adam24 Aes Ak1 Akr1c21 Aldoa-ps2 Alg12 Amy2 Ank1 Ankrd24 Anxa10 Anxa6 Api5 Aplp1 Apoh Arf1 Asb15 Atp5g2 Atp6v1g1 B3gat1 B4galt3 BC005624 BC014805 BC016201 BC018285 BC024502 BC026439 Baz2a Bcas2 Bcmo1…
84	V$HNF4_01: hepatic nuclear factor 4	632	632	18	14890	631	-2.58	0.0	2.9	0.0	0610006F02Rik 1110006I15Rik 1110011D13Rik 1110028E10Rik 1110030K22Rik 1300012D20Rik 1300013B24Rik 1700001L23Rik 1700055O19Rik 1700095F04Rik 1810018L02Rik 1810044O22Rik 2300004C15Rik 2310001N14Rik 2310067E08Rik 2410004C24Rik 2410016F01Rik 2410018G23Rik 5830472H07Rik 9130411I17Rik A630024B12Rik AA407930 AI481750 AI788959 AJ430384 AV071179 Abcb10 Abcc2 Abpb Actn2 Actr1a Actrt1 Adam2 Adam24 Adcyap1 A…
85	V$TFIII_Q6	587	587	63	14255	1266	-2.6	0.0	0.08	0.0	0610006F02Rik 1110006I15Rik 1110011D13Rik 1110028E10Rik 1110030K22Rik 1300012D20Rik 1300013B24Rik 1700001L23Rik 1700055O19Rik 1810018L02Rik 1810044O22Rik 2300004C15Rik 2310001N14Rik 2310067E08Rik 2410004C24Rik 2410016F01Rik 2410018G23Rik 5830472H07Rik A630024B12Rik AA407930 AI481750 AI788959 AJ430384 AV071179 Abcb10 Abcc2 Abpb Acadl Actn2 Actr1a Actrt1 Adam2 Adam24 Aes Ak1 Akr1c21 Akr1d1 Aldoa-ps…
86	V$NFY_Q6: nuclear factor Y (Y-box binding factor)	240	240	410	5458	10063	-2.6	0.0	1.66	0.0	1110028E10Rik 1110030K22Rik 1300012D20Rik 1300013B24Rik 1700001L23Rik 1810018L02Rik 1810044O22Rik 2300004C15Rik 2410018G23Rik AA407930 AI788959 Abcc2 Abpb Acadl Actr1a Adam24 Akr1d1 Alg12 Alpk3 Ambn Amy2 Api5 Apobec2 Apoh Aqp4 Arf1 Astn1 Atp1b4 Atp6v0a1 Atp6v1b2 Atp7b Axin2 B3gat1 B4galt3 BC016201 BC018285 BC024502 BC025458 BC031407 Bcmo1 Bmp8b Bri3 C1qtnf1 Cacna1e Cacna1s Capn1 Casp14 Ccr9 Cct3 …
87	V$HFH1_01: HNF-3/Fkh Homolog 1	75	75	575	2056	13465	-2.61	0.0	0.1	0.0	1300012D20Rik 1700001L23Rik AJ430384 Abcb10 Ambn Anxa11 Aqp4 Atp7b BC024502 Baat Bri3 Cacna2d1 Caln1 Casp14 Cfhl1 Cpb1 Cps1 Creb3l3 Crsp6 Ctdsp1 Dach1 Eif4e2 Fabp1 Foxm1 Gc Gip Grin3b Grsf1 Gucy2e Hdgfrp2 Hnf4g Hormad1 Hs3st3b1 Il12rb2 Il2rb Kcnmb2 Klk13 Klk24 Klra7 Klrc2 Klrc3 Mrp63 Mrpl15 Msi2h Mut Myf6 Ndrg1 Nkx3-1 Nlgn1 Nusap1 Olfr69 Pcdhb11 Pde6a Pde6c Pde7b Popdc3 Prkar1b Prlpf Prlpi Ptpn2 …
88	V$USF_01: upstream stimulating factor	58	58	592	1638	13883	-2.63	0.0	0.08	0.0	1110030K22Rik Admr Anxa6 Aqp8 Atp6v1g1 BC025458 Bcas2 Bri3 Cdk5r1 Clca4 Col19a1 Crb3 Ddx39 Elavl4 Fkbp1a Foxd3 Foxm1 Fshr G6pc Gpr24 Hmgn1 Hormad1 Hoxb5 Hoxd11 Keg1 Khdrbs1 Klrc2 Klrc3 Med28 Ms4a1 Mxd3 Mylc2pl Npy5r Pde7b Pgrmc2 Phkg1 Prok2 Ptbp1 Ptp4a3 Rarg Ris2 Sdf4 Sept2 Slc2a3 Slc34a2 Slco1b2 Socs7 Spic Stmn1 Tom1 Wfdc12 Wfdc5 Wwp2 Xcr1 Ybx2 Zbed3 Zfpm2 Zyx
89	V$MINI20_B: Muscle initiator sequence-20	409	409	241	9497	6024	-2.63	0.0	1.62	0.0	0610006F02Rik 1110006I15Rik 1110011D13Rik 1110028E10Rik 1110030K22Rik 1700055O19Rik 2300004C15Rik 2310001N14Rik 2310067E08Rik 2410004C24Rik 2410016F01Rik 2410018G23Rik A630024B12Rik AA407930 AJ430384 Abcb10 Abpb Acadl Actn2 Actr1a Adam2 Aes Ak1 Alg12 Alpk3 Amacr Ambn Ank1 Anpep Anxa11 Anxa6 Aplp1 Apobec2 Aqp4 Aqp8 Arf1 Arhgef1 Arrdc1 Asb15 Asb5 Atp6v0a1 Atp6v1b2 Atp6v1g1 Atp7b Axin2 B4galt3 BC005…
90	V$AFP1_Q6	100	100	550	2654	12867	-2.65	0.0	0.12	0.0	1110030K22Rik 1300012D20Rik A630024B12Rik AI788959 Acadl Amacr Anxa6 Api5 Apoh Arhgef1 Asb15 Asb5 BC027127 Btn1a1 Bub3 C1qtnf1 Cacnb3 Casp14 Cd5l Ceacam14 Cfhl1 Chrna1 Cic Cpt1b Crx Ctdsp1 Cyp2c44 Cyp2j5 Dcx Ddost Ddr1 Dkk1 Dnajb3 F2rl2 Fbxl8 Fhl3 Fmn2 Fmo2 Fshr Gif Gk2 Glyat Gm1 Grpr Havcr1 Hcn1 Hig1 Hoxd11 Ifit1 Il21 Ltap Mrgpra2 Ndufb9 Olfm3 Olfr68 Oprm1 Pbx4 Pde6c Pde7b Pik3r2 Polr3h Prkar1b …
91	V$NFY_01: nuclear factor Y (Y-box binding factor)	149	149	501	3298	12223	-2.66	0.0	1.8	0.0	1110028E10Rik 1110030K22Rik 1300013B24Rik 1700001L23Rik 1810044O22Rik 2410018G23Rik Abcc2 Abpb Actr1a Adam24 Akr1d1 Aldoa-ps2 Alg12 Alpk3 Ambn Amy2 Anxa6 Api5 Apoh Aqp4 Atp1b4 Atp7b BC018285 BC025458 BC031407 Bcmo1 Bmp8b Cabyr Cacna1s Cbx2 Cct3 Cdx1 Cdx4 Cfhl1 Col5a3 Cp Crsp6 Cyp2j5 Cyp4a14 Dazl Dbccr1 Dlx4 Dnajb3 E130307C13 Elf5 Foxc1 Foxm1 Fpr-rs3 Fthl17 Gabrd Gad2 Gk-rs1 Gnat1 Gpr33 Gys2 Hdgfr…
92	V$E2F1_Q6_01	217	217	433	5438	10083	-2.67	0.0	0.2	0.0	1110006I15Rik 1300013B24Rik 2300004C15Rik 2410004C24Rik 2410016F01Rik 2410018G23Rik AA407930 Adcyap1 Ak1 Alg12 Anxa10 Anxa11 Anxa6 Api5 Astn1 Atp1b4 Atp5g2 Atp6v1b2 Atp6v1g1 Atp7b Axin2 B4galt3 BC027127 BC031407 Bcas2 Bcmo1 Bri3 Car10 Casp14 Cbx2 Ccnb3 Ccr9 Cct3 Cd5l Cdc37 Cdk5r1 Cdx1 Cdx4 Ceacam14 Cfl1 Cic Cklf Ckmt1 Cldn3 Cox5b Cox7c Cox8a Crsp6 Cryab Cyp2c44 Dach1 Dazl Dcx Ddx39 Dlx4 Dlx5 Dnaj…
93	V$RFX1_02: X-box binding protein RFX1	211	211	439	5293	10228	-2.68	0.0	0.2	0.0	1110011D13Rik 1110030K22Rik 1700095F04Rik 1810044O22Rik 2310001N14Rik 2410016F01Rik AA407930 AI481750 AJ430384 Actn2 Actr1a Actrt1 Adcyap1 Aes Ak1 Alg12 Alpk3 Ank1 Ankrd24 Anxa10 Anxa6 Apoh Aqp8 Arhgef1 Asb12 Atp1b4 Atp5g2 B4galt3 BC016201 BC025458 BC031407 Baz2a Bphl Bri3 C1qtnf1 Cabyr Cacna1s Cacna2d1 Cacnb3 Car9 Ccr9 Cct3 Cdc37 Cdh8 Cdk5r1 Cdx1 Cfl1 Cic Ckmt1 Col4a3 Col9a3 Cox7c Cpa5 Cpb1 Cps1…
94	V$CREB_Q4_01	179	179	471	4533	10988	-2.68	0.0	0.18	0.0	1300012D20Rik 1700001L23Rik 1700055O19Rik 1810018L02Rik 2310001N14Rik 2410016F01Rik 2410018G23Rik AA407930 AI481750 AJ430384 Actr1a Adcyap1 Akr1d1 Amacr Amy2 Ank1 Anxa11 Anxa6 Apobec2 Arrdc1 Asb15 Asb5 B3gat1 B4galt3 BC005624 BC027127 BC031407 Baat Bcas2 Bcl9l Bcmo1 Bub3 C1qtnf1 Cabyr Cach Caln1 Capn1 Car10 Casp14 Cbx2 Cdx4 Cfhl1 Clasp2 Cldn3 Clnk Col4a3 Cox5b Cox8a Cpa5 Crp Csnk2a1 Ctdsp1 Cyp2c3…
95	V$VMAF_01: v-Maf	418	418	232	9732	5789	-2.7	0.0	1.53	0.0	0610006F02Rik 1110028E10Rik 1110030K22Rik 1300012D20Rik 1300013B24Rik 1700001L23Rik 1810044O22Rik 2410004C24Rik 2410016F01Rik 2410018G23Rik 9130411I17Rik A630024B12Rik AA407930 AI481750 AI788959 Abcb10 Abcc2 Abpb Actn2 Actr1a Adam2 Adcyap1 Admr Aes Ak1 Akr1c21 Alg12 Alpk3 Amacr Ambn Amy2 Ank1 Ankrd24 Anpep Anxa10 Anxa6 Api5 Aplp1 Apobec2 Apoh Aqp4 Aqp8 Arf1 Asb12 Asb15 Atp1b4 Atp5g2 Atp6v0a1 Atp6…
96	V$TEF_Q6	221	221	429	5520	10001	-2.71	0.0	0.22	0.0	0610006F02Rik 1300012D20Rik 1300013B24Rik 1700055O19Rik 9130411I17Rik A630024B12Rik AV071179 Abpb Acadl Actr1a Adam2 Adam24 Admr Akr1c21 Alpk3 Ambn Amy2 Ank1 Anxa10 Anxa11 Asb12 Asb5 Astn1 Atp7b Axin2 BC014805 BC024502 BC027127 Btn1a1 Bub3 Cacna1s Cacna2d1 Caln1 Car9 Cbx2 Ccr9 Cd5l Cdc37 Cdk5r1 Cfhl1 Cfl1 Chd8 Ckmt2 Col19a1 Col4a3 Cox7c Cox8a Cps1 Crsp6 Crtam Crx Cryga Csprs Ctsw Cubn Cyp2c37 Cyp…
97	V$CAAT_01: cellular and viral CCAAT box	401	401	249	9337	6184	-2.71	0.0	1.47	0.0	0610006F02Rik 1110028E10Rik 1110030K22Rik 1300012D20Rik 1300013B24Rik 1700001L23Rik 1700095F04Rik 1810018L02Rik 1810044O22Rik 2300004C15Rik 2310001N14Rik 2410004C24Rik 2410018G23Rik 5830472H07Rik A630024B12Rik AI481750 AI788959 AV071179 Abcc2 Actn2 Actr1a Adam2 Adam24 Adcyap1 Admr Ak1 Akr1d1 Aldoa-ps2 Alg12 Alpk3 Ambn Amy2 Ankrd24 Anxa11 Anxa6 Apobec2 Apoh Aqp4 Atp1b4 Atp6v1b2 Atp7b Axin2 B3gat1 …
98	V$E2F1_Q6: E2F-1	326	326	324	8018	7503	-2.71	0.0	0.24	0.0	1110006I15Rik 1300013B24Rik 2300004C15Rik 2410004C24Rik 2410016F01Rik 2410018G23Rik AA407930 AJ430384 AV071179 Acadl Adam2 Adcyap1 Ak1 Alg12 Amacr Ambn Anxa10 Anxa11 Anxa6 Api5 Apobec2 Aqp4 Arrdc1 Asb15 Astn1 Atp1b4 Atp5g2 Atp6v1b2 Atp6v1g1 Atp7b Axin2 B4galt3 BC005624 BC025458 BC027127 BC031407 Bcas2 Bcl9l Bcmo1 Bmp8b Bri3 Cacna1e Cacna1s Capn1 Car10 Car9 Casp14 Cbx2 Ccnb3 Cct3 Cd5l Cdc37 Cdh8 C…
99	V$HNF4ALPHA_Q6	241	241	409	5518	10003	-2.71	0.0	1.49	0.0	1110028E10Rik 1300012D20Rik 1810018L02Rik 2300004C15Rik 2410016F01Rik 5830472H07Rik AJ430384 AV071179 Abcb10 Abcc2 Actrt1 Adam2 Admr Aes Alpk3 Ambn Ank1 Ankrd24 Anpep Anxa6 Apoh Aqp4 Aqp8 Arhgef1 Asb12 Atp1b4 Atp6v1b2 Atp7b BC005624 BC014805 BC016201 BC018285 BC026439 Bcmo1 Bphl Btn1a1 Bub3 C1qtnf1 Cach Cacna1e Cacna1s Caln1 Car10 Car9 Ccnb3 Cct3 Cdk5r1 Cfhl1 Cfl1 Cic Ckmt2 Clnk Col4a3 Col5a3 Cox…
100	V$MAZR_01: MAZ related factor	279	279	371	6433	9088	-2.72	0.0	1.43	0.0	1110006I15Rik 1110011D13Rik 1110028E10Rik 1110030K22Rik 1300013B24Rik 1700055O19Rik 2300004C15Rik 2410004C24Rik 2410018G23Rik 5830472H07Rik AJ430384 Abcb10 Acadl Actn2 Actr1a Adam2 Adcyap1 Admr Aes Ak1 Akr1d1 Amacr Ankrd24 Anxa6 Api5 Aplp1 Aqp8 Arhgef1 Arrdc1 Asb12 Astn1 Atp6v1b2 Atp6v1g1 Atp7b Axin2 B4galt3 BC018285 BC024502 BC025458 BC026439 BC027127 Baz2a Bcl9l Bmp8b Bphl Bri3 Btn1a1 C1qtnf1 C…
101	V$GABP_B: GA binding protein	46	46	604	1328	14193	-2.73	0.0	0.08	0.0	1110006I15Rik Amacr Astn1 Atp5g2 Atp7b BC005624 BC031407 Bmp8b Ckmt1 Cox5b Crb3 Ddost Dlx4 Eif3s3 Eif4ebp2 Fscn3 G6pc Gltp Hlxb9 Hmgn1 Khdrbs1 Maf1 Mcm3 Mrp63 Msh3 Ndufb9 Nfat5 Phxr2 Ptcra Rab2 Rps10 Sart3 Sdf4 Slc25a4 Snrpb2 Spcs1 Syt10 Syt2 Tada3l Tbca Txnl1 Uba52 Wdr4 Wwp2 Ywhab Zfp59
102	V$CMYB_01: c-Myb	143	143	507	3174	12347	-2.73	0.0	1.71	0.0	1110028E10Rik 1700095F04Rik 2300004C15Rik 2310067E08Rik 2410004C24Rik 9130411I17Rik Abcc2 Acadl Adam2 Admr Akr1d1 Aldoa-ps2 Ank1 Anxa11 Aqp8 Asb15 BC031407 Baat Bcas2 Bcmo1 Bphl C1qtnf1 Cach Ccnb3 Cd244 Cdx4 Cfhl1 Cfl1 Chd8 Chrng Ckmt2 Clasp2 Cldn3 Col19a1 Cox8a Cpa5 Cpb1 Cpt1b Crtam Cryga Cubn Cyp2c44 Dach1 Ebi2 Edg4 Eif4e2 Eif4ebp2 Fmn2 Foxd3 Fxc1 Gk-rs1 Gk2 Gnat1 Gng4 Gpr33 Gria1 Grin3b H13 H2…
103	V$MEF2_03: myogenic MADS factor MEF-2	19	19	631	303	15218	-2.75	0.0	2.79	0.0	AV071179 Api5 Asb12 Asb5 BC014805 Bub3 Ckmt2 Cpt1b Extl3 H13 Hmgn1 Hspb3 Il21 Klra5 Ky Ppp1r3a Ptp4a3 Trhr Zbed3
104	V$TITF1_Q3: TTF-1, TITF1 (thyroid transcription factor 1)	243	243	407	6025	9496	-2.75	0.0	0.25	0.0	0610006F02Rik 1110011D13Rik 1110030K22Rik 1300012D20Rik 1700001L23Rik 1700055O19Rik 2300004C15Rik 9130411I17Rik A630024B12Rik AJ430384 AV071179 Abcc2 Adam24 Akr1d1 Alg12 Amacr Amy2 Ank1 Anxa10 Aplp1 Aqp4 Arf1 Asb15 Atp6v0a1 Axin2 B4galt3 BC024502 BC025458 BC026439 BC027127 BC031407 Baat Bcas2 Bcl9l Bcmo1 Btn1a1 Cabyr Cach Cacna2d1 Car10 Cbx2 Ccr9 Cd5l Ceacam14 Cfhl1 Chrng Cklf Ckmt1 Cldn3 Col19a1…
105	V$OCT1_06: octamer-binding factor 1	349	349	301	8539	6982	-2.78	0.0	0.27	0.0	0610006F02Rik 1110006I15Rik 1300012D20Rik 1300013B24Rik 1810018L02Rik 2300004C15Rik 2410004C24Rik 2410016F01Rik 5830472H07Rik 9130411I17Rik A630024B12Rik AA407930 AI788959 AV071179 Abcc2 Acadl Actn2 Actr1a Actrt1 Adam2 Admr Ak1 Akr1c21 Aldoa-ps2 Amacr Amy2 Anxa10 Anxa11 Anxa6 Api5 Apobec2 Apoh Arrdc1 Asb15 Asb5 Astn1 Atp1b4 Atp5g2 Atp6v0a1 B4galt3 BC014805 BC016201 BC025458 BC026439 Baat Bmp8b Bt…
106	V$E2F4DP2_01: E2F-4:DP-2 heterodimer	83	83	567	1758	13763	-2.78	0.0	1.95	0.0	1110006I15Rik 1300013B24Rik 2300004C15Rik 2410004C24Rik 2410016F01Rik Adcyap1 Anxa10 Anxa11 Anxa6 Atp5g2 Atp6v1b2 BC031407 Bcas2 Bcmo1 Cbx2 Ccnb3 Cct3 Cd5l Ceacam14 Cklf Cox8a Cyp2c44 Edg4 Fev Fignl1 Fkbp1a Gm1 Gucy2e Hapln1 Hcn1 Hlxb9 Hmx3 Hormad1 Hs3st3b1 Ier5l Khdrbs1 Kras Ksr Lhx2 Lhx5 Maf1 Matn1 Maz Mbl2 Mcm3 Mrpl51 Msh3 Mxd3 Myt1l Notch2 Npy Npy2r Nusap1 ORF18 Phf19 Phf2 Phkg1 Pik3r2 Pitx2 …
107	V$EVI1_04: ectopic viral integration site 1 encoded factor	491	491	159	11495	4026	-2.78	0.0	1.54	0.0	0610006F02Rik 1110006I15Rik 1110030K22Rik 1300012D20Rik 1700055O19Rik 1810018L02Rik 2310001N14Rik 2410004C24Rik 2410018G23Rik 5830472H07Rik 9130411I17Rik A630024B12Rik AA407930 AI481750 AI788959 AJ430384 AV071179 Abcb10 Abcc2 Abpb Actn2 Actr1a Actrt1 Adam2 Adam24 Adcyap1 Admr Aes Ak1 Akr1c21 Akr1d1 Aldoa-ps2 Alg12 Alpk3 Ambn Amy2 Ankrd24 Anxa10 Anxa11 Api5 Apobec2 Aqp4 Aqp8 Arf1 Asb5 Astn1 Atp1b4…
108	V$E47_02: E47	103	103	547	2232	13289	-2.78	0.0	1.82	0.0	1700055O19Rik A630024B12Rik Abpb Actn2 Admr Akr1c21 Alg12 Arrdc1 Astn1 B3gat1 BC014805 Baz2a Bri3 Cach Casp14 Cd244 Cd5l Cic Cldn3 Col9a3 Cp Cpb1 Crb3 Creb3l3 Crp Crtam Crx Ctsw Cyp2b9 Cyp3a16 Cyp3a41 Cyp7a1 Epb4.2 F2rl2 Fabp1 Fshr Gabrq Gabrr2 Gltp Gm1 Gnat1 Gpr172b Gpr33 Gpr88 Gucy2e Gys2 Hao3 Hes7 Hig1 Hrc Hsd17b3 Il17rd Inhbe Khdrbs1 Kif1c Klk1 Klk13 Klk24 Klra7 Krtap12-1 Lhx5 Ltk Mgst1 Mylc2…
109	V$USF_C: USF binding site	318	318	332	7397	8124	-2.79	0.0	1.29	0.0	0610006F02Rik 1110006I15Rik 1110011D13Rik 1110028E10Rik 1110030K22Rik 1300013B24Rik 1700001L23Rik 1700055O19Rik 1810018L02Rik 2310001N14Rik 2310067E08Rik 2410004C24Rik 9130411I17Rik AA407930 AI481750 AV071179 Abcc2 Abpb Acadl Adam2 Adam24 Admr Akr1c21 Amacr Ambn Amy2 Ank1 Anxa6 Apobec2 Apoh Aqp4 Aqp8 Arrdc1 Asb15 Atp1b4 Atp6v0a1 Atp6v1b2 Atp6v1g1 Axin2 B3gat1 B4galt3 BC016201 BC018285 BC025458 Ba…
110	V$LMO2COM_02: complex of Lmo2 bound to Tal-1, E2A proteins, and GATA-1, half-site 2	352	352	298	8206	7315	-2.79	0.0	1.3	0.0	1110030K22Rik 1300013B24Rik 1700095F04Rik 1810044O22Rik 2300004C15Rik 2410004C24Rik 2410016F01Rik 5830472H07Rik 9130411I17Rik A630024B12Rik AA407930 AI788959 Abcb10 Abcc2 Acadl Actr1a Adam24 Adcyap1 Aes Akr1c21 Akr1d1 Alpk3 Ambn Amy2 Anxa10 Anxa11 Anxa6 Api5 Apobec2 Aqp4 Aqp8 Arf1 Arhgef1 Asb12 Astn1 Atp1b4 Atp5g2 Atp6v1g1 Atp7b BC005624 BC014805 BC016201 BC024502 BC026439 BC027127 Baat Baz2a Bca…
111	V$NKX3A_01: NK class homeobox factor 3A	119	119	531	3077	12444	-2.79	0.0	0.17	0.0	1300012D20Rik 2410016F01Rik 2410018G23Rik 5830472H07Rik 9130411I17Rik AI788959 Abcc2 Acadl Adam24 Aldoa-ps2 Arf1 Asb12 Asb15 Atp5g2 BC014805 Cabyr Cacna2d1 Cd5l Col19a1 Cps1 Crtam Crx Cryga Csprs Cts8 Cubn Cyp2b9 Cyp2c37 Cyp2j5 Cyp3a16 Cyp3a41 Cyp4a14 Dazl Dusp3 Eif3s3 Extl3 F13b F2rl2 Fpr-rs3 Fscn3 G6pd2 Gc Gip Hdgfrp2 Hist1h3d Hlxb9 Hnf4g Hsd3b1 Htr1a Ifit1 Igfbp5 Il17rd Khdrbs2 Klra15 Klra16 K…
112	V$PAX9_B: zebrafish Pax-9 binding sites	156	156	494	3504	12017	-2.79	0.0	1.56	0.0	1110011D13Rik 1300013B24Rik 2410004C24Rik 2410018G23Rik AA407930 AJ430384 Abcb10 Admr Aldoa-ps2 Ankrd24 Anpep Anxa10 Anxa6 Api5 Arhgef1 Atp1b4 Atp7b BC005624 BC027127 Bcmo1 Bmp8b Bri3 C1qtnf1 Cacna1s Cacnb3 Caln1 Car9 Cd5l Cdx1 Cdx4 Ckmt1 Cox5b Cpa5 Cpt1b Crp Crx Csnk2a1 Ctsw Cyp2c44 Cyp2j5 Dab1 Ddr1 Dlx4 Dlx5 Dner Dusp3 Edg4 Eif4e2 Elavl4 Epha5 Evl F2rl2 Fank1 Fev Foxc1 Fscn3 Gabrq Gbl Gk2 Gng4 …
113	V$MYC_Q2	112	112	538	2908	12613	-2.8	0.0	0.17	0.0	1110006I15Rik 1110011D13Rik 1110028E10Rik 1110030K22Rik 2310067E08Rik Abcc2 Admr Akr1c21 Amy2 Anxa6 Aqp8 Arrdc1 Asb15 Atp6v1g1 BC025458 Bcas2 Bri3 Cct3 Cd244 Cdk5r1 Cdx1 Cer1 Chrna1 Clca4 Crb3 Creb3l3 Crsp6 Crx Cryga Cts8 Dlx4 E130307C13 Edg4 Eif3s3 Elavl4 Evl Fkbp1a Fntb Foxd3 G6pc Gabrd Gad2 Gk2 Gpr24 Grin3b Hist1h3d Hmgn1 Hormad1 Hoxb5 Inhbe Keg1 Khdrbs1 Lcn13 Lfng Matn1 Med28 Mep1b Ms4a1 Msi2…
114	V$BACH1_01: BTB and CNC homolog 1	15	15	635	223	15298	-2.8	0.0	2.86	0.0	9130411I17Rik Anxa10 Btn1a1 G6pc Gria1 Il1f8 Ldb3 Lhx6 Med28 Mrpl15 Plpi Prlpi Ptpn20 V1rd1 V1rd4
115	V$AREB6_02: AREB6 (Atp1a1 regulatory element binding factor 6)	258	258	392	5963	9558	-2.8	0.0	1.31	0.0	1110028E10Rik 1110030K22Rik 1300013B24Rik 1700055O19Rik 1700095F04Rik 2410018G23Rik AJ430384 Abpb Actn2 Adcyap1 Admr Aes Ak1 Akr1c21 Aldoa-ps2 Alg12 Alpk3 Amy2 Ank1 Ankrd24 Anxa11 Anxa6 Apobec2 Aqp8 Arf1 Arhgef1 Arrdc1 Asb12 Asb15 Atp6v1g1 Axin2 BC005624 BC016201 BC025458 Bri3 Bub3 Cach Car9 Casp14 Cbx2 Cd244 Cdh8 Cdx1 Cdx4 Ceacam14 Cer1 Cfhl1 Chd8 Chrna1 Cklf Ckmt1 Clca4 Col19a1 Col9a3 Cox8a Cox…
116	V$HAND1E47_01: Hand1:E47 heterodimer	385	385	265	8996	6525	-2.8	0.0	1.3	0.0	0610006F02Rik 1110011D13Rik 1110028E10Rik 1110030K22Rik 1300012D20Rik 1700001L23Rik 1700055O19Rik 1700095F04Rik 1810018L02Rik 2310001N14Rik 2310067E08Rik 2410004C24Rik 2410016F01Rik 5830472H07Rik AI481750 AI788959 Abcc2 Abpb Actn2 Actr1a Actrt1 Adcyap1 Admr Ak1 Akr1c21 Akr1d1 Aldoa-ps2 Amacr Ambn Amy2 Ank1 Ankrd24 Anpep Anxa10 Api5 Aplp1 Apobec2 Aqp8 Arf1 Arhgef1 Asb12 Asb15 Asb5 Atp1b4 Atp6v1b2 …
117	V$COUP_01: COUP:HNF-4 heterodimer	88	88	562	2334	13187	-2.8	0.0	0.14	0.0	1110028E10Rik 1300012D20Rik 2410016F01Rik 5830472H07Rik AV071179 Abcb10 Abcc2 Anxa6 Asb12 Atp7b BC018285 BC026439 Baz2a Bcmo1 C1qtnf1 Cach Cacna2d1 Caln1 Car9 Cfhl1 Cic Ckmt2 Clnk Col5a3 Cpt1b Csnk2a1 Csprs Dkk1 Edg4 Fabp1 Fhl3 Fpr-rs3 G6pc Gif Gucy2c Gys2 Hes7 Hist1h4f Kcnmb2 Ky Lhcgr Mageb1 Matn1 Mrp63 Nhlh1 Npy5r Nsg1 Ntn4 Olfm3 Olfr154 Olfr65 Otc Parvg Pbsn Pdlim1 Pgf Pigq Pkhd1 Plpi Pnrc1 Po…
118	V$E2F_Q6_01	85	85	565	1810	13711	-2.81	0.0	1.9	0.0	2300004C15Rik Alg12 Anxa10 Anxa11 Api5 Atp6v1g1 BC005624 BC016201 Bcmo1 Bmp8b Bri3 Ccnb3 Ccr9 Cct3 Cdh8 Cdk5r1 Cdx1 Cldn3 Cox5b Cox7c Cox8a E130307C13 Edg4 Evl Foxd4 Fxc1 Gnat1 Gpr172b Gria1 Hes7 Hist2h3c1 Hlxb9 Hmx3 Hormad1 Ier5l Il12rb2 Il27ra Khdrbs1 Ksr Maz Mcm3 Mrpl51 Msh3 Mt3 Ndrg1 Ndufb9 Nkx1-2 Notch2 Ntn4 ORF18 Pclo Pgam2 Pgrmc2 Phf19 Phka2 Pitx2 Plekhj1 Rbm14 Rbx1 Ris2 Rln1 Rnf110 Rps24 …
119	V$NRF2_01: nuclear respiratory factor 2	99	99	551	2597	12924	-2.81	0.0	0.16	0.0	1110006I15Rik 2300004C15Rik 2410004C24Rik Abpb Alg12 Amacr Anxa10 Atp6v0a1 Atp7b BC005624 BC031407 Bmp8b Cdc37 Cfl1 Cox5b Cox8a Cpt1b Crb3 Crsp6 Ddost Ddr1 Dlx4 E130307C13 Eif3s3 Eif4e2 Eif4ebp2 Extl3 Fbxl8 Fkbp1a G6pc Gabrq Gad2 Gltp Gpr172b Hdgfrp2 Hlxb9 Hmgn1 Igfbp5 Itga5 Khdrbs1 Ky Lfng Lhcgr Lrrc2 Lrrc6 Ltk Maf1 Mep1b Mrp63 Mrpl17 Mrpl51 Msh3 Mxd3 Myh6 Mylc2pl Myoz1 Ncstn Ndufb9 Nfat5 Notch2…
120	V$FOXJ2_01: fork head box J 2	310	310	340	7580	7941	-2.83	0.0	0.32	0.0	1110006I15Rik 1110028E10Rik 1700001L23Rik 1700055O19Rik 1700095F04Rik 1810018L02Rik 1810044O22Rik 2300004C15Rik 2310067E08Rik 2410018G23Rik A630024B12Rik AA407930 AI481750 AV071179 Abcb10 Abcc2 Acadl Actr1a Adam2 Admr Aes Akr1c21 Akr1d1 Alpk3 Amacr Ambn Ank1 Anxa10 Anxa11 Anxa6 Apobec2 Apoh Aqp4 Asb12 Asb5 Astn1 Atp1b4 Atp5g2 Atp6v1b2 Atp7b Axin2 B3gat1 B4galt3 BC005624 BC014805 BC018285 BC024502…
121	V$TAL1_Q6	279	279	371	6478	9043	-2.83	0.0	1.25	0.0	1110028E10Rik 1110030K22Rik 1300012D20Rik 1300013B24Rik 1700001L23Rik 1700055O19Rik 1700095F04Rik 1810044O22Rik 2310001N14Rik 2410016F01Rik 2410018G23Rik AI481750 AJ430384 Abcb10 Abcc2 Abpb Actn2 Adam2 Aes Akr1c21 Aldoa-ps2 Alg12 Alpk3 Amacr Amy2 Ankrd24 Apobec2 Apoh Aqp8 Arf1 Arrdc1 Asb15 Asb5 Astn1 Atp5g2 Atp6v0a1 Atp7b Axin2 B4galt3 BC016201 BC018285 BC024502 BC025458 BC027127 Baz2a Bcas2 Bmp8…
122	V$FOXJ2_02: fork head box J 2	260	260	390	6035	9486	-2.85	0.0	1.21	0.0	1110028E10Rik 1300012D20Rik 1300013B24Rik 1700055O19Rik 1810018L02Rik 1810044O22Rik 2300004C15Rik 2410004C24Rik 2410016F01Rik 5830472H07Rik 9130411I17Rik AJ430384 Abcc2 Acadl Actrt1 Adam24 Adcyap1 Admr Ak1 Akr1c21 Akr1d1 Aldoa-ps2 Ambn Amy2 Anpep Anxa10 Anxa6 Aqp4 Asb5 Astn1 Atp1b4 Atp6v0a1 B3gat1 BC014805 BC016201 BC024502 BC026439 BC027127 Bcas2 Bcmo1 Bmp8b Bri3 Bub3 Cach Cacna2d1 Caln1 Ccnb3 C…
123	V$ATF4_Q2: activating transcription factor 4	149	149	501	3768	11753	-2.86	0.0	0.23	0.0	1300012D20Rik 1700055O19Rik 2310001N14Rik 2310067E08Rik 2410016F01Rik 2410018G23Rik AA407930 AI481750 AJ430384 AV071179 Abpb Akr1d1 Amacr Amy2 Anxa10 Anxa11 Anxa6 Apoh Arrdc1 Axin2 B4galt3 BC025458 Bcas2 Bub3 Cdx4 Cfhl1 Chrna1 Ckmt2 Clasp2 Clnk Col4a3 Cox5b Cox8a Crb3 Crtam Ctsw Cyp2c44 Cyp4a14 Dbccr1 Dcx Ddx39 Dnajb3 Eif3s3 Fabp1 Fignl1 Fmo2 Foxd3 Foxm1 Fxc1 Gabrd Gabrr2 Gltp Gm1 Gucy2c Hcn2 His…
124	V$SREBP_Q3	217	217	433	5001	10520	-2.86	0.0	1.27	0.0	1110006I15Rik 1110011D13Rik 1110028E10Rik 1300012D20Rik 2310001N14Rik 2310067E08Rik 5830472H07Rik A630024B12Rik AI788959 Abcb10 Abcc2 Abpb Actn2 Actrt1 Adam2 Adam24 Admr Aes Akr1d1 Alpk3 Amacr Ank1 Anxa6 Aplp1 Asb12 Atp1b4 Atp5g2 Atp6v1b2 Axin2 B3gat1 BC024502 BC026439 BC027127 Baz2a Bcas2 Bcl9l Bmp8b Bri3 Cacna1e Cacna1s Caln1 Car9 Casp14 Ccnb3 Ccr9 Cct3 Cd244 Cdx4 Chd8 Chrng Cklf Ckmt2 Clasp2 C…
125	V$SRF_Q6: serum response factor	49	49	601	976	14545	-2.86	0.0	2.15	0.0	AI788959 Adam2 Akr1d1 Anpep Arf1 Asb5 BC016201 BC025458 Cer1 Cps1 Crp Cyp3a41 Ddost Dub2 Ebi2 Eif3s3 Eif4ebp1 F13b Foxh1 Gabrr2 Gltp Gnrhr Hmx3 Hoxb5 Ldb3 Mageb1 Mapre3 Mlp Npy Olfr154 Otc Plscr2 Prkar1b Prok2 Ptpn20 Ren1 Serpinb1b Slamf1 Slc22a8 Tada3l Tpm2 Trdn Uchl4 Usp12 V1ra4 V1rb2 V1rb7 Vps29 Zyx
126	V$CREB_Q2: cAMP-response element-binding protein	50	50	600	1408	14113	-2.86	0.0	0.1	0.0	1300012D20Rik 1700055O19Rik 2310001N14Rik 2410018G23Rik AA407930 AI481750 AJ430384 Akr1d1 Anxa6 B4galt3 Bcas2 Cabyr Cdx4 Cfhl1 Clasp2 Cpa5 Dnajb3 Dusp3 Foxd3 Gad2 Gk-rs1 Gucy2c Il21 Klrc2 Klrc3 Mrpl51 Neurod6 Notch2 Npy Pah Pbx1 Pctk1 Pde7b Pet2 Pik3r2 Pitx2 Pkhd1 Plcz1 Ppp2ca Rps17 Rps24 Serpina6 Sfrp4 Sms Snapc2 Soat2 Spic Timeless Tpt1 Uba52
127	V$MYCMAX_B: c-Myc:Max binding sites	242	242	408	5944	9577	-2.87	0.0	0.33	0.0	1110006I15Rik 1110011D13Rik 1110030K22Rik 1700095F04Rik 1810044O22Rik 2410016F01Rik 2410018G23Rik AA407930 AJ430384 AV071179 Abcb10 Abcc2 Abpb Actn2 Adam2 Admr Akr1c21 Alg12 Amacr Ankrd24 Anxa11 Anxa6 Apobec2 Apoh Aqp8 Arrdc1 Asb15 Atp5g2 Atp6v1b2 Atp6v1g1 BC005624 BC025458 Bcas2 Bcmo1 Bmp8b Bri3 Cach Cacnb3 Caln1 Capn1 Car10 Cbx2 Ccnb3 Ccr9 Cct3 Cd244 Cdh8 Cdk5r1 Cdx1 Cfl1 Cic Ckmt2 Clasp2 Clca4…
128	V$GATA_C: GATA binding site	314	314	336	7346	8175	-2.88	0.0	1.12	0.0	1110030K22Rik 1300012D20Rik 1700095F04Rik 1810018L02Rik 2310001N14Rik 2410016F01Rik 9130411I17Rik A630024B12Rik AI788959 AV071179 Abcb10 Abcc2 Actr1a Adam2 Adam24 Adcyap1 Aes Akr1c21 Akr1d1 Alpk3 Ambn Ank1 Api5 Aplp1 Apobec2 Aqp4 Aqp8 Asb12 Astn1 Atp1b4 Atp6v0a1 Atp6v1b2 Atp7b Axin2 BC005624 BC014805 BC018285 BC024502 BC025458 BC026439 Baat Baz2a Bcas2 Bcmo1 Btn1a1 Bub3 Cabyr Cach Cacna2d1 Capn1 …
129	V$ELK1_02: Elk-1	492	492	158	11938	3583	-2.88	0.0	0.25	0.0	0610006F02Rik 1110006I15Rik 1110011D13Rik 1110028E10Rik 1110030K22Rik 1300013B24Rik 1700001L23Rik 1700055O19Rik 1700095F04Rik 1810044O22Rik 2300004C15Rik 2310001N14Rik 2310067E08Rik 2410004C24Rik 2410016F01Rik 2410018G23Rik AA407930 AI481750 AJ430384 Abcb10 Abcc2 Abpb Acadl Actn2 Actr1a Adam2 Adam24 Adcyap1 Admr Aes Akr1d1 Aldoa-ps2 Alg12 Amacr Amy2 Anxa10 Anxa11 Anxa6 Api5 Aplp1 Apobec2 Apoh Aqp…
130	V$RFX1_01: X-box binding protein RFX1	279	279	371	6814	8707	-2.88	0.0	0.35	0.0	1300013B24Rik 1700055O19Rik 1700095F04Rik 1810018L02Rik 2300004C15Rik 2410004C24Rik 2410018G23Rik 5830472H07Rik 9130411I17Rik AI788959 AJ430384 Acadl Actrt1 Adam24 Adcyap1 Aes Akr1d1 Aldoa-ps2 Amacr Ambn Ank1 Aplp1 Aqp4 Aqp8 Arhgef1 Asb5 Atp6v1b2 Atp7b B3gat1 B4galt3 BC014805 BC016201 BC018285 BC025458 BC027127 Bcmo1 Bri3 C1qtnf1 Cacna1e Cacna1s Cacna2d1 Capn1 Cbx2 Ccnb3 Cct3 Cdx4 Ceacam14 Chrng …
131	V$CDX2_Q5	407	407	243	9874	5647	-2.89	0.0	0.34	0.0	0610006F02Rik 1110030K22Rik 1700055O19Rik 1810018L02Rik 1810044O22Rik 2300004C15Rik 2410016F01Rik 5830472H07Rik 9130411I17Rik A630024B12Rik AA407930 AI481750 AI788959 AJ430384 Abcc2 Abpb Acadl Actn2 Actr1a Actrt1 Adam24 Ak1 Akr1c21 Alpk3 Ambn Ank1 Anxa10 Anxa11 Anxa6 Api5 Aqp4 Aqp8 Arhgef1 Asb12 Asb5 Astn1 Atp1b4 Atp5g2 Atp6v1b2 Atp6v1g1 Atp7b B3gat1 B4galt3 BC014805 BC016201 BC024502 BC025458 BC…
132	V$HOGNESS_B: Imperfect Hogness /Goldberg Box	34	34	616	1011	14510	-2.89	0.0	0.08	0.0	2300004C15Rik AA407930 AI481750 Aes Arf1 Arrdc1 BC031407 Cfl1 Chd8 Col5a3 Cox8a Ddx39 Eif4e2 Fbxl8 Foxh1 Gltp Grsf1 Gucy2e Gys2 Hdgfrp2 Il17rd Lcn2 Mrp63 Mut Nkx3-1 Parvg Phkg1 Rbx1 Rpl11 Rps10 Spcs1 Tcfl1 Tcl1 Txnl1
133	V$CACCCBINDINGFACTOR_Q6	44	44	606	1256	14265	-2.9	0.0	0.1	0.0	1110006I15Rik 1110011D13Rik 2410004C24Rik Actn2 Adcyap1 Amacr Ambn Atp1b4 BC025458 BC031407 Clasp2 Cp Crb3 Cryga Fhl3 Foxd3 Hdgfrp2 Hormad1 Hoxb5 Igsf4b Inhbe Klk6 Krt1-17 Krt1-24 Lcn13 Ltk Maz Msh3 Mylc2pl Pctk1 Phxr2 Pigq Pitx2 Polr3h Sept2 Serpinb1b Slc22a7 Spcs1 Tnni2 Trpc5 Wfdc12 Xpa Zfp385 Zfp532
134	V$CDPCR3HD_01: cut-like homeodomain protein	200	200	450	4943	10578	-2.9	0.0	0.31	0.0	0610006F02Rik 1110028E10Rik 1300012D20Rik 1300013B24Rik 1700001L23Rik 2300004C15Rik 5830472H07Rik AA407930 Abcc2 Acadl Actn2 Akr1c21 Alpk3 Amacr Anpep Apobec2 Aqp8 Arf1 Astn1 Atp1b4 Atp5g2 Atp7b B3gat1 BC014805 BC025458 Bcas2 Bmp8b C1qtnf1 Cabyr Cach Cbx2 Cd5l Cdc37 Cdx1 Cer1 Cic Ckmt2 Clca4 Col9a3 Cox8b Cpa5 Creb3l3 Crp Csprs Cts8 Ctsw Cyp2c37 Cyp3a41 Cyp4a14 Ddost Defb7 Dner Dub2 Dusp3 E030034P…
135	V$XFD2_01: Xenopus fork head domain factor 2	161	161	489	3664	11857	-2.91	0.0	1.34	0.0	1110030K22Rik 1700001L23Rik 1700055O19Rik 2410004C24Rik 2410018G23Rik 9130411I17Rik Abcc2 Actr1a Akr1c21 Aldoa-ps2 Alpk3 Ambn Ank1 Anxa10 Anxa11 Aqp4 Asb12 Atp1b4 Atp5g2 Atp7b Axin2 B3gat1 BC005624 BC014805 BC024502 BC025458 Baat Bri3 C1qtnf1 Cacna2d1 Caln1 Casp14 Ceacam14 Cer1 Cfhl1 Ckmt1 Clca4 Col19a1 Col9a3 Cp Cpa5 Cpb1 Cps1 Creb3l3 Crsp6 Crx Csnk2a1 Ctdsp1 Cts8 Cyp2b9 Cyp7a1 Dach1 Dub2 Eif4e2…
136	V$FOXO4_02: fork head box O4	12	12	638	448	15073	-2.91	0.0	0.04	0.0	Akr1d1 Cd5l Cyp2b9 Cyp3a16 G6pc2 Hdgfrp2 Hspb3 Mapre3 Pet2 Rp1h Stmn1 Tcl1
137	V$BRN2_01: POU factor Brn-2	271	271	379	6606	8915	-2.91	0.0	0.38	0.0	0610006F02Rik 1110006I15Rik 1110011D13Rik 1300012D20Rik 1700001L23Rik 1700055O19Rik 1810018L02Rik 2300004C15Rik 2410016F01Rik A630024B12Rik AA407930 AJ430384 AV071179 Abcc2 Acadl Actr1a Adam24 Admr Aes Akr1d1 Amy2 Anpep Anxa10 Api5 Aqp4 Aqp8 Asb12 Asb15 Asb5 Atp1b4 Axin2 B3gat1 B4galt3 BC005624 BC025458 BC027127 BC031407 Baat Baz2a Bcas2 Bmp8b Bphl Btn1a1 Bub3 Cabyr Cacna2d1 Car10 Car9 Ccnb3 Ccr9…
138	V$NKX22_01: NK2 class homeobox factor 2	76	76	574	2024	13497	-2.92	0.0	0.16	0.0	1300012D20Rik 1700055O19Rik 1700095F04Rik Adam24 Adcyap1 Anxa11 Aqp4 BC005624 BC014805 BC026439 Cacna2d1 Ccnb3 Cer1 Cfl1 Cox8a Cryab Ctsw Cubn Cyp2c37 Cyp2c38 Cyp3a16 Cyp3a41 Cyp4a14 Dusp3 Eif3s3 Fkbp1a Fmn2 Foxc1 Fpr-rs3 G6pc Gpr24 Gpr33 Gucy2e Hao3 Hlxb9 Ifit1 Il17rd Klra5 Mbl2 Mcm3 Mgst1 Ms4a1 Ms4a2 Ncstn Pbsn Pbx1 Pde6a Prlpe Prlpk Reg1 Rpl11 Rps24 Sgcg Slamf8 Slc22a19 Slc22a6 Slfn3 Smpx Smr2…
139	V$GFI1_01: growth factor independence 1	183	183	467	4535	10986	-2.93	0.0	0.31	0.0	0610006F02Rik 1110030K22Rik 2300004C15Rik 2410004C24Rik 2410016F01Rik 5830472H07Rik AA407930 AV071179 Actrt1 Aes Aldoa-ps2 Ank1 Anxa10 Api5 Apobec2 Asb12 Asb15 Atp5g2 Atp6v0a1 Axin2 BC014805 BC027127 Baat Baz2a Bcmo1 Bmp8b Bri3 Cabyr Caln1 Ccnb3 Cd244 Cdx4 Clca4 Col19a1 Col4a3 Col9a3 Cp Creb3l3 Crp Crsp6 Cryga Csnk2a1 Csprs Cst9 Cts8 Ctsw Cubn Cyp2c44 Cyp7a1 Dbccr1 Ddr1 Ddx39 Dkk1 Dlx5 Dnajb3 Dne…
140	V$HNF4_DR1_Q3	527	527	123	12389	3132	-2.93	0.0	1.46	0.0	0610006F02Rik 1110011D13Rik 1110028E10Rik 1110030K22Rik 1300012D20Rik 1300013B24Rik 1700001L23Rik 1700055O19Rik 1700095F04Rik 1810018L02Rik 1810044O22Rik 2300004C15Rik 2310001N14Rik 2310067E08Rik 2410004C24Rik 2410016F01Rik 5830472H07Rik 9130411I17Rik A630024B12Rik AA407930 AI481750 AI788959 AJ430384 AV071179 Abcb10 Abcc2 Abpb Actrt1 Adam2 Adam24 Admr Aes Ak1 Akr1c21 Akr1d1 Aldoa-ps2 Alpk3 Ambn A…
141	V$IRF7_01: interferon regulatory factor 7	373	373	277	8783	6738	-2.93	0.0	1.02	0.0	0610006F02Rik 1110028E10Rik 1110030K22Rik 1300012D20Rik 1700001L23Rik 1700055O19Rik 1700095F04Rik 1810018L02Rik 2300004C15Rik 2310067E08Rik 2410004C24Rik 2410018G23Rik A630024B12Rik AJ430384 AV071179 Abcc2 Acadl Actn2 Actrt1 Adam24 Admr Akr1d1 Aldoa-ps2 Alpk3 Amacr Ambn Anpep Anxa10 Anxa6 Apoh Aqp4 Arf1 Asb15 Asb5 Atp5g2 Atp6v0a1 Atp6v1b2 B3gat1 B4galt3 BC014805 BC018285 BC024502 BC025458 Baat Ba…
142	V$LPOLYA_B: Lentiviral Poly A signal	142	142	508	3209	12312	-2.93	0.0	1.39	0.0	1700055O19Rik 5830472H07Rik A630024B12Rik AV071179 Actrt1 Ambn Ank1 Anxa6 Apobec2 Aqp8 Asb5 Atp5g2 BC031407 Btn1a1 Cacna2d1 Caln1 Casp14 Cbx2 Ceacam14 Cer1 Chd8 Clca4 Cox7c Cp Cst9 Cts8 Cyp2c37 Cyp2c44 Cyp3a25 Cyp4a14 Cyp7a1 Dab1 Dub2 Edg4 Elf5 F2rl2 Fev Fmn2 Fmo2 Foxd4 Fpr-rs3 Fshr Gad2 Gip Gltp Gnrhr Gpr33 Grpr Gucy2c Hao3 Hdgfrp2 Hdhd1a Hes7 Hlxb9 Hmgn1 Hsd3b1 Htr1a Il17rd Il21 Il27ra Il2rb It…
143	V$EFC_Q6	356	356	294	8614	6907	-2.93	0.0	0.42	0.0	1110028E10Rik 1300012D20Rik 1300013B24Rik 1700001L23Rik 1700055O19Rik 1810018L02Rik 1810044O22Rik 2310001N14Rik 2310067E08Rik 2410004C24Rik 2410016F01Rik 5830472H07Rik 9130411I17Rik A630024B12Rik AI481750 AI788959 AV071179 Abcb10 Abcc2 Actn2 Actr1a Actrt1 Adam2 Adam24 Admr Akr1c21 Alpk3 Amacr Ambn Amy2 Ank1 Anxa10 Anxa6 Api5 Aplp1 Aqp4 Aqp8 Arf1 Arhgef1 Atp6v0a1 Atp7b Axin2 B3gat1 B4galt3 BC00562…
144	V$USF_Q6: upstream stimulating factor	414	414	236	9758	5763	-2.94	0.0	1.05	0.0	0610006F02Rik 1110006I15Rik 1110011D13Rik 1110028E10Rik 1110030K22Rik 1300013B24Rik 1700001L23Rik 1700055O19Rik 1700095F04Rik 1810018L02Rik 1810044O22Rik 2300004C15Rik 2310001N14Rik 2310067E08Rik 2410004C24Rik 2410018G23Rik 5830472H07Rik 9130411I17Rik AA407930 AI481750 AV071179 Abcc2 Abpb Acadl Actr1a Adam2 Adam24 Admr Aes Akr1c21 Aldoa-ps2 Alg12 Amacr Ank1 Anpep Anxa11 Anxa6 Aplp1 Apobec2 Apoh A…
145	V$E2A_Q2	390	390	260	9197	6324	-2.94	0.0	1.0	0.0	0610006F02Rik 1110011D13Rik 1110028E10Rik 1110030K22Rik 1300013B24Rik 1700095F04Rik 2300004C15Rik 2310067E08Rik 2410004C24Rik A630024B12Rik AI481750 AJ430384 Abpb Actn2 Actrt1 Adcyap1 Admr Aes Akr1c21 Alg12 Alpk3 Amacr Amy2 Ank1 Ankrd24 Anpep Anxa11 Anxa6 Aplp1 Apobec2 Aqp8 Arf1 Arhgef1 Arrdc1 Asb5 Astn1 Atp1b4 Atp5g2 Atp6v1g1 Atp7b Axin2 B3gat1 B4galt3 BC005624 BC016201 BC024502 BC025458 BC02712…
146	V$HP1SITEFACTOR_Q6	165	165	485	3777	11744	-2.95	0.0	1.26	0.0	0610006F02Rik 1110011D13Rik 1300012D20Rik 1300013B24Rik 1700095F04Rik 1810044O22Rik 2300004C15Rik 2410016F01Rik 2410018G23Rik AV071179 Abpb Acadl Akr1d1 Aldoa-ps2 Anpep Anxa10 Anxa6 Api5 Asb5 BC014805 BC016201 Bub3 Cabyr Cach Cacna2d1 Ccr9 Cdc37 Ceacam14 Chd8 Chrng Col5a3 Cox7c Cpt1b Creb3l3 Csnk2a1 Cts8 Cubn Cyp2c37 Cyp2c44 Cyp2j5 Cyp3a16 Cyp3a41 Cyp4a14 Dbccr1 E130307C13 F13b Fabp1 Fank1 Ferd3l…
147	V$NFY_Q6_01	284	284	366	6681	8840	-2.95	0.0	0.95	0.0	1110028E10Rik 1110030K22Rik 1300012D20Rik 1300013B24Rik 1700001L23Rik 1700095F04Rik 1810018L02Rik 1810044O22Rik 2300004C15Rik 2410018G23Rik AA407930 AI788959 Abcc2 Abpb Acadl Actr1a Adam2 Adam24 Akr1d1 Aldoa-ps2 Alg12 Alpk3 Ambn Ank1 Anxa6 Api5 Apobec2 Apoh Arf1 Atp1b4 Atp6v0a1 Atp6v1b2 Atp7b Axin2 B3gat1 BC016201 BC018285 BC024502 BC025458 BC026439 BC031407 Baz2a Bcmo1 Bmp8b Bri3 C1qtnf1 Cabyr C…
148	V$HNF1_C: Hepatic nuclear factor 1	227	227	423	5298	10223	-2.96	0.0	1.04	0.0	0610006F02Rik 1110028E10Rik 1300013B24Rik 1700095F04Rik 1810018L02Rik 2300004C15Rik 2310001N14Rik 2310067E08Rik AV071179 Abcc2 Abpb Actr1a Adam24 Alpk3 Ambn Amy2 Anpep Anxa11 Anxa6 Apoh Aqp4 Asb5 Astn1 Atp6v1b2 Axin2 B4galt3 BC014805 BC016201 BC027127 Baz2a Bcmo1 Bri3 Cabyr Cacna1s Cacna2d1 Cacnb3 Casp14 Ccnb3 Cct3 Ceacam14 Cer1 Cfhl1 Chrna1 Clnk Col19a1 Cp Cpb1 Cps1 Crb3 Crp Crtam Csnk2a1 Cts8 C…
149	V$GATA1_02: GATA-binding factor 1	229	229	421	5591	9930	-2.96	0.0	0.39	0.0	1300013B24Rik 1700095F04Rik 2410004C24Rik 2410016F01Rik 9130411I17Rik AI788959 Abcc2 Actr1a Adam24 Aes Akr1c21 Ambn Amy2 Anxa6 Apobec2 Aqp4 Aqp8 Arhgef1 Asb12 Atp5g2 Atp6v1b2 Atp6v1g1 Atp7b BC005624 BC014805 BC024502 BC025458 BC027127 Baat Bub3 Cabyr Capn1 Car10 Car9 Casp14 Cdh8 Ceacam14 Cfhl1 Chd8 Ckmt1 Ckmt2 Col4a3 Col9a3 Cox8b Cp Cpb1 Cps1 Cpt1b Creb3l3 Crtam Csprs Ctsw Cyp2b9 Cyp2j5 Cyp3a11 C…
150	V$NKX25_01: homeo domain factor Nkx-2.5/Csx, tinman homolog	317	317	333	7653	7868	-2.96	0.0	0.48	0.0	1110006I15Rik 1110011D13Rik 1110028E10Rik 1700001L23Rik 1700055O19Rik 1810044O22Rik 2300004C15Rik 5830472H07Rik A630024B12Rik AA407930 AJ430384 Abpb Actr1a Adam2 Admr Akr1d1 Aldoa-ps2 Amacr Ambn Amy2 Ank1 Ankrd24 Anpep Anxa6 Api5 Aplp1 Apoh Aqp4 Arf1 Arrdc1 Asb12 Atp6v0a1 BC005624 BC016201 BC018285 BC024502 BC025458 BC031407 Bcmo1 Bphl Btn1a1 Bub3 Cach Cacna1e Cacna1s Cacna2d1 Car9 Ccr9 Cct3 Cd5l…
151	V$NFKB_Q6_01	411	411	239	9923	5598	-2.96	0.0	0.42	0.0	1110006I15Rik 1110011D13Rik 1110028E10Rik 1110030K22Rik 1300013B24Rik 1700001L23Rik 1700095F04Rik 1810018L02Rik 2300004C15Rik 2310001N14Rik 2310067E08Rik 2410004C24Rik 2410016F01Rik 2410018G23Rik 9130411I17Rik AA407930 AI481750 AI788959 AJ430384 AV071179 Abcb10 Abcc2 Abpb Acadl Actn2 Actr1a Actrt1 Adam24 Adcyap1 Admr Aes Ak1 Akr1d1 Aldoa-ps2 Alg12 Amacr Ambn Amy2 Ank1 Ankrd24 Anxa11 Anxa6 Api5 Ap…
152	V$E2F1DP1_01: E2F-1:DP-1 heterodimer	179	179	471	4423	11098	-2.96	0.0	0.33	0.0	1110006I15Rik 1300013B24Rik 2300004C15Rik 2410004C24Rik 2410016F01Rik 2410018G23Rik Adcyap1 Ak1 Alg12 Anxa10 Anxa11 Anxa6 Aqp4 Astn1 Atp5g2 Atp6v1b2 Atp7b Axin2 B4galt3 BC005624 BC025458 BC031407 Bcas2 Bcmo1 Cacna1s Car10 Cbx2 Ccnb3 Cct3 Cd5l Cdc37 Cdh8 Cdk5r1 Cdx1 Ceacam14 Cfl1 Cic Cklf Ckmt1 Col19a1 Cox5b Cox7c Cox8a Creb3l3 Crsp6 Cyp2c44 Dab1 Dach1 Dcx Ddx39 Dlx4 Dusp3 Edg4 Eif4e2 Eif4ebp2 Eph…
153	V$LHX3_01: LIM homeobox transcription factor 3	44	44	606	1247	14274	-2.96	0.0	0.11	0.0	1700055O19Rik 2310067E08Rik AA407930 Actrt1 Aqp4 Asb5 BC027127 Chrna1 Cpa5 Cpb1 Creb3l3 Cyp2j5 F13b Hist1h3d Igfbp5 Klra5 Kras Ltap Med28 Mrgpra4 Myf6 Nkx3-1 ORF18 Olfm3 Olfr69 Oosp1 Oprm1 Pcdhb11 Pet2 Ptcra Rpl11 Rps10 Slc14a2 Slc17a6 Slc26a3 Slc5a9 Slc7a12 Smpx Spp2 Sprrl7 Tas2r105 Tbr1 V1rd1 V1rd4
154	V$VMW65_Q6	283	283	367	6679	8842	-2.97	0.0	0.88	0.0	1110028E10Rik 1110030K22Rik 2300004C15Rik 2310067E08Rik 2410016F01Rik 9130411I17Rik AA407930 AI788959 AV071179 Abcc2 Abpb Acadl Actr1a Actrt1 Adam24 Ak1 Akr1c21 Alg12 Ambn Amy2 Anxa10 Apobec2 Arf1 Asb12 Asb15 Asb5 Atp1b4 Axin2 B3gat1 B4galt3 BC016201 BC024502 BC025458 BC026439 BC027127 BC031407 Bcmo1 Bphl Bri3 Btn1a1 Bub3 Cabyr Cacna2d1 Casp14 Ccr9 Cct3 Cd5l Cdh8 Cdx4 Ceacam14 Cfhl1 Chd8 Chrna1 C…
155	V$NFKB_C: NF-kappaB binding site	29	29	621	533	14988	-2.97	0.0	2.29	0.0	2300004C15Rik BC025458 Ccr9 Clca4 Cox7c Crx Dcx Edg4 F2rl2 Foxh1 Fxc1 G6pc2 Gng4 Il12rb2 Il27ra Khdrbs2 Mylk2 Olfr68 Olfr69 Pde7b Prlpk Ptcd1 Ptp4a3 Rpl35 Slamf8 Speer3 Tat Wfdc12 Zyx
156	V$GATA2_03: GATA-binding factor 2	190	190	460	4674	10847	-2.97	0.0	0.36	0.0	1300013B24Rik 1700055O19Rik 1700095F04Rik 9130411I17Rik A630024B12Rik Abcc2 Actr1a Adam2 Adam24 Akr1c21 Amacr Ambn Ank1 Anxa10 Anxa11 Anxa6 Aplp1 Asb12 Astn1 Atp6v0a1 Atp6v1b2 Axin2 BC024502 Bcmo1 Cacna2d1 Capn1 Ccnb3 Ccr9 Cct3 Cd5l Ceacam14 Cer1 Chd8 Cklf Clca4 Cox7c Cp Cpb1 Crsp6 Crx Cryga Csnk2a1 Csprs Cts8 Ctsw Cubn Cyp2b9 Cyp3a25 Cyp4a14 Dab1 Dbccr1 Dcx Ddr1 Dkk1 Epb4.2 Extl3 F13b F2rl2 Fabp…
157	V$TFIIA_Q6	592	592	58	13938	1583	-2.97	0.0	1.82	0.0	0610006F02Rik 1110006I15Rik 1110011D13Rik 1110028E10Rik 1110030K22Rik 1300012D20Rik 1300013B24Rik 1700001L23Rik 1700055O19Rik 1700095F04Rik 1810018L02Rik 1810044O22Rik 2300004C15Rik 2310001N14Rik 2310067E08Rik 2410004C24Rik 2410016F01Rik 5830472H07Rik 9130411I17Rik A630024B12Rik AA407930 AI481750 AI788959 AJ430384 AV071179 Abcc2 Abpb Acadl Actn2 Actr1a Actrt1 Adam2 Adam24 Adcyap1 Admr Ak1 Akr1c21…
158	V$XBP1_01: X-box-binding protein 1	50	50	600	1392	14129	-2.97	0.0	0.12	0.0	1110006I15Rik Amacr Baat Bri3 C1qtnf1 Caln1 Cbx2 Clca4 Cryga Dazl Dusp3 Edg4 Elavl4 Fev Foxm1 Fshr G6pc Hes7 Hist1h3d Hoxd11 Khdrbs1 Lhx5 Ms4a1 Myoc Ncstn Pde6a Pet2 Phkg1 Ptpn20 Rln1 Rp1h Rps24 Sdf4 Sept2 Sgcg Slc26a3 Slc34a2 Slc4a1 Slco1b2 Sms Spic Stmn1 Tal2 Tdpoz1 Tpbpa Tpt1 Txnl1 Uba52 V1rb7 Wwp2
159	V$SMAD4_Q6	268	268	382	6484	9037	-2.98	0.0	0.47	0.0	1110011D13Rik 1110028E10Rik 1110030K22Rik 1700001L23Rik 1700055O19Rik 2300004C15Rik 2310001N14Rik 2310067E08Rik AA407930 AI788959 Acadl Actn2 Actrt1 Adam2 Adcyap1 Alg12 Amacr Ambn Ankrd24 Api5 Aplp1 Apobec2 Apoh Aqp8 Arhgef1 Astn1 Atp1b4 Atp6v1g1 B3gat1 B4galt3 BC005624 BC016201 BC018285 BC024502 BC025458 BC026439 BC031407 Baz2a Bcas2 Bcl9l Bcmo1 Bmp8b C1qtnf1 Cabyr Cacna1s Capn1 Car9 Ccr9 Cd244 …
160	V$MEF2_Q6_01	381	381	269	9159	6362	-2.98	0.0	0.52	0.0	0610006F02Rik 1110006I15Rik 1110011D13Rik 1110028E10Rik 1110030K22Rik 1300012D20Rik 1700055O19Rik 1810018L02Rik 2300004C15Rik 2310067E08Rik 2410016F01Rik 2410018G23Rik 5830472H07Rik 9130411I17Rik A630024B12Rik AA407930 AI788959 AJ430384 AV071179 Abcb10 Abcc2 Acadl Actr1a Adam24 Adcyap1 Aes Akr1c21 Alpk3 Amacr Ambn Amy2 Anxa10 Anxa11 Apobec2 Aqp4 Arf1 Arhgef1 Asb12 Asb15 Asb5 Astn1 Atp1b4 Atp5g2 A…
161	V$POU1F1_Q6	264	264	386	6231	9290	-2.98	0.0	0.87	0.0	0610006F02Rik 1300012D20Rik 1300013B24Rik 1700001L23Rik 1700095F04Rik 1810018L02Rik 2300004C15Rik 2410004C24Rik 2410016F01Rik 9130411I17Rik A630024B12Rik Abcb10 Acadl Actn2 Actr1a Adam24 Adcyap1 Akr1c21 Akr1d1 Alpk3 Amacr Ank1 Ankrd24 Anxa10 Anxa11 Apobec2 Apoh Asb12 Asb15 Asb5 BC005624 BC014805 BC024502 BC026439 Baat Bcmo1 Btn1a1 Cabyr Cacna2d1 Car9 Cd5l Ceacam14 Cer1 Cfhl1 Chd8 Chrna1 Clca4 Col…
162	V$ELF1_Q6	309	309	341	7330	8191	-2.98	0.0	0.79	0.0	1110030K22Rik 1300012D20Rik 1300013B24Rik 1700001L23Rik 1700095F04Rik 1810018L02Rik 2310067E08Rik 2410016F01Rik 5830472H07Rik A630024B12Rik AI788959 AJ430384 AV071179 Abcb10 Abcc2 Acadl Actn2 Adam2 Adam24 Adcyap1 Admr Akr1c21 Aldoa-ps2 Ankrd24 Anxa10 Anxa11 Anxa6 Api5 Aplp1 Apobec2 Apoh Aqp4 Aqp8 Asb12 Asb5 Astn1 Atp5g2 Atp6v0a1 Atp6v1b2 Atp6v1g1 Axin2 B3gat1 BC018285 BC026439 BC027127 Baat Baz2a…
163	V$OCT1_02: octamer factor 1	214	214	436	5222	10299	-2.98	0.0	0.41	0.0	0610006F02Rik 1300012D20Rik 1300013B24Rik 1700001L23Rik 1700095F04Rik 1810018L02Rik 2410016F01Rik 9130411I17Rik A630024B12Rik AA407930 AI788959 AJ430384 Actrt1 Akr1c21 Ambn Anxa10 Apobec2 Asb15 Asb5 Atp6v1b2 BC024502 BC026439 Baat Baz2a Bcas2 Bmp8b Cacna2d1 Ccr9 Cd244 Cdc37 Cdx1 Cdx4 Ceacam14 Cfhl1 Chd8 Chrna1 Ckmt1 Clca4 Clnk Cpb1 Cps1 Crp Crtam Crx Csnk2a1 Csprs Cst9 Ctdsp1 Ctsw Cyp2c37 Cyp2c38…
164	V$GATA1_03: GATA-binding factor 1	220	220	430	5358	10163	-2.99	0.0	0.43	0.0	1110028E10Rik 1300012D20Rik 1700001L23Rik 1700095F04Rik 1810018L02Rik 2410004C24Rik 2410018G23Rik AI788959 AJ430384 Abpb Actn2 Actr1a Actrt1 Adam24 Aes Akr1c21 Alg12 Alpk3 Ambn Amy2 Ankrd24 Anpep Anxa10 Api5 Aplp1 Apoh Aqp4 Aqp8 Asb12 Asb15 Astn1 Atp6v1b2 Atp6v1g1 BC005624 BC014805 BC016201 Bcmo1 Bphl Btn1a1 Cacna1e Cacna1s Caln1 Cd244 Cdc37 Cdh8 Chd8 Chrng Cklf Clca4 Clnk Col19a1 Col5a3 Col9a3 C…
165	V$SRF_Q5_01	194	194	456	4504	11017	-2.99	0.0	1.08	0.0	1810018L02Rik 2310001N14Rik 2410016F01Rik AA407930 AI788959 AJ430384 Abpb Actn2 Adam2 Ak1 Akr1d1 Amy2 Ankrd24 Anpep Anxa10 Anxa6 Apoh Arf1 Asb12 Asb5 Atp1b4 Atp6v1g1 B4galt3 BC016201 BC025458 Cacna1s Car10 Cbx2 Cdc37 Cdx4 Cer1 Cfhl1 Chrna1 Chrng Cps1 Cpt1b Crb3 Crp Cryga Ctdsp1 Cyp2b9 Cyp2c38 Cyp3a41 Dach1 Ddost Dlx4 Dner Dub2 E130307C13 Ebi2 Eif3s3 Eif4ebp1 Epha5 F13b F2rl2 Fbxl8 Fkbp1a Fntb Fox…
166	V$MYCMAX_02: c-Myc:Max heterodimer	220	220	430	5357	10164	-2.99	0.0	0.43	0.0	0610006F02Rik 1110006I15Rik 1110011D13Rik 1110028E10Rik 1110030K22Rik 1810044O22Rik 2410004C24Rik A630024B12Rik AA407930 AV071179 Abcc2 Abpb Admr Akr1c21 Ambn Amy2 Ankrd24 Anxa6 Apoh Aqp8 Arrdc1 Asb15 Atp6v0a1 Atp6v1g1 B3gat1 BC025458 Bcas2 Bcmo1 Bri3 Bub3 Cbx2 Ccr9 Cct3 Cd244 Cdc37 Cdk5r1 Cdx1 Cdx4 Cfhl1 Chrna1 Chrng Ckmt2 Clca4 Col19a1 Col5a3 Col9a3 Cp Cpt1b Crb3 Creb3l3 Crsp6 Crx Cryga Csnk2a1…
167	V$IRF_Q6_01	302	302	348	7227	8294	-3.0	0.0	0.62	0.0	1110030K22Rik 1300012D20Rik 1700001L23Rik 1700055O19Rik 1810044O22Rik 2310001N14Rik 2410004C24Rik 5830472H07Rik 9130411I17Rik AA407930 AJ430384 AV071179 Abcb10 Abcc2 Abpb Acadl Actn2 Actr1a Adam24 Admr Akr1d1 Aldoa-ps2 Alpk3 Amacr Ambn Anpep Anxa10 Apoh Aqp8 Arf1 Asb15 Asb5 Astn1 Atp6v0a1 Atp6v1b2 B3gat1 B4galt3 BC014805 BC018285 BC026439 BC031407 Baat Baz2a Bcas2 Bcmo1 Bri3 Btn1a1 Bub3 Cach Cacn…
168	V$E2F_Q4: E2F	218	218	432	5296	10225	-3.0	0.0	0.45	0.0	1110006I15Rik 1700095F04Rik 2300004C15Rik 2410004C24Rik 2410016F01Rik 2410018G23Rik 9130411I17Rik AA407930 Adam24 Alg12 Ambn Anxa10 Anxa11 Api5 Asb12 Astn1 Atp1b4 Atp6v1b2 Atp6v1g1 Atp7b BC005624 BC016201 BC031407 Bcas2 Bcmo1 Bmp8b Bri3 Cacna1e Car10 Casp14 Cbx2 Ccnb3 Ccr9 Cct3 Cd244 Cdk5r1 Cdx1 Cdx4 Ceacam14 Cfl1 Ckmt1 Cldn3 Cox5b Cox7c Cox8a Cox8b Crb3 Crsp6 Cryab Dach1 Dcx Ddost Dkk1 Dlx4 Dner…
169	V$COMP1_01: COMP1	406	406	244	9626	5895	-3.0	0.0	0.85	0.0	0610006F02Rik 1110011D13Rik 1110028E10Rik 1110030K22Rik 1300012D20Rik 1300013B24Rik 1810044O22Rik 2310067E08Rik 2410016F01Rik A630024B12Rik AI481750 AI788959 AJ430384 AV071179 Abcb10 Abcc2 Abpb Acadl Actn2 Actr1a Actrt1 Adam2 Adam24 Adcyap1 Admr Akr1c21 Akr1d1 Aldoa-ps2 Alg12 Alpk3 Ambn Amy2 Ank1 Anxa11 Aplp1 Apobec2 Apoh Aqp4 Arf1 Arhgef1 Asb12 Asb5 Atp6v1b2 Atp6v1g1 Atp7b B3gat1 BC014805 BC0182…
170	V$MRF2_01: modulator recognition factor 2	396	396	254	9496	6025	-3.01	0.0	0.56	0.0	0610006F02Rik 1110006I15Rik 1110028E10Rik 1300012D20Rik 1300013B24Rik 1700095F04Rik 1810018L02Rik 1810044O22Rik 2300004C15Rik 2310001N14Rik 2410018G23Rik 9130411I17Rik A630024B12Rik AA407930 AI481750 Abcb10 Abcc2 Abpb Actn2 Actr1a Adam2 Adam24 Admr Akr1c21 Aldoa-ps2 Ambn Amy2 Anpep Anxa10 Anxa11 Aplp1 Apoh Aqp4 Aqp8 Arf1 Arrdc1 Asb12 Asb5 Atp1b4 Atp6v0a1 Atp6v1b2 Atp6v1g1 Atp7b Axin2 B4galt3 BC01…
171	V$GATA2_02: GATA-binding factor 2	224	224	426	5283	10238	-3.01	0.0	0.85	0.0	1700095F04Rik 1810018L02Rik 9130411I17Rik A630024B12Rik AI788959 Abcc2 Actr1a Adam2 Adam24 Adcyap1 Aes Akr1c21 Amacr Ambn Anxa6 Api5 Aplp1 Apobec2 Aqp4 Aqp8 Asb12 Astn1 Atp6v0a1 Atp6v1b2 Axin2 BC014805 BC018285 BC024502 BC025458 BC026439 Baz2a Bcmo1 Bphl Cacna2d1 Capn1 Ccr9 Cct3 Cd5l Cdh8 Ceacam14 Cer1 Chd8 Clca4 Col4a3 Cp Cpb1 Crtam Crx Cryga Csnk2a1 Ctsw Cubn Cyp2b9 Cyp2c44 Cyp2j5 Cyp3a25 Cyp3a…
172	V$FOXP3_Q4	385	385	265	9189	6332	-3.01	0.0	0.67	0.0	0610006F02Rik 1110028E10Rik 1110030K22Rik 1700055O19Rik 1810018L02Rik 1810044O22Rik 2300004C15Rik 2310001N14Rik 2310067E08Rik 2410004C24Rik 2410016F01Rik 5830472H07Rik 9130411I17Rik A630024B12Rik AA407930 AI481750 AI788959 AJ430384 AV071179 Abcc2 Abpb Actn2 Actr1a Actrt1 Adam24 Adcyap1 Admr Aes Akr1c21 Akr1d1 Alg12 Alpk3 Amacr Ambn Amy2 Ank1 Ankrd24 Anpep Anxa10 Anxa6 Aplp1 Apoh Aqp4 Arf1 Asb12 A…
173	V$CP2_01: CP2	407	407	243	9744	5777	-3.02	0.0	0.6	0.0	1110011D13Rik 1110028E10Rik 1110030K22Rik 1700095F04Rik 2300004C15Rik 2310067E08Rik 2410004C24Rik 2410016F01Rik 2410018G23Rik 5830472H07Rik AI481750 AJ430384 Abcb10 Abcc2 Abpb Acadl Actn2 Actr1a Actrt1 Adam2 Ak1 Akr1c21 Akr1d1 Aldoa-ps2 Alpk3 Amacr Ambn Ank1 Ankrd24 Anpep Anxa11 Api5 Aplp1 Apoh Arf1 Arhgef1 Asb15 Atp1b4 Atp5g2 Atp6v0a1 Atp6v1g1 Atp7b Axin2 B3gat1 BC018285 BC024502 BC025458 BC0264…
174	V$TCF11MAFG_01: TCF11:MafG heterodimers	41	41	609	1166	14355	-3.02	0.0	0.12	0.0	0610006F02Rik 1700055O19Rik 2310001N14Rik 2410018G23Rik 9130411I17Rik AI481750 AJ430384 Abcc2 Ak1 Aqp4 Atp6v1b2 Cyp2j5 Ebi2 Gabrr2 Glyat Hdhd1a Il17rd Itgax Keg1 Klk24 Mbl2 Mylc2pl Pah Pkhd1 Psma6 Rbm14 Rpe Rsad2 Slc26a3 Slc38a3 Smr2 Sostdc1 Spic Sval1 Tmed4 Tpbpa Tpt1 Usp12 V1rd3 Zfpm2 Zfy1
175	V$HLF_01: hepatic leukemia factor	187	187	463	4570	10951	-3.02	0.0	0.42	0.0	1110011D13Rik 1300012D20Rik 1300013B24Rik 1810044O22Rik 2300004C15Rik 2310067E08Rik 2410018G23Rik 5830472H07Rik 9130411I17Rik AJ430384 AV071179 Acadl Actn2 Actrt1 Adcyap1 Aes Akr1c21 Alpk3 Ambn Anpep Anxa11 Asb5 Astn1 Atp7b BC014805 BC027127 Baat Bcmo1 Bri3 Car10 Cbx2 Ccr9 Cdh8 Cdx4 Cfhl1 Clasp2 Clca4 Col19a1 Cox5b Cpb1 Cps1 Crp Cryab Ctdsp1 Cts8 Cyp2b9 Cyp2c37 Cyp2c38 Cyp2c70 Cyp3a11 Dach1 Dub2 …
176	V$CREB_Q4: cAMP-response element binding protein	45	45	605	1263	14258	-3.03	0.0	0.12	0.0	1300012D20Rik 1700055O19Rik 2410018G23Rik AA407930 AI481750 AJ430384 Akr1d1 Anxa6 B4galt3 Baat Bcas2 Bcl9l Cbx2 Cdx4 Cfhl1 Clasp2 Cyp2c38 Dnajb3 Foxd3 Gabrr2 Gm1 Gng4 Grsf1 Gucy2c Hist2h3c1 Hoxd11 Neurod6 Npy Pah Pde7b Pet2 Pitx2 Plcz1 Ppp2ca Rln1 Rps17 Sart3 Sms Spic Tal2 Tdpoz1 Tpt1 Uba52 Uncx4.1 Xpa
177	V$NGFIC_01: nerve growth factor-induced protein C	6	6	644	276	15245	-3.04	0.0	0.03	0.0	Casp14 Gpr24 Nkx3-1 Slc32a1 Spcs1 Stmn1
178	V$AHR_Q5: aryl hydrocarbon / dioxin receptor	70	70	580	1857	13664	-3.04	0.0	0.18	0.0	1110006I15Rik 1700095F04Rik 2310067E08Rik 2410018G23Rik 5830472H07Rik AI481750 Alpk3 Anxa11 Aqp8 Atp6v0a1 Axin2 BC027127 Bcas2 Cach Cct3 Cd5l Cdc37 Chrna1 Clasp2 Csprs Cyp2c44 Dkk1 Dlx4 Dusp3 Fxc1 Gm1 Gucy2c H13 Hoxd11 Ier5l Kcnd2 Kcnmb2 Krt1-12 Krt1-24 Ksr Ldb3 Med28 Msh3 Myt1l Ndufb9 Nhlh1 Notch2 Npy2r Nsg1 Pbsn Pctk1 Pgrmc2 Ppp2ca Prok2 Psmc1 Ptcd1 Ptp4a3 Ren1 Ris2 Ryr2 Sept2 Sim1 Sphk2 Stmn1 …
179	V$MMEF2_Q6: myocyte enhancer factor	211	211	439	5090	10431	-3.04	0.0	0.54	0.0	0610006F02Rik 1110006I15Rik 1810018L02Rik 2310001N14Rik 2310067E08Rik 9130411I17Rik AJ430384 AV071179 Actn2 Actr1a Adam24 Alpk3 Anxa6 Aqp4 Asb12 Astn1 Atp1b4 Atp6v0a1 Atp6v1b2 B4galt3 BC016201 BC027127 Baz2a Bcmo1 Bmp8b Cach Capn1 Casp14 Ccr9 Cct3 Cdc37 Cdx1 Cfhl1 Cfl1 Cklf Ckmt2 Clca4 Col19a1 Cox5b Cox7c Cox8a Cox8b Cp Cpt1b Crb3 Creb3l3 Csprs Cst9 Ctsw Cyp2b9 Cyp2c37 Cyp2c70 Cyp3a16 Cyp3a25 Cyp…
180	V$MYOD_01: myoblast determination gene product	424	424	226	10142	5379	-3.04	0.0	0.61	0.0	0610006F02Rik 1110006I15Rik 1110011D13Rik 1110028E10Rik 1110030K22Rik 1300012D20Rik 1300013B24Rik 1700055O19Rik 1700095F04Rik 2300004C15Rik 2310001N14Rik 2310067E08Rik 2410018G23Rik A630024B12Rik Abpb Actn2 Actr1a Actrt1 Admr Aes Ak1 Akr1c21 Aldoa-ps2 Alg12 Alpk3 Amacr Amy2 Ank1 Ankrd24 Anpep Anxa11 Anxa6 Aplp1 Apobec2 Apoh Aqp4 Aqp8 Arf1 Arhgef1 Arrdc1 Asb5 Astn1 Atp1b4 Atp5g2 Atp6v0a1 Atp6v1b2 …
181	V$TATA_C: Retroviral TATA box	194	194	456	4706	10815	-3.05	0.0	0.48	0.0	1300013B24Rik 2300004C15Rik 2310001N14Rik 2410004C24Rik 9130411I17Rik AI481750 AI788959 Abcb10 Abpb Actrt1 Adam24 Admr Akr1c21 Alpk3 Amacr Amy2 Anxa10 Aqp8 Arhgef1 Asb5 Astn1 Atp1b4 Atp5g2 Atp6v0a1 Atp6v1b2 Atp6v1g1 Axin2 B4galt3 BC005624 BC014805 Bcas2 Cach Cacnb3 Ccnb3 Ccr9 Cct3 Cd5l Cdx1 Clasp2 Clca4 Clnk Col19a1 Col4a3 Cox8a Cox8b Cp Cpb1 Cps1 Cst9 Cubn Cyp2c37 Cyp2c38 Cyp4a14 Cyp7a1 Dazl Dbc…
182	V$CHOP_01: heterodimers of CHOP and C/EBPalpha	189	189	461	4439	11082	-3.05	0.0	0.89	0.0	1110030K22Rik 1300012D20Rik 1700055O19Rik 1810018L02Rik 1810044O22Rik AJ430384 AV071179 Abcb10 Actrt1 Akr1d1 Ambn Amy2 Anxa10 Anxa11 Apoh Asb15 Atp1b4 B3gat1 BC014805 BC024502 BC025458 Baat Bcas2 Bcmo1 Bmp8b Cach Cacna2d1 Ccnb3 Cdc37 Cdh8 Cdx4 Cfhl1 Cfl1 Chrng Cox5b Cp Crsp6 Crtam Cyp2b9 Cyp2c37 Cyp2c70 Cyp4a14 Cyp7a1 Dach1 Dazl Dbccr1 Dcx Ddr1 Ddx39 Defb7 E130307C13 Edg4 Eif3s3 Eif4e2 Elf5 F2rl2…
183	V$E2F_03	74	74	576	1596	13925	-3.05	0.0	1.61	0.0	2300004C15Rik 2410018G23Rik Anxa11 Api5 Atp1b4 Atp6v1g1 Bcmo1 Bmp8b Bri3 Ccnb3 Cct3 Cdk5r1 Cdx4 Cldn3 Cox5b Cox7c Cox8a Dner E130307C13 Edg4 Fmn2 Foxm1 Gltp Gpr172b Gria1 Hes7 Hist2h3c1 Hlxb9 Hmx3 Hormad1 Ier5l Il12rb2 Khdrbs1 Ksr Maz Mcm3 Mrpl51 Msh3 Mt3 Ndrg1 Ndufb9 Nkx1-2 Nlgn1 Notch2 Ntn4 ORF18 Pgam2 Pgrmc2 Phf19 Pitx2 Plekhj1 Rbm14 Rbx1 Ris2 Rnf110 Sart3 Sept2 Sepw1 Sim1 Slc22a8 Slc32a1 Slco…
184	V$ZTA_Q2	204	204	446	4909	10612	-3.06	0.0	0.57	0.0	1110006I15Rik 1700001L23Rik 1700095F04Rik 2310067E08Rik 2410004C24Rik 2410016F01Rik AA407930 AV071179 Abpb Actrt1 Ak1 Akr1c21 Akr1d1 Ankrd24 Anxa10 Anxa11 Arhgef1 Arrdc1 Atp6v1b2 Axin2 BC024502 BC025458 Baat Bcl9l Bmp8b Bphl Car9 Cd244 Cdh8 Cdx4 Ceacam14 Cfhl1 Chrna1 Chrng Cldn3 Clnk Cox8b Cp Cpb1 Cps1 Crb3 Creb3l3 Cryga Csprs Cubn Cyp2b9 Cyp2c44 Cyp2c70 Cyp2j5 Cyp3a16 Cyp3a41 Cyp4a14 Ddx39 Defb7…
185	V$E12_Q6	173	173	477	4046	11475	-3.06	0.0	0.93	0.0	1110011D13Rik 1110030K22Rik 1700055O19Rik 2310067E08Rik Abpb Adcyap1 Admr Aes Akr1c21 Alg12 Alpk3 Anpep Anxa11 Apobec2 Aqp4 Arf1 Astn1 B3gat1 BC016201 BC018285 BC025458 BC027127 Bmp8b Bphl Bub3 Cach Cacna1e Caln1 Casp14 Ccnb3 Ccr9 Cd244 Cd5l Cdc37 Ceacam14 Cer1 Chrng Cic Cklf Cldn3 Col4a3 Col9a3 Cpa5 Crb3 Crp Crsp6 Crx Cryab Ctsw Cyp3a16 Cyp3a41 Cyp4a14 Dab1 Edg4 Eif3s3 Epb4.2 Evl F2rl2 Fabp1 Fnt…
186	V$FOXO4_01: fork head box O4	448	448	202	10708	4813	-3.07	0.0	0.63	0.0	1110006I15Rik 1110030K22Rik 1300012D20Rik 1300013B24Rik 1700001L23Rik 1700055O19Rik 1810018L02Rik 1810044O22Rik 2300004C15Rik 2310001N14Rik 2310067E08Rik 2410004C24Rik 2410016F01Rik 2410018G23Rik 5830472H07Rik 9130411I17Rik AI481750 AI788959 AJ430384 Abcb10 Abcc2 Abpb Acadl Actr1a Actrt1 Adam2 Adam24 Adcyap1 Admr Aes Akr1c21 Akr1d1 Aldoa-ps2 Alpk3 Amacr Ambn Ank1 Anxa10 Anxa11 Anxa6 Apobec2 Apoh …
187	V$HEB_Q6	185	185	465	4482	11039	-3.07	0.0	0.5	0.0	0610006F02Rik 1110028E10Rik 1700001L23Rik 1700095F04Rik 1810044O22Rik 2300004C15Rik 2310001N14Rik 2410004C24Rik 2410018G23Rik Abcb10 Ak1 Akr1c21 Alg12 Alpk3 Ank1 Ankrd24 Anpep Apobec2 Arhgef1 Asb5 Astn1 Atp7b Axin2 BC005624 BC016201 BC018285 BC025458 BC026439 BC027127 Bcl9l Bcmo1 Bphl Bri3 Bub3 Cach Ccr9 Cer1 Chrna1 Chrng Cic Ckmt1 Col9a3 Cox5b Cox8b Cpa5 Crsp6 Crtam Crx Ctsw Cyp2c38 Cyp2j5 Cyp4a…
188	V$IPF1_Q4	141	141	509	3248	12273	-3.07	0.0	1.1	0.0	1700001L23Rik 1700095F04Rik 1810018L02Rik 2410016F01Rik 9130411I17Rik A630024B12Rik Abcc2 Acadl Actr1a Aes Ambn Amy2 Anxa10 Aqp8 Asb12 B4galt3 BC018285 BC026439 Btn1a1 Ccr9 Cct3 Cd244 Cdh8 Ceacam14 Cer1 Cfhl1 Chd8 Ckmt2 Clca4 Clnk Crsp6 Cryab Cst9 Cyp3a11 Cyp7a1 Dazl Dcx Dlx4 Dnajb3 Eif3s3 Elf5 Epb4.2 Fmn2 Fthl17 Fxc1 G6pc G6pc2 Gabrq Gabrr2 Gc Gk-rs1 Gnrhr Gpr33 Grsf1 Gucy2c Havcr1 Hdgfrp2 Hdhd1…
189	V$DEC_Q1	459	459	191	10928	4593	-3.08	0.0	0.75	0.0	0610006F02Rik 1110006I15Rik 1110011D13Rik 1110028E10Rik 1300013B24Rik 1700001L23Rik 1700055O19Rik 1810018L02Rik 1810044O22Rik 2300004C15Rik 2310067E08Rik 2410004C24Rik 2410016F01Rik 2410018G23Rik 5830472H07Rik A630024B12Rik AA407930 AI481750 AV071179 Abcc2 Abpb Acadl Actn2 Actr1a Actrt1 Adam2 Adcyap1 Admr Aes Akr1c21 Aldoa-ps2 Alg12 Amacr Ambn Amy2 Ank1 Ankrd24 Anpep Anxa11 Anxa6 Aplp1 Apoh Aqp8 …
190	V$RORA1_01: RAR-related orphan receptor alpha1	86	86	564	1892	13629	-3.08	0.0	1.47	0.0	1110011D13Rik Actr1a Apoh Asb5 BC024502 Bcas2 Capn1 Cbx2 Cfl1 Cic Ckmt2 Clnk Cox5b Cox8a Cps1 Csnk2a1 Csprs Cyp2c37 Cyp2c44 Cyp2c70 Cyp2j5 Cyp3a41 Defb7 Dlx4 Dub2 Elavl4 Fignl1 Fmn2 Fmo2 Foxd4 Glyat Gm1 Gpr33 Gria1 Gys2 Itgax Khdrbs2 Kif1c Klk1 Klk13 Klk6 Lhx5 Lrrc2 Mageb1 Mapre3 Matn1 Med28 Mip Mylc2pl Nkx1-2 Notch2 Pgam2 Pla2g2d Plpi Ppp2ca Prlpk Ptpn20 Pwwp1 Rnpepl1 Rpl36a Rps24 Rps6 Rsad2 Rsn…
191	V$E47_01: E47	104	104	546	2337	13184	-3.09	0.0	1.31	0.0	1110011D13Rik 2310067E08Rik Aes Anpep Anxa11 Astn1 Baz2a Bcas2 Bmp8b Bphl Bub3 Cacna1e Caln1 Car9 Casp14 Ccnb3 Cd5l Cdc37 Cer1 Cic Cldn3 Col4a3 Col9a3 Cox8b Crb3 Crx Cryab Ctsw Cyp4a14 Dab1 Dkk1 Edg4 Epb4.2 Evl Fabp1 Fkbp1a Foxd4 Fshr Fxyd4 Gnat1 Gpr172b Hist1h3d Hist2h3c1 Hmx3 Klk1 Klk24 Krt1-24 Ksr Lcn13 Lcn2 Lhcgr Lhx5 Mageb1 Maz Mgst1 Ms4a1 Mt3 Mylc2pl Ndrg1 Ngfa Nlgn1 Npy Oas2 Oosp1 Parvg Pb…
192	V$ETS2_B: c-Ets-2 binding sites	178	178	472	4269	11252	-3.1	0.0	0.61	0.0	1110030K22Rik 1300013B24Rik 1700055O19Rik 1700095F04Rik 2410016F01Rik Actn2 Admr Akr1c21 Akr1d1 Aldoa-ps2 Alg12 Amacr Anxa10 Apobec2 Aqp4 Aqp8 Arhgef1 Asb12 Atp6v1g1 BC016201 BC026439 Baz2a Bub3 Caln1 Ccr9 Cd244 Cfl1 Chrng Cklf Ckmt1 Clasp2 Col4a3 Cox5b Cox7c Cox8b Cp Cpa5 Crsp6 Crx Cryga Cts8 Cubn Cyp2b9 Cyp3a41 Cyp7a1 Dbccr1 Dcx Ddx39 Dlx4 Dner Eif3s3 Epb4.2 Fbxl8 Ferd3l Fmn2 Fscn3 Fshr Fxyd4 G…
193	V$E2F_Q6: E2F	474	474	176	11339	4182	-3.11	0.0	0.6	0.0	0610006F02Rik 1110006I15Rik 1110011D13Rik 1110028E10Rik 1300013B24Rik 1700001L23Rik 1700095F04Rik 1810044O22Rik 2300004C15Rik 2410004C24Rik 2410016F01Rik 2410018G23Rik 5830472H07Rik 9130411I17Rik AA407930 AI481750 AJ430384 AV071179 Abcb10 Abcc2 Abpb Acadl Actn2 Actr1a Actrt1 Adam2 Adam24 Adcyap1 Admr Aes Ak1 Alg12 Alpk3 Ambn Amy2 Anxa10 Anxa11 Anxa6 Api5 Apobec2 Aqp4 Aqp8 Arf1 Arhgef1 Arrdc1 Asb1…
194	V$GR_01: high affinity binding site for glucocorticoid receptor	42	42	608	1176	14345	-3.12	0.0	0.14	0.0	Anxa10 Apoh Astn1 BC024502 Clca4 Cpb1 Creb3l3 Crp Crtam Cyp2c70 Dusp3 E030034P13Rik Eif4ebp1 Fxc1 Gbl Gip Glyat Hdhd1a Hig1 Hsd17b2 Itga5 Keg1 Khdrbs2 Klk24 Krt1-24 Lcn2 Maf1 Mbl2 Ms4a2 Nat1 Ncstn Pwwp1 Rbm14 Rsad2 Spic Spock1 Stx1b1 Tnfrsf19 Tnni2 Ugt2a1 V1rb7 Ywhab
195	V$PADS_C: Retroviral Poly A downstream element	169	169	481	4034	11487	-3.12	0.0	0.67	0.0	1110028E10Rik 1110030K22Rik 1300013B24Rik 1700055O19Rik 1810018L02Rik 1810044O22Rik 2410016F01Rik AI481750 AJ430384 Abcb10 Adam2 Adcyap1 Aldoa-ps2 Alg12 Alpk3 Ankrd24 Anxa11 Apoh Aqp8 Arf1 Atp5g2 Atp6v0a1 Atp6v1b2 B3gat1 BC014805 BC018285 Baat Bcas2 Bmp8b Cach Caln1 Casp14 Cbx2 Cd5l Cdh8 Chrna1 Col19a1 Col4a3 Cps1 Crp Cst9 Ctsw Cyp2c44 Cyp2j5 Dazl Ddr1 Dlx4 Dub2 Edg4 Elavl4 F13b F2rl2 Fkbp1a Fthl…
196	V$NMYC_01: N-Myc	136	136	514	3344	12177	-3.12	0.0	0.41	0.0	1110006I15Rik 1110011D13Rik 1110028E10Rik 1110030K22Rik 2310067E08Rik Abcc2 Admr Akr1c21 Amy2 Anxa6 Aqp8 Arrdc1 Asb15 Atp5g2 Atp6v1g1 BC025458 Bcas2 Bri3 Capn1 Cct3 Cd244 Cdk5r1 Cdx1 Chrna1 Clca4 Col19a1 Cpt1b Crb3 Creb3l3 Crsp6 Crx Cryga Cts8 Dab1 Ddx39 Dlx4 E130307C13 Edg4 Eif3s3 Eif4ebp2 Elavl4 Evl Fev Fkbp1a Fntb Foxd3 Foxm1 Fshr G6pc Gabrd Gad2 Gk2 Gpr24 Grin3b Hapln1 Hist1h3d Hmgn1 Hormad1 …
197	V$IRF_Q6	165	165	485	3933	11588	-3.13	0.0	0.68	0.0	1300012D20Rik 2410004C24Rik AJ430384 Abcb10 Abcc2 Acadl Actn2 Actr1a Adam24 Admr Akr1d1 Aldoa-ps2 Alpk3 Anpep Anxa10 Apoh Aqp8 Asb15 Asb5 Atp6v0a1 Atp6v1b2 B3gat1 B4galt3 BC014805 BC026439 Baat Baz2a Bcas2 Bcmo1 Bri3 Bub3 Cacna1e Car9 Ccnb3 Ccr9 Cd244 Cfhl1 Cic Col19a1 Col4a3 Cp Cpa5 Cpb1 Crp Crsp6 Cryab Cyp2c37 Cyp2c70 Cyp2j5 Dbccr1 Dcx Dub2 Eif4ebp1 Epb4.2 Extl3 F13b F2rl2 Fev Fmn2 Fntb G6pd2 G…
198	V$EGR2_01: Egr-2/Krox-20 early growth response gene product	4	4	646	214	15307	-3.13	0.0	0.02	0.0	Gpr24 Nkx3-1 Slc32a1 Spcs1
199	V$GCM_Q2	148	148	502	3536	11985	-3.17	0.0	0.66	0.0	1110006I15Rik 1700095F04Rik 1810044O22Rik 2310067E08Rik AI481750 Actrt1 Ambn Amy2 Anpep Aplp1 Apobec2 Asb15 Atp1b4 Atp5g2 Atp6v1b2 Axin2 BC027127 Baat Btn1a1 Bub3 Cach Cacna1s Cacnb3 Cd5l Cdh8 Cer1 Cfhl1 Cfl1 Chrna1 Ckmt2 Clca4 Cldn3 Cpa5 Crp Cryab Csnk2a1 Ctsw Cyp2b9 Cyp2c70 Cyp3a25 Cyp3a41 Cyp4a14 Cyp7a1 Ddr1 Ddx39 Dusp3 Eif4e2 Fmo2 Foxc1 Foxh1 Fthl17 Fxc1 Fxyd4 G6pc Gabrd Gad2 Gnat1 Gnrhr Gpr2…
200	V$E2F1_Q4_01	138	138	512	3242	12279	-3.17	0.0	0.84	0.0	2300004C15Rik 2410016F01Rik AA407930 Adam2 Ambn Anxa10 Anxa11 Api5 Atp1b4 Atp6v1g1 Atp7b BC005624 BC016201 Bcl9l Bcmo1 Bmp8b Bri3 Casp14 Ccnb3 Ccr9 Cct3 Cdh8 Cdk5r1 Cdx1 Cdx4 Cfl1 Cldn3 Col9a3 Cox5b Cox7c Cox8a Crsp6 Csprs Ctdsp1 Dach1 Dazl Dner E130307C13 Edg4 Evl Fank1 Fbxl8 Fignl1 Foxd4 Foxm1 Fxc1 Gabrd Gnat1 Gpr172b Gpr24 Gpr88 Gria1 Hes7 Hist2h3c1 Hlxb9 Hmgn1 Hmx3 Hormad1 Hoxb5 Ier5l Il12rb2…
201	V$AREB6_03: AREB6 (Atp1a1 regulatory element binding factor 6)	105	105	545	2396	13125	-3.18	0.0	1.12	0.0	0610006F02Rik 1110006I15Rik 1110011D13Rik 1700055O19Rik A630024B12Rik Actrt1 Admr Anxa11 Aplp1 Aqp4 Arhgef1 Arrdc1 Asb5 Atp5g2 BC016201 BC018285 Bcl9l Bmp8b Bphl Cach Capn1 Cd244 Cdh8 Cpb1 Crb3 Crp Crtam Cyp2b9 Cyp3a16 Cyp3a41 Cyp7a1 Ddost Defb7 Elf5 F2rl2 Fank1 Fshr Fxc1 Gltp Gnat1 Gpr172b Gpr88 Gucy2e Hlxb9 Hnf4g Il17rd Inhbe Khdrbs2 Kif1c Klk13 Klk24 Lrrc6 Ltap Mageb1 Mapre3 Mgst1 Msi1h Mut My…
202	V$FOXO1_02: fork head box O1	33	33	617	950	14571	-3.18	0.0	0.13	0.0	1110030K22Rik 1810018L02Rik Akr1d1 Apobec2 Asb15 Atp5g2 BC014805 Cd5l Cer1 Clca4 Cts8 Cyp2b9 Cyp3a16 F13b Fpr-rs3 G6pc2 Gk2 Hdgfrp2 Hspb3 Il1f8 Lhx6 Mapre3 Nusap1 Pet2 Psma6 Rp1h Rps6 Sfrp4 Slc22a7 Stmn1 Tbr1 Tcl1 V1rd7
203	V$TCF4_Q5	518	518	132	12321	3200	-3.19	0.0	0.8	0.0	0610006F02Rik 1110011D13Rik 1110030K22Rik 1300012D20Rik 1300013B24Rik 1700055O19Rik 1810018L02Rik 1810044O22Rik 2310001N14Rik 2310067E08Rik 2410004C24Rik 2410016F01Rik 5830472H07Rik 9130411I17Rik A630024B12Rik AI481750 AI788959 AJ430384 AV071179 Abcb10 Abcc2 Abpb Acadl Actrt1 Adam2 Adam24 Adcyap1 Admr Aes Akr1c21 Akr1d1 Aldoa-ps2 Alg12 Alpk3 Amacr Ambn Amy2 Ankrd24 Anxa10 Anxa6 Api5 Apobec2 Apoh …
204	V$LDSPOLYA_B: Lentiviral Poly A downstream element	523	523	127	12439	3082	-3.2	0.0	0.81	0.0	0610006F02Rik 1110006I15Rik 1110011D13Rik 1110028E10Rik 1110030K22Rik 1300012D20Rik 1300013B24Rik 1700001L23Rik 1700055O19Rik 1700095F04Rik 1810018L02Rik 2300004C15Rik 2310001N14Rik 2310067E08Rik 2410004C24Rik 2410016F01Rik 2410018G23Rik 5830472H07Rik 9130411I17Rik AI481750 AI788959 AJ430384 AV071179 Abcb10 Abcc2 Abpb Acadl Actn2 Actr1a Adam2 Adam24 Adcyap1 Admr Akr1c21 Akr1d1 Aldoa-ps2 Alpk3 Ama…
205	V$STAF_02: Se-Cys tRNA gene transcription activating factor	114	114	536	2639	12882	-3.2	0.0	0.97	0.0	1110011D13Rik 1300013B24Rik 2300004C15Rik 2410004C24Rik AI481750 AV071179 Actr1a Actrt1 Ak1 Ambn Anxa11 Arf1 Arhgef1 Atp7b Axin2 B3gat1 Baz2a Bphl C1qtnf1 Capn1 Car9 Ccr9 Cct3 Cd5l Cer1 Chrng Clasp2 Clca4 Col4a3 Cox7c Cp Cps1 Crp Cyp2j5 Ddost Dlx4 Dlx5 Ebi2 Elavl4 Fshr Gabrd Gip Gk-rs1 Gm1 Gpr24 Grpr Hcn2 Hdgfrp2 Hmgn1 Hmx3 Htr1a Il2rb Jmy Khdrbs1 Klk1 Krt1-17 Ksr Ltap Mcm3 Mlp Msi1h Msi2h Mut Mx…
206	V$RSRFC4_Q2	20	20	630	350	15171	-3.2	0.0	2.2	0.0	1700055O19Rik AV071179 Arhgef1 Asb12 Baz2a Bub3 Ckmt2 Cpt1b Cyp2c70 H13 Hmgn1 Hspb3 Klra5 Ky Mep1b Notch2 Ppp1r3a Ptp4a3 Rps6 Zbed3
207	V$E2F_Q4_01	124	124	526	2942	12579	-3.23	0.0	0.72	0.0	2300004C15Rik 2410016F01Rik AA407930 Adam2 Ambn Anxa10 Anxa11 Api5 Atp1b4 Atp6v1g1 Atp7b BC005624 BC016201 Bcl9l Bcmo1 Bmp8b Bri3 Casp14 Ccnb3 Ccr9 Cct3 Cdh8 Cdk5r1 Cdx1 Cdx4 Cldn3 Cox5b Cox7c Cox8a Csprs Ctdsp1 Dach1 Dazl Dner E130307C13 Edg4 Evl Fbxl8 Foxd4 Foxm1 Fxc1 Gabrd Gnat1 Gpr172b Gpr24 Gria1 Hes7 Hist2h3c1 Hlxb9 Hmx3 Hormad1 Ier5l Il12rb2 Il27ra Keg1 Khdrbs1 Krt1-17 Ksr Matn3 Maz Mcm3 M…
208	V$FOXO3_01: fork head box O3	10	10	640	373	15148	-3.24	0.0	0.05	0.0	Akr1d1 Cd5l Cyp2b9 G6pc2 Hdgfrp2 Mapre3 Pet2 Rp1h Stmn1 Tcl1
209	V$STAT5A_02	106	106	544	2466	13055	-3.25	0.0	0.91	0.0	1110006I15Rik 1110011D13Rik 1700095F04Rik 2300004C15Rik 2310001N14Rik 2310067E08Rik 2410018G23Rik 9130411I17Rik A630024B12Rik Adam2 Ambn Aqp4 Asb12 Atp1b4 BC025458 Baat Cabyr Cacna2d1 Capn1 Car10 Ceacam14 Cfhl1 Chrna1 Ckmt2 Col19a1 Col5a3 Crp Cts8 Cyp2j5 Cyp7a1 Dnajb3 Dner Dub2 Eif3s3 Eif4ebp1 F13b Fbxl8 Ferd3l Fkbp1a Foxm1 Gk2 Hs3st3b1 Hsd17b2 Htr1a Kcnmb2 Keg1 Krt1-12 Lcn13 Ldb3 Lfng Mageb1 Map…
210	V$CREBP1_Q2: CRE-binding protein 1	35	35	615	986	14535	-3.26	0.0	0.15	0.0	1300012D20Rik 1700055O19Rik 2410018G23Rik AA407930 AI481750 AJ430384 Anxa6 Asb15 B4galt3 Bcas2 Cbx2 Cdx4 Cfhl1 Clasp2 Cyp2c38 Foxd3 Gabrr2 Gm1 Gng4 Gucy2c Neurod6 Notch2 Pah Pde7b Pet2 Pitx2 Plcz1 Ppp2ca Rps17 Sms Spic Tpt1 Uba52 Uncx4.1 Xpa
211	V$ZID_01: zinc finger with interaction domain	99	99	551	2287	13234	-3.26	0.0	0.97	0.0	1700095F04Rik Aes Alpk3 Amacr Anpep Api5 B3gat1 BC024502 BC025458 Cacna1s Car9 Casp14 Cd5l Cdx1 Ckmt1 Clasp2 Cox7c Crx Cryab Csprs Cst9 Ctdsp1 Cubn Cyp3a11 Cyp3a16 Edg4 Eif3s3 Elavl4 Epha5 Fabp1 Fank1 Foxd3 G6pc2 Gabrr2 Gpr172b Gpr24 Grpr Hcn1 Hcn2 Hist2h3c1 Hormad1 Hsd17b2 Hsd17b3 Igf2bp3 Igfbp5 Il21 Il27ra Itgax Klk1 Klk13 Klk24 Klk6 Klra7 Ksr Lcn13 Matn1 Maz Mrpl15 Mrpl17 Msi2h Myoz1 Nkx3-1 Np…
212	V$NFKAPPAB50_01: NF-kappaB (p50)	22	22	628	674	14847	-3.26	0.0	0.1	0.0	Ank1 Clasp2 Foxc1 Foxd3 Foxh1 Fxc1 Gpr88 Hoxd11 Il2rb Itga5 Kif1c Ky Maz Mrp63 Mylc2pl Mylk2 Notch2 Pnpla2 Ptp4a3 Sim1 Tal2 Tubg2
213	V$ATF_01: activating transcription factor	61	61	589	1591	13930	-3.27	0.0	0.25	0.0	1300012D20Rik 1700055O19Rik 2410016F01Rik AA407930 AI481750 AJ430384 Adcyap1 Anxa6 B4galt3 Baat Bcas2 Bcmo1 Cbx2 Cdx4 Clasp2 Cldn3 Crp Csnk2a1 Cyp2c38 Dusp3 Eif4e2 Fev Fntb Foxd3 G6pd2 Gng4 Gnrhr Grsf1 Gucy2c H13 Havcr1 Hoxb5 Lhx5 Neurod6 Notch2 Pah Pde7b Pet2 Pitx2 Plcz1 Ppp2ca Ptpn2 Rln1 Rp1h Sart3 Sfrp4 Sgcg Slc17a6 Slc22a7 Smr2 Sms Snapc2 Socs7 Spesp1 Sult1c1 Tal2 Tpt1 Uba52 Uncx4.1 Vip Xpa
214	V$XFD3_01: Xenopus fork head domain factor 3	82	82	568	1854	13667	-3.27	0.0	1.14	0.0	1110030K22Rik 1810018L02Rik 9130411I17Rik Abcc2 Acadl Akr1c21 Akr1d1 Apobec2 Apoh Arhgef1 BC014805 Cd5l Cer1 Chrng Col19a1 Csnk2a1 Cst9 Cyp2b9 Cyp2c37 Cyp3a16 Cyp4a14 Dlx4 Dub2 Dusp3 Fabp1 Fntb Fpr-rs3 G6pc2 Gk2 Gpr33 Gria1 Grpr Hdgfrp2 Hsd17b2 Hspb3 Il12rb2 Il1f8 Il2rb Itgax Ky Lhcgr Lrrc2 Mapre3 Med28 Mrp63 Myoc Nusap1 Olfr64 Otc Pbx1 Pde7b Pet2 Plcz1 Prlpi Psma6 Rarg Rbmy1a1 Rhag Rp1h Rps6 Sar…
215	V$S8_01: S8	52	52	598	1383	14138	-3.27	0.0	0.21	0.0	1810018L02Rik AA407930 Ambn Amy2 Anxa10 Apobec2 Baz2a Bphl Chrna1 Col19a1 Creb3l3 Crsp6 Cyp2j5 Cyp3a25 Dab1 Eif3s3 F13b G6pc Gabrd Gnrhr Hormad1 Igfbp5 Klra5 Lfng Mageb1 Med28 Mip Mrgpra4 Olfr69 Pcbp3 Pcdhb11 Pet2 Pla2g2d Ppp1r3a Prlpc3 Ptcra Rbmy1a1 Rp1h Rpl36a Sit Slc17a6 Slc5a9 Smpx Syt4 Tas2r105 Tdpoz1 Top2a Usp12 V1rd1 V1rd4 V1rd7 Zfp469
216	V$ICSBP_Q6	29	29	621	841	14680	-3.27	0.0	0.13	0.0	AJ430384 Akr1d1 Anxa10 Asb15 Atp1b4 Atp6v1b2 Cps1 F2rl2 Gbl Gk2 Khdrbs1 Mrgpra2 Mut Myoc Myt1l Otc Pclo Pde6a Prnpip1 Psmc1 Resp18 Sectm1 Sepw1 Sult3a1 Tcl1 Tgfbr2 Top2a Trim34 Uroc1
217	V$ATF1_Q6	46	46	604	964	14557	-3.28	0.0	1.58	0.0	1300012D20Rik 1700055O19Rik 2410016F01Rik AJ430384 Akr1d1 Amacr Anxa6 Asb15 B4galt3 BC005624 Bmp8b Cacna1e Caln1 Car10 Cbx2 Cdx4 Clasp2 Edg4 Eif4e2 Fmo2 Foxd3 Gm1 Gng4 Gpr172b Gucy2c Hist2h3c1 Maf1 Mrp63 Msi1h Neurod6 Pde7b Phf19 Plcz1 Rps24 Sept2 Serpinb9c Sgcg Slc32a1 Sms Socs7 Tpt1 Trpc4 Uba52 Uncx4.1 V1rb8 Vip
218	V$GATA1_05: GATA-binding factor 1	107	107	543	2533	12988	-3.29	0.0	0.74	0.0	1700095F04Rik 9130411I17Rik A630024B12Rik Adam24 Akr1c21 Amacr Ambn Anxa10 Apobec2 Asb12 Atp1b4 Atp6v0a1 Axin2 BC016201 BC031407 Bcmo1 Car9 Ccr9 Cdh8 Cer1 Cfhl1 Chrna1 Clca4 Cyp2c44 Cyp4a14 Dbccr1 Dkk1 Epb4.2 F13b Fabp1 Fbxl8 Fmn2 Fpr-rs3 G6pd2 Gbl Gip Gltp Glyat Gnrhr Gucy2e Hao3 Hlxb9 Hspb3 Il12rb2 Il2rb Klra15 Klra16 Klra7 Klrc2 Krtap12-1 Ksr Maf1 Mbl2 Med28 Mrgpra2 Mylc2pl Myoc Ncstn Ngfa Nkx…
219	V$MAX_01: Max	21	21	629	646	14875	-3.29	0.0	0.1	0.0	Atp6v1g1 Bcas2 Cdk5r1 Crb3 Elavl4 Fkbp1a Gpr24 Hoxb5 Klrc2 Klrc3 Med28 Ms4a1 Mylc2pl Npy5r Ptbp1 Sdf4 Slc2a3 Socs7 Stmn1 Ybx2 Zbed3
220	V$DR3_Q4: direct repeat 3	94	94	556	2181	13340	-3.31	0.0	0.91	0.0	1110011D13Rik 1300012D20Rik 1700055O19Rik 9130411I17Rik AI788959 Abpb Adcyap1 Alg12 Anxa6 Arhgef1 Atp5g2 Atp6v0a1 B3gat1 B4galt3 BC018285 BC031407 Bcl9l Cach Cacna1s Cdh8 Clasp2 Cox7c Cpt1b Creb3l3 Crsp6 Cst9 Cyp2b9 Cyp2j5 Defb7 Dlx4 Epha5 Fank1 Fignl1 Foxd3 Fshr Gad2 Gk-rs1 Gng4 Gnrhr Gpr33 Gpr88 Hapln1 Hcn2 Hig1 Hmgn1 Htr1a Igf2bp3 Il17rd Inhbe Itga5 Klk1 Klk13 Klk6 Krtap12-1 Lcn13 Lcn2 Lhx2 Lr…
221	V$HFH8_01: HNF-3/Fkh Homolog-8	96	96	554	2327	13194	-3.33	0.0	0.55	0.0	1700001L23Rik 1700055O19Rik 2410004C24Rik Abcb10 Akr1c21 Aldoa-ps2 Alpk3 Ambn Anxa11 Aqp4 Atp7b Axin2 B3gat1 BC014805 BC024502 Baat Baz2a Bri3 C1qtnf1 Cacna2d1 Caln1 Casp14 Cfhl1 Cp Cpb1 Cps1 Creb3l3 Crsp6 Csnk2a1 Ctdsp1 Cyp7a1 Dach1 Eif4e2 Epb4.2 Fabp1 Foxd3 Foxm1 Gc Gip Grin3b Grsf1 Gucy2e Hdgfrp2 Hnf4g Hormad1 Il12rb2 Il2rb Klk13 Klk24 Klra7 Klrc2 Klrc3 Mbl2 Mrp63 Mrpl15 Msi2h Mut Myf6 Mylk2 N…
222	V$HNF4_01_B: Hepatocyte nuclear factor 4	30	30	620	593	14928	-3.35	0.0	1.74	0.0	2310001N14Rik 2410016F01Rik 9130411I17Rik Aldoa-ps2 Atp7b BC018285 BC026439 Bcmo1 Cabyr Cyp2c44 Fpr-rs3 Fscn3 Glyat Gys2 Hsd17b2 Kif1c Mageb1 Mip Mlp Pctk1 Pkhd1 Plpi Pnrc1 Rab2 Slc38a3 Tbca Trim34 Trpc4 Uroc1 Zyx
223	V$E2_Q6: papilloma virus regulator E2	54	54	596	1407	14114	-3.36	0.0	0.27	0.0	AA407930 Actr1a Aldoa-ps2 Apobec2 Asb5 B4galt3 Capn1 Ckmt1 Cryab Cyp2c44 Dab1 Dazl Ddost Edg4 Eif3s3 Eif4ebp2 F13b Fxc1 Gc Gk-rs1 Hig1 Hlxb9 Hmgn1 Hormad1 Igf2bp3 Khdrbs2 Mrpl15 Ms4a1 Mxd3 Nat3 Ndufb9 Nfat5 Npy Nusap1 Pet2 Phf19 Pik3r2 Plekhj1 Prok2 Rbx1 Resp18 Rpl36a Rps10 Sart3 Slc4a1 Sn Stmn1 Syt2 Top2a Tpt1 Trpc5 Tuba4 Vps29 Ybx2
224	V$OLF1_01: olfactory neuron-specific factor	67	67	583	1507	14014	-3.36	0.0	1.12	0.0	1700095F04Rik AV071179 Adam2 Ankrd24 Atp6v1g1 Bcl9l Cacna1s Cdh8 Cdx1 Fignl1 Gm1 Gnat1 Gpr88 Hsd17b3 Ier5l Igsf4b Inhbe Khdrbs2 Krt1-17 Ldb3 Lfng Lhx2 Ms4a1 Mylk2 Myoz1 Nfat5 Nlgn1 Notch2 Npy Npy6r Pclo Pgf Pgrmc2 Phf19 Pik3r2 Ptcd1 Ptp4a3 Rab2 Rnf110 Ryr2 Sart3 Scn3b Sdf4 Sectm1 Sept2 Sim1 Slamf1 Slc17a1 Slc17a6 Slc34a2 Slc4a1 Slc5a2 Slfn3 Smarcd2 Sod3 Spcs1 Sphk2 Stx8 Syt2 Tada3l Tlr5 Tnni2 Tom…
225	V$MTF1_Q4	42	42	608	1133	14388	-3.36	0.0	0.21	0.0	2410016F01Rik Amacr Aqp4 Axin2 BC005624 BC016201 BC025458 Caln1 Cbx2 Cdh8 Ckmt2 Cpt1b Cryga Dab1 Dlx5 Eif4ebp1 Evl Fshr Gabrd Gbl Gk-rs1 Hist2h3c1 Hoxd11 Il17rd Khdrbs1 Khdrbs2 Maf1 Msh3 Myoc Myt1l Ndrg1 Neurod6 Nkx3-1 Notch2 Oas2 Otc Phf19 Rnpepl1 Sart3 Sepw1 Serpinb9c Uncx4.1
226	V$CDC5_01: cell division control protein 5	573	573	77	13612	1909	-3.37	0.0	0.93	0.0	0610006F02Rik 1110006I15Rik 1110028E10Rik 1110030K22Rik 1300012D20Rik 1300013B24Rik 1700001L23Rik 1700055O19Rik 1700095F04Rik 1810018L02Rik 1810044O22Rik 2300004C15Rik 2310001N14Rik 2310067E08Rik 2410004C24Rik 2410016F01Rik 2410018G23Rik 5830472H07Rik 9130411I17Rik A630024B12Rik AA407930 AI788959 AJ430384 AV071179 Abcb10 Abcc2 Abpb Acadl Actn2 Actr1a Actrt1 Adam2 Adam24 Adcyap1 Aes Ak1 Akr1c21 Ak…
227	V$TEL2_Q6	50	50	600	1079	14442	-3.37	0.0	1.37	0.0	Admr Amacr Col4a3 Cox8a Cryga Cts8 Dbccr1 Eif4e2 Epb4.2 Fscn3 Fxc1 H13 Hmgn1 Hmx3 Il2rb Krtap12-1 Med28 Mrpl51 Msh3 Nat3 Ngfa ORF18 Phxr2 Pkhd1 Plscr2 Pmf1 Pnpla2 Prlpe Rfpl4 Ris2 Rps6 Sgcg Sh3bp1 Slc38a3 Slc5a9 Slfn3 Sms Socs7 Sphk2 Srrm1 Stx8 Sval1 Synpr Tat Trar1 Txnl1 V1rd1 Vax2 Zfp59 Zfy1
228	V$OCT_C: Octamer binding site	38	38	612	1039	14482	-3.37	0.0	0.19	0.0	1300012D20Rik 9130411I17Rik Adam2 Anxa11 Asb15 BC014805 Cfhl1 Clca4 Cox7c Crtam Cyp2j5 Cyp3a25 Elavl4 Extl3 Fntb Fpr-rs3 Gucy2e Hoxd11 Hs3st3b1 Hsd17b3 Igfbp5 Il21 Klra15 Klra16 Klra7 Krt1-24 Mut Myt1l Ppp1r3a Rab2 Rbmy1a1 Rln1 Rpe Sgcg Sult1b1 Trdn Trim34 V1rb7
229	V$HNF6_Q6	62	62	588	1582	13939	-3.38	0.0	0.32	0.0	AV071179 Amy2 Aqp4 Cabyr Cacna2d1 Ccr9 Cer1 Crp Crx Cryga Ctdsp1 Cyp2c37 Cyp2c70 Cyp3a16 Cyp3a25 Cyp3a41 Dlx5 F13b Foxd4 Foxh1 Fxyd4 G6pc Hcn1 Hlxb9 Hormad1 Hspb3 Jmy Khdrbs2 Lhcgr Mcm3 Mrpl15 Myt1l Nfat5 Ngfa Npy6r Pclo Phka2 Pigq Popdc3 Prlpc3 Prlpe Prok2 Ptcra Ptpn20 Rln1 Rps24 Rsn Sfrp4 Sit Slc17a1 Slc22a8 Slc26a3 Slco1b2 Spp2 Sult1c1 Tdpoz1 Trdn Trhr V1rc2 V1rc6 V1rd1 Wdr4
230	V$HIF1_Q5: hypoxia-inducible factor 1	72	72	578	1796	13725	-3.38	0.0	0.4	0.0	2310067E08Rik 2410016F01Rik Amacr Aplp1 Atp6v0a1 BC005624 Baat Bcas2 Car9 Cdk5r1 Cdx1 Ckmt1 Ckmt2 Cox8b Cpa5 Cpt1b Ctdsp1 Dazl Dner Ebi2 Edg4 Eif4ebp2 Evl Extl3 Fev Fntb Foxm1 Fthl17 Fxc1 Gad2 Gucy2c Hig1 Hist2h3c1 Hormad1 Hoxd11 Hs3st3b1 Ifit1 Igf2bp3 Klk24 Klrc2 Klrc3 Lfng Lhx2 Lhx5 Mrpl51 Mxd3 Nkx1-2 Nusap1 Pde10a Phxr2 Pkhd1 Prkar1b Prok2 Psmc1 Ptbp1 Ptcra Pyy Rbmy1a1 Rpe Rsn Sdf4 Sept2 Sepw1…
231	V$PTF1BETA_Q6	57	57	593	1258	14263	-3.38	0.0	1.23	0.0	1700095F04Rik A630024B12Rik AI788959 Adam2 Anpep Anxa10 Aqp8 Atp1b4 B3gat1 BC014805 BC031407 Bcas2 Cox8b Cpt1b Cst9 Cyp2c37 Cyp3a16 Dkk1 Edg4 Eif4e2 Fmn2 Fntb Fpr-rs3 Fxyd4 Gucy2c Hrc Hs3st3b1 Klk1 Klk6 Maf1 Mrgpra4 Ndrg1 Neto1 Nkx1-2 Npy2r ORF18 Parvg Prnpip1 Psmc1 Sim1 Slc22a8 Slc32a1 Slc4a1 Smarcd2 Sphk2 Syt2 Syt4 Tlr5 Tmem27 Tmsb10 Trhr Trim34 V1rb7 V2r16 Vmd2l1 Wnt16 Ywhab
232	V$ARP1_01: apolipoprotein AI regulatory protein 1	72	72	578	1644	13877	-3.38	0.0	1.0	0.0	1110011D13Rik 2310067E08Rik Ak1 Amacr Api5 Arhgef1 Bphl Cacna2d1 Casp14 Cct3 Clnk Cox8a Ctdsp1 Ctsw Cyp7a1 Ddost E030034P13Rik Ebi2 Eif3s3 Eif4e2 Ferd3l Fxyd4 G6pc2 G6pd2 Gucy2e Hao3 Hcn1 Hcn2 Ksr Lhcgr Lhx5 Matn3 Mt3 Mylk2 Ngfa Nhlh1 Nsg1 Olfm3 Olfr68 Olfr69 Oosp1 Otc Pah Pcbp3 Pde6a Pdlim1 Pik3r2 Pnpla2 Ppp2ca Prlpk Ptp4a3 Ptpn2 Ren1 Rhag Rpl11 Rps10 Sept2 Serpina5 Sh3bp1 Slamf1 Slc25a4 Slc2a3 …
233	V$POU6F1_01	49	49	601	1287	14234	-3.39	0.0	0.26	0.0	1700055O19Rik AA407930 Adam24 Cacna2d1 Cp Cpa5 Csprs Cyp2c37 Cyp2j5 F13b Fmn2 Gc Gnrhr H13 Hcn1 Hsd3b1 Il12rb2 Keg1 Klra15 Klra16 Klra5 Lrrc2 Mbl2 Mrgpra2 Mrpl17 Myh6 Nat1 Npy6r Olfm3 Olfr65 Olfr69 Otc Pbsn Pgrmc2 Plpi Prlpi Slc22a7 Slc5a9 Slco1a1 Slco1b2 Sprrl7 Sult1b1 Syt4 Tmsb10 Ugt2a1 V1rc6 Vip Zfpm2 Zfy1
234	V$ATF3_Q6: activating transcription factor 3	71	71	579	1625	13896	-3.4	0.0	0.98	0.0	1110011D13Rik 1300012D20Rik 1700055O19Rik 2410016F01Rik AA407930 AI481750 AJ430384 AV071179 Abpb Anxa6 Asb15 B4galt3 Bcas2 Bcmo1 Cbx2 Cdx1 Cdx4 Clasp2 Clca4 Crb3 Cyp2c38 Cyp4a14 Fignl1 Foxd3 Fthl17 Fxyd4 G6pc Gng4 Gpr24 Gucy2c Hig1 Hormad1 Kcnmb2 Mrpl51 Ms4a1 Ncstn Neurod6 Oas2 Pde10a Pde6a Pde7b Phkg1 Pigq Pitx2 Plcz1 Polr3h Ppp2ca Prlpc3 Pth Ptpn2 Rbmy1a1 Rln1 Rnf110 Sectm1 Serpinb9c Sfrp4 Slc5…
235	V$OCT1_01: octamer factor 1	14	14	636	463	15058	-3.4	0.0	0.09	0.0	9130411I17Rik B3gat1 Cfhl1 Clca4 Crtam Fntb Gnrhr Klra5 Popdc3 Rln1 Rpe Sult1b1 Trdn Trim34
236	V$ARNT_01: AhR nuclear translocator homodimers	47	47	603	1239	14282	-3.4	0.0	0.25	0.0	1110028E10Rik 1110030K22Rik Akr1c21 Anxa6 Aqp8 Atp6v1g1 BC025458 Bri3 Chrna1 Col19a1 Cpt1b Crb3 Crsp6 Crx Dlx4 Elavl4 Evl Fkbp1a Foxd3 Fshr Gabrd Gpr24 Hmgn1 Hoxb5 Hoxd11 Inhbe Khdrbs1 Klrc2 Klrc3 Med28 Mep1b Mxd3 Mylc2pl Npy5r Pde7b Phf19 Phf2 Plekhj1 Ptbp1 Rnpepl1 Sdf4 Slc2a3 Slc34a2 Socs7 Stmn1 Wfdc5 Xcr1
237	V$MEF2_02: myogenic MADS factor MEF-2	51	51	599	1123	14398	-3.44	0.0	1.21	0.0	1700055O19Rik AV071179 Alpk3 Amy2 Api5 Apobec2 Arhgef1 Asb12 Asb5 BC014805 Bri3 Bub3 Cabyr Ckmt2 Col19a1 Cp Cpt1b Cyp2c37 Cyp2c70 Cyp3a16 Dner Extl3 Foxd4 Fpr-rs3 Gc H13 Havcr1 Hmgn1 Hspb3 Il21 Klra5 Ky Lrrc2 Npy2r Pdlim1 Pgam2 Ppp1r3a Ptcra Pth Ptp4a3 Rps6 Sectm1 Slc2a3 Stx8 Sult3a1 Tnfrsf19 Trar1 Trhr Uchl4 Wfdc12 Zbed3
238	V$CREB_02: cAMP-responsive element binding protein	67	67	583	1655	13866	-3.44	0.0	0.46	0.0	1300012D20Rik 1700001L23Rik 2410018G23Rik AA407930 AI481750 AJ430384 Actr1a Adcyap1 Anxa6 C1qtnf1 Caln1 Casp14 Cbx2 Cdh8 Cdx4 Clasp2 Cox7c Ctdsp1 F13b Fev Fmo2 Fntb Foxc1 Gabrr2 Gk-rs1 Gpr33 Hapln1 Hist2h3c1 Hoxb5 Hoxd11 Il12rb2 Lhx5 Mrpl17 Ncstn Notch2 Nusap1 Olfr64 Pbx1 Phf19 Phkg1 Pik3r2 Pitx2 Plcz1 Ppp2ca Ptpn2 Rarg Rln1 Rps24 Rsad2 Sart3 Sept2 Sgcg Slc17a6 Slc22a7 Slfn3 Sms Soat2 Sorcs3 Stx8…
239	V$GATA4_Q3	642	642	8	15215	306	-3.46	0.0	2.2	0.0	0610006F02Rik 1110006I15Rik 1110028E10Rik 1110030K22Rik 1300012D20Rik 1300013B24Rik 1700001L23Rik 1700055O19Rik 1700095F04Rik 1810018L02Rik 1810044O22Rik 2300004C15Rik 2310001N14Rik 2310067E08Rik 2410004C24Rik 2410016F01Rik 2410018G23Rik 5830472H07Rik 9130411I17Rik A630024B12Rik AA407930 AI481750 AI788959 AJ430384 AV071179 Abcb10 Abcc2 Abpb Acadl Actn2 Actr1a Actrt1 Adam2 Adam24 Adcyap1 Admr Aes …
240	V$CHX10_01	12	12	638	408	15113	-3.46	0.0	0.09	0.0	Cer1 Foxd3 Gnat1 Gucy2c Klra5 Krtap12-1 Pcdhb11 Phf19 Pth Ptpn20 Uncx4.1 Usp12
241	V$CREB_01: cAMP-responsive element binding protein	56	56	594	1417	14104	-3.46	0.0	0.37	0.0	1300012D20Rik 1700055O19Rik 2410016F01Rik 2410018G23Rik AA407930 AI481750 AJ430384 Adcyap1 Anxa6 Asb15 Asb5 B4galt3 Bcas2 Cbx2 Cdx4 Cfhl1 Clasp2 Clnk Cox8a Ddost Foxd3 Gng4 Grpr Grsf1 Gucy2c Jmy Ksr Neurod6 Notch2 Npy Olfr64 Pah Pbx1 Pde7b Pet2 Phf19 Pitx2 Pkhd1 Plcz1 Ppp2ca Ptpn2 Rps17 Sart3 Serpinb9c Sgcg Sms Snapc2 Soat2 Socs7 Spic Tpt1 Txnl1 Uba52 Uncx4.1 Vip Xpa
242	V$AR_Q2: androgen receptor	32	32	618	885	14636	-3.46	0.0	0.2	0.0	1700055O19Rik 5830472H07Rik Anxa10 BC024502 Cfhl1 Clasp2 Clca4 Crtam Dab1 E030034P13Rik F13b Fank1 Gbl Gip Glyat Hsd17b3 Igsf4b Klk24 Krt1-24 Lcn2 Mrpl51 Mylc2pl Ncstn Ptp4a3 Pwwp1 Sh3bp1 Slc22a7 Slc26a3 Smr2 Ugt2a1 V1ra4 Ywhab
243	V$RREB1_01: Ras-responsive element binding protein 1	57	57	593	1288	14233	-3.47	0.0	1.03	0.0	2410018G23Rik Abpb Adam2 Astn1 Axin2 BC016201 BC027127 BC031407 Bcl9l Car10 Car9 Cd244 Cldn3 Cpt1b Crp Cryab Cyp3a11 Dab1 Dkk1 Dlx4 Dusp3 Eif3s3 Fhl3 Gabrr2 Gng4 Gpr88 H2afy2 Hoxb5 Ier5l Il27ra Mlp Msi2h Mt3 Mylk2 Myt1l Pde10a Pigq Prkag1 Prkar1b Ptp4a3 Rln1 Rpe Rsad2 Sh3bp1 Slc25a4 Smarcd2 Sostdc1 Sox10 Spesp1 Sphk2 Stmn1 Tex27 Trpc5 Tubg2 Vmd2l1 Wdr4 Zbed3
244	V$MYCMAX_01: c-Myc:Max heterodimer	2	2	648	140	15381	-3.47	0.0	0.02	0.0	Elavl4 Gpr24
245	V$VBP_01: PAR-type chicken vitellogenin promoter-binding protein	59	59	591	1339	14182	-3.47	0.0	1.01	0.0	1300012D20Rik 1300013B24Rik AJ430384 AV071179 Atp7b BC014805 BC027127 Bcmo1 Cbx2 Cfhl1 Clasp2 Crsp6 Cts8 Ebi2 Eif4e2 Epha5 Foxd4 G6pc Gabrr2 Gys2 Hsd17b3 Igfbp5 Il21 Mep1b Mrgpra2 Mt3 Mut Nkx1-2 Olfm3 Olfr64 Pbx4 Pclo Pet2 Pgrmc2 Phf19 Ppp1r3a Psma6 Rp1h Slamf1 Slamf8 Slc22a7 Speer3 Spic Sult1b1 Tbca Tbr1 Tdgf1 Timeless Uba52 Ugt2a1 V1rd1 V1rd3 V1rd4 V1rd7 Vip Wnt5b Wwp2 Zbed3 Zfy1
246	V$AMEF2_Q6: myocyte enhancer factor	68	68	582	1614	13907	-3.48	0.0	0.69	0.0	1110006I15Rik 9130411I17Rik AI788959 Adam24 Ak1 Aqp4 Arhgef1 Asb12 Astn1 B4galt3 Bub3 Cacna2d1 Capn1 Casp14 Cdc37 Ckmt2 Col19a1 Cox7c Cpt1b Ctsw Cyp2c70 Cyp4a14 Dusp3 Eif3s3 Eif4e2 Evl Fignl1 Fscn3 Fshr G6pc Gif Gk2 Gucy2e H13 Hrc Hsd17b3 Hspb3 Itga5 Kif1c Klra15 Klra16 Klra5 Klrc2 Klrc3 Mbl2 Mrp63 Ms4a1 Nat3 Ngfa Npy6r Olfr65 Pcdhb11 Pgrmc2 Phka2 Pla2g2d Ptp4a3 Ptpn2 Rbmy1a1 Reg1 Rp1h Slco1a1 Sl…
247	V$TAL1ALPHAE47_01: Tal-1alpha:E47 heterodimer	49	49	601	1260	14261	-3.49	0.0	0.32	0.0	AV071179 Actr1a Akr1c21 Ambn Ankrd24 Arf1 Asb15 Atp7b Cfhl1 Col5a3 Cox8a Crb3 Csnk2a1 Ddx39 Dlx4 Epb4.2 Fpr-rs3 Fthl17 G6pc2 G6pd2 Hs3st3b1 Hsd17b2 Hsd3b1 Igfbp5 Inhbe Jmy Klk6 Klra15 Klra16 Klra7 Ky Mrpl15 Plp2 Prlpf Ptpn2 Rbmy1a1 Rp1h Rps24 Rps6 Rsad2 Smarcd2 Spcs1 Spp2 Sprrl7 Sval1 Tcfl1 Trhr Wfdc5 Wnt16
248	V$OCT1_Q6: octamer factor 1	599	599	51	14233	1288	-3.52	0.0	0.98	0.0	0610006F02Rik 1110006I15Rik 1110028E10Rik 1110030K22Rik 1300012D20Rik 1300013B24Rik 1700001L23Rik 1700055O19Rik 1700095F04Rik 1810018L02Rik 1810044O22Rik 2300004C15Rik 2310001N14Rik 2410004C24Rik 2410016F01Rik 2410018G23Rik 5830472H07Rik 9130411I17Rik A630024B12Rik AI481750 AI788959 AJ430384 AV071179 Abcb10 Abcc2 Abpb Acadl Actn2 Actr1a Actrt1 Adam2 Adam24 Adcyap1 Admr Aes Ak1 Akr1c21 Akr1d1 Aldo…
249	V$SRF_Q4	49	49	601	1247	14274	-3.52	0.0	0.36	0.0	2310001N14Rik AJ430384 Adam2 Ak1 Anpep Arf1 Asb5 BC025458 Cdx4 Cer1 Chrng Cps1 Crp Cyp3a41 Dub2 Ebi2 Eif3s3 Eif4ebp1 F13b Foxh1 Hmx3 Hoxb5 Ifit1 Klk1 Ksr Ldb3 Mageb1 Mapre3 Maz Mlp Olfr154 Otc Plscr2 Pnpla2 Prok2 Ptpn20 Serpinb1b Slamf1 Sms Tada3l Tmc1 Tpm2 Trdn Uchl4 Usp12 V1rb2 V1rb7 Vps29 Zyx
250	V$FREAC2_01: Fork head RElated ACtivator-2	37	37	613	980	14541	-3.55	0.0	0.27	0.0	1110030K22Rik 1810018L02Rik Apobec2 Asb15 Axin2 BC014805 Clca4 Col19a1 Cps1 Cyp2b9 Cyp3a16 Dbccr1 Dkk1 Dusp3 Fpr-rs3 G6pc2 Hdgfrp2 Hlxb9 Hrc Hspb3 Il1f8 Mapre3 Neto1 Nusap1 Pet2 Plp2 Ppp1r3a Prlpk Psma6 Rp1h Rps6 Serpina6 Sfrp4 Slc22a7 Stmn1 Tcl1 V1rd7
251	V$NFKAPPAB65_01: NF-kappaB (p65)	41	41	609	899	14622	-3.57	0.0	1.16	0.0	1300013B24Rik 1700095F04Rik 2300004C15Rik 2310067E08Rik AV071179 Api5 Atp5g2 Car10 Ccr9 Cdx4 Clca4 Ctdsp1 Dazl Dcx Edg4 Fntb G6pc2 Gucy2e Il27ra Khdrbs2 Ksr Ky Matn1 Maz Mrgpra2 Mrpl17 Mylk2 Ndufb9 Nkx1-2 Pctk1 Pde7b Plp2 Prok2 Rfpl4 Slamf1 Slamf8 Slc6a1 Speer3 Uba52 V1rd2 Zyx
252	V$CREBP1CJUN_01: CRE-binding protein 1:c-Jun heterodimer	21	21	629	613	14908	-3.57	0.0	0.16	0.0	1300012D20Rik 1700055O19Rik AA407930 AI481750 AJ430384 Anxa6 B4galt3 Bcas2 Cdx4 Clasp2 Cyp2c38 Foxd3 Gabrr2 Gucy2c Neurod6 Pde7b Pitx2 Plcz1 Ppp2ca Sms Uncx4.1
253	V$ATATA_B: Avian C-type TATA box	47	47	603	1181	14340	-3.58	0.0	0.41	0.0	1300013B24Rik 1810044O22Rik AJ430384 Apoh Bphl Cacna2d1 Col4a3 Crsp6 Cts8 Cyp3a16 Cyp3a41 Cyp4a14 Fmn2 Fmo2 Fpr-rs3 Gk2 Gm1 Hapln1 Hspb3 Htr1a Klra5 Klra7 Lrrc6 Mageb1 Ndufb9 Nkx3-1 Nusap1 Pet2 Pkhd1 Prlpk Reg1 Rpe Rpl11 Serpina5 Sfrp4 Slc7a12 Smr2 Sms Sult1b1 Sult1c1 Tdpoz1 Trdn V1rc6 V1rd4 Wfdc12 Zfpm2 Zfy1
254	V$OCT1_05: octamer-binding factor 1	41	41	609	1056	14465	-3.59	0.0	0.34	0.0	1300012D20Rik 9130411I17Rik Anxa11 Asb15 Cfhl1 Clca4 Cox7c Cps1 Crtam Cyp2j5 Dcx E130307C13 Elavl4 Fntb Gabrr2 Gucy2e Hao3 Hoxd11 Hs3st3b1 Hsd17b3 Igfbp5 Il2rb Itgax Kcnmb2 Klk1 Krt1-24 Lhcgr Mut Myt1l Popdc3 Ptcra Rbmy1a1 Rln1 Rpe Sgcg Slc22a8 Sult1b1 Tom1 Trar1 V1rb2 V1rb7
255	V$LEF1_Q6	600	600	50	14290	1231	-3.59	0.0	0.8	0.0	0610006F02Rik 1110006I15Rik 1110011D13Rik 1110028E10Rik 1110030K22Rik 1300012D20Rik 1300013B24Rik 1700055O19Rik 1700095F04Rik 1810018L02Rik 1810044O22Rik 2310001N14Rik 2310067E08Rik 2410004C24Rik 2410016F01Rik 2410018G23Rik 5830472H07Rik 9130411I17Rik A630024B12Rik AA407930 AI481750 AI788959 AJ430384 AV071179 Abcb10 Abcc2 Abpb Acadl Actr1a Actrt1 Adam2 Adam24 Adcyap1 Admr Aes Akr1c21 Akr1d1 Aldoa…
256	V$AR_01: androgen receptor	48	48	602	1195	14326	-3.59	0.0	0.45	0.0	0610006F02Rik 2410016F01Rik Abcc2 Anxa10 B3gat1 Baat Bub3 Cacna1e Ccr9 Cdc37 Clasp2 Ctdsp1 Cyp7a1 Dab1 E030034P13Rik Eif4ebp1 Extl3 F13b Fmn2 Gabrd Gad2 Keg1 Klk13 Klk6 Klrc2 Klrc3 Krt1-24 Lcn2 Mrpl15 Mylc2pl Myoz1 Neto1 Pkhd1 Prok2 Psma6 Pwwp1 Ris2 Slamf8 Slc17a6 Slc38a3 Soat2 Tmc1 Tnfrsf19 Usf2 V1rb7 Xcr1 Ywhab Zfp532
257	V$AHRARNT_01: aryl hydrocarbon receptor:Arnt heterodimers	38	38	612	984	14537	-3.61	0.0	0.33	0.0	2310067E08Rik 2410016F01Rik Atp1b4 BC027127 Bcas2 Bphl Bri3 Caln1 Ccnb3 Cdc37 Ckmt1 Cyp2c44 Dab1 Dkk1 Dlx4 Dnajb3 Eif4ebp1 Evl Gpr172b Gpr88 Grin3b H2afy2 Kcnmb2 Lhx2 Mbl2 Ndufb9 Npy2r Pctk1 Pitx2 Ppp2ca Ris2 Tbr1 Tex27 Tpt1 Txnl1 Vax2 Zfp532 Zfy1
258	V$E2F1DP2_01: E2F-1:DP-2 heterodimer	46	46	604	1055	14466	-3.62	0.0	0.88	0.0	2410004C24Rik 2410016F01Rik Anxa11 Atp6v1b2 Bcas2 Bcmo1 Cbx2 Cct3 Cox8a Edg4 Hapln1 Hcn1 Hmx3 Hs3st3b1 Ier5l Khdrbs1 Ksr Maz Mbl2 Mcm3 Mrpl51 Msh3 Mxd3 Notch2 Npy Npy2r ORF18 Phf19 Phkg1 Rbm14 Rbx1 Ris2 Rnf110 Rsn Sim1 Slc32a1 Slfn3 Sms Snrpn Stmn1 Syt2 Top2a Uncx4.1 Wwp2 Ybx2 Zic5
259	V$STAT5B_01: signal transducer and activator of transcription 5b	9	9	641	320	15201	-3.62	0.0	0.09	0.0	2410018G23Rik Actr1a Ceacam14 Clasp2 Eif4ebp1 Gif Slamf1 Socs7 Sval1
260	V$CAAT_C: Retroviral CCAAT box	8	8	642	114	15407	-3.64	0.0	2.13	0.0	Ak1 Axin2 BC018285 Ddx39 Elf5 Ms4a1 Myh6 Tat
261	V$MEIS1BHOXA9_02: Meis-1b:HOXA9 heterodimeric binding	4	4	646	189	15332	-3.66	0.0	0.05	0.0	Msi2h Nusap1 Tbr1 Vip
262	V$TAL1BETAITF2_01: Tal-1beta:ITF-2 heterodimer	45	45	605	1056	14465	-3.66	0.0	0.74	0.0	AV071179 Akr1c21 Akr1d1 Ambn Ankrd24 Arf1 Asb15 Atp7b Bcas2 Cfhl1 Cox8a Crb3 Dcx Ddx39 Dlx4 Epb4.2 Fpr-rs3 Fthl17 G6pc2 G6pd2 Hs3st3b1 Hsd3b1 Inhbe Jmy Klra15 Klra16 Klra7 Mrpl15 Mxd3 Myt1l Nhlh1 Pet2 Ppp1r3a Prlpf Ptpn2 Rbmy1a1 Rp1h Rps24 Rps6 Sept2 Smarcd2 Sms Sval1 Tcfl1 Wfdc5
263	V$SREBP1_01: sterol regulatory element-binding protein 1	28	28	622	586	14935	-3.66	0.0	1.31	0.0	Aqp8 Atp6v1g1 Bcas2 Cfhl1 Ckmt2 Col19a1 Col9a3 Crb3 Foxm1 Fshr Hoxb5 Hoxd11 Itgax Klrc2 Klrc3 Med28 Oosp1 Pgrmc2 Ptbp1 Ris2 Rps24 Rps6 Slc2a3 Soat2 V1rc5 Xcr1 Ybx2 Zfpm2
264	V$ACAAT_B: Avian C-type CCAAT box	46	46	604	1094	14427	-3.66	0.0	0.67	0.0	1110028E10Rik 1700001L23Rik AA407930 Alg12 Ambn Api5 Atp1b4 Bmp8b Bri3 Cct3 Ckmt2 Cyp2j5 Ddost Dnajb3 Evl Fmn2 Foxh1 G6pc Gltp Gpr24 Gys2 Hdgfrp2 Hs3st3b1 Htr1a Maf1 Mrpl51 Ms4a1 Ngfa Nusap1 Oosp1 Plscr2 Psmc1 Ptpn2 Rps24 Rsad2 Serpina6 Slc22a7 Slc38a3 Smr2 Snapc2 Tdpoz1 Tgfbr2 Tpbpa Tpbpb Trim34 Vps29
265	V$NFY_C: NF-Y binding site	12	12	638	390	15131	-3.66	0.0	0.12	0.0	1700001L23Rik Cfhl1 Col5a3 Cyp4a14 E130307C13 Ier5l Maf1 Maz Mcm3 ORF18 Pbx1 Smr2
266	V$STAF_01: Se-Cys tRNA gene transcription activating factor	16	16	634	295	15226	-3.68	0.0	1.67	0.0	2300004C15Rik 2410004C24Rik Bphl Car9 Cox7c Cp Elavl4 Hmgn1 Krtap12-1 Ksr Mcm3 Myoz1 Nat3 Plpi Slfn3 Tcf23
267	V$E2_Q6_01	36	36	614	920	14601	-3.69	0.0	0.38	0.0	Actr1a Ak1 Aldoa-ps2 Apobec2 Axin2 Ckmt1 Ckmt2 Edg4 Eif3s3 Eif4ebp2 Gc Gk-rs1 Hig1 Hlxb9 Jmy Khdrbs2 Krtap12-1 Mapre3 Ndufb9 Nfat5 Nusap1 Pet2 Plekhj1 Rpl36a Rps10 Slc4a1 Sn Sval1 Syt2 Tal2 Top2a Trpc5 Tuba4 Usp12 Vps29 Ybx2
268	V$OCT1_B: Octamer binding factor 1	37	37	613	936	14585	-3.7	0.0	0.41	0.0	1300012D20Rik 9130411I17Rik Acadl Anxa11 BC014805 BC018285 Cdx4 Cfhl1 Chd8 Clca4 Cox7c Crtam Elavl4 Fntb Gabrr2 Hs3st3b1 Keg1 Mut Myt1l Olfr65 Ptdss1 Rab2 Rbmy1a1 Resp18 Rln1 Rpe Rsad2 Slc5a9 Slco1b2 Sms Sult1b1 Tpbpa Tpbpb Trdn Trim34 V1rb7 Zfy1
269	V$EVI1_05: ectopic viral integration site 1 encoded factor	40	40	610	976	14545	-3.72	0.0	0.55	0.0	1810018L02Rik Actrt1 Adam2 Akr1d1 Amy2 BC014805 BC024502 Cacna2d1 Ckmt1 Cts8 Edg4 Extl3 Fabp1 G6pc2 Glyat Gucy2e Hsd3b1 Hspb3 Il12rb2 Jmy Klra5 Klrc2 Klrc3 Mageb1 Mbl2 Ms4a2 Myoc Nkx3-1 Olfr64 Psma6 Rbx1 Ren1 Ryr2 Serpina5 Spp2 Stmn1 Tas2r105 Tfpt Tgfbr2 V1ra4
270	V$NRF1_Q6	34	34	616	762	14759	-3.73	0.0	0.96	0.0	1110006I15Rik Abcb10 Actr1a Amacr Apobec2 Atp5g2 Bphl Cbx2 Cct3 Cyp2c44 Eif3s3 Evl Fignl1 Fkbp1a Hormad1 Khdrbs1 Maz Mrpl17 Mxd3 Nfat5 Pbx4 Pctk1 Pdik1l Pgrmc2 Plekhj1 Ptpn2 Rps17 Rps6 Snrpb2 Socs7 Srrm1 Tbca Tubg2 Xpa
271	V$NKX61_01: NKX6-1	38	38	612	928	14593	-3.74	0.0	0.54	0.0	1300012D20Rik 1810044O22Rik 5830472H07Rik AA407930 Ambn Anxa10 Apobec2 Atp1b4 BC014805 Bcmo1 Cdx4 Cfhl1 Clca4 Crsp6 Ctdsp1 Eif3s3 Fignl1 Fntb Foxc1 Gad2 Hao3 Hormad1 Il21 Klk24 Klra5 Klra7 Pde6a Pgam2 Ppp1r3a Prlpc3 Rhag Slc17a6 Sult3a1 Tat Tlr5 V1rc2 V1rd1 V1rd7
272	V$PR_02: is recognized by progesterone receptor	32	32	618	820	14701	-3.74	0.0	0.38	0.0	Anxa10 Apoh Ceacam14 Clasp2 Crp Cryab Cts8 Cyp2c37 E030034P13Rik Fmn2 Gip Hormad1 Itga5 Itgax Keg1 Klk24 Lcn2 Ltap Mip Myf6 Myoc Ppp2ca Prok2 Pwwp1 Slc22a19 Slc22a8 Slc2a3 Snrpn Sva Tmed4 V1rb7 Ywhab
273	V$PAX_Q6	625	625	25	14846	675	-3.74	0.0	1.17	0.0	0610006F02Rik 1110006I15Rik 1110011D13Rik 1110028E10Rik 1110030K22Rik 1300012D20Rik 1300013B24Rik 1700001L23Rik 1700055O19Rik 1700095F04Rik 1810018L02Rik 1810044O22Rik 2300004C15Rik 2310001N14Rik 2310067E08Rik 2410004C24Rik 2410016F01Rik 2410018G23Rik 5830472H07Rik 9130411I17Rik A630024B12Rik AA407930 AI481750 AI788959 AJ430384 AV071179 Abcb10 Abcc2 Abpb Acadl Actn2 Actr1a Actrt1 Adam2 Adam24 Adc…
274	V$HFH4_01	19	19	631	541	14980	-3.76	0.0	0.21	0.0	1810044O22Rik Acadl Admr Cp Crsp6 Fpr-rs3 Gip Grin3b Hnf4g Ndrg1 Pde10a Popdc3 Sult3a1 Syt4 Tbr1 Tox Ugt2a1 Wdr4 Ybx2
275	V$E2F1DP1RB_01: Rb:E2F-1:DP-1 trimeric complex	37	37	613	870	14651	-3.76	0.0	0.72	0.0	2300004C15Rik Ambn Anxa11 Bcmo1 Cct3 Cdx4 Cldn3 Cox5b Cox8a Edg4 Foxm1 Gria1 Hlxb9 Hmx3 Ier5l Il12rb2 Khdrbs1 Ksr Lhx5 Maz Mcm3 Mrpl51 Msh3 Nkx1-2 Nlgn1 Notch2 ORF18 Pitx2 Rbx1 Ris2 Sart3 Sepw1 Slc32a1 Slco1a1 Slfn3 Sms Stmn1
276	V$HTF_01	26	26	624	693	14828	-3.76	0.0	0.3	0.0	1110006I15Rik 1810018L02Rik BC014805 BC031407 C1qtnf1 Caln1 Dusp3 Edg4 Fank1 Fev G6pd2 Hoxd11 Ms4a1 Pde6a Pkhd1 Ptpn20 Rln1 Rps24 Sdf4 Sgcg Slamf8 Slco1b2 Tal2 Tdpoz1 Tpbpa Txnl1
277	V$TAL1BETAE47_01: Tal-1beta:E47 heterodimer	35	35	615	864	14657	-3.76	0.0	0.5	0.0	AV071179 Akr1c21 Ambn Arf1 Asb15 Atp7b Cfhl1 Cox8a Crb3 Ddx39 Epb4.2 Fpr-rs3 Fthl17 G6pc2 G6pd2 Hs3st3b1 Hsd3b1 Inhbe Jmy Klra15 Klra16 Klra7 Mrpl15 Prlpf Ptpn2 Rbmy1a1 Rp1h Rps24 Rps6 Rsad2 Smarcd2 Sval1 Tcfl1 Trhr Wfdc5
278	V$E2_01: papilloma virus regulator E2	34	34	616	831	14690	-3.79	0.0	0.54	0.0	Actr1a Aldoa-ps2 Apobec2 Atp6v1g1 Capn1 Ckmt1 Cyp3a11 Edg4 Eif3s3 Eif4ebp2 Gc Gk-rs1 Hig1 Hlxb9 Khdrbs2 Krtap12-1 Mrpl15 Ndufb9 Nfat5 Nusap1 Plekhj1 Plscr2 Rpl36a Rps10 Slc4a1 Sn Stmn1 Syt2 Tal2 Top2a Trpc5 Tuba4 Vps29 Ybx2
279	V$SRF_C: serum response factor	24	24	626	509	15012	-3.81	0.0	1.17	0.0	Akr1d1 Cdx4 Cer1 Cfhl1 Cps1 Crb3 Ebi2 Eif3s3 Foxh1 Hcn2 Hmx3 Hoxb5 Ksr Ldb3 Mapre3 Pde6c Plscr2 Prlpe Ptpn20 Slc22a8 Uchl4 Usp12 Vps29 Zyx
280	V$NERF_Q2: new ets-related factor 1a	33	33	617	783	14738	-3.81	0.0	0.67	0.0	Admr Alg12 Atp7b Caln1 Cryga Ferd3l Gip Gm1 H2afy2 Hmgn1 Hmx3 Krt1-12 Ltk Msh3 Myh6 Phxr2 Pkhd1 Pnpla2 Ris2 Rln1 Rpe Rps10 Sept2 Slc38a3 Slfn3 Smarcd2 Sms Sult1b1 Sval1 Tmem27 Tnfrsf19 Vax2 Zfy1
281	V$PBX_Q3	620	620	30	14817	704	-3.85	0.0	0.53	0.0	0610006F02Rik 1110006I15Rik 1110011D13Rik 1110028E10Rik 1110030K22Rik 1300012D20Rik 1300013B24Rik 1700001L23Rik 1700055O19Rik 1810018L02Rik 1810044O22Rik 2300004C15Rik 2310001N14Rik 2310067E08Rik 2410004C24Rik 2410016F01Rik 2410018G23Rik 5830472H07Rik A630024B12Rik AA407930 AI481750 AI788959 AJ430384 AV071179 Abcc2 Abpb Acadl Actn2 Actr1a Actrt1 Adam2 Adam24 Adcyap1 Admr Aes Ak1 Akr1c21 Akr1d1 Al…
282	V$CDPCR3_01: cut-like homeodomain protein	19	19	631	386	15135	-3.85	0.0	1.29	0.0	AI788959 Amy2 Cklf Clca4 Crx Elavl4 Gm1 Havcr1 Hmx3 Hnf4g Khdrbs2 Lhx6 Mcm3 Pde6a Pitx2 Rps6 Slco1a1 Spesp1 Txnl1
283	V$HNF1_Q6	626	626	24	14892	629	-3.86	0.0	0.99	0.0	0610006F02Rik 1110006I15Rik 1110011D13Rik 1110028E10Rik 1110030K22Rik 1300012D20Rik 1300013B24Rik 1700001L23Rik 1700055O19Rik 1700095F04Rik 1810018L02Rik 1810044O22Rik 2300004C15Rik 2310001N14Rik 2310067E08Rik 2410004C24Rik 2410016F01Rik 2410018G23Rik 5830472H07Rik 9130411I17Rik A630024B12Rik AA407930 AI481750 AI788959 AJ430384 AV071179 Abcb10 Abcc2 Abpb Acadl Actn2 Actr1a Actrt1 Adam2 Adam24 Adc…
284	V$E2F_02: E2F	18	18	632	362	15159	-3.86	0.0	1.31	0.0	Bcmo1 Cct3 Cox8a Edg4 Hmx3 Ier5l Khdrbs1 Maz Mcm3 Mrpl51 Msh3 Notch2 ORF18 Ris2 Slc32a1 Slfn3 Sms Stmn1
285	V$E2F_Q3: E2F	18	18	632	362	15159	-3.86	0.0	1.31	0.0	Bcmo1 Cct3 Cox8a Edg4 Hmx3 Ier5l Khdrbs1 Maz Mcm3 Mrpl51 Msh3 Notch2 ORF18 Ris2 Slc32a1 Slfn3 Sms Stmn1
286	V$E2F4DP1_01: E2F-4:DP-1 heterodimer	18	18	632	362	15159	-3.86	0.0	1.31	0.0	Bcmo1 Cct3 Cox8a Edg4 Hmx3 Ier5l Khdrbs1 Maz Mcm3 Mrpl51 Msh3 Notch2 ORF18 Ris2 Slc32a1 Slfn3 Sms Stmn1
287	V$POU3F2_01	5	5	645	61	15460	-3.87	0.0	2.07	0.0	Cacna2d1 Clca4 Crtam Fabp1 Pde6a
288	V$GRE_C: Glucocorticoid response element	25	25	625	575	14946	-3.93	0.0	0.79	0.0	Anxa10 Cacna1e Clasp2 F13b Fmn2 Gabrd Itgax Kif1c Klk6 Lcn2 Mrpl15 Mylc2pl Neto1 Ntn4 Pet2 Pkhd1 Ppp2ca Pwwp1 Slamf8 Stx8 Tmed4 Tpt1 V1rb7 V1rc6 Ywhab
289	V$STRA13_01	21	21	629	459	15062	-3.95	0.0	0.98	0.0	1110011D13Rik 2310067E08Rik Bcas2 Bri3 Col19a1 Cpt1b Crb3 Crsp6 Ddx39 Foxm1 Fshr Hoxd11 Igf2bp3 Klrc2 Klrc3 Mxd3 Pgrmc2 Prok2 Ris2 Stmn1 Zfpm2
290	V$ARNT_02: AhR nuclear translocator homodimers	23	23	627	542	14979	-3.99	0.0	0.68	0.0	Bcas2 Bri3 Col19a1 Cpt1b Crb3 Ddx39 Edg4 Foxd3 Foxm1 Fshr Hoxb5 Hoxd11 Igf2bp3 Klrc2 Klrc3 Mxd3 Npy5r Pgrmc2 Ris2 Sdf4 Slc2a3 Stmn1 Xcr1
291	V$AR_03: is recognized by androgen reseptor	10	10	640	307	15214	-4.04	0.0	0.19	0.0	Anxa10 Apoh E030034P13Rik Keg1 Lcn2 Ms4a2 Pwwp1 Spock1 V1rb7 Ywhab
292	V$STAT1_01: signal transducer and activator of transcription 1	4	4	646	46	15475	-4.04	0.0	1.96	0.0	Cox5b Fhl3 Maf1 Rpl35
293	V$ATF_B: ATF binding site	20	20	630	477	15044	-4.05	0.0	0.63	0.0	1300012D20Rik 1700055O19Rik AA407930 AJ430384 Anxa6 B4galt3 Bcas2 Cdx4 Clasp2 Foxd3 Gucy2c Neurod6 Pde7b Pitx2 Plcz1 Ppp2ca Sms Tpt1 Uba52 Uncx4.1
294	V$EGR1_01: Egr-1/Krox-24/NGFI-A immediate-early gene product	4	4	646	168	15353	-4.05	0.0	0.08	0.0	Gpr24 Nkx3-1 Slc32a1 Tpt1
295	V$COUP_DR1_Q6	18	18	632	457	15064	-4.06	0.0	0.45	0.0	2410016F01Rik Anxa6 BC005624 Bcmo1 Cach Ckmt2 Crp Dkk1 Eif3s3 Fabp1 Hs3st3b1 Lcn13 Matn1 Matn3 Pkhd1 Prnpip1 Smarcd2 Trim34
296	V$EVI1_02: ectopic viral integration site 1 encoded factor	17	17	633	370	15151	-4.07	0.0	0.95	0.0	Akr1d1 BC014805 BC024502 Glyat Gm1 Hist1h3d Khdrbs2 Ms4a2 Nkx3-1 Pgf Prlpc3 Rbx1 Ris2 Spp2 Stmn1 Tgfbr2 Tpm2
297	V$HOX13_01: Hox-1.3	12	12	638	233	15288	-4.07	0.0	1.26	0.0	Aqp4 Bphl Cabyr Cd5l Cyp2c70 Cyp3a25 Msh3 Pet2 Prlpc3 Spock1 Spp2 Uncx4.1
298	V$PPARA_02: PPAR-alpha:RXR-alpha heterodimer (peroxisome proliferator activated factor alpha:retinoid X receptor alpha)	19	19	631	465	15056	-4.08	0.0	0.55	0.0	1300013B24Rik 1700095F04Rik Arhgef1 Cldn3 Cyp2j5 Foxm1 Fscn3 G6pc2 Hist2h3c1 Ksr Olfr64 Pah Rnpepl1 Sept2 Sept3 Sh3bp1 Slc22a7 Tex27 Zfy1
299	V$MEF3_B: MEF-3	19	19	631	466	15055	-4.08	0.0	0.55	0.0	Actn2 Aldoa-ps2 Crb3 Cyp2b9 Fignl1 Gys2 Hcn1 Hrc Pcbp3 Scn3b Serpina6 Sgcg Slc17a6 Slc22a8 Snrpn Stx1b1 Tom1 V1rd7 Zyx
300	V$ATF6_01: activating transcription factor 6	11	11	639	323	15198	-4.08	0.0	0.23	0.0	1700055O19Rik BC027127 Edg4 Elavl4 Fank1 Lhx5 Ncstn Pde6a Sfrp4 Spesp1 Tpbpa
301	V$MAF_Q6	19	19	631	449	15072	-4.08	0.0	0.66	0.0	2310067E08Rik Ctsw Foxc1 Ifit1 Il1f8 Itgax Klk1 Klk13 Klk24 Klk6 Kras Maz Ngfa Pbx1 Pcbp3 Prlpk Slc6a1 Tnfrsf19 Zfp385
302	V$MEIS1AHOXA9_01: Meis-1a:HOXA9 heterodimeric binding	4	4	646	166	15355	-4.1	0.0	0.09	0.0	Akr1d1 Gpr33 Inhbe Tbr1
303	V$T3R_01: viral homolog of thyroid hormone receptor alpha1	16	16	634	407	15114	-4.12	0.0	0.45	0.0	Cyp2c44 Dlx4 Fignl1 Gabrr2 Gad2 Hig1 Il1f8 Kif1c Lrrc6 Ms4a1 Ncstn Rnf110 Serpinb1b Uchl4 V1rb2 V2r16
304	V$TAXCREB_01: Tax/CREB complex	17	17	633	410	15111	-4.12	0.0	0.59	0.0	2410018G23Rik Cbx2 Cdx4 Ctdsp1 Cyp2j5 Eif4ebp1 Foxm1 Hlxb9 Ltap Notch2 Phkg1 Pik3r2 Pla2g2d Stx8 Tal2 Tox Vps29
305	V$ALPHACP1_01	17	17	633	399	15122	-4.12	0.0	0.68	0.0	Adam24 Atp1b4 BC031407 Cdx4 Col5a3 Dnajb3 Hig1 Maz Mep1b Pcbp3 Ptbp1 Pyy Reg1 Top2a Uba52 Wnt16 Ywhab
306	V$RP58_01: 58 KDA repressor protein	17	17	633	394	15127	-4.13	0.0	0.72	0.0	Abpb Ambn Anxa11 Arf1 Crb3 Cyp3a16 Cyp3a41 Ddost Fhl3 Gng4 Klk6 Mep1b Slc4a1 Smarcd2 V1ra4 Wfdc5 Zic5
307	V$RORA2_01: RAR-related orphan receptor alpha2	11	11	639	213	15308	-4.14	0.0	1.23	0.0	Apoh Asb5 Cps1 Cyp2c44 Defb7 Med28 Ppp2ca Rps6 Serpina6 Snrpb2 Tmc1
308	V$CREBP1_01: cAMP-responsive element binding protein 1	8	8	642	254	15267	-4.15	0.0	0.18	0.0	1300012D20Rik Cfhl1 Epha5 G6pc Nkx1-2 Pet2 Spic Uba52
309	V$HEN1_01: HEN1	14	14	636	369	15152	-4.15	0.0	0.38	0.0	2410016F01Rik AI481750 Ak1 B4galt3 Cdh8 Cfl1 Cryab Foxd4 Hoxb5 Hrc Ier5l Khdrbs1 Pde6c Ptp4a3
310	V$CLOX_01: Clox	11	11	639	315	15206	-4.15	0.0	0.27	0.0	Aqp4 Crx F13b Foxd3 Fscn3 G6pd2 Kcnd2 Npy6r Pth Ryr2 Sult3a1
311	V$FREAC3_01: Fork head RElated ACtivator-3	13	13	637	348	15173	-4.17	0.0	0.36	0.0	Atp6v1g1 Il12rb2 Il2rb Maz Oas2 Pde7b Rsad2 Slco1a1 Smr2 Tbr1 Tdpoz1 Tmsb10 Trdn
312	V$DEAF1_02	15	15	635	361	15160	-4.19	0.0	0.6	0.0	2410018G23Rik G6pc2 Gabrd Gnrhr Hmgn1 Igf2bp3 Ksr Msh3 Nfat5 Pik3r2 Sart3 Scn3b Tmed4 Tpt1 Zbed3
313	V$IRF1_01: interferon regulatory factor 1	14	14	636	343	15178	-4.22	0.0	0.55	0.0	Cpa5 Gad2 Hnf4g Inhbe Mgst1 Mut Olfm3 Ppp1r3a Prlpf Psmc1 Sepw1 Slc22a19 Stx8 Tgfbr2
314	V$CDP_02: transcriptional repressor CDP	4	4	646	157	15364	-4.24	0.0	0.11	0.0	Foxd3 Fscn3 Kcnd2 Pth
315	V$POU3F2_02	2	2	648	108	15413	-4.27	0.0	0.06	0.0	Hist1h3d Klra5
316	V$LXR_Q3	5	5	645	75	15446	-4.3	0.0	1.52	0.0	Fank1 Foxd3 Hlxb9 Ptcd1 Wnt16
317	V$FXR_Q3	10	10	640	264	15257	-4.34	0.0	0.4	0.0	1700001L23Rik A630024B12Rik Anxa6 Arhgef1 BC027127 Htr1a Smpx Uba52 Uroc1 V1rc5
318	V$PR_01: high affinity binding sites for progesterone receptor	11	11	639	272	15249	-4.34	0.0	0.53	0.0	Anxa10 Apoh Crp Dusp3 Keg1 Klk24 Lcn2 Rbm14 Tnni2 V1rb7 Ywhab
319	V$ISRE_01: interferon-stimulated response element	10	10	640	256	15265	-4.36	0.0	0.46	0.0	Bcas2 Cd244 Mrpl17 Myoc Pcdhb11 Pclo Sectm1 Sepw1 Trim34 Uroc1
320	V$FXR_IR1_Q6	4	4	646	150	15371	-4.37	0.0	0.14	0.0	Cox5b Gabrr2 Ky Uroc1
321	V$PBX1_02: homeo domain factor Pbx-1	10	10	640	240	15281	-4.39	0.0	0.59	0.0	Aldoa-ps2 Cer1 Cst9 Hoxd11 Hspb3 Myf6 Pla2g2d Popdc3 Sult3a1 V1rc2
322	V$E2F_01: E2F	6	6	644	105	15416	-4.39	0.0	1.24	0.0	Cbx2 Ksr Ndufb9 Phf19 Tpt1 Wfdc5
323	V$R_01: Epstein-Barr virus transcription factor R	9	9	641	230	15291	-4.41	0.0	0.47	0.0	Aes Ebi2 Evl Nfat5 Ppp2ca Prok2 Sval1 Tcl1 Uba52
324	V$OCT1_07: octamer factor 1	9	9	641	213	15308	-4.44	0.0	0.62	0.0	1110006I15Rik Akr1c21 Cps1 Eif3s3 Gnrhr Hmgn1 Klra5 Mbl2 Tas2r105
325	V$EVI1_06: ectopic viral integration site 1 encoded factor	7	7	643	200	15321	-4.44	0.0	0.31	0.0	Cacna2d1 Csprs F13b Gnat1 Gucy2e Prlpk Sult3a1
326	V$HEN1_02: HEN1	8	8	642	182	15339	-4.49	0.0	0.7	0.0	2410016F01Rik B4galt3 Cfl1 Eif4ebp1 Hrc Khdrbs1 Ptp4a3 Uncx4.1
327	V$MIF1_01: MIBP-1 / RFX1 complex	7	7	643	191	15330	-4.5	0.0	0.37	0.0	Adam24 Cacna2d1 H13 Mrp63 Pde6c Rnf110 Trim34
328	V$HSF_Q6	7	7	643	152	15369	-4.53	0.0	0.78	0.0	Adcyap1 Atp1b4 Cryab Dlx5 Inhbe Pbsn Psma6
329	V$APOLYA_B: Avian C-type PolyA signal	3	3	647	40	15481	-4.58	0.0	1.39	0.0	AI481750 Il2rb Pnrc1
330	V$EVI1_03: ectopic viral integration site 1 encoded factor	1	1	649	71	15450	-4.58	0.0	0.05	0.0	BC024502
331	V$GNCF_01: GCNF (germ cell nuclear factor)	2	2	648	93	15428	-4.6	0.0	0.11	0.0	Cox8a Csprs
332	V$CDP_01: cut-like homeodomain protein	5	5	645	141	15380	-4.66	0.0	0.35	0.0	BC024502 Cyp2c44 E030034P13Rik Sult1b1 Trar1
333	V$DTYPEPA_B: poly A signal of D-type LTRs	4	4	646	81	15440	-4.77	0.0	0.8	0.0	BC014805 E030034P13Rik Hs3st3b1 Rhag
334	V$PAX3_01: Pax-3 binding sites	2	2	648	24	15497	-4.81	0.0	1.27	0.0	Mxd3 Top2a
335	V$LXR_DR4_Q3	4	4	646	92	15429	-4.83	0.0	0.61	0.0	Crb3 Hlxb9 Ptcd1 Wnt16
336	V$SREBP1_02: sterol regulatory element-binding protein 1	4	4	646	91	15430	-4.84	0.0	0.63	0.0	Cubn Nat1 Ncstn Neto1
337	V$BEL1_B: Bel-1 similar region	2	2	648	26	15495	-4.87	0.0	1.17	0.0	AI481750 Rpl11
338	V$PPARA_01: PPAR:RXR heterodimers	1	1	649	7	15514	-5.0	0.0	1.27	0.0	Fabp1
339	V$AR_02: high affinity binding sites for androgen receptor	1	1	649	54	15467	-5.03	0.0	0.11	0.0	Lcn2
340	V$PAX5_02: B-cell-specific activating protein	2	2	648	52	15469	-5.15	0.0	0.44	0.0	Npy Stmn1
341	V$NRSF_01: neuron-restrictive silencer factor	1	1	649	12	15509	-5.3	0.0	0.88	0.0	Syt4
342	V$NRSE_B: neural-restrictive-silencer-element	1	1	649	19	15502	-5.44	0.0	0.58	0.0	Syt4
343	V$HMX1_01: H6 homeobox 3	1	1	649	22	15499	-5.45	0.0	0.49	0.0	Ky
