# Supplementary material for: A genomic analysis of mouse models of breast cancer reveals molecular features of mouse models and relationships to human breast cancer
Source: Breast Cancer Res. 2014 Jun 5;16(3):R59. doi: 10.1186/bcr3672 (PMC4078930; doi:10.1186/bcr3672)
Supplement: Additional file 2 — Fold change values organized by mouse tumor model type comparing the mouse model to all other types of mouse models. [file bcr3672-S2.zip › Additional_file_2/Stat1KO_SAM/AdditionalFile54_Stat1KO_SAM/Stat1KO.txt]

Current settings
Input parameters
Data type?								Two class unpaired
Array or Seq data?								array
Arrays centered?								FALSE
Delta								0.740584096
Minimum fold change								0
Test statistic								standard
Are data are log scale?								TRUE
Number of permutations								100
Input percentile for exchangeability factor s0								Automatic choice
Number of neighbors for KNN								10
Seed for Random number generator								42240541
Computed values
Estimate of pi0 (proportion of null genes)								0.561
s0 percentile								74.999
False Discovery Rate (%)								1.097301113
List of Significant Genes for Delta = 0.741
Negative genes (946) Downregulated in Stat1 KO tumors compared to all other tumors.
	Row	Gene ID	Gene Name	Score(d)	Numerator(r)	Denominator(s+s0)	Fold Change	q-value(%)	InverseFoldChange
	12484	1438694_at	7.437216801	-2.027941518	-3.560834862	1.755886365	0.08473872	0.893007544	11.80098078
	16972	1455579_at	7.469383162	-2.012131545	-3.524679192	1.751714097	0.086889208	0.893007544	11.50890915
	11722	1436170_a_at	7.852140705	-1.932888518	-3.426836172	1.772909374	0.092986419	0.893007544	10.75425866
	4170	1420633_a_at	7.85773925	-1.922781009	-3.422250123	1.779843939	0.093282475	0.893007544	10.72012723
	7904	1425032_at	2.660191577	-1.666690313	-2.708975512	1.625362247	0.152938601	0.893007544	6.538571641
	8454	1425754_a_at	3.106519888	-1.845865277	-2.083620254	1.128804079	0.235921654	0.893007544	4.238695279
	17461	1460250_at	2.210653923	-1.699068061	-2.040388418	1.200886807	0.243098278	0.893007544	4.113562657
	15839	1451824_at	3.193351775	-1.804946052	-2.024546301	1.121665824	0.245782431	0.893007544	4.06863906
	3530	1419556_at	6.899676827	-1.771329169	-1.951082541	1.101479372	0.258622098	0.893007544	3.866645605
	8175	1425369_a_at	4.558137865	-2.373909881	-1.917154353	0.807593569	0.264776254	0.893007544	3.77677373
	15632	1451565_s_at	2.463260143	-2.636161654	-1.90423454	0.722351202	0.267158062	0.893007544	3.74310246
	13356	1448735_at	5.143681659	-1.939220728	-1.879974595	0.969448484	0.2716885	0.893007544	3.680685788
	13711	1449143_at	5.491080253	-1.875143092	-1.874213329	0.999504164	0.272775631	0.893007544	3.666016626
	15402	1451287_s_at	3.196380907	-2.040487603	-1.864907774	0.913952024	0.274540753	0.893007544	3.642446478
	2265	1418155_at	-2.064162795	-1.54547562	-1.860838422	1.204055501	0.275316233	0.893007544	3.632186852
	6121	1422908_at	-1.442090675	-2.583406659	-1.843813729	0.713714089	0.278584379	0.893007544	3.589576712
	16647	1453939_x_at	3.292890024	-1.94420735	-1.804484756	0.928133903	0.286283265	0.893007544	3.493043855
	15935	1451966_at	0.220362355	-2.04767153	-1.77751267	0.868065334	0.291685855	0.893007544	3.428345885
	11821	1436682_at	4.529929397	-2.104640969	-1.767022787	0.839583954	0.293814441	0.893007544	3.403508676
	12451	1438608_at	0.439332409	-1.536911852	-1.766918616	1.149655144	0.293835657	0.893007544	3.403262931
	11653	1435837_at	3.039175542	-2.031906446	-1.759535989	0.865953249	0.295343141	0.893007544	3.385892076
	15914	1451934_at	6.771818311	-2.113767511	-1.750945979	0.828353151	0.297106901	0.893007544	3.365791895
	17585	1460416_s_at	3.834785709	-1.779595752	-1.74745049	0.981936762	0.297827631	0.893007544	3.357646829
	12452	1438609_x_at	0.617642528	-1.50318067	-1.746919585	1.162148782	0.29793725	0.893007544	3.35641146
	9597	1427312_at	0.364541658	-1.86864216	-1.745945368	0.934339065	0.298138508	0.893007544	3.35414572
	14789	1450551_x_at	-0.064044344	-2.418381452	-1.734690771	0.71729411	0.300473409	0.893007544	3.328081518
	10276	1428722_at	-1.072670735	-1.751040354	-1.726412386	0.985935237	0.302202524	0.893007544	3.309039208
	13902	1449356_at	-1.189730119	-1.947947363	-1.725967507	0.886044223	0.302295727	0.893007544	3.308018968
	16964	1455540_at	1.152095366	-2.370612708	-1.716002403	0.723864509	0.304390998	0.893007544	3.285248275
	2211	1418095_at	-1.222061048	-1.572059269	-1.688231297	1.073897995	0.310307119	0.893007544	3.222613782
	14979	1450783_at	4.590008081	-1.498023246	-1.680739253	1.12197141	0.311922763	0.893007544	3.205921841
	2413	1418317_at	-0.209130833	-2.004669483	-1.676525904	0.836310383	0.312835056	0.893007544	3.196572697
	13776	1449218_at	0.398612123	-1.579762019	-1.638144685	1.036956621	0.321269363	0.893007544	3.112652852
	12520	1438850_at	4.072984858	-1.723677948	-1.628464643	0.944761546	0.32343223	0.893007544	3.091837815
	9878	1427747_a_at	7.397796827	-1.574121498	-1.620802863	1.029655503	0.325154464	0.893007544	3.075461387
	12189	1437691_at	5.340638591	-1.880955517	-1.605245509	0.853420241	0.328679752	0.893007544	3.042475213
	193	1415921_a_at	1.969834067	-1.886693725	-1.598805554	0.847411285	0.330150205	0.893007544	3.028924366
	9863	1427726_at	6.943887436	-2.010842976	-1.598715856	0.795047587	0.330170732	0.893007544	3.028736053
	14476	1450170_x_at	6.951918201	-1.917187077	-1.588723664	0.828674303	0.332465452	0.893007544	3.007831323
	5448	1422140_at	4.097191381	-1.59538603	-1.560565835	0.978174439	0.339018091	0.893007544	2.949695098
	10984	1433437_at	4.795766674	-1.833941625	-1.554101033	0.847410306	0.34054066	0.893007544	2.93650691
	5601	1422313_a_at	5.234141451	-1.698470192	-1.546867414	0.910741573	0.342252405	0.893007544	2.921820226
	14231	1449872_at	0.439367002	-2.278156206	-1.546676771	0.678916032	0.342297635	0.893007544	2.92143415
	7931	1425065_at	5.216692992	-1.596335877	-1.540161674	0.964810537	0.34384692	0.893007544	2.908270928
	9915	1427843_at	5.179412405	-2.032421485	-1.536956214	0.756219232	0.344611747	0.893007544	2.901816343
	3894	1420281_at	1.244875511	-2.102115955	-1.534350803	0.729907786	0.345234655	0.893007544	2.896580587
	2026	1417889_at	-0.0938581	-1.54792744	-1.532166435	0.989817995	0.345757767	0.893007544	2.892198226
	13237	1448602_at	0.346800354	-1.594956105	-1.531301776	0.960090232	0.345965054	0.893007544	2.890465347
	9816	1427651_x_at	7.169283009	-1.83155547	-1.531253296	0.836039815	0.34597668	0.893007544	2.890368218
	5449	1422141_s_at	4.06635693	-1.532748214	-1.527640366	0.996667523	0.346844193	0.893007544	2.883138946
	17319	1456701_at	3.270061701	-2.229507126	-1.52195353	0.682641249	0.348214086	0.893007544	2.871796518
	8054	1425212_a_at	1.969218346	-1.758584002	-1.521317255	0.8650808	0.348367694	0.893007544	2.870530242
	12521	1438851_x_at	4.20096704	-1.614140266	-1.52105784	0.942333125	0.34843034	0.893007544	2.870014131
	12537	1438912_at	0.531041669	-1.578056915	-1.519427641	0.962847174	0.348824278	0.893007544	2.866772938
	8792	1426188_s_at	3.78380222	-1.495121075	-1.515275624	1.013480212	0.349829626	0.893007544	2.858534344
	15143	1450977_s_at	5.495033901	-1.678077059	-1.515172521	0.902921897	0.349854627	0.893007544	2.858330065
	17352	1458219_at	4.163337787	-2.037611685	-1.505831923	0.739018103	0.352127078	0.893007544	2.839883845
	13753	1449191_at	8.163020788	-1.471662192	-1.495701285	1.016334655	0.354608424	1.097301113	2.820011968
	7038	1423988_at	2.68542244	-1.8104281	-1.494110262	0.825280088	0.354999707	0.893007544	2.816903735
	10244	1428591_at	3.361079349	-2.091319515	-1.48895005	0.711966794	0.356271738	0.893007544	2.806846271
	14296	1449948_at	2.786745467	-1.839097643	-1.478949484	0.804171268	0.358749945	0.893007544	2.787456872
	7881	1425003_at	3.037877567	-2.044497563	-1.474529853	0.72121869	0.359850644	0.893007544	2.778930691
	9402	1427013_at	3.82250641	-1.875299367	-1.471707467	0.784785348	0.36055532	0.893007544	2.773499502
	3690	1419739_at	4.434247494	-1.700829383	-1.471299756	0.865048411	0.360657228	0.893007544	2.772715813
	12821	1448146_at	4.01683928	-1.939939393	-1.470912138	0.75822582	0.360754141	0.893007544	2.771970949
	4489	1421009_at	4.177399511	-1.595306253	-1.469680272	0.92125275	0.361062308	0.893007544	2.769605071
	8917	1426332_a_at	6.364284673	-1.654640153	-1.468222735	0.88733658	0.361427269	0.893007544	2.766808387
	2980	1418951_at	-0.767780269	-1.78802937	-1.467598094	0.820790821	0.36158379	0.893007544	2.765610708
	17357	1459814_at	3.195911999	-2.276478915	-1.464921359	0.643503153	0.362255285	0.893007544	2.76048423
	17439	1460225_at	4.884195953	-2.320102825	-1.462781083	0.630481144	0.362793099	0.893007544	2.756392015
	3165	1419150_at	-0.033351645	-1.944371339	-1.462259587	0.752047491	0.362924262	0.893007544	2.755395832
	4488	1421008_at	4.189300775	-1.615185576	-1.460395006	0.904165458	0.36339362	0.893007544	2.751836978
	8086	1425250_a_at	0.562485709	-2.125921341	-1.460082742	0.686799984	0.363472283	0.893007544	2.751241422
	5152	1421788_x_at	0.917595138	-1.893437534	-1.459416367	0.770776084	0.363640208	0.893007544	2.749970928
	3659	1419704_at	0.188730953	-1.906000312	-1.458917342	0.765433947	0.363766012	0.893007544	2.749019883
	12983	1448327_at	0.035132373	-1.657843157	-1.457157645	0.87894783	0.364209979	0.893007544	2.745668869
	8214	1425418_at	2.436592671	-1.719025329	-1.452584892	0.845004938	0.365366207	0.893007544	2.736979998
	1660	1417496_at	5.599906473	-1.489143106	-1.443021716	0.969028235	0.36779615	0.893007544	2.718897409
	172	1415898_at	6.390384476	-1.564028596	-1.437004885	0.918784278	0.369333265	0.893007544	2.707581726
	7285	1424273_at	7.43361117	-2.441608189	-1.42864211	0.58512341	0.371480372	0.893007544	2.691932266
	13268	1448636_at	-0.10508589	-2.018844291	-1.42252941	0.70462562	0.373057674	0.893007544	2.680550677
	13556	1448961_at	2.528347053	-1.453193374	-1.415892966	0.97433211	0.374777704	1.097301113	2.668248375
	8352	1425614_x_at	7.173414694	-1.683110694	-1.415606106	0.841065363	0.374852231	0.893007544	2.667717882
	10383	1429247_at	4.586556919	-2.050042204	-1.410482138	0.688025902	0.376185947	0.893007544	2.65825985
	3867	1420194_at	0.814844862	-1.914980426	-1.407692784	0.735095129	0.376913981	0.893007544	2.653125249
	5511	1422213_s_at	3.30828462	-2.268682325	-1.405423519	0.619488901	0.377507309	0.893007544	2.648955337
	3893	1420280_x_at	1.393313544	-1.922381458	-1.40469355	0.7307049	0.377698367	0.893007544	2.647615368
	8558	1425886_at	1.736657455	-2.194704458	-1.403967505	0.639706863	0.377888494	0.893007544	2.646283274
	1071	1416854_at	3.354815671	-1.573469879	-1.398962716	0.889094056	0.379201686	0.893007544	2.637119076
	3889	1420274_at	4.755012224	-1.812587612	-1.39846136	0.771527594	0.379333487	0.893007544	2.6362028
	2444	1418352_at	3.227959474	-1.74696685	-1.398168627	0.800340674	0.379410464	0.893007544	2.635667951
	12218	1437779_at	3.258842403	-2.235775621	-1.395059725	0.623971257	0.380228947	0.893007544	2.629994396
	12094	1437399_at	4.471401459	-1.983688643	-1.392086257	0.70176651	0.381013427	0.893007544	2.624579425
	6558	1423435_at	0.518366919	-2.008123844	-1.384937521	0.689667386	0.382906081	0.893007544	2.611606471
	5851	1422602_a_at	3.314058894	-1.519352655	-1.382602638	0.909994552	0.383526285	0.893007544	2.60738322
	16665	1454005_at	2.828152739	-1.936997684	-1.382020596	0.713485931	0.383681047	0.893007544	2.606331506
	14180	1449803_x_at	4.829427611	-1.793752476	-1.378530675	0.768517783	0.384610306	0.893007544	2.600034335
	13156	1448514_at	4.953248904	-1.993545629	-1.378208581	0.691335358	0.384696183	0.893007544	2.599453919
	3030	1419002_s_at	1.887600278	-2.192016306	-1.373029846	0.626377569	0.386079579	0.893007544	2.590139581
	3380	1419390_at	2.332036139	-2.079013066	-1.367478037	0.65775346	0.387568161	0.893007544	2.580191306
	903	1416677_at	0.080971304	-1.963962363	-1.365868309	0.695465623	0.388000843	0.893007544	2.57731399
	875	1416643_at	6.884640291	-1.719611324	-1.365816298	0.794258725	0.388014831	0.893007544	2.577221076
	17080	1455946_x_at	5.028428438	-1.693861941	-1.364670043	0.805656004	0.38832324	0.893007544	2.575174226
	231	1415965_at	6.185334836	-1.555337935	-1.36413091	0.877064	0.388468383	0.893007544	2.574212068
	16536	1453258_at	6.341936014	-1.524583842	-1.361633229	0.893117972	0.389141506	0.893007544	2.569759292
	10940	1432418_a_at	4.987182425	-1.509356995	-1.359148843	0.900482025	0.389812202	0.893007544	2.565337858
	15088	1450912_at	1.328093289	-1.602951797	-1.358220968	0.847324898	0.390062992	0.893007544	2.563688482
	5397	1422081_at	0.407646813	-2.058024237	-1.352309879	0.657091328	0.391664458	0.893007544	2.553205887
	6538	1423413_at	5.649443497	-1.478857802	-1.346536305	0.91052453	0.393235015	0.893007544	2.543008536
	2424	1418328_at	1.629445084	-1.882239535	-1.344745559	0.714439121	0.393723421	0.893007544	2.539853985
	16622	1453816_at	5.022435319	-1.854170036	-1.344476299	0.725109495	0.393796911	0.893007544	2.539379998
	12754	1448002_x_at	2.957797344	-1.772550361	-1.343845581	0.758142398	0.393969109	0.893007544	2.538270074
	2462	1418373_at	0.368125367	-1.443962791	-1.343526893	0.930444262	0.394056146	1.097301113	2.537709437
	12362	1438286_at	1.864042506	-1.552662013	-1.337319104	0.861307286	0.395755388	0.893007544	2.526813358
	9909	1427826_a_at	0.350368219	-1.989329501	-1.336672324	0.671921028	0.39593285	0.893007544	2.525680807
	15101	1450926_at	5.171488071	-2.00270224	-1.335000885	0.666599786	0.396391825	0.893007544	2.522756365
	12761	1448040_at	3.980528678	-1.708068322	-1.33293252	0.78037424	0.396960532	0.893007544	2.519142127
	13380	1448764_a_at	-0.355402426	-1.960005088	-1.330961192	0.67906007	0.397503318	0.893007544	2.515702271
	17322	1456714_at	4.018997471	-1.695450177	-1.33057366	0.784790776	0.397610108	0.893007544	2.515026602
	7276	1424263_at	3.873665378	-1.516241356	-1.328462623	0.876155117	0.398192341	0.893007544	2.511349158
	1287	1417089_a_at	5.036300471	-1.454393048	-1.323126064	0.909744492	0.39966799	1.097301113	2.502076785
	3802	1420029_at	3.633872719	-1.820906106	-1.322484326	0.726278154	0.39984581	0.893007544	2.50096406
	12722	1443711_at	2.672637736	-1.809140925	-1.32083461	0.730089399	0.400303293	0.893007544	2.498105853
	14210	1449844_at	2.046266031	-2.032198579	-1.319306223	0.64920143	0.400727598	0.893007544	2.495460768
	12547	1438926_at	6.137852552	-1.642266939	-1.314242366	0.800261112	0.402136623	0.893007544	2.486717059
	13286	1448656_at	4.091816611	-1.942943556	-1.313084874	0.67582245	0.402459391	0.893007544	2.484722736
	4842	1421424_a_at	4.083526523	-1.48612699	-1.310071579	0.881534073	0.403300869	0.893007544	2.479538419
	5418	1422108_at	0.980473194	-2.085200656	-1.308846071	0.627683512	0.403643602	0.893007544	2.47743305
	2311	1418207_at	4.435553691	-1.673813904	-1.308262771	0.781605869	0.403806833	0.893007544	2.476431594
	2892	1418852_at	0.842332698	-1.883862364	-1.306747513	0.693653389	0.404231173	0.893007544	2.473831973
	16811	1454833_at	6.610473966	-1.785349176	-1.306289387	0.731671655	0.404359556	0.893007544	2.473046535
	8779	1426171_x_at	0.363499916	-2.036687886	-1.306259316	0.641364504	0.404367985	0.893007544	2.472994988
	3866	1420193_at	0.985165869	-1.778914318	-1.302527903	0.732203845	0.405415203	0.893007544	2.466607053
	16309	1452512_a_at	2.634519529	-2.023131668	-1.300059248	0.642597449	0.40610952	0.893007544	2.462389949
	12460	1438623_x_at	5.860854458	-1.888455038	-1.299556305	0.688158457	0.40625112	0.893007544	2.461531676
	7732	1424815_at	0.350943783	-1.488113785	-1.29869046	0.872709112	0.406495008	0.893007544	2.460054812
	3143	1419127_at	2.869891013	-1.575154726	-1.29836488	0.824277678	0.406586754	0.893007544	2.459499701
	2556	1418471_at	6.658454541	-1.61363564	-1.298146509	0.804485521	0.406648301	0.893007544	2.459127452
	17604	1460490_at	3.857095941	-1.837666051	-1.297603679	0.706115063	0.406801335	0.893007544	2.458202353
	974	1416752_at	0.668332416	-1.540117789	-1.296042774	0.841521852	0.407241707	0.893007544	2.455544171
	13754	1449193_at	1.865464885	-1.696443528	-1.292366018	0.761809041	0.4082809	0.893007544	2.449294102
	8629	1425984_at	2.992043677	-1.662772898	-1.292184394	0.777126206	0.408332302	0.893007544	2.448985775
	13013	1448359_a_at	5.613193934	-1.825858786	-1.291612011	0.707399729	0.408494339	0.893007544	2.448014342
	17353	1458613_at	4.816300442	-2.090403746	-1.290503146	0.617346361	0.408808431	0.893007544	2.446133505
	11367	1434623_at	7.015001579	-1.725655859	-1.286128894	0.745298599	0.410049819	0.893007544	2.438728061
	13936	1449394_at	0.421301125	-1.932944809	-1.284749287	0.664659064	0.410442125	0.893007544	2.436397091
	2765	1418706_at	3.856224009	-1.745243117	-1.283445267	0.735396264	0.410813282	0.893007544	2.434195881
	1791	1417634_at	2.687099006	-1.6065515	-1.28320792	0.798734382	0.410880874	0.893007544	2.433795448
	3023	1418995_at	2.167690266	-1.808219187	-1.281839953	0.708896334	0.411270657	0.893007544	2.431488811
	3904	1420332_x_at	0.600920692	-1.552355553	-1.280832317	0.825089532	0.411558005	0.893007544	2.429791155
	1496	1417318_at	2.591663015	-1.594907814	-1.277824804	0.801190384	0.412416854	0.893007544	2.424731169
	9143	1426634_at	3.911800688	-1.459721052	-1.277186837	0.874952673	0.412599267	1.097301113	2.423659177
	3729	1419820_at	5.0612059	-2.290956254	-1.276251242	0.557082327	0.412866926	0.893007544	2.422087932
	12411	1438461_at	3.858397936	-1.986435784	-1.274487227	0.64159498	0.413372057	0.893007544	2.419128202
	8884	1426295_at	4.418355161	-1.979557056	-1.273775355	0.643464835	0.413576078	0.893007544	2.417934821
	1211	1417003_at	4.859975619	-2.024136189	-1.271402825	0.628121187	0.414256769	0.893007544	2.413961764
	10498	1430007_a_at	1.785534181	-1.983281851	-1.270334283	0.640521307	0.414563704	0.893007544	2.41217451
	4021	1420459_at	2.418119021	-1.826496039	-1.269198763	0.69488175	0.414890128	0.893007544	2.410276677
	11789	1436500_at	6.680626659	-1.63659485	-1.267761502	0.774633687	0.415303662	0.893007544	2.407876674
	11682	1435962_at	6.913642518	-1.59105514	-1.267371809	0.796560582	0.415415857	0.893007544	2.407226359
	17293	1456605_at	3.693536139	-1.547149822	-1.265244568	0.817790591	0.416028836	0.893007544	2.40367954
	10313	1428856_at	4.692402883	-1.749484593	-1.265208896	0.723189505	0.416039122	0.893007544	2.403620108
	6660	1423553_at	0.668048338	-2.119129254	-1.264805339	0.596851436	0.416155515	0.893007544	2.40294785
	10103	1428123_at	4.160570025	-2.019666345	-1.264702564	0.62619381	0.416185162	0.893007544	2.402776674
	7973	1425111_at	2.540353475	-1.990397191	-1.264016285	0.63505731	0.416383185	0.893007544	2.401633965
	12791	1448113_at	6.32954045	-1.71184114	-1.263530561	0.738112043	0.416523396	0.893007544	2.400825522
	177	1415905_at	1.060691724	-1.529054871	-1.262469211	0.825653307	0.416829933	0.893007544	2.399059952
	9908	1427825_at	0.455411118	-1.913242215	-1.260900691	0.659038715	0.417283364	0.893007544	2.396453075
	11763	1436384_at	6.90806413	-1.798310893	-1.258021199	0.699557125	0.418117056	0.893007544	2.391674737
	17375	1459994_x_at	2.219354214	-1.81050438	-1.256968607	0.694264328	0.418422226	0.893007544	2.389930404
	10435	1429562_at	3.523634569	-1.494583993	-1.256726074	0.840853428	0.418492573	0.893007544	2.389528664
	12363	1438287_x_at	4.91452927	-1.649530822	-1.255769934	0.76128916	0.418770019	0.893007544	2.38794554
	14776	1450536_s_at	3.630021177	-1.808949283	-1.252033267	0.692132874	0.419856065	0.893007544	2.381768619
	8826	1426228_at	3.997809933	-1.646368385	-1.251887727	0.760393444	0.419898423	0.893007544	2.381528356
	11968	1437036_at	4.419724209	-1.752671376	-1.250344758	0.713393723	0.420347746	0.893007544	2.378982663
	5603	1422315_x_at	0.6575464	-1.865682135	-1.246820144	0.668291838	0.421375943	0.893007544	2.37317772
	13001	1448346_at	6.060345711	-1.878404292	-1.244455061	0.662506504	0.422067292	0.893007544	2.369290438
	8801	1426202_at	4.208913491	-1.572579004	-1.2438906	0.790987669	0.422232461	0.893007544	2.368363623
	4774	1421341_at	1.074115217	-1.669721555	-1.243793537	0.744910751	0.422260869	0.893007544	2.368204288
	4094	1420550_at	1.11849511	-1.461155998	-1.243320938	0.850915946	0.422399216	1.097301113	2.367428637
	14719	1450468_at	0.822591765	-1.888625327	-1.242952967	0.658125754	0.422506966	0.893007544	2.366824881
	13582	1448988_at	4.555514162	-1.65678595	-1.241047723	0.74906944	0.423065303	0.893007544	2.363701282
	7705	1424775_at	5.94719813	-1.532353499	-1.238282554	0.808091968	0.423876957	0.893007544	2.359175188
	12770	1448058_s_at	5.210572633	-1.870551921	-1.237147052	0.661380761	0.424210709	0.893007544	2.357319082
	16560	1453461_at	5.07485575	-1.742090901	-1.236604732	0.709839384	0.424370203	0.893007544	2.356433115
	17018	1455791_at	4.735716972	-1.530907656	-1.235259277	0.806880331	0.424766155	0.893007544	2.354236533
	14731	1450482_a_at	0.130438598	-1.774205107	-1.234139649	0.695601452	0.42509593	0.893007544	2.352410197
	16705	1454157_a_at	3.764996018	-1.736672867	-1.234038786	0.710576419	0.425125651	0.893007544	2.352245739
	14631	1450364_a_at	1.517428409	-1.980722067	-1.232143263	0.622067721	0.42568458	0.893007544	2.349157208
	17296	1456613_at	4.606624736	-1.789167087	-1.231770009	0.688460021	0.425794728	0.893007544	2.348549513
	7523	1424558_a_at	1.826477494	-1.923627688	-1.231368218	0.640128142	0.425913328	0.893007544	2.347895532
	2969	1418940_at	-0.161677717	-1.912032322	-1.230397536	0.643502477	0.42619999	0.893007544	2.34631634
	17712	1460746_at	3.166706154	-1.603181332	-1.227596005	0.765724987	0.42702842	0.893007544	2.34176451
	2003	1417863_at	1.034061941	-1.900158826	-1.223482686	0.643884432	0.428247673	0.893007544	2.335097333
	559	1416310_at	3.774468704	-1.612599012	-1.222365755	0.758009738	0.42857935	0.893007544	2.333290205
	9071	1426542_at	3.60369195	-1.711920963	-1.222315734	0.714002434	0.42859421	0.893007544	2.333209307
	3857	1420177_at	2.773986121	-1.952934956	-1.221644738	0.625542973	0.428793595	0.893007544	2.332124385
	3470	1419485_at	5.371045282	-1.467624326	-1.221414689	0.832239332	0.428861975	1.097301113	2.33175254
	12655	1439382_x_at	4.480234268	-1.681829892	-1.221286192	0.726165112	0.428900174	0.893007544	2.331544867
	4622	1421154_at	1.631732491	-1.939920542	-1.219178962	0.628468505	0.429527093	0.893007544	2.32814185
	11560	1435415_x_at	6.09496129	-1.70484909	-1.218791375	0.714896927	0.429642503	0.893007544	2.327516468
	8905	1426318_at	0.413882465	-1.763106125	-1.21700516	0.690262	0.430174777	0.893007544	2.32463653
	13514	1448912_at	4.056996022	-1.522072367	-1.214357376	0.797831564	0.430965003	0.893007544	2.320374028
	11578	1435508_x_at	4.846285441	-1.708560023	-1.213734314	0.710384357	0.431151166	0.893007544	2.319372135
	2166	1418047_at	0.096390011	-1.976737931	-1.207806767	0.611010062	0.432926265	0.893007544	2.309862167
	15900	1451915_at	5.835096784	-1.643061318	-1.207268274	0.734767632	0.433087887	0.893007544	2.309000161
	11520	1435239_at	0.942681199	-1.886099384	-1.204961548	0.638864292	0.433780905	0.893007544	2.30531125
	12644	1439366_at	4.478441133	-1.76266419	-1.2046755	0.683440162	0.433866921	0.893007544	2.304854214
	14089	1449573_at	2.010484264	-1.758833464	-1.201988095	0.683400742	0.434675867	0.893007544	2.300564803
	12418	1438501_at	7.027117559	-1.745906615	-1.200107157	0.687383361	0.435242953	0.893007544	2.297567356
	12008	1437169_at	5.362708857	-1.773897135	-1.197834308	0.675255788	0.435929183	0.893007544	2.293950575
	16084	1452142_at	0.272017942	-2.033343905	-1.196588425	0.588483051	0.436305805	0.893007544	2.291970421
	13027	1448374_at	4.874416568	-1.773863532	-1.195873738	0.674163325	0.436521998	0.893007544	2.290835297
	14493	1450191_a_at	4.777031014	-1.724041699	-1.195644654	0.693512608	0.436591318	0.893007544	2.290471568
	5020	1421633_a_at	4.370529336	-1.842751254	-1.193629519	0.647743159	0.437201568	0.893007544	2.287274504
	8883	1426294_at	4.473368526	-1.846289471	-1.192617289	0.645953577	0.437508427	0.893007544	2.285670258
	11423	1434851_s_at	3.849684159	-1.458508146	-1.190726124	0.816400051	0.438082313	1.097301113	2.282676039
	14256	1449902_at	1.099725537	-1.468460623	-1.190297234	0.81057484	0.438212568	1.097301113	2.281997537
	11772	1436409_at	5.479705855	-1.765266777	-1.190134819	0.674195444	0.438261903	0.893007544	2.281740649
	10549	1430443_at	0.161966723	-1.920595397	-1.1892598	0.619214126	0.438527797	0.893007544	2.280357154
	17400	1460183_at	3.713716909	-1.8470358	-1.188143658	0.643270508	0.438867196	0.893007544	2.278593636
	12205	1437722_x_at	2.481862148	-1.768379835	-1.186395241	0.670893898	0.439399386	0.893007544	2.275833857
	6056	1422835_at	0.87033164	-1.862247405	-1.18601659	0.636873805	0.439514726	0.893007544	2.275236619
	3972	1420409_at	1.28627167	-1.619450519	-1.185711115	0.732168782	0.439607799	0.893007544	2.274754913
	13073	1448423_at	4.961188446	-1.79154708	-1.185252767	0.661580586	0.439747485	0.893007544	2.274032332
	5382	1422059_at	2.723141622	-1.834137158	-1.184124862	0.645603224	0.440091416	0.893007544	2.27225518
	16296	1452494_s_at	0.56754199	-1.744724174	-1.182781093	0.677918671	0.440501521	0.893007544	2.270139719
	5284	1421946_at	1.026127525	-1.85321168	-1.182248571	0.63794578	0.440664147	0.893007544	2.269301929
	4684	1421231_at	3.444682671	-1.667780204	-1.182176537	0.708832336	0.440686151	0.893007544	2.269188625
	8016	1425164_a_at	0.70114595	-1.764798682	-1.180392881	0.668854127	0.441231324	0.893007544	2.266384879
	3147	1419131_at	-0.072895902	-2.009721139	-1.17954741	0.586920935	0.441489977	0.893007544	2.265057085
	8398	1425677_a_at	2.792793869	-1.895307037	-1.17895212	0.622037536	0.441672184	0.893007544	2.264122661
	4202	1420672_at	2.971654327	-1.927326702	-1.178682651	0.611563493	0.441754688	0.893007544	2.263699804
	4938	1421536_at	1.023515617	-1.97671995	-1.177914644	0.595893538	0.441989915	0.893007544	2.262495063
	3384	1419395_at	0.23655061	-1.883490425	-1.177822241	0.62534018	0.442018225	0.893007544	2.262350158
	126	1415844_at	-0.088189674	-1.908146279	-1.177747204	0.617220607	0.442041215	0.893007544	2.262232491
	16512	1453107_s_at	6.306083296	-1.847132107	-1.176616714	0.636996515	0.442387733	0.893007544	2.26046051
	11538	1435330_at	2.544033809	-1.568802723	-1.175651213	0.749393914	0.442683893	0.893007544	2.258948238
	16097	1452165_at	1.818252748	-1.953998638	-1.174861812	0.601260302	0.442926183	0.893007544	2.257712545
	9678	1427433_s_at	1.197601995	-1.551603629	-1.174634126	0.75704523	0.442996091	0.893007544	2.257356261
	5052	1421668_x_at	2.270064789	-1.724349299	-1.173893542	0.680774796	0.443223554	0.893007544	2.256197782
	3464	1419479_at	2.738413718	-1.49075034	-1.173794079	0.787384747	0.443254112	0.893007544	2.256042239
	12190	1437692_x_at	5.986518526	-1.510201897	-1.173395249	0.776979059	0.443376666	0.893007544	2.255418647
	9924	1427864_at	2.46834	-2.025922882	-1.172307841	0.578653734	0.44371098	0.893007544	2.253719302
	14166	1449760_at	5.135014359	-1.65806404	-1.171646693	0.706635368	0.443914367	0.893007544	2.252686721
	17221	1456379_x_at	0.515867385	-1.870494552	-1.170437628	0.625736988	0.44428655	0.893007544	2.250799624
	10433	1429555_at	4.987998821	-1.76107419	-1.170158883	0.66445746	0.444372399	0.893007544	2.250364787
	15331	1451198_at	4.734229972	-1.851755794	-1.168311596	0.630920988	0.444941757	0.893007544	2.247485169
	720	1416481_s_at	5.835390625	-1.693129206	-1.166174714	0.688768884	0.445601281	0.893007544	2.244158717
	7632	1424688_at	2.033974543	-1.565723454	-1.16611205	0.744775233	0.445620636	0.893007544	2.244061244
	4264	1420741_x_at	2.949960469	-1.528602859	-1.166063815	0.762829802	0.445635536	0.893007544	2.243986218
	17075	1455934_at	5.422438961	-1.734480625	-1.166025489	0.672262044	0.445647374	0.893007544	2.243926606
	4116	1420576_at	2.90068644	-1.860478536	-1.165421463	0.626409518	0.445833997	0.893007544	2.242987318
	3040	1419014_at	0.518654074	-2.0143677	-1.165116227	0.578402954	0.445928333	0.893007544	2.242512812
	7007	1423947_at	5.27906783	-1.494350029	-1.165020344	0.779616771	0.445957971	0.893007544	2.242363776
	7249	1424228_at	4.672590326	-1.895202182	-1.16487851	0.614646037	0.446001816	0.893007544	2.242143337
	8121	1425294_at	2.491563122	-1.635349004	-1.164633432	0.712162009	0.446077587	0.893007544	2.241762484
	12508	1438795_x_at	4.53245439	-1.626766288	-1.164390948	0.715770271	0.446152569	0.893007544	2.241385726
	13863	1449314_at	2.496991026	-1.650890353	-1.163362911	0.704688176	0.446470602	0.893007544	2.239789127
	9376	1426982_at	3.834852627	-1.61169671	-1.163277629	0.721772044	0.446496995	0.893007544	2.23965673
	15544	1451456_at	3.713045132	-1.568771524	-1.162625728	0.741105833	0.446698796	0.893007544	2.23864494
	14825	1450592_at	1.805536151	-1.843329367	-1.162150445	0.630462719	0.446845981	0.893007544	2.237907561
	3125	1419109_at	1.2428874	-1.525065397	-1.161085072	0.761334612	0.447176081	0.893007544	2.236255565
	7718	1424797_a_at	0.213927864	-1.664237498	-1.160840528	0.697520955	0.447251886	0.893007544	2.23587654
	3858	1420179_at	5.166980849	-1.658659792	-1.160829559	0.69985995	0.447255287	0.893007544	2.23585954
	5665	1422386_at	2.421849431	-1.873819327	-1.160683468	0.619421228	0.447300579	0.893007544	2.235633143
	11969	1437037_x_at	4.558402618	-1.673301595	-1.159863486	0.693158657	0.447554883	0.893007544	2.234362841
	9764	1427557_at	3.145725442	-1.914088619	-1.157134924	0.604535711	0.448402142	0.893007544	2.230140995
	16222	1452370_s_at	3.74669679	-1.84070149	-1.156012985	0.628028494	0.448750986	0.893007544	2.228407358
	6055	1422834_at	0.947187982	-1.826254263	-1.15580517	0.632882942	0.448815632	0.893007544	2.228086388
	5756	1422496_at	6.447249138	-1.583910921	-1.155282325	0.72938592	0.448978316	0.893007544	2.227279056
	4298	1420779_at	3.001256321	-1.945790798	-1.15480225	0.593487363	0.449127744	0.893007544	2.226538025
	4157	1420619_a_at	5.144370241	-1.773282814	-1.1547497	0.651193194	0.449144104	0.893007544	2.226456925
	17368	1459918_at	5.284155505	-1.705635165	-1.154586328	0.676924557	0.449194968	0.893007544	2.226204813
	4767	1421332_at	2.664440235	-1.445279512	-1.153614841	0.798194973	0.449497551	1.097301113	2.224706228
	10633	1431022_at	4.811216545	-1.78585165	-1.153307564	0.645802558	0.449593298	0.893007544	2.224232443
	12009	1437170_x_at	5.454288702	-1.743283488	-1.151891802	0.660759888	0.450034715	0.893007544	2.222050804
	3678	1419723_at	2.54276071	-1.793376814	-1.150726969	0.641653756	0.45039822	0.893007544	2.220257442
	4005	1420442_at	1.143181395	-1.572530306	-1.148054776	0.730068458	0.451233231	0.893007544	2.216148836
	7528	1424563_at	4.730218238	-1.534418098	-1.147998524	0.748165396	0.451250825	0.893007544	2.216062429
	8261	1425484_at	2.907128555	-1.681768588	-1.147513168	0.682325248	0.451402662	0.893007544	2.215317019
	13567	1448972_at	1.026422708	-1.781273028	-1.146288162	0.643521877	0.451786115	0.893007544	2.213436771
	15838	1451823_at	1.331334967	-1.529417649	-1.145141259	0.748743327	0.452145416	0.893007544	2.211677848
	16561	1453466_at	7.069127201	-1.45491074	-1.14428267	0.78649682	0.45241458	1.097301113	2.210362007
	13092	1448444_at	4.255985746	-1.674577695	-1.143781268	0.683026695	0.452571842	0.893007544	2.20959394
	16918	1455302_at	4.417284365	-1.68629909	-1.143560619	0.678148156	0.452641065	0.893007544	2.209256025
	9990	1427960_at	0.591125909	-1.746912924	-1.142913623	0.65424762	0.452844103	0.893007544	2.208265477
	391	1416134_at	2.594233856	-1.657908069	-1.141572018	0.688561712	0.453265412	0.893007544	2.2062129
	9776	1427570_at	5.535355335	-1.711105291	-1.141329126	0.667012797	0.45334173	0.893007544	2.205841494
	5651	1422371_at	1.351478757	-1.895616395	-1.140223033	0.601505155	0.453689434	0.893007544	2.204150956
	14292	1449943_at	3.573366292	-1.74798518	-1.13913278	0.651683317	0.45403242	0.893007544	2.202485895
	11440	1434920_a_at	4.495496497	-1.503013538	-1.138867061	0.757722424	0.454116052	0.893007544	2.202080273
	15189	1451031_at	4.082889426	-1.541205532	-1.138330206	0.738597275	0.454285069	0.893007544	2.201260989
	316	1416055_at	0.127357669	-1.74146088	-1.138218299	0.653599694	0.454320308	0.893007544	2.201090247
	14062	1449542_at	3.36081945	-1.60453389	-1.137870124	0.709159296	0.454429966	0.893007544	2.200559108
	11872	1436823_x_at	0.927171762	-1.779687459	-1.13723508	0.639008312	0.45463004	0.893007544	2.199590681
	5525	1422229_at	1.241231751	-1.893483165	-1.135127067	0.599491502	0.455294815	0.893007544	2.196379067
	13702	1449134_s_at	1.294652481	-1.722017304	-1.134426706	0.658777762	0.455515892	0.893007544	2.195313088
	8336	1425596_at	0.437956292	-1.862165127	-1.134129109	0.609037884	0.455609865	0.893007544	2.194860288
	14969	1450773_at	0.926091678	-1.788527533	-1.133246765	0.633619972	0.455888599	0.893007544	2.193518334
	14097	1449582_at	1.938497583	-1.813138693	-1.133088307	0.624931954	0.455938674	0.893007544	2.193277423
	14379	1450046_at	1.450365133	-1.818151867	-1.132159766	0.622698129	0.456232218	0.893007544	2.19186625
	5012	1421625_a_at	1.492649554	-1.912710504	-1.131979056	0.591819334	0.456289368	0.893007544	2.191591717
	17094	1455977_x_at	5.892192366	-1.516953712	-1.131356525	0.745808205	0.456486302	0.893007544	2.190646237
	13960	1449426_a_at	0.202431112	-1.848767211	-1.130721598	0.611608423	0.456687245	0.893007544	2.18968235
	4095	1420551_at	0.062278325	-1.515529809	-1.129838631	0.745507363	0.456966835	0.893007544	2.188342617
	5149	1421782_a_at	1.748266505	-1.68391343	-1.129464962	0.67073814	0.457085208	0.893007544	2.187775893
	9524	1427209_at	3.926303342	-1.703564512	-1.125982568	0.660956812	0.458189858	0.893007544	2.182501383
	9711	1427487_at	4.192464926	-1.879424105	-1.124550695	0.598348554	0.458644837	0.893007544	2.180336328
	16073	1452131_at	4.666681552	-1.668111769	-1.124379051	0.674042994	0.458699408	0.893007544	2.180076938
	16193	1452329_at	3.372056386	-1.543727759	-1.12359321	0.727844144	0.458949331	0.893007544	2.178889766
	1096	1416879_at	5.0153812	-1.67910751	-1.123067146	0.66884767	0.459116713	0.893007544	2.178095401
	16924	1455346_at	1.191406988	-1.819392589	-1.122959615	0.617216769	0.459150934	0.893007544	2.177933063
	10577	1430643_at	1.939368972	-1.926972741	-1.122420957	0.582478897	0.459322399	0.893007544	2.177120041
	11996	1437138_at	2.920513559	-1.750083129	-1.122265409	0.641264058	0.459371924	0.893007544	2.176885323
	9384	1426990_at	0.675689345	-1.706130459	-1.121525867	0.657350592	0.459607464	0.893007544	2.175769712
	6148	1422941_at	1.886410661	-1.899930691	-1.120957066	0.589998925	0.459788706	0.893007544	2.174912056
	10037	1428031_at	1.186619498	-1.828713363	-1.120742119	0.612858276	0.459857215	0.893007544	2.17458804
	17677	1460699_at	7.315209835	-1.608914184	-1.120681669	0.696545335	0.459876484	0.893007544	2.174496925
	7985	1425127_at	0.979534548	-1.820451159	-1.119911624	0.61518356	0.46012201	0.893007544	2.173336587
	6164	1422961_at	1.015971855	-1.808042506	-1.119177741	0.618999685	0.460356129	0.893007544	2.172231316
	12426	1438524_x_at	5.545625534	-1.544533272	-1.119087113	0.724547107	0.460385049	0.893007544	2.172094865
	11702	1436032_at	6.964046861	-1.5633922	-1.118030128	0.715130936	0.460722472	0.893007544	2.17050407
	10270	1428699_at	3.550519369	-1.571895984	-1.117489998	0.71091854	0.460894994	0.893007544	2.169691608
	16301	1452501_at	2.25310065	-1.775225526	-1.117315405	0.629393499	0.460950774	0.893007544	2.169429052
	16752	1454638_a_at	-0.235643396	-1.861956105	-1.115890042	0.599310606	0.461406412	0.893007544	2.167286743
	5753	1422493_at	3.228661957	-1.721405685	-1.11512926	0.647801544	0.461649791	0.893007544	2.166144161
	16958	1455505_at	4.778029038	-1.658744339	-1.113746476	0.671439504	0.462092482	0.893007544	2.164068965
	17058	1455890_x_at	5.281883985	-1.528218663	-1.113511589	0.728633681	0.462167722	0.893007544	2.163716659
	15529	1451440_at	0.798702649	-1.713129168	-1.112525504	0.649411337	0.462483723	0.893007544	2.162238259
	5638	1422355_at	1.817646635	-1.863374634	-1.111841402	0.596681623	0.462703077	0.893007544	2.161213204
	14586	1450307_x_at	1.662313913	-1.475276577	-1.11151052	0.75342518	0.46280921	0.893007544	2.160717587
	1723	1417563_at	4.911629917	-1.713437067	-1.110688211	0.648222355	0.463073078	0.893007544	2.15948637
	7927	1425060_s_at	1.339782455	-1.625894603	-1.110543967	0.683035644	0.463119379	0.893007544	2.159270471
	5466	1422161_at	1.480141949	-1.624333604	-1.109264183	0.682904164	0.463530385	0.893007544	2.157355877
	14204	1449837_at	1.568949003	-1.986696962	-1.106413367	0.556910987	0.464447243	0.893007544	2.153097075
	16471	1452900_at	3.134290815	-1.834437783	-1.10634282	0.603096399	0.464469954	0.893007544	2.152991794
	12505	1438792_at	3.974727172	-1.541037468	-1.106183442	0.717817357	0.464521268	0.893007544	2.15275396
	14698	1450443_at	5.3691878	-1.615145241	-1.10597043	0.684749831	0.464589859	0.893007544	2.152436132
	14156	1449739_at	4.641422782	-1.760476426	-1.104391958	0.627325616	0.465098452	0.893007544	2.150082411
	17082	1455953_x_at	3.105281525	-1.727374742	-1.103416399	0.638782293	0.46541306	0.893007544	2.148629003
	2289	1418182_at	3.886802176	-1.514953307	-1.103351172	0.728307049	0.465434103	0.893007544	2.148531862
	2018	1417880_at	1.226328496	-1.787571088	-1.103223656	0.617163515	0.465475243	0.893007544	2.148341968
	1027	1416809_at	0.473411733	-1.77656051	-1.102571506	0.62062142	0.465685702	0.893007544	2.147371059
	6592	1423473_at	4.456683415	-1.618274368	-1.100937937	0.680315995	0.466213299	0.893007544	2.144940959
	14146	1449703_at	3.917984277	-1.595098887	-1.100666845	0.690030476	0.466300911	0.893007544	2.144537948
	3890	1420275_at	5.282454184	-1.471703832	-1.100122282	0.747516082	0.466476956	1.097301113	2.143728619
	3144	1419128_at	4.586478687	-1.467979338	-1.099992027	0.749323917	0.466519074	1.097301113	2.143535079
	3698	1419751_x_at	0.473227017	-1.839314869	-1.099201997	0.597614914	0.466774613	0.893007544	2.142361585
	5111	1421741_at	-0.047911435	-1.906805972	-1.097480677	0.575559702	0.467331867	0.893007544	2.139806998
	8045	1425198_at	4.618098016	-1.532521372	-1.096682864	0.715606898	0.467590374	0.893007544	2.138624008
	13100	1448453_at	0.973295393	-1.888857494	-1.094376953	0.579385664	0.468338338	0.893007544	2.135208499
	16497	1453033_at	3.337748626	-1.676824964	-1.093545998	0.652152742	0.468608167	0.893007544	2.133979029
	9263	1426809_at	3.424558222	-1.828190445	-1.093462771	0.59811207	0.468635201	0.893007544	2.133855926
	2041	1417906_at	1.128458504	-1.829977478	-1.093277929	0.597426986	0.468695247	0.893007544	2.133582548
	17194	1456278_x_at	3.52530538	-1.636403899	-1.093099652	0.667988907	0.468753169	0.893007544	2.133318912
	5093	1421717_at	1.800830398	-1.779079503	-1.093002654	0.614364143	0.468784686	0.893007544	2.133175486
	11837	1436717_x_at	0.99184627	-1.698963567	-1.092909563	0.643280165	0.468814936	0.893007544	2.133037845
	1875	1417729_at	0.081612623	-1.80739552	-1.092710792	0.60457757	0.468879532	0.893007544	2.132743981
	12136	1437523_s_at	1.948994962	-1.712391114	-1.091832479	0.637606952	0.469165073	0.893007544	2.131445962
	14224	1449863_a_at	1.75782909	-1.50767203	-1.091406593	0.723901864	0.469303592	0.893007544	2.130816848
	12255	1437906_x_at	3.791446014	-1.516722541	-1.090654928	0.719086648	0.469548169	0.893007544	2.129706951
	1056	1416839_at	3.952785902	-1.710558775	-1.089793996	0.637098247	0.469828457	0.893007544	2.128436422
	10556	1430492_at	3.520352823	-1.691244775	-1.087758879	0.643170578	0.470491682	0.893007544	2.12543609
	11718	1436149_at	5.326230937	-1.66787487	-1.086436518	0.651389704	0.470923128	0.893007544	2.123488827
	12488	1438708_x_at	4.257202778	-1.634232549	-1.086200163	0.664654589	0.471000285	0.893007544	2.123140968
	6733	1423640_at	0.551632703	-1.711218868	-1.085875	0.634562311	0.471106454	0.893007544	2.122662495
	14628	1450358_at	1.645444591	-1.641508266	-1.085299778	0.661160105	0.471294327	0.893007544	2.12181633
	3782	1419972_at	2.281419703	-1.686563903	-1.085054894	0.643352376	0.471374332	0.893007544	2.121456202
	8426	1425716_s_at	3.577424869	-1.61368877	-1.08418521	0.671867606	0.471658571	0.893007544	2.120177733
	11598	1435627_x_at	6.267473834	-1.580883104	-1.084111155	0.685763009	0.471682782	0.893007544	2.120068905
	2383	1418284_at	5.139649979	-1.810968271	-1.084051604	0.598603312	0.471702253	0.893007544	2.119981396
	10098	1428117_x_at	6.055327894	-1.575960839	-1.082989073	0.687192884	0.472049785	0.893007544	2.118420625
	13387	1448773_at	6.853763027	-1.562559528	-1.081776167	0.692310371	0.472446815	0.893007544	2.116640369
	9991	1427961_s_at	0.626244115	-1.650993412	-1.081099111	0.654817338	0.472668586	0.893007544	2.115647264
	13020	1448367_at	4.147507272	-1.598526449	-1.081075307	0.676294914	0.472676385	0.893007544	2.115612357
	10615	1430902_at	2.387553821	-1.515982672	-1.080673426	0.712853416	0.472808073	0.893007544	2.115023109
	7537	1424578_at	5.116832504	-1.765549992	-1.079908985	0.611655852	0.473058666	0.893007544	2.113902717
	16153	1452267_at	3.846930584	-1.478599794	-1.078821383	0.729623653	0.473415425	0.893007544	2.112309713
	11883	1436853_a_at	4.785707601	-1.600892578	-1.078248123	0.673529341	0.473603575	0.893007544	2.111470546
	11278	1434324_x_at	5.564180346	-1.467711624	-1.077750784	0.734306907	0.473766868	1.097301113	2.110742787
	14124	1449649_at	4.347346513	-1.551913247	-1.077508125	0.694309509	0.473846562	0.893007544	2.110387793
	14785	1450547_x_at	1.336952945	-1.799281515	-1.077094536	0.5986248	0.473982423	0.893007544	2.109782879
	1240	1417036_at	3.723850984	-1.799985234	-1.073651838	0.596478136	0.475114836	0.893007544	2.104754312
	16020	1452065_at	0.646941452	-1.850781566	-1.073135854	0.579828476	0.475284792	0.893007544	2.104001676
	4289	1420770_at	1.280025723	-1.571218753	-1.072719913	0.682731103	0.475421841	0.893007544	2.103395162
	10494	1429976_at	4.241101567	-1.659631313	-1.072339858	0.646131372	0.4755471	0.893007544	2.10284113
	3918	1420346_at	0.668883291	-1.686666988	-1.072336149	0.635772299	0.475548322	0.893007544	2.102835724
	3875	1420226_x_at	0.590851506	-1.889527639	-1.072240947	0.567465077	0.475579704	0.893007544	2.102696964
	12198	1437713_x_at	3.303273331	-1.577430938	-1.071805067	0.679462436	0.475723412	0.893007544	2.102061775
	6238	1423056_at	2.05378391	-1.633443179	-1.071232525	0.655812543	0.475912243	0.893007544	2.101227724
	10875	1432096_at	5.326078534	-1.492924105	-1.069826132	0.716597802	0.476376407	0.893007544	2.099180367
	9679	1427435_at	4.546915948	-1.5313857	-1.069519048	0.698399527	0.476477816	0.893007544	2.098733595
	9824	1427668_at	1.610103877	-1.571529156	-1.068119681	0.67966902	0.476940208	0.893007544	2.096698879
	12707	1440252_at	5.637972114	-1.5648152	-1.068073891	0.682555928	0.476955346	0.893007544	2.096632332
	8534	1425846_a_at	1.237881157	-1.778163169	-1.067585065	0.600386446	0.47711698	0.893007544	2.095922055
	7884	1425008_a_at	2.119932508	-1.610495751	-1.067356504	0.662750276	0.477192574	0.893007544	2.09559003
	15944	1451976_s_at	4.047759375	-1.56913652	-1.06728316	0.680172277	0.477216834	0.893007544	2.095483498
	15292	1451147_x_at	3.039937564	-1.456898902	-1.066905466	0.73231263	0.477341784	1.097301113	2.094934978
	3825	1420090_at	4.845537749	-1.659161807	-1.066901312	0.643036325	0.477343159	0.893007544	2.094928944
	14534	1450242_at	3.085756138	-1.737696401	-1.066077761	0.613500587	0.477615724	0.893007544	2.093733413
	8108	1425279_at	3.937994884	-1.482182048	-1.065608468	0.718945739	0.477771113	0.893007544	2.093052454
	12700	1439506_at	3.531564202	-1.748863085	-1.065577286	0.609297146	0.477781439	0.893007544	2.093007217
	8960	1426391_at	3.616190591	-1.807064404	-1.064301553	0.588967139	0.478204114	0.893007544	2.09115725
	3897	1420285_at	3.916248518	-1.633100162	-1.064284079	0.651695532	0.478209906	0.893007544	2.091131921
	11977	1437053_x_at	4.570435688	-1.524028323	-1.062877283	0.697413077	0.478676444	0.893007544	2.089093818
	3052	1419027_s_at	4.765872751	-1.491716837	-1.062483323	0.712255367	0.478807175	0.893007544	2.088523422
	9569	1427267_at	2.401464798	-1.688961778	-1.062432514	0.629044735	0.478824038	0.893007544	2.08844987
	4228	1420701_at	1.787960266	-1.736576191	-1.062109181	0.611611046	0.478931363	0.893007544	2.087981864
	14569	1450283_at	3.362675309	-1.687581799	-1.060995041	0.628707327	0.479301367	0.893007544	2.086370016
	8707	1426075_at	1.121909707	-1.76383919	-1.060904124	0.601474403	0.479331573	0.893007544	2.086238539
	8670	1426029_a_at	3.433451866	-1.492718314	-1.060269772	0.710294609	0.479542381	0.893007544	2.085321423
	10188	1428363_at	5.669469785	-1.523049136	-1.058672235	0.695100513	0.480073686	0.893007544	2.083013566
	3920	1420348_at	1.149633977	-1.740236145	-1.057903521	0.607908027	0.480329552	0.893007544	2.081903966
	12369	1438314_at	3.833164014	-1.748856639	-1.057063507	0.604431195	0.480609307	0.893007544	2.080692123
	9754	1427542_at	1.354981258	-1.506710417	-1.056116433	0.700941881	0.480924912	0.893007544	2.079326677
	2903	1418865_at	3.148095961	-1.590739987	-1.056086638	0.663896455	0.480934845	0.893007544	2.079283734
	15621	1451549_at	3.140311003	-1.638757393	-1.056046035	0.644418777	0.480948381	0.893007544	2.079225215
	5332	1422004_at	2.892447878	-1.44986388	-1.055462413	0.727973452	0.481142981	1.097301113	2.078384264
	14829	1450598_at	1.300809235	-1.841918342	-1.055206237	0.572884374	0.481228424	0.893007544	2.078015242
	12419	1438502_x_at	7.183567659	-1.556574087	-1.053970984	0.677109424	0.481640634	0.893007544	2.076236782
	17437	1460222_at	3.887809053	-1.622702779	-1.053471235	0.649207759	0.481807503	0.893007544	2.0755177
	8822	1426224_x_at	4.10628738	-1.523031303	-1.053093489	0.691445729	0.481933673	0.893007544	2.07497433
	12662	1439392_x_at	4.487867254	-1.525431755	-1.051847434	0.689540801	0.482350098	0.893007544	2.07318295
	8690	1426056_at	4.171994919	-1.667856713	-1.051687418	0.630562212	0.482403601	0.893007544	2.072953016
	2627	1418554_at	0.999927794	-1.517361806	-1.050093072	0.692051868	0.482937008	0.893007544	2.070663427
	86	1415798_at	4.751937901	-1.498376876	-1.047657037	0.699194611	0.483753151	0.893007544	2.067169998
	15004	1450810_at	2.5535147	-1.769407139	-1.047636631	0.592083421	0.483759993	0.893007544	2.06714076
	14583	1450303_at	1.519868266	-1.583610872	-1.046861461	0.661059784	0.484019991	0.893007544	2.066030369
	17495	1460300_a_at	3.538688068	-1.544798062	-1.04575911	0.676955219	0.484389968	0.893007544	2.064452336
	10084	1428102_at	1.256182963	-1.777511892	-1.044609674	0.587680836	0.484776048	0.893007544	2.062808184
	13484	1448878_at	2.593019905	-1.679566529	-1.043017166	0.621003782	0.48531146	0.893007544	2.060532424
	4309	1420790_x_at	0.708593033	-1.635106993	-1.043013868	0.637887229	0.48531257	0.893007544	2.060527714
	5473	1422170_at	2.035864307	-1.486086802	-1.039700103	0.699622728	0.486428579	0.893007544	2.055800264
	2628	1418555_x_at	1.405767387	-1.591071339	-1.038837804	0.652917175	0.486719404	0.893007544	2.054571879
	12528	1438860_a_at	4.792085095	-1.58246995	-1.038758468	0.65641592	0.48674617	0.893007544	2.054458899
	7768	1424865_at	6.780812057	-1.616154562	-1.038128541	0.642344839	0.486958745	0.893007544	2.053562052
	8755	1426134_at	0.079285752	-1.632784763	-1.037890871	0.635656882	0.487038974	0.893007544	2.053223774
	5643	1422362_s_at	1.996504655	-1.696139136	-1.037878846	0.611906668	0.487043033	0.893007544	2.053206662
	8911	1426325_at	4.417794092	-1.642722145	-1.037658673	0.631670229	0.487117368	0.893007544	2.052893341
	8186	1425383_a_at	3.506283931	-1.469337375	-1.036578945	0.705473748	0.487482068	1.097301113	2.051357509
	15819	1451801_at	0.050494094	-1.622303221	-1.036292348	0.638778457	0.487578918	0.893007544	2.050950039
	4543	1421069_at	3.642184675	-1.656301198	-1.036199027	0.625610262	0.487610458	0.893007544	2.050817376
	7770	1424867_a_at	1.014339307	-1.889039568	-1.036102898	0.548481311	0.487642949	0.893007544	2.050680732
	15552	1451465_at	4.448531427	-1.693657486	-1.035528377	0.611415464	0.487837181	0.893007544	2.049864257
	9892	1427774_at	1.021178086	-1.81730591	-1.035393628	0.569740968	0.487882747	0.893007544	2.049672806
	17361	1459884_at	6.106956996	-1.536454322	-1.03517728	0.67374426	0.487955916	0.893007544	2.049365459
	3083	1419065_at	0.639358958	-1.751807448	-1.033680547	0.590065163	0.488462412	0.893007544	2.047240435
	5752	1422492_at	3.289118559	-1.588305177	-1.033609284	0.650762397	0.48848654	0.893007544	2.047139313
	15924	1451946_a_at	2.026282658	-1.58638878	-1.03165178	0.650314597	0.489149788	0.893007544	2.044363558
	1092	1416875_at	3.556397681	-1.605004152	-1.0308837	0.642293478	0.489410277	0.893007544	2.043275444
	3876	1420227_at	0.671916035	-1.823343567	-1.030481287	0.565160239	0.489546808	0.893007544	2.042705589
	10026	1428013_at	3.921424644	-1.641970216	-1.029388199	0.626922577	0.489917863	0.893007544	2.041158477
	9763	1427556_at	2.042074767	-1.522861249	-1.027733154	0.674869857	0.490480215	0.893007544	2.038818223
	4964	1421566_at	0.677051611	-1.881984083	-1.026992966	0.545696946	0.490731925	0.893007544	2.037772457
	11658	1435857_s_at	2.802983894	-1.477945195	-1.026502597	0.694547132	0.490898752	0.893007544	2.037079941
	4221	1420694_a_at	1.2570738	-1.65768605	-1.025389502	0.618566768	0.491277645	0.893007544	2.035508862
	17153	1456128_at	6.286769117	-1.579687629	-1.024334947	0.648441457	0.491636881	0.893007544	2.034021526
	14238	1449882_a_at	2.852626453	-1.744957351	-1.02346509	0.58652728	0.491933398	0.893007544	2.032795504
	14100	1449585_at	3.306221064	-1.515251689	-1.023093507	0.675197074	0.492060118	0.893007544	2.032272002
	7737	1424823_s_at	3.482884893	-1.467161011	-1.023021056	0.697279337	0.492084829	1.097301113	2.032169946
	5346	1422019_at	1.10110449	-1.817956208	-1.022890449	0.562659565	0.492129379	0.893007544	2.031985982
	16938	1455421_x_at	2.673255161	-1.595240423	-1.02180742	0.64053506	0.492498959	0.893007544	2.030461144
	5557	1422262_a_at	0.98593464	-1.665618269	-1.021721055	0.613418497	0.492528442	0.893007544	2.030339598
	11479	1435064_a_at	0.63973048	-1.573594809	-1.021415186	0.649096692	0.492632876	0.893007544	2.029909186
	6417	1423268_at	2.981137142	-1.460618928	-1.020263566	0.698514545	0.493026273	1.097301113	2.028289473
	3084	1419066_at	3.897293079	-1.524438525	-1.019554246	0.668806402	0.493268736	0.893007544	2.027292483
	14083	1449567_at	1.162059813	-1.857310843	-1.019506703	0.548915496	0.493284991	0.893007544	2.027225677
	16156	1452270_s_at	0.848785812	-1.540598083	-1.019127794	0.661514386	0.493414564	0.893007544	2.026693317
	10997	1433459_x_at	3.209682176	-1.443706821	-1.018551851	0.70551156	0.493611581	1.097301113	2.025884396
	917	1416691_at	4.487319105	-1.655955094	-1.017960838	0.61472732	0.493813835	0.893007544	2.025054644
	2114	1417988_at	0.794438038	-1.715021357	-1.017169475	0.593094349	0.494084781	0.893007544	2.023944144
	14584	1450304_at	1.355947206	-1.876682385	-1.016846156	0.541831779	0.494195522	0.893007544	2.023490612
	8425	1425715_at	2.311535033	-1.515084044	-1.016837673	0.67114275	0.494198428	0.893007544	2.023478714
	6762	1423671_at	0.726723598	-1.636846057	-1.016661176	0.62110983	0.494258891	0.893007544	2.023231181
	11535	1435316_at	5.386496288	-1.497316467	-1.016454724	0.678850962	0.494329626	0.893007544	2.022941673
	5876	1422632_at	3.868818158	-1.563730082	-1.016243431	0.649884173	0.494402029	0.893007544	2.022645422
	3881	1420246_at	3.432199944	-1.620734651	-1.016055736	0.626910602	0.494466355	0.893007544	2.022382291
	14257	1449903_at	2.852976792	-1.720426623	-1.015331593	0.590162684	0.494714609	0.893007544	2.021367436
	2843	1418798_s_at	1.576149495	-1.685176209	-1.015036127	0.602332338	0.494815937	0.893007544	2.020953499
	2719	1418654_at	0.034381509	-1.728575488	-1.01410935	0.586673453	0.495133905	0.893007544	2.019655671
	2642	1418570_at	4.259733986	-1.665293079	-1.012649958	0.608091134	0.495635023	0.893007544	2.017613673
	11317	1434449_at	1.083070792	-1.522149421	-1.011981078	0.664836884	0.495864869	0.893007544	2.01667846
	9211	1426730_a_at	2.00702558	-1.70327676	-1.011861453	0.594067551	0.495905987	0.893007544	2.016511247
	3387	1419398_a_at	5.753581384	-1.522026005	-1.011761984	0.664746844	0.495940179	0.893007544	2.016372221
	2713	1418647_at	3.884567898	-1.70413793	-1.010323805	0.592865042	0.496434813	0.893007544	2.014363163
	16498	1453037_at	5.101790802	-1.505309183	-1.010114344	0.671034466	0.496506894	0.893007544	2.014070723
	7935	1425069_at	1.244977553	-1.706517701	-1.009259733	0.591414746	0.496801098	0.893007544	2.012877999
	15967	1452003_at	4.413308597	-1.591788076	-1.009119491	0.633953417	0.496849394	0.893007544	2.01268234
	11782	1436477_x_at	5.178822711	-1.500588088	-1.008847404	0.672301355	0.496943106	0.893007544	2.012302792
	16337	1452568_at	1.168573849	-1.822926355	-1.008803205	0.553397674	0.496958331	0.893007544	2.012241143
	17068	1455910_at	5.585092586	-1.762033483	-1.008412941	0.572300669	0.497092782	0.893007544	2.011696884
	15298	1451157_at	5.653454725	-1.589184679	-1.008199504	0.634413053	0.497166329	0.893007544	2.011399289
	294	1416033_at	3.776339141	-1.707384761	-1.006913683	0.589740348	0.497609632	0.893007544	2.009607402
	5133	1421766_at	0.833140741	-1.838105042	-1.006543261	0.547598335	0.497737413	0.893007544	2.009091487
	12397	1438387_x_at	2.396720763	-1.470198568	-1.006449502	0.684567054	0.497769762	1.097301113	2.008960923
	10388	1429292_a_at	3.526164367	-1.603079332	-1.005935406	0.627501949	0.497947171	0.893007544	2.008245169
	4552	1421078_at	1.375026644	-1.682184718	-1.005897744	0.597971039	0.49796017	0.893007544	2.008192744
	13791	1449236_at	1.611196756	-1.684247063	-1.005092734	0.596760865	0.498238105	0.893007544	2.007072504
	8544	1425861_x_at	0.159494081	-1.642221322	-1.004539865	0.611695787	0.498429076	0.893007544	2.006303501
	15927	1451953_at	1.826071317	-1.491106776	-1.004385533	0.67358391	0.498482398	0.893007544	2.006088889
	14522	1450224_at	1.890779218	-1.652620036	-1.004163983	0.607619393	0.498558954	0.893007544	2.005780845
	17210	1456330_at	3.21433713	-1.562259745	-1.00390867	0.642600357	0.498647192	0.893007544	2.005425914
	17362	1459885_s_at	6.23157327	-1.552518205	-1.002224243	0.645547498	0.49922973	0.893007544	2.003085834
	16338	1452569_at	0.723554442	-1.499085365	-1.002113376	0.668483196	0.499268096	0.893007544	2.002931909
	757	1416521_at	5.039910127	-1.463289967	-1.0018404	0.684649265	0.499362573	1.097301113	2.002552964
	127	1415845_at	0.056504427	-1.621228266	-1.001188267	0.61754923	0.499588347	0.893007544	2.001647967
	1514	1417337_at	0.752760298	-1.834722114	-1.000518105	0.545324056	0.499820471	0.893007544	2.000718375
	3767	1419946_s_at	5.116405006	-1.492457422	-1.000282156	0.67022492	0.499902222	0.893007544	2.00039119
	14817	1450584_at	1.286611208	-1.726335053	-0.99966056	0.579065204	0.500117655	0.893007544	1.999529492
	10970	1432849_at	4.338707426	-1.662481639	-0.999605762	0.601273264	0.500136651	0.893007544	1.999453544
	12282	1438001_x_at	5.708209069	-1.50201367	-0.999435378	0.665396992	0.500195721	0.893007544	1.999217422
	14309	1449967_at	1.951857849	-1.616349342	-0.998771702	0.617918216	0.500425877	0.893007544	1.998297942
	14494	1450192_at	1.131718826	-1.791211687	-0.998587643	0.557492814	0.500489725	0.893007544	1.998043016
	12529	1438865_at	5.040554052	-1.508487081	-0.998413657	0.661864241	0.500550087	0.893007544	1.99780207
	7909	1425038_at	1.708042734	-1.736553212	-0.996742188	0.573977337	0.501130347	0.893007544	1.995488809
	10823	1431844_at	1.969587368	-1.622702022	-0.996730481	0.614241227	0.501134414	0.893007544	1.995472617
	8592	1425928_at	2.038455705	-1.712237221	-0.996668262	0.582085385	0.501156027	0.893007544	1.99538656
	12752	1448000_at	0.885636282	-1.755357953	-0.996312524	0.567583679	0.501279616	0.893007544	1.994894601
	15634	1451567_a_at	2.28776156	-1.441514778	-0.995487077	0.690584025	0.501566509	1.097301113	1.993753536
	5427	1422117_s_at	2.17572287	-1.692775718	-0.995335993	0.587990472	0.501619037	0.893007544	1.993544754
	8793	1426192_at	3.748461646	-1.549989171	-0.995148985	0.642036089	0.501684063	0.893007544	1.993286359
	5451	1422144_at	1.155701359	-1.654015621	-0.994946784	0.601534091	0.501754382	0.893007544	1.993007009
	14121	1449642_at	1.034425812	-1.803200495	-0.994864095	0.551721285	0.501783141	0.893007544	1.992892782
	17376	1459999_at	4.714725617	-1.553617253	-0.994707661	0.640252712	0.501837553	0.893007544	1.9926767
	7518	1424553_at	1.90704349	-1.57339338	-0.994424257	0.632025195	0.501936144	0.893007544	1.992285297
	9831	1427676_a_at	0.312230086	-1.693477247	-0.993663542	0.586759311	0.502200879	0.893007544	1.991235067
	2553	1418468_at	3.346909517	-1.548156379	-0.993501104	0.641731751	0.502257426	0.893007544	1.991010879
	12612	1439199_at	5.713048662	-1.442637217	-0.992905318	0.688257107	0.502464885	1.097301113	1.990188826
	12258	1437920_at	1.498653746	-1.66571947	-0.99273367	0.595978907	0.502524671	0.893007544	1.989952052
	1971	1417828_at	1.476368245	-1.487691971	-0.992240055	0.666966062	0.502696638	0.893007544	1.989271311
	5031	1421644_at	1.097082003	-1.515737331	-0.991982503	0.654455415	0.502786388	0.893007544	1.988916216
	9651	1427388_at	0.838177191	-1.52919642	-0.991387948	0.64830648	0.502993636	0.893007544	1.988096724
	6332	1423171_at	0.648034992	-1.782565796	-0.991315801	0.55611737	0.50301879	0.893007544	1.987997305
	15880	1451889_at	3.915146288	-1.48993791	-0.991078688	0.665181201	0.503101471	0.893007544	1.987670596
	5685	1422410_at	1.563927134	-1.833673369	-0.990806511	0.540339696	0.503196394	0.893007544	1.98729564
	15759	1451719_at	4.607338573	-1.526540251	-0.990697078	0.648981956	0.503234565	0.893007544	1.987144903
	3337	1419345_at	0.850393716	-1.805899197	-0.989351292	0.54784414	0.503704215	0.893007544	1.985292103
	7827	1424934_at	1.145758156	-1.758205267	-0.988585637	0.562269751	0.503971607	0.893007544	1.984238766
	3600	1419633_at	0.940032957	-1.716679281	-0.987874735	0.575456782	0.504220006	0.893007544	1.983261253
	9885	1427761_at	3.730613796	-1.504267602	-0.987707229	0.656603405	0.504278552	0.893007544	1.983030997
	14226	1449866_at	1.481578604	-1.723615347	-0.987134005	0.572711311	0.504478956	0.893007544	1.982243239
	3718	1419796_at	0.638567099	-1.545226714	-0.986577775	0.638467977	0.504673495	0.893007544	1.981479133
	1694	1417531_at	0.403980869	-1.638840204	-0.985732382	0.601481694	0.504969311	0.893007544	1.980318364
	14253	1449899_at	4.620267862	-1.616808973	-0.985324689	0.609425544	0.505112031	0.893007544	1.979758821
	7960	1425096_a_at	6.206901134	-1.444331486	-0.985301857	0.682185403	0.505120025	1.097301113	1.979727491
	1418	1417229_at	4.043868625	-1.69995486	-0.985257751	0.579578772	0.505135468	0.893007544	1.979666967
	15747	1451705_a_at	1.870597849	-1.697014532	-0.985128862	0.580507028	0.505180598	0.893007544	1.979490114
	48	1415746_at	4.885015625	-1.661947163	-0.985029021	0.592695751	0.50521556	0.893007544	1.979353129
	11353	1434588_x_at	6.233014932	-1.514335837	-0.984920856	0.650397905	0.50525344	0.893007544	1.979204733
	4630	1421164_a_at	4.806101546	-1.543206475	-0.984686705	0.638078392	0.50533545	0.893007544	1.978883533
	9720	1427500_at	5.777365142	-1.461677038	-0.984237432	0.673361767	0.505492842	1.097301113	1.978267381
	9625	1427354_at	0.792766621	-1.724777855	-0.98394605	0.570476973	0.505594947	0.893007544	1.977867869
	1178	1416966_at	1.733292999	-1.781142992	-0.982805955	0.55178386	0.505994653	0.893007544	1.976305469
	14756	1450512_at	2.431029031	-1.491914109	-0.982692328	0.658678889	0.506034507	0.893007544	1.97614982
	5376	1422052_at	0.779797643	-1.720669059	-0.982211428	0.570831109	0.506203214	0.893007544	1.975491211
	16558	1453427_at	3.6922622	-1.599094913	-0.981934443	0.614056386	0.50630041	0.893007544	1.975111971
	1397	1417208_at	3.321354125	-1.5389148	-0.980976289	0.637446783	0.506636777	0.893007544	1.973800651
	2502	1418415_at	1.602319103	-1.48332561	-0.980401608	0.660948346	0.50683863	0.893007544	1.973014568
	9964	1427922_at	4.144672402	-1.676473195	-0.980261263	0.584716335	0.506887937	0.893007544	1.972822643
	17351	1457970_at	4.503710877	-1.463887503	-0.980044692	0.669480879	0.506964035	1.097301113	1.972526514
	9705	1427478_at	4.85041529	-1.541906368	-0.979256748	0.635094821	0.507240994	0.893007544	1.971449491
	2834	1418787_at	1.126696539	-1.630978573	-0.979225659	0.600391492	0.507251925	0.893007544	1.971407008
	17645	1460650_at	3.838243214	-1.598480619	-0.978710656	0.612275585	0.507433033	0.893007544	1.970703394
	4178	1420643_at	3.940009074	-1.542125819	-0.978680327	0.63463066	0.507443701	0.893007544	1.970661965
	13347	1448726_at	4.712217132	-1.583018096	-0.978013027	0.617815444	0.507678466	0.893007544	1.969750672
	3516	1419540_at	1.5796159	-1.689705179	-0.977698631	0.578620841	0.507789113	0.893007544	1.969321466
	4640	1421175_at	1.014080302	-1.649497546	-0.977679864	0.592713743	0.507795719	0.893007544	1.969295847
	13861	1449312_at	1.819661376	-1.621672313	-0.976889259	0.602396212	0.50807407	0.893007544	1.968216958
	1038	1416820_at	5.70218826	-1.560201206	-0.97571814	0.625379686	0.50848667	0.893007544	1.966619891
	3929	1420360_at	0.923440036	-1.531428963	-0.973551847	0.635714663	0.509250767	0.893007544	1.963669109
	15050	1450867_at	4.757339222	-1.463852153	-0.972341489	0.664234764	0.509678185	1.097301113	1.962022368
	4099	1420557_at	1.50128899	-1.66039357	-0.971736527	0.585244694	0.509891952	0.893007544	1.96119981
	16169	1452287_at	2.877713724	-1.600088482	-0.971725505	0.607294856	0.509895848	0.893007544	1.961184826
	1093	1416876_at	3.549740775	-1.512468149	-0.97171567	0.642470171	0.509899324	0.893007544	1.961171457
	3634	1419672_at	1.211329456	-1.769270576	-0.971374358	0.549025328	0.51001997	0.893007544	1.960707539
	13952	1449417_at	0.798355706	-1.74012041	-0.971054445	0.55803865	0.510133078	0.893007544	1.960272806
	6552	1423427_at	1.719384081	-1.690098555	-0.970877607	0.574450291	0.510195611	0.893007544	1.960032542
	3160	1419145_at	0.824312773	-1.464027616	-0.969517627	0.662226324	0.510676782	1.097301113	1.958185755
	17693	1460722_at	1.982511064	-1.717051563	-0.968570273	0.564089217	0.511012231	0.893007544	1.956900323
	3540	1419567_at	2.576407204	-1.493134756	-0.967845807	0.648197226	0.511268906	0.893007544	1.955917891
	13570	1448975_s_at	1.550696698	-1.439989699	-0.967647702	0.671982378	0.511339116	1.097301113	1.95564933
	4301	1420782_at	1.392094617	-1.530488933	-0.966663292	0.631604235	0.511688143	0.893007544	1.954315365
	1192	1416980_at	2.439896568	-1.652328831	-0.966440583	0.584896036	0.511767138	0.893007544	1.954013701
	17196	1456283_at	2.597381838	-1.637452213	-0.966208475	0.590068197	0.511849481	0.893007544	1.953699355
	12727	1444508_s_at	5.220281203	-1.567933042	-0.966001649	0.61609879	0.511922865	0.893007544	1.953419291
	5454	1422148_at	1.199235752	-1.580113089	-0.96512483	0.610794782	0.512234088	0.893007544	1.952232432
	5076	1421698_a_at	1.02619019	-1.74505351	-0.963785969	0.55229594	0.512709676	0.893007544	1.950421546
	3927	1420358_at	1.163932628	-1.575007893	-0.963609989	0.6118128	0.512772221	0.893007544	1.950183649
	9457	1427099_at	4.165880299	-1.54926388	-0.963391737	0.621838377	0.512849799	0.893007544	1.949888646
	8828	1426230_at	3.911449293	-1.699053975	-0.963100871	0.566845365	0.512953207	0.893007544	1.949495562
	4773	1421339_at	3.325084518	-1.476383804	-0.962443139	0.651892236	0.513187118	0.893007544	1.948606981
	12436	1438552_x_at	3.944890653	-1.467028931	-0.962353926	0.655988376	0.513218853	1.097301113	1.948486487
	14761	1450517_at	1.760056447	-1.527759917	-0.962293996	0.629872524	0.513240173	0.893007544	1.948405547
	4911	1421507_at	2.014950164	-1.676151389	-0.962222789	0.574066755	0.513265506	0.893007544	1.948309382
	17294	1456608_at	3.887428004	-1.640663503	-0.961921094	0.58630005	0.51337285	0.893007544	1.947901996
	14518	1450219_at	2.110382097	-1.724924285	-0.961444766	0.55738375	0.513542376	0.893007544	1.947258973
	13797	1449242_s_at	2.708209424	-1.592067963	-0.961310952	0.603812761	0.513590011	0.893007544	1.947078368
	14620	1450347_at	1.188276475	-1.593451261	-0.961229196	0.603237274	0.513619116	0.893007544	1.946968031
	3189	1419180_at	5.062781849	-1.578587634	-0.961081517	0.60882367	0.513671695	0.893007544	1.946768744
	12208	1437725_x_at	4.657725407	-1.534818277	-0.960412537	0.62575	0.51390994	0.893007544	1.945866233
	14899	1450687_at	1.784838507	-1.56033146	-0.958662711	0.614396835	0.514533633	0.893007544	1.943507549
	3856	1420176_x_at	3.083282262	-1.543075782	-0.95738359	0.620438478	0.514990031	0.893007544	1.941785161
	4799	1421372_at	1.146570432	-1.568880099	-0.957124211	0.610068425	0.515082628	0.893007544	1.941436084
	11068	1433628_at	3.127930198	-1.560157808	-0.956770383	0.613252312	0.51520897	0.893007544	1.940959995
	10826	1431857_at	3.196817487	-1.660746434	-0.955727332	0.575480586	0.515581595	0.893007544	1.939557211
	17369	1459924_at	3.894895679	-1.573440966	-0.955530126	0.607286925	0.515652076	0.893007544	1.939292106
	4259	1420736_at	2.003253133	-1.547605231	-0.955454903	0.617376372	0.515678963	0.893007544	1.939190993
	14260	1449908_at	1.92540824	-1.63308111	-0.954422867	0.58443078	0.516047987	0.893007544	1.937804283
	4970	1421573_at	1.565125618	-1.769293379	-0.954197142	0.539309735	0.516128735	0.893007544	1.937501117
	10835	1431917_at	4.31464963	-1.560092917	-0.954149298	0.611597738	0.516145851	0.893007544	1.937436865
	9861	1427724_at	1.864751245	-1.545072392	-0.95396924	0.617426888	0.516210274	0.893007544	1.937195074
	2801	1418748_at	1.681859892	-1.48689178	-0.953718135	0.641417316	0.51630013	0.893007544	1.936857929
	11121	1433798_a_at	1.353972679	-1.553971417	-0.952711875	0.613081981	0.516660367	0.893007544	1.935507469
	14035	1449508_at	2.959625758	-1.453860561	-0.952250464	0.654980601	0.516825635	1.097301113	1.934888542
	5011	1421623_at	2.284120797	-1.665624552	-0.952128357	0.571634439	0.51686938	0.893007544	1.934724785
	5125	1421758_at	2.095703872	-1.638199903	-0.951760486	0.580979454	0.517001193	0.893007544	1.934231514
	10471	1429782_at	5.531938852	-1.483517207	-0.951540492	0.641408463	0.517080035	0.893007544	1.933936589
	16589	1453631_at	3.553241292	-1.529190167	-0.951168774	0.622008168	0.517213281	0.893007544	1.933438365
	1746	1417587_at	3.844343335	-1.50963014	-0.950019401	0.629306063	0.517625501	0.893007544	1.931898637
	14330	1449991_at	2.383422351	-1.555313857	-0.949722174	0.610630562	0.517732154	0.893007544	1.931500665
	14153	1449719_at	4.038786258	-1.506111622	-0.949615778	0.630508234	0.517770337	0.893007544	1.931358226
	8466	1425769_x_at	4.306074668	-1.515840156	-0.949415819	0.626329772	0.517842106	0.893007544	1.931090556
	15863	1451858_at	2.85452973	-1.44223188	-0.949333212	0.658238959	0.517871758	1.097301113	1.930979987
	2508	1418422_at	1.621405649	-1.562606149	-0.94932475	0.607526568	0.517874795	0.893007544	1.930968661
	3639	1419677_at	1.415192981	-1.561750316	-0.948755806	0.607495191	0.518079066	0.893007544	1.930207311
	7248	1424227_at	5.000526857	-1.6164035	-0.948592843	0.586853989	0.51813759	0.893007544	1.929989291
	6579	1423458_at	2.490584366	-1.541294419	-0.94847233	0.615373882	0.518180873	0.893007544	1.92982808
	7681	1424747_at	4.459659435	-1.488414526	-0.948201873	0.637054971	0.518278024	0.893007544	1.929466336
	17546	1460364_at	4.73895069	-1.452885499	-0.948055693	0.652532972	0.518330541	1.097301113	1.929270844
	8894	1426305_at	2.801427849	-1.640091431	-0.947500256	0.577711851	0.518530136	0.893007544	1.928528219
	14079	1449562_at	2.370031929	-1.552258683	-0.947196064	0.610205035	0.51863948	0.893007544	1.928121631
	17499	1460306_at	1.151388456	-1.464631892	-0.947110351	0.646654191	0.518670294	1.097301113	1.928007082
	3244	1419242_at	3.087911218	-1.716341585	-0.947015927	0.55176425	0.518704242	0.893007544	1.927880899
	7381	1424387_at	1.222524612	-1.739718281	-0.946539412	0.544076258	0.518875596	0.893007544	1.927244235
	7206	1424179_at	3.926185231	-1.591958098	-0.9459678	0.59421652	0.519081221	0.893007544	1.92648079
	4914	1421510_at	1.39773282	-1.64468573	-0.944971742	0.574560674	0.519439726	0.893007544	1.925151178
	4134	1420595_at	2.204182031	-1.508746058	-0.943776259	0.625536852	0.519870336	0.893007544	1.923556571
	10029	1428019_at	1.345811828	-1.622618977	-0.943446673	0.581434512	0.519989115	0.893007544	1.923117181
	12376	1438332_at	2.080608773	-1.693170742	-0.943217913	0.557071941	0.520071573	0.893007544	1.922812267
	3029	1419001_at	2.362464212	-1.55308309	-0.940461102	0.605544615	0.521066315	0.893007544	1.91914152
	6406	1423257_at	1.122031805	-1.621594131	-0.940101129	0.579738858	0.521196345	0.893007544	1.918662728
	8723	1426092_a_at	3.017571492	-1.446139531	-0.939687189	0.649790127	0.521345909	1.097301113	1.9181123
	3381	1419392_at	0.915572593	-1.454862641	-0.939368218	0.645674851	0.521461188	1.097301113	1.917688265
	2700	1418630_at	4.288433563	-1.590844115	-0.939346163	0.590470276	0.521469159	0.893007544	1.917658948
	11760	1436370_at	1.813373611	-1.457357602	-0.939246551	0.644485986	0.521505166	1.097301113	1.917526547
	10031	1428022_at	1.927153062	-1.700294495	-0.938407128	0.551908584	0.521808689	0.893007544	1.91641117
	5642	1422361_at	2.006967464	-1.633602535	-0.938365599	0.574414877	0.52182371	0.893007544	1.916356006
	4827	1421407_at	2.684955739	-1.511544285	-0.93829125	0.620750089	0.521850602	0.893007544	1.91625725
	4574	1421100_a_at	0.77474125	-1.511748184	-0.938072709	0.620521803	0.521929659	0.893007544	1.915966995
	5508	1422210_at	1.376134141	-1.527088131	-0.93614148	0.613023873	0.522628795	0.893007544	1.913403947
	13620	1449035_at	1.753863959	-1.681063721	-0.935347515	0.556402177	0.522916495	0.893007544	1.912351225
	11279	1434325_x_at	3.898777396	-1.461948871	-0.935305371	0.639766129	0.522931771	1.097301113	1.912295362
	3539	1419566_at	2.641192177	-1.511406632	-0.935292642	0.61882264	0.522936385	0.893007544	1.91227849
	9075	1426547_at	0.206579722	-1.507983823	-0.934885708	0.619957386	0.523083907	0.893007544	1.91173918
	15920	1451940_x_at	0.15642536	-1.472349002	-0.934535141	0.634723927	0.52321103	0.893007544	1.911274693
	14610	1450334_at	1.159243339	-1.669308623	-0.933452506	0.559185098	0.523603808	0.893007544	1.909840962
	5606	1422318_at	1.447874748	-1.6613552	-0.932642187	0.561374345	0.523897983	0.893007544	1.908768562
	5055	1421671_at	1.597794494	-1.661023896	-0.932409959	0.561346505	0.523982321	0.893007544	1.908461336
	9671	1427423_at	2.027619271	-1.571946085	-0.932276575	0.593071597	0.524030768	0.893007544	1.908284898
	4747	1421310_at	2.09611649	-1.515212087	-0.932068066	0.615140332	0.52410651	0.893007544	1.908009118
	16579	1453573_at	2.711708687	-1.622766439	-0.93190205	0.574267515	0.524166824	0.893007544	1.907789569
	15565	1451481_s_at	0.923525252	-1.588503021	-0.930535291	0.585793844	0.524663637	0.893007544	1.905983052
	7858	1424973_at	-0.273433508	-1.517533131	-0.930372512	0.613082175	0.524722838	0.893007544	1.905768013
	3223	1419218_at	3.948662458	-1.458795235	-0.929897503	0.637442104	0.524895632	1.097301113	1.90514064
	14557	1450270_at	1.792335249	-1.644882475	-0.929076007	0.5648282	0.525194602	0.893007544	1.904056128
	11985	1437097_at	2.1703201	-1.518548106	-0.9287663	0.611614671	0.525307359	0.893007544	1.903647423
	4115	1420575_at	3.071373816	-1.609812286	-0.928515613	0.57678502	0.525398646	0.893007544	1.903316668
	2947	1418916_a_at	0.548914314	-1.645423453	-0.927586829	0.563737455	0.525736998	0.893007544	1.902091738
	5633	1422350_at	1.952125137	-1.595159574	-0.927481339	0.581434832	0.525775441	0.893007544	1.901952661
	5157	1421794_at	0.766223498	-1.70720217	-0.927148176	0.543080481	0.525896873	0.893007544	1.901513493
	4752	1421316_at	1.214092247	-1.701090355	-0.926859803	0.544862182	0.526002003	0.893007544	1.901133446
	7119	1424082_at	4.21038767	-1.548523154	-0.926146776	0.598083906	0.526262034	0.893007544	1.900194077
	14495	1450193_at	1.81579093	-1.547065563	-0.925868577	0.598467576	0.526363525	0.893007544	1.899827692
	3797	1420014_at	3.660281607	-1.471523263	-0.925038114	0.628626225	0.526666604	1.097301113	1.898734403
	2953	1418922_at	2.673266206	-1.524946211	-0.924582064	0.606304706	0.526833115	0.893007544	1.89813429
	14546	1450258_a_at	0.732511848	-1.632149529	-0.923958285	0.566099042	0.527060951	0.893007544	1.89731377
	3935	1420366_at	1.792491742	-1.663894325	-0.923683903	0.555133754	0.527161201	0.893007544	1.89695296
	3378	1419388_at	0.597192747	-1.614449081	-0.923447894	0.571989483	0.527247446	0.893007544	1.896642664
	8347	1425608_at	3.216470029	-1.475506517	-0.922185768	0.624996065	0.527708904	0.893007544	1.894984132
	10259	1428664_at	0.985182987	-1.576533137	-0.921506805	0.584514707	0.527957314	0.893007544	1.894092522
	11036	1433533_x_at	5.323796936	-1.623821128	-0.920885432	0.567110143	0.528184756	0.893007544	1.893276906
	11808	1436615_a_at	0.83870396	-1.665066729	-0.919615211	0.552299313	0.52865	0.893007544	1.891610705
	5320	1421986_at	5.023800711	-1.448188564	-0.918641343	0.634338211	0.529006978	1.097301113	1.890334234
	1709	1417546_at	3.099522243	-1.496492877	-0.918574663	0.613818266	0.529031429	0.893007544	1.890246866
	8180	1425375_at	1.455147196	-1.68519553	-0.917511484	0.544454022	0.529421436	0.893007544	1.888854382
	424	1416169_at	1.028102714	-1.68461128	-0.917255393	0.54449083	0.529515421	0.893007544	1.888519124
	15548	1451460_a_at	1.999261409	-1.526746622	-0.917239718	0.600780578	0.529521175	0.893007544	1.888498605
	8295	1425540_at	0.838510555	-1.663944341	-0.917173552	0.551204466	0.529545461	0.893007544	1.888411995
	3635	1419673_at	1.255359653	-1.66551912	-0.91713923	0.550662685	0.529558059	0.893007544	1.88836707
	1137	1416924_at	5.197117604	-1.528149971	-0.917097287	0.600135657	0.529573455	0.893007544	1.888312171
	5098	1421724_at	1.331373738	-1.765990429	-0.916270321	0.518842178	0.529877098	0.893007544	1.887230084
	11563	1435418_at	1.812023839	-1.655797908	-0.916238781	0.553351817	0.529888682	0.893007544	1.887188826
	5723	1422458_at	1.793562204	-1.643387096	-0.915998171	0.557384303	0.529977064	0.893007544	1.88687411
	4025	1420463_at	1.759565864	-1.695874225	-0.91559945	0.539898205	0.530123555	0.893007544	1.886352702
	12341	1438190_x_at	1.913753766	-1.665061814	-0.915584957	0.54988046	0.53012888	0.893007544	1.886333752
	8909	1426322_a_at	2.044312474	-1.510273037	-0.91496253	0.605825905	0.530357645	0.893007544	1.8855201
	13836	1449285_at	1.278473204	-1.706392747	-0.9145254	0.535940745	0.530518365	0.893007544	1.884948883
	6153	1422947_at	1.198518171	-1.600273172	-0.913754915	0.570999334	0.53080177	0.893007544	1.883942476
	14832	1450601_at	0.828374185	-1.663494031	-0.91350079	0.549145818	0.530895276	0.893007544	1.883610657
	16469	1452894_at	0.793412117	-1.598782885	-0.912939906	0.571021816	0.531101715	0.893007544	1.882878498
	5079	1421701_at	1.178706688	-1.727978458	-0.912591718	0.528126791	0.53122991	0.893007544	1.882424128
	1464	1417280_at	1.429537334	-1.61118783	-0.911307836	0.565612412	0.531702872	0.893007544	1.880749668
	10191	1428379_at	0.399561754	-1.559309935	-0.910924465	0.584184353	0.531844181	0.893007544	1.880249958
	3510	1419533_at	1.577487024	-1.554936415	-0.910189718	0.585354944	0.532115112	0.893007544	1.879292614
	2074	1417943_at	1.190328263	-1.544903066	-0.909925998	0.588985819	0.53221239	0.893007544	1.878949117
	1695	1417532_at	0.499796631	-1.519565981	-0.909861744	0.598764223	0.532236094	0.893007544	1.878865434
	7502	1424537_at	1.452179323	-1.541598791	-0.909784378	0.59015639	0.532264636	0.893007544	1.878764682
	5053	1421669_at	0.929706958	-1.616312959	-0.908162793	0.561873113	0.532863236	0.893007544	1.876654142
	5492	1422193_at	2.191001857	-1.581048123	-0.908136889	0.574389151	0.532872804	0.893007544	1.876620446
	2606	1418531_at	1.45906965	-1.450429714	-0.908065866	0.626066784	0.532899038	1.097301113	1.876528064
	4321	1420803_at	1.122054929	-1.723641621	-0.908020649	0.526803622	0.53291574	0.893007544	1.876469251
	14723	1450474_at	1.396250251	-1.625082569	-0.906941297	0.558089364	0.53331459	0.893007544	1.875065895
	14087	1449571_at	1.152417137	-1.746581587	-0.906874006	0.519227967	0.533339466	0.893007544	1.87497844
	17187	1456247_x_at	1.198662408	-1.652410738	-0.906864781	0.548813174	0.533342876	0.893007544	1.874966451
	11330	1434502_x_at	1.929750671	-1.441993621	-0.906603773	0.628715523	0.533439376	1.097301113	1.874627268
	3772	1419955_at	3.995103166	-1.532237809	-0.906413136	0.591561656	0.533509869	0.893007544	1.874379572
	3981	1420418_at	1.586320582	-1.578413884	-0.905952922	0.573964111	0.533680084	0.893007544	1.873781747
	8138	1425316_at	2.600414627	-1.582930138	-0.90511842	0.571799347	0.533988871	0.893007544	1.872698204
	5372	1422048_at	1.006961192	-1.617569455	-0.904287996	0.559041216	0.534296327	0.893007544	1.871620578
	3814	1420047_at	4.737538545	-1.485834848	-0.904104	0.608482161	0.534364473	0.893007544	1.871381893
	14337	1449998_at	1.9721216	-1.47261903	-0.903199108	0.613328423	0.534699744	0.893007544	1.870208487
	3561	1419590_at	1.040077306	-1.49924806	-0.902584003	0.602024459	0.534927767	0.893007544	1.869411278
	5312	1421978_at	1.82417102	-1.592182667	-0.902540774	0.566857555	0.534943795	0.893007544	1.869355264
	15017	1450830_a_at	1.137240395	-1.5474295	-0.902256078	0.583067647	0.53504937	0.893007544	1.868986409
	14259	1449907_at	2.119544507	-1.579141467	-0.902179018	0.571309814	0.535077949	0.893007544	1.868886582
	12729	1445485_at	2.143814573	-1.614390572	-0.901005616	0.558108819	0.535513327	0.893007544	1.867367159
	4281	1420762_a_at	3.076259771	-1.462014013	-0.900415467	0.615873349	0.535732429	1.097301113	1.86660345
	13815	1449261_at	4.405480034	-1.462120561	-0.899972349	0.615525404	0.535897002	1.097301113	1.866030218
	4885	1421475_at	1.648491261	-1.684206765	-0.899770977	0.534240211	0.535971808	0.893007544	1.865769775
	13340	1448719_at	3.620033122	-1.506797866	-0.899432631	0.596916581	0.536097521	0.893007544	1.865332259
	10603	1430818_at	1.730978456	-1.497628257	-0.8985969	0.600013318	0.536408164	0.893007544	1.864252014
	8617	1425962_at	1.926230811	-1.69265494	-0.897208257	0.530059752	0.536924723	0.893007544	1.862458472
	14561	1450274_at	1.610190876	-1.699261659	-0.896575066	0.527626255	0.537160429	0.893007544	1.861641228
	4030	1420470_at	1.75332021	-1.582261268	-0.89638852	0.566523708	0.53722989	0.893007544	1.861400526
	2687	1418615_at	0.704240631	-1.575581514	-0.895499972	0.568361563	0.537560869	0.893007544	1.860254452
	4308	1420789_at	2.265673614	-1.549376775	-0.895490498	0.577968195	0.537564399	0.893007544	1.860242237
	2977	1418948_at	1.807335559	-1.546263417	-0.895012773	0.578822963	0.537742434	0.893007544	1.859626349
	5586	1422294_at	1.909411012	-1.507551714	-0.894851054	0.59357901	0.537802716	0.893007544	1.859417906
	4210	1420680_at	0.738238653	-1.677474362	-0.894032126	0.532963213	0.53810808	0.893007544	1.85836273
	9443	1427079_at	2.208279499	-1.449099525	-0.893709424	0.61673433	0.538228457	1.097301113	1.857947098
	3913	1420341_at	1.684707101	-1.557393305	-0.893247555	0.57355297	0.538400795	0.893007544	1.857352384
	5588	1422298_at	1.52997731	-1.599491684	-0.893042918	0.558329203	0.538477169	0.893007544	1.857088949
	16336	1452567_at	1.286598193	-1.650645391	-0.89301899	0.541012016	0.5384861	0.893007544	1.857058149
	3405	1419416_a_at	4.83645911	-1.542309114	-0.892750294	0.578840056	0.5385864	0.893007544	1.856712312
	8913	1426328_a_at	0.801112507	-1.498206044	-0.892591868	0.595773774	0.538645547	0.893007544	1.856508433
	17115	1456016_x_at	4.253891085	-1.501060092	-0.892118405	0.594325577	0.538822348	0.893007544	1.855899265
	8452	1425752_at	2.227981855	-1.461621352	-0.891731698	0.610097613	0.538966796	1.097301113	1.855401866
	10743	1431597_a_at	1.104548328	-1.639479758	-0.891114823	0.543535118	0.5391973	0.893007544	1.854608694
	7512	1424547_at	1.420539009	-1.676310413	-0.890555968	0.531259581	0.539406208	0.893007544	1.853890416
	16313	1452520_a_at	0.897092264	-1.444064256	-0.890269915	0.616502978	0.539513171	1.097301113	1.853522868
	92	1415808_at	1.870212881	-1.608565013	-0.888522177	0.552369454	0.540167154	0.893007544	1.851278797
	5411	1422100_at	1.283929237	-1.531004697	-0.887232279	0.579509835	0.540650328	0.893007544	1.849624328
	5630	1422347_at	1.421392785	-1.577317007	-0.885974105	0.56169692	0.541122035	0.893007544	1.848011975
	16784	1454753_at	4.872462505	-1.560915199	-0.885271962	0.5671493	0.541385457	0.893007544	1.847112787
	7535	1424576_s_at	0.609890839	-1.487868677	-0.88527093	0.594992652	0.541385844	0.893007544	1.847111466
	5510	1422212_at	4.023251337	-1.539029455	-0.883475395	0.5740471	0.542060056	0.893007544	1.844814036
	5644	1422363_at	1.777945155	-1.608609271	-0.883259022	0.54908239	0.542141359	0.893007544	1.844537375
	5108	1421736_at	1.573598594	-1.555962919	-0.883111234	0.567565733	0.542196899	0.893007544	1.844348432
	16722	1454265_a_at	3.798320469	-1.454131806	-0.881576299	0.606256115	0.542774068	1.097301113	1.842387208
	16161	1452275_at	4.023518739	-1.486374817	-0.881543663	0.593083019	0.542786347	0.893007544	1.84234553
	12769	1448054_at	2.824877148	-1.484550167	-0.880544722	0.593139081	0.543162309	0.893007544	1.841070308
	14616	1450342_at	0.934186575	-1.552830314	-0.880526942	0.567046466	0.543169003	0.893007544	1.841047618
	4597	1421126_at	1.303462929	-1.535376523	-0.879278702	0.572679527	0.543639164	0.893007544	1.839455406
	10777	1431725_at	1.174761338	-1.464554021	-0.879177373	0.60030382	0.543677349	1.097301113	1.839326215
	3234	1419230_at	1.196290306	-1.628354972	-0.878939861	0.539771657	0.543766862	0.893007544	1.839023431
	15926	1451952_at	2.92425091	-1.469579712	-0.878826712	0.598012278	0.543809511	1.097301113	1.838879203
	4785	1421353_at	2.217205163	-1.467331931	-0.878333172	0.598592011	0.543995578	1.097301113	1.838250238
	14441	1450123_at	1.282679346	-1.517018766	-0.878187037	0.578890029	0.544050683	0.893007544	1.838064046
	12760	1448034_at	4.297585088	-1.49408965	-0.877863683	0.587557569	0.544172636	0.893007544	1.837652123
	1585	1417414_at	2.97468036	-1.468102322	-0.877851584	0.597949864	0.5441772	1.097301113	1.837636712
	4476	1420993_at	0.964710558	-1.56972369	-0.877345854	0.558917381	0.544367992	0.893007544	1.83699265
	12768	1448053_at	1.400966331	-1.579140697	-0.876948755	0.555332882	0.544517849	0.893007544	1.83648709
	5671	1422392_at	0.993219389	-1.650616223	-0.875098453	0.530164699	0.545216658	0.893007544	1.834133248
	16279	1452471_at	2.317999441	-1.482298561	-0.874920535	0.590245824	0.5452839	0.893007544	1.833907071
	12777	1448074_at	0.808313456	-1.567849274	-0.874130877	0.55753502	0.545582443	0.893007544	1.832903558
	14730	1450481_at	1.055823829	-1.60012179	-0.874094479	0.546267468	0.545596208	0.893007544	1.832857315
	5456	1422150_at	1.267898046	-1.685341734	-0.873823728	0.518484596	0.545698609	0.893007544	1.832513374
	13569	1448974_at	1.734266468	-1.470839471	-0.87291446	0.593480442	0.546042648	1.097301113	1.831358785
	15627	1451557_at	2.354568138	-1.46623495	-0.872212792	0.59486564	0.546308285	1.097301113	1.830468303
	3042	1419016_at	1.452084017	-1.708144844	-0.870806858	0.509796848	0.546840933	0.893007544	1.828685346
	6305	1423139_at	3.832867038	-1.554791895	-0.870685976	0.560001618	0.546886754	0.893007544	1.828532129
	8435	1425729_at	2.358186792	-1.582455917	-0.869534337	0.549484082	0.547323483	0.893007544	1.827073075
	125	1415843_at	3.774310841	-1.575653823	-0.868151985	0.550978884	0.547848166	0.893007544	1.825323261
	15874	1451878_a_at	3.324247376	-1.443062236	-0.867192607	0.600939159	0.5482126	1.097301113	1.824109842
	1548	1417375_at	3.703626082	-1.506914098	-0.866141843	0.574778512	0.548612028	0.893007544	1.822781764
	4895	1421489_a_at	0.972008959	-1.678780172	-0.865854817	0.515764262	0.548721185	0.893007544	1.822419157
	11607	1435669_at	5.135066619	-1.452811683	-0.865361097	0.595645745	0.548909001	1.097301113	1.821795594
	8316	1425569_a_at	1.810196969	-1.657608518	-0.864393962	0.521470511	0.549277095	0.893007544	1.820574731
	14544	1450256_at	1.520215481	-1.593698005	-0.864207763	0.542265699	0.549347991	0.893007544	1.820339776
	14568	1450281_a_at	1.121612311	-1.526299587	-0.863616271	0.565823563	0.549573265	0.893007544	1.819593607
	12191	1437693_at	1.386189626	-1.456921357	-0.863594148	0.592752755	0.549581693	1.097301113	1.819565705
	14430	1450109_s_at	0.609796958	-1.588229503	-0.863503024	0.543689072	0.549616407	0.893007544	1.81945078
	11271	1434309_at	4.738416944	-1.450663808	-0.862967481	0.594877652	0.549820468	1.097301113	1.818775507
	3776	1419961_s_at	1.826482866	-1.509263173	-0.862264854	0.571315109	0.550088309	0.893007544	1.817889935
	3774	1419959_s_at	1.826085429	-1.513463097	-0.862161532	0.569661417	0.550127706	0.893007544	1.817759748
	4258	1420735_at	2.121132047	-1.532350974	-0.860844851	0.56178047	0.550630011	0.893007544	1.816101519
	14267	1449916_at	1.377276392	-1.49082858	-0.860639862	0.577289618	0.550708255	0.893007544	1.815843492
	17392	1460174_at	3.958008237	-1.457727581	-0.860503796	0.590304943	0.550760196	1.097301113	1.815672242
	17106	1456002_at	1.856510115	-1.524150286	-0.858919063	0.563539613	0.551365513	0.893007544	1.813678905
	6628	1423514_at	1.502837608	-1.518017053	-0.858836631	0.565762176	0.551397018	0.893007544	1.813575279
	2562	1418477_at	0.777193843	-1.612156006	-0.858641188	0.53260428	0.551471721	0.893007544	1.81332961
	3235	1419231_s_at	1.209212031	-1.590006242	-0.858547838	0.539965074	0.551507405	0.893007544	1.813212281
	10280	1428741_at	0.793392197	-1.502389455	-0.857587081	0.570815429	0.551874802	0.893007544	1.812005182
	14435	1450114_at	3.267069412	-1.540578056	-0.857258233	0.55645232	0.55200061	0.893007544	1.8115922
	3551	1419579_at	1.311203782	-1.567454917	-0.856795984	0.54661603	0.552177503	0.893007544	1.811011848
	3883	1420248_at	1.282289927	-1.587045553	-0.856745004	0.539836429	0.552197016	0.893007544	1.810947854
	2803	1418751_at	2.173263171	-1.496792546	-0.856735675	0.572381041	0.552200586	0.893007544	1.810936144
	4294	1420775_at	1.957948631	-1.634443027	-0.855614378	0.523489876	0.552629937	0.893007544	1.809529187
	15911	1451926_at	1.729401279	-1.567815429	-0.855526202	0.545680433	0.552663714	0.893007544	1.809418594
	5127	1421760_at	2.401652983	-1.475083218	-0.854395991	0.57921884	0.553096842	0.893007544	1.808001646
	5629	1422345_s_at	2.491799259	-1.492861224	-0.853100135	0.571453074	0.553593867	0.893007544	1.806378394
	3518	1419542_at	1.267920561	-1.643858875	-0.852144232	0.518380407	0.553960789	0.893007544	1.805181918
	4643	1421178_at	1.292780728	-1.609474397	-0.851690348	0.529172971	0.554135098	0.893007544	1.804614081
	10663	1431188_a_at	4.149431544	-1.46888363	-0.851394198	0.579619911	0.55424886	1.097301113	1.804243676
	9840	1427694_at	1.167297805	-1.614309645	-0.850902785	0.527100106	0.554437681	0.893007544	1.803629217
	17159	1456140_at	1.705189959	-1.571720668	-0.850647938	0.541220814	0.554535629	0.893007544	1.80331064
	5071	1421692_at	1.91623015	-1.478213463	-0.849366759	0.574590058	0.555028301	0.893007544	1.801709929
	15620	1451548_at	0.981206139	-1.642990344	-0.849355776	0.516957254	0.555032526	0.893007544	1.801696213
	14786	1450548_at	1.652414831	-1.539649505	-0.849201413	0.55155502	0.555091916	0.893007544	1.801503448
	1711	1417548_at	4.170030397	-1.513342982	-0.84797214	0.560330441	0.555565093	0.893007544	1.7999691
	8317	1425570_at	1.909621654	-1.594243661	-0.847006705	0.531290621	0.555936995	0.893007544	1.798764985
	8050	1425207_at	1.618043933	-1.521535941	-0.846999914	0.556674273	0.555939612	0.893007544	1.798756517
	5374	1422050_at	2.597756034	-1.475553147	-0.84690771	0.573959475	0.555975144	0.893007544	1.798641561
	16465	1452882_at	5.113984103	-1.457087851	-0.8450741	0.579974708	0.556682216	1.097301113	1.796357009
	9923	1427863_at	2.798575449	-1.507033703	-0.844745946	0.560535537	0.556808853	0.893007544	1.795948457
	17482	1460281_at	1.596874441	-1.524345489	-0.842897529	0.552957013	0.557522708	0.893007544	1.793648916
	3878	1420235_at	1.037437741	-1.666681926	-0.8427728	0.50565905	0.55757091	0.893007544	1.793493852
	2343	1418241_at	4.720997574	-1.517403775	-0.842608547	0.555296198	0.557634394	0.893007544	1.793289671
	4323	1420805_at	1.88730881	-1.465288898	-0.840694176	0.573739538	0.558374833	1.097301113	1.790911661
	4986	1421593_at	1.779278873	-1.487577867	-0.839563551	0.564382927	0.558812598	0.893007544	1.789508691
	15188	1451030_at	2.346943398	-1.498513824	-0.839559996	0.560261762	0.558813974	0.893007544	1.789504282
	6551	1423426_at	4.136515417	-1.478777665	-0.83937513	0.567614151	0.558885585	0.893007544	1.78927499
	3046	1419020_at	1.578695329	-1.469353101	-0.839083914	0.571056687	0.558998411	1.097301113	1.788913852
	2218	1418103_at	4.320889275	-1.598968247	-0.83871041	0.524532248	0.55914315	0.893007544	1.788450774
	3863	1420189_at	1.987763784	-1.544232306	-0.838151177	0.542762364	0.559359933	0.893007544	1.78775765
	11568	1435447_at	1.565997187	-1.500507937	-0.838015443	0.558487844	0.559412562	0.893007544	1.787589459
	5612	1422326_at	1.06075328	-1.522135085	-0.837809562	0.550417351	0.559492399	0.893007544	1.787334379
	5033	1421648_at	1.343319098	-1.554395591	-0.837600018	0.538858977	0.559573669	0.893007544	1.787074796
	14617	1450343_at	1.57678545	-1.731407559	-0.836853321	0.483336991	0.559863363	0.893007544	1.786150097
	13868	1449320_at	1.399540046	-1.606684607	-0.835045306	0.519731939	0.560565435	0.893007544	1.783913059
	3181	1419166_at	3.330792026	-1.550761623	-0.832995627	0.537152593	0.561362412	0.893007544	1.781380402
	5668	1422389_at	1.528861964	-1.647819575	-0.83100029	0.504302961	0.562139349	0.893007544	1.778918345
	14824	1450591_at	2.173498297	-1.474300339	-0.830969443	0.563636473	0.562151368	0.893007544	1.778880309
	5058	1421676_at	1.498743846	-1.598367323	-0.82980092	0.519155333	0.562606872	0.893007544	1.777440073
	5666	1422387_at	1.006941384	-1.543668109	-0.829001237	0.537033338	0.56291881	0.893007544	1.776455115
	9830	1427675_at	1.150151142	-1.598514562	-0.828878951	0.518530747	0.562966527	0.893007544	1.776304545
	14795	1450558_at	0.950761737	-1.57418842	-0.828521008	0.526316289	0.56310622	0.893007544	1.775863885
	5657	1422378_at	1.147272362	-1.616313255	-0.827782367	0.512142287	0.563394597	0.893007544	1.774954899
	4229	1420702_at	1.334060068	-1.524571589	-0.827670757	0.542887434	0.563438184	0.893007544	1.774817591
	8318	1425571_at	1.866288254	-1.540802506	-0.826853852	0.536638439	0.563757313	0.893007544	1.77381291
	3424	1419437_at	0.867546941	-1.483889685	-0.826768076	0.557162762	0.563790833	0.893007544	1.77370745
	8392	1425666_at	1.768774453	-1.537119254	-0.826263661	0.537540376	0.563987987	0.893007544	1.773087411
	14174	1449788_at	1.05365418	-1.620623874	-0.825936801	0.509641264	0.56411578	0.893007544	1.772685741
	931	1416707_a_at	3.792168138	-1.477921266	-0.825662558	0.558664779	0.564223023	0.893007544	1.772348803
	4594	1421123_at	1.525613951	-1.449340688	-0.825498362	0.569568197	0.564287242	1.097301113	1.7721471
	14039	1449513_at	1.788131993	-1.510601256	-0.825485036	0.54646124	0.564292455	0.893007544	1.77213073
	4072	1420525_a_at	0.91165861	-1.499309638	-0.824334876	0.549809629	0.564742505	0.893007544	1.770718498
	14237	1449881_a_at	3.175298851	-1.457954876	-0.823938901	0.565133335	0.56489753	1.097301113	1.770232557
	10015	1427995_at	1.545423291	-1.549498135	-0.823656588	0.531563458	0.565008083	0.893007544	1.769886183
	2498	1418411_at	3.485936506	-1.478625444	-0.823206998	0.556738017	0.565184185	0.893007544	1.769334717
	13148	1448506_at	1.021900179	-1.441202676	-0.823021713	0.571065907	0.565256776	1.097301113	1.769107496
	16012	1452055_at	4.891442149	-1.448173887	-0.822940122	0.568260573	0.565288745	1.097301113	1.769007448
	4985	1421592_at	1.718163176	-1.459675607	-0.821696603	0.562930968	0.565776201	1.097301113	1.767483323
	10593	1430771_a_at	2.595369061	-1.454647262	-0.821348595	0.564637638	0.565912694	1.097301113	1.767057021
	17429	1460212_at	2.073502307	-1.534861495	-0.82116293	0.535007838	0.565985528	0.893007544	1.766829628
	5049	1421665_a_at	1.227795202	-1.549922714	-0.820810411	0.52958151	0.566123842	0.893007544	1.766397959
	14576	1450292_a_at	0.971223712	-1.515087106	-0.820776407	0.541735458	0.566137186	0.893007544	1.766356327
	14378	1450045_at	4.407281825	-1.440275629	-0.820736679	0.569846954	0.566152776	1.097301113	1.766307687
	8205	1425408_a_at	1.252719134	-1.567213404	-0.818054909	0.521980547	0.567206154	0.893007544	1.763027416
	4929	1421527_at	1.987253199	-1.517862108	-0.817943881	0.538878912	0.567249807	0.893007544	1.76289174
	3423	1419436_at	0.622532718	-1.568141121	-0.817506976	0.521322325	0.567421619	0.893007544	1.762357948
	5080	1421703_at	1.390380224	-1.468657733	-0.817264829	0.556470585	0.567516865	1.097301113	1.762062172
	16880	1455100_at	1.809403466	-1.440536834	-0.816250043	0.566629067	0.567916195	1.097301113	1.76082318
	4269	1420746_at	1.47653387	-1.550966109	-0.816188102	0.526244962	0.567940578	0.893007544	1.760747583
	12416	1438492_at	2.635740766	-1.475283214	-0.815859647	0.553019	0.568069894	0.893007544	1.760346763
	7850	1424963_at	0.958272703	-1.566907657	-0.811541016	0.517925235	0.569772929	0.893007544	1.755085138
	5078	1421700_at	1.334027445	-1.539981577	-0.810291024	0.526169297	0.570266811	0.893007544	1.753565141
	9779	1427575_at	1.908963271	-1.455093057	-0.809914133	0.556606417	0.570415807	1.097301113	1.753107098
	5896	1422652_at	0.590122659	-1.495227669	-0.808568879	0.540766397	0.570947945	0.893007544	1.751473158
	14194	1449825_at	1.799899062	-1.533689398	-0.806345794	0.525755603	0.571828411	0.893007544	1.748776348
	2226	1418111_at	1.194380062	-1.574623186	-0.805370575	0.511468764	0.572215081	0.893007544	1.747594626
	5017	1421630_at	1.51726168	-1.463228627	-0.804227761	0.549625496	0.572668534	1.097301113	1.746210838
	1040	1416822_at	3.536619885	-1.496430997	-0.803216039	0.536754479	0.573070271	0.893007544	1.744986699
	920	1416694_at	1.305519368	-1.482389036	-0.802934875	0.541649227	0.573181966	0.893007544	1.744646654
	15750	1451708_at	1.693066336	-1.509464236	-0.802831874	0.531865449	0.57322289	0.893007544	1.7445221
	9785	1427587_at	1.553092534	-1.473423018	-0.801814612	0.544184937	0.573627219	0.893007544	1.74329245
	8005	1425150_at	1.663517073	-1.440014096	-0.800674514	0.556018525	0.57408071	1.097301113	1.741915347
	17706	1460739_at	4.713891209	-1.463925266	-0.800244583	0.546643057	0.574251815	1.097301113	1.741396324
	2549	1418463_at	4.597857481	-1.4800128	-0.799805922	0.540404733	0.574426447	0.893007544	1.740866921
	2318	1418215_at	0.910135809	-1.503237322	-0.798220689	0.531001111	0.575057973	0.893007544	1.738955107
	4881	1421470_at	0.72148467	-1.497050763	-0.797931658	0.533002406	0.575173193	0.893007544	1.738606759
	2764	1418705_at	1.800987979	-1.499512598	-0.797395103	0.531769525	0.575387146	0.893007544	1.73796027
	3963	1420400_at	1.041558257	-1.446235768	-0.795390085	0.549972628	0.576187359	1.097301113	1.735546579
	5580	1422287_at	1.166269737	-1.57517814	-0.795267972	0.504874942	0.576236131	0.893007544	1.735399685
	6155	1422950_at	3.404285433	-1.462239837	-0.792901887	0.542251597	0.57718196	1.097301113	1.732555883
	9876	1427744_at	1.310047374	-1.500114024	-0.791143522	0.527388925	0.577885861	0.893007544	1.730445521
	4924	1421521_at	1.498507193	-1.553261836	-0.79029254	0.50879544	0.578226831	0.893007544	1.729425108
	13339	1448718_at	6.366247706	-1.447328362	-0.79027465	0.546023052	0.578234001	1.097301113	1.729403663
	5877	1422633_at	1.293864332	-1.488458873	-0.790241913	0.53091283	0.578247123	0.893007544	1.72936442
	1653	1417489_at	0.912523987	-1.451582599	-0.789648042	0.543991118	0.578485201	1.097301113	1.728652691
	3928	1420359_at	1.578019658	-1.533906534	-0.7894566	0.514670602	0.57856197	0.893007544	1.728423319
	17553	1460374_at	2.0121214	-1.492301904	-0.789120556	0.528794176	0.578696749	0.893007544	1.728020767
	3673	1419718_at	1.950660748	-1.551337023	-0.788228883	0.508096482	0.579054529	0.893007544	1.726953076
	14320	1449980_a_at	1.423913546	-1.525729017	-0.787292213	0.516010513	0.579430602	0.893007544	1.725832216
	4891	1421484_at	1.032816924	-1.47670014	-0.786206345	0.532407578	0.579866884	0.893007544	1.724533728
	880	1416650_at	1.385866245	-1.521549257	-0.785112	0.515995125	0.580306905	0.893007544	1.723226092
	935	1416711_at	0.971720288	-1.446612059	-0.784395894	0.542229611	0.580595021	1.097301113	1.722370953
	4731	1421293_at	2.062183926	-1.483202757	-0.784152982	0.528689	0.580692786	0.893007544	1.722080975
	1051	1416833_at	1.790846764	-1.454184036	-0.784071587	0.53918319	0.58072555	1.097301113	1.72198382
	16853	1455005_s_at	3.34984546	-1.458744159	-0.783690457	0.537236398	0.580878985	1.097301113	1.721528968
	9669	1427419_x_at	1.68646215	-1.497781306	-0.782681939	0.522560894	0.581285192	0.893007544	1.720325951
	10023	1428008_at	1.247256883	-1.541639302	-0.782521733	0.507590675	0.581349745	0.893007544	1.720134926
	3871	1420203_at	1.58875615	-1.568714033	-0.782403711	0.498754836	0.581397305	0.893007544	1.719994213
	10935	1432405_a_at	1.322085867	-1.468381893	-0.781950562	0.532525337	0.58157995	1.097301113	1.71945405
	14570	1450285_at	1.289579159	-1.441079853	-0.781796696	0.542507547	0.58164198	1.097301113	1.719270677
	2811	1418759_at	1.29648329	-1.532623433	-0.7799259	0.508882928	0.582396706	0.893007544	1.71704268
	5264	1421924_at	2.211128512	-1.47279748	-0.778747402	0.528753893	0.582872644	0.893007544	1.715640647
	16641	1453901_at	1.204375393	-1.523297062	-0.777655913	0.510508378	0.58331379	0.893007544	1.714343148
	5987	1422756_at	1.419558885	-1.440663343	-0.77653248	0.539010369	0.583768196	1.097301113	1.713008702
	16037	1452090_a_at	0.621840994	-1.48377447	-0.772185742	0.520419887	0.585529701	0.893007544	1.707855295
	14325	1449985_at	1.256858552	-1.443507434	-0.770531759	0.533791334	0.586201368	1.097301113	1.70589844
	14052	1449529_s_at	1.295869056	-1.492908955	-0.770137951	0.515863977	0.586361404	0.893007544	1.705432849
	3110	1419094_at	1.093714022	-1.455820546	-0.770076545	0.528963922	0.586386362	1.097301113	1.705360263
	5145	1421778_at	1.10552958	-1.484853106	-0.76996371	0.518545375	0.586432226	0.893007544	1.70522689
	15145	1450979_at	1.0686315	-1.509492343	-0.769883177	0.510027878	0.586464962	0.893007544	1.705131704
	4190	1420660_at	1.322695507	-1.520171503	-0.769033308	0.505885886	0.586810541	0.893007544	1.704127534
	4859	1421445_at	1.172642611	-1.490712458	-0.764869201	0.513089695	0.588506722	0.893007544	1.699215935
	14675	1450415_at	1.292359589	-1.478539565	-0.76350962	0.516394446	0.589061586	0.893007544	1.697615366
	17496	1460301_at	1.085285197	-1.472239899	-0.760602247	0.516629286	0.590249882	0.893007544	1.694197713
	17494	1460299_at	1.571676631	-1.447998883	-0.759972639	0.524843388	0.59050753	1.097301113	1.693458507
	6060	1422840_at	1.189390548	-1.490755406	-0.756343341	0.507355759	0.591994903	0.893007544	1.689203734
	14198	1449830_at	1.218216124	-1.459411429	-0.755057842	0.517371474	0.592522629	1.097301113	1.687699256
	6638	1423529_at	1.110462757	-1.479686308	-0.754802125	0.510109556	0.592627662	0.893007544	1.687400139
	8569	1425898_x_at	0.624801686	-1.442564843	-0.753264458	0.522170259	0.593259639	1.097301113	1.685602616
	15154	1450989_at	1.688726166	-1.45098506	-0.751386921	0.517846077	0.594032216	1.097301113	1.683410384
	5483	1422182_at	1.036327106	-1.499923702	-0.749568526	0.49973777	0.594781415	0.893007544	1.681289924
	14622	1450349_at	1.969194098	-1.456215694	-0.747220421	0.513124823	0.595750259	1.097301113	1.678555711
	6685	1423579_a_at	0.924720468	-1.473673102	-0.745865823	0.506127052	0.596309893	0.893007544	1.676980395
	2040	1417905_at	1.130921114	-1.515427309	-0.744441947	0.491242267	0.596898715	0.893007544	1.675326106
	4951	1421552_at	1.31825493	-1.466671515	-0.74264636	0.506348117	0.597642081	1.097301113	1.673242282
	2855	1418813_at	1.560805378	-1.469744056	-0.739518212	0.503161219	0.598939335	1.097301113	1.669618176
	4305	1420786_a_at	1.579916264	-1.493009038	-0.738652708	0.494740949	0.599298759	0.893007544	1.668616837
	5669	1422390_at	1.234491901	-1.459588386	-0.73683567	0.50482429	0.600054036	1.097301113	1.666516579
	3419	1419432_at	1.119866717	-1.495740126	-0.734405199	0.490997859	0.601065784	0.893007544	1.663711405
	14199	1449831_at	1.535936746	-1.458568516	-0.695269617	0.476679435	0.617593889	1.097301113	1.619187005
	Estimated Miss rates for Delta=0.740584095610648
		Quantiles	Cutpoints	Miss Rate(%)
		0 -> 0.05	-1.439 -> -1.251	96.58
		0.05 -> 0.1	-1.251 -> -1.103	94.35
		0.1 -> 0.15	-1.103 -> -0.973	90.45
		0.15 -> 0.2	-0.973 -> -0.86	86.14
		0.2 -> 0.25	-0.86 -> -0.753	79.49
		0.25 -> 0.75	-0.753 -> 0.187	25.46
		0.75 -> 0.8	0.187 -> 0.297	1.51
		0.8 -> 0.85	0.297 -> 0.43	5.01
		0.85 -> 0.9	0.43 -> 0.589	19.67
		0.9 -> 0.95	0.589 -> 0.82	35.25
		0.95 -> 1	0.82 -> 2.799	53.49
