# Supplementary material for: A genomic analysis of mouse models of breast cancer reveals molecular features of mouse models and relationships to human breast cancer
Source: Breast Cancer Res. 2014 Jun 5;16(3):R59. doi: 10.1186/bcr3672 (PMC4078930; doi:10.1186/bcr3672)
Supplement: Additional file 2 — Fold change values organized by mouse tumor model type comparing the mouse model to all other types of mouse models. [file bcr3672-S2.zip › Additional_file_2/TAG_SAM/AdditionalFile56_TAG_SAM/DownregulatedGenesgather_gene_ontology_121102.txt]

#	Annotation	Total Genes With Ann	Your Genes (With Ann)	Your Genes (No Ann)	Genome (With Ann)	Genome (No Ann)	ln(Bayes factor)	neg ln(p value)	FE: neg ln(p value)	FE: neg ln(FDR)	Genes
1	GO:0007166 [5]: cell surface receptor linked signal transduction	10	10	332	2292	9995	35.65	10.41	0.0	0.0	BC018399 Caml Fzd2 Glmn Gng10 Homer2 Lama1 Mir16 Ptprg Rgs11
2	GO:0007186 [6]: G-protein coupled receptor protein signaling pathway	6	6	336	1881	10406	32.23	10.41	0.0	0.0	BC018399 Fzd2 Gng10 Homer2 Mir16 Rgs11
3	GO:0009581 [5]: detection of external stimulus	1	1	341	1366	10921	30.19	10.41	0.0	0.0	Creb3
4	GO:0008152 [3]: metabolism	225	225	117	5377	6910	29.94	10.41	35.23	28.66	1110054N06Rik 1810022C23Rik 2310001A20Rik 2410012M04Rik 2510010F15Rik 3110001N18Rik 4632408A20Rik 4930485D02Rik 4930542G03Rik Aass Acadsb Acas2l Acox1 Adk Ak3l1 Aldh2 Alg2 Aox1 Asrgl1 Ass1 Atp5b Atp5c1 Atp5g3 Auh B3galt6 BC005471 BC016495 BC051244 Bag2 Bckdha Bckdhb C80913 Caml Capn7 Car6 Casp6 Cat Ccnh Cct2 Cct4 Cdk4 Cdk7 Cited1 Coasy Cops2 Coq7 Cpsf3 Creb3 Creb3l2 Cri1 Dad1 Dapk1 Dcxr Dhodh Dls…
5	GO:0007600 [5]: sensory perception	1	1	341	1356	10931	29.89	10.41	0.0	0.0	Creb3
6	GO:0007165 [4]: signal transduction	27	27	315	3033	9254	28.63	10.41	0.0	0.0	Akap12 Arf4 Arfrp1 BC018399 Caml Cdc42ep5 Cdk4 Cops2 Dapk1 Dusp19 Fzd2 Glmn Gng10 Grip1 Homer2 Ikbkb Lama1 Map2k6 Mir16 Psen2 Ptprg Rab2b Rac3 Rapgef3 Rgs11 Rsb30 Sh3bp5
7	GO:0050875 [3]: cellular physiological process	280	280	62	7654	4633	27.42	10.41	32.79	26.9	1110054N06Rik 1700013L23Rik 2410012M04Rik 2510010F15Rik 3110001N18Rik 4632408A20Rik 4930485D02Rik 4930542G03Rik 4933425F03Rik Aass Abcb6 Acadsb Acas2l Acox1 Actg1 Adk Ak3l1 Akap12 Aox1 Ap3d1 Ap3m2 Aqp5 Arf4 Arfrp1 Arl6ip5 Asrgl1 Ass1 Atp5b Atp5c1 Atp5g3 Auh B3galt6 BC005471 BC016495 BC051244 Bcap29 Bckdhb Becn1 C1ql3 C80638 C80913 Caml Capn7 Capzb Car6 Casp6 Cat Ccnh Cct2 Cct4 Cdk4 Cdk7 Cited1 Co…
8	GO:0009058 [4]: biosynthesis	65	65	277	781	11506	26.83	10.41	32.3	26.83	2310001A20Rik 3110001N18Rik Ak3l1 Alg2 Ass1 Atp5b Atp5c1 Atp5g3 B3galt6 BC016495 BC051244 Coasy Coq7 Dad1 Dhodh Eef1a1 Eef1b2 Eef1g Eef2 Eif2ak3 Eif5a Elovl6 Farslb Fpgs Ggt1 Glmn Gne Grhpr Hbs1l Lalba Man1a Mrpl11 Mrpl17 Mrpl36 Mrpl4 Mrps6 Nme1 Nme2 Nme4 Pecr Phgdh Psat1 Psen2 Pts Pycr1 Qtrt1 Rarsl Rnf128 Rpl15 Rpl18 Rpl3 Rpl31 Rpl41 Rpl7a Rpl7l1 Rps17 Rps19 Rps26 Rps7 Scd2 Sptlc1 Srm Tmlhe Uros…
9	GO:0050877 [4]: neurophysiological process	4	4	338	1503	10784	26.02	10.41	0.0	0.0	Creb3 Grin1 Grip1 Maoa
10	GO:0044249 [5]: cellular biosynthesis	62	62	280	748	11539	25.12	10.41	30.59	25.4	3110001N18Rik Ak3l1 Ass1 Atp5b Atp5c1 Atp5g3 B3galt6 BC016495 BC051244 Coasy Coq7 Dad1 Dhodh Eef1a1 Eef1b2 Eef1g Eef2 Eif2ak3 Eif5a Elovl6 Farslb Fpgs Ggt1 Glmn Gne Grhpr Hbs1l Lalba Man1a Mrpl11 Mrpl17 Mrpl36 Mrpl4 Mrps6 Nme1 Nme2 Nme4 Pecr Phgdh Psat1 Psen2 Pts Pycr1 Qtrt1 Rarsl Rnf128 Rpl15 Rpl18 Rpl3 Rpl31 Rpl41 Rpl7a Rpl7l1 Rps17 Rps19 Rps26 Rps7 Scd2 Srm Tmlhe Uros Vkorc1
11	GO:0044237 [4]: cellular metabolism	210	210	132	5056	7231	24.88	10.41	30.12	25.16	1110054N06Rik 2410012M04Rik 2510010F15Rik 3110001N18Rik 4930485D02Rik 4930542G03Rik Aass Acadsb Acas2l Acox1 Adk Ak3l1 Aox1 Asrgl1 Ass1 Atp5b Atp5c1 Atp5g3 Auh B3galt6 BC005471 BC016495 BC051244 Bckdhb C80913 Caml Capn7 Car6 Casp6 Cat Ccnh Cct2 Cct4 Cdk4 Cdk7 Cited1 Coasy Cops2 Coq7 Cpsf3 Creb3 Creb3l2 Cri1 Dad1 Dapk1 Dcxr Dhodh Dlst Dnajb4 Dnajc12 Dnajc7 Dnmt2 Dusp19 Ech1 Echs1 Eef1a1 Eef1b2 Eef…
12	GO:0007154 [3]: cell communication	42	42	300	3567	8720	23.71	10.41	0.0	0.0	Akap12 Arf4 Arfrp1 BC018399 Caml Cd164 Cdc42ep5 Cdh13 Cdh9 Cdk4 Cml1 Col9a1 Cops2 Dapk1 Dusp19 Fzd2 Glmn Gng10 Grin1 Grip1 Homer2 Ikbkb Jam3 Lama1 Lama4 Maoa Map2k6 Mir16 Pcdh18 Pcdhb10 Pcdhb3 Pcdhb7 Pcdhb9 Pscd3 Psen2 Ptprg Rab2b Rac3 Rapgef3 Rgs11 Rsb30 Sh3bp5
13	GO:0009605 [4]: response to external stimulus	15	15	327	2157	10130	23.54	10.41	0.0	0.0	1700013L23Rik Becn1 C1qbp Creb3 Crry Glmn H2-Ea Hspa9a Lcp1 Maoa Pon1 Robo1 Saa1 Saa2 Wasl
14	GO:0050896 [3]: response to stimulus	26	26	316	2725	9562	22.54	10.41	0.0	0.0	1700013L23Rik Ap3d1 Becn1 C1qbp Cat Creb3 Crry Eif2ak3 Gbp1 Glmn H2-Ea H28 Hspa9a Lcp1 Lig3 Maoa Pdir Pon1 Prdx6 Prp19 Rnf128 Robo1 Saa1 Saa2 Txnip Wasl
15	GO:0050874 [3]: organismal physiological process	21	21	321	2387	9900	20.88	10.41	0.0	0.0	1700013L23Rik Ap3d1 C1qbp Creb3 Crry Fgb Fgg Gbp1 Glmn Grin1 Grip1 H2-Ea H28 Ikbkb Maoa Pon1 Psen2 Rnf128 Saa1 Saa2 Ttpa
16	GO:0019752 [6]: carboxylic acid metabolism	32	32	310	281	12006	17.54	10.41	23.1	18.47	Acadsb Acox1 Ak3l1 Ass1 Atp5g3 Auh BC051244 Bckdhb Ech1 Echs1 Elovl6 Fah Farslb Folr1 Fpgs Gne Grhpr Hadhb Hadhsc Hars2 Hsd17b4 Mccc1 Mdh1 Pcca Pecr Phgdh Psat1 Pts Pycr1 Rarsl Scd2 Tmlhe
17	GO:0006082 [5]: organic acid metabolism	32	32	310	281	12006	17.54	10.41	23.1	18.47	Acadsb Acox1 Ak3l1 Ass1 Atp5g3 Auh BC051244 Bckdhb Ech1 Echs1 Elovl6 Fah Farslb Folr1 Fpgs Gne Grhpr Hadhb Hadhsc Hars2 Hsd17b4 Mccc1 Mdh1 Pcca Pecr Phgdh Psat1 Pts Pycr1 Rarsl Scd2 Tmlhe
18	GO:0044238 [4]: primary metabolism	190	190	152	4866	7421	14.51	10.41	19.6	15.1	1110054N06Rik 2410012M04Rik 2510010F15Rik 3110001N18Rik 4632408A20Rik 4930485D02Rik 4930542G03Rik Acadsb Acox1 Adk Ak3l1 Asrgl1 Ass1 Atp5b Atp5c1 Atp5g3 Auh B3galt6 BC005471 BC016495 BC051244 Bag2 Bckdhb C80913 Caml Capn7 Casp6 Ccnh Cct2 Cct4 Cdk4 Cdk7 Cited1 Coasy Cops2 Cpsf3 Creb3 Creb3l2 Cri1 Dad1 Dapk1 Dcxr Dhodh Dlst Dnajb4 Dnajc12 Dnajc7 Dnmt2 Dusp19 Ech1 Echs1 Eef1a1 Eef1b2 Eef1g Eef2 Eef2…
19	GO:0043170 [4]: macromolecule metabolism	110	110	232	2386	9901	12.34	10.41	17.45	13.07	2410012M04Rik 2510010F15Rik 3110001N18Rik 4930485D02Rik 4930542G03Rik Asrgl1 Atp5g3 Auh B3galt6 Bag2 C80913 Caml Capn7 Casp6 Cct2 Cct4 Cdk4 Cdk7 Dad1 Dapk1 Dcxr Dlst Dnajb4 Dnajc12 Dnajc7 Dusp19 Eef1a1 Eef1b2 Eef1g Eef2 Eef2k Eif2ak3 Eif5a Eno1 Ero1l Farslb Fbxo18 Fbxo3 Fkbp11 Galk2 Glmn Glo1 Gne Hbs1l Hist1h4i Hrmt1l2 Hspa9a Hunk Ikbkb Immp2l Lalba Man1a Man2c1 Map1lc3b Map2k6 Mdh1 Mgll Mrpl11 M…
20	GO:0044260 [5]: cellular macromolecule metabolism	105	105	237	2274	10013	11.51	10.41	16.62	12.35	2410012M04Rik 2510010F15Rik 3110001N18Rik 4930485D02Rik 4930542G03Rik Asrgl1 Atp5g3 B3galt6 C80913 Caml Capn7 Casp6 Cct2 Cct4 Cdk4 Cdk7 Dad1 Dapk1 Dcxr Dlst Dnajb4 Dnajc12 Dnajc7 Dusp19 Eef1a1 Eef1b2 Eef1g Eef2 Eef2k Eif2ak3 Eif5a Eno1 Ero1l Farslb Fbxo18 Fbxo3 Fkbp11 Galk2 Glmn Gne Hbs1l Hist1h4i Hrmt1l2 Hspa9a Hunk Ikbkb Immp2l Lalba Man1a Map1lc3b Map2k6 Mdh1 Mgll Mrpl11 Mrpl17 Mrpl36 Mrpl4 Mr…
21	GO:0051186 [5]: cofactor metabolism	17	17	325	112	12175	10.87	10.41	16.49	12.32	Acas2l Atp5b Atp5c1 Atp5g3 BC016495 Coasy Coq7 Dcxr Folr1 Fpgs Ggt1 Gstt2 Gstt3 Hebp1 Pcca Uros Vkorc1
22	GO:0019538 [5]: protein metabolism	96	96	246	2134	10153	8.81	10.41	13.87	9.81	2410012M04Rik 2510010F15Rik 3110001N18Rik 4930485D02Rik 4930542G03Rik Asrgl1 B3galt6 Bag2 C80913 Caml Capn7 Casp6 Cct2 Cct4 Cdk4 Cdk7 Dad1 Dapk1 Dnajb4 Dnajc12 Dnajc7 Dusp19 Eef1a1 Eef1b2 Eef1g Eef2 Eef2k Eif2ak3 Eif5a Ero1l Farslb Fbxo18 Fbxo3 Fkbp11 Glmn Hbs1l Hist1h4i Hrmt1l2 Hspa9a Hunk Ikbkb Immp2l Man1a Map1lc3b Map2k6 Mgll Mrpl11 Mrpl17 Mrpl36 Mrpl4 Mrps6 Msrb2 Nap1l3 Nap1l4 Nr2c1 Park7 Pd…
23	GO:0044267 [6]: cellular protein metabolism	95	95	247	2114	10173	8.6	10.41	13.67	9.73	2410012M04Rik 2510010F15Rik 3110001N18Rik 4930485D02Rik 4930542G03Rik Asrgl1 B3galt6 C80913 Caml Capn7 Casp6 Cct2 Cct4 Cdk4 Cdk7 Dad1 Dapk1 Dnajb4 Dnajc12 Dnajc7 Dusp19 Eef1a1 Eef1b2 Eef1g Eef2 Eef2k Eif2ak3 Eif5a Ero1l Farslb Fbxo18 Fbxo3 Fkbp11 Glmn Hbs1l Hist1h4i Hrmt1l2 Hspa9a Hunk Ikbkb Immp2l Man1a Map1lc3b Map2k6 Mgll Mrpl11 Mrpl17 Mrpl36 Mrpl4 Mrps6 Msrb2 Nap1l3 Nap1l4 Nr2c1 Park7 Pdir Pe…
24	GO:0009308 [5]: amine metabolism	20	20	322	189	12098	8.28	10.41	13.82	9.81	Ak3l1 Ass1 Auh B3galt6 BC051244 Bckdhb Fah Farslb Gne Grhpr Hars2 Maoa Mccc1 Phgdh Psat1 Pts Pycr1 Rarsl Srm Tmlhe
25	GO:0006732 [6]: coenzyme metabolism	14	14	328	95	12192	7.87	10.41	13.5	9.63	Acas2l Atp5b Atp5c1 Atp5g3 BC016495 Coasy Coq7 Dcxr Folr1 Fpgs Ggt1 Gstt2 Gstt3 Vkorc1
26	GO:0006412 [6]: protein biosynthesis	32	32	310	444	11843	7.73	10.41	13.11	9.37	3110001N18Rik B3galt6 Dad1 Eef1a1 Eef1b2 Eef1g Eef2 Eif2ak3 Eif5a Farslb Glmn Hbs1l Man1a Mrpl11 Mrpl17 Mrpl36 Mrpl4 Mrps6 Psen2 Rarsl Rnf128 Rpl15 Rpl18 Rpl3 Rpl31 Rpl41 Rpl7a Rpl7l1 Rps17 Rps19 Rps26 Rps7
27	GO:0006519 [5]: amino acid and derivative metabolism	18	18	324	163	12124	7.56	10.41	13.12	9.37	Ak3l1 Ass1 Auh BC051244 Bckdhb Fah Farslb Grhpr Hars2 Maoa Mccc1 Phgdh Psat1 Pts Pycr1 Rarsl Srm Tmlhe
28	GO:0009059 [5]: macromolecule biosynthesis	34	34	308	495	11792	7.5	10.41	12.86	9.18	3110001N18Rik B3galt6 Dad1 Eef1a1 Eef1b2 Eef1g Eef2 Eif2ak3 Eif5a Farslb Glmn Gne Hbs1l Lalba Man1a Mrpl11 Mrpl17 Mrpl36 Mrpl4 Mrps6 Psen2 Rarsl Rnf128 Rpl15 Rpl18 Rpl3 Rpl31 Rpl41 Rpl7a Rpl7l1 Rps17 Rps19 Rps26 Rps7
29	GO:0006520 [6]: amino acid metabolism	15	15	327	125	12162	6.48	10.41	12.06	8.48	Ak3l1 Ass1 Auh BC051244 Bckdhb Fah Farslb Grhpr Hars2 Mccc1 Phgdh Psat1 Pts Pycr1 Rarsl
30	GO:0009309 [6]: amine biosynthesis	9	9	333	40	12247	6.4	10.01	12.1	8.48	Ak3l1 Ass1 BC051244 Grhpr Phgdh Psat1 Pycr1 Srm Tmlhe
31	GO:0009887 [4]: organogenesis	8	8	334	942	11345	5.19	8.91	0.0	0.0	Ap3d1 Cited1 Crym Etv1 Hrmt1l2 Lama1 Notch4 Robo1
32	GO:0009653 [3]: morphogenesis	11	11	331	1095	11192	4.98	8.8	0.0	0.0	Ap3d1 Capzb Cited1 Crym Etv1 Hrmt1l2 Lama1 Lepre1 Notch4 Robo1 Wasl
33	GO:0008652 [7]: amino acid biosynthesis	7	7	335	26	12261	4.95	8.8	10.66	7.13	Ak3l1 Ass1 BC051244 Grhpr Phgdh Psat1 Pycr1
34	GO:0051188 [6]: cofactor biosynthesis	10	10	332	63	12224	4.94	8.8	10.58	7.1	Atp5b Atp5c1 Atp5g3 BC016495 Coasy Coq7 Fpgs Ggt1 Uros Vkorc1
35	GO:0009310 [6]: amine catabolism	8	8	334	39	12248	4.62	8.16	10.31	6.87	Auh BC051244 Bckdhb Fah Hars2 Maoa Mccc1 Pts
36	GO:0009108 [7]: coenzyme biosynthesis	9	9	333	55	12232	4.21	7.67	9.86	6.46	Atp5b Atp5c1 Atp5g3 BC016495 Coasy Coq7 Fpgs Ggt1 Vkorc1
37	GO:0048513 [3]: organ development	9	9	333	947	11340	4.19	7.67	0.0	0.0	Ap3d1 Cited1 Crym Etv1 Hrmt1l2 Lama1 Lama4 Notch4 Robo1
38	GO:0009063 [7]: amino acid catabolism	7	7	335	32	12255	3.83	7.28	9.52	6.17	Auh BC051244 Bckdhb Fah Hars2 Mccc1 Pts
39	GO:0007031 [6]: peroxisome organization and biogenesis	5	5	337	13	12274	3.56	7.03	9.31	5.99	Peci Pex13 Pex16 Pex3 Pex7
40	GO:0007582 [2]: physiological process	302	302	40	9973	2314	3.13	6.65	8.14	4.93	1110054N06Rik 1700013L23Rik 1810022C23Rik 2310001A20Rik 2410012M04Rik 2510010F15Rik 3110001N18Rik 4632408A20Rik 4930485D02Rik 4930542G03Rik 4933425F03Rik Aass Abcb6 Acadsb Acas2l Acox1 Actg1 Adk Ak3l1 Akap12 Aldh2 Alg2 Aox1 Ap3d1 Ap3m2 Aqp5 Arf4 Arfrp1 Arl6ip5 Asrgl1 Ass1 Atp5b Atp5c1 Atp5g3 Auh B3galt6 BC005471 BC016495 BC051244 Bag2 Bcap29 Bckdha Bckdhb Becn1 C1qbp C1ql3 C80638 C80913 Caml Capn…
41	GO:0006766 [5]: vitamin metabolism	7	7	335	38	12249	2.91	6.38	8.58	5.3	BC016495 Dcxr Folr1 Pcca Tmlhe Ttpa Vkorc1
42	GO:0006091 [5]: generation of precursor metabolites and energy	25	25	317	405	11882	2.91	6.38	8.19	4.95	Aass Acadsb Acox1 Aox1 Atp5b Atp5c1 Atp5g3 Cat Dlst Eif2ak3 Eno1 Ero1l Fdx1 Glrx1 Glrx2 Grp58 Maoa Mdh1 Notch4 Pdir Sqrdl Suclg1 Suclg2 Uqcr Uqcrc2
43	GO:0007275 [2]: development	25	25	317	1613	10674	2.46	5.83	0.0	0.0	2810422M04Rik Acox1 Ap3d1 Arfrp1 Capzb Cited1 Crym Dnmt2 Etv1 Fzd2 Ggt1 Hebp1 Hrmt1l2 Jarid2 Lama1 Lama4 Lepre1 Muted Ndrg3 Notch4 Psen2 Robo1 Ttpa Uros Wasl
44	GO:0006099 [8]: tricarboxylic acid cycle	5	5	337	18	12269	2.33	5.67	8.05	4.88	Atp5g3 Dlst Mdh1 Suclg1 Suclg2
45	GO:0006355 [7]: regulation of transcription, DNA-dependent	23	23	319	1505	10782	2.19	5.51	0.0	0.0	1110054N06Rik BC005471 Ccnh Cdk7 Creb3 Creb3l2 Cri1 Esrra Etv1 Fah Gbif Gtf2i Hdac11 Hlf Jarid2 Notch4 Nr2c1 Pla2g6 Polr3k Satb1 Wasl Zfp2 Zfp202
46	GO:0006564 [9]: L-serine biosynthesis	3	3	339	3	12284	2.12	5.44	7.9	4.76	Grhpr Phgdh Psat1
47	GO:0050789 [2]: regulation of biological process	41	41	301	2250	10037	1.85	5.16	0.0	0.0	1110054N06Rik Ap3d1 BC005471 Casp6 Ccnh Cdk4 Cdk7 Cited1 Cml1 Cops2 Creb3 Creb3l2 Cri1 Dad1 Dnmt2 Eif2ak3 Esrra Etv1 Fah Gbif Glmn Gtf2i H2-Ea Hdac11 Hlf Jarid2 Lama1 Lama4 Map2k6 Notch4 Nr2c1 Pik3cg Pla2g6 Polr3k Pscd3 Rnf128 Sas Satb1 Wasl Zfp2 Zfp202
48	GO:0009145 [8]: purine nucleoside triphosphate biosynthesis	6	6	336	33	12254	1.79	5.07	7.45	4.41	Atp5b Atp5c1 Atp5g3 Nme1 Nme2 Nme4
49	GO:0009201 [8]: ribonucleoside triphosphate biosynthesis	6	6	336	33	12254	1.79	5.07	7.45	4.41	Atp5b Atp5c1 Atp5g3 Nme1 Nme2 Nme4
50	GO:0009206 [9]: purine ribonucleoside triphosphate biosynthesis	6	6	336	33	12254	1.79	5.07	7.45	4.41	Atp5b Atp5c1 Atp5g3 Nme1 Nme2 Nme4
51	GO:0019222 [4]: regulation of metabolism	28	28	314	1667	10620	1.43	4.69	0.0	0.0	1110054N06Rik BC005471 Ccnh Cdk7 Cited1 Cops2 Creb3 Creb3l2 Cri1 Eif2ak3 Esrra Etv1 Fah Gbif Glmn Gtf2i Hdac11 Hlf Jarid2 Notch4 Nr2c1 Pla2g6 Polr3k Rnf128 Satb1 Wasl Zfp2 Zfp202
52	GO:0006952 [5]: defense response	11	11	331	897	11390	1.43	4.69	0.0	0.0	1700013L23Rik Ap3d1 C1qbp Crry Gbp1 Glmn H2-Ea H28 Rnf128 Saa1 Saa2
53	GO:0019219 [5]: regulation of nucleobase, nucleoside, nucleotide and nucleic acid metabolism	25	25	317	1537	10750	1.43	4.69	0.0	0.0	1110054N06Rik BC005471 Ccnh Cdk7 Cited1 Cops2 Creb3 Creb3l2 Cri1 Esrra Etv1 Fah Gbif Gtf2i Hdac11 Hlf Jarid2 Notch4 Nr2c1 Pla2g6 Polr3k Satb1 Wasl Zfp2 Zfp202
54	GO:0030497 [8]: fatty acid elongation	2	2	340	0	12287	1.42	4.69	7.22	4.23	Elovl6 Pecr
55	GO:0006752 [7]: group transfer coenzyme metabolism	6	6	336	36	12251	1.39	4.64	7.05	4.23	Atp5b Atp5c1 Atp5g3 Coasy Folr1 Fpgs
56	GO:0009142 [7]: nucleoside triphosphate biosynthesis	6	6	336	36	12251	1.39	4.64	7.05	4.23	Atp5b Atp5c1 Atp5g3 Nme1 Nme2 Nme4
57	GO:0008104 [4]: protein localization	26	26	316	483	11804	1.35	4.6	6.53	3.93	4632408A20Rik Akap12 Ap3d1 Ap3m2 Arf4 Arfrp1 Bcap29 Copb1 Folr1 Grip1 H47 Hsd17b4 Hspa9a Immp2l Ipo4 Pex13 Pex7 Prkwnk4 Rab2b Rsb30 Sec24d Sec63 Sec8l1 Sytl4 Tmed3 Vps33b
58	GO:0045449 [6]: regulation of transcription	25	25	317	1530	10757	1.34	4.6	0.0	0.0	1110054N06Rik BC005471 Ccnh Cdk7 Cited1 Cops2 Creb3 Creb3l2 Cri1 Esrra Etv1 Fah Gbif Gtf2i Hdac11 Hlf Jarid2 Notch4 Nr2c1 Pla2g6 Polr3k Satb1 Wasl Zfp2 Zfp202
59	GO:0009199 [8]: ribonucleoside triphosphate metabolism	6	6	336	37	12250	1.26	4.52	6.92	4.23	Atp5b Atp5c1 Atp5g3 Nme1 Nme2 Nme4
60	GO:0009205 [9]: purine ribonucleoside triphosphate metabolism	6	6	336	37	12250	1.26	4.52	6.92	4.23	Atp5b Atp5c1 Atp5g3 Nme1 Nme2 Nme4
61	GO:0006767 [6]: water-soluble vitamin metabolism	5	5	337	24	12263	1.23	4.46	6.92	4.23	BC016495 Dcxr Folr1 Pcca Tmlhe
62	GO:0050791 [3]: regulation of physiological process	37	37	305	2023	10264	1.15	4.4	0.0	0.0	1110054N06Rik Ap3d1 BC005471 Casp6 Ccnh Cdk4 Cdk7 Cited1 Cops2 Creb3 Creb3l2 Cri1 Dad1 Eif2ak3 Esrra Etv1 Fah Gbif Glmn Gtf2i H2-Ea Hdac11 Hlf Jarid2 Lama1 Lama4 Notch4 Nr2c1 Pik3cg Pla2g6 Polr3k Rnf128 Sas Satb1 Wasl Zfp2 Zfp202
63	GO:0046036 [10]: CTP metabolism	3	3	339	5	12282	1.13	4.35	6.91	4.23	Nme1 Nme2 Nme4
64	GO:0046039 [10]: GTP metabolism	3	3	339	5	12282	1.13	4.35	6.91	4.23	Nme1 Nme2 Nme4
65	GO:0046051 [10]: UTP metabolism	3	3	339	5	12282	1.13	4.35	6.91	4.23	Nme1 Nme2 Nme4
66	GO:0006183 [10]: GTP biosynthesis	3	3	339	5	12282	1.13	4.35	6.91	4.23	Nme1 Nme2 Nme4
67	GO:0006228 [10]: UTP biosynthesis	3	3	339	5	12282	1.13	4.35	6.91	4.23	Nme1 Nme2 Nme4
68	GO:0006241 [10]: CTP biosynthesis	3	3	339	5	12282	1.13	4.35	6.91	4.23	Nme1 Nme2 Nme4
69	GO:0006563 [8]: L-serine metabolism	3	3	339	5	12282	1.13	4.35	6.91	4.23	Grhpr Phgdh Psat1
70	GO:0009208 [9]: pyrimidine ribonucleoside triphosphate metabolism	3	3	339	5	12282	1.13	4.35	6.91	4.23	Nme1 Nme2 Nme4
71	GO:0009209 [9]: pyrimidine ribonucleoside triphosphate biosynthesis	3	3	339	5	12282	1.13	4.35	6.91	4.23	Nme1 Nme2 Nme4
72	GO:0009144 [8]: purine nucleoside triphosphate metabolism	6	6	336	39	12248	1.03	4.28	6.68	4.01	Atp5b Atp5c1 Atp5g3 Nme1 Nme2 Nme4
73	GO:0006457 [7]: protein folding	13	13	329	175	12112	0.89	4.16	6.3	3.77	C80913 Cct2 Cct4 Dnajb4 Dnajc12 Dnajc7 Ero1l Fkbp11 Hspa9a Park7 Pdir Sec63 Trap1
74	GO:0006221 [7]: pyrimidine nucleotide biosynthesis	4	4	338	15	12272	0.79	4.04	6.51	3.93	Dhodh Nme1 Nme2 Nme4
75	GO:0009218 [8]: pyrimidine ribonucleotide metabolism	3	3	339	6	12281	0.76	3.99	6.53	3.93	Nme1 Nme2 Nme4
76	GO:0009220 [8]: pyrimidine ribonucleotide biosynthesis	3	3	339	6	12281	0.76	3.99	6.53	3.93	Nme1 Nme2 Nme4
77	GO:0009152 [8]: purine ribonucleotide biosynthesis	6	6	336	42	12245	0.7	3.95	6.33	3.77	Atp5b Atp5c1 Atp5g3 Nme1 Nme2 Nme4
78	GO:0006631 [6]: fatty acid metabolism	10	10	332	115	12172	0.68	3.95	6.17	3.69	Acadsb Acox1 Ech1 Echs1 Elovl6 Hadhb Hadhsc Hsd17b4 Pecr Scd2
79	GO:0006118 [6]: electron transport	17	17	325	275	12012	0.67	3.9	5.97	3.54	Aass Acadsb Acox1 Aox1 Cat Eif2ak3 Ero1l Fdx1 Glrx1 Glrx2 Grp58 Maoa Notch4 Pdir Sqrdl Uqcr Uqcrc2
80	GO:0009117 [6]: nucleotide metabolism	11	11	331	137	12150	0.63	3.9	6.07	3.63	Atp5b Atp5c1 Atp5g3 BC016495 Dcxr Dhodh Nme1 Nme2 Nme4 Nt5c Smfn
81	GO:0009141 [7]: nucleoside triphosphate metabolism	6	6	336	43	12244	0.6	3.84	6.23	3.71	Atp5b Atp5c1 Atp5g3 Nme1 Nme2 Nme4
82	GO:0006220 [7]: pyrimidine nucleotide metabolism	4	4	338	16	12271	0.59	3.84	6.31	3.77	Dhodh Nme1 Nme2 Nme4
83	GO:0046483 [5]: heterocycle metabolism	6	6	336	44	12243	0.5	3.73	6.12	3.66	Dhodh Folr1 Fpgs Hebp1 Pcca Uros
84	GO:0009070 [8]: serine family amino acid biosynthesis	3	3	339	7	12280	0.43	3.68	6.19	3.69	Grhpr Phgdh Psat1
85	GO:0007156 [6]: homophilic cell adhesion	7	7	335	63	12224	0.31	3.58	5.88	3.5	Cdh13 Cdh9 Pcdh18 Pcdhb10 Pcdhb3 Pcdhb7 Pcdhb9
86	GO:0009260 [7]: ribonucleotide biosynthesis	6	6	336	46	12241	0.3	3.52	5.92	3.5	Atp5b Atp5c1 Atp5g3 Nme1 Nme2 Nme4
87	GO:0006351 [7]: transcription, DNA-dependent	27	27	315	1528	10759	0.27	3.52	0.0	0.0	1110054N06Rik BC005471 Ccnh Cdk7 Cops2 Creb3 Creb3l2 Cri1 Ell2 Esrra Etv1 Fah Gbif Gtf2i Hdac11 Hlf Jarid2 Notch4 Nr2c1 Paf53 Pla2g6 Polr3k Satb1 Thrap4 Wasl Zfp2 Zfp202
88	GO:0042254 [6]: ribosome biogenesis and assembly	8	8	334	84	12203	0.15	3.37	5.67	3.32	Exosc4 Gtpbp4 Ipo4 Nola3 Pes1 Rcl1 Rps19 Rps7
89	GO:0009147 [8]: pyrimidine nucleoside triphosphate metabolism	3	3	339	8	12279	0.14	3.37	5.89	3.5	Nme1 Nme2 Nme4
90	GO:0006164 [7]: purine nucleotide biosynthesis	6	6	336	48	12239	0.12	3.37	5.73	3.36	Atp5b Atp5c1 Atp5g3 Nme1 Nme2 Nme4
91	GO:0009056 [4]: catabolism	32	32	310	711	11576	0.07	3.32	5.07	2.85	4930485D02Rik Asrgl1 Auh BC051244 Bckdhb Capn7 Casp6 Eno1 Fah Hars2 Immp2l Maoa Mccc1 Mgll Nr2c1 Nt5c Pigk Pla2g4a Pla2g6 Plau Prdx6 Prep Prss25 Pter Pts Rnf128 Sec11l1 Ube1x Ube1y1 Uqcrc2 Usp19 Usp3
92	GO:0009150 [8]: purine ribonucleotide metabolism	6	6	336	49	12238	0.03	0.0	5.63	3.29	Atp5b Atp5c1 Atp5g3 Nme1 Nme2 Nme4
93	GO:0051179 [3]: localization	67	67	275	1806	10481	0.01	0.0	4.7	2.67	1700013L23Rik 4632408A20Rik 4930542G03Rik 4933425F03Rik Abcb6 Akap12 Ap3d1 Ap3m2 Aqp5 Arf4 Arfrp1 Arl6ip5 Atp5b Atp5c1 Atp5g3 Bcap29 C1ql3 C80638 Col9a1 Copb1 D11Ertd18e Emid1 Ero1l Esrra Folr1 Grin1 Grip1 H47 Hsd17b4 Hspa9a Ica1 Immp2l Ipo4 Kcnj14 Mettl1 Mfsd1 Mtch2 Muted Osbpl2 Pex13 Pex7 Prkwnk4 Rab2b Rangnrf Rsb30 Sec24d Sec63 Sec8l1 Slc12a2 Slc16a7 Slc19a1 Slc22a18 Slc25a3 Slc25a5 Slc2a10 Sl…
94	GO:0006350 [6]: transcription	29	29	313	1582	10705	-0.04	0.0	0.0	0.0	1110054N06Rik BC005471 Ccnh Cdk7 Cited1 Cops2 Creb3 Creb3l2 Cri1 Ell2 Esrra Etv1 Fah Gbif Gtf2i Hdac11 Hlf Jarid2 Notch4 Nr2c1 Paf53 Pla2g6 Polr3e Polr3k Satb1 Thrap4 Wasl Zfp2 Zfp202
95	GO:0015031 [5]: protein transport	23	23	319	463	11824	-0.12	0.0	5.0	2.84	4632408A20Rik Akap12 Ap3d1 Ap3m2 Arf4 Arfrp1 Bcap29 Copb1 Folr1 H47 Hsd17b4 Hspa9a Ipo4 Pex13 Pex7 Rab2b Rsb30 Sec24d Sec63 Sec8l1 Sytl4 Tmed3 Vps33b
96	GO:0006810 [4]: transport	66	66	276	1787	10500	-0.13	0.0	4.55	2.57	1700013L23Rik 4632408A20Rik 4930542G03Rik 4933425F03Rik Abcb6 Akap12 Ap3d1 Ap3m2 Aqp5 Arf4 Arfrp1 Arl6ip5 Atp5b Atp5c1 Atp5g3 Bcap29 C1ql3 C80638 Col9a1 Copb1 D11Ertd18e Emid1 Ero1l Esrra Folr1 Grin1 H47 Hsd17b4 Hspa9a Ica1 Immp2l Ipo4 Kcnj14 Mettl1 Mfsd1 Mtch2 Muted Osbpl2 Pex13 Pex7 Prkwnk4 Rab2b Rangnrf Rsb30 Sec24d Sec63 Sec8l1 Slc12a2 Slc16a7 Slc19a1 Slc22a18 Slc25a3 Slc25a5 Slc2a10 Slc30a4 …
97	GO:0009100 [7]: glycoprotein metabolism	7	7	335	69	12218	-0.13	0.0	5.42	3.15	4930485D02Rik Asrgl1 B3galt6 Dad1 Man1a Porcn Psen2
98	GO:0051234 [4]: establishment of localization	66	66	276	1790	10497	-0.17	0.0	4.51	2.55	1700013L23Rik 4632408A20Rik 4930542G03Rik 4933425F03Rik Abcb6 Akap12 Ap3d1 Ap3m2 Aqp5 Arf4 Arfrp1 Arl6ip5 Atp5b Atp5c1 Atp5g3 Bcap29 C1ql3 C80638 Col9a1 Copb1 D11Ertd18e Emid1 Ero1l Esrra Folr1 Grin1 H47 Hsd17b4 Hspa9a Ica1 Immp2l Ipo4 Kcnj14 Mettl1 Mfsd1 Mtch2 Muted Osbpl2 Pex13 Pex7 Prkwnk4 Rab2b Rangnrf Rsb30 Sec24d Sec63 Sec8l1 Slc12a2 Slc16a7 Slc19a1 Slc22a18 Slc25a3 Slc25a5 Slc2a10 Slc30a4 …
99	GO:0044248 [5]: cellular catabolism	29	29	313	637	11650	-0.18	0.0	4.84	2.77	4930485D02Rik Asrgl1 Auh BC051244 Bckdhb Capn7 Casp6 Eno1 Fah Hars2 Immp2l Maoa Mccc1 Mgll Nr2c1 Nt5c Pigk Pla2g4a Plau Prep Prss25 Pts Rnf128 Sec11l1 Ube1x Ube1y1 Uqcrc2 Usp19 Usp3
100	GO:0045184 [5]: establishment of protein localization	23	23	319	467	11820	-0.21	0.0	4.9	2.8	4632408A20Rik Akap12 Ap3d1 Ap3m2 Arf4 Arfrp1 Bcap29 Copb1 Folr1 H47 Hsd17b4 Hspa9a Ipo4 Pex13 Pex7 Rab2b Rsb30 Sec24d Sec63 Sec8l1 Sytl4 Tmed3 Vps33b
101	GO:0030155 [4]: regulation of cell adhesion	4	4	338	21	12266	-0.23	0.0	5.46	3.17	Cml1 Lama1 Lama4 Pscd3
102	GO:0009987 [2]: cellular process	301	301	41	10238	2049	-0.24	0.0	4.53	2.56	1110054N06Rik 1700013L23Rik 2410012M04Rik 2510010F15Rik 3110001N18Rik 4632408A20Rik 4930485D02Rik 4930542G03Rik 4933425F03Rik Aass Abcb6 Acadsb Acas2l Acox1 Actg1 Adk Ak3l1 Akap12 Aox1 Ap3d1 Ap3m2 Aqp5 Arf4 Arfrp1 Arl6ip5 Asrgl1 Ass1 Atp5b Atp5c1 Atp5g3 Auh B3galt6 BC005471 BC016495 BC018399 BC051244 Bcap29 Bckdhb Becn1 C1ql3 C80638 C80913 Caml Capn7 Capzb Car6 Casp6 Cat Ccnh Cct2 Cct4 Cd164 Cdc4…
103	GO:0006629 [5]: lipid metabolism	21	21	321	413	11874	-0.24	0.0	4.9	2.8	4632408A20Rik Acadsb Acox1 Coasy Ech1 Echs1 Elovl6 Galk2 Gne Hadhb Hadhsc Hsd17b4 Mgll Osbpl2 Pecr Pla2g4a Pla2g6 Pon1 Prdx6 Scd2 Tm7sf2
104	GO:0006725 [5]: aromatic compound metabolism	7	7	335	71	12216	-0.27	0.0	5.28	3.02	Dhodh Fah Folr1 Fpgs Maoa Mgll Pts
105	GO:0016337 [5]: cell-cell adhesion	8	8	334	91	12196	-0.28	0.0	5.23	2.98	Cd164 Cdh13 Cdh9 Pcdh18 Pcdhb10 Pcdhb3 Pcdhb7 Pcdhb9
106	GO:0045426 [7]: quinone cofactor biosynthesis	2	2	340	2	12285	-0.33	0.0	5.47	3.17	Coq7 Vkorc1
107	GO:0006465 [6]: signal peptide processing	2	2	340	2	12285	-0.33	0.0	5.47	3.17	Sec11l1 Spcs2
108	GO:0006516 [8]: glycoprotein catabolism	2	2	340	2	12285	-0.33	0.0	5.47	3.17	4930485D02Rik Asrgl1
109	GO:0009611 [5]: response to wounding	2	2	340	330	11957	-0.37	0.0	0.0	0.0	Glmn Lcp1
110	GO:0009259 [7]: ribonucleotide metabolism	6	6	336	54	12233	-0.38	0.0	5.2	2.97	Atp5b Atp5c1 Atp5g3 Nme1 Nme2 Nme4
111	GO:0007028 [5]: cytoplasm organization and biogenesis	8	8	334	94	12193	-0.45	0.0	5.05	2.84	Exosc4 Gtpbp4 Ipo4 Nola3 Pes1 Rcl1 Rps19 Rps7
112	GO:0009165 [6]: nucleotide biosynthesis	8	8	334	96	12191	-0.54	0.0	4.93	2.81	Atp5b Atp5c1 Atp5g3 BC016495 Dhodh Nme1 Nme2 Nme4
113	GO:0006163 [7]: purine nucleotide metabolism	6	6	336	58	12229	-0.68	0.0	4.88	2.8	Atp5b Atp5c1 Atp5g3 Nme1 Nme2 Nme4
114	GO:0007046 [7]: ribosome biogenesis	7	7	335	79	12208	-0.76	0.0	4.75	2.71	Exosc4 Gtpbp4 Nola3 Pes1 Rcl1 Rps19 Rps7
115	GO:0042278 [7]: purine nucleoside metabolism	2	2	340	3	12284	-0.81	0.0	4.97	2.84	Adk Qtrt1
116	GO:0042375 [6]: quinone cofactor metabolism	2	2	340	3	12284	-0.81	0.0	4.97	2.84	Coq7 Vkorc1
117	GO:0046128 [8]: purine ribonucleoside metabolism	2	2	340	3	12284	-0.81	0.0	4.97	2.84	Adk Qtrt1
118	GO:0009083 [8]: branched chain family amino acid catabolism	2	2	340	3	12284	-0.81	0.0	4.97	2.84	Auh Mccc1
119	GO:0009119 [7]: ribonucleoside metabolism	2	2	340	3	12284	-0.81	0.0	4.97	2.84	Adk Qtrt1
120	GO:0044255 [5]: cellular lipid metabolism	17	17	325	330	11957	-0.86	0.0	4.3	2.36	Acadsb Acox1 Coasy Ech1 Echs1 Elovl6 Galk2 Gne Hadhb Hadhsc Hsd17b4 Osbpl2 Pecr Pla2g4a Pon1 Scd2 Tm7sf2
121	GO:0006749 [6]: glutathione metabolism	3	3	339	13	12274	-0.94	0.0	4.77	2.72	Ggt1 Gstt2 Gstt3
122	GO:0009069 [7]: serine family amino acid metabolism	3	3	339	13	12274	-0.94	0.0	4.77	2.72	Grhpr Phgdh Psat1
123	GO:0006790 [5]: sulfur metabolism	5	5	337	44	12243	-1.01	0.0	4.59	2.59	BC051244 Ggt1 Gstt2 Gstt3 Pcca
124	GO:0005975 [5]: carbohydrate metabolism	15	15	327	282	12005	-1.02	0.0	4.17	2.27	Atp5g3 B3galt6 Dcxr Dlst Eno1 Galk2 Glo1 Gne Lalba Man1a Man2c1 Mdh1 Smpdl3a Suclg1 Suclg2
125	GO:0006414 [8]: translational elongation	5	5	337	46	12241	-1.16	0.0	4.42	2.47	Eef1a1 Eef1b2 Eef1g Eef2 Hbs1l
126	GO:0044262 [6]: cellular carbohydrate metabolism	11	11	331	182	12105	-1.17	0.0	4.13	2.24	Atp5g3 B3galt6 Dcxr Dlst Eno1 Galk2 Gne Lalba Mdh1 Suclg1 Suclg2
127	GO:0045995 [4]: regulation of embryonic development	2	2	340	4	12283	-1.18	0.0	4.58	2.59	Lama1 Lama4
128	GO:0006518 [5]: peptide metabolism	2	2	340	4	12283	-1.18	0.0	4.58	2.59	Sec11l1 Spcs2
129	GO:0009081 [7]: branched chain family amino acid metabolism	2	2	340	4	12283	-1.18	0.0	4.58	2.59	Auh Mccc1
130	GO:0006955 [4]: immune response	11	11	331	701	11586	-1.44	0.0	0.01	0.0	1700013L23Rik Ap3d1 C1qbp Crry Gbp1 Glmn H2-Ea H28 Rnf128 Saa1 Saa2
131	GO:0000004 [2]: biological_process unknown	18	18	324	993	11294	-1.45	0.0	0.02	0.0	Abpb Antxr1 Arrdc4 Cdk5rap3 Chchd5 Clybl Ddit4 Gga2 Gorasp2 Mrps34 Ociad1 Pgcp Prrg2 Pxmp4 Rps25 Smyd2 Yap1 Znhit2
132	GO:0006354 [8]: RNA elongation	2	2	340	5	12282	-1.5	0.0	4.27	2.35	Ell2 Polr3k
133	GO:0006559 [8]: L-phenylalanine catabolism	2	2	340	5	12282	-1.5	0.0	4.27	2.35	Fah Pts
134	GO:0006760 [6]: folic acid and derivative metabolism	2	2	340	5	12282	-1.5	0.0	4.27	2.35	Folr1 Fpgs
135	GO:0043037 [7]: translation	9	9	333	145	12142	-1.62	0.0	3.72	2.0	Eef1a1 Eef1b2 Eef1g Eef2 Eif2ak3 Eif5a Farslb Hbs1l Rarsl
136	GO:0009607 [4]: response to biotic stimulus	18	18	324	976	11311	-1.63	0.0	0.02	0.0	1700013L23Rik Ap3d1 Becn1 C1qbp Cat Crry Eif2ak3 Gbp1 Glmn H2-Ea H28 Hspa9a Prdx6 Rnf128 Saa1 Saa2 Txnip Wasl
137	GO:0006092 [7]: main pathways of carbohydrate metabolism	6	6	336	75	12212	-1.68	0.0	3.8	2.0	Atp5g3 Dlst Eno1 Mdh1 Suclg1 Suclg2
138	GO:0006558 [7]: L-phenylalanine metabolism	2	2	340	6	12281	-1.76	0.0	4.0	2.12	Fah Pts
139	GO:0006635 [8]: fatty acid beta-oxidation	2	2	340	6	12281	-1.76	0.0	4.0	2.12	Acox1 Hadhb
140	GO:0006733 [7]: oxidoreduction coenzyme metabolism	3	3	339	19	12268	-1.8	0.0	3.88	2.01	BC016495 Coq7 Dcxr
141	GO:0006968 [4]: cellular defense response	1	1	341	203	12084	-1.92	0.0	0.0	0.0	Glmn
142	GO:0006800 [5]: oxygen and reactive oxygen species metabolism	4	4	338	38	12249	-1.95	0.0	3.64	2.0	Cat Prdx6 Sod2 Txnip
143	GO:0019439 [6]: aromatic compound catabolism	3	3	339	21	12266	-2.01	0.0	3.64	2.0	Fah Maoa Pts
144	GO:0006886 [6]: intracellular protein transport	15	15	327	329	11958	-2.01	0.0	3.04	1.62	4632408A20Rik Akap12 Ap3d1 Ap3m2 Arf4 Bcap29 Folr1 H47 Hsd17b4 Hspa9a Ipo4 Pex13 Sec63 Sytl4 Tmed3
145	GO:0015985 [7]: energy coupled proton transport, down electrochemical gradient	3	3	339	22	12265	-2.11	0.0	3.54	1.98	Atp5b Atp5c1 Atp5g3
146	GO:0015986 [7]: ATP synthesis coupled proton transport	3	3	339	22	12265	-2.11	0.0	3.54	1.98	Atp5b Atp5c1 Atp5g3
147	GO:0008283 [4]: cell proliferation	13	13	329	725	11562	-2.12	0.0	0.03	0.0	Ccnh Cdk4 Cdk7 Cops2 Fhit G0s2 Glmn Lig3 Park7 Pes1 Reck Sas Trim13
148	GO:0042558 [6]: pteridine and derivative metabolism	2	2	340	8	12279	-2.17	0.0	3.56	1.99	Folr1 Pts
149	GO:0006829 [9]: zinc ion transport	2	2	340	8	12279	-2.17	0.0	3.56	1.99	Slc30a4 Slc30a5
150	GO:0006914 [4]: autophagy	2	2	340	8	12279	-2.17	0.0	3.56	1.99	Becn1 Map1lc3b
151	GO:0009074 [7]: aromatic amino acid family catabolism	2	2	340	8	12279	-2.17	0.0	3.56	1.99	Fah Pts
152	GO:0009084 [8]: glutamine family amino acid biosynthesis	2	2	340	8	12279	-2.17	0.0	3.56	1.99	Ass1 Pycr1
153	GO:0017182 [10]: peptidyl-diphthamide metabolism	1	1	341	0	12287	-2.2	0.0	3.61	2.0	2410012M04Rik
154	GO:0017183 [11]: peptidyl-diphthamide biosynthesis from peptidyl-histidine	1	1	341	0	12287	-2.2	0.0	3.61	2.0	2410012M04Rik
155	GO:0018202 [9]: peptidyl-histidine modification	1	1	341	0	12287	-2.2	0.0	3.61	2.0	2410012M04Rik
156	GO:0018216 [10]: peptidyl-arginine methylation	1	1	341	0	12287	-2.2	0.0	3.61	2.0	Hrmt1l2
157	GO:0019478 [8]: D-amino acid catabolism	1	1	341	0	12287	-2.2	0.0	3.61	2.0	Hars2
158	GO:0019919 [13]: peptidyl-arginine methylation, to asymmetrical-dimethyl arginine	1	1	341	0	12287	-2.2	0.0	3.61	2.0	Hrmt1l2
159	GO:0030449 [7]: regulation of complement activation	1	1	341	0	12287	-2.2	0.0	3.61	2.0	Crry
160	GO:0030644 [8]: chloride ion homeostasis	1	1	341	0	12287	-2.2	0.0	3.61	2.0	Prkwnk4
161	GO:0035246 [11]: peptidyl-arginine N-methylation	1	1	341	0	12287	-2.2	0.0	3.61	2.0	Hrmt1l2
162	GO:0035247 [12]: peptidyl-arginine omega-N-methylation	1	1	341	0	12287	-2.2	0.0	3.61	2.0	Hrmt1l2
163	GO:0042360 [7]: vitamin E metabolism	1	1	341	0	12287	-2.2	0.0	3.61	2.0	Ttpa
164	GO:0042362 [7]: fat-soluble vitamin biosynthesis	1	1	341	0	12287	-2.2	0.0	3.61	2.0	Vkorc1
165	GO:0042371 [8]: vitamin K biosynthesis	1	1	341	0	12287	-2.2	0.0	3.61	2.0	Vkorc1
166	GO:0045010 [9]: actin nucleation	1	1	341	0	12287	-2.2	0.0	3.61	2.0	Wasl
167	GO:0045916 [8]: negative regulation of complement activation	1	1	341	0	12287	-2.2	0.0	3.61	2.0	Crry
168	GO:0046351 [7]: disaccharide biosynthesis	1	1	341	0	12287	-2.2	0.0	3.61	2.0	Lalba
169	GO:0046416 [7]: D-amino acid metabolism	1	1	341	0	12287	-2.2	0.0	3.61	2.0	Hars2
170	GO:0046655 [7]: folic acid metabolism	1	1	341	0	12287	-2.2	0.0	3.61	2.0	Folr1
171	GO:0000244 [10]: assembly of spliceosomal tri-snRNP	1	1	341	0	12287	-2.2	0.0	3.61	2.0	Prpf31
172	GO:0000351 [10]: assembly of spliceosomal tri-snRNP U4/U6.U5	1	1	341	0	12287	-2.2	0.0	3.61	2.0	Prpf31
173	GO:0000387 [9]: spliceosomal snRNP biogenesis	1	1	341	0	12287	-2.2	0.0	3.61	2.0	Prpf31
174	GO:0005988 [8]: lactose metabolism	1	1	341	0	12287	-2.2	0.0	3.61	2.0	Lalba
175	GO:0005989 [8]: lactose biosynthesis	1	1	341	0	12287	-2.2	0.0	3.61	2.0	Lalba
176	GO:0005997 [8]: xylulose metabolism	1	1	341	0	12287	-2.2	0.0	3.61	2.0	Dcxr
177	GO:0006365 [8]: 35S primary transcript processing	1	1	341	0	12287	-2.2	0.0	3.61	2.0	Rcl1
178	GO:0006551 [8]: leucine metabolism	1	1	341	0	12287	-2.2	0.0	3.61	2.0	Mccc1
179	GO:0006552 [9]: leucine catabolism	1	1	341	0	12287	-2.2	0.0	3.61	2.0	Mccc1
180	GO:0006768 [6]: biotin metabolism	1	1	341	0	12287	-2.2	0.0	3.61	2.0	Pcca
181	GO:0009088 [8]: threonine biosynthesis	1	1	341	0	12287	-2.2	0.0	3.61	2.0	BC051244
182	GO:0007049 [5]: cell cycle	9	9	333	549	11738	-2.26	0.0	0.03	0.0	Ccnh Cdk4 Cdk7 Fhit G0s2 Lig3 Pes1 Reck Trim13
183	GO:0044265 [6]: cellular macromolecule catabolism	21	21	321	535	11752	-2.28	0.0	2.55	1.41	4930485D02Rik Asrgl1 Auh Capn7 Casp6 Eno1 Immp2l Mgll Nr2c1 Pigk Pla2g4a Plau Prep Prss25 Rnf128 Sec11l1 Ube1x Ube1y1 Uqcrc2 Usp19 Usp3
184	GO:0006979 [5]: response to oxidative stress	3	3	339	24	12263	-2.3	0.0	3.33	1.79	Cat Prdx6 Txnip
185	GO:0006399 [6]: tRNA metabolism	5	5	337	66	12221	-2.33	0.0	3.14	1.62	Farslb Mettl1 Pus3 Qtrt1 Rarsl
186	GO:0043207 [5]: response to external biotic stimulus	9	9	333	543	11744	-2.34	0.0	0.03	0.0	1700013L23Rik Becn1 C1qbp Crry Glmn H2-Ea Saa1 Saa2 Wasl
187	GO:0009110 [6]: vitamin biosynthesis	2	2	340	9	12278	-2.36	0.0	3.37	1.82	BC016495 Vkorc1
188	GO:0044257 [7]: cellular protein catabolism	19	19	323	477	11810	-2.36	0.0	2.51	1.39	4930485D02Rik Asrgl1 Capn7 Casp6 Immp2l Mgll Nr2c1 Pigk Pla2g4a Plau Prep Prss25 Rnf128 Sec11l1 Ube1x Ube1y1 Uqcrc2 Usp19 Usp3
189	GO:0006508 [8]: proteolysis and peptidolysis	19	19	323	477	11810	-2.36	0.0	2.51	1.39	4930485D02Rik Asrgl1 Capn7 Casp6 Immp2l Mgll Nr2c1 Pigk Pla2g4a Plau Prep Prss25 Rnf128 Sec11l1 Ube1x Ube1y1 Uqcrc2 Usp19 Usp3
190	GO:0008033 [7]: tRNA processing	3	3	339	25	12262	-2.38	0.0	3.24	1.7	Mettl1 Pus3 Qtrt1
191	GO:0006357 [8]: regulation of transcription from Pol II promoter	1	1	341	182	12105	-2.39	0.0	0.01	0.0	Cri1
192	GO:0009628 [5]: response to abiotic stimulus	5	5	337	367	11920	-2.44	0.0	0.03	0.0	Creb3 Hspa9a Maoa Pon1 Robo1
193	GO:0009057 [5]: macromolecule catabolism	21	21	321	553	11734	-2.47	0.0	2.31	1.24	4930485D02Rik Asrgl1 Auh Capn7 Casp6 Eno1 Immp2l Mgll Nr2c1 Pigk Pla2g4a Plau Prep Prss25 Rnf128 Sec11l1 Ube1x Ube1y1 Uqcrc2 Usp19 Usp3
194	GO:0046907 [5]: intracellular transport	18	18	324	456	11831	-2.49	0.0	2.37	1.28	4632408A20Rik 4930542G03Rik Akap12 Ap3d1 Ap3m2 Arf4 Bcap29 Folr1 H47 Hsd17b4 Hspa9a Ipo4 Pex13 Rangnrf Sec63 Slc25a5 Sytl4 Tmed3
195	GO:0043283 [4]: biopolymer metabolism	42	42	300	1283	11004	-2.52	0.0	1.85	1.03	4930485D02Rik Asrgl1 Auh Capn7 Casp6 Cpsf3 Dnmt2 Exosc4 Farslb Gne Hdac11 Hist1h4i Immp2l Lig3 Mettl1 Mgll Mki67ip Myef2 Nap1l3 Nap1l4 Nr2c1 Pigk Pla2g4a Plau Prep Prp19 Prpf31 Prss25 Pus3 Qtrt1 Rarsl Rbm4 Rcl1 Rnf128 Satb1 Sec11l1 Syncrip Ube1x Ube1y1 Uqcrc2 Usp19 Usp3
196	GO:0000074 [6]: regulation of cell cycle	3	3	339	272	12015	-2.54	0.0	0.02	0.0	Cdk4 Reck Trim13
197	GO:0030163 [6]: protein catabolism	19	19	323	495	11792	-2.56	0.0	2.25	1.24	4930485D02Rik Asrgl1 Capn7 Casp6 Immp2l Mgll Nr2c1 Pigk Pla2g4a Plau Prep Prss25 Rnf128 Sec11l1 Ube1x Ube1y1 Uqcrc2 Usp19 Usp3
198	GO:0006464 [7]: protein modification	36	36	306	1080	11207	-2.57	0.0	1.87	1.05	2410012M04Rik 2510010F15Rik B3galt6 Cct2 Cdk4 Cdk7 Dad1 Dapk1 Dusp19 Eef2k Eif2ak3 Fbxo18 Fbxo3 Hrmt1l2 Hunk Ikbkb Man1a Map1lc3b Map2k6 Pex12 Pik3cg Prkwnk4 Prp19 Psen2 Ptpla Ptprg Rapgef3 Riok3 Satb1 Sec11l1 Spcs2 Trim13 Ube1x Ube1y1 Usp19 Usp3
199	GO:0043285 [5]: biopolymer catabolism	19	19	323	498	11789	-2.59	0.0	2.21	1.21	4930485D02Rik Asrgl1 Capn7 Casp6 Immp2l Mgll Nr2c1 Pigk Pla2g4a Plau Prep Prss25 Rnf128 Sec11l1 Ube1x Ube1y1 Uqcrc2 Usp19 Usp3
200	GO:0006730 [5]: one-carbon compound metabolism	3	3	339	28	12259	-2.62	0.0	2.98	1.62	Car6 Fpgs Ptprg
201	GO:0006753 [8]: nucleoside phosphate metabolism	3	3	339	28	12259	-2.62	0.0	2.98	1.62	Atp5b Atp5c1 Atp5g3
202	GO:0006754 [7]: ATP biosynthesis	3	3	339	28	12259	-2.62	0.0	2.98	1.62	Atp5b Atp5c1 Atp5g3
203	GO:0006820 [6]: anion transport	7	7	335	127	12160	-2.65	0.0	2.63	1.41	C1ql3 Col9a1 Emid1 Prkwnk4 Slc12a2 Slc16a7 Slc22a18
204	GO:0009613 [5]: response to pest, pathogen or parasite	9	9	333	507	11780	-2.72	0.0	0.06	0.0	1700013L23Rik Becn1 C1qbp Crry Glmn H2-Ea Saa1 Saa2 Wasl
205	GO:0007399 [5]: neurogenesis	4	4	338	303	11984	-2.74	0.0	0.03	0.0	Crym Etv1 Notch4 Robo1
206	GO:0006996 [5]: organelle organization and biogenesis	25	25	317	722	11565	-2.76	0.0	1.83	1.02	4930542G03Rik Actg1 Capzb Exosc4 Gtpbp4 Hdac11 Hist1h4i Ipo4 Lcp1 Map1lc3b Mrpl17 Nap1l3 Nap1l4 Nola3 Peci Pes1 Pex13 Pex16 Pex3 Pex7 Rcl1 Rps19 Rps7 Satb1 Wasl
207	GO:0019395 [7]: fatty acid oxidation	2	2	340	12	12275	-2.77	0.0	2.92	1.62	Acox1 Hadhb
208	GO:0042168 [5]: heme metabolism	2	2	340	12	12275	-2.77	0.0	2.92	1.62	Hebp1 Uros
209	GO:0048278 [6]: vesicle docking	2	2	340	12	12275	-2.77	0.0	2.92	1.62	Sec8l1 Vps33b
210	GO:0006778 [6]: porphyrin metabolism	2	2	340	12	12275	-2.77	0.0	2.92	1.62	Hebp1 Uros
211	GO:0006904 [7]: vesicle docking during exocytosis	2	2	340	12	12275	-2.77	0.0	2.92	1.62	Sec8l1 Vps33b
212	GO:0048066 [3]: pigmentation	3	3	339	31	12256	-2.82	0.0	2.76	1.46	Hebp1 Muted Uros
213	GO:0016070 [5]: RNA metabolism	14	14	328	354	11933	-2.83	0.0	2.07	1.17	Auh Cpsf3 Exosc4 Farslb Mettl1 Mki67ip Myef2 Prpf31 Pus3 Qtrt1 Rarsl Rbm4 Rcl1 Syncrip
214	GO:0006139 [5]: nucleobase, nucleoside, nucleotide and nucleic acid metabolism	63	63	279	2364	9923	-2.86	0.0	0.4	0.2	1110054N06Rik Adk Atp5b Atp5c1 Atp5g3 Auh BC005471 BC016495 Ccnh Cdk7 Cited1 Cops2 Cpsf3 Creb3 Creb3l2 Cri1 Dcxr Dhodh Dnmt2 Ell2 Esrra Etv1 Exosc4 Fah Farslb Gbif Gne Gtf2i Hdac11 Hist1h4i Hlf Jarid2 Lig3 Mettl1 Mki67ip Mtap Myef2 Nap1l3 Nap1l4 Nme1 Nme2 Nme4 Notch4 Nr2c1 Nt5c Paf53 Pla2g6 Polr3e Polr3k Prp19 Prpf31 Pus3 Qtrt1 Rarsl Rbm4 Rcl1 Satb1 Smfn Syncrip Thrap4 Wasl Zfp2 Zfp202
215	GO:0015780 [6]: nucleotide-sugar transport	1	1	341	1	12286	-2.87	0.0	2.93	1.62	Slc35a1
216	GO:0015800 [7]: acidic amino acid transport	1	1	341	1	12286	-2.87	0.0	2.93	1.62	Arl6ip5
217	GO:0015813 [8]: L-glutamate transport	1	1	341	1	12286	-2.87	0.0	2.93	1.62	Arl6ip5
218	GO:0030320 [7]: monovalent inorganic anion homeostasis	1	1	341	1	12286	-2.87	0.0	2.93	1.62	Prkwnk4
219	GO:0042373 [7]: vitamin K metabolism	1	1	341	1	12286	-2.87	0.0	2.93	1.62	Vkorc1
220	GO:0042451 [7]: purine nucleoside biosynthesis	1	1	341	1	12286	-2.87	0.0	2.93	1.62	Qtrt1
221	GO:0042455 [7]: ribonucleoside biosynthesis	1	1	341	1	12286	-2.87	0.0	2.93	1.62	Qtrt1
222	GO:0045329 [8]: carnitine biosynthesis	1	1	341	1	12286	-2.87	0.0	2.93	1.62	Tmlhe
223	GO:0045785 [5]: positive regulation of cell adhesion	1	1	341	1	12286	-2.87	0.0	2.93	1.62	Pscd3
224	GO:0046114 [9]: guanosine biosynthesis	1	1	341	1	12286	-2.87	0.0	2.93	1.62	Qtrt1
225	GO:0046116 [11]: queuosine metabolism	1	1	341	1	12286	-2.87	0.0	2.93	1.62	Qtrt1
226	GO:0046118 [10]: 7-methylguanosine biosynthesis	1	1	341	1	12286	-2.87	0.0	2.93	1.62	Qtrt1
227	GO:0046129 [8]: purine ribonucleoside biosynthesis	1	1	341	1	12286	-2.87	0.0	2.93	1.62	Qtrt1
228	GO:0000089 [9]: mitotic metaphase	1	1	341	1	12286	-2.87	0.0	2.93	1.62	Pes1
229	GO:0000288 [8]: mRNA catabolism, deadenylylation-dependent decay	1	1	341	1	12286	-2.87	0.0	2.93	1.62	Auh
230	GO:0001881 [5]: receptor recycling	1	1	341	1	12286	-2.87	0.0	2.93	1.62	Caml
231	GO:0005984 [7]: disaccharide metabolism	1	1	341	1	12286	-2.87	0.0	2.93	1.62	Lalba
232	GO:0006368 [9]: RNA elongation from Pol II promoter	1	1	341	1	12286	-2.87	0.0	2.93	1.62	Ell2
233	GO:0006374 [9]: nuclear mRNA splicing via U2-type spliceosome	1	1	341	1	12286	-2.87	0.0	2.93	1.62	Prpf31
234	GO:0006420 [9]: arginyl-tRNA aminoacylation	1	1	341	1	12286	-2.87	0.0	2.93	1.62	Rarsl
235	GO:0006620 [7]: posttranslational protein-membrane targeting	1	1	341	1	12286	-2.87	0.0	2.93	1.62	Folr1
236	GO:0007000 [6]: nucleolus organization and biogenesis	1	1	341	1	12286	-2.87	0.0	2.93	1.62	Pes1
237	GO:0007252 [8]: I-kappaB phosphorylation	1	1	341	1	12286	-2.87	0.0	2.93	1.62	Ikbkb
238	GO:0007638 [3]: mechanosensory behavior	1	1	341	1	12286	-2.87	0.0	2.93	1.62	Etv1
239	GO:0008616 [8]: queuosine biosynthesis	1	1	341	1	12286	-2.87	0.0	2.93	1.62	Qtrt1
240	GO:0008617 [9]: guanosine metabolism	1	1	341	1	12286	-2.87	0.0	2.93	1.62	Qtrt1
241	GO:0008618 [10]: 7-methylguanosine metabolism	1	1	341	1	12286	-2.87	0.0	2.93	1.62	Qtrt1
242	GO:0008653 [6]: lipopolysaccharide metabolism	1	1	341	1	12286	-2.87	0.0	2.93	1.62	Gne
243	GO:0009103 [7]: lipopolysaccharide biosynthesis	1	1	341	1	12286	-2.87	0.0	2.93	1.62	Gne
244	GO:0009163 [6]: nucleoside biosynthesis	1	1	341	1	12286	-2.87	0.0	2.93	1.62	Qtrt1
245	GO:0006479 [9]: protein amino acid methylation	2	2	340	13	12274	-2.88	0.0	2.8	1.5	Hrmt1l2 Satb1
246	GO:0006775 [6]: fat-soluble vitamin metabolism	2	2	340	13	12274	-2.88	0.0	2.8	1.5	Ttpa Vkorc1
247	GO:0046034 [6]: ATP metabolism	3	3	339	32	12255	-2.89	0.0	2.69	1.41	Atp5b Atp5c1 Atp5g3
248	GO:0050794 [3]: regulation of cellular process	11	11	331	563	11724	-2.92	0.0	0.09	0.0	Ap3d1 Casp6 Cdk4 Cml1 Dad1 Glmn Lama1 Lama4 Pik3cg Pscd3 Sas
249	GO:0015980 [6]: energy derivation by oxidation of organic compounds	6	6	336	110	12177	-2.94	0.0	2.35	1.27	Atp5g3 Dlst Eno1 Mdh1 Suclg1 Suclg2
250	GO:0006818 [5]: hydrogen transport	4	4	338	57	12230	-2.97	0.0	2.49	1.38	Atp5b Atp5c1 Atp5g3 Immp2l
251	GO:0042401 [7]: biogenic amine biosynthesis	2	2	340	14	12273	-2.99	0.0	2.68	1.41	Srm Tmlhe
252	GO:0006487 [9]: N-linked glycosylation	2	2	340	14	12273	-2.99	0.0	2.68	1.41	Man1a Psen2
253	GO:0000041 [8]: transition metal ion transport	3	3	339	34	12253	-3.0	0.0	2.55	1.41	Slc30a4 Slc30a5 Trf
254	GO:0030154 [3]: cell differentiation	5	5	337	325	11962	-3.0	0.0	0.05	0.0	Ap3d1 Cited1 Ndrg3 Notch4 Psen2
255	GO:0007242 [5]: intracellular signaling cascade	14	14	328	657	11630	-3.03	0.0	0.13	0.02	Arf4 Arfrp1 Cdc42ep5 Dusp19 Grip1 Ikbkb Map2k6 Psen2 Rab2b Rac3 Rapgef3 Rgs11 Rsb30 Sh3bp5
256	GO:0006119 [6]: oxidative phosphorylation	3	3	339	35	12252	-3.06	0.0	2.49	1.38	Atp5b Atp5c1 Atp5g3
257	GO:0006950 [4]: response to stress	18	18	324	789	11498	-3.08	0.0	0.18	0.05	1700013L23Rik Becn1 C1qbp Cat Crry Eif2ak3 Glmn H2-Ea Hspa9a Lcp1 Lig3 Pdir Prdx6 Prp19 Saa1 Saa2 Txnip Wasl
258	GO:0008213 [8]: protein amino acid alkylation	2	2	340	15	12272	-3.1	0.0	2.58	1.41	Hrmt1l2 Satb1
259	GO:0006486 [8]: protein amino acid glycosylation	4	4	338	62	12225	-3.16	0.0	2.27	1.24	B3galt6 Dad1 Man1a Psen2
260	GO:0006865 [6]: amino acid transport	3	3	339	37	12250	-3.16	0.0	2.37	1.28	Arl6ip5 Slc12a2 Slc7a4
261	GO:0007010 [6]: cytoskeleton organization and biogenesis	6	6	336	349	11938	-3.17	0.0	0.08	0.0	4930542G03Rik Actg1 Capzb Lcp1 Map1lc3b Wasl
262	GO:0042398 [6]: amino acid derivative biosynthesis	2	2	340	16	12271	-3.18	0.0	2.48	1.37	Srm Tmlhe
263	GO:0016043 [4]: cell organization and biogenesis	26	26	316	857	11430	-3.21	0.0	1.03	0.57	4930542G03Rik Actg1 Capzb Exosc4 Gtpbp4 Hdac11 Hist1h4i Ipo4 Lcp1 Lepre1 Map1lc3b Mrpl17 Nap1l3 Nap1l4 Nola3 Peci Pes1 Pex13 Pex16 Pex3 Pex7 Rcl1 Rps19 Rps7 Satb1 Wasl
264	GO:0006576 [6]: biogenic amine metabolism	3	3	339	38	12249	-3.21	0.0	2.31	1.24	Maoa Srm Tmlhe
265	GO:0015937 [8]: coenzyme A biosynthesis	1	1	341	2	12285	-3.25	0.0	2.54	1.41	Coasy
266	GO:0019321 [7]: pentose metabolism	1	1	341	2	12285	-3.25	0.0	2.54	1.41	Dcxr
267	GO:0019856 [7]: pyrimidine base biosynthesis	1	1	341	2	12285	-3.25	0.0	2.54	1.41	Dhodh
268	GO:0030091 [7]: protein repair	1	1	341	2	12285	-3.25	0.0	2.54	1.41	Msrb2
269	GO:0042420 [7]: dopamine catabolism	1	1	341	2	12285	-3.25	0.0	2.54	1.41	Maoa
270	GO:0042424 [8]: catecholamine catabolism	1	1	341	2	12285	-3.25	0.0	2.54	1.41	Maoa
271	GO:0043101 [6]: purine salvage	1	1	341	2	12285	-3.25	0.0	2.54	1.41	Adk
272	GO:0043174 [6]: nucleoside salvage	1	1	341	2	12285	-3.25	0.0	2.54	1.41	Adk
273	GO:0044271 [5]: nitrogen compound biosynthesis	1	1	341	2	12285	-3.25	0.0	2.54	1.41	Ass1
274	GO:0046487 [6]: glyoxylate metabolism	1	1	341	2	12285	-3.25	0.0	2.54	1.41	Atp5g3
275	GO:0048003 [6]: antigen presentation, lipid antigen	1	1	341	2	12285	-3.25	0.0	2.54	1.41	Ap3d1
276	GO:0048007 [7]: antigen presentation, exogenous lipid antigen	1	1	341	2	12285	-3.25	0.0	2.54	1.41	Ap3d1
277	GO:0051136 [7]: regulation of NK T-cell differentiation	1	1	341	2	12285	-3.25	0.0	2.54	1.41	Ap3d1
278	GO:0051138 [8]: positive regulation of NK T-cell differentiation	1	1	341	2	12285	-3.25	0.0	2.54	1.41	Ap3d1
279	GO:0000002 [7]: mitochondrial genome maintenance	1	1	341	2	12285	-3.25	0.0	2.54	1.41	Mrpl17
280	GO:0001865 [6]: NK T-cell differentiation	1	1	341	2	12285	-3.25	0.0	2.54	1.41	Ap3d1
281	GO:0006047 [7]: UDP-N-acetylglucosamine metabolism	1	1	341	2	12285	-3.25	0.0	2.54	1.41	Gne
282	GO:0006097 [7]: glyoxylate cycle	1	1	341	2	12285	-3.25	0.0	2.54	1.41	Atp5g3
283	GO:0006166 [7]: purine ribonucleoside salvage	1	1	341	2	12285	-3.25	0.0	2.54	1.41	Adk
284	GO:0006207 [8]: 'de novo' pyrimidine base biosynthesis	1	1	341	2	12285	-3.25	0.0	2.54	1.41	Dhodh
285	GO:0006432 [9]: phenylalanyl-tRNA aminoacylation	1	1	341	2	12285	-3.25	0.0	2.54	1.41	Farslb
286	GO:0006526 [6]: arginine biosynthesis	1	1	341	2	12285	-3.25	0.0	2.54	1.41	Ass1
287	GO:0006625 [7]: protein-peroxisome targeting	1	1	341	2	12285	-3.25	0.0	2.54	1.41	Pex13
288	GO:0006743 [8]: ubiquinone metabolism	1	1	341	2	12285	-3.25	0.0	2.54	1.41	Coq7
289	GO:0006744 [8]: ubiquinone biosynthesis	1	1	341	2	12285	-3.25	0.0	2.54	1.41	Coq7
290	GO:0008295 [9]: spermidine biosynthesis	1	1	341	2	12285	-3.25	0.0	2.54	1.41	Srm
291	GO:0009264 [7]: deoxyribonucleotide catabolism	1	1	341	2	12285	-3.25	0.0	2.54	1.41	Nt5c
292	GO:0009437 [7]: carnitine metabolism	1	1	341	2	12285	-3.25	0.0	2.54	1.41	Tmlhe
293	GO:0006259 [5]: DNA metabolism	8	8	334	413	11874	-3.26	0.0	0.12	0.02	Dnmt2 Hdac11 Hist1h4i Lig3 Nap1l3 Nap1l4 Prp19 Satb1
294	GO:0015837 [5]: amine transport	3	3	339	39	12248	-3.26	0.0	2.26	1.24	Arl6ip5 Slc12a2 Slc7a4
295	GO:0019362 [7]: pyridine nucleotide metabolism	2	2	340	17	12270	-3.26	0.0	2.38	1.28	BC016495 Dcxr
296	GO:0009116 [6]: nucleoside metabolism	2	2	340	17	12270	-3.26	0.0	2.38	1.28	Adk Qtrt1
297	GO:0006793 [5]: phosphorus metabolism	19	19	323	592	11695	-3.27	0.0	1.21	0.68	Atp5b Atp5c1 Atp5g3 Cct2 Cdk4 Cdk7 Dapk1 Dusp19 Eef2k Eif2ak3 Hunk Ikbkb Map2k6 Pik3cg Prkwnk4 Ptpla Ptprg Rapgef3 Riok3
298	GO:0006796 [6]: phosphate metabolism	19	19	323	592	11695	-3.27	0.0	1.21	0.68	Atp5b Atp5c1 Atp5g3 Cct2 Cdk4 Cdk7 Dapk1 Dusp19 Eef2k Eif2ak3 Hunk Ikbkb Map2k6 Pik3cg Prkwnk4 Ptpla Ptprg Rapgef3 Riok3
299	GO:0009101 [7]: glycoprotein biosynthesis	4	4	338	67	12220	-3.31	0.0	2.07	1.17	B3galt6 Dad1 Man1a Psen2
300	GO:0006066 [5]: alcohol metabolism	7	7	335	160	12127	-3.32	0.0	1.78	0.98	Dcxr Eno1 Galk2 Maoa Mir16 Pon1 Tm7sf2
301	GO:0008610 [6]: lipid biosynthesis	7	7	335	160	12127	-3.32	0.0	1.78	0.98	Coasy Elovl6 Galk2 Gne Pecr Scd2 Tm7sf2
302	GO:0000279 [6]: M phase	1	1	341	138	12149	-3.33	0.0	0.02	0.0	Pes1
303	GO:0006396 [6]: RNA processing	11	11	331	300	11987	-3.34	0.0	1.5	0.84	Cpsf3 Exosc4 Mettl1 Mki67ip Myef2 Prpf31 Pus3 Qtrt1 Rbm4 Rcl1 Syncrip
304	GO:0042440 [4]: pigment metabolism	2	2	340	18	12269	-3.35	0.0	2.29	1.24	Hebp1 Uros
305	GO:0006400 [7]: tRNA modification	3	3	339	41	12246	-3.35	0.0	2.15	1.17	Farslb Qtrt1 Rarsl
306	GO:0006956 [6]: complement activation	3	3	339	41	12246	-3.35	0.0	2.15	1.17	1700013L23Rik C1qbp Crry
307	GO:0016310 [7]: phosphorylation	16	16	326	494	11793	-3.36	0.0	1.18	0.67	Atp5b Atp5c1 Atp5g3 Cct2 Cdk4 Cdk7 Dapk1 Eef2k Eif2ak3 Hunk Ikbkb Map2k6 Pik3cg Prkwnk4 Rapgef3 Riok3
308	GO:0006817 [8]: phosphate transport	3	3	339	42	12245	-3.39	0.0	2.1	1.17	C1ql3 Col9a1 Emid1
309	GO:0000278 [6]: mitotic cell cycle	1	1	341	135	12152	-3.39	0.0	0.02	0.0	Pes1
310	GO:0007517 [5]: muscle development	1	1	341	135	12152	-3.39	0.0	0.02	0.0	Etv1
311	GO:0016265 [3]: death	8	8	334	397	11890	-3.39	0.0	0.15	0.03	1700013L23Rik Bcap29 Casp6 Dad1 Dapk1 Eif5a Pik3cg Prss25
312	GO:0012501 [5]: programmed cell death	7	7	335	361	11926	-3.41	0.0	0.13	0.02	Bcap29 Casp6 Dad1 Dapk1 Eif5a Pik3cg Prss25
313	GO:0007167 [6]: enzyme linked receptor protein signaling pathway	2	2	340	176	12111	-3.41	0.0	0.04	0.0	Caml Ptprg
314	GO:0006695 [8]: cholesterol biosynthesis	2	2	340	19	12268	-3.41	0.0	2.21	1.21	Galk2 Tm7sf2
315	GO:0009064 [7]: glutamine family amino acid metabolism	2	2	340	19	12268	-3.41	0.0	2.21	1.21	Ass1 Pycr1
316	GO:0009072 [6]: aromatic amino acid family metabolism	2	2	340	19	12268	-3.41	0.0	2.21	1.21	Fah Pts
317	GO:0008203 [7]: cholesterol metabolism	3	3	339	43	12244	-3.43	0.0	2.06	1.17	Galk2 Pon1 Tm7sf2
318	GO:0008219 [4]: cell death	8	8	334	390	11897	-3.45	0.0	0.16	0.04	1700013L23Rik Bcap29 Casp6 Dad1 Dapk1 Eif5a Pik3cg Prss25
319	GO:0006915 [6]: apoptosis	7	7	335	355	11932	-3.46	0.0	0.15	0.03	Bcap29 Casp6 Dad1 Dapk1 Eif5a Pik3cg Prss25
320	GO:0043119 [4]: positive regulation of physiological process	5	5	337	284	12003	-3.48	0.0	0.11	0.01	Ap3d1 Casp6 Glmn H2-Ea Sas
321	GO:0016485 [8]: protein processing	2	2	340	20	12267	-3.49	0.0	2.13	1.17	Sec11l1 Spcs2
322	GO:0019884 [6]: antigen presentation, exogenous antigen	2	2	340	20	12267	-3.49	0.0	2.13	1.17	Ap3d1 H2-Ea
323	GO:0009893 [5]: positive regulation of metabolism	1	1	341	130	12157	-3.5	0.0	0.03	0.0	Glmn
324	GO:0015936 [8]: coenzyme A metabolism	1	1	341	3	12284	-3.5	0.0	2.26	1.24	Coasy
325	GO:0030002 [6]: anion homeostasis	1	1	341	3	12284	-3.5	0.0	2.26	1.24	Prkwnk4
326	GO:0043094 [5]: metabolic compound salvage	1	1	341	3	12284	-3.5	0.0	2.26	1.24	Adk
327	GO:0046112 [6]: nucleobase biosynthesis	1	1	341	3	12284	-3.5	0.0	2.26	1.24	Dhodh
328	GO:0001892 [6]: embryonic placenta development	1	1	341	3	12284	-3.5	0.0	2.26	1.24	Cited1
329	GO:0006108 [7]: malate metabolism	1	1	341	3	12284	-3.5	0.0	2.26	1.24	Mdh1
330	GO:0006561 [9]: proline biosynthesis	1	1	341	3	12284	-3.5	0.0	2.26	1.24	Pycr1
331	GO:0006824 [9]: cobalt ion transport	1	1	341	3	12284	-3.5	0.0	2.26	1.24	Slc30a5
332	GO:0007157 [6]: heterophilic cell adhesion	1	1	341	3	12284	-3.5	0.0	2.26	1.24	Cd164
333	GO:0007216 [7]: metabotropic glutamate receptor signaling pathway	1	1	341	3	12284	-3.5	0.0	2.26	1.24	Homer2
334	GO:0009303 [8]: rRNA transcription	1	1	341	3	12284	-3.5	0.0	2.26	1.24	Paf53
335	GO:0009395 [8]: phospholipid catabolism	1	1	341	3	12284	-3.5	0.0	2.26	1.24	Pla2g4a
336	GO:0009396 [7]: folic acid and derivative biosynthesis	1	1	341	3	12284	-3.5	0.0	2.26	1.24	Fpgs
337	GO:0015992 [6]: proton transport	3	3	339	45	12242	-3.51	0.0	1.96	1.08	Atp5b Atp5c1 Atp5g3
338	GO:0006811 [5]: ion transport	16	16	326	549	11738	-3.51	0.0	0.77	0.42	Atp5b Atp5c1 Atp5g3 C1ql3 C80638 Col9a1 Emid1 Grin1 Kcnj14 Prkwnk4 Slc12a2 Slc16a7 Slc22a18 Slc30a4 Slc30a5 Trf
339	GO:0000280 [7]: nuclear division	1	1	341	129	12158	-3.52	0.0	0.03	0.0	Pes1
340	GO:0043067 [5]: regulation of programmed cell death	3	3	339	207	12080	-3.53	0.0	0.08	0.0	Casp6 Dad1 Pik3cg
341	GO:0007267 [4]: cell-cell signaling	3	3	339	207	12080	-3.53	0.0	0.08	0.0	Grin1 Grip1 Maoa
342	GO:0051244 [4]: regulation of cellular physiological process	9	9	333	409	11878	-3.54	0.0	0.22	0.08	Ap3d1 Casp6 Cdk4 Dad1 Glmn Lama1 Lama4 Pik3cg Sas
343	GO:0050776 [5]: regulation of immune response	4	4	338	75	12212	-3.54	0.0	1.8	0.99	Ap3d1 Glmn H2-Ea Rnf128
344	GO:0006897 [6]: endocytosis	1	1	341	128	12159	-3.54	0.0	0.03	0.0	4933425F03Rik
345	GO:0015698 [7]: inorganic anion transport	5	5	337	107	12180	-3.54	0.0	1.68	0.91	C1ql3 Col9a1 Emid1 Prkwnk4 Slc12a2
346	GO:0016125 [6]: sterol metabolism	3	3	339	46	12241	-3.55	0.0	1.92	1.06	Galk2 Pon1 Tm7sf2
347	GO:0016126 [7]: sterol biosynthesis	2	2	340	21	12266	-3.55	0.0	2.06	1.17	Galk2 Tm7sf2
348	GO:0006953 [5]: acute-phase response	2	2	340	21	12266	-3.55	0.0	2.06	1.17	Saa1 Saa2
349	GO:0007155 [4]: cell adhesion	14	14	328	468	11819	-3.56	0.0	0.84	0.46	Cd164 Cdh13 Cdh9 Cml1 Col9a1 Jam3 Lama1 Lama4 Pcdh18 Pcdhb10 Pcdhb3 Pcdhb7 Pcdhb9 Pscd3
350	GO:0042981 [6]: regulation of apoptosis	3	3	339	204	12083	-3.57	0.0	0.08	0.0	Casp6 Dad1 Pik3cg
351	GO:0006512 [8]: ubiquitin cycle	11	11	331	346	11941	-3.62	0.0	0.98	0.54	2510010F15Rik Fbxo18 Fbxo3 Map1lc3b Pex12 Prp19 Trim13 Ube1x Ube1y1 Usp19 Usp3
352	GO:0006468 [8]: protein amino acid phosphorylation	13	13	329	451	11836	-3.63	0.0	0.71	0.38	Cct2 Cdk4 Cdk7 Dapk1 Eef2k Eif2ak3 Hunk Ikbkb Map2k6 Pik3cg Prkwnk4 Rapgef3 Riok3
353	GO:0006633 [7]: fatty acid biosynthesis	3	3	339	49	12238	-3.64	0.0	1.79	0.99	Elovl6 Pecr Scd2
354	GO:0009451 [6]: RNA modification	3	3	339	49	12238	-3.64	0.0	1.79	0.99	Farslb Qtrt1 Rarsl
355	GO:0042221 [6]: response to chemical substance	4	4	338	232	12055	-3.65	0.0	0.12	0.02	Creb3 Maoa Pon1 Robo1
356	GO:0019748 [4]: secondary metabolism	2	2	340	23	12264	-3.66	0.0	1.92	1.06	Hebp1 Uros
357	GO:0006575 [6]: amino acid derivative metabolism	3	3	339	50	12237	-3.67	0.0	1.76	0.96	Maoa Srm Tmlhe
358	GO:0006887 [6]: exocytosis	3	3	339	50	12237	-3.67	0.0	1.76	0.96	Sec8l1 Sytl4 Vps33b
359	GO:0006605 [7]: protein targeting	7	7	335	188	12099	-3.67	0.0	1.28	0.71	4632408A20Rik Akap12 Folr1 Hsd17b4 Hspa9a Ipo4 Pex13
360	GO:0007264 [6]: small GTPase mediated signal transduction	7	7	335	189	12098	-3.68	0.0	1.27	0.71	Arf4 Arfrp1 Cdc42ep5 Rab2b Rac3 Rapgef3 Rsb30
361	GO:0042036 [8]: negative regulation of cytokine biosynthesis	1	1	341	4	12283	-3.7	0.0	2.05	1.17	Rnf128
362	GO:0042417 [6]: dopamine metabolism	1	1	341	4	12283	-3.7	0.0	2.05	1.17	Maoa
363	GO:0042640 [6]: anagen	1	1	341	4	12283	-3.7	0.0	2.05	1.17	Psen2
364	GO:0043112 [7]: receptor metabolism	1	1	341	4	12283	-3.7	0.0	2.05	1.17	Caml
365	GO:0045086 [9]: positive regulation of interleukin-2 biosynthesis	1	1	341	4	12283	-3.7	0.0	2.05	1.17	Glmn
366	GO:0046146 [7]: tetrahydrobiopterin metabolism	1	1	341	4	12283	-3.7	0.0	2.05	1.17	Pts
367	GO:0048005 [7]: antigen presentation, exogenous peptide antigen	1	1	341	4	12283	-3.7	0.0	2.05	1.17	H2-Ea
368	GO:0000050 [5]: urea cycle	1	1	341	4	12283	-3.7	0.0	2.05	1.17	Ass1
369	GO:0001818 [7]: negative regulation of cytokine production	1	1	341	4	12283	-3.7	0.0	2.05	1.17	Rnf128
370	GO:0001890 [5]: placenta development	1	1	341	4	12283	-3.7	0.0	2.05	1.17	Cited1
371	GO:0002011 [5]: morphogenesis of an epithelial sheet	1	1	341	4	12283	-3.7	0.0	2.05	1.17	Lama1
372	GO:0006012 [8]: galactose metabolism	1	1	341	4	12283	-3.7	0.0	2.05	1.17	Galk2
373	GO:0006054 [7]: N-acetylneuraminate metabolism	1	1	341	4	12283	-3.7	0.0	2.05	1.17	Gne
374	GO:0006081 [5]: aldehyde metabolism	1	1	341	4	12283	-3.7	0.0	2.05	1.17	Atp5g3
375	GO:0006542 [9]: glutamine biosynthesis	1	1	341	4	12283	-3.7	0.0	2.05	1.17	Pycr1
376	GO:0006566 [8]: threonine metabolism	1	1	341	4	12283	-3.7	0.0	2.05	1.17	BC051244
377	GO:0006572 [8]: tyrosine catabolism	1	1	341	4	12283	-3.7	0.0	2.05	1.17	Fah
378	GO:0006610 [8]: ribosomal protein-nucleus import	1	1	341	4	12283	-3.7	0.0	2.05	1.17	Ipo4
379	GO:0006729 [8]: tetrahydrobiopterin biosynthesis	1	1	341	4	12283	-3.7	0.0	2.05	1.17	Pts
380	GO:0007566 [3]: embryo implantation	1	1	341	4	12283	-3.7	0.0	2.05	1.17	Ttpa
381	GO:0008216 [8]: spermidine metabolism	1	1	341	4	12283	-3.7	0.0	2.05	1.17	Srm
382	GO:0030001 [7]: metal ion transport	6	6	336	292	11995	-3.7	0.0	0.2	0.06	Grin1 Kcnj14 Slc12a2 Slc30a4 Slc30a5 Trf
383	GO:0015849 [5]: organic acid transport	3	3	339	51	12236	-3.7	0.0	1.72	0.94	Arl6ip5 Slc12a2 Slc7a4
384	GO:0046942 [6]: carboxylic acid transport	3	3	339	51	12236	-3.7	0.0	1.72	0.94	Arl6ip5 Slc12a2 Slc7a4
385	GO:0050778 [6]: positive regulation of immune response	3	3	339	51	12236	-3.7	0.0	1.72	0.94	Ap3d1 Glmn H2-Ea
386	GO:0006812 [6]: cation transport	9	9	333	368	11919	-3.73	0.0	0.36	0.17	Atp5b Atp5c1 Atp5g3 Grin1 Kcnj14 Slc12a2 Slc30a4 Slc30a5 Trf
387	GO:0006366 [8]: transcription from Pol II promoter	4	4	338	224	12063	-3.73	0.0	0.14	0.03	Cops2 Cri1 Ell2 Thrap4
388	GO:0016051 [6]: carbohydrate biosynthesis	3	3	339	54	12233	-3.78	0.0	1.61	0.89	B3galt6 Gne Lalba
389	GO:0051240 [5]: positive regulation of organismal physiological process	3	3	339	54	12233	-3.78	0.0	1.61	0.89	Ap3d1 Glmn H2-Ea
390	GO:0009719 [4]: response to endogenous stimulus	2	2	340	152	12135	-3.79	0.0	0.08	0.0	Lig3 Prp19
391	GO:0016053 [6]: organic acid biosynthesis	3	3	339	55	12232	-3.81	0.0	1.57	0.87	Elovl6 Pecr Scd2
392	GO:0046394 [7]: carboxylic acid biosynthesis	3	3	339	55	12232	-3.81	0.0	1.57	0.87	Elovl6 Pecr Scd2
393	GO:0006511 [10]: ubiquitin-dependent protein catabolism	4	4	338	91	12196	-3.85	0.0	1.36	0.75	Ube1x Ube1y1 Usp19 Usp3
394	GO:0030031 [6]: cell projection biogenesis	2	2	340	27	12260	-3.85	0.0	1.69	0.92	Capzb Wasl
395	GO:0006364 [7]: rRNA processing	2	2	340	27	12260	-3.85	0.0	1.69	0.92	Exosc4 Rcl1
396	GO:0016571 [10]: histone methylation	1	1	341	5	12282	-3.85	0.0	1.88	1.06	Satb1
397	GO:0045076 [8]: regulation of interleukin-2 biosynthesis	1	1	341	5	12282	-3.85	0.0	1.88	1.06	Glmn
398	GO:0048002 [6]: antigen presentation, peptide antigen	1	1	341	5	12282	-3.85	0.0	1.88	1.06	H2-Ea
399	GO:0000051 [4]: urea cycle intermediate metabolism	1	1	341	5	12282	-3.85	0.0	1.88	1.06	Ass1
400	GO:0000302 [6]: response to reactive oxygen species	1	1	341	5	12282	-3.85	0.0	1.88	1.06	Prdx6
401	GO:0006023 [7]: aminoglycan biosynthesis	1	1	341	5	12282	-3.85	0.0	1.88	1.06	B3galt6
402	GO:0006024 [8]: glycosaminoglycan biosynthesis	1	1	341	5	12282	-3.85	0.0	1.88	1.06	B3galt6
403	GO:0006085 [8]: acetyl-CoA biosynthesis	1	1	341	5	12282	-3.85	0.0	1.88	1.06	Acas2l
404	GO:0006206 [7]: pyrimidine base metabolism	1	1	341	5	12282	-3.85	0.0	1.88	1.06	Dhodh
405	GO:0006378 [8]: mRNA polyadenylylation	1	1	341	5	12282	-3.85	0.0	1.88	1.06	Cpsf3
406	GO:0006525 [5]: arginine metabolism	1	1	341	5	12282	-3.85	0.0	1.88	1.06	Ass1
407	GO:0006555 [7]: methionine metabolism	1	1	341	5	12282	-3.85	0.0	1.88	1.06	BC051244
408	GO:0006596 [8]: polyamine biosynthesis	1	1	341	5	12282	-3.85	0.0	1.88	1.06	Srm
409	GO:0006750 [7]: glutathione biosynthesis	1	1	341	5	12282	-3.85	0.0	1.88	1.06	Ggt1
410	GO:0009068 [8]: aspartate family amino acid catabolism	1	1	341	5	12282	-3.85	0.0	1.88	1.06	BC051244
411	GO:0006974 [5]: response to DNA damage stimulus	2	2	340	147	12140	-3.86	0.0	0.09	0.0	Lig3 Prp19
412	GO:0019941 [9]: modification-dependent protein catabolism	4	4	338	93	12194	-3.88	0.0	1.32	0.72	Ube1x Ube1y1 Usp19 Usp3
413	GO:0030030 [5]: cell projection organization and biogenesis	2	2	340	28	12259	-3.89	0.0	1.64	0.9	Capzb Wasl
414	GO:0042035 [7]: regulation of cytokine biosynthesis	2	2	340	28	12259	-3.89	0.0	1.64	0.9	Glmn Rnf128
415	GO:0051276 [6]: chromosome organization and biogenesis	5	5	337	234	12053	-3.89	0.0	0.25	0.1	Hdac11 Hist1h4i Nap1l3 Nap1l4 Satb1
416	GO:0006334 [8]: nucleosome assembly	3	3	339	59	12228	-3.9	0.0	1.44	0.79	Hist1h4i Nap1l3 Nap1l4
417	GO:0043118 [4]: negative regulation of physiological process	7	7	335	272	12015	-3.91	0.0	0.45	0.23	Cops2 Cri1 Dad1 Glmn Jarid2 Pik3cg Rnf128
418	GO:0051242 [5]: positive regulation of cellular physiological process	3	3	339	175	12112	-3.91	0.0	0.15	0.03	Ap3d1 Casp6 Sas
419	GO:0030097 [5]: hemopoiesis	1	1	341	108	12179	-3.93	0.0	0.05	0.0	Ap3d1
420	GO:0016071 [6]: mRNA metabolism	7	7	335	245	12042	-3.93	0.0	0.64	0.33	Auh Cpsf3 Mki67ip Myef2 Prpf31 Rbm4 Syncrip
421	GO:0045045 [5]: secretory pathway	4	4	338	97	12190	-3.93	0.0	1.23	0.68	Folr1 Sec8l1 Sytl4 Vps33b
422	GO:0007001 [7]: chromosome organization and biogenesis (sensu Eukaryota)	5	5	337	229	12058	-3.93	0.0	0.27	0.12	Hdac11 Hist1h4i Nap1l3 Nap1l4 Satb1
423	GO:0016072 [6]: rRNA metabolism	2	2	340	29	12258	-3.94	0.0	1.59	0.88	Exosc4 Rcl1
424	GO:0007254 [8]: JNK cascade	2	2	340	29	12258	-3.94	0.0	1.59	0.88	Cdc42ep5 Dusp19
425	GO:0001775 [4]: cell activation	1	1	341	107	12180	-3.94	0.0	0.05	0.0	Ap3d1
426	GO:0009790 [3]: embryonic development	3	3	339	171	12116	-3.95	0.0	0.16	0.04	Arfrp1 Lama1 Lama4
427	GO:0016192 [5]: vesicle-mediated transport	6	6	336	241	12046	-3.96	0.0	0.41	0.2	4933425F03Rik Ap3d1 Muted Sec8l1 Sytl4 Vps33b
428	GO:0045321 [5]: immune cell activation	1	1	341	106	12181	-3.96	0.0	0.05	0.0	Ap3d1
429	GO:0001817 [6]: regulation of cytokine production	2	2	340	30	12257	-3.97	0.0	1.54	0.86	Glmn Rnf128
430	GO:0008202 [6]: steroid metabolism	4	4	338	101	12186	-3.98	0.0	1.15	0.65	Galk2 Osbpl2 Pon1 Tm7sf2
431	GO:0006397 [7]: mRNA processing	6	6	336	236	12051	-3.98	0.0	0.44	0.22	Cpsf3 Mki67ip Myef2 Prpf31 Rbm4 Syncrip
432	GO:0018195 [9]: peptidyl-arginine modification	1	1	341	6	12281	-3.99	0.0	1.74	0.96	Hrmt1l2
433	GO:0046466 [7]: membrane lipid catabolism	1	1	341	6	12281	-3.99	0.0	1.74	0.96	Pla2g4a
434	GO:0006402 [7]: mRNA catabolism	1	1	341	6	12281	-3.99	0.0	1.74	0.96	Auh
435	GO:0006560 [8]: proline metabolism	1	1	341	6	12281	-3.99	0.0	1.74	0.96	Pycr1
436	GO:0015672 [7]: monovalent inorganic cation transport	6	6	336	218	12069	-4.0	0.0	0.56	0.29	Atp5b Atp5c1 Atp5g3 Grin1 Kcnj14 Slc12a2
437	GO:0007017 [7]: microtubule-based process	2	2	340	136	12151	-4.01	0.0	0.11	0.02	4930542G03Rik Map1lc3b
438	GO:0006325 [7]: establishment and/or maintenance of chromatin architecture	5	5	337	152	12135	-4.03	0.0	0.86	0.47	Hdac11 Hist1h4i Nap1l3 Nap1l4 Satb1
439	GO:0016042 [5]: lipid catabolism	3	3	339	66	12221	-4.04	0.0	1.25	0.69	Pla2g4a Pla2g6 Prdx6
440	GO:0050790 [3]: regulation of enzyme activity	1	1	341	101	12186	-4.05	0.0	0.06	0.0	Map2k6
441	GO:0051239 [4]: regulation of organismal physiological process	4	4	338	108	12179	-4.05	0.0	1.02	0.57	Ap3d1 Glmn H2-Ea Rnf128
442	GO:0006323 [6]: DNA packaging	5	5	337	161	12126	-4.06	0.0	0.76	0.41	Hdac11 Hist1h4i Nap1l3 Nap1l4 Satb1
443	GO:0000165 [7]: MAPKKK cascade	3	3	339	68	12219	-4.07	0.0	1.2	0.68	Cdc42ep5 Dusp19 Map2k6
444	GO:0030334 [6]: regulation of cell migration	2	2	340	33	12254	-4.07	0.0	1.41	0.78	Lama1 Lama4
445	GO:0042089 [6]: cytokine biosynthesis	2	2	340	33	12254	-4.07	0.0	1.41	0.78	Glmn Rnf128
446	GO:0051270 [5]: regulation of cell motility	2	2	340	33	12254	-4.07	0.0	1.41	0.78	Lama1 Lama4
447	GO:0008643 [5]: carbohydrate transport	2	2	340	33	12254	-4.07	0.0	1.41	0.78	Slc2a10 Slc35a1
448	GO:0008380 [7]: RNA splicing	5	5	337	192	12095	-4.08	0.0	0.48	0.24	Mki67ip Myef2 Prpf31 Rbm4 Syncrip
449	GO:0000375 [8]: RNA splicing, via transesterification reactions	5	5	337	188	12099	-4.08	0.0	0.51	0.25	Mki67ip Myef2 Prpf31 Rbm4 Syncrip
450	GO:0000377 [9]: RNA splicing, via transesterification reactions with bulged adenosine as nucleophile	5	5	337	188	12099	-4.08	0.0	0.51	0.25	Mki67ip Myef2 Prpf31 Rbm4 Syncrip
451	GO:0000398 [8]: nuclear mRNA splicing, via spliceosome	5	5	337	188	12099	-4.08	0.0	0.51	0.25	Mki67ip Myef2 Prpf31 Rbm4 Syncrip
452	GO:0050801 [4]: ion homeostasis	3	3	339	69	12218	-4.09	0.0	1.17	0.67	Nucb2 Prkwnk4 Trf
453	GO:0006873 [5]: cell ion homeostasis	3	3	339	69	12218	-4.09	0.0	1.17	0.67	Nucb2 Prkwnk4 Trf
454	GO:0015711 [7]: organic anion transport	1	1	341	7	12280	-4.09	0.0	1.62	0.9	Slc16a7
455	GO:0015807 [7]: L-amino acid transport	1	1	341	7	12280	-4.09	0.0	1.62	0.9	Arl6ip5
456	GO:0019363 [7]: pyridine nucleotide biosynthesis	1	1	341	7	12280	-4.09	0.0	1.62	0.9	BC016495
457	GO:0042094 [7]: interleukin-2 biosynthesis	1	1	341	7	12280	-4.09	0.0	1.62	0.9	Glmn
458	GO:0042135 [6]: neurotransmitter catabolism	1	1	341	7	12280	-4.09	0.0	1.62	0.9	Maoa
459	GO:0042303 [4]: molting cycle	1	1	341	7	12280	-4.09	0.0	1.62	0.9	Psen2
460	GO:0042633 [5]: hair cycle	1	1	341	7	12280	-4.09	0.0	1.62	0.9	Psen2
461	GO:0044273 [6]: sulfur compound catabolism	1	1	341	7	12280	-4.09	0.0	1.62	0.9	BC051244
462	GO:0000098 [7]: sulfur amino acid catabolism	1	1	341	7	12280	-4.09	0.0	1.62	0.9	BC051244
463	GO:0006041 [7]: glucosamine metabolism	1	1	341	7	12280	-4.09	0.0	1.62	0.9	Gne
464	GO:0006044 [8]: N-acetylglucosamine metabolism	1	1	341	7	12280	-4.09	0.0	1.62	0.9	Gne
465	GO:0007173 [8]: epidermal growth factor receptor signaling pathway	1	1	341	7	12280	-4.09	0.0	1.62	0.9	Caml
466	GO:0007215 [6]: glutamate signaling pathway	1	1	341	7	12280	-4.09	0.0	1.62	0.9	Homer2
467	GO:0042107 [5]: cytokine metabolism	2	2	340	34	12253	-4.1	0.0	1.37	0.75	Glmn Rnf128
468	GO:0019226 [5]: transmission of nerve impulse	3	3	339	154	12133	-4.11	0.0	0.22	0.08	Grin1 Grip1 Maoa
469	GO:0046649 [6]: lymphocyte activation	1	1	341	97	12190	-4.12	0.0	0.07	0.0	Ap3d1
470	GO:0019953 [4]: sexual reproduction	3	3	339	153	12134	-4.12	0.0	0.22	0.08	2810422M04Rik Acox1 Ggt1
471	GO:0000003 [3]: reproduction	3	3	339	153	12134	-4.12	0.0	0.22	0.08	2810422M04Rik Acox1 Ggt1
472	GO:0000902 [4]: cellular morphogenesis	3	3	339	153	12134	-4.12	0.0	0.22	0.08	Capzb Lepre1 Wasl
473	GO:0042592 [3]: homeostasis	4	4	338	117	12170	-4.12	0.0	0.88	0.47	Ikbkb Nucb2 Prkwnk4 Trf
474	GO:0006281 [6]: DNA repair	2	2	340	126	12161	-4.13	0.0	0.14	0.03	Lig3 Prp19
475	GO:0007243 [6]: protein kinase cascade	4	4	338	119	12168	-4.13	0.0	0.85	0.47	Cdc42ep5 Dusp19 Ikbkb Map2k6
476	GO:0043068 [6]: positive regulation of programmed cell death	1	1	341	96	12191	-4.14	0.0	0.07	0.0	Casp6
477	GO:0043065 [7]: positive regulation of apoptosis	1	1	341	95	12192	-4.15	0.0	0.07	0.0	Casp6
478	GO:0006928 [4]: cell motility	4	4	338	163	12124	-4.16	0.0	0.41	0.2	Etv1 Lama1 Lama4 Robo1
479	GO:0007169 [7]: transmembrane receptor protein tyrosine kinase signaling pathway	1	1	341	94	12193	-4.17	0.0	0.08	0.0	Caml
480	GO:0016339 [6]: calcium-dependent cell-cell adhesion	1	1	341	8	12279	-4.17	0.0	1.52	0.86	Pcdh18
481	GO:0016569 [9]: covalent chromatin modification	1	1	341	8	12279	-4.17	0.0	1.52	0.86	Satb1
482	GO:0016570 [10]: histone modification	1	1	341	8	12279	-4.17	0.0	1.52	0.86	Satb1
483	GO:0019438 [6]: aromatic compound biosynthesis	1	1	341	8	12279	-4.17	0.0	1.52	0.86	Pts
484	GO:0042559 [7]: pteridine and derivative biosynthesis	1	1	341	8	12279	-4.17	0.0	1.52	0.86	Pts
485	GO:0000188 [8]: inactivation of MAPK	1	1	341	8	12279	-4.17	0.0	1.52	0.86	Dusp19
486	GO:0001782 [6]: B-cell homeostasis	1	1	341	8	12279	-4.17	0.0	1.52	0.86	Ikbkb
487	GO:0006611 [8]: protein-nucleus export	1	1	341	8	12279	-4.17	0.0	1.52	0.86	Hspa9a
488	GO:0006779 [7]: porphyrin biosynthesis	1	1	341	8	12279	-4.17	0.0	1.52	0.86	Uros
489	GO:0006783 [6]: heme biosynthesis	1	1	341	8	12279	-4.17	0.0	1.52	0.86	Uros
490	GO:0006957 [7]: complement activation, alternative pathway	1	1	341	8	12279	-4.17	0.0	1.52	0.86	1700013L23Rik
491	GO:0006997 [5]: nuclear organization and biogenesis	1	1	341	8	12279	-4.17	0.0	1.52	0.86	Pes1
492	GO:0009067 [8]: aspartate family amino acid biosynthesis	1	1	341	8	12279	-4.17	0.0	1.52	0.86	BC051244
493	GO:0009262 [7]: deoxyribonucleotide metabolism	1	1	341	8	12279	-4.17	0.0	1.52	0.86	Nt5c
494	GO:0001816 [5]: cytokine production	2	2	340	37	12250	-4.18	0.0	1.25	0.7	Glmn Rnf128
495	GO:0006260 [6]: DNA replication	1	1	341	93	12194	-4.18	0.0	0.08	0.0	Lig3
496	GO:0050793 [3]: regulation of development	4	4	338	154	12133	-4.19	0.0	0.47	0.24	Ap3d1 Lama1 Lama4 Notch4
497	GO:0006959 [5]: humoral immune response	4	4	338	152	12135	-4.19	0.0	0.49	0.24	1700013L23Rik C1qbp Crry H2-Ea
498	GO:0006913 [6]: nucleocytoplasmic transport	3	3	339	77	12210	-4.19	0.0	1.0	0.54	Hspa9a Ipo4 Rangnrf
499	GO:0016477 [5]: cell migration	4	4	338	136	12151	-4.19	0.0	0.64	0.33	Etv1 Lama1 Lama4 Robo1
500	GO:0009892 [5]: negative regulation of metabolism	4	4	338	138	12149	-4.19	0.0	0.62	0.32	Cops2 Cri1 Jarid2 Rnf128
501	GO:0006417 [6]: regulation of protein biosynthesis	3	3	339	79	12208	-4.21	0.0	0.96	0.52	Eif2ak3 Glmn Rnf128
502	GO:0006836 [5]: neurotransmitter transport	2	2	340	38	12249	-4.21	0.0	1.22	0.68	Ica1 Slc6a15
503	GO:0007268 [6]: synaptic transmission	3	3	339	139	12148	-4.22	0.0	0.3	0.13	Grin1 Grip1 Maoa
504	GO:0007610 [2]: behavior	1	1	341	91	12196	-4.23	0.0	0.08	0.0	Etv1
505	GO:0006333 [8]: chromatin assembly or disassembly	3	3	339	81	12206	-4.23	0.0	0.92	0.49	Hist1h4i Nap1l3 Nap1l4
506	GO:0043038 [7]: amino acid activation	2	2	340	39	12248	-4.23	0.0	1.19	0.68	Farslb Rarsl
507	GO:0043039 [8]: tRNA aminoacylation	2	2	340	39	12248	-4.23	0.0	1.19	0.68	Farslb Rarsl
508	GO:0006418 [8]: tRNA aminoacylation for protein translation	2	2	340	39	12248	-4.23	0.0	1.19	0.68	Farslb Rarsl
509	GO:0019725 [4]: cell homeostasis	3	3	339	82	12205	-4.23	0.0	0.9	0.49	Nucb2 Prkwnk4 Trf
510	GO:0000067 [6]: DNA replication and chromosome cycle	2	2	340	117	12170	-4.24	0.0	0.18	0.05	Fhit Lig3
511	GO:0000087 [7]: M phase of mitotic cell cycle	1	1	341	90	12197	-4.24	0.0	0.08	0.0	Pes1
512	GO:0009889 [5]: regulation of biosynthesis	3	3	339	85	12202	-4.25	0.0	0.85	0.47	Eif2ak3 Glmn Rnf128
513	GO:0030036 [8]: actin cytoskeleton organization and biogenesis	3	3	339	85	12202	-4.25	0.0	0.85	0.47	Capzb Lcp1 Wasl
514	GO:0042364 [7]: water-soluble vitamin biosynthesis	1	1	341	9	12278	-4.26	0.0	1.43	0.79	BC016495
515	GO:0051017 [10]: actin filament bundle formation	1	1	341	9	12278	-4.26	0.0	1.43	0.79	Lcp1
516	GO:0001570 [4]: vasculogenesis	1	1	341	9	12278	-4.26	0.0	1.43	0.79	Cited1
517	GO:0001708 [5]: cell fate specification	1	1	341	9	12278	-4.26	0.0	1.43	0.79	Psen2
518	GO:0006401 [6]: RNA catabolism	1	1	341	9	12278	-4.26	0.0	1.43	0.79	Auh
519	GO:0006739 [9]: NADPH metabolism	1	1	341	9	12278	-4.26	0.0	1.43	0.79	Dcxr
520	GO:0006839 [6]: mitochondrial transport	1	1	341	9	12278	-4.26	0.0	1.43	0.79	Slc25a5
521	GO:0007162 [5]: negative regulation of cell adhesion	1	1	341	9	12278	-4.26	0.0	1.43	0.79	Cml1
522	GO:0051243 [5]: negative regulation of cellular physiological process	3	3	339	133	12154	-4.26	0.0	0.33	0.16	Dad1 Glmn Pik3cg
523	GO:0007067 [8]: mitosis	1	1	341	89	12198	-4.26	0.0	0.09	0.0	Pes1
524	GO:0009792 [4]: embryonic development (sensu Metazoa)	1	1	341	88	12199	-4.27	0.0	0.09	0.0	Arfrp1
525	GO:0007276 [5]: gametogenesis	3	3	339	128	12159	-4.28	0.0	0.37	0.18	2810422M04Rik Acox1 Ggt1
526	GO:0019318 [7]: hexose metabolism	3	3	339	89	12198	-4.29	0.0	0.78	0.43	Dcxr Eno1 Galk2
527	GO:0050817 [3]: coagulation	2	2	340	42	12245	-4.29	0.0	1.09	0.62	Fgb Fgg
528	GO:0006986 [5]: response to unfolded protein	2	2	340	42	12245	-4.29	0.0	1.09	0.62	Eif2ak3 Hspa9a
529	GO:0007596 [4]: blood coagulation	2	2	340	42	12245	-4.29	0.0	1.09	0.62	Fgb Fgg
530	GO:0042127 [5]: regulation of cell proliferation	3	3	339	126	12161	-4.29	0.0	0.38	0.19	Cdk4 Glmn Sas
531	GO:0030029 [7]: actin filament-based process	3	3	339	91	12196	-4.3	0.0	0.75	0.41	Capzb Lcp1 Wasl
532	GO:0005996 [6]: monosaccharide metabolism	3	3	339	91	12196	-4.3	0.0	0.75	0.41	Dcxr Eno1 Galk2
533	GO:0006461 [7]: protein complex assembly	3	3	339	93	12194	-4.3	0.0	0.73	0.39	Hist1h4i Nap1l3 Nap1l4
534	GO:0016055 [6]: Wnt receptor signaling pathway	1	1	341	86	12201	-4.3	0.0	0.1	0.0	Fzd2
535	GO:0006813 [8]: potassium ion transport	3	3	339	121	12166	-4.31	0.0	0.42	0.21	Grin1 Kcnj14 Slc12a2
536	GO:0016311 [7]: dephosphorylation	3	3	339	97	12190	-4.31	0.0	0.67	0.36	Dusp19 Ptpla Ptprg
537	GO:0048232 [6]: male gamete generation	3	3	339	97	12190	-4.31	0.0	0.67	0.36	2810422M04Rik Acox1 Ggt1
538	GO:0007283 [7]: spermatogenesis	3	3	339	97	12190	-4.31	0.0	0.67	0.36	2810422M04Rik Acox1 Ggt1
539	GO:0045934 [6]: negative regulation of nucleobase, nucleoside, nucleotide and nucleic acid metabolism	3	3	339	119	12168	-4.31	0.0	0.44	0.22	Cops2 Cri1 Jarid2
540	GO:0006470 [8]: protein amino acid dephosphorylation	3	3	339	95	12192	-4.31	0.0	0.7	0.37	Dusp19 Ptpla Ptprg
541	GO:0040007 [3]: growth	3	3	339	98	12189	-4.32	0.0	0.66	0.35	Lama1 Lama4 Lepre1
542	GO:0016567 [9]: protein ubiquitination	3	3	339	118	12169	-4.32	0.0	0.45	0.22	Pex12 Prp19 Trim13
543	GO:0016481 [7]: negative regulation of transcription	3	3	339	114	12173	-4.33	0.0	0.48	0.24	Cops2 Cri1 Jarid2
544	GO:0009636 [7]: response to toxin	1	1	341	10	12277	-4.33	0.0	1.34	0.75	Pon1
545	GO:0016579 [9]: protein deubiquitination	1	1	341	10	12277	-4.33	0.0	1.34	0.75	Usp3
546	GO:0030032 [7]: lamellipodium biogenesis	1	1	341	10	12277	-4.33	0.0	1.34	0.75	Capzb
547	GO:0042402 [7]: biogenic amine catabolism	1	1	341	10	12277	-4.33	0.0	1.34	0.75	Maoa
548	GO:0044242 [6]: cellular lipid catabolism	1	1	341	10	12277	-4.33	0.0	1.34	0.75	Pla2g4a
549	GO:0006084 [7]: acetyl-CoA metabolism	1	1	341	10	12277	-4.33	0.0	1.34	0.75	Acas2l
550	GO:0006541 [8]: glutamine metabolism	1	1	341	10	12277	-4.33	0.0	1.34	0.75	Pycr1
551	GO:0009066 [7]: aspartate family amino acid metabolism	1	1	341	10	12277	-4.33	0.0	1.34	0.75	BC051244
552	GO:0009225 [6]: nucleotide-sugar metabolism	1	1	341	10	12277	-4.33	0.0	1.34	0.75	Gne
553	GO:0015674 [7]: di-, tri-valent inorganic cation transport	3	3	339	112	12175	-4.33	0.0	0.5	0.25	Slc30a4 Slc30a5 Trf
554	GO:0007411 [6]: axon guidance	2	2	340	44	12243	-4.33	0.0	1.04	0.57	Etv1 Robo1
555	GO:0007599 [5]: hemostasis	2	2	340	44	12243	-4.33	0.0	1.04	0.57	Fgb Fgg
556	GO:0000910 [5]: cytokinesis	3	3	339	107	12180	-4.33	0.0	0.55	0.28	Cdk4 Cdk7 Lig3
557	GO:0030005 [7]: di-, tri-valent inorganic cation homeostasis	2	2	340	46	12241	-4.36	0.0	0.98	0.54	Nucb2 Trf
558	GO:0045786 [7]: negative regulation of cell cycle	2	2	340	48	12239	-4.38	0.0	0.93	0.5	Reck Trim13
559	GO:0050878 [4]: regulation of body fluids	2	2	340	48	12239	-4.38	0.0	0.93	0.5	Fgb Fgg
560	GO:0042330 [5]: taxis	2	2	340	101	12186	-4.38	0.0	0.26	0.11	Creb3 Robo1
561	GO:0006935 [6]: chemotaxis	2	2	340	101	12186	-4.38	0.0	0.26	0.11	Creb3 Robo1
562	GO:0009618 [7]: response to pathogenic bacteria	1	1	341	11	12276	-4.38	0.0	1.27	0.71	Wasl
563	GO:0018955 [7]: phenanthrene metabolism	1	1	341	11	12276	-4.38	0.0	1.27	0.71	Maoa
564	GO:0018958 [6]: phenol metabolism	1	1	341	11	12276	-4.38	0.0	1.27	0.71	Maoa
565	GO:0042044 [5]: fluid transport	1	1	341	11	12276	-4.38	0.0	1.27	0.71	Aqp5
566	GO:0042219 [6]: amino acid derivative catabolism	1	1	341	11	12276	-4.38	0.0	1.27	0.71	Maoa
567	GO:0042591 [7]: antigen presentation, exogenous antigen via MHC class II	1	1	341	11	12276	-4.38	0.0	1.27	0.71	H2-Ea
568	GO:0045582 [7]: positive regulation of T-cell differentiation	1	1	341	11	12276	-4.38	0.0	1.27	0.71	Ap3d1
569	GO:0000059 [8]: protein-nucleus import, docking	1	1	341	11	12276	-4.38	0.0	1.27	0.71	Ipo4
570	GO:0006100 [8]: tricarboxylic acid cycle intermediate metabolism	1	1	341	11	12276	-4.38	0.0	1.27	0.71	Mdh1
571	GO:0006570 [7]: tyrosine metabolism	1	1	341	11	12276	-4.38	0.0	1.27	0.71	Fah
572	GO:0006584 [7]: catecholamine metabolism	1	1	341	11	12276	-4.38	0.0	1.27	0.71	Maoa
573	GO:0006833 [6]: water transport	1	1	341	11	12276	-4.38	0.0	1.27	0.71	Aqp5
574	GO:0012502 [7]: induction of programmed cell death	1	1	341	80	12207	-4.4	0.0	0.11	0.02	Casp6
575	GO:0006917 [8]: induction of apoptosis	1	1	341	80	12207	-4.4	0.0	0.11	0.02	Casp6
576	GO:0030333 [5]: antigen processing	2	2	340	49	12238	-4.4	0.0	0.91	0.49	Ap3d1 H2-Ea
577	GO:0006814 [8]: sodium ion transport	1	1	341	79	12208	-4.41	0.0	0.12	0.02	Slc12a2
578	GO:0006875 [7]: metal ion homeostasis	2	2	340	51	12236	-4.42	0.0	0.86	0.47	Nucb2 Trf
579	GO:0048514 [5]: blood vessel morphogenesis	1	1	341	78	12209	-4.42	0.0	0.12	0.02	Cited1
580	GO:0016064 [6]: humoral defense mechanism (sensu Vertebrata)	2	2	340	52	12235	-4.43	0.0	0.84	0.46	1700013L23Rik H2-Ea
581	GO:0006694 [7]: steroid biosynthesis	2	2	340	52	12235	-4.43	0.0	0.84	0.46	Galk2 Tm7sf2
582	GO:0006821 [8]: chloride transport	2	2	340	52	12235	-4.43	0.0	0.84	0.46	Prkwnk4 Slc12a2
583	GO:0017148 [7]: negative regulation of protein biosynthesis	1	1	341	12	12275	-4.43	0.0	1.2	0.68	Rnf128
584	GO:0019751 [6]: polyol metabolism	1	1	341	12	12275	-4.43	0.0	1.2	0.68	Mir16
585	GO:0030203 [7]: glycosaminoglycan metabolism	1	1	341	12	12275	-4.43	0.0	1.2	0.68	B3galt6
586	GO:0042178 [6]: xenobiotic catabolism	1	1	341	12	12275	-4.43	0.0	1.2	0.68	Maoa
587	GO:0042537 [6]: benzene and derivative metabolism	1	1	341	12	12275	-4.43	0.0	1.2	0.68	Maoa
588	GO:0045621 [6]: positive regulation of lymphocyte differentiation	1	1	341	12	12275	-4.43	0.0	1.2	0.68	Ap3d1
589	GO:0046785 [8]: microtubule polymerization	1	1	341	12	12275	-4.43	0.0	1.2	0.68	4930542G03Rik
590	GO:0001776 [5]: immune cell homeostasis	1	1	341	12	12275	-4.43	0.0	1.2	0.68	Ikbkb
591	GO:0006022 [6]: aminoglycan metabolism	1	1	341	12	12275	-4.43	0.0	1.2	0.68	B3galt6
592	GO:0006071 [7]: glycerol metabolism	1	1	341	12	12275	-4.43	0.0	1.2	0.68	Mir16
593	GO:0006801 [6]: superoxide metabolism	1	1	341	12	12275	-4.43	0.0	1.2	0.68	Sod2
594	GO:0006644 [7]: phospholipid metabolism	2	2	340	53	12234	-4.44	0.0	0.82	0.45	Coasy Pla2g4a
595	GO:0019882 [5]: antigen presentation	2	2	340	54	12233	-4.45	0.0	0.8	0.44	Ap3d1 H2-Ea
596	GO:0001568 [4]: blood vessel development	2	2	340	87	12200	-4.47	0.0	0.36	0.17	Cited1 Lama4
597	GO:0006040 [6]: amino sugar metabolism	1	1	341	13	12274	-4.48	0.0	1.14	0.65	Gne
598	GO:0007005 [6]: mitochondrion organization and biogenesis	1	1	341	13	12274	-4.48	0.0	1.14	0.65	Mrpl17
599	GO:0009112 [6]: nucleobase metabolism	1	1	341	13	12274	-4.48	0.0	1.14	0.65	Dhodh
600	GO:0018193 [8]: peptidyl-amino acid modification	2	2	340	59	12228	-4.49	0.0	0.7	0.37	2410012M04Rik Hrmt1l2
601	GO:0016568 [8]: chromatin modification	2	2	340	82	12205	-4.5	0.0	0.4	0.2	Hdac11 Satb1
602	GO:0006643 [6]: membrane lipid metabolism	2	2	340	78	12209	-4.51	0.0	0.44	0.22	Coasy Pla2g4a
603	GO:0043066 [7]: negative regulation of apoptosis	2	2	340	65	12222	-4.51	0.0	0.61	0.31	Dad1 Pik3cg
604	GO:0007409 [6]: axonogenesis	2	2	340	76	12211	-4.51	0.0	0.46	0.24	Etv1 Robo1
605	GO:0045892 [8]: negative regulation of transcription, DNA-dependent	2	2	340	77	12210	-4.51	0.0	0.45	0.23	Cri1 Jarid2
606	GO:0051246 [5]: regulation of protein metabolism	2	2	340	74	12213	-4.51	0.0	0.49	0.24	Glmn Rnf128
607	GO:0006006 [8]: glucose metabolism	2	2	340	70	12217	-4.51	0.0	0.54	0.27	Dcxr Eno1
608	GO:0040008 [4]: regulation of growth	2	2	340	67	12220	-4.51	0.0	0.58	0.3	Lama1 Lama4
609	GO:0030003 [6]: cation homeostasis	2	2	340	66	12221	-4.52	0.0	0.59	0.31	Nucb2 Trf
610	GO:0043069 [6]: negative regulation of programmed cell death	2	2	340	66	12221	-4.52	0.0	0.59	0.31	Dad1 Pik3cg
611	GO:0051169 [6]: nuclear transport	2	2	340	66	12221	-4.52	0.0	0.59	0.31	Hspa9a Ipo4
612	GO:0019886 [6]: antigen processing, exogenous antigen via MHC class II	1	1	341	14	12273	-4.52	0.0	1.09	0.62	H2-Ea
613	GO:0043284 [5]: biopolymer biosynthesis	1	1	341	14	12273	-4.52	0.0	1.09	0.62	Gne
614	GO:0045580 [6]: regulation of T-cell differentiation	1	1	341	14	12273	-4.52	0.0	1.09	0.62	Ap3d1
615	GO:0046148 [5]: pigment biosynthesis	1	1	341	14	12273	-4.52	0.0	1.09	0.62	Uros
616	GO:0000096 [6]: sulfur amino acid metabolism	1	1	341	14	12273	-4.52	0.0	1.09	0.62	BC051244
617	GO:0000271 [6]: polysaccharide biosynthesis	1	1	341	14	12273	-4.52	0.0	1.09	0.62	Gne
618	GO:0006595 [7]: polyamine metabolism	1	1	341	14	12273	-4.52	0.0	1.09	0.62	Srm
619	GO:0009617 [6]: response to bacteria	1	1	341	71	12216	-4.53	0.0	0.15	0.03	Wasl
620	GO:0043085 [4]: positive regulation of enzyme activity	1	1	341	70	12217	-4.54	0.0	0.15	0.03	Map2k6
621	GO:0009890 [6]: negative regulation of biosynthesis	1	1	341	15	12272	-4.56	0.0	1.03	0.57	Rnf128
622	GO:0042828 [6]: response to pathogen	1	1	341	15	12272	-4.56	0.0	1.03	0.57	Wasl
623	GO:0007565 [5]: pregnancy	1	1	341	15	12272	-4.56	0.0	1.03	0.57	Ttpa
624	GO:0045595 [4]: regulation of cell differentiation	1	1	341	68	12219	-4.57	0.0	0.16	0.04	Ap3d1
625	GO:0030705 [6]: cytoskeleton-dependent intracellular transport	1	1	341	67	12220	-4.58	0.0	0.17	0.04	4930542G03Rik
626	GO:0050777 [6]: negative regulation of immune response	1	1	341	16	12271	-4.6	0.0	0.99	0.54	Rnf128
627	GO:0001894 [4]: tissue homeostasis	1	1	341	16	12271	-4.6	0.0	0.99	0.54	Ikbkb
628	GO:0006769 [8]: nicotinamide metabolism	1	1	341	16	12271	-4.6	0.0	0.99	0.54	Dcxr
629	GO:0007018 [7]: microtubule-based movement	1	1	341	65	12222	-4.6	0.0	0.18	0.05	4930542G03Rik
630	GO:0042088 [7]: T-helper 1 type immune response	1	1	341	17	12270	-4.63	0.0	0.94	0.51	Glmn
631	GO:0045619 [5]: regulation of lymphocyte differentiation	1	1	341	17	12270	-4.63	0.0	0.94	0.51	Ap3d1
632	GO:0051248 [6]: negative regulation of protein metabolism	1	1	341	17	12270	-4.63	0.0	0.94	0.51	Rnf128
633	GO:0000122 [9]: negative regulation of transcription from Pol II promoter	1	1	341	63	12224	-4.63	0.0	0.19	0.06	Cri1
634	GO:0015749 [6]: monosaccharide transport	1	1	341	18	12269	-4.65	0.0	0.9	0.49	Slc2a10
635	GO:0015758 [8]: glucose transport	1	1	341	18	12269	-4.65	0.0	0.9	0.49	Slc2a10
636	GO:0006826 [9]: iron ion transport	1	1	341	18	12269	-4.65	0.0	0.9	0.49	Trf
637	GO:0007423 [7]: sensory organ development	1	1	341	18	12269	-4.65	0.0	0.9	0.49	Crym
638	GO:0008645 [7]: hexose transport	1	1	341	18	12269	-4.65	0.0	0.9	0.49	Slc2a10
639	GO:0009166 [6]: nucleotide catabolism	1	1	341	18	12269	-4.65	0.0	0.9	0.49	Nt5c
640	GO:0009888 [5]: histogenesis	1	1	341	60	12227	-4.67	0.0	0.21	0.07	Lama1
641	GO:0042087 [6]: cell-mediated immune response	1	1	341	19	12268	-4.68	0.0	0.86	0.47	Glmn
642	GO:0044272 [6]: sulfur compound biosynthesis	1	1	341	19	12268	-4.68	0.0	0.86	0.47	Ggt1
643	GO:0045047 [6]: protein-ER targeting	1	1	341	19	12268	-4.68	0.0	0.86	0.47	Folr1
644	GO:0006612 [8]: protein-membrane targeting	1	1	341	19	12268	-4.68	0.0	0.86	0.47	Folr1
645	GO:0006874 [8]: calcium ion homeostasis	1	1	341	19	12268	-4.68	0.0	0.86	0.47	Nucb2
646	GO:0006879 [8]: iron ion homeostasis	1	1	341	19	12268	-4.68	0.0	0.86	0.47	Trf
647	GO:0007185 [7]: transmembrane receptor protein tyrosine phosphatase signaling pathway	1	1	341	19	12268	-4.68	0.0	0.86	0.47	Ptprg
648	GO:0042133 [5]: neurotransmitter metabolism	1	1	341	20	12267	-4.69	0.0	0.82	0.46	Maoa
649	GO:0051241 [5]: negative regulation of organismal physiological process	1	1	341	20	12267	-4.69	0.0	0.82	0.46	Rnf128
650	GO:0051258 [7]: protein polymerization	1	1	341	20	12267	-4.69	0.0	0.82	0.46	4930542G03Rik
651	GO:0008361 [5]: regulation of cell size	1	1	341	56	12231	-4.7	0.0	0.23	0.09	Lepre1
652	GO:0030217 [5]: T-cell differentiation	1	1	341	21	12266	-4.72	0.0	0.79	0.44	Ap3d1
653	GO:0042108 [8]: positive regulation of cytokine biosynthesis	1	1	341	21	12266	-4.72	0.0	0.79	0.44	Glmn
654	GO:0000187 [6]: activation of MAPK	1	1	341	21	12266	-4.72	0.0	0.79	0.44	Map2k6
655	GO:0001819 [7]: positive regulation of cytokine production	1	1	341	21	12266	-4.72	0.0	0.79	0.44	Glmn
656	GO:0006807 [4]: nitrogen compound metabolism	1	1	341	21	12266	-4.72	0.0	0.79	0.44	Ass1
657	GO:0050870 [8]: positive regulation of T-cell activation	1	1	341	22	12265	-4.73	0.0	0.76	0.41	Ap3d1
658	GO:0007369 [5]: gastrulation	1	1	341	22	12265	-4.73	0.0	0.76	0.41	Arfrp1
659	GO:0016049 [4]: cell growth	1	1	341	53	12234	-4.73	0.0	0.26	0.11	Lepre1
660	GO:0019835 [5]: cytolysis	1	1	341	23	12264	-4.74	0.0	0.73	0.39	1700013L23Rik
661	GO:0007266 [7]: Rho protein signal transduction	1	1	341	23	12264	-4.74	0.0	0.73	0.39	Cdc42ep5
662	GO:0006869 [5]: lipid transport	1	1	341	51	12236	-4.76	0.0	0.27	0.12	Osbpl2
663	GO:0006305 [7]: DNA alkylation	1	1	341	24	12263	-4.76	0.0	0.7	0.37	Dnmt2
664	GO:0006306 [4]: DNA methylation	1	1	341	24	12263	-4.76	0.0	0.7	0.37	Dnmt2
665	GO:0006916 [8]: anti-apoptosis	1	1	341	50	12237	-4.76	0.0	0.28	0.13	Dad1
666	GO:0016052 [6]: carbohydrate catabolism	1	1	341	49	12238	-4.76	0.0	0.29	0.13	Eno1
667	GO:0044275 [7]: cellular carbohydrate catabolism	1	1	341	49	12238	-4.76	0.0	0.29	0.13	Eno1
668	GO:0008285 [6]: negative regulation of cell proliferation	1	1	341	49	12238	-4.76	0.0	0.29	0.13	Glmn
669	GO:0045727 [7]: positive regulation of protein biosynthesis	1	1	341	25	12262	-4.77	0.0	0.67	0.36	Glmn
670	GO:0006805 [5]: xenobiotic metabolism	1	1	341	25	12262	-4.77	0.0	0.67	0.36	Maoa
671	GO:0009410 [7]: response to xenobiotic stimulus	1	1	341	25	12262	-4.77	0.0	0.67	0.36	Maoa
672	GO:0017038 [6]: protein import	1	1	341	48	12239	-4.78	0.0	0.3	0.14	Ipo4
673	GO:0007249 [7]: I-kappaB kinase/NF-kappaB cascade	1	1	341	26	12261	-4.78	0.0	0.65	0.34	Ikbkb
674	GO:0030098 [4]: lymphocyte differentiation	1	1	341	47	12240	-4.79	0.0	0.31	0.14	Ap3d1
675	GO:0042110 [7]: T-cell activation	1	1	341	47	12240	-4.79	0.0	0.31	0.14	Ap3d1
676	GO:0008284 [6]: positive regulation of cell proliferation	1	1	341	47	12240	-4.79	0.0	0.31	0.14	Sas
677	GO:0046916 [8]: transition metal ion homeostasis	1	1	341	27	12260	-4.79	0.0	0.62	0.32	Trf
678	GO:0009408 [5]: response to heat	1	1	341	27	12260	-4.79	0.0	0.62	0.32	Hspa9a
679	GO:0045859 [4]: regulation of protein kinase activity	1	1	341	46	12241	-4.79	0.0	0.32	0.15	Map2k6
680	GO:0002009 [4]: morphogenesis of an epithelium	1	1	341	46	12241	-4.79	0.0	0.32	0.15	Lama1
681	GO:0009891 [6]: positive regulation of biosynthesis	1	1	341	28	12259	-4.8	0.0	0.6	0.31	Glmn
682	GO:0016066 [5]: cellular defense response (sensu Vertebrata)	1	1	341	28	12259	-4.8	0.0	0.6	0.31	Glmn
683	GO:0006304 [6]: DNA modification	1	1	341	28	12259	-4.8	0.0	0.6	0.31	Dnmt2
684	GO:0006958 [7]: complement activation, classical pathway	1	1	341	28	12259	-4.8	0.0	0.6	0.31	1700013L23Rik
685	GO:0007422 [6]: peripheral nervous system development	1	1	341	28	12259	-4.8	0.0	0.6	0.31	Crym
686	GO:0001505 [7]: regulation of neurotransmitter levels	1	1	341	45	12242	-4.8	0.0	0.33	0.16	Maoa
687	GO:0050865 [5]: regulation of cell activation	1	1	341	44	12243	-4.8	0.0	0.34	0.16	Ap3d1
688	GO:0051170 [7]: nuclear import	1	1	341	44	12243	-4.8	0.0	0.34	0.16	Ipo4
689	GO:0051249 [6]: regulation of lymphocyte activation	1	1	341	44	12243	-4.8	0.0	0.34	0.16	Ap3d1
690	GO:0006606 [7]: protein-nucleus import	1	1	341	44	12243	-4.8	0.0	0.34	0.16	Ipo4
691	GO:0045597 [5]: positive regulation of cell differentiation	1	1	341	29	12258	-4.8	0.0	0.58	0.3	Ap3d1
692	GO:0051168 [7]: nuclear export	1	1	341	29	12258	-4.8	0.0	0.58	0.3	Hspa9a
693	GO:0050863 [7]: regulation of T-cell activation	1	1	341	30	12257	-4.81	0.0	0.56	0.28	Ap3d1
694	GO:0008654 [8]: phospholipid biosynthesis	1	1	341	30	12257	-4.81	0.0	0.56	0.28	Coasy
695	GO:0045860 [5]: positive regulation of protein kinase activity	1	1	341	31	12256	-4.81	0.0	0.54	0.27	Map2k6
696	GO:0046467 [7]: membrane lipid biosynthesis	1	1	341	40	12247	-4.82	0.0	0.39	0.19	Coasy
697	GO:0051094 [4]: positive regulation of development	1	1	341	40	12247	-4.82	0.0	0.39	0.19	Ap3d1
698	GO:0006445 [7]: regulation of translation	1	1	341	40	12247	-4.82	0.0	0.39	0.19	Eif2ak3
699	GO:0007015 [9]: actin filament organization	1	1	341	33	12254	-4.82	0.0	0.5	0.25	Lcp1
700	GO:0019320 [8]: hexose catabolism	1	1	341	41	12246	-4.82	0.0	0.38	0.19	Eno1
701	GO:0040029 [3]: regulation of gene expression, epigenetic	1	1	341	41	12246	-4.82	0.0	0.38	0.19	Dnmt2
702	GO:0046164 [6]: alcohol catabolism	1	1	341	41	12246	-4.82	0.0	0.38	0.19	Eno1
703	GO:0046365 [7]: monosaccharide catabolism	1	1	341	41	12246	-4.82	0.0	0.38	0.19	Eno1
704	GO:0006007 [9]: glucose catabolism	1	1	341	41	12246	-4.82	0.0	0.38	0.19	Eno1
705	GO:0044264 [6]: cellular polysaccharide metabolism	1	1	341	32	12255	-4.82	0.0	0.52	0.26	Gne
706	GO:0050867 [6]: positive regulation of cell activation	1	1	341	32	12255	-4.82	0.0	0.52	0.26	Ap3d1
707	GO:0051251 [7]: positive regulation of lymphocyte activation	1	1	341	32	12255	-4.82	0.0	0.52	0.26	Ap3d1
708	GO:0009266 [6]: response to temperature	1	1	341	32	12255	-4.82	0.0	0.52	0.26	Hspa9a
709	GO:0051247 [6]: positive regulation of protein metabolism	1	1	341	35	12252	-4.82	0.0	0.46	0.24	Glmn
710	GO:0006310 [6]: DNA recombination	1	1	341	35	12252	-4.82	0.0	0.46	0.24	Lig3
711	GO:0048511 [3]: rhythmic process	1	1	341	38	12249	-4.82	0.0	0.42	0.21	Hlf
712	GO:0005976 [5]: polysaccharide metabolism	1	1	341	34	12253	-4.82	0.0	0.48	0.24	Gne
713	GO:0006096 [8]: glycolysis	1	1	341	34	12253	-4.82	0.0	0.48	0.24	Eno1
714	GO:0006413 [8]: translational initiation	1	1	341	34	12253	-4.82	0.0	0.48	0.24	Eif5a
715	GO:0008015 [4]: circulation	1	1	341	34	12253	-4.82	0.0	0.48	0.24	Pon1
716	GO:0045165 [4]: cell fate commitment	1	1	341	36	12251	-4.82	0.0	0.45	0.22	Psen2
717	GO:0050876 [4]: reproductive physiological process	1	1	341	37	12250	-4.83	0.0	0.43	0.22	Ttpa
