# Supplementary material for: A genomic analysis of mouse models of breast cancer reveals molecular features of mouse models and relationships to human breast cancer
Source: Breast Cancer Res. 2014 Jun 5;16(3):R59. doi: 10.1186/bcr3672 (PMC4078930; doi:10.1186/bcr3672)
Supplement: Additional file 2 — Fold change values organized by mouse tumor model type comparing the mouse model to all other types of mouse models. [file bcr3672-S2.zip › Additional_file_2/TAG_SAM/AdditionalFile56_TAG_SAM/DownregulatedGenesgather_kegg_121102.txt]

#	Annotation	Total Genes With Ann	Your Genes (With Ann)	Your Genes (No Ann)	Genome (With Ann)	Genome (No Ann)	ln(Bayes factor)	neg ln(p value)	FE: neg ln(p value)	FE: neg ln(FDR)	Genes
1	path:mmu00280: Valine, leucine and isoleucine degradation	8	8	98	24	2389	5.77	9.56	10.28	5.77	Aldh2 Aox1 Bckdha Echs1 Hadh2 Hadhsc Mccc1 Pcca
2	path:mmu04080: Neuroactive ligand-receptor interaction	1	1	105	277	2136	5.42	9.45	0.0	0.0	Grin1
3	path:mmu00750: Vitamin B6 metabolism	4	4	102	6	2407	3.0	7.3	7.58	3.76	Aox1 Nt5c Pnpo Psat1
4	path:mmu00310: Lysine degradation	7	7	99	37	2376	1.78	5.95	6.2	2.84	Aldh2 Dlst Echs1 Hadh2 Hadhsc Spcs2 Tmlhe
5	path:mmu00640: Propanoate metabolism	5	5	101	19	2394	1.43	5.59	5.92	2.84	Acas2l Aldh2 Echs1 Pcca Suclg1
6	path:mmu00380: Tryptophan metabolism	9	9	97	66	2347	1.3	5.46	5.62	2.84	Aldh2 Aox1 Cat Echs1 Hadh2 Hadhsc Hrmt1l2 Hrmt1l3 Maoa
7	path:mmu00330: Arginine and proline metabolism	6	6	100	31	2382	1.12	5.27	5.56	2.84	Aldh2 Ass1 Maoa Oat Pycr1 Srm
8	path:mmu00350: Tyrosine metabolism	6	6	100	34	2379	0.75	4.82	5.16	2.73	Aox1 Ech1 Fah Hrmt1l2 Hrmt1l3 Maoa
9	path:mmu00062: Fatty acid biosynthesis (path 2)	3	3	103	6	2407	0.72	4.82	5.29	2.73	Echs1 Hadh2 Hadhsc
10	path:mmu00220: Urea cycle and metabolism of amino groups	4	4	102	16	2397	0.28	4.36	4.77	2.45	Ass1 Oat Pycr1 Srm
11	path:mmu00632: Benzoate degradation via CoA ligation	6	6	100	39	2374	0.2	4.25	4.58	2.39	BC016495 Echs1 Eef2k Eif2ak3 Hadh2 Hadhsc
12	path:mmu00620: Pyruvate metabolism	5	5	101	28	2385	0.08	4.14	4.5	2.39	Acas2l Akr1b3 Aldh2 Glo1 Mdh1
13	path:mmu00930: Caprolactam degradation	3	3	103	9	2404	-0.11	0.0	4.42	2.39	Echs1 Hadh2 Hadhsc
14	path:mmu04020: Calcium signaling pathway	2	2	104	179	2234	-0.14	0.0	0.0	0.0	Grin1 Slc25a5
15	path:mmu00650: Butanoate metabolism	5	5	101	32	2381	-0.36	0.0	4.02	2.08	Aldh2 Echs1 Hadh2 Hadhsc Prdx6
16	path:mmu00071: Fatty acid metabolism	6	6	100	48	2365	-0.58	0.0	3.73	1.97	Acox1 Aldh2 Echs1 Hadh2 Hadhsc Peci
17	path:mmu00340: Histidine metabolism	4	4	102	22	2391	-0.6	0.0	3.83	1.97	Aldh2 Hrmt1l2 Hrmt1l3 Maoa
18	path:mmu00510: N-Glycan biosynthesis	4	4	102	23	2390	-0.72	0.0	3.7	1.97	Alg1 Alg2 Alg5 Man1a
19	path:mmu00410: beta-Alanine metabolism	3	3	103	14	2399	-1.03	0.0	3.44	1.82	Aldh2 Echs1 Srm
20	path:mmu05020: Parkinson's disease	3	3	103	14	2399	-1.03	0.0	3.44	1.82	Park7 Ube1x Ube1y1
21	path:mmu00450: Selenoamino acid metabolism	3	3	103	15	2398	-1.17	0.0	3.29	1.72	Ggt1 Hrmt1l2 Hrmt1l3
22	path:mmu00590: Prostaglandin and leukotriene metabolism	4	4	102	29	2384	-1.31	0.0	3.05	1.53	Ggt1 Pla2g4a Pla2g6 Prdx6
23	path:mmu00240: Pyrimidine metabolism	6	6	100	60	2353	-1.34	0.0	2.87	1.43	Ak3l1 Dhodh Nme1 Nme2 Nme4 Polr3k
24	path:mmu00760: Nicotinate and nicotinamide metabolism	5	5	101	46	2367	-1.46	0.0	2.8	1.43	Aox1 BC016495 Eef2k Eif2ak3 Nt5c
25	path:mmu04910: Insulin signaling pathway	2	2	104	131	2282	-1.69	0.0	0.02	0.0	Ikbkb Pik3cg
26	path:mmu00400: Phenylalanine, tyrosine and tryptophan biosynthesis	2	2	104	8	2405	-1.75	0.0	2.76	1.43	Eno1 Farslb
27	path:mmu00720: Reductive carboxylate cycle (CO2 fixation)	2	2	104	8	2405	-1.75	0.0	2.76	1.43	Acas2l Mdh1
28	path:mmu00020: Citrate cycle (TCA cycle)	3	3	103	21	2392	-1.83	0.0	2.56	1.38	Dlst Mdh1 Suclg1
29	path:mmu00440: Aminophosphonate metabolism	2	2	104	9	2404	-1.91	0.0	2.59	1.38	Hrmt1l2 Hrmt1l3
30	path:mmu00626: Nitrobenzene degradation	2	2	104	9	2404	-1.91	0.0	2.59	1.38	Hrmt1l2 Hrmt1l3
31	path:mmu00680: Methane metabolism	2	2	104	9	2404	-1.91	0.0	2.59	1.38	Cat Prdx6
32	path:mmu00530: Aminosugars metabolism	3	3	103	24	2389	-2.07	0.0	2.28	1.14	Gne Nt5c Smpdl3a
33	path:mmu00230: Purine metabolism	7	7	99	101	2312	-2.16	0.0	1.79	0.76	Adk Fhit Guk1 Nme1 Nme2 Nme4 Polr3k
34	path:mmu04310: Wnt signaling pathway	3	3	103	138	2275	-2.2	0.0	0.06	0.02	Fzd2 Porcn Rac3
35	path:mmu04510: Focal adhesion	6	6	100	208	2205	-2.21	0.0	0.11	0.06	Actg1 Capn7 Lama1 Lama4 Pik3cg Rac3
36	path:mmu04010: MAPK signaling pathway	7	7	99	224	2189	-2.3	0.0	0.14	0.07	Casp6 Hspa9a Ikbkb Map2k6 Pla2g4a Pla2g6 Rac3
37	path:mmu00150: Androgen and estrogen metabolism	3	3	103	29	2384	-2.39	0.0	1.9	0.79	Hrmt1l2 Hrmt1l3 Hsd17b4
38	path:mmu00260: Glycine, serine and threonine metabolism	3	3	103	31	2382	-2.49	0.0	1.77	0.76	Maoa Phgdh Psat1
39	path:mmu00561: Glycerolipid metabolism	3	3	103	32	2381	-2.54	0.0	1.71	0.73	Akr1b3 Aldh2 Mgll
40	path:mmu00562: Inositol phosphate metabolism	4	4	102	53	2360	-2.57	0.0	1.53	0.68	BC016495 Eef2k Eif2ak3 Pik3cg
41	path:mmu00190: Oxidative phosphorylation	6	6	100	109	2304	-2.72	0.0	1.04	0.5	Atp5b Atp5c1 Atp5g3 Ndufs8 Uqcr Uqcrc2
42	path:mmu00460: Cyanoamino acid metabolism	1	1	105	3	2410	-2.72	0.0	1.84	0.77	Ggt1
43	path:mmu04210: Apoptosis	5	5	101	84	2329	-2.74	0.0	1.14	0.54	Capn7 Casp6 Endog Ikbkb Pik3cg
44	path:mmu00903: Limonene and pinene degradation	2	2	104	18	2395	-2.77	0.0	1.59	0.69	Aldh2 Echs1
45	path:mmu00193: ATP synthesis	3	3	103	38	2375	-2.77	0.0	1.4	0.64	Atp5b Atp5c1 Atp5g3
46	path:mmu00360: Phenylalanine metabolism	2	2	104	19	2394	-2.83	0.0	1.51	0.68	Maoa Prdx6
47	path:mmu04610: Complement and coagulation cascades	4	4	102	64	2349	-2.83	0.0	1.14	0.54	Crry Fgb Fgg Plau
48	path:mmu00362: Benzoate degradation via hydroxylation	1	1	105	4	2409	-2.9	0.0	1.64	0.71	Ech1
49	path:mmu00623: 2,4-Dichlorobenzoate degradation	1	1	105	4	2409	-2.9	0.0	1.64	0.71	Prdx6
50	path:mmu04512: ECM-receptor interaction	2	2	104	82	2331	-2.92	0.0	0.13	0.07	Lama1 Lama4
51	path:mmu04530: Tight junction	5	5	101	118	2295	-2.93	0.0	0.51	0.32	Actg1 Cdk4 Cldn2 Jam3 Sec8l1
52	path:mmu04070: Phosphatidylinositol signaling system	4	4	102	72	2341	-2.94	0.0	0.92	0.47	BC016495 Eef2k Eif2ak3 Pik3cg
53	path:mmu00010: Glycolysis / Gluconeogenesis	3	3	103	47	2366	-3.0	0.0	1.04	0.5	Acas2l Aldh2 Eno1
54	path:mmu04620: Toll-like receptor signaling pathway	4	4	102	90	2323	-3.04	0.0	0.57	0.34	Ikbkb Map2k6 Pik3cg Rac3
55	path:mmu00130: Ubiquinone biosynthesis	1	1	105	5	2408	-3.04	0.0	1.48	0.68	Coq7
56	path:mmu00430: Taurine and hypotaurine metabolism	1	1	105	5	2408	-3.04	0.0	1.48	0.68	Ggt1
57	path:mmu00052: Galactose metabolism	2	2	104	24	2389	-3.05	0.0	1.21	0.57	Akr1b3 Galk2
58	path:mmu00120: Bile acid biosynthesis	2	2	104	24	2389	-3.05	0.0	1.21	0.57	Acadsb Aldh2
59	path:mmu00780: Biotin metabolism	1	1	105	6	2407	-3.15	0.0	1.35	0.64	Spcs2
60	path:mmu00628: Fluorene degradation	1	1	105	6	2407	-3.15	0.0	1.35	0.64	Ech1
61	path:mmu00643: Styrene degradation	1	1	105	6	2407	-3.15	0.0	1.35	0.64	Fah
62	path:mmu04520: Adherens junction	3	3	103	71	2342	-3.17	0.0	0.49	0.32	Actg1 Rac3 Wasl
63	path:mmu00730: Thiamine metabolism	1	1	105	7	2406	-3.24	0.0	1.23	0.57	Nt5c
64	path:mmu00480: Glutathione metabolism	2	2	104	34	2379	-3.29	0.0	0.79	0.46	Ggt1 Gstt2
65	path:mmu00051: Fructose and mannose metabolism	2	2	104	36	2377	-3.31	0.0	0.73	0.41	Akr1b3 Nt5c
66	path:mmu00564: Glycerophospholipid metabolism	2	2	104	51	2362	-3.34	0.0	0.41	0.28	Pla2g4a Pla2g6
67	path:mmu04330: Notch signaling pathway	2	2	104	48	2365	-3.35	0.0	0.46	0.32	Notch4 Psen2
68	path:mmu00630: Glyoxylate and dicarboxylate metabolism	1	1	105	9	2404	-3.38	0.0	1.05	0.5	Mdh1
69	path:mmu00040: Pentose and glucuronate interconversions	1	1	105	10	2403	-3.43	0.0	0.97	0.49	Akr1b3
70	path:mmu05060: Prion disease	1	1	105	10	2403	-3.43	0.0	0.97	0.49	Lama1
71	path:mmu00363: Bisphenol A degradation	1	1	105	10	2403	-3.43	0.0	0.97	0.49	Pon1
72	path:mmu00940: Stilbene, coumarine and lignin biosynthesis	1	1	105	11	2402	-3.48	0.0	0.91	0.47	Prdx6
73	path:mmu00740: Riboflavin metabolism	1	1	105	11	2402	-3.48	0.0	0.91	0.47	Nt5c
74	path:mmu00361: gamma-Hexachlorocyclohexane degradation	1	1	105	38	2375	-3.49	0.0	0.2	0.12	Pon1
75	path:mmu00053: Ascorbate and aldarate metabolism	1	1	105	12	2401	-3.51	0.0	0.85	0.46	Aldh2
76	path:mmu00790: Folate biosynthesis	1	1	105	13	2400	-3.55	0.0	0.79	0.46	Pts
77	path:mmu00910: Nitrogen metabolism	1	1	105	13	2400	-3.55	0.0	0.79	0.46	Car6
78	path:mmu00960: Alkaloid biosynthesis II	1	1	105	13	2400	-3.55	0.0	0.79	0.46	Prdx6
79	path:mmu00624: 1- and 2-Methylnaphthalene degradation	1	1	105	13	2400	-3.55	0.0	0.79	0.46	Acadsb
80	path:mmu00600: Glycosphingolipid metabolism	1	1	105	33	2380	-3.57	0.0	0.26	0.17	Sptlc1
81	path:mmu00100: Biosynthesis of steroids	1	1	105	15	2398	-3.59	0.0	0.7	0.4	Vkorc1
82	path:mmu00770: Pantothenate and CoA biosynthesis	1	1	105	15	2398	-3.59	0.0	0.7	0.4	Coasy
83	path:mmu05030: Amyotrophic lateral sclerosis (ALS)	1	1	105	16	2397	-3.61	0.0	0.65	0.38	Cat
84	path:mmu00252: Alanine and aspartate metabolism	1	1	105	18	2395	-3.64	0.0	0.58	0.34	Ass1
85	path:mmu00860: Porphyrin and chlorophyll metabolism	1	1	105	18	2395	-3.64	0.0	0.58	0.34	Uros
86	path:mmu00532: Chondroitin / Heparan sulfate biosynthesis	1	1	105	27	2386	-3.64	0.0	0.35	0.25	B3galt6
87	path:mmu00710: Carbon fixation	1	1	105	19	2394	-3.64	0.0	0.55	0.33	Mdh1
88	path:mmu05040: Huntington's disease	1	1	105	26	2387	-3.65	0.0	0.37	0.26	Casp6
89	path:mmu00512: O-Glycan biosynthesis	1	1	105	21	2392	-3.65	0.0	0.49	0.32	Galnt11
90	path:mmu00970: Aminoacyl-tRNA biosynthesis	1	1	105	21	2392	-3.65	0.0	0.49	0.32	Farslb
91	path:mmu05010: Alzheimer's disease	1	1	105	22	2391	-3.66	0.0	0.46	0.32	Psen2
