# Supplementary material for: A genomic analysis of mouse models of breast cancer reveals molecular features of mouse models and relationships to human breast cancer
Source: Breast Cancer Res. 2014 Jun 5;16(3):R59. doi: 10.1186/bcr3672 (PMC4078930; doi:10.1186/bcr3672)
Supplement: Additional file 2 — Fold change values organized by mouse tumor model type comparing the mouse model to all other types of mouse models. [file bcr3672-S2.zip › Additional_file_2/TAG_SAM/AdditionalFile56_TAG_SAM/DownregulatedGenesgather_transfac_121102.txt]

#	Annotation	Total Genes With Ann	Your Genes (With Ann)	Your Genes (No Ann)	Genome (With Ann)	Genome (No Ann)	ln(Bayes factor)	neg ln(p value)	FE: neg ln(p value)	FE: neg ln(FDR)	Genes
1	V$MYC_Q2	131	131	293	2889	12858	15.93	11.93	21.27	15.43	1810014L12Rik 2700038L12Rik 2810422M04Rik 4930485D02Rik 4933425F03Rik 5730421E18Rik Abcb6 Actg1 Adk Akr1b3 Ap3d1 Aqp5 Arhgdig Arrdc4 Ass1 Atp5g3 B3galt6 BC004636 BC004853 BC014685 BC016495 BC027342 Bcap29 C1qbp C330017I15Rik Capzb Car6 Ccnh Cd164 Cdc42ep5 Cdk4 Cdk7 Ceacam10 Creb3l2 Cri1 Dcxr E130107N23Rik Echdc2 Eef1b2 Eef2 Eef2k Egln2 Eif5a Ell2 Elovl6 Eno1 Esrra Fbxo18 Fpgs Gcsh Gga2 Glmn Gpm6b…
2	V$NMYC_01: N-Myc	144	144	280	3336	12411	15.05	11.93	20.35	15.21	1810014L12Rik 1810073E21Rik 2700038L12Rik 2810422M04Rik 4930485D02Rik 4933425F03Rik 5730421E18Rik Abcb6 Acadsb Acox1 Actg1 Adk Akr1b3 Ap3d1 Aqp5 Arhgdig Arrdc4 Ass1 Atp5g3 B3galt6 BC004636 BC004853 BC005752 BC014685 BC016495 BC027342 Bcap29 C1qbp C330017I15Rik Capzb Car6 Ccnh Cd164 Cdc42ep5 Cdk4 Cdk7 Ceacam10 Cpsf3 Creb3l2 Cri1 Dcxr E130107N23Rik Echdc2 Eef2 Eef2k Egln2 Eif5a Ell2 Elovl6 Eno1 Esr…
3	V$NRF2_01: nuclear respiratory factor 2	118	118	306	2578	13169	14.08	11.93	19.42	14.68	1110028N05Rik 1810033A06Rik 1810073E21Rik 2310075A12Rik 2510010F15Rik 3100002B05Rik 4930542G03Rik 5730409F24Rik A930025J12Rik Abpb Acadsb Adk Ak3l1 Ap3d1 Asrgl1 Auh B3galt6 BC004636 BC051244 C1qbp Cct2 Cdk5rap3 Cdk7 Chchd5 Cml1 Coasy Col9a1 Cops2 Cpsf3 Creb3 D11Wsu68e D7Rp2e Ddx47 Dlst E130107N23Rik Echdc1 Elp3 Eno1 Exosc4 Fah Fbxo18 Fibp Ga17 Galk2 Gng10 Gorasp2 Grwd1 Gtpbp4 H47 Hars2 Hbld2 Hrmt…
4	V$E2F1_Q6: E2F-1	277	277	147	8067	7680	13.91	11.93	19.14	14.68	1110028N05Rik 1110054N06Rik 1300002F13Rik 1810057E01Rik 2310058A11Rik 2310075A12Rik 2410012M04Rik 2510010F15Rik 2700038L12Rik 2900091E11Rik 3100002B05Rik 4930542G03Rik 5033425B17Rik 5730409F24Rik A930025J12Rik AU040576 Aass Abcb6 Acox1 Actg1 Adk Akap12 Akr1b3 Aldh2 Alg2 Alg5 Ap3m2 Aqp5 Arhgdig Arl6ip5 Arrdc4 Asrgl1 Ass1 Atp5b Atp5c1 Atp5g3 B3galt6 BC004853 BC005471 BC005752 BC009118 BC010787 BC01…
5	V$MYCMAX_B: c-Myc:Max binding sites	213	213	211	5973	9774	10.08	11.93	15.2	10.97	1110020A09Rik 1110028N05Rik 1110054N06Rik 1600012K10Rik 1810014L12Rik 1810057E01Rik 2310075A12Rik 2410012M04Rik 2510010F15Rik 2700038L12Rik 2810422M04Rik 4930485D02Rik 4933425F03Rik 5033425B17Rik 5730421E18Rik 6430559E15Rik Abcb6 Abpb Acas2l Actg1 Adk Akr1b3 Alg5 Ap3d1 Aqp5 Arhgdig Ass1 Atp5c1 Atp5g3 Auh BC004636 BC005752 BC014685 BC016495 BC027342 Bcap29 Becn1 C330017I15Rik Car6 Ccnh Cct2 Cd164 …
6	V$HIF1_Q3: hypoxia induced factor	64	64	360	1245	14502	8.61	11.93	14.0	9.95	1810033A06Rik 1810073E21Rik 2310075A12Rik 3100002B05Rik 4930485D02Rik 5730421E18Rik 6430559E15Rik Abcb6 Adk Aqp5 Arf4 Arfrp1 Arrdc4 Bag2 Bcap29 C1qbp C330017I15Rik Capzb Cdh13 Creb3l2 Cri1 D7Rp2e Dapk1 Ddit4 E130107N23Rik Egln2 Eif5a Ell2 Elovl6 Eno1 Ero1l Esrra Fdx1 Fzd2 Gcsh Gpm6b Grip1 Grwd1 Hspa9a Lama1 Map2k6 Mgll Mki67ip Nme4 Nt5c Pes1 Pnpo Porcn Ppp1r14b Pqlc1 Ptpla Rac3 Rnf128 Rps19 Slc35…
7	V$ELK1_02: Elk-1	365	365	59	12065	3682	8.48	11.93	13.77	9.88	1110020A09Rik 1110028N05Rik 1110054N06Rik 1300002F13Rik 1600012K10Rik 1810014L12Rik 1810033A06Rik 1810073E21Rik 2010110M21Rik 2310008M20Rik 2310058A11Rik 2310075A12Rik 2410012M04Rik 2510010F15Rik 2700038L12Rik 2900091E11Rik 3100002B05Rik 3110001N18Rik 4633402D15Rik 4930485D02Rik 4930542G03Rik 4933425F03Rik 5033425B17Rik 5730409F24Rik 6430559E15Rik A930025J12Rik AA959742 AU040576 Aass Abcb6 Abpb A…
8	V$CREB_Q2_01	175	175	249	4779	10968	8.21	11.93	13.3	9.54	1110028N05Rik 1300002F13Rik 1810057E01Rik 1810073E21Rik 2010110M21Rik 2310008M20Rik 2310058A11Rik 2310075A12Rik 2410012M04Rik 2510010F15Rik 2700038L12Rik 2810422M04Rik 2900091E11Rik 3110001N18Rik 4930485D02Rik 5033425B17Rik AA959742 AI429613 Aass Acox1 Actg1 Ak3l1 Akap12 Akr1b3 Aldh2 Alg2 Ap3d1 Arf4 Arfrp1 Arhgdig Ass1 Atp5b B3galt6 BC004636 BC005471 BC009118 BC010787 BC027342 BC051244 Bag2 Bcap2…
9	V$USF_Q6: upstream stimulating factor	311	311	113	9861	5886	7.77	11.93	12.89	9.24	1110020A09Rik 1110028N05Rik 1110054N06Rik 1600012K10Rik 1810014L12Rik 1810057E01Rik 1810073E21Rik 2010110M21Rik 2310008M20Rik 2310058A11Rik 2510010F15Rik 2700038L12Rik 2810422M04Rik 3100002B05Rik 4930485D02Rik 4933425F03Rik 5730409F24Rik 5730421E18Rik AU040576 Aass Abcb6 Abpb Acas2l Acox1 Actg1 Adk Akr1b3 Aldh2 Alg2 Alg5 Ap3d1 Ap3m2 Aqp5 Arf4 Arfrp1 Arhgdig Arl6ip5 Arrdc4 Ass1 Atp5b Atp5c1 Atp5g3…
10	V$HIF1_Q5: hypoxia-inducible factor 1	79	79	345	1789	13958	6.22	10.32	11.46	7.92	1810033A06Rik 1810073E21Rik 3110001N18Rik 5033425B17Rik 5730421E18Rik 6430559E15Rik AU040576 Abcb6 Adk Arf4 Arhgdig Asrgl1 BC014685 Bag2 Bcap29 C330017I15Rik Casp6 Cdh13 Cdk7 Coasy Cpsf3 Creb3 Cri1 Crym Ddit4 Dhodh E130107N23Rik Eef2 Egln2 Eif5a Elovl6 Eno1 Ero1l Gga2 Glrx1 Gltscr2 Gpm6b Grip1 Grwd1 Hbld2 Hrmt1l2 Hspa9a Lactb2 Lama1 Map2k6 Mgll Mrpl21 Mxd3 Nme4 Nomo1 Nt5c Nucb2 Ociad1 Pcca Pdir P…
11	V$DEAF1_01	118	118	306	3019	12728	6.14	10.22	11.25	7.8	1110028N05Rik 1300002F13Rik 2310008M20Rik 2310075A12Rik 2510010F15Rik 2810422M04Rik 2900091E11Rik 3100002B05Rik 4930542G03Rik AA959742 AU040576 Ak3l1 Akap12 Alg5 Ap3d1 Ap3m2 Aqp5 Arfrp1 Arl6ip5 B3galt6 BC004636 BC014685 BC016495 BC027342 Bckdhb C1qbp Ccnh Cct2 Cdk4 Cml1 Coq7 Cpsf3 Creb3 D7Rp2e Dapk1 Dnajb4 Dusp19 Echs1 Eef1b2 Eef2 Egln2 Eif2ak3 Etv1 Fah Fdx1 Fhit Fibp Gcsh Gga2 Glrx2 Gltscr2 Gng1…
12	V$SP3_Q3	320	320	104	10393	5354	5.79	9.73	10.86	7.51	1110020A09Rik 1110028N05Rik 1110054N06Rik 1300002F13Rik 1600012K10Rik 1810014L12Rik 1810057E01Rik 1810073E21Rik 2010110M21Rik 2310008M20Rik 2310058A11Rik 2310075A12Rik 2410012M04Rik 2510010F15Rik 2700038L12Rik 2810422M04Rik 2900091E11Rik 3100002B05Rik 3110001N18Rik 4633402D15Rik 4930542G03Rik 4933425F03Rik 5730409F24Rik 5730421E18Rik 6430559E15Rik AI429613 AU040576 Aass Abcb6 Acas2l Acox1 Actg1 A…
13	V$CREB_Q4_01	162	162	262	4550	11197	5.43	9.33	10.43	7.15	1110028N05Rik 1300002F13Rik 1810057E01Rik 1810073E21Rik 2010110M21Rik 2310008M20Rik 2310058A11Rik 2310075A12Rik 2410012M04Rik 2700038L12Rik 2810422M04Rik 2900091E11Rik 3110001N18Rik 4930485D02Rik 5033425B17Rik AA959742 AI429613 Aass Acox1 Actg1 Ak3l1 Akap12 Akr1b3 Aldh2 Alg2 Ap3d1 Arf4 Arfrp1 Arhgdig Ass1 Atp5b B3galt6 BC004636 BC005471 BC009118 BC027342 BC051244 Bag2 Becn1 C1ql3 Ccnh Cct2 Cct4 C…
14	V$E2F1_Q3_01	154	154	270	4297	11450	5.17	9.07	10.16	6.96	1110020A09Rik 1110054N06Rik 1810057E01Rik 2310008M20Rik 2310075A12Rik 2410012M04Rik 2510010F15Rik 4930542G03Rik 5033425B17Rik 5730409F24Rik Actg1 Adk Ak3l1 Alg5 Aqp5 Arf4 Arfrp1 Arhgdig Ass1 Atp5b Atp5c1 Atp5g3 Auh B3galt6 BC010787 BC014685 BC027342 BC051244 Bcap29 C1qbp C330017I15Rik Capn7 Cct4 Cd164 Cited1 Cri1 D11Wsu68e Dapk1 Dhodh Dlst Dnajb4 Dnajc12 Echdc2 Eef1g Eef2 Eif2ak3 Elovl6 Esrra Fpg…
15	V$MYCMAX_02: c-Myc:Max heterodimer	184	184	240	5393	10354	4.6	8.56	9.54	6.41	1110054N06Rik 1600012K10Rik 1810014L12Rik 2700038L12Rik 2810422M04Rik 2900091E11Rik 4930485D02Rik 4933425F03Rik 5730421E18Rik AA959742 Abcb6 Abpb Acadsb Acox1 Actg1 Adk Akr1b3 Aldh2 Aqp5 Arrdc4 Ass1 Atp5g3 Auh B3galt6 BC004636 BC004853 BC005471 BC014685 BC016495 BC017158 BC027342 Bcap29 Btbd1 C1qbp C330017I15Rik Capzb Car6 Ccnh Cct2 Cd164 Cdc42ep5 Cdk4 Cdk5rap3 Cdk7 Ceacam10 Chc1l Cited1 Cldn2 Co…
16	V$CETS1P54_01: c-Ets-1(p54)	312	312	112	10204	5543	4.41	8.28	9.4	6.33	1110028N05Rik 1810033A06Rik 1810073E21Rik 2310008M20Rik 2310058A11Rik 2310075A12Rik 2410012M04Rik 2510010F15Rik 2700038L12Rik 2810422M04Rik 2900091E11Rik 3100002B05Rik 3110001N18Rik 4633402D15Rik 4930485D02Rik 4930542G03Rik 5033425B17Rik 5730409F24Rik 5730421E18Rik 6430559E15Rik A930025J12Rik AA959742 AI429613 AU040576 Aass Abpb Acadsb Acas2l Acox1 Actg1 Adk Ak3l1 Akap12 Aldh2 Antxr1 Aox1 Ap3d1 A…
17	V$WHN_B: winged-helix factor nude	136	136	288	3780	11967	4.03	7.95	9.0	5.99	1110028N05Rik 1300002F13Rik 1810033A06Rik 1810057E01Rik 1810073E21Rik 2010110M21Rik 3110001N18Rik 4930485D02Rik 4930542G03Rik 4933425F03Rik 5033425B17Rik 5730409F24Rik 5730421E18Rik A930025J12Rik Abcb6 Acadsb Actg1 Arhgdig Ass1 Auh BC005471 BC010787 BC017158 Bckdhb Caml Capn7 Cct4 Cd164 Cdk7 Chchd5 Cml1 Coasy Cops2 Creb3l2 Crym D7Rp2e Dad1 Ddit4 Dhodh Dlst Dnajb4 Dnajc12 Dnajc7 Ech1 Echdc2 Eef2 E…
18	V$PAX3_B: Pax-3 binding sites	292	292	132	9495	6252	3.67	7.58	8.59	5.64	1300002F13Rik 1600012K10Rik 1810014L12Rik 1810033A06Rik 1810057E01Rik 1810073E21Rik 2310008M20Rik 2310075A12Rik 2510010F15Rik 2700038L12Rik 2810422M04Rik 4633402D15Rik 4930485D02Rik 4930542G03Rik 4933425F03Rik 5033425B17Rik 5730409F24Rik 6430559E15Rik AA959742 AU040576 Aass Abcb6 Abpb Acadsb Acas2l Acox1 Actg1 Adk Ak3l1 Akap12 Akr1b3 Alg5 Ap3m2 Aqp5 Arf4 Arfrp1 Arhgdig Arrdc4 Asrgl1 Ass1 Atp5b At…
19	V$MAZ_Q6	328	328	96	10943	4804	3.42	7.27	8.4	5.5	1110020A09Rik 1110028N05Rik 1110054N06Rik 1300002F13Rik 1600012K10Rik 1810014L12Rik 1810033A06Rik 1810057E01Rik 1810073E21Rik 2010110M21Rik 2310008M20Rik 2310058A11Rik 2310075A12Rik 2410012M04Rik 2510010F15Rik 2700038L12Rik 2810422M04Rik 2900091E11Rik 3110001N18Rik 4930542G03Rik 4933425F03Rik 5730409F24Rik A930025J12Rik AA959742 AI429613 AU040576 Aass Abcb6 Acas2l Acox1 Actg1 Adk Ak3l1 Alg5 Antxr…
20	V$E2F1_Q4: E2F-1	154	154	270	4456	11291	3.4	7.27	8.3	5.46	1110028N05Rik 1110054N06Rik 1600012K10Rik 1810057E01Rik 2310058A11Rik 2310075A12Rik 2410012M04Rik 2510010F15Rik 2810422M04Rik 4633402D15Rik 4930542G03Rik 5033425B17Rik A930025J12Rik Abcb6 Actg1 Ak3l1 Akap12 Akr1b3 Aldh2 Ap3m2 Arrdc4 Ass1 Atp5b Atp5c1 B3galt6 BC005471 BC005752 BC010787 Bag2 Bckdhb C330017I15Rik Capn7 Ccnh Cd164 Cdh13 Cdk5rap3 Cdk7 Chchd5 Clybl Cml1 Coasy Coq7 Creb3 Dad1 Dlst Dnajb…
21	V$CREBATF_Q6	155	155	269	4524	11223	3.06	6.92	7.94	5.15	1110028N05Rik 1300002F13Rik 1810057E01Rik 1810073E21Rik 2010110M21Rik 2310008M20Rik 2310058A11Rik 2310075A12Rik 2410012M04Rik 2700038L12Rik 2810422M04Rik 2900091E11Rik 3110001N18Rik 5033425B17Rik AA959742 AI429613 Aass Acox1 Ak3l1 Akap12 Akr1b3 Aldh2 Alg2 Ap3d1 Arf4 Arfrp1 Arhgdig Ass1 Atp5b B3galt6 BC004636 BC005471 BC009118 BC010787 BC027342 BC051244 Becn1 C1ql3 Ccnh Cct2 Cct4 Cd164 Cdk4 Cdk7 C…
22	V$KROX_Q6	200	200	224	6165	9582	2.67	6.45	7.49	4.74	1110028N05Rik 1110054N06Rik 1810014L12Rik 2010110M21Rik 2310008M20Rik 2410012M04Rik 2510010F15Rik 2700038L12Rik 2900091E11Rik 3110001N18Rik 4930542G03Rik 5033425B17Rik 5730409F24Rik AU040576 Aass Acas2l Acox1 Actg1 Adk Aldh2 Alg2 Alg5 Ap3d1 Ap3m2 Aqp5 Arfrp1 Arhgdig Arrdc4 Ass1 Auh BC005471 BC014685 BC017158 Bag2 Bckdhb C1qbp Capn7 Car6 Cat Ccnh Cct2 Cdc42ep5 Cdh13 Cdk4 Cited1 Clybl Cml1 Copb1 Co…
23	V$E2F_Q3_01	177	177	247	5366	10381	2.43	6.21	7.25	4.7	1110020A09Rik 1110054N06Rik 1810057E01Rik 1810073E21Rik 2310008M20Rik 2310058A11Rik 2310075A12Rik 2510010F15Rik 2700038L12Rik 4930542G03Rik 5730409F24Rik A930025J12Rik Acox1 Actg1 Akap12 Aldh2 Alg5 Arfrp1 Arrdc4 Asrgl1 Ass1 Atp5b Atp5c1 Atp5g3 B3galt6 BC004636 BC004853 BC005471 BC010787 BC027342 Bag2 Bckdhb C1qbp C1ql3 C330017I15Rik Capn7 Ccnh Cct4 Cd164 Cdh13 Cdk4 Cdk5rap3 Chchd5 Clybl Cml1 Coas…
24	V$CREB_02: cAMP-responsive element binding protein	67	67	357	1655	14092	2.29	6.06	7.4	4.73	1300002F13Rik 1810057E01Rik 2010110M21Rik 2310008M20Rik 2310058A11Rik 2410012M04Rik 2810422M04Rik AA959742 Alg2 Arf4 Arfrp1 B3galt6 BC004636 BC010787 Ccnh Cdk4 Copb1 Coq7 Dad1 Echs1 Eef1a1 Eef1g Eef2 Eif5a Galnt11 Gltscr2 Gpm6b Hbld2 Hebp1 Hrmt1l2 Ica1 Krtcap2 Man1a Map1lc3b Mettl1 Mrpl17 Mrpl21 Mrpl36 Mrpl4 Muted Nbr1 Ndufs8 Park7 Pla2g6 Polr3e Prdx6 Prpf31 Ptprg Rbm4 Rpl18 Rpl3 Rpl41 Rsb30 Sas …
25	V$NFKB_Q6: NF-kappaB	32	32	392	1998	13749	2.25	5.99	0.0	0.0	2410012M04Rik 2810422M04Rik Acox1 Adk BC009118 BC014685 C1ql3 Ceacam10 Chchd5 Eef1a1 Eef2k Fah Gtpbp4 Guk1 Homer2 Hrmt1l2 Laptm4b Manbal Mir16 Msrb2 Mtap Nudcd2 Nudt8 Pex13 Prss25 Pus3 Rac3 Rpl31 Slc25a5 Slc30a4 Sytl4 Thumpd1
26	V$GABP_B: GA binding protein	56	56	368	1318	14429	2.23	5.99	7.4	4.73	1810073E21Rik 2310075A12Rik 2410012M04Rik 2510010F15Rik 3100002B05Rik 4930542G03Rik 5730409F24Rik A930025J12Rik Adk Ak3l1 Atp5g3 Auh B3galt6 Cct2 Cdk5rap3 Chchd5 Cml1 Ddx47 Dlst Echdc1 Eno1 Fah Fibp Ga17 Gltscr2 Grwd1 H47 Hars2 Hbld2 Hrmt1l3 Hrmt1l6 Klhdc2 Man1a Manbal Mapbpip Mrpl21 Mtch2 Paf53 Papln Prp19 Prss25 Rpl15 Rpl7l1 Sec11l1 Slc12a2 Slc25a3 Sptlc1 Suclg1 Surf1 Surf2 Tcta Tmem33 Ttpa Was…
27	V$USF_01: upstream stimulating factor	66	66	358	1630	14117	2.2	5.93	7.3	4.72	1810073E21Rik 2700038L12Rik 5730421E18Rik Acox1 Actg1 Akr1b3 Aqp5 B3galt6 BC004636 BC004853 BC016495 BC027342 Car6 Ccnh Cd164 Cdc42ep5 Cdk4 E130107N23Rik Eef2 Eef2k Egln2 Eif5a Fbxo18 Gcsh Gga2 Glmn Guk1 Hrmt1l3 Hspa9a Krtcap2 Lactb2 Lama1 Laptm4b Lig3 Manbal Mfsd1 Mrpl36 Mtap Mtch2 Mxd3 Nme2 Pecr Pigk Pla2g6 Pnpo Pon1 Pscd3 Psen2 Psmd11 Pter Pus3 Qtrt1 Rapgef3 Rcl1 Rsb30 Slc6a15 Smfn Smpdl3a Ssr…
28	V$XBP1_01: X-box-binding protein 1	58	58	366	1384	14363	2.16	5.88	7.31	4.72	1810073E21Rik AA959742 AI429613 Acox1 Alg2 Arf4 Arfrp1 B3galt6 BC051244 C1ql3 Car6 Ccnh Cdk4 Cdk5rap3 Cdk7 Chc1l Copb1 Creb3l2 Dad1 E130107N23Rik Eef1g Eef2k Fbxo18 Fzd2 Hrmt1l2 Hrmt1l3 Jarid1b Krtcap2 Lactb2 Mfsd1 Mrpl36 Mtap Nbr1 Park7 Pecr Pla2g6 Pnpo Polr3e Pqlc1 Prdx6 Prp19 Psmd11 Pus3 Pxmp4 Rpl15 Sec63 Sh3bp5 Slc16a7 Slc35a1 Smbp Smfn Smpdl3a Syncrip Sytl4 Tm4sf13 Uros Zfp423 Znhit2
29	V$FREAC7_01: Fork head RElated ACtivator-7	141	141	283	6377	9370	1.75	5.42	0.0	0.0	1110054N06Rik 1300002F13Rik 1810073E21Rik 2010002A20Rik 2700038L12Rik 2810422M04Rik 5730409F24Rik AI429613 AU040576 Acas2l Aldh2 Ap3d1 Ap3m2 Asrgl1 Atp5b Atp5c1 BC005471 BC005752 BC009118 BC016495 BC051244 Bckdhb Becn1 Cat Ccnh Cct2 Cct4 Cdk4 Cdk5rap3 Cdk7 Chc1l Creb3 Crry Ddit4 Ddx47 Dnajc12 Dnmt2 Dusp19 Ech1 Eef2k Eif2ak3 Ero1l Exosc4 Fbxo3 Fgb Fgg Fibp Fkbp11 Folr1 Gbif Gbp1 Gga2 Glmn Glo1 Glr…
30	V$POU1F1_Q6	141	141	283	6354	9393	1.57	5.24	0.0	0.0	1110020A09Rik 1810073E21Rik 2010002A20Rik 2310008M20Rik 2310058A11Rik 2700038L12Rik 3100002B05Rik 4930485D02Rik 5730409F24Rik 5730421E18Rik A930025J12Rik AA959742 Abcb6 Acas2l Ak3l1 Aox1 Ap3d1 Ap3m2 Arf4 Arhgdig Arrdc4 Auh BC016495 Becn1 C1ql3 Capn7 Capzb Casp6 Ccnh Cct2 Cct4 Cd164 Cdh13 Chc1l Cited1 Cops2 Coq7 D11Wsu68e Dad1 Ddx47 Dlst Dnajc12 Dusp19 Echdc1 Eef1b2 Eef2k Ell2 Esrra Etv1 Exosc4 Fb…
31	V$AHRARNT_01: aryl hydrocarbon receptor:Arnt heterodimers	43	43	381	979	14768	1.31	4.97	6.52	4.05	5033425B17Rik Alg2 Alg5 Aqp5 Arfrp1 BC010787 BC051244 C1qbp Caml Cdc42ep5 Clybl Cops2 Dnajc7 Fkbp11 Galk2 Galnt11 Guk1 Hlf Hspa9a Jarid2 Map1lc3b Mgll Mrps6 Nbr1 Nomo1 Pafah2 Papln Pdcd4 Pes1 Porcn Prdx3 Rab2b Reck Rpl15 Rps7 Selenbp1 Slc30a4 Smyd2 Sod2 Ssr1 Tmeff1 Trf Tspan1
32	V$E4F1_Q6	24	24	400	442	15305	1.19	4.79	6.61	4.1	1810057E01Rik 2810422M04Rik 2900091E11Rik Aass Arf4 Cd164 Creb3l2 Eef1g Gltscr2 Guk1 Hbld2 Lig3 Maoa Mrpl4 Muted Nbr1 Pqlc1 Prdx6 Rpl15 Rps17 Sas Slc16a7 Slc35f5 Tm4sf13
33	V$E2F_Q6: E2F	335	335	89	11478	4269	1.14	4.73	5.99	3.55	1110028N05Rik 1110054N06Rik 1300002F13Rik 1600012K10Rik 1810014L12Rik 1810057E01Rik 1810073E21Rik 2310008M20Rik 2310058A11Rik 2310075A12Rik 2410012M04Rik 2510010F15Rik 2700038L12Rik 2810422M04Rik 3100002B05Rik 3110001N18Rik 4930485D02Rik 4930542G03Rik 5033425B17Rik 5730409F24Rik 5730421E18Rik 6430559E15Rik A930025J12Rik AA959742 AU040576 Aass Abcb6 Abpb Acox1 Actg1 Adk Akap12 Akr1b3 Aldh2 Alg2 Al…
34	V$ELF1_Q6	172	172	252	7467	8280	1.12	4.73	0.0	0.0	1810057E01Rik 1810073E21Rik 2010110M21Rik 2310058A11Rik 2310075A12Rik 2510010F15Rik 2900091E11Rik 3100002B05Rik 3110001N18Rik 4633402D15Rik 4933425F03Rik A930025J12Rik AA959742 Aass Acadsb Acox1 Ak3l1 Akap12 Akr1b3 Aldh2 Ap3m2 Aqp5 Arfrp1 Arl6ip5 Asrgl1 Atp5c1 Auh BC004853 BC005471 BC005752 BC051244 Bcap29 C1ql3 Capn7 Car6 Casp6 Cat Cdc42ep5 Cdk4 Cdk7 Ceacam10 Chchd5 Cml1 Coasy Creb3l2 Crry D11Ws…
35	V$AREB6_03: AREB6 (Atp1a1 regulatory element binding factor 6)	45	45	379	2456	13291	1.05	4.63	0.0	0.0	1810033A06Rik 2310008M20Rik Adk Akr1b3 Alg2 Ap3m2 Arhgdig Auh Bcap29 Car6 Eef1b2 Egln2 Ero1l Esrra Exosc4 Fah Fgg Ga17 Ggt1 Grin1 Hlf Hrmt1l2 Htatip2 Ikbkb Jam3 Krtcap2 Lama4 Lepre1 Mccc1 Mgll Mki67ip Mrpl36 Nap1l3 Nt5c Pnpo Ppp1r14b Pycr1 Rab2b Rpl31 Rpl41 Sec8l1 Sh3bp5 Sptlc1 Tm4sf13 Tmlhe
36	V$HNF4_DR1_Q3	361	361	63	12555	3192	0.92	4.51	5.86	3.45	1110020A09Rik 1110028N05Rik 1110054N06Rik 1300002F13Rik 1600012K10Rik 1810014L12Rik 1810033A06Rik 1810057E01Rik 1810073E21Rik 2010002A20Rik 2010110M21Rik 2310008M20Rik 2310058A11Rik 2310075A12Rik 2410012M04Rik 2510010F15Rik 2700038L12Rik 3100002B05Rik 3110001N18Rik 4633402D15Rik 4930485D02Rik 4930542G03Rik 5033425B17Rik 5730409F24Rik 5730421E18Rik 6430559E15Rik A930025J12Rik AA959742 AI429613 AU0…
37	V$GATA_C: GATA binding site	175	175	249	7485	8262	0.46	3.97	0.0	0.0	1110054N06Rik 1810033A06Rik 1810057E01Rik 2010002A20Rik 2310058A11Rik 2810422M04Rik 3100002B05Rik 3110001N18Rik 5033425B17Rik A930025J12Rik AA959742 AI429613 Aass Acas2l Akr1b3 Alg2 Antxr1 Ap3d1 Ap3m2 Aqp5 Arl6ip5 Atp5b Atp5g3 Auh BC014685 BC027342 BC051244 Bag2 Bcap29 Bckdhb C1qbp Casp6 Cat Cdc42ep5 Cdk5rap3 Cdk7 Chc1l Cml1 Coasy Col9a1 Cops2 Coq7 Cri1 Crry D11Wsu68e Dad1 Ddx47 Dhodh Dnajc7 Dusp…
38	V$HP1SITEFACTOR_Q6	81	81	343	3861	11886	0.44	3.91	0.0	0.0	1810033A06Rik 2310008M20Rik 2410012M04Rik 2810422M04Rik 3100002B05Rik 4633402D15Rik 5730409F24Rik A930025J12Rik AA959742 Abpb Acas2l Acox1 Adk Antxr1 Aox1 Arl6ip5 BC005752 BC016495 BC017158 BC027342 Cldn2 Coq7 Creb3 Crry D11Wsu68e Dapk1 Ech1 Echdc1 Eef1g Elp3 Etv1 Fdx1 Gbif Glo1 Glrx1 Gltscr2 H28 Hbs1l Hrmt1l2 Htatip2 Lalba Lama1 Lama4 Lyplal1 Manbal Maoa March5 Mrpl17 Msrb2 Mtch2 Myef2 Nap1l3 Oa…
39	V$E2F1_Q6_01	173	173	251	5482	10265	0.38	3.85	5.02	2.67	1110054N06Rik 2010110M21Rik 2310008M20Rik 2310058A11Rik 2310075A12Rik 2410012M04Rik 4930542G03Rik 5730409F24Rik A930025J12Rik AU040576 Abcb6 Acox1 Actg1 Alg5 Ap3m2 Arrdc4 Asrgl1 Ass1 Atp5b Atp5c1 Atp5g3 BC004636 BC004853 BC005471 BC010787 BC014685 BC027342 C1qbp Caml Car6 Ccnh Cct2 Cct4 Cdh13 Cdk4 Cdk5rap3 Cdk7 Chchd5 Clybl Coasy Creb3 Creb3l2 Cri1 D11Wsu68e D7Rp2e Dapk1 Dhodh Dlst Dnajb4 Dnmt2 E…
40	V$MEF2_02: myogenic MADS factor MEF-2	17	17	407	1157	14590	0.3	3.79	0.0	0.0	1810057E01Rik Akr1b3 Ccnh Ddx47 Exosc4 Fpgs Ga17 Hbld2 Hdac11 Mrpl11 Mrpl4 Prdx3 Prdx6 Pter Rpl41 Slc2a10 Tceal8
41	V$XFD2_01: Xenopus fork head domain factor 2	79	79	345	3746	12001	0.17	3.61	0.0	0.0	1110054N06Rik 2010002A20Rik 3110001N18Rik AI429613 AU040576 Acas2l Aldh2 Ap3m2 Asrgl1 Atp5c1 BC005752 BC009118 BC016495 BC051244 Ccnh Cct4 Cdk4 Chc1l Copb1 Creb3 Crry Ddit4 Dusp19 Eef2k Eif2ak3 Exosc4 Fbxo3 Fgg Folr1 Gbif Gga2 Glmn Glo1 Glrx2 Grin1 Guk1 Hadhb Hars2 Hdac11 Hrmt1l6 Htatip2 Jarid1b Lama4 Man1a Mfsd1 Mgll Mki67ip Mrpl36 Mtap Myef2 Nap1l3 Ndrg3 Pes1 Pex3 Phgdh Polr3e Pon1 Prdx3 Prpf31…
42	V$YY1_02: Yin and Yang 1	61	61	363	1630	14117	0.12	3.55	5.08	2.71	1810073E21Rik 2310008M20Rik 3100002B05Rik 4930542G03Rik 4933425F03Rik A930025J12Rik Acas2l Adk Akr1b3 Antxr1 Ap3d1 Asrgl1 Atp5b Auh B3galt6 BC010787 Bcap29 Becn1 Caml Cct2 Cdk5rap3 Ddx47 Dnajb4 Dnajc12 Eef1b2 Eif5a Fbxo3 Fpgs Gga2 Gltscr2 Grwd1 Hadh2 Hrmt1l2 Hspa9a Kcnj14 Matn2 Mettl1 Mrpl11 Mrpl21 Mrpl36 Mtch2 Muted Ndrg3 Ndufs8 Nme1 Osbpl2 Pgcp Pla2g6 Prdx3 Prss25 Ptprg Reck Rpl41 Rpl7l1 Rps19 …
43	V$OCT1_06: octamer-binding factor 1	209	209	215	8679	7068	0.02	0.0	0.01	0.0	1110054N06Rik 1810033A06Rik 1810073E21Rik 2010002A20Rik 2310008M20Rik 2310058A11Rik 2310075A12Rik 2410012M04Rik 2700038L12Rik 2810422M04Rik 2900091E11Rik 4633402D15Rik 4930485D02Rik 6430559E15Rik AU040576 Aass Abcb6 Acas2l Akr1b3 Ap3m2 Arf4 Arhgdig Arrdc4 Atp5c1 Atp5g3 Auh BC009118 BC010787 BC016495 BC017158 Bag2 Bcap29 Bckdhb Becn1 Btbd1 C1qbp Caml Capzb Car6 Casp6 Cdc42ep5 Cdh13 Cdk7 Ceacam10 C…
44	V$E2F1DP2_01: E2F-1:DP-2 heterodimer	16	16	408	1085	14662	-0.02	0.0	0.0	0.0	Ap3m2 BC010787 Cd164 Dlst Hars2 Hrmt1l2 Laptm4b Mxd3 Nola3 Rarsl Rcn3 Rpl3 Rps26 Slc30a4 Ssr1 Zfp202
45	V$OCT1_02: octamer factor 1	120	120	304	5316	10431	-0.05	0.0	0.01	0.0	2010002A20Rik 2310058A11Rik 2410012M04Rik 2700038L12Rik 2810422M04Rik 3110001N18Rik 4930485D02Rik 5730409F24Rik 5730421E18Rik Aass Acas2l Atp5c1 BC014685 BC016495 Bckdhb Btbd1 C1qbp C330017I15Rik Capzb Casp6 Ccnh Chchd5 Cops2 Coq7 Creb3 Cri1 D11Wsu68e Dad1 Dhodh Dusp19 Ech1 Echdc1 Eef1a1 Eef1g Elp3 Eno1 Ero1l Esrra Exosc4 Fdx1 Fhit Ga17 Gga2 Glo1 Grwd1 H28 Hadhb Hebp1 Hlf Ica1 Ikbkb Klhdc2 Krtcap…
46	V$CREB_Q4: cAMP-response element binding protein	49	49	375	1259	14488	-0.09	0.0	4.95	2.63	1300002F13Rik 1810057E01Rik 2310058A11Rik 2700038L12Rik 2810422M04Rik 2900091E11Rik 5033425B17Rik AI429613 Aass Acox1 BC005471 Becn1 Cct4 Cd164 Creb3l2 Dnajb4 Eef2 Egln2 Eif5a G0s2 Galnt11 Gltscr2 Gpm6b Guk1 Hbld2 Hlf Ica1 Ikbkb Lactb2 Mrpl4 Muted Nap1l3 Nbr1 Ndufs8 Nudcd2 Ociad1 Pex12 Pex13 Rapgef3 Rpl15 Rpl18 Rps17 Sas Slc35f5 Sptlc1 Syncrip Sytl4 Thumpd1 Yif1
47	V$AMEF2_Q6: myocyte enhancer factor	29	29	395	1653	14094	-0.15	0.0	0.0	0.0	1810057E01Rik 2700038L12Rik 2810422M04Rik AI429613 Acox1 BC005471 Bcap29 C330017I15Rik Cldn2 D7Rp2e Dapk1 Echs1 Elp3 Exosc4 Gga2 Ica1 Lalba Lama4 Laptm4b Nme1 Nudcd2 Phgdh Polr3e Rps25 Slc6a15 Thrap4 Thumpd1 Vkorc1 Zgpat
48	V$ATF4_Q2: activating transcription factor 4	123	123	301	3794	11953	-0.27	0.0	4.38	2.25	1110054N06Rik 1300002F13Rik 1810057E01Rik 1810073E21Rik 2010002A20Rik 2310058A11Rik 2310075A12Rik 2700038L12Rik 2900091E11Rik 3110001N18Rik 4933425F03Rik 5033425B17Rik AA959742 Abpb Ak3l1 Alg2 Arf4 Arfrp1 BC004636 BC004853 BC014685 Bcap29 Becn1 Cat Ccnh Cct2 Cct4 Cd164 Chchd5 Clybl Copb1 Creb3 Creb3l2 Crym Dapk1 Ddit4 Dhodh Dnajb4 E130107N23Rik Eef1a1 Eef1g Eef2 Eif5a Ero1l Fah Fgb Fpgs G0s2 Ga17…
49	V$COUP_01: COUP:HNF-4 heterodimer	81	81	343	2341	13406	-0.3	0.0	4.49	2.31	1110028N05Rik 1110054N06Rik 2010002A20Rik 2310058A11Rik 2410012M04Rik 5033425B17Rik A930025J12Rik AI429613 Acox1 Ap3d1 BC004853 BC005471 Bag2 Btbd1 C1qbp C1ql3 Capzb Cat Cdk7 Chc1l Cldn2 Coasy Copb1 Creb3l2 Ech1 Eef1b2 Eef2 Fah Fgb Folr1 Fpgs Gbif Glmn Glrx1 Gne Grhpr Grip1 Grwd1 Hadhsc Hbld2 Hlf Hspa9a Immp2l Kcnj14 Lalba Lcp1 Ltb4dh Man2c1 Map1lc3b Matn2 Mrpl11 Mrpl4 Ndrg3 Nme2 Nudcd2 Pafah2 Pa…
50	V$E2_Q6: papilloma virus regulator E2	53	53	371	1408	14339	-0.32	0.0	4.65	2.39	1810033A06Rik 2310075A12Rik AA959742 Akr1b3 Alg2 Aqp5 Arrdc4 B3galt6 BC004636 BC005471 BC014685 Bckdhb Cct2 Cd164 Cdh13 Clybl Col9a1 Dlst Dnajb4 E130107N23Rik Egln2 Fpgs Galk2 Gcsh Glrx2 Gltscr2 Hbld2 Hdac11 Ikbkb Ipo4 Kcnj14 Lig3 Man1a Maoa Mrpl36 Mrps6 Mxd3 Nbr1 Nomo1 Polr3k Ptprg Rapgef3 Rbm4 Rpl7a Rpl7l1 Slc35c2 Slc35f5 Smfn Surf2 Surf4 Tmem33 Vkorc1 Zfp202
51	V$HFH8_01: HNF-3/Fkh Homolog-8	47	47	377	2376	13371	-0.45	0.0	0.01	0.0	2010002A20Rik AI429613 Acas2l Ap3m2 Atp5c1 BC005752 BC009118 BC051244 Cat Ccnh Cct4 Cdk4 Chc1l Eef2k Exosc4 Fkbp11 Folr1 Gbp1 Gga2 Glmn Glo1 Guk1 Hrmt1l6 Htatip2 Immp2l Klhdc2 Lactb2 Map2k6 Mfsd1 Mki67ip Mtap Myef2 Nap1l3 Pes1 Pex3 Phgdh Polr3e Pon1 Prdx3 Pscd3 Rab2b Reck Rnf128 Selenbp1 Sytl4 Tmed3 Tmlhe
52	V$HOGNESS_B: Imperfect Hogness /Goldberg Box	40	40	384	1005	14742	-0.5	0.0	4.56	2.35	1110020A09Rik 2010110M21Rik 5730421E18Rik Akap12 Auh BC005471 Bckdhb Cdh13 Cdk5rap3 Clybl Cml1 Copb1 Ddx47 Ech1 Fpgs Gcsh Glrx2 Gltscr2 H28 Hbs1l Jarid1b Lactb2 Lalba Lama4 Laptm4b Nme4 Nola3 Papln Pex12 Qtrt1 Rps19 Rps26 Rps7 Rsb30 Sptlc1 Tm9sf4 Tspan1 Vkorc1 Zgpat Znhit2
53	V$AHR_Q5: aryl hydrocarbon / dioxin receptor	66	66	358	1861	13886	-0.56	0.0	4.3	2.2	1300002F13Rik 2310075A12Rik 2700038L12Rik 3100002B05Rik 4930485D02Rik 5033425B17Rik Abcb6 Actg1 Ak3l1 Alg5 Ap3d1 Asrgl1 Auh BC004636 BC014685 Bag2 C1qbp Cited1 Col9a1 Cops2 Creb3l2 Cri1 Ddx47 Dnajb4 Echdc2 Egln2 Eif5a Eno1 Ero1l Esrra Etv1 Fbxo18 Fkbp11 Folr1 Galk2 Gpm6b Guk1 Hlf Hspa9a Ikbkb Jarid2 Mgll Muted Nola3 Nomo1 Nudcd2 Pafah2 Park7 Pcca Pcdh18 Pes1 Plau Porcn Ppp1r14b Pqlc1 Prdx3 Rpl15 …
54	V$CDC5_01: cell division control protein 5	387	387	37	13798	1949	-0.56	0.0	4.44	2.29	1110020A09Rik 1110054N06Rik 1300002F13Rik 1600012K10Rik 1810014L12Rik 1810033A06Rik 1810057E01Rik 1810073E21Rik 2010002A20Rik 2010110M21Rik 2310008M20Rik 2310058A11Rik 2310075A12Rik 2410012M04Rik 2510010F15Rik 2700038L12Rik 2810422M04Rik 2900091E11Rik 3100002B05Rik 3110001N18Rik 4633402D15Rik 4930485D02Rik 4933425F03Rik 5033425B17Rik 5730409F24Rik 5730421E18Rik 6430559E15Rik A930025J12Rik AA95974…
55	V$PAX6_Q2	103	103	321	3143	12604	-0.64	0.0	4.02	2.03	1110020A09Rik 1810073E21Rik 2010110M21Rik 2510010F15Rik 4933425F03Rik 5730421E18Rik AA959742 AI429613 Acadsb Ak3l1 Akap12 Aox1 Ap3m2 Arrdc4 Ass1 B3galt6 BC005471 BC005752 BC009118 BC010787 BC016495 BC051244 Bckdhb Becn1 Btbd1 C1qbp C330017I15Rik Caml Car6 Cdh13 Cdk5rap3 Ceacam10 Chc1l Clybl Copb1 Creb3l2 D7Rp2e Dad1 Dcxr Ech1 Eef2 Eef2k Elovl6 Fibp Folr1 Fpgs Gga2 Glrx2 Gltscr2 Gng10 Grin1 Grp58 …
56	V$CREB_Q2: cAMP-response element-binding protein	52	52	372	1406	14341	-0.66	0.0	4.28	2.2	1300002F13Rik 1810057E01Rik 2310058A11Rik 2700038L12Rik 2810422M04Rik 2900091E11Rik 5033425B17Rik Aass Arfrp1 Becn1 Cct4 Cd164 Creb3l2 Dad1 Dapk1 Echs1 Eef2 Egln2 Fdx1 G0s2 Galnt11 Gltscr2 Gpm6b Grp58 Guk1 Hbld2 Hdac11 Hebp1 Hlf Hspa9a Ikbkb Lactb2 Mrpl4 Muted Nap1l3 Nbr1 Ndufs8 Ociad1 Pes1 Pex13 Polr3k Pqlc1 Rapgef3 Rpl15 Rpl18 Rps17 Rsb30 Sas Slc25a3 Slc35f5 Sptlc1 Thumpd1
57	V$NFMUE1_Q6	25	25	399	555	15192	-0.7	0.0	4.55	2.35	2310008M20Rik 4930542G03Rik A930025J12Rik Acas2l Ap3d1 B3galt6 Coasy Ddx47 Dnajb4 Fpgs Grwd1 Hrmt1l2 Mccc1 Nme1 Pla2g6 Ppp1r14b Prdx3 Prkwnk4 Prss25 Psmd11 Rapgef3 Riok3 Rpl7l1 Rps19 Sec8l1
58	V$E2F4DP2_01: E2F-4:DP-2 heterodimer	34	34	390	1807	13940	-0.7	0.0	0.01	0.0	2410012M04Rik Ap3m2 Ass1 BC004853 BC010787 BC014685 Caml Cd164 D7Rp2e Dlst Eef1a1 Gorasp2 Hars2 Hrmt1l2 Laptm4b Mapbpip Mxd3 Nbr1 Nola3 Nomo1 Peci Pnpo Pon1 Rab2b Rarsl Rcl1 Rcn3 Rpl3 Rps26 Rps7 Slc30a4 Ssr1 Uqcrc2 Zfp202
59	V$BARBIE_01: barbiturate-inducible element	233	233	191	7867	7880	-0.73	0.0	3.74	1.79	1110028N05Rik 1110054N06Rik 1300002F13Rik 1600012K10Rik 1810057E01Rik 2010002A20Rik 2310008M20Rik 2310058A11Rik 2310075A12Rik 2410012M04Rik 2700038L12Rik 2810422M04Rik 2900091E11Rik 3110001N18Rik 4930485D02Rik 5033425B17Rik 5730409F24Rik 6430559E15Rik A930025J12Rik AI429613 Acadsb Acox1 Adk Akr1b3 Alg5 Antxr1 Aox1 Ap3d1 Arf4 Arfrp1 Arhgdig Arl6ip5 Atp5b Atp5c1 Atp5g3 B3galt6 BC004636 BC004853 BC0…
60	V$CREBP1_01: cAMP-responsive element binding protein 1	14	14	410	248	15499	-0.82	0.0	4.66	2.39	1810057E01Rik 2900091E11Rik Creb3l2 Gltscr2 Gpm6b Hbld2 Homer2 Muted Nbr1 Riok3 Rpl15 Sas Slc35f5 Tm7sf2
61	V$HTF_01	29	29	395	690	15057	-0.92	0.0	4.23	2.2	AA959742 AI429613 Alg2 Arf4 B3galt6 BC051244 C1ql3 Ccnh Cdk4 Cdk7 Eef1g Hrmt1l2 Jarid1b Krtcap2 Mrpl36 Nbr1 Park7 Pecr Pla2g6 Prdx6 Prp19 Slc16a7 Slc35a1 Smbp Smfn Syncrip Sytl4 Tm4sf13 Uros
62	V$ARNT_02: AhR nuclear translocator homodimers	24	24	400	541	15206	-1.0	0.0	4.25	2.2	1810073E21Rik Acox1 Aqp5 B3galt6 Ccnh Cd164 Cdk4 Cpsf3 E130107N23Rik Eef2 Egln2 Gga2 Laptm4b Manbal Mfsd1 Mtap Mtch2 Mxd3 Pscd3 Psmd11 Qtrt1 Tceal8 Uros Yap1
63	V$TGIF_01: TGIF (5'TG3' interacting factor)	99	99	325	4346	11401	-1.02	0.0	0.02	0.0	1110020A09Rik 1110054N06Rik 1300002F13Rik 1600012K10Rik 1810057E01Rik 5033425B17Rik Abpb Acadsb Acas2l Ak3l1 Aox1 Arl6ip5 Asrgl1 Atp5b BC004636 BC005471 Bag2 C1ql3 C330017I15Rik Ccnh Cct4 Cd164 Cdk7 Cldn2 Cops2 Coq7 Cpsf3 Creb3 Crry Crym Ddx47 Dnajc7 Ech1 Echdc2 Echs1 Eef2 Elp3 Esrra Fah Fgg Fpgs Ga17 Galnt11 Gbif Grip1 H47 Hars2 Hdac11 Hebp1 Hsd17b4 Immp2l Jam3 Lepre1 Man2c1 March5 Matn2 Mettl1 …
64	V$VMYB_01: v-Myb	320	320	104	11210	4537	-1.03	0.0	3.53	1.66	1110020A09Rik 1110028N05Rik 1300002F13Rik 1810014L12Rik 1810033A06Rik 1810057E01Rik 1810073E21Rik 2010002A20Rik 2010110M21Rik 2310008M20Rik 2310075A12Rik 2410012M04Rik 2810422M04Rik 2900091E11Rik 3110001N18Rik 4930485D02Rik 4933425F03Rik 5033425B17Rik 5730409F24Rik A930025J12Rik AA959742 AU040576 Aass Abcb6 Abpb Acadsb Actg1 Adk Ak3l1 Akap12 Akr1b3 Aldh2 Alg2 Alg5 Antxr1 Aox1 Ap3d1 Ap3m2 Aqp5 Arf…
65	V$MYOGNF1_01: myogenin / nuclear factor 1 or related factors	107	107	317	3342	12405	-1.03	0.0	3.56	1.66	1300002F13Rik 1810073E21Rik 4930485D02Rik 4933425F03Rik 5033425B17Rik 5730409F24Rik AI429613 AU040576 Adk Ap3d1 Arhgdig Arl6ip5 Arrdc4 Ass1 Atp5g3 Auh BC004853 BC014685 BC027342 Bcap29 Bckdhb Cct2 Cct4 Cdh13 Cldn2 Clybl Copb1 D11Wsu68e Dad1 Ddx47 Dhodh Dlst Dnajc12 Dnajc7 Eef1a1 Eef1g Eef2 Eif5a Ell2 Fgg Fibp Folr1 Ga17 Galk2 Gbp1 Gltscr2 Gorasp2 Grhpr Grin1 Grwd1 Hdac11 Jarid1b Jarid2 Kcnj14 Lcp…
66	V$HEB_Q6	105	105	319	4562	11185	-1.1	0.0	0.03	0.0	2510010F15Rik 2700038L12Rik 3100002B05Rik 4633402D15Rik 5730409F24Rik Acadsb Acas2l Actg1 Adk Ak3l1 Antxr1 Arf4 Arfrp1 Arhgdig Arl6ip5 Arrdc4 Atp5b Auh BC004636 BC017158 BC051244 Bag2 C1qbp Caml Capzb Casp6 Ccnh Cct4 Cdk4 Cpsf3 Creb3 Creb3l2 D7Rp2e Dad1 Ddit4 Ech1 Eef2 Folr1 Fzd2 Ga17 Galnt11 Gga2 Glrx2 Gne Grin1 Grp58 Grwd1 H28 Hadh2 Hars2 Hbld2 Homer2 Hrmt1l6 Ica1 Lactb2 Laptm4b Lcp1 Ltb4dh Man…
67	V$BRN2_01: POU factor Brn-2	162	162	262	6715	9032	-1.14	0.0	0.03	0.0	1110020A09Rik 1110028N05Rik 1810014L12Rik 1810033A06Rik 2010002A20Rik 2310008M20Rik 2310058A11Rik 2900091E11Rik 3100002B05Rik 3110001N18Rik 4930485D02Rik AA959742 AU040576 Acadsb Aldh2 Alg2 Arf4 BC014685 Bcap29 Bckdhb Becn1 Btbd1 C1qbp C1ql3 Caml Capn7 Cat Cct2 Cct4 Cd164 Cdk7 Chc1l Chchd5 Clybl Cml1 Coasy Col9a1 Cops2 Coq7 Creb3l2 Cri1 D11Wsu68e D7Rp2e Dcxr Ddx47 Dnajc12 Dnajc7 Dnmt2 E130107N23R…
68	V$HAND1E47_01: Hand1:E47 heterodimer	228	228	196	9153	6594	-1.19	0.0	0.03	0.0	1110020A09Rik 1300002F13Rik 1600012K10Rik 1810014L12Rik 1810057E01Rik 2010002A20Rik 2310058A11Rik 2310075A12Rik 2410012M04Rik 2900091E11Rik 3100002B05Rik 4633402D15Rik 4930542G03Rik 4933425F03Rik 5033425B17Rik A930025J12Rik AA959742 AU040576 Abpb Actg1 Ak3l1 Akr1b3 Aldh2 Aox1 Ap3m2 Aqp5 Arf4 Arl6ip5 Arrdc4 Ass1 Atp5c1 Auh BC004853 BC005471 BC005752 BC009118 BC014685 BC027342 BC051244 Bag2 Bcap29 …
69	V$STAF_02: Se-Cys tRNA gene transcription activating factor	87	87	337	2666	13081	-1.21	0.0	3.42	1.61	1810057E01Rik 1810073E21Rik 2010110M21Rik 2900091E11Rik 5033425B17Rik AU040576 Abcb6 Acadsb Aldh2 Arf4 Ass1 B3galt6 BC005752 BC009118 Bag2 Becn1 Car6 Cat Ccnh Ceacam10 Cited1 Copb1 Cops2 Coq7 Creb3 Crry Ddx47 Dusp19 Eef1a1 Elp3 Fbxo3 Ga17 Galk2 Gbp1 Glrx1 Gtpbp4 Hadh2 Hars2 Hebp1 Hrmt1l3 Hrmt1l6 Hsd17b4 Htatip2 Ipo4 Jarid1b Jarid2 Kcnj14 Lama1 Ltb4dh Man2c1 Map2k6 Mapbpip Mettl1 Mrpl11 Mrpl21 Mxd…
70	V$TANTIGEN_B: Major T-antigen binding sites	60	60	364	1736	14011	-1.25	0.0	3.54	1.66	1110020A09Rik 1810014L12Rik 2010110M21Rik 5730421E18Rik AI429613 AU040576 Akap12 Atp5c1 B3galt6 BC005471 BC005752 BC009118 BC010787 Bckdhb Btbd1 Caml Cdh13 Cdk5rap3 Chc1l Copb1 Dcxr Ddx47 Ech1 Elovl6 Eno1 Fpgs Gcsh Glrx2 Gltscr2 Grin1 Guk1 Hbs1l Hrmt1l6 Jarid1b Lactb2 Lalba Lama4 Laptm4b Mki67ip Nola3 Pecr Pes1 Pex12 Plau Prrg2 Qtrt1 Rac3 Rps19 Rps26 Rps7 Rsb30 Slc30a5 Sptlc1 Tm9sf4 Trim13 Tspan1…
71	V$STAT_01: signal transducers and activators of transcription	95	95	329	2962	12785	-1.3	0.0	3.28	1.5	2010002A20Rik 2810422M04Rik 3100002B05Rik 4633402D15Rik 5033425B17Rik Alg5 Arf4 Asrgl1 Auh B3galt6 BC005752 Bcap29 Capn7 Ccnh Cdk5rap3 Chc1l Cldn2 Coasy Coq7 Creb3l2 Crry Crym D11Wsu68e Dhodh Dlst Dnajc7 Eif2ak3 Ell2 Elp3 Eno1 Etv1 Exosc4 Fbxo18 Fkbp11 Fpgs Galk2 Gga2 Ggt1 Gltscr2 Gng10 Gorasp2 Hadhb Hars2 Hbld2 Homer2 Hrmt1l2 Lalba Laptm4b Lepre1 Man1a Man2c1 Map1lc3b Map2k6 Mapbpip Matn2 Mrpl21…
72	V$HNF4ALPHA_Q6	168	168	256	5591	10156	-1.31	0.0	3.09	1.37	1110028N05Rik 1810033A06Rik 2010002A20Rik 2010110M21Rik 2310058A11Rik 2410012M04Rik 2510010F15Rik 3100002B05Rik 4930485D02Rik 5033425B17Rik A930025J12Rik AI429613 AU040576 Acadsb Acox1 Arf4 Atp5g3 BC004853 BC051244 Bag2 Becn1 Btbd1 C1qbp C1ql3 C330017I15Rik Cat Ccnh Cct4 Chc1l Cldn2 Copb1 Cops2 Cpsf3 Creb3 Cri1 Crym D11Wsu68e D7Rp2e Dcxr Dnajc12 Dnajc7 Ech1 Echdc2 Eef1b2 Eef2 Ell2 Elovl6 Eno1 Etv…
73	V$AFP1_Q6	58	58	366	2696	13051	-1.34	0.0	0.02	0.0	2810422M04Rik AU040576 Akr1b3 Alg2 Alg5 Arrdc4 BC016495 BC027342 Bcap29 Bckdhb Cd164 Cdk7 Cited1 Cri1 D7Rp2e Dnajc12 Echdc1 Eef2k Fhit Fibp Gbif Gbp1 Glmn Grwd1 Hbs1l Hlf Mgll Mrpl11 Nap1l3 Nucb2 Paf53 Pcdhb10 Pcdhb9 Pex16 Pex7 Pigk Pla2g6 Pnpo Pqlc1 Prdx3 Prkwnk4 Prp19 Pter Rcn3 Riok3 Rpl7l1 Sec8l1 Serf2 Slc35c2 Surf2 Sytl4 Tm9sf4 Tmlhe Ube1x Uqcr Vkorc1 Wasl Zfp202
74	V$NKX22_01: NK2 class homeobox factor 2	42	42	382	2058	13689	-1.34	0.0	0.02	0.0	1110054N06Rik 3110001N18Rik Acas2l Akr1b3 Aox1 BC005752 Bckdhb C1ql3 Cdk4 Creb3 Creb3l2 Ddit4 Dnmt2 Eef1g Egln2 Esrra Fbxo3 Fibp Galnt11 Gcsh Glmn Glo1 Gorasp2 Guk1 Hadh2 Hars2 Man1a Mtch2 Pcdhb7 Pex13 Phgdh Prrg2 Pscd3 Psmd11 Pus3 Sec8l1 Slc25a3 Sptlc1 Suclg1 Tysnd1 Yap1 Zgpat
75	V$STAF_01: Se-Cys tRNA gene transcription activating factor	15	15	409	296	15451	-1.36	0.0	4.04	2.03	BC009118 Ccnh Hrmt1l3 Lama1 Mrpl11 Nola3 Pes1 Polr3e Prp19 Prss25 Rps26 Tm9sf4 Ube1x Vkorc1 Zfp423
76	V$COREBINDINGFACTOR_Q6	122	122	302	5157	10590	-1.36	0.0	0.04	0.0	1110054N06Rik 1600012K10Rik 2510010F15Rik 2810422M04Rik 2900091E11Rik 4930485D02Rik 5033425B17Rik 5730421E18Rik AI429613 AU040576 Acadsb Alg5 Antxr1 Aox1 Arl6ip5 Atp5b BC004853 Bag2 Bckdhb Becn1 Btbd1 C330017I15Rik Capn7 Cat Ccnh Cct2 Cd164 Cdk4 Cdk5rap3 Chc1l Cited1 Cldn2 Cml1 Col9a1 Copb1 Cri1 Crry D11Wsu68e Dad1 Dapk1 Dnajc7 Dusp19 Elp3 Eno1 Ero1l Exosc4 Fah Fbxo18 Fdx1 Fkbp11 G0s2 Galk2 Glo1 …
77	V$HFH3_01: HFH-3 (HNF3/fork head homolog 3)	181	181	243	7370	8377	-1.39	0.0	0.04	0.0	1110020A09Rik 1110054N06Rik 1300002F13Rik 1810073E21Rik 2010002A20Rik 2700038L12Rik 2810422M04Rik 2900091E11Rik 4930542G03Rik 4933425F03Rik 5730409F24Rik AI429613 Aass Abcb6 Acas2l Aldh2 Alg2 Ap3d1 Ap3m2 Arhgdig Arl6ip5 Arrdc4 Atp5b Atp5c1 Atp5g3 BC005471 BC005752 BC009118 BC010787 BC051244 Bcap29 Bckdhb Becn1 Btbd1 C1qbp C330017I15Rik Car6 Cat Ccnh Cct2 Cct4 Cdc42ep5 Cdk4 Chc1l Coasy Col9a1 Cri1…
78	V$EFC_Q6	252	252	172	8718	7029	-1.41	0.0	2.94	1.27	1810014L12Rik 1810033A06Rik 1810057E01Rik 2010002A20Rik 2310008M20Rik 2310058A11Rik 2410012M04Rik 2510010F15Rik 2700038L12Rik 2810422M04Rik 2900091E11Rik 3100002B05Rik 3110001N18Rik 4633402D15Rik 4930485D02Rik 4933425F03Rik 5033425B17Rik 5730409F24Rik 6430559E15Rik AI429613 Acadsb Actg1 Adk Akr1b3 Aldh2 Alg2 Alg5 Aox1 Ap3d1 Ap3m2 Aqp5 Arhgdig Arl6ip5 Arrdc4 Asrgl1 Atp5b Atp5g3 Auh B3galt6 BC00463…
79	V$IK1_01: Ikaros 1	217	217	207	8698	7049	-1.42	0.0	0.05	0.0	1110020A09Rik 1110028N05Rik 1600012K10Rik 1810057E01Rik 1810073E21Rik 2010002A20Rik 2310008M20Rik 2310058A11Rik 2310075A12Rik 2410012M04Rik 2700038L12Rik 2900091E11Rik 3100002B05Rik 4633402D15Rik 4930485D02Rik 5730421E18Rik 6430559E15Rik A930025J12Rik AA959742 Abcb6 Acas2l Actg1 Aldh2 Alg5 Ap3d1 Arf4 Arl6ip5 Atp5b Atp5c1 Atp5g3 Auh BC004853 BC005471 BC005752 BC009118 BC010787 BC014685 BC016495 BC…
80	V$VBP_01: PAR-type chicken vitellogenin promoter-binding protein	48	48	376	1350	14397	-1.43	0.0	3.43	1.61	1810057E01Rik 2900091E11Rik AU040576 Alg2 Asrgl1 Atp5b Atp5c1 BC051244 C1qbp Ccnh Creb3l2 Cri1 Dnajb4 Ech1 Eef2 Egln2 Elovl6 Esrra Fbxo3 Fhit Ga17 Gltscr2 Gpm6b Gtpbp4 Hadhsc Hbld2 Homer2 Lcp1 Mir16 Msrb2 Muted Nbr1 Nme1 Pcca Peci Pex13 Pigk Prdx6 Rbm4 Riok3 Rpl15 Rsb30 Sas Slc25a3 Slc30a5 Slc35f5 Suclg2 Tm7sf2
81	V$E2_Q6_01	35	35	389	921	14826	-1.46	0.0	3.55	1.66	2310075A12Rik AA959742 Akr1b3 Aqp5 Arhgdig B3galt6 BC004636 BC005471 Cd164 Chchd5 Col9a1 Dlst Dnajb4 E130107N23Rik Galk2 Gltscr2 Hbld2 Hdac11 Ikbkb Ipo4 Mrpl36 Pex7 Pigk Rapgef3 Rbm4 Rgs11 Rpl7a Selenbp1 Slc35c2 Slc35f5 Surf2 Tmem33 Uqcr Vkorc1 Zfp423
82	V$E2F1DP1_01: E2F-1:DP-1 heterodimer	136	136	288	4466	11281	-1.49	0.0	2.92	1.27	1810057E01Rik 2410012M04Rik 4930542G03Rik A930025J12Rik AU040576 Abcb6 Actg1 Alg5 Ap3m2 Arfrp1 Asrgl1 Ass1 Atp5c1 BC004636 BC004853 BC005752 BC010787 BC014685 Caml Capn7 Car6 Ccnh Cct2 Cd164 Chchd5 Coasy Creb3 Creb3l2 Cri1 D11Wsu68e D7Rp2e Dapk1 Dlst Dnajb4 Echdc1 Echs1 Eef1a1 Egln2 Eif2ak3 Eif5a Exosc4 Fah Fbxo18 Fdx1 Fibp Fpgs G0s2 Glo1 Gorasp2 Grin1 Grp58 Grwd1 Gtpbp4 Hars2 Hbld2 Hrmt1l2 Jam3 …
83	V$MAZR_01: MAZ related factor	192	192	232	6520	9227	-1.52	0.0	2.8	1.18	1110028N05Rik 1600012K10Rik 1810057E01Rik 2310008M20Rik 2310058A11Rik 2310075A12Rik 2410012M04Rik 2510010F15Rik 2700038L12Rik 2810422M04Rik 2900091E11Rik 4930542G03Rik 4933425F03Rik 5730409F24Rik 5730421E18Rik AU040576 Abcb6 Acas2l Acox1 Actg1 Adk Akr1b3 Alg5 Aox1 Ap3d1 Ap3m2 Aqp5 Arf4 Arhgdig Ass1 Atp5b Atp5g3 Auh BC004636 BC009118 BC014685 BC016495 BC017158 BC027342 BC051244 C1qbp C330017I15Rik…
84	V$CMYB_01: c-Myb	73	73	351	3244	12503	-1.56	0.0	0.04	0.0	1810014L12Rik 3110001N18Rik AA959742 Actg1 Akr1b3 Aldh2 Ap3d1 Arf4 Arl6ip5 BC010787 BC014685 BC016495 BC027342 Caml Cd164 Coq7 Crym D11Wsu68e Dad1 Ddx47 Dhodh Dnmt2 Eef2 Exosc4 Fibp Ga17 Gbp1 Glo1 Glrx1 Gltscr2 Grhpr Hrmt1l2 Hsd17b4 Jarid2 Lama1 Lepre1 Ltb4dh Map2k6 Mki67ip Mtch2 Muted Mxd3 Ndrg3 Nr2c1 Oat Paf53 Pcca Pdcd4 Pes1 Pex16 Pik3cg Pycr1 Qtrt1 Rcl1 Rps25 Sas Sec24d Selenbp1 Slc25a3 Slc25…
85	V$E2_01: papilloma virus regulator E2	32	32	392	833	14914	-1.57	0.0	3.46	1.61	2310075A12Rik AA959742 Akr1b3 Aqp5 B3galt6 BC004636 BC005471 Cd164 Chchd5 Col9a1 Dlst Dnajb4 E130107N23Rik Galk2 Gltscr2 Hbld2 Hdac11 Ikbkb Ipo4 Maoa Mrpl36 Pex7 Rapgef3 Rbm4 Rpl7a Rpl7l1 Saa2 Sas Slc35f5 Surf2 Tmem33 Vkorc1
86	V$OSF2_Q6	268	268	156	10527	5220	-1.61	0.0	0.05	0.0	1110020A09Rik 1110054N06Rik 1600012K10Rik 2010110M21Rik 2410012M04Rik 2510010F15Rik 2700038L12Rik 2810422M04Rik 2900091E11Rik 4633402D15Rik 4930485D02Rik 4933425F03Rik 5033425B17Rik 5730421E18Rik AA959742 AI429613 AU040576 Abpb Acadsb Acox1 Adk Ak3l1 Aldh2 Alg5 Antxr1 Aox1 Ap3d1 Arf4 Arfrp1 Arhgdig Arl6ip5 Arrdc4 Atp5b Atp5c1 Auh B3galt6 BC004853 BC005471 BC005752 BC009118 BC010787 BC016495 BC027…
87	V$ATF1_Q6	36	36	388	974	14773	-1.67	0.0	3.28	1.5	1300002F13Rik 1810057E01Rik 2310058A11Rik 2700038L12Rik 5033425B17Rik Acox1 Akr1b3 BC005471 Ccnh Cct2 Cct4 Creb3l2 Ddit4 Dnajb4 Dnajc12 E130107N23Rik Eef2 Fpgs Galnt11 Gpm6b Hbld2 Hlf Ica1 Ikbkb Jam3 Jarid1b Mrpl4 Mtch2 Nap1l3 Nbr1 Papln Pex12 Plau Poldip2 Slc25a3 Tm9sf4
88	V$ARNT_01: AhR nuclear translocator homodimers	44	44	380	1242	14505	-1.67	0.0	3.18	1.44	4930485D02Rik 5730421E18Rik B3galt6 BC004636 BC004853 Car6 Ccnh Cd164 Cdk4 Cdk7 Cri1 E130107N23Rik Eef2k Egln2 Eif5a Eno1 Esrra Gcsh Gga2 Guk1 Hsd17b4 Laptm4b Manbal Mfsd1 Mxd3 Nme2 Park7 Pigk Pon1 Prss25 Pscd3 Psmd11 Qtrt1 Rapgef3 Rsb30 Slc30a5 Smfn Ssr1 Surf1 Surf2 Syncrip Tmem33 Tspan1 Uros
89	V$HFH1_01: HNF-3/Fkh Homolog 1	44	44	380	2087	13660	-1.68	0.0	0.03	0.0	1110020A09Rik 2010002A20Rik 2310058A11Rik Acadsb Acas2l Ap3m2 BC004853 BC009118 Cat Ccnh Cct4 Chc1l D11Wsu68e Eef2k Exosc4 Fgb Gbif Gga2 Glmn Glo1 Gpm6b Guk1 Hist1h4i Hrmt1l6 Hsd17b4 Htatip2 Immp2l Lactb2 Map2k6 Mki67ip Mtap Nap1l3 Ndrg3 Peci Plau Polr3e Pon1 Prdx3 Pscd3 Reck Selenbp1 Ssr1 Sytl4 Tmed3
90	V$NFKAPPAB_01: NF-kappaB	48	48	376	2244	13503	-1.69	0.0	0.04	0.0	1110028N05Rik 2410012M04Rik 2810422M04Rik 5033425B17Rik AU040576 Acox1 Adk Arl6ip5 C1ql3 Ceacam10 Chchd5 Cops2 Eef1a1 Eef2k Ell2 Etv1 Fah Fpgs Ga17 Gtpbp4 Guk1 Hdac11 Homer2 Hrmt1l2 Ica1 Lalba Laptm4b Man1a Manbal Msrb2 Mtap Nola3 Nudt8 Pex13 Pex16 Pqlc1 Prss25 Pus3 Rac3 Rcl1 Rpl31 Rps19 Slc12a2 Slc30a4 Slc6a15 Spcs2 Thumpd1 Tm7sf2
91	V$E2F1DP1RB_01: Rb:E2F-1:DP-1 trimeric complex	15	15	409	892	14855	-1.76	0.0	0.02	0.0	4930542G03Rik Arrdc4 BC010787 C1qbp Dlst Fgg Laptm4b Mrpl4 Osbpl2 Porcn Prpf31 Rps26 Slc30a4 Tm9sf4 Wasl
92	V$CREB_01: cAMP-responsive element binding protein	49	49	375	1424	14323	-1.77	0.0	3.01	1.32	1300002F13Rik 1810057E01Rik 2310058A11Rik 2310075A12Rik 2410012M04Rik 2700038L12Rik 2810422M04Rik 2900091E11Rik 5033425B17Rik Akap12 Aldh2 Arhgdig BC009118 Becn1 Ccnh Cct4 Cd164 Creb3l2 Dnajb4 Dnajc12 Eef1a1 Eef2 Egln2 Galnt11 Gltscr2 Gpm6b Guk1 Hbld2 Hlf Ica1 Ikbkb Lactb2 Mrpl4 Muted Nap1l3 Nbr1 Ociad1 Papln Pex13 Polr3e Rapgef3 Rgs11 Rpl15 Rpl18 Rps17 Sas Slc25a3 Slc35f5 Smyd2
93	V$ETS2_B: c-Ets-2 binding sites	103	103	321	4344	11403	-1.78	0.0	0.06	0.0	1810033A06Rik 2310058A11Rik 2310075A12Rik 2510010F15Rik 3100002B05Rik 3110001N18Rik 4930485D02Rik 4933425F03Rik 6430559E15Rik A930025J12Rik Aass Actg1 Ak3l1 Aldh2 Aox1 Arrdc4 Atp5c1 Atp5g3 B3galt6 BC017158 Capzb Casp6 Cct2 Ceacam10 Coasy Creb3 Crry D11Wsu68e Ddit4 Dnajc12 Dnmt2 Eef1g Elp3 Ero1l Etv1 Fdx1 Fkbp11 Folr1 Ga17 Galnt11 Gbp1 Ggt1 Glmn Glo1 Gltscr2 Gpm6b Hadhsc Hrmt1l6 Ikbkb Kcnj14 Lalba…
94	V$MINI20_B: Muscle initiator sequence-20	274	274	150	9632	6115	-1.78	0.0	2.51	0.96	1110028N05Rik 1110054N06Rik 1300002F13Rik 1810073E21Rik 2010110M21Rik 2310008M20Rik 2310058A11Rik 2310075A12Rik 2410012M04Rik 2510010F15Rik 2700038L12Rik 3100002B05Rik 4633402D15Rik 4930485D02Rik 4930542G03Rik 4933425F03Rik 5730409F24Rik 5730421E18Rik 6430559E15Rik AU040576 Aass Abpb Acas2l Actg1 Adk Ak3l1 Akap12 Aldh2 Alg2 Alg5 Antxr1 Aox1 Ap3d1 Ap3m2 Aqp5 Arf4 Arfrp1 Arhgdig Arl6ip5 Arrdc4 Asrg…
95	V$HNF3B_01: Hepatocyte Nuclear Factor 3beta	330	330	94	11752	3995	-1.82	0.0	2.61	1.03	1110020A09Rik 1110054N06Rik 1300002F13Rik 1600012K10Rik 1810033A06Rik 1810057E01Rik 1810073E21Rik 2010002A20Rik 2010110M21Rik 2310008M20Rik 2310058A11Rik 2310075A12Rik 2510010F15Rik 2700038L12Rik 2810422M04Rik 2900091E11Rik 3100002B05Rik 3110001N18Rik 4930485D02Rik 4930542G03Rik 4933425F03Rik 5730409F24Rik 5730421E18Rik 6430559E15Rik A930025J12Rik AI429613 AU040576 Aass Abcb6 Acadsb Acas2l Adk Ak…
96	V$IRF7_01: interferon regulatory factor 7	226	226	198	8930	6817	-1.82	0.0	0.08	0.0	1110020A09Rik 1600012K10Rik 1810014L12Rik 1810033A06Rik 1810057E01Rik 2010110M21Rik 2310058A11Rik 2310075A12Rik 2410012M04Rik 2810422M04Rik 2900091E11Rik 4633402D15Rik 4930485D02Rik 4930542G03Rik 5730421E18Rik A930025J12Rik AA959742 AI429613 Acadsb Acas2l Adk Ak3l1 Akr1b3 Aldh2 Antxr1 Aox1 Ap3d1 Ap3m2 Arhgdig Arl6ip5 Arrdc4 Asrgl1 Atp5b Auh B3galt6 BC004636 BC005752 BC009118 BC014685 BC016495 BC0…
97	V$SOX9_B1: SOX (SRY-related HMG box)	222	222	202	8772	6975	-1.86	0.0	0.08	0.0	1600012K10Rik 1810033A06Rik 1810057E01Rik 1810073E21Rik 2010002A20Rik 2310008M20Rik 2310058A11Rik 2700038L12Rik 2810422M04Rik 2900091E11Rik 3100002B05Rik 3110001N18Rik 4633402D15Rik 4930485D02Rik 4930542G03Rik 4933425F03Rik 5033425B17Rik 5730409F24Rik 6430559E15Rik AA959742 AI429613 AU040576 Aass Abpb Acadsb Acas2l Ak3l1 Akr1b3 Antxr1 Ap3d1 Ap3m2 Arrdc4 Atp5b Auh BC004636 BC005752 BC009118 BC0146…
98	V$TEF_Q6	137	137	287	5604	10143	-1.87	0.0	0.08	0.0	1110020A09Rik 1810057E01Rik 2810422M04Rik 3100002B05Rik 4633402D15Rik 6430559E15Rik AI429613 Abcb6 Abpb Acadsb Adk Akr1b3 Arf4 Atp5b Atp5c1 BC005752 BC009118 BC016495 BC051244 Bcap29 Bckdhb Becn1 C1ql3 C330017I15Rik Cct2 Cct4 Cd164 Cdc42ep5 Chc1l Cited1 Clybl Cml1 Copb1 Cops2 Dcxr Ddx47 Dhodh Dnmt2 Echdc1 Echdc2 Echs1 Eef1b2 Eef2k Egln2 Eif5a Ell2 Elp3 Eno1 Etv1 Fgb Fhit Fibp Fzd2 Ga17 Galnt11 Gb…
99	V$E12_Q6	98	98	326	4121	11626	-1.93	0.0	0.07	0.0	1110028N05Rik 1810033A06Rik 4633402D15Rik 4930485D02Rik 4933425F03Rik 5033425B17Rik AU040576 Abcb6 Abpb Adk Akap12 Aox1 Ap3m2 Arhgdig Arrdc4 Ass1 Atp5b BC004636 BC004853 BC005471 Bcap29 Btbd1 C1ql3 Capn7 Capzb Cd164 Cdk7 Chc1l Cldn2 Dapk1 Ech1 Eef1a1 Eef1b2 Egln2 Fkbp11 Glmn Glrx1 Gltscr2 Gng10 Grp58 Hars2 Hbs1l Hlf Homer2 Hrmt1l3 Ica1 Jarid1b Krtcap2 Laptm4b Lepre1 Lig3 Lyplal1 Man2c1 Map1lc3b M…
100	V$CREL_01: c-Rel	321	321	103	11439	4308	-1.94	0.0	2.42	0.89	1110020A09Rik 1110028N05Rik 1110054N06Rik 1300002F13Rik 1600012K10Rik 1810014L12Rik 1810033A06Rik 1810057E01Rik 1810073E21Rik 2010002A20Rik 2010110M21Rik 2310008M20Rik 2310058A11Rik 2310075A12Rik 2410012M04Rik 2510010F15Rik 2810422M04Rik 2900091E11Rik 3100002B05Rik 3110001N18Rik 4633402D15Rik 4930485D02Rik 4930542G03Rik 4933425F03Rik 5033425B17Rik 5730409F24Rik 6430559E15Rik A930025J12Rik AA95974…
101	V$ER_Q6: estrogen receptor	236	236	188	8262	7485	-1.95	0.0	2.25	0.83	1110020A09Rik 1110054N06Rik 1300002F13Rik 1600012K10Rik 1810057E01Rik 2010110M21Rik 2310058A11Rik 2310075A12Rik 2410012M04Rik 4930485D02Rik 4930542G03Rik 4933425F03Rik 5730409F24Rik 6430559E15Rik A930025J12Rik AU040576 Aass Abcb6 Abpb Acadsb Acas2l Actg1 Akr1b3 Aldh2 Alg2 Alg5 Aqp5 Arf4 Arfrp1 Arhgdig Ass1 Atp5g3 B3galt6 BC005752 BC009118 BC010787 BC016495 BC017158 BC027342 Bcap29 Bckdhb Becn1 C1…
102	V$HNF3ALPHA_Q6	367	367	57	13196	2551	-1.95	0.0	2.66	1.06	1110020A09Rik 1110054N06Rik 1300002F13Rik 1600012K10Rik 1810033A06Rik 1810057E01Rik 1810073E21Rik 2010002A20Rik 2010110M21Rik 2310008M20Rik 2310058A11Rik 2410012M04Rik 2510010F15Rik 2700038L12Rik 2810422M04Rik 2900091E11Rik 3100002B05Rik 3110001N18Rik 4930485D02Rik 4930542G03Rik 4933425F03Rik 5730409F24Rik 5730421E18Rik 6430559E15Rik A930025J12Rik AA959742 AI429613 AU040576 Aass Abcb6 Abpb Acadsb…
103	V$TCF1P_Q6	291	291	133	10313	5434	-1.95	0.0	2.33	0.84	1110020A09Rik 1110028N05Rik 1300002F13Rik 1600012K10Rik 1810014L12Rik 1810033A06Rik 1810073E21Rik 2010110M21Rik 2310008M20Rik 2310058A11Rik 2410012M04Rik 2510010F15Rik 2900091E11Rik 3100002B05Rik 4930485D02Rik 4930542G03Rik 4933425F03Rik 5730409F24Rik 5730421E18Rik 6430559E15Rik A930025J12Rik AA959742 AU040576 Aass Abcb6 Abpb Acox1 Actg1 Ak3l1 Akap12 Akr1b3 Antxr1 Aox1 Ap3d1 Arf4 Arfrp1 Arl6ip5 A…
104	V$OCT1_B: Octamer binding factor 1	17	17	407	956	14791	-1.97	0.0	0.03	0.0	2310058A11Rik Aass Becn1 Creb3 Egln2 Fah Gga2 Grip1 Grwd1 Hebp1 Lama4 Pcdhb7 Phgdh Rcn1 Slc12a2 Sptlc1 Tm4sf13
105	V$NKX25_01: homeo domain factor Nkx-2.5/Csx, tinman homolog	196	196	228	7774	7973	-1.97	0.0	0.1	0.0	1110054N06Rik 1600012K10Rik 1810073E21Rik 2010002A20Rik 2310008M20Rik 2310075A12Rik 2900091E11Rik 3110001N18Rik 4930485D02Rik 4933425F03Rik 5730409F24Rik 5730421E18Rik 6430559E15Rik AI429613 Abpb Acas2l Acox1 Ak3l1 Akr1b3 Aldh2 Alg5 Ap3d1 Ap3m2 Arf4 Arhgdig Arrdc4 Auh BC005752 BC009118 BC014685 Bag2 Bckdhb Becn1 Btbd1 C1qbp C1ql3 Caml Capn7 Ccnh Cct2 Cd164 Cdk5rap3 Cited1 Cldn2 Copb1 Cpsf3 Crry D…
106	V$E2F_Q4: E2F	157	157	267	5357	10390	-2.0	0.0	2.22	0.81	1810014L12Rik 1810057E01Rik 2310008M20Rik 2310058A11Rik 2310075A12Rik 2510010F15Rik 4930542G03Rik 6430559E15Rik AA959742 Aass Actg1 Aldh2 Alg2 Alg5 Aox1 Ap3d1 Ap3m2 Arrdc4 Asrgl1 Ass1 Atp5b Atp5c1 BC004853 BC005471 BC010787 BC017158 Bag2 Bckdhb C1qbp C330017I15Rik Capn7 Car6 Casp6 Ccnh Cd164 Cdh13 Chchd5 Clybl Cml1 Coasy Cpsf3 Creb3 Creb3l2 Cri1 Crym Dad1 Dcxr Ddit4 Dlst Echdc1 Eef1a1 Egln2 Eif2a…
107	V$E2F_02: E2F	4	4	420	376	15371	-2.01	0.0	0.01	0.0	Dlst Laptm4b Rps26 Slc30a4
108	V$E2F_Q3: E2F	4	4	420	376	15371	-2.01	0.0	0.01	0.0	Dlst Laptm4b Rps26 Slc30a4
109	V$E2F4DP1_01: E2F-4:DP-1 heterodimer	4	4	420	376	15371	-2.01	0.0	0.01	0.0	Dlst Laptm4b Rps26 Slc30a4
110	V$HMX1_01: H6 homeobox 3	3	3	421	20	15727	-2.05	0.0	3.84	1.87	Grp58 Rac3 Thumpd1
111	V$MYOD_01: myoblast determination gene product	265	265	159	10301	5446	-2.05	0.0	0.1	0.0	1110020A09Rik 1110028N05Rik 1110054N06Rik 1810033A06Rik 1810057E01Rik 2010002A20Rik 2010110M21Rik 2310008M20Rik 2310058A11Rik 2810422M04Rik 4633402D15Rik 4930485D02Rik 4930542G03Rik 4933425F03Rik 5033425B17Rik 5730421E18Rik A930025J12Rik AU040576 Abcb6 Abpb Acas2l Actg1 Adk Ak3l1 Akap12 Akr1b3 Aldh2 Alg2 Alg5 Antxr1 Aox1 Ap3m2 Arhgdig Arl6ip5 Arrdc4 Ass1 Atp5b Auh BC004636 BC004853 BC005471 BC010…
112	V$GCM_Q2	85	85	339	3599	12148	-2.06	0.0	0.08	0.0	1110054N06Rik 2310008M20Rik 2310075A12Rik 2700038L12Rik 2900091E11Rik 3100002B05Rik 5033425B17Rik Adk Antxr1 Ap3d1 Atp5c1 BC004853 BC016495 C1ql3 Cdh13 Ceacam10 Cml1 Creb3l2 Dad1 Dapk1 Dnajc12 Dnajc7 Eef1a1 Ell2 Eno1 Fah Glrx2 H28 Hars2 Hbs1l Hdac11 Homer2 Hrmt1l3 Htatip2 Kcnj14 Lama4 Mettl1 Mfsd1 Mki67ip Mrpl17 Mrpl36 Nap1l3 Ndrg3 Nme2 Nr2c1 Pdir Pgcp Plau Polr3k Ppp1r14b Prdx3 Prrg2 Psat1 Ptprg…
113	V$COUP_DR1_Q6	19	19	405	456	15291	-2.08	0.0	3.09	1.37	2410012M04Rik BC004853 Fgb Glrx2 Hars2 Hbld2 Kcnj14 Map1lc3b Mrpl4 Nme2 Nomo1 Papln Pes1 Pex16 Porcn Psen2 Pus3 Sec11l1 Sod2
114	V$LDSPOLYA_B: Lentiviral Poly A downstream element	329	329	95	12633	3114	-2.1	0.0	0.09	0.0	1110020A09Rik 1110028N05Rik 1110054N06Rik 1300002F13Rik 1600012K10Rik 1810014L12Rik 1810033A06Rik 1810057E01Rik 2010002A20Rik 2310058A11Rik 2700038L12Rik 2810422M04Rik 2900091E11Rik 3100002B05Rik 4930485D02Rik 4930542G03Rik 4933425F03Rik 5033425B17Rik 5730409F24Rik 5730421E18Rik 6430559E15Rik A930025J12Rik AA959742 AI429613 AU040576 Aass Abpb Acadsb Acas2l Acox1 Adk Ak3l1 Akap12 Aldh2 Alg2 Alg5 A…
115	V$IRF_Q6	96	96	328	4002	11745	-2.1	0.0	0.09	0.0	1600012K10Rik 2700038L12Rik 2900091E11Rik 4633402D15Rik Ak3l1 Akr1b3 Ap3d1 Ap3m2 Arhgdig Arrdc4 Asrgl1 BC005471 BC005752 BC009118 BC017158 C330017I15Rik Cdh13 Cdk7 Chc1l Chchd5 Cldn2 Copb1 Crry D11Wsu68e D7Rp2e Dad1 Dnmt2 E130107N23Rik Eef2 Ell2 Exosc4 Fgb G0s2 Gcsh Glrx2 Gne Grwd1 Hadhb Hars2 Hist1h4i Hlf Hrmt1l6 Immp2l Jarid1b Lalba Lama1 Lepre1 Mccc1 Mettl1 Mfsd1 Mrpl11 Mrpl17 Mrpl21 Mrpl36 Mt…
116	V$FOXJ2_01: fork head box J 2	195	195	229	7695	8052	-2.1	0.0	0.12	0.0	1110020A09Rik 1300002F13Rik 1810073E21Rik 2010002A20Rik 2700038L12Rik 2810422M04Rik 2900091E11Rik 4930485D02Rik 4930542G03Rik 4933425F03Rik 5730409F24Rik AI429613 Aass Acas2l Aldh2 Alg2 Ap3d1 Ap3m2 Arhgdig Arl6ip5 Asrgl1 Atp5b Atp5c1 Atp5g3 Auh BC005471 BC005752 BC009118 BC010787 BC016495 BC051244 Bcap29 Bckdhb Becn1 Btbd1 C1qbp C330017I15Rik Car6 Cat Ccnh Cct2 Cct4 Cdc42ep5 Chc1l Coasy Col9a1 Co…
117	V$POU6F1_01	26	26	398	1310	14437	-2.1	0.0	0.04	0.0	1810057E01Rik 2010002A20Rik 3110001N18Rik BC014685 BC016495 Ccnh Cct2 Chc1l Chchd5 Cri1 Eef2k Etv1 Fgb Gga2 Lactb2 Mrpl11 Mrpl17 Nme1 Nme4 Nr2c1 Park7 Pcdh18 Pcdhb10 Pcdhb7 Pla2g4a Slc16a7
118	V$HNF1_Q6	414	414	10	15104	643	-2.12	0.0	3.19	1.44	1110020A09Rik 1110028N05Rik 1110054N06Rik 1300002F13Rik 1600012K10Rik 1810014L12Rik 1810033A06Rik 1810057E01Rik 1810073E21Rik 2010002A20Rik 2010110M21Rik 2310008M20Rik 2310058A11Rik 2310075A12Rik 2410012M04Rik 2510010F15Rik 2700038L12Rik 2810422M04Rik 2900091E11Rik 3100002B05Rik 3110001N18Rik 4633402D15Rik 4930485D02Rik 4930542G03Rik 4933425F03Rik 5033425B17Rik 5730409F24Rik 5730421E18Rik 6430559…
119	V$E2F_Q4_01	91	91	333	2975	12772	-2.12	0.0	2.27	0.83	2310058A11Rik 2310075A12Rik 4930542G03Rik Alg5 Arrdc4 Ass1 Atp5b Atp5c1 B3galt6 BC005471 BC010787 Bag2 C1qbp Ccnh Clybl Cml1 Coasy Coq7 Creb3 Creb3l2 Cri1 Ddit4 Dlst Dnajb4 Echs1 Egln2 Eif2ak3 Eif5a Elovl6 Elp3 Fdx1 Fgg G0s2 Glrx2 Gorasp2 Grhpr Grp58 Gtpbp4 Hadhsc Hist1h4i Homer2 Hrmt1l2 Ica1 Klhdc2 Laptm4b Mki67ip Mrpl21 Mrpl4 Nbr1 Nola3 Nudcd2 Oat Osbpl2 Pes1 Pex16 Pigk Pla2g4a Plau Porcn Prep …
120	V$AML_Q6	82	82	342	3468	12279	-2.13	0.0	0.09	0.0	1110054N06Rik 2810422M04Rik 2900091E11Rik 5730421E18Rik AU040576 Alg5 Aox1 Atp5b BC004853 Bag2 Btbd1 Caml Capn7 Ccnh Cct2 Cdc42ep5 Cdk4 Chc1l Cited1 Cldn2 Col9a1 Copb1 Cri1 Crry D11Wsu68e Dad1 Dapk1 Dusp19 Eno1 Exosc4 Fbxo18 Fdx1 Fibp G0s2 Galk2 Galnt11 Glo1 Gne Gpm6b H47 Hbs1l Immp2l Jam3 Klhdc2 Lepre1 Lyplal1 Mettl1 Mgll Mki67ip Mrpl11 Mrpl4 Mtap Myef2 Nme1 Nme2 Nudcd2 Ociad1 Osbpl2 Pcdhb3 Pex1…
121	V$VMW65_Q6	171	171	253	6791	8956	-2.14	0.0	0.12	0.0	1110028N05Rik 1110054N06Rik 1810014L12Rik 1810033A06Rik 2010002A20Rik 2310008M20Rik 2310058A11Rik 2810422M04Rik 2900091E11Rik 3110001N18Rik 4930542G03Rik 5730409F24Rik 5730421E18Rik 6430559E15Rik A930025J12Rik AI429613 AU040576 Abpb Acadsb Acox1 Adk Akr1b3 Antxr1 Aox1 Ap3d1 Arf4 Arhgdig Asrgl1 BC005471 BC010787 BC016495 Btbd1 C1qbp Caml Capn7 Casp6 Cat Ccnh Cct2 Cd164 Cdh13 Cdk5rap3 Cdk7 Ceacam10…
122	V$TFIII_Q6	398	398	26	14444	1303	-2.15	0.0	2.76	1.16	1110020A09Rik 1110028N05Rik 1110054N06Rik 1300002F13Rik 1600012K10Rik 1810014L12Rik 1810033A06Rik 1810057E01Rik 1810073E21Rik 2010002A20Rik 2010110M21Rik 2310008M20Rik 2310058A11Rik 2310075A12Rik 2410012M04Rik 2510010F15Rik 2700038L12Rik 2810422M04Rik 2900091E11Rik 3100002B05Rik 3110001N18Rik 4633402D15Rik 4930485D02Rik 4930542G03Rik 4933425F03Rik 5033425B17Rik 5730409F24Rik 5730421E18Rik 6430559…
123	V$NFY_01: nuclear factor Y (Y-box binding factor)	101	101	323	3346	12401	-2.16	0.0	2.18	0.8	1110028N05Rik 1110054N06Rik 1300002F13Rik 1810014L12Rik 1810073E21Rik 2010002A20Rik 2310058A11Rik 2310075A12Rik 2510010F15Rik 2810422M04Rik 4930542G03Rik 6430559E15Rik A930025J12Rik AI429613 Aass Abcb6 Abpb Acox1 Actg1 Adk Akr1b3 Aldh2 Antxr1 Aox1 Ap3d1 Ap3m2 Arl6ip5 Arrdc4 Atp5b B3galt6 BC010787 BC027342 Bckdhb Btbd1 C1qbp Cat Cct4 Cdk5rap3 Col9a1 Coq7 Creb3l2 Dcxr Ddit4 Dnajc12 Dusp19 Echdc1 Ee…
124	V$STRA13_01	19	19	405	461	15286	-2.17	0.0	3.0	1.32	1810073E21Rik Acox1 Ccnh Cd164 Cdk4 Cpsf3 Creb3l2 Eef2 Egln2 Gga2 H47 Mfsd1 Mtap Mxd3 Pscd3 Psmd11 Qtrt1 Tceal8 Yap1
125	V$SMAD3_Q6	256	256	168	9082	6665	-2.19	0.0	1.94	0.65	1110028N05Rik 1110054N06Rik 1300002F13Rik 1600012K10Rik 1810014L12Rik 1810057E01Rik 2010002A20Rik 2010110M21Rik 2310008M20Rik 2310058A11Rik 2310075A12Rik 2410012M04Rik 2810422M04Rik 2900091E11Rik 3100002B05Rik 3110001N18Rik 4633402D15Rik 4930542G03Rik 4933425F03Rik A930025J12Rik AI429613 Aass Abpb Acox1 Adk Ak3l1 Alg2 Aox1 Ap3d1 Ap3m2 Aqp5 Arf4 Arl6ip5 Arrdc4 Ass1 Atp5b Atp5c1 Atp5g3 Auh BC005471…
126	V$EVI1_06: ectopic viral integration site 1 encoded factor	1	1	423	206	15541	-2.22	0.0	0.0	0.0	Hist1h4i
127	V$USF_C: USF binding site	213	213	211	7502	8245	-2.23	0.0	1.85	0.61	1110020A09Rik 1110054N06Rik 1810014L12Rik 1810073E21Rik 2510010F15Rik 2700038L12Rik 2810422M04Rik 2900091E11Rik 3100002B05Rik 4633402D15Rik 4930485D02Rik 4933425F03Rik 5730421E18Rik Aass Abcb6 Abpb Acadsb Acox1 Actg1 Adk Akr1b3 Aldh2 Alg2 Ap3d1 Aqp5 Arf4 Arhgdig Arrdc4 Ass1 Atp5g3 B3galt6 BC004636 BC004853 BC005471 BC010787 BC014685 BC016495 BC017158 BC027342 Bcap29 Becn1 C1qbp C330017I15Rik Capz…
128	V$FOXD3_01: fork head box D3	373	373	51	13484	2263	-2.25	0.0	2.34	0.84	1110020A09Rik 1110054N06Rik 1300002F13Rik 1600012K10Rik 1810014L12Rik 1810033A06Rik 1810057E01Rik 1810073E21Rik 2010002A20Rik 2010110M21Rik 2310008M20Rik 2310058A11Rik 2310075A12Rik 2410012M04Rik 2510010F15Rik 2700038L12Rik 2810422M04Rik 2900091E11Rik 3100002B05Rik 3110001N18Rik 4633402D15Rik 4930485D02Rik 4930542G03Rik 4933425F03Rik 5033425B17Rik 5730409F24Rik 5730421E18Rik 6430559E15Rik A930025…
129	V$FOXO4_01: fork head box O4	303	303	121	10853	4894	-2.26	0.0	1.94	0.65	1110020A09Rik 1110054N06Rik 1810033A06Rik 1810057E01Rik 2010002A20Rik 2010110M21Rik 2310008M20Rik 2310058A11Rik 2310075A12Rik 2810422M04Rik 2900091E11Rik 3100002B05Rik 3110001N18Rik 4633402D15Rik 4930485D02Rik 4930542G03Rik 4933425F03Rik 5033425B17Rik 5730421E18Rik 6430559E15Rik A930025J12Rik AI429613 AU040576 Aass Abpb Acadsb Acas2l Acox1 Ak3l1 Akap12 Akr1b3 Aldh2 Antxr1 Aox1 Ap3d1 Ap3m2 Arfrp1 …
130	V$MMEF2_Q6: myocyte enhancer factor	149	149	275	5152	10595	-2.29	0.0	1.84	0.6	1110028N05Rik 1810057E01Rik 1810073E21Rik 2310008M20Rik 2510010F15Rik 2700038L12Rik 2810422M04Rik 3100002B05Rik 4930485D02Rik 4933425F03Rik 6430559E15Rik A930025J12Rik AI429613 AU040576 Acadsb Acox1 Akap12 Antxr1 Aox1 Aqp5 Arl6ip5 Atp5g3 BC004636 BC005471 Bcap29 Btbd1 C1qbp C1ql3 C330017I15Rik Ccnh Cct2 Cldn2 Copb1 Cops2 Coq7 D7Rp2e Dapk1 Dcxr Dhodh Dnajc12 Echdc2 Eef1a1 Eef2 Eif2ak3 Eif5a Elp3 E…
131	V$E2F1_Q4_01	98	98	326	3282	12465	-2.33	0.0	1.95	0.65	1110054N06Rik 2310058A11Rik 2310075A12Rik 4930542G03Rik Alg5 Arrdc4 Ass1 Atp5b Atp5c1 B3galt6 BC005471 BC010787 Bag2 C1qbp Ccnh Clybl Cml1 Coasy Coq7 Creb3 Creb3l2 Cri1 Ddit4 Dlst Dnajb4 Echs1 Egln2 Eif2ak3 Eif5a Elovl6 Elp3 Fdx1 Fgg G0s2 Glrx2 Gng10 Gorasp2 Grhpr Grp58 Gtpbp4 Hadhsc Hist1h4i Homer2 Hrmt1l2 Ica1 Klhdc2 Laptm4b Map1lc3b Mettl1 Mki67ip Mrpl21 Mrpl36 Mrpl4 Nbr1 Nola3 Nudcd2 Oat Osbp…
132	V$OCT1_05: octamer-binding factor 1	21	21	403	1076	14671	-2.35	0.0	0.05	0.0	Aass Becn1 Creb3 Creb3l2 Egln2 Fah Gga2 Hebp1 Lama4 Lyplal1 Mrpl36 Pcdhb3 Pcdhb7 Phgdh Plau Rnf128 Slc30a5 Surf4 Thrap4 Tm4sf13 Ube1x
133	V$RORA1_01: RAR-related orphan receptor alpha1	43	43	381	1935	13812	-2.36	0.0	0.08	0.0	1810073E21Rik 2010002A20Rik 2700038L12Rik 4933425F03Rik A930025J12Rik Ak3l1 Ass1 Becn1 Btbd1 Casp6 Cct2 Cited1 Col9a1 Copb1 Dcxr E130107N23Rik Eef1b2 Eef2k Esrra Fhit Fibp Gltscr2 Grhpr Hadhsc Hrmt1l2 Htatip2 Map2k6 Mrpl4 Msrb2 Nudcd2 Park7 Pcca Plau Prdx3 Pscd3 Pus3 Reck Rps26 Scd2 Sec24d Tm7sf2 Vps33b Zfp2
134	V$PPARG_03: PPAR (peroxisome proliferator-activated receptor gamma)	175	175	249	6142	9605	-2.36	0.0	1.69	0.53	1110028N05Rik 1110054N06Rik 1300002F13Rik 2410012M04Rik 2700038L12Rik 2900091E11Rik 3110001N18Rik 4633402D15Rik 4930485D02Rik 4930542G03Rik AU040576 Abcb6 Abpb Acadsb Acox1 Actg1 Adk Ap3m2 Arhgdig Arl6ip5 Asrgl1 Auh B3galt6 BC004636 BC004853 BC010787 BC014685 BC016495 BC017158 BC027342 Btbd1 Capzb Car6 Casp6 Ccnh Cdc42ep5 Cdh13 Cdk5rap3 Ceacam10 Chc1l Coasy Col9a1 Creb3l2 Cri1 D7Rp2e Dad1 Dcxr Dd…
135	V$CETS168_Q6	272	272	152	9741	6006	-2.37	0.0	1.7	0.53	1110028N05Rik 1300002F13Rik 1600012K10Rik 1810033A06Rik 1810057E01Rik 1810073E21Rik 2310008M20Rik 2310058A11Rik 2310075A12Rik 2410012M04Rik 2510010F15Rik 2700038L12Rik 2810422M04Rik 3100002B05Rik 3110001N18Rik 4930485D02Rik 4930542G03Rik 5033425B17Rik 5730409F24Rik 6430559E15Rik A930025J12Rik AI429613 Aass Abcb6 Abpb Acadsb Acox1 Actg1 Ak3l1 Aldh2 Alg2 Antxr1 Aox1 Ap3d1 Ap3m2 Aqp5 Arf4 Arfrp1 Arl…
136	V$IRF1_01: interferon regulatory factor 1	4	4	420	353	15394	-2.37	0.0	0.01	0.0	Akr1b3 Arrdc4 Pafah2 Usp3
137	V$GATA2_02: GATA-binding factor 2	135	135	289	5372	10375	-2.38	0.0	0.16	0.0	1810057E01Rik 2010002A20Rik 2310058A11Rik 2700038L12Rik 2810422M04Rik 3100002B05Rik 3110001N18Rik A930025J12Rik AA959742 AI429613 Acas2l Ak3l1 Akr1b3 Antxr1 Ap3d1 Ap3m2 Atp5b Atp5c1 Atp5g3 Auh BC005752 BC009118 Bckdhb Cat Cdc42ep5 Cdk4 Cdk5rap3 Cdk7 Cldn2 Cml1 Col9a1 Cops2 Coq7 Crry Dad1 Ddx47 Dnajc7 Dusp19 Ech1 Echdc1 Echs1 Eef1b2 Eif2ak3 Eif5a Ero1l Exosc4 Fhit Fpgs Galk2 Galnt11 Gcsh Glmn Glo1…
138	V$SOX5_01: Sox-5	186	186	238	7253	8494	-2.4	0.0	0.19	0.0	1600012K10Rik 1810033A06Rik 1810057E01Rik 2010002A20Rik 2310008M20Rik 2310058A11Rik 2700038L12Rik 2810422M04Rik 2900091E11Rik 3100002B05Rik 3110001N18Rik 4633402D15Rik 4930542G03Rik 4933425F03Rik 5033425B17Rik 5730409F24Rik 6430559E15Rik AA959742 AI429613 AU040576 Abpb Acadsb Acas2l Ak3l1 Akr1b3 Antxr1 Ap3d1 Ap3m2 Arrdc4 Atp5b Auh BC004636 BC009118 BC014685 BC016495 BC051244 Becn1 Btbd1 C1qbp Cap…
139	V$CREBP1_Q2: CRE-binding protein 1	34	34	390	987	14760	-2.4	0.0	2.41	0.89	1300002F13Rik 1810057E01Rik 2310058A11Rik 2410012M04Rik 2700038L12Rik 2810422M04Rik 2900091E11Rik 5033425B17Rik Becn1 Ccnh Cct4 Cd164 Creb3l2 Dnajb4 Eef2 Galnt11 Gltscr2 Gpm6b Hbld2 Hlf Ikbkb Lactb2 Mrpl4 Muted Nap1l3 Nbr1 Ociad1 Pex13 Rpl15 Rpl18 Rps17 Sas Slc35f5 Syncrip
140	V$ATF6_01: activating transcription factor 6	14	14	410	320	15427	-2.4	0.0	2.85	1.21	1110028N05Rik AA959742 Alg2 Arf4 Ccnh Cdk7 Copb1 Eef1g Lig3 Park7 Prdx6 Prp19 Smbp Tm4sf13
141	V$DR3_Q4: direct repeat 3	68	68	356	2207	13540	-2.43	0.0	2.01	0.68	1810014L12Rik 2010002A20Rik 2310008M20Rik 2900091E11Rik 3100002B05Rik 5730421E18Rik A930025J12Rik Abpb Acadsb Acox1 Ak3l1 Alg5 Aqp5 BC016495 Bag2 Ccnh Dad1 Dcxr Dusp19 Echs1 Eef2k Fah Fdx1 Fgg Fkbp11 Gcsh H47 Hadh2 Hbs1l Hdac11 Hebp1 Ikbkb Jarid1b Lama1 Man1a Man2c1 Manbal Mapbpip March5 Matn2 Mrpl36 Mtch2 Myef2 Ndufs8 Nomo1 Osbpl2 Paf53 Papln Peci Pnpo Pqlc1 Rac3 Rgs11 Rps17 Saa2 Satb1 Scd2 Sec2…
142	V$HLF_01: hepatic leukemia factor	116	116	308	4641	11106	-2.45	0.0	0.17	0.0	1600012K10Rik 1810057E01Rik 2310008M20Rik 2900091E11Rik 4633402D15Rik 4930485D02Rik 4933425F03Rik Aass Acas2l Akr1b3 Alg2 Antxr1 Arf4 Arrdc4 Asrgl1 Atp5c1 Bag2 Bcap29 Car6 Casp6 Ccnh Cd164 Chc1l Cited1 Cops2 Coq7 Cri1 Crry Dcxr Dhodh Eef2 Elovl6 Eno1 Esrra Fbxo3 Fhit Fkbp11 G0s2 Galk2 Gbp1 Gga2 Ggt1 Glo1 Gltscr2 Gpm6b Gtpbp4 H28 H47 Hadhb Hadhsc Hars2 Hbld2 Homer2 Hrmt1l3 Jarid1b Lactb2 Lama1 Lam…
143	V$FOXP3_Q4	243	243	181	9331	6416	-2.48	0.0	0.22	0.0	1110020A09Rik 1300002F13Rik 1600012K10Rik 1810014L12Rik 1810033A06Rik 1810057E01Rik 1810073E21Rik 2010002A20Rik 2010110M21Rik 2310008M20Rik 2310075A12Rik 2410012M04Rik 2810422M04Rik 2900091E11Rik 3110001N18Rik 4633402D15Rik 4930485D02Rik 4930542G03Rik 4933425F03Rik 5033425B17Rik 5730421E18Rik 6430559E15Rik AI429613 Aass Abpb Acadsb Acas2l Akap12 Akr1b3 Aldh2 Alg2 Ap3d1 Arf4 Arfrp1 Arl6ip5 Arrdc4 …
144	V$PEBP_Q6	101	101	323	4074	11673	-2.48	0.0	0.17	0.0	1110054N06Rik 2810422M04Rik 4930485D02Rik 5730421E18Rik AU040576 Abpb Acox1 Antxr1 Arl6ip5 BC004853 BC016495 Becn1 Caml Capn7 Cat Ccnh Cct2 Cct4 Cd164 Cdc42ep5 Cdh13 Cdk4 Cdk5rap3 Cited1 Cldn2 Col9a1 Copb1 Cri1 Crry D11Wsu68e Dad1 Dapk1 Eef1g Eif2ak3 Eno1 Ero1l Fdx1 Fibp Galk2 Galnt11 Gbp1 Glo1 Gne Gpm6b H28 H47 Hars2 Hbs1l Immp2l Jam3 Klhdc2 Laptm4b Lcp1 Lyplal1 Mettl1 Mgll Mir16 Mki67ip Mrpl11 …
145	V$ACAAT_B: Avian C-type CCAAT box	37	37	387	1103	14644	-2.48	0.0	2.26	0.83	A930025J12Rik Akr1b3 Aldh2 Arrdc4 Atp5c1 Becn1 Btbd1 C1qbp Cat Cdk5rap3 Ceacam10 Coq7 Creb3l2 Crry Dnajb4 Dnmt2 Eif2ak3 Fpgs Grp58 Hars2 Lactb2 Laptm4b Lepre1 Mgll Mrpl21 Nap1l3 Nbr1 Pcca Pcdhb7 Pla2g6 Prss25 Riok3 Sas Sec8l1 Slc19a1 Ttpa Wasl
146	V$OCT_C: Octamer binding site	21	21	403	1056	14691	-2.5	0.0	0.06	0.0	1810057E01Rik 2310058A11Rik Aass C330017I15Rik Creb3 Eef1g Egln2 Ero1l Esrra Fzd2 Grip1 Grwd1 Hebp1 Pcdhb7 Phgdh Riok3 Slc12a2 Surf4 Thrap4 Tm4sf13 Ube1x
147	V$E2A_Q2	244	244	180	9343	6404	-2.53	0.0	0.24	0.0	1110020A09Rik 1110028N05Rik 1110054N06Rik 1600012K10Rik 1810033A06Rik 2010110M21Rik 2310008M20Rik 2810422M04Rik 4633402D15Rik 4930485D02Rik 4930542G03Rik 5033425B17Rik 5730421E18Rik A930025J12Rik AU040576 Abcb6 Abpb Acas2l Actg1 Adk Akap12 Akr1b3 Alg2 Antxr1 Aox1 Ap3d1 Ap3m2 Arfrp1 Arhgdig Arrdc4 Ass1 Atp5b Auh BC004636 BC004853 BC005471 BC005752 BC010787 BC014685 BC016495 BC017158 BC027342 Bag2 …
148	V$VMYB_02: v-Myb	76	76	348	2532	13215	-2.55	0.0	1.77	0.58	1810014L12Rik 1810057E01Rik 2010002A20Rik 2410012M04Rik 4930485D02Rik 5033425B17Rik AA959742 Actg1 Ak3l1 Akr1b3 Aldh2 Alg5 Ap3m2 Aqp5 Asrgl1 Atp5g3 BC010787 BC016495 BC051244 Btbd1 C330017I15Rik Capzb Ccnh Cct4 Creb3l2 Dcxr Dusp19 Egln2 Etv1 Fah Fdx1 Glrx1 Gltscr2 Hadhb Hrmt1l6 Ipo4 Jarid1b Jarid2 Ltb4dh Man2c1 Mapbpip Mki67ip Mrps6 Msrb2 Mtch2 Nap1l3 Ndufs8 Nr2c1 Paf53 Pecr Pes1 Pex13 Pex16 Pla2…
149	V$GATA2_03: GATA-binding factor 2	120	120	304	4744	11003	-2.56	0.0	0.22	0.0	1110020A09Rik 1810033A06Rik 1810057E01Rik 2010002A20Rik 2700038L12Rik 2810422M04Rik A930025J12Rik AI429613 Acas2l Ak3l1 Akap12 Aldh2 Antxr1 Ap3d1 Ap3m2 Atp5c1 Atp5g3 Auh BC005752 BC009118 BC016495 Bag2 Bckdhb C1ql3 Cdc42ep5 Cdk7 Chc1l Cldn2 Col9a1 Cops2 Coq7 D11Wsu68e Dad1 Dusp19 Ech1 Eef2k Elp3 Ero1l Exosc4 Fbxo3 Fgb Fhit Fpgs Galk2 Galnt11 Gcsh Glmn Glo1 Grin1 Guk1 Hadh2 Hadhsc Hars2 Hbs1l Hdac…
150	V$ETS1_B: c-ETS-1 binding site	180	180	244	6940	8807	-2.58	0.0	0.27	0.0	1300002F13Rik 1600012K10Rik 1810033A06Rik 1810057E01Rik 2310008M20Rik 2310075A12Rik 2510010F15Rik 3100002B05Rik 3110001N18Rik 4633402D15Rik 4930485D02Rik 4933425F03Rik 5730409F24Rik 6430559E15Rik A930025J12Rik AA959742 Aass Abcb6 Abpb Acas2l Actg1 Ak3l1 Aldh2 Alg2 Aox1 Arfrp1 Atp5b Atp5c1 Atp5g3 B3galt6 BC004636 BC004853 BC010787 BC016495 BC017158 Bag2 Bckdhb Capn7 Capzb Car6 Casp6 Cct2 Cdc42ep5 …
151	V$CHOP_01: heterodimers of CHOP and C/EBPalpha	114	114	310	4514	11233	-2.58	0.0	0.22	0.0	2010002A20Rik 2700038L12Rik 2900091E11Rik 3100002B05Rik 4633402D15Rik 5730409F24Rik Aass Abcb6 Acadsb Acox1 Adk Akr1b3 Alg2 Aox1 Ap3d1 Ap3m2 Arfrp1 Arl6ip5 Atp5b BC005752 BC009118 BC016495 BC017158 Bckdhb Car6 Cdc42ep5 Cdh13 Cdk4 Chchd5 Cml1 Col9a1 Creb3 Cri1 Crry D11Wsu68e Dcxr Dnmt2 Echs1 Eef1a1 Eif5a Ero1l Etv1 Fhit Galnt11 Gga2 Glo1 Glrx1 Glrx2 Gltscr2 Grhpr Hdac11 Hsd17b4 Jam3 Klhdc2 Lcp1 Ma…
152	V$SREBP1_Q6	147	147	277	5203	10544	-2.59	0.0	1.36	0.33	1110054N06Rik 1810057E01Rik 1810073E21Rik 2010002A20Rik 2310008M20Rik 2310075A12Rik 2700038L12Rik 3100002B05Rik 4633402D15Rik 4930485D02Rik 4930542G03Rik 4933425F03Rik AU040576 Abcb6 Abpb Actg1 Ak3l1 Akr1b3 Alg2 Antxr1 Ap3d1 Aqp5 Arrdc4 Asrgl1 Atp5b BC005471 BC027342 Bag2 Bckdhb C1qbp Caml Car6 Cct4 Cdc42ep5 Cited1 Cml1 Col9a1 Creb3 Creb3l2 Cri1 Crry Crym Ddit4 Ddx47 Dnajc7 Dnmt2 Dusp19 E130107N2…
153	V$NFY_Q6_01	189	189	235	6776	8971	-2.59	0.0	1.28	0.27	1110054N06Rik 1300002F13Rik 1810014L12Rik 1810073E21Rik 2310058A11Rik 2310075A12Rik 2410012M04Rik 2510010F15Rik 2810422M04Rik 3110001N18Rik 4930485D02Rik 4930542G03Rik 5730421E18Rik 6430559E15Rik A930025J12Rik AI429613 Aass Abcb6 Abpb Acox1 Actg1 Adk Akr1b3 Aldh2 Alg5 Antxr1 Aox1 Ap3d1 Ap3m2 Arhgdig Arl6ip5 Arrdc4 Asrgl1 Atp5b B3galt6 BC004853 BC005471 BC009118 BC010787 BC027342 Bckdhb Becn1 Btbd…
154	V$GATA1_06: GATA-binding factor 1	114	114	310	4508	11239	-2.6	0.0	0.23	0.0	1110028N05Rik 1810057E01Rik 2010002A20Rik 2700038L12Rik 2810422M04Rik 3100002B05Rik 3110001N18Rik A930025J12Rik AA959742 AI429613 Acadsb Acas2l Ak3l1 Akr1b3 Ap3d1 Ap3m2 Atp5b Atp5c1 Atp5g3 BC005752 BC009118 Bckdhb Cdc42ep5 Cdk4 Cdk7 Chc1l Cldn2 Col9a1 Cops2 Coq7 Crry Dad1 Dhodh Dusp19 Echs1 Eef1b2 Eif5a Elovl6 Elp3 Ero1l Exosc4 Fhit Fpgs Galk2 Galnt11 Gcsh Glmn Glo1 Gpm6b Grhpr Guk1 Hadh2 Hars2 H…
155	V$HNF1_C: Hepatic nuclear factor 1	138	138	286	5387	10360	-2.6	0.0	0.25	0.0	1810073E21Rik 2010002A20Rik 3110001N18Rik 4930485D02Rik A930025J12Rik AU040576 Abpb Acas2l Akap12 Akr1b3 Aldh2 Antxr1 Arl6ip5 Atp5b BC004853 BC009118 BC014685 BC016495 Bcap29 Becn1 Btbd1 Capzb Car6 Cat Ccnh Cct4 Cdk4 Cdk7 Chchd5 Cited1 Cml1 Coasy Col9a1 Coq7 Cpsf3 Creb3 Crry D11Wsu68e Dad1 Dhodh Dnmt2 Dusp19 Echdc2 Eef1b2 Eef2k Egln2 Eif5a Elovl6 Elp3 Fah Fdx1 Fgb Folr1 Ga17 Gbif Gga2 Glmn Glo1 G…
156	V$PADS_C: Retroviral Poly A downstream element	103	103	321	4100	11647	-2.6	0.0	0.22	0.0	1110028N05Rik 1300002F13Rik 1600012K10Rik 1810057E01Rik 2310008M20Rik 2700038L12Rik 5033425B17Rik 6430559E15Rik Alg5 Aox1 Ap3d1 Ap3m2 Arf4 Arl6ip5 Atp5b Atp5g3 Auh BC004636 BC010787 BC027342 Bag2 Becn1 C1ql3 Capn7 Ccnh Cd164 Cdk4 Cdk5rap3 Chc1l Clybl D7Rp2e Dad1 Ddx47 Dnajb4 Dnmt2 Echdc2 Echs1 Eif5a Elovl6 Elp3 Exosc4 Fah Fbxo18 Fbxo3 G0s2 Gga2 Gpm6b Hadhb Hadhsc Hars2 Hdac11 Hrmt1l6 Hsd17b4 Ica1…
157	V$PAX9_B: zebrafish Pax-9 binding sites	103	103	321	3557	12190	-2.6	0.0	1.51	0.44	1110028N05Rik 2310058A11Rik 2310075A12Rik 2700038L12Rik 2810422M04Rik 5730409F24Rik 5730421E18Rik AI429613 Actg1 Aldh2 Ap3m2 Aqp5 Arf4 Arrdc4 Auh BC005471 BC005752 BC014685 Bcap29 C1qbp Caml Capn7 Capzb Casp6 Cd164 Cdc42ep5 Cdk5rap3 Cdk7 Chc1l Chchd5 Coasy Col9a1 Dlst Dnajc12 Echdc2 Echs1 Eif5a Eno1 Ero1l Esrra Etv1 Folr1 G0s2 Ga17 Galnt11 Ggt1 Grip1 Grp58 Gtpbp4 Guk1 H47 Hars2 Hebp1 Hlf Homer2 I…
158	V$CDPCR1_01: cut-like homeodomain protein	339	339	85	12308	3439	-2.61	0.0	1.58	0.46	1110020A09Rik 1110028N05Rik 1110054N06Rik 1300002F13Rik 1600012K10Rik 1810014L12Rik 1810033A06Rik 1810057E01Rik 2010002A20Rik 2310058A11Rik 2410012M04Rik 2700038L12Rik 2810422M04Rik 2900091E11Rik 3100002B05Rik 3110001N18Rik 4633402D15Rik 4930485D02Rik 4930542G03Rik 4933425F03Rik 5033425B17Rik 5730409F24Rik 5730421E18Rik 6430559E15Rik A930025J12Rik AA959742 AI429613 AU040576 Aass Abcb6 Abpb Acadsb…
159	V$NERF_Q2: new ets-related factor 1a	15	15	409	801	14946	-2.62	0.0	0.06	0.0	Atp5g3 Creb3 Ero1l Gbp1 Gltscr2 Grin1 Ikbkb Ltb4dh Man2c1 Map2k6 Mrpl11 Mrpl36 Nme2 Pik3cg Rcn3
160	V$HNF4_01: hepatic nuclear factor 4	413	413	11	15109	638	-2.63	0.0	2.56	1.0	1110020A09Rik 1110028N05Rik 1110054N06Rik 1300002F13Rik 1600012K10Rik 1810014L12Rik 1810033A06Rik 1810057E01Rik 1810073E21Rik 2010002A20Rik 2010110M21Rik 2310008M20Rik 2310058A11Rik 2310075A12Rik 2410012M04Rik 2510010F15Rik 2700038L12Rik 2810422M04Rik 2900091E11Rik 3100002B05Rik 3110001N18Rik 4633402D15Rik 4930485D02Rik 4930542G03Rik 4933425F03Rik 5033425B17Rik 5730409F24Rik 5730421E18Rik 6430559…
161	V$FOXJ2_02: fork head box J 2	159	159	265	6136	9611	-2.63	0.0	0.29	0.0	1110054N06Rik 1810014L12Rik 1810033A06Rik 1810073E21Rik 2310008M20Rik 2310058A11Rik 2700038L12Rik 2810422M04Rik 3100002B05Rik 4633402D15Rik 4930485D02Rik 4933425F03Rik 5730409F24Rik AA959742 AI429613 Acas2l Antxr1 Aox1 Ap3d1 Arl6ip5 Arrdc4 Asrgl1 Atp5c1 BC005471 BC010787 Bag2 Bckdhb Becn1 Btbd1 C1qbp Casp6 Cct2 Cct4 Cdk5rap3 Chc1l Cldn2 Cml1 Col9a1 Copb1 Crry D11Wsu68e D7Rp2e Dad1 Dapk1 Dcxr Dhod…
162	V$NFKB_C: NF-kappaB binding site	9	9	415	553	15194	-2.64	0.0	0.04	0.0	2410012M04Rik Ceacam10 Chchd5 Eef1a1 Guk1 Manbal Nudt8 Pus3 Rac3
163	V$CART1_01: Cart-1 (cartilage homeoprotein 1)	43	43	381	1876	13871	-2.64	0.0	0.12	0.0	1810033A06Rik 1810057E01Rik 3110001N18Rik Becn1 Casp6 Cat Cd164 Creb3l2 Dusp19 Egln2 Eif2ak3 Ell2 Fgb Fzd2 Gbif Hbs1l Klhdc2 Man2c1 Map2k6 March5 Msrb2 Muted Myef2 Park7 Pcca Pcdhb3 Pdcd4 Pdir Pecr Plau Pus3 Pxmp4 Rab2b Rpl18 Rps7 Sas Serf2 Smyd2 Suclg1 Tm9sf4 Tmlhe Tysnd1 Vps33b
164	V$PAX6_01: Pax-6	204	204	220	7378	8369	-2.66	0.0	1.14	0.19	1110020A09Rik 1110054N06Rik 1300002F13Rik 1600012K10Rik 1810014L12Rik 1810033A06Rik 1810057E01Rik 1810073E21Rik 2310008M20Rik 2310058A11Rik 2410012M04Rik 2700038L12Rik 2810422M04Rik 3100002B05Rik 4930542G03Rik 5033425B17Rik A930025J12Rik AI429613 AU040576 Aass Actg1 Adk Ak3l1 Alg5 Antxr1 Aox1 Ap3d1 Ap3m2 Arf4 Arhgdig Arl6ip5 Atp5b Atp5c1 B3galt6 BC004636 BC004853 BC005471 BC005752 BC010787 BC0512…
165	V$IPF1_Q4	82	82	342	3307	12440	-2.67	0.0	0.21	0.0	1110020A09Rik 1110054N06Rik 1810073E21Rik 2010002A20Rik 2310008M20Rik 2410012M04Rik 2700038L12Rik 2810422M04Rik 3110001N18Rik 4633402D15Rik 6430559E15Rik A930025J12Rik Acadsb Akap12 Ap3d1 Atp5g3 BC009118 BC014685 C1qbp Caml Casp6 Chc1l Cldn2 Coasy Creb3 Crry Dad1 Ddx47 Dhodh Echdc1 Elovl6 Elp3 Fgg Folr1 Gbp1 Gga2 Glmn Glo1 Gne Grhpr Grwd1 Guk1 H47 Hadh2 Hebp1 Ipo4 Jam3 Kcnj14 Lcp1 Lyplal1 Manbal …
166	V$BACH2_01: BTB and CNC homolog 2	295	295	129	10724	5023	-2.67	0.0	1.28	0.27	1110020A09Rik 1110028N05Rik 1600012K10Rik 1810014L12Rik 1810033A06Rik 1810057E01Rik 2010002A20Rik 2310008M20Rik 2310058A11Rik 2310075A12Rik 2410012M04Rik 2510010F15Rik 2810422M04Rik 2900091E11Rik 3100002B05Rik 3110001N18Rik 4633402D15Rik 4933425F03Rik 5033425B17Rik 5730409F24Rik 5730421E18Rik 6430559E15Rik AI429613 AU040576 Aass Abcb6 Abpb Acadsb Actg1 Adk Akr1b3 Aldh2 Alg2 Aox1 Ap3d1 Ap3m2 Aqp5 …
167	V$TAL1_Q6	182	182	242	6575	9172	-2.68	0.0	1.1	0.18	1110020A09Rik 1110054N06Rik 1810014L12Rik 1810033A06Rik 1810057E01Rik 2010110M21Rik 3100002B05Rik 4930485D02Rik 5033425B17Rik AU040576 Aass Abcb6 Abpb Acadsb Acas2l Actg1 Adk Akap12 Akr1b3 Antxr1 Aox1 Ap3m2 Arhgdig Arl6ip5 Arrdc4 Ass1 Atp5g3 Auh BC004636 BC004853 BC005471 BC010787 BC017158 BC051244 Bag2 Becn1 Btbd1 C1ql3 C330017I15Rik Caml Capn7 Capzb Casp6 Ccnh Cd164 Cdc42ep5 Cdh13 Cdk4 Chc1l Cl…
168	V$NKX3A_01: NK class homeobox factor 3A	77	77	347	3119	12628	-2.69	0.0	0.2	0.0	1600012K10Rik 1810014L12Rik 1810033A06Rik 2010002A20Rik AI429613 Acas2l Antxr1 BC051244 C1ql3 Capzb Cct2 Cct4 Chc1l Copb1 Coq7 Cri1 Dcxr Dhodh Dnmt2 Dusp19 Echdc1 Eef2k Egln2 Fbxo3 Fhit Fpgs Galnt11 Gbif Glo1 Grhpr H28 Hadh2 Hadhb Hars2 Hbs1l Ica1 Jam3 Lama1 Man1a Manbal Maoa Mki67ip Myef2 Nr2c1 Pcdhb3 Pcdhb7 Pdcd4 Pdir Pgcp Phgdh Pik3cg Poldip2 Polr3e Pon1 Prdx3 Prrg2 Psen2 Pts Pxmp4 Rarsl Rbm4 …
169	V$ZID_01: zinc finger with interaction domain	69	69	355	2317	13430	-2.7	0.0	1.59	0.46	1110054N06Rik 1600012K10Rik 1810014L12Rik 1810073E21Rik 2700038L12Rik AU040576 Adk Ap3m2 Ass1 Atp5c1 BC004853 BC005471 Caml Capn7 Cdk5rap3 Ceacam10 Clybl Dad1 Dcxr Dnajb4 Dnajc12 Ech1 Eef1a1 Eef1b2 Eno1 Ero1l Fah Fpgs Fzd2 Ga17 Glmn Gltscr2 Gorasp2 Grp58 Hadh2 Hrmt1l2 Htatip2 Ikbkb Ipo4 Jarid1b Kcnj14 Laptm4b Man1a Map2k6 Mgll Mki67ip Mrpl11 Mrpl17 Mtap Nme1 Nme4 Paf53 Pex12 Pex16 Polr3e Prpf31 Q…
170	V$MTATA_B: Muscle TATA box	207	207	217	7530	8217	-2.7	0.0	1.02	0.16	1110028N05Rik 1110054N06Rik 1300002F13Rik 1600012K10Rik 1810033A06Rik 1810057E01Rik 1810073E21Rik 2010002A20Rik 2010110M21Rik 2410012M04Rik 2810422M04Rik 3100002B05Rik 3110001N18Rik 4633402D15Rik 4930542G03Rik 5730409F24Rik 6430559E15Rik A930025J12Rik AI429613 Abcb6 Abpb Acadsb Acox1 Adk Ak3l1 Akap12 Akr1b3 Alg5 Aox1 Ap3d1 Aqp5 Arrdc4 Ass1 Atp5b Atp5c1 Auh BC004636 BC004853 BC010787 BC014685 BC01…
171	V$AP1_Q4: activator protein 1	352	352	72	12819	2928	-2.71	0.0	1.52	0.44	1110020A09Rik 1110028N05Rik 1110054N06Rik 1600012K10Rik 1810014L12Rik 1810033A06Rik 1810057E01Rik 1810073E21Rik 2010002A20Rik 2010110M21Rik 2310008M20Rik 2410012M04Rik 2510010F15Rik 2700038L12Rik 2810422M04Rik 2900091E11Rik 3100002B05Rik 3110001N18Rik 4633402D15Rik 4930485D02Rik 4933425F03Rik 5033425B17Rik 5730409F24Rik 6430559E15Rik AA959742 AI429613 AU040576 Abcb6 Abpb Acadsb Acox1 Actg1 Adk Ak…
172	V$TATA_C: Retroviral TATA box	123	123	301	4777	10970	-2.71	0.0	0.3	0.0	1810033A06Rik 2010002A20Rik 2310058A11Rik 2410012M04Rik 2510010F15Rik 2700038L12Rik 2810422M04Rik 2900091E11Rik 3100002B05Rik 5730409F24Rik 6430559E15Rik A930025J12Rik Abpb Acox1 Ap3d1 BC004636 BC009118 BC051244 Bcap29 Bckdhb Becn1 Cct2 Cct4 Cdk5rap3 Chc1l Chchd5 Cited1 Cldn2 Coq7 Cpsf3 Creb3l2 Cri1 Dad1 Dcxr Dnajc12 Dnmt2 E130107N23Rik Eef2 Ell2 Ero1l Etv1 Exosc4 Fbxo3 Fhit Fkbp11 Fzd2 Gbp1 Ggt1…
173	V$TCF4_Q5	343	343	81	12496	3251	-2.72	0.0	1.43	0.38	1110020A09Rik 1110028N05Rik 1110054N06Rik 1300002F13Rik 1600012K10Rik 1810014L12Rik 1810033A06Rik 1810057E01Rik 1810073E21Rik 2010002A20Rik 2010110M21Rik 2310008M20Rik 2410012M04Rik 2510010F15Rik 2700038L12Rik 2810422M04Rik 2900091E11Rik 3100002B05Rik 3110001N18Rik 4633402D15Rik 4930485D02Rik 4930542G03Rik 4933425F03Rik 5033425B17Rik 5730409F24Rik 5730421E18Rik 6430559E15Rik A930025J12Rik AA95974…
174	V$AREB6_02: AREB6 (Atp1a1 regulatory element binding factor 6)	159	159	265	6062	9685	-2.73	0.0	0.39	0.0	1110028N05Rik 1110054N06Rik 1300002F13Rik 1810033A06Rik 1810057E01Rik 2310058A11Rik 2700038L12Rik 2810422M04Rik 4930485D02Rik A930025J12Rik AA959742 AU040576 Abpb Adk Ak3l1 Akap12 Akr1b3 Alg2 Antxr1 Aox1 Arhgdig Atp5b Auh BC004636 BC004853 BC005752 BC010787 BC016495 BC017158 Bag2 Becn1 C1qbp C1ql3 C330017I15Rik Capzb Car6 Cct2 Cct4 Cdh13 Cdk7 Chchd5 Cldn2 Cml1 Copb1 Coq7 Crym D11Wsu68e D7Rp2e Dap…
175	V$SMAD4_Q6	173	173	251	6579	9168	-2.73	0.0	0.39	0.0	1110028N05Rik 1300002F13Rik 1600012K10Rik 1810057E01Rik 2310058A11Rik 2310075A12Rik 2410012M04Rik 2700038L12Rik 3110001N18Rik 4930485D02Rik 4930542G03Rik 4933425F03Rik 6430559E15Rik AU040576 Aass Actg1 Akr1b3 Aldh2 Alg5 Aox1 Ap3m2 Arf4 Arfrp1 Arrdc4 Ass1 Atp5g3 Auh BC004636 BC004853 BC005471 BC014685 BC016495 BC027342 Bckdhb Becn1 C1ql3 Caml Capn7 Capzb Car6 Cct4 Cdh13 Cdk4 Cldn2 Coasy Col9a1 Cop…
176	V$LMO2COM_02: complex of Lmo2 bound to Tal-1, E2A proteins, and GATA-1, half-site 2	221	221	203	8337	7410	-2.73	0.0	0.43	0.0	1110028N05Rik 1110054N06Rik 1810033A06Rik 1810057E01Rik 2010002A20Rik 2010110M21Rik 2310058A11Rik 2700038L12Rik 2810422M04Rik 3100002B05Rik 3110001N18Rik 4930542G03Rik 4933425F03Rik 6430559E15Rik A930025J12Rik AA959742 Aass Abcb6 Acadsb Acas2l Acox1 Akr1b3 Aldh2 Alg2 Antxr1 Aox1 Ap3d1 Ap3m2 Aqp5 Arfrp1 Arhgdig Arrdc4 Asrgl1 Atp5b Atp5c1 Atp5g3 Auh BC005471 BC005752 BC017158 BC027342 Bag2 Bcap29 B…
177	V$LEF1_Q6	397	397	27	14493	1254	-2.73	0.0	2.02	0.68	1110020A09Rik 1110028N05Rik 1110054N06Rik 1300002F13Rik 1600012K10Rik 1810014L12Rik 1810033A06Rik 1810057E01Rik 1810073E21Rik 2010002A20Rik 2010110M21Rik 2310008M20Rik 2310058A11Rik 2310075A12Rik 2410012M04Rik 2510010F15Rik 2700038L12Rik 2810422M04Rik 2900091E11Rik 3100002B05Rik 3110001N18Rik 4633402D15Rik 4930485D02Rik 4930542G03Rik 4933425F03Rik 5033425B17Rik 5730409F24Rik 5730421E18Rik 6430559…
178	V$IRF_Q6_01	194	194	230	7335	8412	-2.74	0.0	0.43	0.0	1110020A09Rik 1600012K10Rik 1810033A06Rik 1810057E01Rik 2010002A20Rik 2010110M21Rik 2310075A12Rik 2410012M04Rik 2700038L12Rik 2810422M04Rik 2900091E11Rik 4633402D15Rik 4930542G03Rik 4933425F03Rik 5730421E18Rik 6430559E15Rik AI429613 Aass Abpb Ak3l1 Akap12 Akr1b3 Aldh2 Antxr1 Aox1 Ap3d1 Ap3m2 Arhgdig Arrdc4 Asrgl1 Atp5b Auh BC004636 BC005471 BC005752 BC009118 BC010787 BC014685 BC017158 Btbd1 C3300…
179	V$CAAT_01: cellular and viral CCAAT box	259	259	165	9479	6268	-2.75	0.0	0.98	0.13	1110028N05Rik 1110054N06Rik 1300002F13Rik 1810014L12Rik 1810057E01Rik 1810073E21Rik 2310058A11Rik 2310075A12Rik 2510010F15Rik 2810422M04Rik 3110001N18Rik 4930485D02Rik 4930542G03Rik 4933425F03Rik 5730409F24Rik 5730421E18Rik 6430559E15Rik A930025J12Rik AA959742 AI429613 Aass Abcb6 Acadsb Acox1 Adk Akr1b3 Aldh2 Alg2 Antxr1 Aox1 Ap3d1 Ap3m2 Arf4 Arhgdig Arl6ip5 Arrdc4 Asrgl1 Atp5b Atp5g3 B3galt6 BC0…
180	V$GATA1_03: GATA-binding factor 1	150	150	274	5428	10319	-2.75	0.0	1.0	0.15	1110054N06Rik 1810057E01Rik 2010002A20Rik 4930485D02Rik 5730409F24Rik A930025J12Rik AA959742 AU040576 Abpb Acadsb Aox1 Ap3d1 Aqp5 Arl6ip5 Ass1 Atp5c1 BC004636 BC009118 BC010787 BC014685 BC016495 BC027342 Bckdhb Btbd1 C1qbp C330017I15Rik Caml Cct2 Cct4 Cdh13 Chc1l Chchd5 Cited1 Cldn2 Clybl Cml1 Coq7 Creb3 Crry D11Wsu68e Dcxr Dnajc12 Dnmt2 Dusp19 Echdc2 Eef1a1 Eef1g Eef2 Egln2 Eif2ak3 Elovl6 Fgb Fh…
181	V$GATA3_03: GATA-binding factor 3	281	281	143	10589	5158	-2.75	0.0	0.38	0.0	1110020A09Rik 1110028N05Rik 1110054N06Rik 1810014L12Rik 1810033A06Rik 1810057E01Rik 1810073E21Rik 2010002A20Rik 2700038L12Rik 2810422M04Rik 2900091E11Rik 3100002B05Rik 3110001N18Rik 4930485D02Rik 4933425F03Rik 5730421E18Rik 6430559E15Rik A930025J12Rik AA959742 AI429613 AU040576 Abcb6 Abpb Acadsb Acas2l Acox1 Adk Ak3l1 Akap12 Akr1b3 Aldh2 Antxr1 Aox1 Ap3d1 Ap3m2 Arf4 Arfrp1 Arrdc4 Asrgl1 Ass1 Atp5…
182	V$CDX2_Q5	266	266	158	10015	5732	-2.75	0.0	0.41	0.0	1110020A09Rik 1600012K10Rik 1810014L12Rik 1810033A06Rik 1810057E01Rik 1810073E21Rik 2010002A20Rik 2010110M21Rik 2310008M20Rik 2310058A11Rik 2410012M04Rik 2510010F15Rik 2700038L12Rik 2810422M04Rik 2900091E11Rik 3100002B05Rik 4633402D15Rik 4930485D02Rik 4933425F03Rik 6430559E15Rik AI429613 Abcb6 Abpb Acadsb Acox1 Actg1 Akr1b3 Alg2 Antxr1 Aox1 Ap3d1 Arf4 Arl6ip5 Arrdc4 Asrgl1 Atp5b BC005471 BC009118…
183	V$GFI1_01: growth factor independence 1	119	119	305	4599	11148	-2.76	0.0	0.34	0.0	1810014L12Rik 2010002A20Rik 2510010F15Rik 5730409F24Rik 6430559E15Rik Acadsb Acas2l Aox1 Ap3d1 Ap3m2 Arf4 Arl6ip5 Arrdc4 Asrgl1 Ass1 Atp5g3 BC005471 BC014685 BC016495 BC051244 Becn1 C1ql3 C330017I15Rik Capzb Cat Cct2 Cct4 Cd164 Cdh13 Cdk7 Chc1l Copb1 Coq7 Creb3l2 Dlst Dusp19 Ech1 Echdc2 Echs1 Eef1a1 Eef1g Eef2k Elp3 Fgb G0s2 Galk2 Gcsh Glrx2 Gpm6b Grhpr Guk1 H28 H47 Hadh2 Hbs1l Hlf Ikbkb Immp2l I…
184	V$ELK1_01: Elk-1	105	105	319	4094	11653	-2.76	0.0	0.31	0.0	1810033A06Rik 2310075A12Rik 2510010F15Rik 2900091E11Rik 3100002B05Rik 3110001N18Rik 4930485D02Rik 5033425B17Rik 5730409F24Rik A930025J12Rik Abpb Acadsb Actg1 Akap12 Aox1 Aqp5 Arfrp1 BC016495 Capzb Cdk7 Chchd5 Cml1 Col9a1 Cpsf3 D11Wsu68e Dlst Ech1 Echdc1 Ero1l Fbxo18 Fkbp11 Gbp1 Ggt1 Glmn Gltscr2 Gng10 Gtpbp4 H47 Hadhsc Hars2 Hebp1 Hist1h4i Homer2 Hrmt1l6 Lama1 Ltb4dh Lyplal1 Manbal Map2k6 Mapbpip…
185	V$PITX2_Q2: pituitary homeobox factor 2	184	184	240	6735	9012	-2.77	0.0	0.87	0.1	1110020A09Rik 1110054N06Rik 2010110M21Rik 2700038L12Rik 2900091E11Rik 3110001N18Rik 4930485D02Rik 5730409F24Rik 5730421E18Rik 6430559E15Rik A930025J12Rik AA959742 AI429613 AU040576 Acadsb Acox1 Akap12 Akr1b3 Aldh2 Aox1 Ap3d1 Ap3m2 Atp5g3 Auh BC004636 BC005471 BC005752 BC009118 BC010787 BC016495 BC051244 Bckdhb Becn1 Btbd1 C1qbp C330017I15Rik Caml Capn7 Car6 Ccnh Cct4 Cdh13 Cdk4 Cdk5rap3 Chc1l Cld…
186	V$GATA1_05: GATA-binding factor 1	63	63	361	2577	13170	-2.77	0.0	0.21	0.0	2010110M21Rik 2700038L12Rik 3110001N18Rik AI429613 Ak3l1 Ap3d1 Ap3m2 Arrdc4 Atp5g3 Bcap29 Capzb Cct4 Cdk7 Ceacam10 Cldn2 Col9a1 Cops2 Dad1 Dhodh Dusp19 Eif2ak3 Ero1l Esrra Fhit Galk2 Galnt11 Glo1 H28 Hadhsc Hars2 Hsd17b4 Laptm4b Manbal Mgll Mir16 Msrb2 Mtap Nme1 Oat Pafah2 Pex12 Pex3 Pgcp Phgdh Polr3e Pon1 Prdx3 Pscd3 Pts Pxmp4 Rab2b Rpl18 Rpl41 Saa2 Scd2 Slc35a1 Slc6a15 Sptlc1 Suclg2 Thrap4 Tmlh…
187	V$NFKB_Q6_01	268	268	156	10066	5681	-2.77	0.0	0.45	0.0	1110028N05Rik 1600012K10Rik 1810014L12Rik 1810057E01Rik 1810073E21Rik 2010002A20Rik 2010110M21Rik 2310008M20Rik 2310058A11Rik 2310075A12Rik 2410012M04Rik 2700038L12Rik 2810422M04Rik 2900091E11Rik 3100002B05Rik 3110001N18Rik 4633402D15Rik 4930485D02Rik 4933425F03Rik 5033425B17Rik 5730409F24Rik A930025J12Rik AU040576 Abpb Acas2l Acox1 Actg1 Adk Ak3l1 Akap12 Alg2 Antxr1 Ap3d1 Aqp5 Arfrp1 Arhgdig Arl…
188	V$LEF1TCF1_Q4	210	210	214	7735	8012	-2.78	0.0	0.79	0.08	1110020A09Rik 1810033A06Rik 2010002A20Rik 2010110M21Rik 2310008M20Rik 2310075A12Rik 2510010F15Rik 2700038L12Rik 2900091E11Rik 3100002B05Rik 4633402D15Rik 4930485D02Rik 4933425F03Rik 5033425B17Rik 5730409F24Rik 6430559E15Rik A930025J12Rik AI429613 Aass Abcb6 Acas2l Acox1 Actg1 Ak3l1 Akap12 Aldh2 Aox1 Ap3m2 Aqp5 Arf4 Arhgdig Arl6ip5 Asrgl1 Ass1 Atp5b Atp5c1 Atp5g3 B3galt6 BC004636 BC004853 BC005471…
189	V$CEBPGAMMA_Q6	309	309	115	11315	4432	-2.79	0.0	1.07	0.17	1110020A09Rik 1110028N05Rik 1600012K10Rik 1810033A06Rik 1810057E01Rik 2010002A20Rik 2310008M20Rik 2310058A11Rik 2410012M04Rik 2510010F15Rik 2700038L12Rik 2810422M04Rik 2900091E11Rik 3100002B05Rik 3110001N18Rik 4930485D02Rik 4930542G03Rik 4933425F03Rik 5033425B17Rik 5730409F24Rik 5730421E18Rik 6430559E15Rik AA959742 AI429613 AU040576 Acadsb Acas2l Acox1 Actg1 Adk Akr1b3 Aldh2 Antxr1 Aox1 Ap3d1 Arf…
190	V$RFX1_01: X-box binding protein RFX1	185	185	239	6908	8839	-2.79	0.0	0.58	0.04	1110028N05Rik 1300002F13Rik 1600012K10Rik 2310058A11Rik 3110001N18Rik 4930542G03Rik 5033425B17Rik A930025J12Rik AA959742 AI429613 Abcb6 Acadsb Acas2l Acox1 Alg2 Aqp5 Arl6ip5 Arrdc4 Atp5b Atp5c1 Atp5g3 Auh B3galt6 BC004636 BC005752 Bcap29 Bckdhb C1qbp C1ql3 Car6 Casp6 Cat Cdc42ep5 Cdk4 Cdk5rap3 Cdk7 Ceacam10 Chchd5 Cldn2 Clybl Cops2 Cpsf3 Creb3l2 D7Rp2e Dad1 Dapk1 Dcxr Ddit4 Ddx47 Dnajb4 Dnajc12 D…
191	V$COMP1_01: COMP1	261	261	163	9771	5976	-2.79	0.0	0.51	0.0	1110020A09Rik 1110028N05Rik 1110054N06Rik 1300002F13Rik 1810014L12Rik 1810033A06Rik 2010002A20Rik 2310008M20Rik 2310058A11Rik 2310075A12Rik 2510010F15Rik 2700038L12Rik 3100002B05Rik 3110001N18Rik 4930542G03Rik 5033425B17Rik 5730409F24Rik 6430559E15Rik A930025J12Rik AA959742 AI429613 Aass Abpb Acadsb Acas2l Adk Ak3l1 Aldh2 Alg2 Alg5 Antxr1 Aox1 Ap3d1 Ap3m2 Aqp5 Arfrp1 Arl6ip5 Arrdc4 Asrgl1 Atp5c1 …
192	V$MEF2_Q6_01	249	249	175	9291	6456	-2.79	0.0	0.57	0.04	1110028N05Rik 1810033A06Rik 1810057E01Rik 1810073E21Rik 2010002A20Rik 2310075A12Rik 2410012M04Rik 2700038L12Rik 2810422M04Rik 3100002B05Rik 3110001N18Rik 4633402D15Rik 4930485D02Rik 4933425F03Rik 5730421E18Rik A930025J12Rik AI429613 AU040576 Aass Abcb6 Acadsb Acas2l Acox1 Adk Akap12 Akr1b3 Aldh2 Antxr1 Aox1 Ap3d1 Arf4 Arl6ip5 Arrdc4 Atp5c1 Atp5g3 Auh BC005471 BC010787 BC016495 BC051244 Bcap29 Bck…
193	V$MRF2_01: modulator recognition factor 2	261	261	163	9631	6116	-2.8	0.0	0.79	0.08	1110020A09Rik 1300002F13Rik 1600012K10Rik 1810014L12Rik 1810033A06Rik 1810057E01Rik 1810073E21Rik 2010002A20Rik 2310008M20Rik 2310058A11Rik 2410012M04Rik 2700038L12Rik 2810422M04Rik 3100002B05Rik 3110001N18Rik 4930485D02Rik 4933425F03Rik 5730421E18Rik A930025J12Rik AA959742 AI429613 Aass Abpb Acas2l Adk Ak3l1 Akap12 Akr1b3 Aldh2 Alg2 Alg5 Antxr1 Aox1 Arf4 Arhgdig Arl6ip5 Asrgl1 Atp5b Atp5c1 BC005…
194	V$NKX25_02: homeo domain factor Nkx-2.5/Csx, tinman homolog	171	171	253	6396	9351	-2.8	0.0	0.57	0.04	1110020A09Rik 1110028N05Rik 1810014L12Rik 1810057E01Rik 2010002A20Rik 2310008M20Rik 2700038L12Rik 2900091E11Rik 3110001N18Rik 4930485D02Rik 5730409F24Rik A930025J12Rik AI429613 Acadsb Acas2l Akap12 Antxr1 Arf4 Arrdc4 Asrgl1 Atp5b Atp5c1 Atp5g3 BC004636 BC017158 BC051244 C1ql3 C330017I15Rik Caml Casp6 Ccnh Cct4 Cd164 Cdc42ep5 Coq7 Creb3 Crry Dad1 Ddx47 Dhodh Dlst Dnajb4 Dnajc7 Dnmt2 Dusp19 Ech1 Ec…
195	V$ZTA_Q2	137	137	287	4976	10771	-2.8	0.0	0.93	0.12	1810014L12Rik 2010002A20Rik 2810422M04Rik 2900091E11Rik 3100002B05Rik 5730409F24Rik AA959742 Aass Abpb Acadsb Acox1 Adk Ak3l1 Aldh2 Alg5 Aox1 Ap3d1 Arl6ip5 Ass1 BC004853 BC005471 BC005752 BC010787 BC027342 BC051244 Becn1 C1ql3 Capn7 Capzb Car6 Casp6 Cat Cct2 Cdc42ep5 Cdh13 Cdk7 Ceacam10 Cldn2 Coasy D11Wsu68e D7Rp2e Dcxr Dnajc12 Dnajc7 Dusp19 Echdc2 Echs1 Eef1a1 Eef1g Eef2 Egln2 Ell2 Exosc4 Fah Fg…
196	V$TITF1_Q3: TTF-1, TITF1 (thyroid transcription factor 1)	165	165	259	6103	9644	-2.81	0.0	0.71	0.05	1110028N05Rik 1600012K10Rik 1810014L12Rik 2010002A20Rik 2310058A11Rik 2700038L12Rik 3100002B05Rik 4633402D15Rik 4930485D02Rik 5730409F24Rik 6430559E15Rik A930025J12Rik Acas2l Acox1 Adk Akr1b3 Aox1 Arl6ip5 Arrdc4 Asrgl1 Atp5c1 Auh BC005752 BC009118 BC010787 BC014685 BC051244 Becn1 Btbd1 C1qbp C1ql3 C330017I15Rik Ccnh Cct2 Cd164 Cdk4 Chc1l Chchd5 Cited1 Coasy Col9a1 Copb1 Creb3 Cri1 Crym Ddx47 Dhod…
197	V$FREAC3_01: Fork head RElated ACtivator-3	14	14	410	347	15400	-2.81	0.0	2.36	0.85	Acadsb BC051244 Becn1 Chchd5 Ell2 Mki67ip Nme1 Peci Pon1 Reck Sec24d Suclg1 Thumpd1 Trf
198	V$CDPCR3HD_01: cut-like homeodomain protein	132	132	292	5011	10736	-2.81	0.0	0.45	0.0	1110028N05Rik 1300002F13Rik 1810057E01Rik 2700038L12Rik 2810422M04Rik 3100002B05Rik 4930485D02Rik 4930542G03Rik 4933425F03Rik 5033425B17Rik 5730409F24Rik A930025J12Rik AA959742 Aass Abcb6 Aox1 Ap3m2 Aqp5 Arhgdig Arrdc4 BC004636 BC009118 Btbd1 Capzb Cat Cct4 Cd164 Cdh13 Cdk7 Ceacam10 Chc1l Clybl Coq7 Creb3 Creb3l2 D11Wsu68e D7Rp2e Dcxr Dnajc7 Dusp19 Echs1 Eef2 Ell2 Elp3 Etv1 Exosc4 Fgb Fkbp11 Fpgs…
199	V$NRF2_Q4: heterodimer containing Nrf2	107	107	317	4137	11610	-2.81	0.0	0.35	0.0	1110054N06Rik 1810014L12Rik 2010002A20Rik 2310058A11Rik 2810422M04Rik 2900091E11Rik 3110001N18Rik 4633402D15Rik 4933425F03Rik 5730409F24Rik AU040576 Acadsb Adk Akr1b3 Aox1 Ap3d1 Atp5c1 Auh BC004636 BC004853 BC005752 BC014685 BC016495 BC027342 C1qbp C330017I15Rik Capn7 Casp6 Cct2 Chchd5 Cml1 Coq7 Crry Crym D11Wsu68e Dapk1 Dnajc12 Dnajc7 Echdc2 Echs1 Eef1b2 Egln2 Ell2 Exosc4 Fah Folr1 Gbp1 Glmn Glo…
200	V$NFY_Q6: nuclear factor Y (Y-box binding factor)	148	148	276	5550	10197	-2.82	0.0	0.55	0.03	1110028N05Rik 1110054N06Rik 1810014L12Rik 1810073E21Rik 2310058A11Rik 2310075A12Rik 2410012M04Rik 2510010F15Rik 2810422M04Rik 3110001N18Rik 4930485D02Rik 4930542G03Rik 5730421E18Rik 6430559E15Rik A930025J12Rik AI429613 Aass Abcb6 Abpb Acox1 Adk Akr1b3 Aldh2 Antxr1 Aox1 Ap3d1 Ap3m2 Arhgdig Arl6ip5 Arrdc4 Asrgl1 B3galt6 BC010787 Bckdhb Btbd1 C1qbp Cat Cdc42ep5 Cdh13 Cdk5rap3 Ceacam10 Chchd5 Col9a1 …
201	V$CP2_01: CP2	266	266	158	9885	5862	-2.82	0.0	0.64	0.04	1110020A09Rik 1110028N05Rik 1110054N06Rik 1300002F13Rik 1600012K10Rik 1810057E01Rik 1810073E21Rik 2010002A20Rik 2310008M20Rik 2310058A11Rik 2310075A12Rik 2810422M04Rik 2900091E11Rik 3100002B05Rik 4633402D15Rik 4930542G03Rik 4933425F03Rik 6430559E15Rik A930025J12Rik AA959742 AI429613 AU040576 Abcb6 Abpb Acas2l Actg1 Adk Ak3l1 Akr1b3 Aldh2 Alg2 Antxr1 Ap3d1 Aqp5 Arf4 Arfrp1 Arhgdig Arl6ip5 Asrgl1 A…
202	V$VMAF_01: v-Maf	266	266	158	9884	5863	-2.83	0.0	0.64	0.04	1110054N06Rik 1300002F13Rik 1810014L12Rik 1810033A06Rik 2310008M20Rik 2310058A11Rik 2410012M04Rik 2700038L12Rik 2900091E11Rik 4633402D15Rik 4930485D02Rik 4930542G03Rik 4933425F03Rik 5033425B17Rik 5730409F24Rik 5730421E18Rik 6430559E15Rik AA959742 AU040576 Aass Abcb6 Abpb Actg1 Adk Aldh2 Alg2 Ap3d1 Arfrp1 Arrdc4 Asrgl1 Atp5g3 B3galt6 BC004636 BC004853 BC005752 BC014685 BC017158 BC051244 Bag2 Bcap2…
203	V$GATA1_02: GATA-binding factor 1	153	153	271	5667	10080	-2.83	0.0	0.69	0.04	1110020A09Rik 1110028N05Rik 2010002A20Rik 2310058A11Rik 2700038L12Rik 2810422M04Rik 3100002B05Rik 4930542G03Rik 4933425F03Rik 6430559E15Rik A930025J12Rik AA959742 Abcb6 Acadsb Acox1 Akr1b3 Aldh2 Alg2 Antxr1 Aox1 Ap3d1 Arf4 Arfrp1 Arhgdig Atp5b Auh B3galt6 BC005752 Bcap29 Becn1 C1qbp C1ql3 Cdc42ep5 Cdh13 Cdk4 Chc1l Cml1 Col9a1 Cpsf3 Creb3l2 Crry Crym Dad1 Dhodh Dnajc7 Echdc2 Echs1 Eef1b2 Eef1g Eef…
204	V$FOX_Q2	327	327	97	11977	3770	-2.83	0.0	1.11	0.18	1110020A09Rik 1110054N06Rik 1300002F13Rik 1810033A06Rik 1810057E01Rik 1810073E21Rik 2010002A20Rik 2010110M21Rik 2310008M20Rik 2310058A11Rik 2310075A12Rik 2410012M04Rik 2510010F15Rik 2700038L12Rik 2810422M04Rik 2900091E11Rik 3100002B05Rik 3110001N18Rik 4930485D02Rik 4930542G03Rik 4933425F03Rik 5730409F24Rik 5730421E18Rik 6430559E15Rik AI429613 AU040576 Aass Abpb Acadsb Acas2l Acox1 Adk Ak3l1 Akap1…
205	V$RFX1_02: X-box binding protein RFX1	145	145	279	5359	10388	-2.83	0.0	0.71	0.05	1810057E01Rik 1810073E21Rik 2010002A20Rik 2310008M20Rik 2700038L12Rik 3100002B05Rik 3110001N18Rik 4930485D02Rik 4930542G03Rik 5033425B17Rik 5730421E18Rik 6430559E15Rik A930025J12Rik AI429613 Abcb6 Acas2l Acox1 Adk Aldh2 Ap3d1 Ap3m2 Arhgdig Arl6ip5 Arrdc4 Atp5b Atp5c1 Auh BC004853 BC014685 BC017158 Bag2 Bcap29 Caml Capzb Casp6 Cct2 Cct4 Cd164 Cdk4 Cdk5rap3 Ceacam10 Chchd5 Cited1 Cml1 Coasy Cops2 C…
206	V$SREBP_Q3	136	136	288	5082	10665	-2.85	0.0	0.59	0.04	1110020A09Rik 1110054N06Rik 1300002F13Rik 1810057E01Rik 2010002A20Rik 2700038L12Rik 3100002B05Rik 3110001N18Rik 4930485D02Rik A930025J12Rik Abcb6 Abpb Actg1 Adk Ak3l1 Alg5 Ap3d1 Aqp5 Arf4 Arhgdig Arl6ip5 Asrgl1 Atp5b B3galt6 BC005471 BC010787 BC027342 Btbd1 C1qbp Caml Capzb Cdc42ep5 Creb3 Cri1 Crry D7Rp2e Dnajc12 Dnajc7 E130107N23Rik Echdc1 Echdc2 Echs1 Eef1g Eif5a Eno1 Ero1l Esrra Exosc4 Fah Fbx…
207	V$AREB6_01: AREB6 (Atp1a1 regulatory element binding factor 6)	87	87	337	3404	12343	-2.85	0.0	0.32	0.0	1300002F13Rik 2410012M04Rik 2510010F15Rik 2810422M04Rik 5033425B17Rik A930025J12Rik Acadsb Ak3l1 Akap12 Alg2 Ap3m2 BC004636 BC004853 BC005752 BC009118 BC017158 Bag2 Btbd1 Casp6 Cdh13 Ceacam10 Echdc1 Eef1a1 Egln2 Ero1l Fkbp11 Folr1 Ga17 Glo1 Glrx1 Glrx2 Gne Gng10 Hist1h4i Jarid2 Kcnj14 Lactb2 Lama1 Lama4 Lcp1 Lig3 Lyplal1 Man1a Man2c1 Mccc1 Mettl1 Mki67ip Mrpl17 Mrpl21 Mrpl4 Msrb2 Mtch2 Muted Nap1…
208	V$AP1_Q2: activator protein 1	287	287	137	10659	5088	-2.85	0.0	0.65	0.04	1110020A09Rik 1110028N05Rik 1110054N06Rik 1600012K10Rik 1810057E01Rik 1810073E21Rik 2010002A20Rik 2010110M21Rik 2410012M04Rik 2700038L12Rik 3100002B05Rik 3110001N18Rik 4633402D15Rik 4933425F03Rik 5033425B17Rik 5730409F24Rik 6430559E15Rik AA959742 AI429613 AU040576 Abcb6 Abpb Acadsb Actg1 Adk Akr1b3 Aldh2 Alg2 Alg5 Antxr1 Aox1 Ap3d1 Ap3m2 Arf4 Arfrp1 Arhgdig Arl6ip5 Arrdc4 Atp5b Atp5c1 BC004636 BC…
209	V$E47_01: E47	69	69	355	2372	13375	-2.86	0.0	1.33	0.31	1110028N05Rik 1810033A06Rik 4933425F03Rik 5033425B17Rik AU040576 Arhgdig Arl6ip5 Ass1 Auh BC005752 Bcap29 Capzb Cd164 Cdk5rap3 Chchd5 Dapk1 Dlst E130107N23Rik Ech1 Echdc1 Fbxo3 Fhit Fkbp11 Glmn Glrx1 Gne Gng10 Gpm6b Grp58 Hbs1l Homer2 Hrmt1l6 Ica1 Jarid1b Lactb2 Man2c1 Map1lc3b Pcdhb3 Pcdhb7 Pex3 Phgdh Pigk Plau Prdx6 Prrg2 Pus3 Pxmp4 Qtrt1 Rac3 Rcn3 Riok3 Rpl41 Saa1 Sec11l1 Sec24d Sec8l1 Slc19a1…
210	V$EBF_Q6	122	122	302	4461	11286	-2.87	0.0	0.82	0.08	1110020A09Rik 1110054N06Rik 1300002F13Rik 1600012K10Rik 1810033A06Rik 2010002A20Rik 2410012M04Rik Ak3l1 Akr1b3 Aldh2 Ap3d1 Arhgdig Atp5b BC004853 BC009118 BC010787 BC027342 Bcap29 Btbd1 Capzb Cat Ceacam10 Cml1 Cpsf3 Creb3l2 Crym D11Wsu68e D7Rp2e Ddit4 Dhodh Dnajc7 Dnmt2 E130107N23Rik Echdc1 Echs1 Eef1a1 Eif2ak3 Etv1 Fbxo3 G0s2 Ga17 Gcsh Ggt1 Glrx1 Gltscr2 Gne Gpm6b Grhpr Grwd1 Gtpbp4 Guk1 H47 Hda…
211	V$SRF_Q5_01	121	121	303	4577	11170	-2.87	0.0	0.49	0.0	1110054N06Rik 1810014L12Rik 2310058A11Rik 2410012M04Rik 2810422M04Rik 2900091E11Rik 5730409F24Rik AA959742 Aass Abpb Actg1 Aldh2 Alg2 Arf4 Arhgdig Arrdc4 Atp5b BC004853 BC009118 Bag2 Capn7 Capzb Ccnh Cct4 Cdc42ep5 Cdk4 Ceacam10 Chc1l Chchd5 Cops2 Creb3l2 Crry Crym Dcxr Ddit4 Dhodh Dlst Dnajc7 Ech1 Eef1b2 Elp3 Etv1 Exosc4 Fdx1 Ga17 Galk2 Gcsh Gga2 Ggt1 Grhpr Hars2 Hbs1l Hdac11 Hrmt1l2 Hrmt1l6 Hsd1…
212	V$TEL2_Q6	35	35	389	1094	14653	-2.87	0.0	1.76	0.58	1810033A06Rik 2310075A12Rik 4930485D02Rik 6430559E15Rik Aldh2 Arfrp1 Bcap29 Cdk7 Ceacam10 Chchd5 Cml1 Eef1b2 Ero1l Gltscr2 Ikbkb Lama1 Lcp1 Ltb4dh Lyplal1 Man2c1 Mrpl36 Ndufs8 Nme2 Pdcd4 Pscd3 Ptprg Rcn3 Riok3 Rpl41 Rps25 Rps26 Slc16a4 Tm7sf2 Trf Uqcr
213	V$FOXO1_02: fork head box O1	20	20	404	963	14784	-2.87	0.0	0.1	0.0	2310075A12Rik 4930542G03Rik BC005471 BC051244 Cdk5rap3 Copb1 Crry Elovl6 Fgb Galk2 Lcp1 Mccc1 Mrpl36 Pex3 Pik3cg Rbm4 Rpl15 Ssr1 Vps33b Yap1
214	V$DEC_Q1	299	299	125	11088	4659	-2.87	0.0	0.68	0.04	1110020A09Rik 1110028N05Rik 1110054N06Rik 1300002F13Rik 1810014L12Rik 1810033A06Rik 1810073E21Rik 2010002A20Rik 2010110M21Rik 2310008M20Rik 2310058A11Rik 2310075A12Rik 2510010F15Rik 2700038L12Rik 2810422M04Rik 3110001N18Rik 4930485D02Rik 4933425F03Rik 5730409F24Rik A930025J12Rik AU040576 Aass Abcb6 Abpb Acadsb Acox1 Actg1 Adk Ak3l1 Aldh2 Alg5 Antxr1 Ap3d1 Ap3m2 Aqp5 Arf4 Arfrp1 Arhgdig Arrdc4 Asr…
215	V$CEBPDELTA_Q6	312	312	112	11677	4070	-2.88	0.0	0.46	0.0	1110020A09Rik 1110054N06Rik 1600012K10Rik 1810014L12Rik 1810033A06Rik 1810057E01Rik 2010002A20Rik 2010110M21Rik 2310008M20Rik 2310058A11Rik 2410012M04Rik 2510010F15Rik 2700038L12Rik 2810422M04Rik 3100002B05Rik 4633402D15Rik 4930485D02Rik 4930542G03Rik 4933425F03Rik 5033425B17Rik 5730409F24Rik 5730421E18Rik 6430559E15Rik A930025J12Rik AA959742 AI429613 AU040576 Aass Acadsb Acox1 Actg1 Adk Akap12 A…
216	V$NRF1_Q6	26	26	398	770	14977	-2.88	0.0	1.92	0.65	1110020A09Rik 1110028N05Rik 2310075A12Rik Asrgl1 Atp5c1 Cri1 Dad1 Egln2 Eif5a Esrra Ga17 Hrmt1l3 Jam3 Lyplal1 Mrpl17 Mtch2 Mxd3 Ndrg3 Park7 Ptpla Pus3 Rpl7l1 Rps17 Tcta Tmed3 Wasl
217	V$EVI1_04: ectopic viral integration site 1 encoded factor	315	315	109	11671	4076	-2.92	0.0	0.71	0.05	1110020A09Rik 1110054N06Rik 1810033A06Rik 1810057E01Rik 1810073E21Rik 2010002A20Rik 2010110M21Rik 2310008M20Rik 2310058A11Rik 2410012M04Rik 2700038L12Rik 2810422M04Rik 3100002B05Rik 4633402D15Rik 4930542G03Rik 4933425F03Rik 5730421E18Rik 6430559E15Rik A930025J12Rik AU040576 Aass Abcb6 Abpb Acadsb Acas2l Acox1 Ak3l1 Akap12 Akr1b3 Alg2 Antxr1 Aox1 Ap3d1 Ap3m2 Aqp5 Arf4 Arfrp1 Arl6ip5 Arrdc4 Asrgl1 …
218	V$AIRE_01	85	85	339	3027	12720	-2.92	0.0	1.04	0.16	1810014L12Rik 1810033A06Rik 2010002A20Rik 2410012M04Rik 3100002B05Rik 3110001N18Rik A930025J12Rik Acox1 Antxr1 Aox1 Ap3d1 Arf4 Bckdhb C1ql3 Cd164 Cdk4 Copb1 Cops2 Cpsf3 Creb3l2 Crry D11Wsu68e Dcxr Ddx47 Dusp19 Echdc1 Echdc2 Ell2 Elovl6 Fibp Galk2 Galnt11 Glmn Guk1 H47 Hadhb Hbs1l Hist1h4i Jam3 Jarid1b Man1a Msrb2 Myef2 Nap1l3 Nucb2 Nudcd2 Nudt8 Oat Osbpl2 Pcdhb10 Pes1 Pex13 Phgdh Pnpo Polr3k Pon1…
219	V$TFIIA_Q6	376	376	48	14154	1593	-2.93	0.0	0.2	0.0	1110020A09Rik 1110028N05Rik 1110054N06Rik 1300002F13Rik 1600012K10Rik 1810014L12Rik 1810033A06Rik 1810057E01Rik 1810073E21Rik 2010002A20Rik 2310008M20Rik 2310058A11Rik 2410012M04Rik 2510010F15Rik 2810422M04Rik 2900091E11Rik 3100002B05Rik 3110001N18Rik 4633402D15Rik 4930485D02Rik 4930542G03Rik 4933425F03Rik 5730409F24Rik 5730421E18Rik 6430559E15Rik A930025J12Rik AU040576 Aass Abpb Acadsb Acas2l Ac…
220	V$CEBP_C: C/EBP binding site	102	102	322	3741	12006	-2.93	0.0	0.77	0.08	1810057E01Rik 2010110M21Rik 2310058A11Rik 2510010F15Rik 3100002B05Rik 5730409F24Rik 5730421E18Rik AA959742 AU040576 Abpb Aldh2 Alg5 Aox1 Atp5c1 BC004853 BC010787 BC051244 Bckdhb C1qbp C1ql3 C330017I15Rik Col9a1 Coq7 Creb3l2 Cri1 Crry D11Wsu68e Dhodh Dusp19 E130107N23Rik Echdc1 Echs1 Eef2 Eif5a Etv1 Fbxo3 Gbp1 Glrx1 Glrx2 Gorasp2 Grip1 H47 Hadhsc Hdac11 Lama4 Lcp1 Lyplal1 Man2c1 Mccc1 Mir16 Mrpl11…
221	V$PIT1_Q6	320	320	104	11878	3869	-2.93	0.0	0.66	0.04	1110020A09Rik 1300002F13Rik 1600012K10Rik 1810014L12Rik 1810033A06Rik 1810057E01Rik 2010002A20Rik 2010110M21Rik 2310008M20Rik 2310058A11Rik 2410012M04Rik 2700038L12Rik 2810422M04Rik 2900091E11Rik 3100002B05Rik 3110001N18Rik 4633402D15Rik 4930485D02Rik 4933425F03Rik 5730409F24Rik 5730421E18Rik 6430559E15Rik A930025J12Rik AA959742 AI429613 Aass Abcb6 Abpb Acadsb Acas2l Acox1 Actg1 Adk Ak3l1 Akap12 …
222	V$RORA2_01: RAR-related orphan receptor alpha2	2	2	422	222	15525	-2.96	0.0	0.02	0.0	1810073E21Rik Papln
223	V$STAT5A_02	71	71	353	2501	13246	-2.96	0.0	1.09	0.18	1110020A09Rik 2900091E11Rik 4633402D15Rik 4930485D02Rik Aass Antxr1 Arrdc4 Atp5g3 BC005752 BC051244 Btbd1 Cdk5rap3 Chchd5 Col9a1 Copb1 Cri1 D11Wsu68e E130107N23Rik Eef1g Eef2k Eif5a Ell2 Elovl6 Gcsh Gga2 Glrx1 Gltscr2 Gorasp2 Grip1 Hadhb Hars2 Hdac11 Lalba Lama1 Laptm4b Ltb4dh Mapbpip Mrpl17 Ndrg3 Ndufs8 Ociad1 Pafah2 Pcca Pcdhb10 Pigk Pnpo Poldip2 Polr3k Porcn Prpf31 Prss25 Psat1 Pscd3 Pter Pus3…
224	V$TAL1ALPHAE47_01: Tal-1alpha:E47 heterodimer	29	29	395	1280	14467	-2.98	0.0	0.16	0.0	5730421E18Rik Acas2l Bckdhb Cct2 Dcxr Dlst Dnajc12 Dnajc7 Fhit Gne H47 Hars2 Hdac11 Lyplal1 Map1lc3b March5 Nt5c Nudcd2 Peci Pex7 Psen2 Rcn1 Rcn3 Reck Riok3 Rpl7l1 Slc30a5 Tmeff1 Znhit2
225	V$OCT1_07: octamer factor 1	2	2	422	220	15527	-2.99	0.0	0.02	0.0	1810057E01Rik Surf4
226	V$LPOLYA_B: Lentiviral Poly A signal	88	88	336	3263	12484	-3.0	0.0	0.67	0.04	1810073E21Rik 2010002A20Rik 2310058A11Rik 2510010F15Rik 2700038L12Rik 4933425F03Rik 6430559E15Rik A930025J12Rik AI429613 Abcb6 Actg1 Ap3m2 Arl6ip5 Arrdc4 Asrgl1 Atp5b Atp5g3 BC005752 Btbd1 C1ql3 Capn7 Ccnh Cdh13 Cdk4 Cml1 Copb1 Creb3l2 D11Wsu68e D7Rp2e Dapk1 Dcxr Echs1 Eef1b2 Eef1g Eif5a Ell2 Elp3 Eno1 Fah Ga17 Gbp1 Gga2 H28 H47 Hadh2 Hadhb Hars2 Hist1h4i Ikbkb Immp2l Kcnj14 Lig3 Matn2 Mrpl11 Mrp…
227	V$DEAF1_02	14	14	410	362	15385	-3.0	0.0	2.12	0.75	2900091E11Rik Akap12 Arf4 Cpsf3 Creb3 Eef1b2 Eef1g Fdx1 Galk2 Man2c1 March5 Prp19 Rac3 Serf2
228	V$OCT1_Q6: octamer factor 1	394	394	30	14438	1309	-3.01	0.0	1.57	0.46	1110020A09Rik 1110028N05Rik 1110054N06Rik 1300002F13Rik 1600012K10Rik 1810014L12Rik 1810033A06Rik 1810057E01Rik 1810073E21Rik 2010002A20Rik 2010110M21Rik 2310008M20Rik 2310058A11Rik 2310075A12Rik 2410012M04Rik 2510010F15Rik 2700038L12Rik 2810422M04Rik 2900091E11Rik 3100002B05Rik 3110001N18Rik 4633402D15Rik 4930485D02Rik 4930542G03Rik 4933425F03Rik 5033425B17Rik 5730409F24Rik 5730421E18Rik 6430559…
229	V$AP1_C: AP-1 binding site	78	78	346	2956	12791	-3.02	0.0	0.52	0.0	1810057E01Rik 2010002A20Rik 2810422M04Rik 3100002B05Rik 3110001N18Rik 4633402D15Rik 6430559E15Rik Abpb Acadsb Adk Akr1b3 Alg2 Aox1 Arl6ip5 Atp5c1 BC004853 BC010787 BC014685 BC051244 C1qbp C1ql3 Cdh13 Cdk7 Chc1l Cml1 Col9a1 Cpsf3 Crym D11Wsu68e Dnajc12 E130107N23Rik Eif5a Ell2 Fgb Gbp1 Glo1 Glrx1 Grp58 Grwd1 H47 Hadhb Hbld2 Hrmt1l3 Lactb2 Maoa Mccc1 Mir16 Mrpl11 Mrpl4 Mxd3 Myef2 Ndrg3 Nme1 Nomo1 N…
230	V$HNF1_01: hepatic nuclear factor 1	74	74	350	2833	12914	-3.02	0.0	0.46	0.0	1810073E21Rik 2010002A20Rik 2310058A11Rik 4930485D02Rik Ak3l1 Akap12 Antxr1 Aqp5 Arl6ip5 Atp5b BC004853 BC005752 BC014685 BC016495 BC027342 Btbd1 C1ql3 C330017I15Rik Caml Capn7 Car6 Ccnh Cct4 Cldn2 Cml1 Coasy Coq7 Dad1 Dlst Eef2k Elovl6 Fdx1 Fgb Fhit Fibp Folr1 Glo1 Gorasp2 Gpm6b Grwd1 Gtpbp4 Hadhb Hars2 Hbs1l Kcnj14 March5 Mccc1 Mrps6 Msrb2 Muted Nap1l3 Nme4 Nudcd2 Oat Pafah2 Pecr Pex7 Pla2g4a P…
231	V$XFD1_01: Xenopus fork head domain factor 1	68	68	356	2611	13136	-3.05	0.0	0.45	0.0	1300002F13Rik 1810073E21Rik 2310075A12Rik 5730409F24Rik 5730421E18Rik Acadsb Becn1 C330017I15Rik Cat Cct2 Chchd5 Dhodh Dnajc12 Dnajc7 Dnmt2 Ech1 Echs1 Eef2k Ell2 Elovl6 Fgb Fhit Fibp G0s2 Gne Grin1 Hebp1 Hist1h4i Hlf Lig3 Mki67ip Mrpl4 Mtap Myef2 Nap1l3 Nme1 Nme4 Oat Pcca Pcdh18 Pigk Plau Poldip2 Polr3e Polr3k Pon1 Prdx3 Prp19 Reck Rpl7a Rsb30 Sec24d Sec63 Sec8l1 Slc16a7 Slc25a5 Slc6a15 Smfn Sptl…
232	V$AR_Q2: androgen receptor	19	19	405	898	14849	-3.05	0.0	0.12	0.0	1810057E01Rik 3110001N18Rik Ddit4 Dhodh Glo1 Hbs1l Hist1h4i Hsd17b4 Lama1 Mrpl4 Pes1 Rab2b Rcn3 Sas Slc35c2 Surf2 Ube1x Zfp423 Zgpat
233	V$LHX3_01: LIM homeobox transcription factor 3	29	29	395	1262	14485	-3.06	0.0	0.18	0.0	2010002A20Rik Antxr1 Btbd1 Cdk7 Crry Dnajc7 Eef2k Etv1 Ga17 Gga2 Glmn Grwd1 Gtpbp4 Hsd17b4 Lig3 March5 Mrps6 Park7 Pecr Psmd11 Pts Pus3 Riok3 Rnf128 Rps7 Saa2 Slc30a5 Tspan1 Zfp423
234	V$ATF_01: activating transcription factor	47	47	377	1605	14142	-3.08	0.0	1.21	0.24	1300002F13Rik 2310058A11Rik 2410012M04Rik 2700038L12Rik 5033425B17Rik AA959742 Aldh2 Alg2 B3galt6 BC005471 BC009118 BC051244 Becn1 C1ql3 Cct4 Creb3l2 Dnajb4 Eef2 Eif5a Galnt11 Gpm6b Guk1 Hlf Ica1 Ikbkb Krtcap2 Lactb2 Lama1 Lig3 Mki67ip Nap1l3 Nbr1 Ociad1 Papln Pcdhb10 Pex13 Pnpo Prdx6 Rapgef3 Rpl15 Rpl18 Sas Slc16a7 Slc35f5 Syncrip Sytl4 Yif1
235	V$GRE_C: Glucocorticoid response element	20	20	404	580	15167	-3.08	0.0	1.82	0.59	3110001N18Rik BC009118 BC051244 Cdk5rap3 Hsd17b4 Ipo4 Lyplal1 Maoa March5 Nme1 Peci Pex16 Prep Rgs11 Sec24d Sec8l1 Spcs2 Surf1 Tmem33 Zgpat
236	V$MTF1_Q4	35	35	389	1140	14607	-3.08	0.0	1.44	0.38	1110054N06Rik Cdh13 Chc1l Cited1 Coasy Col9a1 Creb3 Dnajb4 Egln2 Eif5a Fbxo18 Gcsh Glo1 Homer2 Hrmt1l6 Hspa9a Nucb2 Pdir Pecr Plau Polr3k Pqlc1 Prss25 Ptprg Satb1 Slc16a7 Slc35c2 Smyd2 Sod2 Spcs2 Surf4 Tcta Ttpa Usp3 Yap1
237	V$TCF11MAFG_01: TCF11:MafG heterodimers	27	27	397	1180	14567	-3.1	0.0	0.18	0.0	3110001N18Rik 5730409F24Rik Akr1b3 Aox1 Auh BC004636 Capn7 Coq7 Echs1 Egln2 Ell2 Fah Fgb Grp58 Hadhsc Lama4 Matn2 Muted Ndrg3 Pcdhb7 Phgdh Prdx6 Psen2 Rcn3 Rps25 Smfn Sptlc1
238	V$SF1_Q6	65	65	359	2420	13327	-3.11	0.0	0.64	0.04	1600012K10Rik 1810057E01Rik 2510010F15Rik 4933425F03Rik A930025J12Rik Acox1 Actg1 Akr1b3 Arhgdig Asrgl1 Ass1 Atp5b Atp5g3 C330017I15Rik Car6 Casp6 Cct4 Col9a1 Creb3l2 Crym D11Wsu68e Dcxr Dusp19 Ech1 Echdc2 Eif2ak3 Elovl6 Esrra Exosc4 Fkbp11 Gcsh Grin1 Grwd1 Gtpbp4 Hbld2 Homer2 Hrmt1l6 Hspa9a Mir16 Mrps6 Msrb2 Mtch2 Oat Osbpl2 Pafah2 Pcdhb7 Pex7 Plau Poldip2 Pscd3 Psen2 Pus3 Rbm4 Reck Rgs11 Rps26 …
239	V$E47_02: E47	62	62	362	2273	13474	-3.13	0.0	0.74	0.06	1810033A06Rik 4633402D15Rik 4933425F03Rik 5033425B17Rik Abcb6 Abpb Ak3l1 BC004853 BC014685 Bcap29 Btbd1 C1ql3 Capzb Car6 Cct2 Cdk7 Crym D7Rp2e Eef1b2 Ero1l Exosc4 Fgg Fhit Gbp1 Gga2 Ggt1 Gne Gorasp2 Gtpbp4 Hbs1l Hrmt1l2 Ica1 Jam3 Man1a Map1lc3b Mapbpip Mfsd1 Mgll Mki67ip Mrpl21 Nudcd2 Pcdhb3 Pcdhb7 Pigk Pla2g4a Prdx6 Prp19 Pxmp4 Pycr1 Rcn1 Rpl31 Rpl41 Sh3bp5 Slc12a2 Slc19a1 Smfn Surf2 Surf4 Sytl4…
240	V$EVI1_05: ectopic viral integration site 1 encoded factor	22	22	402	994	14753	-3.13	0.0	0.16	0.0	1110020A09Rik 2310058A11Rik Acas2l Ak3l1 Arfrp1 Atp5c1 Col9a1 Ero1l Gga2 Map2k6 Mettl1 Mir16 Park7 Pcdh18 Pex3 Pex7 Polr3k Prep Qtrt1 Surf4 Tmlhe Trim13
241	V$PR_01: high affinity binding sites for progesterone receptor	11	11	413	272	15475	-3.13	0.0	2.07	0.71	Cited1 Dhodh Eef1g Eef2 Hsd17b4 Lama1 Peci Psmd11 Smpdl3a Surf1 Zgpat
242	V$AR_03: is recognized by androgen reseptor	12	12	412	305	15442	-3.13	0.0	2.04	0.68	2310008M20Rik Dhodh Hsd17b4 Lama1 Mrpl36 Peci Pex13 Rcn3 Sas Surf1 Ube1x Zgpat
243	V$NFE2_01: NF-E2 p45	60	60	364	2238	13509	-3.14	0.0	0.62	0.04	1600012K10Rik 1810057E01Rik 2310058A11Rik 2700038L12Rik 3110001N18Rik 4633402D15Rik 6430559E15Rik Akap12 Akr1b3 Aox1 Arl6ip5 Asrgl1 Ass1 Atp5c1 BC051244 Becn1 C1qbp C1ql3 Cdk7 Cml1 Cri1 Crry Crym Dnajc12 E130107N23Rik Ell2 Gbp1 Ggt1 Glo1 Glrx1 Grhpr Grwd1 H47 Hbld2 Hrmt1l3 Ipo4 Jam3 Lactb2 Mccc1 Mrpl4 Muted Mxd3 Myef2 Nr2c1 Nt5c Polr3e Prep Prkwnk4 Psen2 Pxmp4 Qtrt1 Reck Rps19 Slc16a4 Slc19a1 Slc…
244	V$IK3_01: Ikaros 3	39	39	385	1585	14162	-3.15	0.0	0.3	0.0	1600012K10Rik 2310008M20Rik 2810422M04Rik 3100002B05Rik 6430559E15Rik AA959742 Actg1 Ak3l1 Arf4 Auh Bag2 Btbd1 Ccnh Echdc2 Eif2ak3 Fgg Ga17 Gorasp2 Grin1 Grwd1 Hlf Hrmt1l2 Hsd17b4 Man1a Man2c1 Mrpl21 Mxd3 Pdcd4 Slc16a4 Slc16a7 Slc25a5 Spcs2 Surf2 Surf4 Tcta Thumpd1 Uros Wasl Zfp202
245	V$DR4_Q2: direct repeat 4	366	366	58	13559	2188	-3.15	0.0	0.72	0.05	1110020A09Rik 1110028N05Rik 1110054N06Rik 1300002F13Rik 1600012K10Rik 1810014L12Rik 1810033A06Rik 1810073E21Rik 2010002A20Rik 2010110M21Rik 2310008M20Rik 2310058A11Rik 2310075A12Rik 2410012M04Rik 2510010F15Rik 2700038L12Rik 2900091E11Rik 3100002B05Rik 3110001N18Rik 4633402D15Rik 4930485D02Rik 4930542G03Rik 5033425B17Rik 5730421E18Rik 6430559E15Rik A930025J12Rik AA959742 AI429613 AU040576 Aass Abc…
246	V$TAXCREB_01: Tax/CREB complex	15	15	409	412	15335	-3.16	0.0	1.87	0.61	2810422M04Rik BC027342 Dapk1 Echs1 Eef1a1 Eif5a Ggt1 Ica1 Mrpl36 Ndrg3 Ndufs8 Nomo1 Osbpl2 Park7 Pcca
247	V$ATATA_B: Avian C-type TATA box	28	28	396	1200	14547	-3.17	0.0	0.21	0.0	Actg1 Akr1b3 Atp5g3 BC005752 BC014685 Bag2 Bckdhb Coq7 Eef1a1 Ell2 Fbxo3 Fdx1 Ga17 Hist1h4i Immp2l Jam3 Lepre1 Mtap Nme2 Pex7 Pus3 Rps26 Sec24d Serf2 Slc25a5 Sqrdl Tm9sf4 Ube1x
248	V$XFD3_01: Xenopus fork head domain factor 3	52	52	372	1884	13863	-3.19	0.0	0.8	0.08	1110020A09Rik 3110001N18Rik 6430559E15Rik Acadsb Ap3d1 Arfrp1 Asrgl1 B3galt6 BC005471 BC016495 BC051244 Cdk5rap3 Copb1 Crry D11Wsu68e Elovl6 Fgb Galk2 Gbif Glo1 Gpm6b Ikbkb Immp2l Jam3 Lcp1 Mapbpip Mccc1 Mki67ip Mrpl36 Nbr1 Ociad1 Pdir Peci Pex3 Pik3cg Polr3e Pon1 Prdx3 Prp19 Pts Reck Rpl41 Slc16a4 Slc25a3 Slc35f5 Sqrdl Ssr1 Suclg1 Tmlhe Tspan1 Vps33b Yap1
249	V$E2F_03	46	46	378	1624	14123	-3.2	0.0	0.96	0.12	2310058A11Rik 2310075A12Rik 4930542G03Rik Arrdc4 Ass1 Atp5c1 C1qbp Ccnh Creb3 Creb3l2 Cri1 Dlst Egln2 Eif5a Elovl6 Fgg Grhpr Grp58 Homer2 Hrmt1l2 Ica1 Jarid2 Klhdc2 Laptm4b Mrpl4 Nbr1 Oat Osbpl2 Pex16 Pigk Porcn Prep Prpf31 Ptpla Rac3 Rarsl Rnf128 Rps26 Slc19a1 Slc25a3 Slc30a4 Slc35f5 Slc6a15 Surf2 Tcta Tm9sf4
250	V$CAAT_C: Retroviral CCAAT box	6	6	418	116	15631	-3.2	0.0	2.29	0.83	1110028N05Rik 2310075A12Rik Adk Glrx1 Osbpl2 Trf
251	V$PBX_Q3	401	401	23	15036	711	-3.2	0.0	0.17	0.0	1110020A09Rik 1110028N05Rik 1110054N06Rik 1300002F13Rik 1600012K10Rik 1810014L12Rik 1810033A06Rik 1810057E01Rik 1810073E21Rik 2010002A20Rik 2010110M21Rik 2310008M20Rik 2310058A11Rik 2310075A12Rik 2410012M04Rik 2510010F15Rik 2810422M04Rik 2900091E11Rik 3100002B05Rik 3110001N18Rik 4633402D15Rik 4930485D02Rik 4930542G03Rik 4933425F03Rik 5033425B17Rik 5730409F24Rik 5730421E18Rik 6430559E15Rik A930025…
252	V$ARP1_01: apolipoprotein AI regulatory protein 1	47	47	377	1669	14078	-3.21	0.0	0.92	0.12	1810073E21Rik 2310075A12Rik 2410012M04Rik 4930485D02Rik 5730409F24Rik AU040576 Arl6ip5 Cdk4 Cdk7 Coasy Creb3l2 D11Wsu68e Dad1 Ddit4 Echs1 Fbxo3 Fhit Ggt1 Gng10 Gpm6b Hadhsc Hdac11 Hrmt1l6 Lig3 Manbal Mapbpip Mki67ip Mrpl36 Mrpl4 Nudcd2 Pqlc1 Prep Prrg2 Rpl7l1 Scd2 Sh3bp5 Slc16a4 Slc16a7 Slc30a5 Sod2 Surf1 Surf4 Tm4sf13 Tm7sf2 Tm9sf4 Uqcrc2 Yap1
253	V$E2F_Q6_01	50	50	374	1845	13902	-3.23	0.0	0.69	0.04	4930542G03Rik Alg5 Ass1 Atp5b B3galt6 BC005471 Bag2 C1qbp Ccnh Clybl Cml1 Coq7 Creb3 Creb3l2 Cri1 Dlst Egln2 Eif5a Elovl6 Grhpr Grp58 Hist1h4i Homer2 Hrmt1l2 Ica1 Klhdc2 Laptm4b Mrpl21 Mrpl4 Oat Osbpl2 Pigk Porcn Prep Prpf31 Ptpla Qtrt1 Rac3 Rarsl Rbm4 Rnf128 Rps26 Slc19a1 Slc25a3 Slc30a4 Slc35f5 Slc6a15 Surf2 Tm9sf4 Ttpa
254	V$FXR_IR1_Q6	7	7	417	147	15600	-3.23	0.0	2.2	0.8	Arhgdig BC009118 Crry Gbp1 Lcp1 Mrps6 Rgs11
255	V$PTF1BETA_Q6	31	31	393	1284	14463	-3.23	0.0	0.28	0.0	Arrdc4 Chchd5 Dcxr Dnajb4 Ech1 Fgb Glrx2 Grin1 Grwd1 Hbld2 Hlf Hrmt1l2 Ica1 Manbal Mccc1 Mettl1 Mrpl4 Pcdh18 Pecr Ppp1r14b Reck Rpl18 Rpl7a Saa1 Sh3bp5 Slc30a5 Sytl4 Tmem33 Ttpa Tysnd1 Uros
256	V$STAT5A_01: signal transducer and activator of transcription 5a	31	31	393	1027	14720	-3.24	0.0	1.26	0.27	3100002B05Rik 4633402D15Rik BC005752 Coasy Crym Dnajc7 Ell2 Exosc4 Fpgs Hrmt1l2 Mapbpip Muted Ndrg3 Pcdhb10 Phgdh Pnpo Porcn Prpf31 Psmd11 Pus3 Pycr1 Rps25 Sec8l1 Selenbp1 Sqrdl Sytl4 Tceal8 Thrap4 Tmlhe Ube1x Vkorc1
257	V$MAX_01: Max	21	21	403	646	15101	-3.26	0.0	1.5	0.43	BC004636 Car6 Cdk4 E130107N23Rik Egln2 Gcsh Guk1 Lama1 Manbal Mtch2 Pecr Pigk Pon1 Pscd3 Pus3 Qtrt1 Rsb30 Smfn Ssr1 Surf1 Zgpat
258	V$ATF3_Q6: activating transcription factor 3	44	44	380	1652	14095	-3.27	0.0	0.59	0.04	1110054N06Rik 1300002F13Rik 2310058A11Rik 2700038L12Rik 2900091E11Rik 5033425B17Rik Abpb Arl6ip5 Bcap29 Becn1 Cct4 Cdk5rap3 D11Wsu68e Dnajb4 Eef2 Galnt11 Gbif Gng10 Gpm6b Grp58 Hlf Ica1 Ikbkb Lactb2 Mrpl21 Mrpl4 Mtap Nap1l3 Nudcd2 Ociad1 Osbpl2 Papln Pex13 Pgcp Pnpo Rpl18 Sec24d Sec8l1 Sh3bp5 Slc25a3 Slc2a10 Slc30a5 Thumpd1 Tspan1
259	V$SRF_Q4	31	31	393	1265	14482	-3.29	0.0	0.31	0.0	1110054N06Rik 2810422M04Rik 2900091E11Rik AA959742 Actg1 Akr1b3 Arhgdig Bag2 Capzb Chchd5 Creb3l2 Dhodh Grhpr Maoa Matn2 Mfsd1 Ndufs8 Nudt8 Pcdhb3 Pqlc1 Prrg2 Rgs11 Rpl18 Rps19 Selenbp1 Slc30a5 Slc35a1 Surf4 Tceal8 Tmlhe Uqcrc2
260	V$OLF1_01: olfactory neuron-specific factor	42	42	382	1532	14215	-3.29	0.0	0.74	0.06	2410012M04Rik 4933425F03Rik Actg1 B3galt6 BC009118 Btbd1 Cat Cdk7 Ceacam10 Cpsf3 Creb3l2 Dnajc7 E130107N23Rik Eef1a1 G0s2 Ggt1 Gng10 Hebp1 Homer2 Ica1 Ikbkb Krtcap2 Lama1 Manbal Mgll Nr2c1 Osbpl2 Pnpo Pon1 Prss25 Ptpla Pts Pus3 Slc2a10 Slc30a5 Smpdl3a Syncrip Tm7sf2 Tmeff1 Uqcr Zfp2 Zfp423
261	V$HNF6_Q6	43	43	381	1601	14146	-3.29	0.0	0.63	0.04	2410012M04Rik 3110001N18Rik 4930542G03Rik 6430559E15Rik Acadsb Acas2l Atp5g3 BC009118 Bckdhb C1qbp Cdk7 Dapk1 Echdc2 Eef1b2 Fdx1 Gbp1 Glo1 Hadhb Hars2 Hbs1l Hist1h4i Ipo4 Manbal Matn2 Mki67ip Mrpl4 Muted Paf53 Pcdhb10 Pla2g4a Pla2g6 Prdx3 Pts Smpdl3a Suclg1 Tceal8 Tm4sf13 Tm9sf4 Tmed3 Tmlhe Trim13 Vps33b Yap1
262	V$SREBP1_02: sterol regulatory element-binding protein 1	5	5	419	90	15657	-3.31	0.0	2.26	0.83	Fah Homer2 Krtcap2 Mtch2 Rcn3
263	V$HFH4_01	18	18	406	542	15205	-3.31	0.0	1.52	0.44	Aox1 BC051244 C330017I15Rik Coasy Fpgs Galk2 Guk1 Hsd17b4 Msrb2 Ndrg3 Nme1 Oat Pon1 Pxmp4 Rpl31 Saa2 Thumpd1 Uros
264	V$AP4_01: activator protein 4	38	38	386	1364	14383	-3.32	0.0	0.82	0.08	1600012K10Rik 2310008M20Rik Arhgdig Ass1 BC010787 BC051244 Bckdhb Cdc42ep5 D7Rp2e Dusp19 Echdc1 Eef2 Eef2k Fgg Folr1 G0s2 Hdac11 Laptm4b Mrpl36 Ndrg3 Pes1 Polr3e Prdx3 Prkwnk4 Ptprg Pycr1 Rcl1 Rgs11 Rpl7a Satb1 Sec8l1 Slc12a2 Slc35c2 Thumpd1 Tmem33 Trf Vkorc1 Zfp202
265	V$PAX5_01: B-cell-specific activating protein	40	40	384	1480	14267	-3.32	0.0	0.66	0.04	2510010F15Rik Actg1 Adk Aqp5 Ass1 BC014685 C1qbp Caml Casp6 Cct2 Cops2 Ddit4 Eef1a1 Eno1 Fpgs Gcsh Grhpr Guk1 H47 Hdac11 Ica1 Klhdc2 Mgll Mxd3 Nomo1 Ociad1 Osbpl2 Papln Pigk Prdx6 Prrg2 Satb1 Sec63 Smyd2 Tm4sf13 Tm7sf2 Ttpa Tysnd1 Uqcr Wasl
266	V$PPARA_02: PPAR-alpha:RXR-alpha heterodimer (peroxisome proliferator activated factor alpha:retinoid X receptor alpha)	16	16	408	468	15279	-3.33	0.0	1.59	0.46	Arfrp1 Creb3 Creb3l2 Eef1g Esrra Fkbp11 Jarid2 Kcnj14 Nap1l3 Pon1 Rpl41 Slc16a7 Smbp Tm9sf4 Yif1 Zgpat
267	V$S8_01: S8	37	37	387	1398	14349	-3.35	0.0	0.56	0.04	1810057E01Rik 3110001N18Rik 4930485D02Rik AI429613 Atp5b Becn1 Crry Echs1 Gbif Grwd1 Hadh2 Hsd17b4 Mki67ip Mrps6 Myef2 Ndufs8 Paf53 Park7 Pcdh18 Pcdhb10 Pecr Pigk Psmd11 Pts Riok3 Rnf128 Rps25 Rsb30 Saa2 Slc6a15 Smyd2 Suclg2 Thrap4 Tm4sf13 Tm9sf4 Uqcrc2 Zfp202
268	V$RREB1_01: Ras-responsive element binding protein 1	35	35	389	1310	14437	-3.38	0.0	0.61	0.04	1300002F13Rik 4930542G03Rik AU040576 Abpb Alg2 Aqp5 Arrdc4 Auh C1qbp Cct4 Cdc42ep5 Cdk4 Crym Esrra Fah G0s2 Galk2 Gng10 Hadhsc Hebp1 Hspa9a Krtcap2 Ltb4dh Man1a Mrpl36 Nomo1 Pon1 Prep Psat1 Pts Pycr1 Rbm4 Rpl15 Slc19a1 Ssr1
269	V$MEF3_B: MEF-3	9	9	415	476	15271	-3.38	0.0	0.11	0.0	2510010F15Rik 5730409F24Rik Caml Dcxr Dhodh Eef1a1 Lyplal1 Uqcr Vkorc1
270	V$CACCCBINDINGFACTOR_Q6	33	33	391	1267	14480	-3.39	0.0	0.5	0.0	2310075A12Rik 3100002B05Rik 4930485D02Rik 4930542G03Rik Ass1 Atp5c1 BC004853 BC005471 BC010787 Cat Cdk4 Creb3 Cri1 Ddit4 Eef1a1 Eif5a Fah Fbxo18 Krtcap2 Lepre1 Nme1 Nme4 Ociad1 Park7 Poldip2 Psat1 Pter Qtrt1 Rbm4 Slc12a2 Surf4 Sytl4 Uqcrc2
271	V$FREAC2_01: Fork head RElated ACtivator-2	24	24	400	993	14754	-3.4	0.0	0.31	0.0	2310075A12Rik 4930542G03Rik BC005471 BC016495 BC051244 Cdk5rap3 Copb1 Ddx47 Ell2 Elovl6 Fgb Galk2 Hebp1 Lcp1 Man1a Mccc1 Mgll Mrpl36 Pik3cg Rpl15 Ssr1 Tmlhe Vps33b Yap1
272	V$AR_01: androgen receptor	32	32	392	1211	14536	-3.41	0.0	0.56	0.04	2810422M04Rik C330017I15Rik Cat Ceacam10 Creb3 Dhodh Dlst Eef2 Hebp1 Hrmt1l6 Hsd17b4 Ica1 Ipo4 Jarid2 Lama1 March5 Mrpl4 Mtap Myef2 Nme1 Peci Pla2g4a Rapgef3 Rcn3 Sas Sec24d Selenbp1 Slc25a3 Surf1 Ube1x Uqcrc2 Zgpat
273	V$GR_01: high affinity binding site for glucocorticoid receptor	32	32	392	1186	14561	-3.42	0.0	0.65	0.04	2310008M20Rik 3110001N18Rik Acox1 Cited1 Clybl Dapk1 Dhodh Dnmt2 Eef2 Eno1 G0s2 Hist1h4i Hsd17b4 Lama1 Mrpl36 Mtch2 Papln Peci Pex13 Pex16 Prpf31 Psmd11 Rab2b Rcn3 Sas Smpdl3a Spcs2 Surf1 Surf2 Tceal8 Ube1x Zgpat
274	V$TAL1BETAITF2_01: Tal-1beta:ITF-2 heterodimer	27	27	397	1074	14673	-3.43	0.0	0.4	0.0	5730421E18Rik Acas2l Bckdhb Cct2 Dcxr Dnajc12 Fhit Gbif Gne H47 Hdac11 Lyplal1 Map1lc3b March5 Mxd3 Nme2 Nt5c Nudcd2 Peci Rcn1 Rcn3 Reck Rpl7l1 Slc30a5 Suclg2 Tmeff1 Znhit2
275	V$PAX_Q6	409	409	15	15062	685	-3.43	0.0	1.38	0.34	1110020A09Rik 1110028N05Rik 1600012K10Rik 1810014L12Rik 1810033A06Rik 1810057E01Rik 1810073E21Rik 2010002A20Rik 2010110M21Rik 2310008M20Rik 2310058A11Rik 2310075A12Rik 2410012M04Rik 2510010F15Rik 2700038L12Rik 2810422M04Rik 2900091E11Rik 3100002B05Rik 3110001N18Rik 4633402D15Rik 4930485D02Rik 4930542G03Rik 4933425F03Rik 5033425B17Rik 5730409F24Rik 5730421E18Rik 6430559E15Rik A930025J12Rik AA95974…
276	V$SRF_Q6: serum response factor	28	28	396	997	14750	-3.46	0.0	0.82	0.08	1110054N06Rik 2900091E11Rik AA959742 Actg1 Arhgdig Bag2 Capzb Chchd5 Creb3l2 Grhpr Ica1 Kcnj14 Krtcap2 Maoa Mfsd1 Ndufs8 Nudt8 Pqlc1 Rgs11 Rpl18 Rps19 Slc30a5 Slc35a1 Surf4 Tceal8 Tmlhe Uqcrc2 Zfp202
277	V$FXR_Q3	10	10	414	264	15483	-3.46	0.0	1.69	0.53	Acadsb BC017158 Bckdhb Cdk4 Ipo4 Mrps6 Nbr1 Pla2g4a Rbm4 Smyd2
278	V$PR_02: is recognized by progesterone receptor	24	24	400	828	14919	-3.48	0.0	0.95	0.12	2310008M20Rik BC051244 Dhodh Eef1g Glo1 Hrmt1l6 Hsd17b4 Htatip2 Ikbkb Lama1 Lyplal1 March5 Peci Pex13 Prpf31 Rcn3 Sas Slc25a3 Smfn Spcs2 Suclg1 Surf1 Ube1x Zgpat
279	V$NFKAPPAB65_01: NF-kappaB (p65)	26	26	398	914	14833	-3.48	0.0	0.87	0.1	1110028N05Rik 1600012K10Rik 1810014L12Rik Arl6ip5 Ccnh Crry Echdc1 Ell2 Fpgs Guk1 Hrmt1l2 Ica1 Lalba Lig3 Mir16 Mrpl17 Plau Porcn Pqlc1 Psat1 Pycr1 Rac3 Slc12a2 Slc16a7 Slc25a5 Sytl4
280	V$GATA4_Q3	413	413	11	15444	303	-3.49	0.0	0.13	0.0	1110020A09Rik 1110028N05Rik 1110054N06Rik 1300002F13Rik 1600012K10Rik 1810014L12Rik 1810033A06Rik 1810057E01Rik 1810073E21Rik 2010002A20Rik 2010110M21Rik 2310008M20Rik 2310058A11Rik 2310075A12Rik 2410012M04Rik 2510010F15Rik 2700038L12Rik 2810422M04Rik 3100002B05Rik 3110001N18Rik 4633402D15Rik 4930485D02Rik 4930542G03Rik 4933425F03Rik 5033425B17Rik 5730409F24Rik 5730421E18Rik 6430559E15Rik A930025…
281	V$CDP_01: cut-like homeodomain protein	1	1	423	145	15602	-3.51	0.0	0.02	0.0	1810057E01Rik
282	V$TAL1BETAE47_01: Tal-1beta:E47 heterodimer	22	22	402	877	14870	-3.54	0.0	0.41	0.0	5730421E18Rik Acas2l Bckdhb Cct2 Dcxr Dnajc12 Fhit Gne H47 Hdac11 Lyplal1 Map1lc3b Nt5c Nudcd2 Peci Rcn1 Rcn3 Reck Rpl7l1 Slc30a5 Tmeff1 Znhit2
283	V$NKX61_01: NKX6-1	25	25	399	941	14806	-3.54	0.0	0.58	0.04	2900091E11Rik 4930485D02Rik Atp5b Car6 Col9a1 Dnajc12 Exosc4 Ga17 Gbp1 H47 Manbal March5 Mrpl36 Pex3 Pex7 Phgdh Pigk Rsb30 Slc16a4 Slc25a5 Slc6a15 Suclg2 Surf4 Tceal8 Zfp202
284	V$NFY_C: NF-Y binding site	13	13	411	389	15358	-3.56	0.0	1.35	0.33	2510010F15Rik 4930542G03Rik Ap3m2 Cat Dusp19 Mir16 Pcdh18 Pxmp4 Rbm4 Tcta Tm4sf13 Tm7sf2 Tysnd1
285	V$ICSBP_Q6	23	23	401	847	14900	-3.57	0.0	0.66	0.04	1600012K10Rik 6430559E15Rik Arrdc4 Chchd5 Coq7 Dnajc7 Fkbp11 Grwd1 H28 Jarid1b Klhdc2 Lepre1 Mfsd1 Mrpl11 Mrpl36 Mtch2 Nap1l3 Pcca Pex12 Porcn Rcn3 Riok3 Trf
286	V$SREBP1_01: sterol regulatory element-binding protein 1	18	18	406	596	15151	-3.58	0.0	1.06	0.17	1810073E21Rik Acox1 C330017I15Rik Cd164 Cdk4 Eef2 Fhit Fibp Manbal Mfsd1 Mtap Mtch2 Poldip2 Pscd3 Qtrt1 Ssr1 Tceal8 Zfp202
287	V$E4BP4_01: E4BP4	18	18	406	600	15147	-3.59	0.0	1.03	0.16	Alg2 Asrgl1 Ccnh Eef2 Elovl6 Esrra Fbxo3 Fhit Hadhsc Lcp1 Mir16 Nme1 Peci Pex13 Pigk Rbm4 Slc25a3 Slc30a5
288	V$HEN1_01: HEN1	7	7	417	376	15371	-3.61	0.0	0.13	0.0	Abcb6 Arfrp1 Chchd5 Gne Muted Slc6a15 Spcs2
289	V$HNF4_01_B: Hepatocyte nuclear factor 4	14	14	410	609	15138	-3.61	0.0	0.27	0.0	Acox1 Arl6ip5 Chc1l Dnmt2 Fgb Lalba Mtap Papln Pcca Pes1 Pex16 Ppp1r14b Sec11l1 Thrap4
290	V$MYCMAX_01: c-Myc:Max heterodimer	6	6	418	136	15611	-3.61	0.0	1.77	0.58	BC004636 Pecr Pon1 Qtrt1 Rcl1 Zgpat
291	V$RP58_01: 58 KDA repressor protein	13	13	411	398	15349	-3.62	0.0	1.26	0.27	2310075A12Rik Abpb Ceacam10 D11Wsu68e Dnajc7 Elp3 H47 Hspa9a Lyplal1 Nomo1 Psen2 Riok3 Spcs2
292	V$ATF_B: ATF binding site	15	15	409	482	15265	-3.63	0.0	1.12	0.18	1300002F13Rik 2310058A11Rik 2700038L12Rik 2900091E11Rik 5033425B17Rik Cct4 Eef2 Galnt11 Gpm6b Hlf Ikbkb Lactb2 Nap1l3 Pex13 Rpl18
293	V$CREBP1CJUN_01: CRE-binding protein 1:c-Jun heterodimer	18	18	406	616	15131	-3.63	0.0	0.92	0.12	1300002F13Rik 2310058A11Rik 2700038L12Rik 5033425B17Rik Acox1 Becn1 Cct4 Eef2 Eif5a Galnt11 Gpm6b Hlf Ikbkb Lactb2 Nap1l3 Ociad1 Pex13 Rpl18
294	V$EGR2_01: Egr-2/Krox-20 early growth response gene product	8	8	416	210	15537	-3.66	0.0	1.54	0.44	Alg5 Grin1 Hadhsc Hspa9a Pex13 Pscd3 Tm7sf2 Trim13
295	V$CHX10_01	13	13	411	407	15340	-3.67	0.0	1.17	0.21	4930485D02Rik Col9a1 Crry Crym Dnajb4 Hsd17b4 Pcdh18 Pdir Smyd2 Suclg1 Surf4 Ttpa Wasl
296	V$T3R_01: viral homolog of thyroid hormone receptor alpha1	13	13	411	410	15337	-3.67	0.0	1.14	0.19	2310058A11Rik Abcb6 Alg5 B3galt6 BC005752 Bcap29 Btbd1 Dnajb4 Echs1 Hrmt1l6 Mrpl36 Slc16a7 Slc30a5
297	V$OCT1_01: octamer factor 1	10	10	414	467	15280	-3.68	0.0	0.21	0.0	2310058A11Rik Aass Creb3 Egln2 Esrra Grwd1 Hebp1 Pcdhb7 Slc12a2 Tm4sf13
298	V$NFKAPPAB50_01: NF-kappaB (p50)	18	18	406	678	15069	-3.69	0.0	0.58	0.04	3110001N18Rik Arl6ip5 Auh Eef1g Ero1l Fpgs Ga17 Hdac11 Lama1 Man1a Mrps6 Ndufs8 Nucb2 Pqlc1 Rcl1 Rps19 Slc6a15 Syncrip
299	V$STAT1_01: signal transducer and activator of transcription 1	3	3	421	47	15700	-3.73	0.0	1.94	0.65	3100002B05Rik B3galt6 Exosc4
300	V$MAF_Q6	10	10	414	458	15289	-3.74	0.0	0.24	0.0	4633402D15Rik Cdk7 Elovl6 Fibp Galnt11 Gorasp2 Nap1l3 Psen2 Ptpla Rps19
301	V$FOXO4_02: fork head box O4	10	10	414	450	15297	-3.77	0.0	0.26	0.0	2310075A12Rik 4930542G03Rik BC005471 BC051244 Cdk5rap3 Elovl6 Galk2 Mccc1 Pik3cg Vps33b
302	V$SRF_C: serum response factor	13	13	411	520	15227	-3.81	0.0	0.44	0.0	1110054N06Rik 2900091E11Rik Actg1 Creb3l2 Etv1 Mfsd1 Ndufs8 Nudt8 Pqlc1 Smfn Surf4 Tmlhe Zfp202
303	V$EVI1_02: ectopic viral integration site 1 encoded factor	8	8	416	379	15368	-3.81	0.0	0.22	0.0	Atp5c1 Cops2 Echdc1 Fbxo3 Galk2 Hadh2 Park7 Slc25a5
304	V$ALPHACP1_01	12	12	412	404	15343	-3.82	0.0	0.89	0.1	BC010787 Dcxr Dnajc12 Dusp19 Mir16 Nudcd2 Pcdh18 Pycr1 Rbm4 Riok3 Scd2 Uqcr
305	V$STAT5B_01: signal transducer and activator of transcription 5b	10	10	414	319	15428	-3.86	0.0	1.02	0.16	4633402D15Rik BC005752 Exosc4 Hrmt1l2 Muted Ndrg3 Pcdhb10 Rps25 Selenbp1 Tmlhe
306	V$PAX5_02: B-cell-specific activating protein	3	3	421	51	15696	-3.88	0.0	1.78	0.58	Ak3l1 Ap3m2 Pecr
307	V$RSRFC4_Q2	8	8	416	362	15385	-3.9	0.0	0.28	0.0	1810057E01Rik Hbld2 Hdac11 Hsd17b4 Porcn Prdx6 Slc2a10 Tceal8
308	V$PAX3_01: Pax-3 binding sites	2	2	422	24	15723	-3.9	0.0	1.91	0.65	Ak3l1 Mxd3
309	V$BACH1_01: BTB and CNC homolog 1	4	4	420	234	15513	-3.92	0.0	0.13	0.0	Acadsb BC004853 Cdh13 Rapgef3
310	V$CDPCR3_01: cut-like homeodomain protein	10	10	414	395	15352	-3.95	0.0	0.48	0.0	Acadsb Capn7 G0s2 Jam3 Mrpl21 Pcdhb10 Pex3 Phgdh Psen2 Slc30a5
311	V$CDP_02: transcriptional repressor CDP	2	2	422	159	15588	-3.97	0.0	0.08	0.0	Psen2 Slc25a5
312	V$FOXO3_01: fork head box O3	10	10	414	373	15374	-3.98	0.0	0.6	0.04	2310075A12Rik 4930542G03Rik BC005471 BC051244 Cdk5rap3 Galk2 Lcp1 Mccc1 Pik3cg Vps33b
313	V$CLOX_01: Clox	7	7	417	319	15428	-3.99	0.0	0.28	0.0	1110054N06Rik 1810057E01Rik Cdk7 Nr2c1 Slc25a5 Suclg1 Tmlhe
314	V$MEF2_03: myogenic MADS factor MEF-2	7	7	417	315	15432	-3.99	0.0	0.3	0.0	1810057E01Rik Ccnh Ga17 Hbld2 Hdac11 Rpl41 Slc2a10
315	V$MEIS1BHOXA9_02: Meis-1b:HOXA9 heterodimeric binding	3	3	421	190	15557	-4.03	0.0	0.12	0.0	Cpsf3 Jam3 Mki67ip
316	V$NGFIC_01: nerve growth factor-induced protein C	8	8	416	274	15473	-4.05	0.0	0.77	0.08	Actg1 Alg5 Park7 Peci Pex13 Pscd3 Smfn Trim13
317	V$EGR3_01: early growth response gene 3 product	6	6	418	175	15572	-4.06	0.0	1.08	0.18	Alg5 Grin1 Hspa9a Pex13 Pscd3 Trim13
318	V$HEN1_02: HEN1	3	3	421	187	15560	-4.07	0.0	0.13	0.0	Chchd5 Muted Satb1
319	V$HOX13_01: Hox-1.3	7	7	417	238	15509	-4.12	0.0	0.77	0.08	D7Rp2e Dnajc7 Elovl6 Fbxo3 Gorasp2 Lactb2 Scd2
320	V$POLY_C: Retroviral Poly A signal	7	7	417	237	15510	-4.12	0.0	0.78	0.08	AI429613 Aldh2 Casp6 Chc1l Gltscr2 Oat Prrg2
321	V$ISRE_01: interferon-stimulated response element	6	6	418	260	15487	-4.13	0.0	0.35	0.0	1600012K10Rik Arrdc4 Chchd5 Grwd1 Mrpl11 Mrpl17
322	V$R_01: Epstein-Barr virus transcription factor R	5	5	419	234	15513	-4.16	0.0	0.28	0.0	Ass1 Ga17 Gng10 Selenbp1 Sh3bp5
323	V$PBX1_02: homeo domain factor Pbx-1	6	6	418	244	15503	-4.18	0.0	0.44	0.0	Aass Btbd1 C1qbp Mki67ip Psat1 Trim13
324	V$HSF_Q6	5	5	419	154	15593	-4.22	0.0	0.9	0.11	BC004853 C1ql3 Dcxr Dhodh Rpl7a
325	V$EGR1_01: Egr-1/Krox-24/NGFI-A immediate-early gene product	3	3	421	169	15578	-4.23	0.0	0.18	0.0	Grin1 Pscd3 Trim13
326	V$MIF1_01: MIBP-1 / RFX1 complex	4	4	420	194	15553	-4.26	0.0	0.27	0.0	Cpsf3 Elovl6 Grip1 Smpdl3a
327	V$MEIS1AHOXA9_01: Meis-1a:HOXA9 heterodimeric binding	3	3	421	167	15580	-4.26	0.0	0.19	0.0	Cops2 Suclg1 Tm4sf13
328	V$PPARA_01: PPAR:RXR heterodimers	1	1	423	7	15740	-4.27	0.0	1.65	0.5	Papln
329	V$FREAC4_01: Fork head RElated ACtivator-4	4	4	420	170	15577	-4.36	0.0	0.4	0.0	G0s2 Glrx2 Gpm6b Pik3cg
330	V$RSRFC4_01: related to serum response factor, C4	1	1	423	93	15654	-4.46	0.0	0.09	0.0	1810057E01Rik
331	V$LXR_DR4_Q3	3	3	421	93	15654	-4.5	0.0	0.77	0.08	E130107N23Rik Hsd17b4 Mrpl21
332	V$E2F_01: E2F	3	3	421	108	15639	-4.55	0.0	0.58	0.04	BC014685 Rpl3 Uqcrc2
333	V$POU3F2_02	2	2	422	108	15639	-4.57	0.0	0.24	0.0	1810057E01Rik Rps25
334	V$DTYPEPA_B: poly A signal of D-type LTRs	1	1	423	84	15663	-4.59	0.0	0.11	0.0	Slc35c2
335	V$NRSF_01: neuron-restrictive silencer factor	1	1	423	12	15735	-4.64	0.0	1.23	0.25	Grin1
336	V$AR_02: high affinity binding sites for androgen receptor	2	2	422	53	15694	-4.64	0.0	0.86	0.09	Hsd17b4 Zgpat
337	V$LXR_Q3	1	1	423	79	15668	-4.67	0.0	0.13	0.0	Mrpl21
338	V$HMEF2_Q6: myocyte enhancer factor	2	2	422	57	15690	-4.67	0.0	0.78	0.08	Cldn2 D7Rp2e
339	V$AHRARNT_02: aryl hydrocarbon receptor:Arnt heterodimers, fixed core	1	1	423	14	15733	-4.72	0.0	1.11	0.18	Nomo1
340	V$VJUN_01: v-Jun	1	1	423	15	15732	-4.77	0.0	1.06	0.17	Nap1l3
341	V$POU3F2_01	1	1	423	65	15682	-4.85	0.0	0.19	0.0	Slc16a7
342	V$SRF_01: serum response factor	1	1	423	18	15729	-4.86	0.0	0.92	0.12	Actg1
343	V$NRSE_B: neural-restrictive-silencer-element	1	1	423	19	15728	-4.86	0.0	0.89	0.1	Grin1
344	V$APOLYA_B: Avian C-type PolyA signal	1	1	423	42	15705	-5.03	0.0	0.38	0.0	Slc12a2
