# Supplementary material for: A genomic analysis of mouse models of breast cancer reveals molecular features of mouse models and relationships to human breast cancer
Source: Breast Cancer Res. 2014 Jun 5;16(3):R59. doi: 10.1186/bcr3672 (PMC4078930; doi:10.1186/bcr3672)
Supplement: Additional file 2 — Fold change values organized by mouse tumor model type comparing the mouse model to all other types of mouse models. [file bcr3672-S2.zip › Additional_file_2/TAG_SAM/AdditionalFile56_TAG_SAM/TAG.txt]

Current settings
Input parameters
Data type?								Two class unpaired
Array or Seq data?								array
Arrays centered?								FALSE
Delta								2.385718011
Minimum fold change								0
Test statistic								standard
Are data are log scale?								TRUE
Number of permutations								100
Input percentile for exchangeability factor s0								Automatic choice
Number of neighbors for KNN								10
Seed for Random number generator								83527772
Computed values
Estimate of pi0 (proportion of null genes)								0.323
s0 percentile								0
False Discovery Rate (%)								0
List of Significant Genes for Delta = 2.386
Positive genes (1981) Upregulated in TAG tumors compared to all other tumors.
	Row	Gene ID	Gene Name	Score(d)	Numerator(r)	Denominator(s+s0)	Fold Change	q-value(%)
	2413	1418317_at	3.848617979	14.54999671	2.095574332	0.14402576	4.273962745	0
	1143	1416930_at	7.550532416	7.042390075	1.815103353	0.257739678	3.518848381	0
	8860	1426268_at	6.173118874	7.251621833	1.661142726	0.229071891	3.162669334	0
	16504	1453089_at	6.634448838	6.876855336	1.634432943	0.237671561	3.104654964	0
	3168	1419153_at	5.123944537	10.98633903	1.515156877	0.137912809	2.858299071	0
	3167	1419152_at	4.980208716	10.59897737	1.383538242	0.130535069	2.609074686	0
	2955	1418925_at	5.967607198	6.049588354	1.307798059	0.216179677	2.475634031	0
	2747	1418687_at	5.23460909	8.136619815	1.269672476	0.156044218	2.411068227	0
	2073	1417942_at	5.399218948	6.583276697	1.254047373	0.190489847	2.385096061	0
	6465	1423323_at	6.216765129	5.653203725	1.225913688	0.216852912	2.339035387	0
	13576	1448982_at	5.555275444	4.802189274	1.221752108	0.254415651	2.332297957	0
	15142	1450976_at	6.803993377	6.955549751	1.212441157	0.174312772	2.317294101	0
	11500	1435162_at	4.338013985	6.487302658	1.209219877	0.186397944	2.312125771	0
	2661	1418589_a_at	3.965106457	7.88855491	1.205763566	0.15284974	2.306593166	0
	8567	1425895_a_at	6.323606587	7.111166052	1.198518835	0.168540409	2.295039263	0
	502	1416251_at	6.897293572	9.765072731	1.197320398	0.122612543	2.293133581	0
	14904	1450692_at	5.737366303	10.62640915	1.194515525	0.112410082	2.288679625	0
	12056	1437313_x_at	7.069433909	8.973089584	1.191546962	0.132791159	2.283975162	0
	12522	1438852_x_at	6.7072584	9.502924941	1.189771573	0.125200565	2.281166218	0
	13592	1449005_at	6.185064251	7.714103615	1.185093173	0.153626815	2.273780788	0
	6538	1423413_at	6.697378421	6.611238578	1.162848126	0.175889603	2.238990063	0
	6150	1422944_a_at	5.087888214	10.48879844	1.162185063	0.110802498	2.237961261	0
	17164	1456174_x_at	6.622040351	6.568202868	1.154456228	0.175764399	2.226004065	0
	15143	1450977_s_at	6.73193003	6.594861649	1.148003438	0.174075439	2.216069976	0
	2059	1417926_at	5.196379616	10.05387836	1.147951551	0.114179972	2.215990276	0
	1568	1417395_at	5.705728753	5.777466325	1.142165151	0.197693087	2.207120124	0
	1567	1417394_at	5.738316907	5.792075742	1.141608975	0.19709842	2.206269417	0
	8870	1426278_at	8.635757339	5.059145652	1.127976231	0.222957849	2.18551947	0
	17448	1460236_at	5.815158446	5.424337257	1.125415628	0.207475232	2.181643888	0
	16322	1452534_a_at	7.009637016	8.61402083	1.123526207	0.130429939	2.178788575	0
	1783	1417625_s_at	6.048993626	6.254864042	1.111296385	0.177669151	2.160396902	0
	6888	1423809_at	5.972332766	10.31857154	1.109051617	0.107481119	2.157038037	0
	9497	1427161_at	5.896410466	9.063826583	1.104189393	0.121823755	2.149780544	0
	7596	1424647_at	7.926430334	5.260680438	1.097541906	0.208631168	2.139897814	0
	809	1416575_at	5.260298677	9.425395425	1.09490916	0.116165859	2.135996318	0
	2960	1418930_at	5.726460402	5.022884837	1.091398555	0.217285204	2.130804976	0
	17381	1460042_at	3.893186049	9.731475601	1.078454304	0.110821251	2.111772327	0
	12012	1437175_at	6.582552363	8.510372104	1.076205705	0.126458126	2.108483461	0
	2365	1418264_at	5.036006331	8.582734222	1.073253445	0.125047965	2.104173176	0
	3682	1419728_at	2.800062384	4.757524121	1.071935853	0.225313803	2.102252344	0
	15518	1451424_at	7.956856565	5.074282796	1.067369268	0.210348794	2.095608572	0
	1225	1417019_a_at	4.539909524	8.686309455	1.066728759	0.122805751	2.094678396	0
	11206	1434079_s_at	6.7518888	9.567142633	1.060252302	0.110822253	2.085296171	0
	7580	1424629_at	4.576995549	8.700739854	1.055855916	0.121352429	2.078951233	0
	13391	1448777_at	6.692676632	9.416993583	1.05364779	0.111887916	2.075771715	0
	94	1415810_at	6.118189625	8.156694894	1.053519106	0.129160048	2.075586569	0
	6276	1423101_at	5.293950499	9.437594425	1.049557342	0.111210261	2.069894651	0
	12447	1438601_at	5.861383106	11.25764841	1.044270701	0.092760998	2.062323566	0
	15235	1451080_at	5.710474928	8.744798318	1.041683452	0.119120352	2.058628425	0
	15701	1451646_at	6.549241812	8.280730023	1.033739214	0.124836725	2.047323688	0
	1613	1417445_at	4.737858948	9.304854876	1.029795117	0.110672883	2.041734276	0
	4786	1421354_at	3.85838239	5.651474127	1.029369474	0.182141765	2.041131985	0
	16525	1453196_a_at	6.495747459	4.713249023	1.024238801	0.217310563	2.033885976	0
	3801	1420028_s_at	6.185933352	9.016920559	1.019991067	0.113119669	2.027906402	0
	2566	1418481_at	5.834898069	11.28019876	1.018934668	0.090329496	2.026422032	0
	10586	1430700_a_at	6.726162326	6.246181256	1.018272592	0.163023222	2.025492287	0
	16195	1452334_at	5.707294812	8.057213605	1.017235794	0.126251561	2.024037183	0
	4802	1421375_a_at	8.042097551	5.13410758	1.013391178	0.197384095	2.018650538	0
	3386	1419397_at	5.367773052	8.489899319	1.013315509	0.119355421	2.018544664	0
	504	1416253_at	5.707199112	9.312728594	1.011407777	0.108604881	2.015877227	0
	9850	1427707_a_at	4.983240134	9.272523303	1.010942203	0.109025577	2.015226786	0
	14147	1449705_x_at	6.199383253	8.890795465	1.00788201	0.113362411	2.010956689	0
	8108	1425279_at	6.549252149	8.060063384	1.007367354	0.12498256	2.010239444	0
	16431	1452732_at	5.085426198	4.37129376	1.005765117	0.230084083	2.008008139	0
	15463	1451358_a_at	5.440528186	7.258549468	1.005427185	0.138516268	2.007537845	0
	14101	1449586_at	6.872799054	4.970059165	1.003965004	0.202002626	2.005504223	0
	674	1416431_at	6.657924374	7.175551414	1.003059749	0.139788525	2.004246214	0
	16355	1452590_a_at	5.844062252	8.324016768	1.001622939	0.120329279	2.002251137	0
	15511	1451417_at	4.564106332	8.180060935	0.997654402	0.121961732	1.996750953	0
	4945	1421546_a_at	5.237446063	7.300700915	0.995500765	0.136356875	1.993772451	0
	11532	1435306_a_at	5.614322667	7.826296146	0.989590407	0.126444283	1.985621177	0
	2784	1418726_a_at	3.597605556	5.475630729	0.988040214	0.180443179	1.983488749	0
	6765	1423675_at	5.610916159	8.545436496	0.987752229	0.115588271	1.983092852	0
	7507	1424542_at	6.332554974	4.273095586	0.98454806	0.23040628	1.978693368	0
	10385	1429270_a_at	6.291405413	8.23847131	0.984439819	0.11949302	1.978544919	0
	2045	1417910_at	7.006705525	7.872819859	0.984302331	0.125025385	1.978356373	0
	4487	1421007_at	5.83018393	5.927750058	0.981868375	0.165639301	1.975021522	0
	4486	1421006_at	5.846466589	6.064494971	0.981666686	0.161871135	1.974745433	0
	95	1415811_at	5.915248574	7.449475837	0.981031426	0.131691336	1.973876089	0
	6764	1423674_at	5.63559482	8.467818631	0.978714294	0.115580451	1.970708364	0
	5791	1422535_at	4.095079554	7.433618356	0.975393797	0.131213865	1.96617781	0
	214	1415945_at	5.854831925	8.161045252	0.974295027	0.119383608	1.964680922	0
	5727	1422462_at	4.935462077	8.42915474	0.971233929	0.11522317	1.960516698	0
	15253	1451103_at	5.665655472	9.413994781	0.970947549	0.103138739	1.960127566	0
	11147	1433893_s_at	5.524317553	6.455249736	0.970667459	0.150368692	1.959747058	0
	11398	1434748_at	5.970116512	8.158455618	0.9695028	0.118834108	1.958165631	0
	5699	1422430_at	5.443956966	7.845121475	0.969118321	0.123531334	1.957643848	0
	9159	1426652_at	6.070093529	8.462010426	0.969005777	0.114512477	1.957491139	0
	6944	1423877_at	5.331821399	9.002261957	0.968754351	0.107612326	1.957150026	0
	9844	1427698_at	4.511310659	7.535436433	0.967754498	0.128427133	1.955794104	0
	11207	1434080_at	6.04848818	6.936152306	0.967064637	0.139423789	1.954859114	0
	7854	1424967_x_at	3.548420922	5.38144755	0.96691109	0.179674907	1.954651069	0
	10453	1429692_s_at	5.26595882	7.121612474	0.966173703	0.135667829	1.953652267	0
	7581	1424630_a_at	4.486073028	7.828208835	0.965875627	0.123383988	1.953248663	0
	13767	1449207_a_at	4.982114197	7.885083159	0.965659358	0.122466604	1.952955882	0
	12821	1448146_at	6.378418057	7.059190339	0.965584281	0.136783999	1.952854253	0
	16183	1452314_at	5.629000765	7.624130327	0.963332294	0.126353073	1.949808307	0
	12820	1448145_at	6.333114869	7.046324665	0.961280501	0.136422965	1.947037272	0
	2442	1418349_at	5.082951971	5.664515681	0.960887776	0.169632821	1.946507328	0
	218	1415949_at	6.682395009	5.014474795	0.960424998	0.191530527	1.945883041	0
	2950	1418919_at	5.509218302	8.29976201	0.956367868	0.115228348	1.940418538	0
	1745	1417586_at	5.371750923	9.882476145	0.956184672	0.096755576	1.940172157	0
	7749	1424838_at	4.617397818	5.913523576	0.955774903	0.16162528	1.939621167	0
	421	1416166_a_at	5.692654059	7.946641022	0.954210237	0.120077179	1.937518703	0
	3584	1419615_at	6.489421146	5.636316702	0.953787825	0.16922183	1.936951493	0
	2459	1418369_at	5.722199779	8.234396523	0.953414658	0.1157844	1.936450546	0
	13641	1449061_a_at	5.626164582	8.164830663	0.952914568	0.116709655	1.93577942	0
	3216	1419211_s_at	5.260654901	8.476083524	0.950383595	0.112125322	1.932386387	0
	15373	1451246_s_at	5.142478838	7.015056075	0.949249721	0.135316056	1.930868241	0
	2156	1418036_at	5.124791249	8.119641853	0.948713209	0.116841756	1.93015032	0
	11083	1433670_at	5.670664486	6.947396961	0.946404507	0.136224332	1.927064028	0
	7162	1424128_x_at	5.108908144	7.104405179	0.945452276	0.133079723	1.925792515	0
	377	1416118_at	5.389936784	7.141289095	0.944586343	0.132271125	1.924636965	0
	16872	1455076_a_at	5.307572439	8.335642869	0.943804704	0.113225185	1.923594497	0
	1746	1417587_at	5.232732815	9.32232313	0.943030751	0.101158342	1.922562836	0
	9270	1426817_at	6.290206966	7.52473308	0.940306277	0.124962077	1.918935576	0
	5873	1422628_at	5.755293915	7.285291687	0.938821713	0.128865357	1.916961966	0
	13529	1448931_at	6.194333917	6.66948447	0.935865119	0.140320459	1.913037454	0
	10959	1432538_a_at	5.172808287	9.065868766	0.933049046	0.102918878	1.909306936	0
	13261	1448627_s_at	6.43144635	6.604470406	0.932114045	0.141133806	1.908069928	0
	3802	1420029_at	5.994782263	7.255371719	0.931262281	0.128354868	1.906943741	0
	5907	1422663_at	4.624222399	8.10127366	0.930264443	0.114829406	1.905625261	0
	5480	1422179_at	4.972511497	5.926007755	0.929464875	0.156845032	1.904569421	0
	13693	1449125_at	6.188766151	8.257007905	0.922920205	0.11177417	1.895949064	0
	12374	1438320_s_at	6.703686924	8.567311805	0.921058579	0.107508469	1.893504144	0
	17018	1455791_at	5.650998639	6.132840711	0.91953252	0.149935823	1.891502286	0
	3450	1419465_at	6.978423973	4.721923404	0.918407391	0.194498579	1.890027716	0
	3094	1419076_a_at	4.945769912	8.778270202	0.916000859	0.104348674	1.886877625	0
	1520	1417343_at	5.167454081	5.763024393	0.914335109	0.158655429	1.884700275	0
	4050	1420499_at	5.390407959	6.975755984	0.913716355	0.130984564	1.883892123	0
	15544	1451456_at	4.994984412	6.900661682	0.912367282	0.132214464	1.882131309	0
	2046	1417911_at	6.819937175	7.126005255	0.910980405	0.127838862	1.880322865	0
	11146	1433892_at	5.373668362	6.194264542	0.910949273	0.147063347	1.880282291	0
	17450	1460238_at	3.480589364	4.255568106	0.909091059	0.213623901	1.877862017	0
	2032	1417895_a_at	5.78672972	5.75907876	0.908705311	0.157786575	1.877359981	0
	17576	1460403_at	5.249774036	7.592494406	0.907385105	0.119510803	1.8756428	0
	1266	1417065_at	6.686486763	6.385860388	0.905042681	0.141726036	1.872599894	0
	9160	1426653_at	5.89659622	7.642967085	0.903941079	0.118270963	1.871170574	0
	16135	1452240_at	4.01556323	7.305513752	0.900932641	0.123322284	1.867272706	0
	12636	1439269_x_at	6.563634809	8.276867066	0.897917508	0.108485191	1.86337431	0
	5299	1421963_a_at	4.655126562	8.062742761	0.897318604	0.11129198	1.862600931	0
	5343	1422016_a_at	4.030464972	7.528371743	0.895742202	0.118982196	1.860566818	0
	291	1416030_a_at	6.584139206	8.448976076	0.894473142	0.105867638	1.858930898	0
	3975	1420412_at	5.054572501	7.524316553	0.894261563	0.11884954	1.858658295	0
	4501	1421021_at	5.565034591	6.409900856	0.893550843	0.139401664	1.857742884	0
	13280	1448650_a_at	5.557686202	8.535261663	0.893405344	0.104672285	1.857555536	0
	792	1416558_at	5.101918803	6.626439311	0.892904682	0.13474879	1.856911016	0
	2155	1418035_a_at	5.088771216	7.593361422	0.892808505	0.117577507	1.856787229	0
	11091	1433685_a_at	5.021755498	6.879973356	0.892010095	0.129653132	1.855759938	0
	11419	1434824_at	6.704992768	6.657996129	0.891147319	0.133846176	1.854650469	0
	292	1416031_s_at	6.52295896	8.415778487	0.890100175	0.105765637	1.853304805	0
	2432	1418339_at	4.056098809	7.547069233	0.889481908	0.117857923	1.852510742	0
	16137	1452242_at	5.418335362	6.947020268	0.888101053	0.127839134	1.850738485	0
	1704	1417541_at	5.242086856	6.970122979	0.887600163	0.127343544	1.850096038	0
	15157	1450993_at	4.94950258	9.212028262	0.88729058	0.096318699	1.849699075	0
	9343	1426930_at	3.923853812	7.006881188	0.886904308	0.126576188	1.849203896	0
	9578	1427278_at	4.719794009	5.92638827	0.886094443	0.149516772	1.848166127	0
	6788	1423700_at	5.152868889	8.503286229	0.88055244	0.103554369	1.841080157	0
	11576	1435504_at	4.562618892	5.714498783	0.880105273	0.15401268	1.840509597	0
	6801	1423714_at	5.780919268	8.807692117	0.879719495	0.099880818	1.840017509	0
	7173	1424143_a_at	5.797063533	7.424697516	0.879717653	0.118485319	1.84001516	0
	14020	1449490_at	5.192805558	8.643199008	0.879599049	0.101767765	1.839863899	0
	9342	1426929_at	3.980011281	7.110068498	0.879490638	0.123696507	1.839725647	0
	15856	1451846_at	4.028548322	6.647720716	0.878912147	0.132212556	1.838988103	0
	9101	1426580_at	5.446995989	7.926258034	0.878570272	0.110843007	1.83855237	0
	3494	1419513_a_at	5.453210418	6.480743761	0.877543386	0.13540782	1.837244186	0
	2869	1418828_at	5.132364716	8.733051865	0.876062532	0.100315737	1.835359314	0
	1818	1417661_at	6.202535354	8.279888098	0.875040249	0.105682618	1.834059253	0
	17712	1460746_at	5.212144252	6.277469757	0.874763947	0.139349767	1.833708032	0
	7329	1424321_at	5.302578998	7.776826721	0.873977723	0.112382306	1.83270899	0
	17628	1460609_at	3.934829607	5.718000241	0.873061346	0.152686483	1.831545251	0
	5335	1422007_at	5.215611058	4.97172072	0.871567844	0.175305069	1.829650187	0
	6920	1423847_at	5.709607554	7.311014841	0.871324617	0.119179708	1.829341749	0
	2443	1418350_at	4.902188633	5.042141077	0.869304151	0.172407741	1.826781584	0
	16767	1454686_at	5.048309887	6.663950209	0.868859012	0.130381978	1.826218023	0
	1359	1417166_at	5.326040631	7.544872279	0.867718154	0.115007666	1.824774453	0
	7174	1424144_at	5.736345453	7.163144013	0.865855541	0.120876467	1.82242007	0
	12047	1437279_x_at	7.427718894	5.22426567	0.864499515	0.165477709	1.820707936	0
	422	1416167_at	5.723281839	7.137081792	0.864375595	0.121110507	1.820551553	0
	873	1416641_at	6.148239848	8.64106943	0.863639181	0.099945868	1.819622502	0
	1618	1417450_a_at	5.090170632	7.247904225	0.863324497	0.119113673	1.819225646	0
	17322	1456714_at	6.084598952	5.968575404	0.862841314	0.14456403	1.818616458	0
	9262	1426808_at	7.965908327	5.636728658	0.862818029	0.153070705	1.818587106	0
	10602	1430811_a_at	5.246865312	7.613709116	0.860306295	0.112994374	1.815423697	0
	6010	1422781_at	5.371919791	6.337003011	0.86007948	0.135723382	1.815138307	0
	8102	1425272_at	5.484028149	6.157242863	0.859663874	0.139618315	1.814615483	0
	9579	1427279_at	4.570941221	6.104080712	0.859431328	0.140796193	1.814323012	0
	3954	1420388_at	6.391558333	5.3174557	0.856504476	0.161074116	1.810645954	0
	13986	1449453_at	3.896309924	4.672466812	0.855637958	0.183123389	1.809558763	0
	11989	1437103_at	3.970913987	4.970775681	0.855430031	0.17209186	1.80929798	0
	11298	1434369_a_at	7.037189705	5.145545645	0.855184661	0.166199023	1.808990286	0
	5593	1422303_a_at	5.869391473	6.176229033	0.853911494	0.138257744	1.80739457	0
	8491	1425798_a_at	4.063417459	7.226336685	0.853282294	0.11807951	1.806606487	0
	12201	1437716_x_at	5.662015134	6.979533881	0.85268832	0.122169809	1.80586284	0
	17530	1460347_at	7.346397467	3.331164891	0.850589959	0.255343097	1.80323817	0
	15541	1451453_at	5.252199515	6.181336685	0.850435284	0.13758113	1.803044851	0
	2215	1418100_at	3.663206316	7.564033782	0.8486875	0.112200385	1.800861836	0
	3451	1419466_at	6.866845587	4.303673795	0.848429152	0.197140674	1.800539379	0
	16611	1453748_a_at	3.25557872	6.94679968	0.846704318	0.121884084	1.798388005	0
	13444	1448834_at	5.670909392	8.826495646	0.845976769	0.095845147	1.797481309	0
	16184	1452315_at	5.457329328	6.653148264	0.844198891	0.12688713	1.795267581	0
	12680	1439436_x_at	5.859771788	7.778741253	0.843719177	0.108464744	1.794670731	0
	558	1416309_at	5.618233281	6.628222258	0.841522591	0.126960527	1.791940321	0
	8103	1425273_s_at	5.504856439	6.18490851	0.840474041	0.135891103	1.790638414	0
	11193	1434037_s_at	6.650655742	6.045447017	0.839980575	0.138944328	1.79002604	0
	6168	1422970_at	4.885045921	8.677904896	0.838801383	0.096659435	1.788563553	0
	14712	1450460_at	5.140100175	4.436450704	0.8379198	0.188871658	1.787470956	0
	6212	1423026_at	4.543534214	7.807006418	0.837599358	0.107288161	1.787073978	0
	13548	1448952_at	3.601554355	7.396337064	0.836123646	0.113045639	1.785246941	0
	17101	1455990_at	3.20095035	6.44365592	0.834837368	0.129559582	1.78365596	0
	2069	1417938_at	4.27727276	7.074914102	0.834514883	0.117954066	1.783257305	0
	15275	1451128_s_at	5.580857529	6.956952054	0.83353697	0.119813528	1.782048955	0
	11710	1436058_at	6.193602662	4.661161735	0.833521968	0.178822795	1.782030425	0
	2384	1418285_at	5.563389307	6.121915297	0.833335795	0.136123379	1.781800477	0
	11030	1433514_at	7.069393433	4.581601732	0.832164708	0.18163183	1.780354713	0
	212	1415943_at	7.413512349	5.149901422	0.83156151	0.161471345	1.779610493	0
	2291	1418184_at	5.653143229	7.734892895	0.830718555	0.107398844	1.778570985	0
	16059	1452115_a_at	5.316082057	7.362611003	0.829954902	0.112725622	1.777629793	0
	12099	1437420_at	6.483597743	6.301757875	0.829005646	0.131551491	1.776460543	0
	17651	1460657_at	5.396789969	5.065090151	0.827606377	0.163394205	1.774738391	0
	12585	1439012_a_at	5.704580048	6.275939322	0.82638698	0.131675425	1.773238977	0
	5336	1422008_a_at	5.104983771	4.314873002	0.824844634	0.191163131	1.771344269	0
	5509	1422211_a_at	4.977396836	7.381326143	0.824806039	0.111742256	1.771296883	0
	7931	1425065_at	6.710602143	4.271521489	0.822310508	0.192509978	1.768235595	0
	12408	1438453_at	4.494417043	7.497603657	0.822119609	0.109650983	1.768001635	0
	3587	1419619_at	5.337812497	5.408138497	0.821787288	0.151953817	1.767594428	0
	10464	1429752_x_at	4.564967101	5.785483429	0.820439892	0.141810084	1.765944364	0
	11621	1435731_x_at	5.538350124	6.3725324	0.820088257	0.128691108	1.765513995	0
	1893	1417748_x_at	5.695879989	8.888927986	0.81947959	0.092191048	1.764769289	0
	2868	1418827_at	5.105315314	8.258760419	0.819406842	0.099216686	1.764680302	0
	5991	1422760_at	5.213446056	4.857878488	0.819151325	0.168623264	1.764367786	0
	11456	1434981_at	4.664826478	8.685677728	0.818454476	0.094230353	1.763515769	0
	12681	1439437_x_at	6.105697922	3.961144535	0.817651473	0.206417985	1.76253447	0
	1512	1417335_at	5.17921149	5.906768545	0.815134326	0.138000045	1.759461964	0
	13402	1448789_at	5.555608162	4.479618287	0.814560304	0.18183699	1.758762046	0
	2146	1418026_at	4.766156128	6.318788673	0.812803704	0.128632835	1.756621911	0
	1479	1417299_at	5.181310176	7.37796527	0.812590297	0.110137452	1.756362086	0
	8676	1426039_a_at	6.055652399	3.785280809	0.8120577	0.214530372	1.755713813	0
	16967	1455556_at	6.375619483	7.174095356	0.811943421	0.113177116	1.755574745	0
	13503	1448899_s_at	4.250613047	6.786952744	0.811449629	0.11956023	1.754973965	0
	7012	1423952_a_at	6.677548	3.75316027	0.810786832	0.216027767	1.754167888	0
	5597	1422308_a_at	6.512160204	3.467975562	0.810691268	0.233764989	1.754051696	0
	11996	1437138_at	5.491126177	7.634340897	0.808846546	0.105948445	1.751810287	0
	11358	1434599_a_at	6.580613393	6.571742188	0.808732235	0.123062076	1.751671488	0
	13443	1448833_at	5.667911276	8.773257199	0.808499137	0.092154957	1.751388492	0
	173	1415899_at	6.799834777	6.981232857	0.808223062	0.115770821	1.751053377	0
	17041	1455834_x_at	4.8856317	6.396300824	0.807170428	0.126193319	1.749776221	0
	11088	1433680_x_at	5.672818592	7.092998061	0.806957271	0.113768151	1.749517713	0
	1955	1417812_a_at	6.144096824	4.104071112	0.806757907	0.196575031	1.749275966	0
	11215	1434116_at	5.779359512	7.43790518	0.80613385	0.10838184	1.748519458	0
	13484	1448878_at	4.809718058	8.013007884	0.805475042	0.100520935	1.747721176	0
	17386	1460168_at	2.486642531	6.75862536	0.805034808	0.119112211	1.747187946	0
	9719	1427498_a_at	5.272620101	5.565989069	0.803529362	0.144364165	1.745365713	0
	8910	1426323_x_at	5.811450786	7.128321993	0.803045936	0.112655676	1.744780966	0
	11211	1434108_at	5.124257058	7.260300847	0.802905697	0.110588489	1.74461137	0
	15325	1451191_at	7.018691621	4.026119986	0.80223453	0.199257482	1.743799934	0
	7290	1424278_a_at	6.327610969	6.215612499	0.801877759	0.129010256	1.743368756	0
	12118	1437468_x_at	7.562753377	5.525411159	0.800765696	0.144924183	1.742025443	0
	11031	1433515_s_at	6.986988716	4.548919015	0.799642965	0.17578747	1.740670296	0
	8525	1425837_a_at	5.01752614	5.437138578	0.798838052	0.146922511	1.739699407	0
	11680	1435950_at	5.29404091	6.576792657	0.797652292	0.12128287	1.738270124	0
	284	1416023_at	6.543116297	3.232450669	0.795569352	0.246119565	1.735762248	0
	1129	1416916_at	5.8827386	5.778164263	0.794492853	0.137499181	1.734467553	0
	1377	1417185_at	8.70087026	4.169482194	0.793973506	0.190424966	1.733843286	0
	6268	1423092_at	5.782585697	7.565842315	0.793803605	0.104919396	1.73363911	0
	2147	1418027_at	4.601981117	6.14710524	0.793800568	0.129134046	1.73363546	0
	16599	1453683_a_at	5.26639888	6.03252717	0.793765576	0.131580937	1.733593412	0
	7353	1424351_at	6.743396187	3.599881942	0.792640428	0.220185117	1.732241922	0
	13987	1449454_at	3.800331904	4.317901793	0.792035482	0.183430638	1.731515716	0
	9214	1426739_at	5.499590662	8.765207369	0.791507065	0.090301009	1.730881629	0
	6892	1423813_at	5.561787009	6.484929726	0.79096724	0.121970056	1.730234092	0
	6856	1423774_a_at	5.604154175	7.045593428	0.789579497	0.112067139	1.728570562	0
	3743	1419884_at	6.773256089	4.544476535	0.787763986	0.173345374	1.726396668	0
	7302	1424292_at	4.2105726	6.022554942	0.785357626	0.130402733	1.723519505	0
	2170	1418051_at	5.685319344	6.053865207	0.784070098	0.129515619	1.721982043	0
	15877	1451884_a_at	5.557827162	6.657594413	0.783425206	0.117673916	1.72121248	0
	6857	1423775_s_at	5.605568931	6.891567783	0.783274259	0.113656904	1.721032401	0
	7183	1424156_at	5.286283054	7.386638176	0.782697232	0.105961225	1.720344187	0
	13740	1449176_a_at	5.641712696	6.003754393	0.782204308	0.130285861	1.7197565	0
	10740	1431591_s_at	5.851918631	4.110598278	0.782179869	0.190283705	1.719727368	0
	11336	1434518_at	5.910159644	7.440326672	0.781988829	0.105101411	1.719499658	0
	2385	1418286_a_at	5.540287688	5.929463952	0.778083065	0.131223172	1.714850806	0
	4489	1421009_at	6.053025256	4.294193771	0.777907978	0.181153441	1.714642702	0
	15656	1451591_a_at	5.539842614	5.903730988	0.777743597	0.131737642	1.714447347	0
	14144	1449699_s_at	3.33485969	6.444943431	0.777511741	0.120639033	1.714171838	0
	3052	1419027_s_at	6.529516854	6.175817006	0.775560205	0.125580179	1.711854643	0
	7550	1424594_at	6.379741717	3.397657854	0.774875136	0.228061556	1.711041956	0
	11003	1433471_at	6.071332212	5.604147725	0.774141251	0.138137196	1.710171787	0
	10707	1431382_a_at	4.441343707	5.522163365	0.773494749	0.140070965	1.709405594	0
	16502	1453064_at	4.832021482	7.75644985	0.773222773	0.099687716	1.709083368	0
	16539	1453278_a_at	4.563370463	5.562672859	0.772568799	0.138884457	1.708308817	0
	4461	1420975_at	6.407151253	5.996637553	0.77218848	0.128770244	1.707858537	0
	5382	1422059_at	5.711107545	7.182073643	0.771932216	0.107480409	1.707555198	0
	15411	1451299_at	5.032192033	7.582845575	0.771809869	0.101783672	1.707410397	0
	11889	1436872_at	4.86757148	6.120856094	0.771144052	0.125986306	1.706622592	0
	695	1416455_a_at	6.870682356	4.651086029	0.770536221	0.165668022	1.705903716	0
	17030	1455812_x_at	5.850563572	5.751979671	0.770360042	0.133929549	1.705695407	0
	3471	1419486_at	6.545629213	4.915515022	0.770032511	0.156653475	1.705308212	0
	2070	1417939_at	4.231054845	6.518139044	0.768946466	0.117970246	1.704024958	0
	7232	1424208_at	4.140370309	6.178081037	0.767486373	0.124227308	1.702301256	0
	1085	1416868_at	6.108265385	6.095675467	0.76694729	0.125818261	1.701665286	0
	5420	1422110_at	5.216038543	6.503730373	0.766853859	0.117909848	1.701555088	0
	8018	1425166_at	5.268941811	7.053735552	0.766795373	0.108707701	1.701486109	0
	11905	1436902_x_at	8.655558724	5.762662707	0.765131664	0.13277398	1.699525094	0
	14224	1449863_a_at	4.653689343	5.937555825	0.764654495	0.128782704	1.698963072	0
	1128	1416915_at	4.986989843	7.194353789	0.764326743	0.106239805	1.698577145	0
	10303	1428816_a_at	4.813966012	4.685326815	0.763686934	0.162995446	1.697824023	0
	14195	1449827_at	3.754901703	5.675249971	0.762235817	0.134308765	1.696117147	0
	559	1416310_at	5.486170869	5.510895245	0.760892115	0.13807051	1.694538148	0
	5279	1421939_a_at	6.008194801	7.643461385	0.760872429	0.099545532	1.694515024	0
	12791	1448113_at	7.131604658	5.73357269	0.760743238	0.132682235	1.69436329	0
	10036	1428029_a_at	6.680979489	7.676107642	0.760546357	0.099079689	1.694132081	0
	11421	1434836_at	5.366462414	7.117910943	0.760008459	0.106774089	1.693500554	0
	13248	1448613_at	7.310291072	3.925587458	0.759984651	0.193597687	1.693472607	0
	17309	1456642_x_at	7.727330514	5.219884717	0.759504051	0.145502074	1.692908561	0
	8246	1425462_at	7.457475605	5.302825489	0.7592944	0.14318676	1.692662567	0
	131	1415849_s_at	7.223950772	6.571732524	0.75894085	0.115485657	1.69224781	0
	1205	1416997_a_at	5.20701294	7.161626557	0.758928183	0.105971482	1.692232953	0
	16498	1453037_at	6.570613506	6.622029567	0.758143442	0.114488079	1.691312727	0
	1669	1417506_at	5.098771656	6.277922221	0.758057201	0.120749696	1.691211627	0
	11108	1433736_at	7.135815247	6.713910408	0.757528419	0.112829688	1.690591872	0
	2138	1418015_at	6.535414087	6.295909551	0.756643845	0.120180228	1.68955562	0
	14743	1450496_a_at	3.921605197	6.45601148	0.756072601	0.117111409	1.688886763	0
	11919	1436936_s_at	6.555198611	4.268972948	0.755490967	0.176972536	1.688206012	0
	12070	1437336_x_at	6.758561163	6.523677094	0.75436027	0.115634214	1.686883417	0
	5959	1422723_at	6.202054657	4.448234675	0.754057171	0.169518298	1.686529053	0
	6383	1423233_at	6.04346168	4.871742497	0.75365834	0.154699954	1.686062878	0
	2777	1418719_at	4.604809523	8.297425213	0.752329591	0.090670247	1.684510698	0
	12014	1437185_s_at	8.762489297	5.688766397	0.75203376	0.132196281	1.684165317	0
	15818	1451798_at	5.913072907	5.533726021	0.749748578	0.135487116	1.681499765	0
	2466	1418377_a_at	5.734652532	6.840866681	0.749398785	0.109547345	1.681092122	0
	1408	1417219_s_at	8.615843301	5.650083129	0.749246529	0.132608054	1.680914716	0
	14609	1450333_a_at	4.746444461	4.778567181	0.747546539	0.156437382	1.678935188	0
	11672	1435906_x_at	7.152541547	4.395434256	0.747353995	0.170029615	1.67871113	0
	15011	1450821_at	6.432729739	5.642613587	0.746376222	0.132274913	1.677573785	0
	6011	1422782_s_at	5.296229469	5.462742449	0.74627771	0.136612282	1.677459238	0
	3470	1419485_at	6.417913068	4.726987895	0.745680699	0.157749653	1.676765222	0
	2913	1418876_at	2.537856935	6.057315311	0.74559591	0.12309016	1.676666679	0
	2914	1418877_at	2.528858225	5.992694014	0.742360622	0.123877612	1.672910916	0
	14680	1450420_at	6.030638426	7.283399798	0.741002932	0.101738605	1.671337314	0
	10857	1432013_a_at	4.57355396	7.54870482	0.740905234	0.098149981	1.671224137	0
	10837	1431921_a_at	6.081758218	7.061381008	0.740216852	0.104826075	1.670426903	0
	4488	1421008_at	6.016078662	4.182988954	0.739664798	0.176826859	1.669787828	0
	15980	1452020_a_at	5.655028237	6.670694585	0.738041239	0.110639339	1.667909763	0
	5676	1422398_at	3.364454893	7.345509193	0.737398237	0.100387627	1.66716655	0
	14125	1449650_at	6.617270829	4.124050716	0.736787568	0.178656282	1.666461016	0
	3573	1419603_at	4.549919208	4.389323639	0.736541288	0.167802912	1.666176561	0
	7769	1424866_at	4.926895183	6.339479981	0.735841496	0.116072848	1.665368564	0
	9254	1426794_at	6.319197192	4.970882207	0.735629434	0.147987702	1.665123788	0
	11076	1433658_x_at	5.270363357	5.511917006	0.734155595	0.13319424	1.663423588	0
	984	1416762_at	7.705295398	5.111206356	0.733178335	0.143445262	1.662297192	0
	10895	1432179_x_at	3.981462202	7.237973149	0.733010691	0.101272922	1.66210404	0
	11359	1434600_at	6.470267398	6.224222219	0.732291767	0.117651932	1.661275986	0
	11178	1434000_at	6.006702915	5.734729455	0.731530461	0.12756146	1.660399567	0
	7744	1424831_at	4.866685294	6.97661054	0.731246443	0.104813998	1.660072723	0
	15015	1450827_at	3.076307266	6.226911661	0.731046735	0.117401173	1.659842939	0
	2071	1417940_s_at	4.155676356	6.009279477	0.730469712	0.121556954	1.659179198	0
	16794	1454783_at	5.036992444	5.24115353	0.728619096	0.139018842	1.657052252	0
	10604	1430820_a_at	5.72204391	6.15073492	0.728384662	0.118422379	1.656783007	0
	13356	1448735_at	7.555559993	3.738797534	0.727701505	0.194635173	1.65599866	0
	2962	1418932_at	5.345648955	5.232375221	0.727418432	0.139022605	1.655673766	0
	17189	1456250_x_at	6.915481222	3.73773424	0.725872156	0.194201115	1.65390017	0
	5773	1422513_at	5.109641405	6.847477505	0.725434157	0.10594181	1.653398127	0
	16749	1454633_at	6.898877348	4.067079169	0.725121423	0.178290462	1.653039757	0
	3280	1419282_at	6.547732592	4.177300199	0.724922308	0.173538475	1.652811627	0
	5193	1421841_at	4.526490108	4.945076351	0.724058412	0.146420067	1.651822207	0
	2139	1418016_at	6.478160596	6.079316056	0.72361954	0.119029761	1.651319795	0
	7360	1424363_at	3.907145698	6.439192654	0.72118745	0.11199967	1.648538351	0
	2211	1418095_at	4.609980002	3.252072746	0.721145179	0.2217494	1.64849005	0
	4547	1421073_a_at	3.937163515	6.249390437	0.721106512	0.115388296	1.648445868	0
	17175	1456212_x_at	6.291293363	4.973871234	0.720926774	0.14494279	1.648240509	0
	10556	1430492_at	5.617275766	6.710478017	0.719987674	0.107293053	1.647167962	0
	2342	1418240_at	7.060552275	4.281901988	0.719801539	0.168103226	1.646955459	0
	2140	1418017_at	6.534599474	6.069222224	0.719742933	0.11858899	1.646888557	0
	13361	1448743_at	4.200111558	5.327147582	0.719561523	0.135074449	1.646681485	0
	17064	1455899_x_at	6.284756016	5.045002902	0.718603977	0.142438764	1.645588911	0
	16474	1452917_at	5.764849977	7.083081788	0.717731578	0.101330409	1.644594122	0
	3391	1419402_at	3.671886965	5.855486539	0.716403524	0.122347395	1.643080909	0
	4021	1420459_at	5.202209021	5.903328159	0.716361862	0.121348812	1.643033461	0
	17703	1460732_a_at	5.546401934	5.728644732	0.716260841	0.125031465	1.642918417	0
	4100	1420559_a_at	2.626563253	6.206534733	0.715348113	0.115257248	1.641879344	0
	13875	1449328_at	3.369667653	5.065943684	0.713529584	0.140848306	1.639811046	0
	213	1415944_at	7.106163591	4.34812253	0.713303783	0.164048685	1.639554414	0
	15150	1450984_at	6.46458081	6.144582867	0.713255016	0.116078671	1.639498993	0
	12800	1448123_s_at	6.88830534	3.692990885	0.712432997	0.192914908	1.638565105	0
	15151	1450985_a_at	6.422421403	6.114586872	0.712187836	0.116473582	1.638286684	0
	11299	1434370_s_at	6.733352563	4.497537588	0.710581592	0.157993475	1.63646369	0
	6269	1423093_at	5.618293069	6.523671012	0.710389276	0.108894099	1.636245558	0
	2323	1418220_at	2.302175122	5.295700575	0.707918719	0.133678011	1.633445952	0
	1801	1417644_at	3.729602169	4.424599162	0.706944215	0.159775878	1.632342973	0
	5280	1421940_at	5.988915791	7.103386607	0.70503549	0.099253431	1.630184766	0
	2150	1418030_at	4.415497755	4.712324479	0.703992104	0.149393809	1.629006211	0
	12582	1438999_a_at	5.429761762	5.348196045	0.70317897	0.131479655	1.628088326	0
	17126	1456055_x_at	5.730944937	6.667477407	0.702976566	0.105433663	1.627859928	0
	2981	1418952_at	5.042339527	4.502970573	0.702527984	0.15601434	1.627353851	0
	16647	1453939_x_at	5.763322719	3.817641345	0.701661163	0.183794417	1.626376375	0
	1502	1417324_at	5.988978634	7.517615632	0.701436721	0.093305744	1.626123376	0
	12260	1437932_a_at	6.206644129	3.637905664	0.700987931	0.192689969	1.625617605	0
	5585	1422293_a_at	6.300761007	4.825017646	0.700212514	0.145121234	1.624744106	0
	11834	1436708_x_at	5.987154445	6.033468622	0.69973361	0.115975346	1.624204859	0
	9500	1427165_at	5.091413639	5.513680268	0.698616023	0.126705937	1.622947153	0
	7297	1424287_at	4.957878649	6.927435273	0.697694862	0.100714743	1.621911231	0
	893	1416664_at	6.611128602	5.551999036	0.697681105	0.125663045	1.621895766	0
	8389	1425663_at	5.846104267	5.288158003	0.696483668	0.131706289	1.620550151	0
	7601	1424652_at	4.41737785	3.780406085	0.694871792	0.18380877	1.618740574	0
	15067	1450886_at	4.31705619	6.237148778	0.694045669	0.111276112	1.617813908	0
	16196	1452337_at	4.848749195	6.747776219	0.69364007	0.102795358	1.617359141	0
	17293	1456605_at	5.720930214	4.471374325	0.691044095	0.154548478	1.614451492	0
	13638	1449055_x_at	5.233497281	5.098043547	0.690907676	0.135524083	1.61429884	0
	16136	1452241_at	5.849890397	6.565713599	0.689596372	0.10502992	1.612832228	0
	8655	1426013_s_at	5.484941846	6.014748096	0.6891516	0.114576968	1.612335081	0
	16211	1452357_at	4.762729329	5.214642884	0.68828435	0.131990697	1.611366145	0
	6205	1423017_a_at	5.838031985	5.325878791	0.688079551	0.129195496	1.611137419	0
	3793	1419998_at	3.379595079	6.075111369	0.685477331	0.112833706	1.608233994	0
	12831	1448158_at	7.147694158	4.159567925	0.68528004	0.16474789	1.608014081	0
	1799	1417642_at	5.395434244	4.164534704	0.685185414	0.164528684	1.607908616	0
	2097	1417971_at	5.465209773	7.067424487	0.685124624	0.096941202	1.607840866	0
	11442	1434924_at	6.379713558	6.484440459	0.682004405	0.105175521	1.604367231	0
	1677	1417514_at	4.213758261	5.114230952	0.679477963	0.132860242	1.601560128	0
	13355	1448734_at	7.626205443	3.470032675	0.679162521	0.195722226	1.601209988	0
	15592	1451514_at	4.91162568	5.517722668	0.679139646	0.123083324	1.601184601	0
	11187	1434027_at	4.91556247	6.401185142	0.678356362	0.105973558	1.600315504	0
	15807	1451781_at	5.149066047	6.388868197	0.675679735	0.10575891	1.597349197	0
	13637	1449054_a_at	5.209558548	4.957120318	0.675187925	0.136205676	1.596804759	0
	15880	1451889_at	6.077760448	5.951939668	0.675000848	0.11340855	1.596597712	0
	1659	1417495_x_at	7.598147514	3.502963783	0.674944828	0.19267822	1.596535716	0
	14713	1450461_at	5.903980516	5.126094708	0.674837948	0.131647577	1.596417444	0
	12607	1439164_at	5.824448617	5.205092544	0.674431476	0.129571467	1.595967725	0
	16935	1455393_at	7.704025183	3.46856721	0.673568939	0.19419227	1.595013836	0
	979	1416757_at	4.695275431	5.99232222	0.673209943	0.112345418	1.594616987	0
	5307	1421972_s_at	6.924919617	6.083481489	0.673076134	0.110639958	1.594469095	0
	7966	1425104_at	6.234610072	4.830078233	0.67136231	0.138996156	1.592576097	0
	16947	1455462_at	5.514925535	6.101486323	0.671209249	0.110007499	1.592407144	0
	12328	1438172_x_at	5.792155687	5.050543039	0.671209233	0.132898429	1.592407127	0
	9499	1427164_at	5.093375573	5.27169861	0.670806476	0.127246743	1.591962636	0
	1658	1417494_a_at	7.658572473	3.522050564	0.668863783	0.18990749	1.589820387	0
	14363	1450026_a_at	5.779799631	5.816348228	0.667438478	0.114752152	1.588250505	0
	15095	1450920_at	6.160267888	5.745731796	0.666961115	0.116079403	1.587725067	0
	11474	1435054_at	4.774313412	6.764159526	0.666147586	0.098481945	1.586830009	0
	11653	1435837_at	6.483823161	3.967883372	0.664796389	0.167544337	1.585344514	0
	14695	1450439_at	6.856804854	5.966084901	0.664430706	0.11136796	1.584942724	0
	2381	1418281_at	4.886367141	5.600213136	0.663461117	0.11847069	1.583877893	0
	9655	1427395_a_at	5.388823855	3.961308826	0.662724312	0.16729933	1.58306919	0
	16770	1454694_a_at	3.9298488	4.955241852	0.662611808	0.133719368	1.582945745	0
	10305	1428838_a_at	5.538799809	4.597009129	0.661955019	0.14399689	1.58222527	0
	8033	1425184_at	4.01857375	6.71634124	0.661678068	0.098517637	1.581921563	0
	11554	1435390_at	4.563334289	6.204532424	0.661553313	0.106624201	1.581784775	0
	11923	1436950_at	6.602826384	5.80010701	0.660732113	0.113917228	1.580884659	0
	9021	1426473_at	5.447837351	6.029685691	0.66045464	0.109533842	1.580580637	0
	17109	1456005_a_at	6.224359089	5.254608269	0.660379097	0.12567618	1.580497877	0
	11790	1436517_at	4.956240881	6.126808651	0.659171943	0.107588139	1.579175971	0
	14352	1450014_at	6.158427428	3.537088547	0.658905679	0.186284756	1.578884545	0
	810	1416576_at	6.204902471	4.986453601	0.65849798	0.132057376	1.578438423	0
	15802	1451775_s_at	5.067284462	5.302748218	0.65812792	0.124110724	1.578033595	0
	9125	1426612_at	5.731192389	6.148330454	0.658067721	0.107031937	1.577967751	0
	147	1415871_at	6.816563246	3.395485829	0.657921684	0.193763637	1.577808029	0
	8305	1425552_at	5.400045578	6.276036072	0.657489818	0.104761957	1.577335788	0
	6700	1423600_a_at	5.373940231	6.370464777	0.657468593	0.10320575	1.577312582	0
	12860	1448187_at	5.670230938	6.453148222	0.656665439	0.101758927	1.57643473	0
	6508	1423369_at	6.051702206	6.091684132	0.655848128	0.107662859	1.575541906	0
	2543	1418457_at	6.106324601	3.706464124	0.655502193	0.176853781	1.575164163	0
	8523	1425835_a_at	5.50527296	5.374321581	0.654986339	0.121873306	1.574601043	0
	1660	1417496_at	7.501446567	3.365200604	0.65457275	0.194512253	1.574149704	0
	2274	1418164_at	4.915968821	6.209096325	0.652704878	0.105120753	1.572112955	0
	9979	1427944_at	4.163757963	5.679688913	0.65261219	0.114902805	1.572011956	0
	11663	1435872_at	6.255748047	5.387102165	0.652465474	0.121116224	1.571852097	0
	16837	1454946_at	4.839497035	6.146246589	0.652114118	0.10609957	1.571469332	0
	9545	1427233_at	5.836158829	5.559132682	0.651813781	0.117250985	1.571142221	0
	16923	1455343_at	4.912338925	5.678536941	0.651811636	0.114785136	1.571139886	0
	1149	1416936_at	4.571186284	5.163828851	0.651804554	0.12622505	1.571132174	0
	8245	1425461_at	7.153002638	4.591757777	0.651746762	0.141938402	1.571069237	0
	3534	1419561_at	5.295066899	4.30783062	0.651256411	0.15117967	1.570535345	0
	1241	1417037_at	5.004157766	6.426875754	0.650994929	0.101292596	1.570250718	0
	2980	1418951_at	4.906236296	4.187963504	0.649975221	0.155200784	1.569141245	0
	13519	1448918_at	4.325268133	4.364838375	0.649859094	0.14888503	1.569014945	0
	10682	1431293_a_at	7.15020077	5.681826797	0.649696029	0.114346328	1.568837612	0
	15894	1451907_a_at	5.545577029	5.824183145	0.649629929	0.111540093	1.568765735	0
	8549	1425866_a_at	5.560684928	5.890779076	0.648944383	0.110162743	1.568020459	0
	12116	1437463_x_at	6.787342345	3.372448815	0.648158795	0.19219233	1.56716686	0
	15906	1451921_a_at	5.105300752	5.198546333	0.647359779	0.124527077	1.566299147	0
	10827	1431861_a_at	4.734110368	6.816360274	0.64708904	0.094931754	1.56600524	0
	5290	1421954_at	6.414813599	5.670833784	0.64704484	0.114100477	1.565957263	0
	1683	1417520_at	6.0805172	3.549331344	0.646949983	0.182273764	1.565854305	0
	7346	1424339_at	5.693306399	4.237829271	0.645505245	0.152319785	1.564287018	0
	11572	1435458_at	6.110229692	5.479641984	0.645399203	0.117781272	1.564172043	0
	14143	1449698_at	3.28612647	5.451671659	0.645211497	0.118351129	1.563968545	0
	10433	1429555_at	7.092873591	5.680057472	0.644976746	0.113551095	1.563714082	0
	10822	1431843_a_at	5.073696725	4.932005505	0.644400783	0.130656947	1.563089929	0
	7645	1424705_at	4.651071328	6.811515542	0.644372182	0.094600413	1.563058941	0
	7592	1424643_at	5.419611251	6.282588249	0.642741599	0.102305224	1.561293317	0
	6078	1422861_s_at	6.386688312	5.009168309	0.642586649	0.128282104	1.561125638	0
	11382	1434674_at	5.457229806	5.647469627	0.641767043	0.11363798	1.560239003	0
	2542	1418456_a_at	6.01589538	3.651066986	0.641529272	0.17571008	1.55998188	0
	16070	1452128_a_at	4.62664079	5.167325707	0.641371244	0.124120538	1.559811015	0
	6701	1423601_s_at	5.359966657	6.217336259	0.640508914	0.103019828	1.55887896	0
	11569	1435448_at	6.139306872	5.208281128	0.640346689	0.122947797	1.558703681	0
	3025	1418997_at	5.740567563	4.670594103	0.639620855	0.136946359	1.557919679	0
	416	1416161_at	6.489475138	6.341728011	0.637642438	0.100547112	1.555784715	0
	17441	1460227_at	6.326603565	3.583456425	0.637561451	0.177918014	1.555697382	0
	12521	1438851_x_at	6.015152449	3.394132168	0.635978778	0.187375961	1.553991678	0
	10828	1431862_x_at	4.786309972	6.724543028	0.634366263	0.094335966	1.552255736	0
	5973	1422741_a_at	5.464324368	5.081570234	0.633739985	0.124713416	1.551582044	0
	11423	1434851_s_at	6.371261999	4.107729418	0.633682069	0.154265777	1.551519758	0
	2060	1417928_at	6.113215502	3.578357641	0.633655967	0.177080111	1.551491687	0
	12146	1437553_at	4.473980435	5.72072528	0.633654252	0.110764671	1.551489842	0
	1802	1417645_at	3.498053993	3.961866283	0.633148261	0.159810608	1.55094579	0
	9398	1427009_at	6.77147854	5.324969173	0.632864706	0.11884852	1.550640989	0
	14046	1449522_at	3.857112546	6.052840343	0.632484448	0.104493826	1.550232333	0
	6152	1422946_a_at	6.630379713	6.195989043	0.631818844	0.101972234	1.549517281	0
	17076	1455938_x_at	6.430492141	5.897980303	0.63157148	0.10708267	1.549251623	0
	9235	1426767_at	4.630674149	6.824976182	0.631375973	0.092509623	1.549041691	0
	17110	1456006_at	6.114438433	5.255593499	0.631009096	0.120064289	1.54864782	0
	3862	1420186_at	3.942534408	4.882573942	0.630921868	0.129219112	1.548554189	0
	12894	1448226_at	5.770993018	4.799902435	0.630754744	0.131409909	1.548374812	0
	11570	1435449_at	6.108485995	5.293377579	0.630126109	0.119040461	1.547700276	0
	9791	1427596_at	5.986267403	3.575386314	0.629352122	0.176023531	1.546870177	0
	12520	1438850_at	5.995443463	3.345394333	0.629290725	0.188106591	1.546804348	0
	13561	1448966_a_at	5.030890958	4.992185129	0.629090676	0.126015094	1.546589878	0
	9927	1427878_at	6.795709257	3.642402551	0.628412615	0.172526953	1.545863158	0
	2535	1418449_at	7.279499468	3.775936337	0.628178734	0.166363698	1.545612571	0
	12051	1437297_at	4.757712002	4.630719607	0.627965298	0.135608577	1.545383927	0
	11833	1436707_x_at	5.60315925	5.74758916	0.627526773	0.109180868	1.54491426	0
	5015	1421628_at	5.050529942	3.346554246	0.625942082	0.18704077	1.54321822	0
	9255	1426795_at	5.887229075	3.780565073	0.625242382	0.165383314	1.542469949	0
	10812	1431810_a_at	5.072551914	6.886975576	0.625176613	0.090776656	1.542399632	0
	676	1416433_at	5.106947399	5.872650489	0.625030733	0.106430773	1.542243678	0
	11095	1433691_at	7.242339161	3.238927878	0.624857753	0.192921169	1.542058774	0
	968	1416746_at	6.383987814	5.346381137	0.624029087	0.116719903	1.541173288	0
	8827	1426229_s_at	5.706351964	4.611296855	0.622926826	0.135087123	1.539996237	0
	11821	1436682_at	8.103985437	3.880591736	0.622887422	0.160513516	1.539954176	0
	11490	1435122_x_at	6.646115372	5.97885637	0.622598878	0.104133439	1.539646211	0
	14167	1449764_x_at	3.940008003	4.800141564	0.622513969	0.129686585	1.539555599	0
	13269	1448638_at	4.723349241	6.056089603	0.621900317	0.102690079	1.538900886	0
	4542	1421068_at	6.143162508	6.31412468	0.621757367	0.098470873	1.538748411	0
	15107	1450933_at	6.10293761	5.171451558	0.621050527	0.120092109	1.537994695	0
	13882	1449335_at	6.05978212	3.615979365	0.620895158	0.171708711	1.537829071	0
	4541	1421067_a_at	6.182762888	6.232393539	0.620663644	0.099586722	1.537582311	0
	11194	1434043_a_at	5.23579175	6.016926648	0.620661102	0.103152513	1.537579602	0
	4656	1421193_a_at	5.135556605	5.755239627	0.619552696	0.1076502	1.536398751	0
	6195	1423006_at	5.976531934	5.419719852	0.619114551	0.114233681	1.535932219	0
	9120	1426605_at	4.350280031	5.585152888	0.61890391	0.110812349	1.535707981	0
	6866	1423786_at	5.558678119	7.493727418	0.618891997	0.082588005	1.5356953	0
	5725	1422460_at	6.067946075	5.324763849	0.618644449	0.116182514	1.535431818	0
	2643	1418571_at	6.751412522	4.66129329	0.617931469	0.132566528	1.534673195	0
	4543	1421069_at	6.061434983	5.978521809	0.617341759	0.103259933	1.534046016	0
	9399	1427010_s_at	6.724533822	5.117945288	0.617286562	0.120612185	1.533987324	0
	8826	1426228_at	5.596872382	4.417666312	0.616607846	0.139577732	1.53326583	0
	12970	1448314_at	6.693491824	5.149872021	0.616188813	0.119651287	1.532820555	0
	10472	1429783_at	6.390578625	4.689798508	0.615963869	0.131341222	1.532581578	0
	6457	1423313_at	6.022743104	5.326561885	0.615545652	0.115561532	1.532137368	0
	1813	1417656_at	4.821480276	5.918744018	0.615107599	0.103925359	1.531672227	0
	5547	1422252_a_at	4.575633764	5.673222303	0.614686919	0.108348816	1.531225668	0
	3861	1420185_at	3.927788546	4.71308661	0.613746436	0.130221761	1.530227798	0
	1228	1417022_at	4.489918145	5.55245798	0.613137637	0.110426344	1.529582198	0
	16783	1454750_a_at	5.267731444	6.433693597	0.613064393	0.095289647	1.529504544	0
	11105	1433725_at	6.93508865	4.430188036	0.61296472	0.138360881	1.529398877	0
	1181	1416969_at	5.588605869	5.410299046	0.612452335	0.113201198	1.528855795	0
	11313	1434437_x_at	5.848973181	4.627505598	0.612295734	0.132316584	1.52868985	0
	5289	1421953_at	6.291083689	5.266891797	0.612242144	0.116243539	1.528633067	0
	1562	1417389_at	5.8917377	3.790288524	0.611973964	0.161458412	1.528348939	0
	4394	1420891_at	5.05209328	4.901025608	0.611850877	0.124841396	1.52821855	0
	6716	1423620_at	4.680663539	6.090272259	0.611407504	0.100390833	1.527748965	0
	8306	1425553_s_at	5.304219212	5.707094007	0.61058668	0.106987318	1.526879997	0
	8670	1426029_a_at	5.092069046	4.844146623	0.61044375	0.126016778	1.526728734	0
	8179	1425374_at	5.227894245	4.142270779	0.610357784	0.147348596	1.526637763	0
	2644	1418572_x_at	6.669401357	4.578623539	0.610098171	0.133249254	1.52636307	0
	11195	1434044_at	5.248430964	5.771852526	0.609978772	0.105681628	1.526236751	0
	9941	1427894_at	5.677719139	5.623034023	0.608186861	0.108159911	1.524342253	0
	11389	1434703_at	5.813509809	5.388977487	0.608171244	0.112854664	1.524325753	0
	10984	1433437_at	7.971668043	3.741055843	0.607971053	0.162513226	1.52411425	0
	1232	1417026_at	6.801162033	5.345228113	0.605849694	0.11334403	1.521874818	0
	5651	1422371_at	4.53063321	6.242853758	0.60575731	0.097032116	1.521777367	0
	4359	1420852_a_at	5.545834775	5.359854615	0.605285878	0.112929533	1.521280174	0
	3024	1418996_a_at	5.956755361	4.56015202	0.604271314	0.132511221	1.520210721	0
	4975	1421578_at	6.537636451	4.386523932	0.604270568	0.137756132	1.520209935	0
	778	1416544_at	5.676888065	5.807446522	0.603900191	0.103987215	1.519819708	0
	12838	1448165_at	6.143114283	6.26619949	0.603815009	0.096360643	1.519729975	0
	17517	1460330_at	7.057619203	3.934766073	0.603738161	0.153436863	1.519649026	0
	16718	1454229_a_at	4.443392967	5.8757415	0.602765996	0.10258552	1.51862535	0
	3069	1419051_at	4.974130521	4.464836154	0.602302703	0.134899173	1.518137752	0
	11000	1433463_at	6.14874058	4.684385616	0.601925698	0.128496189	1.517741084	0
	10164	1428299_at	5.57017507	5.990294971	0.601743937	0.10045314	1.51754988	0
	8363	1425625_at	5.070673064	5.535533547	0.601545007	0.108669743	1.517340643	0
	3106	1419089_at	6.03201813	3.51739004	0.60045655	0.170710823	1.5161963	0
	6165	1422962_a_at	8.101370564	4.000558832	0.597306845	0.149305852	1.512889738	0
	11434	1434889_at	4.788979692	5.155586664	0.596962473	0.115789436	1.512528654	0
	12094	1437399_at	6.849233843	4.81386473	0.596892336	0.123994414	1.512455123	0
	14981	1450786_x_at	6.309768904	4.611669262	0.596664207	0.129381396	1.512215982	0
	8595	1425931_a_at	4.893910352	5.618413219	0.596052584	0.106089132	1.511575022	0
	2391	1418293_at	4.72775186	3.470430526	0.595225445	0.171513431	1.510708641	0
	1708	1417545_at	4.676635487	4.586059545	0.59516139	0.129776202	1.510641567	0
	209	1415940_at	5.613297841	5.248768558	0.595112766	0.113381407	1.510590654	0
	12699	1439476_at	6.517515071	3.349596809	0.594675353	0.177536398	1.510132724	0
	3950	1420382_at	5.463911228	3.466771765	0.594442998	0.171468743	1.509889528	0
	12159	1437611_x_at	4.717397585	4.818139713	0.594322124	0.123350953	1.50976303	0
	3103	1419086_at	4.928834468	3.306698036	0.594025491	0.179643101	1.509452639	0
	11109	1433737_at	5.901923054	5.215642863	0.592231339	0.113549059	1.507576633	0
	6458	1423314_s_at	6.060325756	5.088060678	0.592146845	0.116379674	1.507488342	0
	8304	1425551_at	5.32079121	5.762995078	0.590316923	0.102432314	1.505577448	0
	13775	1449217_at	4.891585703	5.891201962	0.590174675	0.100178992	1.505429007	0
	12120	1437480_at	4.760872123	5.041415088	0.590122938	0.117055019	1.505375021	0
	7881	1425003_at	6.653457718	4.561342516	0.589410498	0.129218645	1.504631812	0
	9702	1427475_a_at	6.18319937	4.03678047	0.589366883	0.14599924	1.504586325	0
	467	1416214_at	5.890651243	5.447296971	0.589249443	0.108172814	1.504463851	0
	17682	1460707_at	7.257103381	5.468077508	0.588029373	0.107538595	1.503192083	0
	4233	1420707_a_at	4.363751383	5.464905672	0.587767169	0.107553031	1.502918908	0
	9239	1426774_at	6.045450732	4.034987374	0.587689203	0.145648338	1.50283769	0
	2728	1418664_at	5.206431914	5.423506857	0.587396261	0.108305618	1.502532567	0
	16586	1453614_a_at	5.732322724	3.277872649	0.586511248	0.178930456	1.50161113	0
	15945	1451977_at	5.480958455	5.755589603	0.585656253	0.101754345	1.500721482	0
	11177	1433999_at	6.537042244	5.043722925	0.585510376	0.116086943	1.500569745	0
	11416	1434805_at	5.025393432	4.852930852	0.584966534	0.120538815	1.500004193	0
	8015	1425163_at	5.738707739	4.265178527	0.584414129	0.137019852	1.499429955	0
	2469	1418380_at	4.365103576	5.864099737	0.584380177	0.09965386	1.499394668	0
	13735	1449171_at	4.607790239	5.046085119	0.584174042	0.115767774	1.499180447	0
	17523	1460337_at	6.25087346	4.312072359	0.583817214	0.135391331	1.498809694	0
	8550	1425867_at	5.456853091	5.22754259	0.583368504	0.11159517	1.498343604	0
	15127	1450958_at	5.104435539	3.221448966	0.58334795	0.181082474	1.498322257	0
	9414	1427030_at	5.065855784	4.966888974	0.583347035	0.117447166	1.498321307	0
	7654	1424717_at	4.879569325	6.605732385	0.583265473	0.088296867	1.498236602	0
	4151	1420613_at	7.239178422	5.255266719	0.582060117	0.110757483	1.496985365	0
	210	1415941_s_at	5.49299284	4.899852234	0.581652606	0.118708193	1.496562579	0
	11165	1433942_at	5.855133606	4.646164638	0.581250456	0.125103284	1.496145471	0
	16884	1455115_a_at	6.385991557	3.778234483	0.580360426	0.153606249	1.495222751	0
	3403	1419414_at	4.551100892	5.003045056	0.579981277	0.115925655	1.494829849	0
	3563	1419592_at	3.670364581	5.575457794	0.579568135	0.103949874	1.494401838	0
	8665	1426024_a_at	4.924499195	4.569920551	0.579287598	0.126760978	1.494111275	0
	2240	1418126_at	6.627492826	3.411111542	0.578784375	0.16967618	1.493590208	0
	8453	1425753_a_at	4.695305887	4.883465782	0.578761988	0.118514599	1.493567032	0
	9835	1427688_a_at	5.94631445	3.565647946	0.578696601	0.162297739	1.493499341	0
	2971	1418942_at	4.559387387	5.448200161	0.57868441	0.106215703	1.493486721	0
	9415	1427031_s_at	5.104083207	4.893185724	0.578622033	0.118250576	1.493422149	0
	2307	1418203_at	4.831788792	3.456186114	0.578148914	0.16727945	1.492932475	0
	3148	1419133_at	5.114615231	4.290509073	0.577987928	0.134713135	1.492765893	0
	14704	1450450_at	4.735012492	5.559668328	0.57757764	0.103887068	1.492341425	0
	4589	1421118_a_at	5.600903685	4.930144739	0.576315776	0.11689632	1.491036708	0
	8489	1425796_a_at	4.300403062	4.084468282	0.576246642	0.141082413	1.49096526	0
	6079	1422862_at	6.284849093	4.418345075	0.576164481	0.13040278	1.490880352	0
	6787	1423699_at	5.772175292	5.987849741	0.574947955	0.096019102	1.489623725	0
	16825	1454884_at	4.958108639	5.585801447	0.574915956	0.102924524	1.489590685	0
	1844	1417688_at	5.87602794	3.663882847	0.574279348	0.156740641	1.488933528	0
	8919	1426334_a_at	6.00222805	4.818235224	0.574208744	0.119174079	1.488860664	0
	4395	1420892_at	5.074777125	4.502749987	0.574082582	0.127495993	1.48873047	0
	417	1416162_at	6.40020259	5.405286266	0.574029769	0.106197848	1.488675972	0
	12878	1448208_at	5.506281027	5.144813179	0.573169877	0.111407326	1.487788939	0
	1099	1416882_at	6.623668931	4.41052351	0.573139349	0.129948145	1.487757457	0
	4150	1420612_s_at	7.149372259	5.359730543	0.57258275	0.106830511	1.487183584	0
	13640	1449060_at	4.911573609	4.8552588	0.572486224	0.117910548	1.487084085	0
	7726	1424809_at	6.360650547	3.757529409	0.572328057	0.152314991	1.48692106	0
	15440	1451331_at	4.470847556	4.302094086	0.572223101	0.133010364	1.48681289	0
	14157	1449740_s_at	6.498785933	3.279428351	0.571722341	0.174335976	1.486296906	0
	8624	1425977_a_at	6.456349132	5.043599669	0.571702367	0.113352051	1.486276329	0
	15555	1451469_at	3.934270031	4.607928321	0.571636808	0.124055056	1.486208791	0
	154	1415878_at	6.20969116	5.658436708	0.571457522	0.10099212	1.486024109	0
	2106	1417980_a_at	4.833116021	5.273258716	0.571453786	0.108368244	1.486020261	0
	17437	1460222_at	5.639088701	5.183913782	0.571082144	0.110164283	1.485637507	0
	3606	1419639_at	6.24349147	3.951382628	0.571071534	0.144524484	1.485626581	0
	14316	1449976_a_at	4.745694094	4.788450454	0.570196768	0.119077512	1.484726058	0
	4117	1420577_at	4.553064559	5.072312289	0.569866377	0.112348441	1.484386079	0
	17080	1455946_x_at	8.080749829	3.759869426	0.569579083	0.151489059	1.484090513	0
	11322	1434483_at	6.041972971	5.112638646	0.568853171	0.111264107	1.48334396	0
	303	1416042_s_at	5.630329146	4.951857171	0.568195182	0.114743855	1.482667586	0
	12730	1446086_s_at	4.833348152	5.244892523	0.568125395	0.10831974	1.482595867	0
	11325	1434486_x_at	6.577936015	4.792973484	0.568098895	0.118527444	1.482568634	0
	10177	1428329_a_at	5.24529197	5.582526892	0.568025967	0.101750691	1.482493693	0
	16273	1452458_s_at	3.535842143	4.889200936	0.567749197	0.116123106	1.482209315	0
	13247	1448612_at	6.301441925	3.514014261	0.567102031	0.161382962	1.481544573	0
	3605	1419638_at	6.235134381	4.091758537	0.566538476	0.138458433	1.480965955	0
	15887	1451899_a_at	6.747569173	5.353718851	0.566356794	0.105787549	1.480779466	0
	4439	1420944_at	5.759658066	4.268342094	0.566320179	0.132679192	1.480741885	0
	9544	1427232_at	5.805890233	5.218227143	0.566281717	0.108519944	1.480702409	0
	3070	1419052_at	4.978649776	4.198581264	0.566171724	0.134848342	1.480589522	0
	17020	1455797_x_at	6.113404404	4.294611697	0.564613922	0.131470308	1.478991665	0
	4807	1421383_at	3.460126739	6.124686135	0.564470856	0.09216323	1.478845007	0
	11838	1436724_a_at	6.172678983	4.159721068	0.56411444	0.135613526	1.478479705	0
	6454	1423310_at	4.626643116	4.009057568	0.563750041	0.140619094	1.478106315	0
	6981	1423920_at	5.325119389	5.093548583	0.563555219	0.110640982	1.477906724	0
	8498	1425806_a_at	5.063176018	4.558905908	0.563189933	0.123536205	1.47753257	0
	4808	1421384_at	5.337299609	5.283587512	0.562819106	0.106522151	1.477152837	0
	12722	1443711_at	4.425742923	4.262765608	0.562113002	0.131865801	1.476430045	0
	15634	1451567_a_at	4.55712599	4.645911448	0.56203575	0.120974271	1.476350989	0
	4833	1421413_a_at	6.381012997	4.451790313	0.561929856	0.126225589	1.476242629	0
	17240	1456439_x_at	4.538875471	4.298578839	0.56188612	0.130714392	1.476197876	0
	9646	1427381_at	4.642207196	3.382286242	0.56158984	0.166038531	1.475894747	0
	7081	1424037_at	3.240738414	5.380844551	0.561517442	0.10435489	1.475820685	0
	13729	1449163_at	5.353110835	4.804347838	0.561496566	0.116872588	1.47579933	0
	8622	1425973_at	5.190264751	5.2285616	0.561446131	0.107380609	1.475747739	0
	11587	1435559_at	5.726683198	4.692871654	0.561269313	0.119600397	1.475566881	0
	12642	1439360_x_at	5.877448248	6.083441308	0.560625608	0.092155999	1.474908656	0
	3270	1419270_a_at	4.353319364	4.959585575	0.560377819	0.11298884	1.474655356	0
	9774	1427568_a_at	5.242817155	5.51565209	0.559275267	0.101397851	1.473528809	0
	9510	1427178_at	5.831217023	3.609098128	0.558917436	0.154863463	1.473163376	0
	14986	1450791_at	4.686234454	4.13250074	0.558675054	0.135190552	1.472915896	0
	16668	1454011_a_at	4.946560927	5.19167651	0.558599548	0.107595215	1.47283881	0
	9743	1427530_at	2.972541024	4.691661763	0.558502394	0.119041487	1.47273963	0
	1344	1417149_at	5.088705592	3.878339623	0.55746425	0.143737863	1.471680247	0
	981	1416759_at	4.469488619	4.286674244	0.555861992	0.129672086	1.470046705	0
	1651	1417487_at	5.500677148	3.509360347	0.555655593	0.158335291	1.469836408	0
	16031	1452081_a_at	5.538014602	4.881321555	0.555204684	0.113740649	1.469377088	0
	13881	1449334_at	5.859134393	3.297456871	0.555100082	0.168341878	1.469270555	0
	15632	1451565_s_at	6.536928612	4.258953175	0.55477876	0.130261765	1.46894335	0
	2430	1418334_at	5.272963112	4.688962684	0.554371677	0.118229066	1.46852892	0
	351	1416091_at	5.479187546	4.728668123	0.553869871	0.117130206	1.468018217	0
	6080	1422863_s_at	6.248886321	4.249043738	0.553679683	0.130306892	1.467824703	0
	9709	1427483_at	5.156477141	4.593096901	0.553649479	0.120539473	1.467793973	0
	15771	1451734_a_at	4.873162802	4.406075491	0.553379685	0.12559469	1.467519512	0
	13589	1449002_at	6.965888562	3.578346228	0.552288709	0.154341887	1.466410182	0
	379	1416120_at	5.734335141	4.298349925	0.552261987	0.128482324	1.466383022	0
	8718	1426086_a_at	5.822047943	4.802944525	0.552040175	0.114937862	1.466157585	0
	3256	1419254_at	5.166120539	4.402239107	0.551747909	0.125333471	1.465860596	0
	11012	1433485_x_at	5.67370005	4.834005124	0.551226718	0.114031058	1.465331132	0
	15850	1451839_a_at	6.025416335	4.712163614	0.550935821	0.116917804	1.4650357	0
	7399	1424409_at	4.273512437	3.383682252	0.550129348	0.16258304	1.464216968	0
	4411	1420908_at	5.378463393	4.985850329	0.549726004	0.110257221	1.463807663	0
	1218	1417010_at	6.05869945	4.963882084	0.549701623	0.110740266	1.463782927	0
	16106	1452182_at	6.028174175	4.719876201	0.549269118	0.116373628	1.463344166	0
	12728	1445172_at	6.004762955	4.032535767	0.548530988	0.136026317	1.462595661	0
	11492	1435129_at	7.233324265	5.068176416	0.547179699	0.107963822	1.461226374	0
	14371	1450036_at	5.28467893	4.567418388	0.547088639	0.119780715	1.461134148	0
	15790	1451756_at	4.82546191	4.23799098	0.546984241	0.129066872	1.461028419	0
	8669	1426028_a_at	4.703582206	5.753437109	0.546428395	0.094974254	1.460465618	0
	8298	1425543_s_at	4.929964134	4.984723817	0.546097258	0.109554165	1.46013044	0
	1173	1416961_at	5.910486514	4.669409005	0.545732573	0.116874014	1.459761395	0
	352	1416092_a_at	5.526797425	4.648287673	0.545731249	0.117404792	1.459760055	0
	16213	1452359_at	6.615374586	4.461683059	0.545111455	0.122176194	1.459133064	0
	10048	1428052_a_at	4.275149122	5.160830701	0.544977994	0.10559889	1.45899809	0
	10425	1429527_a_at	4.685917793	3.678334216	0.544855589	0.148125634	1.458874307	0
	8291	1425535_at	5.019004428	5.365769314	0.544575275	0.101490624	1.458590877	0
	5686	1422414_a_at	7.568735465	4.878386462	0.54418588	0.111550383	1.458197244	0
	6563	1423440_at	4.694064815	4.940194263	0.544146306	0.110146743	1.458157246	0
	11324	1434485_a_at	6.562517709	4.568633257	0.544109816	0.119096847	1.458120365	0
	12145	1437548_at	3.015475303	4.163520679	0.54410837	0.13068468	1.458118903	0
	7985	1425127_at	4.141590332	5.377131959	0.543758056	0.101124179	1.457764887	0
	3255	1419253_at	5.124382602	4.406071177	0.543709417	0.123400053	1.457715741	0
	8824	1426226_at	5.399079375	5.404083517	0.543681122	0.100605611	1.457687152	0
	15995	1452036_a_at	4.107291608	4.771704614	0.542466948	0.113684101	1.456460876	0
	557	1416308_at	5.681313745	4.566536286	0.542234667	0.118740908	1.456226398	0
	11584	1435532_at	2.786052148	6.090870948	0.5422005	0.08901855	1.45619191	0
	5409	1422098_at	6.623407798	4.085615497	0.542155111	0.132698516	1.456146098	0
	12284	1438009_at	8.738990858	3.492818504	0.541495497	0.155031101	1.455480486	0
	11555	1435394_s_at	6.560991881	4.332299041	0.541107278	0.124900722	1.455088879	0
	7443	1424462_at	5.030381148	4.796982119	0.540667395	0.112709904	1.454645285	0
	11831	1436703_x_at	6.453271073	5.298503365	0.540537437	0.102017004	1.454514256	0
	10390	1429295_s_at	4.699040551	4.592810775	0.539271736	0.117416493	1.453238746	0
	9549	1427239_at	4.520750893	4.855480194	0.539144258	0.111038298	1.453110341	0
	509	1416258_at	5.940890301	4.667964337	0.539084421	0.115485977	1.453050074	0
	15341	1451211_a_at	6.113181118	3.979337587	0.538877125	0.135418801	1.452841305	0
	13573	1448978_at	5.006353911	4.315119863	0.5387079	0.124841932	1.4526709	0
	13389	1448775_at	4.652945854	4.666773347	0.538249307	0.115336501	1.452209209	0
	7694	1424763_at	4.678209245	4.889143599	0.538127197	0.110065738	1.452086299	0
	9062	1426529_a_at	7.309985983	4.440036404	0.537929656	0.121154335	1.451887486	0
	3269	1419269_at	4.211346099	5.278818419	0.537777126	0.101874526	1.451733992	0
	10696	1431339_a_at	7.248775853	5.044329217	0.537714966	0.106597913	1.451671444	0
	6786	1423698_at	5.848408512	6.068237272	0.537630274	0.088597438	1.451586228	0
	16521	1453181_x_at	4.731160354	3.671747363	0.537513444	0.146391729	1.451468683	0
	3213	1419208_at	4.321574253	4.83945879	0.537261153	0.111016784	1.45121488	0
	13438	1448828_at	5.889419999	5.091890612	0.537200524	0.105501191	1.451153894	0
	13439	1448829_at	5.803721728	5.188545698	0.53662857	0.103425623	1.4505787	0
	6867	1423787_at	5.46041667	6.246300331	0.536455118	0.085883657	1.450404311	0
	4410	1420907_at	5.436318205	4.935425813	0.53559153	0.108519822	1.449536368	0
	14583	1450303_at	4.012717944	4.713364302	0.535533953	0.113620318	1.449478519	0
	8644	1426002_a_at	4.313849458	4.361768823	0.535489065	0.122768786	1.44943342	0
	12342	1438192_s_at	5.901524591	4.653213781	0.534506167	0.114868173	1.448446268	0
	5444	1422136_at	5.656064963	4.881875698	0.534375845	0.109461174	1.448315432	0
	2873	1418832_at	5.314341152	4.439915101	0.53403223	0.120279829	1.44797052	0
	10692	1431332_a_at	4.271685519	5.354175968	0.53401106	0.099737301	1.447949273	0
	3910	1420338_at	5.717707215	3.730459244	0.533576442	0.143032374	1.447513137	0
	15728	1451684_a_at	2.970500571	4.274882176	0.533187823	0.124725735	1.447123273	0
	17355	1459211_at	4.807634569	4.772794931	0.532849791	0.111643135	1.446784243	0
	16125	1452227_at	4.792718299	3.456869138	0.532392023	0.154009886	1.446325251	0
	3073	1419055_a_at	5.365569853	5.267087852	0.532267676	0.101055401	1.446200596	0
	14105	1449590_a_at	4.478966942	4.443754199	0.531939219	0.119704915	1.445871378	0
	16676	1454037_a_at	4.764735517	4.167348515	0.531906759	0.127636735	1.445838847	0
	1710	1417547_at	5.913726194	6.474870371	0.531485393	0.082084329	1.445416625	0
	16541	1453298_at	5.211540522	4.978977202	0.531290178	0.10670669	1.445221055	0
	6886	1423807_a_at	7.625249223	4.645019842	0.531011589	0.114318476	1.444942005	0
	3072	1419054_a_at	5.320609427	5.540142737	0.530856374	0.095819981	1.444786557	0
	931	1416707_a_at	5.202742707	6.16861779	0.530825947	0.086052656	1.444756086	0
	14145	1449702_at	5.497515749	4.664210646	0.530787986	0.113800175	1.444718071	0
	14747	1450500_at	5.676208138	4.94622075	0.530763119	0.1073068	1.444693169	0
	17536	1460353_at	4.42435977	4.688500795	0.530743866	0.113201189	1.44467389	0
	14146	1449703_at	5.331032254	4.365549487	0.529989627	0.12140273	1.443918814	0
	3192	1419184_a_at	4.883127784	3.568006262	0.529797114	0.148485478	1.443726151	0
	9012	1426461_at	6.401642108	4.488566681	0.529582121	0.117984684	1.443511019	0
	1090	1416873_a_at	5.23011494	5.288018547	0.529182387	0.100071961	1.443111115	0
	13240	1448605_at	6.491921464	4.170535139	0.529023851	0.126847954	1.442952542	0
	13549	1448953_at	4.540381475	5.265153526	0.528994873	0.10047093	1.442923559	0
	2366	1418265_s_at	5.188506765	5.088338273	0.528929203	0.1039493	1.44285788	0
	10737	1431554_a_at	4.040790999	3.587667823	0.528677691	0.14735971	1.442606362	0
	9825	1427669_a_at	4.743177728	5.648722688	0.528044833	0.093480396	1.441973681	0
	4234	1420708_at	4.336472259	4.715661915	0.527954183	0.111957598	1.44188308	0
	6647	1423539_at	5.469350517	6.046127936	0.527748342	0.087286995	1.441677369	0
	9964	1427922_at	5.574978304	5.656939976	0.527417294	0.093233673	1.441346592	0
	9816	1427651_x_at	8.932173724	3.296461995	0.527338039	0.159970914	1.441267413	0
	13883	1449336_a_at	6.390812748	4.623532986	0.526782356	0.113935027	1.440712388	0
	16979	1455618_x_at	4.442499114	3.948929656	0.526042103	0.133211313	1.439973341	0
	6455	1423311_s_at	4.564141628	3.723186601	0.525122043	0.141041022	1.43905531	0
	2194	1418076_at	6.726494666	3.298006288	0.524991334	0.159184455	1.438924937	0
	2717	1418651_at	4.735569512	4.818844905	0.523878975	0.108714637	1.437815912	0
	10581	1430671_a_at	5.92682232	4.262502579	0.52338591	0.122788409	1.437324598	0
	14771	1450531_at	5.72495434	4.260140828	0.52310754	0.122791138	1.437047292	0
	4409	1420906_at	5.359566982	4.974415105	0.522837307	0.105105283	1.436778142	0
	10086	1428104_at	5.081576659	4.393642021	0.522165734	0.118845762	1.436109478	0
	11488	1435114_at	4.680427581	4.951610321	0.520985261	0.105215319	1.434934875	0
	10087	1428105_at	5.039016428	4.349731893	0.520933034	0.119762102	1.434882929	0
	8310	1425559_a_at	5.677889602	3.685805785	0.520845232	0.14131109	1.434795606	0
	14230	1449871_at	3.055022164	4.141330967	0.520729855	0.125739734	1.434680865	0
	5665	1422386_at	5.463058855	5.079185522	0.520569722	0.102490787	1.43452163	0
	14945	1450745_at	6.232544759	4.260226923	0.519917837	0.12203994	1.433873586	0
	7229	1424205_at	5.531050969	4.973424615	0.519235143	0.104401933	1.433195226	0
	12761	1448040_at	5.713511791	3.570307309	0.518899778	0.145337567	1.432862108	0
	4438	1420943_at	5.772501933	4.117809941	0.517490309	0.125671247	1.431462929	0
	16482	1452954_at	6.665762665	4.040178961	0.517367379	0.12805556	1.431340961	0
	10741	1431592_a_at	6.160990212	3.854252541	0.517235629	0.134198687	1.431210254	0
	13660	1449089_at	6.175817372	4.224672794	0.516954524	0.122365577	1.430931414	0
	12659	1439388_s_at	6.107530657	5.025547701	0.516236988	0.102722533	1.430219906	0
	15342	1451212_at	4.660654642	5.410414584	0.516075535	0.09538558	1.430059858	0
	8930	1426349_s_at	4.068826904	4.797489898	0.515690033	0.107491635	1.429677783	0
	16828	1454912_at	3.94505673	5.503518016	0.515428568	0.09365438	1.429418701	0
	7953	1425088_at	5.543258462	4.616527886	0.514619563	0.111473292	1.428617365	0
	2107	1417981_at	4.821138238	4.70482779	0.514507823	0.109357419	1.42850672	0
	9725	1427506_at	3.632415667	4.518426337	0.514046029	0.113766606	1.42804954	0
	6133	1422922_at	3.7643039	5.377633443	0.513987508	0.095578755	1.427991615	0
	14006	1449475_at	3.837295319	3.702169193	0.51387834	0.138804661	1.427883564	0
	2355	1418253_a_at	5.241528978	4.159194468	0.513811683	0.123536345	1.427817592	0
	13661	1449090_a_at	5.53742531	4.351978731	0.513365712	0.117961448	1.427376289	0
	7193	1424166_at	4.186184056	5.254566222	0.512483837	0.097531141	1.426504044	0
	11497	1435148_at	6.073031222	4.431962456	0.512438994	0.115623496	1.426459705	0
	9011	1426460_a_at	6.331013087	4.355227907	0.512306459	0.11763023	1.426328668	0
	4420	1420919_at	5.238996521	4.208769335	0.511647518	0.121567013	1.425677351	0
	3295	1419300_at	4.788139893	3.954560887	0.510989306	0.129215182	1.425027051	0
	4591	1421120_at	5.602966715	4.265961008	0.510526008	0.119674326	1.4245695	0
	11186	1434025_at	6.414364062	3.747004204	0.510211594	0.136165205	1.424259071	0
	7612	1424666_at	5.410611373	5.152748443	0.510141577	0.099003781	1.42418995	0
	2483	1418396_at	5.93921063	4.024451279	0.510091049	0.126747975	1.424140071	0
	4773	1421339_at	5.468004978	4.591689398	0.509958289	0.111061147	1.424009025	0
	2956	1418926_at	5.479368426	3.235405713	0.508515037	0.157171954	1.422585178	0
	4535	1421060_at	4.8438698	4.42373264	0.508245116	0.114890559	1.422319044	0
	11650	1435830_a_at	5.736209983	3.921038394	0.508047712	0.129569686	1.422124442	0
	13896	1449350_at	5.410800071	3.45605222	0.507808141	0.146933006	1.421888306	0
	8975	1426410_at	5.038569954	4.325222478	0.507413416	0.117314986	1.421499327	0
	14395	1450065_at	5.110778816	3.499992702	0.507336749	0.144953659	1.421423789	0
	17005	1455730_at	5.293597974	5.345907055	0.507213604	0.094878867	1.421302464	0
	341	1416081_at	5.367452236	4.627964952	0.506773784	0.109502511	1.420869232	0
	5195	1421844_at	5.372547117	4.210887622	0.506556886	0.120296938	1.420655631	0
	8195	1425396_a_at	6.0410089	3.649551838	0.506551186	0.138798189	1.420650019	0
	16362	1452597_at	5.784479148	6.041963222	0.505653676	0.083690294	1.419766497	0
	7200	1424173_at	4.313576731	4.596235402	0.505368116	0.109952618	1.419485504	0
	12862	1448190_at	4.887267771	3.789166689	0.50522712	0.133334625	1.419346783	0
	13754	1449193_at	3.962958716	3.593172866	0.504777515	0.140482391	1.418904524	0
	17358	1459816_x_at	5.943964525	5.348107918	0.504691371	0.09436821	1.418819802	0
	10931	1432392_at	4.652503956	4.332507075	0.504315435	0.11640268	1.418450136	0
	6491	1423350_at	6.172945901	4.182541835	0.504259484	0.120562927	1.418395126	0
	6868	1423788_at	5.198941241	4.937916981	0.50422268	0.102112425	1.418358942	0
	9963	1427921_s_at	5.669940542	6.027026675	0.50410513	0.083640766	1.41824338	0
	9197	1426707_at	5.248888646	5.308259308	0.504074967	0.094960502	1.418213729	0
	17495	1460300_a_at	5.296730707	4.26992954	0.50355217	0.117929855	1.417699897	0
	15567	1451483_s_at	4.441447768	5.202565563	0.503551077	0.096788992	1.417698822	0
	11436	1434896_at	5.113388508	3.407691356	0.503534061	0.147763987	1.417682101	0
	2978	1418949_at	5.069888129	4.761919363	0.503156406	0.105662521	1.417311042	0
	15526	1451434_s_at	5.395283538	4.845943973	0.502472089	0.103689207	1.416638925	0
	11585	1435533_s_at	2.733252769	5.260408927	0.502378113	0.095501722	1.416546649	0
	17201	1456307_s_at	5.089105639	3.449881573	0.502002861	0.145513071	1.416178247	0
	6001	1422772_at	6.206682903	4.147351917	0.501957685	0.121030888	1.416133901	0
	8341	1425601_a_at	6.266740752	4.563950286	0.501475167	0.109877439	1.415660347	0
	1110	1416895_at	5.722683574	4.967459228	0.501352513	0.100927353	1.415539996	0
	9546	1427234_at	6.409566809	5.558233784	0.501276083	0.090186218	1.415465006	0
	1744	1417585_at	5.676736703	3.738541503	0.501201621	0.13406341	1.415391951	0
	765	1416529_at	6.450473897	3.670166245	0.500913915	0.136482623	1.415109718	0
	11435	1434892_x_at	7.378698772	4.598560865	0.500242504	0.108782404	1.414451299	0
	9721	1427501_at	4.85320097	4.660729614	0.499811259	0.107238845	1.414028559	0
	1647	1417483_at	5.294920027	3.940141353	0.49915972	0.126685739	1.413390111	0
	6122	1422909_at	5.712277295	4.724853555	0.497986631	0.105397263	1.412241317	0
	11870	1436816_at	5.384137635	5.831351853	0.497808997	0.085367683	1.412067444	0
	1020	1416802_a_at	5.215715725	4.033243142	0.497207518	0.123277348	1.411478856	0
	2831	1418784_at	4.573765443	5.169667457	0.496906345	0.096119596	1.411184231	0
	12668	1439407_x_at	7.125319997	4.042243152	0.496622923	0.122858251	1.410907026	0
	87	1415799_at	6.30693958	5.526547385	0.496615949	0.089860073	1.410900206	0
	10363	1429168_at	4.900591719	4.953861131	0.496284361	0.100181323	1.410575964	0
	17546	1460364_at	6.603388675	4.452826258	0.495702988	0.111323227	1.410007648	0
	12236	1437843_s_at	5.877665679	4.663818103	0.494960523	0.10612775	1.409282192	0
	9553	1427243_at	6.60444922	4.223372943	0.494543373	0.11709678	1.408874762	0
	12895	1448227_at	5.779134209	3.235000139	0.494159681	0.152754145	1.408500115	0
	7230	1424206_at	5.598677758	4.666461449	0.494118543	0.105887201	1.408459952	0
	11515	1435222_at	6.257941825	4.147487317	0.493924909	0.119090155	1.408270926	0
	14148	1449708_s_at	3.372195323	4.241572358	0.493364929	0.116316518	1.407724413	0
	5171	1421814_at	7.637720293	3.873307095	0.493184347	0.127329007	1.407548219	0
	11911	1436922_at	3.423200095	4.355006827	0.492889436	0.113177649	1.407260523	0
	12221	1437803_at	2.24839552	5.820281792	0.49233024	0.084588729	1.406715167	0
	10365	1429173_at	5.250058058	4.88247427	0.492212349	0.100812072	1.406600221	0
	12567	1438963_s_at	5.62977218	3.452727333	0.491990884	0.142493408	1.406384313	0
	16434	1452743_at	6.043179354	5.333144094	0.491417861	0.092144118	1.405825824	0
	13477	1448871_at	6.55732569	3.644723544	0.491259818	0.134786579	1.405671827	0
	16331	1452550_a_at	5.7313402	4.15368733	0.490561223	0.118102588	1.404991325	0
	2179	1418060_a_at	5.056729528	5.980360905	0.490182163	0.081965315	1.404622221	0
	16821	1454872_at	5.866407613	5.361538765	0.490060661	0.091402988	1.40450393	0
	5093	1421717_at	4.833597876	4.83689075	0.489912582	0.101286675	1.404359778	0
	6790	1423702_at	7.253007075	4.27463048	0.489296397	0.114465192	1.403760095	0
	30	1415718_at	6.05033744	5.605438768	0.489110419	0.087256402	1.403579147	0
	7738	1424824_at	5.747179104	3.64737064	0.488573457	0.133952237	1.403056841	0
	1509	1417332_at	4.669020145	4.856662501	0.488421548	0.100567323	1.402909113	0
	14650	1450386_at	5.894841986	4.72415084	0.488295757	0.103361593	1.402786796	0
	11935	1436979_x_at	6.717079282	5.244721749	0.488240462	0.093091776	1.402733033	0
	3309	1419316_s_at	4.581304656	5.26240496	0.48820233	0.092771714	1.402695958	0
	16526	1453198_at	5.00967304	3.270201703	0.488075125	0.149249242	1.402572284	0
	1604	1417435_at	5.28012156	4.217447772	0.48800058	0.115709928	1.402499814	0
	3902	1420330_at	4.463112658	3.299567044	0.487674744	0.147799616	1.402183092	0
	12803	1448127_at	6.121583593	4.728120082	0.487153445	0.103033222	1.401676523	0
	14267	1449916_at	3.965860571	5.333971436	0.487011328	0.0913037	1.401538453	0
	10861	1432032_a_at	4.529004277	4.415690907	0.486462454	0.110166781	1.40100534	0
	8836	1426239_s_at	5.932137687	4.250230971	0.486385239	0.114437366	1.400930358	0
	16958	1455505_at	6.835017791	4.169621079	0.486365715	0.116645063	1.400911399	0
	13597	1449010_at	5.128096613	3.937408921	0.486333311	0.123516079	1.400879933	0
	11537	1435323_a_at	5.135141801	3.879835655	0.486062393	0.125279119	1.400616893	0
	1176	1416964_at	5.401253487	5.524387283	0.485841694	0.087944901	1.400402647	0
	9203	1426716_at	5.181249746	4.261585239	0.485172348	0.113847857	1.399753074	0
	7231	1424207_at	5.511932723	4.570562423	0.484992744	0.106112268	1.399578826	0
	11073	1433645_at	5.983059041	4.025122923	0.48488338	0.120464242	1.399472735	0
	6055	1422834_at	3.842867518	4.552318023	0.484650024	0.106462251	1.399246389	0
	12875	1448205_at	5.396059005	3.557407075	0.484500158	0.136194747	1.399101043	0
	6056	1422835_at	3.770868237	4.500662331	0.484254199	0.107596208	1.398862537	0
	13778	1449220_at	7.204551471	3.574499459	0.484166829	0.135450245	1.398777823	0
	17497	1460303_at	5.56083215	3.997272018	0.483767897	0.121024513	1.39839109	0
	4398	1420895_at	4.882958899	4.054024871	0.483682612	0.119309236	1.398308426	0
	7153	1424118_a_at	5.143852843	3.896929069	0.483637667	0.124107383	1.398264864	0
	2633	1418561_at	4.510483423	4.533798184	0.48341869	0.106625542	1.398052647	0
	14062	1449542_at	4.746790357	3.814814216	0.483353796	0.126704413	1.397989763	0
	16633	1453856_at	4.78105814	4.726838798	0.48321747	0.102228464	1.397857667	0
	4701	1421253_at	6.050840036	3.518849654	0.483147584	0.137302707	1.397789955	0
	12244	1437855_at	5.158644085	3.746832971	0.483017029	0.128913414	1.397663469	0
	16617	1453796_a_at	4.978943308	4.202434719	0.482779062	0.1148808	1.397432949	0
	15779	1451742_a_at	6.349862069	3.943425462	0.482517677	0.122360035	1.397179787	0
	14577	1450296_at	2.818163891	3.448928484	0.48228667	0.139836669	1.396956086	0
	16716	1454221_a_at	4.751283128	4.113983304	0.482226509	0.117216448	1.396897834	0
	2665	1418593_at	5.528750041	5.454365275	0.482161303	0.088399159	1.396834699	0
	13727	1449161_at	3.98748309	4.03057028	0.481995176	0.119584858	1.396673862	0
	7884	1425008_a_at	4.578557246	4.22188126	0.481815629	0.114123444	1.396500054	0
	2056	1417923_at	4.839709223	3.98903439	0.481727778	0.120763005	1.396415018	0
	11251	1434215_at	5.90580528	5.127403229	0.481366593	0.093881166	1.396065464	0
	3217	1419212_at	5.697568846	4.637895531	0.48114003	0.103741024	1.39584624	0
	11539	1435331_at	5.765794635	3.30189793	0.481036065	0.145684717	1.395745655	0
	8591	1425927_a_at	5.498451991	4.574521554	0.480492887	0.105036752	1.395220253	0
	8497	1425805_a_at	5.770911173	4.379517214	0.480174022	0.109640857	1.394911915	0
	3671	1419716_a_at	5.292800925	4.696317312	0.47999434	0.102206539	1.394738194	0
	15448	1451340_at	5.785726154	4.813228698	0.479878026	0.099699818	1.394625752	0
	4495	1421015_s_at	5.969612768	5.338100031	0.479739261	0.089870789	1.394491616	0
	548	1416299_at	5.113518153	4.062030352	0.479434405	0.118028268	1.394196978	0
	8218	1425423_at	4.979055616	4.93589929	0.479335297	0.09711205	1.394101204	0
	17271	1456566_x_at	6.631837934	5.171567516	0.479136491	0.092648213	1.393909108	0
	4419	1420918_at	5.120162268	4.013943577	0.4789171	0.119313361	1.393697152	0
	4757	1421322_a_at	6.167868992	3.904890052	0.478687453	0.122586666	1.393475322	0
	12329	1438173_x_at	5.16033044	5.425403422	0.478421556	0.088181748	1.39321852	0
	5182	1421828_at	5.846143579	4.75564825	0.478342395	0.100584057	1.393142076	0
	1872	1417724_at	5.759322749	4.494962899	0.478314819	0.106411294	1.393115447	0
	11683	1435965_at	5.864163734	3.309655766	0.477701601	0.144335736	1.392523429	0
	4772	1421338_at	6.238501278	3.613186833	0.477519268	0.132160137	1.392347448	0
	5337	1422009_at	5.952726658	4.145852169	0.477166768	0.115094979	1.392007291	0
	10819	1431832_x_at	5.927924662	5.961553458	0.476450539	0.079920534	1.391316398	0
	16648	1453943_a_at	5.595082938	3.587925405	0.476366315	0.132769292	1.391235176	0
	14100	1449585_at	5.331896933	4.052404116	0.476364301	0.117551036	1.391233233	0
	13347	1448726_at	6.258197744	4.653827553	0.476137457	0.102310937	1.391014498	0
	11045	1433552_a_at	5.493564374	3.629942587	0.476130094	0.13116739	1.391007399	0
	4600	1421130_at	4.954749571	5.404535143	0.475980532	0.088070578	1.390863203	0
	15510	1451416_a_at	5.025339231	3.448690174	0.47574805	0.13795036	1.390639092	0
	10907	1432269_a_at	6.164547758	3.564758935	0.475628967	0.133425282	1.39052431	0
	3498	1419518_at	5.698576557	3.271886895	0.47544235	0.145311365	1.390344453	0
	15734	1451690_a_at	4.476351772	3.862371414	0.474330742	0.122808164	1.389273594	0
	15260	1451111_at	5.305950754	5.365587677	0.473978387	0.088336715	1.388934328	0
	3874	1420218_at	5.707362234	4.144369751	0.473651879	0.114288036	1.388620023	0
	112	1415829_at	6.085172648	4.404052858	0.473458609	0.107505206	1.388434009	0
	2424	1418328_at	5.554382613	3.697612352	0.472455393	0.1277731	1.38746886	0
	11450	1434962_x_at	5.026613587	3.930380704	0.472433969	0.120200562	1.387448257	0
	1579	1417406_at	5.601560745	4.724304411	0.47227105	0.099966261	1.387291585	0
	14616	1450342_at	3.167699306	5.308439098	0.472100604	0.088933978	1.387127694	0
	9525	1427210_at	5.753536483	4.24780045	0.471983437	0.111112432	1.387015045	0
	12269	1437969_s_at	5.846178798	4.9559528	0.471970064	0.095232962	1.387002188	0
	4601	1421131_a_at	4.967185724	5.258890344	0.471841842	0.0897227	1.386878922	0
	6689	1423585_at	5.43969751	3.603646366	0.471743767	0.130907342	1.386784644	0
	13716	1449148_a_at	5.670333886	5.537074118	0.471691371	0.085187838	1.38673428	0
	7384	1424390_at	5.752130641	4.443003748	0.471596774	0.106143681	1.386643355	0
	8719	1426087_at	5.599415604	4.488154827	0.471521493	0.105059097	1.386571001	0
	9227	1426756_at	6.100465957	4.057365498	0.471473613	0.116201908	1.386524984	0
	15410	1451298_at	5.575714204	5.415915084	0.471438184	0.08704682	1.386490935	0
	3108	1419092_a_at	6.181385667	4.083178616	0.471380526	0.115444503	1.386435524	0
	3652	1419695_at	3.931626757	4.439173962	0.47104591	0.106111163	1.386113995	0
	15913	1451932_a_at	5.094929849	3.536621506	0.470986161	0.133174036	1.38605659	0
	16572	1453556_x_at	6.345316099	4.010159025	0.47072827	0.117383941	1.385808846	0
	13222	1448586_at	4.055561813	4.199049999	0.47036032	0.112015889	1.385455449	0
	9455	1427094_at	4.970670864	3.794034359	0.470201697	0.12393185	1.385303128	0
	832	1416598_at	5.650749616	3.675360036	0.470051297	0.127892585	1.385158719	0
	7869	1424987_at	5.673430886	3.6338166	0.47001265	0.129344076	1.385121614	0
	9366	1426965_at	3.534158401	4.201652813	0.469567738	0.111757863	1.384694522	0
	10669	1431226_a_at	3.137012486	3.898756729	0.469254161	0.120359949	1.384393584	0
	9252	1426792_s_at	5.594544557	4.386478778	0.46897996	0.106914905	1.38413049	0
	13110	1448466_at	5.182455988	3.788536367	0.468886716	0.123764607	1.384041033	0
	11964	1437032_x_at	6.633822426	4.996027384	0.46858397	0.093791313	1.383750626	0
	2108	1417982_at	4.713295997	4.173869317	0.468432857	0.112229881	1.383605695	0
	7717	1424796_at	4.397767945	4.876167817	0.468192531	0.096016493	1.383375232	0
	3196	1419188_s_at	5.177243952	3.965325747	0.46783246	0.117980839	1.383030008	0
	14649	1450385_at	5.859082154	4.647828723	0.467809173	0.100651121	1.383007685	0
	14247	1449893_a_at	5.152161921	3.669071949	0.467657409	0.127459318	1.382862207	0
	14467	1450156_a_at	5.426271191	3.848633763	0.467560177	0.121487314	1.382769011	0
	10369	1429193_at	4.536680655	4.044282296	0.467433812	0.115578928	1.3826479	0
	7718	1424797_a_at	3.946742326	3.785340285	0.467104075	0.123398173	1.382331923	0
	7383	1424389_at	5.690144837	4.432226541	0.467014318	0.105367881	1.382245925	0
	5060	1421680_at	5.077406076	4.228329123	0.466960671	0.110436217	1.382194526	0
	16051	1452105_a_at	6.2207812	5.447105732	0.466835786	0.085703456	1.382074884	0
	10993	1433448_at	5.7241528	5.204050364	0.466496109	0.089640967	1.381749518	0
	6194	1423005_a_at	4.133657513	3.525693114	0.466484412	0.132309988	1.381738315	0
	14066	1449548_at	5.911813047	3.370963823	0.466277379	0.13832168	1.381540044	0
	4073	1420526_at	4.87329786	4.524221785	0.465910457	0.102981348	1.38118872	0
	14413	1450090_at	3.857550178	4.456930902	0.465364306	0.104413624	1.380665952	0
	11922	1436949_a_at	7.633011838	4.837823295	0.46527797	0.096175065	1.38058333	0
	5238	1421891_at	4.899028332	4.150392567	0.465113682	0.112064985	1.380426124	0
	14172	1449773_s_at	5.110832774	3.652253654	0.464971008	0.127310711	1.380289615	0
	10541	1430375_a_at	5.105637355	3.947364154	0.464962656	0.117790667	1.380281624	0
	3434	1419447_s_at	4.647696535	4.510810063	0.464578813	0.102992324	1.379914436	0
	8186	1425383_a_at	4.753819788	3.694849441	0.464554629	0.125730327	1.379891305	0
	4830	1421410_a_at	4.202318859	4.017290834	0.464442607	0.115610899	1.379784163	0
	11461	1434995_s_at	4.888149423	4.845406142	0.464270539	0.095816641	1.379619609	0
	14764	1450522_a_at	7.179175078	4.000107753	0.464000718	0.115997055	1.379361608	0
	17397	1460180_at	5.16854602	3.906385797	0.463957232	0.118768923	1.379320032	0
	304	1416043_at	5.414973512	3.595189971	0.463641176	0.128961524	1.379017893	0
	1477	1417297_at	6.635607435	3.857852825	0.463587536	0.120167243	1.378966621	0
	3732	1419832_s_at	5.61343361	3.45423126	0.463405663	0.134155946	1.378792793	0
	16836	1454943_a_at	4.171688083	5.136312747	0.463392136	0.090218832	1.378779866	0
	1974	1417831_at	6.063594955	5.094694489	0.463191941	0.090916529	1.378588553	0
	5103	1421730_at	5.64718464	4.052831541	0.462599839	0.11414238	1.378022877	0
	2057	1417924_at	4.795187393	3.760929843	0.462425903	0.122955206	1.377856749	0
	3721	1419809_s_at	6.726908077	4.520055091	0.462363169	0.10229149	1.377796835	0
	1973	1417830_at	6.192469867	5.351217378	0.462341187	0.086399254	1.377775842	0
	1243	1417040_a_at	6.19518507	3.396021322	0.461554808	0.135910456	1.377025053	0
	4690	1421237_at	3.991679278	4.722453236	0.46150263	0.097725188	1.376975251	0
	10271	1428701_at	4.508713998	3.769779815	0.461363255	0.122384669	1.376842232	0
	6123	1422910_s_at	5.477561015	4.028257383	0.460718041	0.11437155	1.376226607	0
	11908	1436909_at	5.741236188	4.969144438	0.460095825	0.092590552	1.375633186	0
	2763	1418704_at	6.37195642	4.260547741	0.459473891	0.107843854	1.375040289	0
	4005	1420442_at	5.310494446	3.486212955	0.459266306	0.13173788	1.374842453	0
	13599	1449012_s_at	3.188222993	3.815015213	0.459189538	0.12036375	1.374769298	0
	15180	1451021_a_at	6.361980572	3.467804906	0.459188321	0.132414693	1.374768139	0
	7888	1425013_at	3.465068112	5.347319281	0.459025264	0.085842128	1.374612767	0
	10051	1428061_at	5.331773534	4.684257466	0.458460199	0.097872545	1.374074474	0
	3308	1419315_at	6.535159556	3.52043249	0.458432655	0.13022055	1.37404824	0
	17002	1455719_at	7.534732131	4.468696713	0.458090327	0.102510946	1.373722239	0
	6445	1423298_at	6.315751328	3.633190309	0.457990498	0.126057393	1.373627187	0
	15137	1450971_at	5.191885246	3.698972559	0.45798853	0.123815066	1.373625312	0
	1202	1416993_at	6.746435291	4.612886443	0.457977888	0.099282281	1.37361518	0
	5508	1422210_at	4.572493048	4.531884961	0.457911857	0.101042251	1.373552312	0
	13363	1448746_at	4.741996724	5.016794256	0.457861064	0.091265665	1.373503954	0
	16553	1453393_a_at	4.464348402	5.25930409	0.457556161	0.086999373	1.373213705	0
	6490	1423349_at	6.181895485	4.171671249	0.457515279	0.10967194	1.373174792	0
	8735	1426109_a_at	4.156114728	3.686967571	0.457095399	0.123975975	1.372775204	0
	16859	1455019_x_at	6.05657105	3.49232454	0.457010437	0.130861388	1.372694362	0
	1605	1417436_at	4.927410404	3.429046611	0.456867452	0.133234541	1.372558322	0
	10389	1429294_at	4.503323874	3.974720798	0.455848699	0.114686974	1.371589438	0
	14730	1450481_at	2.638335714	5.450125356	0.45539048	0.083555964	1.371153872	0
	10658	1431132_x_at	5.834478837	4.906734479	0.455051804	0.092740254	1.370832027	0
	9699	1427472_a_at	4.177805515	4.237849504	0.454942923	0.107352307	1.370728574	0
	11015	1433490_s_at	5.524301959	3.580786644	0.454866837	0.127029863	1.370656286	0
	8349	1425610_s_at	6.037657085	3.980960563	0.454603441	0.11419441	1.370406065	0
	5876	1422632_at	6.002919551	4.100850686	0.454549404	0.11084271	1.370354736	0
	15672	1451608_a_at	4.578641008	3.768994215	0.454488813	0.120586233	1.370297185	0
	6335	1423174_a_at	3.418179589	3.435589292	0.454338061	0.132244579	1.370154005	0
	16885	1455138_x_at	8.389564024	4.152661708	0.454106757	0.109353178	1.369934349	0
	7611	1424665_at	5.290669157	4.675324889	0.453862154	0.097076067	1.369702102	0
	12050	1437294_at	5.773488197	5.270138974	0.45363461	0.086076404	1.369486088	0
	13537	1448939_at	5.529259255	3.94743295	0.453345779	0.11484572	1.36921194	0
	7143	1424107_at	3.969565975	4.148098164	0.453340214	0.10928869	1.369206659	0
	2727	1418663_at	5.014273289	4.706310219	0.453076015	0.0962699	1.368955941	0
	16055	1452111_at	5.771230324	4.082585098	0.453040506	0.110969029	1.368922247	0
	1336	1417139_at	4.471985914	4.72517152	0.452951053	0.095859177	1.368837371	0
	6444	1423297_at	6.279919108	3.695062174	0.452455741	0.122448749	1.368367497	0
	8531	1425843_at	4.784308285	4.616880573	0.452382988	0.097984555	1.368298494	0
	4301	1420782_at	4.660227193	4.259765525	0.452104089	0.106133562	1.368034002	0
	13152	1448510_at	5.623588063	4.4823777	0.4518499	0.100805851	1.36779299	0
	7650	1424712_at	5.808900472	4.596797699	0.451633462	0.098249584	1.367587804	0
	8086	1425250_a_at	4.250053984	3.724950272	0.451464712	0.121200198	1.367427848	0
	12285	1438011_at	5.410572425	4.626497589	0.451429779	0.097574844	1.367394738	0
	16193	1452329_at	6.385348536	3.430749434	0.451321796	0.131551955	1.367292395	0
	9226	1426755_at	5.938409506	3.448853897	0.451292579	0.130852913	1.367264705	0
	715	1416476_a_at	6.040126332	4.656634976	0.451275407	0.096910196	1.367248431	0
	11878	1436838_x_at	7.765057961	3.797425898	0.451057447	0.118779789	1.367041885	0
	12710	1440936_at	4.627492131	4.699886256	0.450878892	0.095934001	1.366872704	0
	15181	1451022_at	5.116875369	4.067084346	0.450807177	0.110842839	1.36680476	0
	5214	1421867_at	5.512871756	3.716568546	0.450466764	0.12120502	1.366482292	0
	14409	1450086_at	4.943504231	4.934942734	0.450182608	0.091223471	1.366213173	0
	3651	1419694_at	3.780944653	4.216694753	0.450038438	0.106727772	1.366076653	0
	3832	1420115_at	4.674149397	4.64644389	0.450024476	0.096853526	1.366063433	0
	14012	1449482_at	4.247053421	3.493782078	0.449990754	0.128797602	1.366031502	0
	14245	1449891_a_at	4.881168389	4.453947737	0.449857894	0.101002059	1.365905708	0
	10311	1428850_x_at	6.321434451	3.857007104	0.449592727	0.11656518	1.365654677	0
	5903	1422659_at	5.135334935	3.748412673	0.449566456	0.119935155	1.36562981	0
	5328	1421998_at	4.948550599	3.728745941	0.449168469	0.120461001	1.365253135	0
	7065	1424020_at	4.892834363	4.42468946	0.448977668	0.101471001	1.365072588	0
	5468	1422163_at	5.829943932	4.74794948	0.448895755	0.094545184	1.364995084	0
	10565	1430545_at	5.156759329	3.249752681	0.448814528	0.138107288	1.364918233	0
	716	1416477_at	6.107560383	4.851004804	0.448731603	0.092502816	1.364839781	0
	13706	1449138_at	4.71900828	4.065241739	0.448696439	0.110373864	1.364806515	0
	5128	1421761_a_at	4.63747978	3.882615236	0.448541493	0.11552561	1.364659942	0
	3900	1420328_at	4.037114017	4.660540662	0.448343688	0.096199931	1.36447285	0
	9912	1427835_at	5.227815583	4.462103766	0.448242412	0.100455399	1.364377068	0
	2176	1418057_at	5.307383223	3.632683377	0.447935233	0.123306985	1.364086596	0
	1939	1417796_at	5.794233852	4.890907766	0.44790934	0.091580001	1.364062114	0
	7362	1424365_at	7.112623401	5.205090579	0.447216517	0.085919065	1.363407209	0
	8509	1425819_at	5.254132846	4.300218381	0.447134371	0.103979457	1.36332958	0
	6691	1423587_a_at	5.799498399	5.536760598	0.446988731	0.080731092	1.36319196	0
	13176	1448536_at	6.422216543	4.562689975	0.446859391	0.097937706	1.363069752	0
	14011	1449481_at	5.155574401	4.244326555	0.446825625	0.105275977	1.36303785	0
	3336	1419344_at	5.456133024	4.447676207	0.446715744	0.100438009	1.36293404	0
	3165	1419150_at	4.761736554	3.231236405	0.446408007	0.13815393	1.362643348	0
	13289	1448659_at	5.917048206	3.581897388	0.44637139	0.124618698	1.362608763	0
	9205	1426721_s_at	5.465970763	3.425531747	0.44623013	0.130265945	1.362475352	0
	1518	1417341_a_at	6.066902043	3.678865306	0.446100248	0.121260283	1.362352696	0
	2554	1418469_at	6.076362535	3.745493002	0.445329059	0.118897314	1.361624649	0
	14846	1450622_at	6.009480319	4.385300661	0.445115734	0.10150176	1.361423327	0
	16173	1452294_at	5.271629486	4.129803662	0.444969826	0.107746	1.361285645	0
	16164	1452278_a_at	4.627008598	4.547759492	0.444731623	0.097791368	1.361060902	0
	9251	1426791_at	5.616553115	4.222372008	0.444728535	0.105326706	1.361057989	0
	2674	1418602_at	3.972977569	3.764183599	0.444622414	0.118119216	1.360957876	0
	16105	1452181_at	5.926004095	3.396346774	0.444270146	0.130808241	1.360625607	0
	10826	1431857_at	5.423481099	4.863232332	0.444221289	0.091342806	1.36057953	0
	14155	1449738_s_at	4.653438562	4.623537529	0.444088079	0.096049416	1.360453908	0
	8507	1425815_a_at	5.500612093	3.663574565	0.443942158	0.121177323	1.360316312	0
	9260	1426802_at	4.675559425	4.266358294	0.44392218	0.104051781	1.360297475	0
	13967	1449433_at	4.867779969	4.203270215	0.443615053	0.105540456	1.36000792	0
	12018	1437194_x_at	5.798481734	4.906581527	0.44338146	0.090364637	1.359787733	0
	9556	1427248_at	6.38478762	5.490559251	0.442941471	0.080673289	1.359373092	0
	6135	1422924_at	4.324392548	3.808540402	0.442899516	0.116291143	1.35933356	0
	4622	1421154_at	4.511323118	4.186137582	0.442502606	0.105706656	1.358959636	0
	2716	1418650_at	4.727119645	4.076392927	0.442440344	0.108537217	1.358900989	0
	7495	1424529_s_at	3.594985805	3.663252447	0.442032183	0.120666591	1.35851659	0
	11169	1433951_at	6.408954289	3.660154874	0.442012513	0.120763336	1.358498067	0
	11514	1435221_at	6.063577171	3.810011109	0.441860275	0.115973487	1.358354721	0
	16671	1454021_a_at	5.815202339	5.480542904	0.441645064	0.080584182	1.358152107	0
	13756	1449195_s_at	7.12748182	3.701431554	0.441320583	0.119229703	1.357846675	0
	15418	1451306_at	6.031873733	3.918540867	0.441242029	0.112603656	1.357772743	0
	15547	1451459_at	5.760977952	4.494185018	0.440772892	0.098076268	1.357331293	0
	11538	1435330_at	5.613471382	3.213616928	0.44065129	0.137120043	1.357216891	0
	10224	1428531_at	5.774820094	4.686529769	0.440596807	0.094013445	1.357165636	0
	14891	1450677_at	3.305864822	3.819704682	0.440527088	0.115330143	1.357100053	0
	2411	1418315_at	5.604776085	3.902210469	0.440435932	0.112868318	1.357014308	0
	7494	1424528_at	3.607327277	3.671156047	0.440427134	0.119969603	1.357006032	0
	13850	1449300_at	4.758569847	3.650827249	0.440341129	0.120614069	1.356925138	0
	9962	1427920_at	5.388854531	4.807818573	0.440232453	0.091565945	1.356822927	0
	13268	1448636_at	4.235995167	3.506374455	0.440115504	0.125518683	1.356712943	0
	4762	1421327_at	4.869222319	3.780510334	0.439988698	0.116383414	1.3565937	0
	15464	1451360_at	4.877731998	3.85042661	0.439777388	0.114215237	1.356395015	0
	11752	1436341_at	5.93721248	4.48191235	0.439002996	0.097949929	1.355667142	0
	2487	1418400_at	3.593007245	3.637014331	0.439001322	0.120703765	1.355665569	0
	1711	1417548_at	5.686590619	5.028481049	0.43895802	0.087294357	1.355624879	0
	5870	1422624_at	4.396383341	4.463530039	0.438825671	0.098313592	1.355500524	0
	4612	1421142_s_at	6.022166221	3.729936084	0.438325973	0.117515679	1.355031108	0
	16936	1455405_at	4.186551198	3.743886285	0.437818142	0.116942158	1.354554219	0
	12210	1437730_at	5.669207158	3.92841943	0.437731553	0.111426888	1.354472923	0
	13309	1448684_at	6.104600976	3.608777456	0.435586079	0.12070184	1.352460144	0
	1996	1417856_at	5.297170862	3.78462684	0.435557805	0.115086063	1.352433638	0
	5055	1421671_at	4.42979026	4.980288025	0.435469409	0.087438599	1.352350775	0
	7948	1425082_s_at	5.877576869	4.806344201	0.43546325	0.090601761	1.352345002	0
	12289	1438023_at	4.491617471	3.736490555	0.43541878	0.116531482	1.352303317	0
	13010	1448356_at	6.013909863	4.764187287	0.435262514	0.091361336	1.352156851	0
	7470	1424495_a_at	5.406620663	4.233113192	0.435192037	0.102806615	1.352090798	0
	3481	1419496_at	3.533199127	3.757582972	0.435142619	0.115803862	1.352044484	0
	8662	1426021_a_at	4.193330798	3.371999673	0.434737976	0.128925865	1.35166532	0
	15999	1452040_a_at	2.443476355	3.533612349	0.434356793	0.122921461	1.351308235	0
	1881	1417736_at	5.640745285	4.161420727	0.434048906	0.104303058	1.351019882	0
	10559	1430514_a_at	6.331869974	3.675018923	0.43385213	0.118054394	1.350835623	0
	9524	1427209_at	5.632774414	3.795459672	0.432793191	0.11402919	1.349844472	0
	14731	1450482_a_at	3.950640728	3.510756208	0.432490647	0.123190168	1.349561429	0
	7736	1424822_at	5.850229507	3.50172396	0.432159537	0.123413365	1.34925173	0
	10950	1432478_a_at	5.536188021	3.687017507	0.432149399	0.117208393	1.349242248	0
	2776	1418718_at	7.201833417	3.786281507	0.431838458	0.114053447	1.348951481	0
	2429	1418333_at	5.763076965	4.865703748	0.431715955	0.088726313	1.348836943	0
	10416	1429428_at	5.576964405	3.819084548	0.431612481	0.113014644	1.348740203	0
	16822	1454875_a_at	7.14993505	3.84372767	0.431221886	0.11218846	1.348375096	0
	9373	1426978_at	4.900517588	3.572373289	0.431015817	0.120652514	1.348182513	0
	16268	1452449_at	5.904109739	4.496075659	0.430926286	0.095844981	1.348098849	0
	8661	1426020_at	3.785023886	4.258055437	0.43090283	0.101197093	1.348076932	0
	13001	1448346_at	8.275217777	3.758390038	0.43070832	0.114599154	1.347895191	0
	16904	1455242_at	6.116795866	3.690073656	0.430407006	0.116639137	1.347613706	0
	11480	1435067_at	6.168882071	4.058356603	0.430238059	0.106012877	1.347455903	0
	8084	1425248_a_at	4.359552652	3.666307518	0.430151179	0.11732545	1.34737476	0
	3678	1419723_at	5.278379909	3.947530133	0.430126355	0.108960879	1.347351576	0
	10151	1428263_a_at	7.611812799	4.535165453	0.430060815	0.094828032	1.347290369	0
	4763	1421328_at	4.782458203	3.613790085	0.430025503	0.118995706	1.347257393	0
	1896	1417751_at	5.983781579	4.055190502	0.42987221	0.106005429	1.347114248	0
	3873	1420217_x_at	5.49390206	3.771075402	0.429867082	0.113990583	1.347109459	0
	15476	1451374_x_at	5.510082397	4.130389145	0.429619818	0.104014368	1.346878598	0
	16919	1455310_at	5.211206859	4.390524906	0.429539375	0.097833262	1.3468035	0
	11605	1435659_a_at	5.947300303	3.585480406	0.42944296	0.119772781	1.346713496	0
	15953	1451987_at	5.907520087	3.772705955	0.429375471	0.113811009	1.346650498	0
	5239	1421892_at	4.806425382	3.956333268	0.429242456	0.10849502	1.346526344	0
	1667	1417503_at	6.055450473	5.286832675	0.42878623	0.081104559	1.346100597	0
	14969	1450773_at	3.749176196	4.005928392	0.428647148	0.107003198	1.345970834	0
	2634	1418562_at	4.651153968	3.88958315	0.428632297	0.11020006	1.345956978	0
	9225	1426754_x_at	5.886277986	3.284980174	0.428266822	0.130371204	1.345616053	0
	10823	1431844_at	4.471840942	4.205991114	0.428197574	0.101806581	1.345551467	0
	5643	1422362_s_at	4.863467947	4.241734501	0.428161678	0.100940235	1.345517987	0
	5397	1422081_at	4.186858872	3.774490428	0.428120905	0.113424822	1.345479961	0
	4611	1421141_a_at	6.010896963	3.596912298	0.4278929	0.118961171	1.345267337	0
	4573	1421099_at	4.571267137	4.137295351	0.427668179	0.103369023	1.345057809	0
	6082	1422865_at	6.630949315	3.288087089	0.427524793	0.130022345	1.344924133	0
	9098	1426574_a_at	6.243255122	3.426921608	0.4273874	0.124714671	1.344796057	0
	12964	1448306_at	6.566428134	3.508571014	0.427236799	0.12176946	1.344655683	0
	15423	1451311_a_at	6.368950413	3.781923386	0.42710904	0.112934345	1.344536611	0
	2555	1418470_at	5.498761434	4.06981643	0.426646867	0.104831968	1.344105952	0
	8779	1426171_x_at	2.653745342	3.895510995	0.426435932	0.109468548	1.343909447	0
	16333	1452560_a_at	5.059857693	3.827357048	0.426268424	0.111374094	1.343753418	0
	833	1416599_at	5.569350547	3.386297847	0.426248159	0.125874385	1.343734543	0
	12588	1439017_x_at	6.386343538	3.728710847	0.426129225	0.114283258	1.343623771	0
	1508	1417331_a_at	4.299507807	3.585807348	0.426018724	0.118806919	1.343520863	0
	970	1416748_a_at	5.48954883	4.369105134	0.425767029	0.097449481	1.34328649	0
	11262	1434272_at	5.018407363	3.279566455	0.425741908	0.129816521	1.3432631	0
	7042	1423992_at	7.072987558	4.6924864	0.425348219	0.090644529	1.342896595	0
	8862	1426270_at	4.103815966	4.289638717	0.424893898	0.099051208	1.342473768	0
	9841	1427695_a_at	5.287209544	4.112588139	0.424842034	0.10330284	1.342425507	0
	1057	1416840_at	5.573533355	3.878495789	0.424840977	0.109537563	1.342424524	0
	14825	1450592_at	4.792006239	4.007920268	0.424625112	0.105946497	1.342223678	0
	2074	1417943_at	4.130299683	4.472386225	0.424545224	0.094925886	1.342149354	0
	16621	1453815_at	5.109171788	3.258375728	0.42437786	0.13024215	1.341993664	0
	507	1416256_a_at	7.676835112	4.743691234	0.42426372	0.089437465	1.341887495	0
	12806	1448130_at	6.034477102	4.059205623	0.424089172	0.104475903	1.341725153	0
	14468	1450157_a_at	5.472045436	3.536482202	0.424085658	0.119917374	1.341721885	0
	10716	1431405_a_at	4.320390944	3.716205508	0.423965283	0.114085532	1.34160994	0
	384	1416125_at	6.261974998	3.311227577	0.423810152	0.127991853	1.341465687	0
	11516	1435226_at	5.533091516	3.626269437	0.423244342	0.116716187	1.34093968	0
	3781	1419971_s_at	5.383528348	3.536191558	0.423235393	0.119686784	1.340931363	0
	9861	1427724_at	4.164753695	4.119826069	0.422696505	0.102600571	1.34043058	0
	6027	1422802_at	4.429045372	3.97787422	0.422513917	0.106216007	1.340260945	0
	3852	1420171_s_at	7.291862195	3.690200955	0.422282834	0.11443356	1.340046286	0
	8785	1426180_a_at	4.604739585	3.600593733	0.42138433	0.117031901	1.339211972	0
	12469	1438634_x_at	6.437426255	3.285071066	0.421326577	0.128254935	1.339158362	0
	10684	1431299_a_at	6.472452712	3.441972705	0.421251344	0.122386602	1.339088531	0
	12055	1437309_a_at	6.687595614	4.088398874	0.421069659	0.102991335	1.338919904	0
	4485	1421003_at	4.849300691	4.668401867	0.421047738	0.09019098	1.33889956	0
	3799	1420021_s_at	5.206062882	4.33020419	0.420654542	0.097144274	1.338534702	0
	11655	1435847_at	6.516854237	4.684924863	0.420632503	0.089784258	1.338514255	0
	5046	1421662_a_at	5.330337325	4.014036806	0.420405627	0.104733874	1.338303778	0
	9155	1426648_at	6.791335758	3.348917371	0.419969677	0.12540461	1.337899434	0
	6935	1423865_at	5.791194757	3.458445886	0.419945092	0.121425954	1.337876635	0
	6081	1422864_at	6.58179559	3.232125843	0.419813143	0.129887623	1.337754278	0
	4178	1420643_at	5.814211294	3.917349839	0.41950053	0.107087839	1.337464436	0
	3912	1420340_at	4.129314163	3.655428181	0.419431869	0.114742199	1.337400784	0
	12751	1447985_s_at	4.291866805	3.744740527	0.41893173	0.111872031	1.336937228	0
	7375	1424380_at	5.635060492	4.60108803	0.418914247	0.091046779	1.336921027	0
	5356	1422030_at	3.691193302	4.114907373	0.418845545	0.101787357	1.336857364	0
	7418	1424431_at	5.328227893	3.630463013	0.418786824	0.115353558	1.336802952	0
	9722	1427502_at	6.104471294	3.880318031	0.418665301	0.107894584	1.336690353	0
	708	1416469_at	6.193511879	4.401919477	0.418395595	0.095048444	1.336440488	0
	2721	1418656_at	5.940802885	3.575979759	0.418341908	0.116986654	1.336390755	0
	8118	1425291_at	4.103893531	3.712321138	0.418071921	0.112617391	1.336140685	0
	10508	1430092_at	4.432172398	4.452836472	0.417820783	0.093832501	1.335908116	0
	14907	1450696_at	5.52889709	3.308675794	0.417730032	0.126252936	1.335824086	0
	9272	1426822_at	5.355527505	4.955739637	0.417435442	0.084232723	1.335551346	0
	10498	1430007_a_at	4.9998507	3.836300136	0.41726481	0.108767509	1.335393395	0
	11764	1436390_a_at	4.543750858	3.960725144	0.417245582	0.105345755	1.335375597	0
	11171	1433958_at	5.478359421	4.723704753	0.417086337	0.088296445	1.335228207	0
	10001	1427975_at	4.012566583	3.35594823	0.416927522	0.124235385	1.33508123	0
	10851	1432000_a_at	4.801719576	4.47834886	0.41652234	0.093008015	1.334706324	0
	14798	1450562_at	4.306583864	3.614453372	0.416274383	0.115169388	1.334476947	0
	5572	1422279_at	4.798514915	4.338794657	0.415654342	0.095799496	1.333903539	0
	9937	1427890_a_at	4.9599556	4.376750184	0.415617112	0.094960209	1.333869116	0
	9271	1426819_at	5.984724115	3.340018522	0.41558386	0.124425616	1.333838374	0
	15781	1451745_a_at	6.135362079	4.490700907	0.415370085	0.092495602	1.333640743	0
	15357	1451230_a_at	7.884255646	3.986157153	0.415302312	0.104186136	1.333578095	0
	16046	1452100_at	6.252277918	5.112942381	0.415251567	0.081215773	1.333531189	0
	1293	1417095_a_at	3.838052486	3.898309319	0.414991969	0.106454346	1.333291255	0
	12300	1438091_a_at	8.016587378	4.258979314	0.414822776	0.097399575	1.333134902	0
	13349	1448728_a_at	5.237093958	3.319616279	0.414688851	0.124920718	1.333011153	0
	12301	1438092_x_at	7.98286712	3.951711158	0.414644262	0.104927776	1.332969955	0
	3084	1419066_at	6.020868063	3.562368857	0.414277055	0.116292577	1.332630718	0
	13536	1448938_at	5.936978904	3.384267143	0.414259349	0.122407402	1.332614363	0
	2486	1418399_at	4.764715903	4.531107052	0.414242672	0.091421957	1.33259896	0
	15998	1452039_a_at	6.467471308	4.627437302	0.414229538	0.08951597	1.332586828	0
	9515	1427186_a_at	5.361004678	3.81951372	0.41372988	0.10832004	1.332125384	0
	9428	1427064_a_at	5.695906261	4.312698893	0.413729267	0.095932797	1.332124818	0
	16426	1452715_at	4.388365879	4.634355424	0.413425506	0.089208847	1.331844367	0
	16180	1452305_s_at	5.513081758	4.102180355	0.413328248	0.100758185	1.331754585	0
	48	1415746_at	7.055287342	4.301404981	0.413070719	0.096031581	1.331516881	0
	11987	1437100_x_at	6.018592329	3.258809909	0.412997276	0.126732546	1.331449099	0
	3107	1419091_a_at	7.699315361	3.213090615	0.412501232	0.12838145	1.330991384	0
	3013	1418985_at	4.652673843	3.539817346	0.412374976	0.116496117	1.330874909	0
	4827	1421407_at	5.584563381	3.992357943	0.412157716	0.103236664	1.330674503	0
	4914	1421510_at	4.362301164	4.522327804	0.412039724	0.091112308	1.330565678	0
	4116	1420576_at	4.552233587	3.911693429	0.411902998	0.105300429	1.330439583	0
	1793	1417636_at	5.429460694	4.00339945	0.411724783	0.102843793	1.330275246	0
	12840	1448167_at	5.981459824	3.489807027	0.411420579	0.117892071	1.329994776	0
	1580	1417407_at	5.273072547	4.536852622	0.411160453	0.090626804	1.329754992	0
	14803	1450569_a_at	6.566312839	4.360537368	0.410842034	0.094218212	1.329461533	0
	5091	1421715_at	4.984499209	4.270519015	0.410653823	0.096160167	1.329288105	0
	16798	1454791_a_at	7.220042403	3.610019649	0.410610647	0.113741942	1.329248324	0
	10804	1431784_a_at	5.702903448	3.739867493	0.410232408	0.109691696	1.328899873	0
	8922	1426337_a_at	4.157867857	3.728733144	0.410063135	0.109973849	1.328743961	0
	14796	1450560_a_at	5.4682049	5.210109018	0.409907725	0.07867546	1.328600834	0
	901	1416675_s_at	5.133198431	3.616842466	0.409903743	0.113331931	1.328597166	0
	7737	1424823_s_at	5.745096611	3.315158207	0.409886947	0.123640237	1.328581699	0
	3897	1420285_at	6.288157279	3.6732325	0.409620383	0.111514962	1.328336242	0
	17247	1456465_at	5.518272561	4.519902528	0.409350061	0.090566126	1.328087371	0
	9727	1427509_at	5.687034172	4.305862678	0.409349734	0.095067996	1.32808707	0
	10670	1431232_a_at	5.65860336	3.678547762	0.409211874	0.111242779	1.327960168	0
	6440	1423293_at	6.648792556	4.128150912	0.409157486	0.099113985	1.327910106	0
	17592	1460429_at	6.13966272	4.897124349	0.409045648	0.083527723	1.327807171	0
	9718	1427496_at	4.685447543	4.738808312	0.408761815	0.086258356	1.327545966	0
	3896	1420284_at	6.51753097	4.303850207	0.408658653	0.094951876	1.327451041	0
	10364	1429170_a_at	5.686793968	4.538727214	0.408472973	0.089997251	1.327280205	0
	7940	1425074_at	4.695639092	4.083176246	0.408240068	0.099981006	1.32706595	0
	15882	1451893_s_at	3.555359446	4.073953681	0.408122456	0.100178472	1.326957768	0
	12375	1438322_x_at	6.009818176	3.902283175	0.40803265	0.104562542	1.326875169	0
	6416	1423267_s_at	5.508970872	3.39037637	0.407891107	0.120308503	1.326744996	0
	5293	1421957_a_at	5.346063014	4.156174862	0.407503628	0.098047758	1.326388707	0
	15303	1451163_at	5.527048589	5.014195158	0.407367366	0.081242822	1.326263435	0
	8202	1425405_a_at	5.739000731	3.842740233	0.40727428	0.105985379	1.326177865	0
	5237	1421890_at	4.719865284	3.843475653	0.406736878	0.105825278	1.325683957	0
	8288	1425531_at	6.064957046	4.497872751	0.406337238	0.09033987	1.325316781	0
	8843	1426247_at	5.854253369	4.384539502	0.406191785	0.092641835	1.325183168	0
	11311	1434434_s_at	6.276010295	3.879936145	0.406186961	0.104689084	1.325178738	0
	973	1416751_a_at	5.627508194	4.680145198	0.406000889	0.086749635	1.325007834	0
	1251	1417049_at	3.959674242	3.755948177	0.405831879	0.108050447	1.324852619	0
	5495	1422197_at	5.298791996	4.084154106	0.405802361	0.099360198	1.324825513	0
	1312	1417114_at	5.779475373	4.598749488	0.405701929	0.088220054	1.32473329	0
	7773	1424870_at	4.9679671	3.985441751	0.405424181	0.101726284	1.324478276	0
	9463	1427105_at	5.508315904	4.126544951	0.40540718	0.098243733	1.324462669	0
	8933	1426354_at	6.515570775	4.812051595	0.405232987	0.084212103	1.32430276	0
	1467	1417283_at	4.879204374	4.070966716	0.405064784	0.099500883	1.32414837	0
	6949	1423882_at	5.514838505	4.592836916	0.404812198	0.088139903	1.323916559	0
	6979	1423918_at	5.716318323	3.362169159	0.404737438	0.120379856	1.323847956	0
	9797	1427606_at	4.96178832	4.434681866	0.404578881	0.091230644	1.323702469	0
	11930	1436959_x_at	7.077385265	3.220192587	0.404283822	0.125546473	1.323431774	0
	5834	1422583_at	5.1668906	4.30195822	0.404196563	0.093956413	1.32335173	0
	12777	1448074_at	3.665397012	4.659495811	0.404189622	0.086745356	1.323345364	0
	6295	1423128_at	6.684541581	4.512473347	0.403737299	0.089471398	1.322930525	0
	9522	1427205_x_at	3.959964968	3.618782714	0.403493647	0.111499827	1.322707118	0
	14040	1449514_at	4.903026645	3.880647535	0.403435729	0.103960931	1.322654018	0
	8499	1425807_at	4.794020621	4.260013436	0.403014471	0.094604037	1.322267868	0
	15271	1451123_at	5.582696183	3.702186016	0.402847645	0.108813453	1.322114976	0
	10175	1428322_a_at	6.87991295	4.423034526	0.402664822	0.091038137	1.321947444	0
	1638	1417472_at	7.133883735	3.747545524	0.402629435	0.10743817	1.321915019	0
	8844	1426248_at	5.898230077	4.196318669	0.401979805	0.095793441	1.32131991	0
	9094	1426570_a_at	3.749085619	3.240863923	0.401967783	0.124031059	1.321308899	0
	1975	1417832_at	5.913380374	4.187296851	0.401904675	0.095981892	1.321251102	0
	11244	1434199_at	5.330850127	3.929461094	0.401700318	0.102227839	1.32106396	0
	6368	1423212_at	5.617390053	3.939520104	0.401661196	0.101956884	1.321028137	0
	15331	1451198_at	6.774665898	3.767141451	0.401182475	0.106495198	1.320589862	0
	7978	1425119_at	5.747346925	3.596028322	0.400594055	0.111399027	1.320051354	0
	714	1416475_at	5.969312704	4.538781696	0.400470281	0.08823299	1.319938106	0
	8909	1426322_a_at	4.438352955	4.015560754	0.40041159	0.099714987	1.31988441	0
	10438	1429569_a_at	4.012452346	3.481286198	0.400291527	0.114983803	1.319774572	0
	7321	1424312_at	6.138534371	3.458225377	0.400133083	0.115704744	1.319629636	0
	3720	1419808_at	6.586566902	4.060341479	0.39996626	0.098505572	1.319477052	0
	12509	1438802_at	5.971597389	3.20830411	0.399965139	0.124665595	1.319476027	0
	16275	1452462_a_at	5.199630818	4.2909841	0.399789582	0.093169672	1.319315474	0
	3240	1419238_at	5.149543699	4.212065697	0.39962898	0.094877195	1.319168614	0
	15650	1451585_x_at	5.79116351	3.244387048	0.399546758	0.123150152	1.319093435	0
	7523	1424558_a_at	5.000845853	3.671534393	0.399354508	0.108770466	1.318917668	0
	659	1416415_a_at	8.029044272	4.190270893	0.399286159	0.095288865	1.318855183	0
	7120	1424083_at	5.250495369	3.557357486	0.399065833	0.112180413	1.318653786	0
	6031	1422806_x_at	5.245161827	3.810050392	0.399051478	0.104736536	1.318640665	0
	6566	1423443_at	4.732593153	3.822321677	0.399011263	0.104389765	1.318603909	0
	8484	1425791_at	4.774845012	3.777420265	0.398980216	0.105622406	1.318575533	0
	16418	1452697_at	5.433282593	4.420103018	0.398953303	0.090258825	1.318550935	0
	3435	1419448_at	4.492794544	3.91073679	0.398836152	0.101984913	1.318443869	0
	13215	1448579_at	6.050629957	3.315664705	0.398794707	0.120275945	1.318405994	0
	11295	1434363_x_at	4.124250658	4.650439624	0.398705858	0.08573509	1.318324802	0
	8543	1425860_x_at	5.401459555	3.865124038	0.398178706	0.103018351	1.317843182	0
	4610	1421140_a_at	6.026138451	3.433998169	0.398054508	0.11591576	1.317729737	0
	5039	1421654_a_at	5.843817947	3.435623507	0.398042223	0.115857346	1.317718516	0
	11362	1434609_at	6.309803643	4.56960284	0.397978649	0.087092612	1.317660451	0
	6980	1423919_at	5.061663135	4.190891579	0.397843533	0.094930524	1.317537051	0
	6771	1423682_a_at	5.766253944	4.170445067	0.397628401	0.095344356	1.317340597	0
	17128	1456057_x_at	6.673158322	3.627526375	0.397608138	0.109608614	1.317322095	0
	10078	1428092_at	6.133458198	4.928449714	0.397500705	0.080654309	1.317224001	0
	13803	1449248_at	4.182051579	3.393037775	0.397472881	0.117143665	1.317198598	0
	5213	1421866_at	5.424254049	3.48027553	0.397384325	0.114181858	1.317117747	0
	15668	1451603_at	6.372056564	3.303438461	0.397042887	0.120190793	1.316806066	0
	8055	1425213_at	4.417753478	3.402254757	0.397023566	0.11669425	1.316788432	0
	12449	1438603_x_at	4.389754627	3.533380833	0.396429546	0.112195533	1.316246364	0
	6324	1423163_at	6.551582418	4.101220982	0.396313792	0.096633123	1.31614076	0
	4193	1420663_at	5.415720112	4.58731793	0.39616499	0.086360919	1.316005018	0
	7437	1424453_at	5.319455405	4.086557531	0.396047701	0.09691475	1.315898033	0
	9109	1426591_at	5.147456943	4.119340503	0.395846975	0.096094745	1.315714961	0
	16182	1452311_at	4.837686457	3.416669863	0.395816474	0.115848616	1.315687145	0
	10346	1429033_at	4.558797009	4.401660892	0.395520724	0.089857155	1.315417459	0
	11379	1434653_at	6.329966746	3.406037069	0.395117255	0.116004978	1.315049637	0
	10113	1428144_at	5.742966014	4.261969983	0.394948285	0.092668012	1.314895626	0
	5556	1422261_a_at	4.00374525	4.414369643	0.394820646	0.08943987	1.314779298	0
	13808	1449253_at	5.380564865	3.904661356	0.394727763	0.101091421	1.314694654	0
	207	1415937_s_at	5.475231163	3.709477812	0.39429247	0.106293255	1.314298041	0
	8085	1425249_a_at	4.258885095	3.492537276	0.393987688	0.112808442	1.314020413	0
	5194	1421843_at	5.241991269	3.403877397	0.393826329	0.115699328	1.313873454	0
	15673	1451609_at	4.320007927	3.425679136	0.393390968	0.114835906	1.313477028	0
	2990	1418962_at	6.151814519	4.312824284	0.393255973	0.091182934	1.313354129	0
	17688	1460716_a_at	6.800213226	4.208789143	0.393210859	0.093426124	1.31331306	0
	12139	1437537_at	5.11329447	4.4514176	0.393139193	0.088317751	1.313247823	0
	16537	1453260_a_at	5.465921439	3.694350825	0.393009712	0.106381265	1.313129966	0
	9179	1426681_at	5.773715321	4.415108735	0.392744444	0.088954648	1.312888543	0
	12168	1437622_x_at	6.668130834	4.780419762	0.39238719	0.082082162	1.312563472	0
	10415	1429427_s_at	5.400416557	3.32912052	0.392378432	0.117862489	1.312555505	0
	4953	1421554_at	4.748435903	4.471366185	0.392108962	0.087693324	1.312310365	0
	584	1416336_s_at	5.735856301	3.840226431	0.391813168	0.102028663	1.312041331	0
	3040	1419014_at	3.055964612	4.21975037	0.391607046	0.092803368	1.31185389	0
	11737	1436242_a_at	5.420568256	3.770143043	0.391446734	0.103828086	1.311708125	0
	9901	1427808_at	4.862179253	3.451649668	0.391348332	0.113380085	1.31161866	0
	16748	1454631_at	5.161841325	3.886091359	0.391261362	0.100682492	1.311539594	0
	12021	1437203_at	5.492170032	3.964896458	0.391243541	0.098676862	1.311523394	0
	5149	1421782_a_at	4.560594191	3.347635419	0.391209816	0.116861536	1.311492735	0
	5359	1422033_a_at	4.914092691	4.437206539	0.391155623	0.088153576	1.311443472	0
	10225	1428532_at	5.589191377	3.841739374	0.391054428	0.101790983	1.311351486	0
	17181	1456240_x_at	5.747547596	4.045697042	0.390766114	0.096588081	1.311089446	0
	13997	1449464_at	5.553181299	3.517729279	0.390663914	0.111055708	1.310996573	0
	8095	1425262_at	4.460400014	4.000201919	0.390534712	0.09762875	1.31087917	0
	3685	1419732_at	5.716289359	3.678750761	0.390487299	0.106146712	1.31083609	0
	9560	1427253_s_at	5.151990497	4.098499159	0.390467267	0.095270794	1.310817889	0
	9273	1426825_at	5.741554559	3.715193482	0.390438363	0.105092336	1.310791628	0
	16217	1452364_at	5.178996338	4.185888627	0.389897614	0.093145721	1.310300411	0
	4779	1421347_at	4.650968653	4.212011341	0.389757004	0.092534652	1.31017271	0
	8493	1425801_x_at	7.804810859	3.583207483	0.389739968	0.108768462	1.310157239	0
	15967	1452003_at	6.391904627	3.63681491	0.389615478	0.107130961	1.310044191	0
	3853	1420172_at	7.269600326	3.578192525	0.389386836	0.108822215	1.309836588	0
	11793	1436542_at	5.450299386	3.824279382	0.389157549	0.101759707	1.309628433	0
	4512	1421033_a_at	6.226242168	3.722296595	0.388776529	0.104445339	1.309282602	0
	8630	1425985_s_at	4.434953306	3.559291197	0.388455017	0.109138308	1.308990854	0
	17457	1460246_at	4.941642213	4.790123166	0.387839393	0.080966476	1.308432403	0
	9514	1427185_at	5.350698672	3.621615961	0.387525923	0.107003594	1.308148137	0
	17120	1456032_x_at	7.92158064	3.772437701	0.387071654	0.102605181	1.307736298	0
	6154	1422948_s_at	3.103888569	3.29211634	0.387066509	0.117573764	1.307731634	0
	7977	1425118_at	5.247799802	4.177202772	0.386750271	0.092585946	1.307445012	0
	264	1416002_x_at	7.673421031	3.465058685	0.386638395	0.111582062	1.307343627	0
	16463	1452877_at	6.00651036	4.307369441	0.386241042	0.08966982	1.306983603	0
	11469	1435023_at	5.219339983	3.827780247	0.386135073	0.100877022	1.306887606	0
	3962	1420399_at	5.020014958	3.276110366	0.385876216	0.117784865	1.306653138	0
	6449	1423303_at	4.20806955	4.440698753	0.385728632	0.086862148	1.306519477	0
	4132	1420593_a_at	4.973349501	4.07758332	0.385408459	0.094518843	1.306229557	0
	12320	1438164_x_at	6.121849267	3.870978908	0.385342518	0.09954653	1.306169856	0
	14494	1450192_at	3.910161092	4.432765573	0.385121391	0.086880613	1.305969669	0
	16222	1452370_s_at	5.958951855	3.636629593	0.385103754	0.105895787	1.305953704	0
	5052	1421668_x_at	4.786592356	3.218147059	0.384800307	0.119572008	1.305679047	0
	3968	1420405_at	5.200305766	4.42322367	0.384794184	0.08699406	1.305673506	0
	7807	1424909_at	4.696744588	4.497518428	0.384696664	0.085535317	1.30558525	0
	5658	1422379_x_at	4.188688614	4.679075595	0.384690181	0.082214996	1.305579383	0
	17667	1460683_at	4.068071926	3.559295247	0.384667795	0.108074146	1.305559125	0
	16959	1455517_at	6.361622979	3.664297912	0.384276352	0.10487039	1.305204939	0
	8193	1425394_at	4.919170546	3.294015081	0.384263035	0.116654911	1.305192891	0
	17675	1460697_s_at	7.107979536	4.44682418	0.384137633	0.086384713	1.305079446	0
	6448	1423302_a_at	4.116683383	4.490753358	0.384021912	0.085513917	1.304974768	0
	10281	1428742_at	4.781156164	4.14827608	0.384008313	0.092570578	1.304962467	0
	5890	1422646_at	5.402602514	3.594202179	0.383944715	0.106823349	1.304904942	0
	11603	1435652_a_at	6.45395953	3.256627205	0.383939167	0.117894725	1.304899924	0
	8863	1426271_at	4.26252428	3.881581878	0.383689142	0.098848654	1.304673799	0
	15188	1451030_at	4.667253703	4.382775992	0.383436418	0.087487113	1.304445273	0
	14428	1450107_a_at	6.310495512	3.453275192	0.383405199	0.111026541	1.304417046	0
	1898	1417753_at	5.9424081	3.249574268	0.383307135	0.117956109	1.304328384	0
	1311	1417113_at	5.762178901	4.455100408	0.383238896	0.086022505	1.304266691	0
	5803	1422547_at	7.27545243	3.846549689	0.383041318	0.099580494	1.304088083	0
	516	1416265_at	4.901916356	4.8007494	0.382989724	0.079777071	1.304041447	0
	3433	1419446_at	4.529084995	3.778312074	0.38288323	0.101337111	1.303945191	0
	3595	1419628_at	4.846719349	3.990030843	0.382439885	0.095848854	1.303544546	0
	977	1416755_at	5.511724472	3.70516191	0.382185568	0.103149492	1.303314779	0
	14079	1449562_at	4.94593314	3.78054763	0.381238153	0.100842045	1.302459175	0
	4971	1421574_at	3.456481835	3.712261568	0.381205047	0.102688089	1.302429288	0
	14472	1450163_a_at	4.706981002	3.650752023	0.381180947	0.104411624	1.302407531	0
	12735	1446966_at	3.5498548	3.874543962	0.381156897	0.098374648	1.30238582	0
	11526	1435275_at	4.266337139	3.571120893	0.38106451	0.106707256	1.302302421	0
	12134	1437521_s_at	6.97806697	3.294670316	0.381020264	0.115647463	1.30226248	0
	11951	1437008_x_at	6.681091338	3.630818758	0.380764617	0.10487018	1.30203174	0
	10577	1430643_at	3.891266748	4.050271106	0.380306264	0.093896496	1.301618141	0
	12802	1448126_at	4.313136527	3.24797585	0.38028936	0.117085033	1.301602891	0
	14359	1450021_at	4.903249409	3.385520836	0.380187182	0.112297989	1.301510709	0
	15455	1451349_at	3.884505514	3.404007994	0.380009879	0.111636012	1.301350766	0
	7066	1424021_at	4.84964321	3.550976369	0.379962569	0.10700228	1.301308093	0
	1489	1417311_at	7.289920351	3.287488356	0.379916931	0.115564495	1.301266927	0
	7764	1424857_a_at	5.62720057	3.425837561	0.379618898	0.110810536	1.300998139	0
	6946	1423879_at	4.859673833	3.799088881	0.379563259	0.099909023	1.300947965	0
	6182	1422985_at	4.996127196	3.624924172	0.379390592	0.104661663	1.300792273	0
	15330	1451197_s_at	6.900515127	3.967004046	0.379271081	0.095606427	1.300684521	0
	2491	1418404_at	5.867705791	4.758011643	0.379255573	0.079708837	1.30067054	0
	14275	1449924_at	4.819559443	3.600909311	0.379208209	0.105309014	1.300627839	0
	16965	1455546_s_at	6.897848399	3.615094636	0.379105488	0.104867376	1.300535237	0
	16165	1452280_at	5.871864275	3.965174606	0.379070448	0.095599938	1.30050365	0
	16733	1454605_a_at	5.678483579	3.879150867	0.378753243	0.097638183	1.300217739	0
	13014	1448361_at	4.934713659	3.535235361	0.378687633	0.107118083	1.300158611	0
	13082	1448432_at	5.083512431	3.393715866	0.378664075	0.111578013	1.30013738	0
	2151	1418031_at	6.007068116	4.400947516	0.378550583	0.0860157	1.300035107	0
	2027	1417890_at	5.192429691	3.34319646	0.37848478	0.113210451	1.299975812	0
	3805	1420032_at	3.629391481	3.823294264	0.378108909	0.098896105	1.299637169	0
	16806	1454807_a_at	5.823341698	3.847449606	0.3774894	0.09811419	1.29907921	0
	15715	1451664_x_at	2.71398884	3.318315568	0.377386327	0.113728282	1.298986401	0
	11971	1437043_a_at	6.341536504	4.657830772	0.377327388	0.081009252	1.298933334	0
	8811	1426212_s_at	4.684984587	4.293502789	0.377286732	0.087873876	1.29889673	0
	3223	1419218_at	6.296581325	3.496178926	0.376942082	0.107815444	1.298586469	0
	17033	1455819_at	5.427959319	3.309541224	0.376242602	0.113684217	1.297957012	0
	15237	1451083_s_at	5.96717214	3.357417168	0.376152496	0.11203627	1.297875948	0
	803	1416569_at	5.746192488	3.847616824	0.376134557	0.0977578	1.29785981	0
	14692	1450434_s_at	5.311534327	3.863173024	0.37586973	0.097295598	1.297621591	0
	16131	1452233_at	5.13230956	3.259883582	0.375617671	0.115224259	1.297394898	0
	4593	1421122_at	5.500123837	3.840529745	0.375453546	0.097760874	1.297247312	0
	11627	1435737_a_at	5.330900345	4.615954966	0.375378717	0.081322006	1.297180028	0
	2989	1418961_at	6.091209864	4.171021854	0.375153753	0.089942888	1.296977771	0
	14129	1449664_s_at	4.161363838	3.306955071	0.374824198	0.113344206	1.296681536	0
	16801	1454798_at	6.331335424	4.225133401	0.374704869	0.088684743	1.296574289	0
	16454	1452822_at	5.572780385	3.600803168	0.37466627	0.10405075	1.296539599	0
	6373	1423221_at	6.12428204	3.4919002	0.374490667	0.107245524	1.296381796	0
	8620	1425970_a_at	3.45381297	3.746685455	0.374069123	0.099840013	1.296003059	0
	10318	1428875_at	5.929499642	3.543855665	0.373842606	0.105490359	1.29579959	0
	10457	1429715_at	5.375882605	3.513079114	0.373821323	0.106408456	1.295780474	0
	8810	1426211_at	4.696360992	4.373169153	0.373794139	0.08547443	1.295756058	0
	4565	1421091_at	4.021481914	4.043056676	0.373691265	0.092427907	1.295663665	0
	15767	1451728_at	5.327613137	3.53554638	0.373577488	0.105663297	1.295561488	0
	17204	1456313_x_at	6.552849791	4.449574546	0.373558109	0.083953669	1.295544086	0
	9677	1427430_at	5.152840096	3.352580816	0.373395124	0.111375428	1.295397733	0
	14084	1449568_at	4.140289135	3.648163009	0.372813529	0.102192125	1.294875623	0
	6518	1423383_a_at	4.423691823	3.764185991	0.37279678	0.099037821	1.29486059	0
	4281	1420762_a_at	5.76017407	3.650713049	0.372788882	0.102113992	1.294853502	0
	15924	1451946_a_at	4.95007685	3.347687581	0.372608144	0.111303141	1.294691295	0
	12911	1448246_at	6.320240223	3.986770971	0.372113807	0.093337142	1.294247747	0
	14960	1450760_a_at	5.123240002	3.560496137	0.371876615	0.104445167	1.294034979	0
	8834	1426237_at	5.294004239	4.392594781	0.371815637	0.084646014	1.293980286	0
	138	1415860_at	6.649704827	3.452603351	0.371608426	0.107631369	1.293794447	0
	980	1416758_at	6.578027087	3.764538748	0.371530838	0.09869226	1.293724869	0
	1236	1417030_at	3.580731538	3.753853814	0.371507463	0.09896695	1.293703908	0
	14628	1450358_at	5.07227726	3.249765973	0.371167317	0.114213553	1.293398926	0
	9554	1427246_at	3.383494862	3.975658642	0.371037995	0.093327428	1.293282992	0
	8876	1426287_at	5.278215031	3.480866327	0.371037725	0.1065935	1.293282749	0
	6578	1423457_at	5.300405065	3.485904506	0.370866866	0.106390426	1.293129595	0
	11735	1436236_x_at	7.733823541	3.372269851	0.37075248	0.109941522	1.293027071	0
	6743	1423650_at	5.988397008	4.058194628	0.370692143	0.091344102	1.292972995	0
	6405	1423256_a_at	7.497846477	3.762810224	0.370407362	0.098439023	1.292717793	0
	2552	1418467_at	4.733296806	3.331621423	0.370208364	0.111119577	1.292539495	0
	2712	1418646_at	5.599909809	4.410182754	0.369790005	0.083849134	1.292164732	0
	12035	1437239_x_at	6.657537419	3.385345347	0.369770315	0.109226763	1.292147097	0
	2075	1417944_at	4.096979752	3.58124469	0.369311932	0.103123904	1.291736613	0
	722	1416483_at	4.92031675	3.465051623	0.368936962	0.106473727	1.291400921	0
	6579	1423458_at	5.262657134	3.609943733	0.368609628	0.102109522	1.291107948	0
	4397	1420894_at	4.653563183	3.604517145	0.36852831	0.102240687	1.291035177	0
	2618	1418544_at	5.646336793	3.492489217	0.368485991	0.105508126	1.290997307	0
	4020	1420458_at	4.439245769	4.117177137	0.368446692	0.089490124	1.29096214	0
	451	1416197_at	6.757417653	4.420100457	0.368371955	0.083340177	1.290895265	0
	12461	1438625_s_at	6.376349623	3.898461233	0.368040182	0.094406526	1.290598436	0
	10813	1431812_a_at	5.350193013	3.592262826	0.3678948	0.102413108	1.290468387	0
	6177	1422979_at	3.63767866	3.41376039	0.36781013	0.107743394	1.290392654	0
	535	1416284_at	6.660537477	4.543035276	0.367274711	0.080843464	1.289913846	0
	11556	1435395_s_at	8.18213053	3.914695431	0.366982945	0.093744955	1.289653005	0
	4434	1420936_s_at	4.239903377	3.535526042	0.36691291	0.103778874	1.289590401	0
	11068	1433628_at	6.254433292	3.60132391	0.366412847	0.10174393	1.289143484	0
	11470	1435026_at	5.384219885	3.828139216	0.365903956	0.095582719	1.288688837	0
	10429	1429534_a_at	6.720595191	3.70411437	0.365846496	0.098767603	1.288637511	0
	11136	1433850_at	6.843623179	3.744848821	0.365555503	0.097615557	1.288377618	0
	2553	1418468_at	5.134383444	3.343473988	0.36543706	0.10929861	1.288271848	0
	13428	1448815_at	5.185798657	3.8250236	0.365431604	0.095537085	1.288266977	0
	3907	1420335_at	3.847474031	4.109001104	0.365316292	0.08890635	1.288164012	0
	776	1416542_at	5.773753818	3.585408255	0.365259826	0.101873985	1.288113595	0
	7121	1424084_at	5.159979977	3.231575909	0.36517899	0.113003377	1.288041423	0
	16097	1452165_at	4.710398184	3.700686132	0.364914823	0.098607342	1.287805595	0
	6526	1423398_at	6.09618784	4.147878438	0.364880371	0.087967952	1.287774842	0
	11002	1433470_a_at	6.714504345	3.659879435	0.364522691	0.099599645	1.28745561	0
	14820	1450587_at	6.130127486	3.739429901	0.364400469	0.097448135	1.287346544	0
	11765	1436391_s_at	4.513996476	3.433084346	0.364145103	0.106069373	1.287118696	0
	16159	1452273_at	4.876485315	3.240922226	0.36399204	0.112311254	1.286982147	0
	10234	1428575_at	3.879813224	3.860841405	0.363625423	0.094182948	1.286655141	0
	1814	1417657_s_at	5.94367109	3.659789936	0.363569984	0.099341763	1.286605698	0
	6217	1423032_at	5.837193688	3.420731146	0.36354571	0.106277195	1.286584051	0
	8466	1425769_x_at	5.353473858	3.452585312	0.363526095	0.105290981	1.286566559	0
	11957	1437016_x_at	5.862484411	3.902664127	0.363485312	0.093137739	1.28653019	0
	9457	1427099_at	6.068206683	3.490297175	0.363302672	0.104089324	1.28636733	0
	151	1415875_at	4.289804672	3.27333532	0.363244039	0.110970617	1.286315052	0
	7715	1424793_a_at	3.875410946	3.487259381	0.363242632	0.10416278	1.286313797	0
	12940	1448277_at	5.710242885	3.394319938	0.362960701	0.106931788	1.28606245	0
	2545	1418459_at	3.942592863	3.224515186	0.362619201	0.112456968	1.285758063	0
	17499	1460306_at	4.925839951	3.286376337	0.362589294	0.110331032	1.285731409	0
	17531	1460348_at	4.534874515	4.040974015	0.36225893	0.089646439	1.285437023	0
	4949	1421550_a_at	5.618429346	3.387935359	0.361686805	0.106757292	1.284927362	0
	266	1416004_at	6.723757569	3.876094731	0.361617227	0.093294218	1.284865395	0
	16500	1453060_at	4.534628451	3.418957551	0.361565079	0.105753018	1.284818952	0
	11405	1434775_at	5.155675027	3.658068105	0.361298262	0.098767506	1.284581356	0
	8707	1426075_at	4.247113207	3.660112322	0.361175958	0.098678927	1.28447246	0
	16933	1455384_x_at	4.796871501	3.482382498	0.361141127	0.103705187	1.284441449	0
	9169	1426665_at	5.199690676	4.582519485	0.361017907	0.078781532	1.28433175	0
	14495	1450193_at	4.385362058	3.690334928	0.360894527	0.097794518	1.284221918	0
	4997	1421607_at	4.779479468	3.830383831	0.360612281	0.094145208	1.2839707	0
	13105	1448460_at	5.814388706	3.311151553	0.360404858	0.108845775	1.283786111	0
	1981	1417838_at	5.227886958	3.672581058	0.360359288	0.098121534	1.283745561	0
	10486	1429878_a_at	5.534663824	3.31814119	0.360249649	0.108569717	1.283648005	0
	4435	1420937_at	4.278328009	3.428985248	0.360224979	0.105052939	1.283626055	0
	13392	1448778_at	5.997979422	3.907199915	0.360162656	0.092179224	1.283570605	0
	17328	1456730_x_at	5.681405326	3.703881413	0.360134464	0.09723164	1.283545522	0
	2426	1418330_at	5.592655665	4.082122293	0.360006354	0.088190977	1.28343155	0
	6772	1423683_at	5.74121426	3.792842804	0.359792417	0.094860883	1.283241244	0
	924	1416698_a_at	7.372753572	3.460125614	0.359664013	0.103945363	1.283127038	0
	11288	1434336_s_at	5.757032139	3.762980109	0.359602002	0.095563089	1.283071886	0
	14134	1449674_s_at	5.442439401	3.337381022	0.359596863	0.107748219	1.283067316	0
	8336	1425596_at	3.969336884	3.567320963	0.359331236	0.100728597	1.282831101	0
	1635	1417469_at	4.631491042	3.63470652	0.358601938	0.098660493	1.28218278	0
	14382	1450049_a_at	4.95448946	3.484038784	0.358439823	0.102880549	1.282038709	0
	16206	1452352_at	3.523080822	3.226665116	0.358372077	0.11106578	1.281978509	0
	7795	1424894_at	5.324038388	3.796771607	0.357967191	0.094281992	1.281618778	0
	2983	1418954_at	4.109032471	3.412415633	0.357839044	0.104863851	1.281504943	0
	15332	1451199_at	4.607792335	3.25827623	0.357821692	0.109819324	1.28148953	0
	14705	1450451_at	5.203564907	3.761049653	0.35712295	0.094953	1.280869015	0
	11961	1437027_x_at	6.995553723	4.221035562	0.357053552	0.084589089	1.280807404	0
	10431	1429553_at	4.530343671	4.007858632	0.357007703	0.08907692	1.2807667	0
	11253	1434224_at	5.131035577	4.064917178	0.356908204	0.087802085	1.280678372	0
	17593	1460430_at	5.778681225	3.759820215	0.356648979	0.094857988	1.280448279	0
	1428	1417240_at	6.098252835	3.25201997	0.356401356	0.10959384	1.280228522	0
	12242	1437851_x_at	6.984768676	4.226126283	0.356067696	0.084253918	1.279932471	0
	4700	1421252_a_at	5.176688525	3.444404257	0.355773235	0.103290209	1.279671258	0
	2131	1418006_at	5.498520813	3.838627947	0.355754453	0.092677503	1.279654598	0
	1082	1416865_at	5.052612833	3.264610813	0.355506371	0.108897015	1.279434571	0
	1679	1417516_at	5.97770134	3.488563487	0.355456713	0.101892001	1.279390533	0
	3851	1420170_at	7.0191542	3.298461797	0.355379866	0.107741089	1.279322386	0
	2062	1417930_at	5.846371333	3.698738407	0.355199962	0.096032734	1.279162865	0
	4133	1420594_at	3.417436686	3.884311229	0.355158141	0.091434007	1.279125785	0
	4165	1420628_at	6.664913837	3.56095735	0.354973399	0.099684822	1.278961999	0
	1340	1417144_at	5.042032905	3.925427438	0.35495937	0.090425661	1.278949563	0
	15600	1451523_a_at	5.504546001	3.885545891	0.35494613	0.091350389	1.278937825	0
	10999	1433462_a_at	5.494752331	3.83122795	0.354673721	0.092574424	1.278696359	0
	8520	1425831_at	3.726003825	3.77978028	0.354527188	0.093795713	1.27856649	0
	8094	1425261_at	4.273232306	4.046450407	0.354510769	0.087610309	1.278551939	0
	5398	1422082_a_at	5.062769312	3.285999477	0.353992374	0.107727459	1.278092607	0
	3804	1420031_at	3.549674498	3.596952249	0.353944223	0.098401146	1.278049951	0
	15308	1451171_at	4.716107957	4.086120723	0.353711313	0.086564088	1.277843638	0
	7337	1424330_at	4.662986296	3.85969426	0.35341601	0.091565804	1.277582105	0
	11712	1436077_a_at	3.857452284	3.707486563	0.353249387	0.095280018	1.27743456	0
	13084	1448436_a_at	7.216840402	3.356281149	0.353185047	0.105231067	1.277377591	0
	8191	1425392_a_at	4.913913089	3.632791087	0.353145423	0.097210496	1.277342508	0
	14378	1450045_at	6.012837007	3.916108331	0.353083943	0.090161945	1.277288076	0
	15070	1450889_at	4.427920776	3.340145718	0.352832911	0.105633988	1.277065845	0
	16889	1455175_at	4.754676439	3.804814413	0.35275781	0.092713539	1.276999367	0
	10610	1430848_a_at	4.427343118	4.133740468	0.35254734	0.085285311	1.276813084	0
	14202	1449835_at	3.650981774	3.213479446	0.352428004	0.109671778	1.276707473	0
	4396	1420893_a_at	4.550297662	3.611688622	0.352326313	0.097551686	1.276617485	0
	3506	1419528_at	2.658294986	3.534474557	0.352297073	0.099674525	1.276591612	0
	16768	1454689_at	6.118842801	4.117303979	0.351542206	0.08538165	1.275923831	0
	8067	1425229_a_at	5.517733273	3.241775672	0.351429398	0.108406452	1.275824067	0
	2450	1418358_at	3.620841929	3.56146104	0.351326605	0.098646764	1.275733166	0
	16203	1452347_at	5.198272159	3.331974443	0.350581298	0.105217283	1.275074283	0
	1060	1416843_at	5.163053518	3.478457571	0.350495548	0.100761772	1.274998498	0
	10507	1430078_a_at	5.179294574	3.667857235	0.350478076	0.095553904	1.274983058	0
	16924	1455346_at	4.169067955	3.403519632	0.35033382	0.102932804	1.274855577	0
	14127	1449661_at	5.124853781	3.814815188	0.350270257	0.091818408	1.27479941	0
	16680	1454047_a_at	4.323107878	3.83020277	0.350259359	0.091446688	1.274789781	0
	4219	1420689_at	3.917719472	4.108194931	0.350099183	0.085219711	1.274648255	0
	7048	1424002_at	6.630282897	3.726011205	0.349796222	0.093879541	1.274380611	0
	3945	1420376_a_at	7.608423975	3.38837761	0.349757315	0.10322265	1.274346243	0
	5308	1421973_at	4.670723351	3.724190753	0.349432271	0.093827705	1.274059161	0
	11873	1436824_x_at	6.108702827	4.067470993	0.349080865	0.085822583	1.273748869	0
	1237	1417031_at	3.370574762	3.305837159	0.348830255	0.105519491	1.273527625	0
	3712	1419765_at	4.340149161	3.660919743	0.348794825	0.09527519	1.273496351	0
	12850	1448177_at	5.713448695	3.230390645	0.348790188	0.10797152	1.273492257	0
	8481	1425786_a_at	4.29551711	4.138883051	0.348537281	0.084210469	1.273269032	0
	14720	1450469_at	5.269438226	3.326239386	0.348293083	0.104710769	1.27305353	0
	9170	1426666_a_at	6.156082541	3.636338684	0.347954293	0.095688087	1.272754612	0
	15696	1451639_at	4.355097047	3.828706023	0.347880771	0.090861186	1.272689751	0
	14674	1450414_at	5.159057248	3.313850854	0.347760673	0.104941558	1.27258381	0
	13191	1448552_s_at	3.537051205	3.454100408	0.347492291	0.100602834	1.272347096	0
	9115	1426598_at	4.064536306	3.985514352	0.347434319	0.087174274	1.27229597	0
	14696	1450440_at	4.534945394	3.624784538	0.347173902	0.095777804	1.272066332	0
	16870	1455071_at	5.395536486	3.941819508	0.346945701	0.088016638	1.271865137	0
	3927	1420358_at	3.889844443	3.418905821	0.346840825	0.101447903	1.271772682	0
	4433	1420935_a_at	6.049067232	4.1589898	0.346651383	0.0833499	1.271605695	0
	3639	1419677_at	4.223313228	3.457805625	0.346542387	0.10022032	1.271509629	0
	14884	1450670_at	5.540834375	3.444727435	0.346525789	0.100595997	1.271495	0
	2703	1418637_at	5.918725308	3.76338905	0.346434925	0.092053976	1.271414921	0
	16860	1455021_at	3.8950193	3.690623782	0.346284596	0.093828203	1.271282447	0
	15574	1451491_at	4.414307215	3.604068875	0.346284075	0.096081425	1.271281987	0
	8747	1426125_a_at	5.072609789	4.078884929	0.346161802	0.084866773	1.271174247	0
	14422	1450101_a_at	5.222952949	3.219738175	0.345830724	0.10740958	1.270882563	0
	4372	1420865_at	4.520202269	3.248269578	0.345578048	0.106388352	1.270659999	0
	560	1416311_s_at	5.814897139	3.649659917	0.345172376	0.094576586	1.270302751	0
	3190	1419181_at	4.500423514	3.2148927	0.345038282	0.107324976	1.270184687	0
	3267	1419267_at	5.193248904	3.945007584	0.345025089	0.087458663	1.270173071	0
	16221	1452369_at	3.330370571	3.729718972	0.344811785	0.092449803	1.269985289	0
	3798	1420020_at	5.193361723	4.051015677	0.344809001	0.085116679	1.269982838	0
	12360	1438267_x_at	7.019456003	4.105791473	0.344722886	0.083960154	1.269907034	0
	520	1416269_at	8.213412152	3.679812971	0.344652528	0.093660338	1.269845105	0
	12828	1448155_at	5.472270616	3.226186866	0.344374875	0.106743623	1.269600741	0
	14740	1450491_at	5.285119675	3.48721504	0.343958987	0.098634292	1.269234803	0
	12448	1438602_s_at	4.309444462	3.296301838	0.343905423	0.104330683	1.269187681	0
	12015	1437188_at	3.882492381	3.766487539	0.343580946	0.091220518	1.26890226	0
	4566	1421092_at	4.02244507	3.567298496	0.343358646	0.096251728	1.268706754	0
	17575	1460402_at	5.69110024	4.068969823	0.342990264	0.084294128	1.26838284	0
	9684	1427447_a_at	6.028140709	3.387490058	0.342712872	0.101170148	1.268138987	0
	10084	1428102_at	4.385011723	3.603795682	0.342630767	0.09507497	1.268066818	0
	16022	1452069_a_at	5.236486333	4.499547378	0.34244634	0.076106842	1.267904725	0
	8921	1426336_at	4.893067294	3.792430723	0.342076333	0.090199758	1.267579588	0
	5552	1422257_s_at	4.416514545	3.484710577	0.341833122	0.098095126	1.267365916	0
	6003	1422774_at	5.158999887	3.787374952	0.34126619	0.090106259	1.26686798	0
	14536	1450244_a_at	5.285556706	3.504159845	0.341230601	0.09737872	1.266836729	0
	15416	1451304_at	5.636326752	3.562709994	0.340813574	0.095661329	1.266470589	0
	7385	1424391_at	4.375747691	3.653394866	0.340735277	0.093265384	1.266401858	0
	978	1416756_at	5.492715453	3.275365589	0.338981573	0.103494271	1.264863386	0
	14251	1449897_a_at	3.397999356	3.367848773	0.338672415	0.100560458	1.264592366	0
	2991	1418963_at	6.236025733	3.412058863	0.33866876	0.099256424	1.264589162	0
	12532	1438888_at	5.675860333	3.532958046	0.338648202	0.095854012	1.264571142	0
	7289	1424277_at	5.098607312	3.687832677	0.338410602	0.091764088	1.264362895	0
	831	1416597_at	4.474892975	4.031693033	0.338360253	0.083925103	1.26431877	0
	9391	1426998_at	6.195392882	3.737387904	0.338325362	0.090524551	1.264288194	0
	4617	1421149_a_at	4.661957446	3.485149509	0.338306031	0.097070737	1.264271253	0
	10844	1431946_a_at	4.149220674	3.733266115	0.338293321	0.090615914	1.264260114	0
	293	1416032_at	6.555544962	3.773200674	0.33823167	0.08964052	1.26420609	0
	5102	1421729_a_at	5.025315952	3.595298217	0.338207229	0.094069312	1.264184673	0
	5818	1422566_at	6.193343	3.756410477	0.337945929	0.089965123	1.263955726	0
	14961	1450763_x_at	2.354896598	3.795525264	0.337789303	0.088996721	1.263818512	0
	2470	1418381_at	4.501718465	3.361851508	0.337664507	0.100440042	1.263709193	0
	14188	1449819_at	3.864494932	3.767972846	0.337570103	0.089589314	1.263626505	0
	11027	1433511_at	4.982075048	3.252858389	0.337266701	0.10368318	1.263360789	0
	14782	1450544_at	5.688571577	3.728316955	0.337266284	0.090460733	1.263360423	0
	7256	1424236_at	5.788423015	4.033751838	0.336765279	0.083486861	1.262921772	0
	13223	1448587_at	5.874700938	3.589870078	0.336659004	0.093780275	1.262828744	0
	7520	1424555_at	4.635964218	3.437863997	0.33659538	0.097908288	1.262773053	0
	8250	1425466_at	5.604334486	3.735062013	0.336321541	0.090044433	1.262533388	0
	5550	1422255_at	3.975940356	3.444247366	0.336052733	0.097569279	1.26229817	0
	12752	1448000_at	2.436678526	3.728110363	0.335920117	0.09010466	1.262182142	0
	10362	1429150_at	4.531110818	3.625033347	0.335762345	0.092623243	1.262044119	0
	2509	1418423_s_at	3.205717373	3.258359773	0.335755481	0.103044324	1.262038114	0
	6649	1423541_at	4.363143409	3.860520938	0.335358617	0.086868747	1.261690994	0
	14383	1450050_at	4.832132327	3.257051322	0.335307022	0.102948031	1.261645873	0
	3568	1419597_at	5.261285075	3.248641866	0.334979879	0.103113822	1.261359817	0
	17000	1455710_x_at	3.392531131	3.372948164	0.33487401	0.099282288	1.261267258	0
	7265	1424247_at	5.829858094	3.512899785	0.334599598	0.095248831	1.261027378	0
	10951	1432486_a_at	4.746166031	3.737216809	0.334583908	0.089527562	1.261013664	0
	11139	1433859_at	4.953600691	3.594666161	0.334457594	0.093042741	1.260903261	0
	14417	1450094_at	4.697486408	3.274756091	0.334277965	0.10207721	1.260746277	0
	28	1415714_a_at	7.019682715	3.950956618	0.334230084	0.084594724	1.260704436	0
	14897	1450685_at	6.086361722	3.526036729	0.33397836	0.094717777	1.260484484	0
	9911	1427832_at	4.571630059	3.498780328	0.333595981	0.095346364	1.260150444	0
	10025	1428012_at	3.959626387	3.229306248	0.333382263	0.103236496	1.259963781	0
	10163	1428297_at	5.296093563	3.457529488	0.33285935	0.096270864	1.259507183	0
	7827	1424934_at	3.424230238	3.752829589	0.332636637	0.088636222	1.259312765	0
	5003	1421614_at	5.080548061	3.521174558	0.332293138	0.09436997	1.259012964	0
	16210	1452356_at	5.664662801	3.574093808	0.332248403	0.09296018	1.258973925	0
	2276	1418166_at	4.566452311	3.23213966	0.332085164	0.102744683	1.258831482	0
	16687	1454078_a_at	3.991155654	3.770337215	0.331536088	0.087932742	1.258352473	0
	8451	1425751_at	4.997773435	3.412975472	0.331158263	0.097029195	1.258022969	0
	1396	1417207_at	4.687990042	3.497805124	0.33112445	0.094666352	1.257993485	0
	14104	1449589_x_at	3.047259045	4.09020893	0.331094866	0.080948155	1.257967688	0
	8171	1425365_a_at	3.487109857	3.364317923	0.33107968	0.098409154	1.257954447	0
	9867	1427730_a_at	4.504498351	3.330651382	0.331040683	0.099392174	1.257920444	0
	11958	1437024_at	3.519317027	3.669814214	0.330854005	0.090155519	1.257757685	0
	681	1416439_at	6.678006719	3.475591112	0.33034689	0.095047685	1.257315655	0
	2713	1418647_at	5.430273522	3.41191484	0.33014758	0.096763136	1.257141967	0
	6153	1422947_at	2.963953332	3.633073691	0.330117758	0.090864592	1.257115981	0
	14785	1450547_x_at	3.451578006	3.356412641	0.330065895	0.098338891	1.25707079	0
	8021	1425169_at	5.304929154	3.39510094	0.329921956	0.09717589	1.256945377	0
	5836	1422585_at	4.512155736	3.815813793	0.32983487	0.086438932	1.256869506	0
	4479	1420996_at	4.556478051	3.310036267	0.329582546	0.099570675	1.256649702	0
	10585	1430694_at	3.792094131	3.721750536	0.329459279	0.088522666	1.256542335	0
	4057	1420508_at	4.418700823	3.459181442	0.329441513	0.095236841	1.256526862	0
	9809	1427634_at	4.794099112	3.704202901	0.329432372	0.088934753	1.2565189	0
	16339	1452571_at	4.627473185	3.372947711	0.328979082	0.097534593	1.256124168	0
	5017	1421630_at	4.030047633	3.866329053	0.328626925	0.084997143	1.25581759	0
	2306	1418202_a_at	5.875345461	3.639855891	0.328467289	0.090241839	1.255678639	0
	3710	1419763_at	3.023395716	4.11760689	0.3284603	0.079769708	1.255672557	0
	15406	1451292_at	5.308386069	4.17636606	0.328401579	0.078633332	1.255621449	0
	9614	1427338_at	4.311708202	3.585270325	0.328345649	0.091581839	1.255572772	0
	9641	1427375_at	5.212669975	3.461980018	0.327882367	0.094709491	1.255169644	0
	9211	1426730_a_at	4.690604795	3.386541155	0.32779691	0.096794013	1.255095297	0
	16336	1452567_at	3.693921019	3.953472662	0.327731372	0.082897088	1.255038283	0
	7932	1425066_a_at	5.4436276	3.703277927	0.327402921	0.088408952	1.254752587	0
	4769	1421334_x_at	5.2910703	3.230440441	0.327175233	0.101278831	1.254554576	0
	9426	1427059_at	5.272331244	3.351044319	0.327110959	0.097614632	1.254498685	0
	14340	1450001_a_at	4.745629647	3.32379239	0.327077945	0.098405047	1.254469979	0
	11271	1434309_at	5.991431239	3.367439941	0.326981733	0.097100984	1.254386322	0
	11591	1435573_at	5.430224549	3.651091095	0.326871746	0.089527141	1.254290694	0
	15911	1451926_at	3.414029355	3.881001319	0.326619284	0.084158509	1.254071221	0
	14559	1450272_at	4.869540994	3.236105179	0.326581707	0.100918137	1.254038558	0
	13950	1449415_at	5.10003598	3.696080072	0.326564389	0.088354252	1.254023504	0
	2508	1418422_at	3.245727626	3.252775178	0.326422118	0.100351884	1.253899845	0
	5681	1422406_at	4.865088871	3.434115977	0.326083541	0.094954143	1.25360561	0
	12531	1438887_a_at	5.662680104	3.54812878	0.325916073	0.091855762	1.2534601	0
	2896	1418856_a_at	5.340192977	3.639603886	0.325914389	0.089546665	1.253458637	0
	1707	1417544_a_at	6.036928198	3.554337523	0.325804905	0.091664031	1.253363517	0
	3780	1419970_at	5.214207358	3.220949733	0.325688356	0.101115628	1.253262267	0
	14962	1450764_at	4.300816743	3.221832491	0.325432844	0.101008617	1.253040325	0
	14078	1449561_at	3.96202342	3.486812638	0.325357827	0.093310958	1.252975172	0
	17324	1456724_x_at	4.35000568	3.763885441	0.325230342	0.08640814	1.252864456	0
	10317	1428874_at	6.132385049	3.584207569	0.324685795	0.090587888	1.25239165	0
	8623	1425975_a_at	5.193891914	3.349728585	0.324644363	0.096916617	1.252355684	0
	4545	1421071_at	4.93212845	3.544492944	0.324602127	0.091579284	1.252319021	0
	11339	1434529_x_at	6.167022469	3.349706797	0.324550244	0.09688915	1.252273985	0
	15548	1451460_a_at	5.030724439	3.29182905	0.324182208	0.098480876	1.251954566	0
	11623	1435733_x_at	6.450704392	3.626069986	0.324029561	0.089361088	1.251822108	0
	17187	1456247_x_at	3.089583216	3.802366729	0.324007123	0.08521196	1.251802639	0
	13818	1449266_at	4.871199963	4.217455475	0.32385168	0.076788405	1.251667771	0
	5198	1421847_at	6.186391758	3.303062001	0.323327932	0.097887334	1.251213455	0
	7251	1424230_at	4.260998287	3.662780046	0.322968411	0.088175759	1.25090169	0
	4112	1420572_at	4.687920189	3.280509775	0.322924809	0.098437387	1.250863886	0
	7720	1424799_a_at	4.50646006	4.020106895	0.32271237	0.080274574	1.250679707	0
	17504	1460313_at	4.441549836	3.579824235	0.322609663	0.090118855	1.250590673	0
	14693	1450435_at	4.156581138	3.597541401	0.322338779	0.089599741	1.250355882	0
	11471	1435035_at	5.233396209	3.346017767	0.322058351	0.096251238	1.250112863	0
	5606	1422318_at	3.967423532	3.64625872	0.321932686	0.088291235	1.250003978	0
	15068	1450887_at	6.143752022	3.764638651	0.321859864	0.085495553	1.249940884	0
	3567	1419596_at	5.281123917	3.219627829	0.321573127	0.099878975	1.249692481	0
	12385	1438368_a_at	6.538983565	3.458740908	0.321508596	0.092955386	1.249636585	0
	12207	1437724_x_at	5.510013108	3.420770348	0.321464881	0.093974412	1.24959872	0
	11794	1436547_at	4.127492928	3.648790504	0.321450384	0.088097791	1.249586164	0
	13768	1449208_at	4.497152691	3.516109521	0.321362708	0.091397241	1.249510225	0
	17578	1460405_at	5.445926492	3.645645177	0.321362056	0.08814957	1.249509661	0
	3538	1419565_a_at	4.277238382	3.379946517	0.321172947	0.095023085	1.249345885	0
	3943	1420374_at	4.752464733	3.486061982	0.321118508	0.092114974	1.249298744	0
	909	1416683_at	6.807769861	3.354784641	0.320732112	0.095604382	1.248964189	0
	7093	1424049_at	4.987565131	3.248108159	0.320001048	0.09851921	1.248331456	0
	15865	1451863_at	4.479609274	3.641891318	0.319998049	0.087865897	1.248328861	0
	4180	1420645_at	5.262632493	3.363605384	0.319573181	0.095009118	1.247961287	0
	347	1416087_at	6.549550456	3.876379714	0.319558808	0.082437437	1.247948854	0
	4353	1420844_at	4.731253349	3.42305667	0.319540573	0.093349484	1.247933081	0
	5419	1422109_at	4.749213161	3.883691595	0.319518466	0.082271843	1.247913958	0
	16270	1452451_at	4.319740394	3.282910542	0.319517948	0.097327644	1.247913511	0
	3514	1419538_at	5.767168008	3.29155796	0.319351432	0.097021361	1.247769484	0
	12998	1448342_at	4.038504573	3.728999929	0.319302091	0.085626735	1.24772681	0
	10100	1428119_a_at	5.742796161	3.431823199	0.319220297	0.093017699	1.247656072	0
	2701	1418635_at	5.905191777	3.605551148	0.319121622	0.088508416	1.24757074	0
	17050	1455868_a_at	5.809306931	3.661886563	0.318978727	0.087107757	1.247447177	0
	11216	1434117_at	5.988838362	3.650281261	0.318725615	0.087315358	1.24722834	0
	7757	1424849_at	4.400130554	3.446274891	0.318658467	0.092464611	1.247170291	0
	7703	1424773_at	6.27433499	3.990153132	0.318546475	0.079833145	1.247073481	0
	14913	1450705_at	5.634828292	3.793184186	0.31803749	0.083844463	1.246633589	0
	13139	1448496_a_at	5.544128729	3.301750477	0.318032166	0.09632229	1.246628988	0
	11506	1435177_a_at	7.557767423	3.814796461	0.31709719	0.083122964	1.24582134	0
	8986	1426428_at	5.128776446	4.191687244	0.316693761	0.075552813	1.245473012	0
	8528	1425840_a_at	4.472661883	3.212012595	0.316660485	0.098586315	1.245444286	0
	16906	1455252_at	4.843473719	3.363882533	0.316223751	0.094005587	1.245067321	0
	8771	1426160_a_at	5.85366568	3.377674261	0.316213174	0.093618611	1.245058193	0
	8878	1426289_at	6.857638872	3.512126041	0.31601007	0.089976859	1.244882925	0
	6887	1423808_at	4.435615536	3.988996414	0.315388641	0.079064659	1.244346817	0
	6038	1422816_a_at	4.730798917	3.60520525	0.315133783	0.087410775	1.244127018	0
	16484	1452959_a_at	4.792586606	3.952892758	0.315011335	0.079691344	1.244021428	0
	8932	1426353_at	5.83723811	3.300766576	0.314868871	0.09539265	1.243898588	0
	4788	1421357_at	4.934396412	3.263175805	0.314707831	0.096442193	1.243759746	0
	16409	1452673_at	5.808791481	3.666659772	0.314637626	0.085810423	1.243699224	0
	693	1416451_s_at	4.650833864	3.624281477	0.314495677	0.086774628	1.24357686	0
	4139	1420601_at	4.126973198	3.985413488	0.314185241	0.078833788	1.243309298	0
	15758	1451717_s_at	5.525932321	3.600090863	0.314124806	0.087254688	1.243257217	0
	16847	1454979_at	6.341141307	3.323419707	0.314047869	0.094495398	1.243190918	0
	16921	1455335_at	4.003589049	3.606873153	0.313948307	0.087041682	1.243105127	0
	1934	1417791_a_at	5.359550711	3.368740722	0.313808432	0.093153038	1.242984608	0
	10426	1429530_a_at	3.510394667	3.468514783	0.313323227	0.090333542	1.24256664	0
	13179	1448539_a_at	4.055597962	3.220297669	0.313254738	0.097275088	1.242507653	0
	12144	1437545_at	5.696069343	3.291813835	0.313165384	0.095134597	1.2424307	0
	10421	1429473_at	4.902081376	3.286353017	0.313046552	0.09525652	1.242328368	0
	47	1415744_at	6.13415104	3.851172336	0.313037644	0.081283728	1.242320697	0
	8908	1426321_at	4.395436287	3.894720681	0.312731009	0.080296133	1.242056678	0
	9858	1427717_at	3.080204459	3.300682303	0.31266675	0.094727914	1.242001357	0
	3800	1420022_s_at	5.112235927	3.534516392	0.31242119	0.088391496	1.241789975	0
	6982	1423921_at	4.213787731	3.32586931	0.312347896	0.093914663	1.24172689	0
	4432	1420934_a_at	6.103198059	3.833703525	0.312161809	0.081425652	1.241566735	0
	12957	1448296_x_at	5.728423462	3.34459211	0.311758822	0.093212808	1.241219977	0
	11044	1433550_at	6.282072569	3.601623752	0.311687737	0.086540893	1.241158821	0
	5640	1422359_at	3.727930766	4.109327197	0.311163773	0.075721343	1.240708134	0
	5542	1422247_a_at	4.040594819	3.62563523	0.311124591	0.085812436	1.240674438	0
	3127	1419111_at	4.85342853	3.481687626	0.310974994	0.089317316	1.240545795	0
	6188	1422994_at	4.906972488	3.482544564	0.310755814	0.089232401	1.240357341	0
	17392	1460174_at	5.516894532	3.235177094	0.31061024	0.096010274	1.24023219	0
	2498	1418411_at	4.960757894	3.554823173	0.309768048	0.087140213	1.239508399	0
	3404	1419415_a_at	6.388028454	3.432972131	0.309564387	0.090173871	1.239333434	0
	14597	1450318_a_at	4.648114541	3.285900605	0.309371239	0.094151125	1.239167523	0
	11196	1434047_x_at	7.08745684	3.228079967	0.309251381	0.095800409	1.239064579	0
	16930	1455367_at	4.841925394	3.484872612	0.309091906	0.088695324	1.238927621	0
	11530	1435300_at	5.073394736	3.602450742	0.309063263	0.085792502	1.238903023	0
	6718	1423622_a_at	6.735835216	3.248663655	0.308814481	0.095058927	1.238689402	0
	2887	1418846_at	5.210532748	3.679824839	0.307345421	0.083521753	1.237428718	0
	8984	1426425_at	5.897185066	3.258522017	0.307248129	0.094290641	1.237345271	0
	16766	1454682_at	5.663616384	3.450365109	0.30721846	0.089039406	1.237319826	0
	5294	1421958_at	4.127687944	3.720295394	0.30710159	0.082547636	1.237219596	0
	13038	1448385_at	5.28267215	3.469715636	0.306821888	0.08842854	1.236979754	0
	14265	1449914_at	5.201812442	3.60697797	0.306660117	0.085018572	1.236841058	0
	5857	1422608_at	6.076942526	3.426650615	0.306592743	0.089473009	1.236783299	0
	16927	1455356_at	5.00537505	3.365538388	0.306576762	0.091092933	1.236769599	0
	7710	1424786_s_at	5.738758611	3.51656954	0.306471762	0.087150775	1.23667959	0
	10994	1433450_at	3.593406949	3.283266534	0.306417935	0.093327158	1.23663345	0
	3668	1419713_at	3.794265171	3.765269557	0.306402997	0.081376112	1.236620645	0
	4919	1421516_at	4.578309438	3.443694698	0.306270568	0.08893662	1.236507138	0
	12690	1439453_x_at	6.500192951	3.56321843	0.306151971	0.085920068	1.236405494	0
	9318	1426889_at	4.500219659	3.449116814	0.306136358	0.088757898	1.236392115	0
	2152	1418032_at	5.637271693	3.497246753	0.306101153	0.087526324	1.236361944	0
	586	1416338_at	5.790841143	3.749975672	0.305875653	0.08156737	1.23616871	0
	17060	1455895_x_at	6.162789837	3.564700709	0.305313208	0.085649044	1.235686875	0
	11133	1433832_at	6.616837223	3.243938324	0.305216919	0.094088385	1.235604405	0
	8215	1425419_a_at	6.389061896	3.302248872	0.305131495	0.09240112	1.235531245	0
	2893	1418853_at	4.444801126	3.295232764	0.304922629	0.092534473	1.235352384	0
	3510	1419533_at	4.030190026	3.222074972	0.304865093	0.094617629	1.235303118	0
	11433	1434888_a_at	6.482524935	3.32503315	0.304837118	0.091679422	1.235279165	0
	6192	1423000_a_at	4.113505345	3.533222341	0.304806902	0.086268814	1.235253293	0
	17315	1456695_x_at	7.622227361	3.928366358	0.3047575	0.077578686	1.235210995	0
	11507	1435178_x_at	7.535632738	3.901175033	0.304668409	0.078096575	1.235134719	0
	2529	1418443_at	6.11815178	3.306103943	0.304617663	0.092137957	1.235091275	0
	6404	1423255_at	7.449057931	3.311050436	0.304062463	0.091832628	1.23461606	0
	7561	1424606_at	4.412979246	3.431565528	0.303675207	0.088494655	1.234284702	0
	6838	1423755_at	5.469427751	3.449254952	0.303071509	0.087865789	1.233768322	0
	17387	1460169_a_at	6.302476712	3.569577192	0.302900799	0.084856212	1.233622342	0
	4269	1420746_at	3.603033596	3.832219359	0.302891334	0.079038099	1.233614248	0
	1120	1416907_at	5.464433879	3.208417452	0.302807555	0.094379101	1.233542613	0
	2528	1418442_at	6.159303416	3.303053936	0.302706603	0.091644463	1.2334563	0
	8744	1426121_at	4.566732425	3.268247402	0.302587383	0.092583989	1.233354374	0
	2436	1418343_at	4.98835751	3.807037136	0.302304167	0.079406677	1.233112278	0
	11865	1436802_at	5.736752351	3.239482931	0.302214945	0.093291106	1.23303602	0
	5842	1422591_at	5.900399327	3.478877148	0.301945082	0.086793833	1.232805396	0
	8335	1425595_at	3.860433594	3.387560015	0.301905421	0.089121793	1.232771506	0
	5092	1421716_at	4.305324118	3.789173937	0.301900316	0.079674441	1.232767144	0
	4754	1421319_at	4.767798332	3.250824144	0.301793093	0.092835872	1.232675526	0
	1119	1416906_at	7.542796078	3.89612963	0.301629699	0.077417778	1.232535926	0
	3334	1419342_at	4.209121712	3.661466802	0.300927699	0.082187745	1.231936333	0
	15430	1451319_at	4.596800976	3.297694067	0.300927512	0.09125392	1.231936173	0
	11129	1433822_x_at	7.601209534	3.865706642	0.300772082	0.077805201	1.231803457	0
	13999	1449467_at	4.921307779	3.280496256	0.300725922	0.091670863	1.231764045	0
	16310	1452513_a_at	5.337760297	3.250775917	0.300578372	0.092463578	1.231638074	0
	3300	1419306_at	3.116565531	3.436042314	0.300507721	0.087457515	1.231577761	0
	12980	1448324_at	6.840196732	3.554413242	0.299777509	0.084339521	1.230954562	0
	8871	1426279_at	5.393513605	3.450359455	0.299439411	0.08678499	1.23066612	0
	14596	1450317_at	2.932459156	3.478195395	0.299373429	0.086071481	1.230609836	0
	9788	1427590_at	3.238878097	3.215067528	0.299354751	0.093109942	1.230593904	0
	1927	1417783_at	4.807709455	3.368202042	0.298909389	0.088744495	1.230214076	0
	10222	1428528_at	6.091930692	3.312795142	0.298857649	0.090213139	1.230169958	0
	13513	1448911_at	5.639647135	3.22336235	0.298821138	0.092704793	1.230138826	0
	15958	1451993_at	5.99081847	3.383964451	0.298640578	0.088251689	1.229984877	0
	17186	1456246_x_at	3.497343447	3.220115165	0.298354383	0.092653327	1.229740903	0
	5616	1422330_at	4.450709692	3.406456415	0.297670587	0.087384235	1.22915818	0
	13608	1449021_at	6.456581975	3.553513915	0.297623585	0.083754726	1.229118135	0
	358	1416098_at	4.772362171	3.439086039	0.297535009	0.086515721	1.229042674	0
	1405	1417216_at	5.205822128	3.535791267	0.296453162	0.083843513	1.228121386	0
	17479	1460277_at	4.875322909	3.346004062	0.296389595	0.088580166	1.228067274	0
	1548	1417375_at	5.788741649	3.225767269	0.296389314	0.091881803	1.228067035	0
	3773	1419958_at	4.592264976	3.426777002	0.296260231	0.086454482	1.227957161	0
	8440	1425734_a_at	4.44972595	3.229279541	0.295055128	0.091368717	1.226931859	0
	16141	1452248_at	6.02428383	3.674675019	0.295026908	0.08028653	1.22690786	0
	14672	1450412_at	4.926972613	3.378266568	0.294639454	0.087216165	1.226578403	0
	9183	1426691_at	4.879594891	3.417217152	0.294370637	0.08614338	1.226349876	0
	8730	1426099_at	4.275351236	3.351994123	0.294254493	0.087784907	1.226251153	0
	7333	1424326_at	5.301680479	3.492161772	0.294095592	0.084215913	1.226116099	0
	7354	1424352_at	3.81124903	3.248244051	0.293964843	0.090499617	1.226004983	0
	5024	1421637_at	3.967026858	3.527328574	0.293820307	0.083298253	1.225882162	0
	15694	1451636_at	4.500417148	3.471853396	0.290960705	0.083805585	1.223454717	0
	4598	1421128_at	3.351947616	3.585909598	0.290130643	0.080908521	1.222750998	0
	6140	1422929_s_at	4.408525059	3.249018231	0.290020088	0.089263915	1.222657301	0
	10189	1428364_at	5.438292747	3.378237342	0.289071493	0.085568734	1.221853649	0
	1596	1417427_at	6.443840668	3.432030202	0.288750371	0.084133983	1.221581714	0
	8983	1426424_at	5.778675753	3.342384118	0.288593302	0.086343548	1.221448725	0
	14827	1450594_at	4.176704925	3.576010014	0.288357566	0.080636677	1.221249156	0
	5267	1421927_at	4.981288379	3.244348319	0.287983323	0.088764613	1.220932399	0
	14607	1450331_s_at	4.089245639	3.32620575	0.287818304	0.086530517	1.220792754	0
	12019	1437195_x_at	4.025130628	3.274409922	0.287738464	0.087874906	1.220725196	0
	224	1415956_a_at	6.295295868	3.371537792	0.287682734	0.08532686	1.220678041	0
	11209	1434103_at	5.823159725	3.317946403	0.287050701	0.086514568	1.22014339	0
	14332	1449993_at	3.578444256	3.226499806	0.285976584	0.08863369	1.219235304	0
	4120	1420581_at	4.474111709	3.295521663	0.285904346	0.086755414	1.219174257	0
	3266	1419266_at	5.151964893	3.365947088	0.285742231	0.084892074	1.219037267	0
	12373	1438318_x_at	5.582176861	3.352214817	0.285564888	0.08518693	1.218887426	0
	4819	1421397_a_at	5.31410765	3.398934561	0.284587062	0.083728315	1.218061572	0
	9989	1427959_at	4.595458653	3.244242891	0.284568396	0.087714886	1.218045812	0
	12749	1447964_at	4.148201302	3.369937958	0.283862148	0.084233642	1.217449683	0
	16337	1452568_at	3.705519413	3.273136365	0.283131199	0.086501498	1.216833013	0
	2786	1418728_at	3.768159965	3.21905463	0.282672459	0.087812259	1.216446153	0
	17140	1456086_x_at	5.932178475	3.401820077	0.282220052	0.082961487	1.216064753	0
	8709	1426077_at	4.483721875	3.40704929	0.281940428	0.082752084	1.215829078	0
	8846	1426250_s_at	5.929008329	3.292386379	0.281116872	0.085383925	1.215135226	0
	16635	1453865_a_at	5.457114834	3.217648141	0.281008151	0.0873334	1.215043657	0
	6513	1423376_a_at	4.954566746	3.404426341	0.280985928	0.08253547	1.21502494	0
	9529	1427216_at	5.296453809	3.303585368	0.280808397	0.085001102	1.214875434	0
	1347	1417154_at	4.636606978	3.389814652	0.280117999	0.082635196	1.214294198	0
	15141	1450975_at	4.558432823	3.243286683	0.279815778	0.086275376	1.214039851	0
	10139	1428226_at	5.637178643	3.315805855	0.278918443	0.084117845	1.21328497	0
	2163	1418044_at	6.075415733	3.384905434	0.27885962	0.082383282	1.213235502	0
	5748	1422488_at	5.365125872	3.430701461	0.278383397	0.081144746	1.212835088	0
	648	1416402_at	5.384608038	3.234769032	0.27791845	0.08591601	1.212444282	0
	3771	1419954_s_at	6.18265004	3.229225224	0.277241375	0.085853837	1.2118754	0
	236	1415970_at	8.269504337	3.294117955	0.276628217	0.083976415	1.211360453	0
	17484	1460284_at	4.950212141	3.26083392	0.27647525	0.08478667	1.211232021	0
	4286	1420767_at	4.891299298	3.435964309	0.276100785	0.080356127	1.210917674	0
	1691	1417528_at	4.590962436	3.221283242	0.272532664	0.084603757	1.207926493	0
	4126	1420587_at	3.834507506	3.2423444	0.271440034	0.083717212	1.207012012	0
	1742	1417583_a_at	6.06659328	3.33588026	0.270677255	0.081141178	1.206374012	0
	9310	1426874_at	5.615062757	3.299785536	0.269240415	0.081593307	1.205173132	0
	5286	1421948_a_at	5.122245468	3.458993259	0.268932754	0.077748852	1.204916151	0
	14530	1450237_at	3.631030111	3.219194141	0.264001709	0.082008632	1.20080485	0
	8740	1426116_at	3.742139628	3.340248925	0.263169981	0.078787536	1.200112774	0
	9288	1426848_at	5.668014223	3.265747092	0.262897849	0.080501595	1.19988642	0
	10483	1429845_at	3.477811147	3.34255599	0.261966247	0.078373032	1.199111859	0
	13868	1449320_at	3.074765203	3.364167934	0.261165648	0.077631573	1.198446617	0
	14872	1450653_at	3.741303136	3.303582392	0.259775173	0.078634386	1.197292106	0
	7576	1424625_a_at	5.076385855	3.319197051	0.259516614	0.078186565	1.197077548	0
	4431	1420933_a_at	6.229520161	3.27628261	0.258046009	0.078761828	1.195857933	0
	2899	1418859_at	5.07928475	3.377556006	0.256995943	0.076089321	1.194987845	0
[truncated: 885 more rows]
[truncated: 1 more columns]
