# Supplementary material for: A genomic analysis of mouse models of breast cancer reveals molecular features of mouse models and relationships to human breast cancer
Source: Breast Cancer Res. 2014 Jun 5;16(3):R59. doi: 10.1186/bcr3672 (PMC4078930; doi:10.1186/bcr3672)
Supplement: Additional file 2 — Fold change values organized by mouse tumor model type comparing the mouse model to all other types of mouse models. [file bcr3672-S2.zip › Additional_file_2/TAG_SAM/AdditionalFile56_TAG_SAM/UpregulatedGenesgather_gene_ontology_121102.txt]

#	Annotation	Total Genes With Ann	Your Genes (With Ann)	Your Genes (No Ann)	Genome (With Ann)	Genome (No Ann)	ln(Bayes factor)	neg ln(p value)	FE: neg ln(p value)	FE: neg ln(FDR)	Genes
1	GO:0007049 [5]: cell cycle	132	132	757	426	11314	78.18	10.41	84.65	77.66	2810406C15Rik AA545217 Anapc5 Atf5 Aurkb Blm Brca1 Brrn1 Bub1b Calm2 Camk2d Ccna2 Ccnb1-rs1 Ccnb2 Ccne2 Ccnf Ccnl1 Cdc20 Cdc25b Cdc25c Cdc2a Cdc45l Cdc6 Cdc7 Cdca1 Cdk2 Cdkn2c Cdkn2d Cenph Cgref1 Chaf1b Chek1 Chfr Cks1b Crkl Ctcf Cul2 Ddit3 Dmc1h Dnajc2 Dut Ect2 Fanca Frk Gadd45b Gmnn Gps2 Gsg2 H2afx Incenp Ing1 Junb Kif11 Kntc2 Kras Lig1 Lmtn Mad2l1 Mad2l2 Map3k8 Mapk13 Mapk7 Mcm2 Mcm3 Mcm4 Mcm5…
2	GO:0008283 [4]: cell proliferation	149	149	740	589	11151	69.95	10.41	76.36	70.06	2810406C15Rik 5830426I05Rik AA545217 Anapc5 Atf5 Aurkb Bap1 Blm Brca1 Brrn1 Bub1b Calm2 Camk2d Ccna2 Ccnb1-rs1 Ccnb2 Ccne2 Ccnf Ccnl1 Cdc20 Cdc25b Cdc25c Cdc2a Cdc45l Cdc5l Cdc6 Cdc7 Cdca1 Cdca3 Cdca5 Cdk2 Cdkn2c Cdkn2d Cenph Cgref1 Chaf1b Chek1 Chfr Cks1b Crip2 Crkl Ctcf Cul2 Ddit3 Dmc1h Dnajc2 Dut Ect2 Fanca Frk Gadd45b Gli2 Gmnn Gps2 Gsg2 H2afx Hsf4 Incenp Ing1 Junb Kif11 Kntc2 Kras Lig1 Lmtn …
3	GO:0007608 [7]: perception of smell	6	6	883	1171	10569	62.68	10.41	0.0	0.0	Olfr1507 Olfr2 Olfr65 Olfr68 Olfr69 Olfr690
4	GO:0007606 [6]: sensory perception of chemical stimulus	8	8	881	1217	10523	61.07	10.41	0.0	0.0	Gng13 Olfr1507 Olfr2 Olfr65 Olfr68 Olfr69 Olfr690 V1rb9
5	GO:0006139 [5]: nucleobase, nucleoside, nucleotide and nucleic acid metabolism	301	301	588	2126	9614	54.41	10.41	60.56	54.7	2010005A06Rik Aars Actl6a Adar Adcy2 Adcy7 Aebp2 Aicda Ankib1 Ankrd33 Arntl2 Asf1b Atf5 Atp5j2 Atp6v1g1 Aurkb BC031407 Bard1 Barx2 Bat4 Baz1b Baz2a Bbx Bhlhb3 Blm Brca1 Brca2 Brpf1 Brunol4 Btbd4 C330003B14Rik C330012H03Rik Cbfb Cbx2 Ccne2 Cdc45l Cdc5l Cdc6 Cdkn2c Cdkn2d Cebpd Cebpg Chaf1b Chx10 Cic Cnot3 Cpeb2 Cpsf2 Csen Ctcf Dck Ddit3 Ddx20 Dedd Dlx5 Dmc1h Dnajc2 Dnase2b Dnd1 Dnmt1 Dut Egr1 Elf3…
6	GO:0000067 [6]: DNA replication and chromosome cycle	50	50	839	69	11671	53.7	10.41	60.31	54.7	2810406C15Rik Blm Brca1 Brrn1 Ccne2 Cdc45l Cdc6 Cenph Chaf1b Dnajc2 Dut Gmnn Lig1 Mad2l1 Mcm2 Mcm3 Mcm4 Mcm5 Mcm6 Mcm7 Msh3 Msh6 Nek2 Nusap1 Orc1l Orc6l Pms2 Pola1 Pold1 Pold2 Pole Pole2 Prim1 Prim2 Rad21 Rbbp4 Rfc2 Rfc3 Rfc4 Rfc5 Ris2 Rpa1 Rpa2 Rpa3 Rrm1 Rrm2 Smc1l1 Smc1l2 Stag1 Top2a
7	GO:0007600 [5]: sensory perception	16	16	873	1341	10399	53.13	10.41	0.0	0.0	Arrb2 Cdkn2d Csen Gng13 Myo6 Olfr1507 Olfr2 Olfr65 Olfr68 Olfr69 Olfr690 Opn1mw Pde6d Pkd2 Ranbp17 V1rb9
8	GO:0050877 [4]: neurophysiological process	22	22	867	1485	10255	52.38	10.41	0.0	0.0	Arrb2 Cdkn2d Csen Gabbr1 Gabrp Gal3st1 Gng13 Grik5 Lynx1 Myo6 Olfr1507 Olfr2 Olfr65 Olfr68 Olfr69 Olfr690 Opn1mw Pde6d Pkd2 Ranbp17 Tac4 V1rb9
9	GO:0009581 [5]: detection of external stimulus	17	17	872	1350	10390	51.91	10.41	0.0	0.0	Arrb2 Cdkn2d Csen Gng13 Myo6 Olfr1507 Olfr2 Olfr65 Olfr68 Olfr69 Olfr690 Opn1mw Pdcl3 Pde6d Pkd2 Ranbp17 V1rb9
10	GO:0007186 [6]: G-protein coupled receptor protein signaling pathway	42	42	847	1845	9895	46.48	10.41	0.0	0.0	Adcy2 Adcy7 Arrb2 Calm2 Celsr1 Chaf1b Cmkor1 Dgke Edg4 F2rl1 F2rl2 Fzd1 Gabbr1 Glp1r Gnai2 Gng13 Gng4 Gpr143 Gpr35 Gpr56 Gprk5 Hrh4 Lhcgr Mrgpra3 Mrgpra4 Olfr1507 Olfr2 Olfr65 Olfr68 Olfr69 Olfr690 Opn1mw P2ry2 Ptger1 Ptger4 Ranbp17 Tac4 Uts2r V1rb9 V1rd4 V1rd6 V2r4
11	GO:0009605 [4]: response to external stimulus	58	58	831	2114	9626	43.39	10.41	0.0	0.0	Aip Aoah Arrb2 Artn C6.1A C8a C8b Ccl12 Ccl3 Ccl4 Ccl5 Cdkn2d Cklf Cmkor1 Cryab Csen Cxcl10 Cxcl16 Cxcl5 Dbh Dbhl1 Defcr3 Drpla Fert2 Fv1 G1p2 Gng13 H2-Bl Hrh4 Il1rap Irf1 Lyst Masp1 Mbd4 Msh6 Myo6 Nfkbiz Olfr1507 Olfr2 Olfr65 Olfr68 Olfr69 Olfr690 Opn1mw Pcyt1a Pdcl3 Pde6d Pkd2 Pla2g7 Pmaip1 Prg3 Rad9 Ranbp17 Relb Repin1 Tlr3 Trpv4 V1rb9
12	GO:0006259 [5]: DNA metabolism	88	88	801	333	11407	40.45	10.41	46.86	41.48	Actl6a Asf1b Aurkb Baz1b Baz2a Blm Brca1 Brca2 Cbx2 Ccne2 Cdc45l Cdc6 Chaf1b Ctcf Dmc1h Dnajc2 Dnase2b Dnmt1 Dut Ezh2 Fanca Gmnn H1f0 H2afv H2afx H2afz H3f3b Hat1 Hells Hist1h1e Hist1h4f Hist1h4h Hist3h2ba Hmgb2 Lig1 Mbd4 Mcm2 Mcm3 Mcm4 Mcm5 Mcm6 Mcm7 Mre11a Msh3 Msh6 Mutyh Ogg1 Orc1l Orc6l Pms2 Pola1 Pold1 Pold2 Pole Pole2 Prim1 Prim2 Rad21 Rad51 Rad51ap1 Rad51c Rbbp4 Recql Recql4 Rev1l Rfc2 Rfc…
13	GO:0050875 [3]: cellular physiological process	684	684	205	7250	4490	40.3	10.41	46.37	41.16	1110061O04Rik 2010005A06Rik 2310079P12Rik 2700084L22Rik 2810406C15Rik 5430435G22Rik 5830426I05Rik 5930412E23Rik AA545217 AI317395 AI848100 Aars Aatk Abca7 Abcb10 Abcc1 Actl6a Acvr1 Acvr1b Adam4 Adar Adcy2 Adcy7 Adipor1 Aebp2 Agc1 Aicda Aip Akr1c21 Aldh1a3 Alox12e Alox15 Anapc5 Ankib1 Ankrd33 Anxa2 Aoah Ap1s1 Ap4m1 Apba2bp Aqp3 Arf4l Arid5a Arl5 Arl6 Arntl2 Artn Asf1b Atf5 Atp12a Atp1b2 Atp4b Atp5…
14	GO:0006260 [6]: DNA replication	38	38	851	56	11684	37.86	10.41	44.46	39.41	Blm Ccne2 Cdc45l Cdc6 Chaf1b Dnajc2 Dut Gmnn Lig1 Mcm2 Mcm3 Mcm4 Mcm5 Mcm6 Mcm7 Msh3 Msh6 Orc1l Orc6l Pms2 Pola1 Pold1 Pold2 Pole Pole2 Prim1 Prim2 Rbbp4 Rfc2 Rfc3 Rfc4 Rfc5 Ris2 Rpa1 Rpa2 Rpa3 Rrm1 Rrm2
15	GO:0044238 [4]: primary metabolism	484	484	405	4572	7168	37.27	10.41	43.23	38.32	1110061O04Rik 2010005A06Rik 2700084L22Rik 5430435G22Rik AI317395 AV071179 Aars Aatk Actl6a Acvr1 Acvr1b Adam4 Adar Adcy2 Adcy7 Adipor1 Aebp2 Agc1 Aicda Aip Akr1c21 Aldh1a3 Alox12e Alox15 Anapc5 Ankib1 Ankrd33 Apba2bp Arl6 Arntl2 Asf1b Atf5 Atp5j2 Atp6v1g1 Atp8b3 Aurkb B3gnt1 B3gnt3 BC031407 Bap1 Bard1 Barx2 Bat4 Baz1b Baz2a Bbx Bhlhb3 Blm Brca1 Brca2 Brpf1 Brunol4 Btbd4 Bub1b C1galt1 C330003B14Ri…
16	GO:0000279 [6]: M phase	45	45	844	94	11646	35.41	10.41	41.97	37.17	2810406C15Rik Anapc5 Brca1 Brrn1 Bub1b Ccna2 Ccnb1-rs1 Ccnb2 Ccnf Cdc20 Cdc25b Cdc25c Cdc2a Cdc6 Cdca1 Cdk2 Cenph Chfr Dmc1h Fanca Incenp Kif11 Kntc2 Mad2l1 Mad2l2 Mki67 Mre11a Msh3 Nde1 Nek2 Nusap1 Pms2 Rad21 Rad51 Ranbp1 Rpa1 Smc1l1 Smc1l2 Spag5 Stag1 Stmn1 Terf1 Topbp1 Tubb5 Ube2c
17	GO:0000280 [7]: nuclear division	41	41	848	89	11651	30.74	10.41	37.29	32.6	2810406C15Rik Anapc5 Brrn1 Bub1b Ccna2 Ccnb1-rs1 Ccnb2 Ccnf Cdc20 Cdc25b Cdc25c Cdc2a Cdc6 Cdk2 Cenph Chfr Dmc1h Fanca Incenp Kntc2 Mad2l1 Mad2l2 Mki67 Mre11a Msh3 Nde1 Nek2 Nusap1 Pms2 Rad21 Rad51 Rpa1 Smc1l1 Smc1l2 Spag5 Stag1 Stmn1 Terf1 Topbp1 Tubb5 Ube2c
18	GO:0044237 [4]: cellular metabolism	487	487	402	4779	6961	29.98	10.41	35.87	31.27	1110061O04Rik 2010005A06Rik 2700084L22Rik 5430435G22Rik AI317395 Aars Aatk Actl6a Acvr1 Acvr1b Adam4 Adar Adcy2 Adcy7 Adipor1 Aebp2 Agc1 Aicda Aip Akr1c21 Aldh1a3 Alox12e Alox15 Anapc5 Ankib1 Ankrd33 Aoah Apba2bp Arl6 Arntl2 Asf1b Atf5 Atp5j2 Atp6v1g1 Atp8b3 Aurkb B3gnt1 B3gnt3 BC031407 Bap1 Bard1 Barx2 Bat4 Baz1b Baz2a Bbx Bhlhb3 Blm Brca1 Brca2 Brpf1 Brunol4 Btbd4 Bub1b C1galt1 C330003B14Rik C3…
19	GO:0007166 [5]: cell surface receptor linked signal transduction	80	80	809	2222	9518	28.27	10.41	0.0	0.0	Acvr1 Acvr1b Adcy2 Adcy7 Arrb2 Artn Bmp8b Calm2 Celsr1 Chaf1b Cmkor1 Dgke Dok4 Dvl2 Edg4 Efna1 Ephb6 F2rl1 F2rl2 Flt1 Flt3 Fzd1 Gabbr1 Gfra1 Glp1r Gnai2 Gng13 Gng4 Gpr143 Gpr35 Gpr56 Gprk5 Gsg2 Hbegf Hrh4 Il12rb1 Il13ra1 Il18r1 Il1rap Il1rn Itga5 Lhcgr Lmtn Lrp6 Ltk Mrgpra3 Mrgpra4 Olfr1507 Olfr2 Olfr65 Olfr68 Olfr69 Olfr690 Opn1mw P2rx5 P2ry2 Pitx2 Ptger1 Ptger4 Ptprs Ranbp17 Rqcd1 Senp2 Smad1 S…
20	GO:0050874 [3]: organismal physiological process	86	86	803	2322	9418	28.08	10.41	0.0	0.0	Anxa2 Arrb2 C8a C8b Cbfb Ccl12 Ccl27 Ccl3 Ccl4 Ccl5 Cdkn2d Csen Cxcl10 Cxcl14 Cxcl16 Cxcl5 Eda Edn2 Egr1 F2rl1 F2rl2 Flt3 Foxc1 G1p2 Gabbr1 Gabrp Gal3st1 Gbp2 Gnai2 Gng13 Gp1bb Grik5 H2-Bl H2-D1 H2-M10.1 Hbegf Hells Hrh4 Icoslg Ifi203 Ifi204 Ifit2 Il1rap Il1rn Irf1 Irf2 Isgf3g Lmtn Lynx1 Lyst Masp1 Msh6 Myo6 Ndn Ndrg1 Nfkbiz Nr5a1 Oas2 Oas3 Oasl2 Olfr1507 Olfr2 Olfr65 Olfr68 Olfr69 Olfr690 Opn1mw…
21	GO:0008152 [3]: metabolism	502	502	387	5100	6640	25.05	10.41	30.88	26.52	1110003P22Rik 1110061O04Rik 1300012D20Rik 2010005A06Rik 2700084L22Rik 5430435G22Rik AI317395 AV071179 Aars Aatk Actl6a Acvr1 Acvr1b Acy3 Adam4 Adar Adcy2 Adcy7 Adipor1 Aebp2 Agc1 Aicda Aip Akr1c21 Aldh1a3 Alox12e Alox15 Anapc5 Ankib1 Ankrd33 Aoah Apba2bp Arl6 Arntl2 Asf1b Atf5 Atp12a Atp5j2 Atp6v1g1 Atp8b3 Aurkb B3gnt1 B3gnt3 BC031407 Bap1 Bard1 Barx2 Bat4 Baz1b Baz2a Bbx Bhlhb3 Blm Brca1 Brca2 B…
22	GO:0007067 [8]: mitosis	31	31	858	59	11681	24.68	10.41	31.26	26.75	2810406C15Rik Anapc5 Brrn1 Bub1b Ccna2 Ccnb1-rs1 Ccnb2 Ccnf Cdc20 Cdc25b Cdc25c Cdc2a Cdc6 Cdk2 Cenph Chfr Incenp Kntc2 Mad2l1 Mad2l2 Nde1 Nek2 Nusap1 Rad21 Smc1l1 Spag5 Stag1 Stmn1 Terf1 Tubb5 Ube2c
23	GO:0000087 [7]: M phase of mitotic cell cycle	31	31	858	60	11680	24.33	10.41	30.91	26.52	2810406C15Rik Anapc5 Brrn1 Bub1b Ccna2 Ccnb1-rs1 Ccnb2 Ccnf Cdc20 Cdc25b Cdc25c Cdc2a Cdc6 Cdk2 Cenph Chfr Incenp Kntc2 Mad2l1 Mad2l2 Nde1 Nek2 Nusap1 Rad21 Smc1l1 Spag5 Stag1 Stmn1 Terf1 Tubb5 Ube2c
24	GO:0019219 [5]: regulation of nucleobase, nucleoside, nucleotide and nucleic acid metabolism	185	185	704	1377	10363	23.83	10.41	29.85	25.63	2010005A06Rik Aebp2 Ankib1 Ankrd33 Arntl2 Atf5 BC031407 Bard1 Barx2 Bat4 Baz1b Baz2a Bbx Bhlhb3 Brpf1 Btbd4 C330003B14Rik Cbfb Cbx2 Cdc5l Cdkn2c Cdkn2d Cebpd Cebpg Chaf1b Chx10 Cic Cnot3 Csen Ctcf Ddit3 Ddx20 Dedd Dlx5 Dnmt1 Egr1 Elf3 Elf4 Elys Etv3 Eya3 Ezh2 F830020C16Rik Fhl2 Fmr1 Fosl1 Foxc1 Foxd1 Foxd3 Foxd4 Foxf2 Foxj1 Foxj2 Foxm1 Foxp1 Gata2 Gcl Gcm1 Gli2 Glis1 Glis2 Gmnn Gtf2ird1 Hace1 Hdg…
25	GO:0000278 [6]: mitotic cell cycle	38	38	851	98	11642	23.77	10.41	30.28	25.99	2810406C15Rik AA545217 Anapc5 Brrn1 Bub1b Camk2d Ccna2 Ccnb1-rs1 Ccnb2 Ccnf Cdc20 Cdc25b Cdc25c Cdc2a Cdc6 Cdk2 Cenph Chek1 Chfr Dnajc2 Incenp Kntc2 Mad2l1 Mad2l2 Mtbp Nde1 Nek2 Nusap1 Rad21 Ris2 Sfn Smc1l1 Spag5 Stag1 Stmn1 Terf1 Tubb5 Ube2c
26	GO:0006350 [6]: transcription	189	189	700	1422	10318	23.62	10.41	29.63	25.47	2010005A06Rik Aebp2 Ankib1 Ankrd33 Arntl2 Atf5 BC031407 Bard1 Barx2 Bat4 Baz1b Baz2a Bbx Bhlhb3 Brpf1 Btbd4 C330003B14Rik Cbfb Cbx2 Cdc5l Cdkn2c Cdkn2d Cebpd Cebpg Chaf1b Chx10 Cic Cnot3 Csen Ctcf Ddit3 Ddx20 Dedd Dlx5 Dnmt1 Egr1 Elf3 Elf4 Elys Etv3 Eya3 Ezh2 F830020C16Rik Fhl2 Fmr1 Fosl1 Foxc1 Foxd1 Foxd3 Foxd4 Foxf2 Foxj1 Foxj2 Foxm1 Foxp1 Gata2 Gcl Gcm1 Gli2 Glis1 Glis2 Gtf2a1 Gtf2ird1 Gtf3c5 …
27	GO:0043283 [4]: biopolymer metabolism	163	163	726	1162	10578	23.24	10.41	29.3	25.19	5430435G22Rik AI317395 Aars Actl6a Adam4 Adar Aicda Asf1b Aurkb Bap1 Baz1b Baz2a Blm Brca1 Brca2 Brunol4 C330012H03Rik Capn10 Casp2 Casp7 Casp9 Cbx2 Ccne2 Cdc45l Cdc6 Chaf1b Cic Cpb1 Cpe Cpeb2 Cpsf2 Ctcf Ctsw Ddx20 Dmc1h Dnajc2 Dnase2b Dnd1 Dnmt1 Dub2 Dut Exosc8 Ezh2 Fanca Fmr1 Gmnn H1f0 H2afv H2afx H2afz H3f3b Hat1 Hells Hist1h1e Hist1h4f Hist1h4h Hist3h2ba Hmgb2 Hnrpa2b1 Hspa14 Klk10 Lig1 Lsm3 …
28	GO:0006355 [7]: regulation of transcription, DNA-dependent	181	181	708	1347	10393	23.15	10.41	29.17	25.12	2010005A06Rik Aebp2 Ankib1 Ankrd33 Arntl2 Atf5 BC031407 Bard1 Barx2 Bat4 Baz1b Baz2a Bbx Bhlhb3 Brpf1 Btbd4 C330003B14Rik Cbfb Cbx2 Cdc5l Cdkn2c Cdkn2d Cebpd Cebpg Chaf1b Chx10 Cic Cnot3 Csen Ctcf Ddit3 Ddx20 Dedd Dlx5 Dnmt1 Egr1 Elf3 Elf4 Elys Etv3 Eya3 Ezh2 F830020C16Rik Fhl2 Fmr1 Fosl1 Foxc1 Foxd1 Foxd3 Foxd4 Foxf2 Foxj1 Foxj2 Foxm1 Foxp1 Gata2 Gcm1 Gli2 Glis1 Glis2 Gtf2ird1 Hace1 Hdgfrp2 Hell…
29	GO:0045449 [6]: regulation of transcription	183	183	706	1372	10368	22.88	10.41	28.9	24.95	2010005A06Rik Aebp2 Ankib1 Ankrd33 Arntl2 Atf5 BC031407 Bard1 Barx2 Bat4 Baz1b Baz2a Bbx Bhlhb3 Brpf1 Btbd4 C330003B14Rik Cbfb Cbx2 Cdc5l Cdkn2c Cdkn2d Cebpd Cebpg Chaf1b Chx10 Cic Cnot3 Csen Ctcf Ddit3 Ddx20 Dedd Dlx5 Dnmt1 Egr1 Elf3 Elf4 Elys Etv3 Eya3 Ezh2 F830020C16Rik Fhl2 Fmr1 Fosl1 Foxc1 Foxd1 Foxd3 Foxd4 Foxf2 Foxj1 Foxj2 Foxm1 Foxp1 Gata2 Gcl Gcm1 Gli2 Glis1 Glis2 Gtf2ird1 Hace1 Hdgfrp2 …
30	GO:0006351 [7]: transcription, DNA-dependent	183	183	706	1372	10368	22.88	10.41	28.9	24.95	2010005A06Rik Aebp2 Ankib1 Ankrd33 Arntl2 Atf5 BC031407 Bard1 Barx2 Bat4 Baz1b Baz2a Bbx Bhlhb3 Brpf1 Btbd4 C330003B14Rik Cbfb Cbx2 Cdc5l Cdkn2c Cdkn2d Cebpd Cebpg Chaf1b Chx10 Cic Cnot3 Csen Ctcf Ddit3 Ddx20 Dedd Dlx5 Dnmt1 Egr1 Elf3 Elf4 Elys Etv3 Eya3 Ezh2 F830020C16Rik Fhl2 Fmr1 Fosl1 Foxc1 Foxd1 Foxd3 Foxd4 Foxf2 Foxj1 Foxj2 Foxm1 Foxp1 Gata2 Gcm1 Gli2 Glis1 Glis2 Gtf2a1 Gtf2ird1 Hace1 Hdgfr…
31	GO:0050791 [3]: regulation of physiological process	222	222	667	1838	9902	20.25	10.41	26.18	22.27	2010005A06Rik Aebp2 Ankib1 Ankrd33 Anxa2 Arntl2 Atf5 BC031407 Bap1 Bard1 Barx2 Bat4 Baz1b Baz2a Bbx Bcl2l11 Bhlhb3 Birc5 Bok Brca1 Brpf1 Btbd4 C330003B14Rik Casp2 Casp7 Casp8ap2 Casp9 Cbfb Cbll1 Cbx2 Cdc5l Cdkn2c Cdkn2d Cebpd Cebpg Chaf1b Chx10 Cic Cnot3 Cntf Crip2 Csen Ctcf Ddit3 Ddx20 Dedd Dlx5 Dnmt1 Eda Edn2 Egr1 Elf3 Elf4 Elys Etv3 Eya3 Ezh2 F830020C16Rik Fanca Fhl2 Fmr1 Fosl1 Foxc1 Foxd1 Fox…
32	GO:0050789 [2]: regulation of biological process	241	241	648	2050	9690	20.2	10.41	26.09	22.23	2010005A06Rik Adcy2 Adcy7 Aebp2 Ankib1 Ankrd33 Anxa2 Arntl2 Arrb2 Atf5 Aurkb BC031407 Bap1 Bard1 Barx2 Bat4 Baz1b Baz2a Bbx Bcl2l11 Bhlhb3 Birc5 Bok Brca1 Brpf1 Btbd4 C330003B14Rik Casp2 Casp7 Casp8ap2 Casp9 Cbfb Cbll1 Cbx2 Cdc5l Cdkn2c Cdkn2d Cebpd Cebpg Chaf1b Chx10 Cic Clec2g Cnot3 Cntf Crip2 Csen Ctcf Ddit3 Ddx20 Dedd Dlx5 Dnmt1 Eda Edn2 Efna1 Egr1 Elf3 Elf4 Elys Etv3 Eya3 Ezh2 F830020C16Rik …
33	GO:0019222 [4]: regulation of metabolism	189	189	700	1506	10234	18.96	10.41	24.9	21.08	2010005A06Rik Aebp2 Ankib1 Ankrd33 Arntl2 Atf5 BC031407 Bard1 Barx2 Bat4 Baz1b Baz2a Bbx Bhlhb3 Brpf1 Btbd4 C330003B14Rik Cbfb Cbx2 Cdc5l Cdkn2c Cdkn2d Cebpd Cebpg Chaf1b Chx10 Cic Cnot3 Cntf Csen Ctcf Ddit3 Ddx20 Dedd Dlx5 Dnmt1 Egr1 Elf3 Elf4 Elys Etv3 Eya3 Ezh2 F830020C16Rik Fhl2 Fmr1 Fosl1 Foxc1 Foxd1 Foxd3 Foxd4 Foxf2 Foxj1 Foxj2 Foxm1 Foxp1 Gata2 Gcl Gcm1 Gli2 Glis1 Glis2 Gmnn Gtf2ird1 Hace…
34	GO:0006261 [7]: DNA-dependent DNA replication	16	16	873	15	11725	17.42	10.41	24.07	20.3	Ccne2 Cdc45l Gmnn Mcm2 Mcm3 Mcm4 Mcm5 Mcm6 Mcm7 Msh3 Msh6 Pms2 Pold1 Prim1 Prim2 Rfc4
35	GO:0000074 [6]: regulation of cell cycle	48	48	841	227	11513	13.14	10.41	19.45	15.72	AA545217 Atf5 Brca1 Ccna2 Ccnb1-rs1 Ccnb2 Ccne2 Ccnf Cdc2a Cdc45l Cdkn2d Cgref1 Chek1 Crkl Ctcf Ddit3 Ect2 Frk Gadd45b Gmnn H2afx Ing1 Junb Kras Lmtn Mad2l1 Mad2l2 Map3k8 Mtbp Mybl2 Nbn Nusap1 Pdgfb Pkd2 Rad9 Raf1 Rbl1 Relb Ris2 Ros1 S100a6 Sfn Sspn Tacc3 Tsc2 Ube2c Vhlh Yes1
36	GO:0000910 [5]: cytokinesis	27	27	862	83	11657	12.33	10.41	18.8	15.11	Anapc5 Ccna2 Ccnb1-rs1 Ccnb2 Ccne2 Ccnf Ccnl1 Cdc20 Cdc25b Cdc25c Cdc2a Cdc5l Cdc6 Cdc7 Cdca3 Cdca5 Cdk2 Cks1b Incenp Lig1 Nek2 Nusap1 Pard3 Pard6b Prc1 Spag5 Ube2c
37	GO:0050896 [3]: response to stimulus	130	130	759	2621	9119	12.21	10.41	0.0	0.0	Aip Aoah Arrb2 Artn Brca1 Brca2 Bst1 C6.1A C8a C8b Cbfb Ccl12 Ccl27 Ccl3 Ccl4 Ccl5 Cd80 Cdkn2d Chaf1b Chek1 Cklf Cmkor1 Cryab Csen Cxcl10 Cxcl14 Cxcl16 Cxcl5 Dbh Dbhl1 Ddit3 Defcr3 Dmc1h Dnajb1 Drpla Eda Egr1 Fanca Fert2 Flt3 Fv1 G1p2 Gbp2 Gng13 H2-Bl H2-D1 H2-M10.1 H2afx Hells Hrh4 Hsf4 Hspa14 Hspa4l Icoslg Ifi203 Ifi204 Ifit2 Ifna9 Il1rap Il1rn Insig2 Irf1 Irf2 Isgf3g Klra7 Klrb1a Lig1 Lmtn Ly6…
38	GO:0006974 [5]: response to DNA damage stimulus	32	32	857	117	11623	12.03	10.41	18.45	14.79	Brca1 Brca2 Chaf1b Chek1 Dmc1h Fanca H2afx Ifi204 Lig1 Mbd4 Mre11a Msh3 Msh6 Mutyh Nbn Ogg1 Pmaip1 Pms2 Pold1 Pole Rad21 Rad51 Rad51c Rad9 Rbbp4 Rev1l Rfc5 Slk Smarca3 Smc1l1 Ung Xrcc2
39	GO:0007154 [3]: cell communication	185	185	704	3424	8316	11.65	10.41	0.0	0.0	2010005A06Rik 2210403B10Rik 5430435G22Rik 5830461H18Rik 6530413N01Rik Acvr1 Acvr1b Adcy2 Adcy7 Agc1 Als2 Arf4l Arl5 Arl6 Arntl2 Arrb2 Artn Atp1b2 Baiap1 Bcar1 Bmp8b Calm2 Cbll1 Ccl12 Ccl3 Ccl4 Ccl5 Cdh15 Celsr1 Chaf1b Cit Cmkor1 Cntf Crkl Cxcl5 Dcbld2 Ddit3 Depdc1a Dgke Dok4 Dscr1l2 Dsg2 Dvl2 Ect2 Eda Edg4 Efna1 Ephb6 F2rl1 F2rl2 Fert2 Fgd1 Fgfr3 Flot2 Flt1 Flt3 Frk Fzd1 Gabbr1 Gabrp Gadd45b Gal3…
40	GO:0009719 [4]: response to endogenous stimulus	32	32	857	122	11618	11.2	10.41	17.61	13.99	Brca1 Brca2 Chaf1b Chek1 Dmc1h Fanca H2afx Ifi204 Lig1 Mbd4 Mre11a Msh3 Msh6 Mutyh Nbn Ogg1 Pmaip1 Pms2 Pold1 Pole Rad21 Rad51 Rad51c Rad9 Rbbp4 Rev1l Rfc5 Slk Smarca3 Smc1l1 Ung Xrcc2
41	GO:0006270 [8]: DNA replication initiation	8	8	881	2	11738	10.89	10.41	17.58	13.99	Ccne2 Cdc45l Mcm2 Mcm3 Mcm4 Mcm5 Mcm6 Mcm7
42	GO:0007165 [4]: signal transduction	153	153	736	2907	8833	10.36	10.41	0.0	0.0	2210403B10Rik 5430435G22Rik 5830461H18Rik 6530413N01Rik Acvr1 Acvr1b Adcy2 Adcy7 Als2 Arf4l Arl5 Arl6 Arntl2 Arrb2 Artn Baiap1 Bmp8b Calm2 Ccl12 Ccl3 Ccl4 Ccl5 Celsr1 Chaf1b Cit Cmkor1 Cntf Crkl Cxcl5 Ddit3 Depdc1a Dgke Dok4 Dscr1l2 Dvl2 Ect2 Edg4 Efna1 Ephb6 F2rl1 F2rl2 Fert2 Fgd1 Fgfr3 Flt1 Flt3 Frk Fzd1 Gabbr1 Gadd45b Gfra1 Gli2 Glp1r Gnai2 Gng13 Gng4 Gpr143 Gpr35 Gpr56 Gprk5 Gps2 Gpsm3 Grb7 G…
43	GO:0006281 [6]: DNA repair	27	27	862	101	11639	9.0	10.41	15.41	11.85	Brca1 Brca2 Chaf1b Dmc1h Fanca H2afx Lig1 Mbd4 Mre11a Msh3 Msh6 Mutyh Ogg1 Pms2 Pold1 Pole Rad21 Rad51 Rad51c Rbbp4 Rev1l Rfc5 Slk Smarca3 Smc1l1 Ung Xrcc2
44	GO:0006464 [7]: protein modification	122	122	767	994	10746	8.94	10.41	14.81	11.28	1110061O04Rik 2700084L22Rik Aatk Acvr1 Acvr1b Anapc5 Ankib1 Arl6 Aurkb B3gnt1 B3gnt3 Bap1 Bard1 Brca1 Bub1b C1galt1 Camk2d Camkk1 Cdc20 Cdc25b Cdc25c Cdc2a Cdc7 Cdk2 Chek1 Chfr Cit Cntf Cpe Cul2 Dapk2 Dub2 Dyrk1a Ephb6 Eya3 Ezh2 Fbxl14 Fbxl8 Fbxo11 Fbxo45 Fbxw11 Fert2 Fgfr3 Flt1 Flt3 Frk G1p2 Galnt2 Gprk5 Gsg2 Hace1 Hat1 Hipk3 Ilf3 Lck Ltk Map3k8 Map4k2 Mapk10 Mapk13 Mapk7 Mapkapk2 Mast2 Melk Nek…
45	GO:0006468 [8]: protein amino acid phosphorylation	61	61	828	403	11337	7.38	10.41	13.47	9.97	Aatk Acvr1 Acvr1b Aurkb Bub1b Camk2d Camkk1 Cdc2a Cdc7 Cdk2 Chek1 Cit Cntf Dapk2 Dyrk1a Ephb6 Fert2 Fgfr3 Flt1 Flt3 Frk Gprk5 Gsg2 Hipk3 Lck Ltk Map3k8 Map4k2 Mapk10 Mapk13 Mapk7 Mapkapk2 Mast2 Melk Nek2 Pak3 Pask Pbk Pctk1 Pdgfb Pim1 Pim2 Pim3 Pkmyt1 Plk4 Prkg2 Prkx Ptk2b Raf1 Ros1 Sgk3 Slk Smad1 Socs3 Stk10 Stk16 Tgfbr1 Ttk Tyro3 Uhmk1 Yes1
46	GO:0007059 [7]: chromosome segregation	9	9	880	10	11730	6.49	10.41	13.13	9.66	Cenph Mad2l1 Nek2 Nusap1 Rad21 Smc1l1 Smc1l2 Stag1 Top2a
47	GO:0007017 [7]: microtubule-based process	25	25	864	113	11627	5.14	8.91	11.48	8.04	Birc5 Brca1 Cdca1 Hap1 Kif11 Kif20a Kif22 Kif2c Kif4 Mid1ip1 Mtap2 Mtap4 Nde1 Nusap1 Ranbp1 Stmn1 Tuba3 Tuba4 Tuba8 Tubb4 Tubb5 Tubb6 Tubg1 Tubgcp2 Tubgcp3
48	GO:0009987 [2]: cellular process	784	784	105	9755	1985	4.86	8.8	10.55	7.16	1110061O04Rik 2010005A06Rik 2210403B10Rik 2310079P12Rik 2700084L22Rik 2810406C15Rik 5430435G22Rik 5830426I05Rik 5830461H18Rik 5930412E23Rik 6530413N01Rik AA545217 AI317395 AI848100 Aars Aatk Abca7 Abcb10 Abcc1 Actl6a Acvr1 Acvr1b Adam4 Adar Adcy2 Adcy7 Adipor1 Aebp2 Agc1 Aicda Aip Akr1c21 Aldh1a3 Alox12e Alox15 Als2 Anapc5 Ankib1 Ankrd33 Anxa2 Aoah Ap1s1 Ap4m1 Apba2bp Aqp3 Arf4l Arid5a Arl5 Arl6 …
49	GO:0000226 [8]: microtubule cytoskeleton organization and biogenesis	12	12	877	28	11712	4.77	8.62	11.32	7.91	Birc5 Brca1 Cdca1 Kif11 Mid1ip1 Mtap2 Mtap4 Nde1 Ranbp1 Tuba8 Tubgcp2 Tubgcp3
50	GO:0016310 [7]: phosphorylation	61	61	828	449	11291	4.48	7.93	10.46	7.1	Aatk Acvr1 Acvr1b Aurkb Bub1b Camk2d Camkk1 Cdc2a Cdc7 Cdk2 Chek1 Cit Cntf Dapk2 Dyrk1a Ephb6 Fert2 Fgfr3 Flt1 Flt3 Frk Gprk5 Gsg2 Hipk3 Lck Ltk Map3k8 Map4k2 Mapk10 Mapk13 Mapk7 Mapkapk2 Mast2 Melk Nek2 Pak3 Pask Pbk Pctk1 Pdgfb Pim1 Pim2 Pim3 Pkmyt1 Plk4 Prkg2 Prkx Ptk2b Raf1 Ros1 Sgk3 Slk Smad1 Socs3 Stk10 Stk16 Tgfbr1 Ttk Tyro3 Uhmk1 Yes1
51	GO:0006793 [5]: phosphorus metabolism	68	68	821	543	11197	3.33	6.78	9.22	5.96	1110061O04Rik Aatk Acvr1 Acvr1b Aurkb Bub1b Camk2d Camkk1 Cdc25b Cdc25c Cdc2a Cdc7 Cdk2 Chek1 Cit Cntf Dapk2 Dyrk1a Ephb6 Eya3 Fert2 Fgfr3 Flt1 Flt3 Frk Gprk5 Gsg2 Hipk3 Lck Ltk Map3k8 Map4k2 Mapk10 Mapk13 Mapk7 Mapkapk2 Mast2 Melk Nek2 Pak3 Pask Pbk Pctk1 Pdgfb Pim1 Pim2 Pim3 Pkmyt1 Plk4 Prkg2 Prkx Ptk2b Ptp4a2 Ptpn21 Ptprs Raf1 Ros1 Sgk3 Slk Smad1 Socs3 Stk10 Stk16 Tgfbr1 Ttk Tyro3 Uhmk1 Yes1
52	GO:0006796 [6]: phosphate metabolism	68	68	821	543	11197	3.33	6.78	9.22	5.96	1110061O04Rik Aatk Acvr1 Acvr1b Aurkb Bub1b Camk2d Camkk1 Cdc25b Cdc25c Cdc2a Cdc7 Cdk2 Chek1 Cit Cntf Dapk2 Dyrk1a Ephb6 Eya3 Fert2 Fgfr3 Flt1 Flt3 Frk Gprk5 Gsg2 Hipk3 Lck Ltk Map3k8 Map4k2 Mapk10 Mapk13 Mapk7 Mapkapk2 Mast2 Melk Nek2 Pak3 Pask Pbk Pctk1 Pdgfb Pim1 Pim2 Pim3 Pkmyt1 Plk4 Prkg2 Prkx Ptk2b Ptp4a2 Ptpn21 Ptprs Raf1 Ros1 Sgk3 Slk Smad1 Socs3 Stk10 Stk16 Tgfbr1 Ttk Tyro3 Uhmk1 Yes1
53	GO:0007126 [8]: meiosis	12	12	877	35	11705	3.04	6.55	9.54	6.21	Dmc1h Fanca Mki67 Mre11a Msh3 Nek2 Pms2 Rad51 Rpa1 Smc1l1 Smc1l2 Topbp1
54	GO:0000004 [2]: biological_process unknown	44	44	845	967	10773	2.93	6.38	0.0	0.0	2610016C23Rik 4933426K21Rik A330049M08Rik Acpp Anxa9 Apob48r Arpp19 Asb18 Banp Bean C1qdc1 Camsap1 Ccdc2 Cd2ap Cdca4 Cilp2 Ckap2 Ckap4 Cotl1 Cox6b2 Cpne2 Crlz1 Ctdp1 Ctla2b Ddc8 Donson Dullard Fntb Gnb1l Katnb1 Pdlim5 Pi4k2a Pqbp1 Prdx4 Rsad2 Sca7 Slc23a3 Spata6 Tcte1 Tera Tipin Tjp4 Triobp Znhit1
55	GO:0042770 [6]: DNA damage response, signal transduction	7	7	882	10	11730	2.72	6.16	9.35	6.04	Brca1 Chek1 H2afx Ifi204 Mbd4 Nbn Rad9
56	GO:0046785 [8]: microtubule polymerization	6	6	883	7	11733	2.28	5.62	8.92	5.69	Tuba3 Tuba4 Tuba8 Tubb4 Tubb5 Tubg1
57	GO:0007582 [2]: physiological process	760	760	129	9515	2225	2.22	5.56	7.7	4.62	1110003P22Rik 1110061O04Rik 1300012D20Rik 2010005A06Rik 2310079P12Rik 2700084L22Rik 2810406C15Rik 5430435G22Rik 5830426I05Rik 5930412E23Rik AA545217 AI317395 AI848100 AV071179 Aars Aatk Abca7 Abcb10 Abcc1 Actl6a Acvr1 Acvr1b Acy3 Adam4 Adar Adcy2 Adcy7 Adipor1 Aebp2 Agc1 Aicda Aip Akr1c21 Aldh1a3 Alox12e Alox15 Anapc5 Ankib1 Ankrd33 Anxa2 Aoah Ap1s1 Ap4m1 Apba2bp Aqp3 Arf4l Arid5a Arl5 Arl6 Arntl…
58	GO:0007010 [6]: cytoskeleton organization and biogenesis	43	43	846	312	11428	2.03	5.33	8.03	4.86	Birc5 Brca1 Cdca1 Celsr1 Crb3 Dbn1 Diap1 Diap3 Epb4.1l2 Espn Fgd1 Foxj1 Hap1 Kif11 Kif20a Kif22 Kif2c Kif4 Krt1-14 Krt2-7 Mid1ip1 Mtap2 Mtap4 Myh9 Myo6 Myo9b Nde1 Nrap Nusap1 Pdgfb Ranbp1 Stmn1 Tmsb10 Tuba3 Tuba4 Tuba8 Tubb4 Tubb5 Tubb6 Tubg1 Tubgcp2 Tubgcp3 Ush1c
59	GO:0000075 [7]: cell cycle checkpoint	7	7	882	12	11728	1.93	5.19	8.52	5.31	Cdc2a Chek1 H2afx Mad2l1 Mad2l2 Nbn Rad9
60	GO:0006091 [5]: generation of precursor metabolites and energy	14	14	875	416	11324	1.47	4.73	0.0	0.0	Alox12e Alox15 Cox6c Cyp2b10 Dgke Dmgdh Mical1 Mutyh Phka2 Ppp1r2 Ppp1r3c Racgap1 Tpi1 Ugdh
61	GO:0006323 [6]: DNA packaging	24	24	865	142	11598	1.26	4.52	7.45	4.42	Actl6a Asf1b Baz1b Baz2a Cbx2 Ezh2 H1f0 H2afv H2afx H2afz H3f3b Hat1 Hells Hist1h1e Hist1h4f Hist1h4h Hist3h2ba Hmgb2 Mcm2 Rbbp4 Smarca5 Smarcd3 Suv39h2 Suz12
62	GO:0000070 [9]: mitotic sister chromatid segregation	3	3	886	0	11740	1.24	4.46	7.96	4.86	Mad2l1 Nek2 Nusap1
63	GO:0000090 [9]: mitotic anaphase	3	3	886	0	11740	1.24	4.46	7.96	4.86	Mad2l1 Nek2 Nusap1
64	GO:0000819 [8]: sister chromatid segregation	3	3	886	0	11740	1.24	4.46	7.96	4.86	Mad2l1 Nek2 Nusap1
65	GO:0009048 [5]: dosage compensation, by inactivation of X chromosome	3	3	886	0	11740	1.24	4.46	7.96	4.86	Brca1 Ctcf Xist
66	GO:0006996 [5]: organelle organization and biogenesis	75	75	814	672	11068	1.17	4.4	6.88	3.93	Actl6a Asf1b Baz1b Baz2a Birc5 Brca1 Cbx2 Cdca1 Celsr1 Crb3 Dbn1 Diap1 Diap3 Epb4.1l2 Espn Exosc8 Ezh2 Fgd1 Foxj1 H1f0 H2afv H2afx H2afz H3f3b Hap1 Hells Hist1h1e Hist1h4f Hist1h4h Hist3h2ba Kif11 Kif20a Kif22 Kif2c Kif4 Krt1-14 Krt2-7 Lyst Mcm2 Mid1ip1 Mtap2 Mtap4 Myh9 Myo6 Myo9b Nde1 Nrap Nusap1 Pdgfb Pmaip1 Rab6ip2 Rad21 Ranbp1 Rbbp4 Smarca5 Smarcd3 Smc1l1 Smc1l2 Stmn1 Suv39h2 Suz12 Terf1 Tinf…
67	GO:0006333 [8]: chromatin assembly or disassembly	15	15	874	69	11671	0.94	4.23	7.27	4.29	Asf1b Baz1b Cbx2 H1f0 H2afv H2afx H2afz H3f3b Hist1h1e Hist1h4f Hist1h4h Hist3h2ba Mcm2 Smarca5 Suv39h2
68	GO:0044267 [6]: cellular protein metabolism	188	188	701	2021	9719	0.89	4.16	6.19	3.34	1110061O04Rik 2700084L22Rik 5430435G22Rik AI317395 Aars Aatk Acvr1 Acvr1b Adam4 Agc1 Aip Anapc5 Ankib1 Arl6 Asf1b Aurkb B3gnt1 B3gnt3 Bap1 Bard1 Brca1 Brunol4 Bub1b C1galt1 Camk2d Camkk1 Capn10 Casp2 Casp7 Casp9 Cdc20 Cdc25b Cdc25c Cdc2a Cdc7 Cdk2 Chek1 Chfr Cic Cit Cntf Cpb1 Cpe Ctsw Cul2 Dapk2 Dnajb1 Dnajc2 Dnajc9 Dub2 Dyrk1a Eefsec Ephb6 Eya3 Ezh2 Fbxl14 Fbxl8 Fbxo11 Fbxo45 Fbxw11 Fert2 Fgfr3 …
69	GO:0030261 [7]: chromosome condensation	5	5	884	6	11734	0.86	4.1	7.5	4.46	2810406C15Rik Brrn1 Nusap1 Smc1l2 Top2a
70	GO:0007051 [8]: spindle organization and biogenesis	5	5	884	6	11734	0.86	4.1	7.5	4.46	Nde1 Nusap1 Ranbp1 Stmn1 Tubb5
71	GO:0006310 [6]: DNA recombination	9	9	880	27	11713	0.8	4.04	7.29	4.29	Dmc1h H2afx Lig1 Msh6 Rad51 Rad51ap1 Rad51c Topbp1 Xrcc2
72	GO:0019538 [5]: protein metabolism	189	189	700	2041	9699	0.75	3.99	6.03	3.2	1110061O04Rik 2700084L22Rik 5430435G22Rik AI317395 Aars Aatk Acvr1 Acvr1b Adam4 Agc1 Aip Anapc5 Ankib1 Apba2bp Arl6 Asf1b Aurkb B3gnt1 B3gnt3 Bap1 Bard1 Brca1 Brunol4 Bub1b C1galt1 Camk2d Camkk1 Capn10 Casp2 Casp7 Casp9 Cdc20 Cdc25b Cdc25c Cdc2a Cdc7 Cdk2 Chek1 Chfr Cic Cit Cntf Cpb1 Cpe Ctsw Cul2 Dapk2 Dnajb1 Dnajc2 Dnajc9 Dub2 Dyrk1a Eefsec Ephb6 Eya3 Ezh2 Fbxl14 Fbxl8 Fbxo11 Fbxo45 Fbxw11 Fert…
73	GO:0007052 [9]: mitotic spindle organization and biogenesis	4	4	885	3	11737	0.56	3.78	7.24	4.27	Nde1 Nusap1 Stmn1 Tubb5
74	GO:0043207 [5]: response to external biotic stimulus	22	22	867	530	11210	0.51	3.73	0.0	0.0	C8a C8b Ccl12 Ccl3 Ccl4 Ccl5 Cxcl10 Cxcl5 Defcr3 Fv1 H2-Bl Hrh4 Il1rap Irf1 Lyst Masp1 Nfkbiz Pla2g7 Prg3 Relb Repin1 Tlr3
75	GO:0006968 [4]: cellular defense response	4	4	885	200	11540	0.49	3.73	0.0	0.0	Il1rap Irf1 Lyst Relb
76	GO:0016071 [6]: mRNA metabolism	31	31	858	221	11519	0.37	3.62	6.4	3.53	Adar Aicda Brunol4 C330012H03Rik Cpeb2 Cpsf2 Ddx20 Dnd1 Fmr1 Hnrpa2b1 Lsm3 Lsm5 Mapkapk2 Nxt1 Papolb Pum2 Rad52b Rbm14 Rbm16 Rbm4 Rnps1 Rod1 Sf3a2 Sf3b1 Sfrs4 Slbp Snrpd1 Srrm1 Thoc4 Uhmk1 Zfml
77	GO:0006325 [7]: establishment and/or maintenance of chromatin architecture	22	22	867	135	11605	0.36	3.58	6.52	3.64	Actl6a Asf1b Baz1b Baz2a Cbx2 Ezh2 H1f0 H2afv H2afx H2afz H3f3b Hells Hist1h1e Hist1h4f Hist1h4h Hist3h2ba Mcm2 Rbbp4 Smarca5 Smarcd3 Suv39h2 Suz12
78	GO:0044249 [5]: cellular biosynthesis	38	38	851	772	10968	0.04	0.0	0.0	0.0	Aars Adcy2 Adcy7 Agc1 Alox12e Alox15 Apba2bp Atp5j2 Atp6v1g1 B3gnt1 B3gnt3 C1galt1 Cic Dbh Eefsec Galnt2 Gch1 Gfm2 Hsd3b2 Il1rap Irf1 Lama5 Large Lgtn Mrpl33 Mthfd2 Pbx1 Ppp1r3c Pum2 Qtrtd1 Rad21 Rpl39 Sah Smarcd3 St3gal2 St8sia1 Star Tpi1
79	GO:0045005 [8]: maintenance of fidelity during DNA-dependent DNA replication	4	4	885	4	11736	-0.05	0.0	6.6	3.7	Msh3 Msh6 Pms2 Pold1
80	GO:0000072 [7]: M phase specific microtubule process	4	4	885	4	11736	-0.05	0.0	6.6	3.7	Brca1 Cdca1 Kif11 Ranbp1
81	GO:0006271 [8]: DNA strand elongation	3	3	886	1	11739	-0.07	0.0	6.63	3.7	Prim1 Prim2 Rfc4
82	GO:0007275 [2]: development	141	141	748	1497	10243	-0.09	0.0	5.23	2.62	5830426I05Rik Acvr1 Acvr1b Agc1 Anxa2 Arc Artn Atp8b3 Aurkb Barx2 Birc5 Bmp8b Brca1 Cbfb Ccnf Celsr1 Cenpf Chx10 Clec2g Cntf Crb3 Crip2 Crkl Cryab Csen Ctcf Dbn1 Dlx5 Dnmt1 Dok4 Dvl2 Eda Efhd2 Efna1 Efnb1 Efnb2 Egr1 Elf3 Emp1 Epb4.1l2 Eya3 Ezh2 Fanca Fgfr3 Flt1 Flt3 Fmr1 Foxc1 Foxd1 Foxj1 Fzd1 Gadd45b Gal3st1 Gata2 Gcl Gcm1 Gfra1 Gli2 Gmnn Gtf2ird1 H2afx Hells Hira Hsf4 Id1 Igfbp7 Kcnq1 Kntc2 Kra…
83	GO:0009613 [5]: response to pest, pathogen or parasite	21	21	868	495	11245	-0.1	0.0	0.0	0.0	C8a C8b Ccl12 Ccl3 Ccl4 Ccl5 Cxcl10 Cxcl5 Defcr3 Fv1 H2-Bl Hrh4 Il1rap Irf1 Lyst Masp1 Nfkbiz Pla2g7 Relb Repin1 Tlr3
84	GO:0009790 [3]: embryonic development	23	23	866	151	11589	-0.14	0.0	5.98	3.16	5830426I05Rik Acvr1 Acvr1b Birc5 Celsr1 Chx10 Cryab Dlx5 Dvl2 Efnb1 Elf3 Flt1 Hira Hsf4 Lama5 Lrp6 Ltap Pitx2 Scrib Tbx18 Tbx4 Tgfbr1 Top2a
85	GO:0006412 [6]: protein biosynthesis	19	19	870	457	11283	-0.26	0.0	0.0	0.0	Aars B3gnt1 B3gnt3 C1galt1 Cic Eefsec Galnt2 Gfm2 Il1rap Irf1 Lama5 Lgtn Mrpl33 Pum2 Rad21 Rpl39 Smarcd3 St3gal2 St8sia1
86	GO:0009058 [4]: biosynthesis	41	41	848	805	10935	-0.3	0.0	0.0	0.0	Aars Adcy2 Adcy7 Agc1 Alox12e Alox15 Apba2bp Atp5j2 Atp6v1g1 B3gnt1 B3gnt3 C1galt1 Cic Dbh Eefsec Fdft1 Gal3st1 Galnt2 Gch1 Gfm2 Hsd3b2 Il1rap Irf1 Lama5 Large Lgtn Mrpl33 Mthfd2 Pbx1 Pcyt1a Ppp1r3c Pum2 Qtrtd1 Rad21 Rpl39 Sah Smarcd3 St3gal2 St8sia1 Star Tpi1
87	GO:0016043 [4]: cell organization and biogenesis	82	82	807	801	10939	-0.31	0.0	5.23	2.62	Actl6a Asf1b Atp8b3 Baz1b Baz2a Birc5 Brca1 Cbx2 Cdca1 Celsr1 Crb3 Dbn1 Diap1 Diap3 Emp1 Epb4.1l2 Espn Exosc8 Ezh2 Fgd1 Foxj1 H1f0 H2afv H2afx H2afz H3f3b Hap1 Hells Hist1h1e Hist1h4f Hist1h4h Hist3h2ba Igfbp7 Itga5 Kif11 Kif20a Kif22 Kif2c Kif4 Krt1-14 Krt2-7 Lyst Mcm2 Mid1ip1 Mtap2 Mtap4 Myh9 Myo6 Myo9b Nde1 Ndn Nrap Nusap1 Pdgfb Pmaip1 Rab6ip2 Rad21 Ranbp1 Rbbp4 Smarca5 Smarcd3 Smc1l1 Smc1l2 S…
88	GO:0006397 [7]: mRNA processing	29	29	860	213	11527	-0.32	0.0	5.69	2.93	Adar Aicda Brunol4 C330012H03Rik Cpeb2 Cpsf2 Ddx20 Dnd1 Fmr1 Hnrpa2b1 Lsm3 Lsm5 Nxt1 Papolb Rad52b Rbm14 Rbm16 Rbm4 Rnps1 Rod1 Sf3a2 Sf3b1 Sfrs4 Slbp Snrpd1 Srrm1 Thoc4 Uhmk1 Zfml
89	GO:0016070 [5]: RNA metabolism	40	40	849	328	11412	-0.33	0.0	5.53	2.83	Aars Adar Aicda Brunol4 C330012H03Rik Cic Cpeb2 Cpsf2 Ddx20 Dnd1 Dut Exosc8 Fmr1 Hnrpa2b1 Lsm3 Lsm5 Mapkapk2 Nxt1 Papolb Pum2 Qtrtd1 Rad52b Rbm14 Rbm16 Rbm4 Rnps1 Rod1 Rpp21 Sart3 Scnm1 Sf3a2 Sf3b1 Sfrs4 Slbp Snrpd1 Srrm1 Thoc4 Uhmk1 Wbp11 Zfml
90	GO:0006396 [6]: RNA processing	35	35	854	276	11464	-0.38	0.0	5.54	2.83	Adar Aicda Brunol4 C330012H03Rik Cpeb2 Cpsf2 Ddx20 Dnd1 Exosc8 Fmr1 Hnrpa2b1 Lsm3 Lsm5 Nxt1 Papolb Qtrtd1 Rad52b Rbm14 Rbm16 Rbm4 Rnps1 Rod1 Rpp21 Sart3 Scnm1 Sf3a2 Sf3b1 Sfrs4 Slbp Snrpd1 Srrm1 Thoc4 Uhmk1 Wbp11 Zfml
91	GO:0043170 [4]: macromolecule metabolism	203	203	686	2293	9447	-0.56	0.0	4.56	2.08	1110061O04Rik 2700084L22Rik 5430435G22Rik AI317395 AV071179 Aars Aatk Acvr1 Acvr1b Adam4 Agc1 Aip Alox15 Anapc5 Ankib1 Apba2bp Arl6 Asf1b Aurkb B3gnt1 B3gnt3 Bap1 Bard1 Brca1 Brunol4 Bub1b C1galt1 Camk2d Camkk1 Capn10 Casp2 Casp7 Casp9 Cdc20 Cdc25b Cdc25c Cdc2a Cdc7 Cdk2 Chek1 Chfr Cic Cit Cntf Cpb1 Cpe Ctsw Cul2 Dapk2 Dnajb1 Dnajc2 Dnajc9 Dub2 Dyrk1a Eefsec Ephb6 Eya3 Ezh2 Fbxl14 Fbxl8 Fbxo11 Fb…
92	GO:0051258 [7]: protein polymerization	6	6	883	15	11725	-0.59	0.0	5.95	3.15	Tuba3 Tuba4 Tuba8 Tubb4 Tubb5 Tubg1
93	GO:0044260 [5]: cellular macromolecule metabolism	194	194	695	2185	9555	-0.64	0.0	4.49	2.05	1110061O04Rik 2700084L22Rik 5430435G22Rik AI317395 Aars Aatk Acvr1 Acvr1b Adam4 Agc1 Aip Anapc5 Ankib1 Arl6 Asf1b Aurkb B3gnt1 B3gnt3 Bap1 Bard1 Brca1 Brunol4 Bub1b C1galt1 Camk2d Camkk1 Capn10 Casp2 Casp7 Casp9 Cdc20 Cdc25b Cdc25c Cdc2a Cdc7 Cdk2 Chek1 Chfr Cic Cit Cntf Cpb1 Cpe Ctsw Cul2 Dapk2 Dnajb1 Dnajc2 Dnajc9 Dub2 Dyrk1a Eefsec Ephb6 Eya3 Ezh2 Fbxl14 Fbxl8 Fbxo11 Fbxo45 Fbxw11 Fert2 Fgfr3 …
94	GO:0006334 [8]: nucleosome assembly	11	11	878	51	11689	-0.73	0.0	5.61	2.88	Asf1b H1f0 H2afv H2afx H2afz H3f3b Hist1h1e Hist1h4f Hist1h4h Hist3h2ba Mcm2
95	GO:0051276 [6]: chromosome organization and biogenesis	28	28	861	211	11529	-0.76	0.0	5.22	2.62	Actl6a Asf1b Baz1b Baz2a Cbx2 Ezh2 H1f0 H2afv H2afx H2afz H3f3b Hells Hist1h1e Hist1h4f Hist1h4h Hist3h2ba Mcm2 Rad21 Rbbp4 Smarca5 Smarcd3 Smc1l1 Smc1l2 Suv39h2 Suz12 Terf1 Tinf2 Wrn
96	GO:0009059 [5]: macromolecule biosynthesis	23	23	866	506	11234	-0.77	0.0	0.0	0.0	Aars Agc1 B3gnt1 B3gnt3 C1galt1 Cic Eefsec Galnt2 Gfm2 Il1rap Irf1 Lama5 Large Lgtn Mrpl33 Ppp1r3c Pum2 Rad21 Rpl39 Smarcd3 St3gal2 St8sia1 Tpi1
97	GO:0006959 [5]: humoral immune response	3	3	886	153	11587	-0.89	0.0	0.0	0.0	C8a C8b Masp1
98	GO:0007098 [8]: centrosome cycle	3	3	886	2	11738	-0.91	0.0	5.77	2.99	Brca1 Kif11 Ranbp1
99	GO:0007549 [4]: dosage compensation	3	3	886	2	11738	-0.91	0.0	5.77	2.99	Brca1 Ctcf Xist
100	GO:0000077 [7]: DNA damage checkpoint	4	4	885	6	11734	-1.0	0.0	5.62	2.88	Chek1 H2afx Nbn Rad9
101	GO:0006118 [6]: electron transport	10	10	879	282	11458	-1.04	0.0	0.0	0.0	Alox12e Alox15 Cox6c Cyp2b10 Dgke Dmgdh Mical1 Mutyh Racgap1 Ugdh
102	GO:0007018 [7]: microtubule-based movement	11	11	878	55	11685	-1.19	0.0	5.12	2.53	Hap1 Kif20a Kif2c Kif4 Tuba3 Tuba4 Tuba8 Tubb4 Tubb5 Tubb6 Tubg1
103	GO:0001763 [5]: branching morphogenesis	5	5	884	12	11728	-1.3	0.0	5.26	2.62	Flt1 Lama5 Pbx1 Pitx2 Timeless
104	GO:0008629 [9]: induction of apoptosis by intracellular signals	5	5	884	12	11728	-1.3	0.0	5.26	2.62	Brca1 Ifi204 Mbd4 Msh6 Pmaip1
105	GO:0006366 [8]: transcription from Pol II promoter	26	26	863	202	11538	-1.35	0.0	4.6	2.1	Arntl2 Atf5 Bhlhb3 Cbfb Csen Ddit3 Ddx20 Etv3 Fhl2 Foxd1 Foxf2 Gli2 Glis1 Glis2 Gtf2a1 Id1 Mllt1 Nfat5 Nfya Nr5a1 Nr6a1 Nrip1 Rarg Smad1 Smarca3 Surb7
106	GO:0030705 [6]: cytoskeleton-dependent intracellular transport	11	11	878	57	11683	-1.41	0.0	4.89	2.32	Hap1 Kif20a Kif2c Kif4 Tuba3 Tuba4 Tuba8 Tubb4 Tubb5 Tubb6 Tubg1
107	GO:0030046 [11]: parallel actin filament bundle formation	2	2	887	0	11740	-1.41	0.0	5.31	2.64	Espn Ush1c
108	GO:0007090 [8]: regulation of S phase of mitotic cell cycle	2	2	887	0	11740	-1.41	0.0	5.31	2.64	AA545217 Ris2
109	GO:0007100 [9]: mitotic centrosome separation	2	2	887	0	11740	-1.41	0.0	5.31	2.64	Kif11 Ranbp1
110	GO:0043119 [4]: positive regulation of physiological process	31	31	858	258	11482	-1.47	0.0	4.39	1.99	Bcl2l11 Bok Brca1 Casp2 Casp7 Casp8ap2 Casp9 Cbfb Cbll1 Cntf Crip2 Eda Gli2 Glis1 H2-Bl Hsf4 Ifi204 Irf1 Mbd4 Msh6 Nfat5 Nfya Nr5a1 Pmaip1 Pura Rarg Siva Surb7 Tac4 Tbn Ube2c
111	GO:0040029 [3]: regulation of gene expression, epigenetic	8	8	881	34	11706	-1.58	0.0	4.82	2.28	Aurkb Brca1 Ctcf Dnmt1 Hells Kcnq1 Mbd4 Xist
112	GO:0019752 [6]: carboxylic acid metabolism	12	12	877	301	11439	-1.6	0.0	0.01	0.0	Aars Adipor1 Alox12e Alox15 Cic Cpt1b Dmgdh Mthfd2 Sah Tor3a Tpi1 Uroc1
113	GO:0006082 [5]: organic acid metabolism	12	12	877	301	11439	-1.6	0.0	0.01	0.0	Aars Adipor1 Alox12e Alox15 Cic Cpt1b Dmgdh Mthfd2 Sah Tor3a Tpi1 Uroc1
114	GO:0007001 [7]: chromosome organization and biogenesis (sensu Eukaryota)	26	26	863	208	11532	-1.63	0.0	4.28	1.94	Actl6a Asf1b Baz1b Baz2a Cbx2 Ezh2 H1f0 H2afv H2afx H2afz H3f3b Hells Hist1h1e Hist1h4f Hist1h4h Hist3h2ba Mcm2 Rad21 Rbbp4 Smarca5 Smarcd3 Suv39h2 Suz12 Terf1 Tinf2 Wrn
115	GO:0035239 [4]: tube morphogenesis	7	7	882	27	11713	-1.66	0.0	4.78	2.25	Dvl2 Flt1 Lama5 Ltap Pbx1 Pitx2 Timeless
116	GO:0045934 [6]: negative regulation of nucleobase, nucleoside, nucleotide and nucleic acid metabolism	16	16	873	106	11634	-1.66	0.0	4.47	2.03	Bhlhb3 Csen Ddx20 Etv3 Foxp1 Glis1 Gmnn Hells Id1 Mecp2 Msh6 Nab2 Nr1i3 Nr6a1 Nrip1 Pou2f1
117	GO:0012502 [7]: induction of programmed cell death	12	12	877	69	11671	-1.71	0.0	4.53	2.08	Bok Brca1 Casp2 Casp7 Casp8ap2 Casp9 H2-Bl Ifi204 Mbd4 Msh6 Pmaip1 Siva
118	GO:0006917 [8]: induction of apoptosis	12	12	877	69	11671	-1.71	0.0	4.53	2.08	Bok Brca1 Casp2 Casp7 Casp8ap2 Casp9 H2-Bl Ifi204 Mbd4 Msh6 Pmaip1 Siva
119	GO:0007242 [5]: intracellular signaling cascade	61	61	828	610	11130	-1.71	0.0	3.79	1.59	2210403B10Rik 5430435G22Rik 5830461H18Rik Adcy2 Adcy7 Als2 Arf4l Arl5 Arl6 Baiap1 Cit Cntf Crkl Ddit3 Depdc1a Dgke Dok4 Dscr1l2 Dvl2 Ect2 Efna1 Fert2 Fgd1 Frk Gadd45b Gnai2 Gng13 Gps2 Grb7 Grcc9 Kras Lck Mapk8ip3 Mast2 Mras Myo9b Pard6b Pdlim4 Pip5k3 Pkd2 Plcd1 Ptger4 Rab13 Rab3b Racgap1 Raf1 Rap2c Rhoc Scrib Sgk3 Sh3md1 Smad1 Snx12 Socs3 Socs5 Stat6 Stmn1 Tiam1 Ush1c Wsb2 Yes1
120	GO:0006284 [7]: base-excision repair	4	4	885	8	11732	-1.72	0.0	4.87	2.32	Mbd4 Mutyh Ogg1 Pold1
121	GO:0007088 [7]: regulation of mitosis	4	4	885	8	11732	-1.72	0.0	4.87	2.32	Cdc2a Mad2l1 Mad2l2 Nusap1
122	GO:0009314 [6]: response to radiation	8	8	881	36	11704	-1.84	0.0	4.54	2.08	C6.1A Mbd4 Msh6 Opn1mw Pdcl3 Pde6d Pmaip1 Rad9
123	GO:0042254 [6]: ribosome biogenesis and assembly	1	1	888	91	11649	-1.92	0.0	0.0	0.0	Exosc8
124	GO:0006357 [8]: regulation of transcription from Pol II promoter	21	21	868	162	11578	-1.96	0.0	4.01	1.76	Arntl2 Atf5 Bhlhb3 Cbfb Csen Ddx20 Etv3 Fhl2 Foxd1 Glis1 Glis2 Id1 Nfat5 Nfya Nr5a1 Nr6a1 Nrip1 Rarg Smad1 Smarca3 Surb7
125	GO:0006298 [7]: mismatch repair	3	3	886	4	11736	-2.02	0.0	4.62	2.12	Msh3 Msh6 Pms2
126	GO:0008630 [7]: DNA damage response, signal transduction resulting in induction of apoptosis	3	3	886	4	11736	-2.02	0.0	4.62	2.12	Brca1 Ifi204 Mbd4
127	GO:0016582 [9]: non-covalent chromatin modification	6	6	883	22	11718	-2.02	0.0	4.44	2.03	Actl6a Baz1b Baz2a Hells Rbbp4 Smarca5
128	GO:0006338 [10]: chromatin remodeling	6	6	883	22	11718	-2.02	0.0	4.44	2.03	Actl6a Baz1b Baz2a Hells Rbbp4 Smarca5
129	GO:0043065 [7]: positive regulation of apoptosis	13	13	876	83	11657	-2.07	0.0	4.09	1.82	Bcl2l11 Bok Brca1 Casp2 Casp7 Casp8ap2 Casp9 H2-Bl Ifi204 Mbd4 Msh6 Pmaip1 Siva
130	GO:0006461 [7]: protein complex assembly	13	13	876	83	11657	-2.07	0.0	4.09	1.82	Asf1b Brunol4 H1f0 H2afv H2afx H2afz H3f3b Hist1h1e Hist1h4f Hist1h4h Hist3h2ba Mcm2 Snrpd1
131	GO:0008380 [7]: RNA splicing	22	22	867	175	11565	-2.08	0.0	3.86	1.64	Brunol4 C330012H03Rik Cpeb2 Dnd1 Hnrpa2b1 Lsm3 Lsm5 Rad52b Rbm14 Rbm16 Rbm4 Rnps1 Scnm1 Sf3a2 Sf3b1 Sfrs4 Snrpd1 Srrm1 Thoc4 Uhmk1 Wbp11 Zfml
132	GO:0015698 [7]: inorganic anion transport	2	2	887	110	11630	-2.09	0.0	0.0	0.0	Clcn2 Eda
133	GO:0051244 [4]: regulation of cellular physiological process	40	40	849	378	11362	-2.1	0.0	3.54	1.48	Atf5 Bap1 Bcl2l11 Birc5 Bok Brca1 Casp2 Casp7 Casp8ap2 Casp9 Cbll1 Cntf Crip2 Ddit3 Dedd Eda Fanca Frk Gli2 H2-Bl Hells Hsf4 Ifi204 Lama5 Mbd4 Msh6 Mtbp Nfkbia Pim2 Pitx2 Pmaip1 Pura Rab3b Sgk3 Siva Stat6 Tacc3 Tcf7 Ube2c Unc5c
134	GO:0012501 [5]: programmed cell death	36	36	853	332	11408	-2.11	0.0	3.59	1.5	Aatk Atf5 Bcl2l11 Birc5 Bok Brca1 Casp2 Casp7 Casp8ap2 Casp9 Cd5l Cntf Dapk2 Ddit3 Dedd Faf1 Gadd45b H2-Bl Hells Ifi204 Lgals7 Lmtn Mbd4 Msh6 Pdcd1 Pdcd6ip Pdcl3 Pim2 Pmaip1 Rad21 Sgk3 Siva Tcf7 Tnfrsf12a Tnfsf10 Unc5c
135	GO:0043068 [6]: positive regulation of programmed cell death	13	13	876	84	11656	-2.15	0.0	4.01	1.76	Bcl2l11 Bok Brca1 Casp2 Casp7 Casp8ap2 Casp9 H2-Bl Ifi204 Mbd4 Msh6 Pmaip1 Siva
136	GO:0050794 [3]: regulation of cellular process	52	52	837	522	11218	-2.16	0.0	3.34	1.34	Arrb2 Atf5 Bap1 Bcl2l11 Birc5 Bok Brca1 Casp2 Casp7 Casp8ap2 Casp9 Cbll1 Clec2g Cntf Crip2 Ddit3 Dedd Eda Ezh2 Fanca Fgfr3 Frk Gli2 H2-Bl Hells Hsf4 Ifi204 Igfbp7 Lama5 Lmx1a Mbd4 Msh6 Mtbp Ndn Nfkbia Pim2 Pitx2 Pmaip1 Pura Rab3b Sgk3 Siva Socs3 Socs5 Stat6 Tacc3 Tbn Tcf7 Tsc2 Ube2c Unc5c Wnt7b
137	GO:0009653 [3]: morphogenesis	92	92	797	1014	10726	-2.19	0.0	3.02	1.19	Acvr1 Agc1 Anxa2 Arc Artn Cbfb Ccnf Celsr1 Cenpf Chx10 Clec2g Cntf Crb3 Crip2 Crkl Cryab Csen Dbn1 Dlx5 Dok4 Dvl2 Eda Efhd2 Efna1 Efnb1 Efnb2 Egr1 Elf3 Emp1 Epb4.1l2 Fanca Flt1 Flt3 Fmr1 Foxc1 Foxd1 Foxj1 Gal3st1 Gfra1 Gli2 Gmnn Hells Hsf4 Id1 Igfbp7 Kntc2 Krt1-14 Ky L1cam Lama5 Lhx2 Lmtn Lmx1a Lrp6 Ltap Mapk7 Mapk8ip3 Mecp2 Mtap2 Myf6 Myh9 Nde1 Ndn Notch2 Nr5a1 Ovol1 Pbx1 Pdgfb Pitx2 Plxnb2 Ptge…
138	GO:0051242 [5]: positive regulation of cellular physiological process	20	20	869	158	11582	-2.28	0.0	3.67	1.51	Bcl2l11 Bok Brca1 Casp2 Casp7 Casp8ap2 Casp9 Cbll1 Crip2 Eda Gli2 H2-Bl Hsf4 Ifi204 Mbd4 Msh6 Pmaip1 Pura Siva Ube2c
139	GO:0007046 [7]: ribosome biogenesis	1	1	888	85	11655	-2.29	0.0	0.0	0.0	Exosc8
140	GO:0006915 [6]: apoptosis	35	35	854	327	11413	-2.3	0.0	3.37	1.35	Aatk Atf5 Bcl2l11 Birc5 Bok Brca1 Casp2 Casp7 Casp8ap2 Casp9 Cd5l Dapk2 Ddit3 Dedd Faf1 Gadd45b H2-Bl Hells Ifi204 Lgals7 Lmtn Mbd4 Msh6 Pdcd1 Pdcd6ip Pdcl3 Pim2 Pmaip1 Rad21 Sgk3 Siva Tcf7 Tnfrsf12a Tnfsf10 Unc5c
141	GO:0007409 [6]: axonogenesis	11	11	878	67	11673	-2.31	0.0	3.9	1.67	Artn Dlx5 Efna1 Efnb1 Foxd1 L1cam Lmx1a Rtn4r Stmn1 Tiam1 Tnfrsf12a
142	GO:0051169 [6]: nuclear transport	10	10	879	58	11682	-2.33	0.0	3.91	1.67	Eda Fmr1 Kpna2 Kpna3 Nfkbia Nxt1 Ranbp17 Tacc3 Thoc4 Xpo1
143	GO:0009795 [4]: embryonic morphogenesis	12	12	877	78	11662	-2.41	0.0	3.75	1.56	Acvr1 Celsr1 Chx10 Cryab Dlx5 Dvl2 Hsf4 Lrp6 Ltap Scrib Tbx4 Tgfbr1
144	GO:0000088 [9]: mitotic prophase	3	3	886	5	11735	-2.42	0.0	4.21	1.92	2810406C15Rik Brrn1 Nusap1
145	GO:0007076 [8]: mitotic chromosome condensation	3	3	886	5	11735	-2.42	0.0	4.21	1.92	2810406C15Rik Brrn1 Nusap1
146	GO:0007093 [8]: mitotic checkpoint	3	3	886	5	11735	-2.42	0.0	4.21	1.92	Cdc2a Mad2l1 Mad2l2
147	GO:0035089 [7]: establishment of apical/basal cell polarity	2	2	887	1	11739	-2.44	0.0	4.26	1.94	Crb3 Foxj1
148	GO:0048013 [8]: ephrin receptor signaling pathway	2	2	887	1	11739	-2.44	0.0	4.26	1.94	Efna1 Tiam1
149	GO:0051146 [5]: striated muscle cell differentiation	2	2	887	1	11739	-2.44	0.0	4.26	1.94	Ezh2 Kras
150	GO:0051225 [9]: spindle assembly	2	2	887	1	11739	-2.44	0.0	4.26	1.94	Nde1 Tubb5
151	GO:0051227 [10]: mitotic spindle assembly	2	2	887	1	11739	-2.44	0.0	4.26	1.94	Nde1 Tubb5
152	GO:0006269 [10]: DNA replication, synthesis of RNA primer	2	2	887	1	11739	-2.44	0.0	4.26	1.94	Prim1 Prim2
153	GO:0006273 [9]: lagging strand elongation	2	2	887	1	11739	-2.44	0.0	4.26	1.94	Prim1 Prim2
154	GO:0007089 [7]: traversing start control point of mitotic cell cycle	2	2	887	1	11739	-2.44	0.0	4.26	1.94	AA545217 Mtbp
155	GO:0050793 [3]: regulation of development	18	18	871	140	11600	-2.44	0.0	3.54	1.48	Clec2g Cntf Efna1 Ezh2 Fgfr3 Hsf4 Igfbp7 Lama5 Lmx1a Ndn Notch2 Socs3 Socs5 Tbn Tiam1 Tnfrsf12a Wnt7b Wrn
156	GO:0045786 [7]: negative regulation of cell cycle	8	8	881	42	11698	-2.51	0.0	3.8	1.59	Brca1 Cdkn2d Ctcf Ing1 Mad2l1 Rbl1 Tsc2 Vhlh
157	GO:0006512 [8]: ubiquitin cycle	34	34	855	323	11417	-2.52	0.0	3.12	1.23	2700084L22Rik Anapc5 Ankib1 Bap1 Bard1 Brca1 Cdc20 Chfr Cul2 Dub2 Fbxl14 Fbxl8 Fbxo11 Fbxo45 Fbxw11 G1p2 Hace1 Rnf110 Senp1 Senp2 Sugt1 Tceb2 Traip Trim34 Ube2c Ube2d2 Usp1 Usp12 Usp25 Usp27x Usp43 Vhlh Wwp2 Zc3hdc5
158	GO:0042330 [5]: taxis	13	13	876	90	11650	-2.55	0.0	3.56	1.49	Artn Ccl12 Ccl3 Ccl4 Ccl5 Cklf Cmkor1 Cxcl10 Cxcl16 Cxcl5 Fert2 G1p2 Tlr3
159	GO:0006935 [6]: chemotaxis	13	13	876	90	11650	-2.55	0.0	3.56	1.49	Artn Ccl12 Ccl3 Ccl4 Ccl5 Cklf Cmkor1 Cxcl10 Cxcl16 Cxcl5 Fert2 G1p2 Tlr3
160	GO:0046907 [5]: intracellular transport	43	43	846	431	11309	-2.55	0.0	2.97	1.19	2310079P12Rik 5930412E23Rik AI317395 AI848100 Ap1s1 Ap4m1 Arf4l Arid5a Arl5 C330016O10Rik Ccnb1-rs1 Cdc5l Dmgdh Eda Epim Fmr1 Hap1 Kif20a Kif2c Kif4 Kpna2 Kpna3 Lyst Nfkbia Nxt1 Ppp1r3c Rab13 Rab3b Rab6ip2 Ranbp17 Slc25a14 Tacc3 Thoc4 Tram2 Tuba3 Tuba4 Tuba8 Tubb4 Tubb5 Tubb6 Tubg1 Xpo1 Ywhah
161	GO:0009611 [5]: response to wounding	15	15	874	317	11423	-2.59	0.0	0.02	0.0	Ccl12 Ccl3 Ccl4 Ccl5 Cxcl10 Cxcl5 Hrh4 Il1rap Irf1 Lyst Nfkbiz Pla2g7 Relb Repin1 Tlr3
162	GO:0008219 [4]: cell death	37	37	852	361	11379	-2.6	0.0	3.0	1.19	Aatk Atf5 Bcl2l11 Birc5 Bok Brca1 C8b Casp2 Casp7 Casp8ap2 Casp9 Cd5l Cntf Dapk2 Ddit3 Dedd Faf1 Gadd45b H2-Bl Hells Ifi204 Lgals7 Lmtn Mbd4 Msh6 Pdcd1 Pdcd6ip Pdcl3 Pim2 Pmaip1 Rad21 Sgk3 Siva Tcf7 Tnfrsf12a Tnfsf10 Unc5c
163	GO:0006092 [7]: main pathways of carbohydrate metabolism	1	1	888	80	11660	-2.61	0.0	0.0	0.0	Tpi1
164	GO:0043067 [5]: regulation of programmed cell death	22	22	867	188	11552	-2.62	0.0	3.23	1.26	Atf5 Bcl2l11 Birc5 Bok Brca1 Casp2 Casp7 Casp8ap2 Casp9 Cntf Ddit3 Dedd H2-Bl Hells Ifi204 Mbd4 Msh6 Pim2 Pmaip1 Sgk3 Siva Tcf7
165	GO:0045045 [5]: secretory pathway	2	2	887	99	11641	-2.69	0.0	0.01	0.0	Rab3b Sec15l1
166	GO:0016481 [7]: negative regulation of transcription	14	14	875	103	11637	-2.7	0.0	3.35	1.34	Bhlhb3 Csen Ddx20 Etv3 Foxp1 Glis1 Hells Id1 Mecp2 Nab2 Nr1i3 Nr6a1 Nrip1 Pou2f1
167	GO:0006520 [6]: amino acid metabolism	4	4	885	136	11604	-2.7	0.0	0.01	0.0	Aars Cic Dmgdh Uroc1
168	GO:0050776 [5]: regulation of immune response	1	1	888	78	11662	-2.72	0.0	0.0	0.0	Irf1
169	GO:0042127 [5]: regulation of cell proliferation	15	15	874	114	11626	-2.73	0.0	3.29	1.31	Atf5 Bap1 Crip2 Fanca Frk Gli2 Hsf4 Mtbp Nfkbia Pitx2 Pmaip1 Pura Stat6 Tcf7 Ube2c
170	GO:0016568 [8]: chromatin modification	11	11	878	73	11667	-2.74	0.0	3.41	1.37	Actl6a Baz1b Baz2a Cbx2 Ezh2 Hells Rbbp4 Smarca5 Smarcd3 Suv39h2 Suz12
171	GO:0044262 [6]: cellular carbohydrate metabolism	7	7	882	186	11554	-2.74	0.0	0.01	0.0	Agc1 Itpka Phka2 Ppp1r2 Ppp1r3c Renbp Tpi1
172	GO:0007026 [9]: microtubule stabilization	3	3	886	6	11734	-2.75	0.0	3.85	1.64	Mid1ip1 Mtap2 Mtap4
173	GO:0009056 [4]: catabolism	42	42	847	701	11039	-2.75	0.0	0.05	0.0	5430435G22Rik AI317395 Adam4 Bap1 Capn10 Casp2 Casp7 Casp9 Cpb1 Cpe Ctsw Dbh Dbhl1 Dmgdh Dub2 Hspa14 Klk10 Lsm5 Masp1 Nrd1 Pla2g7 Plcd1 Prss12 Prss18 Prss7 Psmb8 Psmb9 Ptpn21 Rhag Senp1 Senp2 Sh3d1B Spag5 St14 Tesp2 Tpi1 Ube2c Ube2d2 Uroc1 Usp12 Usp25 Usp27x
174	GO:0016265 [3]: death	37	37	852	368	11372	-2.77	0.0	2.79	1.19	Aatk Atf5 Bcl2l11 Birc5 Bok Brca1 C8b Casp2 Casp7 Casp8ap2 Casp9 Cd5l Cntf Dapk2 Ddit3 Dedd Faf1 Gadd45b H2-Bl Hells Ifi204 Lgals7 Lmtn Mbd4 Msh6 Pdcd1 Pdcd6ip Pdcl3 Pim2 Pmaip1 Rad21 Sgk3 Siva Tcf7 Tnfrsf12a Tnfsf10 Unc5c
175	GO:0009308 [5]: amine metabolism	8	8	881	201	11539	-2.79	0.0	0.02	0.0	Aars Cic Dbh Dbhl1 Dmgdh P4ha2 Renbp Uroc1
176	GO:0009892 [5]: negative regulation of metabolism	16	16	873	126	11614	-2.79	0.0	3.18	1.25	Bhlhb3 Csen Ddx20 Etv3 Foxp1 Glis1 Gmnn Hells Id1 Mecp2 Msh6 Nab2 Nr1i3 Nr6a1 Nrip1 Pou2f1
177	GO:0043118 [4]: negative regulation of physiological process	27	27	862	252	11488	-2.84	0.0	2.86	1.19	Anxa2 Atf5 Bap1 Bhlhb3 Birc5 Casp2 Csen Ddx20 Etv3 Foxp1 Frk Glis1 Gmnn Hells Id1 Mecp2 Msh6 Mtbp Nab2 Nr1i3 Nr6a1 Nrip1 Pim2 Pmaip1 Pou2f1 Sgk3 Tacc3
178	GO:0009887 [4]: organogenesis	77	77	812	873	10867	-2.86	0.0	2.27	0.89	Acvr1 Agc1 Anxa2 Arc Artn Cbfb Ccnf Celsr1 Cenpf Chx10 Clec2g Cntf Crip2 Crkl Cryab Csen Dbn1 Dlx5 Dok4 Dvl2 Eda Efhd2 Efna1 Efnb1 Efnb2 Egr1 Fanca Flt1 Flt3 Fmr1 Foxc1 Foxd1 Gal3st1 Gfra1 Gli2 Gmnn Hells Hsf4 Id1 Kntc2 Krt1-14 Ky L1cam Lama5 Lhx2 Lmtn Lmx1a Mapk7 Mapk8ip3 Mecp2 Mtap2 Myf6 Myh9 Nde1 Nr5a1 Ovol1 Pbx1 Pitx2 Plxnb2 Ptger4 Pura Relb Rtn4r Smad1 Stmn1 Tacc3 Tagln2 Tbx4 Tgm1 Tiam1 Time…
179	GO:0006305 [7]: DNA alkylation	5	5	884	20	11720	-2.87	0.0	3.58	1.5	Aurkb Ctcf Dnmt1 Hells Mbd4
180	GO:0006306 [4]: DNA methylation	5	5	884	20	11720	-2.87	0.0	3.58	1.5	Aurkb Ctcf Dnmt1 Hells Mbd4
181	GO:0000375 [8]: RNA splicing, via transesterification reactions	20	20	869	173	11567	-2.9	0.0	2.94	1.19	Brunol4 C330012H03Rik Cpeb2 Dnd1 Hnrpa2b1 Lsm3 Lsm5 Rad52b Rbm14 Rbm16 Rbm4 Rnps1 Sf3a2 Sf3b1 Sfrs4 Snrpd1 Srrm1 Thoc4 Uhmk1 Zfml
182	GO:0000377 [9]: RNA splicing, via transesterification reactions with bulged adenosine as nucleophile	20	20	869	173	11567	-2.9	0.0	2.94	1.19	Brunol4 C330012H03Rik Cpeb2 Dnd1 Hnrpa2b1 Lsm3 Lsm5 Rad52b Rbm14 Rbm16 Rbm4 Rnps1 Sf3a2 Sf3b1 Sfrs4 Snrpd1 Srrm1 Thoc4 Uhmk1 Zfml
183	GO:0000398 [8]: nuclear mRNA splicing, via spliceosome	20	20	869	173	11567	-2.9	0.0	2.94	1.19	Brunol4 C330012H03Rik Cpeb2 Dnd1 Hnrpa2b1 Lsm3 Lsm5 Rad52b Rbm14 Rbm16 Rbm4 Rnps1 Sf3a2 Sf3b1 Sfrs4 Snrpd1 Srrm1 Thoc4 Uhmk1 Zfml
184	GO:0048513 [3]: organ development	77	77	812	879	10861	-2.93	0.0	2.17	0.87	Acvr1 Agc1 Anxa2 Arc Artn Cbfb Ccnf Celsr1 Cenpf Chx10 Clec2g Cntf Crip2 Crkl Cryab Csen Dbn1 Dlx5 Dok4 Dvl2 Eda Efhd2 Efna1 Efnb1 Efnb2 Egr1 Fanca Flt1 Flt3 Fmr1 Foxc1 Foxd1 Gal3st1 Gfra1 Gli2 Gmnn Hells Hsf4 Id1 Kntc2 Krt1-14 Ky L1cam Lama5 Lhx2 Lmtn Lmx1a Mapk7 Mapk8ip3 Mecp2 Mtap2 Myf6 Myh9 Nde1 Nr5a1 Ovol1 Pbx1 Pitx2 Plxnb2 Ptger4 Pura Relb Rtn4r Smad1 Stmn1 Tacc3 Tagln2 Tbx4 Tgm1 Tiam1 Time…
185	GO:0042981 [6]: regulation of apoptosis	21	21	868	186	11554	-2.96	0.0	2.85	1.19	Atf5 Bcl2l11 Birc5 Bok Brca1 Casp2 Casp7 Casp8ap2 Casp9 Ddit3 Dedd H2-Bl Hells Ifi204 Mbd4 Msh6 Pim2 Pmaip1 Sgk3 Siva Tcf7
186	GO:0051170 [7]: nuclear import	7	7	882	38	11702	-2.99	0.0	3.31	1.32	Eda Kpna2 Kpna3 Nfkbia Nxt1 Ranbp17 Tacc3
187	GO:0006606 [7]: protein-nucleus import	7	7	882	38	11702	-2.99	0.0	3.31	1.32	Eda Kpna2 Kpna3 Nfkbia Nxt1 Ranbp17 Tacc3
188	GO:0010165 [7]: response to X-ray	2	2	887	2	11738	-3.05	0.0	3.61	1.51	C6.1A Pmaip1
189	GO:0030010 [6]: establishment of cell polarity	2	2	887	2	11738	-3.05	0.0	3.61	1.51	Crb3 Foxj1
190	GO:0042990 [8]: regulation of transcription factor-nucleus import	2	2	887	2	11738	-3.05	0.0	3.61	1.51	Eda Tacc3
191	GO:0042991 [8]: transcription factor-nucleus import	2	2	887	2	11738	-3.05	0.0	3.61	1.51	Eda Tacc3
192	GO:0046626 [5]: regulation of insulin receptor signaling pathway	2	2	887	2	11738	-3.05	0.0	3.61	1.51	Socs3 Tsc2
193	GO:0051053 [7]: negative regulation of DNA metabolism	2	2	887	2	11738	-3.05	0.0	3.61	1.51	Gmnn Msh6
194	GO:0001738 [5]: morphogenesis of a polarized epithelium	2	2	887	2	11738	-3.05	0.0	3.61	1.51	Celsr1 Crb3
195	GO:0001755 [6]: neural crest cell migration	2	2	887	2	11738	-3.05	0.0	3.61	1.51	Acvr1 Efnb1
196	GO:0006473 [8]: protein amino acid acetylation	2	2	887	2	11738	-3.05	0.0	3.61	1.51	Hat1 Pcaf
197	GO:0007094 [9]: mitotic spindle checkpoint	2	2	887	2	11738	-3.05	0.0	3.61	1.51	Mad2l1 Mad2l2
198	GO:0009799 [4]: determination of symmetry	4	4	885	14	11726	-3.1	0.0	3.39	1.36	Acvr1 Notch2 Pitx2 Pkd2
199	GO:0009855 [5]: determination of bilateral symmetry	4	4	885	14	11726	-3.1	0.0	3.39	1.36	Acvr1 Notch2 Pitx2 Pkd2
200	GO:0007368 [6]: determination of left/right symmetry	4	4	885	14	11726	-3.1	0.0	3.39	1.36	Acvr1 Notch2 Pitx2 Pkd2
201	GO:0006629 [5]: lipid metabolism	23	23	866	411	11329	-3.14	0.0	0.06	0.0	Adipor1 Akr1c21 Aldh1a3 Alox12e Alox15 Atp8b3 Cpt1b Dgke Fdft1 Gal3st1 Hsd17b3 Hsd3b2 Il1rn Pbx1 Pcyt1a Pla2g7 Plcd1 Sah Sh3d1B Star Sult2a2 Sult2b1 Tpi1
202	GO:0006006 [8]: glucose metabolism	1	1	888	71	11669	-3.15	0.0	0.01	0.0	Tpi1
203	GO:0002009 [4]: morphogenesis of an epithelium	7	7	882	40	11700	-3.17	0.0	3.11	1.22	Celsr1 Crb3 Dvl2 Ltap Notch2 Scrib Tbx4
204	GO:0006519 [5]: amino acid and derivative metabolism	7	7	882	174	11566	-3.17	0.0	0.03	0.0	Aars Cic Dbh Dbhl1 Dmgdh P4ha2 Uroc1
205	GO:0051186 [5]: cofactor metabolism	4	4	885	125	11615	-3.18	0.0	0.02	0.0	Atp5j2 Atp6v1g1 Mthfd2 Tpi1
206	GO:0006913 [6]: nucleocytoplasmic transport	10	10	879	70	11670	-3.19	0.0	2.93	1.19	Eda Fmr1 Kpna2 Kpna3 Nfkbia Nxt1 Ranbp17 Tacc3 Thoc4 Xpo1
207	GO:0044248 [5]: cellular catabolism	39	39	850	627	11113	-3.22	0.0	0.1	0.01	5430435G22Rik AI317395 Adam4 Bap1 Capn10 Casp2 Casp7 Casp9 Cpb1 Cpe Ctsw Dbh Dbhl1 Dmgdh Dub2 Hspa14 Klk10 Lsm5 Masp1 Nrd1 Prss12 Prss18 Prss7 Psmb8 Psmb9 Ptpn21 Rhag Senp1 Senp2 Spag5 St14 Tesp2 Tpi1 Ube2c Ube2d2 Uroc1 Usp12 Usp25 Usp27x
208	GO:0009880 [4]: embryonic pattern specification	4	4	885	15	11725	-3.26	0.0	3.21	1.25	Dvl2 Efnb1 Flt1 Pitx2
209	GO:0050770 [5]: regulation of axonogenesis	3	3	886	8	11732	-3.28	0.0	3.28	1.31	Efna1 Tiam1 Tnfrsf12a
210	GO:0017038 [6]: protein import	7	7	882	42	11698	-3.34	0.0	2.91	1.19	Eda Kpna2 Kpna3 Nfkbia Nxt1 Ranbp17 Tacc3
211	GO:0007268 [6]: synaptic transmission	5	5	884	137	11603	-3.35	0.0	0.03	0.0	Gabbr1 Gabrp Grik5 Lynx1 Tac4
212	GO:0019953 [4]: sexual reproduction	16	16	873	140	11600	-3.36	0.0	2.49	1.05	Acvr1 Atp8b3 Bmp8b Gal3st1 Gcl H2afx Mcsp Odf1 Ovol1 Smad1 Spag6 Ssty1 Ssty2 Zan Zfp148 Zfp39
213	GO:0000003 [3]: reproduction	16	16	873	140	11600	-3.36	0.0	2.49	1.05	Acvr1 Atp8b3 Bmp8b Gal3st1 Gcl H2afx Mcsp Odf1 Ovol1 Smad1 Spag6 Ssty1 Ssty2 Zan Zfp148 Zfp39
214	GO:0044255 [5]: cellular lipid metabolism	18	18	871	329	11411	-3.36	0.0	0.07	0.0	Adipor1 Akr1c21 Alox12e Alox15 Atp8b3 Cpt1b Dgke Fdft1 Gal3st1 Hsd17b3 Hsd3b2 Pbx1 Pcyt1a Sah Star Sult2a2 Sult2b1 Tpi1
215	GO:0009889 [5]: regulation of biosynthesis	2	2	887	86	11654	-3.37	0.0	0.01	0.0	Irf1 Pum2
216	GO:0007169 [7]: transmembrane receptor protein tyrosine kinase signaling pathway	11	11	878	84	11656	-3.38	0.0	2.66	1.19	Dok4 Efna1 Ephb6 Flt1 Flt3 Gfra1 Hbegf Ltk Socs3 Tiam1 Tsc2
217	GO:0006304 [6]: DNA modification	5	5	884	24	11716	-3.38	0.0	3.0	1.19	Aurkb Ctcf Dnmt1 Hells Mbd4
218	GO:0006605 [7]: protein targeting	19	19	870	176	11564	-3.39	0.0	2.37	0.95	2310079P12Rik 5930412E23Rik AI317395 AI848100 Arid5a C330016O10Rik Ccnb1-rs1 Cdc5l Dmgdh Eda Kpna2 Kpna3 Nfkbia Nxt1 Ppp1r3c Ranbp17 Tacc3 Tram2 Xpo1
219	GO:0051234 [4]: establishment of localization	134	134	755	1722	10018	-3.41	0.0	0.95	0.41	2310079P12Rik 5430435G22Rik 5930412E23Rik AI317395 AI848100 Abca7 Abcb10 Abcc1 Ap1s1 Ap4m1 Aqp3 Arf4l Arid5a Arl5 Atp12a Atp1b2 Atp4b Atp5j2 Atp6v0a4 Atp6v1g1 Atp8b3 B430110G05Rik BC014805 C330016O10Rik Cacna1s Cacng4 Cacng7 Camk2d Cbll1 Ccnb1-rs1 Cdc5l Cic Clcn2 Cog4 Cp Cpt1b Crabp2 Csen Dmgdh Ecm1 Eda Epim Fabp3 Fmr1 Ftmt Fxyd6 Gabrp Gltp Grik5 Hap1 Hcn1 Hcn2 Hip1r Hira Itpr3 Kcna2 Kcna4 Kcnd2 …
220	GO:0006950 [4]: response to stress	63	63	826	744	10996	-3.42	0.0	1.57	0.64	Brca1 Brca2 C8a C8b Ccl12 Ccl3 Ccl4 Ccl5 Chaf1b Chek1 Cryab Csen Cxcl10 Cxcl5 Dbh Defcr3 Dmc1h Dnajb1 Fanca Fv1 H2-Bl H2afx Hrh4 Hsf4 Hspa14 Hspa4l Ifi204 Il1rap Insig2 Irf1 Lig1 Lyst Masp1 Mbd4 Mre11a Msh3 Msh6 Mutyh Nbn Nfkbiz Ogg1 Pla2g7 Pmaip1 Pms2 Pold1 Pole Rad21 Rad51 Rad51c Rad9 Rbbp4 Relb Repin1 Rev1l Rfc5 Slk Smarca3 Smc1l1 Tacc3 Tlr3 Trpv4 Ung Xrcc2
221	GO:0019226 [5]: transmission of nerve impulse	6	6	883	151	11589	-3.43	0.0	0.03	0.0	Gabbr1 Gabrp Gal3st1 Grik5 Lynx1 Tac4
222	GO:0006810 [4]: transport	133	133	756	1720	10020	-3.44	0.0	0.88	0.39	2310079P12Rik 5430435G22Rik 5930412E23Rik AI317395 AI848100 Abca7 Abcb10 Abcc1 Ap1s1 Ap4m1 Aqp3 Arf4l Arid5a Arl5 Atp12a Atp1b2 Atp4b Atp5j2 Atp6v0a4 Atp6v1g1 Atp8b3 B430110G05Rik BC014805 C330016O10Rik Cacna1s Cacng4 Cacng7 Camk2d Cbll1 Ccnb1-rs1 Cdc5l Cic Clcn2 Cog4 Cp Cpt1b Crabp2 Csen Dmgdh Ecm1 Eda Epim Fabp3 Fmr1 Ftmt Fxyd6 Gabrp Gltp Grik5 Hap1 Hcn1 Hcn2 Hip1r Hira Itpr3 Kcna2 Kcna4 Kcnd2 …
223	GO:0030154 [3]: cell differentiation	29	29	860	301	11439	-3.44	0.0	2.07	0.87	Barx2 Cbfb Chx10 Clec2g Cntf Crb3 Eda Efna1 Egr1 Ezh2 Fgfr3 Flt3 Gadd45b Gal3st1 Gata2 Hells Hsf4 Kras Lmtn Lmx1a Mecp2 Mlf1 Myf6 Nhlh1 Notch2 Relb Runx1 Tbn Wnt7b
224	GO:0051179 [3]: localization	134	134	755	1739	10001	-3.44	0.0	0.84	0.36	2310079P12Rik 5430435G22Rik 5930412E23Rik AI317395 AI848100 Abca7 Abcb10 Abcc1 Ap1s1 Ap4m1 Aqp3 Arf4l Arid5a Arl5 Atp12a Atp1b2 Atp4b Atp5j2 Atp6v0a4 Atp6v1g1 Atp8b3 B430110G05Rik BC014805 C330016O10Rik Cacna1s Cacng4 Cacng7 Camk2d Cbll1 Ccnb1-rs1 Cdc5l Cic Clcn2 Cog4 Cp Cpt1b Crabp2 Csen Dmgdh Ecm1 Eda Epim Fabp3 Fmr1 Ftmt Fxyd6 Gabrp Gltp Grik5 Hap1 Hcn1 Hcn2 Hip1r Hira Itpr3 Kcna2 Kcna4 Kcnd2 …
225	GO:0009628 [5]: response to abiotic stimulus	32	32	857	340	11400	-3.45	0.0	1.98	0.86	Aip Aoah Artn C6.1A Ccl12 Ccl3 Ccl4 Ccl5 Cdkn2d Cklf Cmkor1 Cryab Cxcl10 Cxcl16 Cxcl5 Dbh Dbhl1 Drpla Fert2 G1p2 Mbd4 Msh6 Myo6 Opn1mw Pcyt1a Pdcl3 Pde6d Pkd2 Pmaip1 Rad9 Tlr3 Trpv4
226	GO:0005975 [5]: carbohydrate metabolism	15	15	874	282	11458	-3.46	0.0	0.07	0.0	AV071179 Agc1 Alox15 Brca1 Hexb Itpka Large Mutyh Ogg1 Phka2 Ppp1r2 Ppp1r3c Renbp Tpi1 Ung
227	GO:0007389 [3]: pattern specification	14	14	875	120	11620	-3.47	0.0	2.42	0.99	Acvr1 Arc Dvl2 Efnb1 Flt1 Foxj1 Lfng Lhx2 Lrp6 Notch2 Pbx3 Pitx2 Pkd2 Tbx18
228	GO:0035295 [3]: tube development	8	8	881	54	11686	-3.48	0.0	2.69	1.19	Dvl2 Flt1 Lama5 Ltap Pbx1 Pitx2 Tbx4 Timeless
229	GO:0030317 [5]: sperm motility	2	2	887	3	11737	-3.49	0.0	3.15	1.25	Mcsp Spag6
230	GO:0042306 [7]: regulation of protein-nucleus import	2	2	887	3	11737	-3.49	0.0	3.15	1.25	Eda Tacc3
231	GO:0048265 [5]: response to pain	2	2	887	3	11737	-3.49	0.0	3.15	1.25	Csen Dbh
232	GO:0050772 [6]: positive regulation of axonogenesis	2	2	887	3	11737	-3.49	0.0	3.15	1.25	Tiam1 Tnfrsf12a
233	GO:0051052 [6]: regulation of DNA metabolism	2	2	887	3	11737	-3.49	0.0	3.15	1.25	Gmnn Msh6
234	GO:0000080 [7]: G1 phase of mitotic cell cycle	2	2	887	3	11737	-3.49	0.0	3.15	1.25	AA545217 Mtbp
235	GO:0001569 [5]: patterning of blood vessels	2	2	887	3	11737	-3.49	0.0	3.15	1.25	Flt1 Pitx2
236	GO:0006929 [6]: substrate-bound cell migration	2	2	887	3	11737	-3.49	0.0	3.15	1.25	Pdgfb Tnfrsf12a
237	GO:0007386 [4]: compartment specification	2	2	887	3	11737	-3.49	0.0	3.15	1.25	Lfng Pbx3
238	GO:0043037 [7]: translation	6	6	883	148	11592	-3.53	0.0	0.04	0.0	Aars Cic Gfm2 Lama5 Lgtn Pum2
239	GO:0045184 [5]: establishment of protein localization	40	40	849	450	11290	-3.54	0.0	1.7	0.67	2310079P12Rik 5430435G22Rik 5930412E23Rik AI317395 AI848100 Ap1s1 Ap4m1 Arf4l Arid5a Arl5 C330016O10Rik Ccnb1-rs1 Cdc5l Cog4 Dmgdh Eda Epim Hira Kif20a Kpna2 Kpna3 Lyst Nfkbia Nup133 Nxt1 Pmaip1 Ppp1r3c Rab13 Rab3b Rab6ip2 Ranbp17 Ranbp3 Sec15l1 Sec24b Snx12 Tacc3 Tram2 Wdr10 Xpo1 Ywhah
240	GO:0016192 [5]: vesicle-mediated transport	12	12	877	235	11505	-3.56	0.0	0.07	0.0	Ap1s1 Ap4m1 Arf4l Cbll1 Hip1r Lrp6 Ly75 Lyst Rab3b Rab6ip2 Sec15l1 Sh3d1B
241	GO:0006813 [8]: potassium ion transport	13	13	876	111	11629	-3.57	0.0	2.34	0.94	Atp12a Atp1b2 Atp4b Csen Grik5 Hcn1 Hcn2 Kcna2 Kcna4 Kcnd2 Kcnh7 Kcnmb2 Kcnq1
242	GO:0016055 [6]: Wnt receptor signaling pathway	10	10	879	77	11663	-3.57	0.0	2.47	1.04	Dvl2 Fzd1 Lrp6 Pitx2 Senp2 Tcf7 Tcf7l2 Wnt10a Wnt3 Wnt7b
243	GO:0007028 [5]: cytoplasm organization and biogenesis	3	3	886	99	11641	-3.58	0.0	0.02	0.0	Crb3 Exosc8 Itga5
244	GO:0000122 [9]: negative regulation of transcription from Pol II promoter	8	8	881	56	11684	-3.6	0.0	2.54	1.08	Bhlhb3 Csen Ddx20 Etv3 Glis1 Id1 Nr6a1 Nrip1
245	GO:0006066 [5]: alcohol metabolism	7	7	882	160	11580	-3.62	0.0	0.05	0.0	Aldh1a3 Dbh Dbhl1 Fdft1 Itpka Renbp Tpi1
246	GO:0009057 [5]: macromolecule catabolism	35	35	854	539	11201	-3.64	0.0	0.18	0.05	5430435G22Rik AI317395 Adam4 Bap1 Capn10 Casp2 Casp7 Casp9 Cpb1 Cpe Ctsw Dub2 Hspa14 Klk10 Lsm5 Masp1 Nrd1 Prss12 Prss18 Prss7 Psmb8 Psmb9 Ptpn21 Rhag Senp1 Senp2 Spag5 St14 Tesp2 Tpi1 Ube2c Ube2d2 Usp12 Usp25 Usp27x
247	GO:0006820 [6]: anion transport	5	5	884	129	11611	-3.65	0.0	0.04	0.0	Clcn2 Eda Slc16a3 Slc22a7 Slc4a8
248	GO:0009792 [4]: embryonic development (sensu Metazoa)	10	10	879	79	11661	-3.66	0.0	2.36	0.95	5830426I05Rik Acvr1 Chx10 Cryab Hira Hsf4 Lrp6 Tbx18 Tgfbr1 Top2a
249	GO:0015031 [5]: protein transport	39	39	850	447	11293	-3.67	0.0	1.53	0.61	2310079P12Rik 5430435G22Rik 5930412E23Rik AI317395 AI848100 Ap1s1 Ap4m1 Arf4l Arid5a Arl5 C330016O10Rik Ccnb1-rs1 Cdc5l Cog4 Dmgdh Eda Epim Hira Kif20a Kpna2 Kpna3 Lyst Nfkbia Nup133 Nxt1 Ppp1r3c Rab13 Rab3b Rab6ip2 Ranbp17 Ranbp3 Sec15l1 Sec24b Snx12 Tacc3 Tram2 Wdr10 Xpo1 Ywhah
250	GO:0006417 [6]: regulation of protein biosynthesis	2	2	887	80	11660	-3.67	0.0	0.02	0.0	Irf1 Pum2
251	GO:0045596 [5]: negative regulation of cell differentiation	4	4	885	18	11722	-3.69	0.0	2.74	1.19	Clec2g Cntf Ezh2 Lmx1a
252	GO:0016477 [5]: cell migration	14	14	875	126	11614	-3.69	0.0	2.15	0.87	Acvr1 Artn Cbll1 Efnb1 Foxd1 L1cam Lama5 Lmx1a Lrp6 Pdgfb Pitx2 St14 Tnfrsf12a Unc5c
253	GO:0015980 [6]: energy derivation by oxidation of organic compounds	4	4	885	112	11628	-3.71	0.0	0.03	0.0	Phka2 Ppp1r2 Ppp1r3c Tpi1
254	GO:0006928 [4]: cell motility	16	16	873	151	11589	-3.71	0.0	2.05	0.87	Acvr1 Artn Cbll1 Efnb1 Foxd1 L1cam Lama5 Lmx1a Lrp6 Mcsp Pdgfb Pitx2 Spag6 St14 Tnfrsf12a Unc5c
255	GO:0009607 [4]: response to biotic stimulus	69	69	820	925	10815	-3.74	0.0	0.56	0.26	Bst1 C8a C8b Cbfb Ccl12 Ccl27 Ccl3 Ccl4 Ccl5 Cd80 Cmkor1 Cxcl10 Cxcl14 Cxcl16 Cxcl5 Ddit3 Defcr3 Dnajb1 Eda Egr1 Flt3 Fv1 G1p2 Gbp2 H2-Bl H2-D1 H2-M10.1 Hells Hrh4 Hsf4 Hspa14 Hspa4l Icoslg Ifi203 Ifi204 Ifit2 Ifna9 Il1rap Il1rn Irf1 Irf2 Isgf3g Klra7 Klrb1a Lmtn Ly6d Ly6f Ly75 Lyst Masp1 Ndrg1 Nfkbiz Oas2 Oas3 Oasl2 Pcyt1a Pla2g7 Prg3 Psmb8 Psmb9 Relb Repin1 Tacstd2 Tap1 Tlr3 Tnfrsf17 Tnfsf10 Tn…
256	GO:0008104 [4]: protein localization	40	40	849	469	11271	-3.75	0.0	1.37	0.6	2310079P12Rik 5430435G22Rik 5930412E23Rik AI317395 AI848100 Ap1s1 Ap4m1 Arf4l Arid5a Arl5 C330016O10Rik Ccnb1-rs1 Cdc5l Cog4 Dmgdh Eda Epim Hira Kif20a Kpna2 Kpna3 Lyst Nfkbia Nup133 Nxt1 Pmaip1 Ppp1r3c Rab13 Rab3b Rab6ip2 Ranbp17 Ranbp3 Sec15l1 Sec24b Snx12 Tacc3 Tram2 Wdr10 Xpo1 Ywhah
257	GO:0007399 [5]: neurogenesis	26	26	863	281	11459	-3.76	0.0	1.67	0.67	Artn Dbn1 Dlx5 Dok4 Efna1 Efnb1 Efnb2 Fmr1 Foxd1 Gal3st1 Gfra1 Gli2 L1cam Lhx2 Lmx1a Mapk8ip3 Mecp2 Mtap2 Nde1 Plxnb2 Pura Rtn4r Stmn1 Tiam1 Tnfrsf12a Unc5c
258	GO:0045892 [8]: negative regulation of transcription, DNA-dependent	9	9	880	70	11670	-3.77	0.0	2.28	0.89	Bhlhb3 Csen Ddx20 Etv3 Glis1 Hells Id1 Nr6a1 Nrip1
259	GO:0001701 [6]: embryonic development (sensu Mammalia)	6	6	883	38	11702	-3.78	0.0	2.45	1.02	5830426I05Rik Acvr1 Chx10 Cryab Hsf4 Tgfbr1
260	GO:0006952 [5]: defense response	63	63	826	845	10895	-3.79	0.0	0.56	0.26	Bst1 C8a C8b Cbfb Ccl12 Ccl27 Ccl3 Ccl4 Ccl5 Cd80 Cmkor1 Cxcl10 Cxcl14 Cxcl16 Cxcl5 Defcr3 Eda Egr1 Flt3 G1p2 Gbp2 H2-Bl H2-D1 H2-M10.1 Hells Hrh4 Icoslg Ifi203 Ifi204 Ifit2 Ifna9 Il1rap Il1rn Irf1 Irf2 Isgf3g Klra7 Klrb1a Lmtn Ly6d Ly6f Ly75 Lyst Masp1 Ndrg1 Nfkbiz Oas2 Oas3 Oasl2 Pcyt1a Pla2g7 Prg3 Psmb8 Psmb9 Relb Repin1 Tacstd2 Tap1 Tlr3 Tnfrsf17 Tnfsf10 Tnfsf8 Tnfsf9
261	GO:0044265 [6]: cellular macromolecule catabolism	35	35	854	521	11219	-3.81	0.0	0.25	0.08	5430435G22Rik AI317395 Adam4 Bap1 Capn10 Casp2 Casp7 Casp9 Cpb1 Cpe Ctsw Dub2 Hspa14 Klk10 Lsm5 Masp1 Nrd1 Prss12 Prss18 Prss7 Psmb8 Psmb9 Ptpn21 Rhag Senp1 Senp2 Spag5 St14 Tesp2 Tpi1 Ube2c Ube2d2 Usp12 Usp25 Usp27x
262	GO:0007276 [5]: gametogenesis	13	13	876	118	11622	-3.82	0.0	2.03	0.87	Acvr1 Bmp8b Gal3st1 Gcl H2afx Odf1 Ovol1 Smad1 Spag6 Ssty1 Ssty2 Zfp148 Zfp39
263	GO:0030072 [5]: peptide hormone secretion	2	2	887	4	11736	-3.82	0.0	2.79	1.19	Il1rn Trpv4
264	GO:0030199 [5]: collagen fibril organization	2	2	887	4	11736	-3.82	0.0	2.79	1.19	Agc1 Anxa2
265	GO:0035088 [6]: establishment and/or maintenance of apical/basal cell polarity	2	2	887	4	11736	-3.82	0.0	2.79	1.19	Crb3 Foxj1
266	GO:0050769 [5]: positive regulation of neurogenesis	2	2	887	4	11736	-3.82	0.0	2.79	1.19	Tiam1 Tnfrsf12a
267	GO:0043009 [5]: embryonic development (sensu Vertebrata)	7	7	882	49	11691	-3.83	0.0	2.34	0.94	5830426I05Rik Acvr1 Chx10 Cryab Hsf4 Tbx18 Tgfbr1
268	GO:0045595 [4]: regulation of cell differentiation	8	8	881	61	11679	-3.88	0.0	2.2	0.87	Clec2g Cntf Ezh2 Fgfr3 Hsf4 Lmx1a Tbn Wnt7b
269	GO:0006955 [4]: immune response	50	50	839	662	11078	-3.9	0.0	0.64	0.29	C8a C8b Cbfb Ccl12 Ccl27 Ccl3 Ccl4 Ccl5 Cxcl10 Cxcl14 Cxcl16 Cxcl5 Eda Egr1 Flt3 G1p2 Gbp2 H2-Bl H2-D1 H2-M10.1 Hells Hrh4 Icoslg Ifi203 Ifi204 Ifit2 Il1rap Il1rn Irf1 Irf2 Isgf3g Lmtn Lyst Masp1 Ndrg1 Nfkbiz Oas2 Oas3 Oasl2 Pla2g7 Psmb8 Psmb9 Relb Repin1 Tap1 Tlr3 Tnfrsf17 Tnfsf10 Tnfsf8 Tnfsf9
270	GO:0005996 [6]: monosaccharide metabolism	3	3	886	91	11649	-3.91	0.0	0.03	0.0	Itpka Renbp Tpi1
271	GO:0043285 [5]: biopolymer catabolism	33	33	856	484	11256	-3.91	0.0	0.29	0.1	5430435G22Rik AI317395 Adam4 Bap1 Capn10 Casp2 Casp7 Casp9 Cpb1 Cpe Ctsw Dub2 Hspa14 Klk10 Masp1 Nrd1 Prss12 Prss18 Prss7 Psmb8 Psmb9 Ptpn21 Rhag Senp1 Senp2 Spag5 St14 Tesp2 Ube2c Ube2d2 Usp12 Usp25 Usp27x
272	GO:0007411 [6]: axon guidance	6	6	883	40	11700	-3.93	0.0	2.28	0.89	Artn Efnb1 Foxd1 L1cam Lmx1a Tnfrsf12a
273	GO:0030163 [6]: protein catabolism	33	33	856	481	11259	-3.93	0.0	0.3	0.11	5430435G22Rik AI317395 Adam4 Bap1 Capn10 Casp2 Casp7 Casp9 Cpb1 Cpe Ctsw Dub2 Hspa14 Klk10 Masp1 Nrd1 Prss12 Prss18 Prss7 Psmb8 Psmb9 Ptpn21 Rhag Senp1 Senp2 Spag5 St14 Tesp2 Ube2c Ube2d2 Usp12 Usp25 Usp27x
274	GO:0006732 [6]: coenzyme metabolism	4	4	885	105	11635	-3.97	0.0	0.05	0.0	Atp5j2 Atp6v1g1 Mthfd2 Tpi1
275	GO:0007167 [6]: enzyme linked receptor protein signaling pathway	16	16	873	162	11578	-3.98	0.0	1.67	0.67	Acvr1 Bmp8b Dok4 Efna1 Ephb6 Flt1 Flt3 Gfra1 Hbegf Ltk Ptprs Smad1 Socs3 Tgfbr1 Tiam1 Tsc2
276	GO:0007155 [4]: cell adhesion	31	31	858	451	11289	-3.98	0.0	0.32	0.11	2010005A06Rik Agc1 Atp1b2 Bcar1 Cbll1 Cdh15 Celsr1 Dcbld2 Dsg2 Eda Fert2 Flot2 Gp1bb Itga5 Klra7 Kpna2 L1cam Lama5 Lamb3 Mpdz Pard3 Pkp1 Pkp3 Ptprs Pvrl4 Ssx2ip Tgfbi Tnfrsf12a Tyro3 Zan Zyx
277	GO:0019318 [7]: hexose metabolism	3	3	886	89	11651	-3.99	0.0	0.04	0.0	Itpka Renbp Tpi1
278	GO:0006700 [7]: C21-steroid hormone biosynthesis	3	3	886	12	11728	-4.0	0.0	2.48	1.04	Hsd3b2 Pbx1 Star
279	GO:0051240 [5]: positive regulation of organismal physiological process	1	1	888	56	11684	-4.01	0.0	0.02	0.0	Irf1
280	GO:0006811 [5]: ion transport	40	40	849	525	11215	-4.01	0.0	0.67	0.31	Atp12a Atp1b2 Atp4b Atp5j2 Atp6v0a4 Atp6v1g1 Cacna1s Cacng4 Cacng7 Camk2d Clcn2 Cp Csen Eda Ftmt Fxyd6 Gabrp Grik5 Hcn1 Hcn2 Itpr3 Kcna2 Kcna4 Kcnd2 Kcnh7 Kcnmb2 Kcnq1 Lasp1 P2rx5 Pkd2 Scnn1a Slc16a3 Slc22a7 Slc4a8 Slc5a4a Slco1a4 Slco1a6 Slco3a1 Trpv4 Trpv6
281	GO:0050657 [6]: nucleic acid transport	4	4	885	21	11719	-4.02	0.0	2.35	0.95	Fmr1 Nup133 Nxt1 Thoc4
282	GO:0050658 [6]: RNA transport	4	4	885	21	11719	-4.02	0.0	2.35	0.95	Fmr1 Nup133 Nxt1 Thoc4
283	GO:0051236 [5]: establishment of RNA localization	4	4	885	21	11719	-4.02	0.0	2.35	0.95	Fmr1 Nup133 Nxt1 Thoc4
284	GO:0006886 [6]: intracellular protein transport	27	27	862	317	11423	-4.03	0.0	1.19	0.53	2310079P12Rik 5930412E23Rik AI317395 AI848100 Ap1s1 Ap4m1 Arf4l Arid5a Arl5 C330016O10Rik Ccnb1-rs1 Cdc5l Dmgdh Eda Epim Kpna2 Kpna3 Nfkbia Nxt1 Ppp1r3c Rab13 Rab3b Ranbp17 Tacc3 Tram2 Xpo1 Ywhah
285	GO:0044257 [7]: cellular protein catabolism	33	33	856	463	11277	-4.04	0.0	0.42	0.17	5430435G22Rik AI317395 Adam4 Bap1 Capn10 Casp2 Casp7 Casp9 Cpb1 Cpe Ctsw Dub2 Hspa14 Klk10 Masp1 Nrd1 Prss12 Prss18 Prss7 Psmb8 Psmb9 Ptpn21 Rhag Senp1 Senp2 Spag5 St14 Tesp2 Ube2c Ube2d2 Usp12 Usp25 Usp27x
286	GO:0006508 [8]: proteolysis and peptidolysis	33	33	856	463	11277	-4.04	0.0	0.42	0.17	5430435G22Rik AI317395 Adam4 Bap1 Capn10 Casp2 Casp7 Casp9 Cpb1 Cpe Ctsw Dub2 Hspa14 Klk10 Masp1 Nrd1 Prss12 Prss18 Prss7 Psmb8 Psmb9 Ptpn21 Rhag Senp1 Senp2 Spag5 St14 Tesp2 Ube2c Ube2d2 Usp12 Usp25 Usp27x
287	GO:0009649 [5]: entrainment of circadian clock	1	1	888	0	11740	-4.07	0.0	2.65	1.19	Atoh7
288	GO:0009651 [6]: response to salt stress	1	1	888	0	11740	-4.07	0.0	2.65	1.19	Trpv4
289	GO:0015809 [8]: L-arginine transport	1	1	888	0	11740	-4.07	0.0	2.65	1.19	Slc7a3
290	GO:0015819 [8]: L-lysine transport	1	1	888	0	11740	-4.07	0.0	2.65	1.19	Slc7a3
291	GO:0016266 [10]: O-glycan processing	1	1	888	0	11740	-4.07	0.0	2.65	1.19	C1galt1
292	GO:0016267 [11]: O-glycan processing, core 1	1	1	888	0	11740	-4.07	0.0	2.65	1.19	C1galt1
293	GO:0016999 [6]: antibiotic metabolism	1	1	888	0	11740	-4.07	0.0	2.65	1.19	Apba2bp
294	GO:0017000 [6]: antibiotic biosynthesis	1	1	888	0	11740	-4.07	0.0	2.65	1.19	Apba2bp
295	GO:0017144 [5]: drug metabolism	1	1	888	0	11740	-4.07	0.0	2.65	1.19	Apba2bp
296	GO:0019375 [9]: galactolipid biosynthesis	1	1	888	0	11740	-4.07	0.0	2.65	1.19	Gal3st1
297	GO:0019630 [7]: quinate metabolism	1	1	888	0	11740	-4.07	0.0	2.65	1.19	Tor3a
298	GO:0030070 [7]: insulin processing	1	1	888	0	11740	-4.07	0.0	2.65	1.19	Cpe
299	GO:0030102 [7]: negative regulation of natural killer cell activity	1	1	888	0	11740	-4.07	0.0	2.65	1.19	H2-Bl
300	GO:0030103 [6]: vasopressin secretion	1	1	888	0	11740	-4.07	0.0	2.65	1.19	Trpv4
301	GO:0030325 [6]: adrenal gland development	1	1	888	0	11740	-4.07	0.0	2.65	1.19	Pbx1
302	GO:0035270 [5]: endocrine system development	1	1	888	0	11740	-4.07	0.0	2.65	1.19	Pbx1
303	GO:0040001 [10]: mitotic spindle positioning or orientation	1	1	888	0	11740	-4.07	0.0	2.65	1.19	Nusap1
304	GO:0042147 [7]: retrograde transport, endosome to Golgi	1	1	888	0	11740	-4.07	0.0	2.65	1.19	Rab6ip2
305	GO:0042249 [7]: establishment of polarity of embryonic epithelium	1	1	888	0	11740	-4.07	0.0	2.65	1.19	Celsr1
306	GO:0042276 [8]: error-prone postreplication DNA repair	1	1	888	0	11740	-4.07	0.0	2.65	1.19	Rev1l
307	GO:0042517 [8]: positive regulation of tyrosine phosphorylation of Stat3 protein	1	1	888	0	11740	-4.07	0.0	2.65	1.19	Cntf
308	GO:0042531 [7]: positive regulation of tyrosine phosphorylation of STAT protein	1	1	888	0	11740	-4.07	0.0	2.65	1.19	Cntf
309	GO:0042538 [7]: hyperosmotic salinity response	1	1	888	0	11740	-4.07	0.0	2.65	1.19	Trpv4
310	GO:0042730 [7]: fibrinolysis	1	1	888	0	11740	-4.07	0.0	2.65	1.19	Anxa2
311	GO:0042789 [9]: mRNA transcription from Pol II promoter	1	1	888	0	11740	-4.07	0.0	2.65	1.19	Ddit3
312	GO:0042790 [9]: transcription of nuclear rRNA large Pol I transcript	1	1	888	0	11740	-4.07	0.0	2.65	1.19	Tcof1
313	GO:0042994 [7]: cytoplasmic sequestering of transcription factor	1	1	888	0	11740	-4.07	0.0	2.65	1.19	Tacc3
314	GO:0045004 [7]: DNA replication proofreading	1	1	888	0	11740	-4.07	0.0	2.65	1.19	Pold1
315	GO:0045020 [7]: error-prone DNA repair	1	1	888	0	11740	-4.07	0.0	2.65	1.19	Rev1l
316	GO:0045598 [5]: regulation of adipocyte differentiation	1	1	888	0	11740	-4.07	0.0	2.65	1.19	Tbn
317	GO:0045787 [7]: positive regulation of cell cycle	1	1	888	0	11740	-4.07	0.0	2.65	1.19	Nusap1
318	GO:0045839 [8]: negative regulation of mitosis	1	1	888	0	11740	-4.07	0.0	2.65	1.19	Mad2l1
319	GO:0045840 [8]: positive regulation of mitosis	1	1	888	0	11740	-4.07	0.0	2.65	1.19	Nusap1
320	GO:0045841 [9]: negative regulation of mitotic metaphase/anaphase transition	1	1	888	0	11740	-4.07	0.0	2.65	1.19	Mad2l1
321	GO:0045845 [6]: regulation of natural killer cell activity	1	1	888	0	11740	-4.07	0.0	2.65	1.19	H2-Bl
322	GO:0045924 [4]: regulation of female receptivity	1	1	888	0	11740	-4.07	0.0	2.65	1.19	Ppp1r1b
323	GO:0046532 [5]: regulation of photoreceptor cell differentiation	1	1	888	0	11740	-4.07	0.0	2.65	1.19	Cntf
324	GO:0046533 [6]: negative regulation of photoreceptor cell differentiation	1	1	888	0	11740	-4.07	0.0	2.65	1.19	Cntf
325	GO:0046541 [4]: saliva secretion	1	1	888	0	11740	-4.07	0.0	2.65	1.19	Tac4
326	GO:0046602 [10]: regulation of mitotic centrosome separation	1	1	888	0	11740	-4.07	0.0	2.65	1.19	Ranbp1
327	GO:0046604 [11]: positive regulation of mitotic centrosome separation	1	1	888	0	11740	-4.07	0.0	2.65	1.19	Ranbp1
328	GO:0046605 [9]: regulation of centrosome cycle	1	1	888	0	11740	-4.07	0.0	2.65	1.19	Ranbp1
329	GO:0046607 [10]: positive regulation of centrosome cycle	1	1	888	0	11740	-4.07	0.0	2.65	1.19	Ranbp1
330	GO:0046877 [5]: regulation of saliva secretion	1	1	888	0	11740	-4.07	0.0	2.65	1.19	Tac4
331	GO:0046878 [6]: positive regulation of saliva secretion	1	1	888	0	11740	-4.07	0.0	2.65	1.19	Tac4
332	GO:0048255 [7]: mRNA stabilization	1	1	888	0	11740	-4.07	0.0	2.65	1.19	Mapkapk2
333	GO:0051147 [5]: regulation of muscle cell differentiation	1	1	888	0	11740	-4.07	0.0	2.65	1.19	Ezh2
334	GO:0051148 [6]: negative regulation of muscle cell differentiation	1	1	888	0	11740	-4.07	0.0	2.65	1.19	Ezh2
335	GO:0051153 [6]: regulation of striated muscle cell differentiation	1	1	888	0	11740	-4.07	0.0	2.65	1.19	Ezh2
336	GO:0051154 [7]: negative regulation of striated muscle cell differentiation	1	1	888	0	11740	-4.07	0.0	2.65	1.19	Ezh2
337	GO:0051220 [6]: cytoplasmic sequestering of protein	1	1	888	0	11740	-4.07	0.0	2.65	1.19	Tacc3
338	GO:0051223 [6]: regulation of protein transport	1	1	888	0	11740	-4.07	0.0	2.65	1.19	Tacc3
339	GO:0051224 [7]: negative regulation of protein transport	1	1	888	0	11740	-4.07	0.0	2.65	1.19	Tacc3
340	GO:0051261 [7]: protein depolymerization	1	1	888	0	11740	-4.07	0.0	2.65	1.19	Stmn1
341	GO:0000281 [6]: cytokinesis after mitosis	1	1	888	0	11740	-4.07	0.0	2.65	1.19	Nusap1
342	GO:0001553 [5]: luteinization	1	1	888	0	11740	-4.07	0.0	2.65	1.19	Nr5a1
343	GO:0006299 [8]: short patch mismatch repair system	1	1	888	0	11740	-4.07	0.0	2.65	1.19	Msh6
344	GO:0006419 [9]: alanyl-tRNA aminoacylation	1	1	888	0	11740	-4.07	0.0	2.65	1.19	Aars
345	GO:0006682 [10]: galactosylceramide biosynthesis	1	1	888	0	11740	-4.07	0.0	2.65	1.19	Gal3st1
346	GO:0006931 [7]: substrate-bound cell migration, cell attachment to substrate	1	1	888	0	11740	-4.07	0.0	2.65	1.19	Tnfrsf12a
347	GO:0007019 [8]: microtubule depolymerization	1	1	888	0	11740	-4.07	0.0	2.65	1.19	Stmn1
348	GO:0007231 [6]: osmosensory signaling pathway	1	1	888	0	11740	-4.07	0.0	2.65	1.19	Trpv4
349	GO:0007387 [5]: anterior compartment specification	1	1	888	0	11740	-4.07	0.0	2.65	1.19	Pbx3
350	GO:0007388 [5]: posterior compartment specification	1	1	888	0	11740	-4.07	0.0	2.65	1.19	Pbx3
351	GO:0007621 [5]: negative regulation of female receptivity	1	1	888	0	11740	-4.07	0.0	2.65	1.19	Ppp1r1b
352	GO:0008054 [7]: cyclin catabolism	1	1	888	0	11740	-4.07	0.0	2.65	1.19	Ube2c
353	GO:0009299 [8]: mRNA transcription	1	1	888	0	11740	-4.07	0.0	2.65	1.19	Ddit3
354	GO:0009404 [5]: toxin metabolism	1	1	888	0	11740	-4.07	0.0	2.65	1.19	Drpla
355	GO:0042692 [4]: muscle cell differentiation	2	2	887	5	11735	-4.09	0.0	2.5	1.05	Ezh2 Kras
356	GO:0046822 [6]: regulation of nucleocytoplasmic transport	2	2	887	5	11735	-4.09	0.0	2.5	1.05	Eda Tacc3
357	GO:0006349 [4]: imprinting	2	2	887	5	11735	-4.09	0.0	2.5	1.05	Ctcf Kcnq1
358	GO:0045893 [8]: positive regulation of transcription, DNA-dependent	8	8	881	66	11674	-4.1	0.0	1.91	0.8	Cbfb Irf1 Nfat5 Nfya Nr5a1 Rarg Surb7 Tbn
359	GO:0006403 [4]: RNA localization	4	4	885	22	11718	-4.1	0.0	2.24	0.89	Fmr1 Nup133 Nxt1 Thoc4
360	GO:0006805 [5]: xenobiotic metabolism	4	4	885	22	11718	-4.1	0.0	2.24	0.89	Aip Aoah Dbh Dbhl1
361	GO:0009410 [7]: response to xenobiotic stimulus	4	4	885	22	11718	-4.1	0.0	2.24	0.89	Aip Aoah Dbh Dbhl1
362	GO:0030036 [8]: actin cytoskeleton organization and biogenesis	9	9	880	79	11661	-4.14	0.0	1.8	0.72	Dbn1 Diap1 Diap3 Epb4.1l2 Espn Nrap Pdgfb Tmsb10 Ush1c
363	GO:0009165 [6]: nucleotide biosynthesis	4	4	885	100	11640	-4.14	0.0	0.06	0.0	Adcy2 Adcy7 Atp5j2 Atp6v1g1
364	GO:0006812 [6]: cation transport	28	28	861	349	11391	-4.14	0.0	0.89	0.4	Atp12a Atp1b2 Atp4b Atp5j2 Atp6v0a4 Atp6v1g1 Cacna1s Cacng4 Cacng7 Camk2d Cp Csen Ftmt Grik5 Hcn1 Hcn2 Itpr3 Kcna2 Kcna4 Kcnd2 Kcnh7 Kcnmb2 Kcnq1 Pkd2 Scnn1a Slc5a4a Trpv4 Trpv6
365	GO:0009617 [6]: response to bacteria	2	2	887	70	11670	-4.14	0.0	0.03	0.0	Defcr3 Prg3
366	GO:0009117 [6]: nucleotide metabolism	7	7	882	141	11599	-4.16	0.0	0.1	0.01	Adcy2 Adcy7 Atp5j2 Atp6v1g1 Dut Rrm2 Tpi1
367	GO:0030001 [7]: metal ion transport	23	23	866	275	11465	-4.18	0.0	1.04	0.46	Atp12a Atp1b2 Atp4b Cacna1s Cacng4 Cacng7 Camk2d Cp Csen Ftmt Grik5 Hcn1 Hcn2 Kcna2 Kcna4 Kcnd2 Kcnh7 Kcnmb2 Kcnq1 Pkd2 Scnn1a Slc5a4a Trpv6
368	GO:0050778 [6]: positive regulation of immune response	1	1	888	53	11687	-4.18	0.0	0.02	0.0	Irf1
369	GO:0006821 [8]: chloride transport	1	1	888	53	11687	-4.18	0.0	0.02	0.0	Clcn2
370	GO:0015672 [7]: monovalent inorganic cation transport	18	18	871	206	11534	-4.23	0.0	1.16	0.52	Atp12a Atp1b2 Atp4b Atp5j2 Atp6v0a4 Atp6v1g1 Csen Grik5 Hcn1 Hcn2 Kcna2 Kcna4 Kcnd2 Kcnh7 Kcnmb2 Kcnq1 Scnn1a Slc5a4a
371	GO:0008207 [6]: C21-steroid hormone metabolism	3	3	886	14	11726	-4.26	0.0	2.18	0.87	Hsd3b2 Pbx1 Star
372	GO:0030182 [4]: neuron differentiation	4	4	885	24	11716	-4.28	0.0	2.04	0.87	Efna1 Gata2 Lmx1a Runx1
373	GO:0007267 [4]: cell-cell signaling	12	12	877	198	11542	-4.28	0.0	0.21	0.06	Gabbr1 Gabrp Gal3st1 Gjb4 Grik5 Il1rn Lynx1 Tac4 Trpv4 Wnt10a Wnt3 Wnt7b
374	GO:0015711 [7]: organic anion transport	2	2	887	6	11734	-4.3	0.0	2.26	0.89	Slc16a3 Slc22a7
375	GO:0046546 [5]: development of primary male sexual characteristics	2	2	887	6	11734	-4.3	0.0	2.26	0.89	Fanca Nr5a1
376	GO:0006302 [7]: double-strand break repair	2	2	887	6	11734	-4.3	0.0	2.26	0.89	H2afx Mre11a
377	GO:0006857 [6]: oligopeptide transport	2	2	887	6	11734	-4.3	0.0	2.26	0.89	Slc15a4 Tap1
378	GO:0008584 [6]: male gonad development	2	2	887	6	11734	-4.3	0.0	2.26	0.89	Fanca Nr5a1
379	GO:0009411 [7]: response to UV	2	2	887	6	11734	-4.3	0.0	2.26	0.89	Msh6 Pmaip1
380	GO:0030029 [7]: actin filament-based process	9	9	880	85	11655	-4.32	0.0	1.53	0.61	Dbn1 Diap1 Diap3 Epb4.1l2 Espn Nrap Pdgfb Tmsb10 Ush1c
381	GO:0006954 [5]: inflammatory response	11	11	878	112	11628	-4.33	0.0	1.39	0.6	Ccl12 Ccl3 Ccl4 Ccl5 Cxcl10 Cxcl5 Hrh4 Nfkbiz Pla2g7 Repin1 Tlr3
382	GO:0042221 [6]: response to chemical substance	18	18	871	218	11522	-4.34	0.0	0.92	0.41	Aip Aoah Artn Ccl12 Ccl3 Ccl4 Ccl5 Cklf Cmkor1 Cxcl10 Cxcl16 Cxcl5 Dbh Dbhl1 Drpla Fert2 G1p2 Tlr3
383	GO:0006414 [8]: translational elongation	1	1	888	50	11690	-4.34	0.0	0.02	0.0	Gfm2
384	GO:0051094 [4]: positive regulation of development	5	5	884	36	11704	-4.34	0.0	1.84	0.74	Fgfr3 Hsf4 Tiam1 Tnfrsf12a Wnt7b
385	GO:0051239 [4]: regulation of organismal physiological process	5	5	884	107	11633	-4.34	0.0	0.1	0.01	Edn2 Gnai2 Hbegf Irf1 Ptger4
386	GO:0045941 [7]: positive regulation of transcription	9	9	880	86	11654	-4.35	0.0	1.49	0.6	Cbfb Glis1 Irf1 Nfat5 Nfya Nr5a1 Rarg Surb7 Tbn
387	GO:0006511 [10]: ubiquitin-dependent protein catabolism	9	9	880	86	11654	-4.35	0.0	1.49	0.6	Bap1 Dub2 Psmb8 Psmb9 Ube2c Ube2d2 Usp12 Usp25 Usp27x
388	GO:0006694 [7]: steroid biosynthesis	6	6	883	48	11692	-4.36	0.0	1.73	0.67	Akr1c21 Fdft1 Hsd17b3 Hsd3b2 Pbx1 Star
389	GO:0015931 [5]: nucleobase, nucleoside, nucleotide and nucleic acid transport	4	4	885	25	11715	-4.36	0.0	1.94	0.82	Fmr1 Nup133 Nxt1 Thoc4
390	GO:0042088 [7]: T-helper 1 type immune response	3	3	886	15	11725	-4.36	0.0	2.05	0.87	Il1rap Irf1 Relb
391	GO:0051028 [7]: mRNA transport	3	3	886	15	11725	-4.36	0.0	2.05	0.87	Fmr1 Nxt1 Thoc4
392	GO:0006406 [8]: mRNA-nucleus export	3	3	886	15	11725	-4.36	0.0	2.05	0.87	Fmr1 Nxt1 Thoc4
393	GO:0045935 [6]: positive regulation of nucleobase, nucleoside, nucleotide and nucleic acid metabolism	9	9	880	87	11653	-4.37	0.0	1.45	0.6	Cbfb Glis1 Irf1 Nfat5 Nfya Nr5a1 Rarg Surb7 Tbn
394	GO:0006631 [6]: fatty acid metabolism	6	6	883	119	11621	-4.38	0.0	0.13	0.02	Adipor1 Alox12e Alox15 Cpt1b Sah Tpi1
395	GO:0016052 [6]: carbohydrate catabolism	1	1	888	49	11691	-4.39	0.0	0.03	0.0	Tpi1
396	GO:0044275 [7]: cellular carbohydrate catabolism	1	1	888	49	11691	-4.39	0.0	0.03	0.0	Tpi1
397	GO:0019941 [9]: modification-dependent protein catabolism	9	9	880	88	11652	-4.4	0.0	1.42	0.6	Bap1 Dub2 Psmb8 Psmb9 Ube2c Ube2d2 Usp12 Usp25 Usp27x
398	GO:0051168 [7]: nuclear export	4	4	885	26	11714	-4.42	0.0	1.85	0.75	Fmr1 Nxt1 Thoc4 Xpo1
399	GO:0001525 [6]: angiogenesis	7	7	882	63	11677	-4.45	0.0	1.51	0.6	Anxa2 Flt1 Id1 Mapk7 Pitx2 Tbx4 Tnfrsf12a
400	GO:0042742 [6]: defense response to bacteria	2	2	887	63	11677	-4.45	0.0	0.05	0.0	Defcr3 Prg3
401	GO:0016125 [6]: sterol metabolism	1	1	888	48	11692	-4.45	0.0	0.03	0.0	Fdft1
402	GO:0006790 [5]: sulfur metabolism	1	1	888	48	11692	-4.45	0.0	0.03	0.0	Sult2b1
403	GO:0009309 [6]: amine biosynthesis	1	1	888	48	11692	-4.45	0.0	0.03	0.0	Dbh
404	GO:0016331 [5]: morphogenesis of embryonic epithelium	3	3	886	16	11724	-4.46	0.0	1.93	0.82	Dvl2 Ltap Scrib
405	GO:0050767 [4]: regulation of neurogenesis	3	3	886	16	11724	-4.46	0.0	1.93	0.82	Efna1 Tiam1 Tnfrsf12a
406	GO:0042592 [3]: homeostasis	6	6	883	115	11625	-4.47	0.0	0.15	0.03	Ddit3 Ftmt Hexb Ndn Pkd2 Smad1
407	GO:0008610 [6]: lipid biosynthesis	13	13	876	154	11586	-4.48	0.0	0.93	0.41	Akr1c21 Alox12e Alox15 Dgke Fdft1 Gal3st1 Hsd17b3 Hsd3b2 Pbx1 Pcyt1a Sah Star Tpi1
408	GO:0015833 [5]: peptide transport	2	2	887	7	11733	-4.49	0.0	2.05	0.87	Slc15a4 Tap1
409	GO:0035036 [7]: sperm-egg recognition	2	2	887	7	11733	-4.49	0.0	2.05	0.87	Atp8b3 Zan
410	GO:0001649 [4]: osteoblast differentiation	2	2	887	7	11733	-4.49	0.0	2.05	0.87	Cbfb Wnt7b
411	GO:0006611 [8]: protein-nucleus export	2	2	887	7	11733	-4.49	0.0	2.05	0.87	Nxt1 Xpo1
412	GO:0007163 [5]: establishment and/or maintenance of cell polarity	2	2	887	7	11733	-4.49	0.0	2.05	0.87	Crb3 Foxj1
413	GO:0007339 [8]: binding of sperm to zona pellucida	2	2	887	7	11733	-4.49	0.0	2.05	0.87	Atp8b3 Zan
414	GO:0007346 [7]: regulation of mitotic cell cycle	2	2	887	7	11733	-4.49	0.0	2.05	0.87	AA545217 Ris2
415	GO:0040007 [3]: growth	9	9	880	92	11648	-4.49	0.0	1.27	0.53	5830426I05Rik Bmp8b Emp1 Igfbp7 Lama5 Ndn Socs3 Socs5 Wrn
416	GO:0006163 [7]: purine nucleotide metabolism	2	2	887	62	11678	-4.49	0.0	0.06	0.0	Atp5j2 Atp6v1g1
417	GO:0007417 [6]: central nervous system development	7	7	882	65	11675	-4.51	0.0	1.42	0.6	Fmr1 Gli2 Lhx2 Lmx1a Mapk8ip3 Nde1 Unc5c
418	GO:0009966 [4]: regulation of signal transduction	4	4	885	88	11652	-4.52	0.0	0.11	0.02	Arrb2 Cntf Socs3 Tsc2
419	GO:0007610 [2]: behavior	4	4	885	88	11652	-4.52	0.0	0.11	0.02	Celsr1 Csen Itga5 Ppp1r1b
420	GO:0006457 [7]: protein folding	12	12	877	176	11564	-4.53	0.0	0.39	0.16	Aip Dnajb1 Dnajc2 Dnajc9 Fkbp5 H2-Ke2 Hsf4 Hspa14 Hspa4l Pfdn1 Thoc4 Tor3a
421	GO:0051243 [5]: negative regulation of cellular physiological process	11	11	878	125	11615	-4.53	0.0	1.02	0.46	Atf5 Bap1 Birc5 Casp2 Frk Hells Mtbp Pim2 Pmaip1 Sgk3 Tacc3
422	GO:0007517 [5]: muscle development	11	11	878	125	11615	-4.53	0.0	1.02	0.46	Cenpf Cryab Csen Efhd2 Kntc2 Ky Lama5 Myf6 Myh9 Tagln2 Tnnt2
423	GO:0007264 [6]: small GTPase mediated signal transduction	13	13	876	183	11557	-4.53	0.0	0.46	0.19	2210403B10Rik 5430435G22Rik 5830461H18Rik Arf4l Arl5 Arl6 Kras Mras Rab13 Rab3b Rap2c Rhoc Tiam1
424	GO:0045944 [9]: positive regulation of transcription from Pol II promoter	6	6	883	53	11687	-4.55	0.0	1.45	0.6	Cbfb Nfat5 Nfya Nr5a1 Rarg Surb7
425	GO:0019221 [6]: cytokine and chemokine mediated signaling pathway	3	3	886	17	11723	-4.56	0.0	1.82	0.73	Il1rap Lmtn Rqcd1
426	GO:0042087 [6]: cell-mediated immune response	3	3	886	17	11723	-4.56	0.0	1.82	0.73	Il1rap Irf1 Relb
427	GO:0006874 [8]: calcium ion homeostasis	3	3	886	17	11723	-4.56	0.0	1.82	0.73	Hexb Ndn Pkd2
428	GO:0007223 [7]: frizzled-2 signaling pathway	3	3	886	17	11723	-4.56	0.0	1.82	0.73	Wnt10a Wnt3 Wnt7b
429	GO:0006897 [6]: endocytosis	7	7	882	122	11618	-4.57	0.0	0.21	0.06	Ap1s1 Ap4m1 Cbll1 Hip1r Lrp6 Ly75 Sh3d1B
430	GO:0051246 [5]: regulation of protein metabolism	3	3	886	73	11667	-4.58	0.0	0.09	0.01	Cntf Irf1 Pdgfb
431	GO:0008203 [7]: cholesterol metabolism	1	1	888	45	11695	-4.61	0.0	0.04	0.0	Fdft1
432	GO:0007229 [6]: integrin-mediated signaling pathway	2	2	887	59	11681	-4.62	0.0	0.07	0.0	Gsg2 Itga5
433	GO:0030097 [5]: hemopoiesis	9	9	880	100	11640	-4.62	0.0	1.02	0.46	Cbfb Clec2g Crip2 Egr1 Flt3 Hells Lmtn Relb Tacc3
434	GO:0000902 [4]: cellular morphogenesis	10	10	879	146	11594	-4.62	0.0	0.41	0.17	Crb3 Emp1 Epb4.1l2 Foxj1 Igfbp7 Krt1-14 Ndn Pdgfb Socs3 Socs5
435	GO:0051017 [10]: actin filament bundle formation	2	2	887	8	11732	-4.63	0.0	1.88	0.78	Espn Ush1c
436	GO:0000086 [7]: G2/M transition of mitotic cell cycle	2	2	887	8	11732	-4.63	0.0	1.88	0.78	Chek1 Sfn
437	GO:0008637 [8]: apoptotic mitochondrial changes	2	2	887	8	11732	-4.63	0.0	1.88	0.78	Pim2 Pmaip1
438	GO:0042446 [6]: hormone biosynthesis	3	3	886	18	11722	-4.63	0.0	1.71	0.67	Hsd3b2 Pbx1 Star
439	GO:0000723 [8]: telomere maintenance	3	3	886	18	11722	-4.63	0.0	1.71	0.67	Terf1 Tinf2 Wrn
440	GO:0006352 [8]: transcription initiation	3	3	886	18	11722	-4.63	0.0	1.71	0.67	Gtf2a1 Taf12 Taf6
441	GO:0009893 [5]: positive regulation of metabolism	10	10	879	121	11619	-4.65	0.0	0.81	0.36	Cbfb Cntf Glis1 Irf1 Nfat5 Nfya Nr5a1 Rarg Surb7 Tbn
442	GO:0006766 [5]: vitamin metabolism	1	1	888	44	11696	-4.65	0.0	0.04	0.0	Tpi1
443	GO:0006817 [8]: phosphate transport	1	1	888	44	11696	-4.65	0.0	0.04	0.0	Eda
444	GO:0009259 [7]: ribonucleotide metabolism	2	2	887	58	11682	-4.65	0.0	0.07	0.0	Atp5j2 Atp6v1g1
445	GO:0007188 [8]: G-protein signaling, coupled to cAMP nucleotide second messenger	4	4	885	30	11710	-4.66	0.0	1.54	0.61	Adcy2 Adcy7 Gnai2 Ptger4
446	GO:0015992 [6]: proton transport	5	5	884	43	11697	-4.66	0.0	1.4	0.6	Atp12a Atp4b Atp5j2 Atp6v0a4 Atp6v1g1
447	GO:0030098 [4]: lymphocyte differentiation	5	5	884	43	11697	-4.66	0.0	1.4	0.6	Cbfb Egr1 Flt3 Hells Lmtn
448	GO:0008284 [6]: positive regulation of cell proliferation	5	5	884	43	11697	-4.66	0.0	1.4	0.6	Crip2 Gli2 Hsf4 Pura Ube2c
449	GO:0048514 [5]: blood vessel morphogenesis	7	7	882	72	11668	-4.68	0.0	1.14	0.5	Anxa2 Flt1 Id1 Mapk7 Pitx2 Tbx4 Tnfrsf12a
450	GO:0051188 [6]: cofactor biosynthesis	3	3	886	70	11670	-4.68	0.0	0.11	0.02	Atp5j2 Atp6v1g1 Mthfd2
451	GO:0015840 [6]: urea transport	1	1	888	1	11739	-4.68	0.0	2.0	0.87	Slc14a2
452	GO:0015909 [7]: long-chain fatty acid transport	1	1	888	1	11739	-4.68	0.0	2.0	0.87	Cpt1b
453	GO:0015914 [6]: phospholipid transport	1	1	888	1	11739	-4.68	0.0	2.0	0.87	Atp8b3
454	GO:0016553 [8]: base conversion or substitution editing	1	1	888	1	11739	-4.68	0.0	2.0	0.87	Adar
455	GO:0019374 [8]: galactolipid metabolism	1	1	888	1	11739	-4.68	0.0	2.0	0.87	Gal3st1
456	GO:0030503 [5]: regulation of cell redox homeostasis	1	1	888	1	11739	-4.68	0.0	2.0	0.87	Ddit3
457	GO:0030859 [5]: polarized epithelial cell differentiation	1	1	888	1	11739	-4.68	0.0	2.0	0.87	Crb3
458	GO:0040009 [5]: regulation of growth rate	1	1	888	1	11739	-4.68	0.0	2.0	0.87	Wrn
459	GO:0042270 [10]: protection from natural killer cell mediated cytotoxicity	1	1	888	1	11739	-4.68	0.0	2.0	0.87	H2-Bl
460	GO:0042346 [9]: positive regulation of NF-kappaB-nucleus import	1	1	888	1	11739	-4.68	0.0	2.0	0.87	Eda
461	GO:0042451 [7]: purine nucleoside biosynthesis	1	1	888	1	11739	-4.68	0.0	2.0	0.87	Qtrtd1
462	GO:0042455 [7]: ribonucleoside biosynthesis	1	1	888	1	11739	-4.68	0.0	2.0	0.87	Qtrtd1
463	GO:0042771 [8]: DNA damage response, signal transduction by p53 class mediator resulting in induction of apoptosis	1	1	888	1	11739	-4.68	0.0	2.0	0.87	Ifi204
464	GO:0042992 [9]: negative regulation of transcription factor-nucleus import	1	1	888	1	11739	-4.68	0.0	2.0	0.87	Tacc3
465	GO:0042993 [9]: positive regulation of transcription factor-nucleus import	1	1	888	1	11739	-4.68	0.0	2.0	0.87	Eda
466	GO:0045185 [5]: maintenance of protein localization	1	1	888	1	11739	-4.68	0.0	2.0	0.87	Tacc3
467	GO:0045198 [6]: establishment of epithelial cell polarity	1	1	888	1	11739	-4.68	0.0	2.0	0.87	Crb3
468	GO:0045332 [7]: phospholipid translocation	1	1	888	1	11739	-4.68	0.0	2.0	0.87	Atp8b3
469	GO:0045454 [5]: cell redox homeostasis	1	1	888	1	11739	-4.68	0.0	2.0	0.87	Ddit3
470	GO:0045669 [6]: positive regulation of osteoblast differentiation	1	1	888	1	11739	-4.68	0.0	2.0	0.87	Wnt7b
471	GO:0045910 [8]: negative regulation of DNA recombination	1	1	888	1	11739	-4.68	0.0	2.0	0.87	Msh6
472	GO:0046114 [9]: guanosine biosynthesis	1	1	888	1	11739	-4.68	0.0	2.0	0.87	Qtrtd1
473	GO:0046116 [11]: queuosine metabolism	1	1	888	1	11739	-4.68	0.0	2.0	0.87	Qtrtd1
474	GO:0046118 [10]: 7-methylguanosine biosynthesis	1	1	888	1	11739	-4.68	0.0	2.0	0.87	Qtrtd1
475	GO:0046129 [8]: purine ribonucleoside biosynthesis	1	1	888	1	11739	-4.68	0.0	2.0	0.87	Qtrtd1
476	GO:0046427 [6]: positive regulation of JAK-STAT cascade	1	1	888	1	11739	-4.68	0.0	2.0	0.87	Cntf
477	GO:0046476 [9]: glycosylceramide biosynthesis	1	1	888	1	11739	-4.68	0.0	2.0	0.87	Gal3st1
478	GO:0047484 [6]: regulation of response to osmotic stress	1	1	888	1	11739	-4.68	0.0	2.0	0.87	Trpv4
479	GO:0047496 [8]: vesicle transport along microtubule	1	1	888	1	11739	-4.68	0.0	2.0	0.87	Hap1
480	GO:0051204 [7]: protein insertion into mitochondrial membrane	1	1	888	1	11739	-4.68	0.0	2.0	0.87	Pmaip1
481	GO:0000018 [7]: regulation of DNA recombination	1	1	888	1	11739	-4.68	0.0	2.0	0.87	Msh6
482	GO:0000085 [7]: G2 phase of mitotic cell cycle	1	1	888	1	11739	-4.68	0.0	2.0	0.87	Dnajc2
483	GO:0000089 [9]: mitotic metaphase	1	1	888	1	11739	-4.68	0.0	2.0	0.87	Kntc2
484	GO:0000724 [8]: double-strand break repair via homologous recombination	1	1	888	1	11739	-4.68	0.0	2.0	0.87	H2afx
485	GO:0000725 [7]: recombinational repair	1	1	888	1	11739	-4.68	0.0	2.0	0.87	H2afx
486	GO:0001578 [9]: microtubule bundle formation	1	1	888	1	11739	-4.68	0.0	2.0	0.87	Mtap2
487	GO:0001736 [6]: establishment of planar polarity	1	1	888	1	11739	-4.68	0.0	2.0	0.87	Celsr1
488	GO:0001844 [8]: protein insertion into mitochondrial membrane during induction of apoptosis	1	1	888	1	11739	-4.68	0.0	2.0	0.87	Pmaip1
489	GO:0006374 [9]: nuclear mRNA splicing via U2-type spliceosome	1	1	888	1	11739	-4.68	0.0	2.0	0.87	Lsm3
490	GO:0006475 [9]: internal protein amino acid acetylation	1	1	888	1	11739	-4.68	0.0	2.0	0.87	Hat1
491	GO:0006546 [9]: glycine catabolism	1	1	888	1	11739	-4.68	0.0	2.0	0.87	Dmgdh
492	GO:0006656 [10]: phosphatidylcholine biosynthesis	1	1	888	1	11739	-4.68	0.0	2.0	0.87	Pcyt1a
493	GO:0006681 [9]: galactosylceramide metabolism	1	1	888	1	11739	-4.68	0.0	2.0	0.87	Gal3st1
494	GO:0006991 [5]: response to sterol depletion	1	1	888	1	11739	-4.68	0.0	2.0	0.87	Insig2
495	GO:0007041 [6]: lysosomal transport	1	1	888	1	11739	-4.68	0.0	2.0	0.87	Lyst
496	GO:0007062 [8]: sister chromatid cohesion	1	1	888	1	11739	-4.68	0.0	2.0	0.87	Smc1l2
497	GO:0007164 [7]: establishment of tissue polarity	1	1	888	1	11739	-4.68	0.0	2.0	0.87	Celsr1
498	GO:0007341 [7]: penetration of zona pellucida	1	1	888	1	11739	-4.68	0.0	2.0	0.87	Mcsp
499	GO:0007617 [4]: mating behavior	1	1	888	1	11739	-4.68	0.0	2.0	0.87	Ppp1r1b
500	GO:0008156 [8]: negative regulation of DNA replication	1	1	888	1	11739	-4.68	0.0	2.0	0.87	Gmnn
501	GO:0008333 [7]: endosome to lysosome transport	1	1	888	1	11739	-4.68	0.0	2.0	0.87	Lyst
502	GO:0008608 [8]: attachment of spindle microtubules to kinetochore	1	1	888	1	11739	-4.68	0.0	2.0	0.87	Cdca1
503	GO:0008616 [8]: queuosine biosynthesis	1	1	888	1	11739	-4.68	0.0	2.0	0.87	Qtrtd1
504	GO:0008617 [9]: guanosine metabolism	1	1	888	1	11739	-4.68	0.0	2.0	0.87	Qtrtd1
505	GO:0008618 [10]: 7-methylguanosine metabolism	1	1	888	1	11739	-4.68	0.0	2.0	0.87	Qtrtd1
506	GO:0009163 [6]: nucleoside biosynthesis	1	1	888	1	11739	-4.68	0.0	2.0	0.87	Qtrtd1
507	GO:0048469 [4]: cell maturation	3	3	886	19	11721	-4.71	0.0	1.61	0.66	Cbfb Gal3st1 Mecp2
508	GO:0050879 [4]: organismal movement	3	3	886	69	11671	-4.71	0.0	0.12	0.02	Opn1mw Pde6d Ranbp17
509	GO:0030334 [6]: regulation of cell migration	4	4	885	31	11709	-4.71	0.0	1.47	0.6	Cbll1 Lama5 Pitx2 Unc5c
510	GO:0051093 [4]: negative regulation of development	4	4	885	31	11709	-4.71	0.0	1.47	0.6	Clec2g Cntf Ezh2 Lmx1a
511	GO:0051270 [5]: regulation of cell motility	4	4	885	31	11709	-4.71	0.0	1.47	0.6	Cbll1 Lama5 Pitx2 Unc5c
512	GO:0016567 [9]: protein ubiquitination	9	9	880	112	11628	-4.72	0.0	0.73	0.33	Ankib1 Bard1 Brca1 Chfr Rnf110 Traip Trim34 Vhlh Zc3hdc5
513	GO:0048232 [6]: male gamete generation	8	8	881	92	11648	-4.73	0.0	0.9	0.4	Bmp8b Gal3st1 Gcl H2afx Odf1 Ovol1 Spag6 Zfp39
514	GO:0007283 [7]: spermatogenesis	8	8	881	92	11648	-4.73	0.0	0.9	0.4	Bmp8b Gal3st1 Gcl H2afx Odf1 Ovol1 Spag6 Zfp39
515	GO:0007243 [6]: protein kinase cascade	9	9	880	114	11626	-4.73	0.0	0.69	0.31	Cntf Dok4 Efna1 Gadd45b Gps2 Mapk8ip3 Pkd2 Raf1 Smad1
516	GO:0019932 [6]: second-messenger-mediated signaling	7	7	882	76	11664	-4.74	0.0	1.0	0.45	Adcy2 Adcy7 Dgke Dscr1l2 Gnai2 Gng13 Ptger4
517	GO:0050881 [5]: musculoskeletal movement	3	3	886	68	11672	-4.74	0.0	0.12	0.02	Opn1mw Pde6d Ranbp17
518	GO:0050885 [6]: regulation of balance	3	3	886	68	11672	-4.74	0.0	0.12	0.02	Opn1mw Pde6d Ranbp17
519	GO:0050953 [6]: sensory perception of light	3	3	886	68	11672	-4.74	0.0	0.12	0.02	Opn1mw Pde6d Ranbp17
520	GO:0050957 [6]: equilibrioception	3	3	886	68	11672	-4.74	0.0	0.12	0.02	Opn1mw Pde6d Ranbp17
521	GO:0007601 [7]: visual perception	3	3	886	68	11672	-4.74	0.0	0.12	0.02	Opn1mw Pde6d Ranbp17
522	GO:0006486 [8]: protein amino acid glycosylation	6	6	883	60	11680	-4.75	0.0	1.14	0.5	B3gnt1 B3gnt3 C1galt1 Galnt2 St3gal2 St8sia1
523	GO:0006916 [8]: anti-apoptosis	5	5	884	46	11694	-4.76	0.0	1.24	0.53	Atf5 Birc5 Hells Pim2 Sgk3
524	GO:0009615 [6]: response to virus	2	2	887	9	11731	-4.76	0.0	1.72	0.67	Fv1 Tlr3
525	GO:0016579 [9]: protein deubiquitination	2	2	887	9	11731	-4.76	0.0	1.72	0.67	Bap1 Dub2
526	GO:0046879 [4]: hormone secretion	2	2	887	9	11731	-4.76	0.0	1.72	0.67	Il1rn Trpv4
527	GO:0043066 [7]: negative regulation of apoptosis	6	6	883	61	11679	-4.76	0.0	1.1	0.47	Atf5 Birc5 Casp2 Hells Pim2 Sgk3
528	GO:0008202 [6]: steroid metabolism	8	8	881	97	11643	-4.76	0.0	0.77	0.33	Akr1c21 Fdft1 Hsd17b3 Hsd3b2 Pbx1 Star Sult2a2 Sult2b1
529	GO:0001775 [4]: cell activation	8	8	881	100	11640	-4.78	0.0	0.71	0.32	Cbfb Egr1 Flt3 Hells Icoslg Lmtn Ndrg1 Relb
530	GO:0045321 [5]: immune cell activation	8	8	881	99	11641	-4.78	0.0	0.73	0.33	Cbfb Egr1 Flt3 Hells Icoslg Lmtn Ndrg1 Relb
531	GO:0048048 [5]: embryonic eye morphogenesis	3	3	886	20	11720	-4.78	0.0	1.52	0.61	Chx10 Cryab Hsf4
532	GO:0001747 [6]: eye morphogenesis (sensu Mammalia)	3	3	886	20	11720	-4.78	0.0	1.52	0.61	Chx10 Cryab Hsf4
533	GO:0007189 [9]: G-protein signaling, adenylate cyclase activating pathway	3	3	886	20	11720	-4.78	0.0	1.52	0.61	Adcy2 Adcy7 Ptger4
534	GO:0043069 [6]: negative regulation of programmed cell death	6	6	883	62	11678	-4.78	0.0	1.06	0.46	Atf5 Birc5 Casp2 Hells Pim2 Sgk3
535	GO:0015674 [7]: di-, tri-valent inorganic cation transport	8	8	881	107	11633	-4.79	0.0	0.57	0.26	Cacna1s Cacng4 Cacng7 Camk2d Cp Ftmt Pkd2 Trpv6
536	GO:0006869 [5]: lipid transport	5	5	884	47	11693	-4.79	0.0	1.2	0.53	Atp8b3 Cpt1b Gltp Nrd1 Star
537	GO:0019320 [8]: hexose catabolism	1	1	888	41	11699	-4.8	0.0	0.05	0.0	Tpi1
538	GO:0046164 [6]: alcohol catabolism	1	1	888	41	11699	-4.8	0.0	0.05	0.0	Tpi1
539	GO:0046365 [7]: monosaccharide catabolism	1	1	888	41	11699	-4.8	0.0	0.05	0.0	Tpi1
540	GO:0006007 [9]: glucose catabolism	1	1	888	41	11699	-4.8	0.0	0.05	0.0	Tpi1
541	GO:0006800 [5]: oxygen and reactive oxygen species metabolism	1	1	888	41	11699	-4.8	0.0	0.05	0.0	Recql4
542	GO:0040008 [4]: regulation of growth	6	6	883	63	11677	-4.8	0.0	1.03	0.46	Igfbp7 Lama5 Ndn Socs3 Socs5 Wrn
543	GO:0016042 [5]: lipid catabolism	3	3	886	66	11674	-4.81	0.0	0.14	0.02	Pla2g7 Plcd1 Sh3d1B
544	GO:0007218 [7]: neuropeptide signaling pathway	3	3	886	66	11674	-4.81	0.0	0.14	0.02	Celsr1 Glp1r Gpr56
545	GO:0001568 [4]: blood vessel development	7	7	882	82	11658	-4.81	0.0	0.83	0.36	Anxa2 Flt1 Id1 Mapk7 Pitx2 Tbx4 Tnfrsf12a
546	GO:0006936 [3]: muscle contraction	2	2	887	54	11686	-4.81	0.0	0.09	0.01	Smpx Tnnt2
547	GO:0050790 [3]: regulation of enzyme activity	6	6	883	96	11644	-4.82	0.0	0.31	0.11	Adcy2 Adcy7 Casp8ap2 Efna1 Gadd45b Sfn
548	GO:0006643 [6]: membrane lipid metabolism	4	4	885	76	11664	-4.83	0.0	0.19	0.05	Atp8b3 Dgke Gal3st1 Pcyt1a
549	GO:0009566 [5]: fertilization	3	3	886	21	11719	-4.83	0.0	1.44	0.6	Atp8b3 Mcsp Zan
550	GO:0043010 [6]: eye morphogenesis (sensu Vertebrata)	3	3	886	21	11719	-4.83	0.0	1.44	0.6	Chx10 Cryab Hsf4
551	GO:0006405 [7]: RNA-nucleus export	3	3	886	21	11719	-4.83	0.0	1.44	0.6	Fmr1 Nxt1 Thoc4
552	GO:0007050 [7]: cell cycle arrest	3	3	886	21	11719	-4.83	0.0	1.44	0.6	Cgref1 Ddit3 Pkd2
553	GO:0007338 [6]: fertilization (sensu Metazoa)	3	3	886	21	11719	-4.83	0.0	1.44	0.6	Atp8b3 Mcsp Zan
554	GO:0007602 [8]: phototransduction	3	3	886	21	11719	-4.83	0.0	1.44	0.6	Opn1mw Pdcl3 Pde6d
555	GO:0030198 [4]: extracellular matrix organization and biogenesis	4	4	885	34	11706	-4.83	0.0	1.28	0.54	Agc1 Anxa2 Col4a6 Elf3
556	GO:0043062 [3]: extracellular structure organization and biogenesis	4	4	885	34	11706	-4.83	0.0	1.28	0.54	Agc1 Anxa2 Col4a6 Elf3
557	GO:0007187 [7]: G-protein signaling, coupled to cyclic nucleotide second messenger	4	4	885	34	11706	-4.83	0.0	1.28	0.54	Adcy2 Adcy7 Gnai2 Ptger4
558	GO:0000165 [7]: MAPKKK cascade	6	6	883	65	11675	-4.83	0.0	0.96	0.42	Dok4 Efna1 Gadd45b Gps2 Mapk8ip3 Smad1
559	GO:0009101 [7]: glycoprotein biosynthesis	6	6	883	65	11675	-4.83	0.0	0.96	0.42	B3gnt1 B3gnt3 C1galt1 Galnt2 St3gal2 St8sia1
560	GO:0016049 [4]: cell growth	5	5	884	49	11691	-4.84	0.0	1.11	0.47	Emp1 Igfbp7 Ndn Socs3 Socs5
561	GO:0016337 [5]: cell-cell adhesion	6	6	883	93	11647	-4.84	0.0	0.35	0.13	2010005A06Rik Cdh15 Celsr1 Dsg2 Pard3 Pvrl4
562	GO:0007160 [5]: cell-matrix adhesion	2	2	887	53	11687	-4.85	0.0	0.1	0.01	Eda Itga5
563	GO:0009150 [8]: purine ribonucleotide metabolism	2	2	887	53	11687	-4.85	0.0	0.1	0.01	Atp5j2 Atp6v1g1
564	GO:0016311 [7]: dephosphorylation	7	7	882	93	11647	-4.85	0.0	0.58	0.26	1110061O04Rik Cdc25b Cdc25c Eya3 Ptp4a2 Ptpn21 Ptprs
565	GO:0006445 [7]: regulation of translation	1	1	888	40	11700	-4.85	0.0	0.05	0.0	Pum2
566	GO:0006470 [8]: protein amino acid dephosphorylation	7	7	882	91	11649	-4.85	0.0	0.62	0.27	1110061O04Rik Cdc25b Cdc25c Eya3 Ptp4a2 Ptpn21 Ptprs
567	GO:0046649 [6]: lymphocyte activation	6	6	883	92	11648	-4.86	0.0	0.36	0.14	Cbfb Egr1 Flt3 Hells Icoslg Lmtn
568	GO:0019933 [8]: cAMP-mediated signaling	4	4	885	35	11705	-4.86	0.0	1.23	0.53	Adcy2 Adcy7 Gnai2 Ptger4
569	GO:0048511 [3]: rhythmic process	4	4	885	35	11705	-4.86	0.0	1.23	0.53	Arntl2 Atoh7 Ccrn4l Nr5a1
570	GO:0018955 [7]: phenanthrene metabolism	2	2	887	10	11730	-4.87	0.0	1.58	0.65	Dbh Dbhl1
571	GO:0018958 [6]: phenol metabolism	2	2	887	10	11730	-4.87	0.0	1.58	0.65	Dbh Dbhl1
572	GO:0045761 [4]: regulation of adenylate cyclase activity	2	2	887	10	11730	-4.87	0.0	1.58	0.65	Adcy2 Adcy7
573	GO:0045762 [5]: positive regulation of adenylate cyclase activity	2	2	887	10	11730	-4.87	0.0	1.58	0.65	Adcy2 Adcy7
574	GO:0045765 [7]: regulation of angiogenesis	2	2	887	10	11730	-4.87	0.0	1.58	0.65	Id1 Mapk7
575	GO:0006493 [9]: O-linked glycosylation	2	2	887	10	11730	-4.87	0.0	1.58	0.65	C1galt1 Galnt2
576	GO:0006584 [7]: catecholamine metabolism	2	2	887	10	11730	-4.87	0.0	1.58	0.65	Dbh Dbhl1
577	GO:0007190 [6]: adenylate cyclase activation	2	2	887	10	11730	-4.87	0.0	1.58	0.65	Adcy2 Adcy7
578	GO:0008016 [5]: regulation of heart contraction rate	2	2	887	10	11730	-4.87	0.0	1.58	0.65	Gnai2 Hbegf
579	GO:0015849 [5]: organic acid transport	2	2	887	52	11688	-4.88	0.0	0.1	0.01	Slc6a9 Slc7a3
580	GO:0016064 [6]: humoral defense mechanism (sensu Vertebrata)	2	2	887	52	11688	-4.88	0.0	0.1	0.01	C8b Masp1
581	GO:0046942 [6]: carboxylic acid transport	2	2	887	52	11688	-4.88	0.0	0.1	0.01	Slc6a9 Slc7a3
582	GO:0006164 [7]: purine nucleotide biosynthesis	2	2	887	52	11688	-4.88	0.0	0.1	0.01	Atp5j2 Atp6v1g1
583	GO:0009100 [7]: glycoprotein metabolism	6	6	883	70	11670	-4.89	0.0	0.8	0.36	B3gnt1 B3gnt3 C1galt1 Galnt2 St3gal2 St8sia1
584	GO:0008361 [5]: regulation of cell size	5	5	884	52	11688	-4.9	0.0	0.98	0.44	Emp1 Igfbp7 Ndn Socs3 Socs5
585	GO:0006836 [5]: neurotransmitter transport	1	1	888	39	11701	-4.9	0.0	0.06	0.0	Slc6a9
586	GO:0006816 [8]: calcium ion transport	6	6	883	72	11668	-4.91	0.0	0.75	0.33	Cacna1s Cacng4 Cacng7 Camk2d Pkd2 Trpv6
587	GO:0006887 [6]: exocytosis	2	2	887	51	11689	-4.91	0.0	0.11	0.02	Rab3b Sec15l1
588	GO:0006814 [8]: sodium ion transport	6	6	883	74	11666	-4.92	0.0	0.7	0.31	Atp1b2 Atp4b Hcn1 Hcn2 Scnn1a Slc5a4a
589	GO:0019725 [4]: cell homeostasis	5	5	884	80	11660	-4.92	0.0	0.32	0.11	Ddit3 Ftmt Hexb Ndn Pkd2
590	GO:0009582 [6]: detection of abiotic stimulus	6	6	883	77	11663	-4.93	0.0	0.63	0.28	Cdkn2d Myo6 Opn1mw Pdcl3 Pde6d Pkd2
591	GO:0001501 [5]: skeletal development	6	6	883	80	11660	-4.93	0.0	0.56	0.26	Agc1 Cbfb Foxc1 Gli2 Ptger4 Wnt7b
592	GO:0030324 [5]: lung development	3	3	886	23	11717	-4.94	0.0	1.29	0.54	Lama5 Tbx4 Timeless
593	GO:0001932 [8]: regulation of protein amino acid phosphorylation	3	3	886	23	11717	-4.94	0.0	1.29	0.54	Cntf Pdgfb Socs3
594	GO:0009108 [7]: coenzyme biosynthesis	3	3	886	61	11679	-4.94	0.0	0.18	0.05	Atp5j2 Atp6v1g1 Mthfd2
595	GO:0007420 [7]: brain development	5	5	884	54	11686	-4.94	0.0	0.91	0.41	Gli2 Lhx2 Mapk8ip3 Nde1 Unc5c
596	GO:0009260 [7]: ribonucleotide biosynthesis	2	2	887	50	11690	-4.95	0.0	0.12	0.02	Atp5j2 Atp6v1g1
597	GO:0016197 [6]: endosome transport	2	2	887	11	11729	-4.96	0.0	1.46	0.6	Lyst Rab6ip2
598	GO:0016458 [6]: gene silencing	2	2	887	11	11729	-4.96	0.0	1.46	0.6	Hells Kcnq1
599	GO:0042178 [6]: xenobiotic catabolism	2	2	887	11	11729	-4.96	0.0	1.46	0.6	Dbh Dbhl1
600	GO:0042537 [6]: benzene and derivative metabolism	2	2	887	11	11729	-4.96	0.0	1.46	0.6	Dbh Dbhl1
601	GO:0042551 [5]: nerve maturation	2	2	887	11	11729	-4.96	0.0	1.46	0.6	Gal3st1 Mecp2
602	GO:0046661 [4]: male sex differentiation	2	2	887	11	11729	-4.96	0.0	1.46	0.6	Fanca Nr5a1
603	GO:0006171 [8]: cAMP biosynthesis	2	2	887	11	11729	-4.96	0.0	1.46	0.6	Adcy2 Adcy7
604	GO:0006471 [8]: protein amino acid ADP-ribosylation	2	2	887	11	11729	-4.96	0.0	1.46	0.6	Arl6 Tiparp
605	GO:0009888 [5]: histogenesis	5	5	884	56	11684	-4.96	0.0	0.84	0.36	Agc1 Arc Krt1-14 Lhx2 Ovol1
606	GO:0018193 [8]: peptidyl-amino acid modification	5	5	884	56	11684	-4.96	0.0	0.84	0.36	Cntf Dyrk1a P4ha2 Pbk Pdgfb
607	GO:0006818 [5]: hydrogen transport	5	5	884	56	11684	-4.96	0.0	0.84	0.36	Atp12a Atp4b Atp5j2 Atp6v0a4 Atp6v1g1
608	GO:0019935 [7]: cyclic-nucleotide-mediated signaling	4	4	885	39	11701	-4.98	0.0	1.02	0.46	Adcy2 Adcy7 Gnai2 Ptger4
609	GO:0042445 [5]: hormone metabolism	4	4	885	39	11701	-4.98	0.0	1.02	0.46	Cpe Hsd3b2 Pbx1 Star
610	GO:0050801 [4]: ion homeostasis	4	4	885	68	11672	-4.98	0.0	0.28	0.1	Ftmt Hexb Ndn Pkd2
611	GO:0006873 [5]: cell ion homeostasis	4	4	885	68	11672	-4.98	0.0	0.28	0.1	Ftmt Hexb Ndn Pkd2
612	GO:0006725 [5]: aromatic compound metabolism	5	5	884	73	11667	-4.99	0.0	0.43	0.18	Dbh Dbhl1 Gch1 Mical1 Mthfd2
613	GO:0009583 [7]: detection of light	3	3	886	24	11716	-4.99	0.0	1.22	0.53	Opn1mw Pdcl3 Pde6d
614	GO:0030323 [4]: respiratory tube development	3	3	886	24	11716	-4.99	0.0	1.22	0.53	Lama5 Tbx4 Timeless
615	GO:0009416 [7]: response to light	3	3	886	24	11716	-4.99	0.0	1.22	0.53	Opn1mw Pdcl3 Pde6d
616	GO:0050817 [3]: coagulation	4	4	885	40	11700	-5.0	0.0	0.98	0.44	Anxa2 F2rl1 F2rl2 Gp1bb
617	GO:0006986 [5]: response to unfolded protein	4	4	885	40	11700	-5.0	0.0	0.98	0.44	Dnajb1 Hsf4 Hspa14 Hspa4l
618	GO:0007596 [4]: blood coagulation	4	4	885	40	11700	-5.0	0.0	0.98	0.44	Anxa2 F2rl1 F2rl2 Gp1bb
619	GO:0050876 [4]: reproductive physiological process	1	1	888	37	11703	-5.0	0.0	0.06	0.0	Nr5a1
620	GO:0007626 [3]: locomotory behavior	1	1	888	37	11703	-5.0	0.0	0.06	0.0	Celsr1
621	GO:0007156 [6]: homophilic cell adhesion	4	4	885	66	11674	-5.01	0.0	0.31	0.11	2010005A06Rik Cdh15 Celsr1 Dsg2
622	GO:0043085 [4]: positive regulation of enzyme activity	5	5	884	66	11674	-5.01	0.0	0.57	0.26	Adcy2 Adcy7 Casp8ap2 Efna1 Gadd45b
623	GO:0006399 [6]: tRNA metabolism	5	5	884	66	11674	-5.01	0.0	0.57	0.26	Aars Cic Dut Qtrtd1 Rpp21
624	GO:0046483 [5]: heterocycle metabolism	2	2	887	48	11692	-5.01	0.0	0.13	0.02	Mthfd2 P4ha2
625	GO:0015802 [7]: basic amino acid transport	1	1	888	2	11738	-5.02	0.0	1.63	0.67	Slc7a3
626	GO:0015908 [6]: fatty acid transport	1	1	888	2	11738	-5.02	0.0	1.63	0.67	Cpt1b
627	GO:0016584 [8]: nucleosome spacing	1	1	888	2	11738	-5.02	0.0	1.63	0.67	Hist1h1e
628	GO:0018107 [9]: peptidyl-threonine phosphorylation	1	1	888	2	11738	-5.02	0.0	1.63	0.67	Pbk
629	GO:0018210 [9]: peptidyl-threonine modification	1	1	888	2	11738	-5.02	0.0	1.63	0.67	Pbk
630	GO:0018401 [7]: peptidyl-proline hydroxylation to 4-hydroxy-L-proline	1	1	888	2	11738	-5.02	0.0	1.63	0.67	P4ha2
631	GO:0019098 [3]: reproductive behavior	1	1	888	2	11738	-5.02	0.0	1.63	0.67	Ppp1r1b
632	GO:0019471 [6]: 4-hydroxyproline metabolism	1	1	888	2	11738	-5.02	0.0	1.63	0.67	P4ha2
633	GO:0019511 [10]: peptidyl-proline hydroxylation	1	1	888	2	11738	-5.02	0.0	1.63	0.67	P4ha2
634	GO:0030071 [8]: regulation of mitotic metaphase/anaphase transition	1	1	888	2	11738	-5.02	0.0	1.63	0.67	Mad2l1
635	GO:0030193 [5]: regulation of blood coagulation	1	1	888	2	11738	-5.02	0.0	1.63	0.67	Anxa2
636	GO:0030195 [6]: negative regulation of blood coagulation	1	1	888	2	11738	-5.02	0.0	1.63	0.67	Anxa2
637	GO:0030330 [7]: DNA damage response, signal transduction by p53 class mediator	1	1	888	2	11738	-5.02	0.0	1.63	0.67	Ifi204
638	GO:0030902 [8]: hindbrain development	1	1	888	2	11738	-5.02	0.0	1.63	0.67	Gli2
639	GO:0042074 [6]: cell migration during gastrulation	1	1	888	2	11738	-5.02	0.0	1.63	0.67	Lrp6
640	GO:0042307 [8]: positive regulation of protein-nucleus import	1	1	888	2	11738	-5.02	0.0	1.63	0.67	Eda
641	GO:0042345 [9]: regulation of NF-kappaB-nucleus import	1	1	888	2	11738	-5.02	0.0	1.63	0.67	Eda
642	GO:0042348 [9]: NF-kappaB-nucleus import	1	1	888	2	11738	-5.02	0.0	1.63	0.67	Eda
643	GO:0043241 [6]: protein complex disassembly	1	1	888	2	11738	-5.02	0.0	1.63	0.67	Hist1h1e
644	GO:0045197 [7]: establishment and/or maintenance of epithelial cell polarity	1	1	888	2	11738	-5.02	0.0	1.63	0.67	Crb3
645	GO:0045216 [6]: intercellular junction assembly and/or maintenance	1	1	888	2	11738	-5.02	0.0	1.63	0.67	Crb3
646	GO:0045773 [7]: positive regulation of axon extension	1	1	888	2	11738	-5.02	0.0	1.63	0.67	Tnfrsf12a
647	GO:0046470 [9]: phosphatidylcholine metabolism	1	1	888	2	11738	-5.02	0.0	1.63	0.67	Pcyt1a
648	GO:0046627 [6]: negative regulation of insulin receptor signaling pathway	1	1	888	2	11738	-5.02	0.0	1.63	0.67	Socs3
649	GO:0046824 [7]: positive regulation of nucleocytoplasmic transport	1	1	888	2	11738	-5.02	0.0	1.63	0.67	Eda
650	GO:0048147 [7]: negative regulation of fibroblast proliferation	1	1	888	2	11738	-5.02	0.0	1.63	0.67	Pmaip1
651	GO:0050795 [3]: regulation of behavior	1	1	888	2	11738	-5.02	0.0	1.63	0.67	Ppp1r1b
652	GO:0051047 [5]: positive regulation of secretion	1	1	888	2	11738	-5.02	0.0	1.63	0.67	Tac4
653	GO:0051235 [4]: maintenance of localization	1	1	888	2	11738	-5.02	0.0	1.63	0.67	Tacc3
654	GO:0000320 [7]: re-entry into mitotic cell cycle	1	1	888	2	11738	-5.02	0.0	1.63	0.67	Ccnf
655	GO:0001824 [3]: blastocyst development	1	1	888	2	11738	-5.02	0.0	1.63	0.67	5830426I05Rik
656	GO:0001832 [4]: blastocyst growth	1	1	888	2	11738	-5.02	0.0	1.63	0.67	5830426I05Rik
657	GO:0001833 [5]: inner cell mass cell proliferation	1	1	888	2	11738	-5.02	0.0	1.63	0.67	5830426I05Rik
658	GO:0006013 [8]: mannose metabolism	1	1	888	2	11738	-5.02	0.0	1.63	0.67	Renbp
659	GO:0006275 [7]: regulation of DNA replication	1	1	888	2	11738	-5.02	0.0	1.63	0.67	Gmnn
660	GO:0006337 [7]: nucleosome disassembly	1	1	888	2	11738	-5.02	0.0	1.63	0.67	Hist1h1e
661	GO:0006677 [8]: glycosylceramide metabolism	1	1	888	2	11738	-5.02	0.0	1.63	0.67	Gal3st1
662	GO:0007095 [9]: mitotic G2 checkpoint	1	1	888	2	11738	-5.02	0.0	1.63	0.67	Cdc2a
663	GO:0007217 [7]: tachykinin signaling pathway	1	1	888	2	11738	-5.02	0.0	1.63	0.67	Tac4
664	GO:0009186 [8]: deoxyribonucleoside diphosphate metabolism	1	1	888	2	11738	-5.02	0.0	1.63	0.67	Rrm2
665	GO:0001558 [4]: regulation of cell growth	4	4	885	41	11699	-5.02	0.0	0.94	0.41	Igfbp7 Ndn Socs3 Socs5
666	GO:0030326 [6]: embryonic limb morphogenesis	3	3	886	25	11715	-5.03	0.0	1.16	0.52	Dlx5 Lrp6 Tbx4
667	GO:0035113 [5]: embryonic appendage morphogenesis	3	3	886	25	11715	-5.03	0.0	1.16	0.52	Dlx5 Lrp6 Tbx4
668	GO:0007519 [6]: myogenesis	3	3	886	25	11715	-5.03	0.0	1.16	0.52	Cenpf Ky Myf6
669	GO:0001654 [5]: eye morphogenesis	4	4	885	42	11698	-5.04	0.0	0.9	0.4	Chx10 Cntf Cryab Hsf4
670	GO:0007599 [5]: hemostasis	4	4	885	42	11698	-5.04	0.0	0.9	0.4	Anxa2 F2rl1 F2rl2 Gp1bb
671	GO:0045165 [4]: cell fate commitment	1	1	888	36	11704	-5.04	0.0	0.07	0.0	Chx10
672	GO:0019370 [9]: leukotriene biosynthesis	2	2	887	12	11728	-5.05	0.0	1.35	0.6	Alox12e Alox15
673	GO:0046058 [8]: cAMP metabolism	2	2	887	12	11728	-5.05	0.0	1.35	0.6	Adcy2 Adcy7
674	GO:0001839 [6]: neural plate morphogenesis	2	2	887	12	11728	-5.05	0.0	1.35	0.6	Dvl2 Ltap
675	GO:0001841 [6]: neural tube formation	2	2	887	12	11728	-5.05	0.0	1.35	0.6	Dvl2 Ltap
676	GO:0001843 [6]: neural tube closure	2	2	887	12	11728	-5.05	0.0	1.35	0.6	Dvl2 Ltap
677	GO:0007004 [9]: telomerase-dependent telomere maintenance	2	2	887	12	11728	-5.05	0.0	1.35	0.6	Terf1 Tinf2
678	GO:0007585 [4]: respiratory gaseous exchange	2	2	887	12	11728	-5.05	0.0	1.35	0.6	Ndn Pbx3
679	GO:0030003 [6]: cation homeostasis	4	4	885	64	11676	-5.05	0.0	0.34	0.12	Ftmt Hexb Ndn Pkd2
680	GO:0009141 [7]: nucleoside triphosphate metabolism	2	2	887	47	11693	-5.05	0.0	0.14	0.02	Atp5j2 Atp6v1g1
681	GO:0001503 [5]: ossification	4	4	885	43	11697	-5.05	0.0	0.86	0.37	Cbfb Foxc1 Ptger4 Wnt7b
682	GO:0016066 [5]: cellular defense response (sensu Vertebrata)	3	3	886	26	11714	-5.06	0.0	1.09	0.47	Il1rap Irf1 Relb
683	GO:0019220 [6]: regulation of phosphate metabolism	3	3	886	26	11714	-5.06	0.0	1.09	0.47	Cntf Pdgfb Socs3
684	GO:0042325 [7]: regulation of phosphorylation	3	3	886	26	11714	-5.06	0.0	1.09	0.47	Cntf Pdgfb Socs3
685	GO:0051174 [5]: regulation of phosphorus metabolism	3	3	886	26	11714	-5.06	0.0	1.09	0.47	Cntf Pdgfb Socs3
686	GO:0001655 [5]: urogenital system development	3	3	886	26	11714	-5.06	0.0	1.09	0.47	Acvr1 Hells Pbx1
687	GO:0005977 [8]: glycogen metabolism	3	3	886	26	11714	-5.06	0.0	1.09	0.47	Phka2 Ppp1r2 Ppp1r3c
688	GO:0006073 [7]: glucan metabolism	3	3	886	26	11714	-5.06	0.0	1.09	0.47	Phka2 Ppp1r2 Ppp1r3c
689	GO:0030005 [7]: di-, tri-valent inorganic cation homeostasis	4	4	885	44	11696	-5.07	0.0	0.82	0.36	Ftmt Hexb Ndn Pkd2
690	GO:0046903 [3]: secretion	4	4	885	44	11696	-5.07	0.0	0.82	0.36	Arf4l Il1rn Tac4 Trpv4
691	GO:0009152 [8]: purine ribonucleotide biosynthesis	2	2	887	46	11694	-5.08	0.0	0.15	0.03	Atp5j2 Atp6v1g1
692	GO:0007507 [5]: heart development	4	4	885	60	11680	-5.09	0.0	0.4	0.17	Acvr1 Dvl2 Id1 Pitx2
693	GO:0050878 [4]: regulation of body fluids	4	4	885	46	11694	-5.09	0.0	0.75	0.33	Anxa2 F2rl1 F2rl2 Gp1bb
694	GO:0008285 [6]: negative regulation of cell proliferation	4	4	885	46	11694	-5.09	0.0	0.75	0.33	Bap1 Frk Mtbp Pmaip1
695	GO:0035107 [4]: appendage morphogenesis	3	3	886	27	11713	-5.09	0.0	1.04	0.46	Dlx5 Lrp6 Tbx4
696	GO:0035108 [5]: limb morphogenesis	3	3	886	27	11713	-5.09	0.0	1.04	0.46	Dlx5 Lrp6 Tbx4
697	GO:0045597 [5]: positive regulation of cell differentiation	3	3	886	27	11713	-5.09	0.0	1.04	0.46	Fgfr3 Hsf4 Wnt7b
698	GO:0007178 [7]: transmembrane receptor protein serine/threonine kinase signaling pathway	4	4	885	58	11682	-5.1	0.0	0.44	0.19	Acvr1 Bmp8b Smad1 Tgfbr1
699	GO:0051049 [5]: regulation of transport	4	4	885	47	11693	-5.1	0.0	0.72	0.33	Cbll1 Eda Rab3b Tacc3
700	GO:0009310 [6]: amine catabolism	2	2	887	45	11695	-5.11	0.0	0.16	0.03	Dmgdh Uroc1
701	GO:0046849 [4]: bone remodeling	4	4	885	48	11692	-5.11	0.0	0.69	0.31	Cbfb Foxc1 Ptger4 Wnt7b
702	GO:0006633 [7]: fatty acid biosynthesis	4	4	885	48	11692	-5.11	0.0	0.69	0.31	Alox12e Alox15 Sah Tpi1
703	GO:0009451 [6]: RNA modification	4	4	885	48	11692	-5.11	0.0	0.69	0.31	Aars Adar Cic Qtrtd1
704	GO:0006875 [7]: metal ion homeostasis	4	4	885	49	11691	-5.11	0.0	0.66	0.31	Ftmt Hexb Ndn Pkd2
705	GO:0007179 [8]: transforming growth factor beta receptor signaling pathway	4	4	885	49	11691	-5.11	0.0	0.66	0.31	Acvr1 Bmp8b Smad1 Tgfbr1
706	GO:0016358 [6]: dendrite morphogenesis	2	2	887	13	11727	-5.12	0.0	1.25	0.53	Mecp2 Mtap2
707	GO:0042472 [6]: inner ear morphogenesis	2	2	887	13	11727	-5.12	0.0	1.25	0.53	Celsr1 Dlx5
708	GO:0006479 [9]: protein amino acid methylation	2	2	887	13	11727	-5.12	0.0	1.25	0.53	Ezh2 Ilf3
709	GO:0006691 [8]: leukotriene metabolism	2	2	887	13	11727	-5.12	0.0	1.25	0.53	Alox12e Alox15
710	GO:0016051 [6]: carbohydrate biosynthesis	4	4	885	53	11687	-5.12	0.0	0.55	0.25	Agc1 Large Ppp1r3c Tpi1
711	GO:0016053 [6]: organic acid biosynthesis	4	4	885	54	11686	-5.12	0.0	0.53	0.24	Alox12e Alox15 Sah Tpi1
712	GO:0046394 [7]: carboxylic acid biosynthesis	4	4	885	54	11686	-5.12	0.0	0.53	0.24	Alox12e Alox15 Sah Tpi1
713	GO:0019883 [6]: antigen presentation, endogenous antigen	3	3	886	28	11712	-5.12	0.0	0.98	0.44	H2-Bl H2-D1 H2-M10.1
714	GO:0007254 [8]: JNK cascade	3	3	886	28	11712	-5.12	0.0	0.98	0.44	Gadd45b Gps2 Mapk8ip3
715	GO:0019882 [5]: antigen presentation	4	4	885	52	11688	-5.13	0.0	0.58	0.26	H2-Bl H2-D1 H2-M10.1 Relb
716	GO:0006096 [8]: glycolysis	1	1	888	34	11706	-5.14	0.0	0.08	0.0	Tpi1
717	GO:0008643 [5]: carbohydrate transport	1	1	888	34	11706	-5.14	0.0	0.08	0.0	Yes1
718	GO:0006644 [7]: phospholipid metabolism	3	3	886	52	11688	-5.14	0.0	0.28	0.1	Atp8b3 Dgke Pcyt1a
719	GO:0019885 [6]: antigen processing, endogenous antigen via MHC class I	3	3	886	29	11711	-5.14	0.0	0.93	0.41	H2-Bl H2-D1 H2-M10.1
720	GO:0006112 [7]: energy reserve metabolism	3	3	886	29	11711	-5.14	0.0	0.93	0.41	Phka2 Ppp1r2 Ppp1r3c
721	GO:0006575 [6]: amino acid derivative metabolism	3	3	886	50	11690	-5.17	0.0	0.31	0.11	Dbh Dbhl1 P4ha2
722	GO:0042113 [7]: B-cell activation	2	2	887	43	11697	-5.17	0.0	0.18	0.05	Icoslg Lmtn
723	GO:0007605 [7]: perception of sound	2	2	887	43	11697	-5.17	0.0	0.18	0.05	Cdkn2d Myo6
724	GO:0009144 [8]: purine nucleoside triphosphate metabolism	2	2	887	43	11697	-5.17	0.0	0.18	0.05	Atp5j2 Atp6v1g1
725	GO:0046545 [5]: development of primary female sexual characteristics	2	2	887	14	11726	-5.17	0.0	1.16	0.52	Fanca Nr5a1
726	GO:0046660 [4]: female sex differentiation	2	2	887	14	11726	-5.17	0.0	1.16	0.52	Fanca Nr5a1
727	GO:0046777 [9]: autophosphorylation	2	2	887	14	11726	-5.17	0.0	1.16	0.52	Camk2d Fert2
728	GO:0001838 [5]: embryonic epithelial tube formation	2	2	887	14	11726	-5.17	0.0	1.16	0.52	Dvl2 Ltap
729	GO:0007032 [6]: endosome organization and biogenesis	2	2	887	14	11726	-5.17	0.0	1.16	0.52	Lyst Rab6ip2
730	GO:0008544 [7]: epidermis development	2	2	887	14	11726	-5.17	0.0	1.16	0.52	Krt1-14 Ovol1
731	GO:0008585 [6]: female gonad development	2	2	887	14	11726	-5.17	0.0	1.16	0.52	Fanca Nr5a1
732	GO:0044264 [6]: cellular polysaccharide metabolism	3	3	886	30	11710	-5.18	0.0	0.88	0.39	Phka2 Ppp1r2 Ppp1r3c
733	GO:0048468 [3]: cell development	3	3	886	31	11709	-5.19	0.0	0.84	0.36	Cbfb Gal3st1 Mecp2
734	GO:0007015 [9]: actin filament organization	3	3	886	31	11709	-5.19	0.0	0.84	0.36	Dbn1 Espn Ush1c
735	GO:0030333 [5]: antigen processing	3	3	886	48	11692	-5.2	0.0	0.35	0.13	H2-Bl H2-D1 H2-M10.1
736	GO:0050954 [6]: sensory perception of mechanical stimulus	3	3	886	47	11693	-5.21	0.0	0.37	0.14	Cdkn2d Myo6 Pkd2
737	GO:0050982 [7]: detection of mechanical stimulus	3	3	886	47	11693	-5.21	0.0	0.37	0.14	Cdkn2d Myo6 Pkd2
738	GO:0005976 [5]: polysaccharide metabolism	3	3	886	32	11708	-5.21	0.0	0.8	0.35	Phka2 Ppp1r2 Ppp1r3c
739	GO:0008015 [4]: circulation	3	3	886	32	11708	-5.21	0.0	0.8	0.35	Edn2 Gnai2 Hbegf
740	GO:0007548 [3]: sex differentiation	3	3	886	33	11707	-5.22	0.0	0.75	0.33	Fanca Nr5a1 Pbx1
741	GO:0009199 [8]: ribonucleoside triphosphate metabolism	2	2	887	41	11699	-5.22	0.0	0.2	0.06	Atp5j2 Atp6v1g1
742	GO:0009205 [9]: purine ribonucleoside triphosphate metabolism	2	2	887	41	11699	-5.22	0.0	0.2	0.06	Atp5j2 Atp6v1g1
743	GO:0009266 [6]: response to temperature	1	1	888	32	11708	-5.23	0.0	0.09	0.01	Cryab
744	GO:0008213 [8]: protein amino acid alkylation	2	2	887	15	11725	-5.23	0.0	1.08	0.46	Ezh2 Ilf3
745	GO:0016547 [7]: RNA editing	1	1	888	3	11737	-5.23	0.0	1.37	0.6	Adar
746	GO:0018105 [9]: peptidyl-serine phosphorylation	1	1	888	3	11737	-5.23	0.0	1.37	0.6	Pbk
747	GO:0018208 [9]: peptidyl-proline modification	1	1	888	3	11737	-5.23	0.0	1.37	0.6	P4ha2
748	GO:0018209 [9]: peptidyl-serine modification	1	1	888	3	11737	-5.23	0.0	1.37	0.6	Pbk
749	GO:0019229 [5]: regulation of vasoconstriction	1	1	888	3	11737	-5.23	0.0	1.37	0.6	Edn2
750	GO:0040016 [5]: embryonic cleavage	1	1	888	3	11737	-5.23	0.0	1.37	0.6	Top2a
751	GO:0042310 [6]: vasoconstriction	1	1	888	3	11737	-5.23	0.0	1.37	0.6	Edn2
752	GO:0042516 [7]: regulation of tyrosine phosphorylation of Stat3 protein	1	1	888	3	11737	-5.23	0.0	1.37	0.6	Cntf
753	GO:0042733 [7]: embryonic digit morphogenesis	1	1	888	3	11737	-5.23	0.0	1.37	0.6	Lrp6
754	GO:0043011 [5]: dendritic cell differentiation	1	1	888	3	11737	-5.23	0.0	1.37	0.6	Relb
755	GO:0045087 [5]: innate immune response	1	1	888	3	11737	-5.23	0.0	1.37	0.6	H2-Bl
756	GO:0045665 [6]: negative regulation of neuron differentiation	1	1	888	3	11737	-5.23	0.0	1.37	0.6	Lmx1a
757	GO:0045671 [8]: negative regulation of osteoclast differentiation	1	1	888	3	11737	-5.23	0.0	1.37	0.6	Clec2g
758	GO:0045953 [9]: negative regulation of natural killer cell mediated cytotoxicity	1	1	888	3	11737	-5.23	0.0	1.37	0.6	H2-Bl
759	GO:0046513 [10]: ceramide biosynthesis	1	1	888	3	11737	-5.23	0.0	1.37	0.6	Gal3st1
760	GO:0046520 [9]: sphingoid biosynthesis	1	1	888	3	11737	-5.23	0.0	1.37	0.6	Gal3st1
761	GO:0046652 [5]: thymocyte differentiation	1	1	888	3	11737	-5.23	0.0	1.37	0.6	Egr1
762	GO:0046668 [6]: regulation of retinal programmed cell death	1	1	888	3	11737	-5.23	0.0	1.37	0.6	Cntf
763	GO:0048144 [5]: fibroblast proliferation	1	1	888	3	11737	-5.23	0.0	1.37	0.6	Pmaip1
764	GO:0048145 [6]: regulation of fibroblast proliferation	1	1	888	3	11737	-5.23	0.0	1.37	0.6	Pmaip1
765	GO:0050880 [5]: regulation of blood vessel size	1	1	888	3	11737	-5.23	0.0	1.37	0.6	Edn2
766	GO:0051205 [6]: protein insertion into membrane	1	1	888	3	11737	-5.23	0.0	1.37	0.6	Pmaip1
767	GO:0000103 [7]: sulfate assimilation	1	1	888	3	11737	-5.23	0.0	1.37	0.6	Sult2b1
768	GO:0000186 [6]: activation of MAPKK	1	1	888	3	11737	-5.23	0.0	1.37	0.6	Gadd45b
769	GO:0001773 [6]: dendritic cell activation	1	1	888	3	11737	-5.23	0.0	1.37	0.6	Relb
770	GO:0001911 [8]: negative regulation of immune cell mediated cytotoxicity	1	1	888	3	11737	-5.23	0.0	1.37	0.6	H2-Bl
771	GO:0006287 [8]: base-excision repair, gap-filling	1	1	888	3	11737	-5.23	0.0	1.37	0.6	Pold1
772	GO:0006301 [7]: postreplication repair	1	1	888	3	11737	-5.23	0.0	1.37	0.6	Rev1l
773	GO:0006548 [9]: histidine catabolism	1	1	888	3	11737	-5.23	0.0	1.37	0.6	Uroc1
774	GO:0006791 [6]: sulfur utilization	1	1	888	3	11737	-5.23	0.0	1.37	0.6	Sult2b1
775	GO:0006972 [6]: hyperosmotic response	1	1	888	3	11737	-5.23	0.0	1.37	0.6	Trpv4
776	GO:0006983 [5]: ER-overload response	1	1	888	3	11737	-5.23	0.0	1.37	0.6	Ddit3
777	GO:0007091 [9]: mitotic metaphase/anaphase transition	1	1	888	3	11737	-5.23	0.0	1.37	0.6	Mad2l1
778	GO:0007183 [9]: SMAD protein heteromerization	1	1	888	3	11737	-5.23	0.0	1.37	0.6	Smad1
779	GO:0007213 [7]: acetylcholine receptor signaling, muscarinic pathway	1	1	888	3	11737	-5.23	0.0	1.37	0.6	Gnai2
780	GO:0008340 [4]: determination of adult life span	1	1	888	3	11737	-5.23	0.0	1.37	0.6	Msh6
781	GO:0009071 [8]: serine family amino acid catabolism	1	1	888	3	11737	-5.23	0.0	1.37	0.6	Dmgdh
782	GO:0009077 [8]: histidine family amino acid catabolism	1	1	888	3	11737	-5.23	0.0	1.37	0.6	Uroc1
783	GO:0009303 [8]: rRNA transcription	1	1	888	3	11737	-5.23	0.0	1.37	0.6	Tcof1
784	GO:0009396 [7]: folic acid and derivative biosynthesis	1	1	888	3	11737	-5.23	0.0	1.37	0.6	Mthfd2
785	GO:0045859 [4]: regulation of protein kinase activity	3	3	886	44	11696	-5.23	0.0	0.43	0.18	Efna1 Gadd45b Sfn
786	GO:0009142 [7]: nucleoside triphosphate biosynthesis	2	2	887	40	11700	-5.25	0.0	0.22	0.06	Atp5j2 Atp6v1g1
787	GO:0008632 [7]: apoptotic program	3	3	886	36	11704	-5.25	0.0	0.65	0.29	Casp8ap2 Pim2 Pmaip1
788	GO:0006400 [7]: tRNA modification	3	3	886	41	11699	-5.25	0.0	0.5	0.21	Aars Cic Qtrtd1
789	GO:0006956 [6]: complement activation	3	3	886	41	11699	-5.25	0.0	0.5	0.21	C8a C8b Masp1
790	GO:0018108 [9]: peptidyl-tyrosine phosphorylation	3	3	886	38	11702	-5.25	0.0	0.58	0.27	Cntf Dyrk1a Pdgfb
791	GO:0018212 [9]: peptidyl-tyrosine modification	3	3	886	38	11702	-5.25	0.0	0.58	0.27	Cntf Dyrk1a Pdgfb
792	GO:0046467 [7]: membrane lipid biosynthesis	3	3	886	38	11702	-5.25	0.0	0.58	0.27	Dgke Gal3st1 Pcyt1a
793	GO:0009952 [4]: anterior/posterior pattern formation	3	3	886	37	11703	-5.25	0.0	0.61	0.27	Arc Lrp6 Tbx18
794	GO:0015837 [5]: amine transport	3	3	886	39	11701	-5.26	0.0	0.55	0.25	Slc14a2 Slc6a9 Slc7a3
795	GO:0006752 [7]: group transfer coenzyme metabolism	3	3	886	39	11701	-5.26	0.0	0.55	0.25	Atp5j2 Atp6v1g1 Mthfd2
796	GO:0030099 [4]: myeloid blood cell differentiation	3	3	886	40	11700	-5.26	0.0	0.53	0.24	Cbfb Clec2g Relb
797	GO:0001817 [6]: regulation of cytokine production	1	1	888	31	11709	-5.27	0.0	0.1	0.01	Irf1
798	GO:0043038 [7]: amino acid activation	2	2	887	39	11701	-5.27	0.0	0.23	0.07	Aars Cic
799	GO:0043039 [8]: tRNA aminoacylation	2	2	887	39	11701	-5.27	0.0	0.23	0.07	Aars Cic
800	GO:0006418 [8]: tRNA aminoacylation for protein translation	2	2	887	39	11701	-5.27	0.0	0.23	0.07	Aars Cic
801	GO:0006576 [6]: biogenic amine metabolism	2	2	887	39	11701	-5.27	0.0	0.23	0.07	Dbh Dbhl1
802	GO:0035282 [3]: segmentation	2	2	887	16	11724	-5.28	0.0	1.01	0.45	Dvl2 Tbx18
803	GO:0000245 [8]: spliceosome assembly	2	2	887	16	11724	-5.28	0.0	1.01	0.45	Brunol4 Snrpd1
804	GO:0007259 [7]: JAK-STAT cascade	2	2	887	16	11724	-5.28	0.0	1.01	0.45	Cntf Pkd2
805	GO:0008286 [8]: insulin receptor signaling pathway	2	2	887	16	11724	-5.28	0.0	1.01	0.45	Socs3 Tsc2
806	GO:0006865 [6]: amino acid transport	2	2	887	38	11702	-5.3	0.0	0.24	0.08	Slc6a9 Slc7a3
807	GO:0007398 [6]: ectoderm development	2	2	887	17	11723	-5.31	0.0	0.94	0.41	Krt1-14 Ovol1
808	GO:0007623 [4]: circadian rhythm	2	2	887	17	11723	-5.31	0.0	0.94	0.41	Arntl2 Atoh7
809	GO:0009968 [5]: negative regulation of signal transduction	1	1	888	30	11710	-5.31	0.0	0.11	0.02	Socs3
810	GO:0016072 [6]: rRNA metabolism	1	1	888	30	11710	-5.31	0.0	0.11	0.02	Exosc8
811	GO:0006730 [5]: one-carbon compound metabolism	1	1	888	30	11710	-5.31	0.0	0.11	0.02	Mthfd2
812	GO:0001816 [5]: cytokine production	2	2	887	37	11703	-5.31	0.0	0.26	0.09	Il1rap Irf1
813	GO:0009063 [7]: amino acid catabolism	2	2	887	37	11703	-5.31	0.0	0.26	0.09	Dmgdh Uroc1
814	GO:0009145 [8]: purine nucleoside triphosphate biosynthesis	2	2	887	37	11703	-5.31	0.0	0.26	0.09	Atp5j2 Atp6v1g1
815	GO:0009201 [8]: ribonucleoside triphosphate biosynthesis	2	2	887	37	11703	-5.31	0.0	0.26	0.09	Atp5j2 Atp6v1g1
816	GO:0009206 [9]: purine ribonucleoside triphosphate biosynthesis	2	2	887	37	11703	-5.31	0.0	0.26	0.09	Atp5j2 Atp6v1g1
817	GO:0042035 [7]: regulation of cytokine biosynthesis	1	1	888	29	11711	-5.34	0.0	0.12	0.02	Irf1
818	GO:0042157 [7]: lipoprotein metabolism	1	1	888	29	11711	-5.34	0.0	0.12	0.02	Smarcd3
819	GO:0046456 [8]: icosanoid biosynthesis	2	2	887	18	11722	-5.34	0.0	0.88	0.39	Alox12e Alox15
820	GO:0007498 [3]: mesoderm development	2	2	887	18	11722	-5.34	0.0	0.88	0.39	Lhx2 Ovol1
821	GO:0000041 [8]: transition metal ion transport	2	2	887	35	11705	-5.36	0.0	0.29	0.1	Cp Ftmt
822	GO:0042471 [5]: ear morphogenesis	2	2	887	19	11721	-5.37	0.0	0.82	0.36	Celsr1 Dlx5
823	GO:0042107 [5]: cytokine metabolism	2	2	887	34	11706	-5.37	0.0	0.31	0.11	Il1rap Irf1
824	GO:0051247 [6]: positive regulation of protein metabolism	2	2	887	34	11706	-5.37	0.0	0.31	0.11	Cntf Irf1
825	GO:0018149 [8]: peptide cross-linking	1	1	888	4	11736	-5.38	0.0	1.18	0.53	Tgm1
826	GO:0030073 [6]: insulin secretion	1	1	888	4	11736	-5.38	0.0	1.18	0.53	Il1rn
827	GO:0030335 [7]: positive regulation of cell migration	1	1	888	4	11736	-5.38	0.0	1.18	0.53	Cbll1
828	GO:0042267 [7]: natural killer cell mediated cytotoxicity	1	1	888	4	11736	-5.38	0.0	1.18	0.53	H2-Bl
829	GO:0042269 [8]: regulation of natural killer cell mediated cytotoxicity	1	1	888	4	11736	-5.38	0.0	1.18	0.53	H2-Bl
830	GO:0042278 [7]: purine nucleoside metabolism	1	1	888	4	11736	-5.38	0.0	1.18	0.53	Qtrtd1
831	GO:0042423 [8]: catecholamine biosynthesis	1	1	888	4	11736	-5.38	0.0	1.18	0.53	Dbh
832	GO:0042509 [6]: regulation of tyrosine phosphorylation of STAT protein	1	1	888	4	11736	-5.38	0.0	1.18	0.53	Cntf
833	GO:0045084 [9]: positive regulation of interleukin-12 biosynthesis	1	1	888	4	11736	-5.38	0.0	1.18	0.53	Irf1
834	GO:0045656 [7]: negative regulation of monocyte differentiation	1	1	888	4	11736	-5.38	0.0	1.18	0.53	Clec2g
835	GO:0045667 [5]: regulation of osteoblast differentiation	1	1	888	4	11736	-5.38	0.0	1.18	0.53	Wnt7b
836	GO:0046128 [8]: purine ribonucleoside metabolism	1	1	888	4	11736	-5.38	0.0	1.18	0.53	Qtrtd1
837	GO:0046146 [7]: tetrahydrobiopterin metabolism	1	1	888	4	11736	-5.38	0.0	1.18	0.53	Gch1
838	GO:0050818 [4]: regulation of coagulation	1	1	888	4	11736	-5.38	0.0	1.18	0.53	Anxa2
839	GO:0050819 [5]: negative regulation of coagulation	1	1	888	4	11736	-5.38	0.0	1.18	0.53	Anxa2
840	GO:0050918 [7]: positive chemotaxis	1	1	888	4	11736	-5.38	0.0	1.18	0.53	Artn
841	GO:0050920 [7]: regulation of chemotaxis	1	1	888	4	11736	-5.38	0.0	1.18	0.53	Artn
842	GO:0050921 [8]: positive regulation of chemotaxis	1	1	888	4	11736	-5.38	0.0	1.18	0.53	Artn
843	GO:0050926 [8]: regulation of positive chemotaxis	1	1	888	4	11736	-5.38	0.0	1.18	0.53	Artn
844	GO:0050927 [9]: positive regulation of positive chemotaxis	1	1	888	4	11736	-5.38	0.0	1.18	0.53	Artn
845	GO:0050930 [10]: induction of positive chemotaxis	1	1	888	4	11736	-5.38	0.0	1.18	0.53	Artn
846	GO:0051272 [6]: positive regulation of cell motility	1	1	888	4	11736	-5.38	0.0	1.18	0.53	Cbll1
847	GO:0001836 [9]: release of cytochrome c from mitochondria	1	1	888	4	11736	-5.38	0.0	1.18	0.53	Pmaip1
848	GO:0001890 [5]: placenta development	1	1	888	4	11736	-5.38	0.0	1.18	0.53	Ccnf
849	GO:0002011 [5]: morphogenesis of an epithelial sheet	1	1	888	4	11736	-5.38	0.0	1.18	0.53	Notch2
850	GO:0006544 [8]: glycine metabolism	1	1	888	4	11736	-5.38	0.0	1.18	0.53	Dmgdh
851	GO:0006547 [8]: histidine metabolism	1	1	888	4	11736	-5.38	0.0	1.18	0.53	Uroc1
852	GO:0006729 [8]: tetrahydrobiopterin biosynthesis	1	1	888	4	11736	-5.38	0.0	1.18	0.53	Gch1
853	GO:0007034 [6]: vacuolar transport	1	1	888	4	11736	-5.38	0.0	1.18	0.53	Lyst
854	GO:0007040 [7]: lysosome organization and biogenesis	1	1	888	4	11736	-5.38	0.0	1.18	0.53	Lyst
855	GO:0007044 [6]: cell-substrate junction assembly	1	1	888	4	11736	-5.38	0.0	1.18	0.53	Itga5
856	GO:0007131 [7]: meiotic recombination	1	1	888	4	11736	-5.38	0.0	1.18	0.53	Topbp1
857	GO:0009075 [7]: histidine family amino acid metabolism	1	1	888	4	11736	-5.38	0.0	1.18	0.53	Uroc1
858	GO:0009119 [7]: ribonucleoside metabolism	1	1	888	4	11736	-5.38	0.0	1.18	0.53	Qtrtd1
859	GO:0009891 [6]: positive regulation of biosynthesis	1	1	888	28	11712	-5.39	0.0	0.13	0.02	Irf1
860	GO:0006364 [7]: rRNA processing	1	1	888	28	11712	-5.39	0.0	0.13	0.02	Exosc8
861	GO:0006767 [6]: water-soluble vitamin metabolism	1	1	888	28	11712	-5.39	0.0	0.13	0.02	Tpi1
862	GO:0007422 [6]: peripheral nervous system development	1	1	888	28	11712	-5.39	0.0	0.13	0.02	Artn
863	GO:0042089 [6]: cytokine biosynthesis	2	2	887	33	11707	-5.39	0.0	0.33	0.12	Il1rap Irf1
864	GO:0046034 [6]: ATP metabolism	2	2	887	33	11707	-5.39	0.0	0.33	0.12	Atp5j2 Atp6v1g1
865	GO:0006413 [8]: translational initiation	2	2	887	33	11707	-5.39	0.0	0.33	0.12	Lama5 Lgtn
866	GO:0007265 [7]: Ras protein signal transduction	2	2	887	20	11720	-5.4	0.0	0.77	0.33	Arl6 Kras
867	GO:0045137 [4]: development of primary sexual characteristics	2	2	887	21	11719	-5.41	0.0	0.72	0.33	Fanca Nr5a1
868	GO:0050730 [6]: regulation of peptidyl-tyrosine phosphorylation	2	2	887	21	11719	-5.41	0.0	0.72	0.33	Cntf Pdgfb
869	GO:0007369 [5]: gastrulation	2	2	887	21	11719	-5.41	0.0	0.72	0.33	Hira Lrp6
870	GO:0008406 [5]: gonad development	2	2	887	21	11719	-5.41	0.0	0.72	0.33	Fanca Nr5a1
871	GO:0009190 [7]: cyclic nucleotide biosynthesis	2	2	887	21	11719	-5.41	0.0	0.72	0.33	Adcy2 Adcy7
872	GO:0019439 [6]: aromatic compound catabolism	2	2	887	22	11718	-5.42	0.0	0.67	0.31	Dbh Dbhl1
873	GO:0006690 [7]: icosanoid metabolism	2	2	887	22	11718	-5.42	0.0	0.67	0.31	Alox12e Alox15
874	GO:0046916 [8]: transition metal ion homeostasis	1	1	888	27	11713	-5.42	0.0	0.14	0.02	Ftmt
875	GO:0007611 [3]: learning and/or memory	1	1	888	27	11713	-5.42	0.0	0.14	0.02	Itga5
876	GO:0009408 [5]: response to heat	1	1	888	27	11713	-5.42	0.0	0.14	0.02	Cryab
877	GO:0045860 [5]: positive regulation of protein kinase activity	2	2	887	30	11710	-5.43	0.0	0.4	0.17	Efna1 Gadd45b
878	GO:0030155 [4]: regulation of cell adhesion	2	2	887	23	11717	-5.43	0.0	0.63	0.28	Cbll1 Lama5
879	GO:0051050 [6]: positive regulation of transport	2	2	887	23	11717	-5.43	0.0	0.63	0.28	Cbll1 Eda
880	GO:0000082 [7]: G1/S transition of mitotic cell cycle	2	2	887	23	11717	-5.43	0.0	0.63	0.28	Camk2d Sfn
881	GO:0007200 [7]: G-protein signaling, coupled to IP3 second messenger (phospholipase C activating)	2	2	887	23	11717	-5.43	0.0	0.63	0.28	Dgke Gng13
882	GO:0006753 [8]: nucleoside phosphate metabolism	2	2	887	29	11711	-5.43	0.0	0.43	0.18	Atp5j2 Atp6v1g1
883	GO:0006754 [7]: ATP biosynthesis	2	2	887	29	11711	-5.43	0.0	0.43	0.18	Atp5j2 Atp6v1g1
884	GO:0008654 [8]: phospholipid biosynthesis	2	2	887	29	11711	-5.43	0.0	0.43	0.18	Dgke Pcyt1a
885	GO:0030030 [5]: cell projection organization and biogenesis	2	2	887	28	11712	-5.44	0.0	0.46	0.19	Foxj1 Pdgfb
886	GO:0048015 [7]: phosphoinositide-mediated signaling	2	2	887	28	11712	-5.44	0.0	0.46	0.19	Dgke Gng13
887	GO:0008033 [7]: tRNA processing	2	2	887	26	11714	-5.45	0.0	0.52	0.23	Qtrtd1 Rpp21
888	GO:0009187 [7]: cyclic nucleotide metabolism	2	2	887	26	11714	-5.45	0.0	0.52	0.23	Adcy2 Adcy7
889	GO:0030031 [6]: cell projection biogenesis	2	2	887	27	11713	-5.45	0.0	0.49	0.21	Foxj1 Pdgfb
890	GO:0006958 [7]: complement activation, classical pathway	2	2	887	27	11713	-5.45	0.0	0.49	0.21	C8b Masp1
891	GO:0016044 [5]: membrane organization and biogenesis	2	2	887	25	11715	-5.45	0.0	0.55	0.25	Atp8b3 Pmaip1
892	GO:0030100 [6]: regulation of endocytosis	1	1	888	26	11714	-5.46	0.0	0.15	0.03	Cbll1
893	GO:0009948 [5]: anterior/posterior axis specification	1	1	888	5	11735	-5.49	0.0	1.04	0.46	Tbx18
894	GO:0015991 [8]: ATP hydrolysis coupled proton transport	1	1	888	5	11735	-5.49	0.0	1.04	0.46	Atp6v0a4
895	GO:0016202 [7]: regulation of myogenesis	1	1	888	5	11735	-5.49	0.0	1.04	0.46	Cenpf
896	GO:0016486 [6]: peptide hormone processing	1	1	888	5	11735	-5.49	0.0	1.04	0.46	Cpe
897	GO:0016571 [10]: histone methylation	1	1	888	5	11735	-5.49	0.0	1.04	0.46	Ezh2
898	GO:0030516 [6]: regulation of axon extension	1	1	888	5	11735	-5.49	0.0	1.04	0.46	Tnfrsf12a
899	GO:0042090 [7]: interleukin-12 biosynthesis	1	1	888	5	11735	-5.49	0.0	1.04	0.46	Irf1
900	GO:0042384 [7]: cilium biogenesis	1	1	888	5	11735	-5.49	0.0	1.04	0.46	Foxj1
901	GO:0042503 [9]: tyrosine phosphorylation of Stat3 protein	1	1	888	5	11735	-5.49	0.0	1.04	0.46	Cntf
902	GO:0045075 [8]: regulation of interleukin-12 biosynthesis	1	1	888	5	11735	-5.49	0.0	1.04	0.46	Irf1
903	GO:0045444 [4]: adipocyte differentiation	1	1	888	5	11735	-5.49	0.0	1.04	0.46	Tbn
904	GO:0045576 [6]: mast cell activation	1	1	888	5	11735	-5.49	0.0	1.04	0.46	Ndrg1
905	GO:0045995 [4]: regulation of embryonic development	1	1	888	5	11735	-5.49	0.0	1.04	0.46	Lama5
906	GO:0046666 [6]: retinal programmed cell death	1	1	888	5	11735	-5.49	0.0	1.04	0.46	Cntf
907	GO:0001658 [6]: ureteric bud branching	1	1	888	5	11735	-5.49	0.0	1.04	0.46	Pbx1
908	GO:0006020 [8]: myo-inositol metabolism	1	1	888	5	11735	-5.49	0.0	1.04	0.46	Itpka
909	GO:0006268 [8]: DNA unwinding	1	1	888	5	11735	-5.49	0.0	1.04	0.46	Mcm2
910	GO:0006970 [5]: response to osmotic stress	1	1	888	5	11735	-5.49	0.0	1.04	0.46	Trpv4
911	GO:0006984 [6]: ER-nuclear signaling pathway	1	1	888	5	11735	-5.49	0.0	1.04	0.46	Ddit3
912	GO:0007140 [9]: male meiosis	1	1	888	5	11735	-5.49	0.0	1.04	0.46	Fanca
913	GO:0007528 [7]: neuromuscular junction development	1	1	888	5	11735	-5.49	0.0	1.04	0.46	Ky
914	GO:0008625 [10]: induction of apoptosis via death domain receptors	1	1	888	5	11735	-5.49	0.0	1.04	0.46	Casp8ap2
915	GO:0009247 [8]: glycolipid biosynthesis	1	1	888	5	11735	-5.49	0.0	1.04	0.46	Gal3st1
916	GO:0045727 [7]: positive regulation of protein biosynthesis	1	1	888	25	11715	-5.5	0.0	0.16	0.04	Irf1
917	GO:0006665 [7]: sphingolipid metabolism	1	1	888	25	11715	-5.5	0.0	0.16	0.04	Gal3st1
918	GO:0019748 [4]: secondary metabolism	1	1	888	24	11716	-5.53	0.0	0.18	0.05	Drpla
919	GO:0043280 [5]: positive regulation of caspase activity	1	1	888	24	11716	-5.53	0.0	0.18	0.05	Casp8ap2
920	GO:0043281 [4]: regulation of caspase activity	1	1	888	24	11716	-5.53	0.0	0.18	0.05	Casp8ap2
921	GO:0001822 [6]: kidney development	1	1	888	24	11716	-5.53	0.0	0.18	0.05	Pbx1
922	GO:0019835 [5]: cytolysis	1	1	888	23	11717	-5.56	0.0	0.19	0.05	C8b
923	GO:0001656 [7]: metanephros development	1	1	888	23	11717	-5.56	0.0	0.19	0.05	Pbx1
924	GO:0006919 [6]: caspase activation	1	1	888	23	11717	-5.56	0.0	0.19	0.05	Casp8ap2
925	GO:0015988 [7]: energy coupled proton transport, against electrochemical gradient	1	1	888	6	11734	-5.57	0.0	0.92	0.41	Atp6v0a4
926	GO:0030865 [7]: cortical cytoskeleton organization and biogenesis	1	1	888	6	11734	-5.57	0.0	0.92	0.41	Epb4.1l2
927	GO:0030866 [8]: cortical actin cytoskeleton organization and biogenesis	1	1	888	6	11734	-5.57	0.0	0.92	0.41	Epb4.1l2
928	GO:0045445 [4]: myoblast differentiation	1	1	888	6	11734	-5.57	0.0	0.92	0.41	Barx2
929	GO:0045638 [6]: negative regulation of myeloid blood cell differentiation	1	1	888	6	11734	-5.57	0.0	0.92	0.41	Clec2g
930	GO:0045664 [5]: regulation of neuron differentiation	1	1	888	6	11734	-5.57	0.0	0.92	0.41	Lmx1a
931	GO:0046425 [5]: regulation of JAK-STAT cascade	1	1	888	6	11734	-5.57	0.0	0.92	0.41	Cntf
932	GO:0000079 [5]: regulation of cyclin dependent protein kinase activity	1	1	888	6	11734	-5.57	0.0	0.92	0.41	Sfn
933	GO:0001910 [7]: regulation of immune cell mediated cytotoxicity	1	1	888	6	11734	-5.57	0.0	0.92	0.41	H2-Bl
934	GO:0006098 [8]: pentose-phosphate shunt	1	1	888	6	11734	-5.57	0.0	0.92	0.41	Tpi1
935	GO:0006402 [7]: mRNA catabolism	1	1	888	6	11734	-5.57	0.0	0.92	0.41	Lsm5
936	GO:0006664 [7]: glycolipid metabolism	1	1	888	6	11734	-5.57	0.0	0.92	0.41	Gal3st1
937	GO:0006740 [10]: NADPH regeneration	1	1	888	6	11734	-5.57	0.0	0.92	0.41	Tpi1
938	GO:0006760 [6]: folic acid and derivative metabolism	1	1	888	6	11734	-5.57	0.0	0.92	0.41	Mthfd2
939	GO:0006825 [9]: copper ion transport	1	1	888	6	11734	-5.57	0.0	0.92	0.41	Cp
940	GO:0007006 [6]: mitochondrial membrane organization and biogenesis	1	1	888	6	11734	-5.57	0.0	0.92	0.41	Pmaip1
941	GO:0007020 [9]: microtubule nucleation	1	1	888	6	11734	-5.57	0.0	0.92	0.41	Nde1
942	GO:0007379 [4]: segment specification	1	1	888	6	11734	-5.57	0.0	0.92	0.41	Dvl2
943	GO:0016126 [7]: sterol biosynthesis	1	1	888	22	11718	-5.59	0.0	0.21	0.06	Fdft1
944	GO:0030900 [8]: forebrain development	1	1	888	22	11718	-5.59	0.0	0.21	0.06	Nde1
945	GO:0042158 [7]: lipoprotein biosynthesis	1	1	888	22	11718	-5.59	0.0	0.21	0.06	Smarcd3
946	GO:0050909 [7]: perception of taste	1	1	888	22	11718	-5.59	0.0	0.21	0.06	Gng13
947	GO:0008360 [5]: regulation of cell shape	1	1	888	22	11718	-5.59	0.0	0.21	0.06	Epb4.1l2
948	GO:0016485 [8]: protein processing	1	1	888	21	11719	-5.63	0.0	0.22	0.07	Cpe
949	GO:0042108 [8]: positive regulation of cytokine biosynthesis	1	1	888	21	11719	-5.63	0.0	0.22	0.07	Irf1
950	GO:0000187 [6]: activation of MAPK	1	1	888	21	11719	-5.63	0.0	0.22	0.07	Efna1
951	GO:0001819 [7]: positive regulation of cytokine production	1	1	888	21	11719	-5.63	0.0	0.22	0.07	Irf1
952	GO:0006497 [8]: protein lipidation	1	1	888	21	11719	-5.63	0.0	0.22	0.07	Smarcd3
953	GO:0006650 [8]: glycerophospholipid metabolism	1	1	888	21	11719	-5.63	0.0	0.22	0.07	Pcyt1a
954	GO:0006733 [7]: oxidoreduction coenzyme metabolism	1	1	888	21	11719	-5.63	0.0	0.22	0.07	Tpi1
955	GO:0006807 [4]: nitrogen compound metabolism	1	1	888	21	11719	-5.63	0.0	0.22	0.07	Nit1
956	GO:0015807 [7]: L-amino acid transport	1	1	888	7	11733	-5.64	0.0	0.82	0.36	Slc7a3
957	GO:0030148 [8]: sphingolipid biosynthesis	1	1	888	7	11733	-5.64	0.0	0.82	0.36	Gal3st1
958	GO:0042094 [7]: interleukin-2 biosynthesis	1	1	888	7	11733	-5.64	0.0	0.82	0.36	Il1rap
959	GO:0045670 [7]: regulation of osteoclast differentiation	1	1	888	7	11733	-5.64	0.0	0.82	0.36	Clec2g
960	GO:0006041 [7]: glucosamine metabolism	1	1	888	7	11733	-5.64	0.0	0.82	0.36	Renbp
961	GO:0006044 [8]: N-acetylglucosamine metabolism	1	1	888	7	11733	-5.64	0.0	0.82	0.36	Renbp
962	GO:0006360 [8]: transcription from Pol I promoter	1	1	888	7	11733	-5.64	0.0	0.82	0.36	Tcof1
963	GO:0007128 [10]: meiotic prophase I	1	1	888	7	11733	-5.64	0.0	0.82	0.36	Topbp1
964	GO:0007173 [8]: epidermal growth factor receptor signaling pathway	1	1	888	7	11733	-5.64	0.0	0.82	0.36	Hbegf
965	GO:0007182 [9]: common-partner SMAD protein phosphorylation	1	1	888	7	11733	-5.64	0.0	0.82	0.36	Smad1
966	GO:0007260 [8]: tyrosine phosphorylation of STAT protein	1	1	888	7	11733	-5.64	0.0	0.82	0.36	Cntf
967	GO:0007405 [5]: neuroblast proliferation	1	1	888	7	11733	-5.64	0.0	0.82	0.36	Nde1
968	GO:0009405 [3]: pathogenesis	1	1	888	7	11733	-5.64	0.0	0.82	0.36	Edn2
969	GO:0006695 [8]: cholesterol biosynthesis	1	1	888	20	11720	-5.65	0.0	0.24	0.08	Fdft1
970	GO:0009967 [5]: positive regulation of signal transduction	1	1	888	19	11721	-5.67	0.0	0.26	0.09	Cntf
971	GO:0019319 [8]: hexose biosynthesis	1	1	888	19	11721	-5.67	0.0	0.26	0.09	Tpi1
972	GO:0046165 [6]: alcohol biosynthesis	1	1	888	19	11721	-5.67	0.0	0.26	0.09	Tpi1
973	GO:0046364 [7]: monosaccharide biosynthesis	1	1	888	19	11721	-5.67	0.0	0.26	0.09	Tpi1
974	GO:0006879 [8]: iron ion homeostasis	1	1	888	19	11721	-5.67	0.0	0.26	0.09	Ftmt
975	GO:0007185 [7]: transmembrane receptor protein tyrosine phosphatase signaling pathway	1	1	888	19	11721	-5.67	0.0	0.26	0.09	Ptprs
976	GO:0009798 [4]: axis specification	1	1	888	8	11732	-5.68	0.0	0.73	0.33	Tbx18
977	GO:0016569 [9]: covalent chromatin modification	1	1	888	8	11732	-5.68	0.0	0.73	0.33	Ezh2
978	GO:0016570 [10]: histone modification	1	1	888	8	11732	-5.68	0.0	0.73	0.33	Ezh2
979	GO:0019438 [6]: aromatic compound biosynthesis	1	1	888	8	11732	-5.68	0.0	0.73	0.33	Gch1
980	GO:0030166 [7]: proteoglycan biosynthesis	1	1	888	8	11732	-5.68	0.0	0.73	0.33	Agc1
981	GO:0035272 [5]: exocrine system development	1	1	888	8	11732	-5.68	0.0	0.73	0.33	Eda
982	GO:0042552 [8]: myelination	1	1	888	8	11732	-5.68	0.0	0.73	0.33	Gal3st1
983	GO:0042553 [7]: cellular nerve ensheathment	1	1	888	8	11732	-5.68	0.0	0.73	0.33	Gal3st1
984	GO:0042559 [7]: pteridine and derivative biosynthesis	1	1	888	8	11732	-5.68	0.0	0.73	0.33	Gch1
985	GO:0045655 [6]: regulation of monocyte differentiation	1	1	888	8	11732	-5.68	0.0	0.73	0.33	Clec2g
986	GO:0045814 [4]: negative regulation of gene expression, epigenetic	1	1	888	8	11732	-5.68	0.0	0.73	0.33	Hells
987	GO:0046474 [9]: glycerophospholipid biosynthesis	1	1	888	8	11732	-5.68	0.0	0.73	0.33	Pcyt1a
988	GO:0051084 [8]: posttranslational protein folding	1	1	888	8	11732	-5.68	0.0	0.73	0.33	Dnajb1
989	GO:0051085 [9]: chaperone cofactor dependent protein folding	1	1	888	8	11732	-5.68	0.0	0.73	0.33	Dnajb1
990	GO:0000188 [8]: inactivation of MAPK	1	1	888	8	11732	-5.68	0.0	0.73	0.33	Gps2
991	GO:0006342 [5]: chromatin silencing	1	1	888	8	11732	-5.68	0.0	0.73	0.33	Hells
992	GO:0006898 [7]: receptor mediated endocytosis	1	1	888	8	11732	-5.68	0.0	0.73	0.33	Hip1r
993	GO:0006957 [7]: complement activation, alternative pathway	1	1	888	8	11732	-5.68	0.0	0.73	0.33	C8b
994	GO:0007009 [6]: plasma membrane organization and biogenesis	1	1	888	8	11732	-5.68	0.0	0.73	0.33	Atp8b3
995	GO:0007193 [9]: G-protein signaling, adenylate cyclase inhibiting pathway	1	1	888	8	11732	-5.68	0.0	0.73	0.33	Gnai2
996	GO:0007205 [8]: protein kinase C activation	1	1	888	8	11732	-5.68	0.0	0.73	0.33	Dgke
997	GO:0007272 [7]: ionic insulation of neurons by glial cells	1	1	888	8	11732	-5.68	0.0	0.73	0.33	Gal3st1
998	GO:0007431 [6]: salivary gland development	1	1	888	8	11732	-5.68	0.0	0.73	0.33	Eda
999	GO:0007613 [4]: memory	1	1	888	8	11732	-5.68	0.0	0.73	0.33	Itga5
1000	GO:0009132 [7]: nucleoside diphosphate metabolism	1	1	888	8	11732	-5.68	0.0	0.73	0.33	Rrm2
1001	GO:0009262 [7]: deoxyribonucleotide metabolism	1	1	888	8	11732	-5.68	0.0	0.73	0.33	Rrm2
1002	GO:0015749 [6]: monosaccharide transport	1	1	888	18	11722	-5.69	0.0	0.29	0.1	Yes1
1003	GO:0015758 [8]: glucose transport	1	1	888	18	11722	-5.69	0.0	0.29	0.1	Yes1
1004	GO:0019362 [7]: pyridine nucleotide metabolism	1	1	888	18	11722	-5.69	0.0	0.29	0.1	Tpi1
1005	GO:0030224 [5]: monocyte differentiation	1	1	888	18	11722	-5.69	0.0	0.29	0.1	Clec2g
1006	GO:0030509 [9]: BMP signaling pathway	1	1	888	18	11722	-5.69	0.0	0.29	0.1	Smad1
1007	GO:0006720 [6]: isoprenoid metabolism	1	1	888	18	11722	-5.69	0.0	0.29	0.1	Fdft1
1008	GO:0006826 [9]: iron ion transport	1	1	888	18	11722	-5.69	0.0	0.29	0.1	Ftmt
1009	GO:0008645 [7]: hexose transport	1	1	888	18	11722	-5.69	0.0	0.29	0.1	Yes1
1010	GO:0009116 [6]: nucleoside metabolism	1	1	888	18	11722	-5.69	0.0	0.29	0.1	Qtrtd1
1011	GO:0017157 [6]: regulation of exocytosis	1	1	888	9	11731	-5.7	0.0	0.66	0.31	Rab3b
1012	GO:0019233 [6]: perception of pain	1	1	888	9	11731	-5.7	0.0	0.66	0.31	Csen
1013	GO:0030316 [6]: osteoclast differentiation	1	1	888	9	11731	-5.7	0.0	0.66	0.31	Clec2g
1014	GO:0042327 [7]: positive regulation of phosphorylation	1	1	888	9	11731	-5.7	0.0	0.66	0.31	Cntf
1015	GO:0042558 [6]: pteridine and derivative metabolism	1	1	888	9	11731	-5.7	0.0	0.66	0.31	Gch1
1016	GO:0045937 [6]: positive regulation of phosphate metabolism	1	1	888	9	11731	-5.7	0.0	0.66	0.31	Cntf
1017	GO:0050731 [7]: positive regulation of peptidyl-tyrosine phosphorylation	1	1	888	9	11731	-5.7	0.0	0.66	0.31	Cntf
1018	GO:0051051 [6]: negative regulation of transport	1	1	888	9	11731	-5.7	0.0	0.66	0.31	Tacc3
1019	GO:0000060 [8]: protein-nucleus import, translocation	1	1	888	9	11731	-5.7	0.0	0.66	0.31	Nfkbia
1020	GO:0001502 [7]: cartilage condensation	1	1	888	9	11731	-5.7	0.0	0.66	0.31	Agc1
1021	GO:0006265 [6]: DNA topological change	1	1	888	9	11731	-5.7	0.0	0.66	0.31	Top2a
1022	GO:0006401 [6]: RNA catabolism	1	1	888	9	11731	-5.7	0.0	0.66	0.31	Lsm5
1023	GO:0006739 [9]: NADPH metabolism	1	1	888	9	11731	-5.7	0.0	0.66	0.31	Tpi1
1024	GO:0006839 [6]: mitochondrial transport	1	1	888	9	11731	-5.7	0.0	0.66	0.31	Slc25a14
1025	GO:0007033 [6]: vacuole organization and biogenesis	1	1	888	9	11731	-5.7	0.0	0.66	0.31	Lyst
1026	GO:0007162 [5]: negative regulation of cell adhesion	1	1	888	9	11731	-5.7	0.0	0.66	0.31	Cbll1
1027	GO:0008299 [7]: isoprenoid biosynthesis	1	1	888	9	11731	-5.7	0.0	0.66	0.31	Fdft1
1028	GO:0009791 [3]: post-embryonic development	1	1	888	17	11723	-5.71	0.0	0.31	0.11	Nr5a1
1029	GO:0030855 [4]: epithelial cell differentiation	1	1	888	17	11723	-5.71	0.0	0.31	0.11	Crb3
1030	GO:0042398 [6]: amino acid derivative biosynthesis	1	1	888	17	11723	-5.71	0.0	0.31	0.11	Dbh
1031	GO:0045807 [7]: positive regulation of endocytosis	1	1	888	17	11723	-5.71	0.0	0.31	0.11	Cbll1
1032	GO:0008217 [5]: regulation of blood pressure	1	1	888	17	11723	-5.71	0.0	0.31	0.11	Edn2
1033	GO:0009953 [4]: dorsal/ventral pattern formation	1	1	888	16	11724	-5.74	0.0	0.34	0.12	Lhx2
1034	GO:0030183 [5]: B-cell differentiation	1	1	888	16	11724	-5.74	0.0	0.34	0.12	Lmtn
1035	GO:0006289 [7]: nucleotide-excision repair	1	1	888	16	11724	-5.74	0.0	0.34	0.12	Slk
1036	GO:0006769 [8]: nicotinamide metabolism	1	1	888	16	11724	-5.74	0.0	0.34	0.12	Tpi1
1037	GO:0007586 [4]: digestion	1	1	888	16	11724	-5.74	0.0	0.34	0.12	Tac4
1038	GO:0042401 [7]: biogenic amine biosynthesis	1	1	888	15	11725	-5.74	0.0	0.37	0.14	Dbh
1039	GO:0000160 [5]: two-component signal transduction system (phosphorelay)	1	1	888	15	11725	-5.74	0.0	0.37	0.14	Kcnh7
1040	GO:0009069 [7]: serine family amino acid metabolism	1	1	888	15	11725	-5.74	0.0	0.37	0.14	Dmgdh
1041	GO:0009636 [7]: response to toxin	1	1	888	10	11730	-5.74	0.0	0.59	0.27	Drpla
1042	GO:0010003 [8]: gastrulation (sensu Mammalia)	1	1	888	10	11730	-5.74	0.0	0.59	0.27	Lrp6
1043	GO:0046530 [4]: photoreceptor cell differentiation	1	1	888	10	11730	-5.74	0.0	0.59	0.27	Cntf
1044	GO:0048276 [7]: gastrulation (sensu Vertebrata)	1	1	888	10	11730	-5.74	0.0	0.59	0.27	Lrp6
1045	GO:0051046 [4]: regulation of secretion	1	1	888	10	11730	-5.74	0.0	0.59	0.27	Tac4
1046	GO:0051216 [6]: cartilage development	1	1	888	10	11730	-5.74	0.0	0.59	0.27	Agc1
1047	GO:0001508 [6]: regulation of action potential	1	1	888	10	11730	-5.74	0.0	0.59	0.27	Gal3st1
1048	GO:0001657 [8]: ureteric bud development	1	1	888	10	11730	-5.74	0.0	0.59	0.27	Pbx1
1049	GO:0001702 [6]: gastrulation (sensu Deuterostomia)	1	1	888	10	11730	-5.74	0.0	0.59	0.27	Lrp6
1050	GO:0001906 [5]: cell killing	1	1	888	10	11730	-5.74	0.0	0.59	0.27	H2-Bl
1051	GO:0001909 [6]: immune cell mediated cytotoxicity	1	1	888	10	11730	-5.74	0.0	0.59	0.27	H2-Bl
1052	GO:0005978 [8]: glycogen biosynthesis	1	1	888	10	11730	-5.74	0.0	0.59	0.27	Ppp1r3c
1053	GO:0006367 [9]: transcription initiation from Pol II promoter	1	1	888	10	11730	-5.74	0.0	0.59	0.27	Gtf2a1
1054	GO:0007127 [9]: meiosis I	1	1	888	10	11730	-5.74	0.0	0.59	0.27	Topbp1
1055	GO:0007222 [7]: frizzled signaling pathway	1	1	888	10	11730	-5.74	0.0	0.59	0.27	Dvl2
1056	GO:0007271 [8]: synaptic transmission, cholinergic	1	1	888	10	11730	-5.74	0.0	0.59	0.27	Lynx1
1057	GO:0009250 [7]: glucan biosynthesis	1	1	888	10	11730	-5.74	0.0	0.59	0.27	Ppp1r3c
1058	GO:0042044 [5]: fluid transport	1	1	888	11	11729	-5.75	0.0	0.54	0.25	Aqp3
1059	GO:0000059 [8]: protein-nucleus import, docking	1	1	888	11	11729	-5.75	0.0	0.54	0.25	Ranbp17
1060	GO:0001756 [4]: somitogenesis	1	1	888	11	11729	-5.75	0.0	0.54	0.25	Tbx18
1061	GO:0006376 [9]: mRNA splice site selection	1	1	888	11	11729	-5.75	0.0	0.54	0.25	Brunol4
1062	GO:0006833 [6]: water transport	1	1	888	11	11729	-5.75	0.0	0.54	0.25	Aqp3
1063	GO:0008366 [6]: nerve ensheathment	1	1	888	11	11729	-5.75	0.0	0.54	0.25	Gal3st1
1064	GO:0019722 [7]: calcium-mediated signaling	1	1	888	12	11728	-5.75	0.0	0.49	0.21	Dscr1l2
1065	GO:0042698 [4]: menstrual cycle	1	1	888	12	11728	-5.75	0.0	0.49	0.21	Nr5a1
1066	GO:0006029 [7]: proteoglycan metabolism	1	1	888	12	11728	-5.75	0.0	0.49	0.21	Agc1
1067	GO:0006672 [9]: ceramide metabolism	1	1	888	12	11728	-5.75	0.0	0.49	0.21	Gal3st1
1068	GO:0006801 [6]: superoxide metabolism	1	1	888	12	11728	-5.75	0.0	0.49	0.21	Recql4
1069	GO:0008277 [5]: regulation of G-protein coupled receptor protein signaling pathway	1	1	888	12	11728	-5.75	0.0	0.49	0.21	Arrb2
1070	GO:0008624 [9]: induction of apoptosis by extracellular signals	1	1	888	12	11728	-5.75	0.0	0.49	0.21	Casp8ap2
1071	GO:0043086 [4]: negative regulation of enzyme activity	1	1	888	14	11726	-5.75	0.0	0.41	0.17	Gadd45b
1072	GO:0043284 [5]: biopolymer biosynthesis	1	1	888	14	11726	-5.75	0.0	0.41	0.17	Ppp1r3c
1073	GO:0046850 [5]: regulation of bone remodeling	1	1	888	14	11726	-5.75	0.0	0.41	0.17	Ptger4
1074	GO:0000271 [6]: polysaccharide biosynthesis	1	1	888	14	11726	-5.75	0.0	0.41	0.17	Ppp1r3c
1075	GO:0006094 [8]: gluconeogenesis	1	1	888	14	11726	-5.75	0.0	0.41	0.17	Tpi1
1076	GO:0006941 [4]: striated muscle contraction	1	1	888	14	11726	-5.75	0.0	0.41	0.17	Smpx
1077	GO:0007270 [7]: nerve-nerve synaptic transmission	1	1	888	14	11726	-5.75	0.0	0.41	0.17	Lynx1
1078	GO:0009306 [4]: protein secretion	1	1	888	14	11726	-5.75	0.0	0.41	0.17	Arf4l
1079	GO:0018342 [9]: protein prenylation	1	1	888	13	11727	-5.76	0.0	0.45	0.19	Smarcd3
1080	GO:0019395 [7]: fatty acid oxidation	1	1	888	13	11727	-5.76	0.0	0.45	0.19	Adipor1
1081	GO:0030278 [6]: regulation of ossification	1	1	888	13	11727	-5.76	0.0	0.45	0.19	Ptger4
1082	GO:0045637 [5]: regulation of myeloid blood cell differentiation	1	1	888	13	11727	-5.76	0.0	0.45	0.19	Clec2g
1083	GO:0046519 [8]: sphingoid metabolism	1	1	888	13	11727	-5.76	0.0	0.45	0.19	Gal3st1
1084	GO:0048278 [6]: vesicle docking	1	1	888	13	11727	-5.76	0.0	0.45	0.19	Sec15l1
1085	GO:0006040 [6]: amino sugar metabolism	1	1	888	13	11727	-5.76	0.0	0.45	0.19	Renbp
1086	GO:0006469 [5]: negative regulation of protein kinase activity	1	1	888	13	11727	-5.76	0.0	0.45	0.19	Gadd45b
1087	GO:0006904 [7]: vesicle docking during exocytosis	1	1	888	13	11727	-5.76	0.0	0.45	0.19	Sec15l1
1088	GO:0007005 [6]: mitochondrion organization and biogenesis	1	1	888	13	11727	-5.76	0.0	0.45	0.19	Pmaip1
1089	GO:0007281 [6]: germ cell development	1	1	888	13	11727	-5.76	0.0	0.45	0.19	Acvr1
1090	GO:0007492 [6]: endoderm development	1	1	888	13	11727	-5.76	0.0	0.45	0.19	Arc
1091	GO:0007568 [3]: aging	1	1	888	13	11727	-5.76	0.0	0.45	0.19	Msh6
