# Supplementary material for: A genomic analysis of mouse models of breast cancer reveals molecular features of mouse models and relationships to human breast cancer
Source: Breast Cancer Res. 2014 Jun 5;16(3):R59. doi: 10.1186/bcr3672 (PMC4078930; doi:10.1186/bcr3672)
Supplement: Additional file 2 — Fold change values organized by mouse tumor model type comparing the mouse model to all other types of mouse models. [file bcr3672-S2.zip › Additional_file_2/TAG_SAM/AdditionalFile56_TAG_SAM/UpregulatedGenesgather_kegg_121102.txt]

#	Annotation	Total Genes With Ann	Your Genes (With Ann)	Your Genes (No Ann)	Genome (With Ann)	Genome (No Ann)	ln(Bayes factor)	neg ln(p value)	FE: neg ln(p value)	FE: neg ln(FDR)	Genes
1	path:mmu00240: Pyrimidine metabolism	15	15	206	51	2247	2.84	7.08	7.81	3.58	Aicda Dck Dut Pola1 Pold1 Pold2 Pole Pole2 Pole3 Polr2b Prim1 Prim2 Rrm1 Rrm2 Tk1
2	path:mmu04540: Gap junction	16	16	205	68	2230	1.33	5.46	6.2	2.66	Adcy7 Cdc2a Gnai2 Itpr3 Kras Mapk7 Mras Pdgfb Prkg2 Prkx Raf1 Tuba3 Tuba4 Tuba8 Tubb4 Tubb5
3	path:mmu04530: Tight junction	18	18	203	105	2193	-0.69	0.0	3.96	0.93	6530407C02Rik Baiap1 Cldn1 Cldn23 Crb3 Epb4.1l2 Gnai2 Kras Mpdz Mras Myh9 Pard3 Pard6b Rab13 Rab3b Tjp2 Tjp4 Yes1
4	path:mmu00230: Purine metabolism	16	16	205	92	2206	-0.93	0.0	3.74	0.93	Adcy2 Adcy7 Dck Pde6d Pde7a Pola1 Pold1 Pold2 Pole Pole2 Pole3 Polr2b Prim1 Prim2 Rrm1 Rrm2
5	path:mmu04060: Cytokine-cytokine receptor interaction	29	29	192	211	2087	-1.18	0.0	3.19	0.75	Acvr1 Acvr1b Ccl12 Ccl27 Ccl3 Ccl4 Ccl5 Cntf Cxcl10 Cxcl14 Cxcl16 Cxcl5 Eda Flt1 Flt3 Ifna9 Ifngr1 Il12rb1 Il13ra1 Il18r1 Il1rap Pdgfb Tgfbr1 Tnfrsf12a Tnfrsf17 Tnfrsf18 Tnfsf10 Tnfsf8 Tnfsf9
6	path:mmu05050: Dentatorubropallidoluysian atrophy (DRPLA)	4	4	217	10	2288	-1.56	0.0	3.56	0.93	Baiap1 Casp7 Drpla Wwp2
7	path:mmu00380: Tryptophan metabolism	2	2	219	73	2225	-1.62	0.0	0.01	0.01	Cyp2b10 Uhrf1
8	path:mmu00071: Fatty acid metabolism	1	1	220	53	2245	-1.97	0.0	0.01	0.01	Cyp2b10
9	path:mmu04020: Calcium signaling pathway	21	21	200	160	2138	-2.08	0.0	2.24	0.08	Adcy2 Adcy7 Bst1 Cacna1s Calm2 Camk2d Ccnb2 Cdc25b Cdc25c Cdc2a Itpr3 Lck Lhcgr Nfat5 Nfkbie P2rx5 Phka2 Plcd1 Prkx Ptger1 Ptk2b
10	path:mmu04310: Wnt signaling pathway	17	17	204	124	2174	-2.16	0.0	2.24	0.08	Camk2d Dvl2 Fbxw11 Fosl1 Fzd1 Lrp6 Ltap Nfat5 Nkd2 Prkx Senp2 Tcf7 Tcf7l2 Vangl1 Wnt10a Wnt3 Wnt7b
11	path:mmu00010: Glycolysis / Gluconeogenesis	1	1	220	49	2249	-2.27	0.0	0.01	0.01	Tpi1
12	path:mmu04510: Focal adhesion	15	15	206	199	2099	-2.62	0.0	0.15	0.01	Bcar1 Capn10 Col4a6 Crkl Diap1 Flt1 Itga5 Kras Lama5 Lamb3 Mras Pak3 Pdgfb Raf1 Zyx
13	path:mmu04080: Neuroactive ligand-receptor interaction	21	21	200	257	2041	-2.65	0.0	0.21	0.01	Defcr3 Edg4 Edn2 F2rl1 F2rl2 Gabbr1 Gabrp Glp1r Gpr35 Grik5 Hrh4 Lhcgr Nr3c1 P2rx5 P2ry2 Pard3 Ptger1 Ptger4 Rln1 Tac4 Uts2r
14	path:mmu00310: Lysine degradation	1	1	220	43	2255	-2.7	0.0	0.02	0.01	Suv39h2
15	path:mmu04010: MAPK signaling pathway	23	23	198	208	2090	-2.71	0.0	1.25	0.01	Acvr1b Arrb2 Casp2 Casp7 Casp9 Cdc25b Crkl Ddit3 Fgfr3 Gadd45b Kras Map3k8 Map4k2 Mapk13 Mapk7 Mapk8ip3 Mapkapk2 Mras Pdgfb Prkx Raf1 Stmn1 Tgfbr1
16	path:mmu04340: Hedgehog signaling pathway	7	7	214	44	2254	-2.8	0.0	1.87	0.01	Bmp8b Fbxw11 Gli2 Prkx Wnt10a Wnt3 Wnt7b
17	path:mmu04610: Complement and coagulation cascades	3	3	218	65	2233	-2.85	0.0	0.05	0.01	C8a C8b Masp1
18	path:mmu04070: Phosphatidylinositol signaling system	9	9	212	67	2231	-2.95	0.0	1.52	0.01	Calm2 Cdc7 Dgke Dyrk1a Gprk5 Itpr3 Pip5k3 Plcd1 Ttk
19	path:mmu00350: Tyrosine metabolism	1	1	220	39	2259	-2.97	0.0	0.02	0.01	Dbh
20	path:mmu00051: Fructose and mannose metabolism	1	1	220	37	2261	-3.11	0.0	0.03	0.01	Tpi1
21	path:mmu00190: Oxidative phosphorylation	8	8	213	107	2191	-3.13	0.0	0.22	0.01	Atp12a Atp4b Atp5j2 Atp6v0a4 Atp6v1g1 Cox6b2 Cox6c Ndufb10
22	path:mmu04910: Insulin signaling pathway	10	10	211	123	2175	-3.15	0.0	0.29	0.01	Calm2 Crkl Flot2 Kras Mras Phka2 Prkx Raf1 Socs3 Tsc2
23	path:mmu00330: Arginine and proline metabolism	1	1	220	36	2262	-3.17	0.0	0.03	0.01	P4ha2
24	path:mmu04520: Adherens junction	8	8	213	66	2232	-3.23	0.0	1.14	0.01	Acvr1b Fert2 Pard3 Ssx2ip Tcf7 Tcf7l2 Tgfbr1 Yes1
25	path:mmu04210: Apoptosis	6	6	215	83	2215	-3.28	0.0	0.21	0.01	Capn10 Casp7 Casp9 Il1rap Nfkbia Tnfsf10
26	path:mmu00561: Glycerolipid metabolism	1	1	220	34	2264	-3.3	0.0	0.04	0.01	Dgke
27	path:mmu04620: Toll-like receptor signaling pathway	9	9	212	85	2213	-3.32	0.0	0.81	0.01	Ccl3 Ccl4 Ccl5 Cd80 Cxcl10 Ifna9 Mapk13 Nfkbia Tlr3
28	path:mmu00600: Glycosphingolipid metabolism	1	1	220	33	2265	-3.37	0.0	0.04	0.01	Gal3st1
29	path:mmu04512: ECM-receptor interaction	8	8	213	76	2222	-3.38	0.0	0.78	0.01	Col4a6 Fndc4 Gp1bb Hmmr Itga5 Lama5 Lamb3 Sdc1
30	path:mmu00562: Inositol phosphate metabolism	6	6	215	51	2247	-3.45	0.0	0.96	0.01	Cdc7 Dyrk1a Gprk5 Pip5k3 Plcd1 Ttk
31	path:mmu00031: Inositol metabolism	1	1	220	1	2297	-3.48	0.0	1.78	0.01	Tpi1
32	path:mmu00564: Glycerophospholipid metabolism	3	3	218	50	2248	-3.48	0.0	0.15	0.01	Dgke Pcyt1a Pla2g7
33	path:mmu00603: Globoside metabolism	3	3	218	17	2281	-3.49	0.0	1.37	0.01	Hexb St3gal2 St8sia1
34	path:mmu04330: Notch signaling pathway	5	5	216	45	2253	-3.59	0.0	0.8	0.01	Dvl2 LOC433759 Lfng Notch2 Pcaf
35	path:mmu00760: Nicotinate and nicotinamide metabolism	5	5	216	46	2252	-3.6	0.0	0.76	0.01	Bst1 Cdc7 Dyrk1a Gprk5 Ttk
36	path:mmu00512: O-Glycan biosynthesis	3	3	218	19	2279	-3.61	0.0	1.19	0.01	C1galt1 Galnt2 St3gal2
37	path:mmu00040: Pentose and glucuronate interconversions	2	2	219	9	2289	-3.63	0.0	1.38	0.01	Ugdh Ugp2
38	path:mmu00520: Nucleotide sugars metabolism	2	2	219	9	2289	-3.63	0.0	1.38	0.01	Ugdh Ugp2
39	path:mmu00361: gamma-Hexachlorocyclohexane degradation	2	2	219	37	2261	-3.65	0.0	0.14	0.01	Cyp2b10 Pon2
40	path:mmu00632: Benzoate degradation via CoA ligation	4	4	217	41	2257	-3.73	0.0	0.57	0.01	Cdc7 Dyrk1a Gprk5 Ttk
41	path:mmu00193: ATP synthesis	3	3	218	38	2260	-3.8	0.0	0.34	0.01	Atp5j2 Atp6v0a4 Atp6v1g1
42	path:mmu00052: Galactose metabolism	1	1	220	25	2273	-3.84	0.0	0.1	0.01	Ugp2
43	path:mmu00340: Histidine metabolism	1	1	220	25	2273	-3.84	0.0	0.1	0.01	Uroc1
44	path:mmu00150: Androgen and estrogen metabolism	3	3	218	29	2269	-3.87	0.0	0.61	0.01	Hsd17b3 Hsd3b2 Sult2a2
45	path:mmu00590: Prostaglandin and leukotriene metabolism	2	2	219	31	2267	-3.87	0.0	0.22	0.01	Alox12e Alox15
46	path:mmu00500: Starch and sucrose metabolism	2	2	219	28	2270	-3.95	0.0	0.28	0.01	Ugdh Ugp2
47	path:mmu00602: Blood group glycolipid biosynthesis-neolactoseries	2	2	219	15	2283	-3.99	0.0	0.8	0.01	B3gnt1 St8sia1
48	path:mmu05010: Alzheimer's disease	1	1	220	22	2276	-3.99	0.0	0.13	0.01	Casp7
49	path:mmu00532: Chondroitin / Heparan sulfate biosynthesis	2	2	219	26	2272	-4.0	0.0	0.33	0.01	Extl3 Galnact2
50	path:mmu00530: Aminosugars metabolism	2	2	219	25	2273	-4.02	0.0	0.36	0.01	Hexb Renbp
51	path:mmu05040: Huntington's disease	2	2	219	25	2273	-4.02	0.0	0.36	0.01	Calm2 Hap1
52	path:mmu00860: Porphyrin and chlorophyll metabolism	2	2	219	17	2281	-4.03	0.0	0.68	0.01	Cp Ftmt
53	path:mmu00604: Ganglioside biosynthesis	2	2	219	17	2281	-4.03	0.0	0.68	0.01	St3gal2 St8sia1
54	path:mmu00970: Aminoacyl-tRNA biosynthesis	1	1	220	21	2277	-4.04	0.0	0.14	0.01	Aars
55	path:mmu00900: Terpenoid biosynthesis	1	1	220	4	2294	-4.12	0.0	1.0	0.01	Fdft1
56	path:mmu00710: Carbon fixation	1	1	220	19	2279	-4.13	0.0	0.17	0.01	Tpi1
57	path:mmu00252: Alanine and aspartate metabolism	1	1	220	18	2280	-4.17	0.0	0.19	0.01	Aars
58	path:mmu05030: Amyotrophic lateral sclerosis (ALS)	1	1	220	16	2282	-4.25	0.0	0.23	0.01	Als2
59	path:mmu00531: Glycosaminoglycan degradation	1	1	220	6	2292	-4.28	0.0	0.75	0.01	Hexb
60	path:mmu00100: Biosynthesis of steroids	1	1	220	15	2283	-4.28	0.0	0.26	0.01	Fdft1
61	path:mmu00790: Folate biosynthesis	1	1	220	13	2285	-4.33	0.0	0.32	0.01	Gch1
62	path:mmu00920: Sulfur metabolism	1	1	220	8	2290	-4.34	0.0	0.57	0.01	Sult2a2
63	path:mmu00140: C21-Steroid hormone metabolism	1	1	220	12	2286	-4.34	0.0	0.36	0.01	Hsd3b2
64	path:mmu00670: One carbon pool by folate	1	1	220	12	2286	-4.34	0.0	0.36	0.01	Mthfd2
65	path:mmu04710: Circadian rhythm	1	1	220	12	2286	-4.34	0.0	0.36	0.01	Bhlhb3
66	path:mmu00630: Glyoxylate and dicarboxylate metabolism	1	1	220	9	2289	-4.36	0.0	0.51	0.01	Mthfd2
67	path:mmu00271: Methionine metabolism	1	1	220	10	2288	-4.36	0.0	0.45	0.01	Dnmt1
68	path:mmu00440: Aminophosphonate metabolism	1	1	220	10	2288	-4.36	0.0	0.45	0.01	Pcyt1a
69	path:mmu00363: Bisphenol A degradation	1	1	220	10	2288	-4.36	0.0	0.45	0.01	Pon2
