# Supplementary material for: A genomic analysis of mouse models of breast cancer reveals molecular features of mouse models and relationships to human breast cancer
Source: Breast Cancer Res. 2014 Jun 5;16(3):R59. doi: 10.1186/bcr3672 (PMC4078930; doi:10.1186/bcr3672)
Supplement: Additional file 2 — Fold change values organized by mouse tumor model type comparing the mouse model to all other types of mouse models. [file bcr3672-S2.zip › Additional_file_2/TAG_SAM/AdditionalFile56_TAG_SAM/UpregulatedGenesgather_transfac_121102.txt]

#	Annotation	Total Genes With Ann	Your Genes (With Ann)	Your Genes (No Ann)	Genome (With Ann)	Genome (No Ann)	ln(Bayes factor)	neg ln(p value)	FE: neg ln(p value)	FE: neg ln(FDR)	Genes
1	V$E2F1_Q6_01	534	534	496	5121	10020	62.45	11.93	68.69	62.84	1110003P22Rik 1110005F07Rik 1110006I15Rik 1700006D24Rik 1700013H19Rik 1810017F10Rik 2310031L18Rik 2310038K02Rik 2310066N05Rik 2310075G12Rik 2310076O21Rik 2310079P12Rik 2410030J07Rik 2600017J23Rik 2610528M18Rik 2700084L22Rik 2810013E07Rik 2810475A17Rik 3110010F15Rik 4632413C14Rik 4921513E08Rik 4921524P20Rik 4933424N09Rik 5830426I05Rik 5830461H18Rik 5930412E23Rik 6030446I19Rik 6530407C02Rik 9830165…
2	V$E2F1DP1_01: E2F-1:DP-1 heterodimer	450	450	580	4152	10989	54.82	11.93	61.05	55.9	1110003P22Rik 1110005F07Rik 1110006I15Rik 1700013H19Rik 1810017F10Rik 2310031L18Rik 2310038K02Rik 2310066N05Rik 2310076O21Rik 2310079P12Rik 2410030J07Rik 2600017J23Rik 2610528M18Rik 2700050P07Rik 2700084L22Rik 2810013E07Rik 2810475A17Rik 3110010F15Rik 4632413C14Rik 4921513E08Rik 4921524P20Rik 4933424N09Rik 5930412E23Rik 6030446I19Rik 6530407C02Rik 9830165K03Rik A930011F22Rik Aars Actl6a Acvr1 Adc…
3	V$E2F1_Q6: E2F-1	695	695	335	7649	7492	53.53	11.93	59.73	54.99	1110003P22Rik 1110005F07Rik 1110006I15Rik 1200009B18Rik 1700006D24Rik 1700013H19Rik 1810017F10Rik 2010005A06Rik 2310031L18Rik 2310038K02Rik 2310066N05Rik 2310075G12Rik 2310076O21Rik 2310079P12Rik 2410030J07Rik 2600017J23Rik 2610528M18Rik 2700050P07Rik 2700084L22Rik 2700091N06Rik 2810013E07Rik 2810475A17Rik 3110010F15Rik 4632413C14Rik 4921513E08Rik 4921524P20Rik 4933424N09Rik 5430431G03Rik 5830426…
4	V$E2F4DP2_01: E2F-4:DP-2 heterodimer	225	225	805	1616	13525	45.95	11.93	52.28	47.82	1110006I15Rik 1700013H19Rik 2310038K02Rik 2310066N05Rik 2310076O21Rik 2310079P12Rik 2600017J23Rik 2610528M18Rik 2810475A17Rik 4632413C14Rik 4933424N09Rik 5930412E23Rik 6530407C02Rik Aars Actl6a Acvr1 Agc1 Aicda Als2 Anxa11 Ap1s1 Ap4m1 Apba2bp Arl6ip6 Arrb2 Atf5 Atp5j2 B230369L08Rik B3gnt3 BC020025 BC026744 BC031407 BC057552 Baiap1 Bard1 Bcl2l11 Bhlhb3 Blm Brpf1 Cacng7 Casp2 Casp8ap2 Cbx2 Cd5l Cdc…
5	V$E2F1_Q3_01	421	421	609	4030	11111	42.4	11.93	48.54	44.3	1110003P22Rik 1200009B18Rik 1700006D24Rik 1810017F10Rik 2310038K02Rik 2310075G12Rik 2310076O21Rik 2310079P12Rik 2600017J23Rik 2610019I03Rik 2700084L22Rik 2810013E07Rik 4921513E08Rik 4933424N09Rik 5430431G03Rik 5930412E23Rik 6530407C02Rik 9830165K03Rik AA407930 Abcb10 Acvr1 Adcy7 Add3 Adipor1 Aebp2 Agc1 Aldh1a3 Als2 Ankib1 Anxa3 Aqp3 Arl5 Arl6ip6 Arrb2 Asf1b Atf5 Atoh7 Atp5j2 Atp6v1g1 Atp8b3 B3gnt…
6	V$E2F1DP2_01: E2F-1:DP-2 heterodimer	153	153	877	948	14193	40.25	11.93	46.65	42.59	1700013H19Rik 2310038K02Rik 2310076O21Rik 2310079P12Rik 2600017J23Rik 2610528M18Rik 2810475A17Rik 4632413C14Rik 5930412E23Rik 6530407C02Rik Acvr1 Als2 Anxa11 Ap1s1 Ap4m1 Arl6ip6 Arrb2 Atf5 Atp5j2 B230369L08Rik B3gnt3 BC026744 BC057552 Bard1 Bcl2l11 Bhlhb3 Brpf1 Cacng7 Casp2 Casp8ap2 Cbx2 Cdc2a Cdc6 Cdk2 Cdkn2d Chek1 Cmkor1 Cnot3 Csen D3Ertd250e Dck Diap1 Dnajc9 Edg4 Efhd2 Etv3 Exo1 Ezh2 Faf1 Fmr1…
7	V$KROX_Q6	541	541	489	5824	9317	35.74	11.93	41.8	37.9	1110003P22Rik 1200008O12Rik 1300010A20Rik 1700013H19Rik 1810017F10Rik 2010005A06Rik 2310001N14Rik 2310031L18Rik 2310061G07Rik 2310075G12Rik 2310076O21Rik 2310079P12Rik 2410030J07Rik 2600017J23Rik 2810013E07Rik 3110010F15Rik 4632413C14Rik 4921513E08Rik 4921524P20Rik 4933424N09Rik 5430431G03Rik 5730427C23Rik 5830461H18Rik 5930412E23Rik 6030446I19Rik 6530407C02Rik 6530413N01Rik A930011F22Rik Abca7 A…
8	V$E2F_Q3_01	484	484	546	5059	10082	34.61	11.93	40.66	36.89	1110005F07Rik 1200009B18Rik 1810017F10Rik 2310031L18Rik 2310038K02Rik 2310066N05Rik 2310075G12Rik 2310076O21Rik 2310079P12Rik 2410030J07Rik 2700084L22Rik 2810475A17Rik 4632413C14Rik 4921524P20Rik 5430431G03Rik 5830461H18Rik 5930412E23Rik 6530407C02Rik A930011F22Rik AA407930 Aars Abca7 Abcb10 Actl6a Acvr1 Acy3 Adar Adcy2 Aebp2 Aicda Aldh1a3 Alox12e Als2 Anapc5 Ankib1 Anxa11 Ap1s1 Ap4m1 Arc Arl5 Ar…
9	V$E2F1_Q4_01	328	328	702	3052	12089	32.83	11.93	38.94	35.34	1110005F07Rik 1810017F10Rik 2310031L18Rik 2310066N05Rik 2310075G12Rik 2310079P12Rik 2700084L22Rik 2810475A17Rik 4921524P20Rik 5430431G03Rik 5930412E23Rik A930011F22Rik AA407930 Actl6a Aebp2 Alox12e Als2 Ankib1 Anxa11 Ap1s1 Ap4m1 Arl5 Arl6ip6 Atoh7 Atp12a Atp5j2 Atp6v1g1 B230369L08Rik B3gnt1 BC006933 BC020025 BC021891 BC023882 BC026744 BC057552 Baiap1 Bap1 Barx2 Bcar1 Bcl2l11 Blm Bmp8b Bok Brrn1 B…
10	V$E2F_Q6: E2F	864	864	166	10949	4192	32.69	11.93	38.88	35.34	1110003P22Rik 1110005F07Rik 1110006I15Rik 1200008O12Rik 1200009B18Rik 1700006D24Rik 1700013H19Rik 1810017F10Rik 1810060J02Rik 2310031L18Rik 2310038K02Rik 2310066N05Rik 2310075G12Rik 2310076O21Rik 2310079P12Rik 2410030J07Rik 2600017H08Rik 2600017J23Rik 2610528M18Rik 2700050P07Rik 2700084L22Rik 2700091N06Rik 2810013E07Rik 2810441C07Rik 2810475A17Rik 3110010F15Rik 4632413C14Rik 4921513E08Rik 4921524…
11	V$E2F_Q4_01	301	301	729	2765	12376	30.61	11.93	36.72	33.27	1110005F07Rik 2310031L18Rik 2310066N05Rik 2310075G12Rik 2310079P12Rik 2700084L22Rik 2810475A17Rik 5430431G03Rik 5930412E23Rik A930011F22Rik AA407930 Actl6a Alox12e Ankib1 Anxa11 Ap1s1 Ap4m1 Arl5 Arl6ip6 Atoh7 Atp12a Atp5j2 Atp6v1g1 B3gnt1 BC006933 BC020025 BC021891 BC023882 BC026744 BC057552 Bap1 Barx2 Bcar1 Bcl2l11 Blm Bmp8b Bok Brrn1 Bst1 Bub1b C1qdc1 C77668 Casp7 Casp8ap2 Ccne2 Ccnf Ccnl1 Cd2a…
12	V$E2F_Q4: E2F	474	474	556	5040	10101	30.17	11.93	36.18	32.82	1110005F07Rik 1110006I15Rik 1200009B18Rik 1700013H19Rik 2310031L18Rik 2310038K02Rik 2310066N05Rik 2310075G12Rik 2310076O21Rik 2310079P12Rik 2410030J07Rik 2600017J23Rik 2610528M18Rik 2700084L22Rik 2810475A17Rik 4632413C14Rik 4921513E08Rik 4933424N09Rik 5930412E23Rik 6530407C02Rik 6530413N01Rik 9830165K03Rik A930011F22Rik AA407930 AI851464 Aars Aatk Actl6a Acvr1 Acvr1b Acy3 Add3 Aebp2 Agc1 Aicda Al…
13	V$E2F1_Q4: E2F-1	404	404	626	4206	10935	26.0	11.93	31.98	28.7	1110005F07Rik 1810017F10Rik 1810060J02Rik 2310031L18Rik 2310038K02Rik 2310066N05Rik 2310075G12Rik 2700084L22Rik 2810475A17Rik 4632413C14Rik 4921513E08Rik 4921524P20Rik 5430431G03Rik 5830461H18Rik 5930412E23Rik 9830165K03Rik A930011F22Rik AA407930 AI256711 Abca7 Actl6a Acy3 Adar Aebp2 Aldh1a3 Alox12e Anapc5 Ankib1 Anxa11 Ap1s1 Ap4m1 Arc Arl5 Arl6ip6 Arrb2 Artn Asf1b Atoh7 Atp12a Atp5j2 Atp6v1g1 Au…
14	V$E2F_Q6_01	202	202	828	1693	13448	25.14	11.93	31.31	28.1	2310066N05Rik 2310075G12Rik 2700084L22Rik 2810475A17Rik 5930412E23Rik Actl6a Alox12e Ankib1 Anxa11 Ap4m1 Arl5 Atf5 Atoh7 Atp5j2 Atp6v1g1 BC006933 BC020025 BC026744 BC057552 Bap1 Barx2 Bcl2l11 Bmp8b Brrn1 C1qdc1 C77668 Casp8ap2 Ccne2 Ccnl1 Cd2ap Cdc2a Cdc5l Cdc6 Cdca5 Cdk5r1 Cdkn2c Chek1 Cldn23 Cnot3 Cog4 Cpsf2 Csen Ctcf Cxcl14 DXImx46e Dck Dnajc2 Ect2 Edg4 Exo1 Exosc8 Ezh2 Fabp3 Faf1 Fert2 Flt1 F…
15	V$E2F_03	182	182	848	1488	13653	23.86	11.93	30.05	26.97	2310031L18Rik 2310066N05Rik 2310075G12Rik 2700084L22Rik 2810475A17Rik 5930412E23Rik Actl6a Ankib1 Anxa11 Ap4m1 Arl5 Atp5j2 Atp6v1g1 B3gnt1 BC006933 BC020025 BC026744 BC057552 Bap1 Bcl2l11 Bmp8b Brrn1 C1qdc1 C77668 Casp7 Casp8ap2 Ccne2 Ccnl1 Cdc2a Cdc6 Cdca5 Cdk5r1 Cdkn2d Chek1 Cnot3 Cog4 Cpsf2 Csen Ctcf DXImx46e Dck Dnajc2 Dvl2 Ect2 Edg4 Efna1 Exo1 Ezh2 Fabp3 Faf1 Fert2 Flt1 Fmr1 Fosl1 Foxm1 Foxp…
16	V$E2F1DP1RB_01: Rb:E2F-1:DP-1 trimeric complex	117	117	913	790	14351	23.71	11.93	30.04	26.97	2700084L22Rik 2810475A17Rik 5930412E23Rik Aars Actl6a Aicda Anxa11 Ap4m1 Arl5 Atp5j2 BC020025 BC026744 BC057552 Bap1 Bcl2l11 Casp8ap2 Ccne2 Cdc2a Cdc6 Cdkn2d Cldn23 Cnot3 Cpsf2 Csen Dck Diap1 Dnajc2 Ect2 Edg4 Efna1 Exo1 Ezh2 Faf1 Fert2 Fmr1 Foxm1 Foxp1 Gfi1b Glis1 H2afx H2afz Hells Hip1r Hist1h1e Hist1h2ao Hmgb2 Hmmr Hnrpa2b1 Hspa14 Ier5l Ing1 Ing3 Kcnh7 Kctd9 Kif18a Lad1 Lasp1 Lgtn Lman1l Lmx1a …
17	V$E2F_02: E2F	62	62	968	318	14823	19.35	11.93	25.84	22.94	2810475A17Rik 5930412E23Rik Ap4m1 Atp5j2 BC026744 BC057552 Bcl2l11 Casp8ap2 Cdc2a Cdc6 Cnot3 Csen Dck Edg4 Exo1 Ezh2 Faf1 Fmr1 Gfi1b H2afx Hnrpa2b1 Ier5l Ing3 Kif18a Lad1 Lgtn Lmx1a Maz Mcm2 Mcm3 Mcm5 Mcm6 Mcm7 Msh3 Nfatc2ip Notch2 Orc1l Osbpl10 P2ry2 Paqr4 Pim1 Pkmyt1 Pola1 Pole Pole2 Prdx4 Rad51c Rbl1 Rfc3 Ris2 Rnps1 S100a6 Siva Smarcd3 Stk10 Stmn1 Syngr3 Tipin Tk1 Topbp1 Tsc2 Usp1
18	V$E2F_Q3: E2F	62	62	968	318	14823	19.35	11.93	25.84	22.94	2810475A17Rik 5930412E23Rik Ap4m1 Atp5j2 BC026744 BC057552 Bcl2l11 Casp8ap2 Cdc2a Cdc6 Cnot3 Csen Dck Edg4 Exo1 Ezh2 Faf1 Fmr1 Gfi1b H2afx Hnrpa2b1 Ier5l Ing3 Kif18a Lad1 Lgtn Lmx1a Maz Mcm2 Mcm3 Mcm5 Mcm6 Mcm7 Msh3 Nfatc2ip Notch2 Orc1l Osbpl10 P2ry2 Paqr4 Pim1 Pkmyt1 Pola1 Pole Pole2 Prdx4 Rad51c Rbl1 Rfc3 Ris2 Rnps1 S100a6 Siva Smarcd3 Stk10 Stmn1 Syngr3 Tipin Tk1 Topbp1 Tsc2 Usp1
19	V$E2F4DP1_01: E2F-4:DP-1 heterodimer	62	62	968	318	14823	19.35	11.93	25.84	22.94	2810475A17Rik 5930412E23Rik Ap4m1 Atp5j2 BC026744 BC057552 Bcl2l11 Casp8ap2 Cdc2a Cdc6 Cnot3 Csen Dck Edg4 Exo1 Ezh2 Faf1 Fmr1 Gfi1b H2afx Hnrpa2b1 Ier5l Ing3 Kif18a Lad1 Lgtn Lmx1a Maz Mcm2 Mcm3 Mcm5 Mcm6 Mcm7 Msh3 Nfatc2ip Notch2 Orc1l Osbpl10 P2ry2 Paqr4 Pim1 Pkmyt1 Pola1 Pole Pole2 Prdx4 Rad51c Rbl1 Rfc3 Ris2 Rnps1 S100a6 Siva Smarcd3 Stk10 Stmn1 Syngr3 Tipin Tk1 Topbp1 Tsc2 Usp1
20	V$MAZ_Q6	805	805	225	10466	4675	16.34	11.93	22.25	19.4	1110003P22Rik 1110005F07Rik 1110006I15Rik 1200008O12Rik 1300010A20Rik 1700006D24Rik 1700013H19Rik 1700029K01Rik 1810060J02Rik 2010005A06Rik 2310001N14Rik 2310031L18Rik 2310038K02Rik 2310061G07Rik 2310066N05Rik 2310075G12Rik 2310076O21Rik 2310079P12Rik 2410030J07Rik 2610019I03Rik 2700084L22Rik 2700091N06Rik 2810013E07Rik 2810475A17Rik 3110010F15Rik 4632413C14Rik 4921513E08Rik 4921524P20Rik 5430431…
21	V$MAZR_01: MAZ related factor	523	523	507	6189	8952	15.97	11.93	21.76	18.96	1110003P22Rik 1110006I15Rik 1200008O12Rik 1700006D24Rik 1700013H19Rik 2010005A06Rik 2310066N05Rik 2310075G12Rik 2610019I03Rik 2700050P07Rik 2700091N06Rik 3110010F15Rik 4921524P20Rik 4930418P06Rik 5430431G03Rik 5730427C23Rik 5830461H18Rik 5830472H07Rik 5930412E23Rik 6530407C02Rik 6530413N01Rik 9830165K03Rik A930011F22Rik AA545217 AF119384 Aars Abca7 Abcb10 Acvr1 Acvr1b Acy3 Adar Adcy2 Adcy7 Adipor…
22	V$POU1F1_Q6	328	328	702	6167	8974	12.98	11.93	0.0	0.0	1200008O12Rik 1300012D20Rik 1700029K01Rik 2310031L18Rik 2310043N13Rik 2310061G07Rik 2310066N05Rik 2410030J07Rik 2700050P07Rik 2700091N06Rik 2810441C07Rik 4632413C14Rik 4930418P06Rik 4933424N09Rik 5430431G03Rik A330096I21Rik AI851464 Aars Abcb10 Acvr1b Adam4 Adar Adcy2 Akr1c21 Als2 Anapc5 Ankrd33 Anxa11 Aoah Apon Arid5a Arpp19 Asb18 Atoh7 Atp4b Aurkb B230369L08Rik BC003236 BC006933 BC014699 BC0148…
23	V$NFY_01: nuclear factor Y (Y-box binding factor)	289	289	741	3158	11983	10.66	11.93	16.45	13.69	1110003P22Rik 1300010A20Rik 2310038K02Rik 2310076O21Rik 2600017H08Rik 2610528M18Rik 2700084L22Rik 3110010F15Rik 4632413C14Rik 5830461H18Rik 5930412E23Rik 6030446I19Rik 6530407C02Rik Aars Abca7 Acpp Actl6a Acvr1 Adcy2 Aldh1a3 Anapc5 Ap4m1 Arl6ip6 Arntl2 Arrb2 Artn Asf1b Atf5 Aurkb B230208J24Rik BC003236 BC006933 BC014699 BC021367 BC023105 BC023882 BC025458 BC031407 BC057552 Baz1b Bcar1 Bcl2l11 Blm…
24	V$FOXJ2_02: fork head box J 2	323	323	707	5972	9169	10.32	11.93	0.0	0.0	1300012D20Rik 1700029K01Rik 1810017F10Rik 2310031L18Rik 2310038K02Rik 2310043N13Rik 2310061G07Rik 2310066N05Rik 2600017H08Rik 2610528M18Rik 2700050P07Rik 2810441C07Rik 2810475A17Rik 4930418P06Rik 4933424N09Rik 5430431G03Rik 5730427C23Rik 5830472H07Rik 9830165K03Rik A930011F22Rik AA545217 AB041550 Aars Aatk Acvr1 Acvr1b Adam4 Aicda Akr1c21 Ankrd33 Apon Aqp3 Arid5a Arntl2 Arpp19 Atf5 Atoh7 Atp12a A…
25	V$PIT1_Q6	706	706	324	11492	3649	10.07	11.93	0.0	0.0	1110003P22Rik 1110006I15Rik 1300010A20Rik 1300012D20Rik 1700013H19Rik 1700029K01Rik 2310001N14Rik 2310031L18Rik 2310043N13Rik 2310061G07Rik 2310066N05Rik 2410030J07Rik 2600017H08Rik 2610528M18Rik 2700050P07Rik 2700084L22Rik 2810013E07Rik 2810441C07Rik 2810475A17Rik 3110010F15Rik 4930418P06Rik 4933424N09Rik 5730427C23Rik 5830426I05Rik 5830472H07Rik 6030446I19Rik 6530407C02Rik 6530413N01Rik 6820428…
26	V$MRF2_01: modulator recognition factor 2	552	552	478	9340	5801	9.84	11.93	0.0	0.0	1110006I15Rik 1200009B18Rik 1300012D20Rik 1700013H19Rik 1700029K01Rik 1810017F10Rik 2010005A06Rik 2310001N14Rik 2310031L18Rik 2310043N13Rik 2310061G07Rik 2310066N05Rik 2310079P12Rik 2600017H08Rik 2610019I03Rik 2610528M18Rik 2700050P07Rik 2700091N06Rik 2810475A17Rik 4930418P06Rik 4933424N09Rik 5430431G03Rik 5730427C23Rik 5830426I05Rik 5930412E23Rik 6030446I19Rik 6530413N01Rik 6820428D13 9830165K03…
27	V$SP3_Q3	756	756	274	9957	5184	9.72	11.93	15.43	12.72	1110003P22Rik 1110005F07Rik 1110006I15Rik 1200008O12Rik 1300010A20Rik 1700006D24Rik 1700013H19Rik 1810017F10Rik 1810060J02Rik 2310001N14Rik 2310031L18Rik 2310038K02Rik 2310075G12Rik 2310076O21Rik 2410030J07Rik 2600017H08Rik 2600017J23Rik 2610019I03Rik 2610528M18Rik 2700050P07Rik 2700084L22Rik 2700091N06Rik 2810013E07Rik 2810441C07Rik 2810475A17Rik 3110010F15Rik 4632413C14Rik 4921513E08Rik 4921524…
28	V$MINI20_B: Muscle initiator sequence-20	707	707	323	9199	5942	9.68	11.93	15.36	12.69	1110003P22Rik 1110005F07Rik 1110006I15Rik 1300010A20Rik 1700006D24Rik 1700013H19Rik 1700029K01Rik 1810017F10Rik 1810060J02Rik 2010005A06Rik 2310001N14Rik 2310031L18Rik 2310038K02Rik 2310061G07Rik 2310075G12Rik 2310076O21Rik 2310079P12Rik 2410030J07Rik 2600017H08Rik 2600017J23Rik 2700084L22Rik 2810013E07Rik 2810441C07Rik 2810475A17Rik 3110010F15Rik 4921513E08Rik 4933424N09Rik 5430431G03Rik 5830426…
29	V$HP1SITEFACTOR_Q6	185	185	845	3757	11384	9.61	11.93	0.0	0.0	1110005F07Rik 1200009B18Rik 1300012D20Rik 1810060J02Rik 2310066N05Rik 2810013E07Rik 4632413C14Rik 4930418P06Rik 5830426I05Rik 6030446I19Rik A930011F22Rik AI851464 AV071179 Aars Aatk Abca7 Acvr1b Adam4 Aoah Atoh7 B3gnt3 BC014805 BC023105 Birc5 Brca1 Brunol4 C8a Cabyr Ccna2 Ccnb2 Cd2ap Cdc25c Cdca4 Cdk2 Chd8 Cit Clec2g Cotl1 Cpt1b Cxcl14 Cyp2d13 D3Ertd250e Dedd Defcr3 Dnase2b Dsg2 Dvl2 Elf3 Etv3 Ex…
30	V$MYCMAX_B: c-Myc:Max binding sites	471	471	559	5715	9426	9.54	11.93	15.18	12.55	1110006I15Rik 1200009B18Rik 1300010A20Rik 1700006D24Rik 1810017F10Rik 1810060J02Rik 2310031L18Rik 2310075G12Rik 2310076O21Rik 2310079P12Rik 2410030J07Rik 2610019I03Rik 2610528M18Rik 2700050P07Rik 2810475A17Rik 3110010F15Rik 5430431G03Rik 5830426I05Rik 5930412E23Rik 6530407C02Rik 6530413N01Rik 9830165K03Rik A930011F22Rik AA407930 AI256711 AV071179 Abcb10 Acvr1 Acvr1b Adar Adcy7 Add3 Adipor1 Aebp2 …
31	V$SOX5_01: Sox-5	399	399	631	7040	8101	8.56	11.93	0.0	0.0	1110006I15Rik 1200008O12Rik 1300012D20Rik 1700029K01Rik 1810017F10Rik 1810060J02Rik 2310001N14Rik 2310031L18Rik 2310066N05Rik 2310076O21Rik 2600017H08Rik 2600017J23Rik 2700050P07Rik 2810013E07Rik 4632413C14Rik 4930418P06Rik 5730427C23Rik 5830426I05Rik 5930412E23Rik 6820428D13 9830165K03Rik A930011F22Rik AF119384 AV071179 Aars Acpp Actl6a Acvr1b Adam4 Adar Add3 Agc1 Alox12e Alox15 Als2 Ankib1 Anxa…
32	V$SOX9_B1: SOX (SRY-related HMG box)	498	498	532	8496	6645	8.47	11.93	0.0	0.0	1110006I15Rik 1200008O12Rik 1300012D20Rik 1700029K01Rik 1810017F10Rik 1810060J02Rik 2310001N14Rik 2310031L18Rik 2310038K02Rik 2310066N05Rik 2310076O21Rik 2600017H08Rik 2700050P07Rik 2810013E07Rik 2810441C07Rik 4632413C14Rik 4930418P06Rik 5730427C23Rik 5830426I05Rik 5930412E23Rik 6820428D13 9830165K03Rik A930011F22Rik AA545217 AB041550 AF119384 AV071179 Aars Abca7 Acpp Actl6a Acvr1b Adam4 Adar Adc…
33	V$EVI1_04: ectopic viral integration site 1 encoded factor	699	699	331	11287	3854	7.45	11.52	0.0	0.0	1110003P22Rik 1110005F07Rik 1110006I15Rik 1200009B18Rik 1300010A20Rik 1300012D20Rik 1700006D24Rik 1700013H19Rik 1700029K01Rik 1810060J02Rik 2310001N14Rik 2310031L18Rik 2310038K02Rik 2310043N13Rik 2310066N05Rik 2310076O21Rik 2410030J07Rik 2600017H08Rik 2610019I03Rik 2610528M18Rik 2700050P07Rik 2700084L22Rik 2700091N06Rik 2810013E07Rik 2810475A17Rik 3110010F15Rik 4632413C14Rik 4930418P06Rik 4933424…
34	V$TEF_Q6	299	299	731	5442	9699	7.06	11.01	0.0	0.0	1300010A20Rik 1300012D20Rik 1700013H19Rik 1700029K01Rik 2310031L18Rik 2310043N13Rik 2610019I03Rik 2700050P07Rik 2700084L22Rik 2700091N06Rik 2810013E07Rik 4933424N09Rik 5830426I05Rik 5930412E23Rik A330096I21Rik AA545217 AB041550 AI851464 AV071179 Acvr1 Add3 Akr1c21 Als2 Anapc5 Ankrd33 Anxa11 Anxa3 Apba2bp Apon Arntl2 Arpp19 Artn Atp12a Atp5j2 Aurkb B230208J24Rik BC003236 BC006933 BC014805 BC021367…
35	V$CP2_01: CP2	713	713	317	9438	5703	6.75	10.68	12.34	9.75	1110003P22Rik 1200009B18Rik 1700013H19Rik 1810017F10Rik 1810060J02Rik 2010005A06Rik 2310038K02Rik 2310043N13Rik 2310075G12Rik 2310076O21Rik 2310079P12Rik 2410030J07Rik 2600017H08Rik 2610528M18Rik 2810013E07Rik 2810441C07Rik 3110010F15Rik 4632413C14Rik 4921513E08Rik 4921524P20Rik 4933424N09Rik 5830461H18Rik 5830472H07Rik 6030446I19Rik 6530407C02Rik 9830165K03Rik A330096I21Rik A930011F22Rik AB04155…
36	V$USF_Q6: upstream stimulating factor	714	714	316	9458	5683	6.67	10.68	12.25	9.7	1110006I15Rik 1300010A20Rik 1700006D24Rik 1700029K01Rik 1810017F10Rik 1810060J02Rik 2010005A06Rik 2310001N14Rik 2310038K02Rik 2310079P12Rik 2410030J07Rik 2600017J23Rik 2610019I03Rik 2610528M18Rik 2700050P07Rik 2700091N06Rik 2810475A17Rik 3110010F15Rik 4632413C14Rik 4921524P20Rik 4930418P06Rik 4933424N09Rik 5430431G03Rik 5830472H07Rik 5930412E23Rik 6030446I19Rik 6530413N01Rik 6820428D13 A930011F22…
37	V$IPF1_Q4	162	162	868	3227	11914	6.15	10.22	0.0	0.0	1700006D24Rik 1700029K01Rik 2310038K02Rik 2310066N05Rik 2410030J07Rik 2810441C07Rik 4921524P20Rik 5430431G03Rik 5830426I05Rik AI256711 AI851464 Acvr1b Adcy2 Aicda Apob48r Apon Arntl2 Artn Atoh7 Atp12a Atp5j2 Atp8b3 B230369L08Rik BC007180 BC014699 BC021367 BC022641 Brca1 Brpf1 C1galt1 C77668 Camk2d Ccl12 Ccl3 Cdc25b Cenpf Chd8 Chfr Chst4 Clec2g Cox6c Cpe Cpne2 Cryab Csen Cxcl5 Cyp2d13 Dapk2 Dbh Di…
38	V$CDX2_Q5	590	590	440	9691	5450	6.0	10.22	0.0	0.0	1110003P22Rik 1110005F07Rik 1200009B18Rik 1300010A20Rik 1700013H19Rik 1810060J02Rik 2310031L18Rik 2310038K02Rik 2310043N13Rik 2310066N05Rik 2310076O21Rik 2310079P12Rik 2600017H08Rik 2610019I03Rik 2610528M18Rik 2700050P07Rik 2700084L22Rik 2700091N06Rik 2810013E07Rik 2810441C07Rik 2810475A17Rik 3110010F15Rik 4632413C14Rik 4930418P06Rik 4933424N09Rik 5430431G03Rik 5830426I05Rik 5830472H07Rik 6030446…
39	V$GATA2_02: GATA-binding factor 2	290	290	740	5217	9924	5.46	9.33	0.0	0.0	1110003P22Rik 2310038K02Rik 2310043N13Rik 2310061G07Rik 2310075G12Rik 2610019I03Rik 2810013E07Rik 2810475A17Rik 3110010F15Rik 4930418P06Rik 5430431G03Rik 6530413N01Rik AB041550 AI851464 Aars Actl6a Adar Add3 Akr1c21 Aoah Aqp3 Arntl2 Asb18 Atp12a Atp6v0a4 Atp8b3 Aurkb B230369L08Rik BC014805 BC021790 BC025458 BC026744 Baiap1 Baz2a Bok Bst1 Btbd4 C1qdc1 Cacng7 Calm2 Casp2 Casp7 Casp8ap2 Ccdc2 Ccl27 …
40	V$GATA3_03: GATA-binding factor 3	632	632	398	10238	4903	5.11	9.01	0.0	0.0	1110003P22Rik 1110005F07Rik 1110006I15Rik 1200009B18Rik 1300010A20Rik 1300012D20Rik 1700006D24Rik 1700013H19Rik 1700029K01Rik 1810017F10Rik 1810060J02Rik 2310001N14Rik 2310031L18Rik 2310043N13Rik 2310061G07Rik 2410030J07Rik 2600017H08Rik 2600017J23Rik 2610019I03Rik 2610528M18Rik 2700050P07Rik 2700084L22Rik 2810013E07Rik 2810441C07Rik 2810475A17Rik 3110010F15Rik 4632413C14Rik 4933424N09Rik 5430431…
41	V$DEAF1_01	250	250	780	2887	12254	4.54	8.43	10.14	7.62	2310066N05Rik 2310079P12Rik 2410030J07Rik 2600017J23Rik 2700050P07Rik 5430431G03Rik 5830461H18Rik 5930412E23Rik A930011F22Rik AB041550 Abca7 Acvr1b Adar Add3 Aebp2 Agc1 Aldh1a3 Alox12e Anxa11 Ap4m1 Aqp3 Arl6ip6 Artn Atoh7 B3gnt1 BC006933 BC023181 BC057552 Barx2 Bcar1 Bhlhb3 Bicd1 Blm Bmp8b Bok Btbd4 C1galt1 C1qdc1 C77668 Calm2 Camk2d Ccl3 Ccne2 Ccnf Ccnl1 Cdk5r1 Cfl1 Chd1l Cks1b Cog4 Cpt1b Crlz1 …
42	V$BRN2_01: POU factor Brn-2	378	378	652	6499	8642	4.49	8.43	0.0	0.0	1110006I15Rik 1300012D20Rik 1700006D24Rik 2310066N05Rik 2410030J07Rik 2600017J23Rik 2610019I03Rik 2700050P07Rik 2700084L22Rik 2700091N06Rik 2810013E07Rik 2810475A17Rik 5430431G03Rik 5730427C23Rik 6530407C02Rik 6530413N01Rik 6820428D13 9830165K03Rik A330096I21Rik A930011F22Rik AA407930 AA545217 AV071179 Acvr1 Acvr1b Acy3 Adam4 Adcy2 Adipor1 Aicda Als2 Anapc5 Ankib1 Aqp3 Arid5a Arl5 Arntl2 Arpp19 A…
43	V$TCF4_Q5	767	767	263	12072	3069	4.41	8.28	0.0	0.0	1110005F07Rik 1200009B18Rik 1300010A20Rik 1300012D20Rik 1700006D24Rik 1810017F10Rik 2010005A06Rik 2310001N14Rik 2310031L18Rik 2310038K02Rik 2310061G07Rik 2310066N05Rik 2310079P12Rik 2600017H08Rik 2600017J23Rik 2610019I03Rik 2700050P07Rik 2700084L22Rik 2700091N06Rik 2810441C07Rik 2810475A17Rik 3110010F15Rik 4632413C14Rik 4921524P20Rik 4933424N09Rik 5730427C23Rik 5830426I05Rik 5830472H07Rik 5930412…
44	V$ELK1_02: Elk-1	842	842	188	11588	3553	4.29	8.16	9.91	7.43	1110003P22Rik 1110005F07Rik 1110006I15Rik 1200008O12Rik 1200009B18Rik 1300010A20Rik 1700006D24Rik 1700013H19Rik 1700029K01Rik 1810060J02Rik 2010005A06Rik 2310001N14Rik 2310031L18Rik 2310038K02Rik 2310043N13Rik 2310061G07Rik 2310066N05Rik 2310075G12Rik 2310076O21Rik 2310079P12Rik 2410030J07Rik 2600017H08Rik 2600017J23Rik 2610528M18Rik 2700050P07Rik 2700084L22Rik 2700091N06Rik 2810013E07Rik 2810441…
45	V$CMYB_01: c-Myb	261	261	769	3056	12085	4.13	8.02	9.69	7.27	1110005F07Rik 1700006D24Rik 1700029K01Rik 2310038K02Rik 2310061G07Rik 2310076O21Rik 2610019I03Rik 2610528M18Rik 2700084L22Rik 4632413C14Rik 4933424N09Rik 5830461H18Rik 5930412E23Rik 6030446I19Rik AF119384 Aatk Actl6a Acy3 Adar Aicda Aip Aldh1a3 Ankrd33 Anxa11 Ap4m1 Apba2bp Aqp3 Arc Arl5 Arrb2 Artn Asf1b Atf5 Atp1b2 Atp4b B230369L08Rik BC022641 BC023882 BC031407 BC057552 Banp Bap1 Bhlhb3 Bicd1 Bir…
46	V$GATA2_03: GATA-binding factor 2	256	256	774	4608	10533	4.03	7.95	0.0	0.0	1110003P22Rik 1700029K01Rik 2310038K02Rik 2310061G07Rik 2600017J23Rik 3110010F15Rik 5430431G03Rik AB041550 AI851464 Aars Actl6a Acvr1 Adam4 Adar Adipor1 Aicda Akr1c21 Anxa11 Anxa9 Aoah Asb18 Aurkb B230369L08Rik BC026744 BC057552 Baiap1 Cacng7 Casp2 Casp8ap2 Ccdc2 Ccl27 Ccl3 Ccnf Cd5l Cdc25c Cdc6 Cdk2 Cdw92 Cenpf Chd1l Chd8 Chek1 Chfr Cit Cklf Clec2g Cmkor1 Cnot3 Cog4 Cox6b2 Cp Cpb1 Cpne2 Cpsf2 Cs…
47	V$VMW65_Q6	386	386	644	6576	8565	3.82	7.79	0.0	0.0	1300010A20Rik 1700006D24Rik 1700029K01Rik 1810017F10Rik 2310043N13Rik 2310061G07Rik 2310066N05Rik 2410030J07Rik 2600017H08Rik 2610019I03Rik 2700050P07Rik 2700091N06Rik 2810013E07Rik 2810475A17Rik 3110010F15Rik 4930418P06Rik 4933424N09Rik 5430431G03Rik 5730427C23Rik 5830426I05Rik A330096I21Rik AA407930 AA545217 AI256711 AV071179 Acpp Acvr1b Adam4 Adcy2 Aicda Akr1c21 Alox15 Als2 Ankib1 Aoah Apob48r…
48	V$CEBPGAMMA_Q6	687	687	343	10937	4204	3.8	7.75	0.0	0.0	1110006I15Rik 1200008O12Rik 1200009B18Rik 1300010A20Rik 1300012D20Rik 1700006D24Rik 1700013H19Rik 1700029K01Rik 1810017F10Rik 2310001N14Rik 2310031L18Rik 2310043N13Rik 2310061G07Rik 2310066N05Rik 2310075G12Rik 2410030J07Rik 2600017H08Rik 2600017J23Rik 2610019I03Rik 2610528M18Rik 2700050P07Rik 2700084L22Rik 2810013E07Rik 2810475A17Rik 4930418P06Rik 4933424N09Rik 5730427C23Rik 5830426I05Rik 5830461…
49	V$TFIII_Q6	977	977	53	13865	1276	3.77	7.75	9.8	7.35	1110003P22Rik 1110005F07Rik 1110006I15Rik 1200008O12Rik 1200009B18Rik 1300010A20Rik 1300012D20Rik 1700006D24Rik 1700013H19Rik 1700029K01Rik 1810017F10Rik 2010005A06Rik 2310001N14Rik 2310031L18Rik 2310038K02Rik 2310061G07Rik 2310066N05Rik 2310075G12Rik 2310076O21Rik 2310079P12Rik 2410030J07Rik 2600017H08Rik 2600017J23Rik 2610019I03Rik 2610528M18Rik 2700050P07Rik 2700084L22Rik 2700091N06Rik 2810013…
50	V$MTATA_B: Muscle TATA box	436	436	594	7301	7840	3.51	7.44	0.0	0.0	1110005F07Rik 1110006I15Rik 1200009B18Rik 1700029K01Rik 1810060J02Rik 2310043N13Rik 2410030J07Rik 2610019I03Rik 2810475A17Rik 3110010F15Rik 4632413C14Rik 4930418P06Rik 4933424N09Rik 5430431G03Rik 5830426I05Rik 5830472H07Rik 6030446I19Rik 9830165K03Rik AA545217 AB041550 AI851464 Aars Aatk Abca7 Acpp Actl6a Acy3 Adam4 Adcy2 Add3 Aldh1a3 Alox12e Anapc5 Anxa11 Anxa9 Aoah Aqp3 Arid5a Arl5 Arntl2 Arpp1…
51	V$OCT1_02: octamer factor 1	293	293	737	5143	9998	3.44	7.34	0.0	0.0	1110005F07Rik 1200009B18Rik 1300010A20Rik 1300012D20Rik 1810060J02Rik 2310079P12Rik 2410030J07Rik 2600017H08Rik 2610528M18Rik 2810441C07Rik 4930418P06Rik 4933424N09Rik 5430431G03Rik 6530413N01Rik 6820428D13 9830165K03Rik A330096I21Rik A930011F22Rik AA407930 AA545217 Abca7 Adar Adcy2 Akr1c21 Als2 Ankib1 Aoah Apba2bp Apob48r Arntl2 Arpp19 Atp1b2 Atp4b Atp6v0a4 Aurkb BC003236 BC014699 BC023105 BC023…
52	V$GATA1_06: GATA-binding factor 1	244	244	786	4378	10763	3.31	7.15	0.0	0.0	1110003P22Rik 1700029K01Rik 1810060J02Rik 2310038K02Rik 2310061G07Rik 2310075G12Rik 3110010F15Rik 4930418P06Rik 5430431G03Rik 9830165K03Rik AI851464 Aars Abcb10 Acpp Actl6a Acvr1 Adar Akr1c21 Aoah Aqp3 Arntl2 Asb18 Atp1b2 Atp5j2 Atp6v0a4 Atp8b3 Aurkb B230369L08Rik BC014805 BC023105 BC026744 Baiap1 Brca1 Calm2 Casp2 Casp8ap2 Ccdc2 Ccl27 Ccl3 Ccnf Cd5l Cdc25c Cdc6 Cdk2 Cenpf Chd1l Chd8 Chek1 Chfr C…
53	V$NRF2_01: nuclear respiratory factor 2	215	215	815	2481	12660	3.17	7.04	8.75	6.37	1110005F07Rik 1110006I15Rik 1200008O12Rik 1200009B18Rik 1810060J02Rik 2310038K02Rik 2310066N05Rik 2310079P12Rik 2610528M18Rik 2700050P07Rik 4921513E08Rik 4933424N09Rik 9830165K03Rik Adipor1 Aldh1a3 Ankib1 Anxa3 Arc Arl6ip6 Atp4b BC003236 BC021790 BC022641 BC023181 BC023882 BC026744 BC031407 BC057552 Baz1b Blm Bmp8b Brpf1 Btbd4 C1qdc1 C77668 Calm2 Capn10 Casp8ap2 Casp9 Cbll1 Ccnb2 Cd2ap Cdc20 Cdca…
54	V$FOXP3_Q4	556	556	474	9018	6123	2.92	6.74	0.0	0.0	1110003P22Rik 1200009B18Rik 1300010A20Rik 1700029K01Rik 2010005A06Rik 2310001N14Rik 2310038K02Rik 2310043N13Rik 2310061G07Rik 2310066N05Rik 2610528M18Rik 2700091N06Rik 2810013E07Rik 2810441C07Rik 3110010F15Rik 4930418P06Rik 5430431G03Rik 5830472H07Rik 6030446I19Rik 6530413N01Rik 6820428D13 9830165K03Rik AA407930 AA545217 AF119384 AV071179 Aatk Actl6a Acvr1b Acy3 Adam4 Adar Adcy2 Adcy7 Add3 Adipor…
55	V$CART1_01: Cart-1 (cartilage homeoprotein 1)	87	87	943	1832	13309	2.92	6.74	0.0	0.0	1810060J02Rik 2310043N13Rik 5730427C23Rik 6820428D13 Acvr1 Akr1c21 Anxa11 Aoah Arid5a Aurkb B230208J24Rik BC006933 BC057552 Bmp8b Cabyr Casp2 Ccdc2 Cdc2a Cklf Cldn23 Dedd Diap3 Dmc1h Egr1 Flot2 Foxd4 Gbp2 Gcl H3f3b Hat1 Hspa14 Ifna9 Katnb1 Kctd1 Klra12 Letm1 Lyst MGC25972 Mclc Mcm3 Mga Mre11a Mtap2 Mtap4 Myoc Myoz1 Ndn Nek2 Nr3c1 Odf1 Ogg1 Pbx1 Plekha7 Pou2f1 Prlpk Ptp4a2 Pum2 Rfc5 Rfx1 Rgs10 Rod…
56	V$PAX3_B: Pax-3 binding sites	676	676	354	9111	6030	2.84	6.62	8.21	5.86	1110003P22Rik 1110005F07Rik 1110006I15Rik 1200008O12Rik 1200009B18Rik 1300010A20Rik 1700006D24Rik 1700029K01Rik 1810017F10Rik 1810060J02Rik 2010005A06Rik 2310001N14Rik 2310031L18Rik 2310038K02Rik 2310043N13Rik 2310061G07Rik 2310075G12Rik 2310079P12Rik 2410030J07Rik 2600017H08Rik 2610528M18Rik 2700084L22Rik 2810013E07Rik 2810441C07Rik 2810475A17Rik 3110010F15Rik 4632413C14Rik 4921524P20Rik 4930418…
57	V$GATA1_05: GATA-binding factor 1	129	129	901	2511	12630	2.59	6.38	0.0	0.0	1110003P22Rik 1200008O12Rik 2310043N13Rik 2310066N05Rik 2810013E07Rik 2810441C07Rik Aars Actl6a Aicda Akr1c21 Aurkb BC007180 BC031407 Bst1 Calm2 Casp8ap2 Ccdc2 Ccna2 Cdc6 Cenpf Cenph Chd1l Clec2g Cnot3 Cox6b2 Cpne2 Cxcl5 Dgke Dmc1h Dmgdh Dnajb1 Dnajc9 Dnase2b Dnd1 Dsg2 Dullard Dut Efhd2 Exo1 Ezh2 Fbxl8 Fdft1 Foxp1 Frk Fzd1 Gfm2 Gltp Gpr56 H2afz Hexb Hist3h2ba Hrh4 Ifi27 Il12rb1 Kif18a Kif20a Kif4…
58	V$SREBP1_Q6	391	391	639	4959	10182	2.54	6.32	7.89	5.6	1110006I15Rik 1200008O12Rik 1300012D20Rik 1700013H19Rik 1810017F10Rik 2310001N14Rik 2310076O21Rik 2410030J07Rik 2600017J23Rik 2700050P07Rik 2810475A17Rik 4930418P06Rik 5730427C23Rik 5830472H07Rik 9830165K03Rik AI256711 Aatk Abca7 Acvr1 Adar Adcy2 Adcy7 Adipor1 Aip Alox15 Anapc5 Ankib1 Anxa11 Anxa9 Aoah Apba2bp Apob48r Arid5a Arl6ip6 Arntl2 Arpp19 Arrb2 Atoh7 Atp1b2 Atp4b Atp5j2 B230369L08Rik B3gn…
59	V$AHR_Q5: aryl hydrocarbon / dioxin receptor	159	159	871	1768	13373	2.49	6.27	8.15	5.83	1110006I15Rik 1300010A20Rik 1700013H19Rik 2310031L18Rik 2310075G12Rik 2700050P07Rik 4930418P06Rik 5830472H07Rik 6030446I19Rik 9830165K03Rik Adcy2 Anapc5 Anxa11 Anxa9 Aqp3 Arrb2 Atp12a Baiap1 Bap1 Bhlhb3 Brrn1 C1qdc1 Calm2 Camk2d Camsap1 Ccnf Cd5l Cdc2a Cdca4 Cenph Ckap4 Cks1b Cnot3 Cox6b2 Cpeb2 Crlz1 Csen Dapk2 Ddx20 Dgke Dmgdh Dullard Ecm1 Edn2 Eefsec Espn Exosc8 Eya3 F2rl1 Fmr1 Foxf2 Fv1 Fzd1 G…
60	V$OCT1_06: octamer-binding factor 1	514	514	516	8374	6767	2.44	6.21	0.0	0.0	1110006I15Rik 1200009B18Rik 1300010A20Rik 1300012D20Rik 1700013H19Rik 1700029K01Rik 1810060J02Rik 2010005A06Rik 2310038K02Rik 2310043N13Rik 2310076O21Rik 2610019I03Rik 2700091N06Rik 2810475A17Rik 3110010F15Rik 4632413C14Rik 4930418P06Rik 4933424N09Rik 5730427C23Rik 5830426I05Rik 5830472H07Rik 5930412E23Rik 6820428D13 A330096I21Rik AA407930 AA545217 AI851464 AV071179 Aatk Abca7 Acpp Acvr1 Adar Adc…
61	V$FREAC7_01: Fork head RElated ACtivator-7	365	365	665	6153	8988	2.23	5.99	0.0	0.0	1110003P22Rik 1110006I15Rik 1200009B18Rik 1300012D20Rik 1700006D24Rik 1700013H19Rik 1700029K01Rik 1810017F10Rik 2310031L18Rik 2310066N05Rik 2810013E07Rik 2810441C07Rik 2810475A17Rik 3110010F15Rik 4933424N09Rik 5430431G03Rik 5830426I05Rik 6530413N01Rik 6820428D13 A330096I21Rik AA407930 AA545217 AF119384 AI851464 AV071179 Abcb10 Actl6a Acvr1b Add3 Adipor1 Akr1c21 Aldh1a3 Anapc5 Ankib1 Ankrd33 Anxa1…
62	V$TATA_C: Retroviral TATA box	266	266	764	4634	10507	2.02	5.73	0.0	0.0	1300010A20Rik 1700006D24Rik 1810060J02Rik 2310001N14Rik 2310031L18Rik 2310043N13Rik 2310076O21Rik 2410030J07Rik 2610019I03Rik 2610528M18Rik 2810013E07Rik 2810475A17Rik 3110010F15Rik 4933424N09Rik 5730427C23Rik 5830426I05Rik 9830165K03Rik Abcb10 Acpp Acy3 Akr1c21 Anxa3 Aqp3 Arntl2 Arrb2 Asf1b Atp4b Atp5j2 Atp6v0a4 Atp6v1g1 Aurkb B230208J24Rik B3gnt3 BC007180 BC014699 BC014805 BC021891 BC022641 BC0…
63	V$HNF6_Q6	74	74	956	1570	13571	1.99	5.73	0.0	0.0	1110005F07Rik 2600017H08Rik 2700050P07Rik 2700084L22Rik 4632413C14Rik A930011F22Rik AB041550 AV071179 Add3 Aoah Arntl2 Arpp19 B230369L08Rik BC020025 Brunol4 Cabyr Ccdc2 Ccl4 Cdca1 Chst4 Cnot3 Cxcl5 Dlx5 Dmgdh Foxd4 Ftmt Gm323 Gmnn Hap1 Hcn1 Hnrpa2b1 Ifna9 Ifngr1 Immt Irf2 Kcna2 Lhcgr Lsm5 Mcm3 Mga Nfat5 Nfkbia Nit1 Nr1i3 Olfr690 Osbpl9 Phka2 Phtf1 Pkmyt1 Plekha5 Ppp2r2a Prim1 Ranbp17 Rcor1 Rev1l …
64	V$XFD2_01: Xenopus fork head domain factor 2	201	201	829	3624	11517	1.99	5.73	0.0	0.0	1110003P22Rik 1200009B18Rik 1700029K01Rik 1810017F10Rik 2310031L18Rik 4930418P06Rik 5830426I05Rik 6820428D13 A330096I21Rik AF119384 Actl6a Add3 Akr1c21 Aldh1a3 Anxa11 Anxa3 Anxa9 Arl5 Arpp19 Atp5j2 Aurkb BC006933 BC007180 BC014805 BC021367 BC025458 BC026744 BC057552 Baiap1 Bcl2l11 Bok Brrn1 Bst1 C1qdc1 Ccl3 Ccl4 Cdc42bpa Cdc7 Cdca1 Cdkn2d Chst4 Cilp2 Cldn23 Cntf Cp Cpb1 Ctcf Cxcl5 D3Ertd250e Dck …
65	V$LEF1TCF1_Q4	456	456	574	7489	7652	1.98	5.73	0.0	0.0	1110005F07Rik 1700006D24Rik 2010005A06Rik 2310031L18Rik 2310038K02Rik 2310043N13Rik 2310079P12Rik 2410030J07Rik 2600017H08Rik 2600017J23Rik 2700050P07Rik 2700084L22Rik 2810013E07Rik 2810441C07Rik 2810475A17Rik 4632413C14Rik 4921524P20Rik 5830426I05Rik 5830472H07Rik 9830165K03Rik AA545217 AB041550 AF119384 AI851464 Aars Acpp Actl6a Acy3 Adcy2 Adipor1 Aicda Akr1c21 Alox12e Alox15 Anapc5 Ankrd33 Aoa…
66	V$NFY_Q6: nuclear factor Y (Y-box binding factor)	411	411	619	5287	9854	1.93	5.68	7.22	5.04	1110003P22Rik 1110005F07Rik 1200008O12Rik 1300010A20Rik 1300012D20Rik 2310038K02Rik 2310061G07Rik 2310076O21Rik 2410030J07Rik 2600017H08Rik 2600017J23Rik 2610528M18Rik 2700084L22Rik 2700091N06Rik 2810013E07Rik 3110010F15Rik 4632413C14Rik 4921513E08Rik 5830461H18Rik 5930412E23Rik 6030446I19Rik 6530407C02Rik 6820428D13 AA407930 AB041550 AI851464 Aars Abca7 Acpp Actl6a Acvr1 Adcy7 Adipor1 Aldh1a3 Al…
67	V$CEBPDELTA_Q6	719	719	311	11270	3871	1.92	5.68	0.0	0.0	1110005F07Rik 1110006I15Rik 1200008O12Rik 1200009B18Rik 1300010A20Rik 1300012D20Rik 1700006D24Rik 1700013H19Rik 1810017F10Rik 1810060J02Rik 2310031L18Rik 2310038K02Rik 2310043N13Rik 2310066N05Rik 2310075G12Rik 2310079P12Rik 2410030J07Rik 2600017H08Rik 2600017J23Rik 2610528M18Rik 2700050P07Rik 2700084L22Rik 2700091N06Rik 2810013E07Rik 2810441C07Rik 3110010F15Rik 4632413C14Rik 4921524P20Rik 4933424…
68	V$NRF1_Q6	75	75	955	721	14420	1.91	5.63	7.83	5.57	1110006I15Rik 1700006D24Rik 2310076O21Rik 2610019I03Rik 2700084L22Rik 4921524P20Rik 5830461H18Rik 9830165K03Rik A930011F22Rik Abcb10 Ankib1 Arrb2 Atf5 BC023882 Baiap1 Bcar1 C77668 Camsap1 Casp2 Cbfb Cbx2 Cdc7 Cox6c Cpeb2 Ddit3 Ezh2 Fignl1 Fkbp5 Fmr1 Gcl Ilf3 Klhl2 Kntc2 Mapk7 Maz Mxd3 Ndn Nfat5 Nfya Nupl1 Paqr4 Pard6b Pbx4 Pctk1 Pdcl3 Pdik1l Phf1 Pim2 Pim3 Plk4 Pola1 Pold2 Polr2b Pou2f1 Ppp1r3c P…
69	V$CETS1P54_01: c-Ets-1(p54)	716	716	314	9800	5341	1.66	5.3	6.99	4.85	1110003P22Rik 1110005F07Rik 1110006I15Rik 1200008O12Rik 1200009B18Rik 1700006D24Rik 1700029K01Rik 1810060J02Rik 2310001N14Rik 2310031L18Rik 2310038K02Rik 2310061G07Rik 2310066N05Rik 2310075G12Rik 2310079P12Rik 2410030J07Rik 2600017H08Rik 2600017J23Rik 2610528M18Rik 2700050P07Rik 2700091N06Rik 2810013E07Rik 2810475A17Rik 3110010F15Rik 4632413C14Rik 4921513E08Rik 4930418P06Rik 4933424N09Rik 5430431…
70	V$NKX25_02: homeo domain factor Nkx-2.5/Csx, tinman homolog	371	371	659	6196	8945	1.6	5.24	0.0	0.0	1110006I15Rik 1200008O12Rik 1700013H19Rik 1700029K01Rik 1810060J02Rik 2310031L18Rik 2310043N13Rik 2310066N05Rik 2410030J07Rik 2600017H08Rik 2610019I03Rik 2700050P07Rik 2810013E07Rik 3110010F15Rik 4930418P06Rik 6530407C02Rik 6820428D13 9830165K03Rik A330096I21Rik AA545217 Acpp Actl6a Adar Aicda Akr1c21 Aldh1a3 Alox15 Ankrd33 Anxa11 Anxa3 Aoah Ap1s1 Ap4m1 Apob48r Aqp3 Arid5a Arntl2 Asb18 Asf1b Atoh…
71	V$VMYB_02: v-Myb	203	203	827	2405	12736	1.5	5.13	6.99	4.85	1110005F07Rik 2310038K02Rik 2310075G12Rik 2310076O21Rik 2310079P12Rik 2410030J07Rik 2700084L22Rik 4930418P06Rik 4933424N09Rik 5430431G03Rik 5930412E23Rik 6530413N01Rik 9830165K03Rik AB041550 Aars Aatk Add3 Ankib1 Ap4m1 Arrb2 Asf1b Atf5 Aurkb Banp Bap1 Barx2 Bhlhb3 Brrn1 C1galt1 C8b Cacng4 Calm2 Cbfb Cbll1 Ccna2 Ccnb2 Cdc5l Cdc6 Cdc7 Cdca4 Cfl1 Chek1 Ckap2 Cnot3 Cpeb2 Crb3 Dbn1 Ddit3 Ddx20 Dgke Dl…
72	V$NFY_C: NF-Y binding site	43	43	987	359	14782	1.32	4.97	7.44	5.2	3110010F15Rik 5830461H18Rik Abca7 Actl6a Ap4m1 Asf1b Blm Calm2 Casp2 Ccnf Cdca5 Cdkn2d Cldn23 Fv1 Gpc1 H3f3b Ier5l Kctd9 Kif22 Klrb1a Maz Mcm3 Mcm7 Misc12 Mns1 Mpdz Nrd1 Pbx1 Pdk3 Pi4k2a Pip5k3 Rbm4 Slbp Slc16a3 Smr2 St8sia1 Sugt1 Taf12 Tbx18 Ube2c Uhrf1 Usp43 Wnt3
73	V$CREB_Q4_01	343	343	687	4369	10772	1.23	4.84	6.51	4.47	1110005F07Rik 1200008O12Rik 1300012D20Rik 1700013H19Rik 1810060J02Rik 2010005A06Rik 2310001N14Rik 2310031L18Rik 2310038K02Rik 2310075G12Rik 2610528M18Rik 2700050P07Rik 4632413C14Rik 4921524P20Rik 5830461H18Rik 5930412E23Rik 6530407C02Rik 9830165K03Rik AA407930 Aars Aatk Adar Adipor1 Agc1 Aip Als2 Anapc5 Anxa11 Ap1s1 Ap4m1 Arid5a Arntl2 Arrb2 Asf1b Atoh7 Atp12a Atp5j2 B230208J24Rik B230369L08Rik B…
74	V$WHN_B: winged-helix factor nude	290	290	740	3626	11515	1.17	4.79	6.51	4.47	1200008O12Rik 1200009B18Rik 1700006D24Rik 2010005A06Rik 2310038K02Rik 2310066N05Rik 2310079P12Rik 2610528M18Rik 2700050P07Rik 2810475A17Rik 4921524P20Rik 4930418P06Rik 5430431G03Rik 5930412E23Rik A930011F22Rik Acpp Acvr1b Ankib1 Anxa11 Ap1s1 Arid5a Arl5 Atoh7 Atp4b Atp5j2 Aurkb B230208J24Rik B3gnt1 BC003236 BC004044 BC020025 BC021891 BC022641 BC025458 Baiap1 Banp Bap1 Bard1 Barx2 Bhlhb3 Bicd1 Blm…
75	V$GATA_C: GATA binding site	442	442	588	7218	7923	1.17	4.79	0.0	0.0	1200008O12Rik 1300010A20Rik 1300012D20Rik 1810017F10Rik 1810060J02Rik 2310001N14Rik 2310031L18Rik 2310038K02Rik 2310043N13Rik 2310061G07Rik 2310075G12Rik 2310076O21Rik 2610019I03Rik 2810441C07Rik 2810475A17Rik 4921513E08Rik 4930418P06Rik 5430431G03Rik 5730427C23Rik 6530413N01Rik AA545217 AB041550 AI851464 AV071179 Abca7 Abcb10 Acpp Acvr1b Adar Add3 Akr1c21 Als2 Aoah Apob48r Apon Aqp3 Arid5a Arl5 …
76	V$IRF_Q6	221	221	809	3877	11264	1.13	4.73	0.0	0.0	1300012D20Rik 2310061G07Rik 2600017H08Rik 2700084L22Rik 2700091N06Rik 2810475A17Rik 4632413C14Rik 4930418P06Rik 6820428D13 AF119384 Abcb10 Actl6a Adam4 Adar Als2 Ankib1 Anxa3 Atoh7 Atp5j2 BC014805 BC021367 BC021790 BC023105 BC026744 Bard1 Baz2a Birc5 Brunol4 Bst1 Bub1b C77668 Casp8ap2 Ccl12 Ccl4 Ccnb2 Ccne2 Ccrn4l Cd2ap Cenph Chx10 Cic Cit Ckap2 Cotl1 Cp Cpb1 Cryab Csen Cxcl16 Cyp2d13 D3Ertd250e …
77	V$NFY_Q6_01	489	489	541	6476	8665	1.1	4.68	6.31	4.32	1110003P22Rik 1110005F07Rik 1200008O12Rik 1300010A20Rik 1300012D20Rik 1810060J02Rik 2310038K02Rik 2310043N13Rik 2310076O21Rik 2410030J07Rik 2600017H08Rik 2600017J23Rik 2610528M18Rik 2700084L22Rik 2700091N06Rik 2810013E07Rik 3110010F15Rik 4632413C14Rik 4921513E08Rik 5730427C23Rik 5830461H18Rik 5930412E23Rik 6030446I19Rik 6530407C02Rik 6820428D13 9830165K03Rik AA407930 AB041550 AF119384 AI851464 Aa…
78	V$CREB_02: cAMP-responsive element binding protein	140	140	890	1582	13559	1.08	4.68	6.68	4.57	1300012D20Rik 2010005A06Rik 2310038K02Rik 2310061G07Rik 2610528M18Rik 2700050P07Rik 5830461H18Rik 9830165K03Rik AA407930 Aars Adar Adipor1 Als2 Anapc5 Arrb2 Asf1b B3gnt1 BC004044 BC026744 Bap1 Bhlhb3 Birc5 C1galt1 Calm2 Camk2d Casp8ap2 Cbx2 Ccna2 Ccnl1 Cd2ap Cdc5l Cdca5 Cdkn2c Cilp2 Ckap2 Ckap4 Cpeb2 Cxcl16 Diap1 Dnd1 Dsg2 Efhd2 Etnk1 Fabp3 Fdft1 Fhl2 Fntb Foxc1 Gps2 H2afv H2afx Hip1r Hipk3 Hist1…
79	V$CREBATF_Q6	340	340	690	4339	10802	1.06	4.68	6.33	4.32	1110005F07Rik 1200008O12Rik 1300012D20Rik 1700013H19Rik 1810060J02Rik 2010005A06Rik 2310001N14Rik 2310031L18Rik 2310038K02Rik 2310061G07Rik 2310075G12Rik 2600017H08Rik 2610528M18Rik 2700050P07Rik 4632413C14Rik 4921524P20Rik 5830461H18Rik 5930412E23Rik 6530407C02Rik 9830165K03Rik AA407930 Aars Aatk Adar Adipor1 Aebp2 Agc1 Aip Aldh1a3 Als2 Anapc5 Arid5a Arntl2 Arrb2 Asb18 Asf1b Atoh7 Atp12a Atp5j2 …
80	V$CREB_Q2_01	358	358	672	4596	10545	1.04	4.63	6.3	4.32	1110005F07Rik 1200008O12Rik 1200009B18Rik 1300012D20Rik 1700006D24Rik 1700013H19Rik 1810060J02Rik 2310001N14Rik 2310031L18Rik 2310038K02Rik 2310075G12Rik 2600017H08Rik 2610528M18Rik 2700050P07Rik 4632413C14Rik 4921524P20Rik 4930418P06Rik 5830461H18Rik 5930412E23Rik 6530407C02Rik 6530413N01Rik 9830165K03Rik AA407930 AV071179 Aars Aatk Adar Adipor1 Aebp2 Agc1 Aip Als2 Arid5a Arntl2 Arrb2 Asb18 Asf1…
81	V$EVI1_05: ectopic viral integration site 1 encoded factor	42	42	988	974	14167	0.97	4.57	0.0	0.0	2310076O21Rik 5430431G03Rik 5830426I05Rik Aicda Arpp19 B230369L08Rik BC014805 Ccl4 Chd1l Cxcl5 Edg4 Extl3 F2rl1 Fgfbp1 Gtse1 Hip1r Ifna9 Incenp Junb Kif18a Mid1ip1 Myoc Ndufb10 Phf1 Plxnb2 Ppp4r2 Rfxap Ribc1 Rnf20 Sah Shcbp1 Slc25a13 Stmn1 Sult2a2 Tac4 Tead4 Tfpt Tsga13 Tsn Uhmk1 V1rb9 Zfp422-rs1
82	V$CREL_01: c-Rel	789	789	241	10971	4170	0.91	4.51	6.25	4.3	1110003P22Rik 1110005F07Rik 1110006I15Rik 1300010A20Rik 1300012D20Rik 1700006D24Rik 1700013H19Rik 1700029K01Rik 1810017F10Rik 2010005A06Rik 2310001N14Rik 2310038K02Rik 2310043N13Rik 2310061G07Rik 2310066N05Rik 2310075G12Rik 2310076O21Rik 2310079P12Rik 2410030J07Rik 2600017H08Rik 2600017J23Rik 2610019I03Rik 2700050P07Rik 2700084L22Rik 2810013E07Rik 2810441C07Rik 2810475A17Rik 3110010F15Rik 4632413…
83	V$E2_Q6: papilloma virus regulator E2	121	121	909	1340	13801	0.9	4.46	6.55	4.47	2700091N06Rik 4921524P20Rik 5830461H18Rik 9830165K03Rik AA407930 Actl6a Als2 Apon Aqp3 Arrb2 B3gnt1 BC020025 BC021367 BC021790 BC021891 BC022641 BC023882 Bap1 Barx2 Bhlhb3 Ccnb2 Cdc5l Cdca4 Cdca5 Celsr1 Chek1 Ckap4 Cnot3 Cog4 Cox6b2 Crlz1 Cryab Ctcf Dnd1 Dnmt1 Edg4 Elf3 Etv3 Evpl F2rl1 Fgd1 Fhl2 Foxj1 Fzd1 Galnact2 Gna-rs1 Hells Hsf4 Il1rn Ing1l Irf2 Kcna4 Kif18a Kntc2 LOC230872 Lgals3 Mad2l2 Map…
84	V$E2F_01: E2F	17	17	1013	94	15047	0.89	4.46	7.36	5.15	2310076O21Rik Ap1s1 Cbx2 Dnajc9 Hells Matr3 Mcm2 Mcm6 Mtbp Orc1l Phf19 Pms2 Rbl1 Rpa2 Suz12 Uhrf1 Whsc2
85	V$HNF1_C: Hepatic nuclear factor 1	311	311	719	5214	9927	0.63	4.15	0.0	0.0	1110003P22Rik 1110005F07Rik 1700029K01Rik 1810017F10Rik 2310001N14Rik 2310043N13Rik 2310061G07Rik 2310066N05Rik 2610019I03Rik 2700084L22Rik 2810441C07Rik 4632413C14Rik 4930418P06Rik 5430431G03Rik 5830426I05Rik 6820428D13 AA545217 AB041550 AF119384 AI256711 AV071179 Actl6a Acvr1b Add3 Anxa11 Anxa3 Arid5a Arpp19 Asf1b Atoh7 Atp12a Atp6v0a4 BC006933 BC014805 BC021790 BC023105 Baz1b Baz2a Bcar1 Blm B…
86	V$LDSPOLYA_B: Lentiviral Poly A downstream element	790	790	240	12172	2969	0.59	4.09	0.0	0.0	1110005F07Rik 1110006I15Rik 1200009B18Rik 1300010A20Rik 1300012D20Rik 1700006D24Rik 1700013H19Rik 1700029K01Rik 1810017F10Rik 2010005A06Rik 2310001N14Rik 2310031L18Rik 2310038K02Rik 2310043N13Rik 2310061G07Rik 2310075G12Rik 2410030J07Rik 2600017H08Rik 2600017J23Rik 2610019I03Rik 2610528M18Rik 2700050P07Rik 2700091N06Rik 2810013E07Rik 2810475A17Rik 3110010F15Rik 4632413C14Rik 4921513E08Rik 4930418…
87	V$IRF7_01: interferon regulatory factor 7	541	541	489	8615	6526	0.51	4.03	0.0	0.0	1200008O12Rik 1300010A20Rik 1300012D20Rik 1700029K01Rik 1810060J02Rik 2310031L18Rik 2310061G07Rik 2310066N05Rik 2310076O21Rik 2410030J07Rik 2600017H08Rik 2610019I03Rik 2610528M18Rik 2700084L22Rik 2810013E07Rik 2810475A17Rik 4632413C14Rik 4921513E08Rik 4921524P20Rik 4930418P06Rik 5830426I05Rik 5830461H18Rik 6030446I19Rik 6530413N01Rik 6820428D13 9830165K03Rik A930011F22Rik AF119384 AI256711 AV0711…
88	V$GATA1_03: GATA-binding factor 1	315	315	715	5263	9878	0.5	3.97	0.0	0.0	1110003P22Rik 1110005F07Rik 1200008O12Rik 1200009B18Rik 1300012D20Rik 1700029K01Rik 1810060J02Rik 2310031L18Rik 2310043N13Rik 2310061G07Rik 2310066N05Rik 2410030J07Rik 2610019I03Rik 2700084L22Rik 2700091N06Rik 4632413C14Rik 4933424N09Rik 5930412E23Rik 6820428D13 A930011F22Rik AI256711 Adcy2 Add3 Akr1c21 Als2 Anxa3 Apon Aqp3 Arl5 Arrb2 Asb18 Atf5 Atp1b2 Atp6v1g1 Atp8b3 B230369L08Rik B3gnt1 BC00718…
89	V$MTF1_Q4	99	99	931	1076	14065	0.38	3.85	6.07	4.14	2010005A06Rik 2310066N05Rik 2700091N06Rik 2810013E07Rik 4632413C14Rik Aicda Aldh1a3 Aoah Atp12a Atp1b2 BC004044 BC006933 BC025458 Banp C1galt1 C1qdc1 Camsap1 Casp2 Cbx2 Cdca1 Cdkn2c Celsr1 Cpeb2 Cpt1b Ctcf Cxcl16 D3Ertd250e Dbn1 Diap3 Dlx5 Dnd1 Epb4.1l2 Etnk1 Fbxl14 Fhl2 Flt3 Fndc4 Fosl1 Fv1 Gli2 Gmnn Grik5 Gtf2a1 Gtf3c5 H1f0 H2afv Hist1h2ao Hnrpa2b1 Hsf4 Igfbp7 Immt Ing1l Lmx1a Lrp6 Ly75 Melk Mp…
90	V$HFH1_01: HNF-3/Fkh Homolog 1	107	107	923	2024	13117	0.27	3.73	0.0	0.0	1300012D20Rik 2310031L18Rik 5830426I05Rik A330096I21Rik AF119384 Abcb10 Acvr1b Add3 Aldh1a3 Anxa11 Anxa9 Arl5 Arrb2 Atp8b3 BC007180 Baiap1 Banp Bcl2l11 Bst1 C1qdc1 Cbfb Cdc42bpa Cdca1 Cpb1 Crlz1 Ctcf D3Ertd250e Ddx20 Depdc1a Exo1 F830020C16Rik Fbxo11 Foxd1 Foxj2 Foxm1 Gfra1 Gjb4 Gmnn Gtf3c5 Hdgfrp2 Igfbp7 Ing3 Irf1 Katnb1 Kcnmb2 Kctd1 Kif18a Klf4 Klhl2 Klra12 Klra7 Ly6a Map3k8 Mapk10 Mapk13 Mbd4 …
91	V$ELF1_Q6	447	447	583	7192	7949	0.05	0.0	0.0	0.0	1110003P22Rik 1300010A20Rik 1300012D20Rik 1700006D24Rik 1700013H19Rik 1810017F10Rik 2310038K02Rik 2310079P12Rik 2410030J07Rik 2600017H08Rik 2600017J23Rik 2610528M18Rik 3110010F15Rik 4930418P06Rik 4933424N09Rik 5830472H07Rik 5930412E23Rik 6030446I19Rik 9830165K03Rik AB041550 AI851464 AV071179 Aars Abca7 Abcb10 Acpp Acvr1 Acvr1b Adar Aebp2 Aicda Akr1c21 Anxa11 Aoah Ap1s1 Ap4m1 Apob48r Apon Arc Arid…
92	V$HNF3ALPHA_Q6	833	833	197	12730	2411	0.04	0.0	0.0	0.0	1110005F07Rik 1110006I15Rik 1200008O12Rik 1200009B18Rik 1300010A20Rik 1300012D20Rik 1700006D24Rik 1700013H19Rik 1810017F10Rik 1810060J02Rik 2010005A06Rik 2310001N14Rik 2310038K02Rik 2310043N13Rik 2310061G07Rik 2310066N05Rik 2410030J07Rik 2600017H08Rik 2600017J23Rik 2610019I03Rik 2610528M18Rik 2700050P07Rik 2700084L22Rik 2700091N06Rik 2810013E07Rik 2810441C07Rik 3110010F15Rik 4632413C14Rik 4921513…
93	V$POU6F1_01	62	62	968	1274	13867	0.02	0.0	0.0	0.0	1110005F07Rik 4921524P20Rik AA407930 Acy3 Ankrd33 BC007180 Casp8ap2 Ccnl1 Cd2ap Cdc42bpa Cdw92 Chfr Cox6b2 Cp Cyp2b10 Dullard Faf1 Fdft1 Fgfbp1 Galnact2 Gmeb1 Golph4 Hcn1 Hrh4 Ing3 Kif18a MGC25972 Mrgpra3 Mrpl33 Mtap2 Ndn Ndufb10 Ogg1 Olfr65 Olfr69 Pbsn Phc1 Plpi Pou2f1 Prim1 Pura Rad52b Rbm16 Rev1l Rfwd3 Sf3b1 Slc22a7 Slc25a2 Smad1 Smc5l1 Snrpd1 Sult2a2 Tbc1d10 Tjp2 Tmsb10 Tram2 Tusc3 Uhmk1 Zcch…
94	V$CDC5_01: cell division control protein 5	876	876	154	13309	1832	-0.11	0.0	0.0	0.0	1110003P22Rik 1110005F07Rik 1110006I15Rik 1200008O12Rik 1200009B18Rik 1300010A20Rik 1300012D20Rik 1700006D24Rik 1700013H19Rik 1700029K01Rik 1810017F10Rik 1810060J02Rik 2010005A06Rik 2310001N14Rik 2310031L18Rik 2310038K02Rik 2310043N13Rik 2310061G07Rik 2310066N05Rik 2310075G12Rik 2310076O21Rik 2310079P12Rik 2410030J07Rik 2600017H08Rik 2600017J23Rik 2610019I03Rik 2610528M18Rik 2700050P07Rik 2700084…
95	V$IRF_Q6_01	441	441	589	7088	8053	-0.12	0.0	0.01	0.0	1200008O12Rik 1300012D20Rik 1700006D24Rik 1700013H19Rik 1810060J02Rik 2310001N14Rik 2310031L18Rik 2310038K02Rik 2310061G07Rik 2310079P12Rik 2600017H08Rik 2610019I03Rik 2610528M18Rik 2700084L22Rik 2810013E07Rik 2810475A17Rik 3110010F15Rik 4632413C14Rik 4930418P06Rik 5730427C23Rik 5830426I05Rik 5830472H07Rik 6820428D13 A330096I21Rik A930011F22Rik AA407930 AF119384 AV071179 Aatk Abca7 Abcb10 Actl6a …
96	V$CAAT_01: cellular and viral CCAAT box	657	657	373	9081	6060	-0.3	0.0	4.79	2.93	1110003P22Rik 1110005F07Rik 1200008O12Rik 1300010A20Rik 1300012D20Rik 1700006D24Rik 1810017F10Rik 1810060J02Rik 2310001N14Rik 2310038K02Rik 2310043N13Rik 2310061G07Rik 2310066N05Rik 2310076O21Rik 2410030J07Rik 2600017H08Rik 2600017J23Rik 2610019I03Rik 2610528M18Rik 2700084L22Rik 2700091N06Rik 2810013E07Rik 3110010F15Rik 4632413C14Rik 4921513E08Rik 4921524P20Rik 4930418P06Rik 4933424N09Rik 5430431…
97	V$NKX3A_01: NK class homeobox factor 3A	173	173	857	3023	12118	-0.33	0.0	0.01	0.0	1300012D20Rik 2310038K02Rik 2310043N13Rik 2600017H08Rik 2610019I03Rik 2810013E07Rik 5430431G03Rik 5830426I05Rik 5830472H07Rik A330096I21Rik Acvr1b Aldh1a3 Anxa3 Aoah Apon Aqp3 Arl5 Asf1b BC007180 BC014805 BC023181 Bok Brrn1 C1galt1 Cabyr Ccdc2 Ccl27 Ccl3 Cd5l Cdca1 Cdca4 Cdk2 Cdkn2d Clec2g Cntf Cxcl5 Cyp2d13 Dbn1 Dgke Dnd1 Dnmt1 Efnb1 Epim Etnk1 Extl3 F2rl2 Fcho1 Fgd1 Gabrp Galnact2 Gcc1 Gmnn Gng…
98	V$SMAD4_Q6	467	467	563	6285	8856	-0.34	0.0	4.73	2.93	1110003P22Rik 1300010A20Rik 1810060J02Rik 2310001N14Rik 2310031L18Rik 2310043N13Rik 2310061G07Rik 2310076O21Rik 2410030J07Rik 2700084L22Rik 2700091N06Rik 2810013E07Rik 2810441C07Rik 2810475A17Rik 3110010F15Rik 4632413C14Rik 4921513E08Rik 5830426I05Rik 5830461H18Rik 5930412E23Rik 6530407C02Rik 6820428D13 9830165K03Rik A330096I21Rik A930011F22Rik AA407930 AA545217 AI851464 Aars Aatk Actl6a Acvr1 Ad…
99	V$ALPHACP1_01	41	41	989	375	14766	-0.39	0.0	5.62	3.71	2600017H08Rik Abca7 Arl6ip6 Aurkb BC014699 BC031407 Calm2 Casp9 Ccna2 Cdkn2d Cks1b Cnot3 Dnd1 Elf3 Fanca Fbxo11 H2-Bl H3f3b Hmgb2 Hmmr Ibrdc3 Kif18a Klf5 Lrig1 Maz Mclc Mre11a Mrgpra3 Mthfd2 Nek2 Pdk3 Rbm4 Rpa2 Sertad1 Tacc3 Tjp4 Top2a Ttk Uhrf1 Wnt3 Zfp161
100	V$VMYB_01: v-Myb	768	768	262	10762	4379	-0.43	0.0	4.74	2.93	1110003P22Rik 1110005F07Rik 1110006I15Rik 1200009B18Rik 1300010A20Rik 1300012D20Rik 1700006D24Rik 1810017F10Rik 1810060J02Rik 2310001N14Rik 2310038K02Rik 2310043N13Rik 2310066N05Rik 2310075G12Rik 2310076O21Rik 2310079P12Rik 2410030J07Rik 2600017H08Rik 2600017J23Rik 2610528M18Rik 2700084L22Rik 2810013E07Rik 2810441C07Rik 2810475A17Rik 3110010F15Rik 4632413C14Rik 4921524P20Rik 4930418P06Rik 4933424…
101	V$S8_01: S8	69	69	961	1366	13775	-0.43	0.0	0.0	0.0	1810060J02Rik 2310043N13Rik 2310061G07Rik 4930418P06Rik 6820428D13 AA407930 AA545217 Actl6a Aldh1a3 Arid5a Baz2a Casp8ap2 Cd2ap Cdc42bpa Cldn23 Csen Cul2 Fdft1 Fhl2 Fv1 Gcl Hist1h2ao Hist3h2ba Lfng Ly6a Lyst Mef2a Mga Mrgpra4 Mutyh Olfr69 Olfr690 Osbpl9 Ovol1 Pard3 Pdcd6ip Pdcl3 Pip5k3 Plekha7 Plscr1 Prim2 Ptk2b Pum2 Rfx1 Rnf20 Sh3gl1 Shcbp1 Shox2 Slc25a2 Smc5l1 Smpx Spag5 Sspn Surb7 Syngr3 Tcerg…
102	V$PPARA_02: PPAR-alpha:RXR-alpha heterodimer (peroxisome proliferator activated factor alpha:retinoid X receptor alpha)	46	46	984	438	14703	-0.5	0.0	5.46	3.56	Actl6a Adcy2 Ankrd33 Ap4m1 B230208J24Rik Cdh15 Cks1b Cpne2 Foxm1 Gabrp Gbp2 Gfra1 Glp1r Hist3h2ba Ifi27 Il12rb1 Ilf3 Kif20a Kpna2 Lig1 Mcm7 Myo9b Nkd2 Nr1i3 Oasl2 P4ha2 Pdcl3 Pms2 Racgap1 Rad9 Rhot2 Sema3f Sh3bp1 Slc15a4 Slc22a7 Slc25a13 Smarca5 Snrp1c Sult2b1 Tex27 Tmc4 Tnfsf10 Tor3a Ttk Ugdh Zfy1
103	V$STAF_02: Se-Cys tRNA gene transcription activating factor	204	204	826	2549	12592	-0.55	0.0	4.74	2.93	1700006D24Rik 2310075G12Rik 2600017H08Rik 2700050P07Rik 2700084L22Rik 2700091N06Rik 2810441C07Rik 2810475A17Rik 4921513E08Rik 5830426I05Rik 6030446I19Rik AA545217 AF119384 AV071179 Aatk Abca7 Adcy7 Anxa11 Ap1s1 Apba2bp Arc Atf5 Atp1b2 Atp5j2 B230369L08Rik BC014699 BC021367 Baz2a Birc5 Btbd4 Bub1b C8a Camk2d Capn10 Casp2 Cbll1 Cd5l Cdca4 Celsr1 Chek1 Ckap2 Cox6c Cp Cpe Crlz1 Ctcf Ctdp1 Dbh Dbn1 Dd…
104	V$SF1_Q6	132	132	898	2353	12788	-0.73	0.0	0.01	0.0	2610019I03Rik 4632413C14Rik 4921513E08Rik 9830165K03Rik AI256711 AI851464 Aars Acy3 Adipor1 Agc1 Aoah Apon Aqp3 Arntl2 Atp1b2 B230208J24Rik BC021367 BC026744 Bard1 Bcl2l11 Blm Brca1 Brpf1 Cacng4 Cbll1 Ccl12 Ccnl1 Cd5l Cdc20 Cdc6 Cdw92 Chd1l Cklf Clec2g Ctsw Dnajb1 Dnase2b Dub2 Edn2 Egr1 Fabp3 Fhl2 Flt3 Fmr1 Foxf2 Galnt2 Gch1 Gdf15 Glp1r Gm1 Gmnn Gsg2 H3f3b Hcn2 Hexb Hipk3 Hist1h4f Hmmr Hsd17b3 If…
105	V$FOXJ2_01: fork head box J 2	468	468	562	7422	7719	-0.73	0.0	0.01	0.0	1110003P22Rik 1110005F07Rik 1110006I15Rik 1200008O12Rik 1200009B18Rik 1700006D24Rik 1700013H19Rik 1700029K01Rik 1810017F10Rik 2010005A06Rik 2310031L18Rik 2310038K02Rik 2310061G07Rik 2410030J07Rik 2610019I03Rik 2700050P07Rik 2700091N06Rik 2810013E07Rik 2810441C07Rik 2810475A17Rik 4921524P20Rik 5830426I05Rik 6030446I19Rik 6530413N01Rik 6820428D13 A330096I21Rik AA407930 AA545217 AF119384 AI851464 AV…
106	V$TAXCREB_01: Tax/CREB complex	41	41	989	386	14755	-0.8	0.0	5.17	3.3	2310038K02Rik 2310061G07Rik 2700084L22Rik 6530413N01Rik 9830165K03Rik Arrb2 Atoh7 Bub1b C8b Calm2 Camk2d Cbx2 Ccne2 Ddc8 Etnk1 Foxm1 Gfra1 Gli2 H2afv Hipk3 Ing3 Kcnh7 Kctd9 Kntc2 Lmna Ltap Mpdz Nebl Notch2 Osbpl9 Paxip1 Pim1 Pim3 Ptprs Rbl1 Sgol1 Slc25a13 Traip Tuba8 Ube2d2 Zfp326
107	V$HNF3B_01: Hepatocyte Nuclear Factor 3beta	739	739	291	11343	3798	-0.82	0.0	0.01	0.0	1110003P22Rik 1110005F07Rik 1110006I15Rik 1200008O12Rik 1200009B18Rik 1300010A20Rik 1300012D20Rik 1700006D24Rik 1700013H19Rik 1700029K01Rik 1810017F10Rik 1810060J02Rik 2310001N14Rik 2310038K02Rik 2310043N13Rik 2310061G07Rik 2410030J07Rik 2600017H08Rik 2610019I03Rik 2610528M18Rik 2700050P07Rik 2700091N06Rik 2810013E07Rik 2810441C07Rik 2810475A17Rik 3110010F15Rik 4632413C14Rik 4921524P20Rik 4930418…
108	V$LHX3_01: LIM homeobox transcription factor 3	62	62	968	1229	13912	-0.83	0.0	0.01	0.0	2310043N13Rik 2310061G07Rik 2610528M18Rik 6530407C02Rik AA407930 AA545217 Actl6a Adam4 Bcar1 Cd2ap Cdc5l Clec2g Cpb1 Cul2 Dck Defcr3 Emp1 Fhl2 Foxp1 Gcl Golph4 Ifngr1 Katnb1 Kif18a Klhl2 Kras Ltap Lyst Mapkapk2 Mbd4 Melk Mrgpra4 Myf6 Myh9 Nbn Olfr69 Pdcl3 Pdgfb Pdk3 Pip5k3 Plscr1 Pole3 Prim2 Pum2 Rfc5 Sh3gl1 Shox2 Slc14a2 Smad1 Smc5l1 Smpx Sspn Tinf2 Tipin Tk1 Uhmk1 Unc84a V1rd4 V2r4 Whsc2 Zfp238…
109	V$EVI1_02: ectopic viral integration site 1 encoded factor	13	13	1017	374	14767	-1.1	0.0	0.0	0.0	Acpp BC014805 Cxcl5 Dedd Dut Gm1 Hip1r Ris2 Shcbp1 Slc25a13 Stmn1 Tead4 Usp27x
110	V$NRF2_Q4: heterodimer containing Nrf2	242	242	788	4002	11139	-1.19	0.0	0.02	0.0	1110005F07Rik 1810017F10Rik 1810060J02Rik 2310001N14Rik 2310038K02Rik 2310066N05Rik 2700091N06Rik 2810441C07Rik 4632413C14Rik 5830426I05Rik 5830461H18Rik AA407930 AA545217 AF119384 Abca7 Actl6a Adcy2 Aip Als2 Ankrd33 Aoah Apob48r Arrb2 Atp12a Atp6v0a4 Atp6v1g1 BC006933 BC007180 BC014805 BC020025 BC021790 BC023105 Bcl2l11 Brca1 Cabyr Cacna1s Cacng7 Casp7 Cbfb Ccl27 Ccl4 Ccnb2 Ccnl1 Cdc42bpa Cdc6 C…
111	V$CREB_Q4: cAMP-response element binding protein	103	103	927	1205	13936	-1.2	0.0	4.31	2.52	1200008O12Rik 1300012D20Rik 2310031L18Rik 2610528M18Rik 2700050P07Rik 5830461H18Rik 5930412E23Rik 9830165K03Rik AA407930 Aars Als2 Arntl2 Atp5j2 BC003236 BC020025 BC026744 Birc5 Brrn1 Calm2 Camk2d Cbx2 Ccna2 Ccnl1 Cd2ap Cdc5l Cdk2 Csen Ctcf Cul2 Cxcl16 DXImx46e Diap3 Dsg2 Egr1 Fabp3 Flt1 Flt3 Foxd3 Ftmt Gli2 Gm1 Gng4 Hist1h4h Hmmr Hnrpa2b1 Hspa14 Id1 Ifngr1 Ilf3 Ing3 Kif18a Klf4 Kntc2 Lsm5 Matr3 …
112	V$PEBP_Q6	238	238	792	3937	11204	-1.22	0.0	0.02	0.0	1300012D20Rik 1700013H19Rik 2310001N14Rik 2310031L18Rik 2310061G07Rik 2310066N05Rik 2600017J23Rik 2610528M18Rik 2700050P07Rik 2810475A17Rik 4933424N09Rik 5730427C23Rik 5830472H07Rik 6530413N01Rik AA407930 AB041550 AF119384 AI256711 Acy3 Adam4 Adcy2 Aebp2 Aldh1a3 Aoah Apob48r Apon Aqp3 Arc Arntl2 Arrb2 Artn Atp5j2 Atp8b3 B230208J24Rik B3gnt3 BC006933 BC007180 BC014805 BC020025 Baz2a Birc5 Brca1 Br…
113	V$HFH8_01: HNF-3/Fkh Homolog-8	131	131	899	2292	12849	-1.31	0.0	0.01	0.0	1700006D24Rik 1810017F10Rik 2310031L18Rik 5830426I05Rik A330096I21Rik AF119384 Abcb10 Acvr1b Add3 Akr1c21 Aldh1a3 Anxa11 Anxa9 Arl5 Arrb2 Aurkb BC006933 BC007180 BC014805 BC021367 Baiap1 Baz2a Bcl2l11 Brrn1 Bst1 C1qdc1 Cbfb Ccl3 Cdc42bpa Cdc7 Cdca1 Cp Cpb1 Ctcf Cxcl5 D3Ertd250e DXImx46e Dck Ddx20 Depdc1a Efna1 Ezh2 F830020C16Rik Fbxo11 Foxd3 Foxj2 Foxm1 Gabrp Gch1 Gfm2 Gfra1 Gjb4 Gm323 Gmnn Gtf3c…
114	V$SRF_Q4	64	64	966	1232	13909	-1.34	0.0	0.01	0.0	2310001N14Rik 2310031L18Rik 4632413C14Rik 6530413N01Rik Aatk Alox15 Apob48r Arc Arntl2 Arpp19 Atp4b BC025458 Blm Chfr Crlz1 Csen Cul2 Cxcl5 Dub2 Fbxo11 Fhl2 Fosl1 Gal3st1 Gmeb1 Gnai2 Grik5 Gtf3c5 Hist1h1e Klf5 Maz Mid1ip1 Mybl2 Mycbpap Myh9 Nfe2l3 Nfil3 Nr5a1 P2ry2 Paxip1 Pkmyt1 Prg3 Ptger4 Ptp4a2 Rbl1 Repin1 Rpl39 Sdc1 Slc25a14 Slc25a24 Snrpd1 Spag5 St3gal2 Taf12 Taf6 Tcte1 Timp3 Tjp4 Tm4sf1 Usp…
115	V$MEF2_Q6_01	578	578	452	8962	6179	-1.35	0.0	0.02	0.0	1110005F07Rik 1110006I15Rik 1200009B18Rik 1300012D20Rik 1700006D24Rik 1700013H19Rik 1700029K01Rik 1810017F10Rik 1810060J02Rik 2310031L18Rik 2310043N13Rik 2310066N05Rik 2410030J07Rik 2600017H08Rik 2610019I03Rik 2610528M18Rik 2700050P07Rik 2700091N06Rik 2810013E07Rik 2810441C07Rik 2810475A17Rik 3110010F15Rik 4632413C14Rik 4933424N09Rik 5430431G03Rik 5730427C23Rik 5830426I05Rik 5830472H07Rik 6030446…
116	V$TAL1_Q6	460	460	570	6297	8844	-1.36	0.0	3.54	1.97	1110005F07Rik 1200008O12Rik 1200009B18Rik 1300012D20Rik 1810017F10Rik 2310001N14Rik 2310031L18Rik 2310038K02Rik 2310043N13Rik 2310076O21Rik 2410030J07Rik 2600017H08Rik 2700050P07Rik 2700091N06Rik 2810013E07Rik 4921513E08Rik 4933424N09Rik 6530407C02Rik 6530413N01Rik 9830165K03Rik A330096I21Rik AA545217 AI256711 AI851464 Abcb10 Acy3 Adar Adcy7 Aip Akr1c21 Aldh1a3 Als2 Ankrd33 Anxa9 Ap4m1 Apob48r Ap…
117	V$TCF1P_Q6	704	704	326	9900	5241	-1.39	0.0	3.58	1.99	1110003P22Rik 1110005F07Rik 1110006I15Rik 1200008O12Rik 1200009B18Rik 1300012D20Rik 1700006D24Rik 1700029K01Rik 1810017F10Rik 2010005A06Rik 2310001N14Rik 2310031L18Rik 2310038K02Rik 2310043N13Rik 2310061G07Rik 2310066N05Rik 2310075G12Rik 2310079P12Rik 2410030J07Rik 2600017H08Rik 2610019I03Rik 2610528M18Rik 2700050P07Rik 2700084L22Rik 2810013E07Rik 2810441C07Rik 2810475A17Rik 3110010F15Rik 4632413…
118	V$AMEF2_Q6: myocyte enhancer factor	87	87	943	1595	13546	-1.42	0.0	0.01	0.0	1110006I15Rik Aicda Ankib1 Arpp19 Atoh7 BC003236 BC007180 Brca1 Brunol4 Bub1b C1galt1 Casp2 Ccl3 Cdc42bpa Cdw92 Chd1l Cpt1b Ctsw Depdc1a Dnajb1 Dnmt1 Dscr1l2 Efnb1 Egr1 Elys Epb4.1l2 Fanca Fignl1 Flt1 Foxj2 Gfm2 Hist1h1e Hsd17b3 Hspa4l Ifit2 Itga5 Kcna4 Kif18a Klhl2 Kpna3 Melk Nr1i3 Nrap Olfr65 Olfr690 Pde6d Pdk3 Phc1 Phc2 Phka2 Phtf1 Pip5k3 Pla2g7 Pole2 Rad21 Rad51ap1 Rbl1 Rbm16 Rfx1 Rod1 Rpa3 R…
119	V$DR4_Q2: direct repeat 4	909	909	121	13016	2125	-1.45	0.0	3.88	2.16	1110003P22Rik 1110005F07Rik 1110006I15Rik 1200008O12Rik 1200009B18Rik 1300010A20Rik 1700006D24Rik 1700013H19Rik 1700029K01Rik 1810017F10Rik 1810060J02Rik 2010005A06Rik 2310001N14Rik 2310031L18Rik 2310038K02Rik 2310043N13Rik 2310066N05Rik 2310075G12Rik 2310076O21Rik 2310079P12Rik 2600017H08Rik 2600017J23Rik 2610019I03Rik 2610528M18Rik 2700050P07Rik 2700091N06Rik 2810013E07Rik 2810441C07Rik 2810475…
120	V$MYOGNF1_01: myogenin / nuclear factor 1 or related factors	245	245	785	3204	11937	-1.45	0.0	3.63	2.0	1700029K01Rik 2310038K02Rik 2410030J07Rik 2600017J23Rik 2810475A17Rik 5930412E23Rik 6530413N01Rik AA407930 AI256711 Aatk Acpp Actl6a Acvr1 Acy3 Adcy7 Aicda Alox12e Anapc5 Anxa9 Ap4m1 Arc Artn Atp1b2 Atp6v0a4 B230208J24Rik BC020025 BC023181 BC031407 Bard1 Baz2a Bcar1 Bcl2l11 Birc5 Blm Bmp8b C1galt1 C77668 Cacng4 Camkk1 Ccdc2 Ccl27 Ccne2 Ccrn4l Cd2ap Cdc6 Cdkn2d Cic Cit Ckap2 Cks1b Cog4 Cox6c Cpe C…
121	V$FOXO4_01: fork head box O4	683	683	347	10473	4668	-1.46	0.0	0.03	0.0	1110003P22Rik 1110005F07Rik 1110006I15Rik 1200009B18Rik 1300010A20Rik 1300012D20Rik 1700006D24Rik 1700013H19Rik 1810017F10Rik 1810060J02Rik 2310001N14Rik 2310031L18Rik 2310038K02Rik 2310061G07Rik 2310066N05Rik 2310076O21Rik 2410030J07Rik 2600017H08Rik 2600017J23Rik 2610019I03Rik 2610528M18Rik 2700050P07Rik 2700084L22Rik 2700091N06Rik 2810013E07Rik 2810441C07Rik 2810475A17Rik 3110010F15Rik 4632413…
122	V$TITF1_Q3: TTF-1, TITF1 (thyroid transcription factor 1)	371	371	659	5897	9244	-1.5	0.0	0.03	0.0	1200009B18Rik 1300012D20Rik 1700006D24Rik 1700029K01Rik 1810017F10Rik 1810060J02Rik 2310038K02Rik 2310075G12Rik 2410030J07Rik 2610019I03Rik 2610528M18Rik 2700050P07Rik 2810475A17Rik 4632413C14Rik 4921513E08Rik 4930418P06Rik 5430431G03Rik 6820428D13 9830165K03Rik A330096I21Rik AB041550 AF119384 AV071179 Aars Actl6a Acvr1b Adar Aebp2 Alox15 Ankrd33 Anxa3 Anxa9 Aoah Apon Arc Arid5a Arpp19 Atp6v0a4 A…
123	V$CREB_Q2: cAMP-response element-binding protein	112	112	918	1346	13795	-1.5	0.0	3.91	2.18	1110005F07Rik 1300012D20Rik 1700013H19Rik 2310001N14Rik 2310061G07Rik 2610528M18Rik 2700050P07Rik 4921524P20Rik 5830461H18Rik 5930412E23Rik 9830165K03Rik AA407930 Aars Aebp2 Aldh1a3 Arntl2 Arrb2 Asf1b Atoh7 BC020025 BC026744 Bap1 Bcl2l11 Brrn1 Brunol4 Cabyr Calm2 Camk2d Ccna2 Ccne2 Ccnl1 Cd2ap Cdc25c Cdc5l Cdk2 Csen Ctdp1 Cul2 Cxcl16 Ddx20 Diap3 Dnajb1 Dnajc9 Egr1 Etnk1 Etv3 Fabp3 Flt1 Fosl1 Foxd…
124	V$E2_01: papilloma virus regulator E2	71	71	959	794	14347	-1.51	0.0	4.13	2.36	2700091N06Rik 5830461H18Rik Als2 Aqp3 Atp6v1g1 B3gnt1 BC020025 BC021367 BC021891 BC023882 Barx2 Bhlhb3 Cdca4 Cdca5 Ckap4 Cog4 Cox6b2 Crabp2 Crlz1 Ctcf Dnd1 Edg4 F2rl1 Fgd1 Fhl2 Foxj1 Fzd1 Ing1l Irf2 Kcna4 Kntc2 LOC230872 Mapk10 Myo6 Nab2 Nfat5 Nfkbie Nit1 Nup133 Nusap1 Plcd1 Ppp1r3c Ptp4a2 Ptpn21 Rbm4 Repin1 Rnps1 Rpa3 Rpl39 Scrib Sertad1 Ssty2 Stk10 Stmn1 Surb7 Tbl2 Tbx4 Tnfsf10 Tnfsf9 Top2a Tpb…
125	V$COREBINDINGFACTOR_Q6	309	309	721	4970	10171	-1.52	0.0	0.03	0.0	1200009B18Rik 1300010A20Rik 1300012D20Rik 1700006D24Rik 1700013H19Rik 2010005A06Rik 2310001N14Rik 2310031L18Rik 2310061G07Rik 2310066N05Rik 2600017J23Rik 2610528M18Rik 2700084L22Rik 2810475A17Rik 4933424N09Rik 5730427C23Rik 5830472H07Rik 6530413N01Rik A330096I21Rik AA407930 AB041550 AF119384 Adam4 Adcy2 Aebp2 Aip Aldh1a3 Anxa11 Aoah Ap1s1 Apba2bp Apob48r Apon Arc Arntl2 Arrb2 Artn Asb18 Atp1b2 At…
126	V$SRF_Q6: serum response factor	49	49	981	976	14165	-1.56	0.0	0.01	0.0	6530413N01Rik Alox15 Apob48r Arc Arntl2 Atp4b Atp5j2 BC025458 Cxcl5 Dub2 Fbxo11 Fcho1 Fhl2 Fosl1 Gal3st1 Gltp Gmeb1 Grik5 Gtf3c5 Hist1h1e Mid1ip1 Mybl2 Myh9 Nfe2l3 P2ry2 Paxip1 Pbp2 Pcbp4 Pkmyt1 Ptger4 Ptp4a2 Ptpn21 Rbl1 Sdc1 Slc25a14 Snrpd1 Spag5 St3gal2 Taf6 Tmc4 Tuba8 Usp12 Vangl1 Wdr13 Wiz Wnt10a Xpo1 Zfp39 Zyx
127	V$HFH3_01: HFH-3 (HNF3/fork head homolog 3)	453	453	577	7098	8043	-1.6	0.0	0.03	0.0	1110005F07Rik 1110006I15Rik 1200008O12Rik 1700013H19Rik 1700029K01Rik 1810017F10Rik 2010005A06Rik 2310031L18Rik 2310038K02Rik 2310043N13Rik 2310061G07Rik 2410030J07Rik 2610019I03Rik 2700091N06Rik 2810013E07Rik 2810441C07Rik 2810475A17Rik 4930418P06Rik 4933424N09Rik 5830426I05Rik 6030446I19Rik 6530413N01Rik 6820428D13 A330096I21Rik AA407930 AA545217 AF119384 AV071179 Abcb10 Acpp Actl6a Acvr1b Adam…
128	V$E2_Q6_01	77	77	953	879	14262	-1.61	0.0	3.97	2.21	2700091N06Rik 5830461H18Rik Aicda Als2 Apon Aqp3 B3gnt1 BC020025 BC021367 BC021891 BC023882 Bhlhb3 Cdca4 Cdca5 Ckap4 Cox6b2 Crabp2 Crlz1 Ctcf Dnajc9 Dnd1 Edg4 F2rl1 Fgd1 Fhl2 Foxj1 Fzd1 Gata2 Glis1 Grb7 Hist1h4h Ing1l Irf2 Kntc2 LOC230872 Lama5 Lgals3 Mapk10 Mki67 Myo6 Myo9b Nab2 Nfat5 Nfkbie Nit1 Nup133 Nusap1 Oact1 Odf1 Ppp1r3c Ptp4a2 Rbm4 Repin1 Rfc5 Rnps1 Rpa3 Rpl39 S100a10 Scrib Sertad1 Stk1…
129	V$HIF1_Q5: hypoxia-inducible factor 1	139	139	891	1729	13412	-1.65	0.0	3.63	2.0	1700013H19Rik 2310061G07Rik 2310079P12Rik 4632413C14Rik 6820428D13 Acvr1b Adar Als2 Aqp3 Atoh7 BC020025 BC021367 BC026744 Bap1 Baz1b Bcar1 Bcl2l11 Blm Btbd4 Cbll1 Ccne2 Cdc25b Cdk2 Cdk5r1 Cit Ckap4 Cpsf2 Cpt1b Ctdp1 Cxcl5 DXImx46e Ddx20 Depdc1a Diap3 Dnajc9 Edg4 Efna1 Egr1 Elf4 Etnk1 Etv3 Extl3 Ezh2 F2rl1 F830020C16Rik Fabp3 Faf1 Fanca Fbxw11 Fntb Fosl1 Foxm1 Frk Gm323 Golph4 Gpc1 Gpr56 H2afz Hac…
130	V$TCF11MAFG_01: TCF11:MafG heterodimers	60	60	970	1147	13994	-1.68	0.0	0.01	0.0	2310001N14Rik 2310043N13Rik 2700091N06Rik 5830461H18Rik Aicda Atp6v0a4 BC021790 Brca1 Cox6c Ctdp1 Cxcl5 Cyp2b10 Dnajb1 Eefsec Efhd2 Faf1 Frk Gjb4 Gnai2 Gtf2a1 Hat1 Ifngr1 Mcm5 Mthfd2 Padi4 Pard6b Pdgfb Phf1 Pkp1 Pon2 Prdx4 Ptger1 Ptprs Rbm14 Recql Recql4 Rhot2 Rsad2 Sdccag33 Sf3b1 Sfrs4 Sh3d1B Slc16a3 Slc25a2 Smr2 Snrp1c Spire2 St3gal2 Tcf7l2 Tead4 Timp3 Tiparp Tor3a Tusc3 Ubqln2 Usp12 Xist Yes1 …
131	V$ATF4_Q2: activating transcription factor 4	274	274	756	3643	11498	-1.68	0.0	3.31	1.78	1110005F07Rik 1300012D20Rik 1700013H19Rik 2310001N14Rik 2310031L18Rik 2310038K02Rik 2310066N05Rik 2310079P12Rik 2610528M18Rik 4921513E08Rik 4921524P20Rik 5730427C23Rik 5830461H18Rik 5930412E23Rik 6030446I19Rik 9830165K03Rik AA407930 AB041550 AI256711 AV071179 Aars Aatk Actl6a Adipor1 Aebp2 Als2 Ankrd33 Anxa11 Anxa3 Ap4m1 Apob48r Arntl2 Arrb2 Atoh7 Atp5j2 Atp6v0a4 B230208J24Rik B230369L08Rik BC003…
132	V$TGIF_01: TGIF (5'TG3' interacting factor)	258	258	772	4187	10954	-1.68	0.0	0.03	0.0	1110003P22Rik 1200009B18Rik 1300010A20Rik 1810060J02Rik 2310031L18Rik 2310076O21Rik 2700050P07Rik 2700091N06Rik 2810441C07Rik 4930418P06Rik 5830426I05Rik 5830472H07Rik 6820428D13 A930011F22Rik Aars Acpp Aip Akr1c21 Aldh1a3 Als2 Anapc5 Ankib1 Ankrd33 Anxa11 Anxa9 Aoah Apob48r Arntl2 Artn Atoh7 Atp5j2 Atp6v1g1 BC020025 BC022641 BC023105 BC023181 BC057552 Barx2 Baz1b Bcar1 Brpf1 C8a Cacna1s Camk2d C…
133	V$OLF1_01: olfactory neuron-specific factor	119	119	911	1455	13686	-1.69	0.0	3.66	2.0	2010005A06Rik 2310079P12Rik AI851464 AV071179 Aatk Acy3 Adam4 Agc1 Ap4m1 Asf1b Atf5 Atp6v1g1 B3gnt3 BC004044 BC020025 BC021790 BC023882 Bard1 Barx2 Birc5 Cacna1s Cdc20 Cdkn2c Clec4e Cpe Cpsf2 Csen Cul2 Dapk2 Dbn1 Dnase2b Dvl2 Eda Egr1 Elys Evpl Fignl1 Flt1 Foxf2 Foxj1 Fv1 Gabrp Gal3st1 Galnt2 Gata2 Gfi1b Gm1 Grik5 Hexb Hip1r Hsd17b3 Ier5l Ifna9 Ing1l Kcnh7 Kif20a Kif23 Krt2-7 Lfng Lhx2 Lrp6 Lsm3 …
134	V$ATF3_Q6: activating transcription factor 3	127	127	903	1569	13572	-1.74	0.0	3.58	1.99	1300012D20Rik 1700029K01Rik 2310031L18Rik 4632413C14Rik 5830426I05Rik 5830461H18Rik 5930412E23Rik AA407930 AV071179 Als2 Aoah Apob48r Atoh7 BC026744 Brrn1 C1galt1 Camk2d Casp8ap2 Cbx2 Ccl4 Ccna2 Ccnl1 Cd2ap Cdc5l Cdh15 Cilp2 Cldn23 Crb3 Cxcl16 Ddc8 Dmc1h Dnmt1 Dsg2 Dut Egr1 F2rl1 Fignl1 Flt1 Flt3 Fndc4 Foxd3 Gfm2 Gm323 Gng4 Gtf2a1 H2afv H2afz Hist1h4h Id1 Ilf3 Ing3 Iqcc Kcnmb2 Kif18a Kif23 Kntc2 …
135	V$HNF1_01: hepatic nuclear factor 1	163	163	867	2744	12397	-1.74	0.0	0.03	0.0	1300012D20Rik 2310043N13Rik 2310066N05Rik 2610528M18Rik 2700050P07Rik 2810013E07Rik 2810441C07Rik AA545217 AB041550 AF119384 AI256711 AV071179 Arid5a Arpp19 Arrb2 Atoh7 Atp6v0a4 Atp6v1g1 B230208J24Rik BC007180 Bard1 Blm Brrn1 Bub1b C1qdc1 C8a Cabyr Casp7 Cbfb Ccl3 Cdc2a Chd1l Cldn23 Clec2g Cnot3 Col4a6 Cox6c Cp Cpb1 Crb3 Csen Cyp2b10 Cyp2d13 Dedd Defcr3 Diap1 Dnajc9 Egr1 F2rl1 Fbxo11 Foxd3 Foxp1 …
136	V$USF_C: USF binding site	465	465	565	7250	7891	-1.77	0.0	0.04	0.0	1110006I15Rik 1200008O12Rik 1700006D24Rik 1700013H19Rik 1700029K01Rik 1810017F10Rik 1810060J02Rik 2310001N14Rik 2310038K02Rik 2310043N13Rik 2310066N05Rik 2410030J07Rik 2610019I03Rik 2610528M18Rik 2700050P07Rik 2810013E07Rik 2810475A17Rik 3110010F15Rik 4930418P06Rik 5430431G03Rik 5730427C23Rik 5830426I05Rik 6820428D13 A930011F22Rik AA407930 AB041550 AI256711 AI851464 AV071179 Aars Aatk Acvr1b Adcy…
137	V$PAX5_01: B-cell-specific activating protein	115	115	915	1405	13736	-1.77	0.0	3.59	1.99	2310038K02Rik 2310076O21Rik 2310079P12Rik 2600017H08Rik 2810475A17Rik Abcb10 Adar Aldh1a3 Ap4m1 Arrb2 Atp1b2 Atp4b BC004044 BC021790 BC023181 BC031407 Barx2 Bcar1 Bhlhb3 Bok Btbd4 C8a C8b Camk2d Camkk1 Cdk2 Cklf Cmkor1 Cntf Cox6b2 Cpt1b Crabp2 Crlz1 Ctcf Dapk2 Dnajc2 Edg4 Efhd2 Evpl Fbxo11 Foxf2 Galnt2 Glis1 Grik5 Gtf3c5 H1fx H2afx Hells Hipk3 Hnrpa2b1 Hspa4l Itga5 Kctd9 Klf4 Klf5 Kpna2 Lama5 Lga…
138	V$PAX6_Q2	229	229	801	3017	12124	-1.85	0.0	3.18	1.68	1110005F07Rik 1700013H19Rik 1810017F10Rik 2310001N14Rik 2310066N05Rik 2600017H08Rik 2700091N06Rik 2810013E07Rik 5430431G03Rik 5730427C23Rik AA407930 AA545217 Abcb10 Acy3 Adcy2 Aicda Alox12e Anapc5 Ankrd33 Ap1s1 Apon Aqp3 Asf1b Atp4b Atp6v1g1 Atp8b3 Aurkb B230208J24Rik B230369L08Rik BC020025 BC021790 BC023181 Banp Baz2a Blm C1galt1 C1qdc1 Casp8ap2 Ccna2 Ccnf Ccnl1 Ccrn4l Cdc20 Cdc25c Cdc2a Cdh15 C…
139	V$ETS1_B: c-ETS-1 binding site	428	428	602	6692	8449	-1.86	0.0	0.05	0.0	1110003P22Rik 1200008O12Rik 1700006D24Rik 1700029K01Rik 2310038K02Rik 2310076O21Rik 2310079P12Rik 2410030J07Rik 2600017H08Rik 2600017J23Rik 2700084L22Rik 2810013E07Rik 2810441C07Rik 3110010F15Rik 4632413C14Rik 4921524P20Rik 4930418P06Rik 5730427C23Rik 5830426I05Rik 5830472H07Rik 6030446I19Rik 6820428D13 A330096I21Rik A930011F22Rik AB041550 AF119384 AI256711 Acpp Acvr1 Acy3 Adar Adcy2 Add3 Agc1 Ai…
140	V$LMO2COM_02: complex of Lmo2 bound to Tal-1, E2A proteins, and GATA-1, half-site 2	520	520	510	8038	7103	-1.91	0.0	0.05	0.0	1110005F07Rik 1200008O12Rik 1300010A20Rik 1700006D24Rik 1700029K01Rik 1810060J02Rik 2310031L18Rik 2310043N13Rik 2310061G07Rik 2310066N05Rik 2310075G12Rik 2310076O21Rik 2600017H08Rik 2600017J23Rik 2810013E07Rik 4632413C14Rik 4930418P06Rik 4933424N09Rik 5430431G03Rik 5730427C23Rik 5830472H07Rik 6530413N01Rik 6820428D13 9830165K03Rik AA407930 AB041550 AF119384 AI851464 Aatk Abca7 Abcb10 Acpp Acvr1b …
141	V$GFI1_01: growth factor independence 1	277	277	753	4441	10700	-1.92	0.0	0.04	0.0	1110005F07Rik 1300010A20Rik 1700006D24Rik 1700029K01Rik 1810017F10Rik 2310043N13Rik 2310061G07Rik 2310066N05Rik 2600017H08Rik 2610019I03Rik 2610528M18Rik 2700084L22Rik 2700091N06Rik 2810013E07Rik 2810441C07Rik 5830426I05Rik 5830472H07Rik 9830165K03Rik A930011F22Rik AA407930 AA545217 AV071179 Aars Acvr1 Add3 Adipor1 Agc1 Aicda Aip Anapc5 Anxa9 Ap1s1 Ap4m1 Arl5 Arl6ip6 Arntl2 Arpp19 Arrb2 Asf1b Atp…
142	V$COMP1_01: COMP1	615	615	415	9417	5724	-1.98	0.0	0.05	0.0	1110003P22Rik 1110005F07Rik 1200008O12Rik 1200009B18Rik 1300010A20Rik 1300012D20Rik 1700006D24Rik 1810060J02Rik 2310031L18Rik 2310038K02Rik 2310043N13Rik 2310061G07Rik 2310066N05Rik 2310075G12Rik 2310076O21Rik 2410030J07Rik 2600017H08Rik 2610528M18Rik 2700091N06Rik 2810441C07Rik 3110010F15Rik 4632413C14Rik 5730427C23Rik 5830426I05Rik 5830461H18Rik 5930412E23Rik 6030446I19Rik 6530407C02Rik 6820428…
143	V$NFKB_Q6_01	682	682	348	9652	5489	-1.99	0.0	2.83	1.43	1110003P22Rik 1110005F07Rik 1110006I15Rik 1300010A20Rik 1700006D24Rik 1700029K01Rik 1810017F10Rik 2010005A06Rik 2310001N14Rik 2310031L18Rik 2310038K02Rik 2310066N05Rik 2310075G12Rik 2310076O21Rik 2310079P12Rik 2410030J07Rik 2600017H08Rik 2600017J23Rik 2700050P07Rik 2700084L22Rik 2810013E07Rik 2810441C07Rik 2810475A17Rik 3110010F15Rik 4921513E08Rik 4921524P20Rik 4933424N09Rik 5430431G03Rik 5830461…
144	V$CDPCR1_01: cut-like homeodomain protein	784	784	246	11863	3278	-1.99	0.0	0.04	0.0	1110003P22Rik 1110005F07Rik 1200008O12Rik 1200009B18Rik 1300010A20Rik 1300012D20Rik 1700006D24Rik 1700013H19Rik 1700029K01Rik 1810017F10Rik 1810060J02Rik 2010005A06Rik 2310031L18Rik 2310038K02Rik 2310043N13Rik 2310061G07Rik 2310066N05Rik 2310075G12Rik 2310076O21Rik 2310079P12Rik 2410030J07Rik 2600017H08Rik 2600017J23Rik 2610528M18Rik 2700050P07Rik 2700084L22Rik 2700091N06Rik 2810013E07Rik 2810441…
145	V$CREBP1_Q2: CRE-binding protein 1	80	80	950	941	14200	-2.0	0.0	3.49	1.94	1200008O12Rik 1300012D20Rik 2310031L18Rik 2610528M18Rik 2700050P07Rik 5830461H18Rik 5930412E23Rik 9830165K03Rik AA407930 Aars Als2 Arntl2 BC026744 Brrn1 Calm2 Camk2d Cbx2 Ccna2 Ccnl1 Cd2ap Cdc5l Cdk2 Csen Cxcl16 Dsg2 Fabp3 Flt1 Flt3 Foxd3 Gm1 Gng4 Hist1h4h Hnrpa2b1 Id1 Ilf3 Ing3 Kcnh7 Kif18a Kntc2 Matr3 Mcm2 Mcm5 Mlf1 Notch2 Nppb Nr3c1 Nup133 Pdcl3 Pdk3 Pitx2 Plk4 Pmaip1 Pms2 Prdx4 Ptprs Pura Rab…
146	V$CHOP_01: heterodimers of CHOP and C/EBPalpha	272	272	758	4356	10785	-2.0	0.0	0.05	0.0	1200009B18Rik 1300012D20Rik 1700029K01Rik 2310043N13Rik 2310075G12Rik 2310076O21Rik 2610019I03Rik 2610528M18Rik 2700050P07Rik 2810441C07Rik 3110010F15Rik 4632413C14Rik 4933424N09Rik 5930412E23Rik 6030446I19Rik 9830165K03Rik AB041550 AV071179 Aars Abca7 Abcb10 Acpp Acvr1b Adcy2 Add3 Anxa11 Aoah Ap4m1 Arid5a Arpp19 Atp5j2 Aurkb B230369L08Rik BC003236 BC014805 BC021367 BC022641 BC023105 BC025458 BC0…
147	V$NMYC_01: N-Myc	243	243	787	3237	11904	-2.01	0.0	2.95	1.51	1110006I15Rik 1700006D24Rik 1700013H19Rik 2310038K02Rik 4930418P06Rik 5430431G03Rik 6820428D13 AI256711 Aars Acvr1b Adcy7 Aip Akr1c21 Aldh1a3 Als2 Aqp3 Arrb2 Atoh7 Atp6v0a4 Atp6v1g1 Aurkb B230208J24Rik B3gnt1 BC004044 BC014699 BC021790 BC023181 BC025458 BC026744 BC057552 Baiap1 Bap1 Barx2 Baz1b Bhlhb3 Brrn1 Btbd4 C8a Cacng7 Camk2d Cdk5r1 Cdkn2c Cdw92 Cgref1 Chst4 Cldn23 Clec4e Cotl1 Cpe Cpeb2 Cpt…
148	V$ARNT_02: AhR nuclear translocator homodimers	48	48	982	517	14624	-2.07	0.0	3.68	2.0	2310038K02Rik 6820428D13 Aars Acvr1b Aip Atp6v0a4 BC026744 Camk2d Cpeb2 Cpt1b Crb3 Diap3 Dnajc2 Dvl2 Edg4 Faf1 Fanca Fmr1 Foxd3 Foxm1 Gcm1 Gps2 H2afz Ilf3 Lman1l Matr3 Mxd3 Orc6l Pdcd6ip Pi4k2a Ppp1r1b Ppp1r3c Prkg2 Ptprs Rad9 Rbbp4 Relb Ris2 Rpa1 S100a6 Serac1 Sgol1 Slc25a13 Stmn1 Suv39h2 Tubb5 Xist Zfhx1a
149	V$IK3_01: Ikaros 3	87	87	943	1537	13604	-2.17	0.0	0.03	0.0	1200009B18Rik 1300012D20Rik 1810060J02Rik 2310076O21Rik 2410030J07Rik A930011F22Rik Aatk Adam4 Agc1 Aldh1a3 Aoah Ap1s1 Arntl2 Atf5 BC003236 BC031407 Bard1 Baz2a Btbd4 Bub1b Cabyr Capn10 Ccl12 Cd2ap Cdh15 Cdkn2d Ckap4 Clec2g Crb3 Ctcf Cxcl5 Ddc8 Eya3 Fabp3 Fbxl8 Gabrp Gjb4 Gpr56 Hace1 Hexb Hist1h4h Il13ra1 Il18r1 Incenp Insig2 Irf1 Irf2 Itga5 Letm1 Lgtn Ltap Mapk7 Misc12 Mpdz Mtbp Mxd3 Mycbpap Nek…
150	V$NKX22_01: NK2 class homeobox factor 2	116	116	914	1984	13157	-2.18	0.0	0.04	0.0	1300012D20Rik 1700013H19Rik 2310031L18Rik 2610019I03Rik 5430431G03Rik 5830426I05Rik 6530413N01Rik AA545217 AI851464 Aars Acvr1b Add3 Alox12e Anxa11 Apon Aqp3 Atoh7 Atp5j2 Atp6v0a4 BC003236 BC007180 BC014699 BC014805 BC020025 BC021790 BC023105 BC023882 BC026744 Bap1 C1galt1 Cdca1 Cfl1 Cotl1 Cryab Ctsw Cxcl14 Cyp2b10 Eefsec Epb4.1l2 Fanca Fbxo11 Fdft1 Fgfr3 Foxc1 Foxp1 Gabrp Gfm2 Golph4 H2afv Il12r…
151	V$PAX9_B: zebrafish Pax-9 binding sites	253	253	777	3407	11734	-2.22	0.0	2.68	1.33	1810017F10Rik 2410030J07Rik 2610019I03Rik 2700091N06Rik 2810475A17Rik 4921524P20Rik 4930418P06Rik 4933424N09Rik 5830426I05Rik 5830461H18Rik 5930412E23Rik 6530407C02Rik 9830165K03Rik AA407930 Aatk Abca7 Abcb10 Acvr1 Adar Adcy7 Agc1 Aldh1a3 Als2 Ankib1 Aqp3 Atp12a BC003236 BC007180 BC023882 Baiap1 Bard1 Barx2 Bmp8b C1galt1 Cacna1s Camk2d Camkk1 Casp8ap2 Ccdc2 Ccl12 Ccl27 Ccrn4l Cd5l Cdc5l Cdc6 Cdh1…
152	V$IK1_01: Ikaros 1	546	546	484	8369	6772	-2.23	0.0	0.08	0.0	1110006I15Rik 1200009B18Rik 1300010A20Rik 1300012D20Rik 1700006D24Rik 1810060J02Rik 2310038K02Rik 2310061G07Rik 2310076O21Rik 2310079P12Rik 2410030J07Rik 2600017H08Rik 2600017J23Rik 2610019I03Rik 2610528M18Rik 2700050P07Rik 2700084L22Rik 2810013E07Rik 2810441C07Rik 2810475A17Rik 4933424N09Rik 5430431G03Rik 5830426I05Rik 5830472H07Rik 6530413N01Rik 9830165K03Rik A930011F22Rik AB041550 AF119384 AI2…
153	V$LPOLYA_B: Lentiviral Poly A signal	194	194	836	3157	11984	-2.24	0.0	0.06	0.0	1110005F07Rik 1200008O12Rik 2310066N05Rik 2610528M18Rik 2700050P07Rik 2810475A17Rik 5830472H07Rik 6030446I19Rik AV071179 Acpp Adcy7 Ankib1 Ankrd33 Apon Arid5a Atp12a Atp1b2 Atp8b3 B230369L08Rik BC007180 BC022641 BC031407 BC057552 Banp Baz1b Bub1b C1qdc1 Cbx2 Ccdc2 Ccl12 Cdca4 Cenpf Chd1l Chd8 Cks1b Cldn23 Cox6c Cp Cul2 Cyp2b10 Ddx20 Dedd Dgke Diap3 Dmc1h Dmgdh Dub2 Dvl2 Edg4 Eefsec F2rl2 Fabp3 Fe…
154	V$ACAAT_B: Avian C-type CCAAT box	87	87	943	1053	14088	-2.25	0.0	3.15	1.67	1110005F07Rik 2600017H08Rik AA407930 Actl6a Adcy7 Ap4m1 Arc Atp12a BC004044 BC014699 Bhlhb3 Bmp8b Btbd4 Cacng7 Casp8ap2 Cdc25b Cdc2a Cdca4 Chfr Cit Dedd Depdc1a Dnajb1 Dnajc2 Ect2 Epim Exo1 F2rl1 Fkbp5 Gltp Gnai2 H2-Bl H2afv H2afz H3f3b Hdgfrp2 Hist3h2ba Hmgb2 Hnrpa2b1 Il12rb1 Irf2 Irg1 Letm1 Lmtn Mcm7 Misc12 Mlf1 Nfya Nusap1 Orc6l Osbpl9 Paqr4 Paxip1 Pcaf Pdcl3 Phtf1 Pms2 Pold2 Prim2 Rad51ap1 Ri…
155	V$ARP1_01: apolipoprotein AI regulatory protein 1	93	93	937	1623	13518	-2.26	0.0	0.04	0.0	2600017H08Rik 2700050P07Rik 4921513E08Rik 5930412E23Rik 6820428D13 A930011F22Rik Adar Alox12e Als2 Arid5a BC021367 BC022641 BC023105 BC023181 Banp Bst1 Cbfb Cd2ap Cdkn2d Cgref1 Clec4e Cmkor1 Cntf Cox6c Cpe Ctsw Cul2 Cyp2b10 Cyp2d13 Elf4 Epim Exo1 Exosc8 F2rl1 Fgfr3 Fosl1 Gal3st1 Gbp2 Hcn1 Hcn2 Il18r1 Il1rn Iqcc Kpna2 Kpna3 Lhcgr Mbd4 Melk Mga Mki67 Mtap2 Myo6 Nbn Nebl Nhlh1 Odf1 Olfr68 Olfr69 Otx…
156	V$EFC_Q6	550	550	480	8420	6721	-2.27	0.0	0.08	0.0	1110005F07Rik 1200008O12Rik 1300012D20Rik 1700006D24Rik 2310001N14Rik 2310038K02Rik 2310043N13Rik 2410030J07Rik 2600017J23Rik 2700050P07Rik 2700084L22Rik 2810441C07Rik 2810475A17Rik 3110010F15Rik 4632413C14Rik 4921513E08Rik 4930418P06Rik 4933424N09Rik 5830461H18Rik 5830472H07Rik 6530407C02Rik 6530413N01Rik 6820428D13 9830165K03Rik A330096I21Rik A930011F22Rik AB041550 AI256711 AV071179 Abca7 Abcb1…
157	V$MYC_Q2	211	211	819	2809	12332	-2.27	0.0	2.69	1.33	1110006I15Rik 1700006D24Rik 1700013H19Rik 2310038K02Rik 2410030J07Rik 4930418P06Rik 5430431G03Rik 6820428D13 AI256711 Acvr1b Adcy7 Akr1c21 Aldh1a3 Aqp3 Arrb2 Atoh7 Atp6v0a4 Atp6v1g1 Aurkb B3gnt1 BC004044 BC014699 BC021790 BC025458 BC026744 BC057552 Baiap1 Bap1 Baz1b Bhlhb3 Brrn1 Btbd4 C8a Cacng7 Cdk5r1 Cdkn2c Cdw92 Cgref1 Chst4 Cldn23 Clec4e Cotl1 Cpe Crb3 Cyp2d13 Ddc8 Diap1 Dlg7 Dok4 Dut Dvl2 Ed…
158	V$ATF1_Q6	78	78	952	932	14209	-2.3	0.0	3.15	1.67	1300012D20Rik 1700029K01Rik 2310031L18Rik 4632413C14Rik 5830461H18Rik Aoah Apob48r Atp12a BC026744 Baiap1 Banp Bmp8b Brrn1 C1galt1 Cbx2 Ccna2 Ccnl1 Cd2ap Cdc7 Cilp2 Ctcf Ctdp1 DXImx46e Diap3 Edg4 Egr1 Exo1 Flt1 Foxd3 Gal3st1 Gfm2 Gm1 Gng4 Grik5 H2afv Hnrpa2b1 Id1 Ilf3 Ing3 Kif11 Klf4 Kntc2 Lama5 Lgals7 Lgtn Lsm5 Mcm2 Nfil3 Nkd2 Nr3c1 Nup133 Phf19 Pkp1 Plekha7 Plk4 Pmaip1 Ptprs Pura Rab3b Rab6ip2 …
159	V$HOX13_01: Hox-1.3	24	24	1006	221	14920	-2.31	0.0	3.74	2.04	2310043N13Rik 2410030J07Rik 9830165K03Rik Bcl2l11 C8a Cabyr Cbll1 Cd5l Chd1l Gprk5 Hist1h4h Lasp1 Lgals3 Lynx1 Msh3 Msh6 Myo6 Pip5k3 Prkx Rpa2 Smarca3 Spata6 Tm4sf1 Tubb4
160	V$NFKB_C: NF-kappaB binding site	47	47	983	515	14626	-2.31	0.0	3.39	1.85	A330096I21Rik Aldh1a3 Arntl2 Atf5 Atoh7 Atp4b BC021790 BC025458 Birc5 C1galt1 Cacng4 Ccnl1 Cdc7 Cxcl5 D3Ertd250e Edg4 Efhd2 F2rl2 Foxj1 Gng4 Gtse1 Hmgb2 Kif23 Lamb3 Lasp1 Nfkbia Olfr68 Olfr69 P2ry2 Pbp2 Pde6d Phtf1 Pkp3 Prlpk Rap2c Rfc3 Rhoc Scnn1a Sdc1 Sh3md1 Speer3 Sult2b1 Tlr3 Unc5c Wnt10a Wnt7b Zyx
161	V$CDP_01: cut-like homeodomain protein	3	3	1027	143	14998	-2.33	0.0	0.0	0.0	Cntf Pdcl3 Rap2c
162	V$NKX25_01: homeo domain factor Nkx-2.5/Csx, tinman homolog	487	487	543	7483	7658	-2.33	0.0	0.09	0.0	1110005F07Rik 1110006I15Rik 1200009B18Rik 1300010A20Rik 1700013H19Rik 1700029K01Rik 1810017F10Rik 1810060J02Rik 2010005A06Rik 2310031L18Rik 2310038K02Rik 2310043N13Rik 2600017J23Rik 2610019I03Rik 2610528M18Rik 2700091N06Rik 2810441C07Rik 2810475A17Rik 3110010F15Rik 4632413C14Rik 4930418P06Rik 4933424N09Rik 5430431G03Rik 5830426I05Rik 5830472H07Rik 6030446I19Rik 6530413N01Rik A330096I21Rik A930011…
163	V$PBX1_02: homeo domain factor Pbx-1	8	8	1022	242	14899	-2.34	0.0	0.01	0.0	2700084L22Rik Dnajc9 Kif22 Lgals3 Myf6 Snrpd1 Snx12 Zfhx1a
164	V$DEC_Q1	745	745	285	10642	4499	-2.34	0.0	2.44	1.14	1110003P22Rik 1110005F07Rik 1110006I15Rik 1200009B18Rik 1700013H19Rik 1700029K01Rik 1810017F10Rik 1810060J02Rik 2310031L18Rik 2310038K02Rik 2310043N13Rik 2310061G07Rik 2310075G12Rik 2310076O21Rik 2310079P12Rik 2410030J07Rik 2600017J23Rik 2610019I03Rik 2700050P07Rik 2700084L22Rik 2700091N06Rik 2810013E07Rik 4632413C14Rik 4921513E08Rik 4921524P20Rik 4930418P06Rik 4933424N09Rik 5430431G03Rik 5730427…
165	V$AFP1_Q6	158	158	872	2596	12545	-2.41	0.0	0.06	0.0	1300010A20Rik 1300012D20Rik 2310043N13Rik 2610528M18Rik 2700050P07Rik 2700091N06Rik 2810475A17Rik 5430431G03Rik 6530407C02Rik AB041550 AI851464 Abca7 Aicda Alox15 Als2 Anapc5 Aoah Apba2bp Arid5a Arpp19 Asf1b Atp8b3 BC004044 BC022641 Bard1 Bicd1 C77668 C8a Ccdc2 Ccl12 Cd5l Cdc6 Cdca4 Cic Ckap2 Col4a6 Cpe Cpt1b Cyp2d13 Dck Depdc1a Dgke Dmc1h Dnajc9 Dnase2b Eda Eefsec Egr1 F2rl2 Fbxl8 Fbxo11 Fert2 F…
166	V$PITX2_Q2: pituitary homeobox factor 2	421	421	609	6498	8643	-2.41	0.0	0.1	0.0	1110003P22Rik 1110005F07Rik 1200009B18Rik 1700006D24Rik 1700029K01Rik 1810060J02Rik 2310001N14Rik 2310031L18Rik 2310043N13Rik 2310061G07Rik 2310066N05Rik 2410030J07Rik 2600017H08Rik 2610019I03Rik 2700050P07Rik 2700091N06Rik 2810013E07Rik 3110010F15Rik 4930418P06Rik 4933424N09Rik 5430431G03Rik 5730427C23Rik 5830472H07Rik 5930412E23Rik 6030446I19Rik 6820428D13 AA407930 AA545217 AI851464 Aatk Abcb10…
167	V$HLF_01: hepatic leukemia factor	284	284	746	4473	10668	-2.42	0.0	0.09	0.0	1300010A20Rik 1300012D20Rik 2310031L18Rik 2310043N13Rik 2310076O21Rik 2410030J07Rik 2610528M18Rik 2700050P07Rik 2700091N06Rik 2810013E07Rik 4921524P20Rik 4933424N09Rik 5830426I05Rik 5830461H18Rik 5830472H07Rik 9830165K03Rik AV071179 Aars Acvr1 Acvr1b Adam4 Adar Adipor1 Akr1c21 Als2 Anapc5 Anxa11 Anxa9 Ap1s1 Arntl2 Arpp19 Arrb2 Atf5 Atp12a Atp6v0a4 Aurkb BC007180 BC014699 BC014805 BC020025 BC02179…
168	V$ARNT_01: AhR nuclear translocator homodimers	96	96	934	1190	13951	-2.42	0.0	2.9	1.48	6820428D13 Aars Acvr1b Akr1c21 Atp6v0a4 Atp6v1g1 Aurkb B3gnt1 BC004044 BC021790 BC025458 BC026744 Baiap1 Baz1b Brrn1 C8a Cdw92 Chst4 Cpe Cpeb2 Cpt1b Crb3 Cyp2d13 Diap1 Dnajc2 Dvl2 Efnb1 Exo1 Faf1 Fanca Flt3 Fmr1 Foxd3 Gcm1 Gli2 Gmeb1 Gtf3c5 H2afz Hells Hr Ilf3 LOC230872 Lman1l Lmna Ly6d Matr3 Melk Misc12 Mns1 Mpdz Mras Mrpl28 Mutyh Mxd3 Nab2 Nr1i3 Nr5a1 Paxip1 Phf19 Phf2 Pi4k2a Plxna3 Plxnb2 Ppp1…
169	V$E2A_Q2	630	630	400	8957	6184	-2.44	0.0	2.23	0.99	1110005F07Rik 1300010A20Rik 1810017F10Rik 1810060J02Rik 2010005A06Rik 2310031L18Rik 2310076O21Rik 2310079P12Rik 2410030J07Rik 2600017J23Rik 2610019I03Rik 2700050P07Rik 2810013E07Rik 2810441C07Rik 4632413C14Rik 4921513E08Rik 4921524P20Rik 5830426I05Rik 6030446I19Rik 6530413N01Rik 6820428D13 9830165K03Rik A330096I21Rik AA545217 AB041550 AF119384 AI256711 Aars Aatk Abca7 Acy3 Adar Adcy2 Adcy7 Add3 A…
170	V$ATF_B: ATF binding site	42	42	988	455	14686	-2.45	0.0	3.29	1.78	1300012D20Rik 2310031L18Rik 5830461H18Rik 5930412E23Rik AA407930 Als2 BC026744 Brrn1 Calm2 Camk2d Ccna2 Ccnl1 Cd2ap Cdc5l Cxcl16 Flt1 Foxd3 Hist1h4h Hnrpa2b1 Id1 Ilf3 Ing3 Kif18a Kntc2 Mcm5 Nup133 Pdcl3 Pitx2 Plk4 Pmaip1 Prdx4 Ptprs Rad51c Relb Rfx1 Sugt1 Surb7 Suv39h2 Tinf2 Tubgcp3 Wnt10a Ywhah
171	V$AHRARNT_01: aryl hydrocarbon receptor:Arnt heterodimers	78	78	952	944	14197	-2.47	0.0	2.94	1.51	1200008O12Rik 1300010A20Rik 1700013H19Rik 2310031L18Rik 2310075G12Rik A930011F22Rik Adcy2 Anapc5 Arl6ip6 Arrb2 B3gnt1 BC006933 Bhlhb3 C1qdc1 Camk2d Cdca4 Cks1b Cox6b2 D3Ertd250e Ddx20 Espn Fzd1 Gdf15 Hat1 Hip1r Ilf3 Ing1 Ing3 Kcnmb2 Kif11 Klrb1a Lhx2 Lrig1 Lyst Mapk7 Matr3 Mcm2 Nebl Nfya Nit1 Oasl1 Paxip1 Pctk1 Pim1 Pitx2 Pola1 Ppp1r3c Rad51ap1 Raf1 Rbbp4 Repin1 Ris2 Rnps1 Rod1 Rpa1 Scnn1a Sec24b…
172	V$EBF_Q6	310	310	720	4273	10868	-2.48	0.0	2.26	1.01	1110006I15Rik 1700013H19Rik 2010005A06Rik 2700050P07Rik 2810441C07Rik 3110010F15Rik 4921524P20Rik 4933424N09Rik 6030446I19Rik 6820428D13 A930011F22Rik AI256711 AI851464 AV071179 Aars Aatk Abca7 Acy3 Adam4 Adar Aebp2 Aip Aldh1a3 Alox15 Anxa9 Ap1s1 Ap4m1 Arc Arid5a Arl6ip6 Arrb2 Asb18 Atf5 Atp4b B3gnt3 BC004044 BC014699 BC020025 BC021367 BC021790 BC023181 BC025458 BC031407 Bard1 Barx2 Baz2a Bcar1 B…
173	V$EGR1_01: Egr-1/Krox-24/NGFI-A immediate-early gene product	18	18	1012	154	14987	-2.49	0.0	3.65	2.0	Barx2 Cdc7 Cdh15 Cilp2 Dapk2 Edn2 Ifngr1 Ilf3 Kif23 Mclc Paqr4 Pi4k2a Ppp1r1b Pura Rfx1 Tbc1d10 Tgfbr1 Wsb2
174	V$AP1_C: AP-1 binding site	210	210	820	2824	12317	-2.5	0.0	2.4	1.11	1110005F07Rik 1810017F10Rik 2310061G07Rik 2310066N05Rik 2700084L22Rik 2810441C07Rik 4632413C14Rik 4921513E08Rik 5830461H18Rik 5830472H07Rik 6030446I19Rik AA545217 AB041550 AI256711 Aatk Apba2bp Apob48r Arl5 Arrb2 Asb18 Atf5 Atp5j2 Atp6v0a4 Atp8b3 B230208J24Rik BC006933 BC014699 BC020025 BC023181 BC025458 Banp Bicd1 Brca1 Bub1b C1qdc1 C8a Cacng7 Ccl27 Ccl4 Ccna2 Ccnl1 Ccrn4l Cdca4 Cgref1 Chek1 Chs…
175	V$CREB_01: cAMP-responsive element binding protein	108	108	922	1365	13776	-2.5	0.0	2.73	1.34	1300012D20Rik 2310031L18Rik 2610528M18Rik 2700050P07Rik 4632413C14Rik 5830461H18Rik 5930412E23Rik 9830165K03Rik AA407930 Aars Als2 Arntl2 BC026744 Bap1 Brrn1 C1galt1 Calm2 Camk2d Casp8ap2 Cbx2 Ccna2 Ccnl1 Cd2ap Cdc25c Cdc5l Cilp2 Csen Ctdp1 Cul2 Cxcl16 Dsg2 Egr1 Exo1 Fabp3 Flt1 Flt3 Foxd3 Gfm2 Gng4 Gps2 Grik5 H2afv Hist1h4h Hnrpa2b1 Id1 Ilf3 Ing3 Kif18a Kntc2 Lama5 Mbd4 Mcm2 Mcm5 Mlf1 Mynn Notch2…
176	V$XFD3_01: Xenopus fork head domain factor 3	108	108	922	1828	13313	-2.51	0.0	0.06	0.0	1810060J02Rik 2610019I03Rik 3110010F15Rik 4930418P06Rik 5830426I05Rik Acy3 Akr1c21 Alox15 Als2 Ankib1 Ap4m1 Arl5 Asb18 Atoh7 Atp4b Aurkb BC007180 BC014805 BC023105 Bcl2l11 Bhlhb3 Bok Brrn1 Ccna2 Cd5l Cdkn2d Cdw92 Cenph Clec4e Cntf Dbh Dnajc2 Dsg2 Dub2 Ect2 Epim Fkbp5 Fntb Fv1 Glis1 Hdgfrp2 Hist1h4h Ifit2 Itpka Kctd1 Kif20a Klra12 Ky LOC230872 Lhcgr Lmna Luzp1 Map3k8 Mast2 Mcsp Mlf1 Mllt1 Mns1 Ms4…
177	V$VBP_01: PAR-type chicken vitellogenin promoter-binding protein	75	75	955	1323	13818	-2.51	0.0	0.05	0.0	1300012D20Rik 2310031L18Rik 2610528M18Rik 2700050P07Rik 2810013E07Rik 5830461H18Rik 5930412E23Rik 9830165K03Rik AV071179 Aars Adcy2 Ankib1 Arntl2 BC014699 BC014805 Baz1b C8a Calm2 Casp8ap2 Cbx2 Csen Etnk1 Foxd4 Ftmt Hist3h2ba Hnrpa2b1 Hsd17b3 Incenp Kif20a Kpna2 Mid1ip1 Mras Mrgpra3 Mrpl28 Ms4a3 Mtap4 Myh9 Nbn Ndn Nfil3 Nr3c1 Nup133 Pask Pbx4 Pdk3 Phf1 Phf19 Pqbp1 Rbm4 Relb Rg9mtd2 Rnps1 S100a13 …
178	V$PADS_C: Retroviral Poly A downstream element	250	250	780	3953	11188	-2.51	0.0	0.09	0.0	1200008O12Rik 1700006D24Rik 2310076O21Rik 2310079P12Rik 2410030J07Rik 2600017J23Rik 2610019I03Rik 2610528M18Rik 2700084L22Rik 2810475A17Rik 5430431G03Rik 5830426I05Rik 6030446I19Rik 6530407C02Rik A930011F22Rik AA545217 Aars Abcb10 Adcy2 Aebp2 Anapc5 Anxa11 Ap1s1 Arntl2 Arrb2 Asb18 Atp5j2 B3gnt3 BC006933 BC014699 BC014805 BC020025 BC021367 BC023882 BC057552 Baiap1 Bmp8b Brrn1 Btbd4 C1qdc1 C8b Cacn…
179	V$ETS2_B: c-Ets-2 binding sites	266	266	764	4181	10960	-2.56	0.0	0.11	0.0	1110003P22Rik 1700006D24Rik 1700013H19Rik 2310038K02Rik 2310079P12Rik 2410030J07Rik 2600017J23Rik 2810013E07Rik 3110010F15Rik 4632413C14Rik 4930418P06Rik 6030446I19Rik AB041550 AI256711 Acvr1 Acy3 Adar Adcy2 Agc1 Aip Akr1c21 Ankib1 Ankrd33 Aoah Ap1s1 Apob48r Arc Arl6ip6 Arntl2 Arpp19 Atf5 Atp4b Atp6v0a4 Atp6v1g1 B230208J24Rik B230369L08Rik B3gnt1 BC014699 BC021790 BC023105 BC026744 Banp Bard1 Bar…
180	V$GABP_B: GA binding protein	101	101	929	1273	13868	-2.58	0.0	2.67	1.33	1110005F07Rik 1110006I15Rik 1200008O12Rik 1200009B18Rik 2600017J23Rik 2610528M18Rik 4933424N09Rik 6030446I19Rik 6820428D13 Adipor1 Aqp3 Arc Arl6ip6 BC003236 BC021790 BC022641 BC023181 BC026744 BC031407 BC057552 Barx2 Baz1b Bmp8b Brpf1 C77668 Capn10 Casp9 Ccnb2 Cdca1 Cenph Chd1l Cks1b Clec2g Cog4 Crb3 Ctdp1 Ddit3 Dnajc2 Fmr1 Foxj2 Fv1 Galnact2 Gltp Gmnn H1fx Hat1 Hspa14 Incenp Kif22 Kntc2 Lrdd Lsm…
181	V$CACCCBINDINGFACTOR_Q6	96	96	934	1204	13937	-2.6	0.0	2.68	1.33	1110006I15Rik 2700091N06Rik 5930412E23Rik 6530413N01Rik Aatk Acvr1 Adar Agc1 Arid5a Arl6ip6 Atp4b BC025458 BC031407 Bap1 Birc5 Brunol4 Ccl12 Cdk2 Chst4 Cp Cpeb2 Crb3 DXImx46e Ddc8 Dscr1l2 Dut Espn Evpl Fgfr3 Foxd3 Gng13 Gpr35 Grik5 H1f0 Hdgfrp2 Id1 Kcna2 Kcna4 Kcnh7 Kctd9 Kif4 Klf4 Lamb3 Ltk Map3k8 Maz Mclc Mcm6 Msh3 Myo6 Nbn Nelf Nfya Nr5a1 Nrd1 Osbpl9 Pctk1 Pdlim4 Phlda3 Phtf1 Pim1 Pim3 Pitpnm1…
182	V$STAT5A_01: signal transducer and activator of transcription 5a	55	55	975	1003	14138	-2.63	0.0	0.04	0.0	4921524P20Rik 5830472H07Rik AI256711 Adcy2 Apba2bp Artn Bok Ccnb2 Clec2g DXImx46e Dub2 Egr1 Elf4 Fgfr3 Gfi1b Glis1 Gps2 H2afx Hace1 Hist1h1e Hmgb2 Ifna9 Il18r1 Ing3 Irf1 Kif22 Klra12 Kpna2 Lrig1 Mcm6 Mef2a Nr1i3 Pbk Pim2 Rcor1 Rhoc Rpa3 Sdc1 Serpinb9f Slc16a3 Snapc2 Socs3 Solt Sspn Star Stk24 Tacc3 Tfpt Tgm1 Tpx2 V1rd6 Whsc2 Wnt10a Zfp39 Zyx
183	V$SMAD3_Q6	578	578	452	8760	6381	-2.63	0.0	0.14	0.0	1110003P22Rik 1200008O12Rik 1300010A20Rik 1700013H19Rik 2310001N14Rik 2310031L18Rik 2310038K02Rik 2310061G07Rik 2310066N05Rik 2310075G12Rik 2310076O21Rik 2310079P12Rik 2600017J23Rik 2610528M18Rik 2700050P07Rik 3110010F15Rik 4921513E08Rik 4930418P06Rik 5430431G03Rik 5730427C23Rik 5830461H18Rik 5830472H07Rik 6530407C02Rik 6820428D13 A330096I21Rik AA407930 AB041550 AF119384 AI256711 AI851464 Aars Ab…
184	V$OCT1_B: Octamer binding factor 1	50	50	980	923	14218	-2.66	0.0	0.04	0.0	1300010A20Rik 1300012D20Rik Acpp Anapc5 Anxa11 Arl5 Atp1b2 Aurkb BC014805 Brca1 Ccl27 Chd8 Cyp2b10 Dck Elf3 Espn Exo1 F2rl1 Fkbp5 Fntb Gfi1b H2afv H3f3b Kctd9 Klrb1a Olfr65 Olfr690 Pard3 Pim1 Pim2 Pla2g7 Pmaip1 Rad52b Rbm16 Rbmx2 Repin1 Rln1 Rsad2 Snrp1c Tera Terf1 Tesp2 Tnfsf10 Tpbpb Trim34 Wdr10 Zfp111 Zfp422-rs1 Zfx Zfy1
185	V$RFX1_01: X-box binding protein RFX1	468	468	562	6625	8516	-2.67	0.0	1.87	0.77	1200009B18Rik 1300010A20Rik 1700006D24Rik 1810060J02Rik 2310038K02Rik 2310076O21Rik 2600017H08Rik 2600017J23Rik 2610528M18Rik 2700084L22Rik 4921513E08Rik 4921524P20Rik 4933424N09Rik 5730427C23Rik 5830426I05Rik 5830461H18Rik 5830472H07Rik 6530407C02Rik 9830165K03Rik A930011F22Rik AA545217 AI256711 Abca7 Acpp Acvr1 Adar Adcy7 Adipor1 Aip Alox15 Anapc5 Ankrd33 Anxa3 Aoah Ap4m1 Apon Aqp3 Arc Arl5 Arl…
186	V$HEB_Q6	313	313	717	4354	10787	-2.68	0.0	1.97	0.84	1110003P22Rik 1200009B18Rik 1810060J02Rik 2310001N14Rik 2310031L18Rik 2310038K02Rik 2310066N05Rik 2310076O21Rik 2610528M18Rik 2700091N06Rik 2810013E07Rik 2810441C07Rik 4921513E08Rik 4930418P06Rik 4933424N09Rik 6820428D13 AB041550 Abca7 Abcb10 Acvr1 Acy3 Adam4 Adcy7 Aebp2 Aicda Akr1c21 Aldh1a3 Alox12e Anxa9 Aqp3 Arntl2 Arpp19 Arrb2 Asb18 Asf1b Atf5 Atp12a Atp6v0a4 B3gnt3 BC004044 BC022641 BC025458…
187	V$OCT1_Q6: octamer factor 1	932	932	98	13900	1241	-2.69	0.0	0.07	0.0	1110003P22Rik 1110005F07Rik 1110006I15Rik 1200009B18Rik 1300010A20Rik 1300012D20Rik 1700013H19Rik 1700029K01Rik 1810017F10Rik 1810060J02Rik 2010005A06Rik 2310001N14Rik 2310031L18Rik 2310038K02Rik 2310043N13Rik 2310061G07Rik 2310066N05Rik 2310075G12Rik 2310076O21Rik 2310079P12Rik 2600017H08Rik 2600017J23Rik 2610019I03Rik 2610528M18Rik 2700050P07Rik 2700084L22Rik 2700091N06Rik 2810013E07Rik 2810441…
188	V$ICSBP_Q6	44	44	986	826	14315	-2.69	0.0	0.04	0.0	2700091N06Rik 2810013E07Rik Arl5 Bard1 Ccl12 Cdkn2c Csen Exo1 F2rl2 Fmr1 Gbp2 Gdf15 Glp1r Grik5 Irf2 Kif22 Mef2a Myoc Nfyb Oasl1 Pdcd1 Pkp3 Prg3 Recql Sdccag33 Slc15a4 Slc25a24 Smc6l1 Snx12 Spata6 Ssx2ip Taf6 Tcte1 Tgfbi Tinf2 Tjp2 Tnfsf10 Tnnt2 Top2a Tor3a Trim34 Uroc1 Xpo1 Zfp39
189	V$CEBP_C: C/EBP binding site	260	260	770	3583	11558	-2.7	0.0	2.02	0.84	1700013H19Rik 2310038K02Rik 2310061G07Rik 2410030J07Rik 2610528M18Rik 2700050P07Rik 6820428D13 AA545217 AB041550 AV071179 Aars Abcb10 Acpp Actl6a Acvr1 Aicda Aip Als2 Apba2bp Apob48r Arid5a Arl5 Arntl2 Asf1b Atp4b B230369L08Rik BC003236 BC023882 Banp Bap1 Bard1 Blm Brrn1 C1qdc1 C77668 C8b Cabyr Capn10 Ccdc2 Ccl12 Ccl3 Ccne2 Cdc25b Cdc2a Cdw92 Cfl1 Chx10 Cilp2 Cklf Cldn23 Clec2g Cotl1 Cox6b2 Cpeb2…
190	V$STAT_01: signal transducers and activators of transcription	180	180	850	2877	12264	-2.74	0.0	0.11	0.0	1200009B18Rik 1300010A20Rik 1700006D24Rik 2010005A06Rik 2310031L18Rik 2310061G07Rik 2700050P07Rik 2700091N06Rik 2810013E07Rik 4921524P20Rik AI256711 Aars Acpp Adcy2 Agc1 Als2 Apba2bp Apon Arpp19 Artn Atf5 Atoh7 BC004044 BC014805 BC023181 Baz2a Bicd1 Blm Brrn1 Cabyr Cacna1s Cacng4 Casp7 Ccl3 Ccnb2 Cdc25b Cdc5l Cenph Chd1l Clec2g Cmkor1 Cpsf2 Csen Cxcl16 Dbh Dck Dedd Dlg7 Dnajb1 Dnajc2 Dsg2 Dub2 Ed…
191	V$AR_Q2: androgen receptor	47	47	983	870	14271	-2.75	0.0	0.05	0.0	1200009B18Rik 2600017H08Rik 4921513E08Rik 5830472H07Rik AI851464 Adcy7 Apba2bp BC023181 Bok Brca1 Casp8ap2 Casp9 Ccdc2 Cdc20 Cdc25c Cdca4 Cdkn2d Ect2 Egr1 Etv3 Gpc1 Gsg2 Hist1h1e Hsd17b3 MGC25972 Mcm5 Mthfd2 Nek2 Nr3c1 Paxip1 Pde6d Pmaip1 Rfc3 Sh3bp1 Slamf9 Slc22a7 Smr2 Tceb2 Tcof1 Tesp2 Tubb5 Uts2r Vgll1 Xpo1 Zfhx1a Zfp111 Zfp212
192	V$FOX_Q2	769	769	261	11535	3606	-2.75	0.0	0.13	0.0	1110003P22Rik 1110005F07Rik 1110006I15Rik 1200008O12Rik 1200009B18Rik 1300010A20Rik 1300012D20Rik 1700006D24Rik 1700013H19Rik 1810017F10Rik 1810060J02Rik 2310001N14Rik 2310038K02Rik 2310043N13Rik 2310061G07Rik 2310066N05Rik 2310075G12Rik 2310076O21Rik 2410030J07Rik 2600017H08Rik 2610019I03Rik 2610528M18Rik 2700050P07Rik 2700084L22Rik 2700091N06Rik 2810013E07Rik 2810441C07Rik 3110010F15Rik 4632413…
193	V$MAF_Q6	39	39	991	429	14712	-2.76	0.0	2.96	1.51	3110010F15Rik Aicda Atf5 BC022641 Baiap1 Cdc5l Cdc6 Ctsw Cxcl14 Efnb1 Foxc1 Gabrp Glp1r Kras Lad1 Lmtn Lrdd Maz Misc12 Mlf1 Nr5a1 Pbx1 Pcaf Prlpk Rad51c S100a4 Serpina12 Slco1a6 Solt Tagln2 Tbc1d10 Tbx18 Tm4sf1 Trip13 Tuba8 Ube2d2 Usp27x Usp43 Vangl1
194	V$FOXD3_01: fork head box D3	869	869	161	12988	2153	-2.77	0.0	0.1	0.0	1110003P22Rik 1110005F07Rik 1110006I15Rik 1200008O12Rik 1200009B18Rik 1300010A20Rik 1300012D20Rik 1700006D24Rik 1700013H19Rik 1700029K01Rik 1810017F10Rik 1810060J02Rik 2310001N14Rik 2310031L18Rik 2310038K02Rik 2310043N13Rik 2310061G07Rik 2310066N05Rik 2310075G12Rik 2310076O21Rik 2410030J07Rik 2600017H08Rik 2610019I03Rik 2610528M18Rik 2700050P07Rik 2700084L22Rik 2700091N06Rik 2810013E07Rik 2810441…
195	V$GATA4_Q3	1002	1002	28	14855	286	-2.78	0.0	0.03	0.0	1110003P22Rik 1110005F07Rik 1110006I15Rik 1200008O12Rik 1200009B18Rik 1300010A20Rik 1300012D20Rik 1700006D24Rik 1700013H19Rik 1700029K01Rik 1810017F10Rik 1810060J02Rik 2010005A06Rik 2310001N14Rik 2310031L18Rik 2310038K02Rik 2310043N13Rik 2310061G07Rik 2310066N05Rik 2310075G12Rik 2310076O21Rik 2310079P12Rik 2410030J07Rik 2600017H08Rik 2600017J23Rik 2610019I03Rik 2610528M18Rik 2700050P07Rik 2700084…
196	V$ZTA_Q2	312	312	718	4801	10340	-2.84	0.0	0.18	0.0	1110005F07Rik 1110006I15Rik 1700006D24Rik 1700013H19Rik 1810017F10Rik 2310061G07Rik 2310066N05Rik 2310075G12Rik 2410030J07Rik 2600017J23Rik 2610019I03Rik 2610528M18Rik 2700084L22Rik 2700091N06Rik 2810441C07Rik 2810475A17Rik 4632413C14Rik 4930418P06Rik 6030446I19Rik 6530413N01Rik AA407930 AA545217 AV071179 Aatk Abca7 Acvr1b Adam4 Adcy2 Adcy7 Akr1c21 Alox15 Anapc5 Ankrd33 Anxa11 Ap1s1 Apob48r Apon …
197	V$ZID_01: zinc finger with interaction domain	165	165	865	2221	12920	-2.85	0.0	2.05	0.86	1200008O12Rik 2310038K02Rik 2310061G07Rik 2310075G12Rik 2310076O21Rik 2310079P12Rik 2410030J07Rik 5730427C23Rik 6530407C02Rik 6820428D13 Abca7 Adcy2 Alox15 Ankib1 Anxa9 Ap4m1 Asb18 Atp5j2 B3gnt1 BC006933 BC025458 Bard1 Barx2 Bcl2l11 Brpf1 Bst1 Bub1b Cacna1s Cacng4 Capn10 Casp9 Cbll1 Ccna2 Ccnl1 Ccrn4l Cd5l Cenph Chek1 Chx10 Ckap4 Cpsf2 Cryab Cxcl14 Dedd Defcr3 Diap1 Dmc1h Ecm1 Edg4 Edn2 Efhd2 Efn…
198	V$AIRE_01	185	185	845	2927	12214	-2.89	0.0	0.14	0.0	1200009B18Rik 1700029K01Rik 1810060J02Rik 2310043N13Rik 2310061G07Rik 2310076O21Rik 2600017H08Rik 2600017J23Rik 2700091N06Rik 2810441C07Rik 6030446I19Rik 9830165K03Rik A330096I21Rik Aars Abcb10 Acy3 Adcy7 Ankrd33 Anxa11 Arpp19 Arrb2 Atp1b2 Atp4b Atp6v0a4 BC003236 BC026744 BC057552 Brca1 Bst1 Cacna1s Cacng7 Cdc25b Cdc5l Cdc7 Cdk2 Chd8 Chst4 Cntf Cotl1 Cox6c Cpne2 Cpsf2 Cxcl16 Dbn1 Ddx20 Dedd Depdc…
199	V$AML_Q6	213	213	817	3337	11804	-2.9	0.0	0.16	0.0	1200009B18Rik 1300012D20Rik 2310061G07Rik 2310066N05Rik 2600017J23Rik 2610528M18Rik 2810475A17Rik 4933424N09Rik 5730427C23Rik 5830472H07Rik 6530413N01Rik A330096I21Rik AA407930 AB041550 AF119384 Acy3 Adam4 Adcy2 Aebp2 Aip Aldh1a3 Anxa11 Ap1s1 Apon Arntl2 Arrb2 Artn Asb18 Atp8b3 B230208J24Rik BC006933 BC014699 BC014805 BC020025 BC021367 Birc5 Brca1 C77668 C8a Cacng7 Camkk1 Casp7 Cbll1 Ccdc2 Ccl27 …
200	V$HNF4_01_B: Hepatocyte nuclear factor 4	49	49	981	574	14567	-2.93	0.0	2.61	1.29	1300010A20Rik 2310001N14Rik 6030446I19Rik 9830165K03Rik Adam4 Arntl2 B3gnt1 B3gnt3 Cabyr Cbll1 Cdh15 Chst4 Cnot3 Cyp2d13 Dscr1l2 Edn2 Efnb2 Elf4 Eya3 F830020C16Rik Fabp3 Gal3st1 Gdf15 Glg1 Grb7 Hist1h4h Krt2-7 Lamb3 Ly75 Msln Mutyh Myo9b Ndufb10 Osbpl10 Pcbp4 Pctk1 Plpi Rbl1 Rhot2 Scnn1a Serpina12 Sgk3 Tnfsf10 Tnfsf9 Tnnt2 Trim34 Uroc1 Zfp39 Zyx
201	V$BACH2_01: BTB and CNC homolog 2	690	690	340	10329	4812	-2.95	0.0	0.22	0.0	1110003P22Rik 1110005F07Rik 1110006I15Rik 1300012D20Rik 1700006D24Rik 1700013H19Rik 1700029K01Rik 1810017F10Rik 2310001N14Rik 2310061G07Rik 2310066N05Rik 2310075G12Rik 2310076O21Rik 2310079P12Rik 2410030J07Rik 2600017J23Rik 2610019I03Rik 2610528M18Rik 2700084L22Rik 2810441C07Rik 2810475A17Rik 3110010F15Rik 4632413C14Rik 4921513E08Rik 4921524P20Rik 5830461H18Rik 5830472H07Rik 5930412E23Rik 6030446…
202	V$HNF1_Q6	979	979	51	14539	602	-2.95	0.0	0.06	0.0	1110003P22Rik 1110005F07Rik 1110006I15Rik 1200008O12Rik 1200009B18Rik 1300010A20Rik 1300012D20Rik 1700006D24Rik 1700013H19Rik 1700029K01Rik 1810017F10Rik 1810060J02Rik 2010005A06Rik 2310001N14Rik 2310031L18Rik 2310038K02Rik 2310043N13Rik 2310061G07Rik 2310066N05Rik 2310075G12Rik 2310076O21Rik 2310079P12Rik 2410030J07Rik 2600017H08Rik 2610019I03Rik 2610528M18Rik 2700050P07Rik 2700084L22Rik 2700091…
203	V$OSF2_Q6	676	676	354	10119	5022	-2.96	0.0	0.23	0.0	1110003P22Rik 1110005F07Rik 1110006I15Rik 1200009B18Rik 1300010A20Rik 1300012D20Rik 1700006D24Rik 1700013H19Rik 2010005A06Rik 2310001N14Rik 2310031L18Rik 2310043N13Rik 2310061G07Rik 2310066N05Rik 2310076O21Rik 2310079P12Rik 2600017H08Rik 2600017J23Rik 2610019I03Rik 2610528M18Rik 2700050P07Rik 2700084L22Rik 2810013E07Rik 2810441C07Rik 2810475A17Rik 3110010F15Rik 4933424N09Rik 5730427C23Rik 5830426…
204	V$TANTIGEN_B: Major T-antigen binding sites	126	126	904	1670	13471	-2.96	0.0	2.05	0.86	1110003P22Rik 2310066N05Rik 2410030J07Rik 2600017H08Rik 2700050P07Rik 2700091N06Rik 5730427C23Rik AA407930 Alox12e Anapc5 Apba2bp Aqp3 Asf1b Atp8b3 B230369L08Rik BC031407 Blm C1qdc1 Casp8ap2 Ccna2 Ccnf Ccrn4l Cdc25c Cdc2a Cdkn2d Cenpf Cfl1 Cgref1 Chd8 Ckap2 Cpsf2 Crb3 Cul2 Dscr1l2 Eefsec Etv3 Fanca Flot2 Foxj2 Gcc1 Gch1 Gimap3 Gltp Gmeb1 Gsg2 H2afv H2afx Hdgfrp2 Hells Il12rb1 Iqcc Katnb1 Kpna2 La…
205	V$OCT1_05: octamer-binding factor 1	59	59	971	1038	14103	-2.96	0.0	0.07	0.0	1300012D20Rik Acpp Anapc5 Anxa11 Atp1b2 Aurkb Brca1 Cul2 Dck Dnajc9 Elf3 Espn F2rl1 Fkbp5 Fntb Ftmt Gcm1 Gdf15 Gfi1b H2afv H3f3b Hsd17b3 Ifna9 Il1rn Insig2 Kcnmb2 Kctd9 Klrb1a Lgals7 Lhcgr Lyst Mad2l2 Mcsp Mtap4 Nfatc2ip Nr3c1 Pard3 Pdlim5 Pim2 Pmaip1 Rad52b Rbm16 Repin1 Rfx1 Rln1 Sh3d1B Snrp1c Tbc1d10 Tera Terf1 Tesp2 Tnfsf10 Tpbg Tubg1 V2R2 Wdr10 Zfp422-rs1 Zfp67 Zfx
206	V$AP1_Q2: activator protein 1	709	709	321	10237	4904	-2.96	0.0	1.52	0.49	1110005F07Rik 1110006I15Rik 1300010A20Rik 1300012D20Rik 1700006D24Rik 1700013H19Rik 1700029K01Rik 1810017F10Rik 1810060J02Rik 2010005A06Rik 2310001N14Rik 2310043N13Rik 2310061G07Rik 2310066N05Rik 2310075G12Rik 2410030J07Rik 2600017J23Rik 2610528M18Rik 2700050P07Rik 2700084L22Rik 2700091N06Rik 2810013E07Rik 2810441C07Rik 2810475A17Rik 3110010F15Rik 4632413C14Rik 4921513E08Rik 4921524P20Rik 4930418…
207	V$SRF_C: serum response factor	25	25	1005	508	14633	-2.96	0.0	0.04	0.0	6530413N01Rik Arc Arpp19 Atp4b Capn10 Crb3 Fcho1 Fhl2 Fosl1 Gal3st1 Gtf3c5 Hcn2 Hist1h1e Myh9 Pkmyt1 Ptger4 Ptp4a2 Sdc1 Snrpd1 Spag5 Timp3 Usp12 Wdr13 Ywhah Zyx
208	V$STRA13_01	39	39	991	441	14700	-3.0	0.0	2.66	1.32	6820428D13 Aars Acvr1b Aip Atoh7 Atp6v0a4 BC026744 Bhlhb3 Camk2d Cpeb2 Cpt1b Crb3 Diap3 Dnajc2 Dvl2 F830020C16Rik Faf1 Fanca Fmr1 Foxm1 H2afz Hat1 Ilf3 Matr3 Mxd3 Orc6l Pdcd6ip Pi4k2a Ppp1r3c Rad9 Rbbp4 Relb Ris2 S100a6 Sgol1 Stmn1 Suv39h2 Tubb5 Zfhx1a
209	V$ATF_01: activating transcription factor	116	116	914	1536	13605	-3.04	0.0	1.98	0.84	1200008O12Rik 1300012D20Rik 2310031L18Rik 2610528M18Rik 2700050P07Rik 4632413C14Rik 5830461H18Rik 5930412E23Rik 9830165K03Rik AA407930 Aars Als2 BC006933 BC026744 Bap1 Brrn1 Camk2d Casp8ap2 Cbx2 Ccna2 Ccnl1 Cd2ap Cdc5l Cdk2 Cilp2 Cnot3 Cpe Csen Cul2 Cxcl16 Dsg2 Egr1 Fabp3 Fdft1 Flt1 Flt3 Fntb Foxd1 Foxd3 Ftmt Gal3st1 Gfm2 Gng4 Gpr56 H2afv Hipk3 Hist1h4h Hnrpa2b1 Id1 Ilf3 Ing3 Kif18a Kntc2 Lrig1 L…
210	V$TAL1BETAITF2_01: Tal-1beta:ITF-2 heterodimer	80	80	950	1021	14120	-3.08	0.0	2.15	0.93	1200008O12Rik 1700006D24Rik 2310066N05Rik 2410030J07Rik 2810013E07Rik 2810475A17Rik 5730427C23Rik AV071179 Adam4 Akr1c21 Alox15 Als2 Arntl2 Artn Brca1 Casp9 Ccrn4l Cenph Chfr Cotl1 Cpsf2 Crb3 Depdc1a Dmgdh Dut Egr1 Evpl Fbxw11 Fgfbp1 Flot2 Foxd1 Foxf2 Gpr56 H2afz Hsf4 Klk10 Klra7 Lck Mad2l1 Mcm6 Mcsp Mre11a Mxd3 Myo6 Nbn Nfe2l3 Nhlh1 Nupl1 Padi4 Pbx3 Plekha4 Plekha5 Pum2 Rad51 Rad9 Recql4 Repin1 …
211	V$T3R_01: viral homolog of thyroid hormone receptor alpha1	19	19	1011	404	14737	-3.09	0.0	0.04	0.0	Acpp B230369L08Rik Camsap1 Casp8ap2 Cdc25b Cdc6 Fignl1 Ly75 Myo6 Nppb Odf1 Plxnb2 Rab3b Rnf110 Sfn Sp2 Tagln2 Tgm1 Wiz
212	V$XBP1_01: X-box-binding protein 1	102	102	928	1340	13801	-3.1	0.0	1.98	0.84	1110006I15Rik 2310031L18Rik 2310038K02Rik 2310043N13Rik 2410030J07Rik 2610528M18Rik 5430431G03Rik Aip B230208J24Rik B3gnt3 Bhlhb3 Bub1b Cacng7 Camk2d Cbx2 Cdc5l Cdca4 Cdk2 Cdkn2c Chfr Ckap4 Cox6c Cpe Crabp2 Diap3 Dnajc2 Dnmt1 Dullard Dvl2 Edg4 Epb4.1l2 Fanca Fdft1 Fgfbp1 Foxm1 Gal3st1 Galnact2 Gcm1 Gjb4 Gps2 Gtf2a1 Gtf3c5 Hipk3 Hist1h2ao Hmmr Ilf3 Irg1 Lrig1 Lsm5 Mapkapk2 Mbd4 Mcm2 Mcm6 Mllt1 Mre…
213	V$SREBP_Q3	341	341	689	4877	10264	-3.1	0.0	1.25	0.31	1110003P22Rik 1110006I15Rik 1200008O12Rik 1300010A20Rik 1300012D20Rik 1700029K01Rik 1810017F10Rik 2310001N14Rik 2310038K02Rik 2310076O21Rik 4632413C14Rik 4921524P20Rik 5430431G03Rik 5730427C23Rik 5830472H07Rik A330096I21Rik AI256711 AI851464 Aars Abca7 Abcb10 Adar Adcy2 Aip Ankrd33 Aoah Apba2bp Aqp3 Arc Arl6ip6 Arntl2 Arrb2 Atf5 Atp12a Atp1b2 Atp4b Atp5j2 B230208J24Rik B230369L08Rik B3gnt3 BC0032…
214	V$ATATA_B: Avian C-type TATA box	68	68	962	1160	13981	-3.1	0.0	0.1	0.0	2700050P07Rik 5830426I05Rik Acvr1b Atp12a Atp6v0a4 BC007180 Ccdc2 Cdc2a Cdc6 Cpsf2 Cyp2b10 D3Ertd250e DXImx46e Ddx20 Depdc1a Dgke Dscr1l2 F2rl1 Faf1 Fcho1 Fdft1 Gbp2 Gm1 H1fx Hace1 Ifna9 Ing1 Kif18a Klf5 Klra7 Klrb1a Lad1 Lynx1 Mad2l1 Mbd4 Mcm2 Mtap4 Mutyh Nr1i3 Nr5a1 Nusap1 Pdcd6ip Pkmyt1 Pqbp1 Prlpk Ptk2b Ptp4a2 Rad9 Ranbp17 Sah Sec24b Slc6a9 Smad1 Smc6l1 Smr2 Spata6 Tbc1d10 Tiparp Tlr3 Tm4sf1 …
215	V$CREBP1CJUN_01: CRE-binding protein 1:c-Jun heterodimer	49	49	981	585	14556	-3.11	0.0	2.39	1.11	1300012D20Rik 2310031L18Rik 5830461H18Rik 5930412E23Rik AA407930 Als2 BC026744 Brrn1 Camk2d Ccna2 Ccnl1 Cd2ap Cdc5l Cxcl16 Flt1 Flt3 Foxd3 Ftmt Hist1h4h Id1 Ilf3 Ing3 Kcnh7 Kif18a Kntc2 Mapk13 Mcm5 Mlf1 Nup133 Pdcl3 Pitx2 Plk4 Pmaip1 Pms2 Prdx4 Ptprs Rad51c Relb Rfx1 Slc7a3 Smarca5 Sugt1 Surb7 Suv39h2 Tdrd7 Tinf2 Tubgcp3 Wnt10a Ywhah
216	V$CDPCR3HD_01: cut-like homeodomain protein	319	319	711	4824	10317	-3.11	0.0	0.31	0.0	1110003P22Rik 1200008O12Rik 1300010A20Rik 1300012D20Rik 1700013H19Rik 1700029K01Rik 1810017F10Rik 2310031L18Rik 2310038K02Rik 2310061G07Rik 2410030J07Rik 2700050P07Rik 2700084L22Rik 2810441C07Rik 5830426I05Rik 5830472H07Rik AA407930 Aars Abca7 Actl6a Acy3 Adar Adcy2 Adcy7 Adipor1 Aip Akr1c21 Ankib1 Ankrd33 Ap4m1 Apba2bp Aqp3 Arl5 Arntl2 Arpp19 Asf1b Atf5 Atp12a Atp6v0a4 B230208J24Rik B230369L08Ri…
217	V$FREAC4_01: Fork head RElated ACtivator-4	17	17	1013	157	14984	-3.12	0.0	2.96	1.51	5830426I05Rik Akr1c21 Arl5 Asb18 Brrn1 Cacng7 Cenpf Cox6b2 Epim Kif20a Plekha4 Rpa1 Sah Slc25a14 Ssx2ip Stat6 Tbx4
218	V$USF_01: upstream stimulating factor	118	118	912	1578	13563	-3.13	0.0	1.84	0.75	1700013H19Rik 2310038K02Rik 5430431G03Rik 6820428D13 Aars Adcy7 Aip Atp6v0a4 Atp6v1g1 B3gnt1 BC004044 BC025458 BC026744 Btbd4 C8a Camk2d Cdk5r1 Cdw92 Cgref1 Cotl1 Cpe Cpeb2 Crb3 Ddc8 Diap1 Diap3 Dok4 Dvl2 Epb4.1l2 Faf1 Fanca Fgfbp1 Fmr1 Foxd3 Foxm1 Gcm1 Gmeb1 Gps2 Gtf2a1 Gtf3c5 H2afz Hmmr Hr Ilf3 Kctd9 Kif11 LOC230872 Lman1l Ly6d Ly75 Mast2 Matr3 Mcm2 Mcm6 Melk Misc12 Mns1 Mpdz Mutyh Mxd3 Nfil3 N…
219	V$PAX6_01: Pax-6	477	477	553	7105	8036	-3.14	0.0	0.41	0.0	1110005F07Rik 1110006I15Rik 1200009B18Rik 1300010A20Rik 1700006D24Rik 1700013H19Rik 1810060J02Rik 2310031L18Rik 2310038K02Rik 2310043N13Rik 2310066N05Rik 2310075G12Rik 2600017H08Rik 2600017J23Rik 2610019I03Rik 2610528M18Rik 2700084L22Rik 2700091N06Rik 2810013E07Rik 2810441C07Rik 4921524P20Rik 5730427C23Rik 5830426I05Rik 5830472H07Rik 5930412E23Rik 6820428D13 AA407930 AA545217 AB041550 AI256711 AI…
220	V$CHX10_01	19	19	1011	401	14740	-3.15	0.0	0.04	0.0	Anxa3 Arid5a Cldn23 Ctdp1 Foxd3 Fxyd6 Ly6f Mutyh Ovol1 Phf19 Pip5k3 Pou2f1 Prim2 Shcbp1 Slc25a2 Surb7 Syngr3 Ush1c Usp12
221	V$NFKB_Q6: NF-kappaB	139	139	891	1891	13250	-3.17	0.0	1.69	0.62	1700006D24Rik 2310075G12Rik 2600017J23Rik 2810013E07Rik 3110010F15Rik A330096I21Rik A930011F22Rik AI256711 AV071179 Aars Adcy7 Add3 Aldh1a3 Alox12e Arntl2 Atf5 Atoh7 Atp4b B3gnt3 BC021790 BC023181 Baz1b Birc5 Bok Brpf1 C1galt1 Cacng4 Calm2 Ccnl1 Cdc7 Cfl1 Chx10 Cnot3 Cpsf2 Csen Cxcl5 D3Ertd250e Dapk2 Dbh Dlg7 Dnase2b Edg4 Efhd2 Efna1 Eya3 F2rl2 Flot2 Flt3 Fndc4 Foxj1 Gabrp Gbp2 Gfi1b Gng4 Gpc1 Gt…
222	V$VMAF_01: v-Maf	653	653	377	9497	5644	-3.17	0.0	1.06	0.17	1110003P22Rik 1200008O12Rik 1200009B18Rik 1300010A20Rik 1300012D20Rik 1700013H19Rik 1700029K01Rik 2010005A06Rik 2310031L18Rik 2310038K02Rik 2310043N13Rik 2310066N05Rik 2310075G12Rik 2310079P12Rik 2410030J07Rik 2600017H08Rik 2700050P07Rik 2700084L22Rik 2810013E07Rik 2810441C07Rik 4632413C14Rik 4921513E08Rik 4930418P06Rik 5730427C23Rik 5830426I05Rik 5830461H18Rik 6030446I19Rik 6530407C02Rik 6530413…
223	V$HAND1E47_01: Hand1:E47 heterodimer	593	593	437	8788	6353	-3.19	0.0	0.46	0.0	1200008O12Rik 1200009B18Rik 1300012D20Rik 1700006D24Rik 1810060J02Rik 2010005A06Rik 2310001N14Rik 2310031L18Rik 2310038K02Rik 2310076O21Rik 2310079P12Rik 2600017J23Rik 2610019I03Rik 2610528M18Rik 2700050P07Rik 2810013E07Rik 2810441C07Rik 3110010F15Rik 4921513E08Rik 4921524P20Rik 4930418P06Rik 4933424N09Rik 5430431G03Rik 5830426I05Rik 5830472H07Rik 6030446I19Rik 6530407C02Rik 6530413N01Rik 9830165…
224	V$AREB6_02: AREB6 (Atp1a1 regulatory element binding factor 6)	391	391	639	5830	9311	-3.19	0.0	0.43	0.0	1110005F07Rik 1300010A20Rik 1700013H19Rik 1700029K01Rik 1810017F10Rik 1810060J02Rik 2310043N13Rik 2310061G07Rik 2310075G12Rik 2310079P12Rik 2410030J07Rik 2600017J23Rik 2700050P07Rik 2700084L22Rik 4632413C14Rik 4921513E08Rik 4921524P20Rik 4930418P06Rik 5430431G03Rik 5730427C23Rik 9830165K03Rik A330096I21Rik AA545217 AI256711 Acpp Acvr1b Adar Add3 Adipor1 Aip Akr1c21 Alox12e Als2 Anxa11 Ap4m1 Apob4…
225	V$RREB1_01: Ras-responsive element binding protein 1	95	95	935	1250	13891	-3.19	0.0	1.89	0.77	2600017J23Rik 4632413C14Rik Ap1s1 Arl6ip6 Arntl2 Atoh7 Atp8b3 BC014699 BC031407 Baiap1 Bst1 Camk2d Camkk1 Cdca5 Chek1 Chx10 Cilp2 Cpt1b Crlz1 Cryab Dgke Efna1 Elf3 Espn Flt1 Fxyd6 Gmeb1 Gng4 H1f0 H2afv Hip1r Icoslg Ier5l Irf2 Kcna2 Kntc2 Krt1-14 Lamb3 Lbr Lgals7 Lmtn Mapk13 Melk Mns1 Mycbpap Nab2 Nfil3 Nfkbie Nr1i3 Osbpl9 Osr1 Padi4 Paqr4 Pdcl3 Pim1 Pkp3 Plcd1 Plekha4 Pmaip1 Rbbp4 Rbm4 Repin1 Rgs…
226	V$RORA1_01: RAR-related orphan receptor alpha1	116	116	914	1862	13279	-3.19	0.0	0.16	0.0	1700013H19Rik 2700050P07Rik 2810013E07Rik 4632413C14Rik 5830426I05Rik Adcy2 Agc1 Aldh1a3 Anxa9 Atp4b Atp5j2 BC022641 Bard1 Blm Brca1 Bub1b Camsap1 Cbx2 Ccna2 Cd2ap Cdc2a Cdc5l Cdc6 Cdca4 Cfl1 Cic Dck Dnajc9 Dub2 Efna1 Fignl1 Flt3 Foxd1 Foxd4 Foxj1 Galnt2 Gcm1 Gm1 Golph4 Gsg2 H3f3b Hexb Id1 Immt Iqcc Itpka Klra12 Lad1 Lig1 Lmna Ly75 Mad2l1 Mapk10 Mga Mrps35 Ms4a3 Msn Mtbp Nebl Nfyb Nkd2 Notch2 Nr1…
227	V$GR_01: high affinity binding site for glucocorticoid receptor	68	68	962	1150	13991	-3.21	0.0	0.11	0.0	2310079P12Rik 2600017H08Rik Apba2bp Apob48r Atp8b3 BC023181 Bicd1 Bok Brca1 Brrn1 Bub1b C8b Casp8ap2 Casp9 Ccdc2 Ccl12 Cdc20 Cdca1 Cenpf Cntf Cpb1 Dbh Defcr3 Dmgdh Efnb2 Egr1 Fert2 Fmr1 Foxj1 Frk Glg1 Gnai2 Golph4 Gpr56 Grb7 Hap1 Immt Iqcc Itga5 Kctd9 Krt1-14 Lsm3 Mras Mthfd2 Nrap Olfr690 Paxip1 Pbp2 Pde6d Pdxp Plekha7 Pmaip1 Pole2 Pon2 Ppp4r2 Rad51 Rad52b Rbm14 Rfc3 Rsad2 Shox2 Tagln2 Tceb2 Trip…
228	V$PPARG_03: PPAR (peroxisome proliferator-activated receptor gamma)	398	398	632	5919	9222	-3.21	0.0	0.47	0.0	1110003P22Rik 1110005F07Rik 1300010A20Rik 1700006D24Rik 1700013H19Rik 2310001N14Rik 2310031L18Rik 2310061G07Rik 2310076O21Rik 2700091N06Rik 4632413C14Rik 4921513E08Rik 4930418P06Rik 4933424N09Rik 5430431G03Rik 5930412E23Rik 6030446I19Rik 6530407C02Rik AI256711 Aatk Adam4 Adar Adcy7 Aicda Akr1c21 Alox15 Ankrd33 Anxa11 Anxa3 Anxa9 Ap1s1 Ap4m1 Apob48r Aqp3 Arid5a Arl6ip6 Arntl2 Arrb2 Atoh7 Atp12a At…
229	V$MMEF2_Q6: myocyte enhancer factor	332	332	698	4969	10172	-3.21	0.0	0.41	0.0	1110003P22Rik 1110006I15Rik 1200009B18Rik 1700013H19Rik 1700029K01Rik 2310001N14Rik 2310066N05Rik 2310075G12Rik 2410030J07Rik 2600017H08Rik 2610019I03Rik 2610528M18Rik 2700050P07Rik 2810013E07Rik 2810475A17Rik 3110010F15Rik 4632413C14Rik 4933424N09Rik 6030446I19Rik 9830165K03Rik A330096I21Rik AF119384 AI851464 AV071179 Aars Actl6a Acvr1 Acvr1b Add3 Aicda Anapc5 Ankib1 Ankrd33 Aoah Ap1s1 Aqp3 Arl5…
230	V$GATA1_02: GATA-binding factor 1	375	375	655	5445	9696	-3.21	0.0	0.92	0.1	1110005F07Rik 1200008O12Rik 1300010A20Rik 1700006D24Rik 1700029K01Rik 2310031L18Rik 2310038K02Rik 2310043N13Rik 2310075G12Rik 2310076O21Rik 2600017H08Rik 2600017J23Rik 2610528M18Rik 2810441C07Rik 4632413C14Rik 4930418P06Rik 4933424N09Rik 6530407C02Rik 6530413N01Rik 6820428D13 9830165K03Rik AB041550 AF119384 AI851464 Abca7 Acvr1b Acy3 Adar Adipor1 Aicda Aip Akr1c21 Als2 Anxa3 Aoah Ap4m1 Apba2bp Ap…
231	V$MYCMAX_02: c-Myc:Max heterodimer	350	350	680	5227	9914	-3.21	0.0	0.43	0.0	1110006I15Rik 1700006D24Rik 1700013H19Rik 1810060J02Rik 2310031L18Rik 2310038K02Rik 2310043N13Rik 2610019I03Rik 2610528M18Rik 2700050P07Rik 2810013E07Rik 2810475A17Rik 4930418P06Rik 5430431G03Rik 5730427C23Rik 6820428D13 AA407930 AA545217 AB041550 AI256711 AV071179 Aars Adcy7 Add3 Aicda Aip Akr1c21 Aldh1a3 Aoah Ap4m1 Apob48r Aqp3 Arpp19 Arrb2 Artn Asb18 Atoh7 Atp1b2 Atp5j2 Atp6v0a4 Atp6v1g1 Aurkb…
232	V$BARBIE_01: barbiturate-inducible element	518	518	512	7582	7559	-3.21	0.0	0.78	0.01	1110005F07Rik 1200009B18Rik 1700006D24Rik 1810017F10Rik 2310001N14Rik 2310038K02Rik 2310061G07Rik 2310076O21Rik 2410030J07Rik 2610019I03Rik 2700091N06Rik 2810013E07Rik 2810475A17Rik 3110010F15Rik 4930418P06Rik 4933424N09Rik 6030446I19Rik 6530407C02Rik A330096I21Rik A930011F22Rik AF119384 AI256711 AI851464 AV071179 Abca7 Abcb10 Acpp Acvr1b Adam4 Adar Adcy2 Add3 Aip Alox12e Anapc5 Ankrd33 Anxa11 An…
233	V$ER_Q6: estrogen receptor	540	540	490	7958	7183	-3.21	0.0	0.61	0.0	1110005F07Rik 1110006I15Rik 1700013H19Rik 1810060J02Rik 2010005A06Rik 2310031L18Rik 2310066N05Rik 2310075G12Rik 2310079P12Rik 2410030J07Rik 2610528M18Rik 2700050P07Rik 2700084L22Rik 2810013E07Rik 2810441C07Rik 4632413C14Rik 4921524P20Rik 5830426I05Rik 6530413N01Rik 6820428D13 9830165K03Rik A930011F22Rik AA407930 AI256711 Aars Aatk Acpp Acvr1b Adam4 Adar Adcy2 Adcy7 Add3 Adipor1 Aebp2 Aip Akr1c21 …
234	V$AREB6_03: AREB6 (Atp1a1 regulatory element binding factor 6)	168	168	862	2333	12808	-3.22	0.0	1.46	0.46	1110006I15Rik 1300010A20Rik 1700013H19Rik 4930418P06Rik 5430431G03Rik 6030446I19Rik A330096I21Rik AA545217 Aatk Abca7 Adar Add3 Alox12e Alox15 Ankib1 Anxa11 Ap4m1 Apon Atp12a Atp6v0a4 B3gnt1 BC003236 Banp Barx2 Bhlhb3 Birc5 Bmp8b Brca1 C1qdc1 Camkk1 Capn10 Ccl27 Cd2ap Cdc42bpa Chd1l Chst4 Chx10 Ckap2 Ckap4 Cldn23 Cnot3 Cpb1 Crb3 Ctcf Cxcl14 Cyp2b10 D3Ertd250e Dbn1 Dgke Diap3 Dlg7 Dmc1h Dsg2 Dut E…
235	V$GCM_Q2	227	227	803	3457	11684	-3.23	0.0	0.31	0.0	1110005F07Rik 1110006I15Rik 2010005A06Rik 2310031L18Rik 2310043N13Rik 2410030J07Rik 3110010F15Rik 4930418P06Rik 5830426I05Rik 5830461H18Rik A930011F22Rik AF119384 AI256711 AI851464 Adcy7 Als2 Anapc5 Anxa3 Aoah Ap1s1 Apba2bp Asb18 Atp12a Atp5j2 B230369L08Rik B3gnt1 BC006933 BC014699 BC021790 BC023181 Brrn1 Bub1b C1galt1 C77668 Cacna1s Capn10 Casp2 Casp8ap2 Casp9 Ccl27 Ccna2 Ccne2 Cd5l Cfl1 Cgref1 …
236	V$MYOD_01: myoblast determination gene product	669	669	361	9897	5244	-3.23	0.0	0.48	0.0	1110005F07Rik 1110006I15Rik 1200009B18Rik 1300010A20Rik 1300012D20Rik 1700013H19Rik 1810017F10Rik 1810060J02Rik 2010005A06Rik 2310001N14Rik 2310031L18Rik 2310043N13Rik 2310061G07Rik 2310076O21Rik 2310079P12Rik 2410030J07Rik 2600017H08Rik 2600017J23Rik 2610019I03Rik 2700050P07Rik 2700084L22Rik 4632413C14Rik 4921513E08Rik 4921524P20Rik 4930418P06Rik 5430431G03Rik 5830426I05Rik 6030446I19Rik 6530413…
237	V$OCT1_07: octamer factor 1	8	8	1022	214	14927	-3.23	0.0	0.03	0.0	1110006I15Rik 2600017H08Rik AB041550 Akr1c21 Exo1 Pura Rfx1 Tcof1
238	V$CETS168_Q6	639	639	391	9374	5767	-3.24	0.0	0.73	0.0	1110003P22Rik 1110005F07Rik 1110006I15Rik 1200008O12Rik 1200009B18Rik 1700006D24Rik 1810060J02Rik 2310001N14Rik 2310031L18Rik 2310038K02Rik 2310061G07Rik 2310066N05Rik 2310075G12Rik 2310076O21Rik 2310079P12Rik 2410030J07Rik 2600017J23Rik 2610528M18Rik 2700050P07Rik 2810441C07Rik 2810475A17Rik 3110010F15Rik 4632413C14Rik 4921513E08Rik 4921524P20Rik 4930418P06Rik 4933424N09Rik 5430431G03Rik 5730427…
239	V$NFE2_01: NF-E2 p45	155	155	875	2143	12998	-3.24	0.0	1.49	0.47	1810017F10Rik 2610019I03Rik 2700084L22Rik 2810441C07Rik 4632413C14Rik 5830461H18Rik 6030446I19Rik AA545217 AB041550 AI256711 Aatk Als2 Apba2bp Apob48r Arrb2 Atp1b2 Atp4b Atp5j2 Atp6v0a4 Atp6v1g1 BC006933 BC020025 BC025458 Banp Brca1 C77668 Cabyr Casp7 Ccl4 Ccnl1 Cdc5l Cdca4 Cenph Cgref1 Chek1 Ckap4 Clec4e Cpne2 Cpsf2 Crabp2 Csen Cxcl5 Dbn1 Dedd Dnase2b Dsg2 Ecm1 Edg4 Efhd2 Elf4 F2rl2 Fntb Gal3st1…
240	V$HNF4ALPHA_Q6	365	365	665	5394	9747	-3.26	0.0	0.58	0.0	1300010A20Rik 1300012D20Rik 1700006D24Rik 1810060J02Rik 2010005A06Rik 2310031L18Rik 2310075G12Rik 2310076O21Rik 2610528M18Rik 2700050P07Rik 2700084L22Rik 2810475A17Rik 3110010F15Rik 4632413C14Rik 4921524P20Rik 4930418P06Rik 4933424N09Rik 5830461H18Rik 5830472H07Rik 5930412E23Rik 6030446I19Rik 6820428D13 AA545217 AF119384 AI256711 AI851464 AV071179 Aars Aatk Abcb10 Acpp Actl6a Acvr1 Acy3 Adam4 Ada…
241	V$RFX1_02: X-box binding protein RFX1	350	350	680	5154	9987	-3.27	0.0	0.64	0.0	1110005F07Rik 1200008O12Rik 2310001N14Rik 2310031L18Rik 2310038K02Rik 2310061G07Rik 2310076O21Rik 2310079P12Rik 2810441C07Rik 3110010F15Rik 4632413C14Rik 4930418P06Rik 4933424N09Rik 5430431G03Rik 5730427C23Rik 5930412E23Rik AA407930 AB041550 AF119384 AI851464 Abca7 Actl6a Acy3 Adcy2 Adcy7 Add3 Agc1 Aicda Aip Alox12e Als2 Ankib1 Anxa9 Ap1s1 Apba2bp Arc Arl6ip6 Arntl2 Atp12a Atp1b2 Atp5j2 Atp6v0a4 …
242	V$E12_Q6	273	273	757	3946	11195	-3.29	0.0	0.94	0.11	1110005F07Rik 2010005A06Rik 2410030J07Rik 2600017J23Rik 4921513E08Rik 4921524P20Rik 4930418P06Rik 5430431G03Rik 6820428D13 AA545217 Abca7 Agc1 Aip Akr1c21 Aldh1a3 Alox12e Alox15 Ankib1 Ankrd33 Anxa11 Anxa9 Ap1s1 Ap4m1 Apon Aqp3 Arc Arrb2 Artn Asf1b Atf5 Atoh7 Atp1b2 Atp4b Atp5j2 Atp8b3 B230369L08Rik B3gnt1 B3gnt3 BC004044 BC006933 BC020025 BC023181 BC025458 Baiap1 Bicd1 Blm Bmp8b Brunol4 Bst1 Bub…
243	V$SRF_Q5_01	296	296	734	4402	10739	-3.29	0.0	0.51	0.0	1110003P22Rik 1110005F07Rik 1300010A20Rik 1700006D24Rik 1700013H19Rik 2310001N14Rik 2310031L18Rik 2310075G12Rik 2600017J23Rik 2810475A17Rik 4632413C14Rik 4921524P20Rik 5430431G03Rik 5930412E23Rik 6530413N01Rik 9830165K03Rik A930011F22Rik AA407930 AF119384 AI256711 Aatk Abca7 Acpp Adar Adcy2 Aicda Aip Alox12e Alox15 Ankrd33 Anxa3 Ap1s1 Apob48r Arc Arntl2 Arpp19 Atp4b Atp5j2 Atp6v0a4 Atp6v1g1 BC021…
244	V$NERF_Q2: new ets-related factor 1a	60	60	970	756	14385	-3.31	0.0	2.0	0.84	3110010F15Rik Acy3 Aoah Arc Arl6ip6 Arntl2 Atp4b B3gnt1 BC023105 C1qdc1 Clec2g Cog4 Csen Cxcl14 Egr1 Elf4 Fbxo11 Galnt2 Glp1r Gm1 Gpr56 Grb7 Grik5 H1fx Ifi27 Junb Krt1-14 Lck Lman1l Ltk MGC25972 Mical1 Msh3 Nelf Nfya Nup133 Osr1 Papolb Pkmyt1 Pkp3 Prkx Pura Rap2c Ris2 Rln1 Sertad1 Sf3b1 Stk24 Suz12 Tagln2 Tceb2 Terf1 Traip Tram2 Tusc3 Usp43 Vax2 Zfp326 Zfp67 Zfy1
245	V$ELK1_01: Elk-1	271	271	759	3928	11213	-3.31	0.0	0.89	0.1	1110003P22Rik 1110005F07Rik 1200009B18Rik 1700006D24Rik 1810060J02Rik 2310066N05Rik 2310079P12Rik 2410030J07Rik 2600017J23Rik 2700050P07Rik 3110010F15Rik 4921513E08Rik 4933424N09Rik 5430431G03Rik 5730427C23Rik 5830426I05Rik 9830165K03Rik A330096I21Rik AA545217 AI256711 Ankib1 Anxa3 Aoah Apob48r Aqp3 Arc Arid5a Arl6ip6 Artn BC003236 BC014699 BC022641 BC023181 BC023882 BC025458 BC026744 BC057552 Ba…
246	V$FREAC3_01: Fork head RElated ACtivator-3	16	16	1014	345	14796	-3.31	0.0	0.05	0.0	Atp6v1g1 Bst1 Cdc42bpa Dmc1h Id1 Ing3 Maz Mga Oas2 Pum2 Rsad2 Slc23a3 Smr2 Tmsb10 Zfhx1a Zmym1
247	V$RP58_01: 58 KDA repressor protein	19	19	1011	392	14749	-3.34	0.0	0.05	0.0	Aatk Alox15 Anxa11 Apob48r Brca1 C8a Crb3 Dnmt1 Galnact2 Glg1 Gng4 Hsf4 Nrap Recql Socs3 Tor3a Tuba8 Xpo1 Zfp212
248	V$AP1_Q4: activator protein 1	833	833	197	12338	2803	-3.34	0.0	0.35	0.0	1110003P22Rik 1110005F07Rik 1110006I15Rik 1200009B18Rik 1300010A20Rik 1300012D20Rik 1700006D24Rik 1700029K01Rik 1810017F10Rik 1810060J02Rik 2310001N14Rik 2310043N13Rik 2310061G07Rik 2310066N05Rik 2310076O21Rik 2410030J07Rik 2600017J23Rik 2610528M18Rik 2700050P07Rik 2700084L22Rik 2700091N06Rik 2810013E07Rik 2810441C07Rik 2810475A17Rik 3110010F15Rik 4632413C14Rik 4921513E08Rik 4921524P20Rik 4930418…
249	V$HNF4_DR1_Q3	828	828	202	12088	3053	-3.35	0.0	1.05	0.17	1110003P22Rik 1110005F07Rik 1200008O12Rik 1300010A20Rik 1300012D20Rik 1700006D24Rik 1700013H19Rik 1700029K01Rik 1810060J02Rik 2310001N14Rik 2310031L18Rik 2310038K02Rik 2310043N13Rik 2310061G07Rik 2310066N05Rik 2310075G12Rik 2310076O21Rik 2310079P12Rik 2410030J07Rik 2600017J23Rik 2610019I03Rik 2610528M18Rik 2700050P07Rik 2810013E07Rik 2810441C07Rik 2810475A17Rik 3110010F15Rik 4632413C14Rik 4921513…
250	V$AR_01: androgen receptor	87	87	943	1156	13985	-3.37	0.0	1.68	0.62	2310038K02Rik 2810475A17Rik 4921513E08Rik 5830426I05Rik Anxa3 Atp4b Atp6v0a4 BC014699 BC023181 Banp Brca1 Bub1b Camkk1 Casp7 Casp8ap2 Casp9 Ccdc2 Ccl27 Cdca1 Cdca5 Chx10 Clec4e Cmkor1 Defcr3 Efnb2 Egr1 Exo1 Extl3 F2rl1 Fgfbp1 Glg1 Golph4 Gsg2 H2afx Irf1 Junb Kctd9 Krt2-7 Lgtn Lsm5 Mad2l2 Mcm5 Mrps35 Mthfd2 Myoz1 Nek2 Nfyb Ngef Nrap Nup210 Ovol1 Paxip1 Pbk Pdxp Pim2 Pitpnm1 Pmaip1 Pqbp1 Prdx4 Ptk2…
251	V$TAL1BETAE47_01: Tal-1beta:E47 heterodimer	65	65	965	834	14307	-3.37	0.0	1.87	0.77	1200008O12Rik 1700006D24Rik 2310066N05Rik 2410030J07Rik 2810013E07Rik 2810475A17Rik 5730427C23Rik AV071179 Adam4 Akr1c21 Alox15 Als2 Arntl2 Artn Brca1 Casp9 Ccrn4l Chfr Cotl1 Cpsf2 Crb3 Dmgdh Egr1 Evpl Fbxw11 Fgfbp1 Flot2 Foxf2 H2afz Hsf4 Klra7 Lck Mad2l1 Mcm6 Mcsp Myo6 Nbn Nupl1 Padi4 Pbx3 Plekha4 Plekha5 Pum2 Rad51 Ranbp17 Recql4 Repin1 Ros1 Rpl39 Rsad2 Slc23a3 Slc25a2 Smc5l1 Tcfeb Tesp2 Tinf2 …
252	V$FOXO3_01: fork head box O3	31	31	999	352	14789	-3.39	0.0	2.29	1.04	1300010A20Rik Ankib1 Ap4m1 Arl5 Asb18 Atoh7 Bcl2l11 Bicd1 Cd5l Cyp2b10 Efna1 Epim Gm323 Hdgfrp2 Hist1h2ao Hr Il18r1 Kif20a Mcsp Myo6 Nrd1 Plekha4 Pou2f1 Ptp4a2 Slc25a14 Socs5 Stmn1 Tbx4 Tera Tubb4 Wdrx1
253	V$AREB6_01: AREB6 (Atp1a1 regulatory element binding factor 6)	220	220	810	3271	11870	-3.4	0.0	0.53	0.0	1110005F07Rik 1300012D20Rik 2310061G07Rik 2810441C07Rik 4930418P06Rik 6530407C02Rik A930011F22Rik AA407930 Abcb10 Adar Adcy2 Adipor1 Aebp2 Aip Alox15 Ankrd33 Anxa11 Anxa3 Anxa9 Apon Aqp3 Arntl2 Atp12a Atp6v0a4 Aurkb B230208J24Rik B3gnt3 BC003236 BC014699 BC020025 BC022641 BC023882 BC025458 Bap1 Brrn1 Btbd4 C1galt1 C1qdc1 C8a C8b Cacng7 Camk2d Camkk1 Camsap1 Cbll1 Ccl27 Ccrn4l Cdc42bpa Cdc7 Cdca4 …
254	V$NFKAPPAB_01: NF-kappaB	152	152	878	2140	13001	-3.41	0.0	1.19	0.27	1700006D24Rik 2010005A06Rik 2310075G12Rik 2310076O21Rik 2600017J23Rik 3110010F15Rik 4933424N09Rik AI256711 AV071179 Aars Adcy7 Add3 Agc1 Aldh1a3 Alox12e Ap4m1 Arntl2 Atf5 Atoh7 BC021790 BC023181 Baz1b Birc5 Bok Brpf1 Btbd4 C1galt1 Cacng4 Calm2 Ccnl1 Cdc2a Cdc7 Clec4e Cnot3 Cpsf2 Csen Ctcf Cxcl5 D3Ertd250e Dapk2 Dbh Dlg7 Dnase2b Edg4 Efna1 Elf3 Exo1 F2rl2 Fdft1 Flt3 Fndc4 Foxd3 Gbp2 Gjb4 Gli2 Gng4…
255	V$STAF_01: Se-Cys tRNA gene transcription activating factor	26	26	1004	285	14856	-3.42	0.0	2.36	1.1	2600017H08Rik 2810475A17Rik Atp12a BC021367 Birc5 Btbd4 Capn10 Cp Ctdp1 Insig2 Kif11 Kpna3 Mcm3 Mynn Myoz1 Nek2 Plpi Prkg2 Rad51 Sf3b1 Suz12 Tpx2 Tubgcp3 U2af1-rs2 Zcchc8 Zfp212
256	V$PTF1BETA_Q6	91	91	939	1224	13917	-3.43	0.0	1.55	0.5	1300010A20Rik 1700006D24Rik 2010005A06Rik 4933424N09Rik AB041550 AF119384 Alox12e Ankib1 Anxa9 Arid5a B3gnt1 BC003236 BC006933 BC014805 BC031407 Banp Bcl2l11 C77668 Cacng4 Casp9 Ccnl1 Chst4 Cmkor1 Cox6c Cpt1b Csen Cul2 Dapk2 Dgke Ecm1 Edg4 Elf4 Emp1 Fabp3 Fntb Gcm1 Gprk5 H2afv Hist3h2ba Il1rn Ing1l Junb Klrb1a Lasp1 Lrdd Lyst Mical1 Mpdz Mrgpra4 Mutyh Myo6 Ndn Ndrg1 Nkd2 Nr5a1 Nr6a1 P4ha2 Pbk Ple…
257	V$PR_01: high affinity binding sites for progesterone receptor	24	24	1006	259	14882	-3.44	0.0	2.37	1.1	BC023181 Bub1b C8b Casp9 Cdca1 Cntf Glg1 Golph4 Immt Kctd9 Krt1-14 Mthfd2 Nrap Paxip1 Pbp2 Pdxp Pmaip1 Ppp4r2 Ptprs Rad51 Rbm14 Rod1 Rrm1 Tceb2
258	V$COUP_01: COUP:HNF-4 heterodimer	149	149	881	2273	12868	-3.45	0.0	0.36	0.0	1300010A20Rik 1300012D20Rik 2810013E07Rik 3110010F15Rik 5830472H07Rik 6030446I19Rik AF119384 AV071179 Abcb10 Actl6a Adam4 Adar Adipor1 Aicda Alox12e Alox15 Aoah Apob48r Arntl2 Atp6v0a4 Aurkb B3gnt1 B3gnt3 BC007180 BC021790 BC021891 BC023882 Baz1b Baz2a Brca1 Bst1 Cbfb Ccdc2 Cdk2 Chd1l Chfr Cic Ckap2 Ckap4 Cog4 Cpt1b Crabp2 Cxcl14 Dgke Edg4 Edn2 Elf4 Emp1 Epb4.1l2 Epim Espn Eya3 Fabp3 Fbxo11 Foxd1…
259	V$OCT_C: Octamer binding site	61	61	969	1016	14125	-3.46	0.0	0.16	0.0	1300010A20Rik 1300012D20Rik Acpp Anapc5 Anxa11 Atp1b2 Aurkb BC014805 Brca1 Cdh15 Cul2 Cyp2b10 Dck Dnajc9 Efnb1 Elf3 Espn Exo1 Extl3 F2rl1 Fkbp5 Fntb Ftmt Gcm1 Gfi1b H2afv H3f3b Hip1r Hsd17b3 Il1rn Insig2 Kctd9 Kif20a Klra7 Klrb1a Lyst Mad2l2 Mtap4 Ndn Olfr690 Pard3 Pim1 Pim2 Rad52b Rbm16 Repin1 Rln1 Sertad1 Snrp1c Tbc1d10 Tera Terf1 Tesp2 Tnfsf10 Tnfsf8 Tpbg Trim34 Wdr10 Zfp111 Zfp422-rs1 Zfx
260	V$NKX61_01: NKX6-1	54	54	976	912	14229	-3.48	0.0	0.15	0.0	1300012D20Rik 5730427C23Rik 5830472H07Rik 6820428D13 AA407930 Anapc5 Ankrd33 Arntl2 BC014805 Brca1 Ccl3 Cdca1 Cntf Cpe Cpne2 Diap1 Eda Fignl1 Fntb Foxc1 Id1 Katnb1 Klra7 MGC41689 Melk Mras Mtap2 Nek2 Nr6a1 Pdcd6ip Pdxp Phc1 Plekha5 Pon2 Ppil5 Ppp4r2 Ptk2b Pum2 Rfc3 Rhag Rpa3 Sdccag33 Sec15l1 Senp1 Serpinb9f Shcbp1 Slc25a14 Slc7a3 Smc6l1 Stk10 Tiparp Tsrc1 Tubg1 Zfp161
261	V$HIF1_Q3: hypoxia induced factor	90	90	940	1219	13922	-3.49	0.0	1.46	0.46	1700013H19Rik 2310079P12Rik 2600017J23Rik 4632413C14Rik Acvr1b Aqp3 BC025458 Bap1 Baz1b Bcl2l11 Bhlhb3 Brpf1 Btbd4 Ccnf Cdc2a Cdk2 Cdkn2c Cdkn2d Clec4e Cpsf2 Ctdp1 Diap3 Dvl2 Ezh2 F830020C16Rik Fanca Fbxw11 Fntb Frk Gabrp Gpr56 Gps2 Gtf3c5 Hat1 Hexb Kif22 Klf4 Lasp1 Lfng Lgals7 Lhx2 Lrp6 Lsm5 Mapk13 Mapkapk2 Mid1ip1 Mllt1 Mns1 Mrpl28 Mutyh Mybl2 Myh9 Nab2 Nbn P4ha2 Pard6b Pdk3 Pdlim5 Pdxp Pkp1 Pl…
262	V$DR3_Q4: direct repeat 3	149	149	881	2126	13015	-3.5	0.0	1.0	0.15	1110005F07Rik 1300012D20Rik 1700013H19Rik 2310076O21Rik 2610019I03Rik 6820428D13 9830165K03Rik AI256711 Adar Adcy7 Arpp19 Atp4b B230208J24Rik B230369L08Rik BC014699 BC026744 BC031407 Bap1 Barx2 Bicd1 Brpf1 Cacna1s Camkk1 Camsap1 Capn10 Casp7 Ccl12 Ccl27 Cdc25b Cdc42bpa Cdh15 Cdw92 Chx10 Cilp2 Cog4 Cpeb2 Cpt1b Cyp2d13 Ddit3 Defcr3 Dok4 Dscr1l2 Dsg2 Ect2 Elys Emp1 Epim Espn Exosc8 Fabp3 Fanca Fcho1…
263	V$STAT5A_02	162	162	868	2410	12731	-3.52	0.0	0.55	0.0	1110006I15Rik 1700029K01Rik 2310001N14Rik 2310031L18Rik 2310061G07Rik 2610019I03Rik 2700050P07Rik 2810475A17Rik 5930412E23Rik 6820428D13 Aars Actl6a Adar Agc1 Apob48r Arntl2 Artn Asb18 Atf5 Atoh7 Aurkb BC020025 BC025458 Bard1 Brpf1 Brrn1 C1qdc1 C8a C8b Cabyr Casp7 Cbfb Ccdc2 Ccl3 Cdc42bpa Cdca1 Clec2g Cox6c Depdc1a Dnajb1 Dnmt1 Dub2 Egr1 Espn Eya3 Ezh2 Fbxl8 Fgd1 Fgfr3 Foxm1 Frk Fv1 Galnt2 Gata2 …
264	V$XFD1_01: Xenopus fork head domain factor 1	170	170	860	2509	12632	-3.52	0.0	0.62	0.0	1110006I15Rik 1200009B18Rik 1700006D24Rik 1700013H19Rik 1810017F10Rik 2310061G07Rik 2810013E07Rik 2810475A17Rik 3110010F15Rik 5830426I05Rik 6820428D13 AA407930 AA545217 AV071179 Ankib1 Apon Arpp19 Asb18 Atp12a Atp5j2 Aurkb B230369L08Rik BC007180 Blm Bmp8b Bok Brca1 Bst1 C1qdc1 C77668 Cacng7 Calm2 Casp9 Ccdc2 Ccl3 Cd5l Cdc2a Cdkn2d Cdw92 Cgref1 Cklf Clec4e Col4a6 Cyp2b10 Defcr3 Dgke Dmgdh Dnajb1 D…
265	V$E47_01: E47	155	155	875	2286	12855	-3.55	0.0	0.63	0.0	2600017J23Rik 4632413C14Rik 4921513E08Rik Aars Abca7 Anxa11 Anxa9 Ap1s1 Aqp3 Arc Artn Asf1b Atf5 Atoh7 Atp1b2 Atp5j2 B3gnt3 BC006933 BC014699 BC020025 BC023181 Baz2a Bicd1 Bmp8b Bst1 Camk2d Casp7 Ccl12 Ccl4 Ccna2 Ccrn4l Cd5l Cic Cmkor1 Cox6b2 Crb3 Cryab Ctcf Ctsw Cyp2d13 Dbh Dmgdh Dnajc9 Ect2 Eda Edg4 Elf3 Exo1 F2rl1 F830020C16Rik Fanca Fbxl14 Flt3 Foxd4 Foxj2 Fxyd6 Gabrp Gdf15 Gli2 Glp1r Gpr35 G…
266	V$AP4_01: activator protein 4	95	95	935	1307	13834	-3.55	0.0	1.3	0.34	1300010A20Rik 2810441C07Rik 6530407C02Rik Alox12e Atp4b B3gnt3 BC014699 Bard1 Baz2a Bhlhb3 Brrn1 Bub1b Cacng4 Cacng7 Casp7 Casp8ap2 Cbll1 Ccl12 Ccne2 Cd2ap Cdca5 Cfl1 Chst4 Cic Col4a6 Cpe D3Ertd250e Dbh Ddc8 Dedd Dlg7 Epim Espn Fanca Fcho1 Fignl1 Foxj2 Frk Fxyd6 Gal3st1 Galnact2 Gdf15 Gli2 Grb7 Hat1 Hipk3 Irf2 Itga5 Junb Katnb1 Kcna4 Kpna2 Ky Lfng Lsm5 Mclc Mynn Myoc Nr5a1 Nup133 Nup210 Nxt1 Ovol…
267	V$E47_02: E47	150	150	880	2185	12956	-3.57	0.0	0.76	0.0	1300010A20Rik 1700013H19Rik 2010005A06Rik 2310043N13Rik 2410030J07Rik 2600017J23Rik 2700050P07Rik 4921513E08Rik 4930418P06Rik A330096I21Rik AA545217 Acvr1 Akr1c21 Alox12e Alox15 Anxa9 Apob48r Atoh7 B3gnt1 BC003236 BC004044 BC014805 Baz2a Bhlhb3 Brca1 Btbd4 Bub1b C77668 C8a Ccl27 Cd5l Cenpf Cgref1 Chd1l Cic Cmkor1 Cox6c Cp Cpb1 Crb3 Csen Ctcf Ctsw Cyp2d13 Diap3 Dlg7 Dmc1h Dmgdh Dnajc9 Ect2 F2rl2 F…
268	V$TAL1ALPHAE47_01: Tal-1alpha:E47 heterodimer	89	89	941	1220	13921	-3.58	0.0	1.31	0.34	1200008O12Rik 1700006D24Rik 2310066N05Rik 2410030J07Rik 2810013E07Rik 2810475A17Rik 5730427C23Rik AV071179 Adam4 Adar Akr1c21 Alox15 Als2 Arntl2 Artn Brca1 Brrn1 Casp9 Ccrn4l Chfr Cotl1 Cpsf2 Crb3 Depdc1a Diap3 Dmgdh Dut Egr1 Epb4.1l2 Evpl Fbxw11 Fgfbp1 Flot2 Foxf2 Foxp1 Glg1 H2afx H2afz Hsf4 Klk10 Klra7 Ky Lck Mad2l1 Mcm6 Mcsp Mrgpra3 Myo6 Nbn Nrap Nupl1 Orc6l Padi4 Pbk Pbx3 Pdcd1 Pdxp Plekha4 P…
269	V$YY1_02: Yin and Yang 1	111	111	919	1580	13561	-3.64	0.0	0.97	0.12	1700006D24Rik 2600017J23Rik 2810013E07Rik 2810475A17Rik 4921513E08Rik 4921524P20Rik 5930412E23Rik Asf1b BC007180 BC023181 Birc5 Bmp8b Brca1 Cabyr Cacng7 Camkk1 Casp8ap2 Cdc5l Celsr1 Chd8 Chfr Cnot3 Cog4 Cpsf2 Csen Ctcf Ctsw Cyp2b10 Ddc8 Defcr3 Dvl2 Egr1 Elys Espn Exo1 Fbxl8 Gdf15 Gfi1b Gm1 Gmnn Grik5 H1f0 Hipk3 Hrh4 Ier5l Ilf3 Ing1 Kif20a Kif4 Krt2-7 Ly6a Mcm5 Mcm7 Mynn Nelf Nfya Nfyb Nit1 Oact1 …
270	V$MEF2_02: myogenic MADS factor MEF-2	69	69	961	1105	14036	-3.64	0.0	0.25	0.0	2700050P07Rik 5430431G03Rik 5730427C23Rik A330096I21Rik AV071179 Actl6a Acy3 Asb18 BC014805 Barx2 Bok Brunol4 Cabyr Ccl3 Ccnb2 Ccnl1 Cog4 Cp Cpt1b Dbh Dnajb1 Dnajc2 Dscr1l2 Ecm1 Epb4.1l2 Evpl Extl3 Fabp3 Foxd4 Gbp2 Gmeb1 Gmnn Hrh4 Ifit2 Ing1 Kif18a Kpna3 Ky Luzp1 MGC41689 Mki67 Mlf1 Mrgpra3 Msn Pde6d Pdk3 Pdlim5 Phc1 Rad21 Rad51ap1 Rbm16 Rgs10 S100a4 Sdc1 Sec15l1 Sgk3 Shox2 Slamf9 Slc25a14 Slc25a…
271	V$TEL2_Q6	77	77	953	1052	14089	-3.66	0.0	1.28	0.33	2310066N05Rik 2310079P12Rik 2600017J23Rik 3110010F15Rik 4921513E08Rik 4930418P06Rik 6820428D13 9830165K03Rik Acy3 Aoah Ap1s1 Arc Arntl2 B3gnt1 BC023105 Barx2 Bicd1 C77668 Cks1b Clec2g Cnot3 DXImx46e Dgke Dullard Eya3 Gal3st1 Glp1r Gmeb1 Grik5 H1fx Hrh4 Ifit2 Immt Junb Krt1-14 Lad1 Lamb3 Lck Lman1l Mrpl33 Msh3 Nfe2l3 Nfya Nppb Nup133 Nupl1 Ogg1 Osr1 P2rx5 Pkmyt1 Pmf1 Pura Ris2 Rpa2 Rpa3 Serpinb9f …
272	V$EVI1_06: ectopic viral integration site 1 encoded factor	8	8	1022	199	14942	-3.67	0.0	0.04	0.0	Ccl27 Epb4.1l2 Hip1r Pbk Prlpk Tubb5 Wbp5 Yes1
273	V$TFIIA_Q6	923	923	107	13607	1534	-3.67	0.0	0.46	0.0	1110003P22Rik 1110005F07Rik 1110006I15Rik 1200008O12Rik 1200009B18Rik 1300010A20Rik 1300012D20Rik 1700006D24Rik 1700013H19Rik 1700029K01Rik 1810017F10Rik 1810060J02Rik 2010005A06Rik 2310001N14Rik 2310031L18Rik 2310038K02Rik 2310043N13Rik 2310066N05Rik 2310075G12Rik 2310076O21Rik 2600017H08Rik 2600017J23Rik 2610019I03Rik 2610528M18Rik 2700050P07Rik 2700084L22Rik 2700091N06Rik 2810013E07Rik 2810441…
274	V$FXR_Q3	12	12	1018	262	14879	-3.71	0.0	0.06	0.0	AB041550 Cbfb Efhd2 Nfkbia Nppb Pdk3 Rbm16 Rbm4 Rgs10 Smpx Tsga13 Uroc1
275	V$EVI1_03: ectopic viral integration site 1 encoded factor	1	1	1029	71	15070	-3.72	0.0	0.01	0.0	Rfxap
276	V$HOGNESS_B: Imperfect Hogness /Goldberg Box	71	71	959	974	14167	-3.73	0.0	1.21	0.27	2310066N05Rik 2410030J07Rik 2610019I03Rik 2700091N06Rik 5430431G03Rik AA407930 AA545217 Apon Atp8b3 BC023181 BC031407 Banp C1qdc1 C77668 Casp8ap2 Ccnf Ccnl1 Ccrn4l Cdc25c Cfl1 Cgref1 Chd8 Ckap2 Cpsf2 Dscr1l2 Fbxl8 Flot2 Gcc1 Gimap3 Gltp Gmeb1 Gsg2 Hdgfrp2 Icoslg Katnb1 Kpna2 Mrps35 Mtap4 Oasl2 Orc1l Paqr4 Pdk3 Pold2 Ppp1r3c Ppp2r2a Prc1 Pum2 Ranbp3 Rbm16 Rfxap Rnf20 Rpa2 Rpl39 Sca7 Sema3f Serpina…
277	V$R_01: Epstein-Barr virus transcription factor R	20	20	1010	219	14922	-3.77	0.0	2.05	0.86	2310075G12Rik 2310079P12Rik Ap4m1 BC004044 Bap1 C77668 Ctdp1 Cxcl14 Fgfbp1 Fxyd6 Ly75 Mcm7 Mns1 Nfat5 Pcaf Plxnb2 Rbm16 Sgk3 Slk Usp27x
278	V$LEF1_Q6	951	951	79	13939	1202	-3.8	0.0	0.9	0.1	1110003P22Rik 1110005F07Rik 1110006I15Rik 1200008O12Rik 1200009B18Rik 1300012D20Rik 1700006D24Rik 1700013H19Rik 1700029K01Rik 1810060J02Rik 2010005A06Rik 2310001N14Rik 2310031L18Rik 2310038K02Rik 2310043N13Rik 2310061G07Rik 2310066N05Rik 2310075G12Rik 2310076O21Rik 2310079P12Rik 2410030J07Rik 2600017H08Rik 2600017J23Rik 2610019I03Rik 2610528M18Rik 2700050P07Rik 2700084L22Rik 2700091N06Rik 2810013…
279	V$FREAC2_01: Fork head RElated ACtivator-2	68	68	962	949	14192	-3.83	0.0	1.04	0.17	1300010A20Rik 2310066N05Rik 5830426I05Rik Acvr1b Acy3 Als2 Ankib1 Anxa3 Apon Arl5 Asb18 Atoh7 Aurkb BC014805 BC023105 Bard1 Bcl2l11 Bst1 Cbll1 Ccl27 Ccna2 Cdca1 Cenpf Cit Cldn23 Cntf Cog4 Dnajc2 Efna1 Epim Fkbp5 Gm323 Hdgfrp2 Hist1h2ao Hr Il18r1 Kif20a Klra12 Mast2 Mcsp Myo6 Nrap Nrd1 Nusap1 Paxip1 Pdcl3 Pla2g7 Plekha4 Plp2 Pou2f1 Prlpk Rpa1 Slc22a7 Slc23a3 Slc25a14 Smc6l1 Stmn1 Tbx4 Tcfeb Tera T…
280	V$PAX_Q6	981	981	49	14490	651	-3.84	0.0	0.24	0.0	1110003P22Rik 1110005F07Rik 1110006I15Rik 1200008O12Rik 1200009B18Rik 1300010A20Rik 1300012D20Rik 1700006D24Rik 1700013H19Rik 1700029K01Rik 1810017F10Rik 1810060J02Rik 2010005A06Rik 2310001N14Rik 2310031L18Rik 2310038K02Rik 2310043N13Rik 2310061G07Rik 2310066N05Rik 2310075G12Rik 2310076O21Rik 2310079P12Rik 2410030J07Rik 2600017H08Rik 2600017J23Rik 2610019I03Rik 2610528M18Rik 2700050P07Rik 2700084…
281	V$PBX_Q3	979	979	51	14458	683	-3.84	0.0	0.26	0.0	1110003P22Rik 1110005F07Rik 1110006I15Rik 1200008O12Rik 1200009B18Rik 1300010A20Rik 1300012D20Rik 1700006D24Rik 1700013H19Rik 1700029K01Rik 1810017F10Rik 1810060J02Rik 2010005A06Rik 2310001N14Rik 2310031L18Rik 2310038K02Rik 2310043N13Rik 2310061G07Rik 2310066N05Rik 2310075G12Rik 2310076O21Rik 2310079P12Rik 2410030J07Rik 2600017H08Rik 2600017J23Rik 2610019I03Rik 2610528M18Rik 2700050P07Rik 2700084…
282	V$E4F1_Q6	34	34	996	432	14709	-3.91	0.0	1.48	0.47	1200008O12Rik 1300012D20Rik 2700050P07Rik 9830165K03Rik Aars Arntl2 Calm2 Cdca5 Cpsf2 Csen Etv3 Gm1 Hnrpa2b1 Kctd9 Matr3 Nup133 Orc1l Pdgfb Pdk3 Phf1 Rad51ap1 Rad51c Rfx1 Rg9mtd2 Rnps1 S100a13 Serpina12 Sfrs4 Spata6 Tinf2 Traip Tubb4 Wbp11 Wbp5
283	V$FOXO1_02: fork head box O1	64	64	966	919	14222	-3.93	0.0	0.81	0.03	1300010A20Rik 2310066N05Rik Acvr1b Acy3 Ankib1 Ap4m1 Apon Arl5 Asb18 Atoh7 BC014805 BC023105 Bcl2l11 Bhlhb3 Bicd1 Bst1 Ccl27 Cd5l Cenpf Cit Cntf Cyp2b10 Diap3 Dnajc2 Ect2 Efna1 Epim Gm323 Hdgfrp2 Hist1h2ao Hr Il18r1 Kif20a Klra12 Mast2 Mcsp Myo6 Nr3c1 Nrd1 Nusap1 Paxip1 Pdcl3 Phtf1 Pi4k2a Pla2g7 Plekha4 Pou2f1 Ppil5 Ptp4a2 Rbm4 Rpa1 Slc22a7 Slc25a14 Smc6l1 Snx12 Socs5 Stmn1 Tbx4 Tcfeb Tera Tubb4 …
284	V$MEF3_B: MEF-3	26	26	1004	459	14682	-3.93	0.0	0.17	0.0	Alox12e BC014699 Bicd1 C8b Cks1b Crb3 Elf3 Fgfbp1 Fignl1 Frk Gal3st1 Hcn1 Kcna4 Lman1l Nrd1 Osbpl9 Pole2 Prss12 Rab3b Rhced Sh3md1 Slc23a3 Slc25a13 Tjp2 Tor3a Zyx
285	V$E4BP4_01: E4BP4	35	35	995	583	14558	-3.95	0.0	0.23	0.0	2700050P07Rik 2810013E07Rik AV071179 Ankib1 BC014805 Baz1b C8a Foxd4 Ftmt Hsd17b3 Kpna2 Mid1ip1 Mrpl28 Ms4a3 Mtap4 Myh9 Nfil3 Pbx4 Phf1 Phf19 Rbm4 Sah Slc22a7 Spag5 Speer3 St3gal2 Timeless Tpbg Unc5c V1rd4 V2r4 Wbp11 Wnt10a Wwp2 Zfy1
286	V$IRF1_01: interferon regulatory factor 1	18	18	1012	339	14802	-3.96	0.0	0.13	0.0	2810475A17Rik Als2 Anxa3 Cpsf2 Foxp1 Icoslg Irg1 Nfkbie Oasl1 Prg3 Sdccag33 Slc23a3 Slc25a24 Smc5l1 Spata6 Ssty2 Tjp2 Tnfsf10
287	V$PR_02: is recognized by progesterone receptor	56	56	974	796	14345	-3.97	0.0	0.86	0.08	Acpp Apba2bp Apob48r Atp12a BC023181 Bicd1 Bok Brca1 Brrn1 Bub1b C8b Casp8ap2 Casp9 Ccdc2 Cdca1 Cdca4 Cox6b2 Cpe Cryab Defcr3 Egr1 Fkbp5 Gimap3 Golph4 Id1 Immt Irf1 Itga5 Kctd9 Kif20a Kpna2 Krt1-14 Lsm3 Ltap Mid1ip1 Mthfd2 Myf6 Myoc Nr5a1 Nrap Paxip1 Pdlim4 Pdxp Pim3 Plekha5 Pmaip1 Pole2 Pum2 Rad51 Rfc3 Rrm1 Sh3d1B Tceb2 Tesp2 Trip13 Xpo1
288	V$NFKAPPAB65_01: NF-kappaB (p65)	59	59	971	881	14260	-3.98	0.0	0.57	0.0	2810441C07Rik AV071179 Alox12e Arntl2 Atf5 B230369L08Rik BC021790 Birc5 Btbd4 Cacng4 Ccnl1 Cdc5l Cdc7 Cxcl5 D3Ertd250e Edg4 Elf3 Exo1 Fbxw11 Fdft1 Fntb Gbp2 Gfi1b Gtse1 Irf2 Irg1 Kif22 Ky Lama5 Lamb3 Lasp1 Map3k8 Maz Mrgpra3 Nfkbia Nfya Nfyb Pask Pbk Pbp2 Pctk1 Pfdn1 Plk4 Plp2 Polr2b Rap2c Relb Rfc3 Rhoc Snx12 Speer3 Stk10 Sult2a2 Tlr3 Tor3a Uhrf1 Unc5c Zfp101 Zyx
289	V$POLY_C: Retroviral Poly A signal	11	11	1019	233	14908	-3.99	0.0	0.09	0.0	Bard1 Ccne2 Edg4 Fmr1 H2afx Nfatc2ip Nr3c1 Phc1 Pum2 Sf3b1 Tsc2
290	V$HEN1_02: HEN1	16	16	1014	174	14967	-4.0	0.0	1.87	0.77	2810475A17Rik Alox12e Cfl1 Efnb2 Grik5 Mrpl28 Nfil3 Ptger1 Rad51ap1 Serpina12 Solt Spata6 Tinf2 Ube2c Wdr10 Zmym1
291	V$MYCMAX_01: c-Myc:Max heterodimer	5	5	1025	137	15004	-4.0	0.0	0.05	0.0	BC004044 Cdw92 Dok4 Gmeb1 Plxnb2
292	V$FOXO4_02: fork head box O4	33	33	997	427	14714	-4.02	0.0	1.34	0.36	1300010A20Rik 2310066N05Rik Acy3 Ankib1 Ap4m1 Arl5 Asb18 Bcl2l11 Bicd1 Cd5l Cyp2b10 Efna1 Epim Gm323 Hdgfrp2 Hist1h2ao Hr Il18r1 Kif20a Mcsp Myo6 Nrd1 Pla2g7 Plekha4 Pou2f1 Ptp4a2 Slc25a14 Socs5 Stmn1 Tbx4 Tera Tubb4 Wdrx1
293	V$SREBP1_01: sterol regulatory element-binding protein 1	42	42	988	572	14569	-4.03	0.0	1.09	0.18	1810060J02Rik 4632413C14Rik 4930418P06Rik 5430431G03Rik 6820428D13 Aars Aip Atp6v1g1 Blm Camk2d Cpe Crb3 Diap3 Dvl2 Fabp3 Faf1 Fanca Fmr1 Foxm1 Foxp1 Gabrp Gps2 Hmgb2 Ilf3 Mapk10 Pard6b Paxip1 Pdcd6ip Ppp1r3c Rad9 Rbbp4 Rhot2 Ris2 Sgol1 Smc6l1 Tbn Tera Trip13 Tubb5 Tubgcp3 Ybx2 Zfhx1a
294	V$NFMUE1_Q6	40	40	990	540	14601	-4.03	0.0	1.13	0.22	2810475A17Rik 4921513E08Rik 4921524P20Rik 5930412E23Rik Cdc20 Cnot3 Cog4 Cpsf2 Epim Foxd1 Gdf15 Gli2 Grik5 H1f0 Ly75 Mcm5 Mynn Nfatc2ip Nfya Nit1 Nrap Pard3 Pkp3 Plxnb2 Raf1 Rfwd3 Rpa2 Sdccag33 Sec15l1 Sf3a2 Stag1 Stk24 Suv39h2 Tbx18 Tceb2 Tcf7 Wbp11 Xist Zcchc8 Zfp326
295	V$PAX3_01: Pax-3 binding sites	4	4	1026	22	15119	-4.04	0.0	2.52	1.21	Brpf1 Cgref1 Mxd3 Top2a
296	V$AR_03: is recognized by androgen reseptor	24	24	1006	293	14848	-4.04	0.0	1.53	0.49	BC023181 Brca1 Bub1b Casp8ap2 Casp9 Ccdc2 Cdca1 Defcr3 Egr1 Gnai2 Golph4 Immt Kctd9 Mthfd2 Nrap Paxip1 Pdxp Plekha7 Pmaip1 Rad51 Rfc3 Tceb2 Tyro3 Xpo1
297	V$NFKAPPAB50_01: NF-kappaB (p50)	46	46	984	650	14491	-4.07	0.0	0.87	0.08	2010005A06Rik 2310076O21Rik 2410030J07Rik 6530407C02Rik Agc1 Aldh1a3 Bard1 Bhlhb3 Btbd4 Cpne2 Ctcf Dmgdh Dvl2 Ecm1 Elf3 Exo1 Foxc1 Foxd3 Foxj1 Gch1 H1f0 Ifit2 Ing1l Irf1 Irf2 Itga5 Ky Lgtn Matr3 Maz Mpdz Mrpl28 Nfkbia Notch2 Pard6b Pmaip1 S100a10 Slbp Socs3 Tbx4 Tead3 Tjp4 Tpx2 Tubb6 Wsb2 Zfp67
298	V$HNF4_01: hepatic nuclear factor 4	987	987	43	14535	606	-4.09	0.0	0.44	0.0	1110003P22Rik 1110005F07Rik 1110006I15Rik 1200008O12Rik 1200009B18Rik 1300010A20Rik 1300012D20Rik 1700006D24Rik 1700013H19Rik 1700029K01Rik 1810017F10Rik 1810060J02Rik 2010005A06Rik 2310001N14Rik 2310031L18Rik 2310038K02Rik 2310043N13Rik 2310061G07Rik 2310066N05Rik 2310075G12Rik 2310076O21Rik 2310079P12Rik 2410030J07Rik 2600017H08Rik 2600017J23Rik 2610019I03Rik 2610528M18Rik 2700050P07Rik 2700084…
299	V$HTF_01	46	46	984	673	14468	-4.1	0.0	0.67	0.0	1110006I15Rik 2310031L18Rik 2610528M18Rik B3gnt3 BC014805 BC031407 Baz1b Bhlhb3 Bub1b Cdc5l Cdca4 Cdkn2c Chfr Ckap4 Cpe Dnajc2 Dnmt1 Dullard Edg4 Gal3st1 Gpc1 Hipk3 Hmmr Lrig1 Mapkapk2 Mllt1 Mre11a Msh6 Mtbp Mthfd2 Myh9 Padi4 Pdgfb Phc1 Plk4 Rbl1 Rfwd3 Rln1 Rnf20 Sf3b1 Sgk3 Tbn Tesp2 Timp1 Traip Tubb4
300	V$HFH4_01	38	38	992	522	14619	-4.11	0.0	1.01	0.15	1300010A20Rik 2700091N06Rik Ankib1 Arl5 Ccl27 Cdc5l Cmkor1 Cp D3Ertd250e Depdc1a Flot2 Gfm2 Gfra1 Ifi27 Iqcc Katnb1 Kcna4 Klf4 Krt1-14 Lrp6 Ly6a Ndrg1 P2rx5 Pdcl3 Ppil5 Prim1 Rfc3 Rfc5 Rfwd3 Rsnl2 Ssty1 Tceb2 Tcfeb Tcof1 Tera Uhrf1 Wdrx1 Ybx2
301	V$MAX_01: Max	41	41	989	626	14515	-4.12	0.0	0.48	0.0	1700013H19Rik 2310038K02Rik Aip Atp6v1g1 BC004044 Cdk5r1 Cdw92 Cpe Crb3 Diap3 Fanca Gcm1 Gmeb1 Gps2 Ilf3 Kif11 Lman1l Mast2 Mcm2 Misc12 Mns1 Mutyh Pdcd6ip Plxnb2 Pola1 Ptprs Rad9 Rbbp4 Rbm16 Rpa1 S100a4 Serac1 Sgol1 Slc16a3 Stmn1 Taf12 Tbn Thoc4 Tubb5 Ybx2 Zfhx1a
302	V$OCT1_01: octamer factor 1	27	27	1003	450	14691	-4.14	0.0	0.27	0.0	Anapc5 Atp1b2 Aurkb Col4a6 Cyp2b10 Dnmt1 Efna1 Elf3 Espn Exo1 Fkbp5 Fntb H2afv H3f3b Kctd9 Nfatc2ip Pim1 Pim2 Pura Repin1 Rln1 Tera Tesp2 Tnfsf10 Trim34 Zfp111 Zfx
303	V$GRE_C: Glucocorticoid response element	36	36	994	564	14577	-4.15	0.0	0.4	0.0	2600017H08Rik 5830426I05Rik Atp12a Atp6v0a4 BC014699 Bicd1 Brca1 Bub1b C8b Casp9 Ccdc2 Cdca1 Cntf Gcm1 Golph4 Gsg2 Irf1 Krt2-7 Lgals3 Lsm5 Mrps35 Myo9b Ovol1 Padi4 Paxip1 Pbp2 Pdxp Ptk2b Rab3b Rad51 Sca7 Sec15l1 Tacstd2 Tead4 V2r4 Zfp422-rs1
304	V$COUP_DR1_Q6	31	31	999	444	14697	-4.27	0.0	0.75	0.0	4632413C14Rik 6030446I19Rik Adar Arntl2 BC007180 Crabp2 Edn2 Fxyd6 Gcc1 Grik5 Hr Irg1 Lasp1 Mutyh Nrap Oasl1 Osbpl10 Pold1 Prg3 Prss18 Ptger4 Ranbp17 Ranbp3 Rbl1 Scnn1a Serpina12 Tagln2 Tlr3 Tnnt2 Trim34 Zfp39
305	V$RORA2_01: RAR-related orphan receptor alpha2	17	17	1013	207	14934	-4.32	0.0	1.34	0.36	1700013H19Rik 2310075G12Rik Bub1b Cacng7 Elys Foxj1 Gsg2 Hexb Hmmr Ms4a3 Nxt1 Ppp2r2a S100a4 Sec24b Ssx2ip Unc5c Wnt3
306	V$HEN1_01: HEN1	26	26	1004	357	14784	-4.32	0.0	0.92	0.1	2700084L22Rik 2810475A17Rik Adar Alox12e BC023181 Camkk1 Capn10 Cfl1 Cryab Dapk2 Efnb2 Foxd4 Grik5 Ier5l Mrpl28 Nfil3 Ptger1 S100a10 Solt Spata6 Syngr3 Tinf2 Ube2c Wdr10 Zc3hdc1 Zmym1
307	V$STAT5B_01: signal transducer and activator of transcription 5b	23	23	1007	306	14835	-4.33	0.0	1.04	0.17	4921524P20Rik Agc1 Ccnb2 Dedd Elf4 Gfi1b Gps2 H2afx Hist1h1e Hmgb2 Kif22 Klra12 Lrig1 Mef2a Pbk Serpinb9f Slc16a3 Socs3 Sspn Ugdh Whsc2 Wnt10a Zfp39
308	V$CLOX_01: Clox	18	18	1012	308	14833	-4.34	0.0	0.26	0.0	2410030J07Rik AB041550 Arpp19 BC023105 Dmgdh Foxd3 Hap1 Kcnd2 Msln Odf1 Pcbp4 Plekha5 Repin1 Rfwd3 Sh3md1 Snrp1c Spire2 Zfx
309	V$CDP_02: transcriptional repressor CDP	13	13	1017	148	14993	-4.34	0.0	1.49	0.47	2410030J07Rik Arpp19 Foxd3 Hap1 Kcnd2 Msln Odf1 Pcbp4 Repin1 Rfwd3 Sh3md1 Snrp1c Zfx
310	V$MEIS1BHOXA9_02: Meis-1b:HOXA9 heterodimeric binding	9	9	1021	184	14957	-4.36	0.0	0.14	0.0	2610528M18Rik Atoh7 BC057552 Cdc5l Cpe H2afz Myo6 Nusap1 Tjp4
311	V$CREBP1_01: cAMP-responsive element binding protein 1	19	19	1011	243	14898	-4.36	0.0	1.16	0.25	1300012D20Rik 2610528M18Rik 5830461H18Rik 5930412E23Rik 9830165K03Rik Aars Arntl2 Calm2 Csen Etnk1 Hnrpa2b1 Nr3c1 Nup133 Pdk3 Pqbp1 Rg9mtd2 Rnps1 S100a13 Spata6
312	V$CDPCR3_01: cut-like homeodomain protein	26	26	1004	379	14762	-4.38	0.0	0.67	0.0	2610528M18Rik Acvr1b Aicda C77668 Cdc2a Cenpf Cklf Dut Efna1 Elys Gm1 Kif18a Luzp1 MGC25972 Mcm3 Nfyb Odf1 P2ry2 Pitx2 Polr2b Rab3b Rhot2 Smc6l1 Tgfbi Tjp4 Tusc3
313	V$ATF6_01: activating transcription factor 6	19	19	1011	315	14826	-4.38	0.0	0.32	0.0	B3gnt3 Ckap4 Cpe Edg4 Flot2 Gal3st1 Hipk3 Kctd9 Mapkapk2 Mbd4 Mtbp Nrd1 Padi4 Phc1 Rbl1 Sgk3 Timp1 Traip Wdr10
314	V$NGFIC_01: nerve growth factor-induced protein C	20	20	1010	262	14879	-4.38	0.0	1.07	0.18	5430431G03Rik Ccnf Cdc7 Dapk2 Edn2 Hnrpa2b1 Ifngr1 Kif20a Mclc Mical1 Nab2 Pard3 Pold1 Ppp1r1b Pura Slc25a14 Stmn1 Tbc1d10 Tead3 Tipin
315	V$AHR_01: aryl hydrocarbon / dioxin receptor	5	5	1025	38	15103	-4.38	0.0	1.99	0.84	Camk2d Cdca4 Prkg2 Sertad1 St3gal2
316	V$APOLYA_B: Avian C-type PolyA signal	5	5	1025	38	15103	-4.38	0.0	1.99	0.84	1110005F07Rik Atp12a Cul2 Elys Rgs10
317	V$SREBP1_02: sterol regulatory element-binding protein 1	3	3	1027	92	15049	-4.41	0.0	0.06	0.0	1810017F10Rik Fxyd6 Tbc1d10
318	V$RSRFC4_Q2	24	24	1006	346	14795	-4.41	0.0	0.71	0.0	5430431G03Rik AV071179 Asb18 Baz2a Bok Brunol4 Camkk1 Ccl3 Cog4 Cpt1b Dnajc2 Evpl Ky Mki67 Mlf1 Notch2 Nrd1 Pdk3 Phc1 Plk4 Sdc1 Tubb4 Tyro3 Ywhah
319	V$DEAF1_02	23	23	1007	353	14788	-4.41	0.0	0.49	0.0	5830461H18Rik Atp5j2 Ccnl1 Crlz1 Cxcl16 Gli2 Gmnn Hspa14 Kcna2 Mclc Mrps35 Msh3 Nfat5 Nfil3 Nup210 P4ha2 Pole3 Rbl1 Sart3 Serpinb9f Tgm1 Unc5c Unc84a
320	V$POU3F2_02	4	4	1026	106	15035	-4.45	0.0	0.08	0.0	Col4a6 Dnmt1 Matr3 Pura
321	V$MEF2_03: myogenic MADS factor MEF-2	20	20	1010	302	14839	-4.49	0.0	0.54	0.0	AV071179 Asb18 BC014805 Barx2 Brunol4 Ccl3 Cpt1b Dnajc2 Extl3 Gmnn Ky Mlf1 Msn Pdk3 Sdc1 Sgk3 Slamf9 Snrpd1 Tmc4 Ywhah
322	V$EGR3_01: early growth response gene 3 product	9	9	1021	172	14969	-4.57	0.0	0.2	0.0	5430431G03Rik 5830461H18Rik Hnrpa2b1 Ifngr1 Mical1 Nab2 Rfx1 Slc25a14 Tubg1
323	V$ISRE_01: interferon-stimulated response element	17	17	1013	249	14892	-4.58	0.0	0.63	0.0	Bard1 Csen Gbp2 Gdf15 Kif22 Myoc Nfyb Oasl1 Pdcd1 Smc6l1 Spata6 Ssx2ip Taf6 Tgfbi Tnfsf10 Trim34 Uroc1
324	V$EGR2_01: Egr-2/Krox-20 early growth response gene product	12	12	1018	206	14935	-4.6	0.0	0.3	0.0	5430431G03Rik 5830461H18Rik Cdc7 Dapk2 Hnrpa2b1 Ifngr1 Mical1 Nab2 Pi4k2a Rfx1 Slc25a14 Tubg1
325	V$BACH1_01: BTB and CNC homolog 1	15	15	1015	223	14918	-4.64	0.0	0.59	0.0	2810441C07Rik Gtf3c5 Hap1 Mast2 Msn Nr1i3 Nr6a1 Pla2g7 Plpi Repin1 Socs5 Tead4 Tnfsf10 V1rd4 V1rd6
326	V$HSF_Q6	8	8	1022	151	14990	-4.68	0.0	0.22	0.0	Cryab Dlx5 Gabrp Gnai2 Melk Pbsn Rbm16 S100a10
327	V$MEIS1AHOXA9_01: Meis-1a:HOXA9 heterodimeric binding	9	9	1021	161	14980	-4.7	0.0	0.27	0.0	Ankib1 Cdc5l Grik5 Kpna3 Lad1 Myh9 Myo6 Senp1 Tjp4
328	V$FXR_IR1_Q6	11	11	1019	143	14998	-4.73	0.0	0.94	0.11	Cdca4 Ddc8 Ifi27 Kctd1 Ky Ly6f Pdk3 Phtf1 Rgs10 Uroc1 V1rd6
329	V$MIF1_01: MIBP-1 / RFX1 complex	12	12	1018	186	14955	-4.74	0.0	0.49	0.0	Camsap1 Cpeb2 Grik5 Nfkbia Pole3 Rfc5 Ribc1 Rnf110 Sh3kbp1 Smc1l1 Smc1l2 Trim34
330	V$HMX1_01: H6 homeobox 3	3	3	1027	20	15121	-4.78	0.0	1.73	0.65	Gfra1 Ky St8sia1
331	V$STAT1_01: signal transducer and activator of transcription 1	1	1	1029	49	15092	-4.81	0.0	0.04	0.0	Slc16a3
332	V$LXR_DR4_Q3	4	4	1026	92	15049	-4.83	0.0	0.14	0.0	BC007180 Crb3 Mki67 Smc5l1
333	V$RSRFC4_01: related to serum response factor, C4	7	7	1023	87	15054	-4.93	0.0	0.94	0.11	AV071179 Asb18 Brunol4 Dnajc2 Ky Sdc1 Ywhah
334	V$CAAT_C: Retroviral CCAAT box	8	8	1022	114	15027	-4.94	0.0	0.66	0.0	BC020025 Cdkn2d Crabp2 Ect2 Fdft1 Pold2 Rpa2 Solt
335	V$DTYPEPA_B: poly A signal of D-type LTRs	6	6	1024	79	15062	-5.05	0.0	0.78	0.01	BC014805 Phc1 Repin1 Rhag Slc25a14 Thoc4
336	V$GNCF_01: GCNF (germ cell nuclear factor)	6	6	1024	89	15052	-5.09	0.0	0.56	0.0	Bard1 Mrpl28 Nkd2 Rpa1 Tor3a Wbp11
337	V$LXR_Q3	5	5	1025	75	15066	-5.17	0.0	0.54	0.0	4921513E08Rik Cd2ap Foxd3 Mapk13 Smc5l1
338	V$AR_02: high affinity binding sites for androgen receptor	2	2	1028	53	15088	-5.19	0.0	0.14	0.0	Golph4 Pdxp
339	V$PAX5_02: B-cell-specific activating protein	2	2	1028	52	15089	-5.22	0.0	0.14	0.0	Pitpnm1 Stmn1
340	V$VJUN_01: v-Jun	2	2	1028	14	15127	-5.24	0.0	1.3	0.34	Als2 Tdrd7
341	V$POU3F2_01	4	4	1026	62	15079	-5.27	0.0	0.49	0.0	Cdw92 Dmc1h Ezh2 Ndn
342	V$HMEF2_Q6: myocyte enhancer factor	4	4	1026	55	15086	-5.28	0.0	0.65	0.0	Bub1b Epb4.1l2 Rbm16 Slbp
343	V$BEL1_B: Bel-1 similar region	1	1	1029	27	15114	-5.68	0.0	0.17	0.0	Lyst
344	V$PPARA_01: PPAR:RXR heterodimers	1	1	1029	7	15134	-5.74	0.0	0.89	0.1	Arntl2
345	V$AHRARNT_02: aryl hydrocarbon receptor:Arnt heterodimers, fixed core	1	1	1029	14	15127	-5.91	0.0	0.47	0.0	Hipk3
346	V$TAACC_B: Lentiviral TATA upstream element	1	1	1029	14	15127	-5.91	0.0	0.47	0.0	Efnb1
