# Supplementary material for: A genomic analysis of mouse models of breast cancer reveals molecular features of mouse models and relationships to human breast cancer
Source: Breast Cancer Res. 2014 Jun 5;16(3):R59. doi: 10.1186/bcr3672 (PMC4078930; doi:10.1186/bcr3672)
Supplement: Additional file 2 — Fold change values organized by mouse tumor model type comparing the mouse model to all other types of mouse models. [file bcr3672-S2.zip › Additional_file_2/TNP8_SAM/AdditionalFile57_TNP8_SAM/DownregulatedGenesgather_gene_ontology_121102.txt]

#	Annotation	Total Genes With Ann	Your Genes (With Ann)	Your Genes (No Ann)	Genome (With Ann)	Genome (No Ann)	ln(Bayes factor)	neg ln(p value)	FE: neg ln(p value)	FE: neg ln(FDR)	Genes
1	GO:0050896 [3]: response to stimulus	11	11	173	2740	9705	14.7	10.41	0.0	0.0	C6.1A Cacna1f Ccl3 Clec2d Cryab Fv1 Grm8 H2-Q1 Myo6 Pdcd1lg2 Repin1
2	GO:0007186 [6]: G-protein coupled receptor protein signaling pathway	4	4	180	1883	10562	14.06	10.41	0.0	0.0	Grm8 Htr1a P2ry2 Ptger1
3	GO:0050875 [3]: cellular physiological process	150	150	34	7784	4661	12.88	10.41	17.63	11.43	1110015E22Rik 1110032D12Rik 1700030A21Rik 1810060D16Rik 2300004C15Rik 2810441O16Rik A830023I12Rik Abcb7 Acvr1 Acvr1b Aes Alg12 Ap4s1 Apobec2 Aqp3 Arl4 Arl5 Arpc4 Asb15 Atp1b2 Atp5e Atp5g1 Atp5h Atp5j2 Atp5k Atp5l Atp6v1g1 BC026439 Baz1b Bcl2l11 C330003B14Rik Cacna1f Cacna1s Cant1 Cbx2 Cbx7 Cdc5l Clec2d Col11a2 Cox6b1 Cox7a1 Cox8a Cpt1b Crkl Dbi Dctn2 Ddr1 Dedd Dqx1 Dut E2f3 Eif2s1 Eif2s2 Eif3s6 E…
4	GO:0006119 [6]: oxidative phosphorylation	8	8	176	30	12415	11.49	10.41	16.65	11.14	Atp5e Atp5g1 Atp5h Atp5k Atp5l Ndufa7 Ndufc2 Ndufv2
5	GO:0007606 [6]: sensory perception of chemical stimulus	1	1	183	1224	11221	10.72	10.41	0.0	0.0	Grm8
6	GO:0050874 [3]: organismal physiological process	11	11	173	2397	10048	10.21	10.41	0.0	0.0	Cacna1f Ccl3 Clec2d Grm8 H2-Q1 Myo6 Nr5a1 Pdcd1lg2 Pthlh Repin1 Vamp2
7	GO:0006753 [8]: nucleoside phosphate metabolism	7	7	177	24	12421	10.07	10.41	15.23	10.41	Atp5e Atp5g1 Atp5h Atp5j2 Atp5k Atp5l Atp6v1g1
8	GO:0006754 [7]: ATP biosynthesis	7	7	177	24	12421	10.07	10.41	15.23	10.41	Atp5e Atp5g1 Atp5h Atp5j2 Atp5k Atp5l Atp6v1g1
9	GO:0007608 [7]: perception of smell	1	1	183	1176	11269	9.98	10.41	0.0	0.0	Grm8
10	GO:0009605 [4]: response to external stimulus	9	9	175	2163	10282	9.88	10.41	0.0	0.0	C6.1A Cacna1f Ccl3 Clec2d Cryab Fv1 Grm8 Myo6 Repin1
11	GO:0046034 [6]: ATP metabolism	7	7	177	28	12417	9.18	10.41	14.34	9.74	Atp5e Atp5g1 Atp5h Atp5j2 Atp5k Atp5l Atp6v1g1
12	GO:0050877 [4]: neurophysiological process	4	4	180	1503	10942	8.64	10.41	0.0	0.0	Cacna1f Grm8 Myo6 Vamp2
13	GO:0009581 [5]: detection of external stimulus	3	3	181	1364	11081	8.49	10.41	0.0	0.0	Cacna1f Grm8 Myo6
14	GO:0009145 [8]: purine nucleoside triphosphate biosynthesis	7	7	177	32	12413	8.42	10.41	13.56	9.43	Atp5e Atp5g1 Atp5h Atp5j2 Atp5k Atp5l Atp6v1g1
15	GO:0009201 [8]: ribonucleoside triphosphate biosynthesis	7	7	177	32	12413	8.42	10.41	13.56	9.43	Atp5e Atp5g1 Atp5h Atp5j2 Atp5k Atp5l Atp6v1g1
16	GO:0009206 [9]: purine ribonucleoside triphosphate biosynthesis	7	7	177	32	12413	8.42	10.41	13.56	9.43	Atp5e Atp5g1 Atp5h Atp5j2 Atp5k Atp5l Atp6v1g1
17	GO:0007600 [5]: sensory perception	3	3	181	1354	11091	8.35	10.41	0.0	0.0	Cacna1f Grm8 Myo6
18	GO:0006752 [7]: group transfer coenzyme metabolism	7	7	177	35	12410	7.9	10.41	13.04	9.27	Atp5e Atp5g1 Atp5h Atp5j2 Atp5k Atp5l Atp6v1g1
19	GO:0009142 [7]: nucleoside triphosphate biosynthesis	7	7	177	35	12410	7.9	10.41	13.04	9.27	Atp5e Atp5g1 Atp5h Atp5j2 Atp5k Atp5l Atp6v1g1
20	GO:0009259 [7]: ribonucleotide metabolism	8	8	176	52	12393	7.85	10.41	12.97	9.27	Atp5e Atp5g1 Atp5h Atp5j2 Atp5k Atp5l Atp6v1g1 Cant1
21	GO:0044237 [4]: cellular metabolism	107	107	77	5159	7286	7.82	10.41	12.34	8.91	1110015E22Rik 1700030A21Rik 1810060D16Rik 2300004C15Rik 2810441O16Rik A830023I12Rik Acvr1 Acvr1b Aes Alg12 Apobec2 Arpc4 Asb15 Atp5e Atp5g1 Atp5h Atp5j2 Atp5k Atp5l Atp6v1g1 Baz1b C330003B14Rik Cant1 Cbx2 Cbx7 Cdc5l Cox6b1 Cox7a1 Cox8a Cpt1b Ddr1 Dedd Dut E2f3 Eif2s1 Eif2s2 Eif3s6 Elk1 Elys Epha5 Fbxw11 Foxj2 Gtf2a1 Hipk1 Hira Hist3h2ba Hsd17b3 Igf2bp3 Lgtn Mapk11 Mllt1 Mrp63 Mrpl14 Mrpl43 Mrps17…
22	GO:0009199 [8]: ribonucleoside triphosphate metabolism	7	7	177	36	12409	7.73	10.41	12.87	9.27	Atp5e Atp5g1 Atp5h Atp5j2 Atp5k Atp5l Atp6v1g1
23	GO:0009205 [9]: purine ribonucleoside triphosphate metabolism	7	7	177	36	12409	7.73	10.41	12.87	9.27	Atp5e Atp5g1 Atp5h Atp5j2 Atp5k Atp5l Atp6v1g1
24	GO:0006818 [5]: hydrogen transport	8	8	176	53	12392	7.72	10.41	12.84	9.27	Atp5e Atp5g1 Atp5h Atp5j2 Atp5k Atp5l Atp6v1g1 Tnni2
25	GO:0009058 [4]: biosynthesis	30	30	154	816	11629	7.48	10.41	12.25	8.88	Alg12 Atp5e Atp5g1 Atp5h Atp5j2 Atp5k Atp5l Atp6v1g1 Eif2s1 Eif2s2 Eif3s6 Lgtn Mrp63 Mrpl14 Mrpl43 Mrps17 Phkg1 Ppp1r3c Pum2 Rpl14 Rpl18 Rpl26 Rpl36 Rpl37a Rpl38 Rps13 Rps24 Rps27l Star Umpk
26	GO:0009144 [8]: purine nucleoside triphosphate metabolism	7	7	177	38	12407	7.42	10.41	12.55	9.05	Atp5e Atp5g1 Atp5h Atp5j2 Atp5k Atp5l Atp6v1g1
27	GO:0044249 [5]: cellular biosynthesis	29	29	155	781	11664	7.26	10.41	12.05	8.84	Alg12 Atp5e Atp5g1 Atp5h Atp5j2 Atp5k Atp5l Atp6v1g1 Eif2s1 Eif2s2 Eif3s6 Lgtn Mrp63 Mrpl14 Mrpl43 Mrps17 Phkg1 Ppp1r3c Pum2 Rpl14 Rpl18 Rpl26 Rpl36 Rpl37a Rpl38 Rps13 Rps24 Rps27l Star
28	GO:0015992 [6]: proton transport	7	7	177	41	12404	6.98	10.41	12.11	8.84	Atp5e Atp5g1 Atp5h Atp5j2 Atp5k Atp5l Atp6v1g1
29	GO:0009152 [8]: purine ribonucleotide biosynthesis	7	7	177	41	12404	6.98	10.41	12.11	8.84	Atp5e Atp5g1 Atp5h Atp5j2 Atp5k Atp5l Atp6v1g1
30	GO:0007165 [4]: signal transduction	21	21	163	3039	9406	6.96	10.41	0.0	0.0	AW742319 Acvr1 Acvr1b Aes Arl4 Arl5 Asb15 Bcl9 Ccl3 Crkl Ddr1 Epha5 Grm8 Htr1a Il13ra1 Ldb3 P2ry2 Pitx2 Ptger1 Snx4 Tle3
31	GO:0009141 [7]: nucleoside triphosphate metabolism	7	7	177	42	12403	6.83	10.41	11.96	8.8	Atp5e Atp5g1 Atp5h Atp5j2 Atp5k Atp5l Atp6v1g1
32	GO:0007166 [5]: cell surface receptor linked signal transduction	13	13	171	2289	10156	6.64	10.41	0.0	0.0	Acvr1 Acvr1b Aes Bcl9 Ddr1 Epha5 Grm8 Htr1a Il13ra1 P2ry2 Pitx2 Ptger1 Tle3
33	GO:0008152 [3]: metabolism	110	110	74	5492	6953	6.54	10.41	11.02	8.03	1110015E22Rik 1700030A21Rik 1810060D16Rik 2300004C15Rik 2810441O16Rik A830023I12Rik Acvr1 Acvr1b Aes Alg12 Apobec2 Arpc4 Asb15 Atp5e Atp5g1 Atp5h Atp5j2 Atp5k Atp5l Atp6v1g1 Baz1b C330003B14Rik Cant1 Cbx2 Cbx7 Cdc5l Cox6b1 Cox7a1 Cox8a Cpt1b Ddr1 Dedd Dhrs8 Dut E2f3 Eif2s1 Eif2s2 Eif3s6 Elk1 Elys Epha5 Fbxw11 Foxj2 Gckr Gtf2a1 Hipk1 Hira Hist3h2ba Hsd17b3 Igf2bp3 Lgtn Mapk11 Mllt1 Mrp63 Mrpl14 Mr…
34	GO:0009260 [7]: ribonucleotide biosynthesis	7	7	177	45	12400	6.44	10.01	11.56	8.44	Atp5e Atp5g1 Atp5h Atp5j2 Atp5k Atp5l Atp6v1g1
35	GO:0006139 [5]: nucleobase, nucleoside, nucleotide and nucleic acid metabolism	59	59	125	2368	10077	6.25	10.01	10.8	7.85	1810060D16Rik 2810441O16Rik A830023I12Rik Aes Apobec2 Asb15 Atp5e Atp5g1 Atp5h Atp5j2 Atp5k Atp5l Atp6v1g1 Baz1b C330003B14Rik Cant1 Cbx2 Cbx7 Cdc5l Dedd Dut E2f3 Elk1 Elys Foxj2 Gtf2a1 Hira Hist3h2ba Igf2bp3 Mllt1 Mtf1 Myf6 Nfat5 Notch2 Nr5a1 Pgls Phf2 Pitx2 Pum2 Rbm16 Rbm18 Rpo1-3 Rpp21 Rps10 Sf3a2 Smn1 Snrpb2 Snrpg Surb7 Taf9 Tbx20 Tceb2 Tceb3 Tle3 Tmem38b Top2a Uhmk1 Zfp52 Zfp84
36	GO:0006164 [7]: purine nucleotide biosynthesis	7	7	177	47	12398	6.19	10.01	11.3	8.23	Atp5e Atp5g1 Atp5h Atp5j2 Atp5k Atp5l Atp6v1g1
37	GO:0009150 [8]: purine ribonucleotide metabolism	7	7	177	48	12397	6.07	9.72	11.18	8.15	Atp5e Atp5g1 Atp5h Atp5j2 Atp5k Atp5l Atp6v1g1
38	GO:0007154 [3]: cell communication	29	29	155	3580	8865	5.74	9.5	0.0	0.0	AW742319 Acvr1 Acvr1b Aes Arl4 Arl5 Asb15 Atp1b2 Bcar1 Bcl9 Cacna1f Ccl3 Col11a2 Crkl Ddr1 Dsc2 Epha5 Grm8 Htr1a Il13ra1 Jup Ldb3 P2ry2 Pitx2 Ptger1 Sn Snx4 Tle3 Vamp2
39	GO:0009059 [5]: macromolecule biosynthesis	21	21	163	508	11937	5.61	9.31	10.45	7.61	Alg12 Eif2s1 Eif2s2 Eif3s6 Lgtn Mrp63 Mrpl14 Mrpl43 Mrps17 Phkg1 Ppp1r3c Pum2 Rpl14 Rpl18 Rpl26 Rpl36 Rpl37a Rpl38 Rps13 Rps24 Rps27l
40	GO:0015985 [7]: energy coupled proton transport, down electrochemical gradient	5	5	179	20	12425	5.4	9.03	10.55	7.68	Atp5e Atp5g1 Atp5h Atp5k Atp5l
41	GO:0015986 [7]: ATP synthesis coupled proton transport	5	5	179	20	12425	5.4	9.03	10.55	7.68	Atp5e Atp5g1 Atp5h Atp5k Atp5l
42	GO:0006163 [7]: purine nucleotide metabolism	7	7	177	57	12388	5.07	8.8	10.17	7.4	Atp5e Atp5g1 Atp5h Atp5j2 Atp5k Atp5l Atp6v1g1
43	GO:0009108 [7]: coenzyme biosynthesis	7	7	177	57	12388	5.07	8.8	10.17	7.4	Atp5e Atp5g1 Atp5h Atp5j2 Atp5k Atp5l Atp6v1g1
44	GO:0044238 [4]: primary metabolism	99	99	85	4957	7488	4.82	8.8	9.23	6.57	1700030A21Rik 1810060D16Rik 2300004C15Rik 2810441O16Rik A830023I12Rik Acvr1 Acvr1b Aes Alg12 Apobec2 Arpc4 Asb15 Atp5e Atp5g1 Atp5h Atp5j2 Atp5k Atp5l Atp6v1g1 Baz1b C330003B14Rik Cant1 Cbx2 Cbx7 Cdc5l Cpt1b Ddr1 Dedd Dut E2f3 Eif2s1 Eif2s2 Eif3s6 Elk1 Elys Epha5 Fbxw11 Foxj2 Gckr Gtf2a1 Hipk1 Hira Hist3h2ba Hsd17b3 Igf2bp3 Lgtn Mapk11 Mllt1 Mrp63 Mrpl14 Mrpl43 Mrps17 Mtf1 Myf6 Nfat5 Notch2 Nr5a1…
45	GO:0006412 [6]: protein biosynthesis	19	19	165	457	11988	4.78	8.62	9.62	6.91	Alg12 Eif2s1 Eif2s2 Eif3s6 Lgtn Mrp63 Mrpl14 Mrpl43 Mrps17 Pum2 Rpl14 Rpl18 Rpl26 Rpl36 Rpl37a Rpl38 Rps13 Rps24 Rps27l
46	GO:0009117 [6]: nucleotide metabolism	10	10	174	138	12307	4.71	8.33	9.71	6.97	Atp5e Atp5g1 Atp5h Atp5j2 Atp5k Atp5l Atp6v1g1 Cant1 Dut Pgls
47	GO:0051188 [6]: cofactor biosynthesis	7	7	177	66	12379	4.23	7.67	9.32	6.64	Atp5e Atp5g1 Atp5h Atp5j2 Atp5k Atp5l Atp6v1g1
48	GO:0006732 [6]: coenzyme metabolism	8	8	176	101	12344	3.54	7.03	8.57	5.95	Atp5e Atp5g1 Atp5h Atp5j2 Atp5k Atp5l Atp6v1g1 Pgls
49	GO:0006091 [5]: generation of precursor metabolites and energy	16	16	168	414	12031	2.7	6.1	7.5	4.91	Atp5e Atp5g1 Atp5h Atp5k Atp5l Cox6b1 Cox7a1 Cox8a Ndufa7 Ndufb4 Ndufb8 Ndufc2 Ndufv2 Pgls Phkg1 Ppp1r3c
50	GO:0051186 [5]: cofactor metabolism	8	8	176	121	12324	2.44	5.83	7.43	4.86	Atp5e Atp5g1 Atp5h Atp5j2 Atp5k Atp5l Atp6v1g1 Pgls
51	GO:0042773 [7]: ATP synthesis coupled electron transport	3	3	181	9	12436	2.23	5.56	7.41	4.86	Ndufa7 Ndufc2 Ndufv2
52	GO:0009165 [6]: nucleotide biosynthesis	7	7	177	97	12348	2.11	5.44	7.13	4.61	Atp5e Atp5g1 Atp5h Atp5j2 Atp5k Atp5l Atp6v1g1
53	GO:0016071 [6]: mRNA metabolism	11	11	173	241	12204	1.87	5.16	6.75	4.26	2810441O16Rik Apobec2 Igf2bp3 Pum2 Rbm16 Rbm18 Sf3a2 Smn1 Snrpb2 Snrpg Uhmk1
54	GO:0006810 [4]: transport	42	42	142	1811	10634	1.82	5.07	6.24	3.87	1110032D12Rik 2300004C15Rik Abcb7 Ap4s1 Aqp3 Arl4 Arl5 Atp1b2 Atp5e Atp5g1 Atp5h Atp5j2 Atp5k Atp5l Atp6v1g1 BC026439 Cacna1f Cacna1s Cdc5l Col11a2 Cpt1b Dbi Dqx1 Gckr Hira Lasp1 Ppp1r3c Serpina12 Slc25a15 Slc2a3 Slc32a1 Slco1b2 Snx4 Srp14 Star Stx5a Timm8b Tnni2 Tnpo1 Tst Vamp2 Vps29
55	GO:0051234 [4]: establishment of localization	42	42	142	1814	10631	1.79	5.07	6.2	3.87	1110032D12Rik 2300004C15Rik Abcb7 Ap4s1 Aqp3 Arl4 Arl5 Atp1b2 Atp5e Atp5g1 Atp5h Atp5j2 Atp5k Atp5l Atp6v1g1 BC026439 Cacna1f Cacna1s Cdc5l Col11a2 Cpt1b Dbi Dqx1 Gckr Hira Lasp1 Ppp1r3c Serpina12 Slc25a15 Slc2a3 Slc32a1 Slco1b2 Snx4 Srp14 Star Stx5a Timm8b Tnni2 Tnpo1 Tst Vamp2 Vps29
56	GO:0006886 [6]: intracellular protein transport	13	13	171	331	12114	1.63	4.89	6.44	3.97	1110032D12Rik 2300004C15Rik Ap4s1 Arl4 Arl5 Cdc5l Gckr Ppp1r3c Snx4 Srp14 Stx5a Timm8b Tnpo1
57	GO:0051179 [3]: localization	42	42	142	1831	10614	1.63	4.89	6.03	3.78	1110032D12Rik 2300004C15Rik Abcb7 Ap4s1 Aqp3 Arl4 Arl5 Atp1b2 Atp5e Atp5g1 Atp5h Atp5j2 Atp5k Atp5l Atp6v1g1 BC026439 Cacna1f Cacna1s Cdc5l Col11a2 Cpt1b Dbi Dqx1 Gckr Hira Lasp1 Ppp1r3c Serpina12 Slc25a15 Slc2a3 Slc32a1 Slco1b2 Snx4 Srp14 Star Stx5a Timm8b Tnni2 Tnpo1 Tst Vamp2 Vps29
58	GO:0000375 [8]: RNA splicing, via transesterification reactions	9	9	175	184	12261	1.27	4.52	6.18	3.87	2810441O16Rik Igf2bp3 Rbm16 Rbm18 Sf3a2 Smn1 Snrpb2 Snrpg Uhmk1
59	GO:0000377 [9]: RNA splicing, via transesterification reactions with bulged adenosine as nucleophile	9	9	175	184	12261	1.27	4.52	6.18	3.87	2810441O16Rik Igf2bp3 Rbm16 Rbm18 Sf3a2 Smn1 Snrpb2 Snrpg Uhmk1
60	GO:0000398 [8]: nuclear mRNA splicing, via spliceosome	9	9	175	184	12261	1.27	4.52	6.18	3.87	2810441O16Rik Igf2bp3 Rbm16 Rbm18 Sf3a2 Smn1 Snrpb2 Snrpg Uhmk1
61	GO:0008380 [7]: RNA splicing	9	9	175	188	12257	1.14	4.4	6.04	3.78	2810441O16Rik Igf2bp3 Rbm16 Rbm18 Sf3a2 Smn1 Snrpb2 Snrpg Uhmk1
62	GO:0016070 [5]: RNA metabolism	13	13	171	355	12090	1.08	4.31	5.85	3.63	2810441O16Rik Apobec2 Dut Igf2bp3 Pum2 Rbm16 Rbm18 Rpp21 Sf3a2 Smn1 Snrpb2 Snrpg Uhmk1
63	GO:0016310 [7]: phosphorylation	16	16	168	494	11951	1.04	4.31	5.74	3.54	Acvr1 Acvr1b Atp5e Atp5g1 Atp5h Atp5k Atp5l Ddr1 Epha5 Hipk1 Mapk11 Ndufa7 Ndufc2 Ndufv2 Phkg1 Uhmk1
64	GO:0009799 [4]: determination of symmetry	3	3	181	15	12430	1.01	4.28	6.16	3.87	Acvr1 Notch2 Pitx2
65	GO:0009855 [5]: determination of bilateral symmetry	3	3	181	15	12430	1.01	4.28	6.16	3.87	Acvr1 Notch2 Pitx2
66	GO:0007368 [6]: determination of left/right symmetry	3	3	181	15	12430	1.01	4.28	6.16	3.87	Acvr1 Notch2 Pitx2
67	GO:0006397 [7]: mRNA processing	10	10	174	232	12213	0.99	4.28	5.85	3.63	2810441O16Rik Apobec2 Igf2bp3 Rbm16 Rbm18 Sf3a2 Smn1 Snrpb2 Snrpg Uhmk1
68	GO:0007517 [5]: muscle development	7	7	177	129	12316	0.64	3.9	5.59	3.41	Cryab Csrp3 Fhl3 Myf6 Myl2 Phkg1 Tnni2
69	GO:0015031 [5]: protein transport	15	15	169	471	11974	0.61	3.84	5.3	3.14	1110032D12Rik 2300004C15Rik Ap4s1 Arl4 Arl5 Cdc5l Gckr Hira Ppp1r3c Snx4 Srp14 Stx5a Timm8b Tnpo1 Vps29
70	GO:0045184 [5]: establishment of protein localization	15	15	169	475	11970	0.54	3.78	5.23	3.08	1110032D12Rik 2300004C15Rik Ap4s1 Arl4 Arl5 Cdc5l Gckr Hira Ppp1r3c Snx4 Srp14 Stx5a Timm8b Tnpo1 Vps29
71	GO:0006396 [6]: RNA processing	11	11	173	300	12145	0.35	3.58	5.13	3.02	2810441O16Rik Apobec2 Igf2bp3 Rbm16 Rbm18 Rpp21 Sf3a2 Smn1 Snrpb2 Snrpg Uhmk1
72	GO:0006793 [5]: phosphorus metabolism	17	17	167	594	11851	0.23	3.47	4.84	2.79	Acvr1 Acvr1b Atp5e Atp5g1 Atp5h Atp5k Atp5l Ddr1 Epha5 Hipk1 Mapk11 Ndufa7 Ndufc2 Ndufv2 Phkg1 Ptpn23 Uhmk1
73	GO:0006796 [6]: phosphate metabolism	17	17	167	594	11851	0.23	3.47	4.84	2.79	Acvr1 Acvr1b Atp5e Atp5g1 Atp5h Atp5k Atp5l Ddr1 Epha5 Hipk1 Mapk11 Ndufa7 Ndufc2 Ndufv2 Phkg1 Ptpn23 Uhmk1
74	GO:0008104 [4]: protein localization	15	15	169	494	11951	0.22	3.47	4.89	2.8	1110032D12Rik 2300004C15Rik Ap4s1 Arl4 Arl5 Cdc5l Gckr Hira Ppp1r3c Snx4 Srp14 Stx5a Timm8b Tnpo1 Vps29
75	GO:0006952 [5]: defense response	5	5	179	903	11542	0.12	3.37	0.0	0.0	Ccl3 Clec2d H2-Q1 Pdcd1lg2 Repin1
76	GO:0009607 [4]: response to biotic stimulus	6	6	178	988	11457	0.05	3.32	0.0	0.0	Ccl3 Clec2d Fv1 H2-Q1 Pdcd1lg2 Repin1
77	GO:0006120 [9]: mitochondrial electron transport, NADH to ubiquinone	2	2	182	6	12439	0.02	0.0	5.19	3.06	Ndufc2 Ndufv2
78	GO:0046907 [5]: intracellular transport	14	14	170	460	11985	-0.01	0.0	4.65	2.64	1110032D12Rik 2300004C15Rik Ap4s1 Arl4 Arl5 Cdc5l Gckr Ppp1r3c Snx4 Srp14 Stx5a Timm8b Tnpo1 Vps29
79	GO:0006333 [8]: chromatin assembly or disassembly	5	5	179	79	12366	-0.12	0.0	4.88	2.8	Baz1b Cbx2 Cbx7 Hist3h2ba Tmem38b
80	GO:0006350 [6]: transcription	34	34	150	1577	10868	-0.16	0.0	4.13	2.3	1810060D16Rik A830023I12Rik Aes Asb15 Baz1b C330003B14Rik Cbx2 Cbx7 Cdc5l Dedd E2f3 Elk1 Elys Foxj2 Gtf2a1 Hira Mllt1 Mtf1 Myf6 Nfat5 Notch2 Nr5a1 Phf2 Pitx2 Rpo1-3 Rps10 Surb7 Taf9 Tbx20 Tceb2 Tceb3 Tle3 Zfp52 Zfp84
81	GO:0006996 [5]: organelle organization and biogenesis	19	19	165	728	11717	-0.16	0.0	4.37	2.42	Arpc4 Baz1b Cbx2 Cbx7 Dctn2 Fhl3 Hist3h2ba Mrpl14 Mrpl30 Myl2 Myo6 Nrap Rpl26 Rpl37a Rps24 Timm8b Tmem38b Tmsb10 Vps29
82	GO:0007046 [7]: ribosome biogenesis	5	5	179	81	12364	-0.21	0.0	4.78	2.75	Mrpl14 Mrpl30 Rpl26 Rpl37a Rps24
83	GO:0007582 [2]: physiological process	161	161	23	10114	2331	-0.22	0.0	4.11	2.29	1110015E22Rik 1110032D12Rik 1700030A21Rik 1810060D16Rik 2300004C15Rik 2810441O16Rik A830023I12Rik Abcb7 Acvr1 Acvr1b Aes Alg12 Ap4s1 Apobec2 Aqp3 Arl4 Arl5 Arpc4 Asb15 Atoh7 Atp1b2 Atp5e Atp5g1 Atp5h Atp5j2 Atp5k Atp5l Atp6v1g1 BC026439 Baz1b Bcl2l11 C330003B14Rik C6.1A Cacna1f Cacna1s Cant1 Cbx2 Cbx7 Ccl3 Cdc5l Clec2d Col11a2 Cox6b1 Cox7a1 Cox8a Cpt1b Crkl Cry1 Cryab Dbi Dctn2 Ddr1 Dedd Dhrs8 Dq…
84	GO:0009987 [2]: cellular process	164	164	20	10375	2070	-0.43	0.0	3.94	2.18	1110015E22Rik 1110032D12Rik 1700030A21Rik 1810060D16Rik 2300004C15Rik 2810441O16Rik A830023I12Rik AW742319 Abcb7 Acvr1 Acvr1b Aes Alg12 Ap4s1 Apobec2 Aqp3 Arl4 Arl5 Arpc4 Asb15 Atp1b2 Atp5e Atp5g1 Atp5h Atp5j2 Atp5k Atp5l Atp6v1g1 BC026439 Baz1b Bcar1 Bcl2l11 Bcl9 C330003B14Rik Cacna1f Cacna1s Cant1 Cbx2 Cbx7 Ccl3 Cdc5l Clec2d Col11a2 Cox6b1 Cox7a1 Cox8a Cpt1b Crkl Dbi Dctn2 Ddr1 Dedd Dqx1 Dsc2 D…
85	GO:0042254 [6]: ribosome biogenesis and assembly	5	5	179	87	12358	-0.47	0.0	4.51	2.55	Mrpl14 Mrpl30 Rpl26 Rpl37a Rps24
86	GO:0000004 [2]: biological_process unknown	7	7	177	1004	11441	-0.59	0.0	0.01	0.0	Actn1 Arl2bp Cast1 Pdlim5 Tera Znhit1 Znrf1
87	GO:0042775 [8]: ATP synthesis coupled electron transport (sensu Eukaryota)	2	2	182	9	12436	-0.62	0.0	4.54	2.57	Ndufc2 Ndufv2
88	GO:0005978 [8]: glycogen biosynthesis	2	2	182	9	12436	-0.62	0.0	4.54	2.57	Phkg1 Ppp1r3c
89	GO:0009250 [7]: glucan biosynthesis	2	2	182	9	12436	-0.62	0.0	4.54	2.57	Phkg1 Ppp1r3c
90	GO:0006351 [7]: transcription, DNA-dependent	32	32	152	1523	10922	-0.64	0.0	3.62	1.91	A830023I12Rik Aes Asb15 Baz1b C330003B14Rik Cbx2 Cbx7 Cdc5l Dedd E2f3 Elk1 Elys Foxj2 Gtf2a1 Hira Mllt1 Mtf1 Myf6 Nfat5 Notch2 Nr5a1 Phf2 Pitx2 Rps10 Surb7 Taf9 Tbx20 Tceb2 Tceb3 Tle3 Zfp52 Zfp84
91	GO:0015672 [7]: monovalent inorganic cation transport	8	8	176	216	12229	-0.72	0.0	4.08	2.28	Atp1b2 Atp5e Atp5g1 Atp5h Atp5j2 Atp5k Atp5l Atp6v1g1
92	GO:0019222 [4]: regulation of metabolism	34	34	150	1661	10784	-0.75	0.0	3.46	1.81	A830023I12Rik Aes Asb15 Baz1b C330003B14Rik Cbx2 Cbx7 Cdc5l Dedd E2f3 Eif2s1 Eif3s6 Elk1 Elys Foxj2 Hira Mllt1 Mtf1 Myf6 Nfat5 Notch2 Nr5a1 Phf2 Pitx2 Pum2 Rps10 Surb7 Taf9 Tbx20 Tceb2 Tceb3 Tle3 Zfp52 Zfp84
93	GO:0006413 [8]: translational initiation	3	3	181	32	12413	-0.82	0.0	4.26	2.38	Eif2s2 Eif3s6 Lgtn
94	GO:0006950 [4]: response to stress	5	5	179	802	11643	-0.84	0.0	0.01	0.0	Ccl3 Clec2d Cryab Fv1 Repin1
95	GO:0007028 [5]: cytoplasm organization and biogenesis	5	5	179	97	12348	-0.85	0.0	4.1	2.28	Mrpl14 Mrpl30 Rpl26 Rpl37a Rps24
96	GO:0006355 [7]: regulation of transcription, DNA-dependent	31	31	153	1497	10948	-0.87	0.0	3.36	1.73	A830023I12Rik Aes Asb15 Baz1b C330003B14Rik Cbx2 Cbx7 Cdc5l Dedd E2f3 Elk1 Elys Foxj2 Hira Mllt1 Mtf1 Myf6 Nfat5 Notch2 Nr5a1 Phf2 Pitx2 Rps10 Surb7 Taf9 Tbx20 Tceb2 Tceb3 Tle3 Zfp52 Zfp84
97	GO:0009649 [5]: entrainment of circadian clock	1	1	183	0	12445	-0.97	0.0	4.23	2.38	Atoh7
98	GO:0043129 [5]: surfactant homeostasis	1	1	183	0	12445	-0.97	0.0	4.23	2.38	Pthlh
99	GO:0048004 [7]: antigen presentation, endogenous peptide antigen	1	1	183	0	12445	-0.97	0.0	4.23	2.38	H2-Q1
100	GO:0048286 [6]: alveolus development	1	1	183	0	12445	-0.97	0.0	4.23	2.38	Pthlh
101	GO:0001553 [5]: luteinization	1	1	183	0	12445	-0.97	0.0	4.23	2.38	Nr5a1
102	GO:0006896 [7]: Golgi to vacuole transport	1	1	183	0	12445	-0.97	0.0	4.23	2.38	Vps29
103	GO:0045449 [6]: regulation of transcription	31	31	153	1524	10921	-1.05	0.0	3.16	1.64	A830023I12Rik Aes Asb15 Baz1b C330003B14Rik Cbx2 Cbx7 Cdc5l Dedd E2f3 Elk1 Elys Foxj2 Hira Mllt1 Mtf1 Myf6 Nfat5 Notch2 Nr5a1 Phf2 Pitx2 Rps10 Surb7 Taf9 Tbx20 Tceb2 Tceb3 Tle3 Zfp52 Zfp84
104	GO:0050791 [3]: regulation of physiological process	39	39	145	2021	10424	-1.06	0.0	3.05	1.56	A830023I12Rik Aes Asb15 Baz1b Bcl2l11 C330003B14Rik Cbx2 Cbx7 Cdc5l Clec2d Dedd E2f3 Eif2s1 Eif3s6 Elk1 Elys Foxj2 Hira Mllt1 Mtf1 Myf6 Nfat5 Notch2 Nr5a1 Pdcd1lg2 Phf2 Pitx2 Pum2 Rps10 Surb7 Taf9 Tbx20 Tceb2 Tceb3 Tle3 Tnni2 Vamp2 Zfp52 Zfp84
105	GO:0006605 [7]: protein targeting	7	7	177	188	12257	-1.09	0.0	3.72	2.01	2300004C15Rik Cdc5l Gckr Ppp1r3c Srp14 Timm8b Tnpo1
106	GO:0019219 [5]: regulation of nucleobase, nucleoside, nucleotide and nucleic acid metabolism	31	31	153	1531	10914	-1.09	0.0	3.11	1.61	A830023I12Rik Aes Asb15 Baz1b C330003B14Rik Cbx2 Cbx7 Cdc5l Dedd E2f3 Elk1 Elys Foxj2 Hira Mllt1 Mtf1 Myf6 Nfat5 Notch2 Nr5a1 Phf2 Pitx2 Rps10 Surb7 Taf9 Tbx20 Tceb2 Tceb3 Tle3 Zfp52 Zfp84
107	GO:0048511 [3]: rhythmic process	3	3	181	36	12409	-1.1	0.0	3.97	2.18	Atoh7 Cry1 Nr5a1
108	GO:0044267 [6]: cellular protein metabolism	41	41	143	2168	10277	-1.17	0.0	2.9	1.53	1700030A21Rik 2300004C15Rik Acvr1 Acvr1b Alg12 Arpc4 Ddr1 Eif2s1 Eif2s2 Eif3s6 Epha5 Fbxw11 Hipk1 Hist3h2ba Lgtn Mapk11 Mrp63 Mrpl14 Mrpl43 Mrps17 Phkg1 Ptpn23 Pum2 Rpl14 Rpl18 Rpl26 Rpl36 Rpl37a Rpl38 Rps13 Rps24 Rps27l Smn1 Tceb2 Tmem38b Ube2d2 Ubl5 Uhmk1 Usp12 Usp27x Usp38
109	GO:0045893 [8]: positive regulation of transcription, DNA-dependent	4	4	180	70	12375	-1.2	0.0	3.78	2.05	E2f3 Nfat5 Nr5a1 Surb7
110	GO:0043284 [5]: biopolymer biosynthesis	2	2	182	13	12432	-1.2	0.0	3.93	2.18	Phkg1 Ppp1r3c
111	GO:0000271 [6]: polysaccharide biosynthesis	2	2	182	13	12432	-1.2	0.0	3.93	2.18	Phkg1 Ppp1r3c
112	GO:0006811 [5]: ion transport	14	14	170	551	11894	-1.22	0.0	3.3	1.69	Atp1b2 Atp5e Atp5g1 Atp5h Atp5j2 Atp5k Atp5l Atp6v1g1 Cacna1f Cacna1s Col11a2 Lasp1 Slco1b2 Tst
113	GO:0006445 [7]: regulation of translation	3	3	181	38	12407	-1.22	0.0	3.83	2.09	Eif2s1 Eif3s6 Pum2
114	GO:0019538 [5]: protein metabolism	41	41	143	2189	10256	-1.26	0.0	2.77	1.46	1700030A21Rik 2300004C15Rik Acvr1 Acvr1b Alg12 Arpc4 Ddr1 Eif2s1 Eif2s2 Eif3s6 Epha5 Fbxw11 Hipk1 Hist3h2ba Lgtn Mapk11 Mrp63 Mrpl14 Mrpl43 Mrps17 Phkg1 Ptpn23 Pum2 Rpl14 Rpl18 Rpl26 Rpl36 Rpl37a Rpl38 Rps13 Rps24 Rps27l Smn1 Tceb2 Tmem38b Ube2d2 Ubl5 Uhmk1 Usp12 Usp27x Usp38
115	GO:0044260 [5]: cellular macromolecule metabolism	43	43	141	2336	10109	-1.36	0.0	2.65	1.46	1700030A21Rik 2300004C15Rik Acvr1 Acvr1b Alg12 Arpc4 Ddr1 Eif2s1 Eif2s2 Eif3s6 Epha5 Fbxw11 Hipk1 Hist3h2ba Lgtn Mapk11 Mrp63 Mrpl14 Mrpl43 Mrps17 Pgls Phkg1 Ppp1r3c Ptpn23 Pum2 Rpl14 Rpl18 Rpl26 Rpl36 Rpl37a Rpl38 Rps13 Rps24 Rps27l Smn1 Tceb2 Tmem38b Ube2d2 Ubl5 Uhmk1 Usp12 Usp27x Usp38
116	GO:0016043 [4]: cell organization and biogenesis	19	19	165	864	11581	-1.46	0.0	2.88	1.53	Arpc4 Baz1b Cbx2 Cbx7 Dctn2 Fhl3 Hist3h2ba Mrpl14 Mrpl30 Myl2 Myo6 Nrap Rpl26 Rpl37a Rps24 Timm8b Tmem38b Tmsb10 Vps29
117	GO:0043170 [4]: macromolecule metabolism	44	44	140	2452	9993	-1.56	0.0	2.37	1.25	1700030A21Rik 2300004C15Rik Acvr1 Acvr1b Alg12 Arpc4 Ddr1 Eif2s1 Eif2s2 Eif3s6 Epha5 Fbxw11 Gckr Hipk1 Hist3h2ba Lgtn Mapk11 Mrp63 Mrpl14 Mrpl43 Mrps17 Pgls Phkg1 Ppp1r3c Ptpn23 Pum2 Rpl14 Rpl18 Rpl26 Rpl36 Rpl37a Rpl38 Rps13 Rps24 Rps27l Smn1 Tceb2 Tmem38b Ube2d2 Ubl5 Uhmk1 Usp12 Usp27x Usp38
118	GO:0006812 [6]: cation transport	10	10	174	367	12078	-1.59	0.0	3.01	1.54	Atp1b2 Atp5e Atp5g1 Atp5h Atp5j2 Atp5k Atp5l Atp6v1g1 Cacna1f Cacna1s
119	GO:0007623 [4]: circadian rhythm	2	2	182	17	12428	-1.63	0.0	3.48	1.82	Atoh7 Cry1
120	GO:0009790 [3]: embryonic development	6	6	178	168	12277	-1.64	0.0	3.17	1.64	Acvr1 Acvr1b Cryab Hira Pitx2 Top2a
121	GO:0006955 [4]: immune response	5	5	179	707	11738	-1.65	0.0	0.02	0.0	Ccl3 Clec2d H2-Q1 Pdcd1lg2 Repin1
122	GO:0015909 [7]: long-chain fatty acid transport	1	1	183	1	12444	-1.65	0.0	3.54	1.87	Cpt1b
123	GO:0042270 [10]: protection from natural killer cell mediated cytotoxicity	1	1	183	1	12444	-1.65	0.0	3.54	1.87	Clec2d
124	GO:0006488 [10]: dolichol-linked oligosaccharide biosynthesis	1	1	183	1	12444	-1.65	0.0	3.54	1.87	Alg12
125	GO:0017038 [6]: protein import	3	3	181	46	12399	-1.66	0.0	3.37	1.73	Gckr Timm8b Tnpo1
126	GO:0016055 [6]: Wnt receptor signaling pathway	4	4	180	83	12362	-1.67	0.0	3.27	1.66	Aes Bcl9 Pitx2 Tle3
127	GO:0030036 [8]: actin cytoskeleton organization and biogenesis	4	4	180	84	12361	-1.7	0.0	3.23	1.64	Arpc4 Fhl3 Nrap Tmsb10
128	GO:0009792 [4]: embryonic development (sensu Metazoa)	4	4	180	85	12360	-1.73	0.0	3.2	1.64	Acvr1 Cryab Hira Top2a
129	GO:0050789 [2]: regulation of biological process	40	40	144	2251	10194	-1.79	0.0	2.12	1.1	A830023I12Rik Aes Asb15 Baz1b Bcl2l11 C330003B14Rik Cbx2 Cbx7 Cdc5l Clec2d Dedd E2f3 Eif2s1 Eif3s6 Elk1 Elys Foxj2 Hira Mllt1 Mtf1 Myf6 Nfat5 Notch2 Nr5a1 Pdcd1lg2 Phf2 Pitx2 Pum2 Rps10 Surb7 Taf9 Tbx20 Tceb2 Tceb3 Tle3 Tnni2 Vamp2 Xist Zfp52 Zfp84
130	GO:0006352 [8]: transcription initiation	2	2	182	19	12426	-1.81	0.0	3.3	1.69	Gtf2a1 Taf9
131	GO:0043283 [4]: biopolymer metabolism	25	25	159	1300	11145	-1.87	0.0	2.24	1.17	2810441O16Rik Apobec2 Baz1b Cbx2 Cbx7 Dut Hist3h2ba Igf2bp3 Phkg1 Ppp1r3c Pum2 Rbm16 Rbm18 Rpp21 Sf3a2 Smn1 Snrpb2 Snrpg Tmem38b Top2a Ube2d2 Uhmk1 Usp12 Usp27x Usp38
132	GO:0030029 [7]: actin filament-based process	4	4	180	90	12355	-1.88	0.0	3.03	1.55	Arpc4 Fhl3 Nrap Tmsb10
133	GO:0006118 [6]: electron transport	8	8	176	284	12161	-1.9	0.0	2.75	1.46	Cox6b1 Cox7a1 Cox8a Ndufa7 Ndufb4 Ndufb8 Ndufc2 Ndufv2
134	GO:0045941 [7]: positive regulation of transcription	4	4	180	91	12354	-1.91	0.0	3.0	1.54	E2f3 Nfat5 Nr5a1 Surb7
135	GO:0006511 [10]: ubiquitin-dependent protein catabolism	4	4	180	91	12354	-1.91	0.0	3.0	1.54	Ube2d2 Usp12 Usp27x Usp38
136	GO:0045935 [6]: positive regulation of nucleobase, nucleoside, nucleotide and nucleic acid metabolism	4	4	180	92	12353	-1.94	0.0	2.96	1.53	E2f3 Nfat5 Nr5a1 Surb7
137	GO:0019941 [9]: modification-dependent protein catabolism	4	4	180	93	12352	-1.97	0.0	2.93	1.53	Ube2d2 Usp12 Usp27x Usp38
138	GO:0009056 [4]: catabolism	6	6	178	737	11708	-2.03	0.0	0.04	0.0	Cant1 Pgls Ube2d2 Usp12 Usp27x Usp38
139	GO:0015816 [8]: glycine transport	1	1	183	2	12443	-2.05	0.0	3.14	1.64	Slc32a1
140	GO:0015908 [6]: fatty acid transport	1	1	183	2	12443	-2.05	0.0	3.14	1.64	Cpt1b
141	GO:0045039 [7]: mitochondrial inner membrane protein import	1	1	183	2	12443	-2.05	0.0	3.14	1.64	Timm8b
142	GO:0006381 [8]: mRNA editing	1	1	183	2	12443	-2.05	0.0	3.14	1.64	Apobec2
143	GO:0007007 [7]: inner mitochondrial membrane organization and biogenesis	1	1	183	2	12443	-2.05	0.0	3.14	1.64	Timm8b
144	GO:0009048 [5]: dosage compensation, by inactivation of X chromosome	1	1	183	2	12443	-2.05	0.0	3.14	1.64	Xist
145	GO:0045944 [9]: positive regulation of transcription from Pol II promoter	3	3	181	56	12389	-2.08	0.0	2.91	1.53	Nfat5 Nr5a1 Surb7
146	GO:0019752 [6]: carboxylic acid metabolism	1	1	183	312	12133	-2.1	0.0	0.01	0.0	Cpt1b
147	GO:0006082 [5]: organic acid metabolism	1	1	183	312	12133	-2.1	0.0	0.01	0.0	Cpt1b
148	GO:0043037 [7]: translation	5	5	179	149	12296	-2.2	0.0	2.59	1.41	Eif2s1 Eif2s2 Eif3s6 Lgtn Pum2
149	GO:0006325 [7]: establishment and/or maintenance of chromatin architecture	5	5	179	152	12293	-2.25	0.0	2.53	1.36	Baz1b Cbx2 Cbx7 Hist3h2ba Tmem38b
150	GO:0007507 [5]: heart development	3	3	181	61	12384	-2.25	0.0	2.71	1.46	Acvr1 Id2 Pitx2
151	GO:0043207 [5]: response to external biotic stimulus	4	4	180	548	11897	-2.28	0.0	0.04	0.0	Ccl3 Clec2d Fv1 Repin1
152	GO:0007519 [6]: myogenesis	2	2	182	26	12419	-2.29	0.0	2.78	1.46	Csrp3 Myf6
153	GO:0010165 [7]: response to X-ray	1	1	183	3	12442	-2.32	0.0	2.86	1.53	C6.1A
154	GO:0016547 [7]: RNA editing	1	1	183	3	12442	-2.32	0.0	2.86	1.53	Apobec2
155	GO:0016556 [7]: mRNA modification	1	1	183	3	12442	-2.32	0.0	2.86	1.53	Apobec2
156	GO:0040016 [5]: embryonic cleavage	1	1	183	3	12442	-2.32	0.0	2.86	1.53	Top2a
157	GO:0045671 [8]: negative regulation of osteoclast differentiation	1	1	183	3	12442	-2.32	0.0	2.86	1.53	Clec2d
158	GO:0045953 [9]: negative regulation of natural killer cell mediated cytotoxicity	1	1	183	3	12442	-2.32	0.0	2.86	1.53	Clec2d
159	GO:0001755 [6]: neural crest cell migration	1	1	183	3	12442	-2.32	0.0	2.86	1.53	Acvr1
160	GO:0001911 [8]: negative regulation of immune cell mediated cytotoxicity	1	1	183	3	12442	-2.32	0.0	2.86	1.53	Clec2d
161	GO:0009191 [8]: ribonucleoside diphosphate catabolism	1	1	183	3	12442	-2.32	0.0	2.86	1.53	Cant1
162	GO:0005977 [8]: glycogen metabolism	2	2	182	27	12418	-2.35	0.0	2.71	1.46	Phkg1 Ppp1r3c
163	GO:0006073 [7]: glucan metabolism	2	2	182	27	12418	-2.35	0.0	2.71	1.46	Phkg1 Ppp1r3c
164	GO:0006323 [6]: DNA packaging	5	5	179	161	12284	-2.4	0.0	2.35	1.25	Baz1b Cbx2 Cbx7 Hist3h2ba Tmem38b
165	GO:0006366 [8]: transcription from Pol II promoter	6	6	178	222	12223	-2.5	0.0	2.15	1.12	Gtf2a1 Mllt1 Nfat5 Nr5a1 Surb7 Taf9
166	GO:0006112 [7]: energy reserve metabolism	2	2	182	30	12415	-2.51	0.0	2.54	1.36	Phkg1 Ppp1r3c
167	GO:0015804 [7]: neutral amino acid transport	1	1	183	4	12441	-2.52	0.0	2.65	1.46	Slc32a1
168	GO:0018196 [9]: peptidyl-asparagine modification	1	1	183	4	12441	-2.52	0.0	2.65	1.46	Alg12
169	GO:0018211 [9]: peptidyl-tryptophan modification	1	1	183	4	12441	-2.52	0.0	2.65	1.46	Alg12
170	GO:0042267 [7]: natural killer cell mediated cytotoxicity	1	1	183	4	12441	-2.52	0.0	2.65	1.46	Clec2d
171	GO:0042269 [8]: regulation of natural killer cell mediated cytotoxicity	1	1	183	4	12441	-2.52	0.0	2.65	1.46	Clec2d
172	GO:0045656 [7]: negative regulation of monocyte differentiation	1	1	183	4	12441	-2.52	0.0	2.65	1.46	Clec2d
173	GO:0001569 [5]: patterning of blood vessels	1	1	183	4	12441	-2.52	0.0	2.65	1.46	Pitx2
174	GO:0001678 [5]: cell glucose homeostasis	1	1	183	4	12441	-2.52	0.0	2.65	1.46	Gckr
175	GO:0002011 [5]: morphogenesis of an epithelial sheet	1	1	183	4	12441	-2.52	0.0	2.65	1.46	Notch2
176	GO:0006626 [8]: protein-mitochondrial targeting	1	1	183	4	12441	-2.52	0.0	2.65	1.46	Timm8b
177	GO:0007034 [6]: vacuolar transport	1	1	183	4	12441	-2.52	0.0	2.65	1.46	Vps29
178	GO:0007549 [4]: dosage compensation	1	1	183	4	12441	-2.52	0.0	2.65	1.46	Xist
179	GO:0009134 [7]: nucleoside diphosphate catabolism	1	1	183	4	12441	-2.52	0.0	2.65	1.46	Cant1
180	GO:0009185 [8]: ribonucleoside diphosphate metabolism	1	1	183	4	12441	-2.52	0.0	2.65	1.46	Cant1
181	GO:0043119 [4]: positive regulation of physiological process	7	7	177	282	12163	-2.53	0.0	2.04	1.07	Bcl2l11 Clec2d E2f3 Nfat5 Nr5a1 Pdcd1lg2 Surb7
182	GO:0044248 [5]: cellular catabolism	6	6	178	660	11785	-2.53	0.0	0.08	0.01	Cant1 Pgls Ube2d2 Usp12 Usp27x Usp38
183	GO:0009613 [5]: response to pest, pathogen or parasite	4	4	180	512	11933	-2.54	0.0	0.06	0.01	Ccl3 Clec2d Fv1 Repin1
184	GO:0043285 [5]: biopolymer catabolism	4	4	180	513	11932	-2.54	0.0	0.05	0.01	Ube2d2 Usp12 Usp27x Usp38
185	GO:0030163 [6]: protein catabolism	4	4	180	510	11935	-2.55	0.0	0.06	0.01	Ube2d2 Usp12 Usp27x Usp38
186	GO:0044264 [6]: cellular polysaccharide metabolism	2	2	182	31	12414	-2.56	0.0	2.49	1.34	Phkg1 Ppp1r3c
187	GO:0006629 [5]: lipid metabolism	3	3	181	431	12014	-2.59	0.0	0.05	0.0	Cpt1b Hsd17b3 Star
188	GO:0009057 [5]: macromolecule catabolism	5	5	179	569	11876	-2.64	0.0	0.08	0.01	Pgls Ube2d2 Usp12 Usp27x Usp38
189	GO:0005976 [5]: polysaccharide metabolism	2	2	182	33	12412	-2.65	0.0	2.39	1.26	Phkg1 Ppp1r3c
190	GO:0044257 [7]: cellular protein catabolism	4	4	180	492	11953	-2.68	0.0	0.07	0.01	Ube2d2 Usp12 Usp27x Usp38
191	GO:0006508 [8]: proteolysis and peptidolysis	4	4	180	492	11953	-2.68	0.0	0.07	0.01	Ube2d2 Usp12 Usp27x Usp38
192	GO:0016079 [5]: synaptic vesicle exocytosis	1	1	183	5	12440	-2.69	0.0	2.47	1.34	Vamp2
193	GO:0017156 [7]: calcium ion-dependent exocytosis	1	1	183	5	12440	-2.69	0.0	2.47	1.34	Vamp2
194	GO:0048002 [6]: antigen presentation, peptide antigen	1	1	183	5	12440	-2.69	0.0	2.47	1.34	H2-Q1
195	GO:0009261 [7]: ribonucleotide catabolism	1	1	183	5	12440	-2.69	0.0	2.47	1.34	Cant1
196	GO:0009893 [5]: positive regulation of metabolism	4	4	180	127	12318	-2.7	0.0	2.08	1.1	E2f3 Nfat5 Nr5a1 Surb7
197	GO:0006417 [6]: regulation of protein biosynthesis	3	3	181	79	12366	-2.75	0.0	2.14	1.12	Eif2s1 Eif3s6 Pum2
198	GO:0044265 [6]: cellular macromolecule catabolism	5	5	179	551	11894	-2.76	0.0	0.09	0.02	Pgls Ube2d2 Usp12 Usp27x Usp38
199	GO:0007275 [2]: development	23	23	161	1615	10830	-2.77	0.0	0.5	0.26	1700017G21Rik Acvr1 Acvr1b Aes Clec2d Crkl Cryab Csrp3 Fhl3 Hira Id2 Mlf1 Myf6 Myl2 Notch2 Nr5a1 Phkg1 Pitx2 Pthlh Tle3 Tnni2 Top2a Xist
200	GO:0050876 [4]: reproductive physiological process	2	2	182	36	12409	-2.78	0.0	2.25	1.18	Nr5a1 Pthlh
201	GO:0016568 [8]: chromatin modification	3	3	181	81	12364	-2.79	0.0	2.09	1.1	Baz1b Cbx2 Cbx7
202	GO:0006464 [7]: protein modification	18	18	166	1098	11347	-2.79	0.0	1.02	0.52	2300004C15Rik Acvr1 Acvr1b Alg12 Ddr1 Epha5 Fbxw11 Hipk1 Mapk11 Phkg1 Ptpn23 Tceb2 Ube2d2 Ubl5 Uhmk1 Usp12 Usp27x Usp38
203	GO:0016265 [3]: death	3	3	181	402	12043	-2.81	0.0	0.06	0.01	Bcl2l11 Clec2d Dedd
204	GO:0018195 [9]: peptidyl-arginine modification	1	1	183	6	12439	-2.83	0.0	2.33	1.25	Alg12
205	GO:0042130 [8]: negative regulation of T-cell proliferation	1	1	183	6	12439	-2.83	0.0	2.33	1.25	Pdcd1lg2
206	GO:0045638 [6]: negative regulation of myeloid blood cell differentiation	1	1	183	6	12439	-2.83	0.0	2.33	1.25	Clec2d
207	GO:0001910 [7]: regulation of immune cell mediated cytotoxicity	1	1	183	6	12439	-2.83	0.0	2.33	1.25	Clec2d
208	GO:0006098 [8]: pentose-phosphate shunt	1	1	183	6	12439	-2.83	0.0	2.33	1.25	Pgls
209	GO:0006740 [10]: NADPH regeneration	1	1	183	6	12439	-2.83	0.0	2.33	1.25	Pgls
210	GO:0007006 [6]: mitochondrial membrane organization and biogenesis	1	1	183	6	12439	-2.83	0.0	2.33	1.25	Timm8b
211	GO:0007242 [5]: intracellular signaling cascade	7	7	177	664	11781	-2.86	0.0	0.15	0.06	AW742319 Arl4 Arl5 Asb15 Crkl Ldb3 Snx4
212	GO:0008219 [4]: cell death	3	3	181	395	12050	-2.87	0.0	0.07	0.01	Bcl2l11 Clec2d Dedd
213	GO:0009889 [5]: regulation of biosynthesis	3	3	181	85	12360	-2.87	0.0	1.99	1.06	Eif2s1 Eif3s6 Pum2
214	GO:0009887 [4]: organogenesis	15	15	169	935	11510	-2.93	0.0	0.89	0.46	Acvr1 Aes Clec2d Crkl Cryab Csrp3 Fhl3 Id2 Myf6 Myl2 Nr5a1 Phkg1 Pitx2 Pthlh Tnni2
215	GO:0048513 [3]: organ development	15	15	169	941	11504	-2.93	0.0	0.86	0.45	Acvr1 Aes Clec2d Crkl Cryab Csrp3 Fhl3 Id2 Myf6 Myl2 Nr5a1 Phkg1 Pitx2 Pthlh Tnni2
216	GO:0009653 [3]: morphogenesis	16	16	168	1090	11355	-2.95	0.0	0.6	0.33	Acvr1 Aes Clec2d Crkl Cryab Csrp3 Fhl3 Id2 Myf6 Myl2 Notch2 Nr5a1 Phkg1 Pitx2 Pthlh Tnni2
217	GO:0030041 [7]: actin filament polymerization	1	1	183	7	12438	-2.95	0.0	2.2	1.16	Arpc4
218	GO:0045670 [7]: regulation of osteoclast differentiation	1	1	183	7	12438	-2.95	0.0	2.2	1.16	Clec2d
219	GO:0046546 [5]: development of primary male sexual characteristics	1	1	183	7	12438	-2.95	0.0	2.2	1.16	Nr5a1
220	GO:0007595 [5]: lactation	1	1	183	7	12438	-2.95	0.0	2.2	1.16	Pthlh
221	GO:0008584 [6]: male gonad development	1	1	183	7	12438	-2.95	0.0	2.2	1.16	Nr5a1
222	GO:0042221 [6]: response to chemical substance	1	1	183	235	12210	-2.98	0.0	0.03	0.0	Ccl3
223	GO:0001701 [6]: embryonic development (sensu Mammalia)	2	2	182	42	12403	-2.98	0.0	2.01	1.06	Acvr1 Cryab
224	GO:0051170 [7]: nuclear import	2	2	182	43	12402	-3.01	0.0	1.97	1.05	Gckr Tnpo1
225	GO:0006606 [7]: protein-nucleus import	2	2	182	43	12402	-3.01	0.0	1.97	1.05	Gckr Tnpo1
226	GO:0006461 [7]: protein complex assembly	3	3	181	93	12352	-3.02	0.0	1.8	0.95	Hist3h2ba Smn1 Tmem38b
227	GO:0007010 [6]: cytoskeleton organization and biogenesis	7	7	177	348	12097	-3.03	0.0	1.34	0.71	Arpc4 Dctn2 Fhl3 Myl2 Myo6 Nrap Tmsb10
228	GO:0006512 [8]: ubiquitin cycle	7	7	177	350	12095	-3.03	0.0	1.33	0.71	Fbxw11 Tceb2 Ube2d2 Ubl5 Usp12 Usp27x Usp38
229	GO:0042102 [8]: positive regulation of T-cell proliferation	1	1	183	8	12437	-3.05	0.0	2.09	1.1	Pdcd1lg2
230	GO:0045655 [6]: regulation of monocyte differentiation	1	1	183	8	12437	-3.05	0.0	2.09	1.1	Clec2d
231	GO:0050868 [8]: negative regulation of T-cell activation	1	1	183	8	12437	-3.05	0.0	2.09	1.1	Pdcd1lg2
232	GO:0006892 [6]: post-Golgi transport	1	1	183	8	12437	-3.05	0.0	2.09	1.1	Vps29
233	GO:0009132 [7]: nucleoside diphosphate metabolism	1	1	183	8	12437	-3.05	0.0	2.09	1.1	Cant1
234	GO:0002009 [4]: morphogenesis of an epithelium	2	2	182	45	12400	-3.07	0.0	1.9	1.02	Notch2 Pthlh
235	GO:0007049 [5]: cell cycle	6	6	178	552	11893	-3.07	0.0	0.19	0.08	Crkl Dut E2f3 Elk1 Rbm7 Top2a
236	GO:0012501 [5]: programmed cell death	3	3	181	365	12080	-3.08	0.0	0.1	0.02	Bcl2l11 Clec2d Dedd
237	GO:0008284 [6]: positive regulation of cell proliferation	2	2	182	46	12399	-3.1	0.0	1.87	0.99	E2f3 Pdcd1lg2
238	GO:0006915 [6]: apoptosis	3	3	181	359	12086	-3.11	0.0	0.1	0.03	Bcl2l11 Clec2d Dedd
239	GO:0008283 [4]: cell proliferation	10	10	174	728	11717	-3.13	0.0	0.45	0.24	Cdc5l Crkl Dut E2f3 Elk1 Pdcd1lg2 Pitx2 Rbm7 Repin1 Top2a
240	GO:0017157 [6]: regulation of exocytosis	1	1	183	9	12436	-3.14	0.0	1.99	1.06	Vamp2
241	GO:0030316 [6]: osteoclast differentiation	1	1	183	9	12436	-3.14	0.0	1.99	1.06	Clec2d
242	GO:0050672 [7]: negative regulation of lymphocyte proliferation	1	1	183	9	12436	-3.14	0.0	1.99	1.06	Pdcd1lg2
243	GO:0000060 [8]: protein-nucleus import, translocation	1	1	183	9	12436	-3.14	0.0	1.99	1.06	Gckr
244	GO:0006265 [6]: DNA topological change	1	1	183	9	12436	-3.14	0.0	1.99	1.06	Top2a
245	GO:0006739 [9]: NADPH metabolism	1	1	183	9	12436	-3.14	0.0	1.99	1.06	Pgls
246	GO:0007033 [6]: vacuole organization and biogenesis	1	1	183	9	12436	-3.14	0.0	1.99	1.06	Vps29
247	GO:0006468 [8]: protein amino acid phosphorylation	8	8	176	456	11989	-3.15	0.0	1.01	0.52	Acvr1 Acvr1b Ddr1 Epha5 Hipk1 Mapk11 Phkg1 Uhmk1
248	GO:0007001 [7]: chromosome organization and biogenesis (sensu Eukaryota)	5	5	179	229	12216	-3.16	0.0	1.36	0.71	Baz1b Cbx2 Cbx7 Hist3h2ba Tmem38b
249	GO:0051276 [6]: chromosome organization and biogenesis	5	5	179	234	12211	-3.18	0.0	1.31	0.7	Baz1b Cbx2 Cbx7 Hist3h2ba Tmem38b
250	GO:0050794 [3]: regulation of cellular process	7	7	177	567	11878	-3.2	0.0	0.31	0.15	Bcl2l11 Clec2d Dedd E2f3 Pdcd1lg2 Pitx2 Vamp2
251	GO:0006869 [5]: lipid transport	2	2	182	50	12395	-3.2	0.0	1.74	0.93	Cpt1b Star
252	GO:0044255 [5]: cellular lipid metabolism	3	3	181	344	12101	-3.21	0.0	0.12	0.04	Cpt1b Hsd17b3 Star
253	GO:0009615 [6]: response to virus	1	1	183	10	12435	-3.23	0.0	1.9	1.02	Fv1
254	GO:0030261 [7]: chromosome condensation	1	1	183	10	12435	-3.23	0.0	1.9	1.02	Top2a
255	GO:0001906 [5]: cell killing	1	1	183	10	12435	-3.23	0.0	1.9	1.02	Clec2d
256	GO:0001909 [6]: immune cell mediated cytotoxicity	1	1	183	10	12435	-3.23	0.0	1.9	1.02	Clec2d
257	GO:0006367 [9]: transcription initiation from Pol II promoter	1	1	183	10	12435	-3.23	0.0	1.9	1.02	Gtf2a1
258	GO:0007222 [7]: frizzled signaling pathway	1	1	183	10	12435	-3.23	0.0	1.9	1.02	Tle3
259	GO:0016192 [5]: vesicle-mediated transport	5	5	179	242	12203	-3.23	0.0	1.23	0.66	Ap4s1 Snx4 Stx5a Vamp2 Vps29
260	GO:0043118 [4]: negative regulation of physiological process	2	2	182	277	12168	-3.24	0.0	0.09	0.02	Aes Pdcd1lg2
261	GO:0006694 [7]: steroid biosynthesis	2	2	182	52	12393	-3.25	0.0	1.68	0.9	Hsd17b3 Star
262	GO:0051242 [5]: positive regulation of cellular physiological process	4	4	180	174	12271	-3.26	0.0	1.34	0.71	Bcl2l11 Clec2d E2f3 Pdcd1lg2
263	GO:0051244 [4]: regulation of cellular physiological process	7	7	177	411	12034	-3.26	0.0	0.9	0.46	Bcl2l11 Clec2d Dedd E2f3 Pdcd1lg2 Pitx2 Vamp2
264	GO:0006259 [5]: DNA metabolism	7	7	177	414	12031	-3.26	0.0	0.88	0.46	Baz1b Cbx2 Cbx7 Dut Hist3h2ba Tmem38b Top2a
265	GO:0042044 [5]: fluid transport	1	1	183	11	12434	-3.3	0.0	1.82	0.97	Aqp3
266	GO:0050671 [7]: positive regulation of lymphocyte proliferation	1	1	183	11	12434	-3.3	0.0	1.82	0.97	Pdcd1lg2
267	GO:0000059 [8]: protein-nucleus import, docking	1	1	183	11	12434	-3.3	0.0	1.82	0.97	Tnpo1
268	GO:0006833 [6]: water transport	1	1	183	11	12434	-3.3	0.0	1.82	0.97	Aqp3
269	GO:0008272 [8]: sulfate transport	1	1	183	11	12434	-3.3	0.0	1.82	0.97	Tst
270	GO:0043009 [5]: embryonic development (sensu Vertebrata)	2	2	182	54	12391	-3.3	0.0	1.63	0.86	Acvr1 Cryab
271	GO:0006936 [3]: muscle contraction	2	2	182	54	12391	-3.3	0.0	1.63	0.86	Smpx Tnni2
272	GO:0009611 [5]: response to wounding	3	3	181	329	12116	-3.3	0.0	0.14	0.06	Ccl3 Clec2d Repin1
273	GO:0015980 [6]: energy derivation by oxidation of organic compounds	3	3	181	113	12332	-3.31	0.0	1.43	0.75	Pgls Phkg1 Ppp1r3c
274	GO:0006968 [4]: cellular defense response	1	1	183	203	12242	-3.31	0.0	0.05	0.0	Clec2d
275	GO:0016051 [6]: carbohydrate biosynthesis	2	2	182	55	12390	-3.31	0.0	1.6	0.84	Phkg1 Ppp1r3c
276	GO:0007155 [4]: cell adhesion	7	7	177	475	11970	-3.33	0.0	0.58	0.32	Atp1b2 Bcar1 Col11a2 Ddr1 Dsc2 Jup Sn
277	GO:0019751 [6]: polyol metabolism	1	1	183	12	12433	-3.36	0.0	1.75	0.94	1110015E22Rik
278	GO:0042593 [4]: glucose homeostasis	1	1	183	12	12433	-3.36	0.0	1.75	0.94	Gckr
279	GO:0042698 [4]: menstrual cycle	1	1	183	12	12433	-3.36	0.0	1.75	0.94	Nr5a1
280	GO:0046661 [4]: male sex differentiation	1	1	183	12	12433	-3.36	0.0	1.75	0.94	Nr5a1
281	GO:0050866 [6]: negative regulation of cell activation	1	1	183	12	12433	-3.36	0.0	1.75	0.94	Pdcd1lg2
282	GO:0051250 [7]: negative regulation of lymphocyte activation	1	1	183	12	12433	-3.36	0.0	1.75	0.94	Pdcd1lg2
283	GO:0006071 [7]: glycerol metabolism	1	1	183	12	12433	-3.36	0.0	1.75	0.94	1110015E22Rik
284	GO:0006446 [8]: regulation of translational initiation	1	1	183	12	12433	-3.36	0.0	1.75	0.94	Eif3s6
285	GO:0009628 [5]: response to abiotic stimulus	4	4	180	368	12077	-3.37	0.0	0.23	0.11	C6.1A Ccl3 Cryab Myo6
286	GO:0035295 [3]: tube development	2	2	182	60	12385	-3.41	0.0	1.48	0.77	Pitx2 Pthlh
287	GO:0006334 [8]: nucleosome assembly	2	2	182	60	12385	-3.41	0.0	1.48	0.77	Hist3h2ba Tmem38b
288	GO:0045637 [5]: regulation of myeloid blood cell differentiation	1	1	183	13	12432	-3.43	0.0	1.68	0.9	Clec2d
289	GO:0048489 [6]: synaptic vesicle transport	1	1	183	13	12432	-3.43	0.0	1.68	0.9	Vamp2
290	GO:0007005 [6]: mitochondrion organization and biogenesis	1	1	183	13	12432	-3.43	0.0	1.68	0.9	Timm8b
291	GO:0007281 [6]: germ cell development	1	1	183	13	12432	-3.43	0.0	1.68	0.9	Acvr1
292	GO:0042127 [5]: regulation of cell proliferation	3	3	181	126	12319	-3.44	0.0	1.24	0.66	E2f3 Pdcd1lg2 Pitx2
293	GO:0007276 [5]: gametogenesis	3	3	181	128	12317	-3.46	0.0	1.21	0.65	1700017G21Rik Acvr1 Tle3
294	GO:0006457 [7]: protein folding	1	1	183	187	12258	-3.46	0.0	0.06	0.01	1700030A21Rik
295	GO:0007389 [3]: pattern specification	3	3	181	131	12314	-3.48	0.0	1.17	0.61	Acvr1 Notch2 Pitx2
296	GO:0042129 [7]: regulation of T-cell proliferation	1	1	183	14	12431	-3.48	0.0	1.62	0.86	Pdcd1lg2
297	GO:0006700 [7]: C21-steroid hormone biosynthesis	1	1	183	14	12431	-3.48	0.0	1.62	0.86	Star
298	GO:0006941 [4]: striated muscle contraction	1	1	183	14	12431	-3.48	0.0	1.62	0.86	Smpx
299	GO:0030154 [3]: cell differentiation	5	5	179	325	12120	-3.48	0.0	0.64	0.34	Clec2d Mlf1 Myf6 Notch2 Pthlh
300	GO:0030001 [7]: metal ion transport	3	3	181	295	12150	-3.48	0.0	0.21	0.09	Atp1b2 Cacna1f Cacna1s
301	GO:0051169 [6]: nuclear transport	2	2	182	66	12379	-3.52	0.0	1.34	0.71	Gckr Tnpo1
302	GO:0030282 [6]: bone mineralization	1	1	183	15	12430	-3.53	0.0	1.56	0.83	Pthlh
303	GO:0046545 [5]: development of primary female sexual characteristics	1	1	183	15	12430	-3.53	0.0	1.56	0.83	Nr5a1
304	GO:0046660 [4]: female sex differentiation	1	1	183	15	12430	-3.53	0.0	1.56	0.83	Nr5a1
305	GO:0006487 [9]: N-linked glycosylation	1	1	183	15	12430	-3.53	0.0	1.56	0.83	Alg12
306	GO:0008154 [6]: actin polymerization and/or depolymerization	1	1	183	15	12430	-3.53	0.0	1.56	0.83	Arpc4
307	GO:0008585 [6]: female gonad development	1	1	183	15	12430	-3.53	0.0	1.56	0.83	Nr5a1
308	GO:0006399 [6]: tRNA metabolism	2	2	182	69	12376	-3.55	0.0	1.28	0.68	Dut Rpp21
309	GO:0005975 [5]: carbohydrate metabolism	4	4	180	293	12152	-3.57	0.0	0.46	0.24	Gckr Pgls Phkg1 Ppp1r3c
310	GO:0050777 [6]: negative regulation of immune response	1	1	183	16	12429	-3.57	0.0	1.51	0.8	Pdcd1lg2
311	GO:0001763 [5]: branching morphogenesis	1	1	183	16	12429	-3.57	0.0	1.51	0.8	Pitx2
312	GO:0001894 [4]: tissue homeostasis	1	1	183	16	12429	-3.57	0.0	1.51	0.8	Pthlh
313	GO:0006769 [8]: nicotinamide metabolism	1	1	183	16	12429	-3.57	0.0	1.51	0.8	Pgls
314	GO:0008207 [6]: C21-steroid hormone metabolism	1	1	183	16	12429	-3.57	0.0	1.51	0.8	Star
315	GO:0000074 [6]: regulation of cell cycle	3	3	181	272	12173	-3.58	0.0	0.26	0.13	Crkl E2f3 Elk1
316	GO:0009791 [3]: post-embryonic development	1	1	183	17	12428	-3.61	0.0	1.46	0.77	Nr5a1
317	GO:0030855 [4]: epithelial cell differentiation	1	1	183	17	12428	-3.61	0.0	1.46	0.77	Pthlh
318	GO:0000245 [8]: spliceosome assembly	1	1	183	17	12428	-3.61	0.0	1.46	0.77	Smn1
319	GO:0019953 [4]: sexual reproduction	3	3	181	153	12292	-3.62	0.0	0.92	0.47	1700017G21Rik Acvr1 Tle3
320	GO:0000003 [3]: reproduction	3	3	181	153	12292	-3.62	0.0	0.92	0.47	1700017G21Rik Acvr1 Tle3
321	GO:0050793 [3]: regulation of development	3	3	181	155	12290	-3.62	0.0	0.9	0.46	Aes Clec2d Notch2
322	GO:0006816 [8]: calcium ion transport	2	2	182	76	12369	-3.64	0.0	1.16	0.6	Cacna1f Cacna1s
323	GO:0009880 [4]: embryonic pattern specification	1	1	183	18	12427	-3.65	0.0	1.41	0.75	Pitx2
324	GO:0019362 [7]: pyridine nucleotide metabolism	1	1	183	18	12427	-3.65	0.0	1.41	0.75	Pgls
325	GO:0030224 [5]: monocyte differentiation	1	1	183	18	12427	-3.65	0.0	1.41	0.75	Clec2d
326	GO:0006937 [4]: regulation of muscle contraction	1	1	183	18	12427	-3.65	0.0	1.41	0.75	Tnni2
327	GO:0007059 [7]: chromosome segregation	1	1	183	18	12427	-3.65	0.0	1.41	0.75	Top2a
328	GO:0009166 [6]: nucleotide catabolism	1	1	183	18	12427	-3.65	0.0	1.41	0.75	Cant1
329	GO:0006913 [6]: nucleocytoplasmic transport	2	2	182	78	12367	-3.66	0.0	1.12	0.58	Gckr Tnpo1
330	GO:0007167 [6]: enzyme linked receptor protein signaling pathway	3	3	181	175	12270	-3.69	0.0	0.73	0.37	Acvr1 Ddr1 Epha5
331	GO:0007267 [4]: cell-cell signaling	2	2	182	208	12237	-3.7	0.0	0.21	0.09	Cacna1f Vamp2
332	GO:0006874 [8]: calcium ion homeostasis	1	1	183	19	12426	-3.7	0.0	1.37	0.71	Pthlh
333	GO:0006357 [8]: regulation of transcription from Pol II promoter	3	3	181	180	12265	-3.7	0.0	0.69	0.36	Nfat5 Nr5a1 Surb7
334	GO:0019725 [4]: cell homeostasis	2	2	182	83	12362	-3.71	0.0	1.04	0.54	Gckr Pthlh
335	GO:0044262 [6]: cellular carbohydrate metabolism	3	3	181	190	12255	-3.71	0.0	0.62	0.33	Pgls Phkg1 Ppp1r3c
336	GO:0001501 [5]: skeletal development	2	2	182	84	12361	-3.72	0.0	1.03	0.53	Aes Pthlh
337	GO:0007264 [6]: small GTPase mediated signal transduction	3	3	181	193	12252	-3.72	0.0	0.6	0.33	AW742319 Arl4 Arl5
338	GO:0042098 [6]: T-cell proliferation	1	1	183	20	12425	-3.72	0.0	1.33	0.71	Pdcd1lg2
339	GO:0042446 [6]: hormone biosynthesis	1	1	183	20	12425	-3.72	0.0	1.33	0.71	Star
340	GO:0050670 [6]: regulation of lymphocyte proliferation	1	1	183	20	12425	-3.72	0.0	1.33	0.71	Pdcd1lg2
341	GO:0051241 [5]: negative regulation of organismal physiological process	1	1	183	20	12425	-3.72	0.0	1.33	0.71	Pdcd1lg2
342	GO:0051258 [7]: protein polymerization	1	1	183	20	12425	-3.72	0.0	1.33	0.71	Arpc4
343	GO:0007269 [4]: neurotransmitter secretion	1	1	183	20	12425	-3.72	0.0	1.33	0.71	Vamp2
344	GO:0043067 [5]: regulation of programmed cell death	3	3	181	207	12238	-3.72	0.0	0.52	0.28	Bcl2l11 Clec2d Dedd
345	GO:0042981 [6]: regulation of apoptosis	3	3	181	204	12241	-3.73	0.0	0.54	0.29	Bcl2l11 Clec2d Dedd
346	GO:0009795 [4]: embryonic morphogenesis	2	2	182	88	12357	-3.75	0.0	0.97	0.5	Acvr1 Cryab
347	GO:0045596 [5]: negative regulation of cell differentiation	1	1	183	21	12424	-3.76	0.0	1.29	0.68	Clec2d
348	GO:0006733 [7]: oxidoreduction coenzyme metabolism	1	1	183	21	12424	-3.76	0.0	1.29	0.68	Pgls
349	GO:0007515 [5]: lymph gland development	1	1	183	21	12424	-3.76	0.0	1.29	0.68	Id2
350	GO:0007169 [7]: transmembrane receptor protein tyrosine kinase signaling pathway	2	2	182	93	12352	-3.78	0.0	0.91	0.46	Ddr1 Epha5
351	GO:0043065 [7]: positive regulation of apoptosis	2	2	182	94	12351	-3.79	0.0	0.89	0.46	Bcl2l11 Clec2d
352	GO:0045137 [4]: development of primary sexual characteristics	1	1	183	22	12423	-3.79	0.0	1.25	0.67	Nr5a1
353	GO:0048048 [5]: embryonic eye morphogenesis	1	1	183	22	12423	-3.79	0.0	1.25	0.67	Cryab
354	GO:0050870 [8]: positive regulation of T-cell activation	1	1	183	22	12423	-3.79	0.0	1.25	0.67	Pdcd1lg2
355	GO:0001747 [6]: eye morphogenesis (sensu Mammalia)	1	1	183	22	12423	-3.79	0.0	1.25	0.67	Cryab
356	GO:0007369 [5]: gastrulation	1	1	183	22	12423	-3.79	0.0	1.25	0.67	Hira
357	GO:0008406 [5]: gonad development	1	1	183	22	12423	-3.79	0.0	1.25	0.67	Nr5a1
358	GO:0043068 [6]: positive regulation of programmed cell death	2	2	182	95	12350	-3.8	0.0	0.88	0.46	Bcl2l11 Clec2d
359	GO:0043010 [6]: eye morphogenesis (sensu Vertebrata)	1	1	183	23	12422	-3.81	0.0	1.21	0.65	Cryab
360	GO:0007266 [7]: Rho protein signal transduction	1	1	183	23	12422	-3.81	0.0	1.21	0.65	AW742319
361	GO:0048232 [6]: male gamete generation	2	2	182	98	12347	-3.82	0.0	0.85	0.43	1700017G21Rik Tle3
362	GO:0007283 [7]: spermatogenesis	2	2	182	98	12347	-3.82	0.0	0.85	0.43	1700017G21Rik Tle3
363	GO:0045045 [5]: secretory pathway	2	2	182	99	12346	-3.82	0.0	0.83	0.43	Vamp2 Vps29
364	GO:0008202 [6]: steroid metabolism	2	2	182	103	12342	-3.84	0.0	0.79	0.39	Hsd17b3 Star
365	GO:0009892 [5]: negative regulation of metabolism	1	1	183	141	12304	-3.86	0.0	0.13	0.05	Aes
366	GO:0006066 [5]: alcohol metabolism	2	2	182	165	12280	-3.86	0.0	0.35	0.19	1110015E22Rik Pgls
367	GO:0006928 [4]: cell motility	2	2	182	165	12280	-3.86	0.0	0.35	0.19	Acvr1 Pitx2
368	GO:0008610 [6]: lipid biosynthesis	2	2	182	165	12280	-3.86	0.0	0.35	0.19	Hsd17b3 Star
369	GO:0015698 [7]: inorganic anion transport	2	2	182	110	12335	-3.86	0.0	0.72	0.37	Col11a2 Tst
370	GO:0030324 [5]: lung development	1	1	183	25	12420	-3.87	0.0	1.15	0.6	Pthlh
371	GO:0000279 [6]: M phase	1	1	183	138	12307	-3.88	0.0	0.14	0.05	Rbm7
372	GO:0019226 [5]: transmission of nerve impulse	2	2	182	155	12290	-3.89	0.0	0.4	0.21	Cacna1f Vamp2
373	GO:0015674 [7]: di-, tri-valent inorganic cation transport	2	2	182	113	12332	-3.89	0.0	0.69	0.36	Cacna1f Cacna1s
374	GO:0016044 [5]: membrane organization and biogenesis	1	1	183	26	12419	-3.89	0.0	1.12	0.58	Timm8b
375	GO:0030323 [4]: respiratory tube development	1	1	183	26	12419	-3.89	0.0	1.12	0.58	Pthlh
376	GO:0048193 [6]: Golgi vesicle transport	1	1	183	26	12419	-3.89	0.0	1.12	0.58	Vps29
377	GO:0007249 [7]: I-kappaB kinase/NF-kappaB cascade	1	1	183	26	12419	-3.89	0.0	1.12	0.58	AW742319
378	GO:0000067 [6]: DNA replication and chromosome cycle	2	2	182	117	12328	-3.89	0.0	0.65	0.34	Dut Top2a
379	GO:0007017 [7]: microtubule-based process	1	1	183	137	12308	-3.89	0.0	0.14	0.05	Dctn2
380	GO:0042592 [3]: homeostasis	2	2	182	119	12326	-3.89	0.0	0.64	0.34	Gckr Pthlh
381	GO:0006954 [5]: inflammatory response	2	2	182	121	12324	-3.9	0.0	0.62	0.33	Ccl3 Repin1
382	GO:0051243 [5]: negative regulation of cellular physiological process	1	1	183	135	12310	-3.9	0.0	0.14	0.06	Pdcd1lg2
383	GO:0007268 [6]: synaptic transmission	2	2	182	140	12305	-3.9	0.0	0.48	0.25	Cacna1f Vamp2
384	GO:0006820 [6]: anion transport	2	2	182	132	12313	-3.9	0.0	0.54	0.29	Col11a2 Tst
385	GO:0006897 [6]: endocytosis	2	2	182	127	12318	-3.91	0.0	0.57	0.31	Ap4s1 Snx4
386	GO:0016477 [5]: cell migration	2	2	182	138	12307	-3.91	0.0	0.5	0.26	Acvr1 Pitx2
387	GO:0016582 [9]: non-covalent chromatin modification	1	1	183	27	12418	-3.91	0.0	1.09	0.57	Baz1b
388	GO:0006338 [10]: chromatin remodeling	1	1	183	27	12418	-3.91	0.0	1.09	0.57	Baz1b
389	GO:0008033 [7]: tRNA processing	1	1	183	27	12418	-3.91	0.0	1.09	0.57	Rpp21
390	GO:0009408 [5]: response to heat	1	1	183	27	12418	-3.91	0.0	1.09	0.57	Cryab
391	GO:0016066 [5]: cellular defense response (sensu Vertebrata)	1	1	183	28	12417	-3.94	0.0	1.06	0.55	Clec2d
392	GO:0001655 [5]: urogenital system development	1	1	183	28	12417	-3.94	0.0	1.06	0.55	Acvr1
393	GO:0006767 [6]: water-soluble vitamin metabolism	1	1	183	28	12417	-3.94	0.0	1.06	0.55	Pgls
394	GO:0000280 [7]: nuclear division	1	1	183	129	12316	-3.95	0.0	0.16	0.06	Rbm7
395	GO:0019883 [6]: antigen presentation, endogenous antigen	1	1	183	30	12415	-3.97	0.0	1.01	0.52	H2-Q1
396	GO:0050863 [7]: regulation of T-cell activation	1	1	183	30	12415	-3.97	0.0	1.01	0.52	Pdcd1lg2
397	GO:0007254 [8]: JNK cascade	1	1	183	30	12415	-3.97	0.0	1.01	0.52	AW742319
398	GO:0006631 [6]: fatty acid metabolism	1	1	183	124	12321	-3.98	0.0	0.17	0.07	Cpt1b
399	GO:0019885 [6]: antigen processing, endogenous antigen via MHC class I	1	1	183	31	12414	-3.99	0.0	0.98	0.5	H2-Q1
400	GO:0046651 [5]: lymphocyte proliferation	1	1	183	31	12414	-3.99	0.0	0.98	0.5	Pdcd1lg2
401	GO:0006813 [8]: potassium ion transport	1	1	183	123	12322	-3.99	0.0	0.18	0.08	Atp1b2
402	GO:0045934 [6]: negative regulation of nucleobase, nucleoside, nucleotide and nucleic acid metabolism	1	1	183	121	12324	-4.0	0.0	0.18	0.08	Aes
403	GO:0007243 [6]: protein kinase cascade	1	1	183	122	12323	-4.0	0.0	0.18	0.08	AW742319
404	GO:0050867 [6]: positive regulation of cell activation	1	1	183	32	12413	-4.0	0.0	0.96	0.49	Pdcd1lg2
405	GO:0051251 [7]: positive regulation of lymphocyte activation	1	1	183	32	12413	-4.0	0.0	0.96	0.49	Pdcd1lg2
406	GO:0009266 [6]: response to temperature	1	1	183	32	12413	-4.0	0.0	0.96	0.49	Cryab
407	GO:0035239 [4]: tube morphogenesis	1	1	183	33	12412	-4.02	0.0	0.93	0.47	Pitx2
408	GO:0030334 [6]: regulation of cell migration	1	1	183	34	12411	-4.03	0.0	0.91	0.47	Pitx2
409	GO:0051093 [4]: negative regulation of development	1	1	183	34	12411	-4.03	0.0	0.91	0.47	Clec2d
410	GO:0051270 [5]: regulation of cell motility	1	1	183	34	12411	-4.03	0.0	0.91	0.47	Pitx2
411	GO:0008643 [5]: carbohydrate transport	1	1	183	34	12411	-4.03	0.0	0.91	0.47	Slc2a3
412	GO:0016481 [7]: negative regulation of transcription	1	1	183	116	12329	-4.03	0.0	0.2	0.09	Aes
413	GO:0007548 [3]: sex differentiation	1	1	183	35	12410	-4.04	0.0	0.89	0.46	Nr5a1
414	GO:0051239 [4]: regulation of organismal physiological process	1	1	183	111	12334	-4.06	0.0	0.21	0.1	Pdcd1lg2
415	GO:0000910 [5]: cytokinesis	1	1	183	109	12336	-4.08	0.0	0.22	0.1	Cdc5l
416	GO:0001775 [4]: cell activation	1	1	183	107	12338	-4.09	0.0	0.23	0.11	Pdcd1lg2
417	GO:0030097 [5]: hemopoiesis	1	1	183	108	12337	-4.09	0.0	0.22	0.1	Clec2d
418	GO:0045321 [5]: immune cell activation	1	1	183	106	12339	-4.09	0.0	0.23	0.11	Pdcd1lg2
419	GO:0006836 [5]: neurotransmitter transport	1	1	183	39	12406	-4.09	0.0	0.81	0.41	Slc32a1
420	GO:0006865 [6]: amino acid transport	1	1	183	39	12406	-4.09	0.0	0.81	0.41	Slc32a1
421	GO:0015837 [5]: amine transport	1	1	183	41	12404	-4.11	0.0	0.78	0.39	Slc32a1
422	GO:0019320 [8]: hexose catabolism	1	1	183	41	12404	-4.11	0.0	0.78	0.39	Pgls
423	GO:0040029 [3]: regulation of gene expression, epigenetic	1	1	183	41	12404	-4.11	0.0	0.78	0.39	Xist
424	GO:0046164 [6]: alcohol catabolism	1	1	183	41	12404	-4.11	0.0	0.78	0.39	Pgls
425	GO:0046365 [7]: monosaccharide catabolism	1	1	183	41	12404	-4.11	0.0	0.78	0.39	Pgls
426	GO:0006007 [9]: glucose catabolism	1	1	183	41	12404	-4.11	0.0	0.78	0.39	Pgls
427	GO:0042330 [5]: taxis	1	1	183	102	12343	-4.12	0.0	0.25	0.12	Ccl3
428	GO:0006935 [6]: chemotaxis	1	1	183	102	12343	-4.12	0.0	0.25	0.12	Ccl3
429	GO:0040007 [3]: growth	1	1	183	100	12345	-4.12	0.0	0.26	0.12	Aes
430	GO:0009314 [6]: response to radiation	1	1	183	43	12402	-4.13	0.0	0.74	0.37	C6.1A
431	GO:0030099 [4]: myeloid blood cell differentiation	1	1	183	42	12403	-4.13	0.0	0.76	0.38	Clec2d
432	GO:0042445 [5]: hormone metabolism	1	1	183	42	12403	-4.13	0.0	0.76	0.38	Star
433	GO:0016311 [7]: dephosphorylation	1	1	183	99	12346	-4.13	0.0	0.26	0.12	Ptpn23
434	GO:0016337 [5]: cell-cell adhesion	1	1	183	98	12347	-4.13	0.0	0.26	0.13	Dsc2
435	GO:0046649 [6]: lymphocyte activation	1	1	183	97	12348	-4.14	0.0	0.27	0.13	Pdcd1lg2
436	GO:0006470 [8]: protein amino acid dephosphorylation	1	1	183	97	12348	-4.14	0.0	0.27	0.13	Ptpn23
437	GO:0050865 [5]: regulation of cell activation	1	1	183	44	12401	-4.14	0.0	0.73	0.37	Pdcd1lg2
438	GO:0051249 [6]: regulation of lymphocyte activation	1	1	183	44	12401	-4.14	0.0	0.73	0.37	Pdcd1lg2
439	GO:0006766 [5]: vitamin metabolism	1	1	183	44	12401	-4.14	0.0	0.73	0.37	Pgls
440	GO:0006817 [8]: phosphate transport	1	1	183	44	12401	-4.14	0.0	0.73	0.37	Col11a2
441	GO:0007605 [7]: perception of sound	1	1	183	44	12401	-4.14	0.0	0.73	0.37	Myo6
442	GO:0001505 [7]: regulation of neurotransmitter levels	1	1	183	45	12400	-4.15	0.0	0.71	0.36	Vamp2
443	GO:0001654 [5]: eye morphogenesis	1	1	183	45	12400	-4.15	0.0	0.71	0.36	Cryab
444	GO:0005996 [6]: monosaccharide metabolism	1	1	183	93	12352	-4.15	0.0	0.29	0.14	Pgls
445	GO:0006260 [6]: DNA replication	1	1	183	93	12352	-4.15	0.0	0.29	0.14	Dut
446	GO:0001503 [5]: ossification	1	1	183	46	12399	-4.15	0.0	0.7	0.36	Pthlh
447	GO:0007126 [8]: meiosis	1	1	183	46	12399	-4.15	0.0	0.7	0.36	Rbm7
448	GO:0030005 [7]: di-, tri-valent inorganic cation homeostasis	1	1	183	47	12398	-4.16	0.0	0.68	0.35	Pthlh
449	GO:0042110 [7]: T-cell activation	1	1	183	47	12398	-4.16	0.0	0.68	0.35	Pdcd1lg2
450	GO:0046903 [3]: secretion	1	1	183	47	12398	-4.16	0.0	0.68	0.35	Vamp2
451	GO:0019318 [7]: hexose metabolism	1	1	183	91	12354	-4.16	0.0	0.3	0.15	Pgls
452	GO:0001568 [4]: blood vessel development	1	1	183	88	12357	-4.17	0.0	0.31	0.16	Pitx2
453	GO:0016052 [6]: carbohydrate catabolism	1	1	183	49	12396	-4.17	0.0	0.65	0.34	Pgls
454	GO:0044275 [7]: cellular carbohydrate catabolism	1	1	183	49	12396	-4.17	0.0	0.65	0.34	Pgls
455	GO:0050954 [6]: sensory perception of mechanical stimulus	1	1	183	49	12396	-4.17	0.0	0.65	0.34	Myo6
456	GO:0050982 [7]: detection of mechanical stimulus	1	1	183	49	12396	-4.17	0.0	0.65	0.34	Myo6
457	GO:0008285 [6]: negative regulation of cell proliferation	1	1	183	49	12396	-4.17	0.0	0.65	0.34	Pdcd1lg2
458	GO:0030333 [5]: antigen processing	1	1	183	50	12395	-4.17	0.0	0.64	0.34	H2-Q1
459	GO:0051049 [5]: regulation of transport	1	1	183	50	12395	-4.17	0.0	0.64	0.34	Vamp2
460	GO:0006875 [7]: metal ion homeostasis	1	1	183	52	12393	-4.18	0.0	0.61	0.33	Pthlh
461	GO:0006887 [6]: exocytosis	1	1	183	52	12393	-4.18	0.0	0.61	0.33	Vamp2
462	GO:0007179 [8]: transforming growth factor beta receptor signaling pathway	1	1	183	52	12393	-4.18	0.0	0.61	0.33	Acvr1
463	GO:0015849 [5]: organic acid transport	1	1	183	53	12392	-4.18	0.0	0.6	0.33	Slc32a1
464	GO:0046942 [6]: carboxylic acid transport	1	1	183	53	12392	-4.18	0.0	0.6	0.33	Slc32a1
465	GO:0050778 [6]: positive regulation of immune response	1	1	183	53	12392	-4.18	0.0	0.6	0.33	Pdcd1lg2
466	GO:0046849 [4]: bone remodeling	1	1	183	51	12394	-4.18	0.0	0.63	0.33	Pthlh
467	GO:0009451 [6]: RNA modification	1	1	183	51	12394	-4.18	0.0	0.63	0.33	Apobec2
468	GO:0009582 [6]: detection of abiotic stimulus	1	1	183	82	12363	-4.19	0.0	0.35	0.19	Myo6
469	GO:0019882 [5]: antigen presentation	1	1	183	55	12390	-4.2	0.0	0.58	0.32	H2-Q1
470	GO:0012502 [7]: induction of programmed cell death	1	1	183	80	12365	-4.2	0.0	0.36	0.19	Clec2d
471	GO:0006092 [7]: main pathways of carbohydrate metabolism	1	1	183	80	12365	-4.2	0.0	0.36	0.19	Pgls
472	GO:0006917 [8]: induction of apoptosis	1	1	183	80	12365	-4.2	0.0	0.36	0.19	Clec2d
473	GO:0051240 [5]: positive regulation of organismal physiological process	1	1	183	56	12389	-4.2	0.0	0.57	0.31	Pdcd1lg2
474	GO:0006814 [8]: sodium ion transport	1	1	183	79	12366	-4.2	0.0	0.37	0.19	Atp1b2
475	GO:0007178 [7]: transmembrane receptor protein serine/threonine kinase signaling pathway	1	1	183	61	12384	-4.2	0.0	0.51	0.27	Acvr1
476	GO:0048514 [5]: blood vessel morphogenesis	1	1	183	78	12367	-4.2	0.0	0.37	0.2	Pitx2
477	GO:0050776 [5]: regulation of immune response	1	1	183	78	12367	-4.2	0.0	0.37	0.2	Pdcd1lg2
478	GO:0009100 [7]: glycoprotein metabolism	1	1	183	75	12370	-4.2	0.0	0.4	0.21	Alg12
479	GO:0050881 [5]: musculoskeletal movement	1	1	183	70	12375	-4.21	0.0	0.43	0.24	Cacna1f
480	GO:0050885 [6]: regulation of balance	1	1	183	70	12375	-4.21	0.0	0.43	0.24	Cacna1f
481	GO:0050953 [6]: sensory perception of light	1	1	183	70	12375	-4.21	0.0	0.43	0.24	Cacna1f
482	GO:0050957 [6]: equilibrioception	1	1	183	70	12375	-4.21	0.0	0.43	0.24	Cacna1f
483	GO:0000165 [7]: MAPKKK cascade	1	1	183	70	12375	-4.21	0.0	0.43	0.24	AW742319
484	GO:0007601 [7]: visual perception	1	1	183	70	12375	-4.21	0.0	0.43	0.24	Cacna1f
485	GO:0009101 [7]: glycoprotein biosynthesis	1	1	183	70	12375	-4.21	0.0	0.43	0.24	Alg12
486	GO:0001525 [6]: angiogenesis	1	1	183	69	12376	-4.21	0.0	0.44	0.24	Pitx2
487	GO:0007156 [6]: homophilic cell adhesion	1	1	183	69	12376	-4.21	0.0	0.44	0.24	Dsc2
488	GO:0018193 [8]: peptidyl-amino acid modification	1	1	183	60	12385	-4.21	0.0	0.52	0.28	Alg12
489	GO:0006486 [8]: protein amino acid glycosylation	1	1	183	65	12380	-4.21	0.0	0.48	0.24	Alg12
490	GO:0050801 [4]: ion homeostasis	1	1	183	71	12374	-4.21	0.0	0.43	0.24	Pthlh
491	GO:0050879 [4]: organismal movement	1	1	183	71	12374	-4.21	0.0	0.43	0.24	Cacna1f
492	GO:0006006 [8]: glucose metabolism	1	1	183	71	12374	-4.21	0.0	0.43	0.24	Pgls
493	GO:0006873 [5]: cell ion homeostasis	1	1	183	71	12374	-4.21	0.0	0.43	0.24	Pthlh
494	GO:0040008 [4]: regulation of growth	1	1	183	68	12377	-4.22	0.0	0.45	0.24	Aes
495	GO:0045595 [4]: regulation of cell differentiation	1	1	183	68	12377	-4.22	0.0	0.45	0.24	Clec2d
496	GO:0030003 [6]: cation homeostasis	1	1	183	67	12378	-4.22	0.0	0.46	0.24	Pthlh
