# Supplementary material for: A genomic analysis of mouse models of breast cancer reveals molecular features of mouse models and relationships to human breast cancer
Source: Breast Cancer Res. 2014 Jun 5;16(3):R59. doi: 10.1186/bcr3672 (PMC4078930; doi:10.1186/bcr3672)
Supplement: Additional file 2 — Fold change values organized by mouse tumor model type comparing the mouse model to all other types of mouse models. [file bcr3672-S2.zip › Additional_file_2/TNP8_SAM/AdditionalFile57_TNP8_SAM/DownregulatedGenesgather_kegg_121102.txt]

#	Annotation	Total Genes With Ann	Your Genes (With Ann)	Your Genes (No Ann)	Genome (With Ann)	Genome (No Ann)	ln(Bayes factor)	neg ln(p value)	FE: neg ln(p value)	FE: neg ln(FDR)	Genes
1	path:mmu00190: Oxidative phosphorylation	17	17	30	98	2374	22.38	11.06	26.16	22.9	Atp5e Atp5g1 Atp5h Atp5j2 Atp5k Atp5l Atp6v1g1 Cox6b1 Cox7a1 Cox8a Ndufa7 Ndufb10 Ndufb2 Ndufb4 Ndufb8 Ndufc2 Ndufv2
2	path:mmu00193: ATP synthesis	7	7	40	34	2438	8.1	11.06	11.88	9.32	Atp5e Atp5g1 Atp5h Atp5j2 Atp5k Atp5l Atp6v1g1
3	path:mmu00791: Atrazine degradation	1	1	46	1	2471	-0.55	0.0	3.3	1.14	Apobec2
4	path:mmu04020: Calcium signaling pathway	6	6	41	175	2297	-1.18	0.0	2.15	0.62	Cacna1f Cacna1s Cd38 Nfat5 Phkg1 Ptger1
5	path:mmu00240: Pyrimidine metabolism	3	3	44	63	2409	-1.45	0.0	2.09	0.62	1810060D16Rik Dut Umpk
6	path:mmu00780: Biotin metabolism	1	1	46	6	2466	-1.71	0.0	2.09	0.62	Otub1
7	path:mmu04080: Neuroactive ligand-receptor interaction	4	4	43	274	2198	-2.1	0.0	0.25	0.16	Grm8 Htr1a P2ry2 Ptger1
8	path:mmu04010: MAPK signaling pathway	3	3	44	228	2244	-2.15	0.0	0.2	0.16	Acvr1b Crkl Mapk11
9	path:mmu04710: Circadian rhythm	1	1	46	12	2460	-2.22	0.0	1.52	0.21	Cry1
10	path:mmu04060: Cytokine-cytokine receptor interaction	4	4	43	236	2236	-2.24	0.0	0.4	0.16	Acvr1 Acvr1b Ccl3 Il13ra1
11	path:mmu04510: Focal adhesion	3	3	44	211	2261	-2.25	0.0	0.25	0.16	Bcar1 Col11a2 Crkl
12	path:mmu04520: Adherens junction	2	2	45	72	2400	-2.45	0.0	0.9	0.16	Acvr1b Pvrl2
13	path:mmu04310: Wnt signaling pathway	2	2	45	139	2333	-2.49	0.0	0.29	0.16	Fbxw11 Nfat5
14	path:mmu04910: Insulin signaling pathway	2	2	45	131	2341	-2.52	0.0	0.33	0.16	Crkl Phkg1
15	path:mmu00230: Purine metabolism	1	1	46	107	2365	-2.54	0.0	0.13	0.13	1810060D16Rik
16	path:mmu04620: Toll-like receptor signaling pathway	2	2	45	92	2380	-2.56	0.0	0.64	0.16	Ccl3 Mapk11
17	path:mmu00030: Pentose phosphate pathway	1	1	46	21	2451	-2.57	0.0	1.08	0.16	Pgls
18	path:mmu00510: N-Glycan biosynthesis	1	1	46	26	2446	-2.69	0.0	0.92	0.16	Alg12
19	path:mmu00532: Chondroitin / Heparan sulfate biosynthesis	1	1	46	27	2445	-2.7	0.0	0.89	0.16	Extl3
20	path:mmu04512: ECM-receptor interaction	1	1	46	83	2389	-2.75	0.0	0.22	0.16	Col11a2
21	path:mmu04540: Gap junction	1	1	46	83	2389	-2.75	0.0	0.22	0.16	Grm8
22	path:mmu00150: Androgen and estrogen metabolism	1	1	46	31	2441	-2.76	0.0	0.79	0.16	Hsd17b3
23	path:mmu00310: Lysine degradation	1	1	46	43	2429	-2.86	0.0	0.57	0.16	Otub1
24	path:mmu04330: Notch signaling pathway	1	1	46	49	2423	-2.87	0.0	0.49	0.16	Notch2
25	path:mmu00760: Nicotinate and nicotinamide metabolism	1	1	46	50	2422	-2.87	0.0	0.48	0.16	Cd38
26	path:mmu04340: Hedgehog signaling pathway	1	1	46	50	2422	-2.87	0.0	0.48	0.16	Fbxw11
