# Supplementary material for: A genomic analysis of mouse models of breast cancer reveals molecular features of mouse models and relationships to human breast cancer
Source: Breast Cancer Res. 2014 Jun 5;16(3):R59. doi: 10.1186/bcr3672 (PMC4078930; doi:10.1186/bcr3672)
Supplement: Additional file 2 — Fold change values organized by mouse tumor model type comparing the mouse model to all other types of mouse models. [file bcr3672-S2.zip › Additional_file_2/TNP8_SAM/AdditionalFile57_TNP8_SAM/DownregulatedGenesgather_transfac_121102.txt]

#	Annotation	Total Genes With Ann	Your Genes (With Ann)	Your Genes (No Ann)	Genome (With Ann)	Genome (No Ann)	ln(Bayes factor)	neg ln(p value)	FE: neg ln(p value)	FE: neg ln(FDR)	Genes
1	V$E2F1_Q6: E2F-1	148	148	70	8196	7757	9.51	11.93	14.22	8.42	0610009E20Rik 1110015E22Rik 1810060D16Rik 2300004C15Rik 2310076O21Rik 2810441O16Rik 4933424N09Rik AW742319 Abcb7 Acvr1 Acvr1b Alg12 Ap4s1 Apobec2 Aqp3 Arl2bp Arl4 Arl5 Arpc4 Asb15 Atoh7 Atp1b2 Atp5e Atp5g1 Atp5h Atp5j2 Atp5k Atp5l Atp6v1g1 BC003267 Baz1b Bcar1 Bcl2l11 Bsg C530046L02Rik Cacna1s Cant1 Cbx2 Cd24a Cd38 Cdc5l Cdk5r1 Cfl1 Cox8a Cryab Dbi Ddr1 Deb1 Dhrs8 Dlgap4 Dsc2 Edf1 Eif2s1 Eif2s2 E…
2	V$DEAF1_01	70	70	148	3067	12886	7.49	11.93	12.2	7.1	1110032D12Rik 1810060D16Rik 2810441O16Rik Acvr1b Alg12 Aqp3 Arpc4 Atoh7 Atp5h Atp5k Atp5l BC003267 Bcar1 Cant1 Ccl3 Cdk5r1 Cfl1 Cpt1b Cybrd1 Deb1 Eif2s1 Eif3s6 Elys Fv1 Htr1a Id2 Igf2bp3 Lasp1 Lgtn Mapk11 Matn3 Mlf1 Mllt1 Mrp63 Mrpl14 Mrpl43 Mrps17 Myf6 Ndufc2 Nfat5 Notch2 Otub1 Pdlim5 Ptpn23 Rabac1 Rbm7 Rpl18 Rpl26 Rpl37a Rpo1-3 Rps24 Rps27l Sertad3 Sf3a2 Stx5a Taf9 Tbc1d1 Tbc1d10 Tbx20 Tera Tle…
3	V$E2F1_Q6_01	105	105	113	5550	10403	5.63	9.49	10.2	5.57	0610009E20Rik 1110015E22Rik 2300004C15Rik 2310076O21Rik 2810441O16Rik 4933424N09Rik Acvr1 Alg12 Ap4s1 Arl2bp Arl4 Arl5 Atp1b2 Atp5g1 Atp5h Atp5j2 Atp5k Atp5l Atp6v1g1 BC003267 Baz1b Bcl2l11 C530046L02Rik Cacna1f Cant1 Cbx2 Cd24a Cd38 Cdc5l Cdk5r1 Cfl1 Cox8a Cryab Dbi Deb1 Dlgap4 Dsc2 Edf1 Elys Epha5 Fbxw11 Fhl3 Fip1l1 Fv1 Gtf2a1 Hipk1 Hist3h2ba Htr1a Jup Lasp1 Letm1 Lgtn Mapk11 Matn3 Mfap1 Mlf1 M…
4	V$E2F1_Q3_01	87	87	131	4364	11589	5.4	9.33	9.98	5.57	0610009E20Rik 1110032D12Rik 2310076O21Rik 2810441O16Rik 4933424N09Rik Abcb7 Acvr1 Alg12 Aqp3 Arl2bp Arl4 Arl5 Atoh7 Atp5j2 Atp6v1g1 Baz1b Bcl2l11 Bsg C530046L02Rik Cbx2 Cbx7 Cdk5r1 Cfl1 Clec2d Deb1 Dlgap4 Dut Edf1 Elk1 Epha5 Fbxo33 Fip1l1 Frmd4b Hipk1 Htr1a Id2 Igf2bp3 Lasp1 Ldb3 Letm1 Mapk11 Mllt1 Mrp63 Mrpl14 Mrpl43 Mrpl53 Mrps36 Ndufc2 Ndufv2 Nfat5 Notch2 Otub1 P2ry2 Pdlim5 Pgls Pitx2 Plekha7 …
5	V$WHN_B: winged-helix factor nude	78	78	140	3838	12115	4.86	8.77	9.45	5.26	1110032D12Rik 2810441O16Rik 4930442L21Rik Acvr1b Alg12 Ap4s1 Arl2bp Arl4 Arl5 Asb15 Atoh7 Atp5h Atp5j2 BC003267 C530046L02Rik Cabyr Cdc5l Cdk5r1 Cox6b1 Cpt1b Cryab Dbi Ddr1 Deb1 Dlgap4 Elk1 Fbxo33 Fip1l1 Fv1 Gckr Gtf2a1 Hist3h2ba Id2 Jup Lasp1 Ldb3 Letm1 Lgtn Mfap1 Mllt1 Mrp63 Mrpl43 Mrpl53 Myl2 Ndufb10 Ndufb2 Pgls Plekha7 Ppap2c Pthlh Ptpn23 Pvrl2 Rabac1 Repin1 Rnf20 Rpl18 Rpl37a Rps10 Rps13 Rps…
6	V$MAZ_Q6	176	176	42	11095	4858	4.23	8.11	8.87	4.86	0610009E20Rik 1110015E22Rik 1700030A21Rik 1810060D16Rik 2300004C15Rik 2310001N14Rik 2310076O21Rik 2810441O16Rik 4930442L21Rik 5730427C23Rik 5830472H07Rik AW742319 Abcb7 Acvr1 Acvr1b Aes Alg12 Ap4s1 Apobec2 Aqp3 Arl2bp Arl4 Arl5 Arpc4 Asb15 Atoh7 Atp1b2 Atp5e Atp5g1 Atp5h Atp5j2 Atp5k Atp5l Atp6v1g1 BC026374 BC026439 Baz1b Bcar1 Bcl2l11 Bcl9 Bsg C530046L02Rik Cabyr Cacna1f Cacna1s Cant1 Cbx2 Cd24a…
7	V$E2F_Q3_01	99	99	119	5444	10509	3.37	7.22	7.83	4.16	0610009E20Rik 2300004C15Rik 2310076O21Rik 2810441O16Rik AW742319 Acvr1 Alg12 Ap4s1 Arl2bp Arl4 Arl5 Asb15 Atoh7 Atp1b2 Atp5h Atp5j2 Atp5k Atp6v1g1 BC003267 Baz1b Bcar1 Bcl2l11 C530046L02Rik Cant1 Cbx2 Cd24a Cdc5l Cdk5r1 Cfl1 Cox8a Cryab Csrp3 Deb1 Dhrs8 Dlgap4 Eif2s1 Eif2s2 Eif3s6 Elk1 Fip1l1 Gtf2a1 Hipk1 Il13ra1 Lasp1 Letm1 Lgtn Mapk11 Matn3 Mfap1 Mlf1 Mrpl30 Mrpl43 Mrpl53 Mrps17 Ndufb2 Ndufb8 N…
8	V$E2_01: papilloma virus regulator E2	25	25	193	840	15113	3.35	7.22	8.22	4.37	2810441O16Rik Apobec2 Aqp3 Atp5l Atp6v1g1 Cant1 Cox6b1 Dhrs8 Dqx1 Dsc2 Id2 Mfap1 Mrps17 Myo6 Nfat5 Ppp1r3c Repin1 Rps10 Sn Surb7 Top2a Tst Vps29 Xist Zfp84
9	V$E2F4DP2_01: E2F-4:DP-2 heterodimer	42	42	176	1799	14154	3.08	6.92	7.76	4.16	0610009E20Rik 1110015E22Rik 2300004C15Rik 2310076O21Rik 4933424N09Rik Acvr1 Atp5g1 Atp5h Atp5j2 Atp5k Bcl2l11 Cbx2 Cd38 Cox8a Dbi Deb1 Dlgap4 Dsc2 Elys Fv1 Hist3h2ba Lasp1 Letm1 Lgtn Mfap1 Notch2 P2ry2 Pgls Phf2 Phkg1 Pitx2 Rabac1 Rbm7 Slc32a1 Tbc1d1 Tceb3 Tera Tle3 Tmem38b Tnpo1 Top2a Znrf1
10	V$MAZR_01: MAZ related factor	114	114	104	6598	9355	2.75	6.51	7.15	3.74	0610009E20Rik 1700030A21Rik 2300004C15Rik 5730427C23Rik 5830472H07Rik AW742319 Abcb7 Acvr1 Acvr1b Aes Ap4s1 Aqp3 Arl2bp Arl5 Arpc4 Atoh7 Atp1b2 Atp5e Atp5k Atp6v1g1 BC026439 Baz1b Bcar1 Bsg C530046L02Rik Cabyr Cacna1s Cbx2 Cd24a Cdc5l Cdk5r1 Cfl1 Chd8 Clec2d Cox7a1 Cpt1b Csrp3 Cybrd1 Ddr1 Dhrs8 Dlgap4 Dqx1 Dut E2f3 Eif2s1 Extl3 Fbs1 Fbxo33 Fhl3 Fip1l1 Frmd4b Fv1 Gckr Id2 Igf2bp3 Il13ra1 Lasp1 Lgt…
11	V$NRF2_01: nuclear respiratory factor 2	55	55	163	2641	13312	2.59	6.38	7.15	3.74	1110032D12Rik 2300004C15Rik 2810441O16Rik 4933424N09Rik Alg12 Ap4s1 Arpc4 Atp5e Atp5h Baz1b Bcl9 Cfl1 Cox6b1 Cox8a Cpt1b Dbi Ddr1 Edf1 Eif2s1 Extl3 Fbxw11 Foxj2 Fv1 Gtf2a1 Immt Lgtn Mfap1 Mllt1 Mrp63 Mrpl43 Mrpl53 Nfat5 Notch2 Otub1 Pdlim5 Ppp1r14d Pvrl2 Rpl14 Rpl26 Rpl37a Rpl38 Rps10 Rps27l Sf3a2 Smn1 Snrpb2 Snrpg Srp14 Taf9 Tceb3 Timm8b Tle3 Tnpo1 Ubl5 Uhmk1
12	V$MINI20_B: Muscle initiator sequence-20	156	156	62	9750	6203	2.58	6.38	7.04	3.72	0610009E20Rik 1110015E22Rik 1110032D12Rik 1810060D16Rik 2300004C15Rik 2310001N14Rik 2310076O21Rik 4933424N09Rik Abcb7 Acvr1 Aes Alg12 Apobec2 Aqp3 Arl2bp Arl4 Arpc4 Asb15 Atoh7 Atp1b2 Atp5e Atp5g1 Atp5h Atp5k Atp6v1g1 BC003267 BC026374 Baz1b Bcar1 Bcl2l11 Bsg C530046L02Rik Cabyr Cacna1f Cacna1s Cant1 Cbx2 Cbx7 Cd24a Cd38 Cdc5l Cdk5r1 Cfl1 Chd8 Clec2d Cox7a1 Cpt1b Cry1 Cryab Cybrd1 Dbi Dctn2 Deb1 …
13	V$MYCMAX_B: c-Myc:Max binding sites	106	106	112	6080	9873	2.43	6.21	6.83	3.61	1110032D12Rik 1810060D16Rik 2310076O21Rik AW742319 Acvr1 Acvr1b Alg12 Ap4s1 Apobec2 Aqp3 Arl2bp Arl4 Arl5 Asb15 Atp5g1 Atp5j2 Atp6v1g1 Baz1b Bcl2l11 Bsg C530046L02Rik Cant1 Cbx2 Cbx7 Ccl3 Cd24a Cdc5l Cdk5r1 Cfl1 Cox8a Cry1 Dbi Dctn2 Deb1 Dlgap4 Dut Edf1 Eif2s2 Eif3s6 Elk1 Epha5 Fbs1 Fbxo33 Fhl3 Fip1l1 Fv1 Gtf2a1 Igf2bp3 Il13ra1 Immt Lasp1 Ldb3 Letm1 Mapk11 Matn3 Mllt1 Mrpl14 Mrpl30 Mrpl43 Mrpl53 …
14	V$KROX_Q6	108	108	110	6257	9696	2.23	5.99	6.6	3.51	0610009E20Rik 2310001N14Rik 2310076O21Rik 4933424N09Rik 5730427C23Rik AW742319 Acvr1 Acvr1b Aes Alg12 Ap4s1 Aqp3 Arl2bp Arl4 Arpc4 Atoh7 Atp1b2 Atp5e Atp5l Baz1b Bcar1 Bcl2l11 C530046L02Rik Cabyr Cacna1s Cbx2 Cbx7 Cd24a Cdk5r1 Cfl1 Cox8a Cpt1b Cryab Dctn2 Deb1 Dlgap4 Dsc2 Dut Edf1 Elk1 Elys Epha5 Fbs1 Fbxo33 Fbxw11 Fhl3 Frmd4b Fv1 Hipk1 Id2 Igf2bp3 Il13ra1 Jup Lasp1 Mapk11 Mgea5 Mlf1 Mllt1 Mrp63 …
15	V$LDSPOLYA_B: Lentiviral Poly A downstream element	156	156	62	12806	3147	2.11	5.84	0.0	0.0	0610009E20Rik 1110015E22Rik 1700030A21Rik 1810060D16Rik 2300004C15Rik 2310001N14Rik 2810441O16Rik 4930442L21Rik 5730427C23Rik 5830472H07Rik AW742319 Acvr1 Ap4s1 Apobec2 Arl2bp Arl5 Arpc4 Asb15 Atoh7 Atp1b2 Atp5k Atp6v1g1 BC003267 BC026374 BC026439 Baz1b Bcl2l11 Bsg Cacna1f Cacna1s Cant1 Cast1 Ccl3 Cd38 Cdc5l Cfl1 Chd8 Clec2d Cox6b1 Cox7a1 Cox8a Cpt1b Cry1 Csrp3 Cybrd1 Dctn2 Deb1 Dhrs8 Dlgap4 Dqx1…
16	V$E2_Q6_01	25	25	193	931	15022	1.98	5.73	6.77	3.61	2810441O16Rik Apobec2 Aqp3 Atp5l Cant1 Cox6b1 Dhrs8 Dqx1 Dsc2 Id2 Mfap1 Myo6 Nfat5 Ppp1r3c Rbm18 Repin1 Rps10 Sn Surb7 Top2a Tst Usp12 Vps29 Xist Zfp84
17	V$E2F1DP1_01: E2F-1:DP-1 heterodimer	82	82	136	4520	11433	1.81	5.5	6.2	3.23	0610009E20Rik 1110015E22Rik 2300004C15Rik 2310076O21Rik 2810441O16Rik 4933424N09Rik Acvr1 Alg12 Arl2bp Arpc4 Atoh7 Atp1b2 Atp5g1 Atp5h Atp5j2 Atp5k Baz1b Bcl2l11 C530046L02Rik Cacna1s Cant1 Cbx2 Cd38 Cdc5l Cdk5r1 Cfl1 Cox8a Dbi Deb1 Dlgap4 Dsc2 Edf1 Elys Epha5 Fv1 Gtf2a1 Hipk1 Hist3h2ba Il13ra1 Lasp1 Letm1 Lgtn Mfap1 Mlf1 Mrpl14 Mrpl30 Mrpl53 Mrps36 Notch2 P2ry2 Pgls Phf2 Phkg1 Pitx2 Ptger1 Ptk9 …
18	V$E2F_Q6: E2F	178	178	40	11635	4318	1.77	5.5	6.29	3.26	0610009E20Rik 1110015E22Rik 1110032D12Rik 1700030A21Rik 1810060D16Rik 2300004C15Rik 2310076O21Rik 2810441O16Rik 4933424N09Rik 5830472H07Rik AW742319 Acvr1 Acvr1b Aes Alg12 Ap4s1 Apobec2 Arl2bp Arl4 Arl5 Arpc4 Asb15 Atoh7 Atp1b2 Atp5g1 Atp5h Atp5j2 Atp5k Atp5l Atp6v1g1 BC003267 Baz1b Bcar1 Bcl2l11 Bcl9 Bsg C530046L02Rik Cacna1f Cacna1s Cant1 Cbx2 Cbx7 Ccl3 Cd24a Cd38 Cdc5l Cdk5r1 Cfl1 Chd8 Clec2d …
19	V$OCT1_02: octamer factor 1	54	54	164	5382	10571	1.47	5.13	0.0	0.0	1110032D12Rik 1810060D16Rik 4933424N09Rik Abcb7 Ap4s1 Apobec2 Asb15 Atp1b2 Atp5l BC026439 Cast1 Ccl3 Chd8 Clec2d Cry1 Dbi Dctn2 Dedd Dqx1 E2f3 Extl3 Foxj2 Hist3h2ba Htr1a Immt Lgtn Mapk11 Matn3 Mfap1 Mrpl14 Mrpl43 Mrps36 Myo6 Ndufb8 Nrap Pdlim5 Plekha7 Ppp1r14d Rbm16 Rbm7 Repin1 Rpl26 Rpl36 Rpl37a Rpl38 Serpina12 Srp14 Tbc1d1 Tnpo1 Uhmk1 Umpk Vps29 Zfp51 Zfp52
20	V$E2_Q6: papilloma virus regulator E2	33	33	185	1428	14525	1.45	5.07	6.1	3.19	2810441O16Rik Apobec2 Aqp3 Atp5h Atp5l Cant1 Cdc5l Cox6b1 Cryab Dhrs8 Dqx1 Dsc2 Id2 Igf2bp3 Mfap1 Mrps17 Myo6 Ndufb2 Nfat5 Pgls Ppp1r3c Pum2 Repin1 Rps10 Sn Surb7 Tnpo1 Top2a Tst Ubl5 Vps29 Xist Zfp84
21	V$EFC_Q6	101	101	117	8869	7084	1.24	4.84	0.0	0.0	1110032D12Rik 1810060D16Rik 2310001N14Rik 2810441O16Rik 4930442L21Rik 4933424N09Rik 5830472H07Rik AW742319 Abcb7 Ap4s1 Aqp3 Arl2bp Arl4 Arl5 Atoh7 Atp1b2 Atp5e Atp5j2 Atp5l BC026439 Bcl2l11 Cabyr Cacna1f Cbx2 Ccl3 Cd38 Cdc5l Chd8 Clec2d Cox6b1 Cox7a1 Cox8a Cry1 Cybrd1 Dbi Deb1 Dedd Dsc2 E2f3 Eif2s1 Elys Extl3 Fbs1 Fhl3 Frmd4b Hist3h2ba Hsd17b3 Htr1a Id2 Immt Jup Lasp1 Letm1 Lgtn Mapk11 Mgea5 Mllt…
22	V$NRF1_Q6	21	21	197	775	15178	1.16	4.79	5.96	3.1	2310076O21Rik AW742319 Apobec2 Atp5l Bcar1 C530046L02Rik Cbx2 Cbx7 Cry1 Dbi Dlgap4 Eif2s1 Fip1l1 Mrpl53 Nfat5 Ppp1r3c Rpl37a Sf3a2 Snrpb2 Tera Timm8b
23	V$E2F_Q4: E2F	93	93	125	5421	10532	1.0	4.57	5.3	2.5	0610009E20Rik 2300004C15Rik 2310076O21Rik 2810441O16Rik 4933424N09Rik Acvr1 Acvr1b Alg12 Ap4s1 Arl2bp Arl4 Arl5 Atoh7 Atp1b2 Atp5h Atp5j2 Atp5k Atp5l Atp6v1g1 BC003267 Baz1b Bcar1 Bcl2l11 Bsg C530046L02Rik Cbx2 Cd38 Cdc5l Cdk5r1 Cfl1 Cox7a1 Cox8a Cryab Dbi Deb1 Dlgap4 Eif2s1 Eif2s2 Eif3s6 Fv1 Gtf2a1 Hist3h2ba Id2 Lasp1 Letm1 Lgtn Mapk11 Matn3 Mfap1 Mlf1 Mrp63 Mrpl14 Mrpl30 Mrpl43 Mrpl53 Ndufb8 Nd…
24	V$COMP1_01: COMP1	117	117	101	9915	6038	0.74	4.27	0.0	0.0	0610009E20Rik 1110015E22Rik 1810060D16Rik 2310076O21Rik 2810441O16Rik 5730427C23Rik AW742319 Alg12 Ap4s1 Apobec2 Arl2bp Atp5e Atp5g1 Atp5h Atp5k Atp5l Atp6v1g1 BC003267 BC026374 BC026439 Bcar1 C530046L02Rik Cacna1f Cant1 Cast1 Cbx2 Cd24a Cd38 Cdc5l Cfl1 Chd8 Clec2d Cox6b1 Cryab Csrp3 Dbi Deb1 Dhrs8 Dsc2 Dut E2f3 Edf1 Eif2s1 Eif2s2 Eif3s6 Elk1 Extl3 Fbs1 Fbxo33 Fbxw11 Fip1l1 Foxj2 Frmd4b Gckr Hist…
25	V$USF_Q6: upstream stimulating factor	155	155	63	10017	5936	0.73	4.27	5.05	2.34	1110015E22Rik 1110032D12Rik 1810060D16Rik 2300004C15Rik 2310001N14Rik 4930442L21Rik 4933424N09Rik 5830472H07Rik AW742319 Acvr1 Acvr1b Aes Alg12 Ap4s1 Apobec2 Aqp3 Arl4 Arl5 Arpc4 Asb15 Atoh7 Atp1b2 Atp5e Atp5g1 Atp5h Atp5k Atp5l Atp6v1g1 BC003267 BC026374 Baz1b Bcl9 Bsg C530046L02Rik Cabyr Cacna1f Cacna1s Ccl3 Cd24a Cd38 Cdc5l Cdk5r1 Cfl1 Chd8 Cpt1b Cry1 Csrp3 Cybrd1 Dbi Dctn2 Ddr1 Dedd Dlgap4 Du…
26	V$TEF_Q6	60	60	158	5681	10272	0.62	4.15	0.0	0.0	1700030A21Rik 2810441O16Rik 4930442L21Rik 4933424N09Rik Acvr1 Ap4s1 Atp5e Atp5j2 Cacna1f Cacna1s Cbx2 Cd38 Cdk5r1 Cfl1 Chd8 Cox7a1 Cox8a Csrp3 Dctn2 Dsc2 Dut Elk1 Gtf2a1 Hist3h2ba Hsd17b3 Igf2bp3 Immt Jup Lgtn Mlf1 Mrp63 Mrpl30 Mrps36 Myf6 Ndufb2 Ndufb8 Ndufc2 Otub1 Plekha7 Ppp1r3c Pum2 Rbm16 Rps10 Serpina12 Slc25a15 Slc2a3 Snrpb2 Tbc1d1 Tbc1d10 Tceb2 Tera Timm8b Tle3 Tmem38b Tnpo1 Uhmk1 Umpk Vps…
27	V$ELK1_02: Elk-1	183	183	35	12247	3706	0.61	4.15	5.07	2.34	0610009E20Rik 1110015E22Rik 1110032D12Rik 1700030A21Rik 1810060D16Rik 2300004C15Rik 2310001N14Rik 2310076O21Rik 2810441O16Rik 4930442L21Rik 4933424N09Rik AW742319 Abcb7 Acvr1 Acvr1b Aes Alg12 Ap4s1 Apobec2 Aqp3 Arl5 Arpc4 Asb15 Atoh7 Atp1b2 Atp5e Atp5g1 Atp5h Atp5j2 Atp5k Atp5l Atp6v1g1 BC003267 BC026374 BC026439 Baz1b Bcar1 Bcl2l11 Bcl9 C530046L02Rik Cabyr Cacna1s Cant1 Cbx2 Cbx7 Ccl3 Cd38 Cdc5l…
28	V$CDPCR1_01: cut-like homeodomain protein	155	155	63	12492	3461	0.49	3.97	0.01	0.0	0610009E20Rik 1110015E22Rik 1700030A21Rik 2300004C15Rik 2310076O21Rik 2810441O16Rik 4930442L21Rik 4933424N09Rik 5830472H07Rik AW742319 Abcb7 Acvr1 Alg12 Ap4s1 Apobec2 Aqp3 Arl2bp Arl5 Atoh7 Atp1b2 Atp5g1 Atp5j2 Atp5k Atp5l Atp6v1g1 BC026374 Bcar1 Bcl2l11 Bcl9 Bsg C530046L02Rik Cabyr Cacna1f Cast1 Cbx2 Ccl3 Cd24a Cd38 Cdc5l Cfl1 Chd8 Clec2d Cox6b1 Cox7a1 Csrp3 Dctn2 Ddr1 Deb1 Dqx1 Dsc2 Dut E2f3 Ed…
29	V$E2F_Q6_01	38	38	180	1857	14096	0.35	3.85	4.85	2.18	2300004C15Rik 2810441O16Rik Alg12 Ap4s1 Arl5 Atoh7 Atp5j2 Atp6v1g1 BC003267 Bcl2l11 C530046L02Rik Cdc5l Cdk5r1 Cox8a Dlgap4 Eif2s2 Lasp1 Lgtn Mlf1 Mrpl43 Mrpl53 Ndufv2 Notch2 P2ry2 Pitx2 Ptger1 Ptpn23 Rabac1 Rps24 Sf3a2 Slc32a1 Snrpb2 Snrpg Tbc1d1 Tbc1d10 Tmem38b Usp38 Znrf1
30	V$SMAD3_Q6	143	143	75	9195	6758	0.33	3.79	4.57	1.94	0610009E20Rik 1110015E22Rik 1810060D16Rik 2300004C15Rik 2310001N14Rik 2310076O21Rik 2810441O16Rik 5730427C23Rik 5830472H07Rik AW742319 Abcb7 Acvr1 Acvr1b Aes Ap4s1 Apobec2 Aqp3 Arl2bp Arl4 Arl5 Arpc4 Asb15 Atoh7 Atp1b2 Atp5e Atp5g1 Atp5h Atp5j2 Atp5k Atp6v1g1 BC026439 Bcar1 Bcl9 Bsg Cabyr Cacna1s Cant1 Cbx7 Cd38 Cdk5r1 Cfl1 Cox6b1 Cox7a1 Cox8a Cpt1b Cry1 Cryab Csrp3 Cybrd1 Dbi Dctn2 Deb1 Dedd Dhr…
31	V$GATA3_03: GATA-binding factor 3	130	130	88	10740	5213	0.3	3.79	0.01	0.0	0610009E20Rik 1110032D12Rik 1700030A21Rik 2310001N14Rik 2810441O16Rik 4930442L21Rik 4933424N09Rik 5830472H07Rik Abcb7 Acvr1 Acvr1b Arl2bp Arl4 Arpc4 Atp1b2 Atp5h Atp5j2 Atp5l BC003267 BC026374 BC026439 Baz1b Bcar1 Bcl2l11 Bsg Cabyr Cacna1f Cbx2 Ccl3 Cd24a Cd38 Cdc5l Cdk5r1 Cfl1 Chd8 Clec2d Cox6b1 Csrp3 Dctn2 Ddr1 Deb1 Dedd Dsc2 E2f3 Edf1 Eif2s2 Eif3s6 Elk1 Epha5 Extl3 Fbs1 Fbxw11 Fhl3 Fip1l1 Foxj…
32	V$FOXP3_Q4	112	112	106	9462	6491	0.29	3.73	0.01	0.0	1110032D12Rik 1700030A21Rik 1810060D16Rik 2300004C15Rik 2310001N14Rik 2810441O16Rik 4930442L21Rik 5830472H07Rik Abcb7 Acvr1b Aes Alg12 Ap4s1 Aqp3 Arl2bp Arl4 Asb15 Atoh7 Atp1b2 Atp5e Atp5j2 Atp5k Atp5l BC003267 BC026374 Bcar1 Bcl9 Cabyr Cant1 Cbx2 Cbx7 Ccl3 Cfl1 Clec2d Cox7a1 Cpt1b Cry1 Csrp3 Cybrd1 Dbi Dctn2 Ddr1 Dedd Dqx1 E2f3 Edf1 Elk1 Elys Epha5 Extl3 Fbs1 Fbxo33 Fbxw11 Fhl3 Foxj2 Gckr Grm8 H…
33	V$BRN2_01: POU factor Brn-2	76	76	142	6801	9152	0.19	3.61	0.01	0.0	1810060D16Rik 2300004C15Rik 4930442L21Rik 5730427C23Rik Acvr1 Acvr1b Aes Aqp3 Arl2bp Arl5 Asb15 Atp1b2 Atp5e Atp5j2 Atp5l BC026374 Cabyr Cacna1f Cast1 Ccl3 Clec2d Cryab Csrp3 Dctn2 Deb1 Dhrs8 E2f3 Eif2s2 Elk1 Epha5 Fbs1 Foxj2 Fv1 Gckr Htr1a Id2 Igf2bp3 Immt Jup Lasp1 Mfap1 Mllt1 Mrp63 Mrpl43 Mrps36 Myo6 Ndufv2 Pdlim5 Ppp1r3c Ptk9 Ptpn23 Pum2 Rbm16 Rbm7 Repin1 Rpl18 Rpl26 Rpl36 Rpl37a Rps13 Serpin…
34	V$XFD2_01: Xenopus fork head domain factor 2	37	37	181	3788	12165	0.19	3.61	0.01	0.0	1700030A21Rik 2810441O16Rik 4930442L21Rik Ap4s1 Arl5 Atp5j2 BC026374 Bcl2l11 Ccl3 Clec2d Dedd Eif2s2 Foxj2 Lasp1 Matn3 Mrp63 Myf6 Ndufb2 Ndufb8 Nrap Pum2 Rabac1 Repin1 Rnf20 Rpl38 Serpina12 Slc25a15 Slc2a3 Smpx Snrpb2 Stx5a Surb7 Taf9 Timm8b Ubap2l Zfp51 Zfp84
35	V$PAX6_Q2	58	58	160	3188	12765	0.15	3.55	4.47	1.89	0610009E20Rik 1110032D12Rik 2310001N14Rik 2810441O16Rik 5730427C23Rik Aes Ap4s1 Aqp3 Arl2bp Atp5g1 Atp6v1g1 Bsg Cast1 Cfl1 Chd8 Clec2d Cox6b1 Cox8a Cry1 Csrp3 Cybrd1 Dhrs8 Elk1 Extl3 Fbxo33 Fbxw11 Foxj2 Frmd4b Gckr Gtf2a1 Hipk1 Mrp63 Ndufb10 Ndufb8 Ndufc2 Ndufv2 Nfat5 Otub1 Pdcd1lg2 Pgls Phkg1 Pum2 Rbm16 Rnf20 Rpl26 Rpl37a Rpl38 Rps10 Serpina12 Smn1 Srp14 Surb7 Tbc1d10 Tceb3 Timm8b Tnpo1 Umpk Usp…
36	V$VMAF_01: v-Maf	121	121	97	10029	5924	-0.04	0.0	0.01	0.0	1110015E22Rik 1110032D12Rik 1700030A21Rik 2810441O16Rik 4930442L21Rik 5730427C23Rik AW742319 Aes Alg12 Apobec2 Arl4 Asb15 Atoh7 Atp1b2 Atp5h Atp5j2 Atp5k Atp5l Atp6v1g1 BC026374 Bcar1 Bcl2l11 Bsg C530046L02Rik Cabyr Cacna1s Cast1 Cbx2 Cd24a Cd38 Cdk5r1 Cfl1 Clec2d Cox7a1 Cox8a Cry1 Cryab Cybrd1 Dctn2 Deb1 Dqx1 Dut E2f3 Edf1 Eif2s1 Eif2s2 Eif3s6 Elys Fbs1 Fip1l1 Foxj2 Frmd4b Gckr Gtf2a1 Hipk1 Id2 …
37	V$CETS1P54_01: c-Ets-1(p54)	157	157	61	10359	5594	-0.12	0.0	4.11	1.64	0610009E20Rik 1110015E22Rik 1110032D12Rik 1810060D16Rik 2300004C15Rik 2310001N14Rik 2810441O16Rik 4930442L21Rik 4933424N09Rik AW742319 Abcb7 Aes Alg12 Ap4s1 Apobec2 Aqp3 Arl4 Arl5 Arpc4 Asb15 Atoh7 Atp1b2 Atp5e Atp5g1 Atp5h Atp5k Atp5l Atp6v1g1 BC003267 BC026374 Baz1b Bcar1 Bcl9 C530046L02Rik Cabyr Cacna1s Cant1 Cbx2 Cbx7 Ccl3 Cd38 Cfl1 Cox6b1 Cox8a Cpt1b Cry1 Cybrd1 Dbi Dctn2 Deb1 Dhrs8 Dlgap4 D…
38	V$ATF4_Q2: activating transcription factor 4	67	67	151	3850	12103	-0.13	0.0	4.11	1.64	1110015E22Rik 1700030A21Rik 2310001N14Rik 5730427C23Rik AW742319 Abcb7 Arl4 Arpc4 Atoh7 Atp5g1 Atp5j2 BC003267 Bcl2l11 Bcl9 Cant1 Cdc5l Cox6b1 Cox8a Deb1 Dedd Dlgap4 Eif2s2 Elk1 Fbxo33 Fv1 Grm8 Jup Letm1 Lgtn Mfap1 Mlf1 Mrpl30 Mrpl43 Mrpl53 Mrps36 Ndufb2 Ndufv2 Otub1 Pdlim5 Pitx2 Plekha7 Ppap2c Ppp1r14d Pvrl2 Rabac1 Rbm18 Rbm7 Rpl18 Rpl26 Rpo1-3 Rps13 Rps24 Smn1 Smpx Snrpb2 Snrpg Srp14 Surb7 Tbx2…
39	V$HOGNESS_B: Imperfect Hogness /Goldberg Box	23	23	195	1022	14931	-0.35	0.0	4.27	1.72	2300004C15Rik Aes Atp5g1 Cfl1 Chd8 Cox6b1 Cox8a Fbxo33 Frmd4b Hipk1 Mrp63 Ndufv2 Phkg1 Ppp1r3c Pum2 Rbm16 Rnf20 Rpl37a Rpl38 Rps10 Serpina12 Surb7 Tceb3
40	V$HIF1_Q5: hypoxia-inducible factor 1	36	36	182	1832	14121	-0.37	0.0	4.06	1.63	Acvr1b Aqp3 Atoh7 Baz1b Bcar1 Bcl2l11 Bsg Cd24a Cdk5r1 Clec2d Cox7a1 Cpt1b Elk1 Extl3 Fbxo33 Fbxw11 Hipk1 Igf2bp3 Mllt1 Mrpl43 Mrpl53 Mrps17 Ndufb10 Ppap2c Ppp1r3c Rpl14 Sf3a2 Smpx Tbc1d10 Timm8b Tle3 Tmem38b Ubap2l Usp38 Vamp2 Znrf1
41	V$CEBP_C: C/EBP binding site	39	39	179	3804	12149	-0.49	0.0	0.01	0.0	1700030A21Rik Abcb7 Acvr1 Arl2bp Arl4 Arl5 Cabyr Cast1 Ccl3 Cfl1 Clec2d Cox7a1 Cox8a Dbi Dut E2f3 Fbs1 Frmd4b Gtf2a1 Id2 Il13ra1 Jup Mfap1 Myo6 Ndufc2 Ndufv2 Notch2 Ppap2c Ptpn23 Rbm7 Repin1 Rpl18 Rps27l Snrpb2 Tceb2 Tceb3 Tmsb10 Top2a Xist
42	V$XBP1_01: X-box-binding protein 1	29	29	189	1413	14540	-0.55	0.0	3.96	1.55	1110032D12Rik AW742319 Arl2bp Arl4 BC026374 C530046L02Rik Cant1 Cast1 Cbx2 Cdc5l Dbi Fip1l1 Gtf2a1 Mgea5 Mllt1 Phkg1 Ppp1r3c Rabac1 Rbm7 Rnf20 Rpo1-3 Rps24 Slco1b2 Stx5a Taf9 Tera Ubap2l Usp27x Usp38
43	V$NFKB_Q6: NF-kappaB	38	38	180	1992	13961	-0.57	0.0	3.82	1.48	0610009E20Rik 2300004C15Rik 2810441O16Rik Atoh7 Atp5g1 Baz1b Cd24a Cfl1 Cox7a1 Dsc2 Jup Lasp1 Letm1 Mfap1 Mgea5 Mllt1 Mrpl14 Mrpl53 Myo6 Ndufc2 Otub1 P2ry2 Pdlim5 Ptger1 Pthlh Rpl36 Sertad3 Smpx Taf9 Tbc1d1 Tera Tle3 Tob2 Usp12 Usp38 Xist Zfp84 Znrf1
44	V$MEF3_B: MEF-3	1	1	217	484	15469	-0.63	0.0	0.0	0.0	Otub1
45	V$CREB_Q2: cAMP-response element-binding protein	29	29	189	1429	14524	-0.66	0.0	3.82	1.48	1110015E22Rik 1700030A21Rik 2310001N14Rik 2810441O16Rik Arl4 Atoh7 Bcl2l11 Cabyr Cdc5l Deb1 Fbxo33 Mlf1 Ndufb2 Ndufv2 Notch2 Pitx2 Ptpn23 Pvrl2 Rbm18 Rpl18 Rpl26 Rpl36 Rps24 Snrpg Surb7 Tbc1d1 Tbx20 Usp38 Xist
46	V$GATA2_02: GATA-binding factor 2	61	61	157	5446	10507	-0.7	0.0	0.02	0.0	1700030A21Rik 1810060D16Rik 4930442L21Rik Abcb7 Aes Apobec2 Aqp3 Atp5g1 Atp5k BC026439 Bcl9 C530046L02Rik Ccl3 Cd38 Chd8 Clec2d Cox7a1 Dedd Dsc2 Dut E2f3 Eif3s6 Extl3 Frmd4b Gckr Gtf2a1 Hist3h2ba Immt Mrps17 Myf6 Myl2 Ndufb10 Ndufc2 Otub1 Pdcd1lg2 Pdlim5 Plekha7 Ptk9 Pum2 Rpl18 Rpl36 Serpina12 Sertad3 Slc2a3 Slc32a1 Slco1b2 Smn1 Smpx Star Taf9 Tceb2 Tmem38b Tmsb10 Tnni2 Tnpo1 Tob2 Uhmk1 Usp12 Vam…
47	V$STAT_01: signal transducers and activators of transcription	30	30	188	3027	12926	-0.77	0.0	0.02	0.0	1810060D16Rik Atoh7 Bcl9 Cabyr Cacna1s Cant1 Ccl3 Cdc5l Clec2d Cry1 Ddr1 Dedd Dhrs8 Fhl3 Fip1l1 Gtf2a1 Id2 Lasp1 Ldb3 Letm1 Lgtn Matn3 Mrpl30 Myo6 Phf2 Plekha7 Ppp1r14d Ptpn23 Star Zfp84
48	V$MTATA_B: Muscle TATA box	91	91	127	7646	8307	-0.83	0.0	0.03	0.0	1110032D12Rik 1700030A21Rik 2300004C15Rik 4933424N09Rik 5830472H07Rik AW742319 Abcb7 Ap4s1 Apobec2 Aqp3 Arl5 Arpc4 Asb15 Atoh7 Atp1b2 Atp5e Atp5k Atp5l Atp6v1g1 BC003267 BC026374 BC026439 Bcl9 Bsg Cabyr Cd24a Cdk5r1 Chd8 Clec2d Cox8a Csrp3 Dbi Dctn2 Ddr1 Dedd Dsc2 E2f3 Eif2s1 Eif2s2 Extl3 Fbs1 Fip1l1 Fv1 Grm8 Hipk1 Hist3h2ba Jup Lasp1 Lgtn Matn3 Mfap1 Mgea5 Mrpl30 Myf6 Myo6 Ndufb10 Ndufb2 Ndufc2 …
49	V$PBX_Q3	201	201	17	15236	717	-0.83	0.0	0.01	0.0	0610009E20Rik 1110015E22Rik 1110032D12Rik 1700030A21Rik 2300004C15Rik 2310001N14Rik 2310076O21Rik 2810441O16Rik 4930442L21Rik 4933424N09Rik 5730427C23Rik 5830472H07Rik AW742319 Abcb7 Acvr1 Acvr1b Aes Alg12 Ap4s1 Apobec2 Aqp3 Arl2bp Arl5 Asb15 Atoh7 Atp1b2 Atp5e Atp5g1 Atp5h Atp5j2 Atp5k Atp5l Atp6v1g1 BC003267 BC026374 BC026439 Baz1b Bcar1 Bcl2l11 Bcl9 Bsg C530046L02Rik Cabyr Cacna1f Cacna1s Cant…
50	V$E2F1DP2_01: E2F-1:DP-2 heterodimer	23	23	195	1078	14875	-0.84	0.0	3.72	1.41	0610009E20Rik 2310076O21Rik Acvr1 Atp5h Atp5j2 Bcl2l11 Cbx2 Cd38 Cox8a Deb1 Letm1 Lgtn Mfap1 Notch2 P2ry2 Phkg1 Rabac1 Slc32a1 Tera Tle3 Tmem38b Top2a Znrf1
51	V$SP3_Q3	157	157	61	10556	5397	-0.88	0.0	3.24	1.02	0610009E20Rik 1700030A21Rik 1810060D16Rik 2300004C15Rik 2310001N14Rik 2310076O21Rik 4930442L21Rik 4933424N09Rik 5730427C23Rik 5830472H07Rik AW742319 Abcb7 Acvr1 Acvr1b Alg12 Apobec2 Arl2bp Arl4 Arl5 Arpc4 Asb15 Atp1b2 Atp5g1 Atp5h Atp5k Atp5l Atp6v1g1 BC026374 BC026439 Baz1b Bcar1 Bcl2l11 Bcl9 Bsg C530046L02Rik Cabyr Cacna1s Cant1 Cbx2 Cd24a Cd38 Cdc5l Cdk5r1 Chd8 Clec2d Cox7a1 Cpt1b Cryab Cybrd1…
52	V$TATA_C: Retroviral TATA box	54	54	164	4846	11107	-0.96	0.0	0.03	0.0	1700030A21Rik 2300004C15Rik 2310001N14Rik 2310076O21Rik 4930442L21Rik 4933424N09Rik 5730427C23Rik Aqp3 Atp5e Atp5j2 Atp5l Atp6v1g1 BC003267 Baz1b Cant1 Cd24a Cox8a Dbi Dhrs8 Dsc2 Dut E2f3 Edf1 Epha5 Fbs1 Fbxo33 Gckr Il13ra1 Ldb3 Mapk11 Mfap1 Mrps17 Ndufb2 Ndufc2 Nrap Ppap2c Ppp1r3c Ptk9 Ptpn23 Pum2 Rbm16 Rpl37a Rps24 Slc25a15 Slco1b2 Smpx Snrpg Srp14 Tceb3 Timm8b Usp12 Usp27x Vps29 Zfp84
53	V$CEBPDELTA_Q6	150	150	68	11839	4114	-0.96	0.0	0.03	0.0	1700030A21Rik 1810060D16Rik 2810441O16Rik 4930442L21Rik 4933424N09Rik 5830472H07Rik Abcb7 Acvr1b Aes Ap4s1 Apobec2 Aqp3 Arl2bp Arpc4 Asb15 Atoh7 Atp5e Atp5g1 Atp5j2 Atp5k Atp5l BC003267 BC026374 BC026439 Baz1b Bcar1 Cabyr Cacna1f Cacna1s Cbx2 Cbx7 Ccl3 Cd38 Cdc5l Cdk5r1 Cfl1 Chd8 Clec2d Cox6b1 Cox7a1 Cox8a Cpt1b Cry1 Cryab Csrp3 Dbi Dctn2 Dedd Dqx1 Dsc2 Dut E2f3 Eif2s2 Eif3s6 Elk1 Epha5 Fbxo33 Fh…
54	V$FOXJ2_01: fork head box J 2	94	94	124	7796	8157	-1.05	0.0	0.04	0.0	1110032D12Rik 2300004C15Rik 2810441O16Rik 4930442L21Rik AW742319 Acvr1b Aes Ap4s1 Apobec2 Arl5 Arpc4 Atp5g1 Atp5j2 Atp5l BC003267 Bcl2l11 Bsg Cacna1f Cbx7 Ccl3 Cd38 Cdc5l Clec2d Cox6b1 Cox7a1 Cox8a Cpt1b Csrp3 Dctn2 Dedd Dhrs8 Dut E2f3 Edf1 Elys Extl3 Foxj2 Fv1 Gtf2a1 Hsd17b3 Id2 Immt Mfap1 Mlf1 Mllt1 Mrp63 Mrps36 Myf6 Ndufb2 Ndufb8 Ndufc2 Ndufv2 Notch2 Nr5a1 Nrap Pdcd1lg2 Phkg1 Ppp1r3c Ptpn23 Pu…
55	V$IPF1_Q4	35	35	183	3354	12599	-1.07	0.0	0.03	0.0	1110032D12Rik Abcb7 Acvr1b Aes Atoh7 Atp5h Atp5j2 BC026439 Ccl3 Cd38 Chd8 Clec2d Cryab Deb1 Eif3s6 Foxj2 Grm8 Hsd17b3 Id2 Jup Lasp1 Letm1 Mrpl53 Myo6 Notch2 Ppp1r14d Pvrl2 Rpl14 Rpl36 Snrpb2 Snrpg Uhmk1 Umpk Usp12 Zfp84
56	V$DEC_Q1	165	165	53	11222	4731	-1.08	0.0	3.03	0.89	1110015E22Rik 1110032D12Rik 1810060D16Rik 2300004C15Rik 2310076O21Rik 2810441O16Rik 4930442L21Rik 4933424N09Rik 5730427C23Rik 5830472H07Rik AW742319 Abcb7 Acvr1 Acvr1b Aes Alg12 Ap4s1 Aqp3 Arl2bp Arl4 Arpc4 Asb15 Atoh7 Atp5g1 Atp5j2 Atp5k Atp5l Atp6v1g1 BC003267 BC026374 Baz1b Bcar1 Bcl9 Bsg C530046L02Rik Cabyr Cacna1f Cant1 Ccl3 Cd24a Cd38 Cfl1 Chd8 Clec2d Cox6b1 Cpt1b Cry1 Cryab Csrp3 Cybrd1 Db…
57	V$OSF2_Q6	134	134	84	10661	5292	-1.14	0.0	0.04	0.0	1110032D12Rik 1810060D16Rik 2300004C15Rik 2310001N14Rik 2310076O21Rik 4933424N09Rik 5730427C23Rik 5830472H07Rik AW742319 Acvr1b Aes Alg12 Aqp3 Arpc4 Atoh7 Atp1b2 Atp5e Atp5g1 Atp5h Atp5j2 Atp5k Atp5l BC003267 BC026374 BC026439 Bcar1 Bcl9 Bsg Cacna1f Cacna1s Cast1 Cbx7 Ccl3 Cd24a Chd8 Cox6b1 Cox8a Cryab Csrp3 Dctn2 Ddr1 Dedd Dhrs8 Dlgap4 Dsc2 Dut E2f3 Edf1 Eif2s2 Eif3s6 Extl3 Fbs1 Fbxo33 Fbxw11 Fi…
58	V$TANTIGEN_B: Major T-antigen binding sites	33	33	185	1763	14190	-1.15	0.0	3.21	1.02	2300004C15Rik 5730427C23Rik Aes Aqp3 Arl2bp Atp5g1 Cfl1 Chd8 Cox8a Fbxo33 Foxj2 Frmd4b Gckr Hipk1 Jup Mrp63 Ndufv2 Otub1 Phkg1 Pum2 Rnf20 Rpl37a Rpl38 Rps10 Serpina12 Srp14 Surb7 Tbc1d10 Tceb3 Tnpo1 Top2a Umpk Usp38
59	V$HNF1_C: Hepatic nuclear factor 1	63	63	155	5462	10491	-1.16	0.0	0.04	0.0	1700030A21Rik 1810060D16Rik 2300004C15Rik 2310001N14Rik 2810441O16Rik Acvr1b Ap4s1 Arl2bp Atoh7 Atp5e BC003267 Baz1b Bcar1 Bcl9 C530046L02Rik Cabyr Cacna1f Cacna1s Ccl3 Cd38 Cox7a1 Cry1 Dbi Dctn2 Dedd Dqx1 Eif2s2 Fbs1 Fip1l1 Frmd4b Fv1 Grm8 Hsd17b3 Id2 Il13ra1 Mapk11 Mfap1 Mlf1 Ndufc2 Ndufv2 Otub1 Plekha7 Ppp1r14d Pthlh Ptk9 Pum2 Rbm16 Rnf20 Rpl36 Rps13 Slc25a15 Slco1b2 Smpx Snrpg Star Timm8b Tme…
60	V$PAX6_01: Pax-6	114	114	104	7468	8485	-1.17	0.0	2.79	0.79	0610009E20Rik 1110015E22Rik 1110032D12Rik 1700030A21Rik 2300004C15Rik 2810441O16Rik 4930442L21Rik 5730427C23Rik 5830472H07Rik Acvr1b Aes Ap4s1 Apobec2 Arl2bp Atp5e Atp5g1 Atp5j2 Atp5k Atp5l BC003267 BC026374 Baz1b Bcl9 Bsg Cabyr Cacna1s Cant1 Cbx2 Cbx7 Ccl3 Cd38 Cdc5l Cfl1 Clec2d Cox8a Dhrs8 Dlgap4 Dut Eif2s1 Eif2s2 Eif3s6 Elk1 Fbs1 Id2 Il13ra1 Lasp1 Ldb3 Letm1 Lgtn Mapk11 Mfap1 Mgea5 Mlf1 Mrpl14…
61	V$ETS2_B: c-Ets-2 binding sites	49	49	169	4398	11555	-1.19	0.0	0.04	0.0	4930442L21Rik AW742319 Acvr1 Alg12 Apobec2 Atp5g1 Atp5h Atp6v1g1 BC026374 BC026439 Ccl3 Cd38 Cfl1 Cybrd1 Dctn2 Deb1 Dqx1 Fbxw11 Frmd4b Grm8 Hsd17b3 Igf2bp3 Immt Matn3 Mfap1 Mgea5 Otub1 P2ry2 Ppp1r14d Ptk9 Rbm18 Rpl18 Rpo1-3 Rps10 Rps13 Rps24 Serpina12 Slc25a15 Smpx Stx5a Tbc1d10 Tceb2 Tnni2 Tob2 Ubl5 Uhmk1 Umpk Usp38 Zfp52
62	V$NKX3A_01: NK class homeobox factor 3A	33	33	185	3163	12790	-1.21	0.0	0.03	0.0	0610009E20Rik 5830472H07Rik Acvr1b Aqp3 Arl5 Asb15 Atp5e Atp5k BC026374 Cabyr Cbx7 Ccl3 Cd24a Clec2d Cry1 Eif2s2 Eif3s6 Extl3 Fip1l1 Gckr Grm8 Hipk1 Htr1a Myf6 Myo6 Pum2 Rbm18 Slc25a15 Surb7 Tceb2 Usp12 Vamp2 Xist
63	V$IRF7_01: interferon regulatory factor 7	112	112	106	9044	6909	-1.25	0.0	0.05	0.0	1700030A21Rik 2300004C15Rik 2310076O21Rik 2810441O16Rik AW742319 Abcb7 Aqp3 Arl2bp Asb15 Atoh7 Atp5g1 Atp5j2 BC003267 Baz1b Bcar1 Cacna1f Cant1 Cast1 Cbx2 Cbx7 Ccl3 Cd24a Cd38 Cdc5l Cfl1 Clec2d Cox7a1 Cry1 Cryab Cybrd1 Dbi Deb1 Dedd Dhrs8 Dsc2 Eif2s1 Eif3s6 Elk1 Elys Epha5 Extl3 Fbs1 Fbxo33 Fbxw11 Gckr Grm8 Gtf2a1 Hist3h2ba Htr1a Id2 Igf2bp3 Jup Lasp1 Mfap1 Mlf1 Mllt1 Mrpl14 Mrpl30 Mrpl53 Mrps17 …
64	V$STAT5A_02	44	44	174	2528	13425	-1.27	0.0	2.93	0.85	2300004C15Rik 2310001N14Rik Atoh7 BC003267 BC026374 Cabyr Cast1 Ccl3 Clec2d Dhrs8 E2f3 Eif2s2 Elk1 Fbs1 Fip1l1 Fv1 Htr1a Id2 Immt Lasp1 Ldb3 Lgtn Mrpl43 Mrps17 Myf6 Ndufb10 Pdcd1lg2 Ppp1r14d Ptger1 Ptpn23 Rabac1 Rbm18 Rpo1-3 Slc25a15 Sn Snrpb2 Snrpg Tbc1d1 Ubap2l Ubl5 Usp38 Xist Zfp51 Zfp84
65	V$SOX5_01: Sox-5	89	89	129	7350	8603	-1.29	0.0	0.05	0.0	1110032D12Rik 1700030A21Rik 2300004C15Rik 2310001N14Rik 2310076O21Rik 5730427C23Rik Abcb7 Acvr1b Ap4s1 Apobec2 Arl2bp Asb15 Atoh7 Atp5e Atp5g1 Atp5k Atp6v1g1 BC003267 BC026374 BC026439 Bcl2l11 Bcl9 Cacna1s Cbx2 Cbx7 Cfl1 Clec2d Cox6b1 Csrp3 Cybrd1 Dctn2 Ddr1 Dedd E2f3 Fbs1 Fip1l1 Gckr Grm8 Gtf2a1 Hipk1 Htr1a Il13ra1 Immt Lasp1 Mfap1 Mgea5 Mlf1 Mrpl53 Mrps17 Myl2 Myo6 Ndufb10 Ndufb2 Ndufb8 Notch2 …
66	V$PAX3_B: Pax-3 binding sites	143	143	75	9644	6309	-1.3	0.0	2.67	0.79	1110015E22Rik 1110032D12Rik 1700030A21Rik 1810060D16Rik 2300004C15Rik 2310001N14Rik 2810441O16Rik 4933424N09Rik 5830472H07Rik Acvr1b Aes Alg12 Ap4s1 Aqp3 Arl4 Arl5 Asb15 Atp5e Atp5g1 Atp5h Atp5k Atp6v1g1 BC003267 Baz1b Bcar1 Bcl2l11 Bsg C530046L02Rik Cabyr Cacna1f Cant1 Cbx2 Cbx7 Ccl3 Cd24a Cd38 Cdc5l Cdk5r1 Cox6b1 Cox7a1 Cox8a Cry1 Csrp3 Cybrd1 Dbi Dctn2 Deb1 Dhrs8 Dlgap4 Dqx1 Dsc2 Dut E2f3 Edf1…
67	V$E2F1DP1RB_01: Rb:E2F-1:DP-1 trimeric complex	19	19	199	888	15065	-1.3	0.0	3.27	1.03	2300004C15Rik Ap4s1 Arl5 Atp5j2 BC003267 Bcl2l11 Cox8a Lasp1 Lgtn Mrpl30 Ndufb8 Notch2 P2ry2 Pitx2 Slc32a1 Surb7 Tbx20 Tceb3 Tera
68	V$CREB_Q4_01	74	74	144	4638	11315	-1.32	0.0	2.68	0.79	1110015E22Rik 1700030A21Rik 2310001N14Rik 2810441O16Rik AW742319 Apobec2 Arl4 Arpc4 Asb15 Atoh7 Atp5g1 Atp5j2 BC003267 Cabyr Cacna1f Cbx2 Cd24a Cdc5l Cox6b1 Cox8a Deb1 Dlgap4 Eif2s2 Epha5 Fbxo33 Foxj2 Gtf2a1 Jup Letm1 Lgtn Mlf1 Mllt1 Mrpl30 Mrpl43 Mrpl53 Ndufb2 Ndufv2 Notch2 Otub1 Pgls Phkg1 Pitx2 Plekha7 Ptk9 Pvrl2 Rabac1 Rbm18 Rbm7 Rnf20 Rpl14 Rpl18 Rpl26 Rpl36 Rpl37a Rpo1-3 Rps13 Rps24 Slc32a1…
69	V$CDPCR3HD_01: cut-like homeodomain protein	59	59	159	5084	10869	-1.41	0.0	0.06	0.0	2300004C15Rik 5830472H07Rik Abcb7 Ap4s1 Apobec2 Aqp3 Arl2bp Arl5 Atp5l BC026374 Bcl9 Cabyr Cbx2 Cd38 Clec2d Dctn2 Deb1 Dut Edf1 Elk1 Extl3 Fip1l1 Grm8 Hipk1 Hsd17b3 Htr1a Immt Jup Ldb3 Letm1 Mrps17 Myo6 Notch2 Nrap P2ry2 Pdcd1lg2 Pdlim5 Pitx2 Plekha7 Ppp1r14d Pthlh Pum2 Repin1 Rpl14 Rpl18 Rpl37a Rps24 Serpina12 Slc32a1 Slco1b2 Smpx Snrpg Taf9 Tmem38b Tob2 Uhmk1 Umpk Usp27x Znrf1
70	V$E2F1_Q4_01	55	55	163	3325	12628	-1.42	0.0	2.67	0.79	2300004C15Rik 2810441O16Rik Ap4s1 Arl2bp Arl5 Atoh7 Atp5j2 Atp5k Atp6v1g1 BC003267 Bcar1 Bcl2l11 C530046L02Rik Cd24a Cdc5l Cdk5r1 Cfl1 Cox8a Deb1 Dlgap4 Eif2s2 Lasp1 Lgtn Mapk11 Matn3 Mlf1 Mrpl30 Mrpl43 Mrpl53 Mrps17 Ndufb8 Ndufv2 Notch2 P2ry2 Pgls Pitx2 Ptger1 Ptpn23 Rabac1 Rbm7 Rps24 Sf3a2 Slc32a1 Snrpb2 Snrpg Surb7 Tbc1d1 Tbc1d10 Tbx20 Tceb3 Tmem38b Tob2 Ube2d2 Usp38 Znrf1
71	V$OCT1_05: octamer-binding factor 1	8	8	210	1089	14864	-1.43	0.0	0.02	0.0	Asb15 Atp1b2 Hsd17b3 Pdlim5 Rbm16 Repin1 Tbc1d10 Tera
72	V$MRF2_01: modulator recognition factor 2	123	123	95	9769	6184	-1.44	0.0	0.07	0.0	1110032D12Rik 1700030A21Rik 1810060D16Rik 2300004C15Rik 2310001N14Rik 2810441O16Rik 4930442L21Rik 4933424N09Rik 5730427C23Rik AW742319 Abcb7 Ap4s1 Atp5e Atp5g1 Atp5h Atp5j2 Atp5k Atp5l Atp6v1g1 BC003267 BC026439 Bcl2l11 Bcl9 C530046L02Rik Cabyr Cacna1f Cast1 Cbx2 Cbx7 Ccl3 Cd24a Cd38 Clec2d Cox6b1 Cpt1b Cry1 Csrp3 Dctn2 Deb1 Dedd Dsc2 Dut E2f3 Edf1 Eif2s2 Eif3s6 Elys Epha5 Extl3 Fbs1 Fip1l1 Frmd4…
73	V$CREBATF_Q6	73	73	145	4606	11347	-1.44	0.0	2.53	0.79	1110015E22Rik 1700030A21Rik 2310001N14Rik 2810441O16Rik AW742319 Arl4 Arpc4 Asb15 Atoh7 Atp5g1 Atp5j2 BC003267 Bcl2l11 Cabyr Cacna1f Cbx2 Cd24a Cdc5l Cox6b1 Cox8a Deb1 Dlgap4 Epha5 Fbxo33 Foxj2 Gtf2a1 Jup Letm1 Lgtn Mlf1 Mllt1 Mrpl30 Mrpl43 Mrpl53 Ndufb2 Ndufv2 Notch2 Pdlim5 Pgls Phkg1 Pitx2 Plekha7 Ptk9 Ptpn23 Pvrl2 Rabac1 Rbm18 Rbm7 Rnf20 Rpl18 Rpl26 Rpl36 Rpl37a Rpo1-3 Rps13 Rps24 Slc25a15 Slc…
74	V$FXR_Q3	8	8	210	266	15687	-1.49	0.0	3.42	1.15	Atp5g1 Atp5h Eif3s6 Htr1a Pgls Rbm16 Smpx Tob2
75	V$TCF4_Q5	164	164	54	12675	3278	-1.49	0.0	0.06	0.0	0610009E20Rik 1110015E22Rik 1110032D12Rik 1700030A21Rik 1810060D16Rik 2310001N14Rik 2810441O16Rik 4930442L21Rik 4933424N09Rik 5730427C23Rik 5830472H07Rik AW742319 Abcb7 Acvr1b Aes Alg12 Ap4s1 Apobec2 Arl2bp Arl5 Arpc4 Asb15 Atp5e Atp5g1 Atp5j2 Atp5k Atp5l Atp6v1g1 BC003267 BC026439 Baz1b Bcl2l11 Bsg Cabyr Cacna1f Cacna1s Cast1 Cbx7 Ccl3 Cd24a Cd38 Cdc5l Cdk5r1 Chd8 Clec2d Cox6b1 Cox8a Cpt1b Cry1 …
76	V$NFKB_C: NF-kappaB binding site	13	13	205	549	15404	-1.52	0.0	3.18	1.02	0610009E20Rik 2300004C15Rik 2810441O16Rik Atoh7 Cox7a1 Dsc2 Lasp1 Mfap1 Mrpl53 P2ry2 Pthlh Rpl36 Zfp84
77	V$RFX1_02: X-box binding protein RFX1	84	84	134	5420	10533	-1.52	0.0	2.39	0.72	0610009E20Rik 1110015E22Rik 1700030A21Rik 1810060D16Rik 2310001N14Rik 2310076O21Rik 4933424N09Rik 5730427C23Rik Abcb7 Aes Alg12 Atp1b2 Atp5j2 Atp5k BC026374 Bcl2l11 Bsg Cabyr Cacna1s Cast1 Ccl3 Cd24a Cdk5r1 Cfl1 Cox6b1 Cry1 Dbi Dctn2 Ddr1 Deb1 Dedd Dqx1 Dsc2 Dut Eif2s1 Elk1 Fbs1 Fhl3 Fip1l1 Fv1 Gtf2a1 Hist3h2ba Id2 Il13ra1 Letm1 Mapk11 Matn3 Mlf1 Mrp63 Mrpl53 Mrps17 Myf6 Ndufb2 Ndufv2 Notch2 Nr5a…
78	V$GFI1_01: growth factor independence 1	54	54	164	4664	11289	-1.54	0.0	0.07	0.0	0610009E20Rik 1110032D12Rik 1700030A21Rik 2300004C15Rik 2810441O16Rik 4930442L21Rik 5830472H07Rik Acvr1 Aes Apobec2 Arl2bp Arl5 Asb15 Atp5j2 Bcl9 Bsg Cabyr Cacna1f Cd38 Cdc5l Clec2d Csrp3 Ddr1 Dlgap4 E2f3 Foxj2 Frmd4b Gtf2a1 Igf2bp3 Immt Lasp1 Matn3 Mfap1 Mrpl43 Mrps17 Nrap Pdlim5 Plekha7 Ppp1r14d Ppp1r3c Ptger1 Ptk9 Ptpn23 Rabac1 Rpl36 Rpl37a Serpina12 Sertad3 Slco1b2 Tceb3 Tera Tnpo1 Top2a Usp12
79	V$E2F_03	30	30	188	1640	14313	-1.55	0.0	2.77	0.79	2300004C15Rik 2810441O16Rik Ap4s1 Arl5 Atp5j2 Atp5k Atp6v1g1 BC003267 Bcl2l11 Cdk5r1 Cox8a Dlgap4 Lasp1 Lgtn Mapk11 Mlf1 Mrpl30 Mrpl43 Mrpl53 Notch2 P2ry2 Pitx2 Ptpn23 Rabac1 Sf3a2 Slc32a1 Snrpb2 Surb7 Tbc1d10 Tbx20
80	V$NFKAPPAB_01: NF-kappaB	39	39	179	2253	13700	-1.56	0.0	2.63	0.79	2300004C15Rik 2310076O21Rik 2810441O16Rik 4933424N09Rik Atoh7 Atp5g1 BC003267 Baz1b Cd24a Cd38 Cox6b1 Cox7a1 Dsc2 Lasp1 Lgtn Mllt1 Mrpl14 Myo6 Ndufc2 Notch2 Nr5a1 P2ry2 Pdcd1lg2 Pdlim5 Ptger1 Pthlh Rnf20 Rpl36 Taf9 Tbc1d1 Tbc1d10 Tera Tob2 Umpk Usp12 Usp38 Xist Zfp84 Znrf1
81	V$POU6F1_01	11	11	207	1325	14628	-1.56	0.0	0.02	0.0	1700030A21Rik Csrp3 Eif2s2 Id2 Ndufb10 Ptpn23 Rbm16 Slco1b2 Tbc1d10 Tmsb10 Uhmk1
82	V$CAAT_01: cellular and viral CCAAT box	141	141	77	9597	6356	-1.58	0.0	2.31	0.66	0610009E20Rik 1110032D12Rik 1700030A21Rik 1810060D16Rik 2300004C15Rik 2310001N14Rik 2310076O21Rik 2810441O16Rik 4933424N09Rik 5730427C23Rik 5830472H07Rik AW742319 Acvr1 Alg12 Ap4s1 Apobec2 Aqp3 Arl2bp Arl4 Arl5 Arpc4 Atoh7 Atp5e Atp5g1 Atp5h Atp5j2 Atp5k Atp5l BC003267 BC026374 Baz1b Bcar1 Bcl2l11 Bsg Cabyr Cacna1s Cant1 Cast1 Cbx2 Cbx7 Ccl3 Cd38 Cfl1 Clec2d Cox6b1 Cox7a1 Cox8a Csrp3 Dbi Dctn2 Dd…
83	V$CDX2_Q5	129	129	89	10152	5801	-1.58	0.0	0.08	0.0	1110032D12Rik 1700030A21Rik 2300004C15Rik 2310076O21Rik 2810441O16Rik 4930442L21Rik 4933424N09Rik 5830472H07Rik AW742319 Abcb7 Acvr1 Acvr1b Ap4s1 Aqp3 Arl2bp Atoh7 Atp5e Atp5h Atp5j2 Atp5k Atp5l Atp6v1g1 BC003267 BC026374 BC026439 Bcar1 Bsg Cacna1f Ccl3 Cd24a Cdc5l Cfl1 Chd8 Clec2d Cox6b1 Cox7a1 Cry1 Csrp3 Dctn2 Deb1 Dhrs8 Dqx1 Dsc2 E2f3 Eif2s2 Eif3s6 Elys Epha5 Extl3 Fbs1 Fbxo33 Fip1l1 Foxj2 Frm…
84	V$AP1_Q4: activator protein 1	169	169	49	13002	2951	-1.58	0.0	0.06	0.0	1110015E22Rik 1110032D12Rik 1700030A21Rik 1810060D16Rik 2300004C15Rik 2310001N14Rik 2310076O21Rik 2810441O16Rik 4933424N09Rik 5730427C23Rik 5830472H07Rik AW742319 Abcb7 Alg12 Ap4s1 Apobec2 Arl2bp Arl5 Asb15 Atoh7 Atp1b2 Atp5e Atp5g1 Atp5h Atp5j2 Atp5k Atp5l Atp6v1g1 BC003267 BC026374 Baz1b Bcl2l11 Bcl9 Cabyr Cacna1f Cacna1s Cant1 Cbx7 Ccl3 Cd24a Cd38 Cdc5l Cfl1 Chd8 Clec2d Cox6b1 Cox7a1 Cox8a Cpt…
85	V$HP1SITEFACTOR_Q6	44	44	174	3898	12055	-1.59	0.0	0.06	0.0	0610009E20Rik 1110015E22Rik 1700030A21Rik 2300004C15Rik Acvr1b Atoh7 Atp5e Cabyr Cant1 Chd8 Cox6b1 Cpt1b Dbi Dedd Dsc2 E2f3 Elk1 Fbs1 Fbxo33 Fip1l1 Grm8 Gtf2a1 Hsd17b3 Il13ra1 Jup Lgtn Mapk11 Matn3 Myl2 Myo6 Ndufb8 Otub1 P2ry2 Plekha7 Pthlh Rbm16 Repin1 Rnf20 Rps10 Rps13 Snrpb2 Tbx20 Umpk Usp12
86	V$CREB_Q2_01	76	76	142	4878	11075	-1.61	0.0	2.31	0.66	1110015E22Rik 1700030A21Rik 2310001N14Rik 2810441O16Rik AW742319 Arl4 Arpc4 Asb15 Atoh7 Atp5g1 Atp5j2 BC003267 Cabyr Cbx2 Cd24a Cdc5l Cox6b1 Cox8a Deb1 Dlgap4 Epha5 Fbxo33 Foxj2 Grm8 Gtf2a1 Jup Letm1 Lgtn Mlf1 Mllt1 Mrpl30 Mrpl43 Mrpl53 Mrps17 Ndufb2 Notch2 Otub1 Pgls Phkg1 Pitx2 Plekha7 Ppap2c Pthlh Ptk9 Ptpn23 Pvrl2 Rabac1 Rbm18 Rbm7 Rnf20 Rpl14 Rpl18 Rpl26 Rpl36 Rpl37a Rpo1-3 Rps13 Rps24 Serta…
87	V$HLF_01: hepatic leukemia factor	55	55	163	4702	11251	-1.65	0.0	0.08	0.0	1110015E22Rik 1700030A21Rik 2300004C15Rik 2310076O21Rik 4933424N09Rik 5830472H07Rik Acvr1 Acvr1b Aes Ap4s1 Atp5h Atp5l BC003267 Baz1b Cbx2 Ccl3 Cd38 Cryab Dctn2 Dedd Dsc2 E2f3 Eif2s1 Eif2s2 Elys Epha5 Fbs1 Fbxo33 Fip1l1 Foxj2 Fv1 Gtf2a1 Hipk1 Hist3h2ba Hsd17b3 Immt Mrpl30 Myo6 Ndufb10 Ndufv2 Otub1 P2ry2 Plekha7 Ptpn23 Rpl37a Sn Snrpg Srp14 Stx5a Tbc1d1 Tera Tob2 Ube2d2 Xist Zfp84
88	V$COREBINDINGFACTOR_Q6	62	62	156	5217	10736	-1.65	0.0	0.08	0.0	1810060D16Rik 2300004C15Rik 2310001N14Rik 4933424N09Rik 5730427C23Rik 5830472H07Rik AW742319 Aes Alg12 Atp1b2 Atp5e Atp5g1 Atp5h Atp5j2 Atp5k Bcl9 Bsg Ccl3 Csrp3 Dctn2 Ddr1 Dhrs8 Dlgap4 Dsc2 Eif2s2 Fbs1 Fbxo33 Gckr Grm8 Gtf2a1 Htr1a Igf2bp3 Ldb3 Lgtn Matn3 Mgea5 Mrpl43 Mrps36 Ndufc2 Nrap Pdcd1lg2 Ppp1r3c Ptk9 Pvrl2 Rabac1 Rbm16 Repin1 Rps24 Serpina12 Sertad3 Slc2a3 Smn1 Smpx Sn Stx5a Surb7 Tbc1d1…
89	V$CREBP1_Q2: CRE-binding protein 1	20	20	198	1001	14952	-1.66	0.0	2.82	0.79	1110015E22Rik 1700030A21Rik Arl4 Asb15 Cbx2 Cdc5l Fbxo33 Mlf1 Ndufb2 Notch2 Pitx2 Pvrl2 Rbm18 Rbm7 Rpl18 Rpl26 Snrpg Surb7 Tbx20 Usp38
90	V$USF_01: upstream stimulating factor	30	30	188	1666	14287	-1.68	0.0	2.61	0.79	1110032D12Rik AW742319 Atp5g1 Atp6v1g1 BC026374 Bsg C530046L02Rik Cd24a Cdk5r1 Dbi Fbxo33 Fip1l1 Gtf2a1 Mapk11 Myl2 Nr5a1 Phkg1 Ppp1r3c Rabac1 Rbm16 Repin1 Rpl36 Rpl37a Slc2a3 Slco1b2 Tst Ubap2l Usp27x Vamp2 Xist
91	V$NFMUE1_Q6	13	13	205	567	15386	-1.7	0.0	2.98	0.86	0610009E20Rik 2810441O16Rik Atp5h Cox8a Dsc2 Eif3s6 Nrap Otub1 Sf3a2 Tceb2 Vamp2 Xist Zfp52
92	V$AFP1_Q6	29	29	189	2725	13228	-1.7	0.0	0.06	0.0	1700030A21Rik 1810060D16Rik Ap4s1 Asb15 Atp5h Cd38 Cpt1b Dctn2 Ddr1 Fhl3 Frmd4b Grm8 Gtf2a1 Lgtn Mlf1 Ndufb8 Pdlim5 Pum2 Rbm16 Rbm18 Rpl36 Rpl38 Sertad3 Slc2a3 Smpx Stx5a Tceb2 Tceb3 Usp38
93	V$GRE_C: Glucocorticoid response element	3	3	215	597	15356	-1.7	0.0	0.01	0.0	Ndufb8 Rpl14 Rpl36
94	V$ETS1_B: c-ETS-1 binding site	87	87	131	7033	8920	-1.72	0.0	0.1	0.0	0610009E20Rik 1110015E22Rik 1110032D12Rik 2310076O21Rik 4930442L21Rik 5730427C23Rik 5830472H07Rik AW742319 Acvr1 Alg12 Apobec2 Arl4 Asb15 Atp5e Atp5g1 Atp5h Atp6v1g1 BC026374 BC026439 Cant1 Cd38 Cdc5l Cfl1 Cox6b1 Cox7a1 Cybrd1 Dctn2 Deb1 Dhrs8 Dlgap4 Dqx1 E2f3 Fbxw11 Fhl3 Frmd4b Grm8 Gtf2a1 Igf2bp3 Immt Mapk11 Matn3 Mfap1 Mgea5 Mrpl30 Mrpl43 Mrpl53 Ndufc2 Nfat5 Otub1 P2ry2 Pitx2 Ppp1r14d Ptger1 P…
95	V$SREBP_Q3	79	79	139	5139	10814	-1.72	0.0	2.14	0.58	1110015E22Rik 2310001N14Rik 2310076O21Rik 4930442L21Rik 5730427C23Rik 5830472H07Rik Aes Aqp3 Arl4 Arpc4 Atp1b2 Atp5e Atp5j2 Atp5l BC003267 BC026374 BC026439 Cacna1s Ccl3 Cd38 Cdc5l Chd8 Cox8a Cryab Deb1 Dedd Dqx1 Eif3s6 Extl3 Fbs1 Fbxo33 Frmd4b Fv1 Hipk1 Hsd17b3 Igf2bp3 Immt Ldb3 Lgtn Mfap1 Mrpl14 Mrpl30 Mrpl53 Mrps17 Myl2 P2ry2 Pdcd1lg2 Pgls Pitx2 Ptk9 Ptpn23 Pum2 Pvrl2 Rabac1 Rbm16 Rbm7 Rpl18 R…
96	V$NMYC_01: N-Myc	55	55	163	3425	12528	-1.74	0.0	2.25	0.62	0610009E20Rik 1110032D12Rik AW742319 Acvr1b Aqp3 Asb15 Atoh7 Atp5g1 Atp5l Atp6v1g1 BC026374 Baz1b Bsg C530046L02Rik Cd24a Cdk5r1 Cpt1b Dbi Dctn2 Dut Elk1 Fbxo33 Fip1l1 Fv1 Gtf2a1 Htr1a Igf2bp3 Il13ra1 Lasp1 Mapk11 Mllt1 Mrpl43 Mrpl53 Myl2 Notch2 Nr5a1 Nrap Phf2 Phkg1 Ppp1r3c Rabac1 Rbm16 Repin1 Rpl14 Rpl36 Rpl37a Slc2a3 Slco1b2 Tbc1d1 Tst Ubap2l Ubl5 Usp27x Vamp2 Xist
97	V$BACH2_01: BTB and CNC homolog 2	140	140	78	10879	5074	-1.75	0.0	0.1	0.0	1110015E22Rik 1110032D12Rik 1700030A21Rik 1810060D16Rik 2300004C15Rik 2310001N14Rik 2310076O21Rik 2810441O16Rik 5830472H07Rik Abcb7 Acvr1b Aes Apobec2 Arl2bp Arl5 Asb15 Atoh7 Atp5e Atp5g1 Atp5h Atp5j2 Atp5k Atp5l Atp6v1g1 BC003267 BC026374 BC026439 Bcl2l11 Bcl9 Bsg C530046L02Rik Cabyr Cacna1f Cant1 Cast1 Cd38 Chd8 Clec2d Cox7a1 Cox8a Cpt1b Csrp3 Cybrd1 Dctn2 Ddr1 Deb1 Dedd Dsc2 E2f3 Eif2s1 Elk1 E…
98	V$AP1_Q2: activator protein 1	139	139	79	10807	5146	-1.75	0.0	0.1	0.0	1110032D12Rik 1700030A21Rik 1810060D16Rik 2300004C15Rik 2310001N14Rik 2810441O16Rik 4933424N09Rik 5730427C23Rik 5830472H07Rik Abcb7 Alg12 Ap4s1 Apobec2 Arl2bp Arl5 Asb15 Atoh7 Atp5e Atp5g1 Atp5h Atp5j2 Atp5k Atp5l Atp6v1g1 BC003267 BC026374 BC026439 Bcl2l11 Cabyr Cacna1s Cant1 Cast1 Cbx2 Cbx7 Cd24a Cd38 Cfl1 Chd8 Clec2d Cox6b1 Cox7a1 Cox8a Cpt1b Cry1 Csrp3 Cybrd1 Dctn2 Ddr1 Dqx1 Dsc2 E2f3 Edf1 Ei…
99	V$HFH3_01: HFH-3 (HNF3/fork head homolog 3)	93	93	125	7458	8495	-1.76	0.0	0.11	0.0	1110032D12Rik 1700030A21Rik 2300004C15Rik 4930442L21Rik 4933424N09Rik AW742319 Acvr1b Aes Ap4s1 Arl5 Arpc4 Atp5e Atp5g1 Atp5j2 Atp5l BC003267 Bcl2l11 Bsg Cbx7 Ccl3 Cd38 Cdc5l Clec2d Cox6b1 Cox7a1 Cox8a Cpt1b Cry1 Csrp3 Dctn2 Dedd Dhrs8 Dut Edf1 Elk1 Elys Fip1l1 Foxj2 Fv1 Gtf2a1 Hsd17b3 Id2 Immt Mlf1 Mllt1 Mrp63 Mrps36 Myf6 Ndufb2 Ndufb8 Ndufc2 Ndufv2 Notch2 Nr5a1 Nrap Pdcd1lg2 Phkg1 Ppp1r3c Pum2 …
100	V$MYOD_01: myoblast determination gene product	134	134	84	10432	5521	-1.78	0.0	0.11	0.0	0610009E20Rik 1110015E22Rik 1700030A21Rik 2300004C15Rik 2310001N14Rik 2310076O21Rik 2810441O16Rik 4930442L21Rik AW742319 Acvr1 Aes Alg12 Ap4s1 Apobec2 Aqp3 Arl4 Arpc4 Atoh7 Atp1b2 Atp5e Atp5g1 Atp5j2 Atp5k Atp6v1g1 BC026374 Baz1b Bcl9 Bsg Cacna1f Cast1 Cbx7 Ccl3 Cd24a Cd38 Cdc5l Cdk5r1 Cfl1 Chd8 Cox6b1 Cox7a1 Cry1 Cryab Cybrd1 Dbi Dctn2 Ddr1 Deb1 Dedd Dhrs8 Dsc2 Dut Edf1 Eif2s1 Eif2s2 Eif3s6 Elk1…
101	V$IK3_01: Ikaros 3	15	15	203	1609	14344	-1.78	0.0	0.04	0.0	2310076O21Rik Alg12 Atp5e Cabyr Il13ra1 Letm1 Lgtn Mfap1 Mrpl14 Nr5a1 Pdcd1lg2 Ptpn23 Rpo1-3 Tnni2 Ubap2l
102	V$HIF1_Q3: hypoxia induced factor	24	24	194	1285	14668	-1.79	0.0	2.58	0.79	Acvr1b Aqp3 Baz1b Bcl2l11 Bsg Cd24a Cox7a1 Fbxo33 Fbxw11 Lasp1 Mllt1 Mrpl43 Ndufb2 Pdlim5 Ppap2c Ppp1r3c Rpl14 Srp14 Timm8b Tle3 Tmem38b Tnpo1 Ubap2l Vamp2
103	V$POU1F1_Q6	79	79	139	6416	9537	-1.79	0.0	0.11	0.0	0610009E20Rik 1700030A21Rik 1810060D16Rik 2300004C15Rik 4930442L21Rik 4933424N09Rik Abcb7 Acvr1b Ap4s1 Apobec2 Asb15 Atoh7 Atp5e Atp5k Atp5l BC003267 BC026374 BC026439 Baz1b Cabyr Cant1 Cbx7 Ccl3 Cd38 Chd8 Cry1 Dctn2 Ddr1 Dedd Dhrs8 Eif2s2 Eif3s6 Fbxo33 Foxj2 Frmd4b Fv1 Gckr Hsd17b3 Id2 Igf2bp3 Jup Lgtn Mapk11 Matn3 Mlf1 Mrp63 Mrpl30 Mrps17 Myf6 Myl2 Myo6 Ndufb2 Ndufb8 Notch2 Nrap Pdlim5 Pgls Ppp…
104	V$CREB_02: cAMP-responsive element binding protein	30	30	188	1692	14261	-1.8	0.0	2.46	0.77	1110032D12Rik AW742319 Arl4 Atp5g1 Cbx2 Cdc5l Deb1 Dlgap4 Fbxo33 Mrpl43 Mrpl53 Mrps17 Notch2 Phkg1 Pitx2 Ptk9 Rbm18 Rpl18 Rpl26 Rpo1-3 Rps24 Sertad3 Snrpg Stx5a Surb7 Tbx20 Tnpo1 Ubap2l Ube2d2 Vamp2
105	V$SOX9_B1: SOX (SRY-related HMG box)	113	113	105	8881	7072	-1.84	0.0	0.12	0.0	1110032D12Rik 1700030A21Rik 2300004C15Rik 2310001N14Rik 2310076O21Rik 5730427C23Rik Abcb7 Acvr1b Aes Ap4s1 Apobec2 Arl2bp Arl4 Arpc4 Asb15 Atoh7 Atp5e Atp5g1 Atp5k Atp6v1g1 BC003267 BC026374 BC026439 Bcl2l11 Bcl9 Cacna1s Cast1 Cbx2 Cbx7 Ccl3 Cd24a Cfl1 Clec2d Cox6b1 Csrp3 Cybrd1 Dctn2 Ddr1 Dedd Dhrs8 Dsc2 E2f3 Fbs1 Fip1l1 Frmd4b Gckr Grm8 Gtf2a1 Hipk1 Hsd17b3 Htr1a Igf2bp3 Il13ra1 Immt Lasp1 Lgtn…
106	V$FOXO1_02: fork head box O1	19	19	199	964	14989	-1.84	0.0	2.62	0.79	Acvr1b Apobec2 Arl2bp Arl5 Asb15 Atoh7 Bcl2l11 Cry1 Dctn2 Hipk1 Mapk11 Mrpl30 Myo6 Ppp1r14d Pthlh Rpl14 Srp14 Stx5a Tera
107	V$MYCMAX_02: c-Myc:Max heterodimer	67	67	151	5510	10443	-1.84	0.0	0.11	0.0	1110032D12Rik 5730427C23Rik AW742319 Aqp3 Arl4 Asb15 Atoh7 Atp1b2 Atp5e Atp5g1 Atp5j2 Atp5l Atp6v1g1 BC026374 Baz1b Bsg C530046L02Rik Cbx2 Ccl3 Cd24a Cdk5r1 Cpt1b Dbi Dctn2 Dsc2 Dut Elk1 Extl3 Fbxo33 Fip1l1 Foxj2 Fv1 Gckr Gtf2a1 Igf2bp3 Il13ra1 Lasp1 Ldb3 Mapk11 Mrpl53 Mrps36 Myf6 Myl2 Ndufb8 Nr5a1 Nrap Phf2 Phkg1 Ppap2c Ppp1r3c Rbm16 Repin1 Rpl14 Rpl36 Rpl37a Slc2a3 Slco1b2 Tbc1d1 Tera Tmem38b T…
108	V$NFY_01: nuclear factor Y (Y-box binding factor)	54	54	164	3393	12560	-1.85	0.0	2.1	0.58	0610009E20Rik 1110032D12Rik 2310076O21Rik Acvr1 Alg12 Arl2bp Arl4 Atp5e Atp5g1 Atp5h BC003267 Baz1b Bcar1 Bcl2l11 Bsg Cabyr Cacna1s Cast1 Cbx2 Clec2d Dbi Deb1 Edf1 Elk1 Frmd4b Fv1 Hist3h2ba Igf2bp3 Ldb3 Letm1 Lgtn Mrp63 Mrpl30 Pdcd1lg2 Phkg1 Ppp1r3c Rabac1 Rnf20 Rpl14 Rpl38 Rpo1-3 Rps24 Sn Snrpg Srp14 Stx5a Surb7 Tbc1d10 Tnpo1 Tob2 Top2a Vps29 Zfp52 Zfp84
109	V$TCF1P_Q6	151	151	67	10453	5500	-1.87	0.0	1.97	0.48	0610009E20Rik 1110015E22Rik 1110032D12Rik 1700030A21Rik 2300004C15Rik 2310001N14Rik 2810441O16Rik 4930442L21Rik 4933424N09Rik 5830472H07Rik AW742319 Acvr1 Acvr1b Alg12 Ap4s1 Aqp3 Arl2bp Arl5 Asb15 Atoh7 Atp1b2 Atp5e Atp5g1 Atp5j2 Atp5k Atp5l Atp6v1g1 BC003267 BC026439 Baz1b Bcar1 Bcl9 Bsg C530046L02Rik Cbx2 Cd24a Cd38 Cdc5l Cdk5r1 Cfl1 Chd8 Clec2d Cox6b1 Cox7a1 Cox8a Cpt1b Cry1 Cryab Dbi Ddr1 Deb…
110	V$MYC_Q2	48	48	170	2972	12981	-1.88	0.0	2.13	0.58	1110032D12Rik AW742319 Acvr1b Aqp3 Asb15 Atoh7 Atp5g1 Atp5l Atp6v1g1 BC026374 Baz1b Bsg C530046L02Rik Cd24a Cdk5r1 Dbi Dctn2 Dut Elk1 Fbxo33 Fip1l1 Fv1 Gtf2a1 Il13ra1 Lasp1 Mapk11 Mllt1 Mrpl53 Myl2 Nr5a1 Nrap Phf2 Phkg1 Ppp1r3c Rabac1 Rbm16 Repin1 Rpl14 Rpl36 Rpl37a Slc2a3 Slco1b2 Tbc1d1 Tst Ubap2l Usp27x Vamp2 Xist
111	V$PPARG_03: PPAR (peroxisome proliferator-activated receptor gamma)	93	93	125	6224	9729	-1.89	0.0	1.88	0.44	0610009E20Rik 1110015E22Rik 1700030A21Rik 1810060D16Rik 2310001N14Rik 2310076O21Rik 4930442L21Rik 4933424N09Rik Aes Alg12 Apobec2 Aqp3 Atoh7 Atp5e BC026374 BC026439 Baz1b Bcl9 Bsg Cant1 Cast1 Cbx7 Cfl1 Chd8 Cpt1b Cybrd1 Deb1 Dedd Dhrs8 Dqx1 Dsc2 Dut E2f3 Eif2s1 Epha5 Fhl3 Fip1l1 Frmd4b Fv1 Gckr Hist3h2ba Hsd17b3 Htr1a Il13ra1 Immt Jup Lasp1 Matn3 Mgea5 Mrpl14 Mrps17 Mrps36 Myl2 Myo6 Ndufb10 Ndufb…
112	V$PADS_C: Retroviral Poly A downstream element	49	49	169	4154	11799	-1.91	0.0	0.11	0.0	1700030A21Rik 2310076O21Rik AW742319 Alg12 Arl2bp Atp5e Atp5j2 Atp5k Cbx2 Csrp3 Dctn2 Ddr1 Deb1 Dlgap4 Edf1 Hipk1 Jup Lasp1 Ldb3 Lgtn Matn3 Mrpl43 Mrpl53 Mrps17 Mrps36 Pdcd1lg2 Phf2 Pitx2 Ptk9 Ptpn23 Pvrl2 Rabac1 Rbm18 Rpo1-3 Rps24 Serpina12 Slc25a15 Sn Stx5a Tbc1d1 Tbx20 Tceb2 Tceb3 Tmsb10 Top2a Tst Ubl5 Usp38 Vamp2
113	V$ELK1_01: Elk-1	64	64	154	4135	11818	-1.91	0.0	1.95	0.48	1110015E22Rik 2300004C15Rik 4933424N09Rik 5730427C23Rik AW742319 Apobec2 Aqp3 Arpc4 Atp5h Atp5k BC026374 Cabyr Cox6b1 Cox7a1 Cox8a Cpt1b Cybrd1 Ddr1 Deb1 Dhrs8 Dqx1 Eif2s1 Foxj2 Frmd4b Grm8 Gtf2a1 Hipk1 Hist3h2ba Hsd17b3 Id2 Igf2bp3 Immt Lgtn Matn3 Mfap1 Mgea5 Mllt1 Mrp63 Mrpl43 Ndufc2 Otub1 P2ry2 Pdlim5 Ptpn23 Pvrl2 Rpl26 Rps13 Rps24 Sf3a2 Slc25a15 Smn1 Snrpb2 Srp14 Star Stx5a Tbx20 Tceb2 Tnni2 …
114	V$MMEF2_Q6: myocyte enhancer factor	79	79	139	5222	10731	-1.92	0.0	1.87	0.44	1110032D12Rik 2310001N14Rik 2810441O16Rik 4933424N09Rik Acvr1 Acvr1b Ap4s1 Aqp3 Arl5 Atoh7 Atp5e Atp5g1 Atp5j2 Atp5l BC003267 Baz1b Cant1 Cast1 Ccl3 Cd38 Cfl1 Cox8a Cpt1b Dbi E2f3 Edf1 Elys Fbxo33 Fbxw11 Fip1l1 Foxj2 Hsd17b3 Htr1a Igf2bp3 Jup Lasp1 Lgtn Matn3 Mfap1 Mllt1 Mrp63 Mrps17 Myf6 Myl2 Ndufb8 Nfat5 Nrap Pdcd1lg2 Plekha7 Pthlh Ptpn23 Pum2 Rabac1 Rbm16 Repin1 Rnf20 Rpl26 Rpl37a Rpl38 Rpo1-3…
115	V$EVI1_05: ectopic viral integration site 1 encoded factor	8	8	210	1008	14945	-1.94	0.0	0.03	0.0	2310076O21Rik Abcb7 Extl3 Fbs1 Ndufb10 Pdcd1lg2 Rnf20 Uhmk1
116	V$SREBP1_01: sterol regulatory element-binding protein 1	13	13	205	601	15352	-1.99	0.0	2.62	0.79	AW742319 Atp5g1 Atp6v1g1 BC026374 C530046L02Rik Eif2s2 Fip1l1 Ndufb2 Ppp1r3c Rps24 Slc2a3 Tera Ubap2l
117	V$NFY_Q6_01	101	101	117	6864	9089	-1.99	0.0	1.71	0.36	0610009E20Rik 1110032D12Rik 2300004C15Rik 2310076O21Rik 2810441O16Rik 5730427C23Rik AW742319 Acvr1 Alg12 Ap4s1 Apobec2 Arl2bp Arl4 Arl5 Atp5e Atp5g1 Atp5h Atp5k Atp5l BC003267 BC026374 BC026439 Baz1b Bcar1 Bcl2l11 Bsg C530046L02Rik Cabyr Cacna1f Cacna1s Cant1 Cast1 Cbx2 Cdc5l Cfl1 Clec2d Cox6b1 Dbi Dctn2 Deb1 Dedd Dhrs8 Dut Edf1 Eif3s6 Elk1 Fip1l1 Frmd4b Fv1 Hist3h2ba Id2 Igf2bp3 Jup Lasp1 Ldb3 L…
118	V$TAXCREB_01: Tax/CREB complex	10	10	208	417	15536	-1.99	0.0	2.75	0.79	Atoh7 Cbx2 Mapk11 Notch2 Phkg1 Rpl26 Rpo1-3 Sertad3 Ube2d2 Vps29
119	V$E2F_Q4_01	48	48	170	3018	12935	-2.01	0.0	1.95	0.48	2300004C15Rik 2810441O16Rik Ap4s1 Arl2bp Arl5 Atoh7 Atp5j2 Atp5k Atp6v1g1 BC003267 Bcar1 Bcl2l11 C530046L02Rik Cdc5l Cdk5r1 Cox8a Dlgap4 Eif2s2 Lasp1 Lgtn Mapk11 Matn3 Mlf1 Mrpl30 Mrpl43 Mrpl53 Ndufv2 Notch2 P2ry2 Pgls Pitx2 Ptger1 Ptpn23 Rabac1 Rps24 Sf3a2 Slc32a1 Snrpb2 Snrpg Surb7 Tbc1d1 Tbc1d10 Tbx20 Tmem38b Tob2 Ube2d2 Usp38 Znrf1
120	V$E2F1_Q4: E2F-1	69	69	149	4541	11412	-2.01	0.0	1.78	0.4	2300004C15Rik AW742319 Aes Apobec2 Arl4 Arl5 Asb15 Atoh7 Atp5h Atp5j2 Atp5l Atp6v1g1 BC003267 Baz1b Bcar1 Bcl2l11 Cabyr Cbx7 Ccl3 Cd24a Cdc5l Cox8a Dlgap4 Dut Eif2s1 Eif3s6 Elys Fip1l1 Fv1 Gckr Htr1a Lasp1 Lgtn Mapk11 Matn3 Mlf1 Mrpl30 Mrpl43 Mrpl53 Ndufb10 Ndufb2 Ndufc2 Ndufv2 Notch2 Otub1 P2ry2 Ptger1 Ptk9 Rabac1 Rbm7 Rpl14 Rpl18 Rpl26 Rps24 Sf3a2 Snrpb2 Snrpg Srp14 Taf9 Tbc1d10 Tbx20 Tera Timm…
121	V$SREBP1_Q6	79	79	139	5271	10682	-2.02	0.0	1.73	0.37	1110015E22Rik 2310001N14Rik 2310076O21Rik 5730427C23Rik 5830472H07Rik Acvr1 Aes Ap4s1 Arl4 Arpc4 Atoh7 Atp1b2 Atp5e Atp5j2 Atp5l BC003267 BC026374 Bcl2l11 Bcl9 Cacna1s Cdc5l Cfl1 Cox7a1 Cpt1b Csrp3 Cybrd1 Dbi Deb1 Edf1 Fbs1 Fip1l1 Frmd4b Fv1 Hipk1 Id2 Jup Ldb3 Lgtn Mapk11 Mrpl14 Mrpl30 Mrpl53 Myl2 Myo6 Nfat5 Pdcd1lg2 Pgls Phf2 Pitx2 Ppp1r3c Ptger1 Pthlh Ptk9 Ptpn23 Rabac1 Rbm16 Rpl14 Rpo1-3 Rps10…
122	V$FREAC7_01: Fork head RElated ACtivator-7	81	81	137	6437	9516	-2.04	0.0	0.17	0.0	1110032D12Rik 1700030A21Rik 2300004C15Rik 2810441O16Rik 4930442L21Rik 4933424N09Rik Acvr1b Aes Ap4s1 Arl5 Asb15 Atp1b2 Atp5j2 Atp5l Atp6v1g1 BC026374 Bcl2l11 Bsg Cacna1f Cast1 Cbx7 Ccl3 Chd8 Clec2d Cox6b1 Cox8a Cry1 Dctn2 Dedd Dut E2f3 Eif2s1 Eif2s2 Fhl3 Foxj2 Fv1 Grm8 Id2 Immt Jup Lasp1 Lgtn Matn3 Mgea5 Mrp63 Mrpl30 Mrps36 Myf6 Ndufb2 Ndufb8 Ndufc2 Nrap Pdcd1lg2 Ppp1r3c Ptger1 Ptpn23 Pum2 Rabac1…
123	V$HNF6_Q6	16	16	202	1628	14325	-2.05	0.0	0.06	0.0	AW742319 Atp5e Atp5l Cabyr Csrp3 E2f3 Eif2s2 Fbs1 Immt Mgea5 Nfat5 Rps24 Slco1b2 Uhmk1 Zfp51 Znrf1
124	V$HFH4_01	12	12	206	548	15405	-2.07	0.0	2.56	0.79	2810441O16Rik AW742319 Ap4s1 Arl5 BC003267 Cdc5l Mrpl30 Rpl26 Taf9 Tceb2 Tera Tst
125	V$GATA1_05: GATA-binding factor 1	29	29	189	2611	13342	-2.07	0.0	0.1	0.0	1810060D16Rik 2810441O16Rik 4930442L21Rik Abcb7 Apobec2 Atp5e Bcl9 Cd38 Cox7a1 Csrp3 Dsc2 Dut E2f3 Gckr Hist3h2ba Mrpl30 Ndufc2 Plekha7 Ppp1r14d Pthlh Pum2 Rpl18 Slc2a3 Tbc1d10 Tceb2 Tnni2 Tnpo1 Vamp2 Zfp52
126	V$ATF_B: ATF binding site	11	11	207	486	15467	-2.07	0.0	2.6	0.79	1110015E22Rik Cdc5l Fbxo33 Ndufb2 Pitx2 Pvrl2 Rbm18 Rpl18 Rpl26 Snrpg Surb7
127	V$GCM_Q2	43	43	175	3641	12312	-2.09	0.0	0.13	0.0	0610009E20Rik 1110032D12Rik Apobec2 Asb15 Atp5g1 Atp5j2 Bcl9 C530046L02Rik Cacna1s Cant1 Cbx7 Cd38 Cfl1 Cox7a1 Cryab Csrp3 Ddr1 Deb1 Dlgap4 Dsc2 Eif3s6 Id2 Lasp1 Mrp63 Ndufb2 Notch2 Nr5a1 P2ry2 Pdcd1lg2 Pdlim5 Pgls Plekha7 Pum2 Pvrl2 Rpl18 Rps13 Rps27l Sf3a2 Snrpg Tbc1d1 Tst Vamp2 Zfp84
128	V$NKX25_02: homeo domain factor Nkx-2.5/Csx, tinman homolog	82	82	136	6485	9468	-2.09	0.0	0.18	0.0	1110032D12Rik 1700030A21Rik 1810060D16Rik 2300004C15Rik 4930442L21Rik AW742319 Abcb7 Ap4s1 Aqp3 Arl2bp Arl4 Arpc4 Asb15 Atoh7 Atp5j2 Atp5k BC026439 Bcar1 Bcl2l11 C530046L02Rik Cabyr Cfl1 Chd8 Clec2d Cox6b1 Cpt1b Csrp3 Dctn2 Dsc2 E2f3 Eif2s2 Eif3s6 Epha5 Fbs1 Fbxo33 Fbxw11 Fhl3 Fip1l1 Fv1 Gtf2a1 Hist3h2ba Hsd17b3 Htr1a Id2 Igf2bp3 Immt Letm1 Matn3 Mfap1 Mllt1 Myo6 Ndufb8 Ndufv2 Nfat5 Notch2 Nrap P…
129	V$MEF2_Q6_01	135	135	83	9405	6548	-2.1	0.0	1.57	0.28	1110015E22Rik 1110032D12Rik 1700030A21Rik 2300004C15Rik 4930442L21Rik 4933424N09Rik 5730427C23Rik 5830472H07Rik Acvr1 Aes Ap4s1 Apobec2 Aqp3 Arl2bp Arl4 Asb15 Atoh7 Atp1b2 Atp5e Atp5g1 Atp5j2 Atp5k BC003267 BC026439 Baz1b Cabyr Cacna1f Cast1 Cbx2 Ccl3 Cd24a Cd38 Cdc5l Cfl1 Chd8 Cox6b1 Cox8a Cpt1b Cry1 Csrp3 Dedd Dsc2 Dut E2f3 Edf1 Eif2s2 Eif3s6 Elk1 Elys Extl3 Fbs1 Fbxo33 Fbxw11 Fhl3 Fip1l1 Foxj2…
130	V$DR4_Q2: direct repeat 4	194	194	24	13731	2222	-2.12	0.0	2.08	0.56	0610009E20Rik 1110015E22Rik 1110032D12Rik 1700030A21Rik 1810060D16Rik 2300004C15Rik 2310001N14Rik 2310076O21Rik 2810441O16Rik 4933424N09Rik 5830472H07Rik AW742319 Abcb7 Acvr1 Acvr1b Aes Alg12 Ap4s1 Apobec2 Aqp3 Arl2bp Arl4 Arl5 Arpc4 Asb15 Atoh7 Atp1b2 Atp5e Atp5g1 Atp5h Atp5j2 Atp5k Atp5l Atp6v1g1 BC003267 BC026374 BC026439 Baz1b Bcar1 Bsg C530046L02Rik Cabyr Cacna1f Cacna1s Cant1 Cast1 Cbx2 Cbx…
131	V$ARNT_02: AhR nuclear translocator homodimers	12	12	206	553	15400	-2.12	0.0	2.51	0.79	Acvr1b Atp5g1 BC026374 Bsg C530046L02Rik Cpt1b Fbxo33 Igf2bp3 Ppp1r3c Slc2a3 Ubap2l Xist
132	V$TAL1ALPHAE47_01: Tal-1alpha:E47 heterodimer	23	23	195	1286	14667	-2.13	0.0	2.16	0.58	5730427C23Rik AW742319 Asb15 Atp5l Cacna1f Cox8a Dut Fbs1 Fbxw11 Mrpl30 Mrps36 Myo6 Nrap Ppp1r14d Pum2 Rbm18 Repin1 Rpl14 Rpo1-3 Rps24 Sertad3 Slc25a15 Tmem38b
133	V$SMAD4_Q6	97	97	121	6655	9298	-2.14	0.0	1.5	0.28	1110015E22Rik 1700030A21Rik 2300004C15Rik 2310001N14Rik 2310076O21Rik 4930442L21Rik Abcb7 Acvr1 Alg12 Apobec2 Aqp3 Arl4 Arpc4 Atp5e Atp5g1 Atp5h Atp5k Atp6v1g1 BC026439 Baz1b Bcl2l11 Bcl9 Bsg Cabyr Cacna1s Cant1 Cast1 Cbx7 Cd38 Cdk5r1 Cfl1 Cox8a Cpt1b Cry1 Cryab Csrp3 Cybrd1 Ddr1 Dedd Dqx1 Eif3s6 Elk1 Epha5 Extl3 Fbs1 Fbxo33 Fbxw11 Fip1l1 Frmd4b Grm8 Gtf2a1 Hipk1 Hist3h2ba Htr1a Id2 Igf2bp3 Jup L…
134	V$VMW65_Q6	88	88	130	6874	9079	-2.15	0.0	0.21	0.0	1110032D12Rik 1810060D16Rik 2300004C15Rik 2810441O16Rik 4930442L21Rik 4933424N09Rik 5730427C23Rik Abcb7 Acvr1b Alg12 Ap4s1 Apobec2 Arl2bp Asb15 Atp1b2 Atp5h Atp5j2 Atp5l BC003267 BC026439 Baz1b Bsg Cabyr Cacna1f Cast1 Cbx7 Ccl3 Cd38 Cdc5l Chd8 Clec2d Cox7a1 Cry1 Dbi Dctn2 Dlgap4 Dut E2f3 Eif3s6 Epha5 Fip1l1 Foxj2 Fv1 Hist3h2ba Htr1a Il13ra1 Jup Letm1 Mlf1 Mllt1 Mrp63 Mrpl30 Myf6 Ndufb8 Nfat5 Nrap…
135	V$PTF1BETA_Q6	23	23	195	1292	14661	-2.16	0.0	2.13	0.58	4933424N09Rik Arl4 Bcl2l11 Cpt1b Dlgap4 Hist3h2ba Lasp1 Mfap1 Mrpl14 Myo6 Ndufb2 Nr5a1 Plekha7 Ppp1r14d Rpl18 Rps13 Slc32a1 Snrpg Taf9 Tmem38b Tmsb10 Tnpo1 Zfp52
136	V$XFD1_01: Xenopus fork head domain factor 1	30	30	188	2649	13304	-2.18	0.0	0.12	0.0	1110032D12Rik 2300004C15Rik Atp5j2 Atp5k Ccl3 Dctn2 Dsc2 Dut Fv1 Jup Mllt1 Mrpl43 Myf6 Myo6 Ndufb8 Pthlh Pum2 Rabac1 Rnf20 Rpl14 Rpl26 Rpl36 Rpl37a Rps27l Snrpb2 Srp14 Tbx20 Tmem38b Tmsb10 Zfp84
137	V$GR_01: high affinity binding site for glucocorticoid receptor	11	11	207	1207	14746	-2.19	0.0	0.06	0.0	4930442L21Rik Dhrs8 Dlgap4 Gckr Immt Ndufb8 Nrap Plekha7 Rpl37a Tceb2 Tnni2
138	V$ER_Q6: estrogen receptor	120	120	98	8378	7575	-2.2	0.0	1.39	0.25	0610009E20Rik 1700030A21Rik 1810060D16Rik 2300004C15Rik 4930442L21Rik AW742319 Abcb7 Acvr1b Aes Alg12 Ap4s1 Aqp3 Arl2bp Asb15 Atoh7 Atp1b2 Atp5h Atp5j2 Atp5k Atp5l Atp6v1g1 BC026374 BC026439 Bcar1 Bsg C530046L02Rik Cant1 Ccl3 Cd38 Cdc5l Cfl1 Chd8 Clec2d Cox6b1 Cox8a Cpt1b Cry1 Cryab Csrp3 Cybrd1 Dctn2 Deb1 Dedd Dhrs8 Dsc2 Dut Edf1 Eif3s6 Elk1 Elys Epha5 Extl3 Frmd4b Fv1 Gckr Grm8 Gtf2a1 Hipk1 Htr…
139	V$TITF1_Q3: TTF-1, TITF1 (thyroid transcription factor 1)	79	79	139	6189	9764	-2.2	0.0	0.22	0.0	1700030A21Rik 2300004C15Rik 2810441O16Rik AW742319 Abcb7 Acvr1b Alg12 Ap4s1 Asb15 Atp5g1 Atp5h BC003267 BC026374 BC026439 Bcl2l11 Bcl9 Cabyr Cacna1f Cbx2 Cd38 Clec2d Cox6b1 Csrp3 Cybrd1 Dedd Dhrs8 Dut E2f3 Eif2s1 Eif2s2 Eif3s6 Elk1 Extl3 Fbs1 Fip1l1 Gtf2a1 Hsd17b3 Immt Ldb3 Letm1 Mapk11 Mgea5 Mrp63 Mrpl30 Mrps17 Myl2 Myo6 Ndufb10 Ndufb2 Ndufv2 Otub1 Pdlim5 Pitx2 Plekha7 Ppap2c Ppp1r3c Ptger1 Pum2…
140	V$IK1_01: Ikaros 1	115	115	103	8800	7153	-2.22	0.0	0.25	0.0	1810060D16Rik 2310076O21Rik 2810441O16Rik 4930442L21Rik 4933424N09Rik 5830472H07Rik AW742319 Alg12 Apobec2 Aqp3 Asb15 Atoh7 Atp5e Atp5j2 Atp5k Atp5l BC026374 BC026439 Baz1b Bcar1 C530046L02Rik Cabyr Cbx2 Cbx7 Cd38 Cdc5l Cfl1 Clec2d Cox6b1 Cox7a1 Cpt1b Cry1 Deb1 Dhrs8 Dlgap4 Dqx1 Dsc2 Edf1 Eif2s1 Elys Epha5 Fbs1 Fbxo33 Fbxw11 Fhl3 Foxj2 Fv1 Grm8 Hist3h2ba Hsd17b3 Id2 Il13ra1 Lasp1 Letm1 Lgtn Mfap1…
141	V$AML_Q6	42	42	176	3508	12445	-2.23	0.0	0.16	0.0	2300004C15Rik 4933424N09Rik 5730427C23Rik 5830472H07Rik Alg12 Atp5e Atp5g1 Atp5k Bcl9 Ccl3 Csrp3 Dctn2 Ddr1 Dhrs8 Dlgap4 Dsc2 Eif2s2 Grm8 Gtf2a1 Igf2bp3 Lgtn Mapk11 Matn3 Mgea5 Mrpl43 Mrps36 Nrap Otub1 Pdcd1lg2 Ppp1r3c Ptk9 Repin1 Rps13 Serpina12 Smn1 Smpx Sn Stx5a Surb7 Tob2 Xist Zfp52
142	V$HSF_Q6	5	5	213	154	15799	-2.24	0.0	2.74	0.79	Cryab Jup Mapk11 Rbm16 Rps13
143	V$CP2_01: CP2	142	142	76	10009	5944	-2.24	0.0	1.36	0.25	1110015E22Rik 1110032D12Rik 2300004C15Rik 2310076O21Rik 4930442L21Rik 4933424N09Rik 5830472H07Rik AW742319 Abcb7 Acvr1 Ap4s1 Aqp3 Arl2bp Arl4 Arl5 Asb15 Atoh7 Atp1b2 Atp5h Atp5j2 Atp5l Atp6v1g1 BC026439 Bcar1 Bcl2l11 Bcl9 Bsg C530046L02Rik Cabyr Cacna1s Cbx2 Cbx7 Ccl3 Cd24a Cd38 Cdk5r1 Clec2d Cox7a1 Cox8a Cpt1b Cryab Csrp3 Cybrd1 Dbi Ddr1 Deb1 Dedd Dhrs8 Dsc2 Dut E2f3 Edf1 Eif2s1 Eif3s6 Elk1 Extl…
144	V$CMYB_01: c-Myb	50	50	168	3267	12686	-2.25	0.0	1.57	0.28	1110032D12Rik 1700030A21Rik 2300004C15Rik 2310076O21Rik 2810441O16Rik 4933424N09Rik Ap4s1 Aqp3 Arl5 Asb15 Atp1b2 Atp5k Bsg Cacna1f Cbx7 Cd24a Cfl1 Chd8 Cox8a Cpt1b Dbi Dhrs8 Dsc2 Elk1 Fbxo33 Fip1l1 Gtf2a1 Htr1a Lasp1 Letm1 Mfap1 Myl2 Ndufb2 Ndufb8 Nrap P2ry2 Pgls Ppap2c Ptger1 Ptpn23 Pum2 Repin1 Rpo1-3 Rps10 Rps24 Slc32a1 Snrpb2 Star Taf9 Tnpo1
145	V$CREL_01: c-Rel	164	164	54	11596	4357	-2.26	0.0	1.49	0.28	0610009E20Rik 1110015E22Rik 1700030A21Rik 1810060D16Rik 2300004C15Rik 2310001N14Rik 2310076O21Rik 2810441O16Rik 4930442L21Rik 4933424N09Rik 5730427C23Rik Abcb7 Acvr1b Alg12 Apobec2 Aqp3 Arpc4 Atoh7 Atp1b2 Atp5e Atp5g1 Atp5j2 Atp5k Atp5l BC003267 BC026374 BC026439 Baz1b Bcl2l11 Bcl9 Bsg Cabyr Cacna1f Cast1 Cbx2 Cbx7 Ccl3 Cd24a Cd38 Cdc5l Cdk5r1 Cfl1 Clec2d Cox6b1 Cox7a1 Cox8a Cpt1b Cryab Cybrd1 Db…
146	V$HAND1E47_01: Hand1:E47 heterodimer	122	122	96	9259	6694	-2.28	0.0	0.28	0.0	0610009E20Rik 1110015E22Rik 1110032D12Rik 1700030A21Rik 1810060D16Rik 2310001N14Rik 2310076O21Rik 2810441O16Rik 4933424N09Rik 5830472H07Rik Abcb7 Acvr1 Acvr1b Ap4s1 Apobec2 Aqp3 Arl4 Arpc4 Asb15 Atoh7 Atp1b2 Atp5g1 Atp5h Atp5j2 Atp6v1g1 BC026439 Bcar1 Bcl9 Bsg Cabyr Ccl3 Cd24a Cd38 Cfl1 Chd8 Clec2d Cox6b1 Cox7a1 Cpt1b Cry1 Cryab Cybrd1 Dctn2 Dedd Dhrs8 Dlgap4 Dqx1 Elys Epha5 Fhl3 Fv1 Grm8 Hipk1 H…
147	V$ZTA_Q2	64	64	154	5049	10904	-2.29	0.0	0.24	0.0	0610009E20Rik 1110015E22Rik 1110032D12Rik Acvr1b Arl5 Atoh7 Atp1b2 Atp5j2 Atp5l Bsg Cd38 Cdc5l Cox7a1 Csrp3 Dctn2 Deb1 Dedd E2f3 Eif2s1 Eif3s6 Elys Fbxw11 Fv1 Gtf2a1 Hipk1 Hist3h2ba Jup Ldb3 Mfap1 Mgea5 Mrp63 Mrpl30 Mrps36 Myo6 Ndufc2 P2ry2 Pgls Pum2 Pvrl2 Rbm18 Rbm7 Repin1 Rpl14 Rpl18 Rpl36 Rpl37a Rps13 Rps24 Serpina12 Slc25a15 Smn1 Smpx Sn Snrpg Tceb2 Tmem38b Tnni2 Tnpo1 Tst Ubl5 Uhmk1 Umpk Usp…
148	V$ICSBP_Q6	7	7	211	863	15090	-2.31	0.0	0.05	0.0	Arl5 Asb15 Cbx7 Cox6b1 Pgls Top2a Zfp51
149	V$LEF1TCF1_Q4	103	103	115	7842	8111	-2.32	0.0	0.31	0.0	0610009E20Rik 1110015E22Rik 1810060D16Rik 2810441O16Rik 5830472H07Rik AW742319 Abcb7 Asb15 Atoh7 Atp5e Atp5g1 Atp5l Atp6v1g1 BC003267 BC026439 Bcl2l11 Bcl9 Cabyr Cacna1f Cast1 Cbx7 Cd24a Cd38 Cdc5l Cdk5r1 Chd8 Clec2d Cox7a1 Cry1 Csrp3 Ddr1 Dedd Dhrs8 Dqx1 E2f3 Elk1 Elys Epha5 Extl3 Fhl3 Fip1l1 Frmd4b Fv1 Gtf2a1 Hist3h2ba Il13ra1 Jup Lasp1 Ldb3 Lgtn Mfap1 Mlf1 Mrpl43 Mrps17 Mrps36 Myf6 Myl2 Myo6 N…
150	V$ELF1_Q6	99	99	119	7540	8413	-2.33	0.0	0.32	0.0	0610009E20Rik 1110032D12Rik 1700030A21Rik 4930442L21Rik 4933424N09Rik 5830472H07Rik AW742319 Abcb7 Acvr1 Acvr1b Ap4s1 Apobec2 Atoh7 Atp1b2 Atp5h Atp5l Atp6v1g1 BC026374 BC026439 Bcar1 Cant1 Ccl3 Cd24a Cdc5l Cfl1 Chd8 Clec2d Cox8a Dctn2 Dedd Dhrs8 Dqx1 Dsc2 E2f3 Epha5 Fbxo33 Fbxw11 Fhl3 Fip1l1 Frmd4b Gckr Grm8 Gtf2a1 Hist3h2ba Hsd17b3 Htr1a Id2 Igf2bp3 Il13ra1 Immt Jup Letm1 Mapk11 Mfap1 Mrpl43 My…
151	V$TAL1_Q6	87	87	131	6670	9283	-2.33	0.0	0.31	0.0	1700030A21Rik 1810060D16Rik 2310001N14Rik 2310076O21Rik 4933424N09Rik Aes Alg12 Ap4s1 Apobec2 Aqp3 Arl4 Asb15 Atoh7 Atp1b2 Atp5k Baz1b Bcl9 Bsg C530046L02Rik Cabyr Cacna1s Cant1 Cast1 Cbx7 Ccl3 Cd24a Cd38 Cpt1b Cryab Csrp3 Cybrd1 Dbi Ddr1 Dsc2 Dut Edf1 Extl3 Fbs1 Fbxw11 Foxj2 Frmd4b Gckr Hipk1 Htr1a Il13ra1 Jup Letm1 Lgtn Mapk11 Mrpl14 Mrpl30 Mrps36 Myl2 Myo6 Ndufb10 Ndufc2 Ndufv2 Nfat5 Nr5a1 Nra…
152	V$OCT1_06: octamer-binding factor 1	116	116	102	8772	7181	-2.33	0.0	0.32	0.0	0610009E20Rik 1110032D12Rik 1700030A21Rik 2300004C15Rik 2310076O21Rik 4930442L21Rik 4933424N09Rik 5730427C23Rik 5830472H07Rik AW742319 Abcb7 Acvr1 Ap4s1 Apobec2 Arl5 Asb15 Atoh7 Atp1b2 Atp5k Atp5l BC003267 BC026374 BC026439 Bcl9 Cabyr Cant1 Cast1 Cbx7 Cd38 Cdc5l Chd8 Clec2d Cox6b1 Cox7a1 Csrp3 Dbi Deb1 Dedd Dhrs8 Dqx1 Dsc2 Dut E2f3 Edf1 Eif2s1 Eif2s2 Eif3s6 Extl3 Fbxo33 Fip1l1 Foxj2 Frmd4b Gckr G…
153	V$ATF6_01: activating transcription factor 6	1	1	217	333	15620	-2.33	0.0	0.01	0.0	Stx5a
154	V$FOXD3_01: fork head box D3	182	182	36	13675	2278	-2.34	0.0	0.16	0.0	1110032D12Rik 1700030A21Rik 2300004C15Rik 2310001N14Rik 2310076O21Rik 2810441O16Rik 4930442L21Rik 4933424N09Rik 5730427C23Rik 5830472H07Rik AW742319 Abcb7 Acvr1 Acvr1b Aes Ap4s1 Apobec2 Aqp3 Arl2bp Arl5 Arpc4 Atoh7 Atp1b2 Atp5e Atp5g1 Atp5j2 Atp5k Atp5l Atp6v1g1 BC003267 BC026439 Bcl2l11 Bsg Cabyr Cacna1f Cacna1s Cast1 Cbx2 Cbx7 Ccl3 Cd24a Cd38 Cdc5l Cdk5r1 Cfl1 Chd8 Clec2d Cox6b1 Cox7a1 Cox8a Cp…
155	V$CETS168_Q6	139	139	79	9874	6079	-2.34	0.0	1.16	0.19	1110015E22Rik 1110032D12Rik 1810060D16Rik 2300004C15Rik 2310001N14Rik 2310076O21Rik 2810441O16Rik 4930442L21Rik 4933424N09Rik 5730427C23Rik AW742319 Alg12 Ap4s1 Apobec2 Aqp3 Arl4 Arl5 Arpc4 Atoh7 Atp5e Atp5g1 Atp5h Atp5j2 Atp5k Atp5l Atp6v1g1 BC003267 BC026374 Baz1b Bcar1 Bcl9 C530046L02Rik Cacna1s Cant1 Cbx2 Cbx7 Ccl3 Cd38 Cdc5l Cfl1 Clec2d Cox6b1 Cox7a1 Cox8a Cpt1b Cry1 Cybrd1 Dbi Dctn2 Deb1 Dh…
156	V$NKX25_01: homeo domain factor Nkx-2.5/Csx, tinman homolog	111	111	107	7859	8094	-2.35	0.0	1.08	0.14	0610009E20Rik 1110015E22Rik 1700030A21Rik 1810060D16Rik 2300004C15Rik 2810441O16Rik 4930442L21Rik 4933424N09Rik 5830472H07Rik AW742319 Abcb7 Acvr1b Ap4s1 Arl2bp Arpc4 Atp5e Atp5g1 Atp5h Atp5j2 BC026374 Bcar1 Bcl9 Cacna1f Cacna1s Ccl3 Cd24a Cd38 Cfl1 Chd8 Cox8a Cpt1b Cryab Csrp3 Cybrd1 Dbi Dedd Dhrs8 Dsc2 E2f3 Edf1 Eif2s1 Eif2s2 Elk1 Epha5 Extl3 Fbs1 Fbxw11 Fip1l1 Foxj2 Frmd4b Gckr Gtf2a1 Hipk1 Hs…
157	V$GATA1_03: GATA-binding factor 1	71	71	147	5507	10446	-2.35	0.0	0.29	0.0	2810441O16Rik 4933424N09Rik AW742319 Abcb7 Aes Alg12 Ap4s1 Aqp3 Arl5 Asb15 Atp1b2 Atp5k Atp6v1g1 Baz1b Bcar1 Bsg Cacna1f Cacna1s Cast1 Chd8 Cox6b1 Cry1 Csrp3 Dctn2 Ddr1 Dedd Dsc2 Dut E2f3 Eif3s6 Elys Epha5 Fbxo33 Fhl3 Fip1l1 Foxj2 Frmd4b Gtf2a1 Hsd17b3 Igf2bp3 Jup Mfap1 Mlf1 Mrpl30 Mrps17 Myf6 Ndufb2 Ndufb8 Ndufc2 Nrap Pdcd1lg2 Pdlim5 Plekha7 Rpl26 Rps27l Sertad3 Slc25a15 Slco1b2 Smpx Surb7 Tbx20…
158	V$IRF_Q6_01	98	98	120	7431	8522	-2.36	0.0	0.35	0.0	1700030A21Rik 2310001N14Rik 4930442L21Rik 5730427C23Rik 5830472H07Rik AW742319 Acvr1b Aqp3 Arl2bp Arpc4 Asb15 Atoh7 Atp1b2 Atp5j2 BC026439 Cant1 Cbx7 Cd24a Cd38 Clec2d Cry1 Cryab Dbi Dhrs8 Dsc2 Eif2s1 Eif3s6 Elys Epha5 Extl3 Fbs1 Fbxo33 Gckr Grm8 Gtf2a1 Hsd17b3 Htr1a Igf2bp3 Immt Lasp1 Mfap1 Mlf1 Mllt1 Mrp63 Mrpl30 Mrpl43 Mrps17 Mrps36 Myl2 Myo6 Ndufb10 Notch2 Otub1 P2ry2 Pdcd1lg2 Pdlim5 Phkg1 Pl…
159	V$E12_Q6	61	61	157	4158	11795	-2.38	0.0	1.26	0.23	1110015E22Rik 2810441O16Rik Aes Alg12 Apobec2 Aqp3 Arl4 Atoh7 Atp1b2 Atp5g1 Atp5j2 Bcl9 Bsg Cacna1f Cbx7 Ccl3 Cd24a Cdc5l Cox6b1 Cry1 Cryab Dbi Deb1 Edf1 Eif2s1 Eif3s6 Elys Fbs1 Foxj2 Gckr Grm8 Il13ra1 Immt Jup Lgtn Mapk11 Mfap1 Mrpl14 Mrpl30 Mrpl53 Mrps17 Phf2 Ppap2c Pvrl2 Rabac1 Repin1 Rpl38 Rpo1-3 Smn1 Snrpg Tbc1d1 Tbc1d10 Tceb3 Timm8b Tnpo1 Tob2 Tst Ubap2l Umpk Vamp2 Zfp52
160	V$BARBIE_01: barbiturate-inducible element	106	106	112	7994	7959	-2.38	0.0	0.37	0.0	1110015E22Rik 2300004C15Rik 2310001N14Rik 2310076O21Rik 2810441O16Rik 4933424N09Rik Abcb7 Acvr1b Apobec2 Aqp3 Arl2bp Arpc4 Atp1b2 Atp5g1 Atp5l Atp6v1g1 BC026439 Baz1b Bcar1 Bsg Cabyr Cacna1f Cbx7 Cd38 Cdc5l Chd8 Clec2d Cox6b1 Cox7a1 Cox8a Cpt1b Cry1 Cryab Cybrd1 Dbi Dctn2 Ddr1 Dedd Dqx1 Dsc2 Dut Edf1 Elk1 Fbs1 Fbxo33 Fip1l1 Frmd4b Fv1 Grm8 Hipk1 Hist3h2ba Igf2bp3 Il13ra1 Jup Lgtn Mfap1 Mgea5 Mlf1…
161	V$AP1_C: AP-1 binding site	36	36	182	2998	12955	-2.39	0.0	0.19	0.0	1110015E22Rik 2300004C15Rik 5830472H07Rik Arl5 Asb15 Atp5g1 Atp5j2 Atp5l Cacna1f Csrp3 Cybrd1 Dedd Dsc2 Fbs1 Gtf2a1 Hipk1 Jup Ldb3 Mgea5 Myf6 Nfat5 P2ry2 Ptger1 Repin1 Rpl14 Rpl18 Slc25a15 Smn1 Smpx Srp14 Tceb2 Tceb3 Ubl5 Uhmk1 Usp38 Zfp52
162	V$GABP_B: GA binding protein	23	23	195	1351	14602	-2.39	0.0	1.8	0.41	1110032D12Rik 4933424N09Rik Aqp3 Arpc4 Atp5h Baz1b Edf1 Eif2s1 Foxj2 Fv1 Mrp63 Mrpl30 Mrpl53 Nfat5 Rpl38 Rps10 Smn1 Snrpb2 Snrpg Tle3 Tnpo1 Uhmk1 Zfp52
163	V$NFY_Q6: nuclear factor Y (Y-box binding factor)	80	80	138	5618	10335	-2.4	0.0	1.05	0.13	0610009E20Rik 1110032D12Rik 2300004C15Rik 2310076O21Rik 2810441O16Rik Acvr1 Alg12 Apobec2 Arl2bp Arl4 Atp5e Atp5g1 Atp5h Atp5j2 Atp5l BC003267 BC026374 Baz1b Bcl2l11 Bsg Cacna1s Cast1 Ccl3 Clec2d Cox8a Cybrd1 Dbi Dctn2 Deb1 Dedd Dhrs8 Dut Edf1 Elk1 Fip1l1 Fv1 Gckr Hist3h2ba Hsd17b3 Id2 Igf2bp3 Il13ra1 Jup Ldb3 Letm1 Lgtn Mlf1 Mrp63 Mrpl30 Myl2 Nrap Pdcd1lg2 Pgls Phkg1 Ppp1r3c Ptk9 Pum2 Rabac1 Rep…
164	V$STAT5B_01: signal transducer and activator of transcription 5b	1	1	217	328	15625	-2.4	0.0	0.01	0.0	Dedd
165	V$HNF3B_01: Hepatocyte Nuclear Factor 3beta	159	159	59	11923	4030	-2.4	0.0	0.28	0.0	1110032D12Rik 1700030A21Rik 2300004C15Rik 2310001N14Rik 2810441O16Rik 4930442L21Rik 4933424N09Rik 5730427C23Rik 5830472H07Rik AW742319 Abcb7 Acvr1b Aes Ap4s1 Apobec2 Arl5 Arpc4 Asb15 Atoh7 Atp5e Atp5g1 Atp5j2 Atp5k Atp5l Atp6v1g1 BC003267 BC026439 Bcl2l11 Bsg Cabyr Cacna1f Cacna1s Cast1 Cbx2 Cbx7 Ccl3 Cd24a Cd38 Cdc5l Cfl1 Chd8 Clec2d Cox6b1 Cox7a1 Cox8a Cpt1b Cry1 Cryab Csrp3 Cybrd1 Dbi Dctn2 De…
166	V$RORA2_01: RAR-related orphan receptor alpha2	6	6	212	218	15735	-2.4	0.0	2.49	0.78	Elys Mgea5 Mrpl53 Mrps17 Snrpb2 Umpk
167	V$PITX2_Q2: pituitary homeobox factor 2	96	96	122	6823	9130	-2.4	0.0	0.97	0.09	1700030A21Rik 1810060D16Rik 2300004C15Rik 2310001N14Rik 2810441O16Rik 4933424N09Rik 5730427C23Rik 5830472H07Rik AW742319 Abcb7 Acvr1 Acvr1b Aes Ap4s1 Apobec2 Arl2bp Arl5 Asb15 Atp5g1 Atp5k Atp6v1g1 Bcl2l11 Cacna1f Cbx7 Cd24a Cd38 Cfl1 Chd8 Cox6b1 Cox8a Cpt1b Cry1 Edf1 Eif3s6 Fbxo33 Fhl3 Fip1l1 Foxj2 Frmd4b Gtf2a1 Hipk1 Hist3h2ba Htr1a Id2 Igf2bp3 Il13ra1 Jup Ldb3 Mgea5 Mlf1 Mrp63 Mrps17 Myf6 Nduf…
168	V$HEB_Q6	59	59	159	4608	11345	-2.41	0.0	0.29	0.0	1110015E22Rik 2300004C15Rik 2310001N14Rik 2310076O21Rik 4933424N09Rik Acvr1 Alg12 Apobec2 Aqp3 Arl4 BC026374 BC026439 Bcl2l11 Bcl9 Cant1 Cbx7 Ccl3 Cd24a Cybrd1 Ddr1 Dsc2 Edf1 Eif2s1 Elys Epha5 Extl3 Hist3h2ba Ldb3 Letm1 Mgea5 Mrpl30 Mrps17 Myl2 Myo6 Ndufv2 Nr5a1 Nrap P2ry2 Pgls Pitx2 Ppp1r3c Pthlh Pvrl2 Rabac1 Rpl18 Rpo1-3 Stx5a Surb7 Tbc1d1 Tbc1d10 Tbx20 Tle3 Tmem38b Tnpo1 Umpk Usp12 Usp27x Vamp…
169	V$VMYB_01: v-Myb	152	152	66	11378	4575	-2.41	0.0	0.32	0.0	0610009E20Rik 1110032D12Rik 1700030A21Rik 1810060D16Rik 2310001N14Rik 2310076O21Rik 2810441O16Rik 4933424N09Rik 5730427C23Rik Acvr1b Alg12 Ap4s1 Apobec2 Aqp3 Arl2bp Arl4 Asb15 Atoh7 Atp1b2 Atp5e Atp5g1 Atp5h Atp5j2 Atp5k Atp5l Atp6v1g1 BC003267 BC026374 BC026439 Baz1b Bcl9 C530046L02Rik Cacna1s Cant1 Cbx2 Cbx7 Ccl3 Cd24a Cdc5l Cfl1 Chd8 Cox6b1 Cox8a Cry1 Cybrd1 Dbi Dctn2 Ddr1 Deb1 Dedd Dhrs8 Dqx1…
170	V$TGIF_01: TGIF (5'TG3' interacting factor)	56	56	162	4389	11564	-2.42	0.0	0.29	0.0	0610009E20Rik 1110015E22Rik 1700030A21Rik 2310076O21Rik 4930442L21Rik 5830472H07Rik Abcb7 Alg12 Ap4s1 Apobec2 Asb15 Atoh7 Atp5e Atp5j2 Atp5k Atp6v1g1 BC026439 Baz1b Bcar1 Cacna1s Cbx7 Cdc5l Chd8 Cox7a1 Edf1 Eif2s1 Eif3s6 Foxj2 Grm8 Hipk1 Hist3h2ba Id2 Il13ra1 Lgtn Mapk11 Mfap1 Mllt1 Mrpl30 Myf6 Myo6 Ndufb10 Nrap Pgls Rbm16 Rbm18 Rpl36 Rpl38 Rps13 Sn Surb7 Taf9 Tob2 Top2a Usp27x Xist Zfp51
171	V$MEIS1AHOXA9_01: Meis-1a:HOXA9 heterodimeric binding	5	5	213	165	15788	-2.43	0.0	2.52	0.79	4930442L21Rik Cdc5l Myo6 Rpl38 Tob2
172	V$AREB6_03: AREB6 (Atp1a1 regulatory element binding factor 6)	29	29	189	2472	13481	-2.44	0.0	0.18	0.0	1700030A21Rik Ap4s1 Atp5e Atp5k Cacna1f Cbx7 Cox7a1 Cybrd1 Dctn2 Dut Edf1 Eif2s2 Eif3s6 Elk1 Fip1l1 Gckr Letm1 Mllt1 Mrpl14 Ppap2c Ptpn23 Pvrl2 Rbm7 Slco1b2 Smpx Tbc1d1 Tmsb10 Vamp2 Vps29
173	V$CHOP_01: heterodimers of CHOP and C/EBPalpha	59	59	159	4569	11384	-2.45	0.0	0.33	0.0	1700030A21Rik 1810060D16Rik 2310076O21Rik 2810441O16Rik 4933424N09Rik Acvr1b Ap4s1 Arpc4 Asb15 Atp5g1 Atp5j2 Atp5k Atp5l BC026374 Bcl2l11 Cast1 Cd38 Cdc5l Cfl1 Csrp3 Dctn2 Ddr1 Dedd Dsc2 Dut Elys Grm8 Gtf2a1 Id2 Matn3 Mfap1 Mrpl30 Mrpl53 Mrps17 Ndufb10 Ndufb8 Ndufv2 Notch2 Pdcd1lg2 Ppp1r14d Pthlh Repin1 Rnf20 Rpl38 Rps10 Slc2a3 Slco1b2 Snrpg Taf9 Tbx20 Tceb2 Timm8b Tle3 Tmem38b Tmsb10 Tob2 Tst Xi…
174	V$HNF4ALPHA_Q6	80	80	138	5679	10274	-2.45	0.0	0.93	0.08	0610009E20Rik 1110032D12Rik 1700030A21Rik 1810060D16Rik 2300004C15Rik 2310076O21Rik 2810441O16Rik 4933424N09Rik 5830472H07Rik Acvr1 Aes Arl2bp Atp5k Atp5l BC003267 BC026374 BC026439 Baz1b Bsg Cacna1f Cacna1s Cd38 Cdk5r1 Cfl1 Cox6b1 Cox8a Cpt1b Dhrs8 Dsc2 Dut E2f3 Eif2s1 Eif3s6 Elk1 Epha5 Extl3 Fbxo33 Fbxw11 Fhl3 Fv1 Gckr Htr1a Il13ra1 Jup Lasp1 Ldb3 Lgtn Mrp63 Mrpl43 Mrps36 Myl2 Myo6 Ndufb10 Notc…
175	V$TAL1BETAITF2_01: Tal-1beta:ITF-2 heterodimer	19	19	199	1082	14871	-2.45	0.0	1.83	0.41	5730427C23Rik AW742319 Asb15 Atp5l Cox8a Dut Fbs1 Fbxw11 Mrps36 Myo6 Ppp1r14d Pum2 Rbm18 Repin1 Rpl14 Rps24 Slc25a15 Tceb2 Tmem38b
176	V$SRF_Q5_01	60	60	158	4638	11315	-2.45	0.0	0.34	0.0	0610009E20Rik 1810060D16Rik 2310001N14Rik 2810441O16Rik AW742319 Arl4 Arpc4 Atp5e Atp5j2 Atp5k Atp6v1g1 Bcar1 Bcl2l11 C530046L02Rik Cacna1s Cbx2 Cox6b1 Cox7a1 Cpt1b Dhrs8 E2f3 Eif2s1 Eif2s2 Epha5 Ldb3 Letm1 Mlf1 Mllt1 Mrpl43 Mrpl53 Mrps36 Myl2 Myo6 Ndufv2 Nr5a1 Nrap P2ry2 Pdlim5 Phf2 Pitx2 Ppap2c Ptger1 Ptk9 Rbm18 Repin1 Rpl18 Rpl26 Rpo1-3 Rps27l Srp14 Tbc1d1 Tera Tmsb10 Tnni2 Tst Umpk Usp12 Usp3…
177	V$GATA1_02: GATA-binding factor 1	76	76	142	5744	10209	-2.46	0.0	0.41	0.0	1700030A21Rik 1810060D16Rik 2310076O21Rik 4930442L21Rik 4933424N09Rik Abcb7 Acvr1b Aes Apobec2 Aqp3 Arl4 Arl5 Arpc4 Atp1b2 Atp5g1 Atp5j2 Atp5k Atp6v1g1 Bsg C530046L02Rik Cabyr Cacna1f Chd8 Cox6b1 Cpt1b Cybrd1 Dbi Dctn2 Dedd Eif3s6 Elk1 Elys Extl3 Fbxw11 Fip1l1 Frmd4b Fv1 Grm8 Hist3h2ba Lasp1 Ldb3 Letm1 Lgtn Mrpl43 Mrps36 Myf6 Myo6 Ndufb10 Nr5a1 Nrap Otub1 Pdcd1lg2 Pgls Plekha7 Ptk9 Rnf20 Rpl26 Rp…
178	V$RFX1_01: X-box binding protein RFX1	97	97	121	6996	8957	-2.46	0.0	0.8	0.06	1110015E22Rik 1110032D12Rik 1810060D16Rik 2300004C15Rik 2310076O21Rik 2810441O16Rik 4933424N09Rik 5730427C23Rik 5830472H07Rik AW742319 Acvr1 Aes Aqp3 Arl2bp Arl4 Arl5 Atp1b2 Atp5k Atp5l BC003267 Baz1b Bcl2l11 C530046L02Rik Cacna1f Cacna1s Cant1 Cbx2 Ccl3 Cd24a Cox6b1 Dhrs8 E2f3 Eif2s1 Elk1 Epha5 Fbs1 Fhl3 Frmd4b Fv1 Gckr Hist3h2ba Hsd17b3 Id2 Jup Lasp1 Mapk11 Matn3 Mfap1 Mllt1 Mrp63 Mrpl14 Mrpl43…
179	V$E2A_Q2	131	131	87	9456	6497	-2.46	0.0	0.84	0.06	0610009E20Rik 1110015E22Rik 1700030A21Rik 2300004C15Rik 2310076O21Rik 2810441O16Rik 4930442L21Rik AW742319 Aes Alg12 Ap4s1 Apobec2 Aqp3 Arl2bp Arl4 Arpc4 Atoh7 Atp1b2 Atp5e Atp5g1 Atp5h Atp5j2 Atp5k Atp5l Atp6v1g1 Baz1b Bcl9 Bsg C530046L02Rik Cacna1f Cacna1s Cant1 Cbx7 Ccl3 Cd24a Cd38 Cdc5l Cfl1 Chd8 Cox6b1 Cryab Cybrd1 Dbi Dctn2 Ddr1 Deb1 Dedd Dhrs8 Dsc2 Dut Edf1 Eif2s1 Eif2s2 Eif3s6 Elk1 Elys F…
180	V$USF_C: USF binding site	104	104	114	7611	8342	-2.46	0.0	0.64	0.0	1110015E22Rik 1110032D12Rik 2310001N14Rik 4930442L21Rik 5730427C23Rik AW742319 Acvr1b Apobec2 Aqp3 Arl5 Asb15 Atoh7 Atp1b2 Atp5g1 Atp5j2 Atp5l Atp6v1g1 BC003267 BC026374 Baz1b Bcl9 Bsg C530046L02Rik Cant1 Cast1 Ccl3 Cd24a Cd38 Cdk5r1 Cpt1b Cry1 Dbi Dctn2 Deb1 Dsc2 Dut E2f3 Edf1 Eif2s2 Elk1 Extl3 Fbs1 Fbxo33 Fip1l1 Foxj2 Fv1 Gckr Gtf2a1 Hist3h2ba Igf2bp3 Il13ra1 Immt Lasp1 Ldb3 Mapk11 Mllt1 Mrpl30…
181	V$LMO2COM_02: complex of Lmo2 bound to Tal-1, E2A proteins, and GATA-1, half-site 2	116	116	102	8442	7511	-2.47	0.0	0.71	0.01	1110015E22Rik 1110032D12Rik 1700030A21Rik 1810060D16Rik 2300004C15Rik 2310076O21Rik 2810441O16Rik 4930442L21Rik 4933424N09Rik 5730427C23Rik 5830472H07Rik Abcb7 Acvr1b Aes Apobec2 Aqp3 Arl2bp Arl4 Atp1b2 Atp5g1 Atp5h Atp5j2 Atp5k Atp6v1g1 BC003267 BC026374 BC026439 Baz1b Bcl9 Bsg C530046L02Rik Cacna1f Cant1 Cast1 Cdk5r1 Chd8 Clec2d Cox6b1 Cox7a1 Cpt1b Cry1 Cryab Cybrd1 Dbi Dctn2 Ddr1 Dedd E2f3 Eif…
182	V$GATA_C: GATA binding site	103	103	115	7557	8396	-2.47	0.0	0.61	0.0	1110032D12Rik 1700030A21Rik 2310001N14Rik 2310076O21Rik 4930442L21Rik 5730427C23Rik Abcb7 Acvr1b Aes Ap4s1 Apobec2 Aqp3 Arl5 Atp5g1 Atp5k Atp5l BC026374 BC026439 Bcl9 Bsg C530046L02Rik Cabyr Cacna1f Cd38 Cdc5l Chd8 Clec2d Cox6b1 Cox7a1 Cybrd1 Dctn2 Deb1 Dedd Dsc2 Dut E2f3 Eif3s6 Elys Epha5 Extl3 Fip1l1 Frmd4b Gckr Grm8 Gtf2a1 Hist3h2ba Hsd17b3 Id2 Immt Jup Lasp1 Ldb3 Mfap1 Mgea5 Mlf1 Mrpl53 Mrps1…
183	V$OCT_C: Octamer binding site	10	10	208	1067	14886	-2.48	0.0	0.08	0.0	Asb15 Atp1b2 Extl3 Hsd17b3 Mrps17 Rbm16 Repin1 Rps27l Tbc1d10 Tera
184	V$AREB6_02: AREB6 (Atp1a1 regulatory element binding factor 6)	84	84	134	6137	9816	-2.49	0.0	0.66	0.0	0610009E20Rik 1110015E22Rik 2810441O16Rik 4930442L21Rik 5730427C23Rik AW742319 Acvr1b Aes Alg12 Ap4s1 Apobec2 Arpc4 Asb15 Atoh7 Atp5e Atp5g1 Atp6v1g1 Baz1b Bcl9 C530046L02Rik Cacna1f Cast1 Cbx2 Cbx7 Ccl3 Cd38 Chd8 Cox6b1 Cox7a1 Cox8a Cybrd1 Deb1 Dedd Dsc2 Edf1 Eif2s2 Elk1 Epha5 Fbxw11 Hist3h2ba Hsd17b3 Htr1a Il13ra1 Immt Jup Ldb3 Lgtn Mapk11 Mlf1 Mrpl30 Mrps17 Mrps36 Myf6 Myo6 Ndufb10 Ndufb2 Nrap…
185	V$FOXJ2_02: fork head box J 2	85	85	133	6210	9743	-2.49	0.0	0.66	0.0	1110032D12Rik 1700030A21Rik 2300004C15Rik 2810441O16Rik 4930442L21Rik 4933424N09Rik 5730427C23Rik 5830472H07Rik AW742319 Abcb7 Acvr1 Acvr1b Aqp3 Arl2bp Atoh7 Atp5e Atp5g1 Atp5j2 BC003267 BC026439 Cacna1f Ccl3 Cd24a Chd8 Clec2d Cox8a Csrp3 Dctn2 Dedd Dsc2 Dut E2f3 Edf1 Eif2s1 Extl3 Fbxo33 Fip1l1 Gckr Gtf2a1 Hipk1 Hsd17b3 Htr1a Id2 Igf2bp3 Jup Lgtn Mapk11 Mlf1 Mrps17 Myf6 Ndufb10 Ndufb2 Ndufc2 Nduf…
186	V$AR_Q2: androgen receptor	8	8	210	909	15044	-2.5	0.0	0.07	0.0	5830472H07Rik BC026374 Dhrs8 Dlgap4 Fbs1 Hsd17b3 Ndufb8 Tceb2
187	V$NFKB_Q6_01	139	139	79	10195	5758	-2.5	0.0	0.6	0.0	0610009E20Rik 1810060D16Rik 2300004C15Rik 2310001N14Rik 2310076O21Rik 2810441O16Rik 4933424N09Rik Acvr1b Aes Alg12 Arl2bp Arl4 Atoh7 Atp5e Atp5g1 Atp5k Atp5l Atp6v1g1 BC003267 BC026374 Baz1b Bcar1 Bcl2l11 Bcl9 Cacna1f Cacna1s Cbx7 Cd24a Cd38 Cdc5l Cfl1 Clec2d Cox6b1 Cox7a1 Cox8a Csrp3 Cybrd1 Dbi Ddr1 Deb1 Dhrs8 Dlgap4 Dqx1 Dsc2 Dut E2f3 Edf1 Eif2s1 Eif2s2 Eif3s6 Elk1 Elys Extl3 Fbxw11 Fv1 Gtf2a1 …
188	V$EVI1_04: ectopic viral integration site 1 encoded factor	159	159	59	11827	4126	-2.51	0.0	0.37	0.0	1110032D12Rik 1700030A21Rik 1810060D16Rik 2310001N14Rik 2310076O21Rik 2810441O16Rik 4930442L21Rik 4933424N09Rik 5730427C23Rik 5830472H07Rik Abcb7 Acvr1b Aes Alg12 Ap4s1 Apobec2 Aqp3 Arl2bp Arl5 Arpc4 Atoh7 Atp1b2 Atp5e Atp5k Atp5l Atp6v1g1 BC003267 BC026374 BC026439 Cabyr Cacna1f Cast1 Cbx2 Cbx7 Ccl3 Cd24a Cd38 Cfl1 Chd8 Clec2d Cox7a1 Cox8a Csrp3 Cybrd1 Dbi Dctn2 Deb1 Dedd Dqx1 Dsc2 Dut E2f3 Eif2…
189	V$EBF_Q6	64	64	154	4519	11434	-2.51	0.0	0.93	0.08	2300004C15Rik 4933424N09Rik AW742319 Alg12 Arpc4 Atp5h Atp5k BC003267 BC026374 Bcar1 C530046L02Rik Cacna1f Cdc5l Cfl1 Clec2d Cox7a1 Cryab Ddr1 Dhrs8 Dsc2 Eif2s1 Eif2s2 Elk1 Fbs1 Fhl3 Fv1 Grm8 Gtf2a1 Hsd17b3 Htr1a Id2 Igf2bp3 Jup Lasp1 Ldb3 Mapk11 Mlf1 Mllt1 Mrpl14 Mrpl53 Myl2 Myo6 Ndufb10 Ndufb2 Nfat5 Otub1 P2ry2 Ptger1 Repin1 Rpl18 Rpl26 Rpl36 Rpo1-3 Sertad3 Sf3a2 Smpx Taf9 Tbc1d1 Tbc1d10 Tera T…
190	V$FOXO4_01: fork head box O4	149	149	69	11007	4946	-2.52	0.0	0.49	0.0	1110032D12Rik 1700030A21Rik 1810060D16Rik 2300004C15Rik 2310001N14Rik 2310076O21Rik 2810441O16Rik 4930442L21Rik 4933424N09Rik 5730427C23Rik 5830472H07Rik Abcb7 Acvr1 Acvr1b Aes Ap4s1 Apobec2 Arl2bp Arl5 Arpc4 Asb15 Atoh7 Atp5e Atp5g1 Atp5j2 Atp5l Atp6v1g1 BC003267 BC026374 BC026439 Bcl2l11 Bcl9 Bsg Cacna1f Cacna1s Cant1 Ccl3 Cd24a Cd38 Cdc5l Cdk5r1 Cfl1 Chd8 Clec2d Cox6b1 Cox7a1 Cpt1b Cry1 Csrp3 …
191	V$FOX_Q2	169	169	49	12135	3818	-2.52	0.0	1.08	0.14	1110032D12Rik 1700030A21Rik 2310001N14Rik 2310076O21Rik 2810441O16Rik 4930442L21Rik 4933424N09Rik 5730427C23Rik 5830472H07Rik AW742319 Acvr1b Aes Ap4s1 Apobec2 Aqp3 Arl2bp Arl5 Arpc4 Atoh7 Atp1b2 Atp5e Atp5g1 Atp5j2 Atp5l BC003267 BC026374 BC026439 Bcl2l11 Bsg Cabyr Cacna1f Cacna1s Cast1 Cbx7 Ccl3 Cd38 Cdc5l Cfl1 Chd8 Clec2d Cox6b1 Cox7a1 Cox8a Cpt1b Cry1 Cryab Csrp3 Cybrd1 Dbi Dctn2 Ddr1 Deb1 De…
192	V$PAX9_B: zebrafish Pax-9 binding sites	52	52	166	3608	12345	-2.54	0.0	1.03	0.12	1810060D16Rik 4933424N09Rik Acvr1 Aqp3 Bsg Cacna1s Cant1 Cd24a Cdc5l Cpt1b Csrp3 Dbi Ddr1 Deb1 Dlgap4 Dut Edf1 Epha5 Fbxw11 Frmd4b Gckr Lasp1 Ldb3 Letm1 Mapk11 Mllt1 Mrp63 Mrpl14 Mrps36 Myl2 Ndufv2 Notch2 Nr5a1 Nrap Pgls Plekha7 Ppp1r3c Pthlh Ptk9 Rpl14 Rps10 Rps13 Slc25a15 Slc32a1 Taf9 Tbc1d1 Tbx20 Tle3 Tnni2 Tst Ubl5 Znrf1
193	V$LHX3_01: LIM homeobox transcription factor 3	13	13	205	1278	14675	-2.54	0.0	0.11	0.0	1810060D16Rik Bcar1 Cdc5l Csrp3 Eif2s2 Fip1l1 Myf6 Pum2 Rps10 Rps13 Rps27l Smpx Uhmk1
194	V$SF1_Q6	37	37	181	2448	13505	-2.54	0.0	1.27	0.23	1700030A21Rik 2300004C15Rik Aes Alg12 Aqp3 Arl4 Atp1b2 Atp5l BC026374 BC026439 Bcl2l11 Bcl9 Clec2d Cox8a Deb1 E2f3 Fbs1 Hsd17b3 Immt Lasp1 Ldb3 Mfap1 Mrp63 Myl2 Ndufc2 Nrap Otub1 Ptk9 Rbm18 Rpl26 Timm8b Tmsb10 Tob2 Ubap2l Ube2d2 Ubl5 Vamp2
195	V$NRF2_Q4: heterodimer containing Nrf2	59	59	159	4185	11768	-2.55	0.0	0.88	0.08	1110015E22Rik 1110032D12Rik 1810060D16Rik 2300004C15Rik 2310001N14Rik AW742319 Asb15 Atp5g1 Atp5k Atp5l Atp6v1g1 Bcl2l11 Bcl9 C530046L02Rik Cabyr Cacna1s Cd24a Cd38 Chd8 Cry1 Cryab Dsc2 Eif2s1 Fbs1 Fip1l1 Frmd4b Gtf2a1 Hipk1 Immt Jup Ldb3 Myf6 Ndufb2 Nfat5 Nr5a1 Phf2 Ppp1r3c Ptger1 Repin1 Rpl14 Rpl36 Rpl37a Serpina12 Slc25a15 Smn1 Sn Snrpb2 Surb7 Tbc1d10 Tbx20 Tceb3 Tnpo1 Tob2 Top2a Uhmk1 Usp12 U…
196	V$GATA2_03: GATA-binding factor 2	65	65	153	4799	11154	-2.55	0.0	0.58	0.0	1700030A21Rik 1810060D16Rik 4930442L21Rik Abcb7 Acvr1 Atp5h Atp5l Bsg C530046L02Rik Cacna1f Cbx7 Ccl3 Cd38 Chd8 Clec2d Cox6b1 Cox7a1 Csrp3 Ddr1 Dedd Dsc2 Dut E2f3 Eif3s6 Extl3 Fbs1 Gckr Hist3h2ba Htr1a Immt Ldb3 Mapk11 Mrpl30 Mrpl43 Mrps17 Mrps36 Ndufc2 Pdcd1lg2 Pdlim5 Pitx2 Plekha7 Ptk9 Pum2 Rbm16 Rnf20 Rpl18 Rpl36 Sertad3 Slc2a3 Slco1b2 Smpx Star Tbc1d10 Tceb2 Timm8b Tmem38b Tmsb10 Tnni2 Tnpo1 …
197	V$OLF1_01: olfactory neuron-specific factor	25	25	193	1549	14404	-2.56	0.0	1.51	0.28	2810441O16Rik Arpc4 Atp5k Atp6v1g1 BC026374 C530046L02Rik Cacna1s Dhrs8 Eif2s2 Elys Fbs1 Fv1 Hsd17b3 Jup Ldb3 Mlf1 Nfat5 Notch2 Otub1 Rpl36 Sf3a2 Tbc1d1 Tera Tnni2 Tst
198	V$IRF_Q6	53	53	165	4045	11908	-2.56	0.0	0.41	0.0	1700030A21Rik 4930442L21Rik AW742319 Arl2bp Asb15 Atoh7 Atp5j2 BC026439 Cbx7 Cd24a Cd38 Clec2d Cry1 Cryab Dsc2 Eif2s1 Extl3 Fbs1 Fbxo33 Gtf2a1 Igf2bp3 Immt Lasp1 Mfap1 Mlf1 Mllt1 Mrpl30 Mrps17 Myo6 Pdcd1lg2 Pdlim5 Phkg1 Plekha7 Ptger1 Pthlh Ptpn23 Pum2 Pvrl2 Rnf20 Rpl26 Rpl38 Smn1 Sn Snrpg Taf9 Tera Ube2d2 Ubl5 Umpk Usp38 Xist Zfp51 Znrf1
199	V$MYOGNF1_01: myogenin / nuclear factor 1 or related factors	49	49	169	3400	12553	-2.57	0.0	1.01	0.11	0610009E20Rik 1810060D16Rik 2300004C15Rik Acvr1 Ap4s1 Atp1b2 Atp5k BC003267 Bcar1 Bcl2l11 Bcl9 Clec2d Cox7a1 Cry1 Cryab Dbi Dctn2 Dqx1 E2f3 Elys Extl3 Fbxo33 Fhl3 Gckr Id2 Lasp1 Mfap1 Mlf1 Mrp63 Mrpl43 Mrps36 Myo6 Nrap Ppap2c Ptger1 Pthlh Pum2 Repin1 Rnf20 Rpl36 Sertad3 Sf3a2 Smpx Sn Surb7 Tbx20 Ubap2l Usp12 Zfp51
200	V$GATA1_06: GATA-binding factor 1	62	62	156	4560	11393	-2.57	0.0	0.61	0.0	1700030A21Rik 2300004C15Rik Abcb7 Acvr1 Aes Apobec2 Aqp3 Arl2bp Atp1b2 Atp5g1 Atp5j2 Atp5k Ccl3 Cd38 Chd8 Cox7a1 Dedd Dsc2 Dut E2f3 Eif3s6 Extl3 Fbs1 Fip1l1 Gckr Grm8 Hist3h2ba Immt Jup Lasp1 Ldb3 Mfap1 Mrps17 Myf6 Ndufc2 Notch2 Otub1 Pdcd1lg2 Pdlim5 Plekha7 Ptk9 Pum2 Rpl18 Rpl36 Serpina12 Sf3a2 Slc2a3 Slco1b2 Smpx Star Tceb2 Tmem38b Tmsb10 Tnni2 Tnpo1 Tob2 Top2a Uhmk1 Usp12 Vamp2 Zfp51 Zfp52
201	V$CEBPGAMMA_Q6	157	157	61	11467	4486	-2.57	0.0	0.66	0.0	0610009E20Rik 1110032D12Rik 1700030A21Rik 1810060D16Rik 2300004C15Rik 2310001N14Rik 2810441O16Rik 4930442L21Rik 4933424N09Rik 5730427C23Rik 5830472H07Rik Abcb7 Acvr1b Aes Ap4s1 Apobec2 Aqp3 Arl2bp Arl4 Arpc4 Asb15 Atoh7 Atp1b2 Atp5e Atp5g1 Atp5h Atp5j2 Atp5l BC003267 BC026374 BC026439 Baz1b Bcl2l11 Bsg Cabyr Cacna1f Cant1 Cast1 Cbx2 Cbx7 Ccl3 Cd24a Cd38 Cdk5r1 Cfl1 Clec2d Cox6b1 Cox7a1 Cox8a Cpt1…
202	V$XFD3_01: Xenopus fork head domain factor 3	22	22	196	1914	14039	-2.58	0.0	0.18	0.0	Ap4s1 Apobec2 Arl5 Atoh7 Bcl2l11 Cry1 Dctn2 Eif2s2 Fv1 Gckr Hipk1 Mfap1 Mlf1 Mllt1 Mrp63 Mrpl30 Myl2 Pum2 Rpl14 Rpl36 Sertad3 Srp14
203	V$TEL2_Q6	11	11	207	1118	14835	-2.58	0.0	0.1	0.0	1810060D16Rik 4930442L21Rik Atp5h Cox8a Frmd4b Immt Otub1 Ptk9 Rps13 Tceb2 Zfp52
204	V$PEBP_Q6	57	57	161	4118	11835	-2.59	0.0	0.73	0.01	1810060D16Rik 2300004C15Rik 2310001N14Rik 4933424N09Rik 5730427C23Rik 5830472H07Rik Alg12 Aqp3 Atp5e Atp5h Atp5j2 Bcl9 Bsg Ccl3 Cox6b1 Csrp3 Dctn2 Ddr1 Dhrs8 Dlgap4 Dsc2 Dut Eif2s2 Grm8 Gtf2a1 Ldb3 Lgtn Mapk11 Matn3 Mrpl43 Mrps36 Ndufc2 Nrap Otub1 Pdcd1lg2 Phf2 Plekha7 Ppp1r3c Ptk9 Pvrl2 Rabac1 Rbm16 Rbm18 Repin1 Rpl38 Rps13 Serpina12 Sertad3 Slc2a3 Smn1 Smpx Sn Surb7 Tbc1d1 Tob2 Xist Zfp52
205	V$AREB6_01: AREB6 (Atp1a1 regulatory element binding factor 6)	49	49	169	3442	12511	-2.59	0.0	0.92	0.08	4930442L21Rik Abcb7 Alg12 Aqp3 Arl2bp Arl4 Arpc4 Atp5e Bcl9 Cant1 Cast1 Cd24a Chd8 Cpt1b Csrp3 Cybrd1 Deb1 Edf1 Eif2s2 Fbxw11 Fhl3 Fip1l1 Il13ra1 Immt Jup Lasp1 Ldb3 Mllt1 Myf6 Nr5a1 Nrap Phkg1 Ppp1r14d Ptpn23 Pvrl2 Rnf20 Rpl36 Rpo1-3 Rps10 Serpina12 Slc32a1 Slco1b2 Srp14 Taf9 Tceb3 Timm8b Tnpo1 Tst Znrf1
206	V$COUP_01: COUP:HNF-4 heterodimer	29	29	189	2393	13560	-2.6	0.0	0.24	0.0	1810060D16Rik 5830472H07Rik BC003267 BC026374 BC026439 Baz1b Cast1 Cd38 Cpt1b Dsc2 E2f3 Eif3s6 Fhl3 Fv1 Lasp1 Lgtn Mrp63 Mrps36 Ndufb10 Nrap Ppp1r14d Serpina12 Slco1b2 Sn Star Taf9 Ubl5 Umpk Zfp52
207	V$HFH8_01: HNF-3/Fkh Homolog-8	29	29	189	2394	13559	-2.6	0.0	0.24	0.0	1700030A21Rik 2810441O16Rik Acvr1b Arl5 BC026374 Bcl2l11 Ccl3 Foxj2 Jup Lasp1 Mrp63 Myf6 Ndufb2 Ndufb8 Nrap Pum2 Rabac1 Rnf20 Rpl38 Serpina12 Slc25a15 Smpx Stx5a Surb7 Taf9 Timm8b Ubap2l Zfp51 Zfp84
208	V$HNF1_01: hepatic nuclear factor 1	36	36	182	2871	13082	-2.6	0.0	0.3	0.0	2300004C15Rik Atoh7 Atp5e Atp6v1g1 BC003267 Cabyr Ccl3 Cry1 Dctn2 Dedd Dhrs8 Elk1 Fbs1 Gckr Grm8 Ldb3 Letm1 Mapk11 Mfap1 Ndufb8 Ndufc2 Otub1 Plekha7 Pthlh Ptk9 Rpl26 Rpl36 Rpl38 Rps13 Slco1b2 Smpx Tceb3 Timm8b Tob2 Zfp51 Zfp52
209	V$PIT1_Q6	164	164	54	12034	3919	-2.61	0.0	0.57	0.0	0610009E20Rik 1700030A21Rik 1810060D16Rik 2300004C15Rik 2310001N14Rik 2810441O16Rik 4930442L21Rik 4933424N09Rik 5730427C23Rik 5830472H07Rik AW742319 Abcb7 Acvr1b Alg12 Ap4s1 Apobec2 Aqp3 Arl2bp Arl5 Asb15 Atoh7 Atp1b2 Atp5g1 Atp5j2 Atp5k Atp5l BC003267 BC026374 BC026439 Baz1b Bcl2l11 Bcl9 Cabyr Cbx2 Ccl3 Cd24a Cd38 Cdc5l Cfl1 Chd8 Clec2d Cox7a1 Cox8a Cpt1b Cry1 Cryab Csrp3 Cybrd1 Dbi Dctn2 Deb1 D…
210	V$CART1_01: Cart-1 (cartilage homeoprotein 1)	22	22	196	1897	14056	-2.63	0.0	0.2	0.0	5730427C23Rik Abcb7 Acvr1 Atp5g1 Atp5k Cabyr Csrp3 Deb1 Dedd Dhrs8 Edf1 Fip1l1 Letm1 Mfap1 Plekha7 Pum2 Rpl18 Rps10 Sertad3 Tbx20 Ubap2l Vps29
211	V$CACCCBINDINGFACTOR_Q6	21	21	197	1279	14674	-2.63	0.0	1.5	0.28	Acvr1 Ap4s1 Arl2bp Atp5g1 Bsg Dut Eif3s6 Fhl3 Jup Mgea5 Mrpl14 Mrpl30 Myo6 Nr5a1 Pitx2 Ppap2c Pthlh Tnni2 Tob2 Ube2d2 Znrf1
212	V$HNF4_DR1_Q3	176	176	42	12740	3213	-2.65	0.0	0.88	0.08	0610009E20Rik 1110015E22Rik 1110032D12Rik 1700030A21Rik 1810060D16Rik 2300004C15Rik 2310001N14Rik 2310076O21Rik 2810441O16Rik 4930442L21Rik 4933424N09Rik 5730427C23Rik 5830472H07Rik Abcb7 Acvr1 Aes Ap4s1 Apobec2 Aqp3 Arl4 Arpc4 Asb15 Atoh7 Atp5e Atp5g1 Atp5h Atp5j2 Atp5k Atp5l Atp6v1g1 BC003267 BC026374 BC026439 Baz1b Bcar1 Bcl9 Bsg Cabyr Cacna1f Cacna1s Cant1 Cast1 Ccl3 Cd24a Cd38 Cdk5r1 Cfl1 Cl…
213	V$ATF3_Q6: activating transcription factor 3	26	26	192	1670	14283	-2.66	0.0	1.3	0.23	Asb15 Atoh7 Cant1 Cbx2 Cdc5l Dut Fbxo33 Gtf2a1 Hipk1 Mlf1 Mrps36 Myo6 Ndufb2 Phkg1 Pitx2 Pvrl2 Rbm16 Rbm18 Rpl18 Rpl26 Smpx Snrpg Srp14 Surb7 Tceb2 Tob2
214	V$YY1_02: Yin and Yang 1	26	26	192	1665	14288	-2.66	0.0	1.32	0.23	0610009E20Rik 2300004C15Rik 2810441O16Rik Abcb7 Alg12 Ap4s1 Atp5e Atp5h Bsg Cabyr Cant1 Cdc5l Chd8 Cox8a Dqx1 Dsc2 Eif3s6 Elys Otub1 Repin1 Rps13 Tbc1d10 Tceb2 Tob2 Usp38 Zfp52
215	V$ATF1_Q6	17	17	201	993	14960	-2.67	0.0	1.59	0.28	Arl4 Asb15 Cbx2 Cox6b1 Fbxo33 Lgtn Mrp63 Mrpl30 Ndufb2 Plekha7 Pvrl2 Rbm18 Rpo1-3 Rps24 Slc32a1 Snrpg Usp38
216	V$HTF_01	13	13	205	706	15247	-2.67	0.0	1.75	0.38	1110032D12Rik Arl2bp Arl4 Baz1b Cdc5l Fip1l1 Mllt1 Rnf20 Rpo1-3 Rps24 Slco1b2 Stx5a Taf9
217	V$LPOLYA_B: Lentiviral Poly A signal	45	45	173	3306	12647	-2.68	0.0	0.62	0.0	1110032D12Rik 2810441O16Rik 5830472H07Rik AW742319 Apobec2 Atp1b2 Atp5e BC026374 Baz1b Cbx2 Chd8 Clec2d Dedd Dqx1 Eif2s2 Eif3s6 Fbxo33 Grm8 Htr1a Id2 Il13ra1 Lasp1 Mgea5 Ndufb8 Ndufc2 Ndufv2 Pdcd1lg2 Ppp1r3c Ptger1 Rnf20 Rpl26 Rpl36 Rpl38 Rps10 Serpina12 Snrpb2 Tbc1d1 Tera Top2a Ube2d2 Uhmk1 Usp38 Xist Zfp51 Znrf1
218	V$FREAC2_01: Fork head RElated ACtivator-2	17	17	201	1000	14953	-2.69	0.0	1.55	0.28	Acvr1b Apobec2 Arl5 Asb15 Atoh7 Bcl2l11 Cry1 Mapk11 Mrpl30 Myo6 Nrap Ppp1r14d Rpl14 Sertad3 Srp14 Stx5a Tera
219	V$STAF_02: Se-Cys tRNA gene transcription activating factor	35	35	183	2718	13235	-2.7	0.0	0.39	0.0	2300004C15Rik Atp1b2 Atp5g1 Atp5j2 Bsg Cant1 Dbi Dctn2 Dhrs8 Dqx1 Eif2s2 Htr1a Il13ra1 Letm1 Mgea5 Mlf1 Ndufb10 Ndufv2 Nfat5 P2ry2 Ptk9 Ptpn23 Rabac1 Rbm18 Rnf20 Rps13 Slc32a1 Smpx Surb7 Tbc1d1 Tceb2 Tob2 Usp12 Vamp2 Zfp84
220	V$HNF3ALPHA_Q6	181	181	37	13382	2571	-2.7	0.0	0.39	0.0	0610009E20Rik 1110032D12Rik 1700030A21Rik 2310001N14Rik 2810441O16Rik 4930442L21Rik 4933424N09Rik 5730427C23Rik 5830472H07Rik AW742319 Abcb7 Acvr1 Acvr1b Aes Ap4s1 Apobec2 Arl5 Arpc4 Asb15 Atoh7 Atp1b2 Atp5e Atp5g1 Atp5j2 Atp5k Atp5l Atp6v1g1 BC003267 BC026374 BC026439 Baz1b Bcar1 Bcl2l11 Bcl9 Bsg C530046L02Rik Cabyr Cacna1f Cacna1s Cant1 Cast1 Cbx2 Cbx7 Ccl3 Cd38 Cdc5l Cdk5r1 Cfl1 Chd8 Clec2d Co…
221	V$AIRE_01	41	41	177	3071	12882	-2.7	0.0	0.52	0.0	2310076O21Rik Asb15 Atp1b2 Atp5e Atp5l BC026374 Cacna1f Cacna1s Cdc5l Chd8 Cry1 Dedd Dqx1 Dsc2 Epha5 Fv1 Hipk1 Igf2bp3 Lasp1 Mfap1 Mgea5 Mlf1 Myf6 Ndufb10 Ndufc2 Ndufv2 Otub1 Plekha7 Ptk9 Ptpn23 Pum2 Rpl18 Rpl36 Rpl38 Slc25a15 Slc2a3 Slco1b2 Stx5a Tera Tnni2 Ubap2l
222	V$HEN1_02: HEN1	5	5	213	185	15768	-2.72	0.0	2.17	0.58	Cfl1 Dlgap4 Mrpl14 Ptger1 Serpina12
223	V$ZID_01: zinc finger with interaction domain	34	34	184	2352	13601	-2.73	0.0	0.94	0.08	2310076O21Rik 5730427C23Rik Abcb7 Aes Atp5j2 BC026374 Bcl2l11 Bcl9 C530046L02Rik Cacna1s Cbx7 Cryab Dedd Epha5 Fbxo33 Hsd17b3 Igf2bp3 Jup Mgea5 Pgls Phkg1 Ppp1r14d Pthlh Repin1 Rpl38 Sertad3 Slc2a3 Tceb2 Top2a Tst Ubap2l Usp12 Vamp2 Xist
224	V$HEN1_01: HEN1	8	8	210	375	15578	-2.74	0.0	1.92	0.46	Cfl1 Cryab Cybrd1 Dlgap4 Mrpl14 Ndufv2 Ptger1 Sertad3
225	V$ATF_01: activating transcription factor	19	19	199	1633	14320	-2.75	0.0	0.22	0.0	Cbx2 Cd24a Cdc5l Fbxo33 Ndufb2 Notch2 Pgls Pitx2 Pvrl2 Rbm18 Rpl18 Rpl26 Rpl36 Snrpg Stx5a Surb7 Tbx20 Ubap2l Usp38
226	V$VMYB_02: v-Myb	36	36	182	2572	13381	-2.75	0.0	0.76	0.04	1110032D12Rik 1700030A21Rik 2310076O21Rik 2810441O16Rik 4933424N09Rik Apobec2 Arl4 Atp5g1 Cd24a Cdc5l Cfl1 Cox6b1 Cybrd1 Dut Eif3s6 Extl3 Hipk1 Id2 Mfap1 Mgea5 Mrpl14 Mrpl30 Ndufc2 Ptk9 Rbm7 Repin1 Rps10 Snrpg Srp14 Stx5a Tceb2 Tceb3 Tnpo1 Ubap2l Ubl5 Usp38
227	V$ATATA_B: Avian C-type TATA box	13	13	205	1215	14738	-2.76	0.0	0.16	0.0	1110032D12Rik Abcb7 Acvr1b Cd24a Eif3s6 Elk1 Fip1l1 Htr1a Ndufb8 Nr5a1 Tbc1d10 Tle3 Xist
228	V$E47_02: E47	33	33	185	2302	13651	-2.76	0.0	0.88	0.08	AW742319 Acvr1 Alg12 Arl4 Atoh7 Atp5e Cacna1f Cant1 Cbx7 Cox6b1 Cry1 Cybrd1 Deb1 Dhrs8 Edf1 Eif2s2 Elk1 Grm8 Hsd17b3 Letm1 Mapk11 Mllt1 Mrps17 Pdlim5 Snrpg Tbc1d1 Tera Tmem38b Tmsb10 Tob2 Tst Ubap2l Vamp2
229	V$E47_01: E47	34	34	184	2407	13546	-2.77	0.0	0.81	0.06	Aes Aqp3 Atoh7 Atp1b2 Atp5j2 Bsg Cant1 Cbx7 Cd24a Cry1 Cryab Dbi Foxj2 Grm8 Mrpl14 Mrpl30 Ndufb10 Rabac1 Repin1 Rpl37a Rpo1-3 Sertad3 Snrpg Star Tbc1d1 Tceb3 Timm8b Tnni2 Top2a Tst Ubap2l Ube2d2 Ubl5 Usp12
230	V$MEIS1BHOXA9_02: Meis-1b:HOXA9 heterodimeric binding	5	5	213	188	15765	-2.77	0.0	2.12	0.58	Atoh7 Cdc5l Grm8 Myo6 Tob2
231	V$NKX22_01: NK2 class homeobox factor 2	30	30	188	2070	13883	-2.79	0.0	0.93	0.08	Acvr1b Aqp3 Arl2bp Atoh7 Atp5j2 Atp5k BC026374 BC026439 Cast1 Cbx7 Cd24a Cfl1 Cox7a1 Cox8a Cryab E2f3 Eif2s2 Myl2 Ndufb2 Ppp1r14d Pthlh Pum2 Rbm16 Rpl37a Rps13 Rps24 Smpx Tob2 Vps29 Zfp84
232	V$ARNT_01: AhR nuclear translocator homodimers	20	20	198	1266	14687	-2.8	0.0	1.26	0.23	1110032D12Rik Acvr1b Atp5g1 Atp5l Atp6v1g1 Baz1b Bsg C530046L02Rik Cpt1b Dbi Fip1l1 Myl2 Nr5a1 Phf2 Ppp1r3c Rbm16 Repin1 Rpl36 Slc2a3 Ubap2l
233	V$TAL1BETAE47_01: Tal-1beta:E47 heterodimer	15	15	203	884	15069	-2.8	0.0	1.46	0.26	5730427C23Rik Asb15 Atp5l Cox8a Fbs1 Fbxw11 Mrps36 Myo6 Ppp1r14d Pum2 Rbm18 Repin1 Rpl14 Rps24 Tmem38b
234	V$LEF1_Q6	204	204	14	14686	1267	-2.81	0.0	1.39	0.25	0610009E20Rik 1110015E22Rik 1110032D12Rik 1700030A21Rik 1810060D16Rik 2310001N14Rik 2310076O21Rik 2810441O16Rik 4930442L21Rik 4933424N09Rik 5730427C23Rik 5830472H07Rik AW742319 Abcb7 Acvr1 Aes Alg12 Apobec2 Aqp3 Arl2bp Arl5 Arpc4 Asb15 Atoh7 Atp1b2 Atp5e Atp5g1 Atp5j2 Atp5k Atp5l Atp6v1g1 BC003267 BC026374 BC026439 Bcar1 Bcl2l11 Bcl9 Bsg C530046L02Rik Cabyr Cacna1f Cacna1s Cant1 Cast1 Cbx2 Cbx7 C…
235	V$PAX_Q6	212	212	6	15259	694	-2.82	0.0	1.82	0.41	0610009E20Rik 1110015E22Rik 1110032D12Rik 1700030A21Rik 1810060D16Rik 2300004C15Rik 2310001N14Rik 2310076O21Rik 2810441O16Rik 4930442L21Rik 4933424N09Rik 5730427C23Rik 5830472H07Rik AW742319 Abcb7 Acvr1 Acvr1b Aes Alg12 Ap4s1 Apobec2 Aqp3 Arl2bp Arl4 Arl5 Arpc4 Asb15 Atp1b2 Atp5e Atp5g1 Atp5h Atp5j2 Atp5k Atp5l Atp6v1g1 BC003267 BC026374 BC026439 Baz1b Bcar1 Bcl2l11 Bcl9 Bsg C530046L02Rik Cabyr C…
236	V$HFH1_01: HNF-3/Fkh Homolog 1	27	27	191	2104	13849	-2.82	0.0	0.41	0.0	Acvr1b Arl5 Bcl2l11 Cry1 Deb1 Foxj2 Mrp63 Myf6 Myo6 Ndufb2 Ndufb8 Nrap Ptger1 Pum2 Rnf20 Rpl36 Rpl38 Slc25a15 Smpx Srp14 Stx5a Surb7 Taf9 Timm8b Ubap2l Zfp51 Zfp84
237	V$DR3_Q4: direct repeat 3	31	31	187	2244	13709	-2.82	0.0	0.69	0.01	0610009E20Rik 1110015E22Rik 1700030A21Rik 2310076O21Rik Alg12 Cacna1s Cant1 Cpt1b Deb1 Dlgap4 Dqx1 Dsc2 Elys Epha5 Grm8 Htr1a Igf2bp3 Mrps36 Ndufb10 Ndufb2 Notch2 Nrap Pdlim5 Ppp1r14d Ptger1 Rbm18 Rpl26 Rps24 Slc25a15 Taf9 Tbc1d1
238	V$NFE2_01: NF-E2 p45	31	31	187	2267	13686	-2.82	0.0	0.64	0.0	1110015E22Rik 2300004C15Rik Asb15 Atp1b2 Atp5g1 Atp5j2 Atp5l Atp6v1g1 Cabyr Cacna1f Cdc5l Cox6b1 Cybrd1 Dedd Dsc2 Immt Mgea5 Myf6 Ndufv2 Notch2 Pdlim5 Ppp1r14d Ptger1 Repin1 Rpl14 Rpl36 Slc25a15 Smn1 Smpx Srp14 Zfp52
239	V$ACAAT_B: Avian C-type CCAAT box	18	18	200	1122	14831	-2.83	0.0	1.29	0.23	AW742319 Alg12 Cox7a1 Dctn2 Dedd Fip1l1 Hist3h2ba Htr1a Id2 Letm1 Mlf1 Ndufb2 Rpl26 Rps24 Sertad3 Tst Ube2d2 Vps29
240	V$RORA1_01: RAR-related orphan receptor alpha1	28	28	190	1950	14003	-2.83	0.0	0.86	0.08	Arl2bp Arl4 Atp5j2 Atp5k BC003267 Bsg Cacna1f Cbx2 Cdc5l Cfl1 Clec2d Cox8a Cry1 Dctn2 Fbs1 Immt Mrpl53 Mrps17 Notch2 Ptk9 Rbm16 Rpl26 Rpl38 Rps24 Smpx Snrpb2 Umpk Zfp52
241	V$CDC5_01: cell division control protein 5	190	190	28	13995	1958	-2.84	0.0	0.43	0.0	0610009E20Rik 1110032D12Rik 1700030A21Rik 2300004C15Rik 2310001N14Rik 2310076O21Rik 2810441O16Rik 4930442L21Rik 4933424N09Rik 5730427C23Rik 5830472H07Rik AW742319 Abcb7 Acvr1b Aes Ap4s1 Apobec2 Aqp3 Arl2bp Arl5 Arpc4 Asb15 Atoh7 Atp5e Atp5g1 Atp5h Atp5j2 Atp5k Atp5l BC003267 BC026374 BC026439 Baz1b Bcl2l11 Bcl9 Bsg Cabyr Cacna1f Cacna1s Cant1 Cast1 Cbx2 Cbx7 Ccl3 Cd24a Cd38 Cdc5l Cdk5r1 Cfl1 Chd8…
242	V$CREB_01: cAMP-responsive element binding protein	22	22	196	1451	14502	-2.84	0.0	1.08	0.14	1110015E22Rik 1700030A21Rik 2810441O16Rik Arl4 Asb15 Cbx2 Cdc5l Cox8a Fbxo33 Mlf1 Ndufb2 Notch2 Pgls Pitx2 Pvrl2 Rbm18 Rbm7 Rpl18 Rpl26 Snrpg Surb7 Ube2d2
243	V$STAT5A_01: signal transducer and activator of transcription 5a	11	11	207	1047	14906	-2.84	0.0	0.16	0.0	1810060D16Rik 5830472H07Rik Arl2bp BC003267 Cant1 Clec2d Dhrs8 Ppp1r14d Star Usp38 Zfp84
244	V$AHR_Q5: aryl hydrocarbon / dioxin receptor	24	24	194	1903	14050	-2.85	0.0	0.37	0.0	5830472H07Rik Ap4s1 Aqp3 Atp5k Cox7a1 Dhrs8 Fv1 Gckr Id2 Ldb3 Mlf1 Ndufc2 Notch2 Ppp1r3c Rbm7 Rpl38 Slc25a15 Surb7 Tbc1d1 Tnni2 Tnpo1 Tst Uhmk1 Umpk
245	V$CREB_Q4: cAMP-response element binding protein	20	20	198	1288	14665	-2.85	0.0	1.17	0.19	1110015E22Rik 1700030A21Rik Arl4 Atp5j2 Cbx2 Cdc5l Deb1 Fbxo33 Mlf1 Ndufb2 Pgls Pitx2 Pvrl2 Rbm18 Rpl18 Rpl26 Snrpg Surb7 Tbx20 Usp38
246	V$VBP_01: PAR-type chicken vitellogenin promoter-binding protein	16	16	202	1382	14571	-2.87	0.0	0.24	0.0	1110015E22Rik 1700030A21Rik Ap4s1 Arl4 Atp5l BC003267 Baz1b Cbx2 E2f3 Eif2s1 Epha5 Fbxo33 Hist3h2ba Hsd17b3 Snrpg Zfp84
247	V$ARP1_01: apolipoprotein AI regulatory protein 1	21	21	197	1695	14258	-2.88	0.0	0.34	0.0	0610009E20Rik 2810441O16Rik Atp5l Cast1 Cbx7 Cox8a Dhrs8 E2f3 Id2 Matn3 Myo6 P2ry2 Pdcd1lg2 Pgls Ppp1r14d Ppp1r3c Pthlh Ptk9 Rps10 Slc25a15 Slc2a3
248	V$AMEF2_Q6: myocyte enhancer factor	24	24	194	1658	14295	-2.89	0.0	0.88	0.08	2810441O16Rik Ap4s1 Arl2bp Atoh7 Ccl3 Cpt1b Dsc2 Elys Fbxo33 Fip1l1 Foxj2 Hsd17b3 Mfap1 Mrp63 Myl2 Nrap Rbm16 Rpl37a Serpina12 Slco1b2 Srp14 Star Tnni2 Tnpo1
249	V$HNF4_01_B: Hepatocyte nuclear factor 4	11	11	207	612	15341	-2.9	0.0	1.51	0.28	1700030A21Rik 2310001N14Rik BC026439 Cabyr Mgea5 Mrpl14 Ndufb10 Ndufb8 Ppp1r14d Serpina12 Zfp84
250	V$OCT1_B: Octamer binding factor 1	10	10	208	963	14990	-2.9	0.0	0.16	0.0	Arl5 Atp1b2 Bcl9 Chd8 Mrps17 Rbm16 Repin1 Rps27l Slco1b2 Tera
251	V$STRA13_01	9	9	209	471	15482	-2.92	0.0	1.6	0.28	Acvr1b Atoh7 Bsg C530046L02Rik Cpt1b Fbxo33 Igf2bp3 Ppp1r3c Ubap2l
252	V$S8_01: S8	17	17	201	1418	14535	-2.92	0.0	0.29	0.0	1110032D12Rik Apobec2 Atp5l Fip1l1 Frmd4b Fv1 Hist3h2ba Pgls Plekha7 Pum2 Rnf20 Smpx Surb7 Top2a Uhmk1 Usp12 Zfp52
253	V$TFIIA_Q6	195	195	23	14335	1618	-2.93	0.0	0.46	0.0	0610009E20Rik 1110032D12Rik 1700030A21Rik 1810060D16Rik 2300004C15Rik 2310001N14Rik 2310076O21Rik 2810441O16Rik 4930442L21Rik 4933424N09Rik 5730427C23Rik 5830472H07Rik AW742319 Abcb7 Acvr1 Acvr1b Alg12 Ap4s1 Apobec2 Aqp3 Arl2bp Arl5 Arpc4 Atp1b2 Atp5e Atp5g1 Atp5h Atp5j2 Atp5k Atp5l Atp6v1g1 BC003267 BC026374 BC026439 Baz1b Bcar1 Bcl2l11 Bcl9 Bsg C530046L02Rik Cabyr Cacna1f Cacna1s Cant1 Cast1 Cb…
254	V$CREBP1CJUN_01: CRE-binding protein 1:c-Jun heterodimer	11	11	207	623	15330	-2.95	0.0	1.44	0.26	Cdc5l Fbxo33 Mlf1 Ndufb2 Pitx2 Pvrl2 Rbm18 Rpl18 Rpl26 Snrpg Surb7
255	V$AP4_01: activator protein 4	17	17	201	1385	14568	-2.98	0.0	0.34	0.0	0610009E20Rik Aes Alg12 Apobec2 Cfl1 Ddr1 Dedd Dlgap4 Edf1 Foxj2 Mapk11 Mrpl43 Nr5a1 Ppp1r14d Surb7 Tbc1d1 Tceb3
256	V$TCF11MAFG_01: TCF11:MafG heterodimers	14	14	204	1193	14760	-2.99	0.0	0.28	0.0	1110032D12Rik 1810060D16Rik 2310001N14Rik AW742319 Atp5k Frmd4b Gtf2a1 Ptger1 Rpl14 Tbx20 Tob2 Usp12 Xist Zfp51
257	V$PAX5_01: B-cell-specific activating protein	21	21	197	1499	14454	-2.99	0.0	0.72	0.01	0610009E20Rik 2310076O21Rik Atp1b2 Bcar1 Cast1 Cpt1b Dbi Fhl3 Mapk11 Ndufb10 Otub1 Plekha7 Rbm18 Rpl26 Rpo1-3 Rps13 Tbc1d1 Tbx20 Tst Usp38 Zfp52
258	V$IRF1_01: interferon regulatory factor 1	2	2	216	355	15598	-2.99	0.0	0.05	0.0	Dsc2 Zfp51
259	V$TFIII_Q6	202	202	16	14640	1313	-3.0	0.0	0.98	0.09	0610009E20Rik 1110015E22Rik 1110032D12Rik 1700030A21Rik 1810060D16Rik 2300004C15Rik 2310001N14Rik 2310076O21Rik 2810441O16Rik 4930442L21Rik 4933424N09Rik 5730427C23Rik 5830472H07Rik AW742319 Abcb7 Acvr1 Acvr1b Aes Alg12 Ap4s1 Apobec2 Aqp3 Arl2bp Arl4 Arl5 Arpc4 Asb15 Atoh7 Atp1b2 Atp5g1 Atp5h Atp5k Atp6v1g1 BC003267 BC026374 BC026439 Baz1b Bcar1 Bcl2l11 Bcl9 Bsg C530046L02Rik Cabyr Cacna1f Cacna1…
260	V$RREB1_01: Ras-responsive element binding protein 1	19	19	199	1326	14627	-3.01	0.0	0.8	0.06	Atoh7 BC026374 Bcl9 Cox7a1 Cpt1b Cryab Csrp3 Dbi E2f3 Fhl3 Mapk11 Mrpl14 Ndufb8 Repin1 Rps13 Surb7 Tle3 Ubap2l Xist
261	V$MTF1_Q4	17	17	201	1158	14795	-3.04	0.0	0.87	0.08	Atp1b2 Atp5h C530046L02Rik Cacna1f Cbx2 Cpt1b Deb1 Fv1 Gtf2a1 Immt Notch2 Otub1 Pthlh Rps27l Tbc1d1 Tceb3 Uhmk1
262	V$SRF_Q4	16	16	202	1280	14673	-3.04	0.0	0.39	0.0	2310001N14Rik Arl4 Arpc4 Atp5e C530046L02Rik Eif2s1 Eif2s2 Ldb3 Mrpl53 Nr5a1 P2ry2 Ppap2c Repin1 Rpl18 Usp12 Vps29
263	V$HNF4_01: hepatic nuclear factor 4	212	212	6	15310	643	-3.05	0.0	1.5	0.28	0610009E20Rik 1110015E22Rik 1110032D12Rik 1700030A21Rik 1810060D16Rik 2300004C15Rik 2310001N14Rik 2310076O21Rik 2810441O16Rik 4930442L21Rik 4933424N09Rik 5730427C23Rik 5830472H07Rik AW742319 Abcb7 Acvr1 Acvr1b Aes Alg12 Apobec2 Aqp3 Arl2bp Arl4 Arl5 Arpc4 Asb15 Atoh7 Atp1b2 Atp5e Atp5g1 Atp5h Atp5j2 Atp5k Atp5l Atp6v1g1 BC003267 BC026374 BC026439 Baz1b Bcar1 Bcl2l11 Bcl9 Bsg C530046L02Rik Cabyr C…
264	V$MEF2_02: myogenic MADS factor MEF-2	14	14	204	1160	14793	-3.05	0.0	0.33	0.0	5730427C23Rik Apobec2 Arl2bp Cabyr Cacna1f Ccl3 Cd24a Cpt1b Csrp3 Extl3 Mlf1 Pdlim5 Rbm16 Slc2a3
265	V$OCT1_Q6: octamer factor 1	200	200	18	14632	1321	-3.05	0.0	0.58	0.0	0610009E20Rik 1110032D12Rik 1700030A21Rik 1810060D16Rik 2300004C15Rik 2310001N14Rik 2310076O21Rik 2810441O16Rik 4930442L21Rik 4933424N09Rik 5730427C23Rik 5830472H07Rik AW742319 Abcb7 Acvr1 Acvr1b Aes Ap4s1 Apobec2 Aqp3 Arl2bp Arl4 Arl5 Arpc4 Asb15 Atoh7 Atp1b2 Atp5e Atp5g1 Atp5h Atp5j2 Atp5k Atp5l Atp6v1g1 BC003267 BC026374 BC026439 Baz1b Bcar1 Bcl2l11 Bcl9 Bsg Cabyr Cacna1f Cacna1s Cant1 Cast1 C…
266	V$MAX_01: Max	11	11	207	656	15297	-3.06	0.0	1.24	0.22	AW742319 Atp5g1 Atp6v1g1 BC026374 Cdk5r1 Dbi Fip1l1 Mapk11 Rbm16 Slc2a3 Ubap2l
267	V$AR_01: androgen receptor	17	17	201	1226	14727	-3.08	0.0	0.67	0.0	C530046L02Rik Dbi Dsc2 Extl3 Lgtn Mrpl14 Ndufb8 Ndufv2 Nrap Rpl14 Rpl36 Rpl37a Tceb2 Tst Ubap2l Ubl5 Usp38
268	V$PR_02: is recognized by progesterone receptor	13	13	205	839	15114	-3.1	0.0	1.01	0.11	Cryab Dsc2 Immt Myf6 Ndufb8 Nr5a1 Nrap Pum2 Rpl37a Slc2a3 Snrpg Tbx20 Tceb2
269	V$NKX61_01: NKX6-1	11	11	207	955	14998	-3.11	0.0	0.27	0.0	1110032D12Rik 1700030A21Rik 5730427C23Rik 5830472H07Rik Apobec2 Atp5g1 Atp5l Ccl3 Jup Pum2 Usp38
270	V$ALPHACP1_01	3	3	215	413	15540	-3.13	0.0	0.08	0.0	Atp5h Dbi Top2a
271	V$PPARA_02: PPAR-alpha:RXR-alpha heterodimer (peroxisome proliferator activated factor alpha:retinoid X receptor alpha)	4	4	214	480	15473	-3.17	0.0	0.11	0.0	Arl2bp Atp5h BC003267 Hist3h2ba
272	V$SRF_Q6: serum response factor	13	13	205	1012	14941	-3.18	0.0	0.46	0.0	Arl4 Arpc4 Atp5e Atp5j2 Cox6b1 Eif2s1 Eif2s2 Ldb3 P2ry2 Ppap2c Rpl18 Usp12 Vps29
273	V$AHRARNT_01: aryl hydrocarbon receptor:Arnt heterodimers	13	13	205	1009	14944	-3.18	0.0	0.47	0.0	Atp5k Dhrs8 Fbxo33 Ndufc2 Pitx2 Ppp1r3c Repin1 Surb7 Taf9 Tbc1d1 Tnpo1 Tst Uhmk1
274	V$E2F_02: E2F	7	7	211	373	15580	-3.19	0.0	1.37	0.25	Atp5j2 Bcl2l11 Cox8a Lgtn Notch2 P2ry2 Slc32a1
275	V$E2F_Q3: E2F	7	7	211	373	15580	-3.19	0.0	1.37	0.25	Atp5j2 Bcl2l11 Cox8a Lgtn Notch2 P2ry2 Slc32a1
276	V$E2F4DP1_01: E2F-4:DP-1 heterodimer	7	7	211	373	15580	-3.19	0.0	1.37	0.25	Atp5j2 Bcl2l11 Cox8a Lgtn Notch2 P2ry2 Slc32a1
277	V$E4BP4_01: E4BP4	6	6	212	612	15341	-3.19	0.0	0.17	0.0	Ap4s1 Baz1b E2f3 Eif2s1 Hsd17b3 Zfp84
278	V$FOXO3_01: fork head box O3	7	7	211	376	15577	-3.2	0.0	1.35	0.25	Arl5 Atoh7 Bcl2l11 Myo6 Rpl14 Srp14 Tera
279	V$E4F1_Q6	8	8	210	458	15495	-3.2	0.0	1.23	0.22	1110015E22Rik 1700030A21Rik Arl4 Rps24 Serpina12 Stx5a Tbx20 Usp38
280	V$NFKAPPAB65_01: NF-kappaB (p65)	13	13	205	927	15026	-3.21	0.0	0.69	0.01	2300004C15Rik BC003267 Cd38 Cdc5l Dbi Fbxw11 Lasp1 Ndufc2 Pthlh Rpl36 Smn1 Umpk Zfp84
281	V$MAF_Q6	8	8	210	460	15493	-3.22	0.0	1.21	0.22	Cdc5l Mlf1 Nr5a1 Rpl14 Serpina12 Tbc1d10 Ube2d2 Usp27x
282	V$R_01: Epstein-Barr virus transcription factor R	5	5	213	234	15719	-3.22	0.0	1.51	0.28	Aes Cd24a Nfat5 Rbm16 Usp27x
283	V$AR_03: is recognized by androgen reseptor	6	6	212	311	15642	-3.26	0.0	1.36	0.25	Immt Ndufb8 Nrap Plekha7 Rpl37a Tceb2
284	V$NFY_C: NF-Y binding site	7	7	211	395	15558	-3.27	0.0	1.21	0.22	0610009E20Rik BC003267 Cast1 Dbi Fv1 Rabac1 Rpl38
285	V$NERF_Q2: new ets-related factor 1a	11	11	207	805	15148	-3.28	0.0	0.61	0.0	Alg12 Arl4 Atp5h Cd38 Mgea5 Ndufc2 Ppp1r14d Rps10 Rps13 Tceb2 Znrf1
286	V$HOX13_01: Hox-1.3	5	5	213	240	15713	-3.29	0.0	1.44	0.26	Bcl2l11 Cabyr Lasp1 Myo6 Tob2
287	V$HNF1_Q6	211	211	7	15307	646	-3.3	0.0	1.07	0.14	0610009E20Rik 1110032D12Rik 1700030A21Rik 1810060D16Rik 2300004C15Rik 2310001N14Rik 2310076O21Rik 2810441O16Rik 4930442L21Rik 4933424N09Rik 5730427C23Rik 5830472H07Rik AW742319 Abcb7 Acvr1 Acvr1b Aes Alg12 Ap4s1 Apobec2 Aqp3 Arl2bp Arl4 Arl5 Arpc4 Asb15 Atoh7 Atp1b2 Atp5e Atp5g1 Atp5h Atp5j2 Atp5k Atp5l Atp6v1g1 BC003267 BC026374 BC026439 Baz1b Bcar1 Bcl2l11 Bcl9 Bsg C530046L02Rik Cabyr Cacna1f C…
288	V$NFKAPPAB50_01: NF-kappaB (p50)	10	10	208	686	15267	-3.32	0.0	0.77	0.04	2310076O21Rik BC003267 Cox6b1 Dqx1 Lgtn Mrp63 Notch2 Pdcd1lg2 Pthlh Rpl14
289	V$CREBP1_01: cAMP-responsive element binding protein 1	5	5	213	257	15696	-3.39	0.0	1.28	0.23	1110015E22Rik 1700030A21Rik Arl4 Epha5 Snrpg
290	V$HMEF2_Q6: myocyte enhancer factor	2	2	216	57	15896	-3.44	0.0	1.67	0.33	Myl2 Rbm16
291	V$SRF_C: serum response factor	6	6	212	527	15426	-3.46	0.0	0.32	0.0	Atp5e Eif2s1 Eif2s2 Ldb3 Usp12 Vps29
292	V$OCT1_01: octamer factor 1	5	5	213	472	15481	-3.48	0.0	0.26	0.0	Atp1b2 Mrps17 Repin1 Rps27l Tera
293	V$PR_01: high affinity binding sites for progesterone receptor	5	5	213	278	15675	-3.48	0.0	1.1	0.14	Immt Ndufb8 Nrap Tceb2 Tnni2
294	V$RP58_01: 58 KDA repressor protein	4	4	214	407	15546	-3.52	0.0	0.21	0.0	Cacna1f Fhl3 Mrpl14 Nrap
295	V$COUP_DR1_Q6	6	6	212	469	15484	-3.56	0.0	0.48	0.0	Lasp1 Matn3 Nrap Ppp1r14d Serpina12 Znrf1
296	V$CHX10_01	6	6	212	414	15539	-3.57	0.0	0.69	0.01	Cry1 Elk1 Ndufc2 Rpl26 Surb7 Usp12
297	V$FOXO4_02: fork head box O4	6	6	212	454	15499	-3.57	0.0	0.53	0.0	Arl5 Bcl2l11 Myo6 Rpl14 Srp14 Tera
298	V$T3R_01: viral homolog of thyroid hormone receptor alpha1	5	5	213	418	15535	-3.6	0.0	0.39	0.0	Cacna1f Clec2d Myo6 Rpl37a Tob2
299	V$MEF2_03: myogenic MADS factor MEF-2	5	5	213	317	15636	-3.6	0.0	0.82	0.06	Arl2bp Ccl3 Cpt1b Extl3 Mlf1
300	V$EVI1_02: ectopic viral integration site 1 encoded factor	4	4	214	383	15570	-3.6	0.0	0.26	0.0	Abcb7 Dedd Dut Usp27x
301	V$CDPCR3_01: cut-like homeodomain protein	5	5	213	400	15553	-3.64	0.0	0.45	0.0	Acvr1b Dut Elys P2ry2 Pitx2
302	V$ISRE_01: interferon-stimulated response element	2	2	216	264	15689	-3.65	0.0	0.13	0.0	Eif2s1 Mrpl30
303	V$RSRFC4_Q2	5	5	213	365	15588	-3.66	0.0	0.58	0.0	Arl2bp Ccl3 Cpt1b Mlf1 Notch2
304	V$DEAF1_02	5	5	213	371	15582	-3.66	0.0	0.55	0.0	Atp5j2 Cox6b1 Igf2bp3 Nfat5 Tnpo1
305	V$FREAC3_01: Fork head RElated ACtivator-3	4	4	214	357	15596	-3.68	0.0	0.33	0.0	Atp6v1g1 Pum2 Rpl26 Tmsb10
306	V$GATA4_Q3	215	215	3	15642	311	-3.69	0.0	0.95	0.08	0610009E20Rik 1110015E22Rik 1110032D12Rik 1700030A21Rik 1810060D16Rik 2300004C15Rik 2310001N14Rik 2310076O21Rik 2810441O16Rik 4930442L21Rik 4933424N09Rik 5730427C23Rik 5830472H07Rik AW742319 Abcb7 Acvr1 Acvr1b Aes Ap4s1 Apobec2 Aqp3 Arl2bp Arl4 Arl5 Arpc4 Asb15 Atoh7 Atp1b2 Atp5e Atp5g1 Atp5h Atp5j2 Atp5k Atp5l Atp6v1g1 BC003267 BC026374 BC026439 Baz1b Bcar1 Bcl2l11 Bcl9 Bsg C530046L02Rik Cabyr C…
307	V$POLY_C: Retroviral Poly A signal	4	4	214	240	15713	-3.7	0.0	0.87	0.08	Grm8 Mgea5 Pum2 Rpl38
308	V$FXR_IR1_Q6	3	3	215	151	15802	-3.72	0.0	1.07	0.14	Atp5h Eif3s6 Smn1
309	V$CLOX_01: Clox	4	4	214	322	15631	-3.74	0.0	0.44	0.0	Ap4s1 Csrp3 Repin1 Zfp51
310	V$PBX1_02: homeo domain factor Pbx-1	2	2	216	248	15705	-3.75	0.0	0.16	0.0	Eif2s2 Myf6
311	V$STAF_01: Se-Cys tRNA gene transcription activating factor	4	4	214	307	15646	-3.75	0.0	0.5	0.0	2300004C15Rik Atp5g1 Dctn2 Dqx1
312	V$FREAC4_01: Fork head RElated ACtivator-4	3	3	215	171	15782	-3.81	0.0	0.87	0.08	Arl5 Grm8 Rpl36
313	V$BACH1_01: BTB and CNC homolog 1	2	2	216	236	15717	-3.81	0.0	0.18	0.0	Ldb3 Repin1
314	V$NGFIC_01: nerve growth factor-induced protein C	3	3	215	279	15674	-3.81	0.0	0.31	0.0	Slc32a1 Tbc1d10 Vamp2
315	V$MIF1_01: MIBP-1 / RFX1 complex	3	3	215	195	15758	-3.88	0.0	0.69	0.01	Fbs1 Mrp63 Otub1
316	V$OCT1_07: octamer factor 1	2	2	216	220	15733	-3.89	0.0	0.22	0.0	Rps27l Umpk
317	V$TAXCREB_02: Tax/CREB complex	1	1	217	22	15931	-3.91	0.0	1.32	0.23	Ptpn23
318	V$EGR2_01: Egr-2/Krox-20 early growth response gene product	2	2	216	216	15737	-3.91	0.0	0.23	0.0	Slc32a1 Vamp2
319	V$CDP_02: transcriptional repressor CDP	1	1	217	160	15793	-3.98	0.0	0.12	0.0	Repin1
320	V$PAX3_01: Pax-3 binding sites	1	1	217	25	15928	-4.0	0.0	1.21	0.22	Top2a
321	V$E2F_01: E2F	2	2	216	109	15844	-4.01	0.0	0.81	0.06	2310076O21Rik Cbx2
322	V$EGR3_01: early growth response gene 3 product	2	2	216	179	15774	-4.04	0.0	0.35	0.0	Slc32a1 Vamp2
323	V$EGR1_01: Egr-1/Krox-24/NGFI-A immediate-early gene product	2	2	216	170	15783	-4.06	0.0	0.39	0.0	Slc32a1 Tbc1d10
324	V$MYCMAX_01: c-Myc:Max heterodimer	1	1	217	141	15812	-4.1	0.0	0.16	0.0	Mapk11
325	V$APOLYA_B: Avian C-type PolyA signal	1	1	217	42	15911	-4.27	0.0	0.82	0.06	Elys
326	V$STAT1_01: signal transducer and activator of transcription 1	1	1	217	49	15904	-4.33	0.0	0.71	0.01	Fhl3
327	V$PAX5_02: B-cell-specific activating protein	1	1	217	53	15900	-4.36	0.0	0.65	0.0	Slc25a15
328	V$GNCF_01: GCNF (germ cell nuclear factor)	1	1	217	94	15859	-4.36	0.0	0.32	0.0	Cox8a
329	V$SREBP1_02: sterol regulatory element-binding protein 1	1	1	217	94	15859	-4.36	0.0	0.32	0.0	Tbc1d10
330	V$DTYPEPA_B: poly A signal of D-type LTRs	1	1	217	84	15869	-4.37	0.0	0.38	0.0	Repin1
331	V$EVI1_03: ectopic viral integration site 1 encoded factor	1	1	217	71	15882	-4.38	0.0	0.47	0.0	Pdcd1lg2
