# Supplementary material for: A genomic analysis of mouse models of breast cancer reveals molecular features of mouse models and relationships to human breast cancer
Source: Breast Cancer Res. 2014 Jun 5;16(3):R59. doi: 10.1186/bcr3672 (PMC4078930; doi:10.1186/bcr3672)
Supplement: Additional file 2 — Fold change values organized by mouse tumor model type comparing the mouse model to all other types of mouse models. [file bcr3672-S2.zip › Additional_file_2/TNP8_SAM/AdditionalFile57_TNP8_SAM/TNP8.txt]

Current settings
Input parameters
Data type?								Two class unpaired
Array or Seq data?								array
Arrays centered?								FALSE
Delta								1.493737461
Minimum fold change								0
Test statistic								standard
Are data are log scale?								TRUE
Number of permutations								100
Input percentile for exchangeability factor s0								Automatic choice
Number of neighbors for KNN								10
Seed for Random number generator								1232546
Computed values
Estimate of pi0 (proportion of null genes)								0.506
s0 percentile								0
False Discovery Rate (%)								0.06733331
List of Significant Genes for Delta = 1.494
Positive genes (359) Upregulated in TNP8 tumors compared to all other tumors.
	Row	Gene ID	Gene Name	Score(d)	Numerator(r)	Denominator(s+s0)	Fold Change	q-value(%)
	11341	1434537_at	6.679676784	5.207347301	1.922910177	0.369268663	3.791871768	0
	4164	1420627_a_at	7.342733696	3.989486706	1.616279321	0.405134655	3.06583344	0
	9922	1427852_x_at	2.246853576	6.596629402	1.450798208	0.219930228	2.733592526	0
	9920	1427850_x_at	2.064835299	6.417029118	1.416812731	0.220789512	2.66995001	0
	11677	1435944_s_at	2.073623602	6.353690749	1.402557517	0.220746897	2.643698249	0
	8799	1426199_x_at	2.020674616	6.294310358	1.400338253	0.222476836	2.639634635	0
	8798	1426198_at	2.010205918	6.191980921	1.376253637	0.222263869	2.595933879	0
	15931	1451958_at	2.085478651	6.220983381	1.364249759	0.219298088	2.57442414	0
	9921	1427851_x_at	2.200310484	6.005600932	1.332065699	0.221803898	2.517628994	0
	8582	1425917_at	3.278363595	6.241668832	1.331936662	0.213394318	2.517403825	0
	4988	1421596_s_at	3.390351256	6.070398375	1.288490364	0.212257958	2.442723152	0
	5038	1421653_a_at	2.874894526	4.782381086	1.173763922	0.245435046	2.255995081	0
	14581	1450301_at	3.033827169	5.465044762	1.167989113	0.213719954	2.246982849	0
	10408	1429381_x_at	2.82540265	4.81055284	1.16213394	0.241580122	2.237881958	0
	8462	1425763_x_at	2.857282349	4.726578565	1.157787137	0.244952479	2.231149425	0
	11575	1435496_at	5.135585226	4.555913098	1.120357842	0.245912909	2.174008893	0
	9327	1426906_at	3.824739539	3.50713582	1.035804303	0.295341942	2.050256346	0
	16151	1452260_at	3.683179819	3.535050924	1.031965164	0.291923705	2.044807686	0
	15725	1451679_at	3.980976359	3.633897439	1.027679189	0.282803576	2.038741962	0
	3320	1419327_at	4.058091174	4.575840582	1.018567754	0.222596862	2.025906727	0
	256	1415994_at	4.176362567	3.482666735	1.006647318	0.289044975	2.009236401	0
	6586	1423467_at	3.436458899	4.758134326	0.990905556	0.208255061	1.987432078	0
	16129	1452231_x_at	3.993875875	3.14631425	0.96480244	0.306645288	1.951796228	0
	8146	1425325_at	3.523387587	4.563110053	0.948841768	0.207937516	1.930322323	0
	7826	1424931_s_at	0.020193499	4.546358386	0.947614419	0.208433726	1.928680833	0
	10179	1428333_at	4.047913644	3.485004148	0.931662943	0.267334816	1.907473406	0
	9585	1427292_at	-0.05957484	4.429213669	0.923449301	0.208490574	1.896644513	0
	5980	1422748_at	4.309526099	4.363606732	0.910105491	0.208567258	1.879182901	0
	11844	1436756_x_at	5.444455229	3.457267707	0.908755699	0.262853726	1.877425551	0
	16427	1452716_at	5.693362641	3.532453395	0.900745759	0.254991548	1.86703084	0
	1231	1417025_at	6.37128805	3.811280553	0.880419	0.231003461	1.840909876	0
	10676	1431274_a_at	5.806010749	5.17594288	0.873186321	0.168700919	1.831703919	0
	15602	1451527_at	4.964862227	2.99611573	0.833766457	0.278282461	1.782332445	0
	1576	1417403_at	4.823606033	4.216515326	0.828687595	0.196533756	1.776068955	0
	10691	1431331_at	6.040472234	4.211115437	0.824800564	0.195862729	1.77129016	0
	12044	1437275_at	5.509251069	3.154627144	0.824435802	0.261341758	1.770842376	0
	16626	1453836_a_at	6.195941902	4.115354109	0.824243383	0.200284924	1.770606206	0
	13699	1449131_s_at	6.001162817	3.859368131	0.823841444	0.213465369	1.770112978	0
	1577	1417404_at	4.994354388	4.140074178	0.821156028	0.198343313	1.766821175	0
	16708	1454174_a_at	5.392080367	4.838503374	0.811137985	0.167642331	1.754594905	0
	10620	1430983_at	5.990771832	4.187177671	0.810794204	0.193637402	1.754176852	0
	1964	1417821_at	5.125605356	3.397623119	0.809286219	0.238191874	1.752344246	0
	457	1416203_at	5.906827935	3.183882794	0.805374908	0.252953692	1.747599875	0
	1886	1417741_at	5.101550595	3.004197375	0.80074105	0.26654076	1.741995685	0
	16620	1453811_at	5.513919341	4.631880939	0.795713851	0.171790653	1.73593611	0
	17091	1455972_x_at	6.408185005	3.122041126	0.794811475	0.254580719	1.734850657	0
	10562	1430523_s_at	0.230802687	3.664317809	0.793198204	0.21646545	1.732911772	0
	999	1416779_at	5.657020743	2.974410676	0.79262071	0.266479917	1.732218246	0
	12458	1438621_x_at	4.71658069	3.625941601	0.779688646	0.215030668	1.716760331	0
	11275	1434319_at	5.502568903	3.354101293	0.767364913	0.22878406	1.702157946	0
	5291	1421955_a_at	7.682561864	4.699847451	0.766275731	0.163042682	1.700873364	0
	9247	1426785_s_at	6.237310647	3.771268612	0.764485133	0.202712989	1.698763637	0
	4567	1421093_at	4.407015745	3.88047552	0.763224763	0.196683308	1.697280209	0
	14654	1450391_a_at	6.162260016	3.703057855	0.760490552	0.205368261	1.694066552	0
	7279	1424266_s_at	4.16215022	3.540178283	0.757264545	0.213905765	1.690282685	0
	10968	1432829_at	6.508995847	2.934696187	0.754595656	0.257129054	1.687158666	0
	8093	1425260_at	3.184170884	3.927000974	0.751453914	0.191355673	1.683488556	0
	10783	1431741_a_at	4.942465562	3.566370245	0.750455705	0.21042563	1.682324144	0
	1965	1417822_at	5.101653112	3.171030702	0.746904694	0.235540039	1.678188408	0
	1931	1417788_at	5.661311852	3.258776461	0.745956933	0.228907058	1.677086304	0
	10708	1431385_a_at	5.781535451	4.224743362	0.745927542	0.176561622	1.677052138	0
	13698	1449130_at	5.958380947	3.418202744	0.742330024	0.217169688	1.672875435	0
	13279	1448649_at	3.639284481	3.190747463	0.741043973	0.232247767	1.671384861	0
	16360	1452595_at	6.1360376	3.276753162	0.740566551	0.226006206	1.670831851	0
	16282	1452474_a_at	3.642559172	3.50137033	0.739041859	0.211072177	1.669066989	0
	550	1416301_a_at	3.64162478	3.369407256	0.736355647	0.218541598	1.665962177	0
	12603	1439121_at	5.766256615	3.587705976	0.735115024	0.204898347	1.664530174	0
	551	1416302_at	3.727609644	3.415828562	0.734440616	0.215010971	1.663752249	0
	11204	1434074_x_at	5.531104787	3.01976413	0.729297498	0.2415081	1.657831636	0
	477	1416225_at	4.029942047	3.265418297	0.72660796	0.222516044	1.654743909	0
	9844	1427698_at	3.682407404	4.141324556	0.724956848	0.175054343	1.652851198	0
	4954	1421555_at	4.028160546	5.288692713	0.723210202	0.136746497	1.65085133	0
	10920	1432344_a_at	7.068375179	3.767212533	0.71702427	0.190332843	1.643788028	0
	13724	1449158_at	4.062834963	3.910593471	0.716182005	0.183138956	1.642828642	0
	16422	1452705_at	4.505229507	2.936731873	0.711250799	0.242191262	1.637222955	0
	17133	1456078_x_at	5.241716998	3.532861167	0.709774686	0.200906476	1.635548665	0
	10956	1432517_a_at	4.652738524	3.544251783	0.709344015	0.200139284	1.635060496	0
	8058	1425216_at	4.409775376	4.090745139	0.707319432	0.172907235	1.632767569	0
	1290	1417092_at	3.998776914	4.030541577	0.704954857	0.174903259	1.630093658	0
	12392	1438380_at	4.369662915	3.343515827	0.70037915	0.209473855	1.62493178	0
	1190	1416978_at	5.582347458	3.647458125	0.699902964	0.191887868	1.624395532	0
	10779	1431731_at	4.861889193	3.521705647	0.698792385	0.198424415	1.623145561	0
	12427	1438527_at	7.933462115	3.04539119	0.697358645	0.228988199	1.621533293	0
	12630	1439262_x_at	5.259417824	4.263089715	0.692881199	0.162530288	1.616508618	0
	10709	1431386_s_at	5.635197161	4.029250022	0.687009405	0.170505529	1.60994277	0
	11953	1437012_x_at	4.180763349	3.509062239	0.684337508	0.195020054	1.606963887	0
	12358	1438261_at	5.219392491	3.10696643	0.681399601	0.219313474	1.603694793	0
	12954	1448293_at	3.735914096	3.164794474	0.681196875	0.215242058	1.603469458	0
	14000	1449468_at	3.726528355	3.430587678	0.678763641	0.197856375	1.600767343	0
	12470	1438642_at	4.415492191	3.75135712	0.671562913	0.179018657	1.592797556	0
	15432	1451321_a_at	5.443343355	4.672696143	0.669941227	0.143373591	1.591008151	0
	15258	1451109_a_at	7.715923194	4.081452395	0.669469846	0.164027356	1.590488396	0
	8057	1425215_at	4.47720988	3.819661263	0.666624416	0.174524485	1.587354564	0
	4651	1421187_at	4.727138814	2.994702638	0.665376396	0.222184462	1.585981998	0
	7392	1424401_at	3.953556451	3.137198627	0.659684928	0.210278343	1.579737585	0
	6690	1423586_at	5.142115046	3.063750832	0.659189823	0.215157778	1.579195542	0
	12670	1439416_x_at	5.18399736	3.133649176	0.658639531	0.210182919	1.5785933	0
	7391	1424400_a_at	3.920398175	3.081242019	0.657464369	0.213376413	1.577307964	0
	17119	1456031_at	5.169095004	3.122464998	0.655597915	0.209961654	1.575268677	0
	9729	1427511_at	4.129061139	3.199595894	0.654236286	0.204474661	1.573782625	0
	1371	1417178_at	4.191645898	3.426910642	0.653306985	0.190640216	1.572769212	0
	7404	1424415_s_at	6.235905365	3.19014489	0.652323403	0.204480807	1.571697314	0
	12266	1437948_x_at	5.373745764	2.905720234	0.651803131	0.224317236	1.571130624	0.06733331
	11949	1437006_x_at	5.035700324	3.524206925	0.650605905	0.184610586	1.569827355	0
	10714	1431396_at	5.986288038	3.09213442	0.650379594	0.210333545	1.569581121	0
	7451	1424470_a_at	4.203091492	3.251691553	0.648957728	0.199575426	1.568034963	0
	10759	1431676_x_at	6.163857219	3.25403712	0.647542876	0.19899677	1.566497944	0
	2585	1418503_at	6.158276818	3.866378271	0.646793712	0.167286713	1.565684702	0
	12222	1437804_at	6.956243935	3.420041883	0.646679158	0.189085157	1.565560387	0
	12459	1438622_x_at	5.368172814	3.283783336	0.645640589	0.196614856	1.564433775	0
	10713	1431395_a_at	6.060747423	2.988884277	0.644966498	0.215788381	1.563702974	0
	10543	1430391_a_at	4.75052049	3.023155891	0.639758877	0.211619546	1.558068731	0
	10850	1431995_at	6.162360801	2.883609038	0.639238954	0.221680174	1.557507331	0.06733331
	2182	1418063_at	4.842378859	3.754791731	0.63480836	0.169066198	1.55273148	0
	17029	1455811_at	5.455651707	2.886771082	0.63455657	0.219815341	1.552460509	0.06733331
	15869	1451871_a_at	5.829561632	3.162140162	0.633858861	0.200452487	1.551709897	0
	14689	1450431_a_at	7.702944208	3.872043226	0.63177779	0.16316393	1.549473188	0
	11512	1435219_x_at	4.992568189	3.277472102	0.631230085	0.192596631	1.548885057	0
	9338	1426919_at	4.324618799	2.870126681	0.630795271	0.219779592	1.548418308	0.06733331
	12933	1448269_a_at	3.918468827	3.330076043	0.625776223	0.187916497	1.543040815	0
	10758	1431675_a_at	6.182966882	3.114843155	0.625001605	0.200652673	1.542212541	0
	12264	1437946_x_at	4.305765219	3.251770933	0.624553327	0.192065598	1.541733416	0
	3409	1419420_at	3.706927119	3.083089541	0.622561087	0.20192767	1.539605881	0
	9781	1427581_at	4.16091842	4.878677673	0.62202012	0.127497687	1.539028683	0
	16705	1454157_a_at	4.433800184	3.6728915	0.621573814	0.169232828	1.53855265	0
	12065	1437328_x_at	4.418271428	3.084301032	0.621099181	0.201374371	1.538046563	0
	1982	1417839_at	5.423133536	3.06740546	0.618475681	0.201628278	1.535252211	0
	10609	1430838_x_at	5.237425319	3.943031325	0.615897218	0.156198916	1.532510776	0
	2792	1418736_at	4.117418934	3.157001454	0.615762479	0.195046625	1.532367655	0
	6741	1423648_at	6.501852654	3.210781608	0.615274314	0.191627582	1.531849236	0
	16092	1452159_at	5.611868673	3.737394343	0.614754674	0.164487506	1.531297582	0
	2334	1418231_at	5.849324182	3.775138299	0.614597311	0.16280127	1.531130564	0
	12539	1438914_at	5.129379268	3.330998991	0.612465909	0.183868536	1.528870179	0
	10930	1432385_a_at	4.401311125	4.061626252	0.610996301	0.150431444	1.527313582	0
	7581	1424630_a_at	3.912887727	3.605687741	0.609869261	0.169140897	1.526120903	0
	10631	1431017_at	4.733518253	3.517260939	0.609671037	0.17333688	1.525911232	0
	10608	1430837_a_at	5.314895577	3.910189115	0.609543675	0.155885983	1.525776529	0
	7452	1424471_at	4.22185139	3.117774318	0.60319012	0.193468179	1.519071861	0
	3018	1418990_at	4.549850324	2.880605954	0.603087588	0.209361363	1.518963905	0.06733331
	15334	1451202_at	5.444760263	3.573460709	0.603077695	0.168765727	1.518953489	0
	13951	1449416_at	4.053103568	3.436812313	0.60241036	0.175281716	1.518251043	0
	12393	1438381_x_at	4.649134698	2.919751817	0.601691537	0.206076261	1.517494763	0
	14234	1449875_s_at	5.933277339	2.93942527	0.600395114	0.204255954	1.516131735	0
	10694	1431336_at	5.629817466	2.967724759	0.600299377	0.202275961	1.516031129	0
	5218	1421871_at	6.286861837	3.549042947	0.599240623	0.168845695	1.514918964	0
	2228	1418113_at	1.066831454	3.485088482	0.594615741	0.170617115	1.510070327	0
	2333	1418230_a_at	5.955281567	3.556985256	0.589128009	0.165625654	1.504337224	0
	10699	1431350_at	6.827524511	3.023730107	0.588113661	0.19449939	1.503279908	0
	7622	1424677_at	3.59926284	3.858005457	0.586049185	0.151904706	1.501130274	0
	10450	1429638_at	4.251686995	3.473750026	0.585342066	0.168504372	1.500394694	0
	5329	1422000_at	2.646589491	3.996636959	0.584216339	0.146176985	1.499224401	0
	853	1416619_at	5.469205069	3.180911799	0.579283582	0.182112432	1.494107116	0
	9755	1427543_s_at	5.557599144	2.880154272	0.579208381	0.201103249	1.494029237	0.06733331
	8801	1426202_at	5.848780673	2.928476603	0.578647177	0.197593239	1.493448177	0
	16599	1453683_a_at	4.507359381	3.225818156	0.574157496	0.177988178	1.488807776	0
	2046	1417911_at	5.664942331	3.286907112	0.573276772	0.174412222	1.487899179	0
	12223	1437805_at	4.046732161	2.958817455	0.573065421	0.19368056	1.487681222	0
	559	1416310_at	4.615127163	3.076671115	0.572821142	0.186182117	1.487429347	0
	15511	1451417_at	3.846817046	3.408887706	0.572264486	0.167874256	1.486855541	0
	2586	1418504_at	6.127342642	3.413347206	0.571510577	0.167434059	1.486078758	0
	10901	1432227_at	3.712579937	3.533524803	0.571051664	0.161609638	1.485606121	0
	10624	1430998_at	4.621751036	3.006951426	0.569151477	0.189278574	1.483650703	0
	16667	1454008_at	5.017614322	3.457946805	0.56912949	0.164585959	1.483628092	0
	13059	1448407_at	5.352381008	3.192665667	0.565419881	0.177099621	1.479818131	0
	12905	1448240_at	6.083621422	3.337043279	0.565158669	0.169359107	1.479550223	0
	14336	1449997_at	6.01371343	3.197909171	0.564568475	0.176542999	1.478945075	0
	7162	1424128_x_at	4.194787555	3.105543793	0.563763513	0.181534556	1.478120117	0
	10606	1430827_a_at	4.731895621	2.977298843	0.563635438	0.189311006	1.477988903	0
	214	1415945_at	5.506749452	3.426921307	0.563371149	0.164395706	1.477718173	0
	16986	1455641_at	5.862425943	3.478238062	0.562335777	0.161672596	1.476658047	0
	1622	1417455_at	6.750843851	2.970514495	0.562275306	0.189285495	1.476596154	0
	108	1415824_at	7.411639145	2.962690429	0.562179873	0.189753161	1.476498482	0
	863	1416629_at	5.904599551	2.964767808	0.561023561	0.189230185	1.475315551	0
	17021	1455798_at	5.207458969	3.088713317	0.558432871	0.180797897	1.47266866	0
	15373	1451246_s_at	4.234366758	3.017310493	0.5567597	0.184521845	1.470961718	0
	2045	1417910_at	5.723266082	3.240252462	0.556617845	0.171782246	1.47081709	0
	14528	1450234_at	5.425144889	2.913181722	0.556446261	0.191009801	1.470642172	0.06733331
	7255	1424234_s_at	3.108129503	3.060877062	0.555727391	0.18155822	1.469909559	0
	16598	1453678_at	5.008259491	3.243809206	0.555709272	0.171313797	1.469891098	0
	5236	1421889_a_at	7.259011302	3.039322677	0.554315557	0.182381279	1.468471796	0
	17092	1455974_at	4.565931409	3.443860931	0.550063107	0.159722799	1.46414974	0
	10887	1432155_at	4.831911646	2.959395167	0.544654781	0.1840426	1.458671261	0
	493	1416242_at	3.531313206	2.922235168	0.543517235	0.185993667	1.457521571	0
	13542	1448944_at	5.323768299	2.920702941	0.540920231	0.18520207	1.454900238	0
	16932	1455382_at	5.618156773	3.392172077	0.54088178	0.159449983	1.454861462	0
	6928	1423858_a_at	4.40041037	3.803164744	0.540188329	0.142036532	1.454162331	0
	15581	1451500_at	4.61518732	3.708033005	0.539926956	0.145610073	1.453898904	0
	11318	1434466_at	2.529785937	4.026154025	0.539756189	0.134062479	1.453726821	0
	7254	1424233_at	3.017574853	3.069635896	0.538798721	0.175525287	1.452762352	0
	3015	1418987_at	4.484131607	3.183873761	0.537574852	0.168843017	1.451530466	0
	12298	1438082_at	5.235886235	3.015445045	0.537139225	0.178129337	1.451092237	0
	2201	1418084_at	5.35628513	2.881163255	0.536625235	0.186252977	1.450575347	0.06733331
	13906	1449361_at	2.637823311	4.174098807	0.536396785	0.128506011	1.450345668	0
	336	1416076_at	5.103731596	2.973088304	0.535761191	0.180203592	1.449706843	0
	2295	1418190_at	6.102457764	3.132100804	0.535242046	0.170889151	1.449185269	0
	11307	1434419_s_at	5.996539028	3.7378115	0.535215706	0.143189593	1.449158811	0
	5756	1422496_at	7.591789764	3.026153434	0.533165351	0.176185829	1.447100733	0
	6493	1423352_at	5.136990519	2.887098699	0.532964162	0.184601989	1.446898942	0.06733331
	2102	1417976_at	5.556065185	2.965449606	0.530681091	0.178954682	1.44461103	0
	95	1415811_at	5.043379701	2.942927851	0.530667221	0.18031948	1.444597141	0
	14335	1449996_a_at	6.093496762	2.984438019	0.528907546	0.177221823	1.44283622	0
	6697	1423594_a_at	4.554830993	3.547607819	0.528866505	0.149076936	1.442795177	0
	17163	1456173_at	3.861014595	3.508763079	0.528556199	0.150638897	1.442484882	0
	10671	1431238_at	4.753156634	3.214182035	0.525809465	0.163590444	1.439741161	0
	3396	1419407_at	5.033991482	2.969540996	0.525777489	0.177056821	1.439709251	0
	11314	1434438_at	6.347216993	3.410825667	0.525574168	0.154090012	1.439506365	0
	15551	1451464_at	5.783626196	4.025802231	0.525212044	0.130461462	1.439145086	0
	3288	1419292_at	5.415200401	2.891298904	0.524909411	0.181547958	1.43884323	0.06733331
	10864	1432043_at	5.70949985	3.289485174	0.523899937	0.159265024	1.437836803	0
	23	1415697_at	7.008243009	3.689366764	0.52240933	0.141598644	1.436351983	0
	5884	1422640_at	3.52101506	3.626303883	0.5218194	0.14389842	1.435764767	0
	4082	1420537_at	4.212323043	3.543424537	0.521456567	0.147161753	1.435403722	0
	12071	1437338_x_at	6.081333089	4.702317733	0.52063485	0.110718773	1.434586391	0
	12661	1439390_at	3.759877438	3.085792083	0.516978154	0.167534993	1.430954852	0
	15133	1450967_at	5.966134617	3.092064587	0.516490329	0.167037368	1.430471078	0
	8662	1426021_a_at	4.838693375	2.995299358	0.515175189	0.171994558	1.429167676	0
	14709	1450455_s_at	2.780485272	3.426178998	0.515104798	0.150343808	1.429097946	0
	12030	1437233_x_at	4.671262257	3.342790621	0.515014563	0.154067251	1.429008565	0
	14353	1450015_x_at	4.890742852	3.205297256	0.51430238	0.16045388	1.428303312	0
	12132	1437513_a_at	6.320231219	3.501927001	0.512750071	0.146419406	1.426767315	0
	5689	1422420_at	3.797662028	3.34049338	0.510202739	0.15273275	1.424250329	0
	11759	1436366_at	5.064211667	3.18927226	0.508309591	0.159381059	1.42238261	0
	2507	1418421_at	4.639177614	3.509708695	0.508120056	0.144775564	1.422195755	0
	11929	1436958_x_at	6.329202037	3.337852025	0.507216338	0.151958905	1.421305157	0
	16138	1452243_at	3.972442869	4.078365769	0.507061797	0.124329652	1.421152916	0
	10797	1431768_a_at	5.291167587	3.016515662	0.506189537	0.167806036	1.42029394	0
	16807	1454811_a_at	6.187398654	3.453411876	0.50500632	0.146234025	1.419129573	0
	11744	1436289_x_at	6.227665922	3.28114661	0.504559938	0.153775493	1.41869055	0
	14107	1449592_at	3.996546812	3.209269428	0.504528646	0.157209813	1.418659779	0
	17498	1460304_a_at	6.00598861	3.250783056	0.501168076	0.154168416	1.415359042	0
	8105	1425275_at	4.505933059	3.047629059	0.498719017	0.16364164	1.412958425	0
	2797	1418741_at	3.909958765	2.88390671	0.498408497	0.17282407	1.412654338	0.06733331
	4586	1421114_a_at	1.260575746	2.993711911	0.497484763	0.166176565	1.411750129	0
	13110	1448466_at	4.88395928	3.001488384	0.496282564	0.165345489	1.410574206	0
	10820	1431833_a_at	4.658794993	3.484950429	0.496004934	0.142327687	1.410302784	0
	10883	1432130_a_at	4.233580468	3.094427854	0.495842325	0.160237158	1.410143835	0
	12160	1437612_at	5.482557613	3.13823063	0.492349779	0.156887698	1.406734219	0
	2272	1418162_at	5.138166738	2.978808842	0.490549766	0.164679841	1.404980168	0
	11889	1436872_at	4.158395874	2.867889823	0.48975478	0.170771825	1.404206178	0.06733331
	1172	1416960_at	5.151514237	3.254622642	0.484786167	0.148953111	1.399378438	0
	2335	1418232_s_at	6.02744742	2.997168309	0.484456947	0.161638219	1.399059139	0
	10607	1430829_s_at	4.987533726	3.027762731	0.483099087	0.159556455	1.397742968	0
	12245	1437859_x_at	8.612148502	3.489183766	0.481136579	0.137893734	1.395842901	0
	9773	1427567_a_at	6.352935931	2.973846165	0.480874257	0.161701121	1.395589122	0
	17700	1460729_at	5.823294193	3.478928301	0.480800234	0.138203548	1.395517517	0
	2951	1418920_at	4.193107515	3.001354745	0.476481192	0.158755373	1.391345959	0
	12225	1437808_x_at	4.058657168	3.298622063	0.475875692	0.144264994	1.390762134	0
	2889	1418848_at	3.178432169	3.055811249	0.475603711	0.1556391	1.390499968	0
	11782	1436477_x_at	6.092800835	3.040568201	0.475447545	0.156367992	1.390349459	0
	14583	1450303_at	2.75976732	3.11007585	0.474782679	0.152659518	1.389708864	0
	10860	1432027_a_at	5.690675885	3.189519675	0.474179072	0.148667862	1.389127548	0
	2327	1418224_at	6.895305024	2.908200007	0.474107917	0.163024522	1.389059037	0.06733331
	17689	1460717_at	5.060407335	3.14218126	0.473804113	0.150788282	1.388766558	0
	11319	1434467_at	2.658928958	3.55127393	0.471827347	0.132861434	1.386864987	0
	9150	1426643_at	6.213178191	4.392364856	0.470006995	0.107005454	1.385116184	0
	2890	1418849_x_at	3.022111458	2.912660873	0.468165213	0.160734543	1.383349037	0.06733331
	11021	1433496_at	6.83993523	3.528061732	0.467377319	0.132474246	1.382593759	0
	11848	1436762_x_at	6.146011162	4.364524113	0.466875637	0.106970571	1.382113061	0
	7166	1424134_at	5.52317968	3.936888273	0.465851007	0.11832975	1.381131806	0
	6625	1423510_at	2.490882473	3.347267684	0.464964743	0.138908742	1.380283621	0
	1856	1417704_a_at	3.40199921	2.981131537	0.464304452	0.155747724	1.379652039	0
	9319	1426892_at	3.364248905	3.195386023	0.463037837	0.144908263	1.378441305	0
	13341	1448720_at	5.439593464	3.271069123	0.462567466	0.141411706	1.377991956	0
	17199	1456302_at	5.45854931	3.629290723	0.461995686	0.127296412	1.377445928	0
	8901	1426314_at	4.642180865	3.104218867	0.461504522	0.148670098	1.376977057	0
	3372	1419380_at	3.885561336	3.146954565	0.461276599	0.146578729	1.376759534	0
	10902	1432236_a_at	4.180996296	2.975186779	0.460843218	0.154895558	1.376346021	0
	6841	1423758_at	6.99344784	3.273738776	0.460148719	0.140557555	1.375683622	0
	16990	1455655_a_at	6.189700778	3.210325285	0.459617958	0.143168656	1.375177607	0
	11294	1434357_a_at	6.178705221	3.445037167	0.459210088	0.13329612	1.374788881	0
	7394	1424403_a_at	3.234539848	3.215566041	0.458532767	0.142597838	1.374143591	0
	12312	1438138_a_at	5.651946201	3.832855634	0.456416796	0.11908009	1.372129641	0
	467	1416214_at	5.859809473	3.096774904	0.451976592	0.145950741	1.367913109	0
	13003	1448348_at	7.475688437	3.595952363	0.449467622	0.124992652	1.365536258	0
	10882	1432125_at	4.053022256	3.021665544	0.448275417	0.148353751	1.364408281	0
	1056	1416839_at	5.598400728	3.103725754	0.447960876	0.144330044	1.364110842	0
	1057	1416840_at	5.614002414	3.056334316	0.447518784	0.146423374	1.363692894	0
	16692	1454106_a_at	5.58814235	3.23311619	0.445580727	0.137817728	1.361862195	0
	9050	1426514_at	3.464888902	3.12502749	0.445392143	0.142524232	1.36168419	0
	1582	1417411_at	3.186763017	2.88769082	0.444817158	0.154039053	1.3611416	0.06733331
	10770	1431707_a_at	5.724513911	2.928320756	0.442894057	0.151245063	1.359328417	0
	3688	1419737_a_at	7.918766654	3.180582707	0.442819135	0.139225789	1.359257827	0
	10736	1431542_at	4.769915161	3.125587422	0.442526345	0.141581817	1.358981998	0
	15456	1451350_a_at	6.054465554	3.491910619	0.440565367	0.126167424	1.357136061	0
	11980	1437061_at	5.522771537	2.875229679	0.439899248	0.152996212	1.356509591	0.06733331
	14346	1450007_at	6.053512542	2.962967541	0.439621266	0.148371948	1.356248241	0
	15556	1451470_s_at	8.692071888	3.149717436	0.435445432	0.138249046	1.3523283	0
	4777	1421345_at	3.200969321	3.93495198	0.434402187	0.110395804	1.351350755	0
	11483	1435102_a_at	5.303654859	3.580885459	0.4307648	0.12029561	1.347947961	0
	1700	1417537_at	6.101193938	3.243196011	0.430630969	0.132779816	1.347822925	0
	17632	1460633_at	6.50572151	3.287741617	0.429690096	0.130694606	1.34694421	0
	14611	1450336_at	2.996766065	3.453454695	0.428026289	0.123941481	1.345391725	0
	9766	1427559_a_at	4.866200315	3.162042188	0.427995767	0.135354224	1.345363261	0
	12180	1437680_x_at	5.607472481	3.240993843	0.423714122	0.130735862	1.341376398	0
	7717	1424796_at	3.374350091	3.258486432	0.420361836	0.129005244	1.338263157	0
	4758	1421323_a_at	7.047391451	3.009607199	0.420287312	0.13964856	1.338194029	0
	15353	1451226_at	5.689491095	3.525045839	0.419261044	0.118937757	1.337242437	0
	7431	1424444_a_at	6.440851416	2.892709467	0.41910335	0.144882628	1.337096277	0.06733331
	7656	1424721_at	6.083748916	3.380213556	0.418321099	0.12375582	1.33637148	0
	8155	1425341_at	3.744541569	3.27708088	0.417260107	0.127326765	1.335389042	0
	11415	1434803_a_at	3.82372774	2.954497723	0.413307458	0.139890938	1.331735394	0
	8423	1425713_a_at	6.18591739	3.395860981	0.412500373	0.121471513	1.330990591	0
	1167	1416955_at	6.519409656	3.087917208	0.411727132	0.1333349	1.330277412	0
	10904	1432255_at	3.252490278	3.039165602	0.411564338	0.135420175	1.330127311	0
	6811	1423724_at	6.303096524	3.168077414	0.411088568	0.129759635	1.329688736	0
	15765	1451726_at	4.959621882	2.880811411	0.410985269	0.142663025	1.329593532	0.06733331
	8172	1425366_a_at	4.972113348	3.20006895	0.410657127	0.128327587	1.32929115	0
	11959	1437025_at	2.221279625	2.888008963	0.410623963	0.142182371	1.329260592	0.06733331
	12162	1437615_s_at	6.290235278	2.897449853	0.40980545	0.141436598	1.328506651	0.06733331
	7461	1424486_a_at	6.586748177	2.965184313	0.409385976	0.138064259	1.328120433	0
	10910	1432272_a_at	4.372615945	3.119846447	0.408435463	0.130915245	1.327245696	0
	11374	1434644_at	6.033369012	3.055694134	0.40436563	0.132331841	1.323506821	0
	10628	1431011_at	5.435375898	2.920588792	0.402613008	0.13785337	1.321899968	0
	16845	1454972_at	2.757681377	2.898499214	0.400303588	0.138107192	1.319785606	0.06733331
	6624	1423509_a_at	2.473853973	2.905946572	0.40000504	0.137650514	1.319512521	0.06733331
	16623	1453819_x_at	5.339860818	3.356052092	0.399776447	0.119121049	1.319303462	0
	2241	1418127_a_at	5.824453147	3.024182402	0.39931842	0.132041778	1.318884676	0
	10473	1429786_a_at	6.178277087	2.942309179	0.398865245	0.135561975	1.318470457	0
	8692	1426058_a_at	3.722887716	3.141241328	0.39780416	0.126639159	1.317501094	0
	12179	1437679_a_at	5.696798445	3.043943858	0.397642029	0.130633825	1.317353041	0
	9199	1426710_at	6.501668779	3.33189802	0.396725011	0.119068774	1.31651596	0
	10387	1429288_x_at	5.375323971	3.29613589	0.39649803	0.120291773	1.316308847	0
	17691	1460719_a_at	4.046407383	3.59427229	0.396251447	0.11024525	1.316083885	0
	7167	1424135_at	5.475029364	3.260266647	0.393141788	0.120585777	1.313250185	0
	6137	1422926_at	3.674540633	2.935027693	0.390298659	0.132979549	1.310664702	0
	8520	1425831_at	3.112784732	3.109117422	0.389601267	0.12530928	1.310031286	0
	15308	1451171_at	5.104181335	3.364281833	0.389473559	0.115767221	1.309915327	0
	14736	1450487_at	3.336461429	3.6311764	0.388624553	0.107024421	1.309144687	0
	12455	1438616_x_at	2.701475913	3.223875793	0.386822672	0.119986841	1.307510627	0
	10618	1430976_a_at	5.765779856	2.875267387	0.386615409	0.134462419	1.307322798	0.06733331
	15860	1451853_at	4.177849932	3.07444072	0.385302618	0.125324458	1.306133731	0
	6474	1423332_at	7.927988966	3.064523854	0.384862823	0.125586499	1.305735626	0
	435	1416181_at	7.052639157	3.562735004	0.384763672	0.107996714	1.305645892	0
	7425	1424438_a_at	6.174803229	3.034875044	0.378907684	0.124851165	1.300356936	0
	15905	1451920_a_at	5.496202134	2.953076827	0.378473717	0.128162503	1.299965843	0
	4852	1421438_at	2.884671679	3.176383194	0.374551618	0.117917642	1.296436566	0
	7115	1424078_s_at	5.706078882	3.09876978	0.371666799	0.119940114	1.293846797	0
	398	1416141_a_at	9.596575584	3.027484904	0.36829916	0.121651857	1.290830131	0
	8156	1425342_a_at	3.729005148	2.868307443	0.365571088	0.127451849	1.288391536	0.06733331
	16490	1453005_at	5.503235029	3.07315848	0.358536455	0.116667089	1.282124583	0
	11814	1436668_at	5.053422471	2.961789584	0.358450474	0.121024963	1.282048175	0
	10863	1432042_a_at	6.488619967	2.932772816	0.356695137	0.121623855	1.280489246	0
	2005	1417866_at	6.412213753	3.088116126	0.35332376	0.114414013	1.277500415	0
	15047	1450864_at	6.290106074	2.890586856	0.353101199	0.12215554	1.277303353	0.06733331
	5415	1422104_at	3.492733719	3.395570772	0.352915269	0.103934005	1.277138749	0
	66	1415778_at	7.685175895	3.16649525	0.349007165	0.110218755	1.273683801	0
	13565	1448970_at	5.704119281	2.935791875	0.347654096	0.11841919	1.272489804	0
	9533	1427220_a_at	2.66925374	2.877945634	0.347232656	0.120652959	1.272118138	0.06733331
	2246	1418134_at	5.717305434	2.966524035	0.347186087	0.117034645	1.272077076	0
	1525	1417350_at	6.166643113	2.9574091	0.346957071	0.117317916	1.27187516	0
	12945	1448282_at	6.114935853	2.946157563	0.346506774	0.117613117	1.271478241	0
	46	1415743_at	5.652749527	2.93329229	0.346327798	0.118067947	1.271320516	0
	793	1416559_at	5.152619159	2.870561044	0.342917193	0.11945999	1.268318599	0.06733331
	7585	1424635_at	9.279641118	2.971749603	0.341249747	0.114831259	1.266853542	0
	13266	1448633_at	5.722776653	2.970131007	0.33312607	0.112158712	1.259740057	0
	10475	1429794_a_at	4.172102205	3.036453222	0.326681176	0.107586435	1.254125022	0
	10711	1431390_a_at	6.846475085	2.921274754	0.31893195	0.109175609	1.247406732	0
	4449	1420958_at	3.297192136	2.945213779	0.316455243	0.107447291	1.245267118	0
	1699	1417536_at	6.621385641	2.988872516	0.309493647	0.103548628	1.239272667	0
Negative genes (392) Downregulated in TNP8 tumors compared to all other tumors.
	Row	Gene ID	Gene Name	Score(d)	Numerator(r)	Denominator(s+s0)	Fold Change	q-value(%)	InverseFoldChange
	14049	1449526_a_at	6.275351807	-4.144474797	-1.083014694	0.261315305	0.472041402	0	2.118458245
	12014	1437185_s_at	7.15898993	-5.95958557	-1.049208696	0.176053969	0.483233141	0	2.069394493
	11372	1434642_at	4.438123758	-4.803618503	-1.02264923	0.212891434	0.49221167	0	2.031646262
	1105	1416889_at	1.413919429	-3.022335218	-1.015263844	0.33592033	0.494737841	0	2.021272516
	11905	1436902_x_at	7.055800458	-5.612170939	-0.995395199	0.177363664	0.501598452	0	1.993626567
	1408	1417219_s_at	7.014864529	-5.603555329	-0.992100113	0.17704833	0.502745402	0	1.98907836
	11117	1433783_at	2.175956261	-3.939824745	-0.948606253	0.240773718	0.518132774	0	1.930007231
	2026	1417889_at	0.58943187	-3.44611877	-0.91734968	0.266197929	0.529480817	0	1.888642551
	13978	1449445_x_at	4.425513653	-6.519340471	-0.909443632	0.139499331	0.532390365	0	1.878320994
	5610	1422324_a_at	3.880863731	-3.130245788	-0.900289646	0.28760989	0.535779153	0	1.866440666
	3362	1419370_a_at	4.29181968	-6.521207501	-0.897587466	0.137641298	0.536783613	0	1.862948079
	13977	1449444_a_at	4.310267114	-6.409525363	-0.876802782	0.136796835	0.544572946	0	1.836301283
	7007	1423947_at	5.701772356	-4.498486752	-0.864967765	0.192279718	0.549058675	0	1.821298973
	2211	1418095_at	0.180979348	-2.921258314	-0.864768774	0.296026123	0.549134412	0	1.821047777
	9741	1427527_a_at	3.946731944	-3.037416181	-0.850298707	0.279941456	0.554669881	0	1.802874168
	4491	1421011_at	4.45497641	-4.006824046	-0.837715605	0.209072222	0.559528838	0	1.78721798
	12635	1439268_x_at	4.371967265	-3.553363696	-0.836993485	0.235549625	0.559808972	0	1.786323638
	14712	1450460_at	3.190274159	-3.160731376	-0.799859125	0.253061406	0.574405264	0	1.740931122
	11337	1434523_x_at	4.348703667	-3.302684423	-0.799298575	0.24201482	0.574628489	0	1.740254825
	12118	1437468_x_at	5.032636156	-4.087187773	-0.795574523	0.194650837	0.576113703	0	1.735768469
	2768	1418709_at	1.872216664	-3.484976411	-0.787066839	0.225845672	0.579521127	0	1.725562631
	11298	1434369_a_at	5.766078671	-3.502990371	-0.78227797	0.223317191	0.58144798	0	1.71984431
	11838	1436724_a_at	4.378193808	-4.325942209	-0.780601268	0.180446532	0.582124132	0	1.717846666
	17594	1460432_a_at	4.35102769	-3.160305571	-0.775740765	0.245463847	0.584088642	0	1.712068903
	11095	1433691_at	2.869949334	-2.960010725	-0.761908317	0.257400526	0.589715771	0	1.695732163
	8368	1425631_at	2.625643432	-3.026355896	-0.748626884	0.247369083	0.595169754	0	1.68019291
	15964	1451999_at	2.166371086	-3.27762624	-0.747058053	0.227926553	0.595817312	0	1.678366809
	11000	1433463_at	4.019112188	-4.322162298	-0.741160059	0.171478998	0.598258105	0	1.671519353
	695	1416455_a_at	5.589413648	-3.332266082	-0.740183859	0.222126277	0.598663053	0	1.670388702
	2790	1418734_at	2.671292706	-3.323929038	-0.725008744	0.218117997	0.604993378	0	1.652910654
	11165	1433942_at	2.842879739	-4.314278599	-0.719967574	0.166880176	0.607111088	0	1.647145012
	17020	1455797_x_at	4.316519168	-4.091194956	-0.717112313	0.175281873	0.608313821	0	1.643888345
	13047	1448394_at	1.311869102	-3.558119737	-0.715582831	0.201112634	0.60895907	0	1.642146491
	8246	1425462_at	4.78180876	-3.707530035	-0.713335701	0.192401867	0.609908319	0	1.639590687
	9330	1426911_at	4.649048243	-2.995458707	-0.711892341	0.237657204	0.610518814	0	1.637951162
	974	1416752_at	1.434173346	-3.31077557	-0.711723258	0.214971762	0.61059037	0	1.637759206
	11092	1433688_x_at	6.824897052	-3.643647848	-0.710225755	0.194921624	0.611224486	0	1.63606011
	9702	1427475_a_at	2.970081328	-3.63557335	-0.709616997	0.195187094	0.611482452	0	1.635369906
	11105	1433725_at	4.148272579	-3.837708568	-0.70928933	0.184821051	0.611621349	0	1.63499852
	11821	1436682_at	6.180151444	-3.303407107	-0.709215285	0.214692063	0.61165274	0	1.634914608
	17109	1456005_a_at	4.522834491	-4.204298317	-0.708003446	0.168399907	0.612166734	0	1.633541884
	11919	1436936_s_at	4.30606591	-2.974205651	-0.704475553	0.236861749	0.613665527	0	1.629552185
	12422	1438507_x_at	6.81991252	-3.594633548	-0.703191905	0.195622696	0.614211783	0	1.628102923
	12462	1438626_x_at	6.707865677	-3.533603422	-0.698037028	0.197542549	0.616410342	0	1.622295948
	15658	1451593_at	3.174100418	-2.983441224	-0.697316543	0.233728936	0.616718255	0	1.621485972
	11825	1436688_x_at	6.723800514	-3.530367193	-0.692795983	0.196239072	0.618653719	0	1.616413138
	17080	1455946_x_at	6.442498235	-3.416698489	-0.691578478	0.202411328	0.619176028	0	1.615049607
	13127	1448483_a_at	6.215243523	-5.305123754	-0.689965538	0.130056445	0.619868657	0	1.613244982
	9253	1426793_a_at	6.773645221	-3.603221793	-0.689852463	0.191454344	0.619917242	0	1.613118545
	11322	1434483_at	3.630291483	-4.621314014	-0.687695687	0.148809556	0.620844689	0	1.610708793
	12855	1448182_a_at	7.456718743	-3.210004734	-0.685020415	0.213401684	0.621997025	0	1.607724732
	7275	1424262_at	4.84202586	-3.043773665	-0.673641495	0.221317867	0.626922279	0	1.595094055
	11570	1435449_at	4.328553714	-4.218125095	-0.673232845	0.15960476	0.627099883	0	1.594642301
	10726	1431429_a_at	3.085467877	-3.425685159	-0.67280319	0.196399598	0.62728667	0	1.594167464
	11110	1433741_at	3.361542795	-3.571385961	-0.666144309	0.186522632	0.630188657	0	1.586826405
	2661	1418589_a_at	0.711897466	-3.156257119	-0.662283698	0.209831985	0.631877282	0	1.582585778
	11419	1434824_at	4.138728107	-3.634083018	-0.659812897	0.181562417	0.63296038	0	1.579877716
	11582	1435527_at	4.080064268	-3.394241981	-0.652531885	0.192246719	0.636162887	0	1.571924455
	11940	1436990_s_at	5.006644529	-3.166829684	-0.651135304	0.20561109	0.636779014	0	1.570403512
	10984	1433437_at	6.264194188	-2.993386733	-0.650695829	0.217377802	0.63697302	0	1.569925207
	2981	1418952_at	1.011187949	-3.092832983	-0.648532416	0.209688793	0.637928918	0	1.567572768
	5436	1422128_at	6.228372645	-3.340643954	-0.64649874	0.193525185	0.6388288	0	1.565364617
	4348	1420834_at	3.793231704	-4.298787341	-0.645762568	0.150219705	0.639154862	0	1.564566054
	11569	1435448_at	4.402816961	-3.885346076	-0.640985107	0.164975036	0.641274921	0	1.559393588
	15699	1451644_a_at	2.615066258	-2.944236211	-0.640401303	0.217510165	0.641534473	0	1.558762688
	1065	1416848_at	5.395201089	-4.9104933	-0.639747814	0.130281781	0.641825131	0	1.558056784
	17507	1460318_at	1.787406135	-2.938037941	-0.633094317	0.215482009	0.64479197	0	1.5508878
	15341	1451211_a_at	4.315582612	-3.492135955	-0.631187378	0.180745362	0.645644813	0	1.548839207
	3434	1419447_s_at	2.977986165	-4.573060251	-0.626943553	0.137094969	0.647546835	0	1.544289843
	12873	1448203_at	6.789552701	-4.750050337	-0.625517126	0.13168642	0.648187397	0	1.542763721
	11554	1435390_at	3.157426289	-4.340279038	-0.62372537	0.143706284	0.648992913	0	1.540848875
	16066	1452123_s_at	4.251883589	-3.115021434	-0.619683797	0.198934039	0.650813554	0	1.536538373
	11505	1435176_a_at	6.036093901	-3.224539217	-0.618329353	0.19175743	0.651424844	0	1.535096503
	2411	1418315_at	3.143213379	-4.102600477	-0.6179751	0.150630095	0.65158482	0	1.534719608
	3168	1419153_at	3.403946351	-3.155978997	-0.617269516	0.195587333	0.651903572	0	1.5339692
	11416	1434805_at	3.318263942	-3.794574232	-0.612197518	0.16133497	0.654199464	0	1.528585784
	17110	1456006_at	4.173660941	-3.78549972	-0.610534716	0.161282462	0.654953907	0	1.526825002
	9649	1427385_s_at	4.470642586	-3.676238168	-0.610088247	0.165954495	0.655156626	0	1.526352571
	12582	1438999_a_at	3.48624036	-3.44711943	-0.609660422	0.176860836	0.655350938	0	1.525900005
	12325	1438169_a_at	4.437389164	-3.024537134	-0.608963848	0.201341171	0.655667437	0	1.525163434
	11215	1434116_at	3.375672459	-4.107575722	-0.608451939	0.148129208	0.655900127	0	1.52462236
	3534	1419561_at	2.742464633	-2.979839077	-0.604309224	0.202799282	0.657786259	0	1.520250669
	11056	1433585_at	5.083730861	-3.66875529	-0.598965816	0.163261316	0.660227064	0	1.514630427
	2980	1418951_at	0.642195791	-2.86758828	-0.597995292	0.208535966	0.660671359	0.06733331	1.513611853
	1052	1416834_x_at	6.350936	-4.593767691	-0.595358283	0.129601304	0.661880061	0	1.510847748
	14129	1449664_s_at	3.458927331	-3.937824072	-0.592658668	0.1505041	0.663119752	0	1.508023246
	14383	1450050_at	3.544367699	-4.338794336	-0.591536156	0.136336528	0.663635903	0	1.50685036
	11442	1434924_at	4.35548491	-4.118681693	-0.587345058	0.142605111	0.6655666	0	1.502479241
	12051	1437297_at	3.572637352	-3.218235301	-0.584974952	0.181768857	0.666660913	0	1.500012946
	13244	1448609_at	5.425124685	-3.317641398	-0.584285567	0.176114745	0.66697955	0	1.499296343
	15340	1451210_at	3.939036596	-3.318275117	-0.584261039	0.176073718	0.66699089	0	1.499270853
	12758	1448028_at	3.641074362	-3.808255877	-0.583962136	0.153341098	0.667129093	0	1.498960261
	10433	1429555_at	5.395393938	-3.793944521	-0.58146253	0.153260683	0.66828596	0	1.496365419
	12420	1438503_x_at	6.455705613	-4.536388623	-0.580871986	0.128047228	0.668559568	0	1.495753031
	16249	1452415_at	4.594743567	-3.498890906	-0.579267467	0.165557453	0.669303532	0	1.494090427
	12115	1437461_s_at	4.36898601	-3.768437634	-0.57863393	0.153547434	0.669597511	0	1.493434465
	16794	1454783_at	3.255092433	-3.084315398	-0.577848859	0.187350768	0.669961985	0	1.492622004
	3433	1419446_at	2.905447766	-4.280047205	-0.576184036	0.134620954	0.670735545	0	1.49090056
	10682	1431293_a_at	5.563563623	-3.725889665	-0.575172291	0.154371799	0.671206089	0	1.489855375
	11780	1436451_a_at	6.427183714	-3.591784046	-0.568558534	0.158294187	0.674290168	0	1.483041052
	17090	1455968_x_at	6.392396004	-3.62013166	-0.566643518	0.156525666	0.675185806	0	1.481073788
	4701	1421253_at	2.447260552	-3.076730456	-0.565232166	0.183711955	0.675846647	0	1.4796256
	8207	1425411_at	2.858687497	-2.972399754	-0.564616714	0.189953156	0.676135024	0	1.478994527
	11497	1435148_at	3.321111099	-3.638410988	-0.564175879	0.155061064	0.676341658	0	1.478542669
	3873	1420217_x_at	2.96565841	-3.703077143	-0.564073057	0.152325495	0.676389863	0	1.478437297
	17093	1455976_x_at	7.276553616	-3.411213647	-0.563865551	0.165297636	0.676487156	0	1.478224665
	11587	1435559_at	2.672757308	-3.51486398	-0.56317494	0.160226667	0.676811065	0	1.477517215
	11098	1433706_a_at	5.715551394	-3.544873704	-0.56270317	0.158737156	0.677032422	0	1.477034137
	15552	1451465_at	4.983653912	-4.175550591	-0.562039011	0.134602371	0.677344173	0	1.476354326
	3165	1419150_at	1.3351342	-3.037595775	-0.561005021	0.184687188	0.677829804	0	1.475296592
	11801	1436567_a_at	6.757924657	-4.332521291	-0.559485708	0.129136286	0.678544008	0	1.473743763
	2138	1418015_at	5.102604714	-3.433844052	-0.559272074	0.162870551	0.678644494	0	1.473525548
	14382	1450049_a_at	3.677671322	-4.071667978	-0.55644293	0.136662157	0.679976631	0	1.470638776
	16967	1455556_at	4.573909244	-3.594258557	-0.555911779	0.154666608	0.680227021	0	1.470097437
	12146	1437553_at	2.87533312	-3.717680445	-0.555112912	0.149317006	0.680603789	0	1.469283621
	16548	1453362_x_at	8.728898446	-4.312335118	-0.552834845	0.128198489	0.681679336	0	1.466965401
	17009	1455749_x_at	6.639189447	-4.146580283	-0.552407134	0.13321993	0.681881461	0	1.466530559
	3874	1420218_at	3.086837037	-3.583867591	-0.549035815	0.153196456	0.683476758	0	1.463107542
	11556	1435395_s_at	7.188481421	-4.399736866	-0.548261184	0.124612267	0.683843838	0	1.462322162
	12469	1438634_x_at	5.31433385	-3.200360326	-0.546955028	0.170904202	0.684463242	0	1.460998835
	2424	1418328_at	2.007484392	-3.192804419	-0.546466642	0.171155689	0.684694989	0	1.460504336
	11169	1433951_at	5.22948561	-3.394631568	-0.546345352	0.160943932	0.684752554	0	1.460381555
	10151	1428263_a_at	6.690640847	-4.309137169	-0.545402023	0.126568731	0.685200437	0	1.459426973
	16885	1455138_x_at	7.559974446	-3.725968817	-0.544385505	0.14610576	0.685683397	0	1.458399028
	17305	1456628_x_at	8.596446104	-4.141916718	-0.543964708	0.131331638	0.685883423	0	1.457973713
	4382	1420875_at	4.401603878	-3.187994994	-0.543308502	0.170423261	0.686195466	0	1.457310708
	11108	1433736_at	4.984744773	-3.533257029	-0.542741497	0.153609401	0.686465206	0	1.456738072
	10223	1428530_x_at	8.649112659	-4.225194529	-0.541191924	0.128086866	0.687202922	0	1.455174255
	16608	1453728_a_at	5.810880928	-3.439095869	-0.540792448	0.157248436	0.687393232	0	1.454771379
	11781	1436452_x_at	6.391688784	-3.475674041	-0.540543152	0.15552182	0.687512023	0	1.454520018
	5466	1422161_at	2.862759942	-3.372052705	-0.540156617	0.160186291	0.68769625	0	1.454130367
	15009	1450818_a_at	6.748199356	-4.195881738	-0.54005532	0.128710806	0.687744537	0	1.454028271
	17179	1456226_x_at	5.843782622	-2.923889059	-0.539860203	0.184637718	0.687837557	0	1.453831634
	16770	1454694_a_at	3.581817524	-2.993842723	-0.538218479	0.179775135	0.688620732	0	1.452178179
	16772	1454698_at	5.589592591	-3.440685416	-0.537940975	0.156347038	0.688753202	0	1.451898877
	2139	1418016_at	5.419232731	-3.314543241	-0.53407484	0.16113075	0.690601398	0	1.448013286
	4005	1420442_at	1.336772955	-3.02648489	-0.533877188	0.176401736	0.690696018	0	1.447814919
	16862	1455036_s_at	7.167211513	-4.178426336	-0.531093085	0.127103613	0.692030206	0	1.44502363
	12802	1448126_at	3.455058368	-3.403358927	-0.530370273	0.155837302	0.69237701	0	1.444299832
	3462	1419477_at	3.529811752	-2.883746969	-0.529670331	0.183674344	0.692713007	0.06733331	1.443599283
	14981	1450786_x_at	4.132751661	-3.041804813	-0.528780537	0.173837761	0.693140376	0	1.442709205
	16401	1452662_a_at	2.964773886	-2.902246525	-0.528615116	0.182139977	0.693219856	0	1.442543792
	11194	1434043_a_at	3.58581079	-3.78114896	-0.527539734	0.139518369	0.693736773	0	1.441468923
	7650	1424712_at	5.182017227	-4.014145008	-0.52680628	0.131237481	0.694089553	0	1.440736279
	10185	1428360_x_at	6.755521808	-4.081760631	-0.526317694	0.128943792	0.694324655	0	1.440248439
	16070	1452128_a_at	3.088304889	-3.142023464	-0.524663865	0.166982797	0.695121048	0	1.438598361
	11711	1436064_x_at	8.707884282	-4.092302032	-0.523349647	0.127886369	0.695754555	0	1.437288471
	16652	1453957_a_at	1.928931758	-3.140735655	-0.522569758	0.166384509	0.696130766	0	1.436511715
	13239	1448604_at	3.546755374	-3.354161866	-0.520999374	0.155329228	0.696888922	0	1.434948912
	16364	1452599_s_at	3.654756326	-3.418092595	-0.517669583	0.151449842	0.698499223	0	1.431640819
	8498	1425806_a_at	4.838292574	-3.121268991	-0.51699103	0.165634885	0.698827831	0	1.430967623
	14144	1449699_s_at	2.938837574	-3.154311962	-0.51667957	0.163801037	0.698978716	0	1.430658728
	5603	1422315_x_at	1.80294184	-3.322101891	-0.51591894	0.155298951	0.699347334	0	1.429904642
	5103	1421730_at	3.012534486	-3.364459567	-0.51508912	0.153097135	0.699749706	0	1.429082416
	4535	1421060_at	3.198760988	-3.341624791	-0.51390993	0.153790435	0.700321882	0	1.427914829
	12632	1439264_x_at	5.308813791	-3.094247806	-0.512923603	0.165766815	0.700800834	0	1.426938942
	5337	1422009_at	3.1294952	-3.313770161	-0.511489837	0.15435284	0.701497644	0	1.425521538
	14012	1449482_at	2.859339705	-2.967627784	-0.510828398	0.172133581	0.701819336	0	1.424868123
	9985	1427955_a_at	5.799074863	-2.997942067	-0.509639488	0.169996443	0.702397937	0	1.423694387
	5701	1422432_at	7.214641164	-3.031846624	-0.508439893	0.167699741	0.702982221	0	1.422511083
	11736	1436241_s_at	3.613372478	-3.626190228	-0.506939686	0.139799529	0.703713607	0	1.421032634
	12468	1438633_x_at	5.308640128	-3.044962027	-0.505884406	0.166138166	0.704228536	0	1.419993579
	5382	1422059_at	3.138628007	-3.432329581	-0.505011689	0.147133798	0.704654668	0	1.419134854
	16948	1455470_x_at	5.29361371	-3.005915006	-0.504507813	0.16783835	0.704900819	0	1.418639294
	9499	1427164_at	3.143220367	-2.93081108	-0.503385912	0.17175652	0.705449193	0	1.417536529
	15640	1451574_at	5.163963404	-3.359396864	-0.502378754	0.14954433	0.705941846	0	1.416547278
	10635	1431036_a_at	6.172595639	-3.331666295	-0.502201536	0.150735845	0.706028567	0	1.416373283
	6693	1423589_at	5.956849357	-3.344482319	-0.501940957	0.150080314	0.706156101	0	1.416117482
	2140	1418017_at	5.302013226	-3.123905698	-0.501928327	0.160673329	0.706162283	0	1.416105084
	10581	1430671_a_at	3.744622916	-3.047719161	-0.501448586	0.164532412	0.706397144	0	1.415634263
	3808	1420039_s_at	3.3879129	-3.748412212	-0.500509029	0.133525611	0.706857335	0	1.41471263
	12930	1448266_at	6.312369319	-3.88522374	-0.499912805	0.128670275	0.707149519	0	1.414128092
	4157	1420619_a_at	6.275533076	-3.344812727	-0.498743752	0.149109619	0.707722773	0	1.412982651
	17549	1460369_at	3.871355165	-3.288566665	-0.49796686	0.151423678	0.708103985	0	1.412221964
	9019	1426471_at	4.025938465	-2.862485082	-0.497884167	0.17393424	0.708144573	0.06733331	1.41214102
	17464	1460254_at	4.080387916	-3.554861755	-0.497178068	0.139858623	0.708491245	0	1.411450045
	3775	1419960_at	3.095245589	-4.068081702	-0.497024317	0.122176582	0.708566755	0	1.411299631
	8016	1425164_a_at	1.756166588	-3.181984283	-0.494694244	0.155467218	0.709712074	0	1.409022104
	755	1416519_at	8.818001003	-4.192368211	-0.492893391	0.117569203	0.71059853	0	1.407264381
	9849	1427706_a_at	3.115970122	-3.062281391	-0.492109021	0.160700131	0.710984976	0	1.406499482
	520	1416269_at	7.118507942	-3.943812969	-0.491801957	0.12470215	0.711136318	0	1.406200154
	8919	1426334_a_at	4.138430005	-3.062690667	-0.490636579	0.160197889	0.711710991	0	1.405064713
	7911	1425040_at	3.590238386	-2.897283119	-0.489731354	0.169031238	0.712157697	0	1.404183376
	11175	1433991_x_at	7.292023807	-2.923576542	-0.487675633	0.16680789	0.713173186	0	1.402183957
	6174	1422976_x_at	6.697373238	-3.758956139	-0.487481909	0.129685447	0.713268957	0	1.401995685
	14731	1450482_a_at	0.906055395	-2.954220901	-0.486959583	0.164835197	0.713527242	0	1.401488186
	9824	1427668_at	3.011440515	-3.050206482	-0.485674748	0.159226843	0.714162978	0	1.400240604
	10590	1430718_s_at	3.768860294	-3.15374647	-0.485594889	0.153973978	0.714202511	0	1.400163098
	756	1416520_x_at	8.663321839	-4.046530013	-0.485151588	0.119893239	0.714421999	0	1.399732932
	4146	1420608_at	4.530493729	-3.572830946	-0.484567432	0.135625625	0.714711332	0	1.399166286
	5859	1422610_s_at	1.957173906	-2.916601924	-0.480706142	0.164817193	0.716626778	0	1.395426505
	4298	1420779_at	3.632766472	-3.717419684	-0.47982481	0.129074695	0.717064694	0	1.39457431
	10756	1431665_a_at	6.266488593	-3.845220659	-0.479234603	0.124631236	0.717358105	0	1.394003906
	4551	1421077_at	3.917645641	-3.833466191	-0.478163487	0.124733978	0.717890899	0	1.392969324
	11389	1434703_at	3.796442764	-3.134212529	-0.477154121	0.152240512	0.718393339	0	1.391995089
	12134	1437521_s_at	5.253831403	-3.093261518	-0.476431955	0.154022527	0.718753034	0	1.391298475
	11195	1434044_at	3.713619144	-3.333225814	-0.47627506	0.142887127	0.718831203	0	1.391147179
	15547	1451459_at	4.987579161	-3.627752375	-0.475872476	0.131175567	0.719031821	0	1.390759033
	6684	1423578_at	2.459086909	-3.085589062	-0.475431947	0.154081421	0.719251412	0	1.390334427
	13202	1448565_at	5.69344384	-3.511753966	-0.474381951	0.135084051	0.719775075	0	1.389322907
	12070	1437336_x_at	5.661951805	-3.015512511	-0.474111148	0.157224069	0.719910194	0	1.389062147
	4542	1421068_at	4.203995294	-3.534309734	-0.473108723	0.133861704	0.720410582	0	1.388097323
	16965	1455546_s_at	5.174534165	-3.379569638	-0.472624576	0.139847563	0.720652381	0	1.387631577
	3270	1419270_a_at	4.41323287	-3.108422659	-0.472240833	0.15192298	0.720844093	0	1.387262529
	13936	1449394_at	1.160044526	-3.060974098	-0.471721007	0.154108134	0.721103872	0	1.386762767
	8497	1425805_a_at	3.558794714	-3.205662163	-0.471411106	0.147055766	0.721258786	0	1.386464912
	14574	1450290_at	2.195782662	-3.213621817	-0.469508978	0.146099636	0.722210361	0	1.384638125
	15489	1451389_at	3.570983869	-3.215469978	-0.4691525	0.145904799	0.722388835	0	1.384296035
	7646	1424706_at	3.411936989	-3.157923101	-0.468899311	0.148483448	0.722515623	0	1.384053117
	7546	1424589_s_at	4.367453155	-3.079925451	-0.467494468	0.151787592	0.723219525	0	1.382706032
	7505	1424540_at	4.044608498	-3.301521126	-0.467279852	0.141534715	0.723327119	0	1.382500356
	11434	1434889_at	4.310356067	-2.98470749	-0.465475989	0.155953637	0.724232092	0	1.380772838
	12269	1437969_s_at	4.099566883	-3.631191332	-0.465042031	0.128068721	0.724449971	0	1.380357568
	11100	1433709_at	4.03508117	-2.953064044	-0.463325484	0.156896524	0.725312449	0	1.378716168
	4591	1421120_at	2.630619572	-2.886674553	-0.462907777	0.160360224	0.725522481	0.06733331	1.378317043
	11894	1436882_at	5.068425551	-3.220578369	-0.461900182	0.143421501	0.726029371	0	1.377354746
	11002	1433470_a_at	4.950807754	-3.476261673	-0.461890956	0.132870019	0.726034014	0	1.377345938
	15924	1451946_a_at	2.863437405	-3.103610946	-0.461866112	0.148815725	0.726046517	0	1.37732222
	5060	1421680_at	3.27880053	-3.113881743	-0.46160579	0.148241272	0.726177538	0	1.377073716
	11922	1436949_a_at	6.717545617	-3.57016101	-0.461099669	0.129153746	0.726432337	0	1.3765907
	11923	1436950_at	4.547676558	-2.988481896	-0.460972724	0.154249796	0.72649626	0	1.376469578
	10658	1431132_x_at	4.158244233	-3.690796545	-0.46006611	0.124652254	0.726952946	0	1.375604853
	13105	1448460_at	4.767179826	-3.167540265	-0.459826352	0.145168274	0.727073767	0	1.375376263
	11362	1434609_at	5.326744881	-3.939781901	-0.458998872	0.116503625	0.72749091	0	1.374587621
	7067	1424022_at	4.102592431	-3.315340058	-0.458895471	0.138415807	0.727543053	0	1.374489105
	11465	1435006_s_at	3.296753485	-3.111135429	-0.458715862	0.147443232	0.727633635	0	1.374317997
	28	1415714_a_at	6.286237285	-4.066305637	-0.457782125	0.112579369	0.728104724	0	1.373428803
	16428	1452720_a_at	2.891462164	-2.907715881	-0.457468639	0.157329209	0.728262952	0	1.373130401
	4455	1420967_at	3.147926297	-3.099625874	-0.456034865	0.147125777	0.728987072	0	1.371766439
	15364	1451237_s_at	5.401608475	-3.066486688	-0.455357317	0.148494797	0.729329514	0	1.371122354
	16851	1454998_at	4.563813929	-3.525175754	-0.454873849	0.129035793	0.729573964	0	1.370662947
	10245	1428592_s_at	4.133361394	-3.465315651	-0.454706804	0.131216562	0.729658444	0	1.370504252
	9309	1426873_s_at	6.160742797	-2.853972996	-0.454278163	0.159173953	0.729875266	0.06733331	1.37009712
	15947	1451980_at	3.768599919	-3.165749293	-0.453078175	0.143118779	0.730482606	0	1.36895799
	15880	1451889_at	4.277090081	-2.940111577	-0.452463669	0.153893367	0.730793816	0	1.368375016
	15678	1451615_at	3.338550715	-3.256100807	-0.451827226	0.138763279	0.731116276	0	1.367771492
	8142	1425320_at	3.306885708	-3.351313895	-0.447857379	0.133636357	0.733130851	0	1.364012985
	613	1416366_at	7.125969654	-3.554291434	-0.447422428	0.125882313	0.733351912	0	1.363601818
	4550	1421076_at	3.905026416	-3.588718768	-0.447113833	0.124588708	0.733508794	0	1.363310172
	11109	1433737_at	3.860855617	-2.919241451	-0.447040586	0.153135872	0.733546036	0	1.363240958
	12787	1448109_a_at	9.430960789	-3.795817965	-0.446716694	0.117686543	0.733710739	0	1.362934938
	7642	1424700_at	2.961226549	-3.140259113	-0.446164842	0.14207899	0.733991447	0	1.362413695
	13223	1448587_at	5.005323756	-3.564802124	-0.445735899	0.125038048	0.734209711	0	1.362008682
	371	1416112_at	7.12916774	-3.786990811	-0.445188099	0.117557217	0.734488547	0	1.361491617
	5249	1421903_at	3.605301644	-3.613453312	-0.44502128	0.123156782	0.734573481	0	1.361334197
	14149	1449713_at	3.233561383	-3.265876169	-0.444506367	0.136106314	0.734835705	0	1.360848409
	11793	1436542_at	3.618321271	-3.269641546	-0.444405098	0.135918599	0.734887288	0	1.360752888
	11162	1433936_at	4.882128955	-3.363754814	-0.44392642	0.131973477	0.73513116	0	1.360301473
	470	1416217_a_at	9.189659965	-3.151496845	-0.442920917	0.140543031	0.735643697	0	1.359353726
	715	1416476_a_at	5.102878189	-3.402688751	-0.442274675	0.129977999	0.735973295	0	1.358744952
	17297	1456616_a_at	8.224399654	-3.031369789	-0.441196299	0.145543543	0.736523622	0	1.357729705
	4347	1420833_at	3.587739319	-3.016729536	-0.440524506	0.14602718	0.736866665	0	1.357097624
	5454	1422148_at	2.274702138	-3.256958567	-0.440329365	0.13519649	0.736966341	0	1.356914073
	13180	1448540_a_at	6.388398331	-3.422741502	-0.439748125	0.128478334	0.737263314	0	1.356367503
	10716	1431405_a_at	3.326859338	-2.873325657	-0.438149232	0.152488539	0.738080852	0.06733331	1.354865117
	14137	1449679_s_at	3.973275027	-2.866648245	-0.437719687	0.152693895	0.738300639	0.06733331	1.354461782
	11107	1433733_a_at	4.026660005	-2.942479885	-0.434651878	0.147716177	0.739872264	0	1.351584657
	1523	1417348_at	5.63572946	-3.601006093	-0.434187971	0.120574073	0.740110213	0	1.351150116
	2429	1418333_at	4.48306031	-3.635565549	-0.43307877	0.119122806	0.740679458	0	1.350111698
	6391	1423242_at	5.024163308	-3.588058061	-0.432501893	0.120539268	0.740975685	0	1.34957195
	4342	1420826_at	3.519379121	-3.456419053	-0.432281744	0.125066358	0.741088764	0	1.349366026
	11026	1433510_x_at	8.689953903	-3.472947128	-0.43051993	0.123963859	0.741994331	0	1.347719191
	17614	1460543_x_at	9.114656443	-3.045920475	-0.430042302	0.14118632	0.742240021	0	1.347273081
	17675	1460697_s_at	6.360075321	-3.718977462	-0.429783315	0.115564915	0.742373277	0	1.347031245
	5784	1422525_at	7.021063644	-3.604960274	-0.428573354	0.118884349	0.742996153	0	1.345901989
	6692	1423588_at	6.012599066	-2.889125307	-0.428372329	0.148270595	0.743099689	0.06733331	1.345714464
	3943	1420374_at	3.614029299	-3.486373311	-0.42798972	0.122760726	0.743296789	0	1.345357622
	14863	1450640_x_at	7.02338206	-3.583133175	-0.427894561	0.119419106	0.743345817	0	1.345268886
	12659	1439388_s_at	4.91847253	-3.089347877	-0.427428588	0.138355603	0.743585948	0	1.344834451
	16159	1452273_at	4.278672385	-2.849443307	-0.426725976	0.149757665	0.743948173	0.06733331	1.344179658
	6436	1423289_a_at	4.827961699	-3.095542021	-0.426591511	0.137808341	0.744017515	0	1.34405438
	11074	1433654_at	5.961742454	-3.257946445	-0.426457628	0.130897679	0.744086563	0	1.343929658
	15419	1451307_at	5.794291637	-3.37684893	-0.426348537	0.126256325	0.74414283	0	1.343828039
	11140	1433860_at	4.406845789	-3.02531233	-0.426304412	0.140912529	0.74416559	0	1.343786938
	9307	1426870_at	5.097087077	-2.857294577	-0.426223222	0.149170206	0.744207471	0.06733331	1.343711316
	17399	1460182_at	3.434659352	-3.151575927	-0.425456814	0.134998117	0.744602923	0	1.342997682
	8106	1425276_at	3.733692915	-3.213918667	-0.4247737	0.13216691	0.744955576	0	1.342361924
	11027	1433511_at	3.398980418	-3.066448538	-0.424281982	0.138362662	0.745209524	0	1.341904481
	9126	1426613_a_at	6.1757568	-3.245928647	-0.423372636	0.130431899	0.745679386	0	1.341058931
	3435	1419448_at	2.696021969	-3.095282601	-0.422143381	0.136382823	0.746315016	0	1.339916762
	9015	1426465_at	4.956202191	-3.136482084	-0.419648093	0.133795788	0.747606961	0	1.337601243
	12890	1448222_x_at	7.127855663	-3.522099685	-0.418730296	0.118886555	0.748082716	0	1.336750574
	7523	1424558_a_at	2.871537036	-2.866417972	-0.417876471	0.145783509	0.748525582	0.06733331	1.335959683
	16919	1455310_at	4.309835941	-3.186420499	-0.417835123	0.131129938	0.748547035	0	1.335921395
	16252	1452422_a_at	6.212521692	-3.199473142	-0.417437391	0.130470666	0.748753429	0	1.33555315
	13012	1448358_s_at	7.452311912	-3.107480099	-0.416752962	0.134112834	0.749108729	0	1.334919701
	15716	1451665_a_at	5.402735779	-2.926945782	-0.416694989	0.14236512	0.749138832	0	1.334866059
	14136	1449677_s_at	2.738465249	-2.94040642	-0.416032897	0.141488229	0.749482711	0	1.334253594
	3618	1419655_at	4.430381783	-2.914030866	-0.4144343	0.142220285	0.750313645	0	1.332775976
	11461	1434995_s_at	4.240521893	-3.217067752	-0.414423316	0.128820201	0.750319358	0	1.332765828
	12869	1448198_a_at	7.044983907	-3.482475209	-0.411323373	0.118112362	0.751933314	0	1.329905167
	1857	1417705_at	4.920981078	-2.895550795	-0.410543794	0.141784352	0.752339741	0.06733331	1.329186729
	11565	1435429_x_at	8.438610858	-2.900354678	-0.410482175	0.141528268	0.752371875	0	1.329129959
	12507	1438794_x_at	8.816356215	-2.901023506	-0.409973667	0.141320353	0.752637111	0	1.328661562
	4541	1421067_a_at	4.141425116	-3.010654962	-0.408215277	0.13559019	0.753555002	0	1.327043146
	15314	1451178_at	6.3220773	-3.390275596	-0.40792515	0.120322121	0.753706558	0	1.326776303
	4099	1420557_at	2.351712331	-3.225834878	-0.407673917	0.126377801	0.753837821	0	1.326545276
	16748	1454631_at	3.512987818	-3.022499658	-0.407254313	0.134740896	0.754057104	0	1.32615951
	10995	1433451_at	2.732761574	-3.042035322	-0.405996474	0.133462117	0.754714829	0	1.325003779
	7379	1424384_a_at	3.448122868	-3.039607791	-0.402370869	0.132375917	0.756613871	0	1.321678122
	5572	1422279_at	2.431056336	-3.124751643	-0.40213287	0.128692746	0.756738699	0	1.321460105
	1871	1417722_at	6.514716925	-3.322683253	-0.402071109	0.121007956	0.756771095	0	1.321403535
	9891	1427773_a_at	6.943226956	-3.145215802	-0.399560102	0.12703742	0.7580894	0	1.319105636
	17708	1460741_x_at	3.265784752	-3.063235448	-0.397868456	0.129885039	0.758978826	0	1.317559812
	15700	1451645_at	3.880084628	-3.036002002	-0.397461765	0.130916174	0.75919281	0	1.317188449
	5266	1421926_at	3.293299498	-3.204274262	-0.397421542	0.124028566	0.759213977	0	1.317151725
	1310	1417112_at	5.069228628	-3.034329531	-0.396994246	0.130834256	0.759438874	0	1.31676167
	14079	1449562_at	3.514876912	-2.938919425	-0.396974926	0.135075131	0.759449044	0	1.316744037
	1817	1417660_s_at	5.944757595	-3.075436853	-0.396472486	0.128915827	0.75971358	0	1.316285541
	7439	1424456_at	5.061741114	-2.865645871	-0.395780421	0.138112118	0.760078104	0.06733331	1.315654266
	17358	1459816_x_at	5.094253963	-3.100352864	-0.395077346	0.1274298	0.760448606	0	1.315013259
	50	1415754_at	4.877061662	-2.918151484	-0.394302918	0.135120785	0.760856919	0	1.31430756
	12258	1437920_at	2.201114473	-3.026598778	-0.393894068	0.130144131	0.761072571	0	1.313935146
	6405	1423256_a_at	6.98979974	-2.981421342	-0.392281435	0.131575309	0.761923768	0	1.31246726
	13011	1448357_at	7.306187744	-2.944593715	-0.39168189	0.133017295	0.762240468	0	1.311921948
	12355	1438250_s_at	6.583983141	-3.087186877	-0.391190378	0.126714188	0.762500201	0	1.311475065
	614	1416367_at	5.317832515	-2.871484379	-0.391106759	0.136203687	0.762544396	0.06733331	1.311399054
	10429	1429534_a_at	4.980722793	-2.954824926	-0.390367962	0.132112045	0.762934992	0	1.310727665
	11845	1436757_a_at	7.715520901	-3.520831864	-0.389101137	0.110513979	0.763605216	0	1.309577225
	9937	1427890_a_at	3.683647022	-3.048931021	-0.38844709	0.127404355	0.763951476	0	1.308983661
	12700	1439506_at	3.359603896	-2.873132611	-0.386946143	0.13467744	0.764746687	0.06733331	1.307622533
	10065	1428075_at	6.866462114	-3.162087752	-0.386228831	0.122143616	0.765127016	0	1.306972541
	7734	1424818_at	4.365221223	-2.981103682	-0.385850278	0.129432022	0.765327806	0	1.306629645
	4736	1421298_a_at	3.674121	-3.21068456	-0.385658392	0.120117185	0.765429606	0	1.306455868
	8693	1426059_at	1.882921576	-2.885313566	-0.384962746	0.133421459	0.765798773	0.06733331	1.305826067
	11666	1435882_at	2.647277697	-3.040494268	-0.384681122	0.126519272	0.765948277	0	1.305571186
	13295	1448667_x_at	4.798322258	-2.864937397	-0.3841751	0.134095461	0.766216978	0.06733331	1.30511334
	8131	1425305_at	4.989852939	-3.200849101	-0.382922363	0.119631495	0.766882598	0	1.303980561
	10370	1429199_s_at	3.308817417	-2.934286573	-0.3828527	0.130475566	0.766919629	0	1.303917598
	7502	1424537_at	2.320386827	-2.988855785	-0.382642153	0.128022956	0.767031561	0	1.303727318
	15268	1451120_at	6.564116847	-3.232347653	-0.380943954	0.117853645	0.767934967	0	1.302193601
	10066	1428076_s_at	6.793396821	-3.090433496	-0.378820027	0.122578282	0.769066349	0	1.30027793
	14991	1450796_at	2.64813301	-3.112508369	-0.378331826	0.121552067	0.769326641	0	1.299837996
	11057	1433588_at	4.695990307	-3.16898584	-0.378274725	0.119367755	0.769357091	0	1.29978655
	11830	1436699_x_at	8.455308109	-2.942222077	-0.377762203	0.128393504	0.769630457	0	1.299324879
	4566	1421092_at	2.653613008	-2.916431594	-0.375721736	0.128829264	0.770719749	0	1.297488486
	281	1416020_a_at	6.873477215	-3.017800446	-0.374475734	0.124088965	0.771385678	0	1.296368377
	15416	1451304_at	4.039137065	-2.919666477	-0.374323743	0.128207706	0.77146695	0	1.296231809
	4932	1421530_a_at	2.234595104	-3.032004121	-0.374282595	0.12344396	0.771488954	0	1.296194839
	15781	1451745_a_at	5.982291757	-3.011721021	-0.373959552	0.124168059	0.771661722	0	1.295904633
	14302	1449955_at	3.049978553	-3.155849326	-0.373905033	0.118480001	0.771690883	0	1.295855661
	12950	1448287_at	6.484752234	-3.134726993	-0.372213768	0.118738815	0.772596064	0	1.294337425
	943	1416719_a_at	9.184818054	-3.062173666	-0.372202082	0.121548326	0.772602322	0	1.294326941
	10585	1430694_at	2.116077981	-3.149854104	-0.37197492	0.118092746	0.772723983	0	1.294123157
	5243	1421897_at	3.286192667	-2.896325886	-0.371943051	0.128418923	0.772741052	0.06733331	1.294094571
	9478	1427128_at	5.295428781	-2.860451266	-0.371512922	0.12987913	0.772971474	0.06733331	1.293708803
	10175	1428322_a_at	5.737193975	-3.039603486	-0.371413476	0.122191423	0.773024757	0	1.29361963
	2116	1417990_at	2.468785477	-3.000074779	-0.371265135	0.12375196	0.773104245	0	1.293486624
	9113	1426596_a_at	5.506270443	-2.851176938	-0.370813444	0.130056272	0.773346333	0.06733331	1.293081711
	12494	1438723_a_at	9.189905216	-3.028326805	-0.370361055	0.122298906	0.773588871	0	1.292676301
	14597	1450318_a_at	3.182907978	-2.937756209	-0.369308099	0.125710941	0.774153684	0	1.291733181
	5517	1422219_a_at	2.648793092	-3.051382838	-0.368578506	0.120790646	0.774545284	0	1.291080096
	2248	1418137_at	6.235896347	-2.979544126	-0.367665931	0.123396706	0.775035377	0	1.290263683
	17482	1460281_at	2.278584864	-3.188869831	-0.366908904	0.115059229	0.775442168	0	1.28958682
	801	1416567_s_at	7.633040509	-3.008113409	-0.366528934	0.12184678	0.775646428	0	1.289247219
	11976	1437052_s_at	2.737065528	-2.92788523	-0.364746871	0.124576902	0.776605123	0	1.287655683
	17258	1456497_x_at	9.192491711	-2.971168976	-0.364383783	0.122639872	0.776800598	0	1.287331655
	2423	1418327_at	5.701025896	-2.892307607	-0.363271818	0.125599303	0.777399552	0.06733331	1.28633982
	17242	1456457_at	2.715684121	-3.058253291	-0.363028908	0.118704657	0.777530456	0	1.286123254
	17298	1456617_a_at	7.493044201	-3.140686518	-0.362138608	0.115305557	0.778010425	0	1.285329821
	3773	1419958_at	2.839291778	-3.084005904	-0.356995106	0.115756946	0.780789141	0	1.280755517
	7442	1424461_at	6.502779208	-3.017236787	-0.354971582	0.117647903	0.781885045	0	1.278960388
	1865	1417713_at	7.405561253	-3.085074534	-0.354713077	0.11497715	0.782025157	0	1.278731242
	16417	1452692_a_at	6.655844481	-2.946169333	-0.354542796	0.120340264	0.782117464	0	1.278580323
	9797	1427606_at	3.027461581	-2.880950232	-0.354256558	0.122965178	0.782272656	0.06733331	1.278326671
	17077	1455939_x_at	6.874586207	-3.009728257	-0.354164864	0.117673369	0.782322377	0	1.278245426
	6927	1423857_at	6.121913007	-2.952444513	-0.353277398	0.119655898	0.782803766	0	1.277459363
	799	1416565_at	7.532687005	-3.210588776	-0.353131322	0.109989583	0.782883031	0	1.277330023
	3942	1420373_at	3.304375832	-3.078757161	-0.3529303	0.114634017	0.782992124	0	1.277152055
	4119	1420580_at	2.569161893	-2.866782544	-0.349774026	0.122009263	0.784707	0.06733331	1.274361004
	6140	1422929_s_at	2.499654213	-2.912793228	-0.347606164	0.119337741	0.785887024	0	1.272447527
	11216	1434117_at	4.900692694	-2.973735169	-0.34713387	0.116733283	0.786144341	0	1.272031035
	8632	1425988_a_at	3.653223322	-2.852622769	-0.345990727	0.121288637	0.786767502	0.06733331	1.27102352
	2786	1418728_at	2.134248653	-2.952272499	-0.345429644	0.117004661	0.787073546	0	1.270529298
	10531	1430278_a_at	3.215851727	-2.867088555	-0.344855797	0.120280832	0.787386675	0.06733331	1.270024032
	11530	1435300_at	3.265937514	-3.002068206	-0.34472721	0.114829906	0.787456858	0	1.26991084
	9692	1427462_at	3.819978782	-3.299024982	-0.343423031	0.104098342	0.788169031	0	1.268763375
	5055	1421671_at	2.708381069	-2.880155515	-0.340737946	0.118305399	0.789637305	0.06733331	1.266404201
	16801	1454798_at	5.176243136	-2.850734217	-0.339406711	0.119059402	0.790366273	0.06733331	1.265236175
	11004	1433472_x_at	9.621437063	-2.967349024	-0.338169738	0.113963587	0.791044227	0	1.264151822
	17592	1460429_at	5.445117502	-2.980486171	-0.335227007	0.112473935	0.792659402	0	1.261575901
	13608	1449021_at	5.324372724	-2.983530634	-0.334084891	0.111976357	0.793287163	0	1.260577564
	8050	1425207_at	2.343758969	-2.866650963	-0.333931117	0.116488237	0.793371722	0.06733331	1.260443209
	16513	1453112_a_at	2.428253215	-2.963446439	-0.333897578	0.112672048	0.793390167	0	1.260413907
	12489	1438710_at	2.727218379	-2.97539897	-0.332966723	0.11190658	0.793902243	0	1.259600926
	8053	1425210_s_at	3.234691572	-2.867880922	-0.329071377	0.114743738	0.796048714	0.06733331	1.25620453
	4341	1420825_at	3.310071265	-2.908586661	-0.325517114	0.111915907	0.798012298	0	1.25311352
	16739	1454615_x_at	6.86368813	-2.851612947	-0.325022593	0.113978509	0.798285885	0.06733331	1.252684055
	11	1415681_at	5.950348954	-2.928047034	-0.324487286	0.11082038	0.798582141	0	1.252219338
	13488	1448882_at	6.289407979	-2.910919679	-0.318291599	0.109343999	0.802019045	0	1.246853184
	11486	1435112_a_at	7.514416785	-2.867340292	-0.314441802	0.109663231	0.804162072	0.06733331	1.243530422
	2047	1417912_at	6.285490508	-2.910526467	-0.312282853	0.107294284	0.805366376	0	1.241670908
	Estimated Miss rates for Delta=1.4937374613748
		Quantiles	Cutpoints	Miss Rate(%)
		0 -> 0.05	-2.845 -> -2.124	98.55
		0.05 -> 0.1	-2.124 -> -1.743	94.32
		0.1 -> 0.15	-1.743 -> -1.47	88.08
		0.15 -> 0.2	-1.47 -> -1.233	77.91
		0.2 -> 0.25	-1.233 -> -1.024	65.88
		0.25 -> 0.75	-1.024 -> 0.817	13.86
		0.75 -> 0.8	0.817 -> 1.047	46.32
		0.8 -> 0.85	1.047 -> 1.319	63.47
		0.85 -> 0.9	1.319 -> 1.634	81.02
		0.9 -> 0.95	1.634 -> 2.056	91.84
		0.95 -> 1	2.056 -> 2.864	97.97
