# Supplementary material for: A genomic analysis of mouse models of breast cancer reveals molecular features of mouse models and relationships to human breast cancer
Source: Breast Cancer Res. 2014 Jun 5;16(3):R59. doi: 10.1186/bcr3672 (PMC4078930; doi:10.1186/bcr3672)
Supplement: Additional file 2 — Fold change values organized by mouse tumor model type comparing the mouse model to all other types of mouse models. [file bcr3672-S2.zip › Additional_file_2/TNP8_SAM/AdditionalFile57_TNP8_SAM/UpregulatedGenesgather_gene_ontology_121102.txt]

#	Annotation	Total Genes With Ann	Your Genes (With Ann)	Your Genes (No Ann)	Genome (With Ann)	Genome (No Ann)	ln(Bayes factor)	neg ln(p value)	FE: neg ln(p value)	FE: neg ln(FDR)	Genes
1	GO:0050875 [3]: cellular physiological process	141	141	35	7793	4660	9.96	10.41	14.61	8.19	0610033I05Rik 1200007B05Rik 4930542G03Rik 4933425F03Rik Ada Adamts4 Adh1 Akr1c12 Alb1 Ap3m2 Aplp2 Aqp1 Aqp7 Arf4 Arhgap6 Art3 Atcay Atf2 Aurkb Axl B2m B3galt3 Bcl6b Becn1 Bnip2 Brca1 Calm3 Ccna2 Ccnb1-rs1 Ccr2 Cd1d1 Cd28 Cdc7 Cdca5 Cidec Cited4 Cpsf3 Csna Cxxc1 Cyp2d10 Cyp2e1 Dlst E430034L04Rik Ebf1 Ednrb Eef1a1 Eif3s6ip Eif5a Elovl6 Eno1 Enpep Ercc4 Fthfd Galk2 Ghr Glrx2 Gtf2i Hadhsc Hc Hdac5 Hi…
2	GO:0050877 [4]: neurophysiological process	3	3	173	1504	10949	9.62	10.41	0.0	0.0	Ccr2 Lrat Vsx1
3	GO:0009581 [5]: detection of external stimulus	3	3	173	1364	11089	7.74	10.41	0.0	0.0	Ccr2 Lrat Vsx1
4	GO:0007600 [5]: sensory perception	3	3	173	1354	11099	7.6	10.41	0.0	0.0	Ccr2 Lrat Vsx1
5	GO:0007186 [6]: G-protein coupled receptor protein signaling pathway	9	9	167	1878	10575	5.54	9.16	0.0	0.0	Adrb3 Calm3 Ccr2 Ednrb Fzd4 Gpr43 Kcnk2 Mc2r Pthr1
6	GO:0019882 [5]: antigen presentation	6	6	170	50	12403	3.94	7.47	9.01	3.29	B2m Cd1d1 Fcgrt H2-Eb1 H2-T10 H2-T22
7	GO:0008152 [3]: metabolism	101	101	75	5501	6952	3.72	7.23	8.05	2.73	0610033I05Rik 2310001A20Rik 4930542G03Rik Ada Adamts4 Adh1 Akr1c12 Art3 Atf2 Aurkb Axl B3galt3 Bcl6b Brca1 Cd1d1 Cdc7 Cited4 Cpsf3 Cxxc1 Cyp2d10 Cyp2e1 Dlst E430034L04Rik Ebf1 Eef1a1 Eif3s6ip Eif5a Elovl6 Eno1 Enpep Ercc4 Fthfd Galk2 Glrx2 Gtf2i Hadhsc Hdac5 Hic2 Hmgcs2 Hmgn1 Hspa9a Htra3 Hus1 Igfbp7 Igh-6 Itgb1 Itgb7 Ldh1 Lrat Mast1 Mbd1 Mbtps1 Mcm4 Mcm5 Mdh1 Meox2 Mgll Mrpl9 Mtmr6 Mut Nedd4 Pdc…
8	GO:0007166 [5]: cell surface receptor linked signal transduction	16	16	160	2286	10167	2.99	6.5	0.0	0.0	Adamts4 Adrb3 Calm3 Ccr2 Ednrb Fzd4 Gpr43 Igh-6 Il10ra Itgb1 Itgb7 Kcnk2 Mc2r Nrp1 Pthr1 Ptk2
9	GO:0044237 [4]: cellular metabolism	94	94	82	5172	7281	2.59	6.02	6.85	2.44	0610033I05Rik 4930542G03Rik Ada Adamts4 Adh1 Akr1c12 Art3 Atf2 Aurkb Axl B3galt3 Bcl6b Brca1 Cd1d1 Cdc7 Cited4 Cpsf3 Cxxc1 Cyp2d10 Cyp2e1 Dlst E430034L04Rik Ebf1 Eef1a1 Eif3s6ip Eif5a Elovl6 Eno1 Enpep Ercc4 Fthfd Galk2 Glrx2 Gtf2i Hadhsc Hdac5 Hic2 Hmgcs2 Hmgn1 Hspa9a Htra3 Hus1 Igh-6 Itgb7 Ldh1 Lrat Mast1 Mbd1 Mbtps1 Mcm4 Mcm5 Mdh1 Meox2 Mgll Mrpl9 Mtmr6 Nedd4 Pdcd8 Plrg1 Pon1 Ppp1r15b Prp19 Pr…
10	GO:0030333 [5]: antigen processing	5	5	171	46	12407	2.22	5.56	7.27	2.44	B2m H2-Eb1 H2-T10 H2-T22 Igh-6
11	GO:0009605 [4]: response to external stimulus	16	16	160	2156	10297	1.9	5.19	0.0	0.0	Akr1c12 B2m Becn1 Ccr2 Cd1d1 Hc Hspa9a Hus1 Igh-6 Igl-V1 Lrat Pon1 Tlr4 Utrn Vsx1 Wasl
12	GO:0050867 [6]: positive regulation of cell activation	4	4	172	29	12424	1.74	4.99	6.82	2.44	Cd1d1 Cd28 Igh-6 Tbx21
13	GO:0051251 [7]: positive regulation of lymphocyte activation	4	4	172	29	12424	1.74	4.99	6.82	2.44	Cd1d1 Cd28 Igh-6 Tbx21
14	GO:0001755 [6]: neural crest cell migration	2	2	174	2	12451	1.63	4.89	6.78	2.44	Ednrb Zfhx1b
15	GO:0009987 [2]: cellular process	160	160	16	10379	2074	1.26	4.52	5.79	1.92	0610033I05Rik 1200007B05Rik 4930542G03Rik 4933425F03Rik Ada Adamts4 Adh1 Adrb3 Akr1c12 Alb1 Ap3m2 Aplp2 Aqp1 Aqp7 Arf4 Arhgap6 Art3 Atcay Atf2 Aurkb Axl B2m B3galt3 Bcl6b Becn1 Bnip2 Brca1 Calm3 Catna1 Ccna2 Ccnb1-rs1 Ccr2 Cd1d1 Cd28 Cdc7 Cdca5 Cidec Cited4 Cldn5 Cpsf3 Csna Cxxc1 Cyp2d10 Cyp2e1 Dlst E430034L04Rik Ebf1 Ednrb Eef1a1 Eif3s6ip Eif5a Elovl6 Eno1 Enpep Ercc4 Fthfd Fzd4 Galk2 Ghr Glrx2 …
16	GO:0006091 [5]: generation of precursor metabolites and energy	14	14	162	416	12037	1.18	4.4	5.88	1.92	Cyp2d10 Cyp2e1 Dlst Eno1 Glrx2 Itgb7 Ldh1 Mdh1 Pdcd8 Pygl Sqrdl Txndc7 Txnrd1 Uqcrc2
17	GO:0008283 [4]: cell proliferation	20	20	156	718	11735	1.13	4.35	5.72	1.92	Aurkb Axl Brca1 Calm3 Ccna2 Ccnb1-rs1 Cd28 Cdc7 Cdca5 Enpep Hus1 Igh-6 Itgb1 Mcm4 Mcm5 Nusap1 Recc1 Tacc3 Tgfb3 Uhrf1
18	GO:0000004 [2]: biological_process unknown	5	5	171	1006	11447	0.77	3.99	0.0	0.0	Antxr1 Crispld1 Fto Sh3bgrl Ushbp1
19	GO:0007582 [2]: physiological process	156	156	20	10119	2334	0.71	3.95	5.13	1.92	0610033I05Rik 1200007B05Rik 2310001A20Rik 4930542G03Rik 4933425F03Rik Ada Adamts4 Adh1 Akr1c12 Alb1 Ap3m2 Aplp2 Aqp1 Aqp7 Arf4 Arhgap6 Art3 Atcay Atf2 Aurkb Axl B2m B3galt3 Bcl6b Becn1 Bnip2 Brca1 Calm3 Ccna2 Ccnb1-rs1 Ccr2 Cd1d1 Cd28 Cdc7 Cdca5 Cidec Cited4 Cpsf3 Csna Cxxc1 Cyp2d10 Cyp2e1 Dlst E430034L04Rik Ebf1 Ednrb Eef1a1 Eif3s6ip Eif5a Elovl6 Eno1 Enpep Ercc4 Fcgrt Fthfd Galk2 Ghr Glrx2 Gtf2…
20	GO:0050865 [5]: regulation of cell activation	4	4	172	41	12412	0.62	3.84	5.66	1.92	Cd1d1 Cd28 Igh-6 Tbx21
21	GO:0051249 [6]: regulation of lymphocyte activation	4	4	172	41	12412	0.62	3.84	5.66	1.92	Cd1d1 Cd28 Igh-6 Tbx21
22	GO:0008203 [7]: cholesterol metabolism	4	4	172	42	12411	0.54	3.78	5.58	1.92	Galk2 Hmgcs2 Mbtps1 Pon1
23	GO:0044238 [4]: primary metabolism	86	86	90	4970	7483	0.49	3.73	4.57	1.92	0610033I05Rik 4930542G03Rik Ada Adamts4 Adh1 Art3 Atf2 Aurkb Axl B3galt3 Bcl6b Brca1 Cd1d1 Cdc7 Cited4 Cpsf3 Cxxc1 Dlst E430034L04Rik Ebf1 Eef1a1 Eif3s6ip Eif5a Elovl6 Eno1 Enpep Ercc4 Galk2 Gtf2i Hadhsc Hdac5 Hic2 Hmgcs2 Hmgn1 Hspa9a Htra3 Hus1 Igh-6 Ldh1 Lrat Mast1 Mbd1 Mbtps1 Mcm4 Mcm5 Mdh1 Meox2 Mgll Mrpl9 Mtmr6 Nedd4 Pdcd8 Pla2g2d Plrg1 Pon1 Ppp1r15b Prp19 Prpf31 Psen2 Ptk2 Pygl Rab2 Rapgef3…
24	GO:0006259 [5]: DNA metabolism	13	13	163	408	12045	0.42	3.68	5.1	1.92	Aurkb Brca1 Ercc4 Hdac5 Hmgn1 Mbd1 Mcm4 Mcm5 Pdcd8 Prp19 Recc1 Suv39h1 Tspyl1
25	GO:0016125 [6]: sterol metabolism	4	4	172	45	12408	0.32	3.58	5.35	1.92	Galk2 Hmgcs2 Mbtps1 Pon1
26	GO:0006913 [6]: nucleocytoplasmic transport	5	5	171	75	12378	0.29	3.52	5.27	1.92	E430034L04Rik Hspa9a Kpnb1 Nup62 Tacc3
27	GO:0050874 [3]: organismal physiological process	22	22	154	2386	10067	-0.0	0.0	0.01	0.0	Ada B2m Ccr2 Cd1d1 Cd28 Ednrb Fcgrt H2-Eb1 H2-T10 H2-T22 H28 Hc Igh-6 Igl-V1 Lrat Pon1 Psen2 Pthr1 Samhd1 Tbx21 Tlr4 Vsx1
28	GO:0016049 [4]: cell growth	4	4	172	50	12403	-0.01	0.0	5.0	1.92	Htra3 Igfbp7 Morf4l2 Tgfb3
29	GO:0050778 [6]: positive regulation of immune response	4	4	172	50	12403	-0.01	0.0	5.0	1.92	Cd1d1 Cd28 Igh-6 Tbx21
30	GO:0007160 [5]: cell-matrix adhesion	4	4	172	51	12402	-0.07	0.0	4.94	1.92	Arhgap6 Itgb1 Itgb7 Lims1
31	GO:0007049 [5]: cell cycle	15	15	161	543	11910	-0.1	0.0	4.48	1.92	Aurkb Axl Brca1 Calm3 Ccna2 Ccnb1-rs1 Cdc7 Hus1 Itgb1 Mcm4 Mcm5 Nusap1 Recc1 Tacc3 Tgfb3
32	GO:0006066 [5]: alcohol metabolism	7	7	169	160	12293	-0.13	0.0	4.72	1.92	Eno1 Galk2 Hmgcs2 Ldh1 Mbtps1 Pon1 Sgpp1
33	GO:0016265 [3]: death	12	12	164	393	12060	-0.17	0.0	4.49	1.92	Bnip2 Brca1 Cd1d1 Cd28 Cidec Eif5a Hc Morf4l2 P2rx1 Pdcd8 Rock1 Sgpp1
34	GO:0051240 [5]: positive regulation of organismal physiological process	4	4	172	53	12400	-0.19	0.0	4.81	1.92	Cd1d1 Cd28 Igh-6 Tbx21
35	GO:0008361 [5]: regulation of cell size	4	4	172	53	12400	-0.19	0.0	4.81	1.92	Htra3 Igfbp7 Morf4l2 Tgfb3
36	GO:0043283 [4]: biopolymer metabolism	28	28	148	1297	11156	-0.21	0.0	4.11	1.86	0610033I05Rik Adamts4 Aurkb Brca1 Cpsf3 E430034L04Rik Enpep Ercc4 Hdac5 Hmgn1 Htra3 Mbd1 Mbtps1 Mcm4 Mcm5 Mgll Pdcd8 Plrg1 Prp19 Prpf31 Pygl Recc1 Sec11l1 Suv39h1 Tardbp Tspyl1 Ube1y1 Uqcrc2
37	GO:0007275 [2]: development	33	33	143	1605	10848	-0.23	0.0	4.03	1.86	1500003O03Rik Adamts4 Aplp2 Aurkb Brca1 Ccr2 Cd1d1 Cd28 Ebf1 Ednrb Enpep Fzd4 Hdac5 Htra3 Igfbp7 Mb Mbd1 Meox2 Morf4l2 Mut Nrp1 Psen2 Pthr1 Ptk2 Spon1 Tacc3 Tbx21 Tcf15 Tgfb3 Tpm3 Utrn Vsx1 Wasl
38	GO:0007154 [3]: cell communication	38	38	138	3571	8882	-0.29	0.0	0.01	0.0	Adamts4 Adrb3 Arf4 Arhgap6 Calm3 Catna1 Ccr2 Cldn5 E430034L04Rik Ednrb Fzd4 Gpr43 Igh-6 Il10ra Iqgap1 Itgb1 Itgb7 Kcnk2 Lims1 Mast1 Mc2r Ms4a4d Ms4a6c Nrp1 Pcdhb9 Ppp1r15b Pscd3 Psen2 Pthr1 Ptk2 Rab2 Rapgef3 Rock1 Samhd1 Sdcbp Spon1 Tlr4 Utrn
39	GO:0006270 [8]: DNA replication initiation	2	2	174	8	12445	-0.3	0.0	4.82	1.92	Mcm4 Mcm5
40	GO:0007165 [4]: signal transduction	31	31	145	3029	9424	-0.34	0.0	0.01	0.0	Adamts4 Adrb3 Arf4 Calm3 Ccr2 E430034L04Rik Ednrb Fzd4 Gpr43 Igh-6 Il10ra Iqgap1 Itgb1 Itgb7 Kcnk2 Mast1 Mc2r Ms4a4d Ms4a6c Nrp1 Ppp1r15b Psen2 Pthr1 Ptk2 Rab2 Rapgef3 Rock1 Samhd1 Sdcbp Tlr4 Utrn
41	GO:0019883 [6]: antigen presentation, endogenous antigen	3	3	173	28	12425	-0.35	0.0	4.71	1.92	B2m H2-T10 H2-T22
42	GO:0007229 [6]: integrin-mediated signaling pathway	4	4	172	57	12396	-0.42	0.0	4.58	1.92	Adamts4 Itgb1 Itgb7 Ptk2
43	GO:0046907 [5]: intracellular transport	13	13	163	461	11992	-0.43	0.0	4.18	1.88	4930542G03Rik Ap3m2 Arf4 Ccnb1-rs1 E430034L04Rik Hspa9a Igh-6 Kpnb1 Nup62 Rab2 Slc25a10 Stx18 Tacc3
44	GO:0019885 [6]: antigen processing, endogenous antigen via MHC class I	3	3	173	29	12424	-0.43	0.0	4.62	1.92	B2m H2-T10 H2-T22
45	GO:0044260 [5]: cellular macromolecule metabolism	44	44	132	2335	10118	-0.44	0.0	3.68	1.86	4930542G03Rik Adamts4 Art3 Aurkb Axl B3galt3 Brca1 Cd1d1 Cdc7 Dlst Eef1a1 Eif3s6ip Eif5a Eno1 Enpep Galk2 Hspa9a Htra3 Hus1 Igh-6 Ldh1 Mast1 Mbtps1 Mdh1 Mgll Mrpl9 Mtmr6 Nedd4 Ppp1r15b Prp19 Psen2 Ptk2 Pygl Rapgef3 Rock1 Rpl3 Rps6 Sec11l1 St6galnac5 St8sia4 Tbl1x Tspyl1 Ube1y1 Uqcrc2
46	GO:0000074 [6]: regulation of cell cycle	9	9	167	266	12187	-0.53	0.0	4.2	1.88	Axl Brca1 Ccna2 Ccnb1-rs1 Hus1 Itgb1 Nusap1 Tacc3 Tgfb3
47	GO:0016477 [5]: cell migration	6	6	170	134	12319	-0.57	0.0	4.3	1.92	Ccr2 Ednrb Enpep Nrp1 Ptk2 Zfhx1b
48	GO:0006629 [5]: lipid metabolism	12	12	164	422	12031	-0.62	0.0	3.99	1.86	Adh1 Elovl6 Galk2 Hadhsc Hmgcs2 Lrat Mbtps1 Mgll Pla2g2d Pon1 Scd2 Sgpp1
49	GO:0042044 [5]: fluid transport	2	2	174	10	12443	-0.66	0.0	4.45	1.92	Aqp1 Aqp7
50	GO:0045061 [6]: thymic T-cell selection	2	2	174	10	12443	-0.66	0.0	4.45	1.92	Cd1d1 Cd28
51	GO:0050671 [7]: positive regulation of lymphocyte proliferation	2	2	174	10	12443	-0.66	0.0	4.45	1.92	Cd28 Igh-6
52	GO:0006100 [8]: tricarboxylic acid cycle intermediate metabolism	2	2	174	10	12443	-0.66	0.0	4.45	1.92	Ldh1 Mdh1
53	GO:0006833 [6]: water transport	2	2	174	10	12443	-0.66	0.0	4.45	1.92	Aqp1 Aqp7
54	GO:0006486 [8]: protein amino acid glycosylation	4	4	172	62	12391	-0.67	0.0	4.31	1.92	B3galt3 Psen2 St6galnac5 St8sia4
55	GO:0051169 [6]: nuclear transport	4	4	172	64	12389	-0.77	0.0	4.21	1.88	E430034L04Rik Hspa9a Kpnb1 Tacc3
56	GO:0044262 [6]: cellular carbohydrate metabolism	7	7	169	186	12267	-0.8	0.0	3.99	1.86	B3galt3 Dlst Eno1 Galk2 Ldh1 Mdh1 Pygl
57	GO:0045058 [5]: T-cell selection	2	2	174	11	12442	-0.81	0.0	4.3	1.92	Cd1d1 Cd28
58	GO:0006118 [6]: electron transport	9	9	167	283	12170	-0.85	0.0	3.85	1.86	Cyp2d10 Cyp2e1 Glrx2 Itgb7 Pdcd8 Sqrdl Txndc7 Txnrd1 Uqcrc2
59	GO:0008219 [4]: cell death	11	11	165	387	12066	-0.88	0.0	3.74	1.86	Bnip2 Brca1 Cd1d1 Cd28 Cidec Eif5a Hc P2rx1 Pdcd8 Rock1 Sgpp1
60	GO:0030322 [6]: stabilization of membrane potential	1	1	175	0	12453	-0.89	0.0	4.27	1.92	Kcnk2
61	GO:0040001 [10]: mitotic spindle positioning or orientation	1	1	175	0	12453	-0.89	0.0	4.27	1.92	Nusap1
62	GO:0042542 [7]: response to hydrogen peroxide	1	1	175	0	12453	-0.89	0.0	4.27	1.92	Ppp1r15b
63	GO:0042994 [7]: cytoplasmic sequestering of transcription factor	1	1	175	0	12453	-0.89	0.0	4.27	1.92	Tacc3
64	GO:0045010 [9]: actin nucleation	1	1	175	0	12453	-0.89	0.0	4.27	1.92	Wasl
65	GO:0045787 [7]: positive regulation of cell cycle	1	1	175	0	12453	-0.89	0.0	4.27	1.92	Nusap1
66	GO:0045840 [8]: positive regulation of mitosis	1	1	175	0	12453	-0.89	0.0	4.27	1.92	Nusap1
67	GO:0048010 [8]: vascular endothelial growth factor receptor signaling pathway	1	1	175	0	12453	-0.89	0.0	4.27	1.92	Nrp1
68	GO:0051220 [6]: cytoplasmic sequestering of protein	1	1	175	0	12453	-0.89	0.0	4.27	1.92	Tacc3
69	GO:0051223 [6]: regulation of protein transport	1	1	175	0	12453	-0.89	0.0	4.27	1.92	Tacc3
70	GO:0051224 [7]: negative regulation of protein transport	1	1	175	0	12453	-0.89	0.0	4.27	1.92	Tacc3
71	GO:0000244 [10]: assembly of spliceosomal tri-snRNP	1	1	175	0	12453	-0.89	0.0	4.27	1.92	Prpf31
72	GO:0000281 [6]: cytokinesis after mitosis	1	1	175	0	12453	-0.89	0.0	4.27	1.92	Nusap1
73	GO:0000351 [10]: assembly of spliceosomal tri-snRNP U4/U6.U5	1	1	175	0	12453	-0.89	0.0	4.27	1.92	Prpf31
74	GO:0000387 [9]: spliceosomal snRNP biogenesis	1	1	175	0	12453	-0.89	0.0	4.27	1.92	Prpf31
75	GO:0006653 [10]: lecithin metabolism	1	1	175	0	12453	-0.89	0.0	4.27	1.92	Lrat
76	GO:0006667 [9]: sphinganine metabolism	1	1	175	0	12453	-0.89	0.0	4.27	1.92	Sgpp1
77	GO:0006668 [10]: sphinganine-1-phosphate metabolism	1	1	175	0	12453	-0.89	0.0	4.27	1.92	Sgpp1
78	GO:0007497 [6]: posterior midgut development	1	1	175	0	12453	-0.89	0.0	4.27	1.92	Ednrb
79	GO:0009101 [7]: glycoprotein biosynthesis	4	4	172	67	12386	-0.9	0.0	4.06	1.86	B3galt3 Psen2 St6galnac5 St8sia4
80	GO:0044255 [5]: cellular lipid metabolism	10	10	166	337	12116	-0.9	0.0	3.75	1.86	Adh1 Elovl6 Galk2 Hadhsc Hmgcs2 Lrat Mbtps1 Pon1 Scd2 Sgpp1
81	GO:0000910 [5]: cytokinesis	5	5	171	105	12348	-0.92	0.0	3.97	1.86	Ccna2 Ccnb1-rs1 Cdc7 Cdca5 Nusap1
82	GO:0048278 [6]: vesicle docking	2	2	174	12	12441	-0.95	0.0	4.15	1.88	Pldn Stx18
83	GO:0006904 [7]: vesicle docking during exocytosis	2	2	174	12	12441	-0.95	0.0	4.15	1.88	Pldn Stx18
84	GO:0000226 [8]: microtubule cytoskeleton organization and biogenesis	3	3	173	37	12416	-1.01	0.0	4.02	1.86	Brca1 Mid1ip1 Ptk2
85	GO:0009607 [4]: response to biotic stimulus	21	21	155	973	11480	-1.01	0.0	3.32	1.73	Ada B2m Becn1 Ccr2 Cd1d1 Cd28 Eif3s6ip Fcgrt H2-Eb1 H2-T10 H2-T22 H28 Hc Hspa9a Igh-6 Igl-V1 Ppp1r15b Samhd1 Tbx21 Tlr4 Wasl
86	GO:0050789 [2]: regulation of biological process	41	41	135	2250	10203	-1.02	0.0	3.02	1.61	Arhgap6 Atf2 Aurkb Bcl6b Brca1 Ccr2 Cd1d1 Cd28 Cidec Cited4 Cxxc1 Ebf1 Gtf2i Hdac5 Hic2 Htra3 Igfbp7 Igh-6 Mbd1 Mcm4 Mcm5 Meox2 Morf4l2 Nrp1 Ppp1r15b Pscd3 Rab2 Recc1 Tacc3 Tardbp Tbl1x Tbx21 Tcf15 Tgfb3 Tpm3 Ubtf Uhrf1 Vax2 Vsx1 Wasl Zfhx1b
87	GO:0043170 [4]: macromolecule metabolism	44	44	132	2452	10001	-1.04	0.0	2.97	1.59	4930542G03Rik Adamts4 Art3 Aurkb Axl B3galt3 Brca1 Cd1d1 Cdc7 Dlst Eef1a1 Eif3s6ip Eif5a Eno1 Enpep Galk2 Hspa9a Htra3 Hus1 Igh-6 Ldh1 Mast1 Mbtps1 Mdh1 Mgll Mrpl9 Mtmr6 Nedd4 Ppp1r15b Prp19 Psen2 Ptk2 Pygl Rapgef3 Rock1 Rpl3 Rps6 Sec11l1 St6galnac5 St8sia4 Tbl1x Tspyl1 Ube1y1 Uqcrc2
88	GO:0009100 [7]: glycoprotein metabolism	4	4	172	72	12381	-1.11	0.0	3.84	1.86	B3galt3 Psen2 St6galnac5 St8sia4
89	GO:0015980 [6]: energy derivation by oxidation of organic compounds	5	5	171	111	12342	-1.11	0.0	3.77	1.86	Dlst Eno1 Ldh1 Mdh1 Pygl
90	GO:0006915 [6]: apoptosis	10	10	166	352	12101	-1.13	0.0	3.49	1.79	Bnip2 Brca1 Cd1d1 Cd28 Cidec Eif5a P2rx1 Pdcd8 Rock1 Sgpp1
91	GO:0040029 [3]: regulation of gene expression, epigenetic	3	3	173	39	12414	-1.14	0.0	3.89	1.86	Aurkb Brca1 Mbd1
92	GO:0050871 [8]: positive regulation of B-cell activation	2	2	174	14	12439	-1.2	0.0	3.89	1.86	Igh-6 Tbx21
93	GO:0000067 [6]: DNA replication and chromosome cycle	5	5	171	114	12339	-1.2	0.0	3.67	1.86	Brca1 Mcm4 Mcm5 Nusap1 Recc1
94	GO:0006955 [4]: immune response	16	16	160	696	11757	-1.2	0.0	3.21	1.73	Ada B2m Ccr2 Cd1d1 Cd28 Fcgrt H2-Eb1 H2-T10 H2-T22 H28 Hc Igh-6 Igl-V1 Samhd1 Tbx21 Tlr4
95	GO:0012501 [5]: programmed cell death	10	10	166	358	12095	-1.22	0.0	3.4	1.73	Bnip2 Brca1 Cd1d1 Cd28 Cidec Eif5a P2rx1 Pdcd8 Rock1 Sgpp1
96	GO:0050776 [5]: regulation of immune response	4	4	172	75	12378	-1.23	0.0	3.71	1.86	Cd1d1 Cd28 Igh-6 Tbx21
97	GO:0006928 [4]: cell motility	6	6	170	161	12292	-1.28	0.0	3.52	1.8	Ccr2 Ednrb Enpep Nrp1 Ptk2 Zfhx1b
98	GO:0012502 [7]: induction of programmed cell death	4	4	172	77	12376	-1.3	0.0	3.63	1.86	Brca1 Cd1d1 Cd28 Cidec
99	GO:0006092 [7]: main pathways of carbohydrate metabolism	4	4	172	77	12376	-1.3	0.0	3.63	1.86	Dlst Eno1 Ldh1 Mdh1
100	GO:0006917 [8]: induction of apoptosis	4	4	172	77	12376	-1.3	0.0	3.63	1.86	Brca1 Cd1d1 Cd28 Cidec
101	GO:0051170 [7]: nuclear import	3	3	173	42	12411	-1.3	0.0	3.7	1.86	E430034L04Rik Kpnb1 Tacc3
102	GO:0001558 [4]: regulation of cell growth	3	3	173	42	12411	-1.3	0.0	3.7	1.86	Htra3 Igfbp7 Morf4l2
103	GO:0006606 [7]: protein-nucleus import	3	3	173	42	12411	-1.3	0.0	3.7	1.86	E430034L04Rik Kpnb1 Tacc3
104	GO:0042770 [6]: DNA damage response, signal transduction	2	2	174	15	12438	-1.31	0.0	3.78	1.86	Brca1 Hus1
105	GO:0006813 [8]: potassium ion transport	5	5	171	119	12334	-1.34	0.0	3.52	1.8	Kcnj14 Kcnk2 Kcnk3 Kctd4 Tnfaip1
106	GO:0006950 [4]: response to stress	17	17	159	790	11663	-1.49	0.0	2.85	1.56	B2m Becn1 Brca1 Ccr2 Cd1d1 Eif3s6ip Ercc4 Hc Hspa9a Hus1 Igh-6 Igl-V1 Ppp1r15b Prp19 Tacc3 Tlr4 Wasl
107	GO:0006810 [4]: transport	33	33	143	1820	10633	-1.5	0.0	2.54	1.48	1200007B05Rik 4930542G03Rik 4933425F03Rik Alb1 Ap3m2 Aqp1 Aqp7 Arf4 Atcay Ccnb1-rs1 Csna E430034L04Rik Ghr Hspa9a Igh-6 Kcnj14 Kcnk2 Kcnk3 Kctd4 Kpnb1 Mb Nup62 P2rx1 Pldn Rab2 Slc1a5 Slc25a10 Slc7a10 Slco3a1 Stx18 Tacc3 Tnfaip1 Uhrf1
108	GO:0051234 [4]: establishment of localization	33	33	143	1823	10630	-1.51	0.0	2.52	1.48	1200007B05Rik 4930542G03Rik 4933425F03Rik Alb1 Ap3m2 Aqp1 Aqp7 Arf4 Atcay Ccnb1-rs1 Csna E430034L04Rik Ghr Hspa9a Igh-6 Kcnj14 Kcnk2 Kcnk3 Kctd4 Kpnb1 Mb Nup62 P2rx1 Pldn Rab2 Slc1a5 Slc25a10 Slc7a10 Slco3a1 Stx18 Tacc3 Tnfaip1 Uhrf1
109	GO:0017038 [6]: protein import	3	3	173	46	12407	-1.52	0.0	3.48	1.79	E430034L04Rik Kpnb1 Tacc3
110	GO:0051242 [5]: positive regulation of cellular physiological process	6	6	170	172	12281	-1.52	0.0	3.26	1.73	Brca1 Cd1d1 Cd28 Cidec Igh-6 Tbx21
111	GO:0030497 [8]: fatty acid elongation	1	1	175	1	12452	-1.56	0.0	3.59	1.86	Elovl6
112	GO:0042097 [7]: interleukin-4 biosynthesis	1	1	175	1	12452	-1.56	0.0	3.59	1.86	Cd1d1
113	GO:0042992 [9]: negative regulation of transcription factor-nucleus import	1	1	175	1	12452	-1.56	0.0	3.59	1.86	Tacc3
114	GO:0045078 [9]: positive regulation of interferon-gamma biosynthesis	1	1	175	1	12452	-1.56	0.0	3.59	1.86	Cd1d1
115	GO:0045185 [5]: maintenance of protein localization	1	1	175	1	12452	-1.56	0.0	3.59	1.86	Tacc3
116	GO:0045402 [8]: regulation of interleukin-4 biosynthesis	1	1	175	1	12452	-1.56	0.0	3.59	1.86	Cd1d1
117	GO:0045404 [9]: positive regulation of interleukin-4 biosynthesis	1	1	175	1	12452	-1.56	0.0	3.59	1.86	Cd1d1
118	GO:0045785 [5]: positive regulation of cell adhesion	1	1	175	1	12452	-1.56	0.0	3.59	1.86	Pscd3
119	GO:0048041 [6]: focal adhesion formation	1	1	175	1	12452	-1.56	0.0	3.59	1.86	Arhgap6
120	GO:0051132 [8]: NK T-cell activation	1	1	175	1	12452	-1.56	0.0	3.59	1.86	Cd1d1
121	GO:0051133 [8]: regulation of NK T-cell activation	1	1	175	1	12452	-1.56	0.0	3.59	1.86	Cd1d1
122	GO:0051135 [9]: positive regulation of NK T-cell activation	1	1	175	1	12452	-1.56	0.0	3.59	1.86	Cd1d1
123	GO:0001913 [7]: T-cell mediated cytotoxicity	1	1	175	1	12452	-1.56	0.0	3.59	1.86	Cd1d1
124	GO:0001914 [8]: regulation of T-cell mediated cytotoxicity	1	1	175	1	12452	-1.56	0.0	3.59	1.86	Cd1d1
125	GO:0001916 [9]: positive regulation of T-cell mediated cytotoxicity	1	1	175	1	12452	-1.56	0.0	3.59	1.86	Cd1d1
126	GO:0006125 [7]: thioredoxin pathway	1	1	175	1	12452	-1.56	0.0	3.59	1.86	Txnrd1
127	GO:0006374 [9]: nuclear mRNA splicing via U2-type spliceosome	1	1	175	1	12452	-1.56	0.0	3.59	1.86	Prpf31
128	GO:0006670 [6]: sphingosine metabolism	1	1	175	1	12452	-1.56	0.0	3.59	1.86	Sgpp1
129	GO:0006906 [4]: vesicle fusion	1	1	175	1	12452	-1.56	0.0	3.59	1.86	Pldn
130	GO:0007494 [5]: midgut development	1	1	175	1	12452	-1.56	0.0	3.59	1.86	Ednrb
131	GO:0007527 [7]: adult somatic muscle development	1	1	175	1	12452	-1.56	0.0	3.59	1.86	Utrn
132	GO:0044267 [6]: cellular protein metabolism	38	38	138	2171	10282	-1.57	0.0	2.38	1.4	4930542G03Rik Adamts4 Art3 Aurkb Axl B3galt3 Brca1 Cd1d1 Cdc7 Eef1a1 Eif3s6ip Eif5a Enpep Hspa9a Htra3 Hus1 Igh-6 Mast1 Mbtps1 Mgll Mrpl9 Mtmr6 Nedd4 Ppp1r15b Prp19 Psen2 Ptk2 Rapgef3 Rock1 Rpl3 Rps6 Sec11l1 St6galnac5 St8sia4 Tbl1x Tspyl1 Ube1y1 Uqcrc2
133	GO:0051179 [3]: localization	33	33	143	1840	10613	-1.59	0.0	2.42	1.4	1200007B05Rik 4930542G03Rik 4933425F03Rik Alb1 Ap3m2 Aqp1 Aqp7 Arf4 Atcay Ccnb1-rs1 Csna E430034L04Rik Ghr Hspa9a Igh-6 Kcnj14 Kcnk2 Kcnk3 Kctd4 Kpnb1 Mb Nup62 P2rx1 Pldn Rab2 Slc1a5 Slc25a10 Slc7a10 Slco3a1 Stx18 Tacc3 Tnfaip1 Uhrf1
134	GO:0050794 [3]: regulation of cellular process	13	13	163	561	11892	-1.59	0.0	2.85	1.56	Brca1 Ccr2 Cd1d1 Cd28 Cidec Htra3 Igfbp7 Igh-6 Morf4l2 Pscd3 Tacc3 Tbx21 Tgfb3
135	GO:0006886 [6]: intracellular protein transport	9	9	167	335	12118	-1.63	0.0	2.96	1.59	Ap3m2 Arf4 Ccnb1-rs1 E430034L04Rik Hspa9a Kpnb1 Rab2 Stx18 Tacc3
136	GO:0043119 [4]: positive regulation of physiological process	8	8	168	281	12172	-1.64	0.0	3.01	1.6	Brca1 Cd1d1 Cd28 Cidec Cited4 Ebf1 Igh-6 Tbx21
137	GO:0019538 [5]: protein metabolism	38	38	138	2192	10261	-1.64	0.0	2.28	1.34	4930542G03Rik Adamts4 Art3 Aurkb Axl B3galt3 Brca1 Cd1d1 Cdc7 Eef1a1 Eif3s6ip Eif5a Enpep Hspa9a Htra3 Hus1 Igh-6 Mast1 Mbtps1 Mgll Mrpl9 Mtmr6 Nedd4 Ppp1r15b Prp19 Psen2 Ptk2 Rapgef3 Rock1 Rpl3 Rps6 Sec11l1 St6galnac5 St8sia4 Tbl1x Tspyl1 Ube1y1 Uqcrc2
138	GO:0050896 [3]: response to stimulus	31	31	145	2720	9733	-1.67	0.0	0.07	0.06	Ada Akr1c12 B2m Becn1 Brca1 Ccr2 Cd1d1 Cd28 Eif3s6ip Ercc4 Fcgrt H2-Eb1 H2-T10 H2-T22 H28 Hc Hspa9a Hus1 Igh-6 Igl-V1 Lrat Pon1 Ppp1r15b Prp19 Samhd1 Tacc3 Tbx21 Tlr4 Utrn Vsx1 Wasl
139	GO:0050670 [6]: regulation of lymphocyte proliferation	2	2	174	19	12434	-1.69	0.0	3.38	1.73	Cd28 Igh-6
140	GO:0006695 [8]: cholesterol biosynthesis	2	2	174	19	12434	-1.69	0.0	3.38	1.73	Galk2 Hmgcs2
141	GO:0007017 [7]: microtubule-based process	5	5	171	133	12320	-1.69	0.0	3.13	1.68	4930542G03Rik Brca1 Mid1ip1 Nusap1 Ptk2
142	GO:0005975 [5]: carbohydrate metabolism	8	8	168	289	12164	-1.74	0.0	2.88	1.57	B3galt3 Brca1 Dlst Eno1 Galk2 Ldh1 Mdh1 Pygl
143	GO:0009653 [3]: morphogenesis	21	21	155	1085	11368	-1.76	0.0	2.41	1.4	1500003O03Rik Adamts4 Aplp2 Ccr2 Cd1d1 Cd28 Ednrb Enpep Hdac5 Htra3 Igfbp7 Mb Morf4l2 Nrp1 Pthr1 Ptk2 Tacc3 Tgfb3 Tpm3 Utrn Wasl
144	GO:0019884 [6]: antigen presentation, exogenous antigen	2	2	174	20	12433	-1.77	0.0	3.29	1.73	Cd1d1 H2-Eb1
145	GO:0043065 [7]: positive regulation of apoptosis	4	4	172	92	12361	-1.78	0.0	3.1	1.66	Brca1 Cd1d1 Cd28 Cidec
146	GO:0006412 [6]: protein biosynthesis	11	11	165	465	11988	-1.81	0.0	2.67	1.53	B3galt3 Cd1d1 Eef1a1 Eif5a Mrpl9 Ppp1r15b Psen2 Rpl3 Rps6 St6galnac5 St8sia4
147	GO:0043068 [6]: positive regulation of programmed cell death	4	4	172	93	12360	-1.81	0.0	3.07	1.63	Brca1 Cd1d1 Cd28 Cidec
148	GO:0006464 [7]: protein modification	21	21	155	1095	11358	-1.82	0.0	2.34	1.38	Art3 Aurkb Axl B3galt3 Brca1 Cdc7 Hus1 Igh-6 Mast1 Mtmr6 Nedd4 Prp19 Psen2 Ptk2 Rapgef3 Rock1 Sec11l1 St6galnac5 St8sia4 Tbl1x Ube1y1
149	GO:0046649 [6]: lymphocyte activation	4	4	172	94	12359	-1.84	0.0	3.04	1.62	Cd1d1 Cd28 Igh-6 Tbx21
150	GO:0016126 [7]: sterol biosynthesis	2	2	174	21	12432	-1.85	0.0	3.21	1.73	Galk2 Hmgcs2
151	GO:0050864 [7]: regulation of B-cell activation	2	2	174	21	12432	-1.85	0.0	3.21	1.73	Igh-6 Tbx21
152	GO:0050870 [8]: positive regulation of T-cell activation	2	2	174	21	12432	-1.85	0.0	3.21	1.73	Cd1d1 Cd28
153	GO:0006099 [8]: tricarboxylic acid cycle	2	2	174	21	12432	-1.85	0.0	3.21	1.73	Dlst Mdh1
154	GO:0007264 [6]: small GTPase mediated signal transduction	6	6	170	190	12263	-1.85	0.0	2.87	1.57	Arf4 E430034L04Rik Iqgap1 Rab2 Rapgef3 Sdcbp
155	GO:0040007 [3]: growth	4	4	172	97	12356	-1.91	0.0	2.95	1.59	Htra3 Igfbp7 Morf4l2 Tgfb3
156	GO:0030517 [7]: negative regulation of axon extension	1	1	175	2	12451	-1.96	0.0	3.19	1.73	Nrp1
157	GO:0040023 [6]: nuclear positioning	1	1	175	2	12451	-1.96	0.0	3.19	1.73	Ptk2
158	GO:0042092 [6]: T-helper 2 type immune response	1	1	175	2	12451	-1.96	0.0	3.19	1.73	Cd1d1
159	GO:0045022 [7]: early endosome to late endosome transport	1	1	175	2	12451	-1.96	0.0	3.19	1.73	Igh-6
160	GO:0045072 [8]: regulation of interferon-gamma biosynthesis	1	1	175	2	12451	-1.96	0.0	3.19	1.73	Cd1d1
161	GO:0046470 [9]: phosphatidylcholine metabolism	1	1	175	2	12451	-1.96	0.0	3.19	1.73	Lrat
162	GO:0048003 [6]: antigen presentation, lipid antigen	1	1	175	2	12451	-1.96	0.0	3.19	1.73	Cd1d1
163	GO:0048007 [7]: antigen presentation, exogenous lipid antigen	1	1	175	2	12451	-1.96	0.0	3.19	1.73	Cd1d1
164	GO:0051136 [7]: regulation of NK T-cell differentiation	1	1	175	2	12451	-1.96	0.0	3.19	1.73	Cd1d1
165	GO:0051138 [8]: positive regulation of NK T-cell differentiation	1	1	175	2	12451	-1.96	0.0	3.19	1.73	Cd1d1
166	GO:0051235 [4]: maintenance of localization	1	1	175	2	12451	-1.96	0.0	3.19	1.73	Tacc3
167	GO:0000070 [9]: mitotic sister chromatid segregation	1	1	175	2	12451	-1.96	0.0	3.19	1.73	Nusap1
168	GO:0000090 [9]: mitotic anaphase	1	1	175	2	12451	-1.96	0.0	3.19	1.73	Nusap1
169	GO:0000819 [8]: sister chromatid segregation	1	1	175	2	12451	-1.96	0.0	3.19	1.73	Nusap1
170	GO:0001757 [5]: somite specification	1	1	175	2	12451	-1.96	0.0	3.19	1.73	Meox2
171	GO:0001865 [6]: NK T-cell differentiation	1	1	175	2	12451	-1.96	0.0	3.19	1.73	Cd1d1
172	GO:0001912 [8]: positive regulation of immune cell mediated cytotoxicity	1	1	175	2	12451	-1.96	0.0	3.19	1.73	Cd1d1
173	GO:0007525 [6]: somatic muscle development	1	1	175	2	12451	-1.96	0.0	3.19	1.73	Utrn
174	GO:0009048 [5]: dosage compensation, by inactivation of X chromosome	1	1	175	2	12451	-1.96	0.0	3.19	1.73	Brca1
175	GO:0006305 [7]: DNA alkylation	2	2	174	23	12430	-2.0	0.0	3.06	1.63	Aurkb Mbd1
176	GO:0006306 [4]: DNA methylation	2	2	174	23	12430	-2.0	0.0	3.06	1.63	Aurkb Mbd1
177	GO:0008202 [6]: steroid metabolism	4	4	172	101	12352	-2.02	0.0	2.83	1.55	Galk2 Hmgcs2 Mbtps1 Pon1
178	GO:0050791 [3]: regulation of physiological process	34	34	142	2026	10427	-2.03	0.0	1.82	1.16	Atf2 Bcl6b Brca1 Ccr2 Cd1d1 Cd28 Cidec Cited4 Cxxc1 Ebf1 Gtf2i Hdac5 Hic2 Igh-6 Mbd1 Mcm4 Mcm5 Meox2 Ppp1r15b Rab2 Recc1 Tacc3 Tardbp Tbl1x Tbx21 Tcf15 Tgfb3 Tpm3 Ubtf Uhrf1 Vax2 Vsx1 Wasl Zfhx1b
179	GO:0000902 [4]: cellular morphogenesis	5	5	171	151	12302	-2.06	0.0	2.7	1.54	Htra3 Igfbp7 Morf4l2 Tgfb3 Wasl
180	GO:0006959 [5]: humoral immune response	5	5	171	151	12302	-2.06	0.0	2.7	1.54	Ccr2 Cd1d1 Hc Igh-6 Igl-V1
181	GO:0045321 [5]: immune cell activation	4	4	172	103	12350	-2.07	0.0	2.77	1.54	Cd1d1 Cd28 Igh-6 Tbx21
182	GO:0001775 [4]: cell activation	4	4	172	104	12349	-2.09	0.0	2.75	1.54	Cd1d1 Cd28 Igh-6 Tbx21
183	GO:0050793 [3]: regulation of development	5	5	171	153	12300	-2.1	0.0	2.66	1.52	Cd1d1 Htra3 Igfbp7 Morf4l2 Nrp1
184	GO:0030097 [5]: hemopoiesis	4	4	172	105	12348	-2.12	0.0	2.72	1.54	Ccr2 Cd1d1 Cd28 Tacc3
185	GO:0009058 [4]: biosynthesis	16	16	160	830	11623	-2.16	0.0	2.03	1.26	2310001A20Rik Ada B3galt3 Cd1d1 Eef1a1 Eif5a Elovl6 Fthfd Mrpl9 Ppp1r15b Psen2 Rpl3 Rps6 Scd2 St6galnac5 St8sia4
186	GO:0051239 [4]: regulation of organismal physiological process	4	4	172	108	12345	-2.18	0.0	2.64	1.51	Cd1d1 Cd28 Igh-6 Tbx21
187	GO:0042095 [7]: interferon-gamma biosynthesis	1	1	175	3	12450	-2.23	0.0	2.91	1.59	Cd1d1
188	GO:0042391 [5]: regulation of membrane potential	1	1	175	3	12450	-2.23	0.0	2.91	1.59	Kcnk2
189	GO:0042990 [8]: regulation of transcription factor-nucleus import	1	1	175	3	12450	-2.23	0.0	2.91	1.59	Tacc3
190	GO:0042991 [8]: transcription factor-nucleus import	1	1	175	3	12450	-2.23	0.0	2.91	1.59	Tacc3
191	GO:0048291 [9]: isotype switching to IgG isotypes	1	1	175	3	12450	-2.23	0.0	2.91	1.59	Tbx21
192	GO:0048302 [9]: regulation of isotype switching to IgG isotypes	1	1	175	3	12450	-2.23	0.0	2.91	1.59	Tbx21
193	GO:0048304 [10]: positive regulation of isotype switching to IgG isotypes	1	1	175	3	12450	-2.23	0.0	2.91	1.59	Tbx21
194	GO:0050771 [6]: negative regulation of axonogenesis	1	1	175	3	12450	-2.23	0.0	2.91	1.59	Nrp1
195	GO:0006108 [7]: malate metabolism	1	1	175	3	12450	-2.23	0.0	2.91	1.59	Mdh1
196	GO:0006465 [6]: signal peptide processing	1	1	175	3	12450	-2.23	0.0	2.91	1.59	Sec11l1
197	GO:0006983 [5]: ER-overload response	1	1	175	3	12450	-2.23	0.0	2.91	1.59	Ppp1r15b
198	GO:0006139 [5]: nucleobase, nucleoside, nucleotide and nucleic acid metabolism	38	38	138	2389	10064	-2.24	0.0	1.44	0.97	0610033I05Rik Ada Atf2 Aurkb Bcl6b Brca1 Cited4 Cpsf3 Cxxc1 E430034L04Rik Ebf1 Ercc4 Gtf2i Hdac5 Hic2 Hmgn1 Mbd1 Mcm4 Mcm5 Meox2 Pdcd8 Plrg1 Prp19 Prpf31 Rab2 Recc1 Suv39h1 Tardbp Tbl1x Tbx21 Tcf15 Tspyl1 Ubtf Uhrf1 Vax2 Vsx1 Wasl Zfhx1b
199	GO:0016066 [5]: cellular defense response (sensu Vertebrata)	2	2	174	27	12426	-2.24	0.0	2.79	1.54	Ccr2 Cd1d1
200	GO:0006304 [6]: DNA modification	2	2	174	27	12426	-2.24	0.0	2.79	1.54	Aurkb Mbd1
201	GO:0009059 [5]: macromolecule biosynthesis	11	11	165	518	11935	-2.25	0.0	2.11	1.26	B3galt3 Cd1d1 Eef1a1 Eif5a Mrpl9 Ppp1r15b Psen2 Rpl3 Rps6 St6galnac5 St8sia4
202	GO:0040008 [4]: regulation of growth	3	3	173	66	12387	-2.28	0.0	2.64	1.51	Htra3 Igfbp7 Morf4l2
203	GO:0051168 [7]: nuclear export	2	2	174	28	12425	-2.29	0.0	2.73	1.54	E430034L04Rik Hspa9a
204	GO:0009887 [4]: organogenesis	17	17	159	933	11520	-2.34	0.0	1.76	1.14	1500003O03Rik Adamts4 Aplp2 Ccr2 Cd1d1 Cd28 Ednrb Enpep Hdac5 Mb Nrp1 Pthr1 Ptk2 Tacc3 Tgfb3 Tpm3 Utrn
205	GO:0016043 [4]: cell organization and biogenesis	16	16	160	867	11586	-2.35	0.0	1.78	1.15	4930542G03Rik Arhgap6 Brca1 Hdac5 Htra3 Igfbp7 Igh-6 Mid1ip1 Morf4l2 Nusap1 Ptk2 Rps6 Suv39h1 Tgfb3 Tspyl1 Wasl
206	GO:0050863 [7]: regulation of T-cell activation	2	2	174	29	12424	-2.35	0.0	2.67	1.53	Cd1d1 Cd28
207	GO:0006261 [7]: DNA-dependent DNA replication	2	2	174	29	12424	-2.35	0.0	2.67	1.53	Mcm4 Mcm5
208	GO:0048513 [3]: organ development	17	17	159	939	11514	-2.37	0.0	1.72	1.12	1500003O03Rik Adamts4 Aplp2 Ccr2 Cd1d1 Cd28 Ednrb Enpep Hdac5 Mb Nrp1 Pthr1 Ptk2 Tacc3 Tgfb3 Tpm3 Utrn
209	GO:0007155 [4]: cell adhesion	10	10	166	472	11981	-2.38	0.0	1.99	1.24	Arhgap6 Catna1 Cldn5 Itgb1 Itgb7 Lims1 Nrp1 Pcdhb9 Pscd3 Spon1
210	GO:0051244 [4]: regulation of cellular physiological process	9	9	167	409	12044	-2.39	0.0	2.04	1.26	Brca1 Ccr2 Cd1d1 Cd28 Cidec Igh-6 Tacc3 Tbx21 Tgfb3
211	GO:0046651 [5]: lymphocyte proliferation	2	2	174	30	12423	-2.4	0.0	2.62	1.5	Cd28 Igh-6
212	GO:0019222 [4]: regulation of metabolism	27	27	149	1668	10785	-2.41	0.0	1.36	0.92	Atf2 Bcl6b Cd1d1 Cited4 Cxxc1 Ebf1 Gtf2i Hdac5 Hic2 Igh-6 Mbd1 Mcm4 Mcm5 Meox2 Ppp1r15b Rab2 Recc1 Tardbp Tbl1x Tbx21 Tcf15 Ubtf Uhrf1 Vax2 Vsx1 Wasl Zfhx1b
213	GO:0015804 [7]: neutral amino acid transport	1	1	175	4	12449	-2.44	0.0	2.69	1.54	Slc7a10
214	GO:0030318 [5]: melanocyte differentiation	1	1	175	4	12449	-2.44	0.0	2.69	1.54	Ednrb
215	GO:0042306 [7]: regulation of protein-nucleus import	1	1	175	4	12449	-2.44	0.0	2.69	1.54	Tacc3
216	GO:0042640 [6]: anagen	1	1	175	4	12449	-2.44	0.0	2.69	1.54	Psen2
217	GO:0045086 [9]: positive regulation of interleukin-2 biosynthesis	1	1	175	4	12449	-2.44	0.0	2.69	1.54	Cd1d1
218	GO:0048005 [7]: antigen presentation, exogenous peptide antigen	1	1	175	4	12449	-2.44	0.0	2.69	1.54	H2-Eb1
219	GO:0050853 [7]: B-cell receptor signaling pathway	1	1	175	4	12449	-2.44	0.0	2.69	1.54	Igh-6
220	GO:0050931 [4]: pigment cell differentiation	1	1	175	4	12449	-2.44	0.0	2.69	1.54	Ednrb
221	GO:0001523 [7]: retinoid metabolism	1	1	175	4	12449	-2.44	0.0	2.69	1.54	Adh1
222	GO:0006012 [8]: galactose metabolism	1	1	175	4	12449	-2.44	0.0	2.69	1.54	Galk2
223	GO:0006309 [7]: DNA fragmentation during apoptosis	1	1	175	4	12449	-2.44	0.0	2.69	1.54	Pdcd8
224	GO:0006610 [8]: ribosomal protein-nucleus import	1	1	175	4	12449	-2.44	0.0	2.69	1.54	Kpnb1
225	GO:0007098 [8]: centrosome cycle	1	1	175	4	12449	-2.44	0.0	2.69	1.54	Brca1
226	GO:0007549 [4]: dosage compensation	1	1	175	4	12449	-2.44	0.0	2.69	1.54	Brca1
227	GO:0009312 [7]: oligosaccharide biosynthesis	1	1	175	4	12449	-2.44	0.0	2.69	1.54	B3galt3
228	GO:0006952 [5]: defense response	16	16	160	892	11561	-2.46	0.0	1.62	1.06	Ada B2m Ccr2 Cd1d1 Cd28 Fcgrt H2-Eb1 H2-T10 H2-T22 H28 Hc Igh-6 Igl-V1 Samhd1 Tbx21 Tlr4
229	GO:0006397 [7]: mRNA processing	6	6	170	236	12217	-2.5	0.0	2.1	1.26	0610033I05Rik Cpsf3 E430034L04Rik Plrg1 Prpf31 Tardbp
230	GO:0006096 [8]: glycolysis	2	2	174	33	12420	-2.54	0.0	2.46	1.44	Eno1 Ldh1
231	GO:0006413 [8]: translational initiation	2	2	174	33	12420	-2.54	0.0	2.46	1.44	Eif5a Ppp1r15b
232	GO:0008015 [4]: circulation	2	2	174	33	12420	-2.54	0.0	2.46	1.44	Ednrb Pon1
233	GO:0009893 [5]: positive regulation of metabolism	4	4	172	127	12326	-2.56	0.0	2.2	1.3	Cd1d1 Cited4 Ebf1 Igh-6
234	GO:0051247 [6]: positive regulation of protein metabolism	2	2	174	34	12419	-2.57	0.0	2.41	1.4	Cd1d1 Igh-6
235	GO:0045449 [6]: regulation of transcription	24	24	152	1531	10922	-2.59	0.0	1.11	0.82	Atf2 Bcl6b Cited4 Cxxc1 Ebf1 Gtf2i Hdac5 Hic2 Mbd1 Mcm4 Mcm5 Meox2 Rab2 Recc1 Tardbp Tbl1x Tbx21 Tcf15 Ubtf Uhrf1 Vax2 Vsx1 Wasl Zfhx1b
236	GO:0016071 [6]: mRNA metabolism	6	6	170	246	12207	-2.6	0.0	1.96	1.24	0610033I05Rik Cpsf3 E430034L04Rik Plrg1 Prpf31 Tardbp
237	GO:0019219 [5]: regulation of nucleobase, nucleoside, nucleotide and nucleic acid metabolism	24	24	152	1538	10915	-2.6	0.0	1.09	0.82	Atf2 Bcl6b Cited4 Cxxc1 Ebf1 Gtf2i Hdac5 Hic2 Mbd1 Mcm4 Mcm5 Meox2 Rab2 Recc1 Tardbp Tbl1x Tbx21 Tcf15 Ubtf Uhrf1 Vax2 Vsx1 Wasl Zfhx1b
238	GO:0030262 [8]: apoptotic nuclear changes	1	1	175	5	12448	-2.61	0.0	2.52	1.48	Pdcd8
239	GO:0030516 [6]: regulation of axon extension	1	1	175	5	12448	-2.61	0.0	2.52	1.48	Nrp1
240	GO:0030890 [8]: positive regulation of B-cell proliferation	1	1	175	5	12448	-2.61	0.0	2.52	1.48	Igh-6
241	GO:0045059 [7]: positive thymic T-cell selection	1	1	175	5	12448	-2.61	0.0	2.52	1.48	Cd1d1
242	GO:0045076 [8]: regulation of interleukin-2 biosynthesis	1	1	175	5	12448	-2.61	0.0	2.52	1.48	Cd1d1
243	GO:0045191 [8]: regulation of isotype switching	1	1	175	5	12448	-2.61	0.0	2.52	1.48	Tbx21
244	GO:0045830 [9]: positive regulation of isotype switching	1	1	175	5	12448	-2.61	0.0	2.52	1.48	Tbx21
245	GO:0048002 [6]: antigen presentation, peptide antigen	1	1	175	5	12448	-2.61	0.0	2.52	1.48	H2-Eb1
246	GO:0050768 [5]: negative regulation of neurogenesis	1	1	175	5	12448	-2.61	0.0	2.52	1.48	Nrp1
247	GO:0000302 [6]: response to reactive oxygen species	1	1	175	5	12448	-2.61	0.0	2.52	1.48	Ppp1r15b
248	GO:0006378 [8]: mRNA polyadenylylation	1	1	175	5	12448	-2.61	0.0	2.52	1.48	Cpsf3
249	GO:0006518 [5]: peptide metabolism	1	1	175	5	12448	-2.61	0.0	2.52	1.48	Sec11l1
250	GO:0006921 [8]: disassembly of cell structures during apoptosis	1	1	175	5	12448	-2.61	0.0	2.52	1.48	Pdcd8
251	GO:0006984 [6]: ER-nuclear signaling pathway	1	1	175	5	12448	-2.61	0.0	2.52	1.48	Ppp1r15b
252	GO:0009311 [7]: oligosaccharide metabolism	1	1	175	5	12448	-2.61	0.0	2.52	1.48	B3galt3
253	GO:0000278 [6]: mitotic cell cycle	4	4	172	132	12321	-2.63	0.0	2.1	1.26	Ccna2 Ccnb1-rs1 Itgb1 Nusap1
254	GO:0007517 [5]: muscle development	4	4	172	132	12321	-2.63	0.0	2.1	1.26	1500003O03Rik Mb Tpm3 Utrn
255	GO:0044249 [5]: cellular biosynthesis	14	14	162	796	11657	-2.63	0.0	1.43	0.96	Ada B3galt3 Cd1d1 Eef1a1 Eif5a Elovl6 Mrpl9 Ppp1r15b Psen2 Rpl3 Rps6 Scd2 St6galnac5 St8sia4
256	GO:0006605 [7]: protein targeting	5	5	171	190	12263	-2.65	0.0	1.99	1.24	Ccnb1-rs1 E430034L04Rik Hspa9a Kpnb1 Tacc3
257	GO:0006350 [6]: transcription	24	24	152	1587	10866	-2.66	0.0	0.93	0.72	Atf2 Bcl6b Cited4 Cxxc1 Ebf1 Gtf2i Hdac5 Hic2 Mbd1 Mcm4 Mcm5 Meox2 Rab2 Recc1 Tardbp Tbl1x Tbx21 Tcf15 Ubtf Uhrf1 Vax2 Vsx1 Wasl Zfhx1b
258	GO:0030198 [4]: extracellular matrix organization and biogenesis	2	2	174	36	12417	-2.67	0.0	2.32	1.37	Aplp2 Ptk2
259	GO:0043062 [3]: extracellular structure organization and biogenesis	2	2	174	36	12417	-2.67	0.0	2.32	1.37	Aplp2 Ptk2
260	GO:0006355 [7]: regulation of transcription, DNA-dependent	23	23	153	1505	10948	-2.67	0.0	0.97	0.74	Atf2 Bcl6b Cxxc1 Ebf1 Gtf2i Hdac5 Hic2 Mbd1 Mcm4 Mcm5 Meox2 Rab2 Recc1 Tardbp Tbl1x Tbx21 Tcf15 Ubtf Uhrf1 Vax2 Vsx1 Wasl Zfhx1b
261	GO:0007242 [5]: intracellular signaling cascade	12	12	164	659	11794	-2.67	0.0	1.49	0.99	Arf4 E430034L04Rik Igh-6 Iqgap1 Mast1 Ppp1r15b Psen2 Rab2 Rapgef3 Rock1 Sdcbp Tlr4
262	GO:0000279 [6]: M phase	4	4	172	135	12318	-2.68	0.0	2.05	1.26	Brca1 Ccna2 Ccnb1-rs1 Nusap1
263	GO:0006468 [8]: protein amino acid phosphorylation	9	9	167	455	11998	-2.7	0.0	1.61	1.06	Aurkb Axl Cdc7 Hus1 Igh-6 Mast1 Ptk2 Rapgef3 Rock1
264	GO:0006351 [7]: transcription, DNA-dependent	23	23	153	1532	10921	-2.71	0.0	0.88	0.69	Atf2 Bcl6b Cxxc1 Ebf1 Gtf2i Hdac5 Hic2 Mbd1 Mcm4 Mcm5 Meox2 Rab2 Recc1 Tardbp Tbl1x Tbx21 Tcf15 Ubtf Uhrf1 Vax2 Vsx1 Wasl Zfhx1b
265	GO:0045190 [8]: isotype switching	1	1	175	6	12447	-2.75	0.0	2.37	1.4	Tbx21
266	GO:0046822 [6]: regulation of nucleocytoplasmic transport	1	1	175	6	12447	-2.75	0.0	2.37	1.4	Tacc3
267	GO:0001910 [7]: regulation of immune cell mediated cytotoxicity	1	1	175	6	12447	-2.75	0.0	2.37	1.4	Cd1d1
268	GO:0006888 [6]: ER to Golgi transport	1	1	175	6	12447	-2.75	0.0	2.37	1.4	Stx18
269	GO:0007052 [9]: mitotic spindle organization and biogenesis	1	1	175	6	12447	-2.75	0.0	2.37	1.4	Nusap1
270	GO:0007379 [4]: segment specification	1	1	175	6	12447	-2.75	0.0	2.37	1.4	Meox2
271	GO:0008630 [7]: DNA damage response, signal transduction resulting in induction of apoptosis	1	1	175	6	12447	-2.75	0.0	2.37	1.4	Brca1
272	GO:0009127 [8]: purine nucleoside monophosphate biosynthesis	1	1	175	6	12447	-2.75	0.0	2.37	1.4	Ada
273	GO:0009168 [9]: purine ribonucleoside monophosphate biosynthesis	1	1	175	6	12447	-2.75	0.0	2.37	1.4	Ada
274	GO:0001568 [4]: blood vessel development	3	3	173	86	12367	-2.77	0.0	2.06	1.26	Enpep Nrp1 Ptk2
275	GO:0007067 [8]: mitosis	3	3	173	87	12366	-2.8	0.0	2.03	1.26	Ccna2 Ccnb1-rs1 Nusap1
276	GO:0044265 [6]: cellular macromolecule catabolism	10	10	166	546	11907	-2.8	0.0	1.39	0.94	Adamts4 Eno1 Enpep Htra3 Ldh1 Mbtps1 Mgll Sec11l1 Ube1y1 Uqcrc2
277	GO:0019320 [8]: hexose catabolism	2	2	174	40	12413	-2.81	0.0	2.16	1.27	Eno1 Ldh1
278	GO:0046164 [6]: alcohol catabolism	2	2	174	40	12413	-2.81	0.0	2.16	1.27	Eno1 Ldh1
279	GO:0046365 [7]: monosaccharide catabolism	2	2	174	40	12413	-2.81	0.0	2.16	1.27	Eno1 Ldh1
280	GO:0006007 [9]: glucose catabolism	2	2	174	40	12413	-2.81	0.0	2.16	1.27	Eno1 Ldh1
281	GO:0000087 [7]: M phase of mitotic cell cycle	3	3	173	88	12365	-2.82	0.0	2.01	1.25	Ccna2 Ccnb1-rs1 Nusap1
282	GO:0015031 [5]: protein transport	9	9	167	477	11976	-2.82	0.0	1.44	0.97	Ap3m2 Arf4 Ccnb1-rs1 E430034L04Rik Hspa9a Kpnb1 Rab2 Stx18 Tacc3
283	GO:0006974 [5]: response to DNA damage stimulus	4	4	172	145	12308	-2.83	0.0	1.87	1.2	Brca1 Ercc4 Hus1 Prp19
284	GO:0019318 [7]: hexose metabolism	3	3	173	89	12364	-2.83	0.0	1.99	1.24	Eno1 Galk2 Ldh1
285	GO:0045184 [5]: establishment of protein localization	9	9	167	481	11972	-2.84	0.0	1.41	0.94	Ap3m2 Arf4 Ccnb1-rs1 E430034L04Rik Hspa9a Kpnb1 Rab2 Stx18 Tacc3
286	GO:0005996 [6]: monosaccharide metabolism	3	3	173	91	12362	-2.87	0.0	1.94	1.24	Eno1 Galk2 Ldh1
287	GO:0006260 [6]: DNA replication	3	3	173	91	12362	-2.87	0.0	1.94	1.24	Mcm4 Mcm5 Recc1
288	GO:0009057 [5]: macromolecule catabolism	10	10	166	564	11889	-2.87	0.0	1.28	0.89	Adamts4 Eno1 Enpep Htra3 Ldh1 Mbtps1 Mgll Sec11l1 Ube1y1 Uqcrc2
289	GO:0042094 [7]: interleukin-2 biosynthesis	1	1	175	7	12446	-2.87	0.0	2.24	1.34	Cd1d1
290	GO:0042303 [4]: molting cycle	1	1	175	7	12446	-2.87	0.0	2.24	1.34	Psen2
291	GO:0042633 [5]: hair cycle	1	1	175	7	12446	-2.87	0.0	2.24	1.34	Psen2
292	GO:0045060 [7]: negative thymic T-cell selection	1	1	175	7	12446	-2.87	0.0	2.24	1.34	Cd28
293	GO:0000072 [7]: M phase specific microtubule process	1	1	175	7	12446	-2.87	0.0	2.24	1.34	Brca1
294	GO:0000088 [9]: mitotic prophase	1	1	175	7	12446	-2.87	0.0	2.24	1.34	Nusap1
295	GO:0006308 [6]: DNA catabolism	1	1	175	7	12446	-2.87	0.0	2.24	1.34	Pdcd8
296	GO:0007076 [8]: mitotic chromosome condensation	1	1	175	7	12446	-2.87	0.0	2.24	1.34	Nusap1
297	GO:0009126 [8]: purine nucleoside monophosphate metabolism	1	1	175	7	12446	-2.87	0.0	2.24	1.34	Ada
298	GO:0009167 [9]: purine ribonucleoside monophosphate metabolism	1	1	175	7	12446	-2.87	0.0	2.24	1.34	Ada
299	GO:0009411 [7]: response to UV	1	1	175	7	12446	-2.87	0.0	2.24	1.34	Hus1
300	GO:0006986 [5]: response to unfolded protein	2	2	174	42	12411	-2.87	0.0	2.08	1.26	Eif3s6ip Hspa9a
301	GO:0007010 [6]: cytoskeleton organization and biogenesis	7	7	169	348	12105	-2.89	0.0	1.48	0.99	4930542G03Rik Arhgap6 Brca1 Mid1ip1 Nusap1 Ptk2 Wasl
302	GO:0009719 [4]: response to endogenous stimulus	4	4	172	150	12303	-2.89	0.0	1.78	1.15	Brca1 Ercc4 Hus1 Prp19
303	GO:0009056 [4]: catabolism	12	12	164	731	11722	-2.9	0.0	1.08	0.81	Adamts4 Eno1 Enpep Htra3 Ldh1 Mbtps1 Mgll Pdcd8 Pla2g2d Sec11l1 Ube1y1 Uqcrc2
304	GO:0042113 [7]: B-cell activation	2	2	174	43	12410	-2.91	0.0	2.04	1.26	Igh-6 Tbx21
305	GO:0044248 [5]: cellular catabolism	11	11	165	655	11798	-2.91	0.0	1.12	0.82	Adamts4 Eno1 Enpep Htra3 Ldh1 Mbtps1 Mgll Pdcd8 Sec11l1 Ube1y1 Uqcrc2
306	GO:0006996 [5]: organelle organization and biogenesis	12	12	164	735	11718	-2.91	0.0	1.06	0.8	4930542G03Rik Arhgap6 Brca1 Hdac5 Igh-6 Mid1ip1 Nusap1 Ptk2 Rps6 Suv39h1 Tspyl1 Wasl
307	GO:0008104 [4]: protein localization	9	9	167	500	11953	-2.92	0.0	1.27	0.89	Ap3m2 Arf4 Ccnb1-rs1 E430034L04Rik Hspa9a Kpnb1 Rab2 Stx18 Tacc3
308	GO:0016310 [7]: phosphorylation	9	9	167	501	11952	-2.92	0.0	1.27	0.89	Aurkb Axl Cdc7 Hus1 Igh-6 Mast1 Ptk2 Rapgef3 Rock1
309	GO:0009613 [5]: response to pest, pathogen or parasite	9	9	167	507	11946	-2.94	0.0	1.23	0.87	B2m Becn1 Ccr2 Cd1d1 Hc Igh-6 Igl-V1 Tlr4 Wasl
310	GO:0015672 [7]: monovalent inorganic cation transport	5	5	171	219	12234	-2.95	0.0	1.59	1.06	Kcnj14 Kcnk2 Kcnk3 Kctd4 Tnfaip1
311	GO:0042102 [8]: positive regulation of T-cell proliferation	1	1	175	8	12445	-2.97	0.0	2.13	1.27	Cd28
312	GO:0006611 [8]: protein-nucleus export	1	1	175	8	12445	-2.97	0.0	2.13	1.27	Hspa9a
313	GO:0006776 [7]: vitamin A metabolism	1	1	175	8	12445	-2.97	0.0	2.13	1.27	Lrat
314	GO:0006944 [3]: membrane fusion	1	1	175	8	12445	-2.97	0.0	2.13	1.27	Pldn
315	GO:0006957 [7]: complement activation, alternative pathway	1	1	175	8	12445	-2.97	0.0	2.13	1.27	Hc
316	GO:0006997 [5]: nuclear organization and biogenesis	1	1	175	8	12445	-2.97	0.0	2.13	1.27	Ptk2
317	GO:0007026 [9]: microtubule stabilization	1	1	175	8	12445	-2.97	0.0	2.13	1.27	Mid1ip1
318	GO:0006793 [5]: phosphorus metabolism	10	10	166	601	11852	-2.99	0.0	1.06	0.8	Aurkb Axl Cdc7 Hus1 Igh-6 Mast1 Mtmr6 Ptk2 Rapgef3 Rock1
319	GO:0006796 [6]: phosphate metabolism	10	10	166	601	11852	-2.99	0.0	1.06	0.8	Aurkb Axl Cdc7 Hus1 Igh-6 Mast1 Mtmr6 Ptk2 Rapgef3 Rock1
320	GO:0030098 [4]: lymphocyte differentiation	2	2	174	46	12407	-3.0	0.0	1.94	1.24	Cd1d1 Cd28
321	GO:0042110 [7]: T-cell activation	2	2	174	46	12407	-3.0	0.0	1.94	1.24	Cd1d1 Cd28
322	GO:0008284 [6]: positive regulation of cell proliferation	2	2	174	46	12407	-3.0	0.0	1.94	1.24	Cd28 Igh-6
323	GO:0006323 [6]: DNA packaging	4	4	172	162	12291	-3.03	0.0	1.6	1.06	Hdac5 Hmgn1 Suv39h1 Tspyl1
324	GO:0008610 [6]: lipid biosynthesis	4	4	172	163	12290	-3.03	0.0	1.59	1.06	Elovl6 Galk2 Hmgcs2 Scd2
325	GO:0016052 [6]: carbohydrate catabolism	2	2	174	48	12405	-3.05	0.0	1.87	1.2	Eno1 Ldh1
326	GO:0044275 [7]: cellular carbohydrate catabolism	2	2	174	48	12405	-3.05	0.0	1.87	1.2	Eno1 Ldh1
327	GO:0043207 [5]: response to external biotic stimulus	9	9	167	543	11910	-3.06	0.0	1.01	0.77	B2m Becn1 Ccr2 Cd1d1 Hc Igh-6 Igl-V1 Tlr4 Wasl
328	GO:0015669 [5]: gas transport	1	1	175	9	12444	-3.06	0.0	2.03	1.26	Mb
329	GO:0015671 [6]: oxygen transport	1	1	175	9	12444	-3.06	0.0	2.03	1.26	Mb
330	GO:0019233 [6]: perception of pain	1	1	175	9	12444	-3.06	0.0	2.03	1.26	Ccr2
331	GO:0042327 [7]: positive regulation of phosphorylation	1	1	175	9	12444	-3.06	0.0	2.03	1.26	Igh-6
332	GO:0045937 [6]: positive regulation of phosphate metabolism	1	1	175	9	12444	-3.06	0.0	2.03	1.26	Igh-6
333	GO:0050731 [7]: positive regulation of peptidyl-tyrosine phosphorylation	1	1	175	9	12444	-3.06	0.0	2.03	1.26	Igh-6
334	GO:0051051 [6]: negative regulation of transport	1	1	175	9	12444	-3.06	0.0	2.03	1.26	Tacc3
335	GO:0000077 [7]: DNA damage checkpoint	1	1	175	9	12444	-3.06	0.0	2.03	1.26	Hus1
336	GO:0001708 [5]: cell fate specification	1	1	175	9	12444	-3.06	0.0	2.03	1.26	Psen2
337	GO:0006835 [7]: dicarboxylic acid transport	1	1	175	9	12444	-3.06	0.0	2.03	1.26	Slc1a5
338	GO:0006839 [6]: mitochondrial transport	1	1	175	9	12444	-3.06	0.0	2.03	1.26	Slc25a10
339	GO:0006914 [4]: autophagy	1	1	175	9	12444	-3.06	0.0	2.03	1.26	Becn1
340	GO:0008637 [8]: apoptotic mitochondrial changes	1	1	175	9	12444	-3.06	0.0	2.03	1.26	Pdcd8
341	GO:0009156 [8]: ribonucleoside monophosphate biosynthesis	1	1	175	9	12444	-3.06	0.0	2.03	1.26	Ada
342	GO:0006396 [6]: RNA processing	6	6	170	305	12148	-3.06	0.0	1.32	0.92	0610033I05Rik Cpsf3 E430034L04Rik Plrg1 Prpf31 Tardbp
343	GO:0051049 [5]: regulation of transport	2	2	174	49	12404	-3.08	0.0	1.84	1.18	Igh-6 Tacc3
344	GO:0006633 [7]: fatty acid biosynthesis	2	2	174	50	12403	-3.11	0.0	1.81	1.16	Elovl6 Scd2
345	GO:0016192 [5]: vesicle-mediated transport	5	5	171	242	12211	-3.12	0.0	1.34	0.92	4933425F03Rik Ghr Igh-6 Pldn Stx18
346	GO:0006887 [6]: exocytosis	2	2	174	51	12402	-3.12	0.0	1.78	1.15	Pldn Stx18
347	GO:0044257 [7]: cellular protein catabolism	8	8	168	488	11965	-3.14	0.0	0.95	0.74	Adamts4 Enpep Htra3 Mbtps1 Mgll Sec11l1 Ube1y1 Uqcrc2
348	GO:0006508 [8]: proteolysis and peptidolysis	8	8	168	488	11965	-3.14	0.0	0.95	0.74	Adamts4 Enpep Htra3 Mbtps1 Mgll Sec11l1 Ube1y1 Uqcrc2
349	GO:0009636 [7]: response to toxin	1	1	175	10	12443	-3.15	0.0	1.94	1.24	Pon1
350	GO:0030261 [7]: chromosome condensation	1	1	175	10	12443	-3.15	0.0	1.94	1.24	Nusap1
351	GO:0050770 [5]: regulation of axonogenesis	1	1	175	10	12443	-3.15	0.0	1.94	1.24	Nrp1
352	GO:0001906 [5]: cell killing	1	1	175	10	12443	-3.15	0.0	1.94	1.24	Cd1d1
353	GO:0001909 [6]: immune cell mediated cytotoxicity	1	1	175	10	12443	-3.15	0.0	1.94	1.24	Cd1d1
354	GO:0006084 [7]: acetyl-CoA metabolism	1	1	175	10	12443	-3.15	0.0	1.94	1.24	Hmgcs2
355	GO:0007051 [8]: spindle organization and biogenesis	1	1	175	10	12443	-3.15	0.0	1.94	1.24	Nusap1
356	GO:0009124 [7]: nucleoside monophosphate biosynthesis	1	1	175	10	12443	-3.15	0.0	1.94	1.24	Ada
357	GO:0009161 [8]: ribonucleoside monophosphate metabolism	1	1	175	10	12443	-3.15	0.0	1.94	1.24	Ada
358	GO:0015849 [5]: organic acid transport	2	2	174	52	12401	-3.15	0.0	1.75	1.14	Slc1a5 Slc7a10
359	GO:0016064 [6]: humoral defense mechanism (sensu Vertebrata)	2	2	174	52	12401	-3.15	0.0	1.75	1.14	Hc Igh-6
360	GO:0046942 [6]: carboxylic acid transport	2	2	174	52	12401	-3.15	0.0	1.75	1.14	Slc1a5 Slc7a10
361	GO:0006694 [7]: steroid biosynthesis	2	2	174	52	12401	-3.15	0.0	1.75	1.14	Galk2 Hmgcs2
362	GO:0030163 [6]: protein catabolism	8	8	168	506	11947	-3.17	0.0	0.85	0.68	Adamts4 Enpep Htra3 Mbtps1 Mgll Sec11l1 Ube1y1 Uqcrc2
363	GO:0043285 [5]: biopolymer catabolism	8	8	168	509	11944	-3.18	0.0	0.84	0.67	Adamts4 Enpep Htra3 Mbtps1 Mgll Sec11l1 Ube1y1 Uqcrc2
364	GO:0043009 [5]: embryonic development (sensu Vertebrata)	2	2	174	54	12399	-3.2	0.0	1.7	1.1	Meox2 Tgfb3
365	GO:0006936 [3]: muscle contraction	2	2	174	54	12399	-3.2	0.0	1.7	1.1	Tpm3 Utrn
366	GO:0009618 [7]: response to pathogenic bacteria	1	1	175	11	12442	-3.22	0.0	1.86	1.2	Wasl
367	GO:0030888 [7]: regulation of B-cell proliferation	1	1	175	11	12442	-3.22	0.0	1.86	1.2	Igh-6
368	GO:0042591 [7]: antigen presentation, exogenous antigen via MHC class II	1	1	175	11	12442	-3.22	0.0	1.86	1.2	H2-Eb1
369	GO:0045582 [7]: positive regulation of T-cell differentiation	1	1	175	11	12442	-3.22	0.0	1.86	1.2	Cd1d1
370	GO:0000059 [8]: protein-nucleus import, docking	1	1	175	11	12442	-3.22	0.0	1.86	1.2	Kpnb1
371	GO:0001756 [4]: somitogenesis	1	1	175	11	12442	-3.22	0.0	1.86	1.2	Meox2
372	GO:0007088 [7]: regulation of mitosis	1	1	175	11	12442	-3.22	0.0	1.86	1.2	Nusap1
373	GO:0009123 [7]: nucleoside monophosphate metabolism	1	1	175	11	12442	-3.22	0.0	1.86	1.2	Ada
374	GO:0006811 [5]: ion transport	7	7	169	558	11895	-3.22	0.0	0.39	0.33	Kcnj14 Kcnk2 Kcnk3 Kctd4 P2rx1 Slco3a1 Tnfaip1
375	GO:0016053 [6]: organic acid biosynthesis	2	2	174	56	12397	-3.23	0.0	1.64	1.08	Elovl6 Scd2
376	GO:0046394 [7]: carboxylic acid biosynthesis	2	2	174	56	12397	-3.23	0.0	1.64	1.08	Elovl6 Scd2
377	GO:0000375 [8]: RNA splicing, via transesterification reactions	4	4	172	189	12264	-3.26	0.0	1.26	0.89	0610033I05Rik Plrg1 Prpf31 Tardbp
378	GO:0000377 [9]: RNA splicing, via transesterification reactions with bulged adenosine as nucleophile	4	4	172	189	12264	-3.26	0.0	1.26	0.89	0610033I05Rik Plrg1 Prpf31 Tardbp
379	GO:0000398 [8]: nuclear mRNA splicing, via spliceosome	4	4	172	189	12264	-3.26	0.0	1.26	0.89	0610033I05Rik Plrg1 Prpf31 Tardbp
380	GO:0016197 [6]: endosome transport	1	1	175	12	12441	-3.28	0.0	1.79	1.16	Igh-6
381	GO:0045621 [6]: positive regulation of lymphocyte differentiation	1	1	175	12	12441	-3.28	0.0	1.79	1.16	Cd1d1
382	GO:0046785 [8]: microtubule polymerization	1	1	175	12	12441	-3.28	0.0	1.79	1.16	4930542G03Rik
383	GO:0050851 [6]: antigen receptor-mediated signaling pathway	1	1	175	12	12441	-3.28	0.0	1.79	1.16	Igh-6
384	GO:0006446 [8]: regulation of translational initiation	1	1	175	12	12441	-3.28	0.0	1.79	1.16	Ppp1r15b
385	GO:0006471 [8]: protein amino acid ADP-ribosylation	1	1	175	12	12441	-3.28	0.0	1.79	1.16	Art3
386	GO:0008624 [9]: induction of apoptosis by extracellular signals	1	1	175	12	12441	-3.28	0.0	1.79	1.16	Cd28
387	GO:0006954 [5]: inflammatory response	3	3	173	120	12333	-3.28	0.0	1.4	0.94	Ccr2 Hc Tlr4
388	GO:0016070 [5]: RNA metabolism	6	6	170	362	12091	-3.29	0.0	0.9	0.71	0610033I05Rik Cpsf3 E430034L04Rik Plrg1 Prpf31 Tardbp
389	GO:0008380 [7]: RNA splicing	4	4	172	193	12260	-3.29	0.0	1.22	0.87	0610033I05Rik Plrg1 Prpf31 Tardbp
390	GO:0009628 [5]: response to abiotic stimulus	6	6	170	366	12087	-3.3	0.0	0.87	0.69	Akr1c12 Ccr2 Hspa9a Hus1 Pon1 Utrn
391	GO:0009308 [5]: amine metabolism	1	1	175	208	12245	-3.3	0.0	0.05	0.04	Sgpp1
392	GO:0006631 [6]: fatty acid metabolism	3	3	173	122	12331	-3.3	0.0	1.37	0.92	Elovl6 Hadhsc Scd2
393	GO:0006281 [6]: DNA repair	3	3	173	125	12328	-3.33	0.0	1.33	0.92	Brca1 Ercc4 Prp19
394	GO:0042127 [5]: regulation of cell proliferation	3	3	173	126	12327	-3.34	0.0	1.32	0.92	Cd28 Igh-6 Tgfb3
395	GO:0006897 [6]: endocytosis	3	3	173	126	12327	-3.34	0.0	1.32	0.92	4933425F03Rik Ghr Igh-6
396	GO:0046519 [8]: sphingoid metabolism	1	1	175	13	12440	-3.35	0.0	1.72	1.12	Sgpp1
397	GO:0007568 [3]: aging	1	1	175	13	12440	-3.35	0.0	1.72	1.12	Morf4l2
398	GO:0000280 [7]: nuclear division	3	3	173	127	12326	-3.35	0.0	1.3	0.91	Ccna2 Ccnb1-rs1 Nusap1
399	GO:0042981 [6]: regulation of apoptosis	4	4	172	203	12250	-3.35	0.0	1.12	0.82	Brca1 Cd1d1 Cd28 Cidec
400	GO:0000122 [9]: negative regulation of transcription from Pol II promoter	2	2	174	62	12391	-3.35	0.0	1.5	1.0	Bcl6b Hdac5
401	GO:0007507 [5]: heart development	2	2	174	62	12391	-3.35	0.0	1.5	1.0	Hdac5 Nrp1
402	GO:0030001 [7]: metal ion transport	5	5	171	293	12160	-3.36	0.0	0.91	0.71	Kcnj14 Kcnk2 Kcnk3 Kctd4 Tnfaip1
403	GO:0043067 [5]: regulation of programmed cell death	4	4	172	206	12247	-3.37	0.0	1.09	0.82	Brca1 Cd1d1 Cd28 Cidec
404	GO:0016358 [6]: dendrite morphogenesis	1	1	175	14	12439	-3.4	0.0	1.66	1.09	Nrp1
405	GO:0019886 [6]: antigen processing, exogenous antigen via MHC class II	1	1	175	14	12439	-3.4	0.0	1.66	1.09	H2-Eb1
406	GO:0030641 [8]: hydrogen ion homeostasis	1	1	175	14	12439	-3.4	0.0	1.66	1.09	Ednrb
407	GO:0042100 [6]: B-cell proliferation	1	1	175	14	12439	-3.4	0.0	1.66	1.09	Igh-6
408	GO:0042129 [7]: regulation of T-cell proliferation	1	1	175	14	12439	-3.4	0.0	1.66	1.09	Cd28
409	GO:0043087 [4]: regulation of GTPase activity	1	1	175	14	12439	-3.4	0.0	1.66	1.09	Arhgap6
410	GO:0045580 [6]: regulation of T-cell differentiation	1	1	175	14	12439	-3.4	0.0	1.66	1.09	Cd1d1
411	GO:0006775 [6]: fat-soluble vitamin metabolism	1	1	175	14	12439	-3.4	0.0	1.66	1.09	Lrat
412	GO:0006885 [9]: regulation of pH	1	1	175	14	12439	-3.4	0.0	1.66	1.09	Ednrb
413	GO:0009611 [5]: response to wounding	5	5	171	327	12126	-3.43	0.0	0.7	0.57	B2m Ccr2 Cd1d1 Hc Tlr4
414	GO:0006512 [8]: ubiquitin cycle	5	5	171	352	12101	-3.43	0.0	0.58	0.47	Brca1 Nedd4 Prp19 Tbl1x Ube1y1
415	GO:0006812 [6]: cation transport	5	5	171	372	12081	-3.44	0.0	0.5	0.41	Kcnj14 Kcnk2 Kcnk3 Kctd4 Tnfaip1
416	GO:0030282 [6]: bone mineralization	1	1	175	15	12438	-3.45	0.0	1.6	1.06	Pthr1
417	GO:0042828 [6]: response to pathogen	1	1	175	15	12438	-3.45	0.0	1.6	1.06	Wasl
418	GO:0000160 [5]: two-component signal transduction system (phosphorelay)	1	1	175	15	12438	-3.45	0.0	1.6	1.06	Rab2
419	GO:0006487 [9]: N-linked glycosylation	1	1	175	15	12438	-3.45	0.0	1.6	1.06	Psen2
420	GO:0007032 [6]: endosome organization and biogenesis	1	1	175	15	12438	-3.45	0.0	1.6	1.06	Igh-6
421	GO:0001525 [6]: angiogenesis	2	2	174	68	12385	-3.45	0.0	1.37	0.92	Enpep Nrp1
422	GO:0050881 [5]: musculoskeletal movement	2	2	174	69	12384	-3.46	0.0	1.35	0.92	Lrat Vsx1
423	GO:0050885 [6]: regulation of balance	2	2	174	69	12384	-3.46	0.0	1.35	0.92	Lrat Vsx1
424	GO:0050953 [6]: sensory perception of light	2	2	174	69	12384	-3.46	0.0	1.35	0.92	Lrat Vsx1
425	GO:0050957 [6]: equilibrioception	2	2	174	69	12384	-3.46	0.0	1.35	0.92	Lrat Vsx1
426	GO:0007601 [7]: visual perception	2	2	174	69	12384	-3.46	0.0	1.35	0.92	Lrat Vsx1
427	GO:0042221 [6]: response to chemical substance	4	4	172	232	12221	-3.48	0.0	0.87	0.69	Akr1c12 Ccr2 Pon1 Utrn
428	GO:0050879 [4]: organismal movement	2	2	174	70	12383	-3.48	0.0	1.33	0.92	Lrat Vsx1
429	GO:0006006 [8]: glucose metabolism	2	2	174	70	12383	-3.48	0.0	1.33	0.92	Eno1 Ldh1
430	GO:0006289 [7]: nucleotide-excision repair	1	1	175	16	12437	-3.5	0.0	1.55	1.02	Ercc4
431	GO:0008629 [9]: induction of apoptosis by intracellular signals	1	1	175	16	12437	-3.5	0.0	1.55	1.02	Brca1
432	GO:0030154 [3]: cell differentiation	4	4	172	326	12127	-3.5	0.0	0.39	0.33	Cd1d1 Cd28 Ednrb Psen2
433	GO:0019752 [6]: carboxylic acid metabolism	4	4	172	309	12144	-3.53	0.0	0.45	0.38	Elovl6 Hadhsc Mdh1 Scd2
434	GO:0006082 [5]: organic acid metabolism	4	4	172	309	12144	-3.53	0.0	0.45	0.38	Elovl6 Hadhsc Mdh1 Scd2
435	GO:0043037 [7]: translation	3	3	173	151	12302	-3.53	0.0	1.01	0.77	Eef1a1 Eif5a Ppp1r15b
436	GO:0007399 [5]: neurogenesis	4	4	172	303	12150	-3.53	0.0	0.47	0.39	Aplp2 Ednrb Nrp1 Ptk2
437	GO:0051246 [5]: regulation of protein metabolism	2	2	174	74	12379	-3.54	0.0	1.25	0.89	Cd1d1 Igh-6
438	GO:0009791 [3]: post-embryonic development	1	1	175	17	12436	-3.54	0.0	1.5	1.0	Mut
439	GO:0030004 [7]: monovalent inorganic cation homeostasis	1	1	175	17	12436	-3.54	0.0	1.5	1.0	Ednrb
440	GO:0035282 [3]: segmentation	1	1	175	17	12436	-3.54	0.0	1.5	1.0	Meox2
441	GO:0042088 [7]: T-helper 1 type immune response	1	1	175	17	12436	-3.54	0.0	1.5	1.0	Cd1d1
442	GO:0045619 [5]: regulation of lymphocyte differentiation	1	1	175	17	12436	-3.54	0.0	1.5	1.0	Cd1d1
443	GO:0045807 [7]: positive regulation of endocytosis	1	1	175	17	12436	-3.54	0.0	1.5	1.0	Igh-6
444	GO:0051028 [7]: mRNA transport	1	1	175	17	12436	-3.54	0.0	1.5	1.0	E430034L04Rik
445	GO:0006406 [8]: mRNA-nucleus export	1	1	175	17	12436	-3.54	0.0	1.5	1.0	E430034L04Rik
446	GO:0008217 [5]: regulation of blood pressure	1	1	175	17	12436	-3.54	0.0	1.5	1.0	Ednrb
447	GO:0006325 [7]: establishment and/or maintenance of chromatin architecture	3	3	173	154	12299	-3.54	0.0	0.98	0.75	Hdac5 Suv39h1 Tspyl1
448	GO:0043118 [4]: negative regulation of physiological process	4	4	172	275	12178	-3.55	0.0	0.6	0.49	Bcl6b Hdac5 Tacc3 Tgfb3
449	GO:0045892 [8]: negative regulation of transcription, DNA-dependent	2	2	174	77	12376	-3.57	0.0	1.2	0.86	Bcl6b Hdac5
450	GO:0048514 [5]: blood vessel morphogenesis	2	2	174	77	12376	-3.57	0.0	1.2	0.86	Enpep Nrp1
451	GO:0006643 [6]: membrane lipid metabolism	2	2	174	78	12375	-3.58	0.0	1.18	0.85	Lrat Sgpp1
452	GO:0009880 [4]: embryonic pattern specification	1	1	175	18	12435	-3.58	0.0	1.45	0.98	Meox2
453	GO:0050767 [4]: regulation of neurogenesis	1	1	175	18	12435	-3.58	0.0	1.45	0.98	Nrp1
454	GO:0000075 [7]: cell cycle checkpoint	1	1	175	18	12435	-3.58	0.0	1.45	0.98	Hus1
455	GO:0006720 [6]: isoprenoid metabolism	1	1	175	18	12435	-3.58	0.0	1.45	0.98	Adh1
456	GO:0006937 [4]: regulation of muscle contraction	1	1	175	18	12435	-3.58	0.0	1.45	0.98	Tpm3
457	GO:0007059 [7]: chromosome segregation	1	1	175	18	12435	-3.58	0.0	1.45	0.98	Nusap1
458	GO:0007167 [6]: enzyme linked receptor protein signaling pathway	1	1	175	177	12276	-3.58	0.0	0.08	0.06	Nrp1
459	GO:0006366 [8]: transcription from Pol II promoter	2	2	174	226	12227	-3.6	0.0	0.19	0.16	Bcl6b Hdac5
460	GO:0006417 [6]: regulation of protein biosynthesis	2	2	174	80	12373	-3.6	0.0	1.15	0.83	Cd1d1 Ppp1r15b
461	GO:0042087 [6]: cell-mediated immune response	1	1	175	19	12434	-3.62	0.0	1.41	0.94	Cd1d1
462	GO:0016568 [8]: chromatin modification	2	2	174	82	12371	-3.62	0.0	1.12	0.82	Hdac5 Suv39h1
463	GO:0006333 [8]: chromatin assembly or disassembly	2	2	174	82	12371	-3.62	0.0	1.12	0.82	Suv39h1 Tspyl1
464	GO:0019725 [4]: cell homeostasis	2	2	174	83	12370	-3.63	0.0	1.1	0.82	Ednrb Kcnk2
465	GO:0001501 [5]: skeletal development	2	2	174	84	12369	-3.64	0.0	1.09	0.81	Adamts4 Pthr1
466	GO:0042098 [6]: T-cell proliferation	1	1	175	20	12433	-3.65	0.0	1.36	0.92	Cd28
467	GO:0051258 [7]: protein polymerization	1	1	175	20	12433	-3.65	0.0	1.36	0.92	4930542G03Rik
468	GO:0009889 [5]: regulation of biosynthesis	2	2	174	86	12367	-3.66	0.0	1.06	0.8	Cd1d1 Ppp1r15b
469	GO:0030036 [8]: actin cytoskeleton organization and biogenesis	2	2	174	86	12367	-3.66	0.0	1.06	0.8	Arhgap6 Wasl
470	GO:0051276 [6]: chromosome organization and biogenesis	3	3	173	236	12217	-3.66	0.0	0.43	0.37	Hdac5 Suv39h1 Tspyl1
471	GO:0009792 [4]: embryonic development (sensu Metazoa)	2	2	174	87	12366	-3.67	0.0	1.04	0.79	Meox2 Tgfb3
472	GO:0007001 [7]: chromosome organization and biogenesis (sensu Eukaryota)	3	3	173	231	12222	-3.67	0.0	0.45	0.38	Hdac5 Suv39h1 Tspyl1
473	GO:0006968 [4]: cellular defense response	3	3	173	201	12252	-3.68	0.0	0.61	0.5	B2m Ccr2 Cd1d1
474	GO:0016485 [8]: protein processing	1	1	175	21	12432	-3.69	0.0	1.32	0.92	Sec11l1
475	GO:0030217 [5]: T-cell differentiation	1	1	175	21	12432	-3.69	0.0	1.32	0.92	Cd1d1
476	GO:0042108 [8]: positive regulation of cytokine biosynthesis	1	1	175	21	12432	-3.69	0.0	1.32	0.92	Cd1d1
477	GO:0000187 [6]: activation of MAPK	1	1	175	21	12432	-3.69	0.0	1.32	0.92	Igh-6
478	GO:0001819 [7]: positive regulation of cytokine production	1	1	175	21	12432	-3.69	0.0	1.32	0.92	Cd1d1
479	GO:0006650 [8]: glycerophospholipid metabolism	1	1	175	21	12432	-3.69	0.0	1.32	0.92	Lrat
480	GO:0007265 [7]: Ras protein signal transduction	1	1	175	21	12432	-3.69	0.0	1.32	0.92	Sdcbp
481	GO:0030029 [7]: actin filament-based process	2	2	174	92	12361	-3.71	0.0	0.97	0.74	Arhgap6 Wasl
482	GO:0045941 [7]: positive regulation of transcription	2	2	174	93	12360	-3.71	0.0	0.96	0.74	Cited4 Ebf1
483	GO:0030900 [8]: forebrain development	1	1	175	22	12431	-3.72	0.0	1.29	0.9	Aplp2
484	GO:0050730 [6]: regulation of peptidyl-tyrosine phosphorylation	1	1	175	22	12431	-3.72	0.0	1.29	0.9	Igh-6
485	GO:0001764 [6]: neuronal migration	1	1	175	22	12431	-3.72	0.0	1.29	0.9	Ptk2
486	GO:0045935 [6]: positive regulation of nucleobase, nucleoside, nucleotide and nucleic acid metabolism	2	2	174	94	12359	-3.72	0.0	0.95	0.74	Cited4 Ebf1
487	GO:0016337 [5]: cell-cell adhesion	2	2	174	97	12356	-3.74	0.0	0.91	0.71	Cldn5 Pcdhb9
488	GO:0019835 [5]: cytolysis	1	1	175	23	12430	-3.74	0.0	1.25	0.89	Hc
489	GO:0006405 [7]: RNA-nucleus export	1	1	175	23	12430	-3.74	0.0	1.25	0.89	E430034L04Rik
490	GO:0045045 [5]: secretory pathway	2	2	174	99	12354	-3.75	0.0	0.89	0.7	Pldn Stx18
491	GO:0050790 [3]: regulation of enzyme activity	2	2	174	100	12353	-3.76	0.0	0.87	0.69	Arhgap6 Igh-6
492	GO:0042330 [5]: taxis	2	2	174	101	12352	-3.77	0.0	0.86	0.69	Ccr2 Utrn
493	GO:0006935 [6]: chemotaxis	2	2	174	101	12352	-3.77	0.0	0.86	0.69	Ccr2 Utrn
494	GO:0030155 [4]: regulation of cell adhesion	1	1	175	24	12429	-3.77	0.0	1.22	0.87	Pscd3
495	GO:0050657 [6]: nucleic acid transport	1	1	175	24	12429	-3.77	0.0	1.22	0.87	E430034L04Rik
496	GO:0050658 [6]: RNA transport	1	1	175	24	12429	-3.77	0.0	1.22	0.87	E430034L04Rik
497	GO:0051050 [6]: positive regulation of transport	1	1	175	24	12429	-3.77	0.0	1.22	0.87	Igh-6
498	GO:0051236 [5]: establishment of RNA localization	1	1	175	24	12429	-3.77	0.0	1.22	0.87	E430034L04Rik
499	GO:0000082 [7]: G1/S transition of mitotic cell cycle	1	1	175	24	12429	-3.77	0.0	1.22	0.87	Itgb1
500	GO:0006457 [7]: protein folding	2	2	174	186	12267	-3.79	0.0	0.3	0.26	Eif3s6ip Hspa9a
501	GO:0045727 [7]: positive regulation of protein biosynthesis	1	1	175	25	12428	-3.79	0.0	1.18	0.86	Cd1d1
502	GO:0001932 [8]: regulation of protein amino acid phosphorylation	1	1	175	25	12428	-3.79	0.0	1.18	0.86	Igh-6
503	GO:0006403 [4]: RNA localization	1	1	175	25	12428	-3.79	0.0	1.18	0.86	E430034L04Rik
504	GO:0006665 [7]: sphingolipid metabolism	1	1	175	25	12428	-3.79	0.0	1.18	0.86	Sgpp1
505	GO:0006805 [5]: xenobiotic metabolism	1	1	175	25	12428	-3.79	0.0	1.18	0.86	Akr1c12
506	GO:0009410 [7]: response to xenobiotic stimulus	1	1	175	25	12428	-3.79	0.0	1.18	0.86	Akr1c12
507	GO:0006357 [8]: regulation of transcription from Pol II promoter	2	2	174	181	12272	-3.8	0.0	0.32	0.27	Bcl6b Hdac5
508	GO:0009117 [6]: nucleotide metabolism	1	1	175	147	12306	-3.82	0.0	0.13	0.11	Ada
509	GO:0030100 [6]: regulation of endocytosis	1	1	175	26	12427	-3.82	0.0	1.15	0.84	Igh-6
510	GO:0048193 [6]: Golgi vesicle transport	1	1	175	26	12427	-3.82	0.0	1.15	0.84	Stx18
511	GO:0006979 [5]: response to oxidative stress	1	1	175	26	12427	-3.82	0.0	1.15	0.84	Ppp1r15b
512	GO:0007249 [7]: I-kappaB kinase/NF-kappaB cascade	1	1	175	26	12427	-3.82	0.0	1.15	0.84	Tlr4
513	GO:0009790 [3]: embryonic development	2	2	174	172	12281	-3.83	0.0	0.35	0.3	Meox2 Tgfb3
514	GO:0016481 [7]: negative regulation of transcription	2	2	174	115	12338	-3.83	0.0	0.72	0.58	Bcl6b Hdac5
515	GO:0016567 [9]: protein ubiquitination	2	2	174	119	12334	-3.84	0.0	0.68	0.55	Brca1 Prp19
516	GO:0042592 [3]: homeostasis	2	2	174	119	12334	-3.84	0.0	0.68	0.55	Ednrb Kcnk2
517	GO:0045934 [6]: negative regulation of nucleobase, nucleoside, nucleotide and nucleic acid metabolism	2	2	174	120	12333	-3.84	0.0	0.67	0.55	Bcl6b Hdac5
518	GO:0009408 [5]: response to heat	1	1	175	27	12426	-3.84	0.0	1.12	0.82	Hspa9a
519	GO:0007243 [6]: protein kinase cascade	2	2	174	121	12332	-3.85	0.0	0.67	0.54	Igh-6 Tlr4
520	GO:0009891 [6]: positive regulation of biosynthesis	1	1	175	28	12425	-3.86	0.0	1.09	0.82	Cd1d1
521	GO:0015931 [5]: nucleobase, nucleoside, nucleotide and nucleic acid transport	1	1	175	28	12425	-3.86	0.0	1.09	0.82	E430034L04Rik
522	GO:0019220 [6]: regulation of phosphate metabolism	1	1	175	28	12425	-3.86	0.0	1.09	0.82	Igh-6
523	GO:0030031 [6]: cell projection biogenesis	1	1	175	28	12425	-3.86	0.0	1.09	0.82	Wasl
524	GO:0042325 [7]: regulation of phosphorylation	1	1	175	28	12425	-3.86	0.0	1.09	0.82	Igh-6
525	GO:0051174 [5]: regulation of phosphorus metabolism	1	1	175	28	12425	-3.86	0.0	1.09	0.82	Igh-6
526	GO:0005977 [8]: glycogen metabolism	1	1	175	28	12425	-3.86	0.0	1.09	0.82	Pygl
527	GO:0006073 [7]: glucan metabolism	1	1	175	28	12425	-3.86	0.0	1.09	0.82	Pygl
528	GO:0006958 [7]: complement activation, classical pathway	1	1	175	28	12425	-3.86	0.0	1.09	0.82	Hc
529	GO:0007422 [6]: peripheral nervous system development	1	1	175	28	12425	-3.86	0.0	1.09	0.82	Ednrb
530	GO:0051243 [5]: negative regulation of cellular physiological process	2	2	174	134	12319	-3.86	0.0	0.57	0.46	Tacc3 Tgfb3
531	GO:0009892 [5]: negative regulation of metabolism	2	2	174	140	12313	-3.86	0.0	0.52	0.43	Bcl6b Hdac5
532	GO:0030030 [5]: cell projection organization and biogenesis	1	1	175	29	12424	-3.88	0.0	1.07	0.8	Wasl
533	GO:0042035 [7]: regulation of cytokine biosynthesis	1	1	175	29	12424	-3.88	0.0	1.07	0.8	Cd1d1
534	GO:0045597 [5]: positive regulation of cell differentiation	1	1	175	29	12424	-3.88	0.0	1.07	0.8	Cd1d1
535	GO:0006730 [5]: one-carbon compound metabolism	1	1	175	30	12423	-3.91	0.0	1.04	0.79	Fthfd
536	GO:0045860 [5]: positive regulation of protein kinase activity	1	1	175	31	12422	-3.91	0.0	1.02	0.77	Igh-6
537	GO:0001817 [6]: regulation of cytokine production	1	1	175	31	12422	-3.91	0.0	1.02	0.77	Cd1d1
538	GO:0006112 [7]: energy reserve metabolism	1	1	175	31	12422	-3.91	0.0	1.02	0.77	Pygl
539	GO:0007389 [3]: pattern specification	1	1	175	133	12320	-3.92	0.0	0.16	0.14	Meox2
540	GO:0044264 [6]: cellular polysaccharide metabolism	1	1	175	32	12421	-3.94	0.0	0.99	0.76	Pygl
541	GO:0009266 [6]: response to temperature	1	1	175	32	12421	-3.94	0.0	0.99	0.76	Hspa9a
542	GO:0048066 [3]: pigmentation	1	1	175	33	12420	-3.95	0.0	0.97	0.74	Ednrb
543	GO:0007015 [9]: actin filament organization	1	1	175	33	12420	-3.95	0.0	0.97	0.74	Arhgap6
544	GO:0051186 [5]: cofactor metabolism	1	1	175	128	12325	-3.96	0.0	0.18	0.15	Hmgcs2
545	GO:0030334 [6]: regulation of cell migration	1	1	175	34	12419	-3.96	0.0	0.95	0.74	Ccr2
546	GO:0042089 [6]: cytokine biosynthesis	1	1	175	34	12419	-3.96	0.0	0.95	0.74	Cd1d1
547	GO:0051093 [4]: negative regulation of development	1	1	175	34	12419	-3.96	0.0	0.95	0.74	Nrp1
548	GO:0051270 [5]: regulation of cell motility	1	1	175	34	12419	-3.96	0.0	0.95	0.74	Ccr2
549	GO:0005976 [5]: polysaccharide metabolism	1	1	175	34	12419	-3.96	0.0	0.95	0.74	Pygl
550	GO:0042107 [5]: cytokine metabolism	1	1	175	35	12418	-3.98	0.0	0.92	0.72	Cd1d1
551	GO:0045165 [4]: cell fate commitment	1	1	175	36	12417	-4.0	0.0	0.9	0.71	Psen2
552	GO:0001816 [5]: cytokine production	1	1	175	38	12415	-4.02	0.0	0.86	0.69	Cd1d1
553	GO:0008632 [7]: apoptotic program	1	1	175	38	12415	-4.02	0.0	0.86	0.69	Pdcd8
554	GO:0009952 [4]: anterior/posterior pattern formation	1	1	175	39	12414	-4.04	0.0	0.84	0.67	Meox2
555	GO:0006865 [6]: amino acid transport	1	1	175	39	12414	-4.04	0.0	0.84	0.67	Slc7a10
556	GO:0018108 [9]: peptidyl-tyrosine phosphorylation	1	1	175	40	12413	-4.04	0.0	0.83	0.67	Igh-6
557	GO:0018212 [9]: peptidyl-tyrosine modification	1	1	175	40	12413	-4.04	0.0	0.83	0.67	Igh-6
558	GO:0051094 [4]: positive regulation of development	1	1	175	40	12413	-4.04	0.0	0.83	0.67	Cd1d1
559	GO:0006445 [7]: regulation of translation	1	1	175	40	12413	-4.04	0.0	0.83	0.67	Ppp1r15b
560	GO:0015837 [5]: amine transport	1	1	175	41	12412	-4.05	0.0	0.81	0.65	Slc7a10
561	GO:0006800 [5]: oxygen and reactive oxygen species metabolism	1	1	175	41	12412	-4.05	0.0	0.81	0.65	Ppp1r15b
562	GO:0001701 [6]: embryonic development (sensu Mammalia)	1	1	175	43	12410	-4.07	0.0	0.77	0.62	Tgfb3
563	GO:0006956 [6]: complement activation	1	1	175	43	12410	-4.07	0.0	0.77	0.62	Hc
564	GO:0009314 [6]: response to radiation	1	1	175	43	12410	-4.07	0.0	0.77	0.62	Hus1
565	GO:0006732 [6]: coenzyme metabolism	1	1	175	108	12345	-4.07	0.0	0.24	0.21	Hmgcs2
566	GO:0006766 [5]: vitamin metabolism	1	1	175	44	12409	-4.08	0.0	0.76	0.61	Lrat
567	GO:0009165 [6]: nucleotide biosynthesis	1	1	175	103	12350	-4.08	0.0	0.26	0.23	Ada
568	GO:0007411 [6]: axon guidance	1	1	175	45	12408	-4.09	0.0	0.74	0.6	Nrp1
569	GO:0045859 [4]: regulation of protein kinase activity	1	1	175	46	12407	-4.1	0.0	0.73	0.58	Igh-6
570	GO:0001503 [5]: ossification	1	1	175	46	12407	-4.1	0.0	0.73	0.58	Pthr1
571	GO:0007028 [5]: cytoplasm organization and biogenesis	1	1	175	101	12352	-4.1	0.0	0.27	0.24	Rps6
572	GO:0016311 [7]: dephosphorylation	1	1	175	99	12354	-4.1	0.0	0.28	0.25	Mtmr6
573	GO:0009152 [8]: purine ribonucleotide biosynthesis	1	1	175	47	12406	-4.1	0.0	0.71	0.57	Ada
574	GO:0045786 [7]: negative regulation of cell cycle	1	1	175	49	12404	-4.11	0.0	0.68	0.55	Brca1
575	GO:0008285 [6]: negative regulation of cell proliferation	1	1	175	49	12404	-4.11	0.0	0.68	0.55	Tgfb3
576	GO:0006470 [8]: protein amino acid dephosphorylation	1	1	175	97	12356	-4.11	0.0	0.29	0.25	Mtmr6
577	GO:0006461 [7]: protein complex assembly	1	1	175	95	12358	-4.11	0.0	0.3	0.26	Tspyl1
578	GO:0019941 [9]: modification-dependent protein catabolism	1	1	175	96	12357	-4.12	0.0	0.29	0.26	Ube1y1
579	GO:0006511 [10]: ubiquitin-dependent protein catabolism	1	1	175	94	12359	-4.12	0.0	0.3	0.26	Ube1y1
580	GO:0007169 [7]: transmembrane receptor protein tyrosine kinase signaling pathway	1	1	175	94	12359	-4.12	0.0	0.3	0.26	Nrp1
581	GO:0006414 [8]: translational elongation	1	1	175	50	12403	-4.12	0.0	0.67	0.54	Eef1a1
582	GO:0046849 [4]: bone remodeling	1	1	175	51	12402	-4.13	0.0	0.66	0.54	Pthr1
583	GO:0009260 [7]: ribonucleotide biosynthesis	1	1	175	51	12402	-4.13	0.0	0.66	0.54	Ada
584	GO:0006164 [7]: purine nucleotide biosynthesis	1	1	175	53	12400	-4.13	0.0	0.63	0.51	Ada
585	GO:0042254 [6]: ribosome biogenesis and assembly	1	1	175	91	12362	-4.13	0.0	0.32	0.27	Rps6
586	GO:0016051 [6]: carbohydrate biosynthesis	1	1	175	56	12397	-4.14	0.0	0.6	0.49	B3galt3
587	GO:0006644 [7]: phospholipid metabolism	1	1	175	54	12399	-4.14	0.0	0.62	0.5	Lrat
588	GO:0009150 [8]: purine ribonucleotide metabolism	1	1	175	54	12399	-4.14	0.0	0.62	0.5	Ada
589	GO:0009795 [4]: embryonic morphogenesis	1	1	175	89	12364	-4.14	0.0	0.33	0.28	Tgfb3
590	GO:0016055 [6]: Wnt receptor signaling pathway	1	1	175	86	12367	-4.15	0.0	0.35	0.3	Fzd4
591	GO:0007420 [7]: brain development	1	1	175	58	12395	-4.15	0.0	0.57	0.47	Aplp2
592	GO:0007046 [7]: ribosome biogenesis	1	1	175	85	12368	-4.15	0.0	0.35	0.3	Rps6
593	GO:0006334 [8]: nucleosome assembly	1	1	175	61	12392	-4.15	0.0	0.54	0.44	Tspyl1
594	GO:0009259 [7]: ribonucleotide metabolism	1	1	175	59	12394	-4.16	0.0	0.56	0.46	Ada
595	GO:0018193 [8]: peptidyl-amino acid modification	1	1	175	60	12393	-4.16	0.0	0.55	0.45	Igh-6
596	GO:0006163 [7]: purine nucleotide metabolism	1	1	175	63	12390	-4.16	0.0	0.52	0.43	Ada
597	GO:0006725 [5]: aromatic compound metabolism	1	1	175	77	12376	-4.16	0.0	0.41	0.35	Mgll
598	GO:0007409 [6]: axonogenesis	1	1	175	77	12376	-4.16	0.0	0.41	0.35	Nrp1
599	GO:0007156 [6]: homophilic cell adhesion	1	1	175	69	12384	-4.17	0.0	0.47	0.39	Pcdhb9
600	GO:0007018 [7]: microtubule-based movement	1	1	175	65	12388	-4.17	0.0	0.5	0.41	4930542G03Rik
601	GO:0009617 [6]: response to bacteria	1	1	175	71	12382	-4.17	0.0	0.45	0.38	Wasl
602	GO:0050801 [4]: ion homeostasis	1	1	175	71	12382	-4.17	0.0	0.45	0.38	Ednrb
603	GO:0006873 [5]: cell ion homeostasis	1	1	175	71	12382	-4.17	0.0	0.45	0.38	Ednrb
604	GO:0007417 [6]: central nervous system development	1	1	175	71	12382	-4.17	0.0	0.45	0.38	Aplp2
605	GO:0043085 [4]: positive regulation of enzyme activity	1	1	175	70	12383	-4.17	0.0	0.46	0.38	Igh-6
606	GO:0000165 [7]: MAPKKK cascade	1	1	175	70	12383	-4.17	0.0	0.46	0.38	Igh-6
607	GO:0016042 [5]: lipid catabolism	1	1	175	68	12385	-4.17	0.0	0.48	0.39	Pla2g2d
608	GO:0045595 [4]: regulation of cell differentiation	1	1	175	68	12385	-4.17	0.0	0.48	0.39	Cd1d1
609	GO:0030003 [6]: cation homeostasis	1	1	175	67	12386	-4.18	0.0	0.48	0.4	Ednrb
610	GO:0030705 [6]: cytoskeleton-dependent intracellular transport	1	1	175	67	12386	-4.18	0.0	0.48	0.4	4930542G03Rik
