# Supplementary material for: A genomic analysis of mouse models of breast cancer reveals molecular features of mouse models and relationships to human breast cancer
Source: Breast Cancer Res. 2014 Jun 5;16(3):R59. doi: 10.1186/bcr3672 (PMC4078930; doi:10.1186/bcr3672)
Supplement: Additional file 2 — Fold change values organized by mouse tumor model type comparing the mouse model to all other types of mouse models. [file bcr3672-S2.zip › Additional_file_2/TNP8_SAM/AdditionalFile57_TNP8_SAM/UpregulatedGenesgather_kegg_121102.txt]

#	Annotation	Total Genes With Ann	Your Genes (With Ann)	Your Genes (No Ann)	Genome (With Ann)	Genome (No Ann)	ln(Bayes factor)	neg ln(p value)	FE: neg ln(p value)	FE: neg ln(FDR)	Genes
1	path:mmu00310: Lysine degradation	4	4	55	40	2420	0.12	4.2	4.0	0.52	6530401D17Rik Dlst Hadhsc Suv39h1
2	path:mmu00380: Tryptophan metabolism	5	5	54	70	2390	-0.25	0.0	3.53	0.52	Cyp2d10 Cyp2e1 Hadhsc Hrmt1l3 Uhrf1
3	path:mmu00071: Fatty acid metabolism	4	4	55	50	2410	-0.5	0.0	3.33	0.52	Adh1 Cyp2d10 Cyp2e1 Hadhsc
4	path:mmu00280: Valine, leucine and isoleucine degradation	3	3	56	29	2431	-0.61	0.0	3.29	0.52	Hadhsc Hmgcs2 Mut
5	path:mmu00361: gamma-Hexachlorocyclohexane degradation	3	3	56	36	2424	-1.06	0.0	2.79	0.52	Cyp2d10 Cyp2e1 Pon1
6	path:mmu00010: Glycolysis / Gluconeogenesis	3	3	56	47	2413	-1.57	0.0	2.2	0.52	Adh1 Eno1 Ldh1
7	path:mmu00760: Nicotinate and nicotinamide metabolism	3	3	56	48	2412	-1.61	0.0	2.16	0.52	Cdc7 Mtmr6 Nnmt
8	path:mmu00072: Synthesis and degradation of ketone bodies	1	1	58	3	2457	-1.63	0.0	2.4	0.52	Hmgcs2
9	path:mmu00020: Citrate cycle (TCA cycle)	2	2	57	22	2438	-1.66	0.0	2.23	0.52	Dlst Mdh1
10	path:mmu00640: Propanoate metabolism	2	2	57	22	2438	-1.66	0.0	2.23	0.52	Ldh1 Mut
11	path:mmu00620: Pyruvate metabolism	2	2	57	31	2429	-2.1	0.0	1.72	0.52	Ldh1 Mdh1
12	path:mmu00780: Biotin metabolism	1	1	58	6	2454	-2.12	0.0	1.88	0.52	6530401D17Rik
13	path:mmu00561: Glycerolipid metabolism	2	2	57	33	2427	-2.17	0.0	1.62	0.52	Adh1 Mgll
14	path:mmu04060: Cytokine-cytokine receptor interaction	4	4	55	236	2224	-2.19	0.0	0.19	0.13	Ccr2 Ghr Il10ra Tgfb3
15	path:mmu04520: Adherens junction	3	3	56	71	2389	-2.22	0.0	1.39	0.52	Catna1 Iqgap1 Wasl
16	path:mmu00730: Thiamine metabolism	1	1	58	7	2453	-2.23	0.0	1.75	0.52	Mtmr6
17	path:mmu00650: Butanoate metabolism	2	2	57	35	2425	-2.24	0.0	1.54	0.52	Hadhsc Hmgcs2
18	path:mmu04010: MAPK signaling pathway	4	4	55	227	2233	-2.26	0.0	0.22	0.14	Atf2 Hspa9a Pla2g2d Tgfb3
19	path:mmu04080: Neuroactive ligand-receptor interaction	6	6	53	272	2188	-2.28	0.0	0.43	0.23	Adrb3 Ednrb Ghr Mc2r P2rx1 Pthr1
20	path:mmu04020: Calcium signaling pathway	5	5	54	176	2284	-2.32	0.0	0.87	0.3	Adrb3 Calm3 Ednrb P2rx1 Pygl
21	path:mmu00350: Tyrosine metabolism	2	2	57	38	2422	-2.33	0.0	1.43	0.52	Adh1 Hrmt1l3
22	path:mmu00062: Fatty acid biosynthesis (path 2)	1	1	58	8	2452	-2.33	0.0	1.65	0.52	Hadhsc
23	path:mmu00272: Cysteine metabolism	1	1	58	8	2452	-2.33	0.0	1.65	0.52	Ldh1
24	path:mmu00190: Oxidative phosphorylation	1	1	58	114	2346	-2.34	0.0	0.06	0.06	Uqcrc2
25	path:mmu04510: Focal adhesion	4	4	55	210	2250	-2.36	0.0	0.28	0.16	Itgb1 Itgb7 Ptk2 Rock1
26	path:mmu00400: Phenylalanine, tyrosine and tryptophan biosynthesis	1	1	58	9	2451	-2.41	0.0	1.55	0.52	Eno1
27	path:mmu00750: Vitamin B6 metabolism	1	1	58	9	2451	-2.41	0.0	1.55	0.52	Mtmr6
28	path:mmu00630: Glyoxylate and dicarboxylate metabolism	1	1	58	9	2451	-2.41	0.0	1.55	0.52	Mdh1
29	path:mmu00720: Reductive carboxylate cycle (CO2 fixation)	1	1	58	9	2451	-2.41	0.0	1.55	0.52	Mdh1
30	path:mmu00632: Benzoate degradation via CoA ligation	2	2	57	43	2417	-2.45	0.0	1.26	0.49	Cdc7 Hadhsc
31	path:mmu00230: Purine metabolism	1	1	58	107	2353	-2.45	0.0	0.08	0.06	Ada
32	path:mmu00440: Aminophosphonate metabolism	1	1	58	10	2450	-2.48	0.0	1.47	0.52	Hrmt1l3
33	path:mmu00626: Nitrobenzene degradation	1	1	58	10	2450	-2.48	0.0	1.47	0.52	Hrmt1l3
34	path:mmu00363: Bisphenol A degradation	1	1	58	10	2450	-2.48	0.0	1.47	0.52	Pon1
35	path:mmu00740: Riboflavin metabolism	1	1	58	11	2449	-2.54	0.0	1.39	0.52	Mtmr6
36	path:mmu00930: Caprolactam degradation	1	1	58	11	2449	-2.54	0.0	1.39	0.52	Hadhsc
37	path:mmu04310: Wnt signaling pathway	3	3	56	138	2322	-2.6	0.0	0.43	0.23	Fzd4 Rock1 Tbl1x
38	path:mmu00670: One carbon pool by folate	1	1	58	12	2448	-2.6	0.0	1.33	0.49	Fthfd
39	path:mmu04530: Tight junction	3	3	56	120	2340	-2.61	0.0	0.59	0.29	Catna1 Cldn15 Cldn5
40	path:mmu04910: Insulin signaling pathway	3	3	56	130	2330	-2.61	0.0	0.49	0.26	Calm3 Pygl Rps6
41	path:mmu04620: Toll-like receptor signaling pathway	1	1	58	93	2367	-2.65	0.0	0.11	0.08	Tlr4
42	path:mmu00624: 1- and 2-Methylnaphthalene degradation	1	1	58	13	2447	-2.65	0.0	1.26	0.49	Adh1
43	path:mmu04210: Apoptosis	1	1	58	88	2372	-2.72	0.0	0.12	0.08	Pdcd8
44	path:mmu05020: Parkinson's disease	1	1	58	16	2444	-2.78	0.0	1.1	0.36	Ube1y1
45	path:mmu04070: Phosphatidylinositol signaling system	2	2	57	74	2386	-2.78	0.0	0.62	0.29	Calm3 Cdc7
46	path:mmu04512: ECM-receptor interaction	2	2	57	82	2378	-2.79	0.0	0.52	0.26	Itgb1 Itgb7
47	path:mmu00450: Selenoamino acid metabolism	1	1	58	17	2443	-2.81	0.0	1.05	0.35	Hrmt1l3
48	path:mmu00604: Ganglioside biosynthesis	1	1	58	18	2442	-2.84	0.0	1.01	0.35	St6galnac5
49	path:mmu00603: Globoside metabolism	1	1	58	19	2441	-2.87	0.0	0.97	0.35	B3galt3
50	path:mmu00710: Carbon fixation	1	1	58	19	2441	-2.87	0.0	0.97	0.35	Mdh1
51	path:mmu05010: Alzheimer's disease	1	1	58	22	2438	-2.94	0.0	0.86	0.3	Psen2
52	path:mmu04610: Complement and coagulation cascades	1	1	58	67	2393	-2.95	0.0	0.22	0.14	Hc
53	path:mmu00240: Pyrimidine metabolism	1	1	58	65	2395	-2.97	0.0	0.23	0.14	Txnrd1
54	path:mmu00052: Galactose metabolism	1	1	58	25	2435	-2.99	0.0	0.77	0.3	Galk2
55	path:mmu00120: Bile acid biosynthesis	1	1	58	25	2435	-2.99	0.0	0.77	0.3	Adh1
56	path:mmu00340: Histidine metabolism	1	1	58	25	2435	-2.99	0.0	0.77	0.3	Hrmt1l3
57	path:mmu00530: Aminosugars metabolism	1	1	58	26	2434	-3.0	0.0	0.75	0.3	Mtmr6
58	path:mmu05040: Huntington's disease	1	1	58	26	2434	-3.0	0.0	0.75	0.3	Calm3
59	path:mmu00532: Chondroitin / Heparan sulfate biosynthesis	1	1	58	27	2433	-3.02	0.0	0.72	0.3	B3gat3
60	path:mmu00562: Inositol phosphate metabolism	1	1	58	56	2404	-3.04	0.0	0.29	0.16	Cdc7
61	path:mmu00500: Starch and sucrose metabolism	1	1	58	29	2431	-3.04	0.0	0.67	0.29	Pygl
62	path:mmu00150: Androgen and estrogen metabolism	1	1	58	31	2429	-3.06	0.0	0.63	0.29	Hrmt1l3
63	path:mmu00590: Prostaglandin and leukotriene metabolism	1	1	58	32	2428	-3.06	0.0	0.61	0.29	Pla2g2d
64	path:mmu00564: Glycerophospholipid metabolism	1	1	58	52	2408	-3.06	0.0	0.33	0.17	Pla2g2d
65	path:mmu00600: Glycosphingolipid metabolism	1	1	58	33	2427	-3.07	0.0	0.59	0.29	Sgpp1
66	path:mmu04330: Notch signaling pathway	1	1	58	49	2411	-3.08	0.0	0.36	0.18	Psen2
67	path:mmu00051: Fructose and mannose metabolism	1	1	58	37	2423	-3.08	0.0	0.52	0.26	Mtmr6
