# Supplementary material for: A genomic analysis of mouse models of breast cancer reveals molecular features of mouse models and relationships to human breast cancer
Source: Breast Cancer Res. 2014 Jun 5;16(3):R59. doi: 10.1186/bcr3672 (PMC4078930; doi:10.1186/bcr3672)
Supplement: Additional file 2 — Fold change values organized by mouse tumor model type comparing the mouse model to all other types of mouse models. [file bcr3672-S2.zip › Additional_file_2/TNP8_SAM/AdditionalFile57_TNP8_SAM/UpregulatedGenesgather_transfac_121102.txt]

#	Annotation	Total Genes With Ann	Your Genes (With Ann)	Your Genes (No Ann)	Genome (With Ann)	Genome (No Ann)	ln(Bayes factor)	neg ln(p value)	FE: neg ln(p value)	FE: neg ln(FDR)	Genes
1	V$E2F1_Q4: E2F-1	87	87	116	4523	11445	7.16	11.01	11.76	5.97	2610040E16Rik 4930470D19Rik 4930542G03Rik 4933428I03Rik Ada Adrb3 Ap3m2 Aplp2 Arhgap6 Aurkb Axl Bcl6b Catna1 Cdca5 Cited4 Cxxc1 Dlst Ebf1 Elovl6 Elp3 Eno1 Fthfd Fzd4 Glrx2 Gpr43 Grinl1a Hadhsc Hdac5 Hspa9a Hus1 Il10ra Iqgap1 Itgb1 Kpnb1 Ldh1 Leprot Lims1 Lrat Mb Mbtps1 Mcm5 Meox2 Mfap3 Mid1ip1 Morf4l2 Mrpl9 Mtmr6 Nap1l5 Nedd4 Nrp1 Nsccn1 Nusap1 Pcolce2 Pdcd8 Pex6 Pldn Prp19 Rab2 Recc1 Rnf146 Rps6…
2	V$E2F1_Q6_01	99	99	104	5556	10412	5.8	9.73	10.32	5.32	2610040E16Rik 4930470D19Rik 4930542G03Rik 4933428I03Rik 5730409F24Rik Ada Adamts4 Adh1 Adrb3 Ap3m2 Aplp2 Arhgap6 Atf2 Aurkb Axl B3galt3 Bnip2 Catna1 Cdc7 Cdca5 Cenpb Cited4 Cldn15 Cxxc1 Dlst Ebf1 Ednrb Eif3s6ip Eif5a Elovl6 Eno1 Fzd4 Glt25d1 Gpr43 Grinl1a H2-T10 Hadhsc Hdac5 Hmgn1 Hrmt1l3 Hus1 Il10ra Kpnb1 Ldh1 Leprot Lims1 Lrat Mb Mbtps1 Mcm5 Meox2 Mid1ip1 Morf4l2 Mrpl9 Ms4a4d Mtmr6 Nap1l5 Nedd4…
3	V$E2F_Q4_01	62	62	141	3004	12964	5.41	9.33	10.01	5.32	2610040E16Rik 4930542G03Rik 4933428I03Rik Ada Aplp2 Arhgap6 Axl B3galt3 Bcl6b Catna1 Cdca5 Cited4 Dlst Ebf1 Eif5a Elovl6 Elp3 Fzd4 Glrx2 Gpr43 Grinl1a Hadhsc Hus1 Il10ra Kpnb1 Ldh1 Leprot Lims1 Lrat Mbtps1 Mcm5 Mid1ip1 Morf4l2 Mrpl9 Nrp1 Nsccn1 Pex6 Ppp1r15b Prp19 Prpf31 Recc1 Rnf146 Rps6 Samhd1 Scd2 Sec11l1 Sgpp1 Slc1a5 Smu1 Spon1 Suv39h1 Sycn Tacc3 Tcf15 Ttc14 Uhrf1 Utrn Vax2 Vsx1 Wasl Zfhx1b Z…
4	V$E2F1_Q4_01	64	64	139	3316	12652	3.83	7.79	8.35	3.95	2610040E16Rik 4930470D19Rik 4930542G03Rik 4933428I03Rik Ada Aplp2 Arhgap6 Axl B3galt3 Bcl6b Catna1 Cdca5 Cited4 Dlst Ebf1 Eif5a Elovl6 Elp3 Fzd4 Glrx2 Gpr43 Grinl1a Hadhsc Hmgn1 Hus1 Il10ra Kpnb1 Ldh1 Leprot Lims1 Lrat Mbtps1 Mcm5 Mid1ip1 Morf4l2 Mrpl9 Nrp1 Nsccn1 Pex6 Ppp1r15b Prp19 Prpf31 Recc1 Rnf146 Rps6 Samhd1 Scd2 Sec11l1 Sgpp1 Slc1a5 Smu1 Spon1 Suv39h1 Sycn Tacc3 Tcf15 Ttc14 Uhrf1 Utrn Vax…
5	V$E2F1_Q6: E2F-1	129	129	74	8215	7753	3.49	7.44	7.92	3.74	2610040E16Rik 4930470D19Rik 4930542G03Rik 4933428I03Rik 5730409F24Rik Ada Adamts4 Adh1 Adrb3 Ap3m2 Aplp2 Arhgap6 Atf2 Aurkb Axl B3galt3 B3gat3 Bcl6b Becn1 Bnip2 Calm3 Catna1 Cdc7 Cdca5 Cenpb Cited4 Cldn15 Cpsf3 Cxxc1 Dlst Ebf1 Ednrb Eef1a1 Eif3s6ip Eif5a Elovl6 Elp3 Eno1 Fzd4 Glrx2 Glt25d1 Gpiap1 Gpr43 Grinl1a H2-T10 Hadhsc Hdac5 Hmgn1 Hrmt1l3 Hspa9a Htra3 Hus1 Igfbp7 Il10ra Iqgap1 Itgb1 Kpnb1 Ld…
6	V$MYOD_01: myoblast determination gene product	112	112	91	10454	5514	2.08	5.84	0.0	0.0	2610040E16Rik 4930542G03Rik 4933425F03Rik Ada Adamts4 Antxr1 Ap3m2 Aqp1 Aqp7 Arhgap6 Art3 Atf2 B3gat3 Becn1 Brca1 Calm3 Catna1 Ccna2 Cd1d1 Cdc7 Cenpb Chc1l Cidec Cldn15 Cpsf3 Crispld1 Cxxc1 Cyp2d10 Cyp2e1 D5Bwg0860e Dlst Eef1a1 Eif3s6ip Enpep Fcgrt Fto Fzd4 Gpr43 Grinl1a H2-T10 H2-T22 Hdac5 Hmgcs2 Hrmt1l3 Htra3 Hus1 Iapp Igfbp7 Il10ra Iqgap1 Itgb1 Itgb7 Kcnk2 Kera Kpnb1 Ldh1 Lims1 Lrat Mast1 Mb M…
7	V$ELK1_02: Elk-1	173	173	30	12257	3711	1.69	5.36	6.21	2.21	1200008O12Rik 2610040E16Rik 4930470D19Rik 4930542G03Rik 4933425F03Rik 5730409F24Rik Ada Adamts4 Adh1 Adrb3 Agtpbp1 Antxr1 Ap3m2 Aplp2 Aqp1 Aqp7 Arf4 Arhgap6 Art3 Asph Atf2 Aurkb Axl B2m B3galt3 B3gat3 Becn1 Bnip2 Calm3 Catna1 Ccna2 Cd1d1 Cdc7 Cdca5 Cenpb Cidec Cited4 Cldn15 Cpsf3 Crispld1 Cxxc1 Cyp2d10 Cyp2e1 D5Bwg0860e Ddx47 Dlst Ebf1 Ednrb Eef1a1 Eif3s6ip Eif5a Elovl6 Elp3 Eno1 Enpep Fcgrt Fthf…
8	V$E2F_Q3_01	89	89	114	5454	10514	1.58	5.24	5.88	2.04	2610040E16Rik 4930470D19Rik 4930542G03Rik 4933428I03Rik 5730409F24Rik Ada Agtpbp1 Aplp2 Arhgap6 Art3 Asph Aurkb Axl B3galt3 B3gat3 Bcl6b Catna1 Cdc7 Cdca5 Cenpb Cited4 Cxxc1 Dlst Ebf1 Ednrb Eef1a1 Eif5a Elovl6 Elp3 Eno1 Fzd4 Glrx2 Gpiap1 Gpr43 Grinl1a Hadhsc Hmgn1 Hus1 Il10ra Iqgap1 Kpnb1 Ldh1 Leprot Lims1 Lrat Mb Mbtps1 Mcm5 Meox2 Mid1ip1 Morf4l2 Mrpl9 Nap1l5 Nedd4 Nrp1 Nsccn1 Nup62 Nusap1 Pex6 …
9	V$NRF2_Q4: heterodimer containing Nrf2	36	36	167	4208	11760	1.47	5.13	0.0	0.0	2610040E16Rik 4933425F03Rik 5730409F24Rik Adamts4 Brca1 Catna1 Cidec Cited4 Fcmd Fthfd H2-T10 H2-T22 Hrmt1l3 Itgb1 Kera Lims1 Lrat Mbtps1 Mcm5 Meox2 Mfap3 Mid1ip1 Ppp1r15b Psen2 Ptk2 Rnf146 Sdpr Sgpp1 Tbc1d14 Txnrd1 Uhrf1 Vax2 Vsx1 Wrnip1 Zfp423 Zwint
10	V$E2F1DP1_01: E2F-1:DP-1 heterodimer	76	76	127	4526	11442	1.39	5.02	5.71	2.0	2610040E16Rik 4930470D19Rik 4930542G03Rik Ada Adamts4 Adh1 Ap3m2 Arhgap6 Atf2 Aurkb B3galt3 B3gat3 Bnip2 Cdc7 Cdca5 Cenpb Cited4 Cldn15 Cxxc1 Dlst Eef1a1 Eif3s6ip Eif5a Fzd4 Glt25d1 Gpr43 Grinl1a H2-T10 H2-T22 Hdac5 Hmgn1 Hus1 Itgb1 Kpnb1 Ldh1 Leprot Lrat Mb Mcm5 Mid1ip1 Morf4l2 Mrpl9 Ms4a4d Nap1l5 Nedd4 Nrp1 Nup62 Nusap1 Pex6 Pldn Pon1 Ppp1r15b Prp19 Prpf31 Pygl Rock1 Rpl3 Sec11l1 Semcap2 Sgpp1 …
11	V$OCT1_02: octamer factor 1	50	50	153	5386	10582	1.34	4.97	0.0	0.0	5730409F24Rik Ada Adh1 Adrb3 Agtpbp1 Alb1 Aqp1 Art3 Asph Aurkb B2m B3gat3 Cd1d1 Cdc7 Cidec Crispld1 Cyp2j9 Dspg3 Eef1a1 Elp3 Eno1 Enpep Fcmd Fto Gpiap1 Grinl1a H28 Iapp Itgb7 Mc2r Mfap3 Mrpl9 Nusap1 Pcdhb9 Rab2 Sdcbp Sdpr Sh3bgrl Smu1 St8sia4 Sycn Tbx21 Tspyl1 Ttc14 Txndc7 Utrn Vsx1 Wasl Wrnip1 Zfp423
12	V$HNF6_Q6	9	9	194	1635	14333	1.27	4.91	0.0	0.0	2610040E16Rik 4930542G03Rik Cyp2j9 Fcmd Fto Iapp Leprot Recc1 Tbl1x
13	V$MINI20_B: Muscle initiator sequence-20	143	143	60	9763	6205	1.26	4.91	5.58	2.0	2610040E16Rik 4930470D19Rik 4930542G03Rik 4933425F03Rik 4933428I03Rik 5730409F24Rik Adrb3 Agtpbp1 Antxr1 Ap3m2 Aplp2 Aqp7 Arf4 Arhgap6 Art3 Asph Aurkb Axl B2m B3galt3 Bcl6b Bnip2 Brca1 Calm3 Catna1 Ccna2 Ccr2 Cdca5 Cenpb Chc1l Cidec Cldn15 Cpsf3 Cyp2d10 Cyp2e1 Cyp2j9 Ddx47 Dlst Ebf1 Ednrb Eif3s6ip Eif5a Elp3 Eno1 Fcgrt Fthfd Glrx2 Gpiap1 H2-T10 H2-T22 H28 Hadhsc Hc Hdac5 Hmgcs2 Hmgn1 Hrmt1l3 Htra…
14	V$E2F_Q6_01	37	37	166	1858	14110	0.99	4.57	5.49	2.0	2610040E16Rik 4930542G03Rik 4933428I03Rik Ada Arhgap6 B3galt3 Cdca5 Cited4 Dlst Eif5a Elovl6 Gpr43 Grinl1a Hus1 Kpnb1 Ldh1 Leprot Lims1 Lrat Mcm5 Mid1ip1 Nrp1 Nsccn1 Nup62 Pex6 Ppp1r15b Prpf31 Recc1 Rps6 Sgpp1 Slc1a5 Smu1 Sycn Tacc3 Uhrf1 Zfhx1b Zmat2
15	V$E2F_Q4: E2F	87	87	116	5427	10541	0.94	4.51	5.19	1.8	2610040E16Rik 4930542G03Rik 4933428I03Rik Ada Adamts4 Adh1 Ap3m2 Aplp2 Arhgap6 Aurkb Axl B3galt3 Bnip2 Catna1 Cdc7 Cdca5 Cenpb Cited4 Cldn15 Cpsf3 Crispld1 Cxxc1 Dlst Ebf1 Ednrb Eef1a1 Eif3s6ip Eif5a Elovl6 Eno1 Fzd4 Gpr43 Grinl1a Hdac5 Hmgn1 Hspa9a Htra3 Hus1 Kpnb1 Ldh1 Leprot Lims1 Lrat Mb Mbd1 Mcm5 Meox2 Mid1ip1 Morf4l2 Mrpl9 Nap1l5 Nrp1 Nsccn1 Nup62 Pcdhb9 Pex6 Plrg1 Ppp1r15b Prpf31 Pygl Rapg…
16	V$GATA_C: GATA binding site	78	78	125	7582	8386	0.87	4.46	0.0	0.0	1200008O12Rik Agtpbp1 Alb1 Antxr1 Ap3m2 Aqp7 Art3 Asph B2m B3galt3 Bcl6b Bnip2 Brca1 Ccr2 Chc1l Cited4 Cxxc1 Cyp2d10 Cyp2j9 Ddx47 Dspg3 Ebf1 Fthfd Galk2 Glrx2 Gpiap1 Hdac5 Hmgcs2 Hmgn1 Hrmt1l3 Hspa9a Htra3 Hus1 Iapp Igfbp7 Kcnk3 Klhl13 Leprot Mb Mbd1 Mc2r Mcm5 Mgll Mid1ip1 Mrpl9 Ms4a4d Mtmr6 Nap1l5 Nrp1 Nsccn1 P2rx1 Pcdhb9 Pcolce2 Pla2g2d Ppp1r15b Prp19 Ptk2 Pygl Rab2 Recc1 Rnf146 Scd2 Slc7a10 Sm…
17	V$NFY_01: nuclear factor Y (Y-box binding factor)	58	58	145	3389	12579	0.46	3.97	4.76	1.75	4930470D19Rik 4930542G03Rik Alb1 Antxr1 Ap3m2 Aplp2 Atf2 Aurkb B2m B3gat3 Calm3 Ccna2 Cdca5 Cited4 Cyp2e1 Ebf1 Eif3s6ip Eno1 Enpep Fcmd Fthfd Fto Galk2 H2-T10 H2-T22 Iapp Kpnb1 Mcm5 Mfap3 Morf4l2 Mrpl9 Nup62 Nusap1 Ppp1r15b Prp19 Prpf31 Pscd3 Ptk2 Scd2 Sdcbp Sdpr Sec11l1 Sh3bgrl Slc1a5 Slco3a1 St8sia4 Suv39h1 Tacc3 Tcf15 Tgfb3 Tspyl1 Txndc7 Uhrf1 Vsx1 Wasl Zfp101 Zmat2 Zwint
18	V$CETS1P54_01: c-Ets-1(p54)	148	148	55	10368	5600	0.37	3.85	4.62	1.75	1200008O12Rik 2610040E16Rik 4930470D19Rik 4930542G03Rik 4933428I03Rik 5730409F24Rik Ada Adamts4 Adh1 Adrb3 Agtpbp1 Antxr1 Ap3m2 Aplp2 Aqp1 Aqp7 Arf4 Art3 Atf2 Aurkb B2m B3gat3 Becn1 Bnip2 Calm3 Catna1 Ccna2 Cd1d1 Cdca5 Cenpb Cidec Cited4 Cpsf3 Crispld1 Cxxc1 Cyp2e1 D5Bwg0860e Ddx47 Dlst Ednrb Eif3s6ip Elovl6 Elp3 Eno1 Enpep Fcgrt Fcmd Fthfd Fto Fzd4 Galk2 Glrx2 Glt25d1 Gpr43 Grinl1a H2-T10 H2-T22…
19	V$E2F4DP2_01: E2F-4:DP-2 heterodimer	35	35	168	1806	14162	0.36	3.85	4.83	1.75	Ada Adh1 Ap3m2 Arhgap6 Cdca5 Cenpb Cited4 Cxxc1 Dlst Eef1a1 Eif3s6ip Gpr43 H2-T10 Hdac5 Hus1 Leprot Lrat Mb Mcm5 Nap1l5 Nup62 Nusap1 Pon1 Ppp1r15b Rpl3 Slco3a1 Suv39h1 Tbx21 Ttc14 Ubtf Uhrf1 Uqcrc2 Vax2 Wrnip1 Zfhx1b
20	V$WHN_B: winged-helix factor nude	64	64	139	3852	12116	0.31	3.79	4.56	1.75	1200008O12Rik 4930470D19Rik 4930542G03Rik 4933425F03Rik 5730409F24Rik Adh1 Adrb3 Aplp2 Asph Aurkb Axl B3galt3 B3gat3 Cd1d1 Cdc7 Cited4 Cldn15 Dlst Ebf1 Ednrb Eif3s6ip Elp3 Eno1 Fthfd Fzd4 Galk2 Gpiap1 Gpr43 Grinl1a Hmgcs2 Hrmt1l3 Hspa9a Igfbp7 Kcnk2 Kpnb1 Leprot Nedd4 Pcolce2 Pex6 Plrg1 Ppp1r15b Pqlc1 Prp19 Pthr1 Pygl Rpl3 Rps6 Samhd1 Sgpp1 Slco3a1 St6galnac5 St8sia4 Suv39h1 Sycn Tbx21 Tcf15 Tde2…
21	V$E2F_Q6: E2F	163	163	40	11650	4318	0.26	3.73	4.59	1.75	1200008O12Rik 2610040E16Rik 4930470D19Rik 4930542G03Rik 4933428I03Rik 5730409F24Rik Ada Adamts4 Adh1 Adrb3 Alb1 Antxr1 Ap3m2 Aplp2 Aqp7 Arf4 Arhgap6 Art3 Asph Atf2 Aurkb Axl B3galt3 B3gat3 Bcl6b Becn1 Bnip2 Calm3 Catna1 Ccna2 Cd1d1 Cdc7 Cdca5 Cenpb Cited4 Cldn15 Cpsf3 Crispld1 Cxxc1 Cyp2d10 Cyp2e1 Cyp2j9 Ddx47 Dlst Ebf1 Ednrb Eef1a1 Eif3s6ip Eif5a Elovl6 Elp3 Eno1 Fcgrt Fthfd Fto Fzd4 Galk2 Glrx2…
22	V$NKX22_01: NK2 class homeobox factor 2	15	15	188	2085	13883	0.22	3.67	0.0	0.0	Cldn15 Dspg3 Fto Gpiap1 Hc Hmgcs2 Iapp Kcnk2 Mrpl9 Mtmr6 Pcolce2 Pdcd8 Pscd3 Sycn Zfhx1b
23	V$COUP_01: COUP:HNF-4 heterodimer	43	43	160	2379	13589	0.18	3.61	4.55	1.75	Aplp2 Aqp1 Aurkb Brca1 Ccr2 Chc1l Cldn15 Cyp2e1 Fcgrt Fthfd Fzd4 Glt25d1 Gpiap1 Gpr43 H2-T10 H2-T22 Hadhsc Hmgcs2 Hspa9a Iapp Iqgap1 Kcnj14 Kcnk2 Lrat Mbd1 Mc2r Mfap3 Mtmr6 Nrp1 Prp19 Psen2 Pthr1 Rab2 Rapgef3 Recc1 Scd2 Sec11l1 Stx18 Suv39h1 Tbc1d14 Ushbp1 Wrnip1 Zwint
24	V$HIF1_Q5: hypoxia-inducible factor 1	35	35	168	1833	14135	0.17	3.61	4.61	1.75	2610040E16Rik Aqp1 Arf4 Art3 Cpsf3 Cxxc1 Eif5a Elovl6 Eno1 Fcmd Fthfd Hspa9a Kpnb1 Ldh1 Mb Meox2 Mfap3 Mgll Nusap1 Pex6 Plrg1 Pqlc1 Recc1 Rock1 Sec11l1 Slc7a10 Spon1 Suv39h1 Sycn Tcf15 Tnfaip1 Ttc14 Ubtf Uqcrc2 Wrnip1
25	V$HNF4ALPHA_Q6	88	88	115	5671	10297	0.16	3.61	4.33	1.58	2610040E16Rik Adh1 Aqp1 Arf4 Arhgap6 Art3 Atf2 Aurkb B2m Becn1 Bnip2 Brca1 Ccr2 Cdca5 Cenpb Chc1l Cited4 Cpsf3 Cyp2d10 Cyp2e1 Cyp2j9 Ebf1 Elovl6 Eno1 Fcgrt Fcmd Fthfd Fto Galk2 Ghr Glrx2 Gpiap1 H2-T10 H2-T22 Hadhsc Hc Hmgcs2 Iapp Il10ra Iqgap1 Itgb1 Kcnj14 Kera Kpnb1 Leprot Lrat Mb Mbd1 Mc2r Mfap3 Mid1ip1 Mrpl9 Ms4a6c Mtmr6 Nap1l5 Nnmt Nrp1 Nsccn1 Pcdhb9 Pla2g2d Plrg1 Prp19 Prpf31 Psen2 Pthr1 Ptk…
26	V$BACH2_01: BTB and CNC homolog 2	123	123	80	10896	5072	0.15	3.55	0.01	0.0	2610040E16Rik 4930470D19Rik 4933425F03Rik 4933428I03Rik 5730409F24Rik Adamts4 Adh1 Alb1 Ap3m2 Aqp7 Arhgap6 Art3 Asph Atf2 Aurkb Axl B3gat3 Bcl6b Becn1 Brca1 Calm3 Catna1 Ccna2 Ccr2 Cd1d1 Cdc7 Cdca5 Chc1l Cidec Cldn15 Cpsf3 Csna Cyp2d10 Ddx47 Dspg3 Eef1a1 Eif3s6ip Eif5a Elovl6 Elp3 Fcgrt Fcmd Fthfd Ghr H2-T22 Hc Hdac5 Hmgcs2 Hrmt1l3 Hspa9a Igfbp7 Iqgap1 Itgb7 Kcnj14 Kcnk2 Kcnk3 Kctd4 Kera Klhl13 K…
27	V$E2F_03	32	32	171	1638	14330	0.13	3.55	4.6	1.75	2610040E16Rik 4930542G03Rik Ada Arhgap6 B3galt3 Catna1 Cdca5 Cited4 Dlst Eif5a Elovl6 Fzd4 Gpr43 Grinl1a Hus1 Kpnb1 Ldh1 Leprot Lims1 Lrat Mcm5 Mid1ip1 Nsccn1 Ppp1r15b Prpf31 Recc1 Sgpp1 Slc1a5 Sycn Tacc3 Uhrf1 Zfhx1b
28	V$EGR2_01: Egr-2/Krox-20 early growth response gene product	8	8	195	210	15758	0.07	3.49	5.06	1.75	Ada Asph Atf2 Cdc7 Hadhsc Hspa9a Pscd3 Pthr1
29	V$MAZ_Q6	156	156	47	11115	4853	0.01	0.0	4.26	1.56	1200008O12Rik 2610040E16Rik 4930470D19Rik 4930542G03Rik 4933425F03Rik 4933428I03Rik 5730409F24Rik Ada Adamts4 Adrb3 Alb1 Antxr1 Ap3m2 Aplp2 Aqp1 Aqp7 Arhgap6 Art3 Asph Atf2 Axl B3galt3 B3gat3 Bcl6b Bnip2 Calm3 Catna1 Ccna2 Ccr2 Cd1d1 Cdca5 Cenpb Cidec Cited4 Cldn15 Cpsf3 Crispld1 Csna Cyp2d10 Cyp2j9 Dlst Dspg3 Ebf1 Ednrb Eef1a1 Eif3s6ip Eif5a Elovl6 Elp3 Eno1 Enpep Fcgrt Fthfd Fto Fzd4 Galk2 Glrx…
30	V$NRF2_01: nuclear respiratory factor 2	46	46	157	2650	13318	-0.17	0.0	4.13	1.47	1200008O12Rik 2610040E16Rik 4930470D19Rik 4930542G03Rik 5730409F24Rik Ada Art3 B3gat3 Catna1 Cdca5 Cpsf3 Ddx47 Dlst Ednrb Eif3s6ip Elp3 Eno1 Galk2 Gpiap1 Grinl1a Hmgn1 Hrmt1l3 Hspa9a Iqgap1 Mfap3 Pex6 Pldn Pon1 Prp19 Prpf31 Rab2 Rock1 Rps6 Sec11l1 Sh3bgrl Slc7a10 Smu1 Stx18 Tacc3 Tde2 Ttc14 Txndc7 Uhrf1 Ushbp1 Vax2 Wasl
31	V$MAZR_01: MAZ related factor	99	99	104	6613	9355	-0.22	0.0	3.86	1.24	1200008O12Rik 4930542G03Rik 4933425F03Rik 4933428I03Rik 5730409F24Rik Ada Adamts4 Alb1 Ap3m2 Aplp2 Aqp1 Arf4 Arhgap6 Asph Atf2 Axl B3galt3 B3gat3 Bnip2 Calm3 Catna1 Cdca5 Cenpb Cldn15 Csna Cyp2d10 Cyp2j9 Dlst Ebf1 Eef1a1 Eif5a Elovl6 Eno1 Fzd4 Ghr Glt25d1 Gpiap1 Gpr43 H28 Hadhsc Hdac5 Hmgn1 Hrmt1l3 Htra3 Iapp Iqgap1 Itgb7 Kcnj14 Kcnk2 Kcnk3 Kera Klhl13 Kpnb1 Ldh1 Leprot Mast1 Mbtps1 Mcm5 Meox2 Mi…
32	V$POU6F1_01	8	8	195	1328	14640	-0.29	0.0	0.0	0.0	B2m Cd1d1 Chc1l Hc Itgb1 Kera Ms4a6c Zmat2
33	V$KROX_Q6	94	94	109	6271	9697	-0.4	0.0	3.68	1.14	1200008O12Rik 4930470D19Rik 4930542G03Rik 4933428I03Rik 5730409F24Rik Ada Alb1 Ap3m2 Aplp2 Aqp1 Arhgap6 Asph Atf2 Axl B3galt3 B3gat3 Bcl6b Bnip2 Catna1 Ccna2 Cdca5 Cenpb Cidec Cited4 Cldn15 Dlst Ebf1 Eef1a1 Eno1 Fzd4 Galk2 Glrx2 Gpiap1 Hadhsc Hdac5 Hmgn1 Hrmt1l3 Hspa9a Hus1 Il10ra Iqgap1 Kcnj14 Kcnk3 Klhl13 Kpnb1 Ldh1 Leprot Lims1 Lrat Mast1 Mfap3 Mgll Mid1ip1 Morf4l2 Nap1l5 Nedd4 Nrp1 Nup62 Nusa…
34	V$AP1_Q4: activator protein 1	154	154	49	13017	2951	-0.6	0.0	0.02	0.0	2610040E16Rik 4930470D19Rik 4933425F03Rik 4933428I03Rik 5730409F24Rik Ada Adamts4 Adh1 Adrb3 Agtpbp1 Alb1 Antxr1 Ap3m2 Aplp2 Aqp1 Aqp7 Arf4 Arhgap6 Art3 Asph Atf2 Aurkb B2m B3galt3 B3gat3 Bnip2 Brca1 Calm3 Catna1 Ccna2 Ccr2 Cd1d1 Cdc7 Cdca5 Chc1l Cidec Cited4 Cldn15 Cpsf3 Cxxc1 Cyp2d10 D5Bwg0860e Dspg3 Ednrb Eif3s6ip Eif5a Elp3 Enpep Fcgrt Fcmd Fthfd Fzd4 Galk2 Ghr Glrx2 Grinl1a Hadhsc Hc Hdac5 H…
35	V$E2A_Q2	107	107	96	9480	6488	-0.63	0.0	0.02	0.0	2610040E16Rik 4930542G03Rik 4933428I03Rik Ada Adamts4 Antxr1 Ap3m2 Aplp2 Aqp1 Aqp7 Asph Atf2 Aurkb B3gat3 Becn1 Bnip2 Calm3 Catna1 Ccna2 Ccr2 Cenpb Chc1l Cldn15 Crispld1 Cxxc1 Cyp2d10 Cyp2e1 D5Bwg0860e Ddx47 Dlst Ednrb Eif3s6ip Eif5a Enpep Fcgrt Fto Fzd4 Galk2 Glrx2 H2-T10 H2-T22 Hdac5 Hmgcs2 Hmgn1 Hrmt1l3 Hspa9a Htra3 Iapp Igfbp7 Il10ra Iqgap1 Itgb1 Itgb7 Kcnk2 Kctd4 Klhl13 Kpnb1 Ldh1 Lims1 Lrat…
36	V$PAX3_B: Pax-3 binding sites	136	136	67	9651	6317	-0.65	0.0	3.42	1.0	1200008O12Rik 2610040E16Rik 4930470D19Rik 4930542G03Rik 4933425F03Rik 4933428I03Rik 5730409F24Rik Ada Adrb3 Alb1 Ap3m2 Aplp2 Aqp1 Arf4 Arhgap6 Asph Atf2 Aurkb Axl B2m B3galt3 B3gat3 Bcl6b Becn1 Bnip2 Brca1 Calm3 Ccna2 Ccr2 Cd1d1 Cdc7 Cdca5 Chc1l Cidec Cldn15 Cpsf3 Cxxc1 Cyp2e1 Cyp2j9 D5Bwg0860e Ddx47 Dlst Ebf1 Eif5a Elovl6 Elp3 Eno1 Fcgrt Fcmd Fthfd Fto Fzd4 Galk2 Glrx2 Glt25d1 Gpr43 Grinl1a Hadh…
37	V$GABP_B: GA binding protein	26	26	177	1348	14620	-0.68	0.0	3.78	1.2	1200008O12Rik 4930470D19Rik 4930542G03Rik 5730409F24Rik Ada B3gat3 Ddx47 Dlst Eno1 Fzd4 Grinl1a Hmgn1 Hrmt1l3 Pex6 Pldn Prp19 Rab2 Sec11l1 Smu1 Stx18 Tacc3 Tde2 Ttc14 Txndc7 Uhrf1 Wasl
38	V$CHOP_01: heterodimers of CHOP and C/EBPalpha	46	46	157	4582	11386	-0.74	0.0	0.02	0.0	5730409F24Rik Ada Agtpbp1 Alb1 Ap3m2 Arhgap6 Aurkb Axl Calm3 Ccr2 Cenpb Cited4 Cyp2j9 D5Bwg0860e Eef1a1 Eif5a Enpep Glrx2 Gpiap1 Grinl1a Hmgn1 Htra3 Hus1 Il10ra Itgb1 Kcnk3 Mfap3 Ms4a4b Nusap1 Pcdhb9 Pldn Pon1 Rab2 Sdpr Sh3bgrl Slc7a10 Sqrdl Suv39h1 Tacc3 Tbl1x Tbx21 Tde2 Tnfaip1 Txndc7 Uhrf1 Vsx1
39	V$SP3_Q3	147	147	56	10566	5402	-0.74	0.0	3.36	1.0	1200008O12Rik 2610040E16Rik 4930470D19Rik 4930542G03Rik 4933425F03Rik 4933428I03Rik 5730409F24Rik Ada Adamts4 Adh1 Adrb3 Alb1 Antxr1 Ap3m2 Aplp2 Aqp1 Aqp7 Arhgap6 Art3 Atf2 Aurkb Axl B3galt3 Bcl6b Bnip2 Brca1 Calm3 Catna1 Ccna2 Ccr2 Cd1d1 Cdca5 Chc1l Cidec Cldn15 Cpsf3 Csna Cxxc1 Cyp2d10 Cyp2j9 Ddx47 Dspg3 Ebf1 Ednrb Eef1a1 Eif3s6ip Elovl6 Eno1 Fcmd Fthfd Fto Fzd4 Ghr Glrx2 Glt25d1 Gpiap1 Gpr43 G…
40	V$VMYB_02: v-Myb	43	43	160	2565	13403	-0.84	0.0	3.39	1.0	2610040E16Rik Ada Ap3m2 Aqp1 Aurkb B3galt3 B3gat3 Bnip2 Calm3 Ccna2 Cd1d1 Cdc7 Cyp2d10 Cyp2e1 Ebf1 Gpiap1 Gpr43 Hus1 Igfbp7 Iqgap1 Itgb7 Kpnb1 Ldh1 Leprot Lrat Morf4l2 Mtmr6 Nup62 Pdcd8 Pex6 Prp19 Pthr1 Recc1 Rpl3 Sdpr Sh3bgrl Slco3a1 Smu1 Sncg Tacc3 Tpm3 Utrn Vsx1
41	V$CETS168_Q6	138	138	65	9875	6093	-0.87	0.0	3.17	0.97	1200008O12Rik 2610040E16Rik 4930470D19Rik 4930542G03Rik 4933428I03Rik 5730409F24Rik Ada Adamts4 Adh1 Adrb3 Agtpbp1 Antxr1 Ap3m2 Aplp2 Aqp1 Aqp7 Arf4 Art3 Atf2 B3gat3 Bcl6b Becn1 Bnip2 Brca1 Ccna2 Cd1d1 Cdca5 Cenpb Cidec Cited4 Cpsf3 Crispld1 Cxxc1 D5Bwg0860e Ddx47 Dlst Ebf1 Ednrb Eif3s6ip Elovl6 Eno1 Enpep Fcgrt Fthfd Fto Fzd4 Galk2 Glrx2 Glt25d1 Gpr43 H2-T10 Hadhsc Hdac5 Hmgcs2 Hmgn1 Hrmt1l3 Htr…
42	V$CREB_Q2_01	74	74	129	4880	11088	-0.89	0.0	3.14	0.97	1200008O12Rik 2610040E16Rik Aqp1 Arf4 Art3 Atf2 B2m B3gat3 Bcl6b Becn1 Bnip2 Calm3 Ccna2 Cd1d1 Cdca5 Cenpb Cited4 Cldn15 Cxxc1 Ebf1 Ednrb Eef1a1 Eif5a Enpep Fcgrt Fcmd Glt25d1 Grinl1a H2-T10 H2-T22 Hdac5 Hspa9a Iapp Itgb1 Itgb7 Leprot Mb Mcm5 Morf4l2 Mtmr6 Nap1l5 Nrp1 Nsccn1 Nusap1 Pcolce2 Pldn Plrg1 Ppp1r15b Pqlc1 Prp19 Prpf31 Pthr1 Rapgef3 Recc1 Rock1 Rpl3 Rps6 Samhd1 Sdcbp Sdpr Spon1 St6galnac…
43	V$E47_01: E47	21	21	182	2420	13548	-0.93	0.0	0.02	0.0	4933425F03Rik Aqp7 Atf2 Ccna2 Cd1d1 Dlst Eif3s6ip Enpep Grinl1a Hmgcs2 Iapp Mrpl9 Nup62 Recc1 Sec11l1 Semcap2 Sncg Suv39h1 Tbl1x Utrn Zfp423
44	V$TCF1P_Q6	145	145	58	10459	5509	-0.93	0.0	3.13	0.97	1200008O12Rik 2610040E16Rik 4930470D19Rik 4930542G03Rik 4933425F03Rik 4933428I03Rik 5730409F24Rik Adamts4 Adh1 Adrb3 Agtpbp1 Alb1 Antxr1 Aplp2 Aqp1 Arf4 Arhgap6 Asph Aurkb Axl B2m B3galt3 Bcl6b Brca1 Catna1 Ccna2 Ccr2 Cd1d1 Cdc7 Cdca5 Chc1l Cidec Cited4 Cldn15 Cpsf3 Crispld1 Csna Cyp2d10 Ddx47 Eif3s6ip Eif5a Elovl6 Elp3 Eno1 Fcmd Fto Fzd4 Galk2 Ghr Glrx2 Glt25d1 Gpiap1 Gpr43 Grinl1a H2-T10 H2-T22…
45	V$IK3_01: Ikaros 3	12	12	191	1612	14356	-0.94	0.0	0.01	0.0	Arf4 Art3 D5Bwg0860e Hc Nup62 Nusap1 Sh3bgrl Suv39h1 Svs5 Tcf15 Wasl Wrnip1
46	V$CP2_01: CP2	139	139	64	10012	5956	-1.04	0.0	2.96	0.95	4930542G03Rik 4933425F03Rik 4933428I03Rik Ada Adrb3 Antxr1 Aplp2 Aqp1 Aqp7 Arf4 Arhgap6 Art3 Asph Atf2 Axl B3gat3 Bcl6b Becn1 Brca1 Calm3 Ccna2 Ccr2 Cdc7 Cdca5 Chc1l Cidec Cited4 Cldn15 Cpsf3 Crispld1 Cyp2d10 Cyp2j9 Dlst Ebf1 Ednrb Eif3s6ip Eif5a Elovl6 Elp3 Eno1 Enpep Fcgrt Fthfd Fto Fzd4 Galk2 Ghr Glt25d1 Gpiap1 Gpr43 Grinl1a H2-T10 H2-T22 Hc Hdac5 Hmgcs2 Hmgn1 Hrmt1l3 Htra3 Iapp Igfbp7 Kcnj14 …
47	V$FREAC2_01: Fork head RElated ACtivator-2	20	20	183	997	14971	-1.04	0.0	3.47	1.01	4930542G03Rik Aurkb Ccna2 Ddx47 Elovl6 Fcmd Galk2 Meox2 Mfap3 Mgll Ms4a4b Nusap1 Pygl Recc1 Rps6 Sdcbp Tde2 Tgfb3 Ttc14 Utrn
48	V$DEC_Q1	132	132	71	11255	4713	-1.09	0.0	0.04	0.0	2610040E16Rik 4930470D19Rik 4933425F03Rik 4933428I03Rik 5730409F24Rik Ada Adh1 Adrb3 Antxr1 Ap3m2 Aqp1 Aqp7 Arf4 Arhgap6 Art3 Atf2 Axl B2m B3gat3 Becn1 Brca1 Calm3 Catna1 Ccr2 Cenpb Chc1l Cidec Cldn15 Cpsf3 Crispld1 Cxxc1 Cyp2d10 Cyp2e1 D5Bwg0860e Ddx47 Dlst Dspg3 Ebf1 Ednrb Eef1a1 Eif3s6ip Eif5a Elovl6 Eno1 Enpep Fcgrt Fzd4 Ghr Glrx2 Glt25d1 Gpr43 H2-T10 H28 Hadhsc Hc Hdac5 Hmgcs2 Hmgn1 Hrmt1l3 …
49	V$E2F1DP2_01: E2F-1:DP-2 heterodimer	21	21	182	1080	14888	-1.16	0.0	3.31	0.99	Ada Adh1 Ap3m2 Arhgap6 Cenpb Cited4 Cxxc1 Dlst Hdac5 Hus1 Lrat Mb Mcm5 Nap1l5 Nup62 Ppp1r15b Rpl3 Slco3a1 Suv39h1 Uhrf1 Zfhx1b
50	V$AR_01: androgen receptor	23	23	180	1220	14748	-1.19	0.0	3.24	0.97	Ada B3galt3 Brca1 Ccr2 Cdca5 Cited4 Cyp2e1 Dlst Fzd4 Itgb1 Kcnk2 Kcnk3 Mbd1 Mcm5 Nrp1 Pex6 Pygl Rapgef3 Sdpr Tcf15 Txndc7 Uhrf1 Uqcrc2
51	V$CREL_01: c-Rel	158	158	45	11602	4366	-1.21	0.0	2.87	0.91	2610040E16Rik 4930470D19Rik 4930542G03Rik 4933425F03Rik 5730409F24Rik Ada Adamts4 Adh1 Adrb3 Agtpbp1 Antxr1 Ap3m2 Aplp2 Aqp1 Aqp7 Arf4 Arhgap6 Art3 Asph Atf2 Axl B2m B3galt3 B3gat3 Bcl6b Bnip2 Catna1 Ccr2 Cd1d1 Cdc7 Cdca5 Cidec Cited4 Cldn15 Cpsf3 Crispld1 Cyp2d10 Cyp2e1 Cyp2j9 D5Bwg0860e Ddx47 Ebf1 Ednrb Eef1a1 Eif3s6ip Eif5a Elovl6 Elp3 Enpep Fcgrt Fthfd Fto Fzd4 Galk2 Ghr Glrx2 Glt25d1 Gpiap1 …
52	V$FREAC7_01: Fork head RElated ACtivator-7	71	71	132	6447	9521	-1.25	0.0	0.05	0.0	4933428I03Rik 5730409F24Rik Ada Adh1 Agtpbp1 Ap3m2 Art3 Aurkb B2m Becn1 Bnip2 Brca1 Catna1 Ccna2 Cd1d1 Cdc7 Cenpb Chc1l Cidec Cyp2j9 D5Bwg0860e Ddx47 Dspg3 Ednrb Enpep Fcmd Glrx2 Grinl1a Hc Hmgn1 Hus1 Iapp Iqgap1 Itgb1 Kctd4 Klhl13 Mb Mcm5 Meox2 Mtmr6 Mut Nap1l5 Nedd4 Nsccn1 Nusap1 Pdcd8 Pex6 Pla2g2d Pldn Pon1 Ppp1r15b Prpf31 Pscd3 Psen2 Ptk2 Pygl Rab2 Sdcbp Slc1a5 Smu1 Spon1 Sqrdl Suv39h1 Tbx21 …
53	V$E2F1_Q3_01	66	66	137	4385	11583	-1.26	0.0	2.72	0.8	2610040E16Rik 4930542G03Rik 5730409F24Rik Aplp2 Arf4 Arhgap6 B3galt3 B3gat3 Bcl6b Calm3 Catna1 Ccna2 Cdca5 Cenpb Cxxc1 Dlst Ebf1 Ednrb Elovl6 Fzd4 Gpiap1 Gpr43 Hc Hmgn1 Hrmt1l3 Hspa9a Iapp Igfbp7 Iqgap1 Kcnk3 Kpnb1 Ldh1 Lrat Mcm5 Meox2 Mfap3 Mgll Morf4l2 Nedd4 Nup62 Nusap1 Ppp1r15b Prp19 Pthr1 Rab2 Rapgef3 Rpl3 Samhd1 Scd2 Sgpp1 Slc1a5 Smu1 Spon1 St8sia4 Sycn Tacc3 Tcf15 Tnfaip1 Ttc14 Txndc7 Ubtf…
54	V$LEF1TCF1_Q4	89	89	114	7856	8112	-1.29	0.0	0.06	0.0	4933425F03Rik 5730409F24Rik Ada Adamts4 Adh1 Ap3m2 Aplp2 Arf4 Atf2 B2m B3galt3 Bnip2 Ccr2 Chc1l Cited4 Crispld1 Csna Cxxc1 Cyp2d10 Cyp2e1 Cyp2j9 D5Bwg0860e Dlst Dspg3 Ebf1 Eef1a1 Elovl6 Elp3 Eno1 Fcmd Glrx2 Gpiap1 Grinl1a Hadhsc Hc Hdac5 Hmgn1 Hspa9a Hus1 Itgb1 Kcnk3 Kera Klhl13 Kpnb1 Leprot Lrat Mb Mbd1 Ms4a4b Ms4a4d Ms4a6c Mtmr6 Nap1l5 Nsccn1 Nusap1 Pcdhb9 Pcolce2 Pex6 Pon1 Pqlc1 Prp19 Prpf31 P…
55	V$USF_Q6: upstream stimulating factor	138	138	65	10034	5934	-1.34	0.0	2.59	0.74	2610040E16Rik 4930470D19Rik 4933425F03Rik 4933428I03Rik 5730409F24Rik Adh1 Adrb3 Ap3m2 Aplp2 Aqp1 Aqp7 Arf4 Arhgap6 Art3 Asph Atf2 Aurkb Axl B2m B3galt3 B3gat3 Bcl6b Becn1 Calm3 Catna1 Ccna2 Cd1d1 Cenpb Cidec Cldn15 Cpsf3 Crispld1 Cxxc1 Cyp2d10 D5Bwg0860e Ddx47 Dspg3 Eef1a1 Eif3s6ip Eif5a Elovl6 Elp3 Eno1 Fcgrt Fthfd Fzd4 Glrx2 Glt25d1 Gpiap1 Gpr43 Grinl1a Hadhsc Hc Hdac5 Hmgn1 Hrmt1l3 Hspa9a Htr…
56	V$GATA2_02: GATA-binding factor 2	59	59	144	5448	10520	-1.35	0.0	0.06	0.0	Agtpbp1 Antxr1 Ap3m2 Aqp7 Art3 Asph Aurkb B3galt3 Bcl6b Ccr2 Cited4 Csna Cxxc1 Cyp2d10 Ddx47 Eif5a Fto Galk2 Gpiap1 Hadhsc Hdac5 Hmgcs2 Hmgn1 Iapp Kcnk3 Mb Mbd1 Mc2r Mgll Mid1ip1 Mrpl9 Ms4a4d Mtmr6 Nsccn1 P2rx1 Pcdhb9 Pcolce2 Pla2g2d Ppp1r15b Prp19 Pscd3 Ptk2 Rab2 Rock1 Scd2 Sdcbp Sdpr Sh3bgrl Slc7a10 Smu1 St6galnac5 Svs5 Sycn Tbl1x Tde2 Ushbp1 Wrnip1 Zfhx1b Zwint
57	V$EGR3_01: early growth response gene 3 product	6	6	197	175	15793	-1.35	0.0	3.62	1.12	Ada Asph Atf2 Hspa9a Pscd3 Pthr1
58	V$USF_01: upstream stimulating factor	29	29	174	1667	14301	-1.35	0.0	2.94	0.95	2610040E16Rik 4930470D19Rik 4933428I03Rik Adh1 Art3 Calm3 Crispld1 Cxxc1 Eif5a Fcgrt Gpr43 Hmgn1 Hrmt1l3 Hspa9a Kpnb1 Mb Morf4l2 Pdcd8 Pon1 Pscd3 Psen2 Rapgef3 Recc1 Sgpp1 Slc25a10 Spon1 St6galnac5 Tbx21 Uhrf1
59	V$RREB1_01: Ras-responsive element binding protein 1	24	24	179	1321	14647	-1.39	0.0	2.98	0.95	4930542G03Rik Adrb3 Aqp7 B3gat3 Catna1 Cdca5 Cyp2j9 Eif3s6ip Galk2 H2-T10 H2-T22 Hadhsc Hspa9a Kpnb1 Meox2 Morf4l2 Ms4a4d Mtmr6 Nedd4 Pon1 Recc1 Samhd1 Tnfaip1 Zmat2
60	V$NRF1_Q6	16	16	187	780	15188	-1.41	0.0	3.14	0.97	Bnip2 Calm3 Cdc7 Eif5a Hrmt1l3 Ldh1 Morf4l2 Mrpl9 Ms4a4b Nup62 Ppp1r15b Rock1 Rps6 Samhd1 Wasl Wrnip1
61	V$COUP_DR1_Q6	11	11	192	464	15504	-1.43	0.0	3.28	0.98	Cldn15 Glrx2 Hmgcs2 Kcnj14 Kcnk2 Mb Mbd1 Psen2 Sec11l1 Suv39h1 Ushbp1
62	V$PBX_Q3	188	188	15	15249	719	-1.45	0.0	0.02	0.0	1200008O12Rik 2610040E16Rik 4930470D19Rik 4930542G03Rik 4933425F03Rik 4933428I03Rik 5730409F24Rik Ada Adamts4 Adh1 Adrb3 Agtpbp1 Alb1 Antxr1 Ap3m2 Aplp2 Aqp1 Aqp7 Arf4 Arhgap6 Art3 Asph Atf2 Axl B2m B3galt3 B3gat3 Bcl6b Becn1 Bnip2 Brca1 Calm3 Catna1 Ccna2 Ccr2 Cd1d1 Cdc7 Cdca5 Chc1l Cited4 Cldn15 Cpsf3 Crispld1 Csna Cxxc1 Cyp2d10 Cyp2e1 Cyp2j9 D5Bwg0860e Ddx47 Dlst Dspg3 Ebf1 Ednrb Eef1a1 Eif3s6…
63	V$DEAF1_01	48	48	155	3089	12879	-1.47	0.0	2.58	0.74	2610040E16Rik 4930470D19Rik 4930542G03Rik Ada Ap3m2 Arhgap6 Bnip2 Catna1 Cd1d1 Cidec Cpsf3 Cyp2d10 Ednrb Glrx2 Glt25d1 Gpiap1 Grinl1a Hmgn1 Il10ra Kcnk3 Leprot Mbd1 Mbtps1 Mfap3 Morf4l2 Mtmr6 P2rx1 Pdcd8 Pldn Prp19 Pthr1 Rapgef3 Rock1 Rpl3 Samhd1 Sdcbp Sec11l1 Sgpp1 Sh3bgrl Slc25a10 Stx18 Tbx21 Tde2 Tspyl1 Ttc14 Wasl Wrnip1 Zfhx1b
64	V$HFH3_01: HFH-3 (HNF3/fork head homolog 3)	85	85	118	7466	8502	-1.48	0.0	0.07	0.0	1200008O12Rik 4930542G03Rik 4933425F03Rik 5730409F24Rik Ada Adh1 Agtpbp1 Ap3m2 Atf2 Aurkb Axl Becn1 Brca1 Calm3 Ccna2 Ccr2 Cdc7 Cenpb Chc1l Cidec Cited4 Cxxc1 Cyp2e1 Cyp2j9 D5Bwg0860e Ddx47 Dspg3 Ednrb Elovl6 Fcmd Grinl1a H28 Hadhsc Hc Iapp Igfbp7 Kctd4 Mb Mcm5 Mfap3 Mgll Mid1ip1 Morf4l2 Mrpl9 Ms4a4b Mtmr6 Mut Nap1l5 Nedd4 Nsccn1 Nusap1 Pcolce2 Pdcd8 Pex6 Pla2g2d Pldn Pon1 Ppp1r15b Pqlc1 Pscd3 Pt…
65	V$ZID_01: zinc finger with interaction domain	38	38	165	2348	13620	-1.48	0.0	2.66	0.76	1200008O12Rik Ada Adh1 Ap3m2 Asph B3gat3 Ccna2 Cenpb Cldn15 Cyp2d10 Cyp2j9 Eef1a1 Eno1 Enpep Fthfd Fzd4 Igfbp7 Kcnj14 Kcnk2 Kcnk3 Kera Klhl13 Lrat Mast1 Mgll Mid1ip1 Nsccn1 Prpf31 Rps6 Sdcbp Slc1a5 Spon1 Suv39h1 Tcf15 Tde2 Tnfaip1 Zfp101 Zmat2
66	V$NKX25_02: homeo domain factor Nkx-2.5/Csx, tinman homolog	92	92	111	6475	9493	-1.51	0.0	2.34	0.64	1200008O12Rik 5730409F24Rik Ada Adrb3 Agtpbp1 Antxr1 Arf4 Atf2 B2m B3gat3 Bcl6b Brca1 Cenpb Cidec Crispld1 Csna Cyp2j9 D5Bwg0860e Ddx47 Dlst Ebf1 Eif3s6ip Elovl6 Enpep Fcmd Fto Galk2 Glrx2 Gpiap1 Gpr43 Grinl1a H2-T10 H2-T22 H28 Hdac5 Hmgn1 Hspa9a Iapp Il10ra Itgb1 Itgb7 Kcnj14 Kctd4 Klhl13 Kpnb1 Leprot Lims1 Mc2r Mcm5 Mgll Mrpl9 Ms4a4b Ms4a4d Ms4a6c Mtmr6 Nedd4 Nnmt Nsccn1 Nusap1 P2rx1 Pcdhb9 Pco…
67	V$COREBINDINGFACTOR_Q6	57	57	146	5222	10746	-1.53	0.0	0.07	0.0	Agtpbp1 Alb1 Antxr1 Aplp2 Aqp1 Becn1 Bnip2 Brca1 Catna1 Ccna2 Cdc7 Chc1l Cited4 Cldn15 Cyp2d10 Cyp2e1 Cyp2j9 Elp3 Eno1 Fcmd Fthfd Fto Galk2 Glt25d1 H28 Htra3 Iapp Igfbp7 Itgb7 Kcnk3 Leprot Mb Mbd1 Meox2 Mgll Ms4a6c Nsccn1 P2rx1 Pla2g2d Plrg1 Ppp1r15b Prp19 Pscd3 Rab2 Recc1 Samhd1 Sgpp1 Sncg Sqrdl St8sia4 Tacc3 Tpm3 Tspyl1 Uhrf1 Utrn Zfp423 Zmat2
68	V$GATA1_06: GATA-binding factor 1	49	49	154	4573	11395	-1.57	0.0	0.07	0.0	Agtpbp1 Ap3m2 Aqp1 Aqp7 Art3 Asph Aurkb B2m Bnip2 Brca1 Ccr2 Chc1l Cited4 Csna Eif5a Elovl6 Elp3 Fto Galk2 Hmgcs2 Hmgn1 Hrmt1l3 Iapp Mb Mbd1 Mc2r Mgll Mid1ip1 Ms4a4d Mtmr6 Nsccn1 P2rx1 Pcdhb9 Pcolce2 Pla2g2d Prp19 Pscd3 Ptk2 Rab2 Scd2 Sdcbp Sdpr Slc7a10 St6galnac5 Sycn Tbl1x Tpm3 Ushbp1 Zwint
69	V$CDX2_Q5	120	120	83	10161	5807	-1.59	0.0	0.08	0.0	2610040E16Rik 4933425F03Rik 4933428I03Rik Ada Adh1 Agtpbp1 Alb1 Antxr1 Aqp7 Arf4 Art3 Asph Atf2 Aurkb B2m B3gat3 Bcl6b Becn1 Bnip2 Brca1 Calm3 Catna1 Ccna2 Ccr2 Cdc7 Cdca5 Chc1l Cidec Cited4 Crispld1 Csna Cxxc1 Cyp2e1 Cyp2j9 D5Bwg0860e Dlst Dspg3 Ednrb Eif5a Elp3 Enpep Fcgrt Fcmd Galk2 Ghr Glrx2 Glt25d1 Gpr43 Grinl1a H2-T10 H28 Hadhsc Hc Hdac5 Hmgcs2 Hmgn1 Hrmt1l3 Hspa9a Hus1 Iapp Iqgap1 Itgb1 Kc…
70	V$NMYC_01: N-Myc	52	52	151	3428	12540	-1.59	0.0	2.39	0.64	2610040E16Rik 4930470D19Rik 4933425F03Rik 4933428I03Rik Adh1 Aplp2 Aqp7 Arhgap6 Art3 Aurkb B3galt3 Calm3 Cidec Cpsf3 Crispld1 Cxxc1 Eif5a Elovl6 Eno1 Fcgrt Gpr43 Hmgn1 Hrmt1l3 Hspa9a Hus1 Kera Kpnb1 Mb Mgll Mid1ip1 Morf4l2 Pdcd8 Pon1 Ppp1r15b Prp19 Pscd3 Psen2 Rapgef3 Recc1 Sgpp1 Slc25a10 Slco3a1 Spon1 St6galnac5 Sycn Tbx21 Tcf15 Txnrd1 Ubtf Uhrf1 Utrn Vsx1
71	V$HNF4_01_B: Hepatocyte nuclear factor 4	13	13	190	610	15358	-1.62	0.0	2.98	0.95	Chc1l Cyp2d10 Fto Gpiap1 Gpr43 Hmgcs2 Lims1 Mbd1 Pygl Rab2 Sec11l1 Suv39h1 Ushbp1
72	V$ELK1_01: Elk-1	61	61	142	4138	11830	-1.66	0.0	2.24	0.59	2610040E16Rik 4930470D19Rik 5730409F24Rik Adrb3 Agtpbp1 Aqp1 Aqp7 Bnip2 Cdca5 Cpsf3 Crispld1 Dlst Ednrb Eif3s6ip Enpep Fcgrt Fcmd Fthfd Fzd4 Gpr43 Hadhsc Hmgcs2 Hmgn1 Iapp Klhl13 Ldh1 Lims1 Mbtps1 Mfap3 Morf4l2 Ms4a6c Nap1l5 Pcolce2 Pon1 Prp19 Pscd3 Psen2 Rab2 Recc1 Rock1 Rpl3 Sec11l1 Sh3bgrl Slc7a10 Sqrdl St8sia4 Svs5 Tacc3 Tbc1d14 Tbx21 Tde2 Tnfaip1 Ttc14 Ubtf Uhrf1 Ushbp1 Utrn Wasl Zfhx1b Zfp4…
73	V$NKX3A_01: NK class homeobox factor 3A	32	32	171	3164	12804	-1.66	0.0	0.06	0.0	Adrb3 Antxr1 Chc1l Csna Gpiap1 Grinl1a H28 Htra3 Iapp Kctd4 Kera Mcm5 Mfap3 Ms4a4b Mtmr6 Mut Nsccn1 Nusap1 Pdcd8 Pla2g2d Pon1 Psen2 Ptk2 Sdcbp Slc25a10 St6galnac5 Stx18 Svs5 Sycn Tbl1x Uqcrc2 Zwint
74	V$PPARG_03: PPAR (peroxisome proliferator-activated receptor gamma)	88	88	115	6229	9739	-1.66	0.0	2.14	0.53	4930542G03Rik 4933428I03Rik Adamts4 Adh1 Adrb3 Alb1 Ap3m2 Aqp7 Atf2 B2m Cdc7 Chc1l Cidec Cldn15 Crispld1 Cyp2d10 Cyp2j9 Dspg3 Ednrb Eif3s6ip Eno1 Enpep Fcgrt Fcmd Fthfd Fto Fzd4 Galk2 Glt25d1 Gpiap1 Gpr43 Hc Hmgcs2 Hspa9a Htra3 Hus1 Iapp Kcnj14 Kcnk2 Kcnk3 Kera Klhl13 Leprot Lims1 Mbd1 Mc2r Mcm5 Mfap3 Mgll Ms4a4b Nap1l5 Nnmt Nrp1 Nusap1 Pcdhb9 Pcolce2 Pdcd8 Pex6 Pldn Ppp1r15b Pscd3 Psen2 Ptk2 Pyg…
75	V$CDC5_01: cell division control protein 5	171	171	32	14014	1954	-1.67	0.0	0.06	0.0	1200008O12Rik 2610040E16Rik 4930470D19Rik 4933425F03Rik 4933428I03Rik 5730409F24Rik Adamts4 Adh1 Agtpbp1 Alb1 Antxr1 Ap3m2 Aplp2 Aqp1 Arf4 Arhgap6 Art3 Asph Atf2 Aurkb Axl B2m Becn1 Bnip2 Brca1 Calm3 Catna1 Ccna2 Ccr2 Cd1d1 Cdc7 Cdca5 Cenpb Chc1l Cidec Cpsf3 Crispld1 Csna Cxxc1 Cyp2e1 Cyp2j9 D5Bwg0860e Ddx47 Dlst Dspg3 Ebf1 Ednrb Eef1a1 Eif3s6ip Eif5a Elovl6 Elp3 Eno1 Enpep Fcgrt Fcmd Fthfd Fto F…
76	V$NFY_Q6: nuclear factor Y (Y-box binding factor)	80	80	123	5618	10350	-1.69	0.0	2.12	0.53	1200008O12Rik 4930470D19Rik 4930542G03Rik Alb1 Antxr1 Ap3m2 Aurkb B3gat3 Bnip2 Calm3 Ccna2 Cdca5 Cenpb Cited4 Cpsf3 Crispld1 Cxxc1 Cyp2d10 Cyp2e1 D5Bwg0860e Ebf1 Eif3s6ip Eno1 Enpep Fcmd Fthfd Fto Galk2 Ghr H2-T10 H2-T22 Hc Iapp Kera Klhl13 Kpnb1 Mb Mc2r Mcm5 Mid1ip1 Morf4l2 Mrpl9 Ms4a4b Ms4a4d Nedd4 Nup62 Nusap1 Pex6 Pldn Pon1 Ppp1r15b Prp19 Prpf31 Pscd3 Ptk2 Rpl3 Rps6 Scd2 Sdcbp Sdpr Sec11l1 Sh…
77	V$LMO2COM_02: complex of Lmo2 bound to Tal-1, E2A proteins, and GATA-1, half-site 2	99	99	104	8459	7509	-1.72	0.0	0.11	0.0	1200008O12Rik 4930542G03Rik 4933425F03Rik 4933428I03Rik Adh1 Antxr1 Ap3m2 Aplp2 Aqp1 Aqp7 Art3 Asph Aurkb B2m B3galt3 B3gat3 Bcl6b Bnip2 Brca1 Ccna2 Ccr2 Cdc7 Cdca5 Cenpb Chc1l Cldn15 Cpsf3 Crispld1 Csna Cyp2d10 Ebf1 Eif3s6ip Eif5a Elovl6 Elp3 Fcgrt Fcmd Fto Galk2 Ghr Gpiap1 H2-T10 H2-T22 H28 Hadhsc Hmgn1 Hrmt1l3 Iapp Iqgap1 Kcnj14 Kcnk3 Kctd4 Klhl13 Leprot Lims1 Mast1 Mbd1 Mcm5 Mgll Ms4a4d Mtmr6…
78	V$IRF_Q6_01	86	86	117	7443	8525	-1.72	0.0	0.11	0.0	1200008O12Rik 2610040E16Rik 4930542G03Rik 4933425F03Rik 4933428I03Rik Adamts4 Adrb3 Agtpbp1 Antxr1 Ap3m2 Atf2 B2m B3galt3 B3gat3 Bnip2 Brca1 Ccna2 Ccr2 Cd1d1 Chc1l Cidec Cldn15 Crispld1 Cxxc1 Cyp2d10 Cyp2j9 D5Bwg0860e Ebf1 Eif3s6ip Enpep Fcgrt Fcmd Fthfd Ghr Glrx2 Glt25d1 Grinl1a H2-T10 H2-T22 H28 Hc Hmgcs2 Hus1 Iapp Il10ra Itgb1 Kctd4 Kera Klhl13 Ldh1 Lims1 Mc2r Meox2 Mfap3 Morf4l2 Mrpl9 Ms4a6c …
79	V$VMYB_01: v-Myb	153	153	50	11377	4591	-1.73	0.0	2.19	0.56	2610040E16Rik 4930470D19Rik 4933425F03Rik 4933428I03Rik 5730409F24Rik Ada Adamts4 Adrb3 Agtpbp1 Alb1 Antxr1 Ap3m2 Aplp2 Aqp1 Aqp7 Arf4 Arhgap6 Art3 Asph Atf2 Aurkb Axl B2m B3galt3 B3gat3 Bcl6b Becn1 Bnip2 Calm3 Catna1 Ccna2 Ccr2 Cd1d1 Cdc7 Cenpb Chc1l Cidec Cxxc1 Cyp2d10 Cyp2e1 Cyp2j9 Ddx47 Dlst Dspg3 Ebf1 Ednrb Eef1a1 Eif3s6ip Enpep Fcgrt Fcmd Fto Gpiap1 Gpr43 Grinl1a Hadhsc Hc Hdac5 Hmgn1 Hrmt1…
80	V$E2F1DP1RB_01: Rb:E2F-1:DP-1 trimeric complex	17	17	186	890	15078	-1.73	0.0	2.74	0.8	4930542G03Rik Ada Arhgap6 Cited4 Dlst Hus1 Ldh1 Leprot Lrat Mcm5 Ppp1r15b Prpf31 Recc1 Tbx21 Vsx1 Wasl Zfhx1b
81	V$E47_02: E47	22	22	181	2313	13655	-1.74	0.0	0.06	0.0	4933425F03Rik Aqp7 B3gat3 Brca1 Cd1d1 Cldn15 Hmgcs2 Htra3 Itgb7 Kcnk2 Mbtps1 Mgll Mid1ip1 Mrpl9 Pdcd8 Prp19 Sdpr Semcap2 Sncg Tbx21 Ushbp1 Zfp423
82	V$AREB6_03: AREB6 (Atp1a1 regulatory element binding factor 6)	24	24	179	2477	13491	-1.75	0.0	0.06	0.0	Ap3m2 B3gat3 Brca1 Cenpb Cldn15 Cyp2e1 Hdac5 Hmgcs2 Htra3 Itgb7 Kcnk2 Mb Mgll Mid1ip1 Ms4a4d Mut Pla2g2d Rock1 Sdpr Slc25a10 Ttc14 Uhrf1 Ushbp1 Wrnip1
83	V$CEBPGAMMA_Q6	138	138	65	11486	4482	-1.75	0.0	0.1	0.0	1200008O12Rik 2610040E16Rik 4930542G03Rik 4933425F03Rik 5730409F24Rik Ada Adh1 Adrb3 Agtpbp1 Alb1 Antxr1 Aplp2 Arf4 Arhgap6 Art3 Asph Atf2 B3galt3 B3gat3 Bcl6b Becn1 Bnip2 Brca1 Ccna2 Ccr2 Cd1d1 Cdc7 Cenpb Chc1l Cidec Cldn15 Cpsf3 Crispld1 Csna Cxxc1 Cyp2e1 Cyp2j9 D5Bwg0860e Ddx47 Dspg3 Ebf1 Ednrb Eef1a1 Eif5a Elovl6 Elp3 Enpep Fcgrt Fcmd Fto Galk2 Ghr Glrx2 Glt25d1 Gpiap1 Gpr43 H2-T10 H28 Hadhsc…
84	V$E2F_02: E2F	9	9	194	371	15597	-1.77	0.0	2.98	0.95	Ada Arhgap6 Cited4 Dlst Hus1 Lrat Mcm5 Ppp1r15b Zfhx1b
85	V$E2F_Q3: E2F	9	9	194	371	15597	-1.77	0.0	2.98	0.95	Ada Arhgap6 Cited4 Dlst Hus1 Lrat Mcm5 Ppp1r15b Zfhx1b
86	V$E2F4DP1_01: E2F-4:DP-1 heterodimer	9	9	194	371	15597	-1.77	0.0	2.98	0.95	Ada Arhgap6 Cited4 Dlst Hus1 Lrat Mcm5 Ppp1r15b Zfhx1b
87	V$FOXJ2_01: fork head box J 2	91	91	112	7799	8169	-1.79	0.0	0.12	0.0	1200008O12Rik 2610040E16Rik 4930542G03Rik 4933425F03Rik 5730409F24Rik Adh1 Agtpbp1 Ap3m2 Arhgap6 Art3 Atf2 Aurkb Axl B2m Becn1 Bnip2 Brca1 Calm3 Ccna2 Ccr2 Cd1d1 Cdc7 Cenpb Chc1l Cidec Csna Cxxc1 Cyp2e1 Cyp2j9 Ddx47 Dspg3 Ednrb Elovl6 Enpep Fcmd Galk2 Gpr43 Grinl1a H28 Hadhsc Hc Iapp Iqgap1 Kctd4 Mb Mcm5 Mgll Mid1ip1 Morf4l2 Ms4a4b Mtmr6 Mut Nap1l5 Nedd4 Nsccn1 Nusap1 Pcolce2 Pdcd8 Pex6 Pla2g2d P…
88	V$GATA1_02: GATA-binding factor 1	65	65	138	5755	10213	-1.79	0.0	0.11	0.0	1200008O12Rik 4930542G03Rik 4933425F03Rik 4933428I03Rik Adrb3 Antxr1 Aqp7 Arf4 B3galt3 B3gat3 Bcl6b Becn1 Bnip2 Brca1 Cdc7 Cdca5 Cenpb Chc1l Cpsf3 Cyp2e1 Dspg3 Ebf1 Elp3 Fto Gpiap1 H28 Hdac5 Hmgcs2 Iapp Iqgap1 Itgb7 Kcnj14 Klhl13 Mbd1 Mcm5 Mgll Mid1ip1 Ms4a4d Mtmr6 Nedd4 Nsccn1 P2rx1 Pcdhb9 Pcolce2 Pla2g2d Pqlc1 Prp19 Pscd3 Rab2 Rapgef3 Rnf146 Scd2 Sdcbp Slc25a10 Slc7a10 Slco3a1 St8sia4 Sycn Tbl1…
89	V$CEBPDELTA_Q6	143	143	60	11846	4122	-1.81	0.0	0.11	0.0	1200008O12Rik 2610040E16Rik 4930542G03Rik 4933425F03Rik 4933428I03Rik 5730409F24Rik Ada Adamts4 Agtpbp1 Alb1 Aplp2 Aqp1 Art3 Asph Atf2 Aurkb B2m B3gat3 Bnip2 Brca1 Catna1 Ccna2 Ccr2 Cdc7 Cdca5 Cenpb Chc1l Cidec Cited4 Cldn15 Crispld1 Csna Cxxc1 Cyp2d10 Cyp2e1 D5Bwg0860e Ddx47 Dlst Dspg3 Eef1a1 Eif3s6ip Eif5a Elovl6 Eno1 Enpep Fcmd Fto Fzd4 Galk2 Ghr Glrx2 Glt25d1 Gpiap1 Gpr43 Grinl1a H2-T10 H2-T2…
90	V$ELF1_Q6	88	88	115	7551	8417	-1.81	0.0	0.12	0.0	2610040E16Rik 4930470D19Rik 4933425F03Rik 4933428I03Rik Adrb3 Alb1 Ap3m2 Aqp1 Aqp7 Arhgap6 Art3 Asph Atf2 Axl B3galt3 B3gat3 Bnip2 Catna1 Ccna2 Ccr2 Cd1d1 Crispld1 Csna Cyp2d10 Cyp2e1 Ddx47 Dlst Ebf1 Elovl6 Elp3 Fcgrt Fcmd Ghr Grinl1a H2-T10 H2-T22 Hmgcs2 Hrmt1l3 Htra3 Iapp Igfbp7 Itgb7 Kctd4 Kera Klhl13 Ldh1 Leprot Mbd1 Mcm5 Morf4l2 Mrpl9 Ms4a4b Ms4a6c Mut Nnmt Nrp1 Nsccn1 Pcolce2 Pdcd8 Pla2g2d …
91	V$CREB_02: cAMP-responsive element binding protein	28	28	175	1694	14274	-1.82	0.0	2.38	0.64	Arf4 Bnip2 Ccna2 Cdca5 Cenpb Cxxc1 Ebf1 Eef1a1 Eif5a Hdac5 Hmgcs2 Mb Mcm5 Morf4l2 Mtmr6 Nap1l5 Nusap1 Pcolce2 Plrg1 Prpf31 Recc1 Rpl3 Sdcbp Stx18 Suv39h1 Tde2 Tnfaip1 Zwint
92	V$ER_Q6: estrogen receptor	99	99	104	8399	7569	-1.84	0.0	0.13	0.0	2610040E16Rik 4930470D19Rik 4930542G03Rik 4933425F03Rik 4933428I03Rik 5730409F24Rik Adamts4 Adrb3 Aplp2 Aqp7 Arf4 Arhgap6 Atf2 Aurkb B3galt3 B3gat3 Bcl6b Becn1 Bnip2 Brca1 Catna1 Ccna2 Ccr2 Cdca5 Cenpb Chc1l Cpsf3 Cyp2d10 D5Bwg0860e Dlst Dspg3 Ednrb Eif3s6ip Elovl6 Eno1 Enpep Fcgrt Fcmd Fthfd Fzd4 Glrx2 Gpr43 Hadhsc Hdac5 Hrmt1l3 Il10ra Iqgap1 Kcnj14 Kcnk3 Kera Klhl13 Kpnb1 Lims1 Mast1 Mb Mbd1 Mc…
93	V$AREB6_01: AREB6 (Atp1a1 regulatory element binding factor 6)	51	51	152	3440	12528	-1.85	0.0	2.07	0.52	4933428I03Rik Ada Adamts4 Adh1 Ap3m2 Aurkb Catna1 Cd1d1 Cdc7 Cidec Cldn15 Crispld1 D5Bwg0860e Dspg3 Eef1a1 Eif3s6ip Fcgrt Glrx2 Gpiap1 Grinl1a H2-T10 Hmgcs2 Il10ra Itgb7 Kcnj14 Kctd4 Kera Klhl13 Kpnb1 Mb Mbtps1 Mcm5 Mfap3 Ms4a6c Nap1l5 Pcdhb9 Pcolce2 Pqlc1 Pygl Rnf146 Slc7a10 Smu1 Sncg Sycn Tacc3 Tbc1d14 Tbl1x Vax2 Wrnip1 Zfp101 Zmat2
94	V$MMEF2_Q6: myocyte enhancer factor	59	59	144	5242	10726	-1.87	0.0	0.12	0.0	2610040E16Rik 4933425F03Rik Antxr1 Art3 B2m B3gat3 Brca1 Ccr2 Cd1d1 Cdc7 Cidec Cited4 Crispld1 Csna Cyp2e1 Cyp2j9 D5Bwg0860e Ednrb Eef1a1 Eif5a Elp3 Fthfd Ghr Glrx2 Glt25d1 Gpiap1 Hus1 Iapp Igfbp7 Itgb7 Kctd4 Mb Mc2r Mrpl9 Ms4a4b Mtmr6 Pcdhb9 Pcolce2 Pla2g2d Plrg1 Pqlc1 Pscd3 Pthr1 Ptk2 Rab2 Recc1 Rnf146 Samhd1 Sh3bgrl Smu1 St6galnac5 Stx18 Tbl1x Tcf15 Txnrd1 Uqcrc2 Vsx1 Zmat2 Zwint
95	V$ATF3_Q6: activating transcription factor 3	15	15	188	1681	14287	-1.92	0.0	0.05	0.0	Aqp7 Bcl6b Becn1 Ccna2 Glt25d1 Il10ra Lrat Mcm5 Mfap3 Nap1l5 Nsccn1 Recc1 Svs5 Tspyl1 Zwint
96	V$RORA1_01: RAR-related orphan receptor alpha1	31	31	172	1947	14021	-1.94	0.0	2.18	0.56	2610040E16Rik 4933425F03Rik Aqp7 Atf2 Becn1 Brca1 Catna1 Ccna2 Cenpb D5Bwg0860e Gpiap1 H2-T10 Hadhsc Iapp Kcnk2 Lims1 Mast1 Mbtps1 Nap1l5 Nsccn1 Pla2g2d Pscd3 Pthr1 Recc1 Rps6 Scd2 Suv39h1 Tbc1d14 Tcf15 Tpm3 Uhrf1
97	V$AREB6_02: AREB6 (Atp1a1 regulatory element binding factor 6)	71	71	132	6150	9818	-1.94	0.0	0.14	0.0	Ada Adrb3 Alb1 Antxr1 Arhgap6 Atf2 Becn1 Brca1 Catna1 Ccna2 Cdc7 Cldn15 Crispld1 Cyp2e1 Ddx47 Dspg3 Enpep Fzd4 Ghr H2-T10 H2-T22 Hdac5 Hmgcs2 Htra3 Iqgap1 Itgb7 Kcnk2 Kctd4 Kera Leprot Mast1 Mb Mbtps1 Mfap3 Mgll Morf4l2 Mrpl9 Ms4a4b Ms4a4d Nap1l5 Nsccn1 Nusap1 P2rx1 Pcolce2 Pdcd8 Pla2g2d Ppp1r15b Pqlc1 Prp19 Psen2 Rab2 Rnf146 Sdcbp Sdpr Semcap2 Slc1a5 Smu1 Suv39h1 Tacc3 Tbc1d14 Tbl1x Tpm3 Tspyl1 …
98	V$STAF_02: Se-Cys tRNA gene transcription activating factor	41	41	162	2712	13256	-1.95	0.0	2.02	0.52	Adh1 Aqp1 Arf4 Asph Axl B3galt3 B3gat3 Bcl6b Becn1 Bnip2 Cldn15 Csna Ddx47 Eef1a1 Elp3 Fcgrt Fto Galk2 H2-T22 Hmgn1 Hrmt1l3 Kcnj14 Kcnk3 Ldh1 Mast1 Morf4l2 Mut Nup62 Prp19 Prpf31 Psen2 Pthr1 Slc7a10 Tacc3 Tnfaip1 Txnrd1 Uqcrc2 Utrn Wrnip1 Zfhx1b Zfp423
99	V$XFD1_01: Xenopus fork head domain factor 1	27	27	176	2652	13316	-1.98	0.0	0.09	0.0	2610040E16Rik 5730409F24Rik Aurkb Becn1 Brca1 Cited4 Cyp2e1 Elovl6 Enpep Iapp Kctd4 Kera Nedd4 Nsccn1 Pex6 Pon1 Prp19 Sdcbp Slc1a5 Svs5 Txndc7 Utrn Wasl Wrnip1 Zfhx1b Zfp101 Zwint
100	V$AHRARNT_01: aryl hydrocarbon receptor:Arnt heterodimers	18	18	185	1004	14964	-1.99	0.0	2.39	0.64	1200008O12Rik Aplp2 Asph Calm3 Catna1 Crispld1 Cyp2j9 Galk2 Hspa9a Ldh1 Mgll Nedd4 Pdcd8 Semcap2 Slco3a1 Tde2 Ubtf Vax2
101	V$AFP1_Q6	28	28	175	2726	13242	-2.0	0.0	0.09	0.0	Art3 Atf2 Bnip2 Cyp2d10 Dspg3 Fcgrt Fcmd Fto Iapp Kctd4 Meox2 Mgll Ms4a6c Mtmr6 Nsccn1 P2rx1 Pcdhb9 Pldn Pqlc1 Prp19 Rps6 Stx18 Suv39h1 Sycn Utrn Wasl Zfhx1b Zwint
102	V$EVI1_04: ectopic viral integration site 1 encoded factor	144	144	59	11842	4126	-2.0	0.0	0.14	0.0	2610040E16Rik 4930542G03Rik 4933425F03Rik 4933428I03Rik Adamts4 Adh1 Adrb3 Agtpbp1 Alb1 Antxr1 Ap3m2 Aplp2 Aqp7 Arf4 Art3 Aurkb B2m B3gat3 Bcl6b Bnip2 Brca1 Calm3 Catna1 Ccr2 Cd1d1 Cenpb Chc1l Cidec Cpsf3 Crispld1 Csna Cxxc1 Cyp2d10 Cyp2e1 Cyp2j9 Ddx47 Dspg3 Ebf1 Eif3s6ip Eif5a Elovl6 Elp3 Eno1 Enpep Fcmd Fto Fzd4 Galk2 Ghr Glrx2 Gpiap1 Gpr43 Grinl1a H2-T22 H28 Hadhsc Hc Hdac5 Hmgcs2 Hrmt1l3 Hspa…
103	V$OCT1_06: octamer-binding factor 1	105	105	98	8783	7185	-2.01	0.0	0.17	0.0	2610040E16Rik 4933428I03Rik Adrb3 Agtpbp1 Alb1 Ap3m2 Aqp1 Arf4 Atf2 Aurkb Axl B2m B3galt3 Becn1 Bnip2 Brca1 Ccna2 Ccr2 Cd1d1 Cdc7 Cdca5 Cenpb Chc1l Cidec Cpsf3 Crispld1 Csna Cyp2e1 Cyp2j9 D5Bwg0860e Ddx47 Dlst Dspg3 Eef1a1 Eif3s6ip Enpep Fto Fzd4 Glrx2 Gpr43 Grinl1a H2-T10 H28 Hadhsc Hc Hmgcs2 Hmgn1 Iapp Il10ra Itgb1 Kctd4 Klhl13 Ldh1 Lims1 Mc2r Mfap3 Mgll Mrpl9 Ms4a4b Ms4a4d Ms4a6c Mtmr6 Mut Nap…
104	V$PAX6_Q2	47	47	156	3199	12769	-2.02	0.0	1.86	0.44	4933425F03Rik Ap3m2 Aqp7 Atf2 Aurkb B3gat3 Becn1 Ccna2 Cenpb Chc1l Cidec Crispld1 Cxxc1 D5Bwg0860e Eif3s6ip Elovl6 Fcmd Glrx2 Glt25d1 Gpr43 Grinl1a H28 Hc Htra3 Lrat Mast1 Mbtps1 Mcm5 Morf4l2 Ms4a4d Mut Nsccn1 Pcolce2 Pex6 Pla2g2d Plrg1 Prp19 Pscd3 Recc1 Samhd1 Slc1a5 Smu1 Stx18 Ubtf Uhrf1 Utrn Wrnip1
105	V$TFIII_Q6	192	192	11	14650	1318	-2.02	0.0	2.46	0.64	1200008O12Rik 4930470D19Rik 4930542G03Rik 4933425F03Rik 4933428I03Rik 5730409F24Rik Ada Adamts4 Adh1 Adrb3 Agtpbp1 Alb1 Antxr1 Ap3m2 Aplp2 Aqp1 Aqp7 Arf4 Arhgap6 Art3 Asph Atf2 Aurkb Axl B2m B3galt3 B3gat3 Bcl6b Becn1 Bnip2 Brca1 Calm3 Catna1 Ccna2 Ccr2 Cd1d1 Cdc7 Cdca5 Cenpb Chc1l Cidec Cited4 Cldn15 Cpsf3 Crispld1 Csna Cxxc1 Cyp2d10 Cyp2e1 Cyp2j9 D5Bwg0860e Ddx47 Dlst Dspg3 Ebf1 Ednrb Eef1a1 Ei…
106	V$HNF1_01: hepatic nuclear factor 1	30	30	173	2877	13091	-2.02	0.0	0.1	0.0	Alb1 Antxr1 Catna1 Cxxc1 Dlst Eif3s6ip Elovl6 Enpep Fcgrt Fcmd Fto Grinl1a H2-T22 Hc Iapp Igfbp7 Kcnj14 Mb Mc2r Mid1ip1 Mrpl9 Ms4a4b Ms4a6c Nedd4 Nsccn1 Nusap1 Rnf146 Utrn Zfhx1b Zwint
107	V$AHR_Q5: aryl hydrocarbon / dioxin receptor	30	30	173	1897	14071	-2.02	0.0	2.08	0.52	Aplp2 Arhgap6 Asph Cidec Cyp2j9 Ddx47 Ednrb Eif5a Eno1 Galk2 Hspa9a Kera Ldh1 Lims1 Lrat Mfap3 Mgll Morf4l2 Nedd4 Pqlc1 Sec11l1 Semcap2 Sgpp1 Smu1 Spon1 Tde2 Tgfb3 Ttc14 Ubtf Vax2
108	V$SMAD4_Q6	91	91	112	6661	9307	-2.05	0.0	1.58	0.27	2610040E16Rik 4930470D19Rik 4930542G03Rik 4933425F03Rik Adamts4 Adh1 Adrb3 Ap3m2 Aplp2 Aqp1 Arf4 Arhgap6 Aurkb Axl Becn1 Bnip2 Brca1 Catna1 Ccna2 Cd1d1 Cldn15 Crispld1 Cyp2d10 Cyp2j9 Ddx47 Ednrb Elp3 Enpep Fthfd Galk2 Glrx2 Glt25d1 Gpiap1 Gpr43 Grinl1a H2-T10 H2-T22 H28 Hc Hdac5 Hmgcs2 Hspa9a Iapp Igfbp7 Il10ra Itgb1 Itgb7 Kcnk3 Ldh1 Mbd1 Mbtps1 Mc2r Mcm5 Mfap3 Mid1ip1 Ms4a4d Mtmr6 P2rx1 Pex6 Pla…
109	V$MTATA_B: Muscle TATA box	91	91	112	7646	8322	-2.06	0.0	0.19	0.0	4930470D19Rik 4930542G03Rik 5730409F24Rik Ada Adamts4 Adh1 Agtpbp1 Alb1 Aplp2 Aqp1 Atf2 Aurkb Axl B2m Bnip2 Brca1 Calm3 Cd1d1 Cdc7 Cdca5 Cenpb Cited4 Cpsf3 Csna Cyp2d10 Cyp2e1 Cyp2j9 D5Bwg0860e Ddx47 Dspg3 Ednrb Eif3s6ip Eif5a Elp3 Enpep Fcmd Fthfd Fto Fzd4 Ghr Glt25d1 Gpiap1 Hadhsc Hc Hmgcs2 Hrmt1l3 Hspa9a Iapp Igfbp7 Itgb1 Kcnk2 Kctd4 Leprot Lrat Mcm5 Meox2 Mrpl9 Ms4a4b Ms4a4d Mtmr6 Mut Nap1l5 …
110	V$ZTA_Q2	58	58	145	5055	10913	-2.09	0.0	0.17	0.0	5730409F24Rik Aqp7 Art3 Asph Atf2 Becn1 Brca1 Calm3 Catna1 Cd1d1 Cidec Cited4 Cldn15 Cyp2e1 D5Bwg0860e Ednrb Eef1a1 Enpep Fcmd Glt25d1 Grinl1a Hmgcs2 Hspa9a Itgb1 Itgb7 Kcnj14 Kcnk2 Kcnk3 Klhl13 Leprot Lims1 Mast1 Mc2r Meox2 Mgll Mid1ip1 Ms4a6c Mtmr6 Nedd4 Nnmt P2rx1 Pldn Pon1 Pqlc1 Pscd3 Psen2 Recc1 Rps6 Scd2 Slc7a10 Stx18 Svs5 Tbc1d14 Tpm3 Tspyl1 Txndc7 Txnrd1 Zfp423
111	V$TEF_Q6	66	66	137	5675	10293	-2.09	0.0	0.18	0.0	4930470D19Rik Agtpbp1 Arf4 Art3 Aurkb Axl B2m Becn1 Cdc7 Cenpb Chc1l Csna Cyp2j9 D5Bwg0860e Ddx47 Dspg3 Eif3s6ip Eif5a Elp3 Eno1 Enpep Fto Ghr Glrx2 Glt25d1 Grinl1a Hadhsc Hmgn1 Hrmt1l3 Hus1 Iapp Iqgap1 Kcnk2 Kctd4 Kera Ldh1 Lims1 Mc2r Meox2 Morf4l2 Mrpl9 Ms4a4b Ms4a4d Nedd4 Nsccn1 Pcdhb9 Pex6 Pla2g2d Pldn Plrg1 Rab2 Rnf146 Samhd1 Scd2 Sh3bgrl Slc1a5 Smu1 Spon1 Sqrdl Sycn Tbl1x Tde2 Txnrd1 Wrnip1…
112	V$HAND1E47_01: Hand1:E47 heterodimer	112	112	91	9269	6699	-2.1	0.0	0.2	0.0	1200008O12Rik 2610040E16Rik 4930542G03Rik 4933425F03Rik Ada Adamts4 Adrb3 Agtpbp1 Alb1 Ap3m2 Aplp2 Aqp1 Aqp7 Arf4 Arhgap6 Art3 Aurkb Axl B3gat3 Bcl6b Becn1 Bnip2 Brca1 Calm3 Ccna2 Ccr2 Cldn15 Crispld1 Csna Cyp2d10 Cyp2e1 Cyp2j9 D5Bwg0860e Ddx47 Ednrb Eif5a Elp3 Enpep Fthfd Fto Fzd4 Galk2 Ghr Gpiap1 Grinl1a H2-T10 H2-T22 H28 Hc Hdac5 Hmgcs2 Hmgn1 Hspa9a Htra3 Igfbp7 Iqgap1 Itgb7 Kcnj14 Kcnk2 Kctd4…
113	V$ATF4_Q2: activating transcription factor 4	55	55	148	3862	12106	-2.11	0.0	1.67	0.29	4933425F03Rik 4933428I03Rik Arf4 Art3 Asph Atf2 B3gat3 Bcl6b Becn1 Calm3 Ccna2 Cdca5 Cenpb Cidec Cited4 Crispld1 Cyp2j9 Ebf1 Eef1a1 Eif5a Fzd4 H2-T10 H28 Hdac5 Hspa9a Kcnk2 Mbd1 Mc2r Mcm5 Mfap3 Mid1ip1 Mrpl9 Ms4a4b Nrp1 Nsccn1 Pldn Plrg1 Pqlc1 Pscd3 Pthr1 Rnf146 Samhd1 Sdpr Stx18 Suv39h1 Tcf15 Tgfb3 Tspyl1 Txndc7 Txnrd1 Vsx1 Zfhx1b Zfp101 Zfp423 Zwint
114	V$CDPCR1_01: cut-like homeodomain protein	153	153	50	12494	3474	-2.11	0.0	0.15	0.0	1200008O12Rik 2610040E16Rik 4930542G03Rik 4933425F03Rik 4933428I03Rik 5730409F24Rik Ada Adh1 Adrb3 Agtpbp1 Alb1 Ap3m2 Aplp2 Aqp1 Art3 Asph Aurkb Axl B3galt3 B3gat3 Bcl6b Becn1 Brca1 Catna1 Ccna2 Cd1d1 Cdc7 Cdca5 Cenpb Chc1l Cidec Cited4 Crispld1 Csna Cxxc1 Cyp2d10 Cyp2e1 Cyp2j9 D5Bwg0860e Ddx47 Dlst Dspg3 Ebf1 Ednrb Eef1a1 Eif3s6ip Elp3 Eno1 Enpep Fcgrt Fcmd Fto Fzd4 Galk2 Ghr Glrx2 Gpr43 Grinl1a…
115	V$SMAD3_Q6	123	123	80	9215	6753	-2.12	0.0	1.49	0.21	1200008O12Rik 4930470D19Rik 4930542G03Rik 4933425F03Rik 4933428I03Rik Adamts4 Adh1 Adrb3 Alb1 Ap3m2 Aplp2 Aqp1 Aqp7 Arf4 Art3 Asph Atf2 Aurkb Axl B2m Ccr2 Cd1d1 Cdc7 Cdca5 Cenpb Cidec Cited4 Cldn15 Crispld1 Cxxc1 Cyp2d10 D5Bwg0860e Ddx47 Dlst Ebf1 Eif3s6ip Elovl6 Elp3 Eno1 Enpep Fcgrt Fcmd Fthfd Galk2 Ghr Glrx2 Gpiap1 Grinl1a H2-T10 H2-T22 H28 Hc Hdac5 Hmgcs2 Hmgn1 Hrmt1l3 Hspa9a Iapp Igfbp7 Il10…
116	V$OCT1_B: Octamer binding factor 1	17	17	186	956	15012	-2.12	0.0	2.25	0.59	Aurkb Becn1 Brca1 Cited4 Csna Cyp2d10 Cyp2j9 Fto Itgb7 Kctd4 Mast1 Mut Rab2 Sh3bgrl St6galnac5 Tde2 Utrn
117	V$E12_Q6	47	47	156	4172	11796	-2.14	0.0	0.16	0.0	4933425F03Rik 4933428I03Rik Ada Ap3m2 Atf2 Ccna2 Chc1l Cxxc1 Cyp2e1 D5Bwg0860e Eef1a1 Eif3s6ip Hdac5 Hmgcs2 Hrmt1l3 Iapp Il10ra Itgb1 Kcnk2 Lrat Mast1 Mbtps1 Meox2 Mrpl9 Nup62 Nusap1 Pex6 Pla2g2d Pqlc1 Pscd3 Pygl Recc1 Rock1 Sec11l1 Semcap2 Slc1a5 Slc25a10 Sncg Stx18 Tbx21 Tpm3 Tspyl1 Ushbp1 Utrn Wasl Wrnip1 Zfp423
118	V$TGIF_01: TGIF (5'TG3' interacting factor)	50	50	153	4395	11573	-2.15	0.0	0.17	0.0	2610040E16Rik 4930470D19Rik 4933428I03Rik Aqp1 Cdc7 Cdca5 Cidec Cpsf3 Crispld1 Cyp2e1 Ddx47 Dspg3 Elp3 Enpep Fthfd Fzd4 Gpr43 Hc Hmgn1 Htra3 Il10ra Iqgap1 Itgb1 Kcnk2 Kcnk3 Klhl13 Ldh1 Mut Nedd4 Nnmt Nsccn1 Pcolce2 Pon1 Psen2 Pygl Rapgef3 Rps6 St8sia4 Stx18 Svs5 Sycn Tpm3 Tspyl1 Ushbp1 Wasl Wrnip1 Zfhx1b Zfp101 Zfp423 Zmat2
119	V$TITF1_Q3: TTF-1, TITF1 (thyroid transcription factor 1)	84	84	119	6184	9784	-2.15	0.0	1.42	0.21	4930470D19Rik 5730409F24Rik Adh1 Agtpbp1 Alb1 Aqp7 Arhgap6 Atf2 Axl B2m Becn1 Brca1 Calm3 Catna1 Ccna2 Chc1l Cidec Csna D5Bwg0860e Ddx47 Dspg3 Eif3s6ip Eif5a Elovl6 Elp3 Eno1 Fcmd Fthfd Ghr Gpiap1 Grinl1a H2-T10 H2-T22 Hrmt1l3 Hspa9a Itgb1 Itgb7 Kcnk3 Klhl13 Ldh1 Lims1 Mbd1 Mbtps1 Mc2r Meox2 Mid1ip1 Morf4l2 Mtmr6 Nrp1 Nsccn1 P2rx1 Pdcd8 Pon1 Pqlc1 Ptk2 Pygl Scd2 Sdpr Sec11l1 Sgpp1 Sh3bgrl Slc1a5 …
120	V$EFC_Q6	118	118	85	8852	7116	-2.15	0.0	1.41	0.21	1200008O12Rik 2610040E16Rik 4933425F03Rik 5730409F24Rik Ada Adrb3 Alb1 Ap3m2 Aqp1 Arhgap6 Art3 Atf2 Aurkb Axl B2m B3gat3 Bnip2 Catna1 Ccna2 Cd1d1 Cdc7 Chc1l Cldn15 Cpsf3 Cxxc1 Cyp2d10 Cyp2j9 D5Bwg0860e Dlst Ednrb Eef1a1 Elovl6 Elp3 Enpep Fcmd Fto Galk2 Ghr Glrx2 Glt25d1 Gpiap1 Gpr43 Grinl1a H2-T22 H28 Hadhsc Hdac5 Hrmt1l3 Hspa9a Htra3 Iapp Il10ra Iqgap1 Itgb1 Itgb7 Kcnj14 Kctd4 Klhl13 Kpnb1 Lepro…
121	V$BARBIE_01: barbiturate-inducible element	107	107	96	7993	7975	-2.16	0.0	1.39	0.21	4933428I03Rik 5730409F24Rik Ada Adamts4 Agtpbp1 Alb1 Antxr1 Aqp1 Aqp7 Arf4 Arhgap6 Atf2 Aurkb B3galt3 B3gat3 Bcl6b Becn1 Bnip2 Catna1 Cdc7 Cdca5 Cenpb Chc1l Cidec Cited4 Cldn15 Crispld1 Csna Cxxc1 Cyp2d10 Cyp2j9 D5Bwg0860e Dlst Dspg3 Ebf1 Eif5a Elovl6 Elp3 Eno1 Fthfd Ghr Gpiap1 Grinl1a H2-T10 H28 Hc Hdac5 Hmgcs2 Hrmt1l3 Htra3 Hus1 Itgb1 Kctd4 Kera Ldh1 Leprot Lims1 Mast1 Mb Mcm5 Meox2 Mgll Morf4l…
122	V$SRF_Q4	11	11	192	1285	14683	-2.17	0.0	0.06	0.0	Aqp7 Fto Gpiap1 Kcnk3 Mid1ip1 Mrpl9 Pqlc1 Samhd1 Slc1a5 Txnrd1 Uqcrc2
123	V$CREBATF_Q6	64	64	139	4615	11353	-2.18	0.0	1.48	0.21	1200008O12Rik 2610040E16Rik Aqp1 Arf4 Atf2 B3gat3 Bcl6b Becn1 Bnip2 Calm3 Ccna2 Cdca5 Cenpb Cited4 Ebf1 Ednrb Eef1a1 Eif5a Enpep Fcgrt Glt25d1 Grinl1a H2-T10 H2-T22 Hdac5 Hspa9a Iapp Itgb1 Itgb7 Ldh1 Mb Mcm5 Morf4l2 Mtmr6 Nap1l5 Nsccn1 Nusap1 Pcolce2 Pldn Plrg1 Ppp1r15b Pqlc1 Prp19 Prpf31 Pthr1 Pygl Rapgef3 Recc1 Rock1 Rps6 Samhd1 Sdpr St6galnac5 St8sia4 Stx18 Suv39h1 Tde2 Tgfb3 Tnfaip1 Tspyl1 Tt…
124	V$TATA_C: Retroviral TATA box	56	56	147	4844	11124	-2.18	0.0	0.2	0.0	5730409F24Rik Adamts4 Adrb3 Agtpbp1 Alb1 Aurkb Becn1 Bnip2 Brca1 Ccr2 Chc1l Cidec Cited4 Cpsf3 Csna Dspg3 Fthfd Fto Glt25d1 Hadhsc Hc Hmgn1 Iapp Iqgap1 Kcnk2 Kctd4 Mc2r Mcm5 Mrpl9 Ms4a4b Ms4a4d Nnmt Nusap1 Pcolce2 Pex6 Ppp1r15b Rab2 Rapgef3 Rnf146 Rps6 Sec11l1 St6galnac5 Stx18 Tbl1x Tgfb3 Txndc7 Txnrd1 Uhrf1 Ushbp1 Utrn Vax2 Wasl Zfhx1b Zfp101 Zmat2 Zwint
125	V$ARNT_01: AhR nuclear translocator homodimers	21	21	182	1265	14703	-2.19	0.0	2.05	0.52	2610040E16Rik 4930470D19Rik 4933428I03Rik Art3 Aurkb Calm3 Cxxc1 Eif5a Eno1 Fcgrt Gpr43 Hmgn1 Kera Mb Pon1 Pscd3 Rapgef3 Sgpp1 Slc25a10 St6galnac5 Uhrf1
126	V$CMYB_01: c-Myb	36	36	167	3281	12687	-2.2	0.0	0.15	0.0	4933428I03Rik Aqp7 Arf4 Atf2 B3galt3 Bcl6b Bnip2 Calm3 Catna1 Cd1d1 Cyp2e1 Ddx47 Dspg3 Ebf1 Ednrb Gpiap1 Hmgcs2 Igfbp7 Iqgap1 Lims1 Lrat Mb Morf4l2 Nnmt Nrp1 Nup62 Pthr1 Slc7a10 Slco3a1 Tnfaip1 Tpm3 Uhrf1 Uqcrc2 Ushbp1 Vsx1 Wrnip1
127	V$TCF4_Q5	156	156	47	12683	3285	-2.21	0.0	0.18	0.0	2610040E16Rik 4930470D19Rik 4930542G03Rik 4933425F03Rik 5730409F24Rik Adamts4 Adh1 Adrb3 Agtpbp1 Alb1 Ap3m2 Aqp1 Aqp7 Arf4 Arhgap6 Art3 Asph Atf2 Aurkb B2m B3galt3 B3gat3 Becn1 Bnip2 Brca1 Calm3 Ccr2 Cd1d1 Cdc7 Cenpb Chc1l Cited4 Cpsf3 Crispld1 Csna Cxxc1 Cyp2e1 Cyp2j9 D5Bwg0860e Ddx47 Dlst Dspg3 Ebf1 Ednrb Eef1a1 Eif3s6ip Eif5a Elovl6 Elp3 Eno1 Fcmd Fthfd Fto Fzd4 Ghr Glrx2 Glt25d1 Gpiap1 Gpr43 …
128	V$NFY_Q6_01	92	92	111	6873	9095	-2.23	0.0	1.27	0.16	1200008O12Rik 4930470D19Rik 4930542G03Rik Adrb3 Alb1 Antxr1 Ap3m2 Asph Atf2 Aurkb B2m B3gat3 Becn1 Bnip2 Calm3 Ccna2 Cd1d1 Cdca5 Cenpb Cited4 Crispld1 Cyp2d10 Cyp2e1 D5Bwg0860e Dlst Ebf1 Eif3s6ip Eno1 Fcmd Fthfd Fto Galk2 Ghr H2-T10 H2-T22 Hadhsc Hmgn1 Iapp Il10ra Kera Klhl13 Kpnb1 Ldh1 Leprot Mb Mcm5 Morf4l2 Mrpl9 Ms4a4d Nnmt Nup62 Nusap1 Pex6 Pla2g2d Pon1 Ppp1r15b Prp19 Prpf31 Pscd3 Ptk2 Recc1 …
129	V$GFI1_01: growth factor independence 1	64	64	139	4654	11314	-2.23	0.0	1.38	0.21	2610040E16Rik 5730409F24Rik Ada Adh1 Ap3m2 Aplp2 Aqp1 Arf4 Art3 Asph Atf2 Becn1 Bnip2 Brca1 Ccr2 Cdc7 Chc1l Cldn15 D5Bwg0860e Dlst Ebf1 Eef1a1 Eif3s6ip Elp3 Fcgrt Fto Galk2 Ghr Glrx2 Glt25d1 Gpr43 Grinl1a H28 Hc Kctd4 Leprot Lrat Mgll Mtmr6 Mut Nap1l5 Pla2g2d Pon1 Prp19 Prpf31 Pthr1 Ptk2 Rapgef3 Recc1 Rpl3 Sec11l1 Slc25a10 St6galnac5 St8sia4 Sycn Tbl1x Tspyl1 Ttc14 Utrn Vsx1 Wasl Wrnip1 Zfhx1b Zf…
130	V$FOXO4_01: fork head box O4	145	145	58	11011	4957	-2.25	0.0	1.39	0.21	2610040E16Rik 4930470D19Rik 4930542G03Rik 4933425F03Rik 4933428I03Rik Ada Adh1 Agtpbp1 Alb1 Antxr1 Ap3m2 Aplp2 Aqp7 Arhgap6 Art3 Atf2 Aurkb Axl B2m B3gat3 Becn1 Brca1 Calm3 Ccna2 Ccr2 Cd1d1 Cdc7 Cdca5 Cenpb Chc1l Cidec Cldn15 Crispld1 Cxxc1 Cyp2j9 D5Bwg0860e Ddx47 Dspg3 Ebf1 Ednrb Eif5a Elovl6 Elp3 Eno1 Enpep Fcgrt Fcmd Fthfd Fto Galk2 Glrx2 Glt25d1 Gpiap1 Grinl1a H28 Hadhsc Hc Hmgcs2 Hmgn1 Hus1 …
131	V$GATA3_03: GATA-binding factor 3	132	132	71	10738	5230	-2.26	0.0	0.26	0.0	4930470D19Rik 4933425F03Rik 4933428I03Rik Ada Adamts4 Adh1 Agtpbp1 Alb1 Antxr1 Ap3m2 Aplp2 Arf4 Arhgap6 Art3 Asph Atf2 Aurkb B2m B3galt3 Bcl6b Bnip2 Brca1 Ccna2 Ccr2 Cd1d1 Cdca5 Cenpb Chc1l Cidec Cldn15 Crispld1 Csna Cxxc1 Cyp2d10 Cyp2e1 Cyp2j9 Ddx47 Dlst Ednrb Eef1a1 Eif5a Elovl6 Elp3 Eno1 Fcmd Fthfd Fto Galk2 Ghr Glt25d1 Gpiap1 Grinl1a H2-T22 H28 Hadhsc Hdac5 Hmgcs2 Hspa9a Htra3 Iapp Il10ra Iqg…
132	V$NKX25_01: homeo domain factor Nkx-2.5/Csx, tinman homolog	96	96	107	7874	8094	-2.27	0.0	0.3	0.0	4933425F03Rik 4933428I03Rik 5730409F24Rik Ada Adh1 Alb1 Ap3m2 Aqp7 Arf4 Arhgap6 Axl B3gat3 Bcl6b Becn1 Bnip2 Catna1 Ccna2 Ccr2 Cdca5 Cenpb Cited4 Cpsf3 Cyp2j9 D5Bwg0860e Ddx47 Dspg3 Ebf1 Ednrb Eef1a1 Eif3s6ip Elp3 Enpep Fcgrt Fto Ghr Glt25d1 Gpiap1 Gpr43 Grinl1a Hadhsc Hc Hdac5 Hmgcs2 Hus1 Iapp Iqgap1 Itgb1 Itgb7 Lims1 Mast1 Mbtps1 Mc2r Mcm5 Meox2 Mfap3 Mgll Mid1ip1 Ms4a4b Ms4a6c Mut Nap1l5 Nrp1 …
133	V$XFD2_01: Xenopus fork head domain factor 2	43	43	160	3782	12186	-2.28	0.0	0.2	0.0	Adh1 Ap3m2 Art3 Aurkb B2m Cdc7 Cenpb Chc1l Cidec Cyp2j9 Dspg3 Ednrb Enpep Fcmd Glrx2 Grinl1a Hmgn1 Hus1 Iqgap1 Itgb1 Kctd4 Meox2 Mgll Mtmr6 Mut Nap1l5 Nusap1 Pldn Pon1 Ppp1r15b Prpf31 Pscd3 Psen2 Ptk2 Rab2 Sdcbp Slc1a5 Smu1 Sqrdl Tde2 Tgfb3 Vsx1 Zwint
134	V$USF_C: USF binding site	93	93	110	7622	8346	-2.29	0.0	0.31	0.0	1200008O12Rik 2610040E16Rik 4930470D19Rik 4933425F03Rik 4933428I03Rik Adh1 Agtpbp1 Aqp7 Arf4 Arhgap6 Art3 Asph Aurkb Axl Becn1 Bnip2 Brca1 Calm3 Cdca5 Cenpb Chc1l Cldn15 Cpsf3 Crispld1 Cxxc1 Cyp2d10 Cyp2e1 D5Bwg0860e Eef1a1 Eif3s6ip Eif5a Elovl6 Eno1 Enpep Fcgrt Glt25d1 Gpr43 H2-T10 H2-T22 Hadhsc Hc Hmgn1 Hrmt1l3 Hspa9a Hus1 Iapp Igfbp7 Itgb1 Kcnj14 Kcnk3 Kera Klhl13 Kpnb1 Mast1 Mb Mc2r Meox2 Mgl…
135	V$COMP1_01: COMP1	122	122	81	9910	6058	-2.29	0.0	0.3	0.0	1200008O12Rik 4930470D19Rik 4930542G03Rik 4933428I03Rik 5730409F24Rik Adh1 Alb1 Antxr1 Ap3m2 Aqp1 Arhgap6 Art3 Asph Atf2 Aurkb Axl B2m B3gat3 Bcl6b Bnip2 Calm3 Catna1 Cd1d1 Cdca5 Cenpb Cited4 Cldn15 Crispld1 Cyp2d10 Cyp2e1 Cyp2j9 D5Bwg0860e Dspg3 Ebf1 Ednrb Eef1a1 Eif3s6ip Eif5a Elp3 Enpep Fcmd Fthfd Fto Fzd4 Galk2 H2-T10 H2-T22 H28 Hadhsc Htra3 Iapp Iqgap1 Itgb1 Itgb7 Kcnj14 Kera Kpnb1 Leprot Li…
136	V$HNF1_C: Hepatic nuclear factor 1	65	65	138	5460	10508	-2.29	0.0	0.27	0.0	2610040E16Rik Adh1 Alb1 Antxr1 Arhgap6 Art3 Becn1 Bnip2 Calm3 Cdc7 Cenpb Cpsf3 D5Bwg0860e Dspg3 Eif3s6ip Eif5a Elovl6 Elp3 Enpep Fcgrt Fcmd Fto Ghr Glrx2 Grinl1a Hc Hrmt1l3 Iapp Itgb1 Kera Klhl13 Lrat Mbd1 Mc2r Meox2 Mid1ip1 Mrpl9 Ms4a4b Ms4a4d Nedd4 Nsccn1 Pcolce2 Pla2g2d Pon1 Ptk2 Recc1 Rnf146 Scd2 Sdcbp Sdpr Sgpp1 Slc25a10 Sqrdl St6galnac5 Svs5 Sycn Tbc1d14 Tcf15 Txndc7 Txnrd1 Uhrf1 Ushbp1 Was…
137	V$MEF2_Q6_01	116	116	87	9424	6544	-2.3	0.0	0.31	0.0	2610040E16Rik 4933425F03Rik Ada Adamts4 Adh1 Agtpbp1 Alb1 Antxr1 Aplp2 Aqp1 Arf4 Art3 Atf2 B2m B3galt3 B3gat3 Becn1 Brca1 Catna1 Ccr2 Cd1d1 Cenpb Chc1l Cidec Cited4 Cpsf3 Crispld1 Csna Cyp2e1 D5Bwg0860e Ddx47 Dspg3 Ednrb Eif3s6ip Eif5a Elovl6 Elp3 Enpep Fcgrt Fcmd Fthfd Ghr Glrx2 Glt25d1 Gpr43 Grinl1a H28 Hadhsc Hc Hmgn1 Hspa9a Hus1 Iapp Igfbp7 Itgb1 Kcnk2 Kctd4 Kera Ldh1 Mb Mbd1 Mc2r Mcm5 Mfap3 …
138	V$PITX2_Q2: pituitary homeobox factor 2	83	83	120	6836	9132	-2.3	0.0	0.31	0.0	2610040E16Rik 4930470D19Rik 5730409F24Rik Adrb3 Agtpbp1 Ap3m2 Art3 Atf2 B2m Becn1 Bnip2 Calm3 Catna1 Ccna2 Cenpb Chc1l Cidec Cited4 Cldn15 Cxxc1 Cyp2j9 D5Bwg0860e Ddx47 Dspg3 Ebf1 Ednrb Eef1a1 Eif3s6ip Eif5a Enpep Fto Glrx2 Glt25d1 Gpr43 Grinl1a H28 Hc Hmgcs2 Hmgn1 Hus1 Iqgap1 Itgb1 Itgb7 Lims1 Lrat Mast1 Mc2r Meox2 Ms4a4b Ms4a4d Ms4a6c Mut Nedd4 Nrp1 Nup62 Pcdhb9 Pcolce2 Pex6 Plrg1 Pon1 Rab2 Rnf…
139	V$ETS1_B: c-ETS-1 binding site	93	93	110	7027	8941	-2.31	0.0	1.12	0.12	1200008O12Rik 2610040E16Rik 4933425F03Rik 4933428I03Rik 5730409F24Rik Adamts4 Adh1 Adrb3 Agtpbp1 Alb1 Aplp2 Aqp1 Aqp7 Art3 Atf2 B3galt3 B3gat3 Catna1 Cdca5 Cited4 Cyp2d10 Cyp2e1 Ednrb Elovl6 Elp3 Enpep Fcgrt Fthfd Fzd4 Glrx2 Glt25d1 Gpr43 H2-T10 H2-T22 Hadhsc Hdac5 Hmgcs2 Hmgn1 Htra3 Iapp Itgb7 Kcnj14 Kcnk3 Kctd4 Klhl13 Ldh1 Leprot Lims1 Lrat Mbd1 Morf4l2 Ms4a6c Mtmr6 Nap1l5 Nnmt Nrp1 Nsccn1 Pdcd…
140	V$FOXP3_Q4	124	124	79	9450	6518	-2.31	0.0	1.15	0.12	2610040E16Rik 4930542G03Rik 4933425F03Rik 4933428I03Rik Ada Adh1 Adrb3 Agtpbp1 Alb1 Aqp7 Arf4 Arhgap6 Art3 Asph Atf2 Aurkb Axl Bnip2 Brca1 Calm3 Ccna2 Ccr2 Cd1d1 Cdc7 Cdca5 Cenpb Cidec Cited4 Cldn15 Crispld1 Csna Cyp2e1 Cyp2j9 Ddx47 Dspg3 Ednrb Elp3 Enpep Fcgrt Fcmd Galk2 Ghr Gpiap1 Gpr43 H2-T10 H2-T22 H28 Hc Hmgcs2 Hrmt1l3 Hspa9a Htra3 Hus1 Iapp Iqgap1 Itgb1 Itgb7 Kcnj14 Kcnk2 Kctd4 Kera Ldh1 Le…
141	V$IPF1_Q4	47	47	156	3342	12626	-2.31	0.0	1.41	0.21	4933428I03Rik Adh1 Agtpbp1 B3gat3 Brca1 Ccr2 Cd1d1 Cenpb Chc1l Cidec Cited4 Ddx47 Dspg3 Eif3s6ip Elovl6 Elp3 Fcgrt Fcmd Fto Fzd4 Ghr Grinl1a H2-T10 H2-T22 Hc Hus1 Iapp Itgb1 Kcnj14 Kctd4 Kera Klhl13 Leprot Nsccn1 Nusap1 Pcdhb9 Pdcd8 Pldn Prp19 Recc1 Scd2 Sncg St6galnac5 Uhrf1 Ushbp1 Zfp101 Zwint
142	V$TAL1_Q6	81	81	122	6676	9292	-2.31	0.0	0.31	0.0	1200008O12Rik 2610040E16Rik Ada Adamts4 Adrb3 Antxr1 Ap3m2 Aqp1 Arhgap6 Asph Becn1 Ccna2 Cdca5 Chc1l Cidec Cldn15 Cpsf3 Crispld1 Cxxc1 D5Bwg0860e Dlst Dspg3 Ednrb Eif3s6ip Eif5a Eno1 Enpep Fthfd Fto H2-T10 H2-T22 H28 Hdac5 Hmgcs2 Hrmt1l3 Htra3 Iapp Igfbp7 Il10ra Iqgap1 Kcnk2 Kctd4 Lims1 Lrat Mcm5 Mfap3 Morf4l2 Ms4a4d Mtmr6 Nap1l5 Nup62 Nusap1 Pcolce2 Pex6 Pon1 Ptk2 Rapgef3 Recc1 Rock1 Rps6 Samhd1…
143	V$RSRFC4_Q2	8	8	195	362	15606	-2.33	0.0	2.35	0.64	Aqp1 Ghr Hmgn1 Ldh1 Meox2 Rnf146 Rps6 St6galnac5
144	V$CREB_Q4_01	63	63	140	4649	11319	-2.33	0.0	1.21	0.14	1200008O12Rik 2610040E16Rik Aplp2 Aqp1 Arf4 Atf2 B3gat3 Bcl6b Becn1 Bnip2 Calm3 Ccna2 Cdca5 Cenpb Cited4 Cldn15 Ebf1 Ednrb Eef1a1 Eif5a Enpep Fcgrt Glt25d1 Grinl1a H2-T10 H2-T22 Hdac5 Hspa9a Iapp Itgb1 Itgb7 Ldh1 Mb Mcm5 Morf4l2 Mrpl9 Mtmr6 Nap1l5 Nsccn1 Nusap1 Pcolce2 Pldn Plrg1 Ppp1r15b Pqlc1 Prp19 Prpf31 Rapgef3 Recc1 Rps6 Samhd1 Sdpr St6galnac5 St8sia4 Stx18 Suv39h1 Tgfb3 Tnfaip1 Tspyl1 Ttc14…
145	V$BRN2_01: POU factor Brn-2	83	83	120	6794	9174	-2.34	0.0	0.35	0.0	2610040E16Rik 4930470D19Rik Ada Adamts4 Adh1 Agtpbp1 Alb1 Aplp2 Arf4 Art3 B3gat3 Becn1 Bnip2 Brca1 Calm3 Ccna2 Cd1d1 Cdc7 Chc1l Cidec Crispld1 Csna Cyp2j9 D5Bwg0860e Ddx47 Eif5a Elovl6 Elp3 Fcmd Fto Galk2 Gpiap1 Grinl1a H2-T10 Hc Hspa9a Hus1 Iapp Itgb1 Itgb7 Kcnj14 Kctd4 Klhl13 Mc2r Mcm5 Mgll Mid1ip1 Ms4a4b Ms4a4d Ms4a6c Mtmr6 Mut Nap1l5 Nedd4 Nsccn1 Pcdhb9 Pex6 Plrg1 Prp19 Ptk2 Rab2 Recc1 Rnf146…
146	V$OSF2_Q6	132	132	71	10663	5305	-2.35	0.0	0.32	0.0	2610040E16Rik 4930470D19Rik 4933425F03Rik 4933428I03Rik Adrb3 Agtpbp1 Alb1 Antxr1 Aplp2 Aqp1 Aqp7 Arf4 Art3 Asph Axl Becn1 Bnip2 Brca1 Catna1 Ccna2 Cd1d1 Cdc7 Cdca5 Chc1l Cidec Cited4 Cldn15 Crispld1 Csna Cxxc1 Cyp2d10 Cyp2e1 Cyp2j9 D5Bwg0860e Dlst Dspg3 Ebf1 Ednrb Eef1a1 Eif5a Elovl6 Elp3 Eno1 Enpep Fcmd Fthfd Fto Fzd4 Galk2 Glt25d1 Gpiap1 H28 Hadhsc Hdac5 Hmgcs2 Hmgn1 Htra3 Hus1 Iapp Igfbp7 Il1…
147	V$TFIIA_Q6	178	178	25	14352	1616	-2.36	0.0	0.14	0.0	1200008O12Rik 2610040E16Rik 4930470D19Rik 4930542G03Rik 4933425F03Rik 4933428I03Rik 5730409F24Rik Adamts4 Adh1 Adrb3 Agtpbp1 Alb1 Ap3m2 Aplp2 Aqp1 Aqp7 Arf4 Art3 Asph Axl B2m B3galt3 B3gat3 Bcl6b Becn1 Bnip2 Brca1 Calm3 Catna1 Ccna2 Ccr2 Cd1d1 Cdc7 Chc1l Cidec Cited4 Cldn15 Cpsf3 Crispld1 Csna Cxxc1 Cyp2d10 Cyp2e1 Cyp2j9 D5Bwg0860e Ddx47 Dlst Dspg3 Ebf1 Ednrb Eef1a1 Eif3s6ip Eif5a Elovl6 Elp3 Enp…
148	V$NFKB_Q6_01	133	133	70	10201	5767	-2.36	0.0	1.07	0.11	2610040E16Rik 4930470D19Rik 4933425F03Rik 5730409F24Rik Ada Adamts4 Adrb3 Agtpbp1 Antxr1 Aplp2 Aqp1 Aqp7 Arhgap6 Art3 Asph Atf2 B2m Bcl6b Bnip2 Calm3 Catna1 Ccr2 Cd1d1 Cdc7 Cdca5 Cidec Cited4 Cpsf3 Cyp2e1 Cyp2j9 D5Bwg0860e Ddx47 Ebf1 Ednrb Eef1a1 Eif5a Elovl6 Eno1 Fcgrt Fthfd Fto Galk2 Ghr Gpiap1 Grinl1a H2-T10 H2-T22 Hadhsc Hc Hdac5 Hmgcs2 Hmgn1 Hrmt1l3 Hspa9a Htra3 Itgb1 Itgb7 Kcnj14 Kcnk2 Kcnk…
149	V$MYC_Q2	42	42	161	2978	12990	-2.37	0.0	1.37	0.21	2610040E16Rik 4933425F03Rik 4933428I03Rik Adh1 Aqp7 Arhgap6 Art3 Aurkb Calm3 Crispld1 Cxxc1 Eif5a Elovl6 Eno1 Fcgrt Gpr43 Hmgn1 Hrmt1l3 Hspa9a Hus1 Kera Kpnb1 Mb Mgll Mid1ip1 Morf4l2 Pdcd8 Pon1 Ppp1r15b Prp19 Psen2 Rapgef3 Recc1 Sgpp1 Slc25a10 Spon1 St6galnac5 Sycn Tbx21 Tcf15 Uhrf1 Utrn
150	V$GATA1_03: GATA-binding factor 1	73	73	130	5505	10463	-2.37	0.0	1.04	0.11	1200008O12Rik 2610040E16Rik 4930470D19Rik 4933428I03Rik 5730409F24Rik Agtpbp1 Alb1 B3gat3 Ccr2 Cd1d1 Cdc7 Chc1l Cited4 Cldn15 Crispld1 Cyp2j9 Dspg3 Eef1a1 Eif3s6ip Elovl6 Fto Fzd4 Glt25d1 Grinl1a Hmgcs2 Hmgn1 Hrmt1l3 Hspa9a Htra3 Hus1 Igfbp7 Iqgap1 Itgb7 Kera Klhl13 Ldh1 Leprot Lims1 Lrat Mrpl9 Ms4a4d Mtmr6 Mut Nedd4 Nup62 Pcdhb9 Pcolce2 Pldn Plrg1 Pon1 Ptk2 Rnf146 Samhd1 Scd2 Sdpr Sec11l1 Sgpp1 …
151	V$LPOLYA_B: Lentiviral Poly A signal	46	46	157	3305	12663	-2.39	0.0	1.3	0.16	1200008O12Rik 4933425F03Rik 4933428I03Rik Ada Agtpbp1 Ap3m2 Art3 Ccr2 Cited4 Cyp2e1 Dspg3 Eif3s6ip Eif5a Elp3 Eno1 Fcmd Gpr43 Grinl1a H28 Hc Hmgcs2 Hmgn1 Hus1 Iapp Iqgap1 Kcnj14 Kcnk2 Leprot Lims1 Mast1 Mbd1 Ms4a4b Ms4a4d Ms4a6c Mut Nap1l5 Pcolce2 Prp19 Prpf31 Ptk2 Sec11l1 Smu1 St6galnac5 Tde2 Txndc7 Vax2
152	V$SREBP1_Q6	70	70	133	5280	10688	-2.39	0.0	1.02	0.11	1200008O12Rik 4930542G03Rik 4933425F03Rik Ada Adh1 Adrb3 Alb1 Antxr1 Aplp2 Arhgap6 Asph B3galt3 Bcl6b Brca1 Catna1 Cdca5 Cidec Cited4 Cyp2j9 Ddx47 Ednrb Eef1a1 Eif5a Fcgrt Fthfd Gpiap1 Gpr43 Hadhsc Hmgcs2 Hspa9a Iapp Iqgap1 Itgb7 Kcnj14 Kctd4 Kpnb1 Leprot Lims1 Mbd1 Meox2 Mfap3 Mgll Mid1ip1 Ms4a4d Nedd4 Nrp1 Pcolce2 Pex6 Pldn Pon1 Pthr1 Rapgef3 Rnf146 Samhd1 Scd2 Sdcbp Sec11l1 Sgpp1 Smu1 Sncg Tbx…
153	V$HEB_Q6	55	55	148	4612	11356	-2.39	0.0	0.31	0.0	2610040E16Rik 5730409F24Rik Ada Adamts4 Adrb3 Antxr1 Aplp2 Aqp7 Arf4 Arhgap6 Axl Ccr2 Cdc7 Cdca5 Cited4 Cpsf3 D5Bwg0860e Ednrb Eif3s6ip Fto Fzd4 Glrx2 H2-T10 H2-T22 H28 Hdac5 Htra3 Iapp Il10ra Itgb1 Kcnk2 Mast1 Ms4a6c Mtmr6 Nup62 Ptk2 Pygl Rapgef3 Rock1 Samhd1 Sdcbp Sec11l1 Semcap2 Slc25a10 Slco3a1 Spon1 St6galnac5 St8sia4 Suv39h1 Tgfb3 Ttc14 Vsx1 Wasl Wrnip1 Zfp101
154	V$DEAF1_02	8	8	195	368	15600	-2.39	0.0	2.28	0.6	Arf4 Cpsf3 Galk2 Hmgn1 Prp19 Sgpp1 Stx18 Tbx21
155	V$MYCMAX_02: c-Myc:Max heterodimer	67	67	136	5510	10458	-2.4	0.0	0.36	0.0	2610040E16Rik 4930470D19Rik 4933425F03Rik 4933428I03Rik Ada Adh1 Agtpbp1 Aplp2 Aqp7 Arhgap6 Art3 Aurkb Bnip2 Brca1 Calm3 Chc1l Cldn15 Cpsf3 Crispld1 Cxxc1 Cyp2e1 Ddx47 Eif5a Elovl6 Eno1 Fcgrt Ghr Glt25d1 Gpr43 Hmgn1 Hrmt1l3 Hspa9a Hus1 Itgb1 Kcnk3 Kera Klhl13 Kpnb1 Mast1 Mb Meox2 Mgll Mid1ip1 Morf4l2 Ms4a4d Mtmr6 Nsccn1 Pdcd8 Pon1 Ppp1r15b Pscd3 Psen2 Rapgef3 Recc1 Sgpp1 Slc25a10 Spon1 St6galnac5…
156	V$MYCMAX_B: c-Myc:Max binding sites	80	80	123	6106	9862	-2.4	0.0	0.94	0.08	2610040E16Rik 4933425F03Rik 4933428I03Rik Agtpbp1 Aplp2 Arhgap6 Art3 Asph Atf2 Aurkb B3galt3 Becn1 Calm3 Catna1 Cdca5 Cenpb Cidec Cxxc1 Ednrb Eif3s6ip Eif5a Elovl6 Eno1 Fzd4 Ghr Glrx2 Glt25d1 Gpr43 Hmgn1 Hrmt1l3 Hspa9a Igfbp7 Kera Klhl13 Kpnb1 Ldh1 Lims1 Lrat Mb Mbd1 Meox2 Mgll Mid1ip1 Morf4l2 Ms4a4b Nap1l5 Nedd4 Nnmt Nsccn1 Pdcd8 Pex6 Pla2g2d Pldn Pon1 Pqlc1 Prp19 Psen2 Rapgef3 Recc1 Rock1 Rps6 …
157	V$PADS_C: Retroviral Poly A downstream element	56	56	147	4147	11821	-2.41	0.0	1.12	0.12	1200008O12Rik 4930470D19Rik Ada Agtpbp1 Ap3m2 Aqp7 Arf4 B2m Bcl6b Becn1 Ccr2 Cdc7 Cdca5 Chc1l Cited4 Cldn15 Cyp2d10 Ddx47 Eif5a Elovl6 Elp3 Fcmd Fto Hadhsc Hdac5 Hmgn1 Iapp Itgb7 Kpnb1 Mast1 Mb Mbtps1 Meox2 Mgll Ms4a4d Ms4a6c Nap1l5 Nsccn1 P2rx1 Pcolce2 Pex6 Prpf31 Rab2 Rpl3 Samhd1 Sgpp1 Sncg St6galnac5 Suv39h1 Tacc3 Tde2 Txnrd1 Uhrf1 Wasl Wrnip1 Zfp423
158	V$SOX5_01: Sox-5	95	95	108	7344	8624	-2.41	0.0	0.83	0.08	1200008O12Rik 4930470D19Rik 4930542G03Rik 4933425F03Rik 5730409F24Rik Adh1 Adrb3 Antxr1 Ap3m2 Aplp2 Aqp1 Aqp7 Asph B2m B3galt3 B3gat3 Becn1 Bnip2 Brca1 Calm3 Catna1 Ccna2 Chc1l Cidec Cpsf3 Crispld1 Csna D5Bwg0860e Ddx47 Dspg3 Ebf1 Eef1a1 Eif3s6ip Eif5a Elovl6 Elp3 Enpep Fcmd Fto Galk2 Ghr Glrx2 Glt25d1 Grinl1a H28 Hadhsc Hmgcs2 Iapp Itgb1 Kera Lims1 Mbd1 Mc2r Meox2 Mfap3 Mrpl9 Ms4a4b Ms4a6c Mtmr6…
159	V$GATA2_03: GATA-binding factor 2	58	58	145	4806	11162	-2.42	0.0	0.35	0.0	Adh1 Agtpbp1 Alb1 Antxr1 Ap3m2 Art3 Aurkb B2m B3galt3 Bcl6b Bnip2 Ccr2 Chc1l Cited4 Csna Cyp2e1 D5Bwg0860e Ebf1 Elp3 Fthfd Fto Galk2 Hadhsc Hmgcs2 Iapp Iqgap1 Lrat Mb Mbd1 Mc2r Mgll Mid1ip1 Ms4a4d Mut Pcolce2 Pdcd8 Pla2g2d Pscd3 Rab2 Rnf146 Rock1 Scd2 Sdcbp Sdpr Sh3bgrl Slc1a5 Slco3a1 Sqrdl St6galnac5 St8sia4 Suv39h1 Sycn Tbl1x Ttc14 Ushbp1 Utrn Vsx1 Zwint
160	V$POU1F1_Q6	83	83	120	6412	9556	-2.43	0.0	0.81	0.08	1200008O12Rik 4933428I03Rik 5730409F24Rik Ada Adh1 Agtpbp1 Ap3m2 Arf4 Asph Atf2 Aurkb B2m Becn1 Calm3 Ccr2 Cdc7 Cenpb Chc1l Cited4 Crispld1 Csna Cyp2e1 Cyp2j9 D5Bwg0860e Ddx47 Dlst Dspg3 Ednrb Eif3s6ip Enpep Fto Ghr Glrx2 Gpiap1 Grinl1a Hc Hus1 Il10ra Kcnk3 Kctd4 Kera Mb Mbtps1 Mc2r Mfap3 Mid1ip1 Mrpl9 Ms4a4b Ms4a4d Ms4a6c Nap1l5 Nedd4 Nsccn1 Pcdhb9 Pdcd8 Pex6 Pla2g2d Plrg1 Ptk2 Rab2 Recc1 Rnf146…
161	V$MRF2_01: modulator recognition factor 2	126	126	77	9766	6202	-2.43	0.0	0.85	0.08	2610040E16Rik 4930470D19Rik 4933425F03Rik Agtpbp1 Alb1 Antxr1 Aplp2 Arf4 Art3 Asph Atf2 Aurkb B2m B3galt3 Bcl6b Becn1 Calm3 Catna1 Ccr2 Cd1d1 Cdc7 Cdca5 Cenpb Cidec Cited4 Cpsf3 Csna Cyp2e1 D5Bwg0860e Ddx47 Dlst Dspg3 Eef1a1 Eif5a Elovl6 Elp3 Enpep Fcmd Fthfd Fto Fzd4 Ghr Glt25d1 Grinl1a H28 Hadhsc Hc Hdac5 Hmgcs2 Hmgn1 Htra3 Hus1 Iapp Igfbp7 Il10ra Itgb1 Itgb7 Kcnj14 Kcnk3 Kctd4 Kera Klhl13 Ldh1…
162	V$PAX6_01: Pax-6	95	95	108	7487	8481	-2.43	0.0	0.62	0.02	2610040E16Rik 4930470D19Rik 4930542G03Rik Adrb3 Agtpbp1 Antxr1 Ap3m2 Arf4 Art3 Atf2 B3gat3 Brca1 Calm3 Ccr2 Cd1d1 Cdc7 Cenpb Crispld1 Cxxc1 Cyp2j9 D5Bwg0860e Ddx47 Dlst Dspg3 Ebf1 Elovl6 Fcmd Fthfd Fto Fzd4 Galk2 Ghr Glt25d1 Grinl1a H28 Hc Hdac5 Hrmt1l3 Hus1 Iapp Itgb1 Kcnj14 Kctd4 Klhl13 Ldh1 Mb Mcm5 Meox2 Mfap3 Mgll Mid1ip1 Morf4l2 Ms4a4b Ms4a6c Mut Nap1l5 Nedd4 Nrp1 Nup62 Nusap1 Pcdhb9 Pcolce2…
163	V$IK1_01: Ikaros 1	111	111	92	8804	7164	-2.43	0.0	0.54	0.0	2610040E16Rik 4930470D19Rik 4933428I03Rik Ada Adamts4 Adh1 Adrb3 Aplp2 Aqp1 Aqp7 Arf4 Art3 Asph Aurkb Axl B2m Bnip2 Catna1 Ccr2 Cd1d1 Cidec Cited4 Cldn15 Crispld1 Csna Cxxc1 Cyp2d10 Cyp2e1 Cyp2j9 D5Bwg0860e Ddx47 Dlst Dspg3 Ednrb Eef1a1 Eif5a Elovl6 Elp3 Enpep Fcgrt Fto Fzd4 Ghr Gpr43 Hc Hmgn1 Hspa9a Htra3 Hus1 Iapp Igfbp7 Il10ra Kcnj14 Kcnk2 Kctd4 Klhl13 Lrat Mast1 Mb Mbd1 Mbtps1 Mcm5 Mfap3 Mgll…
164	V$RFX1_01: X-box binding protein RFX1	90	90	113	7003	8965	-2.43	0.0	0.75	0.05	2610040E16Rik 4930470D19Rik 4930542G03Rik 4933428I03Rik Ada Adamts4 Arhgap6 Art3 Atf2 B2m B3galt3 Bcl6b Catna1 Ccna2 Cdc7 Cited4 Cldn15 Cpsf3 Cxxc1 Cyp2e1 Cyp2j9 Ddx47 Ednrb Eif3s6ip Elovl6 Enpep Fcmd Galk2 Glrx2 Gpiap1 Gpr43 Grinl1a H2-T10 H2-T22 H28 Hadhsc Hrmt1l3 Hspa9a Hus1 Iapp Igfbp7 Il10ra Itgb1 Kcnk3 Kctd4 Ldh1 Mast1 Mbd1 Mbtps1 Mcm5 Mfap3 Mid1ip1 Mtmr6 Nap1l5 Nrp1 Pcdhb9 Pdcd8 Pla2g2d Pl…
165	V$VMW65_Q6	88	88	115	6874	9094	-2.43	0.0	0.71	0.04	2610040E16Rik 4930542G03Rik 4933428I03Rik 5730409F24Rik Adh1 Agtpbp1 Alb1 Antxr1 Aplp2 Arf4 Atf2 Aurkb Axl B2m B3gat3 Bcl6b Bnip2 Brca1 Ccr2 Cd1d1 Cdca5 Cenpb Chc1l Cidec Cldn15 Crispld1 Csna Cyp2j9 Ddx47 Dspg3 Ebf1 Ednrb Eif3s6ip Fcmd Fto Galk2 Ghr Glrx2 Hus1 Iapp Itgb1 Kcnk2 Kctd4 Kera Klhl13 Ldh1 Leprot Mbtps1 Mc2r Morf4l2 Mrpl9 Ms4a6c Mtmr6 Mut Nnmt Nusap1 Pcdhb9 Pcolce2 Pdcd8 Pex6 Pla2g2d Pl…
166	V$PTF1BETA_Q6	12	12	191	1303	14665	-2.43	0.0	0.1	0.0	Adamts4 B3galt3 Glrx2 Htra3 Kcnk3 Klhl13 Ms4a4d Ms4a6c P2rx1 Recc1 Rock1 Tgfb3
167	V$SOX9_B1: SOX (SRY-related HMG box)	112	112	91	8882	7086	-2.44	0.0	0.54	0.0	1200008O12Rik 4930470D19Rik 4930542G03Rik 4933425F03Rik 4933428I03Rik 5730409F24Rik Adh1 Adrb3 Agtpbp1 Antxr1 Ap3m2 Aplp2 Aqp1 Aqp7 Asph B2m B3galt3 B3gat3 Bcl6b Becn1 Bnip2 Brca1 Calm3 Catna1 Ccna2 Chc1l Cidec Cpsf3 Crispld1 Csna Cxxc1 D5Bwg0860e Ddx47 Dspg3 Ebf1 Eef1a1 Eif3s6ip Eif5a Elovl6 Elp3 Enpep Fcmd Fto Galk2 Ghr Glrx2 Glt25d1 Gpiap1 Grinl1a H28 Hadhsc Hmgcs2 Hrmt1l3 Iapp Itgb1 Kera Lims…
168	V$STAT_01: signal transducers and activators of transcription	42	42	161	3015	12953	-2.44	0.0	1.26	0.16	Ada Adamts4 Arf4 B3galt3 Chc1l Cited4 Crispld1 Cxxc1 Cyp2j9 Dlst Dspg3 Elp3 Eno1 Galk2 Grinl1a Hmgn1 Il10ra Kctd4 Kera Mbd1 Mc2r Mut Nnmt Nup62 Nusap1 Pla2g2d Recc1 Rps6 Sdcbp Sdpr Sgpp1 Sh3bgrl Slco3a1 Sqrdl Suv39h1 Tacc3 Tbc1d14 Txndc7 Uqcrc2 Ushbp1 Zfhx1b Zmat2
169	V$FOX_Q2	158	158	45	12146	3822	-2.44	0.0	1.17	0.13	1200008O12Rik 2610040E16Rik 4930542G03Rik 4933425F03Rik 4933428I03Rik 5730409F24Rik Ada Adamts4 Adh1 Agtpbp1 Alb1 Antxr1 Ap3m2 Aplp2 Arf4 Arhgap6 Art3 Asph Atf2 Aurkb Axl B2m B3galt3 Bcl6b Becn1 Bnip2 Brca1 Calm3 Catna1 Ccna2 Ccr2 Cd1d1 Cdc7 Cenpb Cidec Cited4 Cldn15 Crispld1 Csna Cxxc1 Cyp2e1 Cyp2j9 D5Bwg0860e Ddx47 Dlst Dspg3 Ebf1 Ednrb Eef1a1 Eif3s6ip Eif5a Elovl6 Elp3 Enpep Fcgrt Fcmd Galk2 G…
170	V$PBX1_02: homeo domain factor Pbx-1	6	6	197	244	15724	-2.44	0.0	2.35	0.64	Ednrb Enpep Iapp Nnmt Pla2g2d Suv39h1
171	V$ARP1_01: apolipoprotein AI regulatory protein 1	17	17	186	1699	14269	-2.44	0.0	0.13	0.0	5730409F24Rik Cenpb Cidec Csna Dspg3 Hadhsc Lims1 Lrat Mfap3 Ms4a6c Pqlc1 Recc1 Scd2 Sgpp1 Tbx21 Tcf15 Uqcrc2
172	V$HNF3B_01: Hepatocyte Nuclear Factor 3beta	155	155	48	11927	4041	-2.45	0.0	1.12	0.12	1200008O12Rik 2610040E16Rik 4930470D19Rik 4930542G03Rik 4933425F03Rik 4933428I03Rik 5730409F24Rik Ada Adamts4 Adh1 Agtpbp1 Alb1 Antxr1 Ap3m2 Aplp2 Arf4 Arhgap6 Art3 Asph Atf2 Aurkb Axl B2m B3galt3 B3gat3 Bcl6b Becn1 Bnip2 Brca1 Calm3 Catna1 Ccna2 Ccr2 Cd1d1 Cdc7 Cenpb Cidec Cited4 Crispld1 Csna Cxxc1 Cyp2e1 Cyp2j9 D5Bwg0860e Ddx47 Dlst Dspg3 Ebf1 Ednrb Eef1a1 Eif3s6ip Eif5a Elovl6 Eno1 Enpep Fcgr…
173	V$AIRE_01	35	35	168	3077	12891	-2.45	0.0	0.23	0.0	4933428I03Rik Antxr1 Arf4 Art3 Bcl6b Brca1 Cdc7 Cpsf3 Crispld1 Cyp2d10 Ddx47 Eif3s6ip Elovl6 Fzd4 Galk2 H2-T10 Hus1 Igfbp7 Klhl13 Mc2r Mrpl9 Ms4a4d Mut Nsccn1 Nusap1 Pla2g2d Plrg1 Pon1 Rnf146 Rock1 Sdcbp Tbc1d14 Tbl1x Wrnip1 Zmat2
174	V$CAAT_01: cellular and viral CCAAT box	123	123	80	9615	6353	-2.45	0.0	0.72	0.04	1200008O12Rik 4930470D19Rik 4930542G03Rik 4933425F03Rik 5730409F24Rik Ada Adamts4 Adh1 Adrb3 Alb1 Antxr1 Ap3m2 Aplp2 Aqp1 Arf4 Art3 Asph Atf2 Aurkb B2m B3gat3 Bnip2 Brca1 Calm3 Ccna2 Cdca5 Cenpb Chc1l Cited4 Cpsf3 Cxxc1 Cyp2d10 Cyp2e1 Dlst Ebf1 Eno1 Enpep Fcmd Fthfd Fto Fzd4 Galk2 Ghr Grinl1a H2-T10 H2-T22 H28 Hc Hdac5 Hmgcs2 Hmgn1 Hspa9a Iapp Iqgap1 Itgb1 Itgb7 Kera Klhl13 Kpnb1 Leprot Mb Mbd1 M…
175	V$IRF7_01: interferon regulatory factor 7	115	115	88	9041	6927	-2.45	0.0	0.64	0.02	1200008O12Rik 2610040E16Rik 4930542G03Rik 4933428I03Rik Adh1 Adrb3 Agtpbp1 Alb1 Antxr1 Ap3m2 Aqp7 Art3 Atf2 B2m B3galt3 B3gat3 Bnip2 Ccna2 Ccr2 Cd1d1 Cenpb Chc1l Cldn15 Cpsf3 Cxxc1 Cyp2e1 Cyp2j9 D5Bwg0860e Ebf1 Eef1a1 Elp3 Fcgrt Fcmd Fthfd Fto Galk2 Ghr Glrx2 Glt25d1 Grinl1a H2-T10 H2-T22 H28 Hc Hmgcs2 Hmgn1 Htra3 Hus1 Iapp Il10ra Itgb1 Kcnk2 Kcnk3 Kctd4 Ldh1 Lims1 Lrat Mb Mbd1 Mcm5 Meox2 Mid1ip1…
176	V$VMAF_01: v-Maf	129	129	74	10021	5947	-2.45	0.0	0.82	0.08	1200008O12Rik 2610040E16Rik 4930542G03Rik 4933425F03Rik 5730409F24Rik Ada Agtpbp1 Aplp2 Aqp1 Arhgap6 Art3 Asph Atf2 Aurkb B3galt3 B3gat3 Bcl6b Becn1 Bnip2 Brca1 Catna1 Ccna2 Cdc7 Cenpb Cldn15 Crispld1 Cxxc1 Cyp2d10 D5Bwg0860e Dlst Dspg3 Eef1a1 Eif3s6ip Eno1 Enpep Fcmd Fthfd Fto Gpiap1 Gpr43 Grinl1a H2-T10 H2-T22 H28 Hadhsc Hdac5 Hmgcs2 Hrmt1l3 Htra3 Hus1 Iapp Il10ra Iqgap1 Itgb1 Itgb7 Kcnj14 Kcnk…
177	V$FOXJ2_02: fork head box J 2	79	79	124	6216	9752	-2.46	0.0	0.64	0.02	2610040E16Rik 4933425F03Rik 4933428I03Rik 5730409F24Rik Alb1 Antxr1 Art3 Atf2 Aurkb B2m B3galt3 Becn1 Bnip2 Catna1 Cd1d1 Cdc7 Chc1l Cidec Csna D5Bwg0860e Dspg3 Ebf1 Elovl6 Fcmd Ghr Gpiap1 Grinl1a H2-T10 H2-T22 H28 Hc Hmgn1 Hspa9a Hus1 Iapp Iqgap1 Kctd4 Kera Klhl13 Lims1 Mc2r Mfap3 Mgll Mrpl9 Ms4a4b Ms4a4d Mtmr6 Mut Nedd4 Nnmt Nup62 P2rx1 Pcolce2 Pex6 Pla2g2d Pldn Ppp1r15b Prpf31 Pscd3 Rnf146 Samh…
178	V$PAX5_01: B-cell-specific activating protein	23	23	180	1497	14471	-2.47	0.0	1.6	0.28	Aplp2 Aqp1 Cited4 Eef1a1 Eif3s6ip Eno1 Gpiap1 Gpr43 Grinl1a Hmgn1 Il10ra Kpnb1 Mgll Mrpl9 Nrp1 Rock1 Spon1 Svs5 Tbl1x Tgfb3 Tpm3 Txndc7 Wasl
179	V$AP1_Q2: activator protein 1	136	136	67	10810	5158	-2.47	0.0	0.48	0.0	4930470D19Rik 4933425F03Rik 4933428I03Rik 5730409F24Rik Ada Adamts4 Adh1 Adrb3 Agtpbp1 Alb1 Antxr1 Ap3m2 Aqp1 Aqp7 Arf4 Arhgap6 Asph Atf2 Aurkb B2m B3galt3 B3gat3 Becn1 Bnip2 Brca1 Calm3 Catna1 Ccna2 Ccr2 Cd1d1 Cdc7 Cdca5 Chc1l Cidec Cldn15 Cpsf3 Cxxc1 Cyp2d10 D5Bwg0860e Dspg3 Ednrb Eif3s6ip Eif5a Elp3 Eno1 Enpep Fcmd Fthfd Ghr Glrx2 Grinl1a Hadhsc Hc Hdac5 Hmgcs2 Hmgn1 Hrmt1l3 Hspa9a Hus1 Iapp I…
180	V$RFX1_02: X-box binding protein RFX1	70	70	133	5434	10534	-2.47	0.0	0.75	0.05	1200008O12Rik 4930470D19Rik 4930542G03Rik Ada Adamts4 Adrb3 Agtpbp1 Alb1 Ap3m2 Art3 Axl B3gat3 Bnip2 Calm3 Catna1 Cdca5 Cidec Cited4 Cpsf3 Eef1a1 Elovl6 Galk2 Glt25d1 Gpr43 Hc Hdac5 Hrmt1l3 Hspa9a Hus1 Iapp Iqgap1 Itgb7 Kcnj14 Kcnk2 Klhl13 Mast1 Mb Mbd1 Mbtps1 Mcm5 Meox2 Mgll Mid1ip1 Morf4l2 Ms4a4d Nedd4 Nsccn1 P2rx1 Pdcd8 Pldn Ppp1r15b Prp19 Pthr1 Pygl Recc1 Rnf146 Scd2 Sec11l1 Sgpp1 Slc7a10 St8…
181	V$XBP1_01: X-box-binding protein 1	22	22	181	1420	14548	-2.47	0.0	1.62	0.28	2610040E16Rik 4930470D19Rik Adh1 Aqp1 Arf4 Chc1l Cyp2e1 Enpep Fcgrt H2-T22 Hrmt1l3 Hus1 Mb Morf4l2 Pdcd8 Pqlc1 Prp19 Sh3bgrl Stx18 Tnfaip1 Vsx1 Zfp423
182	V$SRF_Q5_01	61	61	142	4637	11331	-2.48	0.0	0.91	0.08	5730409F24Rik Ada Aplp2 Aqp1 Aqp7 Arf4 Axl Bcl6b Catna1 Cd1d1 Chc1l Cyp2d10 Dlst Dspg3 Elp3 Fcmd Fthfd Fto Galk2 Glt25d1 Gpiap1 H2-T10 H2-T22 Hmgcs2 Kcnj14 Kcnk3 Lims1 Lrat Mbtps1 Mc2r Mfap3 Mid1ip1 Mrpl9 Ms4a4d Mut Nap1l5 Nusap1 Pcdhb9 Pcolce2 Plrg1 Pqlc1 Prpf31 Pthr1 Pygl Recc1 Rock1 Rps6 Samhd1 Sec11l1 Slc1a5 Slc7a10 Sqrdl Sycn Tcf15 Tpm3 Tspyl1 Txnrd1 Uhrf1 Uqcrc2 Zfhx1b Zwint
183	V$SREBP_Q3	64	64	139	5154	10814	-2.48	0.0	0.48	0.0	1200008O12Rik Adrb3 Alb1 Arf4 Asph B3galt3 Bcl6b Ccr2 Cdc7 Cdca5 Cidec Cited4 Crispld1 Cyp2j9 D5Bwg0860e Eif5a Eno1 Fthfd Glt25d1 Gpiap1 Gpr43 H2-T10 H28 Hadhsc Hmgcs2 Hspa9a Htra3 Igfbp7 Il10ra Kcnj14 Kctd4 Klhl13 Ldh1 Mbd1 Meox2 Mid1ip1 Ms4a4b Ms4a4d Mut Nup62 Nusap1 Pex6 Pla2g2d Pon1 Ppp1r15b Psen2 Rpl3 Scd2 Sgpp1 Slc1a5 Slc7a10 Spon1 Sqrdl Sycn Tspyl1 Ttc14 Txnrd1 Uqcrc2 Ushbp1 Utrn Vax2 Wasl…
184	V$CDPCR3HD_01: cut-like homeodomain protein	65	65	138	5078	10890	-2.5	0.0	0.69	0.04	1200008O12Rik 2610040E16Rik 4930542G03Rik 4933425F03Rik 5730409F24Rik Adh1 Ap3m2 Aplp2 Aqp1 Asph Axl Brca1 Ccna2 Cd1d1 Cdc7 Chc1l Crispld1 Cyp2e1 D5Bwg0860e Dspg3 Eif3s6ip Elp3 Enpep Fcgrt Fzd4 Glrx2 H2-T10 H2-T22 H28 Hmgcs2 Iapp Kcnk3 Leprot Mbtps1 Mcm5 Mid1ip1 Ms4a6c Mut Nsccn1 Nup62 Pcdhb9 Pdcd8 Pla2g2d Plrg1 Ppp1r15b Prpf31 Pscd3 Pygl Rapgef3 Recc1 Rpl3 Rps6 Scd2 Sec11l1 Sgpp1 Slc1a5 St6galna…
185	V$SRF_C: serum response factor	3	3	200	530	15438	-2.5	0.0	0.04	0.0	Aqp7 Pqlc1 Samhd1
186	V$PEBP_Q6	50	50	153	4125	11843	-2.5	0.0	0.39	0.0	2610040E16Rik 4933428I03Rik Agtpbp1 Antxr1 Aplp2 Asph Becn1 Bnip2 Brca1 Catna1 Ccna2 Cdc7 Cidec Cldn15 Dspg3 Ebf1 Eno1 Fthfd Fto Galk2 H28 Iapp Igfbp7 Itgb7 Kcnk3 Kpnb1 Lims1 Meox2 Mgll Mrpl9 Ms4a6c Nap1l5 Nsccn1 P2rx1 Pla2g2d Plrg1 Ppp1r15b Prp19 Pscd3 Rab2 Recc1 Samhd1 Sgpp1 Slc1a5 Sqrdl St8sia4 Tbc1d14 Tspyl1 Ushbp1 Utrn
187	V$HLF_01: hepatic leukemia factor	61	61	142	4696	11272	-2.5	0.0	0.8	0.07	2610040E16Rik 4933425F03Rik Agtpbp1 Alb1 Antxr1 Arf4 Aurkb Bcl6b Brca1 Cenpb Chc1l Cxxc1 Dspg3 Ebf1 Elovl6 Eno1 Enpep Fcgrt Fcmd Galk2 Grinl1a H28 Hadhsc Hc Hmgcs2 Hmgn1 Hrmt1l3 Itgb1 Kcnk2 Kctd4 Kera Lrat Mast1 Mbd1 Mc2r Mfap3 Mid1ip1 Morf4l2 Ms4a4b Mut Nedd4 Nrp1 Nup62 Pdcd8 Pldn Pygl Rnf146 Sdcbp Sdpr Slc25a10 Stx18 Tbc1d14 Tbl1x Tspyl1 Txndc7 Uhrf1 Uqcrc2 Ushbp1 Wasl Zfp423 Zwint
188	V$EBF_Q6	59	59	144	4524	11444	-2.51	0.0	0.83	0.08	2610040E16Rik 4930470D19Rik Ada Adamts4 Alb1 Aqp7 Arhgap6 Art3 Atf2 B2m Cidec Cited4 Cpsf3 Crispld1 Cyp2d10 D5Bwg0860e Ednrb Eef1a1 Fthfd Fto Ghr Gpr43 H2-T10 H2-T22 Hdac5 Hrmt1l3 Htra3 Kcnj14 Kcnk3 Lrat Ms4a4d Ms4a6c Mtmr6 Nap1l5 Nrp1 Nup62 Nusap1 P2rx1 Pcolce2 Ppp1r15b Prp19 Prpf31 Pthr1 Rab2 Rapgef3 Recc1 Rock1 Rpl3 Sdpr Sgpp1 Spon1 Sycn Tacc3 Tpm3 Ubtf Vax2 Vsx1 Zfhx1b Zfp423
189	V$IRF_Q6	49	49	154	4049	11919	-2.51	0.0	0.39	0.0	4933428I03Rik Adrb3 Agtpbp1 Ap3m2 B2m B3galt3 B3gat3 Bnip2 Chc1l Cxxc1 Cyp2d10 Cyp2j9 Ebf1 Enpep Fcmd Fthfd Ghr Glrx2 Glt25d1 Grinl1a H2-T10 H2-T22 Hmgcs2 Hus1 Iapp Il10ra Itgb1 Kctd4 Kera Mrpl9 Mut Nnmt Nrp1 Pcolce2 Pdcd8 Pldn Pygl Rapgef3 Sgpp1 Slc1a5 Smu1 Sqrdl Svs5 Tcf15 Tde2 Tspyl1 Ushbp1 Wrnip1 Zfhx1b
190	V$FOXO4_02: fork head box O4	9	9	194	451	15517	-2.52	0.0	2.07	0.52	4930542G03Rik Elovl6 Fcmd Galk2 Mfap3 Nedd4 Sdcbp Tde2 Tgfb3
191	V$LDSPOLYA_B: Lentiviral Poly A downstream element	160	160	43	12802	3166	-2.52	0.0	0.33	0.0	2610040E16Rik 4930470D19Rik 4930542G03Rik 4933425F03Rik 5730409F24Rik Ada Adamts4 Adh1 Adrb3 Agtpbp1 Alb1 Ap3m2 Aplp2 Aqp1 Aqp7 Arf4 Arhgap6 Art3 Atf2 Aurkb Axl B2m B3galt3 B3gat3 Becn1 Bnip2 Brca1 Ccna2 Ccr2 Cd1d1 Cdc7 Cenpb Chc1l Cidec Cited4 Cldn15 Cpsf3 Csna Cxxc1 Cyp2d10 Cyp2e1 D5Bwg0860e Ddx47 Dlst Dspg3 Ebf1 Ednrb Eef1a1 Eif3s6ip Eif5a Elovl6 Elp3 Eno1 Enpep Fcgrt Fcmd Fto Fzd4 Galk2 Ghr G…
192	V$E2_Q6: papilloma virus regulator E2	22	22	181	1439	14529	-2.53	0.0	1.54	0.24	4930470D19Rik Arhgap6 Art3 B3galt3 Cdca5 Dlst Eif3s6ip Galk2 Glrx2 Hmgn1 Kcnj14 Kctd4 Lrat Nusap1 Pex6 Rapgef3 Slc25a10 Tnfaip1 Tspyl1 Txnrd1 Utrn Zmat2
193	V$ETS2_B: c-Ets-2 binding sites	55	55	148	4392	11576	-2.54	0.0	0.55	0.0	2610040E16Rik 4930470D19Rik 4933425F03Rik Adamts4 Adh1 Adrb3 Agtpbp1 Alb1 Aplp2 Aqp1 Art3 B3gat3 Cited4 Cyp2d10 Cyp2e1 Elp3 Enpep Fthfd Gpiap1 Hadhsc Hdac5 Hmgn1 Htra3 Iapp Itgb7 Kcnj14 Kctd4 Ldh1 Leprot Mut Nap1l5 Nnmt Nrp1 Nup62 Pdcd8 Pon1 Prp19 Ptk2 Rapgef3 Rpl3 Sgpp1 Sh3bgrl Sncg Sqrdl St8sia4 Svs5 Ttc14 Ubtf Ushbp1 Utrn Vax2 Wrnip1 Zfhx1b Zfp423 Zmat2
194	V$HP1SITEFACTOR_Q6	51	51	152	3891	12077	-2.54	0.0	0.85	0.08	5730409F24Rik Adrb3 Alb1 Antxr1 Aqp7 Arhgap6 Art3 Asph Axl B3gat3 Bnip2 Brca1 Ccna2 Ccr2 Cited4 D5Bwg0860e Ebf1 Elp3 Fto Ghr Gpr43 H28 Hus1 Iapp Itgb1 Mast1 Mbd1 Mc2r Mcm5 Mrpl9 Ms4a4b Ms4a4d Ms4a6c Nedd4 Pcolce2 Ppp1r15b Ptk2 Rnf146 Sdcbp Sec11l1 Sgpp1 Sh3bgrl Slc1a5 Slco3a1 Sqrdl Tbc1d14 Tgfb3 Utrn Vsx1 Zfp101 Zmat2
195	V$E4F1_Q6	9	9	194	457	15511	-2.55	0.0	2.02	0.52	1200008O12Rik Arf4 Cdca5 Itgb7 Mb Morf4l2 Pldn Pqlc1 Tgfb3
196	V$HNF4_DR1_Q3	165	165	38	12751	3217	-2.55	0.0	1.07	0.11	1200008O12Rik 2610040E16Rik 4930470D19Rik 4930542G03Rik 4933428I03Rik 5730409F24Rik Ada Adamts4 Adh1 Agtpbp1 Alb1 Antxr1 Ap3m2 Aplp2 Aqp1 Aqp7 Arf4 Arhgap6 Asph Atf2 Aurkb B2m B3gat3 Bcl6b Becn1 Bnip2 Brca1 Catna1 Ccna2 Ccr2 Cd1d1 Cenpb Chc1l Cidec Cited4 Cldn15 Cpsf3 Crispld1 Csna Cyp2d10 Cyp2e1 Cyp2j9 Ddx47 Dlst Ebf1 Ednrb Eef1a1 Eif3s6ip Elovl6 Elp3 Eno1 Enpep Fcgrt Fcmd Fthfd Fto Fzd4 Galk2 G…
197	V$GCM_Q2	44	44	159	3640	12328	-2.56	0.0	0.39	0.0	4933428I03Rik Ada Alb1 Antxr1 Aqp7 Asph B3gat3 Ccna2 Ebf1 Eef1a1 Eno1 Fcmd Fto Ghr Glrx2 H28 Hdac5 Hrmt1l3 Htra3 Hus1 Igfbp7 Kcnj14 Kpnb1 Mast1 Mb Mbd1 Mid1ip1 Mrpl9 Mtmr6 Nusap1 Rnf146 Rock1 Sdcbp Sec11l1 Slc1a5 Sncg Sqrdl Sycn Tbc1d14 Tspyl1 Txndc7 Zfhx1b Zfp101 Zwint
198	V$MAF_Q6	9	9	194	459	15509	-2.57	0.0	2.0	0.52	Adamts4 Ednrb Elovl6 Glt25d1 Kera Ms4a6c Nup62 Psen2 Sncg
199	V$AML_Q6	46	46	157	3504	12464	-2.58	0.0	0.84	0.08	Agtpbp1 Aplp2 Asph Brca1 Ccna2 Cdc7 Chc1l Cidec Cited4 Cldn15 Cyp2d10 Cyp2e1 Cyp2j9 Ebf1 Eno1 Fcmd Fthfd Fto Galk2 Htra3 Iapp Igfbp7 Itgb7 Kcnk3 Kpnb1 Leprot Lims1 Meox2 Mgll Ms4a6c Nap1l5 Nsccn1 P2rx1 Ppp1r15b Prp19 Rab2 Recc1 Samhd1 Sgpp1 Slc1a5 Sncg Sqrdl St8sia4 Tpm3 Tspyl1 Utrn
200	V$MYOGNF1_01: myogenin / nuclear factor 1 or related factors	45	45	158	3404	12564	-2.58	0.0	0.89	0.08	2610040E16Rik 4933425F03Rik 5730409F24Rik Alb1 Catna1 Cd1d1 Cited4 Cldn15 Cyp2j9 Ddx47 Dlst Dspg3 Eef1a1 Eif5a Enpep Galk2 Glt25d1 Gpiap1 Hc Hdac5 Hmgn1 Hus1 Kcnj14 Lims1 Mcm5 Ms4a4b Nedd4 Nrp1 Plrg1 Pon1 Prpf31 Pthr1 Rapgef3 Samhd1 Sec11l1 Slc25a10 Sncg Tbc1d14 Tde2 Tgfb3 Tpm3 Vax2 Zfp101 Zfp423 Zwint
201	V$PIT1_Q6	153	153	50	12045	3923	-2.58	0.0	0.6	0.02	2610040E16Rik 4933425F03Rik 4933428I03Rik 5730409F24Rik Adamts4 Adh1 Adrb3 Agtpbp1 Alb1 Antxr1 Aplp2 Aqp1 Arf4 Art3 Asph Atf2 Aurkb Axl B2m B3galt3 B3gat3 Becn1 Bnip2 Brca1 Calm3 Ccna2 Ccr2 Cd1d1 Cdc7 Cdca5 Cenpb Chc1l Cited4 Cldn15 Cpsf3 Crispld1 Csna Cxxc1 Cyp2d10 Cyp2e1 Cyp2j9 D5Bwg0860e Ddx47 Dlst Dspg3 Ebf1 Eif3s6ip Elovl6 Elp3 Eno1 Enpep Fcmd Fto Fzd4 Galk2 Ghr Glrx2 Glt25d1 Gpr43 Grinl1a H…
202	V$CEBP_C: C/EBP binding site	48	48	155	3795	12173	-2.6	0.0	0.61	0.02	5730409F24Rik Adamts4 Agtpbp1 Alb1 Atf2 B2m B3gat3 Cd1d1 Cenpb Cyp2e1 Cyp2j9 D5Bwg0860e Dspg3 Eif5a Fto Fzd4 Glrx2 Hadhsc Hdac5 Kcnk2 Kcnk3 Kera Klhl13 Lrat Mast1 Mbd1 Mtmr6 Nnmt Pcdhb9 Plrg1 Prpf31 Rpl3 Sdpr Slc1a5 Slco3a1 Sncg Sqrdl Suv39h1 Tacc3 Tbl1x Tbx21 Tcf15 Ttc14 Uqcrc2 Ushbp1 Wrnip1 Zfhx1b Zmat2
203	V$PAX9_B: zebrafish Pax-9 binding sites	45	45	158	3615	12353	-2.61	0.0	0.53	0.0	5730409F24Rik Ap3m2 Aqp1 Arf4 Asph Atf2 Bcl6b Calm3 Catna1 Chc1l Csna Dlst Ebf1 Ednrb Eif5a Eno1 Fzd4 Glt25d1 Gpr43 H2-T22 Hmgn1 Htra3 Kcnk3 Kpnb1 Leprot Mast1 Mb Meox2 Nedd4 Pex6 Ppp1r15b Ptk2 Pygl Rapgef3 Slc1a5 Slco3a1 Tbc1d14 Tgfb3 Tnfaip1 Txndc7 Ushbp1 Vsx1 Wasl Wrnip1 Zfp423
204	V$NFY_C: NF-Y binding site	8	8	195	394	15574	-2.61	0.0	2.01	0.52	4930542G03Rik Ap3m2 Cdca5 H2-T10 H2-T22 Sdpr Slc1a5 Uhrf1
205	V$HNF3ALPHA_Q6	168	168	35	13395	2573	-2.62	0.0	0.35	0.0	1200008O12Rik 2610040E16Rik 4930542G03Rik 4933425F03Rik 4933428I03Rik 5730409F24Rik Ada Adamts4 Adh1 Agtpbp1 Alb1 Antxr1 Ap3m2 Aplp2 Arhgap6 Art3 Asph Atf2 Aurkb Axl B2m B3galt3 Becn1 Brca1 Calm3 Catna1 Ccna2 Ccr2 Cd1d1 Cdc7 Cdca5 Cenpb Chc1l Cidec Cited4 Cldn15 Cpsf3 Crispld1 Csna Cxxc1 Cyp2d10 Cyp2e1 Cyp2j9 D5Bwg0860e Ddx47 Dlst Dspg3 Ebf1 Ednrb Eef1a1 Eif3s6ip Eif5a Elovl6 Elp3 Enpep Fcgrt Fcm…
206	V$AP1_C: AP-1 binding site	36	36	167	2998	12970	-2.63	0.0	0.39	0.0	Alb1 Aqp7 Arhgap6 Asph Brca1 Calm3 Catna1 Ccna2 Chc1l Cidec Cpsf3 Dspg3 Eif3s6ip Eif5a Fcmd Ghr Hdac5 Hrmt1l3 Itgb7 Kcnk2 Lims1 Mc2r Mfap3 Mid1ip1 Nedd4 Nup62 Pldn Psen2 Rapgef3 Slc7a10 Tbc1d14 Txndc7 Vax2 Vsx1 Zfhx1b Zfp423
207	V$CREBP1_Q2: CRE-binding protein 1	9	9	194	1012	14956	-2.63	0.0	0.1	0.0	1200008O12Rik Bcl6b Becn1 Ccna2 Mcm5 Pcolce2 Pldn Tspyl1 Zwint
208	V$NFE2_01: NF-E2 p45	26	26	177	2272	13696	-2.67	0.0	0.29	0.0	Alb1 Arhgap6 Becn1 Brca1 Dspg3 Enpep Fthfd Hrmt1l3 Igfbp7 Kcnk2 Klhl13 Mc2r Mfap3 Mid1ip1 Nedd4 Pdcd8 Psen2 Pygl Rnf146 Slc7a10 Sycn Tacc3 Tbc1d14 Tnfaip1 Vax2 Vsx1
209	V$AP4_01: activator protein 4	14	14	189	1388	14580	-2.67	0.0	0.16	0.0	Adamts4 Arhgap6 Asph Cdca5 Cenpb Fthfd Kpnb1 Mast1 Mb Mfap3 Nsccn1 Rock1 Sgpp1 Wrnip1
210	V$STAT3_01: signal transducer and activator of transcription 3	1	1	202	5	15963	-2.67	0.0	2.62	0.74	Ada
211	V$CREBP1CJUN_01: CRE-binding protein 1:c-Jun heterodimer	11	11	192	623	15345	-2.68	0.0	1.74	0.36	Bcl6b Becn1 Ccna2 Ebf1 Eif5a Mcm5 Pcolce2 Plrg1 Samhd1 Tspyl1 Zwint
212	V$VBP_01: PAR-type chicken vitellogenin promoter-binding protein	14	14	189	1384	14584	-2.68	0.0	0.17	0.0	Adh1 Alb1 B2m Csna Elovl6 Grinl1a Hadhsc Lrat Mid1ip1 Mut Pex6 Pldn Stx18 Ushbp1
213	V$CART1_01: Cart-1 (cartilage homeoprotein 1)	21	21	182	1898	14070	-2.69	0.0	0.25	0.0	Adrb3 Atf2 Aurkb Becn1 Cd1d1 Csna Il10ra Iqgap1 Itgb1 Itgb7 Mrpl9 Ms4a4b Ms4a6c Mut Ppp1r15b Pygl Sdcbp Stx18 Suv39h1 Svs5 Zfhx1b
214	V$SF1_Q6	29	29	174	2456	13512	-2.7	0.0	0.36	0.0	4933425F03Rik Aqp7 B2m Bnip2 Brca1 Elovl6 Fthfd Fzd4 H2-T10 H2-T22 Hspa9a Kera Kpnb1 Mb Mc2r Nrp1 Pla2g2d Pldn Pscd3 Psen2 Pthr1 Recc1 Scd2 Semcap2 Svs5 Sycn Tbl1x Tcf15 Tpm3
215	V$ALPHACP1_01	8	8	195	408	15560	-2.71	0.0	1.87	0.44	Aurkb B3gat3 Ccna2 Enpep Scd2 Sdcbp Tacc3 Uhrf1
216	V$DR4_Q2: direct repeat 4	173	173	30	13752	2216	-2.72	0.0	0.37	0.0	1200008O12Rik 2610040E16Rik 4930470D19Rik 4930542G03Rik 4933428I03Rik Ada Adamts4 Adh1 Adrb3 Agtpbp1 Alb1 Antxr1 Ap3m2 Aplp2 Aqp1 Aqp7 Arhgap6 Art3 Asph Atf2 Aurkb Axl B2m B3galt3 B3gat3 Bcl6b Becn1 Bnip2 Brca1 Calm3 Catna1 Ccna2 Ccr2 Cd1d1 Cdc7 Cdca5 Cenpb Chc1l Cidec Cited4 Cldn15 Cpsf3 Csna Cxxc1 Cyp2d10 Cyp2e1 Cyp2j9 D5Bwg0860e Ddx47 Dlst Ednrb Eef1a1 Eif3s6ip Eif5a Elovl6 Elp3 Eno1 Fcgrt Fcm…
217	V$GATA1_05: GATA-binding factor 1	32	32	171	2608	13360	-2.72	0.0	0.48	0.0	1200008O12Rik Agtpbp1 Ap3m2 Aurkb B3galt3 Ccna2 Cited4 Cyp2d10 Ebf1 Fcmd Fto Galk2 H28 Hadhsc Hdac5 Iqgap1 Kcnk3 Mb Mgll Mid1ip1 Mrpl9 Ms4a4d Pla2g2d Pon1 Pscd3 Rab2 Rock1 Scd2 Sdpr Sh3bgrl Svs5 Ushbp1
218	V$STAT5A_02	31	31	172	2541	13427	-2.73	0.0	0.47	0.0	Antxr1 Aplp2 Asph Aurkb Cited4 Eif5a Elovl6 Gpr43 H2-T22 Iapp Il10ra Itgb7 Mbd1 Mc2r Mfap3 Mut Nap1l5 Nup62 Pcolce2 Prpf31 Pscd3 Sdcbp Sgpp1 Svs5 Tacc3 Tbc1d14 Tbx21 Txndc7 Txnrd1 Ushbp1 Wrnip1
219	V$FOXD3_01: fork head box D3	176	176	27	13681	2287	-2.73	0.0	0.95	0.09	1200008O12Rik 2610040E16Rik 4930470D19Rik 4930542G03Rik 4933425F03Rik 4933428I03Rik 5730409F24Rik Ada Adamts4 Adh1 Agtpbp1 Alb1 Antxr1 Ap3m2 Aplp2 Aqp1 Aqp7 Arf4 Arhgap6 Art3 Asph Atf2 Aurkb Axl B2m B3galt3 B3gat3 Becn1 Bnip2 Brca1 Calm3 Catna1 Ccna2 Ccr2 Cd1d1 Cdc7 Cenpb Chc1l Cidec Cited4 Cldn15 Crispld1 Csna Cxxc1 Cyp2d10 Cyp2e1 Cyp2j9 D5Bwg0860e Ddx47 Dlst Dspg3 Ebf1 Ednrb Eef1a1 Eif3s6ip Eif…
220	V$DR3_Q4: direct repeat 3	30	30	173	2245	13723	-2.74	0.0	0.88	0.08	4933428I03Rik Asph Cldn15 Cyp2d10 Fcgrt Glt25d1 Gpiap1 H2-T10 H2-T22 Hmgn1 Klhl13 Kpnb1 Lims1 Mast1 Mb Ms4a4d Mut Nsccn1 Pqlc1 Rock1 Scd2 Sdpr Slc25a10 Slc7a10 Sycn Tbc1d14 Tde2 Uqcrc2 Wasl Wrnip1
221	V$TEL2_Q6	17	17	186	1112	14856	-2.74	0.0	1.38	0.21	Agtpbp1 B3gat3 Fthfd Hdac5 Hmgn1 Ldh1 Leprot Mfap3 Nnmt Nrp1 Pscd3 Rps6 Sh3bgrl Sncg Svs5 Tnfaip1 Vax2
222	V$ATF_B: ATF binding site	3	3	200	494	15474	-2.74	0.0	0.05	0.0	Bcl6b Ccna2 Mcm5
223	V$NFKB_Q6: NF-kappaB	23	23	180	2007	13961	-2.74	0.0	0.31	0.0	4930470D19Rik Ada Adamts4 B2m Cdc7 Cyp2j9 Eef1a1 Fto Glt25d1 Gpr43 H2-T10 H2-T22 Hus1 Il10ra Mcm5 Meox2 Ms4a6c Nup62 Pdcd8 Slc25a10 Slc7a10 Stx18 Txnrd1
224	V$HFH8_01: HNF-3/Fkh Homolog-8	29	29	174	2394	13574	-2.76	0.0	0.45	0.0	Adh1 Ap3m2 Aurkb Cdc7 Cenpb Chc1l Cyp2j9 Dspg3 Ednrb Fcmd Itgb1 Kctd4 Meox2 Mtmr6 Mut Nap1l5 Nusap1 Pldn Pon1 Ppp1r15b Pscd3 Ptk2 Sdcbp Slc1a5 Smu1 Tgfb3 Vsx1 Wrnip1 Zwint
225	V$HIF1_Q3: hypoxia induced factor	19	19	184	1290	14678	-2.76	0.0	1.25	0.16	Aqp1 Arf4 Cxxc1 Eif5a Elovl6 Eno1 Fthfd Hspa9a Mb Meox2 Mfap3 Mgll Mid1ip1 Pqlc1 Recc1 Slc7a10 Sycn Tcf15 Ubtf
226	V$TAL1ALPHAE47_01: Tal-1alpha:E47 heterodimer	19	19	184	1290	14678	-2.76	0.0	1.25	0.16	1200008O12Rik Brca1 Cenpb Cidec Cldn15 Dlst Ednrb H2-T10 Hmgcs2 Itgb1 Kera Ms4a4d Mtmr6 Nap1l5 Nnmt Psen2 Rps6 Tcf15 Uhrf1
227	V$ATATA_B: Avian C-type TATA box	18	18	185	1210	14758	-2.77	0.0	1.27	0.16	2610040E16Rik Ccr2 Cidec D5Bwg0860e Dspg3 Eef1a1 Eif3s6ip Hmgcs2 Mbd1 Mfap3 Mrpl9 Ms4a4b Ms4a4d Nusap1 Smu1 Spon1 Sqrdl Zfhx1b
228	V$ACAAT_B: Avian C-type CCAAT box	11	11	192	1129	14839	-2.77	0.0	0.16	0.0	B3gat3 Becn1 D5Bwg0860e Hdac5 Iqgap1 Mgll Morf4l2 Nusap1 Sdpr Ushbp1 Wasl
229	V$HFH1_01: HNF-3/Fkh Homolog 1	28	28	175	2103	13865	-2.77	0.0	0.85	0.08	4930470D19Rik Ada Adh1 Ap3m2 Cenpb Chc1l Cyp2j9 Dspg3 Ednrb Fcmd Igfbp7 Itgb1 Kctd4 Mtmr6 Mut Nap1l5 Nusap1 Pldn Pon1 Ppp1r15b Pscd3 Ptk2 Sdcbp Slc1a5 Slco3a1 Smu1 Vsx1 Zwint
230	V$NGFIC_01: nerve growth factor-induced protein C	6	6	197	276	15692	-2.78	0.0	1.93	0.47	Ada Asph Atf2 Cdc7 Pscd3 Pthr1
231	V$TAXCREB_01: Tax/CREB complex	8	8	195	419	15549	-2.78	0.0	1.77	0.37	Bnip2 Eef1a1 Eif5a Gpiap1 Hmgcs2 Iqgap1 Pla2g2d Tnfaip1
232	V$FOXO1_02: fork head box O1	15	15	188	968	15000	-2.78	0.0	1.37	0.21	4930542G03Rik Elovl6 Fcmd Galk2 Mfap3 Ms4a4b Nedd4 Nusap1 Pygl Recc1 Rps6 Sdcbp Sycn Tde2 Tgfb3
233	V$NFKAPPAB_01: NF-kappaB	29	29	174	2263	13705	-2.79	0.0	0.67	0.02	4930470D19Rik Ada Adamts4 B2m Cdc7 Cidec Cited4 Eef1a1 Fto Ghr Glt25d1 Gpr43 Hus1 Il10ra Mcm5 Meox2 Ms4a6c Nup62 Pdcd8 Pqlc1 Rab2 Slc1a5 Slc25a10 Slc7a10 Stx18 Tcf15 Txnrd1 Wrnip1 Zfp101
234	V$YY1_02: Yin and Yang 1	23	23	180	1668	14300	-2.81	0.0	0.98	0.09	4930542G03Rik 4933425F03Rik Adrb3 Antxr1 Bcl6b Becn1 Brca1 Cxxc1 Cyp2d10 Cyp2j9 Ddx47 Eif5a Hc Hspa9a Htra3 Kcnj14 Klhl13 Mc2r Mcm5 Pthr1 Slc25a10 Ushbp1 Wasl
235	V$OCT_C: Octamer binding site	16	16	187	1061	14907	-2.81	0.0	1.28	0.16	Aurkb Brca1 Cited4 Cxxc1 Cyp2j9 Ebf1 Fto Kera Lrat Mast1 Mut Rab2 Sh3bgrl Tde2 Utrn Zmat2
236	V$MEF2_02: myogenic MADS factor MEF-2	17	17	186	1157	14811	-2.84	0.0	1.19	0.14	Aqp1 B3gat3 Cidec Csna Ddx47 Hmgn1 Ldh1 Mc2r Meox2 Mrpl9 Pldn Pthr1 Rnf146 Rps6 St6galnac5 Tpm3 Tspyl1
237	V$NKX61_01: NKX6-1	9	9	194	957	15011	-2.84	0.0	0.15	0.0	Art3 Brca1 Calm3 Cenpb Cldn15 Kera Mrpl9 Nedd4 Plrg1
238	V$XFD3_01: Xenopus fork head domain factor 3	23	23	180	1913	14055	-2.85	0.0	0.44	0.0	Aurkb Ccna2 Cidec Elovl6 Fcmd Galk2 Kctd4 Mc2r Ms4a4b Mtmr6 Nedd4 Nusap1 Pon1 Prp19 Ptk2 Rps6 Sdcbp Smu1 Sqrdl Svs5 Sycn Tde2 Tgfb3
239	V$AMEF2_Q6: myocyte enhancer factor	19	19	184	1663	14305	-2.85	0.0	0.33	0.0	2610040E16Rik B2m Brca1 Cd1d1 Cidec Elp3 Glt25d1 H2-T10 H2-T22 Iapp Kctd4 Ldh1 Mc2r Nsccn1 Pla2g2d Plrg1 Pthr1 Smu1 Tbl1x
240	V$OCT1_07: octamer factor 1	5	5	198	217	15751	-2.86	0.0	1.91	0.46	Dspg3 Fto Hmgn1 Nsccn1 Zwint
241	V$OLF1_01: olfactory neuron-specific factor	21	21	182	1553	14415	-2.88	0.0	0.87	0.08	4933425F03Rik Adamts4 Axl Cidec Cited4 Cpsf3 Crispld1 Ednrb Eef1a1 Fto Mgll Nup62 P2rx1 Pcolce2 Pon1 Rab2 Sgpp1 Sycn Ubtf Zfhx1b Zfp423
242	V$OCT1_05: octamer-binding factor 1	11	11	192	1086	14882	-2.9	0.0	0.2	0.0	Aurkb B3gat3 Becn1 Brca1 Cxxc1 Kctd4 Lrat Mc2r Mut Sh3bgrl Utrn
243	V$TANTIGEN_B: Major T-antigen binding sites	22	22	181	1774	14194	-2.91	0.0	0.54	0.0	Ccna2 Cenpb Chc1l Cidec Cxxc1 D5Bwg0860e Ddx47 Eif3s6ip Elovl6 Eno1 Glrx2 Glt25d1 Hc Lrat Mast1 Mut Pex6 Plrg1 Samhd1 Slc1a5 Sycn Utrn
244	V$CACCCBINDINGFACTOR_Q6	18	18	185	1282	14686	-2.91	0.0	1.0	0.1	4930542G03Rik B3galt3 Cldn15 Eef1a1 Eif5a Gpr43 Kcnk2 Kpnb1 Leprot Rock1 Samhd1 Slc7a10 Slco3a1 Tacc3 Ubtf Uhrf1 Uqcrc2 Ushbp1
245	V$PPARA_01: PPAR:RXR heterodimers	1	1	202	7	15961	-2.91	0.0	2.34	0.64	Suv39h1
246	V$CREB_Q4: cAMP-response element binding protein	18	18	185	1290	14678	-2.92	0.0	0.97	0.09	1200008O12Rik Atf2 Bcl6b Becn1 Ccna2 Cited4 Ebf1 Eif5a Mcm5 Nap1l5 Pcolce2 Pldn Plrg1 Rapgef3 Samhd1 Sdpr Tspyl1 Zwint
247	V$GR_01: high affinity binding site for glucocorticoid receptor	17	17	186	1201	14767	-2.92	0.0	1.02	0.11	Alb1 B3galt3 Brca1 Cidec Cyp2j9 Eno1 Fcmd Ghr Grinl1a Kcnk2 Mb Pcolce2 Prpf31 Sdcbp Sdpr Tcf15 Tde2
248	V$ATF_01: activating transcription factor	21	21	182	1631	14337	-2.92	0.0	0.67	0.02	1200008O12Rik 2610040E16Rik Bcl6b Becn1 Ccna2 Ednrb Eif5a Fcgrt Itgb1 Mcm5 Nap1l5 Nsccn1 Plrg1 Rapgef3 Recc1 Stx18 Tgfb3 Tnfaip1 Tspyl1 Zfp101 Zwint
249	V$EVI1_05: ectopic viral integration site 1 encoded factor	10	10	193	1006	14962	-2.92	0.0	0.19	0.0	Csna Cxxc1 Cyp2e1 Enpep Mc2r Mfap3 Mid1ip1 Ms4a4d Sh3bgrl Tbl1x
250	V$HOGNESS_B: Imperfect Hogness /Goldberg Box	15	15	188	1030	14938	-2.93	0.0	1.1	0.12	Atf2 Cidec Cxxc1 D5Bwg0860e Ddx47 Glrx2 Glt25d1 H28 Hc Mast1 Mut Pcolce2 Pex6 Samhd1 Stx18
251	V$LHX3_01: LIM homeobox transcription factor 3	14	14	189	1277	14691	-2.94	0.0	0.28	0.0	Antxr1 Atf2 Cldn15 Csna Fcgrt Fto Ghr Mrpl9 Ms4a6c Mtmr6 Rnf146 Sgpp1 Tpm3 Zfp423
252	V$S8_01: S8	19	19	184	1416	14552	-2.94	0.0	0.82	0.08	Becn1 Calm3 Cldn15 Cyp2d10 Fcgrt Fto H2-T10 H2-T22 Iapp Il10ra Morf4l2 Ms4a6c Mtmr6 Pla2g2d Sh3bgrl Tbc1d14 Txnrd1 Uqcrc2 Zmat2
253	V$STAT5A_01: signal transducer and activator of transcription 5a	15	15	188	1043	14925	-2.96	0.0	1.05	0.11	Ada Adamts4 Asph B3galt3 Cited4 Cyp2j9 Il10ra Nnmt Nrp1 Prpf31 Rps6 Sgpp1 Sqrdl Tacc3 Ushbp1
254	V$TCF11MAFG_01: TCF11:MafG heterodimers	13	13	190	1194	14774	-2.96	0.0	0.28	0.0	5730409F24Rik Brca1 H2-T10 H2-T22 Hadhsc Itgb1 Itgb7 Mcm5 Meox2 Psen2 Txnrd1 Wrnip1 Zwint
255	V$CREB_01: cAMP-responsive element binding protein	19	19	184	1454	14514	-2.96	0.0	0.72	0.04	Atf2 Bcl6b Becn1 Bnip2 Ccna2 Ednrb Eef1a1 Glt25d1 Itgb7 Mcm5 Nap1l5 Nsccn1 Pldn Rapgef3 Recc1 Tgfb3 Tspyl1 Zfp101 Zwint
256	V$CREB_Q2: cAMP-response element-binding protein	17	17	186	1441	14527	-2.97	0.0	0.41	0.0	Atf2 Bcl6b Becn1 Bnip2 Ccna2 Hspa9a Itgb7 Mcm5 Pcolce2 Pldn Pqlc1 Rapgef3 Tde2 Tgfb3 Tspyl1 Zfp101 Zwint
257	V$LEF1_Q6	186	186	17	14704	1264	-2.99	0.0	0.42	0.0	1200008O12Rik 2610040E16Rik 4930470D19Rik 4930542G03Rik 4933425F03Rik 5730409F24Rik Ada Adh1 Adrb3 Antxr1 Ap3m2 Aplp2 Aqp1 Arf4 Arhgap6 Art3 Asph Atf2 Aurkb Axl B2m B3galt3 B3gat3 Bcl6b Becn1 Bnip2 Brca1 Calm3 Catna1 Ccna2 Ccr2 Cd1d1 Cdc7 Cdca5 Cenpb Chc1l Cidec Cited4 Cldn15 Cpsf3 Crispld1 Csna Cxxc1 Cyp2d10 Cyp2e1 Cyp2j9 D5Bwg0860e Ddx47 Dlst Dspg3 Ebf1 Ednrb Eef1a1 Eif3s6ip Eif5a Elovl6 Elp3 E…
258	V$HTF_01	11	11	192	708	15260	-3.0	0.0	1.23	0.15	Aqp1 Arf4 Cyp2e1 Fcgrt H2-T22 Mb Morf4l2 Prp19 Sh3bgrl Stx18 Tnfaip1
259	V$OCT1_Q6: octamer factor 1	187	187	16	14645	1323	-3.02	0.0	0.73	0.04	2610040E16Rik 4930470D19Rik 4930542G03Rik 4933425F03Rik 5730409F24Rik Ada Adamts4 Adh1 Adrb3 Agtpbp1 Alb1 Antxr1 Ap3m2 Aplp2 Aqp1 Aqp7 Arf4 Art3 Asph Atf2 Aurkb Axl B2m B3gat3 Bcl6b Becn1 Bnip2 Brca1 Calm3 Catna1 Ccna2 Ccr2 Cd1d1 Cdc7 Cdca5 Cenpb Chc1l Cidec Cited4 Cpsf3 Crispld1 Csna Cxxc1 Cyp2d10 Cyp2e1 Cyp2j9 D5Bwg0860e Ddx47 Dlst Dspg3 Ebf1 Ednrb Eef1a1 Eif3s6ip Eif5a Elovl6 Elp3 Eno1 Enpep F…
260	V$GATA4_Q3	197	197	6	15660	308	-3.02	0.0	0.11	0.0	1200008O12Rik 2610040E16Rik 4930470D19Rik 4930542G03Rik 4933425F03Rik 4933428I03Rik 5730409F24Rik Ada Adamts4 Adh1 Adrb3 Agtpbp1 Alb1 Antxr1 Ap3m2 Aplp2 Aqp1 Aqp7 Arf4 Arhgap6 Art3 Asph Atf2 Aurkb Axl B2m B3galt3 B3gat3 Bcl6b Becn1 Bnip2 Brca1 Calm3 Catna1 Ccna2 Ccr2 Cd1d1 Cdc7 Cenpb Chc1l Cidec Cited4 Cldn15 Crispld1 Csna Cxxc1 Cyp2d10 Cyp2e1 Cyp2j9 D5Bwg0860e Ddx47 Dlst Dspg3 Ebf1 Ednrb Eef1a1 …
261	V$POLY_C: Retroviral Poly A signal	5	5	198	239	15729	-3.07	0.0	1.64	0.28	Chc1l Kcnk2 Pygl St6galnac5 Tde2
262	V$HNF1_Q6	193	193	10	15325	643	-3.07	0.0	0.22	0.0	1200008O12Rik 2610040E16Rik 4930470D19Rik 4930542G03Rik 4933425F03Rik 4933428I03Rik 5730409F24Rik Ada Adamts4 Adh1 Adrb3 Agtpbp1 Alb1 Antxr1 Ap3m2 Aplp2 Aqp1 Aqp7 Arf4 Arhgap6 Art3 Asph Atf2 Aurkb B2m B3galt3 B3gat3 Bcl6b Becn1 Bnip2 Brca1 Calm3 Catna1 Ccna2 Ccr2 Cd1d1 Cdc7 Cenpb Chc1l Cidec Cited4 Cldn15 Cpsf3 Crispld1 Csna Cxxc1 Cyp2d10 Cyp2e1 Cyp2j9 D5Bwg0860e Ddx47 Dlst Dspg3 Ebf1 Ednrb Eef1a…
263	V$NERF_Q2: new ets-related factor 1a	8	8	195	808	15160	-3.08	0.0	0.21	0.0	Adrb3 Aplp2 B3gat3 Fthfd Hmgn1 Sncg Svs5 Vax2
264	V$MTF1_Q4	14	14	189	1161	14807	-3.09	0.0	0.48	0.0	Alb1 Aplp2 Chc1l Cyp2e1 Eif5a Gpr43 Hmgcs2 Hspa9a Igfbp7 Mast1 Mbd1 Mrpl9 Pqlc1 Zfhx1b
265	V$PR_02: is recognized by progesterone receptor	12	12	191	840	15128	-3.1	0.0	0.96	0.09	Art3 B3galt3 Brca1 Ccr2 Cyp2j9 Ghr Kcnk2 Mid1ip1 Prpf31 Sdcbp Sdpr Sgpp1
266	V$TAL1BETAITF2_01: Tal-1beta:ITF-2 heterodimer	14	14	189	1087	14881	-3.1	0.0	0.65	0.02	1200008O12Rik Brca1 Cidec Cldn15 H2-T10 Hmgcs2 Itgb1 Kera Ms4a4d Mtmr6 Nap1l5 Rps6 Tcf15 Uhrf1
267	V$MAX_01: Max	10	10	193	657	15311	-3.11	0.0	1.11	0.12	4930470D19Rik 4933428I03Rik Art3 Crispld1 Cxxc1 Kpnb1 Pon1 Pscd3 Slc25a10 Spon1
268	V$STAT5B_01: signal transducer and activator of transcription 5b	6	6	197	323	15645	-3.12	0.0	1.46	0.21	Ada Adamts4 Cited4 Il10ra Nnmt Sgpp1
269	V$ICSBP_Q6	12	12	191	858	15110	-3.12	0.0	0.89	0.08	B2m H2-T10 H2-T22 H28 Hmgcs2 Iapp Kctd4 Mrpl9 Mut Pldn Sgpp1 Ushbp1
270	V$E2F_01: E2F	3	3	200	108	15860	-3.13	0.0	1.81	0.4	Rpl3 Uhrf1 Uqcrc2
271	V$SRF_Q6: serum response factor	12	12	191	1013	14955	-3.15	0.0	0.45	0.0	Aqp7 Fto Gpiap1 Kcnj14 Kcnk3 Mfap3 Mid1ip1 Pqlc1 Pygl Samhd1 Txnrd1 Uqcrc2
272	V$TAL1BETAE47_01: Tal-1beta:E47 heterodimer	12	12	191	887	15081	-3.15	0.0	0.79	0.07	1200008O12Rik Brca1 Cidec Cldn15 Hmgcs2 Itgb1 Ms4a4d Mtmr6 Nap1l5 Rps6 Tcf15 Uhrf1
273	V$ATF1_Q6	12	12	191	998	14970	-3.16	0.0	0.48	0.0	2610040E16Rik Bcl6b Ccna2 Cdc7 Nap1l5 Nsccn1 Pldn Plrg1 Recc1 Sdpr St6galnac5 Tspyl1
274	V$E2_Q6_01	12	12	191	944	15024	-3.18	0.0	0.61	0.02	Art3 B3galt3 Cdca5 Dlst Eif3s6ip Galk2 Nusap1 Pex6 Rapgef3 Txnrd1 Zfp423 Zmat2
275	V$GRE_C: Glucocorticoid response element	9	9	194	591	15377	-3.18	0.0	1.08	0.11	B3galt3 Brca1 Cyp2e1 Ghr Mc2r Meox2 Nrp1 Sdpr Txnrd1
276	V$NFKAPPAB65_01: NF-kappaB (p65)	11	11	192	929	15039	-3.2	0.0	0.45	0.0	B2m Ccr2 Cdc7 Cited4 Cyp2e1 Ebf1 Ghr Nup62 Pqlc1 Uhrf1 Zfp101
277	V$AR_Q2: androgen receptor	11	11	192	906	15062	-3.22	0.0	0.5	0.0	Brca1 Cyp2j9 Ebf1 Fcgrt Kcnk2 Mcm5 Pcolce2 Pdcd8 Pex6 Tcf15 Zfp423
278	V$ISRE_01: interferon-stimulated response element	5	5	198	261	15707	-3.22	0.0	1.42	0.21	Fthfd H2-T10 H2-T22 Mrpl9 Pldn
279	V$E2_01: papilloma virus regulator E2	11	11	192	854	15114	-3.23	0.0	0.64	0.02	Art3 B3galt3 Cdca5 Dlst Eif3s6ip Galk2 Nusap1 Pex6 Rapgef3 Txnrd1 Zmat2
280	V$HNF4_01: hepatic nuclear factor 4	194	194	9	15328	640	-3.27	0.0	0.35	0.0	1200008O12Rik 2610040E16Rik 4930542G03Rik 4933425F03Rik 4933428I03Rik 5730409F24Rik Ada Adamts4 Adh1 Adrb3 Agtpbp1 Alb1 Antxr1 Ap3m2 Aplp2 Aqp1 Aqp7 Arf4 Arhgap6 Art3 Asph Atf2 Aurkb Axl B2m B3galt3 B3gat3 Bcl6b Becn1 Bnip2 Brca1 Calm3 Ccna2 Ccr2 Cd1d1 Cdc7 Cenpb Chc1l Cidec Cited4 Cldn15 Cpsf3 Crispld1 Csna Cxxc1 Cyp2d10 Cyp2e1 Cyp2j9 D5Bwg0860e Ddx47 Dlst Dspg3 Ednrb Eif3s6ip Eif5a Elovl6 Elp3 …
281	V$FREAC3_01: Fork head RElated ACtivator-3	6	6	197	355	15613	-3.29	0.0	1.2	0.14	Becn1 Hus1 Kctd4 Mtmr6 Pon1 Svs5
282	V$SREBP1_01: sterol regulatory element-binding protein 1	6	6	197	608	15360	-3.29	0.0	0.24	0.0	4930470D19Rik Adh1 Crispld1 Kcnk3 Pscd3 Rps6
283	V$HFH4_01	8	8	195	552	15416	-3.29	0.0	0.9	0.08	Ada Cyp2e1 Galk2 Pldn Pon1 Tcf15 Uhrf1 Vsx1
284	V$PAX_Q6	194	194	9	15277	691	-3.31	0.0	0.48	0.0	1200008O12Rik 2610040E16Rik 4930470D19Rik 4930542G03Rik 4933425F03Rik 4933428I03Rik 5730409F24Rik Ada Adamts4 Adh1 Adrb3 Agtpbp1 Alb1 Antxr1 Ap3m2 Aplp2 Aqp1 Aqp7 Arf4 Art3 Asph Atf2 Aurkb Axl B2m B3galt3 B3gat3 Bcl6b Becn1 Bnip2 Brca1 Calm3 Catna1 Ccna2 Ccr2 Cd1d1 Cdc7 Cdca5 Cenpb Chc1l Cidec Cited4 Cldn15 Cpsf3 Crispld1 Csna Cxxc1 Cyp2d10 Cyp2e1 Cyp2j9 D5Bwg0860e Ddx47 Dlst Dspg3 Ebf1 Ednrb Eef…
285	V$NFKAPPAB50_01: NF-kappaB (p50)	8	8	195	688	15280	-3.34	0.0	0.43	0.0	4930470D19Rik Cited4 Ghr Hmgcs2 Pqlc1 Slc1a5 Tcf15 Tspyl1
286	V$FOXO3_01: fork head box O3	6	6	197	377	15591	-3.36	0.0	1.05	0.11	4930542G03Rik Fcmd Galk2 Mfap3 Nedd4 Sdcbp
287	V$MEF3_B: MEF-3	7	7	196	478	15490	-3.38	0.0	0.9	0.08	2610040E16Rik 5730409F24Rik Eef1a1 Fzd4 Mbtps1 Pldn St8sia4
288	V$E4BP4_01: E4BP4	7	7	196	611	15357	-3.39	0.0	0.41	0.0	Alb1 Elovl6 Hadhsc Lrat Mid1ip1 Stx18 Ushbp1
289	V$EVI1_02: ectopic viral integration site 1 encoded factor	3	3	200	384	15584	-3.4	0.0	0.14	0.0	Cxxc1 Galk2 Ms4a4d
290	V$ARNT_02: AhR nuclear translocator homodimers	6	6	197	559	15409	-3.41	0.0	0.33	0.0	4930470D19Rik Cpsf3 Crispld1 Fcgrt Pscd3 Vsx1
291	V$POU3F2_01	2	2	201	64	15904	-3.42	0.0	1.6	0.28	Hus1 Tnfaip1
292	V$NFKB_C: NF-kappaB binding site	7	7	196	555	15413	-3.43	0.0	0.58	0.0	B2m Cdc7 Eef1a1 H2-T10 H2-T22 Ms4a6c Nup62
293	V$RP58_01: 58 KDA repressor protein	6	6	197	405	15563	-3.43	0.0	0.89	0.08	Brca1 Cenpb Elp3 Hspa9a Psen2 Sdcbp
294	V$NFMUE1_Q6	7	7	196	573	15395	-3.43	0.0	0.52	0.0	4930542G03Rik Cxxc1 Ddx47 Mcm5 Rapgef3 Suv39h1 Ushbp1
295	V$STAF_01: Se-Cys tRNA gene transcription activating factor	5	5	198	306	15662	-3.45	0.0	1.04	0.11	Hmgn1 Hrmt1l3 Mbd1 Prp19 Zfp423
296	V$MEF2_03: myogenic MADS factor MEF-2	5	5	198	317	15651	-3.48	0.0	0.97	0.09	Aqp1 Hmgn1 Ldh1 Rnf146 Tpm3
297	V$STRA13_01	5	5	198	475	15493	-3.49	0.0	0.32	0.0	4930470D19Rik Cpsf3 Crispld1 Pscd3 Vsx1
298	V$OCT1_01: octamer factor 1	5	5	198	472	15496	-3.5	0.0	0.33	0.0	Aurkb Cited4 Fto Sh3bgrl Utrn
299	V$ATF6_01: activating transcription factor 6	5	5	198	329	15639	-3.51	0.0	0.89	0.08	Arf4 H2-T22 Mb Morf4l2 Prp19
300	V$PPARA_02: PPAR-alpha:RXR-alpha heterodimer (peroxisome proliferator activated factor alpha:retinoid X receptor alpha)	6	6	197	478	15490	-3.51	0.0	0.56	0.0	Hus1 Iapp Kcnj14 Kpnb1 Pon1 Pthr1
301	V$EVI1_03: ectopic viral integration site 1 encoded factor	2	2	201	70	15898	-3.52	0.0	1.48	0.21	Ms4a4d Tbl1x
302	V$CHX10_01	4	4	199	416	15552	-3.53	0.0	0.25	0.0	Nsccn1 Sgpp1 Vsx1 Wasl
303	V$IRF1_01: interferon regulatory factor 1	3	3	200	354	15614	-3.54	0.0	0.19	0.0	Atf2 Itgb1 Mut
304	V$CDPCR3_01: cut-like homeodomain protein	5	5	198	400	15568	-3.6	0.0	0.55	0.0	Itgb1 Psen2 Rps6 Suv39h1 Zwint
305	V$CDP_02: transcriptional repressor CDP	3	3	200	158	15810	-3.61	0.0	1.11	0.12	Mbtps1 Plrg1 Psen2
306	V$CLOX_01: Clox	3	3	200	323	15645	-3.66	0.0	0.25	0.0	Mbtps1 Nnmt Plrg1
307	V$PR_01: high affinity binding sites for progesterone receptor	4	4	199	279	15689	-3.67	0.0	0.74	0.05	B3galt3 Kcnk2 Mb Sdpr
308	V$DTYPEPA_B: poly A signal of D-type LTRs	2	2	201	83	15885	-3.68	0.0	1.24	0.16	Ada D5Bwg0860e
309	V$AR_03: is recognized by androgen reseptor	4	4	199	313	15655	-3.69	0.0	0.57	0.0	B3galt3 Brca1 Kcnk2 Sdpr
310	V$CREBP1_01: cAMP-responsive element binding protein 1	2	2	201	260	15708	-3.71	0.0	0.17	0.0	Pldn Stx18
311	V$HEN1_02: HEN1	1	1	202	189	15779	-3.78	0.0	0.09	0.0	Kpnb1
312	V$MIF1_01: MIBP-1 / RFX1 complex	3	3	200	195	15773	-3.79	0.0	0.79	0.07	Cpsf3 Cxxc1 Elovl6
313	V$BACH1_01: BTB and CNC homolog 1	2	2	201	236	15732	-3.83	0.0	0.22	0.0	Rapgef3 Zfhx1b
314	V$HOX13_01: Hox-1.3	3	3	200	242	15726	-3.83	0.0	0.52	0.0	Atf2 Elovl6 Scd2
315	V$RORA2_01: RAR-related orphan receptor alpha2	2	2	201	222	15746	-3.89	0.0	0.25	0.0	Rps6 Suv39h1
316	V$EVI1_06: ectopic viral integration site 1 encoded factor	2	2	201	205	15763	-3.94	0.0	0.31	0.0	Cxxc1 Mb
317	V$MEIS1BHOXA9_02: Meis-1b:HOXA9 heterodimeric binding	2	2	201	191	15777	-3.99	0.0	0.36	0.0	Cpsf3 Nusap1
318	V$MYCMAX_01: c-Myc:Max heterodimer	2	2	201	140	15828	-3.99	0.0	0.63	0.02	Kpnb1 Pon1
319	V$EGR1_01: Egr-1/Krox-24/NGFI-A immediate-early gene product	2	2	201	170	15798	-4.0	0.0	0.45	0.0	Cdc7 Pscd3
320	V$FREAC4_01: Fork head RElated ACtivator-4	2	2	201	172	15796	-4.01	0.0	0.44	0.0	Glrx2 Utrn
321	V$HSF_Q6	1	1	202	158	15810	-4.01	0.0	0.14	0.0	Zmat2
322	V$FXR_IR1_Q6	1	1	202	153	15815	-4.04	0.0	0.15	0.0	Zfhx1b
323	V$CAAT_C: Retroviral CCAAT box	1	1	202	121	15847	-4.2	0.0	0.24	0.0	Cyp2e1
324	V$STAT1_01: signal transducer and activator of transcription 1	1	1	202	49	15919	-4.23	0.0	0.76	0.05	Ada
325	V$POU3F2_02	1	1	202	109	15859	-4.25	0.0	0.29	0.0	Grinl1a
326	V$PAX5_02: B-cell-specific activating protein	1	1	202	53	15915	-4.26	0.0	0.7	0.04	Ap3m2
327	V$HMEF2_Q6: myocyte enhancer factor	1	1	202	58	15910	-4.29	0.0	0.64	0.02	2610040E16Rik
328	V$GNCF_01: GCNF (germ cell nuclear factor)	1	1	202	94	15874	-4.31	0.0	0.36	0.0	Recc1
