# Supplementary material for: A genomic analysis of mouse models of breast cancer reveals molecular features of mouse models and relationships to human breast cancer
Source: Breast Cancer Res. 2014 Jun 5;16(3):R59. doi: 10.1186/bcr3672 (PMC4078930; doi:10.1186/bcr3672)
Supplement: Additional file 2 — Fold change values organized by mouse tumor model type comparing the mouse model to all other types of mouse models. [file bcr3672-S2.zip › Additional_file_2/WNT_SAM/AdditionalFile58_WNT_SAM/DownregulatedGenesgather_gene_ontology_121102.txt]

#	Annotation	Total Genes With Ann	Your Genes (With Ann)	Your Genes (No Ann)	Genome (With Ann)	Genome (No Ann)	ln(Bayes factor)	neg ln(p value)	FE: neg ln(p value)	FE: neg ln(FDR)	Genes
1	GO:0007186 [6]: G-protein coupled receptor protein signaling pathway	8	8	288	1879	10454	21.74	10.41	0.0	0.0	Calm2 Fpr1 Galr3 Gng12 Gpr85 Homer2 Mrgpra2 Rgs19
2	GO:0050877 [4]: neurophysiological process	4	4	292	1503	10830	20.75	10.41	0.0	0.0	Cacna1f Ndufb9 Pde6d Usp14
3	GO:0007600 [5]: sensory perception	3	3	293	1354	10979	19.41	10.41	0.0	0.0	Cacna1f Ndufb9 Pde6d
4	GO:0007166 [5]: cell surface receptor linked signal transduction	16	16	280	2286	10047	18.34	10.41	0.0	0.0	2010321M09Rik Calm2 Clec7a Csnk1e Eif4ebp1 Fcer1g Fpr1 Galr3 Gng12 Gpr85 Gsg2 Homer2 Hs1bp1 Mrgpra2 Prkca Rgs19
5	GO:0050875 [3]: cellular physiological process	237	237	59	7697	4636	18.32	10.41	23.48	16.89	0610033H09Rik 1110032D12Rik 1700030A21Rik 1700051I12Rik 1810060D16Rik 2410005K20Rik 2610529C04Rik 2700075B01Rik 2810410A08Rik 6330581L23Rik AI462438 Abt1 Acin1 Acsl4 Aipl1 Amd1 Aof2 Arpc4 Asb8 Atp6v0c Atp6v1b2 Atp6v1c1 Aurka B3galt4 BC010801 Bbp Bccip Bin3 Bpnt1 Cacna1f Calm2 Car15 Ccnf Cdc20 Cdca1 Cebpb Chl1 Clec7a Clic4 Cntf Cpsf2 Crsp6 Crsp8 Csf3r Csnk1e Cstf1 Ctss Cyp4f18 D17Wsu104e D1Wsu40e …
6	GO:0009581 [5]: detection of external stimulus	6	6	290	1361	10972	13.66	10.41	0.0	0.0	Aipl1 Cacna1f Clec7a Ndufb9 Pdcl3 Pde6d
7	GO:0050874 [3]: organismal physiological process	23	23	273	2385	9948	12.09	10.41	0.0	0.0	Aipl1 Cacna1f Ccl20 Cd72 Cebpb Clec7a Csf3r Edn2 Fcer1g Fyb G1p2 Ifi30 Ifit1 Klra2 Ly86 Ly96 Mx2 Ndufb9 Pde6d Prkca Serpinc1 Stat5b Usp14
8	GO:0009605 [4]: response to external stimulus	21	21	275	2151	10182	10.06	10.41	0.0	0.0	Aipl1 C6.1A Cacna1f Ccl20 Cd72 Cklf Cklfsf2a Clec7a Csf3r Fcer1g Fpr1 G1p2 Klra2 Ly86 Ly96 Man1b Mx2 Ndufb9 Pdcl3 Pde6d Prkca
9	GO:0044237 [4]: cellular metabolism	166	166	130	5100	7233	10.05	10.41	14.94	9.05	0610033H09Rik 1700030A21Rik 1810060D16Rik 2410005K20Rik 2610529C04Rik 2700075B01Rik 2810410A08Rik 6330581L23Rik AI462438 Abt1 Acin1 Acsl4 Aipl1 Amd1 Aof2 Arpc4 Asb8 Atp6v0c Atp6v1b2 Atp6v1c1 Aurka B3galt4 Bpnt1 Car15 Cdc20 Cebpb Clec7a Cntf Cpsf2 Crsp6 Crsp8 Csnk1e Cstf1 Ctss Cyp4f18 D1Wsu40e Dck Dnajb11 Dyt1 Edem1 Eef1e1 Eif4ebp1 Exo1 F830020C16Rik Fancc Fbxl8 Fbxo36 Fcer1g Fnbp3 G1p2 Gabpa Gch1…
10	GO:0007165 [4]: signal transduction	37	37	259	3023	9310	10.04	10.41	0.0	0.0	2010321M09Rik Als2 Asb8 Blnk Calm2 Ccl20 Clec7a Cntf Csnk1e Depdc1a Eif4ebp1 Fcer1g Fpr1 Galr3 Gng12 Gpr85 Gsg2 Homer2 Hs1bp1 Man1b Mrgpra2 Ms4a6c Pias1 Prkca Pxk Rab14 Rab5a Rgs19 Sara1 Snx12 Snx15 Socs5 Socs6 Stambp Stat5b Tank Wsb2
11	GO:0007154 [3]: cell communication	48	48	248	3561	8772	9.75	10.41	0.0	0.0	1700051I12Rik 2010321M09Rik Als2 Asb8 Blnk Cacna1f Calm2 Ccl20 Cd9 Clec7a Cntf Csf3r Csnk1e Depdc1a Eif4ebp1 Fcer1g Fpr1 Galr3 Gng12 Gpr85 Gsg2 Homer2 Hs1bp1 Klra2 Man1b Mrgpra2 Ms4a6c Myo10 Pias1 Prkca Pxk Rab14 Rab5a Rgs19 Sara1 Scarb2 Selpl Sn Snx12 Snx15 Socs5 Socs6 Stambp Stat5b Tank Tnfrsf12a Usp14 Wsb2
12	GO:0008152 [3]: metabolism	173	173	123	5429	6904	9.47	10.41	14.34	8.86	0610033H09Rik 1700030A21Rik 1810060D16Rik 2410005K20Rik 2610529C04Rik 2700075B01Rik 2810410A08Rik 6330581L23Rik AI462438 Abt1 Acin1 Acsl4 Aipl1 Amd1 Aof2 Arpc4 Asb8 Atp6v0c Atp6v1b2 Atp6v1c1 Aurka B3galt4 Bag2 Bpnt1 Car15 Cdc20 Cebpb Clec7a Cntf Cpsf2 Crsp6 Crsp8 Csnk1e Cstf1 Ctss Cyp4f18 D1Wsu40e Dck Decr2 Dnajb11 Dyt1 Edem1 Eef1e1 Eif4ebp1 Exo1 F830020C16Rik Fancc Fbxl8 Fbxo36 Fcer1g Fnbp3 Fut1…
13	GO:0043283 [4]: biopolymer metabolism	59	59	237	1266	11067	8.95	10.41	14.03	8.83	0610033H09Rik 2700075B01Rik 2810410A08Rik AI462438 Acin1 Cpsf2 Cstf1 Ctss D1Wsu40e Dnajb11 Edem1 Fancc Fnbp3 Gemin6 Gpx4 Gtf2h3 H2afz H3f3a Hnrpf Lgmn Lsm3 Lsm5 Mapkapk2 Metap1 Nars Nxt1 Orc1l Orc4l Pcbp2 Pole2 Ppp1ca Ppp1r8 Psma4 Psma5 Psmb3 Pus1 Rad1 Rad21 Rad51ap1 Rad51c Rbm18 Rngtt Rpa3 Rpp30 Scnm1 Sec11l3 Senp1 Siah2 Skp2 Suv39h2 Tpp2 Trex1 Trub2 Ube2c Ube2d2 Usp14 Usp18 Wars Xrcc4
14	GO:0044238 [4]: primary metabolism	159	159	137	4897	7436	8.92	10.41	13.79	8.81	0610033H09Rik 1700030A21Rik 1810060D16Rik 2410005K20Rik 2700075B01Rik 2810410A08Rik 6330581L23Rik AI462438 Abt1 Acin1 Acsl4 Aipl1 Amd1 Aof2 Arpc4 Asb8 Atp6v0c Atp6v1b2 Atp6v1c1 Aurka B3galt4 Bag2 Bpnt1 Cdc20 Cebpb Clec7a Cntf Cpsf2 Crsp6 Crsp8 Csnk1e Cstf1 Ctss D1Wsu40e Dck Dnajb11 Dyt1 Edem1 Eef1e1 Eif4ebp1 Exo1 F830020C16Rik Fancc Fbxl8 Fbxo36 Fcer1g Fnbp3 Fut1 G1p2 Gabpa Gemin6 Gpx4 Gsg2 Gtf2h…
15	GO:0006139 [5]: nucleobase, nucleoside, nucleotide and nucleic acid metabolism	89	89	207	2338	9995	7.55	10.41	12.47	7.68	1810060D16Rik 2700075B01Rik 2810410A08Rik 6330581L23Rik AI462438 Abt1 Acin1 Aipl1 Aof2 Asb8 Atp6v0c Atp6v1b2 Atp6v1c1 Bpnt1 Cebpb Cpsf2 Crsp6 Crsp8 Cstf1 D1Wsu40e Dck Dnajb11 Exo1 F830020C16Rik Fancc Fnbp3 Gabpa Gemin6 Gpx4 Gtf2h3 H2afz H3f3a Hcngp Hnrpf Itgb3bp Itpa Keap1 Lsm3 Lsm5 Mapkapk2 Mta3 Nab1 Nars Nfya Nme5 Nme6 Nxt1 Orc1l Orc4l Papss1 Pcbp2 Pias1 Plagl2 Pmm2 Pole2 Polr2c Polr2h Ppp1r8 P…
16	GO:0016070 [5]: RNA metabolism	23	23	273	345	11988	5.6	9.31	10.88	6.24	AI462438 Acin1 Cpsf2 Cstf1 D1Wsu40e Dnajb11 Fnbp3 Gemin6 Hnrpf Lsm3 Lsm5 Mapkapk2 Nars Nxt1 Pcbp2 Ppp1r8 Pus1 Rbm18 Rngtt Rpp30 Scnm1 Trub2 Wars
17	GO:0050896 [3]: response to stimulus	38	38	258	2713	9620	5.0	8.8	0.0	0.0	Aipl1 Blnk C6.1A Cacna1f Ccl20 Cd72 Cebpb Cklf Cklfsf2a Clec7a Csf3r Edem1 Fancc Fcer1g Fpr1 Fyb G1p2 Gpx2 Gpx4 Gtf2h3 Hspa4l Hyou1 Ifi30 Ifit1 Klra2 Ly86 Ly96 Man1b Mx2 Ndufb9 Pdcl3 Pde6d Prkca Rad1 Rad21 Rad51c Trex1 Xrcc4
18	GO:0048513 [3]: organ development	7	7	289	949	11384	4.05	7.58	0.0	0.0	Ccnf Cebpb Chl1 Cntf F730004D16Rik Ppp1ca Tnfrsf12a
19	GO:0006511 [10]: ubiquitin-dependent protein catabolism	10	10	286	85	12248	4.03	7.58	9.5	5.0	Edem1 Psma4 Psma5 Psmb3 Siah2 Skp2 Ube2c Ube2d2 Usp14 Usp18
20	GO:0009887 [4]: organogenesis	7	7	289	943	11390	3.93	7.47	0.0	0.0	Ccnf Cebpb Chl1 Cntf F730004D16Rik Ppp1ca Tnfrsf12a
21	GO:0019941 [9]: modification-dependent protein catabolism	10	10	286	87	12246	3.85	7.39	9.32	4.94	Edem1 Psma4 Psma5 Psmb3 Siah2 Skp2 Ube2c Ube2d2 Usp14 Usp18
22	GO:0006396 [6]: RNA processing	19	19	277	292	12041	3.62	7.14	8.9	4.62	AI462438 Acin1 Cpsf2 Cstf1 D1Wsu40e Fnbp3 Gemin6 Hnrpf Lsm3 Lsm5 Nxt1 Pcbp2 Ppp1r8 Pus1 Rbm18 Rngtt Rpp30 Scnm1 Trub2
23	GO:0015031 [5]: protein transport	25	25	271	461	11872	3.37	6.83	8.54	4.35	1110032D12Rik Eif4enif1 Gabarapl2 Gosr1 Mcfd2 Mrpl45 Nup37 Nutf2 Nxt1 Rab14 Rab5a Rgs19 Sara1 Scamp2 Sec23b Sec61b Snap29 Snx12 Snx15 Stx8 Timm17a Timm8b Tomm22 Vps29 Vps45
24	GO:0019538 [5]: protein metabolism	76	76	220	2154	10179	3.33	6.78	8.1	4.08	0610033H09Rik 1700030A21Rik 2410005K20Rik 2700075B01Rik Aipl1 Arpc4 Aurka B3galt4 Bag2 Cdc20 Cebpb Clec7a Cntf Csnk1e Ctss Dnajb11 Dyt1 Edem1 Eef1e1 Eif4ebp1 Fbxl8 Fbxo36 Fcer1g G1p2 Gemin6 Gsg2 H2afz H3f3a Havcr2 Hipk1 Hspa4l Hyou1 Lats2 Lgmn Man1b Mapkapk2 Metap1 Mrpl13 Mrpl14 Mrpl15 Mrpl27 Mrps18a Nars Nek2 Pfdn2 Pias1 Plk4 Plod2 Ppp1ca Prkca Psma4 Psma5 Psmb3 Pxk Rad21 Ripk2 Rngtt Rpn1 Rpp30 …
25	GO:0045184 [5]: establishment of protein localization	25	25	271	465	11868	3.25	6.78	8.41	4.31	1110032D12Rik Eif4enif1 Gabarapl2 Gosr1 Mcfd2 Mrpl45 Nup37 Nutf2 Nxt1 Rab14 Rab5a Rgs19 Sara1 Scamp2 Sec23b Sec61b Snap29 Snx12 Snx15 Stx8 Timm17a Timm8b Tomm22 Vps29 Vps45
26	GO:0044267 [6]: cellular protein metabolism	75	75	221	2134	10199	3.11	6.65	7.88	4.03	0610033H09Rik 1700030A21Rik 2410005K20Rik 2700075B01Rik Aipl1 Arpc4 Aurka B3galt4 Cdc20 Cebpb Clec7a Cntf Csnk1e Ctss Dnajb11 Dyt1 Edem1 Eef1e1 Eif4ebp1 Fbxl8 Fbxo36 Fcer1g G1p2 Gemin6 Gsg2 H2afz H3f3a Havcr2 Hipk1 Hspa4l Hyou1 Lats2 Lgmn Man1b Mapkapk2 Metap1 Mrpl13 Mrpl14 Mrpl15 Mrpl27 Mrps18a Nars Nek2 Pfdn2 Pias1 Plk4 Plod2 Ppp1ca Prkca Psma4 Psma5 Psmb3 Pxk Rad21 Ripk2 Rngtt Rpn1 Rpp30 Sec11…
27	GO:0043170 [4]: macromolecule metabolism	82	82	214	2414	9919	2.82	6.22	7.53	3.87	0610033H09Rik 1700030A21Rik 2410005K20Rik 2700075B01Rik Aipl1 Arpc4 Aurka B3galt4 Bag2 Cdc20 Cebpb Clec7a Cntf Csnk1e Ctss Dnajb11 Dyt1 Edem1 Eef1e1 Eif4ebp1 Fbxl8 Fbxo36 Fcer1g Fut1 G1p2 Gemin6 Gsg2 H2afz H3f3a Havcr2 Hipk1 Hspa4l Hyou1 Lats2 Lgmn Lsm5 Man1b Mapkapk2 Metap1 Mrpl13 Mrpl14 Mrpl15 Mrpl27 Mrps18a Nars Nek2 Pfdn2 Pias1 Plk4 Plod2 Pmm2 Ppp1ca Ppp1r8 Prkca Psma4 Psma5 Psmb3 Pxk Rad21 R…
28	GO:0008104 [4]: protein localization	25	25	271	484	11849	2.7	6.1	7.84	4.03	1110032D12Rik Eif4enif1 Gabarapl2 Gosr1 Mcfd2 Mrpl45 Nup37 Nutf2 Nxt1 Rab14 Rab5a Rgs19 Sara1 Scamp2 Sec23b Sec61b Snap29 Snx12 Snx15 Stx8 Timm17a Timm8b Tomm22 Vps29 Vps45
29	GO:0009653 [3]: morphogenesis	11	11	285	1095	11238	2.44	5.83	0.0	0.0	Ccnf Cebpb Chl1 Cntf F730004D16Rik Llglh Ppp1ca Socs5 Socs6 Stat5b Tnfrsf12a
30	GO:0044260 [5]: cellular macromolecule metabolism	78	78	218	2301	10032	2.4	5.77	7.11	3.75	0610033H09Rik 1700030A21Rik 2410005K20Rik 2700075B01Rik Aipl1 Arpc4 Aurka B3galt4 Cdc20 Cebpb Clec7a Cntf Csnk1e Ctss Dnajb11 Dyt1 Edem1 Eef1e1 Eif4ebp1 Fbxl8 Fbxo36 Fcer1g G1p2 Gemin6 Gsg2 H2afz H3f3a Havcr2 Hipk1 Hspa4l Hyou1 Lats2 Lgmn Man1b Mapkapk2 Metap1 Mrpl13 Mrpl14 Mrpl15 Mrpl27 Mrps18a Nars Nek2 Pfdn2 Pias1 Plk4 Plod2 Pmm2 Ppp1ca Prkca Psma4 Psma5 Psmb3 Pxk Rad21 Ripk2 Rngtt Rpn1 Rpp30 …
31	GO:0000279 [6]: M phase	11	11	285	128	12205	2.37	5.77	7.76	4.01	Ccnf Cdc20 Cdca1 Kif11 Lats2 Mad2l1 Nek2 Ppp1ca Rad21 Ranbp1 Ube2c
32	GO:0048193 [6]: Golgi vesicle transport	5	5	291	22	12311	2.35	5.67	7.93	4.03	Gabarapl2 Scamp2 Sec23b Trappc4 Vps29
33	GO:0044249 [5]: cellular biosynthesis	34	34	262	776	11557	2.3	5.62	7.3	3.83	2410005K20Rik Aipl1 Amd1 Atp6v0c Atp6v1b2 Atp6v1c1 B3galt4 Cebpb Clec7a Edem1 Eef1e1 Eif4ebp1 Fcer1g Gch1 Man1b Mrpl13 Mrpl14 Mrpl15 Mrpl27 Mrps18a Nars Ndufab1 Nme5 Nme6 Papss1 Pmm2 Ppp1ca Prpsap2 Rad21 Rpn1 Rpp30 St3gal3 Tpi1 Wars
34	GO:0009058 [4]: biosynthesis	35	35	261	811	11522	2.24	5.56	7.22	3.82	2410005K20Rik Aipl1 Amd1 Atp6v0c Atp6v1b2 Atp6v1c1 B3galt4 Cebpb Clec7a Edem1 Eef1e1 Eif4ebp1 Fcer1g Gch1 Man1b Mrpl13 Mrpl14 Mrpl15 Mrpl27 Mrps18a Nars Ndufab1 Nme5 Nme6 Papss1 Pmm2 Ppp1ca Prpsap2 Rad21 Rpn1 Rpp30 St3gal3 Tpi1 Umpk Wars
35	GO:0042330 [5]: taxis	9	9	287	94	12239	1.85	5.16	7.28	3.83	Ccl20 Cklf Cklfsf2a Csf3r Fcer1g Fpr1 G1p2 Man1b Prkca
36	GO:0006935 [6]: chemotaxis	9	9	287	94	12239	1.85	5.16	7.28	3.83	Ccl20 Cklf Cklfsf2a Csf3r Fcer1g Fpr1 G1p2 Man1b Prkca
37	GO:0007100 [9]: mitotic centrosome separation	2	2	294	0	12333	1.84	5.16	7.51	3.87	Kif11 Ranbp1
38	GO:0016071 [6]: mRNA metabolism	15	15	281	237	12096	1.76	4.99	7.02	3.73	AI462438 Acin1 Cpsf2 Cstf1 Dnajb11 Fnbp3 Gemin6 Hnrpf Lsm3 Lsm5 Mapkapk2 Nxt1 Ppp1r8 Rbm18 Rngtt
39	GO:0000072 [7]: M phase specific microtubule process	3	3	293	5	12328	1.69	4.96	7.33	3.83	Cdca1 Kif11 Ranbp1
40	GO:0007582 [2]: physiological process	260	260	36	10015	2318	1.61	4.89	6.43	3.45	0610033H09Rik 1110032D12Rik 1700030A21Rik 1700051I12Rik 1810060D16Rik 2410005K20Rik 2610529C04Rik 2700075B01Rik 2810410A08Rik 6330581L23Rik AI462438 Abt1 Acin1 Acsl4 Aipl1 Amd1 Aof2 Arpc4 Asb8 Atp6v0c Atp6v1b2 Atp6v1c1 Aurka B3galt4 BC010801 Bag2 Bbp Bccip Bin3 Blnk Bpnt1 C6.1A Cacna1f Calm2 Car15 Ccl20 Ccnf Cd72 Cdc20 Cdca1 Cebpb Chl1 Cklf Cklfsf2a Clec7a Clic4 Cntf Cpsf2 Crsp6 Crsp8 Csf3r Csnk1…
41	GO:0009152 [8]: purine ribonucleotide biosynthesis	6	6	290	42	12291	1.56	4.78	7.08	3.75	Atp6v0c Atp6v1b2 Atp6v1c1 Nme5 Nme6 Papss1
42	GO:0007049 [5]: cell cycle	25	25	271	533	11800	1.47	4.73	6.53	3.45	Aurka Bccip Calm2 Ccnf Cdc20 Cdca1 Gsg2 Kif11 Lats2 Mad2l1 Mtbp Nek2 Orc1l Orc4l Plk4 Pole2 Ppp1ca Rad21 Ranbp1 Rpa3 Siah2 Skp2 Tusc4 Ube2c Vhlh
43	GO:0043119 [4]: positive regulation of physiological process	16	16	280	273	12060	1.42	4.69	6.64	3.45	0610033H09Rik Bbp Cebpb Clec7a Cntf Crsp6 D17Wsu104e Dap Fcer1g Nfya Plagl2 Prkca Pus1 Ripk2 Rxra Ube2c
44	GO:0009059 [5]: macromolecule biosynthesis	24	24	272	505	11828	1.4	4.69	6.48	3.45	2410005K20Rik Aipl1 B3galt4 Cebpb Clec7a Edem1 Eef1e1 Eif4ebp1 Fcer1g Man1b Mrpl13 Mrpl14 Mrpl15 Mrpl27 Mrps18a Nars Pmm2 Ppp1ca Rad21 Rpn1 Rpp30 St3gal3 Tpi1 Wars
45	GO:0000278 [6]: mitotic cell cycle	10	10	286	126	12207	1.24	4.46	6.6	3.45	Bccip Ccnf Cdc20 Lats2 Mad2l1 Mtbp Nek2 Rad21 Skp2 Ube2c
46	GO:0006412 [6]: protein biosynthesis	22	22	274	454	11879	1.17	4.4	6.26	3.37	2410005K20Rik Aipl1 B3galt4 Cebpb Clec7a Edem1 Eef1e1 Eif4ebp1 Fcer1g Man1b Mrpl13 Mrpl14 Mrpl15 Mrpl27 Mrps18a Nars Ppp1ca Rad21 Rpn1 Rpp30 St3gal3 Wars
47	GO:0009260 [7]: ribonucleotide biosynthesis	6	6	290	46	12287	1.14	4.4	6.65	3.45	Atp6v0c Atp6v1b2 Atp6v1c1 Nme5 Nme6 Papss1
48	GO:0006464 [7]: protein modification	41	41	255	1075	11258	1.13	4.35	5.97	3.22	Aipl1 Aurka B3galt4 Cdc20 Cntf Csnk1e Edem1 Fbxl8 Fbxo36 G1p2 Gsg2 Havcr2 Hipk1 Lats2 Man1b Mapkapk2 Nek2 Pias1 Plk4 Plod2 Ppp1ca Prkca Pxk Ripk2 Rngtt Rpn1 Sec11l3 Senp1 Siah2 Skp2 Spcs2 St3gal3 Styx Trib3 Ube2c Ube2d2 Ubl3 Uble1b Usp14 Usp18 Vhlh
49	GO:0008283 [4]: cell proliferation	30	30	266	708	11625	1.11	4.35	6.08	3.27	Aurka Bccip Calm2 Ccnf Cdc20 Cdca1 D17Wsu104e Dppa3 Ftsj2 Gsg2 Kif11 Lats2 Mad2l1 Mina Mtbp Nek2 Orc1l Orc4l Plk4 Pole2 Ppp1ca Ppp1r8 Rad21 Ranbp1 Rpa3 Siah2 Skp2 Tusc4 Ube2c Vhlh
50	GO:0006164 [7]: purine nucleotide biosynthesis	6	6	290	48	12285	0.95	4.23	6.45	3.45	Atp6v0c Atp6v1b2 Atp6v1c1 Nme5 Nme6 Papss1
51	GO:0009150 [8]: purine ribonucleotide metabolism	6	6	290	49	12284	0.86	4.1	6.35	3.41	Atp6v0c Atp6v1b2 Atp6v1c1 Nme5 Nme6 Papss1
52	GO:0000070 [9]: mitotic sister chromatid segregation	2	2	294	1	12332	0.76	3.99	6.43	3.45	Mad2l1 Nek2
53	GO:0000090 [9]: mitotic anaphase	2	2	294	1	12332	0.76	3.99	6.43	3.45	Mad2l1 Nek2
54	GO:0000819 [8]: sister chromatid segregation	2	2	294	1	12332	0.76	3.99	6.43	3.45	Mad2l1 Nek2
55	GO:0030593 [7]: neutrophil chemotaxis	3	3	293	8	12325	0.68	3.95	6.3	3.38	Csf3r Fcer1g Prkca
56	GO:0009145 [8]: purine nucleoside triphosphate biosynthesis	5	5	291	34	12299	0.66	3.9	6.19	3.37	Atp6v0c Atp6v1b2 Atp6v1c1 Nme5 Nme6
57	GO:0009201 [8]: ribonucleoside triphosphate biosynthesis	5	5	291	34	12299	0.66	3.9	6.19	3.37	Atp6v0c Atp6v1b2 Atp6v1c1 Nme5 Nme6
58	GO:0009206 [9]: purine ribonucleoside triphosphate biosynthesis	5	5	291	34	12299	0.66	3.9	6.19	3.37	Atp6v0c Atp6v1b2 Atp6v1c1 Nme5 Nme6
59	GO:0009117 [6]: nucleotide metabolism	10	10	286	138	12195	0.64	3.9	5.97	3.22	Aipl1 Atp6v0c Atp6v1b2 Atp6v1c1 Itpa Nme5 Nme6 Papss1 Prpsap2 Tpi1
60	GO:0006886 [6]: intracellular protein transport	17	17	279	327	12006	0.62	3.9	5.77	3.12	1110032D12Rik Gabarapl2 Gosr1 Mrpl45 Nutf2 Nxt1 Rgs19 Sara1 Scamp2 Sec23b Sec61b Snap29 Snx15 Stx8 Timm17a Timm8b Tomm22
61	GO:0046907 [5]: intracellular transport	21	21	275	453	11880	0.49	3.73	5.54	2.98	1110032D12Rik Atp6v0c Gabarapl2 Gosr1 Kif4 Mrpl45 Nutf2 Nxt1 Rgs19 Sara1 Scamp2 Sec23b Sec61b Snap29 Snx15 Stx8 Timm17a Timm8b Tomm22 Trappc4 Vps29
62	GO:0009259 [7]: ribonucleotide metabolism	6	6	290	54	12279	0.43	3.68	5.9	3.17	Atp6v0c Atp6v1b2 Atp6v1c1 Nme5 Nme6 Papss1
63	GO:0009142 [7]: nucleoside triphosphate biosynthesis	5	5	291	37	12296	0.34	3.58	5.86	3.14	Atp6v0c Atp6v1b2 Atp6v1c1 Nme5 Nme6
64	GO:0009893 [5]: positive regulation of metabolism	9	9	287	122	12211	0.26	3.47	5.6	2.99	0610033H09Rik Clec7a Cntf Crsp6 Fcer1g Nfya Plagl2 Pus1 Rxra
65	GO:0009199 [8]: ribonucleoside triphosphate metabolism	5	5	291	38	12295	0.24	3.47	5.75	3.12	Atp6v0c Atp6v1b2 Atp6v1c1 Nme5 Nme6
66	GO:0009205 [9]: purine ribonucleoside triphosphate metabolism	5	5	291	38	12295	0.24	3.47	5.75	3.12	Atp6v0c Atp6v1b2 Atp6v1c1 Nme5 Nme6
67	GO:0006397 [7]: mRNA processing	13	13	283	229	12104	0.15	3.41	5.36	2.83	AI462438 Acin1 Cpsf2 Cstf1 Fnbp3 Gemin6 Hnrpf Lsm3 Lsm5 Nxt1 Ppp1r8 Rbm18 Rngtt
68	GO:0006163 [7]: purine nucleotide metabolism	6	6	290	58	12275	0.12	3.37	5.58	2.98	Atp6v0c Atp6v1b2 Atp6v1c1 Nme5 Nme6 Papss1
69	GO:0006465 [6]: signal peptide processing	2	2	294	2	12331	0.1	3.32	5.75	3.12	Sec11l3 Spcs2
70	GO:0009144 [8]: purine nucleoside triphosphate metabolism	5	5	291	40	12293	0.05	3.32	5.55	2.98	Atp6v0c Atp6v1b2 Atp6v1c1 Nme5 Nme6
71	GO:0016192 [5]: vesicle-mediated transport	13	13	283	234	12099	-0.0	0.0	5.19	2.77	Bin3 Clec7a Fcer1g Gabarapl2 Hip1r Msr1 Rab5a Scamp2 Sec23b Trappc4 Vamp3 Vps29 Vps45
72	GO:0007067 [8]: mitosis	7	7	289	83	12250	-0.13	0.0	5.27	2.8	Ccnf Cdc20 Lats2 Mad2l1 Nek2 Rad21 Ube2c
73	GO:0000087 [7]: M phase of mitotic cell cycle	7	7	289	84	12249	-0.19	0.0	5.21	2.77	Ccnf Cdc20 Lats2 Mad2l1 Nek2 Rad21 Ube2c
74	GO:0030595 [6]: immune cell chemotaxis	3	3	293	12	12321	-0.23	0.0	5.36	2.83	Csf3r Fcer1g Prkca
75	GO:0009141 [7]: nucleoside triphosphate metabolism	5	5	291	44	12289	-0.31	0.0	5.18	2.77	Atp6v0c Atp6v1b2 Atp6v1c1 Nme5 Nme6
76	GO:0001890 [5]: placenta development	2	2	294	3	12330	-0.39	0.0	5.25	2.8	Ccnf Cebpb
77	GO:0007034 [6]: vacuolar transport	2	2	294	3	12330	-0.39	0.0	5.25	2.8	Atp6v0c Vps29
78	GO:0007098 [8]: centrosome cycle	2	2	294	3	12330	-0.39	0.0	5.25	2.8	Kif11 Ranbp1
79	GO:0050900 [6]: immune cell migration	3	3	293	13	12320	-0.42	0.0	5.17	2.77	Csf3r Fcer1g Prkca
80	GO:0006259 [5]: DNA metabolism	18	18	278	403	11930	-0.46	0.0	4.56	2.29	2700075B01Rik 2810410A08Rik Fancc Gpx4 Gtf2h3 H2afz H3f3a Orc1l Orc4l Pole2 Rad1 Rad21 Rad51ap1 Rad51c Rpa3 Suv39h2 Trex1 Xrcc4
81	GO:0051242 [5]: positive regulation of cellular physiological process	10	10	286	168	12165	-0.56	0.0	4.68	2.34	Bbp Cebpb Clec7a D17Wsu104e Dap Fcer1g Plagl2 Prkca Ripk2 Ube2c
82	GO:0051246 [5]: regulation of protein metabolism	6	6	290	70	12263	-0.67	0.0	4.74	2.38	0610033H09Rik Clec7a Cntf Eif4ebp1 Fcer1g Prkca
83	GO:0012501 [5]: programmed cell death	16	16	280	352	11981	-0.73	0.0	4.33	2.18	Acin1 Aipl1 Bbp Cebpb Cntf Dap Itgb3bp Pdcl3 Plagl2 Prkca Rad21 Ripk2 Siah2 Stambp Tnfrsf12a Trib3
84	GO:0006518 [5]: peptide metabolism	2	2	294	4	12329	-0.77	0.0	4.86	2.48	Sec11l3 Spcs2
85	GO:0000280 [7]: nuclear division	8	8	288	122	12211	-0.83	0.0	4.47	2.24	Ccnf Cdc20 Lats2 Mad2l1 Nek2 Ppp1ca Rad21 Ube2c
86	GO:0009165 [6]: nucleotide biosynthesis	7	7	289	97	12236	-0.85	0.0	4.5	2.26	Atp6v0c Atp6v1b2 Atp6v1c1 Nme5 Nme6 Papss1 Prpsap2
87	GO:0051247 [6]: positive regulation of protein metabolism	4	4	292	32	12301	-0.86	0.0	4.64	2.32	0610033H09Rik Clec7a Cntf Fcer1g
88	GO:0007059 [7]: chromosome segregation	3	3	293	16	12317	-0.9	0.0	4.67	2.34	Mad2l1 Nek2 Rad21
89	GO:0000004 [2]: biological_process unknown	14	14	282	997	11336	-0.9	0.0	0.01	0.0	Chchd1 Chchd4 Cops7b Drg2 Eppb9 Fgfr1op2 Gtlf3a Igsf7 Nans Nudt2 Pacrg Smoc1 Tcte2 Triobp
90	GO:0045944 [9]: positive regulation of transcription from Pol II promoter	5	5	291	54	12279	-1.03	0.0	4.41	2.2	Crsp6 Nfya Plagl2 Pus1 Rxra
91	GO:0006119 [6]: oxidative phosphorylation	4	4	292	34	12299	-1.05	0.0	4.45	2.24	Atp6v0c Atp6v1b2 Atp6v1c1 Ndufb9
92	GO:0009987 [2]: cellular process	259	259	37	10280	2053	-1.09	0.0	3.46	1.9	0610033H09Rik 1110032D12Rik 1700030A21Rik 1700051I12Rik 1810060D16Rik 2010321M09Rik 2410005K20Rik 2610529C04Rik 2700075B01Rik 2810410A08Rik 6330581L23Rik AI462438 Abt1 Acin1 Acsl4 Aipl1 Als2 Amd1 Aof2 Arpc4 Asb8 Atp6v0c Atp6v1b2 Atp6v1c1 Aurka B3galt4 BC010801 Bbp Bccip Bin3 Blnk Bpnt1 Cacna1f Calm2 Car15 Ccl20 Ccnf Cd9 Cdc20 Cdca1 Cebpb Chl1 Clec7a Clic4 Cntf Cpsf2 Crsp6 Crsp8 Csf3r Csnk1e Cstf1…
93	GO:0042533 [7]: tumor necrosis factor-alpha biosynthesis	2	2	294	5	12328	-1.09	0.0	4.54	2.29	Clec7a Fcer1g
94	GO:0042534 [8]: regulation of tumor necrosis factor-alpha biosynthesis	2	2	294	5	12328	-1.09	0.0	4.54	2.29	Clec7a Fcer1g
95	GO:0042535 [9]: positive regulation of tumor necrosis factor-alpha biosynthesis	2	2	294	5	12328	-1.09	0.0	4.54	2.29	Clec7a Fcer1g
96	GO:0006888 [6]: ER to Golgi transport	2	2	294	5	12328	-1.09	0.0	4.54	2.29	Sec23b Trappc4
97	GO:0000910 [5]: cytokinesis	7	7	289	103	12230	-1.11	0.0	4.21	2.13	Ccnf Cdc20 Ftsj2 Lats2 Nek2 Ppp1ca Ube2c
98	GO:0006915 [6]: apoptosis	15	15	281	347	11986	-1.27	0.0	3.74	2.05	Acin1 Aipl1 Bbp Cebpb Dap Itgb3bp Pdcl3 Plagl2 Prkca Rad21 Ripk2 Siah2 Stambp Tnfrsf12a Trib3
99	GO:0008219 [4]: cell death	16	16	280	382	11951	-1.31	0.0	3.67	2.02	Acin1 Aipl1 Bbp Cebpb Cntf Dap Itgb3bp Pdcl3 Plagl2 Prkca Rad21 Ripk2 Siah2 Stambp Tnfrsf12a Trib3
100	GO:0007275 [2]: development	28	28	268	1610	10723	-1.33	0.0	0.02	0.0	2700075B01Rik 2810410A08Rik Brd2 Ccnf Cd9 Cebpb Chl1 Cntf Dppa3 F730004D16Rik Fancc Gdf3 Gpx4 Lgmn Llglh Mbnl3 Mea1 Nme5 Plxna3 Ppp1ca Siah2 Six4 Socs5 Socs6 Stat5b Styx Tnfrsf12a Zfp35
101	GO:0046036 [10]: CTP metabolism	2	2	294	6	12327	-1.35	0.0	4.27	2.18	Nme5 Nme6
102	GO:0046039 [10]: GTP metabolism	2	2	294	6	12327	-1.35	0.0	4.27	2.18	Nme5 Nme6
103	GO:0046051 [10]: UTP metabolism	2	2	294	6	12327	-1.35	0.0	4.27	2.18	Nme5 Nme6
104	GO:0006183 [10]: GTP biosynthesis	2	2	294	6	12327	-1.35	0.0	4.27	2.18	Nme5 Nme6
105	GO:0006228 [10]: UTP biosynthesis	2	2	294	6	12327	-1.35	0.0	4.27	2.18	Nme5 Nme6
106	GO:0006241 [10]: CTP biosynthesis	2	2	294	6	12327	-1.35	0.0	4.27	2.18	Nme5 Nme6
107	GO:0009208 [9]: pyrimidine ribonucleoside triphosphate metabolism	2	2	294	6	12327	-1.35	0.0	4.27	2.18	Nme5 Nme6
108	GO:0009209 [9]: pyrimidine ribonucleoside triphosphate biosynthesis	2	2	294	6	12327	-1.35	0.0	4.27	2.18	Nme5 Nme6
109	GO:0016265 [3]: death	16	16	280	389	11944	-1.43	0.0	3.53	1.92	Acin1 Aipl1 Bbp Cebpb Cntf Dap Itgb3bp Pdcl3 Plagl2 Prkca Rad21 Ripk2 Siah2 Stambp Tnfrsf12a Trib3
110	GO:0006486 [8]: protein amino acid glycosylation	5	5	291	61	12272	-1.45	0.0	3.96	2.06	B3galt4 Edem1 Man1b Rpn1 St3gal3
111	GO:0000067 [6]: DNA replication and chromosome cycle	7	7	289	112	12221	-1.47	0.0	3.82	2.06	Mad2l1 Nek2 Orc1l Orc4l Pole2 Rad21 Rpa3
112	GO:0009314 [6]: response to radiation	4	4	292	40	12293	-1.51	0.0	3.95	2.06	Aipl1 C6.1A Pdcl3 Pde6d
113	GO:0007602 [8]: phototransduction	3	3	293	21	12312	-1.52	0.0	4.02	2.06	Aipl1 Pdcl3 Pde6d
114	GO:0044265 [6]: cellular macromolecule catabolism	20	20	276	536	11797	-1.57	0.0	3.27	1.76	0610033H09Rik Ctss Edem1 Lgmn Lsm5 Metap1 Ppp1r8 Psma4 Psma5 Psmb3 Sec11l3 Senp1 Siah2 Skp2 Tpi1 Tpp2 Ube2c Ube2d2 Usp14 Usp18
115	GO:0006892 [6]: post-Golgi transport	2	2	294	7	12326	-1.58	0.0	4.04	2.06	Scamp2 Vps29
116	GO:0006898 [7]: receptor mediated endocytosis	2	2	294	7	12326	-1.58	0.0	4.04	2.06	Hip1r Msr1
117	GO:0009218 [8]: pyrimidine ribonucleotide metabolism	2	2	294	7	12326	-1.58	0.0	4.04	2.06	Nme5 Nme6
118	GO:0009220 [8]: pyrimidine ribonucleotide biosynthesis	2	2	294	7	12326	-1.58	0.0	4.04	2.06	Nme5 Nme6
119	GO:0015985 [7]: energy coupled proton transport, down electrochemical gradient	3	3	293	22	12311	-1.62	0.0	3.91	2.06	Atp6v0c Atp6v1b2 Atp6v1c1
120	GO:0015986 [7]: ATP synthesis coupled proton transport	3	3	293	22	12311	-1.62	0.0	3.91	2.06	Atp6v0c Atp6v1b2 Atp6v1c1
121	GO:0007399 [5]: neurogenesis	2	2	294	305	12028	-1.64	0.0	0.01	0.0	Chl1 Tnfrsf12a
122	GO:0043065 [7]: positive regulation of apoptosis	6	6	290	90	12243	-1.64	0.0	3.68	2.02	Bbp Cebpb Dap Plagl2 Prkca Ripk2
123	GO:0043068 [6]: positive regulation of programmed cell death	6	6	290	91	12242	-1.69	0.0	3.64	2.01	Bbp Cebpb Dap Plagl2 Prkca Ripk2
124	GO:0009101 [7]: glycoprotein biosynthesis	5	5	291	66	12267	-1.7	0.0	3.68	2.02	B3galt4 Edem1 Man1b Rpn1 St3gal3
125	GO:0019953 [4]: sexual reproduction	8	8	288	148	12185	-1.73	0.0	3.49	1.91	Brd2 Cd9 Fancc Gpx4 Mea1 Nme5 Styx Zfp35
126	GO:0000003 [3]: reproduction	8	8	288	148	12185	-1.73	0.0	3.49	1.91	Brd2 Cd9 Fancc Gpx4 Mea1 Nme5 Styx Zfp35
127	GO:0006401 [6]: RNA catabolism	2	2	294	8	12325	-1.78	0.0	3.83	2.06	Lsm5 Ppp1r8
128	GO:0007033 [6]: vacuole organization and biogenesis	2	2	294	8	12325	-1.78	0.0	3.83	2.06	Atp6v0c Vps29
129	GO:0006281 [6]: DNA repair	7	7	289	121	12212	-1.78	0.0	3.47	1.9	Fancc Gtf2h3 Rad1 Rad21 Rad51c Trex1 Xrcc4
130	GO:0006512 [8]: ubiquitin cycle	14	14	282	343	11990	-1.79	0.0	3.17	1.7	Cdc20 Fbxl8 Fbxo36 G1p2 Pias1 Senp1 Siah2 Skp2 Ube2c Ube2d2 Uble1b Usp14 Usp18 Vhlh
131	GO:0009057 [5]: macromolecule catabolism	20	20	276	554	11779	-1.8	0.0	3.0	1.65	0610033H09Rik Ctss Edem1 Lgmn Lsm5 Metap1 Ppp1r8 Psma4 Psma5 Psmb3 Sec11l3 Senp1 Siah2 Skp2 Tpi1 Tpp2 Ube2c Ube2d2 Usp14 Usp18
132	GO:0006793 [5]: phosphorus metabolism	21	21	275	590	11743	-1.8	0.0	2.97	1.64	Atp6v0c Atp6v1b2 Atp6v1c1 Aurka Cntf Csnk1e Gsg2 Havcr2 Hipk1 Lats2 Mapkapk2 Ndufb9 Nek2 Plk4 Ppp1ca Prkca Pxk Ripk2 Rngtt Styx Trib3
133	GO:0006796 [6]: phosphate metabolism	21	21	275	590	11743	-1.8	0.0	2.97	1.64	Atp6v0c Atp6v1b2 Atp6v1c1 Aurka Cntf Csnk1e Gsg2 Havcr2 Hipk1 Lats2 Mapkapk2 Ndufb9 Nek2 Plk4 Ppp1ca Prkca Pxk Ripk2 Rngtt Styx Trib3
134	GO:0048232 [6]: male gamete generation	6	6	290	94	12239	-1.8	0.0	3.51	1.91	Brd2 Gpx4 Mea1 Nme5 Styx Zfp35
135	GO:0007283 [7]: spermatogenesis	6	6	290	94	12239	-1.8	0.0	3.51	1.91	Brd2 Gpx4 Mea1 Nme5 Styx Zfp35
136	GO:0009583 [7]: detection of light	3	3	293	24	12309	-1.81	0.0	3.7	2.03	Aipl1 Pdcl3 Pde6d
137	GO:0009416 [7]: response to light	3	3	293	24	12309	-1.81	0.0	3.7	2.03	Aipl1 Pdcl3 Pde6d
138	GO:0045045 [5]: secretory pathway	6	6	290	95	12238	-1.84	0.0	3.46	1.9	Gabarapl2 Scamp2 Sec23b Trappc4 Vps29 Vps45
139	GO:0045893 [8]: positive regulation of transcription, DNA-dependent	5	5	291	69	12264	-1.85	0.0	3.52	1.91	Crsp6 Nfya Plagl2 Pus1 Rxra
140	GO:0007276 [5]: gametogenesis	7	7	289	124	12209	-1.88	0.0	3.37	1.82	Brd2 Fancc Gpx4 Mea1 Nme5 Styx Zfp35
141	GO:0045786 [7]: negative regulation of cell cycle	4	4	292	46	12287	-1.9	0.0	3.53	1.92	Lats2 Mad2l1 Tusc4 Vhlh
142	GO:0009896 [6]: positive regulation of catabolism	1	1	295	0	12333	-1.92	0.0	3.75	2.06	0610033H09Rik
143	GO:0030011 [6]: maintenance of cell polarity	1	1	295	0	12333	-1.92	0.0	3.75	2.06	Llglh
144	GO:0030823 [8]: regulation of cGMP metabolism	1	1	295	0	12333	-1.92	0.0	3.75	2.06	Aipl1
145	GO:0035090 [7]: maintenance of apical/basal cell polarity	1	1	295	0	12333	-1.92	0.0	3.75	2.06	Llglh
146	GO:0042091 [7]: interleukin-10 biosynthesis	1	1	295	0	12333	-1.92	0.0	3.75	2.06	Fcer1g
147	GO:0042517 [8]: positive regulation of tyrosine phosphorylation of Stat3 protein	1	1	295	0	12333	-1.92	0.0	3.75	2.06	Cntf
148	GO:0042531 [7]: positive regulation of tyrosine phosphorylation of STAT protein	1	1	295	0	12333	-1.92	0.0	3.75	2.06	Cntf
149	GO:0045074 [8]: regulation of interleukin-10 biosynthesis	1	1	295	0	12333	-1.92	0.0	3.75	2.06	Fcer1g
150	GO:0045082 [9]: positive regulation of interleukin-10 biosynthesis	1	1	295	0	12333	-1.92	0.0	3.75	2.06	Fcer1g
151	GO:0045732 [7]: positive regulation of protein catabolism	1	1	295	0	12333	-1.92	0.0	3.75	2.06	0610033H09Rik
152	GO:0045839 [8]: negative regulation of mitosis	1	1	295	0	12333	-1.92	0.0	3.75	2.06	Mad2l1
153	GO:0045841 [9]: negative regulation of mitotic metaphase/anaphase transition	1	1	295	0	12333	-1.92	0.0	3.75	2.06	Mad2l1
154	GO:0045851 [10]: pH reduction	1	1	295	0	12333	-1.92	0.0	3.75	2.06	Atp6v0c
155	GO:0045862 [7]: positive regulation of proteolysis and peptidolysis	1	1	295	0	12333	-1.92	0.0	3.75	2.06	0610033H09Rik
156	GO:0046532 [5]: regulation of photoreceptor cell differentiation	1	1	295	0	12333	-1.92	0.0	3.75	2.06	Cntf
157	GO:0046533 [6]: negative regulation of photoreceptor cell differentiation	1	1	295	0	12333	-1.92	0.0	3.75	2.06	Cntf
158	GO:0046602 [10]: regulation of mitotic centrosome separation	1	1	295	0	12333	-1.92	0.0	3.75	2.06	Ranbp1
159	GO:0046604 [11]: positive regulation of mitotic centrosome separation	1	1	295	0	12333	-1.92	0.0	3.75	2.06	Ranbp1
160	GO:0046605 [9]: regulation of centrosome cycle	1	1	295	0	12333	-1.92	0.0	3.75	2.06	Ranbp1
161	GO:0046607 [10]: positive regulation of centrosome cycle	1	1	295	0	12333	-1.92	0.0	3.75	2.06	Ranbp1
162	GO:0048255 [7]: mRNA stabilization	1	1	295	0	12333	-1.92	0.0	3.75	2.06	Mapkapk2
163	GO:0050428 [10]: 3'-phosphoadenosine 5'-phosphosulfate biosynthesis	1	1	295	0	12333	-1.92	0.0	3.75	2.06	Papss1
164	GO:0006421 [9]: asparaginyl-tRNA aminoacylation	1	1	295	0	12333	-1.92	0.0	3.75	2.06	Nars
165	GO:0006896 [7]: Golgi to vacuole transport	1	1	295	0	12333	-1.92	0.0	3.75	2.06	Vps29
166	GO:0006931 [7]: substrate-bound cell migration, cell attachment to substrate	1	1	295	0	12333	-1.92	0.0	3.75	2.06	Tnfrsf12a
167	GO:0007035 [7]: vacuolar acidification	1	1	295	0	12333	-1.92	0.0	3.75	2.06	Atp6v0c
168	GO:0007042 [8]: lysosomal lumen acidification	1	1	295	0	12333	-1.92	0.0	3.75	2.06	Atp6v0c
169	GO:0008054 [7]: cyclin catabolism	1	1	295	0	12333	-1.92	0.0	3.75	2.06	Ube2c
170	GO:0009136 [8]: purine nucleoside diphosphate biosynthesis	1	1	295	0	12333	-1.92	0.0	3.75	2.06	Papss1
171	GO:0009180 [9]: purine ribonucleoside diphosphate biosynthesis	1	1	295	0	12333	-1.92	0.0	3.75	2.06	Papss1
172	GO:0009188 [8]: ribonucleoside diphosphate biosynthesis	1	1	295	0	12333	-1.92	0.0	3.75	2.06	Papss1
173	GO:0016310 [7]: phosphorylation	18	18	278	492	11841	-1.92	0.0	2.9	1.6	Atp6v0c Atp6v1b2 Atp6v1c1 Aurka Cntf Csnk1e Gsg2 Havcr2 Hipk1 Lats2 Mapkapk2 Ndufb9 Nek2 Plk4 Prkca Pxk Ripk2 Trib3
174	GO:0009100 [7]: glycoprotein metabolism	5	5	291	71	12262	-1.94	0.0	3.42	1.87	B3galt4 Edem1 Man1b Rpn1 St3gal3
175	GO:0050729 [7]: positive regulation of inflammatory response	2	2	294	9	12324	-1.95	0.0	3.64	2.01	Fcer1g Prkca
176	GO:0009147 [8]: pyrimidine nucleoside triphosphate metabolism	2	2	294	9	12324	-1.95	0.0	3.64	2.01	Nme5 Nme6
177	GO:0008380 [7]: RNA splicing	9	9	287	188	12145	-1.97	0.0	3.16	1.7	Acin1 Fnbp3 Gemin6 Hnrpf Lsm3 Lsm5 Ppp1r8 Rbm18 Scnm1
178	GO:0006996 [5]: organelle organization and biogenesis	24	24	272	723	11610	-2.03	0.0	2.63	1.52	Arpc4 Atp6v0c Cdca1 D1Wsu40e Decr2 Diap1 Gm169 Gpx4 H2afz H3f3a Kif11 Kif4 Llglh Mrpl10 Mrpl14 Mrpl15 Myo10 Rad21 Ranbp1 Suv39h2 Tctex1 Timm8b Trub2 Vps29
179	GO:0009628 [5]: response to abiotic stimulus	14	14	282	358	11975	-2.03	0.0	2.89	1.6	Aipl1 C6.1A Ccl20 Cklf Cklfsf2a Csf3r Fcer1g Fpr1 G1p2 Man1b Ndufb9 Pdcl3 Pde6d Prkca
180	GO:0042035 [7]: regulation of cytokine biosynthesis	3	3	293	27	12306	-2.07	0.0	3.43	1.87	Cebpb Clec7a Fcer1g
181	GO:0012502 [7]: induction of programmed cell death	5	5	291	76	12257	-2.15	0.0	3.18	1.7	Bbp Cebpb Dap Plagl2 Prkca
182	GO:0006917 [8]: induction of apoptosis	5	5	291	76	12257	-2.15	0.0	3.18	1.7	Bbp Cebpb Dap Plagl2 Prkca
183	GO:0006753 [8]: nucleoside phosphate metabolism	3	3	293	28	12305	-2.15	0.0	3.34	1.81	Atp6v0c Atp6v1b2 Atp6v1c1
184	GO:0006754 [7]: ATP biosynthesis	3	3	293	28	12305	-2.15	0.0	3.34	1.81	Atp6v0c Atp6v1b2 Atp6v1c1
185	GO:0051244 [4]: regulation of cellular physiological process	15	15	281	403	11930	-2.17	0.0	2.69	1.55	Aipl1 Bbp Cebpb Clec7a Cntf D17Wsu104e Dap Fcer1g Mina Mtbp Plagl2 Prkca Ripk2 Stambp Ube2c
186	GO:0006417 [6]: regulation of protein biosynthesis	5	5	291	77	12256	-2.19	0.0	3.14	1.7	Cebpb Clec7a Eif4ebp1 Fcer1g Ppp1ca
187	GO:0044257 [7]: cellular protein catabolism	17	17	279	479	11854	-2.21	0.0	2.58	1.49	0610033H09Rik Ctss Edem1 Lgmn Metap1 Psma4 Psma5 Psmb3 Sec11l3 Senp1 Siah2 Skp2 Tpp2 Ube2c Ube2d2 Usp14 Usp18
188	GO:0006508 [8]: proteolysis and peptidolysis	17	17	279	479	11854	-2.21	0.0	2.58	1.49	0610033H09Rik Ctss Edem1 Lgmn Metap1 Psma4 Psma5 Psmb3 Sec11l3 Senp1 Siah2 Skp2 Tpp2 Ube2c Ube2d2 Usp14 Usp18
189	GO:0050794 [3]: regulation of cellular process	19	19	277	555	11778	-2.22	0.0	2.5	1.45	Aipl1 Bbp Cebpb Clec7a Cntf D17Wsu104e Dap Fcer1g Mbnl3 Mina Mtbp Plagl2 Prkca Ripk2 Socs5 Socs6 Stambp Stat5b Ube2c
190	GO:0001817 [6]: regulation of cytokine production	3	3	293	29	12304	-2.22	0.0	3.26	1.76	Cebpb Clec7a Fcer1g
191	GO:0006911 [8]: phagocytosis, engulfment	2	2	294	11	12322	-2.26	0.0	3.32	1.81	Clec7a Fcer1g
192	GO:0008624 [9]: induction of apoptosis by extracellular signals	2	2	294	11	12322	-2.26	0.0	3.32	1.81	Bbp Dap
193	GO:0043067 [5]: regulation of programmed cell death	9	9	287	201	12132	-2.26	0.0	2.83	1.55	Aipl1 Bbp Cebpb Cntf Dap Plagl2 Prkca Ripk2 Stambp
194	GO:0006810 [4]: transport	50	50	246	1803	10530	-2.33	0.0	1.85	1.17	1110032D12Rik 1700051I12Rik Atp6v0c Atp6v1b2 Atp6v1c1 BC010801 Bin3 Cacna1f Clec7a Clic4 Dhx32 Dp1 Eif4enif1 Fcer1g Gabarapl2 Gosr1 Hip1r Itpr3 Kif4 Mcfd2 Mrpl45 Mrps23 Msr1 Nup37 Nutf2 Nxt1 Pgm1 Prkca Rab14 Rab5a Rgs19 Rpusd1 Sara1 Scamp2 Sec23b Sec61b Slc11a2 Slc30a7 Snap29 Snx12 Snx15 Stard4 Stx8 Timm17a Timm8b Tomm22 Trappc4 Vamp3 Vps29 Vps45
195	GO:0051234 [4]: establishment of localization	50	50	246	1806	10527	-2.34	0.0	1.84	1.15	1110032D12Rik 1700051I12Rik Atp6v0c Atp6v1b2 Atp6v1c1 BC010801 Bin3 Cacna1f Clec7a Clic4 Dhx32 Dp1 Eif4enif1 Fcer1g Gabarapl2 Gosr1 Hip1r Itpr3 Kif4 Mcfd2 Mrpl45 Mrps23 Msr1 Nup37 Nutf2 Nxt1 Pgm1 Prkca Rab14 Rab5a Rgs19 Rpusd1 Sara1 Scamp2 Sec23b Sec61b Slc11a2 Slc30a7 Snap29 Snx12 Snx15 Stard4 Stx8 Timm17a Timm8b Tomm22 Trappc4 Vamp3 Vps29 Vps45
196	GO:0006974 [5]: response to DNA damage stimulus	7	7	289	142	12191	-2.38	0.0	2.79	1.55	Fancc Gtf2h3 Rad1 Rad21 Rad51c Trex1 Xrcc4
197	GO:0007005 [6]: mitochondrion organization and biogenesis	2	2	294	12	12321	-2.39	0.0	3.18	1.7	Mrpl15 Timm8b
198	GO:0006968 [4]: cellular defense response	1	1	295	203	12130	-2.4	0.0	0.01	0.0	Fcer1g
199	GO:0030163 [6]: protein catabolism	17	17	279	497	11836	-2.4	0.0	2.34	1.4	0610033H09Rik Ctss Edem1 Lgmn Metap1 Psma4 Psma5 Psmb3 Sec11l3 Senp1 Siah2 Skp2 Tpp2 Ube2c Ube2d2 Usp14 Usp18
200	GO:0009889 [5]: regulation of biosynthesis	5	5	291	83	12250	-2.41	0.0	2.89	1.6	Cebpb Clec7a Eif4ebp1 Fcer1g Ppp1ca
201	GO:0051179 [3]: localization	50	50	246	1823	10510	-2.41	0.0	1.74	1.1	1110032D12Rik 1700051I12Rik Atp6v0c Atp6v1b2 Atp6v1c1 BC010801 Bin3 Cacna1f Clec7a Clic4 Dhx32 Dp1 Eif4enif1 Fcer1g Gabarapl2 Gosr1 Hip1r Itpr3 Kif4 Mcfd2 Mrpl45 Mrps23 Msr1 Nup37 Nutf2 Nxt1 Pgm1 Prkca Rab14 Rab5a Rgs19 Rpusd1 Sara1 Scamp2 Sec23b Sec61b Slc11a2 Slc30a7 Snap29 Snx12 Snx15 Stard4 Stx8 Timm17a Timm8b Tomm22 Trappc4 Vamp3 Vps29 Vps45
202	GO:0042089 [6]: cytokine biosynthesis	3	3	293	32	12301	-2.43	0.0	3.04	1.68	Cebpb Clec7a Fcer1g
203	GO:0046034 [6]: ATP metabolism	3	3	293	32	12301	-2.43	0.0	3.04	1.68	Atp6v0c Atp6v1b2 Atp6v1c1
204	GO:0051093 [4]: negative regulation of development	3	3	293	32	12301	-2.43	0.0	3.04	1.68	Cntf Lgmn Mbnl3
205	GO:0043285 [5]: biopolymer catabolism	17	17	279	500	11833	-2.44	0.0	2.3	1.36	0610033H09Rik Ctss Edem1 Lgmn Metap1 Psma4 Psma5 Psmb3 Sec11l3 Senp1 Siah2 Skp2 Tpp2 Ube2c Ube2d2 Usp14 Usp18
206	GO:0006818 [5]: hydrogen transport	4	4	292	57	12276	-2.47	0.0	2.91	1.6	Atp6v0c Atp6v1b2 Atp6v1c1 Rpusd1
207	GO:0016043 [4]: cell organization and biogenesis	26	26	270	857	11476	-2.48	0.0	2.0	1.25	Arpc4 Atp6v0c Cdca1 D1Wsu40e Decr2 Diap1 Gm169 Gpx4 H2afz H3f3a Kif11 Kif4 Llglh Mrpl10 Mrpl14 Mrpl15 Myo10 Rad21 Ranbp1 Socs5 Socs6 Suv39h2 Tctex1 Timm8b Trub2 Vps29
208	GO:0042107 [5]: cytokine metabolism	3	3	293	33	12300	-2.5	0.0	2.97	1.64	Cebpb Clec7a Fcer1g
209	GO:0006310 [6]: DNA recombination	3	3	293	33	12300	-2.5	0.0	2.97	1.64	Rad51ap1 Rad51c Xrcc4
210	GO:0009719 [4]: response to endogenous stimulus	7	7	289	147	12186	-2.5	0.0	2.65	1.53	Fancc Gtf2h3 Rad1 Rad21 Rad51c Trex1 Xrcc4
211	GO:0050789 [2]: regulation of biological process	59	59	237	2232	10101	-2.51	0.0	1.47	0.95	0610033H09Rik 2700075B01Rik 2810410A08Rik 6330581L23Rik Acsl4 Aipl1 Aof2 Asb8 Bbp Bccip Bpnt1 Cebpb Clec7a Cntf Crsp6 Crsp8 D17Wsu104e Dap Edn2 Eif4ebp1 F830020C16Rik Fcer1g Gabpa Gtf2h3 Hcngp Itgb3bp Keap1 Lgmn Mbnl3 Mina Mta3 Mtbp Nab1 Nfya Pias1 Plagl2 Ppp1ca Prkca Pus1 Ripk2 Rxra Six4 Socs5 Socs6 Srebf2 Stambp Stat5b Taf12 Tceb3 Tead4 Tgif Tnfrsf12a Trib3 Ube2c Usf1 Yaf2 Zfp35 Zfp52 Zfp84
212	GO:0006954 [5]: inflammatory response	6	6	290	117	12216	-2.54	0.0	2.67	1.54	Ccl20 Csf3r Fcer1g Ly86 Ly96 Prkca
213	GO:0050793 [3]: regulation of development	7	7	289	151	12182	-2.58	0.0	2.55	1.47	Cntf Lgmn Mbnl3 Socs5 Socs6 Stat5b Tnfrsf12a
214	GO:0016046 [6]: detection of fungi	1	1	295	1	12332	-2.59	0.0	3.07	1.7	Clec7a
215	GO:0018343 [10]: protein farnesylation	1	1	295	1	12332	-2.59	0.0	3.07	1.7	Aipl1
216	GO:0019307 [8]: mannose biosynthesis	1	1	295	1	12332	-2.59	0.0	3.07	1.7	Pmm2
217	GO:0030799 [7]: regulation of cyclic nucleotide metabolism	1	1	295	1	12332	-2.59	0.0	3.07	1.7	Aipl1
218	GO:0045662 [6]: negative regulation of myoblast differentiation	1	1	295	1	12332	-2.59	0.0	3.07	1.7	Mbnl3
219	GO:0045947 [9]: negative regulation of translational initiation	1	1	295	1	12332	-2.59	0.0	3.07	1.7	Eif4ebp1
220	GO:0046427 [6]: positive regulation of JAK-STAT cascade	1	1	295	1	12332	-2.59	0.0	3.07	1.7	Cntf
221	GO:0001879 [7]: detection of yeast	1	1	295	1	12332	-2.59	0.0	3.07	1.7	Clec7a
222	GO:0006140 [6]: regulation of nucleotide metabolism	1	1	295	1	12332	-2.59	0.0	3.07	1.7	Aipl1
223	GO:0006370 [8]: mRNA capping	1	1	295	1	12332	-2.59	0.0	3.07	1.7	Rngtt
224	GO:0006374 [9]: nuclear mRNA splicing via U2-type spliceosome	1	1	295	1	12332	-2.59	0.0	3.07	1.7	Lsm3
225	GO:0006422 [9]: aspartyl-tRNA aminoacylation	1	1	295	1	12332	-2.59	0.0	3.07	1.7	Nars
226	GO:0006436 [9]: tryptophanyl-tRNA aminoacylation	1	1	295	1	12332	-2.59	0.0	3.07	1.7	Wars
227	GO:0006597 [9]: spermine biosynthesis	1	1	295	1	12332	-2.59	0.0	3.07	1.7	Amd1
228	GO:0007603 [9]: phototransduction, visible light	1	1	295	1	12332	-2.59	0.0	3.07	1.7	Aipl1
229	GO:0008608 [8]: attachment of spindle microtubules to kinetochore	1	1	295	1	12332	-2.59	0.0	3.07	1.7	Cdca1
230	GO:0009452 [7]: RNA capping	1	1	295	1	12332	-2.59	0.0	3.07	1.7	Rngtt
231	GO:0000375 [8]: RNA splicing, via transesterification reactions	8	8	288	185	12148	-2.6	0.0	2.47	1.45	Acin1 Fnbp3 Gemin6 Hnrpf Lsm3 Lsm5 Ppp1r8 Rbm18
232	GO:0000377 [9]: RNA splicing, via transesterification reactions with bulged adenosine as nucleophile	8	8	288	185	12148	-2.6	0.0	2.47	1.45	Acin1 Fnbp3 Gemin6 Hnrpf Lsm3 Lsm5 Ppp1r8 Rbm18
233	GO:0000398 [8]: nuclear mRNA splicing, via spliceosome	8	8	288	185	12148	-2.6	0.0	2.47	1.45	Acin1 Fnbp3 Gemin6 Hnrpf Lsm3 Lsm5 Ppp1r8 Rbm18
234	GO:0006952 [5]: defense response	16	16	280	892	11441	-2.61	0.0	0.09	0.06	Blnk Ccl20 Cd72 Cebpb Clec7a Csf3r Fcer1g Fyb G1p2 Ifi30 Ifit1 Klra2 Ly86 Ly96 Mx2 Prkca
235	GO:0050764 [7]: regulation of phagocytosis	2	2	294	14	12319	-2.62	0.0	2.94	1.63	Clec7a Fcer1g
236	GO:0050766 [8]: positive regulation of phagocytosis	2	2	294	14	12319	-2.62	0.0	2.94	1.63	Clec7a Fcer1g
237	GO:0006487 [9]: N-linked glycosylation	2	2	294	14	12319	-2.62	0.0	2.94	1.63	Edem1 Man1b
238	GO:0045941 [7]: positive regulation of transcription	5	5	291	90	12243	-2.63	0.0	2.63	1.52	Crsp6 Nfya Plagl2 Pus1 Rxra
239	GO:0045935 [6]: positive regulation of nucleobase, nucleoside, nucleotide and nucleic acid metabolism	5	5	291	91	12242	-2.66	0.0	2.59	1.49	Crsp6 Nfya Plagl2 Pus1 Rxra
240	GO:0001816 [5]: cytokine production	3	3	293	36	12297	-2.67	0.0	2.77	1.55	Cebpb Clec7a Fcer1g
241	GO:0044248 [5]: cellular catabolism	20	20	276	646	11687	-2.68	0.0	1.88	1.19	0610033H09Rik Ctss Edem1 Lgmn Lsm5 Metap1 Ppp1r8 Psma4 Psma5 Psmb3 Sec11l3 Senp1 Siah2 Skp2 Tpi1 Tpp2 Ube2c Ube2d2 Usp14 Usp18
242	GO:0030001 [7]: metal ion transport	3	3	293	295	12038	-2.68	0.0	0.03	0.0	Cacna1f Slc11a2 Slc30a7
243	GO:0006897 [6]: endocytosis	6	6	290	123	12210	-2.69	0.0	2.49	1.45	Bin3 Clec7a Fcer1g Hip1r Msr1 Rab5a
244	GO:0050727 [6]: regulation of inflammatory response	2	2	294	15	12318	-2.72	0.0	2.83	1.55	Fcer1g Prkca
245	GO:0006289 [7]: nucleotide-excision repair	2	2	294	15	12318	-2.72	0.0	2.83	1.55	Fancc Gtf2h3
246	GO:0042221 [6]: response to chemical substance	9	9	287	227	12106	-2.72	0.0	2.27	1.34	Ccl20 Cklf Cklfsf2a Csf3r Fcer1g Fpr1 G1p2 Man1b Prkca
247	GO:0000226 [8]: microtubule cytoskeleton organization and biogenesis	3	3	293	37	12296	-2.73	0.0	2.71	1.55	Cdca1 Kif11 Ranbp1
248	GO:0050791 [3]: regulation of physiological process	51	51	245	2009	10324	-2.8	0.0	1.03	0.67	0610033H09Rik 6330581L23Rik Acsl4 Aipl1 Aof2 Asb8 Bbp Bpnt1 Cebpb Clec7a Cntf Crsp6 Crsp8 D17Wsu104e Dap Edn2 Eif4ebp1 F830020C16Rik Fcer1g Gabpa Gtf2h3 Hcngp Itgb3bp Keap1 Mina Mta3 Mtbp Nab1 Nfya Pias1 Plagl2 Ppp1ca Prkca Pus1 Ripk2 Rxra Six4 Srebf2 Stambp Stat5b Taf12 Tceb3 Tead4 Tgif Trib3 Ube2c Usf1 Yaf2 Zfp35 Zfp52 Zfp84
249	GO:0045807 [7]: positive regulation of endocytosis	2	2	294	16	12317	-2.81	0.0	2.73	1.55	Clec7a Fcer1g
250	GO:0007259 [7]: JAK-STAT cascade	2	2	294	16	12317	-2.81	0.0	2.73	1.55	Cntf Pias1
251	GO:0008286 [8]: insulin receptor signaling pathway	2	2	294	16	12317	-2.81	0.0	2.73	1.55	Eif4ebp1 Prkca
252	GO:0006752 [7]: group transfer coenzyme metabolism	3	3	293	39	12294	-2.83	0.0	2.59	1.49	Atp6v0c Atp6v1b2 Atp6v1c1
253	GO:0042981 [6]: regulation of apoptosis	8	8	288	199	12134	-2.84	0.0	2.17	1.33	Aipl1 Bbp Cebpb Dap Plagl2 Prkca Ripk2 Stambp
254	GO:0006399 [6]: tRNA metabolism	4	4	292	67	12266	-2.85	0.0	2.46	1.45	Nars Pus1 Rpp30 Wars
255	GO:0045449 [6]: regulation of transcription	33	33	263	1522	10811	-2.88	0.0	0.28	0.18	6330581L23Rik Aof2 Asb8 Bpnt1 Cebpb Crsp6 Crsp8 F830020C16Rik Gabpa Gtf2h3 Hcngp Itgb3bp Keap1 Mta3 Nab1 Nfya Pias1 Plagl2 Pus1 Rxra Six4 Srebf2 Stat5b Taf12 Tceb3 Tead4 Tgif Trib3 Usf1 Yaf2 Zfp35 Zfp52 Zfp84
256	GO:0019222 [4]: regulation of metabolism	42	42	254	1653	10680	-2.9	0.0	0.99	0.65	0610033H09Rik 6330581L23Rik Acsl4 Aipl1 Aof2 Asb8 Bpnt1 Cebpb Clec7a Cntf Crsp6 Crsp8 Eif4ebp1 F830020C16Rik Fcer1g Gabpa Gtf2h3 Hcngp Itgb3bp Keap1 Mta3 Nab1 Nfya Pias1 Plagl2 Ppp1ca Prkca Pus1 Rxra Six4 Srebf2 Stat5b Taf12 Tceb3 Tead4 Tgif Trib3 Usf1 Yaf2 Zfp35 Zfp52 Zfp84
257	GO:0009056 [4]: catabolism	21	21	275	722	11611	-2.9	0.0	1.53	0.98	0610033H09Rik Ctss Edem1 Lgmn Lsm5 Metap1 Pla2g12a Ppp1r8 Psma4 Psma5 Psmb3 Sec11l3 Senp1 Siah2 Skp2 Tpi1 Tpp2 Ube2c Ube2d2 Usp14 Usp18
258	GO:0006221 [7]: pyrimidine nucleotide biosynthesis	2	2	294	17	12316	-2.9	0.0	2.63	1.52	Nme5 Nme6
259	GO:0006355 [7]: regulation of transcription, DNA-dependent	33	33	263	1495	10838	-2.93	0.0	0.33	0.22	6330581L23Rik Aof2 Asb8 Bpnt1 Cebpb Crsp6 Crsp8 F830020C16Rik Gabpa Gtf2h3 Hcngp Itgb3bp Keap1 Mta3 Nab1 Nfya Pias1 Plagl2 Pus1 Rxra Six4 Srebf2 Stat5b Taf12 Tceb3 Tead4 Tgif Trib3 Usf1 Yaf2 Zfp35 Zfp52 Zfp84
260	GO:0019219 [5]: regulation of nucleobase, nucleoside, nucleotide and nucleic acid metabolism	34	34	262	1528	10805	-2.94	0.0	0.35	0.23	6330581L23Rik Aipl1 Aof2 Asb8 Bpnt1 Cebpb Crsp6 Crsp8 F830020C16Rik Gabpa Gtf2h3 Hcngp Itgb3bp Keap1 Mta3 Nab1 Nfya Pias1 Plagl2 Pus1 Rxra Six4 Srebf2 Stat5b Taf12 Tceb3 Tead4 Tgif Trib3 Usf1 Yaf2 Zfp35 Zfp52 Zfp84
261	GO:0009790 [3]: embryonic development	1	1	295	173	12160	-2.96	0.0	0.02	0.0	Dppa3
262	GO:0006351 [7]: transcription, DNA-dependent	34	34	262	1521	10812	-2.96	0.0	0.36	0.24	6330581L23Rik Abt1 Aof2 Asb8 Bpnt1 Cebpb Crsp6 Crsp8 F830020C16Rik Gabpa Gtf2h3 Hcngp Itgb3bp Keap1 Mta3 Nab1 Nfya Pias1 Plagl2 Pus1 Rxra Six4 Srebf2 Stat5b Taf12 Tceb3 Tead4 Tgif Trib3 Usf1 Yaf2 Zfp35 Zfp52 Zfp84
263	GO:0009584 [8]: detection of visible light	1	1	295	2	12331	-2.97	0.0	2.68	1.55	Aipl1
264	GO:0009595 [5]: detection of biotic stimulus	1	1	295	2	12331	-2.97	0.0	2.68	1.55	Clec7a
265	GO:0016478 [8]: negative regulation of translation	1	1	295	2	12331	-2.97	0.0	2.68	1.55	Eif4ebp1
266	GO:0030071 [8]: regulation of mitotic metaphase/anaphase transition	1	1	295	2	12331	-2.97	0.0	2.68	1.55	Mad2l1
267	GO:0040015 [6]: negative regulation of body size	1	1	295	2	12331	-2.97	0.0	2.68	1.55	Lgmn
268	GO:0042092 [6]: T-helper 2 type immune response	1	1	295	2	12331	-2.97	0.0	2.68	1.55	Fcer1g
269	GO:0042590 [7]: antigen presentation, exogenous antigen via MHC class I	1	1	295	2	12331	-2.97	0.0	2.68	1.55	Fcer1g
270	GO:0045039 [7]: mitochondrial inner membrane protein import	1	1	295	2	12331	-2.97	0.0	2.68	1.55	Timm8b
271	GO:0045773 [7]: positive regulation of axon extension	1	1	295	2	12331	-2.97	0.0	2.68	1.55	Tnfrsf12a
272	GO:0046325 [7]: negative regulation of glucose import	1	1	295	2	12331	-2.97	0.0	2.68	1.55	Prkca
273	GO:0046627 [6]: negative regulation of insulin receptor signaling pathway	1	1	295	2	12331	-2.97	0.0	2.68	1.55	Prkca
274	GO:0000002 [7]: mitochondrial genome maintenance	1	1	295	2	12331	-2.97	0.0	2.68	1.55	Mrpl15
275	GO:0000320 [7]: re-entry into mitotic cell cycle	1	1	295	2	12331	-2.97	0.0	2.68	1.55	Ccnf
276	GO:0001802 [6]: type III hypersensitivity	1	1	295	2	12331	-2.97	0.0	2.68	1.55	Fcer1g
277	GO:0001803 [7]: regulation of type III hypersensitivity	1	1	295	2	12331	-2.97	0.0	2.68	1.55	Fcer1g
278	GO:0001805 [8]: positive regulation of type III hypersensitivity	1	1	295	2	12331	-2.97	0.0	2.68	1.55	Fcer1g
279	GO:0001878 [7]: response to yeast	1	1	295	2	12331	-2.97	0.0	2.68	1.55	Clec7a
280	GO:0001895 [5]: retinal homeostasis	1	1	295	2	12331	-2.97	0.0	2.68	1.55	Aipl1
281	GO:0006013 [8]: mannose metabolism	1	1	295	2	12331	-2.97	0.0	2.68	1.55	Pmm2
282	GO:0006379 [8]: mRNA cleavage	1	1	295	2	12331	-2.97	0.0	2.68	1.55	Cstf1
283	GO:0006381 [8]: mRNA editing	1	1	295	2	12331	-2.97	0.0	2.68	1.55	Dnajb11
284	GO:0007007 [7]: inner mitochondrial membrane organization and biogenesis	1	1	295	2	12331	-2.97	0.0	2.68	1.55	Timm8b
285	GO:0007089 [7]: traversing start control point of mitotic cell cycle	1	1	295	2	12331	-2.97	0.0	2.68	1.55	Mtbp
286	GO:0008295 [9]: spermidine biosynthesis	1	1	295	2	12331	-2.97	0.0	2.68	1.55	Amd1
287	GO:0009133 [7]: nucleoside diphosphate biosynthesis	1	1	295	2	12331	-2.97	0.0	2.68	1.55	Papss1
288	GO:0019319 [8]: hexose biosynthesis	2	2	294	18	12315	-2.98	0.0	2.54	1.47	Pmm2 Tpi1
289	GO:0046165 [6]: alcohol biosynthesis	2	2	294	18	12315	-2.98	0.0	2.54	1.47	Pmm2 Tpi1
290	GO:0046364 [7]: monosaccharide biosynthesis	2	2	294	18	12315	-2.98	0.0	2.54	1.47	Pmm2 Tpi1
291	GO:0006220 [7]: pyrimidine nucleotide metabolism	2	2	294	18	12315	-2.98	0.0	2.54	1.47	Nme5 Nme6
292	GO:0006350 [6]: transcription	37	37	259	1574	10759	-3.01	0.0	0.54	0.36	1810060D16Rik 6330581L23Rik Abt1 Aof2 Asb8 Bpnt1 Cebpb Crsp6 Crsp8 F830020C16Rik Gabpa Gtf2h3 Hcngp Itgb3bp Keap1 Mta3 Nab1 Nfya Pias1 Plagl2 Polr2c Polr2h Pus1 Rxra Six4 Srebf2 Stat5b Taf12 Tceb3 Tead4 Tgif Trib3 Usf1 Yaf2 Zfp35 Zfp52 Zfp84
293	GO:0006468 [8]: protein amino acid phosphorylation	14	14	282	450	11883	-3.02	0.0	1.6	1.01	Aurka Cntf Csnk1e Gsg2 Havcr2 Hipk1 Lats2 Mapkapk2 Nek2 Plk4 Prkca Pxk Ripk2 Trib3
294	GO:0009607 [4]: response to biotic stimulus	20	20	276	974	11359	-3.02	0.0	0.23	0.14	Blnk Ccl20 Cd72 Cebpb Clec7a Csf3r Edem1 Fcer1g Fyb G1p2 Gpx2 Gpx4 Hspa4l Ifi30 Ifit1 Klra2 Ly86 Ly96 Mx2 Prkca
295	GO:0006357 [8]: regulation of transcription from Pol II promoter	7	7	289	176	12157	-3.05	0.0	1.97	1.22	Crsp6 Crsp8 Gabpa Nfya Plagl2 Pus1 Rxra
296	GO:0051239 [4]: regulation of organismal physiological process	5	5	291	107	12226	-3.08	0.0	2.1	1.28	Cebpb Clec7a Edn2 Fcer1g Prkca
297	GO:0050776 [5]: regulation of immune response	4	4	292	75	12258	-3.1	0.0	2.17	1.33	Cebpb Clec7a Fcer1g Prkca
298	GO:0015992 [6]: proton transport	3	3	293	45	12288	-3.1	0.0	2.28	1.35	Atp6v0c Atp6v1b2 Atp6v1c1
299	GO:0006457 [7]: protein folding	7	7	289	181	12152	-3.12	0.0	1.88	1.19	1700030A21Rik 2700075B01Rik Dnajb11 Dyt1 Hspa4l Hyou1 Pfdn2
300	GO:0016485 [8]: protein processing	2	2	294	20	12313	-3.13	0.0	2.37	1.43	Sec11l3 Spcs2
301	GO:0042108 [8]: positive regulation of cytokine biosynthesis	2	2	294	20	12313	-3.13	0.0	2.37	1.43	Clec7a Fcer1g
302	GO:0045596 [5]: negative regulation of cell differentiation	2	2	294	20	12313	-3.13	0.0	2.37	1.43	Cntf Mbnl3
303	GO:0001819 [7]: positive regulation of cytokine production	2	2	294	20	12313	-3.13	0.0	2.37	1.43	Clec7a Fcer1g
304	GO:0006366 [8]: transcription from Pol II promoter	8	8	288	220	12113	-3.13	0.0	1.79	1.12	Abt1 Crsp6 Crsp8 Gabpa Nfya Plagl2 Pus1 Rxra
305	GO:0017038 [6]: protein import	3	3	293	46	12287	-3.14	0.0	2.23	1.34	Nutf2 Nxt1 Timm8b
306	GO:0006811 [5]: ion transport	10	10	286	555	11778	-3.15	0.0	0.15	0.1	1700051I12Rik Atp6v0c Atp6v1b2 Atp6v1c1 Cacna1f Clic4 Itpr3 Msr1 Slc11a2 Slc30a7
307	GO:0006950 [4]: response to stress	21	21	275	786	11547	-3.16	0.0	1.08	0.68	Ccl20 Cd72 Csf3r Edem1 Fancc Fcer1g Gpx2 Gpx4 Gtf2h3 Hspa4l Hyou1 Klra2 Ly86 Ly96 Mx2 Prkca Rad1 Rad21 Rad51c Trex1 Xrcc4
308	GO:0007242 [5]: intracellular signaling cascade	18	18	278	653	11680	-3.18	0.0	1.17	0.75	Als2 Asb8 Blnk Cntf Depdc1a Pias1 Prkca Pxk Rab14 Rab5a Sara1 Snx12 Snx15 Socs5 Socs6 Stat5b Tank Wsb2
309	GO:0050730 [6]: regulation of peptidyl-tyrosine phosphorylation	2	2	294	21	12312	-3.2	0.0	2.3	1.36	Cntf Prkca
310	GO:0009582 [6]: detection of abiotic stimulus	4	4	292	79	12254	-3.2	0.0	2.04	1.26	Aipl1 Ndufb9 Pdcl3 Pde6d
311	GO:0009613 [5]: response to pest, pathogen or parasite	9	9	287	507	11826	-3.21	0.0	0.15	0.1	Ccl20 Cd72 Csf3r Fcer1g Klra2 Ly86 Ly96 Mx2 Prkca
312	GO:0000074 [6]: regulation of cell cycle	9	9	287	266	12067	-3.21	0.0	1.62	1.02	Bccip Ccnf Lats2 Mad2l1 Mtbp Skp2 Tusc4 Ube2c Vhlh
313	GO:0051049 [5]: regulation of transport	3	3	293	48	12285	-3.21	0.0	2.15	1.32	Clec7a Fcer1g Prkca
314	GO:0007267 [4]: cell-cell signaling	2	2	294	208	12125	-3.22	0.0	0.04	0.01	Cacna1f Usp14
315	GO:0006605 [7]: protein targeting	7	7	289	188	12145	-3.22	0.0	1.75	1.11	Nutf2 Nxt1 Rgs19 Sec61b Timm17a Timm8b Tomm22
316	GO:0010165 [7]: response to X-ray	1	1	295	3	12330	-3.23	0.0	2.4	1.45	C6.1A
317	GO:0016547 [7]: RNA editing	1	1	295	3	12330	-3.23	0.0	2.4	1.45	Dnajb11
318	GO:0016556 [7]: mRNA modification	1	1	295	3	12330	-3.23	0.0	2.4	1.45	Dnajb11
319	GO:0019229 [5]: regulation of vasoconstriction	1	1	295	3	12330	-3.23	0.0	2.4	1.45	Edn2
320	GO:0030433 [10]: ER-associated protein catabolism	1	1	295	3	12330	-3.23	0.0	2.4	1.45	Edem1
321	GO:0040016 [5]: embryonic cleavage	1	1	295	3	12330	-3.23	0.0	2.4	1.45	Dppa3
322	GO:0042310 [6]: vasoconstriction	1	1	295	3	12330	-3.23	0.0	2.4	1.45	Edn2
323	GO:0042516 [7]: regulation of tyrosine phosphorylation of Stat3 protein	1	1	295	3	12330	-3.23	0.0	2.4	1.45	Cntf
324	GO:0043161 [11]: proteasomal ubiquitin-dependent protein catabolism	1	1	295	3	12330	-3.23	0.0	2.4	1.45	Edem1
325	GO:0045087 [5]: innate immune response	1	1	295	3	12330	-3.23	0.0	2.4	1.45	Mx2
326	GO:0045661 [5]: regulation of myoblast differentiation	1	1	295	3	12330	-3.23	0.0	2.4	1.45	Mbnl3
327	GO:0046626 [5]: regulation of insulin receptor signaling pathway	1	1	295	3	12330	-3.23	0.0	2.4	1.45	Prkca
328	GO:0046668 [6]: regulation of retinal programmed cell death	1	1	295	3	12330	-3.23	0.0	2.4	1.45	Cntf
329	GO:0050880 [5]: regulation of blood vessel size	1	1	295	3	12330	-3.23	0.0	2.4	1.45	Edn2
330	GO:0000103 [7]: sulfate assimilation	1	1	295	3	12330	-3.23	0.0	2.4	1.45	Papss1
331	GO:0001892 [6]: embryonic placenta development	1	1	295	3	12330	-3.23	0.0	2.4	1.45	Cebpb
332	GO:0006791 [6]: sulfur utilization	1	1	295	3	12330	-3.23	0.0	2.4	1.45	Papss1
333	GO:0006824 [9]: cobalt ion transport	1	1	295	3	12330	-3.23	0.0	2.4	1.45	Slc11a2
334	GO:0007091 [9]: mitotic metaphase/anaphase transition	1	1	295	3	12330	-3.23	0.0	2.4	1.45	Mad2l1
335	GO:0007094 [9]: mitotic spindle checkpoint	1	1	295	3	12330	-3.23	0.0	2.4	1.45	Mad2l1
336	GO:0007143 [9]: female meiosis	1	1	295	3	12330	-3.23	0.0	2.4	1.45	Ppp1ca
337	GO:0007216 [7]: metabotropic glutamate receptor signaling pathway	1	1	295	3	12330	-3.23	0.0	2.4	1.45	Homer2
338	GO:0009135 [8]: purine nucleoside diphosphate metabolism	1	1	295	3	12330	-3.23	0.0	2.4	1.45	Papss1
339	GO:0009179 [9]: purine ribonucleoside diphosphate metabolism	1	1	295	3	12330	-3.23	0.0	2.4	1.45	Papss1
340	GO:0043207 [5]: response to external biotic stimulus	10	10	286	542	11791	-3.24	0.0	0.18	0.11	Ccl20 Cd72 Clec7a Csf3r Fcer1g Klra2 Ly86 Ly96 Mx2 Prkca
341	GO:0009451 [6]: RNA modification	3	3	293	49	12284	-3.25	0.0	2.1	1.28	Dnajb11 Nars Wars
342	GO:0007046 [7]: ribosome biogenesis	4	4	292	82	12251	-3.28	0.0	1.95	1.2	D1Wsu40e Gm169 Mrpl10 Mrpl14
343	GO:0016064 [6]: humoral defense mechanism (sensu Vertebrata)	3	3	293	51	12282	-3.32	0.0	2.02	1.26	Cd72 Fcer1g Klra2
344	GO:0050778 [6]: positive regulation of immune response	3	3	293	51	12282	-3.32	0.0	2.02	1.26	Clec7a Fcer1g Prkca
345	GO:0051050 [6]: positive regulation of transport	2	2	294	23	12310	-3.32	0.0	2.16	1.33	Clec7a Fcer1g
346	GO:0000082 [7]: G1/S transition of mitotic cell cycle	2	2	294	23	12310	-3.32	0.0	2.16	1.33	Bccip Skp2
347	GO:0006305 [7]: DNA alkylation	2	2	294	23	12310	-3.32	0.0	2.16	1.33	2700075B01Rik 2810410A08Rik
348	GO:0006306 [4]: DNA methylation	2	2	294	23	12310	-3.32	0.0	2.16	1.33	2700075B01Rik 2810410A08Rik
349	GO:0006909 [7]: phagocytosis	2	2	294	23	12310	-3.32	0.0	2.16	1.33	Clec7a Fcer1g
350	GO:0006955 [4]: immune response	15	15	281	697	11636	-3.33	0.0	0.35	0.23	Ccl20 Cd72 Cebpb Clec7a Csf3r Fcer1g Fyb G1p2 Ifi30 Ifit1 Klra2 Ly86 Ly96 Mx2 Prkca
351	GO:0006091 [5]: generation of precursor metabolites and energy	12	12	284	418	11915	-3.35	0.0	1.17	0.75	2610529C04Rik Atp6v0c Atp6v1b2 Atp6v1c1 Cyp4f18 Glrx1 Ndufb9 Ppp1ca Suclg1 Tpi1 Txn2 Txndc5
352	GO:0030154 [3]: cell differentiation	5	5	291	325	12008	-3.37	0.0	0.12	0.08	Cebpb Cntf F730004D16Rik Mbnl3 Stat5b
353	GO:0045727 [7]: positive regulation of protein biosynthesis	2	2	294	24	12309	-3.37	0.0	2.09	1.28	Clec7a Fcer1g
354	GO:0001932 [8]: regulation of protein amino acid phosphorylation	2	2	294	24	12309	-3.37	0.0	2.09	1.28	Cntf Prkca
355	GO:0051240 [5]: positive regulation of organismal physiological process	3	3	293	54	12279	-3.41	0.0	1.9	1.19	Clec7a Fcer1g Prkca
356	GO:0042254 [6]: ribosome biogenesis and assembly	4	4	292	88	12245	-3.41	0.0	1.77	1.12	D1Wsu40e Gm169 Mrpl10 Mrpl14
357	GO:0030162 [6]: regulation of proteolysis and peptidolysis	1	1	295	4	12329	-3.43	0.0	2.19	1.34	0610033H09Rik
358	GO:0030856 [5]: regulation of epithelial cell differentiation	1	1	295	4	12329	-3.43	0.0	2.19	1.34	Stat5b
359	GO:0042509 [6]: regulation of tyrosine phosphorylation of STAT protein	1	1	295	4	12329	-3.43	0.0	2.19	1.34	Cntf
360	GO:0045408 [8]: regulation of interleukin-6 biosynthesis	1	1	295	4	12329	-3.43	0.0	2.19	1.34	Cebpb
361	GO:0046146 [7]: tetrahydrobiopterin metabolism	1	1	295	4	12329	-3.43	0.0	2.19	1.34	Gch1
362	GO:0050772 [6]: positive regulation of axonogenesis	1	1	295	4	12329	-3.43	0.0	2.19	1.34	Tnfrsf12a
363	GO:0050918 [7]: positive chemotaxis	1	1	295	4	12329	-3.43	0.0	2.19	1.34	Prkca
364	GO:0050920 [7]: regulation of chemotaxis	1	1	295	4	12329	-3.43	0.0	2.19	1.34	Prkca
365	GO:0050921 [8]: positive regulation of chemotaxis	1	1	295	4	12329	-3.43	0.0	2.19	1.34	Prkca
366	GO:0050926 [8]: regulation of positive chemotaxis	1	1	295	4	12329	-3.43	0.0	2.19	1.34	Prkca
367	GO:0050927 [9]: positive regulation of positive chemotaxis	1	1	295	4	12329	-3.43	0.0	2.19	1.34	Prkca
368	GO:0050930 [10]: induction of positive chemotaxis	1	1	295	4	12329	-3.43	0.0	2.19	1.34	Prkca
369	GO:0000080 [7]: G1 phase of mitotic cell cycle	1	1	295	4	12329	-3.43	0.0	2.19	1.34	Mtbp
370	GO:0001678 [5]: cell glucose homeostasis	1	1	295	4	12329	-3.43	0.0	2.19	1.34	Socs6
371	GO:0006515 [9]: misfolded or incompletely synthesized protein catabolism	1	1	295	4	12329	-3.43	0.0	2.19	1.34	Edem1
372	GO:0006626 [8]: protein-mitochondrial targeting	1	1	295	4	12329	-3.43	0.0	2.19	1.34	Timm8b
373	GO:0006729 [8]: tetrahydrobiopterin biosynthesis	1	1	295	4	12329	-3.43	0.0	2.19	1.34	Gch1
374	GO:0006929 [6]: substrate-bound cell migration	1	1	295	4	12329	-3.43	0.0	2.19	1.34	Tnfrsf12a
375	GO:0007040 [7]: lysosome organization and biogenesis	1	1	295	4	12329	-3.43	0.0	2.19	1.34	Atp6v0c
376	GO:0008216 [8]: spermidine metabolism	1	1	295	4	12329	-3.43	0.0	2.19	1.34	Amd1
377	GO:0009185 [8]: ribonucleoside diphosphate metabolism	1	1	295	4	12329	-3.43	0.0	2.19	1.34	Papss1
378	GO:0030100 [6]: regulation of endocytosis	2	2	294	25	12308	-3.43	0.0	2.03	1.26	Clec7a Fcer1g
379	GO:0006979 [5]: response to oxidative stress	2	2	294	25	12308	-3.43	0.0	2.03	1.26	Gpx2 Gpx4
380	GO:0006260 [6]: DNA replication	4	4	292	90	12243	-3.45	0.0	1.72	1.09	Orc1l Orc4l Pole2 Rpa3
381	GO:0006629 [5]: lipid metabolism	8	8	288	426	11907	-3.46	0.0	0.22	0.14	Acsl4 Ndufab1 Pip5k1a Pla2g12a Sc5d Srebf2 Stard4 Tpi1
382	GO:0008033 [7]: tRNA processing	2	2	294	26	12307	-3.47	0.0	1.97	1.22	Pus1 Rpp30
383	GO:0051243 [5]: negative regulation of cellular physiological process	5	5	291	131	12202	-3.49	0.0	1.54	0.98	Aipl1 Cebpb Mtbp Prkca Stambp
384	GO:0007017 [7]: microtubule-based process	5	5	291	133	12200	-3.53	0.0	1.5	0.96	Cdca1 Kif11 Kif4 Ranbp1 Tctex1
385	GO:0009891 [6]: positive regulation of biosynthesis	2	2	294	27	12306	-3.53	0.0	1.92	1.19	Clec7a Fcer1g
386	GO:0019220 [6]: regulation of phosphate metabolism	2	2	294	27	12306	-3.53	0.0	1.92	1.19	Cntf Prkca
387	GO:0042325 [7]: regulation of phosphorylation	2	2	294	27	12306	-3.53	0.0	1.92	1.19	Cntf Prkca
388	GO:0051174 [5]: regulation of phosphorus metabolism	2	2	294	27	12306	-3.53	0.0	1.92	1.19	Cntf Prkca
389	GO:0006304 [6]: DNA modification	2	2	294	27	12306	-3.53	0.0	1.92	1.19	2700075B01Rik 2810410A08Rik
390	GO:0006958 [7]: complement activation, classical pathway	2	2	294	27	12306	-3.53	0.0	1.92	1.19	Cd72 Klra2
391	GO:0016477 [5]: cell migration	5	5	291	135	12198	-3.55	0.0	1.46	0.94	Chl1 Csf3r Fcer1g Prkca Tnfrsf12a
392	GO:0007155 [4]: cell adhesion	11	11	285	471	11862	-3.56	0.0	0.55	0.36	1700051I12Rik Cd9 Clec7a Csf3r Klra2 Myo10 Scarb2 Selpl Sn Stat5b Tnfrsf12a
393	GO:0006812 [6]: cation transport	7	7	289	370	11963	-3.57	0.0	0.24	0.15	Atp6v0c Atp6v1b2 Atp6v1c1 Cacna1f Itpr3 Slc11a2 Slc30a7
394	GO:0040007 [3]: growth	4	4	292	97	12236	-3.58	0.0	1.55	0.99	Gdf3 Lgmn Socs5 Socs6
395	GO:0019217 [6]: regulation of fatty acid metabolism	1	1	295	5	12328	-3.59	0.0	2.02	1.26	Acsl4
396	GO:0030516 [6]: regulation of axon extension	1	1	295	5	12328	-3.59	0.0	2.02	1.26	Tnfrsf12a
397	GO:0035088 [6]: establishment and/or maintenance of apical/basal cell polarity	1	1	295	5	12328	-3.59	0.0	2.02	1.26	Llglh
398	GO:0042226 [7]: interleukin-6 biosynthesis	1	1	295	5	12328	-3.59	0.0	2.02	1.26	Cebpb
399	GO:0042503 [9]: tyrosine phosphorylation of Stat3 protein	1	1	295	5	12328	-3.59	0.0	2.02	1.26	Cntf
400	GO:0045576 [6]: mast cell activation	1	1	295	5	12328	-3.59	0.0	2.02	1.26	Fyb
401	GO:0046323 [9]: glucose import	1	1	295	5	12328	-3.59	0.0	2.02	1.26	Prkca
402	GO:0046324 [6]: regulation of glucose import	1	1	295	5	12328	-3.59	0.0	2.02	1.26	Prkca
403	GO:0046488 [10]: phosphatidylinositol metabolism	1	1	295	5	12328	-3.59	0.0	2.02	1.26	Pip5k1a
404	GO:0046666 [6]: retinal programmed cell death	1	1	295	5	12328	-3.59	0.0	2.02	1.26	Cntf
405	GO:0050769 [5]: positive regulation of neurogenesis	1	1	295	5	12328	-3.59	0.0	2.02	1.26	Tnfrsf12a
406	GO:0006378 [8]: mRNA polyadenylylation	1	1	295	5	12328	-3.59	0.0	2.02	1.26	Cstf1
407	GO:0006596 [8]: polyamine biosynthesis	1	1	295	5	12328	-3.59	0.0	2.02	1.26	Amd1
408	GO:0008215 [8]: spermine metabolism	1	1	295	5	12328	-3.59	0.0	2.02	1.26	Amd1
409	GO:0015672 [7]: monovalent inorganic cation transport	3	3	293	221	12112	-3.59	0.0	0.11	0.07	Atp6v0c Atp6v1b2 Atp6v1c1
410	GO:0007028 [5]: cytoplasm organization and biogenesis	4	4	292	98	12235	-3.6	0.0	1.53	0.97	D1Wsu40e Gm169 Mrpl10 Mrpl14
411	GO:0009108 [7]: coenzyme biosynthesis	3	3	293	61	12272	-3.6	0.0	1.66	1.05	Atp6v0c Atp6v1b2 Atp6v1c1
412	GO:0009611 [5]: response to wounding	6	6	290	326	12007	-3.62	0.0	0.23	0.14	Ccl20 Csf3r Fcer1g Ly86 Ly96 Prkca
413	GO:0007010 [6]: cytoskeleton organization and biogenesis	9	9	287	346	11987	-3.64	0.0	0.79	0.52	Arpc4 Cdca1 Diap1 Kif11 Kif4 Llglh Myo10 Ranbp1 Tctex1
414	GO:0007167 [6]: enzyme linked receptor protein signaling pathway	2	2	294	176	12157	-3.65	0.0	0.08	0.05	Eif4ebp1 Prkca
415	GO:0043066 [7]: negative regulation of apoptosis	3	3	293	64	12269	-3.67	0.0	1.57	0.99	Aipl1 Cebpb Stambp
416	GO:0043069 [6]: negative regulation of programmed cell death	3	3	293	65	12268	-3.69	0.0	1.54	0.98	Aipl1 Cebpb Stambp
417	GO:0044255 [5]: cellular lipid metabolism	7	7	289	340	11993	-3.7	0.0	0.34	0.23	Acsl4 Ndufab1 Pip5k1a Sc5d Srebf2 Stard4 Tpi1
418	GO:0006732 [6]: coenzyme metabolism	4	4	292	105	12228	-3.7	0.0	1.38	0.89	Atp6v0c Atp6v1b2 Atp6v1c1 Tpi1
419	GO:0040008 [4]: regulation of growth	3	3	293	66	12267	-3.71	0.0	1.52	0.97	Lgmn Socs5 Socs6
420	GO:0045595 [4]: regulation of cell differentiation	3	3	293	66	12267	-3.71	0.0	1.52	0.97	Cntf Mbnl3 Stat5b
421	GO:0019752 [6]: carboxylic acid metabolism	6	6	290	307	12026	-3.72	0.0	0.29	0.19	Acsl4 Mcfd2 Nars Ndufab1 Tpi1 Wars
422	GO:0006082 [5]: organic acid metabolism	6	6	290	307	12026	-3.72	0.0	0.29	0.19	Acsl4 Mcfd2 Nars Ndufab1 Tpi1 Wars
423	GO:0015988 [7]: energy coupled proton transport, against electrochemical gradient	1	1	295	6	12327	-3.72	0.0	1.88	1.19	Atp6v1b2
424	GO:0042176 [6]: regulation of protein catabolism	1	1	295	6	12327	-3.72	0.0	1.88	1.19	0610033H09Rik
425	GO:0045445 [4]: myoblast differentiation	1	1	295	6	12327	-3.72	0.0	1.88	1.19	Mbnl3
426	GO:0045926 [5]: negative regulation of growth	1	1	295	6	12327	-3.72	0.0	1.88	1.19	Lgmn
427	GO:0046425 [5]: regulation of JAK-STAT cascade	1	1	295	6	12327	-3.72	0.0	1.88	1.19	Cntf
428	GO:0000079 [5]: regulation of cyclin dependent protein kinase activity	1	1	295	6	12327	-3.72	0.0	1.88	1.19	Bccip
429	GO:0006098 [8]: pentose-phosphate shunt	1	1	295	6	12327	-3.72	0.0	1.88	1.19	Tpi1
430	GO:0006402 [7]: mRNA catabolism	1	1	295	6	12327	-3.72	0.0	1.88	1.19	Lsm5
431	GO:0006740 [10]: NADPH regeneration	1	1	295	6	12327	-3.72	0.0	1.88	1.19	Tpi1
432	GO:0006891 [6]: intra-Golgi transport	1	1	295	6	12327	-3.72	0.0	1.88	1.19	Gabarapl2
433	GO:0007006 [6]: mitochondrial membrane organization and biogenesis	1	1	295	6	12327	-3.72	0.0	1.88	1.19	Timm8b
434	GO:0009308 [5]: amine metabolism	3	3	293	206	12127	-3.74	0.0	0.14	0.09	Amd1 Nars Wars
435	GO:0008643 [5]: carbohydrate transport	2	2	294	33	12300	-3.77	0.0	1.62	1.02	Dp1 Prkca
436	GO:0043118 [4]: negative regulation of physiological process	7	7	289	272	12061	-3.77	0.0	0.73	0.47	Aipl1 Cebpb Eif4ebp1 Mtbp Nab1 Prkca Stambp
437	GO:0051188 [6]: cofactor biosynthesis	3	3	293	70	12263	-3.78	0.0	1.41	0.9	Atp6v0c Atp6v1b2 Atp6v1c1
438	GO:0005975 [5]: carbohydrate metabolism	6	6	290	291	12042	-3.79	0.0	0.36	0.23	Fut1 Man1b Pmm2 Ppp1ca Suclg1 Tpi1
439	GO:0006118 [6]: electron transport	6	6	290	286	12047	-3.8	0.0	0.38	0.24	2610529C04Rik Cyp4f18 Glrx1 Ndufb9 Txn2 Txndc5
440	GO:0006928 [4]: cell motility	5	5	291	162	12171	-3.81	0.0	1.04	0.67	Chl1 Csf3r Fcer1g Prkca Tnfrsf12a
441	GO:0009620 [6]: response to fungi	1	1	295	7	12326	-3.83	0.0	1.76	1.12	Clec7a
442	GO:0019216 [5]: regulation of lipid metabolism	1	1	295	7	12326	-3.83	0.0	1.76	1.12	Acsl4
443	GO:0030041 [7]: actin filament polymerization	1	1	295	7	12326	-3.83	0.0	1.76	1.12	Arpc4
444	GO:0042829 [6]: defense response to pathogen	1	1	295	7	12326	-3.83	0.0	1.76	1.12	Fcer1g
445	GO:0042830 [7]: defense response to pathogenic bacteria	1	1	295	7	12326	-3.83	0.0	1.76	1.12	Fcer1g
446	GO:0001794 [6]: type IIa hypersensitivity	1	1	295	7	12326	-3.83	0.0	1.76	1.12	Fcer1g
447	GO:0001796 [7]: regulation of type IIa hypersensitivity	1	1	295	7	12326	-3.83	0.0	1.76	1.12	Fcer1g
448	GO:0001798 [8]: positive regulation of type IIa hypersensitivity	1	1	295	7	12326	-3.83	0.0	1.76	1.12	Fcer1g
449	GO:0006120 [9]: mitochondrial electron transport, NADH to ubiquinone	1	1	295	7	12326	-3.83	0.0	1.76	1.12	Ndufb9
450	GO:0006302 [7]: double-strand break repair	1	1	295	7	12326	-3.83	0.0	1.76	1.12	Xrcc4
451	GO:0007093 [8]: mitotic checkpoint	1	1	295	7	12326	-3.83	0.0	1.76	1.12	Mad2l1
452	GO:0007215 [6]: glutamate signaling pathway	1	1	295	7	12326	-3.83	0.0	1.76	1.12	Homer2
453	GO:0007260 [8]: tyrosine phosphorylation of STAT protein	1	1	295	7	12326	-3.83	0.0	1.76	1.12	Cntf
454	GO:0007595 [5]: lactation	1	1	295	7	12326	-3.83	0.0	1.76	1.12	Stat5b
455	GO:0009405 [3]: pathogenesis	1	1	295	7	12326	-3.83	0.0	1.76	1.12	Edn2
456	GO:0000041 [8]: transition metal ion transport	2	2	294	35	12298	-3.84	0.0	1.54	0.98	Slc11a2 Slc30a7
457	GO:0007001 [7]: chromosome organization and biogenesis (sensu Eukaryota)	6	6	290	228	12105	-3.84	0.0	0.75	0.49	Gpx4 H2afz H3f3a Rad21 Suv39h2 Trub2
458	GO:0045934 [6]: negative regulation of nucleobase, nucleoside, nucleotide and nucleic acid metabolism	1	1	295	121	12212	-3.84	0.0	0.06	0.03	Nab1
459	GO:0051276 [6]: chromosome organization and biogenesis	6	6	290	233	12100	-3.85	0.0	0.71	0.47	Gpx4 H2afz H3f3a Rad21 Suv39h2 Trub2
460	GO:0007264 [6]: small GTPase mediated signal transduction	3	3	293	193	12140	-3.86	0.0	0.17	0.11	Rab14 Rab5a Sara1
461	GO:0007243 [6]: protein kinase cascade	4	4	292	119	12214	-3.86	0.0	1.12	0.71	Cntf Pias1 Prkca Tank
462	GO:0008632 [7]: apoptotic program	2	2	294	37	12296	-3.89	0.0	1.46	0.94	Acin1 Ripk2
463	GO:0019226 [5]: transmission of nerve impulse	2	2	294	155	12178	-3.9	0.0	0.12	0.08	Cacna1f Usp14
464	GO:0042127 [5]: regulation of cell proliferation	4	4	292	125	12208	-3.91	0.0	1.03	0.67	D17Wsu104e Mina Mtbp Ube2c
465	GO:0051186 [5]: cofactor metabolism	4	4	292	125	12208	-3.91	0.0	1.03	0.67	Atp6v0c Atp6v1b2 Atp6v1c1 Tpi1
466	GO:0016481 [7]: negative regulation of transcription	1	1	295	116	12217	-3.92	0.0	0.06	0.03	Nab1
467	GO:0019438 [6]: aromatic compound biosynthesis	1	1	295	8	12325	-3.93	0.0	1.65	1.05	Gch1
468	GO:0042559 [7]: pteridine and derivative biosynthesis	1	1	295	8	12325	-3.93	0.0	1.65	1.05	Gch1
469	GO:0051084 [8]: posttranslational protein folding	1	1	295	8	12325	-3.93	0.0	1.65	1.05	Dyt1
470	GO:0051085 [9]: chaperone cofactor dependent protein folding	1	1	295	8	12325	-3.93	0.0	1.65	1.05	Dyt1
471	GO:0000188 [8]: inactivation of MAPK	1	1	295	8	12325	-3.93	0.0	1.65	1.05	Prkca
472	GO:0006611 [8]: protein-nucleus export	1	1	295	8	12325	-3.93	0.0	1.65	1.05	Nxt1
473	GO:0007163 [5]: establishment and/or maintenance of cell polarity	1	1	295	8	12325	-3.93	0.0	1.65	1.05	Llglh
474	GO:0009132 [7]: nucleoside diphosphate metabolism	1	1	295	8	12325	-3.93	0.0	1.65	1.05	Papss1
475	GO:0009401 [6]: phosphoenolpyruvate-dependent sugar phosphotransferase system	1	1	295	8	12325	-3.93	0.0	1.65	1.05	Dp1
476	GO:0018108 [9]: peptidyl-tyrosine phosphorylation	2	2	294	39	12294	-3.94	0.0	1.39	0.9	Cntf Prkca
477	GO:0018212 [9]: peptidyl-tyrosine modification	2	2	294	39	12294	-3.94	0.0	1.39	0.9	Cntf Prkca
478	GO:0043038 [7]: amino acid activation	2	2	294	39	12294	-3.94	0.0	1.39	0.9	Nars Wars
479	GO:0043039 [8]: tRNA aminoacylation	2	2	294	39	12294	-3.94	0.0	1.39	0.9	Nars Wars
480	GO:0006418 [8]: tRNA aminoacylation for protein translation	2	2	294	39	12294	-3.94	0.0	1.39	0.9	Nars Wars
481	GO:0006333 [8]: chromatin assembly or disassembly	3	3	293	81	12252	-3.95	0.0	1.16	0.74	H2afz H3f3a Suv39h2
482	GO:0040029 [3]: regulation of gene expression, epigenetic	2	2	294	40	12293	-3.97	0.0	1.35	0.87	2700075B01Rik 2810410A08Rik
483	GO:0006800 [5]: oxygen and reactive oxygen species metabolism	2	2	294	40	12293	-3.97	0.0	1.35	0.87	Gpx2 Gpx4
484	GO:0006519 [5]: amino acid and derivative metabolism	3	3	293	178	12155	-3.98	0.0	0.22	0.14	Amd1 Nars Wars
485	GO:0009894 [5]: regulation of catabolism	1	1	295	9	12324	-4.0	0.0	1.55	0.99	0610033H09Rik
486	GO:0030316 [6]: osteoclast differentiation	1	1	295	9	12324	-4.0	0.0	1.55	0.99	F730004D16Rik
487	GO:0042327 [7]: positive regulation of phosphorylation	1	1	295	9	12324	-4.0	0.0	1.55	0.99	Cntf
488	GO:0042558 [6]: pteridine and derivative metabolism	1	1	295	9	12324	-4.0	0.0	1.55	0.99	Gch1
489	GO:0043026 [7]: regulation of caspase activation	1	1	295	9	12324	-4.0	0.0	1.55	0.99	Ripk2
490	GO:0045937 [6]: positive regulation of phosphate metabolism	1	1	295	9	12324	-4.0	0.0	1.55	0.99	Cntf
491	GO:0050731 [7]: positive regulation of peptidyl-tyrosine phosphorylation	1	1	295	9	12324	-4.0	0.0	1.55	0.99	Cntf
492	GO:0051051 [6]: negative regulation of transport	1	1	295	9	12324	-4.0	0.0	1.55	0.99	Prkca
493	GO:0000086 [7]: G2/M transition of mitotic cell cycle	1	1	295	9	12324	-4.0	0.0	1.55	0.99	Bccip
494	GO:0006739 [9]: NADPH metabolism	1	1	295	9	12324	-4.0	0.0	1.55	0.99	Tpi1
495	GO:0006829 [9]: zinc ion transport	1	1	295	9	12324	-4.0	0.0	1.55	0.99	Slc30a7
496	GO:0006400 [7]: tRNA modification	2	2	294	42	12291	-4.02	0.0	1.29	0.82	Nars Wars
497	GO:0006956 [6]: complement activation	2	2	294	42	12291	-4.02	0.0	1.29	0.82	Cd72 Klra2
498	GO:0006986 [5]: response to unfolded protein	2	2	294	42	12291	-4.02	0.0	1.29	0.82	Edem1 Hspa4l
499	GO:0044262 [6]: cellular carbohydrate metabolism	4	4	292	189	12144	-4.02	0.0	0.41	0.26	Pmm2 Ppp1ca Suclg1 Tpi1
500	GO:0051170 [7]: nuclear import	2	2	294	43	12290	-4.04	0.0	1.26	0.81	Nutf2 Nxt1
501	GO:0001558 [4]: regulation of cell growth	2	2	294	43	12290	-4.04	0.0	1.26	0.81	Socs5 Socs6
502	GO:0006606 [7]: protein-nucleus import	2	2	294	43	12290	-4.04	0.0	1.26	0.81	Nutf2 Nxt1
503	GO:0006817 [8]: phosphate transport	2	2	294	43	12290	-4.04	0.0	1.26	0.81	1700051I12Rik Msr1
504	GO:0030097 [5]: hemopoiesis	1	1	295	108	12225	-4.04	0.0	0.08	0.05	F730004D16Rik
505	GO:0006325 [7]: establishment and/or maintenance of chromatin architecture	4	4	292	153	12180	-4.04	0.0	0.68	0.46	Gpx4 H2afz H3f3a Suv39h2
506	GO:0006323 [6]: DNA packaging	4	4	292	162	12171	-4.05	0.0	0.6	0.39	Gpx4 H2afz H3f3a Suv39h2
507	GO:0006066 [5]: alcohol metabolism	4	4	292	163	12170	-4.05	0.0	0.59	0.39	Pmm2 Sc5d Srebf2 Tpi1
508	GO:0008610 [6]: lipid biosynthesis	4	4	292	163	12170	-4.05	0.0	0.59	0.39	Ndufab1 Sc5d Stard4 Tpi1
509	GO:0009892 [5]: negative regulation of metabolism	2	2	294	140	12193	-4.06	0.0	0.16	0.11	Eif4ebp1 Nab1
510	GO:0007268 [6]: synaptic transmission	2	2	294	140	12193	-4.06	0.0	0.16	0.11	Cacna1f Usp14
511	GO:0001775 [4]: cell activation	1	1	295	107	12226	-4.06	0.0	0.08	0.05	Fyb
512	GO:0007411 [6]: axon guidance	2	2	294	44	12289	-4.07	0.0	1.23	0.78	Chl1 Tnfrsf12a
513	GO:0045321 [5]: immune cell activation	1	1	295	106	12227	-4.07	0.0	0.08	0.05	Fyb
514	GO:0006520 [6]: amino acid metabolism	2	2	294	138	12195	-4.07	0.0	0.17	0.11	Nars Wars
515	GO:0006461 [7]: protein complex assembly	3	3	293	93	12240	-4.08	0.0	0.94	0.61	Gemin6 H2afz H3f3a
516	GO:0009615 [6]: response to virus	1	1	295	10	12323	-4.08	0.0	1.47	0.95	Mx2
517	GO:0042775 [8]: ATP synthesis coupled electron transport (sensu Eukaryota)	1	1	295	10	12323	-4.08	0.0	1.47	0.95	Ndufb9
518	GO:0046530 [4]: photoreceptor cell differentiation	1	1	295	10	12323	-4.08	0.0	1.47	0.95	Cntf
519	GO:0050770 [5]: regulation of axonogenesis	1	1	295	10	12323	-4.08	0.0	1.47	0.95	Tnfrsf12a
520	GO:0006910 [8]: phagocytosis, recognition	1	1	295	10	12323	-4.08	0.0	1.47	0.95	Clec7a
521	GO:0007051 [8]: spindle organization and biogenesis	1	1	295	10	12323	-4.08	0.0	1.47	0.95	Ranbp1
522	GO:0009225 [6]: nucleotide-sugar metabolism	1	1	295	10	12323	-4.08	0.0	1.47	0.95	Pmm2
523	GO:0045859 [4]: regulation of protein kinase activity	2	2	294	45	12288	-4.08	0.0	1.2	0.77	Bccip Prkca
524	GO:0007126 [8]: meiosis	2	2	294	45	12288	-4.08	0.0	1.2	0.77	Nek2 Ppp1ca
525	GO:0006470 [8]: protein amino acid dephosphorylation	3	3	293	95	12238	-4.09	0.0	0.91	0.59	Ppp1ca Rngtt Styx
526	GO:0008284 [6]: positive regulation of cell proliferation	2	2	294	46	12287	-4.1	0.0	1.17	0.75	D17Wsu104e Ube2c
527	GO:0016311 [7]: dephosphorylation	3	3	293	97	12236	-4.11	0.0	0.87	0.57	Ppp1ca Rngtt Styx
528	GO:0050790 [3]: regulation of enzyme activity	3	3	293	99	12234	-4.12	0.0	0.85	0.55	Bccip Prkca Ripk2
529	GO:0000902 [4]: cellular morphogenesis	3	3	293	153	12180	-4.12	0.0	0.34	0.23	Llglh Socs5 Socs6
530	GO:0006959 [5]: humoral immune response	3	3	293	153	12180	-4.12	0.0	0.34	0.23	Cd72 Fcer1g Klra2
531	GO:0016125 [6]: sterol metabolism	2	2	294	47	12286	-4.13	0.0	1.14	0.73	Sc5d Srebf2
532	GO:0008202 [6]: steroid metabolism	3	3	293	102	12231	-4.13	0.0	0.8	0.53	Sc5d Srebf2 Stard4
533	GO:0043037 [7]: translation	3	3	293	151	12182	-4.13	0.0	0.35	0.23	Eif4ebp1 Nars Wars
534	GO:0009618 [7]: response to pathogenic bacteria	1	1	295	11	12322	-4.14	0.0	1.4	0.9	Fcer1g
535	GO:0035264 [4]: body growth	1	1	295	11	12322	-4.14	0.0	1.4	0.9	Lgmn
536	GO:0040014 [5]: regulation of body size	1	1	295	11	12322	-4.14	0.0	1.4	0.9	Lgmn
537	GO:0042591 [7]: antigen presentation, exogenous antigen via MHC class II	1	1	295	11	12322	-4.14	0.0	1.4	0.9	Fcer1g
538	GO:0042773 [7]: ATP synthesis coupled electron transport	1	1	295	11	12322	-4.14	0.0	1.4	0.9	Ndufb9
539	GO:0046068 [8]: cGMP metabolism	1	1	295	11	12322	-4.14	0.0	1.4	0.9	Aipl1
540	GO:0007088 [7]: regulation of mitosis	1	1	295	11	12322	-4.14	0.0	1.4	0.9	Mad2l1
541	GO:0006916 [8]: anti-apoptosis	2	2	294	49	12284	-4.15	0.0	1.09	0.69	Cebpb Stambp
542	GO:0015698 [7]: inorganic anion transport	3	3	293	109	12224	-4.16	0.0	0.71	0.47	1700051I12Rik Clic4 Msr1
543	GO:0006633 [7]: fatty acid biosynthesis	2	2	294	50	12283	-4.17	0.0	1.06	0.68	Ndufab1 Tpi1
544	GO:0015980 [6]: energy derivation by oxidation of organic compounds	3	3	293	113	12220	-4.17	0.0	0.67	0.45	Ppp1ca Suclg1 Tpi1
545	GO:0015674 [7]: di-, tri-valent inorganic cation transport	3	3	293	112	12221	-4.18	0.0	0.68	0.45	Cacna1f Slc11a2 Slc30a7
546	GO:0006820 [6]: anion transport	3	3	293	131	12202	-4.18	0.0	0.49	0.31	1700051I12Rik Clic4 Msr1
547	GO:0016337 [5]: cell-cell adhesion	1	1	295	98	12235	-4.18	0.0	0.1	0.06	Clec7a
548	GO:0042592 [3]: homeostasis	3	3	293	118	12215	-4.18	0.0	0.61	0.4	Aipl1 Atp6v0c Socs6
549	GO:0006631 [6]: fatty acid metabolism	3	3	293	122	12211	-4.19	0.0	0.57	0.38	Acsl4 Ndufab1 Tpi1
550	GO:0017148 [7]: negative regulation of protein biosynthesis	1	1	295	12	12321	-4.19	0.0	1.33	0.85	Eif4ebp1
551	GO:0042593 [4]: glucose homeostasis	1	1	295	12	12321	-4.19	0.0	1.33	0.85	Socs6
552	GO:0006446 [8]: regulation of translational initiation	1	1	295	12	12321	-4.19	0.0	1.33	0.85	Eif4ebp1
553	GO:0016049 [4]: cell growth	2	2	294	52	12281	-4.2	0.0	1.02	0.67	Socs5 Socs6
554	GO:0006694 [7]: steroid biosynthesis	2	2	294	52	12281	-4.2	0.0	1.02	0.67	Sc5d Stard4
555	GO:0016567 [9]: protein ubiquitination	2	2	294	119	12214	-4.23	0.0	0.25	0.15	Siah2 Vhlh
556	GO:0016051 [6]: carbohydrate biosynthesis	2	2	294	55	12278	-4.24	0.0	0.95	0.62	Pmm2 Tpi1
557	GO:0008361 [5]: regulation of cell size	2	2	294	55	12278	-4.24	0.0	0.95	0.62	Socs5 Socs6
558	GO:0016053 [6]: organic acid biosynthesis	2	2	294	56	12277	-4.25	0.0	0.93	0.61	Ndufab1 Tpi1
559	GO:0046394 [7]: carboxylic acid biosynthesis	2	2	294	56	12277	-4.25	0.0	0.93	0.61	Ndufab1 Tpi1
560	GO:0018342 [9]: protein prenylation	1	1	295	13	12320	-4.25	0.0	1.26	0.81	Aipl1
561	GO:0048278 [6]: vesicle docking	1	1	295	13	12320	-4.25	0.0	1.26	0.81	Vps45
562	GO:0006469 [5]: negative regulation of protein kinase activity	1	1	295	13	12320	-4.25	0.0	1.26	0.81	Prkca
563	GO:0006904 [7]: vesicle docking during exocytosis	1	1	295	13	12320	-4.25	0.0	1.26	0.81	Vps45
564	GO:0007004 [9]: telomerase-dependent telomere maintenance	1	1	295	13	12320	-4.25	0.0	1.26	0.81	Trub2
565	GO:0007281 [6]: germ cell development	1	1	295	13	12320	-4.25	0.0	1.26	0.81	Fancc
566	GO:0018193 [8]: peptidyl-amino acid modification	2	2	294	59	12274	-4.28	0.0	0.87	0.57	Cntf Prkca
567	GO:0007229 [6]: integrin-mediated signaling pathway	2	2	294	59	12274	-4.28	0.0	0.87	0.57	2010321M09Rik Gsg2
568	GO:0006334 [8]: nucleosome assembly	2	2	294	60	12273	-4.28	0.0	0.85	0.55	H2afz H3f3a
569	GO:0007610 [2]: behavior	1	1	295	91	12242	-4.28	0.0	0.12	0.08	Chl1
570	GO:0019886 [6]: antigen processing, exogenous antigen via MHC class II	1	1	295	14	12319	-4.3	0.0	1.21	0.77	Ifi30
571	GO:0030384 [9]: phosphoinositide metabolism	1	1	295	14	12319	-4.3	0.0	1.21	0.77	Pip5k1a
572	GO:0030641 [8]: hydrogen ion homeostasis	1	1	295	14	12319	-4.3	0.0	1.21	0.77	Atp6v0c
573	GO:0043086 [4]: negative regulation of enzyme activity	1	1	295	14	12319	-4.3	0.0	1.21	0.77	Prkca
574	GO:0006094 [8]: gluconeogenesis	1	1	295	14	12319	-4.3	0.0	1.21	0.77	Tpi1
575	GO:0006595 [7]: polyamine metabolism	1	1	295	14	12319	-4.3	0.0	1.21	0.77	Amd1
576	GO:0006885 [9]: regulation of pH	1	1	295	14	12319	-4.3	0.0	1.21	0.77	Atp6v0c
577	GO:0009792 [4]: embryonic development (sensu Metazoa)	1	1	295	88	12245	-4.31	0.0	0.13	0.08	Dppa3
578	GO:0001568 [4]: blood vessel development	1	1	295	88	12245	-4.31	0.0	0.13	0.08	Tnfrsf12a
579	GO:0009890 [6]: negative regulation of biosynthesis	1	1	295	15	12318	-4.33	0.0	1.15	0.74	Eif4ebp1
580	GO:0042401 [7]: biogenic amine biosynthesis	1	1	295	15	12318	-4.33	0.0	1.15	0.74	Amd1
581	GO:0042828 [6]: response to pathogen	1	1	295	15	12318	-4.33	0.0	1.15	0.74	Fcer1g
582	GO:0008154 [6]: actin polymerization and/or depolymerization	1	1	295	15	12318	-4.33	0.0	1.15	0.74	Arpc4
583	GO:0051169 [6]: nuclear transport	2	2	294	66	12267	-4.33	0.0	0.74	0.48	Nutf2 Nxt1
584	GO:0050881 [5]: musculoskeletal movement	2	2	294	69	12264	-4.34	0.0	0.7	0.47	Cacna1f Pde6d
585	GO:0050885 [6]: regulation of balance	2	2	294	69	12264	-4.34	0.0	0.7	0.47	Cacna1f Pde6d
586	GO:0050953 [6]: sensory perception of light	2	2	294	69	12264	-4.34	0.0	0.7	0.47	Cacna1f Pde6d
587	GO:0050957 [6]: equilibrioception	2	2	294	69	12264	-4.34	0.0	0.7	0.47	Cacna1f Pde6d
588	GO:0007601 [7]: visual perception	2	2	294	69	12264	-4.34	0.0	0.7	0.47	Cacna1f Pde6d
589	GO:0016055 [6]: Wnt receptor signaling pathway	1	1	295	86	12247	-4.34	0.0	0.13	0.09	Csnk1e
590	GO:0050879 [4]: organismal movement	2	2	294	70	12263	-4.35	0.0	0.68	0.45	Cacna1f Pde6d
591	GO:0007169 [7]: transmembrane receptor protein tyrosine kinase signaling pathway	2	2	294	93	12240	-4.37	0.0	0.42	0.27	Eif4ebp1 Prkca
592	GO:0007409 [6]: axonogenesis	2	2	294	76	12257	-4.37	0.0	0.6	0.39	Chl1 Tnfrsf12a
593	GO:0030029 [7]: actin filament-based process	2	2	294	92	12241	-4.37	0.0	0.43	0.27	Arpc4 Diap1
594	GO:0005996 [6]: monosaccharide metabolism	2	2	294	92	12241	-4.37	0.0	0.43	0.27	Pmm2 Tpi1
595	GO:0009966 [4]: regulation of signal transduction	2	2	294	90	12243	-4.37	0.0	0.45	0.28	Cntf Prkca
596	GO:0019318 [7]: hexose metabolism	2	2	294	90	12243	-4.37	0.0	0.45	0.28	Pmm2 Tpi1
597	GO:0006913 [6]: nucleocytoplasmic transport	2	2	294	78	12255	-4.37	0.0	0.57	0.38	Nutf2 Nxt1
598	GO:0006092 [7]: main pathways of carbohydrate metabolism	2	2	294	79	12254	-4.37	0.0	0.56	0.37	Suclg1 Tpi1
599	GO:0001763 [5]: branching morphogenesis	1	1	295	16	12317	-4.37	0.0	1.1	0.7	Ppp1ca
600	GO:0001894 [4]: tissue homeostasis	1	1	295	16	12317	-4.37	0.0	1.1	0.7	Aipl1
601	GO:0006769 [8]: nicotinamide metabolism	1	1	295	16	12317	-4.37	0.0	1.1	0.7	Tpi1
602	GO:0008629 [9]: induction of apoptosis by intracellular signals	1	1	295	16	12317	-4.37	0.0	1.1	0.7	Prkca
603	GO:0030036 [8]: actin cytoskeleton organization and biogenesis	2	2	294	86	12247	-4.38	0.0	0.49	0.31	Arpc4 Diap1
604	GO:0019725 [4]: cell homeostasis	2	2	294	83	12250	-4.38	0.0	0.52	0.33	Atp6v0c Socs6
605	GO:0016568 [8]: chromatin modification	1	1	295	83	12250	-4.38	0.0	0.15	0.09	Suv39h2
606	GO:0030004 [7]: monovalent inorganic cation homeostasis	1	1	295	17	12316	-4.41	0.0	1.06	0.68	Atp6v0c
607	GO:0030855 [4]: epithelial cell differentiation	1	1	295	17	12316	-4.41	0.0	1.06	0.68	Stat5b
608	GO:0042088 [7]: T-helper 1 type immune response	1	1	295	17	12316	-4.41	0.0	1.06	0.68	Fcer1g
609	GO:0042398 [6]: amino acid derivative biosynthesis	1	1	295	17	12316	-4.41	0.0	1.06	0.68	Amd1
610	GO:0051028 [7]: mRNA transport	1	1	295	17	12316	-4.41	0.0	1.06	0.68	Nxt1
611	GO:0051248 [6]: negative regulation of protein metabolism	1	1	295	17	12316	-4.41	0.0	1.06	0.68	Eif4ebp1
612	GO:0000245 [8]: spliceosome assembly	1	1	295	17	12316	-4.41	0.0	1.06	0.68	Gemin6
613	GO:0006406 [8]: mRNA-nucleus export	1	1	295	17	12316	-4.41	0.0	1.06	0.68	Nxt1
614	GO:0007031 [6]: peroxisome organization and biogenesis	1	1	295	17	12316	-4.41	0.0	1.06	0.68	Decr2
615	GO:0008217 [5]: regulation of blood pressure	1	1	295	17	12316	-4.41	0.0	1.06	0.68	Edn2
616	GO:0006643 [6]: membrane lipid metabolism	1	1	295	79	12254	-4.42	0.0	0.16	0.11	Pip5k1a
617	GO:0015749 [6]: monosaccharide transport	1	1	295	18	12315	-4.43	0.0	1.01	0.67	Prkca
618	GO:0015758 [8]: glucose transport	1	1	295	18	12315	-4.43	0.0	1.01	0.67	Prkca
619	GO:0019362 [7]: pyridine nucleotide metabolism	1	1	295	18	12315	-4.43	0.0	1.01	0.67	Tpi1
620	GO:0030224 [5]: monocyte differentiation	1	1	295	18	12315	-4.43	0.0	1.01	0.67	F730004D16Rik
621	GO:0050767 [4]: regulation of neurogenesis	1	1	295	18	12315	-4.43	0.0	1.01	0.67	Tnfrsf12a
622	GO:0000075 [7]: cell cycle checkpoint	1	1	295	18	12315	-4.43	0.0	1.01	0.67	Mad2l1
623	GO:0006826 [9]: iron ion transport	1	1	295	18	12315	-4.43	0.0	1.01	0.67	Slc11a2
624	GO:0006937 [4]: regulation of muscle contraction	1	1	295	18	12315	-4.43	0.0	1.01	0.67	Prkca
625	GO:0007623 [4]: circadian rhythm	1	1	295	18	12315	-4.43	0.0	1.01	0.67	Csnk1e
626	GO:0008645 [7]: hexose transport	1	1	295	18	12315	-4.43	0.0	1.01	0.67	Prkca
627	GO:0009116 [6]: nucleoside metabolism	1	1	295	18	12315	-4.43	0.0	1.01	0.67	Prpsap2
628	GO:0048514 [5]: blood vessel morphogenesis	1	1	295	78	12255	-4.43	0.0	0.17	0.11	Tnfrsf12a
629	GO:0006725 [5]: aromatic compound metabolism	1	1	295	77	12256	-4.44	0.0	0.17	0.11	Gch1
630	GO:0006816 [8]: calcium ion transport	1	1	295	77	12256	-4.44	0.0	0.17	0.11	Cacna1f
631	GO:0009967 [5]: positive regulation of signal transduction	1	1	295	19	12314	-4.47	0.0	0.97	0.64	Cntf
632	GO:0042087 [6]: cell-mediated immune response	1	1	295	19	12314	-4.47	0.0	0.97	0.64	Fcer1g
633	GO:0051258 [7]: protein polymerization	1	1	295	20	12313	-4.48	0.0	0.94	0.61	Arpc4
634	GO:0000723 [8]: telomere maintenance	1	1	295	20	12313	-4.48	0.0	0.94	0.61	Trub2
635	GO:0006352 [8]: transcription initiation	1	1	295	20	12313	-4.48	0.0	0.94	0.61	Taf12
636	GO:0009617 [6]: response to bacteria	1	1	295	71	12262	-4.5	0.0	0.2	0.13	Fcer1g
637	GO:0050801 [4]: ion homeostasis	1	1	295	71	12262	-4.5	0.0	0.2	0.13	Atp6v0c
638	GO:0006006 [8]: glucose metabolism	1	1	295	71	12262	-4.5	0.0	0.2	0.13	Tpi1
639	GO:0006873 [5]: cell ion homeostasis	1	1	295	71	12262	-4.5	0.0	0.2	0.13	Atp6v0c
640	GO:0043085 [4]: positive regulation of enzyme activity	1	1	295	70	12263	-4.51	0.0	0.2	0.13	Ripk2
641	GO:0000165 [7]: MAPKKK cascade	1	1	295	70	12263	-4.51	0.0	0.2	0.13	Prkca
642	GO:0019884 [6]: antigen presentation, exogenous antigen	1	1	295	21	12312	-4.51	0.0	0.9	0.59	Fcer1g
643	GO:0006497 [8]: protein lipidation	1	1	295	21	12312	-4.51	0.0	0.9	0.59	Aipl1
644	GO:0006650 [8]: glycerophospholipid metabolism	1	1	295	21	12312	-4.51	0.0	0.9	0.59	Pip5k1a
645	GO:0006733 [7]: oxidoreduction coenzyme metabolism	1	1	295	21	12312	-4.51	0.0	0.9	0.59	Tpi1
646	GO:0001525 [6]: angiogenesis	1	1	295	69	12264	-4.52	0.0	0.21	0.13	Tnfrsf12a
647	GO:0016126 [7]: sterol biosynthesis	1	1	295	22	12311	-4.53	0.0	0.87	0.57	Sc5d
648	GO:0042158 [7]: lipoprotein biosynthesis	1	1	295	22	12311	-4.53	0.0	0.87	0.57	Aipl1
649	GO:0006099 [8]: tricarboxylic acid cycle	1	1	295	22	12311	-4.53	0.0	0.87	0.57	Suclg1
650	GO:0016042 [5]: lipid catabolism	1	1	295	68	12265	-4.54	0.0	0.22	0.14	Pla2g12a
651	GO:0009566 [5]: fertilization	1	1	295	23	12310	-4.55	0.0	0.83	0.55	Cd9
652	GO:0006405 [7]: RNA-nucleus export	1	1	295	23	12310	-4.55	0.0	0.83	0.55	Nxt1
653	GO:0006919 [6]: caspase activation	1	1	295	23	12310	-4.55	0.0	0.83	0.55	Ripk2
654	GO:0007338 [6]: fertilization (sensu Metazoa)	1	1	295	23	12310	-4.55	0.0	0.83	0.55	Cd9
655	GO:0030003 [6]: cation homeostasis	1	1	295	67	12266	-4.55	0.0	0.22	0.14	Atp6v0c
656	GO:0030705 [6]: cytoskeleton-dependent intracellular transport	1	1	295	67	12266	-4.55	0.0	0.22	0.14	Kif4
657	GO:0030155 [4]: regulation of cell adhesion	1	1	295	24	12309	-4.56	0.0	0.8	0.53	Stat5b
658	GO:0043280 [5]: positive regulation of caspase activity	1	1	295	24	12309	-4.56	0.0	0.8	0.53	Ripk2
659	GO:0043281 [4]: regulation of caspase activity	1	1	295	24	12309	-4.56	0.0	0.8	0.53	Ripk2
660	GO:0050657 [6]: nucleic acid transport	1	1	295	24	12309	-4.56	0.0	0.8	0.53	Nxt1
661	GO:0050658 [6]: RNA transport	1	1	295	24	12309	-4.56	0.0	0.8	0.53	Nxt1
662	GO:0051236 [5]: establishment of RNA localization	1	1	295	24	12309	-4.56	0.0	0.8	0.53	Nxt1
663	GO:0007018 [7]: microtubule-based movement	1	1	295	65	12268	-4.57	0.0	0.23	0.14	Kif4
664	GO:0042742 [6]: defense response to bacteria	1	1	295	64	12269	-4.57	0.0	0.24	0.15	Fcer1g
665	GO:0030324 [5]: lung development	1	1	295	25	12308	-4.58	0.0	0.78	0.51	Ppp1ca
666	GO:0006403 [4]: RNA localization	1	1	295	25	12308	-4.58	0.0	0.78	0.51	Nxt1
667	GO:0016044 [5]: membrane organization and biogenesis	1	1	295	26	12307	-4.59	0.0	0.75	0.49	Timm8b
668	GO:0030323 [4]: respiratory tube development	1	1	295	26	12307	-4.59	0.0	0.75	0.49	Ppp1ca
669	GO:0007249 [7]: I-kappaB kinase/NF-kappaB cascade	1	1	295	26	12307	-4.59	0.0	0.75	0.49	Tank
670	GO:0035295 [3]: tube development	1	1	295	61	12272	-4.6	0.0	0.26	0.16	Ppp1ca
671	GO:0030182 [4]: neuron differentiation	1	1	295	27	12306	-4.61	0.0	0.72	0.47	Cebpb
672	GO:0009187 [7]: cyclic nucleotide metabolism	1	1	295	27	12306	-4.61	0.0	0.72	0.47	Aipl1
673	GO:0015931 [5]: nucleobase, nucleoside, nucleotide and nucleic acid transport	1	1	295	28	12305	-4.62	0.0	0.7	0.47	Nxt1
674	GO:0016066 [5]: cellular defense response (sensu Vertebrata)	1	1	295	28	12305	-4.62	0.0	0.7	0.47	Fcer1g
675	GO:0005977 [8]: glycogen metabolism	1	1	295	28	12305	-4.62	0.0	0.7	0.47	Ppp1ca
676	GO:0006073 [7]: glucan metabolism	1	1	295	28	12305	-4.62	0.0	0.7	0.47	Ppp1ca
677	GO:0006364 [7]: rRNA processing	1	1	295	28	12305	-4.62	0.0	0.7	0.47	D1Wsu40e
678	GO:0006767 [6]: water-soluble vitamin metabolism	1	1	295	28	12305	-4.62	0.0	0.7	0.47	Tpi1
679	GO:0042157 [7]: lipoprotein metabolism	1	1	295	29	12304	-4.63	0.0	0.67	0.45	Aipl1
680	GO:0051168 [7]: nuclear export	1	1	295	29	12304	-4.63	0.0	0.67	0.45	Nxt1
681	GO:0009968 [5]: negative regulation of signal transduction	1	1	295	30	12303	-4.64	0.0	0.65	0.44	Prkca
682	GO:0016072 [6]: rRNA metabolism	1	1	295	30	12303	-4.64	0.0	0.65	0.44	D1Wsu40e
683	GO:0006730 [5]: one-carbon compound metabolism	1	1	295	30	12303	-4.64	0.0	0.65	0.44	Car15
684	GO:0006644 [7]: phospholipid metabolism	1	1	295	54	12279	-4.64	0.0	0.32	0.21	Pip5k1a
685	GO:0019882 [5]: antigen presentation	1	1	295	55	12278	-4.64	0.0	0.31	0.21	Fcer1g
686	GO:0006936 [3]: muscle contraction	1	1	295	55	12278	-4.64	0.0	0.31	0.21	Prkca
687	GO:0006821 [8]: chloride transport	1	1	295	53	12280	-4.65	0.0	0.32	0.22	Clic4
688	GO:0006112 [7]: energy reserve metabolism	1	1	295	31	12302	-4.65	0.0	0.63	0.42	Ppp1ca
689	GO:0006575 [6]: amino acid derivative metabolism	1	1	295	52	12281	-4.65	0.0	0.33	0.22	Amd1
690	GO:0006887 [6]: exocytosis	1	1	295	52	12281	-4.65	0.0	0.33	0.22	Vps45
691	GO:0044264 [6]: cellular polysaccharide metabolism	1	1	295	32	12301	-4.65	0.0	0.61	0.4	Ppp1ca
692	GO:0030333 [5]: antigen processing	1	1	295	50	12283	-4.66	0.0	0.35	0.23	Ifi30
693	GO:0035239 [4]: tube morphogenesis	1	1	295	33	12300	-4.66	0.0	0.59	0.39	Ppp1ca
694	GO:0016052 [6]: carbohydrate catabolism	1	1	295	49	12284	-4.66	0.0	0.36	0.24	Tpi1
695	GO:0044275 [7]: cellular carbohydrate catabolism	1	1	295	49	12284	-4.66	0.0	0.36	0.24	Tpi1
696	GO:0050878 [4]: regulation of body fluids	1	1	295	49	12284	-4.66	0.0	0.36	0.24	Serpinc1
697	GO:0050954 [6]: sensory perception of mechanical stimulus	1	1	295	49	12284	-4.66	0.0	0.36	0.24	Ndufb9
698	GO:0050982 [7]: detection of mechanical stimulus	1	1	295	49	12284	-4.66	0.0	0.36	0.24	Ndufb9
699	GO:0008285 [6]: negative regulation of cell proliferation	1	1	295	49	12284	-4.66	0.0	0.36	0.24	Mtbp
700	GO:0006869 [5]: lipid transport	1	1	295	51	12282	-4.66	0.0	0.34	0.23	Stard4
701	GO:0005976 [5]: polysaccharide metabolism	1	1	295	34	12299	-4.67	0.0	0.57	0.38	Ppp1ca
702	GO:0006096 [8]: glycolysis	1	1	295	34	12299	-4.67	0.0	0.57	0.38	Tpi1
703	GO:0006413 [8]: translational initiation	1	1	295	34	12299	-4.67	0.0	0.57	0.38	Eif4ebp1
704	GO:0008015 [4]: circulation	1	1	295	34	12299	-4.67	0.0	0.57	0.38	Edn2
705	GO:0002009 [4]: morphogenesis of an epithelium	1	1	295	46	12287	-4.67	0.0	0.4	0.25	Stat5b
706	GO:0006790 [5]: sulfur metabolism	1	1	295	48	12285	-4.67	0.0	0.37	0.24	Papss1
707	GO:0009309 [6]: amine biosynthesis	1	1	295	48	12285	-4.67	0.0	0.37	0.24	Amd1
708	GO:0051094 [4]: positive regulation of development	1	1	295	40	12293	-4.68	0.0	0.47	0.3	Tnfrsf12a
709	GO:0006445 [7]: regulation of translation	1	1	295	40	12293	-4.68	0.0	0.47	0.3	Eif4ebp1
710	GO:0006576 [6]: biogenic amine metabolism	1	1	295	40	12293	-4.68	0.0	0.47	0.3	Amd1
711	GO:0050817 [3]: coagulation	1	1	295	43	12290	-4.68	0.0	0.43	0.27	Serpinc1
712	GO:0007596 [4]: blood coagulation	1	1	295	43	12290	-4.68	0.0	0.43	0.27	Serpinc1
713	GO:0050876 [4]: reproductive physiological process	1	1	295	37	12296	-4.68	0.0	0.52	0.34	Stat5b
714	GO:0048511 [3]: rhythmic process	1	1	295	38	12295	-4.68	0.0	0.5	0.32	Csnk1e
715	GO:0001654 [5]: eye morphogenesis	1	1	295	45	12288	-4.68	0.0	0.41	0.26	Cntf
716	GO:0007599 [5]: hemostasis	1	1	295	45	12288	-4.68	0.0	0.41	0.26	Serpinc1
717	GO:0008203 [7]: cholesterol metabolism	1	1	295	45	12288	-4.68	0.0	0.41	0.26	Srebf2
718	GO:0006766 [5]: vitamin metabolism	1	1	295	44	12289	-4.68	0.0	0.42	0.27	Tpi1
719	GO:0007605 [7]: perception of sound	1	1	295	44	12289	-4.68	0.0	0.42	0.27	Ndufb9
720	GO:0019320 [8]: hexose catabolism	1	1	295	41	12292	-4.68	0.0	0.46	0.29	Tpi1
721	GO:0046164 [6]: alcohol catabolism	1	1	295	41	12292	-4.68	0.0	0.46	0.29	Tpi1
722	GO:0046365 [7]: monosaccharide catabolism	1	1	295	41	12292	-4.68	0.0	0.46	0.29	Tpi1
723	GO:0006007 [9]: glucose catabolism	1	1	295	41	12292	-4.68	0.0	0.46	0.29	Tpi1
724	GO:0030099 [4]: myeloid blood cell differentiation	1	1	295	42	12291	-4.68	0.0	0.45	0.28	F730004D16Rik
