# Supplementary material for: A genomic analysis of mouse models of breast cancer reveals molecular features of mouse models and relationships to human breast cancer
Source: Breast Cancer Res. 2014 Jun 5;16(3):R59. doi: 10.1186/bcr3672 (PMC4078930; doi:10.1186/bcr3672)
Supplement: Additional file 2 — Fold change values organized by mouse tumor model type comparing the mouse model to all other types of mouse models. [file bcr3672-S2.zip › Additional_file_2/WNT_SAM/AdditionalFile58_WNT_SAM/DownregulatedGenesgather_kegg_121102.txt]

#	Annotation	Total Genes With Ann	Your Genes (With Ann)	Your Genes (No Ann)	Genome (With Ann)	Genome (No Ann)	ln(Bayes factor)	neg ln(p value)	FE: neg ln(p value)	FE: neg ln(FDR)	Genes
1	path:mmu00240: Pyrimidine metabolism	9	9	64	57	2389	5.25	9.36	9.36	5.39	1810060D16Rik Dck Nme6 Nudt2 Pole2 Polr2c Polr2h Pus1 Umpk
2	path:mmu00230: Purine metabolism	10	10	63	98	2348	3.02	7.3	7.03	3.75	1810060D16Rik Ak2 Dck Nme6 Nudt2 Papss1 Pde6d Pole2 Polr2c Polr2h
3	path:mmu00920: Sulfur metabolism	2	2	71	7	2439	-0.56	0.0	3.64	0.77	Bpnt1 Papss1
4	path:mmu00190: Oxidative phosphorylation	7	7	66	108	2338	-0.76	0.0	3.07	0.68	Atp6v0c Atp6v1b2 Atp6v1c1 Ndufa4 Ndufab1 Ndufb3 Ndufb9
5	path:mmu00601: Blood group glycolipid biosynthesis-lactoseries	2	2	71	11	2435	-1.22	0.0	2.95	0.68	Fut1 St3gal3
6	path:mmu04080: Neuroactive ligand-receptor interaction	4	4	69	274	2172	-1.26	0.0	0.03	0.03	Bzrp Edn2 Fpr1 Galr3
7	path:mmu00031: Inositol metabolism	1	1	72	1	2445	-1.4	0.0	2.86	0.68	Tpi1
8	path:mmu04510: Focal adhesion	3	3	70	211	2235	-1.68	0.0	0.05	0.03	Diap1 Ppp1ca Prkca
9	path:mmu00193: ATP synthesis	3	3	70	38	2408	-1.81	0.0	2.17	0.24	Atp6v0c Atp6v1b2 Atp6v1c1
10	path:mmu04060: Cytokine-cytokine receptor interaction	4	4	69	236	2210	-1.85	0.0	0.07	0.03	Cntf Csf3r Ifngr2 Tnfrsf12a
11	path:mmu00310: Lysine degradation	3	3	70	41	2405	-1.94	0.0	2.02	0.24	Plod2 Spcs2 Suv39h2
12	path:mmu04010: MAPK signaling pathway	4	4	69	227	2219	-1.97	0.0	0.09	0.03	Gng12 Mapkapk2 Pla2g12a Prkca
13	path:mmu00970: Aminoacyl-tRNA biosynthesis	2	2	71	20	2426	-2.05	0.0	2.03	0.24	Nars Wars
14	path:mmu04070: Phosphatidylinositol signaling system	4	4	69	72	2374	-2.06	0.0	1.74	0.2	Calm2 Itpr3 Pip5k1a Prkca
15	path:mmu04310: Wnt signaling pathway	2	2	71	139	2307	-2.28	0.0	0.08	0.03	Csnk1e Prkca
16	path:mmu00510: N-Glycan biosynthesis	2	2	71	25	2421	-2.32	0.0	1.7	0.2	Man1b Rpn1
17	path:mmu04020: Calcium signaling pathway	4	4	69	177	2269	-2.5	0.0	0.25	0.03	Cacna1f Calm2 Itpr3 Prkca
18	path:mmu00780: Biotin metabolism	1	1	72	6	2440	-2.51	0.0	1.68	0.2	Spcs2
19	path:mmu04620: Toll-like receptor signaling pathway	1	1	72	93	2353	-2.53	0.0	0.06	0.03	Ly96
20	path:mmu00480: Glutathione metabolism	2	2	71	34	2412	-2.65	0.0	1.27	0.2	Gpx2 Gpx4
21	path:mmu04530: Tight junction	4	4	69	119	2327	-2.66	0.0	0.73	0.18	Cttn Llglh Mpp5 Prkca
22	path:mmu00330: Arginine and proline metabolism	2	2	71	35	2411	-2.67	0.0	1.23	0.2	Amd1 Oat
23	path:mmu04910: Insulin signaling pathway	4	4	69	129	2317	-2.68	0.0	0.61	0.18	Calm2 Eif4ebp1 Ppp1ca Socs6
24	path:mmu00051: Fructose and mannose metabolism	2	2	71	36	2410	-2.7	0.0	1.2	0.2	Pmm2 Tpi1
25	path:mmu04512: ECM-receptor interaction	1	1	72	83	2363	-2.72	0.0	0.08	0.03	Hmmr
26	path:mmu04540: Gap junction	3	3	70	81	2365	-2.75	0.0	0.81	0.2	Csnk1e Itpr3 Prkca
27	path:mmu00380: Tryptophan metabolism	1	1	72	74	2372	-2.87	0.0	0.11	0.03	Wars
28	path:mmu04710: Circadian rhythm	1	1	72	12	2434	-2.95	0.0	1.14	0.2	Csnk1e
29	path:mmu04610: Complement and coagulation cascades	1	1	72	67	2379	-2.98	0.0	0.14	0.03	Serpinc1
30	path:mmu00790: Folate biosynthesis	1	1	72	13	2433	-3.0	0.0	1.08	0.2	Gch1
31	path:mmu00910: Nitrogen metabolism	1	1	72	13	2433	-3.0	0.0	1.08	0.2	Car15
32	path:mmu00100: Biosynthesis of steroids	1	1	72	15	2431	-3.07	0.0	0.98	0.2	Sc5d
33	path:mmu00602: Blood group glycolipid biosynthesis-neolactoseries	1	1	72	16	2430	-3.1	0.0	0.93	0.2	Fut1
34	path:mmu05030: Amyotrophic lateral sclerosis (ALS)	1	1	72	16	2430	-3.1	0.0	0.93	0.2	Als2
35	path:mmu00450: Selenoamino acid metabolism	1	1	72	17	2429	-3.13	0.0	0.89	0.2	Papss1
36	path:mmu00562: Inositol phosphate metabolism	1	1	72	56	2390	-3.13	0.0	0.2	0.03	Pip5k1a
37	path:mmu00252: Alanine and aspartate metabolism	1	1	72	18	2428	-3.15	0.0	0.85	0.2	Nars
38	path:mmu00860: Porphyrin and chlorophyll metabolism	1	1	72	18	2428	-3.15	0.0	0.85	0.2	Hccs
39	path:mmu00604: Ganglioside biosynthesis	1	1	72	18	2428	-3.15	0.0	0.85	0.2	B3galt4
40	path:mmu00071: Fatty acid metabolism	1	1	72	53	2393	-3.17	0.0	0.22	0.03	Acsl4
41	path:mmu00220: Urea cycle and metabolism of amino groups	1	1	72	19	2427	-3.18	0.0	0.81	0.2	Oat
42	path:mmu00603: Globoside metabolism	1	1	72	19	2427	-3.18	0.0	0.81	0.2	Fut1
43	path:mmu00710: Carbon fixation	1	1	72	19	2427	-3.18	0.0	0.81	0.2	Tpi1
44	path:mmu00564: Glycerophospholipid metabolism	1	1	72	52	2394	-3.18	0.0	0.23	0.03	Pla2g12a
45	path:mmu00760: Nicotinate and nicotinamide metabolism	1	1	72	50	2396	-3.2	0.0	0.25	0.03	Pbef1
46	path:mmu04340: Hedgehog signaling pathway	1	1	72	50	2396	-3.2	0.0	0.25	0.03	Csnk1e
47	path:mmu00010: Glycolysis / Gluconeogenesis	1	1	72	49	2397	-3.21	0.0	0.26	0.03	Tpi1
48	path:mmu00020: Citrate cycle (TCA cycle)	1	1	72	23	2423	-3.24	0.0	0.68	0.18	Suclg1
49	path:mmu00640: Propanoate metabolism	1	1	72	23	2423	-3.24	0.0	0.68	0.18	Suclg1
50	path:mmu00530: Aminosugars metabolism	1	1	72	26	2420	-3.27	0.0	0.6	0.18	Nans
51	path:mmu05040: Huntington's disease	1	1	72	26	2420	-3.27	0.0	0.6	0.18	Calm2
52	path:mmu00590: Prostaglandin and leukotriene metabolism	1	1	72	32	2414	-3.3	0.0	0.47	0.11	Pla2g12a
53	path:mmu00620: Pyruvate metabolism	1	1	72	32	2414	-3.3	0.0	0.47	0.11	Hagh
