# Supplementary material for: A genomic analysis of mouse models of breast cancer reveals molecular features of mouse models and relationships to human breast cancer
Source: Breast Cancer Res. 2014 Jun 5;16(3):R59. doi: 10.1186/bcr3672 (PMC4078930; doi:10.1186/bcr3672)
Supplement: Additional file 2 — Fold change values organized by mouse tumor model type comparing the mouse model to all other types of mouse models. [file bcr3672-S2.zip › Additional_file_2/WNT_SAM/AdditionalFile58_WNT_SAM/DownregulatedGenesgather_transfac_121102.txt]

#	Annotation	Total Genes With Ann	Your Genes (With Ann)	Your Genes (No Ann)	Genome (With Ann)	Genome (No Ann)	ln(Bayes factor)	neg ln(p value)	FE: neg ln(p value)	FE: neg ln(FDR)	Genes
1	V$E2F1_Q6: E2F-1	256	256	109	8088	7718	23.71	11.93	29.02	23.18	0610006K04Rik 0610009E20Rik 0610033H09Rik 1500002M01Rik 1810008K03Rik 1810045K17Rik 1810060D16Rik 2410003C20Rik 2410080P20Rik 2600001J17Rik 2700075B01Rik 2700087H15Rik 2810021O14Rik 2810410A08Rik 4833420K19Rik AF233884 Abt1 Acsl4 Aig1 Aipl1 Ak2 Als2 Amd1 Arpc4 Asb8 Atad1 Atp6v0c Atp6v1b2 Atp6v1c1 Aurka BC003267 BC003332 BC011248 BC021442 Bag2 Bbp Bccip Bpnt1 Bst2 Bzrp Calm2 Ccnf Cd72 Cdca1 Cebpb …
2	V$E2F1_Q6_01	182	182	183	5473	10333	14.66	11.93	19.81	14.81	0610009E20Rik 0610033H09Rik 1810045K17Rik 2410003C20Rik 2600001J17Rik 2810021O14Rik 4833420K19Rik AF233884 Acsl4 Aig1 Aipl1 Ak2 Als2 Amd1 Atad1 Atp6v1b2 Atp6v1c1 Aurka BC003267 BC003332 BC011248 Bpnt1 Bst2 Cacna1f Calm2 Ccnf Cebpb Cenpc1 Cfl1 Chchd1 Chl1 Cklf Clic4 Cops7b Cpsf2 Crsp6 Crsp8 Csnk1e Cstf1 D1Wsu40e D5Ertd708e Dap Dck Ddx39 Dhx32 Diap1 Dlg7 Dyt1 Edf1 Eef1e1 Eif4enif1 Eppb9 Exo1 F73000…
3	V$ELK1_02: Elk-1	324	324	41	12106	3700	14.17	11.93	19.55	14.81	0610006K04Rik 0610009E20Rik 0610033H09Rik 1110020A09Rik 1110032D12Rik 1500002M01Rik 1700030A21Rik 1700051I12Rik 1810008K03Rik 1810011K17Rik 1810045K17Rik 1810060D16Rik 2410003C20Rik 2410080P20Rik 2600001J17Rik 2600017H08Rik 2700075B01Rik 2810021O14Rik 2810410A08Rik 4833420K19Rik 5730537D05Rik AF233884 Abt1 Acin1 Acsl4 Aig1 Aipl1 Ak2 Als2 Amd1 Aof2 Arpc4 Asb8 Atad1 Atp6v0c Atp6v1b2 Atp6v1c1 Aurka …
4	V$NRF2_01: nuclear respiratory factor 2	103	103	262	2593	13213	12.69	11.93	17.91	13.46	0610033H09Rik 1110032D12Rik 2410003C20Rik 2410080P20Rik 2810021O14Rik 4833420K19Rik AF233884 Acin1 Arpc4 Atad1 Atp6v1c1 Aurka BC003236 BC003332 BC010801 BC011248 Bbp Bccip Bin3 Calm2 Cdc20 Cfl1 Clic4 Cops7b Crsp6 Cstf1 Cttn D1Wsu40e D5Bwg0834e Dlg7 Edf1 Exo1 F830020C16Rik Fbxl8 Fbxo36 Fcer1g Fgfr1op2 Fnbp3 Ftsj2 Gabarapl2 Gsg2 Gtf2h2 Gtlf3a Hccs Hibch Keap1 Lgmn Lsm5 Mad2l1 Mbnl3 Mea1 Mfap1 Mrpl1…
5	V$E2F1DP1_01: E2F-1:DP-1 heterodimer	152	152	213	4450	11356	12.09	11.93	17.21	13.04	0610009E20Rik 0610033H09Rik 1810008K03Rik 2600001J17Rik 2700087H15Rik 4833420K19Rik 5730537D05Rik AF233884 Aig1 Aipl1 Ak2 Als2 Amd1 Arpc4 Atad1 Atp6v1b2 Atp6v1c1 Aurka BC011248 Bccip Bpnt1 Bst2 Bzrp Calm2 Cebpb Cenpc1 Cfl1 Chchd1 Chl1 Cklf Clic4 Cops7b Cpsf2 Crsp6 Cstf1 D1Wsu40e D5Bwg0834e D5Ertd708e Dap Dck Ddx39 Dhx32 Diap1 Dlg7 Edf1 Eef1e1 Eif4enif1 Exo1 F730004D16Rik F830020C16Rik Fancc Fbxl8…
6	V$E2F1_Q3_01	148	148	217	4303	11503	11.97	11.93	17.08	13.04	0610009E20Rik 1110020A09Rik 1110032D12Rik 1810011K17Rik 2410003C20Rik 2600001J17Rik 4833420K19Rik Abt1 Acsl4 Aig1 Aipl1 Als2 Amd1 BC003332 BC011248 Bccip Calm2 Cebpb Cfl1 Chl1 Cklf Clic4 Crsp8 Csf3r Csnk1e D15Ertd405e D5Bwg0834e D5Ertd708e Dck Decr2 Diap1 Dyt1 Edem1 Edf1 Edn2 Eef1e1 Eif4enif1 Eppb9 Exo1 Fancc Fbxl8 Fnbp3 Galr3 Gemin6 Gsg2 Gtf2h3 H2afz Hagh Hccs Hcngp Hip1r Hipk1 Hmmr Homer2 Hspa4…
7	V$WHN_B: winged-helix factor nude	133	133	232	3783	12023	11.11	11.93	16.24	12.35	0610033H09Rik 1110032D12Rik 1810008K03Rik 1810011K17Rik 2410003C20Rik 2700087H15Rik 2810021O14Rik 2810410A08Rik AF233884 Acsl4 Aig1 Amd1 Asb8 Atad1 BC003236 BC003267 BC003332 BC010801 BC021442 Bccip Calm2 Cd72 Cdc20 Cebpb Cenpc1 Chchd1 Clec4d Clic4 Cpsf2 Crsp8 D15Ertd405e D1Wsu40e D5Bwg0834e D5Ertd708e Dck Ddx39 Decr2 Dhx32 Diap1 Dppa3 Dyt1 Eif4enif1 Eppb9 Exo1 F830020C16Rik Fgfr1op2 Ftsj2 Glt28d…
8	V$KROX_Q6	192	192	173	6173	9633	10.64	11.93	15.69	11.95	0610006K04Rik 0610009E20Rik 0610033H09Rik 1700051I12Rik 1810011K17Rik 2410003C20Rik 2700087H15Rik AF233884 Acsl4 Aig1 Ak2 Als2 Amd1 Arpc4 Asb8 Atad1 Atp6v0c Atp6v1b2 Atp6v1c1 Aurka BC003332 Bag2 Bbp Bccip Calm2 Ccnf Cd9 Cdc20 Cebpb Cenpc1 Cfl1 Chchd1 Chchd4 Clic4 Cpsf2 Csf3r Csnk1e Cstf1 Cyp4f18 D15Ertd405e D1Wsu40e D5Bwg0834e D5Ertd708e Dap Dck Ddx51 Dhx32 Diap1 Edem1 Edf1 Edn2 Eef1e1 Eif4ebp1 E…
9	V$E2F1_Q4_01	118	118	247	3262	12544	10.46	11.93	15.59	11.95	2410003C20Rik 2810021O14Rik AF233884 Acsl4 Aig1 Aipl1 Als2 BC003267 Bag2 Ccnf Cfl1 Chl1 Clic4 Cpsf2 Crsp6 Csnk1e Cstf1 D1Wsu40e D5Ertd708e Dck Decr2 Dhx32 Diap1 Dlg7 Edn2 Eef1e1 Eif4enif1 Eppb9 Exo1 Fbxl8 Fgfr1op2 Fignl1 Fnbp3 Ftsj2 Galr3 Gemin6 Gm169 Gng12 Gtf2h2 Gtlf3a H2afz Hip1r Hmmr Homer2 Hyou1 Kif11 Lgmn Lsm3 Ly96 Mbnl3 Mea1 Metap1 Mns1 Mrpl13 Mrpl15 Mrpl45 Mrpl53 Mrps23 Mtbp Nars Ndufab1 …
10	V$PAX3_B: Pax-3 binding sites	266	266	99	9521	6285	9.68	11.93	14.77	11.23	0610006K04Rik 1110032D12Rik 1500002M01Rik 1700030A21Rik 1700051I12Rik 1810008K03Rik 1810011K17Rik 1810045K17Rik 1810060D16Rik 2410003C20Rik 2410080P20Rik 2600001J17Rik 2600017H08Rik 2700075B01Rik 4833420K19Rik 5730537D05Rik Abt1 Acin1 Acsl4 Aipl1 Ak2 Als2 Amd1 Aof2 Asb8 Atad1 Atp6v1b2 Atp6v1c1 Aurka BC003236 BC003267 BC003332 BC004022 BC010801 BC011248 BC021442 Bag2 Bbp Bccip Bst2 Bzrp Cacna1f Ca…
11	V$E2F_Q4_01	106	106	259	2960	12846	8.25	11.93	13.34	9.9	2410003C20Rik 2810021O14Rik Acsl4 Aig1 Aipl1 BC003267 Bag2 Ccnf Chl1 Cpsf2 Csnk1e Cstf1 D1Wsu40e D5Ertd708e Dck Decr2 Dhx32 Diap1 Dlg7 Eef1e1 Eif4enif1 Eppb9 Exo1 Fbxl8 Fgfr1op2 Fnbp3 Ftsj2 Gemin6 Gm169 Gtf2h2 Gtlf3a H2afz Hip1r Hmmr Homer2 Hyou1 Kif11 Lgmn Lsm3 Ly96 Mbnl3 Mea1 Metap1 Mns1 Mrpl13 Mrpl45 Mrpl53 Mrps23 Mtbp Nars Ndufab1 Ndufb9 Nek2 Nfya Nme6 Nutf2 Nxt1 Oat Orc1l Orc4l Pacrg Paxip1 …
12	V$E2F_Q6: E2F	304	304	61	11509	4297	7.93	11.93	13.08	9.73	0610006K04Rik 0610009E20Rik 0610033H09Rik 1110032D12Rik 1500002M01Rik 1700030A21Rik 1810008K03Rik 1810011K17Rik 1810045K17Rik 1810060D16Rik 2410003C20Rik 2600001J17Rik 2600017H08Rik 2700075B01Rik 2700087H15Rik 2810021O14Rik 2810410A08Rik 4833420K19Rik 5730537D05Rik AF233884 Abt1 Acin1 Acsl4 Aig1 Aipl1 Ak2 Als2 Amd1 Arpc4 Asb8 Atad1 Atp6v0c Atp6v1b2 Atp6v1c1 Aurka BC003236 BC003267 BC003332 BC0040…
13	V$E2F_Q3_01	166	166	199	5377	10429	7.26	11.52	12.22	8.95	0610006K04Rik 0610009E20Rik 1110020A09Rik 1500002M01Rik 1810008K03Rik 1810011K17Rik 1810045K17Rik 2410003C20Rik 2700075B01Rik 2810021O14Rik AF233884 Acsl4 Aig1 Aipl1 Als2 Atp6v0c BC003267 Bag2 Ccnf Cfl1 Chchd1 Chl1 Clec7a Clic4 Cpsf2 Crsp6 Csnk1e Cstf1 D1Wsu40e D5Ertd708e Dap Dck Decr2 Depdc1a Dhx32 Diap1 Dlg7 Drg2 Dyt1 Edn2 Eef1e1 Eif4enif1 Eppb9 Exo1 F830020C16Rik Fancc Fbxl8 Fgfr1op2 Fignl1 Fn…
14	V$E2F_03	65	65	300	1605	14201	6.54	10.54	11.73	8.53	2410003C20Rik 2810021O14Rik Acsl4 Aig1 Aipl1 BC003267 Chl1 Cpsf2 Csnk1e D1Wsu40e D5Ertd708e Dck Dhx32 Eef1e1 Eif4enif1 Exo1 Fgfr1op2 Ftsj2 Gemin6 Gm169 Gtf2h2 Gtlf3a H2afz Hip1r Hmmr Homer2 Hyou1 Kif11 Lgmn Lsm3 Ly96 Mbnl3 Mrpl13 Mrpl45 Mrpl53 Mrps23 Nars Ndufab1 Ndufb9 Nfya Nme6 Nutf2 Oat Orc1l Pacrg Pi4k2b Plk4 Plxna3 Pole2 Polr2c Ppp1r8 Psmd5 Qpctl Rad51c Rbmx2 Rpa3 Rpp30 Sdccag8 Siah2 Skp2 Sl…
15	V$E2F_Q6_01	71	71	294	1824	13982	6.3	10.42	11.46	8.33	2410003C20Rik 2810021O14Rik Acsl4 Aig1 Aipl1 BC003267 Bag2 Chl1 Cpsf2 Csnk1e D1Wsu40e D5Ertd708e Dck Decr2 Eef1e1 Eif4enif1 Exo1 Fgfr1op2 Gemin6 Gm169 Gtf2h2 Gtlf3a H2afz Hip1r Hmmr Homer2 Kif11 Lgmn Lsm3 Mbnl3 Metap1 Mrpl13 Mrpl45 Mrpl53 Mrps23 Nars Ndufab1 Ndufb9 Nfya Nme6 Nxt1 Oat Orc1l Orc4l Pacrg Pi4k2b Plk4 Pole2 Polr2c Ppp1r8 Ppp4c Psma5 Psmd5 Qpctl Rad51c Rbmx2 Rg9mtd2 Rpa3 Rpp30 Sdccag8 …
16	V$DEAF1_01	104	104	261	3033	12773	6.13	10.22	11.15	8.09	0610006K04Rik 0610033H09Rik 1110032D12Rik 1810060D16Rik 2410080P20Rik 2810021O14Rik Acin1 Aig1 Arpc4 BC003267 Bbp Bccip Calm2 Ccnf Cd9 Cfl1 Cops7b Csnk1e D5Bwg0834e D5Ertd708e Dck Ddx51 Depdc1a Diap1 Dlg7 Edem1 Eif4enif1 Eppb9 Fbxo36 Fnbp3 Fpr1 Gabarapl2 Galr3 Gm169 Gng12 Gpx2 Gtf2h2 H2afz Hmmr Hnrpf Homer2 Hs1bp1 Hspa4l Jmjd1b Kif11 Lsm3 Mad2l1 Mns1 Mrpl13 Mrpl14 Mrpl50 Mrps23 Mtbp Nab1 Nans Ndu…
17	V$CETS1P54_01: c-Ets-1(p54)	274	274	91	10242	5564	5.86	9.91	10.84	7.84	0610009E20Rik 0610033H09Rik 1110032D12Rik 1700051I12Rik 1810011K17Rik 1810045K17Rik 1810060D16Rik 2410003C20Rik 2410080P20Rik 2600001J17Rik 2600017H08Rik 2700075B01Rik 2700087H15Rik 2810021O14Rik 2810410A08Rik 4833420K19Rik 5730537D05Rik AF233884 Abt1 Acin1 Acsl4 Aig1 Aipl1 Ak2 Als2 Amd1 Aof2 Arpc4 Asb8 Atad1 Atp6v0c Atp6v1b2 Atp6v1c1 Aurka BC003236 BC003267 BC004022 BC010801 BC011248 BC021442 Bb…
18	V$MINI20_B: Muscle initiator sequence-20	260	260	105	9646	6160	5.32	9.25	10.25	7.3	0610006K04Rik 0610009E20Rik 0610033H09Rik 1110032D12Rik 1500002M01Rik 1810008K03Rik 1810011K17Rik 1810045K17Rik 1810060D16Rik 2410003C20Rik 2410080P20Rik 2600017H08Rik 2700075B01Rik 2700087H15Rik 2810021O14Rik 2810410A08Rik 5730537D05Rik AF233884 Abt1 Acsl4 Aig1 Aipl1 Ak2 Als2 Amd1 Aof2 Arpc4 Asb8 Atp6v0c Atp6v1b2 Atp6v1c1 Aurka BC003236 BC003267 BC003332 BC010801 BC011248 BC021442 Bag2 Bccip Bin…
19	V$E2F1DP1RB_01: Rb:E2F-1:DP-1 trimeric complex	40	40	325	867	14939	4.85	8.77	10.15	7.25	2410003C20Rik Acsl4 Aipl1 BC003267 Chl1 Cpsf2 Csnk1e D1Wsu40e Dck Diap1 Eef1e1 Eif4enif1 Exo1 Ftsj2 Gemin6 Gtlf3a H2afz Hip1r Hmmr Hyou1 Mbnl3 Mrps23 Nme6 Orc1l Pacrg Pgm1 Plxna3 Pole2 Polr2c Polr2h Ppp1r8 Psmb3 Rad51c Rpa3 Rpp30 Skp2 St3gal3 Tceb3 Timm17a Tm7sf1
20	V$E2F1_Q4: E2F-1	138	138	227	4472	11334	4.75	8.67	9.64	6.85	0610006K04Rik 0610033H09Rik 1810011K17Rik 1810045K17Rik 2700075B01Rik 2810021O14Rik 2810410A08Rik AF233884 Acin1 Acsl4 Aipl1 Asb8 Atp6v0c BC003267 Bag2 Bin3 Calm2 Ccnf Cebpb Chl1 Clec7a Cstf1 D1Wsu40e D5Ertd708e Dck Decr2 Depdc1a Diap1 Eif4enif1 Eppb9 Exo1 F830020C16Rik Fbxl8 Fgfr1op2 Fignl1 Fnbp3 Fyb Galr3 Gemin6 Glt28d1 Gm169 Gtf2h2 Gtlf3a H2afz Hccs Hmmr Homer2 Hspa4l Hyou1 Itgb3bp Itpa Kif11 …
21	V$PAX6_Q2	104	104	261	3142	12664	4.73	8.67	9.69	6.85	0610009E20Rik 1110020A09Rik 1110032D12Rik 1500002M01Rik 1810008K03Rik 2600001J17Rik 2600017H08Rik 2810021O14Rik 2810410A08Rik Acsl4 Ak2 Aof2 Atp6v1b2 BC010801 BC021442 Ccnf Cd9 Cdc20 Cebpb Cfl1 Cops7b Cpsf2 Csf3r Ddx39 Dlg7 Dppa3 Edn2 Eef1e1 F730004D16Rik Fancc Fbxl8 Fcrl3 Fgfr1op2 Gch1 Gemin6 Gosr1 Gsg2 Hccs Hcngp Hipk1 Hs1bp1 Insl5 Itpa Kif11 Llglh Ly96 Mapkapk2 Mcfd2 Mrgpra2 Mrpl10 Mrpl27 Mrpl…
22	V$USF_Q6: upstream stimulating factor	262	262	103	9910	5896	3.73	7.67	8.59	5.89	0610006K04Rik 0610033H09Rik 1110020A09Rik 1110032D12Rik 1500002M01Rik 1810008K03Rik 1810011K17Rik 1810045K17Rik 1810060D16Rik 2410080P20Rik 2600001J17Rik 2700087H15Rik 2810410A08Rik 5730537D05Rik Aipl1 Ak2 Als2 Amd1 Aof2 Arpc4 Asb8 Atad1 Atp6v0c Atp6v1b2 Atp6v1c1 Aurka BC003236 BC003267 BC003332 BC004022 BC011248 BC021442 Bag2 Bbp Bccip Bin3 Bst2 Cacna1f Calm2 Ccnf Cdc20 Cdca1 Cebpb Cenpc1 Cfl1 C…
23	V$E2F4DP2_01: E2F-4:DP-2 heterodimer	65	65	300	1776	14030	3.68	7.58	8.74	6.0	0610009E20Rik Aipl1 Ak2 Als2 Atp6v1b2 Atp6v1c1 Bpnt1 Bst2 Chl1 Cklf Cpsf2 D1Wsu40e D5Ertd708e Dap Dck Diap1 Eef1e1 Eif4enif1 Exo1 F830020C16Rik Fancc Fignl1 Fnbp3 Fyb Gtlf3a Hcngp Hip1r Hmmr Itgb3bp Itpa Lsm5 Mbnl3 Metap1 Mfap1 Mrpl13 Mrps23 Mtbp Nars Ndufb3 Nek2 Nfya Nxt1 Oasl1 Orc1l Plk4 Pole2 Polr2c Polr2h Ppp1r8 Prpsap2 Rad51ap1 Rad51c Rg9mtd2 Ripk2 St3gal3 Stard4 Syngr4 Tbc1d1 Tceb3 Tead4 Tg…
24	V$CREB_Q2_01	143	143	222	4811	10995	3.4	7.27	8.2	5.56	1700030A21Rik 1700051I12Rik 1810008K03Rik 1810011K17Rik 1810045K17Rik 2410003C20Rik 2600017H08Rik 2810410A08Rik 4833420K19Rik 5730537D05Rik Abt1 Acsl4 Aig1 Als2 Amd1 Arpc4 Atp6v0c BC003236 BC003267 BC021442 Bag2 Bccip Bpnt1 Calm2 Cd72 Cdc20 Cebpb Cenpc1 Chchd1 Chchd4 Chl1 Clec4d Clic4 Cpsf2 Crsp8 Csnk1e D1Wsu40e D5Ertd708e Dck Ddx39 Depdc1a Dhx32 Diap1 Dyt1 Edn2 Eppb9 Exo1 Fancc Gabarapl2 Gch1 Ge…
25	V$E2F_Q4: E2F	156	156	209	5358	10448	3.26	7.1	8.05	5.47	0610006K04Rik 0610009E20Rik 1810008K03Rik 1810045K17Rik 2410003C20Rik 2700075B01Rik 2700087H15Rik 2810021O14Rik Acin1 Acsl4 Aig1 Aipl1 Ak2 Als2 Amd1 Atp6v1b2 Atp6v1c1 Aurka BC003236 BC003267 Bag2 Bst2 Ccnf Cfl1 Chchd1 Chl1 Clic4 Cpsf2 Crsp6 Csnk1e Cstf1 D1Wsu40e D5Ertd708e Dap Dck Decr2 Dhx32 Diap1 Dlg7 Eef1e1 Eif4enif1 Exo1 F830020C16Rik Fancc Fbxl8 Fbxo36 Fgfr1op2 Fignl1 Fnbp3 Ftsj2 Gch1 Gemin6…
26	V$GABP_B: GA binding protein	51	51	314	1323	14483	3.06	6.92	8.18	5.56	0610033H09Rik 1110032D12Rik 2410003C20Rik 2810021O14Rik 4833420K19Rik Acin1 Arpc4 Atad1 Aurka BC003236 BC010801 Bbp Bin3 Cdca1 Cstf1 Cttn Drg2 Edf1 Fbxo36 Fcer1g Fgfr1op2 Fnbp3 Keap1 Lsm5 Ly96 Mea1 Mrpl13 Mrpl53 Mrps23 Mtbp Nars Ndufb9 Nedd1 Pcbp2 Pigm Plk4 Polr2c Ppp4c Rab14 Rad1 Rap1ga1 Scamp2 Selpl Snrp1c Suclg1 Taf12 Tomm22 Ttc1 Tusc4 Xrcc4 Zfp52
27	V$HOGNESS_B: Imperfect Hogness /Goldberg Box	41	41	324	1004	14802	2.68	6.45	7.85	5.31	1110020A09Rik 1810008K03Rik 2810021O14Rik AF233884 Acsl4 Bst2 Ccnf Cfl1 Cpsf2 Ddx39 Eef1e1 F730004D16Rik Fancc Fbxl8 Gemin6 Gsg2 Hipk1 Itpa Mrpl10 Mrpl27 Mrpl45 Nans Nedd1 Nup35 Orc1l Pi4k2b Pigm Ppfia4 Ppp4c Serpinc1 Snrp1c Sppl3 Tceb3 Tctex1 Timm17a Tnfrsf12a Tomm22 Trappc4 Trib3 Trub2 Ube2c
28	V$CREL_01: c-Rel	292	292	73	11468	4338	2.36	6.11	7.23	4.76	0610006K04Rik 0610009E20Rik 1110020A09Rik 1700030A21Rik 1700051I12Rik 1810008K03Rik 1810011K17Rik 1810045K17Rik 1810060D16Rik 2410003C20Rik 2410080P20Rik 2600001J17Rik 2600017H08Rik 2700087H15Rik 2810021O14Rik 2810410A08Rik 4833420K19Rik 5730537D05Rik AF233884 Abt1 Acin1 Acsl4 Aig1 Aipl1 Ak2 Als2 Arpc4 Asb8 Atad1 Atp6v1b2 Atp6v1c1 BC003236 BC003267 BC003332 BC004022 BC010801 BC011248 BC021442 Bbp…
29	V$NRF1_Q6	33	33	332	763	15043	2.23	5.99	7.46	4.95	1110020A09Rik BC003332 Bpnt1 Chchd4 Csf3r D15Ertd405e D5Ertd708e Fgfr1op2 Fignl1 Gm169 Llglh Ly86 Mcfd2 Mea1 Metap1 Mpp5 Mrpl10 Mrpl45 Mrpl53 Nfya Pacrg Pbef1 Pdcl3 Plk4 Ppp1r8 Psma4 Psma5 Rab14 Rpusd1 Snx12 Syngr4 Timm8b Yaf2
30	V$TCF1P_Q6	267	267	98	10337	5469	2.09	5.84	6.87	4.43	0610009E20Rik 0610033H09Rik 1110020A09Rik 1110032D12Rik 1500002M01Rik 1700030A21Rik 1700051I12Rik 1810008K03Rik 1810011K17Rik 1810045K17Rik 2410003C20Rik 2410080P20Rik 2600017H08Rik 2700075B01Rik 2810021O14Rik 2810410A08Rik 4833420K19Rik AF233884 Abt1 Acin1 Acsl4 Aig1 Aipl1 Ak2 Als2 Amd1 Aof2 Atad1 Atp6v1b2 Atp6v1c1 Aurka BC003267 BC003332 BC004022 BC011248 Bag2 Bbp Bccip Bin3 Bpnt1 Bst2 Calm2 Cc…
31	V$CETS168_Q6	254	254	111	9759	6047	1.99	5.73	6.73	4.33	0610006K04Rik 0610033H09Rik 1110032D12Rik 1500002M01Rik 1700051I12Rik 1810008K03Rik 1810011K17Rik 1810060D16Rik 2410003C20Rik 2410080P20Rik 2600001J17Rik 2700075B01Rik 2700087H15Rik 2810021O14Rik 2810410A08Rik 4833420K19Rik 5730537D05Rik AF233884 Acin1 Acsl4 Aig1 Aipl1 Ak2 Amd1 Aof2 Arpc4 Asb8 Atad1 Atp6v1b2 Atp6v1c1 Aurka BC003236 BC003267 BC004022 BC010801 BC011248 Bbp Bin3 Bzrp Ccl20 Ccnf Cd9 …
32	V$ZTA_Q2	89	89	276	5024	10782	1.86	5.57	0.0	0.0	0610009E20Rik 0610033H09Rik 1110032D12Rik 1500002M01Rik 1700051I12Rik 1810008K03Rik 1810011K17Rik 2810021O14Rik Acin1 Acsl4 Aig1 Ak2 Aof2 Atp6v1b2 BC011248 Bbp Ccl20 Cdca1 Cebpb Clec4d Cntf Crsp8 Ctss Dap Ddx39 Ddx51 Decr2 Dhx32 Dyt1 Fancc Fbxl8 Fpr1 Ftsj2 Fut1 Gdf3 Glrx1 Gosr1 Gsg2 Hagh Hipk1 Hs1bp1 Ifi30 Igsf7 Kif4 Mad2l1 Mfap1 Mrpl15 Mrpl27 Ms4a6c Msr1 Mtbp Mx2 Myo10 Nars Orc4l Paxip1 Plod2 Pr…
33	V$NFY_01: nuclear factor Y (Y-box binding factor)	102	102	263	3345	12461	1.75	5.42	6.53	4.22	0610009E20Rik 0610033H09Rik 1110032D12Rik 1810008K03Rik 1810011K17Rik 1810045K17Rik 2410003C20Rik 2600017H08Rik Abt1 Atp6v1c1 Aurka BC003236 BC003267 Calm2 Ccnf Cdc20 Clic4 Crsp6 Cstf1 D1Wsu40e D5Ertd708e Depdc1a Dlg7 Edem1 Edf1 Eef1e1 Exo1 Fnbp3 Fyb Gch1 Gsg2 Gtlf3a H2afz Hagh Hcngp Hmmr Hyou1 Ifit1 Klra17 Lsm3 Mapkapk2 Mns1 Mpp5 Mrpl50 Myo10 Nans Nat2 Ndufa4 Ndufb3 Ndufb9 Nedd1 Nek2 Nfya Nudt2 …
34	V$VMYB_02: v-Myb	81	81	284	2527	13279	1.73	5.42	6.6	4.26	1110032D12Rik 1700030A21Rik 1810008K03Rik 1810011K17Rik 2600001J17Rik 2700075B01Rik 2700087H15Rik Abt1 Amd1 Aurka BC004022 Bpnt1 Bzrp Calm2 Cenpc1 Cfl1 Cstf1 D5Bwg0834e D5Ertd708e Ddx51 Dlg7 Drg2 Fbxl8 Fyb Gemin6 Glrx1 Gpx2 Havcr2 Hccs Hipk1 Hspa4l Ifi30 Itgb3bp Jmjd1b Lats2 Mfap1 Mrpl14 Mrpl45 Mrpl46 Mrpl50 Mrps23 Nek2 Nipsnap3a Nme5 Nup35 Nup37 Pbef1 Pias1 Pign Psmb3 Psmd5 Ptk9 Qpctl Rab14 Rap1…
35	V$CREB_Q4: cAMP-response element binding protein	46	46	319	1262	14544	1.31	4.97	6.35	4.07	1700030A21Rik 1700051I12Rik 1810008K03Rik 1810011K17Rik 4833420K19Rik 5730537D05Rik Abt1 Als2 Amd1 BC003236 Bpnt1 Calm2 Cd72 Cebpb Gemin6 Glt28d1 Gtf2h3 Hmmr Lsm5 Mea1 Mpp5 Nedd1 Orc1l Pbef1 Pdcl3 Plk4 Prr3 Psma5 Psmd5 Rab5a Rad51ap1 Rad51c Rbm18 Rg9mtd2 Rnf121 Rpa3 Sara1 Siah2 Srebf2 Stard4 Suv39h2 Thrap6 Ttc1 Ubl3 Usf1 Vamp3
36	V$HEN1_02: HEN1	12	12	353	178	15628	1.11	4.73	6.65	4.27	1810011K17Rik Cfl1 Eif4ebp1 Gtf2h3 Hyou1 Mrpl14 Pbef1 Rad51ap1 Rap1ga1 Slc11a2 Tusc4 Ube2c
37	V$ACAAT_B: Avian C-type CCAAT box	41	41	324	1099	14707	1.11	4.73	6.18	3.95	2600017H08Rik 2700075B01Rik Aof2 Atp6v1c1 BC003332 Bzrp Clec7a Cttn Depdc1a Exo1 F730004D16Rik Fyb Galr3 H2afz Hagh Hcngp Klra17 Mea1 Metap1 Ndufb3 Nfya Nme6 Nudt2 Paxip1 Pdcl3 Pip5k1a Rad51ap1 Rpa3 Rpusd1 Sec61b Sertad3 Snx15 St3gal3 Stambp Tctex1 Ube2c Ube2d2 Usp14 Vps29 Wsb2 Zfp35
38	V$MYCMAX_B: c-Myc:Max binding sites	165	165	200	6021	9785	1.02	4.63	5.63	3.45	0610006K04Rik 1110020A09Rik 1110032D12Rik 1500002M01Rik 1700051I12Rik 1810008K03Rik 1810045K17Rik 1810060D16Rik 2410080P20Rik 2810410A08Rik 4833420K19Rik 5730537D05Rik Acsl4 Ak2 Aof2 Atad1 Atp6v1b2 Atp6v1c1 BC003332 BC011248 Bin3 Bpnt1 Bst2 Ccnf Cebpb Cenpc1 Cfl1 Chchd1 Chchd4 Chl1 Clic4 Cpsf2 Crsp8 Csf3r Csnk1e D15Ertd405e D1Wsu40e D5Bwg0834e D5Ertd708e Ddx51 Decr2 Dhx32 Diap1 Drg2 Edem1 Edf1 Ei…
39	V$TANTIGEN_B: Major T-antigen binding sites	58	58	307	1738	14068	0.85	4.4	5.76	3.56	1110020A09Rik 1500002M01Rik 1810008K03Rik 2600017H08Rik 2810021O14Rik 5730537D05Rik AF233884 Acsl4 Atp6v1b2 BC010801 Bst2 Ccnf Cfl1 Cops7b Cpsf2 Ddx39 Dppa3 Eef1e1 F730004D16Rik Fancc Gch1 Gemin6 Gsg2 Havcr2 Hccs Hipk1 Itpa Keap1 Llglh Lsm3 Mrgpra2 Mrpl27 Mrpl45 Nans Nedd1 Nup35 Orc1l Pi4k2b Pigm Pole2 Polr2h Ppfia4 Ppp4c Rad51c Serpinc1 Snrp1c Tceb3 Tctex1 Timm17a Tnfrsf12a Tomm22 Trappc4 Trib3 …
40	V$NFY_C: NF-Y binding site	19	19	346	383	15423	0.85	4.4	6.19	3.95	0610009E20Rik 1810045K17Rik Aurka BC003267 Calm2 Ccnf Cstf1 Hagh Mns1 Nudt2 Pmm2 Rpn1 Sec23b Slc11a2 Taf12 Thrap6 Tpp2 Ube2c Usp14
41	V$AFP1_Q6	82	82	283	2672	13134	0.71	4.27	5.49	3.37	1700030A21Rik 1810045K17Rik 1810060D16Rik 2410080P20Rik 2600001J17Rik 2810410A08Rik 4833420K19Rik Abt1 Aig1 Ak2 Als2 Atad1 BC010801 BC011248 Chchd1 Cops7b Crsp8 Csf3r D15Ertd405e Dck Depdc1a Dppa3 Fancc Fbxl8 Fyb Gabarapl2 Gch1 Gng12 Gosr1 Gpr85 H2afz Hccs Ifit1 Ly96 Mapkapk2 Mpp5 Mrgpra2 Mrpl46 Mrps23 Ms4a6c Msr1 Nab1 Nars Ndufb9 Nedd1 Nipsnap3a Nup35 Pdcl3 Pfdn2 Plxna3 Polr2c Polr2h Ppp1r8 Prps…
42	V$AHR_Q5: aryl hydrocarbon / dioxin receptor	61	61	304	1866	13940	0.68	4.21	5.56	3.41	0610033H09Rik 2700087H15Rik Abt1 Acsl4 Atad1 BC011248 Bag2 Bzrp Calm2 Ccnf Cd9 Chchd1 Crsp8 Cttn D5Bwg0834e Edem1 Edn2 Eef1e1 Eppb9 Fgfr1op2 Gdf3 Glt28d1 Gpr85 Hip1r Hmmr Kif11 Ly86 Ly96 Mbnl3 Mrpl13 Mrpl27 Mtbp Nat2 Ndufa4 Ndufb9 Nfya Nme5 Nme6 Nup35 Nxt1 Oasl1 Pbef1 Pcbp2 Ppp1r8 Prkca Psma5 Rad51c Rgs19 Rpa3 Rpusd1 Rxra Sec11l3 Snx12 Socs6 Taf12 Tbc1d1 Tpd52l2 Trib3 Txndc5 Umpk Xrcc4
43	V$CREB_Q4_01	129	129	236	4583	11223	0.58	4.09	5.2	3.15	1700030A21Rik 1700051I12Rik 1810008K03Rik 1810011K17Rik 1810045K17Rik 2410003C20Rik 2810410A08Rik 4833420K19Rik 5730537D05Rik Abt1 Acsl4 Aig1 Als2 Amd1 Arpc4 Atp6v0c BC003236 BC003267 BC021442 Bag2 Bccip Bpnt1 Cacna1f Calm2 Cd72 Cebpb Chchd4 Chl1 Clec4d Clic4 Crsp8 D1Wsu40e Ddx39 Depdc1a Dhx32 Diap1 Dyt1 Exo1 Fancc Fpr1 Gabarapl2 Gch1 Gemin6 Glt28d1 Gosr1 Gtf2h2 Gtf2h3 Hagh Hcngp Hip1r Hmmr Hs1bp…
44	V$CREBATF_Q6	128	128	237	4551	11255	0.52	4.03	5.13	3.1	1700030A21Rik 1700051I12Rik 1810008K03Rik 1810011K17Rik 1810045K17Rik 2410003C20Rik 2600017H08Rik 2810410A08Rik 4833420K19Rik 5730537D05Rik Abt1 Acsl4 Aig1 Als2 Amd1 Arpc4 Atp6v0c BC003236 BC003267 BC021442 Bpnt1 Cacna1f Calm2 Cd72 Cebpb Chchd4 Chl1 Clec4d Clic4 Crsp8 Depdc1a Dhx32 Diap1 Dyt1 Edem1 Exo1 Fancc Fpr1 Gabarapl2 Gch1 Gemin6 Glt28d1 Gosr1 Gtf2h2 Gtf2h3 Hagh Hcngp Hip1r Hmmr Hs1bp1 Hyou…
45	V$CDPCR3HD_01: cut-like homeodomain protein	94	94	271	5049	10757	0.42	3.91	0.0	0.0	0610006K04Rik 1500002M01Rik 5730537D05Rik AF233884 Atad1 Aurka Bzrp Cd72 Cdca1 Cenpc1 Chl1 Clec4d Clec7a Cntf Cstf1 Ctss D5Bwg0834e Dap Ddx51 Diap1 Edem1 Edf1 Edn2 Eef1e1 F730004D16Rik Fpr1 Gabarapl2 Gch1 Gpr85 Gsg2 Gtf2h3 H2afz Hagh Hibch Hip1r Hipk1 Hnrpf Igsf7 Insl5 Jmjd1b Kif11 Kif4 Klra17 Klra2 Lsm5 Mbnl3 Mcfd2 Mrpl13 Mrps23 Ms4a6c Msr1 Myo10 Nans Nars Ndufb9 Nipsnap3a Pcbp2 Pi4k2b Pigm Pign…
46	V$CREB_02: cAMP-responsive element binding protein	55	55	310	1667	14139	0.39	3.85	5.28	3.19	1110032D12Rik 1700051I12Rik 1810011K17Rik 1810045K17Rik 5730537D05Rik Abt1 Acsl4 Aig1 Als2 Bpnt1 Calm2 Cd72 Cebpb Chchd1 Chchd4 Crsp8 Diap1 Hccs Hcngp Hip1r Hs1bp1 Hyou1 Mpp5 Mrpl53 Mrps23 Mta3 Nans Nars Papss1 Pbef1 Pdcl3 Pigm Plk4 Prr3 Ptk9 Rad1 Rad51ap1 Rbm18 Rg9mtd2 Rpa3 Scarb2 Sertad3 Srebf2 Stambp Stx8 Suclg1 Suv39h2 Trib3 Tusc4 Ube2d2 Ubl3 Usf1 Usp14 Vamp3 Wars
47	V$ELK1_01: Elk-1	116	116	249	4083	11723	0.35	3.79	4.97	2.96	0610006K04Rik 0610033H09Rik 1500002M01Rik 2410003C20Rik 2410080P20Rik 2810021O14Rik 2810410A08Rik 4833420K19Rik 5730537D05Rik AF233884 Abt1 Acin1 Acsl4 Aig1 Ak2 Arpc4 Atp6v1c1 BC003236 Bbp Bzrp Calm2 Ccnf Cd72 Cops7b Crsp6 Csf3r Csnk1e Cttn Cyp4f18 D5Ertd708e Ddx39 Dhx32 Drg2 Edem1 Edn2 Eef1e1 Exo1 F730004D16Rik F830020C16Rik Fbxo36 Fcer1g Fcrl3 Ftsj2 Fut1 Fyb Gabarapl2 Glt28d1 Gpr85 Gtf2h2 Gtlf3…
48	V$LEF1TCF1_Q4	156	156	209	7789	8017	0.33	3.79	0.01	0.0	0610009E20Rik 1110020A09Rik 1500002M01Rik 1700051I12Rik 1810045K17Rik 1810060D16Rik 2410080P20Rik 2600017H08Rik 2700075B01Rik 5730537D05Rik AF233884 Acin1 Aig1 Ak2 Amd1 Asb8 BC003267 BC003332 BC004022 BC021442 Bag2 Bbp Bccip Bin3 Bst2 Bzrp Cacna1f Ccnf Cdca1 Chl1 Clec4d Clec7a Cntf Cops7b Crsp8 Csf3r Csnk1e Ctss Cttn D1Wsu40e Dap Dck Ddx51 Dhx32 Dppa3 Drg2 Eppb9 F730004D16Rik Fancc Fcrl3 Fyb Galr…
49	V$GATA1_02: GATA-binding factor 1	109	109	256	5711	10095	0.31	3.79	0.01	0.0	1110020A09Rik 1700030A21Rik 1810011K17Rik 1810060D16Rik 2410003C20Rik 2600017H08Rik 2810410A08Rik 5730537D05Rik Aipl1 Als2 Aof2 Arpc4 Atad1 Atp6v1b2 Aurka BC004022 Bzrp Cacna1f Ccl20 Cd72 Chchd1 Clec7a Cpsf2 Csnk1e Cstf1 D15Ertd405e Depdc1a Dyt1 Edem1 Eef1e1 F830020C16Rik Fbxl8 Fcer1g Fignl1 Fut1 Gdf3 Gng12 Gosr1 Gsg2 Hagh Hccs Igsf7 Insl5 Itpa Jmjd1b Klra17 Lgmn Ly96 Mrpl10 Mrpl15 Mrpl27 Mrpl45 …
50	V$VMYB_01: v-Myb	281	281	84	11249	4557	0.18	3.61	4.84	2.85	0610006K04Rik 0610009E20Rik 1110020A09Rik 1110032D12Rik 1500002M01Rik 1700030A21Rik 1700051I12Rik 1810008K03Rik 1810011K17Rik 1810045K17Rik 1810060D16Rik 2410003C20Rik 2410080P20Rik 2600001J17Rik 2600017H08Rik 2700075B01Rik 2700087H15Rik 4833420K19Rik AF233884 Abt1 Acsl4 Ak2 Als2 Amd1 Asb8 Atad1 Atp6v0c Atp6v1b2 Aurka BC003236 BC003267 BC004022 BC010801 BC021442 Bag2 Bbp Bin3 Bpnt1 Bst2 Bzrp Calm…
51	V$CEBPDELTA_Q6	250	250	115	11739	4067	0.18	3.61	0.01	0.0	0610006K04Rik 0610033H09Rik 1110020A09Rik 1500002M01Rik 1700030A21Rik 1700051I12Rik 1810008K03Rik 1810011K17Rik 1810045K17Rik 1810060D16Rik 2600001J17Rik 2600017H08Rik 2700087H15Rik 4833420K19Rik 5730537D05Rik Acsl4 Aig1 Aipl1 Amd1 Aof2 Arpc4 Asb8 Atad1 Atp6v1b2 BC003236 BC003267 BC003332 BC010801 BC011248 BC021442 Bag2 Bbp Bccip Bpnt1 Bst2 Cacna1f Ccl20 Ccnf Cd9 Cdca1 Cebpb Cenpc1 Cfl1 Chl1 Cklf…
52	V$BRN2_01: POU factor Brn-2	133	133	232	6744	9062	0.11	3.55	0.01	0.0	0610033H09Rik 1110020A09Rik 1500002M01Rik 1700051I12Rik 1810045K17Rik 1810060D16Rik 2410003C20Rik 2410080P20Rik 2600001J17Rik 2810410A08Rik Acsl4 Ak2 Als2 Amd1 Atp6v0c Atp6v1c1 Aurka BC003236 Bpnt1 Cacna1f Ccl20 Cdca1 Cenpc1 Chchd1 Cklf Clec4d Crsp8 Ctss Cyp4f18 D1Wsu40e Ddx39 Decr2 Depdc1a Diap1 Dppa3 Drg2 Dyt1 Eppb9 Fbxl8 Fignl1 Fpr1 Ftsj2 Gemin6 Glt28d1 Gm169 Gng12 Gosr1 Gpr85 Gsg2 Gtlf3a H2af…
53	V$CDPCR1_01: cut-like homeodomain protein	266	266	99	12381	3425	0.11	3.55	0.01	0.0	0610006K04Rik 0610009E20Rik 0610033H09Rik 1110020A09Rik 1500002M01Rik 1700030A21Rik 1700051I12Rik 1810008K03Rik 1810011K17Rik 1810045K17Rik 2410003C20Rik 2600001J17Rik 2600017H08Rik 2810021O14Rik 2810410A08Rik 4833420K19Rik 5730537D05Rik AF233884 Acin1 Aig1 Aipl1 Als2 Aof2 Asb8 Atad1 Atp6v1b2 Atp6v1c1 Aurka BC003236 BC003332 BC004022 BC010801 BC021442 Bbp Bccip Bin3 Bst2 Bzrp Cacna1f Calm2 Ccl20 …
54	V$TFIII_Q6	348	348	17	14494	1312	0.08	3.49	5.27	3.19	0610006K04Rik 0610009E20Rik 0610033H09Rik 1110020A09Rik 1110032D12Rik 1500002M01Rik 1700030A21Rik 1700051I12Rik 1810008K03Rik 1810011K17Rik 1810045K17Rik 1810060D16Rik 2410003C20Rik 2410080P20Rik 2600001J17Rik 2600017H08Rik 2700075B01Rik 2700087H15Rik 2810021O14Rik 2810410A08Rik 4833420K19Rik 5730537D05Rik AF233884 Abt1 Acin1 Acsl4 Aig1 Aipl1 Ak2 Als2 Amd1 Aof2 Arpc4 Asb8 Atad1 Atp6v0c Atp6v1b2 A…
55	V$S8_01: S8	19	19	346	1416	14390	0.06	3.49	0.0	0.0	1110032D12Rik Atp6v1c1 Bzrp Clec4d Clec7a Crsp6 Crsp8 D1Wsu40e Dppa3 Drg2 Gtf2h3 Havcr2 Ms4a6c Msr1 Nedd1 Pdcl3 Tpd52l2 Ttc1 Zfp52
56	V$MAZ_Q6	275	275	90	10996	4810	0.05	3.49	4.67	2.75	0610006K04Rik 0610009E20Rik 1110020A09Rik 1700030A21Rik 1810008K03Rik 1810011K17Rik 1810060D16Rik 2410080P20Rik 2600001J17Rik 2700075B01Rik 2810021O14Rik 2810410A08Rik 4833420K19Rik 5730537D05Rik AF233884 Abt1 Acin1 Acsl4 Aig1 Aipl1 Ak2 Als2 Amd1 Aof2 Arpc4 Asb8 Atad1 Atp6v0c Atp6v1b2 Atp6v1c1 Aurka BC003236 BC003332 BC010801 BC011248 BC021442 Bag2 Bccip Bin3 Bst2 Bzrp Cacna1f Calm2 Ccl20 Ccnf Cd…
57	V$HNF6_Q6	23	23	342	1621	14185	0.03	0.0	0.0	0.0	2600017H08Rik Atad1 Cdca1 Dap Gemin6 Gpx2 Lsm5 Mbnl3 Mrpl15 Nars Ndufa4 Pigm Pla2g12a Sara1 Socs6 Styx Suclg1 Tcte2 Timm17a Ubl3 Usp14 Xrcc4 Zfp51
58	V$LDSPOLYA_B: Lentiviral Poly A downstream element	274	274	91	12688	3118	-0.0	0.0	0.01	0.0	0610006K04Rik 0610009E20Rik 1110020A09Rik 1500002M01Rik 1700030A21Rik 1700051I12Rik 1810008K03Rik 1810011K17Rik 1810045K17Rik 1810060D16Rik 2410003C20Rik 2600001J17Rik 2600017H08Rik 2700075B01Rik 2700087H15Rik 2810021O14Rik 2810410A08Rik 5730537D05Rik AF233884 Abt1 Acin1 Acsl4 Aig1 Ak2 Amd1 Aof2 Arpc4 Asb8 Atad1 Atp6v0c Atp6v1b2 Atp6v1c1 Aurka BC003236 BC003267 BC004022 BC010801 BC011248 BC021442…
59	V$CMYB_01: c-Myb	93	93	272	3224	12582	-0.19	0.0	4.44	2.57	0610006K04Rik 0610033H09Rik 1110032D12Rik 1700030A21Rik 2410003C20Rik AF233884 Ak2 Atad1 Aurka BC003332 BC004022 BC011248 Bst2 Cacna1f Cdc20 Cdca1 Cebpb Cfl1 Chchd1 Csf3r Csnk1e Cstf1 Ctss Cttn D15Ertd405e D5Bwg0834e D5Ertd708e Depdc1a Diap1 Dlg7 Eppb9 F830020C16Rik Fcrl3 Fgfr1op2 Fyb Glrx1 Gng12 Hagh Havcr2 Hccs Hspa4l Jmjd1b Kif11 Lgmn Mad2l1 Metap1 Mfap1 Mns1 Mpp5 Mrpl27 Mrpl50 Mrps23 Nab1 Nat…
60	V$SP3_Q3	262	262	103	10451	5355	-0.2	0.0	4.35	2.52	0610006K04Rik 0610009E20Rik 1110020A09Rik 1500002M01Rik 1700030A21Rik 1810008K03Rik 1810011K17Rik 1810060D16Rik 2600001J17Rik 2600017H08Rik 2700087H15Rik 2810410A08Rik 4833420K19Rik 5730537D05Rik Abt1 Acin1 Aig1 Ak2 Amd1 Arpc4 Asb8 Atp6v0c Atp6v1b2 Atp6v1c1 Aurka BC003236 BC003332 Bag2 Bbp Bccip Bin3 Bst2 Bzrp Calm2 Ccl20 Ccnf Cd72 Cdc20 Cdca1 Cebpb Chchd4 Chl1 Cklf Clec4d Clic4 Cntf Cpsf2 Crsp6 …
61	V$IK3_01: Ikaros 3	51	51	314	1573	14233	-0.2	0.0	4.65	2.75	2810021O14Rik Acsl4 Aipl1 Atp6v0c BC003236 BC004022 Bag2 Cd72 Cebpb Eppb9 F730004D16Rik Fbxl8 Fpr1 Glt28d1 Gpx2 Hs1bp1 Ifit1 Insl5 Itgb3bp Itpa Lgmn Llglh Mfap1 Mrpl14 Mtbp Myo10 Nars Ndufb3 Ndufb9 Nek2 Nudt2 Orc4l Pbef1 Pign Polr2c Ppp1r8 Rab5a Rgs19 Selpl Serpinc1 Siah2 Smoc1 Spcs2 Sppl3 Stam2 Stambp Thrap6 Ubl3 Uble1b Vhlh Wsb2
62	V$ICSBP_Q6	31	31	334	839	14967	-0.25	0.0	4.81	2.84	Ak2 Atp6v1b2 BC004022 Bst2 Bzrp Cyp4f18 D15Ertd405e Exo1 Fcrl3 Hs1bp1 Lats2 Ly86 Mbnl3 Mpeg1 Mrgpra2 Mx2 Nat2 Nme5 Oasl1 Pi4k2b Ppp1ca Rab14 Sec23b Six4 Slc11a2 Snx12 Tctex1 Tgif Wars Ysg2 Zfp51
63	V$E2F1DP2_01: E2F-1:DP-2 heterodimer	37	37	328	1064	14742	-0.36	0.0	4.61	2.73	0610009E20Rik Aipl1 Ak2 Als2 Atp6v1b2 Bst2 Chl1 D1Wsu40e Dap Dck Diap1 Eef1e1 Eif4enif1 Exo1 Fancc Fnbp3 Gtlf3a Hmmr Itpa Lsm5 Mbnl3 Mfap1 Mrpl13 Mrps23 Mtbp Nars Nfya Nxt1 Orc1l Pole2 Polr2c Ppp1r8 Rad51c Syngr4 Tead4 Tgif Wars
64	V$GATA1_06: GATA-binding factor 1	86	86	279	4536	11270	-0.49	0.0	0.01	0.0	1500002M01Rik 1700030A21Rik 1700051I12Rik 2600001J17Rik AF233884 Acsl4 Aig1 Aof2 Asb8 Bbp Calm2 Ccl20 Ccnf Cebpb Chchd1 Chl1 Clec4d Cpsf2 Csf3r Cyp4f18 Diap1 Dppa3 F830020C16Rik Fancc Fbxl8 Fut1 Gtf2h2 Gtf2h3 Hagh Havcr2 Hip1r Hspa4l Hyou1 Insl5 Itgb3bp Kif4 Klra17 Lgmn Llglh Lsm3 Mea1 Metap1 Mfap1 Mrgpra2 Ms4a4c Nat2 Ndufa4 Ndufb9 Nudt2 Oasl1 Oat Pde6d Pfdn2 Pgm1 Pip5k1a Plk4 Polr2c Polr2h Ppp1r…
65	V$TAXCREB_01: Tax/CREB complex	18	18	347	409	15397	-0.5	0.0	4.76	2.82	1810011K17Rik 5730537D05Rik Ak2 Calm2 Chchd4 Eif4ebp1 Fbxo36 Paxip1 Pbef1 Pigm Sc5d Scamp2 Sdccag8 Selpl Sertad3 Stx8 Ube2d2 Vps29
66	V$RFX1_02: X-box binding protein RFX1	143	143	222	5361	10445	-0.6	0.0	3.84	2.13	0610009E20Rik 0610033H09Rik 1700030A21Rik 1810008K03Rik 1810045K17Rik 1810060D16Rik 2600001J17Rik 2700087H15Rik Abt1 Acin1 Acsl4 Aig1 Ak2 Als2 Asb8 Atad1 Atp6v0c Bag2 Bpnt1 Bst2 Cebpb Cfl1 Chchd4 Clec7a Clic4 Cntf Cops7b Crsp8 Csnk1e D15Ertd405e D5Ertd708e Dap Ddx51 Dhx32 Edem1 Edn2 Eppb9 Exo1 F730004D16Rik Fbxo36 Fignl1 Fnbp3 Galr3 Gemin6 Gm169 Gtf2h2 Havcr2 Hccs Hmmr Hs1bp1 Hyou1 Ifi30 Ifit1 It…
67	V$NFKB_Q6: NF-kappaB	60	60	305	1970	13836	-0.65	0.0	4.08	2.31	0610006K04Rik 0610009E20Rik 2410003C20Rik 2810021O14Rik Aipl1 Asb8 Atp6v1c1 BC021442 Calm2 Cfl1 Chchd1 Clic4 Cpsf2 Csf3r Csnk1e Cstf1 D5Ertd708e Dhx32 Dlg7 Gabarapl2 Gtlf3a Hmmr Homer2 Hyou1 Ifi30 Lats2 Ly96 Mfap1 Mrpl10 Mrpl14 Mrpl53 Ms4a6c Nab1 Ndufb9 Nfya Nxt1 Pde6d Pla2g12a Plk4 Pmm2 Ppp1ca Pus1 Rad21 Rgs19 Ripk2 Scarb2 Sec23b Sertad3 Slc11a2 Smoc1 Sp2 St3gal3 Stard4 Tbc1d1 Thnsl1 Usf1 Vamp3 …
68	V$HP1SITEFACTOR_Q6	72	72	293	3870	11936	-0.66	0.0	0.01	0.0	0610009E20Rik 1500002M01Rik 1700030A21Rik 2410080P20Rik Acsl4 Amd1 Atad1 Atp6v1c1 BC021442 Bbp Bccip Cd9 Crsp8 Dhx32 Exo1 Fbxo36 Fgfr1op2 Glrx1 Gpr85 Gtf2h2 Hcngp Ifit1 Klra17 Klra2 Lats2 Lgmn Lsm3 Mad2l1 Mpeg1 Mpp5 Mrpl27 Mrpl45 Mrpl46 Mrpl50 Mrps23 Ms4a4c Ms4a6c Msr1 Mtbp Nedd1 Nup35 Nup37 Oat Papss1 Pias1 Pigm Prkca Psmd5 Rab14 Rad51c Rg9mtd2 Rpn1 Rpp30 Sara1 Scarb2 Sec11l3 Slc30a7 Stard4 Tank…
69	V$TCF4_Q5	274	274	91	12565	3241	-0.83	0.0	0.02	0.0	0610006K04Rik 0610009E20Rik 0610033H09Rik 1110020A09Rik 1110032D12Rik 1500002M01Rik 1700030A21Rik 1700051I12Rik 1810011K17Rik 1810045K17Rik 1810060D16Rik 2410003C20Rik 2410080P20Rik 2600001J17Rik 2600017H08Rik 2700075B01Rik 2810021O14Rik 5730537D05Rik AF233884 Abt1 Acin1 Acsl4 Aig1 Ak2 Als2 Amd1 Aof2 Arpc4 Asb8 Atp6v0c Aurka BC003267 BC003332 BC004022 BC010801 BC021442 Bag2 Bbp Bin3 Bpnt1 Bst2 Bz…
70	V$IPF1_Q4	61	61	304	3328	12478	-0.87	0.0	0.02	0.0	1110020A09Rik 1110032D12Rik 2810021O14Rik 4833420K19Rik Aipl1 Aof2 BC004022 Bccip Bzrp Cenpc1 Chl1 Crsp6 Csnk1e D5Bwg0834e Dap Dhx32 Dyt1 Eppb9 Gabarapl2 Gemin6 Gtf2h2 Gtf2h3 Hagh Hcngp Hs1bp1 Hspa4l Ifit1 Jmjd1b Mad2l1 Mrpl15 Mrpl53 Nab1 Nfya Nipsnap3a Pbef1 Pip5k1a Polr2c Ppp1ca Rad1 Rad21 Rg9mtd2 Rgs19 Rpn1 Rpp30 Rpusd1 Sc5d Senp1 Six4 Snrp1c Socs6 Sppl3 Stard4 Styx Suclg1 Tead4 Thnsl1 Timm17a…
71	V$POU1F1_Q6	129	129	236	6366	9440	-0.94	0.0	0.02	0.0	0610009E20Rik 1110020A09Rik 1500002M01Rik 1700030A21Rik 1700051I12Rik 1810011K17Rik 1810060D16Rik 2700075B01Rik 2810021O14Rik Abt1 Aig1 Ak2 Als2 Atad1 BC003236 BC003267 BC003332 BC004022 BC021442 Bbp Bpnt1 Ccl20 Cenpc1 Chl1 Clec4d Clec7a Cntf Crsp8 Ctss Cttn Dck Decr2 Depdc1a Dhx32 Diap1 Dlg7 Dppa3 Drg2 Dyt1 Eef1e1 Eif4enif1 Exo1 F830020C16Rik Fignl1 Fpr1 Gabarapl2 Gdf3 Gosr1 Gpr85 Gpx2 Gtf2h2 Gt…
72	V$MAZR_01: MAZ related factor	169	169	196	6543	9263	-0.97	0.0	3.37	1.72	0610006K04Rik 0610009E20Rik 1700030A21Rik 1810008K03Rik 1810011K17Rik 2700075B01Rik 4833420K19Rik 5730537D05Rik Abt1 Acin1 Aig1 Ak2 Als2 Aof2 Arpc4 Asb8 Atad1 Atp6v0c Atp6v1b2 BC003236 BC010801 Bin3 Bst2 Bzrp Calm2 Ccl20 Ccnf Cd72 Cd9 Cebpb Cfl1 Chl1 Clic4 Csf3r Cttn D1Wsu40e D5Bwg0834e D5Ertd708e Dck Decr2 Dhx32 Dppa3 Dyt1 Edn2 Eef1e1 Eif4enif1 F830020C16Rik Fbxo36 Fgfr1op2 Fignl1 Fnbp3 Fpr1 Fts…
73	V$HEN1_01: HEN1	16	16	349	367	15439	-0.97	0.0	4.29	2.47	1810011K17Rik Cfl1 Clic4 Fcer1g Gtf2h3 Hyou1 Mrpl14 Nab1 Pbef1 Rap1ga1 Sertad3 Slc11a2 Spcs2 Tcte2 Tomm22 Ube2c
74	V$RSRFC4_Q2	2	2	363	368	15438	-0.99	0.0	0.0	0.0	Nudt2 Plk4
75	V$HLF_01: hepatic leukemia factor	91	91	274	4666	11140	-1.0	0.0	0.02	0.0	0610006K04Rik 0610033H09Rik 1700030A21Rik 2600001J17Rik 4833420K19Rik 5730537D05Rik Abt1 Acin1 Ak2 Als2 Amd1 Aurka BC003267 BC003332 BC004022 BC021442 Bag2 Bbp Calm2 Chl1 Clec4d Cpsf2 Ctss Dck Diap1 Dyt1 Edn2 Fyb Gch1 Gsg2 Gtf2h3 Hccs Hcngp Hibch Hipk1 Homer2 Hs1bp1 Hspa4l Klra2 Lats2 Mns1 Mrgpra2 Mrpl10 Mrpl46 Ms4a4c Ndufb3 Ndufb9 Nup35 Nup37 Nxt1 Paxip1 Pdcl3 Pfdn2 Pla2g12a Plagl2 Pmm2 Polr2h P…
76	V$NKX25_02: homeo domain factor Nkx-2.5/Csx, tinman homolog	131	131	234	6436	9370	-1.02	0.0	0.03	0.0	0610033H09Rik 1110020A09Rik 1110032D12Rik 1700030A21Rik 1810045K17Rik 1810060D16Rik 2410080P20Rik 2600017H08Rik 2700075B01Rik 2810410A08Rik 5730537D05Rik AF233884 Acin1 Amd1 Arpc4 Asb8 BC003236 BC003332 BC004022 BC021442 Bbp Calm2 Cenpc1 Cfl1 Cklf Clec4d Clec7a Clic4 Cntf Crsp8 Cyp4f18 D5Ertd708e Ddx39 Depdc1a Dlg7 Edem1 Eef1e1 Eif4enif1 Exo1 Fancc Fbxo36 Fcer1g Fignl1 Fpr1 Fyb Gpr85 Gtf2h3 Gtlf3…
77	V$HNF1_C: Hepatic nuclear factor 1	108	108	257	5417	10389	-1.03	0.0	0.03	0.0	0610006K04Rik 0610033H09Rik 1500002M01Rik 1700030A21Rik 1810060D16Rik 2410003C20Rik 2600001J17Rik 4833420K19Rik 5730537D05Rik Acin1 Ak2 Asb8 Atp6v1b2 Atp6v1c1 BC003267 Bccip Bzrp Cacna1f Cdca1 Cenpc1 Clec7a Cntf Csf3r Cttn D1Wsu40e Dap Depdc1a Dppa3 Dyt1 Eif4ebp1 F830020C16Rik Fancc Fpr1 Gemin6 Gng12 Gpx2 Gtf2h3 Havcr2 Hcngp Hip1r Hspa4l Ifit1 Jmjd1b Klra17 Metap1 Mfap1 Mns1 Mpp5 Mrpl13 Ms4a4c Mt…
78	V$VMW65_Q6	140	140	225	6822	8984	-1.05	0.0	0.03	0.0	0610006K04Rik 0610033H09Rik 1110032D12Rik 1500002M01Rik 1810060D16Rik 2600017H08Rik 4833420K19Rik 5730537D05Rik Abt1 Acin1 Ak2 Als2 Amd1 Aof2 Asb8 Atp6v1c1 BC003267 BC004022 BC010801 Bzrp Cacna1f Calm2 Ccnf Cdca1 Chl1 Cklf Cntf Crsp6 Crsp8 Csf3r D15Ertd405e D1Wsu40e Ddx39 Dhx32 Diap1 Dlg7 Dppa3 Dyt1 Eef1e1 Eif4enif1 Eppb9 Exo1 Fancc Fbxl8 Gabarapl2 Gdf3 Gemin6 Gosr1 Gtf2h2 Hagh Havcr2 Hip1r Hmmr …
79	V$ATF_B: ATF binding site	19	19	346	478	15328	-1.16	0.0	4.01	2.27	1810011K17Rik 5730537D05Rik Als2 Calm2 Glt28d1 Nedd1 Pbef1 Pdcl3 Plk4 Prr3 Rab5a Rad51c Rbm18 Stard4 Suv39h2 Thrap6 Ttc1 Ubl3 Vamp3
80	V$E2F_01: E2F	7	7	358	104	15702	-1.22	0.0	4.35	2.52	Ak2 Eif4enif1 Mrpl13 Mtbp Ndufb9 Orc1l Syngr4
81	V$CREB_Q2: cAMP-response element-binding protein	44	44	321	1414	14392	-1.24	0.0	3.55	1.87	1700030A21Rik 1700051I12Rik 1810008K03Rik 1810011K17Rik 4833420K19Rik 5730537D05Rik Abt1 Amd1 Calm2 Cebpb Edem1 Gabarapl2 Glt28d1 Itpa Mea1 Nab1 Nat2 Nedd1 Orc1l Pbef1 Pdcl3 Pfdn2 Plk4 Ppp4c Prr3 Psma5 Psmd5 Rab5a Rad51ap1 Rad51c Rbm18 Rg9mtd2 Rpn1 Sara1 Siah2 Spfh1 Srebf2 Stard4 Suv39h2 Tbc1d1 Thrap6 Ttc1 Ubl3 Vamp3
82	V$AIRE_01	84	84	281	3028	12778	-1.27	0.0	3.23	1.64	1700051I12Rik 1810045K17Rik 2600017H08Rik 2700075B01Rik 2700087H15Rik 2810021O14Rik 4833420K19Rik AF233884 Acin1 Ak2 Aof2 Asb8 Atp6v1b2 BC003236 Bpnt1 Cacna1f Cenpc1 Clec7a Cntf Cpsf2 Cstf1 Ctss Cttn D1Wsu40e Ddx39 Depdc1a Diap1 Eef1e1 Exo1 Fpr1 Fut1 Galr3 Gch1 Gm169 Hcngp Hipk1 Lgmn Lsm3 Ly96 Mbnl3 Metap1 Mfap1 Mpeg1 Mrpl45 Myo10 Nab1 Nars Nat2 Nedd1 Nme6 Nup37 Nutf2 Oat Orc4l Pde6d Pign Pip5k1a…
83	V$TEF_Q6	114	114	251	5627	10179	-1.28	0.0	0.04	0.0	1110020A09Rik 1700030A21Rik 1700051I12Rik 2600001J17Rik 2810410A08Rik 4833420K19Rik Abt1 Als2 Amd1 Aof2 Atad1 BC003236 BC003332 Bbp Bpnt1 Cacna1f Ccl20 Cd72 Cd9 Cdc20 Cenpc1 Cfl1 Chchd1 Chl1 Clec7a Cntf Cops7b Crsp6 Ctss Cttn Dap Ddx39 Decr2 Depdc1a Dyt1 Edn2 Eef1e1 Fcer1g Fpr1 Gch1 Glrx1 Gm169 Gng12 Gpx2 Gtf2h2 H2afz Hccs Hip1r Hyou1 Insl5 Itgb3bp Lgmn Lsm5 Mapkapk2 Mcfd2 Mrgpra2 Mrpl27 Ms4a4c M…
84	V$GATA_C: GATA binding site	157	157	208	7503	8303	-1.31	0.0	0.04	0.0	0610006K04Rik 1110032D12Rik 1500002M01Rik 1700030A21Rik 1700051I12Rik 1810045K17Rik 2600001J17Rik 2700087H15Rik 4833420K19Rik AF233884 Aipl1 Ak2 Als2 Amd1 Aof2 Atp6v1b2 BC003236 BC021442 Bag2 Bccip Bzrp Cacna1f Ccl20 Ccnf Cdca1 Cenpc1 Chchd1 Cklf Clec4d Clec7a Cntf Csf3r Ctss Cttn D5Ertd708e Dap Ddx39 Decr2 Dhx32 Diap1 Dlg7 Dppa3 Eef1e1 Eif4enif1 Exo1 F830020C16Rik Fancc Fbxl8 Fignl1 Fnbp3 Fpr1 F…
85	V$NKX25_01: homeo domain factor Nkx-2.5/Csx, tinman homolog	164	164	201	7806	8000	-1.31	0.0	0.04	0.0	0610009E20Rik 0610033H09Rik 1500002M01Rik 1700030A21Rik 1810060D16Rik 2410003C20Rik 2700075B01Rik 2810021O14Rik 4833420K19Rik 5730537D05Rik AF233884 Acin1 Ak2 Arpc4 Asb8 Atad1 BC003236 BC003332 BC010801 Bag2 Bbp Bccip Bin3 Bzrp Cacna1f Ccnf Cd72 Cd9 Cdca1 Cebpb Cenpc1 Cfl1 Chchd4 Clec7a Cntf Cops7b Crsp6 Crsp8 Csf3r Cyp4f18 D1Wsu40e D5Ertd708e Dap Dhx32 Diap1 Dlg7 Drg2 Edf1 Eif4ebp1 Eif4enif1 Epp…
86	V$LHX3_01: LIM homeobox transcription factor 3	19	19	346	1272	14534	-1.32	0.0	0.01	0.0	1810060D16Rik D15Ertd405e D1Wsu40e Dck Dppa3 Fancc Havcr2 Hccs Mapkapk2 Mrps23 Ms4a6c Msr1 Nars Pdcl3 Polr2h Rngtt Thrap6 Ttc1 Xrcc4
87	V$ISRE_01: interferon-stimulated response element	12	12	353	254	15552	-1.33	0.0	4.02	2.27	Bst2 Bzrp Fbxo36 Fcrl3 Hs1bp1 Mx2 Nab1 Oasl1 Ppp1ca Rab14 Tctex1 Usp18
88	V$TAL1_Q6	168	168	197	6589	9217	-1.36	0.0	2.91	1.46	0610006K04Rik 1110020A09Rik 1700030A21Rik 1700051I12Rik 1810008K03Rik 1810011K17Rik 1810045K17Rik 1810060D16Rik 2410003C20Rik 2600001J17Rik 2600017H08Rik 2700075B01Rik 2700087H15Rik 2810021O14Rik AF233884 Abt1 Acin1 Acsl4 Aig1 Aipl1 Ak2 Als2 Aof2 Atad1 Atp6v0c BC004022 BC010801 Bag2 Bzrp Ccl20 Cd72 Cd9 Cenpc1 Chl1 Cpsf2 Crsp6 Cyp4f18 D15Ertd405e D1Wsu40e Ddx51 Decr2 Diap1 Dlg7 Dppa3 Drg2 Edf1 Eif…
89	V$CREB_01: cAMP-responsive element binding protein	44	44	321	1429	14377	-1.36	0.0	3.4	1.74	1700030A21Rik 1700051I12Rik 1810011K17Rik 1810045K17Rik 4833420K19Rik 5730537D05Rik Abt1 Acsl4 Als2 Calm2 Exo1 Gabarapl2 Gemin6 Glt28d1 Hs1bp1 Mrpl10 Mrps23 Nedd1 Orc1l Pbef1 Pdcl3 Plk4 Prr3 Psma5 Psmd5 Rab14 Rab5a Rad1 Rad21 Rad51ap1 Rad51c Rbm18 Rg9mtd2 Rpp30 Scamp2 Sec23b Srebf2 Stard4 Suv39h2 Thrap6 Ttc1 Ube2d2 Ubl3 Vamp3
90	V$PEBP_Q6	80	80	285	4095	11711	-1.37	0.0	0.04	0.0	1810060D16Rik 2700087H15Rik Aig1 Aof2 BC004022 Bin3 Ccl20 Cd72 Cntf Cops7b Crsp8 Csf3r Csnk1e Dck Ddx51 Dhx32 Drg2 Dyt1 Eef1e1 Eppb9 F730004D16Rik Fancc Fcer1g Fcrl3 Fgfr1op2 Fpr1 Galr3 Gtf2h2 Havcr2 Hccs Hs1bp1 Hyou1 Igsf7 Insl5 Keap1 Kif11 Kif4 Lats2 Lgmn Llglh Ly96 Mpeg1 Mrpl45 Mrps23 Ms4a6c Nars Nat2 Nme5 Nup35 Nup37 Nxt1 Oasl1 Pole2 Ptk9 Pus1 Rad51ap1 Rbm18 Rgs19 Rpa3 Rpp30 Rpusd1 Scamp2 Sec…
91	V$OCT1_B: Octamer binding factor 1	13	13	352	960	14846	-1.4	0.0	0.01	0.0	Asb8 Dck Exo1 Fut1 Itpa Keap1 Ly96 Rbmx2 Snrp1c Srebf2 Tm7sf1 Trib3 Vps45
92	V$PBX_Q3	340	340	25	15097	709	-1.4	0.0	0.02	0.0	0610006K04Rik 0610009E20Rik 0610033H09Rik 1110020A09Rik 1110032D12Rik 1500002M01Rik 1700030A21Rik 1700051I12Rik 1810008K03Rik 1810011K17Rik 1810045K17Rik 2410003C20Rik 2410080P20Rik 2600001J17Rik 2600017H08Rik 2700075B01Rik 2700087H15Rik 2810021O14Rik 4833420K19Rik 5730537D05Rik AF233884 Abt1 Acin1 Acsl4 Aig1 Aipl1 Ak2 Als2 Amd1 Aof2 Asb8 Atad1 Atp6v0c Atp6v1b2 Atp6v1c1 Aurka BC003236 BC003267 BC…
93	V$TATA_C: Retroviral TATA box	96	96	269	4804	11002	-1.41	0.0	0.04	0.0	0610033H09Rik 1700030A21Rik 1810045K17Rik 2410003C20Rik 2810021O14Rik 5730537D05Rik Aof2 Atp6v1b2 BC003267 BC004022 Cenpc1 Chchd1 Chl1 Clec7a Cops7b Ddx39 Decr2 Depdc1a Dhx32 Dlg7 Dppa3 Dyt1 Edf1 Exo1 Fbxo36 Fcer1g Fut1 Gch1 Gemin6 Glrx1 Glt28d1 Gtf2h2 Ifit1 Jmjd1b Kif11 Kif4 Klra2 Lats2 Lsm3 Lsm5 Ly96 Mbnl3 Metap1 Mfap1 Mrpl13 Mrpl27 Mrpl46 Ms4a4c Nars Nat2 Nme6 Oat Orc4l Paxip1 Pbef1 Pcbp2 Pdcl…
94	V$NRF2_Q4: heterodimer containing Nrf2	82	82	283	4162	11644	-1.49	0.0	0.04	0.0	1110032D12Rik 1810008K03Rik 1810060D16Rik 2410003C20Rik 2810410A08Rik 5730537D05Rik Acin1 Als2 Atp6v0c BC021442 Cebpb Chchd4 Cklf Clec7a Cops7b Csf3r Dap Dck Ddx39 Ddx51 Decr2 Dhx32 Dppa3 Eef1e1 Fcer1g Fcrl3 Gabarapl2 Galr3 Gdf3 Gemin6 Gpr85 Gpx2 Gtf2h2 Havcr2 Hipk1 Ifi30 Igsf7 Keap1 Lgmn Ly96 Mrpl13 Mrpl15 Mrpl27 Nars Ndufb9 Nudt2 Pacrg Pcbp2 Pi4k2b Pip5k1a Pla2g12a Plk4 Plod2 Pmm2 Psma4 Psma5 P…
95	V$EVI1_05: ectopic viral integration site 1 encoded factor	14	14	351	1002	14804	-1.49	0.0	0.01	0.0	1110020A09Rik Ccl20 Chchd1 Csf3r Ctss Gpx2 Havcr2 Hip1r Ms4a4c Slc30a7 Stard4 Tead4 Txn2 Wars
96	V$E47_02: E47	41	41	324	2294	13512	-1.52	0.0	0.03	0.0	1700051I12Rik 1810011K17Rik Aig1 BC003236 Cacna1f Cenpc1 Cops7b Ddx51 Dlg7 Dppa3 Edf1 Ftsj2 Galr3 Glt28d1 Gng12 H2afz Havcr2 Hip1r Keap1 Mns1 Mpp5 Mx2 Nme5 Pign Plxna3 Pole2 Polr2c Ppp1ca Rpn1 Scarb2 Serpinc1 Smoc1 Suv39h2 Tbc1d1 Tnfrsf12a Triobp Tusc4 Txn2 Txndc5 Usp24 Zfp35
97	V$AP1_C: AP-1 binding site	56	56	309	2978	12828	-1.54	0.0	0.04	0.0	1500002M01Rik 1810008K03Rik Aig1 BC021442 Bzrp Cacna1f Cebpb Chchd4 Clic4 Csnk1e Ddx39 Ddx51 Depdc1a Dppa3 Fpr1 Galr3 Glrx1 Gng12 Hcngp Hipk1 Hs1bp1 Ifit1 Igsf7 Kif4 Mrpl13 Mrpl15 Mtbp Nars Nme5 Nup35 Pi4k2b Plagl2 Plk4 Polr2c Polr2h Pus1 Rngtt Rpp30 Sc5d Sec61b Senp1 Skp2 Snrp1c Socs5 Spfh1 Tceb3 Tead4 Tm7sf1 Tpd52l2 Ttc1 Vps45 Wars Wsb2 Ysg2 Zfp35 Zfp52
98	V$TAXCREB_02: Tax/CREB complex	3	3	362	20	15786	-1.54	0.0	4.24	2.44	Abt1 Nab1 Spfh1
99	V$COUP_01: COUP:HNF-4 heterodimer	43	43	322	2379	13427	-1.56	0.0	0.03	0.0	0610033H09Rik 1810060D16Rik Aof2 BC003267 Bag2 Bst2 Cenpc1 Cops7b Crsp8 Cstf1 Decr2 Dyt1 Edn2 Fpr1 Ftsj2 Fut1 Gemin6 Glrx1 Gpr85 Gtf2h2 Hmmr Llglh Msr1 Nek2 Nudt2 Nxt1 Pigm Prpsap2 Pus1 Pxk Rpusd1 Senp1 Serpinc1 Sn Sppl3 Syngr4 Tpd52l2 Txn2 Txndc5 Umpk Vps24 Xrcc4 Zfp52
100	V$CREBP1_Q2: CRE-binding protein 1	32	32	333	989	14817	-1.58	0.0	3.28	1.65	1700030A21Rik 1700051I12Rik 1810011K17Rik 4833420K19Rik 5730537D05Rik Abt1 Als2 Amd1 Calm2 Gabarapl2 Gemin6 Glt28d1 Nedd1 Pbef1 Pdcl3 Plk4 Prr3 Psma5 Psmd5 Rab5a Rad51ap1 Rad51c Rbm18 Rg9mtd2 Sara1 Srebf2 Stard4 Suv39h2 Thrap6 Ttc1 Ubl3 Vamp3
101	V$PADS_C: Retroviral Poly A downstream element	108	108	257	4095	11711	-1.59	0.0	2.73	1.31	1500002M01Rik 1700030A21Rik 1810008K03Rik 2410080P20Rik 2700075B01Rik 2810410A08Rik Acin1 Aig1 Aof2 Atp6v0c Atp6v1b2 BC021442 Bag2 Bin3 Bst2 Ccnf Cd72 Cebpb Chchd4 Clec4d Cntf Ctss D1Wsu40e Ddx51 Edf1 Eif4enif1 Eppb9 F730004D16Rik Fancc Fgfr1op2 Ftsj2 Galr3 Gch1 Gng12 Gosr1 Gsg2 Gtf2h2 H2afz Hagh Hipk1 Hs1bp1 Ifi30 Insl5 Itgb3bp Kif4 Klra2 Lats2 Mad2l1 Mapkapk2 Mns1 Mrpl45 Mrpl46 Mrpl50 Mrpl53 Ms…
102	V$CAAT_C: Retroviral CCAAT box	7	7	358	115	15691	-1.63	0.0	3.88	2.15	D1Wsu40e Ddx39 Glrx1 Hibch Mpeg1 Pacrg Stard4
103	V$NFE2_01: NF-E2 p45	41	41	324	2257	13549	-1.74	0.0	0.04	0.0	1500002M01Rik 1810008K03Rik 2410003C20Rik 2810410A08Rik Acsl4 Als2 Atp6v1c1 BC021442 Bpnt1 Cacna1f Cpsf2 Dap Ddx51 Galr3 Glrx1 Gsg2 Ifi30 Igsf7 Keap1 Kif4 Mrpl13 Mtbp Nars Pi4k2b Ppp4c Rngtt Snrp1c Socs5 Stam2 Stard4 Tctex1 Tead4 Tm7sf1 Triobp Ttc1 Ube2c Uble1b Vps45 Wars Zfp35 Zfp52
104	V$LMO2COM_02: complex of Lmo2 bound to Tal-1, E2A proteins, and GATA-1, half-site 2	180	180	185	8378	7428	-1.76	0.0	0.08	0.0	0610033H09Rik 1110032D12Rik 1700030A21Rik 1700051I12Rik 1810011K17Rik 1810045K17Rik 1810060D16Rik 2410003C20Rik 2600017H08Rik 2700075B01Rik 2700087H15Rik 2810021O14Rik 2810410A08Rik 5730537D05Rik AF233884 Aig1 Als2 Amd1 Aof2 Asb8 Atad1 Aurka BC003267 BC004022 BC021442 Bag2 Bccip Bin3 Bpnt1 Bst2 Cacna1f Calm2 Ccl20 Ccnf Cd72 Cdca1 Cenpc1 Chchd1 Clec7a Cntf Cpsf2 Crsp6 Csnk1e Cstf1 Ctss Cyp4f18 D15…
105	V$E4BP4_01: E4BP4	7	7	358	611	15195	-1.77	0.0	0.01	0.0	0610033H09Rik Ctss Ndufb3 Pmm2 Polr2c Sec61b Zfp84
106	V$SREBP1_01: sterol regulatory element-binding protein 1	21	21	344	593	15213	-1.79	0.0	3.24	1.64	1810008K03Rik Aurka BC011248 BC021442 Cebpb Cenpc1 Cstf1 Dyt1 Fcrl3 Gtf2h2 Gtf2h3 Mrpl27 Mrpl46 Nme5 Paxip1 Rab5a Rngtt Srebf2 Stard4 Trappc5 Txndc5
107	V$SOX5_01: Sox-5	155	155	210	7284	8522	-1.8	0.0	0.08	0.0	1110032D12Rik 1700030A21Rik 2410003C20Rik 2410080P20Rik 2600017H08Rik 4833420K19Rik 5730537D05Rik AF233884 Acsl4 Aipl1 Als2 Aof2 Asb8 Atp6v1b2 Atp6v1c1 BC003267 BC003332 BC004022 Bin3 Ccl20 Ccnf Cdc20 Cdca1 Cebpb Cenpc1 Cfl1 Chl1 Clec4d Cntf Cops7b Crsp8 Csf3r Cyp4f18 D15Ertd405e D5Bwg0834e Dap Dck Depdc1a Dhx32 Dlg7 Drg2 Edem1 Eef1e1 Eppb9 Exo1 F730004D16Rik Fignl1 Fpr1 Ftsj2 Gch1 Glrx1 Glt28d1 …
108	V$PITX2_Q2: pituitary homeobox factor 2	169	169	196	6750	9056	-1.8	0.0	2.37	1.08	0610033H09Rik 1110020A09Rik 1700030A21Rik 1700051I12Rik 1810008K03Rik 1810011K17Rik 1810060D16Rik 2410080P20Rik 2600001J17Rik 2600017H08Rik 2700075B01Rik 2810021O14Rik 4833420K19Rik AF233884 Acsl4 Aipl1 Ak2 Als2 Amd1 Aof2 Atp6v1c1 BC003236 BC004022 BC010801 BC021442 Bpnt1 Bzrp Cacna1f Ccl20 Ccnf Cd9 Cdca1 Cfl1 Cntf Cops7b Cpsf2 Crsp8 Ctss D15Ertd405e Dap Ddx39 Dlg7 Dppa3 Drg2 Dyt1 Edem1 Edf1 Eef1…
109	V$NMYC_01: N-Myc	90	90	275	3390	12416	-1.82	0.0	2.52	1.2	0610006K04Rik 0610009E20Rik 1110032D12Rik 1500002M01Rik 1810008K03Rik 2410080P20Rik 5730537D05Rik AF233884 Als2 Amd1 Atp6v0c Atp6v1c1 Aurka BC011248 BC021442 Cenpc1 Chchd1 Crsp6 Csnk1e Cstf1 D1Wsu40e D5Ertd708e Dap Ddx39 Dhx32 Diap1 Drg2 Edem1 Eif4enif1 Eppb9 Exo1 F830020C16Rik Fancc Fcer1g Gabarapl2 Galr3 Gtf2h3 H2afz Havcr2 Hmmr Homer2 Ifi30 Jmjd1b Kif11 Mcfd2 Mea1 Metap1 Mns1 Mrpl27 Mrpl45 Mrp…
110	V$MEF2_03: myogenic MADS factor MEF-2	2	2	363	320	15486	-1.82	0.0	0.01	0.0	Nudt2 Slc30a7
111	V$STAF_02: Se-Cys tRNA gene transcription activating factor	73	73	292	2680	13126	-1.83	0.0	2.6	1.24	0610006K04Rik 2410080P20Rik 2600017H08Rik 2700075B01Rik 2810021O14Rik 2810410A08Rik Bag2 Bzrp D5Bwg0834e Decr2 Diap1 Dyt1 Fancc Fcrl3 Galr3 Gemin6 Glrx1 Gm169 Gosr1 Gpx2 Hagh Hspa4l Insl5 Itpa Kif11 Lats2 Llglh Lsm5 Mea1 Mpeg1 Mrpl10 Mrpl46 Mrpl50 Ms4a4c Myo10 Ndufab1 Nedd1 Nek2 Nup37 Nutf2 Nxt1 Orc4l Pacrg Pdcl3 Pde6d Pign Plagl2 Polr2h Ppp4c Psma5 Psmb3 Ptk9 Rab14 Rad51c Rbm18 Rgs19 Rnf121 Rpp3…
112	V$COMP1_01: COMP1	214	214	151	9818	5988	-1.83	0.0	0.08	0.0	0610009E20Rik 1110020A09Rik 1810008K03Rik 1810011K17Rik 1810060D16Rik 2410003C20Rik 2410080P20Rik 2600001J17Rik 2600017H08Rik 2700075B01Rik 2810410A08Rik 4833420K19Rik 5730537D05Rik Acin1 Aig1 Aipl1 Ak2 Amd1 Aof2 Asb8 Atp6v1b2 Atp6v1c1 Aurka BC003236 BC003267 BC003332 BC004022 BC021442 Bccip Bin3 Bst2 Bzrp Cacna1f Calm2 Ccl20 Ccnf Cd72 Cdc20 Cdca1 Cfl1 Chchd1 Chchd4 Cklf Clec7a Clic4 Crsp6 Crsp8 …
113	V$TEL2_Q6	34	34	331	1095	14711	-1.84	0.0	2.95	1.47	1810011K17Rik 1810060D16Rik 2410003C20Rik 2810410A08Rik 4833420K19Rik Amd1 Bin3 Ctss Cyp4f18 Fcer1g Gtf2h2 Havcr2 Hccs Igsf7 Itpa Klra2 Ly96 Mrpl27 Nab1 Nat2 Nfya Pigm Ppp1ca Ppp4c Ptk9 Ripk2 Rpa3 Serpinc1 Srebf2 St3gal3 Stx8 Tpp2 Trappc4 Zfp52
114	V$NFKAPPAB_01: NF-kappaB	62	62	303	2230	13576	-1.86	0.0	2.64	1.24	0610006K04Rik 2810021O14Rik Aipl1 Asb8 Atp6v1c1 BC003267 BC011248 BC021442 Bccip Calm2 Ccl20 Chchd1 Clic4 Cpsf2 Csf3r Csnk1e Cstf1 Dap Dhx32 Dlg7 Exo1 Fancc Gabarapl2 Gtlf3a Homer2 Hs1bp1 Hyou1 Igsf7 Insl5 Lats2 Ly96 Mrpl10 Mrpl14 Mrpl50 Ms4a6c Nab1 Nfya Papss1 Pla2g12a Plk4 Pmm2 Pus1 Rab5a Rad21 Rap1ga1 Rgs19 Ripk2 Sec23b Serpinc1 Slc11a2 Smoc1 Spcs2 Spfh1 St3gal3 Syngr4 Tbc1d1 Umpk Usf1 Vamp3 X…
115	V$DR3_Q4: direct repeat 3	41	41	324	2234	13572	-1.87	0.0	0.05	0.0	0610009E20Rik 1700030A21Rik 1810011K17Rik 2700075B01Rik 5730537D05Rik Asb8 BC004022 Bag2 Cd9 Clec4d Clec7a Clic4 Crsp6 Decr2 Eif4enif1 Fcrl3 Fignl1 Galr3 Gtf2h3 H2afz Havcr2 Hspa4l Ifi30 Kif11 Klra2 Mbnl3 Mrpl27 Mrpl46 Nme5 Nme6 Orc1l Plk4 Plod2 Psma4 Rbm18 Rg9mtd2 Rnf121 Snx12 Tbc1d1 Thrap6 Tpd52l2
116	V$MYC_Q2	79	79	286	2941	12865	-1.88	0.0	2.5	1.2	0610006K04Rik 1110032D12Rik 1500002M01Rik 1810008K03Rik 2410080P20Rik 5730537D05Rik AF233884 Amd1 Atp6v1c1 Aurka BC011248 Cenpc1 Chchd1 Crsp6 Csnk1e Cstf1 D1Wsu40e D5Ertd708e Dap Dhx32 Diap1 Dlg7 Drg2 Eef1e1 Eif4enif1 Eppb9 Exo1 F830020C16Rik Fancc Fcer1g Gabarapl2 Galr3 H2afz Havcr2 Hmmr Homer2 Jmjd1b Kif11 Mcfd2 Mea1 Metap1 Mns1 Mrpl45 Mrpl53 Msr1 Mx2 Nme5 Nme6 Nutf2 Oasl1 Orc1l Orc4l Paxip1 Pi…
117	V$SOX9_B1: SOX (SRY-related HMG box)	191	191	174	8803	7003	-1.91	0.0	0.1	0.0	1110032D12Rik 1700030A21Rik 2410003C20Rik 2410080P20Rik 2600017H08Rik 2700087H15Rik 4833420K19Rik 5730537D05Rik AF233884 Abt1 Acsl4 Aipl1 Als2 Amd1 Aof2 Arpc4 Asb8 Atad1 Atp6v1b2 Atp6v1c1 BC003267 BC003332 BC004022 BC011248 BC021442 Bin3 Bst2 Bzrp Ccl20 Ccnf Cd9 Cdc20 Cdca1 Cebpb Cenpc1 Cfl1 Chl1 Clec4d Clec7a Cntf Cops7b Cpsf2 Crsp8 Csf3r Cttn Cyp4f18 D15Ertd405e D5Bwg0834e Dap Dck Decr2 Depdc1a…
118	V$HIF1_Q3: hypoxia induced factor	38	38	327	1271	14535	-1.98	0.0	2.73	1.31	1500002M01Rik 5730537D05Rik Aurka Bag2 Ccl20 Ccnf Cpsf2 Crsp8 Cstf1 F830020C16Rik Fcer1g Gabarapl2 Galr3 Gtlf3a Hccs Hs1bp1 Lsm5 Mapkapk2 Mea1 Mns1 Mrpl13 Mta3 Papss1 Pgm1 Plod2 Plxna3 Pus1 Sara1 Sec61b Snx15 Sp2 Spfh1 Stard4 Tank Timm8b Trappc5 Tusc4 Vamp3
119	V$HNF1_Q6	357	357	8	15161	645	-1.99	0.0	3.26	1.64	0610006K04Rik 0610009E20Rik 0610033H09Rik 1110020A09Rik 1110032D12Rik 1500002M01Rik 1700030A21Rik 1700051I12Rik 1810011K17Rik 1810045K17Rik 1810060D16Rik 2410003C20Rik 2410080P20Rik 2600001J17Rik 2600017H08Rik 2700075B01Rik 2700087H15Rik 2810021O14Rik 2810410A08Rik 4833420K19Rik 5730537D05Rik AF233884 Abt1 Acin1 Acsl4 Aig1 Ak2 Als2 Amd1 Aof2 Arpc4 Asb8 Atad1 Atp6v0c Atp6v1b2 Atp6v1c1 Aurka BC0032…
120	V$RORA1_01: RAR-related orphan receptor alpha1	54	54	311	1924	13882	-1.99	0.0	2.54	1.2	Atp6v0c BC003267 BC010801 Cacna1f Cfl1 Cops7b Dck Fignl1 Ftsj2 Gdf3 Gemin6 Glt28d1 Gosr1 Gpx2 Gsg2 Havcr2 Hcngp Hyou1 Igsf7 Insl5 Itpa Ly96 Mad2l1 Mrpl45 Mrpl53 Mtbp Nat2 Nme5 Nxt1 Paxip1 Pfdn2 Pgm1 Pigm Prpsap2 Ptk9 Rab14 Rbmx2 Rg9mtd2 Senp1 Six4 Snx12 Snx15 St3gal3 Tank Tcte2 Thnsl1 Tomm22 Trappc5 Trub2 Umpk Yaf2 Ysg2 Zfp35 Zfp52
121	V$ATF6_01: activating transcription factor 6	13	13	352	321	15485	-2.0	0.0	3.21	1.63	1810008K03Rik 2410003C20Rik Chchd4 Dhx32 Gtf2h2 Hyou1 Mapkapk2 Mtbp Nab1 Nans Pacrg Papss1 Ppfia4
122	V$CEBP_C: C/EBP binding site	76	76	289	3767	12039	-2.01	0.0	0.08	0.0	1700030A21Rik 1810008K03Rik 2410003C20Rik Aig1 Als2 Atad1 BC003236 BC003332 BC004022 Cfl1 Cklf Csf3r D15Ertd405e D1Wsu40e D5Ertd708e Dck Ddx39 Edem1 Eef1e1 Eppb9 Exo1 F730004D16Rik F830020C16Rik Fut1 Glrx1 Gng12 Gtf2h3 Hagh Hcngp Hmmr Hs1bp1 Ifi30 Ifit1 Insl5 Keap1 Kif11 Mapkapk2 Metap1 Mfap1 Mns1 Mpp5 Mrgpra2 Mrpl27 Mrpl46 Ms4a4c Mta3 Mtbp Ndufab1 Oasl1 Pdcl3 Pde6d Pigm Pole2 Polr2c Ppp1r8 Rab14…
123	V$CREBP1CJUN_01: CRE-binding protein 1:c-Jun heterodimer	21	21	344	613	15193	-2.02	0.0	2.96	1.47	1700051I12Rik 1810011K17Rik 5730537D05Rik Als2 Gemin6 Glt28d1 Nedd1 Pbef1 Pdcl3 Plk4 Prr3 Rab5a Rad51c Rbm18 Rnf121 Stard4 Suv39h2 Thrap6 Ttc1 Usf1 Vamp3
124	V$FREAC7_01: Fork head RElated ACtivator-7	136	136	229	6382	9424	-2.04	0.0	0.11	0.0	0610006K04Rik 0610033H09Rik 1110032D12Rik 1500002M01Rik 1700030A21Rik 2410003C20Rik 2600001J17Rik 2810021O14Rik 4833420K19Rik Amd1 Aof2 Atad1 Atp6v0c Atp6v1b2 Atp6v1c1 BC010801 Bbp Bpnt1 Bzrp Cacna1f Calm2 Ccl20 Cdca1 Cenpc1 Cklf Clec4d Cntf Cops7b Crsp6 Crsp8 Csf3r Cstf1 Dap Dck Ddx39 Depdc1a Dppa3 Dyt1 Edn2 Eif4ebp1 F830020C16Rik Fancc Fgfr1op2 Fpr1 Fut1 Gabarapl2 Gch1 Gdf3 Glt28d1 Gm169 Gng12 …
125	V$GATA1_03: GATA-binding factor 1	115	115	250	5463	10343	-2.05	0.0	0.11	0.0	0610033H09Rik 1500002M01Rik 2410080P20Rik 2810021O14Rik 2810410A08Rik 4833420K19Rik Acsl4 Als2 Atp6v1b2 Atp6v1c1 BC003332 BC004022 Bbp Bccip Bpnt1 Bzrp Cacna1f Ccl20 Cd9 Cdc20 Cdca1 Cenpc1 Cklf Clec7a Clic4 Cntf Ctss Cyp4f18 D1Wsu40e Dlg7 Dppa3 Drg2 Dyt1 Eef1e1 Eif4ebp1 Exo1 F830020C16Rik Fancc Fignl1 Fpr1 Ftsj2 Gch1 Gng12 Gosr1 Gtlf3a Havcr2 Hip1r Hnrpf Hs1bp1 Igsf7 Itpa Klra17 Klra2 Mapkapk2 Mc…
126	V$RREB1_01: Ras-responsive element binding protein 1	22	22	343	1323	14483	-2.05	0.0	0.04	0.0	Eif4enif1 Fbxo36 Fcrl3 Fnbp3 Fyb Hibch Hip1r Lgmn Mbnl3 Mea1 Mns1 Mrpl14 Mrps23 Nme6 Pdcl3 Pip5k1a Sec61b Smoc1 Tm7sf1 Trib3 Triobp Wsb2
127	V$RFX1_01: X-box binding protein RFX1	171	171	194	6922	8884	-2.05	0.0	2.01	0.83	1110032D12Rik 1500002M01Rik 1810045K17Rik 1810060D16Rik 2600017H08Rik 2810410A08Rik 4833420K19Rik 5730537D05Rik Acin1 Aig1 Ak2 Amd1 Aof2 Atad1 Atp6v1b2 Atp6v1c1 BC003236 BC003267 BC003332 BC021442 Bbp Cacna1f Calm2 Cd9 Cdca1 Cebpb Chl1 Cntf Cpsf2 Crsp6 D15Ertd405e Dap Dck Dhx32 Dlg7 Dppa3 Drg2 Eef1e1 Eif4ebp1 Eif4enif1 Eppb9 Exo1 F830020C16Rik Fancc Fbxo36 Fgfr1op2 Fignl1 Fnbp3 Fpr1 Ftsj2 Gabarap…
128	V$CEBPGAMMA_Q6	273	273	92	11351	4455	-2.06	0.0	2.16	0.92	0610009E20Rik 0610033H09Rik 1110020A09Rik 1110032D12Rik 1500002M01Rik 1700030A21Rik 1700051I12Rik 1810045K17Rik 1810060D16Rik 2410080P20Rik 2600001J17Rik 2600017H08Rik 2700075B01Rik 2810021O14Rik 2810410A08Rik 4833420K19Rik 5730537D05Rik AF233884 Abt1 Acin1 Acsl4 Aig1 Ak2 Als2 Amd1 Aof2 Arpc4 Asb8 Atad1 Atp6v0c Atp6v1b2 Atp6v1c1 Aurka BC003267 BC003332 BC004022 BC010801 BC011248 BC021442 Bag2 Bbp…
129	V$NFKB_Q6_01	244	244	121	10090	5716	-2.08	0.0	2.05	0.85	0610006K04Rik 0610009E20Rik 1700051I12Rik 1810008K03Rik 1810011K17Rik 1810060D16Rik 2410003C20Rik 2410080P20Rik 2600001J17Rik 2600017H08Rik 2700087H15Rik 2810021O14Rik 2810410A08Rik 4833420K19Rik AF233884 Acin1 Acsl4 Aipl1 Ak2 Aof2 Asb8 Atad1 Atp6v1c1 BC003236 BC003267 BC003332 BC004022 BC011248 Bag2 Bbp Bccip Bin3 Bst2 Cacna1f Calm2 Ccl20 Cd72 Cd9 Cdc20 Cebpb Cenpc1 Cfl1 Chchd1 Chl1 Cklf Clic4 C…
130	V$CHOP_01: heterodimers of CHOP and C/EBPalpha	94	94	271	4534	11272	-2.09	0.0	0.1	0.0	0610033H09Rik 1700030A21Rik 1810060D16Rik 2810021O14Rik Acin1 Aipl1 Arpc4 BC003236 Bbp Bin3 Calm2 Ccnf Cdc20 Cfl1 Chchd1 Clec7a Crsp6 Csf3r Ctss Dap Ddx39 Diap1 Dppa3 Drg2 Edem1 Eppb9 Fgfr1op2 Fpr1 Glrx1 Glt28d1 Gm169 Gpr85 Itpa Kif11 Klra17 Klra2 Lats2 Lsm5 Ly96 Mad2l1 Mbnl3 Mcfd2 Mfap1 Mns1 Mpeg1 Mrgpra2 Mrpl15 Mrpl27 Mrpl53 Ms4a4c Mx2 Nab1 Ndufb3 Nme5 Nxt1 Papss1 Pi4k2b Pias1 Pla2g12a Pmm2 Pol…
131	V$NFY_Q6: nuclear factor Y (Y-box binding factor)	139	139	226	5559	10247	-2.09	0.0	1.99	0.83	0610009E20Rik 0610033H09Rik 1110032D12Rik 1810008K03Rik 1810011K17Rik 1810045K17Rik 2410080P20Rik 2600017H08Rik 2810021O14Rik Abt1 Ak2 Als2 Atp6v1b2 Atp6v1c1 Aurka BC003236 BC003267 Calm2 Ccl20 Ccnf Cdc20 Clec7a Cntf Crsp6 Crsp8 Cstf1 Ctss D1Wsu40e D5Ertd708e Depdc1a Diap1 Edf1 Eef1e1 Exo1 Fcrl3 Fnbp3 Fyb Galr3 Glt28d1 Gpr85 Gsg2 Gtlf3a H2afz Hagh Havcr2 Hcngp Hibch Hmmr Hyou1 Ifit1 Klra17 Klra2 …
132	V$FOXP1_01	1	1	364	0	15806	-2.1	0.0	3.79	2.1	AF233884
133	V$GCM_Q2	73	73	292	3611	12195	-2.1	0.0	0.09	0.0	0610009E20Rik 1110032D12Rik 1700051I12Rik 1810011K17Rik 4833420K19Rik Ak2 Als2 Amd1 Atp6v1b2 Bccip Bst2 Bzrp Cfl1 Clec7a Cpsf2 Csf3r Cstf1 Ctss Cyp4f18 Dap Dck Ddx39 Ddx51 Diap1 Drg2 Dyt1 Eif4enif1 Exo1 Gpr85 Hagh Homer2 Hspa4l Klra2 Lsm3 Mad2l1 Mea1 Mrpl46 Mtbp Myo10 Pcbp2 Pias1 Pign Ppfia4 Prkca Pus1 Rpa3 Sara1 Sdccag8 Sec11l3 Six4 Smoc1 Sp2 St3gal3 Stam2 Stard4 Suclg1 Tbc1d1 Tead4 Thnsl1 Tm7sf…
134	V$HEB_Q6	95	95	270	4572	11234	-2.11	0.0	0.11	0.0	0610006K04Rik 1700051I12Rik 1810045K17Rik 2600001J17Rik 4833420K19Rik Abt1 Aig1 Amd1 Asb8 Bag2 Bpnt1 Ccnf Cd9 Cebpb Chchd1 Cntf Crsp6 D1Wsu40e Dap Ddx51 Decr2 Dlg7 Dppa3 Drg2 Edf1 Eif4enif1 F830020C16Rik Fancc Fut1 Fyb Gabarapl2 Gdf3 Gpx2 Gtlf3a Hip1r Homer2 Lgmn Llglh Lsm5 Ly86 Mbnl3 Mcfd2 Metap1 Mrpl15 Mrpl27 Mrpl45 Ms4a4c Ms4a6c Mx2 Nedd1 Nfya Nutf2 Oat Pacrg Paxip1 Pigm Plagl2 Plk4 Plxna3 Pmm…
135	V$GATA2_02: GATA-binding factor 2	114	114	251	5393	10413	-2.12	0.0	0.12	0.0	1500002M01Rik 1700030A21Rik 1700051I12Rik 1810045K17Rik 1810060D16Rik 2600001J17Rik AF233884 Acsl4 Aof2 Asb8 Atp6v1b2 Aurka Bbp Bccip Calm2 Ccl20 Ccnf Cebpb Chchd1 Chl1 Clec4d Cpsf2 Csf3r Ctss Cttn Cyp4f18 Ddx39 Diap1 Dppa3 Eif4enif1 F830020C16Rik Fancc Fbxl8 Fpr1 Glrx1 Gtf2h3 Hagh Havcr2 Hnrpf Hspa4l Hyou1 Insl5 Itgb3bp Jmjd1b Kif4 Klra17 Klra2 Lgmn Llglh Lsm3 Mapkapk2 Mea1 Mpeg1 Mrgpra2 Mrpl45 …
136	V$AP1_Q2: activator protein 1	237	237	128	10709	5097	-2.13	0.0	0.12	0.0	0610033H09Rik 1110020A09Rik 1110032D12Rik 1500002M01Rik 1700030A21Rik 1700051I12Rik 1810008K03Rik 1810045K17Rik 1810060D16Rik 2410003C20Rik 2600001J17Rik 2700075B01Rik 2700087H15Rik 2810410A08Rik 4833420K19Rik 5730537D05Rik AF233884 Abt1 Acin1 Acsl4 Aig1 Aipl1 Ak2 Als2 Aof2 Asb8 Atad1 Atp6v0c Atp6v1c1 BC003236 BC003267 BC010801 BC021442 Bag2 Bccip Bpnt1 Bst2 Bzrp Calm2 Cebpb Cenpc1 Cfl1 Chchd4 Ch…
137	V$HNF4ALPHA_Q6	140	140	225	5619	10187	-2.15	0.0	1.92	0.81	0610009E20Rik 0610033H09Rik 1110032D12Rik 1700030A21Rik 1810045K17Rik 1810060D16Rik 2410003C20Rik 2700075B01Rik 2810021O14Rik 4833420K19Rik 5730537D05Rik AF233884 Abt1 Aig1 Aof2 Atp6v1b2 BC003267 BC003332 BC004022 BC021442 Bag2 Bst2 Cacna1f Cdc20 Cdca1 Cenpc1 Cfl1 Chchd1 Clic4 Cops7b Crsp8 Csnk1e Cstf1 Ctss Dck Decr2 Depdc1a Dppa3 Drg2 Dyt1 Edn2 Eif4ebp1 Eif4enif1 Fancc Fcrl3 Fignl1 Fpr1 Ftsj2 Fu…
138	V$E2F_02: E2F	14	14	351	366	15440	-2.17	0.0	2.99	1.48	Aipl1 Chl1 Dck Eef1e1 Eif4enif1 Exo1 Gtlf3a Mbnl3 Mrps23 Orc1l Pole2 Polr2c Ppp1r8 Rad51c
139	V$E2F_Q3: E2F	14	14	351	366	15440	-2.17	0.0	2.99	1.48	Aipl1 Chl1 Dck Eef1e1 Eif4enif1 Exo1 Gtlf3a Mbnl3 Mrps23 Orc1l Pole2 Polr2c Ppp1r8 Rad51c
140	V$E2F4DP1_01: E2F-4:DP-1 heterodimer	14	14	351	366	15440	-2.17	0.0	2.99	1.48	Aipl1 Chl1 Dck Eef1e1 Eif4enif1 Exo1 Gtlf3a Mbnl3 Mrps23 Orc1l Pole2 Polr2c Ppp1r8 Rad51c
141	V$NFY_Q6_01	167	167	198	6798	9008	-2.18	0.0	1.83	0.75	0610006K04Rik 0610009E20Rik 0610033H09Rik 1110032D12Rik 1810008K03Rik 1810011K17Rik 1810045K17Rik 2410003C20Rik 2410080P20Rik 2600001J17Rik 2600017H08Rik 2700087H15Rik 2810021O14Rik Abt1 Acin1 Ak2 Als2 Asb8 Atp6v1b2 Atp6v1c1 Aurka BC003236 BC003267 BC011248 Bzrp Cacna1f Calm2 Ccl20 Ccnf Cdc20 Cfl1 Clec7a Clic4 Cntf Cpsf2 Crsp6 Crsp8 Cstf1 Ctss Cttn Cyp4f18 D1Wsu40e D5Ertd708e Ddx51 Decr2 Depdc1a …
142	V$EGR1_01: Egr-1/Krox-24/NGFI-A immediate-early gene product	8	8	357	164	15642	-2.22	0.0	3.18	1.62	Asb8 D15Ertd405e D5Ertd708e Edn2 Lgmn Ubl3 Wsb2 Ysg2
143	V$STAF_01: Se-Cys tRNA gene transcription activating factor	12	12	353	299	15507	-2.23	0.0	2.99	1.48	2410080P20Rik 2600017H08Rik Galr3 Kif11 Ndufab1 Nek2 Nutf2 Orc4l Plagl2 Tpd52l2 Ttc1 Tusc4
144	V$NKX3A_01: NK class homeobox factor 3A	63	63	302	3133	12673	-2.25	0.0	0.1	0.0	0610006K04Rik 0610009E20Rik 0610033H09Rik 1500002M01Rik 1810045K17Rik 2410080P20Rik 2600017H08Rik 2810021O14Rik AF233884 Abt1 Amd1 Atad1 Bin3 Cd9 Cdca1 Cenpc1 Clec7a Cntf Cttn Decr2 Dppa3 Dyt1 Eef1e1 Glt28d1 Gng12 Gosr1 Gtf2h3 Hip1r Hipk1 Hnrpf Ifit1 Jmjd1b Klra17 Klra2 Mad2l1 Mapkapk2 Mbnl3 Mpp5 Mrpl46 Mta3 Mtbp Nab1 Ndufb9 Nxt1 Polr2h Psma5 Pxk Rab14 Rbm18 Rpp30 Scarb2 Slc30a7 Sp2 Srebf2 Stam2 …
145	V$CAAT_01: cellular and viral CCAAT box	229	229	136	9509	6297	-2.26	0.0	1.75	0.69	0610006K04Rik 0610009E20Rik 0610033H09Rik 1110032D12Rik 1700030A21Rik 1700051I12Rik 1810008K03Rik 1810011K17Rik 1810045K17Rik 1810060D16Rik 2410003C20Rik 2410080P20Rik 2600017H08Rik 2810021O14Rik Abt1 Aig1 Aipl1 Als2 Arpc4 Asb8 Atp6v1b2 Atp6v1c1 Aurka BC003236 BC003267 BC004022 BC010801 Bag2 Bccip Bst2 Bzrp Calm2 Ccnf Cdc20 Cdca1 Cebpb Cfl1 Cklf Clec4d Clec7a Cntf Crsp6 Crsp8 Cstf1 Ctss Cttn Cyp4…
146	V$NFKAPPAB65_01: NF-kappaB (p65)	28	28	337	912	14894	-2.29	0.0	2.51	1.2	2600001J17Rik 2810021O14Rik Asb8 Atp6v1c1 BC003267 Ccl20 Chchd1 Decr2 Exo1 Fyb Gtlf3a Hs1bp1 Mrgpra2 Nans Ndufb9 Nfya Nme6 Plk4 Pus1 Rap1ga1 Ripk2 Snx12 St3gal3 Thnsl1 Umpk Usp14 Usp18 Zfp84
147	V$HIF1_Q5: hypoxia-inducible factor 1	50	50	315	1818	13988	-2.29	0.0	2.17	0.92	0610006K04Rik 1810045K17Rik 2410080P20Rik 2700087H15Rik 5730537D05Rik Als2 Amd1 Bag2 Bzrp Ccl20 Cd9 Cenpc1 Cops7b Cpsf2 Crsp8 Depdc1a F830020C16Rik Galr3 Glrx1 Gtlf3a H2afz Hccs Hipk1 Ifit1 Jmjd1b Mea1 Mrpl27 Mrpl53 Mx2 Nup37 Oasl1 Orc1l Paxip1 Pbef1 Pgm1 Pip5k1a Psmd5 Rab5a Rpn1 Sara1 Sec11l3 Sec61b Siah2 Snx15 Spfh1 Timm8b Tm7sf1 Tnfrsf12a Trib3 Usf1
148	V$NFMUE1_Q6	19	19	346	561	15245	-2.3	0.0	2.69	1.29	0610009E20Rik Atp6v0c Cdc20 Cpsf2 Eef1e1 Fgfr1op2 Gosr1 Hcngp Mrpl46 Nfya Pfdn2 Pign Ppp1r8 Psmd5 Rab14 Rad1 Sec61b Suv39h2 Zfp52
149	V$IRF7_01: interferon regulatory factor 7	198	198	167	8958	6848	-2.3	0.0	0.18	0.0	1110020A09Rik 1500002M01Rik 1700030A21Rik 2410003C20Rik 2410080P20Rik 2600001J17Rik 2600017H08Rik 2700075B01Rik 2810021O14Rik 4833420K19Rik 5730537D05Rik AF233884 Acin1 Ak2 Als2 Aof2 Asb8 Atad1 Atp6v0c Atp6v1b2 Atp6v1c1 BC003236 BC003267 BC004022 BC010801 Bccip Bin3 Bst2 Bzrp Cacna1f Calm2 Cd9 Cdc20 Cdca1 Cfl1 Chl1 Clec4d Clec7a Cntf Cpsf2 Crsp6 Crsp8 Csf3r Ctss Cttn Cyp4f18 D15Ertd405e D1Wsu40e …
150	V$AREB6_03: AREB6 (Atp1a1 regulatory element binding factor 6)	48	48	317	2453	13353	-2.32	0.0	0.1	0.0	0610006K04Rik 1700030A21Rik 1700051I12Rik 1810008K03Rik 1810011K17Rik Aig1 Atad1 Atp6v1c1 BC003236 Bpnt1 Cacna1f Ccl20 Cebpb D5Bwg0834e Ddx51 Dhx32 Dlg7 Dyt1 Edf1 F730004D16Rik Fgfr1op2 Gng12 Hcngp Hibch Hip1r Hmmr Ifi30 Mns1 Mrpl14 Mx2 Nxt1 Pmm2 Pole2 Rad51ap1 Senp1 Slc11a2 Smoc1 Stam2 Suv39h2 Tbc1d1 Tcte2 Thrap6 Tnfrsf12a Tomm22 Triobp Txndc5 Vps29 Wars
151	V$VBP_01: PAR-type chicken vitellogenin promoter-binding protein	24	24	341	1374	14432	-2.33	0.0	0.06	0.0	0610033H09Rik 1700030A21Rik Abt1 Ak2 BC003267 Calm2 Chl1 Crsp6 Ctss Fut1 Hnrpf Homer2 Mrgpra2 Ndufb3 Pmm2 Polr2c Psma5 Psmd5 Rg9mtd2 Sec61b Srebf2 Tpd52l2 Ubl3 Zfp84
152	V$HFH3_01: HFH-3 (HNF3/fork head homolog 3)	162	162	203	7389	8417	-2.33	0.0	0.19	0.0	0610006K04Rik 0610033H09Rik 1110020A09Rik 1110032D12Rik 1500002M01Rik 1700030A21Rik 1810011K17Rik 2410003C20Rik 2410080P20Rik 2600001J17Rik 2810021O14Rik 4833420K19Rik AF233884 Amd1 Aof2 Arpc4 Atp6v0c Atp6v1b2 Atp6v1c1 BC003267 BC004022 BC010801 BC021442 Bbp Bpnt1 Bzrp Calm2 Ccl20 Cdc20 Cdca1 Cenpc1 Chl1 Cklf Cntf Cops7b Crsp6 Csf3r Ctss Cttn D15Ertd405e Dap Ddx39 Depdc1a Dhx32 Dlg7 Dppa3 Drg2 Dy…
153	V$GATA3_03: GATA-binding factor 3	237	237	128	10633	5173	-2.33	0.0	0.17	0.0	0610006K04Rik 0610009E20Rik 0610033H09Rik 1110020A09Rik 1110032D12Rik 1500002M01Rik 1700030A21Rik 1810008K03Rik 1810045K17Rik 2410003C20Rik 2410080P20Rik 2600001J17Rik 2600017H08Rik 2700075B01Rik 2700087H15Rik 2810410A08Rik 5730537D05Rik AF233884 Abt1 Acin1 Acsl4 Aipl1 Ak2 Aof2 Arpc4 Asb8 Atp6v1c1 Aurka BC003236 BC003267 BC004022 BC010801 Bag2 Bbp Bccip Bin3 Bpnt1 Cacna1f Ccl20 Ccnf Cd9 Cdc20 Cdc…
154	V$E2_01: papilloma virus regulator E2	26	26	339	839	14967	-2.34	0.0	2.48	1.18	0610033H09Rik Als2 Cttn D5Bwg0834e D5Ertd708e Eef1e1 Fbxo36 Havcr2 Hibch Mfap1 Mrpl10 Mrpl15 Ndufb9 Nutf2 Pfdn2 Pigm Pign Qpctl Rpa3 Sn Tctex1 Usp18 Vhlh Vps29 Xrcc4 Zfp84
155	V$NGFIC_01: nerve growth factor-induced protein C	11	11	354	271	15535	-2.34	0.0	2.89	1.44	2810410A08Rik Aig1 Ccnf Clic4 D5Ertd708e Edn2 Gng12 Keap1 Lgmn Nab1 Papss1
156	V$MRF2_01: modulator recognition factor 2	215	215	150	9677	6129	-2.34	0.0	0.19	0.0	0610006K04Rik 0610033H09Rik 1110020A09Rik 1110032D12Rik 1500002M01Rik 1700030A21Rik 1810045K17Rik 1810060D16Rik 2410003C20Rik 2410080P20Rik 2600001J17Rik 2600017H08Rik 2700087H15Rik 2810021O14Rik 2810410A08Rik AF233884 Abt1 Acin1 Acsl4 Als2 Amd1 Aof2 Asb8 Atp6v1b2 Atp6v1c1 Aurka BC003236 BC003267 BC003332 Bag2 Bbp Bccip Bin3 Bpnt1 Bst2 Bzrp Cacna1f Ccl20 Ccnf Cd72 Cd9 Cdc20 Cebpb Cenpc1 Chchd1 Ch…
157	V$COREBINDINGFACTOR_Q6	111	111	254	5168	10638	-2.38	0.0	0.18	0.0	1810060D16Rik 2410080P20Rik 2810410A08Rik 5730537D05Rik Aig1 Aof2 BC003236 BC004022 Bag2 Bpnt1 Bst2 Cd72 Chchd1 Cntf Cops7b Crsp8 Csnk1e Ctss Ddx51 Dhx32 Drg2 Dyt1 Edn2 Eppb9 Exo1 F730004D16Rik Fancc Fcer1g Fcrl3 Fgfr1op2 Fpr1 Galr3 Gch1 Gosr1 Gtf2h2 Havcr2 Hccs Hs1bp1 Hyou1 Igsf7 Insl5 Itgb3bp Keap1 Kif4 Lats2 Lgmn Llglh Ly96 Mns1 Mpeg1 Mrpl15 Mrps23 Ms4a4c Ms4a6c Mx2 Nab1 Nars Nat2 Ndufb9 Nme5 …
158	V$SMAD3_Q6	203	203	162	9135	6671	-2.39	0.0	0.21	0.0	0610009E20Rik 1500002M01Rik 1700051I12Rik 1810008K03Rik 1810011K17Rik 1810045K17Rik 1810060D16Rik 2410003C20Rik 2600001J17Rik 2700087H15Rik 2810410A08Rik AF233884 Abt1 Arpc4 Asb8 Atad1 Atp6v0c BC003332 BC010801 BC011248 BC021442 Bin3 Bpnt1 Bzrp Calm2 Ccl20 Ccnf Cd9 Cdca1 Cebpb Cfl1 Chchd4 Chl1 Cklf Clic4 Cntf Cops7b Cpsf2 Crsp8 Csf3r Csnk1e Cyp4f18 D1Wsu40e Dap Ddx39 Ddx51 Decr2 Depdc1a Dlg7 Eef1…
159	V$CP2_01: CP2	237	237	128	9914	5892	-2.4	0.0	1.56	0.58	1110020A09Rik 1110032D12Rik 1700051I12Rik 1810008K03Rik 1810045K17Rik 2410080P20Rik 2600001J17Rik 2600017H08Rik 2700087H15Rik 2810021O14Rik 2810410A08Rik Abt1 Acsl4 Aig1 Aipl1 Ak2 Als2 Amd1 Aof2 Aurka BC003332 BC011248 BC021442 Bag2 Bbp Bin3 Calm2 Ccl20 Ccnf Cd72 Cd9 Cdc20 Cebpb Cenpc1 Chchd1 Chchd4 Chl1 Cklf Clec4d Clic4 Cntf Crsp6 Crsp8 Csf3r Cstf1 Cttn Cyp4f18 D15Ertd405e D1Wsu40e Dck Ddx39 Dd…
160	V$SMAD4_Q6	160	160	205	6592	9214	-2.41	0.0	1.5	0.55	0610006K04Rik 1500002M01Rik 1700030A21Rik 1810011K17Rik AF233884 Aipl1 Amd1 Aof2 Arpc4 Asb8 Atp6v0c Atp6v1c1 Aurka BC003332 BC004022 BC010801 BC011248 BC021442 Bbp Bin3 Bst2 Bzrp Ccnf Cd9 Cdca1 Cebpb Cfl1 Chchd1 Chchd4 Cklf Clic4 Crsp6 Crsp8 Cstf1 Cttn Cyp4f18 D5Bwg0834e D5Ertd708e Ddx39 Ddx51 Decr2 Diap1 Dlg7 Dyt1 Edn2 Eef1e1 Eif4ebp1 Fancc Fbxl8 Fbxo36 Fcer1g Fgfr1op2 Fnbp3 Fut1 Galr3 Gch1 Gdf3…
161	V$ELF1_Q6	165	165	200	7474	8332	-2.42	0.0	0.22	0.0	0610006K04Rik 0610009E20Rik 1110032D12Rik 1700030A21Rik 1810045K17Rik 2410003C20Rik 2410080P20Rik 2600017H08Rik 2700075B01Rik 2810021O14Rik 2810410A08Rik 4833420K19Rik 5730537D05Rik AF233884 Abt1 Acin1 Acsl4 Aipl1 Ak2 Amd1 Aof2 Asb8 Atad1 Atp6v1b2 Atp6v1c1 BC003236 BC004022 BC021442 Bccip Bpnt1 Bzrp Ccl20 Ccnf Cd72 Cfl1 Clec4d Clec7a Csf3r Csnk1e Ctss Cttn Cyp4f18 D1Wsu40e D5Bwg0834e D5Ertd708e D…
162	V$E2A_Q2	224	224	141	9363	6443	-2.42	0.0	1.5	0.55	0610006K04Rik 0610009E20Rik 0610033H09Rik 1110020A09Rik 1500002M01Rik 1700030A21Rik 1700051I12Rik 1810008K03Rik 1810011K17Rik 1810045K17Rik 2410003C20Rik 2600001J17Rik 2700075B01Rik 2700087H15Rik 2810021O14Rik 2810410A08Rik 5730537D05Rik AF233884 Aig1 Aipl1 Als2 Aof2 Arpc4 Asb8 Atad1 Atp6v0c Atp6v1c1 BC003236 BC004022 BC010801 Bag2 Bst2 Bzrp Cacna1f Ccl20 Ccnf Cd9 Cebpb Cenpc1 Cfl1 Chchd4 Cklf Cl…
163	V$EGR3_01: early growth response gene 3 product	8	8	357	173	15633	-2.43	0.0	2.93	1.46	Asb8 BC003332 Clic4 Gng12 Lgmn Nab1 Sc5d Siah2
164	V$MMEF2_Q6: myocyte enhancer factor	127	127	238	5174	10632	-2.44	0.0	1.52	0.55	0610033H09Rik 1110032D12Rik 1500002M01Rik 1810045K17Rik 2600017H08Rik 2810410A08Rik Abt1 Acin1 Acsl4 Aig1 Amd1 Atad1 Atp6v1b2 Atp6v1c1 Aurka BC003236 BC003267 BC004022 BC010801 Bccip Ccnf Cenpc1 Cfl1 Chl1 Cklf Cntf Cops7b Cpsf2 Ctss Cttn Dck Decr2 Depdc1a Dhx32 Dlg7 Dppa3 Dyt1 Edf1 Fancc Fgfr1op2 Fignl1 Fut1 Fyb Gch1 Gemin6 Gm169 Gosr1 H2afz Hccs Hs1bp1 Hspa4l Ifit1 Insl5 Kif11 Kif4 Klra2 Lats2 L…
165	V$OCT1_05: octamer-binding factor 1	18	18	347	1079	14727	-2.44	0.0	0.06	0.0	2410003C20Rik Asb8 Bst2 Dck Fut1 Gemin6 Itpa Ly96 Mpeg1 Mpp5 Mrpl13 Snrp1c Srebf2 Thrap6 Tm7sf1 Trappc5 Trib3 Vps45
166	V$PAX9_B: zebrafish Pax-9 binding sites	90	90	275	3570	12236	-2.45	0.0	1.66	0.63	0610033H09Rik 1810008K03Rik 1810060D16Rik 2600001J17Rik 2700087H15Rik 2810410A08Rik 4833420K19Rik 5730537D05Rik Acsl4 Als2 Amd1 Atad1 Atp6v0c BC003236 BC003332 Bzrp Cebpb Csnk1e Ctss D5Bwg0834e Ddx51 Decr2 Dhx32 Edf1 Eif4enif1 Fbxo36 Fcer1g Fcrl3 Fgfr1op2 Fut1 Galr3 Gdf3 H2afz Hagh Hcngp Hmmr Homer2 Hs1bp1 Hspa4l Hyou1 Ifit1 Igsf7 Kif4 Lgmn Llglh Ly86 Mea1 Mpeg1 Mrpl14 Mrpl15 Mrpl46 Mrpl50 Mrps23…
167	V$PAX6_01: Pax-6	178	178	187	7404	8402	-2.46	0.0	1.39	0.46	0610009E20Rik 0610033H09Rik 1110020A09Rik 1110032D12Rik 1700030A21Rik 1810045K17Rik 2410080P20Rik 2600001J17Rik 2600017H08Rik 2700075B01Rik 2700087H15Rik 2810410A08Rik 4833420K19Rik 5730537D05Rik AF233884 Abt1 Acsl4 Aipl1 Als2 Aof2 Atp6v1b2 Aurka BC003236 BC003267 BC003332 BC004022 BC010801 BC011248 Bag2 Bst2 Bzrp Ccl20 Cd72 Cdca1 Cenpc1 Cfl1 Chchd1 Chl1 Cklf Clec4d Clec7a Cntf Cops7b Cpsf2 Crsp8…
168	V$AP1_Q4: activator protein 1	290	290	75	12881	2925	-2.46	0.0	0.16	0.0	0610033H09Rik 1110020A09Rik 1110032D12Rik 1500002M01Rik 1700030A21Rik 1700051I12Rik 1810008K03Rik 1810011K17Rik 1810045K17Rik 1810060D16Rik 2410003C20Rik 2600001J17Rik 2700075B01Rik 2700087H15Rik 2810021O14Rik 2810410A08Rik 4833420K19Rik 5730537D05Rik AF233884 Acin1 Aig1 Aipl1 Ak2 Als2 Amd1 Aof2 Asb8 Atad1 Atp6v0c Atp6v1c1 BC003236 BC003267 BC003332 BC004022 BC010801 BC011248 BC021442 Bbp Bccip B…
169	V$FOXJ2_02: fork head box J 2	135	135	230	6160	9646	-2.46	0.0	0.23	0.0	1110032D12Rik 1500002M01Rik 1700030A21Rik 2600017H08Rik 2810410A08Rik 4833420K19Rik 5730537D05Rik Abt1 Acsl4 Amd1 Aof2 Atp6v1c1 BC003267 BC003332 BC010801 Bag2 Bbp Bccip Cacna1f Ccl20 Cd9 Cenpc1 Clec4d Clec7a Cntf Cops7b Cpsf2 Crsp8 Csf3r Ctss Dap Ddx39 Depdc1a Dlg7 Dppa3 Drg2 Dyt1 Edem1 Edf1 Edn2 Eef1e1 Eppb9 Exo1 Fpr1 Gch1 Glt28d1 Gm169 Gng12 H2afz Hipk1 Insl5 Jmjd1b Klra17 Llglh Ly86 Ly96 Mad2…
170	V$HNF1_01: hepatic nuclear factor 1	58	58	307	2849	12957	-2.46	0.0	0.14	0.0	0610033H09Rik 1500002M01Rik 2600001J17Rik 4833420K19Rik Acin1 Ak2 BC003267 Bccip Bpnt1 Crsp6 Cttn D15Ertd405e Diap1 Edem1 Gch1 Glt28d1 Havcr2 Jmjd1b Klra17 Lsm5 Mfap1 Mrpl13 Ms4a6c Msr1 Nans Ndufab1 Nedd1 Nme5 Nme6 Nup35 Oat Pcbp2 Pi4k2b Pias1 Pip5k1a Polr2h Prpsap2 Ptk9 Rab5a Rad21 Rad51ap1 Rbmx2 Scamp2 Scarb2 Smoc1 Socs6 Srebf2 Taf12 Tceb3 Timm8b Ttc1 Txndc5 Ubl3 Uble1b Xrcc4 Zfp35 Zfp51 Zfp52
171	V$GR_01: high affinity binding site for glucocorticoid receptor	34	34	331	1184	14622	-2.47	0.0	2.15	0.92	2600001J17Rik 2600017H08Rik Atp6v0c Bzrp Cdc20 Cdca1 Clec4d Clec7a Cntf Csf3r Csnk1e Eif4ebp1 Fcrl3 Fgfr1op2 Gpx2 Lsm3 Mcfd2 Mx2 Nars Nat2 Ndufab1 Ndufb3 Paxip1 Pde6d Pgm1 Pole2 Polr2c Ppfia4 Psma5 Pxk Rad1 Rgs19 Spcs2 Wars
172	V$STRA13_01	16	16	349	464	15342	-2.48	0.0	2.54	1.2	1810008K03Rik Atp6v1c1 Aurka BC011248 BC021442 Crsp6 Cstf1 Ddx39 Eppb9 F830020C16Rik Gtf2h3 H2afz Ifi30 Mrpl27 Rab5a Suv39h2
173	V$SRF_Q5_01	113	113	252	4585	11221	-2.48	0.0	1.49	0.55	0610009E20Rik 1500002M01Rik 1700051I12Rik 1810011K17Rik 1810060D16Rik 5730537D05Rik Aipl1 Amd1 Arpc4 BC003332 BC010801 Bag2 Bbp Bccip Calm2 Ccl20 Cd72 Cdc20 Clec7a Crsp8 Csnk1e Dppa3 Edem1 Edn2 Eef1e1 Eif4ebp1 Eppb9 Exo1 Fancc Fbxl8 Fbxo36 Fcer1g Fgfr1op2 Gdf3 Gng12 Gsg2 Gtf2h3 Gtlf3a Havcr2 Hibch Hyou1 Ifi30 Ifit1 Igsf7 Itgb3bp Keap1 Kif11 Klra17 Klra2 Ly86 Mad2l1 Mapkapk2 Mrpl10 Mrpl27 Mrpl46 M…
174	V$PAX5_01: B-cell-specific activating protein	41	41	324	1479	14327	-2.49	0.0	2.03	0.83	0610009E20Rik 2600017H08Rik Amd1 BC003332 BC021442 Bbp Bin3 Cd9 Cklf Cntf Csnk1e Ddx51 Eif4enif1 Galr3 Gtf2h3 Hagh Hspa4l Hyou1 Llglh Mea1 Mx2 Myo10 Pias1 Pla2g12a Plxna3 Polr2h Ppfia4 Prkca Prr3 Pus1 Rbm18 Rpusd1 Sdccag8 Spfh1 Srebf2 Tbc1d1 Tgif Tnfrsf12a Usp18 Vhlh Zfp52
175	V$ATF_01: activating transcription factor	44	44	321	1608	14198	-2.49	0.0	1.97	0.83	1700051I12Rik 1810008K03Rik 1810011K17Rik 1810045K17Rik 5730537D05Rik Abt1 Acsl4 Als2 Amd1 Chl1 Crsp8 Gemin6 Glt28d1 Hagh Hs1bp1 Hyou1 Mrpl10 Mrpl50 Nat2 Nedd1 Pacrg Papss1 Pbef1 Pdcl3 Plk4 Prr3 Psma5 Psmd5 Rab14 Rab5a Rad51ap1 Rad51c Rbm18 Rg9mtd2 Rnf121 Sara1 Stambp Stard4 Suv39h2 Thrap6 Ttc1 Tusc4 Ubl3 Vamp3
176	V$EFC_Q6	196	196	169	8774	7032	-2.49	0.0	0.26	0.0	1110032D12Rik 1810011K17Rik 1810045K17Rik 1810060D16Rik 2410080P20Rik 2600001J17Rik 2700087H15Rik 2810410A08Rik AF233884 Acsl4 Aipl1 Als2 Aof2 Asb8 Atp6v0c Atp6v1c1 Aurka BC003236 BC003332 BC004022 Bag2 Bbp Bccip Bin3 Cacna1f Calm2 Ccnf Cd72 Cd9 Cebpb Chchd1 Clec4d Clec7a Clic4 Cntf Cpsf2 Cstf1 Cttn D15Ertd405e D1Wsu40e Dap Ddx51 Depdc1a Dhx32 Dlg7 Edn2 Eif4ebp1 Eppb9 F730004D16Rik Fbxl8 Fbxo36 F…
177	V$USF_01: upstream stimulating factor	45	45	320	1651	14155	-2.5	0.0	1.95	0.83	1110032D12Rik 1810008K03Rik Atp6v1c1 Aurka BC011248 BC021442 Cenpc1 Chchd1 Cstf1 D1Wsu40e Ddx39 Diap1 Drg2 Eppb9 Gabarapl2 Gtf2h3 H2afz Hmmr Ifi30 Jmjd1b Kif11 Metap1 Mns1 Mrpl27 Nme5 Nme6 Orc4l Plxna3 Ppfia4 Psmb3 Pus1 Rab5a Sc5d Sec11l3 Socs5 Spfh1 Stard4 Suv39h2 Taf12 Tcte2 Tead4 Thnsl1 Tomm22 Tpp2 Trappc5
178	V$TITF1_Q3: TTF-1, TITF1 (thyroid transcription factor 1)	135	135	230	6133	9673	-2.51	0.0	0.25	0.0	0610033H09Rik 1500002M01Rik 1700030A21Rik 1700051I12Rik 2810410A08Rik AF233884 Abt1 Acin1 Aipl1 Aof2 Asb8 Atad1 Atp6v0c BC003236 BC003267 BC003332 BC021442 Bccip Bin3 Bst2 Bzrp Cacna1f Cd9 Cdca1 Cebpb Cenpc1 Chchd1 Cklf Clec7a Cntf Crsp8 Csf3r Cyp4f18 D1Wsu40e D5Bwg0834e Dap Ddx51 Dhx32 Dppa3 Edn2 Eif4ebp1 F830020C16Rik Fancc Fpr1 Ftsj2 Gdf3 Gemin6 Glt28d1 Gpx2 Havcr2 Hcngp Hip1r Hs1bp1 Ifi30 Ifi…
179	V$FOXJ2_01: fork head box J 2	172	172	193	7718	8088	-2.52	0.0	0.28	0.0	0610006K04Rik 0610033H09Rik 1110020A09Rik 1110032D12Rik 1500002M01Rik 1810011K17Rik 2410003C20Rik 2410080P20Rik 2600001J17Rik 2810021O14Rik 2810410A08Rik 4833420K19Rik AF233884 Abt1 Amd1 Aof2 Arpc4 Atp6v0c Atp6v1b2 Atp6v1c1 BC003267 BC010801 BC021442 Bbp Bpnt1 Bzrp Cacna1f Calm2 Ccl20 Cd9 Cdc20 Cdca1 Cenpc1 Chl1 Cklf Cntf Cops7b Crsp6 Csf3r Ctss Cttn Dap Ddx39 Depdc1a Dhx32 Dlg7 Dppa3 Drg2 Dyt1 E…
180	V$OCT1_02: octamer factor 1	116	116	249	5320	10486	-2.52	0.0	0.24	0.0	0610033H09Rik 1110032D12Rik 1500002M01Rik 1700051I12Rik 1810060D16Rik 2600017H08Rik 2810021O14Rik 4833420K19Rik AF233884 Aig1 Ak2 Als2 Amd1 Atad1 Atp6v0c Atp6v1b2 Atp6v1c1 BC003236 BC021442 Bst2 Calm2 Cdca1 Cenpc1 Clec4d Crsp8 Cstf1 Ddx51 Diap1 Dlg7 Dppa3 Dyt1 Eif4enif1 Exo1 F730004D16Rik Fgfr1op2 Fpr1 Gabarapl2 Gdf3 Gm169 Gosr1 Gpr85 Gtf2h2 Gtf2h3 Hcngp Hibch Hmmr Hspa4l Ifit1 Insl5 Jmjd1b Kif4 …
181	V$HAND1E47_01: Hand1:E47 heterodimer	218	218	147	9163	6643	-2.52	0.0	1.31	0.42	0610006K04Rik 0610009E20Rik 1110020A09Rik 1110032D12Rik 1700030A21Rik 1810011K17Rik 1810060D16Rik 2600001J17Rik 2700087H15Rik 2810021O14Rik 2810410A08Rik Acin1 Aig1 Aipl1 Amd1 Aof2 Arpc4 Asb8 Atad1 Atp6v0c Atp6v1b2 Atp6v1c1 BC003332 BC004022 BC011248 Bag2 Bbp Bccip Bin3 Bpnt1 Bzrp Calm2 Ccl20 Cd72 Cd9 Cdc20 Cdca1 Cebpb Cenpc1 Cfl1 Clec7a Clic4 Cpsf2 Crsp8 Csf3r Cstf1 Cttn Cyp4f18 D1Wsu40e D5Bwg08…
182	V$AHRARNT_01: aryl hydrocarbon receptor:Arnt heterodimers	29	29	336	993	14813	-2.56	0.0	2.12	0.9	0610033H09Rik Acsl4 Atad1 Bzrp D1Wsu40e D5Ertd708e Eif4ebp1 Fnbp3 Hip1r Keap1 Kif11 Ndufb9 Nfya Nme5 Oasl1 Pacrg Paxip1 Pfdn2 Plagl2 Plod2 Psmd5 Rad51ap1 Sara1 Six4 Slc11a2 Snx12 Tbc1d1 Trib3 Txndc5
183	V$HNF4_01: hepatic nuclear factor 4	345	345	20	15177	629	-2.57	0.0	0.06	0.0	0610006K04Rik 0610009E20Rik 0610033H09Rik 1110020A09Rik 1110032D12Rik 1500002M01Rik 1700030A21Rik 1810008K03Rik 1810011K17Rik 1810045K17Rik 1810060D16Rik 2410003C20Rik 2410080P20Rik 2600001J17Rik 2600017H08Rik 2700075B01Rik 2700087H15Rik 2810021O14Rik 2810410A08Rik 4833420K19Rik 5730537D05Rik AF233884 Abt1 Acin1 Acsl4 Aig1 Aipl1 Ak2 Als2 Amd1 Aof2 Arpc4 Asb8 Atp6v0c Atp6v1b2 Atp6v1c1 Aurka BC0032…
184	V$MEF2_Q6_01	210	210	155	9330	6476	-2.57	0.0	0.31	0.0	0610033H09Rik 1110032D12Rik 1500002M01Rik 1700030A21Rik 1700051I12Rik 1810011K17Rik 2410003C20Rik 2410080P20Rik 2600001J17Rik 2600017H08Rik 2700087H15Rik 2810410A08Rik 4833420K19Rik 5730537D05Rik AF233884 Abt1 Acsl4 Aig1 Ak2 Als2 Amd1 Aof2 Asb8 Atad1 Atp6v1b2 Atp6v1c1 Aurka BC003236 BC003267 BC010801 BC021442 Bbp Bccip Bpnt1 Cacna1f Calm2 Ccl20 Ccnf Cd9 Cdc20 Cdca1 Cenpc1 Cfl1 Chchd1 Chl1 Cklf Cl…
185	V$OCT_C: Octamer binding site	18	18	347	1059	14747	-2.58	0.0	0.07	0.0	2410003C20Rik Asb8 Bst2 Dck Exo1 Fut1 Hip1r Itpa Ly96 Mpeg1 Mrpl13 Snrp1c Srebf2 Thrap6 Tm7sf1 Trappc5 Trib3 Vps45
186	V$BACH2_01: BTB and CNC homolog 2	243	243	122	10776	5030	-2.58	0.0	0.27	0.0	1110020A09Rik 1110032D12Rik 1500002M01Rik 1700030A21Rik 1700051I12Rik 1810008K03Rik 1810011K17Rik 1810045K17Rik 1810060D16Rik 2410003C20Rik 2600001J17Rik 2700075B01Rik 2700087H15Rik 2810021O14Rik Abt1 Acsl4 Aig1 Ak2 Als2 Aof2 Asb8 Atad1 Atp6v1b2 Aurka BC003236 BC003267 BC021442 Bbp Bccip Bin3 Bzrp Cacna1f Calm2 Ccl20 Ccnf Cd72 Cd9 Cdc20 Cdca1 Cebpb Cenpc1 Chchd4 Cklf Clec4d Clec7a Clic4 Cntf Cops…
187	V$OCT1_06: octamer-binding factor 1	206	206	159	8682	7124	-2.58	0.0	1.2	0.36	0610009E20Rik 0610033H09Rik 1110032D12Rik 1700030A21Rik 1700051I12Rik 1810008K03Rik 1810011K17Rik 1810045K17Rik 2410003C20Rik 2700075B01Rik 2700087H15Rik 2810021O14Rik 4833420K19Rik 5730537D05Rik Abt1 Acin1 Acsl4 Aipl1 Ak2 Als2 Amd1 Aof2 BC003236 BC003267 BC003332 BC004022 BC010801 BC021442 Bag2 Bccip Bst2 Bzrp Ccl20 Cd72 Cdc20 Cdca1 Chchd1 Chl1 Cklf Clec4d Clec7a Cntf Cops7b Crsp8 Csnk1e Cstf1 C…
188	V$HNF3ALPHA_Q6	313	313	52	13250	2556	-2.58	0.0	1.71	0.66	0610006K04Rik 0610009E20Rik 0610033H09Rik 1110020A09Rik 1110032D12Rik 1500002M01Rik 1700030A21Rik 1700051I12Rik 1810011K17Rik 2410003C20Rik 2410080P20Rik 2600001J17Rik 2600017H08Rik 2700075B01Rik 2700087H15Rik 2810021O14Rik 2810410A08Rik 4833420K19Rik 5730537D05Rik AF233884 Abt1 Acin1 Acsl4 Aig1 Ak2 Als2 Amd1 Aof2 Arpc4 Asb8 Atad1 Atp6v0c Atp6v1b2 Atp6v1c1 BC003236 BC003267 BC003332 BC004022 BC01…
189	V$AREB6_02: AREB6 (Atp1a1 regulatory element binding factor 6)	135	135	230	6086	9720	-2.58	0.0	0.3	0.0	0610009E20Rik 1500002M01Rik 1700051I12Rik 1810008K03Rik 1810011K17Rik 1810045K17Rik 2410003C20Rik 2700075B01Rik 2700087H15Rik 2810410A08Rik 5730537D05Rik Aig1 Als2 Arpc4 Asb8 Atp6v0c BC010801 Bag2 Bpnt1 Bzrp Cacna1f Ccl20 Cebpb Cenpc1 Chchd1 Chl1 Cklf Clec4d Clic4 Cops7b Cttn D1Wsu40e D5Bwg0834e Dlg7 Dppa3 Drg2 Dyt1 Edf1 Edn2 Eppb9 F730004D16Rik Fcrl3 Fgfr1op2 Fignl1 Fut1 Gabarapl2 Galr3 Gch1 Glt…
190	V$DEC_Q1	263	263	102	11124	4682	-2.59	0.0	1.33	0.43	0610006K04Rik 0610033H09Rik 1110020A09Rik 1110032D12Rik 1500002M01Rik 1700051I12Rik 1810008K03Rik 1810060D16Rik 2410080P20Rik 2600001J17Rik 2700075B01Rik 2700087H15Rik 2810410A08Rik 5730537D05Rik AF233884 Abt1 Acin1 Aig1 Aipl1 Ak2 Als2 Amd1 Aof2 Arpc4 Atad1 Atp6v0c Atp6v1c1 Aurka BC003236 BC003267 BC003332 BC010801 BC011248 BC021442 Bag2 Bbp Bin3 Bpnt1 Bst2 Cacna1f Ccl20 Ccnf Cd72 Cd9 Cdc20 Cdca1…
191	V$SREBP1_Q6	126	126	239	5224	10582	-2.6	0.0	1.22	0.37	1810008K03Rik 1810011K17Rik 2700075B01Rik 2700087H15Rik 2810410A08Rik 5730537D05Rik Abt1 Aipl1 Aof2 Arpc4 Atad1 Atp6v0c BC003236 BC003267 BC011248 Bag2 Cd72 Cebpb Cfl1 Chchd1 Cntf Csf3r Dck Ddx51 Decr2 Dhx32 Drg2 Edem1 Edf1 Eef1e1 Eif4ebp1 Eif4enif1 Exo1 F730004D16Rik Fcrl3 Fignl1 Fnbp3 Ftsj2 Fyb Gdf3 Glrx1 Glt28d1 Gm169 Gpr85 Gpx2 Gtf2h2 Gtlf3a Hagh Hip1r Hipk1 Hmmr Homer2 Hs1bp1 Ifi30 Igsf7 Itp…
192	V$BARBIE_01: barbiturate-inducible element	178	178	187	7922	7884	-2.6	0.0	0.34	0.0	0610006K04Rik 1700051I12Rik 1810008K03Rik 1810011K17Rik 2600001J17Rik 2700075B01Rik 2700087H15Rik 2810410A08Rik 4833420K19Rik 5730537D05Rik Abt1 Acin1 Acsl4 Arpc4 Atad1 Aurka BC010801 BC011248 BC021442 Bbp Bccip Bpnt1 Bzrp Cacna1f Ccl20 Cdc20 Cdca1 Cebpb Chchd1 Clec4d Clic4 Cntf Cops7b Cpsf2 Crsp8 Csnk1e Cyp4f18 D5Bwg0834e D5Ertd708e Dap Dck Ddx39 Decr2 Dhx32 Dlg7 Drg2 Edem1 Edf1 Eef1e1 Eif4ebp1 …
193	V$E12_Q6	101	101	264	4118	11688	-2.6	0.0	1.34	0.43	1500002M01Rik 1810008K03Rik 2810021O14Rik AF233884 Aig1 Aof2 Atad1 Atp6v1c1 BC010801 Bpnt1 Bst2 Cacna1f Ccl20 Cd9 Cebpb Cenpc1 Cklf Cpsf2 Crsp6 Cttn D15Ertd405e D1Wsu40e D5Bwg0834e Dhx32 Dppa3 Dyt1 Edf1 Eef1e1 F730004D16Rik F830020C16Rik Fut1 Fyb Gabarapl2 Gch1 Glrx1 Glt28d1 Gm169 Gosr1 Gtf2h2 H2afz Homer2 Itpa Keap1 Mbnl3 Metap1 Mfap1 Mns1 Mrpl10 Mrpl14 Mrpl27 Mrpl53 Ms4a4c Mta3 Mx2 Nab1 Nek2 Nu…
194	V$FOX_Q2	284	284	81	12020	3786	-2.6	0.0	1.44	0.5	0610006K04Rik 0610033H09Rik 1110020A09Rik 1110032D12Rik 1500002M01Rik 1700030A21Rik 1700051I12Rik 1810011K17Rik 2410003C20Rik 2410080P20Rik 2600001J17Rik 2600017H08Rik 2700075B01Rik 2810021O14Rik 2810410A08Rik 4833420K19Rik AF233884 Abt1 Aig1 Amd1 Aof2 Arpc4 Atad1 Atp6v0c Atp6v1b2 Atp6v1c1 Aurka BC003236 BC003267 BC003332 BC004022 BC010801 BC021442 Bbp Bccip Bin3 Bpnt1 Bzrp Cacna1f Calm2 Ccl20 Cc…
195	V$IK1_01: Ikaros 1	206	206	159	8709	7097	-2.6	0.0	1.12	0.32	0610006K04Rik 1110020A09Rik 1700051I12Rik 1810008K03Rik 1810011K17Rik 1810060D16Rik 2410003C20Rik 2600001J17Rik 2600017H08Rik 2700075B01Rik 2700087H15Rik 2810021O14Rik 2810410A08Rik 5730537D05Rik AF233884 Acin1 Acsl4 Aig1 Aipl1 Ak2 Als2 Amd1 Asb8 Atad1 Atp6v0c Aurka BC003236 BC004022 BC021442 Bag2 Bin3 Bpnt1 Bst2 Bzrp Calm2 Ccl20 Ccnf Cd72 Cd9 Cdc20 Cdca1 Cebpb Cfl1 Chchd1 Chl1 Clec7a Clic4 Cpsf2…
196	V$VMAF_01: v-Maf	224	224	141	9926	5880	-2.6	0.0	0.31	0.0	1110032D12Rik 1500002M01Rik 1700030A21Rik 1700051I12Rik 1810011K17Rik 2410003C20Rik 2600001J17Rik 2600017H08Rik 2700075B01Rik 2700087H15Rik 2810021O14Rik 2810410A08Rik 5730537D05Rik Abt1 Acin1 Acsl4 Aipl1 Ak2 Amd1 Aof2 Atp6v0c Atp6v1c1 BC003236 BC010801 BC021442 Bag2 Bbp Bst2 Bzrp Cd72 Cd9 Cfl1 Chchd1 Cntf Cops7b Cpsf2 Crsp6 Crsp8 Csnk1e Ctss Cyp4f18 D1Wsu40e D5Ertd708e Dap Ddx51 Decr2 Dhx32 Diap…
197	V$HFH8_01: HNF-3/Fkh Homolog-8	48	48	317	2375	13431	-2.61	0.0	0.15	0.0	1700030A21Rik 2410003C20Rik 2600001J17Rik BC010801 Bpnt1 Bzrp Ccl20 Cdca1 Cenpc1 Crsp6 Csf3r Dap Dck Depdc1a F830020C16Rik Fgfr1op2 Fpr1 Gabarapl2 Gch1 Glt28d1 Hnrpf Hs1bp1 Jmjd1b Mea1 Mns1 Mpp5 Mrpl10 Mrpl15 Mtbp Nab1 Ndufab1 Nutf2 Pde6d Pmm2 Prpsap2 Rad1 Rbmx2 Rnf121 Rngtt Six4 Styx Tgif Timm8b Tomm22 Ttc1 Ysg2 Zfp51 Zfp84
198	V$AR_01: androgen receptor	34	34	331	1209	14597	-2.61	0.0	1.96	0.83	4833420K19Rik Cdca1 Chl1 Drg2 Eif4ebp1 Exo1 Fcrl3 Gsg2 Gtlf3a Klra2 Lsm5 Mpp5 Mrpl14 Mrpl15 Mta3 Nat2 Nek2 Paxip1 Pgm1 Pip5k1a Pmm2 Polr2c Ppfia4 Psma5 Psmb3 Rab5a Rbmx2 Rngtt Sppl3 Taf12 Tead4 Tgif Tpp2 Zfp35
199	V$CREBP1_01: cAMP-responsive element binding protein 1	10	10	355	252	15554	-2.62	0.0	2.6	1.24	1700030A21Rik Abt1 Calm2 Homer2 Psma5 Psmd5 Rg9mtd2 Srebf2 Tpd52l2 Ubl3
200	V$IRF_Q6	98	98	267	4000	11806	-2.62	0.0	1.31	0.42	1700030A21Rik 2410080P20Rik 2600001J17Rik 2600017H08Rik 2810021O14Rik AF233884 Ak2 Als2 Aof2 Asb8 Atp6v1b2 BC004022 BC010801 BC021442 Bst2 Bzrp Clec4d Clec7a Crsp6 Ctss Cttn Cyp4f18 D15Ertd405e D5Ertd708e Eif4ebp1 Eif4enif1 Exo1 Fbxo36 Fcrl3 Fpr1 Galr3 Gch1 Gosr1 Gpr85 Hnrpf Hs1bp1 Ifi30 Kif11 Klra17 Lats2 Llglh Ly86 Ly96 Metap1 Mfap1 Mpeg1 Mrgpra2 Mrpl13 Mx2 Nab1 Nat2 Ndufab1 Ndufb9 Nme5 Nme6 Nu…
201	V$ETS1_B: c-ETS-1 binding site	165	165	200	6955	8851	-2.62	0.0	1.07	0.29	0610009E20Rik 1110032D12Rik 1810008K03Rik 2410003C20Rik 2600001J17Rik 2600017H08Rik 2700087H15Rik 4833420K19Rik 5730537D05Rik AF233884 Abt1 Acsl4 Aipl1 Ak2 Amd1 Aof2 Asb8 Atad1 Atp6v1b2 Atp6v1c1 BC003236 BC004022 BC011248 BC021442 Bag2 Bin3 Bzrp Ccl20 Cd72 Cd9 Cdc20 Cdca1 Cfl1 Chchd4 Cklf Clec7a Cntf Crsp6 Crsp8 Csf3r Ctss Cttn Cyp4f18 D15Ertd405e D1Wsu40e D5Bwg0834e Ddx39 Edem1 Eef1e1 Eif4ebp1 E…
202	V$TCF11MAFG_01: TCF11:MafG heterodimers	21	21	344	1186	14620	-2.63	0.0	0.09	0.0	1110032D12Rik 1810060D16Rik 2810410A08Rik Atp6v1b2 Decr2 Fcrl3 Gpr85 Gpx2 Gtf2h2 Ifi30 Keap1 Ly96 Psma5 Snrp1c Tctex1 Tead4 Trappc4 Ttc1 Usp14 Zfp35 Zfp51
203	V$PPARG_03: PPAR (peroxisome proliferator-activated receptor gamma)	147	147	218	6170	9636	-2.63	0.0	1.1	0.3	0610006K04Rik 0610009E20Rik 1700030A21Rik 1700051I12Rik 1810060D16Rik 2410080P20Rik 2600001J17Rik 2700075B01Rik 2810021O14Rik 2810410A08Rik Aig1 Aipl1 Ak2 Aof2 Atp6v1b2 BC003332 BC010801 Ccl20 Ccnf Cd72 Cdc20 Cebpb Cenpc1 Cfl1 Chchd4 Chl1 Cntf Cops7b Cpsf2 Crsp8 Csnk1e Cstf1 Ctss Cttn D1Wsu40e D5Bwg0834e D5Ertd708e Dap Depdc1a Dlg7 Dyt1 Edem1 Edn2 Eef1e1 Eif4ebp1 Eif4enif1 Eppb9 F830020C16Rik Fan…
204	V$TFIIA_Q6	322	322	43	14208	1598	-2.64	0.0	0.14	0.0	0610006K04Rik 0610009E20Rik 0610033H09Rik 1110020A09Rik 1110032D12Rik 1500002M01Rik 1700030A21Rik 1700051I12Rik 1810008K03Rik 1810011K17Rik 1810045K17Rik 1810060D16Rik 2410003C20Rik 2410080P20Rik 2600001J17Rik 2600017H08Rik 2700075B01Rik 2700087H15Rik 2810021O14Rik 2810410A08Rik 4833420K19Rik AF233884 Abt1 Acsl4 Aig1 Aipl1 Ak2 Als2 Amd1 Aof2 Arpc4 Asb8 Atad1 Atp6v0c Atp6v1b2 Atp6v1c1 Aurka BC0032…
205	V$ER_Q6: estrogen receptor	195	195	170	8303	7503	-2.67	0.0	0.95	0.23	0610006K04Rik 0610009E20Rik 0610033H09Rik 1110020A09Rik 1700030A21Rik 1700051I12Rik 1810060D16Rik 2410080P20Rik 2700075B01Rik 2700087H15Rik 4833420K19Rik 5730537D05Rik Acin1 Aig1 Ak2 Asb8 Atp6v1c1 Aurka BC003236 BC003332 BC004022 BC010801 BC021442 Bbp Bccip Bin3 Ccnf Cenpc1 Cfl1 Chchd4 Cklf Clic4 Cntf Cops7b Cpsf2 Csf3r Csnk1e Cstf1 Ctss D1Wsu40e Dap Dck Ddx51 Depdc1a Dhx32 Diap1 Dlg7 Dyt1 Edf1 E…
206	V$SREBP_Q3	122	122	243	5096	10710	-2.67	0.0	1.09	0.3	1110020A09Rik 1700051I12Rik 1810008K03Rik 1810011K17Rik 2410080P20Rik 2700075B01Rik 2700087H15Rik 5730537D05Rik Aipl1 Ak2 Amd1 Arpc4 Atad1 Atp6v1b2 Atp6v1c1 BC003236 BC003267 BC003332 BC011248 Cd72 Cebpb Chchd1 Chchd4 Cklf Clec7a Clic4 Cntf Crsp8 Ctss Cyp4f18 D5Ertd708e Ddx51 Dhx32 Eef1e1 Eif4ebp1 Eif4enif1 Eppb9 Exo1 F730004D16Rik Fcer1g Fcrl3 Fignl1 Fnbp3 Fut1 Gch1 Glrx1 Glt28d1 Gng12 Gtf2h2 Ha…
207	V$POU6F1_01	24	24	341	1312	14494	-2.68	0.0	0.1	0.0	1700030A21Rik 2700075B01Rik 2810410A08Rik 4833420K19Rik AF233884 Aig1 Bpnt1 Cenpc1 Cttn Cyp4f18 Gdf3 Mrgpra2 Ms4a6c Ndufab1 Pacrg Pigm Plagl2 Ppp4c Prpsap2 Pxk Tank Uble1b Usf1 Usp18
208	V$OSF2_Q6	240	240	125	10555	5251	-2.7	0.0	0.38	0.0	0610033H09Rik 1110020A09Rik 1110032D12Rik 1500002M01Rik 1700051I12Rik 1810008K03Rik 1810060D16Rik 2410080P20Rik 2600017H08Rik 2700087H15Rik 2810410A08Rik 4833420K19Rik 5730537D05Rik AF233884 Abt1 Acin1 Aig1 Aipl1 Ak2 Aof2 Arpc4 Asb8 Atad1 Atp6v0c Aurka BC003236 BC003267 BC003332 BC004022 BC021442 Bag2 Bin3 Bpnt1 Bst2 Bzrp Cacna1f Calm2 Ccl20 Ccnf Cd72 Cdca1 Chchd1 Chchd4 Chl1 Clec4d Clic4 Cntf Co…
209	V$IRF_Q6_01	168	168	197	7361	8445	-2.71	0.0	0.51	0.0	1110020A09Rik 1700030A21Rik 2410080P20Rik 2600017H08Rik 2700075B01Rik 2810021O14Rik 5730537D05Rik AF233884 Acin1 Acsl4 Ak2 Als2 Amd1 Aof2 Arpc4 Asb8 Atad1 Atp6v1b2 BC004022 BC010801 BC021442 Bpnt1 Bst2 Bzrp Cd9 Chl1 Clec4d Clec7a Cntf Cpsf2 Crsp6 Crsp8 Ctss Cttn Cyp4f18 D5Bwg0834e D5Ertd708e Dppa3 Dyt1 Edem1 Eif4enif1 Exo1 F830020C16Rik Fbxl8 Fbxo36 Fcer1g Fcrl3 Fpr1 Galr3 Gch1 Gdf3 Gemin6 Gosr1 …
210	V$MTATA_B: Muscle TATA box	176	176	189	7561	8245	-2.72	0.0	0.77	0.13	1110032D12Rik 1700030A21Rik 1810008K03Rik 2410003C20Rik 2410080P20Rik 2810021O14Rik 2810410A08Rik 4833420K19Rik 5730537D05Rik Abt1 Acin1 Aig1 Ak2 Amd1 Arpc4 Asb8 Atad1 Atp6v0c Atp6v1b2 BC003236 BC003267 BC004022 BC010801 BC011248 Bag2 Bin3 Bpnt1 Bst2 Ccl20 Cdca1 Cebpb Chchd1 Cklf Cntf Cops7b Cpsf2 Csnk1e Ctss Dck Ddx39 Decr2 Depdc1a Diap1 Dlg7 Dppa3 Drg2 Eef1e1 Eif4ebp1 Exo1 F730004D16Rik Fcer1g …
211	V$USF_C: USF binding site	173	173	192	7542	8264	-2.72	0.0	0.56	0.01	0610006K04Rik 0610033H09Rik 1110020A09Rik 1110032D12Rik 1500002M01Rik 1700051I12Rik 1810008K03Rik 2410080P20Rik 2700075B01Rik 5730537D05Rik AF233884 Aig1 Ak2 Amd1 Aof2 Atad1 Atp6v0c Atp6v1b2 Atp6v1c1 Aurka BC003267 BC003332 BC011248 BC021442 Bbp Bpnt1 Ccl20 Ccnf Cenpc1 Chchd1 Cops7b Crsp6 Crsp8 Csnk1e Cstf1 Ctss Cyp4f18 D15Ertd405e D1Wsu40e D5Ertd708e Dap Ddx39 Depdc1a Dhx32 Diap1 Dlg7 Drg2 Dyt1 …
212	V$EBF_Q6	107	107	258	4476	11330	-2.74	0.0	1.03	0.27	1110020A09Rik 1700051I12Rik 1810045K17Rik 2410003C20Rik 2410080P20Rik 2700087H15Rik AF233884 Acsl4 Aig1 Aipl1 Amd1 Arpc4 Atp6v0c BC003267 BC004022 BC010801 Bbp Cacna1f Cdc20 Cebpb Cenpc1 Cfl1 Chchd1 Chchd4 Chl1 Clec7a Cops7b Cpsf2 Crsp8 D1Wsu40e D5Bwg0834e D5Ertd708e Dap Dhx32 Dlg7 Dyt1 Eif4ebp1 Exo1 F830020C16Rik Fancc Fignl1 Fnbp3 Fpr1 Fut1 Fyb Galr3 Gdf3 Glrx1 Gpr85 Gtf2h3 Gtlf3a Hip1r Homer2 …
213	V$FOXP3_Q4	217	217	148	9357	6449	-2.74	0.0	0.73	0.12	0610006K04Rik 0610033H09Rik 1110020A09Rik 1110032D12Rik 1700030A21Rik 1700051I12Rik 1810008K03Rik 1810011K17Rik 1810045K17Rik 1810060D16Rik 2410003C20Rik 2600001J17Rik 2810021O14Rik 4833420K19Rik Abt1 Acin1 Aig1 Aipl1 Als2 Amd1 Aof2 Atp6v1c1 BC003267 BC003332 BC004022 BC011248 BC021442 Bag2 Bbp Bin3 Bpnt1 Calm2 Ccl20 Cdc20 Cdca1 Cebpb Cfl1 Chchd1 Chchd4 Cklf Clec4d Clec7a Cops7b Crsp8 Csf3r Csnk1…
214	V$CDC5_01: cell division control protein 5	326	326	39	13859	1947	-2.75	0.0	1.63	0.61	0610006K04Rik 0610009E20Rik 0610033H09Rik 1110020A09Rik 1110032D12Rik 1500002M01Rik 1700030A21Rik 1700051I12Rik 1810008K03Rik 1810011K17Rik 1810045K17Rik 2410003C20Rik 2410080P20Rik 2600001J17Rik 2600017H08Rik 2700075B01Rik 2810021O14Rik 2810410A08Rik 4833420K19Rik 5730537D05Rik AF233884 Abt1 Acin1 Acsl4 Aig1 Aipl1 Ak2 Als2 Amd1 Aof2 Arpc4 Asb8 Atad1 Atp6v0c Atp6v1b2 Atp6v1c1 Aurka BC003236 BC003…
215	V$EVI1_04: ectopic viral integration site 1 encoded factor	267	267	98	11719	4087	-2.76	0.0	0.37	0.0	0610033H09Rik 1110020A09Rik 1110032D12Rik 1500002M01Rik 1700030A21Rik 1700051I12Rik 1810045K17Rik 1810060D16Rik 2600001J17Rik 2600017H08Rik 2700075B01Rik 2810021O14Rik 2810410A08Rik 4833420K19Rik 5730537D05Rik AF233884 Abt1 Acin1 Acsl4 Aig1 Aipl1 Als2 Amd1 Aof2 Arpc4 Atp6v0c Atp6v1b2 BC003267 BC004022 BC010801 BC021442 Bag2 Bbp Bccip Bin3 Bpnt1 Cacna1f Ccl20 Cd72 Cd9 Cdca1 Cenpc1 Cfl1 Chchd1 Chl1…
216	V$CDX2_Q5	232	232	133	10049	5757	-2.76	0.0	0.64	0.05	0610033H09Rik 1110020A09Rik 1110032D12Rik 1500002M01Rik 1700030A21Rik 1700051I12Rik 2410003C20Rik 2410080P20Rik 2600001J17Rik 2600017H08Rik 2700075B01Rik 2700087H15Rik 2810021O14Rik 2810410A08Rik 5730537D05Rik AF233884 Abt1 Acin1 Acsl4 Aig1 Als2 Amd1 Aof2 Atad1 Atp6v1b2 Atp6v1c1 BC003236 BC003267 BC004022 BC021442 Bag2 Bbp Bccip Bpnt1 Cacna1f Ccl20 Ccnf Cd72 Cdc20 Cdca1 Cenpc1 Cfl1 Chchd1 Chl1 Ck…
217	V$GATA2_03: GATA-binding factor 2	107	107	258	4757	11049	-2.77	0.0	0.44	0.0	1110020A09Rik 1500002M01Rik 1700030A21Rik 1810060D16Rik 2600001J17Rik Acsl4 Aof2 Asb8 Atp6v1b2 Bag2 Bbp Cacna1f Ccl20 Ccnf Cebpb Chchd1 Chl1 Cklf Clec4d Cops7b Cpsf2 Crsp6 Csf3r Cyp4f18 Dhx32 Diap1 Dlg7 Dppa3 F830020C16Rik Fbxl8 Fcer1g Fcrl3 Fignl1 Gdf3 Gpx2 Hagh Havcr2 Hip1r Hspa4l Hyou1 Ifit1 Jmjd1b Kif4 Klra17 Lgmn Llglh Lsm3 Ly96 Mea1 Metap1 Mrgpra2 Mrpl50 Ms4a4c Mx2 Nat2 Ndufa4 Nudt2 Nup35 N…
218	V$MYOD_01: myoblast determination gene product	240	240	125	10326	5480	-2.77	0.0	0.78	0.13	0610006K04Rik 0610009E20Rik 1110020A09Rik 1500002M01Rik 1700030A21Rik 1700051I12Rik 1810008K03Rik 1810011K17Rik 1810045K17Rik 2410003C20Rik 2410080P20Rik 2600001J17Rik 2600017H08Rik 2700087H15Rik 2810021O14Rik 2810410A08Rik 4833420K19Rik 5730537D05Rik AF233884 Abt1 Aig1 Aipl1 Amd1 Aof2 Arpc4 Atad1 Atp6v0c Atp6v1b2 Atp6v1c1 BC003236 BC004022 BC010801 Bag2 Bccip Bin3 Bpnt1 Bst2 Cacna1f Ccl20 Cd72 C…
219	V$MYCMAX_02: c-Myc:Max heterodimer	127	127	238	5450	10356	-2.77	0.0	0.75	0.13	0610006K04Rik 0610033H09Rik 1110032D12Rik 1500002M01Rik 1810008K03Rik 2410080P20Rik 2700075B01Rik 5730537D05Rik AF233884 Aig1 Amd1 Atp6v1c1 Aurka BC004022 BC011248 BC021442 Bpnt1 Bst2 Ccl20 Cd72 Cenpc1 Chchd1 Clec7a Crsp6 Crsp8 Csnk1e Cstf1 D15Ertd405e D1Wsu40e D5Ertd708e Dap Ddx39 Dhx32 Diap1 Dlg7 Drg2 Dyt1 Eif4enif1 Eppb9 Exo1 Fcer1g Fgfr1op2 Fpr1 Fut1 Fyb Gabarapl2 Galr3 Gm169 Gtf2h3 H2afz Hav…
220	V$GFI1_01: growth factor independence 1	104	104	261	4614	11192	-2.78	0.0	0.46	0.0	0610009E20Rik 0610033H09Rik 1110032D12Rik 1700030A21Rik 2410080P20Rik 2600001J17Rik 2600017H08Rik Aig1 BC003236 BC004022 Bccip Bst2 Cacna1f Ccnf Cdca1 Chchd1 Chchd4 Chl1 Clec7a Cntf Crsp6 Ctss Cyp4f18 D1Wsu40e Dap Ddx39 Decr2 Depdc1a Dhx32 Dlg7 Dppa3 Eppb9 F830020C16Rik Fignl1 Fnbp3 Fut1 Gpr85 Gpx2 Gsg2 Havcr2 Hip1r Hs1bp1 Insl5 Jmjd1b Klra17 Lgmn Lsm3 Metap1 Mfap1 Mpeg1 Mrpl45 Mrpl46 Mrpl50 Mx2 …
221	V$TGIF_01: TGIF (5'TG3' interacting factor)	103	103	262	4342	11464	-2.78	0.0	0.93	0.21	0610009E20Rik 1110020A09Rik 1500002M01Rik 1700030A21Rik 1810045K17Rik 2410003C20Rik 2410080P20Rik 2810021O14Rik 2810410A08Rik Ak2 Als2 Aof2 Atad1 Atp6v0c Bag2 Ccl20 Cd72 Cd9 Cebpb Cenpc1 Chl1 Cklf Crsp8 Cttn D1Wsu40e Dap Decr2 Dyt1 Edf1 F730004D16Rik F830020C16Rik Gabarapl2 Galr3 Gdf3 Gemin6 Gpx2 H2afz Havcr2 Hibch Hip1r Hipk1 Hmmr Hspa4l Hyou1 Ifit1 Igsf7 Kif4 Klra2 Metap1 Mfap1 Mpp5 Mrgpra2 Mrp…
222	V$FOXO4_01: fork head box O4	253	253	112	10903	4903	-2.79	0.0	0.75	0.13	0610006K04Rik 1110020A09Rik 1110032D12Rik 1500002M01Rik 1700030A21Rik 1810060D16Rik 2410003C20Rik 2410080P20Rik 2600001J17Rik 2600017H08Rik 2810021O14Rik 2810410A08Rik 4833420K19Rik 5730537D05Rik AF233884 Acin1 Als2 Amd1 Aof2 Arpc4 Atad1 Atp6v1b2 Aurka BC003236 BC003267 BC010801 BC021442 Bag2 Bbp Bin3 Bpnt1 Bzrp Cacna1f Calm2 Ccl20 Cd72 Cdca1 Cenpc1 Cfl1 Chchd1 Chl1 Cklf Clec4d Cntf Cops7b Cpsf2 …
223	V$HNF3B_01: Hepatocyte Nuclear Factor 3beta	276	276	89	11806	4000	-2.79	0.0	0.99	0.26	0610006K04Rik 0610033H09Rik 1110020A09Rik 1110032D12Rik 1500002M01Rik 1700030A21Rik 1700051I12Rik 1810011K17Rik 1810045K17Rik 2410003C20Rik 2410080P20Rik 2600001J17Rik 2600017H08Rik 2700075B01Rik 2810021O14Rik 2810410A08Rik 4833420K19Rik 5730537D05Rik AF233884 Abt1 Acin1 Acsl4 Aig1 Amd1 Aof2 Arpc4 Atad1 Atp6v0c Atp6v1b2 Atp6v1c1 BC003236 BC003267 BC003332 BC004022 BC010801 BC021442 Bbp Bin3 Bpnt1…
224	V$STAT_01: signal transducers and activators of transcription	73	73	292	2984	12822	-2.8	0.0	1.16	0.33	1810045K17Rik 1810060D16Rik 2810021O14Rik 5730537D05Rik AF233884 Als2 Atp6v1c1 BC003332 Bpnt1 Bst2 Chchd1 Chchd4 Clic4 Cpsf2 Dap Dck Dlg7 Drg2 Dyt1 Edn2 Eif4ebp1 Eif4enif1 Eppb9 Exo1 Fignl1 Fut1 Gng12 Gtlf3a Hnrpf Homer2 Ifit1 Itpa Keap1 Ly86 Ly96 Mea1 Mrpl10 Mrpl13 Mrpl15 Mrpl50 Mrps23 Ms4a4c Mtbp Myo10 Nans Nipsnap3a Nme5 Nutf2 Oat Orc4l Paxip1 Pdcl3 Pias1 Prpsap2 Rab5a Rnf121 Rngtt Rpa3 Sec11l…
225	V$SF1_Q6	51	51	314	2434	13372	-2.81	0.0	0.23	0.0	0610006K04Rik 1700030A21Rik 2810021O14Rik Ak2 Atp6v0c BC010801 Bzrp Cdc20 Cklf Dhx32 Edn2 Fgfr1op2 Fpr1 Gch1 Glt28d1 Gm169 Gosr1 Gsg2 Hagh Hmmr Homer2 Hs1bp1 Igsf7 Lgmn Mapkapk2 Mfap1 Nans Nat2 Oat Pacrg Plagl2 Polr2c Ptk9 Rab14 Rad1 Rbm18 Rpa3 Sc5d Serpinc1 Snx12 Srebf2 Stam2 Stx8 Timm8b Tomm22 Ttc1 Txn2 Ube2d2 Usp14 Wsb2 Ysg2
226	V$E2_Q6: papilloma virus regulator E2	38	38	327	1423	14383	-2.81	0.0	1.61	0.61	0610033H09Rik 4833420K19Rik Als2 BC004022 Bpnt1 Cops7b Cttn D5Bwg0834e D5Ertd708e Eef1e1 Eif4enif1 Fbxo36 Hibch Mfap1 Mrpl10 Mrpl15 Nars Ndufb9 Nutf2 Pfdn2 Pign Pole2 Qpctl Rad51c Rpa3 Scarb2 Sdccag8 Sec61b Serpinc1 Sn Syngr4 Taf12 Tctex1 Usp18 Vhlh Vps29 Xrcc4 Zfp84
227	V$MEF2_02: myogenic MADS factor MEF-2	21	21	344	1153	14653	-2.81	0.0	0.11	0.0	1700051I12Rik Aig1 Cacna1f F730004D16Rik Klra2 Mrpl27 Ndufab1 Nudt2 Orc4l Pde6d Polr2c Prpsap2 Rab14 Rad21 Rad51ap1 Rxra Sc5d Slc30a7 Stx8 Thrap6 Vhlh
228	V$HNF4_DR1_Q3	288	288	77	12628	3178	-2.82	0.0	0.35	0.0	0610006K04Rik 0610009E20Rik 0610033H09Rik 1110020A09Rik 1110032D12Rik 1700030A21Rik 1700051I12Rik 1810008K03Rik 1810045K17Rik 1810060D16Rik 2410003C20Rik 2410080P20Rik 2600001J17Rik 2700075B01Rik 2700087H15Rik 2810410A08Rik 5730537D05Rik AF233884 Abt1 Acin1 Aig1 Aipl1 Ak2 Als2 Amd1 Aof2 Arpc4 Asb8 Atad1 Atp6v0c Atp6v1b2 Aurka BC003236 BC003267 BC003332 BC004022 BC011248 BC021442 Bag2 Bbp Bccip Bi…
229	V$ETS2_B: c-Ets-2 binding sites	99	99	266	4348	11458	-2.83	0.0	0.54	0.0	2410003C20Rik 2600001J17Rik 4833420K19Rik 5730537D05Rik Acsl4 Aig1 Aipl1 Ak2 Amd1 Aof2 Asb8 Atp6v1c1 BC004022 Bin3 Bzrp Ccl20 Cd72 Cd9 Cfl1 Chchd4 Cklf Clec7a Crsp6 Ctss Cttn Cyp4f18 D15Ertd405e D1Wsu40e Ddx39 Edem1 Eef1e1 F730004D16Rik Fbxl8 Fbxo36 Fcer1g Fcrl3 Gabarapl2 Gch1 Gdf3 Gtlf3a Havcr2 Hccs Hip1r Hspa4l Igsf7 Itgb3bp Klra2 Lats2 Lgmn Llglh Lsm3 Ly96 Mbnl3 Mfap1 Mpp5 Mrpl10 Mrpl46 Nab1 N…
230	V$CHX10_01	5	5	360	415	15391	-2.83	0.0	0.04	0.0	Mbnl3 Rab5a Sc5d Suclg1 Tcte2
231	V$PIT1_Q6	278	278	87	11920	3886	-2.83	0.0	0.92	0.21	0610006K04Rik 0610009E20Rik 1110020A09Rik 1700030A21Rik 1810008K03Rik 1810045K17Rik 1810060D16Rik 2410003C20Rik 2410080P20Rik 2600001J17Rik 2600017H08Rik 2700075B01Rik 2700087H15Rik 2810021O14Rik 2810410A08Rik 4833420K19Rik 5730537D05Rik AF233884 Abt1 Acin1 Acsl4 Aig1 Aipl1 Ak2 Als2 Amd1 Aof2 Asb8 Atad1 Atp6v1b2 Atp6v1c1 Aurka BC003236 BC003267 BC003332 BC010801 BC021442 Bccip Bin3 Bpnt1 Bst2 Bzr…
232	V$XFD2_01: Xenopus fork head domain factor 2	84	84	281	3741	12065	-2.86	0.0	0.45	0.0	0610006K04Rik 1700030A21Rik 2410003C20Rik 2600001J17Rik 4833420K19Rik 5730537D05Rik Amd1 Aof2 Atad1 BC010801 Bpnt1 Bzrp Ccl20 Cdca1 Cenpc1 Cntf Crsp6 Csf3r Cstf1 Dap Dck Depdc1a Dppa3 Eef1e1 Eif4ebp1 F830020C16Rik Fancc Fgfr1op2 Fpr1 Fyb Gabarapl2 Gch1 Gdf3 Glt28d1 Gm169 Gtf2h3 Havcr2 Hcngp Hnrpf Hs1bp1 Jmjd1b Klra2 Lats2 Mns1 Mpp5 Mrpl10 Mrpl15 Msr1 Mtbp Nab1 Ndufab1 Nme5 Nutf2 Oasl1 Pde6d Pfdn2…
233	V$DR4_Q2: direct repeat 4	319	319	46	13606	2200	-2.87	0.0	1.33	0.43	0610006K04Rik 0610009E20Rik 0610033H09Rik 1110020A09Rik 1110032D12Rik 1500002M01Rik 1700030A21Rik 1700051I12Rik 1810008K03Rik 1810011K17Rik 1810045K17Rik 1810060D16Rik 2410003C20Rik 2410080P20Rik 2600001J17Rik 2600017H08Rik 2700075B01Rik 2700087H15Rik 2810021O14Rik 4833420K19Rik 5730537D05Rik AF233884 Acin1 Acsl4 Aig1 Aipl1 Ak2 Als2 Amd1 Aof2 Arpc4 Asb8 Atad1 Atp6v0c Atp6v1b2 Atp6v1c1 Aurka BC003…
234	V$ATF4_Q2: activating transcription factor 4	87	87	278	3830	11976	-2.87	0.0	0.53	0.0	1700030A21Rik 1700051I12Rik 1810008K03Rik 1810011K17Rik 2410003C20Rik 2410080P20Rik 2700075B01Rik 2810410A08Rik 5730537D05Rik Aig1 Als2 Amd1 Aof2 Arpc4 Atad1 BC003236 BC003267 BC021442 Bccip Bpnt1 Bst2 Calm2 Cd72 Cebpb Cenpc1 Cpsf2 Crsp8 Ddx39 Depdc1a Edem1 Fignl1 Gch1 Gemin6 Glt28d1 Gtf2h3 Hagh Hmmr Ifi30 Itpa Keap1 Llglh Lsm5 Mea1 Mfap1 Mpp5 Mrpl13 Mrpl53 Mtbp Ndufb9 Nedd1 Pbef1 Pdcl3 Pfdn2 Plk…
235	V$MYOGNF1_01: myogenin / nuclear factor 1 or related factors	75	75	290	3374	12432	-2.87	0.0	0.41	0.0	0610009E20Rik 1500002M01Rik 1810008K03Rik 1810060D16Rik 2600001J17Rik 2700075B01Rik 2700087H15Rik 4833420K19Rik Acin1 Aipl1 Amd1 Atp6v1c1 BC003267 Bpnt1 Bzrp Cd72 Cenpc1 Clec4d Crsp8 Cyp4f18 D5Bwg0834e Decr2 Diap1 Dppa3 Fancc Fbxl8 Fcrl3 Fignl1 Fpr1 Ftsj2 Fut1 Galr3 Glt28d1 Hcngp Hyou1 Itpa Llglh Lsm3 Lsm5 Metap1 Mfap1 Mns1 Mpeg1 Mrgpra2 Mrpl50 Mx2 Ndufb3 Ndufb9 Nipsnap3a Nup37 Oasl1 Oat Papss1 P…
236	V$IRF1_01: interferon regulatory factor 1	12	12	353	345	15461	-2.88	0.0	2.2	0.93	Als2 BC010801 Bzrp Cpsf2 Hs1bp1 Ndufab1 Oasl1 Pi4k2b Pus1 Stx8 Tgif Zfp51
237	V$NFKB_C: NF-kappaB binding site	17	17	348	545	15261	-2.88	0.0	1.99	0.83	0610006K04Rik 0610009E20Rik 2410003C20Rik 2810021O14Rik Asb8 Atp6v1c1 Gtlf3a Mfap1 Mrpl53 Ms4a6c Pde6d Pus1 Ripk2 Sec23b Smoc1 St3gal3 Zfp84
238	V$AML_Q6	79	79	286	3471	12335	-2.91	0.0	0.55	0.0	2410080P20Rik 2700087H15Rik 2810410A08Rik Aig1 Aof2 Bag2 Bst2 Crsp8 Csf3r Ddx51 Dhx32 Drg2 Dyt1 Edn2 Eppb9 Exo1 F730004D16Rik Fancc Fcrl3 Fgfr1op2 Fignl1 Fpr1 Galr3 Gch1 Gtf2h2 Havcr2 Hccs Hyou1 Igsf7 Itgb3bp Keap1 Kif4 Lats2 Llglh Mns1 Mrpl15 Mrps23 Ms4a6c Nab1 Nars Ndufb9 Nme5 Nup35 Nup37 Oasl1 Papss1 Paxip1 Pdcl3 Pde6d Pign Pole2 Polr2c Ptk9 Pus1 Pxk Rab5a Rad51ap1 Rgs19 Rngtt Rpusd1 Sara1 Sca…
239	V$ARNT_02: AhR nuclear translocator homodimers	17	17	348	548	15258	-2.91	0.0	1.96	0.83	1810008K03Rik Atp6v1c1 Aurka BC011248 BC021442 Cstf1 Ddx39 Eppb9 Gtf2h3 H2afz Ifi30 Mrpl27 Rab5a Stard4 Suv39h2 Tcte2 Trappc5
240	V$FOXD3_01: fork head box D3	317	317	48	13540	2266	-2.91	0.0	1.24	0.38	0610006K04Rik 0610033H09Rik 1110020A09Rik 1110032D12Rik 1500002M01Rik 1700030A21Rik 1700051I12Rik 1810011K17Rik 1810045K17Rik 2410003C20Rik 2410080P20Rik 2600001J17Rik 2600017H08Rik 2700075B01Rik 2810021O14Rik 2810410A08Rik 4833420K19Rik 5730537D05Rik AF233884 Abt1 Acin1 Acsl4 Aig1 Ak2 Als2 Amd1 Aof2 Arpc4 Asb8 Atad1 Atp6v0c Atp6v1b2 Atp6v1c1 Aurka BC003236 BC003267 BC003332 BC004022 BC010801 BC0…
241	V$MTF1_Q4	31	31	334	1144	14662	-2.91	0.0	1.58	0.59	1810008K03Rik 2410080P20Rik Aig1 Amd1 Cacna1f Cdca1 Csnk1e Eif4ebp1 Fgfr1op2 Fpr1 Gabarapl2 Gng12 Gtf2h2 Homer2 Llglh Mrpl13 Mtbp Nek2 Nup37 Paxip1 Pde6d Psma4 Rngtt Scarb2 Slc30a7 Spcs2 Tbc1d1 Tceb3 Tusc4 Usf1 Vamp3
242	V$LPOLYA_B: Lentiviral Poly A signal	77	77	288	3274	12532	-2.91	0.0	0.8	0.13	1110032D12Rik 1700051I12Rik 2810410A08Rik 5730537D05Rik AF233884 Amd1 Atad1 Atp6v0c Aurka BC004022 BC010801 Bzrp Ccl20 Cd9 Chchd1 Chl1 Crsp8 Ctss D15Ertd405e Dppa3 Dyt1 Fcrl3 Fpr1 Gsg2 Hmmr Insl5 Klra2 Ly96 Mad2l1 Mpeg1 Mpp5 Mrpl13 Mrpl15 Ms4a4c Ms4a6c Nars Ndufab1 Nedd1 Nme6 Oasl1 Oat Orc4l Pcbp2 Pfdn2 Pi4k2b Pigm Plxna3 Qpctl Rad21 Rg9mtd2 Rnf121 Scamp2 Sdccag8 Selpl Six4 Slc30a7 Snx12 Snx15 So…
243	V$AREB6_01: AREB6 (Atp1a1 regulatory element binding factor 6)	78	78	287	3413	12393	-2.92	0.0	0.58	0.01	1810008K03Rik 1810011K17Rik 1810045K17Rik 2410003C20Rik 2700075B01Rik 2700087H15Rik 5730537D05Rik Ak2 Arpc4 Atp6v0c BC003236 BC003332 BC021442 Bag2 Chl1 Clec4d Cops7b Crsp8 Ddx51 Dhx32 Dppa3 Edf1 Eppb9 Exo1 F730004D16Rik Fcer1g Fcrl3 Fgfr1op2 Galr3 Glrx1 Hyou1 Ifit1 Kif4 Klra17 Klra2 Lsm3 Mbnl3 Mrpl10 Mrpl45 Mrpl50 Ms4a6c Msr1 Mtbp Nab1 Nat2 Ndufb3 Nedd1 Nipsnap3a Nme6 Nup35 Pdcl3 Pias1 Pign Pip5…
244	V$E2_Q6_01	26	26	339	930	14876	-2.93	0.0	1.68	0.64	0610033H09Rik Als2 BC003332 Cttn D5Bwg0834e D5Ertd708e Eef1e1 Fbxo36 Havcr2 Hibch Mfap1 Ndufb9 Nutf2 Pfdn2 Pigm Pign Qpctl Rbm18 Rpa3 Sn Tctex1 Usp18 Vhlh Vps29 Xrcc4 Zfp84
245	V$XFD1_01: Xenopus fork head domain factor 1	58	58	307	2621	13185	-2.98	0.0	0.42	0.0	0610033H09Rik 1110032D12Rik 1500002M01Rik 2410003C20Rik 2600001J17Rik 4833420K19Rik Aig1 Amd1 Atp6v1b2 Bccip Bpnt1 Calm2 Ccl20 Cklf Cops7b Ddx39 Dyt1 Fpr1 Fut1 Gch1 Insl5 Kif11 Klra17 Klra2 Ly86 Mns1 Mpeg1 Mrpl45 Mta3 Mtbp Nans Ndufab1 Nipsnap3a Nme5 Oasl1 Oat Pip5k1a Plk4 Plod2 Pmm2 Psma5 Rab14 Rad21 Rnf121 Sara1 Snx12 Snx15 Suclg1 Tgif Thrap6 Tpd52l2 Trappc4 Trappc5 Ttc1 Ube2c Usp14 Vps45 Zfp84
246	V$STAT5A_02	60	60	305	2512	13294	-2.98	0.0	0.89	0.19	0610033H09Rik 1110020A09Rik 1810008K03Rik 2600001J17Rik 2700087H15Rik 2810021O14Rik 5730537D05Rik Ak2 Asb8 BC003267 BC004022 Bin3 Bzrp Cd9 Cdca1 Cebpb Chchd1 Clec4d Clic4 D5Ertd708e Depdc1a Eef1e1 Eif4ebp1 Fbxl8 Fcrl3 Glrx1 Gng12 Gtlf3a Hnrpf Hspa4l Itpa Mea1 Mrpl27 Mrpl50 Mta3 Nab1 Nans Ndufa4 Ndufb9 Nedd1 Nutf2 Orc1l Pbef1 Pfdn2 Plk4 Polr2c Qpctl Rbm18 Sara1 Sec11l3 Skp2 Sn Sp2 Tbc1d1 Tead4 Tra…
247	V$GATA1_05: GATA-binding factor 1	60	60	305	2580	13226	-3.02	0.0	0.7	0.1	1810060D16Rik Acsl4 Atad1 Aurka Bbp Calm2 Cebpb Chl1 Clec4d D5Ertd708e Exo1 Fbxl8 Fcer1g Fpr1 H2afz Havcr2 Hyou1 Ifi30 Jmjd1b Kif4 Lgmn Llglh Mbnl3 Mea1 Mrgpra2 Ms4a4c Mx2 Nfya Nutf2 Oat Pde6d Pgm1 Pigm Polr2c Polr2h Ppp4c Prkca Rab5a Rg9mtd2 Rpn1 Sc5d Scamp2 Six4 Sp2 Stard4 Styx Tcte2 Thnsl1 Tm7sf1 Trib3 Ttc1 Usp14 Usp18 Vamp3 Vps24 Vps45 Wars Xrcc4 Zfp35 Zfp52
248	V$ARP1_01: apolipoprotein AI regulatory protein 1	35	35	330	1681	14125	-3.04	0.0	0.27	0.0	0610009E20Rik 2410003C20Rik 2600001J17Rik 2600017H08Rik 2700075B01Rik Ak2 Als2 BC011248 Bin3 Bzrp Cebpb Clec7a Cntf Cyp4f18 Drg2 Exo1 Fancc Galr3 Gtf2h3 Keap1 Ms4a6c Mta3 Nars Nedd1 Nutf2 Pbef1 Pole2 Psma5 Ptk9 Serpinc1 Spfh1 Txn2 Ube2c Usf1 Xrcc4
249	V$CART1_01: Cart-1 (cartilage homeoprotein 1)	40	40	325	1879	13927	-3.05	0.0	0.32	0.0	2410080P20Rik 2810021O14Rik 2810410A08Rik Bbp Cklf Crsp8 D15Ertd405e Edem1 Edf1 Eef1e1 Gosr1 Gpr85 Mfap1 Mrpl10 Mrpl45 Mrps23 Ms4a4c Ms4a6c Nek2 Nutf2 Pcbp2 Pgm1 Ppp1ca Ppp1r8 Prpsap2 Rab14 Rpa3 Scamp2 Selpl Sertad3 Slc11a2 Snrp1c Socs6 Suclg1 Tcte2 Tead4 Thrap6 Tpp2 Vps29 Vps45
250	V$E47_01: E47	54	54	311	2387	13419	-3.05	0.0	0.53	0.0	1500002M01Rik 4833420K19Rik AF233884 Aof2 BC010801 Bst2 Cd9 Cenpc1 Chchd1 D15Ertd405e Dhx32 Dppa3 Exo1 F830020C16Rik Fbxo36 Ftsj2 Glrx1 Glt28d1 Gm169 Gtf2h2 Hagh Homer2 Mrpl14 Mrpl45 Ndufb3 Nek2 Nudt2 Pdcl3 Pias1 Pign Plagl2 Plxna3 Polr2c Polr2h Ppp1ca Prkca Prpsap2 Sc5d Scarb2 Selpl Serpinc1 Sertad3 Smoc1 Sp2 Spcs2 Spfh1 Tbc1d1 Tceb3 Timm8b Trib3 Triobp Txn2 Ube2d2 Zfp35
251	V$ALPHACP1_01	13	13	352	403	15403	-3.06	0.0	1.9	0.8	2600017H08Rik Atp6v1c1 Calm2 Fnbp3 Hmmr Mrpl50 Nans Ndufb3 Nek2 Nudt2 Rpn1 Slc11a2 Stard4
252	V$TAL1ALPHAE47_01: Tal-1alpha:E47 heterodimer	33	33	332	1276	14530	-3.07	0.0	1.28	0.4	1500002M01Rik Aipl1 Als2 BC004022 Bpnt1 Cacna1f Cpsf2 Ddx39 Ddx51 Depdc1a Dhx32 Dyt1 Fancc Fcrl3 Gabarapl2 Gdf3 Gtf2h2 H2afz Hnrpf Igsf7 Mad2l1 Mpp5 Mrpl15 Nme6 Prpsap2 Rbm18 Ripk2 Sertad3 Tm7sf1 Tpd52l2 Trappc5 Trib3 Yaf2
253	V$ZID_01: zinc finger with interaction domain	53	53	312	2333	13473	-3.07	0.0	0.56	0.01	2700087H15Rik Ak2 Atad1 Atp6v0c Aurka BC011248 Bccip Bin3 Bst2 Cd72 Cpsf2 Ctss Ddx51 Dhx32 Diap1 Drg2 Edem1 Edn2 Eppb9 F730004D16Rik Gdf3 Gtf2h2 Hspa4l Hyou1 Jmjd1b Mapkapk2 Mrpl13 Mrpl15 Mrpl27 Mrpl45 Ndufb3 Nfya Orc4l Pcbp2 Pfdn2 Pi4k2b Pign Ppfia4 Ppp1ca Ppp1r8 Qpctl Rab5a Rap1ga1 Rg9mtd2 Rgs19 Scamp2 Sertad3 Spcs2 Suv39h2 Syngr4 Tnfrsf12a Trib3 Tusc4
254	V$OLF1_01: olfactory neuron-specific factor	32	32	333	1542	14264	-3.08	0.0	0.27	0.0	AF233884 Aig1 Arpc4 BC004022 Cdc20 Chchd4 Chl1 Cops7b Cpsf2 Csf3r D5Bwg0834e Fignl1 Fnbp3 Hip1r Homer2 Lsm3 Mrpl46 Mrps23 Mx2 Nek2 Pmm2 Pus1 Rad21 Rap1ga1 Rg9mtd2 Sec61b Serpinc1 Six4 Stx8 Tbc1d1 Tead4 Tgif
255	V$HFH1_01: HNF-3/Fkh Homolog 1	49	49	316	2082	13724	-3.1	0.0	0.76	0.13	1110020A09Rik 2410003C20Rik 2600001J17Rik 4833420K19Rik 5730537D05Rik BC010801 Bpnt1 Bzrp Ccl20 Cdca1 Cenpc1 Crsp6 Csf3r Depdc1a Exo1 F830020C16Rik Fpr1 Glt28d1 Hccs Hnrpf Hs1bp1 Jmjd1b Klra2 Mea1 Mns1 Mrpl10 Mrpl15 Mtbp Nab1 Nans Ndufab1 Nutf2 Pde6d Pmm2 Ppp1r8 Prpsap2 Rad1 Rnf121 Six4 Styx Tgif Thrap6 Timm8b Tomm22 Ttc1 Xrcc4 Ysg2 Zfp51 Zfp84
256	V$EGR2_01: Egr-2/Krox-20 early growth response gene product	8	8	357	210	15596	-3.12	0.0	2.11	0.9	Asb8 BC003332 Clic4 D5Ertd708e Gng12 Lgmn Nab1 Siah2
257	V$NKX22_01: NK2 class homeobox factor 2	46	46	319	2054	13752	-3.12	0.0	0.49	0.0	1500002M01Rik 2410003C20Rik 2810021O14Rik AF233884 BC003236 Bin3 Bpnt1 Cdca1 Cenpc1 Cfl1 Chchd4 Crsp8 Csf3r Cyp4f18 Drg2 Edem1 Eif4enif1 Gpx2 Ifit1 Insl5 Llglh Ly86 Mad2l1 Mpp5 Mrpl13 Mrpl45 Mrpl46 Nipsnap3a Nudt2 Nxt1 Pias1 Polr2h Rg9mtd2 Rngtt Sara1 Sdccag8 Stard4 Suclg1 Tnfrsf12a Tomm22 Tpp2 Ube2c Vps29 Vps45 Wsb2 Zfp84
258	V$E4F1_Q6	14	14	351	452	15354	-3.13	0.0	1.77	0.69	1700030A21Rik 4833420K19Rik Amd1 Calm2 Cpsf2 Hyou1 Orc1l Psma5 Psmd5 Rad51ap1 Rad51c Rg9mtd2 Sara1 Ubl3
259	V$IRF2_01: interferon regulatory factor 2	2	2	363	18	15788	-3.13	0.0	2.6	1.24	Pi4k2b Pus1
260	V$OCT1_Q6: octamer factor 1	332	332	33	14500	1306	-3.14	0.0	0.3	0.0	0610006K04Rik 0610009E20Rik 1110020A09Rik 1110032D12Rik 1700030A21Rik 1700051I12Rik 1810008K03Rik 1810011K17Rik 1810045K17Rik 1810060D16Rik 2410003C20Rik 2410080P20Rik 2600001J17Rik 2600017H08Rik 2700075B01Rik 2700087H15Rik 2810021O14Rik 2810410A08Rik 4833420K19Rik 5730537D05Rik AF233884 Abt1 Acin1 Acsl4 Aig1 Aipl1 Ak2 Als2 Amd1 Aof2 Arpc4 Asb8 Atad1 Atp6v0c Atp6v1b2 Atp6v1c1 Aurka BC003236 BC003…
261	V$SRF_C: serum response factor	8	8	357	525	15281	-3.14	0.0	0.09	0.0	Clec7a Gdf3 Gpx2 Ndufb3 Psmb3 Sppl3 Thrap6 Vps29
262	V$XFD3_01: Xenopus fork head domain factor 3	43	43	322	1893	13913	-3.15	0.0	0.56	0.01	1110020A09Rik 1700051I12Rik 5730537D05Rik Als2 Chchd1 Clec7a Cntf Ctss Dap Fcer1g Fyb Glt28d1 Gtf2h2 Gtf2h3 Havcr2 Hipk1 Insl5 Jmjd1b Mfap1 Mns1 Mrpl27 Mrpl45 Msr1 Nans Nat2 Nme5 Nme6 Nup35 Pacrg Pdcl3 Plod2 Polr2h Sertad3 Snx12 Suclg1 Tgif Tnfrsf12a Ttc1 Usp14 Usp24 Vps24 Xrcc4 Yaf2
263	V$HFH4_01	16	16	349	544	15262	-3.17	0.0	1.61	0.61	BC003267 Bzrp Crsp6 Depdc1a Fcer1g Gdf3 Nutf2 Oat Pdcl3 Rnf121 Rngtt Rxra Sara1 Ttc1 Usp24 Vps24
264	V$YY1_02: Yin and Yang 1	36	36	329	1655	14151	-3.17	0.0	0.4	0.0	0610009E20Rik 2410080P20Rik Atp6v0c Atp6v1b2 Cpsf2 Eef1e1 Exo1 Fancc Fbxl8 Fgfr1op2 Gosr1 Gtf2h2 Gtf2h3 Hcngp Kif4 Mrpl10 Mrpl46 Mrpl50 Nfya Pfdn2 Pip5k1a Plk4 Pole2 Ppp1r8 Rab14 Rad1 Rad51ap1 Rpn1 Rpp30 Spcs2 Suv39h2 Syngr4 Triobp Txndc5 Usf1 Zfp52
265	V$AMEF2_Q6: myocyte enhancer factor	36	36	329	1646	14160	-3.18	0.0	0.42	0.0	Abt1 Acin1 BC003236 Ccl20 Cenpc1 Cttn Depdc1a Fancc Fignl1 Hspa4l Itpa Lats2 Mfap1 Mpeg1 Mrpl46 Nars Nutf2 Pde6d Pip5k1a Pole2 Polr2c Polr2h Psmd5 Qpctl Rad21 Rad51ap1 Rpa3 Rxra Sec23b Skp2 Timm17a Tpp2 Trib3 Usp14 Vhlh Vps24
266	V$RORA2_01: RAR-related orphan receptor alpha2	8	8	357	216	15590	-3.2	0.0	2.0	0.83	Gsg2 Hmmr Mrpl53 Nxt1 Pigm Tcte2 Trappc5 Umpk
267	V$ATF3_Q6: activating transcription factor 3	37	37	328	1659	14147	-3.2	0.0	0.49	0.0	1700051I12Rik 1810011K17Rik 5730537D05Rik Aipl1 Als2 Atp6v0c Csnk1e Ctss Fignl1 Gemin6 Glt28d1 Gpr85 H2afz Hagh Hipk1 Igsf7 Mx2 Nedd1 Pbef1 Pdcl3 Plk4 Ppfia4 Prr3 Rab14 Rab5a Rad51c Rbm18 Serpinc1 Siah2 Sp2 Stard4 Suv39h2 Thnsl1 Thrap6 Ttc1 Ubl3 Vamp3
268	V$AR_Q2: androgen receptor	17	17	348	900	14906	-3.21	0.0	0.18	0.0	2600017H08Rik Ccl20 Cdc20 Clec7a Ddx51 Fcrl3 Gsg2 Hs1bp1 Ndufab1 Nek2 Paxip1 Pde6d Pgm1 Pip5k1a Polr2c Psma5 Thnsl1
269	V$COUP_DR1_Q6	7	7	358	468	15338	-3.22	0.0	0.09	0.0	Cops7b Cstf1 Edn2 Oasl1 Pus1 Serpinc1 Syngr4
270	V$LEF1_Q6	334	334	31	14556	1250	-3.22	0.0	0.36	0.0	0610006K04Rik 0610009E20Rik 1110020A09Rik 1110032D12Rik 1500002M01Rik 1700030A21Rik 1700051I12Rik 1810008K03Rik 1810011K17Rik 1810045K17Rik 1810060D16Rik 2410003C20Rik 2410080P20Rik 2600001J17Rik 2600017H08Rik 2700075B01Rik 2700087H15Rik 2810021O14Rik 2810410A08Rik 4833420K19Rik 5730537D05Rik AF233884 Abt1 Acin1 Acsl4 Aig1 Aipl1 Ak2 Als2 Amd1 Aof2 Arpc4 Asb8 Atad1 Atp6v0c Atp6v1b2 Aurka BC003236 …
271	V$PTF1BETA_Q6	27	27	338	1288	14518	-3.23	0.0	0.32	0.0	0610033H09Rik 4833420K19Rik AF233884 BC003236 Bbp Ccl20 Csnk1e Cttn Fgfr1op2 Gpr85 Lgmn Mfap1 Mrpl14 Mrpl50 Ms4a6c Pmm2 Psma4 Scamp2 Serpinc1 Skp2 Smoc1 Sp2 Spfh1 Triobp Wars Ysg2 Zfp52
272	V$CACCCBINDINGFACTOR_Q6	31	31	334	1269	14537	-3.25	0.0	0.91	0.21	2810410A08Rik Aof2 Asb8 Atp6v0c BC011248 Bzrp Ccl20 Cd9 Cebpb Csf3r Cyp4f18 D5Bwg0834e Fcer1g Fnbp3 Kif4 Metap1 Mrpl14 Nab1 Nfya Nutf2 Pus1 Rbmx2 Rxra Sdccag8 Smoc1 Stard4 Tead4 Tomm22 Txn2 Txndc5 Ube2d2
273	V$FOXO1_02: fork head box O1	19	19	346	964	14842	-3.27	0.0	0.24	0.0	5730537D05Rik Cntf Fcer1g Fyb Hipk1 Jmjd1b Mrpl27 Mrpl45 Nans Nme6 Paxip1 Pdcl3 Snx12 Socs5 Thrap6 Ttc1 Vps24 Xrcc4 Yaf2
274	V$TAL1BETAITF2_01: Tal-1beta:ITF-2 heterodimer	27	27	338	1074	14732	-3.27	0.0	1.04	0.27	1500002M01Rik Als2 BC004022 Bpnt1 Cpsf2 Cyp4f18 Ddx39 Ddx51 Depdc1a Dhx32 Dyt1 Fcrl3 Gabarapl2 Gdf3 H2afz Hnrpf Hs1bp1 Igsf7 Mad2l1 Mrpl15 Prpsap2 Rbm18 Ripk2 Tpd52l2 Trappc5 Trib3 Yaf2
275	V$STAT5A_01: signal transducer and activator of transcription 5a	26	26	339	1032	14774	-3.28	0.0	1.04	0.27	1810060D16Rik 2810021O14Rik Ak2 Atp6v1c1 BC003267 Chchd1 Chchd4 Eif4ebp1 Gng12 Gtlf3a Mrpl15 Mrpl50 Nutf2 Pla2g12a Ppp1ca Rnf121 Rpa3 Sec11l3 Siah2 Slc30a7 Srebf2 Trappc4 Ttc1 Txn2 Wars Zfp84
276	V$GATA4_Q3	355	355	10	15502	304	-3.29	0.0	0.11	0.0	0610006K04Rik 0610009E20Rik 0610033H09Rik 1110020A09Rik 1110032D12Rik 1500002M01Rik 1700030A21Rik 1700051I12Rik 1810045K17Rik 1810060D16Rik 2410003C20Rik 2410080P20Rik 2600001J17Rik 2600017H08Rik 2700075B01Rik 2700087H15Rik 2810021O14Rik 2810410A08Rik 4833420K19Rik 5730537D05Rik AF233884 Abt1 Acin1 Acsl4 Aig1 Aipl1 Ak2 Als2 Amd1 Aof2 Arpc4 Asb8 Atad1 Atp6v0c Atp6v1b2 Aurka BC003236 BC003267 BC003…
277	V$XBP1_01: X-box-binding protein 1	32	32	333	1410	14396	-3.29	0.0	0.57	0.01	1110032D12Rik 1810008K03Rik 2410003C20Rik 5730537D05Rik Aurka Chchd1 Chchd4 Csnk1e Cstf1 Gtf2h3 Hmmr Hs1bp1 Hyou1 Ifi30 Lsm5 Mapkapk2 Mrpl50 Mta3 Mtbp Nab1 Nans Papss1 Pgm1 Pias1 Plk4 Ppfia4 Rbmx2 Socs5 Tead4 Trappc5 Tusc4 Vps45
278	V$AP4_01: activator protein 4	32	32	333	1370	14436	-3.29	0.0	0.69	0.1	0610009E20Rik 1810008K03Rik 1810011K17Rik 2700087H15Rik Aipl1 Cd72 Cfl1 Clic4 Dlg7 Edf1 Eif4ebp1 Fignl1 Galr3 Gtf2h2 Gtf2h3 Keap1 Lsm5 Nab1 Ndufa4 Nxt1 Rap1ga1 Rxra Selpl Socs6 Stx8 Tbc1d1 Tceb3 Thnsl1 Tpd52l2 Tusc4 Ube2c Wsb2
279	V$ARNT_01: AhR nuclear translocator homodimers	30	30	335	1256	14550	-3.31	0.0	0.79	0.13	0610006K04Rik 1110032D12Rik 1500002M01Rik Amd1 Atp6v1c1 BC011248 BC021442 Crsp6 D1Wsu40e Diap1 Drg2 Eif4enif1 Eppb9 Exo1 Gabarapl2 H2afz Jmjd1b Mcfd2 Mns1 Mrpl27 Nme6 Paxip1 Plxna3 Rab5a Sec11l3 Socs5 Stard4 Suv39h2 Tcte2 Trappc5
280	V$AR_03: is recognized by androgen reseptor	10	10	355	307	15499	-3.31	0.0	1.71	0.66	Cdca1 Fcrl3 Fgfr1op2 Nars Nat2 Paxip1 Pgm1 Polr2c Ppfia4 Psma5
281	V$SRF_Q4	28	28	337	1268	14538	-3.33	0.0	0.47	0.0	Arpc4 Bag2 Clec7a Eef1e1 Eif4ebp1 Gdf3 Ifit1 Keap1 Klra17 Mpp5 Mrpl27 Mrpl53 Mrps23 Nans Ndufb3 Paxip1 Qpctl Rngtt Rpusd1 Scarb2 Slc30a7 Spfh1 Sppl3 Taf12 Thrap6 Tpp2 Usp18 Vps29
282	V$STAT1_01: signal transducer and activator of transcription 1	3	3	362	47	15759	-3.34	0.0	2.27	1.0	Keap1 Mrpl50 Txn2
283	V$FXR_Q3	3	3	362	271	15535	-3.35	0.0	0.05	0.0	Clec7a Itpa Mx2
284	V$ATATA_B: Avian C-type TATA box	27	27	338	1201	14605	-3.36	0.0	0.53	0.0	0610033H09Rik 1110032D12Rik Amd1 Aof2 BC010801 Bag2 Clec7a Cpsf2 Crsp6 D15Ertd405e Depdc1a Dppa3 Gosr1 Hcngp Itgb3bp Ly96 Mad2l1 Mbnl3 Mrpl46 Ms4a4c Myo10 Ndufb9 Polr2c Rab5a Sara1 Trappc5 Usf1
285	V$SRF_Q6: serum response factor	21	21	344	1004	14802	-3.37	0.0	0.34	0.0	Arpc4 Bag2 Clec7a Eef1e1 Eif4ebp1 Fancc Gdf3 Keap1 Klra17 Klra2 Mrps23 Ndufb3 Paxip1 Psmb3 Rpusd1 Scarb2 Smoc1 Sppl3 Tpp2 Usp18 Vps29
286	V$PR_02: is recognized by progesterone receptor	21	21	344	831	14975	-3.39	0.0	0.99	0.26	0610006K04Rik 2810021O14Rik Bin3 Cdca1 Fcrl3 Fgfr1op2 Lsm3 Msr1 Mx2 Nars Nat2 Paxip1 Pgm1 Pole2 Polr2c Ppfia4 Psma5 Psmd5 Spcs2 Suclg1 Txndc5
287	V$FREAC2_01: Fork head RElated ACtivator-2	21	21	344	996	14810	-3.39	0.0	0.36	0.0	5730537D05Rik Als2 Cdca1 Cntf Fcer1g Fyb Gtf2h3 Jmjd1b Klra2 Lats2 Nans Nme6 Paxip1 Pdcl3 Sertad3 Thrap6 Ttc1 Vps24 Vps45 Xrcc4 Yaf2
288	V$GRE_C: Glucocorticoid response element	16	16	349	584	15222	-3.4	0.0	1.27	0.39	2600017H08Rik Cdca1 Cntf Fgfr1op2 Gsg2 Lsm5 Mrpl15 Mta3 Mx2 Nat2 Paxip1 Ppfia4 Spcs2 Stx8 Tead4 Tgif
289	V$NKX61_01: NKX6-1	23	23	342	943	14863	-3.41	0.0	0.85	0.16	1110032D12Rik 1700030A21Rik Abt1 Atp6v1c1 BC010801 Bpnt1 Cdca1 Cntf Crsp6 D1Wsu40e Diap1 F730004D16Rik Fignl1 Nans Nek2 Pgm1 Polr2c Prpsap2 Psma4 Rngtt Rpa3 Senp1 Socs6
290	V$STAT5B_01: signal transducer and activator of transcription 5b	10	10	355	319	15487	-3.42	0.0	1.55	0.58	2810021O14Rik Chchd1 Chchd4 Clic4 Eif4ebp1 Gtlf3a Mrpl50 Nipsnap3a Trappc4 Txn2
291	V$CDP_02: transcriptional repressor CDP	6	6	359	155	15651	-3.42	0.0	1.85	0.76	Metap1 Mrps23 Msr1 Polr2c Snrp1c Stam2
292	V$PAX_Q6	352	352	13	15119	687	-3.43	0.0	1.26	0.39	0610006K04Rik 0610009E20Rik 0610033H09Rik 1110020A09Rik 1110032D12Rik 1500002M01Rik 1700030A21Rik 1700051I12Rik 1810008K03Rik 1810011K17Rik 1810045K17Rik 1810060D16Rik 2410003C20Rik 2410080P20Rik 2600001J17Rik 2600017H08Rik 2700075B01Rik 2700087H15Rik 2810021O14Rik 2810410A08Rik 4833420K19Rik 5730537D05Rik AF233884 Abt1 Acin1 Acsl4 Aig1 Aipl1 Ak2 Amd1 Aof2 Arpc4 Asb8 Atad1 Atp6v0c Atp6v1b2 Atp6v1…
293	V$NERF_Q2: new ets-related factor 1a	20	20	345	796	15010	-3.44	0.0	0.96	0.23	Asb8 Bzrp Csf3r Cttn Cyp4f18 Fcer1g Havcr2 Igsf7 Klra2 Mbnl3 Nars Nfya Ppp1ca Pxk Ripk2 Serpinc1 Srebf2 St3gal3 Stard4 Tpp2
294	V$POLY_C: Retroviral Poly A signal	8	8	357	236	15570	-3.44	0.0	1.67	0.64	Edem1 Gtf2h2 Mcfd2 Nutf2 Oat Pxk Qpctl Rad1
295	V$T3R_01: viral homolog of thyroid hormone receptor alpha1	12	12	353	411	15395	-3.44	0.0	1.39	0.46	0610033H09Rik Cacna1f Clic4 D15Ertd405e Fignl1 Mta3 Mx2 Selpl Six4 Sp2 Ubl3 Yaf2
296	V$ATF1_Q6	22	22	343	988	14818	-3.45	0.0	0.51	0.0	0610033H09Rik Bpnt1 Cd72 Clic4 Exo1 Kif11 Lsm5 Mpp5 Mrpl10 Mrps23 Nedd1 Plk4 Ppp1r8 Prr3 Rab5a Rbm18 Scamp2 Suv39h2 Thrap6 Ttc1 Ubl3 Usp24
297	V$NFKAPPAB50_01: NF-kappaB (p50)	13	13	352	683	15123	-3.45	0.0	0.23	0.0	Aipl1 BC003267 Dap Edem1 Exo1 Gch1 Ppp1ca Pus1 Smoc1 Spfh1 Syngr4 Txn2 Wsb2
298	V$HTF_01	18	18	347	701	15105	-3.46	0.0	1.02	0.27	1110032D12Rik 1810008K03Rik 2410003C20Rik 4833420K19Rik Chchd4 Dhx32 Havcr2 Hmmr Hyou1 Mapkapk2 Mtbp Nab1 Nat2 Papss1 Plk4 Ppfia4 Tusc4 Vps45
299	V$MEF3_B: MEF-3	8	8	357	477	15329	-3.49	0.0	0.15	0.0	BC011248 Fignl1 Klra17 Mrpl10 Nutf2 Pole2 Six4 St3gal3
300	V$TAL1BETAE47_01: Tal-1beta:E47 heterodimer	20	20	345	879	14927	-3.5	0.0	0.58	0.01	1500002M01Rik Als2 Bpnt1 Cpsf2 Ddx39 Ddx51 Dyt1 Fcrl3 Gabarapl2 Gdf3 H2afz Mad2l1 Mrpl15 Prpsap2 Rbm18 Ripk2 Tpd52l2 Trappc5 Trib3 Yaf2
301	V$OCT1_01: octamer factor 1	8	8	357	469	15337	-3.53	0.0	0.16	0.0	Atp6v0c Exo1 Fut1 Itpa Skp2 Srebf2 Trib3 Vps45
302	V$EVI1_02: ectopic viral integration site 1 encoded factor	6	6	359	381	15425	-3.58	0.0	0.14	0.0	Csf3r Hip1r Ms4a4c Nudt2 Tead4 Txn2
303	V$MAX_01: Max	16	16	349	651	15155	-3.58	0.0	0.83	0.15	BC011248 D1Wsu40e Eppb9 Gabarapl2 Jmjd1b Kif11 Mns1 Nme5 Nme6 Orc4l Sc5d Stard4 Taf12 Thnsl1 Tpp2 Trappc5
304	V$EVI1_06: ectopic viral integration site 1 encoded factor	2	2	363	205	15601	-3.59	0.0	0.05	0.0	Hip1r Nat2
305	V$HNF4_01_B: Hepatocyte nuclear factor 4	15	15	350	608	15198	-3.61	0.0	0.83	0.15	1700030A21Rik Bst2 Edn2 F830020C16Rik Fyb Galr3 Mrpl14 Mta3 Mx2 Prkca Rgs19 Tcte2 Vps24 Wars Zfp84
306	V$RP58_01: 58 KDA repressor protein	11	11	354	400	15406	-3.64	0.0	1.12	0.32	Aurka Cacna1f Ctss Dhx32 Fancc Gtf2h2 Igsf7 Mrpl14 Nme5 Nme6 Spcs2
307	V$FOXO4_02: fork head box O4	8	8	357	452	15354	-3.64	0.0	0.2	0.0	5730537D05Rik Fyb Mrpl27 Nans Socs5 Thrap6 Ttc1 Vps24
308	V$MAF_Q6	12	12	353	456	15350	-3.66	0.0	1.0	0.26	1700051I12Rik D1Wsu40e Ifit1 Mrpl13 Ms4a6c Ppp4c Qpctl Rad51c Slc11a2 Snx15 Tm7sf1 Ube2d2
309	V$DEAF1_02	10	10	355	366	15440	-3.71	0.0	1.07	0.29	4833420K19Rik Acin1 Asb8 Bin3 Gpx2 Mpp5 Nab1 Polr2c Six4 Sppl3
310	V$CLOX_01: Clox	9	9	356	317	15489	-3.71	0.0	1.15	0.33	Metap1 Mrps23 Msr1 Polr2c Sc5d Snrp1c Stam2 Suclg1 Zfp51
311	V$FREAC3_01: Fork head RElated ACtivator-3	6	6	359	355	15451	-3.75	0.0	0.19	0.0	Ccl20 Cenpc1 Fpr1 Insl5 Mpeg1 Suclg1
312	V$PPARA_02: PPAR-alpha:RXR-alpha heterodimer (peroxisome proliferator activated factor alpha:retinoid X receptor alpha)	10	10	355	474	15332	-3.79	0.0	0.42	0.0	2700087H15Rik Aof2 BC003267 Gtf2h3 Havcr2 Igsf7 Pdcl3 Pgm1 Prpsap2 Snrp1c
313	V$FOXO3_01: fork head box O3	7	7	358	376	15430	-3.84	0.0	0.27	0.0	5730537D05Rik Fyb Nans Socs5 Thrap6 Ttc1 Vps24
314	V$CDPCR3_01: cut-like homeodomain protein	9	9	356	396	15410	-3.89	0.0	0.57	0.01	2410080P20Rik Chchd1 Cklf Ctss Ftsj2 Mea1 Mrpl45 Tgif Timm17a
315	V$OCT1_07: octamer factor 1	6	6	359	216	15590	-3.98	0.0	0.95	0.23	2600017H08Rik Clec4d Exo1 Klra17 Skp2 Umpk
316	V$PR_01: high affinity binding sites for progesterone receptor	7	7	358	276	15530	-3.98	0.0	0.78	0.13	Cdca1 Cntf Csf3r Fcrl3 Nat2 Paxip1 Pgm1
317	V$BACH1_01: BTB and CNC homolog 1	4	4	361	234	15572	-4.06	0.0	0.24	0.0	Hcngp Mrpl15 Socs5 Tead4
318	V$HOX13_01: Hox-1.3	6	6	359	239	15567	-4.06	0.0	0.74	0.12	Gtlf3a Mta3 Mx2 Pgm1 Ppp1r8 Stambp
319	V$PBX1_02: homeo domain factor Pbx-1	5	5	360	245	15561	-4.12	0.0	0.4	0.0	Gdf3 Insl5 Nars Papss1 Snx12
320	V$MEIS1BHOXA9_02: Meis-1b:HOXA9 heterodimeric binding	5	5	360	188	15618	-4.13	0.0	0.82	0.14	Amd1 Gemin6 H2afz Polr2h Ubl3
321	V$MIF1_01: MIBP-1 / RFX1 complex	3	3	362	195	15611	-4.14	0.0	0.19	0.0	1810045K17Rik Aof2 Ysg2
322	V$R_01: Epstein-Barr virus transcription factor R	5	5	360	234	15572	-4.15	0.0	0.46	0.0	Keap1 Mns1 Mta3 Tomm22 Trib3
323	V$FXR_IR1_Q6	2	2	363	152	15654	-4.21	0.0	0.14	0.0	Atp6v1c1 St3gal3
324	V$HSF_Q6	4	4	361	155	15651	-4.26	0.0	0.72	0.12	Bst2 Nutf2 Plod2 Ttc1
325	V$FREAC4_01: Fork head RElated ACtivator-4	3	3	362	171	15635	-4.28	0.0	0.28	0.0	5730537D05Rik Vps24 Xrcc4
326	V$MEIS1AHOXA9_01: Meis-1a:HOXA9 heterodimeric binding	3	3	362	167	15639	-4.3	0.0	0.3	0.0	Senp1 Suclg1 Ubl3
327	V$MYCMAX_01: c-Myc:Max heterodimer	2	2	363	140	15666	-4.32	0.0	0.18	0.0	Gabarapl2 Thnsl1
328	V$CDP_01: cut-like homeodomain protein	3	3	362	143	15663	-4.4	0.0	0.44	0.0	Cntf Mrps23 Pdcl3
329	V$AHRARNT_02: aryl hydrocarbon receptor:Arnt heterodimers, fixed core	1	1	364	14	15792	-4.48	0.0	1.24	0.38	Pcbp2
330	V$VJUN_01: v-Jun	1	1	364	15	15791	-4.53	0.0	1.18	0.35	Als2
331	V$POU3F2_02	2	2	363	108	15698	-4.54	0.0	0.34	0.0	Bst2 Klra17
332	V$LXR_Q3	2	2	363	78	15728	-4.59	0.0	0.61	0.03	1700051I12Rik Csf3r
333	V$LXR_DR4_Q3	2	2	363	94	15712	-4.59	0.0	0.44	0.0	1700051I12Rik Atad1
334	V$GNCF_01: GCNF (germ cell nuclear factor)	2	2	363	93	15713	-4.6	0.0	0.45	0.0	BC010801 Gosr1
335	V$SREBP1_02: sterol regulatory element-binding protein 1	2	2	363	93	15713	-4.6	0.0	0.45	0.0	Homer2 Pip5k1a
336	V$DTYPEPA_B: poly A signal of D-type LTRs	1	1	364	84	15722	-4.62	0.0	0.15	0.0	2700075B01Rik
337	V$EVI1_03: ectopic viral integration site 1 encoded factor	1	1	364	71	15735	-4.75	0.0	0.21	0.0	Ms4a4c
338	V$POU3F2_01	1	1	364	65	15741	-4.8	0.0	0.25	0.0	Bpnt1
339	V$BEL1_B: Bel-1 similar region	1	1	364	27	15779	-4.81	0.0	0.75	0.13	Csnk1e
340	V$HMEF2_Q6: myocyte enhancer factor	1	1	364	58	15748	-4.86	0.0	0.3	0.0	Polr2c
341	V$AR_02: high affinity binding sites for androgen receptor	1	1	364	54	15752	-4.87	0.0	0.33	0.0	Nat2
342	V$PAX5_02: B-cell-specific activating protein	1	1	364	53	15753	-4.89	0.0	0.34	0.0	D5Bwg0834e
343	V$AHR_01: aryl hydrocarbon / dioxin receptor	1	1	364	42	15764	-4.91	0.0	0.47	0.0	Gpr85
