# Supplementary material for: A genomic analysis of mouse models of breast cancer reveals molecular features of mouse models and relationships to human breast cancer
Source: Breast Cancer Res. 2014 Jun 5;16(3):R59. doi: 10.1186/bcr3672 (PMC4078930; doi:10.1186/bcr3672)
Supplement: Additional file 2 — Fold change values organized by mouse tumor model type comparing the mouse model to all other types of mouse models. [file bcr3672-S2.zip › Additional_file_2/WNT_SAM/AdditionalFile58_WNT_SAM/UpregulatedGenesgather_gene_ontology_121102.txt]

#	Annotation	Total Genes With Ann	Your Genes (With Ann)	Your Genes (No Ann)	Genome (With Ann)	Genome (No Ann)	ln(Bayes factor)	neg ln(p value)	FE: neg ln(p value)	FE: neg ln(FDR)	Genes
1	GO:0007275 [2]: development	16	16	32	1622	10959	4.83	8.8	8.4	3.12	H2afy2 Heph Hoxd10 Hoxd9 Jag2 Krt2-5 Lama1 Notch3 Pappa Prelp Robo1 Spon2 Tbx2 Tcf4 Trp63 Wif1
2	GO:0009888 [5]: histogenesis	3	3	45	58	12523	2.61	6.02	6.44	1.97	Krt2-5 Lama1 Trp63
3	GO:0007155 [4]: cell adhesion	7	7	41	475	12106	2.48	5.89	6.15	1.97	Cdh3 Col17a1 Col4a1 Cpxm2 Lama1 Pcdhb3 Spon2
4	GO:0050896 [3]: response to stimulus	3	3	45	2748	9833	2.0	5.33	0.0	0.0	Il17b Robo1 Spon2
5	GO:0007499 [4]: ectoderm and mesoderm interaction	1	1	47	0	12581	1.69	4.96	5.57	1.87	Trp63
6	GO:0001501 [5]: skeletal development	3	3	45	83	12498	1.66	4.89	5.47	1.87	Hoxd10 Prelp Trp63
7	GO:0006357 [8]: regulation of transcription from Pol II promoter	4	4	44	179	12402	1.54	4.78	5.29	1.87	Bcl6b Irx4 Tbx2 Trp63
8	GO:0009605 [4]: response to external stimulus	2	2	46	2170	10411	1.31	4.6	0.0	0.0	Il17b Robo1
9	GO:0001736 [6]: establishment of planar polarity	1	1	47	1	12580	1.0	4.28	4.88	1.87	Trp63
10	GO:0007164 [7]: establishment of tissue polarity	1	1	47	1	12580	1.0	4.28	4.88	1.87	Trp63
11	GO:0015674 [7]: di-, tri-valent inorganic cation transport	3	3	45	112	12469	0.88	4.1	4.66	1.87	Heph Trpc3 Trpc6
12	GO:0050874 [3]: organismal physiological process	3	3	45	2405	10176	0.86	4.1	0.0	0.0	Coch Il17b Spon2
13	GO:0006366 [8]: transcription from Pol II promoter	4	4	44	224	12357	0.82	4.04	4.53	1.87	Bcl6b Irx4 Tbx2 Trp63
14	GO:0046514 [10]: ceramide catabolism	1	1	47	2	12579	0.59	3.84	4.48	1.87	Cel
15	GO:0046521 [9]: sphingoid catabolism	1	1	47	2	12579	0.59	3.84	4.48	1.87	Cel
16	GO:0006817 [8]: phosphate transport	2	2	46	43	12538	0.54	3.78	4.37	1.87	Col17a1 Col4a1
17	GO:0007389 [3]: pattern specification	3	3	45	131	12450	0.49	3.73	4.25	1.87	Hoxd10 Hoxd9 Trp63
18	GO:0002009 [4]: morphogenesis of an epithelium	2	2	46	45	12536	0.46	3.73	4.29	1.87	Lama1 Trp63
19	GO:0016477 [5]: cell migration	3	3	45	137	12444	0.37	3.62	4.13	1.87	Il17b Lama1 Robo1
20	GO:0006811 [5]: ion transport	6	6	42	559	12022	0.37	3.62	3.94	1.87	Col17a1 Col4a1 Heph Kcne4 Trpc3 Trpc6
21	GO:0001738 [5]: morphogenesis of a polarized epithelium	1	1	47	3	12578	0.31	3.58	4.19	1.87	Trp63
22	GO:0006355 [7]: regulation of transcription, DNA-dependent	11	11	37	1517	11064	0.29	3.52	3.66	1.87	Bcl6b Hoxd10 Hoxd9 Irx4 Notch3 Tbx2 Tcf4 Tgfb1i4 Trp63 Trpc3 Trpc6
23	GO:0009887 [4]: organogenesis	8	8	40	942	11639	0.2	3.41	3.67	1.87	Heph Hoxd10 Hoxd9 Krt2-5 Lama1 Prelp Robo1 Trp63
24	GO:0045449 [6]: regulation of transcription	11	11	37	1544	11037	0.18	3.41	3.55	1.87	Bcl6b Hoxd10 Hoxd9 Irx4 Notch3 Tbx2 Tcf4 Tgfb1i4 Trp63 Trpc3 Trpc6
25	GO:0006351 [7]: transcription, DNA-dependent	11	11	37	1544	11037	0.18	3.41	3.55	1.87	Bcl6b Hoxd10 Hoxd9 Irx4 Notch3 Tbx2 Tcf4 Tgfb1i4 Trp63 Trpc3 Trpc6
26	GO:0048513 [3]: organ development	8	8	40	948	11633	0.17	3.41	3.64	1.87	Heph Hoxd10 Hoxd9 Krt2-5 Lama1 Prelp Robo1 Trp63
27	GO:0019219 [5]: regulation of nucleobase, nucleoside, nucleotide and nucleic acid metabolism	11	11	37	1551	11030	0.15	3.41	3.52	1.87	Bcl6b Hoxd10 Hoxd9 Irx4 Notch3 Tbx2 Tcf4 Tgfb1i4 Trp63 Trpc3 Trpc6
28	GO:0030149 [8]: sphingolipid catabolism	1	1	47	4	12577	0.1	3.32	3.97	1.87	Cel
29	GO:0042573 [6]: retinoic acid metabolism	1	1	47	4	12577	0.1	3.32	3.97	1.87	Aldh1a1
30	GO:0002011 [5]: morphogenesis of an epithelial sheet	1	1	47	4	12577	0.1	3.32	3.97	1.87	Lama1
31	GO:0007549 [4]: dosage compensation	1	1	47	4	12577	0.1	3.32	3.97	1.87	H2afy2
32	GO:0006350 [6]: transcription	11	11	37	1600	10981	-0.02	0.0	3.32	1.86	Bcl6b Hoxd10 Hoxd9 Irx4 Notch3 Tbx2 Tcf4 Tgfb1i4 Trp63 Trpc3 Trpc6
33	GO:0030001 [7]: metal ion transport	4	4	44	294	12287	-0.02	0.0	3.64	1.87	Heph Kcne4 Trpc3 Trpc6
34	GO:0007165 [4]: signal transduction	6	6	42	3054	9527	-0.04	0.0	0.01	0.0	Lama1 Mpp3 Ptgir Rgs4 Trpc6 Wif1
35	GO:0006928 [4]: cell motility	3	3	45	164	12417	-0.06	0.0	3.67	1.87	Il17b Lama1 Robo1
36	GO:0050789 [2]: regulation of biological process	14	14	34	2277	10304	-0.08	0.0	3.18	1.81	Bcl6b H2afy2 Hoxd10 Hoxd9 Irx4 Lama1 Notch3 Tbx2 Tcf4 Tgfb1i4 Trp63 Trpc3 Trpc6 Wif1
37	GO:0045995 [4]: regulation of embryonic development	1	1	47	5	12576	-0.09	0.0	3.79	1.87	Lama1
38	GO:0007569 [4]: cell aging	1	1	47	5	12576	-0.09	0.0	3.79	1.87	Tbx2
39	GO:0000122 [9]: negative regulation of transcription from Pol II promoter	2	2	46	62	12519	-0.1	0.0	3.71	1.87	Bcl6b Tbx2
40	GO:0030178 [6]: negative regulation of Wnt receptor signaling pathway	1	1	47	6	12575	-0.24	0.0	3.64	1.87	Wif1
41	GO:0046466 [7]: membrane lipid catabolism	1	1	47	6	12575	-0.24	0.0	3.64	1.87	Cel
42	GO:0006825 [9]: copper ion transport	1	1	47	6	12575	-0.24	0.0	3.64	1.87	Heph
43	GO:0007156 [6]: homophilic cell adhesion	2	2	46	68	12513	-0.25	0.0	3.54	1.87	Cdh3 Pcdhb3
44	GO:0019222 [4]: regulation of metabolism	11	11	37	1684	10897	-0.29	0.0	3.0	1.71	Bcl6b Hoxd10 Hoxd9 Irx4 Notch3 Tbx2 Tcf4 Tgfb1i4 Trp63 Trpc3 Trpc6
45	GO:0030154 [3]: cell differentiation	4	4	44	326	12255	-0.31	0.0	3.32	1.86	Heph Notch3 Pappa Trp63
46	GO:0007204 [8]: cytosolic calcium ion concentration elevation	1	1	47	7	12574	-0.37	0.0	3.51	1.87	Trpc6
47	GO:0006816 [8]: calcium ion transport	2	2	46	76	12505	-0.45	0.0	3.34	1.86	Trpc3 Trpc6
48	GO:0045892 [8]: negative regulation of transcription, DNA-dependent	2	2	46	77	12504	-0.47	0.0	3.32	1.86	Bcl6b Tbx2
49	GO:0030218 [5]: erythrocyte differentiation	1	1	47	8	12573	-0.48	0.0	3.39	1.86	Heph
50	GO:0006776 [7]: vitamin A metabolism	1	1	47	8	12573	-0.48	0.0	3.39	1.86	Aldh1a1
51	GO:0009653 [3]: morphogenesis	8	8	40	1098	11483	-0.48	0.0	2.9	1.71	Heph Hoxd10 Hoxd9 Krt2-5 Lama1 Prelp Robo1 Trp63
52	GO:0030111 [5]: regulation of Wnt receptor signaling pathway	1	1	47	9	12572	-0.58	0.0	3.29	1.86	Wif1
53	GO:0030216 [4]: keratinocyte differentiation	1	1	47	9	12572	-0.58	0.0	3.29	1.86	Trp63
54	GO:0006939 [4]: smooth muscle contraction	1	1	47	9	12572	-0.58	0.0	3.29	1.86	Cnn1
55	GO:0007186 [6]: G-protein coupled receptor protein signaling pathway	3	3	45	1884	10697	-0.65	0.0	0.02	0.0	Ptgir Rgs4 Trpc6
56	GO:0030593 [7]: neutrophil chemotaxis	1	1	47	10	12571	-0.68	0.0	3.19	1.81	Il17b
57	GO:0044242 [6]: cellular lipid catabolism	1	1	47	10	12571	-0.68	0.0	3.19	1.81	Cel
58	GO:0050791 [3]: regulation of physiological process	12	12	36	2048	10533	-0.68	0.0	2.52	1.52	Bcl6b Hoxd10 Hoxd9 Irx4 Lama1 Notch3 Tbx2 Tcf4 Tgfb1i4 Trp63 Trpc3 Trpc6
59	GO:0006812 [6]: cation transport	4	4	44	373	12208	-0.68	0.0	2.91	1.71	Heph Kcne4 Trpc3 Trpc6
60	GO:0006376 [9]: mRNA splice site selection	1	1	47	11	12570	-0.76	0.0	3.11	1.76	Cugbp2
61	GO:0006672 [9]: ceramide metabolism	1	1	47	12	12569	-0.83	0.0	3.03	1.71	Cel
62	GO:0016337 [5]: cell-cell adhesion	2	2	46	97	12484	-0.85	0.0	2.91	1.71	Cdh3 Pcdhb3
63	GO:0046519 [8]: sphingoid metabolism	1	1	47	13	12568	-0.9	0.0	2.96	1.71	Cel
64	GO:0007568 [3]: aging	1	1	47	13	12568	-0.9	0.0	2.96	1.71	Tbx2
65	GO:0042330 [5]: taxis	2	2	46	101	12480	-0.91	0.0	2.84	1.71	Il17b Robo1
66	GO:0006935 [6]: chemotaxis	2	2	46	101	12480	-0.91	0.0	2.84	1.71	Il17b Robo1
67	GO:0030595 [6]: immune cell chemotaxis	1	1	47	14	12567	-0.97	0.0	2.89	1.71	Il17b
68	GO:0006775 [6]: fat-soluble vitamin metabolism	1	1	47	14	12567	-0.97	0.0	2.89	1.71	Aldh1a1
69	GO:0050900 [6]: immune cell migration	1	1	47	15	12566	-1.03	0.0	2.83	1.71	Il17b
70	GO:0008544 [7]: epidermis development	1	1	47	15	12566	-1.03	0.0	2.83	1.71	Krt2-5
71	GO:0015698 [7]: inorganic anion transport	2	2	46	110	12471	-1.04	0.0	2.69	1.61	Col17a1 Col4a1
72	GO:0007166 [5]: cell surface receptor linked signal transduction	5	5	43	2297	10284	-1.07	0.0	0.05	0.02	Lama1 Ptgir Rgs4 Trpc6 Wif1
73	GO:0016481 [7]: negative regulation of transcription	2	2	46	115	12466	-1.12	0.0	2.62	1.58	Bcl6b Tbx2
74	GO:0000245 [8]: spliceosome assembly	1	1	47	17	12564	-1.14	0.0	2.71	1.61	Cugbp2
75	GO:0045934 [6]: negative regulation of nucleobase, nucleoside, nucleotide and nucleic acid metabolism	2	2	46	120	12461	-1.18	0.0	2.55	1.53	Bcl6b Tbx2
76	GO:0006826 [9]: iron ion transport	1	1	47	18	12563	-1.18	0.0	2.66	1.6	Heph
77	GO:0007398 [6]: ectoderm development	1	1	47	18	12563	-1.18	0.0	2.66	1.6	Krt2-5
78	GO:0043170 [4]: macromolecule metabolism	6	6	42	2490	10091	-1.23	0.0	0.07	0.03	Adamts15 Cpxm2 Cugbp2 Limk1 Mark1 Pappa
79	GO:0007498 [3]: mesoderm development	1	1	47	19	12562	-1.24	0.0	2.61	1.58	Trp63
80	GO:0006810 [4]: transport	10	10	38	1843	10738	-1.26	0.0	1.85	1.08	Apod Col17a1 Col4a1 Heph Kcne4 Pla2g1br Serpinb11 Slc38a5 Trpc3 Trpc6
81	GO:0007582 [2]: physiological process	36	36	12	10239	2342	-1.26	0.0	0.1	0.04	Adamts15 Aldh1a1 Apod Bcl6b Cel Cnn1 Coch Col17a1 Col4a1 Cpxm2 Cugbp2 Cyp4b1 Heph Hoxd10 Hoxd9 Il17b Irx4 Kcne4 Krt2-5 Lama1 Limk1 Mark1 Notch3 Pappa Pla2g1br Reck Robo1 Serpinb11 Slc38a5 Spon2 Tbx2 Tcf4 Tgfb1i4 Trp63 Trpc3 Trpc6
82	GO:0051234 [4]: establishment of localization	10	10	38	1846	10735	-1.27	0.0	1.84	1.08	Apod Col17a1 Col4a1 Heph Kcne4 Pla2g1br Serpinb11 Slc38a5 Trpc3 Trpc6
83	GO:0051179 [3]: localization	10	10	38	1863	10718	-1.31	0.0	1.8	1.07	Apod Col17a1 Col4a1 Heph Kcne4 Pla2g1br Serpinb11 Slc38a5 Trpc3 Trpc6
84	GO:0006820 [6]: anion transport	2	2	46	132	12449	-1.33	0.0	2.39	1.43	Col17a1 Col4a1
85	GO:0006139 [5]: nucleobase, nucleoside, nucleotide and nucleic acid metabolism	12	12	36	2415	10166	-1.37	0.0	1.62	0.92	Bcl6b Cugbp2 Hoxd10 Hoxd9 Irx4 Notch3 Tbx2 Tcf4 Tgfb1i4 Trp63 Trpc3 Trpc6
86	GO:0009892 [5]: negative regulation of metabolism	2	2	46	140	12441	-1.41	0.0	2.29	1.35	Bcl6b Tbx2
87	GO:0050875 [3]: cellular physiological process	33	33	15	7901	4680	-1.42	0.0	1.41	0.78	Adamts15 Aldh1a1 Apod Bcl6b Cel Col17a1 Col4a1 Cpxm2 Cugbp2 Cyp4b1 Heph Hoxd10 Hoxd9 Il17b Irx4 Kcne4 Krt2-5 Lama1 Limk1 Mark1 Notch3 Pappa Pla2g1br Reck Robo1 Serpinb11 Slc38a5 Tbx2 Tcf4 Tgfb1i4 Trp63 Trpc3 Trpc6
88	GO:0044260 [5]: cellular macromolecule metabolism	6	6	42	2373	10208	-1.43	0.0	0.09	0.04	Adamts15 Cpxm2 Cugbp2 Limk1 Mark1 Pappa
89	GO:0030155 [4]: regulation of cell adhesion	1	1	47	24	12557	-1.44	0.0	2.4	1.43	Lama1
90	GO:0007200 [7]: G-protein signaling, coupled to IP3 second messenger (phospholipase C activating)	1	1	47	24	12557	-1.44	0.0	2.4	1.43	Trpc6
91	GO:0006665 [7]: sphingolipid metabolism	1	1	47	25	12556	-1.47	0.0	2.36	1.41	Cel
92	GO:0050793 [3]: regulation of development	2	2	46	156	12425	-1.57	0.0	2.11	1.22	Lama1 Notch3
93	GO:0048015 [7]: phosphoinositide-mediated signaling	1	1	47	29	12552	-1.6	0.0	2.22	1.3	Trpc6
94	GO:0009968 [5]: negative regulation of signal transduction	1	1	47	30	12551	-1.63	0.0	2.19	1.29	Wif1
95	GO:0019538 [5]: protein metabolism	6	6	42	2224	10357	-1.64	0.0	0.13	0.06	Adamts15 Cpxm2 Cugbp2 Limk1 Mark1 Pappa
96	GO:0008152 [3]: metabolism	20	20	28	5582	6999	-1.66	0.0	0.36	0.18	Adamts15 Aldh1a1 Bcl6b Cel Cpxm2 Cugbp2 Cyp4b1 Hoxd10 Hoxd9 Irx4 Limk1 Mark1 Notch3 Pappa Tbx2 Tcf4 Tgfb1i4 Trp63 Trpc3 Trpc6
97	GO:0044267 [6]: cellular protein metabolism	6	6	42	2203	10378	-1.68	0.0	0.14	0.06	Adamts15 Cpxm2 Cugbp2 Limk1 Mark1 Pappa
98	GO:0044238 [4]: primary metabolism	18	18	30	5038	7543	-1.69	0.0	0.37	0.18	Adamts15 Bcl6b Cel Cpxm2 Cugbp2 Hoxd10 Hoxd9 Irx4 Limk1 Mark1 Notch3 Pappa Tbx2 Tcf4 Tgfb1i4 Trp63 Trpc3 Trpc6
99	GO:0044237 [4]: cellular metabolism	20	20	28	5246	7335	-1.74	0.0	0.59	0.31	Adamts15 Aldh1a1 Bcl6b Cel Cpxm2 Cugbp2 Cyp4b1 Hoxd10 Hoxd9 Irx4 Limk1 Mark1 Notch3 Pappa Tbx2 Tcf4 Tgfb1i4 Trp63 Trpc3 Trpc6
100	GO:0030334 [6]: regulation of cell migration	1	1	47	34	12547	-1.74	0.0	2.08	1.21	Lama1
101	GO:0051270 [5]: regulation of cell motility	1	1	47	34	12547	-1.74	0.0	2.08	1.21	Lama1
102	GO:0000041 [8]: transition metal ion transport	1	1	47	36	12545	-1.79	0.0	2.03	1.17	Heph
103	GO:0006464 [7]: protein modification	2	2	46	1114	11467	-1.8	0.0	0.07	0.03	Limk1 Mark1
104	GO:0007154 [3]: cell communication	13	13	35	3596	8985	-1.81	0.0	0.44	0.21	Cdh3 Col17a1 Col4a1 Cpxm2 Jag2 Lama1 Mpp3 Pcdhb3 Ptgir Rgs4 Spon2 Trpc6 Wif1
105	GO:0040029 [3]: regulation of gene expression, epigenetic	1	1	47	41	12540	-1.9	0.0	1.91	1.08	H2afy2
106	GO:0006950 [4]: response to stress	1	1	47	806	11775	-1.9	0.0	0.04	0.02	Il17b
107	GO:0044248 [5]: cellular catabolism	4	4	44	662	11919	-1.91	0.0	1.4	0.78	Adamts15 Cel Cpxm2 Pappa
108	GO:0030099 [4]: myeloid blood cell differentiation	1	1	47	42	12539	-1.91	0.0	1.89	1.08	Heph
109	GO:0042445 [5]: hormone metabolism	1	1	47	42	12539	-1.91	0.0	1.89	1.08	Aldh1a1
110	GO:0050817 [3]: coagulation	1	1	47	43	12538	-1.93	0.0	1.87	1.08	Coch
111	GO:0007596 [4]: blood coagulation	1	1	47	43	12538	-1.93	0.0	1.87	1.08	Coch
112	GO:0006766 [5]: vitamin metabolism	1	1	47	44	12537	-1.95	0.0	1.85	1.08	Aldh1a1
113	GO:0007411 [6]: axon guidance	1	1	47	45	12536	-1.97	0.0	1.83	1.08	Robo1
114	GO:0007599 [5]: hemostasis	1	1	47	45	12536	-1.97	0.0	1.83	1.08	Coch
115	GO:0009987 [2]: cellular process	41	41	7	10498	2083	-2.0	0.0	0.8	0.44	Adamts15 Aldh1a1 Apod Bcl6b Cdh3 Cel Col17a1 Col4a1 Cpxm2 Cugbp2 Cyp4b1 Heph Hoxd10 Hoxd9 Il17b Irx4 Jag2 Kcne4 Krt2-5 Lama1 Limk1 Mark1 Mpp3 Notch3 Pappa Pcdhb3 Pla2g1br Ptgir Reck Rgs4 Robo1 Serpinb11 Slc38a5 Spon2 Tbx2 Tcf4 Tgfb1i4 Trp63 Trpc3 Trpc6 Wif1
116	GO:0045786 [7]: negative regulation of cell cycle	1	1	47	49	12532	-2.03	0.0	1.75	1.04	Reck
117	GO:0050878 [4]: regulation of body fluids	1	1	47	49	12532	-2.03	0.0	1.75	1.04	Coch
118	GO:0009607 [4]: response to biotic stimulus	2	2	46	992	11589	-2.06	0.0	0.1	0.04	Il17b Spon2
119	GO:0009056 [4]: catabolism	4	4	44	739	11842	-2.07	0.0	1.16	0.69	Adamts15 Cel Cpxm2 Pappa
120	GO:0042221 [6]: response to chemical substance	2	2	46	234	12347	-2.09	0.0	1.49	0.81	Il17b Robo1
121	GO:0008283 [4]: cell proliferation	1	1	47	737	11844	-2.09	0.0	0.06	0.02	Reck
122	GO:0044257 [7]: cellular protein catabolism	3	3	45	493	12088	-2.13	0.0	1.23	0.69	Adamts15 Cpxm2 Pappa
123	GO:0006508 [8]: proteolysis and peptidolysis	3	3	45	493	12088	-2.13	0.0	1.23	0.69	Adamts15 Cpxm2 Pappa
124	GO:0006936 [3]: muscle contraction	1	1	47	55	12526	-2.13	0.0	1.65	0.94	Cnn1
125	GO:0043283 [4]: biopolymer metabolism	4	4	44	1321	11260	-2.17	0.0	0.28	0.15	Adamts15 Cpxm2 Cugbp2 Pappa
126	GO:0030163 [6]: protein catabolism	3	3	45	511	12070	-2.17	0.0	1.17	0.69	Adamts15 Cpxm2 Pappa
127	GO:0045944 [9]: positive regulation of transcription from Pol II promoter	1	1	47	58	12523	-2.17	0.0	1.6	0.92	Trp63
128	GO:0043285 [5]: biopolymer catabolism	3	3	45	514	12067	-2.18	0.0	1.16	0.69	Adamts15 Cpxm2 Pappa
129	GO:0006952 [5]: defense response	2	2	46	906	11675	-2.22	0.0	0.14	0.06	Il17b Spon2
130	GO:0044265 [6]: cellular macromolecule catabolism	3	3	45	553	12028	-2.25	0.0	1.04	0.59	Adamts15 Cpxm2 Pappa
131	GO:0016043 [4]: cell organization and biogenesis	2	2	46	881	11700	-2.25	0.0	0.15	0.06	Krt2-5 Trp63
132	GO:0043118 [4]: negative regulation of physiological process	2	2	46	277	12304	-2.26	0.0	1.25	0.69	Bcl6b Tbx2
133	GO:0050794 [3]: regulation of cellular process	3	3	45	571	12010	-2.27	0.0	0.98	0.56	Lama1 Trp63 Wif1
134	GO:0009057 [5]: macromolecule catabolism	3	3	45	571	12010	-2.27	0.0	0.98	0.56	Adamts15 Cpxm2 Pappa
135	GO:0016042 [5]: lipid catabolism	1	1	47	68	12513	-2.29	0.0	1.46	0.81	Cel
136	GO:0040008 [4]: regulation of growth	1	1	47	68	12513	-2.29	0.0	1.46	0.81	Lama1
137	GO:0000004 [2]: biological_process unknown	3	3	45	1008	11573	-2.31	0.0	0.29	0.15	4932416A11Rik Antxr1 Piwil2
138	GO:0045893 [8]: positive regulation of transcription, DNA-dependent	1	1	47	73	12508	-2.34	0.0	1.4	0.78	Trp63
139	GO:0007409 [6]: axonogenesis	1	1	47	77	12504	-2.38	0.0	1.36	0.74	Robo1
140	GO:0006643 [6]: membrane lipid metabolism	1	1	47	79	12502	-2.4	0.0	1.33	0.74	Cel
141	GO:0012502 [7]: induction of programmed cell death	1	1	47	80	12501	-2.41	0.0	1.32	0.74	Trp63
142	GO:0006917 [8]: induction of apoptosis	1	1	47	80	12501	-2.41	0.0	1.32	0.74	Trp63
143	GO:0019932 [6]: second-messenger-mediated signaling	1	1	47	82	12499	-2.42	0.0	1.3	0.73	Trpc6
144	GO:0006996 [5]: organelle organization and biogenesis	2	2	46	745	11836	-2.46	0.0	0.24	0.12	Krt2-5 Trp63
145	GO:0016055 [6]: Wnt receptor signaling pathway	1	1	47	86	12495	-2.46	0.0	1.26	0.69	Wif1
146	GO:0007010 [6]: cytoskeleton organization and biogenesis	2	2	46	353	12228	-2.46	0.0	0.94	0.54	Krt2-5 Trp63
147	GO:0009628 [5]: response to abiotic stimulus	2	2	46	370	12211	-2.49	0.0	0.88	0.5	Il17b Robo1
148	GO:0006955 [4]: immune response	2	2	46	710	11871	-2.49	0.0	0.27	0.15	Il17b Spon2
149	GO:0009966 [4]: regulation of signal transduction	1	1	47	91	12490	-2.5	0.0	1.22	0.69	Wif1
150	GO:0007049 [5]: cell cycle	1	1	47	557	12024	-2.51	0.0	0.12	0.05	Reck
151	GO:0045941 [7]: positive regulation of transcription	1	1	47	94	12487	-2.51	0.0	1.19	0.69	Trp63
152	GO:0043065 [7]: positive regulation of apoptosis	1	1	47	95	12486	-2.51	0.0	1.18	0.69	Trp63
153	GO:0045935 [6]: positive regulation of nucleobase, nucleoside, nucleotide and nucleic acid metabolism	1	1	47	95	12486	-2.51	0.0	1.18	0.69	Trp63
154	GO:0006461 [7]: protein complex assembly	1	1	47	95	12486	-2.51	0.0	1.18	0.69	Cugbp2
155	GO:0043207 [5]: response to external biotic stimulus	1	1	47	551	12030	-2.53	0.0	0.12	0.05	Il17b
156	GO:0008219 [4]: cell death	2	2	46	396	12185	-2.53	0.0	0.8	0.44	Tbx2 Trp63
157	GO:0043068 [6]: positive regulation of programmed cell death	1	1	47	96	12485	-2.53	0.0	1.17	0.69	Trp63
158	GO:0016265 [3]: death	2	2	46	403	12178	-2.53	0.0	0.78	0.43	Tbx2 Trp63
159	GO:0007242 [5]: intracellular signaling cascade	2	2	46	669	11912	-2.54	0.0	0.31	0.15	Mpp3 Trpc6
160	GO:0040007 [3]: growth	1	1	47	100	12481	-2.55	0.0	1.14	0.68	Lama1
161	GO:0051244 [4]: regulation of cellular physiological process	2	2	46	416	12165	-2.55	0.0	0.74	0.4	Lama1 Trp63
162	GO:0006793 [5]: phosphorus metabolism	2	2	46	609	11972	-2.58	0.0	0.38	0.18	Limk1 Mark1
163	GO:0006796 [6]: phosphate metabolism	2	2	46	609	11972	-2.58	0.0	0.38	0.18	Limk1 Mark1
164	GO:0006468 [8]: protein amino acid phosphorylation	2	2	46	462	12119	-2.59	0.0	0.63	0.34	Limk1 Mark1
165	GO:0009613 [5]: response to pest, pathogen or parasite	1	1	47	515	12066	-2.59	0.0	0.14	0.06	Il17b
166	GO:0016310 [7]: phosphorylation	2	2	46	508	12073	-2.6	0.0	0.54	0.28	Limk1 Mark1
167	GO:0030097 [5]: hemopoiesis	1	1	47	108	12473	-2.6	0.0	1.08	0.63	Heph
168	GO:0006954 [5]: inflammatory response	1	1	47	122	12459	-2.67	0.0	0.98	0.56	Il17b
169	GO:0006813 [8]: potassium ion transport	1	1	47	123	12458	-2.67	0.0	0.97	0.56	Kcne4
170	GO:0006897 [6]: endocytosis	1	1	47	128	12453	-2.69	0.0	0.94	0.54	Pla2g1br
171	GO:0009893 [5]: positive regulation of metabolism	1	1	47	130	12451	-2.7	0.0	0.93	0.54	Trp63
172	GO:0006091 [5]: generation of precursor metabolites and energy	1	1	47	429	12152	-2.74	0.0	0.21	0.1	Cyp4b1
173	GO:0006629 [5]: lipid metabolism	1	1	47	433	12148	-2.74	0.0	0.21	0.1	Cel
174	GO:0000902 [4]: cellular morphogenesis	1	1	47	155	12426	-2.78	0.0	0.8	0.44	Krt2-5
175	GO:0009790 [3]: embryonic development	1	1	47	173	12408	-2.82	0.0	0.72	0.38	Lama1
176	GO:0051242 [5]: positive regulation of cellular physiological process	1	1	47	177	12404	-2.83	0.0	0.7	0.37	Trp63
177	GO:0006915 [6]: apoptosis	1	1	47	361	12220	-2.83	0.0	0.28	0.15	Trp63
178	GO:0012501 [5]: programmed cell death	1	1	47	367	12214	-2.84	0.0	0.28	0.15	Trp63
179	GO:0016070 [5]: RNA metabolism	1	1	47	367	12214	-2.84	0.0	0.28	0.15	Cugbp2
180	GO:0044255 [5]: cellular lipid metabolism	1	1	47	346	12235	-2.85	0.0	0.3	0.15	Cel
181	GO:0000375 [8]: RNA splicing, via transesterification reactions	1	1	47	192	12389	-2.85	0.0	0.65	0.34	Cugbp2
182	GO:0000377 [9]: RNA splicing, via transesterification reactions with bulged adenosine as nucleophile	1	1	47	192	12389	-2.85	0.0	0.65	0.34	Cugbp2
183	GO:0000398 [8]: nuclear mRNA splicing, via spliceosome	1	1	47	192	12389	-2.85	0.0	0.65	0.34	Cugbp2
184	GO:0008380 [7]: RNA splicing	1	1	47	196	12385	-2.86	0.0	0.63	0.34	Cugbp2
185	GO:0009611 [5]: response to wounding	1	1	47	331	12250	-2.87	0.0	0.33	0.15	Il17b
186	GO:0042981 [6]: regulation of apoptosis	1	1	47	206	12375	-2.87	0.0	0.6	0.31	Trp63
187	GO:0043067 [5]: regulation of programmed cell death	1	1	47	209	12372	-2.88	0.0	0.59	0.31	Trp63
188	GO:0015672 [7]: monovalent inorganic cation transport	1	1	47	223	12358	-2.88	0.0	0.55	0.28	Kcne4
189	GO:0007399 [5]: neurogenesis	1	1	47	306	12275	-2.88	0.0	0.37	0.18	Robo1
190	GO:0006118 [6]: electron transport	1	1	47	291	12290	-2.89	0.0	0.39	0.18	Cyp4b1
191	GO:0006396 [6]: RNA processing	1	1	47	310	12271	-2.89	0.0	0.36	0.18	Cugbp2
192	GO:0016192 [5]: vesicle-mediated transport	1	1	47	246	12335	-2.89	0.0	0.49	0.24	Pla2g1br
193	GO:0043119 [4]: positive regulation of physiological process	1	1	47	288	12293	-2.89	0.0	0.4	0.18	Trp63
194	GO:0006397 [7]: mRNA processing	1	1	47	241	12340	-2.89	0.0	0.5	0.25	Cugbp2
195	GO:0016071 [6]: mRNA metabolism	1	1	47	251	12330	-2.89	0.0	0.48	0.24	Cugbp2
196	GO:0000074 [6]: regulation of cell cycle	1	1	47	274	12307	-2.9	0.0	0.43	0.2	Reck
