# Supplementary material for: A genomic analysis of mouse models of breast cancer reveals molecular features of mouse models and relationships to human breast cancer
Source: Breast Cancer Res. 2014 Jun 5;16(3):R59. doi: 10.1186/bcr3672 (PMC4078930; doi:10.1186/bcr3672)
Supplement: Additional file 2 — Fold change values organized by mouse tumor model type comparing the mouse model to all other types of mouse models. [file bcr3672-S2.zip › Additional_file_2/WNT_SAM/AdditionalFile58_WNT_SAM/UpregulatedGenesgather_kegg_121102.txt]

#	Annotation	Total Genes With Ann	Your Genes (With Ann)	Your Genes (No Ann)	Genome (With Ann)	Genome (No Ann)	ln(Bayes factor)	neg ln(p value)	FE: neg ln(p value)	FE: neg ln(FDR)	Genes
1	path:mmu00830: Retinol metabolism	1	1	10	3	2505	1.58	5.75	4.05	1.89	Aldh1a1
2	path:mmu04330: Notch signaling pathway	2	2	9	48	2460	1.54	5.75	3.97	1.89	Jag2 Notch3
3	path:mmu04512: ECM-receptor interaction	2	2	9	82	2426	0.62	4.73	3.0	1.62	Col4a1 Lama1
4	path:mmu05060: Prion disease	1	1	10	10	2498	0.59	4.67	3.06	1.62	Lama1
5	path:mmu00120: Bile acid biosynthesis	1	1	10	25	2483	-0.21	0.0	2.23	1.21	Cel
6	path:mmu05040: Huntington's disease	1	1	10	26	2482	-0.24	0.0	2.19	1.21	Calml3
7	path:mmu00561: Glycerolipid metabolism	1	1	10	34	2474	-0.47	0.0	1.95	1.15	Cel
8	path:mmu00361: gamma-Hexachlorocyclohexane degradation	1	1	10	38	2470	-0.56	0.0	1.85	1.15	Cyp4b1
9	path:mmu04510: Focal adhesion	2	2	9	212	2296	-0.76	0.0	1.43	1.04	Col4a1 Lama1
10	path:mmu00071: Fatty acid metabolism	1	1	10	53	2455	-0.82	0.0	1.55	1.04	Cyp4b1
11	path:mmu04060: Cytokine-cytokine receptor interaction	2	2	9	238	2270	-0.89	0.0	1.26	1.04	Il17b Tnfrsf19
12	path:mmu00380: Tryptophan metabolism	1	1	10	74	2434	-1.07	0.0	1.26	1.04	Cyp4b1
13	path:mmu04070: Phosphatidylinositol signaling system	1	1	10	75	2433	-1.08	0.0	1.25	1.04	Calml3
14	path:mmu04910: Insulin signaling pathway	1	1	10	132	2376	-1.4	0.0	0.8	0.69	Calml3
15	path:mmu04310: Wnt signaling pathway	1	1	10	140	2368	-1.42	0.0	0.75	0.69	Wif1
16	path:mmu04020: Calcium signaling pathway	1	1	10	180	2328	-1.5	0.0	0.58	0.58	Calml3
