# Supplementary material for: A genomic analysis of mouse models of breast cancer reveals molecular features of mouse models and relationships to human breast cancer
Source: Breast Cancer Res. 2014 Jun 5;16(3):R59. doi: 10.1186/bcr3672 (PMC4078930; doi:10.1186/bcr3672)
Supplement: Additional file 2 — Fold change values organized by mouse tumor model type comparing the mouse model to all other types of mouse models. [file bcr3672-S2.zip › Additional_file_2/WNT_SAM/AdditionalFile58_WNT_SAM/UpregulatedGenesgather_transfac_121102.txt]

#	Annotation	Total Genes With Ann	Your Genes (With Ann)	Your Genes (No Ann)	Genome (With Ann)	Genome (No Ann)	ln(Bayes factor)	neg ln(p value)	FE: neg ln(p value)	FE: neg ln(FDR)	Genes
1	V$PITX2_Q2: pituitary homeobox factor 2	8	8	45	6911	9207	7.35	11.52	0.0	0.0	2310056K19Rik Cnn1 Krt2-5 Pappa Piwil2 Rgs4 Serpinb11 Wif1
2	V$GATA1_03: GATA-binding factor 1	7	7	46	5571	10547	4.08	7.97	0.0	0.0	4932416A11Rik Lrrn1 Pappa Piwil2 Tgfb1i4 Tnfrsf19 Wif1
3	V$IRF7_01: interferon regulatory factor 7	20	20	33	9136	6982	2.01	5.73	0.0	0.0	4932416A11Rik Aldh1a1 Antxr1 Calml3 Cel Col4a1 Cugbp2 Cyp4b1 H2afy2 Hoxd10 Kcne4 Lama1 Lrrn1 Mrvi1 Phxr4 Pla2g1br Rai2 Slc38a5 Tcf4 Trpc6
4	V$NRF2_01: nuclear respiratory factor 2	2	2	51	2694	13424	1.67	5.36	0.0	0.0	Cdh3 Jag2
5	V$HNF1_C: Hepatic nuclear factor 1	10	10	43	5515	10603	1.04	4.63	0.0	0.0	Antxr1 Cugbp2 Hoxd10 Il17b Mrvi1 Pappa Pcdhb3 Prelp Spon2 Tcf4
6	V$DR3_Q4: direct repeat 3	14	14	39	2261	13857	0.87	4.46	4.36	0.0	Adamts15 Calml3 Cel Col17a1 Col4a1 Hoxd9 Lama1 Mark1 Prelp Ptgir Pvt1 Slc38a5 Spon2 Tbx2
7	V$PAX6_Q2	4	4	49	3242	12876	0.83	4.4	0.0	0.0	2310056K19Rik Cnn1 Irx4 Piwil2
8	V$E2A_Q2	39	39	14	9548	6570	0.47	3.97	3.83	0.0	2310056K19Rik 4932416A11Rik Adamts15 Aldh1a1 Antxr1 Calml3 Cdh3 Cel Cnn1 Coch Col17a1 Cpxm2 Cugbp2 Egfl6 H2afy2 Heph Hoxd9 Il17b Jag2 Kcne4 Krt2-5 Mark1 Mpp3 Notch3 Pappa Pcdhb3 Phxr4 Piwil2 Pla2g1br Prelp Ptgir Pvt1 Rai2 Reck Rgs4 Slc38a5 Tbx2 Tnfrsf19 Wif1
9	V$PIT1_Q6	33	33	20	12165	3953	0.45	3.91	0.01	0.0	Adamts15 Aldh1a1 Antxr1 Calml3 Cdh3 Coch Col4a1 Cugbp2 Cyp4b1 H2afy2 Id4 Kcne4 Krt2-5 Lrrn1 Mrvi1 Notch3 Pappa Pcdhb3 Phxr4 Piwil2 Pla2g1br Ptgir Pvt1 Rai2 Reck Rgs4 Serpinb11 Slc38a5 Tcf4 Tgfb1i4 Tnfrsf19 Trpc6 Wif1
10	V$TANTIGEN_B: Major T-antigen binding sites	1	1	52	1795	14323	0.36	3.85	0.0	0.0	Piwil2
11	V$FREAC7_01: Fork head RElated ACtivator-7	14	14	39	6504	9614	0.34	3.79	0.01	0.0	Cdh3 Cugbp2 Heph Il17b Mrvi1 Phxr4 Rai2 Reck Rgs4 Serpinb11 Slc38a5 Spon2 Tnfrsf19 Wif1
12	V$BARBIE_01: barbiturate-inducible element	34	34	19	8066	8052	0.31	3.79	3.6	0.0	2310056K19Rik 4932416A11Rik Adamts15 Antxr1 Bcl6b Cdh3 Cnn1 Coch Col17a1 Col4a1 Cugbp2 Cyp4b1 H2afy2 Hoxd10 Hoxd9 Irx4 Jag2 Kcne4 Lrrn1 Mrvi1 Notch3 Pappa Pcdhb3 Phxr4 Piwil2 Prelp Ptgir Pvt1 Reck Rgs4 Serpinb11 Slc38a5 Tcf4 Trpc6
13	V$CDC5_01: cell division control protein 5	41	41	12	14144	1974	0.24	3.67	0.01	0.0	2310056K19Rik Adamts15 Antxr1 Calml3 Cdh3 Coch Cpxm2 Cugbp2 Cyp4b1 Egfl6 H2afy2 Heph Hoxd10 Hoxd9 Id4 Il17b Jag2 Kcne4 Krt2-5 Lama1 Lrrn1 Mark1 Mrvi1 Notch3 Pcdhb3 Phxr4 Piwil2 Pla2g1br Prelp Pvt1 Rai2 Reck Rgs4 Serpinb11 Slc38a5 Spon2 Tcf4 Tgfb1i4 Tnfrsf19 Trpc6 Wif1
14	V$CAAT_01: cellular and viral CCAAT box	39	39	14	9699	6419	0.19	3.61	3.51	0.0	2310056K19Rik 4932416A11Rik Adamts15 Antxr1 Calml3 Cdh3 Cnn1 Coch Col17a1 Cpxm2 Cugbp2 Cyp4b1 Egfl6 Heph Hoxd10 Hoxd9 Id4 Il17b Irx4 Jag2 Kcne4 Lama1 Lrrn1 Mrvi1 Notch3 Pcdhb3 Phxr4 Piwil2 Ptgir Pvt1 Reck Rgs4 Serpinb11 Spon2 Tbx2 Tcf4 Tgfb1i4 Tnfrsf19 Trpc6
15	V$E2F1_Q3_01	21	21	32	4430	11688	0.01	0.0	3.28	0.0	4932416A11Rik Adamts15 Bcl6b Cel Coch Cpxm2 Egfl6 Hoxd9 Id4 Irx4 Jag2 Lama1 Lrrn1 Mark1 Mpp3 Mrvi1 Notch3 Rai2 Reck Tbx2 Wif1
16	V$ELK1_02: Elk-1	35	35	18	12395	3723	-0.23	0.0	0.03	0.0	2310056K19Rik Antxr1 Cdh3 Cel Coch Col17a1 Col4a1 Cyp4b1 H2afy2 Heph Hoxd10 Hoxd9 Id4 Jag2 Kcne4 Krt2-5 Lama1 Mark1 Mpp3 Phxr4 Piwil2 Pla2g1br Prelp Ptgir Pvt1 Rai2 Reck Rgs4 Serpinb11 Tbx2 Tcf4 Tgfb1i4 Tnfrsf19 Trpc6 Wif1
17	V$POU1F1_Q6	15	15	38	6480	9638	-0.26	0.0	0.03	0.0	Aldh1a1 Cdh3 Cpxm2 Heph Hoxd10 Id4 Mrvi1 Pcdhb3 Phxr4 Pla2g1br Rai2 Rgs4 Serpinb11 Tgfb1i4 Trpc6
18	V$CEBP_C: C/EBP binding site	7	7	46	3836	12282	-0.3	0.0	0.02	0.0	Cdh3 H2afy2 Heph Hoxd10 Krt2-5 Mrvi1 Prelp
19	V$ER_Q6: estrogen receptor	34	34	19	8464	7654	-0.36	0.0	2.83	0.0	2310056K19Rik Adamts15 Bcl6b Calml3 Cel Cnn1 Col4a1 Cugbp2 Egfl6 H2afy2 Heph Hoxd10 Hoxd9 Il17b Kcne4 Krt2-5 Lama1 Mark1 Mpp3 Mrvi1 Pappa Phxr4 Piwil2 Prelp Ptgir Pvt1 Rai2 Reck Rgs4 Slc38a5 Spon2 Tbx2 Tgfb1i4 Trpc6
20	V$HEB_Q6	21	21	32	4646	11472	-0.39	0.0	2.81	0.0	4932416A11Rik Adamts15 Antxr1 Calml3 Cdh3 Cel Col17a1 Cpxm2 Cugbp2 Cyp4b1 Egfl6 Il17b Jag2 Krt2-5 Mpp3 Pappa Phxr4 Ptgir Reck Serpinb11 Wif1
21	V$MAZR_01: MAZ related factor	28	28	25	6684	9434	-0.4	0.0	2.76	0.0	4932416A11Rik Adamts15 Cdh3 Cel Coch Col17a1 Egfl6 H2afy2 Hoxd10 Id4 Irx4 Jag2 Kcne4 Lama1 Mark1 Mpp3 Notch3 Pappa Piwil2 Prelp Ptgir Pvt1 Reck Slc38a5 Tbx2 Tgfb1i4 Tnfrsf19 Wif1
22	V$HLF_01: hepatic leukemia factor	10	10	43	4747	11371	-0.46	0.0	0.03	0.0	Adamts15 Antxr1 Bcl6b Cugbp2 H2afy2 Heph Lama1 Pcdhb3 Tcf4 Trpc6
23	V$TAL1_Q6	28	28	25	6729	9389	-0.47	0.0	2.68	0.0	2310056K19Rik Adamts15 Antxr1 Calml3 Cel Cnn1 Col17a1 Cyp4b1 H2afy2 Heph Hoxd9 Il17b Krt2-5 Mark1 Mpp3 Pappa Pcdhb3 Piwil2 Pla2g1br Ptgir Pvt1 Reck Serpinb11 Slc38a5 Spon2 Tbx2 Tnfrsf19 Wif1
24	V$GATA3_03: GATA-binding factor 3	30	30	23	10840	5278	-0.49	0.0	0.04	0.0	2310056K19Rik Adamts15 Aldh1a1 Antxr1 Bcl6b Cel Cnn1 Cugbp2 Cyp4b1 Egfl6 Heph Hoxd10 Hoxd9 Il17b Krt2-5 Lrrn1 Mrvi1 Notch3 Pappa Pcdhb3 Phxr4 Piwil2 Prelp Ptgir Pvt1 Rgs4 Slc38a5 Tbx2 Tcf4 Tgfb1i4
25	V$FOXO4_01: fork head box O4	31	31	22	11125	4993	-0.49	0.0	0.04	0.0	Aldh1a1 Antxr1 Calml3 Cnn1 Col4a1 Cugbp2 Cyp4b1 Egfl6 Heph Hoxd9 Id4 Il17b Krt2-5 Lama1 Mrvi1 Notch3 Pappa Pcdhb3 Phxr4 Piwil2 Prelp Ptgir Rai2 Reck Rgs4 Serpinb11 Slc38a5 Spon2 Tcf4 Tnfrsf19 Wif1
26	V$AHR_Q5: aryl hydrocarbon / dioxin receptor	2	2	51	1925	14193	-0.49	0.0	0.01	0.0	Aldh1a1 Hoxd9
27	V$CDX2_Q5	28	28	25	10253	5865	-0.5	0.0	0.04	0.0	Antxr1 Bcl6b Calml3 Cel Cnn1 Egfl6 H2afy2 Heph Hoxd9 Id4 Il17b Kcne4 Krt2-5 Lrrn1 Mpp3 Mrvi1 Pcdhb3 Phxr4 Piwil2 Pla2g1br Rai2 Serpinb11 Slc38a5 Spon2 Tbx2 Tgfb1i4 Tnfrsf19 Trpc6
28	V$IPF1_Q4	6	6	47	3383	12735	-0.51	0.0	0.02	0.0	Cyp4b1 Heph Mpp3 Phxr4 Pvt1 Rai2
29	V$PPARG_03: PPAR (peroxisome proliferator-activated receptor gamma)	15	15	38	6302	9816	-0.53	0.0	0.04	0.0	4932416A11Rik Adamts15 Cel Col4a1 Cyp4b1 H2afy2 Hoxd9 Id4 Il17b Mrvi1 Serpinb11 Spon2 Tcf4 Trpc6 Wif1
30	V$SREBP1_Q6	23	23	30	5327	10791	-0.56	0.0	2.59	0.0	2310056K19Rik Antxr1 Bcl6b Calml3 Cnn1 Col17a1 Cugbp2 H2afy2 Hoxd9 Jag2 Krt2-5 Lama1 Lrrn1 Mark1 Mrvi1 Prelp Rai2 Reck Slc38a5 Spon2 Tbx2 Tnfrsf19 Wif1
31	V$AIRE_01	15	15	38	3097	13021	-0.62	0.0	2.64	0.0	2310056K19Rik Adamts15 Antxr1 Bcl6b Coch Egfl6 Id4 Il17b Kcne4 Mrvi1 Notch3 Piwil2 Reck Rgs4 Serpinb11
32	V$MYCMAX_02: c-Myc:Max heterodimer	13	13	40	5564	10554	-0.69	0.0	0.04	0.0	Cdh3 Col4a1 Cugbp2 Hoxd10 Hoxd9 Kcne4 Lama1 Pappa Piwil2 Pla2g1br Ptgir Slc38a5 Wif1
33	V$HOX13_01: Hox-1.3	3	3	50	242	15876	-0.73	0.0	3.07	0.0	Cdh3 Irx4 Kcne4
34	V$NFY_Q6_01	28	28	25	6937	9181	-0.76	0.0	2.33	0.0	2310056K19Rik 4932416A11Rik Antxr1 Cdh3 Cnn1 Coch Cugbp2 H2afy2 Heph Hoxd10 Hoxd9 Id4 Kcne4 Lama1 Lrrn1 Mrvi1 Notch3 Piwil2 Pvt1 Rai2 Reck Rgs4 Serpinb11 Spon2 Tbx2 Tcf4 Tgfb1i4 Trpc6
35	V$HNF1_01: hepatic nuclear factor 1	5	5	48	2902	13216	-0.77	0.0	0.03	0.0	Antxr1 Cdh3 Pappa Spon2 Tbx2
36	V$GATA1_02: GATA-binding factor 1	24	24	29	5796	10322	-0.82	0.0	2.27	0.0	Antxr1 Bcl6b Calml3 Cel Cnn1 Col4a1 Cyp4b1 Heph Hoxd10 Jag2 Kcne4 Krt2-5 Mpp3 Mrvi1 Pcdhb3 Phxr4 Prelp Pvt1 Rai2 Serpinb11 Slc38a5 Spon2 Tgfb1i4 Tnfrsf19
37	V$HIF1_Q5: hypoxia-inducible factor 1	10	10	43	1858	14260	-0.82	0.0	2.53	0.0	Heph Il17b Jag2 Lama1 Mpp3 Pla2g1br Ptgir Spon2 Trpc6 Wif1
38	V$SRF_Q5_01	20	20	33	4678	11440	-0.89	0.0	2.22	0.0	4932416A11Rik Bcl6b Cel Cnn1 Coch Col17a1 Cyp4b1 Egfl6 Hoxd10 Hoxd9 Irx4 Krt2-5 Notch3 Pappa Pcdhb3 Phxr4 Prelp Ptgir Pvt1 Trpc6
39	V$FOXJ2_01: fork head box J 2	21	21	32	7869	8249	-0.9	0.0	0.07	0.0	Calml3 Cdh3 Cnn1 Coch Egfl6 Hoxd10 Id4 Il17b Kcne4 Krt2-5 Lama1 Phxr4 Piwil2 Pla2g1br Pvt1 Rai2 Reck Slc38a5 Spon2 Tnfrsf19 Wif1
40	V$ETS1_B: c-ETS-1 binding site	28	28	25	7092	9026	-0.96	0.0	2.08	0.0	2310056K19Rik 4932416A11Rik Calml3 Cdh3 Coch Cpxm2 Cyp4b1 H2afy2 Heph Hoxd10 Id4 Il17b Lama1 Mark1 Mpp3 Pappa Phxr4 Piwil2 Prelp Ptgir Pvt1 Rai2 Rgs4 Serpinb11 Spon2 Tcf4 Tnfrsf19 Trpc6
41	V$CREL_01: c-Rel	43	43	10	11717	4401	-1.0	0.0	2.22	0.0	2310056K19Rik Adamts15 Aldh1a1 Antxr1 Bcl6b Calml3 Cel Cnn1 Coch Col17a1 Col4a1 Cpxm2 Cugbp2 Cyp4b1 Egfl6 H2afy2 Hoxd10 Hoxd9 Id4 Irx4 Jag2 Kcne4 Krt2-5 Lama1 Lrrn1 Mpp3 Mrvi1 Notch3 Pcdhb3 Phxr4 Piwil2 Pla2g1br Prelp Ptgir Pvt1 Rai2 Rgs4 Serpinb11 Slc38a5 Spon2 Tbx2 Trpc6 Wif1
42	V$E12_Q6	18	18	35	4201	11917	-1.03	0.0	2.07	0.0	2310056K19Rik 4932416A11Rik Calml3 Cdh3 Cel Coch Cpxm2 Mark1 Mpp3 Pcdhb3 Piwil2 Ptgir Pvt1 Serpinb11 Slc38a5 Tbx2 Tnfrsf19 Wif1
43	V$COUP_01: COUP:HNF-4 heterodimer	4	4	49	2418	13700	-1.03	0.0	0.03	0.0	Cyp4b1 Hoxd10 Pappa Spon2
44	V$HFH8_01: HNF-3/Fkh Homolog-8	4	4	49	2419	13699	-1.04	0.0	0.03	0.0	Mrvi1 Phxr4 Rai2 Reck
45	V$PR_01: high affinity binding sites for progesterone receptor	3	3	50	280	15838	-1.04	0.0	2.73	0.0	Coch Lama1 Phxr4
46	V$EFC_Q6	25	25	28	8945	7173	-1.05	0.0	0.09	0.0	2310056K19Rik 4932416A11Rik Adamts15 Aldh1a1 Cdh3 Cel Col4a1 Cpxm2 Cugbp2 Egfl6 H2afy2 Id4 Krt2-5 Lama1 Lrrn1 Mark1 Mrvi1 Notch3 Phxr4 Pla2g1br Ptgir Reck Rgs4 Tbx2 Trpc6
47	V$NRF2_Q4: heterodimer containing Nrf2	18	18	35	4226	11892	-1.06	0.0	2.03	0.0	Adamts15 Calml3 Col17a1 Col4a1 Heph Il17b Mpp3 Mrvi1 Pappa Prelp Ptgir Pvt1 Reck Serpinb11 Slc38a5 Spon2 Tcf4 Trpc6
48	V$E2F_Q6: E2F	43	43	10	11770	4348	-1.07	0.0	2.14	0.0	4932416A11Rik Adamts15 Antxr1 Bcl6b Calml3 Cdh3 Cel Cnn1 Coch Col17a1 Col4a1 Cpxm2 Cugbp2 Cyp4b1 Egfl6 H2afy2 Hoxd10 Hoxd9 Id4 Il17b Irx4 Jag2 Kcne4 Krt2-5 Lama1 Lrrn1 Mark1 Mpp3 Notch3 Pcdhb3 Phxr4 Piwil2 Prelp Ptgir Rai2 Serpinb11 Slc38a5 Spon2 Tbx2 Tgfb1i4 Tnfrsf19 Trpc6 Wif1
49	V$E2F1_Q4_01	15	15	38	3365	12753	-1.07	0.0	2.08	0.0	4932416A11Rik Adamts15 Bcl6b Calml3 Coch Egfl6 Hoxd10 Hoxd9 Il17b Irx4 Mark1 Notch3 Ptgir Trpc6 Wif1
50	V$MEF2_Q6_01	27	27	26	9513	6605	-1.08	0.0	0.1	0.0	Adamts15 Aldh1a1 Antxr1 Calml3 Cnn1 Coch Col4a1 Cugbp2 Heph Hoxd10 Id4 Krt2-5 Mrvi1 Notch3 Pappa Pcdhb3 Phxr4 Piwil2 Ptgir Pvt1 Rgs4 Serpinb11 Slc38a5 Tcf4 Tgfb1i4 Tnfrsf19 Wif1
51	V$ARP1_01: apolipoprotein AI regulatory protein 1	9	9	44	1707	14411	-1.08	0.0	2.26	0.0	2310056K19Rik Adamts15 Cugbp2 Egfl6 Lrrn1 Notch3 Piwil2 Slc38a5 Tgfb1i4
52	V$IK1_01: Ikaros 1	25	25	28	8890	7228	-1.1	0.0	0.1	0.0	4932416A11Rik Adamts15 Aldh1a1 Calml3 Cel Col4a1 Cpxm2 Cugbp2 Cyp4b1 Egfl6 Id4 Il17b Jag2 Lama1 Mrvi1 Pappa Prelp Ptgir Rai2 Rgs4 Serpinb11 Slc38a5 Spon2 Tcf4 Trpc6
53	V$LEF1_Q6	52	52	1	14838	1280	-1.13	0.0	2.66	0.0	2310056K19Rik 4932416A11Rik Adamts15 Antxr1 Bcl6b Calml3 Cdh3 Cel Cnn1 Coch Col17a1 Col4a1 Cpxm2 Cugbp2 Cyp4b1 Egfl6 H2afy2 Heph Hoxd10 Hoxd9 Id4 Il17b Irx4 Jag2 Kcne4 Krt2-5 Lama1 Lrrn1 Mark1 Mpp3 Mrvi1 Notch3 Pappa Pcdhb3 Phxr4 Piwil2 Pla2g1br Prelp Ptgir Pvt1 Rai2 Reck Rgs4 Serpinb11 Slc38a5 Spon2 Tbx2 Tcf4 Tgfb1i4 Tnfrsf19 Trpc6 Wif1
54	V$LPOLYA_B: Lentiviral Poly A signal	7	7	46	3344	12774	-1.15	0.0	0.06	0.0	Adamts15 Cnn1 Heph Pcdhb3 Pla2g1br Prelp Trpc6
55	V$CHOP_01: heterodimers of CHOP and C/EBPalpha	19	19	34	4609	11509	-1.17	0.0	1.86	0.0	Cnn1 Col17a1 Heph Id4 Lrrn1 Mark1 Mrvi1 Pappa Phxr4 Piwil2 Pla2g1br Pvt1 Reck Serpinb11 Slc38a5 Spon2 Tcf4 Tgfb1i4 Tnfrsf19
56	V$TFIIA_Q6	51	51	2	14479	1639	-1.19	0.0	2.47	0.0	2310056K19Rik 4932416A11Rik Adamts15 Aldh1a1 Bcl6b Calml3 Cdh3 Cel Cnn1 Col17a1 Col4a1 Cpxm2 Cugbp2 Cyp4b1 Egfl6 H2afy2 Heph Hoxd10 Hoxd9 Id4 Il17b Irx4 Jag2 Kcne4 Krt2-5 Lama1 Lrrn1 Mark1 Mpp3 Mrvi1 Notch3 Pappa Pcdhb3 Phxr4 Piwil2 Pla2g1br Prelp Ptgir Pvt1 Rai2 Reck Rgs4 Serpinb11 Slc38a5 Spon2 Tbx2 Tcf4 Tgfb1i4 Tnfrsf19 Trpc6 Wif1
57	V$SP3_Q3	39	39	14	10674	5444	-1.24	0.0	1.82	0.0	2310056K19Rik Adamts15 Aldh1a1 Antxr1 Bcl6b Calml3 Cdh3 Cel Cnn1 Coch Col17a1 Col4a1 Cpxm2 Egfl6 H2afy2 Hoxd10 Hoxd9 Id4 Irx4 Jag2 Kcne4 Krt2-5 Lama1 Lrrn1 Mark1 Mpp3 Mrvi1 Notch3 Pappa Phxr4 Prelp Ptgir Pvt1 Reck Rgs4 Slc38a5 Tgfb1i4 Trpc6 Wif1
58	V$WHN_B: winged-helix factor nude	9	9	44	3907	12211	-1.24	0.0	0.08	0.0	2310056K19Rik 4932416A11Rik Adamts15 Hoxd10 Id4 Krt2-5 Pcdhb3 Pla2g1br Pvt1
59	V$HNF4ALPHA_Q6	15	15	38	5744	10374	-1.24	0.0	0.11	0.0	2310056K19Rik 4932416A11Rik Cel Cugbp2 Cyp4b1 Hoxd10 Id4 Lama1 Lrrn1 Mrvi1 Pappa Pvt1 Serpinb11 Spon2 Trpc6
60	V$HFH3_01: HFH-3 (HNF3/fork head homolog 3)	21	21	32	7530	8588	-1.26	0.0	0.13	0.0	Calml3 Cdh3 Cnn1 Coch Egfl6 Krt2-5 Lama1 Mark1 Phxr4 Piwil2 Pla2g1br Ptgir Pvt1 Rai2 Reck Rgs4 Slc38a5 Spon2 Tcf4 Tgfb1i4 Wif1
61	V$ATATA_B: Avian C-type TATA box	1	1	52	1227	14891	-1.28	0.0	0.02	0.0	Heph
62	V$IRF_Q6_01	21	21	32	7508	8610	-1.29	0.0	0.13	0.0	Aldh1a1 Antxr1 Calml3 Coch Col4a1 Cugbp2 Cyp4b1 H2afy2 Hoxd10 Id4 Kcne4 Lama1 Lrrn1 Mpp3 Mrvi1 Ptgir Pvt1 Rai2 Slc38a5 Tcf4 Trpc6
63	V$VMYB_02: v-Myb	5	5	48	2603	13515	-1.3	0.0	0.06	0.0	Calml3 Il17b Prelp Tgfb1i4 Wif1
64	V$AHRARNT_01: aryl hydrocarbon receptor:Arnt heterodimers	6	6	47	1016	15102	-1.31	0.0	2.15	0.0	4932416A11Rik Aldh1a1 H2afy2 Jag2 Mark1 Reck
65	V$FOXJ2_02: fork head box J 2	17	17	36	6278	9840	-1.31	0.0	0.13	0.0	Antxr1 Calml3 Coch Heph Hoxd9 Il17b Kcne4 Lama1 Pcdhb3 Prelp Pvt1 Rgs4 Serpinb11 Slc38a5 Tcf4 Tgfb1i4 Tnfrsf19
66	V$SRF_Q4	7	7	46	1289	14829	-1.34	0.0	2.05	0.0	Cnn1 Col17a1 Hoxd10 Irx4 Krt2-5 Pappa Pcdhb3
67	V$MINI20_B: Muscle initiator sequence-20	36	36	17	9870	6248	-1.34	0.0	1.63	0.0	4932416A11Rik Adamts15 Antxr1 Bcl6b Calml3 Cdh3 Cel Cnn1 Coch Cpxm2 Cugbp2 Egfl6 H2afy2 Hoxd10 Hoxd9 Id4 Il17b Irx4 Jag2 Krt2-5 Lama1 Lrrn1 Mark1 Mpp3 Mrvi1 Notch3 Phxr4 Piwil2 Prelp Ptgir Rai2 Reck Tbx2 Tgfb1i4 Tnfrsf19 Wif1
68	V$XFD2_01: Xenopus fork head domain factor 2	9	9	44	3816	12302	-1.36	0.0	0.1	0.0	Heph Il17b Mrvi1 Phxr4 Rai2 Reck Serpinb11 Tnfrsf19 Wif1
69	V$AREB6_02: AREB6 (Atp1a1 regulatory element binding factor 6)	17	17	36	6204	9914	-1.38	0.0	0.15	0.0	4932416A11Rik Aldh1a1 Antxr1 Cel Cyp4b1 Hoxd9 Il17b Mpp3 Mrvi1 Pcdhb3 Phxr4 Piwil2 Rai2 Rgs4 Slc38a5 Tnfrsf19 Trpc6
70	V$AP1_C: AP-1 binding site	13	13	40	3021	13097	-1.38	0.0	1.71	0.0	4932416A11Rik Cpxm2 Cugbp2 H2afy2 Heph Krt2-5 Mpp3 Mrvi1 Pappa Phxr4 Piwil2 Rgs4 Serpinb11
71	V$MMEF2_Q6: myocyte enhancer factor	14	14	39	5287	10831	-1.4	0.0	0.14	0.0	Antxr1 Cdh3 Cnn1 Heph Notch3 Pcdhb3 Piwil2 Ptgir Pvt1 Rgs4 Slc38a5 Tcf4 Tgfb1i4 Tnfrsf19
72	V$CEBPGAMMA_Q6	35	35	18	11589	4529	-1.4	0.0	0.15	0.0	2310056K19Rik Adamts15 Antxr1 Bcl6b Calml3 Cdh3 Cnn1 Coch Col17a1 Cpxm2 Cugbp2 Cyp4b1 H2afy2 Heph Hoxd9 Id4 Il17b Kcne4 Mrvi1 Notch3 Pappa Pcdhb3 Phxr4 Piwil2 Pla2g1br Ptgir Rai2 Serpinb11 Slc38a5 Spon2 Tcf4 Tgfb1i4 Tnfrsf19 Trpc6 Wif1
73	V$HNF3B_01: Hepatocyte Nuclear Factor 3beta	43	43	10	12039	4079	-1.4	0.0	1.71	0.0	Adamts15 Antxr1 Bcl6b Calml3 Cdh3 Cnn1 Coch Cugbp2 Cyp4b1 Egfl6 H2afy2 Heph Hoxd10 Hoxd9 Id4 Il17b Kcne4 Krt2-5 Lama1 Lrrn1 Mark1 Mrvi1 Notch3 Pappa Pcdhb3 Phxr4 Piwil2 Pla2g1br Prelp Ptgir Pvt1 Rai2 Reck Rgs4 Serpinb11 Slc38a5 Spon2 Tbx2 Tcf4 Tgfb1i4 Tnfrsf19 Trpc6 Wif1
74	V$KROX_Q6	24	24	29	6341	9777	-1.4	0.0	1.48	0.0	Bcl6b Calml3 Cdh3 Coch Col17a1 Cpxm2 Cugbp2 Egfl6 Id4 Irx4 Jag2 Lama1 Lrrn1 Mark1 Mpp3 Notch3 Piwil2 Ptgir Reck Slc38a5 Spon2 Tbx2 Tgfb1i4 Wif1
75	V$LMO2COM_02: complex of Lmo2 bound to Tal-1, E2A proteins, and GATA-1, half-site 2	25	25	28	8533	7585	-1.43	0.0	0.18	0.0	Aldh1a1 Antxr1 Bcl6b Cel Cnn1 Cugbp2 Cyp4b1 Heph Hoxd10 Il17b Jag2 Kcne4 Krt2-5 Mpp3 Mrvi1 Pappa Pcdhb3 Phxr4 Prelp Pvt1 Rai2 Serpinb11 Slc38a5 Spon2 Tnfrsf19
76	V$E2F_Q4_01	13	13	40	3053	13065	-1.43	0.0	1.65	0.0	4932416A11Rik Adamts15 Bcl6b Calml3 Coch Egfl6 Hoxd9 Il17b Irx4 Mark1 Notch3 Trpc6 Wif1
77	V$DEAF1_01	7	7	46	3130	12988	-1.44	0.0	0.09	0.0	Coch Hoxd9 Irx4 Kcne4 Lama1 Rai2 Reck
78	V$NERF_Q2: new ets-related factor 1a	5	5	48	811	15307	-1.45	0.0	2.06	0.0	H2afy2 Lrrn1 Pappa Prelp Tnfrsf19
79	V$NFKB_Q6_01	37	37	16	10297	5821	-1.45	0.0	1.48	0.0	4932416A11Rik Adamts15 Aldh1a1 Antxr1 Bcl6b Calml3 Cdh3 Coch Col17a1 Col4a1 Cpxm2 Cugbp2 Cyp4b1 H2afy2 Heph Hoxd9 Il17b Irx4 Jag2 Kcne4 Lama1 Lrrn1 Mark1 Mpp3 Mrvi1 Pappa Pcdhb3 Phxr4 Piwil2 Pla2g1br Prelp Ptgir Rai2 Rgs4 Slc38a5 Tcf4 Trpc6
80	V$HAND1E47_01: Hand1:E47 heterodimer	28	28	25	9353	6765	-1.49	0.0	0.2	0.0	2310056K19Rik 4932416A11Rik Adamts15 Bcl6b Calml3 Cdh3 Cnn1 Coch Cyp4b1 Egfl6 Heph Hoxd10 Hoxd9 Id4 Il17b Mark1 Mpp3 Pla2g1br Prelp Ptgir Rai2 Reck Rgs4 Slc38a5 Spon2 Tgfb1i4 Trpc6 Wif1
81	V$MAZ_Q6	40	40	13	11231	4887	-1.49	0.0	1.49	0.0	Adamts15 Antxr1 Bcl6b Calml3 Cdh3 Cel Coch Col4a1 Cpxm2 Cugbp2 Egfl6 H2afy2 Heph Hoxd10 Hoxd9 Id4 Irx4 Jag2 Kcne4 Lama1 Lrrn1 Mark1 Mpp3 Notch3 Pappa Piwil2 Pla2g1br Prelp Ptgir Pvt1 Rai2 Reck Slc38a5 Spon2 Tbx2 Tcf4 Tgfb1i4 Tnfrsf19 Trpc6 Wif1
82	V$TATA_C: Retroviral TATA box	13	13	40	4887	11231	-1.49	0.0	0.15	0.0	Cnn1 Coch Heph Hoxd10 Kcne4 Mrvi1 Piwil2 Pvt1 Rai2 Rgs4 Serpinb11 Tcf4 Tgfb1i4
83	V$NFY_01: nuclear factor Y (Y-box binding factor)	14	14	39	3433	12685	-1.51	0.0	1.49	0.0	Antxr1 Cdh3 Coch Hoxd10 Id4 Kcne4 Lrrn1 Mrvi1 Notch3 Phxr4 Piwil2 Reck Tbx2 Tgfb1i4
84	V$MYOD_01: myoblast determination gene product	32	32	21	10534	5584	-1.52	0.0	0.2	0.0	4932416A11Rik Antxr1 Calml3 Cdh3 Cel Coch Col17a1 Col4a1 Cpxm2 Egfl6 Heph Hoxd9 Il17b Irx4 Lama1 Lrrn1 Mark1 Mpp3 Notch3 Pappa Pcdhb3 Phxr4 Piwil2 Prelp Ptgir Rai2 Reck Serpinb11 Slc38a5 Tbx2 Tnfrsf19 Wif1
85	V$E2F1_Q6: E2F-1	30	30	23	8314	7804	-1.52	0.0	1.28	0.0	4932416A11Rik Adamts15 Bcl6b Calml3 Cel Coch Cyp4b1 Egfl6 H2afy2 Hoxd10 Hoxd9 Id4 Il17b Irx4 Jag2 Krt2-5 Lama1 Lrrn1 Mark1 Mpp3 Notch3 Phxr4 Piwil2 Ptgir Spon2 Tbx2 Tgfb1i4 Tnfrsf19 Trpc6 Wif1
86	V$MYOGNF1_01: myogenin / nuclear factor 1 or related factors	14	14	39	3435	12683	-1.52	0.0	1.49	0.0	4932416A11Rik Adamts15 Calml3 Cel Cugbp2 Cyp4b1 Egfl6 Il17b Irx4 Mpp3 Piwil2 Pla2g1br Pvt1 Reck
87	V$E2F_03	8	8	45	1662	14456	-1.53	0.0	1.74	0.0	4932416A11Rik Adamts15 Calml3 Coch Egfl6 Il17b Irx4 Wif1
88	V$BACH2_01: BTB and CNC homolog 2	39	39	14	10980	5138	-1.53	0.0	1.41	0.0	4932416A11Rik Bcl6b Calml3 Cnn1 Coch Col4a1 Cpxm2 Cugbp2 Egfl6 H2afy2 Heph Hoxd9 Irx4 Jag2 Kcne4 Krt2-5 Lama1 Lrrn1 Mark1 Mpp3 Mrvi1 Notch3 Pappa Pcdhb3 Phxr4 Piwil2 Pla2g1br Prelp Ptgir Rai2 Rgs4 Serpinb11 Slc38a5 Spon2 Tbx2 Tcf4 Tnfrsf19 Trpc6 Wif1
89	V$CP2_01: CP2	36	36	17	10115	6003	-1.54	0.0	1.33	0.0	2310056K19Rik 4932416A11Rik Adamts15 Antxr1 Bcl6b Calml3 Cdh3 Cel Col17a1 Cpxm2 Cyp4b1 Egfl6 H2afy2 Hoxd10 Hoxd9 Id4 Il17b Irx4 Kcne4 Lama1 Lrrn1 Mark1 Mpp3 Mrvi1 Pappa Pcdhb3 Phxr4 Pla2g1br Prelp Ptgir Pvt1 Rai2 Spon2 Tbx2 Tgfb1i4 Tnfrsf19
90	V$OCT1_02: octamer factor 1	15	15	38	5421	10697	-1.54	0.0	0.18	0.0	Calml3 Cel Coch Id4 Jag2 Kcne4 Lama1 Mrvi1 Phxr4 Pla2g1br Prelp Rai2 Rgs4 Serpinb11 Spon2
91	V$STAT_01: signal transducers and activators of transcription	7	7	46	3050	13068	-1.54	0.0	0.11	0.0	4932416A11Rik Adamts15 Cpxm2 Cyp4b1 Jag2 Mrvi1 Prelp
92	V$PAX9_B: zebrafish Pax-9 binding sites	9	9	44	3651	12467	-1.55	0.0	0.13	0.0	Bcl6b Calml3 Coch Cpxm2 Id4 Irx4 Jag2 Lama1 Tnfrsf19
93	V$HFH1_01: HNF-3/Fkh Homolog 1	4	4	49	2127	13991	-1.55	0.0	0.07	0.0	Rai2 Reck Rgs4 Serpinb11
94	V$USF_Q6: upstream stimulating factor	36	36	17	10136	5982	-1.55	0.0	1.3	0.0	Adamts15 Bcl6b Calml3 Cdh3 Cel Cnn1 Coch Col17a1 Cugbp2 Egfl6 Heph Hoxd10 Hoxd9 Id4 Jag2 Kcne4 Krt2-5 Lrrn1 Mark1 Mpp3 Mrvi1 Notch3 Pappa Piwil2 Prelp Ptgir Pvt1 Rai2 Reck Rgs4 Slc38a5 Spon2 Tbx2 Tgfb1i4 Tnfrsf19 Wif1
95	V$ZTA_Q2	14	14	39	5099	11019	-1.56	0.0	0.18	0.0	Cdh3 Cel Cnn1 Coch H2afy2 Krt2-5 Lama1 Pappa Phxr4 Piwil2 Prelp Pvt1 Rgs4 Tcf4
96	V$LDSPOLYA_B: Lentiviral Poly A downstream element	40	40	13	12922	3196	-1.58	0.0	0.16	0.0	2310056K19Rik 4932416A11Rik Aldh1a1 Calml3 Cdh3 Cel Cnn1 Coch Col17a1 Col4a1 Cpxm2 Cugbp2 Cyp4b1 H2afy2 Heph Hoxd10 Id4 Il17b Kcne4 Krt2-5 Lama1 Lrrn1 Mpp3 Mrvi1 Notch3 Pappa Pcdhb3 Phxr4 Pla2g1br Prelp Pvt1 Rai2 Reck Rgs4 Serpinb11 Slc38a5 Tcf4 Tgfb1i4 Trpc6 Wif1
97	V$ATF4_Q2: activating transcription factor 4	10	10	43	3907	12211	-1.58	0.0	0.15	0.0	2310056K19Rik Bcl6b Calml3 Cel Id4 Notch3 Piwil2 Spon2 Tgfb1i4 Tnfrsf19
98	V$SOX5_01: Sox-5	22	22	31	7417	8701	-1.58	0.0	0.24	0.0	Antxr1 Calml3 Cdh3 Cnn1 Cugbp2 Cyp4b1 Heph Il17b Irx4 Kcne4 Lrrn1 Mpp3 Mrvi1 Pappa Phxr4 Prelp Pvt1 Rai2 Serpinb11 Slc38a5 Tcf4 Trpc6
99	V$CDPCR1_01: cut-like homeodomain protein	39	39	14	12608	3510	-1.59	0.0	0.18	0.0	2310056K19Rik Adamts15 Bcl6b Calml3 Cdh3 Cel Cnn1 Coch Col17a1 Cpxm2 Cugbp2 Cyp4b1 Egfl6 H2afy2 Heph Hoxd10 Hoxd9 Il17b Jag2 Lrrn1 Mark1 Mpp3 Mrvi1 Notch3 Pappa Pcdhb3 Phxr4 Pla2g1br Ptgir Pvt1 Rai2 Rgs4 Serpinb11 Slc38a5 Tbx2 Tcf4 Tgfb1i4 Tnfrsf19 Trpc6
100	V$ELK1_01: Elk-1	11	11	42	4188	11930	-1.59	0.0	0.17	0.0	Calml3 Id4 Irx4 Lama1 Pcdhb3 Pla2g1br Reck Serpinb11 Spon2 Tbx2 Tnfrsf19
101	V$CREB_Q2: cAMP-response element-binding protein	2	2	51	1456	14662	-1.59	0.0	0.04	0.0	Bcl6b Tgfb1i4
102	V$HNF3ALPHA_Q6	42	42	11	13521	2597	-1.6	0.0	0.15	0.0	4932416A11Rik Adamts15 Antxr1 Calml3 Cdh3 Cnn1 Coch Col17a1 Col4a1 Cugbp2 Cyp4b1 Egfl6 Heph Hoxd10 Hoxd9 Id4 Il17b Kcne4 Krt2-5 Lama1 Lrrn1 Mark1 Mpp3 Mrvi1 Notch3 Pappa Pcdhb3 Phxr4 Piwil2 Pla2g1br Ptgir Pvt1 Rai2 Reck Rgs4 Serpinb11 Spon2 Tbx2 Tcf4 Tgfb1i4 Tnfrsf19 Wif1
103	V$FOX_Q2	38	38	15	12266	3852	-1.61	0.0	0.2	0.0	Adamts15 Antxr1 Bcl6b Calml3 Cdh3 Cnn1 Cugbp2 Cyp4b1 Egfl6 H2afy2 Heph Hoxd10 Hoxd9 Id4 Il17b Kcne4 Krt2-5 Lama1 Lrrn1 Mark1 Notch3 Pappa Pcdhb3 Phxr4 Piwil2 Prelp Ptgir Pvt1 Rai2 Reck Rgs4 Serpinb11 Spon2 Tcf4 Tgfb1i4 Tnfrsf19 Trpc6 Wif1
104	V$CEBPDELTA_Q6	37	37	16	11952	4166	-1.61	0.0	0.21	0.0	4932416A11Rik Adamts15 Calml3 Cnn1 Coch Col4a1 Cpxm2 Cugbp2 Cyp4b1 Egfl6 H2afy2 Heph Hoxd10 Id4 Il17b Irx4 Jag2 Kcne4 Lama1 Lrrn1 Mark1 Mrvi1 Pappa Pcdhb3 Phxr4 Piwil2 Pla2g1br Prelp Ptgir Pvt1 Rai2 Reck Slc38a5 Spon2 Tcf4 Tgfb1i4 Wif1
105	V$OCT1_06: octamer-binding factor 1	27	27	26	8861	7257	-1.61	0.0	0.27	0.0	2310056K19Rik 4932416A11Rik Adamts15 Calml3 Cdh3 Coch Col4a1 Cpxm2 Cugbp2 H2afy2 Heph Irx4 Kcne4 Lrrn1 Mrvi1 Pappa Pcdhb3 Phxr4 Rgs4 Serpinb11 Slc38a5 Spon2 Tcf4 Tgfb1i4 Tnfrsf19 Trpc6 Wif1
106	V$SMAD4_Q6	20	20	33	6732	9386	-1.64	0.0	0.27	0.0	Adamts15 Calml3 Coch Col17a1 Cpxm2 Hoxd9 Id4 Il17b Jag2 Mrvi1 Phxr4 Prelp Ptgir Pvt1 Rgs4 Slc38a5 Spon2 Tgfb1i4 Trpc6 Wif1
107	V$GATA2_02: GATA-binding factor 2	20	20	33	5487	10631	-1.64	0.0	1.1	0.0	Adamts15 Aldh1a1 Antxr1 Bcl6b Cel Cnn1 Cugbp2 Cyp4b1 Egfl6 Jag2 Notch3 Pcdhb3 Phxr4 Prelp Pvt1 Reck Slc38a5 Tcf4 Tgfb1i4 Tnfrsf19
108	V$E2F_Q4: E2F	20	20	33	5494	10624	-1.66	0.0	1.09	0.0	4932416A11Rik Adamts15 Calml3 Cdh3 Cel Cnn1 Coch Cpxm2 Cyp4b1 Egfl6 Hoxd10 Hoxd9 Il17b Irx4 Pcdhb3 Phxr4 Ptgir Spon2 Trpc6 Wif1
109	V$MEF2_02: myogenic MADS factor MEF-2	6	6	47	1168	14950	-1.66	0.0	1.69	0.0	Calml3 Pappa Serpinb11 Tcf4 Tgfb1i4 Tnfrsf19
110	V$E2_Q6: papilloma virus regulator E2	7	7	46	1454	14664	-1.66	0.0	1.61	0.0	Coch Hoxd10 Jag2 Lrrn1 Phxr4 Ptgir Tbx2
111	V$TAL1BETAE47_01: Tal-1beta:E47 heterodimer	5	5	48	894	15224	-1.67	0.0	1.77	0.0	Cdh3 Irx4 Lrrn1 Reck Tcf4
112	V$OCT_C: Octamer binding site	1	1	52	1076	15042	-1.67	0.0	0.03	0.0	Calml3
113	V$MYCMAX_B: c-Myc:Max binding sites	22	22	31	6164	9954	-1.67	0.0	1.02	0.0	4932416A11Rik Calml3 Cdh3 Cnn1 H2afy2 Hoxd9 Id4 Irx4 Jag2 Mark1 Mpp3 Mrvi1 Notch3 Pappa Piwil2 Pla2g1br Prelp Ptgir Rai2 Reck Tbx2 Tnfrsf19
114	V$MTATA_B: Muscle TATA box	27	27	26	7710	8408	-1.67	0.0	0.98	0.0	2310056K19Rik 4932416A11Rik Cdh3 Coch Col4a1 Cpxm2 Cugbp2 Cyp4b1 Heph Hoxd9 Il17b Jag2 Krt2-5 Lama1 Mark1 Notch3 Pappa Piwil2 Prelp Pvt1 Rai2 Rgs4 Serpinb11 Slc38a5 Tgfb1i4 Tnfrsf19 Trpc6
115	V$IRF_Q6	11	11	42	4087	12031	-1.67	0.0	0.2	0.0	Aldh1a1 Calml3 Col4a1 Cugbp2 H2afy2 Kcne4 Lama1 Lrrn1 Ptgir Rai2 Slc38a5
116	V$RFX1_02: X-box binding protein RFX1	16	16	37	5488	10630	-1.68	0.0	0.27	0.0	Cdh3 Col4a1 H2afy2 Heph Jag2 Kcne4 Pappa Pcdhb3 Phxr4 Piwil2 Reck Rgs4 Serpinb11 Tbx2 Trpc6 Wif1
117	V$ZID_01: zinc finger with interaction domain	10	10	43	2376	13742	-1.69	0.0	1.39	0.0	4932416A11Rik Adamts15 Cnn1 Col17a1 Col4a1 Cpxm2 Hoxd10 Irx4 Serpinb11 Tbx2
118	V$MYC_Q2	12	12	41	3008	13110	-1.69	0.0	1.28	0.0	Cdh3 Hoxd10 Hoxd9 Kcne4 Lama1 Mrvi1 Pappa Piwil2 Pla2g1br Ptgir Slc38a5 Wif1
119	V$CREB_Q2_01	18	18	35	4936	11182	-1.69	0.0	1.06	0.0	4932416A11Rik Adamts15 Bcl6b Calml3 Cdh3 Cel Cpxm2 Cugbp2 Id4 Irx4 Jag2 Krt2-5 Lama1 Mpp3 Notch3 Pvt1 Spon2 Tgfb1i4
120	V$SOX9_B1: SOX (SRY-related HMG box)	28	28	25	8966	7152	-1.7	0.0	0.34	0.0	Adamts15 Antxr1 Bcl6b Calml3 Cdh3 Cnn1 Coch Cugbp2 Cyp4b1 Heph Hoxd9 Il17b Irx4 Kcne4 Lrrn1 Mpp3 Mrvi1 Pappa Pcdhb3 Phxr4 Piwil2 Prelp Pvt1 Rai2 Serpinb11 Slc38a5 Tcf4 Trpc6
121	V$TEF_Q6	17	17	36	5724	10394	-1.71	0.0	0.29	0.0	Adamts15 Cugbp2 Heph Hoxd10 Id4 Il17b Lrrn1 Notch3 Pcdhb3 Prelp Rai2 Rgs4 Serpinb11 Slc38a5 Tcf4 Tnfrsf19 Trpc6
122	V$BRN2_01: POU factor Brn-2	21	21	32	6856	9262	-1.71	0.0	0.34	0.0	4932416A11Rik Aldh1a1 Cdh3 Cnn1 Cugbp2 Heph Id4 Kcne4 Krt2-5 Mark1 Mrvi1 Pappa Pcdhb3 Phxr4 Rai2 Reck Serpinb11 Spon2 Tcf4 Tgfb1i4 Trpc6
123	V$MRF2_01: modulator recognition factor 2	31	31	22	9861	6257	-1.71	0.0	0.34	0.0	Antxr1 Bcl6b Calml3 Cdh3 Cel Cnn1 Coch Col4a1 Cugbp2 Cyp4b1 Egfl6 H2afy2 Hoxd9 Id4 Il17b Kcne4 Mark1 Mpp3 Mrvi1 Pappa Pcdhb3 Phxr4 Pvt1 Reck Serpinb11 Slc38a5 Spon2 Tcf4 Tgfb1i4 Tnfrsf19 Wif1
124	V$GATA1_06: GATA-binding factor 1	13	13	40	4609	11509	-1.71	0.0	0.24	0.0	Adamts15 Cel Cnn1 Cugbp2 Cyp4b1 Jag2 Notch3 Pcdhb3 Phxr4 Prelp Pvt1 Slc38a5 Tgfb1i4
125	V$NKX3A_01: NK class homeobox factor 3A	8	8	45	3188	12930	-1.72	0.0	0.16	0.0	Antxr1 Heph Lama1 Lrrn1 Pcdhb3 Reck Serpinb11 Tcf4
126	V$FOXP3_Q4	30	30	23	9544	6574	-1.72	0.0	0.35	0.0	2310056K19Rik Adamts15 Aldh1a1 Cel Cnn1 Coch Cpxm2 Cugbp2 Egfl6 Hoxd10 Hoxd9 Id4 Kcne4 Krt2-5 Lama1 Lrrn1 Mrvi1 Notch3 Pappa Pcdhb3 Phxr4 Piwil2 Pla2g1br Pvt1 Rai2 Serpinb11 Slc38a5 Tcf4 Trpc6 Wif1
127	V$CETS1P54_01: c-Ets-1(p54)	33	33	20	10483	5635	-1.73	0.0	0.33	0.0	2310056K19Rik 4932416A11Rik Antxr1 Cdh3 Cel Cnn1 Col17a1 Col4a1 H2afy2 Heph Hoxd10 Id4 Irx4 Jag2 Krt2-5 Lama1 Mark1 Mpp3 Pcdhb3 Phxr4 Piwil2 Pla2g1br Prelp Ptgir Pvt1 Rai2 Reck Serpinb11 Spon2 Tbx2 Tcf4 Trpc6 Wif1
128	V$E2F1_Q6_01	20	20	33	5635	10483	-1.73	0.0	0.95	0.0	4932416A11Rik Adamts15 Calml3 Cel Coch Cyp4b1 Egfl6 H2afy2 Hoxd10 Id4 Il17b Jag2 Krt2-5 Lama1 Mark1 Piwil2 Slc38a5 Tbx2 Trpc6 Wif1
129	V$CDPCR3_01: cut-like homeodomain protein	3	3	50	402	15716	-1.73	0.0	1.92	0.0	4932416A11Rik Cyp4b1 Serpinb11
130	V$NKX25_01: homeo domain factor Nkx-2.5/Csx, tinman homolog	25	25	28	7945	8173	-1.73	0.0	0.4	0.0	2310056K19Rik 4932416A11Rik Adamts15 Bcl6b Calml3 Cel Cnn1 Cpxm2 Cyp4b1 Egfl6 Heph Hoxd10 Il17b Krt2-5 Mpp3 Mrvi1 Pappa Pcdhb3 Pla2g1br Prelp Rai2 Serpinb11 Spon2 Tcf4 Trpc6
131	V$CREB_Q4_01	17	17	36	4695	11423	-1.73	0.0	1.0	0.0	4932416A11Rik Adamts15 Bcl6b Calml3 Cdh3 Cel Col17a1 Cugbp2 Irx4 Jag2 Lama1 Mpp3 Notch3 Piwil2 Pvt1 Spon2 Tgfb1i4
132	V$RFX1_01: X-box binding protein RFX1	22	22	31	7071	9047	-1.73	0.0	0.38	0.0	4932416A11Rik Bcl6b Col4a1 Cpxm2 Cugbp2 Egfl6 H2afy2 Hoxd10 Id4 Jag2 Krt2-5 Lama1 Lrrn1 Mpp3 Mrvi1 Notch3 Piwil2 Ptgir Reck Slc38a5 Tnfrsf19 Wif1
133	V$ELF1_Q6	26	26	27	7613	8505	-1.74	0.0	0.8	0.0	4932416A11Rik Aldh1a1 Calml3 Cdh3 Cnn1 Coch Col4a1 Cyp4b1 H2afy2 Hoxd10 Jag2 Kcne4 Krt2-5 Lama1 Mark1 Mpp3 Pappa Pcdhb3 Phxr4 Pla2g1br Prelp Ptgir Serpinb11 Spon2 Tcf4 Tnfrsf19
134	V$VMAF_01: v-Maf	32	32	21	10118	6000	-1.75	0.0	0.36	0.0	2310056K19Rik Adamts15 Bcl6b Calml3 Cnn1 Coch Col17a1 Col4a1 Cugbp2 Cyp4b1 H2afy2 Hoxd10 Hoxd9 Il17b Irx4 Kcne4 Krt2-5 Lama1 Lrrn1 Pappa Pcdhb3 Phxr4 Pla2g1br Prelp Ptgir Reck Spon2 Tcf4 Tgfb1i4 Tnfrsf19 Trpc6 Wif1
135	V$E47_01: E47	10	10	43	2431	13687	-1.75	0.0	1.3	0.0	2310056K19Rik Cel Cpxm2 Egfl6 Krt2-5 Mpp3 Pcdhb3 Prelp Tbx2 Tnfrsf19
136	V$LEF1TCF1_Q4	27	27	26	7918	8200	-1.75	0.0	0.8	0.0	2310056K19Rik Calml3 Cdh3 Cnn1 Col4a1 Cpxm2 Cugbp2 Cyp4b1 Egfl6 Hoxd10 Kcne4 Krt2-5 Lrrn1 Mpp3 Mrvi1 Notch3 Pappa Pcdhb3 Phxr4 Piwil2 Pla2g1br Pvt1 Reck Serpinb11 Slc38a5 Tnfrsf19 Wif1
137	V$ATF3_Q6: activating transcription factor 3	3	3	50	1693	14425	-1.75	0.0	0.08	0.0	Bcl6b Cnn1 Jag2
138	V$PAX3_B: Pax-3 binding sites	31	31	22	9756	6362	-1.75	0.0	0.39	0.0	2310056K19Rik 4932416A11Rik Adamts15 Aldh1a1 Bcl6b Calml3 Cdh3 Cugbp2 Heph Hoxd10 Id4 Il17b Irx4 Jag2 Kcne4 Krt2-5 Lama1 Lrrn1 Mark1 Notch3 Pappa Pcdhb3 Phxr4 Piwil2 Pla2g1br Pvt1 Rgs4 Serpinb11 Tbx2 Tgfb1i4 Trpc6
139	V$GATA_C: GATA binding site	26	26	27	7634	8484	-1.75	0.0	0.79	0.0	2310056K19Rik Aldh1a1 Antxr1 Bcl6b Cel Cnn1 Cyp4b1 Egfl6 H2afy2 Heph Jag2 Kcne4 Lrrn1 Notch3 Pcdhb3 Phxr4 Pvt1 Reck Rgs4 Serpinb11 Slc38a5 Spon2 Tcf4 Tgfb1i4 Tnfrsf19 Wif1
140	V$PAX6_01: Pax-6	24	24	29	7558	8560	-1.75	0.0	0.44	0.0	Aldh1a1 Antxr1 Cdh3 Cel Coch Cugbp2 Cyp4b1 Egfl6 H2afy2 Il17b Irx4 Lrrn1 Pappa Phxr4 Prelp Ptgir Serpinb11 Slc38a5 Spon2 Tbx2 Tcf4 Tgfb1i4 Tnfrsf19 Trpc6
141	V$NFKAPPAB_01: NF-kappaB	5	5	48	2287	13831	-1.76	0.0	0.12	0.0	Cpxm2 Hoxd10 Jag2 Pla2g1br Ptgir
142	V$PAX5_01: B-cell-specific activating protein	7	7	46	1513	14605	-1.76	0.0	1.48	0.0	4932416A11Rik Calml3 Coch Irx4 Jag2 Mrvi1 Tbx2
143	V$VMW65_Q6	22	22	31	6940	9178	-1.76	0.0	0.45	0.0	Adamts15 Antxr1 Bcl6b Cdh3 Cnn1 Cpxm2 Cyp4b1 Hoxd10 Hoxd9 Il17b Lama1 Mark1 Pcdhb3 Phxr4 Pvt1 Reck Rgs4 Serpinb11 Slc38a5 Tgfb1i4 Tnfrsf19 Trpc6
144	V$COMP1_01: COMP1	34	34	19	9998	6120	-1.77	0.0	0.83	0.0	2310056K19Rik 4932416A11Rik Antxr1 Bcl6b Calml3 Cdh3 Cel Coch Col17a1 Col4a1 Cpxm2 Cugbp2 Cyp4b1 Egfl6 H2afy2 Hoxd9 Id4 Il17b Irx4 Jag2 Kcne4 Lama1 Lrrn1 Notch3 Pappa Pcdhb3 Phxr4 Piwil2 Prelp Reck Slc38a5 Tcf4 Tgfb1i4 Trpc6
145	V$USF_C: USF binding site	25	25	28	7690	8428	-1.77	0.0	0.54	0.0	2310056K19Rik Aldh1a1 Cdh3 Cnn1 Cugbp2 Heph Hoxd10 Hoxd9 Kcne4 Lama1 Mark1 Mrvi1 Notch3 Pappa Phxr4 Piwil2 Pla2g1br Ptgir Pvt1 Rgs4 Slc38a5 Tbx2 Tcf4 Trpc6 Wif1
146	V$ALPHACP1_01	3	3	50	413	15705	-1.78	0.0	1.86	0.0	Hoxd10 Id4 Piwil2
147	V$SMAD3_Q6	30	30	23	9308	6810	-1.78	0.0	0.47	0.0	2310056K19Rik 4932416A11Rik Adamts15 Calml3 Cel Cnn1 Coch Cpxm2 H2afy2 Heph Hoxd9 Il17b Krt2-5 Lama1 Lrrn1 Mark1 Mpp3 Pcdhb3 Phxr4 Piwil2 Prelp Ptgir Pvt1 Rai2 Slc38a5 Spon2 Tcf4 Tgfb1i4 Trpc6 Wif1
148	V$TCF1P_Q6	36	36	17	10568	5550	-1.78	0.0	0.87	0.0	2310056K19Rik Adamts15 Aldh1a1 Antxr1 Bcl6b Calml3 Cdh3 Cel Coch Col4a1 Cpxm2 Cugbp2 Cyp4b1 H2afy2 Hoxd10 Hoxd9 Id4 Il17b Irx4 Kcne4 Krt2-5 Lrrn1 Mark1 Pappa Phxr4 Piwil2 Pla2g1br Prelp Ptgir Pvt1 Rgs4 Tcf4 Tgfb1i4 Tnfrsf19 Trpc6 Wif1
149	V$E2F_Q3_01	19	19	34	5524	10594	-1.79	0.0	0.79	0.0	4932416A11Rik Adamts15 Bcl6b Calml3 Coch Egfl6 H2afy2 Hoxd10 Hoxd9 Il17b Irx4 Lrrn1 Mark1 Notch3 Piwil2 Ptgir Tgfb1i4 Trpc6 Wif1
150	V$COREBINDINGFACTOR_Q6	16	16	37	5263	10855	-1.79	0.0	0.36	0.0	2310056K19Rik Antxr1 Coch Col4a1 Hoxd10 Irx4 Mark1 Mpp3 Mrvi1 Pcdhb3 Phxr4 Prelp Pvt1 Rai2 Rgs4 Serpinb11
151	V$T3R_01: viral homolog of thyroid hormone receptor alpha1	3	3	50	420	15698	-1.79	0.0	1.83	0.0	Calml3 Col4a1 Jag2
152	V$NKX25_02: homeo domain factor Nkx-2.5/Csx, tinman homolog	21	21	32	6546	9572	-1.8	0.0	0.5	0.0	Adamts15 Antxr1 Bcl6b Cdh3 Cugbp2 Egfl6 H2afy2 Heph Krt2-5 Lrrn1 Pcdhb3 Phxr4 Pvt1 Rai2 Rgs4 Serpinb11 Spon2 Tcf4 Tgfb1i4 Tnfrsf19 Trpc6
153	V$TITF1_Q3: TTF-1, TITF1 (thyroid transcription factor 1)	20	20	33	6248	9870	-1.8	0.0	0.49	0.0	4932416A11Rik Calml3 Cnn1 Col4a1 Cugbp2 Heph Hoxd10 Irx4 Jag2 Krt2-5 Lrrn1 Phxr4 Piwil2 Pla2g1br Prelp Pvt1 Rgs4 Serpinb11 Spon2 Tnfrsf19
154	V$AP1_Q2: activator protein 1	37	37	16	10909	5209	-1.81	0.0	0.84	0.0	4932416A11Rik Aldh1a1 Antxr1 Calml3 Cnn1 Coch Col4a1 Cpxm2 Cugbp2 Cyp4b1 Egfl6 H2afy2 Heph Hoxd9 Id4 Il17b Irx4 Kcne4 Krt2-5 Lama1 Mpp3 Mrvi1 Pappa Pcdhb3 Phxr4 Piwil2 Pla2g1br Prelp Ptgir Rai2 Rgs4 Serpinb11 Slc38a5 Spon2 Tnfrsf19 Trpc6 Wif1
155	V$CETS168_Q6	33	33	20	9980	6138	-1.81	0.0	0.62	0.0	2310056K19Rik Antxr1 Bcl6b Cdh3 Cel Cnn1 Coch Col17a1 Col4a1 Egfl6 H2afy2 Hoxd10 Id4 Jag2 Lama1 Lrrn1 Mark1 Mpp3 Pappa Phxr4 Piwil2 Pla2g1br Prelp Ptgir Pvt1 Rai2 Reck Serpinb11 Spon2 Tbx2 Tcf4 Tnfrsf19 Trpc6
156	V$EVI1_04: ectopic viral integration site 1 encoded factor	41	41	12	11945	4173	-1.81	0.0	1.02	0.0	2310056K19Rik 4932416A11Rik Aldh1a1 Antxr1 Bcl6b Cdh3 Coch Col4a1 Cpxm2 Cugbp2 Egfl6 H2afy2 Heph Hoxd10 Hoxd9 Id4 Irx4 Jag2 Kcne4 Krt2-5 Lama1 Mpp3 Mrvi1 Notch3 Pappa Pcdhb3 Phxr4 Piwil2 Prelp Ptgir Pvt1 Rai2 Reck Rgs4 Serpinb11 Slc38a5 Spon2 Tbx2 Tcf4 Tnfrsf19 Trpc6
157	V$PEBP_Q6	12	12	41	4163	11955	-1.81	0.0	0.29	0.0	Antxr1 Coch Cpxm2 Cyp4b1 Hoxd10 Irx4 Mark1 Pcdhb3 Phxr4 Prelp Rai2 Serpinb11
158	V$TGIF_01: TGIF (5'TG3' interacting factor)	13	13	40	4432	11686	-1.81	0.0	0.31	0.0	2310056K19Rik Cpxm2 Cugbp2 Hoxd10 Jag2 Kcne4 Mrvi1 Notch3 Pappa Ptgir Tbx2 Trpc6 Wif1
159	V$NFY_Q6: nuclear factor Y (Y-box binding factor)	18	18	35	5680	10438	-1.81	0.0	0.47	0.0	Antxr1 Cdh3 Cnn1 Coch Cugbp2 Heph Hoxd10 Id4 Kcne4 Lrrn1 Mrvi1 Pappa Phxr4 Piwil2 Reck Serpinb11 Tbx2 Tcf4
160	V$SREBP_Q3	16	16	37	5202	10916	-1.81	0.0	0.39	0.0	2310056K19Rik 4932416A11Rik Bcl6b Calml3 Cugbp2 Egfl6 H2afy2 Jag2 Krt2-5 Lama1 Mrvi1 Notch3 Phxr4 Rai2 Serpinb11 Tnfrsf19
161	V$DR4_Q2: direct repeat 4	48	48	5	13877	2241	-1.81	0.0	1.44	0.0	2310056K19Rik 4932416A11Rik Adamts15 Aldh1a1 Antxr1 Bcl6b Calml3 Cdh3 Cel Cnn1 Coch Col17a1 Col4a1 Cpxm2 Cugbp2 Cyp4b1 Egfl6 H2afy2 Heph Hoxd10 Hoxd9 Id4 Il17b Irx4 Jag2 Kcne4 Krt2-5 Lama1 Mark1 Mrvi1 Notch3 Pappa Pcdhb3 Phxr4 Piwil2 Pla2g1br Prelp Ptgir Pvt1 Rai2 Reck Rgs4 Serpinb11 Slc38a5 Spon2 Tbx2 Tgfb1i4 Tnfrsf19
162	V$EBF_Q6	16	16	37	4567	11551	-1.82	0.0	0.84	0.0	2310056K19Rik Cdh3 Coch Col17a1 Col4a1 Cpxm2 Egfl6 Hoxd10 Jag2 Lama1 Mpp3 Phxr4 Piwil2 Prelp Rai2 Tgfb1i4
163	V$OSF2_Q6	35	35	18	10760	5358	-1.83	0.0	0.5	0.0	2310056K19Rik 4932416A11Rik Adamts15 Antxr1 Calml3 Cdh3 Cnn1 Coch Col17a1 Col4a1 Cpxm2 Cyp4b1 Egfl6 Hoxd10 Hoxd9 Irx4 Krt2-5 Lama1 Lrrn1 Mark1 Mpp3 Mrvi1 Notch3 Pcdhb3 Phxr4 Piwil2 Pla2g1br Prelp Pvt1 Rai2 Rgs4 Serpinb11 Spon2 Tgfb1i4 Tnfrsf19
164	V$POU6F1_01	2	2	51	1334	14784	-1.84	0.0	0.06	0.0	Coch Rgs4
165	V$CDPCR3HD_01: cut-like homeodomain protein	17	17	36	5126	10992	-1.84	0.0	0.63	0.0	2310056K19Rik Adamts15 Calml3 Cnn1 Coch Cyp4b1 Heph Hoxd9 Lrrn1 Mrvi1 Notch3 Phxr4 Pla2g1br Rgs4 Tbx2 Tgfb1i4 Trpc6
166	V$HP1SITEFACTOR_Q6	14	14	39	3928	12190	-1.84	0.0	0.88	0.0	2310056K19Rik 4932416A11Rik Antxr1 Hoxd9 Il17b Kcne4 Krt2-5 Lama1 Lrrn1 Mpp3 Pappa Pcdhb3 Rai2 Rgs4
167	V$GATA2_03: GATA-binding factor 2	15	15	38	4849	11269	-1.84	0.0	0.41	0.0	Adamts15 Antxr1 Bcl6b Cugbp2 Cyp4b1 Jag2 Notch3 Pcdhb3 Phxr4 Piwil2 Prelp Slc38a5 Spon2 Tgfb1i4 Tnfrsf19
168	V$CREBATF_Q6	16	16	37	4663	11455	-1.84	0.0	0.75	0.0	4932416A11Rik Adamts15 Bcl6b Calml3 Cdh3 Cel Col17a1 Cugbp2 Irx4 Jag2 Lama1 Mpp3 Notch3 Pvt1 Spon2 Tgfb1i4
169	V$AREB6_03: AREB6 (Atp1a1 regulatory element binding factor 6)	6	6	47	2495	13623	-1.85	0.0	0.16	0.0	4932416A11Rik Cdh3 Cel Heph Irx4 Lrrn1
170	V$DEC_Q1	37	37	16	11350	4768	-1.85	0.0	0.5	0.0	2310056K19Rik 4932416A11Rik Aldh1a1 Antxr1 Calml3 Cdh3 Cel Coch Col17a1 Col4a1 Cugbp2 Heph Hoxd10 Hoxd9 Il17b Jag2 Kcne4 Mark1 Mpp3 Mrvi1 Notch3 Pappa Pcdhb3 Phxr4 Piwil2 Pla2g1br Prelp Ptgir Pvt1 Rai2 Rgs4 Serpinb11 Slc38a5 Tbx2 Tcf4 Trpc6 Wif1
171	V$CART1_01: Cart-1 (cartilage homeoprotein 1)	4	4	49	1915	14203	-1.87	0.0	0.12	0.0	Heph Hoxd10 Pcdhb3 Slc38a5
172	V$GFI1_01: growth factor independence 1	15	15	38	4703	11415	-1.87	0.0	0.5	0.0	Aldh1a1 Calml3 Col17a1 Cugbp2 Cyp4b1 Egfl6 Heph Hoxd9 Kcne4 Pappa Reck Tcf4 Tgfb1i4 Tnfrsf19 Trpc6
173	V$ETS2_B: c-Ets-2 binding sites	14	14	39	4433	11685	-1.88	0.0	0.48	0.0	2310056K19Rik Cyp4b1 H2afy2 Lama1 Mark1 Mpp3 Pappa Phxr4 Piwil2 Prelp Rai2 Serpinb11 Tgfb1i4 Tnfrsf19
174	V$E2F1_Q4: E2F-1	15	15	38	4595	11523	-1.88	0.0	0.57	0.0	4932416A11Rik Adamts15 Bcl6b H2afy2 Hoxd9 Id4 Il17b Krt2-5 Lrrn1 Mark1 Notch3 Piwil2 Prelp Tgfb1i4 Trpc6
175	V$VMYB_01: v-Myb	38	38	15	11492	4626	-1.88	0.0	0.61	0.0	2310056K19Rik 4932416A11Rik Adamts15 Aldh1a1 Antxr1 Bcl6b Calml3 Cdh3 Cel Cnn1 Coch Col17a1 Cyp4b1 Egfl6 H2afy2 Hoxd10 Hoxd9 Id4 Il17b Jag2 Kcne4 Krt2-5 Lama1 Mpp3 Mrvi1 Notch3 Phxr4 Pla2g1br Prelp Pvt1 Rai2 Reck Serpinb11 Slc38a5 Tbx2 Tgfb1i4 Tnfrsf19 Wif1
176	V$E2F1DP1_01: E2F-1:DP-1 heterodimer	15	15	38	4587	11531	-1.89	0.0	0.58	0.0	4932416A11Rik Calml3 Cel Coch Cyp4b1 H2afy2 Jag2 Krt2-5 Lama1 Mark1 Piwil2 Spon2 Tbx2 Trpc6 Wif1
177	V$AHR_01: aryl hydrocarbon / dioxin receptor	1	1	52	42	16076	-1.89	0.0	2.03	0.0	2310056K19Rik
178	V$PADS_C: Retroviral Poly A downstream element	13	13	40	4190	11928	-1.89	0.0	0.43	0.0	2310056K19Rik Bcl6b Coch Col17a1 Col4a1 H2afy2 Mark1 Mpp3 Pappa Phxr4 Pvt1 Reck Serpinb11
179	V$AP1_Q4: activator protein 1	42	42	11	13129	2989	-1.9	0.0	0.31	0.0	4932416A11Rik Aldh1a1 Antxr1 Calml3 Cnn1 Coch Col17a1 Col4a1 Cpxm2 Cugbp2 Cyp4b1 Egfl6 H2afy2 Heph Hoxd9 Id4 Il17b Irx4 Jag2 Kcne4 Krt2-5 Lama1 Mark1 Mpp3 Mrvi1 Pappa Pcdhb3 Phxr4 Piwil2 Pla2g1br Prelp Ptgir Rai2 Reck Rgs4 Serpinb11 Slc38a5 Spon2 Tbx2 Tnfrsf19 Trpc6 Wif1
180	V$TFIII_Q6	47	47	6	14795	1323	-1.92	0.0	0.15	0.0	2310056K19Rik 4932416A11Rik Adamts15 Antxr1 Bcl6b Calml3 Cdh3 Cel Cnn1 Coch Col17a1 Col4a1 Cpxm2 Cugbp2 Egfl6 H2afy2 Heph Hoxd9 Id4 Il17b Irx4 Jag2 Kcne4 Krt2-5 Lama1 Lrrn1 Mark1 Mpp3 Mrvi1 Notch3 Pappa Pcdhb3 Piwil2 Pla2g1br Prelp Ptgir Rai2 Reck Rgs4 Serpinb11 Slc38a5 Spon2 Tbx2 Tcf4 Tgfb1i4 Trpc6 Wif1
181	V$OCT1_B: Octamer binding factor 1	1	1	52	972	15146	-1.93	0.0	0.04	0.0	Calml3
182	V$NMYC_01: N-Myc	12	12	41	3468	12650	-1.93	0.0	0.75	0.0	Cdh3 Hoxd10 Hoxd9 Kcne4 Lama1 Mrvi1 Pappa Piwil2 Pla2g1br Ptgir Slc38a5 Wif1
183	V$GCM_Q2	12	12	41	3672	12446	-1.96	0.0	0.57	0.0	Antxr1 Calml3 Col4a1 H2afy2 Il17b Jag2 Mark1 Notch3 Pla2g1br Reck Slc38a5 Spon2
184	V$STAF_02: Se-Cys tRNA gene transcription activating factor	10	10	43	2743	13375	-1.96	0.0	0.88	0.0	Adamts15 Bcl6b Cdh3 Cugbp2 Cyp4b1 Lama1 Pappa Phxr4 Prelp Spon2
185	V$MAF_Q6	3	3	50	465	15653	-1.96	0.0	1.62	0.0	Piwil2 Serpinb11 Tnfrsf19
186	V$GATA1_05: GATA-binding factor 1	7	7	46	2633	13485	-1.96	0.0	0.24	0.0	Cdh3 Cel Cugbp2 Cyp4b1 Hoxd10 Prelp Tnfrsf19
187	V$AML_Q6	11	11	42	3539	12579	-1.97	0.0	0.45	0.0	2310056K19Rik Coch Col4a1 Hoxd10 Mark1 Pcdhb3 Phxr4 Prelp Pvt1 Rai2 Serpinb11
188	V$USF_01: upstream stimulating factor	7	7	46	1689	14429	-1.97	0.0	1.14	0.0	Hoxd10 Hoxd9 Kcne4 Lama1 Piwil2 Ptgir Slc38a5
189	V$E2_Q6_01	1	1	52	955	15163	-1.97	0.0	0.04	0.0	Ptgir
190	V$AREB6_01: AREB6 (Atp1a1 regulatory element binding factor 6)	11	11	42	3480	12638	-1.97	0.0	0.49	0.0	4932416A11Rik Calml3 Cel Coch Col4a1 Heph Irx4 Lama1 Notch3 Pcdhb3 Prelp
191	V$CMYB_01: c-Myb	10	10	43	3307	12811	-1.97	0.0	0.4	0.0	Bcl6b Cpxm2 Cyp4b1 H2afy2 Hoxd9 Il17b Lama1 Notch3 Pla2g1br Rai2
192	V$TCF4_Q5	42	42	11	12797	3321	-1.98	0.0	0.53	0.0	2310056K19Rik 4932416A11Rik Aldh1a1 Calml3 Cdh3 Cnn1 Coch Col17a1 Col4a1 Cpxm2 Cugbp2 Cyp4b1 Egfl6 H2afy2 Heph Hoxd10 Hoxd9 Id4 Irx4 Kcne4 Krt2-5 Lama1 Lrrn1 Mark1 Mpp3 Mrvi1 Pappa Phxr4 Piwil2 Pla2g1br Prelp Pvt1 Reck Rgs4 Serpinb11 Slc38a5 Tbx2 Tcf4 Tgfb1i4 Tnfrsf19 Trpc6 Wif1
193	V$NKX22_01: NK2 class homeobox factor 2	5	5	48	2095	14023	-1.99	0.0	0.18	0.0	Col17a1 Heph Pla2g1br Pvt1 Tcf4
194	V$HNF4_DR1_Q3	43	43	10	12873	3245	-1.99	0.0	0.71	0.0	2310056K19Rik 4932416A11Rik Adamts15 Antxr1 Bcl6b Cel Col17a1 Cpxm2 Cugbp2 Cyp4b1 Egfl6 H2afy2 Heph Hoxd10 Hoxd9 Id4 Il17b Irx4 Jag2 Kcne4 Krt2-5 Lama1 Lrrn1 Mark1 Mpp3 Mrvi1 Notch3 Pappa Pcdhb3 Pla2g1br Prelp Ptgir Pvt1 Rai2 Reck Rgs4 Serpinb11 Slc38a5 Spon2 Tcf4 Tnfrsf19 Trpc6 Wif1
195	V$PPARA_02: PPAR-alpha:RXR-alpha heterodimer (peroxisome proliferator activated factor alpha:retinoid X receptor alpha)	3	3	50	481	15637	-2.01	0.0	1.55	0.0	Hoxd9 Irx4 Ptgir
196	V$AFP1_Q6	8	8	45	2746	13372	-2.04	0.0	0.35	0.0	Cpxm2 Cyp4b1 Hoxd10 Hoxd9 Rai2 Serpinb11 Slc38a5 Trpc6
197	V$R_01: Epstein-Barr virus transcription factor R	2	2	51	237	15881	-2.04	0.0	1.69	0.0	Il17b Jag2
198	V$NFKB_Q6: NF-kappaB	5	5	48	2025	14093	-2.05	0.0	0.21	0.0	Cpxm2 Hoxd10 Jag2 Pla2g1br Ptgir
199	V$TCF11MAFG_01: TCF11:MafG heterodimers	2	2	51	1205	14913	-2.07	0.0	0.09	0.0	Kcne4 Mpp3
200	V$XFD1_01: Xenopus fork head domain factor 1	8	8	45	2671	13447	-2.07	0.0	0.4	0.0	4932416A11Rik Calml3 H2afy2 Mrvi1 Reck Spon2 Trpc6 Wif1
201	V$NFE2_01: NF-E2 p45	8	8	45	2290	13828	-2.09	0.0	0.72	0.0	Cpxm2 Cugbp2 H2afy2 Mrvi1 Pappa Reck Serpinb11 Tcf4
202	V$FOXD3_01: fork head box D3	45	45	8	13812	2306	-2.09	0.0	0.42	0.0	2310056K19Rik Adamts15 Aldh1a1 Antxr1 Calml3 Cdh3 Cnn1 Coch Cugbp2 Cyp4b1 Egfl6 H2afy2 Heph Hoxd10 Hoxd9 Id4 Il17b Irx4 Kcne4 Krt2-5 Lama1 Lrrn1 Mark1 Mpp3 Mrvi1 Notch3 Pappa Pcdhb3 Phxr4 Piwil2 Pla2g1br Prelp Ptgir Rai2 Reck Rgs4 Serpinb11 Slc38a5 Spon2 Tbx2 Tcf4 Tgfb1i4 Tnfrsf19 Trpc6 Wif1
203	V$STAT5A_02	8	8	45	2564	13554	-2.1	0.0	0.47	0.0	4932416A11Rik Antxr1 Coch Cpxm2 Lama1 Mrvi1 Rgs4 Wif1
204	V$RORA1_01: RAR-related orphan receptor alpha1	5	5	48	1973	14145	-2.1	0.0	0.23	0.0	Adamts15 Cel Ptgir Rai2 Reck
205	V$CREB_02: cAMP-responsive element binding protein	4	4	49	1718	14400	-2.1	0.0	0.19	0.0	Calml3 Col17a1 Jag2 Pvt1
206	V$E2F_Q6_01	7	7	46	1888	14230	-2.1	0.0	0.85	0.0	4932416A11Rik Adamts15 Calml3 Egfl6 Il17b Irx4 Wif1
207	V$SF1_Q6	8	8	45	2477	13641	-2.11	0.0	0.54	0.0	Cel Cnn1 Col17a1 Cugbp2 Pla2g1br Reck Spon2 Tcf4
208	V$XFD3_01: Xenopus fork head domain factor 3	7	7	46	1929	14189	-2.12	0.0	0.79	0.0	Calml3 Cugbp2 Reck Serpinb11 Spon2 Tcf4 Wif1
209	V$E47_02: E47	7	7	46	2328	13790	-2.13	0.0	0.42	0.0	Cpxm2 Egfl6 Irx4 Mpp3 Pcdhb3 Rai2 Tnfrsf19
210	V$AMEF2_Q6: myocyte enhancer factor	4	4	49	1678	14440	-2.15	0.0	0.2	0.0	Cnn1 Rgs4 Tcf4 Tgfb1i4
211	V$ATF_01: activating transcription factor	4	4	49	1648	14470	-2.17	0.0	0.22	0.0	Bcl6b Lama1 Mpp3 Pvt1
212	V$E2_01: papilloma virus regulator E2	1	1	52	864	15254	-2.18	0.0	0.06	0.0	Tbx2
213	V$ACAAT_B: Avian C-type CCAAT box	2	2	51	1138	14980	-2.19	0.0	0.11	0.0	Cyp4b1 Kcne4
214	V$FXR_Q3	2	2	51	272	15846	-2.19	0.0	1.49	0.0	Lrrn1 Piwil2
215	V$VBP_01: PAR-type chicken vitellogenin promoter-binding protein	3	3	50	1395	14723	-2.19	0.0	0.16	0.0	Adamts15 Kcne4 Trpc6
216	V$AR_01: androgen receptor	5	5	48	1238	14880	-2.2	0.0	0.95	0.0	Cdh3 Col4a1 Hoxd9 Lama1 Tnfrsf19
217	V$IK3_01: Ikaros 3	4	4	49	1620	14498	-2.2	0.0	0.23	0.0	Aldh1a1 Calml3 Prelp Rgs4
218	V$E2F4DP2_01: E2F-4:DP-2 heterodimer	5	5	48	1836	14282	-2.2	0.0	0.31	0.0	Calml3 Cyp4b1 Jag2 Piwil2 Wif1
219	V$GABP_B: GA binding protein	3	3	50	1371	14747	-2.22	0.0	0.17	0.0	Id4 Jag2 Pvt1
220	V$E2F1DP1RB_01: Rb:E2F-1:DP-1 trimeric complex	4	4	49	903	15215	-2.23	0.0	1.06	0.0	4932416A11Rik Adamts15 Egfl6 Wif1
221	V$ARNT_01: AhR nuclear translocator homodimers	5	5	48	1281	14837	-2.23	0.0	0.88	0.0	Hoxd10 Hoxd9 Pappa Ptgir Slc38a5
222	V$OLF1_01: olfactory neuron-specific factor	4	4	49	1570	14548	-2.24	0.0	0.26	0.0	Col17a1 Lama1 Phxr4 Tgfb1i4
223	V$TAL1ALPHAE47_01: Tal-1alpha:E47 heterodimer	5	5	48	1304	14814	-2.24	0.0	0.84	0.0	Cdh3 Irx4 Lrrn1 Pappa Reck
224	V$E2F1DP2_01: E2F-1:DP-2 heterodimer	2	2	51	1099	15019	-2.25	0.0	0.12	0.0	Cyp4b1 Wif1
225	V$OCT1_Q6: octamer factor 1	48	48	5	14784	1334	-2.26	0.0	0.32	0.0	2310056K19Rik 4932416A11Rik Antxr1 Bcl6b Calml3 Cdh3 Cnn1 Coch Col17a1 Col4a1 Cpxm2 Cugbp2 Cyp4b1 Egfl6 H2afy2 Heph Hoxd10 Hoxd9 Id4 Jag2 Kcne4 Krt2-5 Lama1 Lrrn1 Mark1 Mpp3 Mrvi1 Notch3 Pappa Pcdhb3 Phxr4 Piwil2 Pla2g1br Prelp Ptgir Pvt1 Rai2 Reck Rgs4 Serpinb11 Slc38a5 Spon2 Tbx2 Tcf4 Tgfb1i4 Tnfrsf19 Trpc6 Wif1
226	V$OCT1_05: octamer-binding factor 1	2	2	51	1095	15023	-2.26	0.0	0.12	0.0	Calml3 Pcdhb3
227	V$RREB1_01: Ras-responsive element binding protein 1	5	5	48	1340	14778	-2.26	0.0	0.79	0.0	H2afy2 Il17b Jag2 Prelp Tgfb1i4
228	V$YY1_02: Yin and Yang 1	5	5	48	1686	14432	-2.28	0.0	0.41	0.0	Antxr1 Bcl6b Kcne4 Mrvi1 Reck
229	V$AP4_01: activator protein 4	5	5	48	1397	14721	-2.28	0.0	0.71	0.0	4932416A11Rik Hoxd10 Il17b Lrrn1 Serpinb11
230	V$PTF1BETA_Q6	3	3	50	1312	14806	-2.29	0.0	0.2	0.0	Notch3 Ptgir Reck
231	V$HNF6_Q6	5	5	48	1639	14479	-2.29	0.0	0.45	0.0	2310056K19Rik Rai2 Rgs4 Tcf4 Tgfb1i4
232	V$CREB_Q4: cAMP-response element binding protein	3	3	50	1305	14813	-2.3	0.0	0.21	0.0	Bcl6b Mpp3 Notch3
233	V$HIF1_Q3: hypoxia induced factor	3	3	50	1306	14812	-2.3	0.0	0.21	0.0	Lama1 Mpp3 Wif1
234	V$LHX3_01: LIM homeobox transcription factor 3	3	3	50	1288	14830	-2.31	0.0	0.22	0.0	Adamts15 Antxr1 Serpinb11
235	V$CREB_01: cAMP-responsive element binding protein	4	4	49	1469	14649	-2.31	0.0	0.32	0.0	Bcl6b Cugbp2 Pvt1 Tgfb1i4
236	V$STAT5A_01: signal transducer and activator of transcription 5a	2	2	51	1056	15062	-2.32	0.0	0.14	0.0	Adamts15 Prelp
237	V$S8_01: S8	4	4	49	1431	14687	-2.33	0.0	0.35	0.0	Calml3 Kcne4 Serpinb11 Tcf4
238	V$XBP1_01: X-box-binding protein 1	4	4	49	1438	14680	-2.34	0.0	0.35	0.0	Irx4 Jag2 Krt2-5 Slc38a5
239	V$TAL1BETAITF2_01: Tal-1beta:ITF-2 heterodimer	4	4	49	1097	15021	-2.38	0.0	0.71	0.0	Cdh3 Irx4 Lrrn1 Reck
240	V$EVI1_05: ectopic viral integration site 1 encoded factor	2	2	51	1014	15104	-2.38	0.0	0.16	0.0	Heph Notch3
241	V$FREAC2_01: Fork head RElated ACtivator-2	2	2	51	1015	15103	-2.38	0.0	0.16	0.0	Mrvi1 Wif1
242	V$MAX_01: Max	3	3	50	664	15454	-2.38	0.0	0.98	0.0	Hoxd10 Kcne4 Lama1
243	V$TEL2_Q6	4	4	49	1125	14993	-2.39	0.0	0.67	0.0	Lama1 Mark1 Prelp Serpinb11
244	V$CACCCBINDINGFACTOR_Q6	4	4	49	1296	14822	-2.39	0.0	0.47	0.0	4932416A11Rik Cyp4b1 Id4 Jag2
245	V$MTF1_Q4	4	4	49	1171	14947	-2.39	0.0	0.61	0.0	Cdh3 Coch Mpp3 Phxr4
246	V$GR_01: high affinity binding site for glucocorticoid receptor	4	4	49	1214	14904	-2.4	0.0	0.56	0.0	Cyp4b1 Krt2-5 Lama1 Tnfrsf19
247	V$FOXO1_02: fork head box O1	2	2	51	981	15137	-2.42	0.0	0.17	0.0	Mrvi1 Wif1
248	V$DTYPEPA_B: poly A signal of D-type LTRs	1	1	52	84	16034	-2.43	0.0	1.41	0.0	Egfl6
249	V$NKX61_01: NKX6-1	2	2	51	964	15154	-2.45	0.0	0.18	0.0	Serpinb11 Tcf4
250	V$PBX_Q3	50	50	3	15387	731	-2.45	0.0	0.25	0.0	2310056K19Rik 4932416A11Rik Adamts15 Antxr1 Bcl6b Calml3 Cdh3 Cel Cnn1 Coch Col17a1 Col4a1 Cpxm2 Cugbp2 Cyp4b1 Egfl6 H2afy2 Heph Hoxd10 Hoxd9 Id4 Il17b Irx4 Jag2 Kcne4 Krt2-5 Lrrn1 Mark1 Mpp3 Mrvi1 Notch3 Pappa Pcdhb3 Phxr4 Pla2g1br Prelp Ptgir Pvt1 Rai2 Reck Rgs4 Serpinb11 Slc38a5 Spon2 Tbx2 Tcf4 Tgfb1i4 Tnfrsf19 Trpc6 Wif1
251	V$HTF_01	1	1	52	718	15400	-2.47	0.0	0.09	0.0	Jag2
252	V$RSRFC4_Q2	2	2	51	368	15750	-2.49	0.0	1.07	0.0	Kcne4 Pappa
253	V$CREBP1_Q2: CRE-binding protein 1	3	3	50	1018	15100	-2.51	0.0	0.42	0.0	Bcl6b Notch3 Tgfb1i4
254	V$SRF_Q6: serum response factor	3	3	50	1022	15096	-2.51	0.0	0.41	0.0	Col17a1 Hoxd10 Pappa
255	V$ATF1_Q6	3	3	50	1007	15111	-2.51	0.0	0.43	0.0	Bcl6b Notch3 Spon2
256	V$FOXO3_01: fork head box O3	2	2	51	381	15737	-2.52	0.0	1.03	0.0	Mrvi1 Wif1
257	V$RSRFC4_01: related to serum response factor, C4	1	1	52	93	16025	-2.52	0.0	1.32	0.0	Pappa
258	V$AR_Q2: androgen receptor	3	3	50	914	15204	-2.53	0.0	0.54	0.0	Cugbp2 Lama1 Mpp3
259	V$NFKAPPAB65_01: NF-kappaB (p65)	3	3	50	937	15181	-2.53	0.0	0.51	0.0	Jag2 Mrvi1 Ptgir
260	V$PR_02: is recognized by progesterone receptor	2	2	51	850	15268	-2.57	0.0	0.25	0.0	Lama1 Mpp3
261	V$CHX10_01	2	2	51	418	15700	-2.58	0.0	0.91	0.0	Pappa Slc38a5
262	V$TAXCREB_01: Tax/CREB complex	2	2	51	425	15693	-2.58	0.0	0.89	0.0	Jag2 Krt2-5
263	V$HNF1_Q6	52	52	1	15466	652	-2.61	0.0	1.01	0.0	2310056K19Rik 4932416A11Rik Adamts15 Antxr1 Bcl6b Calml3 Cdh3 Cel Cnn1 Coch Col17a1 Col4a1 Cpxm2 Cugbp2 Cyp4b1 Egfl6 H2afy2 Heph Hoxd10 Hoxd9 Id4 Il17b Irx4 Jag2 Kcne4 Krt2-5 Lama1 Lrrn1 Mark1 Mpp3 Mrvi1 Notch3 Pappa Pcdhb3 Phxr4 Piwil2 Pla2g1br Prelp Ptgir Pvt1 Rai2 Reck Rgs4 Serpinb11 Slc38a5 Spon2 Tbx2 Tcf4 Tgfb1i4 Tnfrsf19 Trpc6 Wif1
264	V$E4F1_Q6	2	2	51	464	15654	-2.63	0.0	0.79	0.0	Irx4 Notch3
265	V$FOXO4_02: fork head box O4	2	2	51	458	15660	-2.63	0.0	0.8	0.0	Mrvi1 Wif1
266	V$E2F_01: E2F	1	1	52	110	16008	-2.64	0.0	1.18	0.0	Calml3
267	V$CREBP1CJUN_01: CRE-binding protein 1:c-Jun heterodimer	1	1	52	633	15485	-2.65	0.0	0.13	0.0	Bcl6b
268	V$PAX_Q6	51	51	2	15420	698	-2.69	0.0	0.52	0.0	2310056K19Rik 4932416A11Rik Adamts15 Aldh1a1 Antxr1 Bcl6b Calml3 Cdh3 Cel Cnn1 Coch Col17a1 Col4a1 Cpxm2 Cyp4b1 Egfl6 H2afy2 Heph Hoxd10 Hoxd9 Id4 Il17b Irx4 Jag2 Kcne4 Krt2-5 Lama1 Lrrn1 Mark1 Mpp3 Mrvi1 Notch3 Pappa Pcdhb3 Phxr4 Piwil2 Pla2g1br Prelp Ptgir Pvt1 Rai2 Reck Serpinb11 Slc38a5 Spon2 Tbx2 Tcf4 Tgfb1i4 Tnfrsf19 Trpc6 Wif1
269	V$NFKAPPAB50_01: NF-kappaB (p50)	2	2	51	694	15424	-2.7	0.0	0.4	0.0	Lama1 Mark1
270	V$HNF4_01: hepatic nuclear factor 4	51	51	2	15471	647	-2.7	0.0	0.44	0.0	2310056K19Rik 4932416A11Rik Adamts15 Antxr1 Bcl6b Calml3 Cdh3 Cel Cnn1 Coch Col17a1 Col4a1 Cpxm2 Cugbp2 Cyp4b1 Egfl6 H2afy2 Heph Hoxd10 Hoxd9 Id4 Il17b Irx4 Jag2 Kcne4 Krt2-5 Lama1 Lrrn1 Mark1 Mrvi1 Notch3 Pappa Pcdhb3 Phxr4 Piwil2 Pla2g1br Prelp Ptgir Pvt1 Rai2 Reck Rgs4 Serpinb11 Slc38a5 Spon2 Tbx2 Tcf4 Tgfb1i4 Tnfrsf19 Trpc6 Wif1
271	V$GRE_C: Glucocorticoid response element	1	1	52	599	15519	-2.7	0.0	0.14	0.0	Col4a1
272	V$ARNT_02: AhR nuclear translocator homodimers	2	2	51	563	15555	-2.7	0.0	0.58	0.0	Hoxd10 Kcne4
273	V$E4BP4_01: E4BP4	2	2	51	616	15502	-2.71	0.0	0.5	0.0	Adamts15 Trpc6
274	V$HFH4_01	1	1	52	559	15559	-2.76	0.0	0.17	0.0	Wif1
275	V$NFKB_C: NF-kappaB binding site	1	1	52	561	15557	-2.76	0.0	0.17	0.0	Ptgir
276	V$CDP_01: cut-like homeodomain protein	1	1	52	145	15973	-2.79	0.0	0.96	0.0	Tgfb1i4
277	V$SRF_C: serum response factor	1	1	52	532	15586	-2.82	0.0	0.18	0.0	Hoxd10
278	V$FXR_IR1_Q6	1	1	52	153	15965	-2.82	0.0	0.92	0.0	Cnn1
279	V$ATF_B: ATF binding site	1	1	52	496	15622	-2.86	0.0	0.21	0.0	Bcl6b
280	V$OCT1_01: octamer factor 1	1	1	52	476	15642	-2.89	0.0	0.23	0.0	Calml3
281	V$RP58_01: 58 KDA repressor protein	1	1	52	410	15708	-2.95	0.0	0.29	0.0	Pappa
282	V$NFY_C: NF-Y binding site	1	1	52	401	15717	-2.96	0.0	0.3	0.0	Id4
283	V$E2F_02: E2F	1	1	52	379	15739	-2.98	0.0	0.33	0.0	Wif1
284	V$E2F_Q3: E2F	1	1	52	379	15739	-2.98	0.0	0.33	0.0	Wif1
285	V$E2F4DP1_01: E2F-4:DP-1 heterodimer	1	1	52	379	15739	-2.98	0.0	0.33	0.0	Wif1
286	V$FREAC3_01: Fork head RElated ACtivator-3	1	1	52	360	15758	-2.99	0.0	0.36	0.0	Reck
287	V$ATF6_01: activating transcription factor 6	1	1	52	333	15785	-2.99	0.0	0.4	0.0	Irx4
288	V$IRF1_01: interferon regulatory factor 1	1	1	52	356	15762	-2.99	0.0	0.36	0.0	Slc38a5
289	V$AR_03: is recognized by androgen reseptor	1	1	52	316	15802	-3.0	0.0	0.43	0.0	Lama1
290	V$MEF2_03: myogenic MADS factor MEF-2	1	1	52	321	15797	-3.0	0.0	0.42	0.0	Pappa
291	V$STAT5B_01: signal transducer and activator of transcription 5b	1	1	52	328	15790	-3.01	0.0	0.41	0.0	Prelp
292	V$GATA4_Q3	52	52	1	15805	313	-3.01	0.0	0.32	0.0	2310056K19Rik 4932416A11Rik Adamts15 Aldh1a1 Antxr1 Bcl6b Calml3 Cdh3 Cel Cnn1 Coch Col17a1 Col4a1 Cpxm2 Cugbp2 Cyp4b1 Egfl6 H2afy2 Heph Hoxd10 Hoxd9 Id4 Il17b Irx4 Jag2 Kcne4 Krt2-5 Lama1 Lrrn1 Mark1 Mpp3 Mrvi1 Notch3 Pappa Pcdhb3 Phxr4 Piwil2 Pla2g1br Prelp Ptgir Pvt1 Rai2 Rgs4 Serpinb11 Slc38a5 Spon2 Tbx2 Tcf4 Tgfb1i4 Tnfrsf19 Trpc6 Wif1
293	V$STAF_01: Se-Cys tRNA gene transcription activating factor	1	1	52	310	15808	-3.01	0.0	0.44	0.0	Lama1
