# Supplementary material for: A genomic analysis of mouse models of breast cancer reveals molecular features of mouse models and relationships to human breast cancer
Source: Breast Cancer Res. 2014 Jun 5;16(3):R59. doi: 10.1186/bcr3672 (PMC4078930; doi:10.1186/bcr3672)
Supplement: Additional file 2 — Fold change values organized by mouse tumor model type comparing the mouse model to all other types of mouse models. [file bcr3672-S2.zip › Additional_file_2/WNT_SAM/AdditionalFile58_WNT_SAM/WNT.txt]

Current settings
Input parameters
Data type?								Two class unpaired
Array or Seq data?								array
Arrays centered?								FALSE
Delta								1.308355605
Minimum fold change								0
Test statistic								standard
Are data are log scale?								TRUE
Number of permutations								100
Input percentile for exchangeability factor s0								Automatic choice
Number of neighbors for KNN								10
Seed for Random number generator								98429506
Computed values
Estimate of pi0 (proportion of null genes)								0.558
s0 percentile								0
False Discovery Rate (%)								0.149985281
List of Significant Genes for Delta = 1.308
Positive genes (91) Upregulated in Wnt tumors compared to all other tumors.
	Row	Gene ID	Gene Name	Score(d)	Numerator(r)	Denominator(s+s0)	Fold Change	q-value(%)
	8219	1425425_a_at	7.180825784	5.246844713	1.839777842	0.350644615	3.579549033	0
	13984	1449451_at	6.349119917	5.143343666	1.447812824	0.281492531	2.727941723	0
	16917	1455298_at	9.016941899	4.111805376	1.433113353	0.348536281	2.700288124	0
	12405	1438441_at	8.927958389	4.095120767	1.42958789	0.349095417	2.693697582	0
	6408	1423259_at	9.225071099	3.960350687	1.410173469	0.356072879	2.657691169	0
	15102	1450928_at	8.987167557	3.943163376	1.40013986	0.355080357	2.63927167	0
	6409	1423260_at	9.372654786	3.970311383	1.374932448	0.346303429	2.593557667	0
	707	1416468_at	9.081863308	4.757305262	1.243869259	0.261465092	2.368328589	0
	314	1416053_at	2.565650926	6.870388266	1.155833216	0.168234046	2.228129701	0
	2268	1418158_at	7.700480952	3.391760446	1.082200741	0.319067564	2.117263372	0
	617	1416371_at	10.46311438	3.861092199	1.077829424	0.279151434	2.110857845	0
	16212	1452358_at	3.178122893	6.252562186	1.060715086	0.169644868	2.085965195	0
	2263	1418153_at	3.98886725	5.434485865	1.048869936	0.193002606	2.068908635	0
	7132	1424096_at	7.766437801	3.526801273	1.046934082	0.296850886	2.06613437	0
	15987	1452027_a_at	7.672894388	3.396228276	1.039446451	0.306059065	2.055438848	0
	2844	1418799_a_at	6.963825348	3.69533756	1.029049469	0.278472386	2.04067929	0
	13893	1449347_a_at	6.949485547	3.728883818	1.012157935	0.271437241	2.016925695	0
	15872	1451876_a_at	7.797307914	3.31528596	1.005673	0.30334427	2.007879931	0
	2680	1418608_at	7.487726187	3.154112057	0.911760605	0.289070454	1.881340008	0.102563464
	2050	1417917_at	3.165326632	4.073931258	0.890515899	0.218588838	1.853838927	0
	1443	1417257_at	2.799134981	3.17613201	0.821060361	0.25850952	1.766704018	0.102563464
	3325	1419332_at	2.625462334	4.734910075	0.810907213	0.171261376	1.754314265	0
	9808	1427633_a_at	3.407894344	3.893721867	0.801160043	0.205756875	1.742501675	0
	3028	1419000_at	3.865408604	4.493088091	0.795518301	0.177053796	1.735700828	0
	17459	1460248_at	3.564417634	4.114191133	0.770327293	0.187236633	1.705656689	0
	3515	1419539_at	6.537032427	4.09015541	0.770324024	0.188336126	1.705652824	0
	9425	1427056_at	6.405827787	3.31057822	0.733859183	0.221671	1.663081861	0
	14397	1450069_a_at	9.061201563	3.972620764	0.715230038	0.180039848	1.641744973	0
	5002	1421613_at	4.727050826	4.09781947	0.712826588	0.173952658	1.639012194	0
	10764	1431693_a_at	5.085049668	3.216398003	0.702124163	0.218295174	1.626898406	0.102563464
	14586	1450307_x_at	4.776017583	4.02355717	0.698570404	0.173620102	1.622895835	0
	15297	1451154_a_at	8.943866842	3.827552569	0.694487871	0.181444372	1.618309862	0
	9543	1427231_at	4.829624369	3.290574167	0.687267104	0.208859326	1.61023037	0
	3095	1419077_at	4.742004132	4.594964397	0.686490514	0.149400616	1.60936383	0
	2000	1417860_a_at	3.414268367	4.088785814	0.684192605	0.167333931	1.606802493	0
	3142	1419126_at	5.428782104	4.91105484	0.681320015	0.138731909	1.603606327	0
	13319	1448696_at	4.127419951	3.10905338	0.673308045	0.216563681	1.594725423	0.149985281
	8988	1426431_at	6.815499768	3.835954235	0.671521961	0.175059951	1.592752344	0
	6961	1423895_a_at	9.014694088	3.863689	0.667985098	0.172887905	1.588852389	0
	8967	1426399_at	5.1488104	4.556042892	0.665686558	0.146110687	1.586323002	0
	16189	1452324_at	5.371839638	3.569575186	0.652286546	0.182735063	1.571657162	0
	570	1416321_s_at	7.662488141	3.259332678	0.652249957	0.200117638	1.571617303	0
	448	1416194_at	5.484245837	3.30608259	0.651203428	0.196971313	1.570477668	0
	8054	1425212_a_at	8.551323382	3.092433789	0.649386178	0.209991942	1.568500705	0.149985281
	10850	1431995_at	5.775016477	3.089428556	0.64897806	0.21006411	1.568057062	0.149985281
	12948	1448285_at	4.081270108	3.878024654	0.648920496	0.167332741	1.567994496	0
	5001	1421612_a_at	5.044048936	3.743178047	0.640946722	0.171230626	1.559352098	0
	1023	1416805_at	4.105866014	3.336950013	0.640599503	0.191971561	1.558976848	0
	13734	1449170_at	4.558525654	3.721817615	0.639433706	0.171806835	1.557717596	0
	13965	1449431_at	3.026436802	4.371979884	0.613392383	0.140300825	1.529852309	0
	571	1416322_at	7.428528246	3.087865667	0.6055117	0.196093925	1.521518315	0.149985281
	6432	1423285_at	3.624602613	4.074728083	0.593926607	0.145758587	1.509349183	0
	14980	1450784_at	6.977134287	3.183155496	0.583783593	0.183397762	1.498774766	0.102563464
	8275	1425510_at	4.847049794	3.484155907	0.580727986	0.166676808	1.495603742	0
	8987	1426430_at	6.775532474	3.371686762	0.575976905	0.170827525	1.490686523	0
	14114	1449630_s_at	5.019133666	3.372833297	0.569168192	0.168750763	1.483667892	0
	8274	1425509_at	4.945088691	3.572816669	0.567542231	0.158850085	1.481996696	0
	15994	1452035_at	9.168752918	3.118386179	0.557311233	0.178717837	1.471524164	0.149985281
	949	1416725_at	7.527254154	3.282380216	0.555856566	0.169345575	1.470041177	0
	537	1416286_at	4.1936649	3.228899641	0.547031013	0.169417162	1.461075787	0.102563464
	5300	1421964_at	6.812806656	3.455422573	0.544821082	0.157671333	1.458839413	0
	8929	1426348_at	9.077138447	3.110855974	0.540742364	0.173824301	1.454720877	0.149985281
	7126	1424089_a_at	8.526174222	3.278856364	0.533950787	0.162846654	1.447888781	0
	8276	1425511_at	5.228171173	3.453529857	0.532166871	0.154093607	1.446099549	0
	5566	1422272_at	6.189380272	3.34631852	0.529733926	0.158303498	1.443662919	0
	1784	1417627_a_at	3.873319189	3.657531696	0.52934878	0.144728419	1.443277566	0
	538	1416287_at	4.371250298	3.123965962	0.526125238	0.168415804	1.440056322	0.149985281
	11231	1434149_at	8.162149013	3.214811591	0.524275655	0.1630813	1.438211304	0.102563464
	5301	1421965_s_at	7.169895729	3.20716703	0.515110333	0.160612256	1.429103429	0.102563464
	16703	1454145_at	4.196557349	3.836558323	0.508812386	0.132622091	1.422878413	0
	11230	1434148_at	8.50748702	3.112306493	0.508523461	0.16339119	1.422593484	0.149985281
	14221	1449860_at	3.863393196	3.501055508	0.508377561	0.145206941	1.422449625	0
	16743	1454622_at	3.932149677	3.444445755	0.505491903	0.146755658	1.419607305	0
	3992	1420429_at	4.362920384	3.54468766	0.504743372	0.142394315	1.418870943	0
	947	1416723_at	8.587045132	3.084657467	0.499872732	0.162051293	1.414088813	0.149985281
	16786	1454758_a_at	8.251386465	3.110911284	0.499740193	0.160641094	1.413958907	0.149985281
	2678	1418606_at	2.722596874	3.975770295	0.497907335	0.125235438	1.412163698	0
	14460	1450144_at	4.245943279	3.756467844	0.497754307	0.132505941	1.412013916	0
	2266	1418156_at	3.779039084	3.412118015	0.493598478	0.144660436	1.40795232	0
	5801	1422545_at	4.77357216	3.155142348	0.486139316	0.15407841	1.400691574	0.102563464
	3734	1419834_x_at	5.722192319	3.235607674	0.485208912	0.14995913	1.39978855	0
	8524	1425836_a_at	3.885714981	3.150594855	0.476937628	0.151380184	1.391786219	0.102563464
	9175	1426673_at	5.889220254	3.46131206	0.470136796	0.13582618	1.38524081	0
	1736	1417577_at	2.885735648	3.190933138	0.465695323	0.145943303	1.380982773	0.102563464
	9598	1427313_at	2.904170252	3.539833347	0.465435229	0.131485068	1.380733827	0
	11744	1436289_x_at	5.960920689	3.135169658	0.457448625	0.14590873	1.373111352	0.102563464
	5540	1422245_a_at	2.988155866	3.858494101	0.445902169	0.115563781	1.362165662	0
	2507	1418421_at	3.366611776	3.237612861	0.4450821	0.137472304	1.361391588	0
	8099	1425268_a_at	4.566139756	3.108532079	0.405274743	0.130374959	1.32434109	0.149985281
	10611	1430853_a_at	4.721826317	3.122070154	0.391931131	0.125535658	1.312148616	0.149985281
	15468	1451364_at	4.960454237	3.252288289	0.374969114	0.115293935	1.296811792	0
Negative genes (653) Downregulated in Wnt tumors compared to all other tumors.
	Row	Gene ID	Gene Name	Score(d)	Numerator(r)	Denominator(s+s0)	Fold Change	q-value(%)	InverseFoldChange
	2942	1418911_s_at	7.246467057	-4.377818274	-1.037855563	0.237071413	0.487050893	0	2.053173526
	15843	1451828_a_at	7.144381527	-4.209000691	-1.008176015	0.239528593	0.497174423	0	2.011366541
	11035	1433531_at	7.503858834	-4.10074254	-0.980141908	0.239015714	0.506929874	0	1.972659436
	7364	1424367_a_at	5.265664069	-2.875365759	-0.852353748	0.296433157	0.553880346	0	1.805444095
	13830	1449279_at	4.982778529	-2.773265049	-0.786748785	0.283690441	0.579648901	0	1.725182258
	14979	1450783_at	4.510932899	-2.608032891	-0.772688054	0.296272358	0.585325869	0.102563464	1.708450034
	2296	1418191_at	4.75883988	-2.720400358	-0.751661265	0.276305384	0.593919265	0	1.683730533
	5355	1422029_at	3.617426808	-3.248698423	-0.710196999	0.218609704	0.611236669	0	1.636027501
	1938	1417795_at	3.976838823	-2.64277741	-0.679962393	0.25729083	0.624181545	0.102563464	1.602097993
	12977	1448321_at	5.811492103	-3.029658082	-0.67305566	0.22215565	0.627176905	0	1.594446466
	2652	1418580_at	5.746707211	-2.582322955	-0.672939209	0.260594519	0.627227531	0.102563464	1.594317771
	7346	1424339_at	4.918677377	-3.446227144	-0.665170584	0.193014144	0.630614136	0	1.585755761
	7275	1424262_at	5.485089252	-3.141780357	-0.658780885	0.20968394	0.633413322	0	1.578747976
	7938	1425072_at	6.522482167	-3.989693545	-0.648449273	0.162531098	0.637965683	0	1.567482432
	10740	1431591_s_at	4.469190245	-2.567122323	-0.620114593	0.241560204	0.650619247	0.102563464	1.53699726
	15806	1451780_at	5.35743395	-2.97598175	-0.613254075	0.206067821	0.653720536	0	1.529705653
	4050	1420499_at	4.007746139	-3.596781327	-0.60743234	0.168882199	0.656363837	0	1.52354524
	4226	1420699_at	5.215217721	-2.633903649	-0.599346092	0.2275505	0.66005306	0.102563464	1.515029717
	10453	1429692_s_at	4.077585344	-3.415280996	-0.598587334	0.175267375	0.660400293	0	1.514233125
	7276	1424263_at	5.171042139	-2.759481466	-0.594349686	0.215384554	0.662342948	0	1.509791873
	14774	1450534_x_at	4.940975006	-2.829570443	-0.592999111	0.209572132	0.662963289	0	1.508379147
	16647	1453939_x_at	3.918316023	-2.532878538	-0.590208462	0.233018857	0.66424692	0.149985281	1.505464264
	7007	1423947_at	6.367307142	-3.182385442	-0.583640128	0.183397058	0.667278013	0	1.498625732
	11965	1437033_a_at	6.845164264	-3.716250801	-0.578960406	0.155791532	0.669446001	0	1.49377246
	13227	1448591_at	7.884840665	-2.666106411	-0.577012778	0.216425262	0.670350359	0.102563464	1.491757239
	17458	1460247_a_at	6.79116932	-3.721046993	-0.576822977	0.155016311	0.670438556	0	1.491560996
	4322	1420804_s_at	2.750738701	-2.669464122	-0.573998843	0.215023996	0.671752252	0.102563464	1.488644061
	2997	1418969_at	6.768563376	-3.703667585	-0.572156559	0.154483778	0.672610609	0	1.486744315
	11737	1436242_a_at	6.083312598	-4.344911235	-0.567553085	0.130624783	0.67476026	0	1.482007846
	13843	1449293_a_at	6.764784431	-3.571894515	-0.562201835	0.157395979	0.677267731	0	1.476520959
	7817	1424921_at	6.114541621	-2.711155218	-0.561400798	0.207070696	0.67764388	0	1.475701368
	7646	1424706_at	5.091113273	-3.948776306	-0.553130448	0.14007642	0.681539676	0	1.467266008
	5383	1422062_at	4.282570855	-2.994980989	-0.55118846	0.184037382	0.682457703	0	1.465292274
	10305	1428838_a_at	6.465976156	-3.00772935	-0.550178061	0.182921399	0.682935834	0	1.464266408
	11693	1436000_a_at	6.752398268	-3.54232285	-0.548295108	0.154784059	0.683827758	0	1.462356548
	10841	1431938_a_at	4.887070362	-3.521217282	-0.544291627	0.154574848	0.685728017	0	1.458304132
	14528	1450234_at	4.50752008	-2.998691667	-0.542638497	0.180958417	0.686514217	0	1.456634072
	8543	1425860_x_at	5.988177609	-4.167047525	-0.540865531	0.129795863	0.687358411	0	1.454845076
	17549	1460369_at	5.343186619	-3.762496102	-0.538403568	0.143097442	0.688532392	0	1.452364496
	8738	1426112_a_at	5.02518414	-3.137830241	-0.538134838	0.171499029	0.688660656	0	1.45209399
	8227	1425435_at	3.838951645	-2.835025688	-0.535996093	0.189062164	0.689682329	0	1.449942906
	5800	1422544_at	6.319140417	-3.889530019	-0.534696419	0.137470701	0.69030392	0	1.448637291
	8466	1425769_x_at	5.431784078	-4.032421614	-0.534384996	0.132522104	0.690452946	0	1.44832462
	17090	1455968_x_at	7.679312258	-3.60299002	-0.534347277	0.148306621	0.690470998	0	1.448286753
	12772	1448061_at	4.141288233	-2.883214893	-0.533960342	0.185196165	0.690656209	0	1.447898371
	9845	1427701_a_at	2.805210263	-3.350532304	-0.533656711	0.159275203	0.690801581	0	1.447593677
	8698	1426065_a_at	4.619388234	-3.063487199	-0.531007399	0.173334297	0.692071309	0	1.444937808
	11781	1436452_x_at	7.607663522	-3.581030165	-0.527394645	0.147274561	0.693806545	0	1.441323965
	9455	1427094_at	7.298196608	-3.354613822	-0.524942132	0.156483625	0.694986986	0	1.438875864
	4374	1420867_at	7.348436298	-3.711659429	-0.52376755	0.141114119	0.695553046	0	1.437704868
	10354	1429103_at	6.501910314	-4.224473217	-0.52359501	0.123943267	0.695636236	0	1.437532935
	17563	1460387_a_at	5.141738254	-3.499824589	-0.521590004	0.149033185	0.696603678	0	1.435536491
	10635	1431036_a_at	7.691997839	-3.656160772	-0.521199151	0.142553674	0.696792427	0	1.43514763
	7470	1424495_a_at	5.843762385	-4.00182292	-0.519881986	0.129911292	0.697428881	0	1.433837954
	9020	1426472_at	4.189953754	-2.951457803	-0.515930236	0.174805222	0.699341858	0	1.429915839
	8464	1425767_a_at	2.980922883	-3.385265832	-0.514989389	0.15212672	0.69979808	0	1.428983629
	8467	1425770_at	5.42569125	-3.524322474	-0.512790734	0.145500515	0.700865379	0	1.426807529
	16482	1452954_at	7.641117286	-3.161699612	-0.51263597	0.162139366	0.700940568	0	1.426654478
	8226	1425434_a_at	4.232440766	-2.806003434	-0.511919723	0.182437312	0.701288647	0	1.42594637
	15476	1451374_x_at	5.677590415	-3.887861253	-0.51106885	0.13145244	0.701702375	0	1.425105623
	13978	1449445_x_at	6.388357338	-3.788835572	-0.510198829	0.134658477	0.702125666	0	1.424246468
	14869	1450650_at	6.258128809	-3.583272104	-0.507849346	0.141727821	0.703270036	0	1.421928917
	16978	1455615_at	5.505168136	-3.584689152	-0.507461635	0.141563637	0.703459058	0	1.421546838
	5699	1422430_at	6.544111723	-3.145908988	-0.505499269	0.160684645	0.70441656	0	1.419614553
	16061	1452117_a_at	4.001288852	-2.965971572	-0.503703245	0.169827401	0.705294041	0	1.417848361
	11780	1436451_a_at	7.591192201	-3.351121653	-0.503128063	0.150137212	0.705575287	0	1.417283198
	12585	1439012_a_at	6.756155837	-2.965192706	-0.501427339	0.169104469	0.706407547	0	1.415613415
	17712	1460746_at	5.623099852	-2.793401063	-0.500512486	0.179176737	0.706855641	0	1.41471602
	10632	1431020_a_at	7.233515883	-3.279814325	-0.500345135	0.152552884	0.706937641	0	1.414551924
	13977	1449444_a_at	6.26551452	-3.787762293	-0.499862271	0.131967698	0.70717429	0	1.414078559
	9440	1427076_at	5.847558249	-2.901580828	-0.499236458	0.172056713	0.707481114	0	1.413465293
	10202	1428443_a_at	6.307449017	-2.598562593	-0.498885703	0.191985255	0.707653141	0.102563464	1.413121686
	6116	1422903_at	4.842617144	-2.598170914	-0.498364181	0.191813471	0.707908998	0.102563464	1.412610946
	912	1416686_at	7.075736368	-2.626752805	-0.49788488	0.189543865	0.708144223	0.102563464	1.412141718
	4375	1420868_s_at	7.270213722	-3.513343294	-0.497606765	0.141633403	0.708280749	0	1.411869519
	3391	1419402_at	4.256462024	-3.176116731	-0.497578974	0.156662685	0.708294393	0	1.411842322
	2936	1418901_at	6.47132977	-3.018346279	-0.497236701	0.164738123	0.708462452	0	1.411507409
	15961	1451996_at	5.266900475	-3.61487808	-0.496979183	0.137481589	0.708588923	0	1.41125548
	6695	1423591_at	7.459779614	-3.242495155	-0.496579087	0.15314721	0.70878546	0	1.410864157
	6710	1423612_at	5.757574138	-4.406549456	-0.496173706	0.112599146	0.708984648	0	1.410467776
	11308	1434420_x_at	6.317037593	-3.974829187	-0.496150404	0.124823075	0.7089961	0	1.410444994
	10380	1429240_at	5.231801962	-3.277551818	-0.495438598	0.151161179	0.709345995	0	1.409749272
	2721	1418656_at	5.87999193	-3.349355737	-0.495103859	0.147820625	0.709510599	0	1.409422215
	13489	1448883_at	5.813941184	-2.835325275	-0.492501414	0.173701909	0.710791624	0	1.406882082
	13740	1449176_a_at	6.597257626	-2.943729956	-0.491636581	0.167011441	0.71121784	0	1.406038971
	9916	1427844_a_at	6.116815612	-2.991543868	-0.490453749	0.163946701	0.711801191	0	1.404886664
	921	1416695_at	6.74625521	-3.358419583	-0.489738768	0.145824176	0.712154038	0	1.404190592
	17178	1456225_x_at	4.643114846	-2.804628102	-0.488998273	0.174354052	0.71251966	0	1.403470046
	3362	1419370_a_at	6.182048675	-3.673808964	-0.48854806	0.132981346	0.712742046	0	1.403032142
	6610	1423492_at	6.571105358	-3.687494584	-0.488530879	0.132483145	0.712750535	0	1.403015433
	7175	1424145_at	5.757858892	-3.860407122	-0.481167903	0.124641751	0.716397445	0	1.395873208
	1477	1417297_at	6.905234472	-3.162532321	-0.481124463	0.152132663	0.716419016	0	1.395831179
	8064	1425225_at	4.107691183	-2.960651453	-0.48084378	0.162411478	0.716558413	0	1.39555964
	3623	1419661_at	4.676757311	-3.716378361	-0.48056928	0.129311182	0.716694764	0	1.395294133
	3638	1419676_at	4.757888653	-2.650584479	-0.479425926	0.18087555	0.717262979	0.102563464	1.394188783
	14313	1449972_s_at	5.365863192	-3.065942845	-0.478546363	0.156084567	0.717700404	0	1.393339052
	16183	1452314_at	6.120332462	-2.913589245	-0.478532837	0.164241695	0.717707132	0	1.393325989
	4382	1420875_at	6.463396316	-2.958578983	-0.477770509	0.161486481	0.718086473	0	1.392589943
	14870	1450651_at	5.571258829	-3.371556397	-0.475009882	0.14088742	0.719461862	0	1.38992774
	9019	1426471_at	4.254630694	-2.873996521	-0.473795626	0.164856019	0.720067658	0	1.388758389
	17650	1460656_a_at	5.386695676	-3.538552223	-0.472520842	0.133535077	0.7207042	0	1.387531806
	913	1416687_at	7.416145095	-2.505365125	-0.472406009	0.188557749	0.720761568	0.149985281	1.387421368
	773	1416539_at	5.021475101	-3.297951384	-0.471608133	0.143000329	0.721160292	0	1.386654273
	16333	1452560_a_at	6.597742737	-3.354681907	-0.470875245	0.140363605	0.721526734	0	1.385950033
	3622	1419660_at	4.890999718	-3.718340653	-0.469560535	0.12628228	0.722184552	0	1.384687608
	4381	1420874_at	6.026740993	-3.037356963	-0.468852109	0.154361873	0.722539263	0	1.384007833
	8850	1426254_at	5.663421543	-3.576353509	-0.46790843	0.130833943	0.723012037	0	1.383102838
	5285	1421947_at	5.671969117	-3.505453242	-0.466493323	0.133076464	0.723721571	0	1.38174685
	827	1416593_at	4.140211098	-3.00228914	-0.466303456	0.155315972	0.723816823	0	1.381565016
	4201	1420671_x_at	4.738046878	-2.561938432	-0.465164265	0.181567308	0.724388594	0.102563464	1.380474525
	2147	1418027_at	5.50520605	-2.802583154	-0.464987992	0.165914075	0.724477107	0	1.380305865
	9915	1427843_at	5.656374499	-2.632330335	-0.464525279	0.176469219	0.724709505	0.102563464	1.379863233
	7302	1424292_at	5.293130133	-2.774786077	-0.464208779	0.16729534	0.72486851	0	1.37956055
	2146	1418026_at	5.847698172	-2.805864198	-0.464203018	0.165440301	0.724871405	0	1.379555041
	7122	1424085_at	7.672054789	-3.430996561	-0.460365579	0.134178385	0.726802064	0	1.375890424
	9155	1426648_at	7.399984973	-2.906931161	-0.460364376	0.158367829	0.72680267	0	1.375889277
	13177	1448537_at	5.615031057	-3.640265771	-0.460019805	0.126369841	0.726976279	0	1.375560702
	15483	1451382_at	4.445211726	-2.639645191	-0.458278952	0.173613845	0.727854027	0.102563464	1.373901859
	15944	1451976_s_at	4.928158127	-3.031855314	-0.45729963	0.150831614	0.728348272	0	1.37296955
	13850	1449300_at	6.614836102	-3.004575627	-0.456695104	0.15199987	0.728653533	0	1.372394362
	2433	1418340_at	5.471657049	-2.509194415	-0.455470594	0.181520647	0.729272251	0.149985281	1.371230015
	826	1416592_at	4.398761495	-2.929766636	-0.455396472	0.155437797	0.729309721	0	1.371159566
	7647	1424709_at	3.871663564	-3.472504529	-0.454655035	0.130930005	0.729684627	0	1.370455075
	13064	1448414_at	6.090203195	-3.209045632	-0.453809795	0.141415812	0.730112257	0	1.369652393
	13597	1449010_at	4.828672367	-2.894430302	-0.453305557	0.15661305	0.730367484	0	1.369173768
	11532	1435306_a_at	6.115261326	-2.748434199	-0.45281435	0.164753571	0.730616201	0	1.368707673
	16874	1455089_at	5.646758939	-3.454143645	-0.451890647	0.130825667	0.731084137	0	1.367831621
	13536	1448938_at	6.638367434	-2.919921127	-0.451801628	0.154730764	0.731129248	0	1.367747224
	4742	1421304_at	3.294463753	-2.856415117	-0.45164083	0.158114564	0.731210742	0	1.367594789
	8822	1426224_x_at	4.908177426	-2.912555685	-0.450192932	0.154569725	0.731944958	0	1.36622295
	6057	1422836_at	5.312947151	-3.18648818	-0.450100754	0.141252918	0.731991726	0	1.366135661
	6978	1423917_a_at	7.006239719	-2.762301796	-0.449875768	0.162862642	0.732105888	0	1.36592263
	9849	1427706_a_at	3.950413014	-2.929260056	-0.446398998	0.152393092	0.733872327	0	1.362634838
	12557	1438948_x_at	6.758296108	-3.043169655	-0.446315573	0.146661417	0.733914765	0	1.362556046
	7943	1425077_at	4.483367668	-3.449953158	-0.445980126	0.129271357	0.73408543	0	1.362239269
	2849	1418806_at	4.111770209	-2.744830262	-0.444996796	0.16212179	0.734585948	0	1.361311093
	7008	1423948_at	5.799578732	-3.472676234	-0.443969898	0.127846614	0.735109006	0	1.360342468
	2355	1418253_a_at	4.816123124	-2.827561444	-0.443502116	0.156849683	0.735347398	0	1.359901461
	12282	1438001_x_at	7.662032741	-3.033056556	-0.442742046	0.145972236	0.73573491	0	1.359185198
	16936	1455405_at	4.958561868	-2.99154831	-0.442590368	0.147946923	0.735812266	0	1.359042307
	3387	1419398_a_at	7.764159578	-3.035788241	-0.442417927	0.14573412	0.735900221	0	1.358879875
	17185	1456245_x_at	6.532770318	-2.739342451	-0.442292517	0.161459374	0.735964194	0	1.358761755
	6437	1423290_at	5.259607588	-3.2127063	-0.43973275	0.136873	0.737271171	0	1.356353048
	7309	1424300_at	6.801679447	-3.454959216	-0.439246069	0.12713495	0.737519925	0	1.355895571
	11538	1435330_at	3.67429602	-2.525398126	-0.43914703	0.173892198	0.737570556	0.149985281	1.355802494
	10014	1427994_at	4.697883424	-2.922995225	-0.438690693	0.15008259	0.737803893	0	1.35537371
	14233	1449874_at	3.533330877	-2.93222167	-0.438507643	0.149547917	0.737897512	0	1.355201751
	11152	1433908_a_at	7.067835278	-2.694988237	-0.438347211	0.162652736	0.737979573	0	1.355051056
	10379	1429239_a_at	5.124666078	-2.94444367	-0.437266587	0.148505672	0.73853255	0	1.35403646
	16184	1452315_at	5.828672811	-2.665201737	-0.436474957	0.163768075	0.738937906	0.102563464	1.353293682
	13903	1449357_at	7.470230161	-2.606772293	-0.435873941	0.167208291	0.739245806	0.102563464	1.352730027
	9901	1427808_at	5.844597731	-3.04564501	-0.435660594	0.143043786	0.739355135	0	1.352529999
	17190	1456251_x_at	6.690988653	-2.945304185	-0.432415516	0.146815232	0.74102005	0	1.349491151
	14075	1449557_at	4.630561819	-3.466535963	-0.432080226	0.124643226	0.741192287	0	1.349177558
	6438	1423291_s_at	5.381499025	-3.112042825	-0.432034347	0.138826607	0.741215858	0	1.349134653
	2071	1417940_s_at	5.540541993	-2.765948115	-0.431825993	0.156122232	0.741322912	0	1.348939826
	15845	1451832_at	5.332986737	-3.136850419	-0.430919967	0.137373451	0.741788616	0	1.348092945
	8532	1425844_a_at	5.523884317	-3.800460477	-0.430919161	0.113386039	0.741789031	0	1.348092191
	14370	1450035_a_at	5.931242168	-3.212101349	-0.428190275	0.133305344	0.743193467	0	1.345544658
	4830	1421410_a_at	4.76915759	-2.921572612	-0.428096296	0.146529405	0.743241881	0	1.345457011
	15545	1451457_at	4.282070883	-2.99499343	-0.427298377	0.14267089	0.743653063	0	1.344713078
	4141	1420603_s_at	4.567692905	-2.70657417	-0.427114873	0.157806454	0.743747659	0	1.344542048
	11752	1436341_at	6.407662595	-3.439772555	-0.426983147	0.124131215	0.74381557	0	1.344419289
	10236	1428578_s_at	3.879113923	-3.04443085	-0.426575867	0.140116786	0.744025583	0	1.344039806
	893	1416664_at	7.74935229	-2.650262588	-0.426166028	0.160801435	0.744236975	0.102563464	1.343658047
	2643	1418571_at	7.088684287	-2.522966889	-0.4260868	0.168883231	0.744277847	0.149985281	1.34358426
	2244	1418132_a_at	5.692657728	-3.109483284	-0.425591612	0.136868918	0.744533355	0	1.34312317
	6946	1423879_at	6.604104761	-3.37478746	-0.425270793	0.126014097	0.744698939	0	1.342824527
	5962	1422727_at	4.970011379	-2.891050669	-0.425199869	0.147074513	0.74473555	0	1.342758514
	7857	1424971_at	6.111839692	-3.002545263	-0.425120887	0.141586837	0.744776322	0	1.342685005
	4751	1421315_s_at	6.721532825	-2.633272446	-0.424939013	0.161372977	0.744870219	0.102563464	1.34251575
	14447	1450129_a_at	5.798671897	-3.758142571	-0.423854234	0.112782904	0.745430506	0	1.341506676
	6521	1423392_at	6.754286051	-2.89472091	-0.423741424	0.146384207	0.745488796	0	1.341401783
	15118	1450945_at	3.69040126	-2.910779558	-0.423158092	0.145376207	0.745790284	0	1.340859517
	4831	1421411_at	4.701941301	-2.864754562	-0.422830556	0.147597481	0.745959621	0	1.340555134
	6886	1423807_a_at	8.615588297	-2.904395305	-0.422197772	0.14536512	0.74628688	0	1.33996728
	15002	1450808_at	3.945096355	-2.593014737	-0.422085691	0.162777976	0.74634486	0.102563464	1.339863183
	4418	1420917_at	5.749521587	-3.156676931	-0.421147268	0.133414751	0.74683049	0	1.338991932
	16459	1452846_at	4.159216513	-3.020150218	-0.420876991	0.13935631	0.746970415	0	1.338741107
	1305	1417107_at	6.189343425	-3.705655524	-0.420693401	0.11352739	0.747065477	0	1.338570756
	7645	1424705_at	5.468594902	-3.436385009	-0.419685922	0.122130064	0.747587358	0	1.337636317
	10028	1428018_a_at	4.480167178	-2.733732626	-0.419273926	0.153370495	0.74780088	0	1.337254377
	7048	1424002_at	6.492932219	-3.527602834	-0.418517657	0.11864081	0.748192984	0	1.336553564
	1203	1416994_at	5.331574636	-3.36782779	-0.417323741	0.12391481	0.748812414	0	1.335447945
	15890	1451902_at	5.679132892	-3.197972782	-0.417159048	0.13044484	0.748897902	0	1.335295503
	10729	1431464_a_at	4.276443321	-2.988840698	-0.416644241	0.139399949	0.749165184	0	1.334819105
	17447	1460235_at	5.424852559	-3.12162369	-0.41579388	0.133197951	0.749606891	0	1.334032561
	728	1416489_at	7.152185622	-2.873890756	-0.414484344	0.144224113	0.750287619	0	1.332822207
	14937	1450735_at	6.014600754	-3.353227991	-0.414276505	0.123545582	0.750395715	0	1.332630211
	1368	1417175_at	6.114969386	-3.058457534	-0.413791085	0.135294043	0.750648241	0	1.332181899
	11471	1435035_at	5.06460434	-3.40635315	-0.413781324	0.121473407	0.75065332	0	1.332172886
	7191	1424164_at	7.201247149	-3.123750367	-0.413527535	0.132381748	0.750785382	0	1.33193856
	16621	1453815_at	4.81527455	-2.508092023	-0.413455036	0.164848431	0.750823112	0.149985281	1.331871628
	12757	1448014_s_at	6.285988324	-2.950016867	-0.412353661	0.139780103	0.75139652	0	1.330855246
	417	1416162_at	6.40020259	-3.033644987	-0.412041953	0.135824052	0.751558883	0	1.330567733
	15986	1452026_a_at	5.03689007	-2.71624968	-0.411474154	0.151486131	0.751854732	0	1.330044167
	4749	1421313_s_at	6.473902388	-2.560982109	-0.41133045	0.16061434	0.751929626	0.102563464	1.32991169
	5579	1422286_a_at	7.446707568	-2.960036724	-0.410851211	0.138799363	0.752179446	0	1.32946999
	3013	1418985_at	6.16405523	-2.79496826	-0.410686218	0.146937704	0.752265474	0	1.329317954
	5222	1421875_a_at	6.309663474	-2.81878577	-0.410211246	0.145527642	0.752513179	0	1.328880381
	15261	1451112_s_at	8.292353495	-2.836415441	-0.410029961	0.144559205	0.752607744	0	1.328713408
	5398	1422082_a_at	6.244138438	-3.020489084	-0.409823714	0.135681243	0.752715344	0	1.328523469
	11407	1434783_at	6.277676203	-2.936809097	-0.409603944	0.139472445	0.752830016	0	1.328321106
	16268	1452449_at	6.278261918	-3.36881061	-0.409492075	0.121553902	0.752888394	0	1.32821811
	17	1415690_at	7.698496234	-3.249380885	-0.40865922	0.125765256	0.753323156	0	1.327451563
	4659	1421197_a_at	7.105617741	-3.116866464	-0.408410429	0.13103238	0.753453076	0	1.327222666
	14467	1450156_a_at	6.096258915	-2.649589293	-0.408240124	0.154076756	0.753542024	0.102563464	1.327066001
	15591	1451512_s_at	5.021536472	-2.553505079	-0.407724374	0.159672435	0.753811456	0.149985281	1.326591672
	1816	1417659_at	7.524203136	-3.436716493	-0.407688424	0.118627307	0.753830241	0	1.326558615
	5188	1421834_at	3.628276369	-2.705993799	-0.407097999	0.150443064	0.75413881	0	1.326015831
	14042	1449517_at	4.921899629	-3.377474492	-0.406731086	0.120424621	0.75433063	0	1.325678635
	1369	1417176_at	6.191006832	-3.021562703	-0.405924341	0.134342518	0.754752564	0	1.324937532
	11096	1433693_x_at	5.534855621	-2.537595044	-0.405861089	0.159939266	0.754785656	0.149985281	1.324879443
	6665	1423558_at	5.631031184	-2.824563122	-0.405772193	0.143658391	0.754832166	0	1.32479781
	772	1416538_at	5.032897161	-2.889574413	-0.405490702	0.140328866	0.754979459	0	1.324539347
	11874	1436828_a_at	6.392772827	-3.692972346	-0.40454542	0.109544665	0.755474298	0	1.323671768
	5725	1422460_at	7.413660226	-2.719623062	-0.40368757	0.148435118	0.755923649	0	1.322884925
	7625	1424681_a_at	6.774135083	-3.688982036	-0.402710922	0.109165867	0.756435553	0	1.321989687
	14043	1449518_at	4.737056163	-3.260502839	-0.401689567	0.123198656	0.756971261	0	1.321054116
	6490	1423349_at	7.321670502	-2.88744336	-0.401556927	0.139070062	0.757040859	0	1.320932665
	13336	1448714_at	5.216182158	-3.521376279	-0.400921334	0.113853591	0.757374454	0	1.320350844
	14321	1449981_a_at	5.909110847	-2.636249821	-0.400768392	0.15202216	0.757454749	0.102563464	1.320210879
	16370	1452605_at	3.69474992	-3.068324629	-0.400384479	0.130489608	0.757656341	0	1.319859607
	6522	1423393_at	7.075696752	-2.689687719	-0.400032522	0.14872824	0.7578412	0.102563464	1.319537656
	13695	1449127_at	4.845834937	-2.640825637	-0.400027207	0.151478084	0.757843992	0.102563464	1.319532794
	4417	1420916_at	6.444493872	-3.07516292	-0.399693251	0.129974659	0.758019438	0	1.319227384
	1304	1417106_at	6.414428346	-3.658998764	-0.399603499	0.10921116	0.758066597	0	1.319145316
	4145	1420607_at	5.263707341	-3.342072625	-0.399592001	0.119564128	0.758072639	0	1.319134802
	10602	1430811_a_at	5.256801335	-2.709854607	-0.398975182	0.147231214	0.758396819	0	1.318570932
	1817	1417660_s_at	7.360063427	-3.26579268	-0.397961954	0.121857691	0.75892964	0	1.317645203
	16070	1452128_a_at	4.273000353	-2.506234651	-0.397763174	0.15870947	0.759034216	0.149985281	1.317463665
	17667	1460683_at	3.411138034	-2.90568327	-0.397469324	0.136790313	0.759188833	0	1.31719535
	17265	1456534_at	5.620124852	-2.767620375	-0.397324266	0.143561693	0.75926517	0	1.317062918
	1918	1417774_at	5.419433566	-2.908713464	-0.396793622	0.136415507	0.75954449	0	1.316578572
	6582	1423461_a_at	6.431566433	-3.338106884	-0.396538005	0.118791285	0.759679078	0	1.316345321
	8507	1425815_a_at	6.384684676	-2.58065823	-0.39628998	0.153561589	0.759809692	0.102563464	1.316119037
	1334	1417137_at	4.122841815	-2.925795169	-0.395953041	0.135331771	0.759987165	0	1.315811696
	327	1416066_at	9.013767115	-2.735382722	-0.395808669	0.144699557	0.760063221	0	1.315680027
	6612	1423495_at	5.460601223	-2.617141544	-0.395727536	0.151206012	0.760105967	0.102563464	1.315606039
	10590	1430718_s_at	3.631104966	-2.704996804	-0.395390511	0.146170417	0.760283554	0	1.315298739
	9824	1427668_at	3.586989492	-2.615082642	-0.395319383	0.151168983	0.760321039	0.102563464	1.315233893
	11205	1434078_at	6.107869789	-2.811104017	-0.395081829	0.140543298	0.760446243	0	1.315017345
	12229	1437832_x_at	5.481352345	-2.674932892	-0.394513397	0.147485344	0.760745923	0.102563464	1.314499322
	5187	1421833_at	3.545220207	-2.639405729	-0.394509969	0.14946924	0.760747731	0.102563464	1.314496198
	8720	1426089_a_at	5.820089134	-2.600536135	-0.394214502	0.151589704	0.76090355	0.102563464	1.314227014
	14904	1450692_at	6.09308191	-2.604704459	-0.393849513	0.151206987	0.761096076	0.102563464	1.313894568
	7153	1424118_a_at	5.438275388	-2.497715652	-0.393485081	0.157537981	0.761288357	0.149985281	1.313562714
	7942	1425076_at	5.197389776	-3.335851156	-0.393196236	0.117869838	0.761440791	0	1.313299749
	17488	1460288_a_at	7.573568994	-3.269122975	-0.392844684	0.120168218	0.76162636	0	1.312979766
	5466	1422161_at	3.529379331	-2.578910343	-0.392771828	0.152301467	0.761664823	0.102563464	1.312913463
	5027	1421640_a_at	4.735042098	-2.915221293	-0.392459001	0.134624086	0.761829996	0	1.312628808
	15067	1450886_at	4.200510504	-2.737782975	-0.392364648	0.143314737	0.761879822	0	1.312542964
	8135	1425311_at	4.49435975	-3.494995356	-0.392304297	0.112247444	0.761911694	0	1.312488059
	6664	1423557_at	5.677961949	-2.716412064	-0.390861616	0.143888927	0.762673979	0	1.31117624
	15649	1451584_at	3.576398669	-2.511408868	-0.390843641	0.155627244	0.762683482	0.149985281	1.311159903
	15173	1451010_at	6.3390979	-2.997915087	-0.390744934	0.130338893	0.762735665	0	1.311070198
	3519	1419544_at	6.666256143	-3.144332329	-0.389527503	0.123882421	0.763379578	0	1.309964307
	13503	1448899_s_at	5.773380714	-2.51773086	-0.389228349	0.1545949	0.763537887	0.149985281	1.309692704
	9753	1427541_x_at	6.098510313	-2.518505072	-0.389190632	0.154532399	0.763557849	0.149985281	1.309658465
	6940	1423870_at	6.295455425	-3.016890979	-0.388986801	0.128936314	0.763665735	0	1.309473443
	13628	1449044_at	6.255792685	-3.025330333	-0.388887241	0.128543728	0.763718438	0	1.309383079
	17169	1456193_x_at	8.228377798	-3.017630207	-0.388398793	0.12870987	0.763977051	0	1.308939841
	15877	1451884_a_at	6.250687893	-2.554227081	-0.388146176	0.151962282	0.764110835	0.149985281	1.308710666
	6870	1423790_at	8.147137385	-2.714201561	-0.388051298	0.1429707	0.764161088	0	1.308624602
	14468	1450157_a_at	6.030819	-2.553469849	-0.387906829	0.151913612	0.764237614	0.149985281	1.308493564
	5773	1422513_at	5.910488106	-2.830760348	-0.387787668	0.136990639	0.76430074	0	1.308385493
	3224	1419219_at	3.370798096	-2.747165902	-0.387772942	0.141153813	0.764308541	0	1.308372137
	8305	1425552_at	6.564952105	-2.881118309	-0.387650736	0.134548704	0.764373286	0	1.308261314
	1917	1417773_at	5.523240231	-2.799533135	-0.387061322	0.138259239	0.764685635	0	1.307726933
	6599	1423480_at	6.374883911	-2.95038833	-0.386998197	0.131168563	0.764719095	0	1.307669714
	802	1416568_a_at	7.050220163	-2.931127877	-0.386641866	0.131908904	0.764907996	0	1.307346773
	9641	1427375_at	4.983210898	-3.229196153	-0.386528536	0.119698067	0.764968085	0	1.30724408
	10235	1428577_at	3.862501685	-2.789950781	-0.386371425	0.138486825	0.765051396	0	1.307101726
	1479	1417299_at	6.114161248	-2.701977104	-0.386352342	0.142988755	0.765061515	0	1.307084437
	1352	1417159_at	3.999083939	-2.62592416	-0.386271824	0.147099383	0.765104215	0.102563464	1.30701149
	12024	1437210_a_at	7.552655423	-3.283370882	-0.386158835	0.117610483	0.765164139	0	1.306909131
	14879	1450664_at	7.820288049	-2.96052173	-0.385870948	0.130338833	0.765316841	0	1.306648366
	6598	1423479_at	6.617284545	-2.958705527	-0.385812592	0.130399118	0.765347798	0	1.306595514
	13838	1449288_at	3.202143829	-2.757675297	-0.385513875	0.139796689	0.765506284	0	1.306325005
	17676	1460698_a_at	4.666628144	-2.572453876	-0.385026678	0.149672918	0.765764838	0.102563464	1.305883935
	14143	1449698_at	4.530111074	-2.542866895	-0.38498254	0.151397048	0.765788266	0.149985281	1.305843984
	13518	1448917_at	6.820559135	-3.167816213	-0.384843738	0.121485501	0.765861946	0	1.305718354
	13727	1449161_at	3.98748309	-2.523264073	-0.38328042	0.151898656	0.766692291	0.149985281	1.304304231
	15739	1451695_a_at	8.503357286	-2.97290242	-0.382515462	0.128667345	0.767098921	0	1.303612836
	8948	1426376_at	7.464034057	-2.596505836	-0.382514366	0.147318893	0.767099504	0.102563464	1.303611845
	15685	1451623_at	5.873353603	-2.707952049	-0.382365681	0.141201053	0.767178566	0	1.303477501
	7304	1424295_at	3.025889169	-2.887970092	-0.382295515	0.132375164	0.767215879	0	1.303414107
	5803	1422547_at	7.993281878	-3.030920697	-0.382229648	0.126110079	0.767250908	0	1.3033546
	6348	1423187_at	7.45146241	-3.286819431	-0.382181948	0.116277135	0.767276276	0	1.303311508
	638	1416392_a_at	7.732863906	-3.295233229	-0.381789177	0.115861048	0.767485194	0	1.302956732
	1186	1416974_at	7.423435193	-3.238473125	-0.381523134	0.117809573	0.767626736	0	1.302716481
	164	1415890_at	8.659746166	-2.560233032	-0.380335407	0.148554996	0.76825896	0.149985281	1.301644435
	17612	1460519_a_at	5.41877399	-2.945453743	-0.380145264	0.129061699	0.768360221	0	1.301472894
	5907	1422663_at	4.167459162	-2.525844931	-0.379920541	0.150413248	0.768479915	0.149985281	1.301270184
	16364	1452599_s_at	5.270229211	-2.638583615	-0.37988091	0.143971526	0.768501026	0.102563464	1.301234438
	7505	1424540_at	5.522153974	-2.823836283	-0.379288861	0.134316874	0.768816465	0	1.300700551
	14886	1450672_a_at	4.720462782	-2.835706994	-0.378168729	0.133359592	0.769413619	0	1.299691058
	9101	1426580_at	5.819256037	-2.608052036	-0.377867603	0.144884994	0.769574231	0.102563464	1.299419808
	7023	1423969_at	7.660798049	-2.816360142	-0.377847913	0.134161788	0.769584734	0	1.299402074
	11797	1436561_at	3.866433057	-2.614924601	-0.377354652	0.144308043	0.769847902	0.102563464	1.298957882
	13210	1448574_at	4.676101768	-3.506502677	-0.377186954	0.10756785	0.769937394	0	1.2988069
	15314	1451178_at	6.263751064	-3.305830657	-0.377167624	0.114091635	0.76994771	0	1.298789498
	4463	1420977_at	6.198503588	-2.809343694	-0.377143806	0.134246232	0.769960422	0	1.298768056
	14223	1449862_a_at	7.102246301	-2.580209681	-0.37707829	0.146142499	0.769995388	0.102563464	1.298709077
	12199	1437714_x_at	5.723670476	-3.014553912	-0.376329268	0.124837465	0.77039526	0	1.298034986
	5287	1421950_at	7.762538329	-2.820281072	-0.376042739	0.133335199	0.770548281	0	1.297777212
	16933	1455384_x_at	6.26740791	-2.867009036	-0.375582309	0.131001439	0.770794237	0	1.297363098
	7481	1424511_at	7.006858514	-2.60366801	-0.375559654	0.144242527	0.770806342	0.102563464	1.297342725
	13591	1449004_at	5.617970157	-3.391541976	-0.375290849	0.110654933	0.770949973	0	1.297101025
	10756	1431665_a_at	6.423464988	-3.164596417	-0.375116288	0.118535269	0.77104326	0	1.29694409
	1381	1417190_at	6.036205539	-2.607611856	-0.37506968	0.143836468	0.77106817	0.102563464	1.296902192
	9769	1427562_a_at	3.529647371	-2.652629774	-0.373875066	0.140945061	0.771706913	0.102563464	1.295828744
	15063	1450882_s_at	3.763923168	-2.497396527	-0.37358458	0.149589613	0.771862311	0.149985281	1.295567857
	15438	1451329_at	5.240330259	-3.01352185	-0.373299049	0.123874678	0.772015089	0	1.29531147
	9684	1427447_a_at	6.377681754	-2.919027786	-0.373286347	0.127880368	0.772021886	0	1.295300065
	7228	1424204_at	6.37099943	-2.553946387	-0.373246401	0.146144963	0.772043263	0.149985281	1.295264201
	17284	1456583_x_at	4.712857029	-2.956642354	-0.37311568	0.126195743	0.77211322	0	1.295146844
	2742	1418681_at	4.931996806	-3.003201566	-0.37301371	0.124205353	0.772167795	0	1.295055306
	9850	1427707_a_at	4.763748524	-2.576033555	-0.372580374	0.144633354	0.772399763	0.102563464	1.294666374
	14436	1450116_at	5.335391966	-2.634874313	-0.372518725	0.141380074	0.772432769	0.102563464	1.294611052
	3299	1419305_a_at	5.622828245	-3.205593422	-0.371543771	0.115904833	0.772954945	0	1.293736467
	12844	1448171_at	5.51951287	-2.783598857	-0.37121758	0.133358863	0.773129729	0	1.293443988
	6698	1423595_at	4.394776373	-3.205383774	-0.371044348	0.115756606	0.773222569	0	1.293288686
	11108	1433736_at	6.658838751	-2.536883215	-0.370632661	0.146097644	0.773443247	0.149985281	1.292919687
	9038	1426496_at	6.122323561	-3.273588259	-0.370465104	0.113167899	0.773533081	0	1.292769534
	2777	1418719_at	4.907912109	-3.106047391	-0.370086627	0.119150348	0.773736036	0	1.292430432
	14695	1450439_at	6.217357422	-2.576048934	-0.369408374	0.143401148	0.774099878	0.102563464	1.291822966
	16806	1454807_a_at	6.254910674	-2.97002708	-0.36896823	0.124230594	0.77433608	0	1.291428911
	6325	1423164_at	4.038426004	-2.564746376	-0.368761504	0.143780885	0.774447043	0.102563464	1.291243873
	15863	1451858_at	4.010312412	-2.561329372	-0.368138322	0.143729395	0.774781643	0.102563464	1.290686232
	9973	1427936_at	3.263561032	-2.932071095	-0.368036813	0.125521108	0.774836159	0	1.290595422
	5159	1421797_a_at	6.065890007	-3.037047585	-0.36796966	0.121160321	0.774872226	0	1.29053535
	11408	1434784_s_at	6.466831718	-2.598192637	-0.367968767	0.141624898	0.774872706	0.102563464	1.290534551
	13269	1448638_at	6.120918778	-2.785574005	-0.367008189	0.131753164	0.775388805	0	1.289675571
	11141	1433869_at	4.277625547	-2.549746198	-0.366728961	0.143829594	0.775538893	0.149985281	1.289425984
	11453	1434970_a_at	6.404180504	-2.933522686	-0.366542341	0.12494955	0.77563922	0	1.2892592
	11417	1434813_x_at	5.672529708	-2.563299996	-0.366390337	0.142936971	0.775720946	0.102563464	1.28912337
	4754	1421319_at	4.914389183	-3.121004545	-0.365804667	0.117207348	0.776035918	0	1.288600149
	669	1416426_at	6.779764833	-3.07350027	-0.364966962	0.118746358	0.776486656	0	1.287852138
	1151	1416938_at	6.798095162	-3.051282995	-0.364723358	0.119531148	0.77661778	0	1.287634697
	3434	1419447_s_at	4.824001356	-2.780013429	-0.364363797	0.131065481	0.77681136	0	1.287313821
	416	1416161_at	6.811518974	-2.809694033	-0.364327316	0.129667968	0.776831003	0	1.28728127
	13001	1448346_at	6.765077732	-2.501529713	-0.364116295	0.145557454	0.776944637	0.149985281	1.287092995
	15493	1451395_at	5.600118826	-2.932985685	-0.363523357	0.123943107	0.777264022	0	1.286564118
	12756	1448013_at	6.245241585	-2.582399193	-0.363153318	0.140626329	0.777463409	0.102563464	1.286234167
	16440	1452764_at	4.89431803	-2.909051466	-0.362536147	0.12462349	0.777796071	0	1.285684046
	10909	1432271_a_at	6.607631294	-2.61040836	-0.362223677	0.138761308	0.777964551	0.102563464	1.285405613
	7672	1424738_at	6.225350135	-2.924653971	-0.361521137	0.123611593	0.778343483	0	1.284779819
	3435	1419448_at	4.260271035	-2.792273599	-0.361446364	0.129445182	0.778383825	0	1.284713233
	15419	1451307_at	6.464302129	-3.015283047	-0.36137905	0.11984913	0.778420144	0	1.284653291
	4056	1420507_a_at	6.656221227	-3.035582173	-0.36128316	0.119016103	0.778471884	0	1.284567909
	694	1416452_at	7.201610833	-2.492398714	-0.361027476	0.144851413	0.778609863	0.149985281	1.284340268
	10021	1428004_at	5.472237674	-2.91970474	-0.360318128	0.123409098	0.778992785	0	1.283708937
	12843	1448170_at	5.335254059	-2.661523466	-0.360079236	0.135290649	0.779121787	0.102563464	1.283496388
	2906	1418869_a_at	6.419260897	-2.826006228	-0.359638925	0.127260485	0.779359612	0	1.283104724
	15489	1451389_at	3.035690138	-2.593835484	-0.359311104	0.138525017	0.779536724	0.102563464	1.2828132
	5307	1421972_s_at	6.256306253	-2.518836687	-0.35927035	0.142633444	0.779558745	0.149985281	1.282776963
	6693	1423589_at	7.069095978	-2.516562245	-0.358989195	0.142650632	0.779710682	0.149985281	1.282526997
	12546	1438925_x_at	7.57300024	-3.043683047	-0.358015493	0.117625747	0.780237101	0	1.281661688
	15899	1451913_a_at	4.70830028	-2.492019707	-0.357263234	0.143362925	0.780644043	0.149985281	1.28099357
	4146	1420608_at	5.380049331	-2.767715719	-0.357042062	0.129002433	0.780763729	0	1.280797202
	11454	1434971_x_at	6.555620253	-2.871637828	-0.356317982	0.124081797	0.781155688	0	1.280154539
	11221	1434127_a_at	9.091057184	-2.962103528	-0.356196218	0.120251104	0.781221621	0	1.280046499
	12408	1438453_at	5.373829367	-2.498021326	-0.356156686	0.142575519	0.781243028	0.149985281	1.280011424
	5241	1421894_a_at	6.180410018	-3.101786654	-0.356138542	0.114817227	0.781252853	0	1.279995326
	6736	1423643_at	6.328574653	-2.724511557	-0.356065768	0.130689762	0.781292263	0	1.27993076
	13816	1449263_at	4.634266123	-2.905743202	-0.355504653	0.122345517	0.781596194	0	1.279433047
	6692	1423588_at	6.992095029	-2.526285535	-0.355366777	0.1406677	0.781670894	0.149985281	1.279310779
	11293	1434356_a_at	6.867992091	-3.254606284	-0.355320981	0.109174797	0.781695707	0	1.279270171
	16107	1452184_at	7.592468858	-2.961965727	-0.355298052	0.119953465	0.78170813	0	1.279249839
	20	1415694_at	5.463457839	-2.5336052	-0.355269622	0.140222961	0.781723535	0.149985281	1.279224631
	11518	1435232_x_at	6.491502295	-2.865813921	-0.353975947	0.123516724	0.782424826	0	1.278078055
	4530	1421055_at	5.407670463	-2.801637224	-0.353614422	0.126217063	0.782620919	0	1.277757821
	5248	1421902_at	3.710900862	-3.448683199	-0.353473234	0.10249513	0.782697513	0	1.277632781
	10317	1428874_at	6.686747436	-3.085363835	-0.353468346	0.114562938	0.782700165	0	1.277628452
	566	1416317_a_at	5.492828188	-2.851153009	-0.353259111	0.123900439	0.782813689	0	1.27744317
	4462	1420976_at	5.965681286	-2.720142786	-0.353008685	0.129775792	0.782949583	0	1.277221448
	7350	1424348_at	6.898478224	-3.332279458	-0.351412589	0.105457118	0.783816262	0	1.275809202
	16885	1455138_x_at	7.145179656	-2.519756898	-0.35069171	0.139176803	0.784208014	0.149985281	1.27517187
	111	1415828_a_at	7.133589881	-2.533157793	-0.3504197	0.138333151	0.784355884	0.149985281	1.274931469
	1188	1416976_at	7.185946353	-2.917892115	-0.34944307	0.119758735	0.784887033	0	1.274068698
	12590	1439028_at	4.865617488	-2.581672817	-0.347942923	0.134774214	0.7857036	0.102563464	1.272744581
	1421	1417233_at	6.447293845	-2.769800606	-0.347805886	0.125570731	0.785778236	0	1.272623693
	3520	1419545_a_at	6.72510141	-2.752592807	-0.347684959	0.126311803	0.785844102	0	1.272517026
	15244	1451091_at	7.303770447	-2.698402366	-0.347670648	0.128843145	0.785851898	0	1.272504403
	2264	1418154_at	6.237401494	-3.071786473	-0.3469291	0.1129405	0.786255931	0	1.271850501
	8038	1425189_a_at	6.354424461	-2.790761499	-0.346802755	0.124268145	0.786324791	0	1.271739123
	7798	1424897_at	3.07292328	-2.60755873	-0.346438047	0.132859154	0.786523596	0.102563464	1.271417673
	15138	1450972_at	4.972745646	-2.761374531	-0.345786917	0.125222752	0.786878657	0	1.270843974
	10846	1431962_a_at	5.805222919	-2.763142039	-0.345780948	0.12514049	0.786881913	0	1.270838716
	13475	1448867_at	6.213402426	-3.08840869	-0.345612878	0.111906458	0.786973588	0	1.270690676
	14880	1450665_at	7.691774761	-2.665775843	-0.345377641	0.129559896	0.787101917	0.102563464	1.270483501
	2816	1418764_a_at	5.536329329	-2.796873387	-0.344787255	0.123275961	0.787424085	0	1.269963695
	2013	1417874_at	6.25052997	-3.080390529	-0.343746883	0.111591981	0.787992125	0	1.269048215
	8875	1426286_at	6.202128093	-3.166381017	-0.34363289	0.108525439	0.78805439	0	1.268947947
	10455	1429710_at	5.749069739	-2.554351402	-0.343502158	0.134477252	0.788125804	0.149985281	1.268832965
	5413	1422102_a_at	5.416198254	-2.648444875	-0.342186109	0.129202655	0.788845073	0.102563464	1.267676042
	6617	1423502_at	7.497698421	-2.892826078	-0.341929231	0.118199028	0.788985542	0	1.267450348
	7454	1424473_at	6.753047188	-2.782578491	-0.341756531	0.122820086	0.789079995	0	1.267298635
	2423	1418327_at	6.208882758	-2.869986891	-0.341639336	0.11903864	0.789144097	0	1.267195692
	1060	1416843_at	4.301367589	-2.674774139	-0.341395087	0.127635108	0.789277711	0.102563464	1.266981173
	7673	1424739_at	5.5843959	-2.61186546	-0.341347162	0.130690944	0.78930393	0.102563464	1.266939087
	5359	1422033_a_at	5.110651305	-3.041444697	-0.340845338	0.11206692	0.789578528	0	1.266498474
	2992	1418964_at	5.682416428	-2.922768463	-0.340649929	0.116550433	0.789685481	0	1.266326941
	17541	1460358_s_at	5.098624218	-2.638330016	-0.339707328	0.128758467	0.790201599	0.102563464	1.265499843
	14667	1450406_a_at	4.520301246	-2.741336684	-0.339307494	0.12377447	0.79042063	0	1.265149166
	922	1416696_at	6.292275462	-3.060994432	-0.338635034	0.110629092	0.790789141	0	1.2645596
	6517	1423382_a_at	7.486637897	-2.724516176	-0.338446005	0.124222424	0.790892761	0	1.264393922
	10283	1428751_at	3.273911205	-2.571588123	-0.337432851	0.131215745	0.791448372	0.102563464	1.263506294
	3444	1419459_a_at	6.091194396	-2.765150037	-0.337326707	0.121992189	0.791506604	0	1.263413337
	6412	1423263_at	8.935153889	-2.711968081	-0.337105383	0.124302858	0.791628039	0	1.263219531
	12973	1448317_at	6.884860552	-2.679088815	-0.337093413	0.125823904	0.791634607	0.102563464	1.26320905
	13562	1448967_at	5.620959614	-2.672690514	-0.336870377	0.12604167	0.791757	0.102563464	1.263013778
	17415	1460198_a_at	7.591041057	-2.736048491	-0.336781286	0.123090394	0.791805895	0	1.262935785
	1336	1417139_at	5.734672605	-2.758119174	-0.336690681	0.122072565	0.791855624	0	1.262856472
	4004	1420441_at	5.944940403	-2.592581731	-0.336371126	0.129743692	0.792031039	0.102563464	1.262576781
	12404	1438418_at	6.154536854	-2.73909785	-0.335972838	0.12265821	0.792249726	0	1.262228268
	8560	1425888_at	3.499296081	-2.667858956	-0.335120187	0.125613907	0.792718095	0.102563464	1.261482495
	3092	1419074_at	4.558491217	-2.522863201	-0.334597259	0.132626002	0.79300548	0.149985281	1.261025334
	13949	1449413_at	4.402483931	-2.553558745	-0.334283186	0.130908751	0.793178135	0.149985281	1.26075084
	2375	1418274_at	8.068511811	-2.602134641	-0.334092891	0.128391854	0.793282764	0.102563464	1.260584555
	4479	1420996_at	5.531490471	-2.651513927	-0.333614992	0.125820569	0.793545586	0.102563464	1.260167049
	11305	1434410_at	4.396073095	-2.827693327	-0.333310845	0.11787376	0.793712898	0	1.259901411
	1682	1417519_at	5.114575193	-2.905274944	-0.333131439	0.114664342	0.793811606	0	1.259744746
	16782	1454747_a_at	6.877927093	-3.099231171	-0.333098187	0.107477684	0.793829902	0	1.259715711
	13128	1448484_at	7.499269175	-2.588090316	-0.332621268	0.128519961	0.794092366	0.102563464	1.259299349
	22	1415696_at	7.145018636	-2.8337115	-0.331998299	0.117160233	0.794435337	0	1.25875569
	7124	1424087_at	6.737977227	-2.822186718	-0.331717732	0.117539258	0.794589849	0	1.258510918
	11622	1435732_x_at	7.876039211	-2.758256166	-0.331295278	0.12011041	0.794822557	0	1.258142451
	9044	1426504_a_at	6.77161869	-2.842044931	-0.331192445	0.116533149	0.794879213	0	1.258052776
	1983	1417840_at	6.674855615	-2.75950146	-0.33119013	0.120018103	0.794880488	0	1.258050757
	17005	1455730_at	5.574883574	-2.723301968	-0.330773213	0.121460351	0.79511023	0	1.257687252
	11153	1433912_at	7.112215128	-2.986481674	-0.330440182	0.110645307	0.795293794	0	1.257396962
	4209	1420679_a_at	6.661491697	-2.513240968	-0.330007619	0.131307592	0.795532283	0.149985281	1.257020013
	6497	1423356_at	5.483108737	-2.839205775	-0.329379296	0.116011069	0.795878828	0	1.256472675
	16789	1454771_at	5.096686862	-2.511881297	-0.329322563	0.131105942	0.795910127	0.149985281	1.256423265
	1053	1416835_s_at	7.275674862	-2.634737188	-0.328827687	0.124804739	0.796183188	0.102563464	1.255992358
	28	1415714_a_at	7.305440674	-3.058626405	-0.327964782	0.107226166	0.796659543	0	1.255241349
	10032	1428023_at	5.851338554	-2.576037931	-0.327963039	0.12731297	0.796660506	0.102563464	1.255239832
	15283	1451138_x_at	4.616469781	-2.550468857	-0.32795361	0.128585616	0.796665713	0.149985281	1.255231628
	8052	1425209_at	4.399559821	-3.057263787	-0.327871112	0.107243318	0.79671127	0	1.255159853
	12133	1437519_x_at	5.575440067	-2.875030904	-0.327766617	0.114004554	0.796768978	0	1.255068944
	16102	1452174_at	7.147732938	-2.55795871	-0.327523262	0.128040871	0.796903389	0.149985281	1.254857256
	12740	1447919_x_at	7.572267586	-2.752614646	-0.327448294	0.118959003	0.7969448	0	1.25479205
	16045	1452099_at	6.209518964	-3.123168089	-0.327293703	0.104795417	0.797030201	0	1.254657601
	5739	1422476_at	6.03781275	-2.662752823	-0.327255131	0.122901055	0.797051511	0.102563464	1.254624057
	9001	1426447_at	6.615531464	-2.994184134	-0.326942069	0.109192372	0.797224488	0	1.254351835
	7506	1424541_at	5.686285931	-2.730128523	-0.326662588	0.119650993	0.797378943	0	1.254108864
	10677	1431280_at	4.997358798	-2.663604938	-0.326282677	0.122496648	0.797588948	0.102563464	1.253778658
	10115	1428159_s_at	7.608219661	-2.723301337	-0.32622172	0.119789065	0.797622648	0	1.253725684
	13182	1448542_at	7.600699973	-2.97138038	-0.326141234	0.109760849	0.797667148	0	1.253655742
	12420	1438503_x_at	6.224236328	-2.65924196	-0.325762403	0.122501979	0.797876631	0.102563464	1.253326593
	14479	1450173_at	5.322177672	-2.559723751	-0.325287819	0.127079267	0.798139141	0.149985281	1.252914371
	7234	1424210_at	6.202514017	-2.838901733	-0.324358679	0.114254986	0.798653333	0	1.252107715
	13418	1448805_at	5.205369589	-2.602327886	-0.324299279	0.124618916	0.798686216	0.102563464	1.252056164
	16534	1453253_a_at	6.269061967	-2.920813158	-0.323865079	0.11088182	0.798926629	0	1.251679396
	6495	1423354_at	5.479681926	-2.857877703	-0.323858693	0.113321397	0.798930165	0	1.251673856
	1294	1417096_at	6.105937111	-2.596232914	-0.323783191	0.12471269	0.798971977	0.102563464	1.251608352
	781	1416547_at	7.656422096	-2.760491874	-0.323409251	0.117156386	0.799179094	0	1.251283983
	1718	1417555_at	4.697545201	-2.944570301	-0.32335023	0.109812365	0.799211789	0	1.251232794
	14300	1449953_at	4.183558103	-2.908037869	-0.323321499	0.111182011	0.799227706	0	1.251207876
	3210	1419203_at	4.409300089	-2.541614556	-0.323320276	0.127210585	0.799228383	0.149985281	1.251206815
	7199	1424172_at	5.47862634	-2.815213522	-0.323254463	0.114824137	0.799264844	0	1.251149739
	12359	1438264_a_at	6.10374142	-2.787095388	-0.323189831	0.115959372	0.799300651	0	1.25109369
	1722	1417562_at	6.187266464	-2.578230004	-0.323123864	0.125327788	0.7993372	0.102563464	1.251036484
	12088	1437382_at	5.749518314	-2.524104155	-0.323069343	0.127993665	0.799367408	0.149985281	1.250989207
	12334	1438180_x_at	7.779811644	-2.876522634	-0.323042632	0.112303178	0.799382208	0	1.250966046
	496	1416245_at	6.52151552	-2.951037634	-0.322995295	0.109451432	0.799408437	0	1.250925001
	13010	1448356_at	6.013909863	-2.770963331	-0.322976339	0.116557421	0.799418941	0	1.250908564
	3521	1419546_at	6.509469697	-2.62430331	-0.322500467	0.122889937	0.799682672	0.102563464	1.250496021
	659	1416415_a_at	9.195805825	-2.664323603	-0.322292978	0.120966154	0.799797691	0.102563464	1.250316187
	5766	1422506_a_at	6.63451982	-2.660343983	-0.322259916	0.12113468	0.79981602	0.102563464	1.250287534
	4736	1421298_a_at	4.789158373	-2.826000494	-0.322131553	0.113988498	0.799887187	0	1.250176295
	1755	1417596_at	6.028209846	-2.511108509	-0.321891747	0.128187112	0.800020156	0.149985281	1.249968507
	11176	1433995_s_at	6.162646814	-2.594343803	-0.321534777	0.123936842	0.800218131	0.102563464	1.249659263
	6411	1423262_a_at	8.650206707	-2.698201605	-0.321445098	0.119133091	0.800267875	0	1.249581585
	8851	1426256_at	7.656999783	-2.769732315	-0.321433283	0.116052111	0.800274429	0	1.249571352
	15131	1450963_at	7.530857823	-2.601978697	-0.321234629	0.123457824	0.800384632	0.102563464	1.249399302
	11866	1436803_a_at	7.595441613	-2.666691298	-0.320966949	0.120361494	0.80053315	0.102563464	1.249167508
	5112	1421743_a_at	8.549743939	-2.803333412	-0.320785166	0.114429902	0.800634025	0	1.24901012
	161	1415887_at	7.685205115	-2.950153278	-0.32000941	0.10847213	0.801064653	0	1.248338691
	2934	1418899_at	4.804768969	-2.624460909	-0.319571795	0.121766643	0.801307678	0.102563464	1.247960088
	1681	1417518_at	5.088830647	-2.635366442	-0.319339373	0.121174561	0.801436781	0.102563464	1.247759055
	13564	1448969_at	5.038660177	-2.805721251	-0.319037558	0.113709642	0.801604461	0	1.247498048
	1254	1417052_at	7.417983151	-2.608092863	-0.318961463	0.12229682	0.801646742	0.102563464	1.247432251
	15378	1451253_at	4.757473117	-2.65222464	-0.318446103	0.120067546	0.801933158	0.102563464	1.246986722
	1187	1416975_at	7.161207504	-2.685490526	-0.318358588	0.118547649	0.801981805	0.102563464	1.246911081
	8812	1426213_at	6.019054084	-2.79615048	-0.318260687	0.113821015	0.80203623	0	1.246826468
	14815	1450581_at	4.215573134	-2.64118954	-0.318034426	0.120413329	0.802162025	0.102563464	1.246630942
	6526	1423398_at	6.086781271	-2.84423129	-0.317931736	0.111781253	0.802219124	0	1.24654221
	15080	1450899_at	6.587683525	-2.596480457	-0.317391579	0.122239156	0.802519538	0.102563464	1.246075582
	5197	1421846_at	6.782590992	-2.691030264	-0.317347329	0.117927819	0.802544153	0.102563464	1.246037363
	15458	1451352_s_at	6.000749697	-2.557639765	-0.317290965	0.124056159	0.802575508	0.149985281	1.245988683
	14302	1449955_at	3.759484624	-2.820091766	-0.317243022	0.112493865	0.802602179	0	1.245947278
	7069	1424024_at	7.162927479	-2.688718843	-0.317236525	0.117987987	0.802605793	0.102563464	1.245941667
	468	1416215_at	5.455967392	-2.773073345	-0.316784194	0.114235779	0.802857475	0	1.245551085
	8053	1425210_s_at	4.621329047	-2.911800529	-0.316402573	0.108662173	0.803069875	0	1.245221656
	15199	1451042_a_at	4.781416056	-2.634896633	-0.316386066	0.120075324	0.803079064	0.102563464	1.245207409
	6831	1423746_at	7.327173558	-2.494254573	-0.316165882	0.126757664	0.803201639	0.149985281	1.24501738
	2205	1418088_a_at	5.324986971	-2.51443951	-0.316120168	0.125721922	0.80322709	0.149985281	1.244977931
	4392	1420889_at	5.13757555	-2.575884507	-0.315880663	0.122629979	0.803360446	0.102563464	1.244771266
	8632	1425988_a_at	4.794387121	-2.745148368	-0.315586522	0.114961554	0.803524254	0	1.244517505
	17383	1460165_at	8.733587007	-2.969269565	-0.314995159	0.106085066	0.803853688	0	1.244007479
	16001	1452042_a_at	4.681972086	-2.516778751	-0.31485574	0.125102669	0.803931375	0.149985281	1.243887266
	16049	1452103_at	5.156659695	-2.510628165	-0.314428037	0.125238792	0.804169744	0.149985281	1.243518557
	12930	1448266_at	5.992024519	-2.561976412	-0.314285071	0.122672898	0.804249439	0.102563464	1.243395334
	98	1415814_at	6.297365945	-2.532136151	-0.313854955	0.123948689	0.804489248	0.149985281	1.243024692
	8881	1426292_at	6.914977376	-2.852017017	-0.313762716	0.110014321	0.804540685	0	1.242945222
	10360	1429137_at	5.080347771	-2.569827001	-0.313725183	0.122080274	0.804561616	0.102563464	1.242912886
	16461	1452866_at	7.162417696	-2.826856389	-0.313497677	0.110899754	0.804688502	0	1.2427169
	12286	1438013_x_at	5.865624287	-2.591449294	-0.313397304	0.120935148	0.804744489	0.102563464	1.242630443
	12300	1438091_a_at	8.921069633	-2.528968126	-0.313094282	0.123803175	0.804913534	0.149985281	1.24236947
	6510	1423373_at	6.824293391	-2.590529743	-0.312895769	0.120784473	0.805024296	0.102563464	1.242198533
	1281	1417083_at	6.881133249	-2.645342671	-0.312735454	0.118221151	0.805113757	0.102563464	1.242060505
	7245	1424224_at	6.270823024	-2.649978129	-0.312688853	0.117996768	0.805139764	0.102563464	1.242020386
	165	1415891_at	7.505271436	-2.618215581	-0.312464797	0.119342654	0.805264815	0.102563464	1.24182751
	8774	1426164_a_at	5.204653962	-2.502560807	-0.312219635	0.124760059	0.805401668	0.149985281	1.2416165
	6527	1423399_a_at	6.2281393	-2.524191872	-0.311560595	0.123429839	0.805769669	0.149985281	1.241049445
	13953	1449418_s_at	5.50369711	-2.652216608	-0.311413802	0.117416429	0.80585166	0.102563464	1.240923175
	1927	1417783_at	5.922400171	-2.776608912	-0.311301196	0.112115608	0.805914561	0	1.240826322
	13707	1449139_at	7.236942003	-2.558358213	-0.310714155	0.121450606	0.806242559	0.149985281	1.240321525
	16847	1454979_at	6.718567133	-2.598769728	-0.31054429	0.119496655	0.806337493	0.102563464	1.240175496
	13176	1448536_at	7.272312485	-2.488859219	-0.310521907	0.124764754	0.806350002	0.149985281	1.240156256
	13388	1448774_at	7.092445887	-2.504826882	-0.310177076	0.123831742	0.806542758	0.149985281	1.239859871
	3006	1418978_at	4.890662419	-2.902329853	-0.309780072	0.106734964	0.806764735	0	1.23951873
	8791	1426187_a_at	7.409492932	-2.720278531	-0.309315525	0.113707299	0.807024555	0	1.23911967
	10097	1428116_a_at	7.882377085	-2.539973972	-0.309023862	0.121664184	0.807187724	0.149985281	1.238869188
	4538	1421064_at	5.340019022	-2.500355182	-0.308572383	0.12341142	0.807440366	0.149985281	1.238481556
	4613	1421143_at	6.448498478	-2.864094659	-0.308515659	0.107718388	0.807472113	0	1.238432862
	9043	1426503_a_at	6.82979839	-2.657678071	-0.308150654	0.115947322	0.807676431	0.102563464	1.238119575
	15503	1451408_at	5.388913599	-2.514510853	-0.308016879	0.122495744	0.807751327	0.149985281	1.238004775
	15652	1451587_a_at	7.064789577	-2.865696569	-0.308006538	0.107480513	0.807757117	0	1.237995901
	7626	1424682_at	5.681656741	-2.82856465	-0.30779727	0.108817478	0.807874293	0	1.237816339
	8073	1425235_s_at	3.378334693	-2.7029909	-0.307765172	0.113860972	0.807892268	0	1.237788799
	16685	1454066_at	4.290735211	-2.688287036	-0.307592721	0.114419598	0.807988844	0.102563464	1.237640851
	10119	1428165_at	6.646725359	-2.62450952	-0.307543568	0.11718135	0.808016373	0.102563464	1.237598684
	16478	1452927_x_at	9.116305281	-2.517108525	-0.307534912	0.122177851	0.808021221	0.149985281	1.237591258
	17224	1456383_at	7.000882885	-2.609027851	-0.307085501	0.11770112	0.808272965	0.102563464	1.237205799
	7519	1424554_at	6.160797212	-2.545149179	-0.306799601	0.120542876	0.808433157	0.149985281	1.236960645
	6751	1423658_at	7.351133509	-2.500708644	-0.306455181	0.122547335	0.808626181	0.149985281	1.236665376
	13097	1448450_at	7.219800461	-2.536408216	-0.306035822	0.120657164	0.808861264	0.149985281	1.236305958
	15348	1451218_at	4.460249617	-2.513996222	-0.305501333	0.121520204	0.809160986	0.149985281	1.235848017
	2778	1418720_at	6.240110556	-2.759607053	-0.305479054	0.110696577	0.809173482	0	1.235828932
	9230	1426761_at	7.257020086	-2.553547573	-0.305475308	0.119627811	0.809175583	0.149985281	1.235825723
	6576	1423453_at	6.351744996	-2.806328	-0.305234231	0.108766413	0.809310809	0	1.235619232
	6496	1423355_at	5.338657779	-2.689181478	-0.305067363	0.11344246	0.809404422	0.102563464	1.235476324
	7344	1424337_at	5.914042836	-2.891206623	-0.30469347	0.105386266	0.809614217	0	1.235156175
	2044	1417909_at	2.487479665	-2.759646976	-0.304625222	0.110385576	0.809652518	0	1.235097747
	3005	1418977_at	4.910363118	-2.897493132	-0.304247062	0.105003549	0.809864772	0	1.234774044
	16985	1455640_a_at	6.509716315	-2.757096995	-0.303838233	0.110202228	0.810094303	0	1.234424185
	10595	1430773_a_at	4.097326422	-2.558225775	-0.30372233	0.118723817	0.810159387	0.149985281	1.234325018
	5833	1422581_at	6.144733733	-2.684819221	-0.303667023	0.113105203	0.810190446	0.102563464	1.2342777
	16540	1453283_at	5.192817231	-2.490687003	-0.303532851	0.12186712	0.810265797	0.149985281	1.234162917
	10260	1428666_at	7.013002386	-2.794768078	-0.30346054	0.108581654	0.810306411	0	1.234101059
	4545	1421071_at	4.995996921	-2.613831682	-0.303351514	0.116056254	0.810367649	0.102563464	1.2340078
	7198	1424171_a_at	5.573659193	-2.618679839	-0.302611048	0.115558627	0.810783678	0.102563464	1.233374606
	4550	1421076_at	4.803462227	-2.550607152	-0.302493563	0.118596689	0.810849707	0.149985281	1.233274171
	462	1416208_at	5.864392158	-2.512933578	-0.302314925	0.120303588	0.810950114	0.149985281	1.233121473
	7246	1424225_at	6.244682879	-2.54581377	-0.302248759	0.118723829	0.810987307	0.149985281	1.233064921
	8461	1425762_a_at	5.684472237	-2.592531621	-0.302148053	0.116545561	0.81104392	0.102563464	1.232978851
	11216	1434117_at	4.762007462	-2.726993883	-0.301982839	0.110738363	0.811136804	0	1.232837661
	451	1416197_at	6.957507523	-2.841394742	-0.301415694	0.10608019	0.811455737	0	1.232353109
	716	1416477_at	6.225969225	-2.550103099	-0.301283023	0.118145428	0.811530362	0.149985281	1.232239787
	12921	1448256_at	5.314032192	-2.604118538	-0.301255699	0.115684326	0.811545732	0.102563464	1.232216448
	5240	1421893_a_at	5.925129419	-2.663340925	-0.300739356	0.112918085	0.811836238	0.102563464	1.231775515
	5249	1421903_at	4.229953388	-2.564288143	-0.300630174	0.117237283	0.811897679	0.102563464	1.231682299
	690	1416448_at	6.241275765	-2.76290216	-0.299655893	0.108456932	0.812446155	0	1.2308508
	10189	1428364_at	5.753614561	-2.768319172	-0.299613732	0.108229476	0.812469898	0	1.23081483
	15086	1450907_at	7.195947155	-2.599591107	-0.298879315	0.114971664	0.812883599	0.102563464	1.230188432
	14910	1450701_a_at	5.673482632	-2.578004157	-0.297793497	0.115513195	0.813495631	0.102563464	1.229262902
	10277	1428728_at	6.412751294	-2.965471038	-0.297756708	0.100407896	0.813516376	0	1.229231556
	6384	1423234_at	6.851626098	-2.622774796	-0.297566783	0.11345495	0.813623479	0.102563464	1.229069743
	1929	1417786_a_at	5.260919883	-2.498714391	-0.296083309	0.118494258	0.814460531	0.149985281	1.227806582
	1848	1417692_at	7.138355022	-2.699841873	-0.295899788	0.109598933	0.814564142	0	1.227650406
	8640	1425997_a_at	5.969114299	-2.565866003	-0.295885574	0.115316066	0.814572167	0.102563464	1.227638311
	1680	1417517_at	5.13021223	-2.496527582	-0.295732148	0.118457393	0.814658799	0.149985281	1.227507763
	15430	1451319_at	5.409150435	-2.552586641	-0.294734982	0.115465222	0.815222072	0.149985281	1.226659624
	14908	1450697_at	5.304989995	-2.77335974	-0.294644507	0.106240998	0.815273198	0	1.226582699
	9661	1427402_at	5.456532888	-2.635604297	-0.294323722	0.111672197	0.815454496	0.102563464	1.226309997
	589	1416341_at	6.804702823	-2.823335109	-0.29400014	0.104132216	0.815637414	0	1.226034979
	16018	1452062_at	6.873050705	-2.51090611	-0.293869954	0.117037412	0.815711019	0.149985281	1.225924349
	2793	1418737_at	6.905104246	-2.560620364	-0.293521082	0.114628895	0.815908298	0.102563464	1.225627932
	531	1416280_at	7.735275198	-2.762324349	-0.293396255	0.106213542	0.815978896	0	1.225521891
	1248	1417046_at	6.953212918	-2.78148823	-0.293277852	0.105439185	0.816045867	0	1.225421316
	13587	1448999_at	5.484111369	-2.613055994	-0.293167791	0.112193459	0.816108124	0.102563464	1.225327834
	2254	1418143_at	6.409663373	-2.736163204	-0.293116759	0.107126928	0.816136993	0	1.225284491
	7662	1424728_at	6.4028311	-2.776398178	-0.292948777	0.105513964	0.816232026	0	1.225141832
	10570	1430575_a_at	5.616803418	-2.622676912	-0.292799611	0.11164151	0.816316424	0.102563464	1.225015167
	1743	1417584_at	5.505693609	-2.566812149	-0.292746231	0.114050509	0.816346628	0.102563464	1.224969842
	10645	1431075_a_at	6.779040048	-2.953210871	-0.292557919	0.099064351	0.816453192	0	1.224809959
	1196	1416984_at	6.604550066	-2.741070208	-0.292525722	0.106719529	0.816471413	0	1.224782625
	3245	1419243_at	7.29322574	-2.762568825	-0.29244609	0.105860201	0.81651648	0	1.224715023
	7337	1424330_at	5.352095675	-2.510153132	-0.291708626	0.116211486	0.816933967	0.149985281	1.224089144
	5258	1421915_a_at	4.015178889	-2.507869801	-0.291622503	0.116282952	0.816982736	0.149985281	1.224016073
	6449	1423303_at	5.422507473	-2.636708848	-0.291591662	0.110589253	0.817000201	0.102563464	1.223989907
	8252	1425473_at	6.695412972	-2.549311738	-0.291522073	0.114353246	0.81703961	0.149985281	1.223930869
	12626	1439257_x_at	7.677096666	-2.661374193	-0.291493319	0.109527371	0.817055894	0.102563464	1.223906476
	10948	1432462_a_at	4.620597875	-2.582192244	-0.291243531	0.112789252	0.817197372	0.102563464	1.223694587
	17239	1456438_x_at	7.679325479	-2.660988536	-0.290846347	0.109300113	0.817422382	0.102563464	1.223357742
	5842	1422591_at	4.535766316	-2.643282107	-0.290703512	0.109978239	0.817503316	0.102563464	1.223236628
	8928	1426347_at	6.799244309	-2.85378491	-0.290492941	0.101792164	0.817622645	0	1.223058102
	10174	1428320_at	6.895035895	-2.609509202	-0.290486157	0.111318311	0.81762649	0.102563464	1.22305235
	15044	1450861_at	5.533743537	-2.598369074	-0.289783791	0.111525262	0.818024642	0.102563464	1.222457061
	14023	1449493_at	3.053864042	-2.625289802	-0.289642593	0.110327855	0.818104707	0.102563464	1.222337424
	2745	1418684_at	4.881169821	-2.56093178	-0.28951897	0.113052199	0.818174812	0.102563464	1.222232688
	855	1416621_at	7.442842985	-2.670966559	-0.288936232	0.108176656	0.818505359	0.102563464	1.221739099
	17525	1460339_at	7.442979867	-2.639780554	-0.288816984	0.109409467	0.818573016	0.102563464	1.221638119
	845	1416611_at	7.795745743	-2.546085464	-0.287667309	0.112984153	0.819225593	0.149985281	1.22066499
	13233	1448597_at	5.146632297	-2.601722426	-0.287345843	0.110444466	0.819408155	0.102563464	1.220393028
	6807	1423720_a_at	7.003431097	-2.499933357	-0.287047647	0.11482212	0.81957754	0.149985281	1.220140806
	9873	1427737_a_at	4.839533421	-2.656931927	-0.286884952	0.107976026	0.81966997	0.102563464	1.220003217
	7685	1424751_at	5.795829991	-2.766443224	-0.286726234	0.103644359	0.81976015	0	1.219869006
	7486	1424519_at	5.382111752	-2.656850104	-0.286234819	0.107734651	0.820039428	0.102563464	1.219453561
	1315	1417117_at	4.732892487	-2.657008078	-0.286118274	0.107684382	0.820105675	0.102563464	1.219355054
	12556	1438943_x_at	7.591062845	-2.623541544	-0.285553187	0.10884264	0.820426964	0.102563464	1.218877541
	6480	1423338_at	5.57834777	-2.667090129	-0.285123907	0.106904489	0.820671122	0.102563464	1.218514913
	6317	1423151_at	7.411994636	-2.761253043	-0.28506756	0.103238478	0.820703175	0	1.218467322
	17675	1460697_s_at	7.29495559	-2.588135827	-0.28483534	0.110054247	0.820835288	0.102563464	1.21827121
	14946	1450746_at	6.126822251	-2.586013925	-0.284432807	0.109988892	0.821064345	0.102563464	1.217931342
	2498	1418411_at	5.276791049	-2.574813059	-0.284277295	0.110406965	0.821152855	0.102563464	1.217800065
	1782	1417624_at	7.247740504	-2.753286656	-0.284055384	0.103169564	0.821279172	0	1.217612761
	320	1416059_at	6.819842723	-2.592600732	-0.282007545	0.108773997	0.822445767	0.102563464	1.215885642
	3153	1419138_at	4.790651577	-2.549364762	-0.281828122	0.110548371	0.822548059	0.149985281	1.215734436
	14	1415686_at	7.328169214	-2.582378637	-0.280608707	0.108662883	0.823243598	0.102563464	1.21470729
	14629	1450359_at	2.757371003	-2.49423373	-0.280584573	0.112493296	0.82325737	0.149985281	1.21468697
	7556	1424601_at	5.897744145	-2.636566841	-0.280512298	0.106393016	0.823298614	0.102563464	1.214626119
	2227	1418112_at	6.984988232	-2.763113859	-0.280197789	0.10140653	0.823478113	0	1.214361358
	7499	1424533_a_at	5.693571358	-2.668494403	-0.280112913	0.104970396	0.823526561	0.102563464	1.214289917
	16691	1454092_a_at	6.723087648	-2.542898372	-0.27924214	0.109812544	0.82402377	0.149985281	1.213557225
	4195	1420665_at	4.290212467	-2.531707093	-0.278547616	0.110023635	0.824420557	0.149985281	1.212973151
	13008	1448353_x_at	7.540999366	-2.623701601	-0.278376789	0.106100781	0.824518181	0.102563464	1.212829533
	10399	1429328_at	7.627909419	-2.738570873	-0.278132532	0.101561196	0.824657789	0	1.212624211
	1922	1417778_at	6.557247989	-2.783039869	-0.278123996	0.099935326	0.824662668	0	1.212617036
	8834	1426237_at	5.038971055	-2.576493539	-0.278101664	0.10793804	0.824675433	0.102563464	1.212598265
	2912	1418875_at	4.091241176	-2.578939219	-0.278061658	0.107820167	0.824698302	0.102563464	1.212564641
	709	1416470_a_at	7.500272984	-2.590474199	-0.277868933	0.107265663	0.824808478	0.102563464	1.212402669
	7362	1424365_at	7.719728803	-2.519607953	-0.277070727	0.109965809	0.825264949	0.149985281	1.211732063
	16649	1453946_a_at	4.203206022	-2.524145621	-0.276169864	0.109411225	0.825780431	0.149985281	1.210975657
	4956	1421557_x_at	6.548759846	-2.563399644	-0.276147195	0.107726938	0.825793407	0.102563464	1.210956629
	9051	1426515_a_at	6.201895882	-2.716584067	-0.275816942	0.101530796	0.825982464	0	1.210679456
	2047	1417912_at	6.741556975	-2.709424478	-0.275782556	0.101786397	0.826002151	0	1.2106506
	11295	1434363_x_at	5.16255879	-2.51763	-0.275454338	0.109410175	0.826190091	0.149985281	1.210375204
	7407	1424418_at	5.550710648	-2.807733543	-0.274382307	0.09772377	0.82680424	0	1.209476138
	5748	1422488_at	6.185964951	-2.666242144	-0.273967893	0.102754318	0.827041774	0.102563464	1.209128767
	12946	1448283_a_at	7.669170982	-2.591250188	-0.273326556	0.105480573	0.82740951	0.102563464	1.208591378
	13790	1449234_at	3.827445653	-2.518413601	-0.268750322	0.106714132	0.830038223	0.149985281	1.204763796
	1028	1416810_at	6.528049852	-2.600195402	-0.267138606	0.102737896	0.830966023	0.102563464	1.203418638
	13395	1448781_at	6.741835483	-2.582821013	-0.266515051	0.103187581	0.831325257	0.102563464	1.202898615
	10449	1429632_at	4.561612914	-2.685234947	-0.265919012	0.099030073	0.831668784	0.102563464	1.202401748
	9277	1426835_at	6.81186324	-2.668497308	-0.263056933	0.098578676	0.833320321	0.102563464	1.200018737
	1847	1417691_at	6.532434629	-2.496384952	-0.258222529	0.103438586	0.836117423	0.149985281	1.19600426
	9983	1427952_at	3.308271892	-2.514261414	-0.255879137	0.101771095	0.837476645	0.149985281	1.194063149
	13219	1448583_at	6.735082945	-2.565945246	-0.254684901	0.099255782	0.838170179	0.102563464	1.193075135
	Estimated Miss rates for Delta=1.30835560500632
		Quantiles	Cutpoints	Miss Rate(%)
		0 -> 0.05	-2.483 -> -2.02	98.08
		0.05 -> 0.1	-2.02 -> -1.747	95.37
		0.1 -> 0.15	-1.747 -> -1.536	91.84
		0.15 -> 0.2	-1.536 -> -1.362	87.69
		0.2 -> 0.25	-1.362 -> -1.217	83.68
		0.25 -> 0.75	-1.217 -> 0.169	35.44
		0.75 -> 0.8	0.169 -> 0.358	0
		0.8 -> 0.85	0.358 -> 0.59	0
		0.85 -> 0.9	0.59 -> 0.901	0
		0.9 -> 0.95	0.901 -> 1.362	15.79
		0.95 -> 1	1.362 -> 3.074	68.25
