# Supplementary material for: A genomic analysis of mouse models of breast cancer reveals molecular features of mouse models and relationships to human breast cancer
Source: Breast Cancer Res. 2014 Jun 5;16(3):R59. doi: 10.1186/bcr3672 (PMC4078930; doi:10.1186/bcr3672)
Supplement: Additional file 3 — Fold change values organized by mouse tumor model type comparing the mouse model to normal mammary gland. [file bcr3672-S3.zip]

Archive with 219 entries (169 files):
- Additional_File_3/APC_KO_vs_NMLmammary/
- Additional_File_3/APC_KO_vs_NMLmammary/AdditionalFile59_APC_KO_vs_NMLmammary/
- Additional_File_3/APC_KO_vs_NMLmammary/AdditionalFile59_APC_KO_vs_NMLmammary/APCKO_NMLmamm_SAM.txt
- Additional_File_3/APC_KO_vs_NMLmammary/AdditionalFile59_APC_KO_vs_NMLmammary/DownregulatedGenesgather_gene_ontology_121022 (1).txt
- Additional_File_3/APC_KO_vs_NMLmammary/AdditionalFile59_APC_KO_vs_NMLmammary/DownregulatedGenesgather_kegg_121022.txt
- Additional_File_3/APC_KO_vs_NMLmammary/AdditionalFile59_APC_KO_vs_NMLmammary/DownregulatedGenesgather_transfac_121022.txt
- Additional_File_3/APC_KO_vs_NMLmammary/AdditionalFile59_APC_KO_vs_NMLmammary/UpregulatedGenesgather_gene_ontology_121022.txt
- Additional_File_3/APC_KO_vs_NMLmammary/AdditionalFile59_APC_KO_vs_NMLmammary/UpregulatedGenesgather_kegg_121022.txt
- Additional_File_3/APC_KO_vs_NMLmammary/AdditionalFile59_APC_KO_vs_NMLmammary/UpregulatedGenesgather_transfac_121022.txt
- Additional_File_3/ATX_vs_NMLmammary/
- Additional_File_3/ATX_vs_NMLmammary/AdditionalFile60_ATX_vs_NMLmammary/
- Additional_File_3/ATX_vs_NMLmammary/AdditionalFile60_ATX_vs_NMLmammary/ATX_vs_NML_SAM.txt
- Additional_File_3/ATX_vs_NMLmammary/AdditionalFile60_ATX_vs_NMLmammary/DownregulatedGenesgather_gene_ontology_121022.txt
- Additional_File_3/ATX_vs_NMLmammary/AdditionalFile60_ATX_vs_NMLmammary/DownregulatedGenesgather_kegg_121022.txt
- Additional_File_3/ATX_vs_NMLmammary/AdditionalFile60_ATX_vs_NMLmammary/DownregulatedGenesgather_transfac_121022.txt
- Additional_File_3/ATX_vs_NMLmammary/AdditionalFile60_ATX_vs_NMLmammary/UpregulatedGenegather_kegg_121022.txt
- Additional_File_3/ATX_vs_NMLmammary/AdditionalFile60_ATX_vs_NMLmammary/UpregulatedGenegather_transfac_121022.txt
- Additional_File_3/ATX_vs_NMLmammary/AdditionalFile60_ATX_vs_NMLmammary/UpregulatedGenesgather_gene_ontology_121022.txt
- Additional_File_3/BRCA_p53_mut_vs_NMLmammary/
- Additional_File_3/BRCA_p53_mut_vs_NMLmammary/AdditionalFile61_BRCA_p53_mut_vs_NMLmammary/
- Additional_File_3/BRCA_p53_mut_vs_NMLmammary/AdditionalFile61_BRCA_p53_mut_vs_NMLmammary/BRCAp53Mut_vs_NMLmammarySAM.txt
- Additional_File_3/BRCA_p53_mut_vs_NMLmammary/AdditionalFile61_BRCA_p53_mut_vs_NMLmammary/DownregulatedGenesgather_gene_ontology_121022.txt
- Additional_File_3/BRCA_p53_mut_vs_NMLmammary/AdditionalFile61_BRCA_p53_mut_vs_NMLmammary/DownregulatedGenesgather_kegg_121022.txt
- Additional_File_3/BRCA_p53_mut_vs_NMLmammary/AdditionalFile61_BRCA_p53_mut_vs_NMLmammary/DownregulatedGenesgather_transfac_121022.txt
- Additional_File_3/BRCA_p53_mut_vs_NMLmammary/AdditionalFile61_BRCA_p53_mut_vs_NMLmammary/UpregulatedGenesgather_gene_ontology_121022 (1).txt
- Additional_File_3/BRCA_p53_mut_vs_NMLmammary/AdditionalFile61_BRCA_p53_mut_vs_NMLmammary/UpregulatedGenesgather_kegg_121022.txt
- Additional_File_3/BRCA_p53_mut_vs_NMLmammary/AdditionalFile61_BRCA_p53_mut_vs_NMLmammary/UpregulatedGenesgather_transfac_121022.txt
- Additional_File_3/BRCANull_vs_NMLmammary/
- Additional_File_3/BRCANull_vs_NMLmammary/AdditionalFile62_BRCANull_vs_NMLmammary/
- Additional_File_3/BRCANull_vs_NMLmammary/AdditionalFile62_BRCANull_vs_NMLmammary/Downregulated_gather_gene_ontology_130812.txt
- Additional_File_3/BRCANull_vs_NMLmammary/AdditionalFile62_BRCANull_vs_NMLmammary/Downregulated_gather_kegg_130812.txt
- Additional_File_3/BRCANull_vs_NMLmammary/AdditionalFile62_BRCANull_vs_NMLmammary/Downregulated_gather_transfac_130812.txt
- Additional_File_3/BRCANull_vs_NMLmammary/AdditionalFile62_BRCANull_vs_NMLmammary/SAM_brca_null.txt
- Additional_File_3/BRCANull_vs_NMLmammary/AdditionalFile62_BRCANull_vs_NMLmammary/Upregulated_gather_gene_ontology_130812.txt
- Additional_File_3/BRCANull_vs_NMLmammary/AdditionalFile62_BRCANull_vs_NMLmammary/Upregulated_gather_kegg_130812.txt
- Additional_File_3/BRCANull_vs_NMLmammary/AdditionalFile62_BRCANull_vs_NMLmammary/Upregulated_gather_transfac_130812.txt
- Additional_File_3/Brg1_vs_nmlMammary/
- Additional_File_3/Brg1_vs_nmlMammary/AdditionalFile63_Brg1_vs_nmlMammary/
- Additional_File_3/Brg1_vs_nmlMammary/AdditionalFile63_Brg1_vs_nmlMammary/Downregulated_gather_gene_ontology_130812.txt
- Additional_File_3/Brg1_vs_nmlMammary/AdditionalFile63_Brg1_vs_nmlMammary/Downregulated_gather_kegg_130812.txt
- Additional_File_3/Brg1_vs_nmlMammary/AdditionalFile63_Brg1_vs_nmlMammary/Downregulated_gather_transfac_130812.txt
- Additional_File_3/Brg1_vs_nmlMammary/AdditionalFile63_Brg1_vs_nmlMammary/sam_brg1.txt
- Additional_File_3/Brg1_vs_nmlMammary/AdditionalFile63_Brg1_vs_nmlMammary/Upregulated_gather_gene_ontology_130812.txt
- Additional_File_3/Brg1_vs_nmlMammary/AdditionalFile63_Brg1_vs_nmlMammary/Upregulated_gather_kegg_130812.txt
- Additional_File_3/Brg1_vs_nmlMammary/AdditionalFile63_Brg1_vs_nmlMammary/Upregulated_gather_transfac_130812.txt
- Additional_File_3/DMBA_vs_NMLmammary/
- Additional_File_3/DMBA_vs_NMLmammary/AdditionalFile64_DMBA_vs_NMLmammary/
- Additional_File_3/DMBA_vs_NMLmammary/AdditionalFile64_DMBA_vs_NMLmammary/DMBA_VS_NMLmammary_SAM.txt
- Additional_File_3/DMBA_vs_NMLmammary/AdditionalFile64_DMBA_vs_NMLmammary/DownregulatedGenesgather_gene_ontology_121023.txt
- Additional_File_3/DMBA_vs_NMLmammary/AdditionalFile64_DMBA_vs_NMLmammary/DownregulatedGenesgather_kegg_121023.txt
- Additional_File_3/DMBA_vs_NMLmammary/AdditionalFile64_DMBA_vs_NMLmammary/DownregulatedGenesgather_transfac_121023.txt
- Additional_File_3/DMBA_vs_NMLmammary/AdditionalFile64_DMBA_vs_NMLmammary/UpregulatedGenesgather_gene_ontology_121023.txt
- Additional_File_3/DMBA_vs_NMLmammary/AdditionalFile64_DMBA_vs_NMLmammary/UpregulatedGenesgather_kegg_121023.txt
- Additional_File_3/DMBA_vs_NMLmammary/AdditionalFile64_DMBA_vs_NMLmammary/UpregulatedGenesgather_transfac_121023.txt
- Additional_File_3/Erbb2_vs_NMLmammary/
- Additional_File_3/Erbb2_vs_NMLmammary/AdditionalFile65_Erbb2_vs_NMLmammary/
- Additional_File_3/Erbb2_vs_NMLmammary/AdditionalFile65_Erbb2_vs_NMLmammary/DownregulatedGenesgather_gene_ontology_121023.txt
- Additional_File_3/Erbb2_vs_NMLmammary/AdditionalFile65_Erbb2_vs_NMLmammary/DownregulatedGenesgather_kegg_121023.txt
- Additional_File_3/Erbb2_vs_NMLmammary/AdditionalFile65_Erbb2_vs_NMLmammary/DownregulatedGenesgather_transfac_121023.txt
- Additional_File_3/Erbb2_vs_NMLmammary/AdditionalFile65_Erbb2_vs_NMLmammary/Erbb2KI_vs_NMLmammary_SAM.txt
- Additional_File_3/Erbb2_vs_NMLmammary/AdditionalFile65_Erbb2_vs_NMLmammary/UpregulatedGenesgather_gene_ontology_121023.txt
- Additional_File_3/Erbb2_vs_NMLmammary/AdditionalFile65_Erbb2_vs_NMLmammary/UpregulatedGenesgather_kegg_121023.txt
- Additional_File_3/Erbb2_vs_NMLmammary/AdditionalFile65_Erbb2_vs_NMLmammary/UpregulatedGenesgather_transfac_121023.txt
- Additional_File_3/etv6ntrk3_vs_NMLmammary/
- Additional_File_3/etv6ntrk3_vs_NMLmammary/AdditionalFile66_etv6ntrk3_vs_NMLmammary/
- Additional_File_3/etv6ntrk3_vs_NMLmammary/AdditionalFile66_etv6ntrk3_vs_NMLmammary/DownregulatedGenesgather_gene_ontology_121024.txt
- Additional_File_3/etv6ntrk3_vs_NMLmammary/AdditionalFile66_etv6ntrk3_vs_NMLmammary/DownregulatedGenesgather_kegg_121024.txt
- Additional_File_3/etv6ntrk3_vs_NMLmammary/AdditionalFile66_etv6ntrk3_vs_NMLmammary/DownregulatedGenesgather_transfac_121024.txt
- Additional_File_3/etv6ntrk3_vs_NMLmammary/AdditionalFile66_etv6ntrk3_vs_NMLmammary/ETV6Ntrk3_vs_NMLmammary_SAM.txt
- Additional_File_3/etv6ntrk3_vs_NMLmammary/AdditionalFile66_etv6ntrk3_vs_NMLmammary/UpregulatedGenesgather_gene_ontology_121024.txt
- Additional_File_3/etv6ntrk3_vs_NMLmammary/AdditionalFile66_etv6ntrk3_vs_NMLmammary/UpregulatedGenesgather_kegg_121024.txt
- Additional_File_3/etv6ntrk3_vs_NMLmammary/AdditionalFile66_etv6ntrk3_vs_NMLmammary/UpregulatedGenesgather_transfac_121024.txt
- Additional_File_3/IGFIR_vs_NMLmammary/
- Additional_File_3/IGFIR_vs_NMLmammary/AdditionalFile67_IGFIR_vs_NMLmammary/
- Additional_File_3/IGFIR_vs_NMLmammary/AdditionalFile67_IGFIR_vs_NMLmammary/DownregulatedGenesgather_gene_ontology_121024.txt
- Additional_File_3/IGFIR_vs_NMLmammary/AdditionalFile67_IGFIR_vs_NMLmammary/DownregulatedGenesgather_kegg_121024.txt
- Additional_File_3/IGFIR_vs_NMLmammary/AdditionalFile67_IGFIR_vs_NMLmammary/DownregulatedGenesgather_transfac_121024.txt
- Additional_File_3/IGFIR_vs_NMLmammary/AdditionalFile67_IGFIR_vs_NMLmammary/IGFIR_VS_NMLmammary_sam.txt
- Additional_File_3/IGFIR_vs_NMLmammary/AdditionalFile67_IGFIR_vs_NMLmammary/UpregulatedGenesgather_gene_ontology_121024.txt
- Additional_File_3/IGFIR_vs_NMLmammary/AdditionalFile67_IGFIR_vs_NMLmammary/UpregulatedGenesgather_kegg_121024.txt
- Additional_File_3/IGFIR_vs_NMLmammary/AdditionalFile67_IGFIR_vs_NMLmammary/UpregulatedGenesgather_transfac_121024.txt
- Additional_File_3/INT3_vs_NMLmammary/
- Additional_File_3/INT3_vs_NMLmammary/AdditionalFile68_iNT3_vs_NMLmammary/
- Additional_File_3/INT3_vs_NMLmammary/AdditionalFile68_iNT3_vs_NMLmammary/DownregulatedGenesgather_gene_ontology_121024.txt
- Additional_File_3/INT3_vs_NMLmammary/AdditionalFile68_iNT3_vs_NMLmammary/DownregulatedGenesgather_kegg_121024.txt
- Additional_File_3/INT3_vs_NMLmammary/AdditionalFile68_iNT3_vs_NMLmammary/DownregulatedGenesgather_transfac_121024.txt
- Additional_File_3/INT3_vs_NMLmammary/AdditionalFile68_iNT3_vs_NMLmammary/Int3_vs_NMLmammary_SAM.txt
- Additional_File_3/INT3_vs_NMLmammary/AdditionalFile68_iNT3_vs_NMLmammary/UpregulatedGenesgather_gene_ontology_121024.txt
- Additional_File_3/INT3_vs_NMLmammary/AdditionalFile68_iNT3_vs_NMLmammary/UpregulatedGenesgather_kegg_121024.txt
- Additional_File_3/INT3_vs_NMLmammary/AdditionalFile68_iNT3_vs_NMLmammary/UpregulatedGenesgather_transfac_121024.txt
- Additional_File_3/LPA_vs_NMLmammary/
- Additional_File_3/LPA_vs_NMLmammary/AdditionalFile69_LPA_vs_NMLmammary/
- Additional_File_3/LPA_vs_NMLmammary/AdditionalFile69_LPA_vs_NMLmammary/DownregulatedGenesgather_gene_ontology_121024.txt
- Additional_File_3/LPA_vs_NMLmammary/AdditionalFile69_LPA_vs_NMLmammary/DownregulatedGenesgather_kegg_121024.txt
- Additional_File_3/LPA_vs_NMLmammary/AdditionalFile69_LPA_vs_NMLmammary/DownregulatedGenesgather_transfac_121024.txt
- Additional_File_3/LPA_vs_NMLmammary/AdditionalFile69_LPA_vs_NMLmammary/LPA_vs_NMLmammary_SAM.txt
- Additional_File_3/LPA_vs_NMLmammary/AdditionalFile69_LPA_vs_NMLmammary/UpregulatedGenesgather_gene_ontology_121024.txt
- Additional_File_3/LPA_vs_NMLmammary/AdditionalFile69_LPA_vs_NMLmammary/UpregulatedGenesgather_kegg_121024.txt
- Additional_File_3/LPA_vs_NMLmammary/AdditionalFile69_LPA_vs_NMLmammary/UpregulatedGenesgather_transfac_121024.txt
- Additional_File_3/Met_vs_NMLmammary/
- Additional_File_3/Met_vs_NMLmammary/AdditionalFile70_Met_vs_NMLmammary/
- Additional_File_3/Met_vs_NMLmammary/AdditionalFile70_Met_vs_NMLmammary/DownregulatedGenesgather_gene_ontology_121024.txt
- Additional_File_3/Met_vs_NMLmammary/AdditionalFile70_Met_vs_NMLmammary/DownregulatedGenesgather_kegg_121024.txt
- Additional_File_3/Met_vs_NMLmammary/AdditionalFile70_Met_vs_NMLmammary/DownregulatedGenesgather_transfac_121024.txt
- Additional_File_3/Met_vs_NMLmammary/AdditionalFile70_Met_vs_NMLmammary/MET_vs_NMLmammary_SAM.txt
- Additional_File_3/Met_vs_NMLmammary/AdditionalFile70_Met_vs_NMLmammary/UpregulatedGenesgather_gene_ontology_121024.txt
- Additional_File_3/Met_vs_NMLmammary/AdditionalFile70_Met_vs_NMLmammary/UpregulatedGenesgather_kegg_121024.txt
- Additional_File_3/Met_vs_NMLmammary/AdditionalFile70_Met_vs_NMLmammary/UpregulatedGenesgather_transfac_121024.txt
- Additional_File_3/Myc_vs_NMLmammary/
- Additional_File_3/Myc_vs_NMLmammary/AdditionalFile71_Myc_vs_NMLmammary/
- Additional_File_3/Myc_vs_NMLmammary/AdditionalFile71_Myc_vs_NMLmammary/DownregulatedGenesgather_gene_ontology_121024 (1).txt
- Additional_File_3/Myc_vs_NMLmammary/AdditionalFile71_Myc_vs_NMLmammary/DownregulatedGenesgather_kegg_121024.txt
- Additional_File_3/Myc_vs_NMLmammary/AdditionalFile71_Myc_vs_NMLmammary/DownregulatedGenesgather_transfac_121024.txt
- Additional_File_3/Myc_vs_NMLmammary/AdditionalFile71_Myc_vs_NMLmammary/Myc_VS_NMLmammary_SAM.txt
- Additional_File_3/Myc_vs_NMLmammary/AdditionalFile71_Myc_vs_NMLmammary/UpregulatedGenesgather_gene_ontology_121024.txt
- Additional_File_3/Myc_vs_NMLmammary/AdditionalFile71_Myc_vs_NMLmammary/UpregulatedGenesgather_kegg_121024.txt
- Additional_File_3/Myc_vs_NMLmammary/AdditionalFile71_Myc_vs_NMLmammary/UpregulatedGenesgather_transfac_121024.txt
- Additional_File_3/Neu_vs_NMLmammary/
- Additional_File_3/Neu_vs_NMLmammary/AdditionalFile72_Neu_vs_NMLmammary/
- Additional_File_3/Neu_vs_NMLmammary/AdditionalFile72_Neu_vs_NMLmammary/DownregulatedGenesgather_gene_ontology_121024.txt
- Additional_File_3/Neu_vs_NMLmammary/AdditionalFile72_Neu_vs_NMLmammary/DownregulatedGenesgather_kegg_121024.txt
- Additional_File_3/Neu_vs_NMLmammary/AdditionalFile72_Neu_vs_NMLmammary/DownregulatedGenesgather_transfac_121024.txt
- Additional_File_3/Neu_vs_NMLmammary/AdditionalFile72_Neu_vs_NMLmammary/Neu_vs_NMLmammarySAM.txt
- Additional_File_3/Neu_vs_NMLmammary/AdditionalFile72_Neu_vs_NMLmammary/UpregulatedGenesgather_gene_ontology_121024.txt
- Additional_File_3/Neu_vs_NMLmammary/AdditionalFile72_Neu_vs_NMLmammary/UpregulatedGenesgather_kegg_121024.txt
- Additional_File_3/Neu_vs_NMLmammary/AdditionalFile72_Neu_vs_NMLmammary/UpregulatedGenesgather_transfac_121024.txt
- Additional_File_3/Notch_vs_NMLmammary/
- Additional_File_3/Notch_vs_NMLmammary/AdditionalFile73_Notch_vs_NMLmammary/
- Additional_File_3/Notch_vs_NMLmammary/AdditionalFile73_Notch_vs_NMLmammary/DownregulatedGenesgather_gene_ontology_121024.txt
- Additional_File_3/Notch_vs_NMLmammary/AdditionalFile73_Notch_vs_NMLmammary/DownregulatedGenesgather_kegg_121024.txt
- Additional_File_3/Notch_vs_NMLmammary/AdditionalFile73_Notch_vs_NMLmammary/DownregulatedGenesgather_transfac_121024.txt
- Additional_File_3/Notch_vs_NMLmammary/AdditionalFile73_Notch_vs_NMLmammary/Notch_vs_NMLmammary_SAM.txt
- Additional_File_3/Notch_vs_NMLmammary/AdditionalFile73_Notch_vs_NMLmammary/UpregulatedGenesgather_gene_ontology_121024.txt
- Additional_File_3/Notch_vs_NMLmammary/AdditionalFile73_Notch_vs_NMLmammary/UpregulatedGenesgather_kegg_121024.txt
- Additional_File_3/Notch_vs_NMLmammary/AdditionalFile73_Notch_vs_NMLmammary/UpregulatedGenesgather_transfac_121024.txt
- Additional_File_3/p53Mut_t121_vs_NMLmammary/
- Additional_File_3/p53Mut_t121_vs_NMLmammary/AdditionalFile74_p53Mut_t121_vs_NMLmammary/
- Additional_File_3/p53Mut_t121_vs_NMLmammary/AdditionalFile74_p53Mut_t121_vs_NMLmammary/DownregulatedGenesgather_gene_ontology_121024.txt
- Additional_File_3/p53Mut_t121_vs_NMLmammary/AdditionalFile74_p53Mut_t121_vs_NMLmammary/DownregulatedGenesgather_kegg_121024.txt
- Additional_File_3/p53Mut_t121_vs_NMLmammary/AdditionalFile74_p53Mut_t121_vs_NMLmammary/DownregulatedGenesgather_transfac_121024.txt
- Additional_File_3/p53Mut_t121_vs_NMLmammary/AdditionalFile74_p53Mut_t121_vs_NMLmammary/p53T121_vs_NMLmammary_SAM.txt
- Additional_File_3/p53Mut_t121_vs_NMLmammary/AdditionalFile74_p53Mut_t121_vs_NMLmammary/UpregulatedGenesgather_gene_ontology_121024.txt
- Additional_File_3/p53Mut_t121_vs_NMLmammary/AdditionalFile74_p53Mut_t121_vs_NMLmammary/UpregulatedGenesgather_kegg_121024.txt
- Additional_File_3/p53Mut_t121_vs_NMLmammary/AdditionalFile74_p53Mut_t121_vs_NMLmammary/UpregulatedGenesgather_transfac_121024.txt
- Additional_File_3/p53mutant_vs_NMLmammary/
- Additional_File_3/p53mutant_vs_NMLmammary/AdditionalFile75_p53mutant_vs_NMLmammary/
- Additional_File_3/p53mutant_vs_NMLmammary/AdditionalFile75_p53mutant_vs_NMLmammary/DownregulatedGenesgather_gene_ontology_121024.txt
- Additional_File_3/p53mutant_vs_NMLmammary/AdditionalFile75_p53mutant_vs_NMLmammary/DownregulatedGenesgather_kegg_121024.txt
- Additional_File_3/p53mutant_vs_NMLmammary/AdditionalFile75_p53mutant_vs_NMLmammary/DownregulatedGenesgather_transfac_121024.txt
- Additional_File_3/p53mutant_vs_NMLmammary/AdditionalFile75_p53mutant_vs_NMLmammary/p53Mut_VS_NMLmammary_SAM.txt
- Additional_File_3/p53mutant_vs_NMLmammary/AdditionalFile75_p53mutant_vs_NMLmammary/UpregulatedGenesgather_gene_ontology_121024.txt
- Additional_File_3/p53mutant_vs_NMLmammary/AdditionalFile75_p53mutant_vs_NMLmammary/UpregulatedGenesgather_kegg_121024.txt
- Additional_File_3/p53mutant_vs_NMLmammary/AdditionalFile75_p53mutant_vs_NMLmammary/UpregulatedGenesgather_transfac_121024.txt
- Additional_File_3/PyMT_vs_NMLmammary/
- Additional_File_3/PyMT_vs_NMLmammary/AdditionalFile76_PyMT_vs_NMLmammary/
- Additional_File_3/PyMT_vs_NMLmammary/AdditionalFile76_PyMT_vs_NMLmammary/DownregulatedGenesgather_gene_ontology_121024.txt
- Additional_File_3/PyMT_vs_NMLmammary/AdditionalFile76_PyMT_vs_NMLmammary/DownregulatedGenesgather_kegg_121024.txt
- Additional_File_3/PyMT_vs_NMLmammary/AdditionalFile76_PyMT_vs_NMLmammary/DownregulatedGenesgather_transfac_121024.txt
- Additional_File_3/PyMT_vs_NMLmammary/AdditionalFile76_PyMT_vs_NMLmammary/PyMT_vs_NMLmammary_SAM.txt
- Additional_File_3/PyMT_vs_NMLmammary/AdditionalFile76_PyMT_vs_NMLmammary/UpregulatedGenesgather_gene_ontology_121024.txt
- Additional_File_3/PyMT_vs_NMLmammary/AdditionalFile76_PyMT_vs_NMLmammary/UpregulatedGenesgather_kegg_121024.txt
- Additional_File_3/PyMT_vs_NMLmammary/AdditionalFile76_PyMT_vs_NMLmammary/UpregulatedGenesgather_transfac_121024.txt
- Additional_File_3/Ras_VS_NMLmammary/
- Additional_File_3/Ras_VS_NMLmammary/AdditionalFile77_Ras_VS_NMLmammary/
- Additional_File_3/Ras_VS_NMLmammary/AdditionalFile77_Ras_VS_NMLmammary/DownregulatedGenesgather_gene_ontology_121024.txt
- Additional_File_3/Ras_VS_NMLmammary/AdditionalFile77_Ras_VS_NMLmammary/DownregulatedGenesgather_kegg_121024.txt
- Additional_File_3/Ras_VS_NMLmammary/AdditionalFile77_Ras_VS_NMLmammary/DownregulatedGenesgather_transfac_121024.txt
- Additional_File_3/Ras_VS_NMLmammary/AdditionalFile77_Ras_VS_NMLmammary/Ras_vs_NMLmammary_SAM.txt
- Additional_File_3/Ras_VS_NMLmammary/AdditionalFile77_Ras_VS_NMLmammary/UpregulatedGenesgather_gene_ontology_121024.txt
- Additional_File_3/Ras_VS_NMLmammary/AdditionalFile77_Ras_VS_NMLmammary/UpregulatedGenesgather_kegg_121024.txt
- Additional_File_3/Ras_VS_NMLmammary/AdditionalFile77_Ras_VS_NMLmammary/UpregulatedGenesgather_transfac_121024.txt
- Additional_File_3/rbko_p107mut_NMLmammary/
- Additional_File_3/rbko_p107mut_NMLmammary/AdditionalFile78_rbko_p107mut_NMLmammary/
- Additional_File_3/rbko_p107mut_NMLmammary/AdditionalFile78_rbko_p107mut_NMLmammary/DownregulatedGenesgather_gene_ontology_121024.txt
- Additional_File_3/rbko_p107mut_NMLmammary/AdditionalFile78_rbko_p107mut_NMLmammary/DownregulatedGenesgather_kegg_121024.txt
- Additional_File_3/rbko_p107mut_NMLmammary/AdditionalFile78_rbko_p107mut_NMLmammary/DownregulatedGenesgather_transfac_121024.txt
- Additional_File_3/rbko_p107mut_NMLmammary/AdditionalFile78_rbko_p107mut_NMLmammary/RBKOp107Mut_vs_NMLMammry_SAM.txt
- Additional_File_3/rbko_p107mut_NMLmammary/AdditionalFile78_rbko_p107mut_NMLmammary/UpregulatedGenesgather_gene_ontology_121024.txt
- Additional_File_3/rbko_p107mut_NMLmammary/AdditionalFile78_rbko_p107mut_NMLmammary/UpregulatedGenesgather_kegg_121024.txt
- Additional_File_3/rbko_p107mut_NMLmammary/AdditionalFile78_rbko_p107mut_NMLmammary/UpregulatedGenesgather_transfac_121024.txt
- Additional_File_3/STAT1KO_VS_nmlmammary/
- Additional_File_3/STAT1KO_VS_nmlmammary/AdditionalFile79_sTAT1KO_VS_nmlmammary_NA/
- Additional_File_3/STAT1KO_VS_nmlmammary/AdditionalFile79_sTAT1KO_VS_nmlmammary_NA/Note.docx
- Additional_File_3/Stat5_vs_nml_mammary/
- Additional_File_3/Stat5_vs_nml_mammary/AdditionalFile80_Stat5_vs_nml_mammary/
- Additional_File_3/Stat5_vs_nml_mammary/AdditionalFile80_Stat5_vs_nml_mammary/DownregulatedGenesgather_gene_ontology_121024.txt
- Additional_File_3/Stat5_vs_nml_mammary/AdditionalFile80_Stat5_vs_nml_mammary/DownregulatedGenesgather_kegg_121024.txt
- Additional_File_3/Stat5_vs_nml_mammary/AdditionalFile80_Stat5_vs_nml_mammary/DownregulatedGenesgather_transfac_121024.txt
- Additional_File_3/Stat5_vs_nml_mammary/AdditionalFile80_Stat5_vs_nml_mammary/stat5_vs_nmlMammary_SAM.txt
- Additional_File_3/Stat5_vs_nml_mammary/AdditionalFile80_Stat5_vs_nml_mammary/UpregulatedGenesgather_gene_ontology_121024.txt
- Additional_File_3/Stat5_vs_nml_mammary/AdditionalFile80_Stat5_vs_nml_mammary/UpregulatedGenesgather_kegg_121024.txt
- Additional_File_3/Stat5_vs_nml_mammary/AdditionalFile80_Stat5_vs_nml_mammary/UpregulatedGenesgather_transfac_121024.txt
- Additional_File_3/TAG_vs_NML_mammary/
- Additional_File_3/TAG_vs_NML_mammary/AdditionalFile81_TAG_vs_NML_mammary/
- Additional_File_3/TAG_vs_NML_mammary/AdditionalFile81_TAG_vs_NML_mammary/DownregulatedGenesgather_gene_ontology_121024.txt
- Additional_File_3/TAG_vs_NML_mammary/AdditionalFile81_TAG_vs_NML_mammary/DownregulatedGenesgather_kegg_121024.txt
- Additional_File_3/TAG_vs_NML_mammary/AdditionalFile81_TAG_vs_NML_mammary/DownregulatedGenesgather_transfac_121024.txt
- Additional_File_3/TAG_vs_NML_mammary/AdditionalFile81_TAG_vs_NML_mammary/TAG_vs_NMLmammary_SAM.txt
- Additional_File_3/TAG_vs_NML_mammary/AdditionalFile81_TAG_vs_NML_mammary/UpregulatedGenesgather_gene_ontology_121024.txt
- Additional_File_3/TAG_vs_NML_mammary/AdditionalFile81_TAG_vs_NML_mammary/UpregulatedGenesgather_kegg_121024.txt
- Additional_File_3/TAG_vs_NML_mammary/AdditionalFile81_TAG_vs_NML_mammary/UpregulatedGenesgather_transfac_121024.txt
- Additional_File_3/TNP8_vs_NMLmammary/
- Additional_File_3/TNP8_vs_NMLmammary/AdditionalFile82_TNP8_vs_NMLmammary/
- Additional_File_3/TNP8_vs_NMLmammary/AdditionalFile82_TNP8_vs_NMLmammary/DownregulatedGenesgather_gene_ontology_121024.txt
- Additional_File_3/TNP8_vs_NMLmammary/AdditionalFile82_TNP8_vs_NMLmammary/DownregulatedGenesgather_kegg_121024.txt
- Additional_File_3/TNP8_vs_NMLmammary/AdditionalFile82_TNP8_vs_NMLmammary/DownregulatedGenesgather_transfac_121024.txt
- Additional_File_3/TNP8_vs_NMLmammary/AdditionalFile82_TNP8_vs_NMLmammary/TNP8_vs_NMLmammary_SAM.txt
- Additional_File_3/TNP8_vs_NMLmammary/AdditionalFile82_TNP8_vs_NMLmammary/UpregulatedGenesgather_gene_ontology_121024.txt
- Additional_File_3/TNP8_vs_NMLmammary/AdditionalFile82_TNP8_vs_NMLmammary/UpregulatedGenesgather_kegg_121024.txt
- Additional_File_3/TNP8_vs_NMLmammary/AdditionalFile82_TNP8_vs_NMLmammary/UpregulatedGenesgather_transfac_121024.txt
- Additional_File_3/wnt_vs_NMLmammary/
- Additional_File_3/wnt_vs_NMLmammary/AdditionalFile83_wnt_vs_NMLmammary/
- Additional_File_3/wnt_vs_NMLmammary/AdditionalFile83_wnt_vs_NMLmammary/DownregulatedGenesgather_gene_ontology_121024.txt
- Additional_File_3/wnt_vs_NMLmammary/AdditionalFile83_wnt_vs_NMLmammary/DownregulatedGenesgather_kegg_121024.txt
- Additional_File_3/wnt_vs_NMLmammary/AdditionalFile83_wnt_vs_NMLmammary/DownregulatedGenesgather_transfac_121024.txt
- Additional_File_3/wnt_vs_NMLmammary/AdditionalFile83_wnt_vs_NMLmammary/UpregulatedGenesgather_gene_ontology_121024.txt
- Additional_File_3/wnt_vs_NMLmammary/AdditionalFile83_wnt_vs_NMLmammary/UpregulatedGenesgather_kegg_121024.txt
- Additional_File_3/wnt_vs_NMLmammary/AdditionalFile83_wnt_vs_NMLmammary/UpregulatedGenesgather_transfac_121024.txt
- Additional_File_3/wnt_vs_NMLmammary/AdditionalFile83_wnt_vs_NMLmammary/wnt_vs_nml_SAM.txt
