# Supplementary material for: A genomic analysis of mouse models of breast cancer reveals molecular features of mouse models and relationships to human breast cancer
Source: Breast Cancer Res. 2014 Jun 5;16(3):R59. doi: 10.1186/bcr3672 (PMC4078930; doi:10.1186/bcr3672)
Supplement: Additional file 3 — Fold change values organized by mouse tumor model type comparing the mouse model to normal mammary gland. [file bcr3672-S3.zip › Additional_File_3/APC_KO_vs_NMLmammary/AdditionalFile59_APC_KO_vs_NMLmammary/APCKO_NMLmamm_SAM.txt]

Current settings
Input parameters
Data type?								Two class unpaired
Array or Seq data?								array
Arrays centered?								FALSE
Delta								3.210751592
Minimum fold change								0
Test statistic								standard
Are data are log scale?								TRUE
Number of permutations								100
Input percentile for exchangeability factor s0								Automatic choice
Number of neighbors for KNN								10
Seed for Random number generator								22443789
Computed values
Estimate of pi0 (proportion of null genes)								0.39
s0 percentile								30.003
False Discovery Rate (%)								0
List of Significant Genes for Delta = 3.211
Positive genes (398) Upregulated in APC KO compared to NML mammary gland.
	Row	Gene ID	Gene Name	Score(d)	Numerator(r)	Denominator(s+s0)	Fold Change	q-value(%)
	7904	1425032_at	5.343480351	13.91733094	7.360221957	0.528852981	164.3037909	0
	131	1415849_s_at	8.333632903	11.73221399	4.268577263	0.363833908	19.27390859	0
	1972	1417829_a_at	8.06975039	11.68669365	2.812424835	0.240651883	7.024642644	0
	8442	1425737_at	6.216199603	10.36506357	4.774100557	0.460595396	27.36197678	0
	14391	1450060_at	6.90982917	10.27722388	5.789844569	0.56336659	55.32442203	0
	7103	1424063_at	2.996772935	10.27592644	4.975030496	0.48414423	31.45092396	0
	3659	1419704_at	2.837244214	9.997064692	5.874266593	0.587599138	58.65843164	0
	7837	1424946_a_at	6.891017884	9.886277344	2.348820457	0.237583913	5.094075904	0
	1721	1417561_at	7.673236474	9.881163404	3.826720951	0.387274331	14.18919612	0
	7290	1424278_a_at	7.095863334	9.839410068	3.564960536	0.362314459	11.83477634	0
	6936	1423866_at	1.762896434	9.649948268	3.067281846	0.317854745	8.381926355	0
	1930	1417787_at	8.245058585	9.511844637	5.392186588	0.566891785	41.99619129	0
	4213	1420683_at	7.509699903	9.47791231	3.484485674	0.367642742	11.19269598	0
	3607	1419643_s_at	2.956016941	9.418816234	4.793807897	0.508960763	27.73830828	0
	759	1416523_at	3.968894238	9.410326283	2.558704971	0.271903959	5.891785759	0
	6937	1423867_at	1.852304386	9.385270639	3.089829031	0.32922109	8.513952441	0
	582	1416334_at	5.95521811	9.35441911	2.191898324	0.234316883	4.569062965	0
	3524	1419549_at	4.263633694	9.211759405	4.328961387	0.469938607	20.09774018	0
	7109	1424072_at	6.376893414	9.149781276	2.821482301	0.308366093	7.068883182	0
	9330	1426911_at	6.485464646	9.137522865	3.290246054	0.360080746	9.782790552	0
	6468	1423326_at	5.358353901	9.082980867	3.641387931	0.400902301	12.47863245	0
	13523	1448922_at	5.847833487	9.019441045	1.908483619	0.211596662	3.754143037	0
	3950	1420382_at	7.357039361	8.922913961	2.733976281	0.306399489	6.652867406	0
	4624	1421156_a_at	6.53467261	8.782130271	3.165229946	0.360417103	8.970758328	0
	16195	1452334_at	6.350436737	8.716547615	3.862099742	0.443076768	14.54145517	0
	6407	1423258_at	6.606026606	8.696961566	2.972453539	0.341780692	7.848699033	0
	15112	1450939_at	5.565998586	8.335307479	3.795441159	0.455345069	13.88486417	0
	16549	1453367_a_at	6.904482808	8.328544977	2.33619099	0.280504097	5.049676581	0
	15609	1451536_at	6.58396091	8.32351406	2.250291985	0.270353599	4.757791284	0
	16078	1452136_at	6.646297237	8.321318219	3.299811896	0.396549178	9.847871217	0
	307	1416046_a_at	5.833861566	8.282020231	1.832786049	0.221296978	3.562243284	0
	1826	1417669_at	6.840430359	8.246033207	2.154309517	0.261254043	4.45155542	0
	4483	1421001_a_at	6.411202623	8.208687	6.873047938	0.837289561	117.2178067	0
	1459	1417275_at	7.185323116	8.0999491	4.575630935	0.564896258	23.8452654	0
	9497	1427161_at	6.380411767	8.069236272	3.753479476	0.465159198	13.48683084	0
	792	1416558_at	7.032901045	8.026293491	3.642771907	0.45385481	12.49060893	0
	9143	1426634_at	6.405247155	7.973149026	3.261867075	0.409106498	9.592235474	0
	14656	1450394_at	7.423473459	7.915683927	2.461138571	0.310919258	5.506511281	0
	1232	1417026_at	6.60462879	7.871266524	1.91706111	0.243551797	3.776529639	0
	2262	1418152_at	6.716488832	7.844599696	2.414985334	0.307853227	5.333140493	0
	5060	1421680_at	3.814808805	7.789357424	1.866102885	0.239570838	3.645465088	0
	14290	1449940_a_at	7.589722912	7.759547037	1.974009692	0.254397542	3.928584774	0
	10961	1432558_a_at	7.434258936	7.716774167	4.34787662	0.563431886	20.36297743	0
	7091	1424047_at	6.383617977	7.650532506	2.079395192	0.271797446	4.226300037	0
	10357	1429122_a_at	7.47093104	7.577099821	3.280647989	0.432968823	9.717922917	0
	13261	1448627_s_at	8.064731887	7.571219254	4.873931443	0.643744591	29.3224032	0
	7187	1424160_at	6.475751501	7.534159929	1.968765891	0.261311933	3.914331364	0
	13948	1449412_at	7.140122354	7.510414243	2.539922355	0.338186719	5.81557707	0
	3656	1419700_a_at	6.185654025	7.411242515	3.183218515	0.429512124	9.083312501	0
	13322	1448700_at	7.363349797	7.380482802	2.428700111	0.329070628	5.384080987	0
	14250	1449896_at	5.865520692	7.350020566	2.914940439	0.396589426	7.541964914	0
	2937	1418902_at	5.006935315	7.322354351	2.38007517	0.325042337	5.20563865	0
	15837	1451822_a_at	6.221064497	7.270484606	1.998737462	0.274911175	3.996501034	0
	16706	1454159_a_at	4.410722134	7.269853228	3.163499934	0.435153205	8.960007461	0
	6330	1423169_at	6.346717375	7.240744126	2.553397539	0.352642974	5.870150693	0
	7250	1424229_at	7.118080719	7.223322328	3.015440093	0.417458886	8.086077847	0
	1013	1416795_at	6.014846773	7.162857934	3.172149246	0.442860835	9.013886263	0
	12791	1448113_at	8.635475048	7.160450336	4.364566065	0.609537928	20.59990908	0
	3542	1419570_at	7.143571713	7.156699143	3.752220502	0.52429485	13.47506663	0
	13735	1449171_at	5.872365559	7.150566801	3.219697869	0.4502717	9.315917535	0
	6331	1423170_at	6.396633245	7.145026024	2.470133933	0.345713777	5.540952243	0
	6650	1423542_at	5.783902942	7.136944962	2.423112474	0.339516766	5.363268474	0
	12117	1437465_a_at	8.328714666	7.134418726	2.179491949	0.305489772	4.529940024	0
	13307	1448681_at	6.151296644	7.108174926	1.746710607	0.245732642	3.355925309	0
	11696	1436012_s_at	6.269081992	7.098720268	2.096795235	0.295376512	4.277581183	0
	15633	1451566_at	4.744101783	7.083665612	2.304569749	0.325335762	4.940201024	0
	2499	1418412_at	6.638700443	7.075252502	3.553479416	0.50224065	11.7409677	0
	13767	1449207_a_at	6.517669084	7.062102835	2.853406645	0.404044902	7.227048847	0
	548	1416299_at	7.256251784	7.042130661	3.686526771	0.523495934	12.87523421	0
	14223	1449862_a_at	6.597994426	7.038842747	2.089043481	0.296787918	4.25465892	0
	6420	1423271_at	9.895962787	7.029873746	5.538018265	0.78778346	46.4632532	0
	11524	1435270_x_at	6.140651956	7.018960579	1.534552886	0.218629649	2.896986349	0
	10845	1431960_at	5.924060916	7.010539857	1.923172576	0.274325889	3.792561501	0
	10843	1431942_at	6.200764129	6.984069763	2.024897154	0.289930832	4.069628646	0
	15159	1450995_at	7.340691793	6.933209624	4.57879642	0.660415113	23.89764286	0
	3543	1419571_at	7.162173106	6.931264329	3.379325533	0.487548212	10.40586891	0
	9850	1427707_a_at	4.630144936	6.898101755	2.153562608	0.312196411	4.449251365	0
	2473	1418386_at	6.131941948	6.882039188	1.511105664	0.219572371	2.850283978	0
	367	1416108_a_at	7.231342516	6.869240624	2.909536202	0.423560094	7.513766077	0
	11523	1435269_at	6.083257431	6.865540068	1.437659404	0.209402231	2.708810376	0
	13091	1448443_at	2.643555802	6.829874678	3.077047973	0.450527736	8.438859146	0
	3833	1420116_s_at	7.627096942	6.826424084	2.753589815	0.403372217	6.743931182	0
	7705	1424775_at	7.445063281	6.822975763	3.692961417	0.541253779	12.93278803	0
	728	1416489_at	6.45661482	6.819356851	2.079791304	0.304983498	4.227460585	0
	5053	1421669_at	3.000017937	6.810946242	3.331634893	0.489158888	10.06750925	0
	2000	1417860_a_at	6.495261255	6.792880675	2.291138347	0.337285234	4.894421492	0
	2249	1418138_at	6.585180213	6.748684722	2.549816264	0.377824179	5.855596988	0
	10536	1430306_a_at	10.00971924	6.746115296	4.073137121	0.603775201	16.83202819	0
	1719	1417556_at	1.0725078	6.745680241	4.823801647	0.715094916	28.3210264	0
	13380	1448764_a_at	1.346888301	6.715688602	5.062242837	0.753793563	33.41080496	0
	3444	1419459_a_at	5.953762768	6.70762892	1.813040325	0.270295263	3.513820088	0
	7471	1424497_at	6.074131244	6.707343123	2.022077223	0.30147216	4.061681806	0
	5675	1422397_a_at	6.373247953	6.674476518	1.845109793	0.276442623	3.592802902	0
	10583	1430681_at	6.242334037	6.66095234	3.046623226	0.457385532	8.262756921	0
	13819	1449267_at	4.870432161	6.656972039	2.322541438	0.348888567	5.002126138	0
	15120	1450947_at	6.511459931	6.638204385	3.533578799	0.532309431	11.58012402	0
	17668	1460684_at	5.261687701	6.630611869	2.311373351	0.348591261	4.963553529	0
	7239	1424218_a_at	3.164829542	6.613989447	3.223289109	0.487344157	9.339136146	0
	13050	1448397_at	10.70511291	6.595524599	7.274980655	1.103017743	154.8771666	0
	7000	1423940_at	7.43551761	6.592274813	1.93021139	0.292798987	3.811110371	0
	15436	1451327_a_at	6.725143917	6.58003643	2.014807604	0.306200068	4.041266813	0
	15272	1451125_at	7.415943057	6.557160177	2.17441592	0.331609395	4.514029727	0
	5196	1421845_at	7.634174145	6.556921482	2.62787777	0.400779204	6.181160684	0
	11320	1434471_at	6.294468767	6.552806202	1.664997712	0.254089265	3.171131516	0
	8804	1426205_at	8.25194908	6.522492176	2.041017915	0.312919948	4.115357935	0
	1122	1416909_at	6.24300052	6.504910315	1.640577618	0.252206032	3.117906398	0
	7707	1424777_at	6.478625066	6.470217291	2.109159529	0.325979706	4.314398775	0
	6999	1423939_a_at	7.46221959	6.46688329	1.852127531	0.28640188	3.61032204	0
	8701	1426068_at	5.55117298	6.451709946	2.009464913	0.311462377	4.026328581	0
	3478	1419493_a_at	7.870918816	6.448488269	3.039633026	0.471371413	8.222818735	0
	15067	1450886_at	5.501937337	6.448266933	2.699975072	0.418713291	6.497906895	0
	13224	1448588_at	7.462424184	6.4387953	2.34144136	0.363645876	5.068087245	0
	17676	1460698_a_at	7.243934895	6.427140244	2.778824562	0.432357854	6.86292963	0
	13348	1448727_at	8.312158839	6.411102229	3.152915275	0.491789892	8.894510899	0
	7405	1424416_at	5.50094523	6.405267814	1.394794074	0.217757339	2.629510164	0
	8328	1425586_a_at	6.116896257	6.401791126	3.086664624	0.48215641	8.495298403	0
	7153	1424118_a_at	6.354256639	6.38919583	2.438981822	0.381735337	5.422588981	0
	3078	1419060_at	5.432539065	6.382901632	1.9405851	0.304028671	3.838612951	0
	13568	1448973_at	6.230910347	6.375834539	2.254397974	0.353584768	4.771351507	0
	10705	1431373_at	6.386661442	6.375776017	2.315326024	0.363144191	4.97717124	0
	10264	1428675_at	5.441960864	6.346513405	1.367651017	0.215496436	2.580500691	0
	5138	1421771_a_at	5.58741947	6.336340171	1.702161718	0.268634838	3.253881513	0
	1298	1417100_at	7.296243791	6.330656049	2.211529836	0.349336596	4.631661552	0
	3974	1420411_a_at	6.608943356	6.33001404	2.206050899	0.348506478	4.614105206	0
	928	1416702_at	2.602060008	6.329464296	2.890744472	0.456712343	7.416530649	0
	6544	1423419_at	5.85327255	6.327344748	2.847444862	0.450022083	7.197245462	0
	2361	1418260_at	7.326002133	6.296465197	1.941716942	0.308382065	3.841625652	0
	1868	1417719_at	7.275055353	6.287742139	2.566960628	0.408248394	5.925597478	0
	7880	1425002_at	5.808989651	6.287546949	2.993778588	0.476144133	7.965575446	0
	7061	1424016_at	4.991648025	6.256685044	1.639513067	0.262041809	3.115606574	0
	13423	1448810_at	8.316080081	6.25216077	2.884572813	0.461372143	7.384871476	0
	12971	1448315_a_at	6.697795006	6.251583553	1.818784876	0.290931867	3.527839377	0
	7565	1424612_at	6.797110758	6.231221862	2.660069548	0.426893731	6.320635185	0
	9153	1426646_at	6.428072433	6.229992934	1.882278294	0.30213169	3.68656781	0
	13107	1448462_at	6.331075117	6.190262127	1.455125889	0.235066926	2.741804848	0
	2655	1418583_at	4.540199948	6.167148173	1.648862054	0.26736216	3.13586196	0
	26	1415705_at	6.478923397	6.15814399	1.844634618	0.299543924	3.59161975	0
	16621	1453815_at	6.368731379	6.155465645	2.59609227	0.421754002	6.046466411	0
	12020	1437198_at	5.885408177	6.153366238	2.976726848	0.483755839	7.871981597	0
	7008	1423948_at	6.597394257	6.151861872	2.666117703	0.43338387	6.347188564	0
	10258	1428662_a_at	5.880345962	6.1455228	1.479815339	0.24079568	2.789130309	0
	11040	1433540_x_at	8.171309455	6.140592212	2.180270905	0.355058735	4.532386538	0
	17021	1455798_at	5.582006893	6.140044978	2.372136855	0.386338677	5.177073693	0
	17669	1460685_at	6.222412337	6.134081234	2.289054973	0.37316998	4.887358631	0
	11398	1434748_at	6.422401613	6.120745991	2.93985316	0.480309617	7.673331908	0
	15325	1451191_at	8.751660221	6.11870485	5.037770125	0.823339293	32.848831	0
	1529	1417354_at	6.369529335	6.112877425	1.491010348	0.243913013	2.810857562	0
	11309	1434432_at	5.878926981	6.112649073	3.150382812	0.515387482	8.878911438	0
	13651	1449072_a_at	6.070228972	6.09673816	1.443164327	0.236710892	2.719166187	0
	6451	1423305_at	5.674340649	6.087639735	2.571585238	0.422427304	5.944622667	0
	9753	1427541_x_at	5.990635855	6.083609078	2.560220468	0.420839083	5.89797811	0
	10773	1431715_a_at	6.105341439	6.080778667	2.985806881	0.491023773	7.921682511	0
	12970	1448314_at	7.402395383	6.070553378	3.399361352	0.559975531	10.5513914	0
	8548	1425865_a_at	5.954459341	6.06310305	3.065426489	0.505587067	8.371153827	0
	12370	1438315_x_at	6.339889746	6.058658041	1.777480943	0.293378654	3.428270492	0
	13041	1448388_a_at	7.557296422	6.057379236	2.211320603	0.365062268	4.630989874	0
	4051	1420502_at	9.681734505	6.051752553	3.639467162	0.60139061	12.46202975	0
	16015	1452059_at	7.133027629	6.04974373	2.00140983	0.330825556	4.00391079	0
	3070	1419052_at	4.815077269	6.039201946	1.603351351	0.265490601	3.038483276	0
	9952	1427905_at	6.164489704	6.030815802	1.86201551	0.308750188	3.635151546	0
	12642	1439360_x_at	6.713461887	6.015982459	1.885331169	0.313387079	3.694377186	0
	10597	1430777_a_at	7.63693409	6.013086626	2.699119594	0.448874224	6.494054957	0
	7687	1424753_at	5.746355233	6.012823718	2.178043859	0.362233114	4.525395425	0
	14468	1450157_a_at	5.888386523	6.012461383	2.717173409	0.451923636	6.575831852	0
	2071	1417940_s_at	5.907393817	6.000727715	2.632161839	0.438640439	6.199542862	0
	7753	1424844_at	5.235948519	5.99092519	1.213708405	0.202591147	2.319330483	0
	7503	1424538_at	6.466885259	5.98153548	2.694305147	0.450437042	6.472419633	0
	3834	1420117_at	7.849034056	5.979393101	2.790811216	0.466738207	6.920187925	0
	14467	1450156_a_at	5.93416511	5.960784116	2.582694613	0.433281018	5.990575529	0
	5727	1422462_at	6.190566364	5.934298604	2.503460701	0.421862948	5.670440058	0
	13895	1449349_at	6.950469884	5.931732241	2.426250371	0.409028977	5.37494641	0
	8507	1425815_a_at	5.802490536	5.927688291	2.454559245	0.414083724	5.481456334	0
	16849	1454987_a_at	6.182095941	5.925767585	1.962552327	0.331189555	3.897508925	0
	14281	1449930_a_at	6.955808276	5.923867756	1.905318675	0.321634235	3.745916328	0
	7428	1424441_at	6.708677413	5.910653988	3.032820446	0.513110808	8.184081125	0
	1735	1417576_a_at	5.218979005	5.905958896	1.532829339	0.259539453	2.893527467	0
	11423	1434851_s_at	6.477433697	5.905384073	2.141129253	0.362572396	4.411071829	0
	12471	1438644_x_at	6.674850282	5.90403254	1.532874398	0.259631767	2.89361784	0
	16884	1455115_a_at	6.510035116	5.892736698	2.166168073	0.367599671	4.488296774	0
	16951	1455477_s_at	6.073474959	5.879688057	3.002004234	0.510572024	8.011121557	0
	12479	1438656_x_at	6.259572997	5.863023379	2.346674679	0.400249927	5.086504914	0
	10097	1428116_a_at	8.458860965	5.862573122	2.267503261	0.386776116	4.81489141	0
	1845	1417689_a_at	6.115400014	5.861447796	3.033811868	0.517587458	8.189707167	0
	7680	1424746_at	7.147955822	5.858328306	1.427726335	0.24370883	2.690224059	0
	6805	1423718_at	6.392198799	5.84900798	1.34054214	0.229191368	2.532464665	0
	7726	1424809_at	6.698974549	5.844480592	2.199106011	0.376270564	4.591947066	0
	10944	1432436_a_at	6.566055024	5.838890213	1.50481453	0.257722697	2.837881857	0
	7504	1424539_at	6.538135481	5.835756518	2.681044562	0.459416796	6.413200722	0
	9091	1426567_a_at	5.686485568	5.832257372	2.231396473	0.38259568	4.695883032	0
	10671	1431238_at	5.792916158	5.816595498	2.451284916	0.421429497	5.469029774	0
	13503	1448899_s_at	5.893356349	5.813006826	2.70868067	0.465968947	6.537235497	0
	9285	1426845_at	5.531248943	5.812416165	1.808659481	0.311171711	3.503166312	0
	2438	1418345_at	7.912352591	5.810703558	3.466868102	0.596634825	11.05684673	0
	11753	1436342_a_at	7.279204405	5.810093651	1.807538931	0.311103235	3.500446436	0
	15830	1451814_a_at	5.773316645	5.806825423	1.905207182	0.328097892	3.745626851	0
	13110	1448466_at	6.453474226	5.80225445	3.321979488	0.572532542	10.00035624	0
	5979	1422747_at	7.13272356	5.790499606	2.629366172	0.454082782	6.187540965	0
	2680	1418608_at	8.692931845	5.786811366	6.118229814	1.057271341	69.46574444	0
	3479	1419494_a_at	7.951782415	5.77745381	3.09618007	0.535907369	8.551515218	0
	16658	1453986_at	6.192343562	5.774436091	3.292301777	0.570151219	9.796740168	0
	2885	1418844_at	6.50761095	5.773546307	1.596589723	0.276535363	3.024275822	0
	8792	1426188_s_at	7.315010106	5.754570166	4.30559558	0.74820455	19.77486006	0
	884	1416654_at	5.488015227	5.753304591	2.3001871	0.399802768	4.925216353	0
	4167	1420630_at	7.345380743	5.736648343	2.920375417	0.509073459	7.570430888	0
	2098	1417972_s_at	6.078829447	5.736502217	2.082541613	0.363033349	4.235527373	0
	12608	1439167_at	4.904058705	5.726633154	2.171243175	0.379148291	4.504113476	0
	6545	1423420_at	4.117621869	5.724423314	2.455884101	0.429018604	5.486492378	0
	2069	1417938_at	5.930162491	5.722370189	2.774935664	0.484927674	6.844454976	0
	2439	1418346_at	4.900131406	5.716737966	1.752923924	0.306630098	3.370409585	0
	1287	1417089_a_at	7.464605721	5.714058329	2.560646348	0.448130943	5.899719434	0
	6717	1423621_a_at	5.51070706	5.706513598	1.601879645	0.280710738	3.035385272	0
	10513	1430125_s_at	5.64294543	5.689998666	2.216048602	0.389463817	4.646191446	0
	12875	1448205_at	5.80586584	5.677198774	3.394566623	0.597929852	10.51638255	0
	475	1416223_at	6.811582486	5.667513879	1.37638774	0.242855645	2.59617519	0
	17250	1456470_x_at	6.534740452	5.665403634	2.202489587	0.388761283	4.60272927	0
	8967	1426399_at	6.135248142	5.658544219	1.893774345	0.334675187	3.716061414	0
	11617	1435715_x_at	6.352674222	5.642518857	1.429296346	0.253308209	2.693153286	0
	15803	1451776_s_at	5.969524434	5.64178219	1.878653797	0.332989423	3.677317633	0
	16067	1452124_at	4.819783401	5.636100577	1.537476997	0.272790909	2.902864028	0
	2157	1418038_s_at	5.682987139	5.631687038	1.65085779	0.293137346	3.140202921	0
	1917	1417773_at	7.58614087	5.623565776	2.334427732	0.415115218	5.04350865	0
	1239	1417035_at	6.117272963	5.622518537	1.583669344	0.281665473	2.997312161	0
	1127	1416914_s_at	6.44534447	5.620937973	1.587671212	0.282456633	3.005637898	0
	3722	1419812_s_at	7.457177627	5.605545598	1.393271782	0.248552395	2.626737041	0
	1360	1417167_at	6.338937398	5.599943802	1.686552658	0.30117314	3.218866309	0
	1020	1416802_a_at	6.41549029	5.596313817	3.165534236	0.565646306	8.972650616	0
	16604	1453721_a_at	5.592799035	5.573174825	2.362781603	0.423956125	5.143611227	0
	6249	1423067_at	6.412734574	5.568874177	1.387896289	0.249223855	2.61696801	0
	10940	1432418_a_at	7.580325476	5.566664444	2.545121883	0.457207706	5.836574447	0
	988	1416766_at	7.745134372	5.564050197	1.901418732	0.34173285	3.735803913	0
	10398	1429321_at	7.471333869	5.561284071	2.431581263	0.437233781	5.394844077	0
	2427	1418331_at	6.622370933	5.54837863	1.684149297	0.303538999	3.213508519	0
	336	1416076_at	5.867572435	5.538809424	3.537064788	0.638596586	11.60813895	0
	2365	1418264_at	6.337786065	5.533671302	2.912054144	0.526242703	7.526891338	0
	14449	1450131_a_at	9.16789503	5.522114823	3.455349123	0.625729314	10.96891653	0
	5395	1422079_at	6.34334251	5.51681262	2.121522607	0.384555857	4.351529592	0
	1274	1417075_at	6.105456558	5.51672692	1.465601194	0.265664989	2.761785347	0
	3482	1419498_at	3.510930991	5.512112054	3.85206727	0.698836895	14.44068497	0
	1734	1417575_at	4.986423135	5.504968747	1.340339218	0.24347808	2.532108488	0
	15462	1451357_at	6.874061309	5.500296076	2.104205753	0.38256227	4.299609844	0
	2558	1418473_at	5.1969701	5.490665631	1.552332672	0.282722128	2.932909737	0
	308	1416047_at	6.03379118	5.483436227	1.85868083	0.338962788	3.626758873	0
	7638	1424696_at	6.274314025	5.479565271	1.924568458	0.351226487	3.796232776	0
	392	1416135_at	7.556328748	5.475956346	1.453785627	0.265485248	2.739258897	0
	876	1416644_a_at	5.106082048	5.473277482	3.575339693	0.653235599	11.92022608	0
	8702	1426069_s_at	5.799315948	5.466797879	2.115913135	0.387047991	4.334642868	0
	13831	1449280_at	4.454646198	5.457206282	1.846221446	0.338308898	3.595572365	0
	10114	1428155_at	6.604816627	5.454696188	1.55861399	0.285738002	2.945707108	0
	6735	1423642_at	6.311975705	5.452791329	2.020822459	0.3706033	4.05815075	0
	11856	1436776_x_at	5.799084932	5.44899478	2.231180647	0.409466468	4.695180583	0
	896	1416667_at	7.297418588	5.44720396	2.111860442	0.38769623	4.322483454	0
	11678	1435945_a_at	8.895670031	5.446051586	4.926258942	0.904556056	30.40546908	0
	16544	1453317_a_at	6.577071625	5.432752165	2.577437931	0.474425826	5.96878766	0
	17157	1456134_x_at	7.472415853	5.420713245	1.838926157	0.339240626	3.577436495	0
	7166	1424134_at	6.245862412	5.4201027	1.703466439	0.314286746	3.256825538	0
	6572	1423449_a_at	8.84476087	5.419128319	2.362348683	0.435927799	5.142067978	0
	7344	1424337_at	5.871538045	5.40768538	1.464644271	0.270844949	2.759954094	0
	12030	1437233_x_at	5.559008226	5.386165002	1.627534276	0.302169405	3.089844588	0
	12282	1438001_x_at	6.410815611	5.384859188	1.604124526	0.297895352	3.040112107	0
	6898	1423820_at	6.665302723	5.380319944	2.202573897	0.409376007	4.602998259	0
	14117	1449635_at	7.288357101	5.369865929	1.290867407	0.240390994	2.4467512	0
	1474	1417294_at	6.517568247	5.360988543	2.00855897	0.374662052	4.023801034	0
	6819	1423732_at	6.976146678	5.350965742	2.542055932	0.475064886	5.824183988	0
	14096	1449581_at	8.497957512	5.350487092	3.750930034	0.701044591	13.46301879	0
	2147	1418027_at	5.637385309	5.344556565	2.067136738	0.386774228	4.190541667	0
	13678	1449108_at	6.708763919	5.342029235	2.007557386	0.375804268	4.021008499	0
	16184	1452315_at	6.37063357	5.336128395	2.632858749	0.493402436	6.202538345	0
	9154	1426647_at	6.592436111	5.333401349	2.050998053	0.384557231	4.143925462	0
	17679	1460702_at	6.982686223	5.332791764	1.726314136	0.323716772	3.308813864	0
	11291	1434343_at	5.662873455	5.314071706	1.723583295	0.324343251	3.302556619	0
	2070	1417939_at	6.009017029	5.313699974	2.952410154	0.555622291	7.740410901	0
	13573	1448978_at	5.326090248	5.313308379	2.375675365	0.447117915	5.189787131	0
	9589	1427297_at	6.168279952	5.311671849	1.468315382	0.27643187	2.766986071	0
	599	1416352_s_at	7.811205888	5.308183263	1.501540804	0.282872827	2.83144951	0
	16564	1453473_a_at	8.637308418	5.300505936	2.261961632	0.426744477	4.796432093	0
	14581	1450301_at	3.285469748	5.296861846	1.872731367	0.353554882	3.662252763	0
	13329	1448707_at	6.361783071	5.295931091	1.323188034	0.249849934	2.502184262	0
	1811	1417654_at	6.173189805	5.292068505	1.756918542	0.331990892	3.379754704	0
	329	1416068_at	7.596891345	5.291267476	1.533654885	0.289846411	2.895183689	0
	11833	1436707_x_at	6.297231966	5.282823423	1.399880962	0.264987271	2.638798083	0
	12459	1438622_x_at	6.627396892	5.281120669	2.352300534	0.445416926	5.106378696	0
	4203	1420673_a_at	4.381093468	5.279602887	1.689867922	0.320074816	3.226271661	0
	10763	1431692_a_at	5.948137318	5.274098535	2.298443206	0.435798306	4.91926647	0
	1355	1417162_at	7.689933074	5.272196029	1.959677708	0.371700464	3.889750739	0
	15471	1451368_at	5.340224794	5.269956981	1.306802308	0.247972102	2.473925933	0
	11532	1435306_a_at	6.185392738	5.264549183	2.481316155	0.471325477	5.584066624	0
	851	1416617_at	7.669602677	5.258459811	2.879538488	0.547601121	7.359146668	0
	2815	1418763_at	6.440315213	5.257520691	1.551200182	0.295044047	2.930608359	0
	3387	1419398_a_at	6.307218858	5.253145194	1.683575943	0.320489132	3.212231665	0
	609	1416362_a_at	7.923110561	5.25311111	2.453478541	0.467052474	5.477351785	0
	5717	1422451_at	7.132502253	5.239514574	1.207399229	0.230441048	2.309209761	0
	8973	1426406_at	6.876216684	5.239183334	1.416957918	0.270453967	2.670218718	0
	17670	1460687_at	6.884202332	5.233819188	1.450746923	0.277187054	2.733495352	0
	5597	1422308_a_at	6.843971432	5.228136201	3.810801671	0.728902524	14.03348745	0
	16103	1452175_at	7.048826262	5.219123707	1.208786412	0.231607159	2.311431186	0
	7900	1425027_s_at	5.460669001	5.214142799	1.598468156	0.306563939	3.028216085	0
	10689	1431328_at	8.52387748	5.211794226	2.604148478	0.499664485	6.080325161	0
	2045	1417910_at	7.317215068	5.208639705	3.370753592	0.647146622	10.34422454	0
	15237	1451083_s_at	8.078791212	5.205218802	2.225953776	0.427638849	4.678200764	0
	16183	1452314_at	6.240658591	5.201607981	2.471699249	0.47517984	5.546967407	0
	17653	1460660_x_at	6.515100075	5.201562943	1.578982386	0.303559219	2.987590438	0
	12079	1437364_at	6.664188045	5.201190492	1.373522332	0.264078452	2.591023915	0
	568	1416319_at	7.137360714	5.199083542	1.701786776	0.327324376	3.253035973	0
	13653	1449076_x_at	7.115365426	5.19622703	1.720062251	0.331021382	3.294506221	0
	14286	1449936_at	7.616652562	5.194961044	3.100044127	0.596740592	8.574449958	0
	8582	1425917_at	3.202142594	5.192337658	1.758527392	0.338677395	3.383525806	0
	7674	1424740_at	6.772561157	5.189755038	1.384680322	0.266810343	2.611140923	0
	14854	1450630_at	5.935801564	5.186559524	1.816625859	0.350256437	3.522563855	0
	1372	1417179_at	4.798100161	5.181070229	1.823833386	0.352018657	3.540206183	0
	2146	1418026_at	5.494541586	5.180371983	1.879823076	0.362874149	3.680299243	0
	2046	1417911_at	7.433208774	5.17167773	3.47861279	0.672627525	11.14722566	0
	1918	1417774_at	7.653645629	5.16822078	2.230665695	0.43161192	4.693504994	0
	7047	1424001_at	6.450830035	5.164789924	1.472761869	0.285154264	2.775527272	0
	15513	1451419_at	5.089297522	5.159182928	2.259763794	0.438008077	4.78913065	0
	2925	1418888_a_at	6.799212538	5.158551615	2.348755935	0.455313063	5.093848088	0
	15512	1451418_a_at	5.088975166	5.158284675	2.264626202	0.439026991	4.805298997	0
	13594	1449007_at	7.294491024	5.155812531	2.019443096	0.391682802	4.054272602	0
	6981	1423920_at	6.31891096	5.152209302	1.356843373	0.263351757	2.561241646	0
	17134	1456079_x_at	7.40926878	5.149623273	1.421587651	0.276056631	2.678801444	0
	6786	1423698_at	6.95797384	5.148090082	2.219130657	0.431059018	4.656127798	0
	12843	1448170_at	5.496415238	5.14725229	1.777249666	0.345281242	3.427720952	0
	7165	1424133_at	7.415444501	5.134370328	2.078860181	0.40489097	4.224733042	0
	4161	1420624_a_at	7.998005108	5.134283631	2.702675519	0.526397783	6.510081113	0
	3494	1419513_a_at	6.870157265	5.132524292	3.836656079	0.747518348	14.28724732	0
	13138	1448495_at	6.310102095	5.132072866	2.383822949	0.464495149	5.219179239	0
	16964	1455540_at	0.941141641	5.128573299	2.358579833	0.459890051	5.128652538	0
	9284	1426844_a_at	5.675274927	5.127796425	1.992735124	0.38861432	3.979908115	0
	13068	1448418_s_at	7.361773493	5.126156977	1.929530739	0.376408828	3.809312746	0
	2950	1418919_at	5.317116328	5.119674263	1.734567821	0.338804332	3.327797902	0
	922	1416696_at	6.456437962	5.118653293	2.040765209	0.398691822	4.114637141	0
	1480	1417300_at	6.688196429	5.116886817	2.752328319	0.537891186	6.738036851	0
	2382	1418283_at	6.411030163	5.113821952	2.308865252	0.451495041	4.954931977	0
	1792	1417635_at	4.626328015	5.112631381	1.332976202	0.260722141	2.519218404	0
	12350	1438225_x_at	7.16800481	5.110670138	2.715608801	0.53136061	6.568704203	0
	6988	1423927_at	7.012412094	5.107416798	2.95043697	0.577676952	7.729831524	0
	13065	1448415_a_at	4.883649897	5.10643329	3.665521177	0.717824158	12.68912934	0
	13132	1448489_at	6.59124018	5.099198569	1.662020675	0.325937626	3.164594555	0
	14533	1450240_a_at	6.850513288	5.096532952	3.343342601	0.656003332	10.14954115	0
	9101	1426580_at	5.446995989	5.095536709	1.968618449	0.386341726	3.913931342	0
	9176	1426678_at	6.638837427	5.092853214	2.150178642	0.42219529	4.438827492	0
	9787	1427589_at	7.405423642	5.09243296	3.218723928	0.632060148	9.30963063	0
	7971	1425109_at	7.365280563	5.087914219	3.165549979	0.62217047	8.972748531	0
	16213	1452359_at	7.704395179	5.087684203	2.187678537	0.429994954	4.555718284	0
	7685	1424751_at	6.773541258	5.079797188	1.431227939	0.281749032	2.696761505	0
	17681	1460706_s_at	6.542512314	5.077761511	1.631948662	0.321391357	3.099313434	0
	12335	1438181_x_at	6.172185056	5.076596176	2.296945618	0.452457816	4.91416268	0
	1436	1417248_at	7.16868381	5.069333686	1.601899704	0.315998079	3.035427476	0
	13274	1448644_at	7.450846133	5.06645126	2.179998287	0.430281113	4.531530159	0
	7481	1424511_at	6.866171335	5.06442732	2.463700495	0.486471686	5.516298379	0
	1624	1417457_at	7.800506666	5.062743559	3.390441599	0.66968464	10.48635654	0
	3687	1419736_a_at	7.582233967	5.059097913	2.03819254	0.402876674	4.1073063	0
	1752	1417593_at	6.002102069	5.057168529	1.417844473	0.280363303	2.671860107	0
	2567	1418482_at	5.826043551	5.053269585	2.010057658	0.397773684	4.027983176	0
	2471	1418384_at	5.829753679	5.051737161	1.29252826	0.255858177	2.44956956	0
	13290	1448660_at	5.141070285	5.047557164	1.97789996	0.391852909	3.939192609	0
	7302	1424292_at	5.37935153	5.045693407	3.472806244	0.688271356	11.10245058	0
	16974	1455582_at	6.377354009	5.045556852	2.291688605	0.454199342	4.896288626	0
	13576	1448982_at	5.718055739	5.04429877	2.081477661	0.412639646	4.232404926	0
	7162	1424128_x_at	5.990765653	5.036007751	2.831981433	0.56234652	7.120514224	0
	12844	1448171_at	5.447562799	5.031795943	1.629369297	0.323814661	3.093777185	0
	17246	1456462_x_at	8.391894137	5.02964639	2.49769033	0.496593624	5.647805205	0
	9177	1426679_at	6.65774711	5.021942099	2.08422896	0.41502449	4.240484059	0
	17166	1456177_x_at	6.59965373	5.020562864	2.119303392	0.42212466	4.344841028	0
	7899	1425026_at	5.466991898	5.019876826	1.631900348	0.325087727	3.099209642	0
	5994	1422763_at	6.495898449	5.018614906	2.169308411	0.432252415	4.498077165	0
	12470	1438642_at	5.731844995	5.018577195	2.882408497	0.574347745	7.373801074	0
	16793	1454781_x_at	6.785802652	5.013037346	1.624043327	0.323963939	3.082377001	0
	1995	1417855_at	4.879922429	5.010036811	1.600670308	0.319492724	3.032841932	0
	138	1415860_at	7.316040165	5.003329839	1.654732755	0.330726298	3.148648595	0
	14917	1450710_at	7.91766097	5.0031257	2.371436087	0.473990907	5.174559618	0
	15373	1451246_s_at	6.104009276	5.001067825	3.142780044	0.6284218	8.832244091	0
	2407	1418311_at	4.465894826	5.000287492	2.533538438	0.506678554	5.789900026	0
	12691	1439454_x_at	6.265324138	5.000256109	2.128516303	0.425681456	4.372675543	0
	5725	1422460_at	7.198345962	4.998395231	2.723725442	0.544919982	6.605764061	0
	739	1416503_at	7.281258722	4.994545343	2.186786815	0.437835011	4.55290329	0
	7069	1424024_at	7.372602812	4.992732972	1.922023889	0.384964287	3.789543031	0
	15290	1451145_s_at	7.159526516	4.99075039	1.362042225	0.272913313	2.570487906	0
	8049	1425202_a_at	5.011666942	4.990032335	1.688295975	0.338333674	3.222758258	0
	13267	1448634_at	7.136086095	4.987285707	1.539918039	0.308768763	2.907779835	0
	12617	1439235_x_at	6.241502208	4.984713237	2.277323633	0.456861513	4.847778	0
	7636	1424694_at	7.312204018	4.983559917	2.61309079	0.524342204	6.118130119	0
	10303	1428816_a_at	6.510219947	4.982722616	2.524611042	0.506673005	5.754182754	0
	4198	1420668_a_at	6.188623273	4.979327169	1.751307221	0.351715636	3.366634775	0
	3195	1419187_at	3.796750056	4.978050498	1.411083151	0.283460996	2.659367488	0
	14752	1450505_a_at	7.715155564	4.975770349	2.362212136	0.474742999	5.141581321	0
	9270	1426817_at	7.715072256	4.974348139	4.128716803	0.830001578	17.49313313	0
	779	1416545_at	6.370748677	4.974017953	1.674692627	0.336688094	3.192513292	0
	5910	1422666_at	6.100336054	4.971431389	2.432903771	0.489376918	5.399791758	0
	15538	1451450_at	7.194003466	4.968116471	2.474015146	0.497978491	5.555878869	0
	13514	1448912_at	6.602339806	4.953984052	2.416791067	0.487847971	5.339819837	0
	8188	1425388_a_at	5.797585498	4.953221117	2.924654104	0.590454986	7.592916298	0
	10618	1430976_a_at	6.19150958	4.950974294	1.661384288	0.335567141	3.16319893	0
	15048	1450865_s_at	6.798296615	4.947721213	1.725458063	0.348737932	3.306851048	0
	13204	1448567_at	6.050771953	4.943188715	1.598047518	0.323282725	3.027333295	0
	12245	1437859_x_at	8.278166002	4.939263544	1.243157081	0.251688753	2.367159767	0
	10452	1429681_a_at	7.891192358	4.935486491	1.39835678	0.28332704	2.636011712	0
	13175	1448535_at	5.667043564	4.933704227	1.224737702	0.248238979	2.337129542	0
	4922	1421519_a_at	5.801006889	4.932396957	2.231190562	0.452354217	4.69521285	0
Negative genes (20) Downregulated in APC KO compared to NML mammary gland.
	Row	Gene ID	Gene Name	Score(d)	Numerator(r)	Denominator(s+s0)	Fold Change	q-value(%)	Inverse Fold Change
	2667	1418595_at	1.362257611	-9.497802811	-4.85479824	0.511149614	0.034558916	0	28.9360931
	12538	1438913_x_at	1.849127872	-9.223787825	-4.856517575	0.526520955	0.034517754	0	28.97059831
	12537	1438912_at	1.861743602	-9.04655941	-4.764083525	0.526618276	0.036801706	0	27.172653
	962	1416740_at	3.100263541	-8.52581107	-2.970834929	0.348451884	0.127552676	0	7.839898241
	8924	1426340_at	2.527681768	-8.211454369	-3.867260744	0.470959293	0.068523339	0	14.59356796
	8925	1426341_at	2.662765738	-8.195901243	-3.92963787	0.47946379	0.065623763	0	15.23838251
	15991	1452031_at	2.605605002	-8.132853271	-3.908771425	0.480615019	0.066579811	0	15.01956813
	963	1416741_at	3.197478997	-8.128279288	-3.022361634	0.371832897	0.12307745	0	8.124965199
	11321	1434479_at	3.090219314	-8.019899083	-3.106557516	0.387356185	0.11610021	0	8.613248867
	570	1416321_s_at	4.562186563	-7.396864494	-2.950611994	0.398900371	0.129353232	0	7.730769343
	571	1416322_at	4.752263116	-7.294691378	-3.283982293	0.450187969	0.102665098	0	9.740408599
	1843	1417687_at	3.741742434	-7.128582538	-3.37847726	0.473933947	0.096156136	0	10.39975229
	3422	1419435_at	3.150766124	-6.729055883	-1.794194311	0.266633885	0.288332564	0	3.468217342
	13715	1449147_at	3.892015777	-6.720555306	-3.408786499	0.507217982	0.094157087	0	10.62054944
	5797	1422541_at	4.398255691	-6.491994879	-2.058123594	0.317024833	0.240128144	0	4.164443139
	6042	1422820_at	3.487802823	-6.458797614	-2.864868025	0.443560581	0.137274159	0	7.284692248
	8807	1426208_x_at	3.464316398	-6.405373626	-3.953038675	0.617144121	0.064567918	0	15.48756761
	1842	1417686_at	3.369565578	-6.334464478	-3.018348246	0.476496199	0.123420312	0	8.102394022
	13654	1449081_at	0.721579413	-6.324616926	-2.90625201	0.459514314	0.133392364	0	7.496680983
	3661	1419706_a_at	4.088319336	-6.208839806	-2.939160746	0.473383247	0.130384046	0	7.669650019
	Estimated Miss rates for Delta=3.21075159194968
		Quantiles	Cutpoints	Miss Rate(%)
		0 -> 0.05	-6.103 -> -1.453	50.13
		0.05 -> 0.1	-1.453 -> -0.787	0
		0.1 -> 0.15	-0.787 -> -0.383	0
		0.15 -> 0.2	-0.383 -> -0.064	0
		0.2 -> 0.25	-0.064 -> 0.185	0.27
		0.25 -> 0.75	0.185 -> 2.188	71.08
		0.75 -> 0.8	2.188 -> 2.432	94.68
		0.8 -> 0.85	2.432 -> 2.725	94.78
		0.85 -> 0.9	2.725 -> 3.11	94.85
		0.9 -> 0.95	3.11 -> 3.699	94.97
		0.95 -> 1	3.699 -> 4.924	95.13
