# Supplementary material for: A genomic analysis of mouse models of breast cancer reveals molecular features of mouse models and relationships to human breast cancer
Source: Breast Cancer Res. 2014 Jun 5;16(3):R59. doi: 10.1186/bcr3672 (PMC4078930; doi:10.1186/bcr3672)
Supplement: Additional file 3 — Fold change values organized by mouse tumor model type comparing the mouse model to normal mammary gland. [file bcr3672-S3.zip › Additional_File_3/APC_KO_vs_NMLmammary/AdditionalFile59_APC_KO_vs_NMLmammary/DownregulatedGenesgather_gene_ontology_121022 (1).txt]

#	Annotation	Total Genes With Ann	Your Genes (With Ann)	Your Genes (No Ann)	Genome (With Ann)	Genome (No Ann)	ln(Bayes factor)	neg ln(p value)	FE: neg ln(p value)	FE: neg ln(FDR)	Genes
1	GO:0019433 [8]: triacylglycerol catabolism	1	1	9	0	12619	4.74	8.62	7.14	4.44	Lipe
2	GO:0044269 [6]: glycerol ether catabolism	1	1	9	0	12619	4.74	8.62	7.14	4.44	Lipe
3	GO:0046340 [8]: diacylglycerol catabolism	1	1	9	0	12619	4.74	8.62	7.14	4.44	Lipe
4	GO:0046461 [7]: neutral lipid catabolism	1	1	9	0	12619	4.74	8.62	7.14	4.44	Lipe
5	GO:0046464 [7]: acylglycerol catabolism	1	1	9	0	12619	4.74	8.62	7.14	4.44	Lipe
6	GO:0046503 [7]: glycerolipid catabolism	1	1	9	0	12619	4.74	8.62	7.14	4.44	Lipe
7	GO:0046339 [7]: diacylglycerol metabolism	1	1	9	5	12614	2.96	6.5	5.35	2.84	Lipe
8	GO:0006641 [7]: triacylglycerol metabolism	1	1	9	6	12613	2.8	6.22	5.2	2.84	Lipe
9	GO:0006835 [7]: dicarboxylic acid transport	1	1	9	9	12610	2.45	5.83	4.84	2.84	Slc1a3
10	GO:0044242 [6]: cellular lipid catabolism	1	1	9	10	12609	2.35	5.67	4.75	2.84	Lipe
11	GO:0006638 [6]: neutral lipid metabolism	1	1	9	10	12609	2.35	5.67	4.75	2.84	Lipe
12	GO:0006639 [6]: acylglycerol metabolism	1	1	9	10	12609	2.35	5.67	4.75	2.84	Lipe
13	GO:0046486 [6]: glycerolipid metabolism	1	1	9	11	12608	2.27	5.62	4.66	2.84	Lipe
14	GO:0006662 [5]: glycerol ether metabolism	1	1	9	11	12608	2.27	5.62	4.66	2.84	Lipe
15	GO:0006605 [7]: protein targeting	2	2	8	193	12426	2.26	5.62	4.62	2.84	Akap12 Slc1a3
16	GO:0008629 [9]: induction of apoptosis by intracellular signals	1	1	9	16	12603	1.92	5.19	4.31	2.6	Lgals12
17	GO:0007185 [7]: transmembrane receptor protein tyrosine phosphatase signaling pathway	1	1	9	19	12600	1.76	4.99	4.15	2.5	Ptprm
18	GO:0006886 [6]: intracellular protein transport	2	2	8	342	12277	1.23	4.46	3.55	1.95	Akap12 Slc1a3
19	GO:0006915 [6]: apoptosis	2	2	8	360	12259	1.14	4.4	3.45	1.94	Lgals12 Plagl1
20	GO:0012501 [5]: programmed cell death	2	2	8	366	12253	1.11	4.35	3.42	1.94	Lgals12 Plagl1
21	GO:0008219 [4]: cell death	2	2	8	396	12223	0.97	4.23	3.28	1.94	Lgals12 Plagl1
22	GO:0008203 [7]: cholesterol metabolism	1	1	9	45	12574	0.95	4.23	3.33	1.94	Lipe
23	GO:0016265 [3]: death	2	2	8	403	12216	0.94	4.23	3.25	1.94	Lgals12 Plagl1
24	GO:0016125 [6]: sterol metabolism	1	1	9	48	12571	0.88	4.16	3.27	1.94	Lipe
25	GO:0015849 [5]: organic acid transport	1	1	9	53	12566	0.79	4.04	3.17	1.94	Slc1a3
26	GO:0046942 [6]: carboxylic acid transport	1	1	9	53	12566	0.79	4.04	3.17	1.94	Slc1a3
27	GO:0046907 [5]: intracellular transport	2	2	8	472	12147	0.67	3.9	2.96	1.81	Akap12 Slc1a3
28	GO:0015031 [5]: protein transport	2	2	8	484	12135	0.63	3.9	2.92	1.81	Akap12 Slc1a3
29	GO:0045184 [5]: establishment of protein localization	2	2	8	488	12131	0.62	3.84	2.9	1.81	Akap12 Slc1a3
30	GO:0016042 [5]: lipid catabolism	1	1	9	68	12551	0.56	3.78	2.93	1.81	Lipe
31	GO:0008104 [4]: protein localization	2	2	8	507	12112	0.55	3.78	2.83	1.78	Akap12 Slc1a3
32	GO:0012502 [7]: induction of programmed cell death	1	1	9	80	12539	0.41	3.68	2.78	1.78	Lgals12
33	GO:0006917 [8]: induction of apoptosis	1	1	9	80	12539	0.41	3.68	2.78	1.78	Lgals12
34	GO:0001501 [5]: skeletal development	1	1	9	85	12534	0.35	3.58	2.72	1.75	Prelp
35	GO:0043065 [7]: positive regulation of apoptosis	1	1	9	95	12524	0.25	3.47	2.61	1.72	Lgals12
36	GO:0043068 [6]: positive regulation of programmed cell death	1	1	9	96	12523	0.24	3.47	2.6	1.72	Lgals12
37	GO:0006470 [8]: protein amino acid dephosphorylation	1	1	9	97	12522	0.23	3.47	2.59	1.72	Ptprm
38	GO:0016311 [7]: dephosphorylation	1	1	9	99	12520	0.22	3.47	2.57	1.72	Ptprm
39	GO:0008202 [6]: steroid metabolism	1	1	9	104	12515	0.17	3.41	2.52	1.7	Lipe
40	GO:0006066 [5]: alcohol metabolism	1	1	9	166	12453	-0.25	0.0	2.08	1.28	Lipe
41	GO:0051242 [5]: positive regulation of cellular physiological process	1	1	9	177	12442	-0.31	0.0	2.02	1.27	Lgals12
42	GO:0007167 [6]: enzyme linked receptor protein signaling pathway	1	1	9	177	12442	-0.31	0.0	2.02	1.27	Ptprm
43	GO:0042981 [6]: regulation of apoptosis	1	1	9	206	12413	-0.44	0.0	1.88	1.16	Lgals12
44	GO:0043067 [5]: regulation of programmed cell death	1	1	9	209	12410	-0.45	0.0	1.87	1.16	Lgals12
45	GO:0050875 [3]: cellular physiological process	8	8	2	7926	4693	-0.5	0.0	1.53	0.91	Akap12 Aox1 Hdgfrp2 Lgals12 Lipe Plagl1 Ptprm Slc1a3
46	GO:0000074 [6]: regulation of cell cycle	1	1	9	274	12345	-0.68	0.0	1.62	0.94	Plagl1
47	GO:0043119 [4]: positive regulation of physiological process	1	1	9	288	12331	-0.71	0.0	1.58	0.93	Lgals12
48	GO:0006118 [6]: electron transport	1	1	9	291	12328	-0.72	0.0	1.57	0.93	Aox1
49	GO:0044255 [5]: cellular lipid metabolism	1	1	9	346	12273	-0.85	0.0	1.41	0.82	Lipe
50	GO:0044238 [4]: primary metabolism	3	3	7	5053	7566	-0.86	0.0	0.18	0.12	Hdgfrp2 Lipe Ptprm
51	GO:0008152 [3]: metabolism	4	4	6	5598	7021	-0.97	0.0	0.33	0.19	Aox1 Hdgfrp2 Lipe Ptprm
52	GO:0051244 [4]: regulation of cellular physiological process	1	1	9	417	12202	-0.99	0.0	1.25	0.68	Lgals12
53	GO:0006091 [5]: generation of precursor metabolites and energy	1	1	9	429	12190	-1.0	0.0	1.23	0.68	Aox1
54	GO:0044237 [4]: cellular metabolism	4	4	6	5262	7357	-1.01	0.0	0.42	0.2	Aox1 Hdgfrp2 Lipe Ptprm
55	GO:0006629 [5]: lipid metabolism	1	1	9	433	12186	-1.01	0.0	1.22	0.68	Lipe
56	GO:0007154 [3]: cell communication	3	3	7	3606	9013	-1.07	0.0	0.55	0.29	Akap12 Col5a1 Ptprm
57	GO:0007155 [4]: cell adhesion	1	1	9	481	12138	-1.08	0.0	1.13	0.61	Col5a1
58	GO:0006810 [4]: transport	2	2	8	1851	10768	-1.09	0.0	0.81	0.44	Akap12 Slc1a3
59	GO:0043170 [4]: macromolecule metabolism	1	1	9	2495	10124	-1.09	0.0	0.12	0.12	Ptprm
60	GO:0051234 [4]: establishment of localization	2	2	8	1854	10765	-1.1	0.0	0.81	0.44	Akap12 Slc1a3
61	GO:0051179 [3]: localization	2	2	8	1871	10748	-1.1	0.0	0.8	0.44	Akap12 Slc1a3
62	GO:0006139 [5]: nucleobase, nucleoside, nucleotide and nucleic acid metabolism	1	1	9	2426	10193	-1.13	0.0	0.13	0.12	Hdgfrp2
63	GO:0044260 [5]: cellular macromolecule metabolism	1	1	9	2378	10241	-1.15	0.0	0.13	0.12	Ptprm
64	GO:0007165 [4]: signal transduction	2	2	8	3058	9561	-1.15	0.0	0.3	0.19	Akap12 Ptprm
65	GO:0050791 [3]: regulation of physiological process	2	2	8	2058	10561	-1.15	0.0	0.69	0.37	Hdgfrp2 Lgals12
66	GO:0007049 [5]: cell cycle	1	1	9	557	12062	-1.17	0.0	1.01	0.51	Plagl1
67	GO:0007166 [5]: cell surface receptor linked signal transduction	1	1	9	2301	10318	-1.18	0.0	0.14	0.12	Ptprm
68	GO:0050789 [2]: regulation of biological process	2	2	8	2289	10330	-1.19	0.0	0.57	0.3	Hdgfrp2 Lgals12
69	GO:0050794 [3]: regulation of cellular process	1	1	9	573	12046	-1.19	0.0	0.99	0.51	Lgals12
70	GO:0007582 [2]: physiological process	8	8	2	10267	2352	-1.19	0.0	0.33	0.19	Akap12 Aox1 Hdgfrp2 Lgals12 Lipe Plagl1 Ptprm Slc1a3
71	GO:0019538 [5]: protein metabolism	1	1	9	2229	10390	-1.21	0.0	0.15	0.12	Ptprm
72	GO:0044267 [6]: cellular protein metabolism	1	1	9	2208	10411	-1.22	0.0	0.16	0.12	Ptprm
73	GO:0006793 [5]: phosphorus metabolism	1	1	9	610	12009	-1.23	0.0	0.94	0.49	Ptprm
74	GO:0006796 [6]: phosphate metabolism	1	1	9	610	12009	-1.23	0.0	0.94	0.49	Ptprm
75	GO:0044248 [5]: cellular catabolism	1	1	9	665	11954	-1.26	0.0	0.87	0.44	Lipe
76	GO:0009987 [2]: cellular process	9	9	1	10530	2089	-1.28	0.0	0.72	0.39	Akap12 Aox1 Col5a1 Hdgfrp2 Lgals12 Lipe Plagl1 Ptprm Slc1a3
77	GO:0008283 [4]: cell proliferation	1	1	9	737	11882	-1.31	0.0	0.79	0.44	Plagl1
78	GO:0009056 [4]: catabolism	1	1	9	742	11877	-1.32	0.0	0.79	0.44	Lipe
79	GO:0019222 [4]: regulation of metabolism	1	1	9	1694	10925	-1.39	0.0	0.27	0.19	Hdgfrp2
80	GO:0007275 [2]: development	1	1	9	1637	10982	-1.4	0.0	0.29	0.19	Prelp
81	GO:0006350 [6]: transcription	1	1	9	1610	11009	-1.41	0.0	0.29	0.19	Hdgfrp2
82	GO:0048513 [3]: organ development	1	1	9	955	11664	-1.41	0.0	0.61	0.32	Prelp
83	GO:0009887 [4]: organogenesis	1	1	9	949	11670	-1.41	0.0	0.61	0.32	Prelp
84	GO:0019219 [5]: regulation of nucleobase, nucleoside, nucleotide and nucleic acid metabolism	1	1	9	1561	11058	-1.42	0.0	0.31	0.19	Hdgfrp2
85	GO:0006355 [7]: regulation of transcription, DNA-dependent	1	1	9	1527	11092	-1.42	0.0	0.32	0.19	Hdgfrp2
86	GO:0045449 [6]: regulation of transcription	1	1	9	1554	11065	-1.43	0.0	0.31	0.19	Hdgfrp2
87	GO:0006351 [7]: transcription, DNA-dependent	1	1	9	1554	11065	-1.43	0.0	0.31	0.19	Hdgfrp2
88	GO:0009653 [3]: morphogenesis	1	1	9	1105	11514	-1.44	0.0	0.51	0.28	Prelp
89	GO:0006464 [7]: protein modification	1	1	9	1115	11504	-1.44	0.0	0.5	0.28	Ptprm
