# Supplementary material for: A genomic analysis of mouse models of breast cancer reveals molecular features of mouse models and relationships to human breast cancer
Source: Breast Cancer Res. 2014 Jun 5;16(3):R59. doi: 10.1186/bcr3672 (PMC4078930; doi:10.1186/bcr3672)
Supplement: Additional file 3 — Fold change values organized by mouse tumor model type comparing the mouse model to normal mammary gland. [file bcr3672-S3.zip › Additional_File_3/APC_KO_vs_NMLmammary/AdditionalFile59_APC_KO_vs_NMLmammary/DownregulatedGenesgather_kegg_121022.txt]

#	Annotation	Total Genes With Ann	Your Genes (With Ann)	Your Genes (No Ann)	Genome (With Ann)	Genome (No Ann)	ln(Bayes factor)	neg ln(p value)	FE: neg ln(p value)	FE: neg ln(FDR)	Genes
1	path:mmu00750: Vitamin B6 metabolism	1	1	4	9	2505	2.14	6.38	3.93	1.98	Aox1
2	path:mmu00960: Alkaloid biosynthesis II	1	1	4	13	2501	1.81	6.01	3.59	1.98	Ces3
3	path:mmu00280: Valine, leucine and isoleucine degradation	1	1	4	31	2483	1.01	5.09	2.78	1.65	Aox1
4	path:mmu00350: Tyrosine metabolism	1	1	4	39	2475	0.8	4.88	2.56	1.65	Aox1
5	path:mmu00760: Nicotinate and nicotinamide metabolism	1	1	4	50	2464	0.58	4.67	2.33	1.64	Aox1
6	path:mmu04520: Adherens junction	1	1	4	73	2441	0.24	4.3	1.98	1.63	Ptprm
7	path:mmu00380: Tryptophan metabolism	1	1	4	74	2440	0.23	4.3	1.96	1.63	Aox1
8	path:mmu04512: ECM-receptor interaction	1	1	4	83	2431	0.13	4.2	1.86	1.63	Col5a1
9	path:mmu04910: Insulin signaling pathway	1	1	4	132	2382	-0.24	0.0	1.44	1.33	Lipe
10	path:mmu04510: Focal adhesion	1	1	4	213	2301	-0.58	0.0	1.03	1.03	Col5a1
