# Supplementary material for: A genomic analysis of mouse models of breast cancer reveals molecular features of mouse models and relationships to human breast cancer
Source: Breast Cancer Res. 2014 Jun 5;16(3):R59. doi: 10.1186/bcr3672 (PMC4078930; doi:10.1186/bcr3672)
Supplement: Additional file 3 — Fold change values organized by mouse tumor model type comparing the mouse model to normal mammary gland. [file bcr3672-S3.zip › Additional_File_3/APC_KO_vs_NMLmammary/AdditionalFile59_APC_KO_vs_NMLmammary/DownregulatedGenesgather_transfac_121022.txt]

#	Annotation	Total Genes With Ann	Your Genes (With Ann)	Your Genes (No Ann)	Genome (With Ann)	Genome (No Ann)	ln(Bayes factor)	neg ln(p value)	FE: neg ln(p value)	FE: neg ln(FDR)	Genes
1	V$RFX1_01: X-box binding protein RFX1	1	1	12	7092	9066	2.54	6.32	0.0	0.0	Chst1
2	V$CDC5_01: cell division control protein 5	8	8	5	14177	1981	1.73	5.42	0.0	0.0	Aox1 Col5a1 Hdgfrp2 Lgals12 Plagl1 Prelp Ptprm Slc1a3
3	V$ZTA_Q2	8	8	5	5105	11053	1.31	4.97	3.68	0.0	Aox1 Ces3 Chst1 Col5a1 Hdgfrp2 Lgals12 Lipe Prelp
4	V$YY1_02: Yin and Yang 1	4	4	9	1687	14471	0.8	4.34	3.23	0.0	Chst1 Lipe S3-12 Slc1a3
5	V$BRN2_01: POU factor Brn-2	2	2	11	6875	9283	0.8	4.34	0.01	0.0	Chst1 Plagl1
6	V$AML_Q6	6	6	7	3544	12614	0.74	4.27	3.09	0.0	Aox1 Hdgfrp2 Lipe Prelp S3-12 Slc1a3
7	V$FOXO1_02: fork head box O1	3	3	10	980	15178	0.72	4.27	3.21	0.0	Hdgfrp2 Lgals12 Lipe
8	V$STAT5A_01: signal transducer and activator of transcription 5a	3	3	10	1055	15103	0.56	4.09	3.02	0.0	Lipe Prelp Slc1a3
9	V$FREAC7_01: Fork head RElated ACtivator-7	2	2	11	6516	9642	0.48	3.97	0.01	0.0	Hdgfrp2 Plagl1
10	V$CEBP_C: C/EBP binding site	6	6	7	3837	12321	0.43	3.91	2.74	0.0	Aox1 Chst1 Col5a1 Lgals12 Plagl1 Prelp
11	V$FOXO4_02: fork head box O4	2	2	11	458	15700	0.43	3.91	2.97	0.0	Hdgfrp2 Lgals12
12	V$SOX9_B1: SOX (SRY-related HMG box)	4	4	9	8990	7168	0.43	3.91	0.02	0.0	Ces3 Lipe Prelp S3-12
13	V$USF_C: USF binding site	3	3	10	7712	8446	0.4	3.85	0.02	0.0	Chst1 Lgals12 Plagl1
14	V$KROX_Q6	2	2	11	6363	9795	0.36	3.85	0.01	0.0	Col5a1 Hdgfrp2
15	V$OCT1_06: octamer-binding factor 1	4	4	9	8884	7274	0.36	3.85	0.02	0.0	Ces3 Hdgfrp2 Ptprm Slc1a3
16	V$TATA_C: Retroviral TATA box	1	1	12	4899	11259	0.32	3.79	0.01	0.0	Slc1a3
17	V$MYCMAX_B: c-Myc:Max binding sites	8	8	5	6178	9980	0.29	3.73	2.57	0.0	Ces3 Chst1 Col5a1 Hdgfrp2 Lgals12 Prelp Ptprm Slc1a3
18	V$GR_01: high affinity binding site for glucocorticoid receptor	3	3	10	1215	14943	0.24	3.67	2.67	0.0	Ces3 Lipe S3-12
19	V$SOX5_01: Sox-5	3	3	10	7436	8722	0.19	3.61	0.02	0.0	Ces3 Lipe Prelp
20	V$HFH4_01	2	2	11	558	15600	0.12	3.55	2.62	0.0	Aox1 Col5a1
21	V$COREBINDINGFACTOR_Q6	7	7	6	5272	10886	0.11	3.55	2.37	0.0	Aox1 Hdgfrp2 Lipe Plagl1 Prelp S3-12 Slc1a3
22	V$CAAT_01: cellular and viral CCAAT box	5	5	8	9733	6425	0.11	3.55	0.03	0.0	Aox1 Chst1 Hdgfrp2 S3-12 Slc1a3
23	V$NRF2_Q4: heterodimer containing Nrf2	6	6	7	4238	11920	0.05	3.49	2.32	0.0	Aox1 Ces3 Chst1 Lipe Plagl1 Prelp
24	V$GNCF_01: GCNF (germ cell nuclear factor)	1	1	12	94	16064	-0.01	0.0	2.61	0.0	Lgals12
25	V$NFE2_01: NF-E2 p45	4	4	9	2294	13864	-0.04	0.0	2.29	0.0	Akap12 Aox1 Chst1 Plagl1
26	V$TAL1_Q6	8	8	5	6749	9409	-0.12	0.0	2.1	0.0	Akap12 Aox1 Ces3 Chst1 Col5a1 Lgals12 Lipe S3-12
27	V$LEF1TCF1_Q4	9	9	4	7936	8222	-0.12	0.0	2.12	0.0	Akap12 Aox1 Ces3 Chst1 Col5a1 Lgals12 Lipe Plagl1 S3-12
28	V$SMAD3_Q6	5	5	8	9333	6825	-0.17	0.0	0.05	0.0	Aox1 Col5a1 Lipe Prelp Slc1a3
29	V$E47_01: E47	4	4	9	2437	13721	-0.18	0.0	2.12	0.0	Ces3 Lgals12 Lipe Prelp
30	V$BARBIE_01: barbiturate-inducible element	4	4	9	8096	8062	-0.2	0.0	0.05	0.0	Aox1 Col5a1 Prelp Slc1a3
31	V$MYOD_01: myoblast determination gene product	11	11	2	10555	5603	-0.2	0.0	2.14	0.0	Akap12 Aox1 Ces3 Chst1 Col5a1 Lgals12 Lipe Prelp Ptprm S3-12 Slc1a3
32	V$EBF_Q6	6	6	7	4577	11581	-0.2	0.0	2.02	0.0	Chst1 Col5a1 Lgals12 Prelp Ptprm S3-12
33	V$RFX1_02: X-box binding protein RFX1	2	2	11	5502	10656	-0.27	0.0	0.04	0.0	Col5a1 S3-12
34	V$PBX_Q3	11	11	2	15426	732	-0.3	0.0	0.02	0.0	Aox1 Chst1 Col5a1 Hdgfrp2 Lgals12 Lipe Plagl1 Prelp Ptprm S3-12 Slc1a3
35	V$CDX2_Q5	6	6	7	10275	5883	-0.31	0.0	0.06	0.0	Aox1 Ces3 Hdgfrp2 Lgals12 Ptprm Slc1a3
36	V$FOXJ2_01: fork head box J 2	4	4	9	7886	8272	-0.32	0.0	0.06	0.0	Ces3 Chst1 Hdgfrp2 Plagl1
37	V$ETS1_B: c-ETS-1 binding site	8	8	5	7112	9046	-0.34	0.0	1.83	0.0	Aox1 Ces3 Col5a1 Hdgfrp2 Lgals12 Lipe Prelp S3-12
38	V$IK3_01: Ikaros 3	3	3	10	1621	14537	-0.35	0.0	2.0	0.0	Lgals12 Lipe Prelp
39	V$HNF3ALPHA_Q6	9	9	4	13554	2604	-0.35	0.0	0.05	0.0	Akap12 Aox1 Ces3 Chst1 Hdgfrp2 Lipe Plagl1 S3-12 Slc1a3
40	V$ELK1_02: Elk-1	8	8	5	12422	3736	-0.38	0.0	0.06	0.0	Akap12 Aox1 Col5a1 Hdgfrp2 Plagl1 Prelp S3-12 Slc1a3
41	V$GATA2_03: GATA-binding factor 2	6	6	7	4858	11300	-0.38	0.0	1.79	0.0	Akap12 Ces3 Lgals12 Plagl1 Prelp Slc1a3
42	V$IK1_01: Ikaros 1	5	5	8	8910	7248	-0.42	0.0	0.07	0.0	Lgals12 Lipe Prelp Ptprm Slc1a3
43	V$POU1F1_Q6	3	3	10	6492	9666	-0.44	0.0	0.06	0.0	Aox1 Lipe Ptprm
44	V$FXR_IR1_Q6	1	1	12	153	16005	-0.44	0.0	2.15	0.0	Ptprm
45	V$ER_Q6: estrogen receptor	9	9	4	8489	7669	-0.45	0.0	1.73	0.0	Ces3 Chst1 Col5a1 Lgals12 Lipe Plagl1 Prelp Ptprm S3-12
46	V$GATA_C: GATA binding site	4	4	9	7656	8502	-0.45	0.0	0.07	0.0	Lgals12 Lipe Plagl1 Slc1a3
47	V$WHN_B: winged-helix factor nude	1	1	12	3915	12243	-0.47	0.0	0.03	0.0	Hdgfrp2
48	V$PAX3_B: Pax-3 binding sites	10	10	3	9777	6381	-0.49	0.0	1.72	0.0	Akap12 Ces3 Col5a1 Hdgfrp2 Lgals12 Lipe Plagl1 Ptprm S3-12 Slc1a3
49	V$CDPCR3HD_01: cut-like homeodomain protein	2	2	11	5141	11017	-0.5	0.0	0.05	0.0	Aox1 Plagl1
50	V$HFH3_01: HFH-3 (HNF3/fork head homolog 3)	4	4	9	7547	8611	-0.52	0.0	0.08	0.0	Ces3 Chst1 Hdgfrp2 Plagl1
51	V$PR_02: is recognized by progesterone receptor	2	2	11	850	15308	-0.52	0.0	1.91	0.0	Ces3 Chst1
52	V$FOXJ2_02: fork head box J 2	3	3	10	6292	9866	-0.54	0.0	0.07	0.0	Aox1 Hdgfrp2 Prelp
53	V$PAX6_01: Pax-6	8	8	5	7574	8584	-0.58	0.0	1.53	0.0	Aox1 Ces3 Chst1 Col5a1 Lipe Prelp Ptprm Slc1a3
54	V$AP1_Q2: activator protein 1	7	7	6	10939	5219	-0.59	0.0	0.09	0.0	Aox1 Chst1 Col5a1 Lipe Plagl1 Prelp S3-12
55	V$CREB_Q2_01	2	2	11	4952	11206	-0.61	0.0	0.06	0.0	Akap12 Ptprm
56	V$AP1_Q4: activator protein 1	9	9	4	13162	2996	-0.63	0.0	0.08	0.0	Aox1 Ces3 Chst1 Col5a1 Lgals12 Lipe Plagl1 Prelp Ptprm
57	V$AP1_C: AP-1 binding site	4	4	9	3030	13128	-0.65	0.0	1.53	0.0	Aox1 Chst1 Col5a1 Plagl1
58	V$ELK1_01: Elk-1	5	5	8	4194	11964	-0.66	0.0	1.47	0.0	Akap12 Aox1 Hdgfrp2 Lipe S3-12
59	V$PADS_C: Retroviral Poly A downstream element	5	5	8	4198	11960	-0.66	0.0	1.46	0.0	Aox1 Plagl1 Ptprm S3-12 Slc1a3
60	V$XFD3_01: Xenopus fork head domain factor 3	3	3	10	1933	14225	-0.66	0.0	1.62	0.0	Hdgfrp2 Lgals12 Lipe
61	V$E12_Q6	5	5	8	4214	11944	-0.67	0.0	1.45	0.0	Akap12 Aox1 Lgals12 Lipe S3-12
62	V$USF_Q6: upstream stimulating factor	10	10	3	10162	5996	-0.7	0.0	1.48	0.0	Ces3 Chst1 Col5a1 Hdgfrp2 Lgals12 Plagl1 Prelp Ptprm S3-12 Slc1a3
63	V$E2F_Q3_01	6	6	7	5537	10621	-0.73	0.0	1.33	0.0	Akap12 Chst1 Col5a1 Plagl1 Ptprm Slc1a3
64	V$SMAD4_Q6	7	7	6	6745	9413	-0.74	0.0	1.31	0.0	Aox1 Chst1 Lgals12 Plagl1 Prelp Ptprm S3-12
65	V$CREB_Q4_01	2	2	11	4710	11448	-0.75	0.0	0.07	0.0	Akap12 Ptprm
66	V$NKX25_01: homeo domain factor Nkx-2.5/Csx, tinman homolog	8	8	5	7962	8196	-0.75	0.0	1.3	0.0	Ces3 Chst1 Col5a1 Hdgfrp2 Lipe Prelp Ptprm Slc1a3
67	V$FREAC2_01: Fork head RElated ACtivator-2	2	2	11	1015	15143	-0.76	0.0	1.63	0.0	Hdgfrp2 Lipe
68	V$CREBATF_Q6	2	2	11	4677	11481	-0.77	0.0	0.08	0.0	Akap12 Ptprm
69	V$NFY_Q6_01	4	4	9	6961	9197	-0.78	0.0	0.13	0.0	Aox1 Chst1 Hdgfrp2 Slc1a3
70	V$PAX6_Q2	4	4	9	3242	12916	-0.78	0.0	1.37	0.0	Akap12 Aox1 Hdgfrp2 S3-12
71	V$VMYB_01: v-Myb	11	11	2	11519	4639	-0.79	0.0	1.46	0.0	Akap12 Aox1 Ces3 Chst1 Col5a1 Hdgfrp2 Lgals12 Plagl1 Prelp Ptprm Slc1a3
72	V$HOGNESS_B: Imperfect Hogness /Goldberg Box	2	2	11	1043	15115	-0.79	0.0	1.59	0.0	Akap12 Hdgfrp2
73	V$NKX22_01: NK2 class homeobox factor 2	3	3	10	2097	14061	-0.79	0.0	1.46	0.0	Aox1 Chst1 Slc1a3
74	V$PITX2_Q2: pituitary homeobox factor 2	4	4	9	6915	9243	-0.8	0.0	0.13	0.0	Akap12 Aox1 Hdgfrp2 Plagl1
75	V$TEF_Q6	3	3	10	5738	10420	-0.81	0.0	0.11	0.0	Ces3 Plagl1 Prelp
76	V$IRF7_01: interferon regulatory factor 7	6	6	7	9150	7008	-0.84	0.0	0.16	0.0	Aox1 Col5a1 Hdgfrp2 Lipe Plagl1 Slc1a3
77	V$IPF1_Q4	4	4	9	3385	12773	-0.85	0.0	1.26	0.0	Akap12 Ces3 Hdgfrp2 Lgals12
78	V$HAND1E47_01: Hand1:E47 heterodimer	9	9	4	9372	6786	-0.85	0.0	1.2	0.0	Aox1 Col5a1 Lgals12 Lipe Plagl1 Prelp Ptprm S3-12 Slc1a3
79	V$TCF4_Q5	12	12	1	12827	3331	-0.86	0.0	1.52	0.0	Akap12 Aox1 Chst1 Col5a1 Hdgfrp2 Lgals12 Lipe Plagl1 Prelp Ptprm S3-12 Slc1a3
80	V$CMYB_01: c-Myb	1	1	12	3316	12842	-0.87	0.0	0.05	0.0	Lipe
81	V$MYCMAX_02: c-Myc:Max heterodimer	3	3	10	5574	10584	-0.88	0.0	0.13	0.0	Chst1 Lgals12 Plagl1
82	V$TEL2_Q6	2	2	11	1127	15031	-0.89	0.0	1.47	0.0	Prelp S3-12
83	V$DR4_Q2: direct repeat 4	10	10	3	13915	2243	-0.89	0.0	0.1	0.0	Ces3 Chst1 Col5a1 Hdgfrp2 Lgals12 Lipe Plagl1 Prelp Ptprm S3-12
84	V$ACAAT_B: Avian C-type CCAAT box	2	2	11	1138	15020	-0.89	0.0	1.46	0.0	Hdgfrp2 S3-12
85	V$EFC_Q6	6	6	7	8964	7194	-0.9	0.0	0.19	0.0	Aox1 Chst1 Col5a1 Plagl1 Ptprm Slc1a3
86	V$VMAF_01: v-Maf	7	7	6	10143	6015	-0.91	0.0	0.19	0.0	Chst1 Col5a1 Lgals12 Lipe Plagl1 Prelp S3-12
87	V$DEC_Q1	8	8	5	11379	4779	-0.91	0.0	0.17	0.0	Ces3 Chst1 Col5a1 Hdgfrp2 Lgals12 Plagl1 Prelp Slc1a3
88	V$MTATA_B: Muscle TATA box	5	5	8	7732	8426	-0.92	0.0	0.19	0.0	Akap12 Aox1 Plagl1 Prelp Ptprm
89	V$FOXD3_01: fork head box D3	10	10	3	13847	2311	-0.92	0.0	0.11	0.0	Akap12 Ces3 Chst1 Hdgfrp2 Lipe Plagl1 Prelp Ptprm S3-12 Slc1a3
90	V$SP3_Q3	10	10	3	10703	5455	-0.93	0.0	1.17	0.0	Akap12 Ces3 Chst1 Col5a1 Hdgfrp2 Lgals12 Plagl1 Prelp Ptprm S3-12
91	V$MTF1_Q4	2	2	11	1173	14985	-0.93	0.0	1.42	0.0	Ces3 Plagl1
92	V$ELF1_Q6	5	5	8	7634	8524	-0.94	0.0	0.2	0.0	Akap12 Col5a1 Lgals12 Prelp Slc1a3
93	V$MAZ_Q6	8	8	5	11263	4895	-0.96	0.0	0.19	0.0	Aox1 Ces3 Chst1 Col5a1 Hdgfrp2 Lgals12 Prelp Ptprm
94	V$PR_01: high affinity binding sites for progesterone receptor	1	1	12	282	15876	-0.96	0.0	1.58	0.0	Ces3
95	V$TITF1_Q3: TTF-1, TITF1 (thyroid transcription factor 1)	6	6	7	6262	9896	-0.97	0.0	0.94	0.0	Aox1 Lipe Plagl1 Prelp Ptprm Slc1a3
96	V$MRF2_01: modulator recognition factor 2	7	7	6	9885	6273	-0.98	0.0	0.23	0.0	Akap12 Aox1 Ces3 Col5a1 Lgals12 Lipe Slc1a3
97	V$GATA3_03: GATA-binding factor 3	10	10	3	10860	5298	-0.98	0.0	1.09	0.0	Akap12 Aox1 Ces3 Lgals12 Lipe Plagl1 Prelp Ptprm S3-12 Slc1a3
98	V$MMEF2_Q6: myocyte enhancer factor	3	3	10	5298	10860	-0.98	0.0	0.16	0.0	Akap12 Aox1 Ces3
99	V$DEAF1_01	1	1	12	3136	13022	-0.98	0.0	0.06	0.0	Akap12
100	V$AR_01: androgen receptor	2	2	11	1241	14917	-1.0	0.0	1.33	0.0	Ces3 S3-12
101	V$PPARG_03: PPAR (peroxisome proliferator-activated receptor gamma)	4	4	9	6313	9845	-1.0	0.0	0.21	0.0	Lgals12 Ptprm S3-12 Slc1a3
102	V$CEBPDELTA_Q6	11	11	2	11978	4180	-1.01	0.0	1.18	0.0	Akap12 Aox1 Ces3 Chst1 Col5a1 Lgals12 Plagl1 Prelp Ptprm S3-12 Slc1a3
103	V$LMO2COM_02: complex of Lmo2 bound to Tal-1, E2A proteins, and GATA-1, half-site 2	6	6	7	8552	7606	-1.01	0.0	0.25	0.0	Aox1 Ces3 Lipe Prelp S3-12 Slc1a3
104	V$SREBP_Q3	3	3	10	5215	10943	-1.01	0.0	0.17	0.0	Col5a1 Lgals12 Slc1a3
105	V$MINI20_B: Muscle initiator sequence-20	9	9	4	9897	6261	-1.02	0.0	0.95	0.0	Akap12 Aox1 Ces3 Col5a1 Hdgfrp2 Lgals12 Plagl1 Prelp Ptprm
106	V$AREB6_03: AREB6 (Atp1a1 regulatory element binding factor 6)	3	3	10	2498	13660	-1.02	0.0	1.12	0.0	Ces3 Ptprm S3-12
107	V$E2F_Q4_01	1	1	12	3065	13093	-1.03	0.0	0.07	0.0	Plagl1
108	V$BACH2_01: BTB and CNC homolog 2	10	10	3	11009	5149	-1.04	0.0	1.01	0.0	Aox1 Ces3 Chst1 Col5a1 Lgals12 Lipe Plagl1 Prelp Ptprm Slc1a3
109	V$CACCCBINDINGFACTOR_Q6	2	2	11	1298	14860	-1.04	0.0	1.27	0.0	Hdgfrp2 Lipe
110	V$FOX_Q2	9	9	4	12295	3863	-1.04	0.0	0.2	0.0	Akap12 Ces3 Chst1 Hdgfrp2 Lipe Plagl1 Prelp S3-12 Slc1a3
111	V$CETS168_Q6	9	9	4	10004	6154	-1.04	0.0	0.9	0.0	Aox1 Ces3 Chst1 Hdgfrp2 Lipe Plagl1 Prelp Ptprm S3-12
112	V$NKX25_02: homeo domain factor Nkx-2.5/Csx, tinman homolog	6	6	7	6561	9597	-1.04	0.0	0.81	0.0	Akap12 Ces3 Col5a1 Hdgfrp2 Lipe Slc1a3
113	V$IRF_Q6	2	2	11	4096	12062	-1.05	0.0	0.13	0.0	Plagl1 Slc1a3
114	V$FOXP3_Q4	7	7	6	9567	6591	-1.05	0.0	0.28	0.0	Akap12 Chst1 Col5a1 Hdgfrp2 Lgals12 Lipe Ptprm
115	V$HNF3B_01: Hepatocyte Nuclear Factor 3beta	11	11	2	12071	4087	-1.05	0.0	1.13	0.0	Akap12 Aox1 Ces3 Chst1 Hdgfrp2 Lgals12 Plagl1 Prelp Ptprm S3-12 Slc1a3
116	V$E2F1_Q6: E2F-1	6	6	7	8338	7820	-1.05	0.0	0.29	0.0	Akap12 Col5a1 Hdgfrp2 Plagl1 Ptprm Slc1a3
117	V$PTF1BETA_Q6	2	2	11	1313	14845	-1.05	0.0	1.25	0.0	Chst1 Col5a1
118	V$STAT5A_02	3	3	10	2569	13589	-1.05	0.0	1.07	0.0	Lgals12 Plagl1 Slc1a3
119	V$MAZR_01: MAZ related factor	6	6	7	6706	9452	-1.06	0.0	0.75	0.0	Aox1 Col5a1 Hdgfrp2 Lgals12 Plagl1 Prelp
120	V$PIT1_Q6	9	9	4	12189	3969	-1.07	0.0	0.22	0.0	Akap12 Aox1 Ces3 Hdgfrp2 Lipe Plagl1 Ptprm S3-12 Slc1a3
121	V$VMYB_02: v-Myb	3	3	10	2605	13553	-1.07	0.0	1.05	0.0	Hdgfrp2 Prelp Slc1a3
122	V$ATF6_01: activating transcription factor 6	1	1	12	333	15825	-1.08	0.0	1.44	0.0	Ptprm
123	V$CP2_01: CP2	9	9	4	10142	6016	-1.08	0.0	0.84	0.0	Ces3 Chst1 Hdgfrp2 Lgals12 Lipe Plagl1 Prelp Ptprm Slc1a3
124	V$STAT5B_01: signal transducer and activator of transcription 5b	1	1	12	328	15830	-1.08	0.0	1.45	0.0	Prelp
125	V$OCT1_02: octamer factor 1	5	5	8	5431	10727	-1.08	0.0	0.78	0.0	Chst1 Lipe Plagl1 Prelp Slc1a3
126	V$VMW65_Q6	5	5	8	6957	9201	-1.08	0.0	0.32	0.0	Aox1 Hdgfrp2 Lgals12 S3-12 Slc1a3
127	V$HNF1_C: Hepatic nuclear factor 1	5	5	8	5520	10638	-1.1	0.0	0.75	0.0	Akap12 Lipe Plagl1 Prelp Slc1a3
128	V$GATA1_03: GATA-binding factor 1	5	5	8	5573	10585	-1.1	0.0	0.73	0.0	Aox1 Hdgfrp2 Lipe Plagl1 Ptprm
129	V$TCF1P_Q6	8	8	5	10596	5562	-1.11	0.0	0.31	0.0	Akap12 Aox1 Col5a1 Hdgfrp2 Lipe Plagl1 Prelp Ptprm
130	V$NFKB_Q6_01	9	9	4	10325	5833	-1.11	0.0	0.76	0.0	Akap12 Col5a1 Hdgfrp2 Lgals12 Plagl1 Prelp Ptprm S3-12 Slc1a3
131	V$PEBP_Q6	4	4	9	4171	11987	-1.11	0.0	0.81	0.0	Hdgfrp2 Lipe Prelp S3-12
132	V$CETS1P54_01: c-Ets-1(p54)	8	8	5	10508	5650	-1.12	0.0	0.33	0.0	Akap12 Aox1 Ces3 Hdgfrp2 Plagl1 Prelp Ptprm S3-12
133	V$HNF1_01: hepatic nuclear factor 1	1	1	12	2906	13252	-1.12	0.0	0.08	0.0	Akap12
134	V$MEF2_Q6_01	8	8	5	9532	6626	-1.12	0.0	0.61	0.0	Akap12 Aox1 Ces3 Lgals12 Lipe Plagl1 Ptprm Slc1a3
135	V$AFP1_Q6	3	3	10	2751	13407	-1.13	0.0	0.95	0.0	Ptprm S3-12 Slc1a3
136	V$IRF_Q6_01	6	6	7	7523	8635	-1.13	0.0	0.48	0.0	Akap12 Aox1 Col5a1 Hdgfrp2 Plagl1 Ptprm
137	V$HNF4ALPHA_Q6	4	4	9	5755	10403	-1.13	0.0	0.3	0.0	Ces3 Chst1 Lgals12 Slc1a3
138	V$E2A_Q2	8	8	5	9579	6579	-1.13	0.0	0.59	0.0	Akap12 Aox1 Ces3 Chst1 Col5a1 Lgals12 Lipe Prelp
139	V$GATA1_02: GATA-binding factor 1	5	5	8	5815	10343	-1.13	0.0	0.64	0.0	Aox1 Chst1 Lipe Prelp S3-12
140	V$NFY_Q6: nuclear factor Y (Y-box binding factor)	4	4	9	5694	10464	-1.14	0.0	0.32	0.0	Aox1 Chst1 Hdgfrp2 Slc1a3
141	V$COMP1_01: COMP1	8	8	5	10024	6134	-1.14	0.0	0.46	0.0	Aox1 Chst1 Lgals12 Lipe Plagl1 Prelp Ptprm Slc1a3
142	V$E2F1_Q6_01	4	4	9	5651	10507	-1.14	0.0	0.33	0.0	Col5a1 Hdgfrp2 Plagl1 Ptprm
143	V$AREB6_02: AREB6 (Atp1a1 regulatory element binding factor 6)	5	5	8	6216	9942	-1.15	0.0	0.5	0.0	Akap12 Aox1 Col5a1 Lgals12 S3-12
144	V$HLF_01: hepatic leukemia factor	3	3	10	4754	11404	-1.15	0.0	0.24	0.0	Ces3 Lipe Plagl1
145	V$XFD2_01: Xenopus fork head domain factor 2	2	2	11	3823	12335	-1.15	0.0	0.16	0.0	Hdgfrp2 Plagl1
146	V$GFI1_01: growth factor independence 1	3	3	10	4715	11443	-1.15	0.0	0.25	0.0	Aox1 Col5a1 Plagl1
147	V$E2F1_Q3_01	4	4	9	4447	11711	-1.16	0.0	0.69	0.0	Chst1 Col5a1 Plagl1 Ptprm
148	V$GATA2_02: GATA-binding factor 2	4	4	9	5503	10655	-1.16	0.0	0.36	0.0	Ces3 Plagl1 Prelp Slc1a3
149	V$E2F_Q4: E2F	4	4	9	5510	10648	-1.17	0.0	0.36	0.0	Aox1 Hdgfrp2 Plagl1 Slc1a3
150	V$SREBP1_Q6	4	4	9	5346	10812	-1.17	0.0	0.4	0.0	Col5a1 Lgals12 Plagl1 Prelp
151	V$CHOP_01: heterodimers of CHOP and C/EBPalpha	4	4	9	4624	11534	-1.18	0.0	0.62	0.0	Aox1 Ces3 Col5a1 Slc1a3
152	V$E2F1_Q4: E2F-1	4	4	9	4606	11552	-1.18	0.0	0.63	0.0	Akap12 Lipe Plagl1 Prelp
153	V$OSF2_Q6	9	9	4	10786	5372	-1.18	0.0	0.59	0.0	Aox1 Chst1 Col5a1 Hdgfrp2 Lipe Plagl1 Prelp S3-12 Slc1a3
154	V$DEAF1_02	1	1	12	375	15783	-1.18	0.0	1.33	0.0	Akap12
155	V$FOXO3_01: fork head box O3	1	1	12	382	15776	-1.18	0.0	1.32	0.0	Hdgfrp2
156	V$GATA1_06: GATA-binding factor 1	4	4	9	4618	11540	-1.18	0.0	0.63	0.0	Ces3 Plagl1 Prelp Slc1a3
157	V$HEB_Q6	4	4	9	4663	11495	-1.18	0.0	0.61	0.0	Ces3 Chst1 Ptprm S3-12
158	V$CEBPGAMMA_Q6	10	10	3	11614	4544	-1.19	0.0	0.73	0.0	Aox1 Ces3 Chst1 Col5a1 Hdgfrp2 Lgals12 Lipe Ptprm S3-12 Slc1a3
159	V$E2F1DP1_01: E2F-1:DP-1 heterodimer	3	3	10	4599	11559	-1.19	0.0	0.27	0.0	Col5a1 Hdgfrp2 Plagl1
160	V$EVI1_02: ectopic viral integration site 1 encoded factor	1	1	12	386	15772	-1.19	0.0	1.31	0.0	Lipe
161	V$FOXO4_01: fork head box O4	9	9	4	11147	5011	-1.2	0.0	0.47	0.0	Akap12 Aox1 Col5a1 Hdgfrp2 Lgals12 Lipe Plagl1 Prelp Slc1a3
162	V$SRF_Q5_01	4	4	9	4694	11464	-1.2	0.0	0.6	0.0	Chst1 Lipe Prelp S3-12
163	V$MYC_Q2	3	3	10	3017	13141	-1.2	0.0	0.8	0.0	Chst1 Lgals12 Plagl1
164	V$STAT_01: signal transducers and activators of transcription	3	3	10	3054	13104	-1.21	0.0	0.78	0.0	Lipe Prelp Slc1a3
165	V$ETS2_B: c-Ets-2 binding sites	3	3	10	4444	11714	-1.21	0.0	0.3	0.0	Aox1 Prelp S3-12
166	V$TGIF_01: TGIF (5'TG3' interacting factor)	3	3	10	4442	11716	-1.22	0.0	0.3	0.0	Aox1 Col5a1 S3-12
167	V$CREL_01: c-Rel	10	10	3	11750	4408	-1.22	0.0	0.68	0.0	Akap12 Aox1 Col5a1 Hdgfrp2 Lgals12 Lipe Plagl1 Prelp S3-12 Slc1a3
168	V$CDPCR3_01: cut-like homeodomain protein	1	1	12	404	15754	-1.22	0.0	1.27	0.0	S3-12
169	V$E2F_Q6: E2F	10	10	3	11803	4355	-1.23	0.0	0.66	0.0	Akap12 Aox1 Chst1 Col5a1 Hdgfrp2 Lipe Plagl1 Prelp Ptprm Slc1a3
170	V$NRF2_01: nuclear respiratory factor 2	1	1	12	2695	13463	-1.24	0.0	0.1	0.0	Hdgfrp2
171	V$HNF4_DR1_Q3	10	10	3	12906	3252	-1.25	0.0	0.3	0.0	Ces3 Chst1 Hdgfrp2 Lgals12 Lipe Plagl1 Prelp Ptprm S3-12 Slc1a3
172	V$XFD1_01: Xenopus fork head domain factor 1	1	1	12	2678	13480	-1.25	0.0	0.1	0.0	Slc1a3
173	V$EVI1_04: ectopic viral integration site 1 encoded factor	10	10	3	11976	4182	-1.26	0.0	0.59	0.0	Akap12 Aox1 Ces3 Chst1 Hdgfrp2 Lgals12 Plagl1 Prelp Ptprm Slc1a3
174	V$HNF6_Q6	2	2	11	1642	14516	-1.26	0.0	0.95	0.0	Plagl1 Slc1a3
175	V$AREB6_01: AREB6 (Atp1a1 regulatory element binding factor 6)	2	2	11	3489	12669	-1.27	0.0	0.22	0.0	Akap12 Prelp
176	V$MYOGNF1_01: myogenin / nuclear factor 1 or related factors	3	3	10	3446	12712	-1.27	0.0	0.6	0.0	Col5a1 Hdgfrp2 Lgals12
177	V$CDPCR1_01: cut-like homeodomain protein	10	10	3	12637	3521	-1.27	0.0	0.37	0.0	Akap12 Aox1 Ces3 Col5a1 Hdgfrp2 Lipe Plagl1 Ptprm S3-12 Slc1a3
178	V$HP1SITEFACTOR_Q6	3	3	10	3939	12219	-1.27	0.0	0.43	0.0	Aox1 Ces3 Lgals12
179	V$NMYC_01: N-Myc	3	3	10	3477	12681	-1.27	0.0	0.59	0.0	Chst1 Lgals12 Plagl1
180	V$NFY_01: nuclear factor Y (Y-box binding factor)	2	2	11	3445	12713	-1.28	0.0	0.22	0.0	Aox1 Hdgfrp2
181	V$GCM_Q2	3	3	10	3681	12477	-1.28	0.0	0.52	0.0	Lgals12 Ptprm Slc1a3
182	V$PAX9_B: zebrafish Pax-9 binding sites	3	3	10	3657	12501	-1.29	0.0	0.52	0.0	Col5a1 Hdgfrp2 S3-12
183	V$E2F1_Q4_01	2	2	11	3378	12780	-1.29	0.0	0.24	0.0	Plagl1 Slc1a3
184	V$E4F1_Q6	1	1	12	465	15693	-1.3	0.0	1.15	0.0	Ptprm
185	V$LPOLYA_B: Lentiviral Poly A signal	2	2	11	3349	12809	-1.31	0.0	0.24	0.0	Hdgfrp2 Prelp
186	V$TANTIGEN_B: Major T-antigen binding sites	2	2	11	1794	14364	-1.32	0.0	0.84	0.0	Akap12 Hdgfrp2
187	V$MAF_Q6	1	1	12	467	15691	-1.32	0.0	1.15	0.0	Ces3
188	V$LDSPOLYA_B: Lentiviral Poly A downstream element	11	11	2	12951	3207	-1.34	0.0	0.68	0.0	Akap12 Aox1 Ces3 Chst1 Lgals12 Lipe Plagl1 Prelp Ptprm S3-12 Slc1a3
189	V$NKX3A_01: NK class homeobox factor 3A	2	2	11	3194	12964	-1.35	0.0	0.27	0.0	Hdgfrp2 Plagl1
190	V$AHR_Q5: aryl hydrocarbon / dioxin receptor	2	2	11	1925	14233	-1.36	0.0	0.76	0.0	Plagl1 Slc1a3
191	V$AIRE_01	2	2	11	3110	13048	-1.36	0.0	0.29	0.0	Aox1 Lipe
192	V$HFH1_01: HNF-3/Fkh Homolog 1	2	2	11	2129	14029	-1.39	0.0	0.64	0.0	Hdgfrp2 Plagl1
193	V$STAF_02: Se-Cys tRNA gene transcription activating factor	2	2	11	2751	13407	-1.41	0.0	0.39	0.0	Hdgfrp2 Prelp
194	V$GATA1_05: GATA-binding factor 1	2	2	11	2638	13520	-1.42	0.0	0.43	0.0	Ces3 Prelp
195	V$E47_02: E47	2	2	11	2333	13825	-1.42	0.0	0.55	0.0	Lipe S3-12
196	V$HFH8_01: HNF-3/Fkh Homolog-8	2	2	11	2421	13737	-1.43	0.0	0.51	0.0	Hdgfrp2 Plagl1
197	V$ZID_01: zinc finger with interaction domain	2	2	11	2384	13774	-1.43	0.0	0.52	0.0	Lipe Plagl1
198	V$DR3_Q4: direct repeat 3	1	1	12	2274	13884	-1.43	0.0	0.15	0.0	Prelp
199	V$GRE_C: Glucocorticoid response element	1	1	12	599	15559	-1.46	0.0	0.95	0.0	Chst1
200	V$E4BP4_01: E4BP4	1	1	12	617	15541	-1.47	0.0	0.92	0.0	Ces3
201	V$HNF4_01_B: Hepatocyte nuclear factor 4	1	1	12	622	15536	-1.48	0.0	0.92	0.0	S3-12
202	V$HNF1_Q6	12	12	1	15506	652	-1.51	0.0	0.1	0.0	Akap12 Aox1 Ces3 Col5a1 Hdgfrp2 Lgals12 Lipe Plagl1 Prelp Ptprm S3-12 Slc1a3
203	V$OCT1_Q6: octamer factor 1	13	13	0	14819	1339	-1.52	0.0	1.12	0.0	Akap12 Aox1 Ces3 Chst1 Col5a1 Hdgfrp2 Lgals12 Lipe Plagl1 Prelp Ptprm S3-12 Slc1a3
204	V$NFKB_Q6: NF-kappaB	1	1	12	2029	14129	-1.53	0.0	0.19	0.0	Col5a1
205	V$TFIII_Q6	13	13	0	14829	1329	-1.54	0.0	1.12	0.0	Akap12 Aox1 Ces3 Chst1 Col5a1 Hdgfrp2 Lgals12 Lipe Plagl1 Prelp Ptprm S3-12 Slc1a3
206	V$E2F4DP2_01: E2F-4:DP-2 heterodimer	1	1	12	1840	14318	-1.59	0.0	0.23	0.0	Plagl1
207	V$NERF_Q2: new ets-related factor 1a	1	1	12	815	15343	-1.6	0.0	0.71	0.0	Prelp
208	V$CREB_02: cAMP-responsive element binding protein	1	1	12	1721	14437	-1.62	0.0	0.26	0.0	Ptprm
209	V$ARP1_01: apolipoprotein AI regulatory protein 1	1	1	12	1715	14443	-1.63	0.0	0.26	0.0	Slc1a3
210	V$TAL1BETAE47_01: Tal-1beta:E47 heterodimer	1	1	12	898	15260	-1.63	0.0	0.64	0.0	Slc1a3
211	V$ATF_01: activating transcription factor	1	1	12	1651	14507	-1.64	0.0	0.28	0.0	Ptprm
212	V$TFIIA_Q6	12	12	1	14518	1640	-1.64	0.0	0.49	0.0	Akap12 Aox1 Ces3 Chst1 Col5a1 Hdgfrp2 Lgals12 Lipe Prelp Ptprm S3-12 Slc1a3
213	V$E2_Q6_01	1	1	12	955	15203	-1.66	0.0	0.6	0.0	Plagl1
214	V$EVI1_05: ectopic viral integration site 1 encoded factor	1	1	12	1015	15143	-1.67	0.0	0.56	0.0	Lipe
215	V$CREB_01: cAMP-responsive element binding protein	1	1	12	1472	14686	-1.67	0.0	0.34	0.0	Akap12
216	V$AP4_01: activator protein 4	1	1	12	1401	14757	-1.68	0.0	0.37	0.0	Chst1
217	V$E2F1DP2_01: E2F-1:DP-2 heterodimer	1	1	12	1100	15058	-1.68	0.0	0.51	0.0	Plagl1
218	V$S8_01: S8	1	1	12	1434	14724	-1.68	0.0	0.35	0.0	Slc1a3
219	V$TAL1BETAITF2_01: Tal-1beta:ITF-2 heterodimer	1	1	12	1100	15058	-1.68	0.0	0.51	0.0	Slc1a3
220	V$VBP_01: PAR-type chicken vitellogenin promoter-binding protein	1	1	12	1397	14761	-1.68	0.0	0.37	0.0	Ces3
221	V$RREB1_01: Ras-responsive element binding protein 1	1	1	12	1344	14814	-1.68	0.0	0.39	0.0	Prelp
222	V$TCF11MAFG_01: TCF11:MafG heterodimers	1	1	12	1206	14952	-1.68	0.0	0.45	0.0	Aox1
223	V$TAL1ALPHAE47_01: Tal-1alpha:E47 heterodimer	1	1	12	1308	14850	-1.69	0.0	0.41	0.0	Slc1a3
224	V$LEF1_Q6	12	12	1	14878	1280	-1.69	0.0	0.32	0.0	Akap12 Aox1 Ces3 Chst1 Col5a1 Hdgfrp2 Lgals12 Lipe Plagl1 Prelp S3-12 Slc1a3
225	V$ARNT_01: AhR nuclear translocator homodimers	1	1	12	1285	14873	-1.69	0.0	0.42	0.0	Plagl1
226	V$PAX_Q6	13	13	0	15458	700	-2.08	0.0	0.58	0.0	Akap12 Aox1 Ces3 Chst1 Col5a1 Hdgfrp2 Lgals12 Lipe Plagl1 Prelp Ptprm S3-12 Slc1a3
227	V$HNF4_01: hepatic nuclear factor 4	13	13	0	15509	649	-2.11	0.0	0.53	0.0	Akap12 Aox1 Ces3 Chst1 Col5a1 Hdgfrp2 Lgals12 Lipe Plagl1 Prelp Ptprm S3-12 Slc1a3
228	V$GATA4_Q3	13	13	0	15844	314	-2.39	0.0	0.26	0.0	Akap12 Aox1 Ces3 Chst1 Col5a1 Hdgfrp2 Lgals12 Lipe Plagl1 Prelp Ptprm S3-12 Slc1a3
