# Supplementary material for: A genomic analysis of mouse models of breast cancer reveals molecular features of mouse models and relationships to human breast cancer
Source: Breast Cancer Res. 2014 Jun 5;16(3):R59. doi: 10.1186/bcr3672 (PMC4078930; doi:10.1186/bcr3672)
Supplement: Additional file 3 — Fold change values organized by mouse tumor model type comparing the mouse model to normal mammary gland. [file bcr3672-S3.zip › Additional_File_3/APC_KO_vs_NMLmammary/AdditionalFile59_APC_KO_vs_NMLmammary/UpregulatedGenesgather_gene_ontology_121022.txt]

#	Annotation	Total Genes With Ann	Your Genes (With Ann)	Your Genes (No Ann)	Genome (With Ann)	Genome (No Ann)	ln(Bayes factor)	neg ln(p value)	FE: neg ln(p value)	FE: neg ln(FDR)	Genes
1	GO:0007186 [6]: G-protein coupled receptor protein signaling pathway	2	2	175	1885	10567	17.49	10.41	0.0	0.0	Adrb1 Entpd1
2	GO:0009605 [4]: response to external stimulus	4	4	173	2168	10284	17.23	10.41	0.0	0.0	Creb3 Gjb6 Prom1 Tnfsf13
3	GO:0007166 [5]: cell surface receptor linked signal transduction	5	5	172	2297	10155	17.12	10.41	0.0	0.0	Adrb1 Entpd1 Gsg2 Il15ra Tle6
4	GO:0050874 [3]: organismal physiological process	8	8	169	2400	10052	13.36	10.41	0.0	0.0	Creb3 Entpd1 Gjb6 H28 Oas1a Slc5a9 Spon2 Tnfsf13
5	GO:0007165 [4]: signal transduction	14	14	163	3046	9406	13.33	10.41	0.0	0.0	Adrb1 Depdc1a Dusp19 Ect2 Entpd1 Gsg2 Il15ra Prkch Rab15 Snx15 Spa17 Stmn1 Taf7 Tle6
6	GO:0050896 [3]: response to stimulus	12	12	165	2739	9713	12.08	10.41	0.0	0.0	Apex1 Creb3 Gjb6 H28 Lig3 Oas1a Prom1 Prp19 Spon2 Tdg Tmed1 Tnfsf13
7	GO:0007154 [3]: cell communication	21	21	156	3588	8864	11.72	10.41	0.0	0.0	Adrb1 Depdc1a Dsc2 Dusp19 Ect2 Entpd1 Gjb2 Gjb6 Gsg2 Il15ra Kpna2 Prkch Rab15 Slc5a9 Snx15 Spa17 Spon2 Stmn1 Taf7 Tle6 Tm4sf9
8	GO:0050877 [4]: neurophysiological process	3	3	174	1504	10948	9.73	10.41	0.0	0.0	Creb3 Gjb6 Slc5a9
9	GO:0007600 [5]: sensory perception	2	2	175	1355	11097	9.65	10.41	0.0	0.0	Creb3 Gjb6
10	GO:0050875 [3]: cellular physiological process	141	141	36	7793	4659	9.34	10.41	13.98	7.7	1700012L04Rik 1700040I03Rik 1700051E09Rik 2510005D08Rik 2610529C04Rik 2700084L22Rik 4930542G03Rik 5730403M16Rik Aars Abt1 Acas2l Acox2 Adk Ak3l1 Akr7a5 Apex1 Apoc1 Arg1 Atp6v1c2 Aurka Aurkb BC005471 Birc5 Bnipl Brrn1 Btg3 C1qtnf1 Car6 Cblc Ccna2 Ccnb1-rs1 Cdc2a Cdca5 Chek2 Cks2 Coq3 Crabp2 Crb3 Creb3 Creb3l4 Cryl1 Cyp3a41 D17Wsu104e Dp1 Dusp19 Dyrk3 Ebp Ect2 Eif1ay Eif2b4 Eif5a Emid1 Entpd1 Esm1 …
11	GO:0009581 [5]: detection of external stimulus	3	3	174	1364	11088	7.82	10.41	0.0	0.0	Creb3 Gjb6 Prom1
12	GO:0008283 [4]: cell proliferation	25	25	152	713	11739	5.5	9.16	10.24	4.66	Aurka Aurkb Brrn1 Btg3 Ccna2 Ccnb1-rs1 Cdc2a Cdca5 Chek2 Cks2 D17Wsu104e Ect2 G0s2 Gsg2 Kif11 Lig3 Mad2l1 Mki67 Pfdn1 Plk4 Ppp1cb Siah2 Stmn1 Tm4sf9 Tnfsf13
13	GO:0007049 [5]: cell cycle	20	20	157	538	11914	4.37	7.85	9.14	3.96	Aurka Aurkb Brrn1 Btg3 Ccna2 Ccnb1-rs1 Cdc2a Chek2 Cks2 Ect2 G0s2 Gsg2 Kif11 Lig3 Mad2l1 Mki67 Pfdn1 Plk4 Siah2 Stmn1
14	GO:0044237 [4]: cellular metabolism	96	96	81	5170	7282	3.34	6.83	7.65	2.76	1700012L04Rik 1700040I03Rik 1700051E09Rik 2510005D08Rik 2610529C04Rik 2700084L22Rik 4930542G03Rik 5730403M16Rik Aars Abt1 Acas2l Acox2 Adk Ak3l1 Akr7a5 Apex1 Apoc1 Arg1 Aurka Aurkb BC005471 C1qtnf1 Car6 Cblc Cdc2a Chek2 Coq3 Creb3 Creb3l4 Cryl1 Cyp3a41 Dusp19 Dyrk3 Ebp Eif1ay Eif2b4 Eif5a Entpd1 Exo1 Exosc5 Fbxl15 Fdx1 Fkbp4 Fn3k Folr1 Galk2 Gata2 Gne Gsg2 Gzmb H2-Ke6 Hod Hunk Jarid2 Kars Klk7 Li…
15	GO:0008152 [3]: metabolism	100	100	77	5502	6950	2.95	6.38	7.23	2.76	1700012L04Rik 1700040I03Rik 1700051E09Rik 2510005D08Rik 2610529C04Rik 2700084L22Rik 4930542G03Rik 5730403M16Rik Aars Abt1 Acas2l Acox2 Adk Ak3l1 Akr7a5 Apex1 Apoc1 Arg1 Aurka Aurkb BC005471 Bag2 C1qtnf1 Car6 Cblc Cdc2a Chek2 Coq3 Creb3 Creb3l4 Cryl1 Cyp3a41 Dusp19 Dyrk3 Ebp Eif1ay Eif2b4 Eif5a Entpd1 Exo1 Exosc5 Fbxl15 Fdx1 Fkbp4 Fn3k Folr1 Galk2 Gata2 Gne Gsg2 Gzmb H2-Ke6 Hod Hunk Jarid2 Kars Kl…
16	GO:0000279 [6]: M phase	8	8	169	131	12321	2.25	5.56	7.19	2.76	Brrn1 Ccna2 Ccnb1-rs1 Cdc2a Kif11 Mad2l1 Mki67 Stmn1
17	GO:0000910 [5]: cytokinesis	7	7	170	103	12349	2.05	5.33	7.02	2.76	Ccna2 Ccnb1-rs1 Cdc2a Cdca5 Cks2 Lig3 Ppp1cb
18	GO:0019752 [6]: carboxylic acid metabolism	12	12	165	301	12151	1.68	4.96	6.48	2.76	Aars Acox2 Ak3l1 Arg1 Cryl1 Folr1 Gne Kars Mcfd2 Pecr Pycr2 Slc27a4
19	GO:0006082 [5]: organic acid metabolism	12	12	165	301	12151	1.68	4.96	6.48	2.76	Aars Acox2 Ak3l1 Arg1 Cryl1 Folr1 Gne Kars Mcfd2 Pecr Pycr2 Slc27a4
20	GO:0009146 [8]: purine nucleoside triphosphate catabolism	2	2	175	2	12450	1.61	4.84	6.77	2.76	Entpd1 Nudt1
21	GO:0007067 [8]: mitosis	6	6	171	84	12368	1.42	4.69	6.41	2.76	Brrn1 Ccna2 Ccnb1-rs1 Cdc2a Mad2l1 Stmn1
22	GO:0000087 [7]: M phase of mitotic cell cycle	6	6	171	85	12367	1.37	4.64	6.36	2.76	Brrn1 Ccna2 Ccnb1-rs1 Cdc2a Mad2l1 Stmn1
23	GO:0046907 [5]: intracellular transport	15	15	162	459	11993	1.2	4.46	5.9	2.57	4930542G03Rik Ccnb1-rs1 Folr1 Kif20a Kpna2 Mlph Rer1 Slc28a3 Snx15 Ssr2 Sytl1 Tdg Timm17b Tmed3 Tram1
24	GO:0000280 [7]: nuclear division	7	7	170	123	12329	1.12	4.35	6.05	2.61	Brrn1 Ccna2 Ccnb1-rs1 Cdc2a Mad2l1 Mki67 Stmn1
25	GO:0042278 [7]: purine nucleoside metabolism	2	2	175	3	12449	1.11	4.35	6.27	2.76	Adk Qtrt1
26	GO:0046128 [8]: purine ribonucleoside metabolism	2	2	175	3	12449	1.11	4.35	6.27	2.76	Adk Qtrt1
27	GO:0009119 [7]: ribonucleoside metabolism	2	2	175	3	12449	1.11	4.35	6.27	2.76	Adk Qtrt1
28	GO:0009143 [7]: nucleoside triphosphate catabolism	2	2	175	3	12449	1.11	4.35	6.27	2.76	Entpd1 Nudt1
29	GO:0009308 [5]: amine metabolism	9	9	168	200	12252	1.05	4.31	5.9	2.57	Aars Ak3l1 Arg1 Fn3k Gne Kars P4hb Pycr2 Sat1
30	GO:0015031 [5]: protein transport	15	15	162	471	11981	0.98	4.23	5.66	2.53	Ccnb1-rs1 Folr1 Kif20a Kpna2 Mcfd2 Mlph Rab15 Slc28a3 Snx15 Ssr2 Sytl1 Tdg Timm17b Tmed3 Tram1
31	GO:0006886 [6]: intracellular protein transport	12	12	165	332	12120	0.94	4.23	5.7	2.53	Ccnb1-rs1 Folr1 Kpna2 Mlph Slc28a3 Snx15 Ssr2 Sytl1 Tdg Timm17b Tmed3 Tram1
32	GO:0045184 [5]: establishment of protein localization	15	15	162	475	11977	0.91	4.16	5.59	2.53	Ccnb1-rs1 Folr1 Kif20a Kpna2 Mcfd2 Mlph Rab15 Slc28a3 Snx15 Ssr2 Sytl1 Tdg Timm17b Tmed3 Tram1
33	GO:0000278 [6]: mitotic cell cycle	7	7	170	129	12323	0.88	4.16	5.8	2.57	Brrn1 Btg3 Ccna2 Ccnb1-rs1 Cdc2a Mad2l1 Stmn1
34	GO:0006695 [8]: cholesterol biosynthesis	3	3	174	18	12434	0.72	3.95	5.81	2.57	Ebp Galk2 Tm7sf2
35	GO:0043207 [5]: response to external biotic stimulus	1	1	176	551	11901	0.7	3.95	0.0	0.0	Tnfsf13
36	GO:0044238 [4]: primary metabolism	87	87	90	4969	7483	0.69	3.95	4.8	2.07	1700012L04Rik 1700040I03Rik 1700051E09Rik 2510005D08Rik 2700084L22Rik 4930542G03Rik 5730403M16Rik Aars Abt1 Acox2 Adk Ak3l1 Akr7a5 Apex1 Apoc1 Arg1 Aurka Aurkb BC005471 Bag2 C1qtnf1 Cblc Cdc2a Chek2 Creb3 Creb3l4 Cryl1 Dusp19 Dyrk3 Ebp Eif1ay Eif2b4 Eif5a Entpd1 Exo1 Exosc5 Fbxl15 Fkbp4 Fn3k Galk2 Gata2 Gne Gsg2 Gzmb H2-Ke6 Hod Hunk Jarid2 Kars Klk7 Lig3 Melk Mki67ip Mrpl9 Mrps21 Nsbp1 Nudt1 Otub…
37	GO:0009607 [4]: response to biotic stimulus	5	5	172	989	11463	0.65	3.9	0.0	0.0	H28 Oas1a Spon2 Tmed1 Tnfsf13
38	GO:0008104 [4]: protein localization	15	15	162	494	11958	0.59	3.84	5.24	2.3	Ccnb1-rs1 Folr1 Kif20a Kpna2 Mcfd2 Mlph Rab15 Slc28a3 Snx15 Ssr2 Sytl1 Tdg Timm17b Tmed3 Tram1
39	GO:0016126 [7]: sterol biosynthesis	3	3	174	20	12432	0.45	3.68	5.55	2.53	Ebp Galk2 Tm7sf2
40	GO:0006195 [7]: purine nucleotide catabolism	2	2	175	5	12447	0.4	3.62	5.54	2.53	Entpd1 Nudt1
41	GO:0043170 [4]: macromolecule metabolism	48	48	129	2448	10004	0.35	3.58	4.55	2.07	1700012L04Rik 1700040I03Rik 2700084L22Rik 4930542G03Rik Aars Akr7a5 Apoc1 Aurka Aurkb Bag2 C1qtnf1 Cblc Cdc2a Chek2 Dusp19 Dyrk3 Eif1ay Eif2b4 Eif5a Fbxl15 Fkbp4 Fn3k Galk2 Gne Gsg2 Gzmb Hunk Kars Klk7 Melk Mrpl9 Mrps21 Otub2 P4hb Pbk Pfdn1 Plk4 Ppp1cb Prkch Prp19 Prss18 Sec11l3 Sepx1 Siah2 Smpdl3b Stmn1 Tdg Ttk
42	GO:0009613 [5]: response to pest, pathogen or parasite	1	1	176	515	11937	0.24	3.47	0.0	0.0	Tnfsf13
43	GO:0006605 [7]: protein targeting	8	8	169	187	12265	0.24	3.47	5.08	2.18	Ccnb1-rs1 Folr1 Kpna2 Slc28a3 Ssr2 Tdg Timm17b Tram1
44	GO:0007093 [8]: mitotic checkpoint	2	2	175	6	12446	0.12	3.37	5.26	2.3	Cdc2a Mad2l1
45	GO:0006694 [7]: steroid biosynthesis	4	4	173	50	12402	-0.03	0.0	4.99	2.11	Ebp Galk2 H2-Ke6 Tm7sf2
46	GO:0006952 [5]: defense response	5	5	172	903	11549	-0.18	0.0	0.0	0.0	H28 Oas1a Spon2 Tmed1 Tnfsf13
47	GO:0019538 [5]: protein metabolism	42	42	135	2188	10264	-0.42	0.0	3.73	1.97	1700012L04Rik 1700040I03Rik 2700084L22Rik 4930542G03Rik Aars Apoc1 Aurka Aurkb Bag2 C1qtnf1 Cblc Cdc2a Chek2 Dusp19 Dyrk3 Eif1ay Eif2b4 Eif5a Fbxl15 Fkbp4 Gsg2 Gzmb Hunk Kars Klk7 Melk Mrpl9 Mrps21 Otub2 P4hb Pbk Pfdn1 Plk4 Ppp1cb Prkch Prp19 Prss18 Sec11l3 Sepx1 Siah2 Stmn1 Ttk
48	GO:0044260 [5]: cellular macromolecule metabolism	44	44	133	2335	10117	-0.52	0.0	3.59	1.97	1700012L04Rik 1700040I03Rik 2700084L22Rik 4930542G03Rik Aars Apoc1 Aurka Aurkb C1qtnf1 Cblc Cdc2a Chek2 Dusp19 Dyrk3 Eif1ay Eif2b4 Eif5a Fbxl15 Fkbp4 Fn3k Galk2 Gne Gsg2 Gzmb Hunk Kars Klk7 Melk Mrpl9 Mrps21 Otub2 P4hb Pbk Pfdn1 Plk4 Ppp1cb Prkch Prp19 Prss18 Sec11l3 Sepx1 Siah2 Stmn1 Ttk
49	GO:0007017 [7]: microtubule-based process	6	6	171	132	12320	-0.54	0.0	4.34	2.07	4930542G03Rik Birc5 Kif11 Kif20a Stmn1 Tctex1
50	GO:0006519 [5]: amino acid and derivative metabolism	7	7	170	174	12278	-0.55	0.0	4.28	2.07	Aars Ak3l1 Arg1 Kars P4hb Pycr2 Sat1
51	GO:0044267 [6]: cellular protein metabolism	41	41	136	2168	10284	-0.68	0.0	3.45	1.92	1700012L04Rik 1700040I03Rik 2700084L22Rik 4930542G03Rik Aars Apoc1 Aurka Aurkb C1qtnf1 Cblc Cdc2a Chek2 Dusp19 Dyrk3 Eif1ay Eif2b4 Eif5a Fbxl15 Fkbp4 Gsg2 Gzmb Hunk Kars Klk7 Melk Mrpl9 Mrps21 Otub2 P4hb Pbk Pfdn1 Plk4 Ppp1cb Prkch Prp19 Prss18 Sec11l3 Sepx1 Siah2 Stmn1 Ttk
52	GO:0007088 [7]: regulation of mitosis	2	2	175	10	12442	-0.68	0.0	4.44	2.07	Cdc2a Mad2l1
53	GO:0006413 [8]: translational initiation	3	3	174	32	12420	-0.69	0.0	4.36	2.07	Eif1ay Eif2b4 Eif5a
54	GO:0019222 [4]: regulation of metabolism	15	15	162	1680	10772	-0.81	0.0	0.02	0.0	1700051E09Rik 5730403M16Rik BC005471 Creb3 Creb3l4 Gata2 Hod Jarid2 Nsbp1 Ovol1 Rab15 Sap30 Taf13 Taf7 Tle6
55	GO:0015864 [7]: pyrimidine nucleoside transport	1	1	176	0	12452	-0.9	0.0	4.27	2.07	Slc28a3
56	GO:0030389 [7]: fructosamine metabolism	1	1	176	0	12452	-0.9	0.0	4.27	2.07	Fn3k
57	GO:0030520 [8]: estrogen receptor signaling pathway	1	1	176	0	12452	-0.9	0.0	4.27	2.07	Taf7
58	GO:0035214 [6]: eye-antennal disc development	1	1	176	0	12452	-0.9	0.0	4.27	2.07	Tm4sf9
59	GO:0042357 [7]: thiamin diphosphate metabolism	1	1	176	0	12452	-0.9	0.0	4.27	2.07	Tpk1
60	GO:0042723 [7]: thiamin and derivative metabolism	1	1	176	0	12452	-0.9	0.0	4.27	2.07	Tpk1
61	GO:0042724 [8]: thiamin and derivative biosynthesis	1	1	176	0	12452	-0.9	0.0	4.27	2.07	Tpk1
62	GO:0045839 [8]: negative regulation of mitosis	1	1	176	0	12452	-0.9	0.0	4.27	2.07	Mad2l1
63	GO:0045841 [9]: negative regulation of mitotic metaphase/anaphase transition	1	1	176	0	12452	-0.9	0.0	4.27	2.07	Mad2l1
64	GO:0046070 [10]: dGTP metabolism	1	1	176	0	12452	-0.9	0.0	4.27	2.07	Nudt1
65	GO:0046655 [7]: folic acid metabolism	1	1	176	0	12452	-0.9	0.0	4.27	2.07	Folr1
66	GO:0051261 [7]: protein depolymerization	1	1	176	0	12452	-0.9	0.0	4.27	2.07	Stmn1
67	GO:0001745 [7]: compound eye morphogenesis (sensu Endopterygota)	1	1	176	0	12452	-0.9	0.0	4.27	2.07	Tm4sf9
68	GO:0006203 [10]: dGTP catabolism	1	1	176	0	12452	-0.9	0.0	4.27	2.07	Nudt1
69	GO:0006419 [9]: alanyl-tRNA aminoacylation	1	1	176	0	12452	-0.9	0.0	4.27	2.07	Aars
70	GO:0006430 [9]: lysyl-tRNA aminoacylation	1	1	176	0	12452	-0.9	0.0	4.27	2.07	Kars
71	GO:0006772 [8]: thiamin metabolism	1	1	176	0	12452	-0.9	0.0	4.27	2.07	Tpk1
72	GO:0007019 [8]: microtubule depolymerization	1	1	176	0	12452	-0.9	0.0	4.27	2.07	Stmn1
73	GO:0007455 [6]: eye-antennal disc metamorphosis	1	1	176	0	12452	-0.9	0.0	4.27	2.07	Tm4sf9
74	GO:0007456 [6]: eye morphogenesis (sensu Endopterygota)	1	1	176	0	12452	-0.9	0.0	4.27	2.07	Tm4sf9
75	GO:0008210 [6]: estrogen metabolism	1	1	176	0	12452	-0.9	0.0	4.27	2.07	H2-Ke6
76	GO:0008583 [8]: mystery cell fate differentiation (sensu Endopterygota)	1	1	176	0	12452	-0.9	0.0	4.27	2.07	Tm4sf9
77	GO:0009229 [8]: thiamin diphosphate biosynthesis	1	1	176	0	12452	-0.9	0.0	4.27	2.07	Tpk1
78	GO:0006399 [6]: tRNA metabolism	4	4	173	67	12385	-0.92	0.0	4.05	1.97	Aars Kars Pop5 Qtrt1
79	GO:0006040 [6]: amino sugar metabolism	2	2	175	12	12440	-0.97	0.0	4.14	1.97	Fn3k Gne
80	GO:0006950 [4]: response to stress	5	5	172	802	11650	-1.07	0.0	0.01	0.0	Apex1 Lig3 Prp19 Tdg Tnfsf13
81	GO:0006468 [8]: protein amino acid phosphorylation	12	12	165	452	12000	-1.07	0.0	3.5	1.93	Aurka Aurkb Cdc2a Chek2 Dyrk3 Gsg2 Hunk Melk Pbk Plk4 Prkch Ttk
82	GO:0006955 [4]: immune response	4	4	173	708	11744	-1.09	0.0	0.01	0.0	H28 Oas1a Spon2 Tnfsf13
83	GO:0006400 [7]: tRNA modification	3	3	174	41	12411	-1.26	0.0	3.75	1.97	Aars Kars Qtrt1
84	GO:0008610 [6]: lipid biosynthesis	6	6	171	161	12291	-1.3	0.0	3.5	1.93	Ebp Galk2 Gne H2-Ke6 Pecr Tm7sf2
85	GO:0008203 [7]: cholesterol metabolism	3	3	174	43	12409	-1.38	0.0	3.63	1.97	Ebp Galk2 Tm7sf2
86	GO:0006793 [5]: phosphorus metabolism	14	14	163	597	11855	-1.42	0.0	3.03	1.78	Aurka Aurkb Cdc2a Chek2 Dusp19 Dyrk3 Gsg2 Hunk Melk Pbk Plk4 Ppp1cb Prkch Ttk
87	GO:0006796 [6]: phosphate metabolism	14	14	163	597	11855	-1.42	0.0	3.03	1.78	Aurka Aurkb Cdc2a Chek2 Dusp19 Dyrk3 Gsg2 Hunk Melk Pbk Plk4 Ppp1cb Prkch Ttk
88	GO:0007582 [2]: physiological process	152	152	25	10123	2329	-1.42	0.0	2.67	1.67	1700012L04Rik 1700040I03Rik 1700051E09Rik 2510005D08Rik 2610529C04Rik 2700084L22Rik 4930542G03Rik 5730403M16Rik Aars Abt1 Acas2l Acox2 Adk Ak3l1 Akr7a5 Apex1 Apoc1 Arg1 Atp6v1c2 Aurka Aurkb BC005471 Bag2 Birc5 Bnipl Brrn1 Btg3 C1qtnf1 Car6 Cblc Ccna2 Ccnb1-rs1 Cdc2a Cdca5 Chek2 Cks2 Coq3 Crabp2 Crb3 Creb3 Creb3l4 Cryl1 Cyp3a41 D17Wsu104e Dp1 Dusp19 Dyrk3 Ebp Ect2 Eif1ay Eif2b4 Eif5a Emid1 Entpd1 …
89	GO:0051186 [5]: cofactor metabolism	5	5	172	124	12328	-1.5	0.0	3.35	1.89	Acas2l Coq3 Entpd1 Folr1 Tpk1
90	GO:0000075 [7]: cell cycle checkpoint	2	2	175	17	12435	-1.53	0.0	3.56	1.97	Cdc2a Mad2l1
91	GO:0009116 [6]: nucleoside metabolism	2	2	175	17	12435	-1.53	0.0	3.56	1.97	Adk Qtrt1
92	GO:0009166 [6]: nucleotide catabolism	2	2	175	17	12435	-1.53	0.0	3.56	1.97	Entpd1 Nudt1
93	GO:0016125 [6]: sterol metabolism	3	3	174	46	12406	-1.53	0.0	3.47	1.92	Ebp Galk2 Tm7sf2
94	GO:0019219 [5]: regulation of nucleobase, nucleoside, nucleotide and nucleic acid metabolism	15	15	162	1547	10905	-1.54	0.0	0.04	0.0	1700051E09Rik 5730403M16Rik BC005471 Creb3 Creb3l4 Gata2 Hod Jarid2 Nsbp1 Ovol1 Rab15 Sap30 Taf13 Taf7 Tle6
95	GO:0015860 [7]: purine nucleoside transport	1	1	176	1	12451	-1.57	0.0	3.58	1.97	Slc28a3
96	GO:0030497 [8]: fatty acid elongation	1	1	176	1	12451	-1.57	0.0	3.58	1.97	Pecr
97	GO:0030503 [5]: regulation of cell redox homeostasis	1	1	176	1	12451	-1.57	0.0	3.58	1.97	Apex1
98	GO:0030518 [7]: steroid hormone receptor signaling pathway	1	1	176	1	12451	-1.57	0.0	3.58	1.97	Taf7
99	GO:0030859 [5]: polarized epithelial cell differentiation	1	1	176	1	12451	-1.57	0.0	3.58	1.97	Crb3
100	GO:0042451 [7]: purine nucleoside biosynthesis	1	1	176	1	12451	-1.57	0.0	3.58	1.97	Qtrt1
101	GO:0042455 [7]: ribonucleoside biosynthesis	1	1	176	1	12451	-1.57	0.0	3.58	1.97	Qtrt1
102	GO:0045198 [6]: establishment of epithelial cell polarity	1	1	176	1	12451	-1.57	0.0	3.58	1.97	Crb3
103	GO:0045454 [5]: cell redox homeostasis	1	1	176	1	12451	-1.57	0.0	3.58	1.97	Apex1
104	GO:0045930 [8]: negative regulation of mitotic cell cycle	1	1	176	1	12451	-1.57	0.0	3.58	1.97	Btg3
105	GO:0046114 [9]: guanosine biosynthesis	1	1	176	1	12451	-1.57	0.0	3.58	1.97	Qtrt1
106	GO:0046116 [11]: queuosine metabolism	1	1	176	1	12451	-1.57	0.0	3.58	1.97	Qtrt1
107	GO:0046118 [10]: 7-methylguanosine biosynthesis	1	1	176	1	12451	-1.57	0.0	3.58	1.97	Qtrt1
108	GO:0046129 [8]: purine ribonucleoside biosynthesis	1	1	176	1	12451	-1.57	0.0	3.58	1.97	Qtrt1
109	GO:0046208 [9]: spermine catabolism	1	1	176	1	12451	-1.57	0.0	3.58	1.97	Sat1
110	GO:0046698 [4]: metamorphosis (sensu Insecta)	1	1	176	1	12451	-1.57	0.0	3.58	1.97	Tm4sf9
111	GO:0048290 [9]: isotype switching to IgA isotypes	1	1	176	1	12451	-1.57	0.0	3.58	1.97	Tnfsf13
112	GO:0048296 [9]: regulation of isotype switching to IgA isotypes	1	1	176	1	12451	-1.57	0.0	3.58	1.97	Tnfsf13
113	GO:0048298 [10]: positive regulation of isotype switching to IgA isotypes	1	1	176	1	12451	-1.57	0.0	3.58	1.97	Tnfsf13
114	GO:0050714 [6]: positive regulation of protein secretion	1	1	176	1	12451	-1.57	0.0	3.58	1.97	Kcnn4
115	GO:0002165 [3]: larval or pupal development (sensu Insecta)	1	1	176	1	12451	-1.57	0.0	3.58	1.97	Tm4sf9
116	GO:0006200 [7]: ATP catabolism	1	1	176	1	12451	-1.57	0.0	3.58	1.97	Entpd1
117	GO:0006356 [8]: regulation of transcription from Pol I promoter	1	1	176	1	12451	-1.57	0.0	3.58	1.97	Nsbp1
118	GO:0006620 [7]: posttranslational protein-membrane targeting	1	1	176	1	12451	-1.57	0.0	3.58	1.97	Folr1
119	GO:0007100 [9]: mitotic centrosome separation	1	1	176	1	12451	-1.57	0.0	3.58	1.97	Kif11
120	GO:0007444 [5]: imaginal disc development	1	1	176	1	12451	-1.57	0.0	3.58	1.97	Tm4sf9
121	GO:0007452 [5]: imaginal disc metamorphosis	1	1	176	1	12451	-1.57	0.0	3.58	1.97	Tm4sf9
122	GO:0007552 [3]: metamorphosis	1	1	176	1	12451	-1.57	0.0	3.58	1.97	Tm4sf9
123	GO:0008616 [8]: queuosine biosynthesis	1	1	176	1	12451	-1.57	0.0	3.58	1.97	Qtrt1
124	GO:0008617 [9]: guanosine metabolism	1	1	176	1	12451	-1.57	0.0	3.58	1.97	Qtrt1
125	GO:0008618 [10]: 7-methylguanosine metabolism	1	1	176	1	12451	-1.57	0.0	3.58	1.97	Qtrt1
126	GO:0008653 [6]: lipopolysaccharide metabolism	1	1	176	1	12451	-1.57	0.0	3.58	1.97	Gne
127	GO:0009103 [7]: lipopolysaccharide biosynthesis	1	1	176	1	12451	-1.57	0.0	3.58	1.97	Gne
128	GO:0009151 [8]: purine deoxyribonucleotide metabolism	1	1	176	1	12451	-1.57	0.0	3.58	1.97	Nudt1
129	GO:0009155 [8]: purine deoxyribonucleotide catabolism	1	1	176	1	12451	-1.57	0.0	3.58	1.97	Nudt1
130	GO:0009163 [6]: nucleoside biosynthesis	1	1	176	1	12451	-1.57	0.0	3.58	1.97	Qtrt1
131	GO:0009203 [8]: ribonucleoside triphosphate catabolism	1	1	176	1	12451	-1.57	0.0	3.58	1.97	Entpd1
132	GO:0009204 [8]: deoxyribonucleoside triphosphate catabolism	1	1	176	1	12451	-1.57	0.0	3.58	1.97	Nudt1
133	GO:0009207 [9]: purine ribonucleoside triphosphate catabolism	1	1	176	1	12451	-1.57	0.0	3.58	1.97	Entpd1
134	GO:0009215 [9]: purine deoxyribonucleoside triphosphate metabolism	1	1	176	1	12451	-1.57	0.0	3.58	1.97	Nudt1
135	GO:0009217 [9]: purine deoxyribonucleoside triphosphate catabolism	1	1	176	1	12451	-1.57	0.0	3.58	1.97	Nudt1
136	GO:0016310 [7]: phosphorylation	12	12	165	498	11954	-1.58	0.0	2.9	1.78	Aurka Aurkb Cdc2a Chek2 Dyrk3 Gsg2 Hunk Melk Pbk Plk4 Prkch Ttk
137	GO:0045449 [6]: regulation of transcription	15	15	162	1540	10912	-1.59	0.0	0.04	0.0	1700051E09Rik 5730403M16Rik BC005471 Creb3 Creb3l4 Gata2 Hod Jarid2 Nsbp1 Ovol1 Rab15 Sap30 Taf13 Taf7 Tle6
138	GO:0045047 [6]: protein-ER targeting	2	2	175	18	12434	-1.62	0.0	3.46	1.92	Folr1 Ssr2
139	GO:0006612 [8]: protein-membrane targeting	2	2	175	18	12434	-1.62	0.0	3.46	1.92	Folr1 Ssr2
140	GO:0009451 [6]: RNA modification	3	3	174	49	12403	-1.67	0.0	3.32	1.89	Aars Kars Qtrt1
141	GO:0006350 [6]: transcription	16	16	161	1595	10857	-1.69	0.0	0.05	0.0	1700051E09Rik 5730403M16Rik Abt1 BC005471 Creb3 Creb3l4 Gata2 Hod Jarid2 Nsbp1 Ovol1 Rab15 Sap30 Taf13 Taf7 Tle6
142	GO:0044255 [5]: cellular lipid metabolism	9	9	168	338	12114	-1.7	0.0	2.89	1.78	Acox2 Cryl1 Ebp Galk2 Gne H2-Ke6 Pecr Slc27a4 Tm7sf2
143	GO:0009064 [7]: glutamine family amino acid metabolism	2	2	175	19	12433	-1.7	0.0	3.37	1.89	Arg1 Pycr2
144	GO:0050791 [3]: regulation of physiological process	22	22	155	2038	10414	-1.71	0.0	0.06	0.01	1700051E09Rik 5730403M16Rik Apex1 BC005471 Birc5 Bnipl Creb3 Creb3l4 D17Wsu104e Gata2 Hod Jarid2 Kcnn4 Nsbp1 Ovol1 Rab15 Sap30 Taf13 Taf7 Tle6 Tnfsf13 Wwox
145	GO:0006355 [7]: regulation of transcription, DNA-dependent	15	15	162	1513	10939	-1.71	0.0	0.05	0.0	1700051E09Rik 5730403M16Rik BC005471 Creb3 Creb3l4 Gata2 Hod Jarid2 Nsbp1 Ovol1 Rab15 Sap30 Taf13 Taf7 Tle6
146	GO:0006520 [6]: amino acid metabolism	5	5	172	135	12317	-1.76	0.0	3.06	1.78	Aars Ak3l1 Arg1 Kars Pycr2
147	GO:0006807 [4]: nitrogen compound metabolism	2	2	175	20	12432	-1.79	0.0	3.28	1.89	Arg1 Nit2
148	GO:0006464 [7]: protein modification	21	21	156	1095	11357	-1.86	0.0	2.29	1.41	2700084L22Rik Aurka Aurkb Cdc2a Chek2 Dusp19 Dyrk3 Fbxl15 Gsg2 Hunk Melk Otub2 P4hb Pbk Plk4 Ppp1cb Prkch Prp19 Sec11l3 Siah2 Ttk
149	GO:0050789 [2]: regulation of biological process	26	26	151	2265	10187	-1.94	0.0	0.1	0.03	1700051E09Rik 2510005D08Rik 5730403M16Rik Apex1 Aurkb BC005471 Birc5 Bnipl Creb3 Creb3l4 D17Wsu104e Esm1 Gata2 Hod Igfbp2 Jarid2 Kcnn4 Nsbp1 Ovol1 Rab15 Sap30 Taf13 Taf7 Tle6 Tnfsf13 Wwox
150	GO:0006351 [7]: transcription, DNA-dependent	16	16	161	1539	10913	-1.94	0.0	0.07	0.01	1700051E09Rik 5730403M16Rik Abt1 BC005471 Creb3 Creb3l4 Gata2 Hod Jarid2 Nsbp1 Ovol1 Rab15 Sap30 Taf13 Taf7 Tle6
151	GO:0018107 [9]: peptidyl-threonine phosphorylation	1	1	176	2	12450	-1.97	0.0	3.18	1.89	Pbk
152	GO:0018210 [9]: peptidyl-threonine modification	1	1	176	2	12450	-1.97	0.0	3.18	1.89	Pbk
153	GO:0018401 [7]: peptidyl-proline hydroxylation to 4-hydroxy-L-proline	1	1	176	2	12450	-1.97	0.0	3.18	1.89	P4hb
154	GO:0019471 [6]: 4-hydroxyproline metabolism	1	1	176	2	12450	-1.97	0.0	3.18	1.89	P4hb
155	GO:0019511 [10]: peptidyl-proline hydroxylation	1	1	176	2	12450	-1.97	0.0	3.18	1.89	P4hb
156	GO:0030071 [8]: regulation of mitotic metaphase/anaphase transition	1	1	176	2	12450	-1.97	0.0	3.18	1.89	Mad2l1
157	GO:0030091 [7]: protein repair	1	1	176	2	12450	-1.97	0.0	3.18	1.89	Sepx1
158	GO:0030168 [5]: platelet activation	1	1	176	2	12450	-1.97	0.0	3.18	1.89	Entpd1
159	GO:0030522 [6]: intracellular receptor-mediated signaling pathway	1	1	176	2	12450	-1.97	0.0	3.18	1.89	Taf7
160	GO:0035089 [7]: establishment of apical/basal cell polarity	1	1	176	2	12450	-1.97	0.0	3.18	1.89	Crb3
161	GO:0043101 [6]: purine salvage	1	1	176	2	12450	-1.97	0.0	3.18	1.89	Adk
162	GO:0043174 [6]: nucleoside salvage	1	1	176	2	12450	-1.97	0.0	3.18	1.89	Adk
163	GO:0045197 [7]: establishment and/or maintenance of epithelial cell polarity	1	1	176	2	12450	-1.97	0.0	3.18	1.89	Crb3
164	GO:0045216 [6]: intercellular junction assembly and/or maintenance	1	1	176	2	12450	-1.97	0.0	3.18	1.89	Crb3
165	GO:0051047 [5]: positive regulation of secretion	1	1	176	2	12450	-1.97	0.0	3.18	1.89	Kcnn4
166	GO:0000070 [9]: mitotic sister chromatid segregation	1	1	176	2	12450	-1.97	0.0	3.18	1.89	Mad2l1
167	GO:0000090 [9]: mitotic anaphase	1	1	176	2	12450	-1.97	0.0	3.18	1.89	Mad2l1
168	GO:0000819 [8]: sister chromatid segregation	1	1	176	2	12450	-1.97	0.0	3.18	1.89	Mad2l1
169	GO:0006047 [7]: UDP-N-acetylglucosamine metabolism	1	1	176	2	12450	-1.97	0.0	3.18	1.89	Gne
170	GO:0006166 [7]: purine ribonucleoside salvage	1	1	176	2	12450	-1.97	0.0	3.18	1.89	Adk
171	GO:0006743 [8]: ubiquinone metabolism	1	1	176	2	12450	-1.97	0.0	3.18	1.89	Coq3
172	GO:0006744 [8]: ubiquinone biosynthesis	1	1	176	2	12450	-1.97	0.0	3.18	1.89	Coq3
173	GO:0006890 [6]: retrograde transport, Golgi to ER	1	1	176	2	12450	-1.97	0.0	3.18	1.89	Rer1
174	GO:0007095 [9]: mitotic G2 checkpoint	1	1	176	2	12450	-1.97	0.0	3.18	1.89	Cdc2a
175	GO:0009137 [8]: purine nucleoside diphosphate catabolism	1	1	176	2	12450	-1.97	0.0	3.18	1.89	Entpd1
176	GO:0009181 [9]: purine ribonucleoside diphosphate catabolism	1	1	176	2	12450	-1.97	0.0	3.18	1.89	Entpd1
177	GO:0009264 [7]: deoxyribonucleotide catabolism	1	1	176	2	12450	-1.97	0.0	3.18	1.89	Nudt1
178	GO:0006305 [7]: DNA alkylation	2	2	175	23	12429	-2.01	0.0	3.05	1.78	2510005D08Rik Aurkb
179	GO:0006306 [4]: DNA methylation	2	2	175	23	12429	-2.01	0.0	3.05	1.78	2510005D08Rik Aurkb
180	GO:0018193 [8]: peptidyl-amino acid modification	3	3	174	58	12394	-2.04	0.0	2.92	1.78	Dyrk3 P4hb Pbk
181	GO:0008202 [6]: steroid metabolism	4	4	173	101	12351	-2.04	0.0	2.81	1.71	Ebp Galk2 H2-Ke6 Tm7sf2
182	GO:0043037 [7]: translation	5	5	172	149	12303	-2.05	0.0	2.73	1.68	Aars Eif1ay Eif2b4 Eif5a Kars
183	GO:0006810 [4]: transport	31	31	146	1822	10630	-2.08	0.0	1.8	1.12	4930542G03Rik Apoc1 Atp6v1c2 Ccnb1-rs1 Crabp2 Dp1 Emid1 Fabp1 Folr1 Kcnn4 Kif20a Kpna2 Mcfd2 Mlph Rab15 Ralbp1 Rer1 Slc27a4 Slc28a3 Slc31a2 Slc5a9 Slc7a4 Snx15 Ssr2 Syt9 Sytl1 Tdg Timm17b Tmed3 Tram1 Vamp8
184	GO:0051234 [4]: establishment of localization	31	31	146	1825	10627	-2.09	0.0	1.78	1.11	4930542G03Rik Apoc1 Atp6v1c2 Ccnb1-rs1 Crabp2 Dp1 Emid1 Fabp1 Folr1 Kcnn4 Kif20a Kpna2 Mcfd2 Mlph Rab15 Ralbp1 Rer1 Slc27a4 Slc28a3 Slc31a2 Slc5a9 Slc7a4 Snx15 Ssr2 Syt9 Sytl1 Tdg Timm17b Tmed3 Tram1 Vamp8
185	GO:0006732 [6]: coenzyme metabolism	4	4	173	105	12347	-2.14	0.0	2.7	1.68	Acas2l Coq3 Folr1 Tpk1
186	GO:0051179 [3]: localization	31	31	146	1842	10610	-2.15	0.0	1.71	1.06	4930542G03Rik Apoc1 Atp6v1c2 Ccnb1-rs1 Crabp2 Dp1 Emid1 Fabp1 Folr1 Kcnn4 Kif20a Kpna2 Mcfd2 Mlph Rab15 Ralbp1 Rer1 Slc27a4 Slc28a3 Slc31a2 Slc5a9 Slc7a4 Snx15 Ssr2 Syt9 Sytl1 Tdg Timm17b Tmed3 Tram1 Vamp8
187	GO:0043283 [4]: biopolymer metabolism	23	23	154	1302	11150	-2.19	0.0	1.8	1.12	1700012L04Rik 1700040I03Rik 2510005D08Rik Aars Apex1 Aurkb Cblc Exosc5 Gne Gzmb Kars Klk7 Lig3 Mki67ip Pop5 Ppp1cb Prp19 Prss18 Qtrt1 Rad51ap1 Sec11l3 Siah2 Tdg
188	GO:0008033 [7]: tRNA processing	2	2	175	26	12426	-2.2	0.0	2.84	1.74	Pop5 Qtrt1
189	GO:0015858 [6]: nucleoside transport	1	1	176	3	12449	-2.24	0.0	2.9	1.78	Slc28a3
190	GO:0018105 [9]: peptidyl-serine phosphorylation	1	1	176	3	12449	-2.24	0.0	2.9	1.78	Pbk
191	GO:0018208 [9]: peptidyl-proline modification	1	1	176	3	12449	-2.24	0.0	2.9	1.78	P4hb
192	GO:0018209 [9]: peptidyl-serine modification	1	1	176	3	12449	-2.24	0.0	2.9	1.78	Pbk
193	GO:0030010 [6]: establishment of cell polarity	1	1	176	3	12449	-2.24	0.0	2.9	1.78	Crb3
194	GO:0043094 [5]: metabolic compound salvage	1	1	176	3	12449	-2.24	0.0	2.9	1.78	Adk
195	GO:0044270 [5]: nitrogen compound catabolism	1	1	176	3	12449	-2.24	0.0	2.9	1.78	Arg1
196	GO:0045426 [7]: quinone cofactor biosynthesis	1	1	176	3	12449	-2.24	0.0	2.9	1.78	Coq3
197	GO:0000103 [7]: sulfate assimilation	1	1	176	3	12449	-2.24	0.0	2.9	1.78	Sult1d1
198	GO:0001738 [5]: morphogenesis of a polarized epithelium	1	1	176	3	12449	-2.24	0.0	2.9	1.78	Crb3
199	GO:0006465 [6]: signal peptide processing	1	1	176	3	12449	-2.24	0.0	2.9	1.78	Sec11l3
200	GO:0006527 [6]: arginine catabolism	1	1	176	3	12449	-2.24	0.0	2.9	1.78	Arg1
201	GO:0006561 [9]: proline biosynthesis	1	1	176	3	12449	-2.24	0.0	2.9	1.78	Pycr2
202	GO:0006598 [8]: polyamine catabolism	1	1	176	3	12449	-2.24	0.0	2.9	1.78	Sat1
203	GO:0006791 [6]: sulfur utilization	1	1	176	3	12449	-2.24	0.0	2.9	1.78	Sult1d1
204	GO:0007091 [9]: mitotic metaphase/anaphase transition	1	1	176	3	12449	-2.24	0.0	2.9	1.78	Mad2l1
205	GO:0007094 [9]: mitotic spindle checkpoint	1	1	176	3	12449	-2.24	0.0	2.9	1.78	Mad2l1
206	GO:0008209 [6]: androgen metabolism	1	1	176	3	12449	-2.24	0.0	2.9	1.78	H2-Ke6
207	GO:0009135 [8]: purine nucleoside diphosphate metabolism	1	1	176	3	12449	-2.24	0.0	2.9	1.78	Entpd1
208	GO:0009179 [9]: purine ribonucleoside diphosphate metabolism	1	1	176	3	12449	-2.24	0.0	2.9	1.78	Entpd1
209	GO:0009191 [8]: ribonucleoside diphosphate catabolism	1	1	176	3	12449	-2.24	0.0	2.9	1.78	Entpd1
210	GO:0006304 [6]: DNA modification	2	2	175	27	12425	-2.25	0.0	2.78	1.7	2510005D08Rik Aurkb
211	GO:0006364 [7]: rRNA processing	2	2	175	27	12425	-2.25	0.0	2.78	1.7	Exosc5 Pop5
212	GO:0006767 [6]: water-soluble vitamin metabolism	2	2	175	27	12425	-2.25	0.0	2.78	1.7	Folr1 Tpk1
213	GO:0048513 [3]: organ development	9	9	168	947	11505	-2.28	0.0	0.08	0.01	2600002E23Rik Cenpf Ebp Gjb6 Hod Ovol1 Sema3b Stmn1 Tm4sf9
214	GO:0009887 [4]: organogenesis	9	9	168	941	11511	-2.32	0.0	0.08	0.01	2600002E23Rik Cenpf Ebp Gjb6 Hod Ovol1 Sema3b Stmn1 Tm4sf9
215	GO:0044249 [5]: cellular biosynthesis	15	15	162	795	11657	-2.36	0.0	1.81	1.12	Aars Ak3l1 Coq3 Eif1ay Eif2b4 Eif5a Gne Kars Mrpl9 Mrps21 Pecr Pycr2 Qtrt1 Slc5a9 Tpk1
216	GO:0016072 [6]: rRNA metabolism	2	2	175	29	12423	-2.37	0.0	2.66	1.67	Exosc5 Pop5
217	GO:0030318 [5]: melanocyte differentiation	1	1	176	4	12448	-2.45	0.0	2.69	1.68	Mlph
218	GO:0042375 [6]: quinone cofactor metabolism	1	1	176	4	12448	-2.45	0.0	2.69	1.68	Coq3
219	GO:0050931 [4]: pigment cell differentiation	1	1	176	4	12448	-2.45	0.0	2.69	1.68	Mlph
220	GO:0000050 [5]: urea cycle	1	1	176	4	12448	-2.45	0.0	2.69	1.68	Arg1
221	GO:0006012 [8]: galactose metabolism	1	1	176	4	12448	-2.45	0.0	2.69	1.68	Galk2
222	GO:0006054 [7]: N-acetylneuraminate metabolism	1	1	176	4	12448	-2.45	0.0	2.69	1.68	Gne
223	GO:0006081 [5]: aldehyde metabolism	1	1	176	4	12448	-2.45	0.0	2.69	1.68	Akr7a5
224	GO:0006542 [9]: glutamine biosynthesis	1	1	176	4	12448	-2.45	0.0	2.69	1.68	Pycr2
225	GO:0007098 [8]: centrosome cycle	1	1	176	4	12448	-2.45	0.0	2.69	1.68	Kif11
226	GO:0009134 [7]: nucleoside diphosphate catabolism	1	1	176	4	12448	-2.45	0.0	2.69	1.68	Entpd1
227	GO:0009154 [8]: purine ribonucleotide catabolism	1	1	176	4	12448	-2.45	0.0	2.69	1.68	Entpd1
228	GO:0009185 [8]: ribonucleoside diphosphate metabolism	1	1	176	4	12448	-2.45	0.0	2.69	1.68	Entpd1
229	GO:0009200 [8]: deoxyribonucleoside triphosphate metabolism	1	1	176	4	12448	-2.45	0.0	2.69	1.68	Nudt1
230	GO:0005975 [5]: carbohydrate metabolism	7	7	170	290	12162	-2.45	0.0	2.08	1.29	Akr7a5 Fn3k Galk2 Gne Ppp1cb Smpdl3b Tdg
231	GO:0044264 [6]: cellular polysaccharide metabolism	2	2	175	31	12421	-2.46	0.0	2.55	1.58	Gne Ppp1cb
232	GO:0008652 [7]: amino acid biosynthesis	2	2	175	31	12421	-2.46	0.0	2.55	1.58	Ak3l1 Pycr2
233	GO:0006631 [6]: fatty acid metabolism	4	4	173	121	12331	-2.47	0.0	2.32	1.43	Acox2 Cryl1 Pecr Slc27a4
234	GO:0009058 [4]: biosynthesis	15	15	162	831	11621	-2.52	0.0	1.57	0.96	Aars Ak3l1 Coq3 Eif1ay Eif2b4 Eif5a Gne Kars Mrpl9 Mrps21 Pecr Pycr2 Qtrt1 Slc5a9 Tpk1
235	GO:0006281 [6]: DNA repair	4	4	173	124	12328	-2.53	0.0	2.25	1.4	Apex1 Lig3 Prp19 Tdg
236	GO:0006629 [5]: lipid metabolism	9	9	168	425	12027	-2.53	0.0	1.86	1.16	Acox2 Cryl1 Ebp Galk2 Gne H2-Ke6 Pecr Slc27a4 Tm7sf2
237	GO:0005976 [5]: polysaccharide metabolism	2	2	175	33	12419	-2.55	0.0	2.45	1.53	Gne Ppp1cb
238	GO:0006139 [5]: nucleobase, nucleoside, nucleotide and nucleic acid metabolism	35	35	142	2392	10060	-2.56	0.0	0.79	0.43	1700012L04Rik 1700051E09Rik 2510005D08Rik 5730403M16Rik Aars Abt1 Adk Apex1 Aurkb BC005471 Creb3 Creb3l4 Entpd1 Exo1 Exosc5 Gata2 Gne Hod Jarid2 Kars Lig3 Mki67ip Nsbp1 Nudt1 Ovol1 Pop5 Prp19 Qtrt1 Rab15 Rad51ap1 Sap30 Taf13 Taf7 Tdg Tle6
239	GO:0009653 [3]: morphogenesis	12	12	165	1094	11358	-2.56	0.0	0.15	0.05	2600002E23Rik Cenpf Crb3 Ebp Esm1 Gjb6 Hod Igfbp2 Ovol1 Sema3b Stmn1 Tm4sf9
240	GO:0045892 [8]: negative regulation of transcription, DNA-dependent	3	3	174	76	12376	-2.57	0.0	2.31	1.43	Hod Jarid2 Sap30
241	GO:0006310 [6]: DNA recombination	2	2	175	34	12418	-2.59	0.0	2.4	1.48	Lig3 Rad51ap1
242	GO:0016202 [7]: regulation of myogenesis	1	1	176	5	12447	-2.62	0.0	2.51	1.58	Cenpf
243	GO:0035088 [6]: establishment and/or maintenance of apical/basal cell polarity	1	1	176	5	12447	-2.62	0.0	2.51	1.58	Crb3
244	GO:0045191 [8]: regulation of isotype switching	1	1	176	5	12447	-2.62	0.0	2.51	1.58	Tnfsf13
245	GO:0045830 [9]: positive regulation of isotype switching	1	1	176	5	12447	-2.62	0.0	2.51	1.58	Tnfsf13
246	GO:0000051 [4]: urea cycle intermediate metabolism	1	1	176	5	12447	-2.62	0.0	2.51	1.58	Arg1
247	GO:0006085 [8]: acetyl-CoA biosynthesis	1	1	176	5	12447	-2.62	0.0	2.51	1.58	Acas2l
248	GO:0006518 [5]: peptide metabolism	1	1	176	5	12447	-2.62	0.0	2.51	1.58	Sec11l3
249	GO:0006525 [5]: arginine metabolism	1	1	176	5	12447	-2.62	0.0	2.51	1.58	Arg1
250	GO:0008215 [8]: spermine metabolism	1	1	176	5	12447	-2.62	0.0	2.51	1.58	Sat1
251	GO:0009261 [7]: ribonucleotide catabolism	1	1	176	5	12447	-2.62	0.0	2.51	1.58	Entpd1
252	GO:0009987 [2]: cellular process	149	149	28	10390	2062	-2.64	0.0	0.81	0.43	1700012L04Rik 1700040I03Rik 1700051E09Rik 2510005D08Rik 2610529C04Rik 2700084L22Rik 4930542G03Rik 5730403M16Rik Aars Abt1 Acas2l Acox2 Adk Adrb1 Ak3l1 Akr7a5 Apex1 Apoc1 Arg1 Atp6v1c2 Aurka Aurkb BC005471 Birc5 Bnipl Brrn1 Btg3 C1qtnf1 Car6 Cblc Ccna2 Ccnb1-rs1 Cdc2a Cdca5 Chek2 Cks2 Coq3 Crabp2 Crb3 Creb3 Creb3l4 Cryl1 Cyp3a41 D17Wsu104e Depdc1a Dp1 Dsc2 Dusp19 Dyrk3 Ebp Ect2 Eif1ay Eif2b4 Eif5a…
253	GO:0007275 [2]: development	21	21	156	1617	10835	-2.69	0.0	0.35	0.19	2510005D08Rik 2600002E23Rik 425O18-1 Aurkb Birc5 Cenpf Crb3 Ebp Esm1 Gata2 Gjb6 Hod Igfbp2 Jarid2 Mlph Ovol1 Sema3b Siah2 Spon2 Stmn1 Tm4sf9
254	GO:0000226 [8]: microtubule cytoskeleton organization and biogenesis	2	2	175	38	12414	-2.76	0.0	2.23	1.39	Birc5 Kif11
255	GO:0045190 [8]: isotype switching	1	1	176	6	12446	-2.76	0.0	2.36	1.47	Tnfsf13
256	GO:0006560 [8]: proline metabolism	1	1	176	6	12446	-2.76	0.0	2.36	1.47	Pycr2
257	GO:0006760 [6]: folic acid and derivative metabolism	1	1	176	6	12446	-2.76	0.0	2.36	1.47	Folr1
258	GO:0006825 [9]: copper ion transport	1	1	176	6	12446	-2.76	0.0	2.36	1.47	Slc31a2
259	GO:0007052 [9]: mitotic spindle organization and biogenesis	1	1	176	6	12446	-2.76	0.0	2.36	1.47	Stmn1
260	GO:0009065 [8]: glutamine family amino acid catabolism	1	1	176	6	12446	-2.76	0.0	2.36	1.47	Arg1
261	GO:0043038 [7]: amino acid activation	2	2	175	39	12413	-2.78	0.0	2.19	1.36	Aars Kars
262	GO:0043039 [8]: tRNA aminoacylation	2	2	175	39	12413	-2.78	0.0	2.19	1.36	Aars Kars
263	GO:0006418 [8]: tRNA aminoacylation for protein translation	2	2	175	39	12413	-2.78	0.0	2.19	1.36	Aars Kars
264	GO:0006811 [5]: ion transport	5	5	172	560	11892	-2.79	0.0	0.1	0.03	Atp6v1c2 Emid1 Kcnn4 Slc31a2 Slc5a9
265	GO:0040029 [3]: regulation of gene expression, epigenetic	2	2	175	40	12412	-2.83	0.0	2.15	1.33	2510005D08Rik Aurkb
266	GO:0000074 [6]: regulation of cell cycle	6	6	171	269	12183	-2.84	0.0	1.66	1.03	Btg3 Ccna2 Ccnb1-rs1 Cdc2a Ect2 Mad2l1
267	GO:0006974 [5]: response to DNA damage stimulus	4	4	173	145	12307	-2.84	0.0	1.85	1.16	Apex1 Lig3 Prp19 Tdg
268	GO:0007155 [4]: cell adhesion	4	4	173	478	11974	-2.86	0.0	0.09	0.02	Dsc2 Kpna2 Spon2 Tm4sf9
269	GO:0016071 [6]: mRNA metabolism	1	1	176	251	12201	-2.87	0.0	0.03	0.0	Mki67ip
270	GO:0006259 [5]: DNA metabolism	8	8	169	413	12039	-2.87	0.0	1.43	0.86	1700012L04Rik 2510005D08Rik Apex1 Aurkb Lig3 Prp19 Rad51ap1 Tdg
271	GO:0050708 [5]: regulation of protein secretion	1	1	176	7	12445	-2.88	0.0	2.24	1.4	Kcnn4
272	GO:0000072 [7]: M phase specific microtubule process	1	1	176	7	12445	-2.88	0.0	2.24	1.4	Kif11
273	GO:0000088 [9]: mitotic prophase	1	1	176	7	12445	-2.88	0.0	2.24	1.4	Brrn1
274	GO:0006041 [7]: glucosamine metabolism	1	1	176	7	12445	-2.88	0.0	2.24	1.4	Gne
275	GO:0006044 [8]: N-acetylglucosamine metabolism	1	1	176	7	12445	-2.88	0.0	2.24	1.4	Gne
276	GO:0006360 [8]: transcription from Pol I promoter	1	1	176	7	12445	-2.88	0.0	2.24	1.4	Nsbp1
277	GO:0006635 [8]: fatty acid beta-oxidation	1	1	176	7	12445	-2.88	0.0	2.24	1.4	Acox2
278	GO:0007076 [8]: mitotic chromosome condensation	1	1	176	7	12445	-2.88	0.0	2.24	1.4	Brrn1
279	GO:0007010 [6]: cytoskeleton organization and biogenesis	7	7	170	348	12104	-2.91	0.0	1.47	0.88	4930542G03Rik Birc5 Crb3 Kif11 Kif20a Stmn1 Tctex1
280	GO:0000004 [2]: biological_process unknown	15	15	162	996	11456	-2.91	0.0	0.8	0.43	2310061B02Rik 4932416A11Rik Abpb Apob48r Bspry Cdk5rap3 Ckap2 Commd9 Cutc Cyb561d2 Elp4 Map17 Nans Tusc2 Zfp120
281	GO:0009719 [4]: response to endogenous stimulus	4	4	173	150	12302	-2.92	0.0	1.77	1.11	Apex1 Lig3 Prp19 Tdg
282	GO:0001558 [4]: regulation of cell growth	2	2	175	43	12409	-2.93	0.0	2.03	1.26	Esm1 Igfbp2
283	GO:0006766 [5]: vitamin metabolism	2	2	175	43	12409	-2.93	0.0	2.03	1.26	Folr1 Tpk1
284	GO:0009144 [8]: purine nucleoside triphosphate metabolism	2	2	175	43	12409	-2.93	0.0	2.03	1.26	Entpd1 Nudt1
285	GO:0044248 [5]: cellular catabolism	11	11	166	655	11797	-2.93	0.0	1.1	0.63	1700040I03Rik Arg1 Cblc Entpd1 Gzmb Klk7 Nudt1 Prss18 Sat1 Sec11l3 Siah2
286	GO:0006915 [6]: apoptosis	7	7	170	355	12097	-2.95	0.0	1.4	0.85	Birc5 Bnipl Eif5a Gzmb Lgals7 Siah2 Wwox
287	GO:0006397 [7]: mRNA processing	1	1	176	241	12211	-2.97	0.0	0.03	0.0	Mki67ip
288	GO:0012501 [5]: programmed cell death	7	7	170	361	12091	-2.98	0.0	1.35	0.82	Birc5 Bnipl Eif5a Gzmb Lgals7 Siah2 Wwox
289	GO:0009310 [6]: amine catabolism	2	2	175	45	12407	-2.98	0.0	1.96	1.21	Arg1 Sat1
290	GO:0000188 [8]: inactivation of MAPK	1	1	176	8	12444	-2.98	0.0	2.13	1.33	Dusp19
291	GO:0007163 [5]: establishment and/or maintenance of cell polarity	1	1	176	8	12444	-2.98	0.0	2.13	1.33	Crb3
292	GO:0007346 [7]: regulation of mitotic cell cycle	1	1	176	8	12444	-2.98	0.0	2.13	1.33	Btg3
293	GO:0009132 [7]: nucleoside diphosphate metabolism	1	1	176	8	12444	-2.98	0.0	2.13	1.33	Entpd1
294	GO:0009262 [7]: deoxyribonucleotide metabolism	1	1	176	8	12444	-2.98	0.0	2.13	1.33	Nudt1
295	GO:0009401 [6]: phosphoenolpyruvate-dependent sugar phosphotransferase system	1	1	176	8	12444	-2.98	0.0	2.13	1.33	Dp1
296	GO:0045045 [5]: secretory pathway	3	3	174	98	12354	-3.0	0.0	1.78	1.11	Folr1 Rer1 Ssr2
297	GO:0051276 [6]: chromosome organization and biogenesis	1	1	176	238	12214	-3.01	0.0	0.03	0.0	1700012L04Rik
298	GO:0008284 [6]: positive regulation of cell proliferation	2	2	175	46	12406	-3.01	0.0	1.93	1.2	D17Wsu104e Tnfsf13
299	GO:0007028 [5]: cytoplasm organization and biogenesis	3	3	174	99	12353	-3.02	0.0	1.76	1.1	Crb3 Exosc5 Pop5
300	GO:0042221 [6]: response to chemical substance	1	1	176	235	12217	-3.03	0.0	0.04	0.0	Creb3
301	GO:0016043 [4]: cell organization and biogenesis	12	12	165	871	11581	-3.03	0.0	0.53	0.31	1700012L04Rik 4930542G03Rik Birc5 Crb3 Esm1 Exosc5 Igfbp2 Kif11 Kif20a Pop5 Stmn1 Tctex1
302	GO:0009141 [7]: nucleoside triphosphate metabolism	2	2	175	47	12405	-3.04	0.0	1.9	1.18	Entpd1 Nudt1
303	GO:0009309 [6]: amine biosynthesis	2	2	175	47	12405	-3.04	0.0	1.9	1.18	Ak3l1 Pycr2
304	GO:0007001 [7]: chromosome organization and biogenesis (sensu Eukaryota)	1	1	176	233	12219	-3.06	0.0	0.04	0.0	1700012L04Rik
305	GO:0045786 [7]: negative regulation of cell cycle	2	2	175	48	12404	-3.06	0.0	1.86	1.16	Btg3 Mad2l1
306	GO:0046483 [5]: heterocycle metabolism	2	2	175	48	12404	-3.06	0.0	1.86	1.16	Folr1 P4hb
307	GO:0009056 [4]: catabolism	11	11	166	732	11720	-3.07	0.0	0.75	0.43	1700040I03Rik Arg1 Cblc Entpd1 Gzmb Klk7 Nudt1 Prss18 Sat1 Sec11l3 Siah2
308	GO:0042558 [6]: pteridine and derivative metabolism	1	1	176	9	12443	-3.07	0.0	2.03	1.26	Folr1
309	GO:0051260 [8]: protein homooligomerization	1	1	176	9	12443	-3.07	0.0	2.03	1.26	C1qtnf1
310	GO:0009084 [8]: glutamine family amino acid biosynthesis	1	1	176	9	12443	-3.07	0.0	2.03	1.26	Pycr2
311	GO:0007399 [5]: neurogenesis	2	2	175	305	12147	-3.07	0.0	0.07	0.01	Sema3b Stmn1
312	GO:0009628 [5]: response to abiotic stimulus	3	3	174	369	12083	-3.11	0.0	0.11	0.03	Creb3 Gjb6 Prom1
313	GO:0007242 [5]: intracellular signaling cascade	8	8	169	663	11789	-3.11	0.0	0.31	0.16	Depdc1a Dusp19 Ect2 Prkch Rab15 Snx15 Stmn1 Taf7
314	GO:0008219 [4]: cell death	7	7	170	391	12061	-3.11	0.0	1.12	0.64	Birc5 Bnipl Eif5a Gzmb Lgals7 Siah2 Wwox
315	GO:0006869 [5]: lipid transport	2	2	175	50	12402	-3.12	0.0	1.8	1.12	Apoc1 Slc27a4
316	GO:0006996 [5]: organelle organization and biogenesis	10	10	167	737	11715	-3.12	0.0	0.5	0.29	1700012L04Rik 4930542G03Rik Birc5 Crb3 Exosc5 Kif11 Kif20a Pop5 Stmn1 Tctex1
317	GO:0006575 [6]: amino acid derivative metabolism	2	2	175	51	12401	-3.14	0.0	1.77	1.11	P4hb Sat1
318	GO:0016265 [3]: death	7	7	170	398	12054	-3.14	0.0	1.08	0.62	Birc5 Bnipl Eif5a Gzmb Lgals7 Siah2 Wwox
319	GO:0016049 [4]: cell growth	2	2	175	52	12400	-3.16	0.0	1.74	1.09	Esm1 Igfbp2
320	GO:0030261 [7]: chromosome condensation	1	1	176	10	12442	-3.16	0.0	1.94	1.21	Brrn1
321	GO:0042402 [7]: biogenic amine catabolism	1	1	176	10	12442	-3.16	0.0	1.94	1.21	Sat1
322	GO:0051046 [4]: regulation of secretion	1	1	176	10	12442	-3.16	0.0	1.94	1.21	Kcnn4
323	GO:0051259 [7]: protein oligomerization	1	1	176	10	12442	-3.16	0.0	1.94	1.21	C1qtnf1
324	GO:0006084 [7]: acetyl-CoA metabolism	1	1	176	10	12442	-3.16	0.0	1.94	1.21	Acas2l
325	GO:0006541 [8]: glutamine metabolism	1	1	176	10	12442	-3.16	0.0	1.94	1.21	Pycr2
326	GO:0007051 [8]: spindle organization and biogenesis	1	1	176	10	12442	-3.16	0.0	1.94	1.21	Stmn1
327	GO:0009225 [6]: nucleotide-sugar metabolism	1	1	176	10	12442	-3.16	0.0	1.94	1.21	Gne
328	GO:0051242 [5]: positive regulation of cellular physiological process	4	4	173	174	12278	-3.16	0.0	1.43	0.86	Bnipl D17Wsu104e Tnfsf13 Wwox
329	GO:0009059 [5]: macromolecule biosynthesis	8	8	169	521	11931	-3.2	0.0	0.77	0.43	Aars Eif1ay Eif2b4 Eif5a Gne Kars Mrpl9 Mrps21
330	GO:0009057 [5]: macromolecule catabolism	7	7	170	567	11885	-3.21	0.0	0.36	0.19	1700040I03Rik Cblc Gzmb Klk7 Prss18 Sec11l3 Siah2
331	GO:0050794 [3]: regulation of cellular process	8	8	169	566	11886	-3.22	0.0	0.58	0.34	Apex1 Birc5 Bnipl D17Wsu104e Esm1 Igfbp2 Tnfsf13 Wwox
332	GO:0008361 [5]: regulation of cell size	2	2	175	55	12397	-3.22	0.0	1.66	1.03	Esm1 Igfbp2
333	GO:0016481 [7]: negative regulation of transcription	3	3	174	114	12338	-3.22	0.0	1.49	0.9	Hod Jarid2 Sap30
334	GO:0042136 [6]: neurotransmitter biosynthesis	1	1	176	11	12441	-3.23	0.0	1.86	1.16	Slc5a9
335	GO:0042219 [6]: amino acid derivative catabolism	1	1	176	11	12441	-3.23	0.0	1.86	1.16	Sat1
336	GO:0044265 [6]: cellular macromolecule catabolism	7	7	170	549	11903	-3.24	0.0	0.4	0.22	1700040I03Rik Cblc Gzmb Klk7 Prss18 Sec11l3 Siah2
337	GO:0000067 [6]: DNA replication and chromosome cycle	3	3	174	116	12336	-3.25	0.0	1.46	0.87	Brrn1 Lig3 Mad2l1
338	GO:0044262 [6]: cellular carbohydrate metabolism	4	4	173	189	12263	-3.27	0.0	1.25	0.74	Fn3k Galk2 Gne Ppp1cb
339	GO:0045934 [6]: negative regulation of nucleobase, nucleoside, nucleotide and nucleic acid metabolism	3	3	174	119	12333	-3.28	0.0	1.41	0.85	Hod Jarid2 Sap30
340	GO:0030163 [6]: protein catabolism	7	7	170	507	11945	-3.28	0.0	0.54	0.32	1700040I03Rik Cblc Gzmb Klk7 Prss18 Sec11l3 Siah2
341	GO:0043285 [5]: biopolymer catabolism	7	7	170	510	11942	-3.29	0.0	0.53	0.31	1700040I03Rik Cblc Gzmb Klk7 Prss18 Sec11l3 Siah2
342	GO:0006412 [6]: protein biosynthesis	7	7	170	469	11983	-3.29	0.0	0.69	0.39	Aars Eif1ay Eif2b4 Eif5a Kars Mrpl9 Mrps21
343	GO:0046785 [8]: microtubule polymerization	1	1	176	12	12440	-3.29	0.0	1.79	1.11	4930542G03Rik
344	GO:0044257 [7]: cellular protein catabolism	7	7	170	489	11963	-3.29	0.0	0.6	0.34	1700040I03Rik Cblc Gzmb Klk7 Prss18 Sec11l3 Siah2
345	GO:0006508 [8]: proteolysis and peptidolysis	7	7	170	489	11963	-3.29	0.0	0.6	0.34	1700040I03Rik Cblc Gzmb Klk7 Prss18 Sec11l3 Siah2
346	GO:0016070 [5]: RNA metabolism	6	6	171	362	12090	-3.29	0.0	0.89	0.49	Aars Exosc5 Kars Mki67ip Pop5 Qtrt1
347	GO:0006818 [5]: hydrogen transport	2	2	175	59	12393	-3.31	0.0	1.56	0.95	Atp6v1c2 Sytl1
348	GO:0043119 [4]: positive regulation of physiological process	5	5	172	284	12168	-3.34	0.0	0.96	0.53	Bnipl D17Wsu104e Kcnn4 Tnfsf13 Wwox
349	GO:0030154 [3]: cell differentiation	3	3	174	327	12125	-3.34	0.0	0.17	0.06	Crb3 Gata2 Mlph
350	GO:0006118 [6]: electron transport	5	5	172	287	12165	-3.35	0.0	0.94	0.52	2610529C04Rik Acox2 Cyp3a41 Fdx1 P4hb
351	GO:0019395 [7]: fatty acid oxidation	1	1	176	13	12439	-3.36	0.0	1.72	1.07	Acox2
352	GO:0006091 [5]: generation of precursor metabolites and energy	6	6	171	424	12028	-3.36	0.0	0.58	0.33	2610529C04Rik Acox2 Cyp3a41 Fdx1 P4hb Ppp1cb
353	GO:0051244 [4]: regulation of cellular physiological process	6	6	171	412	12040	-3.36	0.0	0.63	0.35	Apex1 Birc5 Bnipl D17Wsu104e Tnfsf13 Wwox
354	GO:0000122 [9]: negative regulation of transcription from Pol II promoter	2	2	175	62	12390	-3.36	0.0	1.49	0.9	Hod Sap30
355	GO:0006163 [7]: purine nucleotide metabolism	2	2	175	62	12390	-3.36	0.0	1.49	0.9	Entpd1 Nudt1
356	GO:0009108 [7]: coenzyme biosynthesis	2	2	175	62	12390	-3.36	0.0	1.49	0.9	Coq3 Tpk1
357	GO:0006812 [6]: cation transport	4	4	173	373	12079	-3.37	0.0	0.25	0.12	Atp6v1c2 Kcnn4 Slc31a2 Slc5a9
358	GO:0007018 [7]: microtubule-based movement	2	2	175	64	12388	-3.4	0.0	1.44	0.87	4930542G03Rik Kif20a
359	GO:0008380 [7]: RNA splicing	1	1	176	196	12256	-3.41	0.0	0.06	0.01	Mki67ip
360	GO:0043284 [5]: biopolymer biosynthesis	1	1	176	14	12438	-3.41	0.0	1.66	1.03	Gne
361	GO:0000271 [6]: polysaccharide biosynthesis	1	1	176	14	12438	-3.41	0.0	1.66	1.03	Gne
362	GO:0006595 [7]: polyamine metabolism	1	1	176	14	12438	-3.41	0.0	1.66	1.03	Sat1
363	GO:0009306 [4]: protein secretion	1	1	176	14	12438	-3.41	0.0	1.66	1.03	Kcnn4
364	GO:0007264 [6]: small GTPase mediated signal transduction	1	1	176	195	12257	-3.42	0.0	0.06	0.01	Rab15
365	GO:0030705 [6]: cytoskeleton-dependent intracellular transport	2	2	175	66	12386	-3.44	0.0	1.4	0.85	4930542G03Rik Kif20a
366	GO:0000375 [8]: RNA splicing, via transesterification reactions	1	1	176	192	12260	-3.44	0.0	0.07	0.01	Mki67ip
367	GO:0000377 [9]: RNA splicing, via transesterification reactions with bulged adenosine as nucleophile	1	1	176	192	12260	-3.44	0.0	0.07	0.01	Mki67ip
368	GO:0000398 [8]: nuclear mRNA splicing, via spliceosome	1	1	176	192	12260	-3.44	0.0	0.07	0.01	Mki67ip
369	GO:0006512 [8]: ubiquitin cycle	5	5	172	352	12100	-3.45	0.0	0.57	0.33	2700084L22Rik Fbxl15 Otub2 Prp19 Siah2
370	GO:0006366 [8]: transcription from Pol II promoter	4	4	173	224	12228	-3.45	0.0	0.92	0.51	Abt1 Hod Sap30 Taf7
371	GO:0040008 [4]: regulation of growth	2	2	175	67	12385	-3.45	0.0	1.38	0.83	Esm1 Igfbp2
372	GO:0009892 [5]: negative regulation of metabolism	3	3	174	139	12313	-3.46	0.0	1.14	0.65	Hod Jarid2 Sap30
373	GO:0050871 [8]: positive regulation of B-cell activation	1	1	176	15	12437	-3.46	0.0	1.6	0.98	Tnfsf13
374	GO:0000160 [5]: two-component signal transduction system (phosphorelay)	1	1	176	15	12437	-3.46	0.0	1.6	0.98	Rab15
375	GO:0008544 [7]: epidermis development	1	1	176	15	12437	-3.46	0.0	1.6	0.98	Ovol1
376	GO:0016192 [5]: vesicle-mediated transport	2	2	175	245	12207	-3.49	0.0	0.15	0.05	Rer1 Vamp8
377	GO:0030001 [7]: metal ion transport	3	3	174	295	12157	-3.5	0.0	0.23	0.11	Kcnn4 Slc31a2 Slc5a9
378	GO:0051188 [6]: cofactor biosynthesis	2	2	175	71	12381	-3.5	0.0	1.3	0.78	Coq3 Tpk1
379	GO:0006396 [6]: RNA processing	4	4	173	307	12145	-3.54	0.0	0.45	0.26	Exosc5 Mki67ip Pop5 Qtrt1
380	GO:0000902 [4]: cellular morphogenesis	3	3	174	153	12299	-3.55	0.0	0.98	0.55	Crb3 Esm1 Igfbp2
381	GO:0043118 [4]: negative regulation of physiological process	4	4	173	275	12177	-3.55	0.0	0.59	0.34	Birc5 Hod Jarid2 Sap30
382	GO:0030855 [4]: epithelial cell differentiation	1	1	176	17	12435	-3.55	0.0	1.49	0.9	Crb3
383	GO:0006613 [7]: cotranslational protein-membrane targeting	1	1	176	17	12435	-3.55	0.0	1.49	0.9	Ssr2
384	GO:0007059 [7]: chromosome segregation	1	1	176	18	12434	-3.58	0.0	1.45	0.87	Mad2l1
385	GO:0007398 [6]: ectoderm development	1	1	176	18	12434	-3.58	0.0	1.45	0.87	Ovol1
386	GO:0006066 [5]: alcohol metabolism	3	3	174	164	12288	-3.6	0.0	0.88	0.48	Ebp Galk2 Tm7sf2
387	GO:0012502 [7]: induction of programmed cell death	2	2	175	79	12373	-3.6	0.0	1.16	0.65	Bnipl Wwox
388	GO:0006917 [8]: induction of apoptosis	2	2	175	79	12373	-3.6	0.0	1.16	0.65	Bnipl Wwox
389	GO:0009582 [6]: detection of abiotic stimulus	2	2	175	81	12371	-3.62	0.0	1.12	0.64	Gjb6 Prom1
390	GO:0007498 [3]: mesoderm development	1	1	176	19	12433	-3.63	0.0	1.4	0.85	Ovol1
391	GO:0007046 [7]: ribosome biogenesis	2	2	175	84	12368	-3.65	0.0	1.08	0.62	Exosc5 Pop5
392	GO:0042133 [5]: neurotransmitter metabolism	1	1	176	20	12432	-3.66	0.0	1.36	0.82	Slc5a9
393	GO:0042471 [5]: ear morphogenesis	1	1	176	20	12432	-3.66	0.0	1.36	0.82	Gjb6
394	GO:0051258 [7]: protein polymerization	1	1	176	20	12432	-3.66	0.0	1.36	0.82	4930542G03Rik
395	GO:0006352 [8]: transcription initiation	1	1	176	20	12432	-3.66	0.0	1.36	0.82	Taf13
396	GO:0006928 [4]: cell motility	1	1	176	166	12286	-3.67	0.0	0.1	0.03	Tm4sf9
397	GO:0006323 [6]: DNA packaging	1	1	176	165	12287	-3.67	0.0	0.1	0.03	1700012L04Rik
398	GO:0015672 [7]: monovalent inorganic cation transport	3	3	174	221	12231	-3.68	0.0	0.49	0.28	Atp6v1c2 Kcnn4 Slc5a9
399	GO:0043067 [5]: regulation of programmed cell death	3	3	174	207	12245	-3.69	0.0	0.57	0.33	Birc5 Bnipl Wwox
400	GO:0007267 [4]: cell-cell signaling	3	3	174	207	12245	-3.69	0.0	0.57	0.33	Gjb2 Gjb6 Slc5a9
401	GO:0042981 [6]: regulation of apoptosis	3	3	174	204	12248	-3.69	0.0	0.58	0.34	Birc5 Bnipl Wwox
402	GO:0016485 [8]: protein processing	1	1	176	21	12431	-3.7	0.0	1.32	0.79	Sec11l3
403	GO:0006733 [7]: oxidoreduction coenzyme metabolism	1	1	176	21	12431	-3.7	0.0	1.32	0.79	Coq3
404	GO:0042254 [6]: ribosome biogenesis and assembly	2	2	175	90	12362	-3.7	0.0	0.99	0.55	Exosc5 Pop5
405	GO:0006511 [10]: ubiquitin-dependent protein catabolism	2	2	175	93	12359	-3.72	0.0	0.95	0.52	Cblc Siah2
406	GO:0043065 [7]: positive regulation of apoptosis	2	2	175	94	12358	-3.73	0.0	0.94	0.52	Bnipl Wwox
407	GO:0050864 [7]: regulation of B-cell activation	1	1	176	22	12430	-3.73	0.0	1.28	0.76	Tnfsf13
408	GO:0019941 [9]: modification-dependent protein catabolism	2	2	175	95	12357	-3.74	0.0	0.93	0.51	Cblc Siah2
409	GO:0043068 [6]: positive regulation of programmed cell death	2	2	175	95	12357	-3.74	0.0	0.93	0.51	Bnipl Wwox
410	GO:0006470 [8]: protein amino acid dephosphorylation	2	2	175	96	12356	-3.74	0.0	0.92	0.51	Dusp19 Ppp1cb
411	GO:0019835 [5]: cytolysis	1	1	176	23	12429	-3.75	0.0	1.25	0.74	Gzmb
412	GO:0007602 [8]: phototransduction	1	1	176	23	12429	-3.75	0.0	1.25	0.74	Prom1
413	GO:0019226 [5]: transmission of nerve impulse	1	1	176	156	12296	-3.75	0.0	0.11	0.03	Slc5a9
414	GO:0006325 [7]: establishment and/or maintenance of chromatin architecture	1	1	176	156	12296	-3.75	0.0	0.11	0.03	1700012L04Rik
415	GO:0016311 [7]: dephosphorylation	2	2	175	98	12354	-3.75	0.0	0.89	0.49	Dusp19 Ppp1cb
416	GO:0040007 [3]: growth	2	2	175	99	12353	-3.76	0.0	0.88	0.48	Esm1 Igfbp2
417	GO:0019953 [4]: sexual reproduction	1	1	176	155	12297	-3.76	0.0	0.12	0.03	Ovol1
418	GO:0000003 [3]: reproduction	1	1	176	155	12297	-3.76	0.0	0.12	0.03	Ovol1
419	GO:0006959 [5]: humoral immune response	1	1	176	155	12297	-3.76	0.0	0.12	0.03	Tnfsf13
420	GO:0006457 [7]: protein folding	2	2	175	186	12266	-3.79	0.0	0.3	0.15	Fkbp4 Pfdn1
421	GO:0006357 [8]: regulation of transcription from Pol II promoter	2	2	175	181	12271	-3.8	0.0	0.31	0.16	Hod Sap30
422	GO:0009790 [3]: embryonic development	2	2	175	172	12280	-3.83	0.0	0.35	0.19	Birc5 Gjb6
423	GO:0009583 [7]: detection of light	1	1	176	26	12426	-3.83	0.0	1.15	0.65	Prom1
424	GO:0048193 [6]: Golgi vesicle transport	1	1	176	26	12426	-3.83	0.0	1.15	0.65	Rer1
425	GO:0009416 [7]: response to light	1	1	176	26	12426	-3.83	0.0	1.15	0.65	Prom1
426	GO:0030182 [4]: neuron differentiation	1	1	176	27	12425	-3.85	0.0	1.12	0.64	Gata2
427	GO:0007519 [6]: myogenesis	1	1	176	27	12425	-3.85	0.0	1.12	0.64	Cenpf
428	GO:0016567 [9]: protein ubiquitination	2	2	175	119	12333	-3.85	0.0	0.68	0.39	Prp19 Siah2
429	GO:0050793 [3]: regulation of development	2	2	175	156	12296	-3.86	0.0	0.43	0.24	Esm1 Igfbp2
430	GO:0007268 [6]: synaptic transmission	1	1	176	141	12311	-3.86	0.0	0.14	0.05	Slc5a9
431	GO:0007517 [5]: muscle development	2	2	175	134	12318	-3.86	0.0	0.56	0.33	2600002E23Rik Cenpf
432	GO:0042127 [5]: regulation of cell proliferation	2	2	175	127	12325	-3.87	0.0	0.61	0.34	D17Wsu104e Tnfsf13
433	GO:0009117 [6]: nucleotide metabolism	2	2	175	146	12306	-3.87	0.0	0.48	0.28	Entpd1 Nudt1
434	GO:0015931 [5]: nucleobase, nucleoside, nucleotide and nucleic acid transport	1	1	176	28	12424	-3.87	0.0	1.09	0.62	Slc28a3
435	GO:0005977 [8]: glycogen metabolism	1	1	176	28	12424	-3.87	0.0	1.09	0.62	Ppp1cb
436	GO:0006073 [7]: glucan metabolism	1	1	176	28	12424	-3.87	0.0	1.09	0.62	Ppp1cb
437	GO:0042157 [7]: lipoprotein metabolism	1	1	176	29	12423	-3.89	0.0	1.06	0.61	Apoc1
438	GO:0051243 [5]: negative regulation of cellular physiological process	1	1	176	135	12317	-3.9	0.0	0.16	0.06	Birc5
439	GO:0006730 [5]: one-carbon compound metabolism	1	1	176	30	12422	-3.91	0.0	1.04	0.58	Car6
440	GO:0007254 [8]: JNK cascade	1	1	176	30	12422	-3.91	0.0	1.04	0.58	Dusp19
441	GO:0006820 [6]: anion transport	1	1	176	133	12319	-3.92	0.0	0.16	0.06	Emid1
442	GO:0006112 [7]: energy reserve metabolism	1	1	176	31	12421	-3.93	0.0	1.01	0.56	Ppp1cb
443	GO:0007276 [5]: gametogenesis	1	1	176	130	12322	-3.94	0.0	0.17	0.06	Ovol1
444	GO:0050867 [6]: positive regulation of cell activation	1	1	176	32	12420	-3.95	0.0	0.99	0.55	Tnfsf13
445	GO:0051251 [7]: positive regulation of lymphocyte activation	1	1	176	32	12420	-3.95	0.0	0.99	0.55	Tnfsf13
446	GO:0046034 [6]: ATP metabolism	1	1	176	34	12418	-3.98	0.0	0.94	0.52	Entpd1
447	GO:0008643 [5]: carbohydrate transport	1	1	176	34	12418	-3.98	0.0	0.94	0.52	Dp1
448	GO:0006813 [8]: potassium ion transport	1	1	176	123	12329	-3.98	0.0	0.19	0.08	Kcnn4
449	GO:0007243 [6]: protein kinase cascade	1	1	176	122	12330	-3.99	0.0	0.19	0.08	Dusp19
450	GO:0000041 [8]: transition metal ion transport	1	1	176	36	12416	-4.0	0.0	0.9	0.49	Slc31a2
451	GO:0042592 [3]: homeostasis	1	1	176	120	12332	-4.01	0.0	0.2	0.09	Apex1
452	GO:0009063 [7]: amino acid catabolism	1	1	176	38	12414	-4.03	0.0	0.86	0.47	Arg1
453	GO:0015980 [6]: energy derivation by oxidation of organic compounds	1	1	176	115	12337	-4.03	0.0	0.21	0.1	Ppp1cb
454	GO:0006865 [6]: amino acid transport	1	1	176	39	12413	-4.04	0.0	0.84	0.45	Slc7a4
455	GO:0015674 [7]: di-, tri-valent inorganic cation transport	1	1	176	114	12338	-4.04	0.0	0.22	0.1	Slc31a2
456	GO:0015698 [7]: inorganic anion transport	1	1	176	111	12341	-4.05	0.0	0.23	0.11	Emid1
457	GO:0051239 [4]: regulation of organismal physiological process	1	1	176	111	12341	-4.05	0.0	0.23	0.11	Tnfsf13
458	GO:0018108 [9]: peptidyl-tyrosine phosphorylation	1	1	176	40	12412	-4.05	0.0	0.82	0.44	Dyrk3
459	GO:0018212 [9]: peptidyl-tyrosine modification	1	1	176	40	12412	-4.05	0.0	0.82	0.44	Dyrk3
460	GO:0006576 [6]: biogenic amine metabolism	1	1	176	40	12412	-4.05	0.0	0.82	0.44	Sat1
461	GO:0015837 [5]: amine transport	1	1	176	41	12411	-4.06	0.0	0.8	0.43	Slc7a4
462	GO:0006752 [7]: group transfer coenzyme metabolism	1	1	176	41	12411	-4.06	0.0	0.8	0.43	Folr1
463	GO:0001775 [4]: cell activation	1	1	176	107	12345	-4.07	0.0	0.24	0.12	Tnfsf13
464	GO:0042445 [5]: hormone metabolism	1	1	176	42	12410	-4.07	0.0	0.79	0.43	H2-Ke6
465	GO:0009199 [8]: ribonucleoside triphosphate metabolism	1	1	176	42	12410	-4.07	0.0	0.79	0.43	Entpd1
466	GO:0009205 [9]: purine ribonucleoside triphosphate metabolism	1	1	176	42	12410	-4.07	0.0	0.79	0.43	Entpd1
467	GO:0030097 [5]: hemopoiesis	1	1	176	108	12344	-4.07	0.0	0.24	0.12	Ebp
468	GO:0045321 [5]: immune cell activation	1	1	176	106	12346	-4.08	0.0	0.25	0.12	Tnfsf13
469	GO:0050817 [3]: coagulation	1	1	176	43	12409	-4.08	0.0	0.77	0.43	Entpd1
470	GO:0007596 [4]: blood coagulation	1	1	176	43	12409	-4.08	0.0	0.77	0.43	Entpd1
471	GO:0009314 [6]: response to radiation	1	1	176	43	12409	-4.08	0.0	0.77	0.43	Prom1
472	GO:0042113 [7]: B-cell activation	1	1	176	44	12408	-4.09	0.0	0.75	0.43	Tnfsf13
473	GO:0050865 [5]: regulation of cell activation	1	1	176	44	12408	-4.09	0.0	0.75	0.43	Tnfsf13
474	GO:0051170 [7]: nuclear import	1	1	176	44	12408	-4.09	0.0	0.75	0.43	Kpna2
475	GO:0051249 [6]: regulation of lymphocyte activation	1	1	176	44	12408	-4.09	0.0	0.75	0.43	Tnfsf13
476	GO:0006606 [7]: protein-nucleus import	1	1	176	44	12408	-4.09	0.0	0.75	0.43	Kpna2
477	GO:0006817 [8]: phosphate transport	1	1	176	44	12408	-4.09	0.0	0.75	0.43	Emid1
478	GO:0007605 [7]: perception of sound	1	1	176	44	12408	-4.09	0.0	0.75	0.43	Gjb6
479	GO:0042330 [5]: taxis	1	1	176	102	12350	-4.09	0.0	0.26	0.13	Creb3
480	GO:0006935 [6]: chemotaxis	1	1	176	102	12350	-4.09	0.0	0.26	0.13	Creb3
481	GO:0002009 [4]: morphogenesis of an epithelium	1	1	176	46	12406	-4.1	0.0	0.72	0.41	Crb3
482	GO:0007126 [8]: meiosis	1	1	176	46	12406	-4.1	0.0	0.72	0.41	Mki67
483	GO:0001505 [7]: regulation of neurotransmitter levels	1	1	176	45	12407	-4.1	0.0	0.74	0.42	Slc5a9
484	GO:0001654 [5]: eye morphogenesis	1	1	176	45	12407	-4.1	0.0	0.74	0.42	Tm4sf9
485	GO:0007599 [5]: hemostasis	1	1	176	45	12407	-4.1	0.0	0.74	0.42	Entpd1
486	GO:0048232 [6]: male gamete generation	1	1	176	99	12353	-4.1	0.0	0.28	0.14	Ovol1
487	GO:0007283 [7]: spermatogenesis	1	1	176	99	12353	-4.1	0.0	0.28	0.14	Ovol1
488	GO:0016337 [5]: cell-cell adhesion	1	1	176	98	12354	-4.11	0.0	0.28	0.14	Dsc2
489	GO:0015992 [6]: proton transport	1	1	176	47	12405	-4.11	0.0	0.71	0.4	Atp6v1c2
490	GO:0046903 [3]: secretion	1	1	176	47	12405	-4.11	0.0	0.71	0.4	Kcnn4
491	GO:0046649 [6]: lymphocyte activation	1	1	176	97	12355	-4.11	0.0	0.29	0.14	Tnfsf13
492	GO:0017038 [6]: protein import	1	1	176	48	12404	-4.12	0.0	0.69	0.39	Kpna2
493	GO:0006790 [5]: sulfur metabolism	1	1	176	48	12404	-4.12	0.0	0.69	0.39	Sult1d1
494	GO:0006461 [7]: protein complex assembly	1	1	176	95	12357	-4.12	0.0	0.3	0.15	1700012L04Rik
495	GO:0050878 [4]: regulation of body fluids	1	1	176	49	12403	-4.12	0.0	0.68	0.39	Entpd1
496	GO:0050954 [6]: sensory perception of mechanical stimulus	1	1	176	49	12403	-4.12	0.0	0.68	0.39	Gjb6
497	GO:0050982 [7]: detection of mechanical stimulus	1	1	176	49	12403	-4.12	0.0	0.68	0.39	Gjb6
498	GO:0006916 [8]: anti-apoptosis	1	1	176	50	12402	-4.13	0.0	0.67	0.38	Birc5
499	GO:0005996 [6]: monosaccharide metabolism	1	1	176	93	12359	-4.13	0.0	0.31	0.16	Galk2
500	GO:0006260 [6]: DNA replication	1	1	176	93	12359	-4.13	0.0	0.31	0.16	Lig3
501	GO:0006633 [7]: fatty acid biosynthesis	1	1	176	51	12401	-4.14	0.0	0.65	0.37	Pecr
502	GO:0019318 [7]: hexose metabolism	1	1	176	91	12361	-4.14	0.0	0.32	0.16	Galk2
503	GO:0015849 [5]: organic acid transport	1	1	176	53	12399	-4.14	0.0	0.63	0.35	Slc7a4
504	GO:0016064 [6]: humoral defense mechanism (sensu Vertebrata)	1	1	176	53	12399	-4.14	0.0	0.63	0.35	Tnfsf13
505	GO:0046942 [6]: carboxylic acid transport	1	1	176	53	12399	-4.14	0.0	0.63	0.35	Slc7a4
506	GO:0050778 [6]: positive regulation of immune response	1	1	176	53	12399	-4.14	0.0	0.63	0.35	Tnfsf13
507	GO:0009150 [8]: purine ribonucleotide metabolism	1	1	176	54	12398	-4.15	0.0	0.61	0.34	Entpd1
508	GO:0009795 [4]: embryonic morphogenesis	1	1	176	89	12363	-4.15	0.0	0.33	0.17	Gjb6
509	GO:0006936 [3]: muscle contraction	1	1	176	55	12397	-4.15	0.0	0.6	0.34	Wdr21
510	GO:0016051 [6]: carbohydrate biosynthesis	1	1	176	56	12396	-4.15	0.0	0.59	0.34	Gne
511	GO:0051240 [5]: positive regulation of organismal physiological process	1	1	176	56	12396	-4.15	0.0	0.59	0.34	Tnfsf13
512	GO:0016055 [6]: Wnt receptor signaling pathway	1	1	176	86	12366	-4.15	0.0	0.34	0.18	Tle6
513	GO:0016053 [6]: organic acid biosynthesis	1	1	176	57	12395	-4.15	0.0	0.58	0.34	Pecr
514	GO:0046394 [7]: carboxylic acid biosynthesis	1	1	176	57	12395	-4.15	0.0	0.58	0.34	Pecr
515	GO:0019725 [4]: cell homeostasis	1	1	176	84	12368	-4.16	0.0	0.36	0.19	Apex1
516	GO:0009259 [7]: ribonucleotide metabolism	1	1	176	59	12393	-4.16	0.0	0.56	0.33	Entpd1
517	GO:0006333 [8]: chromatin assembly or disassembly	1	1	176	83	12369	-4.16	0.0	0.36	0.19	1700012L04Rik
518	GO:0009888 [5]: histogenesis	1	1	176	60	12392	-4.16	0.0	0.55	0.32	Ovol1
519	GO:0007229 [6]: integrin-mediated signaling pathway	1	1	176	60	12392	-4.16	0.0	0.55	0.32	Gsg2
520	GO:0006334 [8]: nucleosome assembly	1	1	176	61	12391	-4.16	0.0	0.54	0.32	1700012L04Rik
521	GO:0006725 [5]: aromatic compound metabolism	1	1	176	77	12375	-4.17	0.0	0.4	0.22	Folr1
522	GO:0007409 [6]: axonogenesis	1	1	176	77	12375	-4.17	0.0	0.4	0.22	Stmn1
523	GO:0006814 [8]: sodium ion transport	1	1	176	79	12373	-4.17	0.0	0.39	0.21	Slc5a9
524	GO:0006913 [6]: nucleocytoplasmic transport	1	1	176	79	12373	-4.17	0.0	0.39	0.21	Kpna2
525	GO:0050776 [5]: regulation of immune response	1	1	176	78	12374	-4.17	0.0	0.4	0.21	Tnfsf13
526	GO:0007507 [5]: heart development	1	1	176	63	12389	-4.17	0.0	0.52	0.3	Hod
527	GO:0000165 [7]: MAPKKK cascade	1	1	176	70	12382	-4.18	0.0	0.46	0.26	Dusp19
528	GO:0007156 [6]: homophilic cell adhesion	1	1	176	69	12383	-4.18	0.0	0.46	0.27	Dsc2
529	GO:0043069 [6]: negative regulation of programmed cell death	1	1	176	67	12385	-4.18	0.0	0.48	0.28	Birc5
530	GO:0051169 [6]: nuclear transport	1	1	176	67	12385	-4.18	0.0	0.48	0.28	Kpna2
531	GO:0043066 [7]: negative regulation of apoptosis	1	1	176	66	12386	-4.18	0.0	0.49	0.28	Birc5
