# Supplementary material for: A genomic analysis of mouse models of breast cancer reveals molecular features of mouse models and relationships to human breast cancer
Source: Breast Cancer Res. 2014 Jun 5;16(3):R59. doi: 10.1186/bcr3672 (PMC4078930; doi:10.1186/bcr3672)
Supplement: Additional file 3 — Fold change values organized by mouse tumor model type comparing the mouse model to normal mammary gland. [file bcr3672-S3.zip › Additional_File_3/APC_KO_vs_NMLmammary/AdditionalFile59_APC_KO_vs_NMLmammary/UpregulatedGenesgather_kegg_121022.txt]

#	Annotation	Total Genes With Ann	Your Genes (With Ann)	Your Genes (No Ann)	Genome (With Ann)	Genome (No Ann)	ln(Bayes factor)	neg ln(p value)	FE: neg ln(p value)	FE: neg ln(FDR)	Genes
1	path:mmu00330: Arginine and proline metabolism	4	4	43	33	2439	1.68	5.85	5.41	2.04	Arg1 Ckmt1 Pycr2 Sat1
2	path:mmu00220: Urea cycle and metabolism of amino groups	3	3	44	17	2455	1.42	5.59	5.19	2.04	Arg1 Ckmt1 Pycr2
3	path:mmu00510: N-Glycan biosynthesis	3	3	44	24	2448	0.6	4.67	4.34	1.88	Alg1 Alg5 Dibd1
4	path:mmu00530: Aminosugars metabolism	3	3	44	24	2448	0.6	4.67	4.34	1.88	Gne Nans Smpdl3b
5	path:mmu04080: Neuroactive ligand-receptor interaction	1	1	46	277	2195	-0.09	0.0	0.0	0.0	Adrb1
6	path:mmu00300: Lysine biosynthesis	1	1	46	1	2471	-0.55	0.0	3.3	1.06	Kars
7	path:mmu04010: MAPK signaling pathway	1	1	46	230	2242	-0.87	0.0	0.01	0.0	Stmn1
8	path:mmu00970: Aminoacyl-tRNA biosynthesis	2	2	45	20	2452	-0.95	0.0	2.78	0.72	Aars Kars
9	path:mmu00130: Ubiquinone biosynthesis	1	1	46	5	2467	-1.57	0.0	2.24	0.39	Coq3
10	path:mmu04060: Cytokine-cytokine receptor interaction	2	2	45	238	2234	-1.62	0.0	0.05	0.01	Il15ra Tnfsf13
11	path:mmu04070: Phosphatidylinositol signaling system	3	3	44	73	2399	-1.7	0.0	1.79	0.39	Calml3 Fn3k Ttk
12	path:mmu00780: Biotin metabolism	1	1	46	6	2466	-1.71	0.0	2.09	0.39	Otub2
13	path:mmu04530: Tight junction	4	4	43	119	2353	-1.72	0.0	1.64	0.39	Actn4 Cldn4 Crb3 Prkch
14	path:mmu00730: Thiamine metabolism	1	1	46	7	2465	-1.82	0.0	1.97	0.39	Tpk1
15	path:mmu04510: Focal adhesion	2	2	45	212	2260	-1.91	0.0	0.08	0.02	Actn4 Ppp1cb
16	path:mmu00632: Benzoate degradation via CoA ligation	2	2	45	43	2429	-1.98	0.0	1.59	0.39	Fn3k Ttk
17	path:mmu00720: Reductive carboxylate cycle (CO2 fixation)	1	1	46	9	2463	-2.01	0.0	1.76	0.39	Acas2l
18	path:mmu00760: Nicotinate and nicotinamide metabolism	2	2	45	49	2423	-2.13	0.0	1.4	0.39	Fn3k Ttk
19	path:mmu00071: Fatty acid metabolism	2	2	45	52	2420	-2.19	0.0	1.32	0.39	Acox2 Cyp3a41
20	path:mmu00562: Inositol phosphate metabolism	2	2	45	55	2417	-2.24	0.0	1.24	0.39	Fn3k Ttk
21	path:mmu00910: Nitrogen metabolism	1	1	46	13	2459	-2.27	0.0	1.46	0.39	Car6
22	path:mmu04910: Insulin signaling pathway	3	3	44	130	2342	-2.35	0.0	0.79	0.37	Calml3 Cblc Ppp1cb
23	path:mmu00100: Biosynthesis of steroids	1	1	46	15	2457	-2.37	0.0	1.34	0.39	Ebp
24	path:mmu00240: Pyrimidine metabolism	2	2	45	64	2408	-2.37	0.0	1.05	0.37	Ak3l1 Entpd1
25	path:mmu04020: Calcium signaling pathway	3	3	44	178	2294	-2.38	0.0	0.4	0.24	Adrb1 Calml3 Cdc2a
26	path:mmu05030: Amyotrophic lateral sclerosis (ALS)	1	1	46	16	2456	-2.41	0.0	1.29	0.39	Kars
27	path:mmu00190: Oxidative phosphorylation	1	1	46	114	2358	-2.47	0.0	0.12	0.03	Atp6v1c2
28	path:mmu00252: Alanine and aspartate metabolism	1	1	46	18	2454	-2.48	0.0	1.2	0.39	Aars
29	path:mmu00604: Ganglioside biosynthesis	1	1	46	18	2454	-2.48	0.0	1.2	0.39	Slc33a1
30	path:mmu04512: ECM-receptor interaction	2	2	45	82	2390	-2.52	0.0	0.76	0.37	Hmmr Sdc4
31	path:mmu04540: Gap junction	2	2	45	82	2390	-2.52	0.0	0.76	0.37	Adrb1 Cdc2a
32	path:mmu00030: Pentose phosphate pathway	1	1	46	21	2451	-2.57	0.0	1.08	0.37	Dera
33	path:mmu00230: Purine metabolism	2	2	45	106	2366	-2.58	0.0	0.5	0.3	Adk Entpd1
34	path:mmu00640: Propanoate metabolism	1	1	46	23	2449	-2.62	0.0	1.01	0.37	Acas2l
35	path:mmu00052: Galactose metabolism	1	1	46	25	2447	-2.67	0.0	0.94	0.37	Galk2
36	path:mmu05040: Huntington's disease	1	1	46	26	2446	-2.69	0.0	0.92	0.37	Calml3
37	path:mmu00532: Chondroitin / Heparan sulfate biosynthesis	1	1	46	27	2445	-2.7	0.0	0.89	0.37	Extl1
38	path:mmu00150: Androgen and estrogen metabolism	1	1	46	31	2441	-2.76	0.0	0.79	0.37	H2-Ke6
39	path:mmu00620: Pyruvate metabolism	1	1	46	32	2440	-2.77	0.0	0.77	0.37	Acas2l
40	path:mmu00380: Tryptophan metabolism	1	1	46	74	2398	-2.8	0.0	0.27	0.16	Cyp3a41
41	path:mmu00480: Glutathione metabolism	1	1	46	35	2437	-2.81	0.0	0.7	0.35	Rab15
42	path:mmu04520: Adherens junction	1	1	46	73	2399	-2.81	0.0	0.28	0.16	Actn4
43	path:mmu00051: Fructose and mannose metabolism	1	1	46	37	2435	-2.82	0.0	0.67	0.35	Tsta3
44	path:mmu00361: gamma-Hexachlorocyclohexane degradation	1	1	46	38	2434	-2.83	0.0	0.65	0.35	Cyp3a41
45	path:mmu00193: ATP synthesis	1	1	46	40	2432	-2.84	0.0	0.61	0.35	Atp6v1c2
46	path:mmu00310: Lysine degradation	1	1	46	43	2429	-2.86	0.0	0.57	0.33	Otub2
47	path:mmu00010: Glycolysis / Gluconeogenesis	1	1	46	49	2423	-2.87	0.0	0.49	0.3	Acas2l
