# Supplementary material for: A genomic analysis of mouse models of breast cancer reveals molecular features of mouse models and relationships to human breast cancer
Source: Breast Cancer Res. 2014 Jun 5;16(3):R59. doi: 10.1186/bcr3672 (PMC4078930; doi:10.1186/bcr3672)
Supplement: Additional file 3 — Fold change values organized by mouse tumor model type comparing the mouse model to normal mammary gland. [file bcr3672-S3.zip › Additional_File_3/APC_KO_vs_NMLmammary/AdditionalFile59_APC_KO_vs_NMLmammary/UpregulatedGenesgather_transfac_121022.txt]

#	Annotation	Total Genes With Ann	Your Genes (With Ann)	Your Genes (No Ann)	Genome (With Ann)	Genome (No Ann)	ln(Bayes factor)	neg ln(p value)	FE: neg ln(p value)	FE: neg ln(FDR)	Genes
1	V$NRF2_01: nuclear respiratory factor 2	71	71	166	2625	13309	10.4	11.93	15.27	9.45	0610039A15Rik 1110011K10Rik 1110030H02Rik 2410004C24Rik 2600002E23Rik 3110006P09Rik 4930470D19Rik 4930542G03Rik Abpb Adk Ak3l1 Akr7a5 Arg1 Aurka BC003251 Bspry C78915 Cdca5 Cdk5rap3 Cks2 Coq3 Crb3 Creb3 Cryl1 Cutc Cyb561d2 Dyrk3 Eif1ay Eif2b4 Elp4 Exo1 Fuca2 Galk2 Golph3 Gsg2 Gzmb Hod Htatip2 Insl6 Kars Kcnn4 Khdrbs3 Kif20a Kpna2 Mad2l1 Mal Melk Mrps21 Mtvr2 Nkiras2 Nudt1 P4hb Pfdn1 Plk4 Prp19 Py…
2	V$E2F1_Q6: E2F-1	158	158	79	8186	7748	8.61	11.93	13.35	8.22	0610039A15Rik 1110011K10Rik 1300010K09Rik 1810015M01Rik 1810057E01Rik 2010005O13Rik 2310061B02Rik 2410004C24Rik 2410018G23Rik 2410195B05Rik 2600002E23Rik 2700084L22Rik 2810484M10Rik 3110006P09Rik 4930470D19Rik 4930542G03Rik 4932416A11Rik 6030457N17Rik 6530411B15Rik 9330161F08Rik Aars Abt1 Actn4 Adk Akr7a5 Alg5 Apex1 Arhgdig Atp6v1c2 Aurka Aurkb BC003251 BC005471 BC010552 BC017133 Bag2 Birc5 Brrn1…
3	V$VMYB_02: v-Myb	64	64	173	2544	13390	6.48	10.54	11.26	6.54	1110011K10Rik 1300010K09Rik 1810057E01Rik 2010002A20Rik 2310061B02Rik 2410195B05Rik 2700084L22Rik 9330161F08Rik AL024210 Aars Abt1 Ak3l1 Alg5 Ank3 Aurka Aurkb Brrn1 C78915 Calml3 Ccna2 Ckap2 Cks2 Coq3 Crb3 Cutc Cyb561d2 D11Ertd99e Dusp19 Dyrk3 Elp4 Entpd1 Fbxl15 Fdx1 Fkbp4 Hint3 Igfbp2 Insl6 Jarid2 Kpna2 Mki67ip Mrps24 Nkiras2 Nsbp1 Otub2 Ovol1 Pecr Pfdn1 Pigr Pop5 Prp19 Rer1 Scrn2 Serpini1 Slc35…
4	V$E2F_Q6: E2F	199	199	38	11614	4320	5.27	9.25	10.05	5.63	0610039A15Rik 1110011K10Rik 1110030H02Rik 1700051E09Rik 1810015M01Rik 1810057E01Rik 2010005O13Rik 2310061B02Rik 2410004C24Rik 2410018G23Rik 2410195B05Rik 2600002E23Rik 2600017H08Rik 2700084L22Rik 2810484M10Rik 3110006P09Rik 4930470D19Rik 4930542G03Rik 4932416A11Rik 6030457N17Rik 6330583M11Rik 6530411B15Rik 9330161F08Rik AL024210 Aars Abpb Abt1 Actn4 Adk Akr7a5 Alg5 Ank3 Apex1 Apob48r Arg1 Arhgdig…
5	V$E2F1_Q6_01	112	112	125	5543	10391	5.15	9.07	9.75	5.63	0610039A15Rik 1110011K10Rik 1810015M01Rik 2310061B02Rik 2410004C24Rik 2410018G23Rik 2700084L22Rik 3110006P09Rik 4930470D19Rik 4930542G03Rik 4932416A11Rik 6530411B15Rik 9330161F08Rik AL024210 Aars Akr7a5 Alg5 Apex1 Aurka Aurkb BC005471 BC010552 Birc5 Brrn1 Calml3 Car6 Cblc Cdc2a Cdca5 Cdk5rap3 Chek2 Ckap2 Ckmt1 Cldn4 Commd9 Creb3 Cutc Cyb561d2 D11Ertd99e Dkkl1 Dsc2 Ect2 Eif5a Elp4 Exo1 Fbxl15 Fdx1…
6	V$ELK1_02: Elk-1	206	206	31	12224	3710	4.85	8.77	9.66	5.63	0610039A15Rik 1110011K10Rik 1110030H02Rik 1300010K09Rik 1810015M01Rik 2010005O13Rik 2310061B02Rik 2410004C24Rik 2410018G23Rik 2410195B05Rik 2600002E23Rik 2600017H08Rik 2700084L22Rik 2810484M10Rik 3110006P09Rik 4930470D19Rik 4930542G03Rik 6030457N17Rik 6330583M11Rik 6530411B15Rik 9330161F08Rik AL024210 Abpa Abpb Abt1 Acox2 Actn4 Adk Ak3l1 Akr7a5 Alg5 Ank3 Apex1 Apob48r Apoc1 Arg1 Arhgdig Atp6v1c2 …
7	V$E2F_Q4: E2F	109	109	128	5405	10529	4.73	8.67	9.32	5.58	0610039A15Rik 1110011K10Rik 1810015M01Rik 1810057E01Rik 2010005O13Rik 2410004C24Rik 2410018G23Rik 2410195B05Rik 2600002E23Rik 2700084L22Rik 2810484M10Rik 4930542G03Rik 4932416A11Rik 6030457N17Rik 6530411B15Rik 9330161F08Rik Aars Actn4 Akr7a5 Alg5 Apex1 Aurka Aurkb BC005471 Bag2 Birc5 Bnipl Brrn1 Calml3 Car6 Cdc2a Cdca5 Cenpf Chek2 Ckmt1 Cks2 Cldn4 Crb3 Creb3 Cryl1 Cyb561d2 D11Ertd99e Dkkl1 Ect2 E…
8	V$AHR_Q5: aryl hydrocarbon / dioxin receptor	49	49	188	1878	14056	4.71	8.67	9.5	5.63	0610039A15Rik 1110030H02Rik 1300010K09Rik 1810015M01Rik 2410018G23Rik 2410195B05Rik Abt1 Ak3l1 Akr7a5 Alg5 BC003251 BC010552 Bag2 Brrn1 Cdc2a Chek2 Dibd1 Dyrk3 Eif2b4 Eif5a Elp4 Fbxl15 Fkbp4 Folr1 Galk2 Hmmr Igfbp2 Jarid2 Kcnn4 Kif11 Mki67 Mrps24 Nudt14 Ovol1 Pafah2 Pqlc1 Ralbp1 Rer1 Sec11l3 Sgol1 Slc28a3 Slc31a2 Stmn1 Syt9 Tpd52l1 Tram1 Wdr23 Wwox Zdhhc7
9	V$E2F1DP1_01: E2F-1:DP-1 heterodimer	93	93	144	4509	11425	3.92	7.85	8.49	4.91	0610039A15Rik 1110011K10Rik 1810015M01Rik 1810057E01Rik 2410004C24Rik 2410018G23Rik 2410195B05Rik 2600002E23Rik 2700084L22Rik 3110006P09Rik 4930470D19Rik 4930542G03Rik 4932416A11Rik 6530411B15Rik 9330161F08Rik Aars Actn4 Akr7a5 Alg5 Aurka Aurkb BC017133 Birc5 Calml3 Car6 Cdc2a Cdca5 Chek2 Ckap2 Ckmt1 Cldn4 Commd9 Crabp2 Creb3 Cutc Cyb561d2 D11Ertd99e Dkkl1 Dsc2 Eif2b4 Eif5a Exo1 Fbxl15 Fdx1 G0s2 …
10	V$E2F1_Q4: E2F-1	93	93	144	4517	11417	3.86	7.79	8.42	4.91	1110030H02Rik 1810015M01Rik 1810057E01Rik 2410018G23Rik 2410195B05Rik 2700084L22Rik 2810484M10Rik 4930470D19Rik 4930542G03Rik 4932416A11Rik 6030457N17Rik 6530411B15Rik Actn4 Ak3l1 Akr7a5 Apex1 Aurkb BC003251 BC005471 BC010552 Bag2 Birc5 Bnipl Brrn1 C1qtnf1 C78915 Cdc2a Cdca5 Cdk5rap3 Chek2 Ckap2 Crabp2 Creb3 Cryl1 Depdc1a Ect2 Eif1ay Elp4 Exo1 Fabp1 Fdx1 Fkbp4 G0s2 Gjb2 Gpr89 Hmmr Htatip2 Jarid2 …
11	V$E2F_Q3_01	107	107	130	5436	10498	3.54	7.49	8.07	4.74	1810015M01Rik 1810057E01Rik 2010005O13Rik 2410004C24Rik 2410018G23Rik 2410195B05Rik 2700084L22Rik 2810484M10Rik 4930470D19Rik 4930542G03Rik 4932416A11Rik 6030457N17Rik 6530411B15Rik 9330161F08Rik AL024210 Aars Actn4 Akr7a5 Alg5 Apex1 Aurkb BC003251 BC005471 BC010552 Bag2 Birc5 Brrn1 Calml3 Cdc2a Cdca5 Cdk5rap3 Chek2 Cldn4 Creb3 Cryl1 D11Ertd99e Depdc1a Dkkl1 Ect2 Eif5a Elp4 Exo1 Fbxl15 Fdx1 Fkbp4…
12	V$E2F_Q4_01	67	67	170	2999	12935	3.5	7.44	8.13	4.74	1810015M01Rik 2010005O13Rik 2700084L22Rik 2810484M10Rik 4930542G03Rik 4932416A11Rik 6030457N17Rik 9330161F08Rik Actn4 Akr7a5 Alg5 Apex1 BC003251 BC005471 Bag2 Brrn1 Calml3 Cdc2a Cdca5 Chek2 Creb3 Cryl1 D11Ertd99e Ect2 Eif5a Elp4 Exo1 Fdx1 Fkbp4 G0s2 Gpr89 Hmmr Kars Khdrbs3 Kif11 Kpna2 Mal Melk Mki67 Mki67ip Mrpl9 Mrps21 Mrps24 Mtvr2 Nsbp1 Nudt1 Pbk Pi4k2b Plk4 Ppp1cb Prp19 Pycr2 Qtrt1 Rad51ap1 Ra…
13	V$E2F1_Q4_01	72	72	165	3308	12626	3.36	7.22	7.97	4.71	1810015M01Rik 2010005O13Rik 2700084L22Rik 2810484M10Rik 4930470D19Rik 4930542G03Rik 4932416A11Rik 6030457N17Rik 9330161F08Rik Actn4 Akr7a5 Alg5 Apex1 BC003251 BC005471 Bag2 Brrn1 Calml3 Cdc2a Cdca5 Chek2 Creb3 Cryl1 D11Ertd99e Ect2 Eif5a Elp4 Exo1 Fdx1 Fkbp4 G0s2 Golph3 Gpr89 Hmmr Igfbp2 Kars Khdrbs3 Kif11 Kpna2 Mal Melk Mki67 Mki67ip Mrpl9 Mrps21 Mrps24 Mtvr2 Nsbp1 Nudt1 Pbk Pi4k2b Plk4 Ppp1cb P…
14	V$KROX_Q6	119	119	118	6246	9688	3.28	7.15	7.79	4.64	1110011K10Rik 1110030H02Rik 1300010K09Rik 2010005O13Rik 2410018G23Rik 2410195B05Rik 3110006P09Rik 4930470D19Rik 4930542G03Rik 6530411B15Rik 9330161F08Rik AL024210 Acas2l Actn4 Adk Adrb1 Akr7a5 Alg5 Apex1 Apoc1 Arhgdig Atp6v1c2 Aurka BC005471 BC010462 BC010552 BC017133 Bag2 Bnipl C1qtnf1 C78915 Calml3 Car6 Ccna2 Cdc2a Cdca5 Chek2 Ckmt1 Cks2 Crabp2 Crb3 Creb3 Cutc Dibd1 Dkkl1 Dsc2 Eif1ay Elp4 Entpd…
15	V$MYOD_01: myoblast determination gene product	179	179	58	10387	5547	3.17	7.04	7.76	4.64	0610039A15Rik 1110011K10Rik 1110030H02Rik 1300010K09Rik 1810057E01Rik 2010002A20Rik 2010005O13Rik 2310061B02Rik 2410018G23Rik 2600002E23Rik 2600017H08Rik 2700084L22Rik 2810484M10Rik 4930542G03Rik 4932416A11Rik 6030457N17Rik 6330583M11Rik 6530411B15Rik 9330161F08Rik AL024210 Abpb Abt1 Acas2l Acox2 Actn4 Adk Ak3l1 Akr7a5 Alg5 Ank3 Apex1 Apob48r Apoc1 Arg1 Arhgdig Atp6v1c2 BC003251 BC005471 BC010462…
16	V$CP2_01: CP2	173	173	64	9978	5956	3.01	6.8	7.56	4.51	0610039A15Rik 1110011K10Rik 1110030H02Rik 1300010K09Rik 1700051E09Rik 1810057E01Rik 2010002A20Rik 2010005O13Rik 2310061B02Rik 2410004C24Rik 2410018G23Rik 2600002E23Rik 2600017H08Rik 2810484M10Rik 4930542G03Rik 4932416A11Rik 6030457N17Rik 6330583M11Rik 6530411B15Rik 9330161F08Rik Abpb Abt1 Acas2l Actn4 Adk Adrb1 Ak3l1 Akr7a5 Apex1 Apoc1 Arhgdig Atp6v1c2 Aurka BC003251 BC005471 BC010462 BC010552 BC…
17	V$NMYC_01: N-Myc	72	72	165	3408	12526	2.55	6.32	7.1	4.11	1300010K09Rik 1810015M01Rik 2600002E23Rik 3110006P09Rik 4930470D19Rik 6030457N17Rik 6530411B15Rik AL024210 Aars Acox2 Adk Ank3 Apex1 Apoc1 Arg1 Arhgdig Atp6v1c2 Aurka Aurkb Brrn1 Car6 Commd9 Crb3 Cryl1 Cutc D11Ertd99e Dibd1 Eif2b4 Eif5a Exo1 Fdx1 Fn3k Gzmb Hmmr Hod Igfbp2 Kcnn4 Kif11 Klk7 Lgals7 Lig3 Lxn Mcfd2 Melk Mlph Nsbp1 Pecr Pigr Pop5 Prp19 Pycr2 Qtrt1 Rab15 Rgs19ip1 Sdc4 Sec11l3 Sgol1 Siah…
18	V$E2F1_Q3_01	87	87	150	4364	11570	2.25	5.99	6.73	3.86	1110030H02Rik 1300010K09Rik 1810057E01Rik 2010005O13Rik 2410004C24Rik 2410018G23Rik 2410195B05Rik 2700084L22Rik 4930542G03Rik 4932416A11Rik 9330161F08Rik Abt1 Actn4 Adk Adrb1 Ak3l1 Akr7a5 Alg5 Apex1 Arhgdig Atp6v1c2 BC010552 BC017133 Birc5 Brrn1 Ccna2 Cdc2a Cdca5 Chek2 Ckap2 Commd9 Crb3 Cryl1 Cutc Dyrk3 Ect2 Eif1ay Eif2b4 Exo1 Fkbp4 Fn3k Fuca2 Gata2 Gjb6 Golph3 Gpr89 Gsg2 Hint3 Hmmr Insl6 Jarid2 …
19	V$GABP_B: GA binding protein	35	35	202	1339	14595	2.24	5.99	7.01	4.08	4930470D19Rik 4930542G03Rik Adk Ak3l1 Apex1 Apoc1 Aurka Bspry Cdk5rap3 Ckmt1 Crb3 Cutc Cyb561d2 Dyrk3 Eif1ay Entpd1 Golph3 Hod Kars Khdrbs3 Melk Mrps21 Mtvr2 Nudt14 P4hb Plk4 Pop5 Prp19 Rer1 Sat1 Serpini1 Solt Taf13 Taf7 Zfp120
20	V$OCT1_02: octamer factor 1	58	58	179	5378	10556	2.1	5.84	0.0	0.0	1110030H02Rik 2010002A20Rik 2010005O13Rik 2600002E23Rik 2600017H08Rik 9330161F08Rik AL024210 Acas2l Acox2 Ank3 Apob48r Aurkb BC010462 Brrn1 Calml3 Chek2 Ckmt1 Cps1 Creb3 Cutc Cyb561d2 Dkkl1 Dusp19 Ebp Eif1ay Exo1 Fabp1 Fdx1 Golph3 Gpsn2 H28 Hmmr Insl6 Lgals7 Mad2l1 Mal Mlph Mrpl9 Mrps24 Nsbp1 Nudt1 Pbk Pi4k2b Prss18 Sap30 Sec11l3 Sema3b Slc27a4 Slc28a3 Slc5a9 Spon2 Sult1d1 Tm7sf2 Tnfsf13 Tpd52 Tp…
21	V$USF_Q6: upstream stimulating factor	171	171	66	10001	5933	1.98	5.73	6.46	3.63	0610039A15Rik 1110011K10Rik 1300010K09Rik 1700051E09Rik 1810015M01Rik 1810057E01Rik 2310061B02Rik 2410004C24Rik 2410018G23Rik 2410195B05Rik 2600002E23Rik 2810484M10Rik 3110006P09Rik 4930470D19Rik 6030457N17Rik 6330583M11Rik 6530411B15Rik AL024210 Aars Abpa Abpb Acas2l Acox2 Actn4 Adk Alg5 Ank3 Apex1 Apob48r Apoc1 Arg1 Arhgdig Atp6v1c2 Aurka Aurkb BC003251 BC005471 BC010462 BC010552 BC017133 Bag2 …
22	V$PAX6_Q2	66	66	171	3180	12754	1.55	5.19	6.06	3.37	1700051E09Rik 2410195B05Rik 2600017H08Rik 3110006P09Rik 6030457N17Rik 6330583M11Rik Abpa Acox2 Actn4 Ak3l1 Apex1 Apoc1 Aurkb BC005471 Bspry C1qtnf1 C78915 Car6 Cblc Ccna2 Cdc2a Cdk5rap3 Cenpf Ckap2 Cks2 Cutc D11Ertd99e Dera Dkkl1 Eif1ay Folr1 Fuca2 Gjb2 Gjb6 Gsg2 H28 Ipp Kcnn4 Kif11 Kpna2 Mcfd2 Melk Mrps21 Nans Nudt14 P4hb Pecr Pi4k2b Prp19 Qtrt1 Ralbp1 Sat1 Scrn2 Sgol1 Shcbp1 Slc35b1 Ssb4 Ssr2 S…
23	V$MINI20_B: Muscle initiator sequence-20	166	166	71	9740	6194	1.45	5.07	5.87	3.27	1110011K10Rik 1110030H02Rik 1300010K09Rik 1700051E09Rik 2310061B02Rik 2410004C24Rik 2410018G23Rik 2410195B05Rik 2600002E23Rik 2600017H08Rik 2700084L22Rik 2810484M10Rik 4930470D19Rik 4930542G03Rik 4932416A11Rik 6030457N17Rik 6330583M11Rik 6530411B15Rik 9330161F08Rik AL024210 Aars Abpa Abpb Abt1 Acas2l Actn4 Adk Adrb1 Ak3l1 Akr7a5 Alg5 Apex1 Apob48r Arg1 Arhgdig Atp6v1c2 Aurka Aurkb BC005471 BC0104…
24	V$E2F_03	39	39	198	1631	14303	1.41	5.07	6.09	3.37	2410018G23Rik 2700084L22Rik 4930542G03Rik 4932416A11Rik 9330161F08Rik Brrn1 Calml3 Cdc2a Cdca5 Chek2 Creb3 Cryl1 D11Ertd99e Ect2 Eif5a Elp4 Exo1 Hmmr Jarid2 Khdrbs3 Kif11 Melk Mki67 Nsbp1 Nudt1 Pi4k2b Plk4 Ralbp1 Rer1 Sepx1 Sgol1 Siah2 Slc35f5 Snx15 Ssb4 Stmn1 Taf13 Taf7 Tram1
25	V$POU6F1_01	8	8	229	1328	14606	1.26	4.91	0.0	0.0	1810057E01Rik 2010002A20Rik Arg1 Bnipl Insl6 Sap30 Slc5a9 Ssr2
26	V$USF_01: upstream stimulating factor	39	39	198	1657	14277	1.16	4.79	5.81	3.25	1300010K09Rik 1810015M01Rik 2600002E23Rik 4930470D19Rik 6030457N17Rik Aars Ank3 Apex1 Aurka Car6 Commd9 Crb3 Cutc Eif5a Gzmb Hmmr Igfbp2 Kif11 Lig3 Lxn Melk Mlph Pecr Pigr Pycr2 Qtrt1 Sec11l3 Sgol1 Slc31a2 Slc33a1 Slc35b1 Smpdl3b Stmn1 Sytl1 Tdg Tnfsf13 Ttk Ubl4 Wdr23
27	V$CREB_Q2_01	92	92	145	4862	11072	1.11	4.73	5.47	2.95	0610039A15Rik 1300010K09Rik 1700051E09Rik 1810015M01Rik 1810057E01Rik 2010005O13Rik 2310061B02Rik 2410018G23Rik 2600002E23Rik 2600017H08Rik 4932416A11Rik 6330583M11Rik Aars Abt1 Actn4 Ak3l1 Ank3 Apex1 Arhgdig BC005471 Bag2 Birc5 Bnipl Brrn1 C1qtnf1 Calml3 Ccna2 Cdca5 Cdk5rap3 Cenpf Commd9 Cyb561d2 Depdc1a Dibd1 Dusp19 Eif1ay Eif5a Exo1 Fkbp4 Fn3k G0s2 Golph3 Gpr89 Gpsn2 Gzmb Hint3 Hmmr Hod Il15ra…
28	V$GATA_C: GATA binding site	92	92	145	7568	8366	1.03	4.63	0.0	0.0	1110030H02Rik 1700051E09Rik 1810057E01Rik 2010002A20Rik 2410195B05Rik 6030457N17Rik 9330161F08Rik Acas2l Apex1 Apob48r Atp6v1c2 Bag2 Bspry Cdk5rap3 Cenpf Chek2 Ckap2 Ckmt1 Commd9 Cutc D11Ertd99e Dera Dkkl1 Dsc2 Dusp19 Ebp Ect2 Elp4 Entpd1 Esm1 Exo1 Extl1 Fbxl15 Fdx1 Fn3k Fuca2 Galk2 Hod Igfbp2 Insl6 Ipp Kars Klk7 Lgals7 Mal Mki67 Mrpl9 Mrps24 Mtvr2 Nans Ngef Otub2 P4hb Pbk Pecr Plk4 Ppp1cb Prom1 …
29	V$NFY_C: NF-Y binding site	14	14	223	388	15546	0.98	4.57	5.99	3.35	4930542G03Rik Aurka Cdca5 Chek2 Cks2 Dusp19 Ebp Gpr89 Gpsn2 Sepx1 Tle6 Tm7sf2 Wdr23 Zfp120
30	V$PAX3_B: Pax-3 binding sites	163	163	74	9624	6310	0.94	4.51	5.32	2.83	0610039A15Rik 1110011K10Rik 1300010K09Rik 1810015M01Rik 1810057E01Rik 2010005O13Rik 2310061B02Rik 2600002E23Rik 2600017H08Rik 2700084L22Rik 2810484M10Rik 3110006P09Rik 4930470D19Rik 4930542G03Rik 4932416A11Rik 6030457N17Rik 6330583M11Rik 6530411B15Rik 9330161F08Rik AL024210 Aars Abpb Abt1 Acas2l Actn4 Adk Ak3l1 Alg5 Ank3 Apex1 Apob48r Arhgdig Atp6v1c2 Aurka Aurkb BC003251 BC005471 BC010552 BC0171…
31	V$CAAT_C: Retroviral CCAAT box	7	7	230	115	15819	0.91	4.51	6.15	3.37	1110011K10Rik Adk Chek2 Crabp2 D11Ertd99e Ect2 Solt
32	V$PIT1_Q6	161	161	76	12037	3897	0.86	4.46	0.0	0.0	0610039A15Rik 1110011K10Rik 1110030H02Rik 1700051E09Rik 1810015M01Rik 1810057E01Rik 2010002A20Rik 2010005O13Rik 2310061B02Rik 2410004C24Rik 2410195B05Rik 2600002E23Rik 2600017H08Rik 2700084L22Rik 6030457N17Rik 6330583M11Rik 6530411B15Rik 9330161F08Rik AL024210 Aars Abpa Abpb Abt1 Acas2l Acox2 Actn4 Adk Ak3l1 Ank3 Apex1 Apob48r Arg1 Arhgdig Atp6v1c2 Aurka Aurkb BC003251 BC010462 Bnipl Brrn1 Bspry …
33	V$FOXJ2_02: fork head box J 2	73	73	164	6222	9712	0.86	4.46	0.0	0.0	0610039A15Rik 1110030H02Rik 1700051E09Rik 2010005O13Rik 2310061B02Rik 2410004C24Rik 2600017H08Rik 2810484M10Rik 3110006P09Rik AL024210 Aars Abt1 Acas2l Acox2 Arg1 Aurkb BC005471 Bag2 Brrn1 Calml3 Cdk5rap3 Cenpf Cks2 D11Ertd99e Depdc1a Dsc2 Dusp19 Ect2 Eif1ay Esm1 Exo1 Fbxl15 Gpr89 Gzmb H28 Hint3 Insl6 Ipp Kars Kcnn4 Lgals7 Mad2l1 Melk Mrpl9 Mrps21 Mrps24 Oas1a Otub2 P4hb Pbk Pecr Pi4k2b Pigr Plk4…
34	V$SOX5_01: Sox-5	90	90	147	7349	8585	0.62	4.15	0.0	0.0	1110011K10Rik 1700051E09Rik 1810057E01Rik 2010002A20Rik 2410004C24Rik 2600017H08Rik 3110006P09Rik 4930470D19Rik 4930542G03Rik 9330161F08Rik Aars Abpb Acas2l Actn4 Ak3l1 Arg1 BC003251 BC017133 Bnipl C1qtnf1 C78915 Calml3 Ccna2 Cps1 Cutc Cyp3a41 D11Ertd99e Depdc1a Dkkl1 Ect2 Eif5a Esm1 Exo1 Galk2 Gpsn2 Gzmb H28 Hint3 Hmmr Hod Htatip2 Igfbp2 Ipp Klk7 Kpna2 Lgals7 Lig3 Mlph Mrpl9 Mrps21 Nans Nkiras2 …
35	V$BRN2_01: POU factor Brn-2	82	82	155	6795	9139	0.6	4.09	0.01	0.0	0610039A15Rik 1110030H02Rik 1700051E09Rik 1810015M01Rik 2010002A20Rik 2700084L22Rik 4930470D19Rik 4932416A11Rik 6030457N17Rik 6330583M11Rik 9330161F08Rik AL024210 Abpa Acox2 Apoc1 Aurka Bspry Cblc Ccna2 Cdc2a Cyp3a41 Depdc1a Dera Dibd1 Dyrk3 Eif5a Extl1 Fabp1 Fdx1 Fuca2 Galk2 Gne Golph3 Gpsn2 Gsg2 Gzmb Hod Htatip2 Insl6 Ipp Lgals7 Mad2l1 Melk Mki67ip Mrps24 Nans Otub2 P4hb Pbk Pecr Pfdn1 Ppp1cb P…
36	V$TEF_Q6	66	66	171	5675	10259	0.58	4.09	0.0	0.0	0610039A15Rik 1110011K10Rik 1700051E09Rik 1810057E01Rik 2310061B02Rik 2700084L22Rik 4930470D19Rik 9330161F08Rik AL024210 Abpa Abpb Abt1 Acox2 Adk Aurkb Brrn1 Bspry C78915 Ckap2 Cps1 Cutc Depdc1a Dsc2 Eif5a Esm1 Fabp1 Fbxl15 Golph3 Gpr89 Gpsn2 Gzmb Hod Insl6 Ipp Klk7 Lgals7 Lig3 Mcfd2 Mki67ip Mlph Mrpl9 Mrps24 Nsbp1 Nudt14 Pecr Pi4k2b Rnase1 Sap30 Scrn2 Sema3b Sgol1 Shcbp1 Slc28a3 Slc33a1 Slc35f5 …
37	V$POU1F1_Q6	77	77	160	6418	9516	0.45	3.91	0.01	0.0	0610039A15Rik 1300010K09Rik 1700051E09Rik 1810015M01Rik 2010002A20Rik 2010005O13Rik 2410004C24Rik Aars Abpa Abt1 Acas2l Actn4 Ak3l1 Ank3 Arg1 Arhgdig Atp6v1c2 Aurkb BC010462 Brrn1 Bspry Cdc2a Chek2 Ckap2 Coq3 Crb3 Cutc Cyp3a41 Depdc1a Dera Dusp19 Ebp Eif1ay Elp4 Entpd1 Esm1 Exo1 Fabp1 Fdx1 Folr1 Gpsn2 Gzmb Il15ra Insl6 Klk7 Kpna2 Mcfd2 Mki67 Mlph Mrpl9 Nudt1 Otub2 P4hb Pbk Pecr Pfdn1 Pi4k2b Rer1 …
38	V$CREB_02: cAMP-responsive element binding protein	38	38	199	1684	14250	0.42	3.91	5.01	2.59	1300010K09Rik 1810057E01Rik 2010005O13Rik 2310061B02Rik 2410018G23Rik Aars Abt1 Actn4 Ank3 Birc5 C1qtnf1 Calml3 Ccna2 Cdca5 Ckap2 Cyb561d2 Eif5a Fkbp4 Fn3k Golph3 Gpr89 Gzmb Kcnn4 Nans Plk4 Rad51ap1 Sema3b Serpini1 Sgol1 Smpdl3b Spa17 Ssr2 Taf7 Tdg Tpd52 Tpd52l1 Tusc2 Wdr23
39	V$MAZ_Q6	182	182	55	11089	4845	0.34	3.79	4.72	2.39	0610039A15Rik 1110011K10Rik 1110030H02Rik 1300010K09Rik 1810015M01Rik 1810057E01Rik 2010005O13Rik 2310061B02Rik 2410004C24Rik 2410018G23Rik 2410195B05Rik 2600002E23Rik 2700084L22Rik 2810484M10Rik 3110006P09Rik 4930470D19Rik 4930542G03Rik 6530411B15Rik 9330161F08Rik AL024210 Aars Abpa Abt1 Acas2l Acox2 Actn4 Adk Adrb1 Ak3l1 Akr7a5 Alg5 Apob48r Apoc1 Arhgdig Atp6v1c2 Aurka BC003251 BC005471 BC01046…
40	V$CREB_Q4_01	86	86	151	4626	11308	0.31	3.79	4.61	2.35	0610039A15Rik 1300010K09Rik 1700051E09Rik 1810015M01Rik 1810057E01Rik 2010005O13Rik 2310061B02Rik 2410018G23Rik 2600002E23Rik 4932416A11Rik 6330583M11Rik Aars Abt1 Actn4 Ak3l1 Ank3 Apex1 Arhgdig BC005471 Bag2 Birc5 Bnipl Brrn1 C1qtnf1 Calml3 Ccna2 Cdca5 Ckap2 Coq3 Cyb561d2 Depdc1a Dibd1 Eif1ay Eif5a Exo1 Fdx1 Fkbp4 Fn3k G0s2 Gjb6 Golph3 Gpr89 Gpsn2 Gzmb Hint3 Hmmr Hod Il15ra Insl6 Ipp Kcnn4 Kif11…
41	V$GATA2_03: GATA-binding factor 2	55	55	182	4809	11125	0.16	3.61	0.01	0.0	1700051E09Rik 1810057E01Rik 2010002A20Rik 2010005O13Rik 6030457N17Rik Aars Acas2l Actn4 Ak3l1 Ank3 Apex1 Atp6v1c2 Aurkb BC003251 BC010552 Bag2 Cenpf Chek2 Commd9 Dibd1 Dsc2 Dusp19 Esm1 Fabp1 Galk2 Gzmb Htatip2 Kars Klk7 Lgals7 Mal Ngef Otub2 P4hb Pafah2 Plk4 Ppp1cb Prom1 Rer1 Rnase1 Sat1 Scrn2 Sepx1 Slc33a1 Slc35b1 Slc5a9 Smpdl3b Solt Spa17 Spon2 Ssb4 Timm17b Tm4sf9 Tmed3 Tpk1
42	V$CREBP1_01: cAMP-responsive element binding protein 1	10	10	227	252	15682	0.13	3.55	5.22	2.77	1810057E01Rik 2600002E23Rik Aars Abt1 Apex1 Bspry Gpr89 Slc35f5 Timm17b Tm7sf2
43	V$OCT1_06: octamer-binding factor 1	113	113	124	8775	7159	0.04	0.0	0.01	0.0	1110030H02Rik 1300010K09Rik 2010002A20Rik 2010005O13Rik 2410004C24Rik 3110006P09Rik 4932416A11Rik 6330583M11Rik 9330161F08Rik AL024210 Abpa Abt1 Acas2l Acox2 Ank3 Arg1 Arhgdig Atp6v1c2 Aurkb Bag2 Birc5 Bnipl Brrn1 C78915 Calml3 Car6 Ccna2 Cdc2a Cdca5 Cenpf Ckap2 Ckmt1 Cks2 Cldn4 Cps1 Cyb561d2 Cyp3a41 Depdc1a Dera Dsc2 Ebp Ect2 Eif1ay Elp4 Entpd1 Esm1 Fdx1 Fuca2 Gjb6 Gpr89 Gpsn2 Gsg2 Gzmb H28 Hint…
44	V$AFP1_Q6	27	27	210	2727	13207	0.03	0.0	0.01	0.0	2010005O13Rik 6330583M11Rik 9330161F08Rik Abt1 Alg5 Arg1 Bspry C1qtnf1 Ckap2 Coq3 Cyb561d2 D11Ertd99e Depdc1a Dibd1 Hint3 Il15ra Lxn Nkiras2 Otub2 Pbk Pqlc1 Prp19 Pycr2 Rab15 Ralbp1 Tdg Wdr21
45	V$TAL1_Q6	116	116	121	6641	9293	-0.01	0.0	4.21	2.01	1110011K10Rik 1110030H02Rik 1300010K09Rik 1700051E09Rik 1810057E01Rik 2010005O13Rik 2310061B02Rik 2410018G23Rik 2600017H08Rik 2810484M10Rik 6030457N17Rik 6330583M11Rik 6530411B15Rik 9330161F08Rik Abpb Abt1 Acas2l Actn4 Adk Akr7a5 Apob48r Apoc1 Arg1 Arhgdig Atp6v1c2 BC003251 BC005471 BC010552 BC017133 Bag2 Birc5 Bnipl Bspry C1qtnf1 C78915 Calml3 Ccna2 Cdc2a Cdca5 Cenpf Ckap2 Cks2 Cldn4 Coq3 Crabp2…
46	V$MYCMAX_02: c-Myc:Max heterodimer	98	98	139	5479	10455	-0.09	0.0	4.14	2.01	0610039A15Rik 1810015M01Rik 2310061B02Rik 2410004C24Rik 2600002E23Rik 2810484M10Rik 4930470D19Rik 6030457N17Rik 6530411B15Rik AL024210 Aars Abpa Abpb Acox2 Adk Ank3 Apex1 Apob48r Apoc1 Arg1 Aurka Aurkb BC005471 Birc5 Brrn1 Bspry C78915 Car6 Cdk5rap3 Ckap2 Commd9 Crb3 Cutc Cyb561d2 D11Ertd99e Dera Dibd1 Dsc2 Eif2b4 Eif5a Exo1 Fdx1 Fn3k Gne Gpsn2 Gzmb Hmmr Igfbp2 Insl6 Ipp Kcnn4 Kif11 Klk7 Lgals7 L…
47	V$E2A_Q2	157	157	80	9430	6504	-0.1	0.0	4.14	2.01	1110011K10Rik 1110030H02Rik 1300010K09Rik 2010005O13Rik 2310061B02Rik 2410004C24Rik 2600002E23Rik 2810484M10Rik 4930542G03Rik 4932416A11Rik 6030457N17Rik 6330583M11Rik 6530411B15Rik 9330161F08Rik AL024210 Aars Abpb Acas2l Acox2 Actn4 Adk Akr7a5 Ank3 Apob48r Apoc1 Arg1 Arhgdig Atp6v1c2 Aurkb BC003251 BC005471 BC010462 BC010552 BC017133 Bag2 Birc5 Bnipl Bspry C1qtnf1 C78915 Calml3 Ccna2 Cdc2a Cdk5r…
48	V$MYCMAX_B: c-Myc:Max binding sites	107	107	130	6079	9855	-0.14	0.0	4.07	1.96	1110030H02Rik 1300010K09Rik 1810057E01Rik 2010005O13Rik 2310061B02Rik 2410018G23Rik 2600002E23Rik 2810484M10Rik 3110006P09Rik 4932416A11Rik 6030457N17Rik 6330583M11Rik 6530411B15Rik 9330161F08Rik AL024210 Abpa Abpb Acas2l Acox2 Adk Alg5 Ank3 Apex1 Apoc1 Arg1 Arhgdig Atp6v1c2 Aurkb BC017133 Birc5 Brrn1 Bspry C78915 Calml3 Car6 Cblc Cdca5 Ckap2 Cks2 Crabp2 Cyb561d2 Cyp3a41 D11Ertd99e Dyrk3 Eif5a El…
49	V$MAX_01: Max	18	18	219	649	15285	-0.17	0.0	4.65	2.36	1810015M01Rik 4930470D19Rik Apex1 Car6 Crb3 Cutc Igfbp2 Kif11 Lxn Pecr Pigr Qtrt1 Sgol1 Stmn1 Sytl1 Tdg Tnfsf13 Ubl4
50	V$ER_Q6: estrogen receptor	141	141	96	8357	7577	-0.18	0.0	4.02	1.96	0610039A15Rik 1110011K10Rik 1110030H02Rik 1300010K09Rik 1700051E09Rik 1810057E01Rik 2010005O13Rik 2310061B02Rik 2410004C24Rik 2600002E23Rik 2700084L22Rik 2810484M10Rik 4930470D19Rik 4930542G03Rik 6330583M11Rik 6530411B15Rik 9330161F08Rik AL024210 Aars Abpa Abpb Acas2l Acox2 Adrb1 Akr7a5 Alg5 Ank3 Apex1 Apob48r Apoc1 Arg1 Arhgdig Atp6v1c2 Aurka Aurkb BC010462 BC010552 Bnipl C1qtnf1 Calml3 Car6 Cbl…
51	V$E4F1_Q6	14	14	223	452	15482	-0.2	0.0	4.71	2.39	1810057E01Rik 2010005O13Rik 2600002E23Rik Aars Apex1 Cdca5 Gpr89 Lig3 Pqlc1 Rad51ap1 Slc35f5 Taf13 Taf7 Vamp8
52	V$SRF_Q4	29	29	208	1267	14667	-0.39	0.0	4.22	2.01	1110011K10Rik 2010005O13Rik 9330161F08Rik Apob48r Arhgdig Bag2 Cps1 Cyp3a41 Dkkl1 Esm1 Extl1 Fkbp4 Fn3k Fuca2 Gjb6 Gzmb Hint3 Khdrbs3 Mrpl9 Mtvr2 Nans Pqlc1 Ralbp1 Slc27a4 Slc28a3 Slc35b1 Ssr2 Taf13 Tpk1
53	V$E2F_Q6_01	39	39	198	1856	14078	-0.46	0.0	4.03	1.96	2700084L22Rik 4930542G03Rik 4932416A11Rik 9330161F08Rik Alg5 BC005471 Bag2 Brrn1 Calml3 Cdc2a Cdca5 Chek2 Creb3 D11Ertd99e Ect2 Eif5a Exo1 Fkbp4 Hmmr Kars Kif11 Melk Mki67 Mrps21 Nsbp1 Pi4k2b Plk4 Pycr2 Qtrt1 Ralbp1 Rer1 Sepx1 Sgol1 Siah2 Slc35f5 Snx15 Stmn1 Taf7 Tram1
54	V$CETS1P54_01: c-Ets-1(p54)	169	169	68	10347	5587	-0.46	0.0	3.77	1.88	0610039A15Rik 1110011K10Rik 1300010K09Rik 2010005O13Rik 2310061B02Rik 2410004C24Rik 2410018G23Rik 2410195B05Rik 2600002E23Rik 2600017H08Rik 3110006P09Rik 4930470D19Rik 4930542G03Rik 4932416A11Rik 6030457N17Rik 6330583M11Rik 6530411B15Rik 9330161F08Rik Aars Abpa Abpb Abt1 Acas2l Actn4 Adk Adrb1 Ak3l1 Akr7a5 Ank3 Apex1 Apob48r Apoc1 Arg1 Aurka Aurkb BC003251 BC005471 BC010462 BC010552 BC017133 Birc…
55	V$NKX25_02: homeo domain factor Nkx-2.5/Csx, tinman homolog	81	81	156	6486	9448	-0.47	0.0	0.02	0.0	0610039A15Rik 1110011K10Rik 1810015M01Rik 1810057E01Rik 2010002A20Rik 2600002E23Rik 2600017H08Rik 2810484M10Rik 3110006P09Rik 6030457N17Rik Acas2l Acox2 Actn4 Apex1 Apob48r Arg1 Atp6v1c2 BC017133 Bnipl Ckap2 Ckmt1 Cks2 Cldn4 Coq3 Creb3 Depdc1a Dkkl1 Dsc2 Dusp19 Dyrk3 Eif2b4 Elp4 Exo1 Fabp1 Fdx1 Galk2 Gpr89 H28 Hod Insl6 Ipp Kars Khdrbs3 Kif20a Melk Mki67ip Mrpl9 Mrps21 Ngef Nkiras2 Oas1a Pbk Pigr…
56	V$CREBATF_Q6	83	83	154	4596	11338	-0.47	0.0	3.74	1.87	0610039A15Rik 1300010K09Rik 1810015M01Rik 1810057E01Rik 2010005O13Rik 2310061B02Rik 2410018G23Rik 2600002E23Rik 2600017H08Rik 4932416A11Rik 6330583M11Rik Aars Abt1 Actn4 Ak3l1 Ank3 Apex1 Arhgdig BC005471 Birc5 Bnipl Brrn1 C1qtnf1 Calml3 Ccna2 Cdca5 Cenpf Ckap2 Coq3 Cyb561d2 Depdc1a Dibd1 Eif1ay Eif5a Exo1 Fdx1 Fkbp4 Fn3k G0s2 Gjb6 Golph3 Gpr89 Gpsn2 Gzmb Hint3 Hmmr Hod Il15ra Insl6 Kcnn4 Kif11 Li…
57	V$GATA2_02: GATA-binding factor 2	66	66	171	5441	10493	-0.48	0.0	0.02	0.0	1700051E09Rik 1810057E01Rik 2010002A20Rik 6030457N17Rik 9330161F08Rik Aars Acas2l Actn4 Ak3l1 Apex1 Atp6v1c2 Aurka Aurkb BC010552 Cdk5rap3 Cenpf Chek2 Cyp3a41 D11Ertd99e Dera Dkkl1 Dsc2 Dusp19 Eif5a Elp4 Entpd1 Esm1 Fabp1 Fn3k Galk2 Hod Htatip2 Insl6 Klk7 Mal Mki67 Mrpl9 Ngef Nsbp1 P4hb Pafah2 Plk4 Ppp1cb Prom1 Prp19 Rab15 Rnase1 Sat1 Scrn2 Sec11l3 Sepx1 Slc28a3 Slc33a1 Slc5a9 Smpdl3b Solt Spa17 …
58	V$PAX5_02: B-cell-specific activating protein	4	4	233	50	15884	-0.48	0.0	4.83	2.44	Ak3l1 Pecr Sap30 Stmn1
59	V$MYC_Q2	57	57	180	2963	12971	-0.52	0.0	3.8	1.88	1810015M01Rik 2600002E23Rik 6030457N17Rik 6530411B15Rik AL024210 Acox2 Adk Ank3 Apex1 Apoc1 Arg1 Arhgdig Aurka Aurkb Brrn1 Car6 Crb3 Cutc D11Ertd99e Dibd1 Eif5a Exo1 Fn3k Gzmb Hmmr Igfbp2 Kcnn4 Kif11 Klk7 Lgals7 Lig3 Lxn Mcfd2 Melk Mlph Pecr Pop5 Prp19 Pycr2 Qtrt1 Rab15 Sdc4 Sec11l3 Sgol1 Siah2 Slc31a2 Slc33a1 Slc35b1 Smpdl3b Stmn1 Sytl1 Tle6 Tmed1 Tnfsf13 Ttk Ubl4 Wdr23
60	V$SRF_Q6: serum response factor	24	24	213	1001	14933	-0.53	0.0	4.15	2.01	1110011K10Rik 9330161F08Rik Ank3 Apob48r Arhgdig Bag2 Cblc Cps1 Cyp3a41 Dkkl1 Esm1 Fn3k Golph3 Hint3 Khdrbs3 Mtvr2 Pqlc1 Ralbp1 Rgs19ip1 Sdc4 Slc27a4 Slc28a3 Slc35b1 Taf13
61	V$TANTIGEN_B: Major T-antigen binding sites	37	37	200	1759	14175	-0.6	0.0	3.89	1.89	2410195B05Rik 2600017H08Rik 6030457N17Rik 6330583M11Rik BC005471 C1qtnf1 C78915 Cblc Ccna2 Cdc2a Cdk5rap3 Cenpf Ckap2 Cks2 Cldn4 Crb3 Cutc Dkkl1 Gsg2 Ipp Kpna2 Melk Mki67ip Mrps21 Nans Nkiras2 Pecr Pi4k2b Qtrt1 Rnase1 Sat1 Scrn2 Slc35b1 Taf13 Tctex1 Tram1 Wdr21
62	V$EBF_Q6	81	81	156	4502	11432	-0.62	0.0	3.58	1.76	1110011K10Rik 1700051E09Rik 2010002A20Rik 2010005O13Rik 2410004C24Rik 2410018G23Rik 2410195B05Rik 4930470D19Rik 6330583M11Rik 6530411B15Rik AL024210 Aars Abpa Adrb1 Ak3l1 Arhgdig BC003251 BC010552 Birc5 C1qtnf1 C78915 Cblc Cdc2a Chek2 Ckmt1 Cldn4 Cps1 Cutc Cyb561d2 Cyp3a41 Dera Dkkl1 Dsc2 Ect2 Exo1 Fbxl15 G0s2 Gata2 Gjb6 Gne Golph3 Hod Insl6 Jarid2 Kcnn4 Kif20a Mcfd2 Melk Mki67 Mtvr2 Nudt1 Nudt14…
63	V$XBP1_01: X-box-binding protein 1	31	31	206	1411	14523	-0.63	0.0	3.93	1.9	1300010K09Rik 3110006P09Rik 4930470D19Rik Aurka C1qtnf1 Car6 Cdk5rap3 Crabp2 Cyb561d2 Dkkl1 Golph3 Gpr89 Hmmr Il15ra Mlph Nans Pecr Plk4 Pop5 Pqlc1 Prp19 Sap30 Sema3b Shcbp1 Slc35b1 Stmn1 Taf13 Taf7 Tpd52 Tpd52l1 Wwox
64	V$NFY_01: nuclear factor Y (Y-box binding factor)	63	63	174	3384	12550	-0.75	0.0	3.5	1.71	1110030H02Rik 1300010K09Rik 2010002A20Rik 2410018G23Rik 2600017H08Rik 2700084L22Rik 4930470D19Rik 4930542G03Rik 6330583M11Rik Aars Abpb Abt1 Adk Apex1 Aurka Aurkb BC017133 Ccna2 Cdc2a Cdca5 Cdk5rap3 Chek2 Ckap2 Cks2 Crabp2 Cryl1 D11Ertd99e Depdc1a Dibd1 Dusp19 Ebp Ect2 Elp4 Exo1 Extl1 Fuca2 Galk2 Gpr89 Gpsn2 Gsg2 Hmmr Kif20a Mrpl9 Nans Nsbp1 Oas1a Otub2 P4hb Prp19 Pycr2 Rad51ap1 Rgs19ip1 Sepx1 Se…
65	V$ARNT_01: AhR nuclear translocator homodimers	28	28	209	1258	14676	-0.79	0.0	3.79	1.88	2600002E23Rik 4930470D19Rik AL024210 Aars Ank3 Apex1 Aurkb Brrn1 Car6 Commd9 Crb3 Cutc Eif5a Exo1 Fn3k Igfbp2 Klk7 Mcfd2 Melk Pop5 Qtrt1 Sec11l3 Sgol1 Slc31a2 Slc35b1 Stmn1 Sytl1 Tnfsf13
66	V$DEAF1_01	58	58	179	3079	12855	-0.79	0.0	3.48	1.7	0610039A15Rik 1300010K09Rik 2310061B02Rik 2410018G23Rik 3110006P09Rik 4930470D19Rik 4930542G03Rik 6030457N17Rik 9330161F08Rik Ak3l1 Alg5 Atp6v1c2 BC003251 Bspry Creb3 Cryl1 Depdc1a Dkkl1 Dusp19 Eif1ay Eif2b4 Fbxl15 Fdx1 Gjb2 Golph3 Hmmr Hod Htatip2 Kars Kif11 Mad2l1 Mrps21 Nans Nudt14 Ovol1 Plk4 Ppp1cb Prp19 Pycr2 Rer1 Rgs19ip1 Sdc4 Sema3b Serpini1 Slc31a2 Slc35b1 Slc35f5 Solt Ssb4 Taf13 Tm4sf9 T…
67	V$TITF1_Q3: TTF-1, TITF1 (thyroid transcription factor 1)	78	78	159	6190	9744	-0.8	0.0	0.03	0.0	0610039A15Rik 1810015M01Rik 2010002A20Rik 3110006P09Rik 4930470D19Rik 4932416A11Rik 6330583M11Rik Aars Abt1 Acas2l Acox2 Actn4 Adk Akr7a5 Ank3 Apex1 Arg1 BC010552 BC017133 Bspry C78915 Calml3 Cblc Ccna2 Cenpf Chek2 Ckmt1 Commd9 Coq3 Crabp2 Creb3 Dkkl1 Eif5a Elp4 Gata2 Gjb2 Golph3 Gpr89 Htatip2 Il15ra Kars Kif20a Kpna2 Lig3 Lxn Mad2l1 Mki67ip Mrps21 Mtvr2 Nans Ngef Nsbp1 P4hb Pbk Pi4k2b Pqlc1 Qtrt…
68	V$ATF4_Q2: activating transcription factor 4	70	70	167	3847	12087	-0.84	0.0	3.37	1.61	0610039A15Rik 1110011K10Rik 1300010K09Rik 1810057E01Rik 2010002A20Rik 2010005O13Rik 2410018G23Rik 2600002E23Rik Aars Abpb Ak3l1 Apex1 Apob48r Atp6v1c2 BC017133 Birc5 Brrn1 Calml3 Ccna2 Cdca5 Commd9 Crb3 Creb3 Cryl1 D11Ertd99e Depdc1a Eif1ay Eif5a Esm1 Extl1 Fabp1 Fkbp4 Fn3k G0s2 Gjb6 Golph3 Gpr89 Gpsn2 H28 Hint3 Hmmr Hod Il15ra Kpna2 Lgals7 Mal Mrpl9 Nudt1 Plk4 Pop5 Pqlc1 Qtrt1 Rer1 Rgs19ip1 Rnas…
69	V$SOX9_B1: SOX (SRY-related HMG box)	118	118	119	8876	7058	-0.87	0.0	0.03	0.0	1110011K10Rik 1110030H02Rik 1300010K09Rik 1700051E09Rik 1810057E01Rik 2010002A20Rik 2010005O13Rik 2410004C24Rik 2600017H08Rik 3110006P09Rik 4930470D19Rik 4930542G03Rik 9330161F08Rik Aars Abpb Abt1 Acas2l Actn4 Ak3l1 Arg1 BC003251 BC017133 Bnipl C1qtnf1 C78915 Calml3 Ccna2 Cenpf Ckap2 Cps1 Cutc Cyp3a41 D11Ertd99e Depdc1a Dera Dkkl1 Dsc2 Ect2 Eif2b4 Eif5a Esm1 Exo1 Fkbp4 Galk2 Gpr89 Gpsn2 Gzmb H28 …
70	V$GATA1_06: GATA-binding factor 1	55	55	182	4567	11367	-0.9	0.0	0.03	0.0	1700051E09Rik 1810057E01Rik 2010002A20Rik 6030457N17Rik Aars Acas2l Actn4 Ak3l1 Apex1 Atp6v1c2 Aurkb BC010552 Cenpf Chek2 Ckap2 Cyp3a41 Dera Dsc2 Dusp19 Eif5a Entpd1 Esm1 Fabp1 Fn3k Galk2 Htatip2 Klk7 Mal Ngef Nsbp1 P4hb Pbk Plk4 Ppp1cb Prom1 Prp19 Rnase1 Sat1 Scrn2 Sepx1 Shcbp1 Slc28a3 Slc5a9 Smpdl3b Solt Spa17 Ssb4 Ssr2 Taf7 Timm17b Tm4sf9 Tmed3 Tnfsf13 Tpk1 Zfp120
71	V$HEB_Q6	81	81	156	4586	11348	-0.96	0.0	3.17	1.5	1110011K10Rik 1110030H02Rik 1300010K09Rik 2010005O13Rik 2410004C24Rik 2410018G23Rik 2600002E23Rik 2810484M10Rik 4932416A11Rik 6530411B15Rik Abt1 Acas2l Adk Ak3l1 Ank3 Apoc1 Arg1 Arhgdig BC003251 BC010552 BC017133 Bag2 Birc5 Bspry Calml3 Cblc Cdca5 Ckmt1 Cldn4 Coq3 Crabp2 Creb3 Cyb561d2 Dsc2 Dyrk3 Ect2 Esm1 Extl1 Fabp1 Folr1 Fuca2 Gata2 Gne Gpr89 H28 Hod Insl6 Kcnn4 Klk7 Mcfd2 Mki67 Mtvr2 Nkiras2 …
72	V$TFIII_Q6	226	226	11	14616	1318	-0.99	0.0	3.8	1.88	0610039A15Rik 1110011K10Rik 1110030H02Rik 1300010K09Rik 1810057E01Rik 2010002A20Rik 2010005O13Rik 2310061B02Rik 2410004C24Rik 2410018G23Rik 2410195B05Rik 2600002E23Rik 2600017H08Rik 2700084L22Rik 2810484M10Rik 3110006P09Rik 4930470D19Rik 4930542G03Rik 4932416A11Rik 6030457N17Rik 6330583M11Rik 6530411B15Rik 9330161F08Rik AL024210 Aars Abpa Abpb Abt1 Acas2l Acox2 Actn4 Adk Adrb1 Ak3l1 Akr7a5 Alg5 A…
73	V$NFKAPPAB_01: NF-kappaB	44	44	193	2248	13686	-0.99	0.0	3.35	1.61	2410195B05Rik 4930470D19Rik Aars Acox2 Adk Birc5 Bnipl Cdc2a Ckmt1 Cldn4 Cryl1 Cyp3a41 Dsc2 Dyrk3 Exo1 Extl1 Fuca2 Gjb6 Golph3 Kcnn4 Lxn Mal Mki67 Mlph Nkiras2 Nudt1 Oas1a Otub2 Plk4 Pqlc1 Prkch Rab15 Rnase1 Sdc4 Slc27a4 Slc35b1 Ssr2 Taf7 Tm4sf9 Tm7sf2 Tnfsf13 Ttk Wdr23 Zdhhc7
74	V$ALPHACP1_01	12	12	225	404	15530	-1.0	0.0	3.91	1.9	2600017H08Rik Aurkb BC017133 Ccna2 D11Ertd99e Dusp19 Gpr89 Hmmr Nans Tmed1 Ttk Wdr23
75	V$COUP_01: COUP:HNF-4 heterodimer	46	46	191	2376	13558	-1.02	0.0	3.31	1.58	2010002A20Rik 3110006P09Rik 9330161F08Rik Abpa Apob48r Atp6v1c2 Aurkb BC005471 BC017133 Bag2 Bnipl Bspry C1qtnf1 C78915 Chek2 Ckap2 Crabp2 D11Ertd99e Dera Dsc2 Fabp1 Fbxl15 Fn3k Folr1 Gata2 Gne Hmmr Ipp Mrps24 Nsbp1 P4hb Pafah2 Prp19 Prss18 Sat1 Sdc4 Shcbp1 Spon2 Ssr2 Sult1d1 Tm7sf2 Tmed1 Tpk1 Tusc2 Vamp8 Wdr21
76	V$NRF1_Q6	19	19	218	777	15157	-1.03	0.0	3.68	1.85	1300010K09Rik 2700084L22Rik 6030457N17Rik Cks2 Coq3 Eif5a Fbxl15 Fuca2 Hint3 Mcfd2 Mlph Mrpl9 Plk4 Ppp1cb Ralbp1 Sap30 Sgol1 Slc33a1 Tmed3
77	V$WHN_B: winged-helix factor nude	69	69	168	3847	12087	-1.1	0.0	3.06	1.4	1810057E01Rik 2010005O13Rik 2410195B05Rik 3110006P09Rik 4930470D19Rik 4930542G03Rik 4932416A11Rik Actn4 Adrb1 Arhgdig Aurkb BC005471 BC010552 BC017133 Cenpf Ckmt1 Cldn4 Commd9 Coq3 Crabp2 Dyrk3 Eif1ay Elp4 Exo1 Fbxl15 Fuca2 G0s2 Galk2 Golph3 Gpsn2 Hmmr Il15ra Kars Kcnn4 Khdrbs3 Kif11 Kif20a Lig3 Mcfd2 Mrps21 Mrps24 Mtvr2 Nudt1 Otub2 Ovol1 P4hb Pi4k2b Plk4 Ppp1cb Pqlc1 Prkch Prp19 Qtrt1 Sgol1 Shcb…
78	V$LPOLYA_B: Lentiviral Poly A signal	38	38	199	3313	12621	-1.11	0.0	0.03	0.0	0610039A15Rik 1110030H02Rik 2010002A20Rik 2410195B05Rik 3110006P09Rik Acox2 Ank3 Aurka Cenpf Chek2 Coq3 Dyrk3 Eif5a Gsg2 H28 Hmmr Kif20a Lig3 Mad2l1 Mal Nsbp1 Nudt14 Ovol1 Pi4k2b Prom1 Prp19 Sepx1 Slc28a3 Snx15 Solt Ssb4 Sult3a1 Syt9 Taf7 Tctex1 Tpd52 Ttk Wwox
79	V$IK1_01: Ikaros 1	118	118	119	8797	7137	-1.13	0.0	0.04	0.0	0610039A15Rik 1110011K10Rik 1110030H02Rik 1700051E09Rik 1810057E01Rik 2010002A20Rik 2310061B02Rik 2410018G23Rik 2600002E23Rik 2600017H08Rik 2700084L22Rik 4930470D19Rik 4932416A11Rik 6330583M11Rik 9330161F08Rik Aars Abpa Acas2l Actn4 Alg5 Ank3 Apex1 Atp6v1c2 Aurka Aurkb BC005471 Bag2 Bnipl Bspry C1qtnf1 Calml3 Cenpf Ckmt1 Cldn4 Commd9 Cps1 Crb3 Cryl1 Cyb561d2 Cyp3a41 D11Ertd99e Dera Dsc2 Dusp19 Dy…
80	V$CEBP_C: C/EBP binding site	45	45	192	3798	12136	-1.16	0.0	0.03	0.0	1700051E09Rik 1810015M01Rik 1810057E01Rik 6530411B15Rik Aars Abpb Akr7a5 Alg5 Apob48r BC010462 Brrn1 Bspry Cblc Cdc2a Cps1 Cryl1 D11Ertd99e Dusp19 Eif5a Exo1 Fbxl15 Hmmr Insl6 Ipp Kif11 Kif20a Mlph Ngef Pecr Ppp1cb Prkch Prss18 Rab15 Ralbp1 Rer1 Rnase1 Sat1 Shcbp1 Slc28a3 Ssr2 Syt9 Tdg Tmed1 Tnfsf13 Tram1
81	V$STRA13_01	13	13	224	467	15467	-1.17	0.0	3.69	1.85	1300010K09Rik 4930470D19Rik Aars Apex1 Aurka Commd9 Crb3 Eif2b4 Pigr Qtrt1 Sgol1 Stmn1 Tdg
82	V$FOXP3_Q4	128	128	109	9446	6488	-1.19	0.0	0.05	0.0	0610039A15Rik 1110030H02Rik 1300010K09Rik 1700051E09Rik 1810015M01Rik 1810057E01Rik 2010002A20Rik 2010005O13Rik 2310061B02Rik 2410004C24Rik 2410195B05Rik 2810484M10Rik 3110006P09Rik 4930542G03Rik 6030457N17Rik 6330583M11Rik 6530411B15Rik 9330161F08Rik AL024210 Abpb Abt1 Acas2l Ank3 Apex1 Atp6v1c2 Aurkb BC010552 BC017133 Bag2 Birc5 Bspry C78915 Ccna2 Cdc2a Cdca5 Cdk5rap3 Cenpf Ckap2 Cks2 Coq3 Crab…
83	V$SP3_Q3	169	169	68	10544	5390	-1.2	0.0	2.91	1.29	0610039A15Rik 1110030H02Rik 1300010K09Rik 1700051E09Rik 1810015M01Rik 1810057E01Rik 2010005O13Rik 2310061B02Rik 2410004C24Rik 2410018G23Rik 2600017H08Rik 2700084L22Rik 3110006P09Rik 4930470D19Rik 4930542G03Rik 6330583M11Rik 6530411B15Rik 9330161F08Rik AL024210 Abt1 Acas2l Acox2 Adk Adrb1 Ak3l1 Akr7a5 Alg5 Ank3 Apex1 Apob48r Apoc1 Arg1 Arhgdig Atp6v1c2 Aurka Aurkb BC005471 BC010462 BC010552 Bag2 B…
84	V$CART1_01: Cart-1 (cartilage homeoprotein 1)	19	19	218	1900	14034	-1.22	0.0	0.02	0.0	1810057E01Rik Actn4 Aurkb C1qtnf1 Cdc2a Cps1 Dusp19 Elp4 Esm1 Gpr89 Lxn Mrpl9 Mrps24 Pecr Ppp1cb Shcbp1 Slc33a1 Sult1d1 Tdg
85	V$IRF7_01: interferon regulatory factor 7	122	122	115	9034	6900	-1.23	0.0	0.05	0.0	0610039A15Rik 1110011K10Rik 1700051E09Rik 1810057E01Rik 2010005O13Rik 2310061B02Rik 2410004C24Rik 2410018G23Rik 2600002E23Rik 2600017H08Rik 2700084L22Rik 2810484M10Rik 4930542G03Rik 4932416A11Rik AL024210 Aars Abpa Acas2l Acox2 Adk Ak3l1 Akr7a5 Ank3 Apob48r Arhgdig Atp6v1c2 BC003251 BC010462 Birc5 Bnipl C1qtnf1 Calml3 Car6 Ccna2 Ckap2 Ckmt1 Cks2 Cldn4 Coq3 Creb3 Cryl1 Cutc D11Ertd99e Dera Dibd1 D…
86	V$PAX_Q6	233	233	4	15238	696	-1.24	0.0	3.82	1.88	0610039A15Rik 1110011K10Rik 1110030H02Rik 1300010K09Rik 1700051E09Rik 1810015M01Rik 1810057E01Rik 2010002A20Rik 2010005O13Rik 2310061B02Rik 2410004C24Rik 2410018G23Rik 2410195B05Rik 2600002E23Rik 2600017H08Rik 2700084L22Rik 2810484M10Rik 3110006P09Rik 4930470D19Rik 4930542G03Rik 4932416A11Rik 6030457N17Rik 6330583M11Rik 6530411B15Rik 9330161F08Rik AL024210 Aars Abpa Abpb Abt1 Acas2l Acox2 Actn4 A…
87	V$E12_Q6	73	73	164	4146	11788	-1.26	0.0	2.85	1.27	1110030H02Rik 1300010K09Rik 2010005O13Rik 2600002E23Rik 2810484M10Rik 4932416A11Rik 6030457N17Rik 6330583M11Rik 9330161F08Rik Abpb Adk Akr7a5 Arhgdig Atp6v1c2 BC003251 BC005471 BC010552 Bspry C78915 Calml3 Ccna2 Ckap2 Cks2 Cldn4 Crb3 Cutc Cyb561d2 Cyp3a41 D11Ertd99e Dkkl1 Dyrk3 Eif2b4 Fabp1 Gata2 Gjb2 Gpr89 Gpsn2 Igfbp2 Insl6 Lig3 Lxn Mal Mki67 Mrpl9 Mrps24 Nkiras2 Nudt14 Ovol1 Pop5 Pqlc1 Qtrt1 R…
88	V$BACH2_01: BTB and CNC homolog 2	173	173	64	10846	5088	-1.29	0.0	2.82	1.26	0610039A15Rik 1110011K10Rik 1110030H02Rik 1300010K09Rik 1810057E01Rik 2010002A20Rik 2310061B02Rik 2410004C24Rik 2410018G23Rik 2600002E23Rik 2700084L22Rik 2810484M10Rik 3110006P09Rik 4930470D19Rik 4932416A11Rik 6030457N17Rik 6330583M11Rik 6530411B15Rik 9330161F08Rik AL024210 Aars Abpa Abpb Abt1 Acox2 Actn4 Adk Akr7a5 Ank3 Apex1 Apob48r Arg1 Atp6v1c2 Aurka Aurkb BC003251 BC005471 BC010462 BC010552 …
89	V$MAZR_01: MAZ related factor	110	110	127	6602	9332	-1.33	0.0	2.66	1.15	1110030H02Rik 1700051E09Rik 1810015M01Rik 1810057E01Rik 2010005O13Rik 2310061B02Rik 2410004C24Rik 2410018G23Rik 2810484M10Rik 3110006P09Rik 4930542G03Rik 4932416A11Rik 6530411B15Rik AL024210 Aars Abt1 Acas2l Adk Adrb1 Alg5 Apob48r Apoc1 Arg1 Arhgdig Atp6v1c2 BC010552 BC017133 Brrn1 C1qtnf1 Car6 Cdc2a Cdca5 Ckap2 Ckmt1 Cldn4 Commd9 Crabp2 Crb3 Creb3 Cryl1 D11Ertd99e Dibd1 Ect2 Eif1ay Eif5a Entpd1 …
90	V$STAF_02: Se-Cys tRNA gene transcription activating factor	50	50	187	2703	13231	-1.38	0.0	2.84	1.27	1810057E01Rik 2410004C24Rik 2600017H08Rik 2700084L22Rik 6330583M11Rik Acox2 Bag2 Birc5 C1qtnf1 C78915 Car6 Ckap2 Cldn4 Commd9 Cps1 Creb3 Cryl1 Cyb561d2 D11Ertd99e Dusp19 Eif2b4 Fbxl15 Fkbp4 Galk2 Gjb2 Gpr89 Hod Htatip2 Jarid2 Khdrbs3 Kif11 Kif20a Pigr Prp19 Pycr2 Sap30 Sdc4 Sec11l3 Sepx1 Serpini1 Slc35b1 Slc5a9 Spon2 Ssb4 Ssr2 Tpd52 Tsta3 Ubl4 Wdr21 Wdr23
91	V$E47_01: E47	45	45	192	2396	13538	-1.42	0.0	2.84	1.27	1300010K09Rik 2010005O13Rik 2810484M10Rik 6330583M11Rik Aars Arhgdig Atp6v1c2 BC003251 Ccna2 Cdk5rap3 Cks2 Crb3 Dkkl1 Ect2 Eif2b4 Elp4 Exo1 Fabp1 Gne Gpr89 Igfbp2 Lxn Mal Mrpl9 Mrps24 Nkiras2 Nudt1 Pop5 Qtrt1 Rab15 Rnase1 Sap30 Scrn2 Sema3b Serpini1 Slc28a3 Slc35b1 Solt Spa17 Ssb4 Stmn1 Tle6 Tm4sf9 Tm7sf2 Tpd52l1
92	V$MRF2_01: modulator recognition factor 2	134	134	103	9758	6176	-1.44	0.0	0.06	0.0	1110030H02Rik 1300010K09Rik 1700051E09Rik 1810057E01Rik 2010002A20Rik 2010005O13Rik 2310061B02Rik 2410018G23Rik 2600017H08Rik 3110006P09Rik 4930470D19Rik 6030457N17Rik 6330583M11Rik 9330161F08Rik Aars Abpa Abpb Abt1 Acas2l Acox2 Adk Ak3l1 Akr7a5 Alg5 Apex1 Arg1 Arhgdig Aurka Aurkb BC003251 Bag2 Birc5 Bnipl Brrn1 C1qtnf1 C78915 Calml3 Cdca5 Cenpf Coq3 Cps1 Crb3 Creb3 Cutc Cyp3a41 Depdc1a Dera Dibd…
93	V$SMAD4_Q6	110	110	127	6642	9292	-1.45	0.0	2.51	1.08	0610039A15Rik 1110030H02Rik 1700051E09Rik 1810057E01Rik 2010005O13Rik 2700084L22Rik 4930470D19Rik 4930542G03Rik AL024210 Aars Actn4 Alg5 Ank3 Apex1 Apob48r Apoc1 Atp6v1c2 Aurka Aurkb BC003251 BC005471 Brrn1 C1qtnf1 Calml3 Car6 Cblc Ccna2 Cdc2a Cenpf Chek2 Ckap2 Commd9 Cps1 Cryl1 Cyp3a41 Dibd1 Dkkl1 Eif1ay Eif2b4 Elp4 Extl1 Fdx1 Fkbp4 Folr1 Fuca2 Galk2 Gata2 Gjb6 Gne Gpr89 Gpsn2 Gzmb H28 Hod Htati…
94	V$OCT1_05: octamer-binding factor 1	9	9	228	1088	14846	-1.47	0.0	0.02	0.0	1810015M01Rik Acox2 Aurkb Calml3 Cps1 Creb3 Ipp Lgals7 Tdg
95	V$MEF2_Q6_01	129	129	108	9411	6523	-1.48	0.0	0.07	0.0	0610039A15Rik 1110030H02Rik 1810057E01Rik 2010002A20Rik 2010005O13Rik 2310061B02Rik 2410018G23Rik 2600002E23Rik 2600017H08Rik 2810484M10Rik 3110006P09Rik 6330583M11Rik 9330161F08Rik AL024210 Aars Abpa Abt1 Acas2l Actn4 Adk Ank3 Apex1 Arg1 Atp6v1c2 Aurka BC003251 BC005471 BC010462 BC010552 Bnipl Brrn1 Bspry C78915 Calml3 Car6 Cdc2a Cdk5rap3 Cenpf Cps1 Cryl1 Cutc D11Ertd99e Depdc1a Dsc2 Dusp19 Ebp …
96	V$ARNT_02: AhR nuclear translocator homodimers	14	14	223	551	15383	-1.53	0.0	3.24	1.53	1300010K09Rik 4930470D19Rik Aars Apex1 Aurka Commd9 Crb3 Cutc Eif2b4 Pigr Qtrt1 Sgol1 Stmn1 Tdg
97	V$RFX1_02: X-box binding protein RFX1	91	91	146	5413	10521	-1.54	0.0	2.43	1.04	1110030H02Rik 1300010K09Rik 1700051E09Rik 1810057E01Rik 2010002A20Rik 2010005O13Rik 2600002E23Rik 4930470D19Rik 4930542G03Rik 6330583M11Rik 6530411B15Rik 9330161F08Rik Abpa Abt1 Acas2l Adk Apex1 Apoc1 Arhgdig Atp6v1c2 BC003251 Bag2 Birc5 Brrn1 C1qtnf1 Cblc Cdca5 Cdk5rap3 Cenpf Ckmt1 Cldn4 Commd9 Cps1 Crabp2 Cutc D11Ertd99e Dibd1 Dsc2 Dusp19 Dyrk3 Ect2 Eif1ay Elp4 Exo1 Extl1 Fuca2 G0s2 Galk2 Gjb6 …
98	V$HFH3_01: HFH-3 (HNF3/fork head homolog 3)	100	100	137	7451	8483	-1.54	0.0	0.07	0.0	0610039A15Rik 1110030H02Rik 1700051E09Rik 2010002A20Rik 2310061B02Rik 2410018G23Rik 2410195B05Rik 2600002E23Rik 2810484M10Rik 4930542G03Rik 6030457N17Rik 6530411B15Rik Abpa Acas2l Acox2 Actn4 Ank3 Apoc1 Arhgdig Atp6v1c2 Aurkb BC005471 Bspry Calml3 Car6 Cblc Ccna2 Cdc2a Cenpf Chek2 Cldn4 Coq3 Cps1 Cutc D11Ertd99e Depdc1a Dibd1 Dusp19 Extl1 Fabp1 Fkbp4 Folr1 Gne Golph3 Gpr89 Gzmb H28 Hint3 Hod Htat…
99	V$DEC_Q1	177	177	60	11210	4724	-1.56	0.0	2.49	1.08	0610039A15Rik 1110011K10Rik 1110030H02Rik 1300010K09Rik 1700051E09Rik 1810015M01Rik 2010002A20Rik 2010005O13Rik 2310061B02Rik 2410004C24Rik 2410018G23Rik 2410195B05Rik 2600002E23Rik 2700084L22Rik 2810484M10Rik 4930470D19Rik 4932416A11Rik 6030457N17Rik 6330583M11Rik 6530411B15Rik 9330161F08Rik Aars Abpa Abpb Abt1 Acox2 Actn4 Adk Ak3l1 Alg5 Ank3 Apex1 Apob48r Apoc1 Arg1 Arhgdig Atp6v1c2 Aurka BC003…
100	V$LMO2COM_02: complex of Lmo2 bound to Tal-1, E2A proteins, and GATA-1, half-site 2	115	115	122	8443	7491	-1.58	0.0	0.08	0.0	1110030H02Rik 1300010K09Rik 1810057E01Rik 2010002A20Rik 2410004C24Rik 2600002E23Rik 2600017H08Rik 4930542G03Rik 6530411B15Rik 9330161F08Rik Abpa Acas2l Akr7a5 Ank3 Apoc1 Arg1 Arhgdig Aurka Aurkb BC005471 BC010552 Bag2 Birc5 Car6 Cblc Ccna2 Cdca5 Cdk5rap3 Cenpf Chek2 Ckap2 Ckmt1 Cks2 Commd9 Cps1 Crabp2 Creb3 Cyp3a41 Depdc1a Dera Dkkl1 Dusp19 Ebp Ect2 Eif5a Elp4 Entpd1 Esm1 Fabp1 Fbxl15 Fdx1 Fn3k F…
101	V$E2F4DP2_01: E2F-4:DP-2 heterodimer	35	35	202	1806	14128	-1.59	0.0	2.74	1.2	0610039A15Rik 1110011K10Rik 2410004C24Rik 2600002E23Rik Aars BC017133 Calml3 Cdc2a Cdca5 Chek2 Ckap2 D11Ertd99e Dkkl1 Dsc2 Exo1 Gata2 Gjb6 Gpsn2 Hmmr Kars Kif20a Nudt14 Ovol1 Plk4 Rad51ap1 Ralbp1 Sap30 Ssb4 Stmn1 Taf13 Taf7 Tpd52l1 Tram1 Tsta3 Ttk
102	V$LDSPOLYA_B: Lentiviral Poly A downstream element	181	181	56	12781	3153	-1.64	0.0	0.06	0.0	0610039A15Rik 1110011K10Rik 1110030H02Rik 1700051E09Rik 1810015M01Rik 1810057E01Rik 2010002A20Rik 2010005O13Rik 2410004C24Rik 2410018G23Rik 2600017H08Rik 2810484M10Rik 4930470D19Rik 4930542G03Rik 4932416A11Rik 6030457N17Rik 6330583M11Rik 6530411B15Rik AL024210 Aars Abpa Abpb Abt1 Acas2l Acox2 Actn4 Adk Ak3l1 Akr7a5 Alg5 Ank3 Apex1 Apob48r Arg1 Arhgdig Atp6v1c2 Aurka Aurkb BC005471 BC010462 BC0105…
103	V$TATA_C: Retroviral TATA box	62	62	175	4838	11096	-1.64	0.0	0.07	0.0	1110030H02Rik 1300010K09Rik 2010002A20Rik 2010005O13Rik 2410004C24Rik 6330583M11Rik Abpb Ank3 Aurkb BC010552 Bspry C78915 Cdk5rap3 Cenpf Cks2 Coq3 Cps1 Crabp2 D11Ertd99e Depdc1a Dera Dsc2 Ect2 Entpd1 Esm1 Exo1 Fbxl15 Golph3 Hint3 Insl6 Kif11 Kif20a Klk7 Kpna2 Lxn Mki67 Mrpl9 Mrps24 Otub2 Pop5 Qtrt1 Rab15 Sat1 Scrn2 Sdc4 Sec11l3 Sgol1 Shcbp1 Slc33a1 Slc35f5 Solt Ssb4 Ssr2 Sult1d1 Taf13 Timm17b Tpd…
104	V$ELF1_Q6	102	102	135	7537	8397	-1.66	0.0	0.09	0.0	0610039A15Rik 1110030H02Rik 1300010K09Rik 1700051E09Rik 1810057E01Rik 2600017H08Rik 4930470D19Rik 4932416A11Rik 6330583M11Rik AL024210 Aars Abpa Abt1 Ak3l1 Apob48r Arg1 BC003251 BC005471 BC017133 Bnipl Calml3 Car6 Cblc Ccna2 Cenpf Chek2 Ckmt1 Cks2 Cldn4 Commd9 Cryl1 Cutc Cyb561d2 Dera Dibd1 Dkkl1 Dsc2 Dusp19 Dyrk3 Ebp Elp4 Entpd1 Esm1 Exo1 Extl1 Fbxl15 Folr1 Gjb6 Gne Gzmb Il15ra Insl6 Ipp Kars Kc…
105	V$TCF1P_Q6	165	165	72	10439	5495	-1.71	0.0	2.26	0.91	0610039A15Rik 1110030H02Rik 1300010K09Rik 2310061B02Rik 2410004C24Rik 2410018G23Rik 2410195B05Rik 2600002E23Rik 2600017H08Rik 2700084L22Rik 3110006P09Rik 4930470D19Rik 4930542G03Rik 6330583M11Rik 6530411B15Rik AL024210 Aars Abpa Abpb Abt1 Adrb1 Ak3l1 Akr7a5 Apex1 Apoc1 Arg1 Atp6v1c2 Aurka Aurkb BC003251 BC010462 BC017133 Bag2 Birc5 Brrn1 Bspry C1qtnf1 C78915 Calml3 Cblc Ccna2 Cdca5 Cdk5rap3 Cenpf…
106	V$STAF_01: Se-Cys tRNA gene transcription activating factor	9	9	228	302	15632	-1.71	0.0	3.21	1.52	2410004C24Rik 2600017H08Rik Ank3 Birc5 Cyb561d2 Hod Kif11 Prp19 Sap30
107	V$NKX3A_01: NK class homeobox factor 3A	38	38	199	3158	12776	-1.71	0.0	0.06	0.0	2010002A20Rik 2410018G23Rik 2600017H08Rik 2810484M10Rik 9330161F08Rik AL024210 Abpa Abt1 Acas2l Acox2 Bnipl Brrn1 Chek2 Cps1 Cyp3a41 Dera Dusp19 Dyrk3 Ebp Eif1ay Gpsn2 H28 Hint3 Hod Klk7 Mad2l1 Mki67ip Mrps24 Otub2 P4hb Pfdn1 Prom1 Sema3b Slc33a1 Smpdl3b Sult1d1 Sult3a1 Yif1
108	V$IPF1_Q4	41	41	196	3348	12586	-1.77	0.0	0.07	0.0	1110030H02Rik 2010002A20Rik 2310061B02Rik 2810484M10Rik 6530411B15Rik 9330161F08Rik AL024210 Akr7a5 Apob48r BC010462 Cenpf Commd9 Creb3 Dera Eif1ay Eif2b4 Folr1 Fuca2 Gjb6 Gne Gpr89 Hod Lxn Mad2l1 Melk Mrps24 Otub2 Ovol1 P4hb Prp19 Sap30 Shcbp1 Slc31a2 Ssr2 Sult1d1 Timm17b Tle6 Tmed1 Tmed3 Tpd52 Tpk1
109	V$CREB_Q4: cAMP-response element binding protein	26	26	211	1282	14652	-1.77	0.0	2.67	1.16	0610039A15Rik 1810057E01Rik 2410018G23Rik 2600002E23Rik Aars Abt1 Apex1 BC005471 Birc5 Brrn1 Ccna2 Eif1ay Eif5a G0s2 Golph3 Gpr89 Hint3 Hmmr Plk4 Rad51ap1 Siah2 Slc35f5 Taf7 Tdg Wdr23 Yif1
110	V$VMYB_01: v-Myb	178	178	59	11352	4582	-1.78	0.0	2.23	0.91	0610039A15Rik 1110011K10Rik 1110030H02Rik 1300010K09Rik 1810057E01Rik 2010002A20Rik 2310061B02Rik 2410018G23Rik 2410195B05Rik 2600002E23Rik 2600017H08Rik 2700084L22Rik 2810484M10Rik 4930470D19Rik 4932416A11Rik 6030457N17Rik 6330583M11Rik 6530411B15Rik 9330161F08Rik AL024210 Aars Abpa Abpb Abt1 Actn4 Adk Ak3l1 Akr7a5 Alg5 Ank3 Apex1 Apob48r Apoc1 Arg1 Aurka Aurkb BC003251 BC005471 BC010462 BC01055…
111	V$NKX22_01: NK2 class homeobox factor 2	23	23	214	2077	13857	-1.8	0.0	0.05	0.0	Aars Abpa Acas2l Cblc Chek2 Creb3 Cyp3a41 Elp4 Entpd1 Gjb6 Ipp Klk7 Mad2l1 Melk Mrpl9 P4hb Ralbp1 Slc33a1 Slc35b1 Smpdl3b Solt Spa17 Zdhhc7
112	V$ATF1_Q6	21	21	216	989	14945	-1.82	0.0	2.7	1.17	0610039A15Rik 1810057E01Rik 3110006P09Rik Apob48r BC005471 Bnipl Brrn1 Ccna2 Exo1 Golph3 Gpsn2 Hod Insl6 Kif11 Lgals7 Otub2 Plk4 Pop5 Shcbp1 Solt Spon2
113	V$NKX25_01: homeo domain factor Nkx-2.5/Csx, tinman homolog	108	108	129	7862	8072	-1.85	0.0	0.12	0.0	0610039A15Rik 1110011K10Rik 1700051E09Rik 1810015M01Rik 2010002A20Rik 2010005O13Rik 2310061B02Rik 2600002E23Rik 2810484M10Rik 3110006P09Rik 4932416A11Rik 6330583M11Rik 6530411B15Rik Aars Abpa Abpb Acas2l Acox2 Actn4 Ak3l1 Akr7a5 Alg5 Apob48r Arg1 Arhgdig BC017133 Bag2 C78915 Calml3 Ccna2 Cdca5 Cdk5rap3 Chek2 Ckap2 Cks2 Commd9 Coq3 Cps1 Crabp2 Cryl1 Cyp3a41 D11Ertd99e Dera Dkkl1 Dsc2 Ebp Elp4 Entp…
114	V$PPARA_02: PPAR-alpha:RXR-alpha heterodimer (peroxisome proliferator activated factor alpha:retinoid X receptor alpha)	12	12	225	472	15462	-1.85	0.0	2.93	1.3	Apex1 Cblc Creb3 Elp4 Gjb6 Jarid2 Kif20a Kpna2 Otub2 Tle6 Ttk Yif1
115	V$PPARG_03: PPAR (peroxisome proliferator-activated receptor gamma)	84	84	153	6233	9701	-1.88	0.0	0.12	0.0	0610039A15Rik 2410018G23Rik 2410195B05Rik 2600002E23Rik 3110006P09Rik 4930542G03Rik 4932416A11Rik AL024210 Abpa Abpb Acox2 Actn4 Adk Apob48r Arhgdig BC010552 BC017133 Bnipl Car6 Cdc2a Cdk5rap3 Chek2 Ckap2 Ckmt1 Cldn4 Commd9 Crabp2 Crb3 Cryl1 Cutc Cyb561d2 Depdc1a Dsc2 Extl1 Fabp1 Fdx1 Fkbp4 Fn3k Folr1 Fuca2 G0s2 Galk2 Golph3 Gpr89 Gsg2 Gzmb Hmmr Hod Igfbp2 Il15ra Khdrbs3 Klk7 Kpna2 Lgals7 Mcfd2 M…
116	V$CREBP1_Q2: CRE-binding protein 1	21	21	216	1000	14934	-1.89	0.0	2.61	1.13	0610039A15Rik 1810057E01Rik 2410018G23Rik 2600002E23Rik Aars Abt1 Apex1 Brrn1 Ccna2 Golph3 Gpr89 Gpsn2 Hint3 Otub2 Plk4 Rad51ap1 Slc35f5 Taf13 Taf7 Tdg Wdr23
117	V$HNF3B_01: Hepatocyte Nuclear Factor 3beta	169	169	68	11913	4021	-1.89	0.0	0.11	0.0	0610039A15Rik 1110011K10Rik 1110030H02Rik 1700051E09Rik 1810015M01Rik 1810057E01Rik 2010002A20Rik 2310061B02Rik 2410004C24Rik 2410195B05Rik 2600002E23Rik 2600017H08Rik 2810484M10Rik 4930470D19Rik 4930542G03Rik 6030457N17Rik 6330583M11Rik 6530411B15Rik 9330161F08Rik AL024210 Aars Abpa Abt1 Acas2l Acox2 Actn4 Adk Ak3l1 Ank3 Arg1 Arhgdig Aurkb BC003251 BC005471 Birc5 Bnipl Brrn1 Bspry C1qtnf1 C78915…
118	V$NFE2_01: NF-E2 p45	41	41	196	2257	13677	-1.89	0.0	2.28	0.91	1300010K09Rik 1810057E01Rik 2410004C24Rik 2410018G23Rik 2700084L22Rik 2810484M10Rik 3110006P09Rik 6330583M11Rik Acox2 Apob48r Arg1 Bspry Cldn4 Crabp2 Dkkl1 Dsc2 Eif1ay Fn3k Gjb2 Gsg2 Gzmb Il15ra Mal Oas1a P4hb Pi4k2b Prss18 Qtrt1 Rgs19ip1 Rnase1 Sgol1 Shcbp1 Smpdl3b Spa17 Ssr2 Sytl1 Tctex1 Tm4sf9 Tpd52l1 Yif1 Zfp120
119	V$AHRARNT_01: aryl hydrocarbon receptor:Arnt heterodimers	21	21	216	1001	14933	-1.9	0.0	2.61	1.13	2010005O13Rik 4932416A11Rik Alg5 Apex1 Ckmt1 Cutc Dibd1 Elp4 Fbxl15 Galk2 Jarid2 Kif11 Pafah2 Rad51ap1 Rer1 Sepx1 Slc28a3 Syt9 Tram1 Wdr23 Wwox
120	V$ETS1_B: c-ETS-1 binding site	96	96	141	7024	8910	-1.92	0.0	0.13	0.0	0610039A15Rik 1300010K09Rik 1810057E01Rik 2410195B05Rik 2600017H08Rik 2700084L22Rik 4932416A11Rik 6030457N17Rik 6330583M11Rik 9330161F08Rik Abpa Abpb Abt1 Acas2l Ak3l1 Akr7a5 Apob48r Apoc1 Arg1 BC010552 Bag2 Birc5 Bnipl C1qtnf1 Calml3 Car6 Cblc Cdca5 Cdk5rap3 Cenpf Chek2 Ckmt1 Cldn4 Commd9 Cps1 Creb3 Cryl1 Cyb561d2 Cyp3a41 Dera Dibd1 Ebp Eif1ay Eif2b4 Extl1 Fbxl15 Folr1 Fuca2 Gjb6 Gne Gpr89 Gzmb …
121	V$IRF_Q6_01	102	102	135	7427	8507	-1.92	0.0	0.13	0.0	1110011K10Rik 1810015M01Rik 1810057E01Rik 2010002A20Rik 2010005O13Rik 2310061B02Rik 2410004C24Rik 2600002E23Rik 2600017H08Rik 2700084L22Rik 2810484M10Rik 3110006P09Rik 4930542G03Rik 9330161F08Rik AL024210 Abpa Abpb Actn4 Ak3l1 Akr7a5 Ank3 Apob48r Apoc1 Arhgdig BC003251 BC005471 BC010462 Birc5 Calml3 Ccna2 Cenpf Ckap2 Ckmt1 Cps1 Crabp2 Cryl1 Cutc Cyb561d2 Dera Dibd1 Dsc2 Dusp19 Dyrk3 Ebp Ect2 Entp…
122	V$STAT5A_02	45	45	192	2527	13407	-1.93	0.0	2.18	0.91	2410018G23Rik 2600002E23Rik 4932416A11Rik 6030457N17Rik AL024210 Aars Apob48r Atp6v1c2 Aurkb BC010462 Brrn1 C78915 Cdk5rap3 Coq3 Depdc1a Dyrk3 Eif5a Gata2 Gjb2 Gjb6 Gzmb Hint3 Kpna2 Mal Nans P4hb Pafah2 Pfdn1 Plk4 Prkch Prss18 Rnase1 Sat1 Scrn2 Sec11l3 Slc27a4 Slc33a1 Solt Syt9 Sytl1 Taf13 Tnfsf13 Tpd52l1 Tsta3 Ubl4
123	V$TGIF_01: TGIF (5'TG3' interacting factor)	57	57	180	4388	11546	-1.93	0.0	0.11	0.0	1810057E01Rik 2410004C24Rik 4930470D19Rik 6030457N17Rik 6330583M11Rik 9330161F08Rik AL024210 Aars Abpb Acas2l Ak3l1 Apob48r Apoc1 BC005471 BC010462 Bag2 C1qtnf1 Cblc Cdca5 Ckap2 Cks2 Cps1 Creb3 Cryl1 Cyb561d2 D11Ertd99e Dkkl1 Dyrk3 Ebp Elp4 Extl1 Gpsn2 Hmmr Hod Il15ra Ipp Kpna2 Melk Mki67ip Mtvr2 Nkiras2 Oas1a Qtrt1 Rab15 Rad51ap1 Rgs19ip1 Sdc4 Siah2 Spa17 Sult3a1 Tctex1 Tmed3 Tram1 Ttk Tusc2 Vam…
124	V$E2F1DP1RB_01: Rb:E2F-1:DP-1 trimeric complex	19	19	218	888	15046	-1.95	0.0	2.6	1.13	2700084L22Rik 4930542G03Rik 4932416A11Rik Aars Cdc2a Chek2 D11Ertd99e Dkkl1 Ect2 Exo1 Hmmr Nudt1 Ralbp1 Sepx1 Sgol1 Stmn1 Taf13 Taf7 Tram1
125	V$NFY_Q6_01	110	110	127	6855	9079	-1.96	0.0	1.81	0.67	1110011K10Rik 1110030H02Rik 1300010K09Rik 2410018G23Rik 2410195B05Rik 2600017H08Rik 2700084L22Rik 2810484M10Rik 3110006P09Rik 4930470D19Rik 4930542G03Rik 4932416A11Rik 6330583M11Rik AL024210 Aars Abpb Abt1 Adk Akr7a5 Alg5 Ank3 Apex1 Arhgdig Aurka Aurkb BC005471 BC010462 BC010552 BC017133 C1qtnf1 C78915 Ccna2 Cdc2a Cdca5 Cdk5rap3 Chek2 Ckap2 Ckmt1 Cks2 Commd9 Cps1 Crabp2 Cryl1 D11Ertd99e Depdc1a D…
126	V$AREB6_02: AREB6 (Atp1a1 regulatory element binding factor 6)	99	99	138	6122	9812	-1.97	0.0	1.82	0.67	1110011K10Rik 1110030H02Rik 1300010K09Rik 1810015M01Rik 1810057E01Rik 2010005O13Rik 2410018G23Rik 2410195B05Rik 2600002E23Rik 2700084L22Rik 2810484M10Rik 4932416A11Rik 6330583M11Rik 9330161F08Rik Abpb Acox2 Adk Ak3l1 Ank3 Apob48r Arg1 Arhgdig Atp6v1c2 BC003251 BC010462 Bag2 Bnipl Brrn1 C78915 Car6 Cblc Ccna2 Cdc2a Cenpf Ckmt1 Crb3 Cryl1 Cutc Cyb561d2 Cyp3a41 D11Ertd99e Dkkl1 Dsc2 Elp4 Entpd1 Fabp…
127	V$HNF4_DR1_Q3	197	197	40	12719	3215	-1.97	0.0	2.13	0.88	1110011K10Rik 1300010K09Rik 1700051E09Rik 1810015M01Rik 1810057E01Rik 2010002A20Rik 2010005O13Rik 2410004C24Rik 2600002E23Rik 2810484M10Rik 3110006P09Rik 4930470D19Rik 4930542G03Rik 4932416A11Rik 6030457N17Rik 6530411B15Rik 9330161F08Rik AL024210 Aars Abpa Abpb Abt1 Acas2l Acox2 Adk Ak3l1 Alg5 Ank3 Apex1 Apob48r Arg1 Arhgdig Atp6v1c2 Aurka Aurkb BC003251 BC005471 BC010462 BC010552 BC017133 Bag2 B…
128	V$SREBP1_Q6	86	86	151	5264	10670	-1.99	0.0	1.82	0.67	0610039A15Rik 1300010K09Rik 1810057E01Rik 2010002A20Rik 2310061B02Rik 2410018G23Rik 2410195B05Rik 2810484M10Rik 4930542G03Rik 6530411B15Rik AL024210 Abpa Abpb Abt1 Adrb1 Ak3l1 Apob48r Apoc1 BC003251 BC005471 BC010462 BC010552 Bag2 Brrn1 Calml3 Car6 Cblc Cdc2a Cdca5 Ckap2 Ckmt1 Cldn4 Creb3 Cryl1 Dusp19 Dyrk3 Ect2 Eif2b4 Eif5a Elp4 Entpd1 Exo1 Fkbp4 Folr1 Fuca2 G0s2 Gjb2 Gpr89 Gpsn2 Hmmr Htatip2 Kc…
129	V$CEBPGAMMA_Q6	163	163	74	11461	4473	-2.02	0.0	0.14	0.0	0610039A15Rik 1110011K10Rik 1110030H02Rik 1700051E09Rik 1810015M01Rik 1810057E01Rik 2010002A20Rik 2010005O13Rik 2310061B02Rik 2410004C24Rik 2600002E23Rik 2600017H08Rik 2700084L22Rik 2810484M10Rik 4930542G03Rik 6530411B15Rik 9330161F08Rik AL024210 Aars Abpa Abt1 Acas2l Acox2 Actn4 Adk Apex1 Apob48r Apoc1 Arg1 Aurka BC003251 BC005471 BC010462 BC010552 BC017133 Bag2 Brrn1 Bspry Calml3 Car6 Cblc Ccna…
130	V$E47_02: E47	41	41	196	2294	13640	-2.03	0.0	2.1	0.87	1300010K09Rik 2010005O13Rik 2810484M10Rik 6030457N17Rik 6330583M11Rik Abpb Ak3l1 Apob48r Car6 Cenpf Cldn4 Crb3 Cyb561d2 Cyp3a41 Ect2 Eif1ay Fabp1 Gjb2 Gne Gpsn2 Kcnn4 Khdrbs3 Mki67ip Mrpl9 Mrps24 Ngef Nudt1 Nudt14 Ovol1 Prkch Prp19 Slc27a4 Slc28a3 Spa17 Ssb4 Stmn1 Tle6 Tnfsf13 Wdr21 Zdhhc7 Zfp120
131	V$AMEF2_Q6: myocyte enhancer factor	18	18	219	1664	14270	-2.03	0.0	0.06	0.0	1810057E01Rik 3110006P09Rik Abt1 Ank3 BC005471 Bspry Depdc1a Dsc2 Gjb6 Hod Insl6 Klk7 Melk Pop5 Ppp1cb Rad51ap1 Shcbp1 Taf13
132	V$COREBINDINGFACTOR_Q6	70	70	167	5209	10725	-2.06	0.0	0.15	0.0	0610039A15Rik 1810015M01Rik 2010005O13Rik 2700084L22Rik 6330583M11Rik Alg5 Apex1 Apob48r BC003251 Bag2 Birc5 Brrn1 Bspry C1qtnf1 Ccna2 Cdk5rap3 Cenpf Ckmt1 Cks2 Cldn4 Commd9 Coq3 Cps1 D11Ertd99e Dkkl1 Dsc2 Dusp19 Ect2 Entpd1 Exo1 Extl1 Fabp1 Fdx1 Fn3k G0s2 Galk2 Gzmb H28 Il15ra Ipp Kcnn4 Klk7 Kpna2 Lgals7 Mki67ip Mlph Otub2 P4hb Pbk Prp19 Pycr2 Qtrt1 Rad51ap1 Ralbp1 Rnase1 Sdc4 Sema3b Slc35b1 Smp…
133	V$VMAF_01: v-Maf	156	156	81	9994	5940	-2.08	0.0	1.71	0.61	0610039A15Rik 1110011K10Rik 1110030H02Rik 1300010K09Rik 1700051E09Rik 2010005O13Rik 2310061B02Rik 2410004C24Rik 2410018G23Rik 2600002E23Rik 2600017H08Rik 2700084L22Rik 3110006P09Rik 4930542G03Rik 6530411B15Rik 9330161F08Rik AL024210 Aars Abpa Abpb Abt1 Actn4 Adk Akr7a5 Ank3 Apob48r Apoc1 Arg1 Aurkb BC003251 BC010462 BC017133 Bag2 Birc5 Bnipl Brrn1 Bspry C1qtnf1 C78915 Calml3 Car6 Cblc Ccna2 Cdc2a…
134	V$SMAD3_Q6	144	144	93	9194	6740	-2.08	0.0	1.66	0.59	0610039A15Rik 1110011K10Rik 1110030H02Rik 1700051E09Rik 1810015M01Rik 1810057E01Rik 2010002A20Rik 2010005O13Rik 2410004C24Rik 2410195B05Rik 2810484M10Rik 3110006P09Rik 4930470D19Rik 4930542G03Rik 4932416A11Rik 6030457N17Rik 6530411B15Rik 9330161F08Rik Aars Abpa Abpb Abt1 Actn4 Adk Ak3l1 Akr7a5 Ank3 Apex1 Apob48r Apoc1 Atp6v1c2 Aurkb BC003251 BC005471 BC010462 BC010552 BC017133 Bnipl Brrn1 C1qtnf1…
135	V$OCT_C: Octamer binding site	10	10	227	1067	14867	-2.1	0.0	0.04	0.0	1810015M01Rik 1810057E01Rik Atp6v1c2 Aurkb Calml3 Creb3 Exo1 Ipp Kif20a Tdg
136	V$RFX1_01: X-box binding protein RFX1	97	97	140	6996	8938	-2.1	0.0	0.18	0.0	1700051E09Rik 2410004C24Rik 2410018G23Rik 2600002E23Rik 2600017H08Rik 2700084L22Rik 2810484M10Rik 3110006P09Rik 4930470D19Rik 4930542G03Rik 4932416A11Rik 6330583M11Rik 9330161F08Rik Abpa Acas2l Acox2 Apex1 Apoc1 Arg1 BC010462 Birc5 Bspry C1qtnf1 C78915 Car6 Ccna2 Cdk5rap3 Ckap2 Cks2 Commd9 Coq3 Crabp2 Cyb561d2 Dibd1 Dusp19 Dyrk3 Ect2 Eif1ay Elp4 Entpd1 Exo1 Extl1 Fbxl15 Fdx1 Fuca2 G0s2 Galk2 Gne …
137	V$HNF1_C: Hepatic nuclear factor 1	74	74	163	5451	10483	-2.12	0.0	0.16	0.0	2010002A20Rik 2010005O13Rik 2700084L22Rik 2810484M10Rik 6030457N17Rik AL024210 Abpb Acas2l Acox2 Ank3 BC017133 Brrn1 Car6 Cdc2a Commd9 Cps1 Crabp2 Crb3 Creb3 Cutc Cyp3a41 D11Ertd99e Depdc1a Dera Dibd1 Dusp19 Ebp Eif1ay Eif2b4 Eif5a Entpd1 Esm1 Fabp1 Fdx1 Folr1 Hint3 Igfbp2 Insl6 Kpna2 Lgals7 Lig3 Lxn Mki67ip Mrpl9 Nkiras2 Nsbp1 Oas1a Otub2 Pafah2 Pbk Pecr Pi4k2b Pop5 Ppp1cb Prom1 Pycr2 Rad51ap1 R…
138	V$GCM_Q2	47	47	190	3637	12297	-2.12	0.0	0.13	0.0	1700051E09Rik 2810484M10Rik Adk Arg1 BC010462 Brrn1 Calml3 Ccna2 Chek2 Coq3 Crabp2 Cutc Cyp3a41 Dibd1 Dkkl1 Dsc2 Ect2 Eif2b4 Entpd1 Esm1 Exo1 Fbxl15 H28 Htatip2 Igfbp2 Kif20a Mad2l1 Mki67ip Mrpl9 Nsbp1 Oas1a Ovol1 Ppp1cb Prss18 Qtrt1 Scrn2 Sec11l3 Spa17 Spon2 Timm17b Tle6 Ttk Tusc2 Ubl4 Wwox Yif1 Zdhhc7
139	V$NFY_Q6: nuclear factor Y (Y-box binding factor)	90	90	147	5608	10326	-2.14	0.0	1.58	0.53	1110011K10Rik 1110030H02Rik 1300010K09Rik 2410018G23Rik 2600017H08Rik 2700084L22Rik 2810484M10Rik 4930470D19Rik 4930542G03Rik 6030457N17Rik 6330583M11Rik 6530411B15Rik Aars Abpb Abt1 Adk Ank3 Apex1 Arhgdig Aurka Aurkb BC017133 C1qtnf1 C78915 Ccna2 Cdc2a Cdca5 Cdk5rap3 Chek2 Ckap2 Ckmt1 Cks2 Commd9 Cps1 Crabp2 Crb3 Cryl1 D11Ertd99e Depdc1a Dibd1 Dusp19 Ebp Ect2 Elp4 Esm1 Exo1 Extl1 Fkbp4 Fuca2 Gal…
140	V$MMEF2_Q6: myocyte enhancer factor	71	71	166	5230	10704	-2.16	0.0	0.17	0.0	1700051E09Rik 1810057E01Rik 2010005O13Rik 2310061B02Rik 2600002E23Rik 2600017H08Rik 3110006P09Rik 6530411B15Rik Aars Abt1 Ank3 Aurka BC005471 Bnipl Brrn1 Bspry C78915 Cblc Cenpf Chek2 Commd9 Crb3 Cutc Cyp3a41 D11Ertd99e Depdc1a Dibd1 Eif1ay Eif5a Esm1 Fdx1 Gjb6 Gne Gpsn2 Htatip2 Insl6 Kif11 Kif20a Klk7 Lgals7 Mal Mcfd2 Melk Mki67 Mrpl9 Mrps21 Mrps24 Nsbp1 Plk4 Pop5 Ppp1cb Pqlc1 Prss18 Qtrt1 Rab15…
141	V$CREL_01: c-Rel	179	179	58	11581	4353	-2.18	0.0	1.69	0.6	1110011K10Rik 1110030H02Rik 1300010K09Rik 1700051E09Rik 1810015M01Rik 1810057E01Rik 2010002A20Rik 2010005O13Rik 2410018G23Rik 2410195B05Rik 2600002E23Rik 2600017H08Rik 2700084L22Rik 3110006P09Rik 4930470D19Rik 4930542G03Rik 6330583M11Rik 9330161F08Rik AL024210 Aars Abpa Abt1 Acas2l Acox2 Actn4 Adk Adrb1 Akr7a5 Ank3 Apex1 Apob48r Arg1 Atp6v1c2 BC010462 BC017133 Birc5 Bnipl Brrn1 Bspry C1qtnf1 C789…
142	V$AIRE_01	39	39	198	3073	12861	-2.18	0.0	0.13	0.0	1300010K09Rik 2010002A20Rik 2600017H08Rik 6330583M11Rik Aars Abpa Apex1 Atp6v1c2 Bnipl Commd9 Cyb561d2 Cyp3a41 Depdc1a Dkkl1 Dsc2 Dusp19 Eif1ay Exo1 Galk2 Gjb6 Gzmb Ipp Mki67 Mrpl9 Mrps21 Ngef Otub2 Ovol1 P4hb Pigr Sec11l3 Slc27a4 Snx15 Spa17 Stmn1 Sult3a1 Tctex1 Tdg Tnfsf13
143	V$ATF_01: activating transcription factor	30	30	207	1622	14312	-2.19	0.0	2.06	0.84	0610039A15Rik 2600002E23Rik 6330583M11Rik Aars Abt1 Apex1 BC005471 Bnipl Brrn1 Ccna2 Cyb561d2 Dibd1 Eif5a Golph3 Gpsn2 Gzmb Hint3 Lig3 Mki67ip Nkiras2 Otub2 Plk4 Rad51ap1 Rer1 Slc35f5 Taf13 Taf7 Tdg Wdr23 Yif1
144	V$CREB_Q2: cAMP-response element-binding protein	27	27	210	1431	14503	-2.19	0.0	2.1	0.87	1300010K09Rik 1810057E01Rik 2010005O13Rik 2410018G23Rik 2600002E23Rik Aars Abt1 Apex1 Brrn1 Ccna2 Eif1ay Fdx1 Fn3k G0s2 Golph3 Gpr89 Plk4 Pqlc1 Rad51ap1 Rer1 Sema3b Siah2 Slc35f5 Taf13 Taf7 Tdg Wdr23
145	V$MYOGNF1_01: myogenin / nuclear factor 1 or related factors	44	44	193	3405	12529	-2.2	0.0	0.14	0.0	4932416A11Rik Adk Akr7a5 Ank3 Apoc1 Arhgdig Atp6v1c2 BC017133 Birc5 C1qtnf1 C78915 Calml3 Chek2 Ckap2 Cks2 Commd9 Cyb561d2 Dera Eif1ay Eif5a Elp4 Esm1 Extl1 Fbxl15 Folr1 Galk2 Golph3 Jarid2 Lig3 Mki67 Otub2 Ovol1 P4hb Prkch Qtrt1 Rad51ap1 Sepx1 Serpini1 Slc27a4 Slc5a9 Tle6 Tnfsf13 Ubl4 Vamp8
146	V$ACAAT_B: Avian C-type CCAAT box	22	22	215	1118	14816	-2.22	0.0	2.18	0.91	1110030H02Rik 2600017H08Rik AL024210 BC010552 Cdc2a Cdk5rap3 Chek2 Cks2 Depdc1a Ect2 Elp4 Exo1 Gpsn2 Nsbp1 P4hb Pycr2 Rad51ap1 Shcbp1 Slc31a2 Snx15 Tctex1 Tdg
147	V$LXR_DR4_Q3	4	4	233	92	15842	-2.23	0.0	2.94	1.3	Apoc1 Crb3 Mki67 Nudt1
148	V$ETS2_B: c-Ets-2 binding sites	59	59	178	4388	11546	-2.23	0.0	0.18	0.0	1300010K09Rik 2410195B05Rik 4930470D19Rik 6030457N17Rik 9330161F08Rik Abpa Ak3l1 Ank3 Apob48r Apoc1 Arg1 BC010552 Birc5 Cblc Cenpf Chek2 Ckap2 Ckmt1 Cldn4 Commd9 Creb3 Cryl1 Cyb561d2 Cyp3a41 Dera Ebp Eif2b4 Fbxl15 Fdx1 Folr1 Fuca2 Gjb6 Kcnn4 Nudt14 Otub2 Pbk Prp19 Prss18 Scrn2 Sec11l3 Serpini1 Slc28a3 Slc33a1 Slc5a9 Smpdl3b Snx15 Ssr2 Sult3a1 Taf13 Timm17b Tle6 Tm4sf9 Tm7sf2 Tnfsf13 Tpd52l1 Tpk1 …
149	V$FREAC2_01: Fork head RElated ACtivator-2	20	20	217	997	14937	-2.24	0.0	2.2	0.91	2310061B02Rik 4930542G03Rik 9330161F08Rik Aurkb BC005471 BC017133 Ccna2 Cdk5rap3 Cenpf Cps1 Cryl1 Ebp Galk2 Kif20a Mlph Nans Ralbp1 Stmn1 Taf7 Tpd52
150	V$E2_Q6_01	19	19	218	937	14997	-2.25	0.0	2.21	0.91	1110011K10Rik AL024210 Arhgdig BC005471 Cdca5 Ckmt1 Coq3 Crabp2 Dsc2 Fuca2 Galk2 Gata2 Mki67 Nudt14 Prkch Rgs19ip1 Slc35b1 Slc35f5 Tctex1
151	V$CEBPDELTA_Q6	170	170	67	11819	4115	-2.26	0.0	0.19	0.0	0610039A15Rik 1110011K10Rik 1110030H02Rik 1300010K09Rik 1700051E09Rik 1810057E01Rik 2010002A20Rik 2310061B02Rik 2410004C24Rik 2600017H08Rik 2700084L22Rik 2810484M10Rik 4930542G03Rik 4932416A11Rik 6530411B15Rik 9330161F08Rik AL024210 Aars Abpa Acox2 Adk Ank3 Apex1 Arg1 Arhgdig Aurkb BC005471 BC017133 Bag2 Birc5 Bnipl Bspry C1qtnf1 Calml3 Cblc Ccna2 Cdc2a Cdca5 Cenpf Chek2 Ckap2 Ckmt1 Cks2 Cldn4 Co…
152	V$RP58_01: 58 KDA repressor protein	10	10	227	401	15533	-2.28	0.0	2.51	1.08	Abpb Apob48r Aurka Cldn4 Crb3 Cyp3a41 Ipp Sepx1 Timm17b Wdr21
153	V$ELK1_01: Elk-1	67	67	170	4132	11802	-2.29	0.0	1.48	0.47	0610039A15Rik 1110011K10Rik 1300010K09Rik 2410004C24Rik 3110006P09Rik 4930470D19Rik 6330583M11Rik Abpa Abpb Abt1 Actn4 Apob48r Apoc1 Arg1 BC003251 BC010552 Birc5 Bnipl Calml3 Cdca5 Ckmt1 Cks2 Cldn4 Crabp2 Crb3 Cutc Entpd1 Exo1 Gjb2 Gpr89 Il15ra Insl6 Khdrbs3 Kif11 Kif20a Nsbp1 Nudt1 Nudt14 P4hb Pfdn1 Pigr Plk4 Pop5 Prp19 Prss18 Rer1 Serpini1 Sgol1 Slc28a3 Slc33a1 Slc35b1 Slc5a9 Smpdl3b Snx15 Spon…
154	V$ZID_01: zinc finger with interaction domain	29	29	208	2357	13577	-2.29	0.0	0.12	0.0	4932416A11Rik 6330583M11Rik Adk Adrb1 Akr7a5 Aurka BC005471 Ccna2 Cdk5rap3 Ckmt1 Cryl1 Extl1 Fabp1 Fn3k Gjb6 Htatip2 Klk7 Mki67 Mki67ip Mtvr2 Pi4k2b Pigr Pop5 Ppp1cb Prkch Qtrt1 Spa17 Tpd52l1 Ttk
155	V$FOX_Q2	175	175	62	12129	3805	-2.31	0.0	0.2	0.0	0610039A15Rik 1110011K10Rik 1110030H02Rik 1700051E09Rik 1810015M01Rik 1810057E01Rik 2010002A20Rik 2310061B02Rik 2410004C24Rik 2410018G23Rik 2410195B05Rik 2600002E23Rik 2600017H08Rik 2700084L22Rik 2810484M10Rik 3110006P09Rik 4930542G03Rik 6030457N17Rik 6330583M11Rik 6530411B15Rik 9330161F08Rik AL024210 Aars Abpa Abpb Abt1 Acas2l Acox2 Actn4 Adk Ak3l1 Apoc1 Arg1 Arhgdig Aurka Aurkb BC003251 BC00547…
156	V$PAX9_B: zebrafish Pax-9 binding sites	59	59	178	3601	12333	-2.32	0.0	1.51	0.48	1110011K10Rik 2410004C24Rik 2410018G23Rik Apex1 Apoc1 BC003251 BC005471 BC010552 Bspry C1qtnf1 C78915 Calml3 Cblc Cdk5rap3 Ckmt1 Cks2 Commd9 Crabp2 Cryl1 Dibd1 Eif5a Fn3k Folr1 G0s2 Gata2 Gjb2 Gpsn2 Hmmr Hod Kcnn4 Kif20a Klk7 Lxn Mki67 Nans Ngef Nudt1 Oas1a Ovol1 Pop5 Ppp1cb Rab15 Rad51ap1 Rer1 Rnase1 Sec11l3 Serpini1 Sgol1 Slc35f5 Solt Taf13 Tctex1 Tm4sf9 Tm7sf2 Tmed3 Vamp8 Wdr23 Yif1 Zfp120
157	V$CAAT_01: cellular and viral CCAAT box	138	138	99	9600	6334	-2.32	0.0	0.28	0.0	0610039A15Rik 1110011K10Rik 1110030H02Rik 1300010K09Rik 1700051E09Rik 1810057E01Rik 2310061B02Rik 2410004C24Rik 2410018G23Rik 2600002E23Rik 2600017H08Rik 2700084L22Rik 2810484M10Rik 3110006P09Rik 4930470D19Rik 4930542G03Rik 4932416A11Rik 6330583M11Rik AL024210 Aars Abt1 Actn4 Adk Akr7a5 Ank3 Apex1 Arhgdig Aurka Aurkb BC017133 Bag2 Bnipl C78915 Calml3 Car6 Ccna2 Cdc2a Cdca5 Cdk5rap3 Chek2 Ckap2 Ck…
158	V$CDX2_Q5	146	146	91	10135	5799	-2.34	0.0	0.27	0.0	1110030H02Rik 1700051E09Rik 1810015M01Rik 1810057E01Rik 2010002A20Rik 2010005O13Rik 2310061B02Rik 2410195B05Rik 2600002E23Rik 2600017H08Rik 2700084L22Rik 2810484M10Rik 3110006P09Rik 6030457N17Rik 6530411B15Rik 9330161F08Rik AL024210 Abpa Abpb Abt1 Ank3 Apob48r Atp6v1c2 Aurkb BC003251 BC005471 Bag2 Bnipl C78915 Calml3 Cblc Ccna2 Cdca5 Cdk5rap3 Cenpf Ckap2 Ckmt1 Cks2 Cldn4 Coq3 Cps1 Crabp2 Cryl1 Cu…
159	V$PBX1_02: homeo domain factor Pbx-1	7	7	230	243	15691	-2.34	0.0	2.58	1.13	2700084L22Rik Coq3 Elp4 Mki67ip Sdc4 Sult3a1 Tpd52l1
160	V$NFKB_Q6: NF-kappaB	35	35	202	1995	13939	-2.34	0.0	1.75	0.63	2410195B05Rik 4930470D19Rik Aars Acox2 Adk Atp6v1c2 Birc5 Ckmt1 Cldn4 Cryl1 Cyp3a41 D11Ertd99e Dsc2 Dyrk3 Extl1 Fuca2 Gjb6 Golph3 Hmmr Kars Kcnn4 Mal Mki67 Nkiras2 Nudt1 Otub2 Plk4 Prkch Sat1 Slc27a4 Taf7 Tm4sf9 Ttk Wdr23 Zdhhc7
161	V$LEF1TCF1_Q4	112	112	125	7833	8101	-2.35	0.0	0.3	0.0	0610039A15Rik 1110030H02Rik 1700051E09Rik 1810015M01Rik 2010002A20Rik 2410018G23Rik 2600017H08Rik 2700084L22Rik 3110006P09Rik 6530411B15Rik 9330161F08Rik Aars Abpa Acas2l Ak3l1 Ank3 Arhgdig Atp6v1c2 BC005471 BC017133 Bag2 Bnipl Bspry C78915 Calml3 Car6 Cblc Cdc2a Cdk5rap3 Chek2 Ckap2 Ckmt1 Cks2 Cldn4 Cps1 Crb3 Cutc Cyp3a41 D11Ertd99e Dibd1 Dkkl1 Dusp19 Dyrk3 Eif2b4 Entpd1 Fabp1 Fbxl15 Fdx1 Fuca2 …
162	V$HAND1E47_01: Hand1:E47 heterodimer	142	142	95	9239	6695	-2.35	0.0	1.21	0.35	1110011K10Rik 1110030H02Rik 1700051E09Rik 1810015M01Rik 1810057E01Rik 2010002A20Rik 2010005O13Rik 2310061B02Rik 2410004C24Rik 2410195B05Rik 2810484M10Rik 3110006P09Rik 4930542G03Rik 4932416A11Rik 6330583M11Rik 6530411B15Rik 9330161F08Rik AL024210 Aars Abpb Actn4 Ak3l1 Akr7a5 Apex1 Apob48r Aurkb BC003251 BC005471 BC010462 BC010552 Bag2 Bnipl Brrn1 Bspry C1qtnf1 C78915 Calml3 Cblc Ccna2 Cenpf Commd…
163	V$BARBIE_01: barbiturate-inducible element	123	123	114	7977	7957	-2.36	0.0	1.17	0.34	1110030H02Rik 1700051E09Rik 1810057E01Rik 2010002A20Rik 2010005O13Rik 2410004C24Rik 2410195B05Rik 4932416A11Rik 6530411B15Rik 9330161F08Rik Abt1 Actn4 Adk Alg5 Ank3 Apex1 Apoc1 Arhgdig Atp6v1c2 Aurka Aurkb BC003251 BC010552 Bnipl Brrn1 C1qtnf1 Car6 Cdca5 Ckap2 Ckmt1 Cks2 Commd9 Coq3 Cps1 Crb3 Creb3 Cutc D11Ertd99e Dera Dsc2 Dusp19 Ebp Ect2 Eif5a Elp4 Exo1 Extl1 Fabp1 Fbxl15 Fkbp4 Folr1 G0s2 Gata2…
164	V$OSF2_Q6	163	163	74	10632	5302	-2.37	0.0	1.28	0.39	0610039A15Rik 1110030H02Rik 1700051E09Rik 1810015M01Rik 2010005O13Rik 2310061B02Rik 2410004C24Rik 2600002E23Rik 2600017H08Rik 2700084L22Rik 3110006P09Rik 4930470D19Rik 4932416A11Rik 6030457N17Rik 6330583M11Rik 9330161F08Rik AL024210 Abpa Abpb Abt1 Adk Ak3l1 Akr7a5 Alg5 Ank3 Apex1 Apob48r Apoc1 Arg1 Arhgdig Aurka BC003251 BC005471 BC017133 Bag2 Birc5 Bnipl Brrn1 Bspry C1qtnf1 C78915 Calml3 Ccna2 C…
165	V$AREB6_01: AREB6 (Atp1a1 regulatory element binding factor 6)	56	56	181	3435	12499	-2.39	0.0	1.42	0.46	1110011K10Rik 1300010K09Rik 1700051E09Rik 1810015M01Rik 2310061B02Rik 2410004C24Rik 2600002E23Rik 4932416A11Rik 9330161F08Rik AL024210 Ak3l1 Arg1 Atp6v1c2 Aurkb BC003251 BC010552 BC017133 Bag2 Brrn1 C78915 Calml3 Ckap2 Cps1 Crb3 Cryl1 Cutc Cyb561d2 Dera Exo1 Fn3k Folr1 Fuca2 Gata2 Gne Gzmb Jarid2 Klk7 Kpna2 Lig3 Mki67ip Mrps24 Mtvr2 Nudt14 Oas1a Otub2 Pfdn1 Pigr Pqlc1 Prss18 Sema3b Siah2 Snx15 Ss…
166	V$CDPCR3HD_01: cut-like homeodomain protein	71	71	166	5072	10862	-2.4	0.0	0.29	0.0	1300010K09Rik 1700051E09Rik 1810015M01Rik 1810057E01Rik 2010005O13Rik 2600002E23Rik 2700084L22Rik 2810484M10Rik 4930542G03Rik 6330583M11Rik Aars Abpa Acox2 Akr7a5 Apoc1 Arhgdig Aurka BC003251 C1qtnf1 Calml3 Ccna2 Cdc2a Cldn4 Coq3 Creb3 Cyp3a41 D11Ertd99e Dusp19 Dyrk3 Ebp Entpd1 Esm1 Extl1 Fbxl15 Fn3k Gata2 Gsg2 H28 Hod Htatip2 Insl6 Jarid2 Kars Kif11 Kpna2 Mcfd2 Nans Oas1a P4hb Pafah2 Pi4k2b Pigr…
167	V$MEF3_B: MEF-3	3	3	234	482	15452	-2.42	0.0	0.03	0.0	1110011K10Rik Atp6v1c2 Crb3
168	V$FREAC7_01: Fork head RElated ACtivator-7	99	99	138	6419	9515	-2.42	0.0	1.07	0.32	0610039A15Rik 1110030H02Rik 1700051E09Rik 1810015M01Rik 2010002A20Rik 2310061B02Rik 2410004C24Rik 2410018G23Rik 2410195B05Rik 2600002E23Rik 2810484M10Rik Abpa Acas2l Actn4 Ank3 Arg1 Atp6v1c2 Aurkb BC005471 Brrn1 C1qtnf1 Ccna2 Cdc2a Cdk5rap3 Ckmt1 Cldn4 Cps1 Creb3 Cryl1 Cutc Depdc1a Dkkl1 Dusp19 Eif1ay Entpd1 Esm1 Extl1 Fabp1 Folr1 Gne Golph3 Gpr89 Gpsn2 Gzmb Hint3 Htatip2 Insl6 Ipp Kif11 Kif20a L…
169	V$PITX2_Q2: pituitary homeobox factor 2	98	98	139	6821	9113	-2.43	0.0	0.36	0.01	0610039A15Rik 1110011K10Rik 1700051E09Rik 2410018G23Rik 2410195B05Rik 2600017H08Rik 4930470D19Rik 6030457N17Rik 6330583M11Rik Acox2 Actn4 Ank3 Apoc1 BC005471 Birc5 Bspry C78915 Car6 Cblc Ccna2 Cdc2a Cdk5rap3 Chek2 Ckap2 Cks2 Cldn4 Coq3 Cps1 Crb3 Creb3 Cutc Cyb561d2 D11Ertd99e Dera Dibd1 Dkkl1 Ebp Ect2 Eif1ay Eif2b4 Eif5a Fbxl15 Folr1 Gsg2 Gzmb H28 Hod Htatip2 Igfbp2 Il15ra Insl6 Ipp Kif11 Klk7 Kp…
170	V$HNF4ALPHA_Q6	88	88	149	5671	10263	-2.43	0.0	1.1	0.32	0610039A15Rik 1110030H02Rik 1810015M01Rik 2010002A20Rik 2600002E23Rik 2700084L22Rik 4932416A11Rik 9330161F08Rik Aars Abpa Abt1 Apob48r Apoc1 Atp6v1c2 Aurkb BC010552 Bag2 Bspry C1qtnf1 C78915 Cdca5 Ckap2 Cldn4 Cps1 Crb3 Creb3 Cryl1 Cutc D11Ertd99e Depdc1a Dkkl1 Dsc2 Ebp Fabp1 Fbxl15 Fdx1 Fkbp4 Fn3k Folr1 Galk2 Gata2 Gne Igfbp2 Ipp Kcnn4 Khdrbs3 Kif11 Lxn Mcfd2 Melk Mrpl9 Nkiras2 Nsbp1 Nudt14 P4hb …
171	V$PAX6_01: Pax-6	114	114	123	7468	8466	-2.43	0.0	0.98	0.27	1110011K10Rik 1300010K09Rik 1810057E01Rik 2010005O13Rik 2310061B02Rik 2410004C24Rik 2600017H08Rik 2700084L22Rik 4930470D19Rik 4930542G03Rik 6330583M11Rik AL024210 Aars Abpa Abt1 Actn4 Adk Ak3l1 Alg5 Ank3 Apex1 Apob48r Arhgdig Aurka BC003251 BC005471 BC017133 Bag2 Birc5 Bspry C1qtnf1 C78915 Cenpf Ckap2 Cks2 Coq3 Cps1 Crabp2 Crb3 Cryl1 Cutc Cyb561d2 D11Ertd99e Dera Dyrk3 Ebp Eif1ay Elp4 Entpd1 Extl…
172	V$GFI1_01: growth factor independence 1	65	65	172	4653	11281	-2.44	0.0	0.29	0.0	1110030H02Rik 2010002A20Rik 2010005O13Rik 2310061B02Rik 2410004C24Rik 2600002E23Rik 2600017H08Rik 2700084L22Rik 3110006P09Rik 9330161F08Rik Aars Abpa Acas2l Atp6v1c2 BC005471 BC017133 Birc5 Bspry Calml3 Cblc Cdc2a Coq3 Depdc1a Dusp19 Dyrk3 Eif2b4 Elp4 Extl1 Fabp1 G0s2 Galk2 Golph3 Gsg2 H28 Hint3 Ipp Klk7 Kpna2 Lgals7 Lig3 Mal Mrps24 Nsbp1 Nudt14 Pigr Plk4 Ppp1cb Prp19 Qtrt1 Rgs19ip1 Scrn2 Sec11l3…
173	V$CDPCR1_01: cut-like homeodomain protein	181	181	56	12466	3468	-2.44	0.0	0.25	0.0	1110011K10Rik 1300010K09Rik 1700051E09Rik 1810015M01Rik 1810057E01Rik 2010002A20Rik 2010005O13Rik 2310061B02Rik 2410004C24Rik 2410018G23Rik 2600002E23Rik 2600017H08Rik 2700084L22Rik 2810484M10Rik 3110006P09Rik 4930542G03Rik 6030457N17Rik 6330583M11Rik 6530411B15Rik 9330161F08Rik AL024210 Aars Abpa Abpb Acas2l Acox2 Adk Ak3l1 Akr7a5 Ank3 Apob48r Apoc1 Arhgdig Atp6v1c2 Aurka Aurkb BC003251 BC005471…
174	V$NFKB_C: NF-kappaB binding site	4	4	233	558	15376	-2.44	0.0	0.03	0.0	Birc5 Dsc2 Taf7 Tm4sf9
175	V$ATATA_B: Avian C-type TATA box	13	13	224	1215	14719	-2.45	0.0	0.09	0.0	Atp6v1c2 Bag2 Bspry C78915 Cdc2a Cyp3a41 Depdc1a Eif2b4 Fdx1 Klk7 Mad2l1 Mrpl9 Rgs19ip1
176	V$E2_01: papilloma virus regulator E2	17	17	220	848	15086	-2.46	0.0	2.01	0.81	BC005471 Cdca5 Ckmt1 Coq3 Crabp2 Dsc2 Fuca2 Galk2 Nudt14 Prkch Rgs19ip1 Slc35b1 Slc35f5 Stmn1 Sytl1 Tctex1 Tpd52
177	V$FOXJ2_01: fork head box J 2	118	118	119	7772	8162	-2.46	0.0	0.91	0.24	0610039A15Rik 1110030H02Rik 1700051E09Rik 1810015M01Rik 2010002A20Rik 2310061B02Rik 2410018G23Rik 2410195B05Rik 2600002E23Rik 2810484M10Rik 4930542G03Rik 6030457N17Rik 6530411B15Rik Abpa Abt1 Acas2l Actn4 Ank3 Arhgdig Atp6v1c2 Aurkb BC005471 Bspry C1qtnf1 Calml3 Car6 Cblc Ccna2 Cdc2a Cenpf Chek2 Ckmt1 Cldn4 Commd9 Coq3 Cps1 Creb3 Cryl1 Cutc D11Ertd99e Depdc1a Dera Dibd1 Dusp19 Ebp Extl1 Fabp1 Fkb…
178	V$GATA1_02: GATA-binding factor 1	82	82	155	5738	10196	-2.46	0.0	0.36	0.01	1110030H02Rik 1700051E09Rik 2010002A20Rik 2410004C24Rik 2600002E23Rik 2600017H08Rik 4930542G03Rik 9330161F08Rik Abpa Akr7a5 Apob48r Arg1 Arhgdig Atp6v1c2 Aurka BC003251 Birc5 Bspry C78915 Calml3 Cdca5 Cenpf Chek2 Ckap2 Ckmt1 Commd9 Cps1 Crabp2 Cyp3a41 Depdc1a Dera Dkkl1 Ebp Ect2 Entpd1 Fbxl15 Fdx1 Fn3k Folr1 Fuca2 G0s2 Gata2 Gne Gsg2 H28 Hint3 Hod Igfbp2 Nans P4hb Pbk Pfdn1 Pi4k2b Pigr Ppp1cb Pql…
179	V$E2_Q6: papilloma virus regulator E2	26	26	211	1435	14499	-2.46	0.0	1.75	0.63	2010005O13Rik 4930470D19Rik AL024210 BC005471 Cdca5 Ckmt1 Coq3 Dsc2 Dyrk3 Ebp Fuca2 Galk2 Lig3 Mki67 Nudt14 Prkch Rgs19ip1 Slc33a1 Slc35b1 Slc35f5 Stmn1 Taf7 Tctex1 Tpd52 Ubl4 Vamp8
180	V$HNF6_Q6	19	19	218	1625	14309	-2.47	0.0	0.12	0.0	2010005O13Rik 2600017H08Rik 2700084L22Rik 4930542G03Rik 9330161F08Rik Acas2l Cyp3a41 Elp4 Esm1 Fdx1 Klk7 Mki67ip Pigr Ppp1cb Rab15 Sdc4 Sult1d1 Tmed3 Tnfsf13
181	V$NRF2_Q4: heterodimer containing Nrf2	66	66	171	4178	11756	-2.47	0.0	1.18	0.34	1110011K10Rik 1300010K09Rik 2010002A20Rik 2410004C24Rik 2410018G23Rik 2410195B05Rik 2810484M10Rik 3110006P09Rik 9330161F08Rik Acox2 Adk Akr7a5 Apob48r Arg1 BC003251 BC010462 C78915 Calml3 Cblc Chek2 Cldn4 Commd9 Crabp2 Cutc D11Ertd99e Dkkl1 Dsc2 Dyrk3 Eif1ay Eif2b4 Esm1 Fkbp4 Folr1 Gata2 Gjb6 Gne Hint3 Hod Il15ra Kcnn4 Mtvr2 Ngef Oas1a P4hb Pfdn1 Pi4k2b Plk4 Prom1 Prss18 Rad51ap1 Rnase1 Sap30 Sgo…
182	V$CHOP_01: heterodimers of CHOP and C/EBPalpha	64	64	173	4564	11370	-2.47	0.0	0.31	0.0	1300010K09Rik 1810015M01Rik 2010002A20Rik 2310061B02Rik 2810484M10Rik 3110006P09Rik AL024210 Aars Acox2 Adk Aurkb BC010462 BC010552 C78915 Car6 Cdc2a Chek2 Cks2 Commd9 Crabp2 Creb3 Cryl1 Dsc2 Dyrk3 Eif5a Entpd1 Fn3k Gjb2 Gpsn2 Hint3 Hod Il15ra Kcnn4 Kif11 Mad2l1 Mcfd2 Mki67 Mrps24 Nkiras2 Nudt1 Oas1a Pecr Pfdn1 Pi4k2b Pop5 Ppp1cb Prss18 Qtrt1 Sat1 Scrn2 Serpini1 Slc28a3 Slc35f5 Spa17 Spon2 Timm17…
183	V$TCF4_Q5	184	184	53	12655	3279	-2.47	0.0	0.25	0.0	0610039A15Rik 1110011K10Rik 1110030H02Rik 1300010K09Rik 1700051E09Rik 1810015M01Rik 1810057E01Rik 2010002A20Rik 2010005O13Rik 2310061B02Rik 2410004C24Rik 2410195B05Rik 2600017H08Rik 2700084L22Rik 2810484M10Rik 3110006P09Rik 4930470D19Rik 4930542G03Rik 4932416A11Rik 6330583M11Rik 9330161F08Rik Aars Abpa Abpb Abt1 Acas2l Acox2 Actn4 Ak3l1 Akr7a5 Alg5 Ank3 Apob48r Arg1 Atp6v1c2 Aurka Aurkb Bag2 Bnip…
184	V$USF_C: USF binding site	115	115	122	7600	8334	-2.47	0.0	0.85	0.21	0610039A15Rik 1110011K10Rik 1110030H02Rik 1300010K09Rik 1700051E09Rik 1810015M01Rik 2010005O13Rik 2410004C24Rik 2600002E23Rik 4930470D19Rik 6030457N17Rik 6530411B15Rik AL024210 Aars Abpa Abpb Acox2 Adk Ank3 Apex1 Apoc1 Arg1 Arhgdig Aurka Aurkb BC005471 BC010462 Bnipl Brrn1 Bspry C78915 Car6 Cdca5 Cdk5rap3 Commd9 Crb3 Cutc Cyb561d2 Cyp3a41 D11Ertd99e Depdc1a Dera Dibd1 Dsc2 Eif2b4 Eif5a Entpd1 Exo…
185	V$FOXO4_01: fork head box O4	167	167	70	10989	4945	-2.48	0.0	1.08	0.32	0610039A15Rik 1110030H02Rik 1700051E09Rik 1810057E01Rik 2010002A20Rik 2310061B02Rik 2410004C24Rik 2410018G23Rik 2410195B05Rik 2600002E23Rik 2600017H08Rik 2700084L22Rik 3110006P09Rik 4930470D19Rik 4930542G03Rik 6030457N17Rik 6330583M11Rik 6530411B15Rik 9330161F08Rik Aars Abpb Acas2l Acox2 Ak3l1 Akr7a5 Ank3 Apex1 Apob48r Arg1 Arhgdig Aurka Aurkb BC003251 BC005471 BC010462 BC017133 Bag2 Brrn1 Bspry …
186	V$LHX3_01: LIM homeobox transcription factor 3	14	14	223	1277	14657	-2.48	0.0	0.09	0.0	1110011K10Rik 2010002A20Rik 6030457N17Rik Dibd1 Elp4 Il15ra Lig3 Melk Mrpl9 Otub2 Pecr Pop5 Slc5a9 Tdg
187	V$AP4_01: activator protein 4	25	25	212	1377	14557	-2.49	0.0	1.73	0.62	4932416A11Rik Arhgdig BC010462 Brrn1 Cdca5 Cyb561d2 Dusp19 Extl1 Fn3k Folr1 G0s2 Gpsn2 Hint3 Kpna2 Lxn Mal Otub2 Ovol1 Rnase1 Sdc4 Slc28a3 Ubl4 Wdr23 Wwox Zdhhc7
188	V$MTATA_B: Muscle TATA box	112	112	125	7625	8309	-2.49	0.0	0.51	0.07	1110011K10Rik 1810057E01Rik 2010002A20Rik 2410004C24Rik 3110006P09Rik 4930470D19Rik 4930542G03Rik 4932416A11Rik 6530411B15Rik 9330161F08Rik AL024210 Aars Abpa Abpb Abt1 Actn4 Adk Ak3l1 Alg5 Ank3 Arg1 Atp6v1c2 Aurkb BC003251 BC010462 BC010552 Bag2 Birc5 Bnipl Brrn1 Bspry Cdca5 Cenpf Ckmt1 Cks2 Commd9 Coq3 Crabp2 Creb3 Cyp3a41 Depdc1a Dsc2 Dusp19 Ebp Ect2 Eif5a Entpd1 Esm1 Exo1 Fabp1 Fdx1 Fkbp4 Fol…
189	V$SRF_Q5_01	72	72	165	4626	11308	-2.5	0.0	1.05	0.32	1110011K10Rik 2010005O13Rik 4932416A11Rik 6030457N17Rik 6330583M11Rik 9330161F08Rik Abpb Akr7a5 Ank3 Apob48r Arhgdig BC017133 Bag2 Bnipl Bspry Cblc Chek2 Coq3 Cps1 Crb3 Cyp3a41 Dkkl1 Dyrk3 Ebp Esm1 Exo1 Extl1 Fbxl15 Fdx1 Fkbp4 Fn3k Fuca2 Galk2 Gjb6 Golph3 Gsg2 Gzmb Hint3 Khdrbs3 Kif11 Kif20a Klk7 Lxn Mad2l1 Mki67ip Mrpl9 Mrps24 Mtvr2 Nans Pqlc1 Prss18 Ralbp1 Rgs19ip1 Sdc4 Sec11l3 Slc27a4 Slc28a3 …
190	V$EVI1_06: ectopic viral integration site 1 encoded factor	6	6	231	201	15733	-2.5	0.0	2.47	1.07	6330583M11Rik Hint3 Klk7 Pbk Ppp1cb Sult3a1
191	V$ZTA_Q2	72	72	165	5041	10893	-2.51	0.0	0.38	0.01	0610039A15Rik 2010002A20Rik 2410004C24Rik 2700084L22Rik 6030457N17Rik AL024210 Abpb Acox2 Actn4 Adk Ak3l1 Alg5 Apob48r BC003251 BC005471 BC017133 Brrn1 Bspry C78915 Car6 Commd9 Cps1 Crabp2 Crb3 Cryl1 Cyp3a41 Dera Dkkl1 Dusp19 Entpd1 Folr1 Gne Gpr89 Gpsn2 Gsg2 Hint3 Hod Il15ra Insl6 Kcnn4 Klk7 Mad2l1 Mrps21 Mrps24 Ngef Oas1a Otub2 Ovol1 Pfdn1 Pigr Pqlc1 Prkch Prss18 Qtrt1 Rgs19ip1 Rnase1 Sap30 Scr…
192	V$CETS168_Q6	145	145	92	9868	6066	-2.51	0.0	0.48	0.06	0610039A15Rik 1110011K10Rik 1300010K09Rik 1810015M01Rik 1810057E01Rik 2010005O13Rik 2310061B02Rik 2410004C24Rik 2410018G23Rik 2410195B05Rik 2600002E23Rik 3110006P09Rik 4930470D19Rik 4930542G03Rik 6030457N17Rik 6330583M11Rik 6530411B15Rik 9330161F08Rik Abpa Abpb Acox2 Actn4 Ak3l1 Akr7a5 Ank3 Apex1 Apob48r Apoc1 Arg1 Aurka BC003251 BC005471 BC010462 BC010552 BC017133 Birc5 Bnipl C1qtnf1 Car6 Cblc C…
193	V$VMW65_Q6	103	103	134	6859	9075	-2.51	0.0	0.75	0.16	0610039A15Rik 1110011K10Rik 1110030H02Rik 1300010K09Rik 1700051E09Rik 1810015M01Rik 2010002A20Rik 2310061B02Rik 2600002E23Rik 2600017H08Rik 3110006P09Rik 4930542G03Rik 6330583M11Rik 6530411B15Rik 9330161F08Rik AL024210 Abpa Abpb Abt1 Adk Akr7a5 Apob48r Apoc1 Arhgdig Atp6v1c2 Aurkb BC005471 Brrn1 Bspry Cdca5 Cdk5rap3 Ckmt1 Cldn4 Cps1 Crb3 Dyrk3 Ebp Ect2 Eif1ay Eif2b4 Elp4 Exo1 Fabp1 Fbxl15 Fkbp4 F…
194	V$EFC_Q6	131	131	106	8839	7095	-2.51	0.0	0.6	0.13	0610039A15Rik 1110030H02Rik 1300010K09Rik 1700051E09Rik 1810015M01Rik 1810057E01Rik 2010002A20Rik 2010005O13Rik 2410004C24Rik 2410195B05Rik 2600002E23Rik 2700084L22Rik 3110006P09Rik 4932416A11Rik 6030457N17Rik 9330161F08Rik Acox2 Actn4 Adk Alg5 Ank3 Apex1 Apob48r Arg1 Arhgdig Atp6v1c2 Aurka Aurkb BC003251 BC010462 BC010552 Bag2 C1qtnf1 Car6 Ccna2 Cdc2a Cdk5rap3 Cenpf Ckmt1 Commd9 Coq3 Cps1 Creb3 …
195	V$AP1_Q2: activator protein 1	163	163	74	10783	5151	-2.52	0.0	0.95	0.25	1110011K10Rik 1110030H02Rik 1700051E09Rik 1810015M01Rik 1810057E01Rik 2010002A20Rik 2310061B02Rik 2410004C24Rik 2410195B05Rik 2600002E23Rik 2700084L22Rik 2810484M10Rik 3110006P09Rik 4930470D19Rik 4932416A11Rik 6530411B15Rik 9330161F08Rik Aars Abpb Abt1 Actn4 Adk Akr7a5 Alg5 Ank3 Apob48r Arg1 Arhgdig Atp6v1c2 Aurkb BC003251 BC010462 BC017133 Bag2 Bnipl Brrn1 Bspry C1qtnf1 C78915 Calml3 Car6 Cblc C…
196	V$LEF1_Q6	223	223	14	14667	1267	-2.52	0.0	1.9	0.73	0610039A15Rik 1110011K10Rik 1110030H02Rik 1300010K09Rik 1700051E09Rik 1810015M01Rik 1810057E01Rik 2010002A20Rik 2010005O13Rik 2310061B02Rik 2410004C24Rik 2410018G23Rik 2410195B05Rik 2600002E23Rik 2600017H08Rik 2700084L22Rik 2810484M10Rik 3110006P09Rik 4930470D19Rik 4930542G03Rik 4932416A11Rik 6030457N17Rik 6330583M11Rik 6530411B15Rik 9330161F08Rik AL024210 Aars Abpa Abpb Abt1 Acas2l Acox2 Actn4 A…
197	V$IK3_01: Ikaros 3	19	19	218	1605	14329	-2.53	0.0	0.13	0.0	0610039A15Rik 6330583M11Rik Ak3l1 Bag2 Bnipl Calml3 Ckmt1 Cldn4 Crb3 Fbxl15 Gjb2 Gpr89 Hint3 Mlph Mtvr2 Siah2 Slc27a4 Ssr2 Tpk1
198	V$EVI1_04: ectopic viral integration site 1 encoded factor	179	179	58	11807	4127	-2.54	0.0	1.08	0.32	0610039A15Rik 1110011K10Rik 1300010K09Rik 1700051E09Rik 1810057E01Rik 2010002A20Rik 2010005O13Rik 2310061B02Rik 2410004C24Rik 2410018G23Rik 2600002E23Rik 2600017H08Rik 2700084L22Rik 3110006P09Rik 4930542G03Rik 4932416A11Rik 6030457N17Rik 6330583M11Rik 6530411B15Rik 9330161F08Rik AL024210 Aars Abpa Abpb Abt1 Acas2l Actn4 Ak3l1 Ank3 Apex1 Apob48r Apoc1 Arg1 Atp6v1c2 Aurkb BC003251 BC005471 Bag2 Bir…
199	V$COMP1_01: COMP1	148	148	89	9884	6050	-2.54	0.0	0.74	0.16	0610039A15Rik 1110030H02Rik 1300010K09Rik 1700051E09Rik 2010002A20Rik 2010005O13Rik 2600002E23Rik 2600017H08Rik 2810484M10Rik 4930470D19Rik 4930542G03Rik 4932416A11Rik 6030457N17Rik 6530411B15Rik AL024210 Aars Abpa Abpb Acas2l Actn4 Adk Ak3l1 Alg5 Ank3 Apob48r Apoc1 Arg1 Aurka Aurkb BC010462 BC010552 BC017133 Bspry C1qtnf1 Calml3 Cdc2a Cdca5 Cdk5rap3 Cenpf Chek2 Ckap2 Cks2 Cldn4 Commd9 Coq3 Cps1 …
200	V$NFKB_Q6_01	151	151	86	10183	5751	-2.54	0.0	0.59	0.13	1110011K10Rik 1110030H02Rik 1300010K09Rik 1700051E09Rik 1810015M01Rik 1810057E01Rik 2010002A20Rik 2410004C24Rik 2410018G23Rik 2600002E23Rik 2600017H08Rik 2700084L22Rik 3110006P09Rik 4930470D19Rik 4932416A11Rik 6330583M11Rik AL024210 Aars Abpa Abpb Acas2l Acox2 Actn4 Adk Ak3l1 Apex1 Arhgdig Atp6v1c2 BC010462 BC017133 Bag2 Birc5 Bnipl C1qtnf1 Calml3 Cdc2a Cdca5 Chek2 Ckmt1 Cks2 Cps1 Crabp2 Crb3 Cre…
201	V$IRF_Q6	57	57	180	4041	11893	-2.56	0.0	0.36	0.01	2310061B02Rik 2410004C24Rik 2600002E23Rik 2600017H08Rik 2700084L22Rik 2810484M10Rik AL024210 Abpa Actn4 Ak3l1 Apoc1 Arhgdig BC005471 BC010462 Birc5 Bspry Calml3 Cblc Ckap2 Cutc Cyb561d2 Dera Dibd1 Dsc2 Dyrk3 Ebp Ect2 Exo1 Extl1 Fbxl15 Fuca2 G0s2 Gne Kif11 Mrpl9 Oas1a P4hb Pafah2 Pecr Pi4k2b Pigr Plk4 Prom1 Rab15 Rad51ap1 Slc33a1 Slc35b1 Slc35f5 Slc5a9 Spa17 Sult1d1 Sult3a1 Taf13 Tctex1 Tpk1 Vamp8…
202	V$HNF4_01_B: Hepatocyte nuclear factor 4	5	5	232	618	15316	-2.56	0.0	0.05	0.0	3110006P09Rik Abpa Fuca2 Gpr89 Scrn2
203	V$GATA1_03: GATA-binding factor 1	82	82	155	5496	10438	-2.56	0.0	0.67	0.13	0610039A15Rik 1110011K10Rik 1110030H02Rik 1810057E01Rik 2010002A20Rik 2410004C24Rik 2410018G23Rik 2700084L22Rik 3110006P09Rik 4930470D19Rik 4932416A11Rik 9330161F08Rik AL024210 Abpb Ank3 Apoc1 Arg1 Bspry C78915 Cdc2a Cenpf Cks2 Cps1 Creb3 Cyb561d2 Dera Dsc2 Dusp19 Ebp Eif1ay Eif2b4 Exo1 Fabp1 Fkbp4 Fn3k Folr1 Gne Gpsn2 Hint3 Htatip2 Igfbp2 Kpna2 Lxn Mcfd2 Mki67 Mki67ip Mrpl9 Mrps21 Mrps24 Mtvr2 N…
204	V$PADS_C: Retroviral Poly A downstream element	64	64	173	4139	11795	-2.56	0.0	0.96	0.25	0610039A15Rik 1110030H02Rik 1810015M01Rik 1810057E01Rik 2010005O13Rik 2700084L22Rik 3110006P09Rik 4930470D19Rik 6030457N17Rik Aars Acox2 Alg5 Arg1 BC003251 Bag2 Brrn1 Cdca5 Cdk5rap3 Chek2 Cks2 Cps1 Cyb561d2 Dyrk3 Ebp Ect2 Eif5a Entpd1 Esm1 Extl1 G0s2 Gjb6 Gsg2 Gzmb Hint3 Igfbp2 Il15ra Kars Kcnn4 Khdrbs3 Kif20a Klk7 Lxn Mad2l1 Mlph Nudt1 Pecr Pop5 Ppp1cb Prom1 Prss18 Qtrt1 Rad51ap1 Rnase1 Sdc4 Sep…
205	V$GATA3_03: GATA-binding factor 3	160	160	77	10710	5224	-2.57	0.0	0.71	0.16	0610039A15Rik 1110011K10Rik 1110030H02Rik 1700051E09Rik 1810015M01Rik 1810057E01Rik 2010002A20Rik 2010005O13Rik 2310061B02Rik 2410195B05Rik 2600017H08Rik 2700084L22Rik 2810484M10Rik 3110006P09Rik 4930470D19Rik 6030457N17Rik 6330583M11Rik 6530411B15Rik 9330161F08Rik AL024210 Aars Abpb Abt1 Acas2l Actn4 Adk Ak3l1 Apex1 Arg1 Atp6v1c2 Aurka Aurkb BC005471 BC010552 Bag2 Birc5 Brrn1 Bspry C78915 Cblc C…
206	V$FOXO3_01: fork head box O3	9	9	228	374	15560	-2.57	0.0	2.2	0.91	4930542G03Rik BC005471 BC017133 Cdk5rap3 Galk2 Kif20a Nans Stmn1 Tpd52
207	V$SREBP_Q3	76	76	161	5142	10792	-2.57	0.0	0.6	0.13	0610039A15Rik 1110011K10Rik 1810057E01Rik 2010002A20Rik 2010005O13Rik 2310061B02Rik 2410195B05Rik 2810484M10Rik 4932416A11Rik Aars Abpb Adk Ak3l1 Alg5 Apoc1 Arhgdig BC005471 Calml3 Cblc Cdc2a Cdca5 Cldn4 Coq3 Crabp2 Creb3 Cryl1 Cutc Dera Dibd1 Eif2b4 Eif5a Entpd1 Esm1 Exo1 Fkbp4 Fn3k Folr1 Gjb2 Gne Gpr89 Gpsn2 H28 Hint3 Htatip2 Igfbp2 Jarid2 Kcnn4 Khdrbs3 Kif20a Lgals7 Mal Mrps21 Mrps24 Nans Nsbp…
208	V$HLF_01: hepatic leukemia factor	70	70	167	4687	11247	-2.6	0.0	0.68	0.13	1110011K10Rik 1300010K09Rik 1810057E01Rik 2310061B02Rik 2410018G23Rik 2600002E23Rik 2810484M10Rik 3110006P09Rik 6030457N17Rik 9330161F08Rik AL024210 Aars Abt1 Acas2l Acox2 Ank3 Arg1 Aurka Aurkb BC010462 Bag2 Bspry Car6 Cps1 Cutc Cyb561d2 D11Ertd99e Dsc2 Dyrk3 Eif2b4 Esm1 Fbxl15 Fuca2 G0s2 Galk2 Gpr89 Gsg2 Gzmb H28 Hint3 Ipp Khdrbs3 Kif20a Kpna2 Lig3 Mki67ip Mrps24 Nudt1 Otub2 Rab15 Rgs19ip1 Sepx1…
209	V$HNF1_01: hepatic nuclear factor 1	39	39	198	2868	13066	-2.61	0.0	0.28	0.0	0610039A15Rik 2010002A20Rik 2310061B02Rik 2810484M10Rik 6030457N17Rik 6330583M11Rik Ak3l1 Brrn1 Car6 Cdc2a Coq3 Cps1 Crb3 Cyp3a41 Fabp1 Fdx1 Folr1 Golph3 Ipp Lgals7 Mlph Mrpl9 Nans Pafah2 Pbk Pecr Pi4k2b Prom1 Rad51ap1 Slc31a2 Slc35b1 Slc35f5 Spon2 Sult1d1 Taf7 Tpd52 Ttk Wdr21 Zfp120
210	V$AREB6_03: AREB6 (Atp1a1 regulatory element binding factor 6)	40	40	197	2461	13473	-2.62	0.0	1.21	0.35	1300010K09Rik 4932416A11Rik 6330583M11Rik 9330161F08Rik Adk Ank3 Arhgdig Birc5 Car6 Ckap2 Cldn4 Crb3 Cyb561d2 Cyp3a41 Dkkl1 Eif1ay Fkbp4 Fn3k Gjb6 Gpsn2 Hint3 Hmmr Htatip2 Insl6 Kpna2 Mki67 Mki67ip Nudt1 Ovol1 Pigr Rad51ap1 Sepx1 Serpini1 Slc27a4 Ssr2 Sytl1 Timm17b Tle6 Tram1 Zdhhc7
211	V$PEBP_Q6	60	60	177	4115	11819	-2.63	0.0	0.52	0.07	0610039A15Rik 1810015M01Rik 2010005O13Rik 2310061B02Rik 2600002E23Rik 6330583M11Rik Abpb Apex1 Apob48r BC003251 Birc5 Brrn1 C1qtnf1 Ccna2 Cdk5rap3 Cenpf Chek2 Ckmt1 Cks2 Cldn4 Commd9 Coq3 Crb3 D11Ertd99e Dkkl1 Dsc2 Dyrk3 Ect2 Fabp1 Fdx1 Galk2 Gjb6 Gne Gzmb H28 Ipp Kcnn4 Kif11 Kpna2 Lgals7 Mki67ip Mlph Mrpl9 P4hb Pbk Prp19 Qtrt1 Rad51ap1 Sat1 Sema3b Slc35b1 Smpdl3b Ssr2 Sult1d1 Syt9 Sytl1 Tdg Tusc…
212	V$CDC5_01: cell division control protein 5	212	212	25	13973	1961	-2.65	0.0	1.43	0.46	0610039A15Rik 1110011K10Rik 1110030H02Rik 1700051E09Rik 1810015M01Rik 1810057E01Rik 2010002A20Rik 2010005O13Rik 2310061B02Rik 2410004C24Rik 2410018G23Rik 2410195B05Rik 2600002E23Rik 2600017H08Rik 2700084L22Rik 2810484M10Rik 3110006P09Rik 4930470D19Rik 6030457N17Rik 6330583M11Rik 6530411B15Rik 9330161F08Rik AL024210 Aars Abpb Abt1 Acox2 Actn4 Adk Ak3l1 Akr7a5 Alg5 Ank3 Apex1 Apob48r Apoc1 Arg1 Arh…
213	V$PAX5_01: B-cell-specific activating protein	26	26	211	1494	14440	-2.65	0.0	1.47	0.47	2310061B02Rik 2600017H08Rik 3110006P09Rik 4932416A11Rik Adk Apex1 C1qtnf1 Calml3 Crabp2 Fkbp4 Gjb2 Gpsn2 Kcnn4 Kpna2 Mrpl9 Nkiras2 Pfdn1 Prss18 Rab15 Ralbp1 Sgol1 Smpdl3b Taf7 Tm4sf9 Tm7sf2 Wdr21
214	V$CMYB_01: c-Myb	46	46	191	3271	12663	-2.65	0.0	0.37	0.01	1300010K09Rik 2310061B02Rik 2410004C24Rik 2410195B05Rik 2700084L22Rik 6530411B15Rik 9330161F08Rik Apoc1 Arg1 Aurka BC010552 Birc5 C1qtnf1 Cdc2a Cks2 Crabp2 D11Ertd99e Depdc1a Dsc2 Dyrk3 Extl1 Fbxl15 Gpsn2 Insl6 Jarid2 Kif11 Mad2l1 Mki67ip Mlph Mtvr2 Nkiras2 P4hb Pop5 Prom1 Qtrt1 Ralbp1 Rer1 Rgs19ip1 Siah2 Slc28a3 Sytl1 Tm4sf9 Tm7sf2 Tmed3 Ubl4 Wdr23
215	V$NFMUE1_Q6	12	12	225	568	15366	-2.65	0.0	1.93	0.74	0610039A15Rik 4930542G03Rik Acas2l Commd9 Dkkl1 Dsc2 Elp4 Ppp1cb Rer1 Slc27a4 Tsta3 Zdhhc7
216	V$XFD2_01: Xenopus fork head domain factor 2	57	57	180	3768	12166	-2.66	0.0	0.76	0.17	1110030H02Rik 1700051E09Rik 2010002A20Rik 2310061B02Rik 2410004C24Rik 2410018G23Rik 2410195B05Rik 2600002E23Rik Acas2l Ank3 Aurkb Brrn1 C1qtnf1 Ckmt1 Cldn4 Cps1 Creb3 Cryl1 Depdc1a Dusp19 Eif1ay Extl1 Fabp1 Folr1 Golph3 Gpr89 Gzmb Hint3 Htatip2 Insl6 Kif20a Mki67ip Ngef Nudt1 Oas1a Pbk Pop5 Ppp1cb Pycr2 Ralbp1 Rnase1 Scrn2 Sepx1 Slc31a2 Solt Ssr2 Stmn1 Sult3a1 Taf7 Tdg Timm17b Tmed3 Tnfsf13 Tpd52…
217	V$AML_Q6	50	50	187	3500	12434	-2.66	0.0	0.43	0.04	0610039A15Rik 2010005O13Rik 2310061B02Rik Alg5 BC003251 Bag2 Birc5 Ccna2 Ckmt1 Cks2 Cldn4 Coq3 Cps1 Crb3 D11Ertd99e Dkkl1 Dsc2 Dusp19 Ect2 Exo1 Fabp1 Fdx1 Fn3k G0s2 Galk2 Gne Gzmb Il15ra Kcnn4 Kpna2 Lgals7 Mki67ip Mlph Pbk Prp19 Pycr2 Qtrt1 Rad51ap1 Ralbp1 Sat1 Slc35b1 Smpdl3b Sult1d1 Syt9 Tctex1 Tle6 Tpk1 Tusc2 Wdr21 Zdhhc7
218	V$HP1SITEFACTOR_Q6	57	57	180	3885	12049	-2.66	0.0	0.56	0.1	1110011K10Rik 1810015M01Rik 2410018G23Rik 3110006P09Rik 4932416A11Rik 6330583M11Rik Aars Abpb Acas2l Adk Arg1 BC010552 Birc5 Bnipl Ccna2 Commd9 Creb3 Cyp3a41 D11Ertd99e Dera Dsc2 Dyrk3 Eif1ay Exo1 Fabp1 Fdx1 Golph3 H28 Htatip2 Insl6 Ipp Khdrbs3 Lgals7 Mad2l1 Melk Mrpl9 Mrps21 Ngef P4hb Pigr Prom1 Qtrt1 Rer1 Sap30 Sat1 Sec11l3 Sepx1 Sult1d1 Syt9 Tdg Timm17b Tmed1 Tusc2 Vamp8 Wdr21 Yif1 Zfp120
219	V$PTF1BETA_Q6	15	15	222	1300	14634	-2.66	0.0	0.13	0.0	1810015M01Rik Fuca2 Kars Lxn P4hb Pbk Pecr Pop5 Rab15 Sgol1 Slc31a2 Slc33a1 Spa17 Vamp8 Zdhhc7
220	V$HOGNESS_B: Imperfect Hogness /Goldberg Box	19	19	218	1026	14908	-2.66	0.0	1.63	0.58	6030457N17Rik 6330583M11Rik BC005471 C78915 Cdk5rap3 Ckap2 Cks2 Dkkl1 Gsg2 H28 Kpna2 Mrps24 Nans Pi4k2b Qtrt1 Scrn2 Tctex1 Tmed1 Wdr21
221	V$VBP_01: PAR-type chicken vitellogenin promoter-binding protein	24	24	213	1374	14560	-2.7	0.0	1.44	0.47	1110011K10Rik 1810057E01Rik 2600002E23Rik 3110006P09Rik Aars Abt1 Apex1 Arg1 Bspry Gpr89 Ipp Khdrbs3 Kif20a Klk7 Kpna2 Slc33a1 Slc35f5 Ssr2 Sult1d1 Taf13 Timm17b Tm7sf2 Tnfsf13 Tpd52l1
222	V$PR_02: is recognized by progesterone receptor	16	16	221	836	15098	-2.7	0.0	1.68	0.6	6330583M11Rik Apob48r Brrn1 Cblc Dsc2 Eif1ay Hint3 Hod Htatip2 Ipp Kif20a Kpna2 Prom1 Pycr2 Scrn2 Taf7
223	V$CREB_01: cAMP-responsive element binding protein	25	25	212	1448	14486	-2.7	0.0	1.39	0.44	1810057E01Rik 2010005O13Rik 2410018G23Rik 2600002E23Rik Aars Abt1 Apex1 Arhgdig Bnipl Brrn1 Ccna2 Exo1 Golph3 Gpr89 Gpsn2 Gzmb Hint3 Otub2 Plk4 Rad51ap1 Rer1 Slc35f5 Taf7 Tdg Wdr23
224	V$S8_01: S8	17	17	220	1418	14516	-2.71	0.0	0.16	0.0	1110011K10Rik 1810057E01Rik 2810484M10Rik 3110006P09Rik Calml3 Dera Insl6 Mki67ip Nsbp1 Ovol1 Pecr Rnase1 Shcbp1 Slc5a9 Sult1d1 Tdg Tusc2
225	V$STAT_01: signal transducers and activators of transcription	43	43	194	3014	12920	-2.72	0.0	0.44	0.04	2010002A20Rik 2410018G23Rik 2600002E23Rik 4932416A11Rik 9330161F08Rik Aars Actn4 Alg5 Arg1 BC010462 Brrn1 C1qtnf1 Cdk5rap3 Chek2 Ckmt1 Cldn4 Commd9 Coq3 Cutc Cyp3a41 Dkkl1 Exo1 Fbxl15 Fkbp4 Galk2 Gata2 Gjb6 Kars Nans Pfdn1 Pigr Prkch Pycr2 Rab15 Sat1 Scrn2 Sec11l3 Serpini1 Slc35f5 Solt Taf13 Taf7 Tsta3
226	V$HFH8_01: HNF-3/Fkh Homolog-8	38	38	199	2385	13549	-2.72	0.0	1.05	0.31	0610039A15Rik 1110030H02Rik 2010002A20Rik 2310061B02Rik 2410004C24Rik 2410195B05Rik 2600002E23Rik Acas2l Aurkb Brrn1 C1qtnf1 Cldn4 Cps1 Depdc1a Extl1 Fabp1 Folr1 Golph3 Gpr89 Htatip2 Insl6 Kif20a Mki67ip Nudt1 Pbk Pop5 Ppp1cb Prkch Pycr2 Scrn2 Slc31a2 Ssr2 Sult3a1 Tmed3 Tpd52 Tpk1 Wdr21 Wwox
227	V$NGFIC_01: nerve growth factor-induced protein C	7	7	230	275	15659	-2.72	0.0	2.11	0.87	Alg5 Bnipl Kif20a Ssb4 Stmn1 Wdr21 Wdr23
228	V$YY1_02: Yin and Yang 1	28	28	209	1663	14271	-2.73	0.0	1.29	0.39	0610039A15Rik 1110011K10Rik 4930542G03Rik Acas2l Adk BC003251 Birc5 Bnipl Cdk5rap3 Dkkl1 Dsc2 Eif5a Elp4 Exo1 Kif20a Plk4 Ppp1cb Rab15 Rad51ap1 Ralbp1 Rer1 Shcbp1 Slc27a4 Solt Timm17b Tsta3 Vamp8 Wdr21
229	V$OCT1_Q6: octamer factor 1	214	214	23	14618	1316	-2.73	0.0	0.19	0.0	1110030H02Rik 1300010K09Rik 1700051E09Rik 1810015M01Rik 1810057E01Rik 2010002A20Rik 2010005O13Rik 2310061B02Rik 2410004C24Rik 2410018G23Rik 2410195B05Rik 2600002E23Rik 2600017H08Rik 2700084L22Rik 2810484M10Rik 3110006P09Rik 4930470D19Rik 4930542G03Rik 4932416A11Rik 6030457N17Rik 6330583M11Rik 6530411B15Rik 9330161F08Rik AL024210 Aars Abpa Abpb Abt1 Acox2 Actn4 Adk Ak3l1 Akr7a5 Alg5 Ank3 Apex1 Apo…
230	V$AP1_Q4: activator protein 1	192	192	45	12979	2955	-2.74	0.0	0.5	0.06	1110011K10Rik 1300010K09Rik 1700051E09Rik 1810015M01Rik 1810057E01Rik 2010002A20Rik 2010005O13Rik 2310061B02Rik 2410004C24Rik 2410018G23Rik 2410195B05Rik 2600002E23Rik 2700084L22Rik 2810484M10Rik 3110006P09Rik 4930470D19Rik 4932416A11Rik 6330583M11Rik 6530411B15Rik 9330161F08Rik AL024210 Aars Abpa Abpb Acox2 Actn4 Adk Akr7a5 Alg5 Ank3 Apob48r Arg1 Arhgdig Atp6v1c2 Aurkb BC003251 BC005471 BC010462…
231	V$AP1_C: AP-1 binding site	45	45	192	2989	12945	-2.75	0.0	0.71	0.16	1810057E01Rik 2010002A20Rik 2410004C24Rik 2700084L22Rik 2810484M10Rik 4932416A11Rik 9330161F08Rik Abpb Acox2 Adk Apob48r Arg1 Bspry Ccna2 Chek2 Ckap2 Cldn4 Crabp2 Depdc1a Dkkl1 Dsc2 Eif1ay Eif5a Gjb6 Gzmb Hint3 Igfbp2 Il15ra Kcnn4 Pfdn1 Pi4k2b Plk4 Pop5 Prss18 Rnase1 Sap30 Shcbp1 Slc35f5 Smpdl3b Spa17 Sytl1 Tnfsf13 Tpd52 Tsta3 Yif1
232	V$HNF3ALPHA_Q6	197	197	40	13366	2568	-2.75	0.0	0.41	0.03	0610039A15Rik 1110030H02Rik 1700051E09Rik 1810015M01Rik 1810057E01Rik 2010002A20Rik 2010005O13Rik 2310061B02Rik 2410004C24Rik 2410018G23Rik 2410195B05Rik 2600002E23Rik 2600017H08Rik 2700084L22Rik 2810484M10Rik 3110006P09Rik 4930542G03Rik 4932416A11Rik 6030457N17Rik 6330583M11Rik 6530411B15Rik 9330161F08Rik AL024210 Aars Abpa Abpb Abt1 Acas2l Acox2 Actn4 Adk Ak3l1 Ank3 Apob48r Arg1 Arhgdig Atp6v1c…
233	V$DR4_Q2: direct repeat 4	207	207	30	13718	2216	-2.76	0.0	1.11	0.33	0610039A15Rik 1110011K10Rik 1110030H02Rik 1300010K09Rik 1700051E09Rik 1810015M01Rik 2010002A20Rik 2010005O13Rik 2410018G23Rik 2410195B05Rik 2600002E23Rik 2600017H08Rik 3110006P09Rik 4930470D19Rik 4930542G03Rik 4932416A11Rik 6030457N17Rik 6330583M11Rik 6530411B15Rik 9330161F08Rik Aars Abpb Acas2l Acox2 Actn4 Adrb1 Ak3l1 Akr7a5 Alg5 Ank3 Apex1 Apob48r Apoc1 Arg1 Arhgdig Aurka Aurkb BC003251 BC00547…
234	V$SF1_Q6	34	34	203	2451	13483	-2.76	0.0	0.36	0.01	0610039A15Rik 1810015M01Rik 1810057E01Rik 3110006P09Rik Aars Apoc1 Arhgdig BC003251 Bspry Car6 Ckmt1 Dusp19 Fn3k Fuca2 Gjb6 Gsg2 Gzmb Hmmr Igfbp2 Khdrbs3 Mrps21 Nans Pafah2 Pop5 Ppp1cb Prom1 Sdc4 Shcbp1 Slc27a4 Slc31a2 Spon2 Stmn1 Wdr21 Zfp120
235	V$SRF_C: serum response factor	11	11	226	522	15412	-2.76	0.0	1.83	0.67	1110011K10Rik 6030457N17Rik 9330161F08Rik Ank3 Cps1 Crb3 Gjb6 Khdrbs3 Pqlc1 Sdc4 Slc27a4
236	V$PBX_Q3	223	223	14	15214	720	-2.77	0.0	0.13	0.0	0610039A15Rik 1110011K10Rik 1110030H02Rik 1300010K09Rik 1700051E09Rik 1810015M01Rik 1810057E01Rik 2010002A20Rik 2010005O13Rik 2310061B02Rik 2410004C24Rik 2410018G23Rik 2410195B05Rik 2600002E23Rik 2600017H08Rik 2700084L22Rik 2810484M10Rik 3110006P09Rik 4930470D19Rik 4930542G03Rik 4932416A11Rik 6030457N17Rik 6330583M11Rik 6530411B15Rik 9330161F08Rik AL024210 Aars Abpa Abpb Abt1 Acas2l Acox2 Actn4 A…
237	V$XFD1_01: Xenopus fork head domain factor 1	38	38	199	2641	13293	-2.79	0.0	0.49	0.06	1700051E09Rik 1810015M01Rik 4932416A11Rik 6030457N17Rik AL024210 Abpa Arg1 Aurkb Bspry C78915 Calml3 Cdc2a Cutc Dsc2 G0s2 Gne Gpsn2 Gzmb Insl6 Ipp Kif11 Klk7 Lig3 Mki67ip Mrps24 Nans Plk4 Prp19 Rnase1 Sdc4 Shcbp1 Snx15 Spon2 Stmn1 Sult1d1 Taf13 Tdg Vamp8
238	V$NFKAPPAB65_01: NF-kappaB (p65)	17	17	220	923	15011	-2.8	0.0	1.52	0.49	1110030H02Rik 2600002E23Rik Birc5 Chek2 Cryl1 Exo1 Lig3 Mrps21 Nans Pbk Pfdn1 Plk4 Pqlc1 Rnase1 Sat1 Ssr2 Wdr23
239	V$FREAC4_01: Fork head RElated ACtivator-4	5	5	232	169	15765	-2.8	0.0	2.18	0.91	9330161F08Rik Brrn1 Cenpf G0s2 Kif20a
240	V$TCF11MAFG_01: TCF11:MafG heterodimers	14	14	223	1193	14741	-2.8	0.0	0.16	0.0	2410018G23Rik 2410195B05Rik Cutc Gjb6 Hod Il15ra Prom1 Scrn2 Slc28a3 Slc35b1 Sult1d1 Sytl1 Taf7 Tctex1
241	V$FXR_Q3	1	1	236	273	15661	-2.8	0.0	0.02	0.0	6330583M11Rik
242	V$GATA1_05: GATA-binding factor 1	39	39	198	2601	13333	-2.81	0.0	0.68	0.13	1700051E09Rik 6030457N17Rik Aars Abpa Actn4 Ak3l1 Ank3 Apex1 Aurka Aurkb Ccna2 Cenpf Chek2 Dsc2 Dusp19 Entpd1 Esm1 Exo1 Fabp1 Galk2 Gzmb H28 Kif20a Klk7 Lgals7 Mki67 Mrpl9 Ngef Pafah2 Pop5 Ppp1cb Rnase1 Sat1 Scrn2 Sepx1 Slc28a3 Slc31a2 Slc33a1 Wdr23
243	V$DR3_Q4: direct repeat 3	35	35	202	2240	13694	-2.81	0.0	0.9	0.24	1110030H02Rik 1300010K09Rik 2010002A20Rik 2810484M10Rik 9330161F08Rik Abpb Ak3l1 Alg5 Arg1 Bag2 Calml3 Cks2 Cldn4 Commd9 Dera Dsc2 Dusp19 Ect2 Fdx1 Kars Kif11 Mal Nsbp1 Plk4 Pqlc1 Prss18 Pycr2 Rgs19ip1 Rnase1 Spon2 Sytl1 Tle6 Tmed1 Tusc2 Wdr23
244	V$SREBP1_01: sterol regulatory element-binding protein 1	12	12	225	602	15332	-2.84	0.0	1.65	0.59	4930470D19Rik Aars Apex1 Aurka Commd9 Crb3 Cutc D11Ertd99e Pigr Qtrt1 Sgol1 Tdg
245	V$TFIIA_Q6	216	216	21	14314	1620	-2.84	0.0	1.21	0.35	0610039A15Rik 1110011K10Rik 1300010K09Rik 1700051E09Rik 1810015M01Rik 1810057E01Rik 2010002A20Rik 2010005O13Rik 2410004C24Rik 2410195B05Rik 2600002E23Rik 2600017H08Rik 2700084L22Rik 2810484M10Rik 3110006P09Rik 4930470D19Rik 4930542G03Rik 4932416A11Rik 6030457N17Rik 6330583M11Rik 6530411B15Rik 9330161F08Rik AL024210 Aars Abpa Abpb Abt1 Acas2l Acox2 Actn4 Adk Ak3l1 Akr7a5 Alg5 Ank3 Apex1 Apoc1 Arg1…
246	V$FOXD3_01: fork head box D3	203	203	34	13654	2280	-2.86	0.0	0.59	0.13	0610039A15Rik 1110030H02Rik 1700051E09Rik 1810015M01Rik 1810057E01Rik 2010002A20Rik 2010005O13Rik 2310061B02Rik 2410004C24Rik 2410018G23Rik 2410195B05Rik 2600002E23Rik 2600017H08Rik 2700084L22Rik 2810484M10Rik 3110006P09Rik 4930470D19Rik 4930542G03Rik 6030457N17Rik 6330583M11Rik 6530411B15Rik 9330161F08Rik AL024210 Aars Abpa Abpb Abt1 Acas2l Acox2 Actn4 Adk Ak3l1 Akr7a5 Ank3 Apob48r Apoc1 Arg1 Ar…
247	V$HIF1_Q5: hypoxia-inducible factor 1	29	29	208	1839	14095	-2.87	0.0	0.92	0.24	1300010K09Rik 6530411B15Rik Adk Arhgdig Bag2 Ckmt1 Creb3 D11Ertd99e Depdc1a Dyrk3 Eif5a Fn3k Kars Lgals7 Pfdn1 Ppp1cb Pqlc1 Rer1 Sap30 Sec11l3 Sgol1 Siah2 Snx15 Spon2 Stmn1 Tle6 Tpd52 Tsta3 Ubl4
248	V$HFH1_01: HNF-3/Fkh Homolog 1	31	31	206	2100	13834	-2.9	0.0	0.6	0.13	1110030H02Rik 2010002A20Rik 2310061B02Rik 2410195B05Rik 2600002E23Rik 4930470D19Rik 6530411B15Rik Acas2l Cldn4 Cps1 Depdc1a Exo1 Extl1 Fabp1 Golph3 Gpr89 Htatip2 Insl6 Ipp Lxn Mki67ip Nans Pbk Ppp1cb Prkch Pycr2 Scrn2 Sult3a1 Tmed3 Tpd52 Wdr21
249	V$MEF2_02: myogenic MADS factor MEF-2	14	14	223	1160	14774	-2.9	0.0	0.19	0.0	1810057E01Rik 3110006P09Rik Bnipl Calml3 Extl1 Hod Mki67 Mrpl9 Pop5 Rad51ap1 Sult3a1 Taf13 Tnfsf13 Tsta3
250	V$XFD3_01: Xenopus fork head domain factor 3	29	29	208	1907	14027	-2.92	0.0	0.73	0.16	9330161F08Rik Apoc1 Aurkb BC005471 BC017133 Brrn1 Calml3 Ccna2 Cdk5rap3 Dkkl1 Ebp Ect2 Esm1 Fabp1 Galk2 Kif20a Mki67ip Mlph Mtvr2 Nans Prp19 Shcbp1 Slc35f5 Spon2 Stmn1 Taf7 Tpd52l1 Tusc2 Wdr21
251	V$RORA1_01: RAR-related orphan receptor alpha1	29	29	208	1949	13985	-2.93	0.0	0.64	0.13	0610039A15Rik 2010002A20Rik Abpa Ak3l1 Ank3 Apex1 Bspry Ccna2 Cdc2a Cps1 Cyp3a41 D11Ertd99e Dera Dkkl1 Fn3k Fuca2 Gjb6 Gsg2 Htatip2 Igfbp2 Insl6 Mad2l1 Prom1 Sdc4 Sgol1 Shcbp1 Snx15 Tm7sf2 Tpk1
252	V$ARP1_01: apolipoprotein AI regulatory protein 1	26	26	211	1690	14244	-2.96	0.0	0.78	0.18	2600017H08Rik Arg1 Bnipl Commd9 Cryl1 Esm1 Exo1 Gpsn2 Kpna2 Lig3 Melk Mki67 Mki67ip Mlph Otub2 Ppp1cb Pqlc1 Prss18 Rgs19ip1 Sema3b Slc27a4 Ssr2 Tm7sf2 Tpd52l1 Ubl4 Wwox
253	V$LXR_Q3	3	3	234	77	15857	-2.98	0.0	2.18	0.91	Apoc1 Nudt1 Tle6
254	V$HIF1_Q3: hypoxia induced factor	21	21	216	1288	14646	-2.98	0.0	1.01	0.29	Adk Aurka Bag2 Cdc2a Ckmt1 Cyb561d2 Eif5a Fdx1 Igfbp2 Kars Lgals7 Mki67ip Pop5 Pqlc1 Rer1 Sap30 Slc35f5 Snx15 Stmn1 Tle6 Tmed1
255	V$OLF1_01: olfactory neuron-specific factor	24	24	213	1550	14384	-2.99	0.0	0.8	0.18	AL024210 Adrb1 Arg1 Atp6v1c2 Birc5 Coq3 Dkkl1 G0s2 Gata2 Golph3 Ipp Kcnn4 Kif20a Klk7 Prkch Sap30 Sdc4 Sema3b Sgol1 Slc33a1 Smpdl3b Ssr2 Sult1d1 Tm7sf2
256	V$ATF3_Q6: activating transcription factor 3	25	25	212	1671	14263	-3.0	0.0	0.66	0.13	2600002E23Rik Abpa Abpb Ank3 Apob48r Bnipl Brrn1 Ccna2 Cdk5rap3 Cldn4 Crb3 Esm1 Golph3 Il15ra Kpna2 Otub2 Plk4 Siah2 Slc5a9 Tdg Tle6 Tpk1 Ubl4 Vamp8 Wdr23
257	V$GATA4_Q3	230	230	7	15627	307	-3.03	0.0	0.1	0.0	0610039A15Rik 1110011K10Rik 1110030H02Rik 1300010K09Rik 1700051E09Rik 1810015M01Rik 1810057E01Rik 2010002A20Rik 2010005O13Rik 2310061B02Rik 2410004C24Rik 2410018G23Rik 2410195B05Rik 2600002E23Rik 2600017H08Rik 2700084L22Rik 2810484M10Rik 3110006P09Rik 4930470D19Rik 4930542G03Rik 4932416A11Rik 6030457N17Rik 6330583M11Rik 9330161F08Rik AL024210 Aars Abpa Abpb Abt1 Acas2l Acox2 Actn4 Ak3l1 Akr7a5 Al…
258	V$NERF_Q2: new ets-related factor 1a	9	9	228	807	15127	-3.03	0.0	0.16	0.0	1300010K09Rik 9330161F08Rik Cblc Creb3 Ebp Scrn2 Tle6 Tpd52l1 Tpk1
259	V$TEL2_Q6	14	14	223	1115	14819	-3.03	0.0	0.25	0.0	1300010K09Rik 2410195B05Rik 9330161F08Rik BC010552 Cblc Serpini1 Slc28a3 Slc5a9 Taf7 Tle6 Tm7sf2 Tsta3 Vamp8 Wdr21
260	V$TAL1ALPHAE47_01: Tal-1alpha:E47 heterodimer	20	20	217	1289	14645	-3.08	0.0	0.78	0.18	Abpa Acas2l Atp6v1c2 Brrn1 Bspry Cks2 Cldn4 Crb3 D11Ertd99e Depdc1a Dera Gjb6 Gne Gpsn2 Ipp Mad2l1 Pbk Scrn2 Tpd52l1 Tsta3
261	V$AR_01: androgen receptor	19	19	218	1224	14710	-3.1	0.0	0.78	0.18	3110006P09Rik Cdca5 Cks2 Creb3 Dsc2 Eif1ay Entpd1 Exo1 Gjb6 Golph3 Gsg2 Ipp Jarid2 Ngef Nsbp1 Ovol1 Pbk Scrn2 Timm17b
262	V$RREB1_01: Ras-responsive element binding protein 1	19	19	218	1326	14608	-3.1	0.0	0.51	0.07	2410018G23Rik 4930542G03Rik 6530411B15Rik Abpb Cdca5 Entpd1 G0s2 Galk2 Gjb2 Lgals7 Melk Nudt1 Pop5 Slc35b1 Smpdl3b Stmn1 Tle6 Tpk1 Tram1
263	V$FOXO1_02: fork head box O1	16	16	221	967	14967	-3.1	0.0	1.0	0.28	4930542G03Rik 9330161F08Rik BC005471 BC017133 Cdk5rap3 Cenpf Ebp Ect2 Galk2 Kif20a Mlph Nans Stmn1 Taf7 Tpd52 Tpd52l1
264	V$GRE_C: Glucocorticoid response element	11	11	226	589	15345	-3.11	0.0	1.32	0.39	0610039A15Rik 2600017H08Rik Atp6v1c2 Cdk5rap3 Gjb6 Gsg2 Hod Mtvr2 Ovol1 Scrn2 Wdr21
265	V$CACCCBINDINGFACTOR_Q6	18	18	219	1282	14652	-3.11	0.0	0.45	0.05	2410004C24Rik 4930542G03Rik 4932416A11Rik Akr7a5 Arg1 BC005471 Birc5 Crb3 Creb3 D11Ertd99e Dera Eif5a Il15ra Pigr Qtrt1 Tpk1 Zdhhc7 Zfp120
266	V$FOXO4_02: fork head box O4	9	9	228	451	15483	-3.11	0.0	1.45	0.47	4930542G03Rik BC005471 BC017133 Cdk5rap3 Galk2 Kif20a Nans Stmn1 Tpd52
267	V$MTF1_Q4	18	18	219	1157	14777	-3.12	0.0	0.78	0.18	3110006P09Rik 6530411B15Rik BC010552 BC017133 Creb3 Cyb561d2 Eif5a Gjb6 Kcnn4 Lxn Melk Mrpl9 Mrps21 Ngef Pecr Pqlc1 Rgs19ip1 Vamp8
268	V$OCT1_B: Octamer binding factor 1	12	12	225	961	14973	-3.13	0.0	0.26	0.0	Atp6v1c2 Aurkb Calml3 Coq3 Creb3 Eif1ay Exo1 Extl1 Ipp Slc5a9 Tdg Zfp120
269	V$HOX13_01: Hox-1.3	1	1	236	244	15690	-3.13	0.0	0.03	0.0	Wwox
270	V$GR_01: high affinity binding site for glucocorticoid receptor	17	17	220	1201	14733	-3.14	0.0	0.48	0.06	0610039A15Rik 2600017H08Rik Apob48r Brrn1 Cenpf Cutc Eif1ay G0s2 Igfbp2 Ipp Mcfd2 Pigr Pycr2 Ralbp1 Scrn2 Slc33a1 Tsta3
271	V$ICSBP_Q6	14	14	223	856	15078	-3.19	0.0	0.92	0.24	2810484M10Rik AL024210 Cps1 Cutc Exo1 H28 Mrpl9 Pi4k2b Pigr Spa17 Ssr2 Sult3a1 Tctex1 Tpd52l1
272	V$E2F1DP2_01: E2F-1:DP-2 heterodimer	16	16	221	1085	14849	-3.19	0.0	0.6	0.13	0610039A15Rik 1110011K10Rik 2410004C24Rik Cdc2a Chek2 D11Ertd99e Exo1 Gata2 Gpsn2 Hmmr Kars Ralbp1 Ssb4 Stmn1 Taf7 Tram1
273	V$TAL1BETAITF2_01: Tal-1beta:ITF-2 heterodimer	16	16	221	1085	14849	-3.19	0.0	0.6	0.13	2010005O13Rik Abpa Acas2l Bspry Cks2 Crb3 Depdc1a Dera Gjb6 Gne Gpsn2 Ipp Mad2l1 Scrn2 Tpd52l1 Tsta3
274	V$R_01: Epstein-Barr virus transcription factor R	1	1	236	238	15696	-3.2	0.0	0.03	0.0	Sepx1
275	V$NKX61_01: NKX6-1	15	15	222	951	14983	-3.2	0.0	0.81	0.18	1110011K10Rik Abt1 Bnipl Car6 Insl6 Melk Mrpl9 Nans Nkiras2 Nsbp1 P4hb Rnase1 Shcbp1 Sult3a1 Zfp120
276	V$PPARA_01: PPAR:RXR heterodimers	1	1	236	7	15927	-3.21	0.0	2.19	0.91	Fabp1
277	V$APOLYA_B: Avian C-type PolyA signal	2	2	235	41	15893	-3.21	0.0	2.03	0.83	Dkkl1 Rnase1
278	V$STAT5A_01: signal transducer and activator of transcription 5a	15	15	222	1043	14891	-3.21	0.0	0.53	0.07	2410018G23Rik BC010462 Commd9 Dyrk3 Gjb6 Kpna2 Pbk Pigr Sat1 Sec11l3 Serpini1 Siah2 Solt Taf13 Tsta3
279	V$CREBP1CJUN_01: CRE-binding protein 1:c-Jun heterodimer	11	11	226	623	15311	-3.22	0.0	1.12	0.33	0610039A15Rik 2600002E23Rik Brrn1 Ccna2 Eif1ay Eif5a Golph3 Gpr89 Plk4 Tdg Wdr23
280	V$EVI1_05: ectopic viral integration site 1 encoded factor	14	14	223	1002	14932	-3.23	0.0	0.46	0.05	6330583M11Rik Acas2l Ak3l1 Chek2 Ckmt1 Commd9 Fabp1 Gpr89 Qtrt1 Rnase1 Serpini1 Shcbp1 Stmn1 Taf7
281	V$TAL1BETAE47_01: Tal-1beta:E47 heterodimer	14	14	223	885	15049	-3.23	0.0	0.81	0.18	Abpa Acas2l Bspry Cks2 Crb3 Dera Gjb6 Gne Gpsn2 Ipp Mad2l1 Scrn2 Tpd52l1 Tsta3
282	V$AR_Q2: androgen receptor	12	12	225	905	15029	-3.25	0.0	0.36	0.01	1810057E01Rik 2600017H08Rik Ank3 Ect2 Gsg2 Igfbp2 Ipp Mrps24 Nsbp1 Prom1 Scrn2 Slc27a4
283	V$CHX10_01	8	8	229	412	15522	-3.26	0.0	1.29	0.39	1810015M01Rik Cks2 Fn3k Nkiras2 Ovol1 Pop5 Shcbp1 Ssr2
284	V$TAXCREB_01: Tax/CREB complex	8	8	229	419	15515	-3.29	0.0	1.24	0.36	2010005O13Rik 2410018G23Rik 2700084L22Rik Actn4 Eif5a Fkbp4 Sgol1 Tpd52l1
285	V$EGR2_01: Egr-2/Krox-20 early growth response gene product	5	5	232	213	15721	-3.3	0.0	1.53	0.49	Alg5 Apex1 Siah2 Ssb4 Tm7sf2
286	V$HFH4_01	6	6	231	554	15380	-3.31	0.0	0.18	0.0	BC017133 Bspry Depdc1a Galk2 Pop5 Sult3a1
287	V$OCT1_07: octamer factor 1	5	5	232	217	15717	-3.33	0.0	1.48	0.47	1810015M01Rik 1810057E01Rik 2600017H08Rik Cps1 Exo1
288	V$NFKAPPAB50_01: NF-kappaB (p50)	11	11	226	685	15249	-3.35	0.0	0.81	0.18	4930470D19Rik Bnipl D11Ertd99e Exo1 Pqlc1 Rab15 Rnase1 Sema3b Tnfsf13 Ubl4 Wdr21
289	V$RORA2_01: RAR-related orphan receptor alpha2	5	5	232	219	15715	-3.36	0.0	1.46	0.47	Cps1 Gsg2 Hmmr Prom1 Tusc2
290	V$RSRFC4_Q2	7	7	230	363	15571	-3.36	0.0	1.2	0.35	1810057E01Rik Extl1 Hod Mki67 Plk4 Pop5 Tsta3
291	V$FREAC3_01: Fork head RElated ACtivator-3	3	3	234	358	15576	-3.37	0.0	0.1	0.0	Gzmb Insl6 Mki67ip
292	V$DEAF1_02	7	7	230	369	15565	-3.4	0.0	1.16	0.34	2410018G23Rik Bspry Creb3 Fdx1 Galk2 Prp19 Serpini1
293	V$HNF1_Q6	227	227	10	15291	643	-3.4	0.0	0.45	0.05	0610039A15Rik 1110011K10Rik 1110030H02Rik 1700051E09Rik 1810015M01Rik 1810057E01Rik 2010002A20Rik 2010005O13Rik 2310061B02Rik 2410004C24Rik 2410018G23Rik 2410195B05Rik 2600002E23Rik 2600017H08Rik 2700084L22Rik 2810484M10Rik 3110006P09Rik 4930470D19Rik 4930542G03Rik 4932416A11Rik 6030457N17Rik 6330583M11Rik 6530411B15Rik 9330161F08Rik AL024210 Aars Abpa Abpb Abt1 Acas2l Acox2 Actn4 Ak3l1 Akr7a5 Al…
294	V$HTF_01	10	10	227	709	15225	-3.4	0.0	0.49	0.06	C1qtnf1 Cyb561d2 Gpr89 Hmmr Il15ra Pecr Plk4 Prp19 Pycr2 Taf13
295	V$E2F_02: E2F	7	7	230	373	15561	-3.41	0.0	1.13	0.33	Cdc2a D11Ertd99e Exo1 Ralbp1 Stmn1 Taf7 Tram1
296	V$E2F_Q3: E2F	7	7	230	373	15561	-3.41	0.0	1.13	0.33	Cdc2a D11Ertd99e Exo1 Ralbp1 Stmn1 Taf7 Tram1
297	V$E2F4DP1_01: E2F-4:DP-1 heterodimer	7	7	230	373	15561	-3.41	0.0	1.13	0.33	Cdc2a D11Ertd99e Exo1 Ralbp1 Stmn1 Taf7 Tram1
298	V$COUP_DR1_Q6	5	5	232	470	15464	-3.42	0.0	0.19	0.0	Abpa Crabp2 Fabp1 P4hb Prss18
299	V$EVI1_02: ectopic viral integration site 1 encoded factor	7	7	230	380	15554	-3.43	0.0	1.08	0.32	6330583M11Rik 9330161F08Rik Chek2 Galk2 Shcbp1 Stmn1 Tpk1
300	V$HNF4_01: hepatic nuclear factor 4	228	228	9	15294	640	-3.44	0.0	0.66	0.13	0610039A15Rik 1110011K10Rik 1110030H02Rik 1300010K09Rik 1700051E09Rik 1810015M01Rik 1810057E01Rik 2010002A20Rik 2010005O13Rik 2310061B02Rik 2410004C24Rik 2410018G23Rik 2410195B05Rik 2600002E23Rik 2600017H08Rik 2700084L22Rik 2810484M10Rik 3110006P09Rik 4930542G03Rik 4932416A11Rik 6330583M11Rik 6530411B15Rik 9330161F08Rik AL024210 Aars Abpa Abpb Abt1 Acas2l Acox2 Actn4 Adk Ak3l1 Akr7a5 Alg5 Ank3 Ap…
301	V$BACH1_01: BTB and CNC homolog 1	5	5	232	233	15701	-3.44	0.0	1.31	0.39	Acox2 Chek2 Dkkl1 Pop5 Tsta3
302	V$PR_01: high affinity binding sites for progesterone receptor	2	2	235	281	15653	-3.45	0.0	0.08	0.0	Eif1ay Mlph
303	V$E4BP4_01: E4BP4	8	8	229	610	15324	-3.45	0.0	0.37	0.01	3110006P09Rik Ipp Khdrbs3 Kpna2 Slc33a1 Ssr2 Tnfsf13 Tpd52l1
304	V$ATF_B: ATF binding site	8	8	229	489	15445	-3.48	0.0	0.81	0.18	2600002E23Rik Apex1 Brrn1 Ccna2 Golph3 Plk4 Tdg Wdr23
305	V$T3R_01: viral homolog of thyroid hormone receptor alpha1	7	7	230	416	15518	-3.53	0.0	0.85	0.21	2810484M10Rik Abpa Alg5 Calml3 Dkkl1 Tusc2 Wdr21
306	V$EGR3_01: early growth response gene 3 product	4	4	233	177	15757	-3.56	0.0	1.29	0.39	Alg5 Apex1 Siah2 Ssb4
307	V$MAF_Q6	7	7	230	461	15473	-3.58	0.0	0.63	0.13	Coq3 D11Ertd99e Extl1 Nsbp1 Snx15 Solt Vamp8
308	V$OCT1_01: octamer factor 1	7	7	230	470	15464	-3.59	0.0	0.59	0.13	1810015M01Rik Atp6v1c2 Aurkb Calml3 Creb3 Exo1 Tdg
309	V$HEN1_02: HEN1	4	4	233	186	15748	-3.61	0.0	1.19	0.35	Cyb561d2 Gzmb Rad51ap1 Solt
310	V$MIF1_01: MIBP-1 / RFX1 complex	1	1	236	197	15737	-3.62	0.0	0.05	0.0	Spa17
311	V$AR_03: is recognized by androgen reseptor	3	3	234	314	15620	-3.64	0.0	0.17	0.0	Eif1ay Ipp Scrn2
312	V$CDPCR3_01: cut-like homeodomain protein	5	5	232	400	15534	-3.66	0.0	0.34	0.01	4932416A11Rik 6330583M11Rik Cdc2a Cenpf G0s2
313	V$IRF1_01: interferon regulatory factor 1	4	4	233	353	15581	-3.68	0.0	0.26	0.0	Dsc2 Pafah2 Pi4k2b Pigr
314	V$HEN1_01: HEN1	5	5	232	378	15556	-3.71	0.0	0.41	0.03	2700084L22Rik Gne Gzmb Nudt1 Solt
315	V$ATF6_01: activating transcription factor 6	5	5	232	329	15605	-3.73	0.0	0.61	0.13	Lig3 Nans Prp19 Sema3b Vamp8
316	V$STAT5B_01: signal transducer and activator of transcription 5b	5	5	232	324	15610	-3.74	0.0	0.63	0.13	2410018G23Rik BC010462 Commd9 Pbk Taf13
317	V$POU3F2_01	2	2	235	64	15870	-3.75	0.0	1.38	0.43	Abpa Fabp1
318	V$MEF2_03: myogenic MADS factor MEF-2	4	4	233	318	15616	-3.78	0.0	0.36	0.01	1810057E01Rik Extl1 Hod Pop5
319	V$CLOX_01: Clox	4	4	233	322	15612	-3.79	0.0	0.35	0.01	1810057E01Rik Rnase1 Sult3a1 Tpd52l1
320	V$MYCMAX_01: c-Myc:Max heterodimer	3	3	234	139	15795	-3.79	0.0	1.06	0.32	Pecr Qtrt1 Tnfsf13
321	V$POLY_C: Retroviral Poly A signal	4	4	233	240	15694	-3.82	0.0	0.73	0.16	2600002E23Rik Commd9 Mcfd2 Slc35b1
322	V$ISRE_01: interferon-stimulated response element	4	4	233	262	15672	-3.84	0.0	0.6	0.13	Cutc Mrpl9 Pigr Tctex1
323	V$MEIS1AHOXA9_01: Meis-1a:HOXA9 heterodimeric binding	1	1	236	169	15765	-3.87	0.0	0.08	0.0	Cryl1
324	V$HSF_Q6	3	3	234	156	15778	-3.9	0.0	0.88	0.23	Melk Pigr Slc33a1
325	V$IRF2_01: interferon regulatory factor 2	1	1	236	19	15915	-3.95	0.0	1.36	0.43	Pi4k2b
326	V$DTYPEPA_B: poly A signal of D-type LTRs	2	2	235	83	15851	-3.97	0.0	1.04	0.31	1110011K10Rik Cryl1
327	V$FXR_IR1_Q6	1	1	236	153	15781	-4.02	0.0	0.11	0.0	Arhgdig
328	V$MEIS1BHOXA9_02: Meis-1b:HOXA9 heterodimeric binding	2	2	235	191	15743	-4.03	0.0	0.25	0.0	Ipp Mki67ip
329	V$RSRFC4_01: related to serum response factor, C4	2	2	235	92	15842	-4.05	0.0	0.91	0.24	1810057E01Rik Extl1
330	V$SREBP1_02: sterol regulatory element-binding protein 1	2	2	235	93	15841	-4.06	0.0	0.9	0.24	Otub2 Ssr2
331	V$TAXCREB_02: Tax/CREB complex	1	1	236	22	15912	-4.06	0.0	1.24	0.36	Abt1
332	V$EGR1_01: Egr-1/Krox-24/NGFI-A immediate-early gene product	2	2	235	170	15764	-4.11	0.0	0.33	0.0	Spa17 Ssb4
333	V$PAX3_01: Pax-3 binding sites	1	1	236	25	15909	-4.14	0.0	1.14	0.33	Ak3l1
334	V$E2F_01: E2F	2	2	235	109	15825	-4.14	0.0	0.72	0.16	Calml3 Kars
335	V$CDP_01: cut-like homeodomain protein	2	2	235	144	15790	-4.17	0.0	0.46	0.05	1810057E01Rik Sepx1
336	V$POU3F2_02	1	1	236	109	15825	-4.33	0.0	0.22	0.0	1810057E01Rik
337	V$GNCF_01: GCNF (germ cell nuclear factor)	1	1	236	94	15840	-4.42	0.0	0.28	0.0	2810484M10Rik
