# Supplementary material for: A genomic analysis of mouse models of breast cancer reveals molecular features of mouse models and relationships to human breast cancer
Source: Breast Cancer Res. 2014 Jun 5;16(3):R59. doi: 10.1186/bcr3672 (PMC4078930; doi:10.1186/bcr3672)
Supplement: Additional file 3 — Fold change values organized by mouse tumor model type comparing the mouse model to normal mammary gland. [file bcr3672-S3.zip › Additional_File_3/ATX_vs_NMLmammary/AdditionalFile60_ATX_vs_NMLmammary/ATX_vs_NML_SAM.txt]

Current settings
Input parameters
Data type?								Two class unpaired
Array or Seq data?								array
Arrays centered?								FALSE
Delta								1.035046384
Minimum fold change								0
Test statistic								standard
Are data are log scale?								TRUE
Number of permutations								100
Input percentile for exchangeability factor s0								Automatic choice
Number of neighbors for KNN								10
Seed for Random number generator								45336114
Computed values
Estimate of pi0 (proportion of null genes)								0.72
s0 percentile								0
False Discovery Rate (%)								1.111046304
List of Significant Genes for Delta = 1.035
Positive genes (170) Upregulated in ATX tumors compared to NML mammary gland
	Row	Gene ID	Gene Name	Score(d)	Numerator(r)	Denominator(s+s0)	Fold Change	q-value(%)
	12362	1438286_at	2.888618482	5.142321538	2.396030496	0.465943344	5.263529359	0
	117	1415834_at	5.306486639	5.123370582	2.388864043	0.466268056	5.237448102	0
	3057	1419032_at	3.560912672	4.795652685	2.373550273	0.494937901	5.182148196	0
	14896	1450684_at	3.127781358	4.523791231	2.389782163	0.528269772	5.240782235	0
	5856	1422607_at	3.271810904	4.506057681	2.382339949	0.528697171	5.213817008	0
	8045	1425198_at	4.86876733	4.406021647	1.704552765	0.386868904	3.259278797	0
	14540	1450250_at	3.155617017	4.396534669	2.343539856	0.533042506	5.075464479	0
	3243	1419241_a_at	4.253919692	4.39109095	1.829476156	0.416633629	3.55408	0
	8044	1425197_at	5.188845467	4.293678711	1.576367823	0.367136884	2.982181001	0
	2060	1417928_at	4.416829352	4.209689658	1.745837834	0.414718893	3.353895722	0
	8102	1425272_at	3.448167908	4.157013866	1.562893135	0.375965341	2.954457273	0
	912	1416686_at	4.201756058	4.140623352	1.874231366	0.452644736	3.666062459	0
	8103	1425273_s_at	3.504841791	4.106258589	1.522219679	0.370707213	2.872326356	0
	913	1416687_at	4.305131877	4.055706485	1.845768937	0.455104171	3.594444772	0
	2568	1418483_a_at	3.814489026	4.044901517	1.728636072	0.427361721	3.314143501	0
	15742	1451698_at	4.077651202	3.988989831	2.582821703	0.647487663	5.991103277	0
	17356	1459546_s_at	4.122764722	3.949093722	2.003322062	0.507286533	4.009221325	0
	15854	1451843_a_at	3.512438546	3.930840276	1.855702948	0.472088108	3.619280563	0
	16196	1452337_at	4.112904389	3.920091922	1.290165204	0.329116059	2.445560582	0
	4619	1421151_a_at	4.241374501	3.912435209	1.791253476	0.457835946	3.461154821	0
	8212	1425416_s_at	4.657943544	3.890011431	2.357853887	0.606130324	5.126072514	0
	1501	1417323_at	4.700695486	3.886817276	2.311463482	0.594693117	4.96386363	0
	4283	1420764_at	3.805451396	3.865228446	2.169808032	0.561366052	4.499635168	0
	16599	1453683_a_at	3.958216653	3.841042916	1.782590962	0.464090353	3.44043494	0
	3274	1419276_at	4.126765165	3.803848687	2.006769651	0.527562954	4.018813564	0
	7550	1424594_at	3.724935586	3.799215611	2.626997349	0.691457821	6.177389714	0
	4782	1421350_a_at	2.465501512	3.774661226	1.842363979	0.48808724	3.585971392	0
	11681	1435951_at	2.316494544	3.771611153	1.936241931	0.513372629	3.827074356	0
	5494	1422196_at	3.771186757	3.743598459	1.548279251	0.413580481	2.924680949	0
	5597	1422308_a_at	3.846269007	3.716926782	2.656518588	0.714708345	6.305097097	0
	3607	1419643_s_at	4.638703218	3.683508887	2.020127173	0.548424677	4.056195457	0
	15518	1451424_at	3.946607953	3.64056393	2.163714228	0.594334908	4.480669227	0
	11083	1433670_at	3.707192845	3.633362958	1.404294809	0.386500007	2.646883705	0
	820	1416586_at	4.445053649	3.632098451	1.497402711	0.412269307	2.823339679	0
	806	1416572_at	3.365171457	3.625064641	1.293365323	0.356784072	2.450991231	0
	8363	1425625_at	1.827727054	3.587822991	1.316583671	0.366958926	2.490755952	0
	4624	1421156_a_at	4.126723193	3.570837592	2.116295799	0.592660894	4.335792753	0
	2022	1417884_at	2.517752717	3.539661857	1.890743315	0.534159304	3.708262352	0
	7596	1424647_at	4.040011797	3.520235302	2.106576751	0.598419302	4.306681852	0
	13066	1448416_at	5.564117867	3.512483919	1.879770085	0.535168311	3.680164067	0
	3582	1419613_at	3.864415263	3.508340245	1.691238313	0.482062227	3.229337696	0
	13036	1448383_at	3.536020952	3.487094592	1.271013514	0.36449069	2.413310445	0
	15622	1451550_at	3.861373264	3.472321348	1.295994035	0.373235627	2.455461215	0
	1477	1417297_at	6.172985092	3.423251239	1.445349753	0.422215506	2.723288361	0
	2641	1418569_at	5.89996669	3.406556543	1.297295224	0.380823042	2.457676833	0
	9351	1426942_at	5.539599605	3.399893942	1.51648553	0.44603907	2.86093264	0
	1337	1417140_a_at	5.66900025	3.398139064	1.238886006	0.364577783	2.360162192	0
	870	1416638_at	3.014814429	3.37352958	1.28237543	0.380128705	2.432391461	0
	14836	1450606_at	5.598570596	3.367271042	1.220193952	0.362368796	2.329780361	0
	14557	1450270_at	3.06174343	3.366371912	1.036261684	0.307827451	2.050906446	0
	796	1416562_at	2.043582432	3.328619761	1.560687005	0.468869116	2.949942849	0.304922095
	795	1416561_at	1.834032982	3.321422657	1.55576445	0.468403034	2.939894635	0.304922095
	9330	1426911_at	4.057432755	3.318727718	2.155715819	0.649560917	4.455896798	0.304922095
	4172	1420637_at	6.049061668	3.305171367	1.109842765	0.33578978	2.158221243	0.304922095
	522	1416271_at	5.366100527	3.294928739	2.355708313	0.7149497	5.118454692	0.304922095
	13709	1449141_at	5.983787878	3.293835174	1.281699075	0.389120587	2.43125139	0.304922095
	17380	1460038_at	2.500834351	3.285484355	1.162647865	0.353874114	2.23867929	0.304922095
	8493	1425801_x_at	5.536460533	3.263605482	1.095477828	0.335664906	2.136838431	0.304922095
	9662	1427403_at	3.468360645	3.261375883	1.473035765	0.451660838	2.776054257	0.304922095
	5593	1422303_a_at	4.499999393	3.2613006	1.615024488	0.495208718	3.063167988	0.304922095
	11560	1435415_x_at	5.686302053	3.259059574	1.535950059	0.471286279	2.899793283	0.304922095
	4173	1420638_at	5.894340723	3.247472233	1.119587869	0.344756718	2.172848924	0.304922095
	13292	1448662_at	5.625871065	3.243616511	1.421626599	0.438284425	2.678873763	0.304922095
	8977	1426414_a_at	5.264996196	3.238129866	2.666456473	0.823455693	6.34867917	0.304922095
	3353	1419361_at	7.142033189	3.235458349	0.914925793	0.28278089	1.885472087	0.304922095
	3931	1420362_a_at	5.352598461	3.23138403	1.792791392	0.554806044	3.464846386	0.304922095
	10939	1432417_a_at	5.369094865	3.228076112	1.616052464	0.500624027	3.06535139	0.304922095
	11598	1435627_x_at	5.818682419	3.221977156	1.439222278	0.446689163	2.711746424	0.304922095
	13887	1449340_at	3.575169322	3.207078144	2.506773696	0.78163786	5.683476583	0.304922095
	14203	1449836_x_at	5.455828942	3.205070804	1.709948034	0.533513341	3.271490392	0.304922095
	12442	1438562_a_at	5.762458733	3.200268305	1.216479345	0.380117924	2.32378943	0.304922095
	3932	1420363_at	5.310687148	3.19765648	1.780639042	0.556857515	3.435783289	0.304922095
	137	1415857_at	5.118880838	3.185105995	2.674264001	0.839615386	6.38312987	0.304922095
	17461	1460250_at	3.53261656	3.182367929	2.516078089	0.790630796	5.72024956	0.304922095
	12589	1439018_at	6.279497252	3.171076203	1.732009145	0.546189695	3.321901152	0.304922095
	4108	1420568_at	3.531195814	3.167578562	1.072799763	0.338681343	2.103511583	0.304922095
	15872	1451876_a_at	4.350405283	3.147239802	2.376575582	0.755130124	5.193026481	0.304922095
	136	1415856_at	5.018232793	3.145788442	2.647463272	0.841589739	6.265646046	0.304922095
	6425	1423276_at	3.978608363	3.143205454	2.104160591	0.669431452	4.299475253	0.304922095
	13531	1448933_at	3.56090519	3.141103974	1.440838871	0.458704609	2.714786739	0.304922095
	10730	1431469_a_at	4.096874584	3.123437284	1.347704793	0.431481304	2.54506904	0.508562646
	15095	1450920_at	4.902370586	3.120466559	1.536900352	0.492522616	2.901703986	0.508562646
	15944	1451976_s_at	5.114975366	3.114923862	1.16770441	0.374874142	2.246539471	0.508562646
	16137	1452242_at	4.310721462	3.100876414	1.535635695	0.495226346	2.899161485	0.508562646
	7749	1424838_at	4.461750057	3.097684558	1.542505705	0.497954416	2.913000007	0.508562646
	1578	1417405_at	4.808339765	3.096777746	1.058574521	0.341830964	2.082872487	0.508562646
	3352	1419360_a_at	7.367705576	3.094407214	0.860643524	0.278128722	1.815848102	0.508562646
	10620	1430983_at	5.485930113	3.092973008	1.263300159	0.408442025	2.400442134	0.508562646
	15987	1452027_a_at	4.300138169	3.09177778	2.349219099	0.759827926	5.095483681	0.508562646
	4234	1420708_at	4.055756133	3.088643113	1.373696897	0.444757405	2.591337446	0.508562646
	2439	1418346_at	5.777295822	3.088465048	1.77903093	0.576024304	3.4319557	0.508562646
	7978	1425119_at	4.337582387	3.086260135	1.336061624	0.432906355	2.5246119	0.508562646
	15373	1451246_s_at	3.996662024	3.083230965	1.75659156	0.569724286	3.378988779	0.508562646
	17712	1460746_at	4.252428364	3.079595612	1.716788801	0.557472155	3.287039517	0.508562646
	16597	1453677_a_at	6.062172924	3.072981751	1.283389159	0.41763644	2.434101214	0.508562646
	11430	1434877_at	3.414628723	3.065691134	1.235732423	0.403084449	2.355008754	0.508562646
	8345	1425606_at	5.683709842	3.065448638	2.266500907	0.739370048	4.811547287	0.508562646
	17473	1460269_at	5.667060378	3.065107947	1.142843873	0.372855995	2.208158716	0.508562646
	3481	1419496_at	2.6208345	3.064062967	1.094756687	0.357289227	2.135770585	0.508562646
	9566	1427261_at	5.826642663	3.056769931	1.374324292	0.449600174	2.592464606	0.508562646
	3524	1419549_at	3.034206975	3.052345315	2.724350306	0.892543282	6.60862579	0.508562646
	6554	1423429_at	2.390812003	3.050388117	2.011110139	0.659296477	4.03092276	0.508562646
	2459	1418369_at	4.953885559	3.045174618	1.48270916	0.486904479	2.794730483	0.508562646
	6676	1423570_at	5.311934806	3.044332659	1.459800457	0.479514107	2.750703154	0.508562646
	2073	1417942_at	3.539715621	3.04272606	2.191041136	0.720091488	4.566349028	0.508562646
	7531	1424567_at	5.433919568	3.042576453	1.571045319	0.516353605	2.971199174	0.508562646
	261	1415999_at	4.490891618	3.039610124	2.120022789	0.697465367	4.347008116	0.508562646
	11537	1435323_a_at	4.459836642	3.035283138	1.537593882	0.50657346	2.903099223	0.508562646
	95	1415811_at	5.423493919	3.022591562	1.569464111	0.519244522	2.967944493	0.508562646
	8822	1426224_x_at	5.166788615	3.022204952	1.165482595	0.385639827	2.243082363	0.508562646
	2268	1418158_at	4.512349285	3.021432734	2.364997887	0.782740539	5.151518973	0.508562646
	7162	1424128_x_at	4.120194838	3.013687806	1.712790275	0.568336996	3.27794188	0.508562646
	17332	1456734_at	6.760389009	3.012964911	1.320704955	0.438340636	2.497881358	0.508562646
	14405	1450082_s_at	3.255348989	3.008261895	1.705898333	0.567071084	3.262320069	0.508562646
	2361	1418260_at	4.811960448	3.007040085	2.005750532	0.667018222	4.015975679	0.508562646
	4480	1420998_at	3.262778596	3.005194743	1.670085316	0.555732809	3.182334122	0.820075378
	264	1416002_x_at	5.43296332	2.9959748	1.084271235	0.361909331	2.120304159	0.820075378
	4068	1420521_at	4.004100776	2.991911614	1.995324084	0.666906092	3.987056594	0.820075378
	5438	1422130_at	3.649360482	2.990738057	1.113885468	0.372445011	2.164277466	0.820075378
	4546	1421072_at	7.08488561	2.98999405	1.647994974	0.551169984	3.13397783	0.820075378
	7114	1424077_at	3.798887656	2.987572935	1.959093568	0.655747528	3.888176117	0.820075378
	7113	1424076_at	3.772263197	2.986825643	1.991972348	0.666919528	3.977804433	0.820075378
	13500	1448896_at	5.339938152	2.983922209	1.038841125	0.348146182	2.054576609	0.820075378
	1481	1417301_at	5.871004177	2.982981037	1.32628418	0.444617034	2.507559928	0.820075378
	7281	1424268_at	5.541295447	2.982231035	1.548243465	0.51915611	2.924608403	0.820075378
	1288	1417090_at	4.387215883	2.979846857	1.494930787	0.501680408	2.81850629	0.820075378
	2062	1417930_at	4.788790226	2.969840653	1.332488971	0.448673557	2.51836775	0.820075378
	2112	1417986_at	4.440522811	2.967694824	1.713914862	0.577523958	3.280498046	0.820075378
	8254	1425475_at	5.186284969	2.959172418	1.454093674	0.491385248	2.739843851	0.820075378
	13618	1449033_at	2.778596839	2.958382865	1.604159471	0.54224201	3.040185748	0.820075378
	3386	1419397_at	4.804003695	2.938572224	1.385657333	0.471541016	2.612909819	0.820075378
	7532	1424568_at	5.421493053	2.937541895	1.522229799	0.518198498	2.872346504	0.820075378
	8467	1425770_at	5.309216407	2.936783777	1.077314789	0.366834902	2.110104999	0.820075378
	2948	1418917_at	3.912562827	2.936500385	0.995861572	0.33913211	1.994271141	0.820075378
	7784	1424881_at	4.604475867	2.935771239	1.229211947	0.418701543	2.344388957	0.820075378
	5386	1422068_at	2.806688358	2.934530163	1.057827263	0.360475853	2.081793923	0.820075378
	5887	1422643_at	4.2936712	2.933340279	2.688464475	0.91651981	6.446269368	0.820075378
	10059	1428069_at	4.860426713	2.933126115	1.454579187	0.495914301	2.740766052	0.820075378
	16640	1453887_a_at	4.133449477	2.931908563	1.199806178	0.4092236	2.297088082	0.820075378
	9808	1427633_a_at	2.506701201	2.928292316	1.335165263	0.455953545	2.52304382	0.820075378
	450	1416196_at	3.067922794	2.921040824	0.997951622	0.341642477	1.99716236	0.820075378
	12838	1448165_at	5.617619688	2.916224503	1.067092955	0.365915914	2.095207247	0.820075378
	2860	1418818_at	4.780498959	2.913831899	2.842772312	0.975613011	7.17397298	0.820075378
	13641	1449061_a_at	4.828389493	2.91222291	1.445718783	0.496431361	2.723985046	0.820075378
	8932	1426353_at	4.921775996	2.903900028	1.271295438	0.437788982	2.413782088	0.820075378
	13764	1449203_at	3.589020596	2.899410164	1.459153967	0.503258899	2.749470804	0.820075378
	8975	1426410_at	3.945518074	2.891518107	1.133720241	0.39208478	2.19423834	0.820075378
	15789	1451755_a_at	5.490481417	2.890246785	1.095368781	0.378987977	2.136676923	0.924956484
	3711	1419764_at	3.542504516	2.886305693	2.014890485	0.698086308	4.041498983	0.924956484
	17450	1460238_at	1.124870123	2.884489538	1.877785117	0.650993908	3.675104104	0.924956484
	9500	1427165_at	1.92970254	2.883000711	1.444398318	0.50100519	2.721492987	0.924956484
	9499	1427164_at	1.801353214	2.882347056	1.441882284	0.500245895	2.716750888	0.924956484
	2111	1417985_at	4.537039649	2.881294306	1.649463687	0.572473171	3.137169952	0.924956484
	8967	1426399_at	4.787742305	2.876225903	1.157121663	0.402305557	2.230120497	0.924956484
	5715	1422449_s_at	5.398977702	2.873466211	1.297147599	0.451422604	2.457425363	0.924956484
	3951	1420385_at	2.39515378	2.868364503	1.746429813	0.608859094	3.355272203	0.924956484
	13555	1448960_at	4.182531319	2.868335335	1.286716124	0.448593338	2.439720914	0.924956484
	7399	1424409_at	3.114194576	2.866363757	1.523573448	0.531535275	2.875022902	0.924956484
	164	1415890_at	7.187523849	2.862680533	1.077821768	0.376507876	2.110846643	0.924956484
	14181	1449804_at	5.776404532	2.856479232	1.061144682	0.371486923	2.086586431	0.924956484
	2258	1418147_at	8.193802367	2.851544664	2.0767383	0.728285384	4.218523974	0.924956484
	14212	1449848_at	2.520829022	2.851095777	1.756948995	0.616236399	3.379826044	0.924956484
	2950	1418919_at	4.742480201	2.842565339	1.293633471	0.455093662	2.451446829	0.924956484
	2327	1418224_at	7.224575124	2.830930772	1.172515851	0.414180333	2.25404427	0.924956484
	15802	1451775_s_at	1.914544208	2.830081378	1.402008051	0.49539496	2.64269156	0.924956484
	5699	1422430_at	4.698153102	2.827614554	1.427468844	0.504831481	2.689743953	0.924956484
	16053	1452109_at	5.877118326	2.820734375	1.346315362	0.4772925	2.542619114	1.111046304
	15648	1451583_a_at	5.136739224	2.820447912	1.321577817	0.468570191	2.499393089	1.111046304
	15402	1451287_s_at	3.121169559	2.819397499	1.316916033	0.467091296	2.491329827	1.111046304
	9348	1426935_at	5.951277869	2.801294119	1.47336189	0.525957585	2.776681861	1.111046304
Negative genes (251) Downregulated in ATX tumors compared to NML mammary gland
	Row	Gene ID	Gene Name	Score(d)	Numerator(r)	Denominator(s+s0)	Fold Change	q-value(%)	InverseFoldChange
	15210	1451054_at	7.23379064	-5.972438823	-4.034168227	0.675464136	0.061037165	0	16.38346071
	8823	1426225_at	3.899614864	-5.658118066	-3.954469333	0.698901876	0.064503921	0	15.50293357
	10179	1428333_at	5.658174781	-5.498712165	-2.460004071	0.447378222	0.181746052	0	5.502182799
	12537	1438912_at	5.032359467	-5.331105489	-2.963638764	0.555914485	0.128190498	0	7.800890183
	12538	1438913_x_at	5.097746204	-5.32366956	-2.969433434	0.557779442	0.127676646	0	7.832285933
	15725	1451679_at	5.618386877	-5.039844367	-2.520497146	0.500114083	0.174282891	0	5.737797868
	13623	1449038_at	6.780963835	-4.744388292	-2.621384884	0.55252326	0.162511658	0	6.153404717
	1806	1417649_at	3.778975365	-4.663715359	-2.079768755	0.44594676	0.236552325	0	4.227394512
	176	1415904_at	8.359484114	-4.466069441	-3.639896038	0.815011071	0.080219899	0	12.46573495
	2667	1418595_at	5.139330319	-4.35552325	-2.761845774	0.634101947	0.147435334	0	6.782634604
	2758	1418699_s_at	5.046210214	-4.322323374	-1.267092626	0.293150816	0.415496254	0	2.406760569
	7054	1424008_a_at	4.761411356	-4.311194915	-1.854838794	0.430237749	0.276463554	0	3.617113313
	2011	1417872_at	4.259442402	-4.298585037	-3.599762027	0.837429525	0.082482849	0	12.12373255
	1457	1417273_at	3.269180398	-4.231716466	-2.901819965	0.685731189	0.133802784	0	7.473686071
	17465	1460256_at	7.21437374	-4.226012868	-4.637255146	1.097312121	0.040183439	0	24.88587391
	13968	1449434_at	7.40836148	-4.15621093	-4.755109804	1.144097324	0.037031331	0	27.0041607
	256	1415994_at	6.043135691	-4.087296703	-3.213084067	0.786114711	0.107836384	0	9.273307964
	10639	1431056_a_at	8.1323834	-4.03171731	-3.580340535	0.888043545	0.083600737	0	11.96161708
	16895	1455209_at	2.330191971	-4.028875633	-3.549789019	0.88108677	0.085390003	0	11.71097282
	13745	1449181_at	4.812731681	-4.00334803	-1.188955576	0.296990311	0.43862028	0	2.279876341
	8870	1426278_at	6.989030925	-4.000675996	-3.128752365	0.782055925	0.114327759	0	8.746782169
	2757	1418698_a_at	4.833912225	-3.982896726	-1.201656999	0.301704282	0.434775636	0	2.300036887
	7212	1424186_at	6.518307901	-3.922631624	-2.219642146	0.565855364	0.214694606	0	4.657778863
	14875	1450658_at	6.343932609	-3.916164555	-2.181323876	0.557005163	0.220473341	0	4.535695773
	1577	1417404_at	8.18666515	-3.914930062	-2.199786641	0.561896792	0.217669829	0	4.59411395
	6562	1423439_at	2.414366035	-3.88713796	-3.308304213	0.851089991	0.100948808	0	9.906010931
	12807	1448131_at	5.408376013	-3.868622281	-1.306908348	0.33782268	0.404186111	0	2.474107777
	5813	1422561_at	6.486734585	-3.827030524	-2.180663199	0.569805541	0.220574329	0	4.533619144
	7213	1424187_at	6.261607434	-3.825507158	-2.179056579	0.569612469	0.220820103	0	4.528573203
	6327	1423166_at	7.056010951	-3.822449259	-3.494544225	0.914215988	0.088723235	0	11.27100475
	15064	1450883_a_at	7.068814077	-3.805957285	-3.510041736	0.922249377	0.087775265	0	11.39273115
	15793	1451760_s_at	2.478097172	-3.804234743	-1.462183658	0.384356843	0.362943364	0	2.755250819
	15935	1451966_at	5.62520249	-3.786365106	-3.159230159	0.834370186	0.111937849	0	8.933528786
	1576	1417403_at	8.02584428	-3.781018211	-2.127937722	0.562794889	0.228784668	0	4.37092227
	11455	1434976_x_at	6.684653463	-3.752146238	-1.47593291	0.393356979	0.359500851	0	2.781634585
	6453	1423309_at	7.306691126	-3.726885132	-1.494448806	0.400991378	0.354916412	0	2.817564831
	2756	1418697_at	5.12790184	-3.695187285	-2.724168934	0.737220802	0.151336414	0	6.607795022
	13454	1448844_at	7.47768707	-3.68271109	-1.481009184	0.402151879	0.358238132	0	2.791439298
	13581	1448987_at	5.517750216	-3.67996714	-1.631076675	0.443231315	0.322847179	0	3.097440727
	1910	1417766_at	7.586260389	-3.677826672	-1.494812255	0.406439016	0.354827011	0	2.81827473
	15473	1451371_at	5.897288617	-3.659019088	-3.031579795	0.828522542	0.122293549	0	8.177046217
	17136	1456081_a_at	6.644004506	-3.632188944	-1.612271735	0.443884324	0.327082905	0	3.057328843
	14882	1450667_a_at	7.128244083	-3.63047215	-1.175979325	0.323919115	0.442583225	0	2.259462049
	12783	1448104_at	6.685604369	-3.608111451	-1.665652502	0.46164109	0.31520176	0	3.172571113
	3411	1419422_at	3.784277215	-3.606792955	-1.679852206	0.46574678	0.31211461	0	3.203951271
	14294	1449945_at	5.16512408	-3.584657463	-1.659512131	0.462948593	0.316546175	0	3.15909677
	4188	1420658_at	4.317058797	-3.568500607	-1.767777128	0.495383726	0.293660855	0	3.405288732
	4187	1420657_at	4.315702151	-3.567191405	-1.7801096	0.499022732	0.291161277	0	3.434522654
	1722	1417562_at	6.655654337	-3.559644079	-1.427283266	0.400962353	0.371830427	0	2.689397986
	5830	1422578_at	7.099048296	-3.556591405	-1.132479412	0.318417069	0.456131145	0	2.192351937
	15065	1450884_at	6.71017114	-3.554879991	-3.394142538	0.954784	0.095117688	0	10.51329168
	13713	1449145_a_at	5.901270888	-3.552768402	-2.376480701	0.668909547	0.1925786	0	5.192684963
	10869	1432075_a_at	3.904699148	-3.529776051	-1.226904921	0.347587185	0.427233026	0	2.34064302
	4801	1421374_a_at	5.139373958	-3.529603232	-2.068366822	0.586005476	0.238429257	0	4.19411617
	7317	1424308_at	5.081984661	-3.516947671	-1.762854177	0.501245495	0.294664634	0	3.393688565
	15265	1451116_at	6.381022089	-3.506526393	-1.6426229	0.468447322	0.320273669	0	3.12232973
	10998	1433460_at	4.85916606	-3.49323639	-1.650429346	0.47246426	0.318545344	0	3.139270499
	15204	1451047_at	3.558071639	-3.492971758	-2.349115574	0.672526358	0.196266306	0	5.095118054
	16074	1452132_at	5.094372113	-3.487384472	-1.14786103	0.329146683	0.451293833	0	2.215851239
	13113	1448469_at	5.11119034	-3.485078314	-1.785639125	0.512367001	0.290047457	0	3.447711662
	10293	1428782_a_at	5.692690728	-3.476962456	-1.091871499	0.314030281	0.469152384	0	2.13150361
	16373	1452609_at	5.021991633	-3.468122504	-1.5891706	0.458222164	0.332362472	0	3.008763272
	9687	1427454_at	3.806528052	-3.460325074	-1.289707631	0.372712853	0.409033914	0	2.444785058
	9	1415678_at	3.297507264	-3.44162589	-1.585742792	0.46075397	0.333153097	0	3.001623008
	15888	1451900_at	5.007441674	-3.439588281	-1.46492702	0.425901852	0.362253863	0	2.760495061
	5829	1422577_at	7.020399384	-3.437848656	-1.101783337	0.320486283	0.465940184	0	2.146198235
	6877	1423797_at	6.644401239	-3.43563644	-1.589667932	0.462699695	0.332247919	0	3.009800644
	9105	1426584_a_at	4.026214789	-3.428101164	-1.834431343	0.535115872	0.280402022	0	3.566308093
	7663	1424729_at	5.421490936	-3.421390959	-2.056767598	0.601149539	0.240353947	0	4.160530799
	1216	1417008_at	4.893242626	-3.420792337	-1.756883299	0.51358958	0.295886689	0	3.379672143
	13465	1448856_a_at	5.411156837	-3.393407379	-1.262393838	0.372013642	0.416851711	0	2.398934618
	13079	1448429_at	5.590794408	-3.39113122	-1.602053207	0.472424422	0.329407839	0	3.035750463
	6908	1423833_a_at	8.193506405	-3.391026257	-1.293640609	0.381489411	0.407920351	0	2.451458959
	2083	1417956_at	6.596795589	-3.386334891	-3.523630406	1.040543986	0.086952396	0	11.50054564
	11550	1435370_a_at	5.365682122	-3.365437921	-3.382147802	1.004965143	0.095911804	0	10.4262453
	5861	1422612_at	7.034907973	-3.343663305	-1.867530454	0.558528262	0.274042118	0	3.649074116
	8857	1426265_x_at	6.746596393	-3.342963204	-1.387471717	0.415042474	0.38223407	0	2.616197974
	6706	1423608_at	3.518413911	-3.339425632	-2.331510618	0.698177134	0.198675982	0	5.033321034
	13654	1449081_at	5.402357975	-3.33931093	-3.275243938	0.980814308	0.103288824	0	9.681589586
	15969	1452005_at	6.525382535	-3.322421487	-1.358953288	0.409024952	0.389865044	0	2.564990154
	284	1416023_at	7.335956534	-3.321466767	-3.23343597	0.973496409	0.106325831	0	9.405052321
	2829	1418782_at	3.884254516	-3.319765175	-2.092084397	0.630190476	0.234541578	0	4.263636358
	1911	1417767_at	7.474195355	-3.31876656	-1.492073275	0.449586691	0.355501296	0	2.812929265
	8856	1426264_at	6.738596759	-3.312934397	-1.382141974	0.417195697	0.383648768	0	2.606550793
	15821	1451803_a_at	4.990367254	-3.30277101	-1.52672716	0.462256437	0.34706381	0	2.881314537
	1026	1416808_at	5.285219672	-3.297969554	-1.753375562	0.531653047	0.296606977	0	3.371464862
	13938	1449396_at	6.595986581	-3.293462892	-2.701685581	0.820317602	0.153713355	0	6.505615606
	1844	1417688_at	6.847067222	-3.293122004	-1.550730183	0.470899706	0.341337261	0	2.929653785
	11551	1435371_x_at	5.103181059	-3.278219572	-3.224398978	0.983582371	0.106993942	0	9.34632353
	9842	1427696_at	4.638111003	-3.26963034	-1.242231277	0.37993019	0.422718373	0	2.365641203
	2064	1417933_at	4.785376071	-3.244293972	-1.775680713	0.547324234	0.292056477	0	3.42399528
	7351	1424349_a_at	6.705594471	-3.240211862	-1.410253917	0.435235095	0.376245461	0	2.657839371
	17117	1456029_a_at	4.687432911	-3.238145114	-1.655027009	0.51110341	0.317531801	0	3.149290864
	1301	1417103_at	6.319865526	-3.229868083	-1.099009486	0.340264512	0.466836903	0	2.142075731
	17066	1455901_at	6.307845686	-3.222027093	-2.317168775	0.719164895	0.200660871	0	4.983532631
	12337	1438183_x_at	3.755088835	-3.216963846	-1.824346613	0.567101994	0.282368955	0	3.541465807
	2592	1418511_at	5.15294583	-3.20810539	-3.096096703	0.965085721	0.116945098	0	8.551021079
	15465	1451361_a_at	5.064496532	-3.20667138	-1.016446346	0.316978644	0.494332496	0	2.022929925
	5903	1422659_at	3.969944327	-3.206658877	-1.506246463	0.46972457	0.352025913	0	2.840699967
	15602	1451527_at	3.685631786	-3.204929829	-2.863945156	0.893606197	0.137361999	0	7.280033837
	897	1416668_at	7.070784678	-3.202137958	-1.094716846	0.341870607	0.468228012	0	2.135711605
	16397	1452651_a_at	3.984568781	-3.199490608	-3.956901972	1.236728735	0.064395247	0	15.52909631
	16594	1453651_a_at	7.430779339	-3.199070524	-1.797591711	0.561910623	0.287654369	0	3.476394266
	16151	1452260_at	5.181481922	-3.196685223	-2.93841921	0.919208181	0.13045108	0	7.665708881
	9513	1427183_at	3.630964882	-3.18735044	-2.948370851	0.925022493	0.129554331	0	7.718769365
	13546	1448949_at	5.109313791	-3.183622372	-2.171069185	0.681949343	0.22204605	0	4.50357031
	9128	1426616_at	4.793103624	-3.172151494	-1.045926986	0.329721638	0.484333606	0	2.064692576
	4001	1420438_at	4.891914391	-3.169285693	-1.886201711	0.59515042	0.270518336	0	3.696607097
	11388	1434702_at	6.482427403	-3.164837831	-1.026931716	0.324481623	0.490752759	0	2.037685945
	15588	1451508_at	6.503865539	-3.164722594	-0.938631098	0.296591903	0.521727687	0	1.916708705
	12974	1448318_at	9.416431085	-3.164387935	-1.372090979	0.433603909	0.386330911	0	2.588454537
	15591	1451512_s_at	4.662385116	-3.149767872	-1.736992876	0.551466948	0.299994327	0	3.333396368
	4987	1421594_a_at	3.010260101	-3.148812125	-1.35049433	0.428890095	0.392157656	0	2.549994844
	14001	1449469_at	3.734257223	-3.141171637	-1.598239551	0.508803636	0.330279756	0	3.027736283
	4218	1420688_a_at	3.924839695	-3.134207924	-2.31732642	0.739365887	0.200638946	0	4.984077219
	6042	1422820_at	5.537996361	-3.119556406	-2.060667196	0.660564172	0.239705149	0	4.171791904
	9605	1427324_at	6.324669219	-3.114992263	-1.459019888	0.46838636	0.363740157	0	2.749215289
	13776	1449218_at	3.932150648	-3.113629567	-3.125941429	1.003954183	0.114550731	0	8.729756596
	15590	1451511_at	4.233879724	-3.099846815	-1.682959797	0.542917085	0.311443033	0	3.210860079
	12011	1437172_x_at	6.27052889	-3.096521689	-1.578486777	0.509761253	0.334832906	0	2.986564288
	2768	1418709_at	3.73702267	-3.093488673	-2.962486593	0.957652316	0.128292915	0	7.794662693
	2210	1418094_s_at	5.109084583	-3.08658248	-2.192733822	0.710408303	0.218736544	0	4.571709782
	4745	1421308_at	4.667489566	-3.086394689	-1.629300983	0.527897805	0.323244789	0	3.093630692
	17327	1456728_x_at	6.937724476	-3.084829998	-1.022121866	0.33133815	0.492391627	0	2.030903747
	1909	1417765_a_at	5.364105781	-3.077324489	-3.161921243	1.027490359	0.111729244	0	8.9502082
	7732	1424815_at	4.194644508	-3.075997235	-2.681605289	0.871784037	0.155867788	0	6.415693802
	8293	1425537_at	2.981199482	-3.07227701	-1.425982171	0.464145051	0.372165913	0	2.686973645
	4744	1421307_at	4.846898656	-3.072017263	-1.620353048	0.527455711	0.325255859	0	3.074502646
	2761	1418702_a_at	6.340837234	-3.071397749	-0.982289322	0.319818338	0.506175883	0	1.975597875
	2480	1418393_a_at	3.865925465	-3.071232788	-1.495645626	0.486985432	0.354622105	0	2.819903174
	15922	1451943_a_at	3.094432884	-3.070591887	-1.339660754	0.436287466	0.395113555	0	2.530917979
	1723	1417563_at	6.219704287	-3.068243355	-1.543962359	0.503207269	0.34294227	0	2.915942678
	707	1416468_at	5.479364301	-3.061371985	-1.835892508	0.599695991	0.280118174	0.363442497	3.569921888
	7652	1424715_at	7.143413561	-3.060242521	-1.461718729	0.477648003	0.363060346	0.363442497	2.754363044
	15739	1451695_a_at	8.858599719	-3.049588047	-1.211121346	0.397142607	0.431932762	0.363442497	2.315175156
	13864	1449315_at	1.429269617	-3.047494316	-1.298968074	0.426241344	0.406416795	0.363442497	2.460528239
	11661	1435870_at	6.246784063	-3.042992005	-2.250437823	0.739547728	0.210160316	0.363442497	4.758272261
	17169	1456193_x_at	8.805039313	-3.042806397	-1.211890869	0.398280637	0.431702434	0.363442497	2.316410384
	4184	1420654_a_at	5.53798902	-3.02800518	-1.591642686	0.525640675	0.331793451	0.363442497	3.013923265
	8684	1426048_s_at	3.951776859	-3.027846289	-2.344309692	0.774249902	0.196921195	0.363442497	5.078173518
	7352	1424350_s_at	6.503648128	-3.02776859	-1.356586014	0.448048116	0.390505287	0.363442497	2.560784792
	2557	1418472_at	5.451493918	-3.027471377	-2.598750792	0.85838988	0.165081368	0.363442497	6.057618794
	9679	1427435_at	7.248259014	-3.019681956	-1.568550511	0.51944229	0.337146959	0.363442497	2.96606561
	9886	1427763_a_at	4.002844505	-3.015514407	-1.455985566	0.482831573	0.364505992	0.363442497	2.743439128
	7210	1424183_at	5.271833243	-3.006837156	-1.223367487	0.406861903	0.42828187	0.363442497	2.334910882
	13642	1449062_at	4.47959708	-3.005625723	-0.97966039	0.325942243	0.507099097	0.363442497	1.972001146
	1786	1417629_at	6.168323792	-3.004032753	-1.577387547	0.525089996	0.335088122	0.363442497	2.984289606
	1493	1417315_at	5.313422234	-3.000750804	-0.91432551	0.304698914	0.530591876	0.363442497	1.884687735
	2079	1417951_at	4.206193949	-2.988320844	-3.299274993	1.10405648	0.101582586	0.363442497	9.844206991
	7653	1424716_at	6.906833176	-2.987672534	-1.548031232	0.518139527	0.341976423	0.363442497	2.9241782
	16471	1452900_at	5.046932539	-2.98751321	-1.192681007	0.399222003	0.437489105	0.363442497	2.28577121
	15482	1451381_at	5.950531968	-2.981016039	-1.162483306	0.38996211	0.446742896	0.363442497	2.238423953
	13582	1448988_at	4.505107443	-2.980788658	-1.796279135	0.60261875	0.287916199	0.363442497	3.473232852
	88	1415802_at	6.837874692	-2.975156724	-2.103872574	0.707146806	0.232632961	0.363442497	4.298616998
	8591	1425927_a_at	5.858089788	-2.974981104	-0.987883064	0.332063643	0.504217094	0.363442497	1.983272703
	3624	1419662_at	2.885398146	-2.969783872	-2.423704694	0.816121576	0.186376944	0.363442497	5.365470526
	9057	1426522_at	6.340396712	-2.961853018	-1.474335409	0.49777467	0.359899148	0.363442497	2.778556177
	16259	1452434_s_at	5.310847967	-2.957979374	-1.077471318	0.36425924	0.473858651	0.363442497	2.110333953
	2128	1418003_at	5.703124998	-2.955320805	-1.902329139	0.643696324	0.267511137	0.363442497	3.738162121
	936	1416712_at	7.324786589	-2.951881295	-1.110710651	0.376272126	0.463065875	0.363442497	2.15951996
	1008	1416788_a_at	7.081183342	-2.950592923	-1.107952518	0.375501652	0.463952008	0.363442497	2.15539535
	12252	1437902_s_at	4.066054268	-2.947765555	-1.967949603	0.667607232	0.255616062	0.363442497	3.91211723
	11659	1435860_at	5.514922942	-2.939175323	-0.938570074	0.319331095	0.521749756	0.363442497	1.916627633
	11002	1433470_a_at	6.027062764	-2.932924609	-1.313716578	0.447920337	0.402283207	0.363442497	2.485810945
	1327	1417130_s_at	4.810848706	-2.928396142	-1.500503263	0.512397637	0.35343008	0.363442497	2.829413953
	10515	1430128_a_at	5.794019538	-2.926539463	-1.225805885	0.418858485	0.427558613	0.363442497	2.338860612
	1401	1417212_at	5.834271565	-2.924281309	-1.522344082	0.520587427	0.348119834	0.363442497	2.872574047
	13134	1448491_at	6.20006682	-2.922149622	-1.607536978	0.550121378	0.328158117	0.363442497	3.047311492
	14028	1449499_at	3.787339761	-2.917678533	-1.284201546	0.440144975	0.410597985	0.363442497	2.435472251
	2424	1418328_at	3.216733692	-2.917384743	-2.202713847	0.755030289	0.217228629	0.363442497	4.603444798
	1123	1416910_at	6.734868796	-2.916867832	-1.06271082	0.364332867	0.478731679	0.363442497	2.088852785
	15394	1451271_a_at	5.189417918	-2.91626641	-1.177224262	0.403675144	0.442201474	0.363442497	2.261412635
	3636	1419674_a_at	4.50390085	-2.915836843	-1.680582664	0.576363752	0.311956621	0.363442497	3.205573891
	2552	1418467_at	3.291767593	-2.912577307	-1.189332664	0.408343724	0.43850565	0.363442497	2.280472327
	13111	1448467_a_at	3.222139023	-2.910921335	-1.145990989	0.393686691	0.451879186	0.363442497	2.212980884
	5832	1422580_at	2.340573502	-2.901644765	-1.239264397	0.427090322	0.423588581	0.508562646	2.360781297
	6559	1423436_at	4.094758036	-2.900411038	-2.602959331	0.897444982	0.164600505	0.508562646	6.075315498
	10429	1429534_a_at	6.013975406	-2.897356172	-1.299138186	0.448387464	0.406368876	0.508562646	2.460818383
	3625	1419663_at	2.84197873	-2.89426808	-2.434310694	0.841079895	0.185011814	0.508562646	5.40506023
	350	1416090_at	7.819530535	-2.893091523	-1.343482143	0.464375957	0.394068369	0.508562646	2.537630723
	14751	1450504_a_at	5.24891414	-2.887968518	-1.148218077	0.39758677	0.451182158	0.508562646	2.216399699
	11540	1435333_at	5.952773403	-2.887721342	-1.224431235	0.424012946	0.4279662	0.508562646	2.336633126
	661	1416417_a_at	7.35218347	-2.88711226	-0.856980779	0.296829739	0.552106779	0.508562646	1.811243834
	7211	1424184_at	6.2950901	-2.880098677	-1.352408575	0.469570222	0.391637665	0.508562646	2.553380559
	5895	1422651_at	6.901443449	-2.879345173	-3.769873031	1.309281383	0.073308636	0.508562646	13.6409577
	7998	1425141_at	5.919791878	-2.875976016	-1.232859035	0.428675006	0.425473435	0.508562646	2.350322997
	1009	1416789_at	7.085655837	-2.873691928	-1.082377811	0.376650608	0.472249832	0.508562646	2.117523251
	16455	1452823_at	5.840261017	-2.87367992	-1.21813482	0.423893702	0.429838073	0.508562646	2.326457481
	1984	1417841_at	5.786726944	-2.871168755	-1.266783349	0.441208252	0.415585335	0.508562646	2.406244676
	3359	1419367_at	6.555828302	-2.860592992	-1.612064812	0.56354218	0.327129821	0.508562646	3.056890367
	15946	1451978_at	3.707704631	-2.860232503	-1.92919305	0.674488192	0.262575998	0.508562646	3.808421212
	10726	1431429_a_at	5.257871971	-2.855586288	-1.909255732	0.668603761	0.266229855	0.508562646	3.756152746
	2981	1418952_at	3.055981977	-2.850976947	-2.678902243	0.9396436	0.156160097	0.508562646	6.403684555
	4185	1420655_at	7.456282031	-2.850288298	-2.756176965	0.96698182	0.148015794	0.508562646	6.756035762
	8207	1425411_at	4.798062989	-2.848329704	-1.814331323	0.636980796	0.284336	0.508562646	3.516965841
	16427	1452716_at	6.143635899	-2.8453275	-2.264645226	0.795917245	0.208100852	0.508562646	4.805362362
	10285	1428753_a_at	5.264657638	-2.843668169	-1.041927895	0.36640277	0.485678021	0.508562646	2.058977258
	8151	1425332_at	6.336569032	-2.842986574	-1.502452479	0.528476811	0.352952886	0.508562646	2.833239338
	11940	1436990_s_at	6.491415112	-2.834655004	-1.699768155	0.599638458	0.307835569	0.508562646	3.248487503
	10017	1427997_at	6.089650003	-2.834140882	-1.249662945	0.440931837	0.420546448	0.508562646	2.377858628
	7398	1424408_at	4.639719275	-2.828630725	-1.660221231	0.586934596	0.316390628	0.820075378	3.160649883
	10227	1428538_s_at	4.003408182	-2.823839836	-1.935869091	0.685544933	0.26136374	0.820075378	3.826085442
	7355	1424357_at	5.441191173	-2.820658624	-2.656104586	0.941661129	0.158647359	0.820075378	6.303288019
	1190	1416978_at	3.926670695	-2.818183099	-1.6049564	0.569500399	0.328745625	0.820075378	3.041865575
	13170	1448529_at	4.714395965	-2.817366646	-1.769670396	0.628129249	0.293275733	0.820075378	3.409760471
	1022	1416804_at	3.08599656	-2.812740832	-1.137704948	0.404482679	0.454481997	0.820075378	2.200307177
	12987	1448331_at	7.222478813	-2.810836796	-0.850322216	0.302515684	0.554660843	0.820075378	1.802903546
	13939	1449400_at	2.955812176	-2.808982761	-1.103506453	0.392849137	0.46538401	0.820075378	2.148763126
	11567	1435446_a_at	7.959984971	-2.808760254	-1.913743148	0.681347988	0.265403049	0.820075378	3.767854221
	12425	1438511_a_at	5.700030203	-2.799242939	-1.865956758	0.66659336	0.274341207	0.820075378	3.645095865
	937	1416713_at	3.957951197	-2.798362305	-1.652190161	0.590413242	0.318156795	0.820075378	3.143104331
	3074	1419056_at	3.404787573	-2.797067942	-2.14756	0.767789716	0.225694005	0.820075378	4.430777866
	15238	1451084_at	5.242655105	-2.789464868	-1.52876159	0.54804834	0.346574739	0.820075378	2.885380516
	247	1415984_at	6.423772948	-2.781886686	-1.642342421	0.590369992	0.320335941	0.820075378	3.121722768
	14876	1450659_at	2.745624933	-2.781136319	-1.66106433	0.597261025	0.316205786	0.820075378	3.162497479
	16631	1453851_a_at	5.28717738	-2.781028533	-1.578565988	0.567619487	0.334814523	0.820075378	2.98672827
	7997	1425140_at	5.980680993	-2.779299912	-1.216893652	0.437841791	0.430208027	0.820075378	2.324456862
	14179	1449800_x_at	4.563020307	-2.778440166	-0.936447416	0.337040699	0.522517979	0.820075378	1.913809745
	9411	1427026_at	6.427269662	-2.777792803	-3.046305393	1.09666401	0.121051646	0.820075378	8.260936791
	6726	1423632_at	4.701978929	-2.773681296	-1.179886342	0.425386415	0.44138627	0.820075378	2.265589276
	17346	1457126_at	2.431377624	-2.768147284	-1.155422256	0.417399126	0.448934771	0.924956484	2.227495097
	9052	1426516_a_at	6.489596345	-2.757102948	-1.549561223	0.562025159	0.341613946	0.924956484	2.927280961
	6904	1423828_at	9.508659588	-2.757006182	-1.711778916	0.620883234	0.305283407	0.924956484	3.27564478
	7956	1425091_at	3.633902073	-2.75165927	-1.851590347	0.672899573	0.277086755	0.924956484	3.608977995
	1468	1417285_a_at	6.87856124	-2.748734509	-1.030292435	0.374824281	0.489610894	0.924956484	2.042438213
	12302	1438093_x_at	8.574294129	-2.746005271	-1.369590128	0.498757283	0.38700118	0.924956484	2.583971447
	7318	1424309_a_at	7.110415485	-2.739567628	-1.091900917	0.398566878	0.469142817	0.924956484	2.131547075
	8936	1426363_x_at	3.494626285	-2.735575893	-1.372016642	0.501545816	0.386350818	0.924956484	2.588321166
	3644	1419687_at	5.39723779	-2.735252936	-1.441296329	0.526933473	0.368236278	0.924956484	2.715647695
	5863	1422614_s_at	5.504879151	-2.729286534	-1.002409662	0.367279012	0.499165572	0.924956484	2.003343292
	16142	1452250_a_at	5.088893849	-2.726425481	-1.44745522	0.530898508	0.366667621	0.924956484	2.727265625
	1448	1417264_at	5.909318823	-2.718954473	-1.110758073	0.408523969	0.463050654	0.924956484	2.159590945
	2302	1418197_at	1.598415522	-2.71290252	-3.522343996	1.298367328	0.087029964	0.924956484	11.4902955
	2980	1418951_at	2.707699348	-2.711576824	-2.524272578	0.930924234	0.173827401	0.924956484	5.752832951
	13097	1448450_at	7.128926127	-2.70796747	-1.141239957	0.421437838	0.453369751	0.924956484	2.205705161
	2956	1418926_at	2.831176094	-2.705221876	-1.420348996	0.525039742	0.37362192	1.111046304	2.676502492
	5920	1422677_at	6.312318563	-2.699262949	-1.88828785	0.699556837	0.270127449	1.111046304	3.701956262
	17333	1456736_x_at	4.261718008	-2.698278639	-0.983556332	0.364512515	0.505731543	1.111046304	1.977333656
	14737	1450488_at	4.081947774	-2.698086775	-1.415481261	0.524624068	0.374884671	1.111046304	2.667487038
	13142	1448499_a_at	5.397745117	-2.693769407	-2.080535728	0.772351086	0.236426601	1.111046304	4.229642498
	14055	1449534_at	5.70685298	-2.685331992	-1.98514489	0.739254921	0.252587493	1.111046304	3.95902421
	12865	1448194_a_at	3.777881387	-2.684864992	-2.612566464	0.97307182	0.163508046	1.111046304	6.115906979
	11685	1435967_s_at	7.29024889	-2.68465528	-1.16015729	0.432143858	0.447463748	1.111046304	2.234817914
	6961	1423895_a_at	4.580957173	-2.684384953	-1.227638285	0.457325721	0.427015906	1.111046304	2.34183314
	14397	1450069_a_at	4.505054253	-2.683195475	-1.229075947	0.458064259	0.426590592	1.111046304	2.344167967
	9632	1427362_x_at	3.909869337	-2.681686379	-1.136167482	0.423676494	0.454966592	1.111046304	2.197963581
	233	1415967_at	6.099748941	-2.681680409	-1.048201907	0.390875029	0.483570484	1.111046304	2.067950864
	15297	1451154_a_at	4.537004485	-2.681437812	-1.239823732	0.462372734	0.423424387	1.111046304	2.361696754
	3660	1419705_at	6.636415482	-2.67993516	-1.524954474	0.56902663	0.34749052	1.111046304	2.877776346
	9631	1427361_at	3.896294925	-2.675458479	-1.131099521	0.422768482	0.456567629	1.111046304	2.190256026
	15294	1451149_at	6.050456384	-2.675345188	-1.175303551	0.439309124	0.442790584	1.111046304	2.258403941
	Estimated Miss rates for Delta=1.03504638400482
		Quantiles	Cutpoints	Miss Rate(%)
		0 -> 0.05	-2.672 -> -1.748	81.9
		0.05 -> 0.1	-1.748 -> -1.361	61.05
		0.1 -> 0.15	-1.361 -> -1.106	46.65
		0.15 -> 0.2	-1.106 -> -0.904	34.84
		0.2 -> 0.25	-0.904 -> -0.723	20.91
		0.25 -> 0.75	-0.723 -> 0.709	3.45
		0.75 -> 0.8	0.709 -> 0.893	22.95
		0.8 -> 0.85	0.893 -> 1.107	34.46
		0.85 -> 0.9	1.107 -> 1.376	47.32
		0.9 -> 0.95	1.376 -> 1.803	60.42
		0.95 -> 1	1.803 -> 2.797	82.85
