# Supplementary material for: A genomic analysis of mouse models of breast cancer reveals molecular features of mouse models and relationships to human breast cancer
Source: Breast Cancer Res. 2014 Jun 5;16(3):R59. doi: 10.1186/bcr3672 (PMC4078930; doi:10.1186/bcr3672)
Supplement: Additional file 3 — Fold change values organized by mouse tumor model type comparing the mouse model to normal mammary gland. [file bcr3672-S3.zip › Additional_File_3/ATX_vs_NMLmammary/AdditionalFile60_ATX_vs_NMLmammary/DownregulatedGenesgather_gene_ontology_121022.txt]

#	Annotation	Total Genes With Ann	Your Genes (With Ann)	Your Genes (No Ann)	Genome (With Ann)	Genome (No Ann)	ln(Bayes factor)	neg ln(p value)	FE: neg ln(p value)	FE: neg ln(FDR)	Genes
1	GO:0006091 [5]: generation of precursor metabolites and energy	27	27	106	403	12093	26.0	10.41	30.74	24.59	1810044O22Rik Acadl Acadm Acadvl Acdc Aco1 Cox7a1 Cox8b Cs Csl Cyp2e1 Dlat Eno3 Etfdh Gbe1 Gyg1 Gys2 Hibadh Hk2 Idh3g Ndufa5 Ndufb7 Ndufv1 Pck1 Pdhb Uqcrc1 Zfp106
2	GO:0015980 [6]: energy derivation by oxidation of organic compounds	14	14	119	102	12394	19.99	10.41	24.81	19.55	Acdc Aco1 Cs Csl Dlat Eno3 Gbe1 Gyg1 Gys2 Hibadh Hk2 Idh3g Pck1 Pdhb
3	GO:0006629 [5]: lipid metabolism	24	24	109	410	12086	19.89	10.41	24.61	19.55	Aacs Acadl Acadm Acadvl Acdc Adfp Adpn Agpat3 Cav1 Cidea Cpt1b Crat Dgat2 Ech1 Elovl6 Fasn Hadhb Hsd11b1 Lipe Lpgat1 Lpin1 Lpl Pck1 Ucp3
4	GO:0019752 [6]: carboxylic acid metabolism	20	20	113	293	12203	18.38	10.41	23.12	18.57	Aacs Acadl Acadm Acadvl Acdc Aspa Cav1 Cpt1b Crat Ddt Dlat Ech1 Elovl6 Fasn Hadhb Hibadh Pck1 Pdk4 Prodh Ucp3
5	GO:0006082 [5]: organic acid metabolism	20	20	113	293	12203	18.38	10.41	23.12	18.57	Aacs Acadl Acadm Acadvl Acdc Aspa Cav1 Cpt1b Crat Ddt Dlat Ech1 Elovl6 Fasn Hadhb Hibadh Pck1 Pdk4 Prodh Ucp3
6	GO:0006631 [6]: fatty acid metabolism	13	13	120	112	12384	16.41	10.41	21.22	16.85	Aacs Acadl Acadm Acadvl Acdc Cav1 Cpt1b Crat Ech1 Elovl6 Fasn Hadhb Ucp3
7	GO:0006092 [7]: main pathways of carbohydrate metabolism	11	11	122	70	12426	16.18	10.41	21.01	16.79	Acdc Aco1 Cs Csl Dlat Eno3 Hibadh Hk2 Idh3g Pck1 Pdhb
8	GO:0044255 [5]: cellular lipid metabolism	19	19	114	328	12168	14.69	10.41	19.41	15.33	Aacs Acadl Acadm Acadvl Acdc Agpat3 Cav1 Cpt1b Crat Dgat2 Ech1 Elovl6 Fasn Hadhb Hsd11b1 Lipe Lpgat1 Pck1 Ucp3
9	GO:0005975 [5]: carbohydrate metabolism	17	17	116	280	12216	13.38	10.41	18.1	14.18	Acdc Aco1 Amy1 Cs Csl Dlat Eno3 Gbe1 Gyg1 Gys2 Hibadh Hk2 Idh3g Khk Pck1 Pdhb Pgm2
10	GO:0044262 [6]: cellular carbohydrate metabolism	14	14	119	179	12317	13.27	10.41	18.03	14.18	Acdc Aco1 Cs Csl Dlat Eno3 Gbe1 Gyg1 Gys2 Hibadh Hk2 Idh3g Pck1 Pdhb
11	GO:0008152 [3]: metabolism	89	89	44	5513	6983	11.59	10.41	15.99	12.23	1810044O22Rik Aacs Acadl Acadm Acadvl Acdc Aco1 Adamts5 Adfp Adpn Agpat3 Aldh1a1 Aldh6a1 Amy1 Aspa Atf5 Camk2d Car13 Car3 Car4 Car5b Cav1 Cidea Cox7a1 Cox8b Cpt1b Crat Cs Csl Cugbp2 Cyp2e1 D5Ertd33e Ddt Decr1 Dgat2 Dlat Dnajd1 Dpep1 Ech1 Eif4ebp1 Elovl6 Eno3 Ephx2 Etfdh Fasn Fech Gadd45g Gbe1 Gpx4 Gstk1 Gyg1 Gys2 Hadhb Hdgfrp2 Hibadh Hibch Hk2 Hoxa7 Hoxc6 Hsd11b1 Idh3g Khk Lipe Loxl1 Lpgat1 Lpin1…
12	GO:0007186 [6]: G-protein coupled receptor protein signaling pathway	2	2	131	1885	10611	11.14	10.41	0.0	0.0	Gpr146 Rgs7
13	GO:0050875 [3]: cellular physiological process	110	110	23	7824	4672	10.27	10.41	14.74	11.14	1190002H23Rik 1810044O22Rik Aacs Acadl Acadm Acadvl Acdc Aco1 Adamts5 Adfp Agpat3 Aldh1a1 Angptl4 Arl4 Aspa Atf5 Camk2d Car13 Car3 Car4 Car5b Cav1 Cd36 Cdkn1c Cidea Cidec Col6a2 Cox7a1 Cox8b Cpt1b Crat Cs Csl Cugbp2 Cyp2e1 D5Ertd33e Dbi Ddt Dgat2 Dlat Dnajd1 Dpep1 Ech1 Eif4ebp1 Elovl6 Eno3 Ephx2 Etfdh Fabp3 Fasn Fech Fhl1 Fxyd1 Gadd45g Gbe1 Gpx4 Gstk1 Gyg1 Gys2 Hadhb Hdgfrp2 Hibadh Hk2 Hoxa7 Hoxc…
14	GO:0007165 [4]: signal transduction	10	10	123	3050	9446	10.07	10.41	0.0	0.0	Acdc Adamts5 Arl4 Cav1 Eif4ebp1 Gadd45g Gpr146 Itga7 Rgs7 Zfp106
15	GO:0006641 [7]: triacylglycerol metabolism	4	4	129	3	12493	9.84	10.41	14.73	11.14	Cav1 Dgat2 Lipe Pck1
16	GO:0007166 [5]: cell surface receptor linked signal transduction	6	6	127	2296	10200	8.32	10.41	0.0	0.0	Adamts5 Eif4ebp1 Gpr146 Itga7 Rgs7 Zfp106
17	GO:0007154 [3]: cell communication	16	16	117	3593	8903	7.99	10.41	0.0	0.0	Acdc Adamts5 Aoc3 Arl4 Cav1 Cd36 Col6a2 Dpt Efemp1 Eif4ebp1 Gadd45g Gpr146 Itga7 Nid1 Rgs7 Zfp106
18	GO:0006099 [8]: tricarboxylic acid cycle	5	5	128	18	12478	7.72	10.41	12.57	9.13	Aco1 Cs Csl Idh3g Pdhb
19	GO:0009581 [5]: detection of external stimulus	1	1	132	1366	11130	7.65	10.41	0.0	0.0	Fech
20	GO:0006638 [6]: neutral lipid metabolism	4	4	129	7	12489	7.65	10.41	12.52	9.13	Cav1 Dgat2 Lipe Pck1
21	GO:0006639 [6]: acylglycerol metabolism	4	4	129	7	12489	7.65	10.41	12.52	9.13	Cav1 Dgat2 Lipe Pck1
22	GO:0046486 [6]: glycerolipid metabolism	4	4	129	8	12488	7.25	10.41	12.12	8.85	Cav1 Dgat2 Lipe Pck1
23	GO:0006662 [5]: glycerol ether metabolism	4	4	129	8	12488	7.25	10.41	12.12	8.85	Cav1 Dgat2 Lipe Pck1
24	GO:0009605 [4]: response to external stimulus	6	6	127	2166	10330	7.08	10.41	0.0	0.0	Ccl24 Ephx2 Fech Gadd45g Orm1 Orm2
25	GO:0006006 [8]: glucose metabolism	7	7	126	65	12431	6.69	10.41	11.49	8.28	Acdc Dlat Eno3 Hibadh Hk2 Pck1 Pdhb
26	GO:0006118 [6]: electron transport	13	13	120	279	12217	6.64	10.41	11.3	8.19	1810044O22Rik Acadl Acadm Acadvl Cox7a1 Cox8b Cyp2e1 Etfdh Ndufa5 Ndufb7 Ndufv1 Uqcrc1 Zfp106
27	GO:0050874 [3]: organismal physiological process	8	8	125	2400	10096	6.59	10.41	0.0	0.0	Cav1 Ccl24 Fcgrt Gadd45g Msra Orm1 Orm2 Thbd
28	GO:0006090 [7]: pyruvate metabolism	3	3	130	2	12494	6.52	10.41	11.4	8.23	Dlat Pck1 Pdk4
29	GO:0050896 [3]: response to stimulus	11	11	122	2740	9756	6.06	9.72	0.0	0.0	Acdc Ccl24 Ephx2 Fcgrt Fech Gadd45g Gpx4 Msra Orm1 Orm2 Ucp3
30	GO:0044237 [4]: cellular metabolism	78	78	55	5188	7308	5.57	9.31	9.79	6.77	1810044O22Rik Aacs Acadl Acadm Acadvl Acdc Aco1 Adamts5 Agpat3 Aldh1a1 Aspa Atf5 Camk2d Car13 Car3 Car4 Car5b Cav1 Cox7a1 Cox8b Cpt1b Crat Cs Csl Cugbp2 Cyp2e1 D5Ertd33e Ddt Dgat2 Dlat Dnajd1 Dpep1 Ech1 Eif4ebp1 Elovl6 Eno3 Ephx2 Etfdh Fasn Fech Gadd45g Gbe1 Gpx4 Gstk1 Gyg1 Gys2 Hadhb Hdgfrp2 Hibadh Hk2 Hoxa7 Hoxc6 Hsd11b1 Idh3g Lipe Loxl1 Lpgat1 Mocs2 Msra Ndufa5 Ndufb7 Ndufv1 Pck1 Pdhb Pdk4 Pep…
31	GO:0019318 [7]: hexose metabolism	7	7	126	85	12411	5.11	8.8	9.88	6.82	Acdc Dlat Eno3 Hibadh Hk2 Pck1 Pdhb
32	GO:0005996 [6]: monosaccharide metabolism	7	7	126	87	12409	4.97	8.8	9.74	6.77	Acdc Dlat Eno3 Hibadh Hk2 Pck1 Pdhb
33	GO:0019320 [8]: hexose catabolism	5	5	128	37	12459	4.68	8.16	9.5	6.68	Dlat Eno3 Hibadh Hk2 Pdhb
34	GO:0046164 [6]: alcohol catabolism	5	5	128	37	12459	4.68	8.16	9.5	6.68	Dlat Eno3 Hibadh Hk2 Pdhb
35	GO:0046365 [7]: monosaccharide catabolism	5	5	128	37	12459	4.68	8.16	9.5	6.68	Dlat Eno3 Hibadh Hk2 Pdhb
36	GO:0006007 [9]: glucose catabolism	5	5	128	37	12459	4.68	8.16	9.5	6.68	Dlat Eno3 Hibadh Hk2 Pdhb
37	GO:0015909 [7]: long-chain fatty acid transport	2	2	131	0	12496	4.24	7.67	9.11	6.36	Adfp Cpt1b
38	GO:0019915 [6]: lipid storage	2	2	131	0	12496	4.24	7.67	9.11	6.36	Adfp Cav1
39	GO:0016052 [6]: carbohydrate catabolism	5	5	128	45	12451	3.86	7.39	8.66	6.01	Dlat Eno3 Hibadh Hk2 Pdhb
40	GO:0044275 [7]: cellular carbohydrate catabolism	5	5	128	45	12451	3.86	7.39	8.66	6.01	Dlat Eno3 Hibadh Hk2 Pdhb
41	GO:0005978 [8]: glycogen biosynthesis	3	3	130	8	12488	3.77	7.28	8.64	6.01	Gbe1 Gyg1 Gys2
42	GO:0009250 [7]: glucan biosynthesis	3	3	130	8	12488	3.77	7.28	8.64	6.01	Gbe1 Gyg1 Gys2
43	GO:0006730 [5]: one-carbon compound metabolism	4	4	129	27	12469	3.29	6.78	8.12	5.53	Car13 Car3 Car4 Car5b
44	GO:0016051 [6]: carbohydrate biosynthesis	5	5	128	52	12444	3.24	6.78	8.03	5.53	Acdc Gbe1 Gyg1 Gys2 Pck1
45	GO:0006066 [5]: alcohol metabolism	8	8	125	159	12337	3.18	6.75	7.87	5.4	Acdc Dlat Eno3 Hibadh Hk2 Lipe Pck1 Pdhb
46	GO:0015908 [6]: fatty acid transport	2	2	131	1	12495	3.14	6.65	8.02	5.53	Adfp Cpt1b
47	GO:0019432 [8]: triacylglycerol biosynthesis	2	2	131	1	12495	3.14	6.65	8.02	5.53	Dgat2 Pck1
48	GO:0006086 [8]: acetyl-CoA biosynthesis from pyruvate	2	2	131	1	12495	3.14	6.65	8.02	5.53	Dlat Pdk4
49	GO:0051186 [5]: cofactor metabolism	7	7	126	122	12374	3.05	6.55	7.77	5.33	D5Ertd33e Dlat Fech Gstk1 Hibadh Mocs2 Pdk4
50	GO:0007582 [2]: physiological process	122	122	11	10153	2343	2.94	6.38	7.37	5.04	1190002H23Rik 1810044O22Rik Aacs Acadl Acadm Acadvl Acdc Aco1 Adamts5 Adfp Adpn Agpat3 Aldh1a1 Aldh6a1 Amy1 Angptl4 Arl4 Aspa Atf5 Camk2d Car13 Car3 Car4 Car5b Cav1 Ccl24 Cd36 Cdkn1c Cidea Cidec Col6a2 Cox7a1 Cox8b Cpt1b Crat Cs Csl Cugbp2 Cyp2e1 D5Ertd33e Dbi Ddt Decr1 Dgat2 Dlat Dnajd1 Dpep1 Ech1 Eif4ebp1 Elovl6 Eno3 Ephx2 Etfdh Fabp3 Fasn Fcgrt Fech Fhl1 Fxyd1 Gadd45g Gbe1 Gpx4 Gstk1 Gyg1 Gys2…
51	GO:0006096 [8]: glycolysis	4	4	129	31	12465	2.83	6.22	7.65	5.27	Dlat Eno3 Hk2 Pdhb
52	GO:0043284 [5]: biopolymer biosynthesis	3	3	130	12	12484	2.8	6.22	7.66	5.27	Gbe1 Gyg1 Gys2
53	GO:0000271 [6]: polysaccharide biosynthesis	3	3	130	12	12484	2.8	6.22	7.66	5.27	Gbe1 Gyg1 Gys2
54	GO:0009890 [6]: negative regulation of biosynthesis	3	3	130	13	12483	2.61	6.02	7.46	5.1	Acdc Cav1 Eif4ebp1
55	GO:0009058 [4]: biosynthesis	19	19	114	827	11669	2.21	5.56	6.6	4.35	Acdc Aco1 Adamts5 Cav1 D5Ertd33e Ddt Dgat2 Eif4ebp1 Elovl6 Fasn Fech Gadd45g Gbe1 Gyg1 Gys2 Mocs2 Pck1 Prodh Smarcd3
56	GO:0006732 [6]: coenzyme metabolism	6	6	127	103	12393	2.16	5.51	6.89	4.58	D5Ertd33e Dlat Gstk1 Hibadh Mocs2 Pdk4
57	GO:0046460 [7]: neutral lipid biosynthesis	2	2	131	3	12493	1.96	5.24	6.83	4.57	Dgat2 Pck1
58	GO:0046463 [7]: acylglycerol biosynthesis	2	2	131	3	12493	1.96	5.24	6.83	4.57	Dgat2 Pck1
59	GO:0044249 [5]: cellular biosynthesis	18	18	115	792	11704	1.8	5.07	6.18	4.03	Acdc Aco1 Adamts5 D5Ertd33e Ddt Dgat2 Eif4ebp1 Elovl6 Fasn Fech Gadd45g Gbe1 Gyg1 Gys2 Mocs2 Pck1 Prodh Smarcd3
60	GO:0019217 [6]: regulation of fatty acid metabolism	2	2	131	4	12492	1.57	4.84	6.43	4.27	Acdc Cav1
61	GO:0045017 [7]: glycerolipid biosynthesis	2	2	131	4	12492	1.57	4.84	6.43	4.27	Dgat2 Pck1
62	GO:0046504 [6]: glycerol ether biosynthesis	2	2	131	4	12492	1.57	4.84	6.43	4.27	Dgat2 Pck1
63	GO:0006085 [8]: acetyl-CoA biosynthesis	2	2	131	4	12492	1.57	4.84	6.43	4.27	Dlat Pdk4
64	GO:0006139 [5]: nucleobase, nucleoside, nucleotide and nucleic acid metabolism	14	14	119	2413	10083	1.07	4.31	0.0	0.0	Atf5 Cugbp2 Gpx4 Hdgfrp2 Hibadh Hoxa7 Hoxc6 Phf7 Ppargc1b Rbpms2 Rxrg Smarcd3 Tcfap2a Zfhx1a
65	GO:0006979 [5]: response to oxidative stress	3	3	130	24	12472	1.07	4.31	5.89	3.76	Gpx4 Msra Ucp3
66	GO:0019216 [5]: regulation of lipid metabolism	2	2	131	6	12490	0.96	4.23	5.82	3.73	Acdc Cav1
67	GO:0006635 [8]: fatty acid beta-oxidation	2	2	131	6	12490	0.96	4.23	5.82	3.73	Acdc Hadhb
68	GO:0005977 [8]: glycogen metabolism	3	3	130	26	12470	0.87	4.1	5.68	3.62	Gbe1 Gyg1 Gys2
69	GO:0006073 [7]: glucan metabolism	3	3	130	26	12470	0.87	4.1	5.68	3.62	Gbe1 Gyg1 Gys2
70	GO:0044238 [4]: primary metabolism	67	67	66	4989	7507	0.71	3.95	4.64	3.05	Aacs Acadl Acadm Acadvl Acdc Aco1 Adamts5 Adfp Adpn Agpat3 Amy1 Aspa Atf5 Camk2d Cav1 Cidea Cpt1b Crat Cs Csl Cugbp2 Ddt Dgat2 Dlat Dnajd1 Dpep1 Ech1 Eif4ebp1 Elovl6 Eno3 Fasn Gadd45g Gbe1 Gpx4 Gyg1 Gys2 Hadhb Hdgfrp2 Hibadh Hk2 Hoxa7 Hoxc6 Hsd11b1 Idh3g Khk Lipe Loxl1 Lpgat1 Lpin1 Lpl Msra Pck1 Pdhb Pdk4 Pep4 Pgm2 Phf7 Ppargc1b Ppm1a Prodh Rbpms2 Rxrg Smarcd3 Tcfap2a Ucp3 Uqcrc1 Zfhx1a
71	GO:0006112 [7]: energy reserve metabolism	3	3	130	29	12467	0.59	3.84	5.4	3.35	Gbe1 Gyg1 Gys2
72	GO:0051260 [8]: protein homooligomerization	2	2	131	8	12488	0.51	3.73	5.36	3.35	Acdc Cav1
73	GO:0006839 [6]: mitochondrial transport	2	2	131	8	12488	0.51	3.73	5.36	3.35	Ucp1 Ucp3
74	GO:0044264 [6]: cellular polysaccharide metabolism	3	3	130	30	12466	0.51	3.73	5.31	3.31	Gbe1 Gyg1 Gys2
75	GO:0005976 [5]: polysaccharide metabolism	3	3	130	32	12464	0.35	3.58	5.14	3.19	Gbe1 Gyg1 Gys2
76	GO:0051259 [7]: protein oligomerization	2	2	131	9	12487	0.31	3.58	5.17	3.2	Acdc Cav1
77	GO:0006084 [7]: acetyl-CoA metabolism	2	2	131	9	12487	0.31	3.58	5.17	3.2	Dlat Pdk4
78	GO:0009056 [4]: catabolism	15	15	118	728	11768	0.16	3.41	4.47	2.98	Adamts5 Adpn Aspa Dlat Dpep1 Eno3 Ephx2 Hibadh Hk2 Lipe Lpl Pdhb Pep4 Prodh Uqcrc1
79	GO:0008610 [6]: lipid biosynthesis	6	6	127	161	12335	0.16	3.41	4.78	3.05	Agpat3 Dgat2 Elovl6 Fasn Lpgat1 Pck1
80	GO:0006800 [5]: oxygen and reactive oxygen species metabolism	3	3	130	39	12457	-0.14	0.0	4.63	3.05	Gpx4 Msra Ucp3
81	GO:0018342 [9]: protein prenylation	2	2	131	12	12484	-0.16	0.0	4.69	3.05	Adamts5 Smarcd3
82	GO:0019395 [7]: fatty acid oxidation	2	2	131	12	12484	-0.16	0.0	4.69	3.05	Acdc Hadhb
83	GO:0046148 [5]: pigment biosynthesis	2	2	131	13	12483	-0.29	0.0	4.55	3.05	Ddt Fech
84	GO:0006094 [8]: gluconeogenesis	2	2	131	13	12483	-0.29	0.0	4.55	3.05	Acdc Pck1
85	GO:0009589 [8]: detection of UV	1	1	132	0	12496	-0.33	0.0	4.55	3.05	Fech
86	GO:0009743 [5]: response to carbohydrate stimulus	1	1	132	0	12496	-0.33	0.0	4.55	3.05	Acdc
87	GO:0009746 [6]: response to hexose stimulus	1	1	132	0	12496	-0.33	0.0	4.55	3.05	Acdc
88	GO:0009749 [7]: response to glucose stimulus	1	1	132	0	12496	-0.33	0.0	4.55	3.05	Acdc
89	GO:0018158 [8]: protein amino acid oxidation	1	1	132	0	12496	-0.33	0.0	4.55	3.05	Msra
90	GO:0018159 [9]: peptidyl-methionine oxidation	1	1	132	0	12496	-0.33	0.0	4.55	3.05	Msra
91	GO:0018206 [9]: peptidyl-methionine modification	1	1	132	0	12496	-0.33	0.0	4.55	3.05	Msra
92	GO:0019433 [8]: triacylglycerol catabolism	1	1	132	0	12496	-0.33	0.0	4.55	3.05	Lipe
93	GO:0042093 [6]: T-helper cell differentiation	1	1	132	0	12496	-0.33	0.0	4.55	3.05	Gadd45g
94	GO:0042311 [6]: vasodilation	1	1	132	0	12496	-0.33	0.0	4.55	3.05	Cav1
95	GO:0042312 [5]: regulation of vasodilation	1	1	132	0	12496	-0.33	0.0	4.55	3.05	Cav1
96	GO:0044269 [6]: glycerol ether catabolism	1	1	132	0	12496	-0.33	0.0	4.55	3.05	Lipe
97	GO:0045063 [7]: T-helper 1 cell differentiation	1	1	132	0	12496	-0.33	0.0	4.55	3.05	Gadd45g
98	GO:0045721 [7]: negative regulation of gluconeogenesis	1	1	132	0	12496	-0.33	0.0	4.55	3.05	Acdc
99	GO:0045907 [6]: positive regulation of vasoconstriction	1	1	132	0	12496	-0.33	0.0	4.55	3.05	Cav1
100	GO:0045908 [6]: negative regulation of vasodilation	1	1	132	0	12496	-0.33	0.0	4.55	3.05	Cav1
101	GO:0045912 [6]: negative regulation of carbohydrate metabolism	1	1	132	0	12496	-0.33	0.0	4.55	3.05	Acdc
102	GO:0046173 [7]: polyol biosynthesis	1	1	132	0	12496	-0.33	0.0	4.55	3.05	Pck1
103	GO:0046327 [8]: glycerol biosynthesis from pyruvate	1	1	132	0	12496	-0.33	0.0	4.55	3.05	Pck1
104	GO:0046340 [8]: diacylglycerol catabolism	1	1	132	0	12496	-0.33	0.0	4.55	3.05	Lipe
105	GO:0046461 [7]: neutral lipid catabolism	1	1	132	0	12496	-0.33	0.0	4.55	3.05	Lipe
106	GO:0046464 [7]: acylglycerol catabolism	1	1	132	0	12496	-0.33	0.0	4.55	3.05	Lipe
107	GO:0046503 [7]: glycerolipid catabolism	1	1	132	0	12496	-0.33	0.0	4.55	3.05	Lipe
108	GO:0000303 [8]: response to superoxide	1	1	132	0	12496	-0.33	0.0	4.55	3.05	Ucp3
109	GO:0006083 [7]: acetate metabolism	1	1	132	0	12496	-0.33	0.0	4.55	3.05	Aspa
110	GO:0006111 [7]: regulation of gluconeogenesis	1	1	132	0	12496	-0.33	0.0	4.55	3.05	Acdc
111	GO:0006113 [7]: fermentation	1	1	132	0	12496	-0.33	0.0	4.55	3.05	Pck1
112	GO:0006114 [8]: glycerol biosynthesis	1	1	132	0	12496	-0.33	0.0	4.55	3.05	Pck1
113	GO:0006531 [8]: aspartate metabolism	1	1	132	0	12496	-0.33	0.0	4.55	3.05	Aspa
114	GO:0006533 [9]: aspartate catabolism	1	1	132	0	12496	-0.33	0.0	4.55	3.05	Aspa
115	GO:0006573 [8]: valine metabolism	1	1	132	0	12496	-0.33	0.0	4.55	3.05	Hibadh
116	GO:0006350 [6]: transcription	9	9	124	1602	10894	-0.34	0.0	0.01	0.0	Atf5 Hdgfrp2 Hoxa7 Hoxc6 Phf7 Rxrg Smarcd3 Tcfap2a Zfhx1a
117	GO:0009889 [5]: regulation of biosynthesis	4	4	129	84	12412	-0.42	0.0	4.28	2.79	Acdc Aco1 Cav1 Eif4ebp1
118	GO:0044248 [5]: cellular catabolism	13	13	120	653	11843	-0.53	0.0	3.76	2.44	Adamts5 Aspa Dlat Dpep1 Eno3 Ephx2 Hibadh Hk2 Lipe Pdhb Pep4 Prodh Uqcrc1
119	GO:0019219 [5]: regulation of nucleobase, nucleoside, nucleotide and nucleic acid metabolism	9	9	124	1553	10943	-0.62	0.0	0.01	0.0	Atf5 Hdgfrp2 Hoxa7 Hoxc6 Phf7 Rxrg Smarcd3 Tcfap2a Zfhx1a
120	GO:0008286 [8]: insulin receptor signaling pathway	2	2	131	16	12480	-0.63	0.0	4.19	2.72	Eif4ebp1 Zfp106
121	GO:0045449 [6]: regulation of transcription	9	9	124	1546	10950	-0.66	0.0	0.01	0.0	Atf5 Hdgfrp2 Hoxa7 Hoxc6 Phf7 Rxrg Smarcd3 Tcfap2a Zfhx1a
122	GO:0006351 [7]: transcription, DNA-dependent	9	9	124	1546	10950	-0.66	0.0	0.01	0.0	Atf5 Hdgfrp2 Hoxa7 Hoxc6 Phf7 Rxrg Smarcd3 Tcfap2a Zfhx1a
123	GO:0006355 [7]: regulation of transcription, DNA-dependent	9	9	124	1519	10977	-0.8	0.0	0.02	0.0	Atf5 Hdgfrp2 Hoxa7 Hoxc6 Phf7 Rxrg Smarcd3 Tcfap2a Zfhx1a
124	GO:0019319 [8]: hexose biosynthesis	2	2	131	18	12478	-0.83	0.0	3.99	2.55	Acdc Pck1
125	GO:0042440 [4]: pigment metabolism	2	2	131	18	12478	-0.83	0.0	3.99	2.55	Ddt Fech
126	GO:0046165 [6]: alcohol biosynthesis	2	2	131	18	12478	-0.83	0.0	3.99	2.55	Acdc Pck1
127	GO:0046364 [7]: monosaccharide biosynthesis	2	2	131	18	12478	-0.83	0.0	3.99	2.55	Acdc Pck1
128	GO:0006497 [8]: protein lipidation	2	2	131	20	12476	-1.0	0.0	3.81	2.48	Adamts5 Smarcd3
129	GO:0030497 [8]: fatty acid elongation	1	1	132	1	12495	-1.01	0.0	3.87	2.53	Elovl6
130	GO:0043255 [6]: regulation of carbohydrate biosynthesis	1	1	132	1	12495	-1.01	0.0	3.87	2.53	Acdc
131	GO:0045019 [7]: negative regulation of nitric oxide biosynthesis	1	1	132	1	12495	-1.01	0.0	3.87	2.53	Cav1
132	GO:0045834 [6]: positive regulation of lipid metabolism	1	1	132	1	12495	-1.01	0.0	3.87	2.53	Acdc
133	GO:0045923 [7]: positive regulation of fatty acid metabolism	1	1	132	1	12495	-1.01	0.0	3.87	2.53	Acdc
134	GO:0045947 [9]: negative regulation of translational initiation	1	1	132	1	12495	-1.01	0.0	3.87	2.53	Eif4ebp1
135	GO:0046326 [7]: positive regulation of glucose import	1	1	132	1	12495	-1.01	0.0	3.87	2.53	Acdc
136	GO:0048284 [6]: organelle fusion	1	1	132	1	12495	-1.01	0.0	3.87	2.53	Mfn2
137	GO:0000305 [7]: response to oxygen radicals	1	1	132	1	12495	-1.01	0.0	3.87	2.53	Ucp3
138	GO:0006109 [5]: regulation of carbohydrate metabolism	1	1	132	1	12495	-1.01	0.0	3.87	2.53	Acdc
139	GO:0006537 [9]: glutamate biosynthesis	1	1	132	1	12495	-1.01	0.0	3.87	2.53	Prodh
140	GO:0008053 [7]: mitochondrial fusion	1	1	132	1	12495	-1.01	0.0	3.87	2.53	Mfn2
141	GO:0042158 [7]: lipoprotein biosynthesis	2	2	131	21	12475	-1.08	0.0	3.73	2.42	Adamts5 Smarcd3
142	GO:0006953 [5]: acute-phase response	2	2	131	21	12475	-1.08	0.0	3.73	2.42	Orm1 Orm2
143	GO:0000004 [2]: biological_process unknown	5	5	128	1006	11490	-1.15	0.0	0.02	0.0	Bloc1s1 Brp44l Chpt1 Dgcr6 Lims2
144	GO:0019748 [4]: secondary metabolism	2	2	131	23	12473	-1.23	0.0	3.57	2.27	Ddt Fech
145	GO:0009059 [5]: macromolecule biosynthesis	10	10	123	519	11977	-1.33	0.0	2.94	1.82	Acdc Aco1 Adamts5 Eif4ebp1 Gadd45g Gbe1 Gyg1 Gys2 Pck1 Smarcd3
146	GO:0016042 [5]: lipid catabolism	3	3	130	66	12430	-1.39	0.0	3.32	2.07	Adpn Lipe Lpl
147	GO:0016478 [8]: negative regulation of translation	1	1	132	2	12494	-1.41	0.0	3.47	2.21	Eif4ebp1
148	GO:0043123 [6]: positive regulation of I-kappaB kinase/NF-kappaB cascade	1	1	132	2	12494	-1.41	0.0	3.47	2.21	Acdc
149	GO:0045428 [6]: regulation of nitric oxide biosynthesis	1	1	132	2	12494	-1.41	0.0	3.47	2.21	Cav1
150	GO:0006536 [8]: glutamate metabolism	1	1	132	2	12494	-1.41	0.0	3.47	2.21	Prodh
151	GO:0006562 [9]: proline catabolism	1	1	132	2	12494	-1.41	0.0	3.47	2.21	Prodh
152	GO:0019538 [5]: protein metabolism	17	17	116	2213	10283	-1.42	0.0	0.05	0.01	Acdc Aco1 Adamts5 Camk2d Cav1 Cugbp2 Dnajd1 Dpep1 Eif4ebp1 Gadd45g Loxl1 Msra Pdk4 Pep4 Ppm1a Smarcd3 Uqcrc1
153	GO:0044267 [6]: cellular protein metabolism	17	17	116	2192	10304	-1.5	0.0	0.06	0.02	Acdc Aco1 Adamts5 Camk2d Cav1 Cugbp2 Dnajd1 Dpep1 Eif4ebp1 Gadd45g Loxl1 Msra Pdk4 Pep4 Ppm1a Smarcd3 Uqcrc1
154	GO:0051188 [6]: cofactor biosynthesis	3	3	130	70	12426	-1.51	0.0	3.18	2.0	D5Ertd33e Fech Mocs2
155	GO:0042157 [7]: lipoprotein metabolism	2	2	131	28	12468	-1.55	0.0	3.23	2.0	Adamts5 Smarcd3
156	GO:0050789 [2]: regulation of biological process	18	18	115	2273	10223	-1.56	0.0	0.06	0.02	Acdc Aco1 Angptl4 Atf5 Cav1 Cidec Eif4ebp1 Gadd45g Hdgfrp2 Hoxa7 Hoxc6 Igfbp6 Phf7 Rxrg Smarcd3 Tcfap2a Thbd Zfhx1a
157	GO:0006810 [4]: transport	25	25	108	1828	10668	-1.61	0.0	2.19	1.35	Acdc Adfp Arl4 Camk2d Cav1 Cd36 Col6a2 Cpt1b Crat Dbi Etfdh Fabp3 Fxyd1 Gstk1 Orm1 Orm2 Pkd2l2 Rbp4 Slc16a1 Slc24a3 Slc5a6 Sytl2 Ucp1 Ucp3 Uqcrc1
158	GO:0008654 [8]: phospholipid biosynthesis	2	2	131	29	12467	-1.61	0.0	3.17	2.0	Agpat3 Lpgat1
159	GO:0051234 [4]: establishment of localization	25	25	108	1831	10665	-1.62	0.0	2.18	1.34	Acdc Adfp Arl4 Camk2d Cav1 Cd36 Col6a2 Cpt1b Crat Dbi Etfdh Fabp3 Fxyd1 Gstk1 Orm1 Orm2 Pkd2l2 Rbp4 Slc16a1 Slc24a3 Slc5a6 Sytl2 Ucp1 Ucp3 Uqcrc1
160	GO:0043170 [4]: macromolecule metabolism	32	32	101	2464	10032	-1.63	0.0	2.06	1.29	Acdc Aco1 Adamts5 Amy1 Camk2d Cav1 Cs Csl Cugbp2 Dlat Dnajd1 Dpep1 Eif4ebp1 Eno3 Gadd45g Gbe1 Gyg1 Gys2 Hibadh Hk2 Idh3g Khk Loxl1 Msra Pck1 Pdhb Pdk4 Pep4 Pgm2 Ppm1a Smarcd3 Uqcrc1
161	GO:0006725 [5]: aromatic compound metabolism	3	3	130	75	12421	-1.66	0.0	3.01	1.85	Ddt Ephx2 Mocs2
162	GO:0050791 [3]: regulation of physiological process	16	16	117	2044	10452	-1.67	0.0	0.07	0.02	Acdc Aco1 Angptl4 Atf5 Cav1 Cidec Eif4ebp1 Hdgfrp2 Hoxa7 Hoxc6 Phf7 Rxrg Smarcd3 Tcfap2a Thbd Zfhx1a
163	GO:0051179 [3]: localization	25	25	108	1848	10648	-1.68	0.0	2.1	1.3	Acdc Adfp Arl4 Camk2d Cav1 Cd36 Col6a2 Cpt1b Crat Dbi Etfdh Fabp3 Fxyd1 Gstk1 Orm1 Orm2 Pkd2l2 Rbp4 Slc16a1 Slc24a3 Slc5a6 Sytl2 Ucp1 Ucp3 Uqcrc1
164	GO:0007517 [5]: muscle development	4	4	129	132	12364	-1.69	0.0	2.89	1.77	Fhl1 Myh4 Myl1 Myl4
165	GO:0019229 [5]: regulation of vasoconstriction	1	1	132	3	12493	-1.69	0.0	3.18	2.0	Cav1
166	GO:0019720 [7]: Mo-molybdopterin cofactor metabolism	1	1	132	3	12493	-1.69	0.0	3.18	2.0	Mocs2
167	GO:0042095 [7]: interferon-gamma biosynthesis	1	1	132	3	12493	-1.69	0.0	3.18	2.0	Gadd45g
168	GO:0042310 [6]: vasoconstriction	1	1	132	3	12493	-1.69	0.0	3.18	2.0	Cav1
169	GO:0050880 [5]: regulation of blood vessel size	1	1	132	3	12493	-1.69	0.0	3.18	2.0	Cav1
170	GO:0000186 [6]: activation of MAPKK	1	1	132	3	12493	-1.69	0.0	3.18	2.0	Gadd45g
171	GO:0006777 [8]: Mo-molybdopterin cofactor biosynthesis	1	1	132	3	12493	-1.69	0.0	3.18	2.0	Mocs2
172	GO:0007628 [5]: adult walking behavior	1	1	132	3	12493	-1.69	0.0	3.18	2.0	Msra
173	GO:0008340 [4]: determination of adult life span	1	1	132	3	12493	-1.69	0.0	3.18	2.0	Msra
174	GO:0006952 [5]: defense response	5	5	128	903	11593	-1.75	0.0	0.03	0.0	Ccl24 Fcgrt Gadd45g Orm1 Orm2
175	GO:0048066 [3]: pigmentation	2	2	131	32	12464	-1.76	0.0	3.0	1.85	Ddt Fech
176	GO:0006520 [6]: amino acid metabolism	4	4	129	136	12360	-1.76	0.0	2.81	1.74	Aspa Ddt Hibadh Prodh
177	GO:0006464 [7]: protein modification	7	7	126	1109	11387	-1.78	0.0	0.05	0.01	Adamts5 Camk2d Loxl1 Msra Pdk4 Ppm1a Smarcd3
178	GO:0043118 [4]: negative regulation of physiological process	6	6	127	273	12223	-1.82	0.0	2.6	1.59	Acdc Angptl4 Atf5 Cav1 Eif4ebp1 Thbd
179	GO:0009987 [2]: cellular process	116	116	17	10423	2073	-1.88	0.0	1.94	1.22	1190002H23Rik 1810044O22Rik Aacs Acadl Acadm Acadvl Acdc Aco1 Adamts5 Adfp Agpat3 Aldh1a1 Angptl4 Aoc3 Arl4 Aspa Atf5 Camk2d Car13 Car3 Car4 Car5b Cav1 Cd36 Cdkn1c Cidea Cidec Col6a2 Cox7a1 Cox8b Cpt1b Crat Cs Csl Cugbp2 Cyp2e1 D5Ertd33e Dbi Ddt Dgat2 Dlat Dnajd1 Dpep1 Dpt Ech1 Efemp1 Eif4ebp1 Elovl6 Eno3 Ephx2 Etfdh Fabp3 Fasn Fech Fhl1 Fxyd1 Gadd45g Gbe1 Gpr146 Gpx4 Gstk1 Gyg1 Gys2 Hadhb Hdgfrp…
180	GO:0019222 [4]: regulation of metabolism	13	13	120	1682	10814	-1.89	0.0	0.08	0.03	Acdc Aco1 Atf5 Cav1 Eif4ebp1 Hdgfrp2 Hoxa7 Hoxc6 Phf7 Rxrg Smarcd3 Tcfap2a Zfhx1a
181	GO:0042573 [6]: retinoic acid metabolism	1	1	132	4	12492	-1.9	0.0	2.96	1.83	Aldh1a1
182	GO:0050818 [4]: regulation of coagulation	1	1	132	4	12492	-1.9	0.0	2.96	1.83	Thbd
183	GO:0050819 [5]: negative regulation of coagulation	1	1	132	4	12492	-1.9	0.0	2.96	1.83	Thbd
184	GO:0009063 [7]: amino acid catabolism	2	2	131	37	12459	-1.99	0.0	2.76	1.71	Aspa Prodh
185	GO:0044260 [5]: cellular macromolecule metabolism	29	29	104	2350	10146	-2.04	0.0	1.52	0.98	Acdc Aco1 Adamts5 Camk2d Cav1 Cs Csl Cugbp2 Dlat Dnajd1 Dpep1 Eif4ebp1 Eno3 Gadd45g Gbe1 Gyg1 Gys2 Hibadh Hk2 Idh3g Loxl1 Msra Pck1 Pdhb Pdk4 Pep4 Ppm1a Smarcd3 Uqcrc1
186	GO:0042438 [6]: melanin biosynthesis	1	1	132	5	12491	-2.06	0.0	2.79	1.74	Ddt
187	GO:0043122 [5]: regulation of I-kappaB kinase/NF-kappaB cascade	1	1	132	5	12491	-2.06	0.0	2.79	1.74	Acdc
188	GO:0046323 [9]: glucose import	1	1	132	5	12491	-2.06	0.0	2.79	1.74	Acdc
189	GO:0046324 [6]: regulation of glucose import	1	1	132	5	12491	-2.06	0.0	2.79	1.74	Acdc
190	GO:0046339 [7]: diacylglycerol metabolism	1	1	132	5	12491	-2.06	0.0	2.79	1.74	Lipe
191	GO:0000302 [6]: response to reactive oxygen species	1	1	132	5	12491	-2.06	0.0	2.79	1.74	Ucp3
192	GO:0006582 [5]: melanin metabolism	1	1	132	5	12491	-2.06	0.0	2.79	1.74	Ddt
193	GO:0006583 [7]: melanin biosynthesis from tyrosine	1	1	132	5	12491	-2.06	0.0	2.79	1.74	Ddt
194	GO:0009068 [8]: aspartate family amino acid catabolism	1	1	132	5	12491	-2.06	0.0	2.79	1.74	Aspa
195	GO:0009081 [7]: branched chain family amino acid metabolism	1	1	132	5	12491	-2.06	0.0	2.79	1.74	Hibadh
196	GO:0046467 [7]: membrane lipid biosynthesis	2	2	131	39	12457	-2.07	0.0	2.67	1.64	Agpat3 Lpgat1
197	GO:0006445 [7]: regulation of translation	2	2	131	39	12457	-2.07	0.0	2.67	1.64	Aco1 Eif4ebp1
198	GO:0044265 [6]: cellular macromolecule catabolism	9	9	124	547	11949	-2.12	0.0	2.02	1.26	Adamts5 Dlat Dpep1 Eno3 Hibadh Hk2 Pdhb Pep4 Uqcrc1
199	GO:0006766 [5]: vitamin metabolism	2	2	131	43	12453	-2.22	0.0	2.51	1.53	Aldh1a1 Hibadh
200	GO:0006817 [8]: phosphate transport	2	2	131	43	12453	-2.22	0.0	2.51	1.53	Acdc Col6a2
201	GO:0006098 [8]: pentose-phosphate shunt	1	1	132	6	12490	-2.22	0.0	2.64	1.63	Hibadh
202	GO:0006560 [8]: proline metabolism	1	1	132	6	12490	-2.22	0.0	2.64	1.63	Prodh
203	GO:0006740 [10]: NADPH regeneration	1	1	132	6	12490	-2.22	0.0	2.64	1.63	Hibadh
204	GO:0009065 [8]: glutamine family amino acid catabolism	1	1	132	6	12490	-2.22	0.0	2.64	1.63	Prodh
205	GO:0009057 [5]: macromolecule catabolism	9	9	124	565	11931	-2.22	0.0	1.89	1.2	Adamts5 Dlat Dpep1 Eno3 Hibadh Hk2 Pdhb Pep4 Uqcrc1
206	GO:0009310 [6]: amine catabolism	2	2	131	45	12451	-2.28	0.0	2.44	1.48	Aspa Prodh
207	GO:0030005 [7]: di-, tri-valent inorganic cation homeostasis	2	2	131	46	12450	-2.32	0.0	2.4	1.48	Aco1 Slc24a3
208	GO:0015711 [7]: organic anion transport	1	1	132	7	12489	-2.34	0.0	2.51	1.53	Slc16a1
209	GO:0006120 [9]: mitochondrial electron transport, NADH to ubiquinone	1	1	132	7	12489	-2.34	0.0	2.51	1.53	Ndufv1
210	GO:0009411 [7]: response to UV	1	1	132	7	12489	-2.34	0.0	2.51	1.53	Fech
211	GO:0006790 [5]: sulfur metabolism	2	2	131	47	12449	-2.35	0.0	2.36	1.45	Gstk1 Mocs2
212	GO:0006519 [5]: amino acid and derivative metabolism	4	4	129	177	12319	-2.38	0.0	2.09	1.29	Aspa Ddt Hibadh Prodh
213	GO:0006633 [7]: fatty acid biosynthesis	2	2	131	50	12446	-2.44	0.0	2.26	1.39	Elovl6 Fasn
214	GO:0006869 [5]: lipid transport	2	2	131	50	12446	-2.44	0.0	2.26	1.39	Adfp Cpt1b
215	GO:0006468 [8]: protein amino acid phosphorylation	2	2	131	462	12034	-2.44	0.0	0.04	0.01	Camk2d Pdk4
216	GO:0018346 [10]: protein amino acid prenylation	1	1	132	8	12488	-2.45	0.0	2.4	1.48	Adamts5
217	GO:0019438 [6]: aromatic compound biosynthesis	1	1	132	8	12488	-2.45	0.0	2.4	1.48	Mocs2
218	GO:0042559 [7]: pteridine and derivative biosynthesis	1	1	132	8	12488	-2.45	0.0	2.4	1.48	Mocs2
219	GO:0046209 [5]: nitric oxide metabolism	1	1	132	8	12488	-2.45	0.0	2.4	1.48	Cav1
220	GO:0000188 [8]: inactivation of MAPK	1	1	132	8	12488	-2.45	0.0	2.4	1.48	Cav1
221	GO:0006776 [7]: vitamin A metabolism	1	1	132	8	12488	-2.45	0.0	2.4	1.48	Aldh1a1
222	GO:0006779 [7]: porphyrin biosynthesis	1	1	132	8	12488	-2.45	0.0	2.4	1.48	Fech
223	GO:0006783 [6]: heme biosynthesis	1	1	132	8	12488	-2.45	0.0	2.4	1.48	Fech
224	GO:0006809 [5]: nitric oxide biosynthesis	1	1	132	8	12488	-2.45	0.0	2.4	1.48	Cav1
225	GO:0006875 [7]: metal ion homeostasis	2	2	131	51	12445	-2.46	0.0	2.23	1.36	Aco1 Slc24a3
226	GO:0016049 [4]: cell growth	2	2	131	52	12444	-2.49	0.0	2.2	1.35	Fhl1 Igfbp6
227	GO:0006644 [7]: phospholipid metabolism	2	2	131	53	12443	-2.52	0.0	2.17	1.34	Agpat3 Lpgat1
228	GO:0007160 [5]: cell-matrix adhesion	2	2	131	53	12443	-2.52	0.0	2.17	1.34	Itga7 Nid1
229	GO:0042558 [6]: pteridine and derivative metabolism	1	1	132	9	12487	-2.54	0.0	2.3	1.41	Mocs2
230	GO:0006739 [9]: NADPH metabolism	1	1	132	9	12487	-2.54	0.0	2.3	1.41	Hibadh
231	GO:0008344 [4]: adult locomotory behavior	1	1	132	9	12487	-2.54	0.0	2.3	1.41	Msra
232	GO:0009084 [8]: glutamine family amino acid biosynthesis	1	1	132	9	12487	-2.54	0.0	2.3	1.41	Prodh
233	GO:0042592 [3]: homeostasis	3	3	130	118	12378	-2.55	0.0	2.0	1.26	Acdc Aco1 Slc24a3
234	GO:0008361 [5]: regulation of cell size	2	2	131	55	12441	-2.56	0.0	2.11	1.3	Fhl1 Igfbp6
235	GO:0007243 [6]: protein kinase cascade	3	3	130	120	12376	-2.57	0.0	1.97	1.25	Acdc Cav1 Gadd45g
236	GO:0016053 [6]: organic acid biosynthesis	2	2	131	56	12440	-2.59	0.0	2.08	1.29	Elovl6 Fasn
237	GO:0046394 [7]: carboxylic acid biosynthesis	2	2	131	56	12440	-2.59	0.0	2.08	1.29	Elovl6 Fasn
238	GO:0043283 [4]: biopolymer metabolism	12	12	121	1313	11183	-2.6	0.0	0.29	0.16	Adamts5 Cugbp2 Dpep1 Gbe1 Gpx4 Gyg1 Gys2 Pep4 Ppargc1b Rbpms2 Smarcd3 Uqcrc1
239	GO:0009607 [4]: response to biotic stimulus	8	8	125	986	11510	-2.61	0.0	0.18	0.09	Ccl24 Fcgrt Gadd45g Gpx4 Msra Orm1 Orm2 Ucp3
240	GO:0006811 [5]: ion transport	8	8	125	557	11939	-2.61	0.0	1.41	0.9	Acdc Camk2d Col6a2 Fxyd1 Pkd2l2 Slc16a1 Slc24a3 Slc5a6
241	GO:0007275 [2]: development	17	17	116	1621	10875	-2.61	0.0	0.57	0.33	Ddt Fech Fhl1 Gadd45g Gpx4 Hoxa7 Hoxc6 Hsd11b1 Igfbp6 Itga7 Mfn2 Msra Myh4 Myl1 Myl4 Thbd Vegfb
242	GO:0009636 [7]: response to toxin	1	1	132	10	12486	-2.62	0.0	2.21	1.35	Ephx2
243	GO:0042775 [8]: ATP synthesis coupled electron transport (sensu Eukaryota)	1	1	132	10	12486	-2.62	0.0	2.21	1.35	Ndufv1
244	GO:0044242 [6]: cellular lipid catabolism	1	1	132	10	12486	-2.62	0.0	2.21	1.35	Lipe
245	GO:0009066 [7]: aspartate family amino acid metabolism	1	1	132	10	12486	-2.62	0.0	2.21	1.35	Aspa
246	GO:0016043 [4]: cell organization and biogenesis	11	11	122	872	11624	-2.65	0.0	1.12	0.7	Fhl1 Gpx4 Igfbp6 Itga7 Mfn2 Myh4 Myl1 Myl4 Pxmp2 Smarcd3 Tekt1
247	GO:0009308 [5]: amine metabolism	4	4	129	205	12291	-2.66	0.0	1.72	1.1	Aspa Ddt Hibadh Prodh
248	GO:0006955 [4]: immune response	5	5	128	707	11789	-2.66	0.0	0.13	0.06	Ccl24 Fcgrt Gadd45g Orm1 Orm2
249	GO:0007229 [6]: integrin-mediated signaling pathway	2	2	131	59	12437	-2.67	0.0	2.0	1.26	Adamts5 Itga7
250	GO:0007155 [4]: cell adhesion	7	7	126	475	12021	-2.67	0.0	1.4	0.9	Aoc3 Cd36 Col6a2 Dpt Efemp1 Itga7 Nid1
251	GO:0042773 [7]: ATP synthesis coupled electron transport	1	1	132	11	12485	-2.7	0.0	2.13	1.31	Ndufv1
252	GO:0006376 [9]: mRNA splice site selection	1	1	132	11	12485	-2.7	0.0	2.13	1.31	Cugbp2
253	GO:0006570 [7]: tyrosine metabolism	1	1	132	11	12485	-2.7	0.0	2.13	1.31	Ddt
254	GO:0006793 [5]: phosphorus metabolism	4	4	129	607	11889	-2.71	0.0	0.12	0.05	Camk2d Ndufv1 Pdk4 Ppm1a
255	GO:0006796 [6]: phosphate metabolism	4	4	129	607	11889	-2.71	0.0	0.12	0.05	Camk2d Ndufv1 Pdk4 Ppm1a
256	GO:0006259 [5]: DNA metabolism	2	2	131	419	12077	-2.71	0.0	0.06	0.02	Gpx4 Smarcd3
257	GO:0006820 [6]: anion transport	3	3	130	131	12365	-2.71	0.0	1.79	1.13	Acdc Col6a2 Slc16a1
258	GO:0009108 [7]: coenzyme biosynthesis	2	2	131	62	12434	-2.73	0.0	1.92	1.22	D5Ertd33e Mocs2
259	GO:0051243 [5]: negative regulation of cellular physiological process	3	3	130	133	12363	-2.74	0.0	1.76	1.12	Angptl4 Atf5 Cav1
260	GO:0016310 [7]: phosphorylation	3	3	130	507	11989	-2.75	0.0	0.1	0.04	Camk2d Ndufv1 Pdk4
261	GO:0008104 [4]: protein localization	3	3	130	506	11990	-2.76	0.0	0.1	0.04	Arl4 Gstk1 Sytl2
262	GO:0016265 [3]: death	6	6	127	399	12097	-2.76	0.0	1.37	0.88	Angptl4 Atf5 Cidea Cidec Gadd45g Msra
263	GO:0017148 [7]: negative regulation of protein biosynthesis	1	1	132	12	12484	-2.77	0.0	2.05	1.29	Eif4ebp1
264	GO:0019751 [6]: polyol metabolism	1	1	132	12	12484	-2.77	0.0	2.05	1.29	Pck1
265	GO:0042593 [4]: glucose homeostasis	1	1	132	12	12484	-2.77	0.0	2.05	1.29	Acdc
266	GO:0006071 [7]: glycerol metabolism	1	1	132	12	12484	-2.77	0.0	2.05	1.29	Pck1
267	GO:0006446 [8]: regulation of translational initiation	1	1	132	12	12484	-2.77	0.0	2.05	1.29	Eif4ebp1
268	GO:0009653 [3]: morphogenesis	11	11	122	1095	11401	-2.78	0.0	0.47	0.27	Fhl1 Gadd45g Hoxa7 Hoxc6 Hsd11b1 Igfbp6 Itga7 Myh4 Myl1 Myl4 Vegfb
269	GO:0043066 [7]: negative regulation of apoptosis	2	2	131	65	12431	-2.79	0.0	1.85	1.18	Angptl4 Atf5
270	GO:0009892 [5]: negative regulation of metabolism	3	3	130	139	12357	-2.8	0.0	1.67	1.07	Acdc Cav1 Eif4ebp1
271	GO:0007242 [5]: intracellular signaling cascade	5	5	128	666	11830	-2.81	0.0	0.17	0.09	Acdc Arl4 Cav1 Gadd45g Rgs7
272	GO:0030003 [6]: cation homeostasis	2	2	131	66	12430	-2.82	0.0	1.83	1.16	Aco1 Slc24a3
273	GO:0043069 [6]: negative regulation of programmed cell death	2	2	131	66	12430	-2.82	0.0	1.83	1.16	Angptl4 Atf5
274	GO:0048513 [3]: organ development	9	9	124	947	11549	-2.83	0.0	0.38	0.22	Fhl1 Gadd45g Hoxa7 Hoxc6 Hsd11b1 Myh4 Myl1 Myl4 Vegfb
275	GO:0030574 [9]: collagen catabolism	1	1	132	13	12483	-2.83	0.0	1.98	1.26	Pep4
276	GO:0042168 [5]: heme metabolism	1	1	132	13	12483	-2.83	0.0	1.98	1.26	Fech
277	GO:0006469 [5]: negative regulation of protein kinase activity	1	1	132	13	12483	-2.83	0.0	1.98	1.26	Gadd45g
278	GO:0006778 [6]: porphyrin metabolism	1	1	132	13	12483	-2.83	0.0	1.98	1.26	Fech
279	GO:0007005 [6]: mitochondrion organization and biogenesis	1	1	132	13	12483	-2.83	0.0	1.98	1.26	Mfn2
280	GO:0007568 [3]: aging	1	1	132	13	12483	-2.83	0.0	1.98	1.26	Msra
281	GO:0009887 [4]: organogenesis	9	9	124	941	11555	-2.85	0.0	0.39	0.22	Fhl1 Gadd45g Hoxa7 Hoxc6 Hsd11b1 Myh4 Myl1 Myl4 Vegfb
282	GO:0045184 [5]: establishment of protein localization	3	3	130	487	12009	-2.85	0.0	0.11	0.05	Arl4 Gstk1 Sytl2
283	GO:0006950 [4]: response to stress	7	7	126	800	11696	-2.86	0.0	0.28	0.16	Ccl24 Gadd45g Gpx4 Msra Orm1 Orm2 Ucp3
284	GO:0015031 [5]: protein transport	3	3	130	483	12013	-2.86	0.0	0.12	0.05	Arl4 Gstk1 Sytl2
285	GO:0000165 [7]: MAPKKK cascade	2	2	131	69	12427	-2.86	0.0	1.76	1.12	Cav1 Gadd45g
286	GO:0050801 [4]: ion homeostasis	2	2	131	70	12426	-2.88	0.0	1.74	1.12	Aco1 Slc24a3
287	GO:0006873 [5]: cell ion homeostasis	2	2	131	70	12426	-2.88	0.0	1.74	1.12	Aco1 Slc24a3
288	GO:0030534 [3]: adult behavior	1	1	132	14	12482	-2.89	0.0	1.92	1.22	Msra
289	GO:0043086 [4]: negative regulation of enzyme activity	1	1	132	14	12482	-2.89	0.0	1.92	1.22	Gadd45g
290	GO:0006775 [6]: fat-soluble vitamin metabolism	1	1	132	14	12482	-2.89	0.0	1.92	1.22	Aldh1a1
291	GO:0006941 [4]: striated muscle contraction	1	1	132	14	12482	-2.89	0.0	1.92	1.22	Myh4
292	GO:0007049 [5]: cell cycle	7	7	126	551	11945	-2.9	0.0	0.99	0.62	1190002H23Rik Atf5 Camk2d Cdkn1c Gadd45g Sycp3 Vegfb
293	GO:0043207 [5]: response to external biotic stimulus	4	4	129	548	11948	-2.94	0.0	0.18	0.09	Ccl24 Gadd45g Orm1 Orm2
294	GO:0046777 [9]: autophosphorylation	1	1	132	15	12481	-2.94	0.0	1.86	1.18	Camk2d
295	GO:0006749 [6]: glutathione metabolism	1	1	132	15	12481	-2.94	0.0	1.86	1.18	Gstk1
296	GO:0007565 [5]: pregnancy	1	1	132	15	12481	-2.94	0.0	1.86	1.18	Thbd
297	GO:0000902 [4]: cellular morphogenesis	3	3	130	153	12343	-2.95	0.0	1.48	0.95	Fhl1 Igfbp6 Itga7
298	GO:0008283 [4]: cell proliferation	8	8	125	730	11766	-2.95	0.0	0.66	0.38	1190002H23Rik Atf5 Camk2d Cav1 Cdkn1c Gadd45g Sycp3 Vegfb
299	GO:0006996 [5]: organelle organization and biogenesis	8	8	125	739	11757	-2.95	0.0	0.63	0.37	Gpx4 Mfn2 Myh4 Myl1 Myl4 Pxmp2 Smarcd3 Tekt1
300	GO:0006816 [8]: calcium ion transport	2	2	131	76	12420	-2.98	0.0	1.62	1.04	Camk2d Slc24a3
301	GO:0006915 [6]: apoptosis	5	5	128	357	12139	-2.99	0.0	1.1	0.7	Angptl4 Atf5 Cidea Cidec Gadd45g
302	GO:0006769 [8]: nicotinamide metabolism	1	1	132	16	12480	-3.0	0.0	1.8	1.14	Hibadh
303	GO:0006643 [6]: membrane lipid metabolism	2	2	131	78	12418	-3.01	0.0	1.58	1.02	Agpat3 Lpgat1
304	GO:0006814 [8]: sodium ion transport	2	2	131	78	12418	-3.01	0.0	1.58	1.02	Slc24a3 Slc5a6
305	GO:0012501 [5]: programmed cell death	5	5	128	363	12133	-3.01	0.0	1.06	0.67	Angptl4 Atf5 Cidea Cidec Gadd45g
306	GO:0006417 [6]: regulation of protein biosynthesis	2	2	131	80	12416	-3.04	0.0	1.54	1.0	Aco1 Eif4ebp1
307	GO:0042088 [7]: T-helper 1 type immune response	1	1	132	17	12479	-3.04	0.0	1.75	1.12	Gadd45g
308	GO:0051248 [6]: negative regulation of protein metabolism	1	1	132	17	12479	-3.04	0.0	1.75	1.12	Eif4ebp1
309	GO:0000245 [8]: spliceosome assembly	1	1	132	17	12479	-3.04	0.0	1.75	1.12	Cugbp2
310	GO:0007031 [6]: peroxisome organization and biogenesis	1	1	132	17	12479	-3.04	0.0	1.75	1.12	Pxmp2
311	GO:0009613 [5]: response to pest, pathogen or parasite	4	4	129	512	11984	-3.04	0.0	0.23	0.12	Ccl24 Gadd45g Orm1 Orm2
312	GO:0043285 [5]: biopolymer catabolism	4	4	129	513	11983	-3.05	0.0	0.22	0.12	Adamts5 Dpep1 Pep4 Uqcrc1
313	GO:0030163 [6]: protein catabolism	4	4	129	510	11986	-3.05	0.0	0.23	0.12	Adamts5 Dpep1 Pep4 Uqcrc1
314	GO:0019725 [4]: cell homeostasis	2	2	131	83	12413	-3.08	0.0	1.49	0.96	Aco1 Slc24a3
315	GO:0000074 [6]: regulation of cell cycle	4	4	129	271	12225	-3.08	0.0	1.11	0.7	Atf5 Cdkn1c Gadd45g Vegfb
316	GO:0050794 [3]: regulation of cellular process	6	6	127	568	11928	-3.08	0.0	0.57	0.33	Acdc Angptl4 Atf5 Cav1 Cidec Igfbp6
317	GO:0015749 [6]: monosaccharide transport	1	1	132	18	12478	-3.08	0.0	1.7	1.1	Acdc
318	GO:0015758 [8]: glucose transport	1	1	132	18	12478	-3.08	0.0	1.7	1.1	Acdc
319	GO:0019362 [7]: pyridine nucleotide metabolism	1	1	132	18	12478	-3.08	0.0	1.7	1.1	Hibadh
320	GO:0008645 [7]: hexose transport	1	1	132	18	12478	-3.08	0.0	1.7	1.1	Acdc
321	GO:0008219 [4]: cell death	5	5	128	393	12103	-3.1	0.0	0.89	0.57	Angptl4 Atf5 Cidea Cidec Gadd45g
322	GO:0044257 [7]: cellular protein catabolism	4	4	129	492	12004	-3.1	0.0	0.26	0.15	Adamts5 Dpep1 Pep4 Uqcrc1
323	GO:0006508 [8]: proteolysis and peptidolysis	4	4	129	492	12004	-3.1	0.0	0.26	0.15	Adamts5 Dpep1 Pep4 Uqcrc1
324	GO:0009967 [5]: positive regulation of signal transduction	1	1	132	19	12477	-3.13	0.0	1.66	1.07	Acdc
325	GO:0042087 [6]: cell-mediated immune response	1	1	132	19	12477	-3.13	0.0	1.66	1.07	Gadd45g
326	GO:0006874 [8]: calcium ion homeostasis	1	1	132	19	12477	-3.13	0.0	1.66	1.07	Slc24a3
327	GO:0006879 [8]: iron ion homeostasis	1	1	132	19	12477	-3.13	0.0	1.66	1.07	Aco1
328	GO:0051244 [4]: regulation of cellular physiological process	5	5	128	413	12083	-3.13	0.0	0.8	0.49	Acdc Angptl4 Atf5 Cav1 Cidec
329	GO:0051241 [5]: negative regulation of organismal physiological process	1	1	132	20	12476	-3.16	0.0	1.61	1.04	Cav1
330	GO:0009064 [7]: glutamine family amino acid metabolism	1	1	132	20	12476	-3.16	0.0	1.61	1.04	Prodh
331	GO:0009072 [6]: aromatic amino acid family metabolism	1	1	132	20	12476	-3.16	0.0	1.61	1.04	Ddt
332	GO:0046907 [5]: intracellular transport	5	5	128	469	12027	-3.16	0.0	0.58	0.33	Arl4 Gstk1 Sytl2 Ucp1 Ucp3
333	GO:0009966 [4]: regulation of signal transduction	2	2	131	90	12406	-3.17	0.0	1.38	0.89	Acdc Cav1
334	GO:0006412 [6]: protein biosynthesis	5	5	128	471	12025	-3.17	0.0	0.57	0.33	Aco1 Adamts5 Eif4ebp1 Gadd45g Smarcd3
335	GO:0009611 [5]: response to wounding	2	2	131	330	12166	-3.19	0.0	0.14	0.06	Ccl24 Gadd45g
336	GO:0000375 [8]: RNA splicing, via transesterification reactions	3	3	130	190	12306	-3.2	0.0	1.1	0.7	Cugbp2 Ppargc1b Rbpms2
337	GO:0000377 [9]: RNA splicing, via transesterification reactions with bulged adenosine as nucleophile	3	3	130	190	12306	-3.2	0.0	1.1	0.7	Cugbp2 Ppargc1b Rbpms2
338	GO:0000398 [8]: nuclear mRNA splicing, via spliceosome	3	3	130	190	12306	-3.2	0.0	1.1	0.7	Cugbp2 Ppargc1b Rbpms2
339	GO:0030217 [5]: T-cell differentiation	1	1	132	21	12475	-3.2	0.0	1.57	1.02	Gadd45g
340	GO:0006733 [7]: oxidoreduction coenzyme metabolism	1	1	132	21	12475	-3.2	0.0	1.57	1.02	Hibadh
341	GO:0006807 [4]: nitrogen compound metabolism	1	1	132	21	12475	-3.2	0.0	1.57	1.02	Cav1
342	GO:0007169 [7]: transmembrane receptor protein tyrosine kinase signaling pathway	2	2	131	93	12403	-3.2	0.0	1.33	0.86	Eif4ebp1 Zfp106
343	GO:0030154 [3]: cell differentiation	2	2	131	328	12168	-3.21	0.0	0.14	0.06	Fhl1 Gadd45g
344	GO:0008380 [7]: RNA splicing	3	3	130	194	12302	-3.22	0.0	1.07	0.68	Cugbp2 Ppargc1b Rbpms2
345	GO:0016192 [5]: vesicle-mediated transport	1	1	132	246	12250	-3.23	0.0	0.07	0.02	Cav1
346	GO:0040007 [3]: growth	2	2	131	99	12397	-3.25	0.0	1.25	0.79	Fhl1 Igfbp6
347	GO:0007010 [6]: cytoskeleton organization and biogenesis	4	4	129	351	12145	-3.26	0.0	0.66	0.38	Myh4 Myl1 Myl4 Tekt1
348	GO:0019439 [6]: aromatic compound catabolism	1	1	132	23	12473	-3.26	0.0	1.49	0.96	Ephx2
349	GO:0007050 [7]: cell cycle arrest	1	1	132	23	12473	-3.26	0.0	1.49	0.96	Cdkn1c
350	GO:0006812 [6]: cation transport	4	4	129	373	12123	-3.27	0.0	0.57	0.33	Camk2d Pkd2l2 Slc24a3 Slc5a6
351	GO:0042981 [6]: regulation of apoptosis	3	3	130	204	12292	-3.27	0.0	0.99	0.62	Angptl4 Atf5 Cidec
352	GO:0043067 [5]: regulation of programmed cell death	3	3	130	207	12289	-3.28	0.0	0.96	0.6	Angptl4 Atf5 Cidec
353	GO:0009628 [5]: response to abiotic stimulus	3	3	130	369	12127	-3.28	0.0	0.28	0.16	Ccl24 Ephx2 Fech
354	GO:0016070 [5]: RNA metabolism	3	3	130	365	12131	-3.29	0.0	0.29	0.16	Cugbp2 Ppargc1b Rbpms2
355	GO:0008202 [6]: steroid metabolism	2	2	131	103	12393	-3.29	0.0	1.19	0.74	Hsd11b1 Lipe
356	GO:0051050 [6]: positive regulation of transport	1	1	132	24	12472	-3.3	0.0	1.46	0.94	Acdc
357	GO:0000082 [7]: G1/S transition of mitotic cell cycle	1	1	132	24	12472	-3.3	0.0	1.46	0.94	Camk2d
358	GO:0030324 [5]: lung development	1	1	132	25	12471	-3.32	0.0	1.42	0.91	Hsd11b1
359	GO:0006805 [5]: xenobiotic metabolism	1	1	132	25	12471	-3.32	0.0	1.42	0.91	Ephx2
360	GO:0009410 [7]: response to xenobiotic stimulus	1	1	132	25	12471	-3.32	0.0	1.42	0.91	Ephx2
361	GO:0006886 [6]: intracellular protein transport	3	3	130	341	12155	-3.35	0.0	0.35	0.19	Arl4 Gstk1 Sytl2
362	GO:0009583 [7]: detection of light	1	1	132	26	12470	-3.35	0.0	1.39	0.9	Fech
363	GO:0030323 [4]: respiratory tube development	1	1	132	26	12470	-3.35	0.0	1.39	0.9	Hsd11b1
364	GO:0007249 [7]: I-kappaB kinase/NF-kappaB cascade	1	1	132	26	12470	-3.35	0.0	1.39	0.9	Acdc
365	GO:0009416 [7]: response to light	1	1	132	26	12470	-3.35	0.0	1.39	0.9	Fech
366	GO:0015698 [7]: inorganic anion transport	2	2	131	110	12386	-3.35	0.0	1.11	0.7	Acdc Col6a2
367	GO:0006397 [7]: mRNA processing	3	3	130	239	12257	-3.36	0.0	0.75	0.46	Cugbp2 Ppargc1b Rbpms2
368	GO:0046916 [8]: transition metal ion homeostasis	1	1	132	27	12469	-3.38	0.0	1.36	0.88	Aco1
369	GO:0015674 [7]: di-, tri-valent inorganic cation transport	2	2	131	113	12383	-3.38	0.0	1.07	0.68	Camk2d Slc24a3
370	GO:0016071 [6]: mRNA metabolism	3	3	130	249	12247	-3.39	0.0	0.7	0.42	Cugbp2 Ppargc1b Rbpms2
371	GO:0006396 [6]: RNA processing	3	3	130	308	12188	-3.39	0.0	0.45	0.25	Cugbp2 Ppargc1b Rbpms2
372	GO:0016066 [5]: cellular defense response (sensu Vertebrata)	1	1	132	28	12468	-3.41	0.0	1.33	0.86	Gadd45g
373	GO:0006767 [6]: water-soluble vitamin metabolism	1	1	132	28	12468	-3.41	0.0	1.33	0.86	Hibadh
374	GO:0030001 [7]: metal ion transport	3	3	130	295	12201	-3.41	0.0	0.49	0.27	Camk2d Slc24a3 Slc5a6
375	GO:0043119 [4]: positive regulation of physiological process	3	3	130	286	12210	-3.41	0.0	0.53	0.3	Acdc Cav1 Cidec
376	GO:0009968 [5]: negative regulation of signal transduction	1	1	132	30	12466	-3.45	0.0	1.27	0.81	Cav1
377	GO:0007254 [8]: JNK cascade	1	1	132	30	12466	-3.45	0.0	1.27	0.81	Gadd45g
378	GO:0042127 [5]: regulation of cell proliferation	2	2	131	127	12369	-3.46	0.0	0.93	0.58	Atf5 Cav1
379	GO:0045860 [5]: positive regulation of protein kinase activity	1	1	132	31	12465	-3.46	0.0	1.25	0.79	Gadd45g
380	GO:0007389 [3]: pattern specification	2	2	131	132	12364	-3.48	0.0	0.88	0.56	Hoxa7 Hoxc6
381	GO:0000278 [6]: mitotic cell cycle	2	2	131	134	12362	-3.48	0.0	0.87	0.56	Camk2d Sycp3
382	GO:0008652 [7]: amino acid biosynthesis	1	1	132	32	12464	-3.49	0.0	1.22	0.77	Prodh
383	GO:0006968 [4]: cellular defense response	1	1	132	203	12293	-3.5	0.0	0.12	0.05	Gadd45g
384	GO:0051276 [6]: chromosome organization and biogenesis	2	2	131	237	12259	-3.53	0.0	0.33	0.18	Gpx4 Smarcd3
385	GO:0042089 [6]: cytokine biosynthesis	1	1	132	34	12462	-3.53	0.0	1.17	0.73	Gadd45g
386	GO:0006413 [8]: translational initiation	1	1	132	34	12462	-3.53	0.0	1.17	0.73	Eif4ebp1
387	GO:0008015 [4]: circulation	1	1	132	34	12462	-3.53	0.0	1.17	0.73	Cav1
388	GO:0008643 [5]: carbohydrate transport	1	1	132	34	12462	-3.53	0.0	1.17	0.73	Acdc
389	GO:0042221 [6]: response to chemical substance	2	2	131	234	12262	-3.53	0.0	0.34	0.19	Ccl24 Ephx2
390	GO:0007001 [7]: chromosome organization and biogenesis (sensu Eukaryota)	2	2	131	232	12264	-3.54	0.0	0.34	0.19	Gpx4 Smarcd3
391	GO:0007264 [6]: small GTPase mediated signal transduction	1	1	132	195	12301	-3.54	0.0	0.13	0.06	Arl4
392	GO:0042107 [5]: cytokine metabolism	1	1	132	35	12461	-3.54	0.0	1.15	0.71	Gadd45g
393	GO:0006366 [8]: transcription from Pol II promoter	2	2	131	226	12270	-3.55	0.0	0.36	0.21	Atf5 Tcfap2a
394	GO:0006325 [7]: establishment and/or maintenance of chromatin architecture	2	2	131	155	12341	-3.55	0.0	0.7	0.42	Gpx4 Smarcd3
395	GO:0043037 [7]: translation	2	2	131	152	12344	-3.55	0.0	0.72	0.44	Aco1 Eif4ebp1
396	GO:0006605 [7]: protein targeting	1	1	132	194	12302	-3.55	0.0	0.13	0.06	Gstk1
397	GO:0015672 [7]: monovalent inorganic cation transport	2	2	131	222	12274	-3.55	0.0	0.38	0.22	Slc24a3 Slc5a6
398	GO:0006323 [6]: DNA packaging	2	2	131	164	12332	-3.57	0.0	0.65	0.38	Gpx4 Smarcd3
399	GO:0050876 [4]: reproductive physiological process	1	1	132	37	12459	-3.58	0.0	1.1	0.7	Thbd
400	GO:0006119 [6]: oxidative phosphorylation	1	1	132	37	12459	-3.58	0.0	1.1	0.7	Ndufv1
401	GO:0007626 [3]: locomotory behavior	1	1	132	37	12459	-3.58	0.0	1.1	0.7	Msra
402	GO:0051242 [5]: positive regulation of cellular physiological process	2	2	131	176	12320	-3.59	0.0	0.58	0.33	Acdc Cidec
403	GO:0007167 [6]: enzyme linked receptor protein signaling pathway	2	2	131	176	12320	-3.59	0.0	0.58	0.33	Eif4ebp1 Zfp106
404	GO:0006357 [8]: regulation of transcription from Pol II promoter	2	2	131	181	12315	-3.59	0.0	0.55	0.32	Atf5 Tcfap2a
405	GO:0006457 [7]: protein folding	1	1	132	187	12309	-3.59	0.0	0.14	0.06	Dnajd1
406	GO:0001816 [5]: cytokine production	1	1	132	38	12458	-3.59	0.0	1.08	0.68	Gadd45g
407	GO:0000226 [8]: microtubule cytoskeleton organization and biogenesis	1	1	132	39	12457	-3.61	0.0	1.06	0.67	Tekt1
408	GO:0042445 [5]: hormone metabolism	1	1	132	42	12454	-3.65	0.0	1.0	0.62	Aldh1a1
409	GO:0009790 [3]: embryonic development	1	1	132	173	12323	-3.66	0.0	0.17	0.09	Thbd
410	GO:0050817 [3]: coagulation	1	1	132	43	12453	-3.66	0.0	0.99	0.62	Thbd
411	GO:0007596 [4]: blood coagulation	1	1	132	43	12453	-3.66	0.0	0.99	0.62	Thbd
412	GO:0009314 [6]: response to radiation	1	1	132	43	12453	-3.66	0.0	0.99	0.62	Fech
413	GO:0001558 [4]: regulation of cell growth	1	1	132	44	12452	-3.67	0.0	0.97	0.6	Igfbp6
414	GO:0007599 [5]: hemostasis	1	1	132	45	12451	-3.69	0.0	0.95	0.6	Thbd
415	GO:0008203 [7]: cholesterol metabolism	1	1	132	45	12451	-3.69	0.0	0.95	0.6	Lipe
416	GO:0045859 [4]: regulation of protein kinase activity	1	1	132	46	12450	-3.69	0.0	0.94	0.59	Gadd45g
417	GO:0007126 [8]: meiosis	1	1	132	46	12450	-3.69	0.0	0.94	0.59	Sycp3
418	GO:0030098 [4]: lymphocyte differentiation	1	1	132	47	12449	-3.71	0.0	0.92	0.58	Gadd45g
419	GO:0042110 [7]: T-cell activation	1	1	132	47	12449	-3.71	0.0	0.92	0.58	Gadd45g
420	GO:0016125 [6]: sterol metabolism	1	1	132	48	12448	-3.72	0.0	0.9	0.57	Lipe
421	GO:0009309 [6]: amine biosynthesis	1	1	132	48	12448	-3.72	0.0	0.9	0.57	Prodh
422	GO:0046483 [5]: heterocycle metabolism	1	1	132	49	12447	-3.72	0.0	0.89	0.57	Fech
423	GO:0050878 [4]: regulation of body fluids	1	1	132	49	12447	-3.72	0.0	0.89	0.57	Thbd
424	GO:0008285 [6]: negative regulation of cell proliferation	1	1	132	49	12447	-3.72	0.0	0.89	0.57	Cav1
425	GO:0050793 [3]: regulation of development	1	1	132	157	12339	-3.73	0.0	0.21	0.11	Igfbp6
426	GO:0051049 [5]: regulation of transport	1	1	132	50	12446	-3.74	0.0	0.87	0.56	Acdc
427	GO:0006916 [8]: anti-apoptosis	1	1	132	50	12446	-3.74	0.0	0.87	0.56	Atf5
428	GO:0019953 [4]: sexual reproduction	1	1	132	155	12341	-3.74	0.0	0.21	0.11	Gpx4
429	GO:0000003 [3]: reproduction	1	1	132	155	12341	-3.74	0.0	0.21	0.11	Gpx4
430	GO:0009719 [4]: response to endogenous stimulus	1	1	132	153	12343	-3.75	0.0	0.22	0.12	Acdc
431	GO:0009117 [6]: nucleotide metabolism	1	1	132	147	12349	-3.77	0.0	0.23	0.12	Hibadh
432	GO:0019882 [5]: antigen presentation	1	1	132	55	12441	-3.77	0.0	0.8	0.5	Fcgrt
433	GO:0006936 [3]: muscle contraction	1	1	132	55	12441	-3.77	0.0	0.8	0.5	Myh4
434	GO:0051240 [5]: positive regulation of organismal physiological process	1	1	132	56	12440	-3.78	0.0	0.79	0.49	Cav1
435	GO:0000279 [6]: M phase	1	1	132	138	12358	-3.8	0.0	0.26	0.15	Sycp3
436	GO:0007017 [7]: microtubule-based process	1	1	132	137	12359	-3.81	0.0	0.26	0.15	Tekt1
437	GO:0018193 [8]: peptidyl-amino acid modification	1	1	132	60	12436	-3.81	0.0	0.74	0.45	Msra
438	GO:0035295 [3]: tube development	1	1	132	61	12435	-3.81	0.0	0.73	0.44	Hsd11b1
439	GO:0009893 [5]: positive regulation of metabolism	1	1	132	130	12366	-3.84	0.0	0.29	0.16	Acdc
440	GO:0007276 [5]: gametogenesis	1	1	132	130	12366	-3.84	0.0	0.29	0.16	Gpx4
441	GO:0000280 [7]: nuclear division	1	1	132	129	12367	-3.84	0.0	0.29	0.16	Sycp3
442	GO:0006897 [6]: endocytosis	1	1	132	128	12368	-3.84	0.0	0.29	0.16	Cav1
443	GO:0001525 [6]: angiogenesis	1	1	132	69	12427	-3.85	0.0	0.65	0.38	Vegfb
444	GO:0040008 [4]: regulation of growth	1	1	132	68	12428	-3.85	0.0	0.66	0.38	Igfbp6
445	GO:0006813 [8]: potassium ion transport	1	1	132	123	12373	-3.85	0.0	0.31	0.17	Slc24a3
446	GO:0043085 [4]: positive regulation of enzyme activity	1	1	132	70	12426	-3.86	0.0	0.64	0.37	Gadd45g
447	GO:0006954 [5]: inflammatory response	1	1	132	122	12374	-3.86	0.0	0.31	0.17	Ccl24
448	GO:0051246 [5]: regulation of protein metabolism	1	1	132	75	12421	-3.87	0.0	0.59	0.33	Eif4ebp1
449	GO:0051239 [4]: regulation of organismal physiological process	1	1	132	111	12385	-3.87	0.0	0.36	0.21	Cav1
450	GO:0048514 [5]: blood vessel morphogenesis	1	1	132	78	12418	-3.88	0.0	0.57	0.33	Vegfb
451	GO:0012502 [7]: induction of programmed cell death	1	1	132	80	12416	-3.88	0.0	0.55	0.32	Cidec
452	GO:0006917 [8]: induction of apoptosis	1	1	132	80	12416	-3.88	0.0	0.55	0.32	Cidec
453	GO:0045321 [5]: immune cell activation	1	1	132	106	12390	-3.88	0.0	0.39	0.22	Gadd45g
454	GO:0016568 [8]: chromatin modification	1	1	132	83	12413	-3.88	0.0	0.53	0.3	Smarcd3
455	GO:0001775 [4]: cell activation	1	1	132	107	12389	-3.88	0.0	0.38	0.22	Gadd45g
456	GO:0016311 [7]: dephosphorylation	1	1	132	99	12397	-3.89	0.0	0.42	0.24	Ppm1a
457	GO:0048232 [6]: male gamete generation	1	1	132	99	12397	-3.89	0.0	0.42	0.24	Gpx4
458	GO:0007283 [7]: spermatogenesis	1	1	132	99	12397	-3.89	0.0	0.42	0.24	Gpx4
459	GO:0030097 [5]: hemopoiesis	1	1	132	108	12388	-3.89	0.0	0.38	0.22	Gadd45g
460	GO:0001568 [4]: blood vessel development	1	1	132	88	12408	-3.89	0.0	0.49	0.27	Vegfb
461	GO:0009582 [6]: detection of abiotic stimulus	1	1	132	82	12414	-3.89	0.0	0.53	0.31	Fech
462	GO:0050790 [3]: regulation of enzyme activity	1	1	132	101	12395	-3.89	0.0	0.41	0.23	Gadd45g
463	GO:0043065 [7]: positive regulation of apoptosis	1	1	132	95	12401	-3.89	0.0	0.45	0.25	Cidec
464	GO:0006461 [7]: protein complex assembly	1	1	132	95	12401	-3.89	0.0	0.45	0.25	Cugbp2
465	GO:0042330 [5]: taxis	1	1	132	102	12394	-3.89	0.0	0.41	0.23	Ccl24
466	GO:0006935 [6]: chemotaxis	1	1	132	102	12394	-3.89	0.0	0.41	0.23	Ccl24
467	GO:0000087 [7]: M phase of mitotic cell cycle	1	1	132	90	12406	-3.89	0.0	0.48	0.27	Sycp3
468	GO:0043068 [6]: positive regulation of programmed cell death	1	1	132	96	12400	-3.89	0.0	0.44	0.25	Cidec
469	GO:0007610 [2]: behavior	1	1	132	91	12405	-3.9	0.0	0.47	0.27	Msra
470	GO:0046649 [6]: lymphocyte activation	1	1	132	97	12399	-3.9	0.0	0.44	0.24	Gadd45g
471	GO:0006470 [8]: protein amino acid dephosphorylation	1	1	132	97	12399	-3.9	0.0	0.44	0.24	Ppm1a
472	GO:0007067 [8]: mitosis	1	1	132	89	12407	-3.9	0.0	0.49	0.27	Sycp3
