# Supplementary material for: A genomic analysis of mouse models of breast cancer reveals molecular features of mouse models and relationships to human breast cancer
Source: Breast Cancer Res. 2014 Jun 5;16(3):R59. doi: 10.1186/bcr3672 (PMC4078930; doi:10.1186/bcr3672)
Supplement: Additional file 3 — Fold change values organized by mouse tumor model type comparing the mouse model to normal mammary gland. [file bcr3672-S3.zip › Additional_File_3/ATX_vs_NMLmammary/AdditionalFile60_ATX_vs_NMLmammary/DownregulatedGenesgather_kegg_121022.txt]

#	Annotation	Total Genes With Ann	Your Genes (With Ann)	Your Genes (No Ann)	Genome (With Ann)	Genome (No Ann)	ln(Bayes factor)	neg ln(p value)	FE: neg ln(p value)	FE: neg ln(FDR)	Genes
1	path:mmu00020: Citrate cycle (TCA cycle)	5	5	53	19	2442	4.72	9.05	8.71	5.1	Aco1 Cs Csl Idh3g Pck1
2	path:mmu00910: Nitrogen metabolism	4	4	54	10	2451	4.44	8.76	8.45	5.1	Car13 Car3 Car4 Car5b
3	path:mmu00630: Glyoxylate and dicarboxylate metabolism	3	3	55	7	2454	2.68	6.97	6.69	3.75	Aco1 Cs Csl
4	path:mmu00500: Starch and sucrose metabolism	4	4	54	26	2435	1.48	5.64	5.42	2.82	Amy1 Gbe1 Hk2 Pgm2
5	path:mmu00010: Glycolysis / Gluconeogenesis	5	5	53	45	2416	1.38	5.52	5.26	2.82	Dlat Eno3 Hk2 Pdhb Pgm2
6	path:mmu00521: Streptomycin biosynthesis	2	2	56	6	2455	0.31	4.41	4.32	2.07	Hk2 Pgm2
7	path:mmu04060: Cytokine-cytokine receptor interaction	1	1	57	239	2222	-0.01	0.0	0.0	0.0	Vegfb
8	path:mmu00280: Valine, leucine and isoleucine degradation	3	3	55	29	2432	-0.56	0.0	3.33	1.51	Acadm Aldh6a1 Hibadh
9	path:mmu00190: Oxidative phosphorylation	6	6	52	109	2352	-0.59	0.0	3.07	1.51	Cox7a1 Cox8b Ndufa5 Ndufb7 Ndufv1 Uqcrc1
10	path:mmu00620: Pyruvate metabolism	3	3	55	30	2431	-0.63	0.0	3.25	1.51	Dlat Pck1 Pdhb
11	path:mmu00960: Alkaloid biosynthesis II	2	2	56	12	2449	-0.73	0.0	3.23	1.51	Aoc3 Ces3
12	path:mmu00051: Fructose and mannose metabolism	3	3	55	35	2426	-0.95	0.0	2.89	1.46	Hk2 Khk Sdh1
13	path:mmu00031: Inositol metabolism	1	1	57	1	2460	-0.95	0.0	3.09	1.51	Aldh6a1
14	path:mmu00061: Fatty acid biosynthesis (path 1)	1	1	57	1	2460	-0.95	0.0	3.09	1.51	Fasn
15	path:mmu00410: beta-Alanine metabolism	2	2	56	15	2446	-1.07	0.0	2.87	1.46	Acadm Aoc3
16	path:mmu04020: Calcium signaling pathway	1	1	57	180	2281	-1.2	0.0	0.01	0.0	Camk2d
17	path:mmu04010: MAPK signaling pathway	2	2	56	229	2232	-1.28	0.0	0.03	0.0	Gadd45g Ppm1a
18	path:mmu00830: Retinol metabolism	1	1	57	3	2458	-1.6	0.0	2.42	1.08	Aldh1a1
19	path:mmu00640: Propanoate metabolism	2	2	56	22	2439	-1.62	0.0	2.26	1.0	Acadm Aldh6a1
20	path:mmu00071: Fatty acid metabolism	3	3	55	51	2410	-1.67	0.0	2.07	0.99	Acadl Acadm Cyp2e1
21	path:mmu00052: Galactose metabolism	2	2	56	24	2437	-1.74	0.0	2.13	0.99	Hk2 Pgm2
22	path:mmu00362: Benzoate degradation via hydroxylation	1	1	57	4	2457	-1.8	0.0	2.21	1.0	Ech1
23	path:mmu04910: Insulin signaling pathway	5	5	53	128	2333	-1.81	0.0	1.67	0.96	Eif4ebp1 Fasn Hk2 Lipe Pck1
24	path:mmu04310: Wnt signaling pathway	1	1	57	140	2321	-1.93	0.0	0.03	0.0	Camk2d
25	path:mmu00130: Ubiquinone biosynthesis	1	1	57	5	2456	-1.96	0.0	2.04	0.99	D5Ertd33e
26	path:mmu00780: Biotin metabolism	1	1	57	6	2455	-2.09	0.0	1.89	0.96	6530401D17Rik
27	path:mmu00628: Fluorene degradation	1	1	57	6	2455	-2.09	0.0	1.89	0.96	Ech1
28	path:mmu00561: Glycerolipid metabolism	2	2	56	33	2428	-2.14	0.0	1.65	0.96	Agpat3 Lpl
29	path:mmu00480: Glutathione metabolism	2	2	56	34	2427	-2.17	0.0	1.61	0.96	Gpx4 Gsta3
30	path:mmu00625: Tetrachloroethene degradation	1	1	57	7	2454	-2.2	0.0	1.77	0.96	Ephx2
31	path:mmu00650: Butanoate metabolism	2	2	56	35	2426	-2.2	0.0	1.57	0.96	Aacs Pdhb
32	path:mmu00350: Tyrosine metabolism	2	2	56	38	2423	-2.29	0.0	1.45	0.87	Aoc3 Ech1
33	path:mmu00062: Fatty acid biosynthesis (path 2)	1	1	57	8	2453	-2.3	0.0	1.66	0.96	Fasn
34	path:mmu00290: Valine, leucine and isoleucine biosynthesis	1	1	57	8	2453	-2.3	0.0	1.66	0.96	Pdhb
35	path:mmu04512: ECM-receptor interaction	3	3	55	81	2380	-2.34	0.0	1.19	0.7	Cd36 Col6a2 Itga7
36	path:mmu04510: Focal adhesion	4	4	54	210	2251	-2.36	0.0	0.3	0.19	Cav1 Col6a2 Itga7 Vegfb
37	path:mmu00400: Phenylalanine, tyrosine and tryptophan biosynthesis	1	1	57	9	2452	-2.38	0.0	1.57	0.96	Eno3
38	path:mmu00720: Reductive carboxylate cycle (CO2 fixation)	1	1	57	9	2452	-2.38	0.0	1.57	0.96	Aco1
39	path:mmu00230: Purine metabolism	1	1	57	107	2354	-2.46	0.0	0.08	0.01	Ak2
40	path:mmu00140: C21-Steroid hormone metabolism	1	1	57	12	2449	-2.57	0.0	1.34	0.79	Hsd11b1
41	path:mmu00624: 1- and 2-Methylnaphthalene degradation	1	1	57	13	2448	-2.62	0.0	1.28	0.76	Acadvl
42	path:mmu00380: Tryptophan metabolism	2	2	56	73	2388	-2.76	0.0	0.65	0.4	Aoc3 Cyp2e1
43	path:mmu00252: Alanine and aspartate metabolism	1	1	57	18	2443	-2.81	0.0	1.03	0.59	Crat
44	path:mmu00860: Porphyrin and chlorophyll metabolism	1	1	57	18	2443	-2.81	0.0	1.03	0.59	Fech
45	path:mmu00360: Phenylalanine metabolism	1	1	57	20	2441	-2.87	0.0	0.95	0.54	Aoc3
46	path:mmu00030: Pentose phosphate pathway	1	1	57	21	2440	-2.89	0.0	0.91	0.53	Pgm2
47	path:mmu05010: Alzheimer's disease	1	1	57	22	2439	-2.91	0.0	0.88	0.52	Lpl
48	path:mmu04610: Complement and coagulation cascades	1	1	57	67	2394	-2.95	0.0	0.22	0.13	Thbd
49	path:mmu00120: Bile acid biosynthesis	1	1	57	25	2436	-2.97	0.0	0.79	0.48	Acadvl
50	path:mmu00340: Histidine metabolism	1	1	57	25	2436	-2.97	0.0	0.79	0.48	Aoc3
51	path:mmu00530: Aminosugars metabolism	1	1	57	26	2435	-2.98	0.0	0.76	0.48	Hk2
52	path:mmu00150: Androgen and estrogen metabolism	1	1	57	31	2430	-3.04	0.0	0.64	0.4	Hsd11b1
53	path:mmu00260: Glycine, serine and threonine metabolism	1	1	57	33	2428	-3.05	0.0	0.6	0.38	Aoc3
54	path:mmu00564: Glycerophospholipid metabolism	1	1	57	52	2409	-3.05	0.0	0.34	0.21	Agpat3
55	path:mmu00330: Arginine and proline metabolism	1	1	57	36	2425	-3.06	0.0	0.54	0.35	Aoc3
56	path:mmu00361: gamma-Hexachlorocyclohexane degradation	1	1	57	38	2423	-3.07	0.0	0.51	0.34	Cyp2e1
57	path:mmu00310: Lysine degradation	1	1	57	43	2418	-3.07	0.0	0.44	0.29	6530401D17Rik
