# Supplementary material for: A genomic analysis of mouse models of breast cancer reveals molecular features of mouse models and relationships to human breast cancer
Source: Breast Cancer Res. 2014 Jun 5;16(3):R59. doi: 10.1186/bcr3672 (PMC4078930; doi:10.1186/bcr3672)
Supplement: Additional file 3 — Fold change values organized by mouse tumor model type comparing the mouse model to normal mammary gland. [file bcr3672-S3.zip › Additional_File_3/ATX_vs_NMLmammary/AdditionalFile60_ATX_vs_NMLmammary/DownregulatedGenesgather_transfac_121022.txt]

#	Annotation	Total Genes With Ann	Your Genes (With Ann)	Your Genes (No Ann)	Genome (With Ann)	Genome (No Ann)	ln(Bayes factor)	neg ln(p value)	FE: neg ln(p value)	FE: neg ln(FDR)	Genes
1	V$GABP_B: GA binding protein	2	2	147	1372	14650	3.72	7.67	0.0	0.0	Ndufv1 Tgoln1
2	V$MINI20_B: Muscle initiator sequence-20	110	110	39	9796	6226	2.87	6.68	7.12	1.32	0610007A15Rik 0610039N19Rik 2310001N14Rik 2610205H19Rik Acadl Acadm Aco1 Adfp Adpn Ak2 Aldh6a1 Aoc3 Arl4 Atf5 BC004044 BC027342 BC054059 Bloc1s1 Brp44l Camk2d Car13 Car3 Cav1 Ccl24 Ces3 Chpt1 Cidec Cox7a1 Cox8b Cpt1b Crat Cs Csl Cugbp2 Cyp2e1 D5Ertd33e Dbi Dlat Dnajd1 Dp1l1 Dpep1 Dpt Efemp1 Eif4ebp1 Eno3 Ephx2 Etfdh Fabp3 Fasn Fcgrt Fxyd1 Gadd45g Gpr146 Gsta3 Gstk1 Gyg1 Gys2 Hdgfrp2 Hibch Hk2 Hox…
3	V$SREBP1_Q6	66	66	83	5284	10738	1.8	5.5	5.91	1.13	0610007A15Rik 0610039N19Rik 2310001N14Rik 2610205H19Rik Aacs Acadl Acadvl Aco1 Aldh6a1 Arl4 BC004044 BC027342 Brp44l Camk2d Car13 Car3 Car4 Car5b Ccl24 Cd36 Cidec Cox7a1 Cox8b Cpt1b Crat Cugbp2 Dbi Decr1 Dp1l1 Eif4ebp1 Eno3 Fasn Fcgrt Fxyd1 Gadd45g Gsta3 Gstk1 Gyg1 Hk2 Hoxa7 Hoxc6 Ifi27 Igfbp6 Itm2a Lactb2 Lims2 Loxl1 Lpin1 Lpl Myh4 Myl4 Ndufv1 Nid1 Pck1 Pcolce2 Pdk4 Pep4 Pxmp2 Rbpms2 Rtn2 Rxrg S…
4	V$BARBIE_01: barbiturate-inducible element	91	91	58	8009	8013	1.36	5.02	5.43	1.13	0610039N19Rik 2310001N14Rik Acadl Acat1 Aco1 Adfp Adpn Aldh6a1 Amy1 Aspa Atf5 BC027342 BC054059 Bloc1s1 Brp44l Car3 Car4 Cav1 Ccl24 Cd36 Cidec Cox7a1 Cpt1b Cs Csl Cugbp2 D5Ertd33e Dbi Decr1 Dgat2 Dlat Dnajd1 Dp1l1 Dpep1 Dpt Ech1 Eif4ebp1 Elovl6 Etfdh Fabp3 Fhl1 Gpr146 Gstk1 Gyg1 Gys2 Hadhb Hibadh Hibch Hk2 Hoxc6 Ifi27 Igfbp6 Itga7 Itm2a Khk Lactb2 Lims2 Loxl1 Lpgat1 Lpin1 Lpl Myl1 Myl4 Ndufb7 Ndu…
5	V$SRF_C: serum response factor	12	12	137	521	15501	0.98	4.57	5.56	1.13	Aco1 Amy1 Aoc3 Aspa BC054059 Brp44l Ccl24 Hsd11b1 Loxl1 Myh4 Rarres2 Rbp4
6	V$FOXJ2_02: fork head box J 2	43	43	106	6252	9770	0.96	4.57	0.0	0.0	0610039N19Rik 1810044O22Rik Acadl Aoc3 Aspa Atf5 Bloc1s1 Car3 Cd36 Chpt1 Cidec Csl D5Ertd33e Decr1 Dlat Dnajd1 Efemp1 Elovl6 Ephx2 Fhl1 Gstk1 Gys2 Hadhb Hdgfrp2 Hibadh Hoxc6 Hsd11b1 LOC330189 Lpgat1 Lpl Msra Myh4 Odz3 Ogn Orm2 Pcolce2 Phf7 Pkd2l2 Rarres2 Sycp3 Tcfap2a Tekt1 Uqcrc1
7	V$MAZ_Q6	118	118	31	11153	4869	0.96	4.57	5.12	1.12	0610007A15Rik 2310001N14Rik 2610205H19Rik Aacs Acadl Acadm Acadvl Aco1 Adfp Adpn Ak2 Aldh6a1 Aoc3 Arl4 Aspa Atf5 BC004044 BC027342 BC054059 Bloc1s1 Camk2d Car13 Car3 Car5b Cav1 Ccl24 Ces3 Chpt1 Cidea Cidec Cox7a1 Cox8b Cpt1b Crat Cs Csl Cugbp2 D5Ertd33e Dbi Decr1 Dgat2 Dlat Dnajd1 Dp1l1 Dpep1 Ech1 Efemp1 Eif4ebp1 Elovl6 Eno3 Ephx2 Etfdh Fabp3 Fasn Fcgrt Fxyd1 Gadd45g Gpr146 Gstk1 Gyg1 Hdgfrp2 Hib…
8	V$OCT1_Q6: octamer factor 1	127	127	22	14705	1317	0.83	4.4	0.0	0.0	0610039N19Rik 1810044O22Rik 2310001N14Rik Aacs Acadl Acadm Acat1 Adfp Adpn Ak2 Aldh6a1 Amy1 Aoc3 Arl4 Aspa BC004044 BC054059 Bloc1s1 Brp44l Camk2d Car13 Car3 Car4 Car5b Cav1 Ccl24 Cd36 Ces3 Chpt1 Cidea Cidec Cox7a1 Cox8b Cs Csl Cugbp2 Cyp2e1 D5Ertd33e Dbi Decr1 Dlat Dnajd1 Dp1l1 Dpep1 Dpt Efemp1 Elovl6 Eno3 Ephx2 Etfdh Fcgrt Fech Fhl1 Fxyd1 Gadd45g Gpr146 Gsta3 Gstk1 Gyg1 Gys2 Hadhb Hdgfrp2 Hibad…
9	V$NMYC_01: N-Myc	45	45	104	3435	12587	0.73	4.27	4.83	0.98	Acat1 Adfp Aldh6a1 BC004044 BC027342 Bloc1s1 Brp44l Camk2d Cidec Cpt1b Crat Dbi Dgat2 Dlat Dpt Elovl6 Eno3 Fabp3 Fasn Fcgrt Fech Gadd45g Gpr146 Gyg1 Hoxa7 Inmt Khk Lactb2 Mfn2 Ndufa5 Ndufv1 Pdhb Phf7 Pkd2l2 Ppm1a Pxmp2 Rgs7 Sdh1 Slc16a1 Sycp3 Sytl2 Tekt1 Tmem45b Vegfb Zfhx1a
10	V$STRA13_01	11	11	138	469	15553	0.72	4.27	5.31	1.13	Aldh6a1 Bloc1s1 Camk2d Cpt1b Crat Dlat Khk Pdhb Ppm1a Sytl2 Zfhx1a
11	V$CART1_01: Cart-1 (cartilage homeoprotein 1)	8	8	141	1911	14111	0.65	4.15	0.0	0.0	Aacs Aspa Cd36 D5Ertd33e Gys2 LOC330189 Pdk4 Sytl2
12	V$GATA2_03: GATA-binding factor 2	32	32	117	4832	11190	0.36	3.85	0.01	0.0	0610039N19Rik Acadvl Cav1 Ccl24 Cd36 Ces3 Cox7a1 Cs Csl Cugbp2 Cyp2e1 Dnajd1 Ech1 Eno3 Fhl1 Gstk1 Hoxa7 Immt Itm2a Khk LOC330189 Lims2 Msra Myl4 Pcolce2 Pdhb Pdk4 Sgce Slc24a3 Smarcd3 Sytl2 Tcfap2a
13	V$TEF_Q6	40	40	109	5701	10321	0.18	3.61	0.01	0.0	Acadl Acadvl Aco1 Amy1 Aspa Cav1 Cd36 Ces3 Cox7a1 Cs Cugbp2 D5Ertd33e Dpt Efemp1 Fhl1 Gstk1 Gys2 Hadhb Hibadh Ifi27 Immt Inmt Itga7 Itm2a Lactb2 Lims2 Lpin1 Mocs2 Msra Myh4 Ndufv1 Odz3 Ogn Orm1 Orm2 Rgs7 Sycp3 Sytl2 Uqcrc1 Vegfb
14	V$ELK1_01: Elk-1	27	27	122	4172	11850	0.06	3.49	0.01	0.0	0610039N19Rik 2610205H19Rik Aacs Adfp Ak2 Aldh6a1 Brp44l Cox7a1 Cpt1b Cs Dpt Ech1 Ephx2 Fcgrt Gyg1 Hdgfrp2 Hsd11b1 Immt Lipe Lpin1 Ndufv1 Pcolce2 Rarres2 S3-12 Tgoln1 Thbd Tmem45b
15	V$GATA1_06: GATA-binding factor 1	31	31	118	4591	11431	-0.11	0.0	0.01	0.0	0610039N19Rik Acadvl Car5b Cav1 Ccl24 Cd36 Ces3 Cox7a1 Cs Cugbp2 Decr1 Dpt Elovl6 Eno3 Gstk1 Gys2 Immt Inmt Itm2a Khk LOC330189 Msra Myl4 Pck1 Pcolce2 Pdhb Pdk4 Sgce Slc24a3 Sytl2 Tcfap2a
16	V$SRF_Q4	20	20	129	1276	14746	-0.14	0.0	4.16	0.56	0610007A15Rik 2310001N14Rik Amy1 Arl4 Aspa BC054059 Bloc1s1 Brp44l Car4 Cs Decr1 Eif4ebp1 Eno3 Hsd11b1 Myh4 Rarres2 Rbp4 Rbpms2 Sytl2 Uqcrc1
17	V$SRF_Q5_01	55	55	94	4643	11379	-0.17	0.0	3.78	0.47	0610007A15Rik 2310001N14Rik Aco1 Aldh6a1 Amy1 Aoc3 Arl4 Aspa BC054059 Bloc1s1 Brp44l Car3 Car4 Ccl24 Cox7a1 Cpt1b Cs Decr1 Dlat Dnajd1 Dp1l1 Ech1 Eif4ebp1 Eno3 Fabp3 Fasn Fhl1 Gadd45g Gstk1 Hibadh Hibch Hk2 Hsd11b1 Itm2a Lipe Lpgat1 Myh4 Myl4 Ndufb7 Ndufv1 Pcolce2 Pgm2 Ppargc1b Pxmp2 Rarres2 Rbp4 Rbpms2 Rxrg S3-12 Sgce Slc16a1 Smarcd3 Sytl2 Tekt1 Uqcrc1
18	V$BRN2_01: POU factor Brn-2	51	51	98	6826	9196	-0.17	0.0	0.02	0.0	0610039N19Rik Acadl Acadm Acadvl Acat1 Adfp Adpn Ak2 Aldh1a1 Aoc3 Aspa Bloc1s1 Brp44l Car13 Cd36 Cidec Csl Cugbp2 Decr1 Dlat Dnajd1 Ech1 Elovl6 Etfdh Fxyd1 Gpr146 Gstk1 Gys2 Hibch Hsd11b1 Immt Inmt LOC330189 Lpl Mocs2 Msra Myh4 Myl4 Ndufb7 Odz3 Orm2 Pdk4 Pgm2 Phf7 Rtn2 Slc16a1 Slc24a3 Tekt1 Uqcrc1 Zfhx1a Zfp106
19	V$CDPCR1_01: cut-like homeodomain protein	106	106	43	12541	3481	-0.32	0.0	0.02	0.0	0610007A15Rik 2610205H19Rik Acadl Acadm Acadvl Aco1 Adfp Aldh6a1 Amy1 Aspa Atf5 BC054059 Bloc1s1 Camk2d Car13 Car3 Car4 Car5b Ccl24 Cd36 Ces3 Chpt1 Cidea Cidec Cox7a1 Cox8b Cs Csl Cugbp2 Cyp2e1 D5Ertd33e Decr1 Dgat2 Dlat Dp1l1 Dpep1 Dpt Efemp1 Eif4ebp1 Ephx2 Etfdh Fabp3 Fcgrt Fech Fhl1 Gpr146 Gys2 Hadhb Hdgfrp2 Hibadh Hibch Hk2 Hoxc6 Hsd11b1 Ifi27 Immt Itm2a Khk LOC330189 Lactb2 Lims2 Lipe Loxl1 …
20	V$MYCMAX_02: c-Myc:Max heterodimer	63	63	86	5514	10508	-0.33	0.0	3.56	0.42	1810044O22Rik Aacs Acat1 Adfp Aldh6a1 Aoc3 Arl4 BC004044 BC027342 Bloc1s1 Car5b Cd36 Cpt1b Crat Cs Cugbp2 Cyp2e1 Dbi Decr1 Dgat2 Dlat Dpt Ech1 Efemp1 Elovl6 Eno3 Fabp3 Fcgrt Fech Gadd45g Gpr146 Hoxa7 Inmt Khk Lactb2 Lpl Mfn2 Myh4 Myl1 Ndufa5 Odz3 Ogn Orm1 Pdhb Pep4 Phf7 Pkd2l2 Ppargc1b Ppm1a Pxmp2 Rarres2 Rgs7 Rtn2 Sdh1 Sgce Slc16a1 Sycp3 Sytl2 Tekt1 Tmem45b Vegfb Zfhx1a Zfp106
21	V$ARNT_02: AhR nuclear translocator homodimers	11	11	138	554	15468	-0.34	0.0	4.16	0.56	Aldh6a1 Bloc1s1 Camk2d Cpt1b Dlat Fcgrt Gyg1 Khk Ppm1a Sytl2 Zfhx1a
22	V$USF_C: USF binding site	83	83	66	7632	8390	-0.35	0.0	3.51	0.42	2310001N14Rik Acadl Acadm Acat1 Adfp Adpn Ak2 Aldh1a1 Aldh6a1 Aoc3 BC004044 BC027342 Bloc1s1 Brp44l Camk2d Car13 Car3 Car5b Cd36 Cpt1b Crat Cs Csl Cugbp2 Cyp2e1 D5Ertd33e Dbi Decr1 Dgat2 Dlat Dnajd1 Dpt Efemp1 Elovl6 Eno3 Fabp3 Fasn Fcgrt Fech Fxyd1 Gadd45g Gpr146 Gsta3 Gstk1 Gyg1 Gys2 Hk2 Hoxa7 Hsd11b1 Immt Inmt Khk LOC330189 Lactb2 Lpgat1 Mfn2 Mocs2 Msra Myl1 Ndufa5 Ndufv1 Odz3 Ogn Pdhb Pgm2 Ph…
23	V$USF_01: upstream stimulating factor	24	24	125	1672	14350	-0.37	0.0	3.83	0.47	Acat1 Adfp Aldh6a1 BC004044 BC027342 Bloc1s1 Camk2d Dbi Eno3 Fcgrt Gadd45g Gyg1 Hoxa7 Khk Lactb2 Ndufv1 Ppm1a Rgs7 Sdh1 Slc16a1 Sycp3 Sytl2 Tekt1 Zfhx1a
24	V$COMP1_01: COMP1	81	81	68	9951	6071	-0.44	0.0	0.02	0.0	0610039N19Rik 1810044O22Rik 2610205H19Rik Acadl Acadm Acat1 Adfp Adpn Ak2 Aspa Atf5 BC027342 Bloc1s1 Car3 Car4 Car5b Ccl24 Cd36 Chpt1 Cidea Cox8b Crat Csl Cugbp2 Cyp2e1 Dbi Decr1 Dnajd1 Dp1l1 Dpep1 Dpt Ech1 Efemp1 Eif4ebp1 Ephx2 Fabp3 Fech Gadd45g Gsta3 Gstk1 Gys2 Hadhb Hibadh Hk2 Hoxa7 Hoxc6 Hsd11b1 Itm2a LOC330189 Lactb2 Lipe Loxl1 Lpin1 Lpl Mocs2 Myh4 Myl1 Myl4 Ndufb7 Nid1 Odz3 Orm1 Orm2 Pck1 …
25	V$GATA3_03: GATA-binding factor 3	89	89	60	10781	5241	-0.44	0.0	0.02	0.0	0610039N19Rik 2310001N14Rik Acadm Acadvl Acat1 Aco1 Adfp Adpn Ak2 Aldh1a1 Amy1 Arl4 Aspa Brp44l Camk2d Car13 Car3 Car4 Car5b Cav1 Ccl24 Cd36 Ces3 Chpt1 Cidea Cidec Cox8b Cs Csl Cugbp2 Cyp2e1 D5Ertd33e Decr1 Dgat2 Dlat Dnajd1 Dp1l1 Efemp1 Elovl6 Eno3 Etfdh Gadd45g Gpr146 Gsta3 Gstk1 Hadhb Hibadh Hoxa7 Hoxc6 Hsd11b1 Ifi27 Igfbp6 Inmt Lipe Lpin1 Lpl Mocs2 Msra Myl4 Ndufb7 Ndufv1 Nid1 Odz3 Ogn Orm1 P…
26	V$OCT1_02: octamer factor 1	39	39	110	5397	10625	-0.46	0.0	0.02	0.0	Acadvl Ak2 Amy1 Aspa Car13 Cd36 Chpt1 Cidec Dbi Dp1l1 Ech1 Ephx2 Fhl1 Gstk1 Gyg1 Hadhb Hibadh Hibch Hoxc6 Hsd11b1 Ifi27 Immt Itm2a LOC330189 Lactb2 Lipe Lpin1 Lpl Ndufa5 Ndufv1 Ogn Pck1 Pdk4 Pgm2 Rarres2 Rbp4 Rtn2 Uqcrc1 Vegfb
27	V$GATA_C: GATA binding site	59	59	90	7601	8421	-0.46	0.0	0.02	0.0	2310001N14Rik Aacs Acadvl Adfp Ak2 Aldh1a1 Aspa BC027342 BC054059 Car5b Cav1 Ccl24 Cd36 Cox7a1 Cox8b Cs Csl Decr1 Dgat2 Dpep1 Dpt Ech1 Efemp1 Eno3 Fhl1 Gsta3 Gstk1 Gys2 Hadhb Hk2 Hoxa7 Hoxc6 Hsd11b1 Ifi27 Immt Inmt Itga7 Itm2a Khk LOC330189 Lactb2 Lipe Lpl Mocs2 Msra Ndufb7 Ndufv1 Orm1 Orm2 Pcolce2 Pdhb Rgs7 Slc16a1 Smarcd3 Sycp3 Sytl2 Tcfap2a Tekt1 Ucp3
28	V$HFH3_01: HFH-3 (HNF3/fork head homolog 3)	58	58	91	7493	8529	-0.46	0.0	0.02	0.0	1810044O22Rik Acadl Acadm Acadvl Acat1 Adpn Amy1 BC054059 Car3 Car4 Cav1 Cd36 Ces3 Chpt1 Cidec Cox7a1 Cpt1b Crat Cyp2e1 D5Ertd33e Decr1 Dlat Dnajd1 Dpt Ech1 Efemp1 Elovl6 Etfdh Gys2 Hadhb Hdgfrp2 Hoxc6 Hsd11b1 Immt LOC330189 Lactb2 Lims2 Msra Myh4 Ndufa5 Nid1 Odz3 Ogn Orm1 Pcolce2 Pdhb Pep4 Pgm2 Ppm1a Rbp4 Rgs7 Rtn2 Sdh1 Slc24a3 Smarcd3 Tekt1 Tgoln1 Zfp106
29	V$TAXCREB_01: Tax/CREB complex	9	9	140	418	15604	-0.5	0.0	4.05	0.55	Acadm Ak2 Aldh6a1 BC027342 Camk2d Crat Eif4ebp1 Pdk4 Slc5a6
30	V$NKX3A_01: NK class homeobox factor 3A	20	20	129	3176	12846	-0.57	0.0	0.02	0.0	2610205H19Rik Aacs Acadl Adpn Amy1 Csl Decr1 Dpt Gstk1 Hadhb Hdgfrp2 Hoxc6 Ndufa5 Orm2 Pdhb Pep4 Pgm2 Tgoln1 Zfhx1a Zfp106
31	V$CREB_Q2: cAMP-response element-binding protein	21	21	128	1437	14585	-0.59	0.0	3.63	0.42	2310001N14Rik 2610205H19Rik Adpn Aldh6a1 Arl4 Bloc1s1 Camk2d D5Ertd33e Decr1 Dlat Fabp3 Lactb2 Mfn2 Ndufv1 Odz3 Pck1 Pcolce2 Pdhb Ppm1a Ucp3 Zfp106
32	V$CP2_01: CP2	104	104	45	10047	5975	-0.72	0.0	3.14	0.38	0610007A15Rik 2610205H19Rik Acadl Acadvl Acat1 Aco1 Adfp Ak2 Aldh6a1 Aoc3 Arl4 BC027342 BC054059 Brp44l Camk2d Car13 Car3 Car4 Ces3 Chpt1 Cidec Cox7a1 Cox8b Cpt1b Crat Cs D5Ertd33e Dbi Decr1 Dlat Dnajd1 Dp1l1 Dpep1 Dpt Ech1 Efemp1 Eif4ebp1 Elovl6 Eno3 Ephx2 Etfdh Fabp3 Fcgrt Fech Fxyd1 Gadd45g Gpr146 Gsta3 Gys2 Hadhb Hdgfrp2 Hibadh Hibch Hoxa7 Hoxc6 Hsd11b1 Igfbp6 Itga7 Itm2a Khk LOC330189 Lims2 …
33	V$SP3_Q3	109	109	40	10604	5418	-0.73	0.0	3.16	0.38	0610007A15Rik 2310001N14Rik 2610205H19Rik Aacs Acadl Acadm Acadvl Acat1 Aco1 Adfp Adpn Ak2 Aldh1a1 Aldh6a1 Aoc3 Arl4 Atf5 BC004044 BC027342 BC054059 Bloc1s1 Brp44l Car13 Car3 Cav1 Ccl24 Ces3 Chpt1 Cidec Cox7a1 Cpt1b Crat D5Ertd33e Decr1 Dp1l1 Dpep1 Ech1 Efemp1 Eif4ebp1 Elovl6 Eno3 Ephx2 Etfdh Fabp3 Fasn Fech Fhl1 Fxyd1 Gadd45g Gpr146 Gsta3 Hdgfrp2 Hibch Hk2 Hoxa7 Hoxc6 Hsd11b1 Ifi27 Igfbp6 Inmt I…
34	V$NKX61_01: NKX6-1	3	3	146	963	15059	-0.74	0.0	0.01	0.0	1810044O22Rik Car13 Fhl1
35	V$ETS1_B: c-ETS-1 binding site	55	55	94	7065	8957	-0.74	0.0	0.03	0.0	0610007A15Rik 0610039N19Rik 1810044O22Rik 2610205H19Rik Aco1 Adpn Ak2 Aldh6a1 Amy1 Arl4 Aspa BC054059 Brp44l Ccl24 Ces3 Cox7a1 Cox8b Cs Cyp2e1 D5Ertd33e Eif4ebp1 Elovl6 Ephx2 Etfdh Fcgrt Fhl1 Hdgfrp2 Hibadh Hsd11b1 Ifi27 Igfbp6 Immt Inmt Lims2 Lipe Loxl1 Lpin1 Mocs2 Ndufa5 Ndufb7 Ndufv1 Orm1 Pep4 Pgm2 Pkd2l2 Ppargc1b Rarres2 Rbp4 Rgs7 S3-12 Tcfap2a Tgoln1 Thbd Tmem45b Vegfb
36	V$NKX25_02: homeo domain factor Nkx-2.5/Csx, tinman homolog	50	50	99	6517	9505	-0.75	0.0	0.03	0.0	1810044O22Rik Aacs Amy1 Arl4 Aspa Car3 Car4 Cd36 Ces3 Cidec Cpt1b Cs Csl Cugbp2 D5Ertd33e Dpep1 Ech1 Elovl6 Gadd45g Gsta3 Gstk1 Gyg1 Gys2 Hdgfrp2 Hk2 Immt Lims2 Lipe Mfn2 Msra Myh4 Myl1 Myl4 Ndufa5 Ndufv1 Odz3 Ogn Pck1 Pcolce2 Pgm2 Pkd2l2 Rbp4 Rgs7 Slc5a6 Sycp3 Tekt1 Ttc7b Ucp3 Uqcrc1 Zfhx1a
37	V$KROX_Q6	69	69	80	6296	9726	-0.79	0.0	3.01	0.38	0610007A15Rik 2310001N14Rik 2610205H19Rik Acadl Acadm Acadvl Aco1 Adpn Ak2 Aldh6a1 Aoc3 Arl4 Atf5 BC004044 Brp44l Car13 Car3 Car4 Car5b Cav1 Ccl24 Chpt1 Cidec Cpt1b Crat Cs Cugbp2 Decr1 Dlat Dp1l1 Ech1 Eif4ebp1 Fasn Fxyd1 Gpr146 Gyg1 Hdgfrp2 Hibch Hk2 Igfbp6 Itm2a Khk Lims2 Lpgat1 Lpin1 Mfn2 Mocs2 Myl4 Ndufb7 Nid1 Pdhb Pdk4 Pgm2 Phf7 Ppargc1b Ppm1a Pxmp2 Rbp4 Rbpms2 Rgs7 Rtn2 Rxrg Sgce Slc16a1 Sl…
38	V$E2F_Q6_01	25	25	124	1870	14152	-0.89	0.0	3.2	0.38	0610007A15Rik Acat1 Atf5 Brp44l Car13 Car5b Crat Cs Dlat Elovl6 Fabp3 Lims2 Lpl Mocs2 Orm1 Orm2 Ppm1a Pxmp2 Rbp4 Rbpms2 Sgce Slc16a1 Smarcd3 Tcfap2a Tekt1
39	V$PAX5_01: B-cell-specific activating protein	21	21	128	1499	14523	-0.93	0.0	3.24	0.38	Acadm Adpn Aspa BC004044 Camk2d Ccl24 Cpt1b Cs D5Ertd33e Dbi Dlat Dp1l1 Dpt Gyg1 Pep4 Phf7 Rtn2 Sgce Sytl2 Thbd Uqcrc1
40	V$CDX2_Q5	85	85	64	10196	5826	-0.93	0.0	0.04	0.0	0610039N19Rik 1810044O22Rik Aacs Acadl Acadm Acadvl Acat1 Adfp Adpn Amy1 Aoc3 Aspa Atf5 BC027342 Bloc1s1 Car3 Car4 Car5b Cav1 Cd36 Ces3 Chpt1 Cidec Cox7a1 Cox8b Cs Csl Cyp2e1 Decr1 Dgat2 Dlat Ech1 Efemp1 Eno3 Fabp3 Fcgrt Fech Fhl1 Fxyd1 Gsta3 Gstk1 Gyg1 Gys2 Hadhb Hdgfrp2 Hibadh Hibch Hoxa7 Hoxc6 Hsd11b1 Ifi27 Igfbp6 Inmt Itm2a LOC330189 Lactb2 Lims2 Lpin1 Lpl Mfn2 Mocs2 Msra Myh4 Ndufb7 Ndufv1 N…
41	V$PAX3_B: Pax-3 binding sites	100	100	49	9687	6335	-0.94	0.0	2.86	0.38	0610007A15Rik 1810044O22Rik 2310001N14Rik 2610205H19Rik Acadl Acadm Acadvl Adfp Ak2 Aldh1a1 Aldh6a1 Aoc3 Arl4 Aspa BC004044 BC027342 Bloc1s1 Brp44l Camk2d Car13 Car3 Car4 Ces3 Chpt1 Cidea Cidec Cox7a1 Cox8b Crat Cugbp2 Cyp2e1 D5Ertd33e Dbi Decr1 Dgat2 Dnajd1 Dpep1 Dpt Ech1 Eif4ebp1 Elovl6 Ephx2 Etfdh Fabp3 Fcgrt Fxyd1 Gadd45g Gpr146 Gyg1 Gys2 Hadhb Hdgfrp2 Hibadh Hk2 Igfbp6 Inmt Khk Lactb2 Lims2 …
42	V$POU1F1_Q6	50	50	99	6445	9577	-0.94	0.0	0.04	0.0	Aacs Acadl Acadvl Acat1 Adfp Adpn Ak2 Aldh1a1 Amy1 Aspa Ccl24 Cd36 Csl Cyp2e1 D5Ertd33e Dnajd1 Dpt Fech Fhl1 Gsta3 Gstk1 Gyg1 Hadhb Hibadh Hoxc6 Hsd11b1 Ifi27 Lactb2 Lipe Loxl1 Myh4 Myl1 Myl4 Ndufa5 Ndufb7 Ogn Orm2 Pgm2 Phf7 Pkd2l2 Rarres2 Rgs7 Sdh1 Slc5a6 Sycp3 Sytl2 Tekt1 Ttc7b Uqcrc1 Zfp106
43	V$TGIF_01: TGIF (5'TG3' interacting factor)	50	50	99	4395	11627	-1.0	0.0	2.82	0.38	0610039N19Rik Acadl Acadm Ak2 BC054059 Bloc1s1 Camk2d Car4 Car5b Cidec Cox7a1 Crat Cs Cugbp2 Cyp2e1 D5Ertd33e Dgat2 Dp1l1 Ech1 Efemp1 Eno3 Fasn Fhl1 Gstk1 Gyg1 Hibch Hk2 Hoxc6 Inmt Khk Lpgat1 Lpin1 Mfn2 Myl1 Ndufa5 Ogn Pcolce2 Pep4 Phf7 Ppm1a Rarres2 S3-12 Sgce Slc24a3 Slc5a6 Tgoln1 Thbd Tmem45b Ttc7b Ucp3
44	V$VMAF_01: v-Maf	103	103	46	10047	5975	-1.02	0.0	2.78	0.38	0610007A15Rik 0610039N19Rik 1810044O22Rik 2610205H19Rik Aacs Acadm Acat1 Aco1 Adfp Ak2 Aldh6a1 Amy1 Arl4 Aspa Atf5 BC004044 BC054059 Bloc1s1 Brp44l Camk2d Car13 Car3 Car4 Ccl24 Chpt1 Cidea Cox7a1 Cox8b Crat Cugbp2 D5Ertd33e Decr1 Dp1l1 Dpep1 Dpt Ech1 Efemp1 Eif4ebp1 Eno3 Ephx2 Etfdh Fabp3 Fech Fxyd1 Gadd45g Gpr146 Gsta3 Gyg1 Gys2 Hadhb Hibch Hk2 Hoxa7 Hoxc6 Igfbp6 Immt Itga7 Itm2a Khk LOC330189 L…
45	V$MYC_Q2	36	36	113	2984	13038	-1.04	0.0	2.88	0.38	Acat1 Adfp BC004044 BC027342 Brp44l Crat Dbi Dgat2 Dpt Elovl6 Eno3 Fabp3 Fcgrt Fech Gadd45g Gpr146 Gyg1 Hoxa7 Inmt Lactb2 Mfn2 Ndufa5 Ndufv1 Pdhb Phf7 Pkd2l2 Ppm1a Pxmp2 Rgs7 Sdh1 Slc16a1 Sycp3 Tekt1 Tmem45b Vegfb Zfhx1a
46	V$CETS168_Q6	83	83	66	9930	6092	-1.08	0.0	0.05	0.0	0610007A15Rik 0610039N19Rik 1810044O22Rik 2310001N14Rik Aco1 Adfp Adpn Ak2 Amy1 Aoc3 Arl4 Atf5 BC054059 Bloc1s1 Brp44l Camk2d Car13 Car3 Car4 Cav1 Ces3 Cidec Cox7a1 Cox8b Cpt1b Crat Csl Dbi Decr1 Dgat2 Dnajd1 Dp1l1 Dpep1 Ech1 Efemp1 Elovl6 Ephx2 Etfdh Fabp3 Fasn Fcgrt Fhl1 Gpr146 Gstk1 Gyg1 Hdgfrp2 Hibadh Ifi27 Igfbp6 Immt Itga7 Itm2a LOC330189 Lims2 Lipe Loxl1 Lpin1 Lpl Mocs2 Ndufb7 Ndufv1 Nid1 …
47	V$NRF2_01: nuclear respiratory factor 2	17	17	132	2679	13343	-1.08	0.0	0.03	0.0	2610205H19Rik Bloc1s1 Brp44l Cpt1b Crat Csl Dbi Decr1 Hdgfrp2 Hibch Immt Itm2a Ndufb7 Pdhb Rgs7 Slc24a3 Tgoln1
48	V$MRF2_01: modulator recognition factor 2	82	82	67	9810	6212	-1.1	0.0	0.05	0.0	0610039N19Rik 1810044O22Rik 2310001N14Rik Acadm Acadvl Acat1 Adfp Adpn Amy1 Aoc3 Aspa BC054059 Bloc1s1 Car13 Car5b Cav1 Ccl24 Ces3 Chpt1 Cidec Cox8b Cpt1b Crat Csl Cugbp2 Cyp2e1 Decr1 Dgat2 Dlat Dnajd1 Dpep1 Efemp1 Elovl6 Eno3 Ephx2 Etfdh Fabp3 Fhl1 Gpr146 Gstk1 Gyg1 Gys2 Hadhb Hibch Hoxc6 Hsd11b1 Igfbp6 Immt Itga7 Itm2a LOC330189 Lipe Lpl Mfn2 Msra Myl4 Ndufa5 Ndufb7 Odz3 Ogn Orm1 Orm2 Pck1 Pcol…
49	V$PAX6_Q2	38	38	111	3208	12814	-1.12	0.0	2.77	0.38	0610039N19Rik 1810044O22Rik 2310001N14Rik Aacs Acadvl Adfp Ak2 Aoc3 Aspa Cidec D5Ertd33e Dgat2 Dlat Dnajd1 Ech1 Elovl6 Ephx2 Hadhb Hdgfrp2 Itga7 LOC330189 Lactb2 Myl1 Nid1 Ogn Pcolce2 Pep4 Rbp4 Rtn2 S3-12 Sdh1 Slc16a1 Sycp3 Sytl2 Ucp1 Ucp3 Uqcrc1 Vegfb
50	V$HNF1_C: Hepatic nuclear factor 1	42	42	107	5483	10539	-1.14	0.0	0.05	0.0	0610007A15Rik 2310001N14Rik Aacs Acadm Acadvl Adfp Ak2 Aoc3 Car13 Car3 Cav1 Cd36 Cox7a1 Cs Cugbp2 Dbi Dp1l1 Efemp1 Eif4ebp1 Elovl6 Fcgrt Hadhb Hibadh Inmt LOC330189 Lipe Loxl1 Lpin1 Mocs2 Myh4 Ndufa5 Ogn Pck1 Pcolce2 Ppargc1b Rbp4 Sdh1 Sytl2 Tgoln1 Thbd Ttc7b Zfp106
51	V$MMEF2_Q6: myocyte enhancer factor	40	40	109	5261	10761	-1.15	0.0	0.05	0.0	0610039N19Rik 2310001N14Rik Acadvl Amy1 Aspa BC054059 Brp44l Cav1 Cd36 Ces3 Cidec Cox8b Cpt1b Cyp2e1 D5Ertd33e Dbi Dlat Efemp1 Eno3 Fabp3 Fasn Fech Gadd45g Gstk1 Gys2 Hoxc6 Ifi27 Myh4 Myl1 Myl4 Odz3 Pcolce2 Pep4 Pgm2 Pkd2l2 Sycp3 Tcfap2a Tgoln1 Ucp1 Zfp106
52	V$GFI1_01: growth factor independence 1	35	35	114	4683	11339	-1.21	0.0	0.05	0.0	Aldh1a1 Aoc3 BC054059 Cav1 Chpt1 Csl Cugbp2 Dnajd1 Dpt Ech1 Etfdh Fcgrt Fech Fhl1 Fxyd1 Hoxc6 Ifi27 Immt Lpl Myh4 Ndufa5 Ndufb7 Odz3 Pdhb Pgm2 Ppargc1b Ppm1a Pxmp2 Rbpms2 Rxrg Sgce Slc5a6 Tgoln1 Thbd Ucp1
53	V$AIRE_01	21	21	128	3091	12931	-1.25	0.0	0.04	0.0	0610039N19Rik Acadm Acadvl Aco1 Adfp Ak2 Aspa Car5b Chpt1 Elovl6 Fxyd1 Hadhb Hibadh Inmt LOC330189 Lipe Mfn2 Myh4 Myl4 Rxrg Uqcrc1
54	V$CREBP1_01: cAMP-responsive element binding protein 1	6	6	143	256	15766	-1.25	0.0	3.37	0.38	Aldh6a1 Arl4 Csl Mfn2 Pck1 Zfp106
55	V$MAX_01: Max	11	11	138	656	15366	-1.26	0.0	3.11	0.38	Acat1 Adfp BC004044 Bloc1s1 Dbi Eno3 Ppm1a Sdh1 Sycp3 Sytl2 Zfhx1a
56	V$CDC5_01: cell division control protein 5	124	124	25	14061	1961	-1.28	0.0	0.04	0.0	0610007A15Rik 0610039N19Rik 1810044O22Rik 2310001N14Rik Aacs Acadl Acadm Acadvl Acat1 Aco1 Adfp Adpn Ak2 Aldh6a1 Amy1 Aoc3 Aspa Atf5 BC004044 BC027342 BC054059 Brp44l Camk2d Car13 Car3 Car4 Car5b Cav1 Cd36 Chpt1 Cidea Cidec Cox7a1 Cox8b Cs Csl Cugbp2 Cyp2e1 D5Ertd33e Dbi Decr1 Dgat2 Dlat Dnajd1 Dpep1 Dpt Ech1 Efemp1 Eif4ebp1 Elovl6 Eno3 Ephx2 Etfdh Fabp3 Fasn Fcgrt Fech Fhl1 Fxyd1 Gadd45g Gsta3 G…
57	V$GATA1_03: GATA-binding factor 1	43	43	106	5535	10487	-1.29	0.0	0.06	0.0	0610039N19Rik Aacs Acadvl Adfp Aoc3 Aspa Atf5 BC027342 Bloc1s1 Brp44l Car13 Car5b Dp1l1 Eif4ebp1 Elovl6 Fhl1 Gpr146 Gstk1 Gys2 Hadhb Hdgfrp2 Hk2 Hoxa7 Inmt Khk Lims2 Lipe Loxl1 Lpl Mocs2 Myh4 Pcolce2 Pep4 Phf7 Rarres2 Rbpms2 Rxrg Slc16a1 Slc5a6 Sycp3 Sytl2 Vegfb Zfhx1a
58	V$DR3_Q4: direct repeat 3	14	14	135	2261	13761	-1.3	0.0	0.03	0.0	2610205H19Rik Acat1 Car5b Cpt1b Cs Etfdh Fabp3 Fcgrt Hoxc6 Msra Pck1 Pdhb Pep4 Pxmp2
59	V$CETS1P54_01: c-Ets-1(p54)	89	89	60	10427	5595	-1.39	0.0	0.08	0.0	0610007A15Rik 0610039N19Rik 1810044O22Rik 2310001N14Rik 2610205H19Rik Aacs Aco1 Adfp Adpn Ak2 Amy1 Aoc3 Arl4 Aspa Atf5 BC027342 BC054059 Bloc1s1 Brp44l Camk2d Car13 Car3 Car4 Cav1 Ces3 Cidec Cpt1b Crat Cs Csl Cyp2e1 Dbi Decr1 Dlat Dp1l1 Dpep1 Ech1 Elovl6 Etfdh Fabp3 Fasn Fcgrt Fhl1 Fxyd1 Gadd45g Gpr146 Gstk1 Gyg1 Hdgfrp2 Hibadh Hk2 Hoxa7 Hoxc6 Igfbp6 Immt LOC330189 Lims2 Loxl1 Lpgat1 Lpin1 Mocs2 …
60	V$PIT1_Q6	105	105	44	12093	3929	-1.41	0.0	0.07	0.0	0610039N19Rik 1810044O22Rik 2310001N14Rik Aacs Acadl Acadm Acadvl Acat1 Adfp Ak2 Aldh1a1 Aldh6a1 Amy1 Aspa Atf5 BC004044 Bloc1s1 Camk2d Car13 Car5b Cav1 Ccl24 Cd36 Ces3 Chpt1 Cidea Cox7a1 Cpt1b Crat Csl Cugbp2 Cyp2e1 D5Ertd33e Dbi Dlat Dnajd1 Dpt Ech1 Efemp1 Elovl6 Eno3 Fabp3 Fech Fhl1 Gsta3 Gstk1 Gyg1 Gys2 Hadhb Hdgfrp2 Hibadh Hibch Hk2 Hoxa7 Hoxc6 Hsd11b1 Ifi27 Igfbp6 Immt Inmt Itga7 Itm2a LOC3…
61	V$E2F1_Q4: E2F-1	50	50	99	4560	11462	-1.42	0.0	2.29	0.11	0610007A15Rik 1810044O22Rik 2610205H19Rik Acat1 Aldh6a1 Arl4 BC004044 Brp44l Car13 Car3 Car5b Ccl24 Crat Cs Decr1 Dgat2 Dlat Dpt Elovl6 Etfdh Fabp3 Fasn Gadd45g Gstk1 Khk Lactb2 Lipe Lpgat1 Lpin1 Lpl Mocs2 Odz3 Pck1 Pcolce2 Pdhb Phf7 Pkd2l2 Pxmp2 Rbp4 Rbpms2 Rgs7 Sdh1 Sgce Slc16a1 Smarcd3 Sytl2 Tcfap2a Tekt1 Tmem45b Ucp1
62	V$CAAT_01: cellular and viral CCAAT box	82	82	67	9656	6366	-1.45	0.0	0.09	0.0	1810044O22Rik 2310001N14Rik 2610205H19Rik Acat1 Adfp Adpn Aldh6a1 Arl4 Atf5 BC027342 BC054059 Brp44l Car3 Ccl24 Cd36 Cox7a1 Crat Cs Csl Cugbp2 Cyp2e1 Dbi Dgat2 Dnajd1 Dp1l1 Dpep1 Ech1 Eno3 Ephx2 Etfdh Fasn Fech Fxyd1 Gadd45g Gsta3 Gstk1 Gyg1 Gys2 Hdgfrp2 Hibadh Hibch Hk2 Hoxa7 Hoxc6 Hsd11b1 Immt Inmt Itga7 Khk LOC330189 Lactb2 Lpl Mfn2 Myl1 Ndufa5 Nid1 Odz3 Pdhb Pdk4 Pgm2 Phf7 Pkd2l2 Ppargc1b Ppm…
63	V$PADS_C: Retroviral Poly A downstream element	46	46	103	4157	11865	-1.46	0.0	2.27	0.11	0610007A15Rik 1810044O22Rik 2610205H19Rik Aacs Acadm Acadvl Aco1 Adfp Amy1 BC027342 Bloc1s1 Camk2d Car13 Car5b Chpt1 Dpep1 Elovl6 Eno3 Fhl1 Gadd45g Gstk1 Gyg1 Hadhb Hk2 Hsd11b1 Igfbp6 Inmt Khk Lpgat1 Lpl Myl1 Nid1 Orm2 Pcolce2 Pdhb Pgm2 Pkd2l2 Ppm1a Pxmp2 Rbp4 Rxrg S3-12 Slc24a3 Sytl2 Thbd Ucp1
64	V$TAL1_Q6	70	70	79	6687	9335	-1.46	0.0	2.17	0.11	0610007A15Rik 0610039N19Rik 1810044O22Rik 2310001N14Rik Aacs Acat1 Aco1 Adfp Adpn Ak2 Aoc3 Arl4 Atf5 BC004044 Car4 Ces3 Cidec Cox8b Cpt1b Crat D5Ertd33e Dbi Dgat2 Dlat Dp1l1 Ech1 Efemp1 Eif4ebp1 Eno3 Etfdh Fasn Fhl1 Gadd45g Gpr146 Hibadh Hoxa7 Hsd11b1 Ifi27 Khk Lims2 Lipe Loxl1 Mocs2 Myl4 Ndufa5 Ndufb7 Ogn Pck1 Pcolce2 Pdhb Pep4 Phf7 Ppargc1b Ppm1a Pxmp2 Rarres2 Rgs7 Rxrg S3-12 Sdh1 Slc16a1 Slc5a…
65	V$XFD2_01: Xenopus fork head domain factor 2	28	28	121	3797	12225	-1.48	0.0	0.07	0.0	Acadm Adpn Aspa Bloc1s1 Car3 Cav1 Cidea Cidec Cs Decr1 Dlat Dnajd1 Eif4ebp1 Fech Fhl1 Hadhb Hdgfrp2 Ifi27 Lims2 Loxl1 Lpl Msra Myh4 Orm1 Ppargc1b Rtn2 Smarcd3 Uqcrc1
66	V$ATF4_Q2: activating transcription factor 4	29	29	120	3888	12134	-1.53	0.0	0.07	0.0	0610007A15Rik 2310001N14Rik 2610205H19Rik Adfp Adpn Aldh6a1 Arl4 Bloc1s1 Brp44l Camk2d Cidec Cs D5Ertd33e Dgat2 Dp1l1 Ephx2 Fabp3 Fxyd1 Hadhb Hk2 Lactb2 Mfn2 Odz3 Pck1 Pdhb Phf7 Ppm1a Slc16a1 Zfp106
67	V$IRF7_01: interferon regulatory factor 7	77	77	72	9079	6943	-1.53	0.0	0.1	0.0	0610039N19Rik Acadl Aco1 Adfp Ak2 Aldh1a1 Aldh6a1 Amy1 Bloc1s1 Brp44l Car13 Car3 Cav1 Cd36 Chpt1 Cox7a1 Cs Csl Cugbp2 Cyp2e1 D5Ertd33e Dbi Decr1 Dlat Dp1l1 Dpep1 Ech1 Eno3 Ephx2 Fcgrt Fech Gadd45g Gpr146 Gsta3 Gstk1 Gyg1 Hadhb Hdgfrp2 Hibch Hoxa7 Hoxc6 Ifi27 Inmt Itga7 Khk LOC330189 Lipe Lpin1 Mocs2 Msra Myh4 Myl1 Ndufv1 Nid1 Odz3 Ogn Orm1 Pck1 Pcolce2 Pgm2 Pkd2l2 Rarres2 Rbpms2 Rgs7 Sgce Slc24a3…
68	V$LPOLYA_B: Lentiviral Poly A signal	24	24	125	3327	12695	-1.55	0.0	0.07	0.0	Acadvl Adpn Amy1 Cav1 Cyp2e1 Dp1l1 Dpt Etfdh Fabp3 Fech Hadhb Hdgfrp2 Hibadh Igfbp6 Itga7 LOC330189 Odz3 Ogn Pcolce2 Pkd2l2 Rarres2 Slc24a3 Ttc7b Zfhx1a
69	V$E2F_03	21	21	128	1649	14373	-1.59	0.0	2.44	0.16	0610007A15Rik Car13 Car5b Crat Cs Dlat Elovl6 Fabp3 Lims2 Lpl Mocs2 Nid1 Orm1 Orm2 Ppm1a Pxmp2 Rbp4 Rbpms2 Sgce Slc16a1 Smarcd3
70	V$FREAC7_01: Fork head RElated ACtivator-7	53	53	96	6465	9557	-1.61	0.0	0.11	0.0	Acadl Acadm Adpn Amy1 Aspa Bloc1s1 Car3 Cav1 Cd36 Cidea Cidec Cs Cugbp2 D5Ertd33e Decr1 Dlat Dnajd1 Ech1 Eif4ebp1 Etfdh Fech Fhl1 Gpr146 Hadhb Hdgfrp2 Hoxc6 Ifi27 Immt Lactb2 Lims2 Loxl1 Lpin1 Lpl Mocs2 Msra Myh4 Ndufa5 Odz3 Orm1 Pdhb Pep4 Pgm2 Pkd2l2 Ppargc1b Ppm1a Pxmp2 Rbp4 Rtn2 Sdh1 Smarcd3 Tekt1 Tgoln1 Uqcrc1
71	V$NFKAPPAB_01: NF-kappaB	15	15	134	2277	13745	-1.63	0.0	0.06	0.0	0610039N19Rik Acadl Aldh6a1 Aoc3 Atf5 Car13 Cidec Cox7a1 Dpep1 Ephx2 Gstk1 Hoxa7 Pdk4 Rgs7 Ucp1
72	V$COREBINDINGFACTOR_Q6	42	42	107	5237	10785	-1.68	0.0	0.11	0.0	2310001N14Rik Acadm Amy1 Aspa Bloc1s1 Brp44l Car3 Cox8b Cyp2e1 Dnajd1 Dpep1 Dpt Efemp1 Eno3 Fabp3 Fhl1 Fxyd1 Gpr146 Gstk1 Hadhb Hdgfrp2 Hk2 Hoxc6 Hsd11b1 Inmt Lipe Mfn2 Mocs2 Ogn Pck1 Pkd2l2 Pxmp2 Rbp4 Rtn2 S3-12 Slc24a3 Sytl2 Tgoln1 Tmem45b Ucp1 Ucp3 Zfhx1a
73	V$COUP_01: COUP:HNF-4 heterodimer	28	28	121	2394	13628	-1.72	0.0	2.14	0.11	Adfp Amy1 Ccl24 Cd36 Cpt1b Cs Csl Cyp2e1 Dnajd1 Ech1 Fabp3 Fcgrt Fxyd1 Gsta3 Gstk1 Gys2 Khk Mocs2 Ndufb7 Odz3 Orm1 Orm2 Pck1 Pdhb Pep4 Pxmp2 Tgoln1 Ttc7b
74	V$RFX1_02: X-box binding protein RFX1	57	57	92	5447	10575	-1.72	0.0	1.85	0.11	0610007A15Rik 0610039N19Rik 1810044O22Rik 2310001N14Rik 2610205H19Rik Acadm Adfp Ak2 Aldh6a1 Aspa Bloc1s1 Brp44l Camk2d Car3 Cidec Csl D5Ertd33e Dbi Dgat2 Dlat Dp1l1 Dpep1 Ech1 Elovl6 Eno3 Ephx2 Fabp3 Fasn Fhl1 Gsta3 Hadhb Hoxa7 Hsd11b1 Igfbp6 Loxl1 Mfn2 Mocs2 Msra Myh4 Ndufv1 Nid1 Pck1 Pdk4 Pgm2 Pkd2l2 Ppm1a Pxmp2 Rarres2 Rbpms2 Rxrg S3-12 Sytl2 Tekt1 Tgoln1 Ttc7b Ucp1 Ucp3
75	V$HLF_01: hepatic leukemia factor	50	50	99	4707	11315	-1.72	0.0	1.88	0.11	1810044O22Rik 2610205H19Rik Aacs Acadl Acat1 Ak2 Aldh6a1 Amy1 Aspa Atf5 BC054059 Brp44l Ces3 Chpt1 Csl Cugbp2 D5Ertd33e Decr1 Dgat2 Dlat Elovl6 Fcgrt Fech Gpr146 Gyg1 Gys2 Hadhb Hibch Hk2 Hoxa7 Ifi27 Igfbp6 Immt Lactb2 Lipe Mfn2 Mocs2 Msra Myl1 Myl4 Odz3 Phf7 Rbp4 Rgs7 Slc16a1 Smarcd3 Tgoln1 Tmem45b Ttc7b Zfp106
76	V$ELF1_Q6	64	64	85	7575	8447	-1.73	0.0	0.14	0.0	0610039N19Rik 2610205H19Rik Acadl Aco1 Adpn Ak2 Aldh1a1 Aldh6a1 Amy1 Aspa BC054059 Car13 Car3 Car5b Cidea Cs Csl Cyp2e1 Dgat2 Dlat Dpep1 Eif4ebp1 Elovl6 Eno3 Ephx2 Etfdh Fabp3 Fasn Fcgrt Fech Gadd45g Gstk1 Hibch Hoxc6 Igfbp6 Immt Inmt Itga7 Itm2a Khk Lactb2 Mocs2 Myh4 Myl1 Myl4 Ndufb7 Ndufv1 Nid1 Orm1 Pcolce2 Ppargc1b Pxmp2 Rarres2 Rbp4 Rgs7 Slc24a3 Smarcd3 Sytl2 Tgoln1 Tmem45b Ucp1 Uqcrc1 Zfhx1a…
77	V$PBX_Q3	138	138	11	15299	723	-1.73	0.0	0.04	0.0	0610007A15Rik 1810044O22Rik 2310001N14Rik 2610205H19Rik Aacs Acadl Acadm Acadvl Acat1 Adfp Adpn Ak2 Aldh6a1 Amy1 Aoc3 Aspa Atf5 BC004044 BC027342 BC054059 Bloc1s1 Brp44l Camk2d Car13 Car4 Car5b Cav1 Ccl24 Cd36 Chpt1 Cidea Cox7a1 Cox8b Cpt1b Crat Cs Csl Cugbp2 Cyp2e1 D5Ertd33e Dbi Decr1 Dgat2 Dlat Dnajd1 Dp1l1 Dpep1 Dpt Ech1 Efemp1 Eif4ebp1 Elovl6 Eno3 Ephx2 Etfdh Fabp3 Fasn Fcgrt Fech Fhl1 Fxyd1 …
78	V$NFKB_Q6: NF-kappaB	13	13	136	2017	14005	-1.73	0.0	0.06	0.0	Aldh6a1 Amy1 Atf5 Cav1 Cox7a1 Dpep1 Gpr146 Gsta3 Gstk1 Myl1 Pdk4 Rgs7 Ucp1
79	V$CREBP1_Q2: CRE-binding protein 1	14	14	135	1007	15015	-1.75	0.0	2.43	0.16	Adpn Aldh6a1 Arl4 Camk2d Fabp3 Lactb2 Mfn2 Ndufa5 Odz3 Pck1 Pcolce2 Pdhb Ppm1a Zfp106
80	V$MAF_Q6	8	8	141	460	15562	-1.75	0.0	2.69	0.32	Acadvl Atf5 Ces3 Cs Elovl6 Gyg1 Lims2 Pck1
81	V$STAF_02: Se-Cys tRNA gene transcription activating factor	31	31	118	2722	13300	-1.77	0.0	2.03	0.11	Acadvl Aco1 Adpn Aldh6a1 Aspa Atf5 Bloc1s1 Camk2d Cav1 Cugbp2 Dbi Dp1l1 Eno3 Etfdh Fcgrt Gadd45g Gpr146 Gyg1 Hdgfrp2 Hoxc6 Inmt Lims2 Mocs2 Myl4 Ndufv1 Pck1 Rarres2 Sdh1 Sgce Slc5a6 Sytl2
82	V$FOXO4_01: fork head box O4	109	109	40	11047	4975	-1.77	0.0	1.87	0.11	0610007A15Rik 0610039N19Rik 1810044O22Rik 2310001N14Rik 2610205H19Rik Aacs Acadl Acadm Acadvl Acat1 Adfp Adpn Aldh1a1 Amy1 Aoc3 Aspa Atf5 BC027342 BC054059 Bloc1s1 Brp44l Car13 Car3 Car5b Cav1 Ccl24 Cd36 Chpt1 Cidea Cidec Cox7a1 Cpt1b Crat Cs Csl Cugbp2 Dbi Decr1 Dlat Dnajd1 Eif4ebp1 Elovl6 Eno3 Ephx2 Etfdh Fabp3 Fcgrt Fech Fhl1 Gadd45g Gpr146 Gsta3 Gstk1 Gyg1 Gys2 Hadhb Hdgfrp2 Hibadh Hibch Hsd1…
83	V$E2F_Q6: E2F	115	115	34	11698	4324	-1.77	0.0	1.92	0.11	0610007A15Rik 0610039N19Rik 1810044O22Rik 2610205H19Rik Aacs Acadl Acadvl Acat1 Aco1 Adfp Ak2 Aldh6a1 Amy1 Arl4 Atf5 BC004044 BC027342 Bloc1s1 Brp44l Camk2d Car13 Car4 Car5b Cav1 Ccl24 Cox7a1 Cox8b Cpt1b Crat Cs Csl Cugbp2 Cyp2e1 D5Ertd33e Dbi Decr1 Dgat2 Dlat Dnajd1 Dp1l1 Dpep1 Dpt Ech1 Efemp1 Elovl6 Eno3 Etfdh Fabp3 Fasn Fcgrt Fech Fxyd1 Gadd45g Gpr146 Gsta3 Gstk1 Gyg1 Hdgfrp2 Hk2 Hoxa7 Hoxc6 I…
84	V$CREB_02: cAMP-responsive element binding protein	21	21	128	1701	14321	-1.78	0.0	2.2	0.11	Adpn Arl4 BC004044 Camk2d D5Ertd33e Etfdh Fabp3 Gstk1 Itga7 Mfn2 Myh4 Odz3 Pcolce2 Pdhb Pdk4 Phf7 Ppm1a Rbpms2 Rxrg Thbd Zfp106
85	V$SREBP_Q3	54	54	95	5164	10858	-1.78	0.0	1.77	0.1	0610007A15Rik 2310001N14Rik 2610205H19Rik Acadvl Aco1 Adpn Ak2 Arl4 Atf5 BC004044 BC027342 Brp44l Car13 Car3 Car4 Cav1 Cidec Crat Csl Cugbp2 Dlat Dp1l1 Dpt Eif4ebp1 Eno3 Fasn Fxyd1 Gsta3 Gstk1 Hibadh Hk2 Hoxa7 Hoxc6 Ifi27 Igfbp6 Immt Mfn2 Msra Myh4 Myl1 Nid1 Pep4 Pgm2 Phf7 Ppargc1b Pxmp2 Rarres2 Rgs7 Sgce Sytl2 Tcfap2a Tgoln1 Ucp1 Zfhx1a
86	V$HFH1_01: HNF-3/Fkh Homolog 1	14	14	135	2117	13905	-1.78	0.0	0.06	0.0	Acadm Adfp Bloc1s1 Cav1 Decr1 Dlat Dnajd1 Hdgfrp2 Lactb2 Myh4 Orm1 Rtn2 Smarcd3 Tekt1
87	V$ETS2_B: c-Ets-2 binding sites	35	35	114	4412	11610	-1.81	0.0	0.12	0.0	0610039N19Rik Ak2 Amy1 Aoc3 Aspa Atf5 BC054059 Brp44l Car13 Ccl24 Cox8b Csl Cyp2e1 D5Ertd33e Ephx2 Etfdh Hibadh Hsd11b1 Igfbp6 Immt Inmt LOC330189 Loxl1 Ndufb7 Ndufv1 Orm1 Pep4 Pgm2 Ppargc1b Rarres2 Rbp4 Rxrg S3-12 Tgoln1 Tmem45b
88	V$XFD1_01: Xenopus fork head domain factor 1	19	19	130	2660	13362	-1.83	0.0	0.09	0.0	2610205H19Rik Aacs Adfp Adpn Aldh6a1 Bloc1s1 Cd36 Cyp2e1 D5Ertd33e Ech1 Elovl6 Etfdh Fabp3 LOC330189 Odz3 Pep4 Pkd2l2 Pxmp2 Zfhx1a
89	V$TITF1_Q3: TTF-1, TITF1 (thyroid transcription factor 1)	52	52	97	6216	9806	-1.84	0.0	0.16	0.0	0610039N19Rik Aacs Acadvl Amy1 Aoc3 Aspa BC004044 Car13 Car4 Cd36 Chpt1 Cidec Cs Csl Cugbp2 D5Ertd33e Decr1 Dpep1 Ech1 Efemp1 Eif4ebp1 Elovl6 Ephx2 Etfdh Gpr146 Gstk1 Gys2 Hoxa7 Hsd11b1 Igfbp6 Immt Itm2a LOC330189 Lims2 Lipe Lpl Mfn2 Myh4 Myl1 Ndufa5 Nid1 Odz3 Pdhb Pdk4 Pxmp2 Rarres2 Sgce Slc24a3 Slc5a6 Tgoln1 Zfhx1a Zfp106
90	V$HNF4_01: hepatic nuclear factor 4	147	147	2	15375	647	-1.85	0.0	2.84	0.38	0610007A15Rik 0610039N19Rik 1810044O22Rik 2310001N14Rik 2610205H19Rik Aacs Acadm Acadvl Acat1 Aco1 Adfp Adpn Ak2 Aldh6a1 Amy1 Aoc3 Arl4 Aspa Atf5 BC004044 BC027342 BC054059 Bloc1s1 Brp44l Camk2d Car13 Car3 Car4 Car5b Cav1 Ccl24 Cd36 Ces3 Chpt1 Cidea Cidec Cox7a1 Cox8b Cpt1b Crat Cs Csl Cugbp2 Cyp2e1 D5Ertd33e Dbi Decr1 Dgat2 Dlat Dnajd1 Dp1l1 Dpep1 Dpt Ech1 Efemp1 Eif4ebp1 Elovl6 Eno3 Ephx2 Etfdh…
91	V$GATA2_02: GATA-binding factor 2	45	45	104	5462	10560	-1.85	0.0	0.15	0.0	0610039N19Rik Acadvl Aldh1a1 Car5b Cav1 Ccl24 Cd36 Ces3 Cox7a1 Cs Csl Cugbp2 Decr1 Dgat2 Dpep1 Dpt Ech1 Eno3 Gsta3 Gstk1 Gys2 Hoxa7 Hsd11b1 Immt Inmt Itm2a Khk LOC330189 Lpl Msra Myl4 Ndufb7 Ndufv1 Nid1 Orm1 Orm2 Pcolce2 Pdhb Pdk4 Sgce Slc24a3 Smarcd3 Sytl2 Tcfap2a Ucp3
92	V$HNF6_Q6	10	10	139	1634	14388	-1.86	0.0	0.06	0.0	Ccl24 Cd36 Dlat Dpt Hadhb Immt Lpgat1 Msra Pck1 Rxrg
93	V$AML_Q6	27	27	122	3523	12499	-1.86	0.0	0.11	0.0	1810044O22Rik Bloc1s1 Brp44l Car3 Cidec Cox8b Cyp2e1 Dnajd1 Dpep1 Dpt Efemp1 Eno3 Fabp3 Fhl1 Gstk1 Hdgfrp2 Hk2 Hoxc6 Hsd11b1 Lipe Ogn Pxmp2 S3-12 Slc24a3 Sytl2 Tgoln1 Tmem45b
94	V$CHOP_01: heterodimers of CHOP and C/EBPalpha	37	37	112	4591	11431	-1.87	0.0	0.14	0.0	1810044O22Rik 2610205H19Rik Aacs Adfp Car13 Car3 Car4 Ccl24 Ces3 Cs Dnajd1 Efemp1 Ephx2 Etfdh Fxyd1 Gstk1 Gyg1 Gys2 Hk2 Hoxa7 Ifi27 Itga7 Mfn2 Msra Myl1 Myl4 Orm1 Pgm2 Sgce Slc5a6 Sycp3 Tcfap2a Tgoln1 Tmem45b Ttc7b Ucp3 Vegfb
95	V$IRF_Q6_01	64	64	85	7465	8557	-1.89	0.0	0.18	0.0	1810044O22Rik 2310001N14Rik Aacs Acadl Acat1 Adpn Ak2 Aldh1a1 Amy1 Bloc1s1 Car3 Car4 Cav1 Cidec Cugbp2 Dbi Dgat2 Dpep1 Ech1 Ephx2 Fcgrt Fech Fhl1 Fxyd1 Gadd45g Gpr146 Gys2 Hadhb Hdgfrp2 Hibadh Hoxa7 Hoxc6 Ifi27 Immt Inmt Itga7 LOC330189 Mocs2 Msra Myh4 Myl1 Ndufv1 Odz3 Ogn Orm1 Pcolce2 Pdhb Pdk4 Pgm2 Ppargc1b Rarres2 Rbp4 Rgs7 Rtn2 Sdh1 Sgce Smarcd3 Tcfap2a Tekt1 Tgoln1 Ucp1 Uqcrc1 Zfhx1a Zfp106
96	V$MEF3_B: MEF-3	8	8	141	477	15545	-1.9	0.0	2.53	0.2	Chpt1 Dpep1 Eno3 Gys2 Hoxa7 Ndufb7 Orm2 Sgce
97	V$RORA1_01: RAR-related orphan receptor alpha1	13	13	136	1965	14057	-1.9	0.0	0.07	0.0	0610039N19Rik Arl4 BC054059 Brp44l Car3 Cs Csl D5Ertd33e Eno3 Gys2 Immt Tcfap2a Tmem45b
98	V$BACH2_01: BTB and CNC homolog 2	107	107	42	10912	5110	-1.91	0.0	1.66	0.07	0610007A15Rik 0610039N19Rik 2310001N14Rik 2610205H19Rik Aacs Acadvl Acat1 Aco1 Adpn Ak2 Aldh6a1 Amy1 Aoc3 Atf5 BC054059 Bloc1s1 Camk2d Car13 Car3 Car4 Car5b Cd36 Ces3 Cidec Cox7a1 Cpt1b Crat Cs Csl Cugbp2 D5Ertd33e Decr1 Dgat2 Dnajd1 Dp1l1 Dpep1 Dpt Ech1 Efemp1 Eif4ebp1 Elovl6 Eno3 Ephx2 Fabp3 Fcgrt Fech Fhl1 Fxyd1 Gadd45g Gpr146 Gstk1 Gys2 Hadhb Hibadh Hibch Hk2 Hoxa7 Ifi27 Immt Inmt Itga7 Itm2a…
99	V$HFH8_01: HNF-3/Fkh Homolog-8	17	17	132	2406	13616	-1.92	0.0	0.09	0.0	Acadm Car3 Cav1 Cs Decr1 Dlat Dnajd1 Hdgfrp2 Ifi27 Lactb2 Loxl1 Myh4 Orm1 Pkd2l2 Rtn2 Smarcd3 Tekt1
100	V$LXR_DR4_Q3	3	3	146	93	15929	-1.95	0.0	2.83	0.38	Fasn Loxl1 Ttc7b
101	V$E2F1_Q6_01	57	57	92	5598	10424	-1.95	0.0	1.5	0.07	0610007A15Rik Aacs Acat1 Aco1 Ak2 Aldh6a1 Arl4 Atf5 BC027342 Brp44l Camk2d Car13 Car3 Car5b Ccl24 Crat Cs D5Ertd33e Dbi Decr1 Dgat2 Dlat Dnajd1 Elovl6 Eno3 Ephx2 Etfdh Fabp3 Fasn Gadd45g Hdgfrp2 Itga7 Lactb2 Lims2 Lpl Mfn2 Mocs2 Ndufb7 Ndufv1 Nid1 Orm1 Orm2 Phf7 Ppargc1b Ppm1a Pxmp2 Rbp4 Rbpms2 Rtn2 Sdh1 Sgce Slc16a1 Slc24a3 Smarcd3 Sycp3 Tcfap2a Tekt1
102	V$AP1_Q2: activator protein 1	106	106	43	10840	5182	-1.96	0.0	1.57	0.07	0610007A15Rik 0610039N19Rik 1810044O22Rik 2310001N14Rik Aacs Acadm Acat1 Aco1 Adpn Ak2 Aldh1a1 Aldh6a1 Amy1 Aspa Atf5 BC004044 BC027342 BC054059 Brp44l Car13 Car3 Car5b Ccl24 Cd36 Chpt1 Cidea Cidec Cox7a1 Cox8b Cpt1b Crat Cs Cugbp2 D5Ertd33e Dlat Dp1l1 Dpep1 Dpt Efemp1 Eif4ebp1 Ephx2 Etfdh Fabp3 Fhl1 Fxyd1 Gpr146 Gstk1 Gys2 Hadhb Hibadh Hibch Hk2 Hoxa7 Hoxc6 Ifi27 Igfbp6 Immt Itga7 Itm2a LOC33018…
103	V$SOX9_B1: SOX (SRY-related HMG box)	78	78	71	8916	7106	-1.96	0.0	0.21	0.0	0610039N19Rik 1810044O22Rik 2310001N14Rik 2610205H19Rik Acadl Acadm Acat1 Adfp Amy1 Arl4 Aspa Atf5 Bloc1s1 Car13 Car3 Car5b Cav1 Ccl24 Cd36 Ces3 Cidec Cox8b Csl Cugbp2 Decr1 Dlat Dpep1 Dpt Efemp1 Elovl6 Eno3 Ephx2 Fech Fhl1 Gadd45g Gstk1 Hadhb Hibadh Hibch Hk2 Hoxa7 Hoxc6 Hsd11b1 Ifi27 Igfbp6 Immt Inmt Itm2a LOC330189 Lipe Loxl1 Lpgat1 Lpl Mocs2 Msra Myh4 Myl1 Ndufa5 Odz3 Ogn Orm1 Pcolce2 Pdhb Pe…
104	V$TATA_C: Retroviral TATA box	40	40	109	4860	11162	-1.96	0.0	0.17	0.0	2310001N14Rik Aacs Aoc3 Aspa BC054059 Car4 Cd36 Cidec Cox8b D5Ertd33e Dbi Dlat Dpep1 Dpt Eno3 Gadd45g Gsta3 Hadhb Hoxc6 Igfbp6 Lims2 Lpl Msra Myh4 Myl4 Odz3 Ogn Orm1 Orm2 Pcolce2 Ppargc1b Tcfap2a Tekt1 Tmem45b Ttc7b Ucp1 Uqcrc1 Vegfb Zfhx1a Zfp106
105	V$AREB6_01: AREB6 (Atp1a1 regulatory element binding factor 6)	27	27	122	3464	12558	-1.98	0.0	0.14	0.0	Acadl Acadm Adfp Ak2 Arl4 Aspa Camk2d Car5b Ccl24 Cidec Cpt1b Fasn Fcgrt Fhl1 Gadd45g Igfbp6 Immt Lactb2 Msra Myl4 Orm2 Pcolce2 Phf7 Rtn2 Slc24a3 Sytl2 Ucp3
106	V$HAND1E47_01: Hand1:E47 heterodimer	82	82	67	9299	6723	-2.0	0.0	0.23	0.0	0610039N19Rik 2310001N14Rik Aacs Acadm Acadvl Acat1 Aldh6a1 Amy1 Arl4 BC004044 BC027342 BC054059 Bloc1s1 Camk2d Car13 Car3 Car4 Car5b Cav1 Ccl24 Cd36 Cox7a1 Cox8b Cpt1b Crat Cs Csl Cyp2e1 D5Ertd33e Dgat2 Dnajd1 Dp1l1 Dpep1 Dpt Efemp1 Eif4ebp1 Eno3 Ephx2 Etfdh Fhl1 Gadd45g Hibch Hk2 Hoxc6 Inmt Itga7 Itm2a Khk Lims2 Lipe Loxl1 Lpgat1 Lpin1 Mfn2 Mocs2 Myl1 Myl4 Ndufa5 Ndufb7 Ndufv1 Nid1 Ogn Pck1 Pco…
107	V$ZID_01: zinc finger with interaction domain	17	17	132	2369	13653	-2.01	0.0	0.1	0.0	0610039N19Rik Adpn Ak2 Car4 Cs Csl Ech1 Fxyd1 Itga7 Lipe Lpgat1 Pdk4 Thbd Tmem45b Ttc7b Vegfb Zfhx1a
108	V$NKX25_01: homeo domain factor Nkx-2.5/Csx, tinman homolog	69	69	80	7901	8121	-2.01	0.0	0.23	0.0	1810044O22Rik Adfp Adpn Ak2 Aldh6a1 Amy1 Aoc3 BC004044 Bloc1s1 Car13 Car3 Car5b Cd36 Ces3 Chpt1 Cidea Cpt1b D5Ertd33e Dbi Decr1 Dpt Eif4ebp1 Etfdh Fabp3 Fcgrt Fhl1 Gstk1 Hdgfrp2 Hibch Hk2 Igfbp6 Immt LOC330189 Lactb2 Lipe Lpgat1 Lpin1 Lpl Mfn2 Mocs2 Msra Myh4 Myl4 Nid1 Odz3 Orm1 Orm2 Pck1 Pdk4 Phf7 Rarres2 Rtn2 Rxrg Sdh1 Sgce Slc24a3 Slc5a6 Sytl2 Tcfap2a Tekt1 Tgoln1 Thbd Tmem45b Ttc7b Ucp3 Uqcrc…
109	V$HNF4_DR1_Q3	124	124	25	12792	3230	-2.02	0.0	1.72	0.08	0610007A15Rik 1810044O22Rik 2310001N14Rik Aacs Acadm Acadvl Acat1 Aco1 Adfp Ak2 Aldh6a1 Amy1 Aoc3 Arl4 Aspa Atf5 BC027342 BC054059 Bloc1s1 Camk2d Car13 Car3 Car5b Ccl24 Cd36 Ces3 Chpt1 Cidea Cidec Cox8b Cpt1b Cs Csl Cugbp2 Cyp2e1 D5Ertd33e Dbi Decr1 Dgat2 Dlat Dnajd1 Dp1l1 Dpep1 Dpt Ech1 Efemp1 Eif4ebp1 Elovl6 Eno3 Ephx2 Etfdh Fabp3 Fasn Fcgrt Fech Fhl1 Fxyd1 Gpr146 Gsta3 Gstk1 Gyg1 Gys2 Hadhb Hd…
110	V$E47_01: E47	27	27	122	2414	13608	-2.03	0.0	1.73	0.08	0610039N19Rik Acadvl Acat1 Atf5 Camk2d Ces3 Cox8b Dbi Dlat Ech1 Gadd45g Gyg1 Hoxa7 Inmt LOC330189 Lactb2 Lipe Mocs2 Nid1 Pkd2l2 Ppm1a Pxmp2 Slc24a3 Tmem45b Ttc7b Vegfb Zfp106
111	V$ARNT_01: AhR nuclear translocator homodimers	16	16	133	1270	14752	-2.03	0.0	2.0	0.11	Adfp Aldh6a1 BC004044 Bloc1s1 Cpt1b Crat Dbi Fcgrt Gpr146 Hoxa7 Khk Ppm1a Sdh1 Sycp3 Tekt1 Zfhx1a
112	V$E2F1_Q6: E2F-1	81	81	68	8263	7759	-2.05	0.0	1.29	0.04	0610007A15Rik Aacs Acadl Acadvl Acat1 Aco1 Ak2 Aldh6a1 Arl4 Atf5 BC004044 BC027342 BC054059 Brp44l Camk2d Car13 Car5b Ccl24 Crat Cs Csl Dbi Decr1 Dgat2 Dlat Dnajd1 Dp1l1 Dpt Elovl6 Eno3 Ephx2 Etfdh Fabp3 Fasn Fech Gadd45g Gpr146 Gstk1 Gyg1 Hdgfrp2 Hibadh Hk2 Hoxa7 Itga7 Khk Lactb2 Lims2 Lpgat1 Lpin1 Lpl Mfn2 Mocs2 Ndufa5 Ndufb7 Ndufv1 Nid1 Odz3 Orm1 Orm2 Pcolce2 Pep4 Phf7 Pkd2l2 Ppargc1b Ppm1a Px…
113	V$USF_Q6: upstream stimulating factor	98	98	51	10074	5948	-2.06	0.0	1.34	0.04	0610039N19Rik 1810044O22Rik 2310001N14Rik Aacs Acadl Acat1 Aco1 Adfp Ak2 Aldh6a1 Aoc3 Arl4 Atf5 BC004044 BC027342 BC054059 Bloc1s1 Brp44l Camk2d Car13 Car3 Car4 Car5b Cav1 Ces3 Chpt1 Cidec Cox8b Cpt1b Crat Csl Cugbp2 D5Ertd33e Dbi Dgat2 Dlat Dpep1 Dpt Ech1 Eif4ebp1 Elovl6 Eno3 Fabp3 Fasn Fcgrt Fech Fxyd1 Gadd45g Gpr146 Gsta3 Gstk1 Gyg1 Gys2 Hdgfrp2 Hibadh Hibch Hk2 Hoxa7 Immt Inmt Khk Lactb2 Lims…
114	V$GATA4_Q3	149	149	0	15708	314	-2.06	0.0	2.94	0.38	0610007A15Rik 0610039N19Rik 1810044O22Rik 2310001N14Rik 2610205H19Rik Aacs Acadl Acadm Acadvl Acat1 Aco1 Adfp Adpn Ak2 Aldh1a1 Aldh6a1 Amy1 Aoc3 Arl4 Aspa Atf5 BC004044 BC027342 BC054059 Bloc1s1 Brp44l Camk2d Car13 Car3 Car4 Car5b Cav1 Ccl24 Cd36 Ces3 Chpt1 Cidea Cidec Cox7a1 Cox8b Cpt1b Crat Cs Csl Cugbp2 Cyp2e1 D5Ertd33e Dbi Decr1 Dgat2 Dlat Dnajd1 Dp1l1 Dpep1 Dpt Ech1 Efemp1 Eif4ebp1 Elovl6 En…
115	V$VBP_01: PAR-type chicken vitellogenin promoter-binding protein	17	17	132	1381	14641	-2.06	0.0	1.93	0.11	Aacs Ak2 Aldh6a1 Amy1 Arl4 BC054059 Brp44l Ces3 Csl Ech1 Efemp1 Elovl6 Gys2 Lpl Mfn2 Pck1 Zfp106
116	V$HNF1_01: hepatic nuclear factor 1	22	22	127	2885	13137	-2.07	0.0	0.14	0.0	0610007A15Rik Acadl Acat1 Adpn Ak2 Aoc3 BC027342 Cav1 Cd36 Cs Efemp1 Elovl6 Ephx2 Fcgrt Fhl1 Hadhb Inmt Lpin1 Myh4 Ndufv1 Ogn Pck1
117	V$STAT5A_02	28	28	121	2544	13478	-2.07	0.0	1.64	0.07	0610007A15Rik 2310001N14Rik Adfp Ak2 Amy1 Atf5 Car3 Car4 Cav1 Eif4ebp1 Elovl6 Eno3 Etfdh Hadhb Hk2 Hoxa7 Hoxc6 Immt Khk LOC330189 Lpgat1 Mfn2 Msra Nid1 Pcolce2 Rtn2 Sdh1 Ucp3
118	V$AHR_Q5: aryl hydrocarbon / dioxin receptor	22	22	127	1905	14117	-2.07	0.0	1.77	0.1	Aacs Acadvl Acat1 Aldh1a1 Camk2d Car5b Cidea Cidec Cox7a1 Cs Dpep1 Etfdh Fxyd1 Gadd45g Gyg1 Hk2 Khk Mfn2 Mocs2 Msra Sdh1 Sgce
119	V$CEBPGAMMA_Q6	103	103	46	11521	4501	-2.07	0.0	0.22	0.0	0610039N19Rik 1810044O22Rik 2310001N14Rik Aacs Acadl Acadvl Acat1 Adfp Adpn Ak2 Aldh6a1 Amy1 Aoc3 Arl4 Aspa BC054059 Bloc1s1 Car13 Car3 Car5b Cav1 Ccl24 Cd36 Ces3 Chpt1 Cidec Cox7a1 Cpt1b Cs Csl Cugbp2 Cyp2e1 D5Ertd33e Dbi Decr1 Dgat2 Dlat Dnajd1 Dpep1 Dpt Ech1 Efemp1 Eif4ebp1 Elovl6 Ephx2 Fabp3 Fcgrt Fech Fhl1 Gpr146 Gsta3 Gstk1 Gyg1 Gys2 Hadhb Hdgfrp2 Hibadh Hk2 Hoxa7 Hoxc6 Hsd11b1 Ifi27 Immt I…
120	V$SMAD3_Q6	90	90	59	9248	6774	-2.08	0.0	1.26	0.04	0610007A15Rik 0610039N19Rik 2310001N14Rik Acadl Acadm Acadvl Acat1 Aco1 Adfp Aldh6a1 Aoc3 Arl4 Atf5 BC027342 BC054059 Bloc1s1 Cav1 Ccl24 Chpt1 Cidea Cidec Cox7a1 Cox8b Cpt1b Crat D5Ertd33e Dbi Decr1 Dgat2 Dnajd1 Dp1l1 Dpep1 Ech1 Efemp1 Eif4ebp1 Elovl6 Eno3 Ephx2 Etfdh Fasn Fcgrt Fxyd1 Gadd45g Gpr146 Gsta3 Gys2 Hibadh Hoxa7 Hoxc6 Hsd11b1 Ifi27 Inmt Itga7 Lactb2 Lims2 Lipe Loxl1 Lpgat1 Lpin1 Myl1 N…
121	V$E2F1_Q3_01	45	45	104	4406	11616	-2.09	0.0	1.36	0.04	0610007A15Rik 2610205H19Rik Aacs Acadl Aco1 Aldh6a1 Arl4 Atf5 BC004044 BC027342 Brp44l Car3 Chpt1 Crat D5Ertd33e Dgat2 Dlat Dp1l1 Elovl6 Etfdh Fasn Gadd45g Hibadh Hk2 Itm2a Khk Lpgat1 Lpl Mfn2 Mocs2 Phf7 Ppargc1b Ppm1a Pxmp2 Rbp4 Rbpms2 Rgs7 Rtn2 Sdh1 Sgce Slc16a1 Tekt1 Ttc7b Ucp1 Vegfb
122	V$ELK1_02: Elk-1	119	119	30	12311	3711	-2.1	0.0	1.51	0.07	0610007A15Rik 0610039N19Rik 1810044O22Rik 2310001N14Rik 2610205H19Rik Aacs Acadl Acadm Acadvl Acat1 Aco1 Adfp Adpn Ak2 Aldh6a1 Amy1 Aoc3 Aspa Atf5 BC027342 BC054059 Bloc1s1 Brp44l Camk2d Car13 Car3 Car4 Cd36 Chpt1 Cidec Cox7a1 Cox8b Cpt1b Crat Csl Cyp2e1 D5Ertd33e Dbi Decr1 Dgat2 Dlat Dp1l1 Dpt Ech1 Eif4ebp1 Elovl6 Eno3 Ephx2 Etfdh Fabp3 Fasn Fcgrt Fhl1 Gadd45g Gpr146 Gstk1 Gyg1 Gys2 Hdgfrp2 Hiba…
123	V$PITX2_Q2: pituitary homeobox factor 2	60	60	89	6859	9163	-2.11	0.0	0.27	0.0	0610039N19Rik 2310001N14Rik Aacs Acadm Acadvl Adfp Ak2 Amy1 Aoc3 Aspa Atf5 Bloc1s1 Car13 Car5b Cav1 Cd36 Chpt1 Cidec Cpt1b Csl Dgat2 Dlat Dnajd1 Eif4ebp1 Ephx2 Etfdh Fech Gpr146 Gsta3 Gstk1 Gys2 Hdgfrp2 Hk2 Hoxa7 Hoxc6 Lactb2 Lims2 Loxl1 Msra Ndufb7 Nid1 Odz3 Ogn Orm1 Orm2 Pck1 Pcolce2 Pep4 Phf7 Rbpms2 Rxrg Sdh1 Slc16a1 Sycp3 Tgoln1 Thbd Ucp1 Ucp3 Uqcrc1 Zfp106
124	V$AMEF2_Q6: myocyte enhancer factor	11	11	138	1671	14351	-2.11	0.0	0.09	0.0	BC054059 Brp44l Cidec Cpt1b Efemp1 Eno3 Myl4 Nid1 Pep4 Pkd2l2 Slc16a1
125	V$HP1SITEFACTOR_Q6	32	32	117	3910	12112	-2.12	0.0	0.2	0.0	1810044O22Rik Acadl Acat1 Amy1 BC027342 Cav1 Ces3 Cpt1b Csl Dbi Decr1 Dpep1 Ech1 Fech Fhl1 Gstk1 Gys2 Khk Loxl1 Lpin1 Msra Ndufb7 Nid1 Pcolce2 Pdk4 Rarres2 Rbp4 Rbpms2 Sdh1 Tekt1 Ucp1 Zfp106
126	V$E2A_Q2	92	92	57	9495	6527	-2.12	0.0	1.21	0.02	0610007A15Rik 0610039N19Rik 2610205H19Rik Aacs Acadvl Acat1 Aco1 Adfp Adpn Aldh1a1 Aldh6a1 Aoc3 Arl4 Aspa Atf5 BC004044 BC027342 BC054059 Camk2d Car3 Car5b Ces3 Cox8b Crat Cs Cugbp2 Cyp2e1 D5Ertd33e Dbi Dlat Dp1l1 Dpt Ech1 Efemp1 Eif4ebp1 Eno3 Etfdh Fabp3 Fasn Fcgrt Fech Fhl1 Gadd45g Gpr146 Gyg1 Gys2 Hibadh Hibch Hk2 Hoxa7 Hoxc6 Hsd11b1 Ifi27 Igfbp6 Inmt Itm2a Khk LOC330189 Lactb2 Lims2 Lipe Lpga…
127	V$SREBP1_01: sterol regulatory element-binding protein 1	9	9	140	605	15417	-2.13	0.0	2.17	0.11	Adfp Aldh6a1 Bloc1s1 Camk2d Fabp3 Khk Ppm1a Sytl2 Zfhx1a
128	V$IK1_01: Ikaros 1	79	79	70	8836	7186	-2.14	0.0	0.32	0.0	0610007A15Rik 1810044O22Rik Acadm Acadvl Acat1 Aco1 Adfp Adpn Ak2 Aldh1a1 Aldh6a1 Atf5 BC004044 Bloc1s1 Brp44l Car13 Car3 Car4 Car5b Cav1 Ccl24 Chpt1 Cidec Cox7a1 Cox8b Cpt1b Cugbp2 Cyp2e1 Decr1 Dnajd1 Dp1l1 Dpt Eif4ebp1 Elovl6 Eno3 Etfdh Fabp3 Fcgrt Fhl1 Fxyd1 Gadd45g Gpr146 Gsta3 Gys2 Hibch Hoxa7 Igfbp6 Itga7 Itm2a LOC330189 Lactb2 Lims2 Lipe Loxl1 Lpin1 Mocs2 Myh4 Myl4 Ndufa5 Ndufb7 Nid1 Ogn P…
129	V$MAZR_01: MAZ related factor	65	65	84	6647	9375	-2.14	0.0	1.12	0.01	0610007A15Rik 2610205H19Rik Acadl Aco1 Adpn Ak2 Aoc3 Atf5 BC027342 Brp44l Camk2d Car13 Car3 Car4 Car5b Chpt1 Cox7a1 Cpt1b Cs Decr1 Dlat Dp1l1 Elovl6 Eno3 Ephx2 Fasn Gadd45g Gpr146 Gstk1 Hdgfrp2 Hibch Hoxc6 Hsd11b1 Ifi27 Igfbp6 Inmt Khk LOC330189 Lpin1 Mfn2 Ndufv1 Nid1 Pck1 Pcolce2 Pdhb Ppargc1b Ppm1a Pxmp2 Rbp4 Rbpms2 Rtn2 Sdh1 Sgce Slc16a1 Slc5a6 Smarcd3 Tcfap2a Tgoln1 Thbd Tmem45b Ucp1 Ucp3 Uqc…
130	V$E2F1_Q4_01	35	35	114	3345	12677	-2.15	0.0	1.41	0.04	0610007A15Rik Acat1 Brp44l Car13 Car5b Crat Cs Dgat2 Dlat Dpt Elovl6 Etfdh Fabp3 Fasn Fech Khk Lims2 Lpgat1 Lpl Mocs2 Nid1 Orm1 Orm2 Pkd2l2 Ppm1a Pxmp2 Rbp4 Rbpms2 Sdh1 Sgce Slc16a1 Smarcd3 Tcfap2a Tekt1 Tmem45b
131	V$VMW65_Q6	61	61	88	6901	9121	-2.15	0.0	0.32	0.0	0610039N19Rik Acadl Acadvl Acat1 Adfp Adpn Ak2 Aldh6a1 Amy1 Aoc3 Bloc1s1 Brp44l Camk2d Car13 Car3 Car5b Cav1 Cd36 Chpt1 Cidec Cox7a1 D5Ertd33e Dbi Decr1 Dlat Dpep1 Fhl1 Hdgfrp2 Hoxa7 Hsd11b1 Inmt Itm2a Mfn2 Myh4 Myl1 Myl4 Ndufa5 Ndufv1 Odz3 Ogn Orm1 Orm2 Pcolce2 Pdhb Pdk4 Pep4 Pgm2 Pkd2l2 Ppargc1b Ppm1a Pxmp2 Rtn2 Rxrg S3-12 Sdh1 Sycp3 Tcfap2a Tekt1 Uqcrc1 Zfhx1a Zfp106
132	V$IPF1_Q4	27	27	122	3362	12660	-2.15	0.0	0.19	0.0	Acadl Acat1 Adfp Brp44l Camk2d Car13 Ces3 Cidec Cs Elovl6 Fcgrt Gadd45g Hdgfrp2 Inmt Lpgat1 Myh4 Myl4 Ndufb7 Nid1 Ogn Orm1 Orm2 Pck1 Sgce Sycp3 Ttc7b Vegfb
133	V$NFY_Q6: nuclear factor Y (Y-box binding factor)	49	49	100	5649	10373	-2.15	0.0	0.28	0.0	1810044O22Rik 2610205H19Rik Acadl Acat1 Adpn Ak2 Aldh6a1 Arl4 Atf5 Brp44l Car3 Car4 Car5b Cs Cugbp2 Cyp2e1 Dbi Dp1l1 Dpep1 Etfdh Fasn Gadd45g Gsta3 Gstk1 Gyg1 Gys2 Hdgfrp2 Hibch Hk2 Hoxa7 Hoxc6 Hsd11b1 Ifi27 LOC330189 Lpl Myl1 Myl4 Nid1 Orm1 Orm2 Pdk4 Ppargc1b Ppm1a Pxmp2 Rxrg Sycp3 Tmem45b Vegfb Zfp106
134	V$VMYB_01: v-Myb	110	110	39	11420	4602	-2.16	0.0	1.28	0.04	0610007A15Rik 0610039N19Rik 1810044O22Rik 2310001N14Rik 2610205H19Rik Aacs Acadl Acadm Acadvl Acat1 Adfp Adpn Ak2 Aldh1a1 Aldh6a1 Arl4 Atf5 BC004044 BC027342 Brp44l Camk2d Car13 Car3 Car4 Car5b Cd36 Ces3 Chpt1 Cidea Cidec Cox8b Crat Cs Csl Cyp2e1 D5Ertd33e Dbi Decr1 Dgat2 Dlat Dnajd1 Dpt Ech1 Efemp1 Eif4ebp1 Ephx2 Etfdh Fabp3 Fasn Fcgrt Fech Fhl1 Fxyd1 Gpr146 Gsta3 Gstk1 Gyg1 Gys2 Hadhb Hdgfrp2 H…
135	V$OSF2_Q6	103	103	46	10692	5330	-2.16	0.0	1.2	0.02	0610007A15Rik 0610039N19Rik 1810044O22Rik 2310001N14Rik Aacs Acadm Acadvl Acat1 Adfp Adpn Ak2 Amy1 Aoc3 Aspa BC004044 BC027342 Bloc1s1 Brp44l Car3 Car5b Ccl24 Chpt1 Cidec Cox8b Cs Csl Cyp2e1 Decr1 Dlat Dnajd1 Dp1l1 Dpep1 Dpt Ech1 Efemp1 Elovl6 Eno3 Ephx2 Etfdh Fabp3 Fasn Fech Fhl1 Fxyd1 Gpr146 Gsta3 Gstk1 Gys2 Hadhb Hdgfrp2 Hibch Hk2 Hoxc6 Hsd11b1 Igfbp6 Immt Inmt Itga7 Itm2a Khk Lims2 Lipe Loxl1…
136	V$MYCMAX_B: c-Myc:Max binding sites	60	60	89	6126	9896	-2.16	0.0	1.1	0.01	0610007A15Rik 1810044O22Rik 2610205H19Rik Aacs Acat1 Aco1 Adfp Adpn Ak2 Arl4 BC004044 BC027342 BC054059 Brp44l Car5b Cav1 Ces3 Chpt1 Cidec Crat Csl D5Ertd33e Dbi Dp1l1 Ech1 Elovl6 Fabp3 Fasn Fxyd1 Gadd45g Gpr146 Gyg1 Hdgfrp2 Hibadh Immt Inmt Lactb2 Lims2 Lpin1 Lpl Mfn2 Mocs2 Ndufa5 Pep4 Phf7 Pkd2l2 Ppm1a Pxmp2 Rbp4 Rbpms2 Rgs7 Rtn2 Sdh1 Sgce Slc16a1 Slc5a6 Smarcd3 Sycp3 Tekt1 Vegfb
137	V$PAX6_01: Pax-6	67	67	82	7515	8507	-2.16	0.0	0.34	0.0	1810044O22Rik Aacs Acadvl Aldh1a1 Atf5 BC004044 Camk2d Car3 Car4 Ccl24 Cd36 Ces3 Cox8b Crat Cugbp2 Decr1 Dnajd1 Dpt Efemp1 Elovl6 Eno3 Etfdh Fabp3 Gadd45g Gpr146 Gys2 Hibadh Hibch Hk2 Hoxa7 Ifi27 Igfbp6 Inmt Itga7 Khk Lipe Lpgat1 Lpl Mocs2 Myh4 Myl1 Odz3 Orm1 Pcolce2 Pdhb Pdk4 Pgm2 Pkd2l2 Ppargc1b Ppm1a Pxmp2 Rbp4 Rbpms2 Rgs7 Rtn2 Rxrg Sgce Slc24a3 Slc5a6 Sycp3 Sytl2 Tekt1 Tgoln1 Thbd Ucp1 Uqcrc1…
138	V$CEBP_C: C/EBP binding site	39	39	110	3804	12218	-2.17	0.0	1.3	0.04	Acadvl Aoc3 Arl4 Aspa Car13 Car3 Car4 Cox7a1 Cox8b Csl Cyp2e1 Dbi Decr1 Dpt Efemp1 Gstk1 Gyg1 Hk2 Hoxc6 Igfbp6 Itm2a LOC330189 Lpl Myh4 Nid1 Orm2 Pdk4 Pgm2 Phf7 Rarres2 Rbp4 Rbpms2 Rtn2 Slc24a3 Sycp3 Sytl2 Tmem45b Ucp3 Uqcrc1
139	V$GATA1_05: GATA-binding factor 1	20	20	129	2620	13402	-2.17	0.0	0.15	0.0	Acat1 Cav1 Ces3 Cox7a1 Csl Cugbp2 Dgat2 Gsta3 Gstk1 Ifi27 Itga7 Itm2a LOC330189 Lims2 Msra Myl4 Slc24a3 Smarcd3 Sytl2 Tcfap2a
140	V$NKX22_01: NK2 class homeobox factor 2	15	15	134	2085	13937	-2.18	0.0	0.12	0.0	Amy1 Cox7a1 Dnajd1 Dpt Fxyd1 Gstk1 Hoxa7 Myl1 Ndufb7 Pcolce2 Pdhb Pep4 Phf7 Sycp3 Zfp106
141	V$EFC_Q6	80	80	69	8890	7132	-2.18	0.0	0.36	0.0	0610007A15Rik 0610039N19Rik 1810044O22Rik 2310001N14Rik Acadvl Aldh1a1 Aldh6a1 Amy1 Aoc3 Arl4 Aspa BC054059 Bloc1s1 Brp44l Camk2d Car3 Car4 Car5b Chpt1 Cidea Cox7a1 Crat Csl Cugbp2 Dbi Decr1 Dlat Dnajd1 Dp1l1 Dpep1 Ech1 Efemp1 Eif4ebp1 Elovl6 Etfdh Fabp3 Fasn Fech Fhl1 Gadd45g Gpr146 Gyg1 Hibadh Hoxa7 Hsd11b1 Immt Inmt Itga7 LOC330189 Lactb2 Loxl1 Lpin1 Lpl Mfn2 Ndufa5 Ndufb7 Ndufv1 Odz3 Ogn Orm1…
142	V$STAT_01: signal transducers and activators of transcription	24	24	125	3033	12989	-2.18	0.0	0.18	0.0	0610007A15Rik Adfp Atf5 BC004044 Brp44l Car3 Ccl24 Efemp1 Eif4ebp1 Etfdh Gyg1 Hadhb Hibadh Hoxa7 Lipe Ndufa5 Ndufv1 Ogn Rtn2 Sdh1 Slc5a6 Tcfap2a Thbd Zfhx1a
143	V$FOXP3_Q4	91	91	58	9483	6539	-2.19	0.0	1.04	0.01	0610007A15Rik 1810044O22Rik 2310001N14Rik Aacs Acadm Acadvl Acat1 Aldh1a1 Aoc3 Arl4 Aspa Atf5 BC004044 Bloc1s1 Car3 Car4 Car5b Cav1 Ccl24 Cd36 Chpt1 Cidea Cidec Cox7a1 Cpt1b Csl Cugbp2 Cyp2e1 D5Ertd33e Dbi Decr1 Dgat2 Dlat Dnajd1 Dpep1 Dpt Ech1 Efemp1 Eif4ebp1 Eno3 Fcgrt Gadd45g Gpr146 Gsta3 Gyg1 Gys2 Hadhb Hdgfrp2 Hibadh Hibch Hk2 Hoxa7 Hoxc6 Ifi27 Igfbp6 Immt Inmt Itm2a LOC330189 Lipe Lpin1 Lpl…
144	V$SRF_Q6: serum response factor	13	13	136	1012	15010	-2.2	0.0	1.89	0.11	Amy1 Arl4 Aspa Car4 Cs Eif4ebp1 Eno3 Hsd11b1 Rarres2 Rbp4 Rbpms2 Rxrg Uqcrc1
145	V$SOX5_01: Sox-5	66	66	83	7373	8649	-2.2	0.0	0.37	0.0	0610039N19Rik 1810044O22Rik 2310001N14Rik 2610205H19Rik Acadl Acadm Acat1 Adfp Aldh6a1 Amy1 Aspa Atf5 Bloc1s1 Brp44l Car13 Car5b Cav1 Cd36 Ces3 Cidec Cox8b Csl Cugbp2 Decr1 Dlat Dpep1 Dpt Efemp1 Elovl6 Ephx2 Fhl1 Gadd45g Gstk1 Hadhb Hibadh Hibch Hk2 Hoxa7 Hsd11b1 Ifi27 Igfbp6 Immt Inmt Itm2a LOC330189 Lipe Lpgat1 Lpl Mocs2 Msra Ndufa5 Odz3 Ogn Pcolce2 Pdhb Pep4 Pkd2l2 Rgs7 Rxrg Slc24a3 Sytl2 Tekt…
146	V$ZTA_Q2	44	44	105	5069	10953	-2.21	0.0	0.31	0.0	0610039N19Rik Acadvl Acat1 Aco1 Ak2 Aoc3 Atf5 BC027342 BC054059 Car5b Cd36 Ces3 Cidec Cox7a1 Cox8b Cyp2e1 Dgat2 Dlat Ephx2 Fabp3 Fech Gys2 Hdgfrp2 Hibadh Igfbp6 LOC330189 Lactb2 Lipe Mocs2 Msra Myl1 Odz3 Orm1 Pdhb Ppargc1b Pxmp2 Rarres2 Rtn2 Sytl2 Tekt1 Tgoln1 Ucp3 Zfhx1a Zfp106
147	V$NFKB_Q6_01	98	98	51	10236	5786	-2.21	0.0	1.05	0.01	0610007A15Rik 0610039N19Rik 2310001N14Rik 2610205H19Rik Acadl Acadm Acat1 Aco1 Adfp Adpn Ak2 Aldh1a1 Aldh6a1 Amy1 Aoc3 Arl4 Aspa Atf5 BC004044 BC054059 Brp44l Car13 Car3 Car4 Cidec Cox7a1 Cox8b Crat Cs Cugbp2 Cyp2e1 Dbi Decr1 Dgat2 Dlat Dp1l1 Dpep1 Dpt Efemp1 Eif4ebp1 Elovl6 Eno3 Ephx2 Etfdh Fabp3 Fcgrt Fhl1 Gadd45g Gpr146 Gsta3 Gstk1 Gys2 Hdgfrp2 Hibadh Hibch Hoxa7 Hoxc6 Ifi27 Igfbp6 Itga7 LOC33…
148	V$PEBP_Q6	35	35	114	4140	11882	-2.21	0.0	0.26	0.0	0610007A15Rik 0610039N19Rik 1810044O22Rik 2310001N14Rik Adfp Bloc1s1 Brp44l Cidec Cs Dnajd1 Dpt Efemp1 Eno3 Fhl1 Gstk1 Gys2 Hdgfrp2 Hk2 Hoxc6 Hsd11b1 Lims2 Lipe Ogn Pck1 Phf7 Pxmp2 Rbp4 Rtn2 S3-12 Sgce Slc24a3 Sytl2 Tgoln1 Tmem45b Ucp1
149	V$SMAD4_Q6	60	60	89	6692	9330	-2.23	0.0	0.4	0.0	0610007A15Rik 0610039N19Rik 2310001N14Rik 2610205H19Rik Acadl Acadvl Acat1 Aco1 Adfp Aldh6a1 Arl4 Aspa BC004044 BC027342 BC054059 Brp44l Cav1 Cox8b Cpt1b Dp1l1 Dpep1 Dpt Ech1 Efemp1 Eif4ebp1 Eno3 Fabp3 Fasn Fhl1 Fxyd1 Gsta3 Gstk1 Hibch Hsd11b1 Ifi27 Igfbp6 Inmt Itm2a Khk Lactb2 Loxl1 Lpl Msra Ndufb7 Nid1 Orm1 Pdk4 Pep4 Ppargc1b Rarres2 Rbp4 Rtn2 S3-12 Sdh1 Sgce Smarcd3 Sycp3 Thbd Ttc7b Ucp3
150	V$MYOGNF1_01: myogenin / nuclear factor 1 or related factors	28	28	121	3421	12601	-2.23	0.0	0.22	0.0	0610007A15Rik Acadvl Acat1 Aldh6a1 BC027342 Brp44l Car3 Ccl24 Cox7a1 Cox8b Cugbp2 Dbi Etfdh Fabp3 Fech Hdgfrp2 Inmt Loxl1 Myl1 Nid1 Orm2 Pdk4 Pgm2 Pkd2l2 Pxmp2 Rtn2 Rxrg Sycp3
151	V$MYOD_01: myoblast determination gene product	100	100	49	10466	5556	-2.23	0.0	1.03	0.01	0610039N19Rik 2310001N14Rik 2610205H19Rik Aacs Acadvl Acat1 Aco1 Adfp Aldh6a1 Aoc3 Arl4 Aspa Atf5 BC004044 BC054059 Camk2d Car13 Car3 Car4 Car5b Ces3 Cidec Cox7a1 Cox8b Crat Cs Cyp2e1 D5Ertd33e Dbi Dlat Dp1l1 Dpt Ech1 Efemp1 Eif4ebp1 Eno3 Etfdh Fabp3 Fcgrt Fech Fhl1 Gadd45g Gpr146 Gsta3 Gyg1 Gys2 Hibadh Hibch Hk2 Hoxa7 Hsd11b1 Ifi27 Igfbp6 Immt Inmt Itm2a Khk LOC330189 Lactb2 Lipe Lpgat1 Lpl Mfn2…
152	V$FOXJ2_01: fork head box J 2	71	71	78	7819	8203	-2.24	0.0	0.44	0.0	1810044O22Rik Aacs Acadl Acadm Acadvl Acat1 Adpn Amy1 Aspa Car3 Car4 Car5b Cav1 Cd36 Ces3 Chpt1 Cidec Cox7a1 Cpt1b Crat Cyp2e1 D5Ertd33e Decr1 Dlat Dnajd1 Dpt Ech1 Efemp1 Elovl6 Etfdh Fech Fxyd1 Gstk1 Gys2 Hadhb Hdgfrp2 Hoxc6 Ifi27 Immt Itga7 LOC330189 Lactb2 Lims2 Lpl Mocs2 Msra Myh4 Myl1 Myl4 Ndufa5 Nid1 Odz3 Ogn Orm1 Pcolce2 Pdhb Pep4 Pgm2 Ppargc1b Rbp4 Rgs7 Rtn2 Sdh1 Slc16a1 Slc24a3 Smarcd3 T…
153	V$GCM_Q2	37	37	112	3647	12375	-2.24	0.0	1.19	0.02	0610007A15Rik 1810044O22Rik Adfp Adpn Ak2 BC054059 Car13 Cidea Cox7a1 Dp1l1 Efemp1 Ephx2 Etfdh Fasn Gpr146 Gsta3 Gyg1 Ifi27 Khk Lims2 Lpin1 Myh4 Ndufa5 Pep4 Pgm2 Ppargc1b Pxmp2 Rtn2 Slc16a1 Slc24a3 Slc5a6 Sycp3 Tekt1 Ucp1 Ucp3 Vegfb Zfp106
154	V$HOGNESS_B: Imperfect Hogness /Goldberg Box	13	13	136	1032	14990	-2.26	0.0	1.79	0.1	Acadvl Aoc3 Aspa Cidec Dnajd1 Ech1 Gys2 Hdgfrp2 Lactb2 Nid1 Ogn Pcolce2 Sdh1
155	V$RFX1_01: X-box binding protein RFX1	64	64	85	7029	8993	-2.26	0.0	0.48	0.0	0610007A15Rik 2610205H19Rik Aacs Acadl Aco1 Adfp Ak2 Aldh6a1 Aoc3 Arl4 Aspa BC004044 BC054059 Car3 Cav1 Cox8b Crat Csl Cugbp2 Cyp2e1 Decr1 Dlat Dp1l1 Ech1 Efemp1 Eif4ebp1 Elovl6 Etfdh Fasn Fech Fhl1 Gadd45g Gpr146 Gsta3 Gyg1 Hk2 Hoxa7 Inmt Khk LOC330189 Lactb2 Lpin1 Mfn2 Mocs2 Msra Myh4 Nid1 Odz3 Orm1 Orm2 Pdk4 Pep4 Pgm2 Pkd2l2 Ppm1a Sgce Slc16a1 Slc24a3 Smarcd3 Tcfap2a Tmem45b Uqcrc1 Vegfb Zfp106
156	V$E2F_Q3_01	53	53	96	5490	10532	-2.27	0.0	0.92	0.0	0610007A15Rik 1810044O22Rik Acadvl Acat1 Adfp Adpn Aldh6a1 Arl4 BC004044 BC027342 Brp44l Camk2d Car13 Car5b Crat Cs D5Ertd33e Decr1 Dgat2 Dlat Dnajd1 Dpt Elovl6 Etfdh Fabp3 Fasn Fech Gyg1 Khk Lactb2 Lims2 Lpgat1 Lpl Mocs2 Nid1 Odz3 Orm1 Orm2 Phf7 Pkd2l2 Ppm1a Pxmp2 Rbp4 Rbpms2 Rgs7 Sdh1 Sgce Slc16a1 Slc24a3 Smarcd3 Tcfap2a Tekt1 Tmem45b
157	V$OCT1_06: octamer-binding factor 1	83	83	66	8805	7217	-2.27	0.0	0.77	0.0	0610007A15Rik 0610039N19Rik Aacs Acadl Acadm Acat1 Adfp Adpn Ak2 Amy1 Aoc3 Aspa BC004044 Bloc1s1 Car13 Car3 Car4 Cd36 Ces3 Cidec Cox7a1 Cox8b Cs Csl Cugbp2 Cyp2e1 D5Ertd33e Dbi Dlat Dnajd1 Dpep1 Dpt Efemp1 Eif4ebp1 Eno3 Etfdh Fabp3 Fxyd1 Gpr146 Gsta3 Gstk1 Gyg1 Gys2 Hadhb Hdgfrp2 Hibadh Hk2 Hoxc6 Immt Inmt Itm2a Khk Lactb2 Loxl1 Lpl Mfn2 Mocs2 Myh4 Myl1 Myl4 Ndufv1 Ogn Orm2 Pck1 Pcolce2 Pdhb Pdk4…
158	V$MTATA_B: Muscle TATA box	72	72	77	7665	8357	-2.27	0.0	0.72	0.0	Aacs Acadl Acadm Ak2 Amy1 Aoc3 Aspa BC027342 BC054059 Car4 Cav1 Ccl24 Cd36 Chpt1 Cidea Cox8b Cs Csl Cugbp2 Cyp2e1 D5Ertd33e Dbi Dgat2 Dlat Dp1l1 Dpep1 Dpt Ech1 Efemp1 Eif4ebp1 Fabp3 Fasn Gadd45g Gpr146 Gyg1 Hadhb Hk2 Hoxc6 Inmt Itm2a Lactb2 Lims2 Lpgat1 Lpl Mfn2 Mocs2 Msra Myh4 Myl4 Ndufa5 Ndufb7 Odz3 Ogn Orm2 Pck1 Pcolce2 Pdhb Pgm2 Phf7 Pkd2l2 Ppargc1b Rbp4 Slc24a3 Sycp3 Sytl2 Tekt1 Thbd Tmem45b…
159	V$HNF4ALPHA_Q6	51	51	98	5708	10314	-2.27	0.0	0.4	0.0	0610007A15Rik Adfp Amy1 Aspa Car3 Cd36 Ces3 Cox8b Cpt1b Cs Csl Cugbp2 Cyp2e1 D5Ertd33e Dlat Dp1l1 Ech1 Efemp1 Eif4ebp1 Elovl6 Eno3 Fcgrt Fxyd1 Gstk1 Gys2 Hadhb Hoxa7 Igfbp6 Itga7 Khk Lpl Mocs2 Myh4 Myl1 Myl4 Ndufb7 Nid1 Orm1 Orm2 Pck1 Pdhb Pdk4 Pep4 Pgm2 Pxmp2 Rgs7 Sdh1 Sgce Tekt1 Ttc7b Ucp3
160	V$NFY_Q6_01	65	65	84	6900	9122	-2.27	0.0	0.74	0.0	1810044O22Rik 2610205H19Rik Acadl Acat1 Adpn Ak2 Aldh6a1 Arl4 Atf5 BC004044 BC027342 Brp44l Car3 Car4 Car5b Ccl24 Cd36 Cs Cugbp2 Cyp2e1 Dbi Dgat2 Dp1l1 Dpep1 Dpt Ephx2 Etfdh Fasn Fech Gadd45g Gsta3 Gstk1 Gyg1 Gys2 Hdgfrp2 Hk2 Hoxa7 Hoxc6 Hsd11b1 Khk LOC330189 Lactb2 Lpl Myl1 Myl4 Nid1 Orm1 Orm2 Pdhb Pdk4 Pgm2 Pkd2l2 Ppargc1b Ppm1a Pxmp2 Rbp4 Rbpms2 Rgs7 Rxrg Sdh1 Smarcd3 Sycp3 Vegfb Zfhx1a Zfp106
161	V$CEBPDELTA_Q6	108	108	41	11881	4141	-2.28	0.0	0.34	0.0	1810044O22Rik Aacs Acadl Acadvl Acat1 Adfp Adpn Aldh6a1 Amy1 Aoc3 Aspa Atf5 BC004044 BC054059 Bloc1s1 Car13 Car3 Cd36 Ces3 Chpt1 Cidea Cidec Cox7a1 Cox8b Cpt1b Cs Csl Cugbp2 Cyp2e1 D5Ertd33e Dbi Decr1 Dgat2 Dlat Dnajd1 Dpep1 Dpt Ech1 Efemp1 Eif4ebp1 Elovl6 Eno3 Ephx2 Etfdh Fasn Fech Fhl1 Fxyd1 Gadd45g Gsta3 Gstk1 Gyg1 Gys2 Hadhb Hibadh Hibch Hk2 Hoxa7 Hoxc6 Hsd11b1 Ifi27 Igfbp6 Immt Itga7 Itm2a L…
162	V$AP4_01: activator protein 4	9	9	140	1393	14629	-2.28	0.0	0.1	0.0	1810044O22Rik Car13 Cox8b Eif4ebp1 Hoxc6 Itm2a Rbp4 Rbpms2 Rxrg
163	V$LMO2COM_02: complex of Lmo2 bound to Tal-1, E2A proteins, and GATA-1, half-site 2	79	79	70	8479	7543	-2.28	0.0	0.65	0.0	1810044O22Rik Aacs Acadl Acadvl Acat1 Adfp Aldh1a1 Arl4 Aspa BC027342 Car13 Car4 Car5b Ccl24 Ces3 Cidea Cox7a1 Cox8b Cpt1b Cs Csl Cugbp2 Dbi Decr1 Dnajd1 Dp1l1 Dpep1 Dpt Efemp1 Elovl6 Eno3 Fcgrt Fech Fhl1 Fxyd1 Gadd45g Gpr146 Gsta3 Gstk1 Gyg1 Gys2 Hadhb Hk2 Hsd11b1 Ifi27 Igfbp6 Inmt Itga7 Itm2a LOC330189 Lactb2 Lipe Lpin1 Mfn2 Mocs2 Myh4 Myl1 Myl4 Ndufb7 Ndufv1 Ogn Orm1 Orm2 Pck1 Pcolce2 Pdk4 Pep…
164	V$ER_Q6: estrogen receptor	78	78	71	8420	7602	-2.28	0.0	0.59	0.0	0610007A15Rik 0610039N19Rik 1810044O22Rik 2610205H19Rik Acadm Adfp Adpn Ak2 Amy1 Atf5 BC027342 BC054059 Camk2d Car3 Car5b Ccl24 Cd36 Ces3 Chpt1 Cidea Cox8b Cpt1b Cs Csl Cugbp2 D5Ertd33e Dnajd1 Dpep1 Dpt Ech1 Efemp1 Elovl6 Eno3 Etfdh Fabp3 Fasn Fcgrt Fxyd1 Gsta3 Gys2 Hibadh Hibch Hk2 Hoxa7 Igfbp6 Immt Inmt Itga7 Khk LOC330189 Lactb2 Lipe Mfn2 Msra Myh4 Myl1 Myl4 Ndufa5 Ndufb7 Ndufv1 Pck1 Pdk4 Pep4…
165	V$LEF1TCF1_Q4	73	73	76	7872	8150	-2.28	0.0	0.61	0.0	Aacs Adpn Ak2 Amy1 Aspa BC004044 BC054059 Bloc1s1 Car13 Car3 Car5b Ccl24 Ces3 Chpt1 Cox7a1 Cox8b Crat Cs Csl Cugbp2 Cyp2e1 D5Ertd33e Decr1 Dp1l1 Dpep1 Dpt Ech1 Efemp1 Elovl6 Etfdh Fasn Fech Fxyd1 Gpr146 Gsta3 Hadhb Hibadh Hk2 Hoxa7 Hoxc6 Ifi27 Igfbp6 Inmt Itm2a LOC330189 Lims2 Lipe Mfn2 Msra Myh4 Ndufa5 Ndufb7 Nid1 Ogn Pck1 Pcolce2 Pdk4 Pgm2 Rarres2 Rbp4 Rbpms2 Rxrg S3-12 Sdh1 Slc5a6 Sycp3 Sytl2 …
166	V$PPARG_03: PPAR (peroxisome proliferator-activated receptor gamma)	59	59	90	6258	9764	-2.29	0.0	0.74	0.0	0610039N19Rik 2310001N14Rik Acat1 Ak2 Aldh6a1 Aoc3 Aspa BC027342 Camk2d Car4 Cd36 Cidec Cox8b Cpt1b Cs Csl D5Ertd33e Dgat2 Dlat Ech1 Eif4ebp1 Eno3 Ephx2 Fabp3 Fasn Fcgrt Fhl1 Fxyd1 Gadd45g Gstk1 Gys2 Hibch Hk2 Immt Inmt Khk Lactb2 Loxl1 Lpgat1 Lpl Mfn2 Myl1 Ndufb7 Orm1 Pck1 Pcolce2 Pdk4 Pxmp2 Rarres2 S3-12 Sycp3 Sytl2 Tcfap2a Tmem45b Ttc7b Ucp1 Uqcrc1 Vegfb Zfp106
167	V$MEF2_Q6_01	88	88	61	9452	6570	-2.29	0.0	0.64	0.0	Aacs Acadl Acadvl Adfp Adpn Ak2 Aldh1a1 Aldh6a1 Amy1 Aoc3 Arl4 Aspa BC004044 Brp44l Car13 Car5b Cav1 Cd36 Ces3 Chpt1 Cidea Cidec Cox8b Cpt1b Cs Cugbp2 Cyp2e1 D5Ertd33e Decr1 Dgat2 Dpt Ech1 Efemp1 Elovl6 Eno3 Fabp3 Fasn Fcgrt Fech Fhl1 Gstk1 Gyg1 Hadhb Hibadh Hibch Hk2 Hoxa7 Hoxc6 Hsd11b1 Ifi27 Immt Inmt Itga7 Itm2a LOC330189 Lims2 Lipe Loxl1 Lpl Msra Myh4 Myl1 Myl4 Ndufa5 Nid1 Odz3 Ogn Orm2 Pcolc…
168	V$DEC_Q1	103	103	46	11284	4738	-2.29	0.0	0.4	0.0	1810044O22Rik Aacs Acadl Acadvl Acat1 Adfp Ak2 Aldh1a1 Aldh6a1 Aoc3 Arl4 Aspa Atf5 BC004044 BC027342 BC054059 Bloc1s1 Brp44l Camk2d Car13 Car3 Car5b Cd36 Ces3 Chpt1 Cidea Cidec Cox8b Cpt1b Crat Csl Cugbp2 Cyp2e1 D5Ertd33e Dbi Dgat2 Dlat Dnajd1 Dpt Elovl6 Ephx2 Etfdh Fabp3 Fasn Fcgrt Fech Fhl1 Fxyd1 Gadd45g Gpr146 Gsta3 Gstk1 Gyg1 Gys2 Hdgfrp2 Hibch Hk2 Hoxc6 Ifi27 Igfbp6 Immt Inmt Itm2a Khk LOC33…
169	V$IRF_Q6	35	35	114	4063	11959	-2.3	0.0	0.32	0.0	Aacs Acadl Acat1 Ak2 Aldh1a1 Amy1 Car3 Cugbp2 Dnajd1 Dpep1 Eif4ebp1 Ephx2 Fhl1 Fxyd1 Gadd45g Gpr146 Hadhb Ifi27 Immt Inmt Itga7 LOC330189 Myl1 Odz3 Ogn Pcolce2 Pdk4 Rgs7 Sgce Tcfap2a Tmem45b Ucp1 Ucp3 Zfhx1a Zfp106
170	V$AREB6_02: AREB6 (Atp1a1 regulatory element binding factor 6)	57	57	92	6164	9858	-2.3	0.0	0.59	0.0	Acat1 Aldh1a1 Aldh6a1 Aoc3 Aspa BC054059 Bloc1s1 Brp44l Camk2d Car13 Car3 Ccl24 Cox7a1 Cox8b Cs Cyp2e1 D5Ertd33e Dp1l1 Dpep1 Dpt Eno3 Fabp3 Fech Fhl1 Gpr146 Gyg1 Hibch Hoxa7 Ifi27 Immt Inmt Khk LOC330189 Lactb2 Loxl1 Mfn2 Myh4 Ndufa5 Odz3 Ogn Pck1 Pcolce2 Pdhb Pep4 Pkd2l2 Rbpms2 Rtn2 S3-12 Slc24a3 Sycp3 Tcfap2a Tekt1 Tgoln1 Thbd Ucp1 Ucp3 Zfhx1a
171	V$HNF3B_01: Hepatocyte Nuclear Factor 3beta	109	109	40	11973	4049	-2.3	0.0	0.35	0.0	0610039N19Rik 1810044O22Rik 2310001N14Rik 2610205H19Rik Aacs Acadl Acadm Acadvl Acat1 Adfp Adpn Aldh6a1 Amy1 Aoc3 Aspa BC054059 Brp44l Car13 Car5b Cav1 Ccl24 Cd36 Ces3 Chpt1 Cidec Cox7a1 Cox8b Cpt1b Crat Cs Csl Cugbp2 Cyp2e1 D5Ertd33e Dbi Decr1 Dlat Dnajd1 Ech1 Efemp1 Eif4ebp1 Elovl6 Ephx2 Etfdh Fcgrt Fech Fhl1 Fxyd1 Gadd45g Gpr146 Gsta3 Gstk1 Gys2 Hadhb Hdgfrp2 Hibadh Hibch Hoxa7 Hoxc6 Ifi27 Igf…
172	V$E2F_Q4: E2F	52	52	97	5462	10560	-2.3	0.0	0.8	0.0	0610007A15Rik Acat1 Ak2 Aldh6a1 Arl4 Atf5 Bloc1s1 Brp44l Camk2d Car13 Car4 Car5b Cox7a1 Cox8b Crat Cs Dbi Dgat2 Dlat Dnajd1 Dpep1 Elovl6 Eno3 Etfdh Fabp3 Fasn Fech Gadd45g Gsta3 Hdgfrp2 Khk Lactb2 Lims2 Lpgat1 Lpin1 Lpl Mocs2 Nid1 Orm1 Orm2 Ppm1a Pxmp2 Rarres2 Rbp4 Rbpms2 Sgce Slc16a1 Smarcd3 Sycp3 Tcfap2a Tekt1 Tmem45b
173	V$E12_Q6	41	41	108	4178	11844	-2.31	0.0	0.98	0.01	0610039N19Rik 2610205H19Rik Aacs Acat1 Aldh6a1 Arl4 Atf5 BC004044 Crat Cyp2e1 Dbi Dlat Ech1 Eno3 Etfdh Fabp3 Fech Fhl1 Gadd45g Gpr146 Gyg1 Gys2 Hoxa7 Hsd11b1 Immt Inmt Khk LOC330189 Lipe Mfn2 Mocs2 Ndufa5 Nid1 Ppargc1b Ppm1a Pxmp2 S3-12 Slc24a3 Tgoln1 Ttc7b Vegfb
174	V$GATA1_02: GATA-binding factor 1	54	54	95	5766	10256	-2.31	0.0	0.68	0.0	Acadvl Acat1 Adfp Arl4 Aspa Car13 Car4 Car5b Ccl24 Cd36 Cox8b Cpt1b Cs Cyp2e1 Dbi Dnajd1 Dpep1 Eno3 Gsta3 Gstk1 Gyg1 Gys2 Hsd11b1 Ifi27 Igfbp6 Inmt Itga7 Itm2a Khk LOC330189 Lactb2 Lipe Mocs2 Myh4 Myl1 Myl4 Ndufv1 Nid1 Ogn Orm1 Orm2 Pck1 Pcolce2 Pdk4 Pgm2 Pkd2l2 Pxmp2 Rbpms2 Rgs7 S3-12 Slc16a1 Thbd Ttc7b Zfhx1a
175	V$CREB_Q4_01	45	45	104	4667	11355	-2.32	0.0	0.87	0.0	2310001N14Rik Adfp Adpn Aldh6a1 Arl4 BC004044 BC027342 Bloc1s1 Camk2d Car3 Chpt1 Crat Cugbp2 D5Ertd33e Dgat2 Dlat Dp1l1 Dpep1 Etfdh Fabp3 Fcgrt Gstk1 Hk2 Itga7 Lactb2 Mfn2 Myh4 Ndufa5 Ndufv1 Odz3 Pck1 Pcolce2 Pdhb Pdk4 Phf7 Ppm1a Rbpms2 Rxrg Slc16a1 Sytl2 Tekt1 Thbd Ucp3 Uqcrc1 Zfp106
176	V$VMYB_02: v-Myb	27	27	122	2581	13441	-2.32	0.0	1.26	0.04	2610205H19Rik Acadl Aldh6a1 Arl4 Atf5 Brp44l Crat Cyp2e1 Decr1 Etfdh Fhl1 Gstk1 Hadhb Hdgfrp2 Igfbp6 Khk Mfn2 Myl1 Pdhb Phf7 Pkd2l2 Sdh1 Sgce Slc16a1 Sycp3 Tgoln1 Tmem45b
177	V$TCF1P_Q6	97	97	52	10507	5515	-2.32	0.0	0.53	0.0	0610007A15Rik 1810044O22Rik 2310001N14Rik 2610205H19Rik Acadl Acadm Acadvl Aco1 Adfp Adpn Ak2 Aldh1a1 Aoc3 Atf5 BC054059 Bloc1s1 Brp44l Car13 Car3 Car5b Cav1 Ccl24 Chpt1 Cidec Cox7a1 Cox8b Cpt1b Crat Cs Csl Cugbp2 D5Ertd33e Dbi Dgat2 Dnajd1 Dp1l1 Ech1 Elovl6 Eno3 Ephx2 Fabp3 Fhl1 Gadd45g Gpr146 Gstk1 Gys2 Hdgfrp2 Hibch Hoxa7 Hsd11b1 Igfbp6 Immt Inmt Itm2a Lipe Loxl1 Lpgat1 Lpin1 Lpl Mfn2 Mocs2 Ms…
178	V$CDPCR3HD_01: cut-like homeodomain protein	48	48	101	5095	10927	-2.33	0.0	0.72	0.0	Acadl Acadm Acadvl Adfp Aspa Atf5 BC054059 Bloc1s1 Car3 Car4 Ccl24 Cox8b Cyp2e1 D5Ertd33e Decr1 Dp1l1 Dpt Efemp1 Fcgrt Fech Fhl1 Gpr146 Hadhb Hibch Hk2 Hsd11b1 Immt LOC330189 Lactb2 Loxl1 Lpin1 Mfn2 Nid1 Pdk4 Pep4 Pgm2 Phf7 Pkd2l2 Rarres2 Rbp4 Rxrg Slc24a3 Sycp3 Tmem45b Ucp1 Uqcrc1 Zfhx1a Zfp106
179	V$CMYB_01: c-Myb	33	33	116	3284	12738	-2.34	0.0	1.08	0.01	0610007A15Rik 2610205H19Rik Acadl Ak2 Aldh6a1 Atf5 BC027342 Brp44l Car4 Cpt1b Crat Cyp2e1 D5Ertd33e Dbi Efemp1 Etfdh Fabp3 Fhl1 Gsta3 Hibadh Lims2 Lipe Myl4 Pdhb Phf7 Pxmp2 Rarres2 Rtn2 Rxrg Sdh1 Sgce Slc16a1 Sytl2
180	V$MEIS1BHOXA9_02: Meis-1b:HOXA9 heterodimeric binding	4	4	145	189	15833	-2.34	0.0	2.27	0.11	Dp1l1 Pdhb Tmem45b Ttc7b
181	V$MTF1_Q4	14	14	135	1161	14861	-2.34	0.0	1.64	0.07	BC004044 Ces3 Cpt1b Cyp2e1 Eif4ebp1 Eno3 Gstk1 Immt Myl4 Rbp4 Rtn2 Smarcd3 Tmem45b Vegfb
182	V$CREB_Q2_01	45	45	104	4909	11113	-2.35	0.0	0.55	0.0	2310001N14Rik 2610205H19Rik Adfp Adpn Aldh6a1 Arl4 BC004044 BC027342 Bloc1s1 Camk2d Chpt1 Crat Cugbp2 D5Ertd33e Decr1 Dgat2 Dlat Dp1l1 Etfdh Fabp3 Fcgrt Gstk1 Hk2 Itga7 Itm2a Lactb2 Mfn2 Myh4 Ndufa5 Ndufv1 Odz3 Pck1 Pcolce2 Pdhb Pdk4 Phf7 Ppm1a Rbpms2 Rxrg Tekt1 Thbd Tmem45b Ucp3 Uqcrc1 Zfp106
183	V$CREL_01: c-Rel	107	107	42	11653	4369	-2.35	0.0	0.45	0.0	0610039N19Rik 1810044O22Rik 2310001N14Rik 2610205H19Rik Aacs Acadl Acadm Aco1 Adfp Adpn Ak2 Aldh1a1 Aldh6a1 Amy1 Aoc3 Atf5 BC054059 Bloc1s1 Brp44l Camk2d Car13 Car4 Car5b Cav1 Cd36 Cidec Cox7a1 Cox8b Cpt1b Cs Cugbp2 Cyp2e1 Dbi Decr1 Dgat2 Dlat Dp1l1 Dpep1 Dpt Efemp1 Eif4ebp1 Elovl6 Eno3 Ephx2 Etfdh Fabp3 Fasn Fcgrt Fhl1 Gadd45g Gpr146 Gsta3 Gstk1 Gyg1 Gys2 Hdgfrp2 Hibadh Hoxa7 Hoxc6 Ifi27 Igfbp6 …
184	V$NFY_01: nuclear factor Y (Y-box binding factor)	34	34	115	3413	12609	-2.35	0.0	1.03	0.01	1810044O22Rik 2610205H19Rik Acat1 Adpn Aldh6a1 Arl4 Atf5 BC027342 Brp44l Car3 Cyp2e1 Dbi Dp1l1 Etfdh Fasn Gadd45g Gstk1 Gyg1 Gys2 Hdgfrp2 Hibadh Hk2 Hoxc6 Hsd11b1 LOC330189 Lpl Orm1 Orm2 Pdk4 Ppargc1b Ppm1a Pxmp2 Rgs7 Sycp3
185	V$HFH4_01	8	8	141	552	15470	-2.35	0.0	1.92	0.11	1810044O22Rik Acadl Acadm Cyp2e1 Ifi27 Ogn Rtn2 Zfp106
186	V$EVI1_04: ectopic viral integration site 1 encoded factor	109	109	40	11877	4145	-2.36	0.0	0.44	0.0	0610039N19Rik 2310001N14Rik 2610205H19Rik Aacs Acadm Acadvl Acat1 Aco1 Adfp Adpn Aldh1a1 Aldh6a1 Amy1 Aoc3 Aspa Bloc1s1 Brp44l Car13 Car3 Car4 Car5b Cav1 Ccl24 Cd36 Ces3 Chpt1 Cidec Cox7a1 Cs Csl Cugbp2 Cyp2e1 D5Ertd33e Dbi Decr1 Dgat2 Dlat Dnajd1 Dpt Ech1 Efemp1 Eif4ebp1 Elovl6 Eno3 Ephx2 Etfdh Fech Fxyd1 Gsta3 Gstk1 Gyg1 Gys2 Hadhb Hdgfrp2 Hibadh Hibch Hoxa7 Hoxc6 Hsd11b1 Ifi27 Igfbp6 Immt Inmt…
187	V$E2F1DP1_01: E2F-1:DP-1 heterodimer	41	41	108	4561	11461	-2.36	0.0	0.46	0.0	0610007A15Rik Ak2 Aldh6a1 Atf5 Brp44l Camk2d Ccl24 Crat Cs Csl Dbi Dgat2 Dnajd1 Eno3 Etfdh Fabp3 Fasn Gpr146 Hdgfrp2 Hk2 Hoxa7 Itga7 Khk Lims2 Lpl Mocs2 Ndufb7 Phf7 Ppm1a Pxmp2 Rbp4 Rbpms2 Rxrg Sdh1 Sgce Slc16a1 Slc5a6 Smarcd3 Sycp3 Tekt1 Tmem45b
188	V$EBF_Q6	43	43	106	4540	11482	-2.36	0.0	0.74	0.0	0610007A15Rik 2610205H19Rik Acadl Aldh6a1 Atf5 BC004044 BC027342 Brp44l Car4 Cidea Cidec Cox7a1 Crat Decr1 Dp1l1 Dpt Eif4ebp1 Fasn Gadd45g Gstk1 Gyg1 Inmt Khk Lims2 Loxl1 Lpgat1 Lpin1 Lpl Myl4 Pck1 Pcolce2 Pdk4 Pep4 Ppargc1b Ppm1a Rbp4 Rbpms2 Rxrg S3-12 Slc24a3 Smarcd3 Tcfap2a Thbd
189	V$IK3_01: Ikaros 3	18	18	131	1606	14416	-2.37	0.0	1.44	0.06	0610007A15Rik Aco1 Adfp Aldh1a1 Atf5 Cox8b Decr1 Etfdh Fabp3 Gys2 Igfbp6 Itga7 Lims2 Lipe Myh4 Pdk4 Slc5a6 Zfhx1a
190	V$CREBATF_Q6	43	43	106	4636	11386	-2.37	0.0	0.62	0.0	2310001N14Rik 2610205H19Rik Adfp Adpn Aldh6a1 Arl4 BC004044 BC027342 Bloc1s1 Camk2d Car3 Chpt1 Crat Cugbp2 D5Ertd33e Decr1 Dgat2 Dp1l1 Etfdh Fabp3 Fcgrt Gstk1 Hk2 Itga7 Itm2a Lactb2 Mfn2 Myh4 Ndufa5 Ndufv1 Odz3 Pck1 Pcolce2 Pdhb Pdk4 Phf7 Ppm1a Rbpms2 Slc16a1 Tekt1 Thbd Ucp3 Zfp106
191	V$HEB_Q6	43	43	106	4624	11398	-2.38	0.0	0.63	0.0	1810044O22Rik 2310001N14Rik Aco1 Adpn Aoc3 Arl4 Aspa Atf5 BC004044 Cav1 Ces3 Cox8b Cugbp2 Dpt Ech1 Efemp1 Etfdh Fabp3 Gadd45g Gsta3 Gys2 Hsd11b1 Itm2a Khk Lactb2 Loxl1 Mocs2 Msra Myl4 Ndufb7 Pck1 Pdk4 Pep4 Pxmp2 Rarres2 Rbp4 Rgs7 Rxrg S3-12 Slc5a6 Tgoln1 Ucp3 Zfp106
192	V$FOXD3_01: fork head box D3	125	125	24	13732	2290	-2.39	0.0	0.25	0.0	0610007A15Rik 0610039N19Rik 1810044O22Rik 2310001N14Rik Aacs Acadl Acadm Acadvl Acat1 Adfp Adpn Ak2 Aldh1a1 Aldh6a1 Amy1 Aoc3 Aspa BC054059 Bloc1s1 Brp44l Car13 Car3 Car5b Cav1 Cd36 Ces3 Chpt1 Cidec Cox7a1 Cox8b Cpt1b Crat Cs Csl Cugbp2 Cyp2e1 D5Ertd33e Dbi Decr1 Dgat2 Dlat Dnajd1 Dpep1 Ech1 Efemp1 Eif4ebp1 Elovl6 Ephx2 Etfdh Fcgrt Fech Fhl1 Fxyd1 Gadd45g Gpr146 Gsta3 Gstk1 Gys2 Hadhb Hdgfrp2 Hib…
193	V$MIF1_01: MIBP-1 / RFX1 complex	4	4	145	194	15828	-2.4	0.0	2.2	0.11	Car3 Elovl6 Orm1 Orm2
194	V$FOX_Q2	115	115	34	12189	3833	-2.4	0.0	0.87	0.0	0610039N19Rik 1810044O22Rik 2310001N14Rik 2610205H19Rik Aacs Acadl Acadm Acadvl Acat1 Adfp Adpn Aldh6a1 Amy1 Aoc3 Aspa BC054059 Bloc1s1 Brp44l Car3 Car4 Car5b Cav1 Ccl24 Cd36 Ces3 Chpt1 Cidec Cox7a1 Cox8b Cpt1b Crat Cs Csl Cugbp2 Cyp2e1 D5Ertd33e Dbi Decr1 Dlat Dnajd1 Dpt Ech1 Efemp1 Elovl6 Ephx2 Etfdh Fcgrt Fech Fhl1 Fxyd1 Gadd45g Gpr146 Gsta3 Gstk1 Gyg1 Gys2 Hadhb Hdgfrp2 Hoxc6 Ifi27 Igfbp6 Imm…
195	V$PAX9_B: zebrafish Pax-9 binding sites	35	35	114	3625	12397	-2.41	0.0	0.84	0.0	Acadm Adpn Bloc1s1 Camk2d Car5b Chpt1 Cpt1b Crat D5Ertd33e Dbi Dgat2 Dlat Dnajd1 Dpt Etfdh Fasn Gyg1 Hdgfrp2 Inmt Itm2a Lims2 Lpgat1 Lpin1 Lpl Myl4 Phf7 Pxmp2 Rgs7 Rtn2 Rxrg S3-12 Slc5a6 Thbd Ucp3 Zfp106
196	V$AREB6_03: AREB6 (Atp1a1 regulatory element binding factor 6)	20	20	129	2481	13541	-2.41	0.0	0.24	0.0	2610205H19Rik Adfp Aspa BC054059 Car3 Ces3 Cox7a1 Cyp2e1 D5Ertd33e Dp1l1 Fech Hibch Hk2 Khk Pep4 Ppm1a S3-12 Tcfap2a Tgoln1 Tmem45b
197	V$NRF2_Q4: heterodimer containing Nrf2	39	39	110	4205	11817	-2.41	0.0	0.62	0.0	0610007A15Rik 0610039N19Rik 2310001N14Rik 2610205H19Rik Aacs Acadm Adpn BC027342 Bloc1s1 Car13 Ccl24 Cd36 Ces3 Cidec Crat D5Ertd33e Dp1l1 Fech Gadd45g Gsta3 Hadhb Immt Itga7 Lactb2 Lipe Loxl1 Lpin1 Ndufa5 Ndufb7 Ndufv1 Odz3 Ogn Orm1 Orm2 Pck1 Ppargc1b Rxrg Tcfap2a Vegfb
198	V$CREB_Q4: cAMP-response element binding protein	15	15	134	1293	14729	-2.41	0.0	1.5	0.07	Adpn Aldh6a1 Arl4 Bloc1s1 Camk2d D5Ertd33e Fabp3 Lactb2 Mfn2 Odz3 Pck1 Pcolce2 Pdhb Ppm1a Zfp106
199	V$WHN_B: winged-helix factor nude	35	35	114	3881	12141	-2.42	0.0	0.49	0.0	1810044O22Rik Acat1 Aco1 Arl4 BC004044 Camk2d Car4 Chpt1 Cpt1b Dbi Dgat2 Dlat Ech1 Fabp3 Gadd45g Hdgfrp2 Hibadh Hk2 Lpgat1 Mfn2 Ndufa5 Ndufb7 Ndufv1 Pcolce2 Pdk4 Phf7 Ppm1a Pxmp2 Rbp4 Rgs7 Rxrg Tcfap2a Tekt1 Tmem45b Ucp1
200	V$DEAF1_02	6	6	143	370	15652	-2.42	0.0	2.01	0.11	0610007A15Rik Aco1 Chpt1 Cs Dlat Etfdh
201	V$COUP_DR1_Q6	7	7	142	468	15554	-2.42	0.0	1.9	0.11	Fxyd1 Khk Ndufb7 Pck1 Rarres2 Slc16a1 Ttc7b
202	V$CAAT_C: Retroviral CCAAT box	3	3	146	119	15903	-2.43	0.0	2.27	0.11	Bloc1s1 Cyp2e1 Hibch
203	V$PTF1BETA_Q6	15	15	134	1300	14722	-2.43	0.0	1.47	0.07	0610039N19Rik Arl4 Brp44l Cox8b Cpt1b Dgat2 Dpep1 Ech1 Fabp3 Gsta3 Igfbp6 Loxl1 Lpl Rbpms2 Tgoln1
204	V$E2F1DP2_01: E2F-1:DP-2 heterodimer	13	13	136	1088	14934	-2.44	0.0	1.54	0.07	Ak2 Aldh6a1 Atf5 Brp44l Fasn Lims2 Lpl Pxmp2 Rbpms2 Sgce Slc16a1 Smarcd3 Sycp3
205	V$E2F_02: E2F	6	6	143	374	15648	-2.44	0.0	1.97	0.11	Lims2 Lpl Pxmp2 Sgce Slc16a1 Smarcd3
206	V$E2F_Q3: E2F	6	6	143	374	15648	-2.44	0.0	1.97	0.11	Lims2 Lpl Pxmp2 Sgce Slc16a1 Smarcd3
207	V$E2F4DP1_01: E2F-4:DP-1 heterodimer	6	6	143	374	15648	-2.44	0.0	1.97	0.11	Lims2 Lpl Pxmp2 Sgce Slc16a1 Smarcd3
208	V$DEAF1_01	27	27	122	3110	12912	-2.45	0.0	0.38	0.0	0610007A15Rik 0610039N19Rik 2610205H19Rik Aacs Acadvl Aco1 Aldh6a1 BC027342 Bloc1s1 Camk2d Ccl24 Chpt1 Cidec Cpt1b Dgat2 Dlat Ephx2 Fabp3 Fasn Gpr146 Loxl1 Lpgat1 Ndufb7 Pxmp2 Rbpms2 Rtn2 Vegfb
209	V$GR_01: high affinity binding site for glucocorticoid receptor	14	14	135	1204	14818	-2.46	0.0	1.46	0.07	Car5b Ccl24 Ces3 Cidec Dlat Eif4ebp1 Immt Lipe Ogn Orm2 Pcolce2 Rtn2 S3-12 Zfp106
210	V$AFP1_Q6	23	23	126	2731	13291	-2.46	0.0	0.31	0.0	Acadl Acat1 Ak2 Amy1 Aoc3 BC004044 BC027342 Ccl24 Cd36 Cpt1b D5Ertd33e Decr1 Efemp1 Fcgrt Fhl1 LOC330189 Pdk4 Phf7 Pkd2l2 Rxrg S3-12 Ttc7b Ucp1
211	V$XBP1_01: X-box-binding protein 1	16	16	133	1426	14596	-2.47	0.0	1.37	0.04	Adfp Arl4 Camk2d Cyp2e1 Dbi Fcgrt Hibadh Hk2 Lactb2 Lims2 Mfn2 Myh4 Pdhb Pdk4 Thbd Ttc7b
212	V$ATF1_Q6	6	6	143	1004	15018	-2.48	0.0	0.09	0.0	Arl4 Chpt1 Ndufa5 Odz3 Pck1 Ppm1a
213	V$TCF4_Q5	118	118	31	12721	3301	-2.48	0.0	0.56	0.0	0610039N19Rik 1810044O22Rik 2310001N14Rik 2610205H19Rik Aacs Acadl Acadm Acadvl Acat1 Adfp Adpn Ak2 Aldh1a1 Aldh6a1 Amy1 Aoc3 Aspa Atf5 BC054059 Bloc1s1 Brp44l Camk2d Car3 Car4 Car5b Cav1 Ccl24 Cd36 Chpt1 Cidea Cpt1b Crat Cs Csl Cugbp2 Cyp2e1 D5Ertd33e Dbi Decr1 Dnajd1 Dp1l1 Dpep1 Ech1 Efemp1 Eif4ebp1 Elovl6 Eno3 Ephx2 Etfdh Fabp3 Fasn Fech Fhl1 Fxyd1 Gadd45g Gpr146 Gsta3 Gstk1 Gyg1 Hadhb Hdgfrp2…
214	V$TANTIGEN_B: Major T-antigen binding sites	19	19	130	1777	14245	-2.48	0.0	1.22	0.02	0610039N19Rik Aacs Acadvl Aoc3 Cidec D5Ertd33e Dlat Dnajd1 Ech1 Elovl6 Ephx2 Hdgfrp2 LOC330189 Lactb2 Nid1 Ogn Phf7 Rtn2 Sdh1
215	V$NRF1_Q6	10	10	139	786	15236	-2.49	0.0	1.61	0.07	Acadm Atf5 Dbi Etfdh Hibadh Lpin1 Mocs2 Ppm1a Tekt1 Uqcrc1
216	V$AP1_Q4: activator protein 1	123	123	26	13048	2974	-2.49	0.0	0.89	0.0	0610007A15Rik 0610039N19Rik 1810044O22Rik 2310001N14Rik 2610205H19Rik Aacs Acadm Acadvl Acat1 Aco1 Adfp Adpn Ak2 Aldh1a1 Aldh6a1 Amy1 Aspa Atf5 BC004044 BC027342 BC054059 Bloc1s1 Brp44l Camk2d Car13 Car3 Car5b Ccl24 Cd36 Ces3 Chpt1 Cidea Cidec Cox7a1 Cox8b Cpt1b Crat Cs Cugbp2 D5Ertd33e Decr1 Dlat Dnajd1 Dp1l1 Dpep1 Dpt Ech1 Efemp1 Eif4ebp1 Ephx2 Etfdh Fabp3 Fcgrt Fhl1 Fxyd1 Gadd45g Gpr146 Gsta3 …
217	V$E2F_Q4_01	29	29	120	3037	12985	-2.49	0.0	0.75	0.0	0610007A15Rik Acat1 Brp44l Car13 Car5b Crat Cs Dgat2 Dlat Elovl6 Etfdh Fabp3 Fasn Khk Lims2 Lpgat1 Lpl Mocs2 Orm1 Orm2 Ppm1a Pxmp2 Rbp4 Rbpms2 Sgce Slc16a1 Smarcd3 Tcfap2a Tekt1
218	V$LDSPOLYA_B: Lentiviral Poly A downstream element	120	120	29	12842	3180	-2.5	0.0	0.69	0.0	0610039N19Rik 2310001N14Rik Aacs Acadl Acadm Acadvl Acat1 Aco1 Adfp Adpn Ak2 Aldh1a1 Aldh6a1 Amy1 Aoc3 Aspa Atf5 BC027342 BC054059 Bloc1s1 Brp44l Car3 Car4 Car5b Cav1 Ccl24 Cd36 Ces3 Chpt1 Cidea Cidec Cox7a1 Cox8b Cpt1b Crat Cs Cugbp2 Cyp2e1 D5Ertd33e Decr1 Dgat2 Dlat Dp1l1 Dpep1 Ech1 Efemp1 Eif4ebp1 Elovl6 Eno3 Ephx2 Fabp3 Fasn Fcgrt Fech Fxyd1 Gpr146 Gstk1 Gyg1 Gys2 Hadhb Hibadh Hibch Hk2 Hoxa7…
219	V$FREAC2_01: Fork head RElated ACtivator-2	12	12	137	1005	15017	-2.51	0.0	1.48	0.07	Adfp Brp44l Cidea Elovl6 Gyg1 Hdgfrp2 Hibadh Lipe Ogn Ppm1a Rbp4 Uqcrc1
220	V$AP1_C: AP-1 binding site	27	27	122	3007	13015	-2.51	0.0	0.49	0.0	0610007A15Rik 0610039N19Rik Acadvl Adpn Atf5 Car13 Car5b Cidec Cugbp2 D5Ertd33e Fxyd1 Hadhb Lactb2 Lpin1 Mocs2 Ndufa5 Ndufb7 Orm1 Pck1 Pdhb Pep4 Ppargc1b Rbp4 Rgs7 Sycp3 Zfhx1a Zfp106
221	V$E2F1DP1RB_01: Rb:E2F-1:DP-1 trimeric complex	11	11	138	896	15126	-2.52	0.0	1.54	0.07	Lims2 Lpl Nid1 Orm1 Orm2 Pxmp2 Rbp4 Sgce Slc16a1 Smarcd3 Tekt1
222	V$RP58_01: 58 KDA repressor protein	1	1	148	410	15612	-2.52	0.0	0.02	0.0	Pkd2l2
223	V$AHRARNT_01: aryl hydrocarbon receptor:Arnt heterodimers	12	12	137	1010	15012	-2.53	0.0	1.46	0.07	Acat1 Aldh1a1 Camk2d Car5b Dpep1 Eif4ebp1 Gadd45g Khk Mfn2 Nid1 Sdh1 Smarcd3
224	V$E47_02: E47	23	23	126	2312	13710	-2.54	0.0	0.92	0.0	2610205H19Rik Arl4 BC004044 BC054059 Car3 Cs Dpt Fech Fhl1 Gyg1 Gys2 Hibadh Hsd11b1 Khk Lipe Mfn2 Ndufa5 Pdhb Pep4 Rbpms2 Rgs7 S3-12 Slc24a3
225	V$AR_Q2: androgen receptor	11	11	138	906	15116	-2.54	0.0	1.49	0.07	Cugbp2 Fcgrt Gsta3 Hibadh Hoxc6 Lpl Ndufa5 Pcolce2 Tekt1 Zfhx1a Zfp106
226	V$HNF3ALPHA_Q6	124	124	25	13439	2583	-2.55	0.0	0.45	0.0	0610039N19Rik 1810044O22Rik 2310001N14Rik 2610205H19Rik Aacs Acadl Acadm Acadvl Acat1 Aco1 Adfp Adpn Ak2 Aldh6a1 Amy1 Aoc3 Aspa BC054059 Brp44l Car13 Car3 Car4 Car5b Cav1 Cd36 Ces3 Chpt1 Cidea Cidec Cox7a1 Cox8b Cpt1b Crat Cs Cugbp2 Cyp2e1 D5Ertd33e Dbi Decr1 Dgat2 Dlat Dnajd1 Dpt Ech1 Efemp1 Eif4ebp1 Elovl6 Ephx2 Etfdh Fabp3 Fcgrt Fech Fhl1 Fxyd1 Gadd45g Gpr146 Gstk1 Gyg1 Gys2 Hadhb Hdgfrp2 Hiba…
227	V$E2F4DP2_01: E2F-4:DP-2 heterodimer	19	19	130	1822	14200	-2.55	0.0	1.09	0.01	Ak2 Aldh6a1 Atf5 Brp44l Ccl24 Csl Dbi Fasn Lims2 Lpl Pxmp2 Rbpms2 Sdh1 Sgce Slc16a1 Smarcd3 Sycp3 Tekt1 Tmem45b
228	V$SF1_Q6	24	24	125	2461	13561	-2.55	0.0	0.83	0.0	0610039N19Rik Ak2 Arl4 Brp44l Cugbp2 Dp1l1 Ech1 Elovl6 Fabp3 Hk2 Hoxa7 Hoxc6 Hsd11b1 Immt Lpgat1 Myl1 Myl4 Ogn Rbpms2 Rgs7 Sycp3 Sytl2 Thbd Ttc7b
229	V$OCT1_05: octamer-binding factor 1	7	7	142	1090	14932	-2.55	0.0	0.12	0.0	Adpn Car13 Cd36 Lpl Msra Ndufa5 Sycp3
230	V$ATF3_Q6: activating transcription factor 3	13	13	136	1683	14339	-2.58	0.0	0.23	0.0	Adpn Camk2d Csl Dpep1 Itga7 Lactb2 Loxl1 Ndufa5 Odz3 Ppargc1b Ppm1a Rarres2 Ttc7b
231	V$DR4_Q2: direct repeat 4	130	130	19	13795	2227	-2.59	0.0	0.92	0.0	0610007A15Rik 0610039N19Rik 1810044O22Rik 2310001N14Rik 2610205H19Rik Aacs Acadl Acadm Acadvl Aco1 Adfp Adpn Ak2 Aldh1a1 Aldh6a1 Amy1 Aoc3 Arl4 Aspa Atf5 BC004044 BC027342 BC054059 Bloc1s1 Brp44l Camk2d Car13 Car3 Car4 Car5b Cav1 Ces3 Chpt1 Cidea Cidec Cox7a1 Cox8b Cpt1b Crat Cs Csl Cugbp2 Cyp2e1 Decr1 Dgat2 Dlat Dnajd1 Dp1l1 Dpep1 Dpt Efemp1 Eif4ebp1 Elovl6 Eno3 Ephx2 Etfdh Fasn Fcgrt Fhl1 Gpr14…
232	V$OCT1_B: Octamer binding factor 1	6	6	143	967	15055	-2.6	0.0	0.12	0.0	Acadl Adpn Car13 Cd36 Lpl Msra
233	V$NFKAPPAB65_01: NF-kappaB (p65)	11	11	138	929	15093	-2.61	0.0	1.39	0.04	Amy1 Aoc3 Atf5 Car13 Cyp2e1 Dbi Dpep1 Ephx2 Myl1 Pdk4 Rbpms2
234	V$NFE2_01: NF-E2 p45	20	20	129	2278	13744	-2.62	0.0	0.44	0.0	0610007A15Rik 0610039N19Rik Adpn Car5b Cugbp2 Fxyd1 Gys2 Immt Lactb2 Lpin1 Mocs2 Ndufa5 Orm1 Orm2 Pdhb Ppargc1b Tgoln1 Tmem45b Ucp3 Zfhx1a
235	V$CACCCBINDINGFACTOR_Q6	14	14	135	1286	14736	-2.63	0.0	1.17	0.02	2610205H19Rik Aldh6a1 Bloc1s1 Brp44l Dp1l1 Fxyd1 Gstk1 Hdgfrp2 Hibadh Lipe Lpin1 Phf7 Rbpms2 Tgoln1
236	V$XFD3_01: Xenopus fork head domain factor 3	16	16	133	1920	14102	-2.64	0.0	0.33	0.0	Acadl Acadvl BC054059 Brp44l Cav1 Cidec Cugbp2 Elovl6 Hdgfrp2 Hibadh Lipe Myl1 Ndufv1 Ogn Slc5a6 Uqcrc1
237	V$HNF4_01_B: Hepatocyte nuclear factor 4	8	8	141	615	15407	-2.65	0.0	1.53	0.07	2310001N14Rik Aspa Fabp3 Gstk1 Gys2 Khk Pck1 S3-12
238	V$E2_Q6_01	6	6	143	950	15072	-2.66	0.0	0.13	0.0	2610205H19Rik Hibch Lpgat1 Sdh1 Slc16a1 Ttc7b
239	V$OLF1_01: olfactory neuron-specific factor	16	16	133	1558	14464	-2.66	0.0	0.97	0.01	2610205H19Rik Aldh6a1 Atf5 BC004044 Car4 Cidea Cidec Dp1l1 Inmt Khk Loxl1 Pcolce2 Pdk4 Ppm1a Rbp4 Smarcd3
240	V$HIF1_Q5: hypoxia-inducible factor 1	18	18	131	1850	14172	-2.68	0.0	0.78	0.0	2610205H19Rik Cox7a1 Cox8b Cpt1b Dgat2 Dp1l1 Elovl6 Fabp3 Fech Gstk1 Hibadh Lactb2 Loxl1 Lpin1 Phf7 Ppm1a Rbpms2 Tekt1
241	V$E2_Q6: papilloma virus regulator E2	15	15	134	1446	14576	-2.69	0.0	1.0	0.01	2610205H19Rik Cs Dnajd1 Fasn Hibch Loxl1 Lpgat1 Mfn2 Rbp4 Rxrg Sdh1 Slc16a1 Thbd Ttc7b Zfp106
242	V$ARP1_01: apolipoprotein AI regulatory protein 1	14	14	135	1702	14320	-2.69	0.0	0.32	0.0	Adpn Ak2 Car4 Chpt1 Cidec Cs Cugbp2 Loxl1 Ndufv1 Odz3 Pdk4 Rgs7 Tcfap2a Tmem45b
243	V$FOXO1_02: fork head box O1	11	11	138	972	15050	-2.7	0.0	1.22	0.02	Acadvl Adfp Brp44l Elovl6 Hdgfrp2 Hibadh Lipe Ogn Pdk4 Ppm1a Uqcrc1
244	V$POU6F1_01	10	10	139	1326	14696	-2.71	0.0	0.23	0.0	Adpn Dgat2 Gstk1 Lactb2 Msra Myl4 Odz3 Ogn Sycp3 Uqcrc1
245	V$HEN1_01: HEN1	1	1	148	382	15640	-2.71	0.0	0.03	0.0	Rbpms2
246	V$TFIII_Q6	139	139	10	14703	1319	-2.72	0.0	1.17	0.02	0610007A15Rik 0610039N19Rik 1810044O22Rik 2310001N14Rik 2610205H19Rik Aacs Acadl Acadm Acadvl Acat1 Aco1 Adfp Adpn Ak2 Aldh6a1 Amy1 Aoc3 Arl4 Atf5 BC004044 BC027342 BC054059 Bloc1s1 Brp44l Camk2d Car13 Car3 Car4 Car5b Cav1 Ccl24 Ces3 Chpt1 Cidea Cidec Cox7a1 Cox8b Cpt1b Crat Csl Cugbp2 Cyp2e1 D5Ertd33e Dbi Decr1 Dgat2 Dlat Dnajd1 Dp1l1 Dpep1 Dpt Ech1 Efemp1 Eif4ebp1 Elovl6 Eno3 Ephx2 Etfdh Fabp3 …
247	V$ATATA_B: Avian C-type TATA box	9	9	140	1219	14803	-2.73	0.0	0.21	0.0	1810044O22Rik Acadm Adpn Amy1 Aspa Cidec Dlat Gpr146 Hibadh
248	V$AR_01: androgen receptor	13	13	136	1230	14792	-2.73	0.0	1.02	0.01	Cav1 Ces3 Cidea Cyp2e1 Dbi Dlat Dpep1 Eif4ebp1 Etfdh Orm1 S3-12 Slc5a6 Smarcd3
249	V$TAL1ALPHAE47_01: Tal-1alpha:E47 heterodimer	10	10	139	1299	14723	-2.76	0.0	0.25	0.0	Aoc3 Cidec Cs Msra Myh4 Myl1 Ndufa5 Odz3 Rtn2 Zfp106
250	V$TFIIA_Q6	135	135	14	14395	1627	-2.76	0.0	0.81	0.0	0610007A15Rik 0610039N19Rik 1810044O22Rik 2310001N14Rik 2610205H19Rik Aacs Acadl Acadm Acadvl Acat1 Adfp Adpn Ak2 Aldh1a1 Aldh6a1 Amy1 Aoc3 Aspa Atf5 BC004044 BC027342 BC054059 Bloc1s1 Brp44l Camk2d Car13 Car3 Car4 Car5b Cav1 Ccl24 Cd36 Ces3 Chpt1 Cidea Cidec Cox7a1 Cox8b Cpt1b Cs Csl Cugbp2 Cyp2e1 D5Ertd33e Dbi Decr1 Dgat2 Dlat Dnajd1 Dp1l1 Dpep1 Dpt Ech1 Efemp1 Eif4ebp1 Elovl6 Eno3 Ephx2 Etfdh …
251	V$TCF11MAFG_01: TCF11:MafG heterodimers	9	9	140	1198	14824	-2.77	0.0	0.24	0.0	0610007A15Rik 0610039N19Rik 2310001N14Rik Cd36 D5Ertd33e Fasn Gsta3 Lpin1 Ndufv1
252	V$ATF_01: activating transcription factor	15	15	134	1637	14385	-2.77	0.0	0.57	0.0	Adpn Aldh6a1 Camk2d Dgat2 Fabp3 Fcgrt Hk2 Lactb2 Mfn2 Odz3 Pck1 Pdhb Pdk4 Ppm1a Ucp3
253	V$YY1_02: Yin and Yang 1	15	15	134	1676	14346	-2.77	0.0	0.51	0.0	Acadm Acadvl Adfp Cav1 Crat Fasn Lipe Myh4 Pdhb Ppargc1b S3-12 Sycp3 Uqcrc1 Vegfb Zfp106
254	V$LHX3_01: LIM homeobox transcription factor 3	13	13	136	1278	14744	-2.79	0.0	0.89	0.0	Csl D5Ertd33e Ephx2 Fcgrt Hoxa7 Mfn2 Myh4 Myl1 Ogn Pdk4 Phf7 Tcfap2a Ttc7b
255	V$LEF1_Q6	139	139	10	14751	1271	-2.8	0.0	1.02	0.01	0610039N19Rik 1810044O22Rik 2310001N14Rik 2610205H19Rik Aacs Acadl Acadm Acadvl Acat1 Adfp Adpn Ak2 Aldh6a1 Amy1 Aoc3 Aspa Atf5 BC004044 BC027342 BC054059 Brp44l Camk2d Car13 Car3 Car4 Car5b Cav1 Ccl24 Cd36 Ces3 Chpt1 Cidea Cidec Cox7a1 Cox8b Cpt1b Crat Cs Csl Cugbp2 Cyp2e1 D5Ertd33e Dbi Decr1 Dgat2 Dlat Dnajd1 Dp1l1 Dpep1 Dpt Ech1 Efemp1 Eif4ebp1 Elovl6 Eno3 Ephx2 Etfdh Fabp3 Fasn Fcgrt Fech Fhl…
256	V$HIF1_Q3: hypoxia induced factor	13	13	136	1296	14726	-2.81	0.0	0.84	0.0	Cox7a1 Cox8b Crat Dgat2 Elovl6 Fech Gstk1 Mfn2 Pdhb Phf7 Ppm1a Rarres2 Sycp3
257	V$S8_01: S8	12	12	137	1423	14599	-2.81	0.0	0.39	0.0	Csl D5Ertd33e Decr1 Dpep1 Ephx2 Fcgrt Lpgat1 Myh4 Myl1 Pdk4 Pkd2l2 Ttc7b
258	V$RREB1_01: Ras-responsive element binding protein 1	11	11	138	1334	14688	-2.82	0.0	0.35	0.0	Camk2d Car13 Cox7a1 Cpt1b Dbi Gadd45g Hibch Lpin1 Rarres2 Rtn2 Slc24a3
259	V$CREB_01: cAMP-responsive element binding protein	13	13	136	1460	14562	-2.82	0.0	0.5	0.0	Adpn Aldh6a1 Arl4 Camk2d Cugbp2 Fabp3 Lactb2 Mfn2 Ndufa5 Odz3 Pck1 Ppm1a Zfp106
260	V$OCT_C: Octamer binding site	8	8	141	1069	14953	-2.85	0.0	0.24	0.0	Adpn Car13 Gadd45g Lpl Mocs2 Msra Ndufa5 Sycp3
261	V$OCT1_01: octamer factor 1	2	2	147	475	15547	-2.85	0.0	0.07	0.0	Lpl Msra
262	V$FOXO4_02: fork head box O4	6	6	143	454	15568	-2.87	0.0	1.38	0.04	Adfp Brp44l Elovl6 Hdgfrp2 Ogn Uqcrc1
263	V$TAL1BETAITF2_01: Tal-1beta:ITF-2 heterodimer	11	11	138	1090	14932	-2.88	0.0	0.83	0.0	Aoc3 Cidec Lims2 Loxl1 Msra Myl1 Ndufa5 Odz3 Pep4 Rtn2 Zfp106
264	V$AHRARNT_02: aryl hydrocarbon receptor:Arnt heterodimers, fixed core	1	1	148	14	16008	-2.89	0.0	2.04	0.11	Msra
265	V$TEL2_Q6	9	9	140	1120	14902	-2.9	0.0	0.33	0.0	Aco1 Amy1 BC054059 Hibadh Immt Ndufv1 Pep4 S3-12 Tgoln1
266	V$MEF2_02: myogenic MADS factor MEF-2	11	11	138	1163	14859	-2.92	0.0	0.65	0.0	Brp44l Cidea Cidec Cpt1b Eno3 Fabp3 Itm2a Lpl Msra Myh4 Tgoln1
267	V$HTF_01	8	8	141	711	15311	-2.92	0.0	1.07	0.01	Adfp Arl4 Cyp2e1 Fcgrt Hk2 Myh4 Pdhb Pdk4
268	V$GRE_C: Glucocorticoid response element	7	7	142	593	15429	-2.94	0.0	1.15	0.01	Car5b Cav1 Cidea Cyp2e1 Dlat Orm1 Rtn2
269	V$ICSBP_Q6	9	9	140	861	15161	-2.94	0.0	0.89	0.0	Ak2 Amy1 Chpt1 Fxyd1 Odz3 Ogn Pxmp2 Tmem45b Ucp3
270	V$ACAAT_B: Avian C-type CCAAT box	10	10	139	1130	14892	-2.95	0.0	0.49	0.0	BC004044 Brp44l Cox7a1 Gys2 Hdgfrp2 LOC330189 Lactb2 Myl4 Pgm2 S3-12
271	V$LXR_Q3	2	2	147	78	15944	-2.96	0.0	1.78	0.1	Fasn Hk2
272	V$STAT5A_01: signal transducer and activator of transcription 5a	9	9	140	1049	14973	-2.98	0.0	0.44	0.0	Ak2 Ccl24 Eif4ebp1 Etfdh Hibadh Lipe Pdk4 Rtn2 Thbd
273	V$HNF1_Q6	145	145	4	15373	649	-2.99	0.0	1.29	0.04	0610007A15Rik 0610039N19Rik 1810044O22Rik 2310001N14Rik 2610205H19Rik Aacs Acadl Acadm Acadvl Acat1 Aco1 Adfp Adpn Ak2 Aldh6a1 Amy1 Aoc3 Arl4 Aspa Atf5 BC027342 BC054059 Bloc1s1 Brp44l Camk2d Car13 Car3 Car4 Car5b Cav1 Ccl24 Cd36 Ces3 Chpt1 Cidea Cidec Cox7a1 Cox8b Cpt1b Cs Csl Cugbp2 Cyp2e1 D5Ertd33e Dbi Decr1 Dgat2 Dlat Dnajd1 Dp1l1 Dpep1 Dpt Ech1 Efemp1 Eif4ebp1 Elovl6 Eno3 Ephx2 Etfdh Fabp3 F…
274	V$MEIS1AHOXA9_01: Meis-1a:HOXA9 heterodimeric binding	3	3	146	167	15855	-2.99	0.0	1.58	0.07	Efemp1 Gstk1 Ttc7b
275	V$FOXO3_01: fork head box O3	5	5	144	378	15644	-3.0	0.0	1.28	0.04	Adfp Brp44l Hdgfrp2 Ogn Uqcrc1
276	V$EVI1_05: ectopic viral integration site 1 encoded factor	9	9	140	1007	15015	-3.0	0.0	0.52	0.0	Acadvl Cav1 Ccl24 Cd36 Cyp2e1 Gadd45g Lims2 Lipe Rarres2
277	V$NERF_Q2: new ets-related factor 1a	6	6	143	810	15212	-3.01	0.0	0.26	0.0	Arl4 BC054059 Ifi27 Loxl1 Ndufv1 Pep4
278	V$TAL1BETAE47_01: Tal-1beta:E47 heterodimer	8	8	141	891	15131	-3.06	0.0	0.52	0.0	Aoc3 Cidec Msra Myl1 Ndufa5 Odz3 Rtn2 Zfp106
279	V$PR_01: high affinity binding sites for progesterone receptor	4	4	145	279	15743	-3.06	0.0	1.33	0.04	Ces3 Dlat Immt Rtn2
280	V$E2_01: papilloma virus regulator E2	7	7	142	858	15164	-3.06	0.0	0.37	0.0	2610205H19Rik Hibch Lpgat1 Rbp4 Sdh1 Slc16a1 Ttc7b
281	V$PR_02: is recognized by progesterone receptor	7	7	142	845	15177	-3.07	0.0	0.39	0.0	Car5b Ces3 Dlat Immt Msra Ndufa5 Rtn2
282	V$PAX_Q6	144	144	5	15327	695	-3.09	0.0	0.99	0.01	0610007A15Rik 0610039N19Rik 1810044O22Rik 2310001N14Rik Aacs Acadl Acadm Acadvl Acat1 Aco1 Adfp Adpn Ak2 Aldh1a1 Aldh6a1 Amy1 Aoc3 Arl4 Aspa Atf5 BC004044 BC027342 BC054059 Bloc1s1 Brp44l Camk2d Car13 Car3 Car4 Car5b Cav1 Ccl24 Cd36 Ces3 Chpt1 Cidea Cidec Cox7a1 Cox8b Cpt1b Crat Cs Csl Cyp2e1 D5Ertd33e Dbi Decr1 Dgat2 Dlat Dnajd1 Dp1l1 Dpep1 Dpt Ech1 Efemp1 Eif4ebp1 Elovl6 Eno3 Ephx2 Etfdh Fabp3 …
283	V$NFKAPPAB50_01: NF-kappaB (p50)	5	5	144	691	15331	-3.11	0.0	0.26	0.0	0610039N19Rik Car13 Gpr146 Itga7 Slc24a3
284	V$T3R_01: viral homolog of thyroid hormone receptor alpha1	2	2	147	421	15601	-3.11	0.0	0.1	0.0	Fxyd1 Vegfb
285	V$CHX10_01	2	2	147	418	15604	-3.13	0.0	0.1	0.0	Cd36 Cs
286	V$CREBP1CJUN_01: CRE-binding protein 1:c-Jun heterodimer	6	6	143	628	15394	-3.2	0.0	0.63	0.0	Adpn Camk2d Lactb2 Odz3 Pcolce2 Ppm1a
287	V$E4F1_Q6	5	5	144	461	15561	-3.22	0.0	0.85	0.0	Aldh6a1 Arl4 Dlat Mfn2 Pdhb
288	V$E4BP4_01: E4BP4	5	5	144	613	15409	-3.23	0.0	0.39	0.0	Amy1 Brp44l Ces3 Csl Elovl6
289	V$NFKB_C: NF-kappaB binding site	4	4	145	558	15464	-3.23	0.0	0.27	0.0	Atf5 Cox7a1 Dpep1 Pdk4
290	V$STAT5B_01: signal transducer and activator of transcription 5b	4	4	145	325	15697	-3.24	0.0	1.02	0.01	Eif4ebp1 Etfdh Hibadh Rtn2
291	V$PPARA_02: PPAR-alpha:RXR-alpha heterodimer (peroxisome proliferator activated factor alpha:retinoid X receptor alpha)	5	5	144	479	15543	-3.25	0.0	0.77	0.0	Dp1l1 Efemp1 Ifi27 Sytl2 Uqcrc1
292	V$ATF6_01: activating transcription factor 6	4	4	145	330	15692	-3.25	0.0	0.99	0.01	Adfp Dp1l1 Hk2 Pdk4
293	V$ATF_B: ATF binding site	5	5	144	492	15530	-3.26	0.0	0.72	0.0	Adpn Camk2d Lactb2 Odz3 Ppm1a
294	V$NFMUE1_Q6	5	5	144	575	15447	-3.27	0.0	0.47	0.0	Crat Fasn Pdhb Ppargc1b Uqcrc1
295	V$EVI1_02: ectopic viral integration site 1 encoded factor	2	2	147	385	15637	-3.28	0.0	0.13	0.0	Ccl24 Lipe
296	V$RSRFC4_Q2	4	4	145	366	15656	-3.34	0.0	0.81	0.0	Amy1 Brp44l Cidea Cpt1b
297	V$NGFIC_01: nerve growth factor-induced protein C	1	1	148	281	15741	-3.34	0.0	0.07	0.0	Sgce
298	V$ALPHACP1_01	4	4	145	412	15610	-3.38	0.0	0.62	0.0	Dbi Etfdh Hk2 Sycp3
299	V$CDPCR3_01: cut-like homeodomain protein	4	4	145	401	15621	-3.39	0.0	0.66	0.0	Adfp Cidea S3-12 Tgoln1
300	V$R_01: Epstein-Barr virus transcription factor R	3	3	146	236	15786	-3.39	0.0	0.97	0.01	BC004044 Phf7 Ucp1
301	V$BEL1_B: Bel-1 similar region	1	1	148	27	15995	-3.39	0.0	1.48	0.07	LOC330189
302	V$HOX13_01: Hox-1.3	3	3	146	242	15780	-3.42	0.0	0.93	0.0	Elovl6 Lactb2 Mfn2
303	V$NFY_C: NF-Y binding site	3	3	146	399	15623	-3.44	0.0	0.33	0.0	Aldh6a1 Dbi Pdk4
304	V$FXR_Q3	3	3	146	271	15751	-3.48	0.0	0.77	0.0	Car4 Pck1 Slc24a3
305	V$FREAC3_01: Fork head RElated ACtivator-3	3	3	146	358	15664	-3.51	0.0	0.43	0.0	LOC330189 Ogn Zfhx1a
306	V$CLOX_01: Clox	2	2	147	324	15698	-3.51	0.0	0.22	0.0	Lims2 Msra
307	V$PBX1_02: homeo domain factor Pbx-1	1	1	148	249	15773	-3.52	0.0	0.1	0.0	Zfhx1a
308	V$MEF2_03: myogenic MADS factor MEF-2	2	2	147	320	15702	-3.52	0.0	0.22	0.0	Cidea Cpt1b
309	V$MYCMAX_01: c-Myc:Max heterodimer	2	2	147	140	15882	-3.54	0.0	0.98	0.01	Acat1 BC004044
310	V$AR_03: is recognized by androgen reseptor	2	2	147	315	15707	-3.54	0.0	0.23	0.0	Dlat Immt
311	V$POLY_C: Retroviral Poly A signal	1	1	148	243	15779	-3.56	0.0	0.11	0.0	Ogn
312	V$STAF_01: Se-Cys tRNA gene transcription activating factor	2	2	147	309	15713	-3.56	0.0	0.24	0.0	Acadvl Slc5a6
313	V$FXR_IR1_Q6	2	2	147	152	15870	-3.6	0.0	0.88	0.0	Car4 Ifi27
314	V$ISRE_01: interferon-stimulated response element	2	2	147	264	15758	-3.65	0.0	0.35	0.0	Ogn Tcfap2a
315	V$OCT1_07: octamer factor 1	1	1	148	221	15801	-3.67	0.0	0.13	0.0	Msra
316	V$AHR_01: aryl hydrocarbon / dioxin receptor	1	1	148	42	15980	-3.68	0.0	1.11	0.01	Camk2d
317	V$APOLYA_B: Avian C-type PolyA signal	1	1	148	42	15980	-3.68	0.0	1.11	0.01	Rxrg
318	V$HEN1_02: HEN1	2	2	147	188	15834	-3.68	0.0	0.64	0.0	Eif4ebp1 Rbpms2
319	V$EGR2_01: Egr-2/Krox-20 early growth response gene product	1	1	148	217	15805	-3.7	0.0	0.14	0.0	Sgce
320	V$BACH1_01: BTB and CNC homolog 1	2	2	147	236	15786	-3.7	0.0	0.44	0.0	Rgs7 Sycp3
321	V$EVI1_06: ectopic viral integration site 1 encoded factor	1	1	148	206	15816	-3.74	0.0	0.16	0.0	Slc16a1
322	V$AR_02: high affinity binding sites for androgen receptor	1	1	148	54	15968	-3.83	0.0	0.92	0.0	Dlat
323	V$EGR3_01: early growth response gene 3 product	1	1	148	180	15842	-3.85	0.0	0.21	0.0	Sgce
324	V$CDP_02: transcriptional repressor CDP	1	1	148	160	15862	-3.91	0.0	0.25	0.0	Lims2
325	V$HSF_Q6	1	1	148	158	15864	-3.93	0.0	0.26	0.0	Gpr146
326	V$GNCF_01: GCNF (germ cell nuclear factor)	1	1	148	94	15928	-4.01	0.0	0.53	0.0	Brp44l
327	V$SREBP1_02: sterol regulatory element-binding protein 1	1	1	148	94	15928	-4.01	0.0	0.53	0.0	Fasn
328	V$RSRFC4_01: related to serum response factor, C4	1	1	148	93	15929	-4.01	0.0	0.54	0.0	Cidea
329	V$E2F_01: E2F	1	1	148	110	15912	-4.02	0.0	0.44	0.0	Ak2
