# Supplementary material for: A genomic analysis of mouse models of breast cancer reveals molecular features of mouse models and relationships to human breast cancer
Source: Breast Cancer Res. 2014 Jun 5;16(3):R59. doi: 10.1186/bcr3672 (PMC4078930; doi:10.1186/bcr3672)
Supplement: Additional file 3 — Fold change values organized by mouse tumor model type comparing the mouse model to normal mammary gland. [file bcr3672-S3.zip › Additional_File_3/ATX_vs_NMLmammary/AdditionalFile60_ATX_vs_NMLmammary/UpregulatedGenegather_kegg_121022.txt]

#	Annotation	Total Genes With Ann	Your Genes (With Ann)	Your Genes (No Ann)	Genome (With Ann)	Genome (No Ann)	ln(Bayes factor)	neg ln(p value)	FE: neg ln(p value)	FE: neg ln(FDR)	Genes
1	path:mmu00230: Purine metabolism	5	5	19	103	2392	2.77	7.08	5.84	2.4	Enpp1 Papss1 Pola1 Prim1 Prps2
2	path:mmu00791: Atrazine degradation	1	1	23	1	2494	0.76	4.82	3.96	1.22	Apobec1
3	path:mmu00430: Taurine and hypotaurine metabolism	1	1	23	5	2490	-0.3	0.0	2.88	1.06	Gad1
4	path:mmu00920: Sulfur metabolism	1	1	23	8	2487	-0.68	0.0	2.49	1.06	Papss1
5	path:mmu05060: Prion disease	1	1	23	10	2485	-0.86	0.0	2.3	1.06	Lamr1
6	path:mmu00740: Riboflavin metabolism	1	1	23	11	2484	-0.94	0.0	2.22	1.06	Enpp1
7	path:mmu00240: Pyrimidine metabolism	2	2	22	64	2431	-0.96	0.0	2.05	1.06	Pola1 Prim1
8	path:mmu00601: Blood group glycolipid biosynthesis-lactoseries	1	1	23	12	2483	-1.01	0.0	2.14	1.06	Ggta1
9	path:mmu00770: Pantothenate and CoA biosynthesis	1	1	23	15	2480	-1.19	0.0	1.95	1.06	Enpp1
10	path:mmu00410: beta-Alanine metabolism	1	1	23	16	2479	-1.24	0.0	1.89	1.06	Gad1
11	path:mmu00602: Blood group glycolipid biosynthesis-neolactoseries	1	1	23	16	2479	-1.24	0.0	1.89	1.06	Ggta1
12	path:mmu04540: Gap junction	2	2	22	82	2413	-1.29	0.0	1.66	1.06	Gna14 Itpr3
13	path:mmu00450: Selenoamino acid metabolism	1	1	23	17	2478	-1.29	0.0	1.84	1.06	Papss1
14	path:mmu00251: Glutamate metabolism	1	1	23	18	2477	-1.34	0.0	1.79	1.06	Gad1
15	path:mmu00252: Alanine and aspartate metabolism	1	1	23	18	2477	-1.34	0.0	1.79	1.06	Gad1
16	path:mmu04020: Calcium signaling pathway	3	3	21	178	2317	-1.36	0.0	1.4	0.89	Ccnb2 Gna14 Itpr3
17	path:mmu00220: Urea cycle and metabolism of amino groups	1	1	23	19	2476	-1.38	0.0	1.74	1.06	Arg1
18	path:mmu00030: Pentose phosphate pathway	1	1	23	21	2474	-1.45	0.0	1.66	1.06	Prps2
19	path:mmu04080: Neuroactive ligand-receptor interaction	1	1	23	277	2218	-1.49	0.0	0.06	0.06	Gabrp
20	path:mmu04060: Cytokine-cytokine receptor interaction	3	3	21	237	2258	-1.67	0.0	0.91	0.69	Il13ra1 Tnfrsf11b Tnfrsf18
21	path:mmu00500: Starch and sucrose metabolism	1	1	23	29	2466	-1.69	0.0	1.38	0.89	Enpp1
22	path:mmu00330: Arginine and proline metabolism	1	1	23	36	2459	-1.83	0.0	1.2	0.81	Arg1
23	path:mmu00650: Butanoate metabolism	1	1	23	36	2459	-1.83	0.0	1.2	0.81	Gad1
24	path:mmu00350: Tyrosine metabolism	1	1	23	39	2456	-1.88	0.0	1.14	0.8	Pnmt
25	path:mmu04010: MAPK signaling pathway	2	2	22	229	2266	-1.94	0.0	0.41	0.31	Casp2 Dusp6
26	path:mmu00310: Lysine degradation	1	1	23	43	2452	-1.94	0.0	1.06	0.76	Plod2
27	path:mmu00760: Nicotinate and nicotinamide metabolism	1	1	23	50	2445	-2.02	0.0	0.94	0.69	Enpp1
28	path:mmu04310: Wnt signaling pathway	1	1	23	140	2355	-2.18	0.0	0.29	0.25	Fzd6
29	path:mmu00380: Tryptophan metabolism	1	1	23	74	2421	-2.19	0.0	0.66	0.51	Uhrf1
30	path:mmu04070: Phosphatidylinositol signaling system	1	1	23	75	2420	-2.19	0.0	0.65	0.51	Itpr3
31	path:mmu04530: Tight junction	1	1	23	122	2373	-2.22	0.0	0.36	0.29	Cldn23
