# Supplementary material for: A genomic analysis of mouse models of breast cancer reveals molecular features of mouse models and relationships to human breast cancer
Source: Breast Cancer Res. 2014 Jun 5;16(3):R59. doi: 10.1186/bcr3672 (PMC4078930; doi:10.1186/bcr3672)
Supplement: Additional file 3 — Fold change values organized by mouse tumor model type comparing the mouse model to normal mammary gland. [file bcr3672-S3.zip › Additional_File_3/ATX_vs_NMLmammary/AdditionalFile60_ATX_vs_NMLmammary/UpregulatedGenegather_transfac_121022.txt]

#	Annotation	Total Genes With Ann	Your Genes (With Ann)	Your Genes (No Ann)	Genome (With Ann)	Genome (No Ann)	ln(Bayes factor)	neg ln(p value)	FE: neg ln(p value)	FE: neg ln(FDR)	Genes
1	V$MAZR_01: MAZ related factor	58	58	39	6654	9420	4.5	8.43	8.48	3.5	1200008O12Rik 4932416A11Rik AJ430384 Abcg1 Apobec1 Aqp5 Arg1 BC037006 Biklk Casp2 Cdca7 Col7a1 Cotl1 Cxxc5 Dusp6 Emb Enpp1 Etv1 Fignl1 Gdpd1 Ggta1 Hebp2 Hey1 Il13ra1 Insl6 Lamr1 Lgals7 Mglap Mlp Mmp14 Moxd1 Msln Nab2 Nptx1 Nrarp Papln Pappa Papss1 Pdk3 Pdlim4 Plod2 Pnmt Pola1 Pou3f1 Prps2 Ptpn2 Rcn1 Sall2 Scrg1 Slc16a6 Slco1a5 Stat6 Tcfap2c Tnfrsf18 Traip Trib1 Tspan2 Uhrf1
2	V$MAZ_Q6	83	83	14	11188	4886	4.25	8.11	8.39	3.5	1200008O12Rik 2310061G07Rik 2410043F08Rik 5430413I02Rik AJ430384 Abcg1 Aqp5 BC025076 BC037006 Biklk Casp2 Ccnb2 Cdca7 Cldn23 Col7a1 Cotl1 Cxxc5 Dsc2 Dusp6 Emb Enpp1 Epha2 Etv1 Fignl1 Fzd6 Gabrp Gad1 Gdpd1 Grip1 Hebp2 Hey1 Htr5b Il13ra1 Il17re Insl6 Irx5 Lamr1 Lgals7 Mglap Mlp Mmp14 Moxd1 Msln Nab2 Nptx1 Nrarp Oact1 Papln Pappa Papss1 Pcdhb17 Pdk3 Pdlim4 Perp Pigf Plod2 Pnmt Pola1 Pou3f1 Prps2 Ptp…
3	V$E2F1DP1_01: E2F-1:DP-1 heterodimer	44	44	53	4558	11516	4.18	8.06	8.18	3.5	2410043F08Rik 4932416A11Rik 5430413I02Rik Aurkb BC025076 Casp2 Cdca7 Dsc2 Dusp6 Emb Enpp1 Fignl1 Gad1 Ggta1 Gna14 Htr5b Il13ra1 Irx5 Lamr1 Moxd1 Nab2 Nrarp Oact1 Papss1 Pcdhb17 Pdlim4 Perp Pola1 Prim1 Prps2 Rcn2 Sec11l1 Sgol1 Slc16a6 Slco1a5 Smox Ss18 Stra8 Tcfap2c Tnfrsf18 Trib1 Tspan2 Txn1 Uhrf1
4	V$CDX2_Q5	45	45	52	10236	5838	3.88	7.85	0.0	0.0	2410043F08Rik 5430413I02Rik AJ430384 Apobec1 Aurkb BC025076 BC037006 Casp2 Ccnb2 Cdca7 Chi3l3 Cldn23 Dsc2 Dusp6 Emb Etv1 Fignl1 Ggta1 Gna14 Grip1 Hebp2 Insl6 Lamr1 Lgals7 Moxd1 Nrarp Pcdhb11 Pcdhb17 Pdk3 Perp Plod2 Pola1 Prim1 Rcn1 Rcn2 Sall2 Scrg1 Sec11l1 Slc5a8 Slco1a5 Slco1a6 Smox Stard3 Tnfrsf18 Zfp239
5	V$E2F1_Q6: E2F-1	66	66	31	8278	7796	3.28	7.15	7.23	2.95	2410043F08Rik 4932416A11Rik 5430413I02Rik AJ430384 Abcg1 Aqp5 Aurkb BC025076 BC037006 Biklk Casp2 Cdca7 Cldn23 Col7a1 Cotl1 Dsc2 Dusp6 Emb Enpp1 Epha2 Fignl1 Fzd6 Gad1 Ggta1 Gna14 Hey1 Htr5b Il13ra1 Insl6 Irx5 Lamr1 Mglap Mlp Mmp14 Moxd1 Nab2 Nptx1 Nrarp Oact1 Papss1 Pcdhb17 Pdk3 Pdlim4 Pem Perp Pigf Pola1 Pou3f1 Prim1 Prps2 Ptpn2 Rcn2 Sec11l1 Sgol1 Slc16a6 Slc5a8 Slco1a5 Smox Ss18 Stard3 Stra8 T…
6	V$KROX_Q6	54	54	43	6311	9763	3.2	7.04	7.12	2.95	1200008O12Rik 2310061G07Rik AJ430384 Abcg1 Aqp5 BC037006 Biklk Casp2 Cldn23 Col7a1 Cotl1 Dsc2 Dusp6 Emb Enpp1 Etv1 Fzd6 Gad1 Gdpd1 Ggta1 Hebp2 Hey1 Il13ra1 Insl6 Irx5 Lamr1 Lgals7 Mlp Mmp14 Moxd1 Nab2 Nptx1 Nrarp Papln Papss1 Pdlim4 Pigf Plod2 Pnmt Pola1 Pou3f1 Ptpn2 Rcn1 Rcn2 Rnf7 Slc16a6 Slc5a8 Smox Stard3 Stra8 Tcfap2c Trib1 Tspan2 Uhrf1
7	V$XFD2_01: Xenopus fork head domain factor 2	10	10	87	3815	12259	3.18	7.04	0.0	0.0	Aurkb Cldn23 Cxxc5 Enpp1 Gabrp Gdpd1 Insl6 Pcdhb11 Slco1a5 Stard3
8	V$E2F1_Q3_01	41	41	56	4410	11664	2.8	6.56	6.72	2.85	4932416A11Rik AJ430384 Aqp5 BC037006 Casp2 Cdca7 Cldn23 Cxxc5 Dusp6 Emb Enpp1 Fzd6 Gdpd1 Ggta1 Htr5b Insl6 Irx5 Lamr1 Mlp Mmp14 Moxd1 Nab2 Oact1 Papss1 Pdlim4 Perp Pigf Pola1 Pou3f1 Prim1 Rcn1 Rnf7 Sgol1 Slc16a6 Ss18 Stra8 Tcfap2c Traip Trib1 Tspan2 Uhrf1
9	V$HNF4_01_B: Hepatocyte nuclear factor 4	11	11	86	612	15462	2.43	6.21	6.68	2.85	2410043F08Rik 5430413I02Rik Apobec1 Biklk Dusp6 Gna14 Mlp Msln Papln Rnf7 Sec11l1
10	V$AFP1_Q6	6	6	91	2748	13326	2.33	6.11	0.0	0.0	Arg1 Emb Enpp1 Pdk3 Tnfrsf18 Tspan2
11	V$NKX3A_01: NK class homeobox factor 3A	8	8	89	3188	12886	2.3	6.06	0.0	0.0	Gabrp Gdpd1 Mlp Mmp14 Prim1 Slc5a8 Slco1a6 Ss18
12	V$E2F_Q4: E2F	47	47	50	5467	10607	2.18	5.93	6.04	2.46	2410043F08Rik 4932416A11Rik 5430413I02Rik Apobec1 Aurkb BC037006 Biklk Casp2 Cdca7 Cldn23 Col7a1 Dusp6 Emb Enpp1 Epha2 Etv1 Fignl1 Gabrp Gad1 Ggta1 Htr5b Irx5 Lamr1 Mglap Mmp14 Pdk3 Perp Pola1 Pou3f1 Prim1 Prps2 Rcn2 Rnf7 Sec11l1 Sgol1 Slc16a6 Slc5a8 Slco1a5 Smox Sostdc1 Stat6 Stra8 Traip Trib1 Tspan2 Txn1 Uhrf1
13	V$E2F1DP2_01: E2F-1:DP-2 heterodimer	15	15	82	1086	14988	1.95	5.68	6.09	2.46	2410043F08Rik Casp2 Cdca7 Emb Enpp1 Gad1 Ggta1 Htr5b Lamr1 Pola1 Prps2 Rcn2 Slc16a6 Txn1 Uhrf1
14	V$OCT1_02: octamer factor 1	20	20	77	5416	10658	1.73	5.42	0.0	0.0	AJ430384 Abcg1 Aurkb BC025076 Ccnb2 Dusp6 Insl6 Lgals7 Pcdhb11 Pcdhb17 Pigf Prim1 Prps2 Rcn2 Sall2 Slc5a8 Ss18 Stat6 Stra8 Tnfrsf11b
15	V$GATA2_02: GATA-binding factor 2	21	21	76	5486	10588	1.34	4.97	0.0	0.0	2310061G07Rik Abcg1 Aurkb Casp2 Cdca7 Chi3l3 Dsc2 Emb Epha2 Gna14 Insl6 Mmp14 Moxd1 Pcdhb11 Pnmt Prim1 Scrg1 Slc5a8 Slco1a5 Stra8 Zfp239
16	V$BRN2_01: POU factor Brn-2	29	29	68	6848	9226	1.15	4.73	0.0	0.0	2410043F08Rik 4932416A11Rik 5430413I02Rik AJ430384 BC037006 Ccnb2 Chi3l3 Dusp6 Fignl1 Fzd6 Ggta1 Grip1 Hebp2 Insl6 Lgals7 Papln Pappa Pcdhb11 Plod2 Pola1 Prim1 Ptpn2 Rcn2 Sall2 Scrg1 Sgol1 Slco1a6 Ss18 Txn1
17	V$E2F4DP2_01: E2F-4:DP-2 heterodimer	20	20	77	1821	14253	1.14	4.73	5.14	1.7	2410043F08Rik 5430413I02Rik Casp2 Cdca7 Dsc2 Dusp6 Emb Enpp1 Fignl1 Gad1 Ggta1 Htr5b Lamr1 Pcdhb17 Pola1 Prps2 Rcn2 Slc16a6 Txn1 Uhrf1
18	V$MEF2_Q6_01	45	45	52	9495	6579	1.06	4.68	0.0	0.0	2410043F08Rik AJ430384 Apobec1 Arg1 BC025076 Casp2 Cdca7 Cldn23 Dsc2 Dusp6 Emb Enpp1 Etv1 Fignl1 Ggta1 Grip1 Hebp2 Htr5b Il13ra1 Insl6 Lamr1 Lgals7 Mglap Oact1 Pappa Pcdhb11 Pcdhb17 Pdk3 Perp Pigf Pola1 Ptpn2 Rcn1 Rcn2 Rnf7 Sall2 Scrg1 Slc5a8 Slco1a5 Sostdc1 Ss18 Tcfap2c Tnfrsf18 Traip Zfp239
19	V$IRF_Q6	14	14	83	4084	11990	1.03	4.63	0.0	0.0	2310061G07Rik AJ430384 Ccnb2 Cotl1 Dsc2 Enpp1 Epha2 Gad1 Pcdhb11 Slc5a8 Slco1a5 Stat6 Stra8 Zfp239
20	V$E2F_Q3_01	45	45	52	5498	10576	0.97	4.57	4.73	1.69	4932416A11Rik AJ430384 Aurkb BC037006 Biklk Casp2 Ccnb2 Cdca7 Cldn23 Col7a1 Dusp6 Emb Epha2 Fignl1 Gad1 Ggta1 Gna14 Hey1 Htr5b Il13ra1 Irx5 Lamr1 Mglap Mlp Nrarp Papss1 Pdk3 Pigf Plod2 Pola1 Pou3f1 Prim1 Rcn2 Rnf7 Sec11l1 Sgol1 Slc16a6 Slco1a5 Smox Stra8 Traip Trib1 Tspan2 Txn1 Uhrf1
21	V$MYCMAX_B: c-Myc:Max binding sites	49	49	48	6137	9937	0.95	4.51	4.7	1.69	4932416A11Rik AJ430384 Abcg1 Aqp5 Arg1 Aurkb BC025076 BC037006 Cdca7 Cldn23 Col7a1 Cotl1 Cxxc5 Emb Enpp1 Gdpd1 Ggta1 Hey1 Il13ra1 Insl6 Irx5 Lamr1 Moxd1 Msln Nab2 Nptx1 Nrarp Oact1 Pappa Pdk3 Pdlim4 Pola1 Pou3f1 Prim1 Prps2 Ptpn2 Rcn1 Rcn2 Sec11l1 Sgol1 Slc16a6 Ss18 Stard3 Stat6 Tcfap2c Traip Trib1 Txn1 Uhrf1
22	V$E2F1DP1RB_01: Rb:E2F-1:DP-1 trimeric complex	12	12	85	895	15179	0.71	4.27	4.83	1.7	4932416A11Rik Cdca7 Cldn23 Emb Gad1 Htr5b Lamr1 Mglap Pola1 Sgol1 Slc16a6 Stra8
23	V$E2F_03	18	18	79	1652	14422	0.64	4.15	4.62	1.68	4932416A11Rik BC037006 Cdca7 Col7a1 Emb Epha2 Gad1 Htr5b Irx5 Lamr1 Mglap Pdk3 Pola1 Sgol1 Slc16a6 Stra8 Tspan2 Uhrf1
24	V$GFI1_01: growth factor independence 1	18	18	79	4700	11374	0.59	4.09	0.01	0.0	2310061G07Rik Abcg1 Cotl1 Epha2 Fignl1 Fzd6 Gabrp Gna14 Lgals7 Pappa Pcdhb17 Plod2 Rnf7 Sec11l1 Smox Stra8 Tspan2 Zfp239
25	V$E2F_02: E2F	7	7	90	373	15701	0.55	4.03	4.84	1.7	Cdca7 Emb Gad1 Htr5b Lamr1 Pola1 Slc16a6
26	V$E2F_Q3: E2F	7	7	90	373	15701	0.55	4.03	4.84	1.7	Cdca7 Emb Gad1 Htr5b Lamr1 Pola1 Slc16a6
27	V$E2F4DP1_01: E2F-4:DP-1 heterodimer	7	7	90	373	15701	0.55	4.03	4.84	1.7	Cdca7 Emb Gad1 Htr5b Lamr1 Pola1 Slc16a6
28	V$HNF6_Q6	3	3	94	1641	14433	0.46	3.97	0.0	0.0	Cdca7 Prim1 Sall2
29	V$ATF4_Q2: activating transcription factor 4	14	14	83	3903	12171	0.43	3.91	0.01	0.0	AJ430384 BC025076 Epha2 Fignl1 Gdpd1 Gna14 Lgals7 Pdk3 Pigf Rnf7 Sgol1 Slco1a5 Stra8 Trib1
30	V$COUP_01: COUP:HNF-4 heterodimer	23	23	74	2399	13675	0.33	3.79	4.19	1.3	2410043F08Rik Apobec1 Aurkb Biklk Cxxc5 Dsc2 Epha2 Gna14 Grip1 Hebp2 Il17re Mmp14 Papln Pappa Perp Sec11l1 Slc16a6 Slco1a6 Stard3 Stat6 Stra8 Tspan2 Zfp239
31	V$E2F_Q6_01	19	19	78	1876	14198	0.19	3.61	4.11	1.27	4932416A11Rik BC037006 Cdca7 Cldn23 Col7a1 Emb Gad1 Htr5b Irx5 Lamr1 Mglap Nrarp Pdk3 Pola1 Sgol1 Slc16a6 Smox Tspan2 Uhrf1
32	V$CP2_01: CP2	71	71	26	10080	5994	0.19	3.61	3.93	1.19	2410043F08Rik 4932416A11Rik 5430413I02Rik AJ430384 Abcg1 Apobec1 Aqp5 BC025076 BC037006 Biklk Casp2 Ccnb2 Chi3l3 Cldn23 Col7a1 Cotl1 Dsc2 Enpp1 Epha2 Etv1 Fignl1 Fzd6 Gabrp Gad1 Gdpd1 Ggta1 Grip1 Hebp2 Hey1 Il17re Insl6 Irx5 Lamr1 Lgals7 Moxd1 Msln Nab2 Nptx1 Nrarp Papln Pappa Papss1 Pcdhb11 Pcdhb17 Pdlim4 Perp Pigf Plod2 Pnmt Pola1 Pou3f1 Prim1 Prps2 Rcn1 Rcn2 Rnf7 Scrg1 Sgol1 Slc16a6 Slc5a8 Smo…
33	V$E2F1_Q6_01	44	44	53	5611	10463	0.16	3.61	3.83	1.19	2410043F08Rik 4932416A11Rik 5430413I02Rik Aurkb BC037006 Casp2 Ccnb2 Cdca7 Cldn23 Col7a1 Cotl1 Dsc2 Dusp6 Emb Enpp1 Epha2 Fignl1 Gad1 Ggta1 Htr5b Irx5 Lamr1 Mglap Mlp Nrarp Oact1 Pcdhb17 Pdk3 Pigf Pola1 Pou3f1 Prim1 Prps2 Rcn2 Sec11l1 Sgol1 Slc16a6 Smox Stra8 Tnfrsf18 Trib1 Tspan2 Txn1 Uhrf1
34	V$E2F_Q4_01	27	27	70	3039	13035	0.08	3.49	3.86	1.19	4932416A11Rik BC037006 Cdca7 Cldn23 Col7a1 Dusp6 Emb Epha2 Gad1 Gna14 Hey1 Htr5b Irx5 Lamr1 Mglap Nrarp Pdk3 Pola1 Prim1 Sec11l1 Sgol1 Slc16a6 Smox Stra8 Trib1 Tspan2 Uhrf1
35	V$E2F_Q6: E2F	80	80	17	11733	4341	0.06	3.49	3.9	1.19	1200008O12Rik 2410043F08Rik 4932416A11Rik 5430413I02Rik AJ430384 Abcg1 Apobec1 Aqp5 Arg1 Aurkb BC025076 BC037006 Biklk Casp2 Cdca7 Cldn23 Col7a1 Cotl1 Dsc2 Dusp6 Emb Enpp1 Epha2 Etv1 Fignl1 Fzd6 Gabrp Gad1 Ggta1 Gna14 Hey1 Htr5b Il13ra1 Insl6 Irx5 Lamr1 Mglap Mlp Mmp14 Moxd1 Nab2 Nptx1 Nrarp Oact1 Papln Papss1 Pcdhb11 Pcdhb17 Pdk3 Pdlim4 Perp Pigf Pnmt Pola1 Pou3f1 Prim1 Prps2 Ptpn2 Rcn2 Rnf7 Scr…
36	V$HFH8_01: HNF-3/Fkh Homolog-8	7	7	90	2416	13658	0.04	0.0	0.01	0.0	Aurkb Cxxc5 Enpp1 Gabrp Gdpd1 Insl6 Slco1a5
37	V$E2F1_Q4_01	29	29	68	3351	12723	0.02	0.0	3.77	1.18	4932416A11Rik BC037006 Cdca7 Cldn23 Col7a1 Dusp6 Emb Epha2 Fignl1 Gad1 Gna14 Hey1 Htr5b Irx5 Lamr1 Mglap Nrarp Pdk3 Pola1 Prim1 Rnf7 Sec11l1 Sgol1 Slc16a6 Smox Stra8 Trib1 Tspan2 Uhrf1
38	V$GATA_C: GATA binding site	36	36	61	7624	8450	-0.02	0.0	0.02	0.0	1200008O12Rik 2310061G07Rik Abcg1 Aqp5 BC025076 Casp2 Cdca7 Chi3l3 Cldn23 Cotl1 Dsc2 Dusp6 Emb Epha2 Fignl1 Gna14 Hebp2 Insl6 Lgals7 Mglap Mlp Mmp14 Moxd1 Msln Papln Pnmt Prps2 Sall2 Scrg1 Slc16a6 Slco1a5 Sostdc1 Stard3 Stat6 Traip Zfp239
39	V$MINI20_B: Muscle initiator sequence-20	69	69	28	9837	6237	-0.09	0.0	3.61	1.09	2310061G07Rik 2410043F08Rik 4932416A11Rik AJ430384 Abcg1 Apobec1 Aqp5 Arg1 Aurkb BC025076 BC037006 Biklk Casp2 Ccnb2 Col7a1 Cotl1 Cxxc5 Dsc2 Dusp6 Emb Epha2 Etv1 Fignl1 Fzd6 Gabrp Gdpd1 Ggta1 Gna14 Grip1 Hebp2 Hey1 Htr5b Il13ra1 Il17re Lamr1 Mlp Msln Nptx1 Nrarp Oact1 Papln Papss1 Pcdhb11 Pdk3 Perp Pigf Plod2 Pola1 Pou3f1 Prim1 Ptpn2 Rcn1 Rcn2 Sall2 Scrg1 Sec11l1 Slc16a6 Sostdc1 Ss18 Stat6 Stra8 …
40	V$SOX5_01: Sox-5	35	35	62	7404	8670	-0.15	0.0	0.02	0.0	1200008O12Rik 2410043F08Rik Apobec1 Arg1 BC025076 Chi3l3 Dusp6 Emb Fignl1 Gdpd1 Gna14 Htr5b Il13ra1 Il17re Lgals7 Mglap Msln Nptx1 Nrarp Pappa Pcdhb17 Pdk3 Pem Pnmt Pola1 Prim1 Rcn1 Rcn2 Rnf7 Sall2 Sgol1 Slco1a5 Slco1a6 Sostdc1 Tcfap2c
41	V$NRF2_01: nuclear respiratory factor 2	24	24	73	2672	13402	-0.17	0.0	3.62	1.09	1200008O12Rik Arg1 Ccnb2 Col7a1 Enpp1 Gna14 Hey1 Insl6 Lamr1 Oact1 Papln Pdk3 Pigf Pola1 Prim1 Sec11l1 Sgol1 Slc16a6 Slco1a5 Smox Stard3 Tnfrsf18 Traip Uhrf1
42	V$GATA1_06: GATA-binding factor 1	19	19	78	4603	11471	-0.21	0.0	0.02	0.0	2310061G07Rik Abcg1 Aurkb Casp2 Cdca7 Chi3l3 Dsc2 Emb Epha2 Gna14 Mmp14 Moxd1 Pnmt Prim1 Prps2 Scrg1 Slco1a5 Stra8 Tnfrsf11b
43	V$CETS1P54_01: c-Ets-1(p54)	72	72	25	10444	5630	-0.3	0.0	3.39	0.9	1200008O12Rik 2310061G07Rik 4932416A11Rik 5430413I02Rik Abcg1 Apobec1 Aqp5 Arg1 Aurkb BC037006 Casp2 Ccnb2 Chi3l3 Cldn23 Col7a1 Cotl1 Emb Enpp1 Etv1 Fignl1 Fzd6 Gabrp Ggta1 Gna14 Hey1 Htr5b Il13ra1 Il17re Insl6 Irx5 Lamr1 Mglap Moxd1 Msln Nab2 Nptx1 Nrarp Oact1 Papln Papss1 Pcdhb11 Pdk3 Pdlim4 Perp Pigf Plod2 Pnmt Pola1 Pou3f1 Prim1 Prps2 Ptpn2 Rcn1 Rcn2 Sec11l1 Sgol1 Slc16a6 Slc5a8 Slco1a5 Smox …
44	V$FOXO1_02: fork head box O1	1	1	96	982	15092	-0.32	0.0	0.0	0.0	Ss18
45	V$IRF_Q6_01	36	36	61	7493	8581	-0.33	0.0	0.02	0.0	1200008O12Rik 2310061G07Rik AJ430384 Apobec1 BC025076 Ccnb2 Cotl1 Dsc2 Dusp6 Enpp1 Epha2 Etv1 Gad1 Gdpd1 Grip1 Hebp2 Htr5b Lgals7 Mglap Mmp14 Moxd1 Msln Oact1 Pcdhb11 Pdlim4 Perp Ptpn2 Rcn2 Sall2 Slc5a8 Slco1a5 Slco1a6 Smox Stard3 Stra8 Zfp239
46	V$TEF_Q6	26	26	71	5715	10359	-0.5	0.0	0.03	0.0	2410043F08Rik Aurkb Cdca7 Chi3l3 Dsc2 Enpp1 Etv1 Hebp2 Htr5b Il17re Insl6 Lgals7 Mglap Nrarp Pcdhb17 Pnmt Pola1 Rcn2 Rnf7 Scrg1 Sgol1 Slco1a5 Slco1a6 Sostdc1 Stard3 Tnfrsf18
47	V$TFIIA_Q6	81	81	16	14449	1625	-0.52	0.0	0.02	0.0	1200008O12Rik 2410043F08Rik 4932416A11Rik 5430413I02Rik AJ430384 Abcg1 Aqp5 Arg1 BC025076 BC037006 Biklk Casp2 Ccnb2 Cdca7 Chi3l3 Cldn23 Col7a1 Cotl1 Cxxc5 Dsc2 Dusp6 Enpp1 Epha2 Fignl1 Gabrp Gad1 Gdpd1 Ggta1 Gna14 Grip1 Hebp2 Hey1 Htr5b Il13ra1 Il17re Insl6 Irx5 Lamr1 Lgals7 Mglap Moxd1 Msln Nab2 Nptx1 Nrarp Oact1 Pappa Papss1 Pcdhb11 Pcdhb17 Pdk3 Pdlim4 Pigf Pnmt Pola1 Prim1 Prps2 Ptpn2 Rcn1 Rc…
48	V$TGIF_01: TGIF (5'TG3' interacting factor)	19	19	78	4426	11648	-0.66	0.0	0.03	0.0	Col7a1 Emb Enpp1 Gabrp Gna14 Grip1 Il13ra1 Il17re Moxd1 Papln Pappa Pdlim4 Perp Pigf Plod2 Prim1 Rnf7 Tcfap2c Tspan2
49	V$FREAC7_01: Fork head RElated ACtivator-7	31	31	66	6487	9587	-0.69	0.0	0.04	0.0	5430413I02Rik Apobec1 Arg1 Aurkb BC025076 BC037006 Biklk Ccnb2 Cdca7 Cxxc5 Enpp1 Gabrp Gdpd1 Ggta1 Hebp2 Insl6 Lamr1 Lgals7 Oact1 Papln Pcdhb11 Pcdhb17 Pigf Prim1 Rnf7 Scrg1 Slc5a8 Slco1a5 Smox Stard3 Zfp239
50	V$LPOLYA_B: Lentiviral Poly A signal	13	13	84	3338	12736	-0.69	0.0	0.02	0.0	1200008O12Rik Cldn23 Il13ra1 Lamr1 Mmp14 Prim1 Rnf7 Sec11l1 Slco1a5 Sostdc1 Ss18 Traip Zfp239
51	V$MYC_Q2	25	25	72	2995	13079	-0.72	0.0	2.96	0.65	2410043F08Rik Aqp5 Arg1 Aurkb Cldn23 Cotl1 Cxxc5 Il13ra1 Lamr1 Lgals7 Nab2 Nrarp Oact1 Pappa Pcdhb17 Pdlim4 Perp Pola1 Pou3f1 Sgol1 Slc16a6 Ss18 Trib1 Uhrf1 Zfp239
52	V$SP3_Q3	72	72	25	10641	5433	-0.76	0.0	2.86	0.58	1200008O12Rik 2410043F08Rik AJ430384 Abcg1 Apobec1 Aqp5 Arg1 Aurkb BC037006 Biklk Casp2 Cdca7 Cldn23 Col7a1 Cotl1 Cxxc5 Dusp6 Emb Epha2 Etv1 Fignl1 Fzd6 Gabrp Gad1 Ggta1 Gna14 Hebp2 Hey1 Htr5b Il13ra1 Il17re Irx5 Lamr1 Lgals7 Mglap Mlp Mmp14 Moxd1 Msln Nab2 Nptx1 Nrarp Papln Pappa Papss1 Pdk3 Pdlim4 Pigf Pnmt Pola1 Pou3f1 Prps2 Ptpn2 Rcn1 Rcn2 Rnf7 Scrg1 Slc16a6 Slc5a8 Smox Sostdc1 Ss18 Stard3 St…
53	V$ACAAT_B: Avian C-type CCAAT box	2	2	95	1138	14936	-0.77	0.0	0.01	0.0	Htr5b Ptpn2
54	V$FOXJ2_02: fork head box J 2	30	30	67	6265	9809	-0.8	0.0	0.04	0.0	2310061G07Rik 2410043F08Rik AJ430384 Arg1 Aurkb BC025076 Biklk Ccnb2 Chi3l3 Dsc2 Emb Etv1 Gabrp Gad1 Insl6 Lgals7 Mglap Papss1 Pcdhb11 Pdk3 Perp Pigf Plod2 Pola1 Prps2 Slc5a8 Smox Sostdc1 Ss18 Zfp239
55	V$HIF1_Q5: hypoxia-inducible factor 1	17	17	80	1851	14223	-0.84	0.0	2.96	0.65	2310061G07Rik 2410043F08Rik Gad1 Grip1 Lamr1 Lgals7 Mmp14 Nab2 Nptx1 Oact1 Pdk3 Pola1 Pou3f1 Sec11l1 Sgol1 Slc5a8 Ss18
56	V$CACCCBINDINGFACTOR_Q6	13	13	84	1287	14787	-0.85	0.0	3.07	0.68	4932416A11Rik Abcg1 Arg1 Emb Irx5 Moxd1 Pdlim4 Pnmt Pou3f1 Scrg1 Slc16a6 Tcfap2c Uhrf1
57	V$HNF4ALPHA_Q6	42	42	55	5717	10357	-0.86	0.0	2.65	0.53	2410043F08Rik 4932416A11Rik 5430413I02Rik AJ430384 Abcg1 Apobec1 Aurkb Biklk Cldn23 Dsc2 Enpp1 Etv1 Fignl1 Fzd6 Gad1 Gna14 Grip1 Hebp2 Il13ra1 Il17re Irx5 Nab2 Nptx1 Papln Pappa Pcdhb17 Pdk3 Pdlim4 Pem Perp Plod2 Ptpn2 Rcn1 Sall2 Sec11l1 Sgol1 Slc16a6 Slco1a6 Stat6 Stra8 Tnfrsf18 Trib1
58	V$TAL1_Q6	48	48	49	6709	9365	-0.91	0.0	2.58	0.5	1200008O12Rik 2410043F08Rik 5430413I02Rik AJ430384 Abcg1 Apobec1 Arg1 BC037006 Biklk Chi3l3 Cldn23 Cotl1 Cxxc5 Dsc2 Ggta1 Grip1 Hebp2 Htr5b Il13ra1 Il17re Irx5 Moxd1 Nab2 Nptx1 Nrarp Oact1 Papln Pappa Pcdhb17 Pdk3 Plod2 Pou3f1 Ptpn2 Rcn1 Rcn2 Rnf7 Slc5a8 Slco1a5 Smox Sostdc1 Stard3 Stat6 Tcfap2c Traip Trib1 Tspan2 Txn1 Uhrf1
59	V$GATA3_03: GATA-binding factor 3	58	58	39	10812	5262	-0.91	0.0	0.05	0.0	2310061G07Rik 2410043F08Rik 5430413I02Rik Abcg1 Apobec1 Arg1 Aurkb BC025076 BC037006 Biklk Cdca7 Chi3l3 Col7a1 Cotl1 Dsc2 Emb Enpp1 Epha2 Etv1 Fzd6 Gabrp Ggta1 Gna14 Grip1 Htr5b Il17re Insl6 Lamr1 Lgals7 Mglap Mmp14 Nrarp Papln Pappa Pcdhb17 Pdk3 Pdlim4 Pem Pigf Plod2 Prim1 Ptpn2 Rcn1 Rcn2 Rnf7 Sgol1 Slc5a8 Slco1a5 Slco1a6 Sostdc1 Ss18 Stard3 Stat6 Stra8 Tnfrsf11b Traip Tspan2 Zfp239
60	V$ICSBP_Q6	1	1	96	869	15205	-0.91	0.0	0.0	0.0	AJ430384
61	V$MRF2_01: modulator recognition factor 2	52	52	45	9840	6234	-0.92	0.0	0.05	0.0	2310061G07Rik Apobec1 Arg1 Aurkb BC025076 Casp2 Ccnb2 Cdca7 Chi3l3 Cldn23 Cxxc5 Dsc2 Enpp1 Etv1 Fignl1 Gabrp Gad1 Gdpd1 Gna14 Il13ra1 Insl6 Lamr1 Mmp14 Moxd1 Msln Nab2 Nptx1 Oact1 Pappa Pcdhb11 Pcdhb17 Pdk3 Pigf Pnmt Pola1 Prim1 Ptpn2 Rcn1 Rcn2 Rnf7 Sall2 Scrg1 Sec11l1 Slco1a5 Slco1a6 Smox Sostdc1 Tcfap2c Traip Trib1 Uhrf1 Zfp239
62	V$FOXO4_01: fork head box O4	60	60	37	11096	4978	-0.98	0.0	0.05	0.0	2310061G07Rik 5430413I02Rik AJ430384 Arg1 Aurkb BC025076 Biklk Casp2 Ccnb2 Chi3l3 Cldn23 Cxxc5 Dsc2 Dusp6 Emb Enpp1 Etv1 Fignl1 Fzd6 Gabrp Gad1 Gdpd1 Hey1 Il13ra1 Il17re Insl6 Lamr1 Lgals7 Mglap Mlp Mmp14 Moxd1 Oact1 Papln Pappa Pcdhb11 Pcdhb17 Pdk3 Perp Pigf Plod2 Pou3f1 Prim1 Prps2 Ptpn2 Sall2 Scrg1 Sec11l1 Sgol1 Slc5a8 Slco1a5 Slco1a6 Ss18 Stard3 Stat6 Stra8 Tnfrsf18 Trib1 Tspan2 Uhrf1
63	V$NFY_01: nuclear factor Y (Y-box binding factor)	27	27	70	3420	12654	-1.03	0.0	2.57	0.5	Aurkb Casp2 Ccnb2 Cldn23 Cotl1 Dusp6 Etv1 Gna14 Hey1 Oact1 Papss1 Pdk3 Pdlim4 Pigf Pola1 Pou3f1 Ptpn2 Rcn1 Rcn2 Rnf7 Sec11l1 Slc5a8 Stard3 Stra8 Traip Trib1 Uhrf1
64	V$SF1_Q6	9	9	88	2476	13598	-1.03	0.0	0.03	0.0	5430413I02Rik Cdca7 Col7a1 Cxxc5 Mmp14 Moxd1 Pcdhb17 Pem Traip
65	V$SOX9_B1: SOX (SRY-related HMG box)	47	47	50	8947	7127	-1.07	0.0	0.07	0.0	1200008O12Rik 2410043F08Rik Abcg1 Apobec1 Arg1 BC025076 Casp2 Cdca7 Chi3l3 Cotl1 Cxxc5 Dsc2 Dusp6 Emb Fignl1 Gdpd1 Gna14 Grip1 Htr5b Il13ra1 Il17re Lgals7 Mglap Msln Nptx1 Nrarp Pappa Pcdhb17 Pdk3 Pdlim4 Pem Pnmt Pola1 Prim1 Rcn1 Rcn2 Rnf7 Sall2 Scrg1 Sgol1 Slco1a5 Slco1a6 Sostdc1 Stra8 Tcfap2c Trib1 Zfp239
66	V$ATF_01: activating transcription factor	15	15	82	1637	14437	-1.11	0.0	2.7	0.53	1200008O12Rik AJ430384 Enpp1 Epha2 Gdpd1 Nptx1 Papln Papss1 Pdk3 Pigf Pola1 Ptpn2 Rnf7 Traip Trib1
67	V$EFC_Q6	47	47	50	8923	7151	-1.11	0.0	0.07	0.0	1200008O12Rik 4932416A11Rik Abcg1 Apobec1 Aqp5 Arg1 Aurkb BC025076 Biklk Casp2 Ccnb2 Chi3l3 Cxxc5 Dsc2 Emb Enpp1 Etv1 Fzd6 Gabrp Gad1 Gdpd1 Ggta1 Grip1 Hebp2 Il17re Irx5 Lamr1 Lgals7 Mglap Msln Papln Papss1 Pcdhb11 Pdlim4 Pem Perp Pnmt Pola1 Prps2 Scrg1 Smox Stra8 Tnfrsf11b Trib1 Tspan2 Txn1 Uhrf1
68	V$HLF_01: hepatic leukemia factor	22	22	75	4735	11339	-1.12	0.0	0.06	0.0	AJ430384 Arg1 Aurkb BC025076 Chi3l3 Cotl1 Dsc2 Gdpd1 Gna14 Il17re Lamr1 Nrarp Pcdhb17 Pdk3 Pigf Rcn1 Rcn2 Scrg1 Slco1a5 Slco1a6 Ss18 Uhrf1
69	V$E2F1_Q4: E2F-1	34	34	63	4576	11498	-1.14	0.0	2.35	0.41	4932416A11Rik Aurkb BC037006 Cdca7 Cldn23 Col7a1 Dusp6 Emb Epha2 Fignl1 Gad1 Ggta1 Gna14 Hey1 Htr5b Irx5 Mmp14 Papss1 Pdk3 Pigf Pola1 Pou3f1 Prim1 Sec11l1 Slc5a8 Slco1a5 Smox Sostdc1 Stra8 Traip Trib1 Tspan2 Txn1 Uhrf1
70	V$STAT5A_01: signal transducer and activator of transcription 5a	2	2	95	1056	15018	-1.14	0.0	0.01	0.0	Ccnb2 Ptpn2
71	V$PAX5_01: B-cell-specific activating protein	14	14	83	1506	14568	-1.16	0.0	2.67	0.53	4932416A11Rik Aqp5 Hey1 Mlp Nab2 Papln Pcdhb17 Pdlim4 Pola1 Ptpn2 Rcn2 Rnf7 Sall2 Sgol1
72	V$LDSPOLYA_B: Lentiviral Poly A downstream element	72	72	25	12890	3184	-1.2	0.0	0.06	0.0	2310061G07Rik 2410043F08Rik 4932416A11Rik 5430413I02Rik AJ430384 Apobec1 Aqp5 Arg1 Aurkb BC025076 BC037006 Biklk Ccnb2 Cdca7 Chi3l3 Cotl1 Dusp6 Emb Enpp1 Epha2 Etv1 Fzd6 Gad1 Ggta1 Grip1 Hebp2 Hey1 Il13ra1 Il17re Insl6 Irx5 Lamr1 Lgals7 Mglap Mlp Mmp14 Moxd1 Nptx1 Nrarp Oact1 Papln Pappa Papss1 Pcdhb11 Pcdhb17 Pdlim4 Pem Perp Pigf Plod2 Pnmt Pola1 Prim1 Ptpn2 Rcn2 Rnf7 Sall2 Scrg1 Sec11l1 Sgol1 S…
73	V$AP1_Q2: activator protein 1	72	72	25	10874	5200	-1.21	0.0	2.3	0.4	2310061G07Rik 4932416A11Rik 5430413I02Rik AJ430384 Abcg1 Apobec1 Arg1 Aurkb BC025076 Biklk Casp2 Ccnb2 Chi3l3 Cldn23 Col7a1 Cotl1 Cxxc5 Dsc2 Dusp6 Enpp1 Epha2 Etv1 Fignl1 Fzd6 Gabrp Gdpd1 Gna14 Grip1 Htr5b Il13ra1 Insl6 Lamr1 Lgals7 Mlp Mmp14 Msln Nrarp Papln Pappa Papss1 Pcdhb11 Pcdhb17 Pdk3 Pdlim4 Perp Pigf Plod2 Pnmt Pola1 Pou3f1 Prps2 Ptpn2 Rcn2 Rnf7 Sall2 Scrg1 Sec11l1 Sgol1 Slc16a6 Slco1a6 …
74	V$E47_01: E47	20	20	77	2421	13653	-1.22	0.0	2.44	0.42	Abcg1 Chi3l3 Epha2 Gabrp Gad1 Hebp2 Il17re Irx5 Moxd1 Nptx1 Nrarp Perp Prim1 Rnf7 Sec11l1 Slc5a8 Smox Stard3 Tnfrsf11b Trib1
75	V$GATA1_02: GATA-binding factor 1	41	41	56	5779	10295	-1.27	0.0	2.13	0.34	1200008O12Rik 2410043F08Rik Abcg1 Arg1 BC025076 Biklk Casp2 Cdca7 Chi3l3 Col7a1 Cotl1 Cxxc5 Dusp6 Emb Epha2 Fignl1 Gad1 Ggta1 Gna14 Grip1 Hebp2 Hey1 Il17re Mmp14 Oact1 Papln Pcdhb11 Perp Pnmt Pola1 Prps2 Rnf7 Sall2 Slc16a6 Slco1a5 Slco1a6 Smox Stat6 Tcfap2c Traip Trib1
76	V$XBP1_01: X-box-binding protein 1	4	4	93	1438	14636	-1.29	0.0	0.02	0.0	Enpp1 Mmp14 Papss1 Pdlim4
77	V$PAX5_02: B-cell-specific activating protein	2	2	95	52	16022	-1.3	0.0	3.18	0.73	Enpp1 Slc5a8
78	V$SREBP1_Q6	38	38	59	5312	10762	-1.3	0.0	2.11	0.34	1200008O12Rik 2410043F08Rik 5430413I02Rik AJ430384 Aqp5 BC025076 Biklk Cldn23 Col7a1 Cotl1 Enpp1 Fignl1 Fzd6 Gad1 Ggta1 Hebp2 Htr5b Lgals7 Moxd1 Msln Oact1 Papln Pdlim4 Pnmt Rcn1 Rcn2 Rnf7 Scrg1 Sec11l1 Sgol1 Slc16a6 Sostdc1 Ss18 Stat6 Stra8 Tcfap2c Tspan2 Uhrf1
79	V$ER_Q6: estrogen receptor	57	57	40	8441	7633	-1.33	0.0	2.04	0.34	5430413I02Rik AJ430384 Abcg1 Apobec1 Aqp5 Arg1 Aurkb BC025076 Biklk Cdca7 Col7a1 Cotl1 Cxxc5 Dsc2 Epha2 Fignl1 Gdpd1 Ggta1 Gna14 Hebp2 Htr5b Irx5 Lamr1 Lgals7 Mmp14 Moxd1 Nab2 Nrarp Papln Pappa Pcdhb11 Pcdhb17 Pdk3 Pdlim4 Perp Pola1 Prim1 Prps2 Scrg1 Sec11l1 Sgol1 Slc16a6 Slc5a8 Slco1a5 Slco1a6 Ss18 Stard3 Stat6 Stra8 Tcfap2c Tnfrsf11b Tnfrsf18 Traip Trib1 Tspan2 Txn1 Uhrf1
80	V$SMAD3_Q6	62	62	35	9276	6798	-1.34	0.0	2.05	0.34	1200008O12Rik 2310061G07Rik 2410043F08Rik 4932416A11Rik 5430413I02Rik Apobec1 Aqp5 Aurkb BC025076 BC037006 Biklk Ccnb2 Chi3l3 Col7a1 Cxxc5 Dsc2 Emb Enpp1 Epha2 Fignl1 Fzd6 Gad1 Gdpd1 Ggta1 Gna14 Grip1 Htr5b Il17re Irx5 Lamr1 Mglap Mmp14 Moxd1 Msln Nrarp Papln Pcdhb17 Pdk3 Pdlim4 Perp Pnmt Pola1 Prim1 Prps2 Ptpn2 Rcn1 Rcn2 Rnf7 Sall2 Scrg1 Sgol1 Slc5a8 Slco1a5 Stard3 Stat6 Stra8 Tcfap2c Tnfrsf18 T…
81	V$WHN_B: winged-helix factor nude	29	29	68	3887	12187	-1.34	0.0	2.14	0.34	1200008O12Rik 4932416A11Rik AJ430384 Aurkb BC025076 Biklk Cdca7 Cldn23 Cotl1 Dusp6 Gad1 Gna14 Hey1 Msln Nab2 Nrarp Papss1 Perp Pnmt Rnf7 Sgol1 Slc16a6 Slc5a8 Smox Ss18 Stard3 Tnfrsf11b Traip Trib1
82	V$MAF_Q6	6	6	91	462	15612	-1.37	0.0	2.78	0.53	Cdca7 Epha2 Gabrp Slc16a6 Slco1a6 Zfp239
83	V$VMW65_Q6	36	36	61	6926	9148	-1.39	0.0	0.1	0.0	2310061G07Rik 2410043F08Rik Aurkb Casp2 Ccnb2 Cdca7 Chi3l3 Cldn23 Cxxc5 Emb Enpp1 Gabrp Ggta1 Hebp2 Il13ra1 Insl6 Lgals7 Moxd1 Nab2 Nrarp Pcdhb11 Pcdhb17 Perp Pigf Plod2 Prim1 Prps2 Rcn1 Sall2 Scrg1 Slc5a8 Slco1a5 Ss18 Tcfap2c Txn1 Zfp239
84	V$COUP_DR1_Q6	6	6	91	469	15605	-1.4	0.0	2.72	0.53	Apobec1 Col7a1 Epha2 Hebp2 Papln Sec11l1
85	V$ATF1_Q6	10	10	87	1000	15074	-1.4	0.0	2.52	0.48	AJ430384 Dusp6 Epha2 Insl6 Lgals7 Nptx1 Papln Rnf7 Stat6 Trib1
86	V$LMO2COM_02: complex of Lmo2 bound to Tal-1, E2A proteins, and GATA-1, half-site 2	57	57	40	8501	7573	-1.41	0.0	1.92	0.26	1200008O12Rik 2310061G07Rik 2410043F08Rik Abcg1 Aqp5 Arg1 Aurkb BC025076 Biklk Casp2 Cdca7 Chi3l3 Col7a1 Cotl1 Cxxc5 Epha2 Fignl1 Gad1 Gdpd1 Ggta1 Gna14 Grip1 Hebp2 Hey1 Il17re Lamr1 Lgals7 Mmp14 Moxd1 Msln Nab2 Oact1 Papln Pappa Papss1 Pcdhb11 Pcdhb17 Perp Pigf Pnmt Pola1 Pou3f1 Prim1 Prps2 Rcn1 Rnf7 Sall2 Slc16a6 Slco1a5 Slco1a6 Smox Sostdc1 Ss18 Stra8 Tcfap2c Tnfrsf18 Traip
87	V$ZTA_Q2	36	36	61	5077	10997	-1.44	0.0	1.93	0.26	2310061G07Rik Apobec1 BC025076 BC037006 Casp2 Col7a1 Cotl1 Dusp6 Gad1 Gdpd1 Hebp2 Il17re Insl6 Mlp Msln Oact1 Papln Pappa Pcdhb17 Pdk3 Perp Plod2 Pnmt Pola1 Rnf7 Slc16a6 Slc5a8 Slco1a5 Slco1a6 Smox Sostdc1 Stat6 Stra8 Trib1 Txn1 Zfp239
88	V$AREB6_01: AREB6 (Atp1a1 regulatory element binding factor 6)	26	26	71	3465	12609	-1.45	0.0	2.04	0.34	2310061G07Rik 2410043F08Rik 4932416A11Rik Arg1 Aurkb BC037006 Chi3l3 Emb Enpp1 Gabrp Htr5b Il13ra1 Il17re Mlp Mmp14 Papln Pem Pnmt Sall2 Scrg1 Slco1a5 Slco1a6 Stra8 Tnfrsf11b Tnfrsf18 Traip
89	V$E2_Q6: papilloma virus regulator E2	13	13	84	1448	14626	-1.46	0.0	2.34	0.41	Aqp5 Ccnb2 Dsc2 Dusp6 Gad1 Ggta1 Irx5 Nab2 Pnmt Pou3f1 Stra8 Traip Zfp239
90	V$E2A_Q2	63	63	34	9524	6550	-1.46	0.0	1.9	0.26	2410043F08Rik 4932416A11Rik AJ430384 Abcg1 Apobec1 Arg1 Aurkb BC037006 Biklk Casp2 Chi3l3 Cldn23 Col7a1 Cotl1 Cxxc5 Dsc2 Emb Epha2 Fzd6 Gabrp Gad1 Gdpd1 Ggta1 Gna14 Hebp2 Htr5b Il13ra1 Il17re Insl6 Irx5 Moxd1 Msln Nptx1 Nrarp Oact1 Pappa Pcdhb11 Pdk3 Perp Pigf Plod2 Pou3f1 Prim1 Prps2 Ptpn2 Rnf7 Sall2 Sec11l1 Slco1a5 Slco1a6 Smox Ss18 Stard3 Stra8 Tcfap2c Tnfrsf11b Tnfrsf18 Traip Trib1 Tspan2 Txn…
91	V$MTF1_Q4	11	11	86	1164	14910	-1.48	0.0	2.37	0.41	Casp2 Cdca7 Fzd6 Gad1 Oact1 Pdk3 Pigf Pola1 Prps2 Smox Txn1
92	V$NKX25_02: homeo domain factor Nkx-2.5/Csx, tinman homolog	34	34	63	6533	9541	-1.49	0.0	0.12	0.0	1200008O12Rik Apobec1 Arg1 BC037006 Ccnb2 Chi3l3 Dsc2 Emb Etv1 Fignl1 Gabrp Gad1 Gna14 Grip1 Insl6 Mmp14 Msln Nptx1 Nrarp Papln Pcdhb11 Pdk3 Pigf Pola1 Rcn1 Sall2 Sec11l1 Sgol1 Slco1a5 Ss18 Stat6 Tcfap2c Tspan2 Txn1
93	V$PPARA_01: PPAR:RXR heterodimers	1	1	96	7	16067	-1.5	0.0	3.06	0.68	Papln
94	V$STAT5A_02	20	20	77	2552	13522	-1.53	0.0	2.04	0.34	2310061G07Rik 4932416A11Rik 5430413I02Rik Aurkb Grip1 Hey1 Il17re Irx5 Moxd1 Pcdhb11 Pcdhb17 Pdk3 Perp Pola1 Prim1 Ptpn2 Tcfap2c Tnfrsf11b Tnfrsf18 Trib1
95	V$NKX61_01: NKX6-1	2	2	95	964	15110	-1.54	0.0	0.02	0.0	Fignl1 Insl6
96	V$VMAF_01: v-Maf	66	66	31	10084	5990	-1.55	0.0	1.8	0.23	1200008O12Rik 5430413I02Rik Abcg1 Apobec1 Arg1 Aurkb BC025076 Biklk Casp2 Ccnb2 Col7a1 Cotl1 Cxxc5 Dusp6 Enpp1 Epha2 Etv1 Gabrp Gdpd1 Ggta1 Grip1 Hebp2 Hey1 Htr5b Il17re Irx5 Lamr1 Lgals7 Mlp Mmp14 Moxd1 Msln Nptx1 Oact1 Papln Pappa Papss1 Pcdhb11 Pdk3 Pdlim4 Pem Perp Pigf Plod2 Pnmt Pou3f1 Prps2 Ptpn2 Rcn2 Rnf7 Sall2 Scrg1 Sec11l1 Sgol1 Slc16a6 Slc5a8 Slco1a6 Smox Sostdc1 Ss18 Tnfrsf18 Traip Tsp…
97	V$RREB1_01: Ras-responsive element binding protein 1	12	12	85	1333	14741	-1.56	0.0	2.24	0.38	Apobec1 Aqp5 Irx5 Lgals7 Mlp Nab2 Scrg1 Slc16a6 Slc5a8 Smox Sostdc1 Tnfrsf11b
98	V$NFKB_Q6_01	67	67	30	10267	5807	-1.57	0.0	1.77	0.23	2410043F08Rik 4932416A11Rik 5430413I02Rik AJ430384 Abcg1 Apobec1 Aqp5 BC037006 Casp2 Ccnb2 Cdca7 Chi3l3 Cldn23 Col7a1 Cotl1 Cxxc5 Dsc2 Dusp6 Enpp1 Etv1 Fignl1 Fzd6 Gabrp Gad1 Gdpd1 Gna14 Grip1 Hey1 Il17re Lamr1 Lgals7 Mglap Mlp Mmp14 Moxd1 Nab2 Nptx1 Nrarp Oact1 Pappa Papss1 Pcdhb17 Pdk3 Pdlim4 Perp Pigf Plod2 Pnmt Pola1 Pou3f1 Prim1 Ptpn2 Rcn1 Rcn2 Slc16a6 Slc5a8 Slco1a6 Smox Stard3 Stat6 Stra8 …
99	V$CETS168_Q6	65	65	32	9948	6126	-1.59	0.0	1.74	0.22	1200008O12Rik 2310061G07Rik 5430413I02Rik AJ430384 Abcg1 Apobec1 Aqp5 Arg1 BC037006 Casp2 Ccnb2 Cldn23 Col7a1 Cxxc5 Dsc2 Enpp1 Epha2 Fignl1 Fzd6 Gabrp Gad1 Gdpd1 Ggta1 Gna14 Hey1 Htr5b Il13ra1 Il17re Insl6 Lamr1 Mglap Mlp Moxd1 Msln Nab2 Nptx1 Nrarp Oact1 Papln Pappa Papss1 Pcdhb11 Perp Pigf Plod2 Pou3f1 Prim1 Prps2 Rcn1 Rcn2 Sec11l1 Sgol1 Slc16a6 Slc5a8 Slco1a5 Sostdc1 Stard3 Stat6 Tnfrsf11b Tnf…
100	V$ARP1_01: apolipoprotein AI regulatory protein 1	6	6	91	1710	14364	-1.63	0.0	0.05	0.0	Arg1 Htr5b Perp Pola1 Pou3f1 Ptpn2
101	V$COREBINDINGFACTOR_Q6	27	27	70	5252	10822	-1.65	0.0	0.14	0.0	2310061G07Rik Apobec1 BC025076 Ccnb2 Cxxc5 Dsc2 Emb Enpp1 Gna14 Hebp2 Htr5b Il17re Irx5 Lamr1 Lgals7 Mglap Msln Papss1 Pdlim4 Pem Rcn1 Rnf7 Slco1a5 Slco1a6 Sostdc1 Tspan2 Uhrf1
102	V$GABP_B: GA binding protein	12	12	85	1362	14712	-1.65	0.0	2.12	0.34	1200008O12Rik Ccnb2 Col7a1 Oact1 Papln Pdk3 Pigf Sec11l1 Slc16a6 Stard3 Txn1 Uhrf1
103	V$IK1_01: Ikaros 1	49	49	48	8866	7208	-1.66	0.0	0.17	0.0	2310061G07Rik 4932416A11Rik 5430413I02Rik AJ430384 Abcg1 Apobec1 Aurkb Ccnb2 Cdca7 Col7a1 Dsc2 Epha2 Fignl1 Fzd6 Gdpd1 Gna14 Grip1 Hey1 Htr5b Il13ra1 Il17re Irx5 Mmp14 Moxd1 Msln Nptx1 Pappa Papss1 Pcdhb17 Pdk3 Pdlim4 Perp Pnmt Pola1 Prim1 Ptpn2 Sall2 Sec11l1 Sgol1 Slc5a8 Slco1a5 Slco1a6 Smox Stard3 Stra8 Tnfrsf11b Traip Trib1 Uhrf1
104	V$FOXP3_Q4	53	53	44	9521	6553	-1.66	0.0	0.17	0.0	2310061G07Rik 5430413I02Rik AJ430384 Abcg1 Apobec1 Aurkb BC037006 Ccnb2 Chi3l3 Col7a1 Cxxc5 Emb Epha2 Etv1 Fignl1 Gabrp Gdpd1 Gna14 Grip1 Hebp2 Il13ra1 Il17re Lgals7 Mglap Mmp14 Nrarp Papln Pappa Papss1 Pcdhb17 Pdlim4 Perp Pigf Plod2 Pnmt Prim1 Ptpn2 Rcn1 Rcn2 Rnf7 Sall2 Scrg1 Sgol1 Slco1a6 Smox Sostdc1 Ss18 Stra8 Tnfrsf11b Tnfrsf18 Tspan2 Txn1 Uhrf1
105	V$TFIII_Q6	93	93	4	14749	1325	-1.67	0.0	2.4	0.41	1200008O12Rik 2310061G07Rik 2410043F08Rik 4932416A11Rik 5430413I02Rik AJ430384 Abcg1 Apobec1 Aqp5 Arg1 Aurkb BC025076 BC037006 Biklk Casp2 Ccnb2 Cdca7 Chi3l3 Cldn23 Col7a1 Cotl1 Cxxc5 Dsc2 Dusp6 Emb Epha2 Etv1 Fignl1 Fzd6 Gabrp Gad1 Gdpd1 Ggta1 Gna14 Grip1 Hebp2 Hey1 Htr5b Il13ra1 Il17re Insl6 Irx5 Lamr1 Lgals7 Mglap Mlp Mmp14 Moxd1 Nab2 Nptx1 Nrarp Oact1 Papln Pappa Papss1 Pcdhb11 Pcdhb17 Pdk3 P…
106	V$DEAF1_01	23	23	74	3114	12960	-1.68	0.0	1.77	0.23	Abcg1 Aqp5 BC037006 Cdca7 Dusp6 Enpp1 Etv1 Ggta1 Hey1 Lamr1 Oact1 Pola1 Pou3f1 Ptpn2 Rnf7 Sec11l1 Slc16a6 Slco1a5 Smox Tnfrsf11b Traip Trib1 Txn1
107	V$FOXJ2_01: fork head box J 2	43	43	54	7847	8227	-1.68	0.0	0.18	0.0	1200008O12Rik 2310061G07Rik 5430413I02Rik Apobec1 Aurkb BC025076 BC037006 Casp2 Ccnb2 Cdca7 Cotl1 Cxxc5 Dusp6 Enpp1 Epha2 Fignl1 Gabrp Gad1 Gdpd1 Ggta1 Hebp2 Il17re Insl6 Lamr1 Lgals7 Mlp Moxd1 Oact1 Papln Pcdhb11 Pdk3 Pigf Prim1 Rcn2 Rnf7 Scrg1 Sgol1 Slc5a8 Slco1a5 Smox Stat6 Tnfrsf18 Uhrf1
108	V$HAND1E47_01: Hand1:E47 heterodimer	52	52	45	9329	6745	-1.69	0.0	0.18	0.0	1200008O12Rik 2410043F08Rik 4932416A11Rik 5430413I02Rik Apobec1 Aqp5 Aurkb BC025076 Ccnb2 Chi3l3 Cxxc5 Dusp6 Enpp1 Fzd6 Gabrp Gad1 Gdpd1 Gna14 Grip1 Il13ra1 Insl6 Irx5 Lamr1 Mglap Mlp Moxd1 Nptx1 Nrarp Papln Pcdhb17 Plod2 Pnmt Pou3f1 Prps2 Ptpn2 Rcn1 Rnf7 Sall2 Sec11l1 Slc5a8 Slco1a5 Smox Sostdc1 Ss18 Tcfap2c Tnfrsf11b Tnfrsf18 Traip Trib1 Tspan2 Txn1 Zfp239
109	V$HSF_Q6	3	3	94	156	15918	-1.69	0.0	2.65	0.53	Enpp1 Gabrp Plod2
110	V$PIT1_Q6	69	69	28	12129	3945	-1.71	0.0	0.15	0.0	2310061G07Rik 5430413I02Rik AJ430384 Abcg1 Apobec1 Aqp5 Arg1 Aurkb BC025076 BC037006 Cdca7 Chi3l3 Col7a1 Cotl1 Dsc2 Dusp6 Emb Enpp1 Etv1 Fignl1 Fzd6 Gabrp Gdpd1 Ggta1 Hebp2 Hey1 Il13ra1 Il17re Insl6 Lamr1 Lgals7 Mglap Mmp14 Moxd1 Nptx1 Nrarp Pappa Pcdhb11 Pcdhb17 Pem Pigf Plod2 Pnmt Pola1 Pou3f1 Prim1 Prps2 Ptpn2 Rcn1 Rcn2 Rnf7 Sall2 Scrg1 Sec11l1 Sgol1 Slc5a8 Slco1a5 Slco1a6 Smox Sostdc1 Ss18 St…
111	V$NMYC_01: N-Myc	25	25	72	3455	12619	-1.71	0.0	1.7	0.21	2410043F08Rik Aqp5 Arg1 Aurkb Cldn23 Cotl1 Cxxc5 Il13ra1 Lamr1 Lgals7 Nab2 Nrarp Oact1 Pappa Pcdhb17 Pdlim4 Perp Pola1 Pou3f1 Sgol1 Slc16a6 Ss18 Trib1 Uhrf1 Zfp239
112	V$AREB6_03: AREB6 (Atp1a1 regulatory element binding factor 6)	19	19	78	2482	13592	-1.71	0.0	1.82	0.23	4932416A11Rik Abcg1 BC025076 BC037006 Cldn23 Emb Epha2 Gna14 Il17re Insl6 Moxd1 Oact1 Perp Sall2 Slc16a6 Slc5a8 Stard3 Tnfrsf18 Uhrf1
113	V$ELK1_02: Elk-1	79	79	18	12351	3723	-1.71	0.0	1.77	0.23	1200008O12Rik 2310061G07Rik 5430413I02Rik AJ430384 Abcg1 Apobec1 Aqp5 Arg1 Aurkb BC025076 BC037006 Biklk Casp2 Ccnb2 Cdca7 Cldn23 Col7a1 Cotl1 Cxxc5 Dusp6 Enpp1 Epha2 Etv1 Fignl1 Fzd6 Gabrp Gdpd1 Ggta1 Gna14 Hey1 Htr5b Il13ra1 Il17re Insl6 Lamr1 Lgals7 Mlp Mmp14 Moxd1 Msln Nptx1 Nrarp Oact1 Papln Papss1 Pcdhb11 Pdk3 Pdlim4 Pem Perp Pigf Plod2 Pola1 Pou3f1 Prim1 Prps2 Ptpn2 Rcn1 Rcn2 Sec11l1 Sgol1…
114	V$TATA_C: Retroviral TATA box	25	25	72	4875	11199	-1.72	0.0	0.15	0.0	Aurkb Biklk Ccnb2 Cdca7 Dsc2 Dusp6 Etv1 Gad1 Gdpd1 Gna14 Htr5b Il13ra1 Insl6 Mglap Oact1 Papln Pcdhb17 Plod2 Rcn1 Rcn2 Sec11l1 Sgol1 Smox Tnfrsf18 Uhrf1
115	V$RFX1_02: X-box binding protein RFX1	37	37	60	5467	10607	-1.74	0.0	1.49	0.11	1200008O12Rik 2310061G07Rik 5430413I02Rik AJ430384 Abcg1 BC025076 BC037006 Ccnb2 Cdca7 Chi3l3 Cxxc5 Dsc2 Dusp6 Epha2 Fignl1 Ggta1 Grip1 Il13ra1 Mglap Moxd1 Nrarp Pappa Papss1 Pcdhb11 Pem Perp Pigf Pnmt Prps2 Sec11l1 Slc5a8 Slco1a5 Smox Ss18 Tnfrsf11b Traip Tspan2
116	V$E12_Q6	21	21	76	4198	11876	-1.74	0.0	0.14	0.0	4932416A11Rik Abcg1 Apobec1 BC037006 Biklk Casp2 Chi3l3 Cotl1 Fzd6 Gna14 Hebp2 Il13ra1 Il17re Insl6 Irx5 Nptx1 Nrarp Plod2 Prim1 Sec11l1 Sostdc1
117	V$XFD1_01: Xenopus fork head domain factor 1	20	20	77	2659	13415	-1.74	0.0	1.76	0.23	2310061G07Rik 2410043F08Rik 4932416A11Rik AJ430384 Apobec1 Arg1 Aurkb Dsc2 Enpp1 Gna14 Insl6 Msln Nab2 Oact1 Pcdhb11 Pigf Plod2 Ss18 Stard3 Tnfrsf11b
118	V$IPF1_Q4	16	16	81	3373	12701	-1.75	0.0	0.12	0.0	BC025076 Chi3l3 Col7a1 Dusp6 Ggta1 Gna14 Msln Pcdhb11 Pcdhb17 Pdk3 Perp Pigf Rcn1 Sostdc1 Uhrf1 Zfp239
119	V$GATA2_03: GATA-binding factor 2	25	25	72	4839	11235	-1.76	0.0	0.16	0.0	2310061G07Rik Abcg1 Aurkb BC025076 Casp2 Cdca7 Chi3l3 Dsc2 Emb Fignl1 Gdpd1 Gna14 Lgals7 Mmp14 Moxd1 Pcdhb11 Prim1 Rcn1 Rcn2 Sall2 Scrg1 Slco1a5 Stat6 Stra8 Tnfrsf11b
120	V$HNF1_C: Hepatic nuclear factor 1	29	29	68	5496	10578	-1.76	0.0	0.17	0.0	2310061G07Rik 5430413I02Rik BC025076 BC037006 Ccnb2 Cldn23 Col7a1 Cotl1 Dusp6 Enpp1 Gdpd1 Il13ra1 Insl6 Lgals7 Mmp14 Oact1 Pappa Pigf Pola1 Rcn2 Sall2 Slco1a5 Sostdc1 Stard3 Tcfap2c Tnfrsf18 Traip Uhrf1 Zfp239
121	V$NFY_Q6: nuclear factor Y (Y-box binding factor)	38	38	59	5660	10414	-1.77	0.0	1.44	0.1	1200008O12Rik 2310061G07Rik 5430413I02Rik Aurkb Casp2 Ccnb2 Cldn23 Col7a1 Cotl1 Dusp6 Etv1 Gna14 Il13ra1 Lamr1 Oact1 Papln Pappa Papss1 Pdk3 Pdlim4 Perp Pigf Pola1 Pou3f1 Ptpn2 Rcn1 Rcn2 Rnf7 Sec11l1 Slc5a8 Slco1a5 Sostdc1 Stard3 Stra8 Tcfap2c Traip Trib1 Uhrf1
122	V$USF_Q6: upstream stimulating factor	65	65	32	10107	5967	-1.78	0.0	1.46	0.11	2410043F08Rik 5430413I02Rik Abcg1 Aqp5 Arg1 Aurkb BC025076 BC037006 Biklk Cdca7 Cldn23 Col7a1 Cotl1 Cxxc5 Dusp6 Enpp1 Epha2 Etv1 Gad1 Ggta1 Gna14 Hebp2 Il13ra1 Insl6 Lamr1 Lgals7 Mlp Mmp14 Msln Nab2 Nptx1 Nrarp Oact1 Pappa Papss1 Pcdhb17 Pdk3 Pdlim4 Perp Plod2 Pola1 Pou3f1 Prim1 Prps2 Ptpn2 Rcn1 Rcn2 Rnf7 Sec11l1 Sgol1 Slc16a6 Slc5a8 Smox Ss18 Stard3 Stat6 Stra8 Tcfap2c Tnfrsf11b Traip Trib1 Tspa…
123	V$PPARG_03: PPAR (peroxisome proliferator-activated receptor gamma)	34	34	63	6283	9791	-1.79	0.0	0.2	0.0	2310061G07Rik 4932416A11Rik AJ430384 Apobec1 BC025076 Biklk Cldn23 Col7a1 Cxxc5 Dsc2 Emb Etv1 Fignl1 Fzd6 Gna14 Grip1 Il13ra1 Il17re Lgals7 Mlp Nptx1 Papln Perp Pnmt Prim1 Rnf7 Scrg1 Sec11l1 Sostdc1 Ss18 Stat6 Stra8 Tspan2 Uhrf1
124	V$CREBATF_Q6	24	24	73	4655	11419	-1.79	0.0	0.17	0.0	1200008O12Rik 2310061G07Rik 4932416A11Rik 5430413I02Rik AJ430384 Enpp1 Epha2 Gdpd1 Gna14 Insl6 Irx5 Lamr1 Nptx1 Papln Papss1 Pdk3 Pigf Pola1 Ptpn2 Rnf7 Stat6 Tnfrsf11b Traip Trib1
125	V$COMP1_01: COMP1	64	64	33	9968	6106	-1.8	0.0	1.41	0.09	1200008O12Rik 2310061G07Rik 4932416A11Rik 5430413I02Rik AJ430384 Apobec1 Aqp5 Arg1 Aurkb Ccnb2 Chi3l3 Cldn23 Col7a1 Cotl1 Cxxc5 Dsc2 Dusp6 Emb Enpp1 Epha2 Etv1 Fignl1 Gabrp Gad1 Gdpd1 Ggta1 Gna14 Hey1 Il13ra1 Insl6 Lamr1 Lgals7 Mglap Msln Nptx1 Nrarp Oact1 Pappa Pcdhb11 Pcdhb17 Pdk3 Pdlim4 Perp Pigf Plod2 Pola1 Pou3f1 Prim1 Prps2 Ptpn2 Rcn1 Rcn2 Rnf7 Slc5a8 Slco1a5 Smox Sostdc1 Stard3 Tcfap2c Tnf…
126	V$OCT1_05: octamer-binding factor 1	3	3	94	1094	14980	-1.8	0.0	0.04	0.0	Aurkb Cdca7 Lgals7
127	V$GATA1_03: GATA-binding factor 1	37	37	60	5541	10533	-1.82	0.0	1.36	0.09	1200008O12Rik 2310061G07Rik 4932416A11Rik AJ430384 Aqp5 Arg1 BC025076 Cxxc5 Dsc2 Fignl1 Gad1 Gna14 Grip1 Hey1 Moxd1 Nptx1 Oact1 Pappa Papss1 Pcdhb11 Perp Pnmt Prim1 Sall2 Scrg1 Sec11l1 Slc16a6 Slc5a8 Slco1a5 Slco1a6 Smox Ss18 Stat6 Tcfap2c Tnfrsf11b Trib1 Txn1
128	V$MMEF2_Q6: myocyte enhancer factor	28	28	69	5273	10801	-1.83	0.0	0.19	0.0	2410043F08Rik AJ430384 Aqp5 Casp2 Cdca7 Cldn23 Cotl1 Enpp1 Etv1 Fignl1 Hebp2 Insl6 Lgals7 Papln Pcdhb11 Pcdhb17 Pdk3 Pigf Plod2 Ptpn2 Rcn1 Rcn2 Rnf7 Sall2 Slco1a5 Smox Tnfrsf18 Traip
129	V$VMYB_01: v-Myb	73	73	24	11457	4617	-1.83	0.0	1.48	0.11	4932416A11Rik 5430413I02Rik AJ430384 Apobec1 Aqp5 Arg1 Aurkb BC025076 BC037006 Casp2 Ccnb2 Cdca7 Chi3l3 Cldn23 Cotl1 Dusp6 Emb Enpp1 Epha2 Etv1 Fignl1 Fzd6 Gabrp Gad1 Gdpd1 Gna14 Grip1 Hebp2 Hey1 Htr5b Il13ra1 Il17re Insl6 Irx5 Lamr1 Lgals7 Mglap Mmp14 Msln Nab2 Nptx1 Nrarp Oact1 Papln Papss1 Pcdhb11 Pdk3 Pdlim4 Perp Pigf Pnmt Pola1 Prim1 Prps2 Ptpn2 Rcn1 Rnf7 Sec11l1 Sgol1 Slco1a5 Slco1a6 Smox S…
130	V$TITF1_Q3: TTF-1, TITF1 (thyroid transcription factor 1)	41	41	56	6227	9847	-1.84	0.0	1.31	0.09	2410043F08Rik 4932416A11Rik AJ430384 Arg1 BC025076 BC037006 Biklk Casp2 Ccnb2 Cdca7 Chi3l3 Col7a1 Cotl1 Dusp6 Enpp1 Etv1 Gdpd1 Ggta1 Gna14 Grip1 Hebp2 Mglap Mmp14 Moxd1 Msln Nptx1 Nrarp Papln Papss1 Pcdhb17 Perp Pigf Prim1 Rcn1 Rcn2 Rnf7 Sall2 Sec11l1 Sostdc1 Tcfap2c Traip
131	V$OCT1_06: octamer-binding factor 1	50	50	47	8838	7236	-1.85	0.0	0.24	0.0	4932416A11Rik Abcg1 Arg1 Aurkb BC025076 Biklk Ccnb2 Cdca7 Chi3l3 Cldn23 Cotl1 Dsc2 Emb Enpp1 Etv1 Fzd6 Gabrp Ggta1 Gna14 Grip1 Hebp2 Hey1 Htr5b Il13ra1 Insl6 Lamr1 Mglap Mlp Msln Nptx1 Oact1 Papln Pappa Papss1 Pcdhb11 Pcdhb17 Pem Pigf Pola1 Prim1 Ptpn2 Rcn1 Rcn2 Sall2 Slco1a6 Stra8 Tnfrsf11b Tnfrsf18 Traip Zfp239
132	V$HFH3_01: HFH-3 (HNF3/fork head homolog 3)	42	42	55	7509	8565	-1.85	0.0	0.25	0.0	1200008O12Rik 2310061G07Rik 5430413I02Rik Apobec1 Aurkb BC025076 BC037006 Casp2 Ccnb2 Cdca7 Cotl1 Dusp6 Enpp1 Epha2 Fignl1 Fzd6 Gabrp Gad1 Gdpd1 Ggta1 Hebp2 Il17re Insl6 Lamr1 Mlp Moxd1 Oact1 Pdk3 Pdlim4 Pigf Prim1 Rnf7 Scrg1 Sgol1 Slc5a8 Slco1a5 Smox Sostdc1 Stat6 Tnfrsf18 Uhrf1 Zfp239
133	V$USF_C: USF binding site	43	43	54	7672	8402	-1.85	0.0	0.25	0.0	1200008O12Rik 2410043F08Rik Aqp5 Arg1 Aurkb BC025076 Biklk Cldn23 Cotl1 Cxxc5 Dsc2 Enpp1 Grip1 Hebp2 Il13ra1 Il17re Lamr1 Lgals7 Mlp Mmp14 Nab2 Nrarp Oact1 Pappa Pcdhb17 Pdk3 Pdlim4 Perp Pola1 Pou3f1 Prps2 Ptpn2 Rcn2 Sgol1 Slc16a6 Slc5a8 Sostdc1 Ss18 Tnfrsf11b Tnfrsf18 Trib1 Uhrf1 Zfp239
134	V$ALPHACP1_01	5	5	92	411	15663	-1.87	0.0	2.25	0.38	Aurkb Dusp6 Pdk3 Slc5a8 Uhrf1
135	V$CHX10_01	5	5	92	415	15659	-1.88	0.0	2.22	0.38	Cldn23 Gdpd1 Pappa Pcdhb11 Txn1
136	V$EBF_Q6	24	24	73	4559	11515	-1.9	0.0	0.2	0.0	Abcg1 Biklk Ccnb2 Col7a1 Dsc2 Emb Etv1 Fignl1 Gabrp Gad1 Ggta1 Hey1 Insl6 Mglap Mmp14 Nab2 Nptx1 Papss1 Slco1a5 Slco1a6 Ss18 Stard3 Tcfap2c Tspan2
137	V$HIF1_Q3: hypoxia induced factor	11	11	86	1298	14776	-1.91	0.0	1.83	0.23	2410043F08Rik Aqp5 Gabrp Gad1 Grip1 Lgals7 Nab2 Papss1 Pdk3 Plod2 Pola1
138	V$NFKAPPAB_01: NF-kappaB	10	10	87	2282	13792	-1.91	0.0	0.11	0.0	Dsc2 Dusp6 Enpp1 Etv1 Nrarp Papss1 Slc5a8 Stra8 Tcfap2c Trib1
139	V$POU1F1_Q6	36	36	61	6459	9615	-1.92	0.0	0.27	0.0	1200008O12Rik 2310061G07Rik 2410043F08Rik Abcg1 Apobec1 Arg1 Aurkb Chi3l3 Col7a1 Cotl1 Dusp6 Emb Enpp1 Etv1 Fignl1 Gdpd1 Hebp2 Insl6 Lamr1 Nptx1 Pcdhb11 Pcdhb17 Prim1 Prps2 Sall2 Scrg1 Sec11l1 Slco1a5 Slco1a6 Smox Ss18 Tcfap2c Tnfrsf18 Txn1 Uhrf1 Zfp239
140	V$CREL_01: c-Rel	74	74	23	11686	4388	-1.92	0.0	1.38	0.09	2310061G07Rik 2410043F08Rik 5430413I02Rik AJ430384 Abcg1 Apobec1 Aqp5 Arg1 BC025076 Biklk Casp2 Ccnb2 Cdca7 Chi3l3 Col7a1 Cotl1 Dsc2 Dusp6 Emb Enpp1 Epha2 Etv1 Fignl1 Fzd6 Gabrp Gad1 Gdpd1 Ggta1 Grip1 Hey1 Htr5b Il13ra1 Il17re Insl6 Irx5 Lamr1 Mglap Mmp14 Moxd1 Msln Nab2 Nptx1 Nrarp Papss1 Pcdhb17 Pdk3 Pdlim4 Perp Pnmt Prim1 Prps2 Ptpn2 Rcn2 Rnf7 Sall2 Scrg1 Sec11l1 Sgol1 Slc16a6 Slc5a8 Slco1a5 S…
141	V$HEB_Q6	31	31	66	4636	11438	-1.92	0.0	1.26	0.07	2410043F08Rik 4932416A11Rik Arg1 BC037006 Cldn23 Col7a1 Cotl1 Cxxc5 Dsc2 Gabrp Gna14 Insl6 Irx5 Moxd1 Nab2 Pappa Pdlim4 Perp Pou3f1 Rcn2 Rnf7 Sall2 Sec11l1 Slc5a8 Slco1a5 Ss18 Stat6 Tcfap2c Traip Trib1 Tspan2
142	V$NFY_Q6_01	39	39	58	6926	9148	-1.93	0.0	0.29	0.0	1200008O12Rik 4932416A11Rik 5430413I02Rik Aurkb Casp2 Ccnb2 Cldn23 Col7a1 Cotl1 Dusp6 Etv1 Gad1 Gna14 Hey1 Lamr1 Mglap Oact1 Papln Pdk3 Pdlim4 Perp Pigf Pola1 Pou3f1 Prim1 Ptpn2 Rcn1 Rnf7 Scrg1 Sec11l1 Sgol1 Slc5a8 Slco1a5 Sostdc1 Stard3 Stra8 Tcfap2c Trib1 Uhrf1
143	V$CREB_Q4_01	25	25	72	4687	11387	-1.93	0.0	0.22	0.0	1200008O12Rik 4932416A11Rik 5430413I02Rik AJ430384 Ccnb2 Enpp1 Epha2 Gdpd1 Gna14 Insl6 Irx5 Lamr1 Nptx1 Papln Papss1 Pdk3 Pigf Pola1 Ptpn2 Rnf7 Slc16a6 Stat6 Tnfrsf11b Traip Trib1
144	V$ETS1_B: c-ETS-1 binding site	40	40	57	7080	8994	-1.93	0.0	0.3	0.0	1200008O12Rik 4932416A11Rik 5430413I02Rik AJ430384 Apobec1 Arg1 Casp2 Ccnb2 Chi3l3 Cxxc5 Epha2 Etv1 Fignl1 Fzd6 Gabrp Gdpd1 Ggta1 Htr5b Insl6 Lgals7 Mlp Moxd1 Nptx1 Nrarp Pappa Perp Pigf Pnmt Prps2 Slc5a8 Slco1a6 Ss18 Stard3 Stat6 Tnfrsf11b Tnfrsf18 Traip Trib1 Tspan2 Txn1
145	V$NFE2_01: NF-E2 p45	17	17	80	2281	13793	-1.93	0.0	1.56	0.12	Arg1 BC037006 Col7a1 Cxxc5 Dsc2 Fzd6 Mlp Pappa Pdk3 Perp Rnf7 Sgol1 Slc16a6 Slco1a6 Sostdc1 Txn1 Zfp239
146	V$CMYB_01: c-Myb	23	23	74	3294	12780	-1.94	0.0	1.38	0.09	2310061G07Rik Abcg1 Arg1 Cxxc5 Dsc2 Dusp6 Epha2 Fzd6 Gad1 Insl6 Irx5 Mlp Mmp14 Nab2 Pdk3 Pou3f1 Rnf7 Slc5a8 Slco1a5 Stat6 Txn1 Uhrf1 Zfp239
147	V$HNF4_DR1_Q3	81	81	16	12835	3239	-1.94	0.0	1.49	0.11	1200008O12Rik 2310061G07Rik 2410043F08Rik 4932416A11Rik 5430413I02Rik AJ430384 Abcg1 Apobec1 Aqp5 Arg1 Aurkb BC025076 Biklk Cdca7 Cldn23 Col7a1 Cotl1 Cxxc5 Dsc2 Dusp6 Emb Enpp1 Epha2 Fignl1 Fzd6 Gabrp Gad1 Ggta1 Gna14 Grip1 Hebp2 Hey1 Htr5b Il13ra1 Il17re Insl6 Irx5 Lgals7 Mglap Mlp Mmp14 Moxd1 Msln Nab2 Nptx1 Nrarp Oact1 Papln Pappa Pcdhb11 Pcdhb17 Pdlim4 Pem Perp Plod2 Pnmt Pola1 Prim1 Prps2 Pt…
148	V$HNF3ALPHA_Q6	85	85	12	13478	2596	-1.95	0.0	1.64	0.17	1200008O12Rik 2310061G07Rik 4932416A11Rik 5430413I02Rik AJ430384 Abcg1 Apobec1 Aqp5 Arg1 Aurkb BC025076 BC037006 Casp2 Ccnb2 Cdca7 Chi3l3 Cldn23 Col7a1 Cotl1 Cxxc5 Dsc2 Dusp6 Emb Enpp1 Epha2 Etv1 Fignl1 Fzd6 Gabrp Gad1 Gdpd1 Ggta1 Gna14 Hebp2 Hey1 Il13ra1 Il17re Insl6 Irx5 Lamr1 Lgals7 Mglap Mlp Mmp14 Moxd1 Msln Nrarp Oact1 Papln Pappa Papss1 Pcdhb11 Pcdhb17 Pdk3 Pdlim4 Perp Pigf Plod2 Pola1 Prim…
149	V$EVI1_04: ectopic viral integration site 1 encoded factor	69	69	28	11917	4157	-1.96	0.0	0.24	0.0	2410043F08Rik 4932416A11Rik 5430413I02Rik AJ430384 Apobec1 Aqp5 Arg1 Aurkb BC025076 BC037006 Biklk Casp2 Ccnb2 Chi3l3 Cldn23 Cotl1 Dsc2 Dusp6 Emb Enpp1 Epha2 Etv1 Fignl1 Fzd6 Gabrp Gad1 Gdpd1 Ggta1 Gna14 Grip1 Il13ra1 Il17re Insl6 Lamr1 Lgals7 Mglap Mmp14 Moxd1 Msln Nrarp Papln Pappa Pcdhb11 Pcdhb17 Pdlim4 Perp Pigf Plod2 Pnmt Pola1 Prim1 Prps2 Ptpn2 Rnf7 Sall2 Scrg1 Sec11l1 Sgol1 Slc16a6 Slc5a8 …
150	V$FOXD3_01: fork head box D3	80	80	17	13777	2297	-1.96	0.0	0.16	0.0	1200008O12Rik 2310061G07Rik 5430413I02Rik AJ430384 Apobec1 Aqp5 Arg1 Aurkb BC025076 BC037006 Casp2 Ccnb2 Cdca7 Chi3l3 Cldn23 Cotl1 Cxxc5 Dsc2 Dusp6 Emb Enpp1 Epha2 Etv1 Fignl1 Fzd6 Gabrp Gad1 Gdpd1 Ggta1 Gna14 Grip1 Hebp2 Hey1 Htr5b Il13ra1 Il17re Insl6 Lamr1 Lgals7 Mglap Moxd1 Nab2 Oact1 Papln Pappa Papss1 Pcdhb11 Pcdhb17 Pdk3 Pdlim4 Pem Perp Pigf Plod2 Pola1 Prim1 Prps2 Ptpn2 Rcn2 Rnf7 Sall2 Sc…
151	V$E2_01: papilloma virus regulator E2	8	8	89	857	15217	-1.96	0.0	1.91	0.26	Aqp5 Dsc2 Dusp6 Gad1 Irx5 Nab2 Pou3f1 Zfp239
152	V$CAAT_01: cellular and viral CCAAT box	61	61	36	9677	6397	-1.96	0.0	1.1	0.0	1200008O12Rik 2310061G07Rik 4932416A11Rik 5430413I02Rik Apobec1 Aurkb BC025076 Casp2 Ccnb2 Cldn23 Col7a1 Cotl1 Cxxc5 Dusp6 Emb Etv1 Ggta1 Gna14 Grip1 Hebp2 Hey1 Htr5b Lamr1 Lgals7 Mmp14 Moxd1 Msln Nab2 Nptx1 Nrarp Oact1 Papln Papss1 Pdk3 Pdlim4 Perp Pigf Pola1 Pou3f1 Prim1 Ptpn2 Rcn1 Rcn2 Rnf7 Sall2 Sec11l1 Sgol1 Slc16a6 Slc5a8 Slco1a5 Slco1a6 Ss18 Stard3 Stat6 Stra8 Tcfap2c Tnfrsf11b Tnfrsf18 Tr…
153	V$NKX22_01: NK2 class homeobox factor 2	9	9	88	2091	13983	-1.97	0.0	0.11	0.0	BC025076 Cotl1 Cxxc5 Gabrp Ggta1 Hebp2 Pdk3 Tnfrsf18 Zfp239
154	V$ELF1_Q6	48	48	49	7591	8483	-1.98	0.0	1.01	0.0	2410043F08Rik 4932416A11Rik 5430413I02Rik AJ430384 Abcg1 Apobec1 Aqp5 Arg1 BC037006 Casp2 Ccnb2 Chi3l3 Cotl1 Dsc2 Emb Etv1 Fzd6 Gabrp Gna14 Grip1 Htr5b Il13ra1 Il17re Insl6 Irx5 Lgals7 Mglap Mlp Mmp14 Moxd1 Nrarp Pappa Pigf Prps2 Rcn2 Sall2 Scrg1 Slc16a6 Slco1a5 Slco1a6 Smox Sostdc1 Stat6 Tnfrsf11b Tnfrsf18 Traip Trib1 Zfp239
155	V$NKX25_01: homeo domain factor Nkx-2.5/Csx, tinman homolog	50	50	47	7920	8154	-1.98	0.0	1.01	0.0	4932416A11Rik AJ430384 Abcg1 Arg1 BC025076 BC037006 Casp2 Ccnb2 Cdca7 Chi3l3 Cldn23 Col7a1 Cxxc5 Dsc2 Emb Enpp1 Epha2 Etv1 Gdpd1 Ggta1 Grip1 Hebp2 Htr5b Il13ra1 Il17re Mglap Mmp14 Msln Nab2 Nptx1 Nrarp Oact1 Pappa Papss1 Pdk3 Perp Pnmt Prim1 Prps2 Ptpn2 Rcn1 Scrg1 Sec11l1 Slc5a8 Sostdc1 Ss18 Stra8 Tcfap2c Uhrf1 Zfp239
156	V$CDPCR1_01: cut-like homeodomain protein	73	73	24	12574	3500	-1.98	0.0	0.22	0.0	1200008O12Rik 2310061G07Rik 2410043F08Rik 5430413I02Rik AJ430384 Abcg1 Aqp5 Aurkb BC025076 BC037006 Biklk Casp2 Ccnb2 Cdca7 Chi3l3 Col7a1 Cxxc5 Dsc2 Dusp6 Emb Enpp1 Epha2 Etv1 Fignl1 Gabrp Gad1 Ggta1 Hey1 Il17re Insl6 Irx5 Lamr1 Lgals7 Mglap Mlp Mmp14 Moxd1 Msln Nrarp Papln Pappa Papss1 Pcdhb11 Pcdhb17 Pdk3 Pdlim4 Pem Pigf Pnmt Prim1 Prps2 Rcn1 Rcn2 Sall2 Scrg1 Sec11l1 Sgol1 Slc16a6 Slc5a8 Slco1a…
157	V$HNF1_01: hepatic nuclear factor 1	14	14	83	2893	13181	-1.99	0.0	0.16	0.0	2410043F08Rik 5430413I02Rik Aqp5 BC025076 Cldn23 Fzd6 Lgals7 Pappa Pcdhb17 Pdk3 Pola1 Sall2 Tcfap2c Tnfrsf18
158	V$CART1_01: Cart-1 (cartilage homeoprotein 1)	8	8	89	1911	14163	-1.99	0.0	0.1	0.0	Aurkb Casp2 Chi3l3 Cldn23 Emb Il17re Pcdhb11 Slco1a6
159	V$CHOP_01: heterodimers of CHOP and C/EBPalpha	25	25	72	4603	11471	-2.0	0.0	0.27	0.0	AJ430384 Aurkb Dsc2 Dusp6 Etv1 Gdpd1 Ggta1 Mlp Mmp14 Moxd1 Nrarp Pappa Papss1 Pcdhb17 Prps2 Rcn2 Slc5a8 Slco1a6 Stat6 Stra8 Tnfrsf18 Traip Trib1 Uhrf1 Zfp239
160	V$AP1_C: AP-1 binding site	21	21	76	3013	13061	-2.0	0.0	1.31	0.09	2310061G07Rik 4932416A11Rik Arg1 BC025076 BC037006 Col7a1 Cxxc5 Dsc2 Msln Nrarp Pappa Pdk3 Perp Pola1 Rnf7 Slc16a6 Slco1a6 Sostdc1 Tnfrsf18 Trib1 Zfp239
161	V$VBP_01: PAR-type chicken vitellogenin promoter-binding protein	5	5	92	1393	14681	-2.01	0.0	0.07	0.0	AJ430384 Arg1 BC025076 Gdpd1 Pdk3
162	V$CDPCR3HD_01: cut-like homeodomain protein	33	33	64	5110	10964	-2.02	0.0	1.04	0.0	1200008O12Rik 2310061G07Rik 2410043F08Rik Abcg1 Aqp5 BC025076 BC037006 Casp2 Chi3l3 Col7a1 Enpp1 Etv1 Gabrp Insl6 Irx5 Lamr1 Mmp14 Moxd1 Msln Nrarp Pcdhb17 Pdlim4 Pem Prps2 Sec11l1 Slco1a5 Slco1a6 Stard3 Stat6 Tcfap2c Tnfrsf11b Tspan2 Zfp239
163	V$ETS2_B: c-Ets-2 binding sites	24	24	73	4423	11651	-2.02	0.0	0.27	0.0	5430413I02Rik Apobec1 Arg1 Casp2 Ccnb2 Cxxc5 Enpp1 Etv1 Fzd6 Gabrp Htr5b Mlp Moxd1 Nptx1 Pappa Papss1 Perp Prps2 Slco1a5 Tnfrsf11b Tnfrsf18 Traip Trib1 Txn1
164	V$PAX3_B: Pax-3 binding sites	57	57	40	9730	6344	-2.03	0.0	0.39	0.0	1200008O12Rik 2310061G07Rik 4932416A11Rik 5430413I02Rik AJ430384 Abcg1 Apobec1 Aqp5 Aurkb BC037006 Casp2 Col7a1 Cotl1 Cxxc5 Dsc2 Enpp1 Epha2 Etv1 Fignl1 Fzd6 Gad1 Gna14 Hey1 Il13ra1 Lamr1 Mglap Mmp14 Moxd1 Nab2 Nrarp Pappa Papss1 Pcdhb17 Pdk3 Perp Pigf Plod2 Pnmt Pola1 Pou3f1 Prps2 Rnf7 Sec11l1 Sgol1 Slc16a6 Slc5a8 Slco1a5 Ss18 Stard3 Stra8 Tcfap2c Tnfrsf11b Traip Trib1 Tspan2 Txn1 Zfp239
165	V$PITX2_Q2: pituitary homeobox factor 2	43	43	54	6876	9198	-2.03	0.0	0.87	0.0	2310061G07Rik 2410043F08Rik 5430413I02Rik Abcg1 Apobec1 BC025076 Cdca7 Chi3l3 Dusp6 Emb Enpp1 Gabrp Gad1 Grip1 Hebp2 Htr5b Il13ra1 Insl6 Nptx1 Papln Pappa Papss1 Pdk3 Pigf Plod2 Ptpn2 Rnf7 Sall2 Scrg1 Sec11l1 Slc5a8 Slco1a5 Slco1a6 Ss18 Stard3 Stat6 Tcfap2c Tnfrsf11b Tnfrsf18 Traip Trib1 Tspan2 Txn1
166	V$NFKB_Q6: NF-kappaB	15	15	82	2015	14059	-2.04	0.0	1.46	0.11	5430413I02Rik BC037006 Col7a1 Dsc2 Enpp1 Fzd6 Gabrp Il17re Moxd1 Slc16a6 Slc5a8 Tcfap2c Trib1 Tspan2 Txn1
167	V$GATA4_Q3	93	93	4	15764	310	-2.06	0.0	0.04	0.0	1200008O12Rik 2310061G07Rik 2410043F08Rik 4932416A11Rik 5430413I02Rik AJ430384 Abcg1 Apobec1 Aqp5 Arg1 Aurkb BC025076 BC037006 Biklk Casp2 Ccnb2 Cdca7 Chi3l3 Cldn23 Col7a1 Cotl1 Cxxc5 Dsc2 Dusp6 Emb Enpp1 Epha2 Etv1 Fignl1 Fzd6 Gabrp Gad1 Gdpd1 Ggta1 Gna14 Grip1 Hebp2 Hey1 Htr5b Il13ra1 Il17re Insl6 Irx5 Lamr1 Lgals7 Mglap Mmp14 Moxd1 Msln Nab2 Nptx1 Oact1 Papln Pappa Papss1 Pcdhb11 Pcdhb17 Pdk3 …
168	V$IRF7_01: interferon regulatory factor 7	54	54	43	9102	6972	-2.06	0.0	0.48	0.0	1200008O12Rik 2310061G07Rik 4932416A11Rik AJ430384 Apobec1 Casp2 Ccnb2 Chi3l3 Cldn23 Cotl1 Dsc2 Emb Enpp1 Epha2 Etv1 Fignl1 Fzd6 Gad1 Gdpd1 Hey1 Htr5b Insl6 Lamr1 Lgals7 Mglap Mlp Moxd1 Msln Nptx1 Nrarp Oact1 Pcdhb11 Pcdhb17 Pdlim4 Plod2 Pnmt Pola1 Prps2 Ptpn2 Rcn2 Rnf7 Scrg1 Sgol1 Slc5a8 Slco1a5 Slco1a6 Sostdc1 Stard3 Stat6 Stra8 Tcfap2c Tnfrsf11b Traip Zfp239
169	V$LEF1TCF1_Q4	47	47	50	7898	8176	-2.07	0.0	0.52	0.0	2410043F08Rik 5430413I02Rik Abcg1 Aqp5 BC025076 Casp2 Ccnb2 Cotl1 Cxxc5 Emb Enpp1 Fzd6 Gabrp Gdpd1 Gna14 Grip1 Htr5b Il13ra1 Il17re Insl6 Lamr1 Mmp14 Moxd1 Nptx1 Oact1 Pappa Pcdhb11 Pcdhb17 Pdk3 Pdlim4 Plod2 Pnmt Prim1 Prps2 Ptpn2 Sgol1 Slc5a8 Slco1a6 Smox Sostdc1 Stard3 Tnfrsf11b Tnfrsf18 Traip Trib1 Tspan2 Zfp239
170	V$MTATA_B: Muscle TATA box	47	47	50	7690	8384	-2.07	0.0	0.71	0.0	4932416A11Rik Apobec1 Aqp5 Arg1 Aurkb BC025076 Biklk Casp2 Ccnb2 Cdca7 Chi3l3 Dsc2 Enpp1 Gad1 Gdpd1 Gna14 Grip1 Hebp2 Htr5b Il17re Insl6 Lamr1 Lgals7 Mglap Moxd1 Nptx1 Oact1 Pappa Pcdhb11 Pcdhb17 Pigf Plod2 Pola1 Prim1 Prps2 Rcn1 Sall2 Scrg1 Sec11l1 Slc5a8 Slco1a6 Sostdc1 Tnfrsf11b Tnfrsf18 Traip Txn1 Zfp239
171	V$BARBIE_01: barbiturate-inducible element	48	48	49	8052	8022	-2.07	0.0	0.53	0.0	2310061G07Rik 4932416A11Rik AJ430384 Abcg1 Apobec1 Aurkb BC037006 Biklk Casp2 Cdca7 Cldn23 Col7a1 Dsc2 Emb Enpp1 Epha2 Etv1 Ggta1 Gna14 Hey1 Htr5b Il13ra1 Il17re Lamr1 Lgals7 Mglap Mlp Papln Pappa Pcdhb11 Pdk3 Pigf Plod2 Pola1 Prim1 Ptpn2 Rcn1 Rcn2 Rnf7 Scrg1 Slc5a8 Slco1a5 Smox Sostdc1 Stat6 Tcfap2c Tnfrsf11b Trib1
172	V$PAX6_01: Pax-6	45	45	52	7537	8537	-2.07	0.0	0.55	0.0	Biklk Ccnb2 Cdca7 Chi3l3 Cldn23 Cotl1 Cxxc5 Dusp6 Emb Enpp1 Fignl1 Fzd6 Ggta1 Gna14 Htr5b Il13ra1 Insl6 Lamr1 Mmp14 Nptx1 Nrarp Oact1 Pappa Pcdhb11 Pcdhb17 Perp Pnmt Pola1 Prim1 Prps2 Ptpn2 Sall2 Sgol1 Slc5a8 Slco1a5 Slco1a6 Smox Ss18 Stard3 Stra8 Tnfrsf11b Trib1 Tspan2 Uhrf1 Zfp239
173	V$MYOD_01: myoblast determination gene product	62	62	35	10504	5570	-2.08	0.0	0.42	0.0	2310061G07Rik 2410043F08Rik 4932416A11Rik 5430413I02Rik Abcg1 Apobec1 Arg1 BC025076 BC037006 Biklk Casp2 Chi3l3 Cldn23 Cotl1 Cxxc5 Dsc2 Emb Epha2 Etv1 Fignl1 Fzd6 Gabrp Gad1 Gdpd1 Ggta1 Gna14 Hebp2 Htr5b Il13ra1 Il17re Insl6 Irx5 Lgals7 Moxd1 Msln Nptx1 Nrarp Pappa Pdk3 Perp Pigf Plod2 Pola1 Prim1 Prps2 Ptpn2 Rcn1 Rnf7 Sall2 Sec11l1 Slc16a6 Slc5a8 Slco1a6 Smox Sostdc1 Stard3 Stra8 Tnfrsf11b Tnfrs…
174	V$RFX1_01: X-box binding protein RFX1	43	43	54	7050	9024	-2.08	0.0	0.69	0.0	4932416A11Rik AJ430384 Abcg1 Apobec1 Aqp5 Arg1 BC037006 Biklk Cldn23 Col7a1 Cxxc5 Emb Epha2 Fignl1 Fzd6 Gabrp Gdpd1 Ggta1 Gna14 Grip1 Hebp2 Htr5b Insl6 Lamr1 Mmp14 Nptx1 Papln Pdk3 Pdlim4 Perp Pnmt Pou3f1 Rcn2 Scrg1 Sgol1 Slc16a6 Slc5a8 Smox Stard3 Tcfap2c Tnfrsf11b Tnfrsf18 Zfp239
175	V$EVI1_05: ectopic viral integration site 1 encoded factor	3	3	94	1013	15061	-2.08	0.0	0.05	0.0	Fzd6 Rcn2 Slc5a8
176	V$AREB6_02: AREB6 (Atp1a1 regulatory element binding factor 6)	38	38	59	6183	9891	-2.08	0.0	0.73	0.0	2310061G07Rik 4932416A11Rik AJ430384 Arg1 Biklk Cldn23 Col7a1 Dsc2 Emb Enpp1 Fignl1 Gna14 Htr5b Il13ra1 Il17re Msln Nrarp Oact1 Papln Pcdhb11 Pdk3 Perp Pigf Pou3f1 Prim1 Prps2 Rcn1 Rcn2 Rnf7 Sall2 Scrg1 Smox Sostdc1 Tnfrsf18 Trib1 Txn1 Uhrf1 Zfp239
177	V$CEBPDELTA_Q6	70	70	27	11919	4155	-2.08	0.0	0.33	0.0	1200008O12Rik 2410043F08Rik 4932416A11Rik 5430413I02Rik Abcg1 Apobec1 Aqp5 Arg1 Aurkb BC025076 BC037006 Casp2 Ccnb2 Chi3l3 Col7a1 Cotl1 Cxxc5 Dsc2 Dusp6 Emb Etv1 Fignl1 Fzd6 Gabrp Gdpd1 Ggta1 Gna14 Grip1 Hebp2 Hey1 Il13ra1 Il17re Insl6 Lamr1 Lgals7 Mglap Mlp Mmp14 Moxd1 Nrarp Oact1 Papln Pappa Papss1 Pcdhb11 Pcdhb17 Pdk3 Pdlim4 Pigf Pola1 Pou3f1 Prim1 Ptpn2 Rcn2 Rnf7 Scrg1 Sgol1 Slc16a6 Slc5a8 Sl…
178	V$SMAD4_Q6	40	40	57	6712	9362	-2.08	0.0	0.55	0.0	2310061G07Rik 2410043F08Rik Abcg1 Aurkb BC025076 BC037006 Col7a1 Enpp1 Epha2 Etv1 Fzd6 Gabrp Gad1 Ggta1 Gna14 Grip1 Hey1 Htr5b Insl6 Irx5 Mlp Mmp14 Nab2 Nptx1 Oact1 Papln Pcdhb11 Pnmt Pou3f1 Prim1 Prps2 Rcn2 Smox Stard3 Tcfap2c Tnfrsf18 Trib1 Tspan2 Txn1 Uhrf1
179	V$PADS_C: Retroviral Poly A downstream element	27	27	70	4176	11898	-2.09	0.0	0.98	0.0	1200008O12Rik 2410043F08Rik 5430413I02Rik AJ430384 Apobec1 Arg1 Ccnb2 Enpp1 Epha2 Fzd6 Gad1 Htr5b Il17re Moxd1 Pappa Papss1 Pem Pigf Pou3f1 Rnf7 Slc16a6 Slco1a5 Stat6 Stra8 Tspan2 Txn1 Uhrf1
180	V$DEC_Q1	67	67	30	11320	4754	-2.1	0.0	0.41	0.0	2310061G07Rik 2410043F08Rik 4932416A11Rik 5430413I02Rik Abcg1 Aqp5 Arg1 BC025076 Biklk Casp2 Ccnb2 Cdca7 Chi3l3 Cldn23 Cotl1 Cxxc5 Dsc2 Emb Enpp1 Etv1 Gabrp Ggta1 Gna14 Grip1 Hebp2 Htr5b Il13ra1 Il17re Lamr1 Lgals7 Mlp Mmp14 Moxd1 Nab2 Nrarp Oact1 Papln Pappa Papss1 Pcdhb11 Pcdhb17 Pdlim4 Perp Pigf Plod2 Pou3f1 Prim1 Prps2 Ptpn2 Rnf7 Scrg1 Sec11l1 Sgol1 Slc16a6 Slc5a8 Slco1a6 Smox Sostdc1 Ss18 St…
181	V$PAX9_B: zebrafish Pax-9 binding sites	24	24	73	3636	12438	-2.1	0.0	1.06	0.0	AJ430384 Aqp5 Cldn23 Emb Etv1 Gabrp Ggta1 Grip1 Hey1 Lamr1 Mlp Mmp14 Moxd1 Papss1 Pcdhb11 Pou3f1 Rcn2 Rnf7 Sgol1 Stra8 Tcfap2c Tnfrsf11b Tspan2 Zfp239
182	V$BACH2_01: BTB and CNC homolog 2	65	65	32	10954	5120	-2.1	0.0	0.45	0.0	2310061G07Rik 2410043F08Rik 4932416A11Rik Abcg1 Aqp5 Arg1 Aurkb BC025076 BC037006 Biklk Ccnb2 Cdca7 Col7a1 Cotl1 Cxxc5 Dsc2 Fignl1 Gabrp Gad1 Gdpd1 Gna14 Grip1 Hebp2 Htr5b Il13ra1 Il17re Insl6 Lamr1 Lgals7 Mglap Mlp Mmp14 Msln Nab2 Nrarp Papln Pappa Papss1 Pcdhb11 Pcdhb17 Pdk3 Pdlim4 Pem Perp Pigf Pola1 Prps2 Rnf7 Sall2 Sgol1 Slc16a6 Slc5a8 Slco1a5 Slco1a6 Smox Sostdc1 Stat6 Stra8 Tnfrsf11b Tnfrs…
183	V$SREBP_Q3	30	30	67	5188	10886	-2.11	0.0	0.43	0.0	1200008O12Rik 4932416A11Rik Apobec1 Aqp5 BC025076 BC037006 Biklk Cldn23 Epha2 Fignl1 Gad1 Ggta1 Grip1 Hey1 Il17re Lgals7 Msln Pdlim4 Pnmt Prim1 Ptpn2 Rcn1 Sgol1 Slc5a8 Slco1a6 Stard3 Stat6 Stra8 Traip Zfp239
184	V$FOX_Q2	72	72	25	12232	3842	-2.12	0.0	0.34	0.0	1200008O12Rik 2310061G07Rik 5430413I02Rik Abcg1 Apobec1 Aqp5 Arg1 Aurkb BC025076 BC037006 Casp2 Ccnb2 Chi3l3 Cldn23 Cotl1 Cxxc5 Dsc2 Dusp6 Emb Epha2 Fignl1 Fzd6 Gabrp Gad1 Gdpd1 Ggta1 Gna14 Grip1 Hebp2 Htr5b Il13ra1 Il17re Insl6 Irx5 Lamr1 Lgals7 Mglap Moxd1 Nab2 Nrarp Oact1 Papln Pappa Papss1 Pcdhb11 Pcdhb17 Pdk3 Pdlim4 Perp Pigf Plod2 Pola1 Prim1 Prps2 Ptpn2 Rcn2 Rnf7 Sall2 Scrg1 Sec11l1 Sgol1 …
185	V$OSF2_Q6	64	64	33	10731	5343	-2.12	0.0	0.49	0.0	2310061G07Rik 2410043F08Rik 4932416A11Rik 5430413I02Rik Apobec1 Arg1 BC025076 Biklk Ccnb2 Cdca7 Chi3l3 Cxxc5 Dsc2 Emb Enpp1 Etv1 Fignl1 Gad1 Gdpd1 Gna14 Grip1 Hebp2 Htr5b Il13ra1 Il17re Insl6 Irx5 Lamr1 Lgals7 Mglap Mmp14 Msln Nptx1 Nrarp Papss1 Pdk3 Pdlim4 Pem Perp Pigf Pnmt Prps2 Ptpn2 Rcn1 Rcn2 Rnf7 Sall2 Sec11l1 Sgol1 Slco1a5 Slco1a6 Smox Sostdc1 Ss18 Stard3 Stat6 Stra8 Tcfap2c Tnfrsf11b Tnfr…
186	V$TCF1P_Q6	63	63	34	10541	5533	-2.12	0.0	0.51	0.0	1200008O12Rik 2310061G07Rik 2410043F08Rik 5430413I02Rik AJ430384 Arg1 Aurkb BC025076 Biklk Casp2 Ccnb2 Cdca7 Col7a1 Cxxc5 Dsc2 Epha2 Fzd6 Gdpd1 Ggta1 Gna14 Grip1 Hebp2 Htr5b Il13ra1 Il17re Insl6 Irx5 Lamr1 Mglap Mlp Mmp14 Moxd1 Msln Nptx1 Nrarp Oact1 Papln Pappa Papss1 Pcdhb11 Pcdhb17 Pdk3 Pdlim4 Pem Perp Pigf Plod2 Pola1 Prim1 Prps2 Rcn1 Rnf7 Sall2 Slc16a6 Slco1a6 Sostdc1 Stard3 Stra8 Traip Trib…
187	V$AIRE_01	16	16	81	3096	12978	-2.12	0.0	0.23	0.0	2310061G07Rik 2410043F08Rik AJ430384 Apobec1 Chi3l3 Cotl1 Dsc2 Htr5b Mlp Moxd1 Nrarp Pdk3 Scrg1 Slco1a5 Tnfrsf11b Traip
188	V$MYCMAX_02: c-Myc:Max heterodimer	33	33	64	5544	10530	-2.12	0.0	0.55	0.0	2410043F08Rik Aqp5 Arg1 Aurkb BC025076 Ccnb2 Cldn23 Cotl1 Cxxc5 Dsc2 Il13ra1 Insl6 Lamr1 Lgals7 Msln Nab2 Nrarp Oact1 Pappa Pcdhb17 Pdk3 Pdlim4 Perp Pola1 Prps2 Ptpn2 Sgol1 Slc16a6 Sostdc1 Ss18 Trib1 Uhrf1 Zfp239
189	V$GATA1_05: GATA-binding factor 1	13	13	84	2627	13447	-2.13	0.0	0.2	0.0	1200008O12Rik Aurkb Chi3l3 Dsc2 Emb Epha2 Gna14 Lgals7 Mmp14 Pcdhb11 Prim1 Scrg1 Tnfrsf11b
190	V$DR3_Q4: direct repeat 3	16	16	81	2259	13815	-2.14	0.0	1.25	0.07	Aqp5 Arg1 Dsc2 Epha2 Fignl1 Gabrp Hebp2 Mmp14 Nptx1 Papln Pdlim4 Pigf Plod2 Pola1 Scrg1 Tcfap2c
191	V$PAX6_Q2	17	17	80	3229	12845	-2.14	0.0	0.26	0.0	2410043F08Rik Apobec1 Aurkb Gdpd1 Il17re Lamr1 Pdk3 Perp Pigf Rnf7 Sall2 Sgol1 Slc5a8 Ss18 Stra8 Tnfrsf18 Uhrf1
192	V$CREB_Q2_01	29	29	68	4925	11149	-2.15	0.0	0.51	0.0	1200008O12Rik 4932416A11Rik 5430413I02Rik AJ430384 Ccnb2 Col7a1 Enpp1 Epha2 Gdpd1 Ggta1 Gna14 Il17re Insl6 Lamr1 Nptx1 Papln Papss1 Pdk3 Pigf Pola1 Ptpn2 Rcn2 Rnf7 Sgol1 Slc16a6 Stat6 Tnfrsf11b Traip Trib1
193	V$SRF_Q5_01	27	27	70	4671	11403	-2.15	0.0	0.44	0.0	4932416A11Rik 5430413I02Rik AJ430384 Abcg1 Cldn23 Col7a1 Cxxc5 Epha2 Etv1 Fzd6 Hebp2 Mlp Mmp14 Nptx1 Nrarp Oact1 Pappa Papss1 Pcdhb11 Pigf Prim1 Rcn2 Sec11l1 Ss18 Tnfrsf11b Tnfrsf18 Uhrf1
194	V$E4BP4_01: E4BP4	1	1	96	617	15457	-2.15	0.0	0.02	0.0	AJ430384
195	V$CEBPGAMMA_Q6	69	69	28	11555	4519	-2.16	0.0	0.49	0.0	1200008O12Rik 2310061G07Rik AJ430384 Abcg1 Arg1 Casp2 Ccnb2 Cdca7 Cldn23 Col7a1 Cxxc5 Dsc2 Dusp6 Emb Epha2 Etv1 Fignl1 Fzd6 Gabrp Gad1 Gdpd1 Grip1 Hebp2 Il13ra1 Il17re Insl6 Lamr1 Lgals7 Mglap Mlp Moxd1 Nptx1 Nrarp Oact1 Pappa Papss1 Pcdhb11 Pcdhb17 Pdk3 Pdlim4 Perp Pigf Plod2 Pola1 Pou3f1 Prim1 Prps2 Ptpn2 Rcn2 Rnf7 Sall2 Scrg1 Sec11l1 Sgol1 Slc5a8 Slco1a5 Slco1a6 Smox Sostdc1 Ss18 Stard3 Stat6 …
196	V$ELK1_01: Elk-1	26	26	71	4173	11901	-2.17	0.0	0.77	0.0	Abcg1 Apobec1 Aqp5 Arg1 Ccnb2 Cotl1 Enpp1 Fzd6 Htr5b Insl6 Lamr1 Papln Pola1 Prim1 Prps2 Rcn2 Sec11l1 Sgol1 Slc5a8 Slco1a5 Tnfrsf11b Tnfrsf18 Traip Tspan2 Txn1 Uhrf1
197	V$PEBP_Q6	24	24	73	4151	11923	-2.18	0.0	0.46	0.0	2310061G07Rik 2410043F08Rik Apobec1 BC025076 Ccnb2 Cxxc5 Dsc2 Enpp1 Gna14 Htr5b Il17re Irx5 Lamr1 Lgals7 Mglap Mmp14 Pem Rcn1 Rnf7 Sall2 Slco1a5 Sostdc1 Tnfrsf11b Tspan2
198	V$HFH1_01: HNF-3/Fkh Homolog 1	10	10	87	2121	13953	-2.19	0.0	0.18	0.0	AJ430384 Cxxc5 Enpp1 Fzd6 Gdpd1 Insl6 Pcdhb11 Pigf Ptpn2 Slco1a5
199	V$NRF2_Q4: heterodimer containing Nrf2	26	26	71	4218	11856	-2.19	0.0	0.72	0.0	AJ430384 Apobec1 Arg1 BC037006 Ccnb2 Col7a1 Cxxc5 Dsc2 Enpp1 Epha2 Pappa Pcdhb11 Pcdhb17 Pdk3 Perp Plod2 Sall2 Sgol1 Slc16a6 Slco1a5 Sostdc1 Stra8 Tnfrsf18 Txn1 Uhrf1 Zfp239
200	V$HNF3B_01: Hepatocyte Nuclear Factor 3beta	73	73	24	12009	4065	-2.22	0.0	0.68	0.0	1200008O12Rik 2310061G07Rik 2410043F08Rik 5430413I02Rik AJ430384 Abcg1 Apobec1 Aqp5 Arg1 Aurkb BC025076 BC037006 Casp2 Ccnb2 Col7a1 Cotl1 Cxxc5 Dsc2 Dusp6 Emb Enpp1 Etv1 Fignl1 Fzd6 Gad1 Gdpd1 Ggta1 Gna14 Hebp2 Il17re Insl6 Lamr1 Lgals7 Mglap Mlp Mmp14 Moxd1 Nab2 Nrarp Oact1 Papln Pappa Papss1 Pcdhb11 Pcdhb17 Pdk3 Pdlim4 Perp Pigf Plod2 Pola1 Prim1 Prps2 Rcn2 Rnf7 Scrg1 Sec11l1 Sgol1 Slc5a8 Slco1…
201	V$HP1SITEFACTOR_Q6	24	24	73	3918	12156	-2.22	0.0	0.68	0.0	4932416A11Rik Arg1 Ccnb2 Cdca7 Chi3l3 Col7a1 Cotl1 Dsc2 Emb Etv1 Gad1 Gna14 Hebp2 Il13ra1 Insl6 Lgals7 Pappa Papss1 Rcn1 Rcn2 Sec11l1 Smox Tspan2 Zfp239
202	V$CEBP_C: C/EBP binding site	23	23	74	3820	12254	-2.23	0.0	0.61	0.0	2310061G07Rik AJ430384 Cldn23 Col7a1 Cotl1 Enpp1 Etv1 Grip1 Il13ra1 Il17re Insl6 Lamr1 Msln Pdk3 Pnmt Prim1 Ptpn2 Rnf7 Slc16a6 Slco1a5 Sostdc1 Stra8 Zfp239
203	V$TCF4_Q5	76	76	21	12763	3311	-2.24	0.0	0.42	0.0	2310061G07Rik 2410043F08Rik 4932416A11Rik 5430413I02Rik AJ430384 Abcg1 Apobec1 Aqp5 Arg1 Aurkb BC025076 Biklk Casp2 Ccnb2 Cdca7 Chi3l3 Cxxc5 Dsc2 Dusp6 Emb Enpp1 Epha2 Etv1 Fzd6 Gabrp Gad1 Gdpd1 Grip1 Hebp2 Hey1 Il13ra1 Il17re Insl6 Mglap Mlp Mmp14 Moxd1 Nptx1 Nrarp Oact1 Papln Pappa Papss1 Pcdhb11 Pcdhb17 Pdk3 Pdlim4 Pigf Plod2 Pola1 Prim1 Prps2 Ptpn2 Rcn1 Rcn2 Rnf7 Sall2 Scrg1 Sec11l1 Sgol1 Slc…
204	V$E2_Q6_01	8	8	89	948	15126	-2.24	0.0	1.54	0.12	Aqp5 Dsc2 Dusp6 Gad1 Irx5 Nab2 Oact1 Zfp239
205	V$IK3_01: Ikaros 3	7	7	90	1617	14457	-2.25	0.0	0.14	0.0	Gabrp Il13ra1 Sall2 Slc5a8 Stra8 Tnfrsf18 Trib1
206	V$GCM_Q2	22	22	75	3662	12412	-2.25	0.0	0.6	0.0	2410043F08Rik Arg1 Casp2 Cldn23 Col7a1 Cxxc5 Dsc2 Epha2 Gdpd1 Mglap Mlp Moxd1 Oact1 Prim1 Prps2 Rcn2 Scrg1 Sec11l1 Slc16a6 Slco1a5 Tnfrsf18 Zfp239
207	V$CREB_01: cAMP-responsive element binding protein	11	11	86	1462	14612	-2.25	0.0	1.32	0.09	AJ430384 Epha2 Gdpd1 Lamr1 Nptx1 Papln Pdk3 Pigf Ptpn2 Rnf7 Trib1
208	V$AML_Q6	21	21	76	3529	12545	-2.27	0.0	0.56	0.0	2310061G07Rik Apobec1 BC025076 Ccnb2 Cxxc5 Dsc2 Enpp1 Fignl1 Htr5b Il17re Lamr1 Lgals7 Mglap Msln Papss1 Pem Rnf7 Sall2 Slco1a5 Slco1a6 Sostdc1
209	V$MYOGNF1_01: myogenin / nuclear factor 1 or related factors	21	21	76	3428	12646	-2.27	0.0	0.67	0.0	4932416A11Rik Biklk Fignl1 Gabrp Ggta1 Hey1 Nab2 Nrarp Papln Papss1 Pcdhb11 Rcn1 Rcn2 Sec11l1 Slco1a6 Stard3 Stat6 Stra8 Tnfrsf18 Trib1 Zfp239
210	V$ATF_B: ATF binding site	5	5	92	492	15582	-2.28	0.0	1.72	0.22	AJ430384 Epha2 Gdpd1 Rnf7 Trib1
211	V$VMYB_02: v-Myb	17	17	80	2591	13483	-2.28	0.0	0.93	0.0	AJ430384 Aqp5 Aurkb BC037006 Ccnb2 Emb Etv1 Fzd6 Gad1 Gdpd1 Insl6 Nab2 Pigf Prps2 Ptpn2 Ss18 Txn1
212	V$PTF1BETA_Q6	10	10	87	1305	14769	-2.28	0.0	1.34	0.09	2410043F08Rik Abcg1 Apobec1 Gdpd1 Gna14 Il17re Irx5 Sgol1 Stat6 Tcfap2c
213	V$STAT_01: signal transducers and activators of transcription	17	17	80	3040	13034	-2.28	0.0	0.39	0.0	2310061G07Rik 4932416A11Rik AJ430384 Arg1 Ccnb2 Emb Etv1 Fignl1 Gabrp Gdpd1 Htr5b Irx5 Moxd1 Nptx1 Nrarp Pola1 Tcfap2c
214	V$AMEF2_Q6: myocyte enhancer factor	12	12	85	1670	14404	-2.3	0.0	1.18	0.03	2410043F08Rik Casp2 Cdca7 Dsc2 Fignl1 Insl6 Pcdhb11 Pcdhb17 Pdk3 Pigf Ptpn2 Tnfrsf18
215	V$DR4_Q2: direct repeat 4	82	82	15	13843	2231	-2.3	0.0	0.31	0.0	1200008O12Rik 2410043F08Rik 4932416A11Rik 5430413I02Rik AJ430384 Abcg1 Apobec1 Aqp5 Arg1 Aurkb BC025076 Biklk Casp2 Cdca7 Cldn23 Col7a1 Cotl1 Cxxc5 Dusp6 Enpp1 Epha2 Fignl1 Fzd6 Gabrp Gad1 Ggta1 Grip1 Hebp2 Hey1 Htr5b Il13ra1 Insl6 Lamr1 Lgals7 Mglap Mlp Mmp14 Moxd1 Msln Nab2 Nptx1 Nrarp Oact1 Pappa Papss1 Pcdhb11 Pcdhb17 Pdk3 Pdlim4 Perp Pigf Plod2 Pnmt Pola1 Pou3f1 Prps2 Ptpn2 Rcn1 Rnf7 Sall2 S…
216	V$ATF3_Q6: activating transcription factor 3	12	12	85	1684	14390	-2.31	0.0	1.15	0.01	AJ430384 Abcg1 BC025076 Cldn23 Epha2 Fignl1 Nptx1 Oact1 Papln Ptpn2 Rnf7 Trib1
217	V$USF_01: upstream stimulating factor	12	12	85	1684	14390	-2.31	0.0	1.15	0.01	2410043F08Rik Aqp5 Cotl1 Cxxc5 Lamr1 Oact1 Perp Pola1 Sgol1 Trib1 Uhrf1 Zfp239
218	V$NFMUE1_Q6	1	1	96	579	15495	-2.32	0.0	0.03	0.0	Dsc2
219	V$AP1_Q4: activator protein 1	79	79	18	13092	2982	-2.32	0.0	0.57	0.0	2310061G07Rik 2410043F08Rik 4932416A11Rik 5430413I02Rik AJ430384 Abcg1 Apobec1 Aqp5 Arg1 Aurkb BC025076 BC037006 Biklk Casp2 Ccnb2 Cdca7 Chi3l3 Cldn23 Col7a1 Cotl1 Cxxc5 Dsc2 Dusp6 Enpp1 Epha2 Etv1 Fignl1 Fzd6 Gabrp Gad1 Gdpd1 Gna14 Grip1 Hebp2 Htr5b Il13ra1 Il17re Insl6 Lgals7 Mlp Mmp14 Msln Nab2 Nrarp Papln Pappa Papss1 Pcdhb11 Pcdhb17 Pdk3 Pdlim4 Perp Pigf Plod2 Pnmt Pola1 Pou3f1 Prps2 Ptpn2 R…
220	V$MAX_01: Max	6	6	91	661	15413	-2.34	0.0	1.56	0.12	2410043F08Rik Cxxc5 Lamr1 Perp Pola1 Sgol1
221	V$CREB_02: cAMP-responsive element binding protein	8	8	89	1714	14360	-2.34	0.0	0.19	0.0	2310061G07Rik AJ430384 Epha2 Nptx1 Papss1 Pigf Ptpn2 Sgol1
222	V$STAF_02: Se-Cys tRNA gene transcription activating factor	16	16	81	2737	13337	-2.36	0.0	0.52	0.0	Casp2 Il13ra1 Il17re Mlp Mmp14 Moxd1 Pappa Pdlim4 Pnmt Prim1 Rcn2 Slc5a8 Slco1a6 Stra8 Traip Tspan2
223	V$AHRARNT_01: aryl hydrocarbon receptor:Arnt heterodimers	8	8	89	1014	15060	-2.38	0.0	1.31	0.09	1200008O12Rik 4932416A11Rik Aqp5 Moxd1 Papln Plod2 Pola1 Slc16a6
224	V$CREBP1_Q2: CRE-binding protein 1	8	8	89	1013	15061	-2.38	0.0	1.31	0.09	1200008O12Rik AJ430384 Epha2 Gdpd1 Pdk3 Pigf Rnf7 Trib1
225	V$AR_01: androgen receptor	5	5	92	1238	14836	-2.38	0.0	0.13	0.0	Dsc2 Irx5 Pnmt Tcfap2c Uhrf1
226	V$CDC5_01: cell division control protein 5	87	87	10	14098	1976	-2.38	0.0	1.07	0.0	1200008O12Rik 2310061G07Rik 2410043F08Rik 5430413I02Rik AJ430384 Abcg1 Apobec1 Aqp5 Arg1 Aurkb BC025076 BC037006 Biklk Casp2 Ccnb2 Cdca7 Chi3l3 Cldn23 Col7a1 Cotl1 Cxxc5 Dsc2 Dusp6 Emb Enpp1 Epha2 Etv1 Fignl1 Fzd6 Gabrp Gad1 Gdpd1 Gna14 Grip1 Hebp2 Hey1 Htr5b Il13ra1 Il17re Insl6 Irx5 Lamr1 Lgals7 Mglap Mlp Mmp14 Moxd1 Msln Nab2 Nptx1 Nrarp Oact1 Papln Pcdhb11 Pcdhb17 Pdk3 Perp Pigf Plod2 Pnmt Po…
227	V$ZID_01: zinc finger with interaction domain	13	13	84	2373	13701	-2.38	0.0	0.37	0.0	1200008O12Rik 2310061G07Rik 4932416A11Rik BC025076 BC037006 Cdca7 Emb Enpp1 Nptx1 Rcn1 Slc16a6 Ss18 Traip
228	V$OLF1_01: olfactory neuron-specific factor	11	11	86	1563	14511	-2.39	0.0	1.07	0.0	Arg1 Fignl1 Gabrp Ggta1 Mglap Nptx1 Pigf Sgol1 Tcfap2c Traip Tspan2
229	V$YY1_02: Yin and Yang 1	8	8	89	1683	14391	-2.39	0.0	0.21	0.0	Dsc2 Ggta1 Mglap Oact1 Pnmt Ptpn2 Slc5a8 Traip
230	V$TANTIGEN_B: Major T-antigen binding sites	12	12	85	1784	14290	-2.41	0.0	0.94	0.0	2410043F08Rik Apobec1 Fzd6 Lamr1 Pdk3 Pigf Prim1 Rnf7 Sall2 Ss18 Tnfrsf18 Tspan2
231	V$ATATA_B: Avian C-type TATA box	5	5	92	1223	14851	-2.41	0.0	0.14	0.0	5430413I02Rik AJ430384 Gad1 Gdpd1 Scrg1
232	V$E47_02: E47	13	13	84	2322	13752	-2.42	0.0	0.42	0.0	BC025076 Chi3l3 Epha2 Gabrp Gad1 Gdpd1 Gna14 Htr5b Msln Oact1 Rcn1 Tnfrsf18 Zfp239
233	V$XFD3_01: Xenopus fork head domain factor 3	10	10	87	1926	14148	-2.43	0.0	0.3	0.0	Aurkb Biklk Il17re Plod2 Pnmt Pola1 Ss18 Tnfrsf11b Traip Trib1
234	V$GR_01: high affinity binding site for glucocorticoid receptor	5	5	92	1213	14861	-2.43	0.0	0.15	0.0	Dusp6 Irx5 Papln Pem Pnmt
235	V$RORA1_01: RAR-related orphan receptor alpha1	12	12	85	1966	14108	-2.49	0.0	0.64	0.0	5430413I02Rik Cdca7 Chi3l3 Fignl1 Il17re Insl6 Mmp14 Pcdhb17 Pdlim4 Rcn2 Sgol1 Uhrf1
236	V$TAL1BETAE47_01: Tal-1beta:E47 heterodimer	7	7	90	892	15182	-2.49	0.0	1.22	0.05	1200008O12Rik 5430413I02Rik BC037006 Cotl1 Ptpn2 Rcn1 Uhrf1
237	V$AHR_Q5: aryl hydrocarbon / dioxin receptor	11	11	86	1916	14158	-2.51	0.0	0.48	0.0	Dusp6 Etv1 Fzd6 Ggta1 Perp Rnf7 Sec11l1 Sgol1 Slc16a6 Tcfap2c Txn1
238	V$NFY_C: NF-Y binding site	4	4	93	398	15676	-2.52	0.0	1.51	0.11	Casp2 Cldn23 Pdk3 Uhrf1
239	V$TAL1ALPHAE47_01: Tal-1alpha:E47 heterodimer	9	9	88	1300	14774	-2.52	0.0	0.95	0.0	1200008O12Rik 5430413I02Rik BC037006 Cotl1 Cxxc5 Pappa Ptpn2 Rcn1 Uhrf1
240	V$PBX_Q3	91	91	6	15346	728	-2.52	0.0	0.16	0.0	1200008O12Rik 2310061G07Rik 2410043F08Rik 4932416A11Rik 5430413I02Rik AJ430384 Abcg1 Apobec1 Aqp5 Arg1 BC025076 BC037006 Biklk Casp2 Ccnb2 Cdca7 Chi3l3 Cldn23 Col7a1 Cotl1 Cxxc5 Dsc2 Dusp6 Emb Enpp1 Epha2 Etv1 Fzd6 Gabrp Gad1 Gdpd1 Ggta1 Gna14 Grip1 Hebp2 Hey1 Htr5b Il13ra1 Il17re Insl6 Irx5 Lamr1 Lgals7 Mglap Mlp Mmp14 Moxd1 Msln Nab2 Nptx1 Nrarp Oact1 Papln Pappa Papss1 Pcdhb11 Pcdhb17 Pdk3 Pdl…
241	V$CREB_Q4: cAMP-response element binding protein	9	9	88	1299	14775	-2.53	0.0	0.95	0.0	1200008O12Rik AJ430384 Epha2 Gdpd1 Nptx1 Pdk3 Pigf Rnf7 Trib1
242	V$FREAC2_01: Fork head RElated ACtivator-2	4	4	93	1013	15061	-2.54	0.0	0.14	0.0	Aurkb Cldn23 Dusp6 Ss18
243	V$OCT1_Q6: octamer factor 1	88	88	9	14744	1330	-2.55	0.0	0.33	0.0	2310061G07Rik 4932416A11Rik 5430413I02Rik AJ430384 Abcg1 Apobec1 Aqp5 Arg1 Aurkb BC025076 BC037006 Biklk Casp2 Ccnb2 Cdca7 Chi3l3 Cldn23 Col7a1 Cxxc5 Dsc2 Dusp6 Emb Enpp1 Epha2 Etv1 Fignl1 Fzd6 Gabrp Gad1 Gdpd1 Ggta1 Gna14 Grip1 Hebp2 Hey1 Htr5b Il13ra1 Il17re Irx5 Lamr1 Lgals7 Mlp Mmp14 Moxd1 Msln Nab2 Nptx1 Nrarp Oact1 Pappa Papss1 Pcdhb11 Pcdhb17 Pdk3 Pdlim4 Pem Perp Pigf Plod2 Pnmt Pola1 Prim…
244	V$SRF_Q4	6	6	91	1290	14784	-2.55	0.0	0.22	0.0	AJ430384 Abcg1 Mlp Pappa Pigf Rcn2
245	V$PAX_Q6	95	95	2	15376	698	-2.55	0.0	1.59	0.13	1200008O12Rik 2310061G07Rik 2410043F08Rik 4932416A11Rik 5430413I02Rik AJ430384 Abcg1 Apobec1 Aqp5 Arg1 Aurkb BC025076 BC037006 Biklk Casp2 Ccnb2 Cdca7 Chi3l3 Cldn23 Col7a1 Cotl1 Cxxc5 Dsc2 Dusp6 Emb Enpp1 Etv1 Fignl1 Fzd6 Gabrp Gad1 Gdpd1 Ggta1 Gna14 Grip1 Hebp2 Hey1 Htr5b Il13ra1 Il17re Insl6 Irx5 Lamr1 Lgals7 Mglap Mlp Mmp14 Moxd1 Msln Nptx1 Nrarp Oact1 Papln Pappa Papss1 Pcdhb11 Pcdhb17 Pdk3 P…
246	V$LHX3_01: LIM homeobox transcription factor 3	6	6	91	1285	14789	-2.56	0.0	0.23	0.0	2310061G07Rik Emb Etv1 Pcdhb11 Pdk3 Slco1a5
247	V$TEL2_Q6	5	5	92	1124	14950	-2.6	0.0	0.2	0.0	Lamr1 Perp Tnfrsf11b Traip Txn1
248	V$TCF11MAFG_01: TCF11:MafG heterodimers	8	8	89	1199	14875	-2.62	0.0	0.82	0.0	2410043F08Rik AJ430384 Mmp14 Pcdhb17 Perp Sall2 Slc16a6 Sostdc1
249	V$TAXCREB_01: Tax/CREB complex	4	4	93	423	15651	-2.62	0.0	1.37	0.09	2310061G07Rik Pigf Sgol1 Traip
250	V$CREB_Q2: cAMP-response element-binding protein	8	8	89	1450	14624	-2.63	0.0	0.42	0.0	2310061G07Rik AJ430384 Epha2 Gdpd1 Pdk3 Pigf Rnf7 Trib1
251	V$NRF1_Q6	6	6	91	790	15284	-2.64	0.0	1.07	0.0	Casp2 Fignl1 Pnmt Pola1 Ptpn2 Sgol1
252	V$S8_01: S8	8	8	89	1427	14647	-2.64	0.0	0.45	0.0	2310061G07Rik Cdca7 Cldn23 Insl6 Nptx1 Pcdhb11 Rnf7 Tnfrsf18
253	V$AP4_01: activator protein 4	8	8	89	1394	14680	-2.65	0.0	0.49	0.0	4932416A11Rik Apobec1 Chi3l3 Col7a1 Fignl1 Pcdhb11 Slc5a8 Tnfrsf11b
254	V$POU6F1_01	7	7	90	1329	14745	-2.65	0.0	0.36	0.0	Arg1 Emb Etv1 Insl6 Perp Prim1 Sall2
255	V$LEF1_Q6	89	89	8	14801	1273	-2.65	0.0	0.45	0.0	1200008O12Rik 2310061G07Rik 2410043F08Rik 4932416A11Rik 5430413I02Rik AJ430384 Abcg1 Apobec1 Aqp5 Arg1 Aurkb BC025076 Biklk Casp2 Ccnb2 Chi3l3 Cldn23 Col7a1 Cotl1 Cxxc5 Dsc2 Dusp6 Emb Enpp1 Epha2 Etv1 Fignl1 Fzd6 Gabrp Gad1 Gdpd1 Ggta1 Gna14 Grip1 Hebp2 Hey1 Htr5b Il13ra1 Il17re Insl6 Irx5 Lamr1 Lgals7 Mlp Mmp14 Moxd1 Msln Nab2 Nptx1 Nrarp Oact1 Papln Pappa Papss1 Pcdhb11 Pcdhb17 Pdk3 Pdlim4 Perp…
256	V$ARNT_01: AhR nuclear translocator homodimers	8	8	89	1278	14796	-2.66	0.0	0.67	0.0	2410043F08Rik Aurkb Cxxc5 Nab2 Pappa Perp Sgol1 Uhrf1
257	V$NERF_Q2: new ets-related factor 1a	6	6	91	810	15264	-2.66	0.0	1.01	0.0	Ggta1 Nptx1 Nrarp Pappa Traip Txn1
258	V$HOGNESS_B: Imperfect Hogness /Goldberg Box	7	7	90	1038	15036	-2.68	0.0	0.83	0.0	2410043F08Rik Apobec1 Papln Pdk3 Pigf Rnf7 Tnfrsf18
259	V$OCT_C: Octamer binding site	5	5	92	1072	15002	-2.69	0.0	0.25	0.0	Aurkb Cdca7 Gdpd1 Grip1 Nrarp
260	V$NFKAPPAB65_01: NF-kappaB (p65)	4	4	93	936	15138	-2.7	0.0	0.2	0.0	Dusp6 Mmp14 Nrarp Uhrf1
261	V$TAL1BETAITF2_01: Tal-1beta:ITF-2 heterodimer	7	7	90	1094	14980	-2.71	0.0	0.71	0.0	1200008O12Rik 5430413I02Rik BC037006 Cotl1 Ptpn2 Rcn1 Uhrf1
262	V$PR_02: is recognized by progesterone receptor	6	6	91	846	15228	-2.72	0.0	0.91	0.0	Dsc2 Irx5 Pdlim4 Pnmt Rnf7 Tspan2
263	V$MEF2_02: myogenic MADS factor MEF-2	7	7	90	1167	14907	-2.72	0.0	0.57	0.0	Apobec1 Ccnb2 Cdca7 Pappa Pdk3 Sall2 Slco1a5
264	V$HNF1_Q6	92	92	5	15426	648	-2.72	0.0	0.22	0.0	1200008O12Rik 2310061G07Rik 2410043F08Rik 4932416A11Rik 5430413I02Rik AJ430384 Abcg1 Apobec1 Aqp5 Arg1 Aurkb BC025076 BC037006 Biklk Casp2 Ccnb2 Cdca7 Chi3l3 Cldn23 Col7a1 Cotl1 Cxxc5 Dsc2 Dusp6 Emb Enpp1 Epha2 Etv1 Fignl1 Fzd6 Gabrp Gad1 Gdpd1 Ggta1 Gna14 Grip1 Hebp2 Htr5b Il13ra1 Il17re Insl6 Irx5 Lamr1 Lgals7 Mglap Mmp14 Moxd1 Nab2 Nptx1 Nrarp Oact1 Papln Pappa Papss1 Pcdhb11 Pcdhb17 Pdk3 Pdli…
265	V$PPARA_02: PPAR-alpha:RXR-alpha heterodimer (peroxisome proliferator activated factor alpha:retinoid X receptor alpha)	1	1	96	483	15591	-2.73	0.0	0.05	0.0	Gabrp
266	V$MEF3_B: MEF-3	1	1	96	484	15590	-2.73	0.0	0.05	0.0	Fignl1
267	V$AR_Q2: androgen receptor	4	4	93	913	15161	-2.74	0.0	0.21	0.0	Dusp6 Epha2 Pnmt Zfp239
268	V$SRF_Q6: serum response factor	5	5	92	1020	15054	-2.75	0.0	0.3	0.0	Abcg1 Hebp2 Mlp Pappa Rcn2
269	V$STRA13_01	1	1	96	479	15595	-2.76	0.0	0.05	0.0	Sgol1
270	V$SREBP1_01: sterol regulatory element-binding protein 1	2	2	95	612	15462	-2.81	0.0	0.12	0.0	Gabrp Sgol1
271	V$OCT1_B: Octamer binding factor 1	5	5	92	968	15106	-2.81	0.0	0.35	0.0	Aurkb Cdca7 Grip1 Nrarp Rcn1
272	V$FOXO4_02: fork head box O4	1	1	96	459	15615	-2.84	0.0	0.06	0.0	Ss18
273	V$MEF2_03: myogenic MADS factor MEF-2	3	3	94	319	15755	-2.85	0.0	1.19	0.03	Pappa Pdk3 Slco1a5
274	V$GRE_C: Glucocorticoid response element	2	2	95	598	15476	-2.85	0.0	0.13	0.0	Pnmt Rnf7
275	V$HTF_01	3	3	94	716	15358	-2.87	0.0	0.21	0.0	Enpp1 Papss1 Traip
276	V$ATF6_01: activating transcription factor 6	3	3	94	331	15743	-2.88	0.0	1.13	0.0	Enpp1 Papss1 Traip
277	V$HFH4_01	4	4	93	556	15518	-2.91	0.0	0.83	0.0	Prim1 Rnf7 Slc5a8 Uhrf1
278	V$NFKB_C: NF-kappaB binding site	2	2	95	560	15514	-2.94	0.0	0.16	0.0	Dsc2 Tcfap2c
279	V$ARNT_02: AhR nuclear translocator homodimers	2	2	95	563	15511	-2.95	0.0	0.15	0.0	Aqp5 Sgol1
280	V$IRF1_01: interferon regulatory factor 1	3	3	94	354	15720	-2.95	0.0	1.02	0.0	Apobec1 Dsc2 Zfp239
281	V$T3R_01: viral homolog of thyroid hormone receptor alpha1	1	1	96	422	15652	-2.97	0.0	0.08	0.0	Fignl1
282	V$CREBP1CJUN_01: CRE-binding protein 1:c-Jun heterodimer	4	4	93	630	15444	-2.97	0.0	0.63	0.0	AJ430384 Epha2 Rnf7 Trib1
283	V$HNF4_01: hepatic nuclear factor 4	93	93	4	15429	645	-2.97	0.0	0.43	0.0	1200008O12Rik 2310061G07Rik 2410043F08Rik 4932416A11Rik 5430413I02Rik AJ430384 Abcg1 Apobec1 Aqp5 Arg1 Aurkb BC025076 Biklk Casp2 Ccnb2 Cdca7 Chi3l3 Cldn23 Col7a1 Cotl1 Cxxc5 Dsc2 Dusp6 Emb Enpp1 Epha2 Etv1 Fignl1 Fzd6 Gabrp Gad1 Gdpd1 Ggta1 Gna14 Grip1 Hebp2 Hey1 Htr5b Il13ra1 Il17re Insl6 Irx5 Lamr1 Lgals7 Mglap Mlp Mmp14 Moxd1 Msln Nab2 Nptx1 Nrarp Oact1 Papln Pappa Pcdhb11 Pcdhb17 Pdk3 Pdlim4…
284	V$NFKAPPAB50_01: NF-kappaB (p50)	4	4	93	692	15382	-2.99	0.0	0.5	0.0	Nptx1 Pnmt Slc5a8 Stra8
285	V$DEAF1_02	3	3	94	373	15701	-3.0	0.0	0.93	0.0	Gad1 Slc16a6 Txn1
286	V$SRF_C: serum response factor	2	2	95	531	15543	-3.02	0.0	0.18	0.0	Etv1 Rcn2
287	V$MIF1_01: MIBP-1 / RFX1 complex	2	2	95	196	15878	-3.07	0.0	1.1	0.0	Abcg1 Grip1
288	V$E4F1_Q6	3	3	94	463	15611	-3.1	0.0	0.63	0.0	1200008O12Rik Pdk3 Traip
289	V$EVI1_02: ectopic viral integration site 1 encoded factor	1	1	96	386	15688	-3.1	0.0	0.1	0.0	Slc5a8
290	V$OCT1_01: octamer factor 1	3	3	94	474	15600	-3.11	0.0	0.6	0.0	Aurkb Cdca7 Nrarp
291	V$FOXO3_01: fork head box O3	1	1	96	382	15692	-3.12	0.0	0.1	0.0	Ss18
292	V$AR_02: high affinity binding sites for androgen receptor	1	1	96	54	16020	-3.15	0.0	1.27	0.07	Pnmt
293	V$FREAC3_01: Fork head RElated ACtivator-3	1	1	96	360	15714	-3.19	0.0	0.12	0.0	Insl6
294	V$RP58_01: 58 KDA repressor protein	2	2	95	409	15665	-3.24	0.0	0.34	0.0	Cxxc5 Pappa
295	V$ISRE_01: interferon-stimulated response element	2	2	95	264	15810	-3.24	0.0	0.74	0.0	Pcdhb11 Slco1a5
296	V$CREBP1_01: cAMP-responsive element binding protein 1	2	2	95	260	15814	-3.24	0.0	0.76	0.0	Gdpd1 Pdk3
297	V$FXR_Q3	2	2	95	272	15802	-3.25	0.0	0.71	0.0	Cxxc5 Pdk3
298	V$CDPCR3_01: cut-like homeodomain protein	2	2	95	403	15671	-3.26	0.0	0.35	0.0	4932416A11Rik Pcdhb17
299	V$NGFIC_01: nerve growth factor-induced protein C	2	2	95	280	15794	-3.26	0.0	0.68	0.0	Nab2 Papss1
300	V$PR_01: high affinity binding sites for progesterone receptor	2	2	95	281	15793	-3.27	0.0	0.68	0.0	Irx5 Pnmt
301	V$RSRFC4_Q2	2	2	95	368	15706	-3.28	0.0	0.42	0.0	Pappa Pdk3
302	V$STAT5B_01: signal transducer and activator of transcription 5b	2	2	95	327	15747	-3.29	0.0	0.53	0.0	Ccnb2 Emb
303	V$AR_03: is recognized by androgen reseptor	2	2	95	315	15759	-3.3	0.0	0.56	0.0	Irx5 Pnmt
304	V$CLOX_01: Clox	1	1	96	325	15749	-3.31	0.0	0.15	0.0	Msln
305	V$STAF_01: Se-Cys tRNA gene transcription activating factor	1	1	96	310	15764	-3.35	0.0	0.16	0.0	Stra8
306	V$GNCF_01: GCNF (germ cell nuclear factor)	1	1	96	94	15980	-3.46	0.0	0.83	0.0	Slc5a8
307	V$RSRFC4_01: related to serum response factor, C4	1	1	96	93	15981	-3.47	0.0	0.84	0.0	Pappa
308	V$PBX1_02: homeo domain factor Pbx-1	1	1	96	249	15825	-3.49	0.0	0.25	0.0	Papss1
309	V$POLY_C: Retroviral Poly A signal	1	1	96	243	15831	-3.52	0.0	0.26	0.0	Cxxc5
310	V$HOX13_01: Hox-1.3	1	1	96	244	15830	-3.52	0.0	0.26	0.0	Cxxc5
311	V$BACH1_01: BTB and CNC homolog 1	1	1	96	237	15837	-3.52	0.0	0.27	0.0	Nrarp
312	V$E2F_01: E2F	1	1	96	110	15964	-3.53	0.0	0.72	0.0	Uhrf1
313	V$CAAT_C: Retroviral CCAAT box	1	1	96	121	15953	-3.54	0.0	0.65	0.0	Trib1
314	V$OCT1_07: octamer factor 1	1	1	96	221	15853	-3.55	0.0	0.3	0.0	Tcfap2c
315	V$RORA2_01: RAR-related orphan receptor alpha2	1	1	96	223	15851	-3.56	0.0	0.3	0.0	Papln
316	V$EGR2_01: Egr-2/Krox-20 early growth response gene product	1	1	96	217	15857	-3.56	0.0	0.31	0.0	Nab2
317	V$HEN1_02: HEN1	1	1	96	189	15885	-3.58	0.0	0.38	0.0	Stra8
318	V$MEIS1BHOXA9_02: Meis-1b:HOXA9 heterodimeric binding	1	1	96	192	15882	-3.58	0.0	0.37	0.0	Enpp1
319	V$FREAC4_01: Fork head RElated ACtivator-4	1	1	96	173	15901	-3.58	0.0	0.43	0.0	Stat6
320	V$CDP_02: transcriptional repressor CDP	1	1	96	160	15914	-3.58	0.0	0.47	0.0	Msln
321	V$MEIS1AHOXA9_01: Meis-1a:HOXA9 heterodimeric binding	1	1	96	169	15905	-3.59	0.0	0.44	0.0	Gna14
322	V$EGR3_01: early growth response gene 3 product	1	1	96	180	15894	-3.59	0.0	0.41	0.0	Nab2
323	V$FXR_IR1_Q6	1	1	96	153	15921	-3.6	0.0	0.5	0.0	Pdk3
