# Supplementary material for: A genomic analysis of mouse models of breast cancer reveals molecular features of mouse models and relationships to human breast cancer
Source: Breast Cancer Res. 2014 Jun 5;16(3):R59. doi: 10.1186/bcr3672 (PMC4078930; doi:10.1186/bcr3672)
Supplement: Additional file 3 — Fold change values organized by mouse tumor model type comparing the mouse model to normal mammary gland. [file bcr3672-S3.zip › Additional_File_3/ATX_vs_NMLmammary/AdditionalFile60_ATX_vs_NMLmammary/UpregulatedGenesgather_gene_ontology_121022.txt]

#	Annotation	Total Genes With Ann	Your Genes (With Ann)	Your Genes (No Ann)	Genome (With Ann)	Genome (No Ann)	ln(Bayes factor)	neg ln(p value)	FE: neg ln(p value)	FE: neg ln(FDR)	Genes
1	GO:0050896 [3]: response to stimulus	5	5	79	2746	9799	5.39	9.03	0.0	0.0	Aire Chi3l3 Cklfsf2a Moxd1 Pnmt
2	GO:0048013 [8]: ephrin receptor signaling pathway	2	2	82	1	12544	4.51	7.93	8.94	3.82	Epha2 Tiam1
3	GO:0012502 [7]: induction of programmed cell death	5	5	79	76	12469	4.17	7.67	8.52	3.82	Biklk Casp2 Perp Rnf7 Trp63
4	GO:0006917 [8]: induction of apoptosis	5	5	79	76	12469	4.17	7.67	8.52	3.82	Biklk Casp2 Perp Rnf7 Trp63
5	GO:0043065 [7]: positive regulation of apoptosis	5	5	79	91	12454	3.4	6.83	7.73	3.5	Biklk Casp2 Perp Rnf7 Trp63
6	GO:0043068 [6]: positive regulation of programmed cell death	5	5	79	92	12453	3.35	6.83	7.68	3.5	Biklk Casp2 Perp Rnf7 Trp63
7	GO:0007186 [6]: G-protein coupled receptor protein signaling pathway	3	3	81	1884	10661	2.94	6.38	0.0	0.0	Fzd6 Gna14 Htr5b
8	GO:0044237 [4]: cellular metabolism	48	48	36	5218	7327	2.07	5.38	5.81	2.58	2610018G03Rik AJ430384 Aire Apobec1 Arg1 Aurkb Casp2 Dusp6 Enpp1 Epha2 Ephb3 Etv1 Gad1 Gdpd1 Gna14 Hey1 Hunk Irx5 Lamr1 Mmp14 Moxd1 Nab2 Nrarp Pappa Papss1 Pem Pigf Plod2 Pnmt Pola1 Pou3f1 Prim1 Prps2 Ptpn2 Rnf7 Sall2 Sec11l1 Slc5a8 Smox Stard3 Stat6 Tcfap2c Traip Trib1 Trp63 Txn1 Uhrf1 Zfp239
9	GO:0009605 [4]: response to external stimulus	5	5	79	2167	10378	2.06	5.38	0.0	0.0	Aire Chi3l3 Cklfsf2a Moxd1 Pnmt
10	GO:0008152 [3]: metabolism	50	50	34	5552	6993	1.9	5.19	5.63	2.58	2610018G03Rik AJ430384 Aire Apobec1 Arg1 Aurkb Casp2 Chi3l3 Dusp6 Enpp1 Epha2 Ephb3 Etv1 Gad1 Gdpd1 Ggta1 Gna14 Hey1 Hunk Irx5 Lamr1 Mmp14 Moxd1 Nab2 Nrarp Pappa Papss1 Pem Pigf Plod2 Pnmt Pola1 Pou3f1 Prim1 Prps2 Ptpn2 Rnf7 Sall2 Sec11l1 Slc5a8 Smox Stard3 Stat6 Tcfap2c Traip Trib1 Trp63 Txn1 Uhrf1 Zfp239
11	GO:0044238 [4]: primary metabolism	46	46	38	5010	7535	1.73	4.99	5.44	2.58	2610018G03Rik AJ430384 Aire Apobec1 Arg1 Aurkb Casp2 Dusp6 Enpp1 Epha2 Ephb3 Etv1 Gad1 Ggta1 Gna14 Hey1 Hunk Irx5 Lamr1 Mmp14 Moxd1 Nab2 Nrarp Pappa Papss1 Pem Pigf Plod2 Pnmt Pola1 Pou3f1 Prim1 Prps2 Ptpn2 Rnf7 Sall2 Sec11l1 Smox Stard3 Stat6 Tcfap2c Traip Trib1 Trp63 Uhrf1 Zfp239
12	GO:0006576 [6]: biogenic amine metabolism	3	3	81	38	12507	1.61	4.84	5.98	2.58	Moxd1 Pnmt Smox
13	GO:0018955 [7]: phenanthrene metabolism	2	2	82	10	12535	1.48	4.73	5.89	2.58	Moxd1 Pnmt
14	GO:0018958 [6]: phenol metabolism	2	2	82	10	12535	1.48	4.73	5.89	2.58	Moxd1 Pnmt
15	GO:0042136 [6]: neurotransmitter biosynthesis	2	2	82	10	12535	1.48	4.73	5.89	2.58	Gad1 Slc5a8
16	GO:0006584 [7]: catecholamine metabolism	2	2	82	10	12535	1.48	4.73	5.89	2.58	Moxd1 Pnmt
17	GO:0042178 [6]: xenobiotic catabolism	2	2	82	11	12534	1.32	4.6	5.73	2.58	Moxd1 Pnmt
18	GO:0042537 [6]: benzene and derivative metabolism	2	2	82	11	12534	1.32	4.6	5.73	2.58	Moxd1 Pnmt
19	GO:0019226 [5]: transmission of nerve impulse	5	5	79	152	12393	1.28	4.52	5.54	2.58	Gabrp Gad1 Grip1 Pou3f1 Slc5a8
20	GO:0030278 [6]: regulation of ossification	2	2	82	12	12533	1.17	4.4	5.58	2.58	Enpp1 Mglap
21	GO:0006464 [7]: protein modification	15	15	69	1101	11444	1.13	4.35	5.06	2.58	2610018G03Rik AJ430384 Aurkb Dusp6 Epha2 Ephb3 Gna14 Hunk Pigf Plod2 Ptpn2 Rnf7 Sec11l1 Traip Trib1
22	GO:0046850 [5]: regulation of bone remodeling	2	2	82	13	12532	1.04	4.31	5.44	2.58	Enpp1 Mglap
23	GO:0006575 [6]: amino acid derivative metabolism	3	3	81	50	12495	0.9	4.16	5.25	2.58	Moxd1 Pnmt Smox
24	GO:0051242 [5]: positive regulation of cellular physiological process	5	5	79	173	12372	0.78	4.04	5.02	2.58	Biklk Casp2 Perp Rnf7 Trp63
25	GO:0006519 [5]: amino acid and derivative metabolism	5	5	79	176	12369	0.71	3.95	4.95	2.55	Arg1 Gad1 Moxd1 Pnmt Smox
26	GO:0050789 [2]: regulation of biological process	24	24	60	2267	10278	0.65	3.9	4.38	2.42	Aire Aurkb Biklk Casp2 Cdca7 Enpp1 Etv1 Hey1 Irx5 Mglap Nab2 Nrarp Pem Perp Pou3f1 Rnf7 Sall2 Sostdc1 Stat6 Tcfap2c Tiam1 Trp63 Uhrf1 Zfp239
27	GO:0016554 [9]: cytidine to uridine editing	1	1	83	0	12545	0.58	3.84	5.01	2.58	Apobec1
28	GO:0042483 [7]: negative regulation of odontogenesis	1	1	83	0	12545	0.58	3.84	5.01	2.58	Tnfrsf11b
29	GO:0042489 [8]: negative regulation of odontogenesis (sensu Vertebrata)	1	1	83	0	12545	0.58	3.84	5.01	2.58	Tnfrsf11b
30	GO:0050428 [10]: 3'-phosphoadenosine 5'-phosphosulfate biosynthesis	1	1	83	0	12545	0.58	3.84	5.01	2.58	Papss1
31	GO:0007499 [4]: ectoderm and mesoderm interaction	1	1	83	0	12545	0.58	3.84	5.01	2.58	Trp63
32	GO:0009136 [8]: purine nucleoside diphosphate biosynthesis	1	1	83	0	12545	0.58	3.84	5.01	2.58	Papss1
33	GO:0009180 [9]: purine ribonucleoside diphosphate biosynthesis	1	1	83	0	12545	0.58	3.84	5.01	2.58	Papss1
34	GO:0009188 [8]: ribonucleoside diphosphate biosynthesis	1	1	83	0	12545	0.58	3.84	5.01	2.58	Papss1
35	GO:0006915 [6]: apoptosis	7	7	77	355	12190	0.46	3.68	4.58	2.42	Biklk Casp2 Lgals7 Perp Rnf7 Tnfrsf11b Trp63
36	GO:0042133 [5]: neurotransmitter metabolism	2	2	82	19	12526	0.38	3.62	4.77	2.42	Gad1 Slc5a8
37	GO:0012501 [5]: programmed cell death	7	7	77	361	12184	0.38	3.62	4.49	2.42	Biklk Casp2 Lgals7 Perp Rnf7 Tnfrsf11b Trp63
38	GO:0042981 [6]: regulation of apoptosis	5	5	79	202	12343	0.2	3.41	4.4	2.42	Biklk Casp2 Perp Rnf7 Trp63
39	GO:0009308 [5]: amine metabolism	5	5	79	204	12341	0.17	3.41	4.37	2.42	Arg1 Gad1 Moxd1 Pnmt Smox
40	GO:0007156 [6]: homophilic cell adhesion	3	3	81	67	12478	0.16	3.41	4.48	2.42	Dsc2 Pcdhb11 Pcdhb17
41	GO:0043067 [5]: regulation of programmed cell death	5	5	79	205	12340	0.15	3.37	4.35	2.42	Biklk Casp2 Perp Rnf7 Trp63
42	GO:0007267 [4]: cell-cell signaling	5	5	79	205	12340	0.15	3.37	4.35	2.42	Gabrp Gad1 Grip1 Pou3f1 Slc5a8
43	GO:0019439 [6]: aromatic compound catabolism	2	2	82	22	12523	0.13	3.37	4.51	2.42	Moxd1 Pnmt
44	GO:0008219 [4]: cell death	7	7	77	391	12154	0.01	0.0	4.1	2.26	Biklk Casp2 Lgals7 Perp Rnf7 Tnfrsf11b Trp63
45	GO:0007166 [5]: cell surface receptor linked signal transduction	8	8	76	2294	10251	-0.01	0.0	0.01	0.0	Epha2 Ephb3 Fzd6 Gna14 Htr5b Il13ra1 Sostdc1 Tiam1
46	GO:0006805 [5]: xenobiotic metabolism	2	2	82	24	12521	-0.02	0.0	4.36	2.42	Moxd1 Pnmt
47	GO:0009410 [7]: response to xenobiotic stimulus	2	2	82	24	12521	-0.02	0.0	4.36	2.42	Moxd1 Pnmt
48	GO:0007268 [6]: synaptic transmission	4	4	80	138	12407	-0.03	0.0	4.21	2.33	Gabrp Gad1 Grip1 Slc5a8
49	GO:0050791 [3]: regulation of physiological process	21	21	63	2039	10506	-0.06	0.0	3.63	2.23	Aire Biklk Casp2 Cdca7 Enpp1 Etv1 Hey1 Irx5 Mglap Nab2 Nrarp Pem Perp Pou3f1 Rnf7 Sall2 Stat6 Tcfap2c Trp63 Uhrf1 Zfp239
50	GO:0016265 [3]: death	7	7	77	398	12147	-0.07	0.0	4.01	2.23	Biklk Casp2 Lgals7 Perp Rnf7 Tnfrsf11b Trp63
51	GO:0009887 [4]: organogenesis	12	12	72	938	11607	-0.1	0.0	3.78	2.23	Enpp1 Ephb3 Etv1 Etv5 Hey1 Lamr1 Mglap Pou3f1 Rcn2 Tiam1 Tnfrsf11b Trp63
52	GO:0016553 [8]: base conversion or substitution editing	1	1	83	1	12544	-0.11	0.0	4.32	2.42	Apobec1
53	GO:0030279 [7]: negative regulation of ossification	1	1	83	1	12544	-0.11	0.0	4.32	2.42	Enpp1
54	GO:0042481 [6]: regulation of odontogenesis	1	1	83	1	12544	-0.11	0.0	4.32	2.42	Tnfrsf11b
55	GO:0046208 [9]: spermine catabolism	1	1	83	1	12544	-0.11	0.0	4.32	2.42	Smox
56	GO:0001736 [6]: establishment of planar polarity	1	1	83	1	12544	-0.11	0.0	4.32	2.42	Trp63
57	GO:0007164 [7]: establishment of tissue polarity	1	1	83	1	12544	-0.11	0.0	4.32	2.42	Trp63
58	GO:0007638 [3]: mechanosensory behavior	1	1	83	1	12544	-0.11	0.0	4.32	2.42	Etv1
59	GO:0007409 [6]: axonogenesis	3	3	81	75	12470	-0.11	0.0	4.19	2.33	Ephb3 Etv1 Tiam1
60	GO:0048513 [3]: organ development	12	12	72	944	11601	-0.14	0.0	3.74	2.23	Enpp1 Ephb3 Etv1 Etv5 Hey1 Lamr1 Mglap Pou3f1 Rcn2 Tiam1 Tnfrsf11b Trp63
61	GO:0016043 [4]: cell organization and biogenesis	1	1	83	882	11663	-0.17	0.0	0.0	0.0	Trp63
62	GO:0051244 [4]: regulation of cellular physiological process	7	7	77	411	12134	-0.2	0.0	3.86	2.23	Biklk Casp2 Cdca7 Perp Rnf7 Stat6 Trp63
63	GO:0050874 [3]: organismal physiological process	9	9	75	2399	10146	-0.28	0.0	0.01	0.0	Aire Chi3l3 Enpp1 Gabrp Gad1 Grip1 Mglap Pou3f1 Slc5a8
64	GO:0042157 [7]: lipoprotein metabolism	2	2	82	28	12517	-0.29	0.0	4.08	2.26	Apobec1 Pigf
65	GO:0050875 [3]: cellular physiological process	61	61	23	7873	4672	-0.29	0.0	3.27	2.06	2610018G03Rik 5430413I02Rik AJ430384 Abcg1 Aire Apobec1 Aqp5 Arg1 Aurkb Biklk Casp2 Ccnb2 Cdca7 Dusp6 Enpp1 Epha2 Ephb3 Etv1 Gabrp Gad1 Gdpd1 Gna14 Hey1 Hunk Irx5 Itpr3 Lamr1 Lgals7 Mmp14 Moxd1 Nab2 Nrarp Pappa Papss1 Pem Perp Pigf Plod2 Pnmt Pola1 Pou3f1 Prim1 Prps2 Ptpn2 Rnf7 Sall2 Sec11l1 Slc5a8 Slco1a5 Slco1a6 Smox Stard3 Stat6 Tcfap2c Tnfrsf11b Traip Trib1 Trp63 Txn1 Uhrf1 Zfp239
66	GO:0001501 [5]: skeletal development	3	3	81	83	12462	-0.36	0.0	3.93	2.23	Enpp1 Mglap Trp63
67	GO:0007165 [4]: signal transduction	13	13	71	3047	9498	-0.37	0.0	0.02	0.0	Epha2 Ephb3 Fzd6 Gna14 Grip1 Htr5b Il13ra1 Pdlim4 Sostdc1 Stat6 Tiam1 Tnfrsf11b Traip
68	GO:0007275 [2]: development	17	17	67	1621	10924	-0.47	0.0	3.23	2.05	Aurkb Enpp1 Epha2 Ephb3 Etv1 Etv5 Fzd6 Hey1 Lamr1 Mglap Pappa Pou3f1 Rcn2 Tcfap2c Tiam1 Tnfrsf11b Trp63
69	GO:0006269 [10]: DNA replication, synthesis of RNA primer	1	1	83	2	12543	-0.51	0.0	3.92	2.23	Prim1
70	GO:0006273 [9]: lagging strand elongation	1	1	83	2	12543	-0.51	0.0	3.92	2.23	Prim1
71	GO:0006381 [8]: mRNA editing	1	1	83	2	12543	-0.51	0.0	3.92	2.23	Apobec1
72	GO:0009133 [7]: nucleoside diphosphate biosynthesis	1	1	83	2	12543	-0.51	0.0	3.92	2.23	Papss1
73	GO:0007169 [7]: transmembrane receptor protein tyrosine kinase signaling pathway	3	3	81	92	12453	-0.6	0.0	3.67	2.23	Epha2 Ephb3 Tiam1
74	GO:0050794 [3]: regulation of cellular process	8	8	76	566	11979	-0.66	0.0	3.3	2.06	Biklk Casp2 Cdca7 Perp Rnf7 Sostdc1 Stat6 Trp63
75	GO:0016337 [5]: cell-cell adhesion	3	3	81	96	12449	-0.7	0.0	3.57	2.18	Dsc2 Pcdhb11 Pcdhb17
76	GO:0007167 [6]: enzyme linked receptor protein signaling pathway	4	4	80	174	12371	-0.71	0.0	3.48	2.11	Epha2 Ephb3 Sostdc1 Tiam1
77	GO:0009607 [4]: response to biotic stimulus	2	2	82	992	11553	-0.77	0.0	0.01	0.0	Aire Chi3l3
78	GO:0016547 [7]: RNA editing	1	1	83	3	12542	-0.79	0.0	3.64	2.23	Apobec1
79	GO:0016556 [7]: mRNA modification	1	1	83	3	12542	-0.79	0.0	3.64	2.23	Apobec1
80	GO:0042487 [7]: regulation of odontogenesis (sensu Vertebrata)	1	1	83	3	12542	-0.79	0.0	3.64	2.23	Tnfrsf11b
81	GO:0044270 [5]: nitrogen compound catabolism	1	1	83	3	12542	-0.79	0.0	3.64	2.23	Arg1
82	GO:0046489 [10]: phosphoinositide biosynthesis	1	1	83	3	12542	-0.79	0.0	3.64	2.23	Pigf
83	GO:0046851 [6]: negative regulation of bone remodeling	1	1	83	3	12542	-0.79	0.0	3.64	2.23	Enpp1
84	GO:0000103 [7]: sulfate assimilation	1	1	83	3	12542	-0.79	0.0	3.64	2.23	Papss1
85	GO:0001738 [5]: morphogenesis of a polarized epithelium	1	1	83	3	12542	-0.79	0.0	3.64	2.23	Trp63
86	GO:0006271 [8]: DNA strand elongation	1	1	83	3	12542	-0.79	0.0	3.64	2.23	Prim1
87	GO:0006465 [6]: signal peptide processing	1	1	83	3	12542	-0.79	0.0	3.64	2.23	Sec11l1
88	GO:0006506 [9]: GPI anchor biosynthesis	1	1	83	3	12542	-0.79	0.0	3.64	2.23	Pigf
89	GO:0006527 [6]: arginine catabolism	1	1	83	3	12542	-0.79	0.0	3.64	2.23	Arg1
90	GO:0006598 [8]: polyamine catabolism	1	1	83	3	12542	-0.79	0.0	3.64	2.23	Smox
91	GO:0006791 [6]: sulfur utilization	1	1	83	3	12542	-0.79	0.0	3.64	2.23	Papss1
92	GO:0008631 [10]: induction of apoptosis by oxidative stress	1	1	83	3	12542	-0.79	0.0	3.64	2.23	Rnf7
93	GO:0009135 [8]: purine nucleoside diphosphate metabolism	1	1	83	3	12542	-0.79	0.0	3.64	2.23	Papss1
94	GO:0009179 [9]: purine ribonucleoside diphosphate metabolism	1	1	83	3	12542	-0.79	0.0	3.64	2.23	Papss1
95	GO:0006793 [5]: phosphorus metabolism	8	8	76	603	11942	-0.93	0.0	3.0	1.89	2610018G03Rik Aurkb Dusp6 Epha2 Ephb3 Hunk Ptpn2 Trib1
96	GO:0006796 [6]: phosphate metabolism	8	8	76	603	11942	-0.93	0.0	3.0	1.89	2610018G03Rik Aurkb Dusp6 Epha2 Ephb3 Hunk Ptpn2 Trib1
97	GO:0043119 [4]: positive regulation of physiological process	5	5	79	284	12261	-0.95	0.0	3.14	1.98	Biklk Casp2 Perp Rnf7 Trp63
98	GO:0009653 [3]: morphogenesis	12	12	72	1094	11451	-0.96	0.0	2.79	1.76	Enpp1 Ephb3 Etv1 Etv5 Hey1 Lamr1 Mglap Pou3f1 Rcn2 Tiam1 Tnfrsf11b Trp63
99	GO:0006996 [5]: organelle organization and biogenesis	1	1	83	746	11799	-0.97	0.0	0.01	0.0	Trp63
100	GO:0050877 [4]: neurophysiological process	5	5	79	1502	11043	-1.01	0.0	0.02	0.0	Gabrp Gad1 Grip1 Pou3f1 Slc5a8
101	GO:0015918 [6]: sterol transport	1	1	83	4	12541	-1.01	0.0	3.42	2.11	Abcg1
102	GO:0030301 [7]: cholesterol transport	1	1	83	4	12541	-1.01	0.0	3.42	2.11	Abcg1
103	GO:0042423 [8]: catecholamine biosynthesis	1	1	83	4	12541	-1.01	0.0	3.42	2.11	Pnmt
104	GO:0050772 [6]: positive regulation of axonogenesis	1	1	83	4	12541	-1.01	0.0	3.42	2.11	Tiam1
105	GO:0000050 [5]: urea cycle	1	1	83	4	12541	-1.01	0.0	3.42	2.11	Arg1
106	GO:0009185 [8]: ribonucleoside diphosphate metabolism	1	1	83	4	12541	-1.01	0.0	3.42	2.11	Papss1
107	GO:0001505 [7]: regulation of neurotransmitter levels	2	2	82	44	12501	-1.05	0.0	3.28	2.06	Gad1 Slc5a8
108	GO:0007411 [6]: axon guidance	2	2	82	44	12501	-1.05	0.0	3.28	2.06	Ephb3 Etv1
109	GO:0044267 [6]: cellular protein metabolism	20	20	64	2189	10356	-1.08	0.0	2.45	1.62	2610018G03Rik AJ430384 Apobec1 Aurkb Casp2 Dusp6 Epha2 Ephb3 Gna14 Hunk Lamr1 Mmp14 Pappa Pigf Plod2 Ptpn2 Rnf7 Sec11l1 Traip Trib1
110	GO:0001503 [5]: ossification	2	2	82	45	12500	-1.08	0.0	3.25	2.06	Enpp1 Mglap
111	GO:0009310 [6]: amine catabolism	2	2	82	45	12500	-1.08	0.0	3.25	2.06	Arg1 Smox
112	GO:0019538 [5]: protein metabolism	20	20	64	2210	10335	-1.13	0.0	2.37	1.58	2610018G03Rik AJ430384 Apobec1 Aurkb Casp2 Dusp6 Epha2 Ephb3 Gna14 Hunk Lamr1 Mmp14 Pappa Pigf Plod2 Ptpn2 Rnf7 Sec11l1 Traip Trib1
113	GO:0050769 [5]: positive regulation of neurogenesis	1	1	83	5	12540	-1.18	0.0	3.24	2.06	Tiam1
114	GO:0000051 [4]: urea cycle intermediate metabolism	1	1	83	5	12540	-1.18	0.0	3.24	2.06	Arg1
115	GO:0006505 [10]: GPI anchor metabolism	1	1	83	5	12540	-1.18	0.0	3.24	2.06	Pigf
116	GO:0006518 [5]: peptide metabolism	1	1	83	5	12540	-1.18	0.0	3.24	2.06	Sec11l1
117	GO:0006525 [5]: arginine metabolism	1	1	83	5	12540	-1.18	0.0	3.24	2.06	Arg1
118	GO:0008215 [8]: spermine metabolism	1	1	83	5	12540	-1.18	0.0	3.24	2.06	Smox
119	GO:0006952 [5]: defense response	2	2	82	906	11639	-1.2	0.0	0.01	0.0	Aire Chi3l3
120	GO:0046849 [4]: bone remodeling	2	2	82	50	12495	-1.26	0.0	3.06	1.94	Enpp1 Mglap
121	GO:0006869 [5]: lipid transport	2	2	82	50	12495	-1.26	0.0	3.06	1.94	Abcg1 Stard3
122	GO:0009260 [7]: ribonucleotide biosynthesis	2	2	82	50	12495	-1.26	0.0	3.06	1.94	Papss1 Prps2
123	GO:0044248 [5]: cellular catabolism	8	8	76	658	11887	-1.27	0.0	2.59	1.7	Arg1 Casp2 Mmp14 Moxd1 Pappa Pnmt Sec11l1 Smox
124	GO:0006139 [5]: nucleobase, nucleoside, nucleotide and nucleic acid metabolism	21	21	63	2406	10139	-1.29	0.0	2.16	1.45	Aire Apobec1 Aurkb Enpp1 Etv1 Hey1 Irx5 Nab2 Nrarp Papss1 Pem Pola1 Pou3f1 Prim1 Prps2 Sall2 Stat6 Tcfap2c Trp63 Uhrf1 Zfp239
125	GO:0009065 [8]: glutamine family amino acid catabolism	1	1	83	6	12539	-1.33	0.0	3.09	1.94	Arg1
126	GO:0030154 [3]: cell differentiation	5	5	79	325	12220	-1.36	0.0	2.68	1.72	Epha2 Hey1 Pappa Pou3f1 Trp63
127	GO:0043170 [4]: macromolecule metabolism	21	21	63	2475	10070	-1.45	0.0	1.95	1.35	2610018G03Rik AJ430384 Apobec1 Aurkb Casp2 Dusp6 Epha2 Ephb3 Ggta1 Gna14 Hunk Lamr1 Mmp14 Pappa Pigf Plod2 Ptpn2 Rnf7 Sec11l1 Traip Trib1
128	GO:0030510 [6]: regulation of BMP signaling pathway	1	1	83	7	12538	-1.45	0.0	2.96	1.87	Sostdc1
129	GO:0030514 [7]: negative regulation of BMP signaling pathway	1	1	83	7	12538	-1.45	0.0	2.96	1.87	Sostdc1
130	GO:0009259 [7]: ribonucleotide metabolism	2	2	82	58	12487	-1.5	0.0	2.81	1.77	Papss1 Prps2
131	GO:0044260 [5]: cellular macromolecule metabolism	20	20	64	2359	10186	-1.51	0.0	1.89	1.34	2610018G03Rik AJ430384 Apobec1 Aurkb Casp2 Dusp6 Epha2 Ephb3 Gna14 Hunk Lamr1 Mmp14 Pappa Pigf Plod2 Ptpn2 Rnf7 Sec11l1 Traip Trib1
132	GO:0006468 [8]: protein amino acid phosphorylation	6	6	78	458	12087	-1.51	0.0	2.43	1.61	2610018G03Rik Aurkb Epha2 Ephb3 Hunk Trib1
133	GO:0006355 [7]: regulation of transcription, DNA-dependent	14	14	70	1514	11031	-1.52	0.0	2.02	1.38	Aire Etv1 Hey1 Irx5 Nab2 Nrarp Pem Pou3f1 Sall2 Stat6 Tcfap2c Trp63 Uhrf1 Zfp239
134	GO:0042552 [8]: myelination	1	1	83	8	12537	-1.56	0.0	2.84	1.8	Pou3f1
135	GO:0042553 [7]: cellular nerve ensheathment	1	1	83	8	12537	-1.56	0.0	2.84	1.8	Pou3f1
136	GO:0046474 [9]: glycerophospholipid biosynthesis	1	1	83	8	12537	-1.56	0.0	2.84	1.8	Pigf
137	GO:0007272 [7]: ionic insulation of neurons by glial cells	1	1	83	8	12537	-1.56	0.0	2.84	1.8	Pou3f1
138	GO:0009132 [7]: nucleoside diphosphate metabolism	1	1	83	8	12537	-1.56	0.0	2.84	1.8	Papss1
139	GO:0009117 [6]: nucleotide metabolism	3	3	81	145	12400	-1.6	0.0	2.58	1.7	Enpp1 Papss1 Prps2
140	GO:0045449 [6]: regulation of transcription	14	14	70	1541	11004	-1.61	0.0	1.92	1.34	Aire Etv1 Hey1 Irx5 Nab2 Nrarp Pem Pou3f1 Sall2 Stat6 Tcfap2c Trp63 Uhrf1 Zfp239
141	GO:0006351 [7]: transcription, DNA-dependent	14	14	70	1541	11004	-1.61	0.0	1.92	1.34	Aire Etv1 Hey1 Irx5 Nab2 Nrarp Pem Pou3f1 Sall2 Stat6 Tcfap2c Trp63 Uhrf1 Zfp239
142	GO:0019219 [5]: regulation of nucleobase, nucleoside, nucleotide and nucleic acid metabolism	14	14	70	1548	10997	-1.62	0.0	1.89	1.34	Aire Etv1 Hey1 Irx5 Nab2 Nrarp Pem Pou3f1 Sall2 Stat6 Tcfap2c Trp63 Uhrf1 Zfp239
143	GO:0030216 [4]: keratinocyte differentiation	1	1	83	9	12536	-1.66	0.0	2.74	1.76	Trp63
144	GO:0030512 [6]: negative regulation of transforming growth factor beta receptor signaling pathway	1	1	83	9	12536	-1.66	0.0	2.74	1.76	Sostdc1
145	GO:0001570 [4]: vasculogenesis	1	1	83	9	12536	-1.66	0.0	2.74	1.76	Hey1
146	GO:0008637 [8]: apoptotic mitochondrial changes	1	1	83	9	12536	-1.66	0.0	2.74	1.76	Rnf7
147	GO:0009156 [8]: ribonucleoside monophosphate biosynthesis	1	1	83	9	12536	-1.66	0.0	2.74	1.76	Prps2
148	GO:0009056 [4]: catabolism	8	8	76	735	11810	-1.66	0.0	2.12	1.43	Arg1 Casp2 Mmp14 Moxd1 Pappa Pnmt Sec11l1 Smox
149	GO:0006950 [4]: response to stress	2	2	82	805	11740	-1.67	0.0	0.03	0.0	Aire Chi3l3
150	GO:0043066 [7]: negative regulation of apoptosis	2	2	82	65	12480	-1.67	0.0	2.61	1.7	Casp2 Rnf7
151	GO:0043069 [6]: negative regulation of programmed cell death	2	2	82	66	12479	-1.7	0.0	2.59	1.7	Casp2 Rnf7
152	GO:0006350 [6]: transcription	14	14	70	1597	10948	-1.75	0.0	1.72	1.22	Aire Etv1 Hey1 Irx5 Nab2 Nrarp Pem Pou3f1 Sall2 Stat6 Tcfap2c Trp63 Uhrf1 Zfp239
153	GO:0030500 [7]: regulation of bone mineralization	1	1	83	10	12535	-1.76	0.0	2.65	1.72	Mglap
154	GO:0042402 [7]: biogenic amine catabolism	1	1	83	10	12535	-1.76	0.0	2.65	1.72	Smox
155	GO:0050770 [5]: regulation of axonogenesis	1	1	83	10	12535	-1.76	0.0	2.65	1.72	Tiam1
156	GO:0001508 [6]: regulation of action potential	1	1	83	10	12535	-1.76	0.0	2.65	1.72	Pou3f1
157	GO:0009124 [7]: nucleoside monophosphate biosynthesis	1	1	83	10	12535	-1.76	0.0	2.65	1.72	Prps2
158	GO:0009161 [8]: ribonucleoside monophosphate metabolism	1	1	83	10	12535	-1.76	0.0	2.65	1.72	Prps2
159	GO:0016310 [7]: phosphorylation	6	6	78	504	12041	-1.78	0.0	2.09	1.41	2610018G03Rik Aurkb Epha2 Ephb3 Hunk Trib1
160	GO:0042044 [5]: fluid transport	1	1	83	11	12534	-1.83	0.0	2.56	1.7	Aqp5
161	GO:0042219 [6]: amino acid derivative catabolism	1	1	83	11	12534	-1.83	0.0	2.56	1.7	Smox
162	GO:0006833 [6]: water transport	1	1	83	11	12534	-1.83	0.0	2.56	1.7	Aqp5
163	GO:0008366 [6]: nerve ensheathment	1	1	83	11	12534	-1.83	0.0	2.56	1.7	Pou3f1
164	GO:0009123 [7]: nucleoside monophosphate metabolism	1	1	83	11	12534	-1.83	0.0	2.56	1.7	Prps2
165	GO:0006066 [5]: alcohol metabolism	3	3	81	164	12381	-1.84	0.0	2.3	1.55	Gdpd1 Moxd1 Pnmt
166	GO:0043118 [4]: negative regulation of physiological process	4	4	80	275	12270	-1.87	0.0	2.16	1.45	Casp2 Enpp1 Nab2 Rnf7
167	GO:0051234 [4]: establishment of localization	9	9	75	1847	10698	-1.88	0.0	0.12	0.06	Abcg1 Aqp5 Gabrp Itpr3 Slc5a8 Slco1a5 Slco1a6 Stard3 Uhrf1
168	GO:0006810 [4]: transport	9	9	75	1844	10701	-1.89	0.0	0.12	0.06	Abcg1 Aqp5 Gabrp Itpr3 Slc5a8 Slco1a5 Slco1a6 Stard3 Uhrf1
169	GO:0019751 [6]: polyol metabolism	1	1	83	12	12533	-1.91	0.0	2.49	1.65	Gdpd1
170	GO:0042551 [5]: nerve maturation	1	1	83	12	12533	-1.91	0.0	2.49	1.65	Pou3f1
171	GO:0006071 [7]: glycerol metabolism	1	1	83	12	12533	-1.91	0.0	2.49	1.65	Gdpd1
172	GO:0006471 [8]: protein amino acid ADP-ribosylation	1	1	83	12	12533	-1.91	0.0	2.49	1.65	Gna14
173	GO:0006725 [5]: aromatic compound metabolism	2	2	82	76	12469	-1.91	0.0	2.35	1.58	Moxd1 Pnmt
174	GO:0044249 [5]: cellular biosynthesis	8	8	76	802	11743	-1.92	0.0	1.77	1.25	Gad1 Lamr1 Papss1 Pigf Pnmt Prps2 Slc5a8 Stard3
175	GO:0019222 [4]: regulation of metabolism	14	14	70	1681	10864	-1.92	0.0	1.46	1.04	Aire Etv1 Hey1 Irx5 Nab2 Nrarp Pem Pou3f1 Sall2 Stat6 Tcfap2c Trp63 Uhrf1 Zfp239
176	GO:0017015 [5]: regulation of transforming growth factor beta receptor signaling pathway	1	1	83	13	12532	-1.97	0.0	2.42	1.61	Sostdc1
177	GO:0030574 [9]: collagen catabolism	1	1	83	13	12532	-1.97	0.0	2.42	1.61	Mmp14
178	GO:0009987 [2]: cellular process	73	73	11	10466	2079	-1.99	0.0	1.41	1.01	2610018G03Rik 5430413I02Rik AJ430384 Abcg1 Aire Apobec1 Aqp5 Arg1 Aurkb Biklk Casp2 Ccnb2 Cdca7 Col4a5 Col7a1 Dsc2 Dusp6 Enpp1 Epha2 Ephb3 Etv1 Fzd6 Gabrp Gad1 Gdpd1 Gna14 Grip1 Hey1 Htr5b Hunk Il13ra1 Irx5 Itpr3 Lamr1 Lgals7 Mmp14 Moxd1 Nab2 Nrarp Pappa Papss1 Pcdhb11 Pcdhb17 Pdlim4 Pem Perp Pigf Plod2 Pnmt Pola1 Pou3f1 Prim1 Prps2 Ptpn2 Rnf7 Sall2 Sec11l1 Slc5a8 Slco1a5 Slco1a6 Smox Sostdc1 Sta…
179	GO:0007154 [3]: cell communication	22	22	62	3587	8958	-2.0	0.0	0.32	0.21	Col4a5 Col7a1 Dsc2 Epha2 Ephb3 Fzd6 Gabrp Gad1 Gna14 Grip1 Htr5b Il13ra1 Pcdhb11 Pcdhb17 Pdlim4 Pou3f1 Slc5a8 Sostdc1 Stat6 Tiam1 Tnfrsf11b Traip
180	GO:0030384 [9]: phosphoinositide metabolism	1	1	83	14	12531	-2.03	0.0	2.35	1.58	Pigf
181	GO:0006595 [7]: polyamine metabolism	1	1	83	14	12531	-2.03	0.0	2.35	1.58	Smox
182	GO:0006700 [7]: C21-steroid hormone biosynthesis	1	1	83	14	12531	-2.03	0.0	2.35	1.58	Stard3
183	GO:0009058 [4]: biosynthesis	8	8	76	838	11707	-2.03	0.0	1.61	1.14	Gad1 Lamr1 Papss1 Pigf Pnmt Prps2 Slc5a8 Stard3
184	GO:0007399 [5]: neurogenesis	4	4	80	303	12242	-2.07	0.0	1.91	1.34	Ephb3 Etv1 Pou3f1 Tiam1
185	GO:0006955 [4]: immune response	2	2	82	710	11835	-2.08	0.0	0.05	0.01	Aire Chi3l3
186	GO:0030282 [6]: bone mineralization	1	1	83	15	12530	-2.09	0.0	2.29	1.55	Mglap
187	GO:0042401 [7]: biogenic amine biosynthesis	1	1	83	15	12530	-2.09	0.0	2.29	1.55	Pnmt
188	GO:0042475 [6]: odontogenesis (sensu Vertebrata)	1	1	83	15	12530	-2.09	0.0	2.29	1.55	Tnfrsf11b
189	GO:0042476 [5]: odontogenesis	1	1	83	15	12530	-2.09	0.0	2.29	1.55	Tnfrsf11b
190	GO:0051179 [3]: localization	10	10	74	1863	10682	-2.12	0.0	0.2	0.11	Abcg1 Aqp5 Gabrp Grip1 Itpr3 Slc5a8 Slco1a5 Slco1a6 Stard3 Uhrf1
191	GO:0000004 [2]: biological_process unknown	4	4	80	1007	11538	-2.12	0.0	0.09	0.04	4932416A11Rik A330049M08Rik Cotl1 Slc16a6
192	GO:0007582 [2]: physiological process	67	67	17	10208	2337	-2.14	0.0	0.35	0.23	2610018G03Rik 5430413I02Rik AJ430384 Abcg1 Aire Apobec1 Aqp5 Arg1 Aurkb Biklk Casp2 Ccnb2 Cdca7 Chi3l3 Cklfsf2a Dusp6 Enpp1 Epha2 Ephb3 Etv1 Gabrp Gad1 Gdpd1 Ggta1 Gna14 Grip1 Hey1 Hunk Insl6 Irx5 Itpr3 Lamr1 Lgals7 Mglap Mmp14 Moxd1 Nab2 Nrarp Pappa Papss1 Pem Perp Pigf Plod2 Pnmt Pola1 Pou3f1 Prim1 Prps2 Ptpn2 Rnf7 Sall2 Sec11l1 Slc5a8 Slco1a5 Slco1a6 Smox Stard3 Stat6 Tcfap2c Tnfrsf11b Traip T…
193	GO:0008207 [6]: C21-steroid hormone metabolism	1	1	83	16	12529	-2.15	0.0	2.23	1.5	Stard3
194	GO:0008629 [9]: induction of apoptosis by intracellular signals	1	1	83	16	12529	-2.15	0.0	2.23	1.5	Rnf7
195	GO:0008283 [4]: cell proliferation	7	7	77	731	11814	-2.16	0.0	1.52	1.07	Aurkb Ccnb2 Cdca7 Pola1 Prim1 Stat6 Uhrf1
196	GO:0006260 [6]: DNA replication	2	2	82	92	12453	-2.17	0.0	2.05	1.39	Pola1 Prim1
197	GO:0042398 [6]: amino acid derivative biosynthesis	1	1	83	17	12528	-2.2	0.0	2.18	1.46	Pnmt
198	GO:0008104 [4]: protein localization	1	1	83	508	12037	-2.23	0.0	0.03	0.0	Grip1
199	GO:0006470 [8]: protein amino acid dephosphorylation	2	2	82	96	12449	-2.24	0.0	1.98	1.37	Dusp6 Ptpn2
200	GO:0030509 [9]: BMP signaling pathway	1	1	83	18	12527	-2.24	0.0	2.13	1.44	Sostdc1
201	GO:0050767 [4]: regulation of neurogenesis	1	1	83	18	12527	-2.24	0.0	2.13	1.44	Tiam1
202	GO:0009116 [6]: nucleoside metabolism	1	1	83	18	12527	-2.24	0.0	2.13	1.44	Prps2
203	GO:0016311 [7]: dephosphorylation	2	2	82	98	12447	-2.26	0.0	1.95	1.35	Dusp6 Ptpn2
204	GO:0007155 [4]: cell adhesion	5	5	79	477	12068	-2.28	0.0	1.53	1.07	Col4a5 Col7a1 Dsc2 Pcdhb11 Pcdhb17
205	GO:0007498 [3]: mesoderm development	1	1	83	19	12526	-2.29	0.0	2.08	1.41	Trp63
206	GO:0009165 [6]: nucleotide biosynthesis	2	2	82	102	12443	-2.32	0.0	1.88	1.34	Papss1 Prps2
207	GO:0042446 [6]: hormone biosynthesis	1	1	83	20	12525	-2.33	0.0	2.03	1.39	Stard3
208	GO:0051241 [5]: negative regulation of organismal physiological process	1	1	83	20	12525	-2.33	0.0	2.03	1.39	Enpp1
209	GO:0009064 [7]: glutamine family amino acid metabolism	1	1	83	20	12525	-2.33	0.0	2.03	1.39	Arg1
210	GO:0016485 [8]: protein processing	1	1	83	21	12524	-2.38	0.0	1.99	1.38	Sec11l1
211	GO:0048469 [4]: cell maturation	1	1	83	21	12524	-2.38	0.0	1.99	1.38	Pou3f1
212	GO:0006497 [8]: protein lipidation	1	1	83	21	12524	-2.38	0.0	1.99	1.38	Pigf
213	GO:0006650 [8]: glycerophospholipid metabolism	1	1	83	21	12524	-2.38	0.0	1.99	1.38	Pigf
214	GO:0006807 [4]: nitrogen compound metabolism	1	1	83	21	12524	-2.38	0.0	1.99	1.38	Arg1
215	GO:0000910 [5]: cytokinesis	2	2	82	108	12437	-2.39	0.0	1.79	1.27	Ccnb2 Cdca7
216	GO:0042158 [7]: lipoprotein biosynthesis	1	1	83	22	12523	-2.41	0.0	1.95	1.35	Pigf
217	GO:0051239 [4]: regulation of organismal physiological process	2	2	82	110	12435	-2.41	0.0	1.77	1.25	Enpp1 Mglap
218	GO:0042221 [6]: response to chemical substance	3	3	81	233	12312	-2.43	0.0	1.57	1.11	Cklfsf2a Moxd1 Pnmt
219	GO:0006919 [6]: caspase activation	1	1	83	23	12522	-2.44	0.0	1.91	1.34	Rnf7
220	GO:0043283 [4]: biopolymer metabolism	8	8	76	1317	11228	-2.47	0.0	0.41	0.28	Apobec1 Aurkb Casp2 Mmp14 Pappa Pola1 Prim1 Sec11l1
221	GO:0043280 [5]: positive regulation of caspase activity	1	1	83	24	12521	-2.48	0.0	1.87	1.34	Rnf7
222	GO:0043281 [4]: regulation of caspase activity	1	1	83	24	12521	-2.48	0.0	1.87	1.34	Rnf7
223	GO:0006305 [7]: DNA alkylation	1	1	83	24	12521	-2.48	0.0	1.87	1.34	Aurkb
224	GO:0006306 [4]: DNA methylation	1	1	83	24	12521	-2.48	0.0	1.87	1.34	Aurkb
225	GO:0000067 [6]: DNA replication and chromosome cycle	2	2	82	117	12428	-2.48	0.0	1.67	1.19	Pola1 Prim1
226	GO:0016567 [9]: protein ubiquitination	2	2	82	119	12426	-2.51	0.0	1.65	1.17	Rnf7 Traip
227	GO:0006811 [5]: ion transport	5	5	79	560	11985	-2.53	0.0	1.13	0.81	Gabrp Itpr3 Slc5a8 Slco1a5 Slco1a6
228	GO:0030182 [4]: neuron differentiation	1	1	83	27	12518	-2.57	0.0	1.77	1.25	Epha2
229	GO:0042127 [5]: regulation of cell proliferation	2	2	82	127	12418	-2.58	0.0	1.55	1.09	Cdca7 Stat6
230	GO:0006304 [6]: DNA modification	1	1	83	28	12517	-2.61	0.0	1.74	1.23	Aurkb
231	GO:0051243 [5]: negative regulation of cellular physiological process	2	2	82	134	12411	-2.64	0.0	1.47	1.04	Casp2 Rnf7
232	GO:0007517 [5]: muscle development	2	2	82	134	12411	-2.64	0.0	1.47	1.04	Etv1 Rcn2
233	GO:0009968 [5]: negative regulation of signal transduction	1	1	83	30	12515	-2.66	0.0	1.68	1.19	Sostdc1
234	GO:0006261 [7]: DNA-dependent DNA replication	1	1	83	30	12515	-2.66	0.0	1.68	1.19	Prim1
235	GO:0008654 [8]: phospholipid biosynthesis	1	1	83	30	12515	-2.66	0.0	1.68	1.19	Pigf
236	GO:0043207 [5]: response to external biotic stimulus	2	2	82	550	11995	-2.67	0.0	0.12	0.06	Aire Chi3l3
237	GO:0016477 [5]: cell migration	2	2	82	138	12407	-2.68	0.0	1.43	1.02	Ephb3 Etv1
238	GO:0006520 [6]: amino acid metabolism	2	2	82	138	12407	-2.68	0.0	1.43	1.02	Arg1 Gad1
239	GO:0048468 [3]: cell development	1	1	83	33	12512	-2.73	0.0	1.59	1.13	Pou3f1
240	GO:0009059 [5]: macromolecule biosynthesis	2	2	82	527	12018	-2.73	0.0	0.14	0.07	Lamr1 Pigf
241	GO:0044257 [7]: cellular protein catabolism	4	4	80	492	12053	-2.75	0.0	0.87	0.59	Casp2 Mmp14 Pappa Sec11l1
242	GO:0006508 [8]: proteolysis and peptidolysis	4	4	80	492	12053	-2.75	0.0	0.87	0.59	Casp2 Mmp14 Pappa Sec11l1
243	GO:0009613 [5]: response to pest, pathogen or parasite	2	2	82	514	12031	-2.77	0.0	0.15	0.07	Aire Chi3l3
244	GO:0030163 [6]: protein catabolism	4	4	80	510	12035	-2.78	0.0	0.8	0.56	Casp2 Mmp14 Pappa Sec11l1
245	GO:0043285 [5]: biopolymer catabolism	4	4	80	513	12032	-2.79	0.0	0.79	0.56	Casp2 Mmp14 Pappa Sec11l1
246	GO:0007242 [5]: intracellular signaling cascade	4	4	80	667	11878	-2.8	0.0	0.42	0.28	Grip1 Pdlim4 Stat6 Tiam1
247	GO:0007049 [5]: cell cycle	4	4	80	554	11991	-2.81	0.0	0.67	0.48	Aurkb Ccnb2 Pola1 Prim1
248	GO:0044265 [6]: cellular macromolecule catabolism	4	4	80	552	11993	-2.81	0.0	0.67	0.48	Casp2 Mmp14 Pappa Sec11l1
249	GO:0009057 [5]: macromolecule catabolism	4	4	80	570	11975	-2.82	0.0	0.63	0.44	Casp2 Mmp14 Pappa Sec11l1
250	GO:0008632 [7]: apoptotic program	1	1	83	38	12507	-2.83	0.0	1.47	1.04	Rnf7
251	GO:0009063 [7]: amino acid catabolism	1	1	83	38	12507	-2.83	0.0	1.47	1.04	Arg1
252	GO:0006928 [4]: cell motility	2	2	82	165	12380	-2.84	0.0	1.19	0.85	Ephb3 Etv1
253	GO:0008610 [6]: lipid biosynthesis	2	2	82	165	12380	-2.84	0.0	1.19	0.85	Pigf Stard3
254	GO:0046467 [7]: membrane lipid biosynthesis	1	1	83	40	12505	-2.87	0.0	1.43	1.02	Pigf
255	GO:0051094 [4]: positive regulation of development	1	1	83	40	12505	-2.87	0.0	1.43	1.02	Tiam1
256	GO:0016070 [5]: RNA metabolism	1	1	83	367	12178	-2.88	0.0	0.09	0.04	Apobec1
257	GO:0006512 [8]: ubiquitin cycle	3	3	81	354	12191	-2.88	0.0	0.85	0.59	AJ430384 Rnf7 Traip
258	GO:0040029 [3]: regulation of gene expression, epigenetic	1	1	83	41	12504	-2.88	0.0	1.41	1.01	Aurkb
259	GO:0006412 [6]: protein biosynthesis	2	2	82	474	12071	-2.89	0.0	0.19	0.1	Lamr1 Pigf
260	GO:0009628 [5]: response to abiotic stimulus	3	3	81	369	12176	-2.91	0.0	0.79	0.56	Cklfsf2a Moxd1 Pnmt
261	GO:0042445 [5]: hormone metabolism	1	1	83	42	12503	-2.91	0.0	1.39	0.99	Stard3
262	GO:0001701 [6]: embryonic development (sensu Mammalia)	1	1	83	43	12502	-2.92	0.0	1.37	0.98	Tcfap2c
263	GO:0007010 [6]: cytoskeleton organization and biogenesis	1	1	83	354	12191	-2.93	0.0	0.09	0.04	Trp63
264	GO:0006357 [8]: regulation of transcription from Pol II promoter	2	2	82	181	12364	-2.93	0.0	1.07	0.76	Tcfap2c Trp63
265	GO:0006259 [5]: DNA metabolism	3	3	81	418	12127	-2.95	0.0	0.63	0.44	Aurkb Pola1 Prim1
266	GO:0002009 [4]: morphogenesis of an epithelium	1	1	83	46	12499	-2.97	0.0	1.31	0.93	Trp63
267	GO:0009152 [8]: purine ribonucleotide biosynthesis	1	1	83	47	12498	-2.98	0.0	1.29	0.91	Papss1
268	GO:0006629 [5]: lipid metabolism	2	2	82	432	12113	-2.99	0.0	0.24	0.14	Pigf Stard3
269	GO:0006091 [5]: generation of precursor metabolites and energy	2	2	82	428	12117	-2.99	0.0	0.24	0.14	Smox Txn1
270	GO:0006790 [5]: sulfur metabolism	1	1	83	48	12497	-3.0	0.0	1.28	0.9	Papss1
271	GO:0009309 [6]: amine biosynthesis	1	1	83	48	12497	-3.0	0.0	1.28	0.9	Pnmt
272	GO:0009611 [5]: response to wounding	1	1	83	331	12214	-3.01	0.0	0.11	0.06	Chi3l3
273	GO:0006916 [8]: anti-apoptosis	1	1	83	50	12495	-3.02	0.0	1.24	0.87	Rnf7
274	GO:0009451 [6]: RNA modification	1	1	83	51	12494	-3.04	0.0	1.23	0.86	Apobec1
275	GO:0007179 [8]: transforming growth factor beta receptor signaling pathway	1	1	83	52	12493	-3.05	0.0	1.21	0.85	Sostdc1
276	GO:0006164 [7]: purine nucleotide biosynthesis	1	1	83	53	12492	-3.06	0.0	1.19	0.85	Papss1
277	GO:0006694 [7]: steroid biosynthesis	1	1	83	53	12492	-3.06	0.0	1.19	0.85	Stard3
278	GO:0006644 [7]: phospholipid metabolism	1	1	83	54	12491	-3.07	0.0	1.18	0.85	Pigf
279	GO:0009150 [8]: purine ribonucleotide metabolism	1	1	83	54	12491	-3.07	0.0	1.18	0.85	Papss1
280	GO:0006366 [8]: transcription from Pol II promoter	2	2	82	226	12319	-3.07	0.0	0.8	0.56	Tcfap2c Trp63
281	GO:0006812 [6]: cation transport	2	2	82	375	12170	-3.09	0.0	0.33	0.21	Itpr3 Slc5a8
282	GO:0043009 [5]: embryonic development (sensu Vertebrata)	1	1	83	55	12490	-3.09	0.0	1.16	0.84	Tcfap2c
283	GO:0006396 [6]: RNA processing	1	1	83	310	12235	-3.09	0.0	0.13	0.06	Apobec1
284	GO:0045944 [9]: positive regulation of transcription from Pol II promoter	1	1	83	58	12487	-3.12	0.0	1.12	0.8	Trp63
285	GO:0044255 [5]: cellular lipid metabolism	2	2	82	345	12200	-3.12	0.0	0.39	0.27	Pigf Stard3
286	GO:0019752 [6]: carboxylic acid metabolism	2	2	82	311	12234	-3.14	0.0	0.48	0.33	Arg1 Gad1
287	GO:0006082 [5]: organic acid metabolism	2	2	82	311	12234	-3.14	0.0	0.48	0.33	Arg1 Gad1
288	GO:0006118 [6]: electron transport	2	2	82	290	12255	-3.14	0.0	0.54	0.37	Smox Txn1
289	GO:0005975 [5]: carbohydrate metabolism	1	1	83	296	12249	-3.14	0.0	0.14	0.07	Ggta1
290	GO:0009888 [5]: histogenesis	1	1	83	60	12485	-3.14	0.0	1.09	0.78	Trp63
291	GO:0030001 [7]: metal ion transport	1	1	83	297	12248	-3.14	0.0	0.14	0.07	Slc5a8
292	GO:0007178 [7]: transmembrane receptor protein serine/threonine kinase signaling pathway	1	1	83	61	12484	-3.14	0.0	1.08	0.77	Sostdc1
293	GO:0006163 [7]: purine nucleotide metabolism	1	1	83	63	12482	-3.17	0.0	1.05	0.76	Papss1
294	GO:0007507 [5]: heart development	1	1	83	63	12482	-3.17	0.0	1.05	0.76	Lamr1
295	GO:0043085 [4]: positive regulation of enzyme activity	1	1	83	70	12475	-3.21	0.0	0.97	0.68	Rnf7
296	GO:0000074 [6]: regulation of cell cycle	1	1	83	274	12271	-3.22	0.0	0.17	0.09	Ccnb2
297	GO:0045893 [8]: positive regulation of transcription, DNA-dependent	1	1	83	73	12472	-3.24	0.0	0.94	0.65	Trp63
298	GO:0048514 [5]: blood vessel morphogenesis	1	1	83	78	12467	-3.27	0.0	0.89	0.6	Hey1
299	GO:0016071 [6]: mRNA metabolism	1	1	83	251	12294	-3.28	0.0	0.2	0.11	Apobec1
300	GO:0006643 [6]: membrane lipid metabolism	1	1	83	79	12466	-3.28	0.0	0.88	0.6	Pigf
301	GO:0006814 [8]: sodium ion transport	1	1	83	79	12466	-3.28	0.0	0.88	0.6	Slc5a8
302	GO:0006397 [7]: mRNA processing	1	1	83	241	12304	-3.31	0.0	0.22	0.12	Apobec1
303	GO:0016055 [6]: Wnt receptor signaling pathway	1	1	83	86	12459	-3.32	0.0	0.82	0.56	Fzd6
304	GO:0009792 [4]: embryonic development (sensu Metazoa)	1	1	83	88	12457	-3.32	0.0	0.8	0.56	Tcfap2c
305	GO:0001568 [4]: blood vessel development	1	1	83	88	12457	-3.32	0.0	0.8	0.56	Hey1
306	GO:0007067 [8]: mitosis	1	1	83	89	12456	-3.33	0.0	0.79	0.56	Ccnb2
307	GO:0000087 [7]: M phase of mitotic cell cycle	1	1	83	90	12455	-3.34	0.0	0.78	0.55	Ccnb2
308	GO:0009966 [4]: regulation of signal transduction	1	1	83	91	12454	-3.34	0.0	0.78	0.55	Sostdc1
309	GO:0007610 [2]: behavior	1	1	83	91	12454	-3.34	0.0	0.78	0.55	Etv1
310	GO:0015672 [7]: monovalent inorganic cation transport	1	1	83	223	12322	-3.35	0.0	0.25	0.14	Slc5a8
311	GO:0045941 [7]: positive regulation of transcription	1	1	83	94	12451	-3.35	0.0	0.75	0.53	Trp63
312	GO:0045935 [6]: positive regulation of nucleobase, nucleoside, nucleotide and nucleic acid metabolism	1	1	83	95	12450	-3.35	0.0	0.75	0.53	Trp63
313	GO:0008202 [6]: steroid metabolism	1	1	83	104	12441	-3.38	0.0	0.68	0.48	Stard3
314	GO:0050790 [3]: regulation of enzyme activity	1	1	83	101	12444	-3.38	0.0	0.7	0.49	Rnf7
315	GO:0042330 [5]: taxis	1	1	83	102	12443	-3.38	0.0	0.7	0.49	Cklfsf2a
316	GO:0006935 [6]: chemotaxis	1	1	83	102	12443	-3.38	0.0	0.7	0.49	Cklfsf2a
317	GO:0007264 [6]: small GTPase mediated signal transduction	1	1	83	195	12350	-3.4	0.0	0.31	0.2	Tiam1
318	GO:0016481 [7]: negative regulation of transcription	1	1	83	116	12429	-3.41	0.0	0.61	0.43	Nab2
319	GO:0045934 [6]: negative regulation of nucleobase, nucleoside, nucleotide and nucleic acid metabolism	1	1	83	121	12424	-3.42	0.0	0.58	0.4	Nab2
320	GO:0006954 [5]: inflammatory response	1	1	83	122	12423	-3.43	0.0	0.58	0.4	Chi3l3
321	GO:0000280 [7]: nuclear division	1	1	83	129	12416	-3.43	0.0	0.54	0.37	Ccnb2
322	GO:0009790 [3]: embryonic development	1	1	83	173	12372	-3.43	0.0	0.37	0.25	Tcfap2c
323	GO:0000278 [6]: mitotic cell cycle	1	1	83	135	12410	-3.43	0.0	0.51	0.36	Ccnb2
324	GO:0007389 [3]: pattern specification	1	1	83	133	12412	-3.44	0.0	0.52	0.36	Trp63
325	GO:0009893 [5]: positive regulation of metabolism	1	1	83	130	12415	-3.44	0.0	0.54	0.37	Trp63
326	GO:0009892 [5]: negative regulation of metabolism	1	1	83	141	12404	-3.44	0.0	0.49	0.34	Nab2
327	GO:0006959 [5]: humoral immune response	1	1	83	155	12390	-3.44	0.0	0.43	0.29	Aire
328	GO:0000279 [6]: M phase	1	1	83	138	12407	-3.44	0.0	0.5	0.35	Ccnb2
329	GO:0050793 [3]: regulation of development	1	1	83	157	12388	-3.44	0.0	0.42	0.29	Tiam1
