# Supplementary material for: A genomic analysis of mouse models of breast cancer reveals molecular features of mouse models and relationships to human breast cancer
Source: Breast Cancer Res. 2014 Jun 5;16(3):R59. doi: 10.1186/bcr3672 (PMC4078930; doi:10.1186/bcr3672)
Supplement: Additional file 3 — Fold change values organized by mouse tumor model type comparing the mouse model to normal mammary gland. [file bcr3672-S3.zip › Additional_File_3/BRCA_p53_mut_vs_NMLmammary/AdditionalFile61_BRCA_p53_mut_vs_NMLmammary/BRCAp53Mut_vs_NMLmammarySAM.txt]

Current settings
Input parameters
Data type?								Two class unpaired
Array or Seq data?								array
Arrays centered?								FALSE
Delta								0.720300621
Minimum fold change								0
Test statistic								standard
Are data are log scale?								TRUE
Number of permutations								100
Input percentile for exchangeability factor s0								Automatic choice
Number of neighbors for KNN								10
Seed for Random number generator								26607256
Computed values
Estimate of pi0 (proportion of null genes)								0.722
s0 percentile								60
False Discovery Rate (%)								2.665309195
List of Significant Genes for Delta = 0.72
Positive genes (274) Upregulated in BRCA & p53 mutant tumors compared to NML mammary
	Row	Gene ID	Gene Name	Score(d)	Numerator(r)	Denominator(s+s0)	Fold Change	q-value(%)
	13261	1448627_s_at	6.953653291	3.798885698	2.923582291	0.769589433	7.58727743	0
	131	1415849_s_at	7.445887198	3.75146437	2.635457863	0.702514433	6.213722715	0
	3494	1419513_a_at	6.761161354	3.425918778	2.731053438	0.797174018	6.639402605	0
	7290	1424278_a_at	7.601292522	3.361837289	2.486572966	0.73964703	5.604450648	0
	1020	1416802_a_at	6.473543898	3.357417695	2.859696313	0.851754703	7.258625141	0
	16195	1452334_at	6.321203013	3.320393752	2.62496908	0.790559577	6.168711093	0
	15095	1450920_at	6.627383099	3.320081748	2.905884755	0.875244941	7.494772855	0
	13110	1448466_at	6.164606445	3.28853419	2.777997287	0.844752442	6.858995395	0
	7090	1424046_at	5.518843103	3.153387734	2.764875751	0.876795366	6.796894598	0
	16482	1452954_at	8.226330059	3.146681908	2.686125825	0.853637547	6.435828246	0
	9497	1427161_at	6.261880836	3.138000159	2.471570764	0.78762608	5.546473425	0
	422	1416167_at	6.402540933	3.131636457	2.601697589	0.830778931	6.070004513	0
	1624	1417457_at	7.800506666	3.084562655	2.566025536	0.831892823	5.921758006	0
	3594	1419627_s_at	7.220532094	3.005367484	3.291907149	1.095342638	9.794060778	0
	9270	1426817_at	7.91862444	2.994490514	2.4805461	0.828369998	5.581086862	0
	336	1416076_at	6.332070243	2.989491745	2.879710376	0.963277581	7.360023516	0
	10602	1430811_a_at	5.813218603	2.967767	2.186889567	0.736880478	4.553227569	0
	6025	1422799_at	6.725672048	2.957214145	2.184241254	0.738614502	4.544877009	0
	8611	1425951_a_at	6.832503813	2.901909349	3.101115825	1.068646692	8.580821805	0
	13747	1449184_at	8.672438052	2.890421055	4.433036306	1.533699147	21.60115136	0
	8507	1425815_a_at	6.125931725	2.885427463	2.766086348	0.958640057	6.802600416	0
	16479	1452929_at	4.91783416	2.871935809	2.332448932	0.812152181	5.036595717	0
	1625	1417458_s_at	7.509203366	2.864327945	2.370719405	0.827670382	5.171989709	0
	2950	1418919_at	6.401927474	2.860265506	2.01229483	0.703534279	4.034234173	0
	1501	1417323_at	7.192891092	2.853580914	3.054743294	1.070494717	8.309394162	0
	12875	1448205_at	6.225917847	2.847174762	2.85458874	1.002603977	7.23297287	0
	8212	1425416_s_at	7.132596465	2.806315953	2.99592765	1.067566055	7.977449938	0
	5725	1422460_at	7.413660226	2.773213431	2.039166248	0.735308082	4.110079354	0
	2046	1417911_at	7.126572974	2.756852799	2.052865558	0.744640975	4.149293063	0
	16137	1452242_at	6.544277654	2.750616655	2.335189445	0.848969427	5.046172223	0
	12970	1448314_at	8.111298942	2.725314913	2.17549128	0.798253174	4.517395662	0
	11754	1436343_at	6.014000239	2.718891324	1.967928048	0.72379798	3.912058781	0
	2045	1417910_at	7.006705525	2.713273116	2.0688532	0.762493532	4.195530377	0
	1451	1417267_s_at	4.051231643	2.699939712	2.631624507	0.974697508	6.197234273	0
	421	1416166_a_at	5.867929802	2.698006243	2.223373657	0.824080249	4.669841738	0
	194	1415922_s_at	7.523257839	2.678543327	2.146888965	0.801513623	4.428717476	0
	12445	1438571_at	5.057150126	2.658171271	2.462556802	0.926410134	5.51192708	0
	2642	1418570_at	5.905690355	2.63527284	1.907423566	0.723804965	3.751385608	0
	14468	1450157_a_at	5.658303291	2.61883319	2.523589565	0.963631275	5.750110038	0
	3570	1419599_s_at	7.940973926	2.615236433	2.790384781	1.06697228	6.918142739	0
	893	1416664_at	8.266726693	2.608700072	2.330892882	0.893507424	5.031166316	0
	9753	1427541_x_at	5.904336288	2.602141193	2.498203767	0.960056961	5.649815544	0
	17378	1460008_x_at	6.874818339	2.596909819	1.859706557	0.716122887	3.629338343	0
	14467	1450156_a_at	5.804490067	2.592781202	2.486366521	0.958957323	5.603648725	0
	12413	1438476_a_at	5.725805348	2.591959256	1.881487619	0.72589398	3.684547926	0
	11913	1436924_x_at	6.785414264	2.587184144	1.851322845	0.71557444	3.608308888	0
	490	1416239_at	6.826730692	2.585903039	2.290961143	0.885942399	4.893820354	0
	10134	1428212_x_at	6.788228559	2.573327668	1.838710713	0.714526462	3.576902301	0
	6857	1423775_s_at	6.568201695	2.567850366	1.734879141	0.675615357	3.328516086	0
	12012	1437175_at	4.891987254	2.56357815	1.949070793	0.760293105	3.861257566	0
	14624	1450351_a_at	4.638904395	2.557836251	2.032168243	0.794487232	4.090191081	0
	558	1416309_at	6.389778741	2.54508472	2.197077354	0.863262954	4.5854946	0
	11621	1435731_x_at	6.221588996	2.51676274	2.273331395	0.903276006	4.834381729	0
	548	1416299_at	6.05516791	2.502578699	1.757086635	0.702110441	3.380148511	0
	12029	1437226_x_at	7.407349956	2.476040432	1.991923833	0.804479526	3.977670667	0
	15877	1451884_a_at	6.731841179	2.469839519	1.860249216	0.753186271	3.630703747	0
	2422	1418326_at	6.102780338	2.461260099	1.915879937	0.778414251	3.773438961	0
	3569	1419598_at	7.788219179	2.459125413	2.61880202	1.064932275	6.142398103	0
	12238	1437845_x_at	4.765533036	2.458998278	2.197229899	0.893546741	4.585979477	0
	13037	1448384_at	4.753766491	2.454243738	2.132073033	0.868729133	4.383468964	0
	11476	1435056_x_at	4.684292175	2.436085102	2.121535683	0.870879133	4.351569032	0
	2849	1418806_at	7.192673245	2.436030311	2.151656197	0.883263311	4.443375905	0
	792	1416558_at	6.865897176	2.424677025	2.304623013	0.950486596	4.940383419	0
	7162	1424128_x_at	7.06620164	2.418133773	2.240353498	0.92648038	4.725128284	0
	11398	1434748_at	6.311843033	2.412226986	2.349605245	0.974039864	5.096847704	0
	13940	1449401_at	9.462271238	2.405917939	2.385766604	0.991624263	5.226215462	0
	8601	1425938_a_at	3.667201088	2.403059089	2.387106691	0.993361629	5.23107223	0
	95	1415811_at	6.826747851	2.400065299	1.977675612	0.824009085	3.938580087	0
	15701	1451646_at	4.817882066	2.371901322	1.867145572	0.787193613	3.648100747	0.451383009
	16599	1453683_a_at	6.177246279	2.370965346	2.035335262	0.85844159	4.099179773	0.451383009
	5106	1421734_at	3.271401416	2.359033867	2.251130227	0.954259393	4.760556484	0.451383009
	6856	1423774_a_at	6.30780852	2.358594842	1.582976304	0.671152279	2.995872661	0.451383009
	4466	1420980_at	5.834089372	2.356969871	1.822863548	0.773392808	3.537827112	0.451383009
	7250	1424229_at	5.081863259	2.353083199	2.09881921	0.891944327	4.283586465	0.451383009
	10086	1428104_at	6.468073961	2.345602208	1.948114677	0.830539241	3.858699446	0.451383009
	8108	1425279_at	4.863343332	2.345068997	1.89077439	0.806276657	3.708342227	0.451383009
	2071	1417940_s_at	5.42131515	2.310832584	1.861478105	0.805544338	3.633797702	0.451383009
	13871	1449324_at	6.0732774	2.30346443	2.229450646	0.967868493	4.689553752	0.451383009
	16184	1452315_at	6.581396087	2.297013206	2.025097306	0.88162197	4.070193284	0.451383009
	5438	1422130_at	3.942089153	2.296126815	1.660278727	0.723077975	3.160775847	0.451383009
	106	1415822_at	6.889270415	2.291446245	2.010337088	0.877322386	4.028763418	0.451383009
	7302	1424292_at	4.632099427	2.29113403	2.234988281	0.975494341	4.707588709	0.451383009
	3280	1419282_at	7.399703408	2.282076979	2.810147685	1.231399164	7.013563693	0.451383009
	13735	1449171_at	5.461121553	2.281738066	1.906509424	0.835551395	3.749009352	0.451383009
	807	1416573_at	4.645818299	2.269930355	1.977220219	0.871048847	3.937337053	0.451383009
	4827	1421407_at	3.749368671	2.26294814	1.530140547	0.676171283	2.888139739	0.451383009
	7153	1424118_a_at	6.605061029	2.259826067	1.980134566	0.876233173	3.945298795	0.451383009
	7872	1424990_at	4.143707235	2.258891473	2.110445149	0.934283552	4.31824515	0.451383009
	14398	1450070_s_at	5.635040976	2.255909554	1.726751659	0.765434791	3.309817473	0.451383009
	94	1415810_at	6.879452518	2.254240317	1.865641114	0.827614119	3.644298451	0.451383009
	11598	1435627_x_at	7.19831079	2.253111279	1.861198434	0.82605704	3.633093347	0.451383009
	11206	1434079_s_at	7.175534171	2.251750645	1.865508798	0.828470418	3.643964231	0.451383009
	3796	1420013_s_at	5.426773106	2.24571054	2.082198785	0.927189301	4.234521004	0.451383009
	13391	1448777_at	7.195764007	2.245250829	1.870883367	0.833262521	3.657564654	0.451383009
	11528	1435277_x_at	8.013617966	2.243042003	1.820134544	0.811458074	3.53114128	0.451383009
	2025	1417888_at	4.292075287	2.242304632	2.319770361	1.034547371	4.992527454	0.451383009
	119	1415836_at	4.574744272	2.241224097	1.788838535	0.798152464	3.455366008	0.768311504
	6772	1423683_at	6.608148929	2.236414184	1.598076898	0.71457108	3.027394948	0.768311504
	7927	1425060_s_at	4.229552465	2.236205739	1.744139396	0.779954798	3.349949613	0.768311504
	8527	1425839_at	3.407495948	2.229402623	2.198789882	0.986268635	4.590940969	0.768311504
	6771	1423682_a_at	6.511235868	2.22428627	1.576848754	0.708923476	2.983175294	0.768311504
	7871	1424989_at	3.831392295	2.218897198	2.106668792	0.949421539	4.306956619	0.768311504
	15373	1451246_s_at	6.734345897	2.213400041	2.049526728	0.925963084	4.139701456	0.768311504
	241	1415977_at	5.960333539	2.213007278	1.920183228	0.867680485	3.784711229	0.768311504
	1868	1417719_at	6.403257404	2.210063165	1.696138126	0.767461379	3.240324113	0.768311504
	13503	1448899_s_at	5.238104807	2.20266232	1.758314662	0.798267917	3.38302693	0.768311504
	13739	1449175_at	7.216344752	2.198174497	2.221337583	1.010537419	4.663255842	0.768311504
	10398	1429321_at	7.471333869	2.192897948	1.74387191	0.795236236	3.349328565	0.768311504
	8357	1425619_s_at	7.740347895	2.177572551	2.301006616	1.056684249	4.928014893	0.89382774
	15742	1451698_at	6.300227963	2.172166587	2.411389324	1.110130935	5.319863851	0.89382774
	13369	1448752_at	2.763867736	2.165430859	3.099403297	1.43131021	8.570642123	0.89382774
	3055	1419030_at	6.045023298	2.163561014	2.028537686	0.937592087	4.079911013	0.89382774
	2146	1418026_at	6.211890901	2.156911622	1.98173709	0.918784557	3.949683607	0.89382774
	7146	1424110_a_at	7.918242503	2.152726808	1.770004952	0.822215315	3.410551273	0.89382774
	6875	1423795_at	7.216338618	2.144629163	1.58499589	0.739053593	3.000069431	0.89382774
	10087	1428105_at	6.217581222	2.143177976	1.742765186	0.813168671	3.346760205	0.89382774
	5489	1422190_at	6.526774353	2.141930313	1.594387797	0.744369594	3.019663515	0.89382774
	6833	1423748_at	5.472698965	2.141875204	1.690438245	0.789232838	3.227547315	0.89382774
	11532	1435306_a_at	6.365730655	2.128887141	1.904639289	0.894664284	3.744152738	0.89382774
	8297	1425542_a_at	6.861510198	2.128522281	1.498852374	0.704175093	2.826178081	0.89382774
	11560	1435415_x_at	7.034975895	2.126824675	1.787284472	0.840353459	3.45164591	0.89382774
	13473	1448865_at	4.225263758	2.124209568	1.810027859	0.852094768	3.506490597	0.89382774
	1921	1417777_at	7.002313116	2.121144196	1.851411886	0.872836411	3.608531594	0.89382774
	2069	1417938_at	5.187290702	2.120706162	1.69198813	0.797841851	3.231016527	0.89382774
	10014	1427994_at	5.504249594	2.118774054	1.722701877	0.813065402	3.30053953	1.183955433
	13707	1449139_at	7.646366283	2.117180513	1.530563471	0.722925353	2.888986517	1.183955433
	13239	1448604_at	4.173556989	2.115056678	1.646746972	0.778582905	3.131267956	1.183955433
	3054	1419029_at	6.155560742	2.11058639	2.025027484	0.959462021	4.069996302	1.183955433
	968	1416746_at	7.745289755	2.109268901	1.81304106	0.859558997	3.513821876	1.183955433
	11902	1436898_at	7.408825786	2.106133434	1.651003727	0.78390272	3.140520589	1.183955433
	12932	1448268_at	7.210359348	2.105412284	1.655391904	0.78625546	3.150087502	1.183955433
	9850	1427707_a_at	5.13592995	2.101403811	1.542635719	0.734097707	2.913262535	1.183955433
	3642	1419684_at	5.085775784	2.100746496	2.875944334	1.369010653	7.340835808	1.183955433
	4465	1420979_at	5.577127039	2.100686295	1.617301533	0.769891981	3.068006487	1.183955433
	12409	1438458_a_at	7.054076587	2.100572046	1.557301407	0.741370147	2.943028283	1.183955433
	13594	1449007_at	6.124606748	2.098342387	1.626208127	0.774996558	3.087005657	1.183955433
	2059	1417926_at	6.778037295	2.094432097	1.624282824	0.775524223	3.08288874	1.183955433
	13001	1448346_at	7.973189768	2.088633076	1.410585348	0.675362927	2.658450028	1.183955433
	559	1416310_at	6.266058838	2.084887264	1.9065198	0.91444743	3.749036314	1.183955433
	12791	1448113_at	6.630314528	2.084697946	1.584736527	0.760175607	2.999530138	1.183955433
	9069	1426540_at	5.49861387	2.08281106	1.94952444	0.93600638	3.862471907	1.183955433
	13373	1448756_at	1.544813009	2.080899043	3.2769366	1.574769622	9.692955311	1.183955433
	16885	1455138_x_at	7.974769235	2.08069694	1.454556108	0.699071585	2.740722207	1.183955433
	5576	1422283_at	3.262019784	2.079008899	1.275546688	0.613535944	2.420905371	1.183955433
	16183	1452314_at	6.320876011	2.075512688	1.85399579	0.893271239	3.615000359	1.183955433
	12410	1438459_x_at	7.088721368	2.074481311	1.573190063	0.758353452	2.975619511	1.183955433
	1334	1417137_at	3.97276691	2.074041941	1.452702355	0.700420915	2.737202851	1.183955433
	255	1415993_at	7.039851442	2.06866267	1.578125874	0.762872505	2.985817265	1.183955433
	6544	1423419_at	7.73277411	2.062606231	1.59336101	0.772498883	3.017515141	1.183955433
	924	1416698_a_at	8.299558049	2.059746882	1.443191657	0.700664567	2.719217699	1.183955433
	16360	1452595_at	3.79156106	2.058006495	2.217425452	1.077462805	4.650627701	1.183955433
	17559	1460380_at	7.774333919	2.056737288	2.143440302	1.04215561	4.418143575	1.183955433
	12585	1439012_a_at	6.230367943	2.053103666	1.728303051	0.841800188	3.313378578	1.183955433
	1082	1416865_at	4.181816458	2.050287107	1.794477741	0.875232417	3.468898771	1.183955433
	5699	1422430_at	6.236861295	2.048931772	1.602708554	0.782216654	3.037129772	1.183955433
	3578	1419609_at	7.258337681	2.045549829	2.249568279	1.099737708	4.755405212	1.183955433
	443	1416189_a_at	7.368298508	2.037862084	1.215828088	0.596619417	2.322740669	1.471174251
	11313	1434437_x_at	6.855562931	2.03641999	1.997797142	0.981033948	3.99389704	1.471174251
	4121	1420582_at	2.883752397	2.035093281	1.435755333	0.705498537	2.705237641	1.471174251
	1486	1417308_at	7.949351748	2.034023389	1.481624953	0.728420804	2.79263099	1.471174251
	8006	1425151_a_at	7.490683049	2.031832525	1.603596961	0.789236781	3.039000603	1.471174251
	6517	1423382_a_at	8.561855074	2.028709304	1.594150058	0.785795212	3.019165952	1.471174251
	7966	1425104_at	4.300562292	2.024398058	2.223269722	1.098237431	4.669505323	1.471174251
	12062	1437325_x_at	4.495541059	2.021387741	1.620465959	0.80166013	3.074743278	1.471174251
	628	1416382_at	8.067307893	2.019944949	1.646338526	0.815041284	3.130381579	1.471174251
	2139	1418016_at	6.586768582	2.019323887	1.515083173	0.750292305	2.858153051	1.471174251
	14158	1449741_at	7.37468968	2.016660152	2.119297668	1.0508948	4.34482379	1.471174251
	11986	1437099_x_at	8.346536147	2.015191177	1.566789578	0.7774893	2.962447482	1.471174251
	2147	1418027_at	5.989863332	2.014884181	1.851732768	0.919026903	3.609334287	1.471174251
	17109	1456005_a_at	5.151658799	2.011821446	1.704760509	0.847371675	3.259748159	1.471174251
	2455	1418363_at	4.000810811	2.011806012	2.754419736	1.369127898	6.747811797	1.471174251
	11678	1435945_a_at	8.708596906	2.010525361	2.118372552	1.053641299	4.342038602	1.471174251
	2015	1417876_at	8.172588937	2.007634714	1.977560275	0.985019965	3.938265227	1.471174251
	15267	1451119_a_at	-0.033673752	2.004362047	2.571770324	1.28308672	5.94538536	1.471174251
	138	1415860_at	7.871319613	2.000046132	1.470341095	0.73515359	2.770873975	1.471174251
	9569	1427267_at	4.325412484	1.993995254	1.446319366	0.725337416	2.725119255	1.471174251
	379	1416120_at	6.833171688	1.988775073	1.897162161	0.953935006	3.724797928	1.471174251
	14157	1449740_s_at	7.844121597	1.98825715	2.127869137	1.070218275	4.370714482	1.471174251
	12173	1437651_a_at	6.07706931	1.983302768	1.429502913	0.720768879	2.693538923	1.499403766
	5495	1422197_at	3.185828999	1.97760416	1.127706359	0.570238667	2.185110684	1.499403766
	9455	1427094_at	6.800214356	1.975289685	1.499355964	0.759056242	2.827164764	1.499403766
	7567	1424614_at	6.017232751	1.973983988	1.35424949	0.686048873	2.556640817	1.499403766
	5152	1421788_x_at	2.623669591	1.973960575	1.610995438	0.816123411	3.054625336	1.499403766
	12686	1439448_x_at	7.018206759	1.969962534	1.591537949	0.807902649	3.013704468	1.499403766
	15217	1451061_at	1.664352223	1.969751618	1.649518879	0.837424812	3.137289969	1.499403766
	107	1415823_at	6.817247953	1.965832437	1.703231855	0.866417617	3.256296016	1.499403766
	8578	1425913_a_at	4.074945668	1.964342332	2.127802858	1.083213869	4.370513692	1.499403766
	17181	1456240_x_at	6.355141679	1.956117298	1.401055683	0.716243185	2.640947612	1.499403766
	16413	1452681_at	7.572266532	1.951858943	1.561655457	0.800086227	2.951923752	1.499403766
	17441	1460227_at	3.697358302	1.951394618	2.617953295	1.341580668	6.138785648	1.499403766
	14987	1450792_at	9.172162547	1.9509999	2.121559967	1.087421874	4.35164228	1.499403766
	7091	1424047_at	6.682572558	1.949891437	1.281848757	0.657394936	2.43150365	1.499403766
	10097	1428116_a_at	8.343564189	1.948662019	1.425666305	0.731612918	2.68638542	1.499403766
	8768	1426153_a_at	7.377394826	1.948310671	2.046382902	1.05033706	4.130690312	1.499403766
	17033	1455819_at	6.550414513	1.948072098	1.292522131	0.663487831	2.449559153	1.499403766
	14904	1450692_at	6.448797518	1.947260738	1.564898899	0.803641171	2.958567681	1.499403766
	3902	1420330_at	5.732511141	1.946138049	2.157751798	1.10873522	4.462189545	1.499403766
	11569	1435448_at	5.159030309	1.94342625	1.562104853	0.803789108	2.952843412	1.499403766
	36	1415729_at	5.876445274	1.941014743	1.380288532	0.711116975	2.603204287	1.499403766
	6026	1422800_at	6.069816297	1.940723981	1.463425172	0.754061467	2.757622876	1.499403766
	9062	1426529_a_at	8.02694616	1.939895235	1.724693748	0.889065408	3.305099599	1.499403766
	9365	1426964_at	7.686643619	1.93620209	1.464639418	0.756449663	2.75994481	1.499403766
	13709	1449141_at	6.680509382	1.934979052	2.093345978	1.081844259	4.267366374	1.499403766
	11035	1433531_at	6.822483241	1.934031262	2.050073488	1.060000181	4.141270639	1.894694111
	7	1415676_a_at	7.536277746	1.933341015	1.186935143	0.613929531	2.276685706	1.894694111
	13684	1449116_a_at	7.577614283	1.933153518	1.548344747	0.800942467	2.924813728	1.894694111
	15463	1451358_a_at	6.276542491	1.931872893	1.569773233	0.812565484	2.968580494	1.894694111
	12907	1448242_at	7.338250334	1.931536513	1.17632584	0.609010408	2.260004805	1.894694111
	13630	1449046_a_at	6.032012912	1.925753867	1.336230365	0.69387391	2.524907201	1.894694111
	8442	1425737_at	4.354217261	1.925182962	2.406656063	1.250092127	5.302438793	1.894694111
	15263	1451114_at	6.53692004	1.923424054	1.57050326	0.816514308	2.970083024	1.894694111
	49	1415753_at	5.922928455	1.920243369	1.358893743	0.707667457	2.56488429	1.894694111
	3315	1419322_at	6.149859038	1.919565529	1.705228001	0.888340604	3.26080462	1.894694111
	2010	1417871_at	3.893089961	1.918740667	1.680600496	0.875887255	3.205613512	1.894694111
	8277	1425512_at	3.469689004	1.915078694	1.250090041	0.652761709	2.378562676	1.894694111
	11246	1434205_at	6.751112502	1.912969673	1.399795423	0.731739475	2.638641631	1.894694111
	5665	1422386_at	4.12565953	1.910446059	1.232296612	0.645030832	2.349406921	1.894694111
	12304	1438096_a_at	7.641845352	1.904720771	1.544733383	0.81100254	2.91750147	1.894694111
	609	1416362_a_at	7.40257056	1.898729028	1.438513237	0.757619026	2.71041401	1.894694111
	2594	1418518_at	6.063485247	1.895788371	1.558885041	0.822288534	2.946260593	1.894694111
	11657	1435855_x_at	4.443815205	1.895600658	1.510877482	0.797044185	2.849833202	1.894694111
	6675	1423569_at	7.810185213	1.894395103	2.146733805	1.133202784	4.428241196	1.894694111
	11470	1435026_at	3.392356069	1.893454245	1.19860209	0.633024058	2.295171709	1.894694111
	15131	1450963_at	8.486058816	1.889880454	1.489226803	0.788000532	2.807384761	1.894694111
	11430	1434877_at	3.52457423	1.88569848	1.35462906	0.718369917	2.557313552	1.894694111
	17089	1455965_at	3.660515155	1.884282827	2.032480865	1.078649572	4.091077492	1.894694111
	13740	1449176_a_at	6.00352097	1.88184743	1.587167508	0.843409238	3.00458869	2.27631546
	5796	1422540_at	-0.113892864	1.881302073	2.417888349	1.28522069	5.343882731	2.27631546
	3219	1419214_at	5.909951504	1.874196811	1.616372047	0.86243453	3.066030496	2.27631546
	16621	1453815_at	6.24277542	1.873430469	1.775002041	0.947460859	3.422384945	2.27631546
	6898	1423820_at	6.827163341	1.87186773	1.323569883	0.707085155	2.502846621	2.27631546
	8289	1425533_a_at	5.854505506	1.864993176	1.558503771	0.835661916	2.945482071	2.27631546
	1010	1416790_a_at	6.664284621	1.864475619	1.305853243	0.700386334	2.472299016	2.27631546
	3903	1420331_at	5.487309415	1.863990496	2.05068352	1.100157712	4.143022112	2.27631546
	6832	1423747_a_at	5.207002598	1.862546966	1.438324103	0.772235078	2.710058703	2.27631546
	12020	1437198_at	7.456673676	1.860186213	1.426118114	0.766653415	2.687226846	2.27631546
	2138	1418015_at	6.43628891	1.859815565	1.420293171	0.763674204	2.676398928	2.27631546
	6872	1423792_a_at	6.44557272	1.850361696	1.517457712	0.820087076	2.862861173	2.27631546
	3949	1420381_a_at	6.236742276	1.84739123	1.303803663	0.705753953	2.468789213	2.27631546
	5298	1421962_at	4.396539079	1.847105593	1.233688763	0.667903756	2.351675111	2.27631546
	9071	1426542_at	5.375099329	1.845116015	1.795131668	0.972909916	3.470471468	2.27631546
	6944	1423877_at	6.711051008	1.841661925	1.602990278	0.870404202	3.03772291	2.27631546
	1173	1416961_at	6.482125777	1.839349515	1.498448953	0.814662434	2.825387905	2.27631546
	3306	1419313_at	5.612515656	1.836456409	1.301555628	0.708732111	2.464945294	2.27631546
	12894	1448226_at	6.629450493	1.833068236	1.786658393	0.97468188	3.450148342	2.27631546
	7894	1425020_at	6.158698628	1.832848698	1.574162204	0.858860967	2.97762527	2.27631546
	15059	1450877_at	5.130393981	1.832525556	1.301306405	0.710116375	2.464519514	2.27631546
	7481	1424511_at	7.026956683	1.832231559	1.411509028	0.770376987	2.660152635	2.27631546
	4899	1421493_a_at	5.104794588	1.832163528	1.681118953	0.917559447	3.20676571	2.27631546
	10105	1428127_at	5.372897535	1.832068808	1.29197153	0.705198148	2.448624463	2.27631546
	12067	1437333_x_at	4.073576855	1.830492554	1.469034234	0.802534941	2.768365123	2.27631546
	2641	1418569_at	6.761355733	1.827306793	1.981838286	1.084567898	3.949960665	2.665309195
	10696	1431339_a_at	9.055349206	1.82706843	1.406508643	0.769817167	2.6509485	2.665309195
	17110	1456006_at	4.949971938	1.826175929	1.429669503	0.782876107	2.693849967	2.665309195
	8290	1425534_at	5.761319554	1.825779734	1.502156809	0.822748101	2.832658745	2.665309195
	8735	1426109_a_at	2.770233243	1.822375248	1.641874637	0.900953105	3.120710736	2.665309195
	15996	1452037_at	5.821160333	1.820463003	1.359453431	0.74676246	2.56587952	2.665309195
	8548	1425865_a_at	7.505076294	1.818467834	1.408078504	0.774321369	2.653834685	2.665309195
	2310	1418206_at	6.989830719	1.818409944	1.650372081	0.90759077	3.139145895	2.665309195
	14694	1450436_s_at	3.972544052	1.817298822	1.139006683	0.626758059	2.202293398	2.665309195
	13187	1448547_at	5.193727332	1.815047631	1.300167463	0.716326911	2.462574657	2.665309195
	11570	1435449_at	5.019697632	1.814957639	1.422893362	0.783981583	2.681226991	2.665309195
	11309	1434432_at	7.3463542	1.811522291	1.400364721	0.773032012	2.639683063	2.665309195
	2365	1418264_at	5.005495869	1.811231479	1.639376643	0.905117133	3.115311969	2.665309195
	8394	1425669_at	5.861558994	1.810252514	1.909578755	1.054868722	3.756993853	2.665309195
	2942	1418911_s_at	6.707152754	1.808843871	1.945066468	1.075309207	3.850555172	2.665309195
	13089	1448441_at	8.298393457	1.805095058	1.255141964	0.69533289	2.38690635	2.665309195
	15090	1450914_at	6.626101593	1.804901739	1.702169735	0.943081664	3.253899596	2.665309195
	840	1416606_s_at	7.121480452	1.804038454	1.436292595	0.796154091	2.706245264	2.665309195
	17152	1456125_a_at	7.785242312	1.803654898	1.199365278	0.664963835	2.29638618	2.665309195
	811	1416577_a_at	8.254444975	1.801122018	0.997398669	0.553765186	1.996397038	2.665309195
	5798	1422542_at	6.775398987	1.798745847	1.747228572	0.971359336	3.357130391	2.665309195
	11737	1436242_a_at	6.31082185	1.798070072	1.508654619	0.83904106	2.845445642	2.665309195
	14281	1449930_a_at	7.49709199	1.797778457	1.380961266	0.768148745	2.604418453	2.665309195
Negative genes (146)
	Row	Gene ID	Gene Name	Score(d)	Numerator(r)	Denominator(s+s0)	Fold Change	q-value(%)
	11651	1435833_at	3.170133234	-5.040813113	-4.280309923	0.84913085	0.051463382	0
	15140	1450974_at	3.292341649	-4.756154351	-4.114678876	0.86512728	0.057724242	0
	4567	1421093_at	1.864573069	-4.621854813	-3.973476198	0.85971463	0.063659684	0
	12538	1438913_x_at	1.593297271	-3.996834827	-5.876174939	1.4702071	0.017025312	0
	7279	1424266_s_at	1.938344378	-3.977789306	-4.533714449	1.139757313	0.043173371	0
	14000	1449468_at	1.248095467	-3.959234023	-3.70668283	0.936212108	0.07659092	0
	2847	1418804_at	0.939819067	-3.797428495	-5.9378606	1.563653037	0.0163127	0
	3409	1419420_at	1.216048805	-3.79312749	-3.588657723	0.946094676	0.083120162	0
	12537	1438912_at	1.861743602	-3.789364116	-5.637215945	1.487641666	0.020092266	0
	4702	1421254_a_at	3.845197156	-3.759930158	-2.57403491	0.684596469	0.167933865	0
	12136	1437523_s_at	3.351062683	-3.653910053	-2.654537199	0.726492213	0.158819812	0
	7345	1424338_at	2.990482423	-3.582417766	-3.559692004	0.993656306	0.084805873	0
	17273	1456568_at	5.204967691	-3.554090242	-3.571769876	1.004974447	0.084098864	0
	17274	1456569_x_at	5.339716483	-3.513949254	-3.504986753	0.997449451	0.088083356	0
	16895	1455209_at	0.996683368	-3.465987649	-5.384708881	1.55358571	0.023935423	0
	2667	1418595_at	1.501751161	-3.461355	-5.186848954	1.498502452	0.027453826	0
	13951	1449416_at	3.816508654	-3.461141995	-3.846384497	1.111305027	0.069522101	0
	653	1416409_at	5.509285494	-3.422344191	-2.293536311	0.670165297	0.203974921	0
	10179	1428333_at	2.253701959	-3.346878767	-4.270274308	1.275897517	0.051822617	0
	15725	1451679_at	2.584265192	-3.34000775	-4.314301712	1.291704102	0.05026501	0
	652	1416408_at	5.552486795	-3.287395369	-2.203464583	0.670276719	0.217115619	0
	12863	1448192_s_at	5.550572353	-3.281669655	-2.370449697	0.722330383	0.193385335	0
	3296	1419301_at	3.726092963	-3.181872227	-3.576781176	1.124112133	0.083807248	0
	313	1416052_at	5.499342099	-3.166889166	-2.271871493	0.717382697	0.207061108	0
	13938	1449396_at	1.876322062	-3.10366036	-3.403633192	1.096651308	0.094494018	0
	16151	1452260_at	0.896612255	-3.068212713	-4.856466124	1.58283228	0.034518986	0
	7979	1425120_x_at	3.368246649	-3.05920876	-2.219307498	0.725451472	0.214744413	0
	9121	1426606_at	2.375324339	-3.043307117	-3.003490066	0.986916519	0.124697974	0
	14107	1449592_at	2.642916603	-3.005849667	-2.515163491	0.836756249	0.174928409	0
	2756	1418697_at	3.318877008	-2.97004239	-3.139843955	1.057171428	0.113452165	0
	5689	1422420_at	3.68259393	-2.956775901	-2.114913414	0.715276871	0.230859433	0
	15935	1451966_at	2.061725275	-2.934464855	-3.226804138	1.09962269	0.106815718	0
	6621	1423506_a_at	3.222811293	-2.929745247	-4.344163075	1.482778436	0.049235302	0
	1533	1417358_s_at	3.040419424	-2.923520714	-2.661162656	0.910259552	0.158092118	0
	9717	1427495_at	2.640617534	-2.902888668	-2.191651761	0.754989947	0.218900664	0
	3157	1419142_at	2.936295854	-2.861952594	-2.910242255	1.016872977	0.133023934	0
	4033	1420477_at	6.503146217	-2.849327875	-2.14812769	0.75390681	0.225605213	0
	7535	1424576_s_at	1.841148797	-2.83150371	-2.101106113	0.742046039	0.233079477	0
	6562	1423439_at	0.639629633	-2.831315458	-4.439471457	1.567988987	0.046087795	0
	15445	1451336_at	2.509130398	-2.797807497	-2.283745778	0.816262656	0.20536386	0
	11941	1436991_x_at	5.284058116	-2.769682993	-2.608250184	0.941714337	0.163997965	0
	17499	1460306_at	2.56959952	-2.760571823	-2.551336571	0.924205829	0.170596911	0
	96	1415812_at	5.590921505	-2.75556669	-2.542930185	0.922833838	0.171593857	0
	1842	1417686_at	1.741273388	-2.750047464	-2.911736023	1.058794825	0.132886272	0
	6607	1423489_at	4.338050063	-2.737027487	-2.572840253	0.940012574	0.168072984	0
	1843	1417687_at	2.319912236	-2.736253018	-3.118297858	1.13962336	0.115159245	0
	14510	1450209_at	2.005589909	-2.729273642	-1.96145503	0.71867291	0.256769361	0
	14555	1450268_at	2.85814911	-2.728929528	-2.432273914	0.891292314	0.185273196	0
	4220	1420693_at	2.461805819	-2.711511487	-2.655247361	0.979249903	0.158741653	0
	12172	1437644_at	1.932265078	-2.666573024	-2.252436194	0.844693235	0.20986941	0
	12010	1437171_x_at	5.247119216	-2.644221937	-2.509782552	0.949157299	0.175582072	0
	17203	1456312_x_at	5.393762127	-2.626654073	-2.467677535	0.939475647	0.18078194	0
	16263	1452442_at	2.700106299	-2.620814145	-1.981828115	0.756187965	0.253168863	0
	4242	1420718_at	2.083911539	-2.61165025	-1.799796832	0.6891416	0.287215033	0
	14465	1450154_at	1.851057056	-2.596844164	-2.135971925	0.822526031	0.227514133	0
	11550	1435370_a_at	1.172596911	-2.585175843	-3.411810671	1.319759614	0.093959922	0
	9527	1427213_at	4.839515033	-2.583652641	-1.964317042	0.760286817	0.256260488	0
	1909	1417765_a_at	4.260440359	-2.580553706	-3.002917056	1.163671598	0.124747512	0
	4035	1420479_a_at	6.944481856	-2.580045069	-1.985823642	0.769685641	0.252468685	0
	17312	1456676_a_at	6.09953597	-2.56005174	-2.315995943	0.904667631	0.200824064	0
	4365	1420858_at	1.825056201	-2.549153362	-2.557119573	1.003125042	0.169914447	0
	9761	1427552_a_at	4.483417573	-2.548774283	-1.996947079	0.783493106	0.250529591	0
	16445	1452778_x_at	7.104549913	-2.53589267	-1.90602302	0.751618175	0.266827077	0
	4000	1420437_at	4.121257209	-2.531563941	-2.518900239	0.994997677	0.17447591	0.484706587
	13654	1449081_at	1.320959204	-2.519570499	-3.376066747	1.339937402	0.096316932	0.484706587
	10057	1428067_at	1.944600406	-2.51931963	-2.782144164	1.104323616	0.145375478	0.484706587
	4032	1420476_a_at	7.016325436	-2.514122365	-1.888449095	0.751136508	0.270097259	0.484706587
	6042	1422820_at	4.648488904	-2.512220541	-2.036781673	0.81074955	0.243706786	0.484706587
	1931	1417788_at	6.656819887	-2.506825993	-3.213423806	1.281869509	0.107810993	0.484706587
	4366	1420859_at	1.753780831	-2.504969277	-2.439504973	0.973866225	0.184346896	0.484706587
	11551	1435371_x_at	1.358844364	-2.498638866	-3.523022541	1.409976683	0.08698904	0.484706587
	6606	1423488_at	4.731152907	-2.48801479	-2.417154506	0.971519348	0.187225065	0.484706587
	12263	1437945_x_at	6.987161148	-2.486467332	-1.832039727	0.736804262	0.280867242	0.484706587
	1582	1417411_at	1.684425357	-2.476918225	-2.953461178	1.192393494	0.129098024	0.484706587
	9304	1426867_at	1.483831553	-2.469461973	-2.930525507	1.186706067	0.131166799	0.484706587
	8925	1426341_at	3.340993289	-2.465491009	-2.571066574	1.042821314	0.168279743	0.484706587
	15991	1452031_at	3.282394283	-2.435711906	-2.543604585	1.044296158	0.171513663	0.484706587
	6261	1423084_at	1.939145362	-2.430032401	-2.070280485	0.851955918	0.238113202	0.484706587
	6715	1423619_at	3.608996866	-2.421578601	-2.850714944	1.177213469	0.138627469	0.768311504
	8515	1425826_a_at	3.087759118	-2.406640588	-2.066016795	0.858465034	0.238817954	0.768311504
	9866	1427729_at	3.106833742	-2.401964389	-2.351384856	0.97894243	0.195957833	0.768311504
	14719	1450468_at	2.908421453	-2.393165081	-2.302947926	0.962302159	0.202648594	0.768311504
	9871	1427735_a_at	3.157824094	-2.384885058	-2.868278352	1.202690395	0.136950045	0.768311504
	10377	1429227_x_at	7.085073243	-2.374132078	-1.768779701	0.745021609	0.293456852	0.768311504
	14438	1450118_a_at	1.461779978	-2.365743611	-3.115851011	1.317070454	0.115354724	0.768311504
	10244	1428591_at	6.937896506	-2.357941311	-1.894794981	0.803580213	0.268911809	0.89382774
	5061	1421681_at	2.402778656	-2.354437713	-2.549590529	1.082887228	0.170803503	0.89382774
	15473	1451371_at	2.066578783	-2.337854367	-2.47825587	1.06005571	0.179461233	0.89382774
	14055	1449534_at	1.7387983	-2.33746104	-2.58999261	1.108036697	0.166086578	0.89382774
	8924	1426340_at	3.247534493	-2.335971244	-2.461538296	1.05375368	0.181552878	0.89382774
	2738	1418677_at	2.132390614	-2.329011262	-2.736463839	1.174946589	0.150052178	0.89382774
	7213	1424187_at	1.649265884	-2.326172232	-2.823818906	1.213933718	0.141236129	0.89382774
	8146	1425325_at	6.399784741	-2.31878525	-3.020119351	1.302457548	0.12326889	0.89382774
	2128	1418003_at	2.583565646	-2.30543934	-2.552798171	1.107293576	0.170424166	1.183955433
	15433	1451322_at	4.271254434	-2.302513366	-2.628282648	1.141484209	0.161736517	1.183955433
	863	1416629_at	6.518442078	-2.298159794	-2.277998498	0.9912272	0.206183602	1.183955433
	7836	1424945_at	2.394406832	-2.298032651	-2.220348837	0.966195513	0.214589466	1.183955433
	16026	1452074_at	5.454441533	-2.259023037	-1.792107261	0.79331075	0.288749977	1.471174251
	9591	1427300_at	1.44855808	-2.242473844	-2.45181133	1.093351138	0.182781083	1.499403766
	10956	1432517_a_at	1.694923857	-2.241853317	-2.667654447	1.189932645	0.157382338	1.499403766
	7254	1424233_at	0.710700214	-2.236147033	-2.291803434	1.02488942	0.204220071	1.499403766
	2890	1418849_x_at	1.424487369	-2.235840191	-1.855236986	0.829771731	0.276387259	1.499403766
	1773	1417614_at	3.148846318	-2.210144209	-2.283160847	1.033037047	0.20544714	1.499403766
	8854	1426259_at	4.986604581	-2.200493951	-1.524167536	0.69264791	0.347680115	1.894694111
	4034	1420478_at	7.160783083	-2.184503321	-1.65980448	0.759808632	0.316482037	1.894694111
	7255	1424234_s_at	0.481200642	-2.184321784	-2.231550093	1.021621498	0.212929819	1.894694111
	17330	1456732_at	5.904699092	-2.166577757	-2.323587817	1.072469155	0.199770046	1.894694111
	6586	1423467_at	6.40807444	-2.160988247	-2.818046999	1.304054755	0.141802316	2.27631546
	7830	1424937_at	1.768787483	-2.156106853	-2.097416295	0.972779383	0.233676362	2.27631546
	10991	1433446_at	5.49481518	-2.154340904	-1.714507496	0.795838529	0.304706568	2.27631546
	4849	1421433_at	3.974658692	-2.145809612	-1.954752464	0.910962675	0.257965052	2.27631546
	13449	1448839_at	4.234701616	-2.140849578	-1.934833027	0.903768788	0.261551504	2.27631546
	1762	1417603_at	3.318163973	-2.124868256	-1.929981355	0.908282831	0.262432563	2.27631546
	2964	1418934_at	3.570296251	-2.122593609	-1.329920003	0.626554229	0.397790299	2.27631546
	7807	1424909_at	3.794947067	-2.120349592	-1.554385187	0.733079674	0.340473593	2.27631546
	6508	1423369_at	6.274390214	-2.119368649	-1.354138875	0.638935032	0.391168235	2.27631546
	7398	1424408_at	2.820865723	-2.115625347	-2.074905029	0.980752585	0.237351154	2.27631546
	8287	1425530_a_at	2.798776119	-2.112951652	-1.750108812	0.82827679	0.297279356	2.27631546
	1457	1417273_at	3.261275872	-2.109606252	-2.734992265	1.296446795	0.150205312	2.27631546
	8718	1426086_a_at	6.136804069	-2.102451839	-1.486015636	0.706801273	0.356997126	2.27631546
	12425	1438511_a_at	2.588124284	-2.097945745	-2.339669971	1.115219484	0.197555515	2.27631546
	11266	1434292_at	3.088565067	-2.097257941	-2.727111347	1.300322337	0.151028074	2.27631546
	12653	1439379_x_at	3.768307533	-2.089115605	-1.261475305	0.603832216	0.417117196	2.27631546
	2889	1418848_at	1.758565532	-2.087101832	-1.686064381	0.8078496	0.310773549	2.27631546
	7355	1424357_at	6.50014841	-2.086811945	-4.347541089	2.083341098	0.049120155	2.665309195
	2480	1418393_a_at	1.722959378	-2.086474469	-1.894858399	0.908162753	0.268899989	2.665309195
	11978	1437054_x_at	3.756733736	-2.085002503	-1.251130574	0.600061905	0.420118851	2.665309195
	10210	1428468_at	5.856144955	-2.078571263	-1.800530731	0.866234785	0.287068964	2.665309195
	1171	1416959_at	5.14181797	-2.075619459	-1.828045691	0.880722949	0.281645887	2.665309195
	3338	1419346_a_at	3.219549443	-2.068654994	-1.309483903	0.633012226	0.403465186	2.665309195
	13715	1449147_at	7.134031899	-2.064424806	-2.305018589	1.116542769	0.202357947	2.665309195
	13237	1448602_at	2.99715592	-2.063383476	-2.287357724	1.108547078	0.204850352	2.665309195
	11661	1435870_at	2.256251921	-2.062955115	-2.306671422	1.118139413	0.202126247	2.665309195
	4882	1421471_at	1.939503928	-2.05808396	-1.710086332	0.830911841	0.305641779	2.665309195
	7212	1424186_at	1.751100945	-2.056044929	-2.459339782	1.196150798	0.181829756	2.665309195
	471	1416218_x_at	8.228135218	-2.054550975	-1.723257087	0.838751196	0.30286419	2.665309195
	11872	1436823_x_at	1.968736036	-2.053799631	-1.312370776	0.6389965	0.402658648	2.665309195
	5735	1422472_at	4.661458241	-2.052212622	-1.435609213	0.699542142	0.369690733	2.665309195
	2265	1418155_at	1.471482182	-2.051321298	-2.719190536	1.325580024	0.151859542	2.665309195
	3025	1418997_at	4.832124609	-2.048683306	-1.861967663	0.908860661	0.275100819	2.665309195
	675	1416432_at	5.917504615	-2.039008881	-1.800984326	0.883264582	0.286978721	2.665309195
	8508	1425817_a_at	3.398836393	-2.038917189	-1.397410355	0.685368863	0.379609932	2.665309195
	12319	1438161_s_at	6.569839194	-2.038712558	-1.869376783	0.916939848	0.273691629	2.665309195
	13777	1449219_at	5.457020449	-2.037171815	-2.027856722	0.995427438	0.245219103	2.665309195
	2829	1418782_at	1.705031321	-2.036019406	-2.622160106	1.287885616	0.162424356	2.665309195
	1761	1417602_at	3.316226025	-2.033285095	-1.830586207	0.900309657	0.281150359	2.665309195
	Estimated Miss rates for Delta=0.720300621116499
		Quantiles	Cutpoints	Miss Rate(%)
		0 -> 0.05	-2.029 -> -1.005	59.96
		0.05 -> 0.1	-1.005 -> -0.704	26.05
		0.1 -> 0.15	-0.704 -> -0.51	3.2
		0.15 -> 0.2	-0.51 -> -0.365	0
		0.2 -> 0.25	-0.365 -> -0.249	0
		0.25 -> 0.75	-0.249 -> 0.629	10.67
		0.75 -> 0.8	0.629 -> 0.732	52.57
		0.8 -> 0.85	0.732 -> 0.854	59.83
		0.85 -> 0.9	0.854 -> 1.021	66.33
		0.9 -> 0.95	1.021 -> 1.254	77.59
		0.95 -> 1	1.254 -> 1.794	87.29
Current settings
Input parameters
Data type?								Two class unpaired
Array or Seq data?								array
Arrays centered?								FALSE
Delta								0.720300621
Minimum fold change								0
Test statistic								standard
Are data are log scale?								TRUE
Number of permutations								100
Input percentile for exchangeability factor s0								Automatic choice
Number of neighbors for KNN								10
Seed for Random number generator								26607256
Computed values
Estimate of pi0 (proportion of null genes)								0.722
s0 percentile								60
False Discovery Rate (%)								2.665309195
List of Significant Genes for Delta = 0.72
Positive genes (274)
	Row	Gene ID	Gene Name	Score(d)	Numerator(r)	Denominator(s+s0)	Fold Change	q-value(%)
	13261	1448627_s_at	6.953653291	3.798885698	2.923582291	0.769589433	7.58727743	0
	131	1415849_s_at	7.445887198	3.75146437	2.635457863	0.702514433	6.213722715	0
	3494	1419513_a_at	6.761161354	3.425918778	2.731053438	0.797174018	6.639402605	0
	7290	1424278_a_at	7.601292522	3.361837289	2.486572966	0.73964703	5.604450648	0
	1020	1416802_a_at	6.473543898	3.357417695	2.859696313	0.851754703	7.258625141	0
	16195	1452334_at	6.321203013	3.320393752	2.62496908	0.790559577	6.168711093	0
	15095	1450920_at	6.627383099	3.320081748	2.905884755	0.875244941	7.494772855	0
	13110	1448466_at	6.164606445	3.28853419	2.777997287	0.844752442	6.858995395	0
	7090	1424046_at	5.518843103	3.153387734	2.764875751	0.876795366	6.796894598	0
	16482	1452954_at	8.226330059	3.146681908	2.686125825	0.853637547	6.435828246	0
	9497	1427161_at	6.261880836	3.138000159	2.471570764	0.78762608	5.546473425	0
	422	1416167_at	6.402540933	3.131636457	2.601697589	0.830778931	6.070004513	0
	1624	1417457_at	7.800506666	3.084562655	2.566025536	0.831892823	5.921758006	0
	3594	1419627_s_at	7.220532094	3.005367484	3.291907149	1.095342638	9.794060778	0
	9270	1426817_at	7.91862444	2.994490514	2.4805461	0.828369998	5.581086862	0
	336	1416076_at	6.332070243	2.989491745	2.879710376	0.963277581	7.360023516	0
	10602	1430811_a_at	5.813218603	2.967767	2.186889567	0.736880478	4.553227569	0
	6025	1422799_at	6.725672048	2.957214145	2.184241254	0.738614502	4.544877009	0
	8611	1425951_a_at	6.832503813	2.901909349	3.101115825	1.068646692	8.580821805	0
	13747	1449184_at	8.672438052	2.890421055	4.433036306	1.533699147	21.60115136	0
	8507	1425815_a_at	6.125931725	2.885427463	2.766086348	0.958640057	6.802600416	0
	16479	1452929_at	4.91783416	2.871935809	2.332448932	0.812152181	5.036595717	0
	1625	1417458_s_at	7.509203366	2.864327945	2.370719405	0.827670382	5.171989709	0
	2950	1418919_at	6.401927474	2.860265506	2.01229483	0.703534279	4.034234173	0
	1501	1417323_at	7.192891092	2.853580914	3.054743294	1.070494717	8.309394162	0
	12875	1448205_at	6.225917847	2.847174762	2.85458874	1.002603977	7.23297287	0
	8212	1425416_s_at	7.132596465	2.806315953	2.99592765	1.067566055	7.977449938	0
	5725	1422460_at	7.413660226	2.773213431	2.039166248	0.735308082	4.110079354	0
	2046	1417911_at	7.126572974	2.756852799	2.052865558	0.744640975	4.149293063	0
	16137	1452242_at	6.544277654	2.750616655	2.335189445	0.848969427	5.046172223	0
	12970	1448314_at	8.111298942	2.725314913	2.17549128	0.798253174	4.517395662	0
	11754	1436343_at	6.014000239	2.718891324	1.967928048	0.72379798	3.912058781	0
	2045	1417910_at	7.006705525	2.713273116	2.0688532	0.762493532	4.195530377	0
	1451	1417267_s_at	4.051231643	2.699939712	2.631624507	0.974697508	6.197234273	0
	421	1416166_a_at	5.867929802	2.698006243	2.223373657	0.824080249	4.669841738	0
	194	1415922_s_at	7.523257839	2.678543327	2.146888965	0.801513623	4.428717476	0
	12445	1438571_at	5.057150126	2.658171271	2.462556802	0.926410134	5.51192708	0
	2642	1418570_at	5.905690355	2.63527284	1.907423566	0.723804965	3.751385608	0
	14468	1450157_a_at	5.658303291	2.61883319	2.523589565	0.963631275	5.750110038	0
	3570	1419599_s_at	7.940973926	2.615236433	2.790384781	1.06697228	6.918142739	0
	893	1416664_at	8.266726693	2.608700072	2.330892882	0.893507424	5.031166316	0
	9753	1427541_x_at	5.904336288	2.602141193	2.498203767	0.960056961	5.649815544	0
	17378	1460008_x_at	6.874818339	2.596909819	1.859706557	0.716122887	3.629338343	0
	14467	1450156_a_at	5.804490067	2.592781202	2.486366521	0.958957323	5.603648725	0
	12413	1438476_a_at	5.725805348	2.591959256	1.881487619	0.72589398	3.684547926	0
	11913	1436924_x_at	6.785414264	2.587184144	1.851322845	0.71557444	3.608308888	0
	490	1416239_at	6.826730692	2.585903039	2.290961143	0.885942399	4.893820354	0
	10134	1428212_x_at	6.788228559	2.573327668	1.838710713	0.714526462	3.576902301	0
	6857	1423775_s_at	6.568201695	2.567850366	1.734879141	0.675615357	3.328516086	0
	12012	1437175_at	4.891987254	2.56357815	1.949070793	0.760293105	3.861257566	0
	14624	1450351_a_at	4.638904395	2.557836251	2.032168243	0.794487232	4.090191081	0
	558	1416309_at	6.389778741	2.54508472	2.197077354	0.863262954	4.5854946	0
	11621	1435731_x_at	6.221588996	2.51676274	2.273331395	0.903276006	4.834381729	0
	548	1416299_at	6.05516791	2.502578699	1.757086635	0.702110441	3.380148511	0
	12029	1437226_x_at	7.407349956	2.476040432	1.991923833	0.804479526	3.977670667	0
	15877	1451884_a_at	6.731841179	2.469839519	1.860249216	0.753186271	3.630703747	0
	2422	1418326_at	6.102780338	2.461260099	1.915879937	0.778414251	3.773438961	0
	3569	1419598_at	7.788219179	2.459125413	2.61880202	1.064932275	6.142398103	0
	12238	1437845_x_at	4.765533036	2.458998278	2.197229899	0.893546741	4.585979477	0
	13037	1448384_at	4.753766491	2.454243738	2.132073033	0.868729133	4.383468964	0
	11476	1435056_x_at	4.684292175	2.436085102	2.121535683	0.870879133	4.351569032	0
	2849	1418806_at	7.192673245	2.436030311	2.151656197	0.883263311	4.443375905	0
	792	1416558_at	6.865897176	2.424677025	2.304623013	0.950486596	4.940383419	0
	7162	1424128_x_at	7.06620164	2.418133773	2.240353498	0.92648038	4.725128284	0
	11398	1434748_at	6.311843033	2.412226986	2.349605245	0.974039864	5.096847704	0
	13940	1449401_at	9.462271238	2.405917939	2.385766604	0.991624263	5.226215462	0
	8601	1425938_a_at	3.667201088	2.403059089	2.387106691	0.993361629	5.23107223	0
	95	1415811_at	6.826747851	2.400065299	1.977675612	0.824009085	3.938580087	0
	15701	1451646_at	4.817882066	2.371901322	1.867145572	0.787193613	3.648100747	0.451383009
	16599	1453683_a_at	6.177246279	2.370965346	2.035335262	0.85844159	4.099179773	0.451383009
	5106	1421734_at	3.271401416	2.359033867	2.251130227	0.954259393	4.760556484	0.451383009
	6856	1423774_a_at	6.30780852	2.358594842	1.582976304	0.671152279	2.995872661	0.451383009
	4466	1420980_at	5.834089372	2.356969871	1.822863548	0.773392808	3.537827112	0.451383009
	7250	1424229_at	5.081863259	2.353083199	2.09881921	0.891944327	4.283586465	0.451383009
	10086	1428104_at	6.468073961	2.345602208	1.948114677	0.830539241	3.858699446	0.451383009
	8108	1425279_at	4.863343332	2.345068997	1.89077439	0.806276657	3.708342227	0.451383009
	2071	1417940_s_at	5.42131515	2.310832584	1.861478105	0.805544338	3.633797702	0.451383009
	13871	1449324_at	6.0732774	2.30346443	2.229450646	0.967868493	4.689553752	0.451383009
	16184	1452315_at	6.581396087	2.297013206	2.025097306	0.88162197	4.070193284	0.451383009
	5438	1422130_at	3.942089153	2.296126815	1.660278727	0.723077975	3.160775847	0.451383009
	106	1415822_at	6.889270415	2.291446245	2.010337088	0.877322386	4.028763418	0.451383009
	7302	1424292_at	4.632099427	2.29113403	2.234988281	0.975494341	4.707588709	0.451383009
	3280	1419282_at	7.399703408	2.282076979	2.810147685	1.231399164	7.013563693	0.451383009
	13735	1449171_at	5.461121553	2.281738066	1.906509424	0.835551395	3.749009352	0.451383009
	807	1416573_at	4.645818299	2.269930355	1.977220219	0.871048847	3.937337053	0.451383009
	4827	1421407_at	3.749368671	2.26294814	1.530140547	0.676171283	2.888139739	0.451383009
	7153	1424118_a_at	6.605061029	2.259826067	1.980134566	0.876233173	3.945298795	0.451383009
	7872	1424990_at	4.143707235	2.258891473	2.110445149	0.934283552	4.31824515	0.451383009
	14398	1450070_s_at	5.635040976	2.255909554	1.726751659	0.765434791	3.309817473	0.451383009
	94	1415810_at	6.879452518	2.254240317	1.865641114	0.827614119	3.644298451	0.451383009
	11598	1435627_x_at	7.19831079	2.253111279	1.861198434	0.82605704	3.633093347	0.451383009
	11206	1434079_s_at	7.175534171	2.251750645	1.865508798	0.828470418	3.643964231	0.451383009
	3796	1420013_s_at	5.426773106	2.24571054	2.082198785	0.927189301	4.234521004	0.451383009
	13391	1448777_at	7.195764007	2.245250829	1.870883367	0.833262521	3.657564654	0.451383009
	11528	1435277_x_at	8.013617966	2.243042003	1.820134544	0.811458074	3.53114128	0.451383009
	2025	1417888_at	4.292075287	2.242304632	2.319770361	1.034547371	4.992527454	0.451383009
	119	1415836_at	4.574744272	2.241224097	1.788838535	0.798152464	3.455366008	0.768311504
	6772	1423683_at	6.608148929	2.236414184	1.598076898	0.71457108	3.027394948	0.768311504
	7927	1425060_s_at	4.229552465	2.236205739	1.744139396	0.779954798	3.349949613	0.768311504
	8527	1425839_at	3.407495948	2.229402623	2.198789882	0.986268635	4.590940969	0.768311504
	6771	1423682_a_at	6.511235868	2.22428627	1.576848754	0.708923476	2.983175294	0.768311504
	7871	1424989_at	3.831392295	2.218897198	2.106668792	0.949421539	4.306956619	0.768311504
	15373	1451246_s_at	6.734345897	2.213400041	2.049526728	0.925963084	4.139701456	0.768311504
	241	1415977_at	5.960333539	2.213007278	1.920183228	0.867680485	3.784711229	0.768311504
	1868	1417719_at	6.403257404	2.210063165	1.696138126	0.767461379	3.240324113	0.768311504
	13503	1448899_s_at	5.238104807	2.20266232	1.758314662	0.798267917	3.38302693	0.768311504
	13739	1449175_at	7.216344752	2.198174497	2.221337583	1.010537419	4.663255842	0.768311504
	10398	1429321_at	7.471333869	2.192897948	1.74387191	0.795236236	3.349328565	0.768311504
	8357	1425619_s_at	7.740347895	2.177572551	2.301006616	1.056684249	4.928014893	0.89382774
	15742	1451698_at	6.300227963	2.172166587	2.411389324	1.110130935	5.319863851	0.89382774
	13369	1448752_at	2.763867736	2.165430859	3.099403297	1.43131021	8.570642123	0.89382774
	3055	1419030_at	6.045023298	2.163561014	2.028537686	0.937592087	4.079911013	0.89382774
	2146	1418026_at	6.211890901	2.156911622	1.98173709	0.918784557	3.949683607	0.89382774
	7146	1424110_a_at	7.918242503	2.152726808	1.770004952	0.822215315	3.410551273	0.89382774
	6875	1423795_at	7.216338618	2.144629163	1.58499589	0.739053593	3.000069431	0.89382774
	10087	1428105_at	6.217581222	2.143177976	1.742765186	0.813168671	3.346760205	0.89382774
	5489	1422190_at	6.526774353	2.141930313	1.594387797	0.744369594	3.019663515	0.89382774
	6833	1423748_at	5.472698965	2.141875204	1.690438245	0.789232838	3.227547315	0.89382774
	11532	1435306_a_at	6.365730655	2.128887141	1.904639289	0.894664284	3.744152738	0.89382774
	8297	1425542_a_at	6.861510198	2.128522281	1.498852374	0.704175093	2.826178081	0.89382774
	11560	1435415_x_at	7.034975895	2.126824675	1.787284472	0.840353459	3.45164591	0.89382774
	13473	1448865_at	4.225263758	2.124209568	1.810027859	0.852094768	3.506490597	0.89382774
	1921	1417777_at	7.002313116	2.121144196	1.851411886	0.872836411	3.608531594	0.89382774
	2069	1417938_at	5.187290702	2.120706162	1.69198813	0.797841851	3.231016527	0.89382774
	10014	1427994_at	5.504249594	2.118774054	1.722701877	0.813065402	3.30053953	1.183955433
	13707	1449139_at	7.646366283	2.117180513	1.530563471	0.722925353	2.888986517	1.183955433
	13239	1448604_at	4.173556989	2.115056678	1.646746972	0.778582905	3.131267956	1.183955433
	3054	1419029_at	6.155560742	2.11058639	2.025027484	0.959462021	4.069996302	1.183955433
	968	1416746_at	7.745289755	2.109268901	1.81304106	0.859558997	3.513821876	1.183955433
	11902	1436898_at	7.408825786	2.106133434	1.651003727	0.78390272	3.140520589	1.183955433
	12932	1448268_at	7.210359348	2.105412284	1.655391904	0.78625546	3.150087502	1.183955433
	9850	1427707_a_at	5.13592995	2.101403811	1.542635719	0.734097707	2.913262535	1.183955433
	3642	1419684_at	5.085775784	2.100746496	2.875944334	1.369010653	7.340835808	1.183955433
	4465	1420979_at	5.577127039	2.100686295	1.617301533	0.769891981	3.068006487	1.183955433
	12409	1438458_a_at	7.054076587	2.100572046	1.557301407	0.741370147	2.943028283	1.183955433
	13594	1449007_at	6.124606748	2.098342387	1.626208127	0.774996558	3.087005657	1.183955433
	2059	1417926_at	6.778037295	2.094432097	1.624282824	0.775524223	3.08288874	1.183955433
	13001	1448346_at	7.973189768	2.088633076	1.410585348	0.675362927	2.658450028	1.183955433
	559	1416310_at	6.266058838	2.084887264	1.9065198	0.91444743	3.749036314	1.183955433
	12791	1448113_at	6.630314528	2.084697946	1.584736527	0.760175607	2.999530138	1.183955433
	9069	1426540_at	5.49861387	2.08281106	1.94952444	0.93600638	3.862471907	1.183955433
	13373	1448756_at	1.544813009	2.080899043	3.2769366	1.574769622	9.692955311	1.183955433
	16885	1455138_x_at	7.974769235	2.08069694	1.454556108	0.699071585	2.740722207	1.183955433
	5576	1422283_at	3.262019784	2.079008899	1.275546688	0.613535944	2.420905371	1.183955433
	16183	1452314_at	6.320876011	2.075512688	1.85399579	0.893271239	3.615000359	1.183955433
	12410	1438459_x_at	7.088721368	2.074481311	1.573190063	0.758353452	2.975619511	1.183955433
	1334	1417137_at	3.97276691	2.074041941	1.452702355	0.700420915	2.737202851	1.183955433
	255	1415993_at	7.039851442	2.06866267	1.578125874	0.762872505	2.985817265	1.183955433
	6544	1423419_at	7.73277411	2.062606231	1.59336101	0.772498883	3.017515141	1.183955433
	924	1416698_a_at	8.299558049	2.059746882	1.443191657	0.700664567	2.719217699	1.183955433
	16360	1452595_at	3.79156106	2.058006495	2.217425452	1.077462805	4.650627701	1.183955433
	17559	1460380_at	7.774333919	2.056737288	2.143440302	1.04215561	4.418143575	1.183955433
	12585	1439012_a_at	6.230367943	2.053103666	1.728303051	0.841800188	3.313378578	1.183955433
	1082	1416865_at	4.181816458	2.050287107	1.794477741	0.875232417	3.468898771	1.183955433
	5699	1422430_at	6.236861295	2.048931772	1.602708554	0.782216654	3.037129772	1.183955433
	3578	1419609_at	7.258337681	2.045549829	2.249568279	1.099737708	4.755405212	1.183955433
	443	1416189_a_at	7.368298508	2.037862084	1.215828088	0.596619417	2.322740669	1.471174251
	11313	1434437_x_at	6.855562931	2.03641999	1.997797142	0.981033948	3.99389704	1.471174251
	4121	1420582_at	2.883752397	2.035093281	1.435755333	0.705498537	2.705237641	1.471174251
	1486	1417308_at	7.949351748	2.034023389	1.481624953	0.728420804	2.79263099	1.471174251
	8006	1425151_a_at	7.490683049	2.031832525	1.603596961	0.789236781	3.039000603	1.471174251
	6517	1423382_a_at	8.561855074	2.028709304	1.594150058	0.785795212	3.019165952	1.471174251
	7966	1425104_at	4.300562292	2.024398058	2.223269722	1.098237431	4.669505323	1.471174251
	12062	1437325_x_at	4.495541059	2.021387741	1.620465959	0.80166013	3.074743278	1.471174251
	628	1416382_at	8.067307893	2.019944949	1.646338526	0.815041284	3.130381579	1.471174251
	2139	1418016_at	6.586768582	2.019323887	1.515083173	0.750292305	2.858153051	1.471174251
	14158	1449741_at	7.37468968	2.016660152	2.119297668	1.0508948	4.34482379	1.471174251
	11986	1437099_x_at	8.346536147	2.015191177	1.566789578	0.7774893	2.962447482	1.471174251
	2147	1418027_at	5.989863332	2.014884181	1.851732768	0.919026903	3.609334287	1.471174251
	17109	1456005_a_at	5.151658799	2.011821446	1.704760509	0.847371675	3.259748159	1.471174251
	2455	1418363_at	4.000810811	2.011806012	2.754419736	1.369127898	6.747811797	1.471174251
	11678	1435945_a_at	8.708596906	2.010525361	2.118372552	1.053641299	4.342038602	1.471174251
	2015	1417876_at	8.172588937	2.007634714	1.977560275	0.985019965	3.938265227	1.471174251
	15267	1451119_a_at	-0.033673752	2.004362047	2.571770324	1.28308672	5.94538536	1.471174251
	138	1415860_at	7.871319613	2.000046132	1.470341095	0.73515359	2.770873975	1.471174251
	9569	1427267_at	4.325412484	1.993995254	1.446319366	0.725337416	2.725119255	1.471174251
	379	1416120_at	6.833171688	1.988775073	1.897162161	0.953935006	3.724797928	1.471174251
	14157	1449740_s_at	7.844121597	1.98825715	2.127869137	1.070218275	4.370714482	1.471174251
	12173	1437651_a_at	6.07706931	1.983302768	1.429502913	0.720768879	2.693538923	1.499403766
	5495	1422197_at	3.185828999	1.97760416	1.127706359	0.570238667	2.185110684	1.499403766
	9455	1427094_at	6.800214356	1.975289685	1.499355964	0.759056242	2.827164764	1.499403766
	7567	1424614_at	6.017232751	1.973983988	1.35424949	0.686048873	2.556640817	1.499403766
	5152	1421788_x_at	2.623669591	1.973960575	1.610995438	0.816123411	3.054625336	1.499403766
	12686	1439448_x_at	7.018206759	1.969962534	1.591537949	0.807902649	3.013704468	1.499403766
	15217	1451061_at	1.664352223	1.969751618	1.649518879	0.837424812	3.137289969	1.499403766
	107	1415823_at	6.817247953	1.965832437	1.703231855	0.866417617	3.256296016	1.499403766
	8578	1425913_a_at	4.074945668	1.964342332	2.127802858	1.083213869	4.370513692	1.499403766
	17181	1456240_x_at	6.355141679	1.956117298	1.401055683	0.716243185	2.640947612	1.499403766
	16413	1452681_at	7.572266532	1.951858943	1.561655457	0.800086227	2.951923752	1.499403766
	17441	1460227_at	3.697358302	1.951394618	2.617953295	1.341580668	6.138785648	1.499403766
	14987	1450792_at	9.172162547	1.9509999	2.121559967	1.087421874	4.35164228	1.499403766
	7091	1424047_at	6.682572558	1.949891437	1.281848757	0.657394936	2.43150365	1.499403766
	10097	1428116_a_at	8.343564189	1.948662019	1.425666305	0.731612918	2.68638542	1.499403766
	8768	1426153_a_at	7.377394826	1.948310671	2.046382902	1.05033706	4.130690312	1.499403766
	17033	1455819_at	6.550414513	1.948072098	1.292522131	0.663487831	2.449559153	1.499403766
	14904	1450692_at	6.448797518	1.947260738	1.564898899	0.803641171	2.958567681	1.499403766
	3902	1420330_at	5.732511141	1.946138049	2.157751798	1.10873522	4.462189545	1.499403766
	11569	1435448_at	5.159030309	1.94342625	1.562104853	0.803789108	2.952843412	1.499403766
	36	1415729_at	5.876445274	1.941014743	1.380288532	0.711116975	2.603204287	1.499403766
	6026	1422800_at	6.069816297	1.940723981	1.463425172	0.754061467	2.757622876	1.499403766
	9062	1426529_a_at	8.02694616	1.939895235	1.724693748	0.889065408	3.305099599	1.499403766
	9365	1426964_at	7.686643619	1.93620209	1.464639418	0.756449663	2.75994481	1.499403766
	13709	1449141_at	6.680509382	1.934979052	2.093345978	1.081844259	4.267366374	1.499403766
	11035	1433531_at	6.822483241	1.934031262	2.050073488	1.060000181	4.141270639	1.894694111
	7	1415676_a_at	7.536277746	1.933341015	1.186935143	0.613929531	2.276685706	1.894694111
	13684	1449116_a_at	7.577614283	1.933153518	1.548344747	0.800942467	2.924813728	1.894694111
	15463	1451358_a_at	6.276542491	1.931872893	1.569773233	0.812565484	2.968580494	1.894694111
	12907	1448242_at	7.338250334	1.931536513	1.17632584	0.609010408	2.260004805	1.894694111
	13630	1449046_a_at	6.032012912	1.925753867	1.336230365	0.69387391	2.524907201	1.894694111
	8442	1425737_at	4.354217261	1.925182962	2.406656063	1.250092127	5.302438793	1.894694111
	15263	1451114_at	6.53692004	1.923424054	1.57050326	0.816514308	2.970083024	1.894694111
	49	1415753_at	5.922928455	1.920243369	1.358893743	0.707667457	2.56488429	1.894694111
	3315	1419322_at	6.149859038	1.919565529	1.705228001	0.888340604	3.26080462	1.894694111
	2010	1417871_at	3.893089961	1.918740667	1.680600496	0.875887255	3.205613512	1.894694111
	8277	1425512_at	3.469689004	1.915078694	1.250090041	0.652761709	2.378562676	1.894694111
	11246	1434205_at	6.751112502	1.912969673	1.399795423	0.731739475	2.638641631	1.894694111
	5665	1422386_at	4.12565953	1.910446059	1.232296612	0.645030832	2.349406921	1.894694111
	12304	1438096_a_at	7.641845352	1.904720771	1.544733383	0.81100254	2.91750147	1.894694111
	609	1416362_a_at	7.40257056	1.898729028	1.438513237	0.757619026	2.71041401	1.894694111
	2594	1418518_at	6.063485247	1.895788371	1.558885041	0.822288534	2.946260593	1.894694111
	11657	1435855_x_at	4.443815205	1.895600658	1.510877482	0.797044185	2.849833202	1.894694111
	6675	1423569_at	7.810185213	1.894395103	2.146733805	1.133202784	4.428241196	1.894694111
	11470	1435026_at	3.392356069	1.893454245	1.19860209	0.633024058	2.295171709	1.894694111
	15131	1450963_at	8.486058816	1.889880454	1.489226803	0.788000532	2.807384761	1.894694111
	11430	1434877_at	3.52457423	1.88569848	1.35462906	0.718369917	2.557313552	1.894694111
	17089	1455965_at	3.660515155	1.884282827	2.032480865	1.078649572	4.091077492	1.894694111
	13740	1449176_a_at	6.00352097	1.88184743	1.587167508	0.843409238	3.00458869	2.27631546
	5796	1422540_at	-0.113892864	1.881302073	2.417888349	1.28522069	5.343882731	2.27631546
	3219	1419214_at	5.909951504	1.874196811	1.616372047	0.86243453	3.066030496	2.27631546
	16621	1453815_at	6.24277542	1.873430469	1.775002041	0.947460859	3.422384945	2.27631546
	6898	1423820_at	6.827163341	1.87186773	1.323569883	0.707085155	2.502846621	2.27631546
	8289	1425533_a_at	5.854505506	1.864993176	1.558503771	0.835661916	2.945482071	2.27631546
	1010	1416790_a_at	6.664284621	1.864475619	1.305853243	0.700386334	2.472299016	2.27631546
	3903	1420331_at	5.487309415	1.863990496	2.05068352	1.100157712	4.143022112	2.27631546
	6832	1423747_a_at	5.207002598	1.862546966	1.438324103	0.772235078	2.710058703	2.27631546
	12020	1437198_at	7.456673676	1.860186213	1.426118114	0.766653415	2.687226846	2.27631546
	2138	1418015_at	6.43628891	1.859815565	1.420293171	0.763674204	2.676398928	2.27631546
	6872	1423792_a_at	6.44557272	1.850361696	1.517457712	0.820087076	2.862861173	2.27631546
	3949	1420381_a_at	6.236742276	1.84739123	1.303803663	0.705753953	2.468789213	2.27631546
	5298	1421962_at	4.396539079	1.847105593	1.233688763	0.667903756	2.351675111	2.27631546
	9071	1426542_at	5.375099329	1.845116015	1.795131668	0.972909916	3.470471468	2.27631546
	6944	1423877_at	6.711051008	1.841661925	1.602990278	0.870404202	3.03772291	2.27631546
	1173	1416961_at	6.482125777	1.839349515	1.498448953	0.814662434	2.825387905	2.27631546
	3306	1419313_at	5.612515656	1.836456409	1.301555628	0.708732111	2.464945294	2.27631546
	12894	1448226_at	6.629450493	1.833068236	1.786658393	0.97468188	3.450148342	2.27631546
	7894	1425020_at	6.158698628	1.832848698	1.574162204	0.858860967	2.97762527	2.27631546
	15059	1450877_at	5.130393981	1.832525556	1.301306405	0.710116375	2.464519514	2.27631546
	7481	1424511_at	7.026956683	1.832231559	1.411509028	0.770376987	2.660152635	2.27631546
	4899	1421493_a_at	5.104794588	1.832163528	1.681118953	0.917559447	3.20676571	2.27631546
	10105	1428127_at	5.372897535	1.832068808	1.29197153	0.705198148	2.448624463	2.27631546
	12067	1437333_x_at	4.073576855	1.830492554	1.469034234	0.802534941	2.768365123	2.27631546
	2641	1418569_at	6.761355733	1.827306793	1.981838286	1.084567898	3.949960665	2.665309195
	10696	1431339_a_at	9.055349206	1.82706843	1.406508643	0.769817167	2.6509485	2.665309195
	17110	1456006_at	4.949971938	1.826175929	1.429669503	0.782876107	2.693849967	2.665309195
	8290	1425534_at	5.761319554	1.825779734	1.502156809	0.822748101	2.832658745	2.665309195
	8735	1426109_a_at	2.770233243	1.822375248	1.641874637	0.900953105	3.120710736	2.665309195
	15996	1452037_at	5.821160333	1.820463003	1.359453431	0.74676246	2.56587952	2.665309195
	8548	1425865_a_at	7.505076294	1.818467834	1.408078504	0.774321369	2.653834685	2.665309195
	2310	1418206_at	6.989830719	1.818409944	1.650372081	0.90759077	3.139145895	2.665309195
	14694	1450436_s_at	3.972544052	1.817298822	1.139006683	0.626758059	2.202293398	2.665309195
	13187	1448547_at	5.193727332	1.815047631	1.300167463	0.716326911	2.462574657	2.665309195
	11570	1435449_at	5.019697632	1.814957639	1.422893362	0.783981583	2.681226991	2.665309195
	11309	1434432_at	7.3463542	1.811522291	1.400364721	0.773032012	2.639683063	2.665309195
	2365	1418264_at	5.005495869	1.811231479	1.639376643	0.905117133	3.115311969	2.665309195
	8394	1425669_at	5.861558994	1.810252514	1.909578755	1.054868722	3.756993853	2.665309195
	2942	1418911_s_at	6.707152754	1.808843871	1.945066468	1.075309207	3.850555172	2.665309195
	13089	1448441_at	8.298393457	1.805095058	1.255141964	0.69533289	2.38690635	2.665309195
	15090	1450914_at	6.626101593	1.804901739	1.702169735	0.943081664	3.253899596	2.665309195
	840	1416606_s_at	7.121480452	1.804038454	1.436292595	0.796154091	2.706245264	2.665309195
	17152	1456125_a_at	7.785242312	1.803654898	1.199365278	0.664963835	2.29638618	2.665309195
	811	1416577_a_at	8.254444975	1.801122018	0.997398669	0.553765186	1.996397038	2.665309195
	5798	1422542_at	6.775398987	1.798745847	1.747228572	0.971359336	3.357130391	2.665309195
	11737	1436242_a_at	6.31082185	1.798070072	1.508654619	0.83904106	2.845445642	2.665309195
	14281	1449930_a_at	7.49709199	1.797778457	1.380961266	0.768148745	2.604418453	2.665309195
Negative genes (146) Downregulated in BRCA & p53 mutant tumors compared to NML mammary
	Row	Gene ID	Gene Name	Score(d)	Numerator(r)	Denominator(s+s0)	Fold Change	q-value(%)	InverseFoldChange
	11651	1435833_at	3.170133234	-5.040813113	-4.280309923	0.84913085	0.051463382	0	19.43129198
	15140	1450974_at	3.292341649	-4.756154351	-4.114678876	0.86512728	0.057724242	0	17.32374427
	4567	1421093_at	1.864573069	-4.621854813	-3.973476198	0.85971463	0.063659684	0	15.70852917
	12538	1438913_x_at	1.593297271	-3.996834827	-5.876174939	1.4702071	0.017025312	0	58.73607427
	7279	1424266_s_at	1.938344378	-3.977789306	-4.533714449	1.139757313	0.043173371	0	23.1624258
	14000	1449468_at	1.248095467	-3.959234023	-3.70668283	0.936212108	0.07659092	0	13.05637804
	2847	1418804_at	0.939819067	-3.797428495	-5.9378606	1.563653037	0.0163127	0	61.3019304
	3409	1419420_at	1.216048805	-3.79312749	-3.588657723	0.946094676	0.083120162	0	12.03077539
	12537	1438912_at	1.861743602	-3.789364116	-5.637215945	1.487641666	0.020092266	0	49.77039546
	4702	1421254_a_at	3.845197156	-3.759930158	-2.57403491	0.684596469	0.167933865	0	5.954725109
	12136	1437523_s_at	3.351062683	-3.653910053	-2.654537199	0.726492213	0.158819812	0	6.296443659
	7345	1424338_at	2.990482423	-3.582417766	-3.559692004	0.993656306	0.084805873	0	11.79163611
	17273	1456568_at	5.204967691	-3.554090242	-3.571769876	1.004974447	0.084098864	0	11.89076703
	17274	1456569_x_at	5.339716483	-3.513949254	-3.504986753	0.997449451	0.088083356	0	11.35288261
	16895	1455209_at	0.996683368	-3.465987649	-5.384708881	1.55358571	0.023935423	0	41.77908181
	2667	1418595_at	1.501751161	-3.461355	-5.186848954	1.498502452	0.027453826	0	36.42479516
	13951	1449416_at	3.816508654	-3.461141995	-3.846384497	1.111305027	0.069522101	0	14.38391502
	653	1416409_at	5.509285494	-3.422344191	-2.293536311	0.670165297	0.203974921	0	4.902563479
	10179	1428333_at	2.253701959	-3.346878767	-4.270274308	1.275897517	0.051822617	0	19.29659387
	15725	1451679_at	2.584265192	-3.34000775	-4.314301712	1.291704102	0.05026501	0	19.89455483
	652	1416408_at	5.552486795	-3.287395369	-2.203464583	0.670276719	0.217115619	0	4.605840918
	12863	1448192_s_at	5.550572353	-3.281669655	-2.370449697	0.722330383	0.193385335	0	5.171022913
	3296	1419301_at	3.726092963	-3.181872227	-3.576781176	1.124112133	0.083807248	0	11.93214224
	313	1416052_at	5.499342099	-3.166889166	-2.271871493	0.717382697	0.207061108	0	4.829492163
	13938	1449396_at	1.876322062	-3.10366036	-3.403633192	1.096651308	0.094494018	0	10.58268051
	16151	1452260_at	0.896612255	-3.068212713	-4.856466124	1.58283228	0.034518986	0	28.96956514
	7979	1425120_x_at	3.368246649	-3.05920876	-2.219307498	0.725451472	0.214744413	0	4.656698567
	9121	1426606_at	2.375324339	-3.043307117	-3.003490066	0.986916519	0.124697974	0	8.019376462
	14107	1449592_at	2.642916603	-3.005849667	-2.515163491	0.836756249	0.174928409	0	5.716624351
	2756	1418697_at	3.318877008	-2.97004239	-3.139843955	1.057171428	0.113452165	0	8.814287503
	5689	1422420_at	3.68259393	-2.956775901	-2.114913414	0.715276871	0.230859433	0	4.331640203
	15935	1451966_at	2.061725275	-2.934464855	-3.226804138	1.09962269	0.106815718	0	9.361918061
	6621	1423506_a_at	3.222811293	-2.929745247	-4.344163075	1.482778436	0.049235302	0	20.31062985
	1533	1417358_s_at	3.040419424	-2.923520714	-2.661162656	0.910259552	0.158092118	0	6.325426049
	9717	1427495_at	2.640617534	-2.902888668	-2.191651761	0.754989947	0.218900664	0	4.568282159
	3157	1419142_at	2.936295854	-2.861952594	-2.910242255	1.016872977	0.133023934	0	7.517444207
	4033	1420477_at	6.503146217	-2.849327875	-2.14812769	0.75390681	0.225605213	0	4.432521687
	7535	1424576_s_at	1.841148797	-2.83150371	-2.101106113	0.742046039	0.233079477	0	4.290382023
	6562	1423439_at	0.639629633	-2.831315458	-4.439471457	1.567988987	0.046087795	0	21.69771865
	15445	1451336_at	2.509130398	-2.797807497	-2.283745778	0.816262656	0.20536386	0	4.869405945
	11941	1436991_x_at	5.284058116	-2.769682993	-2.608250184	0.941714337	0.163997965	0	6.097636646
	17499	1460306_at	2.56959952	-2.760571823	-2.551336571	0.924205829	0.170596911	0	5.861770851
	96	1415812_at	5.590921505	-2.75556669	-2.542930185	0.922833838	0.171593857	0	5.827714436
	1842	1417686_at	1.741273388	-2.750047464	-2.911736023	1.058794825	0.132886272	0	7.525231806
	6607	1423489_at	4.338050063	-2.737027487	-2.572840253	0.940012574	0.168072984	0	5.949796201
	1843	1417687_at	2.319912236	-2.736253018	-3.118297858	1.13962336	0.115159245	0	8.683627605
	14510	1450209_at	2.005589909	-2.729273642	-1.96145503	0.71867291	0.256769361	0	3.894545654
	14555	1450268_at	2.85814911	-2.728929528	-2.432273914	0.891292314	0.185273196	0	5.39743481
	4220	1420693_at	2.461805819	-2.711511487	-2.655247361	0.979249903	0.158741653	0	6.299543824
	12172	1437644_at	1.932265078	-2.666573024	-2.252436194	0.844693235	0.20986941	0	4.764867822
	12010	1437171_x_at	5.247119216	-2.644221937	-2.509782552	0.949157299	0.175582072	0	5.695342297
	17203	1456312_x_at	5.393762127	-2.626654073	-2.467677535	0.939475647	0.18078194	0	5.531525996
	16263	1452442_at	2.700106299	-2.620814145	-1.981828115	0.756187965	0.253168863	0	3.949932817
	4242	1420718_at	2.083911539	-2.61165025	-1.799796832	0.6891416	0.287215033	0	3.481711905
	14465	1450154_at	1.851057056	-2.596844164	-2.135971925	0.822526031	0.227514133	0	4.395331335
	11550	1435370_a_at	1.172596911	-2.585175843	-3.411810671	1.319759614	0.093959922	0	10.64283555
	9527	1427213_at	4.839515033	-2.583652641	-1.964317042	0.760286817	0.256260488	0	3.902279304
	1909	1417765_a_at	4.260440359	-2.580553706	-3.002917056	1.163671598	0.124747512	0	8.016191955
	4035	1420479_a_at	6.944481856	-2.580045069	-1.985823642	0.769685641	0.252468685	0	3.960887272
	17312	1456676_a_at	6.09953597	-2.56005174	-2.315995943	0.904667631	0.200824064	0	4.97948294
	4365	1420858_at	1.825056201	-2.549153362	-2.557119573	1.003125042	0.169914447	0	5.885314747
	9761	1427552_a_at	4.483417573	-2.548774283	-1.996947079	0.783493106	0.250529591	0	3.991544456
	16445	1452778_x_at	7.104549913	-2.53589267	-1.90602302	0.751618175	0.266827077	0	3.747745586
	4000	1420437_at	4.121257209	-2.531563941	-2.518900239	0.994997677	0.17447591	0.484706587	5.731450263
	13654	1449081_at	1.320959204	-2.519570499	-3.376066747	1.339937402	0.096316932	0.484706587	10.38239047
	10057	1428067_at	1.944600406	-2.51931963	-2.782144164	1.104323616	0.145375478	0.484706587	6.878739226
	4032	1420476_a_at	7.016325436	-2.514122365	-1.888449095	0.751136508	0.270097259	0.484706587	3.70237004
	6042	1422820_at	4.648488904	-2.512220541	-2.036781673	0.81074955	0.243706786	0.484706587	4.103291573
	1931	1417788_at	6.656819887	-2.506825993	-3.213423806	1.281869509	0.107810993	0.484706587	9.275491982
	4366	1420859_at	1.753780831	-2.504969277	-2.439504973	0.973866225	0.184346896	0.484706587	5.424555683
	11551	1435371_x_at	1.358844364	-2.498638866	-3.523022541	1.409976683	0.08698904	0.484706587	11.49570102
	6606	1423488_at	4.731152907	-2.48801479	-2.417154506	0.971519348	0.187225065	0.484706587	5.341165197
	12263	1437945_x_at	6.987161148	-2.486467332	-1.832039727	0.736804262	0.280867242	0.484706587	3.560400973
	1582	1417411_at	1.684425357	-2.476918225	-2.953461178	1.192393494	0.129098024	0.484706587	7.746051953
	9304	1426867_at	1.483831553	-2.469461973	-2.930525507	1.186706067	0.131166799	0.484706587	7.623880506
	8925	1426341_at	3.340993289	-2.465491009	-2.571066574	1.042821314	0.168279743	0.484706587	5.942485898
	15991	1452031_at	3.282394283	-2.435711906	-2.543604585	1.044296158	0.171513663	0.484706587	5.830439285
	6261	1423084_at	1.939145362	-2.430032401	-2.070280485	0.851955918	0.238113202	0.484706587	4.199683147
	6715	1423619_at	3.608996866	-2.421578601	-2.850714944	1.177213469	0.138627469	0.768311504	7.213577588
	8515	1425826_a_at	3.087759118	-2.406640588	-2.066016795	0.858465034	0.238817954	0.768311504	4.187289875
	9866	1427729_at	3.106833742	-2.401964389	-2.351384856	0.97894243	0.195957833	0.768311504	5.103138707
	14719	1450468_at	2.908421453	-2.393165081	-2.302947926	0.962302159	0.202648594	0.768311504	4.934650558
	9871	1427735_a_at	3.157824094	-2.384885058	-2.868278352	1.202690395	0.136950045	0.768311504	7.3019326
	10377	1429227_x_at	7.085073243	-2.374132078	-1.768779701	0.745021609	0.293456852	0.768311504	3.407655992
	14438	1450118_a_at	1.461779978	-2.365743611	-3.115851011	1.317070454	0.115354724	0.768311504	8.668912439
	10244	1428591_at	6.937896506	-2.357941311	-1.894794981	0.803580213	0.268911809	0.89382774	3.718691277
	5061	1421681_at	2.402778656	-2.354437713	-2.549590529	1.082887228	0.170803503	0.89382774	5.854680852
	15473	1451371_at	2.066578783	-2.337854367	-2.47825587	1.06005571	0.179461233	0.89382774	5.572234103
	14055	1449534_at	1.7387983	-2.33746104	-2.58999261	1.108036697	0.166086578	0.89382774	6.020956146
	8924	1426340_at	3.247534493	-2.335971244	-2.461538296	1.05375368	0.181552878	0.89382774	5.508037173
	2738	1418677_at	2.132390614	-2.329011262	-2.736463839	1.174946589	0.150052178	0.89382774	6.66434847
	7213	1424187_at	1.649265884	-2.326172232	-2.823818906	1.213933718	0.141236129	0.89382774	7.080341301
	8146	1425325_at	6.399784741	-2.31878525	-3.020119351	1.302457548	0.12326889	0.89382774	8.112346928
	2128	1418003_at	2.583565646	-2.30543934	-2.552798171	1.107293576	0.170424166	1.183955433	5.867712441
	15433	1451322_at	4.271254434	-2.302513366	-2.628282648	1.141484209	0.161736517	1.183955433	6.182895611
	863	1416629_at	6.518442078	-2.298159794	-2.277998498	0.9912272	0.206183602	1.183955433	4.850046227
	7836	1424945_at	2.394406832	-2.298032651	-2.220348837	0.966195513	0.214589466	1.183955433	4.660060991
	16026	1452074_at	5.454441533	-2.259023037	-1.792107261	0.79331075	0.288749977	1.471174251	3.463203734
	9591	1427300_at	1.44855808	-2.242473844	-2.45181133	1.093351138	0.182781083	1.499403766	5.47102569
	10956	1432517_a_at	1.694923857	-2.241853317	-2.667654447	1.189932645	0.157382338	1.499403766	6.353953125
	7254	1424233_at	0.710700214	-2.236147033	-2.291803434	1.02488942	0.204220071	1.499403766	4.896678357
	2890	1418849_x_at	1.424487369	-2.235840191	-1.855236986	0.829771731	0.276387259	1.499403766	3.618111794
	1773	1417614_at	3.148846318	-2.210144209	-2.283160847	1.033037047	0.20544714	1.499403766	4.867432079
	8854	1426259_at	4.986604581	-2.200493951	-1.524167536	0.69264791	0.347680115	1.894694111	2.876207052
	4034	1420478_at	7.160783083	-2.184503321	-1.65980448	0.759808632	0.316482037	1.894694111	3.159736998
	7255	1424234_s_at	0.481200642	-2.184321784	-2.231550093	1.021621498	0.212929819	1.894694111	4.696383081
	17330	1456732_at	5.904699092	-2.166577757	-2.323587817	1.072469155	0.199770046	1.894694111	5.005755468
	6586	1423467_at	6.40807444	-2.160988247	-2.818046999	1.304054755	0.141802316	2.27631546	7.052070998
	7830	1424937_at	1.768787483	-2.156106853	-2.097416295	0.972779383	0.233676362	2.27631546	4.279423015
	10991	1433446_at	5.49481518	-2.154340904	-1.714507496	0.795838529	0.304706568	2.27631546	3.281845896
	4849	1421433_at	3.974658692	-2.145809612	-1.954752464	0.910962675	0.257965052	2.27631546	3.876494086
	13449	1448839_at	4.234701616	-2.140849578	-1.934833027	0.903768788	0.261551504	2.27631546	3.823338745
	1762	1417603_at	3.318163973	-2.124868256	-1.929981355	0.908282831	0.262432563	2.27631546	3.810502745
	2964	1418934_at	3.570296251	-2.122593609	-1.329920003	0.626554229	0.397790299	2.27631546	2.51388735
	7807	1424909_at	3.794947067	-2.120349592	-1.554385187	0.733079674	0.340473593	2.27631546	2.937085344
	6508	1423369_at	6.274390214	-2.119368649	-1.354138875	0.638935032	0.391168235	2.27631546	2.5564448
	7398	1424408_at	2.820865723	-2.115625347	-2.074905029	0.980752585	0.237351154	2.27631546	4.213166785
	8287	1425530_a_at	2.798776119	-2.112951652	-1.750108812	0.82827679	0.297279356	2.27631546	3.363839362
	1457	1417273_at	3.261275872	-2.109606252	-2.734992265	1.296446795	0.150205312	2.27631546	6.657554182
	8718	1426086_a_at	6.136804069	-2.102451839	-1.486015636	0.706801273	0.356997126	2.27631546	2.801143
	12425	1438511_a_at	2.588124284	-2.097945745	-2.339669971	1.115219484	0.197555515	2.27631546	5.061868298
	11266	1434292_at	3.088565067	-2.097257941	-2.727111347	1.300322337	0.151028074	2.27631546	6.621285541
	12653	1439379_x_at	3.768307533	-2.089115605	-1.261475305	0.603832216	0.417117196	2.27631546	2.397407754
	2889	1418848_at	1.758565532	-2.087101832	-1.686064381	0.8078496	0.310773549	2.27631546	3.217777075
	7355	1424357_at	6.50014841	-2.086811945	-4.347541089	2.083341098	0.049120155	2.665309195	20.35824213
	2480	1418393_a_at	1.722959378	-2.086474469	-1.894858399	0.908162753	0.268899989	2.665309195	3.718854745
	11978	1437054_x_at	3.756733736	-2.085002503	-1.251130574	0.600061905	0.420118851	2.665309195	2.380278815
	10210	1428468_at	5.856144955	-2.078571263	-1.800530731	0.866234785	0.287068964	2.665309195	3.483483502
	1171	1416959_at	5.14181797	-2.075619459	-1.828045691	0.880722949	0.281645887	2.665309195	3.550557795
	3338	1419346_a_at	3.219549443	-2.068654994	-1.309483903	0.633012226	0.403465186	2.665309195	2.478528594
	13715	1449147_at	7.134031899	-2.064424806	-2.305018589	1.116542769	0.202357947	2.665309195	4.941738223
	13237	1448602_at	2.99715592	-2.063383476	-2.287357724	1.108547078	0.204850352	2.665309195	4.881612312
	11661	1435870_at	2.256251921	-2.062955115	-2.306671422	1.118139413	0.202126247	2.665309195	4.947403001
	4882	1421471_at	1.939503928	-2.05808396	-1.710086332	0.830911841	0.305641779	2.665309195	3.271804016
	7212	1424186_at	1.751100945	-2.056044929	-2.459339782	1.196150798	0.181829756	2.665309195	5.4996499
	471	1416218_x_at	8.228135218	-2.054550975	-1.723257087	0.838751196	0.30286419	2.665309195	3.301809962
	11872	1436823_x_at	1.968736036	-2.053799631	-1.312370776	0.6389965	0.402658648	2.665309195	2.483493164
	5735	1422472_at	4.661458241	-2.052212622	-1.435609213	0.699542142	0.369690733	2.665309195	2.704963661
	2265	1418155_at	1.471482182	-2.051321298	-2.719190536	1.325580024	0.151859542	2.665309195	6.585032387
	3025	1418997_at	4.832124609	-2.048683306	-1.861967663	0.908860661	0.275100819	2.665309195	3.635030988
	675	1416432_at	5.917504615	-2.039008881	-1.800984326	0.883264582	0.286978721	2.665309195	3.48457891
	8508	1425817_a_at	3.398836393	-2.038917189	-1.397410355	0.685368863	0.379609932	2.665309195	2.634283023
	12319	1438161_s_at	6.569839194	-2.038712558	-1.869376783	0.916939848	0.273691629	2.665309195	3.65374711
	13777	1449219_at	5.457020449	-2.037171815	-2.027856722	0.995427438	0.245219103	2.665309195	4.077985715
	2829	1418782_at	1.705031321	-2.036019406	-2.622160106	1.287885616	0.162424356	2.665309195	6.156712097
	1761	1417602_at	3.316226025	-2.033285095	-1.830586207	0.900309657	0.281150359	2.665309195	3.556815663
	Estimated Miss rates for Delta=0.720300621116499
		Quantiles	Cutpoints	Miss Rate(%)
		0 -> 0.05	-2.029 -> -1.005	59.96
		0.05 -> 0.1	-1.005 -> -0.704	26.05
		0.1 -> 0.15	-0.704 -> -0.51	3.2
		0.15 -> 0.2	-0.51 -> -0.365	0
		0.2 -> 0.25	-0.365 -> -0.249	0
		0.25 -> 0.75	-0.249 -> 0.629	10.67
		0.75 -> 0.8	0.629 -> 0.732	52.57
		0.8 -> 0.85	0.732 -> 0.854	59.83
		0.85 -> 0.9	0.854 -> 1.021	66.33
		0.9 -> 0.95	1.021 -> 1.254	77.59
		0.95 -> 1	1.254 -> 1.794	87.29
