# Supplementary material for: A genomic analysis of mouse models of breast cancer reveals molecular features of mouse models and relationships to human breast cancer
Source: Breast Cancer Res. 2014 Jun 5;16(3):R59. doi: 10.1186/bcr3672 (PMC4078930; doi:10.1186/bcr3672)
Supplement: Additional file 3 — Fold change values organized by mouse tumor model type comparing the mouse model to normal mammary gland. [file bcr3672-S3.zip › Additional_File_3/BRCA_p53_mut_vs_NMLmammary/AdditionalFile61_BRCA_p53_mut_vs_NMLmammary/DownregulatedGenesgather_gene_ontology_121022.txt]

#	Annotation	Total Genes With Ann	Your Genes (With Ann)	Your Genes (No Ann)	Genome (With Ann)	Genome (No Ann)	ln(Bayes factor)	neg ln(p value)	FE: neg ln(p value)	FE: neg ln(FDR)	Genes
1	GO:0050896 [3]: response to stimulus	2	2	68	2749	9810	7.75	10.41	0.0	0.0	Indo Npy1r
2	GO:0009605 [4]: response to external stimulus	1	1	69	2171	10388	6.31	10.01	0.0	0.0	Npy1r
3	GO:0050874 [3]: organismal physiological process	2	2	68	2406	10153	5.68	9.31	0.0	0.0	Indo Npy1r
4	GO:0006936 [3]: muscle contraction	4	4	66	52	12507	4.06	7.58	8.27	3.46	Acta1 Actn3 Myom1 Tnnt3
5	GO:0007275 [2]: development	20	20	50	1618	10941	3.95	7.47	7.79	3.46	Acox1 Acta1 Chrdl1 Dmrt2 Fmr1 Fzd4 Hmgcs1 Hoxd4 Itga7 Lhx8 Mab21l2 Mb Meox2 Myom1 Nnat Npy1r Prm1 Prps1 Tcf15 Tnnt3
6	GO:0006066 [5]: alcohol metabolism	6	6	64	161	12398	3.92	7.47	8.05	3.46	Gpd1 Hmgcs1 Lipe Npy1r Pck1 Pfkfb3
7	GO:0006090 [7]: pyruvate metabolism	2	2	68	3	12556	3.86	7.39	8.11	3.46	Pck1 Pdk4
8	GO:0007165 [4]: signal transduction	6	6	64	3054	9505	3.34	6.78	0.0	0.0	Fzd4 Itga7 Npy1r Per2 Rasd1 Sucnr1
9	GO:0044262 [6]: cellular carbohydrate metabolism	6	6	64	187	12372	3.17	6.75	7.28	3.46	B3galt2 Gpd1 Npy1r Pck1 Pfkfb3 Pygm
10	GO:0006641 [7]: triacylglycerol metabolism	2	2	68	5	12554	3.12	6.65	7.38	3.46	Lipe Pck1
11	GO:0006725 [5]: aromatic compound metabolism	4	4	66	74	12485	2.82	6.22	7.01	3.46	Folh1 Gstz1 Indo Prps1
12	GO:0007154 [3]: cell communication	9	9	61	3600	8959	2.67	6.1	0.0	0.0	Aoc3 Crtac1 Fzd4 Itga7 Npy1r Per2 Rasd1 Slc8a1 Sucnr1
13	GO:0005975 [5]: carbohydrate metabolism	7	7	63	290	12269	2.63	6.02	6.68	3.46	Amy1 B3galt2 Gpd1 Npy1r Pck1 Pfkfb3 Pygm
14	GO:0050877 [4]: neurophysiological process	1	1	69	1506	11053	2.41	5.77	0.0	0.0	Npy1r
15	GO:0015669 [5]: gas transport	2	2	68	8	12551	2.39	5.77	6.63	3.46	Hbb-y Mb
16	GO:0015671 [6]: oxygen transport	2	2	68	8	12551	2.39	5.77	6.63	3.46	Hbb-y Mb
17	GO:0006835 [7]: dicarboxylic acid transport	2	2	68	8	12551	2.39	5.77	6.63	3.46	Slc1a3 Slc1a5
18	GO:0009074 [7]: aromatic amino acid family catabolism	2	2	68	8	12551	2.39	5.77	6.63	3.46	Gstz1 Indo
19	GO:0019752 [6]: carboxylic acid metabolism	7	7	63	306	12253	2.34	5.67	6.38	3.46	Acox1 Fads3 Folh1 Gstz1 Indo Pck1 Pdk4
20	GO:0006082 [5]: organic acid metabolism	7	7	63	306	12253	2.34	5.67	6.38	3.46	Acox1 Fads3 Folh1 Gstz1 Indo Pck1 Pdk4
21	GO:0019318 [7]: hexose metabolism	4	4	66	88	12471	2.23	5.56	6.39	3.46	Gpd1 Npy1r Pck1 Pfkfb3
22	GO:0006084 [7]: acetyl-CoA metabolism	2	2	68	9	12550	2.18	5.51	6.43	3.46	Hmgcs1 Pdk4
23	GO:0006638 [6]: neutral lipid metabolism	2	2	68	9	12550	2.18	5.51	6.43	3.46	Lipe Pck1
24	GO:0006639 [6]: acylglycerol metabolism	2	2	68	9	12550	2.18	5.51	6.43	3.46	Lipe Pck1
25	GO:0005996 [6]: monosaccharide metabolism	4	4	66	90	12469	2.15	5.51	6.31	3.46	Gpd1 Npy1r Pck1 Pfkfb3
26	GO:0007166 [5]: cell surface receptor linked signal transduction	4	4	66	2298	10261	2.12	5.44	0.0	0.0	Fzd4 Itga7 Npy1r Sucnr1
27	GO:0046486 [6]: glycerolipid metabolism	2	2	68	10	12549	2.01	5.33	6.25	3.46	Lipe Pck1
28	GO:0006662 [5]: glycerol ether metabolism	2	2	68	10	12549	2.01	5.33	6.25	3.46	Lipe Pck1
29	GO:0050875 [3]: cellular physiological process	55	55	15	7879	4680	1.96	5.24	5.66	3.19	1190002H23Rik Acox1 Acta1 Aqp7 B3galt2 Cidec Ckm Ctsr Dmrt2 Ehd2 Fads3 Fmr1 Folh1 Gpd1 Gsn Gstz1 Hbb-y Hdgfrp2 Hmgcs1 Hoxd4 Indo Itga7 Lgals12 Lhx8 Lipe Mab21l2 Mb Meox2 Nap1l1 Npy1r Nr1d2 Pank3 Pck1 Pdk4 Per2 Pex13 Pfkfb3 Prm1 Prps1 Pygm Rfc4 Rpl37a Rxrg Scn7a Sgcg Slc1a3 Slc1a5 Slc6a13 Slc7a10 Slc8a1 Sorbs1 St6galnac5 Stx3 Sycp3 Tcf15
30	GO:0019751 [6]: polyol metabolism	2	2	68	11	12548	1.85	5.16	6.09	3.39	Gpd1 Pck1
31	GO:0006071 [7]: glycerol metabolism	2	2	68	11	12548	1.85	5.16	6.09	3.39	Gpd1 Pck1
32	GO:0046483 [5]: heterocycle metabolism	3	3	67	47	12512	1.74	4.99	5.93	3.27	Folh1 Indo Prps1
33	GO:0009581 [5]: detection of external stimulus	1	1	69	1366	11193	1.64	4.89	0.0	0.0	Npy1r
34	GO:0006732 [6]: coenzyme metabolism	4	4	66	105	12454	1.63	4.89	5.77	3.21	Folh1 Hmgcs1 Pank3 Pdk4
35	GO:0007600 [5]: sensory perception	1	1	69	1356	11203	1.59	4.84	0.0	0.0	Npy1r
36	GO:0006094 [8]: gluconeogenesis	2	2	68	13	12546	1.56	4.78	5.8	3.21	Gpd1 Pck1
37	GO:0015849 [5]: organic acid transport	3	3	67	51	12508	1.53	4.78	5.71	3.21	Slc1a3 Slc1a5 Slc7a10
38	GO:0046942 [6]: carboxylic acid transport	3	3	67	51	12508	1.53	4.78	5.71	3.21	Slc1a3 Slc1a5 Slc7a10
39	GO:0007186 [6]: G-protein coupled receptor protein signaling pathway	3	3	67	1884	10675	1.4	4.64	0.0	0.0	Fzd4 Npy1r Sucnr1
40	GO:0016051 [6]: carbohydrate biosynthesis	3	3	67	54	12505	1.38	4.64	5.56	3.16	B3galt2 Gpd1 Pck1
41	GO:0051186 [5]: cofactor metabolism	4	4	66	125	12434	1.05	4.31	5.17	3.16	Folh1 Hmgcs1 Pank3 Pdk4
42	GO:0019319 [8]: hexose biosynthesis	2	2	68	18	12541	0.99	4.28	5.22	3.16	Gpd1 Pck1
43	GO:0046165 [6]: alcohol biosynthesis	2	2	68	18	12541	0.99	4.28	5.22	3.16	Gpd1 Pck1
44	GO:0046364 [7]: monosaccharide biosynthesis	2	2	68	18	12541	0.99	4.28	5.22	3.16	Gpd1 Pck1
45	GO:0010171 [4]: body morphogenesis	1	1	69	0	12559	0.93	4.23	5.2	3.16	Mab21l2
46	GO:0010172 [5]: embryonic body morphogenesis	1	1	69	0	12559	0.93	4.23	5.2	3.16	Mab21l2
47	GO:0019433 [8]: triacylglycerol catabolism	1	1	69	0	12559	0.93	4.23	5.2	3.16	Lipe
48	GO:0044269 [6]: glycerol ether catabolism	1	1	69	0	12559	0.93	4.23	5.2	3.16	Lipe
49	GO:0046173 [7]: polyol biosynthesis	1	1	69	0	12559	0.93	4.23	5.2	3.16	Pck1
50	GO:0046327 [8]: glycerol biosynthesis from pyruvate	1	1	69	0	12559	0.93	4.23	5.2	3.16	Pck1
51	GO:0046340 [8]: diacylglycerol catabolism	1	1	69	0	12559	0.93	4.23	5.2	3.16	Lipe
52	GO:0046461 [7]: neutral lipid catabolism	1	1	69	0	12559	0.93	4.23	5.2	3.16	Lipe
53	GO:0046464 [7]: acylglycerol catabolism	1	1	69	0	12559	0.93	4.23	5.2	3.16	Lipe
54	GO:0046503 [7]: glycerolipid catabolism	1	1	69	0	12559	0.93	4.23	5.2	3.16	Lipe
55	GO:0006113 [7]: fermentation	1	1	69	0	12559	0.93	4.23	5.2	3.16	Pck1
56	GO:0006114 [8]: glycerol biosynthesis	1	1	69	0	12559	0.93	4.23	5.2	3.16	Pck1
57	GO:0009072 [6]: aromatic amino acid family metabolism	2	2	68	19	12540	0.9	4.16	5.13	3.14	Gstz1 Indo
58	GO:0007517 [5]: muscle development	4	4	66	132	12427	0.88	4.1	4.99	3.02	Acta1 Mb Myom1 Tnnt3
59	GO:0006006 [8]: glucose metabolism	3	3	67	69	12490	0.74	3.99	4.91	2.96	Gpd1 Npy1r Pck1
60	GO:0019439 [6]: aromatic compound catabolism	2	2	68	22	12537	0.65	3.9	4.86	2.94	Gstz1 Indo
61	GO:0019441 [9]: tryptophan catabolism to kynurenine	1	1	69	1	12558	0.25	3.47	4.5	2.64	Indo
62	GO:0006003 [9]: fructose 2,6-bisphosphate metabolism	1	1	69	1	12558	0.25	3.47	4.5	2.64	Pfkfb3
63	GO:0006603 [8]: phosphocreatine metabolism	1	1	69	1	12558	0.25	3.47	4.5	2.64	Ckm
64	GO:0007548 [3]: sex differentiation	2	2	68	34	12525	-0.11	0.0	4.08	2.4	Dmrt2 Hmgcs1
65	GO:0015937 [8]: coenzyme A biosynthesis	1	1	69	2	12557	-0.16	0.0	4.1	2.41	Pank3
66	GO:0019432 [8]: triacylglycerol biosynthesis	1	1	69	2	12557	-0.16	0.0	4.1	2.41	Pck1
67	GO:0042436 [7]: indole derivative catabolism	1	1	69	2	12557	-0.16	0.0	4.1	2.41	Indo
68	GO:0046218 [8]: indolalkylamine catabolism	1	1	69	2	12557	-0.16	0.0	4.1	2.41	Indo
69	GO:0051014 [8]: actin filament severing	1	1	69	2	12557	-0.16	0.0	4.1	2.41	Gsn
70	GO:0001757 [5]: somite specification	1	1	69	2	12557	-0.16	0.0	4.1	2.41	Meox2
71	GO:0006000 [8]: fructose metabolism	1	1	69	2	12557	-0.16	0.0	4.1	2.41	Pfkfb3
72	GO:0006086 [8]: acetyl-CoA biosynthesis from pyruvate	1	1	69	2	12557	-0.16	0.0	4.1	2.41	Pdk4
73	GO:0006569 [8]: tryptophan catabolism	1	1	69	2	12557	-0.16	0.0	4.1	2.41	Indo
74	GO:0006625 [7]: protein-peroxisome targeting	1	1	69	2	12557	-0.16	0.0	4.1	2.41	Pex13
75	GO:0009063 [7]: amino acid catabolism	2	2	68	37	12522	-0.26	0.0	3.93	2.27	Gstz1 Indo
76	GO:0009607 [4]: response to biotic stimulus	1	1	69	993	11566	-0.3	0.0	0.0	0.0	Indo
77	GO:0006836 [5]: neurotransmitter transport	2	2	68	38	12521	-0.31	0.0	3.88	2.23	Slc6a13 Stx3
78	GO:0044249 [5]: cellular biosynthesis	9	9	61	801	11758	-0.38	0.0	3.38	2.03	B3galt2 Fads3 Gpd1 Hmgcs1 Pank3 Pck1 Prps1 Rpl37a St6galnac5
79	GO:0006752 [7]: group transfer coenzyme metabolism	2	2	68	40	12519	-0.39	0.0	3.79	2.2	Folh1 Pank3
80	GO:0015936 [8]: coenzyme A metabolism	1	1	69	3	12556	-0.44	0.0	3.82	2.21	Pank3
81	GO:0006271 [8]: DNA strand elongation	1	1	69	3	12556	-0.44	0.0	3.82	2.21	Rfc4
82	GO:0006599 [7]: phosphagen metabolism	1	1	69	3	12556	-0.44	0.0	3.82	2.21	Ckm
83	GO:0015980 [6]: energy derivation by oxidation of organic compounds	3	3	67	113	12446	-0.47	0.0	3.63	2.1	Gpd1 Pck1 Pygm
84	GO:0008203 [7]: cholesterol metabolism	2	2	68	44	12515	-0.56	0.0	3.62	2.1	Hmgcs1 Lipe
85	GO:0009058 [4]: biosynthesis	9	9	61	837	11722	-0.59	0.0	3.14	1.96	B3galt2 Fads3 Gpd1 Hmgcs1 Pank3 Pck1 Prps1 Rpl37a St6galnac5
86	GO:0009310 [6]: amine catabolism	2	2	68	45	12514	-0.59	0.0	3.58	2.1	Gstz1 Indo
87	GO:0015804 [7]: neutral amino acid transport	1	1	69	4	12555	-0.65	0.0	3.6	2.1	Slc7a10
88	GO:0046460 [7]: neutral lipid biosynthesis	1	1	69	4	12555	-0.65	0.0	3.6	2.1	Pck1
89	GO:0046463 [7]: acylglycerol biosynthesis	1	1	69	4	12555	-0.65	0.0	3.6	2.1	Pck1
90	GO:0006572 [8]: tyrosine catabolism	1	1	69	4	12555	-0.65	0.0	3.6	2.1	Gstz1
91	GO:0009312 [7]: oligosaccharide biosynthesis	1	1	69	4	12555	-0.65	0.0	3.6	2.1	B3galt2
92	GO:0016125 [6]: sterol metabolism	2	2	68	47	12512	-0.67	0.0	3.5	2.06	Hmgcs1 Lipe
93	GO:0006952 [5]: defense response	1	1	69	907	11652	-0.72	0.0	0.01	0.0	Indo
94	GO:0044255 [5]: cellular lipid metabolism	5	5	65	342	12217	-0.77	0.0	3.14	1.96	Acox1 Fads3 Hmgcs1 Lipe Pck1
95	GO:0006575 [6]: amino acid derivative metabolism	2	2	68	51	12508	-0.8	0.0	3.36	2.02	Ckm Indo
96	GO:0050789 [2]: regulation of biological process	18	18	52	2273	10286	-0.8	0.0	2.63	1.66	Cidec Dmrt2 Fmr1 Gsn Hdgfrp2 Hmgcs1 Hoxd4 Lgals12 Lhx8 Mab21l2 Meox2 Npy1r Nr1d2 Per2 Pkia Rxrg Tcf15 Tnnt3
97	GO:0030044 [7]: actin filament stabilization	1	1	69	5	12554	-0.83	0.0	3.42	2.06	Gsn
98	GO:0045017 [7]: glycerolipid biosynthesis	1	1	69	5	12554	-0.83	0.0	3.42	2.06	Pck1
99	GO:0046339 [7]: diacylglycerol metabolism	1	1	69	5	12554	-0.83	0.0	3.42	2.06	Lipe
100	GO:0046504 [6]: glycerol ether biosynthesis	1	1	69	5	12554	-0.83	0.0	3.42	2.06	Pck1
101	GO:0051016 [8]: barbed-end actin filament capping	1	1	69	5	12554	-0.83	0.0	3.42	2.06	Gsn
102	GO:0006072 [8]: glycerol-3-phosphate metabolism	1	1	69	5	12554	-0.83	0.0	3.42	2.06	Gpd1
103	GO:0006085 [8]: acetyl-CoA biosynthesis	1	1	69	5	12554	-0.83	0.0	3.42	2.06	Pdk4
104	GO:0006568 [7]: tryptophan metabolism	1	1	69	5	12554	-0.83	0.0	3.42	2.06	Indo
105	GO:0009311 [7]: oligosaccharide metabolism	1	1	69	5	12554	-0.83	0.0	3.42	2.06	B3galt2
106	GO:0044267 [6]: cellular protein metabolism	7	7	63	2202	10357	-0.84	0.0	0.03	0.0	Ctsr Folh1 Nap1l1 Pdk4 Rpl37a Slc8a1 St6galnac5
107	GO:0044238 [4]: primary metabolism	34	34	36	5022	7537	-0.86	0.0	2.4	1.61	Acox1 Amy1 B3galt2 Ckm Ctsr Dmrt2 Fads3 Fmr1 Folh1 Gpd1 Gsn Gstz1 Hdgfrp2 Hmgcs1 Hoxd4 Indo Lhx8 Lipe Meox2 Nap1l1 Npy1r Nr1d2 Pck1 Pdk4 Per2 Pfkfb3 Prps1 Pygm Rfc4 Rpl37a Rxrg Slc8a1 St6galnac5 Tcf15
108	GO:0007160 [5]: cell-matrix adhesion	2	2	68	53	12506	-0.87	0.0	3.29	2.01	Crtac1 Itga7
109	GO:0008152 [3]: metabolism	37	37	33	5565	6994	-0.89	0.0	2.36	1.61	Acox1 Amy1 B3galt2 Ckm Ctsr Dmrt2 Fads3 Fmr1 Folh1 Gpd1 Gsn Gstz1 Hdgfrp2 Hmgcs1 Hoxd4 Indo Lhx8 Lipe Meox2 Nap1l1 Npy1r Nr1d2 Pank3 Pck1 Pdk4 Per2 Pfkfb1 Pfkfb3 Prps1 Pygm Rfc4 Rpl37a Rxrg Slc6a13 Slc8a1 St6galnac5 Tcf15
110	GO:0006464 [7]: protein modification	2	2	68	1114	11445	-0.9	0.0	0.01	0.0	Pdk4 St6galnac5
111	GO:0043009 [5]: embryonic development (sensu Vertebrata)	2	2	68	54	12505	-0.91	0.0	3.26	2.01	Mab21l2 Meox2
112	GO:0006810 [4]: transport	15	15	55	1838	10721	-0.95	0.0	2.52	1.64	Aqp7 Ehd2 Fmr1 Gsn Hbb-y Mb Pex13 Scn7a Slc1a3 Slc1a5 Slc6a13 Slc7a10 Slc8a1 Sorbs1 Stx3
113	GO:0051234 [4]: establishment of localization	15	15	55	1841	10718	-0.97	0.0	2.51	1.64	Aqp7 Ehd2 Fmr1 Gsn Hbb-y Mb Pex13 Scn7a Slc1a3 Slc1a5 Slc6a13 Slc7a10 Slc8a1 Sorbs1 Stx3
114	GO:0042430 [6]: indole and derivative metabolism	1	1	69	6	12553	-0.98	0.0	3.27	2.01	Indo
115	GO:0042434 [7]: indole derivative metabolism	1	1	69	6	12553	-0.98	0.0	3.27	2.01	Indo
116	GO:0006559 [8]: L-phenylalanine catabolism	1	1	69	6	12553	-0.98	0.0	3.27	2.01	Gstz1
117	GO:0006586 [7]: indolalkylamine metabolism	1	1	69	6	12553	-0.98	0.0	3.27	2.01	Indo
118	GO:0006760 [6]: folic acid and derivative metabolism	1	1	69	6	12553	-0.98	0.0	3.27	2.01	Folh1
119	GO:0007379 [4]: segment specification	1	1	69	6	12553	-0.98	0.0	3.27	2.01	Meox2
120	GO:0007631 [3]: feeding behavior	1	1	69	6	12553	-0.98	0.0	3.27	2.01	Npy1r
121	GO:0051179 [3]: localization	15	15	55	1858	10701	-1.02	0.0	2.44	1.61	Aqp7 Ehd2 Fmr1 Gsn Hbb-y Mb Pex13 Scn7a Slc1a3 Slc1a5 Slc6a13 Slc7a10 Slc8a1 Sorbs1 Stx3
122	GO:0050791 [3]: regulation of physiological process	16	16	54	2044	10515	-1.08	0.0	2.34	1.6	Cidec Dmrt2 Fmr1 Gsn Hdgfrp2 Hmgcs1 Hoxd4 Lgals12 Lhx8 Mab21l2 Meox2 Nr1d2 Per2 Rxrg Tcf15 Tnnt3
123	GO:0009887 [4]: organogenesis	9	9	61	941	11618	-1.1	0.0	2.55	1.64	Acta1 Fmr1 Hoxd4 Lhx8 Mab21l2 Mb Myom1 Prps1 Tnnt3
124	GO:0000088 [9]: mitotic prophase	1	1	69	7	12552	-1.11	0.0	3.13	1.96	Prm1
125	GO:0006144 [7]: purine base metabolism	1	1	69	7	12552	-1.11	0.0	3.13	1.96	Prps1
126	GO:0006558 [7]: L-phenylalanine metabolism	1	1	69	7	12552	-1.11	0.0	3.13	1.96	Gstz1
127	GO:0006635 [8]: fatty acid beta-oxidation	1	1	69	7	12552	-1.11	0.0	3.13	1.96	Acox1
128	GO:0007076 [8]: mitotic chromosome condensation	1	1	69	7	12552	-1.11	0.0	3.13	1.96	Prm1
129	GO:0009653 [3]: morphogenesis	10	10	60	1096	11463	-1.11	0.0	2.49	1.63	Acta1 Fmr1 Hoxd4 Itga7 Lhx8 Mab21l2 Mb Myom1 Prps1 Tnnt3
130	GO:0048513 [3]: organ development	9	9	61	947	11612	-1.12	0.0	2.52	1.64	Acta1 Fmr1 Hoxd4 Lhx8 Mab21l2 Mb Myom1 Prps1 Tnnt3
131	GO:0006997 [5]: nuclear organization and biogenesis	1	1	69	8	12551	-1.22	0.0	3.02	1.85	Prm1
132	GO:0044237 [4]: cellular metabolism	34	34	36	5232	7327	-1.23	0.0	1.91	1.32	Acox1 B3galt2 Ckm Ctsr Dmrt2 Fads3 Fmr1 Folh1 Gpd1 Gsn Gstz1 Hdgfrp2 Hmgcs1 Hoxd4 Indo Lhx8 Lipe Meox2 Nap1l1 Npy1r Nr1d2 Pank3 Pck1 Pdk4 Per2 Pfkfb3 Prps1 Pygm Rfc4 Rpl37a Rxrg Slc8a1 St6galnac5 Tcf15
133	GO:0008610 [6]: lipid biosynthesis	3	3	67	164	12395	-1.29	0.0	2.73	1.73	Fads3 Hmgcs1 Pck1
134	GO:0019538 [5]: protein metabolism	8	8	62	2222	10337	-1.3	0.0	0.06	0.0	Ctsr Folh1 Gsn Nap1l1 Pdk4 Rpl37a Slc8a1 St6galnac5
135	GO:0019233 [6]: perception of pain	1	1	69	9	12550	-1.31	0.0	2.92	1.78	Npy1r
136	GO:0008064 [6]: regulation of actin polymerization and/or depolymerization	1	1	69	9	12550	-1.31	0.0	2.92	1.78	Gsn
137	GO:0009156 [8]: ribonucleoside monophosphate biosynthesis	1	1	69	9	12550	-1.31	0.0	2.92	1.78	Prps1
138	GO:0000004 [2]: biological_process unknown	2	2	68	1009	11550	-1.32	0.0	0.02	0.0	Cyp2c44 Lims2
139	GO:0006091 [5]: generation of precursor metabolites and energy	5	5	65	425	12134	-1.41	0.0	2.41	1.61	Acox1 Fads3 Gpd1 Pck1 Pygm
140	GO:0030261 [7]: chromosome condensation	1	1	69	10	12549	-1.41	0.0	2.82	1.75	Prm1
141	GO:0030832 [9]: regulation of actin filament length	1	1	69	10	12549	-1.41	0.0	2.82	1.75	Gsn
142	GO:0042402 [7]: biogenic amine catabolism	1	1	69	10	12549	-1.41	0.0	2.82	1.75	Indo
143	GO:0044242 [6]: cellular lipid catabolism	1	1	69	10	12549	-1.41	0.0	2.82	1.75	Lipe
144	GO:0051128 [5]: regulation of cell organization and biogenesis	1	1	69	10	12549	-1.41	0.0	2.82	1.75	Gsn
145	GO:0009124 [7]: nucleoside monophosphate biosynthesis	1	1	69	10	12549	-1.41	0.0	2.82	1.75	Prps1
146	GO:0009161 [8]: ribonucleoside monophosphate metabolism	1	1	69	10	12549	-1.41	0.0	2.82	1.75	Prps1
147	GO:0051242 [5]: positive regulation of cellular physiological process	3	3	67	175	12384	-1.43	0.0	2.58	1.65	Cidec Lgals12 Mab21l2
148	GO:0006629 [5]: lipid metabolism	5	5	65	429	12130	-1.44	0.0	2.38	1.61	Acox1 Fads3 Hmgcs1 Lipe Pck1
149	GO:0016043 [4]: cell organization and biogenesis	8	8	62	875	11684	-1.44	0.0	2.17	1.5	Acta1 Gsn Itga7 Nap1l1 Pex13 Prm1 Rpl37a Sgcg
150	GO:0006519 [5]: amino acid and derivative metabolism	3	3	67	178	12381	-1.46	0.0	2.54	1.64	Ckm Gstz1 Indo
151	GO:0035264 [4]: body growth	1	1	69	11	12548	-1.49	0.0	2.74	1.73	Npy1r
152	GO:0040014 [5]: regulation of body size	1	1	69	11	12548	-1.49	0.0	2.74	1.73	Npy1r
153	GO:0042044 [5]: fluid transport	1	1	69	11	12548	-1.49	0.0	2.74	1.73	Aqp7
154	GO:0042219 [6]: amino acid derivative catabolism	1	1	69	11	12548	-1.49	0.0	2.74	1.73	Indo
155	GO:0001756 [4]: somitogenesis	1	1	69	11	12548	-1.49	0.0	2.74	1.73	Meox2
156	GO:0006570 [7]: tyrosine metabolism	1	1	69	11	12548	-1.49	0.0	2.74	1.73	Gstz1
157	GO:0006833 [6]: water transport	1	1	69	11	12548	-1.49	0.0	2.74	1.73	Aqp7
158	GO:0009123 [7]: nucleoside monophosphate metabolism	1	1	69	11	12548	-1.49	0.0	2.74	1.73	Prps1
159	GO:0006814 [8]: sodium ion transport	2	2	68	78	12481	-1.49	0.0	2.62	1.66	Scn7a Slc8a1
160	GO:0012502 [7]: induction of programmed cell death	2	2	68	79	12480	-1.51	0.0	2.6	1.66	Cidec Lgals12
161	GO:0006092 [7]: main pathways of carbohydrate metabolism	2	2	68	79	12480	-1.51	0.0	2.6	1.66	Gpd1 Pck1
162	GO:0006917 [8]: induction of apoptosis	2	2	68	79	12480	-1.51	0.0	2.6	1.66	Cidec Lgals12
163	GO:0006996 [5]: organelle organization and biogenesis	7	7	63	740	11819	-1.53	0.0	2.13	1.47	Acta1 Gsn Nap1l1 Pex13 Prm1 Rpl37a Sgcg
164	GO:0006955 [4]: immune response	1	1	69	711	11848	-1.62	0.0	0.02	0.0	Indo
165	GO:0019395 [7]: fatty acid oxidation	1	1	69	13	12546	-1.63	0.0	2.59	1.66	Acox1
166	GO:0006469 [5]: negative regulation of protein kinase activity	1	1	69	13	12546	-1.63	0.0	2.59	1.66	Pkia
167	GO:0007286 [4]: spermatid development	1	1	69	13	12546	-1.63	0.0	2.59	1.66	Prm1
168	GO:0009112 [6]: nucleobase metabolism	1	1	69	13	12546	-1.63	0.0	2.59	1.66	Prps1
169	GO:0009792 [4]: embryonic development (sensu Metazoa)	2	2	68	87	12472	-1.65	0.0	2.44	1.61	Mab21l2 Meox2
170	GO:0007067 [8]: mitosis	2	2	68	88	12471	-1.67	0.0	2.42	1.61	Prm1 Sycp3
171	GO:0000087 [7]: M phase of mitotic cell cycle	2	2	68	89	12470	-1.69	0.0	2.4	1.61	Prm1 Sycp3
172	GO:0043086 [4]: negative regulation of enzyme activity	1	1	69	14	12545	-1.7	0.0	2.53	1.64	Pkia
173	GO:0006700 [7]: C21-steroid hormone biosynthesis	1	1	69	14	12545	-1.7	0.0	2.53	1.64	Hmgcs1
174	GO:0006941 [4]: striated muscle contraction	1	1	69	14	12545	-1.7	0.0	2.53	1.64	Myom1
175	GO:0042475 [6]: odontogenesis (sensu Vertebrata)	1	1	69	15	12544	-1.75	0.0	2.46	1.62	Lhx8
176	GO:0042476 [5]: odontogenesis	1	1	69	15	12544	-1.75	0.0	2.46	1.62	Lhx8
177	GO:0008154 [6]: actin polymerization and/or depolymerization	1	1	69	15	12544	-1.75	0.0	2.46	1.62	Gsn
178	GO:0043065 [7]: positive regulation of apoptosis	2	2	68	94	12465	-1.76	0.0	2.31	1.59	Cidec Lgals12
179	GO:0043068 [6]: positive regulation of programmed cell death	2	2	68	95	12464	-1.78	0.0	2.29	1.59	Cidec Lgals12
180	GO:0007582 [2]: physiological process	60	60	10	10215	2344	-1.79	0.0	1.51	1.06	1190002H23Rik Acox1 Acta1 Actn3 Amy1 Aqp7 B3galt2 Cidec Ckm Ctsr Dmrt2 Ehd2 Fads3 Fmr1 Folh1 Gpd1 Gsn Gstz1 Hbb-y Hdgfrp2 Hmgcs1 Hoxd4 Indo Itga7 Lgals12 Lhx8 Lipe Mab21l2 Mb Meox2 Myom1 Nap1l1 Npy1r Nr1d2 Pank3 Pck1 Pdk4 Per2 Pex13 Pfkfb1 Pfkfb3 Prm1 Prps1 Pygm Rfc4 Rpl37a Rxrg Scn7a Sgcg Slc1a3 Slc1a5 Slc6a13 Slc7a10 Slc8a1 Sorbs1 St6galnac5 Stx3 Sycp3 Tcf15 Tnnt3
181	GO:0019222 [4]: regulation of metabolism	12	12	58	1683	10876	-1.8	0.0	1.5	1.06	Dmrt2 Fmr1 Gsn Hdgfrp2 Hmgcs1 Hoxd4 Lhx8 Meox2 Nr1d2 Per2 Rxrg Tcf15
182	GO:0007242 [5]: intracellular signaling cascade	1	1	69	670	11889	-1.8	0.0	0.02	0.0	Rasd1
183	GO:0008207 [6]: C21-steroid hormone metabolism	1	1	69	16	12543	-1.81	0.0	2.41	1.61	Hmgcs1
184	GO:0008629 [9]: induction of apoptosis by intracellular signals	1	1	69	16	12543	-1.81	0.0	2.41	1.61	Lgals12
185	GO:0006355 [7]: regulation of transcription, DNA-dependent	11	11	59	1517	11042	-1.82	0.0	1.51	1.06	Dmrt2 Fmr1 Hdgfrp2 Hmgcs1 Hoxd4 Lhx8 Meox2 Nr1d2 Per2 Rxrg Tcf15
186	GO:0048232 [6]: male gamete generation	2	2	68	98	12461	-1.83	0.0	2.24	1.55	Acox1 Prm1
187	GO:0007283 [7]: spermatogenesis	2	2	68	98	12461	-1.83	0.0	2.24	1.55	Acox1 Prm1
188	GO:0035282 [3]: segmentation	1	1	69	17	12542	-1.86	0.0	2.35	1.61	Meox2
189	GO:0051028 [7]: mRNA transport	1	1	69	17	12542	-1.86	0.0	2.35	1.61	Fmr1
190	GO:0006406 [8]: mRNA-nucleus export	1	1	69	17	12542	-1.86	0.0	2.35	1.61	Fmr1
191	GO:0007031 [6]: peroxisome organization and biogenesis	1	1	69	17	12542	-1.86	0.0	2.35	1.61	Pex13
192	GO:0008217 [5]: regulation of blood pressure	1	1	69	17	12542	-1.86	0.0	2.35	1.61	Npy1r
193	GO:0045449 [6]: regulation of transcription	11	11	59	1544	11015	-1.88	0.0	1.43	1.02	Dmrt2 Fmr1 Hdgfrp2 Hmgcs1 Hoxd4 Lhx8 Meox2 Nr1d2 Per2 Rxrg Tcf15
194	GO:0006351 [7]: transcription, DNA-dependent	11	11	59	1544	11015	-1.88	0.0	1.43	1.02	Dmrt2 Fmr1 Hdgfrp2 Hmgcs1 Hoxd4 Lhx8 Meox2 Nr1d2 Per2 Rxrg Tcf15
195	GO:0019219 [5]: regulation of nucleobase, nucleoside, nucleotide and nucleic acid metabolism	11	11	59	1551	11008	-1.88	0.0	1.41	1.01	Dmrt2 Fmr1 Hdgfrp2 Hmgcs1 Hoxd4 Lhx8 Meox2 Nr1d2 Per2 Rxrg Tcf15
196	GO:0008202 [6]: steroid metabolism	2	2	68	103	12456	-1.9	0.0	2.16	1.5	Hmgcs1 Lipe
197	GO:0009880 [4]: embryonic pattern specification	1	1	69	18	12541	-1.91	0.0	2.3	1.59	Meox2
198	GO:0006937 [4]: regulation of muscle contraction	1	1	69	18	12541	-1.91	0.0	2.3	1.59	Tnnt3
199	GO:0007623 [4]: circadian rhythm	1	1	69	18	12541	-1.91	0.0	2.3	1.59	Per2
200	GO:0009116 [6]: nucleoside metabolism	1	1	69	18	12541	-1.91	0.0	2.3	1.59	Prps1
201	GO:0009059 [5]: macromolecule biosynthesis	5	5	65	524	12035	-1.92	0.0	1.78	1.24	B3galt2 Gpd1 Pck1 Rpl37a St6galnac5
202	GO:0006350 [6]: transcription	11	11	59	1600	10959	-1.96	0.0	1.29	0.91	Dmrt2 Fmr1 Hdgfrp2 Hmgcs1 Hoxd4 Lhx8 Meox2 Nr1d2 Per2 Rxrg Tcf15
203	GO:0042446 [6]: hormone biosynthesis	1	1	69	20	12539	-1.99	0.0	2.21	1.53	Hmgcs1
204	GO:0006695 [8]: cholesterol biosynthesis	1	1	69	20	12539	-1.99	0.0	2.21	1.53	Hmgcs1
205	GO:0043170 [4]: macromolecule metabolism	15	15	55	2481	10078	-2.04	0.0	0.89	0.68	Amy1 B3galt2 Ctsr Folh1 Gpd1 Gsn Nap1l1 Npy1r Pck1 Pdk4 Pfkfb3 Pygm Rpl37a Slc8a1 St6galnac5
206	GO:0006793 [5]: phosphorus metabolism	1	1	69	610	11949	-2.05	0.0	0.03	0.0	Pdk4
207	GO:0006796 [6]: phosphate metabolism	1	1	69	610	11949	-2.05	0.0	0.03	0.0	Pdk4
208	GO:0016126 [7]: sterol biosynthesis	1	1	69	22	12537	-2.08	0.0	2.12	1.47	Hmgcs1
209	GO:0048048 [5]: embryonic eye morphogenesis	1	1	69	22	12537	-2.08	0.0	2.12	1.47	Mab21l2
210	GO:0001747 [6]: eye morphogenesis (sensu Mammalia)	1	1	69	22	12537	-2.08	0.0	2.12	1.47	Mab21l2
211	GO:0000067 [6]: DNA replication and chromosome cycle	2	2	68	117	12442	-2.08	0.0	1.96	1.36	Prm1 Rfc4
212	GO:0044260 [5]: cellular macromolecule metabolism	14	14	56	2365	10194	-2.1	0.0	0.8	0.61	B3galt2 Ctsr Folh1 Gpd1 Gsn Nap1l1 Npy1r Pck1 Pdk4 Pfkfb3 Pygm Rpl37a Slc8a1 St6galnac5
213	GO:0043010 [6]: eye morphogenesis (sensu Vertebrata)	1	1	69	23	12536	-2.11	0.0	2.08	1.45	Mab21l2
214	GO:0006405 [7]: RNA-nucleus export	1	1	69	23	12536	-2.11	0.0	2.08	1.45	Fmr1
215	GO:0006139 [5]: nucleobase, nucleoside, nucleotide and nucleic acid metabolism	14	14	56	2413	10146	-2.12	0.0	0.73	0.54	Dmrt2 Fmr1 Hdgfrp2 Hmgcs1 Hoxd4 Lhx8 Meox2 Nap1l1 Nr1d2 Per2 Prps1 Rfc4 Rxrg Tcf15
216	GO:0009987 [2]: cellular process	60	60	10	10479	2080	-2.12	0.0	0.98	0.71	1190002H23Rik Acox1 Acta1 Aoc3 Aqp7 B3galt2 Cidec Ckm Crtac1 Ctsr Dmrt2 Ehd2 Fads3 Fmr1 Folh1 Fzd4 Gpd1 Gsn Gstz1 Hbb-y Hdgfrp2 Hmgcs1 Hoxd4 Indo Itga7 Lgals12 Lhx8 Lipe Mab21l2 Mb Meox2 Nap1l1 Npy1r Nr1d2 Pank3 Pck1 Pdk4 Per2 Pex13 Pfkfb3 Prm1 Prps1 Pygm Rasd1 Rfc4 Rpl37a Rxrg Scn7a Sgcg Slc1a3 Slc1a5 Slc6a13 Slc7a10 Slc8a1 Sorbs1 St6galnac5 Stx3 Sucnr1 Sycp3 Tcf15
217	GO:0051244 [4]: regulation of cellular physiological process	4	4	66	414	12145	-2.13	0.0	1.6	1.12	Cidec Gsn Lgals12 Mab21l2
218	GO:0006631 [6]: fatty acid metabolism	2	2	68	123	12436	-2.15	0.0	1.88	1.31	Acox1 Fads3
219	GO:0050657 [6]: nucleic acid transport	1	1	69	24	12535	-2.15	0.0	2.04	1.42	Fmr1
220	GO:0050658 [6]: RNA transport	1	1	69	24	12535	-2.15	0.0	2.04	1.42	Fmr1
221	GO:0051236 [5]: establishment of RNA localization	1	1	69	24	12535	-2.15	0.0	2.04	1.42	Fmr1
222	GO:0006403 [4]: RNA localization	1	1	69	25	12534	-2.18	0.0	2.0	1.39	Fmr1
223	GO:0000280 [7]: nuclear division	2	2	68	128	12431	-2.19	0.0	1.82	1.26	Prm1 Sycp3
224	GO:0007276 [5]: gametogenesis	2	2	68	129	12430	-2.21	0.0	1.81	1.26	Acox1 Prm1
225	GO:0016044 [5]: membrane organization and biogenesis	1	1	69	26	12533	-2.22	0.0	1.97	1.36	Sgcg
226	GO:0007389 [3]: pattern specification	2	2	68	132	12427	-2.23	0.0	1.77	1.24	Hoxd4 Meox2
227	GO:0000278 [6]: mitotic cell cycle	2	2	68	134	12425	-2.25	0.0	1.75	1.22	Prm1 Sycp3
228	GO:0000279 [6]: M phase	2	2	68	137	12422	-2.27	0.0	1.72	1.2	Prm1 Sycp3
229	GO:0015931 [5]: nucleobase, nucleoside, nucleotide and nucleic acid transport	1	1	69	28	12531	-2.28	0.0	1.9	1.32	Fmr1
230	GO:0005977 [8]: glycogen metabolism	1	1	69	28	12531	-2.28	0.0	1.9	1.32	Pygm
231	GO:0006073 [7]: glucan metabolism	1	1	69	28	12531	-2.28	0.0	1.9	1.32	Pygm
232	GO:0043119 [4]: positive regulation of physiological process	3	3	67	286	12273	-2.29	0.0	1.53	1.08	Cidec Lgals12 Mab21l2
233	GO:0006520 [6]: amino acid metabolism	2	2	68	138	12421	-2.29	0.0	1.7	1.19	Gstz1 Indo
234	GO:0051168 [7]: nuclear export	1	1	69	29	12530	-2.3	0.0	1.87	1.3	Fmr1
235	GO:0043283 [4]: biopolymer metabolism	6	6	64	1319	11240	-2.33	0.0	0.28	0.18	Ctsr Fmr1 Folh1 Nap1l1 Pygm Rfc4
236	GO:0046907 [5]: intracellular transport	4	4	66	470	12089	-2.33	0.0	1.32	0.93	Fmr1 Pex13 Slc1a3 Stx3
237	GO:0006261 [7]: DNA-dependent DNA replication	1	1	69	30	12529	-2.34	0.0	1.84	1.28	Rfc4
238	GO:0044248 [5]: cellular catabolism	5	5	65	661	11898	-2.34	0.0	1.17	0.83	Ctsr Folh1 Gstz1 Indo Lipe
239	GO:0006112 [7]: energy reserve metabolism	1	1	69	31	12528	-2.36	0.0	1.81	1.26	Pygm
240	GO:0044264 [6]: cellular polysaccharide metabolism	1	1	69	32	12527	-2.38	0.0	1.79	1.24	Pygm
241	GO:0019953 [4]: sexual reproduction	2	2	68	154	12405	-2.42	0.0	1.54	1.08	Acox1 Prm1
242	GO:0000003 [3]: reproduction	2	2	68	154	12405	-2.42	0.0	1.54	1.08	Acox1 Prm1
243	GO:0005976 [5]: polysaccharide metabolism	1	1	69	34	12525	-2.43	0.0	1.73	1.21	Pygm
244	GO:0008015 [4]: circulation	1	1	69	34	12525	-2.43	0.0	1.73	1.21	Npy1r
245	GO:0016310 [7]: phosphorylation	1	1	69	509	12050	-2.45	0.0	0.06	0.0	Pdk4
246	GO:0008283 [4]: cell proliferation	5	5	65	733	11826	-2.46	0.0	0.94	0.7	1190002H23Rik Mab21l2 Prm1 Rfc4 Sycp3
247	GO:0009056 [4]: catabolism	5	5	65	738	11821	-2.46	0.0	0.93	0.69	Ctsr Folh1 Gstz1 Indo Lipe
248	GO:0007626 [3]: locomotory behavior	1	1	69	37	12522	-2.5	0.0	1.66	1.15	Npy1r
249	GO:0006886 [6]: intracellular protein transport	3	3	67	341	12218	-2.51	0.0	1.21	0.86	Pex13 Slc1a3 Stx3
250	GO:0048511 [3]: rhythmic process	1	1	69	38	12521	-2.52	0.0	1.63	1.13	Per2
251	GO:0007049 [5]: cell cycle	4	4	66	554	12005	-2.53	0.0	0.98	0.71	1190002H23Rik Prm1 Rfc4 Sycp3
252	GO:0009952 [4]: anterior/posterior pattern formation	1	1	69	39	12520	-2.54	0.0	1.61	1.12	Meox2
253	GO:0006865 [6]: amino acid transport	1	1	69	39	12520	-2.54	0.0	1.61	1.12	Slc7a10
254	GO:0009790 [3]: embryonic development	2	2	68	172	12387	-2.54	0.0	1.38	0.99	Mab21l2 Meox2
255	GO:0007010 [6]: cytoskeleton organization and biogenesis	3	3	67	352	12207	-2.55	0.0	1.16	0.82	Acta1 Gsn Sgcg
256	GO:0006576 [6]: biogenic amine metabolism	1	1	69	40	12519	-2.55	0.0	1.59	1.11	Indo
257	GO:0050794 [3]: regulation of cellular process	4	4	66	570	11989	-2.56	0.0	0.93	0.69	Cidec Gsn Lgals12 Mab21l2
258	GO:0015837 [5]: amine transport	1	1	69	41	12518	-2.58	0.0	1.57	1.09	Slc7a10
259	GO:0042445 [5]: hormone metabolism	1	1	69	42	12517	-2.6	0.0	1.55	1.08	Hmgcs1
260	GO:0001701 [6]: embryonic development (sensu Mammalia)	1	1	69	43	12516	-2.61	0.0	1.53	1.07	Mab21l2
261	GO:0006468 [8]: protein amino acid phosphorylation	1	1	69	463	12096	-2.62	0.0	0.07	0.01	Pdk4
262	GO:0001654 [5]: eye morphogenesis	1	1	69	45	12514	-2.64	0.0	1.49	1.05	Mab21l2
263	GO:0006605 [7]: protein targeting	2	2	68	193	12366	-2.66	0.0	1.22	0.87	Pex13 Slc1a3
264	GO:0045859 [4]: regulation of protein kinase activity	1	1	69	46	12513	-2.66	0.0	1.47	1.04	Pkia
265	GO:0007126 [8]: meiosis	1	1	69	46	12513	-2.66	0.0	1.47	1.04	Sycp3
266	GO:0008284 [6]: positive regulation of cell proliferation	1	1	69	47	12512	-2.68	0.0	1.45	1.03	Mab21l2
267	GO:0009057 [5]: macromolecule catabolism	2	2	68	572	11987	-2.7	0.0	0.18	0.11	Ctsr Folh1
268	GO:0042981 [6]: regulation of apoptosis	2	2	68	205	12354	-2.7	0.0	1.14	0.82	Cidec Lgals12
269	GO:0009308 [5]: amine metabolism	2	2	68	207	12352	-2.71	0.0	1.13	0.81	Gstz1 Indo
270	GO:0043067 [5]: regulation of programmed cell death	2	2	68	208	12351	-2.72	0.0	1.12	0.81	Cidec Lgals12
271	GO:0006811 [5]: ion transport	2	2	68	563	11996	-2.72	0.0	0.19	0.11	Scn7a Slc8a1
272	GO:0006633 [7]: fatty acid biosynthesis	1	1	69	51	12508	-2.74	0.0	1.38	0.99	Fads3
273	GO:0009260 [7]: ribonucleotide biosynthesis	1	1	69	51	12508	-2.74	0.0	1.38	0.99	Prps1
274	GO:0044265 [6]: cellular macromolecule catabolism	2	2	68	554	12005	-2.74	0.0	0.2	0.12	Ctsr Folh1
275	GO:0006694 [7]: steroid biosynthesis	1	1	69	53	12506	-2.76	0.0	1.35	0.96	Hmgcs1
276	GO:0007155 [4]: cell adhesion	3	3	67	479	12080	-2.76	0.0	0.69	0.51	Aoc3 Crtac1 Itga7
277	GO:0015672 [7]: monovalent inorganic cation transport	2	2	68	222	12337	-2.77	0.0	1.04	0.76	Scn7a Slc8a1
278	GO:0015031 [5]: protein transport	3	3	67	483	12076	-2.77	0.0	0.68	0.51	Pex13 Slc1a3 Stx3
279	GO:0045184 [5]: establishment of protein localization	3	3	67	487	12072	-2.77	0.0	0.67	0.51	Pex13 Slc1a3 Stx3
280	GO:0008104 [4]: protein localization	3	3	67	506	12053	-2.78	0.0	0.62	0.46	Pex13 Slc1a3 Stx3
281	GO:0007001 [7]: chromosome organization and biogenesis (sensu Eukaryota)	2	2	68	232	12327	-2.8	0.0	0.99	0.71	Nap1l1 Prm1
282	GO:0016053 [6]: organic acid biosynthesis	1	1	69	57	12502	-2.81	0.0	1.29	0.91	Fads3
283	GO:0046394 [7]: carboxylic acid biosynthesis	1	1	69	57	12502	-2.81	0.0	1.29	0.91	Fads3
284	GO:0030163 [6]: protein catabolism	2	2	68	512	12047	-2.82	0.0	0.24	0.15	Ctsr Folh1
285	GO:0043285 [5]: biopolymer catabolism	2	2	68	515	12044	-2.82	0.0	0.24	0.15	Ctsr Folh1
286	GO:0051276 [6]: chromosome organization and biogenesis	2	2	68	237	12322	-2.82	0.0	0.96	0.7	Nap1l1 Prm1
287	GO:0009259 [7]: ribonucleotide metabolism	1	1	69	59	12500	-2.83	0.0	1.26	0.89	Prps1
288	GO:0016192 [5]: vesicle-mediated transport	2	2	68	245	12314	-2.84	0.0	0.92	0.69	Ehd2 Gsn
289	GO:0007229 [6]: integrin-mediated signaling pathway	1	1	69	60	12499	-2.85	0.0	1.24	0.88	Itga7
290	GO:0006334 [8]: nucleosome assembly	1	1	69	61	12498	-2.85	0.0	1.23	0.87	Nap1l1
291	GO:0044257 [7]: cellular protein catabolism	2	2	68	494	12065	-2.85	0.0	0.27	0.17	Ctsr Folh1
292	GO:0006508 [8]: proteolysis and peptidolysis	2	2	68	494	12065	-2.85	0.0	0.27	0.17	Ctsr Folh1
293	GO:0009108 [7]: coenzyme biosynthesis	1	1	69	63	12496	-2.87	0.0	1.2	0.86	Pank3
294	GO:0006412 [6]: protein biosynthesis	2	2	68	474	12085	-2.88	0.0	0.29	0.19	Rpl37a St6galnac5
295	GO:0006486 [8]: protein amino acid glycosylation	1	1	69	65	12494	-2.9	0.0	1.18	0.83	St6galnac5
296	GO:0051169 [6]: nuclear transport	1	1	69	67	12492	-2.92	0.0	1.15	0.82	Fmr1
297	GO:0016042 [5]: lipid catabolism	1	1	69	68	12491	-2.92	0.0	1.14	0.82	Lipe
298	GO:0040008 [4]: regulation of growth	1	1	69	68	12491	-2.92	0.0	1.14	0.82	Npy1r
299	GO:0006118 [6]: electron transport	2	2	68	290	12269	-2.93	0.0	0.73	0.54	Acox1 Fads3
300	GO:0016070 [5]: RNA metabolism	1	1	69	367	12192	-2.93	0.0	0.13	0.07	Fmr1
301	GO:0030001 [7]: metal ion transport	2	2	68	296	12263	-2.94	0.0	0.7	0.53	Scn7a Slc8a1
302	GO:0009101 [7]: glycoprotein biosynthesis	1	1	69	70	12489	-2.94	0.0	1.12	0.81	St6galnac5
303	GO:0006259 [5]: DNA metabolism	2	2	68	419	12140	-2.94	0.0	0.38	0.27	Nap1l1 Rfc4
304	GO:0007399 [5]: neurogenesis	2	2	68	305	12254	-2.94	0.0	0.67	0.51	Fmr1 Prps1
305	GO:0007417 [6]: central nervous system development	1	1	69	71	12488	-2.95	0.0	1.11	0.8	Fmr1
306	GO:0016265 [3]: death	2	2	68	403	12156	-2.96	0.0	0.41	0.3	Cidec Lgals12
307	GO:0051188 [6]: cofactor biosynthesis	1	1	69	72	12487	-2.96	0.0	1.1	0.8	Pank3
308	GO:0008219 [4]: cell death	2	2	68	396	12163	-2.96	0.0	0.43	0.31	Cidec Lgals12
309	GO:0006812 [6]: cation transport	2	2	68	375	12184	-2.97	0.0	0.47	0.35	Scn7a Slc8a1
310	GO:0006915 [6]: apoptosis	2	2	68	360	12199	-2.97	0.0	0.51	0.37	Cidec Lgals12
311	GO:0012501 [5]: programmed cell death	2	2	68	366	12193	-2.97	0.0	0.5	0.36	Cidec Lgals12
312	GO:0051246 [5]: regulation of protein metabolism	1	1	69	75	12484	-2.98	0.0	1.06	0.77	Gsn
313	GO:0009100 [7]: glycoprotein metabolism	1	1	69	75	12484	-2.98	0.0	1.06	0.77	St6galnac5
314	GO:0006816 [8]: calcium ion transport	1	1	69	77	12482	-3.0	0.0	1.04	0.76	Slc8a1
315	GO:0006913 [6]: nucleocytoplasmic transport	1	1	69	79	12480	-3.01	0.0	1.02	0.74	Fmr1
316	GO:0006333 [8]: chromatin assembly or disassembly	1	1	69	83	12476	-3.04	0.0	0.98	0.71	Nap1l1
317	GO:0030154 [3]: cell differentiation	1	1	69	329	12230	-3.04	0.0	0.17	0.1	Prm1
318	GO:0007046 [7]: ribosome biogenesis	1	1	69	85	12474	-3.05	0.0	0.96	0.7	Rpl37a
319	GO:0016055 [6]: Wnt receptor signaling pathway	1	1	69	86	12473	-3.06	0.0	0.96	0.7	Fzd4
320	GO:0030036 [8]: actin cytoskeleton organization and biogenesis	1	1	69	87	12472	-3.06	0.0	0.95	0.7	Gsn
321	GO:0009795 [4]: embryonic morphogenesis	1	1	69	89	12470	-3.07	0.0	0.93	0.69	Mab21l2
322	GO:0006396 [6]: RNA processing	1	1	69	310	12249	-3.09	0.0	0.19	0.11	Fmr1
323	GO:0042254 [6]: ribosome biogenesis and assembly	1	1	69	91	12468	-3.09	0.0	0.91	0.69	Rpl37a
324	GO:0007610 [2]: behavior	1	1	69	91	12468	-3.09	0.0	0.91	0.69	Npy1r
325	GO:0030029 [7]: actin filament-based process	1	1	69	93	12466	-3.09	0.0	0.9	0.68	Gsn
326	GO:0006260 [6]: DNA replication	1	1	69	93	12466	-3.09	0.0	0.9	0.68	Rfc4
327	GO:0006461 [7]: protein complex assembly	1	1	69	95	12464	-3.1	0.0	0.88	0.67	Nap1l1
328	GO:0040007 [3]: growth	1	1	69	100	12459	-3.13	0.0	0.84	0.64	Npy1r
329	GO:0050790 [3]: regulation of enzyme activity	1	1	69	101	12458	-3.14	0.0	0.83	0.64	Pkia
330	GO:0007028 [5]: cytoplasm organization and biogenesis	1	1	69	101	12458	-3.14	0.0	0.83	0.64	Rpl37a
331	GO:0009165 [6]: nucleotide biosynthesis	1	1	69	103	12456	-3.14	0.0	0.82	0.62	Prps1
332	GO:0015674 [7]: di-, tri-valent inorganic cation transport	1	1	69	114	12445	-3.19	0.0	0.75	0.56	Slc8a1
333	GO:0016071 [6]: mRNA metabolism	1	1	69	251	12308	-3.2	0.0	0.28	0.18	Fmr1
334	GO:0006397 [7]: mRNA processing	1	1	69	241	12318	-3.22	0.0	0.3	0.19	Fmr1
335	GO:0042127 [5]: regulation of cell proliferation	1	1	69	128	12431	-3.22	0.0	0.67	0.51	Mab21l2
336	GO:0006897 [6]: endocytosis	1	1	69	128	12431	-3.22	0.0	0.67	0.51	Ehd2
337	GO:0009117 [6]: nucleotide metabolism	1	1	69	147	12412	-3.25	0.0	0.57	0.42	Prps1
338	GO:0000902 [4]: cellular morphogenesis	1	1	69	155	12404	-3.26	0.0	0.54	0.39	Itga7
339	GO:0050793 [3]: regulation of development	1	1	69	157	12402	-3.26	0.0	0.53	0.39	Npy1r
340	GO:0006325 [7]: establishment and/or maintenance of chromatin architecture	1	1	69	156	12403	-3.26	0.0	0.54	0.39	Nap1l1
341	GO:0006323 [6]: DNA packaging	1	1	69	165	12394	-3.26	0.0	0.5	0.37	Nap1l1
342	GO:0007264 [6]: small GTPase mediated signal transduction	1	1	69	195	12364	-3.27	0.0	0.41	0.29	Rasd1
343	GO:0006457 [7]: protein folding	1	1	69	187	12372	-3.27	0.0	0.43	0.31	Slc8a1
