# Supplementary material for: A genomic analysis of mouse models of breast cancer reveals molecular features of mouse models and relationships to human breast cancer
Source: Breast Cancer Res. 2014 Jun 5;16(3):R59. doi: 10.1186/bcr3672 (PMC4078930; doi:10.1186/bcr3672)
Supplement: Additional file 3 — Fold change values organized by mouse tumor model type comparing the mouse model to normal mammary gland. [file bcr3672-S3.zip › Additional_File_3/BRCA_p53_mut_vs_NMLmammary/AdditionalFile61_BRCA_p53_mut_vs_NMLmammary/DownregulatedGenesgather_kegg_121022.txt]

#	Annotation	Total Genes With Ann	Your Genes (With Ann)	Your Genes (No Ann)	Genome (With Ann)	Genome (No Ann)	ln(Bayes factor)	neg ln(p value)	FE: neg ln(p value)	FE: neg ln(FDR)	Genes
1	path:mmu00960: Alkaloid biosynthesis II	2	2	22	12	2483	1.73	5.9	4.91	1.32	Aoc3 Ces3
2	path:mmu04910: Insulin signaling pathway	4	4	20	129	2366	0.38	4.45	3.36	1.23	Lipe Pck1 Pygm Sorbs1
3	path:mmu00500: Starch and sucrose metabolism	2	2	22	28	2467	0.31	4.41	3.44	1.23	Amy1 Pygm
4	path:mmu00072: Synthesis and degradation of ketone bodies	1	1	23	3	2492	0.08	4.14	3.28	1.23	Hmgcs1
5	path:mmu00330: Arginine and proline metabolism	2	2	22	35	2460	-0.05	0.0	3.05	1.23	Aoc3 Ckm
6	path:mmu00350: Tyrosine metabolism	2	2	22	38	2457	-0.18	0.0	2.91	1.23	Aoc3 Gstz1
7	path:mmu00780: Biotin metabolism	1	1	23	6	2489	-0.45	0.0	2.74	1.23	6530401D17Rik
8	path:mmu00643: Styrene degradation	1	1	23	6	2489	-0.45	0.0	2.74	1.23	Gstz1
9	path:mmu04710: Circadian rhythm	1	1	23	12	2483	-1.01	0.0	2.14	0.91	Per2
10	path:mmu04520: Adherens junction	2	2	22	72	2423	-1.12	0.0	1.86	0.91	Actn3 Sorbs1
11	path:mmu00380: Tryptophan metabolism	2	2	22	73	2422	-1.14	0.0	1.84	0.91	Aoc3 Indo
12	path:mmu00770: Pantothenate and CoA biosynthesis	1	1	23	15	2480	-1.19	0.0	1.95	0.91	Pank3
13	path:mmu00410: beta-Alanine metabolism	1	1	23	16	2479	-1.24	0.0	1.89	0.91	Aoc3
14	path:mmu00604: Ganglioside biosynthesis	1	1	23	18	2477	-1.34	0.0	1.79	0.91	St6galnac5
15	path:mmu00220: Urea cycle and metabolism of amino groups	1	1	23	19	2476	-1.38	0.0	1.74	0.91	Ckm
16	path:mmu00360: Phenylalanine metabolism	1	1	23	20	2475	-1.42	0.0	1.7	0.91	Aoc3
17	path:mmu00030: Pentose phosphate pathway	1	1	23	21	2474	-1.45	0.0	1.66	0.91	Prps1
18	path:mmu04080: Neuroactive ligand-receptor interaction	1	1	23	277	2218	-1.49	0.0	0.06	0.06	Npy1r
19	path:mmu00020: Citrate cycle (TCA cycle)	1	1	23	23	2472	-1.52	0.0	1.58	0.89	Pck1
20	path:mmu00340: Histidine metabolism	1	1	23	25	2470	-1.58	0.0	1.51	0.87	Aoc3
21	path:mmu00280: Valine, leucine and isoleucine degradation	1	1	23	31	2464	-1.74	0.0	1.33	0.8	Hmgcs1
22	path:mmu00620: Pyruvate metabolism	1	1	23	32	2463	-1.76	0.0	1.3	0.8	Pck1
23	path:mmu00260: Glycine, serine and threonine metabolism	1	1	23	33	2462	-1.78	0.0	1.28	0.8	Aoc3
24	path:mmu00480: Glutathione metabolism	1	1	23	35	2460	-1.82	0.0	1.23	0.8	Gstz1
25	path:mmu00650: Butanoate metabolism	1	1	23	36	2459	-1.83	0.0	1.2	0.8	Hmgcs1
26	path:mmu04020: Calcium signaling pathway	2	2	22	179	2316	-1.93	0.0	0.65	0.43	Pygm Slc8a1
27	path:mmu00310: Lysine degradation	1	1	23	43	2452	-1.94	0.0	1.06	0.7	6530401D17Rik
28	path:mmu04510: Focal adhesion	2	2	22	212	2283	-1.95	0.0	0.48	0.36	Actn3 Itga7
29	path:mmu00760: Nicotinate and nicotinamide metabolism	1	1	23	50	2445	-2.02	0.0	0.94	0.65	Nnmt
30	path:mmu00564: Glycerophospholipid metabolism	1	1	23	52	2443	-2.04	0.0	0.91	0.65	Gpd1
31	path:mmu00071: Fatty acid metabolism	1	1	23	53	2442	-2.05	0.0	0.9	0.65	Acox1
32	path:mmu04310: Wnt signaling pathway	1	1	23	140	2355	-2.18	0.0	0.29	0.26	Fzd4
33	path:mmu04512: ECM-receptor interaction	1	1	23	83	2412	-2.21	0.0	0.58	0.43	Itga7
34	path:mmu04540: Gap junction	1	1	23	83	2412	-2.21	0.0	0.58	0.43	Gstz1
35	path:mmu04530: Tight junction	1	1	23	122	2373	-2.22	0.0	0.36	0.3	Actn3
36	path:mmu00230: Purine metabolism	1	1	23	107	2388	-2.24	0.0	0.43	0.34	Prps1
