# Supplementary material for: A genomic analysis of mouse models of breast cancer reveals molecular features of mouse models and relationships to human breast cancer
Source: Breast Cancer Res. 2014 Jun 5;16(3):R59. doi: 10.1186/bcr3672 (PMC4078930; doi:10.1186/bcr3672)
Supplement: Additional file 3 — Fold change values organized by mouse tumor model type comparing the mouse model to normal mammary gland. [file bcr3672-S3.zip › Additional_File_3/BRCA_p53_mut_vs_NMLmammary/AdditionalFile61_BRCA_p53_mut_vs_NMLmammary/DownregulatedGenesgather_transfac_121022.txt]

#	Annotation	Total Genes With Ann	Your Genes (With Ann)	Your Genes (No Ann)	Genome (With Ann)	Genome (No Ann)	ln(Bayes factor)	neg ln(p value)	FE: neg ln(p value)	FE: neg ln(FDR)	Genes
1	V$PPARG_03: PPAR (peroxisome proliferator-activated receptor gamma)	46	46	39	6271	9815	1.94	5.68	5.69	0.89	1700006D24Rik 2810439K08Rik Acox1 Acta1 Aoc3 Aqp7 B3galt2 Cidec Crtac1 Ctsr Cyp2c44 Ehd2 Fmr1 Folh1 Fzd4 Gpd1 Gsn Hoxd4 Indo Inmt Lgals12 Ms4a4b Nap1l5 Nnmt Nr1d2 Nrg4 Odz2 Pck1 Pdk4 Per2 Pex13 Pfkfb1 Pnpla2 Rasd1 Rasl12 S3-12 Sgcg Slc1a3 Slc1a5 Slc8a1 Stx3 Sycp3 Tcf15 Timp4 Tmem45b Tnnt3
2	V$MAZ_Q6	70	70	15	11201	4885	1.32	4.97	5.16	0.89	1700006D24Rik 2810439K08Rik Acox1 Acta1 Actn3 Aoc3 Aqp7 Ces3 Chrdl1 Chst1 Cidec Ckm Crtac1 Ctsr Cyp2c44 Ehd2 Fign Fmr1 Folh1 Fzd4 Gpd1 Gsn Gstz1 Hdgfrp2 Hmgcs1 Hoxd4 Inmt Itga7 Lgals12 Lhx8 Lims2 Mab21l2 Mb Meox2 Mmd Myoc Myom1 Nap1l5 Nnat Nnmt Nr1d2 Nrg4 Odz2 Pck1 Pdk4 Per2 Pex13 Pfkfb1 Pfkfb3 Pkia Pnpla2 Prps1 Rasd1 Rpl37a Rxrg Scn7a Sgcg Slc1a5 Slc6a13 Slc7a10 Sncg Sorbs1 St6galnac5 Stx3 Svs5 …
3	V$E47_01: E47	22	22	63	2419	13667	1.19	4.79	5.01	0.89	Acta1 Aqp7 Ces3 Chrdl1 Ckm Crtac1 Dmrt2 Inmt Lgals12 Lipe Mmd Npy1r Pkia Pnpla2 Rpl37a Scn7a Sgcg Slc6a13 Slc8a1 Sncg Timp4 Tmem45b
4	V$NFKAPPAB_01: NF-kappaB	21	21	64	2271	13815	1.17	4.79	5.0	0.89	1700006D24Rik Acox1 Actn3 Aoc3 Cidec Ckm Fign Gpd1 Indo Meox2 Nr1d2 Pank3 Pdk4 Pex13 Pnpla2 Prps1 Rasd1 Slc1a5 Slc7a10 Sorbs1 Tcf15
5	V$FOXP3_Q4	39	39	46	9535	6551	1.07	4.68	0.0	0.0	Actn3 Aoc3 Aqp7 B3galt2 Chrdl1 Chst1 Cidec Ckm Ctsr Dmrt2 Fign Fmr1 Gsn Hdgfrp2 Hmgcs1 Indo Inmt Lgals12 Lipe Mab21l2 Nap1l1 Nnmt Npy1r Pck1 Per2 Pex13 Pfkfb3 Pkia Prps1 Rasl12 Rxrg Scn7a Slc1a5 Slc8a1 St6galnac5 Sucnr1 Svs5 Sycp3 Zfhx4
6	V$LEF1TCF1_Q4	53	53	32	7892	8194	0.98	4.57	4.65	0.89	1700006D24Rik Acox1 Acta1 Actn3 Amy1 Ces3 Chrdl1 Chst1 Dmrt2 Ehd2 Fign Fmr1 Gpd1 Gstz1 Hmgcs1 Hoxd4 Indo Inmt Lgals12 Lhx8 Lims2 Lipe Mb Mmd Ms4a4b Myoc Myom1 Nap1l1 Nap1l5 Nnat Npy1r Nrg4 Odz2 Pank3 Pck1 Pdk4 Pex13 Pfkfb1 Prps1 Rasd1 Rasl12 Rxrg S3-12 Scn7a Sgcg Sncg Sorbs1 St6galnac5 Stx3 Sycp3 Tcf15 Tnnt3 Zfhx4
7	V$SRF_C: serum response factor	8	8	77	525	15561	0.85	4.4	4.98	0.89	Acta1 Amy1 Aoc3 Aqp7 Ckm Indo Myom1 Slc8a1
8	V$GR_01: high affinity binding site for glucocorticoid receptor	13	13	72	1205	14881	0.59	4.09	4.53	0.89	Acox1 Ces3 Cidec Fmr1 Gsn Lipe Mb Myom1 Pex13 Rpl37a S3-12 Scn7a Tcf15
9	V$CDC5_01: cell division control protein 5	67	67	18	14118	1968	0.46	3.97	0.01	0.0	1700006D24Rik 2810439K08Rik Acox1 Actn3 Amy1 Aoc3 B3galt2 Chrdl1 Cidec Ctsr Dmrt2 Fign Fmr1 Folh1 Fzd4 Gpd1 Gsn Gstz1 Hdgfrp2 Hmgcs1 Hoxd4 Indo Inmt Lgals12 Lhx8 Lims2 Mab21l2 Mb Meox2 Mmd Ms4a4b Myoc Myom1 Nap1l1 Nap1l5 Nnat Npy1r Nr1d2 Nrg4 Odz2 Pank3 Pck1 Pdk4 Pex13 Pfkfb1 Pfkfb3 Pnpla2 Prps1 Rasd1 Rasl12 Rpl37a Rxrg Scn7a Sgcg Slc1a3 Slc6a13 Slc8a1 Sorbs1 St6galnac5 Stx3 Sucnr1 Svs5 Sycp3 Tcf…
10	V$MAF_Q6	7	7	78	461	15625	0.33	3.79	4.46	0.89	Ces3 Chrdl1 Ckm Lims2 Nnat Pck1 Sncg
11	V$SRF_Q4	13	13	72	1283	14803	0.15	3.61	4.05	0.73	Acta1 Actn3 Amy1 Aqp7 Ckm Ehd2 Indo Myom1 Nnat Pnpla2 Rasl12 Slc1a5 Slc8a1
12	V$MEF2_01: myogenic enhancer factor 2	1	1	84	1	16085	0.11	3.55	4.56	0.89	Ckm
13	V$RFX1_01: X-box binding protein RFX1	28	28	57	7065	9021	0.06	3.49	0.02	0.01	1700006D24Rik 2810439K08Rik Acox1 Aoc3 B3galt2 Chst1 Ckm Ctsr Ehd2 Gstz1 Hmgcs1 Inmt Mab21l2 Mmd Nap1l5 Nnat Pank3 Pdk4 Per2 Pfkfb3 Prps1 Rpl37a Sgcg Slc1a5 Slc6a13 Stx3 Timp4 Tmem45b
14	V$SRF_Q6: serum response factor	11	11	74	1014	15072	0.06	3.49	4.01	0.73	Acta1 Actn3 Amy1 Aqp7 Chrdl1 Ckm Indo Myom1 Nnat Rxrg Slc8a1
15	V$MEF2_02: myogenic MADS factor MEF-2	12	12	73	1162	14924	0.02	0.0	3.94	0.73	Acta1 Cidec Ckm Gpd1 Hoxd4 Meox2 Odz2 Pank3 Scn7a Slc6a13 St6galnac5 Tnnt3
16	V$EFC_Q6	38	38	47	8932	7154	-0.02	0.0	0.02	0.01	1700006D24Rik 2810439K08Rik Amy1 Aoc3 Chst1 Ckm Ehd2 Fign Gsn Hmgcs1 Inmt Itga7 Mab21l2 Mmd Nnat Nnmt Npy1r Odz2 Pank3 Per2 Pex13 Pfkfb1 Pnpla2 Prps1 Rasd1 Rasl12 Scn7a Sgcg Slc1a3 Slc8a1 Sncg Stx3 Svs5 Sycp3 Tcf15 Timp4 Tnnt3 Zfhx4
17	V$MEF2_Q6_01	59	59	26	9481	6605	-0.09	0.0	3.48	0.42	1700006D24Rik 2810439K08Rik Acox1 Acta1 Amy1 Aoc3 Ces3 Chrdl1 Cidec Ckm Dmrt2 Ehd2 Fmr1 Folh1 Gpd1 Gsn Hmgcs1 Hoxd4 Indo Inmt Itga7 Lgals12 Lhx8 Lims2 Lipe Mab21l2 Mb Mmd Ms4a4b Myoc Myom1 Nap1l1 Nnat Nnmt Nr1d2 Nrg4 Odz2 Pank3 Per2 Pex13 Pfkfb1 Pfkfb3 Pkia Prps1 Rasd1 Rpl37a Rxrg Scn7a Sgcg Slc1a3 Slc6a13 Slc8a1 Sorbs1 St6galnac5 Stx3 Svs5 Sycp3 Tnnt3 Zfhx4
18	V$OCT1_02: octamer factor 1	20	20	65	5416	10670	-0.09	0.0	0.02	0.01	Acta1 Amy1 Chst1 Cidec Dmrt2 Hmgcs1 Hoxd4 Lipe Nrg4 Pank3 Pck1 Pdk4 Pfkfb1 Rpl37a Scn7a Slc1a3 Slc6a13 Slc8a1 Sucnr1 Zfhx4
19	V$NFY_C: NF-Y binding site	6	6	79	396	15690	-0.17	0.0	3.95	0.73	Actn3 Dmrt2 Mmd Pdk4 Prps1 Slc1a5
20	V$COMP1_01: COMP1	61	61	24	9971	6115	-0.32	0.0	3.25	0.36	1700006D24Rik 2810439K08Rik Acta1 Actn3 B3galt2 Chrdl1 Chst1 Ckm Ctsr Cyp2c44 Dmrt2 Fign Fmr1 Folh1 Fzd4 Gsn Gstz1 Hmgcs1 Hoxd4 Indo Lgals12 Lhx8 Lipe Mab21l2 Meox2 Mmd Myom1 Nap1l1 Nap1l5 Nnmt Npy1r Nr1d2 Nrg4 Odz2 Pck1 Pdk4 Per2 Pex13 Pfkfb1 Pfkfb3 Pkia Pnpla2 Rasl12 Rxrg Scn7a Sgcg Slc1a3 Slc1a5 Slc6a13 Slc8a1 Sncg Sorbs1 St6galnac5 Sucnr1 Svs5 Sycp3 Tcf15 Timp4 Tmem45b Tnnt3 Zfhx4
21	V$TAL1BETAITF2_01: Tal-1beta:ITF-2 heterodimer	11	11	74	1090	14996	-0.36	0.0	3.54	0.42	1700006D24Rik Actn3 Aoc3 Cidec Fign Gsn Gstz1 Lims2 Nap1l5 Slc1a3 Tcf15
22	V$FOXJ2_02: fork head box J 2	25	25	60	6270	9816	-0.4	0.0	0.03	0.01	2810439K08Rik Aoc3 B3galt2 Chrdl1 Cidec Ckm Ctsr Fmr1 Hdgfrp2 Hmgcs1 Hoxd4 Ms4a4b Myoc Nap1l1 Nnmt Npy1r Odz2 Pank3 Pkia Prps1 Rasd1 Scn7a Slc1a5 Sycp3 Zfhx4
23	V$ELF1_Q6	32	32	53	7607	8479	-0.43	0.0	0.03	0.01	1700006D24Rik Acox1 Actn3 Amy1 Aqp7 B3galt2 Cyp2c44 Dmrt2 Ehd2 Fmr1 Gsn Inmt Itga7 Lgals12 Ms4a4b Myom1 Nnmt Nr1d2 Odz2 Pank3 Per2 Pex13 Pfkfb3 Pnpla2 Rasl12 Slc1a3 Slc1a5 Slc6a13 Sucnr1 Timp4 Tmem45b Tnnt3
24	V$ACAAT_B: Avian C-type CCAAT box	11	11	74	1129	14957	-0.55	0.0	3.32	0.36	B3galt2 Dmrt2 Hdgfrp2 Myom1 Nr1d2 Pank3 Per2 Pfkfb1 Prps1 S3-12 Sucnr1
25	V$DR3_Q4: direct repeat 3	6	6	79	2269	13817	-0.6	0.0	0.01	0.01	Acox1 Indo Mb Pck1 Rasl12 Slc7a10
26	V$TAL1ALPHAE47_01: Tal-1alpha:E47 heterodimer	12	12	73	1297	14789	-0.62	0.0	3.21	0.36	1700006D24Rik Actn3 Aoc3 Chrdl1 Cidec Fign Gsn Gstz1 Nap1l5 Nnmt Slc1a3 Tcf15
27	V$OSF2_Q6	64	64	21	10731	5355	-0.67	0.0	2.87	0.27	1700006D24Rik 2810439K08Rik Acox1 Acta1 Actn3 Amy1 Aoc3 Aqp7 B3galt2 Chrdl1 Chst1 Cidec Ctsr Cyp2c44 Fign Fzd4 Gpd1 Gsn Gstz1 Hdgfrp2 Hmgcs1 Hoxd4 Indo Inmt Itga7 Lhx8 Lims2 Lipe Mab21l2 Mb Meox2 Mmd Myoc Myom1 Nap1l1 Nap1l5 Nnat Nr1d2 Nrg4 Odz2 Pank3 Pck1 Pdk4 Pex13 Pfkfb1 Pfkfb3 Pnpla2 Rasl12 Rpl37a Rxrg S3-12 Scn7a Sgcg Slc1a3 Slc1a5 Slc6a13 Slc7a10 Slc8a1 Sncg Sorbs1 Stx3 Sucnr1 Svs5 Tmem45b
28	V$NFY_Q6_01	44	44	41	6921	9165	-0.7	0.0	2.72	0.24	2810439K08Rik Acox1 Actn3 B3galt2 Chst1 Crtac1 Ctsr Dmrt2 Fmr1 Folh1 Gsn Gstz1 Hdgfrp2 Hmgcs1 Hoxd4 Indo Mab21l2 Mb Mmd Myoc Myom1 Nap1l1 Nnmt Nr1d2 Nrg4 Odz2 Pank3 Pdk4 Per2 Pfkfb1 Prps1 Rasl12 Rxrg Slc1a3 Slc1a5 Sncg Sorbs1 St6galnac5 Sucnr1 Sycp3 Tcf15 Timp4 Tnnt3 Zfhx4
29	V$GATA1_05: GATA-binding factor 1	20	20	65	2620	13466	-0.7	0.0	2.92	0.27	2810439K08Rik B3galt2 Ces3 Cyp2c44 Dmrt2 Gsn Hoxd4 Indo Itga7 Lhx8 Lims2 Mb Myoc Nrg4 Pfkfb1 Rasd1 Sgcg Sucnr1 Svs5 Zfhx4
30	V$NFY_Q6: nuclear factor Y (Y-box binding factor)	37	37	48	5661	10425	-0.76	0.0	2.67	0.24	2810439K08Rik Acox1 Actn3 B3galt2 Chst1 Crtac1 Dmrt2 Fmr1 Folh1 Gsn Gstz1 Hdgfrp2 Hmgcs1 Indo Mab21l2 Mb Mmd Ms4a4b Myom1 Nr1d2 Odz2 Pdk4 Per2 Prps1 Rasd1 Rasl12 Rxrg Slc1a3 Slc1a5 Sorbs1 St6galnac5 Sycp3 Tcf15 Timp4 Tmem45b Tnnt3 Zfhx4
31	V$POU1F1_Q6	27	27	58	6468	9618	-0.78	0.0	0.04	0.01	2810439K08Rik Amy1 B3galt2 Chrdl1 Dmrt2 Hoxd4 Lipe Mb Ms4a4b Myom1 Nap1l5 Npy1r Nrg4 Per2 Pex13 Pfkfb3 Pkia Pnpla2 Prps1 Rasl12 Rpl37a Scn7a Slc6a13 Slc8a1 Sorbs1 Sucnr1 Sycp3
32	V$IRF7_01: interferon regulatory factor 7	41	41	44	9115	6971	-0.79	0.0	0.05	0.01	Actn3 Amy1 Aqp7 Ctsr Fmr1 Folh1 Gpd1 Gstz1 Hdgfrp2 Hmgcs1 Hoxd4 Indo Inmt Itga7 Lhx8 Lipe Mab21l2 Mb Meox2 Mmd Myoc Myom1 Nap1l5 Nr1d2 Odz2 Pank3 Pck1 Pex13 Pfkfb3 Rasd1 Sgcg Slc1a3 Slc1a5 Sucnr1 Svs5 Sycp3 Tcf15 Timp4 Tmem45b Tnnt3 Zfhx4
33	V$AML_Q6	25	25	60	3525	12561	-0.8	0.0	2.72	0.24	Acta1 Actn3 B3galt2 Cidec Cyp2c44 Gsn Gstz1 Hdgfrp2 Indo Lipe Meox2 Myoc Myom1 Nap1l5 Nr1d2 Odz2 Pex13 Pfkfb1 Rasl12 S3-12 Slc1a3 Slc1a5 Slc6a13 Sncg Tmem45b
34	V$TAL1BETAE47_01: Tal-1beta:E47 heterodimer	9	9	76	890	15196	-0.84	0.0	3.08	0.35	1700006D24Rik Actn3 Aoc3 Cidec Fign Gstz1 Nap1l5 Slc1a3 Tcf15
35	V$CREBATF_Q6	18	18	67	4661	11425	-0.87	0.0	0.04	0.01	Acox1 Actn3 B3galt2 Gpd1 Gstz1 Hmgcs1 Itga7 Mb Nap1l5 Pck1 Pdk4 Per2 Pex13 Rasd1 Rpl37a Scn7a Sgcg St6galnac5
36	V$HNF4_01_B: Hepatocyte nuclear factor 4	7	7	78	616	15470	-0.89	0.0	3.09	0.35	Acox1 Acta1 Cyp2c44 Gpd1 Pck1 Per2 S3-12
37	V$HFH3_01: HFH-3 (HNF3/fork head homolog 3)	33	33	52	7518	8568	-0.95	0.0	0.06	0.01	Amy1 Ces3 Chst1 Cidec Ckm Dmrt2 Fign Folh1 Hdgfrp2 Hmgcs1 Lhx8 Lims2 Mb Ms4a4b Myoc Myom1 Nap1l1 Nap1l5 Nrg4 Odz2 Pex13 Pfkfb3 Pkia Rpl37a Scn7a Sgcg Slc1a5 Slc6a13 Slc8a1 Sorbs1 St6galnac5 Tcf15 Zfhx4
38	V$ETS1_B: c-ETS-1 binding site	44	44	41	7076	9010	-0.97	0.0	2.39	0.18	1700006D24Rik Acta1 Amy1 Aqp7 B3galt2 Ces3 Ehd2 Fmr1 Folh1 Fzd4 Gpd1 Hdgfrp2 Hoxd4 Inmt Lgals12 Lhx8 Lims2 Lipe Mab21l2 Myoc Myom1 Nap1l1 Nap1l5 Nnmt Nr1d2 Pank3 Pex13 Pfkfb1 Pkia Pnpla2 Rasd1 Rasl12 S3-12 Scn7a Sgcg Slc1a5 Slc7a10 Sncg Sorbs1 Stx3 Sucnr1 Svs5 Timp4 Tmem45b
39	V$DEAF1_01	11	11	74	3126	12960	-1.14	0.0	0.04	0.01	Actn3 Chrdl1 Cidec Crtac1 Ctsr Hmgcs1 Per2 Rasd1 Rasl12 Rpl37a Sorbs1
40	V$HNF6_Q6	4	4	81	1640	14446	-1.14	0.0	0.02	0.01	Pck1 Rxrg Slc1a3 Slc8a1
41	V$NFE2_01: NF-E2 p45	7	7	78	2291	13795	-1.15	0.0	0.03	0.01	Chst1 Odz2 Pank3 Slc7a10 Sorbs1 Sucnr1 Tmem45b
42	V$TEL2_Q6	10	10	75	1119	14967	-1.17	0.0	2.64	0.24	Amy1 Nnmt Pank3 Pnpla2 S3-12 Sgcg Sncg Sucnr1 Svs5 Timp4
43	V$CREB_Q4_01	19	19	66	4693	11393	-1.18	0.0	0.07	0.01	Acox1 Actn3 B3galt2 Gpd1 Gstz1 Hmgcs1 Itga7 Mb Nap1l5 Pck1 Pdk4 Per2 Pex13 Rasd1 Rpl37a Rxrg Scn7a Sgcg St6galnac5
44	V$HNF4ALPHA_Q6	36	36	49	5723	10363	-1.19	0.0	2.14	0.18	1700006D24Rik 2810439K08Rik Acox1 Acta1 Actn3 Amy1 Ces3 Chst1 Ckm Dmrt2 Ehd2 Fign Fmr1 Gsn Gstz1 Itga7 Lgals12 Mb Nap1l1 Nap1l5 Nnmt Npy1r Nr1d2 Pck1 Pdk4 Per2 Pfkfb1 Pfkfb3 Rpl37a Scn7a Slc1a3 Sorbs1 Sucnr1 Svs5 Tcf15 Tnnt3
45	V$ATF4_Q2: activating transcription factor 4	15	15	70	3902	12184	-1.19	0.0	0.06	0.01	Cidec Cyp2c44 Fzd4 Gpd1 Gstz1 Hmgcs1 Ms4a4b Pck1 Pex13 Pkia Pnpla2 Rasd1 Sorbs1 Tcf15 Tnnt3
46	V$MAZR_01: MAZ related factor	41	41	44	6671	9415	-1.21	0.0	2.08	0.18	1700006D24Rik 2810439K08Rik Acox1 Actn3 Aoc3 B3galt2 Ckm Crtac1 Ctsr Cyp2c44 Ehd2 Fign Fmr1 Fzd4 Gpd1 Gsn Gstz1 Hdgfrp2 Hmgcs1 Hoxd4 Inmt Lgals12 Lhx8 Mab21l2 Meox2 Mmd Myom1 Nap1l1 Nap1l5 Nr1d2 Pck1 Per2 Pnpla2 Rpl37a Slc1a5 Slc6a13 Slc7a10 Sorbs1 Sucnr1 Tcf15 Tmem45b
47	V$AP1_Q2: activator protein 1	52	52	33	10894	5192	-1.22	0.0	0.09	0.01	1700006D24Rik Acta1 Amy1 Aqp7 B3galt2 Chst1 Cidec Ckm Crtac1 Ctsr Cyp2c44 Ehd2 Fmr1 Gstz1 Hmgcs1 Indo Itga7 Lhx8 Lipe Mb Meox2 Mmd Ms4a4b Myom1 Nnmt Npy1r Nr1d2 Nrg4 Odz2 Pank3 Pck1 Per2 Pex13 Pfkfb1 Pkia Prps1 Rasl12 Rxrg S3-12 Sgcg Slc6a13 Slc7a10 Sncg Sorbs1 Stx3 Sucnr1 Svs5 Sycp3 Tcf15 Timp4 Tmem45b Zfhx4
48	V$PPARA_01: PPAR:RXR heterodimers	1	1	84	7	16079	-1.24	0.0	3.19	0.36	Acta1
49	V$FXR_Q3	4	4	81	270	15816	-1.27	0.0	2.88	0.27	Chrdl1 Odz2 Pck1 Prps1
50	V$SRF_Q5_01	30	30	55	4668	11418	-1.27	0.0	2.07	0.18	1700006D24Rik Acta1 Actn3 Amy1 Aoc3 Aqp7 B3galt2 Chrdl1 Chst1 Ckm Ehd2 Fign Indo Lipe Mab21l2 Myoc Myom1 Nap1l5 Nnat Odz2 Pnpla2 Rasl12 Rxrg S3-12 Sgcg Slc1a5 Slc6a13 Slc7a10 Slc8a1 Tcf15
51	V$TAL1_Q6	41	41	44	6716	9370	-1.28	0.0	1.99	0.18	2810439K08Rik Acta1 Aoc3 Ces3 Chrdl1 Chst1 Cidec Ckm Crtac1 Dmrt2 Ehd2 Fign Gpd1 Hoxd4 Indo Lgals12 Lims2 Lipe Myoc Nap1l1 Nap1l5 Nnat Npy1r Odz2 Pck1 Pex13 Pkia Pnpla2 Prps1 Rasl12 Rxrg S3-12 Slc1a5 Slc6a13 Sncg Sorbs1 Sucnr1 Sycp3 Tcf15 Tmem45b Tnnt3
52	V$FOXJ2_01: fork head box J 2	36	36	49	7854	8232	-1.3	0.0	0.1	0.01	1700006D24Rik Amy1 Ces3 Chst1 Cidec Ckm Dmrt2 Folh1 Hdgfrp2 Hmgcs1 Itga7 Lhx8 Lims2 Mb Ms4a4b Myoc Myom1 Nap1l1 Nap1l5 Nrg4 Odz2 Pex13 Pfkfb3 Pkia Rasd1 Rpl37a Scn7a Sgcg Slc1a5 Slc6a13 Slc8a1 Sorbs1 St6galnac5 Svs5 Tcf15 Zfhx4
53	V$STAT_01: signal transducers and activators of transcription	11	11	74	3046	13040	-1.3	0.0	0.06	0.01	1700006D24Rik Lipe Nnmt Nrg4 Per2 Pkia Pnpla2 Prps1 Sgcg Slc1a3 Tnnt3
54	V$PEBP_Q6	27	27	58	4148	11938	-1.31	0.0	2.04	0.18	Acox1 Acta1 Actn3 Chrdl1 Cidec Ctsr Gstz1 Hdgfrp2 Hoxd4 Indo Lhx8 Lims2 Lipe Meox2 Myoc Myom1 Nap1l5 Nr1d2 Pck1 Pex13 Pfkfb1 S3-12 Scn7a Sgcg Slc1a5 Slc6a13 Tmem45b
55	V$NFKAPPAB50_01: NF-kappaB (p50)	7	7	78	689	15397	-1.33	0.0	2.61	0.24	Actn3 Gsn Itga7 Myom1 Pnpla2 Slc1a5 Tcf15
56	V$CETS168_Q6	58	58	27	9955	6131	-1.33	0.0	1.99	0.18	1700006D24Rik 2810439K08Rik Acox1 Amy1 Aoc3 Aqp7 B3galt2 Ces3 Chrdl1 Chst1 Cidec Ckm Crtac1 Ctsr Dmrt2 Fmr1 Folh1 Fzd4 Gpd1 Gsn Gstz1 Hdgfrp2 Hmgcs1 Hoxd4 Itga7 Lims2 Lipe Mab21l2 Mb Mmd Myom1 Nap1l1 Nap1l5 Nnmt Nr1d2 Odz2 Pank3 Pdk4 Per2 Pfkfb1 Pnpla2 Rasd1 Rasl12 Rpl37a S3-12 Scn7a Sgcg Slc1a5 Slc7a10 Sncg Sorbs1 St6galnac5 Stx3 Sucnr1 Svs5 Timp4 Tmem45b Tnnt3
57	V$ZTA_Q2	32	32	53	5081	11005	-1.34	0.0	1.97	0.18	1700006D24Rik Acox1 Aoc3 Aqp7 Ces3 Chst1 Cidec Ckm Cyp2c44 Ehd2 Folh1 Gsn Hdgfrp2 Lgals12 Lipe Mab21l2 Meox2 Myom1 Nap1l1 Nnat Nnmt Pank3 Prps1 Rasl12 Rpl37a Scn7a Slc7a10 Sorbs1 Sucnr1 Svs5 Tnnt3 Zfhx4
58	V$GATA3_03: GATA-binding factor 3	52	52	33	10818	5268	-1.34	0.0	0.1	0.01	1700006D24Rik 2810439K08Rik Acox1 Acta1 Amy1 B3galt2 Ces3 Cidec Ctsr Dmrt2 Ehd2 Fmr1 Folh1 Gstz1 Hoxd4 Inmt Lgals12 Lhx8 Lipe Mb Meox2 Mmd Ms4a4b Myom1 Nap1l1 Nnat Npy1r Nrg4 Pck1 Pdk4 Pex13 Pfkfb1 Pfkfb3 Prps1 Rasd1 Rpl37a Rxrg S3-12 Scn7a Sgcg Slc1a3 Slc1a5 Slc7a10 Slc8a1 St6galnac5 Stx3 Svs5 Tcf15 Timp4 Tmem45b Tnnt3 Zfhx4
59	V$PR_01: high affinity binding sites for progesterone receptor	4	4	81	279	15807	-1.35	0.0	2.78	0.24	Ces3 Gstz1 Mb Myom1
60	V$OCT1_06: octamer-binding factor 1	52	52	33	8836	7250	-1.35	0.0	1.91	0.17	2810439K08Rik Amy1 Aoc3 B3galt2 Ces3 Chrdl1 Cidec Ctsr Cyp2c44 Dmrt2 Fign Fmr1 Folh1 Fzd4 Gsn Hdgfrp2 Indo Inmt Mab21l2 Mmd Ms4a4b Myoc Nap1l5 Nnat Npy1r Nr1d2 Odz2 Pank3 Pck1 Pdk4 Per2 Pex13 Pfkfb1 Pkia Pnpla2 Prps1 Rasl12 Rpl37a Scn7a Sgcg Slc1a3 Slc1a5 Slc6a13 Sncg Sorbs1 St6galnac5 Sucnr1 Svs5 Sycp3 Tmem45b Tnnt3 Zfhx4
61	V$AMEF2_Q6: myocyte enhancer factor	13	13	72	1669	14417	-1.35	0.0	2.3	0.18	Acox1 Acta1 B3galt2 Cidec Ckm Gpd1 Hmgcs1 Hoxd4 Npy1r Rasl12 Rpl37a Sorbs1 Tnnt3
62	V$FREAC7_01: Fork head RElated ACtivator-7	29	29	56	6489	9597	-1.36	0.0	0.11	0.01	1700006D24Rik 2810439K08Rik Amy1 B3galt2 Cidec Dmrt2 Folh1 Hdgfrp2 Hoxd4 Indo Lhx8 Lims2 Mab21l2 Mb Meox2 Myom1 Nap1l1 Nap1l5 Nrg4 Odz2 Pfkfb3 Pkia Rasd1 Rasl12 Rpl37a Sgcg Slc1a5 Slc6a13 Sorbs1
63	V$CEBP_C: C/EBP binding site	25	25	60	3818	12268	-1.38	0.0	1.99	0.18	Aoc3 Chst1 Ctsr Fign Folh1 Fzd4 Hoxd4 Lgals12 Lhx8 Nap1l1 Nnmt Nr1d2 Pank3 Pdk4 Pkia Rasl12 Slc1a5 Slc6a13 Sncg Sorbs1 Stx3 Sycp3 Tcf15 Timp4 Tmem45b
64	V$BACH2_01: BTB and CNC homolog 2	53	53	32	10966	5120	-1.39	0.0	0.11	0.01	1700006D24Rik 2810439K08Rik Acta1 Amy1 Aoc3 Aqp7 B3galt2 Ces3 Chrdl1 Chst1 Cidec Ckm Cyp2c44 Dmrt2 Ehd2 Fmr1 Folh1 Gstz1 Inmt Itga7 Lgals12 Lhx8 Lims2 Lipe Mab21l2 Meox2 Mmd Ms4a4b Myom1 Nap1l1 Nnmt Npy1r Odz2 Pank3 Pck1 Pkia Prps1 Rasd1 Rasl12 Rxrg Scn7a Slc1a3 Slc6a13 Slc7a10 Slc8a1 Sncg Sorbs1 Sucnr1 Sycp3 Timp4 Tmem45b Tnnt3 Zfhx4
65	V$POU6F1_01	3	3	82	1333	14753	-1.4	0.0	0.02	0.01	Ctsr Sucnr1 Sycp3
66	V$ICSBP_Q6	8	8	77	862	15224	-1.4	0.0	2.45	0.18	Amy1 Fmr1 Folh1 Hmgcs1 Indo Myoc Rasd1 Tmem45b
67	V$CREB_02: cAMP-responsive element binding protein	13	13	72	1709	14377	-1.46	0.0	2.16	0.18	Gpd1 Gstz1 Hmgcs1 Itga7 Mb Mmd Nap1l5 Pdk4 Per2 Pfkfb3 Rxrg Scn7a Sgcg
68	V$CAAT_01: cellular and viral CCAAT box	56	56	29	9682	6404	-1.47	0.0	1.78	0.16	1700006D24Rik 2810439K08Rik Acox1 Actn3 Chst1 Ckm Crtac1 Ctsr Dmrt2 Ehd2 Fmr1 Folh1 Fzd4 Gpd1 Gsn Gstz1 Hdgfrp2 Hmgcs1 Hoxd4 Indo Inmt Itga7 Mab21l2 Mb Meox2 Mmd Myoc Myom1 Nap1l1 Nap1l5 Npy1r Nr1d2 Nrg4 Odz2 Pank3 Pdk4 Pfkfb1 Pnpla2 Prps1 Rasd1 Rasl12 Rxrg S3-12 Scn7a Sgcg Slc1a3 Slc1a5 Sncg Sorbs1 St6galnac5 Sycp3 Tcf15 Timp4 Tmem45b Tnnt3 Zfhx4
69	V$GATA_C: GATA binding site	45	45	40	7615	8471	-1.48	0.0	1.73	0.16	2810439K08Rik Actn3 Aqp7 B3galt2 Ctsr Cyp2c44 Dmrt2 Ehd2 Fign Folh1 Gpd1 Gstz1 Hoxd4 Indo Inmt Itga7 Lgals12 Lhx8 Lipe Mb Mmd Myoc Myom1 Nap1l1 Nap1l5 Npy1r Nr1d2 Odz2 Pank3 Pfkfb1 Pkia Prps1 Rasl12 Scn7a Sgcg Slc1a3 Slc6a13 Slc7a10 Slc8a1 Stx3 Sucnr1 Svs5 Sycp3 Tcf15 Timp4
70	V$PITX2_Q2: pituitary homeobox factor 2	41	41	44	6878	9208	-1.49	0.0	1.71	0.16	1700006D24Rik Acox1 Amy1 Aoc3 Cidec Ckm Ctsr Dmrt2 Fign Fmr1 Gsn Hdgfrp2 Hoxd4 Lhx8 Lims2 Meox2 Ms4a4b Myom1 Npy1r Nrg4 Odz2 Pank3 Pck1 Pex13 Pfkfb3 Prps1 Rasl12 Rpl37a Rxrg Scn7a Slc1a5 Slc6a13 Slc8a1 Sorbs1 St6galnac5 Stx3 Sucnr1 Svs5 Sycp3 Tcf15 Tnnt3
71	V$HEB_Q6	29	29	56	4638	11448	-1.5	0.0	1.77	0.16	Acta1 Aoc3 Aqp7 Ces3 Chst1 Ckm Crtac1 Ctsr Dmrt2 Ehd2 Fzd4 Gpd1 Nap1l1 Nnat Pck1 Pdk4 Pfkfb1 Pfkfb3 Pkia Pnpla2 Prps1 Rasd1 Rxrg S3-12 Slc6a13 Sorbs1 St6galnac5 Tnnt3 Zfhx4
72	V$AP1_Q4: activator protein 1	65	65	20	13106	2980	-1.51	0.0	0.1	0.01	1700006D24Rik Acox1 Acta1 Actn3 Amy1 Aqp7 B3galt2 Ces3 Chrdl1 Chst1 Cidec Crtac1 Ctsr Cyp2c44 Ehd2 Fmr1 Fzd4 Gstz1 Hmgcs1 Hoxd4 Indo Inmt Itga7 Lgals12 Lhx8 Lipe Mab21l2 Mb Meox2 Mmd Ms4a4b Myom1 Nap1l5 Nnmt Npy1r Nr1d2 Nrg4 Odz2 Pank3 Pck1 Pdk4 Pex13 Pfkfb1 Pkia Pnpla2 Prps1 Rasd1 Rasl12 Rpl37a Rxrg Sgcg Slc1a5 Slc6a13 Slc7a10 Sncg Sorbs1 Stx3 Sucnr1 Svs5 Sycp3 Tcf15 Timp4 Tmem45b Tnnt3 Zfhx4
73	V$NFKB_Q6_01	59	59	26	10275	5811	-1.51	0.0	1.76	0.16	1700006D24Rik Acox1 Actn3 Amy1 Aoc3 Aqp7 B3galt2 Chrdl1 Cidec Ckm Cyp2c44 Ehd2 Fmr1 Folh1 Gpd1 Gsn Gstz1 Hdgfrp2 Hmgcs1 Hoxd4 Indo Itga7 Lgals12 Lhx8 Lims2 Mab21l2 Mb Meox2 Mmd Ms4a4b Myom1 Nap1l1 Nnmt Nr1d2 Odz2 Pank3 Pck1 Pdk4 Per2 Pnpla2 Prps1 Rasd1 Rasl12 Rpl37a Rxrg S3-12 Sgcg Slc1a3 Slc1a5 Slc6a13 Slc7a10 Sncg Sorbs1 Stx3 Sucnr1 Svs5 Tcf15 Timp4 Tmem45b
74	V$TCF4_Q5	72	72	13	12767	3319	-1.54	0.0	1.97	0.18	1700006D24Rik 2810439K08Rik Acox1 Acta1 Actn3 Amy1 Aoc3 Aqp7 B3galt2 Chst1 Ckm Ctsr Cyp2c44 Dmrt2 Ehd2 Fign Fmr1 Folh1 Fzd4 Gpd1 Gsn Gstz1 Hdgfrp2 Hmgcs1 Hoxd4 Indo Inmt Itga7 Lgals12 Lhx8 Lims2 Lipe Mb Meox2 Mmd Ms4a4b Myoc Myom1 Nap1l5 Nnat Nnmt Npy1r Nrg4 Odz2 Pank3 Pck1 Pdk4 Per2 Pex13 Pfkfb1 Pfkfb3 Pkia Pnpla2 Prps1 Rasd1 Rasl12 Rxrg S3-12 Scn7a Sgcg Slc1a3 Slc6a13 Slc7a10 Slc8a1 Sorbs1 St6g…
75	V$LHX3_01: LIM homeobox transcription factor 3	3	3	82	1288	14798	-1.54	0.0	0.03	0.01	Indo Mab21l2 Pdk4
76	V$COREBINDINGFACTOR_Q6	32	32	53	5247	10839	-1.55	0.0	1.65	0.16	1700006D24Rik Acta1 Actn3 Amy1 B3galt2 Ctsr Cyp2c44 Gpd1 Gsn Hdgfrp2 Hoxd4 Indo Inmt Lhx8 Lipe Mb Meox2 Mmd Myoc Myom1 Nnat Odz2 Pck1 Pex13 Pfkfb1 Rasl12 S3-12 Slc1a3 Slc6a13 Sncg Sorbs1 Tmem45b
77	V$AR_01: androgen receptor	10	10	75	1233	14853	-1.57	0.0	2.15	0.18	Ces3 Chrdl1 Folh1 Fzd4 Myom1 Per2 Pfkfb3 Rpl37a S3-12 Tcf15
78	V$CHOP_01: heterodimers of CHOP and C/EBPalpha	20	20	65	4608	11478	-1.6	0.0	0.13	0.01	Acox1 Ces3 Chrdl1 Crtac1 Ctsr Folh1 Hmgcs1 Indo Itga7 Ms4a4b Myom1 Nrg4 Odz2 Pfkfb1 Scn7a Slc1a3 Slc7a10 Slc8a1 Sycp3 Tmem45b
79	V$GATA2_02: GATA-binding factor 2	33	33	52	5474	10612	-1.6	0.0	1.58	0.16	2810439K08Rik Aqp7 B3galt2 Ces3 Cyp2c44 Dmrt2 Ehd2 Gstz1 Indo Inmt Lhx8 Mb Mmd Myoc Myom1 Nap1l1 Npy1r Nrg4 Odz2 Pank3 Pdk4 Pfkfb1 Pkia Prps1 Scn7a Slc1a3 Slc7a10 Slc8a1 St6galnac5 Sucnr1 Svs5 Timp4 Zfhx4
80	V$RFX1_02: X-box binding protein RFX1	33	33	52	5471	10615	-1.6	0.0	1.58	0.16	2810439K08Rik Acox1 Chrdl1 Cidec Ckm Crtac1 Ctsr Ehd2 Folh1 Gpd1 Gstz1 Hmgcs1 Hoxd4 Lhx8 Mb Meox2 Myoc Nap1l1 Nnat Nrg4 Pank3 Pck1 Pdk4 Pfkfb1 Pfkfb3 Rxrg S3-12 Slc7a10 Stx3 Sucnr1 Tcf15 Timp4 Zfhx4
81	V$CDX2_Q5	50	50	35	10231	5855	-1.61	0.0	0.17	0.03	Acox1 Amy1 Aoc3 Aqp7 B3galt2 Ces3 Cidec Ctsr Cyp2c44 Dmrt2 Fmr1 Folh1 Gstz1 Hdgfrp2 Hmgcs1 Hoxd4 Indo Inmt Lgals12 Lhx8 Lims2 Mab21l2 Mb Meox2 Ms4a4b Myoc Myom1 Nap1l1 Npy1r Nrg4 Odz2 Pank3 Pdk4 Pex13 Pfkfb1 Pfkfb3 Pkia Prps1 Rasd1 Scn7a Slc1a3 Slc7a10 Slc8a1 Sorbs1 Stx3 Sucnr1 Sycp3 Tcf15 Tmem45b Zfhx4
82	V$NRF2_01: nuclear respiratory factor 2	10	10	75	2686	13400	-1.63	0.0	0.08	0.01	Crtac1 Fmr1 Hdgfrp2 Hmgcs1 Mmd Pank3 Per2 Prps1 Rpl37a Slc7a10
83	V$NFY_01: nuclear factor Y (Y-box binding factor)	22	22	63	3425	12661	-1.63	0.0	1.7	0.16	2810439K08Rik Acox1 Actn3 Crtac1 Dmrt2 Folh1 Gsn Gstz1 Hdgfrp2 Hmgcs1 Mab21l2 Mmd Myoc Pdk4 Prps1 Rasl12 Slc1a5 Sorbs1 Sycp3 Tcf15 Timp4 Tnnt3
84	V$MYOGNF1_01: myogenin / nuclear factor 1 or related factors	22	22	63	3427	12659	-1.63	0.0	1.69	0.16	Actn3 Chrdl1 Cyp2c44 Ehd2 Fmr1 Folh1 Hdgfrp2 Indo Inmt Lgals12 Mab21l2 Ms4a4b Nr1d2 Pank3 Pdk4 Pfkfb1 Pfkfb3 Rxrg Sncg Sucnr1 Sycp3 Timp4
85	V$TCF1P_Q6	52	52	33	10552	5534	-1.68	0.0	0.18	0.03	1700006D24Rik Acox1 Acta1 Actn3 Aoc3 B3galt2 Chrdl1 Cidec Dmrt2 Ehd2 Fmr1 Folh1 Fzd4 Gpd1 Gsn Hdgfrp2 Hmgcs1 Hoxd4 Indo Inmt Lhx8 Lipe Mb Mmd Ms4a4b Myoc Myom1 Nap1l5 Nnat Nnmt Nr1d2 Odz2 Pdk4 Per2 Pfkfb3 Pkia Pnpla2 Rasd1 Rasl12 Rpl37a Sgcg Slc6a13 Slc8a1 Sncg Sorbs1 St6galnac5 Stx3 Sucnr1 Sycp3 Tcf15 Tmem45b Tnnt3
86	V$CREB_Q2: cAMP-response element-binding protein	4	4	81	1454	14632	-1.69	0.0	0.05	0.01	Hmgcs1 Pck1 Pex13 Rasd1
87	V$FOXO4_01: fork head box O4	55	55	30	11101	4985	-1.69	0.0	0.18	0.03	1700006D24Rik 2810439K08Rik Acox1 Amy1 Aoc3 Aqp7 B3galt2 Chrdl1 Cidec Ckm Ctsr Cyp2c44 Dmrt2 Ehd2 Fign Fmr1 Folh1 Gpd1 Hdgfrp2 Hmgcs1 Hoxd4 Indo Inmt Lgals12 Lhx8 Lims2 Lipe Mb Meox2 Mmd Ms4a4b Myoc Myom1 Nap1l1 Nap1l5 Nrg4 Odz2 Pck1 Pdk4 Pkia Prps1 Rasd1 Rpl37a Scn7a Sgcg Slc1a3 Slc1a5 Slc6a13 Slc8a1 Sorbs1 St6galnac5 Svs5 Tcf15 Tmem45b Zfhx4
88	V$CEBPGAMMA_Q6	65	65	20	11559	4527	-1.7	0.0	1.57	0.16	1700006D24Rik 2810439K08Rik Acox1 Acta1 Actn3 Amy1 Aoc3 B3galt2 Ces3 Chst1 Cidec Ckm Ctsr Cyp2c44 Dmrt2 Ehd2 Fign Folh1 Hdgfrp2 Hmgcs1 Inmt Lgals12 Lhx8 Lims2 Lipe Mab21l2 Mb Meox2 Mmd Ms4a4b Myoc Myom1 Nap1l1 Nnat Nnmt Npy1r Nr1d2 Nrg4 Odz2 Pank3 Pck1 Per2 Pex13 Pfkfb1 Pkia Prps1 Rasd1 Rasl12 Rpl37a S3-12 Scn7a Sgcg Slc1a3 Slc1a5 Slc6a13 Slc8a1 Sorbs1 St6galnac5 Sucnr1 Svs5 Sycp3 Tcf15 Timp4 Tnn…
89	V$IRF_Q6_01	36	36	49	7493	8593	-1.71	0.0	0.21	0.03	1700006D24Rik Actn3 Amy1 B3galt2 Cidec Ctsr Ehd2 Fmr1 Gsn Hdgfrp2 Hmgcs1 Indo Inmt Itga7 Lhx8 Mab21l2 Meox2 Mmd Myoc Myom1 Nnat Nnmt Npy1r Nr1d2 Nrg4 Odz2 Pdk4 Pex13 Pfkfb3 Rasd1 Rasl12 Rpl37a Slc1a5 Slc6a13 Sucnr1 Tcf15
90	V$PAX3_B: Pax-3 binding sites	48	48	37	9739	6347	-1.72	0.0	0.21	0.03	1700006D24Rik 2810439K08Rik Acox1 Actn3 Aoc3 B3galt2 Ces3 Cidec Ckm Cyp2c44 Ehd2 Fign Fmr1 Fzd4 Gstz1 Hdgfrp2 Hmgcs1 Inmt Lgals12 Lhx8 Lims2 Lipe Mab21l2 Mb Meox2 Ms4a4b Nap1l5 Nnmt Nrg4 Pank3 Pdk4 Per2 Pex13 Pfkfb3 Pnpla2 Rasd1 Rpl37a S3-12 Slc1a3 Slc1a5 Slc6a13 Slc7a10 Sorbs1 St6galnac5 Sycp3 Tcf15 Timp4 Zfhx4
91	V$E2A_Q2	54	54	31	9533	6553	-1.72	0.0	1.4	0.07	2810439K08Rik Acta1 Actn3 Aoc3 Aqp7 B3galt2 Ces3 Chrdl1 Chst1 Ckm Crtac1 Cyp2c44 Dmrt2 Ehd2 Fzd4 Gpd1 Gstz1 Hoxd4 Indo Inmt Lgals12 Lims2 Lipe Mb Meox2 Myom1 Nap1l1 Nap1l5 Nnat Npy1r Nr1d2 Odz2 Pank3 Pck1 Per2 Pex13 Pfkfb3 Pkia Prps1 Rasd1 Rasl12 Rxrg Sgcg Slc1a5 Slc6a13 Slc8a1 Sncg Sorbs1 St6galnac5 Stx3 Sycp3 Timp4 Tmem45b Tnnt3
92	V$ZID_01: zinc finger with interaction domain	16	16	69	2370	13716	-1.72	0.0	1.71	0.16	Actn3 Crtac1 Ehd2 Fzd4 Gsn Itga7 Lipe Myom1 Odz2 Pdk4 Slc1a5 Stx3 Tcf15 Timp4 Tmem45b Zfhx4
93	V$COUP_DR1_Q6	5	5	80	470	15616	-1.73	0.0	2.26	0.18	Acta1 Ehd2 Folh1 Mb Pck1
94	V$BARBIE_01: barbiturate-inducible element	46	46	39	8054	8032	-1.73	0.0	1.34	0.05	1700006D24Rik 2810439K08Rik Acox1 Actn3 Amy1 Aqp7 Cidec Ctsr Cyp2c44 Dmrt2 Fmr1 Folh1 Gsn Gstz1 Hmgcs1 Hoxd4 Itga7 Lhx8 Lims2 Mb Meox2 Mmd Myoc Myom1 Nap1l5 Nnat Nnmt Nr1d2 Nrg4 Pck1 Per2 Pex13 Pfkfb1 Pfkfb3 Prps1 Rasl12 Rxrg Scn7a Sgcg Slc1a3 Slc1a5 Slc6a13 Slc8a1 Stx3 Sucnr1 Zfhx4
95	V$NRF1_Q6	7	7	78	789	15297	-1.74	0.0	2.08	0.18	1700006D24Rik 2810439K08Rik Cyp2c44 Fmr1 Ms4a4b Nnat Rpl37a
96	V$E2F4DP2_01: E2F-4:DP-2 heterodimer	13	13	72	1828	14258	-1.74	0.0	1.8	0.16	Crtac1 Cyp2c44 Ehd2 Fmr1 Gstz1 Lims2 Mb Nap1l5 Nnat Nrg4 Prps1 Sycp3 Tmem45b
97	V$S8_01: S8	4	4	81	1431	14655	-1.75	0.0	0.05	0.01	Indo Odz2 Pdk4 Slc1a3
98	V$NKX3A_01: NK class homeobox factor 3A	13	13	72	3183	12903	-1.76	0.0	0.13	0.01	Amy1 B3galt2 Folh1 Hdgfrp2 Hmgcs1 Ms4a4b Npy1r Odz2 Pfkfb1 Rasd1 Sgcg St6galnac5 Svs5
99	V$PAX6_01: Pax-6	43	43	42	7539	8547	-1.76	0.0	1.27	0.03	1700006D24Rik Acta1 B3galt2 Ces3 Chrdl1 Chst1 Ctsr Cyp2c44 Ehd2 Fmr1 Fzd4 Gsn Hmgcs1 Indo Inmt Itga7 Lipe Mb Meox2 Ms4a4b Myoc Myom1 Nap1l5 Nnat Npy1r Pank3 Pdk4 Pkia Pnpla2 Rasd1 Rasl12 Rpl37a Rxrg Slc1a3 Slc1a5 Slc6a13 Slc8a1 Sncg Sorbs1 St6galnac5 Stx3 Sycp3 Tcf15
100	V$MINI20_B: Muscle initiator sequence-20	49	49	36	9857	6229	-1.79	0.0	0.24	0.03	1700006D24Rik Acta1 Actn3 Aoc3 Aqp7 Ces3 Cidec Ckm Crtac1 Cyp2c44 Dmrt2 Ehd2 Fign Folh1 Gpd1 Gsn Gstz1 Hdgfrp2 Hoxd4 Inmt Itga7 Lgals12 Lims2 Meox2 Mmd Myoc Myom1 Nap1l1 Nap1l5 Nnmt Nr1d2 Nrg4 Pdk4 Per2 Pex13 Pkia Rasd1 Rxrg Sgcg Slc6a13 Slc7a10 Sncg Sorbs1 St6galnac5 Stx3 Sycp3 Tcf15 Tmem45b Tnnt3
101	V$BRN2_01: POU factor Brn-2	33	33	52	6844	9242	-1.79	0.0	0.24	0.03	1700006D24Rik Acta1 Aoc3 B3galt2 Chst1 Cidec Ckm Dmrt2 Fmr1 Folh1 Hmgcs1 Inmt Mmd Ms4a4b Nap1l1 Nap1l5 Npy1r Nr1d2 Nrg4 Odz2 Pdk4 Pfkfb1 Pnpla2 Prps1 Rpl37a Scn7a Sgcg Slc6a13 Slc7a10 Sorbs1 Sucnr1 Tcf15 Zfhx4
102	V$IPF1_Q4	21	21	64	3368	12718	-1.8	0.0	1.46	0.09	1700006D24Rik Acta1 Ces3 Chrdl1 Cidec Ehd2 Fzd4 Hdgfrp2 Inmt Lgals12 Mab21l2 Myom1 Odz2 Pck1 Pfkfb1 Sgcg Slc8a1 Sncg St6galnac5 Sycp3 Zfhx4
103	V$SOX5_01: Sox-5	42	42	43	7397	8689	-1.8	0.0	1.2	0.03	Amy1 Aqp7 B3galt2 Ces3 Chrdl1 Cidec Ckm Ctsr Cyp2c44 Fign Folh1 Gsn Hoxd4 Indo Inmt Lipe Mab21l2 Meox2 Mmd Ms4a4b Myoc Nap1l1 Nap1l5 Nnmt Nrg4 Pank3 Pkia Pnpla2 Prps1 Rasd1 Rxrg Scn7a Sgcg Slc1a5 Slc6a13 Slc7a10 Slc8a1 St6galnac5 Stx3 Sucnr1 Svs5 Zfhx4
104	V$E2F1_Q3_01	20	20	65	4431	11655	-1.8	0.0	0.19	0.03	1700006D24Rik Chst1 Crtac1 Dmrt2 Fign Fmr1 Fzd4 Gsn Gstz1 Meox2 Mmd Nnat Per2 Pfkfb3 Rasd1 Rasl12 Slc1a5 Sorbs1 Tcf15 Zfhx4
105	V$LDSPOLYA_B: Lentiviral Poly A downstream element	65	65	20	12897	3189	-1.82	0.0	0.18	0.03	1700006D24Rik Acox1 Acta1 Actn3 Amy1 Aoc3 Aqp7 B3galt2 Ces3 Chrdl1 Chst1 Cidec Ctsr Cyp2c44 Dmrt2 Ehd2 Fign Folh1 Fzd4 Gsn Gstz1 Hmgcs1 Hoxd4 Inmt Itga7 Lgals12 Lhx8 Lipe Ms4a4b Myoc Myom1 Nap1l1 Nap1l5 Nnat Nnmt Npy1r Nr1d2 Nrg4 Odz2 Pck1 Pfkfb3 Pkia Pnpla2 Rasd1 Rasl12 Rpl37a Rxrg S3-12 Scn7a Sgcg Slc1a3 Slc1a5 Slc6a13 Slc8a1 Sncg Sorbs1 St6galnac5 Sucnr1 Svs5 Sycp3 Tcf15 Timp4 Tmem45b Tnnt3 Zf…
106	V$CDPCR3HD_01: cut-like homeodomain protein	24	24	61	5119	10967	-1.85	0.0	0.23	0.03	Acta1 Dmrt2 Fign Fzd4 Indo Mab21l2 Myom1 Nrg4 Odz2 Pdk4 Per2 Pkia Pnpla2 Prps1 Rasd1 Rpl37a Rxrg Sgcg Slc1a5 Slc6a13 Slc8a1 St6galnac5 Sycp3 Tmem45b
107	V$USF_C: USF binding site	38	38	47	7677	8409	-1.85	0.0	0.29	0.03	1700006D24Rik Acox1 Aoc3 Aqp7 B3galt2 Chst1 Ckm Dmrt2 Ehd2 Fmr1 Folh1 Gpd1 Hoxd4 Indo Inmt Lgals12 Mb Meox2 Ms4a4b Myoc Myom1 Nap1l1 Nnmt Npy1r Nr1d2 Pank3 Pex13 Pfkfb3 Rasl12 Rpl37a Slc6a13 Slc8a1 St6galnac5 Svs5 Sycp3 Tcf15 Tmem45b Zfhx4
108	V$CREB_Q2_01	23	23	62	4931	11155	-1.85	0.0	0.23	0.03	1700006D24Rik Acox1 Actn3 B3galt2 Gpd1 Gstz1 Hmgcs1 Itga7 Mb Mmd Nap1l5 Pck1 Pdk4 Per2 Pex13 Rasd1 Rpl37a Rxrg Scn7a Sgcg St6galnac5 Stx3 Tmem45b
109	V$AREB6_01: AREB6 (Atp1a1 regulatory element binding factor 6)	15	15	70	3476	12610	-1.86	0.0	0.17	0.03	Acta1 Cidec Ckm Crtac1 Cyp2c44 Ehd2 Fign Mb Mmd Nap1l1 Nap1l5 Rasd1 Slc7a10 Sncg Stx3
110	V$GATA1_06: GATA-binding factor 1	27	27	58	4595	11491	-1.86	0.0	1.23	0.03	2810439K08Rik Aqp7 B3galt2 Ces3 Dmrt2 Ehd2 Gstz1 Inmt Lhx8 Mb Mmd Nap1l1 Npy1r Nrg4 Odz2 Pck1 Pdk4 Pfkfb1 Prps1 Rasd1 Scn7a Slc1a3 Slc7a10 Slc8a1 St6galnac5 Sucnr1 Timp4
111	V$CP2_01: CP2	56	56	29	10095	5991	-1.87	0.0	1.15	0.03	2810439K08Rik Acta1 Actn3 Aoc3 Aqp7 Ces3 Chst1 Cidec Ctsr Dmrt2 Ehd2 Fign Folh1 Fzd4 Gpd1 Gstz1 Hdgfrp2 Hmgcs1 Hoxd4 Indo Itga7 Lgals12 Lims2 Lipe Mab21l2 Mb Mmd Ms4a4b Myoc Myom1 Nap1l1 Nap1l5 Nnat Nnmt Odz2 Pck1 Pex13 Pfkfb1 Pkia Pnpla2 Prps1 Rasd1 Rasl12 Rxrg Sgcg Slc1a3 Slc1a5 Slc7a10 Sncg St6galnac5 Stx3 Svs5 Sycp3 Timp4 Tnnt3 Zfhx4
112	V$ETS2_B: c-Ets-2 binding sites	26	26	59	4421	11665	-1.88	0.0	1.21	0.03	1700006D24Rik Amy1 Aoc3 B3galt2 Ehd2 Fmr1 Gpd1 Hmgcs1 Hoxd4 Inmt Myom1 Nap1l5 Nnmt Pank3 Pkia Pnpla2 Rasd1 Rxrg S3-12 Sgcg Sncg Stx3 Sucnr1 Svs5 Timp4 Tmem45b
113	V$E2F1_Q6_01	27	27	58	5628	10458	-1.88	0.0	0.26	0.03	1700006D24Rik Acox1 Actn3 Chrdl1 Crtac1 Cyp2c44 Dmrt2 Ehd2 Fmr1 Fzd4 Gstz1 Hdgfrp2 Itga7 Lims2 Mb Meox2 Nap1l5 Nnat Nrg4 Pfkfb1 Pfkfb3 Prps1 Rasd1 Slc1a5 Sorbs1 Sycp3 Tcf15
114	V$TGIF_01: TGIF (5'TG3' interacting factor)	26	26	59	4419	11667	-1.88	0.0	1.21	0.03	Acta1 Actn3 Chrdl1 Cidec Dmrt2 Folh1 Fzd4 Gstz1 Inmt Mab21l2 Mmd Myoc Nnmt Nrg4 Odz2 Per2 Pnpla2 Prps1 Rasl12 S3-12 Sgcg Slc8a1 Svs5 Timp4 Tmem45b Tnnt3
115	V$HAND1E47_01: Hand1:E47 heterodimer	47	47	38	9334	6752	-1.88	0.0	0.31	0.03	1700006D24Rik Actn3 Amy1 Aqp7 Chrdl1 Ckm Cyp2c44 Ehd2 Fign Fmr1 Folh1 Fzd4 Gpd1 Gstz1 Indo Inmt Itga7 Lgals12 Lims2 Lipe Mab21l2 Meox2 Myoc Myom1 Nap1l1 Nnmt Odz2 Pck1 Per2 Pex13 Pfkfb1 Prps1 Rpl37a Rxrg S3-12 Scn7a Sgcg Slc1a3 Slc1a5 Slc6a13 Slc8a1 Sncg Sorbs1 Stx3 Sucnr1 Tnnt3 Zfhx4
116	V$USF_Q6: upstream stimulating factor	56	56	29	10116	5970	-1.89	0.0	1.12	0.03	1700006D24Rik 2810439K08Rik Acox1 Acta1 Aoc3 Aqp7 B3galt2 Ces3 Chrdl1 Chst1 Cidec Ckm Crtac1 Dmrt2 Ehd2 Fign Fmr1 Folh1 Fzd4 Gpd1 Gsn Gstz1 Hdgfrp2 Hoxd4 Indo Inmt Lgals12 Lims2 Mb Mmd Myoc Nap1l1 Nap1l5 Nnmt Npy1r Pank3 Per2 Pex13 Pfkfb3 Pkia Rpl37a S3-12 Scn7a Slc1a3 Slc1a5 Slc6a13 Slc7a10 Sncg St6galnac5 Svs5 Sycp3 Tcf15 Timp4 Tmem45b Tnnt3 Zfhx4
117	V$FOX_Q2	62	62	23	12242	3844	-1.89	0.0	0.23	0.03	1700006D24Rik 2810439K08Rik Acox1 Amy1 Aoc3 B3galt2 Ces3 Chrdl1 Chst1 Cidec Ctsr Cyp2c44 Dmrt2 Fign Fmr1 Gpd1 Gsn Gstz1 Hdgfrp2 Hmgcs1 Hoxd4 Indo Inmt Itga7 Lhx8 Lims2 Lipe Mb Ms4a4b Myoc Myom1 Nap1l1 Nap1l5 Nnat Nnmt Nrg4 Odz2 Pank3 Pex13 Pfkfb1 Pfkfb3 Pkia Prps1 Rasd1 Rasl12 Rpl37a S3-12 Scn7a Sgcg Slc1a3 Slc1a5 Slc6a13 Slc8a1 Sorbs1 St6galnac5 Stx3 Sucnr1 Svs5 Sycp3 Tcf15 Timp4 Zfhx4
118	V$NKX25_01: homeo domain factor Nkx-2.5/Csx, tinman homolog	44	44	41	7926	8160	-1.9	0.0	1.01	0.03	2810439K08Rik Acox1 Actn3 Amy1 Aoc3 Aqp7 Ces3 Chrdl1 Chst1 Fign Fmr1 Gsn Gstz1 Hdgfrp2 Hmgcs1 Hoxd4 Lhx8 Lipe Mab21l2 Meox2 Mmd Ms4a4b Nap1l1 Nap1l5 Npy1r Nrg4 Pank3 Pck1 Pdk4 Pex13 Pfkfb1 Pfkfb3 Pnpla2 Rpl37a Rxrg Scn7a Sgcg Slc1a3 Slc1a5 Sncg Svs5 Tcf15 Tmem45b Tnnt3
119	V$CETS1P54_01: c-Ets-1(p54)	53	53	32	10463	5623	-1.9	0.0	0.3	0.03	1700006D24Rik Acox1 Amy1 Aoc3 Aqp7 Ces3 Chrdl1 Cidec Crtac1 Ctsr Fmr1 Fzd4 Gpd1 Gsn Gstz1 Hdgfrp2 Hmgcs1 Hoxd4 Lhx8 Lims2 Mmd Myoc Myom1 Nap1l5 Nnmt Nr1d2 Odz2 Pank3 Pck1 Pdk4 Per2 Pfkfb1 Pfkfb3 Pnpla2 Prps1 Rasd1 Rasl12 Rpl37a S3-12 Scn7a Sgcg Slc1a5 Slc7a10 Sncg Sorbs1 St6galnac5 Stx3 Sucnr1 Svs5 Tcf15 Timp4 Tmem45b Tnnt3
120	V$IK1_01: Ikaros 1	49	49	36	8866	7220	-1.9	0.0	1.02	0.03	1700006D24Rik Acta1 Aqp7 Cidec Ckm Crtac1 Ctsr Cyp2c44 Ehd2 Fign Fmr1 Folh1 Fzd4 Gpd1 Gsn Gstz1 Hmgcs1 Hoxd4 Itga7 Lgals12 Lhx8 Lims2 Lipe Mb Nnat Npy1r Nr1d2 Nrg4 Odz2 Pank3 Pck1 Pdk4 Pex13 Pfkfb1 Pnpla2 Prps1 Rasd1 Rasl12 Rpl37a Rxrg Slc1a3 Slc1a5 Slc6a13 Slc7a10 Sorbs1 Sucnr1 Svs5 Tcf15 Tmem45b
121	V$GCM_Q2	22	22	63	3662	12424	-1.91	0.0	1.26	0.03	2810439K08Rik Acta1 Aqp7 B3galt2 Dmrt2 Lgals12 Lims2 Mb Myoc Myom1 Nnat Pfkfb3 Pkia Scn7a Slc1a3 Slc1a5 Slc6a13 Sncg Sorbs1 Sycp3 Timp4 Zfhx4
122	V$EVI1_05: ectopic viral integration site 1 encoded factor	8	8	77	1008	15078	-1.91	0.0	1.81	0.16	Ctsr Gstz1 Lims2 Lipe Myoc Myom1 Npy1r Odz2
123	V$HNF3B_01: Hepatocyte Nuclear Factor 3beta	61	61	24	12021	4065	-1.92	0.0	0.25	0.03	1700006D24Rik 2810439K08Rik Amy1 Aoc3 B3galt2 Ces3 Chrdl1 Chst1 Cidec Ckm Ctsr Cyp2c44 Dmrt2 Fign Folh1 Gpd1 Gsn Gstz1 Hdgfrp2 Hmgcs1 Hoxd4 Indo Inmt Itga7 Lgals12 Lhx8 Lims2 Mb Mmd Ms4a4b Myoc Myom1 Nap1l1 Nap1l5 Nr1d2 Nrg4 Odz2 Pex13 Pfkfb1 Pfkfb3 Pkia Prps1 Rasd1 Rasl12 Rpl37a S3-12 Scn7a Sgcg Slc1a3 Slc1a5 Slc6a13 Slc8a1 Sncg Sorbs1 St6galnac5 Stx3 Svs5 Sycp3 Tcf15 Timp4 Zfhx4
124	V$MYCMAX_02: c-Myc:Max heterodimer	27	27	58	5550	10536	-1.93	0.0	0.3	0.03	1700006D24Rik Acox1 Aoc3 Aqp7 B3galt2 Chst1 Ehd2 Fmr1 Folh1 Gpd1 Hoxd4 Indo Inmt Lgals12 Mb Meox2 Myom1 Npy1r Nr1d2 Pank3 Pfkfb1 Pfkfb3 Rpl37a St6galnac5 Sycp3 Tcf15 Tmem45b
125	V$PR_02: is recognized by progesterone receptor	7	7	78	845	15241	-1.94	0.0	1.83	0.16	Ces3 Chst1 Ckm Myoc Myom1 Pex13 Rpl37a
126	V$TITF1_Q3: TTF-1, TITF1 (thyroid transcription factor 1)	31	31	54	6237	9849	-1.95	0.0	0.35	0.03	1700006D24Rik Acox1 Amy1 Aoc3 Aqp7 Cidec Ckm Gsn Gstz1 Hmgcs1 Hoxd4 Lhx8 Lims2 Lipe Meox2 Mmd Myom1 Nap1l1 Npy1r Pank3 Pdk4 Pex13 Pnpla2 Scn7a Sgcg Slc1a3 Slc1a5 Sncg Stx3 Svs5 Zfhx4
127	V$HFH1_01: HNF-3/Fkh Homolog 1	8	8	77	2123	13963	-1.95	0.0	0.12	0.01	Folh1 Hdgfrp2 Indo Nap1l5 Nrg4 Pkia Sgcg Slc1a5
128	V$SMAD4_Q6	37	37	48	6715	9371	-1.96	0.0	0.89	0.03	Acta1 Actn3 Chst1 Ckm Crtac1 Ctsr Dmrt2 Fmr1 Folh1 Gpd1 Gsn Hmgcs1 Hoxd4 Inmt Lgals12 Mmd Myoc Nap1l1 Nrg4 Pdk4 Pex13 Pfkfb1 Pkia Prps1 Rasd1 Rpl37a S3-12 Slc1a5 Slc6a13 Sncg Sorbs1 Stx3 Sucnr1 Sycp3 Timp4 Tnnt3 Zfhx4
129	V$ELK1_02: Elk-1	63	63	22	12367	3719	-1.96	0.0	0.26	0.03	1700006D24Rik 2810439K08Rik Acox1 Acta1 Actn3 Amy1 Aoc3 Aqp7 B3galt2 Chrdl1 Cidec Crtac1 Ctsr Cyp2c44 Dmrt2 Fmr1 Folh1 Fzd4 Gpd1 Gstz1 Hdgfrp2 Hmgcs1 Hoxd4 Inmt Itga7 Lims2 Mab21l2 Mmd Myoc Myom1 Nap1l1 Nap1l5 Nnat Nnmt Nr1d2 Odz2 Pank3 Per2 Pex13 Pfkfb1 Pfkfb3 Pkia Pnpla2 Prps1 Rasd1 Rasl12 Rpl37a Rxrg S3-12 Scn7a Sgcg Slc1a3 Slc1a5 Slc7a10 Sncg Sorbs1 St6galnac5 Stx3 Sucnr1 Svs5 Tcf15 Timp4 Tme…
130	V$MTATA_B: Muscle TATA box	42	42	43	7695	8391	-1.96	0.0	0.85	0.03	2810439K08Rik Acox1 Acta1 Amy1 Aoc3 B3galt2 Ckm Crtac1 Ctsr Cyp2c44 Dmrt2 Ehd2 Folh1 Fzd4 Gstz1 Hmgcs1 Hoxd4 Indo Inmt Lhx8 Lims2 Mab21l2 Meox2 Ms4a4b Myoc Nap1l1 Nap1l5 Nnat Nnmt Nrg4 Pank3 Pck1 Pex13 Rasl12 Rpl37a Sgcg Slc6a13 Slc8a1 Stx3 Sycp3 Tmem45b Zfhx4
131	V$VBP_01: PAR-type chicken vitellogenin promoter-binding protein	10	10	75	1388	14698	-1.97	0.0	1.62	0.16	Amy1 Ces3 Crtac1 Gpd1 Pck1 Per2 Pex13 Pfkfb3 Slc8a1 Zfhx4
132	V$MYCMAX_B: c-Myc:Max binding sites	34	34	51	6152	9934	-1.97	0.0	0.89	0.03	1700006D24Rik 2810439K08Rik B3galt2 Ces3 Chst1 Cidec Crtac1 Dmrt2 Fign Fmr1 Folh1 Fzd4 Gpd1 Hdgfrp2 Inmt Lgals12 Lims2 Mb Meox2 Ms4a4b Myom1 Nap1l1 Nap1l5 Nnmt Nrg4 Pank3 Pfkfb3 Pnpla2 Prps1 Rpl37a Slc1a3 St6galnac5 Sycp3 Tnnt3
133	V$DEC_Q1	62	62	23	11325	4761	-1.98	0.0	1.04	0.03	2810439K08Rik Acox1 Acta1 Aoc3 Aqp7 B3galt2 Ces3 Chrdl1 Chst1 Cidec Ckm Ctsr Cyp2c44 Ehd2 Fmr1 Folh1 Fzd4 Gpd1 Gsn Gstz1 Hdgfrp2 Hmgcs1 Hoxd4 Indo Inmt Lgals12 Mb Meox2 Ms4a4b Myoc Myom1 Nap1l1 Nap1l5 Nnat Nnmt Npy1r Nr1d2 Nrg4 Pank3 Pck1 Per2 Pfkfb3 Pkia Pnpla2 Rasd1 Rasl12 Rpl37a Sgcg Slc1a3 Slc6a13 Slc8a1 Sncg Sorbs1 St6galnac5 Stx3 Sucnr1 Sycp3 Tcf15 Timp4 Tmem45b Tnnt3 Zfhx4
134	V$SMAD3_Q6	48	48	37	9290	6796	-1.98	0.0	0.45	0.03	2810439K08Rik Acox1 Acta1 Actn3 Aoc3 Aqp7 B3galt2 Chrdl1 Cidec Ckm Ctsr Dmrt2 Fmr1 Gpd1 Hoxd4 Indo Inmt Itga7 Lims2 Lipe Meox2 Mmd Myoc Myom1 Nnat Nrg4 Pank3 Per2 Pfkfb1 Pfkfb3 Pkia Prps1 Rasd1 Rasl12 Rpl37a Scn7a Sgcg Slc1a3 Slc1a5 Slc6a13 Slc7a10 Stx3 Svs5 Tcf15 Timp4 Tmem45b Tnnt3 Zfhx4
135	V$EBF_Q6	26	26	59	4557	11529	-1.98	0.0	1.02	0.03	Acta1 Aqp7 Chst1 Cidec Ckm Crtac1 Fign Folh1 Gsn Inmt Lgals12 Lims2 Nap1l1 Nap1l5 Pank3 Pck1 Pdk4 Pfkfb1 Pkia Pnpla2 Rasl12 Rxrg S3-12 Sucnr1 Tnnt3 Zfhx4
136	V$GATA1_02: GATA-binding factor 1	32	32	53	5788	10298	-1.98	0.0	0.88	0.03	1700006D24Rik 2810439K08Rik Acox1 Actn3 Aqp7 Chrdl1 Chst1 Ehd2 Fign Gpd1 Hmgcs1 Indo Inmt Itga7 Lipe Mmd Nnat Npy1r Nr1d2 Odz2 Pank3 Pck1 Pdk4 Pfkfb1 Pkia Prps1 Rasl12 S3-12 Scn7a Slc6a13 Slc7a10 Zfhx4
137	V$RSRFC4_Q2	4	4	81	366	15720	-1.99	0.0	2.04	0.18	Amy1 Meox2 Odz2 St6galnac5
138	V$MRF2_01: modulator recognition factor 2	51	51	34	9841	6245	-1.99	0.0	0.46	0.03	2810439K08Rik Acta1 Amy1 Aoc3 Ces3 Chrdl1 Cidec Ctsr Cyp2c44 Dmrt2 Fmr1 Folh1 Fzd4 Gpd1 Gsn Hmgcs1 Hoxd4 Indo Itga7 Lgals12 Lhx8 Lipe Mab21l2 Mmd Ms4a4b Myoc Nap1l1 Nnat Nnmt Odz2 Pank3 Pck1 Pdk4 Pfkfb1 Pfkfb3 Pkia Pnpla2 Prps1 Rasl12 Scn7a Sgcg Slc1a3 Slc1a5 Slc6a13 Slc8a1 Stx3 Sucnr1 Svs5 Tmem45b Tnnt3 Zfhx4
139	V$ER_Q6: estrogen receptor	44	44	41	8454	7632	-1.99	0.0	0.51	0.03	Acta1 Amy1 Aqp7 Ces3 Chrdl1 Chst1 Ckm Cyp2c44 Ehd2 Fign Folh1 Fzd4 Gpd1 Hmgcs1 Hoxd4 Indo Inmt Itga7 Lgals12 Lhx8 Lipe Mb Nap1l1 Nr1d2 Odz2 Pck1 Pdk4 Per2 Pex13 Pfkfb3 Pkia Rasl12 S3-12 Scn7a Sgcg Slc1a5 Slc6a13 Slc7a10 Sucnr1 Tcf15 Timp4 Tmem45b Tnnt3 Zfhx4
140	V$CREL_01: c-Rel	60	60	25	11700	4386	-2.0	0.0	0.33	0.03	1700006D24Rik Acox1 Actn3 Amy1 Aoc3 Aqp7 Chrdl1 Cidec Ckm Cyp2c44 Dmrt2 Ehd2 Fmr1 Folh1 Fzd4 Gpd1 Gsn Gstz1 Hdgfrp2 Hmgcs1 Hoxd4 Indo Itga7 Lgals12 Lhx8 Lipe Mab21l2 Mb Meox2 Mmd Myom1 Nap1l5 Nnmt Npy1r Nr1d2 Nrg4 Odz2 Pank3 Pdk4 Per2 Pex13 Pfkfb1 Pkia Pnpla2 Rasd1 Rasl12 Rxrg S3-12 Slc1a3 Slc1a5 Slc6a13 Slc7a10 Sncg Sorbs1 Stx3 Sucnr1 Svs5 Sycp3 Tcf15 Tnnt3
141	V$E2F1DP1_01: E2F-1:DP-1 heterodimer	26	26	59	4576	11510	-2.0	0.0	0.99	0.03	Actn3 Chrdl1 Crtac1 Cyp2c44 Ehd2 Fmr1 Fzd4 Gstz1 Hdgfrp2 Itga7 Lims2 Mb Nap1l5 Nnat Nrg4 Pfkfb1 Pfkfb3 Pkia Prps1 Rxrg Slc7a10 Sorbs1 Stx3 Sycp3 Tcf15 Tmem45b
142	V$HLF_01: hepatic leukemia factor	23	23	62	4734	11352	-2.0	0.0	0.33	0.03	2810439K08Rik Amy1 Ces3 Ctsr Ehd2 Gpd1 Gsn Gstz1 Hoxd4 Lipe Ms4a4b Myom1 Nap1l1 Nnat Pex13 Pfkfb3 Pkia Prps1 Rpl37a Slc8a1 Sorbs1 Timp4 Tmem45b
143	V$SOX9_B1: SOX (SRY-related HMG box)	48	48	37	8946	7140	-2.0	0.0	0.73	0.03	2810439K08Rik Amy1 Aqp7 B3galt2 Ces3 Chrdl1 Cidec Ckm Ctsr Cyp2c44 Ehd2 Fign Folh1 Gsn Hmgcs1 Hoxd4 Indo Inmt Lipe Mab21l2 Meox2 Mmd Ms4a4b Myoc Nap1l1 Nap1l5 Nnmt Npy1r Nrg4 Pank3 Pkia Pnpla2 Prps1 Rasd1 Rxrg S3-12 Scn7a Sgcg Slc1a5 Slc6a13 Slc7a10 Slc8a1 Sorbs1 St6galnac5 Stx3 Sucnr1 Svs5 Zfhx4
144	V$SP3_Q3	58	58	27	10655	5431	-2.0	0.0	0.92	0.03	1700006D24Rik 2810439K08Rik Acox1 Acta1 Actn3 Aoc3 Aqp7 Ces3 Chrdl1 Chst1 Cidec Ckm Crtac1 Ctsr Cyp2c44 Dmrt2 Ehd2 Fign Fzd4 Gpd1 Gsn Gstz1 Hdgfrp2 Hmgcs1 Indo Inmt Itga7 Lgals12 Lhx8 Lims2 Mab21l2 Mb Mmd Nap1l1 Nap1l5 Nr1d2 Pck1 Pdk4 Pex13 Pfkfb3 Pnpla2 Rasd1 Rpl37a Rxrg S3-12 Scn7a Sgcg Slc1a5 Slc6a13 Slc7a10 Sncg Sorbs1 St6galnac5 Stx3 Sucnr1 Sycp3 Tcf15 Tmem45b
145	V$VMYB_01: v-Myb	59	59	26	11471	4615	-2.0	0.0	0.36	0.03	1700006D24Rik 2810439K08Rik Aqp7 B3galt2 Ces3 Chrdl1 Chst1 Cidec Ckm Crtac1 Ctsr Cyp2c44 Ehd2 Fmr1 Gpd1 Gsn Gstz1 Hdgfrp2 Hmgcs1 Indo Lgals12 Lhx8 Lims2 Mab21l2 Mb Meox2 Mmd Myoc Nap1l1 Nap1l5 Nnat Nnmt Npy1r Nr1d2 Nrg4 Odz2 Pdk4 Pex13 Pfkfb1 Pfkfb3 Pkia Pnpla2 Prps1 Rasd1 Scn7a Slc1a3 Slc1a5 Slc6a13 Slc8a1 Sncg St6galnac5 Stx3 Sucnr1 Sycp3 Tcf15 Timp4 Tmem45b Tnnt3 Zfhx4
146	V$E2F1_Q6: E2F-1	44	44	41	8300	7786	-2.01	0.0	0.63	0.03	1700006D24Rik 2810439K08Rik Acox1 Actn3 Chrdl1 Ckm Crtac1 Cyp2c44 Dmrt2 Ehd2 Fign Fmr1 Fzd4 Gstz1 Hdgfrp2 Itga7 Lhx8 Lims2 Mb Meox2 Nap1l5 Nnat Nr1d2 Nrg4 Pank3 Pex13 Pfkfb1 Pfkfb3 Pkia Prps1 Rasd1 Rasl12 Rpl37a Rxrg Slc1a3 Slc1a5 Slc7a10 Slc8a1 Sorbs1 St6galnac5 Stx3 Sycp3 Tcf15 Tmem45b
147	V$VMW65_Q6	36	36	49	6926	9160	-2.01	0.0	0.52	0.03	1700006D24Rik Acox1 Amy1 Aoc3 Cidec Cyp2c44 Hdgfrp2 Hmgcs1 Indo Inmt Lgals12 Lhx8 Mab21l2 Myoc Nap1l1 Nnat Nnmt Nrg4 Pank3 Pdk4 Pfkfb1 Pfkfb3 Pkia Rasl12 Rpl37a Rxrg S3-12 Slc1a3 Slc8a1 Sncg Sorbs1 St6galnac5 Stx3 Sucnr1 Sycp3 Zfhx4
148	V$LMO2COM_02: complex of Lmo2 bound to Tal-1, E2A proteins, and GATA-1, half-site 2	45	45	40	8513	7573	-2.01	0.0	0.61	0.03	1700006D24Rik Acox1 Actn3 Aqp7 B3galt2 Ces3 Chrdl1 Crtac1 Ctsr Ehd2 Fign Gpd1 Gsn Hmgcs1 Indo Inmt Itga7 Lhx8 Lipe Mmd Myom1 Nap1l5 Nnat Nnmt Npy1r Nr1d2 Odz2 Pank3 Pck1 Pdk4 Pfkfb1 Pfkfb3 Pkia Prps1 Rasl12 S3-12 Scn7a Slc1a3 Slc6a13 Slc7a10 Slc8a1 Stx3 Sucnr1 Sycp3 Tcf15
149	V$MYOD_01: myoblast determination gene product	57	57	28	10509	5577	-2.01	0.0	0.87	0.03	2810439K08Rik Acta1 Actn3 Aoc3 Aqp7 B3galt2 Ces3 Chrdl1 Chst1 Cidec Ckm Crtac1 Dmrt2 Ehd2 Fign Fzd4 Gpd1 Gsn Gstz1 Hmgcs1 Indo Inmt Lgals12 Lipe Mb Meox2 Mmd Myom1 Nap1l1 Nap1l5 Nnat Npy1r Nr1d2 Nrg4 Odz2 Pck1 Per2 Pex13 Pfkfb3 Pkia Pnpla2 Rasl12 Rxrg S3-12 Slc1a3 Slc1a5 Slc6a13 Slc8a1 Sncg Sorbs1 St6galnac5 Stx3 Sycp3 Tcf15 Timp4 Tmem45b Tnnt3
150	V$NKX25_02: homeo domain factor Nkx-2.5/Csx, tinman homolog	35	35	50	6532	9554	-2.02	0.0	0.7	0.03	Actn3 Amy1 Ces3 Cidec Ctsr Cyp2c44 Ehd2 Folh1 Gstz1 Hdgfrp2 Hoxd4 Indo Lims2 Lipe Mab21l2 Mmd Ms4a4b Myoc Myom1 Nap1l1 Nnmt Nrg4 Pank3 Pck1 Per2 Pex13 Pfkfb1 Prps1 Sgcg Slc1a3 Slc7a10 Sorbs1 St6galnac5 Svs5 Sycp3
151	V$AREB6_02: AREB6 (Atp1a1 regulatory element binding factor 6)	33	33	52	6188	9898	-2.02	0.0	0.66	0.03	2810439K08Rik Acta1 Aoc3 B3galt2 Ctsr Fzd4 Gsn Hmgcs1 Indo Inmt Lgals12 Mb Mmd Ms4a4b Myoc Myom1 Nap1l1 Nap1l5 Nnat Odz2 Pck1 Pfkfb1 Pfkfb3 Pkia Pnpla2 Prps1 Rasd1 S3-12 Slc1a5 Sorbs1 Stx3 Sycp3 Tnnt3
152	V$E2F_Q4: E2F	30	30	55	5484	10602	-2.02	0.0	0.8	0.03	Actn3 Crtac1 Dmrt2 Fmr1 Fzd4 Gsn Gstz1 Hdgfrp2 Hoxd4 Lhx8 Lims2 Mb Meox2 Nap1l5 Nnat Npy1r Nrg4 Pank3 Pfkfb3 Pkia Rasl12 Scn7a Slc1a3 Slc1a5 Slc8a1 Sorbs1 Stx3 Sycp3 Tcf15 Tmem45b
153	V$HNF1_C: Hepatic nuclear factor 1	30	30	55	5495	10591	-2.02	0.0	0.79	0.03	Aoc3 Chrdl1 Ctsr Dmrt2 Fign Inmt Lhx8 Lipe Mab21l2 Meox2 Mmd Ms4a4b Myoc Myom1 Nrg4 Pank3 Pck1 Per2 Pfkfb3 Pkia Prps1 Rasd1 Slc1a3 Slc6a13 Slc8a1 St6galnac5 Stx3 Svs5 Tcf15 Zfhx4
154	V$E2F_Q3_01	28	28	57	5515	10571	-2.03	0.0	0.44	0.03	Acox1 Actn3 Chst1 Dmrt2 Fmr1 Fzd4 Gstz1 Lhx8 Lims2 Mb Meox2 Nap1l5 Nnat Nr1d2 Nrg4 Pank3 Pfkfb1 Prps1 Rasd1 Rasl12 Slc1a3 Slc1a5 Slc7a10 Slc8a1 Sorbs1 Stx3 Tcf15 Tmem45b
155	V$SREBP_Q3	26	26	59	5192	10894	-2.03	0.0	0.4	0.03	2810439K08Rik Actn3 Cidec Cyp2c44 Ehd2 Fign Folh1 Hmgcs1 Hoxd4 Indo Lgals12 Mab21l2 Meox2 Ms4a4b Myom1 Nrg4 Pank3 Pex13 Pfkfb1 Pkia Slc1a3 Slc1a5 Slc7a10 Slc8a1 Sucnr1 Zfhx4
156	V$KROX_Q6	33	33	52	6332	9754	-2.03	0.0	0.54	0.03	2810439K08Rik Acox1 Actn3 Aoc3 Chrdl1 Cidec Ckm Crtac1 Dmrt2 Ehd2 Fmr1 Fzd4 Gstz1 Hdgfrp2 Hmgcs1 Lims2 Mmd Nap1l5 Nr1d2 Pdk4 Per2 Pex13 Pfkfb3 Pnpla2 Prps1 Rasd1 Rxrg Scn7a Slc7a10 Sncg Sorbs1 Stx3 Tcf15
157	V$SREBP1_Q6	27	27	58	5323	10763	-2.03	0.0	0.44	0.03	Acta1 Cidec Ckm Crtac1 Dmrt2 Ehd2 Fmr1 Hmgcs1 Indo Lgals12 Lhx8 Lims2 Meox2 Mmd Myom1 Nnat Pank3 Pck1 Pdk4 Pex13 Pnpla2 Rasl12 Rxrg Sncg Sorbs1 Stx3 Timp4
158	V$TATA_C: Retroviral TATA box	27	27	58	4873	11213	-2.03	0.0	0.86	0.03	1700006D24Rik 2810439K08Rik Acox1 Aoc3 B3galt2 Cidec Gstz1 Hmgcs1 Hoxd4 Indo Lims2 Ms4a4b Myoc Myom1 Nnmt Npy1r Nrg4 Pkia Rasd1 Rpl37a Sgcg Slc1a3 Sorbs1 St6galnac5 Stx3 Sucnr1 Tmem45b
159	V$VMAF_01: v-Maf	53	53	32	10097	5989	-2.04	0.0	0.55	0.03	2810439K08Rik Acta1 Actn3 Amy1 B3galt2 Chst1 Ckm Crtac1 Cyp2c44 Dmrt2 Ehd2 Fign Fmr1 Gpd1 Gsn Gstz1 Hmgcs1 Indo Itga7 Lgals12 Lhx8 Lipe Mab21l2 Meox2 Mmd Nap1l1 Nap1l5 Nnat Npy1r Nr1d2 Odz2 Pck1 Per2 Pfkfb1 Pfkfb3 Pnpla2 Prps1 Rasd1 Rpl37a Rxrg S3-12 Scn7a Slc6a13 Slc7a10 Sorbs1 St6galnac5 Stx3 Svs5 Tcf15 Timp4 Tmem45b Tnnt3 Zfhx4
160	V$GATA1_03: GATA-binding factor 1	30	30	55	5548	10538	-2.04	0.0	0.74	0.03	Aoc3 B3galt2 Ctsr Dmrt2 Fign Fzd4 Gpd1 Gsn Hdgfrp2 Inmt Lhx8 Lims2 Lipe Mmd Myoc Npy1r Nr1d2 Odz2 Pex13 Pnpla2 Prps1 Rxrg Scn7a Sgcg Slc1a5 Slc8a1 Sorbs1 St6galnac5 Stx3 Sycp3
161	V$CEBPDELTA_Q6	65	65	20	11924	4162	-2.04	0.0	1.01	0.03	1700006D24Rik Acox1 Acta1 Actn3 Amy1 Aoc3 B3galt2 Ces3 Chrdl1 Chst1 Cidec Ctsr Cyp2c44 Ehd2 Fign Fmr1 Folh1 Fzd4 Gpd1 Gstz1 Hmgcs1 Hoxd4 Indo Itga7 Lgals12 Lims2 Mab21l2 Meox2 Mmd Ms4a4b Myoc Myom1 Nap1l1 Nnat Nnmt Npy1r Nr1d2 Nrg4 Odz2 Pank3 Pex13 Pfkfb1 Pfkfb3 Pkia Pnpla2 Prps1 Rpl37a Rxrg S3-12 Scn7a Sgcg Slc1a3 Slc1a5 Slc6a13 Slc8a1 Sncg Sorbs1 St6galnac5 Stx3 Sucnr1 Svs5 Sycp3 Tmem45b Tnnt3 …
162	V$EVI1_04: ectopic viral integration site 1 encoded factor	65	65	20	11921	4165	-2.04	0.0	1.02	0.03	1700006D24Rik 2810439K08Rik Acox1 Amy1 Aoc3 Aqp7 B3galt2 Ces3 Chst1 Cidec Ckm Ctsr Cyp2c44 Dmrt2 Ehd2 Folh1 Fzd4 Gpd1 Hdgfrp2 Hmgcs1 Hoxd4 Indo Inmt Itga7 Lgals12 Lhx8 Lims2 Mab21l2 Mb Mmd Ms4a4b Myoc Myom1 Nap1l1 Nap1l5 Nnat Npy1r Nrg4 Odz2 Pank3 Pdk4 Pex13 Pfkfb1 Pkia Rasd1 Rasl12 Rpl37a Rxrg Scn7a Sgcg Slc1a3 Slc1a5 Slc6a13 Slc8a1 Sncg Sorbs1 St6galnac5 Stx3 Sucnr1 Svs5 Sycp3 Tcf15 Tmem45b Tnn…
163	V$TEF_Q6	30	30	55	5711	10375	-2.05	0.0	0.59	0.03	Amy1 B3galt2 Ces3 Cyp2c44 Dmrt2 Folh1 Hmgcs1 Hoxd4 Inmt Itga7 Lhx8 Lims2 Mab21l2 Meox2 Ms4a4b Myoc Nap1l1 Npy1r Nrg4 Pank3 Pex13 Pfkfb1 Prps1 Rasd1 Rasl12 Sgcg Slc1a5 Sycp3 Tnnt3 Zfhx4
164	V$E2F_02: E2F	4	4	81	376	15710	-2.05	0.0	1.97	0.18	Fmr1 Lims2 Nnat Nrg4
165	V$E2F_Q3: E2F	4	4	81	376	15710	-2.05	0.0	1.97	0.18	Fmr1 Lims2 Nnat Nrg4
166	V$E2F4DP1_01: E2F-4:DP-1 heterodimer	4	4	81	376	15710	-2.05	0.0	1.97	0.18	Fmr1 Lims2 Nnat Nrg4
167	V$XFD2_01: Xenopus fork head domain factor 2	18	18	67	3807	12279	-2.05	0.0	0.3	0.03	Cidec Dmrt2 Folh1 Hdgfrp2 Indo Lhx8 Lims2 Mab21l2 Meox2 Myom1 Nap1l1 Nap1l5 Nrg4 Pkia Rasd1 Sgcg Slc1a5 Sorbs1
168	V$NFKB_Q6: NF-kappaB	13	13	72	2017	14069	-2.06	0.0	1.33	0.05	1700006D24Rik Acox1 Amy1 Fign Indo Meox2 Nr1d2 Pank3 Pdk4 Pex13 Rasd1 Slc7a10 Sorbs1
169	V$VMYB_02: v-Myb	11	11	74	2597	13489	-2.06	0.0	0.19	0.03	Hdgfrp2 Indo Lhx8 Mab21l2 Nr1d2 Pex13 Pkia Slc1a3 Sncg Sycp3 Tmem45b
170	V$MMEF2_Q6: myocyte enhancer factor	28	28	57	5273	10813	-2.06	0.0	0.64	0.03	Acox1 Acta1 Amy1 B3galt2 Ces3 Cidec Ckm Dmrt2 Fmr1 Folh1 Gpd1 Hmgcs1 Mb Ms4a4b Nap1l1 Nnat Npy1r Nr1d2 Pex13 Rasd1 Rpl37a Scn7a Sgcg Slc8a1 Sorbs1 St6galnac5 Sycp3 Tcf15
171	V$NMYC_01: N-Myc	20	20	65	3460	12626	-2.06	0.0	1.0	0.03	1700006D24Rik Acox1 Aqp7 B3galt2 Chst1 Cidec Fmr1 Folh1 Gpd1 Hoxd4 Inmt Lgals12 Mb Pank3 Pfkfb3 Rpl37a St6galnac5 Sycp3 Tcf15 Tmem45b
172	V$PIT1_Q6	66	66	19	12132	3954	-2.07	0.0	0.99	0.03	Acox1 Amy1 B3galt2 Ces3 Chrdl1 Ctsr Cyp2c44 Dmrt2 Fign Fmr1 Folh1 Fzd4 Gsn Hdgfrp2 Hmgcs1 Hoxd4 Indo Inmt Itga7 Lhx8 Lims2 Lipe Mab21l2 Mb Meox2 Mmd Ms4a4b Myoc Myom1 Nap1l1 Nap1l5 Nnmt Npy1r Nr1d2 Nrg4 Odz2 Pank3 Pck1 Pdk4 Per2 Pex13 Pfkfb1 Pkia Pnpla2 Prps1 Rasd1 Rasl12 Rpl37a Rxrg S3-12 Scn7a Sgcg Slc1a3 Slc1a5 Slc6a13 Slc8a1 Sncg Sorbs1 St6galnac5 Sucnr1 Svs5 Sycp3 Tcf15 Timp4 Tmem45b Zfhx4
173	V$EVI1_02: ectopic viral integration site 1 encoded factor	4	4	81	383	15703	-2.07	0.0	1.92	0.17	Gstz1 Lipe Myom1 Npy1r
174	V$BACH1_01: BTB and CNC homolog 1	3	3	82	235	15851	-2.08	0.0	2.04	0.18	Pkia Sucnr1 Sycp3
175	V$GATA2_03: GATA-binding factor 2	26	26	59	4838	11248	-2.08	0.0	0.69	0.03	2810439K08Rik Ces3 Ctsr Dmrt2 Ehd2 Gstz1 Lgals12 Lhx8 Lims2 Mb Mmd Nap1l1 Npy1r Nrg4 Pdk4 Pfkfb1 Prps1 Rasd1 Slc1a3 Slc1a5 Slc8a1 St6galnac5 Sucnr1 Timp4 Tnnt3 Zfhx4
176	V$GFI1_01: growth factor independence 1	25	25	60	4693	11393	-2.09	0.0	0.65	0.03	1700006D24Rik Aoc3 Ckm Crtac1 Ctsr Cyp2c44 Dmrt2 Fign Folh1 Hmgcs1 Lhx8 Nap1l1 Nap1l5 Npy1r Nr1d2 Per2 Pex13 Pfkfb1 Rasl12 Rpl37a Rxrg Slc6a13 Slc8a1 St6galnac5 Stx3
177	V$NRF2_Q4: heterodimer containing Nrf2	21	21	64	4223	11863	-2.1	0.0	0.41	0.03	Acta1 B3galt2 Ces3 Chrdl1 Chst1 Cidec Itga7 Lipe Meox2 Nr1d2 Odz2 Pank3 Pck1 Prps1 Rpl37a Rxrg Slc6a13 Sorbs1 Sucnr1 Timp4 Zfhx4
178	V$CACCCBINDINGFACTOR_Q6	4	4	81	1296	14790	-2.1	0.0	0.08	0.01	Hdgfrp2 Lipe Pfkfb3 Slc7a10
179	V$E2F1_Q4: E2F-1	24	24	61	4586	11500	-2.1	0.0	0.57	0.03	Cyp2c44 Fmr1 Fzd4 Gstz1 Lhx8 Lipe Mb Meox2 Nap1l5 Nnat Nr1d2 Nrg4 Pank3 Pck1 Pex13 Pfkfb1 Pkia Pnpla2 Slc1a5 Sncg Sorbs1 Stx3 Tcf15 Tmem45b
180	V$HNF4_DR1_Q3	70	70	15	12846	3240	-2.1	0.0	1.08	0.03	1700006D24Rik 2810439K08Rik Acox1 Acta1 Actn3 Amy1 Aoc3 Aqp7 B3galt2 Ces3 Chst1 Cidec Ckm Crtac1 Ctsr Cyp2c44 Dmrt2 Ehd2 Fign Fmr1 Folh1 Fzd4 Gpd1 Gsn Gstz1 Hdgfrp2 Hmgcs1 Hoxd4 Indo Inmt Itga7 Lgals12 Lims2 Lipe Mb Ms4a4b Myoc Nap1l1 Nnat Nnmt Npy1r Nr1d2 Nrg4 Odz2 Pank3 Pck1 Pdk4 Per2 Pfkfb1 Pfkfb3 Pkia Prps1 Rasd1 Rpl37a S3-12 Scn7a Sgcg Slc1a3 Slc1a5 Slc6a13 Slc7a10 Sncg Sorbs1 Sucnr1 Sycp3 T…
181	V$WHN_B: winged-helix factor nude	19	19	66	3897	12189	-2.1	0.0	0.36	0.03	1700006D24Rik Crtac1 Cyp2c44 Fign Fzd4 Gstz1 Hdgfrp2 Mmd Nrg4 Pdk4 Per2 Pkia Rpl37a Rxrg Scn7a Sorbs1 St6galnac5 Tcf15 Tmem45b
182	V$E2F_Q6: E2F	63	63	22	11750	4336	-2.11	0.0	0.76	0.03	1700006D24Rik 2810439K08Rik Acox1 Acta1 Actn3 Amy1 Aqp7 Chrdl1 Chst1 Crtac1 Cyp2c44 Dmrt2 Ehd2 Fign Fmr1 Folh1 Fzd4 Gsn Gstz1 Hdgfrp2 Hoxd4 Indo Itga7 Lhx8 Lims2 Lipe Mab21l2 Mb Meox2 Myoc Myom1 Nap1l5 Nnat Nnmt Npy1r Nr1d2 Nrg4 Pank3 Pdk4 Per2 Pex13 Pfkfb1 Pfkfb3 Pkia Pnpla2 Prps1 Rasd1 Rasl12 Rpl37a Rxrg Scn7a Slc1a3 Slc1a5 Slc6a13 Slc7a10 Slc8a1 Sorbs1 St6galnac5 Stx3 Sycp3 Tcf15 Timp4 Tmem45b
183	V$E2F1DP1RB_01: Rb:E2F-1:DP-1 trimeric complex	7	7	78	900	15186	-2.11	0.0	1.61	0.16	Dmrt2 Fmr1 Lims2 Nnat Nrg4 Sorbs1 Stx3
184	V$PAX6_Q2	15	15	70	3231	12855	-2.11	0.0	0.28	0.03	Aoc3 Aqp7 Cidec Ehd2 Gpd1 Hdgfrp2 Itga7 Myom1 Npy1r Pank3 Prps1 Rpl37a S3-12 Slc1a5 Sycp3
185	V$E2F1DP2_01: E2F-1:DP-2 heterodimer	8	8	77	1093	14993	-2.12	0.0	1.51	0.11	Fmr1 Gstz1 Lims2 Mb Nap1l5 Nnat Nrg4 Sycp3
186	V$POLY_C: Retroviral Poly A signal	3	3	82	241	15845	-2.12	0.0	1.99	0.18	Chrdl1 Fmr1 St6galnac5
187	V$ELK1_01: Elk-1	22	22	63	4177	11909	-2.13	0.0	0.6	0.03	1700006D24Rik Aqp7 Chrdl1 Crtac1 Ctsr Ehd2 Fmr1 Fzd4 Hdgfrp2 Hoxd4 Lipe Nap1l1 Nap1l5 Pfkfb1 Pkia Prps1 Rasd1 S3-12 Slc7a10 Sucnr1 Svs5 Tmem45b
188	V$E12_Q6	22	22	63	4197	11889	-2.13	0.0	0.58	0.03	2810439K08Rik Acta1 Chrdl1 Ckm Crtac1 Dmrt2 Ehd2 Gpd1 Indo Inmt Lgals12 Lipe Meox2 Myom1 Npy1r Odz2 Pnpla2 S3-12 Slc1a5 Slc6a13 Sncg Timp4
189	V$AR_Q2: androgen receptor	7	7	78	910	15176	-2.13	0.0	1.58	0.16	2810439K08Rik Folh1 Mab21l2 Myom1 Pank3 Scn7a Tcf15
190	V$PADS_C: Retroviral Poly A downstream element	22	22	63	4181	11905	-2.13	0.0	0.6	0.03	1700006D24Rik Amy1 Aqp7 Cyp2c44 Gsn Indo Inmt Mb Meox2 Nap1l5 Pank3 Pfkfb1 Rasl12 Rxrg S3-12 Scn7a Slc1a3 Sncg Sorbs1 St6galnac5 Stx3 Zfhx4
191	V$AP1_C: AP-1 binding site	14	14	71	3020	13066	-2.14	0.0	0.29	0.03	Aqp7 Chst1 Cidec Cyp2c44 Odz2 Pank3 Pck1 Pkia Prps1 Slc7a10 Sorbs1 Sucnr1 Sycp3 Tnnt3
192	V$IRF_Q6	21	21	64	4077	12009	-2.14	0.0	0.52	0.03	Amy1 B3galt2 Ctsr Fmr1 Folh1 Indo Inmt Itga7 Lhx8 Mab21l2 Mmd Myoc Nnmt Nr1d2 Pdk4 Rasd1 Slc1a3 Slc1a5 Svs5 Tcf15 Tmem45b
193	V$HP1SITEFACTOR_Q6	21	21	64	3921	12165	-2.14	0.0	0.67	0.03	2810439K08Rik Acox1 Amy1 Aqp7 B3galt2 Ces3 Chrdl1 Ckm Cyp2c44 Fign Folh1 Hmgcs1 Lgals12 Ms4a4b Npy1r Pdk4 Per2 Scn7a Sgcg Slc1a5 Zfhx4
194	V$CDPCR1_01: cut-like homeodomain protein	68	68	17	12579	3507	-2.14	0.0	0.91	0.03	1700006D24Rik 2810439K08Rik Acox1 Acta1 Actn3 Amy1 B3galt2 Ces3 Chrdl1 Cidec Ctsr Cyp2c44 Dmrt2 Ehd2 Fign Fmr1 Folh1 Fzd4 Gsn Gstz1 Hdgfrp2 Hoxd4 Indo Lhx8 Lims2 Lipe Mab21l2 Meox2 Mmd Ms4a4b Myoc Myom1 Nap1l5 Nnat Nnmt Npy1r Nr1d2 Nrg4 Odz2 Pank3 Pck1 Pdk4 Per2 Pfkfb1 Pfkfb3 Pkia Pnpla2 Prps1 Rasd1 Rasl12 Rpl37a Rxrg S3-12 Scn7a Sgcg Slc1a3 Slc1a5 Slc6a13 Slc7a10 Slc8a1 Sncg Sorbs1 St6galnac5 St…
195	V$PAX9_B: zebrafish Pax-9 binding sites	18	18	67	3642	12444	-2.16	0.0	0.4	0.03	Actn3 Crtac1 Cyp2c44 Fign Folh1 Fzd4 Hdgfrp2 Inmt Lims2 Mb Meox2 Pkia Rxrg S3-12 Scn7a Slc1a5 Tnnt3 Zfhx4
196	V$AFP1_Q6	16	16	69	2738	13348	-2.16	0.0	0.99	0.03	Amy1 Aoc3 B3galt2 Chrdl1 Cyp2c44 Folh1 Hmgcs1 Mab21l2 Meox2 Pdk4 Per2 Rasd1 Rxrg S3-12 Slc1a3 Slc6a13
197	V$MYC_Q2	17	17	68	3003	13083	-2.17	0.0	0.87	0.03	1700006D24Rik Aqp7 B3galt2 Chst1 Folh1 Gpd1 Hoxd4 Inmt Lgals12 Mb Pank3 Pfkfb3 Rpl37a St6galnac5 Sycp3 Tcf15 Tmem45b
198	V$AREB6_03: AREB6 (Atp1a1 regulatory element binding factor 6)	11	11	74	2490	13596	-2.18	0.0	0.24	0.03	2810439K08Rik Ces3 Chrdl1 Ckm Mb Myom1 Nap1l1 Odz2 Pnpla2 S3-12 Tmem45b
199	V$CMYB_01: c-Myb	18	18	67	3299	12787	-2.19	0.0	0.73	0.03	1700006D24Rik Acta1 Actn3 Aqp7 Crtac1 Cyp2c44 Dmrt2 Fign Gsn Lims2 Lipe Mb Nnmt Pfkfb3 Rasl12 Rxrg Slc7a10 Tnnt3
200	V$LPOLYA_B: Lentiviral Poly A signal	18	18	67	3333	12753	-2.2	0.0	0.69	0.03	Amy1 B3galt2 Chrdl1 Cyp2c44 Folh1 Hdgfrp2 Hmgcs1 Hoxd4 Indo Itga7 Ms4a4b Myom1 Nap1l5 Npy1r Scn7a Sgcg Sorbs1 St6galnac5
201	V$E2F1_Q4_01	17	17	68	3363	12723	-2.21	0.0	0.47	0.03	Dmrt2 Fmr1 Fzd4 Gstz1 Lhx8 Lims2 Nnat Nr1d2 Nrg4 Pfkfb1 Rasl12 Slc1a3 Slc1a5 Sorbs1 Stx3 Tcf15 Tmem45b
202	V$TANTIGEN_B: Major T-antigen binding sites	7	7	78	1789	14297	-2.21	0.0	0.17	0.03	Aoc3 Cidec Gpd1 Hdgfrp2 Pank3 Rpl37a Slc1a5
203	V$HMX1_01: H6 homeobox 3	1	1	84	22	16064	-2.22	0.0	2.17	0.18	Nrg4
204	V$E2F_Q4_01	15	15	70	3051	13035	-2.22	0.0	0.41	0.03	Dmrt2 Fmr1 Fzd4 Gstz1 Lhx8 Lims2 Nnat Nr1d2 Nrg4 Pfkfb1 Rasl12 Slc1a5 Sorbs1 Stx3 Tcf15
205	V$ALPHACP1_01	4	4	81	412	15674	-2.22	0.0	1.74	0.16	Folh1 Hmgcs1 Rasl12 Sycp3
206	V$HNF4_01: hepatic nuclear factor 4	84	84	1	15438	648	-2.23	0.0	1.97	0.18	1700006D24Rik 2810439K08Rik Acox1 Acta1 Actn3 Amy1 Aoc3 Aqp7 B3galt2 Ces3 Chrdl1 Chst1 Cidec Ckm Crtac1 Ctsr Cyp2c44 Dmrt2 Ehd2 Fign Fmr1 Folh1 Fzd4 Gpd1 Gsn Gstz1 Hdgfrp2 Hmgcs1 Hoxd4 Indo Inmt Itga7 Lgals12 Lhx8 Lims2 Lipe Mab21l2 Mb Meox2 Mmd Ms4a4b Myoc Myom1 Nap1l1 Nap1l5 Nnat Nnmt Npy1r Nr1d2 Nrg4 Odz2 Pank3 Pck1 Pdk4 Per2 Pex13 Pfkfb1 Pfkfb3 Pnpla2 Prps1 Rasd1 Rasl12 Rpl37a Rxrg S3-12 Scn7…
207	V$AIRE_01	16	16	69	3096	12990	-2.24	0.0	0.54	0.03	Acox1 Ctsr Cyp2c44 Folh1 Fzd4 Gpd1 Inmt Lipe Nap1l1 Nrg4 Pank3 Pex13 Prps1 Rxrg Slc6a13 Zfhx4
208	V$STAT5A_02	12	12	73	2560	13526	-2.25	0.0	0.33	0.03	Acta1 Amy1 Folh1 Gstz1 Lgals12 Nap1l5 Npy1r Pank3 Pnpla2 Slc1a3 Slc6a13 Svs5
209	V$SF1_Q6	14	14	71	2471	13615	-2.26	0.0	0.83	0.03	Acox1 Aqp7 Chrdl1 Ctsr Fmr1 Fzd4 Gpd1 Mb Pfkfb1 Pnpla2 Prps1 Svs5 Sycp3 Tcf15
210	V$AHR_Q5: aryl hydrocarbon / dioxin receptor	8	8	77	1919	14167	-2.27	0.0	0.21	0.03	2810439K08Rik Cidec Cyp2c44 Fmr1 Mmd Pank3 Prps1 Slc1a3
211	V$HNF1_01: hepatic nuclear factor 1	15	15	70	2892	13194	-2.27	0.0	0.55	0.03	Aoc3 Ckm Gsn Inmt Lhx8 Mab21l2 Mb Mmd Ms4a4b Pck1 Pkia Prps1 Rasd1 Sgcg Sucnr1
212	V$ISRE_01: interferon-stimulated response element	3	3	82	263	15823	-2.27	0.0	1.81	0.16	Indo Myoc Rasd1
213	V$XFD1_01: Xenopus fork head domain factor 1	13	13	72	2666	13420	-2.28	0.0	0.4	0.03	1700006D24Rik 2810439K08Rik Hmgcs1 Lhx8 Mmd Myom1 Pank3 Rpl37a Slc1a3 Slc1a5 Slc6a13 Sorbs1 Svs5
214	V$STAF_02: Se-Cys tRNA gene transcription activating factor	14	14	71	2739	13347	-2.29	0.0	0.51	0.03	1700006D24Rik Actn3 Chrdl1 Crtac1 Fign Fmr1 Gpd1 Hdgfrp2 Inmt Lims2 Pank3 Pck1 Slc7a10 Timp4
215	V$HNF3ALPHA_Q6	71	71	14	13492	2594	-2.3	0.0	0.5	0.03	1700006D24Rik 2810439K08Rik Acox1 Actn3 Amy1 Aoc3 B3galt2 Ces3 Chrdl1 Chst1 Cidec Ckm Ctsr Cyp2c44 Dmrt2 Ehd2 Fign Fmr1 Folh1 Gpd1 Gsn Gstz1 Hdgfrp2 Hmgcs1 Indo Inmt Lhx8 Lims2 Lipe Mab21l2 Mb Mmd Ms4a4b Myoc Myom1 Nap1l1 Nap1l5 Nnat Nnmt Npy1r Nr1d2 Nrg4 Odz2 Per2 Pex13 Pfkfb1 Pfkfb3 Pkia Pnpla2 Rasd1 Rasl12 Rpl37a Rxrg S3-12 Scn7a Sgcg Slc1a3 Slc1a5 Slc6a13 Slc8a1 Sncg Sorbs1 St6galnac5 Stx3 Su…
216	V$AP4_01: activator protein 4	9	9	76	1393	14693	-2.3	0.0	1.15	0.03	Chst1 Crtac1 Hmgcs1 Mb Myoc Nap1l1 Rxrg Sgcg Sorbs1
217	V$IK3_01: Ikaros 3	10	10	75	1614	14472	-2.3	0.0	1.06	0.03	Cyp2c44 Hmgcs1 Itga7 Lgals12 Lims2 Lipe Pdk4 Pnpla2 Svs5 Tcf15
218	V$AHRARNT_01: aryl hydrocarbon receptor:Arnt heterodimers	3	3	82	1019	15067	-2.31	0.0	0.09	0.01	Cyp2c44 Dmrt2 Mmd
219	V$E4BP4_01: E4BP4	5	5	80	613	15473	-2.31	0.0	1.49	0.1	Amy1 Ces3 Gpd1 Pex13 Slc8a1
220	V$NKX22_01: NK2 class homeobox factor 2	12	12	73	2088	13998	-2.32	0.0	0.85	0.03	Amy1 Chst1 Hmgcs1 Mab21l2 Nap1l1 Pank3 Pex13 Rpl37a Sgcg Slc1a3 Sorbs1 Sycp3
221	V$ARP1_01: apolipoprotein AI regulatory protein 1	7	7	78	1709	14377	-2.33	0.0	0.21	0.03	Cidec Dmrt2 Pdk4 Pnpla2 Slc1a3 Tcf15 Tmem45b
222	V$COUP_01: COUP:HNF-4 heterodimer	12	12	73	2410	13676	-2.33	0.0	0.45	0.03	2810439K08Rik Acox1 Acta1 Amy1 Fign Folh1 Fzd4 Gpd1 Nap1l1 Pck1 Per2 Pfkfb1
223	V$HFH8_01: HNF-3/Fkh Homolog-8	12	12	73	2411	13675	-2.33	0.0	0.45	0.03	1700006D24Rik Dmrt2 Folh1 Hdgfrp2 Lhx8 Meox2 Nap1l1 Nap1l5 Nrg4 Pkia Sgcg Slc1a5
224	V$NERF_Q2: new ets-related factor 1a	6	6	79	810	15276	-2.34	0.0	1.35	0.05	B3galt2 Pank3 Pnpla2 Sncg Sorbs1 Svs5
225	V$E2F_03	10	10	75	1660	14426	-2.34	0.0	0.96	0.03	Dmrt2 Fmr1 Fzd4 Gstz1 Lims2 Nnat Nrg4 Slc1a5 Sorbs1 Stx3
226	V$E47_02: E47	12	12	73	2323	13763	-2.36	0.0	0.54	0.03	2810439K08Rik Aqp7 Ckm Gsn Lipe Myom1 Odz2 Pfkfb3 Rasl12 S3-12 Slc6a13 Sncg
227	V$FOXD3_01: fork head box D3	73	73	12	13784	2302	-2.36	0.0	0.59	0.03	1700006D24Rik Acox1 Amy1 Aoc3 Aqp7 B3galt2 Ces3 Chrdl1 Chst1 Cidec Ckm Ctsr Cyp2c44 Dmrt2 Ehd2 Fign Fmr1 Folh1 Gpd1 Gsn Gstz1 Hdgfrp2 Hmgcs1 Hoxd4 Indo Inmt Itga7 Lhx8 Lims2 Lipe Mab21l2 Mb Meox2 Mmd Ms4a4b Myoc Myom1 Nap1l1 Nap1l5 Nnat Nnmt Npy1r Nr1d2 Nrg4 Odz2 Pank3 Pck1 Pex13 Pfkfb1 Pfkfb3 Pkia Prps1 Rasd1 Rasl12 Rpl37a Rxrg S3-12 Scn7a Sgcg Slc1a3 Slc1a5 Slc6a13 Slc7a10 Slc8a1 Sorbs1 St6galn…
228	V$USF_01: upstream stimulating factor	10	10	75	1686	14400	-2.36	0.0	0.92	0.03	Acox1 B3galt2 Fmr1 Gpd1 Hoxd4 Mb Pank3 Rpl37a St6galnac5 Sycp3
229	V$DR4_Q2: direct repeat 4	74	74	11	13851	2235	-2.37	0.0	0.74	0.03	1700006D24Rik 2810439K08Rik Acox1 Acta1 Actn3 Amy1 Aoc3 Aqp7 Ces3 Chrdl1 Chst1 Cidec Ckm Crtac1 Ctsr Cyp2c44 Dmrt2 Ehd2 Fign Fmr1 Folh1 Fzd4 Gpd1 Gsn Gstz1 Hdgfrp2 Hmgcs1 Indo Inmt Itga7 Lgals12 Lhx8 Lims2 Lipe Mab21l2 Mb Meox2 Mmd Ms4a4b Myoc Myom1 Nap1l5 Nnat Nnmt Npy1r Nr1d2 Nrg4 Pank3 Pck1 Pdk4 Per2 Pfkfb1 Pfkfb3 Pkia Pnpla2 Prps1 Rasd1 Rxrg S3-12 Scn7a Sgcg Slc1a5 Slc7a10 Slc8a1 Sorbs1 St6ga…
230	V$TFIII_Q6	80	80	5	14762	1324	-2.4	0.0	1.23	0.03	1700006D24Rik 2810439K08Rik Acox1 Acta1 Actn3 Amy1 Aoc3 Aqp7 B3galt2 Ces3 Chrdl1 Chst1 Cidec Ckm Crtac1 Ctsr Cyp2c44 Dmrt2 Ehd2 Fign Fmr1 Folh1 Fzd4 Gpd1 Gsn Gstz1 Hdgfrp2 Hmgcs1 Hoxd4 Inmt Itga7 Lgals12 Lhx8 Lims2 Lipe Mab21l2 Mb Meox2 Mmd Ms4a4b Myoc Myom1 Nap1l1 Nap1l5 Nnat Nnmt Npy1r Nr1d2 Nrg4 Odz2 Pank3 Pdk4 Per2 Pex13 Pfkfb1 Pfkfb3 Pnpla2 Prps1 Rasd1 Rasl12 Rpl37a Rxrg S3-12 Scn7a Slc1a3 S…
231	V$XFD3_01: Xenopus fork head domain factor 3	9	9	76	1927	14159	-2.4	0.0	0.35	0.03	Cidec Hdgfrp2 Lgals12 Lipe Ms4a4b Myoc Npy1r Prps1 Svs5
232	V$TFIIA_Q6	78	78	7	14452	1634	-2.41	0.0	1.03	0.03	1700006D24Rik 2810439K08Rik Acox1 Acta1 Amy1 Aoc3 Aqp7 B3galt2 Ces3 Chrdl1 Chst1 Cidec Crtac1 Ctsr Cyp2c44 Dmrt2 Ehd2 Fign Fmr1 Folh1 Fzd4 Gpd1 Gsn Hdgfrp2 Hmgcs1 Hoxd4 Indo Inmt Itga7 Lgals12 Lhx8 Lims2 Lipe Mab21l2 Mb Meox2 Mmd Ms4a4b Myoc Myom1 Nap1l1 Nnat Nnmt Npy1r Nr1d2 Nrg4 Odz2 Pank3 Pck1 Pdk4 Per2 Pex13 Pfkfb1 Pfkfb3 Pkia Pnpla2 Prps1 Rasd1 Rasl12 Rxrg S3-12 Sgcg Slc1a3 Slc1a5 Slc6a13 Sl…
233	V$CART1_01: Cart-1 (cartilage homeoprotein 1)	9	9	76	1910	14176	-2.42	0.0	0.37	0.03	B3galt2 Mab21l2 Ms4a4b Myoc Nnat Pank3 Pdk4 Sucnr1 Svs5
234	V$CREB_01: cAMP-responsive element binding protein	6	6	79	1467	14619	-2.42	0.0	0.23	0.03	Actn3 Hmgcs1 Nap1l5 Pck1 Pex13 Sgcg
235	V$E2F_Q6_01	9	9	76	1886	14200	-2.43	0.0	0.39	0.03	Dmrt2 Fmr1 Gstz1 Lhx8 Lims2 Nnat Nrg4 Rasl12 Slc1a5
236	V$RORA1_01: RAR-related orphan receptor alpha1	10	10	75	1968	14118	-2.43	0.0	0.51	0.03	Aqp7 Chrdl1 Cyp2c44 Folh1 Gpd1 Hmgcs1 Nap1l5 Per2 Tcf15 Tmem45b
237	V$HIF1_Q5: hypoxia-inducible factor 1	10	10	75	1858	14228	-2.43	0.0	0.64	0.03	Acta1 Actn3 Fign Gstz1 Mb Meox2 Rasd1 Slc6a13 Slc7a10 Tcf15
238	V$HIF1_Q3: hypoxia induced factor	8	8	77	1301	14785	-2.44	0.0	0.96	0.03	Mb Meox2 Nrg4 Rasd1 Slc6a13 Slc7a10 Sycp3 Tcf15
239	V$OLF1_01: olfactory neuron-specific factor	9	9	76	1565	14521	-2.44	0.0	0.8	0.03	Cidec Crtac1 Fign Folh1 Gsn Inmt Pank3 Pdk4 Pkia
240	V$E2_Q6: papilloma virus regulator E2	6	6	79	1455	14631	-2.44	0.0	0.23	0.03	Cyp2c44 Ehd2 Nap1l1 Per2 Pkia Rxrg
241	V$OCT1_01: octamer factor 1	4	4	81	473	15613	-2.46	0.0	1.42	0.07	Mab21l2 Per2 Pfkfb1 Sucnr1
242	V$XBP1_01: X-box-binding protein 1	6	6	79	1436	14650	-2.47	0.0	0.25	0.03	Acox1 Lims2 Mb Myoc Pdk4 Sgcg
243	V$ATF3_Q6: activating transcription factor 3	9	9	76	1687	14399	-2.48	0.0	0.62	0.03	Actn3 Aqp7 Ehd2 Itga7 Nap1l5 Pex13 Pkia Sorbs1 Svs5
244	V$YY1_02: Yin and Yang 1	8	8	77	1683	14403	-2.48	0.0	0.39	0.03	1700006D24Rik Chst1 Lhx8 Lipe Prps1 S3-12 Slc1a3 Sycp3
245	V$ATF_01: activating transcription factor	8	8	77	1644	14442	-2.5	0.0	0.43	0.03	Actn3 B3galt2 Hmgcs1 Nap1l5 Pck1 Pdk4 Pex13 Sgcg
246	V$PAX_Q6	80	80	5	15391	695	-2.52	0.0	0.18	0.03	1700006D24Rik 2810439K08Rik Acox1 Acta1 Actn3 Amy1 Aoc3 Aqp7 B3galt2 Ces3 Chst1 Cidec Ckm Crtac1 Ctsr Cyp2c44 Dmrt2 Ehd2 Fmr1 Folh1 Fzd4 Gpd1 Gsn Hdgfrp2 Hmgcs1 Hoxd4 Indo Itga7 Lgals12 Lhx8 Lims2 Lipe Mab21l2 Mb Meox2 Mmd Ms4a4b Myoc Myom1 Nap1l1 Nap1l5 Nnat Nnmt Npy1r Nr1d2 Nrg4 Odz2 Pank3 Pck1 Pdk4 Per2 Pex13 Pfkfb1 Pfkfb3 Pkia Pnpla2 Prps1 Rasd1 Rasl12 Rpl37a Rxrg S3-12 Scn7a Sgcg Slc1a3 Slc1…
247	V$PAX5_01: B-cell-specific activating protein	7	7	78	1513	14573	-2.52	0.0	0.36	0.03	Acta1 Crtac1 Fign Nap1l1 Slc8a1 Svs5 Timp4
248	V$AR_03: is recognized by androgen reseptor	3	3	82	314	15772	-2.53	0.0	1.46	0.09	Myom1 Pex13 Rpl37a
249	V$ATATA_B: Avian C-type TATA box	5	5	80	1223	14863	-2.54	0.0	0.24	0.03	Amy1 B3galt2 Cidec Ms4a4b Myom1
250	V$OCT1_Q6: octamer factor 1	79	79	6	14753	1333	-2.57	0.0	0.83	0.03	2810439K08Rik Acta1 Actn3 Amy1 Aoc3 Aqp7 B3galt2 Ces3 Chrdl1 Chst1 Cidec Ckm Crtac1 Ctsr Cyp2c44 Dmrt2 Ehd2 Fign Fmr1 Folh1 Fzd4 Gsn Gstz1 Hdgfrp2 Hmgcs1 Hoxd4 Indo Inmt Itga7 Lgals12 Lhx8 Lims2 Lipe Mab21l2 Mb Meox2 Mmd Ms4a4b Myoc Myom1 Nap1l1 Nap1l5 Nnat Nnmt Npy1r Nr1d2 Nrg4 Odz2 Pank3 Pck1 Pdk4 Per2 Pex13 Pfkfb1 Pfkfb3 Pkia Prps1 Rasd1 Rasl12 Rxrg S3-12 Scn7a Sgcg Slc1a3 Slc1a5 Slc6a13 Slc8a…
251	V$TCF11MAFG_01: TCF11:MafG heterodimers	5	5	80	1202	14884	-2.58	0.0	0.26	0.03	Acta1 B3galt2 Meox2 Pfkfb1 Zfhx4
252	V$HSF_Q6	2	2	83	157	15929	-2.58	0.0	1.59	0.16	Nnat Slc6a13
253	V$RREB1_01: Ras-responsive element binding protein 1	7	7	78	1338	14748	-2.59	0.0	0.57	0.03	Acta1 Aqp7 B3galt2 Meox2 Myom1 Nnat Rasd1
254	V$GABP_B: GA binding protein	7	7	78	1367	14719	-2.59	0.0	0.53	0.03	Crtac1 Fmr1 Fzd4 Hmgcs1 Mmd Pank3 Per2
255	V$LEF1_Q6	78	78	7	14812	1274	-2.59	0.0	0.45	0.03	1700006D24Rik 2810439K08Rik Acox1 Acta1 Amy1 Aoc3 Ces3 Chrdl1 Chst1 Cidec Ckm Crtac1 Ctsr Cyp2c44 Dmrt2 Ehd2 Fign Fmr1 Gpd1 Gsn Gstz1 Hdgfrp2 Hmgcs1 Hoxd4 Indo Inmt Itga7 Lgals12 Lhx8 Lims2 Lipe Mb Meox2 Mmd Ms4a4b Myoc Myom1 Nap1l1 Nap1l5 Nnat Nnmt Npy1r Nrg4 Odz2 Pank3 Pck1 Pdk4 Per2 Pex13 Pfkfb1 Pfkfb3 Pkia Pnpla2 Prps1 Rasd1 Rasl12 Rpl37a Rxrg S3-12 Scn7a Sgcg Slc1a3 Slc1a5 Slc6a13 Slc7a10 Sl…
256	V$ARNT_01: AhR nuclear translocator homodimers	7	7	78	1279	14807	-2.59	0.0	0.66	0.03	Fmr1 Gpd1 Hoxd4 Mb Pank3 St6galnac5 Sycp3
257	V$PTF1BETA_Q6	7	7	78	1308	14778	-2.59	0.0	0.61	0.03	1700006D24Rik Actn3 Chst1 Nr1d2 Sucnr1 Timp4 Zfhx4
258	V$CREB_Q4: cAMP-response element binding protein	7	7	78	1301	14785	-2.59	0.0	0.62	0.03	Acox1 B3galt2 Gstz1 Hmgcs1 Nap1l5 Pck1 Pex13
259	V$FOXO1_02: fork head box O1	6	6	79	977	15109	-2.59	0.0	0.88	0.03	Hdgfrp2 Lgals12 Lipe Ms4a4b Pdk4 Prps1
260	V$HOGNESS_B: Imperfect Hogness /Goldberg Box	4	4	81	1041	15045	-2.6	0.0	0.21	0.03	Aoc3 Cidec Hdgfrp2 Rpl37a
261	V$MTF1_Q4	5	5	80	1170	14916	-2.61	0.0	0.29	0.03	Ces3 Dmrt2 Ehd2 Myoc Tmem45b
262	V$STAT5A_01: signal transducer and activator of transcription 5a	6	6	79	1052	15034	-2.64	0.0	0.72	0.03	Lipe Nnmt Pdk4 Pkia Pnpla2 Slc1a3
263	V$CREBP1_Q2: CRE-binding protein 1	4	4	81	1017	15069	-2.64	0.0	0.23	0.03	Actn3 Hmgcs1 Pck1 Pex13
264	V$OCT1_05: octamer-binding factor 1	6	6	79	1091	14995	-2.65	0.0	0.65	0.03	Mab21l2 Per2 Pfkfb1 Sgcg Sucnr1 Sycp3
265	V$OCT_C: Octamer binding site	5	5	80	1072	15014	-2.7	0.0	0.39	0.03	Per2 Pfkfb1 Sgcg Sucnr1 Sycp3
266	V$EGR3_01: early growth response gene 3 product	2	2	83	179	15907	-2.71	0.0	1.4	0.07	Pex13 Scn7a
267	V$E2_Q6_01	4	4	81	952	15134	-2.72	0.0	0.29	0.03	Ctsr Ehd2 Per2 Prps1
268	V$ATF1_Q6	5	5	80	1005	15081	-2.73	0.0	0.48	0.03	Acox1 Nap1l5 Pck1 Sgcg St6galnac5
269	V$FREAC2_01: Fork head RElated ACtivator-2	5	5	80	1012	15074	-2.73	0.0	0.47	0.03	Hdgfrp2 Lipe Meox2 Mmd Ms4a4b
270	V$APOLYA_B: Avian C-type PolyA signal	1	1	84	42	16044	-2.74	0.0	1.59	0.16	Rxrg
271	V$GRE_C: Glucocorticoid response element	4	4	81	596	15490	-2.74	0.0	0.95	0.03	Chst1 Folh1 Meox2 Myom1
272	V$OCT1_B: Octamer binding factor 1	5	5	80	968	15118	-2.75	0.0	0.53	0.03	Per2 Pfkfb1 Rasl12 St6galnac5 Sucnr1
273	V$MAX_01: Max	2	2	83	665	15421	-2.75	0.0	0.14	0.02	Hoxd4 Sycp3
274	V$NKX61_01: NKX6-1	5	5	80	961	15125	-2.75	0.0	0.55	0.03	Ckm Hmgcs1 Indo Lhx8 Odz2
275	V$NFKAPPAB65_01: NF-kappaB (p65)	5	5	80	935	15151	-2.75	0.0	0.59	0.03	Amy1 Aoc3 Nr1d2 Pdk4 Rasd1
276	V$SREBP1_01: sterol regulatory element-binding protein 1	4	4	81	610	15476	-2.75	0.0	0.9	0.03	Acox1 Ehd2 Fmr1 Hoxd4
277	V$ATF_B: ATF binding site	1	1	84	496	15590	-2.78	0.0	0.07	0.01	Pex13
278	V$E2_01: papilloma virus regulator E2	4	4	81	861	15225	-2.82	0.0	0.4	0.03	Ehd2 Nap1l1 Per2 Prps1
279	V$T3R_01: viral homolog of thyroid hormone receptor alpha1	3	3	82	420	15666	-2.84	0.0	0.96	0.03	Cyp2c44 Ehd2 Rpl37a
280	V$TAXCREB_01: Tax/CREB complex	3	3	82	424	15662	-2.85	0.0	0.94	0.03	Acta1 Pdk4 Per2
281	V$PBX_Q3	82	82	3	15355	731	-2.87	0.0	0.78	0.03	1700006D24Rik 2810439K08Rik Acox1 Acta1 Actn3 Amy1 Aoc3 Aqp7 B3galt2 Chrdl1 Chst1 Ckm Ctsr Cyp2c44 Dmrt2 Ehd2 Fign Fmr1 Folh1 Fzd4 Gpd1 Gsn Gstz1 Hdgfrp2 Hmgcs1 Hoxd4 Indo Inmt Itga7 Lgals12 Lhx8 Lims2 Lipe Mab21l2 Mb Meox2 Mmd Ms4a4b Myoc Myom1 Nap1l1 Nap1l5 Nnat Nnmt Npy1r Nr1d2 Nrg4 Odz2 Pank3 Pck1 Pdk4 Per2 Pex13 Pfkfb1 Pfkfb3 Pkia Pnpla2 Prps1 Rasd1 Rasl12 Rpl37a Rxrg S3-12 Scn7a Sgcg Slc1a3…
282	V$HTF_01	3	3	82	716	15370	-2.87	0.0	0.31	0.03	Mb Pdk4 Sgcg
283	V$EGR2_01: Egr-2/Krox-20 early growth response gene product	2	2	83	216	15870	-2.9	0.0	1.15	0.03	Pex13 Scn7a
284	V$RORA2_01: RAR-related orphan receptor alpha2	2	2	83	222	15864	-2.92	0.0	1.11	0.03	Cyp2c44 Zfhx4
285	V$AR_02: high affinity binding sites for androgen receptor	1	1	84	54	16032	-2.94	0.0	1.38	0.06	Myom1
286	V$HNF1_Q6	82	82	3	15436	650	-2.94	0.0	0.6	0.03	1700006D24Rik 2810439K08Rik Acox1 Acta1 Amy1 Aoc3 Aqp7 B3galt2 Ces3 Chrdl1 Cidec Ckm Crtac1 Ctsr Cyp2c44 Dmrt2 Ehd2 Fign Fmr1 Folh1 Fzd4 Gpd1 Gsn Gstz1 Hdgfrp2 Hmgcs1 Hoxd4 Indo Inmt Itga7 Lgals12 Lhx8 Lims2 Lipe Mab21l2 Mb Meox2 Mmd Ms4a4b Myoc Myom1 Nap1l1 Nap1l5 Nnat Nnmt Npy1r Nr1d2 Nrg4 Odz2 Pank3 Pck1 Pdk4 Per2 Pex13 Pfkfb1 Pfkfb3 Pkia Pnpla2 Prps1 Rasd1 Rasl12 Rpl37a Rxrg S3-12 Scn7a Sgcg …
287	V$NFMUE1_Q6	2	2	83	578	15508	-2.95	0.0	0.21	0.03	Gstz1 Prps1
288	V$CREBP1CJUN_01: CRE-binding protein 1:c-Jun heterodimer	3	3	82	631	15455	-2.96	0.0	0.43	0.03	Acox1 B3galt2 Pex13
289	V$HFH4_01	3	3	82	557	15529	-2.96	0.0	0.56	0.03	Lhx8 Scn7a Tcf15
290	V$NFKB_C: NF-kappaB binding site	2	2	83	560	15526	-2.97	0.0	0.22	0.03	Pdk4 Rasd1
291	V$HMEF2_Q6: myocyte enhancer factor	1	1	84	58	16028	-2.97	0.0	1.32	0.05	Ckm
292	V$ARNT_02: AhR nuclear translocator homodimers	2	2	83	563	15523	-2.98	0.0	0.22	0.03	Acox1 Fmr1
293	V$RP58_01: 58 KDA repressor protein	1	1	84	410	15676	-3.06	0.0	0.12	0.01	Actn3
294	V$NGFIC_01: nerve growth factor-induced protein C	2	2	83	280	15806	-3.07	0.0	0.83	0.03	Pex13 Scn7a
295	V$CDPCR3_01: cut-like homeodomain protein	1	1	84	404	15682	-3.09	0.0	0.12	0.01	S3-12
296	V$MEF3_B: MEF-3	2	2	83	483	15603	-3.09	0.0	0.32	0.03	Fzd4 Sgcg
297	V$STRA13_01	2	2	83	478	15608	-3.11	0.0	0.32	0.03	Acox1 Fmr1
298	V$E4F1_Q6	2	2	83	464	15622	-3.11	0.0	0.35	0.03	Hmgcs1 Mb
299	V$GATA4_Q3	83	83	2	15774	312	-3.11	0.0	0.26	0.03	1700006D24Rik 2810439K08Rik Acox1 Acta1 Actn3 Amy1 Aoc3 Aqp7 B3galt2 Ces3 Chrdl1 Chst1 Cidec Ckm Crtac1 Ctsr Cyp2c44 Dmrt2 Ehd2 Fign Fmr1 Folh1 Gpd1 Gsn Gstz1 Hdgfrp2 Hmgcs1 Hoxd4 Indo Inmt Itga7 Lgals12 Lhx8 Lims2 Lipe Mab21l2 Mb Meox2 Mmd Ms4a4b Myoc Myom1 Nap1l1 Nap1l5 Nnat Nnmt Npy1r Nr1d2 Nrg4 Odz2 Pank3 Pck1 Pdk4 Per2 Pex13 Pfkfb1 Pfkfb3 Pkia Pnpla2 Prps1 Rasd1 Rasl12 Rpl37a Rxrg S3-12 Scn7…
300	V$ATF6_01: activating transcription factor 6	2	2	83	332	15754	-3.13	0.0	0.64	0.03	Mb Pdk4
301	V$FOXO4_02: fork head box O4	2	2	83	458	15628	-3.13	0.0	0.36	0.03	Hdgfrp2 Lgals12
302	V$FOXO3_01: fork head box O3	1	1	84	382	15704	-3.14	0.0	0.14	0.02	Hdgfrp2
303	V$HEN1_01: HEN1	1	1	84	382	15704	-3.14	0.0	0.14	0.02	Timp4
304	V$CLOX_01: Clox	2	2	83	324	15762	-3.14	0.0	0.67	0.03	Lims2 Nnmt
305	V$IRF1_01: interferon regulatory factor 1	2	2	83	355	15731	-3.15	0.0	0.57	0.03	Indo Lhx8
306	V$DEAF1_02	1	1	84	375	15711	-3.15	0.0	0.14	0.02	Rasd1
307	V$FREAC3_01: Fork head RElated ACtivator-3	2	2	83	359	15727	-3.16	0.0	0.56	0.03	Hmgcs1 Svs5
308	V$DTYPEPA_B: poly A signal of D-type LTRs	1	1	84	84	16002	-3.2	0.0	1.02	0.03	Nnat
309	V$GNCF_01: GCNF (germ cell nuclear factor)	1	1	84	94	15992	-3.26	0.0	0.93	0.03	Lgals12
310	V$STAT5B_01: signal transducer and activator of transcription 5b	1	1	84	328	15758	-3.27	0.0	0.19	0.03	Nnmt
311	V$MEF2_03: myogenic MADS factor MEF-2	1	1	84	321	15765	-3.28	0.0	0.2	0.03	Pank3
312	V$STAF_01: Se-Cys tRNA gene transcription activating factor	1	1	84	310	15776	-3.31	0.0	0.21	0.03	Timp4
313	V$CAAT_C: Retroviral CCAAT box	1	1	84	121	15965	-3.37	0.0	0.74	0.03	Zfhx4
314	V$CREBP1_01: cAMP-responsive element binding protein 1	1	1	84	261	15825	-3.4	0.0	0.29	0.03	Pck1
315	V$PBX1_02: homeo domain factor Pbx-1	1	1	84	249	15837	-3.42	0.0	0.31	0.03	Nnmt
316	V$R_01: Epstein-Barr virus transcription factor R	1	1	84	238	15848	-3.42	0.0	0.33	0.03	Mmd
317	V$CDP_01: cut-like homeodomain protein	1	1	84	145	15941	-3.43	0.0	0.62	0.03	Cyp2c44
318	V$CDP_02: transcriptional repressor CDP	1	1	84	160	15926	-3.43	0.0	0.56	0.03	Lims2
319	V$MEIS1BHOXA9_02: Meis-1b:HOXA9 heterodimeric binding	1	1	84	192	15894	-3.46	0.0	0.45	0.03	Tmem45b
320	V$EVI1_06: ectopic viral integration site 1 encoded factor	1	1	84	206	15880	-3.46	0.0	0.41	0.03	Mb
321	V$MIF1_01: MIBP-1 / RFX1 complex	1	1	84	197	15889	-3.47	0.0	0.43	0.03	Hmgcs1
