# Supplementary material for: A genomic analysis of mouse models of breast cancer reveals molecular features of mouse models and relationships to human breast cancer
Source: Breast Cancer Res. 2014 Jun 5;16(3):R59. doi: 10.1186/bcr3672 (PMC4078930; doi:10.1186/bcr3672)
Supplement: Additional file 3 — Fold change values organized by mouse tumor model type comparing the mouse model to normal mammary gland. [file bcr3672-S3.zip › Additional_File_3/BRCA_p53_mut_vs_NMLmammary/AdditionalFile61_BRCA_p53_mut_vs_NMLmammary/UpregulatedGenesgather_gene_ontology_121022 (1).txt]

#	Annotation	Total Genes With Ann	Your Genes (With Ann)	Your Genes (No Ann)	Genome (With Ann)	Genome (No Ann)	ln(Bayes factor)	neg ln(p value)	FE: neg ln(p value)	FE: neg ln(FDR)	Genes
1	GO:0007049 [5]: cell cycle	29	29	101	529	11970	24.13	10.41	28.84	23.25	Aurka Aurkb Btg3 Bub1 Bub1b Ccna2 Ccnb1-rs1 Ccnb2 Ccnt1 Cdc20 Cdc2a Cdca1 Chaf1b Cks1b Cks2 Ect2 H2afx Kif11 Lig3 Mad2l1 Mcm2 Mki67 Nusap1 Pole2 Rrm2 Stag1 Stmn1 Trim13 Ube2c
2	GO:0008283 [4]: cell proliferation	33	33	97	705	11794	24.02	10.41	28.7	23.25	5830426I05Rik Aurka Aurkb Btg3 Bub1 Bub1b Ccna2 Ccnb1-rs1 Ccnb2 Ccnt1 Cdc20 Cdc2a Cdca1 Cdca5 Chaf1b Cks1b Cks2 Ect2 H2afx Kif11 Lig3 Mad2l1 Mcm2 Mki67 Nusap1 Pole2 Prc1 Rrm2 Stag1 Stmn1 Trim13 Ube2c Uhrf1
3	GO:0000279 [6]: M phase	15	15	115	124	12375	20.42	10.41	25.21	20.17	Bub1 Bub1b Ccna2 Ccnb1-rs1 Ccnb2 Cdc20 Cdc2a Cdca1 Kif11 Mad2l1 Mki67 Nusap1 Stag1 Stmn1 Ube2c
4	GO:0000910 [5]: cytokinesis	13	13	117	97	12402	18.33	10.41	23.13	18.39	Ccna2 Ccnb1-rs1 Ccnb2 Ccnt1 Cdc20 Cdc2a Cdca5 Cks1b Cks2 Lig3 Nusap1 Prc1 Ube2c
5	GO:0007067 [8]: mitosis	12	12	118	78	12421	18.06	10.41	22.87	18.39	Bub1 Bub1b Ccna2 Ccnb1-rs1 Ccnb2 Cdc20 Cdc2a Mad2l1 Nusap1 Stag1 Stmn1 Ube2c
6	GO:0000087 [7]: M phase of mitotic cell cycle	12	12	118	79	12420	17.92	10.41	22.73	18.39	Bub1 Bub1b Ccna2 Ccnb1-rs1 Ccnb2 Cdc20 Cdc2a Mad2l1 Nusap1 Stag1 Stmn1 Ube2c
7	GO:0000280 [7]: nuclear division	13	13	117	117	12382	16.23	10.41	21.01	16.82	Bub1 Bub1b Ccna2 Ccnb1-rs1 Ccnb2 Cdc20 Cdc2a Mad2l1 Mki67 Nusap1 Stag1 Stmn1 Ube2c
8	GO:0000278 [6]: mitotic cell cycle	13	13	117	123	12376	15.68	10.41	20.45	16.39	Btg3 Bub1 Bub1b Ccna2 Ccnb1-rs1 Ccnb2 Cdc20 Cdc2a Mad2l1 Nusap1 Stag1 Stmn1 Ube2c
9	GO:0050877 [4]: neurophysiological process	1	1	129	1506	10993	8.87	10.41	0.0	0.0	Olfr65
10	GO:0009581 [5]: detection of external stimulus	1	1	129	1366	11133	7.34	10.41	0.0	0.0	Olfr65
11	GO:0007600 [5]: sensory perception	1	1	129	1356	11143	7.23	10.41	0.0	0.0	Olfr65
12	GO:0042330 [5]: taxis	8	8	122	95	12404	6.69	10.41	11.45	7.62	C5r1 Ccl12 Ccl8 Ccr1 Cklf Cklfsf6 Csf3r Il8rb
13	GO:0006935 [6]: chemotaxis	8	8	122	95	12404	6.69	10.41	11.45	7.62	C5r1 Ccl12 Ccl8 Ccr1 Cklf Cklfsf6 Csf3r Il8rb
14	GO:0000074 [6]: regulation of cell cycle	12	12	118	263	12236	5.89	9.72	10.55	6.81	Btg3 Ccna2 Ccnb1-rs1 Ccnb2 Ccnt1 Cdc2a Ect2 H2afx Mad2l1 Nusap1 Trim13 Ube2c
15	GO:0007606 [6]: sensory perception of chemical stimulus	1	1	129	1224	11275	5.83	9.72	0.0	0.0	Olfr65
16	GO:0000067 [6]: DNA replication and chromosome cycle	8	8	122	111	12388	5.66	9.31	10.39	6.74	Chaf1b Lig3 Mad2l1 Mcm2 Nusap1 Pole2 Rrm2 Stag1
17	GO:0007608 [7]: perception of smell	1	1	129	1176	11323	5.32	9.03	0.0	0.0	Olfr65
18	GO:0007017 [7]: microtubule-based process	8	8	122	130	12369	4.62	8.16	9.34	5.77	Birc5 Cdca1 Dnclc1 Kif11 Kif4 Nusap1 Stmn1 Tctex1
19	GO:0050875 [3]: cellular physiological process	101	101	29	7833	4666	4.31	7.85	8.57	5.07	1700051E09Rik 5430413I02Rik 5830426I05Rik Acsl4 Adamts4 Ass1 Aurka Aurkb Bcl2l11 Birc5 Btg3 Bub1 Bub1b C1qg Car2 Ccna2 Ccnb1-rs1 Ccnb2 Ccnt1 Ccr1 Cd209e Cdc20 Cdc2a Cdca1 Cdca5 Chaf1b Chd4 Cks1b Cks2 Csf3r Ctsc Dck Dnajb5 Dnclc1 Dtymk Dyrk3 Ect2 Ero1l Exo1 Fcgr1 Fgd1 Fkbp11 Fkbp4 Furin Gatm H2afx Hnrpf Hsd17b7 Isyna1 Kcna2 Kcnn4 Kif11 Kif4 Klk13 Kpna2 Lalba Lig3 Lss Mad2l1 Mcm2 Melk Mki67 Ncstn N…
20	GO:0007088 [7]: regulation of mitosis	3	3	127	9	12490	3.58	7.03	8.43	5.0	Cdc2a Mad2l1 Nusap1
21	GO:0000070 [9]: mitotic sister chromatid segregation	2	2	128	1	12498	3.21	6.75	8.07	4.87	Mad2l1 Nusap1
22	GO:0000090 [9]: mitotic anaphase	2	2	128	1	12498	3.21	6.75	8.07	4.87	Mad2l1 Nusap1
23	GO:0000819 [8]: sister chromatid segregation	2	2	128	1	12498	3.21	6.75	8.07	4.87	Mad2l1 Nusap1
24	GO:0009186 [8]: deoxyribonucleoside diphosphate metabolism	2	2	128	1	12498	3.21	6.75	8.07	4.87	Dtymk Rrm2
25	GO:0009306 [4]: protein secretion	3	3	127	12	12487	2.89	6.28	7.72	4.58	Kcnn4 Sec61a1 Tnfsf5
26	GO:0000075 [7]: cell cycle checkpoint	3	3	127	16	12483	2.18	5.51	7.0	3.95	Cdc2a H2afx Mad2l1
27	GO:0007059 [7]: chromosome segregation	3	3	127	16	12483	2.18	5.51	7.0	3.95	Mad2l1 Nusap1 Stag1
28	GO:0050874 [3]: organismal physiological process	12	12	118	2396	10103	2.12	5.44	0.0	0.0	C1qg C5r1 Ccl12 Ccl8 Ccr1 Csf3r F2rl2 Fcgr1 Olfr65 Pglyrp1 Tnfrsf11a Tnfsf5
29	GO:0007166 [5]: cell surface receptor linked signal transduction	12	12	118	2290	10209	1.44	4.69	0.0	0.0	Adamts4 C5r1 Ccr1 Chaf1b F2rl2 Fcgr1 Gpr34 Gpr65 Il8rb Olfr65 Rassf3 Rgs20
30	GO:0007052 [9]: mitotic spindle organization and biogenesis	2	2	128	5	12494	1.3	4.6	6.15	3.15	Nusap1 Stmn1
31	GO:0042221 [6]: response to chemical substance	8	8	122	228	12271	1.21	4.46	5.8	2.99	C5r1 Ccl12 Ccl8 Ccr1 Cklf Cklfsf6 Csf3r Il8rb
32	GO:0006260 [6]: DNA replication	5	5	125	89	12410	1.16	4.4	5.87	3.03	Chaf1b Lig3 Mcm2 Pole2 Rrm2
33	GO:0050708 [5]: regulation of protein secretion	2	2	128	6	12493	1.02	4.28	5.87	3.03	Kcnn4 Tnfsf5
34	GO:0000072 [7]: M phase specific microtubule process	2	2	128	6	12493	1.02	4.28	5.87	3.03	Cdca1 Kif11
35	GO:0007093 [8]: mitotic checkpoint	2	2	128	6	12493	1.02	4.28	5.87	3.03	Cdc2a Mad2l1
36	GO:0006350 [6]: transcription	7	7	123	1604	10895	0.98	4.28	0.0	0.0	1700051E09Rik Ccnt1 Chaf1b Chd4 Mcm2 Sap30 Uhrf1
37	GO:0009132 [7]: nucleoside diphosphate metabolism	2	2	128	7	12492	0.78	4.04	5.62	2.89	Dtymk Rrm2
38	GO:0009262 [7]: deoxyribonucleotide metabolism	2	2	128	7	12492	0.78	4.04	5.62	2.89	Dtymk Rrm2
39	GO:0044260 [5]: cellular macromolecule metabolism	36	36	94	2343	10156	0.73	3.99	4.77	2.41	Adamts4 Aurka Aurkb Bub1 Bub1b Cdc20 Cdc2a Ctsc Dnajb5 Dyrk3 Ero1l Fkbp11 Fkbp4 Furin H2afx Isyna1 Klk13 Lalba Mcm2 Melk Ncstn Nola2 Pak1 Pbk Pdpk1 Pglyrp1 Pkm2 Pofut2 Psmb5 Pum2 Rbx1 Rpl31 Stmn1 Trim13 Ttk Ube2c
40	GO:0019219 [5]: regulation of nucleobase, nucleoside, nucleotide and nucleic acid metabolism	7	7	123	1555	10944	0.65	3.9	0.0	0.0	1700051E09Rik Ccnt1 Chaf1b Chd4 Mcm2 Sap30 Uhrf1
41	GO:0045449 [6]: regulation of transcription	7	7	123	1548	10951	0.6	3.84	0.0	0.0	1700051E09Rik Ccnt1 Chaf1b Chd4 Mcm2 Sap30 Uhrf1
42	GO:0006351 [7]: transcription, DNA-dependent	7	7	123	1548	10951	0.6	3.84	0.0	0.0	1700051E09Rik Ccnt1 Chaf1b Chd4 Mcm2 Sap30 Uhrf1
43	GO:0009084 [8]: glutamine family amino acid biosynthesis	2	2	128	8	12491	0.58	3.84	5.41	2.7	Ass1 Pycs
44	GO:0043170 [4]: macromolecule metabolism	37	37	93	2459	10040	0.54	3.78	4.56	2.41	Adamts4 Aurka Aurkb Bub1 Bub1b Cdc20 Cdc2a Ctsc Dnajb5 Dyrk3 Ero1l Fkbp11 Fkbp4 Furin H2afx Isyna1 Klk13 Lalba Mcm2 Melk Ncstn Nola2 Pak1 Pbk Pdpk1 Pglyrp1 Pkm2 Pofut2 Psmb5 Pum2 Rbx1 Rpl31 Stmn1 Tdg Trim13 Ttk Ube2c
45	GO:0006355 [7]: regulation of transcription, DNA-dependent	7	7	123	1521	10978	0.43	3.68	0.0	0.0	1700051E09Rik Ccnt1 Chaf1b Chd4 Mcm2 Sap30 Uhrf1
46	GO:0051046 [4]: regulation of secretion	2	2	128	9	12490	0.37	3.62	5.21	2.6	Kcnn4 Tnfsf5
47	GO:0007051 [8]: spindle organization and biogenesis	2	2	128	9	12490	0.37	3.62	5.21	2.6	Nusap1 Stmn1
48	GO:0009147 [8]: pyrimidine nucleoside triphosphate metabolism	2	2	128	9	12490	0.37	3.62	5.21	2.6	Dtymk Nme1
49	GO:0007186 [6]: G-protein coupled receptor protein signaling pathway	10	10	120	1877	10622	0.37	3.62	0.0	0.0	C5r1 Ccr1 Chaf1b F2rl2 Gpr34 Gpr65 Il8rb Olfr65 Rassf3 Rgs20
50	GO:0006468 [8]: protein amino acid phosphorylation	11	11	119	453	12046	0.36	3.58	4.78	2.41	Aurka Aurkb Bub1 Bub1b Cdc2a Dyrk3 Melk Pak1 Pbk Pdpk1 Ttk
51	GO:0006310 [6]: DNA recombination	3	3	127	33	12466	0.35	3.58	5.13	2.54	H2afx Lig3 Rad51ap1
52	GO:0050896 [3]: response to stimulus	18	18	112	2733	9766	0.12	3.37	0.01	0.0	C1qg C5r1 Ccl12 Ccl8 Ccr1 Chaf1b Cklf Cklfsf6 Csf3r Fcgr1 H2afx Il8rb Lig3 Olfr65 Pdpk1 Pglyrp1 Tdg Tnfsf5
53	GO:0007154 [3]: cell communication	26	26	104	3583	8916	0.11	3.37	0.01	0.0	Adamts4 C5r1 Ccl12 Ccl8 Ccr1 Chaf1b Csf3r Depdc1a Dsg2 Ect2 F2rl2 Fcgr1 Fgd1 Gpr34 Gpr65 Il8rb Kpna2 Olfr65 Pdk1 Pdpk1 Ppp2r5c Racgap1 Rassf3 Rgs20 Stmn1 Tnfsf5
54	GO:0006954 [5]: inflammatory response	5	5	125	118	12381	0.08	3.32	4.73	2.41	Ccl12 Ccl8 Ccr1 Csf3r Fcgr1
55	GO:0000226 [8]: microtubule cytoskeleton organization and biogenesis	3	3	127	37	12462	0.06	3.32	4.83	2.41	Birc5 Cdca1 Kif11
56	GO:0007010 [6]: cytoskeleton organization and biogenesis	9	9	121	346	12153	0.04	0.0	4.5	2.37	Birc5 Cdca1 Dnclc1 Fgd1 Kif11 Kif4 Nusap1 Stmn1 Tctex1
57	GO:0006259 [5]: DNA metabolism	10	10	120	411	12088	0.03	0.0	4.45	2.36	Aurkb Chaf1b Chd4 H2afx Lig3 Mcm2 Pole2 Rad51ap1 Rrm2 Tdg
58	GO:0009628 [5]: response to abiotic stimulus	9	9	121	363	12136	-0.22	0.0	4.22	2.18	C5r1 Ccl12 Ccl8 Ccr1 Cklf Cklfsf6 Csf3r Il8rb Pdpk1
59	GO:0030595 [6]: immune cell chemotaxis	2	2	128	13	12486	-0.23	0.0	4.59	2.41	Ccr1 Csf3r
60	GO:0016310 [7]: phosphorylation	11	11	119	499	12000	-0.24	0.0	4.13	2.17	Aurka Aurkb Bub1 Bub1b Cdc2a Dyrk3 Melk Pak1 Pbk Pdpk1 Ttk
61	GO:0040001 [10]: mitotic spindle positioning or orientation	1	1	129	0	12499	-0.29	0.0	4.58	2.41	Nusap1
62	GO:0045787 [7]: positive regulation of cell cycle	1	1	129	0	12499	-0.29	0.0	4.58	2.41	Nusap1
63	GO:0045839 [8]: negative regulation of mitosis	1	1	129	0	12499	-0.29	0.0	4.58	2.41	Mad2l1
64	GO:0045840 [8]: positive regulation of mitosis	1	1	129	0	12499	-0.29	0.0	4.58	2.41	Nusap1
65	GO:0045841 [9]: negative regulation of mitotic metaphase/anaphase transition	1	1	129	0	12499	-0.29	0.0	4.58	2.41	Mad2l1
66	GO:0046351 [7]: disaccharide biosynthesis	1	1	129	0	12499	-0.29	0.0	4.58	2.41	Lalba
67	GO:0051261 [7]: protein depolymerization	1	1	129	0	12499	-0.29	0.0	4.58	2.41	Stmn1
68	GO:0000281 [6]: cytokinesis after mitosis	1	1	129	0	12499	-0.29	0.0	4.58	2.41	Nusap1
69	GO:0005988 [8]: lactose metabolism	1	1	129	0	12499	-0.29	0.0	4.58	2.41	Lalba
70	GO:0005989 [8]: lactose biosynthesis	1	1	129	0	12499	-0.29	0.0	4.58	2.41	Lalba
71	GO:0006021 [9]: myo-inositol biosynthesis	1	1	129	0	12499	-0.29	0.0	4.58	2.41	Isyna1
72	GO:0007019 [8]: microtubule depolymerization	1	1	129	0	12499	-0.29	0.0	4.58	2.41	Stmn1
73	GO:0008054 [7]: cyclin catabolism	1	1	129	0	12499	-0.29	0.0	4.58	2.41	Ube2c
74	GO:0050900 [6]: immune cell migration	2	2	128	14	12485	-0.35	0.0	4.47	2.36	Ccr1 Csf3r
75	GO:0044237 [4]: cellular metabolism	65	65	65	5201	7298	-0.37	0.0	3.4	1.99	1700051E09Rik Acsl4 Adamts4 Ass1 Aurka Aurkb Bub1 Bub1b Car2 Ccnt1 Cdc20 Cdc2a Chaf1b Chd4 Ctsc Dck Dnajb5 Dtymk Dyrk3 Ero1l Exo1 Fkbp11 Fkbp4 Furin Gatm H2afx Hnrpf Hsd17b7 Isyna1 Klk13 Lalba Lig3 Lss Mcm2 Melk Ncstn Nme1 Nola2 Noxo1 Pak1 Pbk Pdpk1 Pglyrp1 Pkm2 Pofut2 Pole2 Psmb5 Pum2 Pycs Racgap1 Rad51ap1 Rbx1 Rod1 Rpl31 Rrm2 Sap30 Scd2 Sfpq Sqle Stmn1 Tdg Trim13 Ttk Ube2c Uhrf1
76	GO:0009987 [2]: cellular process	117	117	13	10422	2077	-0.41	0.0	3.75	2.07	1700051E09Rik 5430413I02Rik 5830426I05Rik Acsl4 Adamts4 Ass1 Aurka Aurkb Bcl2l11 Birc5 Btg3 Bub1 Bub1b C1qg C5r1 Car2 Ccl12 Ccl8 Ccna2 Ccnb1-rs1 Ccnb2 Ccnt1 Ccr1 Cd209e Cdc20 Cdc2a Cdca1 Cdca5 Chaf1b Chd4 Cks1b Cks2 Csf3r Ctsc Dck Depdc1a Dnajb5 Dnclc1 Dsg2 Dtymk Dyrk3 Ect2 Ero1l Exo1 F2rl2 F730004D16Rik Fcgr1 Fgd1 Fkbp11 Fkbp4 Furin Gatm Gpr34 Gpr65 H2afx Hnrpf Hsd17b7 Il8rb Isyna1 Kcna2 Kcnn4 K…
77	GO:0046903 [3]: secretion	3	3	127	45	12454	-0.42	0.0	4.33	2.25	Kcnn4 Sec61a1 Tnfsf5
78	GO:0045786 [7]: negative regulation of cell cycle	3	3	127	47	12452	-0.52	0.0	4.22	2.18	Btg3 Mad2l1 Trim13
79	GO:0009605 [4]: response to external stimulus	14	14	116	2158	10341	-0.54	0.0	0.01	0.0	C1qg C5r1 Ccl12 Ccl8 Ccr1 Cklf Cklfsf6 Csf3r Fcgr1 Il8rb Olfr65 Pdpk1 Pglyrp1 Tnfsf5
80	GO:0043283 [4]: biopolymer metabolism	21	21	109	1304	11195	-0.55	0.0	3.52	2.07	Adamts4 Aurkb Chaf1b Chd4 Ctsc Furin H2afx Hnrpf Klk13 Lig3 Mcm2 Nola2 Pole2 Psmb5 Pum2 Rad51ap1 Rod1 Rrm2 Sfpq Tdg Ube2c
81	GO:0006221 [7]: pyrimidine nucleotide biosynthesis	2	2	128	17	12482	-0.67	0.0	4.13	2.17	Dtymk Nme1
82	GO:0044267 [6]: cellular protein metabolism	31	31	99	2178	10321	-0.68	0.0	3.23	1.9	Adamts4 Aurka Aurkb Bub1 Bub1b Cdc20 Cdc2a Ctsc Dnajb5 Dyrk3 Ero1l Fkbp11 Fkbp4 Furin H2afx Klk13 Mcm2 Melk Ncstn Nola2 Pak1 Pbk Pdpk1 Psmb5 Pum2 Rbx1 Rpl31 Stmn1 Trim13 Ttk Ube2c
83	GO:0019222 [4]: regulation of metabolism	10	10	120	1685	10814	-0.69	0.0	0.01	0.0	1700051E09Rik Acsl4 Ccnt1 Chaf1b Chd4 Dnclc1 Mcm2 Pum2 Sap30 Uhrf1
84	GO:0019538 [5]: protein metabolism	31	31	99	2199	10300	-0.77	0.0	3.12	1.83	Adamts4 Aurka Aurkb Bub1 Bub1b Cdc20 Cdc2a Ctsc Dnajb5 Dyrk3 Ero1l Fkbp11 Fkbp4 Furin H2afx Klk13 Mcm2 Melk Ncstn Nola2 Pak1 Pbk Pdpk1 Psmb5 Pum2 Rbx1 Rpl31 Stmn1 Trim13 Ttk Ube2c
85	GO:0006220 [7]: pyrimidine nucleotide metabolism	2	2	128	18	12481	-0.77	0.0	4.03	2.17	Dtymk Nme1
86	GO:0007165 [4]: signal transduction	23	23	107	3037	9462	-0.84	0.0	0.03	0.0	Adamts4 C5r1 Ccl12 Ccl8 Ccr1 Chaf1b Depdc1a Ect2 F2rl2 Fcgr1 Fgd1 Gpr34 Gpr65 Il8rb Olfr65 Pdk1 Pdpk1 Ppp2r5c Racgap1 Rassf3 Rgs20 Stmn1 Tnfsf5
87	GO:0008152 [3]: metabolism	67	67	63	5535	6964	-0.84	0.0	2.83	1.68	1700051E09Rik Acsl4 Adamts4 Ass1 Aurka Aurkb Bub1 Bub1b Car2 Ccnt1 Cdc20 Cdc2a Chaf1b Chd4 Ctsc Dck Dnajb5 Dnclc1 Dtymk Dyrk3 Ero1l Exo1 Fkbp11 Fkbp4 Furin Gatm H2afx Hnrpf Hsd17b7 Isyna1 Klk13 Lalba Lig3 Lss Mcm2 Melk Ncstn Nme1 Nola2 Noxo1 Pak1 Pbk Pdpk1 Pglyrp1 Pkm2 Pofut2 Pole2 Psmb5 Pum2 Pycs Racgap1 Rad51ap1 Rbx1 Rod1 Rpl31 Rrm2 Sap30 Scd2 Sfpq Sqle Stmn1 Tdg Trim13 Ttk Ube2c Uhrf1 Umpk
88	GO:0009064 [7]: glutamine family amino acid metabolism	2	2	128	19	12480	-0.86	0.0	3.94	2.17	Ass1 Pycs
89	GO:0044238 [4]: primary metabolism	61	61	69	4995	7504	-0.94	0.0	2.74	1.61	1700051E09Rik Acsl4 Adamts4 Ass1 Aurka Aurkb Bub1 Bub1b Ccnt1 Cdc20 Cdc2a Chaf1b Chd4 Ctsc Dck Dnajb5 Dtymk Dyrk3 Ero1l Exo1 Fkbp11 Fkbp4 Furin Gatm H2afx Hnrpf Hsd17b7 Isyna1 Klk13 Lalba Lig3 Lss Mcm2 Melk Ncstn Nme1 Nola2 Pak1 Pbk Pdpk1 Pglyrp1 Pkm2 Pofut2 Pole2 Psmb5 Pum2 Pycs Rad51ap1 Rbx1 Rod1 Rpl31 Rrm2 Sap30 Scd2 Sfpq Stmn1 Tdg Trim13 Ttk Ube2c Uhrf1
90	GO:0006807 [4]: nitrogen compound metabolism	2	2	128	20	12479	-0.94	0.0	3.85	2.15	Ass1 Dnclc1
91	GO:0015840 [6]: urea transport	1	1	129	1	12498	-0.97	0.0	3.89	2.17	Slc14a2
92	GO:0042396 [7]: phosphagen biosynthesis	1	1	129	1	12498	-0.97	0.0	3.89	2.17	Gatm
93	GO:0045019 [7]: negative regulation of nitric oxide biosynthesis	1	1	129	1	12498	-0.97	0.0	3.89	2.17	Dnclc1
94	GO:0045930 [8]: negative regulation of mitotic cell cycle	1	1	129	1	12498	-0.97	0.0	3.89	2.17	Btg3
95	GO:0046072 [10]: dTDP metabolism	1	1	129	1	12498	-0.97	0.0	3.89	2.17	Dtymk
96	GO:0050714 [6]: positive regulation of protein secretion	1	1	129	1	12498	-0.97	0.0	3.89	2.17	Kcnn4
97	GO:0000724 [8]: double-strand break repair via homologous recombination	1	1	129	1	12498	-0.97	0.0	3.89	2.17	H2afx
98	GO:0000725 [7]: recombinational repair	1	1	129	1	12498	-0.97	0.0	3.89	2.17	H2afx
99	GO:0005984 [7]: disaccharide metabolism	1	1	129	1	12498	-0.97	0.0	3.89	2.17	Lalba
100	GO:0006233 [10]: dTDP biosynthesis	1	1	129	1	12498	-0.97	0.0	3.89	2.17	Dtymk
101	GO:0006600 [6]: creatine metabolism	1	1	129	1	12498	-0.97	0.0	3.89	2.17	Gatm
102	GO:0006601 [7]: creatine biosynthesis	1	1	129	1	12498	-0.97	0.0	3.89	2.17	Gatm
103	GO:0007100 [9]: mitotic centrosome separation	1	1	129	1	12498	-0.97	0.0	3.89	2.17	Kif11
104	GO:0008608 [8]: attachment of spindle microtubules to kinetochore	1	1	129	1	12498	-0.97	0.0	3.89	2.17	Cdca1
105	GO:0009138 [8]: pyrimidine nucleoside diphosphate metabolism	1	1	129	1	12498	-0.97	0.0	3.89	2.17	Dtymk
106	GO:0009139 [8]: pyrimidine nucleoside diphosphate biosynthesis	1	1	129	1	12498	-0.97	0.0	3.89	2.17	Dtymk
107	GO:0009189 [8]: deoxyribonucleoside diphosphate biosynthesis	1	1	129	1	12498	-0.97	0.0	3.89	2.17	Dtymk
108	GO:0009196 [9]: pyrimidine deoxyribonucleoside diphosphate metabolism	1	1	129	1	12498	-0.97	0.0	3.89	2.17	Dtymk
109	GO:0009197 [9]: pyrimidine deoxyribonucleoside diphosphate biosynthesis	1	1	129	1	12498	-0.97	0.0	3.89	2.17	Dtymk
110	GO:0006793 [5]: phosphorus metabolism	11	11	119	600	11899	-1.25	0.0	2.99	1.78	Aurka Aurkb Bub1 Bub1b Cdc2a Dyrk3 Melk Pak1 Pbk Pdpk1 Ttk
111	GO:0006796 [6]: phosphate metabolism	11	11	119	600	11899	-1.25	0.0	2.99	1.78	Aurka Aurkb Bub1 Bub1b Cdc2a Dyrk3 Melk Pak1 Pbk Pdpk1 Ttk
112	GO:0050789 [2]: regulation of biological process	17	17	113	2274	10225	-1.36	0.0	0.05	0.01	1700051E09Rik Acsl4 Aurkb Bcl2l11 Birc5 Ccnt1 Chaf1b Chd4 Dnclc1 Fcgr1 Kcnn4 Mcm2 Pum2 Sap30 Tnfsf5 Ube2c Uhrf1
113	GO:0018107 [9]: peptidyl-threonine phosphorylation	1	1	129	2	12497	-1.37	0.0	3.49	2.07	Pbk
114	GO:0018210 [9]: peptidyl-threonine modification	1	1	129	2	12497	-1.37	0.0	3.49	2.07	Pbk
115	GO:0030071 [8]: regulation of mitotic metaphase/anaphase transition	1	1	129	2	12497	-1.37	0.0	3.49	2.07	Mad2l1
116	GO:0042590 [7]: antigen presentation, exogenous antigen via MHC class I	1	1	129	2	12497	-1.37	0.0	3.49	2.07	Fcgr1
117	GO:0044271 [5]: nitrogen compound biosynthesis	1	1	129	2	12497	-1.37	0.0	3.49	2.07	Ass1
118	GO:0045428 [6]: regulation of nitric oxide biosynthesis	1	1	129	2	12497	-1.37	0.0	3.49	2.07	Dnclc1
119	GO:0046075 [10]: dTTP metabolism	1	1	129	2	12497	-1.37	0.0	3.49	2.07	Dtymk
120	GO:0046125 [8]: pyrimidine deoxyribonucleoside metabolism	1	1	129	2	12497	-1.37	0.0	3.49	2.07	Dtymk
121	GO:0051047 [5]: positive regulation of secretion	1	1	129	2	12497	-1.37	0.0	3.49	2.07	Kcnn4
122	GO:0001802 [6]: type III hypersensitivity	1	1	129	2	12497	-1.37	0.0	3.49	2.07	Fcgr1
123	GO:0001803 [7]: regulation of type III hypersensitivity	1	1	129	2	12497	-1.37	0.0	3.49	2.07	Fcgr1
124	GO:0001805 [8]: positive regulation of type III hypersensitivity	1	1	129	2	12497	-1.37	0.0	3.49	2.07	Fcgr1
125	GO:0001824 [3]: blastocyst development	1	1	129	2	12497	-1.37	0.0	3.49	2.07	5830426I05Rik
126	GO:0001832 [4]: blastocyst growth	1	1	129	2	12497	-1.37	0.0	3.49	2.07	5830426I05Rik
127	GO:0001833 [5]: inner cell mass cell proliferation	1	1	129	2	12497	-1.37	0.0	3.49	2.07	5830426I05Rik
128	GO:0006004 [8]: fucose metabolism	1	1	129	2	12497	-1.37	0.0	3.49	2.07	Pofut2
129	GO:0006213 [7]: pyrimidine nucleoside metabolism	1	1	129	2	12497	-1.37	0.0	3.49	2.07	Dtymk
130	GO:0006235 [10]: dTTP biosynthesis	1	1	129	2	12497	-1.37	0.0	3.49	2.07	Dtymk
131	GO:0006526 [6]: arginine biosynthesis	1	1	129	2	12497	-1.37	0.0	3.49	2.07	Ass1
132	GO:0007095 [9]: mitotic G2 checkpoint	1	1	129	2	12497	-1.37	0.0	3.49	2.07	Cdc2a
133	GO:0009133 [7]: nucleoside diphosphate biosynthesis	1	1	129	2	12497	-1.37	0.0	3.49	2.07	Dtymk
134	GO:0009148 [8]: pyrimidine nucleoside triphosphate biosynthesis	1	1	129	2	12497	-1.37	0.0	3.49	2.07	Dtymk
135	GO:0009202 [8]: deoxyribonucleoside triphosphate biosynthesis	1	1	129	2	12497	-1.37	0.0	3.49	2.07	Dtymk
136	GO:0009211 [9]: pyrimidine deoxyribonucleoside triphosphate metabolism	1	1	129	2	12497	-1.37	0.0	3.49	2.07	Dtymk
137	GO:0009212 [9]: pyrimidine deoxyribonucleoside triphosphate biosynthesis	1	1	129	2	12497	-1.37	0.0	3.49	2.07	Dtymk
138	GO:0009253 [8]: peptidoglycan catabolism	1	1	129	2	12497	-1.37	0.0	3.49	2.07	Pglyrp1
139	GO:0006281 [6]: DNA repair	4	4	126	124	12375	-1.44	0.0	3.14	1.85	Chaf1b H2afx Lig3 Tdg
140	GO:0006950 [4]: response to stress	13	13	117	794	11705	-1.48	0.0	2.63	1.58	C1qg C5r1 Ccl12 Ccl8 Ccr1 Chaf1b Csf3r Fcgr1 H2afx Lig3 Pdpk1 Tdg Tnfsf5
141	GO:0044262 [6]: cellular carbohydrate metabolism	5	5	125	188	12311	-1.49	0.0	3.01	1.78	Isyna1 Lalba Pglyrp1 Pkm2 Pofut2
142	GO:0007582 [2]: physiological process	112	112	18	10163	2336	-1.51	0.0	2.36	1.49	1700051E09Rik 5430413I02Rik 5830426I05Rik Acsl4 Adamts4 Ass1 Aurka Aurkb Bcl2l11 Birc5 Btg3 Bub1 Bub1b C1qg C5r1 Car2 Ccl12 Ccl8 Ccna2 Ccnb1-rs1 Ccnb2 Ccnt1 Ccr1 Cd209e Cdc20 Cdc2a Cdca1 Cdca5 Chaf1b Chd4 Cklf Cklfsf6 Cks1b Cks2 Csf3r Ctsc Dck Dnajb5 Dnclc1 Dtymk Dyrk3 Ect2 Ero1l Exo1 F2rl2 Fcgr1 Fgd1 Fkbp11 Fkbp4 Furin Gatm H2afx Hnrpf Hsd17b7 Il8rb Isyna1 Kcna2 Kcnn4 Kif11 Kif4 Klk13 Kpna2 Lalb…
143	GO:0006605 [7]: protein targeting	5	5	125	190	12309	-1.53	0.0	2.98	1.77	Ccnb1-rs1 Kpna2 Sec61a1 Ssr2 Tdg
144	GO:0006996 [5]: organelle organization and biogenesis	12	12	118	735	11764	-1.63	0.0	2.49	1.53	Birc5 Cdca1 Chd4 Dnclc1 Fgd1 H2afx Kif11 Kif4 Mcm2 Nusap1 Stmn1 Tctex1
145	GO:0018105 [9]: peptidyl-serine phosphorylation	1	1	129	3	12496	-1.64	0.0	3.21	1.9	Pbk
146	GO:0018209 [9]: peptidyl-serine modification	1	1	129	3	12496	-1.64	0.0	3.21	1.9	Pbk
147	GO:0000270 [7]: peptidoglycan metabolism	1	1	129	3	12496	-1.64	0.0	3.21	1.9	Pglyrp1
148	GO:0001788 [7]: antibody-dependent cellular cytotoxicity	1	1	129	3	12496	-1.64	0.0	3.21	1.9	Fcgr1
149	GO:0006561 [9]: proline biosynthesis	1	1	129	3	12496	-1.64	0.0	3.21	1.9	Pycs
150	GO:0006599 [7]: phosphagen metabolism	1	1	129	3	12496	-1.64	0.0	3.21	1.9	Gatm
151	GO:0006972 [6]: hyperosmotic response	1	1	129	3	12496	-1.64	0.0	3.21	1.9	Pdpk1
152	GO:0007091 [9]: mitotic metaphase/anaphase transition	1	1	129	3	12496	-1.64	0.0	3.21	1.9	Mad2l1
153	GO:0007094 [9]: mitotic spindle checkpoint	1	1	129	3	12496	-1.64	0.0	3.21	1.9	Mad2l1
154	GO:0009120 [7]: deoxyribonucleoside metabolism	1	1	129	3	12496	-1.64	0.0	3.21	1.9	Dtymk
155	GO:0009219 [8]: pyrimidine deoxyribonucleotide metabolism	1	1	129	3	12496	-1.64	0.0	3.21	1.9	Dtymk
156	GO:0009221 [8]: pyrimidine deoxyribonucleotide biosynthesis	1	1	129	3	12496	-1.64	0.0	3.21	1.9	Dtymk
157	GO:0008652 [7]: amino acid biosynthesis	2	2	128	31	12468	-1.66	0.0	3.1	1.82	Ass1 Pycs
158	GO:0009058 [4]: biosynthesis	13	13	117	833	11666	-1.71	0.0	2.35	1.48	Ass1 Dnclc1 Dtymk Gatm Isyna1 Lalba Nme1 Nola2 Pum2 Pycs Rpl31 Scd2 Umpk
159	GO:0006464 [7]: protein modification	16	16	114	1100	11399	-1.74	0.0	2.21	1.41	Aurka Aurkb Bub1 Bub1b Cdc20 Cdc2a Dyrk3 Melk Ncstn Pak1 Pbk Pdpk1 Rbx1 Trim13 Ttk Ube2c
160	GO:0006333 [8]: chromatin assembly or disassembly	3	3	127	81	12418	-1.76	0.0	2.89	1.69	Chd4 H2afx Mcm2
161	GO:0050791 [3]: regulation of physiological process	16	16	114	2044	10455	-1.8	0.0	0.09	0.04	1700051E09Rik Acsl4 Bcl2l11 Birc5 Ccnt1 Chaf1b Chd4 Dnclc1 Fcgr1 Kcnn4 Mcm2 Pum2 Sap30 Tnfsf5 Ube2c Uhrf1
162	GO:0006974 [5]: response to DNA damage stimulus	4	4	126	145	12354	-1.85	0.0	2.69	1.58	Chaf1b H2afx Lig3 Tdg
163	GO:0051023 [6]: regulation of immunoglobulin secretion	1	1	129	4	12495	-1.86	0.0	2.99	1.78	Tnfsf5
164	GO:0000050 [5]: urea cycle	1	1	129	4	12495	-1.86	0.0	2.99	1.78	Ass1
165	GO:0006542 [9]: glutamine biosynthesis	1	1	129	4	12495	-1.86	0.0	2.99	1.78	Pycs
166	GO:0007098 [8]: centrosome cycle	1	1	129	4	12495	-1.86	0.0	2.99	1.78	Kif11
167	GO:0009200 [8]: deoxyribonucleoside triphosphate metabolism	1	1	129	4	12495	-1.86	0.0	2.99	1.78	Dtymk
168	GO:0009263 [7]: deoxyribonucleotide biosynthesis	1	1	129	4	12495	-1.86	0.0	2.99	1.78	Dtymk
169	GO:0000004 [2]: biological_process unknown	6	6	124	1005	11494	-1.87	0.0	0.05	0.01	Bat2 Cdca4 Ckap2 Prdx4 Rsn Sdf2l1
170	GO:0005975 [5]: carbohydrate metabolism	6	6	124	291	12208	-1.92	0.0	2.45	1.51	Isyna1 Lalba Pglyrp1 Pkm2 Pofut2 Tdg
171	GO:0009719 [4]: response to endogenous stimulus	4	4	126	150	12349	-1.93	0.0	2.6	1.58	Chaf1b H2afx Lig3 Tdg
172	GO:0019318 [7]: hexose metabolism	3	3	127	89	12410	-1.95	0.0	2.67	1.58	Isyna1 Pkm2 Pofut2
173	GO:0005996 [6]: monosaccharide metabolism	3	3	127	91	12408	-1.99	0.0	2.62	1.58	Isyna1 Pkm2 Pofut2
174	GO:0043207 [5]: response to external biotic stimulus	9	9	121	543	11956	-2.01	0.0	2.16	1.36	C1qg C5r1 Ccl12 Ccl8 Ccr1 Csf3r Fcgr1 Pglyrp1 Tnfsf5
175	GO:0016202 [7]: regulation of myogenesis	1	1	129	5	12494	-2.03	0.0	2.81	1.68	Cenpf
176	GO:0019217 [6]: regulation of fatty acid metabolism	1	1	129	5	12494	-2.03	0.0	2.81	1.68	Acsl4
177	GO:0048305 [5]: immunoglobulin secretion	1	1	129	5	12494	-2.03	0.0	2.81	1.68	Tnfsf5
178	GO:0000051 [4]: urea cycle intermediate metabolism	1	1	129	5	12494	-2.03	0.0	2.81	1.68	Ass1
179	GO:0006020 [8]: myo-inositol metabolism	1	1	129	5	12494	-2.03	0.0	2.81	1.68	Isyna1
180	GO:0006268 [8]: DNA unwinding	1	1	129	5	12494	-2.03	0.0	2.81	1.68	Mcm2
181	GO:0006525 [5]: arginine metabolism	1	1	129	5	12494	-2.03	0.0	2.81	1.68	Ass1
182	GO:0006970 [5]: response to osmotic stress	1	1	129	5	12494	-2.03	0.0	2.81	1.68	Pdpk1
183	GO:0046907 [5]: intracellular transport	8	8	122	466	12033	-2.05	0.0	2.15	1.36	Ccnb1-rs1 Dnclc1 Kif4 Kpna2 Sec61a1 Ssr2 Tdg Tmed9
184	GO:0015837 [5]: amine transport	2	2	128	40	12459	-2.06	0.0	2.67	1.58	Slc14a2 Slc7a5
185	GO:0009142 [7]: nucleoside triphosphate biosynthesis	2	2	128	40	12459	-2.06	0.0	2.67	1.58	Dtymk Nme1
186	GO:0030099 [4]: myeloid blood cell differentiation	2	2	128	41	12458	-2.1	0.0	2.63	1.58	Ccr1 F730004D16Rik
187	GO:0006956 [6]: complement activation	2	2	128	42	12457	-2.13	0.0	2.59	1.58	C1qg C5r1
188	GO:0006066 [5]: alcohol metabolism	4	4	126	163	12336	-2.13	0.0	2.37	1.49	Hsd17b7 Isyna1 Pkm2 Pofut2
189	GO:0008610 [6]: lipid biosynthesis	4	4	126	163	12336	-2.13	0.0	2.37	1.49	Hsd17b7 Isyna1 Lss Scd2
190	GO:0006560 [8]: proline metabolism	1	1	129	6	12493	-2.18	0.0	2.66	1.58	Pycs
191	GO:0016071 [6]: mRNA metabolism	5	5	125	247	12252	-2.24	0.0	2.13	1.35	Hnrpf Nola2 Pum2 Rod1 Sfpq
192	GO:0016043 [4]: cell organization and biogenesis	12	12	118	871	11628	-2.29	0.0	1.62	0.98	Birc5 Cdca1 Chd4 Dnclc1 Fgd1 H2afx Kif11 Kif4 Mcm2 Nusap1 Stmn1 Tctex1
193	GO:0009141 [7]: nucleoside triphosphate metabolism	2	2	128	47	12452	-2.3	0.0	2.4	1.5	Dtymk Nme1
194	GO:0009309 [6]: amine biosynthesis	2	2	128	47	12452	-2.3	0.0	2.4	1.5	Ass1 Pycs
195	GO:0019216 [5]: regulation of lipid metabolism	1	1	129	7	12492	-2.3	0.0	2.53	1.58	Acsl4
196	GO:0019724 [7]: B-cell mediated immunity	1	1	129	7	12492	-2.3	0.0	2.53	1.58	Tnfsf5
197	GO:0042829 [6]: defense response to pathogen	1	1	129	7	12492	-2.3	0.0	2.53	1.58	Fcgr1
198	GO:0042830 [7]: defense response to pathogenic bacteria	1	1	129	7	12492	-2.3	0.0	2.53	1.58	Fcgr1
199	GO:0046036 [10]: CTP metabolism	1	1	129	7	12492	-2.3	0.0	2.53	1.58	Nme1
200	GO:0046039 [10]: GTP metabolism	1	1	129	7	12492	-2.3	0.0	2.53	1.58	Nme1
201	GO:0046051 [10]: UTP metabolism	1	1	129	7	12492	-2.3	0.0	2.53	1.58	Nme1
202	GO:0000088 [9]: mitotic prophase	1	1	129	7	12492	-2.3	0.0	2.53	1.58	Nusap1
203	GO:0001794 [6]: type IIa hypersensitivity	1	1	129	7	12492	-2.3	0.0	2.53	1.58	Fcgr1
204	GO:0001796 [7]: regulation of type IIa hypersensitivity	1	1	129	7	12492	-2.3	0.0	2.53	1.58	Fcgr1
205	GO:0001798 [8]: positive regulation of type IIa hypersensitivity	1	1	129	7	12492	-2.3	0.0	2.53	1.58	Fcgr1
206	GO:0006183 [10]: GTP biosynthesis	1	1	129	7	12492	-2.3	0.0	2.53	1.58	Nme1
207	GO:0006228 [10]: UTP biosynthesis	1	1	129	7	12492	-2.3	0.0	2.53	1.58	Nme1
208	GO:0006241 [10]: CTP biosynthesis	1	1	129	7	12492	-2.3	0.0	2.53	1.58	Nme1
209	GO:0006302 [7]: double-strand break repair	1	1	129	7	12492	-2.3	0.0	2.53	1.58	H2afx
210	GO:0007076 [8]: mitotic chromosome condensation	1	1	129	7	12492	-2.3	0.0	2.53	1.58	Nusap1
211	GO:0009208 [9]: pyrimidine ribonucleoside triphosphate metabolism	1	1	129	7	12492	-2.3	0.0	2.53	1.58	Nme1
212	GO:0009209 [9]: pyrimidine ribonucleoside triphosphate biosynthesis	1	1	129	7	12492	-2.3	0.0	2.53	1.58	Nme1
213	GO:0009613 [5]: response to pest, pathogen or parasite	8	8	122	508	11991	-2.3	0.0	1.82	1.12	C1qg C5r1 Ccl12 Ccl8 Ccr1 Csf3r Fcgr1 Tnfsf5
214	GO:0016052 [6]: carbohydrate catabolism	2	2	128	48	12451	-2.32	0.0	2.37	1.49	Pglyrp1 Pkm2
215	GO:0044275 [7]: cellular carbohydrate catabolism	2	2	128	48	12451	-2.32	0.0	2.37	1.49	Pglyrp1 Pkm2
216	GO:0006886 [6]: intracellular protein transport	6	6	124	338	12161	-2.33	0.0	1.94	1.2	Ccnb1-rs1 Kpna2 Sec61a1 Ssr2 Tdg Tmed9
217	GO:0044249 [5]: cellular biosynthesis	11	11	119	799	11700	-2.37	0.0	1.55	0.94	Ass1 Dtymk Gatm Isyna1 Lalba Nme1 Nola2 Pum2 Pycs Rpl31 Scd2
218	GO:0006139 [5]: nucleobase, nucleoside, nucleotide and nucleic acid metabolism	23	23	107	2404	10095	-2.37	0.0	0.35	0.26	1700051E09Rik Aurkb Ccnt1 Chaf1b Chd4 Dck Dtymk Exo1 H2afx Hnrpf Lig3 Mcm2 Nme1 Nola2 Pole2 Pum2 Rad51ap1 Rod1 Rrm2 Sap30 Sfpq Tdg Uhrf1
219	GO:0007275 [2]: development	14	14	116	1624	10875	-2.38	0.0	0.21	0.14	5830426I05Rik Adamts4 Aurkb Birc5 Ccr1 Cenpf Dnclc1 Efhd2 F730004D16Rik H2afx Pak1 Stmn1 Tagln2 Tnfrsf11a
220	GO:0006457 [7]: protein folding	4	4	126	184	12315	-2.39	0.0	2.05	1.29	Dnajb5 Ero1l Fkbp11 Fkbp4
221	GO:0046209 [5]: nitric oxide metabolism	1	1	129	8	12491	-2.4	0.0	2.42	1.51	Dnclc1
222	GO:0006809 [5]: nitric oxide biosynthesis	1	1	129	8	12491	-2.4	0.0	2.42	1.51	Dnclc1
223	GO:0006898 [7]: receptor mediated endocytosis	1	1	129	8	12491	-2.4	0.0	2.42	1.51	Fcgr1
224	GO:0007346 [7]: regulation of mitotic cell cycle	1	1	129	8	12491	-2.4	0.0	2.42	1.51	Btg3
225	GO:0009218 [8]: pyrimidine ribonucleotide metabolism	1	1	129	8	12491	-2.4	0.0	2.42	1.51	Nme1
226	GO:0009220 [8]: pyrimidine ribonucleotide biosynthesis	1	1	129	8	12491	-2.4	0.0	2.42	1.51	Nme1
227	GO:0016064 [6]: humoral defense mechanism (sensu Vertebrata)	2	2	128	52	12447	-2.44	0.0	2.24	1.42	C1qg Tnfsf5
228	GO:0006694 [7]: steroid biosynthesis	2	2	128	52	12447	-2.44	0.0	2.24	1.42	Hsd17b7 Lss
229	GO:0030316 [6]: osteoclast differentiation	1	1	129	9	12490	-2.5	0.0	2.32	1.46	F730004D16Rik
230	GO:0000077 [7]: DNA damage checkpoint	1	1	129	9	12490	-2.5	0.0	2.32	1.46	H2afx
231	GO:0006270 [8]: DNA replication initiation	1	1	129	9	12490	-2.5	0.0	2.32	1.46	Mcm2
232	GO:0044265 [6]: cellular macromolecule catabolism	8	8	122	548	11951	-2.51	0.0	1.54	0.93	Adamts4 Ctsc Furin Klk13 Pglyrp1 Pkm2 Psmb5 Ube2c
233	GO:0006811 [5]: ion transport	3	3	127	562	11937	-2.51	0.0	0.07	0.02	C1qg Kcna2 Kcnn4
234	GO:0016051 [6]: carbohydrate biosynthesis	2	2	128	55	12444	-2.52	0.0	2.15	1.36	Isyna1 Lalba
235	GO:0006810 [4]: transport	19	19	111	1834	10665	-2.55	0.0	0.61	0.42	C1qg Ccnb1-rs1 Cd209e Dnclc1 Ero1l Fcgr1 Gatm Kcna2 Kcnn4 Kif4 Kpna2 Racgap1 Sec61a1 Slc14a2 Slc7a5 Ssr2 Tdg Tmed9 Uhrf1
236	GO:0051179 [3]: localization	19	19	111	1854	10645	-2.55	0.0	0.57	0.41	C1qg Ccnb1-rs1 Cd209e Dnclc1 Ero1l Fcgr1 Gatm Kcna2 Kcnn4 Kif4 Kpna2 Racgap1 Sec61a1 Slc14a2 Slc7a5 Ssr2 Tdg Tmed9 Uhrf1
237	GO:0051234 [4]: establishment of localization	19	19	111	1837	10662	-2.56	0.0	0.6	0.42	C1qg Ccnb1-rs1 Cd209e Dnclc1 Ero1l Fcgr1 Gatm Kcna2 Kcnn4 Kif4 Kpna2 Racgap1 Sec61a1 Slc14a2 Slc7a5 Ssr2 Tdg Tmed9 Uhrf1
238	GO:0009057 [5]: macromolecule catabolism	8	8	122	566	11933	-2.58	0.0	1.43	0.87	Adamts4 Ctsc Furin Klk13 Pglyrp1 Pkm2 Psmb5 Ube2c
239	GO:0030261 [7]: chromosome condensation	1	1	129	10	12489	-2.59	0.0	2.23	1.42	Nusap1
240	GO:0030593 [7]: neutrophil chemotaxis	1	1	129	10	12489	-2.59	0.0	2.23	1.42	Csf3r
241	GO:0050729 [7]: positive regulation of inflammatory response	1	1	129	10	12489	-2.59	0.0	2.23	1.42	Fcgr1
242	GO:0001906 [5]: cell killing	1	1	129	10	12489	-2.59	0.0	2.23	1.42	Fcgr1
243	GO:0001909 [6]: immune cell mediated cytotoxicity	1	1	129	10	12489	-2.59	0.0	2.23	1.42	Fcgr1
244	GO:0006541 [8]: glutamine metabolism	1	1	129	10	12489	-2.59	0.0	2.23	1.42	Pycs
245	GO:0006910 [8]: phagocytosis, recognition	1	1	129	10	12489	-2.59	0.0	2.23	1.42	Fcgr1
246	GO:0018193 [8]: peptidyl-amino acid modification	2	2	128	59	12440	-2.61	0.0	2.04	1.28	Dyrk3 Pbk
247	GO:0006334 [8]: nucleosome assembly	2	2	128	60	12439	-2.63	0.0	2.01	1.26	H2afx Mcm2
248	GO:0009618 [7]: response to pathogenic bacteria	1	1	129	11	12488	-2.67	0.0	2.15	1.36	Fcgr1
249	GO:0007517 [5]: muscle development	3	3	127	133	12366	-2.68	0.0	1.8	1.11	Cenpf Efhd2 Tagln2
250	GO:0006955 [4]: immune response	9	9	121	703	11796	-2.69	0.0	1.17	0.69	C1qg C5r1 Ccl12 Ccl8 Ccr1 Csf3r Fcgr1 Pglyrp1 Tnfsf5
251	GO:0042742 [6]: defense response to bacteria	2	2	128	63	12436	-2.7	0.0	1.94	1.2	Fcgr1 Pglyrp1
252	GO:0019752 [6]: carboxylic acid metabolism	5	5	125	308	12191	-2.71	0.0	1.51	0.92	Acsl4 Ass1 Gatm Pycs Scd2
253	GO:0006082 [5]: organic acid metabolism	5	5	125	308	12191	-2.71	0.0	1.51	0.92	Acsl4 Ass1 Gatm Pycs Scd2
254	GO:0007018 [7]: microtubule-based movement	2	2	128	64	12435	-2.73	0.0	1.91	1.18	Dnclc1 Kif4
255	GO:0009653 [3]: morphogenesis	10	10	120	1096	11403	-2.73	0.0	0.34	0.25	Adamts4 Ccr1 Cenpf Dnclc1 Efhd2 F730004D16Rik Pak1 Stmn1 Tagln2 Tnfrsf11a
256	GO:0006801 [6]: superoxide metabolism	1	1	129	12	12487	-2.73	0.0	2.07	1.31	Noxo1
257	GO:0006911 [8]: phagocytosis, engulfment	1	1	129	12	12487	-2.73	0.0	2.07	1.31	Fcgr1
258	GO:0007292 [6]: female gamete generation	1	1	129	12	12487	-2.73	0.0	2.07	1.31	Dnclc1
259	GO:0030705 [6]: cytoskeleton-dependent intracellular transport	2	2	128	66	12433	-2.76	0.0	1.86	1.15	Dnclc1 Kif4
260	GO:0006952 [5]: defense response	10	10	120	898	11601	-2.81	0.0	0.78	0.54	C1qg C5r1 Ccl12 Ccl8 Ccr1 Csf3r Fcgr1 Il8rb Pglyrp1 Tnfsf5
261	GO:0009117 [6]: nucleotide metabolism	3	3	127	145	12354	-2.81	0.0	1.63	0.99	Dtymk Nme1 Rrm2
262	GO:0009611 [5]: response to wounding	5	5	125	327	12172	-2.82	0.0	1.36	0.82	Ccl12 Ccl8 Ccr1 Csf3r Fcgr1
263	GO:0009607 [4]: response to biotic stimulus	10	10	120	984	11515	-2.83	0.0	0.55	0.4	C1qg C5r1 Ccl12 Ccl8 Ccr1 Csf3r Fcgr1 Il8rb Pglyrp1 Tnfsf5
264	GO:0009617 [6]: response to bacteria	2	2	128	70	12429	-2.83	0.0	1.78	1.09	Fcgr1 Pglyrp1
265	GO:0044248 [5]: cellular catabolism	8	8	122	658	11841	-2.83	0.0	0.97	0.62	Adamts4 Ctsc Furin Klk13 Pglyrp1 Pkm2 Psmb5 Ube2c
266	GO:0048513 [3]: organ development	9	9	121	947	11552	-2.84	0.0	0.42	0.31	Adamts4 Ccr1 Cenpf Efhd2 F730004D16Rik Pak1 Stmn1 Tagln2 Tnfrsf11a
267	GO:0007242 [5]: intracellular signaling cascade	5	5	125	666	11833	-2.85	0.0	0.19	0.12	Depdc1a Ect2 Fgd1 Racgap1 Stmn1
268	GO:0009887 [4]: organogenesis	9	9	121	941	11558	-2.85	0.0	0.43	0.32	Adamts4 Ccr1 Cenpf Efhd2 F730004D16Rik Pak1 Stmn1 Tagln2 Tnfrsf11a
269	GO:0006397 [7]: mRNA processing	4	4	126	238	12261	-2.86	0.0	1.43	0.87	Hnrpf Nola2 Rod1 Sfpq
270	GO:0016358 [6]: dendrite morphogenesis	1	1	129	14	12485	-2.86	0.0	1.94	1.2	Pak1
271	GO:0050794 [3]: regulation of cellular process	4	4	126	570	11929	-2.88	0.0	0.16	0.1	Bcl2l11 Birc5 Fcgr1 Ube2c
272	GO:0044255 [5]: cellular lipid metabolism	5	5	125	342	12157	-2.89	0.0	1.25	0.75	Acsl4 Hsd17b7 Isyna1 Lss Scd2
273	GO:0006959 [5]: humoral immune response	3	3	127	153	12346	-2.89	0.0	1.53	0.92	C1qg C5r1 Tnfsf5
274	GO:0009890 [6]: negative regulation of biosynthesis	1	1	129	15	12484	-2.91	0.0	1.88	1.16	Dnclc1
275	GO:0042828 [6]: response to pathogen	1	1	129	15	12484	-2.91	0.0	1.88	1.16	Fcgr1
276	GO:0050764 [7]: regulation of phagocytosis	1	1	129	15	12484	-2.91	0.0	1.88	1.16	Fcgr1
277	GO:0050766 [8]: positive regulation of phagocytosis	1	1	129	15	12484	-2.91	0.0	1.88	1.16	Fcgr1
278	GO:0006325 [7]: establishment and/or maintenance of chromatin architecture	3	3	127	154	12345	-2.91	0.0	1.52	0.92	Chd4 H2afx Mcm2
279	GO:0007155 [4]: cell adhesion	3	3	127	479	12020	-2.91	0.0	0.13	0.08	Csf3r Dsg2 Kpna2
280	GO:0009056 [4]: catabolism	8	8	122	735	11764	-2.92	0.0	0.69	0.48	Adamts4 Ctsc Furin Klk13 Pglyrp1 Pkm2 Psmb5 Ube2c
281	GO:0006412 [6]: protein biosynthesis	3	3	127	473	12026	-2.94	0.0	0.14	0.08	Nola2 Pum2 Rpl31
282	GO:0042770 [6]: DNA damage response, signal transduction	1	1	129	16	12483	-2.96	0.0	1.82	1.12	H2afx
283	GO:0050727 [6]: regulation of inflammatory response	1	1	129	16	12483	-2.96	0.0	1.82	1.12	Fcgr1
284	GO:0016070 [5]: RNA metabolism	5	5	125	363	12136	-2.97	0.0	1.11	0.65	Hnrpf Nola2 Pum2 Rod1 Sfpq
285	GO:0015031 [5]: protein transport	6	6	124	480	12019	-2.97	0.0	0.96	0.61	Ccnb1-rs1 Kpna2 Sec61a1 Ssr2 Tdg Tmed9
286	GO:0045184 [5]: establishment of protein localization	6	6	124	484	12015	-2.97	0.0	0.94	0.61	Ccnb1-rs1 Kpna2 Sec61a1 Ssr2 Tdg Tmed9
287	GO:0006323 [6]: DNA packaging	3	3	127	163	12336	-2.98	0.0	1.41	0.86	Chd4 H2afx Mcm2
288	GO:0044257 [7]: cellular protein catabolism	6	6	124	490	12009	-2.99	0.0	0.91	0.59	Adamts4 Ctsc Furin Klk13 Psmb5 Ube2c
289	GO:0006508 [8]: proteolysis and peptidolysis	6	6	124	490	12009	-2.99	0.0	0.91	0.59	Adamts4 Ctsc Furin Klk13 Psmb5 Ube2c
290	GO:0006812 [6]: cation transport	2	2	128	375	12124	-3.0	0.0	0.1	0.05	Kcna2 Kcnn4
291	GO:0042398 [6]: amino acid derivative biosynthesis	1	1	129	17	12482	-3.01	0.0	1.77	1.09	Gatm
292	GO:0045807 [7]: positive regulation of endocytosis	1	1	129	17	12482	-3.01	0.0	1.77	1.09	Fcgr1
293	GO:0006613 [7]: cotranslational protein-membrane targeting	1	1	129	17	12482	-3.01	0.0	1.77	1.09	Ssr2
294	GO:0030163 [6]: protein catabolism	6	6	124	508	11991	-3.01	0.0	0.83	0.57	Adamts4 Ctsc Furin Klk13 Psmb5 Ube2c
295	GO:0008104 [4]: protein localization	6	6	124	503	11996	-3.01	0.0	0.85	0.57	Ccnb1-rs1 Kpna2 Sec61a1 Ssr2 Tdg Tmed9
296	GO:0043285 [5]: biopolymer catabolism	6	6	124	511	11988	-3.02	0.0	0.82	0.57	Adamts4 Ctsc Furin Klk13 Psmb5 Ube2c
297	GO:0030224 [5]: monocyte differentiation	1	1	129	18	12481	-3.05	0.0	1.72	1.05	F730004D16Rik
298	GO:0009116 [6]: nucleoside metabolism	1	1	129	18	12481	-3.05	0.0	1.72	1.05	Dtymk
299	GO:0001501 [5]: skeletal development	2	2	128	84	12415	-3.05	0.0	1.51	0.92	Adamts4 Tnfrsf11a
300	GO:0051242 [5]: positive regulation of cellular physiological process	3	3	127	175	12324	-3.07	0.0	1.28	0.78	Bcl2l11 Fcgr1 Ube2c
301	GO:0009889 [5]: regulation of biosynthesis	2	2	128	86	12413	-3.07	0.0	1.47	0.9	Dnclc1 Pum2
302	GO:0006519 [5]: amino acid and derivative metabolism	3	3	127	178	12321	-3.09	0.0	1.25	0.75	Ass1 Gatm Pycs
303	GO:0019319 [8]: hexose biosynthesis	1	1	129	19	12480	-3.09	0.0	1.68	1.03	Isyna1
304	GO:0045047 [6]: protein-ER targeting	1	1	129	19	12480	-3.09	0.0	1.68	1.03	Ssr2
305	GO:0046165 [6]: alcohol biosynthesis	1	1	129	19	12480	-3.09	0.0	1.68	1.03	Isyna1
306	GO:0046364 [7]: monosaccharide biosynthesis	1	1	129	19	12480	-3.09	0.0	1.68	1.03	Isyna1
307	GO:0006612 [8]: protein-membrane targeting	1	1	129	19	12480	-3.09	0.0	1.68	1.03	Ssr2
308	GO:0043119 [4]: positive regulation of physiological process	4	4	126	285	12214	-3.09	0.0	1.06	0.63	Bcl2l11 Fcgr1 Kcnn4 Ube2c
309	GO:0006629 [5]: lipid metabolism	5	5	125	429	12070	-3.12	0.0	0.77	0.54	Acsl4 Hsd17b7 Isyna1 Lss Scd2
310	GO:0006695 [8]: cholesterol biosynthesis	1	1	129	20	12479	-3.12	0.0	1.63	0.99	Hsd17b7
311	GO:0009059 [5]: macromolecule biosynthesis	5	5	125	524	11975	-3.13	0.0	0.45	0.32	Isyna1 Lalba Nola2 Pum2 Rpl31
312	GO:0000375 [8]: RNA splicing, via transesterification reactions	3	3	127	190	12309	-3.15	0.0	1.14	0.67	Hnrpf Nola2 Sfpq
313	GO:0000377 [9]: RNA splicing, via transesterification reactions with bulged adenosine as nucleophile	3	3	127	190	12309	-3.15	0.0	1.14	0.67	Hnrpf Nola2 Sfpq
314	GO:0000398 [8]: nuclear mRNA splicing, via spliceosome	3	3	127	190	12309	-3.15	0.0	1.14	0.67	Hnrpf Nola2 Sfpq
315	GO:0006511 [10]: ubiquitin-dependent protein catabolism	2	2	128	93	12406	-3.15	0.0	1.36	0.82	Psmb5 Ube2c
316	GO:0006396 [6]: RNA processing	4	4	126	307	12192	-3.16	0.0	0.92	0.6	Hnrpf Nola2 Rod1 Sfpq
317	GO:0043065 [7]: positive regulation of apoptosis	2	2	128	94	12405	-3.17	0.0	1.35	0.82	Bcl2l11 Fcgr1
318	GO:0006461 [7]: protein complex assembly	2	2	128	94	12405	-3.17	0.0	1.35	0.82	H2afx Mcm2
319	GO:0016485 [8]: protein processing	1	1	129	21	12478	-3.17	0.0	1.59	0.97	Ncstn
320	GO:0019884 [6]: antigen presentation, exogenous antigen	1	1	129	21	12478	-3.17	0.0	1.59	0.97	Fcgr1
321	GO:0007515 [5]: lymph gland development	1	1	129	21	12478	-3.17	0.0	1.59	0.97	Tnfrsf11a
322	GO:0008380 [7]: RNA splicing	3	3	127	194	12305	-3.18	0.0	1.11	0.65	Hnrpf Nola2 Sfpq
323	GO:0019941 [9]: modification-dependent protein catabolism	2	2	128	95	12404	-3.18	0.0	1.33	0.81	Psmb5 Ube2c
324	GO:0043068 [6]: positive regulation of programmed cell death	2	2	128	95	12404	-3.18	0.0	1.33	0.81	Bcl2l11 Fcgr1
325	GO:0016126 [7]: sterol biosynthesis	1	1	129	22	12477	-3.2	0.0	1.55	0.94	Hsd17b7
326	GO:0008360 [5]: regulation of cell shape	1	1	129	22	12477	-3.2	0.0	1.55	0.94	Dnclc1
327	GO:0030154 [3]: cell differentiation	2	2	128	328	12171	-3.22	0.0	0.15	0.1	Ccr1 F730004D16Rik
328	GO:0006091 [5]: generation of precursor metabolites and energy	4	4	126	426	12073	-3.23	0.0	0.43	0.32	Ero1l Pkm2 Racgap1 Sqle
329	GO:0009308 [5]: amine metabolism	3	3	127	206	12293	-3.23	0.0	1.01	0.62	Ass1 Gatm Pycs
330	GO:0006512 [8]: ubiquitin cycle	4	4	126	353	12146	-3.23	0.0	0.69	0.48	Cdc20 Rbx1 Trim13 Ube2c
331	GO:0042981 [6]: regulation of apoptosis	3	3	127	204	12295	-3.23	0.0	1.02	0.62	Bcl2l11 Birc5 Fcgr1
332	GO:0051244 [4]: regulation of cellular physiological process	4	4	126	414	12085	-3.24	0.0	0.46	0.34	Bcl2l11 Birc5 Fcgr1 Ube2c
333	GO:0006915 [6]: apoptosis	4	4	126	358	12141	-3.24	0.0	0.66	0.47	Bcl2l11 Birc5 Fcgr1 Pglyrp1
334	GO:0009165 [6]: nucleotide biosynthesis	2	2	128	102	12397	-3.24	0.0	1.24	0.74	Dtymk Nme1
335	GO:0043067 [5]: regulation of programmed cell death	3	3	127	207	12292	-3.24	0.0	1.0	0.62	Bcl2l11 Birc5 Fcgr1
336	GO:0016265 [3]: death	4	4	126	401	12098	-3.25	0.0	0.5	0.37	Bcl2l11 Birc5 Fcgr1 Pglyrp1
337	GO:0012501 [5]: programmed cell death	4	4	126	364	12135	-3.25	0.0	0.64	0.45	Bcl2l11 Birc5 Fcgr1 Pglyrp1
338	GO:0008219 [4]: cell death	4	4	126	394	12105	-3.25	0.0	0.53	0.39	Bcl2l11 Birc5 Fcgr1 Pglyrp1
339	GO:0008202 [6]: steroid metabolism	2	2	128	103	12396	-3.25	0.0	1.22	0.73	Hsd17b7 Lss
340	GO:0051050 [6]: positive regulation of transport	1	1	129	24	12475	-3.26	0.0	1.48	0.9	Fcgr1
341	GO:0006305 [7]: DNA alkylation	1	1	129	24	12475	-3.26	0.0	1.48	0.9	Aurkb
342	GO:0006306 [4]: DNA methylation	1	1	129	24	12475	-3.26	0.0	1.48	0.9	Aurkb
343	GO:0006909 [7]: phagocytosis	1	1	129	24	12475	-3.26	0.0	1.48	0.9	Fcgr1
344	GO:0030097 [5]: hemopoiesis	2	2	128	107	12392	-3.29	0.0	1.17	0.69	Ccr1 F730004D16Rik
345	GO:0007399 [5]: neurogenesis	2	2	128	305	12194	-3.31	0.0	0.19	0.12	Pak1 Stmn1
346	GO:0030100 [6]: regulation of endocytosis	1	1	129	26	12473	-3.32	0.0	1.41	0.86	Fcgr1
347	GO:0007001 [7]: chromosome organization and biogenesis (sensu Eukaryota)	3	3	127	231	12268	-3.32	0.0	0.83	0.57	Chd4 H2afx Mcm2
348	GO:0051276 [6]: chromosome organization and biogenesis	3	3	127	236	12263	-3.33	0.0	0.8	0.56	Chd4 H2afx Mcm2
349	GO:0007519 [6]: myogenesis	1	1	129	27	12472	-3.34	0.0	1.38	0.83	Cenpf
350	GO:0030001 [7]: metal ion transport	2	2	128	296	12203	-3.35	0.0	0.2	0.13	Kcna2 Kcnn4
351	GO:0006366 [8]: transcription from Pol II promoter	1	1	129	227	12272	-3.37	0.0	0.1	0.05	Sap30
352	GO:0006304 [6]: DNA modification	1	1	129	28	12471	-3.37	0.0	1.35	0.82	Aurkb
353	GO:0006958 [7]: complement activation, classical pathway	1	1	129	28	12471	-3.37	0.0	1.35	0.82	C1qg
354	GO:0016567 [9]: protein ubiquitination	2	2	128	119	12380	-3.38	0.0	1.04	0.63	Rbx1 Trim13
355	GO:0006118 [6]: electron transport	3	3	127	289	12210	-3.39	0.0	0.54	0.4	Ero1l Racgap1 Sqle
356	GO:0043118 [4]: negative regulation of physiological process	3	3	127	276	12223	-3.39	0.0	0.6	0.42	Birc5 Dnclc1 Sap30
357	GO:0006813 [8]: potassium ion transport	2	2	128	122	12377	-3.39	0.0	1.01	0.62	Kcna2 Kcnn4
358	GO:0006631 [6]: fatty acid metabolism	2	2	128	123	12376	-3.4	0.0	1.0	0.62	Acsl4 Scd2
359	GO:0006261 [7]: DNA-dependent DNA replication	1	1	129	30	12469	-3.42	0.0	1.29	0.78	Mcm2
360	GO:0006730 [5]: one-carbon compound metabolism	1	1	129	30	12469	-3.42	0.0	1.29	0.78	Car2
361	GO:0008654 [8]: phospholipid biosynthesis	1	1	129	30	12469	-3.42	0.0	1.29	0.78	Isyna1
362	GO:0006897 [6]: endocytosis	2	2	128	127	12372	-3.43	0.0	0.96	0.61	Cd209e Fcgr1
363	GO:0007276 [5]: gametogenesis	2	2	128	129	12370	-3.43	0.0	0.94	0.61	Dnclc1 H2afx
364	GO:0007015 [9]: actin filament organization	1	1	129	33	12466	-3.47	0.0	1.21	0.73	Dnclc1
365	GO:0016477 [5]: cell migration	2	2	128	138	12361	-3.47	0.0	0.86	0.57	Ccr1 Csf3r
366	GO:0006520 [6]: amino acid metabolism	2	2	128	138	12361	-3.47	0.0	0.86	0.57	Ass1 Pycs
367	GO:0009892 [5]: negative regulation of metabolism	2	2	128	140	12359	-3.48	0.0	0.84	0.57	Dnclc1 Sap30
368	GO:0006096 [8]: glycolysis	1	1	129	34	12465	-3.49	0.0	1.19	0.7	Pkm2
369	GO:0016192 [5]: vesicle-mediated transport	2	2	128	245	12254	-3.5	0.0	0.32	0.23	Cd209e Fcgr1
370	GO:0019953 [4]: sexual reproduction	2	2	128	154	12345	-3.53	0.0	0.74	0.51	Dnclc1 H2afx
371	GO:0000003 [3]: reproduction	2	2	128	154	12345	-3.53	0.0	0.74	0.51	Dnclc1 H2afx
372	GO:0006928 [4]: cell motility	2	2	128	165	12334	-3.55	0.0	0.66	0.47	Ccr1 Csf3r
373	GO:0015672 [7]: monovalent inorganic cation transport	2	2	128	222	12277	-3.55	0.0	0.39	0.29	Kcna2 Kcnn4
374	GO:0009790 [3]: embryonic development	2	2	128	172	12327	-3.56	0.0	0.62	0.43	5830426I05Rik Birc5
375	GO:0009145 [8]: purine nucleoside triphosphate biosynthesis	1	1	129	38	12461	-3.56	0.0	1.1	0.65	Nme1
376	GO:0009201 [8]: ribonucleoside triphosphate biosynthesis	1	1	129	38	12461	-3.56	0.0	1.1	0.65	Nme1
377	GO:0009206 [9]: purine ribonucleoside triphosphate biosynthesis	1	1	129	38	12461	-3.56	0.0	1.1	0.65	Nme1
378	GO:0006865 [6]: amino acid transport	1	1	129	39	12460	-3.58	0.0	1.08	0.63	Slc7a5
379	GO:0018108 [9]: peptidyl-tyrosine phosphorylation	1	1	129	40	12459	-3.59	0.0	1.06	0.63	Dyrk3
380	GO:0018212 [9]: peptidyl-tyrosine modification	1	1	129	40	12459	-3.59	0.0	1.06	0.63	Dyrk3
381	GO:0046467 [7]: membrane lipid biosynthesis	1	1	129	40	12459	-3.59	0.0	1.06	0.63	Isyna1
382	GO:0006445 [7]: regulation of translation	1	1	129	40	12459	-3.59	0.0	1.06	0.63	Pum2
383	GO:0019320 [8]: hexose catabolism	1	1	129	41	12458	-3.61	0.0	1.04	0.63	Pkm2
384	GO:0040029 [3]: regulation of gene expression, epigenetic	1	1	129	41	12458	-3.61	0.0	1.04	0.63	Aurkb
385	GO:0046164 [6]: alcohol catabolism	1	1	129	41	12458	-3.61	0.0	1.04	0.63	Pkm2
386	GO:0046365 [7]: monosaccharide catabolism	1	1	129	41	12458	-3.61	0.0	1.04	0.63	Pkm2
387	GO:0006007 [9]: glucose catabolism	1	1	129	41	12458	-3.61	0.0	1.04	0.63	Pkm2
388	GO:0006800 [5]: oxygen and reactive oxygen species metabolism	1	1	129	41	12458	-3.61	0.0	1.04	0.63	Noxo1
389	GO:0006357 [8]: regulation of transcription from Pol II promoter	1	1	129	182	12317	-3.62	0.0	0.16	0.1	Sap30
390	GO:0009199 [8]: ribonucleoside triphosphate metabolism	1	1	129	42	12457	-3.62	0.0	1.02	0.62	Nme1
391	GO:0009205 [9]: purine ribonucleoside triphosphate metabolism	1	1	129	42	12457	-3.62	0.0	1.02	0.62	Nme1
392	GO:0050817 [3]: coagulation	1	1	129	43	12456	-3.63	0.0	1.0	0.62	F2rl2
393	GO:0001701 [6]: embryonic development (sensu Mammalia)	1	1	129	43	12456	-3.63	0.0	1.0	0.62	5830426I05Rik
394	GO:0007596 [4]: blood coagulation	1	1	129	43	12456	-3.63	0.0	1.0	0.62	F2rl2
395	GO:0051170 [7]: nuclear import	1	1	129	44	12455	-3.64	0.0	0.99	0.62	Kpna2
396	GO:0006606 [7]: protein-nucleus import	1	1	129	44	12455	-3.64	0.0	0.99	0.62	Kpna2
397	GO:0006817 [8]: phosphate transport	1	1	129	44	12455	-3.64	0.0	0.99	0.62	C1qg
398	GO:0009144 [8]: purine nucleoside triphosphate metabolism	1	1	129	44	12455	-3.64	0.0	0.99	0.62	Nme1
399	GO:0007599 [5]: hemostasis	1	1	129	45	12454	-3.66	0.0	0.97	0.62	F2rl2
400	GO:0008203 [7]: cholesterol metabolism	1	1	129	45	12454	-3.66	0.0	0.97	0.62	Hsd17b7
401	GO:0001503 [5]: ossification	1	1	129	46	12453	-3.66	0.0	0.95	0.61	Tnfrsf11a
402	GO:0007126 [8]: meiosis	1	1	129	46	12453	-3.66	0.0	0.95	0.61	Mki67
403	GO:0008284 [6]: positive regulation of cell proliferation	1	1	129	47	12452	-3.68	0.0	0.94	0.61	Ube2c
404	GO:0009152 [8]: purine ribonucleotide biosynthesis	1	1	129	47	12452	-3.68	0.0	0.94	0.61	Nme1
405	GO:0016125 [6]: sterol metabolism	1	1	129	48	12451	-3.69	0.0	0.92	0.6	Hsd17b7
406	GO:0017038 [6]: protein import	1	1	129	48	12451	-3.69	0.0	0.92	0.6	Kpna2
407	GO:0050878 [4]: regulation of body fluids	1	1	129	49	12450	-3.69	0.0	0.91	0.59	F2rl2
408	GO:0051049 [5]: regulation of transport	1	1	129	50	12449	-3.71	0.0	0.89	0.58	Fcgr1
409	GO:0006916 [8]: anti-apoptosis	1	1	129	50	12449	-3.71	0.0	0.89	0.58	Birc5
410	GO:0046849 [4]: bone remodeling	1	1	129	51	12448	-3.72	0.0	0.88	0.58	Tnfrsf11a
411	GO:0006633 [7]: fatty acid biosynthesis	1	1	129	51	12448	-3.72	0.0	0.88	0.58	Scd2
412	GO:0009260 [7]: ribonucleotide biosynthesis	1	1	129	51	12448	-3.72	0.0	0.88	0.58	Nme1
413	GO:0006575 [6]: amino acid derivative metabolism	1	1	129	52	12447	-3.72	0.0	0.86	0.57	Gatm
414	GO:0015849 [5]: organic acid transport	1	1	129	53	12446	-3.73	0.0	0.85	0.57	Slc7a5
415	GO:0046942 [6]: carboxylic acid transport	1	1	129	53	12446	-3.73	0.0	0.85	0.57	Slc7a5
416	GO:0050778 [6]: positive regulation of immune response	1	1	129	53	12446	-3.73	0.0	0.85	0.57	Fcgr1
417	GO:0006164 [7]: purine nucleotide biosynthesis	1	1	129	53	12446	-3.73	0.0	0.85	0.57	Nme1
418	GO:0000902 [4]: cellular morphogenesis	1	1	129	155	12344	-3.74	0.0	0.22	0.15	Dnclc1
419	GO:0006644 [7]: phospholipid metabolism	1	1	129	54	12445	-3.74	0.0	0.83	0.57	Isyna1
420	GO:0009150 [8]: purine ribonucleotide metabolism	1	1	129	54	12445	-3.74	0.0	0.83	0.57	Nme1
421	GO:0043037 [7]: translation	1	1	129	153	12346	-3.75	0.0	0.22	0.15	Pum2
422	GO:0019882 [5]: antigen presentation	1	1	129	55	12444	-3.75	0.0	0.82	0.57	Fcgr1
423	GO:0043009 [5]: embryonic development (sensu Vertebrata)	1	1	129	55	12444	-3.75	0.0	0.82	0.57	5830426I05Rik
424	GO:0051240 [5]: positive regulation of organismal physiological process	1	1	129	56	12443	-3.75	0.0	0.81	0.56	Fcgr1
425	GO:0016053 [6]: organic acid biosynthesis	1	1	129	57	12442	-3.76	0.0	0.79	0.55	Scd2
426	GO:0046394 [7]: carboxylic acid biosynthesis	1	1	129	57	12442	-3.76	0.0	0.79	0.55	Scd2
427	GO:0009259 [7]: ribonucleotide metabolism	1	1	129	59	12440	-3.77	0.0	0.77	0.54	Nme1
428	GO:0007229 [6]: integrin-mediated signaling pathway	1	1	129	60	12439	-3.78	0.0	0.76	0.53	Adamts4
429	GO:0000122 [9]: negative regulation of transcription from Pol II promoter	1	1	129	63	12436	-3.8	0.0	0.72	0.5	Sap30
430	GO:0006163 [7]: purine nucleotide metabolism	1	1	129	63	12436	-3.8	0.0	0.72	0.5	Nme1
431	GO:0051243 [5]: negative regulation of cellular physiological process	1	1	129	135	12364	-3.8	0.0	0.28	0.2	Birc5
432	GO:0006820 [6]: anion transport	1	1	129	133	12366	-3.81	0.0	0.29	0.2	C1qg
433	GO:0043066 [7]: negative regulation of apoptosis	1	1	129	66	12433	-3.81	0.0	0.69	0.48	Birc5
434	GO:0043069 [6]: negative regulation of programmed cell death	1	1	129	67	12432	-3.82	0.0	0.68	0.48	Birc5
435	GO:0051169 [6]: nuclear transport	1	1	129	67	12432	-3.82	0.0	0.68	0.48	Kpna2
436	GO:0007156 [6]: homophilic cell adhesion	1	1	129	69	12430	-3.83	0.0	0.66	0.47	Dsg2
437	GO:0007218 [7]: neuropeptide signaling pathway	1	1	129	68	12431	-3.83	0.0	0.67	0.47	Rassf3
438	GO:0042127 [5]: regulation of cell proliferation	1	1	129	128	12371	-3.83	0.0	0.3	0.22	Ube2c
439	GO:0006006 [8]: glucose metabolism	1	1	129	71	12428	-3.83	0.0	0.64	0.45	Pkm2
440	GO:0045934 [6]: negative regulation of nucleobase, nucleoside, nucleotide and nucleic acid metabolism	1	1	129	121	12378	-3.84	0.0	0.33	0.24	Sap30
441	GO:0006725 [5]: aromatic compound metabolism	1	1	129	77	12422	-3.85	0.0	0.59	0.41	Sqle
442	GO:0007409 [6]: axonogenesis	1	1	129	77	12422	-3.85	0.0	0.59	0.41	Stmn1
443	GO:0045892 [8]: negative regulation of transcription, DNA-dependent	1	1	129	78	12421	-3.85	0.0	0.58	0.41	Sap30
444	GO:0050776 [5]: regulation of immune response	1	1	129	78	12421	-3.85	0.0	0.58	0.41	Fcgr1
445	GO:0015980 [6]: energy derivation by oxidation of organic compounds	1	1	129	115	12384	-3.86	0.0	0.36	0.26	Pkm2
446	GO:0012502 [7]: induction of programmed cell death	1	1	129	80	12419	-3.86	0.0	0.56	0.41	Fcgr1
447	GO:0006092 [7]: main pathways of carbohydrate metabolism	1	1	129	80	12419	-3.86	0.0	0.56	0.41	Pkm2
448	GO:0006917 [8]: induction of apoptosis	1	1	129	80	12419	-3.86	0.0	0.56	0.41	Fcgr1
449	GO:0016481 [7]: negative regulation of transcription	1	1	129	116	12383	-3.86	0.0	0.35	0.26	Sap30
450	GO:0006643 [6]: membrane lipid metabolism	1	1	129	79	12420	-3.86	0.0	0.57	0.41	Isyna1
451	GO:0006913 [6]: nucleocytoplasmic transport	1	1	129	79	12420	-3.86	0.0	0.57	0.41	Kpna2
452	GO:0015698 [7]: inorganic anion transport	1	1	129	111	12388	-3.86	0.0	0.37	0.27	C1qg
453	GO:0051239 [4]: regulation of organismal physiological process	1	1	129	111	12388	-3.86	0.0	0.37	0.27	Fcgr1
454	GO:0006417 [6]: regulation of protein biosynthesis	1	1	129	81	12418	-3.86	0.0	0.56	0.41	Pum2
455	GO:0016568 [8]: chromatin modification	1	1	129	83	12416	-3.86	0.0	0.54	0.4	Chd4
456	GO:0009792 [4]: embryonic development (sensu Metazoa)	1	1	129	88	12411	-3.86	0.0	0.51	0.37	5830426I05Rik
457	GO:0030036 [8]: actin cytoskeleton organization and biogenesis	1	1	129	87	12412	-3.87	0.0	0.51	0.37	Dnclc1
458	GO:0048232 [6]: male gamete generation	1	1	129	99	12400	-3.87	0.0	0.44	0.32	H2afx
459	GO:0007283 [7]: spermatogenesis	1	1	129	99	12400	-3.87	0.0	0.44	0.32	H2afx
460	GO:0030029 [7]: actin filament-based process	1	1	129	93	12406	-3.87	0.0	0.47	0.34	Dnclc1
461	GO:0040007 [3]: growth	1	1	129	100	12399	-3.87	0.0	0.43	0.32	5830426I05Rik
462	GO:0045045 [5]: secretory pathway	1	1	129	100	12399	-3.87	0.0	0.43	0.32	Ssr2
463	GO:0016337 [5]: cell-cell adhesion	1	1	129	98	12401	-3.88	0.0	0.44	0.32	Dsg2
