# Supplementary material for: A genomic analysis of mouse models of breast cancer reveals molecular features of mouse models and relationships to human breast cancer
Source: Breast Cancer Res. 2014 Jun 5;16(3):R59. doi: 10.1186/bcr3672 (PMC4078930; doi:10.1186/bcr3672)
Supplement: Additional file 3 — Fold change values organized by mouse tumor model type comparing the mouse model to normal mammary gland. [file bcr3672-S3.zip › Additional_File_3/BRCA_p53_mut_vs_NMLmammary/AdditionalFile61_BRCA_p53_mut_vs_NMLmammary/UpregulatedGenesgather_kegg_121022.txt]

#	Annotation	Total Genes With Ann	Your Genes (With Ann)	Your Genes (No Ann)	Genome (With Ann)	Genome (No Ann)	ln(Bayes factor)	neg ln(p value)	FE: neg ln(p value)	FE: neg ln(FDR)	Genes
1	path:mmu00240: Pyrimidine metabolism	6	6	31	60	2422	4.55	8.87	8.06	4.53	Dck Dtymk Nme1 Pole2 Rrm2 Umpk
2	path:mmu00220: Urea cycle and metabolism of amino groups	3	3	34	17	2465	2.31	6.6	5.88	3.04	Ass1 Gatm Pycs
3	path:mmu00230: Purine metabolism	5	5	32	103	2379	0.58	4.67	3.95	1.52	Dck Nme1 Pkm2 Pole2 Rrm2
4	path:mmu04060: Cytokine-cytokine receptor interaction	7	7	30	233	2249	-0.3	0.0	2.88	0.74	Ccl12 Ccl8 Ccr1 Csf3r Il8rb Tnfrsf11a Tnfsf5
5	path:mmu00900: Terpenoid biosynthesis	1	1	36	4	2478	-0.96	0.0	2.64	0.72	Sqle
6	path:mmu00330: Arginine and proline metabolism	2	2	35	35	2447	-1.16	0.0	2.29	0.61	Ass1 Gatm
7	path:mmu00521: Streptomycin biosynthesis	1	1	36	7	2475	-1.38	0.0	2.19	0.61	Isyna1
8	path:mmu04080: Neuroactive ligand-receptor interaction	2	2	35	276	2206	-1.62	0.0	0.08	0.08	C5r1 F2rl2
9	path:mmu00562: Inositol phosphate metabolism	2	2	35	55	2427	-1.75	0.0	1.59	0.42	Isyna1 Ttk
10	path:mmu00910: Nitrogen metabolism	1	1	36	13	2469	-1.85	0.0	1.67	0.42	Car2
11	path:mmu04610: Complement and coagulation cascades	2	2	35	66	2416	-1.95	0.0	1.33	0.42	C1qg C5r1
12	path:mmu00100: Biosynthesis of steroids	1	1	36	15	2467	-1.96	0.0	1.55	0.42	Sqle
13	path:mmu00252: Alanine and aspartate metabolism	1	1	36	18	2464	-2.09	0.0	1.4	0.42	Ass1
14	path:mmu04510: Focal adhesion	2	2	35	212	2270	-2.09	0.0	0.18	0.12	Pak1 Pdpk1
15	path:mmu00710: Carbon fixation	1	1	36	19	2463	-2.12	0.0	1.36	0.42	Pkm2
16	path:mmu04010: MAPK signaling pathway	3	3	34	228	2254	-2.15	0.0	0.39	0.19	Map2k7 Pak1 Stmn1
17	path:mmu00030: Pentose phosphate pathway	1	1	36	21	2461	-2.19	0.0	1.28	0.42	Dera
18	path:mmu05010: Alzheimer's disease	1	1	36	22	2460	-2.22	0.0	1.24	0.42	Ncstn
19	path:mmu04020: Calcium signaling pathway	2	2	35	179	2303	-2.25	0.0	0.28	0.19	Ccnb2 Cdc2a
20	path:mmu04310: Wnt signaling pathway	1	1	36	140	2342	-2.28	0.0	0.12	0.09	Rbx1
21	path:mmu04910: Insulin signaling pathway	2	2	35	131	2351	-2.35	0.0	0.53	0.19	Pdpk1 Pkm2
22	path:mmu00150: Androgen and estrogen metabolism	1	1	36	31	2451	-2.42	0.0	0.97	0.29	Hsd17b7
23	path:mmu00620: Pyruvate metabolism	1	1	36	32	2450	-2.44	0.0	0.95	0.29	Pkm2
24	path:mmu00260: Glycine, serine and threonine metabolism	1	1	36	33	2449	-2.45	0.0	0.92	0.29	Gatm
25	path:mmu00632: Benzoate degradation via CoA ligation	1	1	36	44	2438	-2.57	0.0	0.71	0.2	Ttk
26	path:mmu04620: Toll-like receptor signaling pathway	1	1	36	93	2389	-2.58	0.0	0.28	0.19	Tnfsf5
27	path:mmu00010: Glycolysis / Gluconeogenesis	1	1	36	49	2433	-2.6	0.0	0.64	0.2	Pkm2
28	path:mmu04330: Notch signaling pathway	1	1	36	49	2433	-2.6	0.0	0.64	0.2	Ncstn
29	path:mmu00760: Nicotinate and nicotinamide metabolism	1	1	36	50	2432	-2.61	0.0	0.63	0.2	Ttk
30	path:mmu04512: ECM-receptor interaction	1	1	36	83	2399	-2.62	0.0	0.33	0.19	Hmmr
31	path:mmu04540: Gap junction	1	1	36	83	2399	-2.62	0.0	0.33	0.19	Cdc2a
32	path:mmu00071: Fatty acid metabolism	1	1	36	53	2429	-2.62	0.0	0.59	0.2	Acsl4
33	path:mmu04070: Phosphatidylinositol signaling system	1	1	36	75	2407	-2.64	0.0	0.38	0.19	Ttk
34	path:mmu00380: Tryptophan metabolism	1	1	36	74	2408	-2.64	0.0	0.39	0.19	Uhrf1
