# Supplementary material for: A genomic analysis of mouse models of breast cancer reveals molecular features of mouse models and relationships to human breast cancer
Source: Breast Cancer Res. 2014 Jun 5;16(3):R59. doi: 10.1186/bcr3672 (PMC4078930; doi:10.1186/bcr3672)
Supplement: Additional file 3 — Fold change values organized by mouse tumor model type comparing the mouse model to normal mammary gland. [file bcr3672-S3.zip › Additional_File_3/BRCA_p53_mut_vs_NMLmammary/AdditionalFile61_BRCA_p53_mut_vs_NMLmammary/UpregulatedGenesgather_transfac_121022.txt]

#	Annotation	Total Genes With Ann	Your Genes (With Ann)	Your Genes (No Ann)	Genome (With Ann)	Genome (No Ann)	ln(Bayes factor)	neg ln(p value)	FE: neg ln(p value)	FE: neg ln(FDR)	Genes
1	V$E2F1_Q6_01	85	85	76	5570	10440	8.46	11.93	12.92	7.12	1110007C05Rik 1110011K10Rik 2410043F08Rik 5430413I02Rik 5830426I05Rik Acsl4 Adamts4 Ass1 Aurka Aurkb BC005537 Bcl2l11 Birc5 Car2 Ccl8 Ccnb2 Ccnt1 Cdc2a Cdca4 Cdca5 Cfl1 Chd4 Ckap2 Cklf Cklfsf6 Ctsc Dck Dnclc1 Dsg2 Dtnb Dtymk Ect2 Efhd2 Exo1 F730004D16Rik Fbln1 Fgd1 Fignl1 Fkbp4 Frag1 H2afx Hmmr Isyna1 Kif11 Mad2l1 Mcm2 Melk Mki67 Mlp Nola2 Nusap1 Pdik1l Pdk1 Pdpk1 Pkm2 Pole2 Ppp1r14b Ppp2r5c Prdx…
2	V$E2F1_Q3_01	70	70	91	4381	11629	7.16	11.01	11.59	6.49	1110007C05Rik 2310067E08Rik Acsl4 Ass1 BC005537 Bcl2l11 Birc5 Ccna2 Cdc2a Cdca4 Cdca5 Cfl1 Chd4 Ckap2 Cklf Csf3r D730049H07Rik Dck Dtnb Dtymk Dyrk3 Ect2 Exo1 F2rl2 Fbln1 Fkbp4 Frag1 Furin Gatm H2afx Hmmr Kcna2 Kif11 Lig3 Mad2l1 Map2k7 Mgat2 Mki67 Mlp Nusap1 Pdik1l Pdpk1 Pole2 Ppp1r14b Prc1 Psmb5 Pycs Racgap1 Rassf3 Rbx1 Rod1 Rpl31 Rsn Sap30 Scd2 Sfpq Sgol1 Slc7a5 Spock2 Sqle Ssr2 Stag1 Stmn1 Tnfr…
3	V$E2F_Q3_01	80	80	81	5463	10547	5.83	9.73	10.2	5.5	1110007C05Rik Acsl4 Ass1 Aurkb BC005537 Bcl2l11 Birc5 Bub1b Car2 Ccnb2 Ccnt1 Cdc2a Cdca4 Cdca5 Cfl1 Chd4 Cklfsf6 Cks1b Ctsc Dck Depdc1a Dnclc1 Dtnb Dtymk Ect2 Efhd2 Exo1 Fgd1 Fignl1 Fkbp4 Frag1 Furin H2afx Hmmr Hnrpf Hsd17b7 Isyna1 Kcna2 Kif11 Kpna2 Mad2l1 Mcm2 Melk Mgat2 Mki67 Mlp Nusap1 Pbk Pdik1l Pdk1 Pdpk1 Pole2 Ppp1r14b Ppp2r5c Prc1 Prdx4 Pycs Racgap1 Rad51ap1 Rassf3 Rbx1 Rod1 Rpl31 S100a9 S…
4	V$PAX6_Q2	53	53	108	3193	12817	5.0	8.98	9.41	5.14	1700051E09Rik 2410043F08Rik 2600017H08Rik Acsl4 Ass1 Aurkb C5r1 Ccna2 Ccr1 Cdc20 Cdc2a Cenpf Cfl1 Ckap2 Cklfsf6 Cks2 Clec4n Csf3r Dera Dtnb Dtymk F730004D16Rik Fbln1 Fgd6 H2afx Kcnn4 Kif11 Kpna2 Lalba Mcm2 Melk Ncstn Nola2 Pdk1 Pole2 Prc1 Prdx4 Pum2 Racgap1 Rbx1 Sfpq Sgol1 Shcbp1 Sqle Ssr2 Tctex1 Tdg Tnfrsf11a Trim13 Ube2c Ubxd4 Uhrf1 Umpk
5	V$E2F1_Q6: E2F-1	107	107	54	8237	7773	4.97	8.91	9.33	5.14	1110011K10Rik 2410043F08Rik 5430413I02Rik 5830426I05Rik Acsl4 Adamts4 Ass1 Aurka Aurkb BC005537 Bcl2l11 Birc5 Bub1b C5r1 Car2 Ccl8 Ccnt1 Cdc2a Cdca1 Cdca4 Cdca5 Cenpf Cfl1 Chd4 Ckap2 Cklf Cklfsf6 Cks1b Csf3r Ctsc Dck Depdc1a Dnclc1 Dsg2 Dtnb Dtymk Dyrk3 Ect2 Efhd2 Ero1l Exo1 F730004D16Rik Fbln1 Fgd1 Fignl1 Fkbp4 Furin Gatm H2afx Hmmr Hnrpf Hsd17b7 Isyna1 Kcna2 Kif11 Kpna2 Ltb4dh Map2k7 Mcm2 Melk …
6	V$GATA_C: GATA binding site	53	53	108	7607	8403	4.6	8.56	0.0	0.0	1200008O12Rik 1700051E09Rik C5r1 Ccnt1 Ccr1 Cd209e Cdca1 Cdca4 Cenpf Ckap2 Cklf Csf3r D730049H07Rik Dera Dtnb Dtymk Ect2 Efhd2 Exo1 F2rl2 Fbln1 Fgd1 Fgd6 Fignl1 Furin Gatm Hnrpf Isyna1 Kif4 Mki67 Mlp Ncstn Nme1 Noxo1 Olfr65 Pak1 Pbk Pofut2 Prdx4 Psmb5 Rbx1 Rsn S100a9 Scd2 Sfpq Slc14a2 Slc7a5 Ssr2 Stmn1 Tdg Timp1 Tnfsf5 Trim13
7	V$E2F4DP2_01: E2F-4:DP-2 heterodimer	35	35	126	1806	14204	4.55	8.43	9.07	5.06	1110011K10Rik 2410043F08Rik 5430413I02Rik Ass1 BC005537 Bcl2l11 Car2 Cdc2a Cdca5 Ckap2 Cklf Cklfsf6 Dck Efhd2 Exo1 Fignl1 H2afx Hmmr Mcm2 Nola2 Nusap1 Pole2 Ppp2r5c Prdx4 Rad51ap1 Rassf3 Rbx1 Rsn Sap30 Sec61a1 Sfpq Stag1 Stmn1 Ttk Uhrf1
8	V$ELK1_02: Elk-1	142	142	19	12288	3722	4.05	7.97	8.58	4.73	1110007C05Rik 1110011K10Rik 1200008O12Rik 2310067E08Rik 2600017H08Rik 5430413I02Rik Acsl4 Adamts4 Ass1 Aurka Aurkb BC005537 Bcl2l11 Birc5 Bub1b C5r1 Car2 Ccl12 Ccl8 Ccna2 Ccnb2 Ccnt1 Ccr1 Cd209e Cdc20 Cdc2a Cdca1 Cdca4 Cdca5 Cenpf Cfl1 Chd4 Ckap2 Cklf Cklfsf6 Cks1b Cks2 Csf3r Ctsc D730049H07Rik Dck Depdc1a Dera Dnclc1 Dtnb Dtymk Dyrk3 Ect2 Ero1l Exo1 F2rl2 F730004D16Rik Fbln1 Fgd1 Fgd6 Fignl1 Fkb…
9	V$E2F1_Q4_01	53	53	108	3327	12683	3.96	7.91	8.33	4.61	1110007C05Rik Acsl4 Ass1 Bcl2l11 Bub1b Car2 Ccnt1 Cdc2a Cdca5 Cfl1 Chd4 Cklfsf6 Cks1b Ctsc Dck Dnclc1 Dtnb Dtymk Ect2 Efhd2 Exo1 Fignl1 Fkbp4 H2afx Hmmr Hsd17b7 Kcna2 Kif11 Kpna2 Mcm2 Melk Mgat2 Mki67 Pbk Pdk1 Pdpk1 Pole2 Prdx4 Racgap1 Rad51ap1 Rbx1 Rod1 Scd2 Sec61a1 Sfpq Sgol1 Shcbp1 Slc7a5 Stmn1 Tagln2 Timp1 Uhrf1 Zfp469
10	V$MYCMAX_B: c-Myc:Max binding sites	82	82	79	6104	9906	3.05	6.84	7.29	3.81	1110007C05Rik 5830426I05Rik Acsl4 Ass1 Aurkb BC005537 Bcl2l11 Birc5 Bub1b Car2 Ccl8 Cdca5 Cfl1 Chd4 Ckap2 Cklfsf6 Cks1b Cks2 Clec4e Clec4n Csf3r Dnclc1 Dtnb Dtymk Dyrk3 Efhd2 Ero1l Exo1 Fkbp4 Frag1 Furin Gatm H2afx Hmmr Hsd17b7 Il8rb Kcnn4 Kif11 Lig3 Map2k7 Mcm2 Mgat2 Mobkl2b Nola2 Nptx1 Pak1 Pdik1l Pdk1 Pdpk1 Pkm2 Pofut2 Ppp1r14b Ppp2r5c Prc1 Prdx4 Pycs Rassf3 Rbx1 Rod1 Rpl31 Sap30 Scd2 Sec61a1 …
11	V$E2F1DP2_01: E2F-1:DP-2 heterodimer	23	23	138	1078	14932	2.9	6.68	7.46	3.86	1110011K10Rik 2410043F08Rik BC005537 Bcl2l11 Car2 Cdc2a Cklfsf6 Dck Efhd2 Exo1 H2afx Hmmr Mcm2 Pole2 Ppp2r5c Prdx4 Rassf3 Rbx1 Rsn Sec61a1 Stag1 Stmn1 Uhrf1
12	V$TANTIGEN_B: Major T-antigen binding sites	32	32	129	1764	14246	2.74	6.51	7.19	3.81	2410043F08Rik 2600017H08Rik Acsl4 C5r1 Ccna2 Cdc2a Cenpf Cfl1 Ckap2 Cklfsf6 Cks2 Clec4n Dtnb F730004D16Rik Fcgr1 Fgd6 H2afx Kpna2 Lalba Mcm2 Melk Nola2 Noxo1 Pdk1 Pole2 Prc1 Pum2 Tctex1 Trim13 Ube2c Ubxd4 Umpk
13	V$E2F_Q6: E2F	135	135	26	11678	4332	2.73	6.51	7.13	3.81	1110007C05Rik 1110011K10Rik 1200008O12Rik 1700051E09Rik 2410043F08Rik 2600017H08Rik 5430413I02Rik 5830426I05Rik Acsl4 Adamts4 Ass1 Aurka Aurkb BC005537 Bcl2l11 Birc5 Bub1b Car2 Ccl12 Ccl8 Ccna2 Ccnt1 Cdc20 Cdc2a Cdca1 Cdca4 Cdca5 Cenpf Cfl1 Chd4 Ckap2 Cklf Cklfsf6 Cks1b Cks2 Clec4e Csf3r Ctsc D730049H07Rik Dck Depdc1a Dnclc1 Dsg2 Dtnb Dtymk Dyrk3 Ect2 Efhd2 Ero1l Exo1 F2rl2 F730004D16Rik Fbln1 Fg…
14	V$E2F_Q4: E2F	74	74	87	5440	10570	2.55	6.32	6.77	3.61	1110007C05Rik 1110011K10Rik 2410043F08Rik 5430413I02Rik Acsl4 Adamts4 Ass1 Aurka Aurkb BC005537 Bcl2l11 Birc5 Car2 Ccl8 Ccnt1 Cdc2a Cdca5 Cenpf Cfl1 Chd4 Cklfsf6 Cks1b Cks2 Ctsc Dck Dnclc1 Dtnb Dtymk Ect2 Efhd2 Exo1 Fignl1 Fkbp4 Gpr34 H2afx Hmmr Hsd17b7 Kif11 Kif4 Kpna2 Lig3 Mcm2 Melk Mgat2 Mki67 Pdk1 Pdpk1 Pofut2 Pole2 Ppp1r14b Ppp2r5c Prdx4 Pycs Racgap1 Rad51ap1 Rassf3 Rbx1 Rgs20 Rod1 Rsn Scd2 …
15	V$E2F_Q4_01	47	47	114	3019	12991	2.54	6.32	6.85	3.62	1110007C05Rik Acsl4 Ass1 Bcl2l11 Bub1b Car2 Ccnt1 Cdc2a Cdca5 Chd4 Cklfsf6 Ctsc Dck Dnclc1 Dtnb Dtymk Ect2 Exo1 Fkbp4 H2afx Hmmr Hsd17b7 Kif11 Kpna2 Mcm2 Melk Mgat2 Mki67 Pbk Pdk1 Pdpk1 Pole2 Prdx4 Racgap1 Rad51ap1 Rbx1 Rod1 Scd2 Sec61a1 Sfpq Sgol1 Slc7a5 Stmn1 Tagln2 Timp1 Uhrf1 Zfp469
16	V$E2F1_Q4: E2F-1	64	64	97	4546	11464	2.39	6.16	6.62	3.53	Acsl4 Ass1 Aurkb BC005537 Bcl2l11 Birc5 Bub1b Car2 Cdc2a Cdca5 Ckap2 Cklfsf6 Cks1b Dck Depdc1a Dnclc1 Dtymk Ect2 Exo1 Fignl1 Fkbp4 Furin H2afx Hmmr Hsd17b7 Kcna2 Kif11 Kpna2 Melk Mgat2 Mki67 Mobkl2b Ncstn Nola2 Noxo1 Nusap1 Pbk Pdik1l Pdk1 Pdpk1 Pofut2 Pole2 Ppp1r14b Ppp2r5c Prc1 Psmb5 Pycs Racgap1 Rad51ap1 Rassf3 Rbx1 Rod1 Rpl31 Scd2 Sec61a1 Shcbp1 Slc7a5 Stag1 Stau2 Stmn1 Tagln2 Timp1 Uhrf1 Zfp…
17	V$E2F_03	29	29	132	1641	14369	1.78	5.5	6.19	3.16	Acsl4 Ass1 Bcl2l11 Cdc2a Cdca5 Chd4 Dck Dtnb Ect2 Exo1 H2afx Hmmr Kif11 Mcm2 Melk Mki67 Pdk1 Pdpk1 Pole2 Prdx4 Racgap1 Rbx1 Sec61a1 Sfpq Sgol1 Slc7a5 Stmn1 Uhrf1 Zfp469
18	V$KROX_Q6	81	81	80	6284	9726	1.67	5.36	5.81	2.85	1110011K10Rik 1200008O12Rik Acsl4 Ass1 Aurka BC005537 Bcl2l11 Bub1b Car2 Ccl12 Ccna2 Ccnt1 Ccr1 Cdc20 Cdc2a Cdca4 Cdca5 Cfl1 Chd4 Cklfsf6 Cks1b Cks2 Csf3r Ctsc D730049H07Rik Dck Dnclc1 Dsg2 Dtnb Efhd2 Ero1l Fbln1 Fgd1 Fkbp4 Frag1 Furin H2afx Hnrpf Hsd17b7 Isyna1 Kcna2 Kcnn4 Kpna2 Lig3 Ltb4dh Mad2l1 Map2k7 Mki67 Mlp Nola2 Nptx1 Nusap1 Pdik1l Pdk1 Pdpk1 Pkm2 Pofut2 Pole2 Ppp1r14b Prc1 Prdx4 Pycs Ra…
19	V$SREBP1_Q6	70	70	91	5280	10730	1.48	5.13	5.62	2.81	1110007C05Rik 1200008O12Rik 2410043F08Rik 5430413I02Rik BC005537 Bcl2l11 Ccnt1 Cdc2a Cdca4 Cdca5 Cfl1 Chd4 Ckap2 Cks1b Clec4e Csf3r Ctsc Dck Dnclc1 Dyrk3 Ect2 Ero1l Exo1 F730004D16Rik Fignl1 Fkbp4 Frag1 Furin Gatm Gpr65 Hmmr Kcna2 Kcnn4 Kif4 Kpna2 Ltb4dh Map2k7 Mobkl2b Ncstn Nme1 Pbk Pdk1 Pglyrp1 Pkm2 Ppp1r14b Ppp2r5c Prc1 Rad51ap1 Rassf3 Rgs20 Rpl31 Rsn S100a9 Scd2 Sgol1 Slc7a5 Solt Spock2 Sqle …
20	V$E2F1DP1_01: E2F-1:DP-1 heterodimer	62	62	99	4540	11470	1.45	5.07	5.62	2.81	1110011K10Rik 2410043F08Rik 5430413I02Rik Adamts4 Ass1 Aurka Aurkb BC005537 Bcl2l11 Birc5 C5r1 Car2 Ccl8 Cdc2a Cdca4 Cdca5 Cfl1 Chd4 Ckap2 Cklf Cklfsf6 Dck Dsg2 Dtnb Dtymk Efhd2 Exo1 F730004D16Rik Fgd1 Fignl1 H2afx Hmmr Hnrpf Kif11 Mcm2 Nola2 Noxo1 Nusap1 Pbk Pdk1 Pdpk1 Pole2 Ppp2r5c Prdx4 Rad51ap1 Rassf3 Rbx1 Rod1 Rsn Sap30 Sec61a1 Sfpq Sgol1 Stag1 Stmn1 Tpx2 Trim13 Ttk Ube2c Ubxd4 Uhrf1 Umpk
21	V$E2F_Q6_01	31	31	130	1864	14146	1.28	4.91	5.64	2.81	Acsl4 Ass1 Bcl2l11 Ccnt1 Cdc2a Cdca5 Chd4 Dck Dtnb Ect2 Exo1 Fkbp4 H2afx Hmmr Kif11 Mcm2 Melk Mki67 Pdpk1 Pole2 Prdx4 Racgap1 Rbx1 Sec61a1 Sfpq Sgol1 Slc7a5 Stmn1 Tagln2 Uhrf1 Zfp469
22	V$NRF2_01: nuclear respiratory factor 2	40	40	121	2656	13354	1.04	4.63	5.29	2.71	1110007C05Rik 1110011K10Rik 1200008O12Rik Aurka Ccnb2 Cd209e Cdc20 Cdca5 Cfl1 Chd4 Cklfsf6 Cks1b Cks2 Dtymk Dyrk3 Exo1 Gatm Il8rb Kcnn4 Kpna2 Mad2l1 Map2k7 Melk Mgat2 Ms4a11 Ms4a6d Ncstn Nola2 Pofut2 Ppp1r14b Rod1 Rpl31 Sec61a1 Sfpq Sgol1 Slc7a5 Solt Stmn1 Tpx2 Uhrf1
23	V$E2F1DP1RB_01: Rb:E2F-1:DP-1 trimeric complex	18	18	143	889	15121	0.98	4.57	5.51	2.75	Acsl4 Bcl2l11 Cdc2a Dck Ect2 Exo1 H2afx Hmmr Mcm2 Mgat2 Pdpk1 Pole2 Prdx4 Racgap1 Rbx1 Sec61a1 Sgol1 Stmn1
24	V$GATA2_03: GATA-binding factor 2	34	34	127	4830	11180	0.8	4.34	0.0	0.0	1700051E09Rik Acsl4 Aurkb C1qg C5r1 Cd209e Cenpf Cklf Cklfsf6 Csf3r Ctsc D730049H07Rik Dtymk Efhd2 Ero1l F2rl2 Fignl1 Gatm Kif4 Ltb4dh Map2k7 Mobkl2b Ms4a11 Ms4a6d Ncstn Olfr65 Pum2 Scd2 Slc7a5 Solt Tmed9 Tpx2 Trim13 Ubxd4
25	V$CREB_Q2_01	64	64	97	4890	11120	0.7	4.21	4.78	2.31	1110007C05Rik 1200008O12Rik 1700051E09Rik 2600017H08Rik 5430413I02Rik Acsl4 Ass1 BC005537 Birc5 Bub1b Ccna2 Ccnb2 Ccnt1 Cdc20 Cdca5 Cenpf Chd4 Cklfsf6 Cks1b D730049H07Rik Dck Depdc1a Dsg2 Dtymk Efhd2 Ero1l Exo1 Fgd6 Fkbp11 Fkbp4 Furin Hmmr Hsd17b7 Il8rb Kcnn4 Kif11 Lig3 Mad2l1 Mcm2 Mgat2 Ms4a11 Ms4a6d Ncstn Nptx1 Nusap1 Pkm2 Ppp2r5c Prdx4 Psmb5 Pycs Rad51ap1 Rgs20 Rpl31 Sec61a1 Sgol1 Shcbp1 Solt …
26	V$NKX25_01: homeo domain factor Nkx-2.5/Csx, tinman homolog	64	64	97	7906	8104	0.64	4.15	0.01	0.0	1110011K10Rik 1700051E09Rik 5830426I05Rik C1qg Car2 Ccl12 Ccl8 Ccna2 Ccnb2 Cd209e Cdca1 Cdca4 Cdca5 Cfl1 Ckap2 Cklfsf6 Cks2 Clec4n Csf3r Dera Dsg2 Dtnb Efhd2 F2rl2 Fbln1 Fgd6 Fkbp11 Fkbp4 Frag1 Il8rb Isyna1 Kcnn4 Kctd1 Kif4 Klk13 Ltb4dh Mad2l1 Map2k7 Mcm2 Nme1 Nola2 Nptx1 Pak1 Pbk Pdk1 Pkm2 Prc1 Pum2 Racgap1 Rbx1 Sap30 Scd2 Slc14a2 Solt Spock2 Sqle Ssr2 Stau2 Stmn1 Tagln2 Tdg Tpx2 Tyrobp Uhrf1
27	V$E2F_02: E2F	10	10	151	370	15640	0.63	4.15	5.34	2.72	Bcl2l11 Cdc2a Dck Exo1 H2afx Mcm2 Pole2 Prdx4 Sec61a1 Stmn1
28	V$E2F_Q3: E2F	10	10	151	370	15640	0.63	4.15	5.34	2.72	Bcl2l11 Cdc2a Dck Exo1 H2afx Mcm2 Pole2 Prdx4 Sec61a1 Stmn1
29	V$E2F4DP1_01: E2F-4:DP-1 heterodimer	10	10	151	370	15640	0.63	4.15	5.34	2.72	Bcl2l11 Cdc2a Dck Exo1 H2afx Mcm2 Pole2 Prdx4 Sec61a1 Stmn1
30	V$OCT1_02: octamer factor 1	40	40	121	5396	10614	0.49	3.97	0.01	0.0	2600017H08Rik Aurkb C1qg Ccl8 Ccnb2 Cd209e Cdca1 Clec4e Clec4n Ero1l Exo1 F2rl2 F730004D16Rik Fbln1 Fgd6 Gpr65 Hmmr Il8rb Kctd1 Kif4 Klk13 Mad2l1 Ms4a11 Ms4a6d Ncstn Nusap1 Olfr65 Pak1 Pbk Pole2 Prc1 Racgap1 Rassf3 Rsn S100a9 Sap30 Sfpq Slc7a5 Ttk Umpk
31	V$NFY_Q6_01	84	84	77	6881	9129	0.4	3.85	4.42	2.01	1110011K10Rik 1200008O12Rik 2600017H08Rik 5430413I02Rik Aurka Aurkb Bcl2l11 Bub1b C1qg C5r1 Ccna2 Ccnb2 Ccnt1 Cdc20 Cdc2a Cdca4 Cdca5 Cfl1 Ckap2 Cks1b Cks2 Clec4n D730049H07Rik Depdc1a Dera Dnclc1 Ect2 Exo1 Fgd6 Fkbp4 Furin Gatm Gpr34 Gpr65 H2afx Hmmr Hnrpf Hsd17b7 Il8rb Isyna1 Kcna2 Kif11 Klk13 Map2k7 Mcm2 Mgat2 Mki67 Mobkl2b Ms4a11 Ms4a6d Nola2 Noxo1 Nusap1 Pak1 Pdpk1 Pkm2 Ppp1r14b Ppp2r5c Pum2…
32	V$GATA2_02: GATA-binding factor 2	41	41	120	5466	10544	0.35	3.79	0.01	0.0	1700051E09Rik Acsl4 Aurka Aurkb C5r1 Cd209e Cdca4 Cenpf Cklfsf6 Csf3r Ctsc D730049H07Rik Dera Dtymk Efhd2 Ero1l F2rl2 Fgd1 Fgd6 Furin Gatm Hnrpf Isyna1 Kif4 Ltb4dh Map2k7 Mki67 Ncstn Nme1 Olfr65 Pak1 Ppp2r5c Pum2 Scd2 Slc14a2 Slc7a5 Solt Sqle Ssr2 Tpx2 Trim13
33	V$CDC5_01: cell division control protein 5	151	151	10	14034	1976	0.27	3.73	4.79	2.31	1110011K10Rik 1200008O12Rik 1700051E09Rik 2310067E08Rik 2410043F08Rik 2600017H08Rik 5430413I02Rik 5830426I05Rik Acsl4 Adamts4 Aurka Aurkb BC005537 Bcl2l11 Birc5 Bub1b C1qg C5r1 Car2 Ccl12 Ccl8 Ccna2 Ccnb2 Ccnt1 Ccr1 Cd209e Cdc2a Cdca1 Cdca4 Cdca5 Cenpf Cfl1 Ckap2 Cklf Cklfsf6 Cks1b Cks2 Clec4e Clec4n Csf3r Ctsc D730049H07Rik Dck Depdc1a Dera Dnclc1 Dsg2 Dtnb Dtymk Dyrk3 Ect2 Efhd2 Exo1 F2rl2 F730…
34	V$FOXP3_Q4	109	109	52	9465	6545	0.11	3.55	4.14	1.85	1700051E09Rik 2310067E08Rik 5430413I02Rik Ass1 Aurkb Birc5 Bub1b C1qg Ccl12 Ccl8 Ccna2 Ccnb2 Ccnt1 Ccr1 Cd209e Cdc20 Cdc2a Cdca1 Cdca4 Cdca5 Cenpf Cfl1 Chd4 Ckap2 Cklf Cks2 Clec4e Clec4n Csf3r Ctsc Dck Depdc1a Dera Dnclc1 Dtymk Dyrk3 Ect2 Exo1 F2rl2 F730004D16Rik Fcgr1 Fgd1 Fgd6 Fignl1 Fkbp11 Fkbp4 Frag1 Furin Gpr34 Gpr65 H2afx Il8rb Isyna1 Kcna2 Kcnn4 Kctd1 Kif4 Klk13 Lalba Lig3 Ltb4dh Mad2l1 Me…
35	V$POU1F1_Q6	51	51	110	6444	9566	0.11	3.55	0.01	0.0	1200008O12Rik 1700051E09Rik 2410043F08Rik Aurkb C5r1 Ccl8 Cd209e Cdc2a Ckap2 Cklfsf6 Clec4n Dck Depdc1a Dera Dnclc1 Dtnb Efhd2 Exo1 Fignl1 Frag1 Gpr65 H2afx Hsd17b7 Klk13 Kpna2 Mgat2 Mki67 Nola2 Nptx1 Olfr65 Pak1 Pbk Pole2 Ppp1r14b Ppp2r5c Prc1 Prdx4 Psmb5 Pum2 Pycs Racgap1 Rod1 S100a9 Sfpq Slc14a2 Slc7a5 Stau2 Tmed9 Tnfsf5 Tpx2 Uhrf1
36	V$ALPHACP1_01	10	10	151	406	15604	0.07	3.49	4.73	2.29	2600017H08Rik Aurkb Ccna2 Cks1b Gpr65 Hmmr Isyna1 Scd2 Ttk Uhrf1
37	V$ZTA_Q2	38	38	123	5075	10935	0.07	3.49	0.01	0.0	2310067E08Rik Acsl4 Ass1 C1qg C5r1 Car2 Cd209e Cdca1 Cdca4 Clec4e Ctsc Dera Dsg2 F2rl2 Fgd1 Fgd6 Gpr65 Il8rb Isyna1 Kcnn4 Kctd1 Kif4 Mad2l1 Mlp Mobkl2b Ms4a11 Ms4a6d Nme1 Olfr65 Pum2 Sap30 Scd2 Sqle Ssr2 Stau2 Tagln2 Tyrobp Umpk
38	V$MAZ_Q6	125	125	36	11146	4864	0.06	3.49	4.18	1.85	1110007C05Rik 1110011K10Rik 1200008O12Rik 2310067E08Rik 2410043F08Rik 5430413I02Rik Acsl4 Adamts4 Ass1 Aurka BC005537 Bcl2l11 Birc5 Bub1b C1qg C5r1 Car2 Ccl12 Ccna2 Ccnb2 Ccnt1 Ccr1 Cd209e Cdc20 Cdca4 Cdca5 Cenpf Cfl1 Chd4 Ckap2 Cklfsf6 Cks1b Cks2 Csf3r Ctsc D730049H07Rik Dck Depdc1a Dera Dnclc1 Dsg2 Dtnb Dtymk Ect2 Efhd2 Ero1l Exo1 F2rl2 F730004D16Rik Fbln1 Fcgr1 Fgd1 Fignl1 Fkbp11 Fkbp4 Frag1 F…
39	V$TITF1_Q3: TTF-1, TITF1 (thyroid transcription factor 1)	49	49	112	6219	9791	0.05	3.49	0.01	0.0	2410043F08Rik Bcl2l11 C1qg C5r1 Ccl8 Ccna2 Ccnb2 Cdca1 Cenpf Cklf Cklfsf6 Cks1b Clec4e Clec4n Csf3r Dsg2 Fcgr1 Fgd6 Gpr34 Hsd17b7 Il8rb Kctd1 Kpna2 Lig3 Ltb4dh Mad2l1 Map2k7 Mcm2 Noxo1 Nptx1 Olfr65 Pbk Pdpk1 Pkm2 Pole2 Prdx4 Pum2 Rassf3 Rbx1 Rgs20 Rpl31 Scd2 Sfpq Shcbp1 Stau2 Tagln2 Tctex1 Tpx2 Trim13
40	V$CAAT_C: Retroviral CCAAT box	5	5	156	117	15893	0.03	0.0	4.89	2.35	1110011K10Rik Ect2 Il8rb Ppp2r5c Solt
41	V$AHR_Q5: aryl hydrocarbon / dioxin receptor	29	29	132	1898	14112	-0.04	0.0	4.21	1.85	2310067E08Rik Acsl4 Cdc2a Cdca4 Cks1b Dnclc1 Dyrk3 Ero1l Fkbp11 Fkbp4 Frag1 Hmmr Kcnn4 Kif11 Map2k7 Mki67 Mobkl2b Pofut2 Ppp1r14b Psmb5 Racgap1 Rassf3 Sfpq Sgol1 Stag1 Stmn1 Tpx2 Umpk Zfp469
42	V$MAZR_01: MAZ related factor	80	80	81	6632	9378	-0.1	0.0	3.85	1.66	1200008O12Rik 1700051E09Rik Adamts4 Ass1 C1qg Car2 Ccl12 Ccnt1 Cdc2a Cdca4 Cdca5 Cfl1 Chd4 Ckap2 Cklfsf6 Csf3r Dck Dnclc1 Dsg2 Dtnb Dtymk Ect2 Efhd2 Ero1l F2rl2 Fbln1 Fgd1 Fignl1 Fkbp4 Frag1 Furin Hnrpf Isyna1 Kcnn4 Kif4 Klk13 Ltb4dh Map2k7 Mcm2 Melk Mgat2 Mki67 Mlp Ms4a11 Ms4a6d Nme1 Nola2 Noxo1 Nptx1 Pdik1l Pdk1 Pdpk1 Pkm2 Pole2 Ppp1r14b Prdx4 Pum2 Pycs Racgap1 Rassf3 Rbx1 Rgs20 Rod1 Rsn S100a9…
43	V$E12_Q6	54	54	107	4165	11845	-0.16	0.0	3.86	1.66	1110007C05Rik 2310067E08Rik Ass1 Bub1b Car2 Ccl12 Ccna2 Ccr1 Chd4 Ckap2 Cklf Cks2 Clec4n Dnclc1 Dsg2 Dyrk3 F2rl2 F730004D16Rik Fkbp11 Frag1 Gatm Hsd17b7 Kcna2 Klk13 Lig3 Mgat2 Mki67 Ncstn Nme1 Nola2 Noxo1 Nptx1 Nusap1 Pak1 Pdk1 Pkm2 Prdx4 Rad51ap1 Rassf3 Rsn Sap30 Shcbp1 Slc7a5 Solt Sqle Ssr2 Tagln2 Tmed9 Tnfrsf11a Trim13 Tyrobp Ube2c Ubxd4 Umpk
44	V$CETS1P54_01: c-Ets-1(p54)	117	117	44	10399	5611	-0.26	0.0	3.75	1.59	1110007C05Rik 1110011K10Rik 1200008O12Rik 2600017H08Rik 5430413I02Rik 5830426I05Rik Acsl4 Adamts4 Ass1 Aurka Aurkb BC005537 Birc5 C1qg Ccl12 Ccl8 Ccna2 Ccnb2 Ccnt1 Ccr1 Cd209e Cdc20 Cdc2a Cdca1 Cdca4 Cdca5 Cenpf Cfl1 Chd4 Cklf Cklfsf6 Cks1b Ctsc D730049H07Rik Dck Dsg2 Dtnb Dtymk Dyrk3 Ect2 Efhd2 Ero1l Exo1 F2rl2 F730004D16Rik Fbln1 Fgd6 Fignl1 Fkbp11 Gatm Gpr34 Gpr65 H2afx Hmmr Hnrpf Hsd17b7 Il8r…
45	V$HOGNESS_B: Imperfect Hogness /Goldberg Box	18	18	143	1027	14983	-0.28	0.0	4.12	1.85	2410043F08Rik Acsl4 Ccnt1 Cfl1 Ckap2 Cks2 Dtnb F730004D16Rik Kpna2 Lalba Nola2 Pdk1 Prc1 Pum2 Rbx1 Tctex1 Tpx2 Ube2c
46	V$MINI20_B: Muscle initiator sequence-20	111	111	50	9795	6215	-0.31	0.0	3.67	1.53	1110007C05Rik 1110011K10Rik 1700051E09Rik 2310067E08Rik 2410043F08Rik 2600017H08Rik 5830426I05Rik Acsl4 Ass1 Aurka Aurkb BC005537 Bcl2l11 Birc5 Bub1b Car2 Ccna2 Ccnb2 Ccnt1 Cd209e Cdc20 Cdca1 Cdca4 Cdca5 Cenpf Cfl1 Chd4 Cklfsf6 Cks2 Clec4e Csf3r D730049H07Rik Dck Depdc1a Dnclc1 Dsg2 Dtnb Dtymk Dyrk3 Ect2 Efhd2 Ero1l F2rl2 F730004D16Rik Fcgr1 Fgd6 Fignl1 Fkbp11 Fkbp4 Frag1 Furin Gpr34 H2afx Hmmr H…
47	V$HNF1_C: Hepatic nuclear factor 1	43	43	118	5482	10528	-0.35	0.0	0.02	0.0	2310067E08Rik 5430413I02Rik 5830426I05Rik BC005537 Ccnb2 Ccr1 Cd209e Cdc2a Cdca1 Csf3r Ctsc Depdc1a Dera Dsg2 Dtnb Dtymk F2rl2 H2afx Kctd1 Kpna2 Lig3 Map2k7 Nme1 Nola2 Pak1 Pbk Pkm2 Pofut2 Pole2 Ppp2r5c Prc1 Pum2 Racgap1 Rad51ap1 Rod1 Sap30 Scd2 Slc14a2 Stau2 Timp1 Tnfsf5 Tyrobp Uhrf1
48	V$RFX1_01: X-box binding protein RFX1	83	83	78	7010	9000	-0.39	0.0	3.53	1.44	1110007C05Rik 1700051E09Rik 2600017H08Rik 5830426I05Rik Adamts4 Bcl2l11 Birc5 C1qg Ccna2 Ccnt1 Cd209e Cdca1 Cdca4 Chd4 Ckap2 Cklfsf6 Cks1b Cks2 Clec4e Clec4n Ctsc D730049H07Rik Dck Dsg2 Dyrk3 Ect2 Exo1 F2rl2 Fgd1 Fgd6 Fignl1 Fkbp11 Furin Gatm Hmmr Hsd17b7 Il8rb Isyna1 Kcna2 Kcnn4 Kctd1 Kif11 Kpna2 Lalba Mobkl2b Ms4a11 Ms4a6d Nola2 Nptx1 Pak1 Pdik1l Pdk1 Pdpk1 Pglyrp1 Pkm2 Pofut2 Pole2 Ppp1r14b Pp…
49	V$HNF1_01: hepatic nuclear factor 1	19	19	142	2888	13122	-0.42	0.0	0.01	0.0	2410043F08Rik 5430413I02Rik BC005537 Bub1b Car2 Cd209e Cdc2a Kctd1 Nusap1 Pbk Pkm2 Ppp2r5c Prc1 Pycs Racgap1 Rad51ap1 Tmed9 Tnfrsf11a Ttk
50	V$CREBATF_Q6	58	58	103	4621	11389	-0.45	0.0	3.5	1.44	1110007C05Rik 1200008O12Rik 2600017H08Rik 5430413I02Rik Acsl4 Ass1 BC005537 Bcl2l11 Birc5 Ccna2 Ccnt1 Cdca5 Cenpf Chd4 Ckap2 Cklfsf6 Cks1b D730049H07Rik Depdc1a Dsg2 Dtymk Efhd2 Ero1l Exo1 Fgd6 Fkbp4 Furin Hmmr Hsd17b7 Il8rb Kcnn4 Kif11 Lig3 Mcm2 Mgat2 Ms4a11 Ms4a6d Ncstn Noxo1 Nptx1 Nusap1 Pkm2 Ppp2r5c Prdx4 Psmb5 Pycs Rad51ap1 Rgs20 Sec61a1 Shcbp1 Slc7a5 Ssr2 Stmn1 Tdg Timp1 Tnfrsf11a Trim13 Ty…
51	V$IRF_Q6	30	30	131	4068	11942	-0.5	0.0	0.02	0.0	2600017H08Rik BC005537 Birc5 Bub1b Ccl12 Ccl8 Ccnb2 Cd209e Ckap2 Dera Dnclc1 Dtymk Dyrk3 Ect2 Exo1 F2rl2 Fcgr1 Fgd6 Gpr34 Hnrpf Kif11 Lalba Pglyrp1 Pum2 Rad51ap1 S100a9 Spock2 Tctex1 Tnfsf5 Umpk
52	V$CHOP_01: heterodimers of CHOP and C/EBPalpha	35	35	126	4593	11417	-0.52	0.0	0.02	0.0	Aurkb Bcl2l11 Ccr1 Cd209e Cdc20 Cdc2a Cfl1 Chd4 Cks2 Csf3r Ctsc Dyrk3 Ero1l F2rl2 Gpr34 H2afx Il8rb Kcnn4 Kif11 Klk13 Mad2l1 Mki67 Mlp Nusap1 Olfr65 Pglyrp1 Pkm2 Pycs Racgap1 Rpl31 S100a9 Slc14a2 Stag1 Uhrf1 Zfp469
53	V$GATA1_06: GATA-binding factor 1	35	35	126	4587	11423	-0.54	0.0	0.02	0.0	1700051E09Rik Acsl4 Aurkb C5r1 Cd209e Cenpf Ckap2 Cklfsf6 Csf3r Ctsc D730049H07Rik Dera Efhd2 Ero1l F2rl2 Furin Gatm Kif4 Lalba Ltb4dh Map2k7 Ncstn Olfr65 Pbk Pkm2 Pum2 Scd2 Shcbp1 Slc14a2 Slc7a5 Solt Ssr2 Tpx2 Trim13 Ubxd4
54	V$MEF2_02: myogenic MADS factor MEF-2	5	5	156	1169	14841	-0.75	0.0	0.01	0.0	Ccnb2 F730004D16Rik Mki67 Ppp2r5c Rad51ap1
55	V$TGIF_01: TGIF (5'TG3' interacting factor)	34	34	127	4411	11599	-0.77	0.0	0.03	0.0	1110007C05Rik 2310067E08Rik 5830426I05Rik Cdca5 Ckap2 Cklf Cklfsf6 Cks2 Clec4e Dnclc1 Dsg2 Dtnb Dyrk3 F730004D16Rik Fbln1 Fcgr1 Fgd6 Hmmr Il8rb Isyna1 Kif4 Kpna2 Melk Pak1 Pdpk1 Prdx4 Psmb5 Pycs Rad51ap1 S100a9 Sfpq Spock2 Tctex1 Ttk
56	V$COMP1_01: COMP1	89	89	72	9943	6067	-0.78	0.0	0.03	0.0	1200008O12Rik 1700051E09Rik 2310067E08Rik 2600017H08Rik 5430413I02Rik 5830426I05Rik Aurka Aurkb BC005537 C5r1 Ccl8 Ccnb2 Ccnt1 Ccr1 Cdc20 Cdc2a Cdca1 Cdca5 Cenpf Cfl1 Ckap2 Cklf Cks2 Clec4e D730049H07Rik Dck Depdc1a Dnclc1 Dtymk Dyrk3 Ect2 Efhd2 Ero1l Exo1 F730004D16Rik Fbln1 Fcgr1 Fgd6 Fignl1 Fkbp11 Frag1 Gpr34 Gpr65 H2afx Hmmr Hnrpf Hsd17b7 Isyna1 Kcna2 Kcnn4 Kpna2 Lalba Mcm2 Mgat2 Mobkl2b Ms4a…
57	V$PAX5_02: B-cell-specific activating protein	3	3	158	51	15959	-0.85	0.0	4.1	1.85	1110007C05Rik Sap30 Stmn1
58	V$CREB_Q4_01	57	57	104	4655	11355	-0.87	0.0	3.01	1.06	1110007C05Rik 1200008O12Rik 1700051E09Rik 5430413I02Rik Acsl4 Ass1 BC005537 Birc5 Ccna2 Ccnb2 Ccnt1 Cdca5 Chd4 Ckap2 Cklfsf6 Cks1b D730049H07Rik Depdc1a Dsg2 Dtymk Efhd2 Ero1l Exo1 Fgd6 Fkbp11 Fkbp4 Furin Hmmr Hsd17b7 Kcnn4 Kif11 Lig3 Mad2l1 Mcm2 Mgat2 Ms4a11 Ms4a6d Ncstn Nptx1 Nusap1 Pkm2 Ppp2r5c Prdx4 Psmb5 Pycs Rad51ap1 Rgs20 Sec61a1 Shcbp1 Slc7a5 Ssr2 Stmn1 Tdg Timp1 Tnfrsf11a Trim13 Tyrobp
59	V$CDPCR3HD_01: cut-like homeodomain protein	41	41	120	5102	10908	-0.88	0.0	0.03	0.0	1200008O12Rik 1700051E09Rik 2410043F08Rik 5830426I05Rik Aurka C5r1 Ccna2 Ccr1 Cdc2a Cdca1 Cklfsf6 Clec4e Clec4n Dnclc1 Dyrk3 F2rl2 F730004D16Rik Fcgr1 Fkbp11 Hnrpf Kcna2 Kif11 Kif4 Kpna2 Lalba Ltb4dh Mcm2 Nme1 Pak1 Pole2 Ppp2r5c Pum2 Rbx1 Rod1 Rpl31 Rsn Scd2 Sec61a1 Sqle Ubxd4 Umpk
60	V$SP3_Q3	117	117	44	10596	5414	-0.88	0.0	3.04	1.07	1110007C05Rik 1200008O12Rik 1700051E09Rik 2310067E08Rik 2410043F08Rik 2600017H08Rik 5830426I05Rik Adamts4 Ass1 Aurka Aurkb BC005537 Bcl2l11 Birc5 Bub1b C1qg Car2 Ccl12 Ccna2 Ccnt1 Ccr1 Cdc20 Cdc2a Cdca1 Cdca4 Cdca5 Cenpf Chd4 Ckap2 Cklf Cklfsf6 Cks1b Cks2 Clec4e Clec4n Csf3r Ctsc D730049H07Rik Dck Dera Dnclc1 Dsg2 Dtnb Dtymk Efhd2 Ero1l Fbln1 Fgd1 Fignl1 Fkbp11 Fkbp4 Frag1 Furin Gatm Gpr34 Gpr65 …
61	V$MRF2_01: modulator recognition factor 2	88	88	73	9804	6206	-0.9	0.0	0.04	0.0	1700051E09Rik 2600017H08Rik 5830426I05Rik Acsl4 Aurka Aurkb BC005537 Bcl2l11 Birc5 Bub1b C1qg C5r1 Car2 Ccl8 Ccnb2 Ccnt1 Ccr1 Cd209e Cdc20 Cdca5 Cenpf Clec4n Csf3r Ctsc D730049H07Rik Depdc1a Dera Dnclc1 Dsg2 Dyrk3 Ect2 Exo1 Fcgr1 Fignl1 Fkbp11 Gpr34 Gpr65 H2afx Hsd17b7 Kcna2 Kcnn4 Kctd1 Kif11 Kif4 Klk13 Kpna2 Lalba Lig3 Mad2l1 Melk Ms4a11 Ms4a6d Nme1 Nola2 Nptx1 Olfr65 Pbk Pdk1 Pkm2 Pofut2 Ppp1r1…
62	V$EFC_Q6	79	79	82	8891	7119	-0.97	0.0	0.04	0.0	1110007C05Rik 1200008O12Rik 1700051E09Rik 2310067E08Rik Acsl4 Aurka Aurkb Bcl2l11 C1qg C5r1 Ccl12 Ccl8 Ccna2 Ccnb2 Cdc2a Cenpf Chd4 Clec4e D730049H07Rik Depdc1a Dera Dnclc1 Dsg2 Dtnb Dyrk3 Ect2 F730004D16Rik Fcgr1 Fgd6 Fkbp11 Fkbp4 Furin Gatm Hsd17b7 Il8rb Kcnn4 Kif4 Kpna2 Lalba Ltb4dh Mad2l1 Map2k7 Mobkl2b Ms4a11 Ms4a6d Ncstn Noxo1 Nusap1 Pdik1l Pdk1 Pdpk1 Pglyrp1 Ppp1r14b Ppp2r5c Prdx4 Racgap1 …
63	V$PBX_Q3	148	148	13	15289	721	-1.0	0.0	0.02	0.0	1110007C05Rik 1110011K10Rik 1200008O12Rik 1700051E09Rik 2310067E08Rik 2410043F08Rik 2600017H08Rik 5430413I02Rik 5830426I05Rik Acsl4 Adamts4 Ass1 Aurka BC005537 Bcl2l11 Birc5 Bub1b C1qg C5r1 Ccl12 Ccl8 Ccna2 Ccnb2 Ccnt1 Ccr1 Cd209e Cdc20 Cdca1 Cdca4 Cdca5 Cenpf Cfl1 Chd4 Ckap2 Cklf Cklfsf6 Cks1b Cks2 Clec4e Clec4n Csf3r Ctsc D730049H07Rik Dck Depdc1a Dnclc1 Dsg2 Dtnb Dyrk3 Ect2 Efhd2 Ero1l Exo1 F2…
64	V$PITX2_Q2: pituitary homeobox factor 2	79	79	82	6840	9170	-1.02	0.0	2.77	0.96	1110007C05Rik 1110011K10Rik 1700051E09Rik 2410043F08Rik 2600017H08Rik 5430413I02Rik Acsl4 Bcl2l11 Birc5 C1qg C5r1 Ccna2 Ccnt1 Ccr1 Cdc2a Cdca1 Cdca4 Cfl1 Ckap2 Cklfsf6 Cks2 Clec4e Clec4n Ctsc Dera Dnclc1 Dtnb Ect2 Ero1l F730004D16Rik Fbln1 Fcgr1 Fgd6 Frag1 Furin Gatm Gpr65 H2afx Kctd1 Kif11 Kpna2 Lalba Mad2l1 Map2k7 Mcm2 Melk Mobkl2b Nme1 Nola2 Noxo1 Nptx1 Pak1 Pole2 Prdx4 Psmb5 Pum2 Pycs Racgap1…
65	V$CAAT_01: cellular and viral CCAAT box	107	107	54	9631	6379	-1.02	0.0	2.81	0.96	1110011K10Rik 1200008O12Rik 1700051E09Rik 2600017H08Rik 5430413I02Rik Adamts4 Aurka Aurkb BC005537 Bcl2l11 C1qg C5r1 Ccl12 Ccl8 Ccna2 Ccnb2 Ccnt1 Cdc20 Cdc2a Cdca1 Cdca4 Cdca5 Cfl1 Chd4 Ckap2 Cklf Cks1b Cks2 Clec4e Clec4n D730049H07Rik Depdc1a Dnclc1 Dtnb Dyrk3 Ect2 Ero1l Exo1 Fcgr1 Fgd1 Fgd6 Fkbp11 Fkbp4 Frag1 Furin Gatm Gpr34 Gpr65 H2afx Hmmr Hsd17b7 Il8rb Isyna1 Kcna2 Kctd1 Kif4 Klk13 Kpna2 La…
66	V$AREB6_02: AREB6 (Atp1a1 regulatory element binding factor 6)	52	52	109	6169	9841	-1.04	0.0	0.04	0.0	1110011K10Rik Bub1b C5r1 Car2 Ccl12 Ccna2 Cd209e Cdc2a Cdca4 Cenpf Chd4 Cklf Dnclc1 Dsg2 Dtymk Ero1l F730004D16Rik Fgd1 Fgd6 Fignl1 Fkbp11 Fkbp4 Frag1 Furin Gatm Hsd17b7 Il8rb Kcnn4 Klk13 Lalba Lig3 Melk Nusap1 Olfr65 Pglyrp1 Ppp2r5c Prc1 Prdx4 Psmb5 Rad51ap1 Rbx1 Rpl31 Rsn S100a9 Sap30 Slc14a2 Spock2 Stmn1 Tnfrsf11a Ubxd4 Uhrf1 Umpk
67	V$PPARG_03: PPAR (peroxisome proliferator-activated receptor gamma)	53	53	108	6264	9746	-1.06	0.0	0.05	0.0	2310067E08Rik Adamts4 Bub1b Ccl12 Cd209e Cdc20 Cdc2a Cdca4 Cfl1 Ckap2 Clec4n D730049H07Rik Depdc1a Dnclc1 Ero1l Fbln1 Fignl1 Fkbp4 H2afx Hmmr Hnrpf Isyna1 Klk13 Kpna2 Lalba Ltb4dh Melk Mlp Mobkl2b Ncstn Noxo1 Nptx1 Nusap1 Olfr65 Pak1 Pkm2 Ppp1r14b Ppp2r5c Prc1 Pum2 Racgap1 Rassf3 Rgs20 Scd2 Sec61a1 Solt Stmn1 Tagln2 Tdg Timp1 Tnfrsf11a Tyrobp Uhrf1
68	V$NFY_01: nuclear factor Y (Y-box binding factor)	43	43	118	3404	12606	-1.11	0.0	2.82	0.96	2600017H08Rik Aurka Aurkb Bcl2l11 C1qg C5r1 Ccna2 Ccnb2 Ccnt1 Cdc20 Cdc2a Cdca4 Cdca5 Ckap2 Cks1b Cks2 Depdc1a Dnclc1 Ect2 Exo1 Furin Gatm Gpr65 H2afx Hmmr Hsd17b7 Il8rb Isyna1 Mgat2 Nusap1 Pdpk1 Ppp2r5c Racgap1 Rad51ap1 Rbx1 Rpl31 Scd2 Solt Sqle Tpx2 Ttk Ube2c Uhrf1
69	V$VMYB_01: v-Myb	124	124	37	11406	4604	-1.13	0.0	2.79	0.96	1110011K10Rik 2310067E08Rik 2600017H08Rik 5430413I02Rik 5830426I05Rik Acsl4 Adamts4 Ass1 Aurka Aurkb BC005537 Birc5 C1qg Car2 Ccl12 Ccl8 Ccna2 Ccnb2 Ccnt1 Cd209e Cdc20 Cdc2a Cdca1 Cdca4 Cenpf Cfl1 Chd4 Ckap2 Cklf Cklfsf6 Cks2 Clec4e Clec4n Csf3r D730049H07Rik Dck Depdc1a Dtnb Dtymk Dyrk3 Ect2 Efhd2 Ero1l Exo1 F2rl2 F730004D16Rik Fgd1 Fgd6 Fignl1 Fkbp11 Fkbp4 Frag1 Furin Gatm Gpr34 Gpr65 H2afx Hmm…
70	V$E2A_Q2	105	105	56	9482	6528	-1.16	0.0	2.64	0.86	1110007C05Rik 1110011K10Rik 2310067E08Rik 2410043F08Rik 5830426I05Rik Adamts4 Ass1 Aurkb Birc5 Bub1b C5r1 Car2 Ccl12 Ccl8 Ccna2 Ccnt1 Ccr1 Cd209e Cdc2a Cdca4 Cenpf Cfl1 Chd4 Ckap2 Cklf Cks2 Clec4n Ctsc D730049H07Rik Depdc1a Dnclc1 Dsg2 Dtnb Dtymk Dyrk3 Ect2 Ero1l Exo1 F730004D16Rik Fbln1 Fcgr1 Fgd1 Fgd6 Fkbp11 Frag1 Furin Gatm H2afx Hsd17b7 Il8rb Isyna1 Kcna2 Kcnn4 Klk13 Kpna2 Lalba Lig3 Ltb4dh M…
71	V$RORA1_01: RAR-related orphan receptor alpha1	27	27	134	1951	14059	-1.19	0.0	2.91	0.98	5430413I02Rik 5830426I05Rik Ass1 Bub1b Ccna2 Cd209e Cdc2a Cdca4 Cfl1 Dck Dera Fcgr1 Fignl1 Klk13 Mad2l1 Nola2 Prdx4 Rsn Scd2 Sgol1 Shcbp1 Spock2 Stag1 Tmed9 Tnfrsf11a Uhrf1 Umpk
72	V$LMO2COM_02: complex of Lmo2 bound to Tal-1, E2A proteins, and GATA-1, half-site 2	76	76	85	8482	7528	-1.25	0.0	0.06	0.0	1200008O12Rik 2410043F08Rik 2600017H08Rik Aurka Aurkb Birc5 C5r1 Ccl12 Ccl8 Ccna2 Ccnt1 Cdca1 Cdca4 Cdca5 Cenpf Ckap2 Cklfsf6 Cks2 Clec4e D730049H07Rik Dck Depdc1a Dera Ect2 Efhd2 F2rl2 Fbln1 Fgd1 Fgd6 Fignl1 Fkbp11 Furin Gatm Gpr34 Hsd17b7 Isyna1 Kctd1 Kif4 Lalba Lig3 Mcm2 Melk Mki67 Mobkl2b Nme1 Noxo1 Pak1 Pbk Pdik1l Pdk1 Pdpk1 Pglyrp1 Pkm2 Pole2 Ppp1r14b Psmb5 Rad51ap1 Rbx1 Rpl31 Rsn Scd2 Sec6…
73	V$AML_Q6	27	27	134	3523	12487	-1.25	0.0	0.04	0.0	Birc5 C1qg Ccna2 Ccnb2 Cd209e Cks2 Clec4n Csf3r Ect2 Exo1 F730004D16Rik Fignl1 Gpr65 Kcnn4 Kif4 Kpna2 Mobkl2b Nme1 Olfr65 Pbk Pole2 Rad51ap1 Rbx1 Tagln2 Tctex1 Tpx2 Tyrobp
74	V$MYC_Q2	38	38	123	2982	13028	-1.25	0.0	2.68	0.89	1110007C05Rik 2310067E08Rik 2410043F08Rik Ass1 Aurka Aurkb Ccl8 Chd4 Cklfsf6 Clec4e Clec4n Dtymk Exo1 Hmmr Hsd17b7 Il8rb Kcnn4 Kif11 Lig3 Mcm2 Melk Mgat2 Pdk1 Ppp1r14b Prdx4 Pycs Rpl31 Sfpq Sgol1 Slc7a5 Stmn1 Tagln2 Timp1 Ttk Tyrobp Ube2c Ubxd4 Uhrf1
75	V$CREB_02: cAMP-responsive element binding protein	24	24	137	1698	14312	-1.26	0.0	2.88	0.97	Acsl4 BC005537 Birc5 Ccna2 Ccnt1 Cdca5 Ckap2 Dsg2 Efhd2 Fkbp4 H2afx Hsd17b7 Kcnn4 Mgat2 Ncstn Nptx1 Nusap1 Prdx4 Pycs Rad51ap1 Sgol1 Ssr2 Tdg Trim13
76	V$TFIII_Q6	154	154	7	14688	1322	-1.28	0.0	3.2	1.16	1110007C05Rik 1110011K10Rik 1200008O12Rik 2310067E08Rik 2410043F08Rik 2600017H08Rik 5430413I02Rik 5830426I05Rik Acsl4 Adamts4 Ass1 Aurka Aurkb BC005537 Bcl2l11 Birc5 Bub1b C1qg C5r1 Car2 Ccl12 Ccl8 Ccna2 Ccnb2 Ccnt1 Ccr1 Cd209e Cdc20 Cdc2a Cdca1 Cdca4 Cdca5 Cenpf Cfl1 Chd4 Ckap2 Cklf Cklfsf6 Cks1b Cks2 Clec4e Clec4n Csf3r Ctsc D730049H07Rik Dck Dera Dnclc1 Dsg2 Dtnb Dtymk Dyrk3 Ect2 Efhd2 Ero1l E…
77	V$USF_Q6: upstream stimulating factor	110	110	51	10062	5948	-1.34	0.0	2.43	0.71	1110007C05Rik 1110011K10Rik 1700051E09Rik 2310067E08Rik 2410043F08Rik 5430413I02Rik Ass1 Aurka Aurkb BC005537 Bub1b Car2 Ccl8 Ccna2 Ccnt1 Ccr1 Cdc20 Cdca1 Cdca4 Cfl1 Chd4 Ckap2 Cklfsf6 Cks2 Clec4e Clec4n Csf3r Depdc1a Dera Dnclc1 Dtnb Dtymk Efhd2 Ero1l Exo1 F2rl2 Fbln1 Fcgr1 Fkbp4 Frag1 Furin Gpr65 H2afx Hmmr Hnrpf Hsd17b7 Il8rb Kcna2 Kcnn4 Kctd1 Kif11 Klk13 Kpna2 Lalba Lig3 Map2k7 Mcm2 Melk Mgat…
78	V$XFD2_01: Xenopus fork head domain factor 2	30	30	131	3795	12215	-1.37	0.0	0.05	0.0	1700051E09Rik 5830426I05Rik Aurkb Bcl2l11 Cd209e Cdca1 Csf3r Dck Depdc1a Fbln1 Furin Hnrpf Kctd1 Klk13 Mobkl2b Ncstn Nusap1 Pak1 Pbk Pdk1 Pole2 Pum2 Solt Ssr2 Stag1 Stau2 Stmn1 Tdg Tpx2 Ubxd4
79	V$PAX3_B: Pax-3 binding sites	106	106	55	9681	6329	-1.39	0.0	2.35	0.68	1110007C05Rik 1110011K10Rik 1200008O12Rik 2310067E08Rik 2600017H08Rik 5430413I02Rik Acsl4 Ass1 Aurka Aurkb BC005537 Bcl2l11 Birc5 Bub1b C5r1 Car2 Ccna2 Ccnt1 Cdca1 Cdca4 Cdca5 Cenpf Chd4 Cklf Cklfsf6 Cks2 Clec4e Csf3r D730049H07Rik Dck Dera Dsg2 Dtnb Dtymk Efhd2 Ero1l F2rl2 Fbln1 Fcgr1 Fgd1 Fignl1 Frag1 Furin Gatm Gpr34 H2afx Hmmr Hnrpf Hsd17b7 Il8rb Isyna1 Kif11 Kif4 Kpna2 Lig3 Ltb4dh Mad2l1 Map…
80	V$PAX3_01: Pax-3 binding sites	2	2	159	24	15986	-1.4	0.0	3.6	1.48	1110007C05Rik Cklfsf6
81	V$NFY_Q6: nuclear factor Y (Y-box binding factor)	65	65	96	5633	10377	-1.41	0.0	2.31	0.68	1110011K10Rik 1200008O12Rik 2600017H08Rik 5430413I02Rik Aurka Aurkb Bcl2l11 C5r1 Ccna2 Ccnb2 Ccnt1 Cdc20 Cdc2a Cdca5 Ckap2 Cks1b Cks2 Depdc1a Dnclc1 Ect2 Exo1 Fgd6 Fkbp4 Furin Gatm Gpr34 Gpr65 H2afx Hmmr Hsd17b7 Il8rb Isyna1 Kcna2 Klk13 Map2k7 Mgat2 Mki67 Mobkl2b Nola2 Noxo1 Nusap1 Pak1 Pdpk1 Pkm2 Ppp1r14b Ppp2r5c Prc1 Pum2 Racgap1 Rad51ap1 Rpl31 Scd2 Sfpq Shcbp1 Slc14a2 Slc7a5 Solt Sqle Timp1 Tn…
82	V$ACAAT_B: Avian C-type CCAAT box	17	17	144	1123	14887	-1.46	0.0	2.79	0.96	2600017H08Rik Cdc2a Cdca4 Cks2 Depdc1a Dtymk Ect2 Exo1 F730004D16Rik Hsd17b7 Nusap1 Pdpk1 Rad51ap1 Shcbp1 Tctex1 Tdg Ube2c
83	V$MTF1_Q4	6	6	155	1169	14841	-1.46	0.0	0.02	0.0	Cdca1 Gatm Kcnn4 Melk Mobkl2b Tnfrsf11a
84	V$TEF_Q6	49	49	112	5692	10318	-1.46	0.0	0.08	0.0	1110007C05Rik 1110011K10Rik 1700051E09Rik 2410043F08Rik 5830426I05Rik Aurkb Car2 Ccl8 Cd209e Cdc20 Cfl1 Ckap2 Depdc1a Dnclc1 Dsg2 Dtnb Dtymk F2rl2 Fcgr1 Gatm Gpr34 H2afx Kctd1 Lalba Lig3 Ltb4dh Noxo1 Olfr65 Pdpk1 Pole2 Psmb5 Pum2 Pycs Racgap1 Rod1 S100a9 Sap30 Scd2 Sfpq Sgol1 Shcbp1 Spock2 Ssr2 Stmn1 Tmed9 Tnfrsf11a Tnfsf5 Tpx2 Umpk
85	V$GATA1_02: GATA-binding factor 1	50	50	111	5770	10240	-1.52	0.0	0.08	0.0	1200008O12Rik 1700051E09Rik 2410043F08Rik 2600017H08Rik Aurka Birc5 C5r1 Ccl12 Ccl8 Cdca4 Cdca5 Cenpf Ckap2 Cklfsf6 Clec4n D730049H07Rik Depdc1a Dera Ect2 Efhd2 F2rl2 Fgd6 Fignl1 Frag1 Furin Gatm Isyna1 Kcna2 Ncstn Noxo1 Olfr65 Pbk Pdk1 Pkm2 Pole2 Ppp1r14b Rbx1 Scd2 Sec61a1 Sfpq Shcbp1 Slc14a2 Slc7a5 Ssr2 Stmn1 Tagln2 Timp1 Tnfsf5 Tpx2 Tyrobp
86	V$USF_01: upstream stimulating factor	23	23	138	1673	14337	-1.54	0.0	2.56	0.8	2410043F08Rik Aurka Chd4 Cklfsf6 Dtymk Fbln1 Hmmr Hsd17b7 Kif11 Lig3 Mcm2 Melk Prdx4 Pycs Sfpq Sgol1 Stmn1 Tagln2 Tdg Timp1 Ttk Tyrobp Uhrf1
87	V$MYOGNF1_01: myogenin / nuclear factor 1 or related factors	27	27	134	3422	12588	-1.55	0.0	0.06	0.0	Ass1 Bcl2l11 Birc5 Ckap2 Cks1b Cks2 Dera Efhd2 Fgd1 Fignl1 Frag1 Gatm Isyna1 Lig3 Map2k7 Mgat2 Mki67 Mobkl2b Pkm2 Pum2 Rad51ap1 Rsn S100a9 Spock2 Tnfrsf11a Trim13 Zfp469
88	V$HEN1_02: HEN1	5	5	156	185	15825	-1.56	0.0	3.18	1.16	Cfl1 Rad51ap1 Sec61a1 Solt Ube2c
89	V$ELK1_01: Elk-1	49	49	112	4150	11860	-1.58	0.0	2.17	0.6	1110007C05Rik 1110011K10Rik 2310067E08Rik 5830426I05Rik Acsl4 Birc5 Bub1b Car2 Ccl8 Ccnb2 Ccnt1 Ccr1 Cdca4 Cdca5 Cks1b Cks2 Csf3r Ctsc Dtymk Efhd2 Ero1l Exo1 F730004D16Rik Fgd6 Fkbp11 Gpr65 Il8rb Kcna2 Kif11 Ltb4dh Mcm2 Mgat2 Ms4a11 Ms4a6d Ncstn Nola2 Pdk1 Pglyrp1 Pofut2 Ppp2r5c Rgs20 Sgol1 Slc14a2 Stau2 Tdg Timp1 Tnfsf5 Tpx2 Uhrf1
90	V$HEB_Q6	39	39	122	4628	11382	-1.59	0.0	0.08	0.0	1110011K10Rik 2410043F08Rik Adamts4 Bcl2l11 Birc5 Bub1b Ccl12 Ccl8 Ccnt1 Cdca5 Cklfsf6 Cks1b Dsg2 Dtnb Dyrk3 Ect2 Fgd6 Kcna2 Kcnn4 Ltb4dh Mcm2 Mki67 Mobkl2b Ms4a11 Ms4a6d Nola2 Pdik1l Pdpk1 Pofut2 Pycs Sap30 Sec61a1 Slc7a5 Solt Spock2 Sqle Tctex1 Tnfrsf11a Umpk
91	V$HP1SITEFACTOR_Q6	32	32	129	3910	12100	-1.61	0.0	0.08	0.0	1110011K10Rik 5830426I05Rik Acsl4 Birc5 Ccl8 Ccna2 Ccnb2 Cdca4 Dera Dsg2 Dyrk3 Exo1 Frag1 Hsd17b7 Il8rb Isyna1 Kctd1 Lalba Mad2l1 Melk Mobkl2b Ncstn Pak1 Pkm2 Prdx4 Racgap1 Sap30 Tdg Tmed9 Tyrobp Umpk Zfp469
92	V$MEIS1BHOXA9_02: Meis-1b:HOXA9 heterodimeric binding	5	5	156	188	15822	-1.61	0.0	3.12	1.13	C1qg Cklfsf6 Ms4a11 Ms4a6d Nusap1
93	V$HLF_01: hepatic leukemia factor	40	40	121	4717	11293	-1.62	0.0	0.09	0.0	1110011K10Rik 2310067E08Rik 5830426I05Rik Aurka Aurkb BC005537 Car2 Ccl12 Ccnt1 Cdca4 Cks1b Dck Dtymk Dyrk3 Efhd2 F2rl2 Fbln1 Fcgr1 Fkbp11 Gpr65 Kctd1 Kpna2 Lig3 Ltb4dh Mobkl2b Nme1 Nola2 Olfr65 Pglyrp1 Pofut2 Prc1 Prdx4 Slc14a2 Sqle Ssr2 Tnfrsf11a Tnfsf5 Ttk Uhrf1 Zfp469
94	V$OCT1_06: octamer-binding factor 1	81	81	80	8807	7203	-1.62	0.0	0.11	0.0	1110007C05Rik 5830426I05Rik Acsl4 Aurkb Birc5 Bub1b C1qg Car2 Ccl12 Ccl8 Ccna2 Ccnb2 Cdc20 Cdc2a Cdca1 Cdca4 Cdca5 Cenpf Ckap2 Cklf Cklfsf6 Cks2 Clec4e Clec4n Ctsc Dck Depdc1a Dera Dtnb Dtymk Ect2 F2rl2 Fcgr1 Furin Gpr65 Hsd17b7 Il8rb Kcnn4 Kif11 Kif4 Klk13 Kpna2 Lig3 Mcm2 Melk Mki67 Mlp Ms4a11 Ms4a6d Ncstn Nme1 Noxo1 Nptx1 Nusap1 Olfr65 Pak1 Pbk Pdpk1 Pglyrp1 Pkm2 Pofut2 Pole2 Ppp2r5c Prc1 Prdx4…
95	V$XBP1_01: X-box-binding protein 1	20	20	141	1422	14588	-1.62	0.0	2.51	0.77	1110007C05Rik Aurka Bub1b Cdca4 Dtymk Fcgr1 Hmmr Mcm2 Mgat2 Ms4a11 Ms4a6d Ncstn Pofut2 Rgs20 Rod1 Sap30 Sec61a1 Shcbp1 Stmn1 Timp1
96	V$CART1_01: Cart-1 (cartilage homeoprotein 1)	13	13	148	1906	14104	-1.68	0.0	0.05	0.0	Aurkb Ccr1 Cdc2a Cklf Clec4n Kctd1 Pofut2 Pum2 Rod1 S100a9 Shcbp1 Spock2 Tdg
97	V$IPF1_Q4	27	27	134	3362	12648	-1.7	0.0	0.08	0.0	5830426I05Rik Ccl12 Cenpf Dera Fgd6 H2afx Hsd17b7 Kctd1 Mad2l1 Map2k7 Melk Nusap1 Pak1 Pdpk1 Prc1 Racgap1 Rbx1 Sap30 Scd2 Shcbp1 Slc14a2 Ssr2 Stau2 Timp1 Tmed9 Uhrf1 Umpk
98	V$SOX5_01: Sox-5	67	67	94	7372	8638	-1.7	0.0	0.12	0.0	1110011K10Rik 1200008O12Rik 1700051E09Rik 2410043F08Rik 2600017H08Rik 5830426I05Rik Acsl4 Bcl2l11 Bub1b Car2 Ccna2 Cd209e Cdc20 Cdca1 Cdca4 Cfl1 Clec4n Csf3r Ctsc D730049H07Rik Dck Depdc1a Dsg2 Dtymk Ect2 Exo1 F2rl2 F730004D16Rik Fbln1 Fcgr1 Fignl1 Frag1 Gpr34 Gpr65 Hmmr Hnrpf Il8rb Isyna1 Kctd1 Kif4 Klk13 Kpna2 Lalba Lig3 Ltb4dh Nme1 Nptx1 Pdik1l Pkm2 Ppp1r14b Psmb5 Pum2 Rassf3 Rod1 S100a9 Sap30…
99	V$E2_Q6: papilloma virus regulator E2	20	20	141	1441	14569	-1.71	0.0	2.41	0.71	Ccnb2 Cd209e Cdca4 Cdca5 Dtnb Dyrk3 Fgd1 Gatm Hsd17b7 Lig3 Mgat2 Mki67 Nusap1 Pdk1 Pole2 Psmb5 Pum2 Rbx1 Stmn1 Tctex1
100	V$CP2_01: CP2	108	108	53	10043	5967	-1.72	0.0	1.93	0.44	1110007C05Rik 1110011K10Rik 1700051E09Rik 2310067E08Rik 2410043F08Rik 2600017H08Rik 5430413I02Rik Acsl4 Ass1 Aurka Bcl2l11 Birc5 Bub1b C1qg Car2 Ccl12 Ccna2 Ccnb2 Ccnt1 Ccr1 Cdc20 Cdc2a Cdca4 Cdca5 Cenpf Chd4 Ckap2 Cklf Cks1b Csf3r Ctsc Dck Depdc1a Dnclc1 Dyrk3 Ect2 Efhd2 Ero1l Exo1 F730004D16Rik Fbln1 Fgd1 Fgd6 Fignl1 Fkbp11 Fkbp4 Frag1 Furin Gatm Gpr65 Hmmr Il8rb Isyna1 Kcna2 Kcnn4 Kif11 Kif4 K…
101	V$E47_02: E47	17	17	144	2318	13692	-1.73	0.0	0.06	0.0	Bub1b Cenpf Ect2 Ero1l F2rl2 Frag1 Kcnn4 Klk13 Mgat2 Pglyrp1 Pole2 Prc1 Rpl31 Slc7a5 Sqle Stmn1 Tnfrsf11a
102	V$NMYC_01: N-Myc	41	41	120	3439	12571	-1.74	0.0	2.04	0.49	1110007C05Rik 2310067E08Rik 2410043F08Rik Ass1 Aurka Aurkb Ccl8 Chd4 Cklfsf6 Clec4e Clec4n Dtymk Efhd2 Exo1 Fbln1 Hmmr Hsd17b7 Il8rb Kcnn4 Kif11 Lig3 Mcm2 Melk Mgat2 Pdk1 Ppp1r14b Prdx4 Pycs Rpl31 Sfpq Sgol1 Slc7a5 Stmn1 Tagln2 Tdg Timp1 Ttk Tyrobp Ube2c Ubxd4 Uhrf1
103	V$POU6F1_01	8	8	153	1328	14682	-1.81	0.0	0.04	0.0	Cd209e Gpr65 Nme1 Olfr65 Sap30 Ssr2 Stau2 Tmed9
104	V$BRN2_01: POU factor Brn-2	62	62	99	6815	9195	-1.81	0.0	0.14	0.0	1700051E09Rik 2410043F08Rik 5430413I02Rik Acsl4 Adamts4 Aurka Ccl8 Ccna2 Ccnb2 Ccnt1 Cdc2a Cdca1 Cklf Clec4e Depdc1a Dera Dnclc1 Dsg2 Dyrk3 Ero1l Fcgr1 Fgd1 Fignl1 Fkbp11 Frag1 Furin Gpr34 Gpr65 H2afx Kctd1 Lalba Ltb4dh Mad2l1 Mcm2 Melk Nme1 Olfr65 Pak1 Pbk Pdk1 Pkm2 Pofut2 Pole2 Prc1 Pum2 Pycs Racgap1 Rad51ap1 Rbx1 S100a9 Scd2 Sfpq Sgol1 Shcbp1 Spock2 Stag1 Stau2 Tctex1 Tmed9 Tpx2 Ttk Umpk
105	V$TCF1P_Q6	112	112	49	10492	5518	-1.82	0.0	1.82	0.4	1110007C05Rik 1200008O12Rik 2310067E08Rik 2410043F08Rik 2600017H08Rik 5430413I02Rik 5830426I05Rik Acsl4 Adamts4 Aurka Aurkb BC005537 Birc5 Bub1b C5r1 Car2 Ccl8 Ccna2 Ccnb2 Ccnt1 Cdc20 Cdca1 Cdca4 Cdca5 Cenpf Cfl1 Chd4 Cklf Cklfsf6 Cks1b Cks2 Clec4e Csf3r Dck Depdc1a Dera Dsg2 Dtnb Dtymk Ect2 Ero1l Exo1 Fbln1 Fkbp11 Furin Gpr65 Hmmr Hnrpf Il8rb Isyna1 Kcnn4 Kctd1 Kif11 Kif4 Kpna2 Lalba Lig3 Ltb4dh…
106	V$CEBPGAMMA_Q6	122	122	39	11502	4508	-1.84	0.0	1.87	0.42	1110011K10Rik 1200008O12Rik 1700051E09Rik 2310067E08Rik 2600017H08Rik 5830426I05Rik Acsl4 Aurka BC005537 Bcl2l11 Bub1b C5r1 Car2 Ccl12 Ccl8 Ccna2 Ccnb2 Ccnt1 Ccr1 Cd209e Cdca1 Cenpf Cfl1 Ckap2 Cklf Cklfsf6 Cks1b Cks2 Clec4e Clec4n Csf3r D730049H07Rik Dck Depdc1a Dera Dsg2 Dtnb Dtymk Dyrk3 Ect2 Efhd2 Ero1l Exo1 F2rl2 F730004D16Rik Fbln1 Fcgr1 Fgd1 Fgd6 Fignl1 Fkbp11 Frag1 Gatm Gpr34 Gpr65 H2afx Hm…
107	V$TAL1ALPHAE47_01: Tal-1alpha:E47 heterodimer	18	18	143	1291	14719	-1.84	0.0	2.29	0.68	1200008O12Rik 5430413I02Rik BC005537 Ccl8 Ccnt1 Cks2 Depdc1a Dera Fgd6 H2afx Hnrpf Mad2l1 Pbk Pofut2 Pum2 S100a9 Spock2 Uhrf1
108	V$COUP_DR1_Q6	1	1	160	474	15536	-1.85	0.0	0.01	0.0	Tagln2
109	V$AP1_Q2: activator protein 1	103	103	58	10843	5167	-1.86	0.0	0.15	0.0	1110007C05Rik 1110011K10Rik 1700051E09Rik 2310067E08Rik 5430413I02Rik 5830426I05Rik Acsl4 Adamts4 Aurkb BC005537 Bcl2l11 Bub1b C1qg C5r1 Ccna2 Ccnb2 Ccnt1 Ccr1 Cd209e Cdc2a Cdca4 Cdca5 Cenpf Cfl1 Ckap2 Cklf Cklfsf6 Cks1b Cks2 Clec4e Csf3r Ctsc D730049H07Rik Dck Depdc1a Dera Dnclc1 Dsg2 Dtymk Dyrk3 Efhd2 F2rl2 Fbln1 Fcgr1 Fgd1 Fgd6 Fignl1 Fkbp4 Frag1 Gpr65 Hmmr Il8rb Kcnn4 Kif11 Kif4 Klk13 Lalba L…
110	V$VMAF_01: v-Maf	95	95	66	10055	5955	-1.86	0.0	0.15	0.0	1110007C05Rik 1110011K10Rik 1200008O12Rik 1700051E09Rik 2600017H08Rik 5430413I02Rik 5830426I05Rik Acsl4 Aurkb BC005537 Bcl2l11 Birc5 Bub1b C1qg Ccl12 Ccl8 Ccna2 Ccnb2 Cd209e Cdc2a Cfl1 Ckap2 Cklfsf6 Cks2 Clec4e Ctsc Dera Dsg2 Dtnb Dtymk Dyrk3 Ect2 Efhd2 Fbln1 Fcgr1 Fgd1 Fkbp4 Frag1 Gatm Gpr65 Hmmr Hsd17b7 Il8rb Kcna2 Kcnn4 Kctd1 Kif11 Kif4 Klk13 Kpna2 Lalba Lig3 Mad2l1 Map2k7 Mki67 Mlp Mobkl2b Ms…
111	V$NFKB_Q6_01	109	109	52	10225	5785	-1.86	0.0	1.73	0.37	1110011K10Rik 1700051E09Rik 2310067E08Rik 2410043F08Rik 2600017H08Rik 5430413I02Rik Acsl4 Adamts4 Ass1 BC005537 Bcl2l11 Birc5 C1qg C5r1 Ccnb2 Ccnt1 Cd209e Cdc20 Cdc2a Cdca4 Cdca5 Cfl1 Chd4 Cklf Cklfsf6 Cks1b Cks2 Clec4e Csf3r Ctsc Dera Dnclc1 Dsg2 Dtnb Dtymk Dyrk3 Efhd2 Ero1l Exo1 F2rl2 Fgd1 Fignl1 Fkbp11 Furin Gatm H2afx Hmmr Hnrpf Il8rb Isyna1 Kcna2 Kif4 Lalba Lig3 Ltb4dh Map2k7 Mcm2 Melk Mki67…
112	V$CREL_01: c-Rel	123	123	38	11637	4373	-1.91	0.0	1.78	0.4	1110011K10Rik 1700051E09Rik 2310067E08Rik 2410043F08Rik 2600017H08Rik 5430413I02Rik Acsl4 Adamts4 Ass1 BC005537 Bcl2l11 Birc5 C1qg C5r1 Ccl12 Ccl8 Ccnb2 Ccnt1 Cdc20 Cdc2a Cdca4 Cdca5 Cenpf Cfl1 Chd4 Cklf Cks1b Cks2 Clec4e Clec4n Csf3r Ctsc D730049H07Rik Depdc1a Dnclc1 Dsg2 Dtnb Dtymk Dyrk3 Ero1l Exo1 F2rl2 F730004D16Rik Fgd1 Fgd6 Fignl1 Fkbp11 Fkbp4 Frag1 Furin Gatm Gpr34 Gpr65 H2afx Hmmr Il8rb I…
113	V$PAX9_B: zebrafish Pax-9 binding sites	42	42	119	3618	12392	-1.91	0.0	1.78	0.4	1110007C05Rik 1110011K10Rik 5830426I05Rik Acsl4 C1qg C5r1 Car2 Ccl12 Ccnt1 Cd209e Cklfsf6 Cks1b Cks2 Dnclc1 Dsg2 Ero1l F2rl2 Fgd6 Furin H2afx Hmmr Kcnn4 Kif4 Klk13 Mki67 Mlp Noxo1 Olfr65 Pofut2 Pole2 Prdx4 Rad51ap1 Rgs20 Rpl31 S100a9 Sgol1 Solt Tagln2 Tctex1 Tmed9 Trim13 Tyrobp
114	V$ER_Q6: estrogen receptor	79	79	82	8419	7591	-1.92	0.0	0.18	0.0	1110011K10Rik 1700051E09Rik 5430413I02Rik 5830426I05Rik Adamts4 Ass1 Aurka Aurkb Car2 Ccna2 Cdc2a Cdca4 Cdca5 Cfl1 Chd4 Ckap2 Cklf Cklfsf6 Cks1b Clec4n Csf3r Ctsc Dck Depdc1a Dsg2 Dtnb Dtymk Exo1 F2rl2 F730004D16Rik Fbln1 Fcgr1 Fignl1 Fkbp11 Furin Gpr34 Gpr65 Hnrpf Hsd17b7 Il8rb Isyna1 Kif4 Klk13 Ltb4dh Mad2l1 Map2k7 Mcm2 Melk Mobkl2b Ncstn Nola2 Noxo1 Nusap1 Pbk Pdpk1 Pglyrp1 Pkm2 Pofut2 Pole2 P…
115	V$SOX9_B1: SOX (SRY-related HMG box)	84	84	77	8910	7100	-1.93	0.0	0.18	0.0	1110011K10Rik 1200008O12Rik 1700051E09Rik 2410043F08Rik 2600017H08Rik 5830426I05Rik Acsl4 Bcl2l11 Bub1b C1qg Car2 Ccna2 Cd209e Cdc20 Cdca1 Cdca4 Cenpf Cfl1 Ckap2 Clec4n Csf3r Ctsc D730049H07Rik Dck Depdc1a Dera Dsg2 Dtymk Ect2 Efhd2 Exo1 F2rl2 F730004D16Rik Fbln1 Fcgr1 Fgd6 Fignl1 Fkbp4 Gpr34 Gpr65 Hmmr Hnrpf Il8rb Isyna1 Kcnn4 Kctd1 Kif4 Klk13 Kpna2 Lalba Lig3 Ltb4dh Mcm2 Mki67 Nme1 Nptx1 Pdik1l…
116	V$ZID_01: zinc finger with interaction domain	29	29	132	2357	13653	-1.93	0.0	1.93	0.44	1110007C05Rik 1200008O12Rik Ass1 Aurka Bcl2l11 Bub1b Car2 Ccna2 Clec4n Dnclc1 Efhd2 Ero1l F730004D16Rik Il8rb Isyna1 Klk13 Map2k7 Mki67 Nme1 Nptx1 Olfr65 Pglyrp1 Racgap1 S100a9 Stag1 Stau2 Ttk Tyrobp Zfp469
117	V$HNF3B_01: Hepatocyte Nuclear Factor 3beta	126	126	35	11956	4054	-1.95	0.0	1.76	0.39	1110011K10Rik 1200008O12Rik 1700051E09Rik 2310067E08Rik 2410043F08Rik 2600017H08Rik 5430413I02Rik 5830426I05Rik Acsl4 Adamts4 Aurkb BC005537 Bcl2l11 Birc5 Bub1b C5r1 Car2 Ccl8 Ccna2 Ccnb2 Ccr1 Cd209e Cdc20 Cdc2a Cdca1 Cdca4 Cenpf Cfl1 Cklf Cklfsf6 Cks2 Clec4e Clec4n Csf3r Ctsc D730049H07Rik Dck Depdc1a Dera Dnclc1 Dtnb Dtymk Dyrk3 Efhd2 Ero1l Exo1 F2rl2 F730004D16Rik Fcgr1 Fgd1 Fgd6 Fignl1 Fkbp11…
118	V$OCT1_Q6: octamer factor 1	143	143	18	14689	1321	-1.95	0.0	0.08	0.0	1110007C05Rik 1700051E09Rik 2600017H08Rik 5430413I02Rik 5830426I05Rik Acsl4 Adamts4 Ass1 Aurka Aurkb BC005537 Bcl2l11 Birc5 C1qg C5r1 Car2 Ccl12 Ccl8 Ccna2 Ccnb2 Ccnt1 Ccr1 Cd209e Cdc20 Cdc2a Cdca4 Cdca5 Cenpf Cfl1 Ckap2 Cklf Cklfsf6 Cks1b Cks2 Clec4e Clec4n Csf3r D730049H07Rik Dck Depdc1a Dera Dnclc1 Dsg2 Dtnb Dtymk Dyrk3 Ect2 Ero1l Exo1 F2rl2 F730004D16Rik Fbln1 Fcgr1 Fgd1 Fgd6 Fignl1 Fkbp11 Fk…
119	V$IK3_01: Ikaros 3	11	11	150	1613	14397	-1.96	0.0	0.06	0.0	Acsl4 Bub1b C5r1 Ccl12 Cd209e F730004D16Rik Mgat2 Noxo1 Nusap1 S100a9 Ssr2
120	V$NKX25_02: homeo domain factor Nkx-2.5/Csx, tinman homolog	60	60	101	6507	9503	-1.98	0.0	0.19	0.0	1110011K10Rik 1200008O12Rik 2310067E08Rik 2600017H08Rik BC005537 Bcl2l11 Bub1b Ccl8 Ccnb2 Cfl1 Ckap2 Cklf Cks1b Cks2 Clec4e Clec4n Depdc1a Dtymk Dyrk3 Ero1l Exo1 Fbln1 Fignl1 Fkbp11 Gpr34 Gpr65 H2afx Kif4 Lalba Map2k7 Melk Mobkl2b Ms4a11 Ms4a6d Ncstn Nme1 Nptx1 Nusap1 Olfr65 Pbk Pdk1 Pdpk1 Pole2 Ppp2r5c Prdx4 Pum2 Racgap1 Rad51ap1 S100a9 Sap30 Sgol1 Slc14a2 Slc7a5 Sqle Stau2 Stmn1 Timp1 Tnfsf5 Tp…
121	V$NRF1_Q6	12	12	149	784	15226	-1.98	0.0	2.3	0.68	Cks2 Csf3r Fignl1 Map2k7 Pdik1l Pofut2 Prc1 Rgs20 Rod1 Sap30 Sgol1 Stag1
122	V$RFX1_02: X-box binding protein RFX1	60	60	101	5444	10566	-1.98	0.0	1.54	0.26	1200008O12Rik 1700051E09Rik 5430413I02Rik Acsl4 Adamts4 BC005537 Bcl2l11 Birc5 C5r1 Car2 Ccnb2 Cdca4 Cdca5 Cenpf Cfl1 Cklfsf6 Cks1b Dnclc1 Dyrk3 Ect2 Efhd2 Exo1 F730004D16Rik Fbln1 Fgd1 Fignl1 Fkbp11 Frag1 Gatm Gpr34 Hmmr Kctd1 Kif11 Kpna2 Mad2l1 Mcm2 Mobkl2b Ncstn Nola2 Pdk1 Pofut2 Ppp2r5c Prdx4 Psmb5 Pycs Racgap1 Rod1 Rsn S100a9 Scd2 Sfpq Shcbp1 Slc14a2 Solt Sqle Stag1 Stmn1 Tctex1 Tyrobp Zfp469
123	V$PADS_C: Retroviral Poly A downstream element	47	47	114	4156	11854	-1.99	0.0	1.61	0.3	1110007C05Rik 1200008O12Rik 2410043F08Rik 5430413I02Rik 5830426I05Rik C1qg Ccnb2 Ccnt1 Cd209e Cdca5 Cklfsf6 Cks1b Cks2 Clec4e Ctsc Dnclc1 Dsg2 Dtymk Dyrk3 Ect2 Efhd2 F2rl2 F730004D16Rik Gatm Gpr34 H2afx Isyna1 Kcnn4 Kif4 Mad2l1 Mcm2 Ncstn Noxo1 Pdk1 Pole2 Racgap1 Rad51ap1 Rassf3 Rbx1 Rod1 Sec61a1 Tagln2 Tctex1 Tmed9 Tpx2 Tyrobp Uhrf1
124	V$ETS1_B: c-ETS-1 binding site	76	76	85	7044	8966	-1.99	0.0	1.47	0.23	1110007C05Rik 1200008O12Rik 2310067E08Rik 2600017H08Rik 5430413I02Rik 5830426I05Rik Acsl4 Adamts4 BC005537 Birc5 Bub1b C1qg Ccl12 Ccl8 Ccnb2 Ccnt1 Ccr1 Cdc20 Cdca1 Cdca4 Cdca5 Cenpf Cfl1 Chd4 Cklf Cklfsf6 Cks1b Csf3r Ctsc Dera Ero1l F2rl2 F730004D16Rik Fbln1 Fignl1 Fkbp11 Gatm Gpr34 Il8rb Kcna2 Kcnn4 Kif11 Klk13 Lalba Ltb4dh Mcm2 Melk Mlp Ms4a11 Ms4a6d Ncstn Nme1 Nola2 Nptx1 Pbk Pdk1 Pglyrp1 Ppp2…
125	V$DR4_Q2: direct repeat 4	144	144	17	13781	2229	-1.99	0.0	2.03	0.49	1110007C05Rik 1110011K10Rik 1200008O12Rik 1700051E09Rik 2310067E08Rik 2410043F08Rik 2600017H08Rik 5430413I02Rik 5830426I05Rik Acsl4 Adamts4 Ass1 Aurka Aurkb Birc5 Bub1b C1qg C5r1 Car2 Ccl12 Ccna2 Ccnt1 Ccr1 Cd209e Cdc20 Cdc2a Cdca1 Cdca4 Cdca5 Cfl1 Chd4 Ckap2 Cklf Cklfsf6 Cks1b Cks2 Clec4e Clec4n Csf3r Ctsc D730049H07Rik Dck Depdc1a Dera Dnclc1 Dsg2 Dtnb Dtymk Dyrk3 Ect2 Efhd2 Exo1 F2rl2 F730004D…
126	V$VBP_01: PAR-type chicken vitellogenin promoter-binding protein	9	9	152	1389	14621	-2.0	0.0	0.06	0.0	1110011K10Rik BC005537 Car2 Dtymk Hnrpf Kpna2 Nme1 Ssr2 Tnfsf5
127	V$LEF1_Q6	153	153	8	14737	1273	-2.03	0.0	2.29	0.68	1110007C05Rik 1110011K10Rik 1200008O12Rik 1700051E09Rik 2310067E08Rik 2410043F08Rik 2600017H08Rik 5430413I02Rik 5830426I05Rik Acsl4 Ass1 Aurka Aurkb BC005537 Bcl2l11 Birc5 Bub1b C5r1 Car2 Ccl12 Ccl8 Ccna2 Ccnb2 Ccnt1 Ccr1 Cd209e Cdc20 Cdc2a Cdca1 Cdca4 Cdca5 Cenpf Cfl1 Chd4 Ckap2 Cklf Cklfsf6 Cks1b Cks2 Clec4e Clec4n Csf3r Ctsc D730049H07Rik Dck Depdc1a Dera Dnclc1 Dsg2 Dtnb Dtymk Dyrk3 Ect2 Efhd…
128	V$CDPCR1_01: cut-like homeodomain protein	121	121	40	12526	3484	-2.03	0.0	0.16	0.0	1110011K10Rik 1200008O12Rik 1700051E09Rik 2410043F08Rik 2600017H08Rik 5430413I02Rik 5830426I05Rik Aurka Aurkb BC005537 Bcl2l11 Birc5 C1qg C5r1 Car2 Ccl8 Ccna2 Ccnb2 Ccnt1 Ccr1 Cd209e Cdc2a Cdca1 Cdca4 Cdca5 Cenpf Cfl1 Ckap2 Cklf Cklfsf6 Cks1b Cks2 Clec4e Clec4n Depdc1a Dera Dnclc1 Dtnb Dyrk3 Ect2 Efhd2 Ero1l F2rl2 F730004D16Rik Fcgr1 Fgd1 Fgd6 Fignl1 Fkbp11 Frag1 Furin Gatm Gpr34 Gpr65 H2afx Hmmr…
129	V$TAL1_Q6	72	72	89	6685	9325	-2.04	0.0	1.39	0.21	1110011K10Rik 1200008O12Rik 1700051E09Rik 2410043F08Rik 2600017H08Rik 5430413I02Rik Acsl4 Adamts4 Ass1 Birc5 Bub1b C5r1 Ccl12 Ccl8 Ccna2 Ccnt1 Cdc2a Cdca5 Cenpf Chd4 Ckap2 Cks2 Clec4n Ctsc D730049H07Rik Dnclc1 Dsg2 Dtnb Dyrk3 Ect2 F730004D16Rik Fcgr1 Fgd1 Fgd6 Fkbp11 Furin Gatm Gpr34 H2afx Il8rb Kcna2 Kctd1 Kif11 Klk13 Lig3 Ltb4dh Mcm2 Mki67 Nme1 Nola2 Noxo1 Nptx1 Nusap1 Pdik1l Pdk1 Pdpk1 Pkm2 Rg…
130	V$CETS168_Q6	95	95	66	9918	6092	-2.04	0.0	0.22	0.0	1110007C05Rik 1110011K10Rik 1200008O12Rik 5430413I02Rik 5830426I05Rik Acsl4 Adamts4 Aurka BC005537 Birc5 C1qg Car2 Ccl12 Ccl8 Ccna2 Ccnb2 Ccnt1 Ccr1 Cdca1 Cdca4 Cdca5 Cenpf Cfl1 Chd4 Cklf Cklfsf6 Cks1b Csf3r Ctsc D730049H07Rik Dck Dera Dtnb Dtymk Efhd2 Ero1l Exo1 F2rl2 F730004D16Rik Fgd6 Fignl1 Fkbp11 Gatm Gpr34 Gpr65 Hnrpf Kcnn4 Kctd1 Kif11 Kif4 Kpna2 Lalba Ltb4dh Map2k7 Mcm2 Mgat2 Mlp Ms4a11 Ms…
131	V$TCF4_Q5	133	133	28	12706	3304	-2.06	0.0	1.71	0.37	1110011K10Rik 1700051E09Rik 2310067E08Rik 2410043F08Rik 2600017H08Rik 5430413I02Rik 5830426I05Rik Acsl4 Adamts4 Ass1 Aurka Aurkb BC005537 Bcl2l11 Bub1b C5r1 Car2 Ccl12 Ccl8 Ccnb2 Ccnt1 Ccr1 Cd209e Cdc20 Cdc2a Cdca1 Cdca4 Cenpf Ckap2 Cklf Cklfsf6 Cks1b Cks2 Clec4e Clec4n Csf3r Ctsc Dck Depdc1a Dera Dnclc1 Dsg2 Dtnb Dtymk Dyrk3 Ect2 Efhd2 Ero1l Exo1 F2rl2 F730004D16Rik Fbln1 Fcgr1 Fgd6 Fkbp11 Frag1…
132	V$MYOD_01: myoblast determination gene product	110	110	51	10456	5554	-2.07	0.0	1.43	0.22	1110007C05Rik 1110011K10Rik 2310067E08Rik 2410043F08Rik 2600017H08Rik 5430413I02Rik 5830426I05Rik Adamts4 Ass1 BC005537 Birc5 Bub1b C1qg Car2 Ccl12 Ccl8 Ccna2 Cd209e Cdc2a Cdca4 Cenpf Cfl1 Chd4 Ckap2 Cklf Cks2 Clec4e Clec4n Ctsc Dck Depdc1a Dera Dnclc1 Dsg2 Dtnb Dtymk Dyrk3 Ect2 Ero1l Exo1 F2rl2 F730004D16Rik Fbln1 Fgd6 Fignl1 Fkbp11 Fkbp4 Frag1 Furin Gatm Gpr34 Gpr65 Hmmr Hsd17b7 Kcna2 Kcnn4 Kif…
133	V$GABP_B: GA binding protein	18	18	143	1356	14654	-2.09	0.0	1.97	0.46	1200008O12Rik Aurka Ccnb2 Cd209e Cdca1 Cklfsf6 Cks1b Dtymk Dyrk3 Il8rb Map2k7 Melk Nola2 Pofut2 Sec61a1 Slc7a5 Solt Uhrf1
134	V$DEC_Q1	109	109	52	11278	4732	-2.1	0.0	0.22	0.0	1110007C05Rik 1110011K10Rik 1700051E09Rik 2310067E08Rik 2410043F08Rik 5430413I02Rik 5830426I05Rik Ass1 Aurka BC005537 Bub1b C1qg C5r1 Ccl12 Ccl8 Ccnb2 Ccr1 Cd209e Cdc20 Cdc2a Cdca1 Cdca4 Cenpf Cfl1 Chd4 Ckap2 Cklf Cklfsf6 Clec4n Depdc1a Dera Dnclc1 Dsg2 Dtymk Efhd2 Ero1l Exo1 F2rl2 F730004D16Rik Fbln1 Fcgr1 Fkbp4 Frag1 Gpr65 Hmmr Hnrpf Hsd17b7 Il8rb Isyna1 Kcna2 Kcnn4 Kctd1 Kif4 Klk13 Kpna2 Lalba…
135	V$SRF_Q5_01	42	42	119	4656	11354	-2.1	0.0	0.2	0.0	1110011K10Rik 5430413I02Rik BC005537 Bcl2l11 C1qg Ccr1 Cd209e Cdc20 Cdca4 Chd4 Cks1b Clec4n Dyrk3 Exo1 F2rl2 Fcgr1 Fkbp4 Frag1 Furin Gatm Gpr34 Kcna2 Kif11 Ltb4dh Mad2l1 Mcm2 Mlp Mobkl2b Noxo1 Nptx1 Nusap1 Pak1 Pglyrp1 Pkm2 Ppp1r14b Rbx1 Ssr2 Tdg Timp1 Uhrf1 Umpk Zfp469
136	V$OLF1_01: olfactory neuron-specific factor	20	20	141	1554	14456	-2.11	0.0	1.88	0.42	Adamts4 Birc5 C5r1 Cdc20 Chd4 Clec4e Csf3r Dtnb Fignl1 Il8rb Isyna1 Kcnn4 Nptx1 Pglyrp1 Sap30 Sgol1 Ssr2 Tnfrsf11a Tpx2 Ubxd4
137	V$HIF1_Q5: hypoxia-inducible factor 1	23	23	138	1845	14165	-2.11	0.0	1.8	0.4	1110007C05Rik 2310067E08Rik 2410043F08Rik Bcl2l11 Ccnt1 Depdc1a Dtymk Dyrk3 Ero1l Nola2 Nptx1 Nusap1 Pdk1 Pglyrp1 Ppp1r14b Psmb5 Rpl31 Rsn Sap30 Sgol1 Slc7a5 Stmn1 Tpx2
138	V$IRF_Q6_01	71	71	90	7458	8552	-2.14	0.0	0.27	0.0	1110011K10Rik 1200008O12Rik 2600017H08Rik 5830426I05Rik Acsl4 Adamts4 BC005537 Birc5 Bub1b C5r1 Car2 Ccl12 Ccl8 Ccna2 Ccnb2 Cd209e Cenpf Ckap2 Cklfsf6 Clec4n Dera Dnclc1 Dtymk Dyrk3 Ect2 Exo1 F2rl2 Fcgr1 Fgd1 Fgd6 Gpr34 Gpr65 Hnrpf Il8rb Kctd1 Kif11 Klk13 Lalba Ltb4dh Mad2l1 Map2k7 Mcm2 Melk Mki67 Nme1 Nola2 Pak1 Pbk Pglyrp1 Pofut2 Pole2 Ppp1r14b Prc1 Pum2 Rad51ap1 Rassf3 Rgs20 Rod1 S100a9 Sfpq S…
139	V$IRF7_01: interferon regulatory factor 7	95	95	66	9061	6949	-2.15	0.0	1.21	0.13	1110007C05Rik 1110011K10Rik 1200008O12Rik 1700051E09Rik 2310067E08Rik 2600017H08Rik 5830426I05Rik BC005537 Birc5 Bub1b C1qg Ccl12 Ccna2 Ccnb2 Cd209e Cdc20 Cdca1 Cdca4 Cfl1 Ckap2 Cklfsf6 Cks2 Clec4e Csf3r Ctsc D730049H07Rik Dera Dnclc1 Dsg2 Dtnb Dtymk Dyrk3 Ect2 Efhd2 Exo1 F2rl2 F730004D16Rik Fcgr1 Fgd1 Fgd6 Fignl1 Fkbp11 Fkbp4 Gatm Gpr34 Gpr65 Hsd17b7 Kcnn4 Kctd1 Kif11 Klk13 Lig3 Ltb4dh Mad2l1 Ma…
140	V$PIT1_Q6	126	126	35	12072	3938	-2.15	0.0	1.47	0.23	1110007C05Rik 1110011K10Rik 1700051E09Rik 2310067E08Rik 2600017H08Rik 5430413I02Rik 5830426I05Rik Acsl4 Adamts4 Aurka Aurkb BC005537 Bcl2l11 C1qg C5r1 Car2 Ccl12 Ccl8 Ccna2 Ccnt1 Ccr1 Cd209e Cdc2a Cdca1 Cdca4 Cdca5 Cfl1 Ckap2 Cklf Cklfsf6 Clec4e Clec4n Csf3r Ctsc Depdc1a Dera Dnclc1 Dsg2 Dtnb Dtymk Ect2 Ero1l Exo1 F2rl2 F730004D16Rik Fcgr1 Fgd6 Fignl1 Fkbp11 Fkbp4 Frag1 Gatm Gpr34 Gpr65 H2afx Hnr…
141	V$FREAC7_01: Fork head RElated ACtivator-7	61	61	100	6457	9553	-2.16	0.0	0.27	0.0	1700051E09Rik 2310067E08Rik 5430413I02Rik 5830426I05Rik Aurkb Bcl2l11 Ccna2 Ccnb2 Ccnt1 Cd209e Cdc2a Cdca1 Cklf Cklfsf6 Clec4e Csf3r Ctsc D730049H07Rik Dck Depdc1a Dnclc1 Dtnb Ero1l Fbln1 Fkbp11 Furin Gpr65 H2afx Hnrpf Hsd17b7 Isyna1 Kctd1 Kif11 Klk13 Mad2l1 Mobkl2b Ms4a11 Ms4a6d Ncstn Nme1 Nusap1 Pak1 Pbk Pdk1 Pglyrp1 Pole2 Psmb5 Pum2 Sap30 Sfpq Slc7a5 Solt Ssr2 Stag1 Stau2 Tctex1 Tdg Tmed9 Tpx2…
142	V$CREB_Q2: cAMP-response element-binding protein	10	10	151	1448	14562	-2.17	0.0	0.08	0.0	BC005537 Bcl2l11 Ccna2 D730049H07Rik Dtymk Prdx4 Pycs Rad51ap1 Tdg Tyrobp
143	V$AP1_Q4: activator protein 1	127	127	34	13044	2966	-2.18	0.0	0.19	0.0	1110007C05Rik 1110011K10Rik 1700051E09Rik 2310067E08Rik 2410043F08Rik 5430413I02Rik 5830426I05Rik Adamts4 Aurkb BC005537 Bcl2l11 Bub1b C1qg C5r1 Ccl12 Ccna2 Ccnb2 Ccnt1 Ccr1 Cd209e Cdc2a Cdca1 Cdca4 Cdca5 Cenpf Cfl1 Ckap2 Cklf Cklfsf6 Cks1b Cks2 Clec4e Clec4n Csf3r Ctsc D730049H07Rik Dck Depdc1a Dera Dnclc1 Dsg2 Dtnb Dtymk Dyrk3 Ect2 Efhd2 Ero1l Exo1 F2rl2 F730004D16Rik Fbln1 Fgd1 Fgd6 Fignl1 Fkb…
144	V$USF_C: USF binding site	80	80	81	7635	8375	-2.18	0.0	1.09	0.13	1110007C05Rik 1110011K10Rik 1200008O12Rik 1700051E09Rik 2310067E08Rik 2410043F08Rik 5830426I05Rik Ass1 Aurka Aurkb C5r1 Ccl12 Ccl8 Ccnt1 Ccr1 Cd209e Cdca5 Chd4 Cklfsf6 Clec4e Clec4n D730049H07Rik Depdc1a Dera Dtymk Exo1 Fbln1 Fcgr1 Fgd1 Furin Gpr34 Gpr65 Hmmr Hnrpf Hsd17b7 Il8rb Kcnn4 Kif11 Klk13 Lig3 Mcm2 Melk Mgat2 Mki67 Mlp Mobkl2b Ms4a11 Ms4a6d Olfr65 Pbk Pdik1l Pdk1 Pdpk1 Pole2 Ppp1r14b Ppp2…
145	V$STAF_01: Se-Cys tRNA gene transcription activating factor	6	6	155	305	15705	-2.18	0.0	2.4	0.71	2600017H08Rik Birc5 Chd4 Kif11 Sap30 Tpx2
146	V$LDSPOLYA_B: Lentiviral Poly A downstream element	125	125	36	12837	3173	-2.19	0.0	0.2	0.0	1110007C05Rik 1110011K10Rik 1700051E09Rik 2310067E08Rik 2410043F08Rik 2600017H08Rik 5430413I02Rik 5830426I05Rik Acsl4 Adamts4 Aurka Aurkb BC005537 Bcl2l11 Bub1b C5r1 Car2 Ccl12 Ccna2 Ccnb2 Ccnt1 Ccr1 Cd209e Cdc2a Cdca1 Cdca4 Cenpf Cfl1 Cklf Cklfsf6 Cks2 Clec4e Clec4n Csf3r Ctsc D730049H07Rik Depdc1a Dera Dnclc1 Dsg2 Ect2 Efhd2 Exo1 F2rl2 Fbln1 Fcgr1 Fgd1 Fgd6 Fkbp11 Fkbp4 Furin Gatm Gpr34 Gpr65 H…
147	V$IK1_01: Ikaros 1	92	92	69	8823	7187	-2.19	0.0	1.1	0.13	1110007C05Rik 1110011K10Rik 1700051E09Rik 2310067E08Rik 2600017H08Rik 5430413I02Rik 5830426I05Rik Acsl4 Adamts4 Aurka Aurkb Bub1b C5r1 Car2 Ccl12 Ccl8 Ccnb2 Ccr1 Cd209e Cdc20 Cdca1 Cdca4 Cenpf Cfl1 Chd4 Cks1b Csf3r Ctsc D730049H07Rik Dera Dsg2 Dyrk3 F730004D16Rik Fcgr1 Fgd6 Fignl1 Fkbp11 Furin Gpr65 H2afx Hmmr Il8rb Isyna1 Kcna2 Kif4 Lalba Lig3 Map2k7 Mcm2 Melk Ms4a11 Ms4a6d Nme1 Nola2 Noxo1 Nptx…
148	V$ELF1_Q6	79	79	82	7560	8450	-2.21	0.0	1.05	0.13	1700051E09Rik 2310067E08Rik 2410043F08Rik 2600017H08Rik 5430413I02Rik Acsl4 BC005537 Bub1b C1qg Ccl12 Ccl8 Ccna2 Ccnb2 Cenpf Cfl1 Cks2 Clec4e Clec4n Csf3r Ctsc D730049H07Rik Dera Dsg2 Dyrk3 Efhd2 Ero1l Exo1 F2rl2 F730004D16Rik Fbln1 Fcgr1 Fgd6 Fkbp11 Frag1 Gpr34 Gpr65 Hsd17b7 Kcnn4 Klk13 Lig3 Mad2l1 Map2k7 Mcm2 Melk Mlp Mobkl2b Ms4a11 Ms4a6d Nola2 Pak1 Pbk Pdpk1 Pglyrp1 Ppp1r14b Ppp2r5c Prc1 Prdx…
149	V$LEF1TCF1_Q4	76	76	85	7869	8141	-2.21	0.0	0.33	0.0	1700051E09Rik 2310067E08Rik 2410043F08Rik 2600017H08Rik 5430413I02Rik 5830426I05Rik Adamts4 Ass1 BC005537 Bcl2l11 Bub1b Ccl8 Ccnb2 Cd209e Cdc2a Cdca1 Cdca4 Ckap2 Cklfsf6 Cks2 Csf3r Ctsc Dck Dtnb Dtymk Dyrk3 Efhd2 F2rl2 F730004D16Rik Fcgr1 Fgd6 Gatm Gpr34 Gpr65 Hmmr Hsd17b7 Il8rb Kcna2 Kctd1 Kif4 Klk13 Kpna2 Lalba Lig3 Mad2l1 Mcm2 Nme1 Nola2 Nptx1 Nusap1 Olfr65 Pbk Pdk1 Pdpk1 Pglyrp1 Pole2 Prc1 Pr…
150	V$HNF3ALPHA_Q6	131	131	30	13432	2578	-2.21	0.0	0.18	0.0	1200008O12Rik 1700051E09Rik 2310067E08Rik 2600017H08Rik 5430413I02Rik 5830426I05Rik Acsl4 Adamts4 Ass1 Aurkb BC005537 Bcl2l11 Birc5 Bub1b C1qg C5r1 Car2 Ccl8 Ccna2 Ccnb2 Ccnt1 Ccr1 Cd209e Cdc20 Cdc2a Cdca1 Cdca4 Cdca5 Cenpf Cfl1 Chd4 Ckap2 Cklf Cklfsf6 Cks2 Clec4e Clec4n Csf3r Ctsc D730049H07Rik Dck Depdc1a Dera Dnclc1 Dsg2 Dtnb Dtymk Dyrk3 Efhd2 Ero1l Exo1 F2rl2 F730004D16Rik Fbln1 Fcgr1 Fgd1 Fg…
151	V$VMYB_02: v-Myb	30	30	131	2578	13432	-2.21	0.0	1.51	0.24	1110011K10Rik Aurka Aurkb BC005537 Ccna2 Ccnb2 Cdca4 Cfl1 Ckap2 Cks2 Dtnb Dtymk Dyrk3 Fgd1 Fkbp4 Frag1 Gpr65 Isyna1 Kpna2 Ltb4dh Pak1 Pdpk1 Prc1 Pycs Racgap1 Rassf3 Rgs20 Rsn Slc7a5 Timp1
152	V$MTATA_B: Muscle TATA box	80	80	81	7657	8353	-2.21	0.0	1.06	0.13	1110011K10Rik 5830426I05Rik Adamts4 Ass1 Aurkb BC005537 Birc5 C5r1 Car2 Ccl8 Ccnb2 Ccnt1 Ccr1 Cdca1 Cdca5 Cenpf Cklf Cklfsf6 Cks2 Clec4e Clec4n Ctsc Dck Depdc1a Dnclc1 Dtnb Dtymk Ect2 Ero1l Exo1 F730004D16Rik Fcgr1 Fgd1 Fkbp4 Frag1 Gatm Gpr34 H2afx Hmmr Hnrpf Hsd17b7 Kctd1 Kif11 Kif4 Mad2l1 Mcm2 Melk Mgat2 Mki67 Nola2 Nptx1 Olfr65 Pdk1 Pkm2 Pole2 Ppp2r5c Prdx4 Psmb5 Pum2 Racgap1 Rassf3 Rod1 Rpl31…
153	V$SMAD3_Q6	90	90	71	9248	6762	-2.21	0.0	0.34	0.0	1110011K10Rik 1200008O12Rik 1700051E09Rik 2310067E08Rik 2410043F08Rik 5430413I02Rik Adamts4 Ass1 Aurkb Bub1b C1qg C5r1 Ccl8 Ccnb2 Ccr1 Cdc2a Cdca1 Cdca4 Cdca5 Cenpf Cfl1 Ckap2 Cklf Cklfsf6 Cks1b Csf3r Ctsc D730049H07Rik Depdc1a Dnclc1 Dtymk Ect2 Efhd2 Ero1l F2rl2 F730004D16Rik Fbln1 Fgd1 Fgd6 Fignl1 Fkbp11 Fkbp4 Frag1 Gatm Hsd17b7 Il8rb Isyna1 Kcna2 Kcnn4 Kctd1 Kif4 Klk13 Lalba Mcm2 Melk Mgat2 Mo…
154	V$COREBINDINGFACTOR_Q6	49	49	112	5230	10780	-2.22	0.0	0.29	0.0	1110007C05Rik Birc5 C1qg Ccl12 Ccna2 Ccnb2 Ccr1 Cd209e Cenpf Cks1b Cks2 Clec4e Clec4n Dnclc1 Ect2 Ero1l Exo1 F2rl2 F730004D16Rik Fkbp11 Gpr34 Gpr65 Hsd17b7 Isyna1 Kcnn4 Kif4 Kpna2 Mobkl2b Ms4a11 Ms4a6d Nme1 Noxo1 Olfr65 Pbk Pdpk1 Pole2 Racgap1 Rad51ap1 Rbx1 S100a9 Sec61a1 Slc7a5 Ssr2 Tagln2 Tctex1 Tmed9 Tpx2 Tyrobp Uhrf1
155	V$AFP1_Q6	23	23	138	2731	13279	-2.23	0.0	0.16	0.0	C1qg Ccl12 Cdca4 Ckap2 Csf3r Dck Depdc1a F2rl2 Frag1 Furin Gpr65 Kctd1 Pak1 Pbk Pdk1 Pglyrp1 Prc1 Pum2 Pycs S100a9 Stau2 Tdg Tmed9
156	V$DEAF1_01	27	27	134	3110	12900	-2.23	0.0	0.19	0.0	1110007C05Rik Ccnt1 Cfl1 Cklfsf6 Cks1b Dck Depdc1a Dtnb Fgd1 Hmmr Hnrpf Kif11 Mad2l1 Map2k7 Mgat2 Ncstn Pdik1l Pdk1 Pglyrp1 Pofut2 Ppp2r5c Pycs Rpl31 Sec61a1 Solt Stag1 Ubxd4
157	V$PPARA_02: PPAR-alpha:RXR-alpha heterodimer (peroxisome proliferator activated factor alpha:retinoid X receptor alpha)	8	8	153	476	15534	-2.23	0.0	2.2	0.62	Cd209e Cks1b Ctsc Fkbp11 Kpna2 Racgap1 Rassf3 Ttk
158	V$SREBP_Q3	55	55	106	5163	10847	-2.24	0.0	1.11	0.13	1110011K10Rik 1200008O12Rik 2310067E08Rik Bub1b Ccl8 Ccnt1 Cdc2a Cdca4 Cdca5 Chd4 Cklf Cks1b Clec4e Ctsc Dera Ero1l Exo1 F730004D16Rik Fgd1 Fignl1 Fkbp11 Fkbp4 Frag1 Furin Gatm Gpr34 Gpr65 Kcnn4 Map2k7 Mcm2 Ncstn Noxo1 Nusap1 Pkm2 Ppp1r14b Prdx4 Pum2 Racgap1 Rassf3 Rbx1 Rgs20 Scd2 Sgol1 Slc7a5 Sqle Ssr2 Stmn1 Tctex1 Tmed9 Tnfrsf11a Tnfsf5 Trim13 Tyrobp Ube2c Ubxd4
159	V$LPOLYA_B: Lentiviral Poly A signal	37	37	124	3314	12696	-2.25	0.0	1.32	0.17	1200008O12Rik Aurka Bub1b Car2 Ccl12 Ccr1 Cdca4 Cenpf Cks1b Ctsc Dtnb Dtymk Dyrk3 F2rl2 Frag1 H2afx Hmmr Hsd17b7 Isyna1 Kctd1 Lig3 Mad2l1 Nme1 Pdik1l Pkm2 Ppp2r5c Prc1 Psmb5 Pycs Rsn Slc14a2 Solt Sqle Tctex1 Trim13 Ttk Zfp469
160	V$AP1_C: AP-1 binding site	26	26	135	3008	13002	-2.25	0.0	0.19	0.0	2310067E08Rik Bub1b Ccna2 Cd209e Cdca4 Ckap2 Cklfsf6 Clec4e Depdc1a Dsg2 F2rl2 Fgd1 Frag1 Il8rb Kcnn4 Kif4 Ms4a11 Ms4a6d Nme1 Noxo1 Pkm2 Rsn Sap30 Shcbp1 Stag1 Tagln2
161	V$BACH2_01: BTB and CNC homolog 2	113	113	48	10906	5104	-2.25	0.0	1.14	0.13	1110011K10Rik 2310067E08Rik 2410043F08Rik Acsl4 Adamts4 Ass1 Aurka Aurkb BC005537 Bcl2l11 Bub1b C1qg C5r1 Ccl12 Ccna2 Ccnb2 Ccnt1 Ccr1 Cd209e Cdc20 Cdc2a Cdca1 Cdca4 Cdca5 Cenpf Ckap2 Cklf Cklfsf6 Cks1b Clec4e Clec4n Ctsc Depdc1a Dnclc1 Dsg2 Dtnb Dtymk Ect2 Exo1 F2rl2 F730004D16Rik Fbln1 Fgd1 Fgd6 Fignl1 Fkbp11 Frag1 Gatm Gpr34 Gpr65 Hmmr Hsd17b7 Il8rb Kcnn4 Kctd1 Kif4 Kpna2 Lalba Lig3 Ltb4dh Mcm…
162	V$S8_01: S8	10	10	151	1425	14585	-2.25	0.0	0.09	0.0	1110011K10Rik Dera Nptx1 Pum2 S100a9 Shcbp1 Sqle Tdg Tnfsf5 Zfp469
163	V$EVI1_04: ectopic viral integration site 1 encoded factor	123	123	38	11863	4147	-2.26	0.0	1.25	0.13	1110011K10Rik 1700051E09Rik 2410043F08Rik 2600017H08Rik 5430413I02Rik 5830426I05Rik Acsl4 Adamts4 Aurkb Birc5 Bub1b C5r1 Car2 Ccl12 Ccl8 Ccnb2 Ccnt1 Ccr1 Cd209e Cdc2a Cdca1 Cdca4 Cenpf Cfl1 Ckap2 Cklf Cks2 Clec4e Clec4n Csf3r Ctsc D730049H07Rik Depdc1a Dera Dnclc1 Dsg2 Dtnb Dtymk Dyrk3 Ect2 Ero1l Exo1 F2rl2 F730004D16Rik Fcgr1 Fgd1 Fgd6 Fignl1 Fkbp11 Fkbp4 Frag1 Furin Gatm Gpr34 Gpr65 Hmmr Hnrpf …
164	V$FOXJ2_02: fork head box J 2	60	60	101	6235	9775	-2.26	0.0	0.36	0.0	1700051E09Rik 2410043F08Rik 2600017H08Rik Acsl4 Aurkb C5r1 Car2 Ccnb2 Cd209e Cdca4 Cenpf Cklfsf6 Cks2 Clec4e Csf3r Depdc1a Dsg2 Dtymk Ect2 Exo1 F2rl2 Fbln1 Fcgr1 Frag1 Gpr34 H2afx Il8rb Kcnn4 Kctd1 Klk13 Lalba Ltb4dh Mad2l1 Melk Ms4a11 Ms4a6d Olfr65 Pak1 Pbk Pdik1l Pdpk1 Pkm2 Pofut2 Ppp2r5c Pum2 Rpl31 Rsn S100a9 Sap30 Sfpq Slc14a2 Solt Stau2 Tdg Tmed9 Tnfrsf11a Tpx2 Ttk Ubxd4 Zfp469
165	V$HNF4ALPHA_Q6	60	60	101	5699	10311	-2.26	0.0	1.03	0.13	2410043F08Rik 5430413I02Rik Aurkb Bub1b Ccl8 Ccr1 Cd209e Cdc20 Cdca1 Cdca5 Cfl1 Ckap2 Clec4e Ctsc D730049H07Rik Dck Depdc1a Dsg2 F2rl2 Fbln1 Fgd6 Fignl1 Fkbp4 Furin Gatm Gpr34 H2afx Hsd17b7 Il8rb Kcnn4 Kctd1 Kif11 Kif4 Ltb4dh Melk Mobkl2b Ms4a11 Ms4a6d Nola2 Nptx1 Olfr65 Pbk Pdk1 Pdpk1 Pofut2 Psmb5 Rassf3 Rpl31 Scd2 Sgol1 Shcbp1 Slc14a2 Spock2 Ssr2 Tagln2 Tdg Tnfrsf11a Trim13 Ttk Ube2c
166	V$VMW65_Q6	67	67	94	6895	9115	-2.26	0.0	0.4	0.0	1110011K10Rik 1700051E09Rik 2310067E08Rik 2410043F08Rik 2600017H08Rik 5830426I05Rik Aurkb C1qg C5r1 Car2 Ccl12 Ccl8 Ccnb2 Ccnt1 Cd209e Cdca1 Cdca4 Cdca5 Cklf Cklfsf6 Cks1b Clec4n Csf3r Dyrk3 Ect2 Exo1 Fkbp11 Fkbp4 Frag1 Gpr65 Hmmr Hsd17b7 Il8rb Isyna1 Lig3 Mad2l1 Melk Ms4a11 Ms4a6d Nme1 Nola2 Nusap1 Olfr65 Pak1 Pbk Pdk1 Pdpk1 Pkm2 Pofut2 Prdx4 Psmb5 Pum2 Pycs Rad51ap1 Sap30 Scd2 Sec61a1 Shcbp1 Sl…
167	V$MYCMAX_02: c-Myc:Max heterodimer	58	58	103	5519	10491	-2.27	0.0	1.0	0.13	1110007C05Rik 2410043F08Rik Ass1 Aurka Aurkb Birc5 C5r1 Ccl12 Ccl8 Ccnb2 Ccnt1 Chd4 Ckap2 Cklfsf6 Clec4e Clec4n Dera Dtymk Exo1 Fbln1 Gpr34 Gpr65 H2afx Hmmr Hsd17b7 Il8rb Kcnn4 Kif11 Klk13 Lig3 Mcm2 Melk Mgat2 Mobkl2b Nola2 Noxo1 Olfr65 Pbk Pdk1 Ppp1r14b Pycs Racgap1 Rpl31 S100a9 Sfpq Sgol1 Slc7a5 Ssr2 Stmn1 Tagln2 Tdg Timp1 Tpx2 Ttk Tyrobp Ube2c Ubxd4 Uhrf1
168	V$HFH3_01: HFH-3 (HNF3/fork head homolog 3)	77	77	84	7474	8536	-2.28	0.0	0.88	0.13	1200008O12Rik 1700051E09Rik 2310067E08Rik 5430413I02Rik 5830426I05Rik Aurkb Bcl2l11 Bub1b Car2 Ccna2 Ccnb2 Ccr1 Cdc20 Cdc2a Cdca1 Cenpf Cklf Cklfsf6 Clec4e Csf3r Ctsc D730049H07Rik Depdc1a Dnclc1 Dtnb Dtymk Efhd2 F2rl2 F730004D16Rik Fbln1 Fgd1 Fignl1 Fkbp4 H2afx Hnrpf Hsd17b7 Isyna1 Kcnn4 Kctd1 Kif11 Klk13 Kpna2 Lalba Map2k7 Mgat2 Mlp Ms4a11 Ms4a6d Ncstn Nme1 Nola2 Nusap1 Olfr65 Pak1 Pbk Pdk1 Pdp…
169	V$PAX6_01: Pax-6	77	77	84	7505	8505	-2.29	0.0	0.83	0.13	1110007C05Rik 1110011K10Rik 2600017H08Rik 5830426I05Rik Acsl4 Aurka BC005537 Birc5 Bub1b C5r1 Ccnb2 Ccnt1 Cdca1 Cenpf Cfl1 Ckap2 Cklf Cklfsf6 Cks2 Clec4e Dera Dsg2 Dtnb Dyrk3 Fbln1 Fcgr1 Fignl1 Fkbp4 Gpr65 Hsd17b7 Il8rb Kcnn4 Kif11 Klk13 Kpna2 Lig3 Mad2l1 Map2k7 Mcm2 Mgat2 Mobkl2b Nme1 Noxo1 Nptx1 Nusap1 Pak1 Pofut2 Ppp1r14b Prdx4 Pum2 Racgap1 Rad51ap1 Rassf3 Rbx1 Rgs20 Rod1 Rsn S100a9 Sap30 Sec6…
170	V$SMAD4_Q6	69	69	92	6683	9327	-2.29	0.0	0.87	0.13	1700051E09Rik 2310067E08Rik 2410043F08Rik 5830426I05Rik Adamts4 Ass1 Aurka Aurkb Bcl2l11 Bub1b C1qg Car2 Ccl12 Ccl8 Ccna2 Ccr1 Cdc2a Cdca1 Cenpf Cfl1 Chd4 Ckap2 Cklf Cks1b Ctsc Dnclc1 Dsg2 Ero1l Fgd6 Fkbp11 Fkbp4 Frag1 Gpr65 Hnrpf Hsd17b7 Isyna1 Kcna2 Kcnn4 Lalba Mad2l1 Mcm2 Mki67 Mlp Nme1 Nptx1 Pbk Pdik1l Pdk1 Pdpk1 Pglyrp1 Pole2 Ppp1r14b Ppp2r5c Prdx4 Pycs Racgap1 Rbx1 Rgs20 Rpl31 S100a9 Spock2…
171	V$ETS2_B: c-Ets-2 binding sites	47	47	114	4400	11610	-2.29	0.0	1.07	0.13	5430413I02Rik Acsl4 Adamts4 Birc5 Bub1b Ccl12 Ccl8 Ccnb2 Ccnt1 Cenpf Cfl1 Chd4 Ckap2 Cklf Cklfsf6 Ctsc Dera Ero1l F730004D16Rik Fkbp11 Gpr65 Il8rb Kcnn4 Lalba Ltb4dh Mlp Ms4a11 Ms4a6d Ncstn Nme1 Nola2 Nptx1 Pbk Pglyrp1 Ppp2r5c Psmb5 Rsn S100a9 Sec61a1 Slc14a2 Ssr2 Stau2 Tagln2 Timp1 Tnfsf5 Tyrobp Umpk
172	V$ATF4_Q2: activating transcription factor 4	42	42	119	3875	12135	-2.3	0.0	1.15	0.13	1110007C05Rik 1110011K10Rik 2310067E08Rik BC005537 Bcl2l11 Birc5 Bub1b Ccna2 Cdca5 Cks1b Depdc1a Dsg2 Dtnb Dtymk Efhd2 Ero1l Fgd6 Fignl1 Fkbp4 Furin Hmmr Hsd17b7 Il8rb Kctd1 Kpna2 Mobkl2b Ms4a11 Ms4a6d Noxo1 Olfr65 Pglyrp1 Ppp2r5c Prdx4 Pycs Rgs20 Sec61a1 Sgol1 Stag1 Stmn1 Tdg Tpx2 Tyrobp
173	V$MMEF2_Q6: myocyte enhancer factor	55	55	106	5246	10764	-2.3	0.0	0.96	0.13	1700051E09Rik 2310067E08Rik 2410043F08Rik 2600017H08Rik Acsl4 Aurka Bub1b C5r1 Car2 Ccnt1 Ccr1 Cenpf Cfl1 Cklf Cklfsf6 Ctsc Dck Depdc1a Dnclc1 Ero1l Fcgr1 Fgd6 Fignl1 Fkbp11 Gatm H2afx Hsd17b7 Kctd1 Kif11 Kif4 Lalba Ltb4dh Melk Mgat2 Mki67 Ncstn Nme1 Noxo1 Olfr65 Pak1 Pole2 Ppp2r5c Psmb5 Pum2 Rad51ap1 Rassf3 Rod1 Rsn S100a9 Solt Spock2 Stag1 Stau2 Trim13 Zfp469
174	V$HAND1E47_01: Hand1:E47 heterodimer	92	92	69	9289	6721	-2.31	0.0	0.48	0.02	1110007C05Rik 1110011K10Rik 1200008O12Rik 1700051E09Rik 2310067E08Rik 2410043F08Rik 5430413I02Rik 5830426I05Rik Adamts4 Ass1 Aurkb C1qg C5r1 Ccl8 Ccna2 Ccnb2 Ccr1 Cd209e Cdc20 Cdca1 Cenpf Cfl1 Clec4e Csf3r D730049H07Rik Dck Depdc1a Dera Dnclc1 Dsg2 Dtymk Ect2 Exo1 F2rl2 F730004D16Rik Fbln1 Fgd1 Fkbp11 Fkbp4 Frag1 Gatm Gpr34 H2afx Hmmr Il8rb Kcna2 Kcnn4 Kctd1 Kif11 Kif4 Klk13 Ltb4dh Mad2l1 Map2k7 …
175	V$E2_Q6_01	13	13	148	943	15067	-2.31	0.0	1.85	0.42	1110011K10Rik Cd209e Cdca4 Cdca5 Dtnb Fgd1 Gatm Hsd17b7 Mki67 Nusap1 Pdk1 Psmb5 Tctex1
176	V$FOXJ2_01: fork head box J 2	79	79	82	7811	8199	-2.31	0.0	0.69	0.08	1200008O12Rik 1700051E09Rik 2310067E08Rik 5430413I02Rik 5830426I05Rik Aurkb Bcl2l11 Bub1b Ccna2 Ccnb2 Ccnt1 Ccr1 Cd209e Cdc20 Cdc2a Cdca1 Cenpf Cklf Cklfsf6 Clec4e Csf3r Ctsc D730049H07Rik Depdc1a Dera Dnclc1 Dtnb Dtymk Efhd2 F2rl2 F730004D16Rik Fbln1 Fignl1 Fkbp4 H2afx Hnrpf Hsd17b7 Isyna1 Kctd1 Kif11 Klk13 Kpna2 Lalba Ltb4dh Map2k7 Mgat2 Mlp Ms4a11 Ms4a6d Ncstn Nme1 Nola2 Nusap1 Olfr65 Pak1 Pbk…
177	V$BARBIE_01: barbiturate-inducible element	80	80	81	8020	7990	-2.32	0.0	0.56	0.04	1110007C05Rik 1700051E09Rik Acsl4 Adamts4 Aurka Aurkb Bub1b C1qg C5r1 Ccl12 Ccl8 Ccr1 Cd209e Cdc20 Cdca1 Cdca5 Ckap2 Cks1b Cks2 Clec4n Dck Dera Dsg2 Dtymk Ect2 Efhd2 Exo1 F2rl2 F730004D16Rik Fcgr1 Fgd1 Fkbp4 Furin Gatm Gpr34 H2afx Isyna1 Kcna2 Kcnn4 Kctd1 Kif4 Klk13 Ltb4dh Mcm2 Melk Mki67 Mlp Mobkl2b Ms4a11 Ms4a6d Nola2 Nusap1 Pak1 Pbk Pdik1l Pdpk1 Pkm2 Prdx4 Pycs Rbx1 Rgs20 Rod1 Rpl31 Sap30 Scd2…
178	V$MEF2_Q6_01	94	94	67	9446	6564	-2.32	0.0	0.52	0.02	2310067E08Rik 2410043F08Rik 2600017H08Rik 5830426I05Rik Acsl4 Adamts4 Aurka Bub1b C5r1 Car2 Ccl12 Ccnt1 Ccr1 Cdc20 Cdc2a Cdca1 Cenpf Cfl1 Cklf Cklfsf6 Clec4e Clec4n Csf3r Ctsc D730049H07Rik Depdc1a Dnclc1 Ect2 Ero1l Exo1 F2rl2 F730004D16Rik Fbln1 Fcgr1 Fgd1 Fignl1 Frag1 Gpr34 Gpr65 H2afx Hsd17b7 Il8rb Kcna2 Kctd1 Kif4 Kpna2 Lalba Ltb4dh Mad2l1 Melk Mgat2 Mki67 Mobkl2b Ms4a11 Ms4a6d Ncstn Nme1 Nox…
179	V$TCF11MAFG_01: TCF11:MafG heterodimers	8	8	153	1199	14811	-2.32	0.0	0.08	0.0	1110007C05Rik 2410043F08Rik BC005537 Cd209e Efhd2 Prdx4 S100a9 Tctex1
180	V$FOXO4_01: fork head box O4	109	109	52	11047	4963	-2.32	0.0	0.4	0.0	1110007C05Rik 1700051E09Rik 2310067E08Rik 2600017H08Rik 5430413I02Rik 5830426I05Rik Aurka Aurkb Bcl2l11 Bub1b Car2 Ccna2 Ccnb2 Ccr1 Cd209e Cdca1 Cdca5 Cenpf Cfl1 Cklf Cklfsf6 Cks1b Cks2 Clec4e Csf3r Ctsc Dck Depdc1a Dera Dtnb Dyrk3 Ect2 Ero1l Exo1 F2rl2 F730004D16Rik Fbln1 Fcgr1 Fgd1 Fgd6 Fignl1 Fkbp11 Furin Gpr34 Gpr65 H2afx Hnrpf Isyna1 Kcnn4 Kctd1 Kif11 Kif4 Klk13 Kpna2 Lalba Ltb4dh Map2k7 Mcm…
181	V$GATA1_03: GATA-binding factor 1	57	57	104	5521	10489	-2.33	0.0	0.84	0.13	1110011K10Rik 1200008O12Rik Acsl4 Ass1 Bub1b C1qg C5r1 Ccl8 Ccr1 Cd209e Cdc20 Cdc2a Cdca1 Cenpf Cklf Cklfsf6 Cks2 Clec4e Clec4n Dera Exo1 Fbln1 Fcgr1 Fignl1 Fkbp4 Frag1 Furin Gpr65 H2afx Hnrpf Hsd17b7 Il8rb Klk13 Kpna2 Lalba Mcm2 Mki67 Mobkl2b Nptx1 Pak1 Pkm2 Pofut2 Prdx4 Psmb5 Rad51ap1 Rassf3 Rod1 Scd2 Slc7a5 Solt Sqle Ssr2 Stmn1 Tctex1 Tdg Tpx2 Ubxd4
182	V$DR3_Q4: direct repeat 3	26	26	135	2249	13761	-2.35	0.0	1.37	0.2	1110007C05Rik Ccl12 Cks2 Ctsc Dera Dnclc1 Dsg2 Ect2 Fignl1 Fkbp11 Furin Gatm Gpr34 Il8rb Kif11 Klk13 Map2k7 Ms4a11 Ms4a6d Nptx1 Pdpk1 Prc1 Rassf3 Scd2 Timp1 Trim13
183	V$GATA3_03: GATA-binding factor 3	107	107	54	10763	5247	-2.35	0.0	0.48	0.02	1110011K10Rik 1700051E09Rik 2310067E08Rik 2410043F08Rik 2600017H08Rik 5430413I02Rik 5830426I05Rik Acsl4 Adamts4 Ass1 Aurka Aurkb BC005537 Bcl2l11 Birc5 Bub1b C1qg C5r1 Ccl12 Ccl8 Ccna2 Cd209e Cdc20 Cdc2a Cdca1 Cdca4 Cdca5 Cenpf Cfl1 Chd4 Ckap2 Cklfsf6 Cks2 Clec4e Clec4n Csf3r Ctsc D730049H07Rik Depdc1a Dsg2 Dtnb Dyrk3 Ect2 Efhd2 Ero1l Exo1 F2rl2 F730004D16Rik Fcgr1 Fgd1 Fgd6 Fkbp11 Frag1 Gatm Gpr…
184	V$CDX2_Q5	103	103	58	10178	5832	-2.35	0.0	0.71	0.09	1700051E09Rik 2410043F08Rik 2600017H08Rik 5430413I02Rik 5830426I05Rik Acsl4 Aurkb BC005537 Bub1b C5r1 Ccl12 Ccl8 Ccna2 Ccnb2 Ccr1 Cd209e Cdc20 Cdca1 Cdca4 Cdca5 Cenpf Cfl1 Ckap2 Cklf Cks1b Cks2 Clec4e Ctsc Dck Depdc1a Dnclc1 Dsg2 Dtnb Dtymk Dyrk3 Ect2 Ero1l Exo1 F2rl2 F730004D16Rik Fbln1 Fcgr1 Fgd6 Fignl1 Frag1 Furin Gpr34 Gpr65 H2afx Hmmr Hnrpf Il8rb Isyna1 Kctd1 Kif11 Klk13 Kpna2 Lig3 Ltb4dh Me…
185	V$OSF2_Q6	109	109	52	10686	5324	-2.35	0.0	0.83	0.13	1110007C05Rik 1700051E09Rik 2310067E08Rik 2410043F08Rik 2600017H08Rik 5430413I02Rik 5830426I05Rik Aurka BC005537 Birc5 C1qg C5r1 Ccl12 Ccna2 Ccnb2 Ccnt1 Ccr1 Cd209e Cdca1 Cdca4 Cdca5 Cenpf Cks1b Cks2 Clec4e Clec4n Csf3r Ctsc Dck Depdc1a Dera Dnclc1 Dtymk Dyrk3 Ect2 Ero1l Exo1 F2rl2 F730004D16Rik Fbln1 Fignl1 Fkbp11 Fkbp4 Frag1 Gatm Gpr34 Gpr65 Hnrpf Hsd17b7 Isyna1 Kcna2 Kcnn4 Kctd1 Kif11 Kif4 Klk…
186	V$GFI1_01: growth factor independence 1	45	45	116	4673	11337	-2.36	0.0	0.41	0.0	2600017H08Rik 5830426I05Rik Ass1 Birc5 C5r1 Ccl12 Ccl8 Ccnt1 Cdc2a Cdca1 Cklfsf6 Clec4n Depdc1a Dtymk Dyrk3 Fbln1 Fignl1 Frag1 Gpr34 Gpr65 Il8rb Kcna2 Klk13 Kpna2 Lig3 Ltb4dh Nme1 Pdk1 Pdpk1 Pkm2 Pole2 Prc1 Prdx4 Rassf3 Rsn Sfpq Slc14a2 Timp1 Tnfsf5 Tpx2 Trim13 Ttk Tyrobp Ube2c Ubxd4
187	V$HNF1_Q6	158	158	3	15360	650	-2.37	0.0	2.25	0.65	1110007C05Rik 1110011K10Rik 1200008O12Rik 1700051E09Rik 2310067E08Rik 2410043F08Rik 2600017H08Rik 5430413I02Rik 5830426I05Rik Acsl4 Adamts4 Ass1 Aurka Aurkb BC005537 Bcl2l11 Birc5 Bub1b C1qg C5r1 Car2 Ccl12 Ccl8 Ccna2 Ccnb2 Ccnt1 Ccr1 Cd209e Cdc20 Cdc2a Cdca1 Cdca4 Cenpf Cfl1 Chd4 Ckap2 Cklf Cklfsf6 Cks1b Cks2 Clec4e Clec4n Csf3r Ctsc D730049H07Rik Dck Depdc1a Dera Dnclc1 Dsg2 Dtnb Dtymk Dyrk3 Ec…
188	V$STAT5A_02	22	22	139	2550	13460	-2.37	0.0	0.21	0.0	2310067E08Rik 5430413I02Rik Aurkb Cdca1 Depdc1a Dyrk3 Fgd1 Fgd6 Frag1 Gpr65 Hnrpf Il8rb Kctd1 Kpna2 Lalba Ltb4dh Mobkl2b Ncstn Nola2 Pycs Solt Tpx2
189	V$TATA_C: Retroviral TATA box	50	50	111	4850	11160	-2.38	0.0	0.81	0.13	5830426I05Rik Adamts4 Aurkb BC005537 Bub1b C5r1 Car2 Ccl8 Ccnb2 Ccnt1 Ccr1 Cenpf Cks2 Clec4e Ctsc Depdc1a Dera Dtnb Ect2 Ero1l Exo1 Fkbp11 Furin Gpr34 Kif11 Kif4 Kpna2 Mki67 Ms4a11 Ms4a6d Ncstn Noxo1 Nusap1 Ppp2r5c Prdx4 Pum2 Rod1 S100a9 Sec61a1 Sfpq Sgol1 Shcbp1 Solt Sqle Ssr2 Tmed9 Tpx2 Ttk Uhrf1 Zfp469
190	V$EBF_Q6	47	47	114	4536	11474	-2.39	0.0	0.83	0.13	1110011K10Rik 1700051E09Rik 2310067E08Rik Acsl4 Adamts4 Birc5 C1qg C5r1 Car2 Ccl8 Ccnb2 Cdc20 Cdc2a Cfl1 Chd4 Clec4e D730049H07Rik Dera Dsg2 Dtnb Ect2 Exo1 Fignl1 Gatm Il8rb Isyna1 Kcna2 Kcnn4 Ltb4dh Map2k7 Melk Mki67 Mobkl2b Nola2 Nptx1 Nusap1 Pglyrp1 Pkm2 Rod1 S100a9 Sap30 Sfpq Solt Ssr2 Stmn1 Tagln2 Tnfrsf11a
191	V$FOX_Q2	125	125	36	12179	3831	-2.39	0.0	1.02	0.13	1110011K10Rik 1200008O12Rik 1700051E09Rik 2310067E08Rik 2600017H08Rik 5430413I02Rik 5830426I05Rik Adamts4 Aurka Aurkb BC005537 Bcl2l11 Birc5 Bub1b C1qg C5r1 Car2 Ccl12 Ccl8 Ccna2 Ccnb2 Ccr1 Cd209e Cdc20 Cdca1 Cenpf Cfl1 Cklf Cklfsf6 Cks2 Clec4e Clec4n Csf3r Ctsc D730049H07Rik Dck Depdc1a Dera Dnclc1 Dtnb Dyrk3 Efhd2 Ero1l F2rl2 F730004D16Rik Fbln1 Fgd1 Fgd6 Fignl1 Fkbp4 Frag1 Furin Gatm Gpr34 Gpr…
192	V$CEBPDELTA_Q6	121	121	40	11868	4142	-2.42	0.0	0.86	0.13	1110011K10Rik 1200008O12Rik 1700051E09Rik 2310067E08Rik 2410043F08Rik 2600017H08Rik 5430413I02Rik Acsl4 Adamts4 Ass1 Aurkb Birc5 Bub1b C1qg Ccl12 Ccl8 Ccna2 Ccnb2 Ccnt1 Ccr1 Cd209e Cdc2a Cdca1 Cdca5 Cenpf Cfl1 Chd4 Ckap2 Cklf Cks2 Clec4e Clec4n Csf3r Ctsc D730049H07Rik Dck Depdc1a Dnclc1 Dtnb Dtymk Dyrk3 Ect2 Ero1l Exo1 F2rl2 F730004D16Rik Fbln1 Fcgr1 Fgd1 Fgd6 Fignl1 Fkbp11 Frag1 Furin Gatm Gpr3…
193	V$NRF2_Q4: heterodimer containing Nrf2	41	41	120	4203	11807	-2.43	0.0	0.48	0.02	1110007C05Rik 1110011K10Rik 5830426I05Rik Adamts4 BC005537 Bcl2l11 C5r1 Ccl8 Ccnb2 Cd209e Cklf Cklfsf6 Clec4n Csf3r Dck Dnclc1 Dsg2 Dtnb Dyrk3 Efhd2 F2rl2 Fgd6 Fkbp4 Frag1 Gpr65 Kcnn4 Kctd1 Klk13 Noxo1 Pglyrp1 Psmb5 Rad51ap1 Rpl31 Rsn Sap30 Sgol1 Shcbp1 Stag1 Stau2 Tctex1 Uhrf1
194	V$PEBP_Q6	41	41	120	4134	11876	-2.44	0.0	0.56	0.04	1110007C05Rik 2410043F08Rik Birc5 C1qg Ccl12 Ccna2 Ccnb2 Ccr1 Cd209e Cenpf Cks1b Cks2 Clec4e Clec4n Csf3r Dck Dnclc1 Dyrk3 Ect2 Ero1l F730004D16Rik Gpr34 Hsd17b7 Isyna1 Kcnn4 Kif11 Kif4 Kpna2 Nme1 Olfr65 Pbk Pdpk1 Pglyrp1 Pole2 Rad51ap1 S100a9 Ssr2 Stag1 Tagln2 Tdg Tyrobp
195	V$WHN_B: winged-helix factor nude	40	40	121	3876	12134	-2.45	0.0	0.78	0.13	1200008O12Rik Acsl4 Ass1 Aurkb BC005537 Car2 Ccl8 Ccnt1 Cdc20 Cenpf Chd4 Cklfsf6 Cks1b D730049H07Rik Dck Dnclc1 Dyrk3 Efhd2 Ero1l Exo1 Gatm Hmmr Il8rb Kcnn4 Kif11 Lig3 Mcm2 Mgat2 Noxo1 Pdik1l Pdpk1 Ppp2r5c Racgap1 Rsn Sgol1 Shcbp1 Slc14a2 Solt Sqle Umpk
196	V$CEBP_C: C/EBP binding site	39	39	122	3804	12206	-2.46	0.0	0.74	0.11	1700051E09Rik Adamts4 BC005537 Ccl12 Ccl8 Cdc2a Cfl1 Cklf Csf3r Dck Dtnb Exo1 F2rl2 F730004D16Rik Fbln1 Furin Gpr34 Gpr65 H2afx Hmmr Kcna2 Kif11 Klk13 Map2k7 Olfr65 Pole2 Ppp1r14b Prdx4 Pycs Rsn S100a9 Shcbp1 Spock2 Ssr2 Tagln2 Tdg Tnfsf5 Ubxd4 Zfp469
197	V$STAT_01: signal transducers and activators of transcription	28	28	133	3029	12981	-2.47	0.0	0.33	0.0	Adamts4 Ccnb2 Ccnt1 Clec4n D730049H07Rik Dck Dsg2 Exo1 Fcgr1 Fgd1 Fignl1 Fkbp11 Fkbp4 Gatm H2afx Hnrpf Lalba Ms4a11 Ms4a6d Nptx1 Nusap1 Ppp2r5c Pycs Rbx1 Sec61a1 Solt Tnfsf5 Tpx2
198	V$HFH1_01: HNF-3/Fkh Homolog 1	18	18	143	2113	13897	-2.48	0.0	0.22	0.0	5830426I05Rik Bcl2l11 Cd209e Cdca1 Csf3r Depdc1a Exo1 Hnrpf Isyna1 Kctd1 Klk13 Nusap1 Pak1 Pbk Pdk1 Pum2 Tmed9 Tpx2
199	V$GCM_Q2	37	37	124	3647	12363	-2.49	0.0	0.68	0.08	1110007C05Rik 1700051E09Rik 2310067E08Rik 2410043F08Rik 5830426I05Rik Bub1b C5r1 Ccna2 Cfl1 Cklfsf6 Csf3r Dck Dnclc1 Dtnb Ect2 Exo1 Fgd1 Frag1 Hsd17b7 Kctd1 Klk13 Mad2l1 Mlp Nusap1 Pdk1 Pglyrp1 Pofut2 Ppp1r14b Ppp2r5c Pum2 Pycs Rbx1 Stau2 Tmed9 Tnfrsf11a Ttk Tyrobp
200	V$XFD1_01: Xenopus fork head domain factor 1	24	24	137	2655	13355	-2.49	0.0	0.29	0.0	1700051E09Rik 2410043F08Rik 5830426I05Rik Aurkb Cdc2a Cklf Cklfsf6 Clec4e Clec4n Gpr34 Kif11 Lig3 Ms4a11 Ms4a6d Nme1 Noxo1 Pglyrp1 Pum2 Shcbp1 Stmn1 Tdg Tnfsf5 Ube2c Ubxd4
201	V$XFD3_01: Xenopus fork head domain factor 3	16	16	145	1920	14090	-2.49	0.0	0.2	0.0	5830426I05Rik Aurkb Bcl2l11 Ccna2 Clec4e D730049H07Rik Dsg2 Ect2 Kctd1 Nusap1 Pak1 Psmb5 Pum2 Shcbp1 Stmn1 Tmed9
202	V$NKX3A_01: NK class homeobox factor 3A	30	30	131	3166	12844	-2.5	0.0	0.4	0.0	2600017H08Rik 5830426I05Rik Car2 Ccl8 Ccr1 Cdca1 Cdca4 Dera Dyrk3 F2rl2 Fgd1 Fgd6 Gpr34 Gpr65 H2afx Hnrpf Mad2l1 Mlp Nusap1 Prc1 Prdx4 Pum2 Racgap1 Rod1 Rsn Sec61a1 Stau2 Tagln2 Tnfsf5 Tyrobp
203	V$AREB6_03: AREB6 (Atp1a1 regulatory element binding factor 6)	27	27	134	2474	13536	-2.51	0.0	1.04	0.13	Birc5 Cd209e Ckap2 Ctsc Dnclc1 Dsg2 Ero1l F2rl2 F730004D16Rik Fkbp4 Frag1 Hmmr Kcna2 Klk13 Kpna2 Mki67 Pglyrp1 Pofut2 Pole2 Ppp1r14b Prc1 Pycs Rad51ap1 Rpl31 Ssr2 Tnfrsf11a Uhrf1
204	V$CMYB_01: c-Myb	34	34	127	3283	12727	-2.51	0.0	0.79	0.13	2310067E08Rik Aurka BC005537 Birc5 C5r1 Cdc20 Cdc2a Cdca1 Cfl1 Cks1b Cks2 Csf3r Ctsc Depdc1a Dnclc1 Dyrk3 Fcgr1 H2afx Isyna1 Kctd1 Kif11 Ltb4dh Mad2l1 Mlp Mobkl2b Pum2 Pycs Rassf3 Spock2 Timp1 Tmed9 Tnfrsf11a Uhrf1 Zfp469
205	V$AIRE_01	29	29	132	3083	12927	-2.51	0.0	0.38	0.0	2410043F08Rik 2600017H08Rik Ccl8 Chd4 Depdc1a Exo1 Gpr34 H2afx Mki67 Mlp Noxo1 Nusap1 Prdx4 Psmb5 Pum2 Racgap1 S100a9 Sec61a1 Slc14a2 Slc7a5 Stmn1 Tctex1 Tdg Tmed9 Tnfrsf11a Tpx2 Trim13 Ubxd4 Zfp469
206	V$HNF6_Q6	13	13	148	1631	14379	-2.51	0.0	0.17	0.0	2600017H08Rik Cdca1 Dtymk Fcgr1 Fgd6 Kcna2 Ms4a11 Ms4a6d Nola2 Rsn Sec61a1 Spock2 Trim13
207	V$HTF_01	10	10	151	709	15301	-2.51	0.0	1.71	0.37	Bub1b Cdca4 Fcgr1 Hmmr Mgat2 Ms4a11 Ms4a6d Rgs20 Sec61a1 Timp1
208	V$AREB6_01: AREB6 (Atp1a1 regulatory element binding factor 6)	34	34	127	3457	12553	-2.51	0.0	0.53	0.03	1110011K10Rik 1700051E09Rik 2410043F08Rik Adamts4 Aurkb C5r1 Ccl8 Cdca4 Ckap2 Clec4e Dera Dsg2 Ero1l Exo1 F730004D16Rik Fbln1 Fkbp11 Frag1 Hsd17b7 Kif4 Kpna2 Lig3 Mgat2 Mlp Ms4a11 Ms4a6d Noxo1 Pdik1l Pole2 S100a9 Sqle Ssr2 Tnfrsf11a Ube2c
209	V$HNF4_DR1_Q3	130	130	31	12786	3224	-2.51	0.0	0.83	0.13	1110007C05Rik 1110011K10Rik 1200008O12Rik 1700051E09Rik 2310067E08Rik 2410043F08Rik 5430413I02Rik 5830426I05Rik Adamts4 Ass1 Aurka Aurkb Birc5 Bub1b Car2 Ccl12 Ccl8 Ccna2 Ccr1 Cd209e Cdc20 Cdc2a Cdca1 Cdca4 Cenpf Cfl1 Chd4 Ckap2 Cklfsf6 Cks1b Clec4n Csf3r Ctsc D730049H07Rik Dck Depdc1a Dera Dnclc1 Dsg2 Dyrk3 Efhd2 Ero1l Exo1 F2rl2 Fbln1 Fcgr1 Fgd1 Fgd6 Fignl1 Fkbp11 Fkbp4 Frag1 Furin Gatm Gpr34 G…
210	V$GR_01: high affinity binding site for glucocorticoid receptor	15	15	146	1203	14807	-2.51	0.0	1.46	0.23	2600017H08Rik BC005537 Bub1b C5r1 Ccl12 Cdc20 Cdca1 Cenpf Csf3r Frag1 Ncstn Pdpk1 Pole2 S100a9 Tagln2
211	V$NFKAPPAB_01: NF-kappaB	25	25	136	2267	13743	-2.52	0.0	1.07	0.13	Adamts4 BC005537 Birc5 C5r1 Cdc2a Chd4 Clec4e Csf3r Dyrk3 Exo1 F2rl2 Kcnn4 Lalba Mki67 Noxo1 Pak1 Pglyrp1 Pycs Rgs20 Rpl31 Slc14a2 Ssr2 Timp1 Ttk Umpk
212	V$E4BP4_01: E4BP4	3	3	158	615	15395	-2.56	0.0	0.05	0.0	Kpna2 Nme1 Ssr2
213	V$RREB1_01: Ras-responsive element binding protein 1	16	16	145	1329	14681	-2.56	0.0	1.33	0.17	C1qg Cdca5 Furin Hsd17b7 Isyna1 Kcna2 Ltb4dh Melk Mlp Nola2 Pdk1 Rgs20 Slc7a5 Stmn1 Timp1 Tnfrsf11a
214	V$ATATA_B: Avian C-type TATA box	9	9	152	1219	14791	-2.58	0.0	0.14	0.0	5430413I02Rik 5830426I05Rik Cdc2a Depdc1a Mad2l1 Mcm2 Nusap1 Pak1 Sfpq
215	V$STAF_02: Se-Cys tRNA gene transcription activating factor	28	28	133	2725	13285	-2.59	0.0	0.73	0.1	2600017H08Rik 5830426I05Rik Ass1 Birc5 Bub1b Cdca4 Chd4 Ckap2 Dsg2 Fgd1 Fkbp4 Gatm Isyna1 Kif11 Ltb4dh Mcm2 Mlp Noxo1 Ppp1r14b Rbx1 Rod1 Sap30 Sqle Ssr2 Timp1 Tmed9 Tnfrsf11a Tpx2
216	V$SREBP1_01: sterol regulatory element-binding protein 1	3	3	158	611	15399	-2.59	0.0	0.05	0.0	Aurka Sgol1 Tdg
217	V$CREB_01: cAMP-responsive element binding protein	17	17	144	1456	14554	-2.6	0.0	1.21	0.13	Acsl4 BC005537 Ccna2 Ccnt1 Dsg2 Dtymk Exo1 Mcm2 Ms4a11 Ms4a6d Nptx1 Pkm2 Prdx4 Psmb5 Rad51ap1 Tdg Tyrobp
218	V$SRF_Q6: serum response factor	7	7	154	1018	14992	-2.6	0.0	0.12	0.0	1110011K10Rik Furin Gatm Mlp Noxo1 Pak1 Pkm2
219	V$NFKB_Q6: NF-kappaB	22	22	139	2008	14002	-2.6	0.0	1.0	0.13	5430413I02Rik Adamts4 BC005537 Birc5 Car2 Cfl1 Chd4 Csf3r Dyrk3 Efhd2 F2rl2 Fbln1 Hmmr Kcnn4 Mki67 Pglyrp1 Pycs Rgs20 Rpl31 Timp1 Tpx2 Ttk
220	V$GATA1_05: GATA-binding factor 1	26	26	135	2614	13396	-2.62	0.0	0.58	0.04	1200008O12Rik 1700051E09Rik Acsl4 Aurka Aurkb C5r1 Ccna2 Cd209e Cenpf Dsg2 Dtnb Efhd2 Ero1l Exo1 Frag1 Kif4 Map2k7 Mki67 Ncstn Nme1 Pofut2 Pum2 Scd2 Slc14a2 Tnfsf5 Tpx2
221	V$HFH8_01: HNF-3/Fkh Homolog-8	25	25	136	2398	13612	-2.62	0.0	0.78	0.13	5830426I05Rik Aurkb Bcl2l11 Cd209e Cdca1 Csf3r Dck Depdc1a Fkbp11 Hnrpf Isyna1 Kctd1 Klk13 Mobkl2b Ncstn Nusap1 Pak1 Pbk Pdk1 Pum2 Slc7a5 Ssr2 Tmed9 Tpx2 Ubxd4
222	V$E47_01: E47	23	23	138	2418	13592	-2.63	0.0	0.44	0.0	1110007C05Rik 2310067E08Rik Ass1 Ccl12 Ccl8 Ccna2 Cks2 Dtymk Ect2 Exo1 Fkbp11 Nola2 Nptx1 Pglyrp1 Rassf3 Sap30 Slc7a5 Solt Sqle Stmn1 Tmed9 Trim13 Tyrobp
223	V$DEAF1_02	1	1	160	375	15635	-2.63	0.0	0.02	0.0	Kcna2
224	V$SF1_Q6	24	24	137	2461	13549	-2.65	0.0	0.51	0.02	5430413I02Rik Ass1 Bcl2l11 Car2 Ccl12 Ccl8 Ccnt1 Cdc20 Chd4 Cklf Fcgr1 Fkbp11 Hmmr Klk13 Map2k7 Pdpk1 Pkm2 Rsn Scd2 Sfpq Shcbp1 Stmn1 Tmed9 Ubxd4
225	V$COUP_01: COUP:HNF-4 heterodimer	24	24	137	2398	13612	-2.65	0.0	0.61	0.05	2410043F08Rik Aurkb Ckap2 Clec4n Ctsc Dera Fbln1 Hmmr Hsd17b7 Il8rb Lalba Ltb4dh Ms4a11 Ms4a6d Olfr65 Pofut2 Rpl31 Scd2 Shcbp1 Spock2 Ssr2 Tagln2 Tnfrsf11a Umpk
226	V$NKX22_01: NK2 class homeobox factor 2	19	19	142	2081	13929	-2.65	0.0	0.35	0.0	5830426I05Rik BC005537 Cdca1 Cfl1 Csf3r Dtnb Gpr65 Mad2l1 Map2k7 Melk Ncstn Pkm2 Prdx4 Pum2 Solt Sqle Stau2 Tagln2 Ube2c
227	V$SRF_Q4	10	10	151	1286	14724	-2.66	0.0	0.17	0.0	1110011K10Rik Fcgr1 Fkbp4 Furin Gatm Mlp Noxo1 Pak1 Pkm2 Ssr2
228	V$FOXD3_01: fork head box D3	139	139	22	13718	2292	-2.66	0.0	0.77	0.12	1200008O12Rik 1700051E09Rik 2310067E08Rik 2600017H08Rik 5430413I02Rik 5830426I05Rik Acsl4 Adamts4 Aurka Aurkb BC005537 Bcl2l11 Birc5 Bub1b C5r1 Car2 Ccl8 Ccna2 Ccnb2 Ccr1 Cd209e Cdc20 Cdc2a Cdca1 Cdca4 Cenpf Cfl1 Ckap2 Cklf Cklfsf6 Cks2 Clec4e Clec4n Csf3r Ctsc D730049H07Rik Dck Depdc1a Dera Dnclc1 Dsg2 Dtnb Dtymk Dyrk3 Ect2 Efhd2 Ero1l Exo1 F2rl2 F730004D16Rik Fbln1 Fcgr1 Fgd1 Fgd6 Fignl1 Fkbp11…
229	V$PR_01: high affinity binding sites for progesterone receptor	5	5	156	278	15732	-2.66	0.0	1.88	0.42	Bub1b Cdca1 Csf3r Rod1 S100a9
230	V$NFE2_01: NF-E2 p45	22	22	139	2276	13734	-2.67	0.0	0.49	0.02	1110007C05Rik Acsl4 Ass1 Cd209e Cdca4 Cklfsf6 Clec4e Dsg2 Efhd2 F2rl2 Frag1 Kif4 Mlp Pglyrp1 Psmb5 Rsn Sgol1 Shcbp1 Ssr2 Stag1 Tctex1 Ube2c
231	V$RSRFC4_Q2	1	1	160	369	15641	-2.68	0.0	0.02	0.0	Mki67
232	V$E2_01: papilloma virus regulator E2	11	11	150	854	15156	-2.68	0.0	1.41	0.21	Cd209e Cdca4 Cdca5 Dtnb Fgd1 Hsd17b7 Nusap1 Pdk1 Psmb5 Stmn1 Tctex1
233	V$OCT1_05: octamer-binding factor 1	8	8	153	1089	14921	-2.68	0.0	0.15	0.0	Aurkb Cd209e Clec4n D730049H07Rik Dck Gpr65 S100a9 Tdg
234	V$MAF_Q6	7	7	154	461	15549	-2.68	0.0	1.68	0.36	2310067E08Rik Adamts4 Fbln1 Fcgr1 Klk13 Solt Tagln2
235	V$TFIIA_Q6	143	143	18	14387	1623	-2.68	0.0	0.33	0.0	1110007C05Rik 1110011K10Rik 1200008O12Rik 1700051E09Rik 2310067E08Rik 2410043F08Rik 2600017H08Rik 5430413I02Rik 5830426I05Rik Acsl4 Adamts4 Ass1 Aurka BC005537 Bcl2l11 Birc5 Bub1b C5r1 Car2 Ccl12 Ccl8 Ccna2 Ccnb2 Ccnt1 Ccr1 Cdc20 Cdc2a Cenpf Cfl1 Chd4 Ckap2 Cklf Cklfsf6 Cks1b Cks2 Clec4e Clec4n Csf3r Dck Depdc1a Dera Dnclc1 Dsg2 Dtnb Dtymk Dyrk3 Ect2 Efhd2 Ero1l Exo1 F2rl2 F730004D16Rik Fbln1 Fcg…
236	V$HIF1_Q3: hypoxia induced factor	15	15	146	1294	14716	-2.7	0.0	1.13	0.13	2410043F08Rik Aurka Bcl2l11 Ccnt1 Cdc2a Cklfsf6 Clec4e Ero1l Nola2 Pdk1 Pglyrp1 Ppp1r14b Sap30 Stmn1 Trim13
237	V$TAL1BETAITF2_01: Tal-1beta:ITF-2 heterodimer	13	13	148	1088	14922	-2.73	0.0	1.2	0.13	1200008O12Rik 5430413I02Rik BC005537 Ccnt1 Cks2 Depdc1a Dera Fgd6 Hnrpf Mad2l1 Pofut2 Pum2 Uhrf1
238	V$FOXO1_02: fork head box O1	7	7	154	976	15034	-2.73	0.0	0.14	0.0	Bcl2l11 Cenpf Ect2 Furin Nusap1 Pak1 Stmn1
239	V$ATF3_Q6: activating transcription factor 3	15	15	146	1681	14329	-2.73	0.0	0.32	0.0	5830426I05Rik Ccna2 Dsg2 Fcgr1 Fignl1 Kpna2 Mgat2 Ncstn Nptx1 Prc1 Prdx4 Rgs20 Sec61a1 Tdg Tyrobp
240	V$YY1_02: Yin and Yang 1	18	18	143	1673	14337	-2.73	0.0	0.87	0.13	1110011K10Rik 2310067E08Rik Birc5 Exo1 Fgd6 Kif4 Map2k7 Ncstn Nme1 Pole2 Racgap1 Rad51ap1 S100a9 Shcbp1 Solt Stag1 Tmed9 Tpx2
241	V$ARP1_01: apolipoprotein AI regulatory protein 1	18	18	143	1698	14312	-2.76	0.0	0.81	0.13	2310067E08Rik 2600017H08Rik Clec4e D730049H07Rik Exo1 Il8rb Isyna1 Kpna2 Lig3 Melk Mki67 Ms4a11 Ms4a6d Pglyrp1 Pole2 Scd2 Ssr2 Ube2c
242	V$TAL1BETAE47_01: Tal-1beta:E47 heterodimer	11	11	150	888	15122	-2.76	0.0	1.26	0.13	1200008O12Rik 5430413I02Rik BC005537 Ccnt1 Cks2 Dera Fgd6 Mad2l1 Pofut2 Pum2 Uhrf1
243	V$OCT1_B: Octamer binding factor 1	7	7	154	966	15044	-2.77	0.0	0.15	0.0	Aurkb Clec4n D730049H07Rik Dck Exo1 Olfr65 Tdg
244	V$AR_01: androgen receptor	14	14	147	1229	14781	-2.78	0.0	1.03	0.13	5830426I05Rik Bub1b Cdca1 Cdca5 Cks2 Clec4e Exo1 H2afx Klk13 Nme1 Pbk Prdx4 S100a9 Uhrf1
245	V$EVI1_05: ectopic viral integration site 1 encoded factor	12	12	149	1004	15006	-2.78	0.0	1.16	0.13	5830426I05Rik Cklfsf6 Csf3r Ero1l Fcgr1 Gatm Gpr34 Rbx1 Shcbp1 Slc7a5 Stmn1 Trim13
246	V$ATF_01: activating transcription factor	15	15	146	1637	14373	-2.78	0.0	0.38	0.0	1200008O12Rik Acsl4 Ccna2 Ccnt1 D730049H07Rik Dsg2 Dtymk Lig3 Nptx1 Prdx4 Pycs Rad51ap1 Sec61a1 Tdg Tyrobp
247	V$NKX61_01: NKX6-1	7	7	154	959	15051	-2.79	0.0	0.16	0.0	1110011K10Rik Cdca1 F730004D16Rik Fignl1 Melk Pum2 Shcbp1
248	V$CREBP1_Q2: CRE-binding protein 1	12	12	149	1009	15001	-2.79	0.0	1.14	0.13	1200008O12Rik BC005537 Ccna2 D730049H07Rik Dsg2 Dtymk Mcm2 Prdx4 Psmb5 Rad51ap1 Tdg Tyrobp
249	V$PTF1BETA_Q6	11	11	150	1304	14706	-2.8	0.0	0.26	0.0	2410043F08Rik Adamts4 Bcl2l11 C1qg Ccr1 Gpr65 Hsd17b7 Pbk Ppp1r14b Sgol1 Stag1
250	V$PAX5_01: B-cell-specific activating protein	16	16	145	1504	14506	-2.8	0.0	0.81	0.13	1110007C05Rik 2600017H08Rik Ass1 Cklf Efhd2 Fbln1 Fgd6 Fkbp4 H2afx Kcnn4 Kpna2 Mlp Pkm2 Prc1 Sgol1 Tyrobp
251	V$AMEF2_Q6: myocyte enhancer factor	17	17	144	1665	14345	-2.81	0.0	0.67	0.08	2410043F08Rik Bub1b Car2 Depdc1a Dnclc1 Fignl1 Hsd17b7 Lalba Melk Nme1 Noxo1 Olfr65 Pole2 Psmb5 Rad51ap1 Rod1 Shcbp1
252	V$NFY_C: NF-Y binding site	6	6	155	396	15614	-2.83	0.0	1.55	0.26	Aurka Cdca5 Cks2 Ppp2r5c Ube2c Uhrf1
253	V$TEL2_Q6	9	9	152	1120	14890	-2.83	0.0	0.22	0.0	Cklfsf6 Cks1b Ero1l Ltb4dh Ms4a11 Ms4a6d Pglyrp1 Ppp2r5c Tnfsf5
254	V$FOXO4_02: fork head box O4	2	2	159	458	15552	-2.84	0.0	0.06	0.0	Bcl2l11 Stmn1
255	V$CACCCBINDINGFACTOR_Q6	14	14	147	1286	14724	-2.84	0.0	0.87	0.13	Ass1 Birc5 Ccl12 Chd4 Csf3r Dera Dnclc1 Gatm Kcna2 Kif4 Nme1 Prc1 Timp1 Uhrf1
256	V$CREB_Q4: cAMP-response element binding protein	14	14	147	1294	14716	-2.85	0.0	0.85	0.13	1200008O12Rik BC005537 Birc5 Ccna2 D730049H07Rik Dsg2 Dtymk Hmmr Nptx1 Prdx4 Psmb5 Rad51ap1 Tdg Tyrobp
257	V$STAT5A_01: signal transducer and activator of transcription 5a	12	12	149	1046	14964	-2.85	0.0	1.01	0.13	Adamts4 Ccnb2 Ccnt1 Dyrk3 Fcgr1 H2afx Kpna2 Pbk Ppp2r5c Solt Tnfsf5 Tpx2
258	V$NFKAPPAB65_01: NF-kappaB (p65)	11	11	150	929	15081	-2.85	0.0	1.1	0.13	2310067E08Rik Birc5 Exo1 Lalba Lig3 Pak1 Pbk Pglyrp1 Ssr2 Uhrf1 Umpk
259	V$GATA4_Q3	156	156	5	15701	309	-2.88	0.0	0.1	0.0	1110007C05Rik 1110011K10Rik 1200008O12Rik 1700051E09Rik 2310067E08Rik 2410043F08Rik 2600017H08Rik 5430413I02Rik 5830426I05Rik Acsl4 Adamts4 Ass1 Aurka Aurkb BC005537 Bcl2l11 Birc5 Bub1b C1qg C5r1 Car2 Ccl12 Ccl8 Ccna2 Ccnb2 Ccnt1 Ccr1 Cd209e Cdc20 Cdc2a Cdca1 Cdca4 Cenpf Cfl1 Ckap2 Cklf Cklfsf6 Cks1b Cks2 Clec4e Clec4n Csf3r Ctsc D730049H07Rik Dck Depdc1a Dera Dnclc1 Dsg2 Dtnb Dtymk Dyrk3 Efhd2 E…
260	V$AP4_01: activator protein 4	13	13	148	1389	14621	-2.88	0.0	0.43	0.0	Adamts4 Ass1 Bub1b Ccl12 Cdca5 Cfl1 Fignl1 Isyna1 Kpna2 Pkm2 Sec61a1 Stau2 Ube2c
261	V$PR_02: is recognized by progesterone receptor	10	10	151	842	15168	-2.9	0.0	1.07	0.13	Bub1b C1qg Ccnt1 Cdca1 Cdca4 Kpna2 Pdpk1 Pole2 Pum2 S100a9
262	V$ARNT_01: AhR nuclear translocator homodimers	13	13	148	1273	14737	-2.92	0.0	0.66	0.08	2410043F08Rik Aurkb Cklfsf6 Clec4n Exo1 Fbln1 Hsd17b7 Melk Sfpq Sgol1 Stmn1 Tyrobp Uhrf1
263	V$LHX3_01: LIM homeobox transcription factor 3	12	12	149	1279	14731	-2.92	0.0	0.45	0.0	1110011K10Rik 2310067E08Rik Cd209e Dck Lig3 Melk Pum2 S100a9 Sec61a1 Slc14a2 Sqle Tdg
264	V$ATF1_Q6	11	11	150	999	15011	-2.95	0.0	0.86	0.13	BC005537 Ccna2 Exo1 Fgd6 Kif11 Mcm2 Nptx1 Psmb5 Shcbp1 Solt Tyrobp
265	V$STAT5B_01: signal transducer and activator of transcription 5b	5	5	156	324	15686	-2.95	0.0	1.47	0.23	Adamts4 Ccnb2 H2afx Pbk Tnfsf5
266	V$AHRARNT_01: aryl hydrocarbon receptor:Arnt heterodimers	11	11	150	1011	14999	-2.96	0.0	0.82	0.13	1200008O12Rik 2310067E08Rik Acsl4 Cdca4 Cks1b Fkbp11 Kif11 Mcm2 Pofut2 Rad51ap1 Rod1
267	V$CREBP1CJUN_01: CRE-binding protein 1:c-Jun heterodimer	4	4	157	630	15380	-2.97	0.0	0.13	0.0	Ccna2 Prdx4 Tdg Tyrobp
268	V$R_01: Epstein-Barr virus transcription factor R	4	4	157	235	15775	-3.0	0.0	1.54	0.26	Ass1 Pkm2 Tyrobp Ubxd4
269	V$MAX_01: Max	8	8	153	659	15351	-3.0	0.0	1.06	0.13	2410043F08Rik Cklfsf6 Kif11 Mcm2 Sgol1 Stmn1 Tdg Tyrobp
270	V$AR_Q2: androgen receptor	10	10	151	907	15103	-3.0	0.0	0.84	0.13	2600017H08Rik Car2 Cd209e Cdc20 Cdca4 Ect2 Ncstn S100a9 Stau2 Tnfsf5
271	V$OCT_C: Octamer binding site	10	10	151	1067	14943	-3.02	0.0	0.45	0.0	Aurkb Cd209e Clec4n D730049H07Rik Dck Ero1l Exo1 Gpr65 S100a9 Tdg
272	V$ICSBP_Q6	7	7	154	863	15147	-3.02	0.0	0.26	0.0	Ccl12 Cklfsf6 Exo1 F2rl2 Fkbp11 Ssr2 Tctex1
273	V$AHRARNT_02: aryl hydrocarbon receptor:Arnt heterodimers, fixed core	1	1	160	14	15996	-3.03	0.0	1.97	0.46	Dtnb
274	V$FREAC2_01: Fork head RElated ACtivator-2	10	10	151	1007	15003	-3.04	0.0	0.57	0.04	5830426I05Rik Aurkb Bcl2l11 Ccna2 Cdca1 Cenpf Furin Nusap1 Pak1 Stmn1
275	V$PAX_Q6	156	156	5	15315	695	-3.04	0.0	1.21	0.13	1110007C05Rik 1110011K10Rik 1200008O12Rik 1700051E09Rik 2310067E08Rik 2410043F08Rik 2600017H08Rik 5430413I02Rik 5830426I05Rik Acsl4 Adamts4 Ass1 Aurka Aurkb BC005537 Bcl2l11 Birc5 Bub1b C1qg C5r1 Ccl12 Ccl8 Ccna2 Ccnb2 Ccnt1 Ccr1 Cd209e Cdc20 Cdc2a Cdca1 Cdca4 Cdca5 Cenpf Cfl1 Chd4 Ckap2 Cklf Cklfsf6 Cks1b Cks2 Clec4n Csf3r Ctsc D730049H07Rik Dck Depdc1a Dera Dnclc1 Dsg2 Dtnb Dtymk Dyrk3 Ect2 Efh…
276	V$NFKAPPAB50_01: NF-kappaB (p50)	5	5	156	691	15319	-3.06	0.0	0.19	0.0	Ero1l Exo1 Nptx1 Rgs20 Tpx2
277	V$E4F1_Q6	6	6	155	460	15550	-3.08	0.0	1.14	0.13	1200008O12Rik Cdca5 D730049H07Rik Dtymk Lig3 Rad51ap1
278	V$OCT1_01: octamer factor 1	6	6	155	471	15539	-3.13	0.0	1.08	0.13	Aurkb Cd209e Clec4n D730049H07Rik Exo1 Tdg
279	V$STRA13_01	6	6	155	474	15536	-3.13	0.0	1.07	0.13	2310067E08Rik Aurka Fbln1 Sgol1 Stmn1 Tdg
280	V$NERF_Q2: new ets-related factor 1a	8	8	153	808	15202	-3.14	0.0	0.56	0.04	Csf3r Ero1l Ltb4dh Nptx1 Pglyrp1 Stau2 Tagln2 Tnfsf5
281	V$HEN1_01: HEN1	5	5	156	378	15632	-3.19	0.0	1.1	0.13	1110007C05Rik Cfl1 Sec61a1 Solt Ube2c
282	V$HFH4_01	4	4	157	556	15454	-3.2	0.0	0.21	0.0	Depdc1a Nme1 Rpl31 Uhrf1
283	V$HNF4_01_B: Hepatocyte nuclear factor 4	5	5	156	618	15392	-3.22	0.0	0.29	0.0	2410043F08Rik 5430413I02Rik Lalba Mlp Ppp1r14b
284	V$NGFIC_01: nerve growth factor-induced protein C	4	4	157	278	15732	-3.24	0.0	1.17	0.13	Cklfsf6 Rassf3 Stmn1 Trim13
285	V$HNF4_01: hepatic nuclear factor 4	155	155	6	15367	643	-3.25	0.0	0.63	0.06	1110007C05Rik 1110011K10Rik 1200008O12Rik 1700051E09Rik 2310067E08Rik 2410043F08Rik 2600017H08Rik 5430413I02Rik 5830426I05Rik Acsl4 Adamts4 Ass1 Aurka Aurkb BC005537 Bcl2l11 Birc5 Bub1b C1qg C5r1 Car2 Ccl12 Ccl8 Ccna2 Ccnb2 Ccnt1 Ccr1 Cd209e Cdc20 Cdc2a Cdca1 Cdca4 Cenpf Cfl1 Chd4 Ckap2 Cklf Cklfsf6 Cks1b Cks2 Clec4e Clec4n Csf3r Ctsc D730049H07Rik Dck Depdc1a Dera Dnclc1 Dsg2 Dtnb Dtymk Dyrk3 Er…
286	V$FOXO3_01: fork head box O3	2	2	159	381	15629	-3.26	0.0	0.11	0.0	Bcl2l11 Stmn1
287	V$CDPCR3_01: cut-like homeodomain protein	5	5	156	400	15610	-3.26	0.0	0.97	0.13	Ccr1 Cdc2a Cenpf Cklf Sfpq
288	V$NFMUE1_Q6	6	6	155	574	15436	-3.27	0.0	0.65	0.08	Cdc20 Map2k7 Nme1 Ppp1r14b Psmb5 Stag1
289	V$GRE_C: Glucocorticoid response element	6	6	155	594	15416	-3.27	0.0	0.59	0.05	2600017H08Rik 5830426I05Rik Bub1b Cdca1 Nme1 S100a9
290	V$SRF_C: serum response factor	4	4	157	529	15481	-3.28	0.0	0.25	0.0	1110011K10Rik Furin Pak1 Rassf3
291	V$TAXCREB_01: Tax/CREB complex	5	5	156	422	15588	-3.3	0.0	0.87	0.13	BC005537 Bub1b Fkbp4 Pycs Sgol1
292	V$NFKB_C: NF-kappaB binding site	5	5	156	557	15453	-3.32	0.0	0.41	0.0	Birc5 Chd4 Efhd2 F2rl2 Pglyrp1
293	V$ARNT_02: AhR nuclear translocator homodimers	5	5	156	560	15450	-3.33	0.0	0.4	0.0	Aurka Fbln1 Sgol1 Stmn1 Tdg
294	V$SREBP1_02: sterol regulatory element-binding protein 1	2	2	159	93	15917	-3.35	0.0	1.41	0.21	Ncstn Ssr2
295	V$AR_03: is recognized by androgen reseptor	4	4	157	313	15697	-3.35	0.0	0.95	0.13	BC005537 Bub1b Cdca1 S100a9
296	V$ATF_B: ATF binding site	4	4	157	493	15517	-3.36	0.0	0.31	0.0	Ccna2 Prdx4 Tdg Tyrobp
297	V$MEF3_B: MEF-3	4	4	157	481	15529	-3.39	0.0	0.33	0.0	1110011K10Rik Cks1b Fignl1 Pole2
298	V$ATF6_01: activating transcription factor 6	4	4	157	330	15680	-3.39	0.0	0.85	0.13	Lig3 Mgat2 Ncstn Timp1
299	V$ISRE_01: interferon-stimulated response element	1	1	160	265	15745	-3.39	0.0	0.07	0.0	Tctex1
300	V$FREAC3_01: Fork head RElated ACtivator-3	4	4	157	357	15653	-3.44	0.0	0.72	0.1	Ms4a11 Ms4a6d Nme1 Pum2
301	V$T3R_01: viral homolog of thyroid hormone receptor alpha1	4	4	157	419	15591	-3.45	0.0	0.49	0.02	Fcgr1 Fignl1 Ncstn Tagln2
302	V$RP58_01: 58 KDA repressor protein	4	4	157	407	15603	-3.46	0.0	0.53	0.03	Aurka Ccl8 Pycs Slc7a5
303	V$OCT1_07: octamer factor 1	3	3	158	219	15791	-3.47	0.0	0.97	0.13	2600017H08Rik Exo1 Umpk
304	V$EVI1_02: ectopic viral integration site 1 encoded factor	4	4	157	383	15627	-3.47	0.0	0.62	0.06	Csf3r Rbx1 Shcbp1 Stmn1
305	V$CHX10_01	4	4	157	416	15594	-3.47	0.0	0.5	0.02	Cks2 Shcbp1 Ssr2 Tnfsf5
306	V$E2F_01: E2F	2	2	159	109	15901	-3.49	0.0	1.19	0.13	Mcm2 Uhrf1
307	V$RORA2_01: RAR-related orphan receptor alpha2	3	3	158	221	15789	-3.49	0.0	0.95	0.13	Bub1b Hmmr Umpk
308	V$PBX1_02: homeo domain factor Pbx-1	3	3	158	247	15763	-3.54	0.0	0.79	0.13	Fcgr1 Nola2 Trim13
309	V$POLY_C: Retroviral Poly A signal	3	3	158	241	15769	-3.55	0.0	0.82	0.13	Dtymk H2afx Pum2
310	V$CREBP1_01: cAMP-responsive element binding protein 1	3	3	158	259	15751	-3.57	0.0	0.72	0.1	BC005537 Dtymk Tnfsf5
311	V$FXR_Q3	2	2	159	272	15738	-3.68	0.0	0.27	0.0	Efhd2 Fcgr1
312	V$CDP_01: cut-like homeodomain protein	2	2	159	144	15866	-3.7	0.0	0.85	0.13	Cd209e Fgd6
313	V$FXR_IR1_Q6	2	2	159	152	15858	-3.73	0.0	0.79	0.13	Cdca4 Kctd1
314	V$BACH1_01: BTB and CNC homolog 1	2	2	159	236	15774	-3.74	0.0	0.37	0.0	Ms4a11 Ms4a6d
315	V$HSF_Q6	2	2	159	157	15853	-3.74	0.0	0.75	0.11	Melk Pglyrp1
316	V$EVI1_06: ectopic viral integration site 1 encoded factor	1	1	160	206	15804	-3.75	0.0	0.13	0.0	Pbk
317	V$HOX13_01: Hox-1.3	2	2	159	243	15767	-3.75	0.0	0.35	0.0	Bcl2l11 Scd2
318	V$FREAC4_01: Fork head RElated ACtivator-4	2	2	159	172	15838	-3.77	0.0	0.66	0.08	5830426I05Rik Cenpf
319	V$EGR2_01: Egr-2/Krox-20 early growth response gene product	2	2	159	216	15794	-3.78	0.0	0.44	0.0	Cklfsf6 Trim13
320	V$EGR3_01: early growth response gene 3 product	2	2	159	179	15831	-3.79	0.0	0.62	0.06	Cklfsf6 Trim13
321	V$MIF1_01: MIBP-1 / RFX1 complex	1	1	160	197	15813	-3.8	0.0	0.15	0.0	Tmed9
322	V$AHR_01: aryl hydrocarbon / dioxin receptor	1	1	160	42	15968	-3.82	0.0	1.05	0.13	Cdca4
323	V$EGR1_01: Egr-1/Krox-24/NGFI-A immediate-early gene product	1	1	160	171	15839	-3.91	0.0	0.2	0.0	Trim13
324	V$MEIS1AHOXA9_01: Meis-1a:HOXA9 heterodimeric binding	1	1	160	169	15841	-3.91	0.0	0.2	0.0	Cklfsf6
325	V$AR_02: high affinity binding sites for androgen receptor	1	1	160	54	15956	-3.94	0.0	0.86	0.13	S100a9
326	V$HMEF2_Q6: myocyte enhancer factor	1	1	160	58	15952	-3.98	0.0	0.81	0.13	Bub1b
327	V$MYCMAX_01: c-Myc:Max heterodimer	1	1	160	141	15869	-4.02	0.0	0.27	0.0	Tyrobp
328	V$EVI1_03: ectopic viral integration site 1 encoded factor	1	1	160	71	15939	-4.04	0.0	0.67	0.08	Slc7a5
329	V$DTYPEPA_B: poly A signal of D-type LTRs	1	1	160	84	15926	-4.06	0.0	0.56	0.04	1110011K10Rik
330	V$LXR_Q3	1	1	160	79	15931	-4.07	0.0	0.59	0.05	Csf3r
331	V$LXR_DR4_Q3	1	1	160	95	15915	-4.09	0.0	0.48	0.02	Mki67
