# Supplementary material for: A genomic analysis of mouse models of breast cancer reveals molecular features of mouse models and relationships to human breast cancer
Source: Breast Cancer Res. 2014 Jun 5;16(3):R59. doi: 10.1186/bcr3672 (PMC4078930; doi:10.1186/bcr3672)
Supplement: Additional file 3 — Fold change values organized by mouse tumor model type comparing the mouse model to normal mammary gland. [file bcr3672-S3.zip › Additional_File_3/BRCANull_vs_NMLmammary/AdditionalFile62_BRCANull_vs_NMLmammary/Downregulated_gather_gene_ontology_130812.txt]

#	Annotation	Total Genes With Ann	Your Genes (With Ann)	Your Genes (No Ann)	Genome (With Ann)	Genome (No Ann)	ln(Bayes factor)	neg ln(p value)	FE: neg ln(p value)	FE: neg ln(FDR)	Genes
1	GO:0007186 [6]: G-protein coupled receptor protein signaling pathway	2	2	185	1885	10557	18.97	11.17	0.0	0.0	Fzd4 Gpr109b
2	GO:0050877 [4]: neurophysiological process	1	1	186	1506	10936	15.49	11.17	0.0	0.0	Bbs2
3	GO:0007600 [5]: sensory perception	1	1	186	1356	11086	13.08	11.17	0.0	0.0	Bbs2
4	GO:0007165 [4]: signal transduction	16	16	171	3044	9398	12.73	11.17	0.0	0.0	Adamts5 Cspg4 Cxcl15 Dusp10 Eng Fgfr3 Fzd4 Gem Gpr109b Ilk Pace4 Psen2 Ptpru Sos2 Synj2bp Wnt4
5	GO:0006091 [5]: generation of precursor metabolites and energy	24	24	163	406	12036	12.69	11.17	17.66	11.25	1810044O22Rik Acad8 Acadl Acadvl Aco1 Aox1 BC019806 Cs Dlat Dlst Fads3 Gbe1 Hibadh Hk2 Idh3g Ndufa5 Pcx Pdhb Pygl Sqrdl Suox Taldo1 Uqcrb Uqcrc1
6	GO:0007166 [5]: cell surface receptor linked signal transduction	9	9	178	2293	10149	12.01	11.17	0.0	0.0	Adamts5 Cspg4 Eng Fzd4 Gpr109b Ilk Pace4 Ptpru Wnt4
7	GO:0009581 [5]: detection of external stimulus	2	2	185	1365	11077	10.8	11.17	0.0	0.0	Bbs2 Fech
8	GO:0015980 [6]: energy derivation by oxidation of organic compounds	12	12	175	104	12338	10.68	11.17	15.78	10.44	Aco1 Cs Dlat Dlst Gbe1 Hibadh Hk2 Idh3g Pcx Pdhb Pygl Taldo1
9	GO:0007154 [3]: cell communication	24	24	163	3585	8857	10.65	11.17	0.0	0.0	Adamts5 Alcam Aoc3 Bbs2 Cd36 Col17a1 Cspg4 Cxcl15 Dusp10 Efemp1 Eng Eva1 Fgfr3 Fzd4 Gem Gpr109b Ilk Pace4 Psen2 Ptpru Sos2 Spon2 Synj2bp Wnt4
10	GO:0019752 [6]: carboxylic acid metabolism	19	19	168	294	12148	10.47	11.17	15.46	10.44	Acad8 Acadl Acadvl Asns Cpt2 Ddt Dlat Echs1 Ehhadh Elovl6 Fads3 Fasn Glul Gstz1 Hadhb Hibadh Pdk4 Prkag2 Prodh
11	GO:0006082 [5]: organic acid metabolism	19	19	168	294	12148	10.47	11.17	15.46	10.44	Acad8 Acadl Acadvl Asns Cpt2 Ddt Dlat Echs1 Ehhadh Elovl6 Fads3 Fasn Glul Gstz1 Hadhb Hibadh Pdk4 Prkag2 Prodh
12	GO:0006092 [7]: main pathways of carbohydrate metabolism	10	10	177	71	12371	9.9	11.17	15.02	10.22	Aco1 Cs Dlat Dlst Hibadh Hk2 Idh3g Pcx Pdhb Taldo1
13	GO:0044262 [6]: cellular carbohydrate metabolism	14	14	173	179	12263	8.74	11.17	13.77	9.16	Aco1 Cs Dlat Dlst Gbe1 Gnpnat1 Hibadh Hk2 Idh3g Itih2 Pcx Pdhb Pygl Taldo1
14	GO:0009605 [4]: response to external stimulus	12	12	175	2160	10282	6.62	9.78	0.0	0.0	Akr1c12 Bbs2 C1r Cd1d1 Cxcl15 Dnaja1 Fech Hspa9a Il17b Orm1 Orm2 Snai2
15	GO:0044255 [5]: cellular lipid metabolism	17	17	170	330	12112	6.14	9.22	11.07	6.7	Acadl Acadvl Aldh1a7 Cpt2 Dgat2 Echs1 Ehhadh Elovl6 Fads3 Fasn Fdft1 Hadhb Lass4 Lipe Pcx Pmvk Prkag2
16	GO:0006631 [6]: fatty acid metabolism	10	10	177	115	12327	5.97	9.09	11.03	6.7	Acadl Acadvl Cpt2 Echs1 Ehhadh Elovl6 Fads3 Fasn Hadhb Prkag2
17	GO:0006629 [5]: lipid metabolism	19	19	168	415	12027	5.77	8.97	10.65	6.55	Acadl Acadvl Aldh1a7 Cidea Cpt2 Dgat2 Echs1 Ehhadh Elovl6 Fads3 Fasn Fdft1 Hadhb Lass4 Lipe Lpl Pcx Pmvk Prkag2
18	GO:0006099 [8]: tricarboxylic acid cycle	5	5	182	18	12424	5.74	8.97	10.91	6.7	Aco1 Cs Dlst Idh3g Pdhb
19	GO:0005975 [5]: carbohydrate metabolism	15	15	172	282	12160	5.31	8.6	10.25	6.24	Aco1 Amy1 Cs Dlat Dlst Gbe1 Gnpnat1 Hibadh Hk2 Idh3g Itih2 Pcx Pdhb Pygl Taldo1
20	GO:0050874 [3]: organismal physiological process	16	16	171	2392	10050	5.2	8.6	0.0	0.0	Bbs2 C1r Cd1d1 Cxcl15 Cxcl7 Fgb Fli1 Ifi203 Ifi204 Il17b Ltb Orm1 Orm2 Psen2 Spon2 Thbd
21	GO:0008152 [3]: metabolism	109	109	78	5493	6949	5.01	8.53	9.43	5.59	1810044O22Rik 2310001A20Rik Acad8 Acadl Acadvl Acas2 Aco1 Adamdec1 Adamts5 Adk Akr1c12 Aldh1a1 Aldh1a7 Aldh6a1 Amy1 Aox1 Asns BC019806 C1d C1r C1s Car3 Cd1d1 Cidea Cpt2 Cs Ddt Dgat2 Dhrs7 Dlat Dlst Dnaja1 Dnajd1 Dpp7 Dusp10 Echs1 Ehhadh Eif4e3 Elovl6 Enpep Fads3 Fasn Fbxo9 Fdft1 Fech Fgfr3 Fkbp9 Fli1 Foxa1 Fthfd Gbe1 Ggt1 Glul Gnpnat1 Gstm2 Gstm3 Gstz1 Hadh2 Hadhb Hibadh Hibch Hk2 Hoxd8 Hsdl2 Hsp…
22	GO:0006085 [8]: acetyl-CoA biosynthesis	3	3	184	3	12439	4.49	8.28	9.69	5.77	Acas2 Dlat Pdk4
23	GO:0050896 [3]: response to stimulus	22	22	165	2729	9713	3.6	7.14	0.0	0.0	Akr1c12 Bbs2 C1r Cd1d1 Cxcl15 Cxcl7 Dnaja1 Dusp10 Fech Hspa9a Ifi203 Ifi204 Il17b Insig2 Ltb Ly6c Ly6d Orm1 Orm2 Prkag2 Snai2 Spon2
24	GO:0006066 [5]: alcohol metabolism	10	10	177	157	12285	3.58	7.11	8.57	4.81	Dlat Fdft1 Hibadh Hk2 Lipe Pcx Pdhb Pmvk Prkag2 Taldo1
25	GO:0009058 [4]: biosynthesis	26	26	161	820	11622	3.41	6.93	8.1	4.45	2310001A20Rik Acas2 Aco1 Adamts5 Asns Cd1d1 Ddt Dgat2 Eif4e3 Elovl6 Fads3 Fasn Fdft1 Fech Fthfd Gbe1 Ggt1 Glul Gnpnat1 Mrpl35 Pcx Prkag2 Prodh Psen2 Rpl5 St8sia4
26	GO:0019320 [8]: hexose catabolism	5	5	182	37	12405	2.78	6.16	7.91	4.45	Dlat Hibadh Hk2 Pdhb Taldo1
27	GO:0046164 [6]: alcohol catabolism	5	5	182	37	12405	2.78	6.16	7.91	4.45	Dlat Hibadh Hk2 Pdhb Taldo1
28	GO:0046365 [7]: monosaccharide catabolism	5	5	182	37	12405	2.78	6.16	7.91	4.45	Dlat Hibadh Hk2 Pdhb Taldo1
29	GO:0006007 [9]: glucose catabolism	5	5	182	37	12405	2.78	6.16	7.91	4.45	Dlat Hibadh Hk2 Pdhb Taldo1
30	GO:0050875 [3]: cellular physiological process	138	138	49	7796	4646	2.64	6.04	7.01	3.9	1810044O22Rik 4933407N01Rik Acad8 Acadl Acadvl Acas2 Aco1 Adamdec1 Adamts5 Adk Akr1c12 Alcam Aldh1a1 Aldh1a7 Aox1 Ap4s1 Aqp1 Asns BC019806 Bbs2 Bcap29 Bnip2 C1d C1r C1s Car3 Ccnd2 Cd1d1 Cd36 Cidea Clu Col17a1 Cpt2 Cs Cspg4 Cxcl15 Ddt Dgat2 Dlat Dlst Dnaja1 Dnajd1 Dpp7 Dusp10 Echs1 Ehd2 Ehhadh Eif4e3 Elovl6 Enpep Fads3 Fasn Fbxo9 Fdft1 Fech Fgfr3 Figf Fkbp9 Fli1 Foxa1 Fthfd Gbe1 Ggt1 Glul Gnpnat1 …
31	GO:0006084 [7]: acetyl-CoA metabolism	3	3	184	8	12434	2.45	5.86	7.64	4.23	Acas2 Dlat Pdk4
32	GO:0051186 [5]: cofactor metabolism	8	8	179	121	12321	2.32	5.63	7.32	4.03	Acas2 Dlat Ehhadh Fech Ggt1 Hibadh Pdk4 Taldo1
33	GO:0006006 [8]: glucose metabolism	6	6	181	66	12376	2.23	5.55	7.3	4.03	Dlat Hibadh Hk2 Pcx Pdhb Taldo1
34	GO:0006086 [8]: acetyl-CoA biosynthesis from pyruvate	2	2	185	1	12441	2.13	5.43	7.34	4.03	Dlat Pdk4
35	GO:0008610 [6]: lipid biosynthesis	9	9	178	158	12284	2.11	5.38	7.07	3.93	Dgat2 Elovl6 Fads3 Fasn Fdft1 Lass4 Pcx Pmvk Prkag2
36	GO:0044237 [4]: cellular metabolism	98	98	89	5168	7274	2.02	5.32	6.28	3.27	1810044O22Rik Acad8 Acadl Acadvl Acas2 Aco1 Adamdec1 Adamts5 Adk Akr1c12 Aldh1a1 Aldh1a7 Aox1 Asns BC019806 C1d C1r C1s Car3 Cd1d1 Cpt2 Cs Ddt Dgat2 Dlat Dlst Dnaja1 Dnajd1 Dpp7 Dusp10 Echs1 Ehhadh Eif4e3 Elovl6 Enpep Fads3 Fasn Fbxo9 Fdft1 Fech Fgfr3 Fkbp9 Fli1 Foxa1 Fthfd Gbe1 Ggt1 Glul Gnpnat1 Gstz1 Hadhb Hibadh Hk2 Hoxd8 Hspa9a Htatsf1 Id1 Idh3g Ifi204 Ilk Irx4 Itih2 Lass4 Lipe Meox2 Mrpl35 M…
37	GO:0016052 [6]: carbohydrate catabolism	5	5	182	45	12397	1.99	5.27	7.09	3.93	Dlat Hibadh Hk2 Pdhb Taldo1
38	GO:0044275 [7]: cellular carbohydrate catabolism	5	5	182	45	12397	1.99	5.27	7.09	3.93	Dlat Hibadh Hk2 Pdhb Taldo1
39	GO:0006118 [6]: electron transport	12	12	175	280	12162	1.74	5.0	6.6	3.56	1810044O22Rik Acad8 Acadl Acadvl Aox1 BC019806 Fads3 Ndufa5 Sqrdl Suox Uqcrb Uqcrc1
40	GO:0006732 [6]: coenzyme metabolism	7	7	180	102	12340	1.74	5.0	6.75	3.68	Acas2 Dlat Ehhadh Ggt1 Hibadh Pdk4 Taldo1
41	GO:0044249 [5]: cellular biosynthesis	23	23	164	787	11655	1.6	4.91	6.23	3.25	Acas2 Aco1 Adamts5 Asns Cd1d1 Ddt Dgat2 Eif4e3 Elovl6 Fads3 Fasn Fech Gbe1 Ggt1 Glul Gnpnat1 Mrpl35 Pcx Prkag2 Prodh Psen2 Rpl5 St8sia4
42	GO:0006139 [5]: nucleobase, nucleoside, nucleotide and nucleic acid metabolism	21	21	166	2406	10036	1.6	4.83	0.0	0.0	Adk C1d Fli1 Foxa1 Gnpnat1 Hibadh Hoxd8 Htatsf1 Id1 Ifi204 Irx4 Lass4 Meox2 Mrps31 Ppargc1b Rnf14 Rpp14 Snai2 Sox7 Taldo1 Trp63
43	GO:0019318 [7]: hexose metabolism	6	6	181	86	12356	1.0	4.31	6.02	3.12	Dlat Hibadh Hk2 Pcx Pdhb Taldo1
44	GO:0006090 [7]: pyruvate metabolism	2	2	185	3	12439	0.96	4.25	6.16	3.22	Dlat Pdk4
45	GO:0005996 [6]: monosaccharide metabolism	6	6	181	88	12354	0.9	4.21	5.92	3.04	Dlat Hibadh Hk2 Pcx Pdhb Taldo1
46	GO:0009308 [5]: amine metabolism	9	9	178	200	12242	0.65	3.96	5.54	2.79	Acad8 Asns Ddt Glul Gnpnat1 Gstz1 Hibadh Itih2 Prodh
47	GO:0006750 [7]: glutathione biosynthesis	2	2	185	4	12438	0.57	3.91	5.76	2.94	Acas2 Ggt1
48	GO:0009081 [7]: branched chain family amino acid metabolism	2	2	185	4	12438	0.57	3.91	5.76	2.94	Acad8 Hibadh
49	GO:0006695 [8]: cholesterol biosynthesis	3	3	184	18	12424	0.51	3.87	5.66	2.89	Fdft1 Pmvk Prkag2
50	GO:0009064 [7]: glutamine family amino acid metabolism	3	3	184	18	12424	0.51	3.87	5.66	2.89	Asns Glul Prodh
51	GO:0006520 [6]: amino acid metabolism	7	7	180	133	12309	0.39	3.7	5.34	2.76	Acad8 Asns Ddt Glul Gstz1 Hibadh Prodh
52	GO:0006766 [5]: vitamin metabolism	4	4	183	41	12401	0.35	3.65	5.44	2.79	Aldh1a1 Aldh1a7 Hibadh Taldo1
53	GO:0008203 [7]: cholesterol metabolism	4	4	183	42	12400	0.28	3.6	5.37	2.77	Fdft1 Lipe Pmvk Prkag2
54	GO:0016126 [7]: sterol biosynthesis	3	3	184	20	12422	0.26	3.6	5.39	2.77	Fdft1 Pmvk Prkag2
55	GO:0006098 [8]: pentose-phosphate shunt	2	2	185	5	12437	0.24	3.55	5.44	2.79	Hibadh Taldo1
56	GO:0006641 [7]: triacylglycerol metabolism	2	2	185	5	12437	0.24	3.55	5.44	2.79	Dgat2 Lipe
57	GO:0006740 [10]: NADPH regeneration	2	2	185	5	12437	0.24	3.55	5.44	2.79	Hibadh Taldo1
58	GO:0050791 [3]: regulation of physiological process	19	19	168	2041	10401	0.08	3.4	0.01	0.0	Aco1 C1d Cd1d1 Fli1 Foxa1 Hoxd8 Id1 Ifi204 Ilk Irx4 Lass4 Meox2 Mrps31 Rnf14 Snai2 Sox7 Synj2bp Thbd Trp63
59	GO:0016125 [6]: sterol metabolism	4	4	183	45	12397	0.06	3.4	5.14	2.62	Fdft1 Lipe Pmvk Prkag2
60	GO:0044248 [5]: cellular catabolism	18	18	169	648	11794	0.02	0.0	4.61	2.2	Acad8 Adamdec1 Adamts5 C1r C1s Dlat Dpp7 Enpep Gstz1 Hibadh Hk2 Lipe Nrd1 Pace4 Pdhb Prodh Taldo1 Uqcrc1
61	GO:0019748 [4]: secondary metabolism	3	3	184	22	12420	0.02	0.0	5.15	2.62	Aldh1a7 Ddt Fech
62	GO:0006635 [8]: fatty acid beta-oxidation	2	2	185	6	12436	-0.03	0.0	5.16	2.62	Ehhadh Hadhb
63	GO:0006351 [7]: transcription, DNA-dependent	13	13	174	1542	10900	-0.12	0.0	0.01	0.0	Fli1 Foxa1 Hoxd8 Id1 Ifi204 Irx4 Lass4 Meox2 Mrps31 Rnf14 Snai2 Sox7 Trp63
64	GO:0007275 [2]: development	35	35	152	1603	10839	-0.13	0.0	4.17	2.16	Alcam Bbs2 Cd1d1 Clp1 Crym Cryz Cspg4 Cxcl15 Ddt Eng Enpep Fech Fgfr3 Figf Fli1 Fzd4 Ggt1 Hoxd8 Id1 Ilk Krt2-5 Ltb Meox2 Ndrg2 Pace4 Psen2 Sema4a Snai2 Spon2 Styx Tagln Thbd Tkt Trp63 Wnt4
65	GO:0006633 [7]: fatty acid biosynthesis	4	4	183	48	12394	-0.15	0.0	4.93	2.44	Elovl6 Fads3 Fasn Prkag2
66	GO:0006776 [7]: vitamin A metabolism	2	2	185	7	12435	-0.27	0.0	4.92	2.44	Aldh1a1 Aldh1a7
67	GO:0009056 [4]: catabolism	19	19	168	724	11718	-0.28	0.0	4.26	2.18	Acad8 Adamdec1 Adamts5 C1r C1s Dlat Dpp7 Enpep Gstz1 Hibadh Hk2 Lipe Lpl Nrd1 Pace4 Pdhb Prodh Taldo1 Uqcrc1
68	GO:0006350 [6]: transcription	14	14	173	1597	10845	-0.29	0.0	0.01	0.0	C1d Fli1 Foxa1 Hoxd8 Id1 Ifi204 Irx4 Lass4 Meox2 Mrps31 Rnf14 Snai2 Sox7 Trp63
69	GO:0006355 [7]: regulation of transcription, DNA-dependent	13	13	174	1515	10927	-0.31	0.0	0.01	0.0	Fli1 Foxa1 Hoxd8 Id1 Ifi204 Irx4 Lass4 Meox2 Mrps31 Rnf14 Snai2 Sox7 Trp63
70	GO:0006739 [9]: NADPH metabolism	2	2	185	8	12434	-0.47	0.0	4.7	2.27	Hibadh Taldo1
71	GO:0009084 [8]: glutamine family amino acid biosynthesis	2	2	185	8	12434	-0.47	0.0	4.7	2.27	Glul Prodh
72	GO:0016053 [6]: organic acid biosynthesis	4	4	183	54	12388	-0.5	0.0	4.55	2.2	Elovl6 Fads3 Fasn Prkag2
73	GO:0046394 [7]: carboxylic acid biosynthesis	4	4	183	54	12388	-0.5	0.0	4.55	2.2	Elovl6 Fads3 Fasn Prkag2
74	GO:0019219 [5]: regulation of nucleobase, nucleoside, nucleotide and nucleic acid metabolism	14	14	173	1548	10894	-0.64	0.0	0.01	0.0	C1d Fli1 Foxa1 Hoxd8 Id1 Ifi204 Irx4 Lass4 Meox2 Mrps31 Rnf14 Snai2 Sox7 Trp63
75	GO:0030593 [7]: neutrophil chemotaxis	2	2	185	9	12433	-0.66	0.0	4.51	2.2	Cxcl15 Il17b
76	GO:0006541 [8]: glutamine metabolism	2	2	185	9	12433	-0.66	0.0	4.51	2.2	Asns Glul
77	GO:0006638 [6]: neutral lipid metabolism	2	2	185	9	12433	-0.66	0.0	4.51	2.2	Dgat2 Lipe
78	GO:0006639 [6]: acylglycerol metabolism	2	2	185	9	12433	-0.66	0.0	4.51	2.2	Dgat2 Lipe
79	GO:0045449 [6]: regulation of transcription	14	14	173	1541	10901	-0.68	0.0	0.01	0.0	C1d Fli1 Foxa1 Hoxd8 Id1 Ifi204 Irx4 Lass4 Meox2 Mrps31 Rnf14 Snai2 Sox7 Trp63
80	GO:0008652 [7]: amino acid biosynthesis	3	3	184	30	12412	-0.73	0.0	4.38	2.18	Asns Glul Prodh
81	GO:0006470 [8]: protein amino acid dephosphorylation	5	5	182	93	12349	-0.78	0.0	4.19	2.17	Dusp10 Mtmr6 Ppm1a Ptpru Styx
82	GO:0019222 [4]: regulation of metabolism	16	16	171	1679	10763	-0.78	0.0	0.01	0.0	Aco1 C1d Cd1d1 Fli1 Foxa1 Hoxd8 Id1 Ifi204 Irx4 Lass4 Meox2 Mrps31 Rnf14 Snai2 Sox7 Trp63
83	GO:0050789 [2]: regulation of biological process	24	24	163	2267	10175	-0.82	0.0	0.02	0.0	Aco1 Bbs2 C1d Cd1d1 Cspg4 Eng Fgfr3 Fli1 Foxa1 Hoxd8 Id1 Ifi204 Ilk Irx4 Lass4 Meox2 Mrps31 Rnf14 Snai2 Sox7 Synj2bp Thbd Tkt Trp63
84	GO:0046486 [6]: glycerolipid metabolism	2	2	185	10	12432	-0.83	0.0	4.34	2.18	Dgat2 Lipe
85	GO:0006570 [7]: tyrosine metabolism	2	2	185	10	12432	-0.83	0.0	4.34	2.18	Ddt Gstz1
86	GO:0006662 [5]: glycerol ether metabolism	2	2	185	10	12432	-0.83	0.0	4.34	2.18	Dgat2 Lipe
87	GO:0006519 [5]: amino acid and derivative metabolism	7	7	180	174	12268	-0.85	0.0	4.01	2.03	Acad8 Asns Ddt Glul Gstz1 Hibadh Prodh
88	GO:0016311 [7]: dephosphorylation	5	5	182	95	12347	-0.85	0.0	4.11	2.11	Dusp10 Mtmr6 Ppm1a Ptpru Styx
89	GO:0006096 [8]: glycolysis	3	3	184	32	12410	-0.88	0.0	4.22	2.18	Dlat Hk2 Pdhb
90	GO:0044260 [5]: cellular macromolecule metabolism	45	45	142	2334	10108	-0.94	0.0	3.14	1.78	Aco1 Adamdec1 Adamts5 C1r C1s Cd1d1 Cs Dlat Dlst Dnaja1 Dnajd1 Dpp7 Dusp10 Eif4e3 Enpep Fbxo9 Fgfr3 Fkbp9 Gbe1 Gnpnat1 Hibadh Hk2 Hspa9a Idh3g Ilk Itih2 Mrpl35 Mtmr6 Nrd1 Pace4 Pcmt1 Pcx Pdhb Pdk4 Ppm1a Psen2 Ptpru Pygl Rnf14 Rpl5 Snrk St8sia4 Styx Taldo1 Uqcrc1
91	GO:0044238 [4]: primary metabolism	86	86	101	4970	7472	-1.0	0.0	2.89	1.61	Acad8 Acadl Acadvl Aco1 Adamdec1 Adamts5 Adk Aldh1a7 Amy1 Asns C1d C1r C1s Cd1d1 Cidea Cpt2 Cs Ddt Dgat2 Dlat Dlst Dnaja1 Dnajd1 Dpp7 Dusp10 Echs1 Ehhadh Eif4e3 Elovl6 Enpep Fads3 Fasn Fbxo9 Fdft1 Fgfr3 Fkbp9 Fli1 Foxa1 Gbe1 Glul Gnpnat1 Gstz1 Hadhb Hibadh Hk2 Hoxd8 Hspa9a Htatsf1 Id1 Idh3g Ifi204 Ilk Irx4 Itih2 Lass4 Lipe Lpl Meox2 Mrpl35 Mrps31 Mtmr6 Nrd1 Pace4 Pcmt1 Pcx Pdhb Pdk4 Pmvk Ppargc1b…
92	GO:0009589 [8]: detection of UV	1	1	186	0	12442	-1.01	0.0	4.21	2.18	Fech
93	GO:0019433 [8]: triacylglycerol catabolism	1	1	186	0	12442	-1.01	0.0	4.21	2.18	Lipe
94	GO:0044269 [6]: glycerol ether catabolism	1	1	186	0	12442	-1.01	0.0	4.21	2.18	Lipe
95	GO:0046340 [8]: diacylglycerol catabolism	1	1	186	0	12442	-1.01	0.0	4.21	2.18	Lipe
96	GO:0046461 [7]: neutral lipid catabolism	1	1	186	0	12442	-1.01	0.0	4.21	2.18	Lipe
97	GO:0046464 [7]: acylglycerol catabolism	1	1	186	0	12442	-1.01	0.0	4.21	2.18	Lipe
98	GO:0046503 [7]: glycerolipid catabolism	1	1	186	0	12442	-1.01	0.0	4.21	2.18	Lipe
99	GO:0006528 [8]: asparagine metabolism	1	1	186	0	12442	-1.01	0.0	4.21	2.18	Asns
100	GO:0006529 [9]: asparagine biosynthesis	1	1	186	0	12442	-1.01	0.0	4.21	2.18	Asns
101	GO:0006573 [8]: valine metabolism	1	1	186	0	12442	-1.01	0.0	4.21	2.18	Hibadh
102	GO:0007354 [7]: zygotic determination of anterior/posterior axis, embryo	1	1	186	0	12442	-1.01	0.0	4.21	2.18	Pace4
103	GO:0007499 [4]: ectoderm and mesoderm interaction	1	1	186	0	12442	-1.01	0.0	4.21	2.18	Trp63
104	GO:0009399 [5]: nitrogen fixation	1	1	186	0	12442	-1.01	0.0	4.21	2.18	Glul
105	GO:0001525 [6]: angiogenesis	4	4	183	66	12376	-1.09	0.0	3.91	1.99	Eng Enpep Figf Id1
106	GO:0019395 [7]: fatty acid oxidation	2	2	185	12	12430	-1.13	0.0	4.04	2.05	Ehhadh Hadhb
107	GO:0009063 [7]: amino acid catabolism	3	3	184	36	12406	-1.15	0.0	3.92	1.99	Acad8 Gstz1 Prodh
108	GO:0043170 [4]: macromolecule metabolism	46	46	141	2450	9992	-1.21	0.0	2.82	1.58	Aco1 Adamdec1 Adamts5 Amy1 C1r C1s Cd1d1 Cs Dlat Dlst Dnaja1 Dnajd1 Dpp7 Dusp10 Eif4e3 Enpep Fbxo9 Fgfr3 Fkbp9 Gbe1 Gnpnat1 Hibadh Hk2 Hspa9a Idh3g Ilk Itih2 Mrpl35 Mtmr6 Nrd1 Pace4 Pcmt1 Pcx Pdhb Pdk4 Ppm1a Psen2 Ptpru Pygl Rnf14 Rpl5 Snrk St8sia4 Styx Taldo1 Uqcrc1
109	GO:0044265 [6]: cellular macromolecule catabolism	14	14	173	542	11900	-1.23	0.0	3.3	1.78	Adamdec1 Adamts5 C1r C1s Dlat Dpp7 Enpep Hibadh Hk2 Nrd1 Pace4 Pdhb Taldo1 Uqcrc1
110	GO:0030595 [6]: immune cell chemotaxis	2	2	185	13	12429	-1.25	0.0	3.9	1.99	Cxcl15 Il17b
111	GO:0046148 [5]: pigment biosynthesis	2	2	185	13	12429	-1.25	0.0	3.9	1.99	Ddt Fech
112	GO:0006775 [6]: fat-soluble vitamin metabolism	2	2	185	13	12429	-1.25	0.0	3.9	1.99	Aldh1a1 Aldh1a7
113	GO:0050900 [6]: immune cell migration	2	2	185	14	12428	-1.36	0.0	3.78	1.89	Cxcl15 Il17b
114	GO:0006749 [6]: glutathione metabolism	2	2	185	14	12428	-1.36	0.0	3.78	1.89	Acas2 Ggt1
115	GO:0009987 [2]: cellular process	148	148	39	10391	2051	-1.4	0.0	0.05	0.01	1810044O22Rik 4933407N01Rik Acad8 Acadl Acadvl Acas2 Aco1 Adamdec1 Adamts5 Adk Akr1c12 Alcam Aldh1a1 Aldh1a7 Aoc3 Aox1 Ap4s1 Aqp1 Asns BC019806 Bbs2 Bcap29 Bnip2 C1d C1r C1s Car3 Ccnd2 Cd1d1 Cd36 Cidea Clu Col17a1 Cpt2 Cs Cspg4 Cxcl15 Ddt Dgat2 Dlat Dlst Dnaja1 Dnajd1 Dpp7 Dusp10 Echs1 Efemp1 Ehd2 Ehhadh Eif4e3 Elovl6 Eng Enpep Eva1 Fads3 Fasn Fbxo9 Fdft1 Fech Fgfr3 Figf Fkbp9 Fli1 Foxa1 Fthfd Fz…
116	GO:0009057 [5]: macromolecule catabolism	14	14	173	560	11882	-1.42	0.0	3.08	1.75	Adamdec1 Adamts5 C1r C1s Dlat Dpp7 Enpep Hibadh Hk2 Nrd1 Pace4 Pdhb Taldo1 Uqcrc1
117	GO:0048514 [5]: blood vessel morphogenesis	4	4	183	75	12367	-1.46	0.0	3.52	1.86	Eng Enpep Figf Id1
118	GO:0006769 [8]: nicotinamide metabolism	2	2	185	15	12427	-1.48	0.0	3.66	1.86	Hibadh Taldo1
119	GO:0035282 [3]: segmentation	2	2	185	16	12426	-1.58	0.0	3.56	1.86	Meox2 Pace4
120	GO:0009310 [6]: amine catabolism	3	3	184	44	12398	-1.61	0.0	3.44	1.82	Acad8 Gstz1 Prodh
121	GO:0009880 [4]: embryonic pattern specification	2	2	185	17	12425	-1.67	0.0	3.45	1.83	Meox2 Pace4
122	GO:0019362 [7]: pyridine nucleotide metabolism	2	2	185	17	12425	-1.67	0.0	3.45	1.83	Hibadh Taldo1
123	GO:0006720 [6]: isoprenoid metabolism	2	2	185	17	12425	-1.67	0.0	3.45	1.83	Aldh1a7 Fdft1
124	GO:0007423 [7]: sensory organ development	2	2	185	17	12425	-1.67	0.0	3.45	1.83	Crym Cryz
125	GO:0030497 [8]: fatty acid elongation	1	1	186	1	12441	-1.68	0.0	3.53	1.86	Elovl6
126	GO:0042097 [7]: interleukin-4 biosynthesis	1	1	186	1	12441	-1.68	0.0	3.53	1.86	Cd1d1
127	GO:0042771 [8]: DNA damage response, signal transduction by p53 class mediator resulting in induction of apoptosis	1	1	186	1	12441	-1.68	0.0	3.53	1.86	Ifi204
128	GO:0045078 [9]: positive regulation of interferon-gamma biosynthesis	1	1	186	1	12441	-1.68	0.0	3.53	1.86	Cd1d1
129	GO:0045402 [8]: regulation of interleukin-4 biosynthesis	1	1	186	1	12441	-1.68	0.0	3.53	1.86	Cd1d1
130	GO:0045404 [9]: positive regulation of interleukin-4 biosynthesis	1	1	186	1	12441	-1.68	0.0	3.53	1.86	Cd1d1
131	GO:0045494 [8]: photoreceptor maintenance	1	1	186	1	12441	-1.68	0.0	3.53	1.86	Bbs2
132	GO:0051132 [8]: NK T-cell activation	1	1	186	1	12441	-1.68	0.0	3.53	1.86	Cd1d1
133	GO:0051133 [8]: regulation of NK T-cell activation	1	1	186	1	12441	-1.68	0.0	3.53	1.86	Cd1d1
134	GO:0051135 [9]: positive regulation of NK T-cell activation	1	1	186	1	12441	-1.68	0.0	3.53	1.86	Cd1d1
135	GO:0001736 [6]: establishment of planar polarity	1	1	186	1	12441	-1.68	0.0	3.53	1.86	Trp63
136	GO:0001913 [7]: T-cell mediated cytotoxicity	1	1	186	1	12441	-1.68	0.0	3.53	1.86	Cd1d1
137	GO:0001914 [8]: regulation of T-cell mediated cytotoxicity	1	1	186	1	12441	-1.68	0.0	3.53	1.86	Cd1d1
138	GO:0001916 [9]: positive regulation of T-cell mediated cytotoxicity	1	1	186	1	12441	-1.68	0.0	3.53	1.86	Cd1d1
139	GO:0006042 [8]: glucosamine biosynthesis	1	1	186	1	12441	-1.68	0.0	3.53	1.86	Gnpnat1
140	GO:0006045 [9]: N-acetylglucosamine biosynthesis	1	1	186	1	12441	-1.68	0.0	3.53	1.86	Gnpnat1
141	GO:0006048 [8]: UDP-N-acetylglucosamine biosynthesis	1	1	186	1	12441	-1.68	0.0	3.53	1.86	Gnpnat1
142	GO:0006537 [9]: glutamate biosynthesis	1	1	186	1	12441	-1.68	0.0	3.53	1.86	Prodh
143	GO:0006991 [5]: response to sterol depletion	1	1	186	1	12441	-1.68	0.0	3.53	1.86	Insig2
144	GO:0007164 [7]: establishment of tissue polarity	1	1	186	1	12441	-1.68	0.0	3.53	1.86	Trp63
145	GO:0008347 [6]: glia cell migration	1	1	186	1	12441	-1.68	0.0	3.53	1.86	Cspg4
146	GO:0009309 [6]: amine biosynthesis	3	3	184	46	12396	-1.71	0.0	3.33	1.78	Asns Glul Prodh
147	GO:0042440 [4]: pigment metabolism	2	2	185	18	12424	-1.77	0.0	3.36	1.78	Ddt Fech
148	GO:0044272 [6]: sulfur compound biosynthesis	2	2	185	18	12424	-1.77	0.0	3.36	1.78	Acas2 Ggt1
149	GO:0001568 [4]: blood vessel development	4	4	183	85	12357	-1.79	0.0	3.15	1.78	Eng Enpep Figf Id1
150	GO:0009072 [6]: aromatic amino acid family metabolism	2	2	185	19	12423	-1.85	0.0	3.27	1.78	Ddt Gstz1
151	GO:0006694 [7]: steroid biosynthesis	3	3	184	51	12391	-1.93	0.0	3.09	1.75	Fdft1 Pmvk Prkag2
152	GO:0006733 [7]: oxidoreduction coenzyme metabolism	2	2	185	20	12422	-1.93	0.0	3.18	1.78	Hibadh Taldo1
153	GO:0016477 [5]: cell migration	5	5	182	135	12307	-1.98	0.0	2.86	1.61	Alcam Cspg4 Cxcl15 Enpep Il17b
154	GO:0006953 [5]: acute-phase response	2	2	185	21	12421	-2.01	0.0	3.1	1.76	Orm1 Orm2
155	GO:0043283 [4]: biopolymer metabolism	14	14	173	1311	11131	-2.01	0.0	0.07	0.02	Adamdec1 Adamts5 C1r C1s Dpp7 Enpep Gbe1 Htatsf1 Nrd1 Pace4 Ppargc1b Pygl Rpp14 Uqcrc1
156	GO:0009887 [4]: organogenesis	19	19	168	931	11511	-2.03	0.0	2.2	1.25	Alcam Cd1d1 Clp1 Crym Cryz Cspg4 Cxcl15 Eng Enpep Figf Fli1 Hoxd8 Id1 Krt2-5 Ltb Sema4a Tagln Trp63 Wnt4
157	GO:0016051 [6]: carbohydrate biosynthesis	3	3	184	54	12388	-2.05	0.0	2.95	1.63	Gbe1 Gnpnat1 Pcx
158	GO:0048513 [3]: organ development	19	19	168	937	11505	-2.05	0.0	2.16	1.22	Alcam Cd1d1 Clp1 Crym Cryz Cspg4 Cxcl15 Eng Enpep Figf Fli1 Hoxd8 Id1 Krt2-5 Ltb Sema4a Tagln Trp63 Wnt4
159	GO:0007582 [2]: physiological process	158	158	29	10117	2325	-2.06	0.0	1.86	1.07	1810044O22Rik 2310001A20Rik 4933407N01Rik Acad8 Acadl Acadvl Acas2 Aco1 Adamdec1 Adamts5 Adk Akr1c12 Alcam Aldh1a1 Aldh1a7 Aldh6a1 Amy1 Aox1 Ap4s1 Aqp1 Asns BC019806 Bbs2 Bcap29 Bnip2 C1d C1r C1s Car3 Ccnd2 Cd1d1 Cd36 Cidea Clu Cnn1 Col17a1 Cpt2 Cs Cspg4 Cxcl15 Cxcl7 Ddt Dgat2 Dhrs7 Dlat Dlst Dnaja1 Dnajd1 Dpp7 Dusp10 Echs1 Ehd2 Ehhadh Eif4e3 Elovl6 Enpep Fads3 Fasn Fbxo9 Fdft1 Fech Fgb Fgfr3 Fig…
160	GO:0019432 [8]: triacylglycerol biosynthesis	1	1	186	2	12440	-2.07	0.0	3.13	1.78	Dgat2
161	GO:0030330 [7]: DNA damage response, signal transduction by p53 class mediator	1	1	186	2	12440	-2.07	0.0	3.13	1.78	Ifi204
162	GO:0040015 [6]: negative regulation of body size	1	1	186	2	12440	-2.07	0.0	3.13	1.78	Bbs2
163	GO:0042092 [6]: T-helper 2 type immune response	1	1	186	2	12440	-2.07	0.0	3.13	1.78	Cd1d1
164	GO:0042574 [7]: retinal metabolism	1	1	186	2	12440	-2.07	0.0	3.13	1.78	Aldh1a7
165	GO:0043101 [6]: purine salvage	1	1	186	2	12440	-2.07	0.0	3.13	1.78	Adk
166	GO:0043174 [6]: nucleoside salvage	1	1	186	2	12440	-2.07	0.0	3.13	1.78	Adk
167	GO:0043288 [6]: apocarotenoid metabolism	1	1	186	2	12440	-2.07	0.0	3.13	1.78	Aldh1a7
168	GO:0045072 [8]: regulation of interferon-gamma biosynthesis	1	1	186	2	12440	-2.07	0.0	3.13	1.78	Cd1d1
169	GO:0045197 [7]: establishment and/or maintenance of epithelial cell polarity	1	1	186	2	12440	-2.07	0.0	3.13	1.78	Ilk
170	GO:0045884 [9]: regulation of survival gene product activity	1	1	186	2	12440	-2.07	0.0	3.13	1.78	Snai2
171	GO:0046349 [7]: amino sugar biosynthesis	1	1	186	2	12440	-2.07	0.0	3.13	1.78	Gnpnat1
172	GO:0048003 [6]: antigen presentation, lipid antigen	1	1	186	2	12440	-2.07	0.0	3.13	1.78	Cd1d1
173	GO:0048007 [7]: antigen presentation, exogenous lipid antigen	1	1	186	2	12440	-2.07	0.0	3.13	1.78	Cd1d1
174	GO:0051136 [7]: regulation of NK T-cell differentiation	1	1	186	2	12440	-2.07	0.0	3.13	1.78	Cd1d1
175	GO:0051138 [8]: positive regulation of NK T-cell differentiation	1	1	186	2	12440	-2.07	0.0	3.13	1.78	Cd1d1
176	GO:0000578 [5]: embryonic axis specification	1	1	186	2	12440	-2.07	0.0	3.13	1.78	Pace4
177	GO:0001757 [5]: somite specification	1	1	186	2	12440	-2.07	0.0	3.13	1.78	Meox2
178	GO:0001865 [6]: NK T-cell differentiation	1	1	186	2	12440	-2.07	0.0	3.13	1.78	Cd1d1
179	GO:0001912 [8]: positive regulation of immune cell mediated cytotoxicity	1	1	186	2	12440	-2.07	0.0	3.13	1.78	Cd1d1
180	GO:0006047 [7]: UDP-N-acetylglucosamine metabolism	1	1	186	2	12440	-2.07	0.0	3.13	1.78	Gnpnat1
181	GO:0006122 [9]: mitochondrial electron transport, ubiquinol to cytochrome c	1	1	186	2	12440	-2.07	0.0	3.13	1.78	Uqcrb
182	GO:0006166 [7]: purine ribonucleoside salvage	1	1	186	2	12440	-2.07	0.0	3.13	1.78	Adk
183	GO:0006536 [8]: glutamate metabolism	1	1	186	2	12440	-2.07	0.0	3.13	1.78	Prodh
184	GO:0006562 [9]: proline catabolism	1	1	186	2	12440	-2.07	0.0	3.13	1.78	Prodh
185	GO:0007350 [4]: blastoderm segmentation	1	1	186	2	12440	-2.07	0.0	3.13	1.78	Pace4
186	GO:0007351 [5]: regional subdivision	1	1	186	2	12440	-2.07	0.0	3.13	1.78	Pace4
187	GO:0008045 [7]: motor axon guidance	1	1	186	2	12440	-2.07	0.0	3.13	1.78	Alcam
188	GO:0008595 [6]: determination of anterior/posterior axis, embryo	1	1	186	2	12440	-2.07	0.0	3.13	1.78	Pace4
189	GO:0009653 [3]: morphogenesis	21	21	166	1085	11357	-2.16	0.0	1.95	1.13	Alcam Bbs2 Cd1d1 Clp1 Crym Cryz Cspg4 Cxcl15 Eng Enpep Figf Fli1 Hoxd8 Id1 Ilk Krt2-5 Ltb Sema4a Tagln Trp63 Wnt4
190	GO:0008202 [6]: steroid metabolism	4	4	183	101	12341	-2.23	0.0	2.65	1.51	Fdft1 Lipe Pmvk Prkag2
191	GO:0019953 [4]: sexual reproduction	5	5	182	151	12291	-2.29	0.0	2.5	1.42	Bbs2 Ggt1 Styx Tkt Wnt4
192	GO:0000003 [3]: reproduction	5	5	182	151	12291	-2.29	0.0	2.5	1.42	Bbs2 Ggt1 Styx Tkt Wnt4
193	GO:0007507 [5]: heart development	3	3	184	61	12381	-2.3	0.0	2.67	1.51	Clp1 Eng Id1
194	GO:0009408 [5]: response to heat	2	2	185	26	12416	-2.33	0.0	2.75	1.52	Dnaja1 Hspa9a
195	GO:0016096 [7]: polyisoprenoid metabolism	1	1	186	3	12439	-2.35	0.0	2.85	1.61	Aldh1a7
196	GO:0030212 [8]: hyaluronan metabolism	1	1	186	3	12439	-2.35	0.0	2.85	1.61	Itih2
197	GO:0035082 [7]: axoneme biogenesis	1	1	186	3	12439	-2.35	0.0	2.85	1.61	Bbs2
198	GO:0035084 [8]: flagellum axoneme biogenesis	1	1	186	3	12439	-2.35	0.0	2.85	1.61	Bbs2
199	GO:0042095 [7]: interferon-gamma biosynthesis	1	1	186	3	12439	-2.35	0.0	2.85	1.61	Cd1d1
200	GO:0042214 [5]: terpene metabolism	1	1	186	3	12439	-2.35	0.0	2.85	1.61	Aldh1a7
201	GO:0043094 [5]: metabolic compound salvage	1	1	186	3	12439	-2.35	0.0	2.85	1.61	Adk
202	GO:0046513 [10]: ceramide biosynthesis	1	1	186	3	12439	-2.35	0.0	2.85	1.61	Lass4
203	GO:0046520 [9]: sphingoid biosynthesis	1	1	186	3	12439	-2.35	0.0	2.85	1.61	Lass4
204	GO:0001738 [5]: morphogenesis of a polarized epithelium	1	1	186	3	12439	-2.35	0.0	2.85	1.61	Trp63
205	GO:0006721 [5]: terpenoid metabolism	1	1	186	3	12439	-2.35	0.0	2.85	1.61	Aldh1a7
206	GO:0007288 [5]: sperm axoneme assembly	1	1	186	3	12439	-2.35	0.0	2.85	1.61	Bbs2
207	GO:0005977 [8]: glycogen metabolism	2	2	185	27	12415	-2.39	0.0	2.69	1.51	Gbe1 Pygl
208	GO:0006073 [7]: glucan metabolism	2	2	185	27	12415	-2.39	0.0	2.69	1.51	Gbe1 Pygl
209	GO:0006767 [6]: water-soluble vitamin metabolism	2	2	185	27	12415	-2.39	0.0	2.69	1.51	Hibadh Taldo1
210	GO:0007422 [6]: peripheral nervous system development	2	2	185	27	12415	-2.39	0.0	2.69	1.51	Crym Cryz
211	GO:0007242 [5]: intracellular signaling cascade	6	6	181	665	11777	-2.45	0.0	0.07	0.02	Cspg4 Dusp10 Gem Psen2 Sos2 Synj2bp
212	GO:0045597 [5]: positive regulation of cell differentiation	2	2	185	28	12414	-2.45	0.0	2.63	1.51	Cd1d1 Fgfr3
213	GO:0006928 [4]: cell motility	5	5	182	162	12280	-2.47	0.0	2.28	1.3	Alcam Cspg4 Cxcl15 Enpep Il17b
214	GO:0006730 [5]: one-carbon compound metabolism	2	2	185	29	12413	-2.5	0.0	2.57	1.46	Car3 Fthfd
215	GO:0009059 [5]: macromolecule biosynthesis	11	11	176	518	11924	-2.52	0.0	1.82	1.06	Aco1 Adamts5 Cd1d1 Eif4e3 Gbe1 Gnpnat1 Mrpl35 Pcx Psen2 Rpl5 St8sia4
216	GO:0006512 [8]: ubiquitin cycle	2	2	185	355	12087	-2.53	0.0	0.03	0.0	Fbxo9 Rnf14
217	GO:0006112 [7]: energy reserve metabolism	2	2	185	30	12412	-2.55	0.0	2.51	1.42	Gbe1 Pygl
218	GO:0042278 [7]: purine nucleoside metabolism	1	1	186	4	12438	-2.55	0.0	2.63	1.51	Adk
219	GO:0042573 [6]: retinoic acid metabolism	1	1	186	4	12438	-2.55	0.0	2.63	1.51	Aldh1a1
220	GO:0042640 [6]: anagen	1	1	186	4	12438	-2.55	0.0	2.63	1.51	Psen2
221	GO:0045086 [9]: positive regulation of interleukin-2 biosynthesis	1	1	186	4	12438	-2.55	0.0	2.63	1.51	Cd1d1
222	GO:0046128 [8]: purine ribonucleoside metabolism	1	1	186	4	12438	-2.55	0.0	2.63	1.51	Adk
223	GO:0046460 [7]: neutral lipid biosynthesis	1	1	186	4	12438	-2.55	0.0	2.63	1.51	Dgat2
224	GO:0046463 [7]: acylglycerol biosynthesis	1	1	186	4	12438	-2.55	0.0	2.63	1.51	Dgat2
225	GO:0050818 [4]: regulation of coagulation	1	1	186	4	12438	-2.55	0.0	2.63	1.51	Thbd
226	GO:0050819 [5]: negative regulation of coagulation	1	1	186	4	12438	-2.55	0.0	2.63	1.51	Thbd
227	GO:0006542 [9]: glutamine biosynthesis	1	1	186	4	12438	-2.55	0.0	2.63	1.51	Glul
228	GO:0006572 [8]: tyrosine catabolism	1	1	186	4	12438	-2.55	0.0	2.63	1.51	Gstz1
229	GO:0009083 [8]: branched chain family amino acid catabolism	1	1	186	4	12438	-2.55	0.0	2.63	1.51	Acad8
230	GO:0009119 [7]: ribonucleoside metabolism	1	1	186	4	12438	-2.55	0.0	2.63	1.51	Adk
231	GO:0009296 [7]: flagellum biogenesis	1	1	186	4	12438	-2.55	0.0	2.63	1.51	Bbs2
232	GO:0051188 [6]: cofactor biosynthesis	3	3	184	70	12372	-2.57	0.0	2.37	1.34	Acas2 Fech Ggt1
233	GO:0044264 [6]: cellular polysaccharide metabolism	2	2	185	31	12411	-2.6	0.0	2.46	1.42	Gbe1 Pygl
234	GO:0009266 [6]: response to temperature	2	2	185	31	12411	-2.6	0.0	2.46	1.42	Dnaja1 Hspa9a
235	GO:0006810 [4]: transport	25	25	162	1828	10614	-2.63	0.0	0.32	0.18	4933407N01Rik Ap4s1 Aqp1 Bcap29 Cd36 Col17a1 Cpt2 Ehd2 Hspa9a Mtch2 Nrd1 Orm1 Orm2 Pkd2l2 Rbp4 Slc15a2 Slc25a19 Slc40a1 Slc5a6 Slco3a1 Sorbs1 Stx18 Synj2bp Syt12 Uqcrc1
236	GO:0051234 [4]: establishment of localization	25	25	162	1831	10611	-2.63	0.0	0.32	0.18	4933407N01Rik Ap4s1 Aqp1 Bcap29 Cd36 Col17a1 Cpt2 Ehd2 Hspa9a Mtch2 Nrd1 Orm1 Orm2 Pkd2l2 Rbp4 Slc15a2 Slc25a19 Slc40a1 Slc5a6 Slco3a1 Sorbs1 Stx18 Synj2bp Syt12 Uqcrc1
237	GO:0007155 [4]: cell adhesion	10	10	177	472	11970	-2.63	0.0	1.72	1.01	Alcam Aoc3 Bbs2 Cd36 Col17a1 Efemp1 Eng Eva1 Ptpru Spon2
238	GO:0019538 [5]: protein metabolism	32	32	155	2198	10244	-2.64	0.0	0.5	0.28	Aco1 Adamdec1 Adamts5 C1r C1s Cd1d1 Dnaja1 Dnajd1 Dpp7 Dusp10 Eif4e3 Enpep Fbxo9 Fgfr3 Fkbp9 Hspa9a Ilk Mrpl35 Mtmr6 Nrd1 Pace4 Pcmt1 Pdk4 Ppm1a Psen2 Ptpru Rnf14 Rpl5 Snrk St8sia4 Styx Uqcrc1
239	GO:0048066 [3]: pigmentation	2	2	185	32	12410	-2.64	0.0	2.41	1.38	Ddt Fech
240	GO:0044267 [6]: cellular protein metabolism	32	32	155	2177	10265	-2.65	0.0	0.54	0.31	Aco1 Adamdec1 Adamts5 C1r C1s Cd1d1 Dnaja1 Dnajd1 Dpp7 Dusp10 Eif4e3 Enpep Fbxo9 Fgfr3 Fkbp9 Hspa9a Ilk Mrpl35 Mtmr6 Nrd1 Pace4 Pcmt1 Pdk4 Ppm1a Psen2 Ptpru Rnf14 Rpl5 Snrk St8sia4 Styx Uqcrc1
241	GO:0006811 [5]: ion transport	5	5	182	560	11882	-2.65	0.0	0.08	0.03	Col17a1 Pkd2l2 Slc40a1 Slc5a6 Slco3a1
242	GO:0051179 [3]: localization	26	26	161	1847	10595	-2.69	0.0	0.4	0.23	4933407N01Rik Ap4s1 Aqp1 Bbs2 Bcap29 Cd36 Col17a1 Cpt2 Ehd2 Hspa9a Mtch2 Nrd1 Orm1 Orm2 Pkd2l2 Rbp4 Slc15a2 Slc25a19 Slc40a1 Slc5a6 Slco3a1 Sorbs1 Stx18 Synj2bp Syt12 Uqcrc1
243	GO:0005976 [5]: polysaccharide metabolism	2	2	185	33	12409	-2.69	0.0	2.36	1.34	Gbe1 Pygl
244	GO:0009948 [5]: anterior/posterior axis specification	1	1	186	5	12437	-2.72	0.0	2.46	1.42	Pace4
245	GO:0035088 [6]: establishment and/or maintenance of apical/basal cell polarity	1	1	186	5	12437	-2.72	0.0	2.46	1.42	Ilk
246	GO:0042438 [6]: melanin biosynthesis	1	1	186	5	12437	-2.72	0.0	2.46	1.42	Ddt
247	GO:0043064 [6]: flagellum organization and biogenesis	1	1	186	5	12437	-2.72	0.0	2.46	1.42	Bbs2
248	GO:0045017 [7]: glycerolipid biosynthesis	1	1	186	5	12437	-2.72	0.0	2.46	1.42	Dgat2
249	GO:0045059 [7]: positive thymic T-cell selection	1	1	186	5	12437	-2.72	0.0	2.46	1.42	Cd1d1
250	GO:0045076 [8]: regulation of interleukin-2 biosynthesis	1	1	186	5	12437	-2.72	0.0	2.46	1.42	Cd1d1
251	GO:0046339 [7]: diacylglycerol metabolism	1	1	186	5	12437	-2.72	0.0	2.46	1.42	Lipe
252	GO:0046504 [6]: glycerol ether biosynthesis	1	1	186	5	12437	-2.72	0.0	2.46	1.42	Dgat2
253	GO:0006582 [5]: melanin metabolism	1	1	186	5	12437	-2.72	0.0	2.46	1.42	Ddt
254	GO:0006583 [7]: melanin biosynthesis from tyrosine	1	1	186	5	12437	-2.72	0.0	2.46	1.42	Ddt
255	GO:0016043 [4]: cell organization and biogenesis	10	10	177	873	11569	-2.74	0.0	0.16	0.08	Bbs2 Ilk Krt1-15 Krt1-19 Krt2-5 Mid1ip1 Rpl5 Synj2bp Tagln Trp63
256	GO:0007276 [5]: gametogenesis	4	4	183	127	12315	-2.75	0.0	2.04	1.17	Bbs2 Ggt1 Styx Wnt4
257	GO:0012502 [7]: induction of programmed cell death	3	3	184	78	12364	-2.77	0.0	2.13	1.21	Cd1d1 Ifi204 Trp63
258	GO:0006917 [8]: induction of apoptosis	3	3	184	78	12364	-2.77	0.0	2.13	1.21	Cd1d1 Ifi204 Trp63
259	GO:0006996 [5]: organelle organization and biogenesis	8	8	179	739	11703	-2.77	0.0	0.14	0.08	Ilk Krt1-15 Krt1-19 Krt2-5 Mid1ip1 Rpl5 Tagln Trp63
260	GO:0007389 [3]: pattern specification	4	4	183	130	12312	-2.79	0.0	1.98	1.15	Hoxd8 Meox2 Pace4 Trp63
261	GO:0045926 [5]: negative regulation of growth	1	1	186	6	12436	-2.87	0.0	2.31	1.33	Bbs2
262	GO:0001910 [7]: regulation of immune cell mediated cytotoxicity	1	1	186	6	12436	-2.87	0.0	2.31	1.33	Cd1d1
263	GO:0006559 [8]: L-phenylalanine catabolism	1	1	186	6	12436	-2.87	0.0	2.31	1.33	Gstz1
264	GO:0006560 [8]: proline metabolism	1	1	186	6	12436	-2.87	0.0	2.31	1.33	Prodh
265	GO:0006888 [6]: ER to Golgi transport	1	1	186	6	12436	-2.87	0.0	2.31	1.33	Stx18
266	GO:0007379 [4]: segment specification	1	1	186	6	12436	-2.87	0.0	2.31	1.33	Meox2
267	GO:0008630 [7]: DNA damage response, signal transduction resulting in induction of apoptosis	1	1	186	6	12436	-2.87	0.0	2.31	1.33	Ifi204
268	GO:0009065 [8]: glutamine family amino acid catabolism	1	1	186	6	12436	-2.87	0.0	2.31	1.33	Prodh
269	GO:0009952 [4]: anterior/posterior pattern formation	2	2	185	38	12404	-2.88	0.0	2.14	1.21	Meox2 Pace4
270	GO:0051094 [4]: positive regulation of development	2	2	185	39	12403	-2.92	0.0	2.1	1.19	Cd1d1 Fgfr3
271	GO:0006793 [5]: phosphorus metabolism	11	11	176	600	11842	-2.92	0.0	1.22	0.73	Dusp10 Fgfr3 Ilk Mtmr6 Pace4 Pdk4 Ppm1a Ptpru Snrk Styx Uqcrb
272	GO:0006796 [6]: phosphate metabolism	11	11	176	600	11842	-2.92	0.0	1.22	0.73	Dusp10 Fgfr3 Ilk Mtmr6 Pace4 Pdk4 Ppm1a Ptpru Snrk Styx Uqcrb
273	GO:0008219 [4]: cell death	8	8	179	390	12052	-2.92	0.0	1.44	0.84	Bcap29 Bnip2 Cd1d1 Cidea Clu Ifi204 Snai2 Trp63
274	GO:0006464 [7]: protein modification	16	16	171	1100	11342	-2.95	0.0	0.52	0.3	Adamts5 Dusp10 Fbxo9 Fgfr3 Ilk Mtmr6 Pace4 Pcmt1 Pdk4 Ppm1a Psen2 Ptpru Rnf14 Snrk St8sia4 Styx
275	GO:0016265 [3]: death	8	8	179	397	12045	-2.96	0.0	1.38	0.8	Bcap29 Bnip2 Cd1d1 Cidea Clu Ifi204 Snai2 Trp63
276	GO:0000004 [2]: biological_process unknown	15	15	172	996	11446	-2.98	0.0	0.62	0.35	Antxr1 Arhgap24 Asb13 Atpaf2 Brp44l Chchd6 Chpt1 Cutc Cys1 Glcci1 Iigp2 Niban Nrbf1 Sh3d19 Stc2
277	GO:0030148 [8]: sphingolipid biosynthesis	1	1	186	7	12435	-2.98	0.0	2.18	1.25	Lass4
278	GO:0042094 [7]: interleukin-2 biosynthesis	1	1	186	7	12435	-2.98	0.0	2.18	1.25	Cd1d1
279	GO:0042303 [4]: molting cycle	1	1	186	7	12435	-2.98	0.0	2.18	1.25	Psen2
280	GO:0042633 [5]: hair cycle	1	1	186	7	12435	-2.98	0.0	2.18	1.25	Psen2
281	GO:0006041 [7]: glucosamine metabolism	1	1	186	7	12435	-2.98	0.0	2.18	1.25	Gnpnat1
282	GO:0006044 [8]: N-acetylglucosamine metabolism	1	1	186	7	12435	-2.98	0.0	2.18	1.25	Gnpnat1
283	GO:0006558 [7]: L-phenylalanine metabolism	1	1	186	7	12435	-2.98	0.0	2.18	1.25	Gstz1
284	GO:0006857 [6]: oligopeptide transport	1	1	186	7	12435	-2.98	0.0	2.18	1.25	Slc15a2
285	GO:0009411 [7]: response to UV	1	1	186	7	12435	-2.98	0.0	2.18	1.25	Fech
286	GO:0006812 [6]: cation transport	3	3	184	374	12068	-2.99	0.0	0.08	0.03	Pkd2l2 Slc40a1 Slc5a6
287	GO:0042445 [5]: hormone metabolism	2	2	185	41	12401	-2.99	0.0	2.02	1.15	Aldh1a1 Wnt4
288	GO:0009607 [4]: response to biotic stimulus	14	14	173	980	11462	-2.99	0.0	0.48	0.27	C1r Cd1d1 Cxcl15 Cxcl7 Hspa9a Ifi203 Ifi204 Il17b Ltb Ly6c Ly6d Orm1 Orm2 Spon2
289	GO:0050817 [3]: coagulation	2	2	185	42	12400	-3.01	0.0	1.98	1.15	Fgb Thbd
290	GO:0007596 [4]: blood coagulation	2	2	185	42	12400	-3.01	0.0	1.98	1.15	Fgb Thbd
291	GO:0009314 [6]: response to radiation	2	2	185	42	12400	-3.01	0.0	1.98	1.15	Fech Snai2
292	GO:0008283 [4]: cell proliferation	9	9	178	729	11713	-3.03	0.0	0.26	0.14	Ccnd2 Cspg4 Enpep Figf Ilk Reck Sash1 Sspn Sycp3
293	GO:0044257 [7]: cellular protein catabolism	9	9	178	487	11955	-3.04	0.0	1.16	0.7	Adamdec1 Adamts5 C1r C1s Dpp7 Enpep Nrd1 Pace4 Uqcrc1
294	GO:0006508 [8]: proteolysis and peptidolysis	9	9	178	487	11955	-3.04	0.0	1.16	0.7	Adamdec1 Adamts5 C1r C1s Dpp7 Enpep Nrd1 Pace4 Uqcrc1
295	GO:0007049 [5]: cell cycle	6	6	181	552	11890	-3.05	0.0	0.17	0.09	Ccnd2 Figf Reck Sash1 Sspn Sycp3
296	GO:0016070 [5]: RNA metabolism	3	3	184	365	12077	-3.05	0.0	0.09	0.04	Htatsf1 Ppargc1b Rpp14
297	GO:0006952 [5]: defense response	13	13	174	895	11547	-3.05	0.0	0.52	0.3	C1r Cd1d1 Cxcl15 Cxcl7 Ifi203 Ifi204 Il17b Ltb Ly6c Ly6d Orm1 Orm2 Spon2
298	GO:0043065 [7]: positive regulation of apoptosis	3	3	184	93	12349	-3.06	0.0	1.77	1.03	Cd1d1 Ifi204 Trp63
299	GO:0030001 [7]: metal ion transport	2	2	185	296	12146	-3.06	0.0	0.06	0.02	Slc40a1 Slc5a6
300	GO:0007010 [6]: cytoskeleton organization and biogenesis	7	7	180	348	12094	-3.07	0.0	1.3	0.75	Ilk Krt1-15 Krt1-19 Krt2-5 Mid1ip1 Tagln Trp63
301	GO:0015672 [7]: monovalent inorganic cation transport	1	1	186	223	12219	-3.07	0.0	0.03	0.0	Slc5a6
302	GO:0043207 [5]: response to external biotic stimulus	6	6	181	546	11896	-3.07	0.0	0.18	0.1	C1r Cd1d1 Cxcl15 Il17b Orm1 Orm2
303	GO:0009798 [4]: axis specification	1	1	186	8	12434	-3.08	0.0	2.07	1.19	Pace4
304	GO:0015833 [5]: peptide transport	1	1	186	8	12434	-3.08	0.0	2.07	1.19	Slc15a2
305	GO:0018346 [10]: protein amino acid prenylation	1	1	186	8	12434	-3.08	0.0	2.07	1.19	Adamts5
306	GO:0006611 [8]: protein-nucleus export	1	1	186	8	12434	-3.08	0.0	2.07	1.19	Hspa9a
307	GO:0006779 [7]: porphyrin biosynthesis	1	1	186	8	12434	-3.08	0.0	2.07	1.19	Fech
308	GO:0006783 [6]: heme biosynthesis	1	1	186	8	12434	-3.08	0.0	2.07	1.19	Fech
309	GO:0007026 [9]: microtubule stabilization	1	1	186	8	12434	-3.08	0.0	2.07	1.19	Mid1ip1
310	GO:0007163 [5]: establishment and/or maintenance of cell polarity	1	1	186	8	12434	-3.08	0.0	2.07	1.19	Ilk
311	GO:0009067 [8]: aspartate family amino acid biosynthesis	1	1	186	8	12434	-3.08	0.0	2.07	1.19	Asns
312	GO:0045184 [5]: establishment of protein localization	5	5	182	485	11957	-3.08	0.0	0.16	0.08	Ap4s1 Bcap29 Hspa9a Stx18 Synj2bp
313	GO:0043068 [6]: positive regulation of programmed cell death	3	3	184	94	12348	-3.08	0.0	1.75	1.02	Cd1d1 Ifi204 Trp63
314	GO:0007599 [5]: hemostasis	2	2	185	44	12398	-3.08	0.0	1.91	1.1	Fgb Thbd
315	GO:0006950 [4]: response to stress	12	12	175	795	11647	-3.09	0.0	0.62	0.35	C1r Cd1d1 Cxcl15 Dnaja1 Dusp10 Hspa9a Ifi204 Il17b Insig2 Orm1 Orm2 Prkag2
316	GO:0030163 [6]: protein catabolism	9	9	178	505	11937	-3.09	0.0	1.04	0.63	Adamdec1 Adamts5 C1r C1s Dpp7 Enpep Nrd1 Pace4 Uqcrc1
317	GO:0015031 [5]: protein transport	5	5	182	481	11961	-3.1	0.0	0.16	0.08	Ap4s1 Bcap29 Hspa9a Stx18 Synj2bp
318	GO:0006915 [6]: apoptosis	7	7	180	355	12087	-3.1	0.0	1.24	0.74	Bcap29 Bnip2 Cd1d1 Cidea Ifi204 Snai2 Trp63
319	GO:0043285 [5]: biopolymer catabolism	9	9	178	508	11934	-3.11	0.0	1.03	0.61	Adamdec1 Adamts5 C1r C1s Dpp7 Enpep Nrd1 Pace4 Uqcrc1
320	GO:0050793 [3]: regulation of development	4	4	183	154	12288	-3.11	0.0	1.58	0.92	Bbs2 Cd1d1 Fgfr3 Tkt
321	GO:0006955 [4]: immune response	11	11	176	701	11741	-3.12	0.0	0.72	0.41	C1r Cd1d1 Cxcl15 Cxcl7 Ifi203 Ifi204 Il17b Ltb Orm1 Orm2 Spon2
322	GO:0048232 [6]: male gamete generation	3	3	184	97	12345	-3.13	0.0	1.69	0.99	Bbs2 Ggt1 Styx
323	GO:0007283 [7]: spermatogenesis	3	3	184	97	12345	-3.13	0.0	1.69	0.99	Bbs2 Ggt1 Styx
324	GO:0012501 [5]: programmed cell death	7	7	180	361	12081	-3.13	0.0	1.19	0.72	Bcap29 Bnip2 Cd1d1 Cidea Ifi204 Snai2 Trp63
325	GO:0009628 [5]: response to abiotic stimulus	7	7	180	365	12077	-3.15	0.0	1.16	0.7	Akr1c12 Cxcl15 Dnaja1 Fech Hspa9a Il17b Snai2
326	GO:0046907 [5]: intracellular transport	5	5	182	469	11973	-3.16	0.0	0.18	0.09	Ap4s1 Bcap29 Hspa9a Stx18 Synj2bp
327	GO:0006790 [5]: sulfur metabolism	2	2	185	47	12395	-3.16	0.0	1.81	1.06	Acas2 Ggt1
328	GO:0030216 [4]: keratinocyte differentiation	1	1	186	9	12433	-3.17	0.0	1.98	1.15	Trp63
329	GO:0042063 [6]: gliogenesis	1	1	186	9	12433	-3.17	0.0	1.98	1.15	Cspg4
330	GO:0001708 [5]: cell fate specification	1	1	186	9	12433	-3.17	0.0	1.98	1.15	Psen2
331	GO:0006637 [7]: acyl-CoA metabolism	1	1	186	9	12433	-3.17	0.0	1.98	1.15	Ehhadh
332	GO:0006939 [4]: smooth muscle contraction	1	1	186	9	12433	-3.17	0.0	1.98	1.15	Cnn1
333	GO:0008299 [7]: isoprenoid biosynthesis	1	1	186	9	12433	-3.17	0.0	1.98	1.15	Fdft1
334	GO:0009074 [7]: aromatic amino acid family catabolism	1	1	186	9	12433	-3.17	0.0	1.98	1.15	Gstz1
335	GO:0045786 [7]: negative regulation of cell cycle	2	2	185	48	12394	-3.19	0.0	1.78	1.04	Reck Sash1
336	GO:0050878 [4]: regulation of body fluids	2	2	185	48	12394	-3.19	0.0	1.78	1.04	Fgb Thbd
337	GO:0006468 [8]: protein amino acid phosphorylation	5	5	182	459	11983	-3.2	0.0	0.2	0.11	Fgfr3 Ilk Pace4 Pdk4 Snrk
338	GO:0009613 [5]: response to pest, pathogen or parasite	6	6	181	510	11932	-3.21	0.0	0.25	0.14	C1r Cd1d1 Cxcl15 Il17b Orm1 Orm2
339	GO:0006412 [6]: protein biosynthesis	8	8	179	468	11974	-3.22	0.0	0.9	0.53	Aco1 Adamts5 Cd1d1 Eif4e3 Mrpl35 Psen2 Rpl5 St8sia4
340	GO:0016310 [7]: phosphorylation	6	6	181	504	11938	-3.22	0.0	0.26	0.14	Fgfr3 Ilk Pace4 Pdk4 Snrk Uqcrb
341	GO:0007267 [4]: cell-cell signaling	1	1	186	209	12233	-3.23	0.0	0.04	0.01	Wnt4
342	GO:0008104 [4]: protein localization	6	6	181	503	11939	-3.23	0.0	0.26	0.14	Ap4s1 Bbs2 Bcap29 Hspa9a Stx18 Synj2bp
343	GO:0042775 [8]: ATP synthesis coupled electron transport (sensu Eukaryota)	1	1	186	10	12432	-3.26	0.0	1.89	1.1	Uqcrb
344	GO:0044242 [6]: cellular lipid catabolism	1	1	186	10	12432	-3.26	0.0	1.89	1.1	Lipe
345	GO:0001906 [5]: cell killing	1	1	186	10	12432	-3.26	0.0	1.89	1.1	Cd1d1
346	GO:0001909 [6]: immune cell mediated cytotoxicity	1	1	186	10	12432	-3.26	0.0	1.89	1.1	Cd1d1
347	GO:0005978 [8]: glycogen biosynthesis	1	1	186	10	12432	-3.26	0.0	1.89	1.1	Gbe1
348	GO:0009066 [7]: aspartate family amino acid metabolism	1	1	186	10	12432	-3.26	0.0	1.89	1.1	Asns
349	GO:0009225 [6]: nucleotide-sugar metabolism	1	1	186	10	12432	-3.26	0.0	1.89	1.1	Gnpnat1
350	GO:0009250 [7]: glucan biosynthesis	1	1	186	10	12432	-3.26	0.0	1.89	1.1	Gbe1
351	GO:0050794 [3]: regulation of cellular process	8	8	179	566	11876	-3.26	0.0	0.48	0.27	Cd1d1 Eng Fgfr3 Ifi204 Ilk Snai2 Synj2bp Trp63
352	GO:0006968 [4]: cellular defense response	1	1	186	203	12239	-3.29	0.0	0.05	0.01	Cd1d1
353	GO:0009611 [5]: response to wounding	3	3	184	329	12113	-3.29	0.0	0.14	0.08	Cd1d1 Cxcl15 Il17b
354	GO:0030154 [3]: cell differentiation	6	6	181	324	12118	-3.29	0.0	1.01	0.61	Bbs2 Cd1d1 Fgfr3 Ndrg2 Psen2 Trp63
355	GO:0051242 [5]: positive regulation of cellular physiological process	4	4	183	174	12268	-3.29	0.0	1.31	0.76	Cd1d1 Ifi204 Ilk Trp63
356	GO:0007167 [6]: enzyme linked receptor protein signaling pathway	4	4	183	174	12268	-3.29	0.0	1.31	0.76	Cspg4 Eng Pace4 Ptpru
357	GO:0006357 [8]: regulation of transcription from Pol II promoter	4	4	183	179	12263	-3.33	0.0	1.25	0.74	Id1 Irx4 Sox7 Trp63
358	GO:0035264 [4]: body growth	1	1	186	11	12431	-3.33	0.0	1.81	1.06	Bbs2
359	GO:0040014 [5]: regulation of body size	1	1	186	11	12431	-3.33	0.0	1.81	1.06	Bbs2
360	GO:0042044 [5]: fluid transport	1	1	186	11	12431	-3.33	0.0	1.81	1.06	Aqp1
361	GO:0042773 [7]: ATP synthesis coupled electron transport	1	1	186	11	12431	-3.33	0.0	1.81	1.06	Uqcrb
362	GO:0045061 [6]: thymic T-cell selection	1	1	186	11	12431	-3.33	0.0	1.81	1.06	Cd1d1
363	GO:0045582 [7]: positive regulation of T-cell differentiation	1	1	186	11	12431	-3.33	0.0	1.81	1.06	Cd1d1
364	GO:0045765 [7]: regulation of angiogenesis	1	1	186	11	12431	-3.33	0.0	1.81	1.06	Id1
365	GO:0001756 [4]: somitogenesis	1	1	186	11	12431	-3.33	0.0	1.81	1.06	Meox2
366	GO:0006833 [6]: water transport	1	1	186	11	12431	-3.33	0.0	1.81	1.06	Aqp1
367	GO:0006457 [7]: protein folding	4	4	183	184	12258	-3.36	0.0	1.19	0.72	Dnaja1 Dnajd1 Fkbp9 Hspa9a
368	GO:0030203 [7]: glycosaminoglycan metabolism	1	1	186	12	12430	-3.39	0.0	1.74	1.02	Itih2
369	GO:0045058 [5]: T-cell selection	1	1	186	12	12430	-3.39	0.0	1.74	1.02	Cd1d1
370	GO:0045621 [6]: positive regulation of lymphocyte differentiation	1	1	186	12	12430	-3.39	0.0	1.74	1.02	Cd1d1
371	GO:0006022 [6]: aminoglycan metabolism	1	1	186	12	12430	-3.39	0.0	1.74	1.02	Itih2
372	GO:0006672 [9]: ceramide metabolism	1	1	186	12	12430	-3.39	0.0	1.74	1.02	Lass4
373	GO:0007292 [6]: female gamete generation	1	1	186	12	12430	-3.39	0.0	1.74	1.02	Wnt4
374	GO:0006396 [6]: RNA processing	3	3	184	308	12134	-3.4	0.0	0.17	0.09	Htatsf1 Ppargc1b Rpp14
375	GO:0000074 [6]: regulation of cell cycle	5	5	182	270	12172	-3.4	0.0	0.95	0.57	Ccnd2 Figf Reck Sash1 Sspn
376	GO:0051244 [4]: regulation of cellular physiological process	6	6	181	412	12030	-3.41	0.0	0.53	0.3	Cd1d1 Ifi204 Ilk Snai2 Synj2bp Trp63
377	GO:0016071 [6]: mRNA metabolism	2	2	185	250	12192	-3.42	0.0	0.12	0.06	Htatsf1 Ppargc1b
378	GO:0009888 [5]: histogenesis	2	2	185	59	12383	-3.43	0.0	1.48	0.86	Krt2-5 Trp63
379	GO:0007229 [6]: integrin-mediated signaling pathway	2	2	185	59	12383	-3.43	0.0	1.48	0.86	Adamts5 Ilk
380	GO:0017015 [5]: regulation of transforming growth factor beta receptor signaling pathway	1	1	186	13	12429	-3.45	0.0	1.67	0.99	Eng
381	GO:0018342 [9]: protein prenylation	1	1	186	13	12429	-3.45	0.0	1.67	0.99	Adamts5
382	GO:0042168 [5]: heme metabolism	1	1	186	13	12429	-3.45	0.0	1.67	0.99	Fech
383	GO:0046519 [8]: sphingoid metabolism	1	1	186	13	12429	-3.45	0.0	1.67	0.99	Lass4
384	GO:0048278 [6]: vesicle docking	1	1	186	13	12429	-3.45	0.0	1.67	0.99	Stx18
385	GO:0006040 [6]: amino sugar metabolism	1	1	186	13	12429	-3.45	0.0	1.67	0.99	Gnpnat1
386	GO:0006778 [6]: porphyrin metabolism	1	1	186	13	12429	-3.45	0.0	1.67	0.99	Fech
387	GO:0006904 [7]: vesicle docking during exocytosis	1	1	186	13	12429	-3.45	0.0	1.67	0.99	Stx18
388	GO:0007286 [4]: spermatid development	1	1	186	13	12429	-3.45	0.0	1.67	0.99	Bbs2
389	GO:0042981 [6]: regulation of apoptosis	4	4	183	203	12239	-3.47	0.0	1.0	0.6	Cd1d1 Ifi204 Snai2 Trp63
390	GO:0007399 [5]: neurogenesis	5	5	182	302	12140	-3.47	0.0	0.74	0.42	Alcam Crym Cryz Cspg4 Sema4a
391	GO:0009108 [7]: coenzyme biosynthesis	2	2	185	62	12380	-3.47	0.0	1.41	0.81	Acas2 Ggt1
392	GO:0006897 [6]: endocytosis	3	3	184	126	12316	-3.47	0.0	1.21	0.72	Ap4s1 Ehd2 Synj2bp
393	GO:0006397 [7]: mRNA processing	2	2	185	240	12202	-3.49	0.0	0.13	0.08	Htatsf1 Ppargc1b
394	GO:0043067 [5]: regulation of programmed cell death	4	4	183	206	12236	-3.49	0.0	0.97	0.58	Cd1d1 Ifi204 Snai2 Trp63
395	GO:0006886 [6]: intracellular protein transport	5	5	182	339	12103	-3.5	0.0	0.55	0.31	Ap4s1 Bcap29 Hspa9a Stx18 Synj2bp
396	GO:0030534 [3]: adult behavior	1	1	186	14	12428	-3.5	0.0	1.61	0.95	Bbs2
397	GO:0043284 [5]: biopolymer biosynthesis	1	1	186	14	12428	-3.5	0.0	1.61	0.95	Gbe1
398	GO:0045580 [6]: regulation of T-cell differentiation	1	1	186	14	12428	-3.5	0.0	1.61	0.95	Cd1d1
399	GO:0000271 [6]: polysaccharide biosynthesis	1	1	186	14	12428	-3.5	0.0	1.61	0.95	Gbe1
400	GO:0006094 [8]: gluconeogenesis	1	1	186	14	12428	-3.5	0.0	1.61	0.95	Pcx
401	GO:0006479 [9]: protein amino acid methylation	1	1	186	14	12428	-3.5	0.0	1.61	0.95	Pcmt1
402	GO:0006486 [8]: protein amino acid glycosylation	2	2	185	64	12378	-3.51	0.0	1.36	0.8	Psen2 St8sia4
403	GO:0006366 [8]: transcription from Pol II promoter	4	4	183	224	12218	-3.55	0.0	0.83	0.48	Id1 Irx4 Sox7 Trp63
404	GO:0046545 [5]: development of primary female sexual characteristics	1	1	186	15	12427	-3.55	0.0	1.55	0.92	Wnt4
405	GO:0046660 [4]: female sex differentiation	1	1	186	15	12427	-3.55	0.0	1.55	0.92	Wnt4
406	GO:0006487 [9]: N-linked glycosylation	1	1	186	15	12427	-3.55	0.0	1.55	0.92	Psen2
407	GO:0007565 [5]: pregnancy	1	1	186	15	12427	-3.55	0.0	1.55	0.92	Thbd
408	GO:0008544 [7]: epidermis development	1	1	186	15	12427	-3.55	0.0	1.55	0.92	Krt2-5
409	GO:0008585 [6]: female gonad development	1	1	186	15	12427	-3.55	0.0	1.55	0.92	Wnt4
410	GO:0016042 [5]: lipid catabolism	2	2	185	67	12375	-3.56	0.0	1.3	0.76	Lipe Lpl
411	GO:0040008 [4]: regulation of growth	2	2	185	67	12375	-3.56	0.0	1.3	0.76	Bbs2 Tkt
412	GO:0045595 [4]: regulation of cell differentiation	2	2	185	67	12375	-3.56	0.0	1.3	0.76	Cd1d1 Fgfr3
413	GO:0000165 [7]: MAPKKK cascade	2	2	185	69	12373	-3.58	0.0	1.26	0.75	Cspg4 Dusp10
414	GO:0009101 [7]: glycoprotein biosynthesis	2	2	185	69	12373	-3.58	0.0	1.26	0.75	Psen2 St8sia4
415	GO:0016192 [5]: vesicle-mediated transport	4	4	183	243	12199	-3.59	0.0	0.69	0.4	Ap4s1 Ehd2 Stx18 Synj2bp
416	GO:0043119 [4]: positive regulation of physiological process	4	4	183	285	12157	-3.6	0.0	0.47	0.27	Cd1d1 Ifi204 Ilk Trp63
417	GO:0043118 [4]: negative regulation of physiological process	4	4	183	275	12167	-3.6	0.0	0.52	0.3	C1d Id1 Snai2 Thbd
418	GO:0042770 [6]: DNA damage response, signal transduction	1	1	186	16	12426	-3.61	0.0	1.5	0.87	Ifi204
419	GO:0008213 [8]: protein amino acid alkylation	1	1	186	16	12426	-3.61	0.0	1.5	0.87	Pcmt1
420	GO:0008629 [9]: induction of apoptosis by intracellular signals	1	1	186	16	12426	-3.61	0.0	1.5	0.87	Ifi204
421	GO:0009799 [4]: determination of symmetry	1	1	186	17	12425	-3.64	0.0	1.45	0.84	Pace4
422	GO:0009855 [5]: determination of bilateral symmetry	1	1	186	17	12425	-3.64	0.0	1.45	0.84	Pace4
423	GO:0042088 [7]: T-helper 1 type immune response	1	1	186	17	12425	-3.64	0.0	1.45	0.84	Cd1d1
424	GO:0045619 [5]: regulation of lymphocyte differentiation	1	1	186	17	12425	-3.64	0.0	1.45	0.84	Cd1d1
425	GO:0007368 [6]: determination of left/right symmetry	1	1	186	17	12425	-3.64	0.0	1.45	0.84	Pace4
426	GO:0000902 [4]: cellular morphogenesis	3	3	184	153	12289	-3.64	0.0	0.9	0.53	Bbs2 Ilk Krt2-5
427	GO:0009100 [7]: glycoprotein metabolism	2	2	185	74	12368	-3.65	0.0	1.17	0.7	Psen2 St8sia4
428	GO:0006725 [5]: aromatic compound metabolism	2	2	185	76	12366	-3.67	0.0	1.13	0.68	Ddt Gstz1
429	GO:0006826 [9]: iron ion transport	1	1	186	18	12424	-3.68	0.0	1.4	0.81	Slc40a1
430	GO:0007398 [6]: ectoderm development	1	1	186	18	12424	-3.68	0.0	1.4	0.81	Krt2-5
431	GO:0009116 [6]: nucleoside metabolism	1	1	186	18	12424	-3.68	0.0	1.4	0.81	Adk
432	GO:0042221 [6]: response to chemical substance	3	3	184	233	12209	-3.7	0.0	0.38	0.22	Akr1c12 Cxcl15 Il17b
433	GO:0009790 [3]: embryonic development	3	3	184	171	12271	-3.71	0.0	0.74	0.42	Meox2 Pace4 Thbd
434	GO:0006417 [6]: regulation of protein biosynthesis	2	2	185	80	12362	-3.71	0.0	1.07	0.64	Aco1 Cd1d1
435	GO:0019319 [8]: hexose biosynthesis	1	1	186	19	12423	-3.72	0.0	1.35	0.8	Pcx
436	GO:0042087 [6]: cell-mediated immune response	1	1	186	19	12423	-3.72	0.0	1.35	0.8	Cd1d1
437	GO:0046165 [6]: alcohol biosynthesis	1	1	186	19	12423	-3.72	0.0	1.35	0.8	Pcx
438	GO:0046364 [7]: monosaccharide biosynthesis	1	1	186	19	12423	-3.72	0.0	1.35	0.8	Pcx
439	GO:0006879 [8]: iron ion homeostasis	1	1	186	19	12423	-3.72	0.0	1.35	0.8	Aco1
440	GO:0007185 [7]: transmembrane receptor protein tyrosine phosphatase signaling pathway	1	1	186	19	12423	-3.72	0.0	1.35	0.8	Ptpru
441	GO:0007223 [7]: frizzled-2 signaling pathway	1	1	186	19	12423	-3.72	0.0	1.35	0.8	Wnt4
442	GO:0007498 [3]: mesoderm development	1	1	186	19	12423	-3.72	0.0	1.35	0.8	Trp63
443	GO:0007264 [6]: small GTPase mediated signal transduction	3	3	184	193	12249	-3.74	0.0	0.58	0.34	Gem Sos2 Synj2bp
444	GO:0016055 [6]: Wnt receptor signaling pathway	2	2	185	85	12357	-3.75	0.0	0.99	0.6	Fzd4 Wnt4
445	GO:0009889 [5]: regulation of biosynthesis	2	2	185	86	12356	-3.76	0.0	0.98	0.59	Aco1 Cd1d1
446	GO:0008380 [7]: RNA splicing	2	2	185	195	12247	-3.76	0.0	0.23	0.13	Htatsf1 Ppargc1b
447	GO:0009719 [4]: response to endogenous stimulus	1	1	186	153	12289	-3.76	0.0	0.1	0.05	Ifi204
448	GO:0006605 [7]: protein targeting	2	2	185	193	12249	-3.77	0.0	0.24	0.13	Hspa9a Synj2bp
449	GO:0000375 [8]: RNA splicing, via transesterification reactions	2	2	185	191	12251	-3.77	0.0	0.24	0.14	Htatsf1 Ppargc1b
450	GO:0000377 [9]: RNA splicing, via transesterification reactions with bulged adenosine as nucleophile	2	2	185	191	12251	-3.77	0.0	0.24	0.14	Htatsf1 Ppargc1b
451	GO:0000398 [8]: nuclear mRNA splicing, via spliceosome	2	2	185	191	12251	-3.77	0.0	0.24	0.14	Htatsf1 Ppargc1b
452	GO:0019884 [6]: antigen presentation, exogenous antigen	1	1	186	21	12421	-3.79	0.0	1.27	0.75	Cd1d1
453	GO:0030217 [5]: T-cell differentiation	1	1	186	21	12421	-3.79	0.0	1.27	0.75	Cd1d1
454	GO:0042108 [8]: positive regulation of cytokine biosynthesis	1	1	186	21	12421	-3.79	0.0	1.27	0.75	Cd1d1
455	GO:0000187 [6]: activation of MAPK	1	1	186	21	12421	-3.79	0.0	1.27	0.75	Cspg4
456	GO:0001819 [7]: positive regulation of cytokine production	1	1	186	21	12421	-3.79	0.0	1.27	0.75	Cd1d1
457	GO:0006497 [8]: protein lipidation	1	1	186	21	12421	-3.79	0.0	1.27	0.75	Adamts5
458	GO:0006807 [4]: nitrogen compound metabolism	1	1	186	21	12421	-3.79	0.0	1.27	0.75	Glul
459	GO:0007515 [5]: lymph gland development	1	1	186	21	12421	-3.79	0.0	1.27	0.75	Ltb
460	GO:0006974 [5]: response to DNA damage stimulus	1	1	186	148	12294	-3.8	0.0	0.11	0.06	Ifi204
461	GO:0007169 [7]: transmembrane receptor protein tyrosine kinase signaling pathway	2	2	185	93	12349	-3.81	0.0	0.89	0.53	Cspg4 Pace4
462	GO:0042158 [7]: lipoprotein biosynthesis	1	1	186	22	12420	-3.81	0.0	1.24	0.74	Adamts5
463	GO:0045137 [4]: development of primary sexual characteristics	1	1	186	22	12420	-3.81	0.0	1.24	0.74	Wnt4
464	GO:0050870 [8]: positive regulation of T-cell activation	1	1	186	22	12420	-3.81	0.0	1.24	0.74	Cd1d1
465	GO:0008406 [5]: gonad development	1	1	186	22	12420	-3.81	0.0	1.24	0.74	Wnt4
466	GO:0009566 [5]: fertilization	1	1	186	23	12419	-3.83	0.0	1.2	0.72	Tkt
467	GO:0019439 [6]: aromatic compound catabolism	1	1	186	23	12419	-3.83	0.0	1.2	0.72	Gstz1
468	GO:0007266 [7]: Rho protein signal transduction	1	1	186	23	12419	-3.83	0.0	1.2	0.72	Synj2bp
469	GO:0007338 [6]: fertilization (sensu Metazoa)	1	1	186	23	12419	-3.83	0.0	1.2	0.72	Tkt
470	GO:0040007 [3]: growth	2	2	185	99	12343	-3.85	0.0	0.82	0.48	Bbs2 Tkt
471	GO:0042330 [5]: taxis	2	2	185	101	12341	-3.85	0.0	0.79	0.47	Cxcl15 Il17b
472	GO:0006935 [6]: chemotaxis	2	2	185	101	12341	-3.85	0.0	0.79	0.47	Cxcl15 Il17b
473	GO:0007028 [5]: cytoplasm organization and biogenesis	2	2	185	100	12342	-3.86	0.0	0.8	0.47	Rpl5 Synj2bp
474	GO:0000279 [6]: M phase	1	1	186	138	12304	-3.88	0.0	0.13	0.08	Sycp3
475	GO:0030097 [5]: hemopoiesis	2	2	185	107	12335	-3.88	0.0	0.73	0.42	Cd1d1 Cxcl15
476	GO:0007017 [7]: microtubule-based process	1	1	186	137	12305	-3.89	0.0	0.13	0.08	Mid1ip1
477	GO:0045727 [7]: positive regulation of protein biosynthesis	1	1	186	25	12417	-3.89	0.0	1.13	0.68	Cd1d1
478	GO:0006665 [7]: sphingolipid metabolism	1	1	186	25	12417	-3.89	0.0	1.13	0.68	Lass4
479	GO:0006805 [5]: xenobiotic metabolism	1	1	186	25	12417	-3.89	0.0	1.13	0.68	Akr1c12
480	GO:0009410 [7]: response to xenobiotic stimulus	1	1	186	25	12417	-3.89	0.0	1.13	0.68	Akr1c12
481	GO:0051243 [5]: negative regulation of cellular physiological process	1	1	186	135	12307	-3.9	0.0	0.14	0.08	Snai2
482	GO:0000278 [6]: mitotic cell cycle	1	1	186	135	12307	-3.9	0.0	0.14	0.08	Sycp3
483	GO:0007517 [5]: muscle development	1	1	186	135	12307	-3.9	0.0	0.14	0.08	Tagln
484	GO:0006959 [5]: humoral immune response	2	2	185	154	12288	-3.9	0.0	0.39	0.23	C1r Cd1d1
485	GO:0016481 [7]: negative regulation of transcription	2	2	185	115	12327	-3.9	0.0	0.65	0.37	C1d Id1
486	GO:0043037 [7]: translation	2	2	185	152	12290	-3.9	0.0	0.4	0.23	Aco1 Eif4e3
487	GO:0009117 [6]: nucleotide metabolism	2	2	185	146	12296	-3.91	0.0	0.44	0.24	Hibadh Taldo1
488	GO:0016567 [9]: protein ubiquitination	2	2	185	119	12323	-3.91	0.0	0.62	0.35	Fbxo9 Rnf14
489	GO:0009583 [7]: detection of light	1	1	186	26	12416	-3.91	0.0	1.1	0.66	Fech
490	GO:0030100 [6]: regulation of endocytosis	1	1	186	26	12416	-3.91	0.0	1.1	0.66	Synj2bp
491	GO:0048193 [6]: Golgi vesicle transport	1	1	186	26	12416	-3.91	0.0	1.1	0.66	Stx18
492	GO:0009416 [7]: response to light	1	1	186	26	12416	-3.91	0.0	1.1	0.66	Fech
493	GO:0006820 [6]: anion transport	1	1	186	133	12309	-3.91	0.0	0.14	0.08	Col17a1
494	GO:0045934 [6]: negative regulation of nucleobase, nucleoside, nucleotide and nucleic acid metabolism	2	2	185	120	12322	-3.91	0.0	0.61	0.35	C1d Id1
495	GO:0006954 [5]: inflammatory response	2	2	185	121	12321	-3.91	0.0	0.6	0.35	Cxcl15 Il17b
496	GO:0007243 [6]: protein kinase cascade	2	2	185	121	12321	-3.91	0.0	0.6	0.35	Cspg4 Dusp10
497	GO:0009892 [5]: negative regulation of metabolism	2	2	185	140	12302	-3.92	0.0	0.47	0.27	C1d Id1
498	GO:0009893 [5]: positive regulation of metabolism	2	2	185	129	12313	-3.92	0.0	0.54	0.31	Cd1d1 Trp63
499	GO:0046916 [8]: transition metal ion homeostasis	1	1	186	27	12415	-3.93	0.0	1.07	0.64	Aco1
500	GO:0008033 [7]: tRNA processing	1	1	186	27	12415	-3.93	0.0	1.07	0.64	Rpp14
501	GO:0000280 [7]: nuclear division	1	1	186	129	12313	-3.94	0.0	0.15	0.08	Sycp3
502	GO:0009891 [6]: positive regulation of biosynthesis	1	1	186	28	12414	-3.96	0.0	1.05	0.63	Cd1d1
503	GO:0016066 [5]: cellular defense response (sensu Vertebrata)	1	1	186	28	12414	-3.96	0.0	1.05	0.63	Cd1d1
504	GO:0030031 [6]: cell projection biogenesis	1	1	186	28	12414	-3.96	0.0	1.05	0.63	Bbs2
505	GO:0006958 [7]: complement activation, classical pathway	1	1	186	28	12414	-3.96	0.0	1.05	0.63	C1r
506	GO:0042127 [5]: regulation of cell proliferation	1	1	186	128	12314	-3.96	0.0	0.16	0.08	Ilk
507	GO:0030030 [5]: cell projection organization and biogenesis	1	1	186	29	12413	-3.97	0.0	1.02	0.61	Bbs2
508	GO:0042035 [7]: regulation of cytokine biosynthesis	1	1	186	29	12413	-3.97	0.0	1.02	0.61	Cd1d1
509	GO:0042157 [7]: lipoprotein metabolism	1	1	186	29	12413	-3.97	0.0	1.02	0.61	Adamts5
510	GO:0051168 [7]: nuclear export	1	1	186	29	12413	-3.97	0.0	1.02	0.61	Hspa9a
511	GO:0050863 [7]: regulation of T-cell activation	1	1	186	30	12412	-4.0	0.0	0.99	0.6	Cd1d1
512	GO:0007254 [8]: JNK cascade	1	1	186	30	12412	-4.0	0.0	0.99	0.6	Dusp10
513	GO:0045860 [5]: positive regulation of protein kinase activity	1	1	186	31	12411	-4.0	0.0	0.97	0.58	Cspg4
514	GO:0001817 [6]: regulation of cytokine production	1	1	186	31	12411	-4.0	0.0	0.97	0.58	Cd1d1
515	GO:0042592 [3]: homeostasis	1	1	186	120	12322	-4.01	0.0	0.18	0.09	Aco1
516	GO:0050867 [6]: positive regulation of cell activation	1	1	186	32	12410	-4.03	0.0	0.94	0.57	Cd1d1
517	GO:0051251 [7]: positive regulation of lymphocyte activation	1	1	186	32	12410	-4.03	0.0	0.94	0.57	Cd1d1
518	GO:0042089 [6]: cytokine biosynthesis	1	1	186	34	12408	-4.05	0.0	0.9	0.53	Cd1d1
519	GO:0051093 [4]: negative regulation of development	1	1	186	34	12408	-4.05	0.0	0.9	0.53	Bbs2
520	GO:0006413 [8]: translational initiation	1	1	186	34	12408	-4.05	0.0	0.9	0.53	Eif4e3
521	GO:0008015 [4]: circulation	1	1	186	34	12408	-4.05	0.0	0.9	0.53	Fli1
522	GO:0015674 [7]: di-, tri-valent inorganic cation transport	1	1	186	114	12328	-4.06	0.0	0.2	0.11	Slc40a1
523	GO:0015698 [7]: inorganic anion transport	1	1	186	111	12331	-4.06	0.0	0.21	0.11	Col17a1
524	GO:0051239 [4]: regulation of organismal physiological process	1	1	186	111	12331	-4.06	0.0	0.21	0.11	Cd1d1
525	GO:0042107 [5]: cytokine metabolism	1	1	186	35	12407	-4.07	0.0	0.88	0.52	Cd1d1
526	GO:0051247 [6]: positive regulation of protein metabolism	1	1	186	35	12407	-4.07	0.0	0.88	0.52	Cd1d1
527	GO:0007548 [3]: sex differentiation	1	1	186	35	12407	-4.07	0.0	0.88	0.52	Wnt4
528	GO:0045165 [4]: cell fate commitment	1	1	186	36	12406	-4.08	0.0	0.86	0.51	Psen2
529	GO:0000041 [8]: transition metal ion transport	1	1	186	36	12406	-4.08	0.0	0.86	0.51	Slc40a1
530	GO:0000910 [5]: cytokinesis	1	1	186	109	12333	-4.08	0.0	0.21	0.12	Ccnd2
531	GO:0001775 [4]: cell activation	1	1	186	107	12335	-4.09	0.0	0.22	0.12	Cd1d1
532	GO:0050876 [4]: reproductive physiological process	1	1	186	37	12405	-4.1	0.0	0.84	0.49	Thbd
533	GO:0006119 [6]: oxidative phosphorylation	1	1	186	37	12405	-4.1	0.0	0.84	0.49	Uqcrb
534	GO:0001816 [5]: cytokine production	1	1	186	38	12404	-4.1	0.0	0.82	0.48	Cd1d1
535	GO:0045321 [5]: immune cell activation	1	1	186	106	12336	-4.1	0.0	0.22	0.12	Cd1d1
536	GO:0000226 [8]: microtubule cytoskeleton organization and biogenesis	1	1	186	39	12403	-4.12	0.0	0.8	0.47	Mid1ip1
537	GO:0046467 [7]: membrane lipid biosynthesis	1	1	186	40	12402	-4.12	0.0	0.78	0.46	Lass4
538	GO:0006445 [7]: regulation of translation	1	1	186	40	12402	-4.12	0.0	0.78	0.46	Aco1
539	GO:0050790 [3]: regulation of enzyme activity	1	1	186	101	12341	-4.12	0.0	0.24	0.14	Cspg4
540	GO:0045045 [5]: secretory pathway	1	1	186	100	12342	-4.13	0.0	0.25	0.14	Stx18
541	GO:0046649 [6]: lymphocyte activation	1	1	186	97	12345	-4.15	0.0	0.26	0.14	Cd1d1
542	GO:0045935 [6]: positive regulation of nucleobase, nucleoside, nucleotide and nucleic acid metabolism	1	1	186	95	12347	-4.15	0.0	0.27	0.15	Trp63
543	GO:0006956 [6]: complement activation	1	1	186	43	12399	-4.15	0.0	0.73	0.42	C1r
544	GO:0006986 [5]: response to unfolded protein	1	1	186	43	12399	-4.15	0.0	0.73	0.42	Hspa9a
545	GO:0045941 [7]: positive regulation of transcription	1	1	186	94	12348	-4.15	0.0	0.28	0.15	Trp63
546	GO:0050865 [5]: regulation of cell activation	1	1	186	44	12398	-4.16	0.0	0.71	0.41	Cd1d1
547	GO:0051249 [6]: regulation of lymphocyte activation	1	1	186	44	12398	-4.16	0.0	0.71	0.41	Cd1d1
548	GO:0006817 [8]: phosphate transport	1	1	186	44	12398	-4.16	0.0	0.71	0.41	Col17a1
549	GO:0007411 [6]: axon guidance	1	1	186	45	12397	-4.16	0.0	0.7	0.4	Alcam
550	GO:0009966 [4]: regulation of signal transduction	1	1	186	91	12351	-4.17	0.0	0.29	0.16	Eng
551	GO:0042254 [6]: ribosome biogenesis and assembly	1	1	186	91	12351	-4.17	0.0	0.29	0.16	Rpl5
552	GO:0007610 [2]: behavior	1	1	186	91	12351	-4.17	0.0	0.29	0.16	Bbs2
553	GO:0045859 [4]: regulation of protein kinase activity	1	1	186	46	12396	-4.17	0.0	0.68	0.39	Cspg4
554	GO:0002009 [4]: morphogenesis of an epithelium	1	1	186	46	12396	-4.17	0.0	0.68	0.39	Trp63
555	GO:0007126 [8]: meiosis	1	1	186	46	12396	-4.17	0.0	0.68	0.39	Sycp3
556	GO:0000087 [7]: M phase of mitotic cell cycle	1	1	186	90	12352	-4.17	0.0	0.3	0.16	Sycp3
557	GO:0030005 [7]: di-, tri-valent inorganic cation homeostasis	1	1	186	47	12395	-4.17	0.0	0.67	0.39	Aco1
558	GO:0030098 [4]: lymphocyte differentiation	1	1	186	47	12395	-4.17	0.0	0.67	0.39	Cd1d1
559	GO:0042110 [7]: T-cell activation	1	1	186	47	12395	-4.17	0.0	0.67	0.39	Cd1d1
560	GO:0008284 [6]: positive regulation of cell proliferation	1	1	186	47	12395	-4.17	0.0	0.67	0.39	Ilk
561	GO:0009792 [4]: embryonic development (sensu Metazoa)	1	1	186	88	12354	-4.17	0.0	0.31	0.17	Meox2
562	GO:0007067 [8]: mitosis	1	1	186	89	12353	-4.18	0.0	0.3	0.16	Sycp3
563	GO:0046483 [5]: heterocycle metabolism	1	1	186	49	12393	-4.18	0.0	0.64	0.36	Fech
564	GO:0001501 [5]: skeletal development	1	1	186	85	12357	-4.19	0.0	0.32	0.18	Trp63
565	GO:0007046 [7]: ribosome biogenesis	1	1	186	85	12357	-4.19	0.0	0.32	0.18	Rpl5
566	GO:0051049 [5]: regulation of transport	1	1	186	50	12392	-4.19	0.0	0.63	0.35	Synj2bp
567	GO:0006916 [8]: anti-apoptosis	1	1	186	50	12392	-4.19	0.0	0.63	0.35	Snai2
568	GO:0019725 [4]: cell homeostasis	1	1	186	84	12358	-4.19	0.0	0.33	0.18	Aco1
569	GO:0006875 [7]: metal ion homeostasis	1	1	186	52	12390	-4.2	0.0	0.6	0.35	Aco1
570	GO:0006887 [6]: exocytosis	1	1	186	52	12390	-4.2	0.0	0.6	0.35	Stx18
571	GO:0007179 [8]: transforming growth factor beta receptor signaling pathway	1	1	186	52	12390	-4.2	0.0	0.6	0.35	Eng
572	GO:0009582 [6]: detection of abiotic stimulus	1	1	186	82	12360	-4.2	0.0	0.34	0.19	Fech
573	GO:0006869 [5]: lipid transport	1	1	186	51	12391	-4.2	0.0	0.62	0.35	Nrd1
574	GO:0016064 [6]: humoral defense mechanism (sensu Vertebrata)	1	1	186	53	12389	-4.21	0.0	0.59	0.34	C1r
575	GO:0050778 [6]: positive regulation of immune response	1	1	186	53	12389	-4.21	0.0	0.59	0.34	Cd1d1
576	GO:0006643 [6]: membrane lipid metabolism	1	1	186	79	12363	-4.21	0.0	0.36	0.21	Lass4
577	GO:0006814 [8]: sodium ion transport	1	1	186	79	12363	-4.21	0.0	0.36	0.21	Slc5a6
578	GO:0006913 [6]: nucleocytoplasmic transport	1	1	186	79	12363	-4.21	0.0	0.36	0.21	Hspa9a
579	GO:0007160 [5]: cell-matrix adhesion	1	1	186	54	12388	-4.21	0.0	0.58	0.33	Bbs2
580	GO:0019882 [5]: antigen presentation	1	1	186	55	12387	-4.21	0.0	0.57	0.33	Cd1d1
581	GO:0043009 [5]: embryonic development (sensu Vertebrata)	1	1	186	55	12387	-4.21	0.0	0.57	0.33	Meox2
582	GO:0006936 [3]: muscle contraction	1	1	186	55	12387	-4.21	0.0	0.57	0.33	Cnn1
583	GO:0045892 [8]: negative regulation of transcription, DNA-dependent	1	1	186	78	12364	-4.21	0.0	0.37	0.21	Id1
584	GO:0050776 [5]: regulation of immune response	1	1	186	78	12364	-4.21	0.0	0.37	0.21	Cd1d1
585	GO:0051240 [5]: positive regulation of organismal physiological process	1	1	186	56	12386	-4.21	0.0	0.56	0.32	Cd1d1
586	GO:0007409 [6]: axonogenesis	1	1	186	77	12365	-4.21	0.0	0.37	0.21	Alcam
587	GO:0045944 [9]: positive regulation of transcription from Pol II promoter	1	1	186	58	12384	-4.22	0.0	0.53	0.31	Trp63
588	GO:0007178 [7]: transmembrane receptor protein serine/threonine kinase signaling pathway	1	1	186	61	12381	-4.22	0.0	0.5	0.29	Eng
589	GO:0051246 [5]: regulation of protein metabolism	1	1	186	75	12367	-4.22	0.0	0.39	0.22	Cd1d1
590	GO:0050801 [4]: ion homeostasis	1	1	186	71	12371	-4.22	0.0	0.42	0.24	Aco1
591	GO:0050879 [4]: organismal movement	1	1	186	71	12371	-4.22	0.0	0.42	0.24	Bbs2
592	GO:0006873 [5]: cell ion homeostasis	1	1	186	71	12371	-4.22	0.0	0.42	0.24	Aco1
593	GO:0043085 [4]: positive regulation of enzyme activity	1	1	186	70	12372	-4.22	0.0	0.42	0.24	Cspg4
594	GO:0050881 [5]: musculoskeletal movement	1	1	186	70	12372	-4.22	0.0	0.42	0.24	Bbs2
595	GO:0050885 [6]: regulation of balance	1	1	186	70	12372	-4.22	0.0	0.42	0.24	Bbs2
596	GO:0050953 [6]: sensory perception of light	1	1	186	70	12372	-4.22	0.0	0.42	0.24	Bbs2
597	GO:0050957 [6]: equilibrioception	1	1	186	70	12372	-4.22	0.0	0.42	0.24	Bbs2
598	GO:0006399 [6]: tRNA metabolism	1	1	186	70	12372	-4.22	0.0	0.42	0.24	Rpp14
599	GO:0007601 [7]: visual perception	1	1	186	70	12372	-4.22	0.0	0.42	0.24	Bbs2
600	GO:0045893 [8]: positive regulation of transcription, DNA-dependent	1	1	186	73	12369	-4.22	0.0	0.4	0.23	Trp63
601	GO:0030003 [6]: cation homeostasis	1	1	186	67	12375	-4.23	0.0	0.45	0.25	Aco1
602	GO:0043069 [6]: negative regulation of programmed cell death	1	1	186	67	12375	-4.23	0.0	0.45	0.25	Snai2
603	GO:0051169 [6]: nuclear transport	1	1	186	67	12375	-4.23	0.0	0.45	0.25	Hspa9a
604	GO:0043066 [7]: negative regulation of apoptosis	1	1	186	66	12376	-4.23	0.0	0.46	0.25	Snai2
605	GO:0000122 [9]: negative regulation of transcription from Pol II promoter	1	1	186	63	12379	-4.23	0.0	0.48	0.27	Id1
