# Supplementary material for: A genomic analysis of mouse models of breast cancer reveals molecular features of mouse models and relationships to human breast cancer
Source: Breast Cancer Res. 2014 Jun 5;16(3):R59. doi: 10.1186/bcr3672 (PMC4078930; doi:10.1186/bcr3672)
Supplement: Additional file 3 — Fold change values organized by mouse tumor model type comparing the mouse model to normal mammary gland. [file bcr3672-S3.zip › Additional_File_3/BRCANull_vs_NMLmammary/AdditionalFile62_BRCANull_vs_NMLmammary/Downregulated_gather_kegg_130812.txt]

#	Annotation	Total Genes With Ann	Your Genes (With Ann)	Your Genes (No Ann)	Genome (With Ann)	Genome (No Ann)	ln(Bayes factor)	neg ln(p value)	FE: neg ln(p value)	FE: neg ln(FDR)	Genes
1	path:mmu00062: Fatty acid biosynthesis (path 2)	4	4	68	5	2442	5.34	9.35	9.58	5.31	Echs1 Ehhadh Fasn Hadh2
2	path:mmu00280: Valine, leucine and isoleucine degradation	6	6	66	26	2421	4.25	8.47	8.41	4.84	Aldh6a1 Aox1 Echs1 Ehhadh Hadh2 Hibadh
3	path:mmu00020: Citrate cycle (TCA cycle)	5	5	67	19	2428	3.51	7.66	7.68	4.52	Aco1 Cs Dlst Idh3g Pcx
4	path:mmu00640: Propanoate metabolism	4	4	68	20	2427	1.32	5.49	5.47	2.81	Acas2 Aldh6a1 Echs1 Ehhadh
5	path:mmu00930: Caprolactam degradation	3	3	69	9	2438	1.3	5.49	5.5	2.81	Echs1 Ehhadh Hadh2
6	path:mmu00310: Lysine degradation	5	5	67	39	2408	0.82	4.97	4.88	2.41	6530401D17Rik Dlst Echs1 Ehhadh Hadh2
7	path:mmu00500: Starch and sucrose metabolism	4	4	68	26	2421	0.54	4.69	4.65	2.33	Amy1 Gbe1 Hk2 Pygl
8	path:mmu00410: beta-Alanine metabolism	3	3	69	14	2433	0.31	4.46	4.47	2.29	Aoc3 Echs1 Ehhadh
9	path:mmu00620: Pyruvate metabolism	4	4	68	29	2418	0.22	4.33	4.31	2.25	Acas2 Dlat Pcx Pdhb
10	path:mmu00071: Fatty acid metabolism	5	5	67	49	2398	0.02	0.0	4.04	2.08	Acadl Cpt2 Echs1 Ehhadh Hadh2
11	path:mmu00650: Butanoate metabolism	4	4	68	33	2414	-0.15	0.0	3.92	2.05	Echs1 Ehhadh Hadh2 Pdhb
12	path:mmu04020: Calcium signaling pathway	1	1	71	180	2267	-0.56	0.0	0.0	0.0	Pygl
13	path:mmu00750: Vitamin B6 metabolism	2	2	70	8	2439	-0.72	0.0	3.47	1.84	Aox1 Mtmr6
14	path:mmu00630: Glyoxylate and dicarboxylate metabolism	2	2	70	8	2439	-0.72	0.0	3.47	1.84	Aco1 Cs
15	path:mmu00720: Reductive carboxylate cycle (CO2 fixation)	2	2	70	8	2439	-0.72	0.0	3.47	1.84	Acas2 Aco1
16	path:mmu00530: Aminosugars metabolism	3	3	69	24	2423	-0.87	0.0	3.22	1.67	Gnpnat1 Hk2 Mtmr6
17	path:mmu00010: Glycolysis / Gluconeogenesis	4	4	68	46	2401	-1.03	0.0	2.95	1.67	Acas2 Dlat Hk2 Pdhb
18	path:mmu00380: Tryptophan metabolism	5	5	67	70	2377	-1.1	0.0	2.8	1.67	Aoc3 Aox1 Echs1 Ehhadh Hadh2
19	path:mmu04910: Insulin signaling pathway	7	7	65	126	2321	-1.24	0.0	2.5	1.45	Fasn Hk2 Lipe Prkag2 Pygl Sorbs1 Sos2
20	path:mmu00910: Nitrogen metabolism	2	2	70	12	2435	-1.31	0.0	2.83	1.67	Car3 Glul
21	path:mmu00960: Alkaloid biosynthesis II	2	2	70	12	2435	-1.31	0.0	2.83	1.67	Aoc3 Ces3
22	path:mmu00624: 1- and 2-Methylnaphthalene degradation	2	2	70	12	2435	-1.31	0.0	2.83	1.67	Acad8 Acadvl
23	path:mmu00031: Inositol metabolism	1	1	71	1	2446	-1.37	0.0	2.88	1.67	Aldh6a1
24	path:mmu00061: Fatty acid biosynthesis (path 1)	1	1	71	1	2446	-1.37	0.0	2.88	1.67	Fasn
25	path:mmu00550: Peptidoglycan biosynthesis	1	1	71	1	2446	-1.37	0.0	2.88	1.67	Glul
26	path:mmu00480: Glutathione metabolism	3	3	69	33	2414	-1.51	0.0	2.51	1.45	Ggt1 Gstm2 Gstz1
27	path:mmu00350: Tyrosine metabolism	3	3	69	37	2410	-1.72	0.0	2.26	1.35	Aoc3 Aox1 Gstz1
28	path:mmu04610: Complement and coagulation cascades	4	4	68	64	2383	-1.79	0.0	2.06	1.27	C1r C1s Fgb Thbd
29	path:mmu00251: Glutamate metabolism	2	2	70	17	2430	-1.8	0.0	2.29	1.35	Glul Gnpnat1
30	path:mmu00903: Limonene and pinene degradation	2	2	70	18	2429	-1.88	0.0	2.21	1.35	Echs1 Ehhadh
31	path:mmu00632: Benzoate degradation via CoA ligation	3	3	69	42	2405	-1.94	0.0	2.0	1.27	Echs1 Ehhadh Hadh2
32	path:mmu00460: Cyanoamino acid metabolism	1	1	71	3	2444	-2.01	0.0	2.21	1.35	Ggt1
33	path:mmu00830: Retinol metabolism	1	1	71	3	2444	-2.01	0.0	2.21	1.35	Aldh1a1
34	path:mmu00030: Pentose phosphate pathway	2	2	70	20	2427	-2.01	0.0	2.05	1.27	Taldo1 Tkt
35	path:mmu05010: Alzheimer's disease	2	2	70	21	2426	-2.08	0.0	1.97	1.27	Lpl Psen2
36	path:mmu00190: Oxidative phosphorylation	5	5	67	110	2337	-2.16	0.0	1.47	0.99	Ndufa1 Ndufa5 Ndufa9 Uqcrb Uqcrc1
37	path:mmu00900: Terpenoid biosynthesis	1	1	71	4	2443	-2.2	0.0	2.0	1.27	Fdft1
38	path:mmu04510: Focal adhesion	4	4	68	210	2237	-2.2	0.0	0.13	0.09	Ccnd2 Figf Ilk Sos2
39	path:mmu00120: Bile acid biosynthesis	2	2	70	24	2423	-2.24	0.0	1.78	1.13	Acad8 Acadvl
40	path:mmu04060: Cytokine-cytokine receptor interaction	5	5	67	235	2212	-2.26	0.0	0.18	0.13	Cxcl15 Cxcl7 Il17b Lifr Ltb
41	path:mmu00230: Purine metabolism	1	1	71	107	2340	-2.26	0.0	0.04	0.03	Adk
42	path:mmu04010: MAPK signaling pathway	5	5	67	226	2221	-2.33	0.0	0.22	0.14	Dusp10 Fgfr3 Hspa9a Ppm1a Sos2
43	path:mmu00430: Taurine and hypotaurine metabolism	1	1	71	5	2442	-2.35	0.0	1.83	1.15	Ggt1
44	path:mmu00780: Biotin metabolism	1	1	71	6	2441	-2.48	0.0	1.69	1.09	6530401D17Rik
45	path:mmu00643: Styrene degradation	1	1	71	6	2441	-2.48	0.0	1.69	1.09	Gstz1
46	path:mmu00521: Streptomycin biosynthesis	1	1	71	7	2440	-2.59	0.0	1.57	1.02	Hk2
47	path:mmu00730: Thiamine metabolism	1	1	71	7	2440	-2.59	0.0	1.57	1.02	Mtmr6
48	path:mmu04310: Wnt signaling pathway	3	3	69	138	2309	-2.64	0.0	0.25	0.16	Ccnd2 Fzd4 Wnt4
49	path:mmu00051: Fructose and mannose metabolism	2	2	70	36	2411	-2.67	0.0	1.22	0.78	Hk2 Mtmr6
50	path:mmu00290: Valine, leucine and isoleucine biosynthesis	1	1	71	8	2439	-2.67	0.0	1.47	0.99	Pdhb
51	path:mmu00920: Sulfur metabolism	1	1	71	8	2439	-2.67	0.0	1.47	0.99	Suox
52	path:mmu04512: ECM-receptor interaction	1	1	71	83	2364	-2.72	0.0	0.09	0.06	Cd36
53	path:mmu00740: Riboflavin metabolism	1	1	71	11	2436	-2.88	0.0	1.22	0.78	Mtmr6
54	path:mmu00760: Nicotinate and nicotinamide metabolism	2	2	70	49	2398	-2.89	0.0	0.84	0.53	Aox1 Mtmr6
55	path:mmu00670: One carbon pool by folate	1	1	71	12	2435	-2.93	0.0	1.16	0.74	Fthfd
56	path:mmu04540: Gap junction	2	2	70	82	2365	-2.94	0.0	0.35	0.22	Gstz1 Sos2
57	path:mmu04520: Adherens junction	2	2	70	72	2375	-2.98	0.0	0.46	0.28	Snai2 Sorbs1
58	path:mmu00100: Biosynthesis of steroids	1	1	71	15	2432	-3.05	0.0	0.99	0.6	Fdft1
59	path:mmu00450: Selenoamino acid metabolism	1	1	71	17	2430	-3.11	0.0	0.9	0.53	Ggt1
60	path:mmu00252: Alanine and aspartate metabolism	1	1	71	18	2429	-3.13	0.0	0.86	0.53	Pcx
61	path:mmu00860: Porphyrin and chlorophyll metabolism	1	1	71	18	2429	-3.13	0.0	0.86	0.53	Fech
62	path:mmu00710: Carbon fixation	1	1	71	19	2428	-3.16	0.0	0.82	0.53	Tkt
63	path:mmu00360: Phenylalanine metabolism	1	1	71	20	2427	-3.18	0.0	0.78	0.51	Aoc3
64	path:mmu04340: Hedgehog signaling pathway	1	1	71	50	2397	-3.19	0.0	0.25	0.16	Wnt4
65	path:mmu04330: Notch signaling pathway	1	1	71	49	2398	-3.2	0.0	0.26	0.16	Psen2
66	path:mmu00052: Galactose metabolism	1	1	71	25	2422	-3.25	0.0	0.63	0.4	Hk2
67	path:mmu00340: Histidine metabolism	1	1	71	25	2422	-3.25	0.0	0.63	0.4	Aoc3
68	path:mmu00330: Arginine and proline metabolism	1	1	71	36	2411	-3.28	0.0	0.41	0.26	Aoc3
69	path:mmu00590: Prostaglandin and leukotriene metabolism	1	1	71	32	2415	-3.28	0.0	0.48	0.28	Ggt1
70	path:mmu00561: Glycerolipid metabolism	1	1	71	34	2413	-3.28	0.0	0.45	0.28	Lpl
71	path:mmu00260: Glycine, serine and threonine metabolism	1	1	71	33	2414	-3.28	0.0	0.46	0.28	Aoc3
