# Supplementary material for: A genomic analysis of mouse models of breast cancer reveals molecular features of mouse models and relationships to human breast cancer
Source: Breast Cancer Res. 2014 Jun 5;16(3):R59. doi: 10.1186/bcr3672 (PMC4078930; doi:10.1186/bcr3672)
Supplement: Additional file 3 — Fold change values organized by mouse tumor model type comparing the mouse model to normal mammary gland. [file bcr3672-S3.zip › Additional_File_3/BRCANull_vs_NMLmammary/AdditionalFile62_BRCANull_vs_NMLmammary/Downregulated_gather_transfac_130812.txt]

#	Annotation	Total Genes With Ann	Your Genes (With Ann)	Your Genes (No Ann)	Genome (With Ann)	Genome (No Ann)	ln(Bayes factor)	neg ln(p value)	FE: neg ln(p value)	FE: neg ln(FDR)	Genes
1	V$E2F1_Q6: E2F-1	144	144	84	8200	7743	3.74	7.52	8.26	2.45	1810037K07Rik 3300001H21Rik 4933424N09Rik 5430431G03Rik 6330579B17Rik Acad8 Acadl Acadvl Acat1 Aco1 Adk Aldh6a1 Ap4s1 Areg Arhgap24 Asb13 Asns Atpaf2 BC004044 BC019806 Bcap29 Bnip2 Brp44l C1d C1r Ccnd2 Cln2 Clp1 Cpt2 Crym Cryz Cs Cspg4 Ctdspl Cutc Dgat2 Dhrs7 Dlat Dlst Dnaja1 Dnajd1 Dock9 Dp1l1 Dpp7 Dusp10 Echdc1 Echs1 Ehbp1 Ehd2 Eif4e3 Elovl6 Elovl7 Eva1 Fasn Fbxo9 Fdft1 Fech Fgfr3 Figf Fli1 Fox…
2	V$PIT1_Q6	150	150	78	12048	3895	2.84	6.61	0.0	0.0	0610039N19Rik 1810044O22Rik 2010002H18Rik 2310008M20Rik 4933424N09Rik 9030611N15Rik Acad8 Acadl Acadvl Acas2 Acat1 Adamdec1 Adk Agtpbp1 Aldh1a1 Aldh1a7 Aldh6a1 Amy1 Antxr1 Aox1 Ap4s1 Aqp1 Areg Arhgap24 Asns BC003479 BC004044 BC017158 Bbs2 Bcap29 Bnip2 C1d C1s Ccnd2 Cd1d1 Cd36 Ces3 Chchd6 Chpt1 Cidea Cln2 Clp1 Clu Cpt2 Cryz Cutc Cxcl15 Cxcl7 Dlat Dlst Dnaja1 Dnajd1 Dock9 Dusp10 Echdc1 Echs1 Efemp1…
3	V$E2F_Q4: E2F	99	99	129	5415	10528	1.8	5.46	6.21	1.73	1810037K07Rik 2310008M20Rik 3300001H21Rik 4933424N09Rik 6330579B17Rik Acat1 Aldh6a1 Aox1 Ap4s1 Areg Asb13 Atpaf2 BC017158 Bnip2 Brp44l C1d C1r Ccnd2 Clp1 Clu Cnn1 Cpt2 Crym Cryz Cs Cspg4 Cxcl7 Dgat2 Dhrs7 Dlat Dlst Dnajd1 Dpp7 Dusp10 Echdc1 Ehbp1 Eif4e3 Elovl6 Elovl7 Eng Fasn Fbxo9 Fdft1 Fech Figf Fli1 Foxa1 Fzd4 Gabarapl1 Gem Glcci1 Glul Gnpnat1 Gpr155 Gstz1 Hadh2 Hspa9a Htatsf1 Id1 Il17b Ilk Ir…
4	V$E2F1_Q4: E2F-1	85	85	143	4525	11418	1.61	5.3	6.03	1.73	1810044O22Rik 2610205H19Rik 5430431G03Rik 6330579B17Rik Acas2 Acat1 Aldh6a1 Asb13 Atpaf2 BC003479 BC004044 BC019806 Brp44l C1d Car3 Cln2 Clp1 Cpt2 Cryz Cs Dgat2 Dhrs7 Dlat Dlst Dnaja1 Echdc1 Echs1 Ehbp1 Eif4e3 Elovl6 Fasn Fbxo9 Fdft1 Fli1 Fthfd Fzd4 Glcci1 Gpr155 Gstz1 Hadh2 Hsdl2 Hspa9a Htatsf1 Id1 Id4 Il17b Ilk Kazald1 Krt2-5 Lipe Lpl Mal Meox2 Mid1ip1 Mrps31 Mtmr6 Ndufa1 Ndufa9 Nrd1 Osbpl9 Pcm…
5	V$E2F_Q6: E2F	185	185	43	11628	4315	1.4	5.01	5.91	1.73	0610039N19Rik 1810037K07Rik 1810044O22Rik 2010002H18Rik 2310008M20Rik 2610205H19Rik 3300001H21Rik 4933424N09Rik 5430431G03Rik 6330579B17Rik 9030611N15Rik Acad8 Acadl Acadvl Acas2 Acat1 Aco1 Adk Aldh6a1 Amy1 Antxr1 Aox1 Ap4s1 Areg Arhgap24 Asb13 Asns Atpaf2 BC003479 BC004044 BC017158 BC019806 Bbs2 Bnip2 Brp44l C1d C1r Ccnd2 Cd1d1 Chchd6 Chst1 Cln2 Clp1 Clu Cnn1 Col17a1 Cpt2 Crym Cryz Cs Cspg4 Ctds…
6	V$E2F1_Q6_01	100	100	128	5555	10388	1.39	5.01	5.75	1.73	1810037K07Rik 2310008M20Rik 4933424N09Rik Acad8 Acas2 Acat1 Aco1 Aldh6a1 Ap4s1 Areg Asb13 Asns Atpaf2 Bnip2 Brp44l C1d C1r Car3 Ccnd2 Chchd6 Cpt2 Cryz Cs Cspg4 Ctdspl Cutc Dgat2 Dhrs7 Dlat Dlst Dnaja1 Dnajd1 Dpp7 Dusp10 Ehbp1 Ehd2 Elovl6 Fasn Fbxo9 Fdft1 Fgfr3 Figf Fli1 Foxa1 Fzd4 Gabarapl1 Gem Glcci1 Glul Gnpnat1 Gstm3 Gstz1 Htatsf1 Id1 Id4 Il17b Kazald1 Krt1-19 Krt2-5 Leng1 Lpl Mal Meox2 Mid1ip…
7	V$E2F1_Q3_01	82	82	146	4369	11574	1.38	5.01	5.77	1.73	2310008M20Rik 2610205H19Rik 4933424N09Rik 5430431G03Rik Acadl Acas2 Aco1 Adk Aldh6a1 Atpaf2 BC004044 BC019806 Bcap29 Brp44l C1r Car3 Chchd6 Chpt1 Chst1 Clp1 Cryz Cspg4 Ctdspl Cutc Cxcl7 Dgat2 Dlat Dlst Dnaja1 Dp1l1 Dusp10 Ehbp1 Eif4e3 Elovl6 Fasn Fbxo9 Fgfr3 Fkbp9 Fli1 Foxa1 Fzd4 Gem Glcci1 Gstz1 Hibadh Hk2 Hspa9a Htatsf1 Id1 Id4 Ilk Irx4 Kazald1 Leng1 Lpl Mal Meox2 Mrpl35 Ndufa1 Niban Nrbf1 Osbp…
8	V$WHN_B: winged-helix factor nude	73	73	155	3843	12100	1.03	4.61	5.43	1.57	1810037K07Rik 1810044O22Rik 3300001H21Rik 5430431G03Rik 6330579B17Rik Acad8 Acas2 Acat1 Aco1 Ap4s1 Asns BC004044 BC017158 BC019806 C1d Ccnd2 Cd1d1 Chchd6 Chpt1 Crym Cspg4 Dgat2 Dhrs7 Dlat Dlst Dnaja1 Ehbp1 Elovl7 Fbxo9 Foxa1 Fthfd Fzd4 Glcci1 Gnpnat1 Gstz1 Hibadh Hk2 Hoxd8 Hsdl2 Hspa9a Htatsf1 Id4 Kazald1 Klhl2 Krt1-19 Krt2-5 Leng1 Mtch2 Ndufa1 Ndufa5 Nrbf1 Nrd1 Pdk4 Pmvk Ppm1a Ptpru Pygl Rbp4 Rp…
9	V$CDPCR1_01: cut-like homeodomain protein	163	163	65	12484	3459	0.27	3.73	0.01	0.0	2010002H18Rik 2610205H19Rik 4933424N09Rik 5430431G03Rik 9030611N15Rik Acad8 Acadl Acadvl Aco1 Adk Agtpbp1 Aldh1a7 Aldh6a1 Amy1 Aox1 Ap4s1 Aqp1 Areg Arhgap24 Asb13 Asns BC003479 BC019806 Bcap29 C1d C1r C1s Car3 Ccnd2 Cd1d1 Cd36 Ces3 Chchd6 Chpt1 Cidea Clp1 Cnn1 Col17a1 Cpt2 Crym Cryz Cs Cspg4 Ctdspl Cxcl15 Dgat2 Dhrs7 Dlat Dlst Dnaja1 Dock9 Dp1l1 Dpp7 Dusp10 Echdc1 Echs1 Efemp1 Ehbp1 Ehd2 Eif4e3 E…
10	V$ARP1_01: apolipoprotein AI regulatory protein 1	13	13	215	1703	14240	0.2	3.66	0.0	0.0	Chchd6 Chpt1 Cs Echs1 Fgfr3 Fli1 Ggt1 Hoxd8 Leng1 Pdk4 Rpp14 Slc25a19 Sspn
11	V$MAZ_Q6	175	175	53	11096	4847	0.2	3.6	4.55	0.82	1810037K07Rik 2010002H18Rik 2310008M20Rik 2610205H19Rik 5430431G03Rik 6330579B17Rik Acad8 Acadl Acadvl Acas2 Aco1 Adk Aldh1a7 Aldh6a1 Antxr1 Aoc3 Aox1 Ap4s1 Aqp1 Areg Arhgap24 Asb13 Atpaf2 BC003479 BC004044 BC019806 Bbs2 Bcap29 Bnip2 C1d C1r C1s Car3 Ccnd2 Cd1d1 Ces3 Chchd6 Chpt1 Chst1 Cidea Cln2 Clp1 Clu Cpt2 Cs Cspg4 Ctdspl Cxcl15 Cxcl7 Dgat2 Dlat Dlst Dnaja1 Dnajd1 Dock9 Dp1l1 Dpp7 Dusp10 Echd…
12	V$GATA1_02: GATA-binding factor 1	99	99	129	5721	10222	0.19	3.6	4.44	0.82	2010002H18Rik 4933424N09Rik 9030611N15Rik Acadvl Acas2 Acat1 Aldh1a7 Antxr1 Aox1 Bcap29 Bnip2 C1r C1s Ccnd2 Cd36 Chchd6 Chst1 Clp1 Clu Cnn1 Cpt2 Crym Cs Cxcl15 Cxcl7 Dhrs7 Dnajd1 Dock9 Echs1 Ehbp1 Ehd2 Eif4e3 Elovl7 Eng Eva1 Fbxo9 Fgfr3 Fli1 Foxa1 Gabarapl1 Gem Ggt1 Glul Gnpnat1 Gpr109b Hadh2 Hoxd8 Iigp2 Itih2 Krt1-15 Krt2-5 Lass4 Lifr Lipe Ly6a Ly6c March5 Mid1ip1 Mrps31 Mtmr6 Ndufa1 Niban Nrd1 …
13	V$AIRE_01	30	30	198	3082	12861	0.14	3.54	0.01	0.0	0610039N19Rik 3300001H21Rik Acadvl Aco1 Antxr1 Aox1 Arhgap24 Chpt1 Dpp7 Echdc1 Elovl6 Eva1 Fkbp9 Fzd4 Gem Hadhb Hibadh Id4 Il17b Insig2 Lipe Mrpl35 Mrps31 Nrbf1 Reck Rpp14 Slc25a19 Stc2 Thumpd3 Uqcrc1
14	V$NKX61_01: NKX6-1	5	5	223	961	14982	0.11	3.54	0.0	0.0	1810044O22Rik Id1 Itih2 March5 Ndufa9
15	V$PBX_Q3	209	209	19	15228	715	0.02	0.0	0.0	0.0	1810037K07Rik 1810044O22Rik 2010002H18Rik 2310008M20Rik 2610205H19Rik 3300001H21Rik 4933424N09Rik 5430431G03Rik 6330579B17Rik 9030611N15Rik Acad8 Acadl Acadvl Acas2 Acat1 Adamdec1 Adk Agtpbp1 Aldh1a7 Aldh6a1 Amy1 Antxr1 Aoc3 Aox1 Ap4s1 Aqp1 Areg Arhgap24 Asb13 Asns Atpaf2 BC003479 BC004044 BC017158 BC019806 Bbs2 Bcap29 Bnip2 Brp44l C1d C1r C1s Ccnd2 Cd1d1 Cd36 Chchd6 Chpt1 Chst1 Cidea Cln2 Clp1 C…
16	V$ELF1_Q6	91	91	137	7548	8395	-0.0	0.0	0.01	0.0	0610039N19Rik 2610205H19Rik 3300001H21Rik 4933424N09Rik 6330579B17Rik 9030611N15Rik Acad8 Acadl Acas2 Aco1 Adamdec1 Aldh1a1 Aldh1a7 Aldh6a1 Amy1 Ap4s1 Aqp1 Areg Asns Atpaf2 Bcap29 Bnip2 C1d C1r C1s Car3 Ccnd2 Cd1d1 Chchd6 Cidea Clu Cnn1 Cpt2 Cs Ctdspl Cutc Cxcl15 Dgat2 Dlat Dlst Dpp7 Ehd2 Eif4e3 Elovl6 Eng Fasn Fdft1 Fech Figf Foxa1 Gem Glul Gnpnat1 Gpr109b Gpr155 Gstm3 Hibch Htatsf1 Krt1-15 Krt1…
17	V$KROX_Q6	106	106	122	6259	9684	-0.08	0.0	4.12	0.61	2310008M20Rik 2610205H19Rik 4933424N09Rik 5430431G03Rik 6330579B17Rik Acad8 Acadl Acadvl Acas2 Aco1 Adk Aldh6a1 Aoc3 Ap4s1 Aqp1 Atpaf2 BC004044 BC017158 Bnip2 Brp44l Car3 Ccnd2 Chchd6 Chpt1 Clp1 Col17a1 Cpt2 Crym Cs Cspg4 Ctdspl Cutc Dhrs7 Dlat Dlst Dnaja1 Dp1l1 Dusp10 Echdc1 Ehbp1 Ehd2 Elovl7 Fasn Fdft1 Fgfr3 Fkbp9 Fli1 Foxa1 Fzd4 Gabarapl1 Gem Glcci1 Glul Gnpnat1 Gpr155 Gstz1 Hadh2 Hibch Hk2 Ho…
18	V$NFY_Q6_01	113	113	115	6852	9091	-0.53	0.0	3.6	0.38	1810037K07Rik 1810044O22Rik 2010002H18Rik 2610205H19Rik 3300001H21Rik 6330579B17Rik Acadl Acat1 Adamdec1 Adk Aldh1a7 Aldh6a1 Antxr1 Aox1 Ap4s1 Areg Asns Atpaf2 BC004044 BC019806 Bnip2 Brp44l C1r C1s Car3 Cd1d1 Cd36 Chchd6 Chst1 Clp1 Clu Cnn1 Cryz Cs Ctdspl Dgat2 Dlst Dnaja1 Dp1l1 Dpp7 Dusp10 Echdc1 Ehbp1 Eif4e3 Fasn Fdft1 Fech Figf Foxa1 Fthfd Glcci1 Glul Gpr109b Gstm2 Gstz1 Hadh2 Hk2 Hoxd8 Id1 I…
19	V$POU1F1_Q6	77	77	151	6418	9525	-0.55	0.0	0.02	0.0	2010002H18Rik 2310008M20Rik 3300001H21Rik 4933424N09Rik 5430431G03Rik Acad8 Acadl Acadvl Acat1 Adamdec1 Agtpbp1 Aldh1a1 Aldh1a7 Amy1 Aox1 Ap4s1 Areg Arhgap24 Asb13 BC003479 Bbs2 Cd36 Clu Cpt2 Cryz Cutc Cxcl15 Cxcl7 Dlst Dnajd1 Echdc1 Enpep Fech Fgb Figf Gem Gnpnat1 Hadhb Hibadh Hoxd8 Id4 Itih2 Leng1 Lifr Lipe March5 Mid1ip1 Mrps31 Ndufa5 Nrbf1 Nrd1 Ogn Orm2 Pdcd1lg1 Phlda3 Phldb2 Pkd2l2 Ppp2r5a R…
20	V$LPOLYA_B: Lentiviral Poly A signal	35	35	193	3316	12627	-0.65	0.0	0.02	0.0	9030611N15Rik Acad8 Acadvl Agtpbp1 Amy1 Cln2 Cnn1 Dp1l1 Echs1 Ehbp1 Fech Fgfr3 Gabarapl1 Glcci1 Glul Gnpnat1 Gpr155 Hadh2 Hadhb Hibadh Hoxd8 Itih2 Mal Nrbf1 Ogn Pkd2l2 Pmvk Ppp2r5a Sema4a Slc15a2 Sorbs1 Styx Tagln Tdrd3 Ttc7b
21	V$OCT1_02: octamer factor 1	63	63	165	5373	10570	-0.69	0.0	0.02	0.0	2010002H18Rik 4933424N09Rik 5430431G03Rik Acadvl Adamdec1 Agtpbp1 Aldh1a7 Amy1 Ap4s1 Aqp1 Areg Arhgap24 Asb13 Cd1d1 Cd36 Chpt1 Chst1 Cpt2 Cryz Cutc Cxcl7 Dp1l1 Echdc1 Eif4e3 Enpep Fkbp9 Gnpnat1 Hadhb Hibadh Hibch Hoxd8 Htatsf1 Id4 Itih2 Klhl2 Lifr Lipe Lpl Mal Ndufa5 Nrd1 Ogn Pdk4 Phldb2 Ppp2r5a Ptpru Rai2 Rbp4 Rnf14 Rpp14 Sdpr Sos2 Spon2 St8sia4 Sumf1 Synj2bp Taldo1 Tax1bp1 Timp3 Tkt Trim29 Tysn…
22	V$NFY_01: nuclear factor Y (Y-box binding factor)	61	61	167	3386	12557	-0.69	0.0	3.55	0.38	1810044O22Rik 2010002H18Rik 2610205H19Rik 3300001H21Rik Acat1 Adamdec1 Adk Aldh1a7 Aldh6a1 Antxr1 Aox1 Brp44l C1r Car3 Clp1 Dp1l1 Dpp7 Dusp10 Echdc1 Enpep Fasn Fdft1 Fthfd Gem Glcci1 Glul Gpr109b Gstz1 Hadh2 Hibadh Hk2 Hoxd8 Id4 Krt1-15 Krt1-19 Lifr Lpl Mrps31 Ndufa9 Nrd1 Orm1 Orm2 Osbpl9 Pcx Pdk4 Ppargc1b Ppm1a Prkd2 Reck Sash1 Sdpr Slc25a19 Slco3a1 Sorbs1 St8sia4 Stc2 Sycp3 Taldo1 Tdrd3 Tkt Tys…
23	V$PAX6_01: Pax-6	121	121	107	7461	8482	-0.72	0.0	3.36	0.32	1810044O22Rik 2010002H18Rik 2310008M20Rik 3300001H21Rik 9030611N15Rik Acadvl Adk Agtpbp1 Aldh1a1 Antxr1 Aox1 Ap4s1 Arhgap24 Asb13 Asns BC004044 Bbs2 Bcap29 C1s Car3 Ccnd2 Cd1d1 Cd36 Ces3 Chchd6 Chst1 Crym Cryz Cspg4 Cutc Cxcl15 Dhrs7 Dlst Dnaja1 Dnajd1 Dpp7 Dusp10 Echs1 Efemp1 Ehd2 Eif4e3 Elovl6 Elovl7 Eng Fdft1 Figf Fkbp9 Fli1 Foxa1 Fthfd Fzd4 Gabarapl1 Ggt1 Glcci1 Glul Gnpnat1 Gpr109b Gpr155 Gs…
24	V$E2F1DP1_01: E2F-1:DP-1 heterodimer	78	78	150	4524	11419	-0.74	0.0	3.42	0.32	1810037K07Rik 4933424N09Rik 6330579B17Rik Acad8 Aldh6a1 Asb13 Asns Atpaf2 Bnip2 Brp44l C1d C1r Cpt2 Cryz Cs Cspg4 Cutc Dgat2 Dhrs7 Dlst Dnaja1 Dnajd1 Dock9 Dpp7 Dusp10 Echdc1 Echs1 Ehbp1 Ehd2 Eif4e3 Fasn Fbxo9 Fdft1 Fgfr3 Figf Fli1 Foxa1 Fzd4 Gem Glul Gnpnat1 Gstm3 Gstz1 Hk2 Hsdl2 Htatsf1 Id1 Kazald1 Klhl2 Krt1-19 Krt2-5 Leng1 Lpl Mid1ip1 Mrpl35 Niban Nrd1 Pmvk Ppm1a Ppp2r5a Pygl Rbp4 Semcap2 Slc…
25	V$FOXO1_02: fork head box O1	22	22	206	961	14982	-0.8	0.0	3.83	0.51	Acadvl Brp44l Clp1 Elovl6 Fgb Foxa1 Hibadh Hoxd8 Htatsf1 Lipe Nrd1 Ogn Pdk4 Ppm1a Ppp2r5a Ptpru Pygl Snrk Suox Taldo1 Ulk2 Uqcrc1
26	V$NFKB_C: NF-kappaB binding site	2	2	226	560	15383	-0.83	0.0	0.0	0.0	Pdk4 Rnf14
27	V$HFH3_01: HFH-3 (HNF3/fork head homolog 3)	93	93	135	7458	8485	-0.89	0.0	0.03	0.0	1810044O22Rik 4933424N09Rik Acadl Acadvl Acas2 Acat1 Adamdec1 Agtpbp1 Amy1 Ap4s1 Asb13 Asns Atpaf2 BC003479 Bbs2 Bcap29 C1d Car3 Cd36 Ces3 Chchd6 Chpt1 Chst1 Clu Cnn1 Crym Cryz Cutc Dlat Dnajd1 Efemp1 Eif4e3 Elovl6 Eng Fgb Fgfr3 Fli1 Foxa1 Gabarapl1 Ggt1 Glul Gnpnat1 Gstm2 Gstm3 Hadh2 Hadhb Id1 Insig2 Klhl2 Krt1-15 Krt2-5 Ly6a Mid1ip1 Mrpl35 Mrps31 Mtch2 Mtmr6 Ndufa5 Ndufa9 Nrbf1 Nrd1 Ogn Orm1 Os…
28	V$BRN2_01: POU factor Brn-2	84	84	144	6793	9150	-0.98	0.0	0.03	0.0	0610039N19Rik 2310008M20Rik 5430431G03Rik 9030611N15Rik Acad8 Acadl Acadvl Acat1 Adamdec1 Agtpbp1 Aldh1a1 Aldh1a7 Aoc3 BC003479 Bcap29 Bnip2 Brp44l Ccnd2 Cd1d1 Cd36 Chst1 Clu Cnn1 Cpt2 Cryz Cxcl15 Cxcl7 Dhrs7 Dlat Dnaja1 Dnajd1 Dock9 Echdc1 Elovl6 Elovl7 Fgb Figf Fkbp9 Gem Gpr109b Gpr155 Gstm2 Gstm3 Hadh2 Hibch Hoxd8 Hspa9a Htatsf1 Id4 Insig2 Klhl2 Krt2-5 Lifr Lpl March5 Mid1ip1 Mrpl35 Mrps31 Mtc…
29	V$NKX3A_01: NK class homeobox factor 3A	34	34	194	3162	12781	-1.0	0.0	0.02	0.0	1810037K07Rik 2610205H19Rik 5430431G03Rik Acadl Amy1 Antxr1 C1d C1r Cpt2 Echdc1 Eva1 Gpr155 Hadh2 Hadhb Htatsf1 Id1 Klhl2 Leng1 Ly6a Ly6c Mrpl35 Mtmr6 Ndufa5 Ndufa9 Orm2 Pdhb Psen2 Reck Sash1 Sh3d19 Stx18 Sumf1 Tgoln1 Tysnd1
30	V$USF_C: USF binding site	96	96	132	7619	8324	-1.04	0.0	0.04	0.0	2010002H18Rik 5430431G03Rik 6330579B17Rik 9030611N15Rik Acad8 Acadl Acat1 Adamdec1 Adk Agtpbp1 Aldh1a1 Aldh6a1 Aoc3 Arhgap24 Asns Atpaf2 BC004044 BC017158 BC019806 Bcap29 Bnip2 Brp44l C1r Car3 Ccnd2 Cd36 Chst1 Cln2 Cnn1 Crym Cryz Cs Cspg4 Cutc Dgat2 Dlat Dnajd1 Dpp7 Efemp1 Ehd2 Elovl6 Elovl7 Enpep Fasn Fech Fgfr3 Figf Fkbp9 Gem Ggt1 Gstm2 Gstm3 Hk2 Hspa9a Ilk Insig2 Leng1 Ly6c Ly6d Meox2 Mid1ip1 …
31	V$ATF6_01: activating transcription factor 6	10	10	218	324	15619	-1.04	0.0	3.89	0.51	Dp1l1 Ehbp1 Fbxo9 Hk2 Hsdl2 Htatsf1 Irx4 Nrd1 Pdk4 Wnt4
32	V$BARBIE_01: barbiturate-inducible element	127	127	101	7973	7970	-1.05	0.0	2.99	0.21	0610039N19Rik 1810037K07Rik 2010002H18Rik 2310008M20Rik 4933424N09Rik Acad8 Acadl Acas2 Acat1 Aco1 Adk Agtpbp1 Aldh1a7 Aldh6a1 Amy1 Antxr1 Aox1 Aqp1 Areg Arhgap24 Atpaf2 BC003479 BC019806 Bbs2 Bnip2 Brp44l C1r Car3 Ccnd2 Cd36 Chchd6 Cnn1 Col17a1 Cs Cspg4 Ctdspl Cutc Cxcl7 Dgat2 Dlat Dlst Dnajd1 Dp1l1 Dusp10 Echdc1 Echs1 Eif4e3 Elovl6 Eng Eva1 Fdft1 Fgfr3 Figf Fkbp9 Fli1 Foxa1 Fthfd Gem Ggt1 Glul …
33	V$MINI20_B: Muscle initiator sequence-20	152	152	76	9754	6189	-1.11	0.0	2.96	0.21	0610039N19Rik 2310008M20Rik 2610205H19Rik 4933424N09Rik 5430431G03Rik Acad8 Acadl Acas2 Aco1 Adamdec1 Adk Agtpbp1 Aldh1a7 Aldh6a1 Antxr1 Aoc3 Aox1 Areg Arhgap24 Asb13 Atpaf2 BC003479 BC004044 BC019806 Bcap29 Bnip2 Brp44l C1d C1r Car3 Ccnd2 Ces3 Chchd6 Chpt1 Clp1 Clu Cnn1 Cpt2 Cs Cspg4 Ctdspl Cutc Cxcl15 Dlat Dlst Dnaja1 Dnajd1 Dock9 Dp1l1 Dpp7 Dusp10 Echs1 Efemp1 Ehd2 Eng Fasn Fbxo9 Fdft1 Fkbp9 F…
34	V$OCT1_Q6: octamer factor 1	201	201	27	14631	1312	-1.2	0.0	0.02	0.0	0610039N19Rik 1810037K07Rik 1810044O22Rik 2010002H18Rik 2310008M20Rik 3300001H21Rik 4933424N09Rik 5430431G03Rik 6330579B17Rik 9030611N15Rik Acad8 Acadl Acas2 Acat1 Adamdec1 Adk Agtpbp1 Aldh1a7 Aldh6a1 Amy1 Antxr1 Aoc3 Aox1 Ap4s1 Aqp1 Areg Arhgap24 Asb13 Asns BC003479 BC004044 Bbs2 Bcap29 Bnip2 Brp44l C1d C1r C1s Car3 Cd1d1 Cd36 Ces3 Chchd6 Chpt1 Chst1 Cidea Cln2 Clp1 Clu Cnn1 Col17a1 Cpt2 Crym Cr…
35	V$NFY_Q6: nuclear factor Y (Y-box binding factor)	92	92	136	5606	10337	-1.21	0.0	2.8	0.21	1810044O22Rik 2010002H18Rik 2610205H19Rik 3300001H21Rik 6330579B17Rik Acad8 Acadl Acat1 Adamdec1 Adk Aldh1a7 Aldh6a1 Antxr1 Aox1 Areg Asns BC019806 Bnip2 Brp44l C1r C1s Car3 Chst1 Clp1 Clu Cnn1 Cryz Cs Ctdspl Dock9 Dp1l1 Dusp10 Echdc1 Eif4e3 Enpep Fasn Fdft1 Foxa1 Fthfd Glcci1 Glul Gpr109b Gstz1 Hadh2 Hibch Hk2 Hoxd8 Id1 Id4 Iigp2 Ilk Insig2 Krt1-15 Krt1-19 Leng1 Lifr Lpl Ly6a Mid1ip1 Mrps31 Nduf…
36	V$SREBP1_Q6	87	87	141	5263	10680	-1.21	0.0	2.82	0.21	0610039N19Rik 2310008M20Rik 2610205H19Rik 6330579B17Rik 9030611N15Rik Acad8 Acadl Acadvl Acas2 Aco1 Aldh6a1 Antxr1 Ap4s1 Arhgap24 BC004044 BC019806 Bbs2 Brp44l C1s Car3 Cd36 Chchd6 Cnn1 Col17a1 Cpt2 Crym Ctdspl Cxcl7 Dock9 Dp1l1 Echdc1 Echs1 Ehd2 Elovl7 Eng Fasn Fbxo9 Fgfr3 Fthfd Gabarapl1 Gem Gnpnat1 Gpr109b Gpr155 Gstm2 Hk2 Hoxd8 Hsdl2 Hspa9a Ilk Kazald1 Krt1-19 Krt2-5 Lass4 Lifr Lpl Ly6a Meox2…
37	V$EVI1_04: ectopic viral integration site 1 encoded factor	158	158	70	11828	4115	-1.23	0.0	0.04	0.0	0610039N19Rik 2010002H18Rik 2310008M20Rik 2610205H19Rik 4933424N09Rik 5430431G03Rik 9030611N15Rik Acad8 Acadvl Acat1 Aco1 Adamdec1 Agtpbp1 Aldh1a1 Aldh1a7 Aldh6a1 Amy1 Antxr1 Aoc3 Aox1 Ap4s1 Areg Asb13 Asns BC003479 Bbs2 Bcap29 Bnip2 Brp44l C1r Car3 Ccnd2 Cd1d1 Cd36 Ces3 Chchd6 Chpt1 Chst1 Cln2 Clp1 Cpt2 Cryz Cs Cutc Cxcl15 Dgat2 Dlat Dnaja1 Dnajd1 Echdc1 Echs1 Efemp1 Ehbp1 Ehd2 Eif4e3 Elovl6 Elo…
38	V$COREBINDINGFACTOR_Q6	63	63	165	5216	10727	-1.25	0.0	0.04	0.0	1810037K07Rik 4933424N09Rik Agtpbp1 Amy1 Antxr1 Aox1 Aqp1 Arhgap24 Asb13 Asns Bnip2 Brp44l C1s Car3 Ccnd2 Cspg4 Ctdspl Cxcl7 Dhrs7 Dnajd1 Efemp1 Fdft1 Figf Fkbp9 Fthfd Gem Glcci1 Gpr109b Gstm2 Gstm3 Hadhb Hk2 Iigp2 Insig2 Irx4 Klhl2 Lifr Lipe Ly6a March5 Meox2 Nrd1 Ogn Pace4 Pkd2l2 Rai2 Rbp4 Rpl5 Rpp14 Sh3d19 Slc15a2 Sncg Sorbs1 Sqrdl St8sia4 Sumf1 Synj2bp Tax1bp1 Tgoln1 Timp3 Tkt Tm4sf12 Ulk2
39	V$CREBATF_Q6	77	77	151	4602	11341	-1.27	0.0	2.78	0.21	2310008M20Rik 2610205H19Rik Aldh6a1 Aqp1 Areg Arhgap24 BC003479 BC004044 BC019806 Bbs2 Bnip2 C1d C1s Car3 Ccnd2 Chpt1 Cln2 Clp1 Clu Col17a1 Crym Dgat2 Dhrs7 Dp1l1 Echs1 Ehbp1 Elovl7 Enpep Fbxo9 Fdft1 Fkbp9 Foxa1 Gabarapl1 Gem Gnpnat1 Gstz1 Hk2 Hoxd8 Hsdl2 Hspa9a Htatsf1 Id1 Irx4 Itih2 Kazald1 Klhl2 Krt1-19 Lass4 Mtch2 Mtmr6 Ndufa5 Nrbf1 Nrd1 Pcmt1 Pdhb Pdk4 Phldb2 Pmvk Ppm1a Ptpru Pygl Rpp14 Sash…
40	V$GATA3_03: GATA-binding factor 3	142	142	86	10728	5215	-1.28	0.0	0.05	0.0	0610039N19Rik 1810037K07Rik 2010002H18Rik 4933424N09Rik 5430431G03Rik 9030611N15Rik Acadvl Acas2 Acat1 Aco1 Adamdec1 Adk Agtpbp1 Aldh1a1 Amy1 Antxr1 Aox1 Areg Arhgap24 Asns BC003479 BC017158 Bbs2 Bcap29 Bnip2 Brp44l C1d C1r C1s Car3 Ccnd2 Cd1d1 Cd36 Ces3 Chpt1 Cidea Cnn1 Crym Cs Cspg4 Cxcl15 Cxcl7 Dgat2 Dhrs7 Dlat Dlst Dnajd1 Dp1l1 Dpp7 Echdc1 Efemp1 Ehbp1 Ehd2 Eif4e3 Elovl6 Elovl7 Eng Fdft1 Fgb …
41	V$HNF4_01_B: Hepatocyte nuclear factor 4	3	3	225	620	15323	-1.28	0.0	0.01	0.0	Fgb Gnpnat1 Pygl
42	V$TATA_C: Retroviral TATA box	58	58	170	4842	11101	-1.3	0.0	0.05	0.0	4933424N09Rik Acad8 Adamdec1 Agtpbp1 Aldh1a7 Aoc3 Areg Arhgap24 Bcap29 Bnip2 C1r Cd36 Chchd6 Cnn1 Cxcl7 Dlat Dnaja1 Eif4e3 Elovl7 Fdft1 Figf Fkbp9 Fthfd Ggt1 Gnpnat1 Gpr109b Gstm2 Gstz1 Hadh2 Hadhb Insig2 Krt1-19 Lifr Lpl Mrps31 Nrbf1 Ogn Orm1 Orm2 Pdcd1lg1 Ppargc1b Rai2 Sash1 Sh3d19 Slc25a19 Snrk Sorbs1 Sspn Stx18 Sumf1 Tagln Tax1bp1 Tm4sf12 Trim29 Ttc7b Tysnd1 Uqcrb Uqcrc1
43	V$AREB6_01: AREB6 (Atp1a1 regulatory element binding factor 6)	39	39	189	3452	12491	-1.33	0.0	0.04	0.0	1810037K07Rik 6330579B17Rik Acadl Asns BC017158 C1s Ccnd2 Cd1d1 Cutc Dock9 Echdc1 Ehd2 Fasn Fdft1 Fgfr3 Fkbp9 Glcci1 Glul Gstm2 Gstm3 Hsdl2 Insig2 Irx4 Krt1-19 Lifr Mtch2 Orm2 Pace4 Pcmt1 Pcx Pdcd1lg1 Ppp2r5a Pygl Sncg Styx Tagln Taldo1 Trim29 Uqcrb
44	V$HNF3B_01: Hepatocyte Nuclear Factor 3beta	160	160	68	11922	4021	-1.37	0.0	0.05	0.0	0610039N19Rik 1810037K07Rik 1810044O22Rik 2010002H18Rik 2310008M20Rik 2610205H19Rik 3300001H21Rik 4933424N09Rik 5430431G03Rik 9030611N15Rik Acad8 Acadl Acadvl Acas2 Acat1 Adamdec1 Adk Agtpbp1 Aldh1a7 Aldh6a1 Amy1 Antxr1 Aoc3 Aox1 Ap4s1 Asb13 BC019806 Bbs2 Bcap29 Bnip2 Brp44l C1d Cd1d1 Cd36 Ces3 Chchd6 Chpt1 Chst1 Clp1 Clu Cnn1 Cpt2 Crym Cryz Cs Cutc Cxcl15 Cxcl7 Dhrs7 Dlat Dlst Dnaja1 Dnajd1 Dpp7…
45	V$SP3_Q3	162	162	66	10551	5392	-1.37	0.0	2.68	0.21	2310008M20Rik 2610205H19Rik 3300001H21Rik 4933424N09Rik 5430431G03Rik 6330579B17Rik 9030611N15Rik Acad8 Acadl Acadvl Acas2 Acat1 Aco1 Adk Aldh1a1 Aldh1a7 Aldh6a1 Antxr1 Aoc3 Aqp1 Areg Arhgap24 Asb13 Asns Atpaf2 BC004044 BC019806 Bbs2 Bcap29 Bnip2 Brp44l C1d C1r Car3 Ccnd2 Cd1d1 Ces3 Chchd6 Chpt1 Chst1 Cln2 Clp1 Clu Cnn1 Col17a1 Cpt2 Crym Cryz Cspg4 Ctdspl Cutc Dhrs7 Dock9 Dp1l1 Dpp7 Dusp10 Echdc1…
46	V$HFH8_01: HNF-3/Fkh Homolog-8	25	25	203	2398	13545	-1.38	0.0	0.03	0.0	Acas2 Car3 Cryz Cs Dlat Dnajd1 Eif4e3 Gabarapl1 Gpr109b Gstm3 Insig2 Klhl2 Leng1 Ly6a Meox2 Mtmr6 Nrd1 Orm1 Osbpl9 Pkd2l2 Prkd2 Rai2 Reck Styx Sumf1
47	V$TEF_Q6	70	70	158	5671	10272	-1.38	0.0	0.06	0.0	4933424N09Rik Acadl Acadvl Acas2 Aco1 Adamdec1 Adk Agtpbp1 Amy1 Ap4s1 BC003479 Bcap29 Cd36 Ces3 Chchd6 Clu Cpt2 Cryz Cs Cutc Cxcl15 Cxcl7 Dhrs7 Echdc1 Echs1 Efemp1 Enpep Fgb Figf Gabarapl1 Glul Gnpnat1 Gpr109b Gstm3 Hadhb Hibadh Htatsf1 Id1 Id4 Il17b Insig2 Itih2 Lass4 Ly6c Meox2 Mtch2 Nrbf1 Ogn Orm1 Orm2 Pdcd1lg1 Pmvk Ptpru Rai2 Rnf14 Rpl5 Rpp14 Slc15a2 Slc25a19 Sos2 Sqrdl Sspn Sycp3 Taldo1 Tax1…
48	V$LDSPOLYA_B: Lentiviral Poly A downstream element	173	173	55	12789	3154	-1.38	0.0	0.05	0.0	0610039N19Rik 1810037K07Rik 2010002H18Rik 3300001H21Rik 5430431G03Rik 6330579B17Rik 9030611N15Rik Acad8 Acadl Acadvl Acas2 Acat1 Aco1 Adamdec1 Adk Agtpbp1 Aldh1a1 Aldh1a7 Aldh6a1 Amy1 Aoc3 Aox1 Ap4s1 Aqp1 Areg Asns Atpaf2 BC017158 BC019806 Bcap29 Bnip2 Brp44l C1d C1r Car3 Ccnd2 Cd1d1 Cd36 Ces3 Chchd6 Chpt1 Chst1 Cidea Cln2 Clu Cnn1 Col17a1 Cpt2 Crym Cs Cspg4 Cutc Cxcl15 Cxcl7 Dgat2 Dhrs7 Dlat Dls…
49	V$NFKB_Q6: NF-kappaB	20	20	208	2010	13933	-1.4	0.0	0.03	0.0	3300001H21Rik Adk Aldh6a1 Amy1 Atpaf2 C1s Cln2 Cpt2 Dpp7 Fkbp9 Ilk Insig2 Kazald1 Mal Meox2 Pdk4 Rnf14 Sorbs1 Stx18 Timp3
50	V$CP2_01: CP2	154	154	74	9997	5946	-1.41	0.0	2.59	0.21	2010002H18Rik 2310008M20Rik 2610205H19Rik 3300001H21Rik 4933424N09Rik 6330579B17Rik 9030611N15Rik Acad8 Acadl Acadvl Acat1 Aco1 Adk Aldh1a7 Aldh6a1 Antxr1 Aoc3 Ap4s1 Aqp1 Areg Arhgap24 Asb13 Asns Atpaf2 BC017158 Bbs2 Bcap29 Brp44l C1d C1r Car3 Ccnd2 Ces3 Chchd6 Chpt1 Chst1 Cln2 Clp1 Clu Col17a1 Cs Cspg4 Cutc Cxcl15 Cxcl7 Dhrs7 Dlat Dlst Dnajd1 Dock9 Dp1l1 Dpp7 Dusp10 Echs1 Efemp1 Ehbp1 Ehd2 Elovl…
51	V$LEF1TCF1_Q4	101	101	127	7844	8099	-1.43	0.0	0.06	0.0	2010002H18Rik 2310008M20Rik Acad8 Adamdec1 Amy1 Aox1 Asb13 BC004044 BC019806 Bbs2 Bnip2 C1d Car3 Ces3 Chchd6 Chpt1 Chst1 Cnn1 Cpt2 Cs Cutc Cxcl15 Dhrs7 Dlst Dnaja1 Dp1l1 Echdc1 Efemp1 Ehbp1 Ehd2 Eif4e3 Elovl6 Fasn Fdft1 Fech Fgb Fkbp9 Fli1 Foxa1 Gabarapl1 Gem Ggt1 Glul Gstm3 Gstz1 Hadh2 Hadhb Hibadh Hk2 Hoxd8 Hspa9a Ilk Insig2 Itih2 Klhl2 Krt2-5 Lifr Lipe Ly6a March5 Mrpl35 Mrps31 Mtch2 Mtmr6 Ndu…
52	V$SF1_Q6	44	44	184	2441	13502	-1.44	0.0	2.78	0.21	0610039N19Rik Acad8 Adamdec1 Asns Bbs2 Bnip2 Brp44l C1d C1r Chchd6 Cnn1 Col17a1 Crym Cspg4 Dhrs7 Dp1l1 Elovl6 Eva1 Fthfd Fzd4 Gabarapl1 Gstm3 Hk2 Hspa9a Iigp2 Ilk Mrps31 Mtch2 Ndufa1 Ndufa9 Ogn Pcx Psen2 Reck Semcap2 Slc15a2 Spon2 Sycp3 Thbd Timp3 Tkt Tm4sf12 Tmem43 Ttc7b
53	V$XFD2_01: Xenopus fork head domain factor 2	44	44	184	3781	12162	-1.46	0.0	0.05	0.0	Acas2 Ap4s1 Asb13 Car3 Cidea Cryz Cs Dlat Dnajd1 Eif4e3 Elovl7 Enpep Fech Fkbp9 Fli1 Gabarapl1 Gpr109b Gstm3 Hadhb Il17b Insig2 Klhl2 Leng1 Lpl Ly6a Ly6c Meox2 Mtmr6 Ndufa9 Nrd1 Orm1 Osbpl9 Ppargc1b Prkd2 Psen2 Ptpru Rai2 Reck Sorbs1 Sqrdl Styx Sumf1 Tysnd1 Uqcrc1
54	V$ATF4_Q2: activating transcription factor 4	65	65	163	3852	12091	-1.48	0.0	2.57	0.21	2610205H19Rik Acas2 Aldh6a1 Areg Arhgap24 Asb13 BC003479 BC019806 Bcap29 Brp44l C1d Ccnd2 Chchd6 Crym Cs Dgat2 Dnaja1 Dp1l1 Elovl7 Fgb Foxa1 Fzd4 Gabarapl1 Gem Gnpnat1 Gpr109b Gstz1 Hadhb Hk2 Hoxd8 Hsdl2 Hspa9a Id1 Id4 Iigp2 Insig2 Krt1-15 Krt1-19 Lifr Mal Mid1ip1 Mrps31 Mtch2 Ndufa9 Nrd1 Pace4 Pcmt1 Pdhb Phldb2 Pmvk Ppm1a Ptpru Rpp14 Sash1 Sdpr Sema4a Sorbs1 Spon2 Stc2 Stx18 Sumf1 Synj2bp Timp3 …
55	V$CREB_Q2_01	80	80	148	4874	11069	-1.48	0.0	2.5	0.21	2310008M20Rik 2610205H19Rik 3300001H21Rik Aldh6a1 Aqp1 Areg Arhgap24 BC003479 BC004044 BC019806 Bbs2 Bcap29 Bnip2 C1d C1s Ccnd2 Cd1d1 Chpt1 Cln2 Clp1 Dgat2 Dhrs7 Dlat Dock9 Dp1l1 Echs1 Ehbp1 Elovl7 Enpep Fbxo9 Fdft1 Fkbp9 Foxa1 Gabarapl1 Gem Glcci1 Gnpnat1 Gstz1 Hk2 Hoxd8 Hsdl2 Hspa9a Htatsf1 Id1 Id4 Irx4 Itih2 Kazald1 Krt1-19 Krt2-5 Lass4 Mtmr6 Ndufa5 Nrbf1 Nrd1 Osbpl9 Pdhb Pdk4 Phlda3 Phldb2 Pm…
56	V$PITX2_Q2: pituitary homeobox factor 2	87	87	141	6832	9111	-1.5	0.0	0.07	0.0	0610039N19Rik 2010002H18Rik 4933424N09Rik 5430431G03Rik Acad8 Acadvl Agtpbp1 Amy1 Aoc3 Aox1 Ap4s1 Asns BC003479 BC019806 Bbs2 Bnip2 C1d C1s Cd36 Chchd6 Chpt1 Cln2 Clp1 Clu Cnn1 Cspg4 Cutc Dgat2 Dhrs7 Dlat Dnajd1 Echs1 Ehbp1 Elovl7 Enpep Fech Fgb Figf Fkbp9 Gem Glul Gnpnat1 Gpr109b Gstm2 Hk2 Htatsf1 Id1 Iigp2 Kazald1 Klhl2 Krt1-15 Krt2-5 Lass4 Ly6a March5 Meox2 Mrpl35 Ndufa1 Ndufa9 Nrbf1 Ogn Orm1 …
57	V$EFC_Q6	137	137	91	8833	7110	-1.51	0.0	2.42	0.21	0610039N19Rik 1810037K07Rik 1810044O22Rik 2310008M20Rik 3300001H21Rik 4933424N09Rik 6330579B17Rik Acadvl Acas2 Adk Aldh1a1 Aldh6a1 Amy1 Aoc3 Aox1 Ap4s1 Aqp1 Areg Arhgap24 Asb13 Atpaf2 BC003479 BC019806 Bbs2 Bcap29 Bnip2 Brp44l C1s Car3 Cd1d1 Chchd6 Chpt1 Chst1 Cidea Cln2 Cryz Cutc Cxcl15 Cxcl7 Dhrs7 Dlat Dlst Dnaja1 Dnajd1 Dp1l1 Dpp7 Echs1 Efemp1 Ehbp1 Ehd2 Eif4e3 Elovl6 Elovl7 Eng Enpep Eva1 Fas…
58	V$SMAD3_Q6	142	142	86	9196	6747	-1.55	0.0	2.39	0.21	0610039N19Rik 1810037K07Rik 2310008M20Rik 5430431G03Rik 6330579B17Rik 9030611N15Rik Acad8 Acadl Acadvl Acas2 Acat1 Aco1 Adk Aldh6a1 Aoc3 Aox1 Ap4s1 Aqp1 Areg Arhgap24 BC003479 BC019806 Bbs2 Bcap29 C1d C1r Cd1d1 Chchd6 Chpt1 Cidea Cln2 Clp1 Clu Cnn1 Cpt2 Cryz Cspg4 Ctdspl Cutc Cxcl15 Dgat2 Dlst Dnaja1 Dnajd1 Dock9 Dp1l1 Dpp7 Echs1 Efemp1 Ehbp1 Elovl6 Elovl7 Eng Enpep Fasn Fbxo9 Fgb Fgfr3 Foxa1 Fth…
59	V$FREAC2_01: Fork head RElated ACtivator-2	21	21	207	996	14947	-1.56	0.0	2.97	0.21	2010002H18Rik Brp44l Cidea Elovl6 Fgb Hibadh Hoxd8 Htatsf1 Lipe Meox2 Nrd1 Ogn Ppm1a Ppp2r5a Pygl Rbp4 Sema4a Snrk Suox Ulk2 Uqcrc1
60	V$ETS2_B: c-Ets-2 binding sites	53	53	175	4394	11549	-1.57	0.0	0.06	0.0	0610039N19Rik 1810037K07Rik 3300001H21Rik 6330579B17Rik 9030611N15Rik Agtpbp1 Aldh1a7 Amy1 Aoc3 Aox1 Aqp1 BC017158 BC019806 Brp44l Ccnd2 Chchd6 Cln2 Cryz Cspg4 Cxcl7 Dhrs7 Ehd2 Eif4e3 Eng Enpep Fbxo9 Figf Fthfd Gem Ggt1 Gstm2 Gstm3 Hibadh Id1 Leng1 Ly6a Ly6c Orm1 Osbpl9 Ppargc1b Prkd2 Rai2 Rbp4 Sncg Sqrdl Sspn St8sia4 Stc2 Synj2bp Tgoln1 Thumpd3 Tm4sf12 Tmem43
61	V$RSRFC4_Q2	10	10	218	360	15583	-1.58	0.0	3.29	0.31	5430431G03Rik Amy1 Aqp1 BC003479 Brp44l Cidea Clu Meox2 Nrd1 Pmvk
62	V$IRF_Q6_01	96	96	132	7433	8510	-1.59	0.0	0.08	0.0	1810044O22Rik 3300001H21Rik 6330579B17Rik 9030611N15Rik Acad8 Acadl Acat1 Adamdec1 Agtpbp1 Aldh1a1 Aldh1a7 Amy1 Antxr1 Aox1 Areg Arhgap24 BC017158 BC019806 Bnip2 C1d C1s Car3 Cd1d1 Clu Cpt2 Cryz Cspg4 Cutc Cxcl7 Dgat2 Dhrs7 Dock9 Dusp10 Ehbp1 Ehd2 Enpep Fech Fgb Figf Fkbp9 Fli1 Foxa1 Fthfd Glul Gpr109b Gpr155 Gstm2 Gstm3 Hadh2 Hadhb Hibadh Hsdl2 Id1 Id4 Iigp2 Itih2 Klhl2 Krt1-15 Leng1 Mal March5 …
63	V$PAX3_B: Pax-3 binding sites	148	148	80	9639	6304	-1.6	0.0	2.34	0.21	1810044O22Rik 2310008M20Rik 2610205H19Rik 3300001H21Rik 4933424N09Rik 5430431G03Rik 6330579B17Rik Acad8 Acadl Acadvl Adk Aldh1a1 Aldh1a7 Aldh6a1 Aoc3 Ap4s1 Aqp1 Areg Asb13 Atpaf2 BC004044 BC017158 BC019806 Bbs2 Bcap29 Bnip2 Brp44l C1d C1r C1s Car3 Ccnd2 Cd1d1 Ces3 Chchd6 Chpt1 Cidea Cln2 Clp1 Clu Cpt2 Crym Cryz Ctdspl Cxcl7 Dgat2 Dlst Dnaja1 Dnajd1 Dock9 Dusp10 Echdc1 Echs1 Ehbp1 Ehd2 Eif4e3 Elov…
64	V$AML_Q6	41	41	187	3509	12434	-1.64	0.0	0.06	0.0	1810037K07Rik 1810044O22Rik 4933424N09Rik Agtpbp1 Aldh1a7 Aox1 Asb13 Asns Brp44l C1s Car3 Ctdspl Cxcl7 Dnajd1 Efemp1 Fdft1 Figf Fthfd Gem Gpr109b Gstm2 Gstm3 Gstz1 Hk2 Lifr Lipe Meox2 Ogn Pace4 Rai2 Rpp14 Sncg Sqrdl St8sia4 Sumf1 Tax1bp1 Tgoln1 Timp3 Tkt Tm4sf12 Ulk2
65	V$HNF4_DR1_Q3	191	191	37	12725	3218	-1.64	0.0	2.54	0.21	1810037K07Rik 1810044O22Rik 2310008M20Rik 4933424N09Rik 5430431G03Rik 6330579B17Rik 9030611N15Rik Acad8 Acadvl Acas2 Acat1 Aco1 Adamdec1 Adk Agtpbp1 Aldh1a7 Aldh6a1 Amy1 Antxr1 Aoc3 Ap4s1 Aqp1 Arhgap24 Asb13 Asns BC019806 Bbs2 Bnip2 C1d C1r Car3 Ccnd2 Cd1d1 Cd36 Ces3 Chchd6 Chpt1 Chst1 Cidea Cln2 Clp1 Clu Col17a1 Cpt2 Crym Cryz Cs Cspg4 Cxcl15 Cxcl7 Dgat2 Dhrs7 Dlat Dlst Dnaja1 Dnajd1 Dp1l1 Dpp7 …
66	V$VMYB_01: v-Myb	172	172	56	11358	4585	-1.65	0.0	2.38	0.21	0610039N19Rik 1810037K07Rik 1810044O22Rik 2010002H18Rik 2310008M20Rik 2610205H19Rik 3300001H21Rik 4933424N09Rik 5430431G03Rik 9030611N15Rik Acad8 Acadl Acadvl Acas2 Acat1 Adamdec1 Adk Agtpbp1 Aldh1a1 Aldh1a7 Aldh6a1 Antxr1 Aox1 Ap4s1 Aqp1 Arhgap24 Atpaf2 BC003479 BC004044 BC017158 Bbs2 Bcap29 Bnip2 Brp44l Car3 Cd1d1 Cd36 Ces3 Chpt1 Chst1 Cidea Clp1 Clu Cnn1 Col17a1 Cpt2 Crym Cryz Cs Cspg4 Cutc Cx…
67	V$HFH1_01: HNF-3/Fkh Homolog 1	22	22	206	2109	13834	-1.65	0.0	0.04	0.0	Acas2 Adamdec1 Cryz Dlat Dnajd1 Eif4e3 Fgb Gabarapl1 Itih2 Klhl2 Ly6a Mtmr6 Nrd1 Orm1 Osbpl9 Prkd2 Rai2 Reck Slco3a1 Styx Sumf1 Ulk2
68	V$USF_Q6: upstream stimulating factor	153	153	75	10019	5924	-1.66	0.0	2.26	0.21	0610039N19Rik 1810037K07Rik 1810044O22Rik 2310008M20Rik 4933424N09Rik 5430431G03Rik 6330579B17Rik 9030611N15Rik Acadl Acas2 Acat1 Aco1 Adamdec1 Adk Aldh1a7 Aldh6a1 Aoc3 Ap4s1 Aqp1 Areg Arhgap24 Asb13 Asns Atpaf2 BC004044 BC017158 BC019806 Bcap29 Brp44l C1d C1r Car3 Ccnd2 Cd1d1 Ces3 Chchd6 Chpt1 Chst1 Cln2 Cnn1 Col17a1 Cpt2 Cryz Cspg4 Ctdspl Cutc Cxcl15 Cxcl7 Dgat2 Dhrs7 Dlat Dnaja1 Dpp7 Dusp10 Ec…
69	V$OCT1_06: octamer-binding factor 1	116	116	112	8772	7171	-1.72	0.0	0.1	0.0	0610039N19Rik 1810037K07Rik 2010002H18Rik 2310008M20Rik 3300001H21Rik 4933424N09Rik 9030611N15Rik Acad8 Acadl Acas2 Acat1 Adamdec1 Agtpbp1 Amy1 Aoc3 Ap4s1 Aqp1 Arhgap24 Asb13 Asns BC003479 BC004044 BC017158 Bbs2 Bcap29 Bnip2 C1r C1s Car3 Cd1d1 Cd36 Ces3 Cpt2 Crym Cs Cxcl15 Cxcl7 Dhrs7 Dlat Dlst Dnajd1 Dpp7 Echdc1 Efemp1 Eif4e3 Enpep Eva1 Fdft1 Figf Fli1 Fzd4 Gabarapl1 Glul Gnpnat1 Gpr109b Gstm2 H…
70	V$CMYB_01: c-Myb	55	55	173	3262	12681	-1.77	0.0	2.28	0.21	1810037K07Rik 2610205H19Rik 3300001H21Rik 4933424N09Rik 6330579B17Rik 9030611N15Rik Acadl Aldh6a1 Ap4s1 Arhgap24 Asb13 Bnip2 Brp44l C1d Ccnd2 Cd1d1 Clp1 Crym Dhrs7 Dnaja1 Efemp1 Eng Eva1 Glcci1 Hibadh Htatsf1 Id1 Iigp2 Il17b Krt1-19 Lass4 Leng1 Lipe Ly6c Mtch2 Niban Nrbf1 Nrd1 Osbpl9 Pcmt1 Pdhb Rai2 Rpl5 Rpp14 Slc40a1 Slco3a1 Snrk Sos2 Sspn Tdrd3 Thumpd3 Timp3 Trim29 Tysnd1 Ulk2
71	V$GATA1_03: GATA-binding factor 1	70	70	158	5508	10435	-1.83	0.0	0.1	0.0	0610039N19Rik 1810037K07Rik 4933424N09Rik Acad8 Acadvl Agtpbp1 Aoc3 Aox1 Ap4s1 Asns BC019806 Bbs2 Brp44l C1d C1r C1s Cd1d1 Cln2 Clp1 Cpt2 Cryz Cspg4 Cxcl15 Dhrs7 Dp1l1 Ehbp1 Elovl6 Eng Eva1 Fbxo9 Fgb Fzd4 Gabarapl1 Gnpnat1 Gpr109b Gpr155 Hadh2 Hadhb Hk2 Hspa9a Iigp2 Kazald1 Klhl2 Krt1-15 Lass4 Lifr Lipe Lpl March5 Mrpl35 Mrps31 Mtch2 Mtmr6 Ndufa1 Nrbf1 Pmvk Ptpru Rnf14 Sdpr Sema4a Sh3d19 Slc5a6 S…
72	V$E2F_Q4_01	51	51	177	3015	12928	-1.84	0.0	2.21	0.21	5430431G03Rik 6330579B17Rik Acat1 Ap4s1 Areg Asb13 Atpaf2 Brp44l C1d Ccnd2 Cpt2 Cryz Cs Dgat2 Dhrs7 Dlat Dlst Dusp10 Echs1 Elovl6 Fasn Fbxo9 Fdft1 Fli1 Fzd4 Glcci1 Gpr155 Gstz1 Htatsf1 Il17b Irx4 Lpl Mal Mid1ip1 Mrps31 Ndufa1 Orm1 Orm2 Pmvk Ppm1a Rbp4 Rpl5 Slc25a19 Sorbs1 Sos2 Sox7 Stc2 Suox Tdrd3 Timp3 Ulk2
73	V$XFD1_01: Xenopus fork head domain factor 1	30	30	198	2649	13294	-1.85	0.0	0.07	0.0	2610205H19Rik Acad8 Adamdec1 Aldh6a1 C1d Cd36 Cutc Cxcl15 Cxcl7 Dusp10 Echs1 Elovl6 Eng Enpep Fgb Figf Gabarapl1 Gpr155 Id1 Pkd2l2 Reck Rpp14 Slc25a19 Slc40a1 Sorbs1 Spon2 Synj2bp Tdrd3 Thumpd3 Tm4sf12
74	V$FOXJ2_01: fork head box J 2	103	103	125	7787	8156	-1.89	0.0	0.13	0.0	1810044O22Rik Acadl Acadvl Acas2 Acat1 Adamdec1 Agtpbp1 Amy1 Ap4s1 Asb13 Atpaf2 BC003479 Bcap29 Bnip2 C1d Car3 Cd1d1 Cd36 Ces3 Chpt1 Chst1 Cnn1 Crym Cryz Cutc Cxcl7 Dhrs7 Dlat Dnajd1 Efemp1 Eif4e3 Elovl6 Elovl7 Eng Enpep Fech Fgb Figf Fkbp9 Foxa1 Gabarapl1 Ggt1 Glul Gnpnat1 Gpr155 Gstm3 Hadh2 Hadhb Id1 Id4 Il17b Insig2 Klhl2 Krt1-15 Krt2-5 Leng1 Lifr Lpl Ly6a Ly6c Mid1ip1 Mrpl35 Mrps31 Mtch2 Mtmr…
75	V$VMYB_02: v-Myb	44	44	184	2564	13379	-1.92	0.0	2.18	0.21	1810037K07Rik 2610205H19Rik 4933424N09Rik 5430431G03Rik Acadl Acas2 Aldh6a1 Aqp1 Bnip2 Brp44l Cd1d1 Clp1 Cutc Cxcl15 Dnaja1 Glul Gstm2 Hadhb Id1 Il17b Klhl2 Krt1-15 Mrps31 Mtch2 Mtmr6 Ndufa1 Nrd1 Pace4 Pcx Pdhb Phlda3 Pkd2l2 Prkd2 Ptpru Rnf14 Rpp14 Sdpr Slco3a1 Sncg Stc2 Sycp3 Tgoln1 Tkt Tysnd1
76	V$E2F_Q3_01	86	86	142	5457	10486	-1.93	0.0	1.89	0.06	1810044O22Rik 2310008M20Rik 5430431G03Rik 6330579B17Rik Acadvl Acat1 Agtpbp1 Aldh6a1 Ap4s1 Areg Asb13 Atpaf2 BC003479 BC004044 BC019806 Brp44l C1d Ccnd2 Chst1 Cpt2 Crym Cryz Cs Ctdspl Dgat2 Dhrs7 Dlat Dlst Dnaja1 Dnajd1 Dusp10 Echdc1 Echs1 Elovl6 Fasn Fbxo9 Fdft1 Fech Fli1 Fzd4 Glcci1 Gnpnat1 Gpr155 Gstz1 Hadh2 Hsdl2 Htatsf1 Id1 Il17b Irx4 Kazald1 Krt1-19 Leng1 Lpl Mal March5 Meox2 Mid1ip1 Mrpl35…
77	V$IRF_Q6	50	50	178	4048	11895	-1.95	0.0	0.11	0.0	3300001H21Rik 9030611N15Rik Acadl Acat1 Adamdec1 Agtpbp1 Aldh1a1 Amy1 BC017158 Bnip2 C1d Car3 Cryz Cutc Dnajd1 Dusp10 Ehbp1 Enpep Fgb Fli1 Foxa1 Fthfd Glul Gpr155 Gstm2 Hadhb Hsdl2 Id1 Iigp2 Mtch2 Ndufa9 Ogn Osbpl9 Pace4 Pdcd1lg1 Pdk4 Pmvk Pygl Rai2 Rnf14 Rpp14 Slc15a2 Snrk Sqrdl Styx Sumf1 Synj2bp Syt12 Tax1bp1 Tdrd3
78	V$SMAD4_Q6	103	103	125	6649	9294	-1.95	0.0	1.82	0.05	0610039N19Rik 2610205H19Rik 6330579B17Rik 9030611N15Rik Acad8 Acadl Acadvl Acas2 Acat1 Aco1 Aldh6a1 Aox1 Aqp1 Arhgap24 Asns Atpaf2 BC004044 Bnip2 Brp44l C1d Ccnd2 Cd1d1 Chchd6 Chst1 Clu Col17a1 Cryz Ctdspl Dock9 Dp1l1 Dpp7 Echs1 Efemp1 Eif4e3 Eng Enpep Eva1 Fasn Fbxo9 Fgb Fgfr3 Fkbp9 Fthfd Gem Glcci1 Gpr109b Gstm2 Hadh2 Hibch Hsdl2 Hspa9a Htatsf1 Id4 Iigp2 Il17b Kazald1 Klhl2 Krt1-15 Krt1-19 Lpl …
79	V$FOX_Q2	166	166	62	12138	3805	-1.95	0.0	0.11	0.0	0610039N19Rik 1810037K07Rik 1810044O22Rik 2010002H18Rik 2310008M20Rik 2610205H19Rik 3300001H21Rik 4933424N09Rik 5430431G03Rik 9030611N15Rik Acad8 Acadl Acadvl Acas2 Acat1 Adamdec1 Adk Agtpbp1 Aldh6a1 Amy1 Antxr1 Aoc3 Ap4s1 Areg Arhgap24 Asb13 BC003479 BC019806 Bbs2 Bcap29 Bnip2 Brp44l C1d Car3 Cd1d1 Cd36 Ces3 Chchd6 Chpt1 Chst1 Clp1 Clu Cnn1 Cpt2 Crym Cryz Cs Cutc Cxcl15 Cxcl7 Dhrs7 Dlat Dlst Dna…
80	V$FREAC7_01: Fork head RElated ACtivator-7	84	84	144	6434	9509	-1.95	0.0	0.14	0.0	2010002H18Rik 4933424N09Rik 5430431G03Rik Acadl Acas2 Agtpbp1 Amy1 Ap4s1 Asb13 BC003479 Bnip2 C1d Car3 Cd1d1 Cd36 Cidea Cryz Cs Cutc Cxcl7 Dlat Dnajd1 Eif4e3 Elovl7 Eng Enpep Fech Fgb Fkbp9 Fli1 Gabarapl1 Gpr109b Gstm3 Hadh2 Hadhb Hoxd8 Id1 Il17b Insig2 Klhl2 Leng1 Lpl Ly6a Ly6c Meox2 Mrpl35 Mtmr6 Ndufa5 Ndufa9 Nrbf1 Nrd1 Orm1 Osbpl9 Pdhb Phlda3 Pkd2l2 Ppargc1b Ppm1a Prkd2 Psen2 Pygl Rai2 Rbp4 Re…
81	V$VMAF_01: v-Maf	151	151	77	9999	5944	-1.95	0.0	1.87	0.06	0610039N19Rik 1810037K07Rik 1810044O22Rik 2010002H18Rik 2310008M20Rik 2610205H19Rik 9030611N15Rik Acas2 Acat1 Aco1 Adamdec1 Adk Agtpbp1 Aldh6a1 Amy1 Aqp1 Areg Arhgap24 Asb13 Atpaf2 BC003479 BC004044 BC017158 Bbs2 Bcap29 Bnip2 Brp44l C1d Car3 Ccnd2 Chpt1 Chst1 Cidea Cln2 Clu Cnn1 Col17a1 Crym Cspg4 Ctdspl Cutc Cxcl7 Dhrs7 Dlst Dnaja1 Dock9 Dp1l1 Dpp7 Echdc1 Echs1 Efemp1 Ehbp1 Ehd2 Elovl7 Eng Enpep…
82	V$SOX9_B1: SOX (SRY-related HMG box)	119	119	109	8875	7068	-1.96	0.0	0.14	0.0	0610039N19Rik 1810037K07Rik 1810044O22Rik 2010002H18Rik 2310008M20Rik 2610205H19Rik 3300001H21Rik 9030611N15Rik Acadl Acas2 Acat1 Adamdec1 Agtpbp1 Aldh1a7 Amy1 Antxr1 Ap4s1 Aqp1 Arhgap24 Asns Bnip2 C1d Car3 Cd36 Ces3 Cln2 Clp1 Cnn1 Cpt2 Cryz Cspg4 Cutc Cxcl7 Dhrs7 Dlat Dnaja1 Dock9 Echs1 Efemp1 Ehbp1 Ehd2 Elovl6 Elovl7 Enpep Eva1 Fbxo9 Fech Fgb Figf Fli1 Gabarapl1 Ggt1 Glul Gstm2 Gstm3 Hadhb Hiba…
83	V$DR3_Q4: direct repeat 3	25	25	203	2250	13693	-1.98	0.0	0.07	0.0	2310008M20Rik 2610205H19Rik 6330579B17Rik Acat1 Bbs2 Col17a1 Cryz Cs Dhrs7 Echs1 Fdft1 Fgfr3 Hadh2 Id1 Mal March5 Mtch2 Nrd1 Pcx Pdhb Pmvk Ptpru Sdpr Snrk Spon2
84	V$TGIF_01: TGIF (5'TG3' interacting factor)	70	70	158	4375	11568	-1.99	0.0	1.87	0.06	0610039N19Rik 2010002H18Rik 3300001H21Rik 6330579B17Rik Acadl Aldh1a7 Aox1 Ap4s1 Aqp1 Areg Atpaf2 Bbs2 Cpt2 Crym Cs Cxcl15 Dgat2 Dp1l1 Echs1 Efemp1 Eif4e3 Elovl7 Eng Enpep Fasn Fgfr3 Fkbp9 Fli1 Fthfd Fzd4 Gem Glcci1 Glul Gstm2 Gstm3 Gstz1 Hibch Hk2 Insig2 Krt1-15 Ly6c March5 Mrpl35 Mrps31 Mtch2 Ndufa1 Ndufa5 Niban Ogn Pmvk Ppm1a Ppp2r5a Prkd2 Psen2 Ptpru Pygl Rnf14 Rpl5 Sema4a Slc40a1 Slc5a6 Snrk…
85	V$MYCMAX_02: c-Myc:Max heterodimer	71	71	157	5506	10437	-1.99	0.0	0.14	0.0	1810044O22Rik 5430431G03Rik 6330579B17Rik 9030611N15Rik Acat1 Adamdec1 Adk Agtpbp1 Aldh6a1 Aoc3 Atpaf2 BC003479 BC004044 BC017158 BC019806 Bcap29 Bnip2 Ccnd2 Cd36 Chst1 Cln2 Cryz Cs Cspg4 Cutc Dgat2 Dlat Dpp7 Echdc1 Efemp1 Ehd2 Elovl6 Elovl7 Fech Figf Fkbp9 Gstm2 Hspa9a Ilk Insig2 Lifr Lpl Ly6d Meox2 Mid1ip1 Mrpl35 Mtch2 Mtmr6 Ndufa5 Niban Nrbf1 Nrd1 Ogn Orm1 Pace4 Pcx Pdhb Phlda3 Pkd2l2 Ppargc1b…
86	V$NFMUE1_Q6	13	13	215	567	15376	-2.0	0.0	2.69	0.21	2310008M20Rik 6330579B17Rik Atpaf2 Fasn Gpr155 Gstz1 Hsdl2 Mrpl35 Ndufa9 Pdhb Ppargc1b Slc25a19 Uqcrc1
87	V$AHRARNT_01: aryl hydrocarbon receptor:Arnt heterodimers	20	20	208	1002	14941	-2.0	0.0	2.45	0.21	Acad8 Acat1 Aldh1a1 Arhgap24 Cutc Gstm2 Hspa9a Pcmt1 Pmvk Prkd2 Ptpru Reck Semcap2 Slc25a19 Slco3a1 Stc2 Sumf1 Syt12 Tdrd3 Timp3
88	V$CDPCR3HD_01: cut-like homeodomain protein	65	65	163	5078	10865	-2.0	0.0	0.13	0.0	9030611N15Rik Acad8 Acadl Acadvl Aox1 Ap4s1 Aqp1 Asns C1s Car3 Cd1d1 Clp1 Cnn1 Cpt2 Cryz Dhrs7 Dock9 Dp1l1 Dusp10 Echs1 Efemp1 Ehbp1 Eif4e3 Elovl7 Enpep Fech Fgb Figf Fzd4 Gem Ggt1 Glul Gpr109b Gstm2 Hadh2 Hadhb Hibch Hk2 Hoxd8 Iigp2 Ilk Itih2 Krt1-15 March5 Mid1ip1 Mtch2 Ndufa1 Nrbf1 Pdk4 Phlda3 Pkd2l2 Ptpru Pygl Rbp4 Sh3d19 Slc25a19 Sspn Styx Sycp3 Taldo1 Timp3 Tkt Tm4sf12 Trim29 Uqcrc1
89	V$IRF7_01: interferon regulatory factor 7	122	122	106	9034	6909	-2.05	0.0	0.17	0.0	0610039N19Rik 6330579B17Rik 9030611N15Rik Acad8 Acadl Acas2 Aco1 Adamdec1 Adk Agtpbp1 Aldh1a1 Aldh1a7 Aldh6a1 Amy1 Antxr1 Aox1 Areg Arhgap24 Asb13 Asns BC003479 Bbs2 Bnip2 Brp44l C1r C1s Car3 Cd1d1 Cd36 Chpt1 Cln2 Clu Cpt2 Crym Cryz Cs Cspg4 Cutc Cxcl7 Dlat Dnaja1 Dock9 Dp1l1 Dpp7 Dusp10 Echs1 Ehbp1 Elovl7 Eng Fbxo9 Fech Fgb Figf Fli1 Foxa1 Fthfd Glul Gpr109b Gpr155 Gstz1 Hadh2 Hadhb Hibch Hoxd8 …
90	V$E2F_Q6_01	33	33	195	1862	14081	-2.05	0.0	2.15	0.21	6330579B17Rik Acat1 Ap4s1 Asb13 Atpaf2 Brp44l C1d Ccnd2 Cs Dhrs7 Dlat Dlst Dusp10 Elovl6 Fbxo9 Fli1 Glcci1 Gstz1 Il17b Irx4 Lpl Mid1ip1 Ndufa1 Orm1 Orm2 Pmvk Ppm1a Rbp4 Rpl5 Slc25a19 Suox Timp3 Ulk2
91	V$PPARG_03: PPAR (peroxisome proliferator-activated receptor gamma)	82	82	146	6235	9708	-2.07	0.0	0.16	0.0	0610039N19Rik 2010002H18Rik 4933424N09Rik 5430431G03Rik Acas2 Acat1 Adk Aldh1a7 Aldh6a1 Aoc3 BC017158 Bbs2 C1d C1s Ccnd2 Cd36 Chchd6 Cln2 Cs Cspg4 Cutc Dgat2 Dlat Dpp7 Echdc1 Echs1 Ehbp1 Ehd2 Eif4e3 Enpep Fasn Fbxo9 Fgb Fgfr3 Fli1 Fthfd Fzd4 Gabarapl1 Gem Ggt1 Gnpnat1 Gpr109b Gstm2 Gstm3 Hadh2 Hibch Hk2 Hspa9a Htatsf1 Id1 Id4 Il17b Lass4 Lifr Lpl Ly6a Ly6d Mrps31 Ndufa9 Orm1 Pcx Pdcd1lg1 Pdk4 Pse…
92	V$FOXD3_01: fork head box D3	189	189	39	13668	2275	-2.08	0.0	0.1	0.0	0610039N19Rik 1810037K07Rik 1810044O22Rik 2010002H18Rik 2310008M20Rik 3300001H21Rik 4933424N09Rik 5430431G03Rik 9030611N15Rik Acad8 Acadl Acadvl Acas2 Acat1 Adamdec1 Adk Agtpbp1 Aldh1a1 Aldh1a7 Aldh6a1 Amy1 Antxr1 Aoc3 Ap4s1 Aqp1 Areg Asb13 Asns BC003479 BC019806 Bbs2 Bcap29 Bnip2 Brp44l C1d C1r Car3 Cd1d1 Cd36 Ces3 Chchd6 Chpt1 Chst1 Clp1 Clu Cnn1 Cpt2 Crym Cryz Cs Cutc Cxcl15 Cxcl7 Dgat2 Dhrs7 …
93	V$DR4_Q2: direct repeat 4	203	203	25	13722	2221	-2.09	0.0	2.16	0.21	0610039N19Rik 1810037K07Rik 1810044O22Rik 2010002H18Rik 2310008M20Rik 2610205H19Rik 3300001H21Rik 4933424N09Rik 5430431G03Rik 6330579B17Rik 9030611N15Rik Acad8 Acadl Acadvl Acas2 Aco1 Adamdec1 Agtpbp1 Aldh1a1 Aldh6a1 Amy1 Antxr1 Aoc3 Ap4s1 Aqp1 Areg Arhgap24 Asns Atpaf2 BC003479 BC004044 BC017158 BC019806 Bbs2 Bcap29 Bnip2 Brp44l C1d C1r C1s Car3 Ccnd2 Cd1d1 Ces3 Chchd6 Chpt1 Chst1 Cidea Cln2 Clu…
94	V$CACCCBINDINGFACTOR_Q6	24	24	204	1276	14667	-2.09	0.0	2.25	0.21	2610205H19Rik Acas2 Aldh6a1 Ap4s1 Brp44l C1r Ctdspl Dp1l1 Fgfr3 Glul Gstm2 Hibadh Id1 Id4 Kazald1 Krt1-15 Lipe Nrd1 Osbpl9 Phlda3 Ptpru Slco3a1 Tagln Tgoln1
95	V$E2A_Q2	142	142	86	9445	6498	-2.1	0.0	1.63	0.02	0610039N19Rik 1810037K07Rik 2010002H18Rik 2310008M20Rik 2610205H19Rik 9030611N15Rik Acad8 Acadvl Acat1 Aco1 Adamdec1 Adk Aldh1a1 Aldh6a1 Antxr1 Aoc3 Aox1 Ap4s1 Aqp1 Areg Arhgap24 Asns Atpaf2 BC004044 BC017158 Bbs2 Bcap29 Bnip2 C1d C1r Car3 Ces3 Chst1 Cln2 Clp1 Clu Cnn1 Col17a1 Cpt2 Crym Cs Cutc Dhrs7 Dlat Dlst Dp1l1 Dpp7 Efemp1 Ehbp1 Ehd2 Eif4e3 Elovl7 Eng Enpep Fasn Fbxo9 Fdft1 Fech Fgfr3 Fzd4 G…
96	V$CAAT_01: cellular and viral CCAAT box	144	144	84	9594	6349	-2.1	0.0	1.61	0.02	1810037K07Rik 1810044O22Rik 2010002H18Rik 2610205H19Rik 3300001H21Rik 4933424N09Rik 5430431G03Rik 6330579B17Rik 9030611N15Rik Acad8 Acat1 Adamdec1 Adk Aldh1a7 Aldh6a1 Antxr1 Aox1 Ap4s1 Aqp1 Areg Asb13 Asns BC003479 Bcap29 Bnip2 Brp44l C1d C1r C1s Car3 Cd36 Chchd6 Chst1 Clp1 Clu Cnn1 Col17a1 Cpt2 Cryz Cs Ctdspl Dgat2 Dlst Dnajd1 Dock9 Dp1l1 Dpp7 Dusp10 Echdc1 Ehbp1 Ehd2 Eif4e3 Eng Enpep Fasn Fbxo9…
97	V$CREB_Q4_01	73	73	155	4639	11304	-2.11	0.0	1.68	0.02	2310008M20Rik Aldh6a1 Aqp1 Areg Arhgap24 BC003479 BC004044 BC019806 Bbs2 Bnip2 C1d C1s Car3 Ccnd2 Chpt1 Cln2 Clp1 Col17a1 Crym Dgat2 Dhrs7 Dlat Dnaja1 Dp1l1 Ehbp1 Elovl7 Enpep Fbxo9 Fdft1 Fkbp9 Foxa1 Gabarapl1 Gem Gnpnat1 Gstz1 Hk2 Hoxd8 Hsdl2 Hspa9a Htatsf1 Id1 Irx4 Kazald1 Klhl2 Lass4 Mtch2 Mtmr6 Ndufa5 Nrbf1 Nrd1 Osbpl9 Pcmt1 Pdhb Pdk4 Pmvk Ppm1a Ptpru Rpp14 Sash1 Sdpr Sema4a Slc15a2 Snrk Spon…
98	V$TANTIGEN_B: Major T-antigen binding sites	19	19	209	1777	14166	-2.11	0.0	0.07	0.0	0610039N19Rik Acadvl Aoc3 BC003479 Cutc Dhrs7 Dlat Dnajd1 Elovl6 Eva1 Glul Lifr Nrbf1 Nrd1 Ogn Rnf14 Rpl5 Sema4a Slc25a19
99	V$HNF6_Q6	17	17	211	1627	14316	-2.12	0.0	0.07	0.0	Arhgap24 C1s Cd36 Dlat Figf Fkbp9 Gstm2 Hadhb Kazald1 Osbpl9 Pace4 Pdcd1lg1 Rai2 Slc25a19 Styx Taldo1 Tm4sf12
100	V$MRF2_01: modulator recognition factor 2	133	133	95	9759	6184	-2.12	0.0	0.19	0.0	0610039N19Rik 1810037K07Rik 1810044O22Rik 2010002H18Rik 2310008M20Rik 3300001H21Rik 4933424N09Rik 5430431G03Rik Acadvl Acas2 Acat1 Adamdec1 Adk Agtpbp1 Aldh1a7 Amy1 Antxr1 Aoc3 Aox1 Ap4s1 Arhgap24 Asns BC003479 BC017158 Bbs2 Bcap29 C1d C1r C1s Cd1d1 Ces3 Chchd6 Chpt1 Cnn1 Cpt2 Crym Cryz Cutc Cxcl15 Cxcl7 Dgat2 Dhrs7 Dlat Dlst Dnaja1 Dnajd1 Echdc1 Echs1 Efemp1 Ehbp1 Eif4e3 Elovl6 Elovl7 Eng Enpep …
101	V$GATA2_03: GATA-binding factor 2	62	62	166	4802	11141	-2.14	0.0	0.16	0.0	0610039N19Rik 5430431G03Rik 9030611N15Rik Acadvl Adamdec1 Agtpbp1 Antxr1 BC003479 Bbs2 Bnip2 Cd36 Ces3 Chchd6 Cs Dnajd1 Ehbp1 Ehd2 Eif4e3 Fdft1 Fgb Figf Fli1 Fthfd Gem Gpr109b Gstm2 Gstm3 Gstz1 Hadh2 Hsdl2 Ilk Insig2 Itih2 Kazald1 Krt1-15 Krt1-19 Ly6a Ly6c Mal Mid1ip1 Nrd1 Pace4 Pcmt1 Pdhb Pdk4 Pmvk Sdpr Sema4a Sh3d19 Slc15a2 Slco3a1 Snrk Spon2 Sqrdl St8sia4 Styx Suox Synj2bp Syt12 Timp3 Trim29 U…
102	V$MYC_Q2	36	36	192	2984	12959	-2.14	0.0	0.12	0.0	5430431G03Rik 9030611N15Rik Acat1 Adk Atpaf2 BC004044 BC019806 Bcap29 Brp44l Ccnd2 Chst1 Cryz Cutc Dgat2 Elovl6 Fech Fkbp9 Gstm2 Hspa9a Ilk Ly6d Mid1ip1 Mtch2 Ndufa5 Niban Pdhb Phlda3 Pkd2l2 Ppm1a Psen2 Rpl5 Slc25a19 Sspn Sycp3 Thumpd3 Tmem43
103	V$E47_02: E47	39	39	189	2296	13647	-2.15	0.0	1.93	0.06	2610205H19Rik 3300001H21Rik 9030611N15Rik Areg Asb13 BC004044 Bcap29 Car3 Cd1d1 Clu Crym Cs Dock9 Fech Ggt1 Gstm2 Hibadh Irx4 Lipe Mid1ip1 Ndufa5 Ndufa9 Pace4 Pcmt1 Pdhb Pmvk Prkd2 Ptpru Rai2 Sdpr Semcap2 Sh3d19 Slc40a1 Sncg Snrk Sox7 Stc2 Taldo1 Thumpd3
104	V$FREAC3_01: Fork head RElated ACtivator-3	9	9	219	352	15591	-2.16	0.0	2.65	0.21	C1d Glcci1 Gpr155 Id1 Mtmr6 Ogn Reck Tdrd3 Tm4sf12
105	V$ER_Q6: estrogen receptor	126	126	102	8372	7571	-2.16	0.0	1.5	0.02	0610039N19Rik 1810044O22Rik 2610205H19Rik 6330579B17Rik 9030611N15Rik Aldh1a7 Amy1 Ap4s1 Areg Asb13 BC003479 BC017158 BC019806 Bcap29 Bnip2 C1d C1r C1s Car3 Ccnd2 Cd36 Ces3 Chchd6 Chpt1 Chst1 Cidea Cln2 Clp1 Cnn1 Crym Cryz Cs Cspg4 Dhrs7 Dlst Dnaja1 Dnajd1 Dock9 Dpp7 Dusp10 Echdc1 Echs1 Efemp1 Ehd2 Eif4e3 Elovl6 Elovl7 Eng Enpep Fasn Fdft1 Fgb Fgfr3 Fkbp9 Fthfd Fzd4 Gem Ggt1 Glcci1 Gnpnat1 Gpr155…
106	V$TAL1BETAITF2_01: Tal-1beta:ITF-2 heterodimer	10	10	218	1091	14852	-2.16	0.0	0.05	0.0	9030611N15Rik Aoc3 Gstm2 Gstz1 Irx4 Itih2 March5 Mtmr6 Ndufa5 Reck
107	V$VMW65_Q6	92	92	136	6870	9073	-2.17	0.0	0.2	0.0	0610039N19Rik 2010002H18Rik 2310008M20Rik 4933424N09Rik 5430431G03Rik 9030611N15Rik Acad8 Acadl Acadvl Acas2 Acat1 Adamdec1 Adk Agtpbp1 Aldh1a7 Aldh6a1 Amy1 Antxr1 Aoc3 Aox1 Ap4s1 Arhgap24 BC019806 Bnip2 Brp44l C1d C1r C1s Car3 Cd1d1 Cd36 Chchd6 Chpt1 Clu Cnn1 Cpt2 Cryz Cxcl15 Cxcl7 Dhrs7 Dlat Dpp7 Elovl7 Fgb Figf Fkbp9 Gstm2 Gstm3 Hoxd8 Hsdl2 Id1 Iigp2 Il17b Insig2 Itih2 Lifr Mrpl35 Mrps31 Mtmr6…
108	V$HNF4ALPHA_Q6	75	75	153	5684	10259	-2.19	0.0	0.19	0.0	2010002H18Rik 4933424N09Rik 6330579B17Rik Acas2 Adamdec1 Aldh1a7 Amy1 Aqp1 Bnip2 C1r C1s Car3 Cd36 Ces3 Chst1 Clp1 Crym Cs Cutc Cxcl7 Dhrs7 Dlat Dp1l1 Efemp1 Ehd2 Elovl6 Elovl7 Eva1 Fdft1 Fgb Fkbp9 Foxa1 Fthfd Gabarapl1 Gem Gnpnat1 Gstz1 Hadhb Hsdl2 Htatsf1 Id4 Iigp2 Insig2 Klhl2 Lass4 Leng1 Lpl Mid1ip1 Mrpl35 Mtmr6 Niban Orm1 Orm2 Osbpl9 Pcmt1 Pcx Pdcd1lg1 Pdhb Pdk4 Phldb2 Psen2 Pygl Rpp14 Sash1…
109	V$COUP_01: COUP:HNF-4 heterodimer	40	40	188	2382	13561	-2.19	0.0	1.84	0.06	6330579B17Rik Adamdec1 Aldh1a7 Amy1 Aqp1 C1r Cd36 Cln2 Clp1 Cryz Cs Dnajd1 Eva1 Fgb Fkbp9 Foxa1 Fthfd Fzd4 Gabarapl1 Gem Hspa9a Iigp2 Klhl2 Lass4 Mrpl35 Mtmr6 Ndufa9 Orm1 Orm2 Pcx Pdhb Psen2 Slc40a1 Sos2 Spon2 Stx18 Tgoln1 Timp3 Trim29 Ttc7b
110	V$NRF1_Q6	16	16	212	780	15163	-2.2	0.0	2.32	0.21	2010002H18Rik Atpaf2 Bnip2 C1d Clp1 Fbxo9 Gnpnat1 Hibadh Klhl2 Mtch2 Ppm1a Rpl5 Rpp14 Stc2 Tmem43 Uqcrc1
111	V$MYCMAX_B: c-Myc:Max binding sites	93	93	135	6093	9850	-2.2	0.0	1.45	0.02	1810044O22Rik 2010002H18Rik 2610205H19Rik 5430431G03Rik 9030611N15Rik Acad8 Acat1 Aco1 Adk Agtpbp1 Ap4s1 Arhgap24 Asb13 Atpaf2 BC004044 BC019806 Bcap29 Brp44l C1d Ccnd2 Ces3 Chchd6 Chpt1 Chst1 Clp1 Clu Cnn1 Ctdspl Cxcl15 Dhrs7 Dnaja1 Dp1l1 Dusp10 Echdc1 Ehbp1 Eif4e3 Elovl6 Fasn Fdft1 Fgfr3 Foxa1 Fzd4 Gabarapl1 Gnpnat1 Gstm2 Hadh2 Hibadh Hsdl2 Hspa9a Id1 Id4 Iigp2 Ilk Irx4 Kazald1 Klhl2 Leng1 Lpl …
112	V$CREL_01: c-Rel	172	172	56	11588	4355	-2.2	0.0	1.62	0.02	0610039N19Rik 1810044O22Rik 2010002H18Rik 2310008M20Rik 2610205H19Rik 3300001H21Rik 4933424N09Rik 5430431G03Rik 6330579B17Rik 9030611N15Rik Acadl Acas2 Aco1 Adamdec1 Adk Agtpbp1 Aldh1a1 Aldh1a7 Aldh6a1 Amy1 Antxr1 Aoc3 Aox1 Aqp1 Areg Asb13 Asns Atpaf2 BC003479 BC019806 Bcap29 Bnip2 Brp44l C1d C1r C1s Ccnd2 Cd1d1 Cd36 Chchd6 Cln2 Clu Cnn1 Col17a1 Cpt2 Crym Cryz Cs Cspg4 Ctdspl Cxcl15 Dgat2 Dhrs7 D…
113	V$TITF1_Q3: TTF-1, TITF1 (thyroid transcription factor 1)	94	94	134	6174	9769	-2.22	0.0	1.42	0.02	0610039N19Rik 3300001H21Rik 5430431G03Rik 6330579B17Rik Acad8 Acadvl Adamdec1 Adk Agtpbp1 Amy1 Aoc3 Aox1 Ap4s1 Arhgap24 BC004044 BC019806 Bbs2 C1r Ccnd2 Cd36 Chchd6 Chpt1 Clu Cnn1 Crym Cs Dnaja1 Dock9 Dpp7 Dusp10 Efemp1 Elovl6 Elovl7 Fbxo9 Fdft1 Fgb Figf Fkbp9 Foxa1 Fthfd Glul Gstm3 Gstz1 Hadh2 Hoxd8 Hsdl2 Hspa9a Htatsf1 Id1 Insig2 Irx4 Itih2 Kazald1 Krt1-15 Krt2-5 Leng1 Lipe Lpl Ly6a Ly6c Ly6d M…
114	V$FOXJ2_02: fork head box J 2	83	83	145	6212	9731	-2.22	0.0	0.22	0.0	0610039N19Rik 1810037K07Rik 1810044O22Rik 2310008M20Rik 4933424N09Rik 5430431G03Rik 6330579B17Rik Acadl Antxr1 Aoc3 Aox1 Arhgap24 BC003479 Bnip2 C1d C1r Car3 Cd1d1 Cd36 Chchd6 Chpt1 Clp1 Cpt2 Cryz Cxcl15 Cxcl7 Dhrs7 Dlat Dnajd1 Echdc1 Echs1 Efemp1 Elovl6 Eva1 Fbxo9 Fdft1 Fgb Figf Fkbp9 Gabarapl1 Glcci1 Glul Gnpnat1 Gpr109b Gpr155 Hadh2 Hadhb Hibadh Hspa9a Htatsf1 Iigp2 Il17b Krt1-19 Lpl March5 Mr…
115	V$PADS_C: Retroviral Poly A downstream element	65	65	163	4138	11805	-2.22	0.0	1.55	0.02	1810037K07Rik 1810044O22Rik 2310008M20Rik 2610205H19Rik 3300001H21Rik 5430431G03Rik Acad8 Acadvl Acas2 Aco1 Agtpbp1 Amy1 Aox1 Arhgap24 Asb13 Asns C1d Chchd6 Chpt1 Cln2 Col17a1 Ctdspl Cxcl7 Dusp10 Echs1 Elovl6 Gem Gstm2 Gstm3 Hadhb Hk2 Id1 Iigp2 Lass4 Lpl Ly6a Ly6c Meox2 Mtch2 Ndufa1 Ndufa9 Niban Nrbf1 Orm2 Osbpl9 Pcmt1 Pdhb Pkd2l2 Ppm1a Prkd2 Ptpru Rbp4 Reck Sncg Sorbs1 Sumf1 Suox Tagln Taldo1 Ta…
116	V$TAXCREB_01: Tax/CREB complex	10	10	218	417	15526	-2.23	0.0	2.51	0.21	Aldh6a1 Bnip2 Echs1 Ggt1 Hoxd8 Krt2-5 Osbpl9 Pdk4 Slc5a6 Tmem43
117	V$NKX25_02: homeo domain factor Nkx-2.5/Csx, tinman homolog	87	87	141	6480	9463	-2.24	0.0	0.23	0.0	1810044O22Rik 2310008M20Rik 6330579B17Rik 9030611N15Rik Acad8 Adamdec1 Agtpbp1 Amy1 Antxr1 Ap4s1 Arhgap24 Asns BC017158 C1d C1s Car3 Cd36 Ces3 Clp1 Cryz Cs Cxcl15 Dlst Dock9 Dpp7 Echs1 Ehd2 Elovl6 Elovl7 Enpep Fbxo9 Fdft1 Fgb Fkbp9 Glcci1 Gpr155 Gstz1 Hadh2 Hk2 Hoxd8 Hsdl2 Hspa9a Htatsf1 Id1 Iigp2 Klhl2 Krt1-15 Krt2-5 Lifr Lipe Ly6c March5 Mrpl35 Mtmr6 Ndufa5 Ndufa9 Ogn Osbpl9 Pcx Pdcd1lg1 Pkd2l2…
118	V$NMYC_01: N-Myc	43	43	185	3437	12506	-2.24	0.0	0.15	0.0	5430431G03Rik 6330579B17Rik 9030611N15Rik Acat1 Adk Aldh6a1 Atpaf2 BC004044 BC019806 Bcap29 Brp44l Ccnd2 Chst1 Cryz Cutc Dgat2 Dlat Dpp7 Elovl6 Fasn Fech Fkbp9 Gstm2 Hspa9a Ilk Ly6d Mid1ip1 Mtch2 Ndufa5 Niban Pdhb Phlda3 Pkd2l2 Ppm1a Psen2 Rpl5 Slc25a19 Slco3a1 Sspn Sumf1 Sycp3 Thumpd3 Tmem43
119	V$ETS1_B: c-ETS-1 binding site	95	95	133	7025	8918	-2.25	0.0	0.24	0.0	0610039N19Rik 1810037K07Rik 1810044O22Rik 2310008M20Rik 2610205H19Rik 3300001H21Rik 6330579B17Rik 9030611N15Rik Acas2 Aco1 Agtpbp1 Aldh1a7 Aldh6a1 Amy1 Aox1 Aqp1 Areg Atpaf2 BC017158 BC019806 Brp44l Ccnd2 Ces3 Chchd6 Cln2 Cryz Cs Cspg4 Cxcl15 Dhrs7 Dpp7 Dusp10 Echs1 Ehd2 Eif4e3 Elovl6 Eng Enpep Fbxo9 Figf Fli1 Fthfd Fzd4 Gem Ggt1 Glcci1 Gpr109b Gstm2 Gstm3 Hadh2 Hibadh Htatsf1 Id1 Id4 Il17b Klhl2…
120	V$FOXO4_01: fork head box O4	163	163	65	10993	4950	-2.25	0.0	1.48	0.02	0610039N19Rik 1810044O22Rik 2010002H18Rik 2310008M20Rik 2610205H19Rik 3300001H21Rik 4933424N09Rik 5430431G03Rik 6330579B17Rik 9030611N15Rik Acadl Acadvl Acas2 Acat1 Adamdec1 Agtpbp1 Aldh1a1 Amy1 Antxr1 Aoc3 Aox1 Ap4s1 Asb13 Asns BC003479 BC017158 BC019806 Bbs2 Bcap29 Brp44l C1d C1r Car3 Cd1d1 Cd36 Chpt1 Cidea Cln2 Clp1 Clu Cnn1 Cpt2 Crym Cryz Cs Cspg4 Cxcl15 Cxcl7 Dhrs7 Dlat Dnajd1 Dock9 Dpp7 Ech…
121	V$PEBP_Q6	53	53	175	4122	11821	-2.25	0.0	0.18	0.0	0610039N19Rik 1810037K07Rik 1810044O22Rik 4933424N09Rik 9030611N15Rik Agtpbp1 Aldh1a7 Antxr1 Arhgap24 Asb13 Asns Bnip2 Brp44l Ccnd2 Cs Cspg4 Cxcl15 Cxcl7 Dnajd1 Efemp1 Elovl7 Fdft1 Figf Fkbp9 Fthfd Gem Glcci1 Gpr109b Gstm2 Gstm3 Gstz1 Hk2 Id1 Insig2 Irx4 Lipe Meox2 Ndufa1 Ogn Pcx Rai2 Rbp4 Rpp14 Sqrdl St8sia4 Sumf1 Tax1bp1 Tgoln1 Timp3 Tkt Tysnd1 Ulk2 Uqcrb
122	V$PAX9_B: zebrafish Pax-9 binding sites	57	57	171	3603	12340	-2.28	0.0	1.53	0.02	2010002H18Rik 4933424N09Rik Acas2 Aqp1 Asns Atpaf2 Bbs2 Bcap29 C1s Chchd6 Chpt1 Cspg4 Ctdspl Dgat2 Dlat Dlst Dnaja1 Dnajd1 Dusp10 Echs1 Fasn Fgfr3 Fkbp9 Fli1 Fzd4 Ggt1 Gnpnat1 Gpr155 Hsdl2 Id4 Irx4 Krt1-15 Krt1-19 Lpl Meox2 Mrpl35 Ndufa1 Niban Pcmt1 Phlda3 Pmvk Pygl Rnf14 Sema4a Sh3d19 Slc5a6 Slco3a1 Sox7 Stc2 Taldo1 Tax1bp1 Tdrd3 Thbd Thumpd3 Tmem43 Trim29 Ulk2
123	V$GATA_C: GATA binding site	103	103	125	7557	8386	-2.28	0.0	0.26	0.0	2010002H18Rik 5430431G03Rik 9030611N15Rik Acad8 Acadvl Acas2 Adamdec1 Agtpbp1 Aldh1a1 Antxr1 Ap4s1 Areg Asns Bbs2 Bcap29 Bnip2 C1r C1s Cd36 Chchd6 Cln2 Clp1 Cnn1 Cs Cutc Cxcl15 Dgat2 Dhrs7 Dock9 Echdc1 Echs1 Efemp1 Ehbp1 Ehd2 Fbxo9 Fdft1 Fgfr3 Figf Fli1 Foxa1 Fthfd Gabarapl1 Gem Glul Gnpnat1 Gpr109b Gstm2 Gstm3 Gstz1 Hadh2 Hadhb Hk2 Hoxd8 Hspa9a Ilk Insig2 Itih2 Kazald1 Krt1-15 Lass4 Leng1 Lifr L…
124	V$E2F1_Q4_01	53	53	175	3327	12616	-2.3	0.0	1.55	0.02	5430431G03Rik 6330579B17Rik Acat1 Ap4s1 Areg Asb13 Atpaf2 Brp44l C1d Ccnd2 Cpt2 Cryz Cs Dgat2 Dhrs7 Dlat Dlst Dusp10 Echs1 Elovl6 Fasn Fbxo9 Fdft1 Fech Fli1 Fzd4 Glcci1 Gpr155 Gstz1 Htatsf1 Il17b Irx4 Lpl Mal Mid1ip1 Mrps31 Ndufa1 Orm1 Orm2 Pkd2l2 Pmvk Ppm1a Rbp4 Rpl5 Slc25a19 Sorbs1 Sos2 Sox7 Stc2 Suox Tdrd3 Timp3 Ulk2
125	V$AP1_C: AP-1 binding site	48	48	180	2986	12957	-2.31	0.0	1.57	0.02	0610039N19Rik 3300001H21Rik 9030611N15Rik Acadvl Adk Aldh1a7 Aox1 Asb13 Bbs2 Chchd6 Chst1 Clu Crym Cxcl7 Dnaja1 Eva1 Fgb Figf Fli1 Foxa1 Gabarapl1 Hadhb Id1 Iigp2 Itih2 Krt1-15 Krt2-5 Lifr Ly6d Mid1ip1 Mrps31 Ndufa5 Ndufa9 Nrd1 Orm1 Pace4 Pdhb Ppargc1b Psen2 Rbp4 Rpl5 Sorbs1 Sumf1 Suox Sycp3 Synj2bp Timp3 Tysnd1
126	V$YY1_02: Yin and Yang 1	29	29	199	1662	14281	-2.31	0.0	1.87	0.06	2310008M20Rik 3300001H21Rik 6330579B17Rik Acadvl Adk Antxr1 Ap4s1 Atpaf2 Bcap29 Chchd6 Chst1 Clu Fasn Gpr155 Hadh2 Hsdl2 Hspa9a Lipe Ly6a Mrpl35 Mtch2 Ndufa9 Pdhb Ppargc1b Reck Slc25a19 Suox Sycp3 Uqcrc1
127	V$CETS168_Q6	146	146	82	9867	6076	-2.31	0.0	1.28	0.0	0610039N19Rik 1810037K07Rik 1810044O22Rik 2310008M20Rik 3300001H21Rik 4933424N09Rik 5430431G03Rik 6330579B17Rik Acas2 Aco1 Adamdec1 Agtpbp1 Aldh1a7 Amy1 Antxr1 Aoc3 Aox1 Ap4s1 Aqp1 Areg Asb13 Asns Atpaf2 BC003479 BC017158 BC019806 Bcap29 Bnip2 Brp44l C1r Car3 Ccnd2 Cd1d1 Ces3 Chchd6 Chst1 Cln2 Clu Cnn1 Col17a1 Cpt2 Crym Cryz Cutc Cxcl7 Dgat2 Dlst Dnaja1 Dnajd1 Dp1l1 Dpp7 Dusp10 Echdc1 Echs1 Efemp…
128	V$DEAF1_02	9	9	219	367	15576	-2.32	0.0	2.46	0.21	Aco1 Chpt1 Cs Dlat Eva1 Fli1 Ilk March5 Stx18
129	V$LMO2COM_02: complex of Lmo2 bound to Tal-1, E2A proteins, and GATA-1, half-site 2	125	125	103	8433	7510	-2.33	0.0	1.19	0.0	1810037K07Rik 1810044O22Rik 2010002H18Rik 4933424N09Rik 5430431G03Rik 9030611N15Rik Acad8 Acadl Acadvl Acas2 Acat1 Aldh1a1 Aldh1a7 Antxr1 Aox1 Aqp1 Asb13 Asns BC017158 BC019806 Bcap29 Bnip2 C1r C1s Ccnd2 Ces3 Cidea Cln2 Clp1 Clu Cnn1 Cpt2 Crym Cs Ctdspl Cxcl7 Dhrs7 Dnajd1 Dock9 Dp1l1 Echs1 Efemp1 Ehd2 Eif4e3 Elovl6 Eng Eva1 Fbxo9 Fech Fgb Fgfr3 Fkbp9 Foxa1 Gabarapl1 Gem Glul Gnpnat1 Gpr109b Gstm3…
130	V$SRF_Q5_01	71	71	157	4627	11316	-2.34	0.0	1.33	0.0	5430431G03Rik 9030611N15Rik Acad8 Aco1 Aldh6a1 Amy1 Aoc3 Aqp1 Areg Asb13 Asns Brp44l C1d Car3 Cd1d1 Chchd6 Chst1 Cln2 Clp1 Cnn1 Col17a1 Crym Cs Cxcl15 Cxcl7 Dlat Dlst Dnajd1 Dp1l1 Ehd2 Eng Eva1 Fasn Fdft1 Fthfd Gabarapl1 Gem Ggt1 Gstm3 Hibadh Hibch Hk2 Htatsf1 Iigp2 Irx4 Itih2 Kazald1 Krt1-19 Krt2-5 Lass4 Lifr Lipe Ly6a Mid1ip1 Osbpl9 Phldb2 Ppargc1b Pygl Rbp4 Sox7 Sqrdl Sspn Suox Synj2bp Tagln T…
131	V$RFX1_01: X-box binding protein RFX1	96	96	132	6997	8946	-2.36	0.0	0.32	0.0	2010002H18Rik 2610205H19Rik 3300001H21Rik 4933424N09Rik 6330579B17Rik Acadl Acas2 Aco1 Aldh6a1 Aoc3 Areg Asns Atpaf2 BC004044 BC019806 Bbs2 Bcap29 C1r Car3 Chchd6 Chst1 Cpt2 Cxcl7 Dhrs7 Dlat Dnaja1 Dp1l1 Dpp7 Echs1 Efemp1 Ehd2 Elovl6 Elovl7 Eng Enpep Fasn Fdft1 Fech Fgb Fkbp9 Foxa1 Glul Gpr109b Gstm2 Gstz1 Hk2 Hsdl2 Hspa9a Id4 Iigp2 Itih2 Krt2-5 Lass4 Leng1 Ly6a Mal March5 Mid1ip1 Mtch2 Mtmr6 Ndu…
132	V$BACH2_01: BTB and CNC homolog 2	160	160	68	10859	5084	-2.37	0.0	1.28	0.0	0610039N19Rik 2010002H18Rik 2310008M20Rik 2610205H19Rik 3300001H21Rik 9030611N15Rik Acadvl Acas2 Acat1 Aco1 Adamdec1 Adk Aldh1a7 Aldh6a1 Amy1 Aoc3 Aox1 Arhgap24 Asb13 Atpaf2 BC019806 Bbs2 C1d C1r C1s Car3 Ccnd2 Cd1d1 Cd36 Ces3 Chchd6 Chst1 Cln2 Clp1 Clu Cnn1 Cpt2 Crym Cs Cspg4 Cxcl15 Cxcl7 Dgat2 Dhrs7 Dnaja1 Dnajd1 Dock9 Dp1l1 Dpp7 Dusp10 Echdc1 Echs1 Efemp1 Ehd2 Elovl6 Elovl7 Eng Eva1 Fech Fgb F…
133	V$OSF2_Q6	148	148	80	10647	5296	-2.37	0.0	0.29	0.0	0610039N19Rik 1810037K07Rik 1810044O22Rik 3300001H21Rik 4933424N09Rik 6330579B17Rik 9030611N15Rik Acad8 Acadvl Acas2 Acat1 Adamdec1 Adk Agtpbp1 Aldh1a7 Amy1 Antxr1 Aoc3 Aox1 Aqp1 Arhgap24 Asb13 Asns Atpaf2 BC003479 BC004044 Bnip2 Brp44l C1s Car3 Ccnd2 Cd1d1 Chchd6 Chpt1 Chst1 Cln2 Clp1 Cnn1 Col17a1 Cpt2 Cs Cspg4 Ctdspl Cutc Cxcl15 Cxcl7 Dhrs7 Dlat Dlst Dnajd1 Dock9 Dp1l1 Dpp7 Efemp1 Elovl6 Elovl7…
134	V$IK1_01: Ikaros 1	122	122	106	8793	7150	-2.38	0.0	0.34	0.0	1810037K07Rik 1810044O22Rik 2010002H18Rik 2310008M20Rik 3300001H21Rik 4933424N09Rik 5430431G03Rik 6330579B17Rik 9030611N15Rik Acad8 Acadvl Acas2 Acat1 Aco1 Adamdec1 Aldh1a1 Aldh1a7 Aldh6a1 Aqp1 Areg Asb13 Asns Atpaf2 BC004044 BC017158 BC019806 Bcap29 Bnip2 Brp44l C1d C1r C1s Car3 Cd1d1 Chpt1 Cpt2 Crym Cryz Ctdspl Cxcl15 Dhrs7 Dlst Dnajd1 Dp1l1 Dpp7 Echdc1 Ehd2 Elovl6 Elovl7 Eng Enpep Eva1 Fkbp9 F…
135	V$NRF2_Q4: heterodimer containing Nrf2	55	55	173	4189	11754	-2.38	0.0	0.24	0.0	0610039N19Rik 1810037K07Rik 2610205H19Rik 3300001H21Rik Adk Aldh1a7 Aox1 Bbs2 Cd36 Ces3 Chst1 Cln2 Clu Col17a1 Crym Cutc Dp1l1 Echs1 Eva1 Fdft1 Fech Foxa1 Fthfd Glcci1 Hadhb Id1 Il17b Kazald1 Lifr Lipe Meox2 Mid1ip1 Ndufa5 Niban Nrd1 Ogn Orm1 Orm2 Pace4 Pmvk Ppargc1b Psen2 Ptpru Reck Sdpr Sema4a Sorbs1 Spon2 Sspn Sumf1 Suox Tax1bp1 Thumpd3 Timp3 Tysnd1
136	V$TAL1_Q6	99	99	129	6658	9285	-2.38	0.0	1.11	0.0	0610039N19Rik 1810037K07Rik 1810044O22Rik 2010002H18Rik 3300001H21Rik 4933424N09Rik Acat1 Aco1 Adk Antxr1 Aoc3 Aox1 Ap4s1 Aqp1 Areg Arhgap24 Atpaf2 BC004044 BC017158 C1r C1s Ccnd2 Ces3 Chchd6 Chst1 Cln2 Clp1 Clu Cnn1 Col17a1 Cpt2 Crym Cutc Dgat2 Dlat Dlst Dock9 Dp1l1 Dusp10 Efemp1 Ehd2 Eif4e3 Enpep Fasn Fgfr3 Figf Fkbp9 Fthfd Gabarapl1 Gem Glul Gpr109b Hibadh Hsdl2 Htatsf1 Id1 Il17b Insig2 Itih2 …
137	V$MAZR_01: MAZ related factor	98	98	130	6614	9329	-2.4	0.0	1.06	0.0	2010002H18Rik 2310008M20Rik 2610205H19Rik 3300001H21Rik 5430431G03Rik 6330579B17Rik Acad8 Acadl Acas2 Aco1 Adk Aoc3 Aox1 Ap4s1 Aqp1 Areg Arhgap24 Atpaf2 BC017158 Bbs2 Bnip2 Brp44l C1r Car3 Ccnd2 Chpt1 Cln2 Col17a1 Cpt2 Cs Cspg4 Dlat Dlst Dp1l1 Echdc1 Echs1 Ehd2 Eif4e3 Elovl6 Fasn Fbxo9 Fgfr3 Foxa1 Fzd4 Gabarapl1 Glul Gnpnat1 Gpr155 Gstm2 Gstz1 Hibch Hsdl2 Htatsf1 Id1 Id4 Iigp2 Ilk Irx4 Kazald1 Kr…
138	V$CREB_02: cAMP-responsive element binding protein	29	29	199	1693	14250	-2.41	0.0	1.72	0.02	2310008M20Rik BC003479 BC004044 BC019806 Bnip2 C1d Clu Col17a1 Echs1 Elovl7 Fdft1 Gem Glcci1 Gnpnat1 Gstz1 Id1 Mtmr6 Nrd1 Osbpl9 Pdhb Pdk4 Ppm1a Ptpru Rpp14 Sash1 Snrk Stx18 Thbd Ulk2
139	V$HNF1_01: hepatic nuclear factor 1	36	36	192	2871	13072	-2.42	0.0	0.19	0.0	2010002H18Rik 3300001H21Rik Acadl Acat1 Antxr1 Aoc3 Cd36 Chchd6 Cs Cxcl7 Dlst Efemp1 Ehbp1 Elovl6 Enpep Eva1 Fgb Gpr155 Hadhb Hoxd8 Krt1-19 March5 Mid1ip1 Ogn Ppp2r5a Sash1 Sema4a Slc25a19 Sos2 Spon2 Suox Taldo1 Tax1bp1 Tdrd3 Uqcrb Wnt4
140	V$CEBPGAMMA_Q6	160	160	68	11464	4479	-2.42	0.0	0.3	0.0	0610039N19Rik 1810044O22Rik 2010002H18Rik 2310008M20Rik 3300001H21Rik 4933424N09Rik 6330579B17Rik 9030611N15Rik Acadl Acadvl Acas2 Acat1 Adamdec1 Adk Agtpbp1 Aldh1a7 Aldh6a1 Amy1 Antxr1 Aoc3 Aox1 Ap4s1 Areg Arhgap24 Asb13 Asns Atpaf2 BC003479 BC017158 BC019806 Bcap29 Bnip2 C1d C1r C1s Car3 Ccnd2 Cd1d1 Cd36 Ces3 Chchd6 Chpt1 Chst1 Cln2 Clp1 Cnn1 Col17a1 Cpt2 Crym Cryz Cs Cxcl15 Cxcl7 Dgat2 Dhrs7 D…
141	V$MMEF2_Q6: myocyte enhancer factor	71	71	157	5230	10713	-2.42	0.0	0.32	0.0	0610039N19Rik 2310008M20Rik 3300001H21Rik 4933424N09Rik 9030611N15Rik Acad8 Acadvl Aldh1a7 Amy1 Antxr1 Aox1 Ap4s1 BC003479 Bbs2 Bcap29 Brp44l C1r Cd1d1 Cd36 Ces3 Cnn1 Cryz Cutc Cxcl15 Cxcl7 Dhrs7 Dlat Efemp1 Elovl7 Fasn Fech Figf Fkbp9 Fli1 Fthfd Ggt1 Glul Gnpnat1 Gpr109b Gstm3 Hadh2 Hoxd8 Htatsf1 Id1 Insig2 Itih2 Klhl2 Mal March5 Mrps31 Mtch2 Mtmr6 Pcx Pkd2l2 Pmvk Ppp2r5a Rpl5 Sash1 Slc15a2 Slc2…
142	V$NFE2_01: NF-E2 p45	37	37	191	2261	13682	-2.42	0.0	1.54	0.02	0610039N19Rik Aox1 Asb13 Bbs2 Chst1 Crym Dhrs7 Enpep Eva1 Figf Fli1 Foxa1 Fthfd Ggt1 Id1 Iigp2 Lifr Mal Mid1ip1 Ndufa5 Nrd1 Orm1 Orm2 Pace4 Pcmt1 Pdhb Ppargc1b Psen2 Pygl Reck Sorbs1 Suox Tax1bp1 Tgoln1 Thumpd3 Timp3 Tysnd1
143	V$GATA1_06: GATA-binding factor 1	61	61	167	4561	11382	-2.43	0.0	0.28	0.0	0610039N19Rik 2010002H18Rik 5430431G03Rik 9030611N15Rik Acadvl Adamdec1 Agtpbp1 Aqp1 BC003479 Bbs2 Bnip2 C1r C1s Cd36 Ces3 Clp1 Clu Cnn1 Cs Dock9 Echs1 Ehbp1 Ehd2 Eif4e3 Elovl6 Fbxo9 Fdft1 Fgfr3 Figf Fli1 Gem Glul Gnpnat1 Gpr109b Gstm2 Gstz1 Hadh2 Hsdl2 Insig2 Itih2 Kazald1 Krt1-15 Lass4 Lifr Ly6a Ly6c Mal Mid1ip1 Mtmr6 Nrd1 Pcmt1 Pdhb Pdk4 Pmvk Sdpr Sema4a Snrk Suox Syt12 Timp3 Trim29
144	V$DEC_Q1	157	157	71	11230	4713	-2.44	0.0	0.32	0.0	1810037K07Rik 1810044O22Rik 2010002H18Rik 2310008M20Rik 3300001H21Rik 4933424N09Rik 5430431G03Rik 6330579B17Rik 9030611N15Rik Acad8 Acadl Acadvl Acas2 Acat1 Adk Aldh1a1 Aldh1a7 Aldh6a1 Antxr1 Aoc3 Ap4s1 Aqp1 Areg Arhgap24 Asb13 Atpaf2 BC003479 BC004044 BC017158 Bcap29 Brp44l C1d C1r Car3 Cd36 Ces3 Chchd6 Chpt1 Chst1 Cidea Cln2 Clp1 Clu Col17a1 Cpt2 Crym Cryz Cspg4 Cutc Dgat2 Dhrs7 Dlat Dlst Dnaja…
145	V$MYOGNF1_01: myogenin / nuclear factor 1 or related factors	44	44	184	3405	12538	-2.44	0.0	0.23	0.0	3300001H21Rik Acadvl Acas2 Acat1 Adk Aldh6a1 Ap4s1 Bcap29 Brp44l Car3 Cd1d1 Cpt2 Dlst Ehd2 Enpep Fbxo9 Fdft1 Fech Fkbp9 Gem Gpr109b Htatsf1 Il17b Irx4 Lass4 Leng1 Ly6a Ly6d Mrps31 Orm2 Osbpl9 Pdk4 Pkd2l2 Reck Rpp14 Sncg Sox7 Sspn Stc2 Styx Sumf1 Sycp3 Syt12 Trim29
146	V$GFI1_01: growth factor independence 1	70	70	158	4648	11295	-2.44	0.0	1.11	0.0	1810037K07Rik 3300001H21Rik 9030611N15Rik Acad8 Aldh1a1 Aoc3 Aox1 Aqp1 Asns Bnip2 Chpt1 Clp1 Col17a1 Cryz Cspg4 Cxcl7 Dlst Dnajd1 Dock9 Echs1 Ehbp1 Eva1 Fbxo9 Fech Fgb Figf Gem Glul Gnpnat1 Gpr109b Gpr155 Gstm2 Hadh2 Hoxd8 Hsdl2 Htatsf1 Insig2 Itih2 Krt1-19 Lpl Mal Mrpl35 Mrps31 Mtch2 Mtmr6 Ndufa5 Ndufa9 Nrbf1 Osbpl9 Pcx Pdhb Ppargc1b Ppm1a Prkd2 Reck Rpp14 Sh3d19 Slc15a2 Slc25a19 Slc5a6 Snrk St8…
147	V$MEF2_Q6_01	132	132	96	9408	6535	-2.45	0.0	0.42	0.0	2010002H18Rik 3300001H21Rik 4933424N09Rik 5430431G03Rik 9030611N15Rik Acadl Acadvl Adamdec1 Adk Agtpbp1 Aldh1a1 Aldh1a7 Aldh6a1 Amy1 Antxr1 Aoc3 Aox1 Ap4s1 Aqp1 Asb13 BC003479 BC004044 Bbs2 Bcap29 Brp44l Ccnd2 Cd1d1 Cd36 Ces3 Chpt1 Cidea Cln2 Clp1 Clu Cnn1 Cpt2 Crym Cs Cutc Cxcl15 Cxcl7 Dgat2 Dhrs7 Echs1 Efemp1 Ehbp1 Ehd2 Eif4e3 Elovl6 Elovl7 Enpep Fasn Fdft1 Fech Fgb Fgfr3 Figf Fkbp9 Fli1 Foxa1 …
148	V$HAND1E47_01: Hand1:E47 heterodimer	130	130	98	9251	6692	-2.45	0.0	0.44	0.0	0610039N19Rik 1810037K07Rik 3300001H21Rik 4933424N09Rik 5430431G03Rik 6330579B17Rik 9030611N15Rik Acadvl Acas2 Acat1 Adamdec1 Agtpbp1 Aldh1a7 Aldh6a1 Amy1 Aox1 Ap4s1 Aqp1 Arhgap24 BC004044 Bbs2 Bcap29 Bnip2 C1d Car3 Cd36 Cln2 Cnn1 Crym Cs Cspg4 Cxcl15 Dgat2 Dnaja1 Dnajd1 Dock9 Dp1l1 Dpp7 Echdc1 Echs1 Efemp1 Ehd2 Eng Enpep Eva1 Fgb Fgfr3 Fkbp9 Fthfd Fzd4 Gabarapl1 Ggt1 Glcci1 Glul Gnpnat1 Gpr109b …
149	V$STAF_02: Se-Cys tRNA gene transcription activating factor	34	34	194	2719	13224	-2.46	0.0	0.19	0.0	Acadvl Aco1 Aldh6a1 Aqp1 Bnip2 Ccnd2 Cln2 Ctdspl Dhrs7 Dock9 Dp1l1 Eva1 Fbxo9 Gnpnat1 Hadh2 Htatsf1 Krt1-19 Ndufa9 Niban Nrd1 Phlda3 Ppp2r5a Psen2 Rpl5 Slc25a19 Slc5a6 Sox7 Spon2 Stc2 Suox Synj2bp Syt12 Taldo1 Tax1bp1
150	V$CEBP_C: C/EBP binding site	50	50	178	3793	12150	-2.46	0.0	0.27	0.0	Acad8 Acadvl Agtpbp1 Aoc3 Aox1 Arhgap24 BC003479 Car3 Cd1d1 Chchd6 Chst1 Cln2 Cryz Echdc1 Echs1 Efemp1 Elovl7 Fzd4 Gem Glcci1 Gpr109b Gstm2 Hk2 Hoxd8 Htatsf1 Ilk Krt2-5 Leng1 Lpl Mtmr6 Ndufa1 Orm2 Pcmt1 Pdk4 Ppp2r5a Rbp4 Rpl5 Sash1 Sdpr Slc15a2 Slco3a1 Sncg Sorbs1 Sqrdl Sycp3 Timp3 Tkt Tysnd1 Uqcrb Uqcrc1
151	V$ZTA_Q2	75	75	153	5038	10905	-2.46	0.0	1.02	0.0	0610039N19Rik 2010002H18Rik 3300001H21Rik 9030611N15Rik Acad8 Acadvl Acat1 Aco1 Adk Aldh1a7 Aoc3 Aox1 Arhgap24 Asns Bbs2 C1d C1r C1s Cd1d1 Cd36 Ces3 Chst1 Cnn1 Cryz Cxcl15 Dgat2 Dlat Dpp7 Echs1 Ehd2 Enpep Fech Fgb Figf Gabarapl1 Gpr155 Hibadh Hspa9a Id1 Iigp2 Itih2 Krt2-5 Leng1 Lifr Lipe Ly6a Ly6c Meox2 Mid1ip1 Mrpl35 Mrps31 Mtmr6 Ndufa9 Nrbf1 Nrd1 Orm1 Pace4 Pdhb Phldb2 Ppargc1b Psen2 Ptpru Rpp1…
152	V$EBF_Q6	61	61	167	4522	11421	-2.47	0.0	0.32	0.0	2610205H19Rik 4933424N09Rik Acadl Aldh1a7 Aldh6a1 Asns BC004044 BC019806 Bcap29 Brp44l C1d C1s Ccnd2 Chst1 Cidea Col17a1 Crym Cutc Cxcl7 Dp1l1 Dpp7 Echdc1 Echs1 Eif4e3 Eva1 Fasn Fgfr3 Fli1 Fthfd Gem Ggt1 Gpr109b Gstm3 Hoxd8 Htatsf1 Iigp2 Krt1-19 Lass4 Lpl Mtmr6 Nrd1 Osbpl9 Pace4 Pdk4 Phlda3 Phldb2 Ppargc1b Ppm1a Rai2 Rbp4 Sdpr Slc40a1 Stc2 Sumf1 Synj2bp Tagln Tax1bp1 Thbd Thumpd3 Tm4sf12 Tysnd1
153	V$HNF3ALPHA_Q6	187	187	41	13376	2567	-2.48	0.0	0.22	0.0	0610039N19Rik 1810037K07Rik 1810044O22Rik 2010002H18Rik 2310008M20Rik 2610205H19Rik 3300001H21Rik 4933424N09Rik 5430431G03Rik 9030611N15Rik Acad8 Acadl Acadvl Acas2 Acat1 Aco1 Adamdec1 Adk Agtpbp1 Aldh1a7 Aldh6a1 Amy1 Antxr1 Aoc3 Aox1 Ap4s1 Areg Asb13 Asns Atpaf2 BC003479 BC019806 Bbs2 Bcap29 Brp44l C1d C1s Car3 Cd1d1 Cd36 Ces3 Chchd6 Chpt1 Chst1 Cidea Clp1 Clu Cnn1 Col17a1 Cpt2 Crym Cryz Cs Cspg…
154	V$RORA1_01: RAR-related orphan receptor alpha1	23	23	205	1955	13988	-2.48	0.0	0.14	0.0	0610039N19Rik Asb13 Asns BC003479 Brp44l C1d Car3 Chchd6 Cs Cspg4 Dhrs7 Dnaja1 Hoxd8 Id1 Itih2 Mrpl35 Pdcd1lg1 Rai2 Reck Rpl5 Sh3d19 Slc25a19 Timp3
155	V$NKX25_01: homeo domain factor Nkx-2.5/Csx, tinman homolog	111	111	117	7859	8084	-2.48	0.0	0.51	0.0	1810037K07Rik 1810044O22Rik 2310008M20Rik 4933424N09Rik 5430431G03Rik Acas2 Adamdec1 Aldh1a7 Aldh6a1 Amy1 Aoc3 Ap4s1 Areg Arhgap24 Asns Atpaf2 BC003479 BC004044 Bbs2 Bnip2 C1r C1s Car3 Cd36 Ces3 Chchd6 Chpt1 Chst1 Cidea Cln2 Cnn1 Cpt2 Cryz Cspg4 Ctdspl Cxcl7 Dhrs7 Dnaja1 Eif4e3 Enpep Eva1 Fdft1 Fgb Figf Gem Ggt1 Glul Gnpnat1 Gpr109b Gstz1 Hadh2 Hibch Hk2 Hsdl2 Htatsf1 Il17b Ilk Insig2 Kazald1 Klh…
156	V$SOX5_01: Sox-5	105	105	123	7334	8609	-2.5	0.0	0.65	0.0	0610039N19Rik 1810044O22Rik 2010002H18Rik 2310008M20Rik 2610205H19Rik 3300001H21Rik 9030611N15Rik Acadl Acas2 Acat1 Adamdec1 Aldh1a7 Aldh6a1 Amy1 Antxr1 Ap4s1 Aqp1 Arhgap24 Asns Bnip2 Brp44l Cd36 Ces3 Cnn1 Cpt2 Cryz Cspg4 Cutc Cxcl7 Dhrs7 Dlat Dnaja1 Dock9 Echs1 Efemp1 Ehbp1 Elovl6 Elovl7 Eng Enpep Eva1 Fbxo9 Fgb Figf Fli1 Gabarapl1 Ggt1 Glul Gstm3 Hadhb Hibadh Hibch Hk2 Hoxd8 Hsdl2 Htatsf1 Il17b…
157	V$MTATA_B: Muscle TATA box	109	109	119	7628	8315	-2.5	0.0	0.63	0.0	3300001H21Rik 4933424N09Rik 5430431G03Rik 6330579B17Rik 9030611N15Rik Acadl Adamdec1 Adk Agtpbp1 Aldh1a7 Amy1 Aoc3 Aox1 Ap4s1 Aqp1 Asns BC003479 Bbs2 Bnip2 Cd1d1 Cd36 Chchd6 Chpt1 Cidea Clp1 Clu Cryz Cs Cxcl15 Cxcl7 Dgat2 Dhrs7 Dlat Dock9 Dp1l1 Efemp1 Ehd2 Enpep Eva1 Fasn Fdft1 Fgb Figf Fli1 Foxa1 Fthfd Fzd4 Gabarapl1 Gem Glul Gpr155 Gstm2 Gstm3 Gstz1 Hadh2 Hadhb Hk2 Hspa9a Id1 Iigp2 Il17b Ilk It…
158	V$MYOD_01: myoblast determination gene product	147	147	81	10419	5524	-2.5	0.0	0.45	0.0	0610039N19Rik 1810037K07Rik 2010002H18Rik 2310008M20Rik 2610205H19Rik 3300001H21Rik 5430431G03Rik 9030611N15Rik Acadvl Acat1 Aco1 Adk Aldh1a7 Aldh6a1 Antxr1 Aoc3 Aox1 Ap4s1 Aqp1 Areg Asb13 Atpaf2 BC004044 BC017158 BC019806 Bbs2 Bcap29 C1d C1r C1s Car3 Ccnd2 Cd1d1 Ces3 Chst1 Cln2 Clp1 Clu Col17a1 Crym Cs Ctdspl Cutc Dhrs7 Dlat Dlst Dock9 Dp1l1 Dpp7 Efemp1 Ehbp1 Ehd2 Eif4e3 Elovl7 Eng Enpep Fbxo9 F…
159	V$TCF1P_Q6	152	152	76	10452	5491	-2.5	0.0	0.94	0.0	1810044O22Rik 2010002H18Rik 2310008M20Rik 2610205H19Rik 3300001H21Rik 4933424N09Rik 5430431G03Rik Acad8 Acadl Acadvl Aco1 Agtpbp1 Aldh1a1 Aldh1a7 Antxr1 Aoc3 Aox1 Ap4s1 Aqp1 Areg Arhgap24 Atpaf2 BC003479 BC019806 Bbs2 Bcap29 Brp44l C1d C1r Car3 Ccnd2 Cd1d1 Chchd6 Chpt1 Cln2 Clp1 Clu Cpt2 Cryz Cs Cutc Cxcl7 Dgat2 Dhrs7 Dnaja1 Dnajd1 Dock9 Dp1l1 Dpp7 Dusp10 Echdc1 Echs1 Ehd2 Elovl6 Elovl7 Eng Eva1 …
160	V$COMP1_01: COMP1	140	140	88	9892	6051	-2.5	0.0	0.5	0.0	0610039N19Rik 1810044O22Rik 2010002H18Rik 2310008M20Rik 2610205H19Rik 9030611N15Rik Acad8 Acadl Acas2 Acat1 Adk Aldh1a7 Antxr1 Aox1 Ap4s1 Aqp1 Arhgap24 Asb13 Asns Atpaf2 BC003479 BC019806 Bbs2 Bcap29 Bnip2 C1d C1r Car3 Cd1d1 Cd36 Chchd6 Chpt1 Chst1 Cidea Clp1 Clu Col17a1 Crym Ctdspl Cutc Cxcl7 Dnajd1 Dock9 Dp1l1 Dusp10 Echdc1 Efemp1 Ehbp1 Eif4e3 Enpep Eva1 Fbxo9 Fdft1 Fech Fgb Foxa1 Fthfd Fzd4 Ge…
161	V$AREB6_02: AREB6 (Atp1a1 regulatory element binding factor 6)	88	88	140	6133	9810	-2.52	0.0	0.67	0.0	2010002H18Rik 3300001H21Rik 5430431G03Rik 9030611N15Rik Acad8 Acas2 Acat1 Adk Aldh1a1 Aldh6a1 Antxr1 Aoc3 Aox1 Ap4s1 Asb13 BC017158 Brp44l C1d Car3 Chchd6 Clp1 Clu Crym Cs Cutc Cxcl7 Dhrs7 Dock9 Dp1l1 Dpp7 Echdc1 Eif4e3 Enpep Eva1 Fbxo9 Fdft1 Fech Fli1 Foxa1 Fzd4 Gabarapl1 Ggt1 Gpr155 Hibch Hoxd8 Id1 Il17b Klhl2 Krt1-19 Leng1 Ly6d March5 Mrps31 Mtch2 Ndufa5 Ndufa9 Niban Nrd1 Ogn Pcmt1 Pcx Pdcd1lg…
162	V$FOXP3_Q4	135	135	93	9439	6504	-2.52	0.0	0.64	0.0	1810044O22Rik 2310008M20Rik 3300001H21Rik 5430431G03Rik 6330579B17Rik Acad8 Acadvl Acas2 Acat1 Adamdec1 Agtpbp1 Aldh1a1 Aldh1a7 Aoc3 Ap4s1 Areg Arhgap24 Asb13 Asns BC003479 BC004044 BC017158 BC019806 Bbs2 Bnip2 Car3 Ccnd2 Cd1d1 Cd36 Chchd6 Chpt1 Chst1 Cidea Cln2 Cnn1 Crym Cryz Cspg4 Cxcl15 Dgat2 Dhrs7 Dlat Dnaja1 Dnajd1 Dock9 Dpp7 Echs1 Efemp1 Ehbp1 Eng Enpep Fdft1 Fgb Fgfr3 Figf Fli1 Foxa1 Gabar…
163	V$GATA2_02: GATA-binding factor 2	76	76	152	5431	10512	-2.52	0.0	0.48	0.0	0610039N19Rik 5430431G03Rik 9030611N15Rik Acad8 Acadvl Adamdec1 Agtpbp1 Aldh1a1 Antxr1 Bbs2 C1r C1s Cd36 Ces3 Clp1 Cnn1 Cs Dgat2 Dhrs7 Dock9 Echdc1 Echs1 Ehbp1 Ehd2 Eif4e3 Fbxo9 Fdft1 Fgfr3 Figf Fli1 Gem Gnpnat1 Gpr109b Gstm2 Gstz1 Hadh2 Hsdl2 Ilk Insig2 Itih2 Kazald1 Krt1-15 Lass4 Lifr Lpl Ly6a Ly6c Mal March5 Mid1ip1 Mtmr6 Ndufa9 Nrd1 Orm1 Orm2 Pcmt1 Pcx Pdcd1lg1 Pdhb Pdk4 Pmvk Reck Sdpr Sema4a…
164	V$HEB_Q6	63	63	165	4604	11339	-2.52	0.0	0.38	0.0	1810044O22Rik 2010002H18Rik 4933424N09Rik Acad8 Aco1 Adk Antxr1 Aoc3 Areg Arhgap24 BC004044 BC017158 Bbs2 C1s Ccnd2 Ces3 Chst1 Cln2 Col17a1 Cpt2 Ctdspl Dnaja1 Efemp1 Ehbp1 Ehd2 Fdft1 Fgfr3 Figf Fzd4 Gabarapl1 Gem Gstm3 Hadh2 Id1 Il17b Klhl2 Krt1-15 Krt2-5 Lifr Ly6a Ly6c Mtmr6 Niban Pdcd1lg1 Pdk4 Pmvk Ppp2r5a Prkd2 Pygl Rbp4 Reck Sema4a Semcap2 Sh3d19 Slc5a6 Slco3a1 Sorbs1 Sspn St8sia4 Styx Tgoln1…
165	V$AMEF2_Q6: myocyte enhancer factor	19	19	209	1663	14280	-2.52	0.0	0.13	0.0	Acad8 Aldh1a7 Ap4s1 Bcap29 Brp44l Cd1d1 Cnn1 Cxcl15 Echs1 Efemp1 Gnpnat1 Htatsf1 Klhl2 Pcx Pkd2l2 Pmvk Rpl5 Sorbs1 Uqcrb
166	V$FOXO4_02: fork head box O4	10	10	218	450	15493	-2.53	0.0	2.15	0.21	Brp44l Clp1 Elovl6 Foxa1 Hoxd8 Nrd1 Ogn Snrk Taldo1 Uqcrc1
167	V$CDX2_Q5	146	146	82	10135	5808	-2.53	0.0	0.75	0.0	0610039N19Rik 1810044O22Rik 2010002H18Rik 2310008M20Rik 4933424N09Rik 5430431G03Rik 9030611N15Rik Acadl Acadvl Acat1 Adamdec1 Agtpbp1 Aldh1a7 Amy1 Antxr1 Aoc3 Aox1 Ap4s1 Arhgap24 Asb13 Asns BC003479 BC017158 BC019806 Bbs2 Bcap29 Bnip2 C1d C1r C1s Car3 Cd36 Ces3 Chchd6 Chpt1 Cln2 Clp1 Clu Cnn1 Cpt2 Cryz Cs Cspg4 Cutc Cxcl15 Cxcl7 Dgat2 Dhrs7 Dlat Dlst Dnaja1 Dock9 Echdc1 Echs1 Efemp1 Eif4e3 Eng En…
168	V$CETS1P54_01: c-Ets-1(p54)	149	149	79	10367	5576	-2.54	0.0	0.71	0.0	0610039N19Rik 1810037K07Rik 1810044O22Rik 2310008M20Rik 2610205H19Rik 3300001H21Rik 4933424N09Rik 5430431G03Rik 6330579B17Rik Acas2 Aco1 Adk Agtpbp1 Aldh1a7 Amy1 Antxr1 Aoc3 Aox1 Ap4s1 Aqp1 Areg Arhgap24 Asb13 Asns Atpaf2 BC003479 BC017158 BC019806 Bcap29 Bnip2 Brp44l Car3 Ccnd2 Cd1d1 Ces3 Chchd6 Cln2 Clu Cnn1 Col17a1 Cpt2 Crym Cryz Cs Ctdspl Cutc Cxcl7 Dlat Dlst Dnaja1 Dp1l1 Dpp7 Dusp10 Echdc1 E…
169	V$NFKB_Q6_01	146	146	82	10188	5755	-2.54	0.0	0.67	0.0	0610039N19Rik 2010002H18Rik 2310008M20Rik 2610205H19Rik 3300001H21Rik 4933424N09Rik 5430431G03Rik 6330579B17Rik 9030611N15Rik Acadl Acas2 Acat1 Aco1 Adk Agtpbp1 Aldh1a1 Aldh6a1 Amy1 Antxr1 Aoc3 Aqp1 Areg Asns BC004044 BC019806 Bcap29 Bnip2 Brp44l C1d C1r C1s Car3 Ccnd2 Cd1d1 Chchd6 Clp1 Col17a1 Cpt2 Crym Cryz Cs Cspg4 Ctdspl Cxcl15 Dgat2 Dhrs7 Dlat Dnaja1 Dock9 Dp1l1 Dpp7 Dusp10 Echdc1 Echs1 Efem…
170	V$HNF1_C: Hepatic nuclear factor 1	77	77	151	5448	10495	-2.54	0.0	0.55	0.0	2010002H18Rik 3300001H21Rik 5430431G03Rik 6330579B17Rik Acadvl Adamdec1 Aldh1a7 Antxr1 Aoc3 Ap4s1 Areg Asb13 BC003479 Bcap29 Bnip2 Car3 Ccnd2 Cd36 Chchd6 Cryz Cs Cutc Cxcl7 Dnaja1 Dp1l1 Efemp1 Ehbp1 Elovl6 Enpep Fgb Fkbp9 Gabarapl1 Glcci1 Gpr109b Hadh2 Hadhb Hibadh Hoxd8 Id1 Il17b Insig2 Krt1-19 Lass4 Lipe Ly6a Ly6d March5 Meox2 Mid1ip1 Mrps31 Ndufa1 Ndufa5 Ogn Pdcd1lg1 Ppargc1b Ppp2r5a Rbp4 Rnf1…
171	V$MEF2_02: myogenic MADS factor MEF-2	12	12	216	1162	14781	-2.54	0.0	0.1	0.0	5430431G03Rik Aqp1 Brp44l Cidea Clu Fli1 Lpl Meox2 Ndufa9 Pmvk Taldo1 Tgoln1
172	V$AP1_Q2: activator protein 1	153	153	75	10793	5150	-2.54	0.0	0.5	0.0	0610039N19Rik 1810044O22Rik 2010002H18Rik 3300001H21Rik 4933424N09Rik 5430431G03Rik 6330579B17Rik 9030611N15Rik Acas2 Acat1 Aco1 Adk Agtpbp1 Aldh1a1 Aldh1a7 Aldh6a1 Amy1 Antxr1 Aox1 Ap4s1 Aqp1 Areg Arhgap24 Asb13 BC003479 BC004044 BC017158 BC019806 Bbs2 Bnip2 Brp44l C1r C1s Car3 Cd1d1 Cd36 Chchd6 Chpt1 Chst1 Cidea Cln2 Cnn1 Crym Cryz Cs Ctdspl Cutc Cxcl7 Dlat Dnaja1 Dock9 Dp1l1 Dpp7 Echs1 Efemp1 …
173	V$GATA1_05: GATA-binding factor 1	33	33	195	2607	13336	-2.54	0.0	0.22	0.0	Acad8 Acat1 Agtpbp1 Asb13 Asns BC003479 Bbs2 Bcap29 C1r Ccnd2 Ces3 Cxcl15 Dgat2 Fdft1 Gem Gpr109b Hsdl2 Ilk Krt1-15 Lifr Ly6a Ly6c Mid1ip1 Mrpl35 Nrd1 Pmvk Sdpr Sema4a Slc15a2 Styx Suox Trim29 Uqcrb
174	V$RFX1_02: X-box binding protein RFX1	77	77	151	5427	10516	-2.55	0.0	0.58	0.0	0610039N19Rik 1810037K07Rik 1810044O22Rik 2310008M20Rik 2610205H19Rik 3300001H21Rik 4933424N09Rik 5430431G03Rik 9030611N15Rik Acas2 Adk Agtpbp1 Aldh1a7 Aldh6a1 Areg Arhgap24 Asns BC017158 Bcap29 Bnip2 Brp44l Car3 Chchd6 Clu Cutc Cxcl15 Cxcl7 Dgat2 Dlat Dnaja1 Dp1l1 Dpp7 Dusp10 Ehd2 Elovl6 Eng Fasn Gabarapl1 Gem Glcci1 Gpr155 Gstz1 Hadh2 Hadhb Hsdl2 Hspa9a Htatsf1 Insig2 Klhl2 Lass4 Leng1 Meox2 Mi…
175	V$TCF11MAFG_01: TCF11:MafG heterodimers	21	21	207	1186	14757	-2.56	0.0	1.68	0.02	0610039N19Rik 3300001H21Rik Aox1 BC019806 Cd36 Cutc Echs1 Fasn Fgb Glcci1 Meox2 Ndufa1 Pmvk Psen2 Ptpru Tagln Tax1bp1 Tdrd3 Thumpd3 Timp3 Tm4sf12
176	V$SREBP_Q3	73	73	155	5145	10798	-2.56	0.0	0.58	0.0	1810037K07Rik 2610205H19Rik 3300001H21Rik 5430431G03Rik 6330579B17Rik Acadvl Acas2 Aco1 Adk BC004044 BC019806 Brp44l C1d C1s Car3 Chchd6 Ctdspl Cutc Cxcl7 Dlat Dnaja1 Dock9 Dp1l1 Echdc1 Echs1 Ehbp1 Ehd2 Eng Eva1 Fasn Fbxo9 Fgfr3 Figf Foxa1 Fthfd Gabarapl1 Gstm2 Hibadh Hk2 Hspa9a Iigp2 Itih2 Kazald1 Krt1-19 Krt2-5 Lass4 Leng1 Lifr Ly6a Ly6c Ly6d Mal Meox2 Mid1ip1 Mtch2 Nrbf1 Phlda3 Ppargc1b Ppp2r5…
177	V$NRF2_01: nuclear respiratory factor 2	34	34	194	2662	13281	-2.57	0.0	0.24	0.0	2610205H19Rik 4933424N09Rik 6330579B17Rik Acas2 Adk Ap4s1 BC003479 BC019806 Brp44l Clp1 Cpt2 Cutc Dhrs7 Dlst Dnaja1 Dusp10 Echdc1 Hibch Hspa9a Ilk Mal Mtch2 Ndufa1 Ndufa9 Nrd1 Pdhb Slc25a19 Sox7 Stx18 Syt12 Tgoln1 Thumpd3 Trim29 Ulk2
178	V$HLF_01: hepatic leukemia factor	68	68	160	4689	11254	-2.58	0.0	0.75	0.0	1810044O22Rik 2310008M20Rik 2610205H19Rik 3300001H21Rik 4933424N09Rik 9030611N15Rik Acadl Acat1 Agtpbp1 Aldh1a7 Aldh6a1 Amy1 Antxr1 Ap4s1 Arhgap24 Asns BC019806 Bcap29 Brp44l Ces3 Chpt1 Cln2 Cutc Dgat2 Dlat Ehd2 Eif4e3 Elovl6 Enpep Fech Fgfr3 Fkbp9 Foxa1 Ggt1 Gpr109b Gstz1 Hadhb Hibch Hk2 Id1 Iigp2 Itih2 Klhl2 Lifr Lipe Mid1ip1 Mrpl35 Ndufa9 Nrd1 Osbpl9 Pace4 Pcmt1 Pdcd1lg1 Pmvk Ppp2r5a Pygl Rbp4…
179	V$HP1SITEFACTOR_Q6	53	53	175	3889	12054	-2.58	0.0	0.39	0.0	1810044O22Rik 2310008M20Rik Acadl Acat1 Adamdec1 Adk Amy1 Antxr1 Aox1 BC017158 Bnip2 Ces3 Cpt2 Cspg4 Dhrs7 Dnaja1 Dusp10 Echdc1 Elovl7 Fech Figf Gpr109b Gpr155 Gstm3 Id1 Il17b Ilk Kazald1 Klhl2 Krt2-5 Leng1 March5 Mrpl35 Mtch2 Ndufa1 Niban Nrd1 Pcx Pdk4 Pmvk Rai2 Rbp4 Rpp14 Sh3d19 Slc25a19 Slc40a1 Slco3a1 Sos2 Sqrdl Suox Taldo1 Tax1bp1 Timp3
180	V$CHOP_01: heterodimers of CHOP and C/EBPalpha	66	66	162	4562	11381	-2.59	0.0	0.73	0.0	1810044O22Rik 2610205H19Rik 4933424N09Rik Acad8 Acas2 Adk Agtpbp1 Aox1 Ap4s1 BC017158 BC019806 Bbs2 C1r C1s Car3 Ccnd2 Ces3 Cln2 Clu Cnn1 Col17a1 Cryz Cs Ctdspl Dhrs7 Dnajd1 Dock9 Echs1 Efemp1 Eif4e3 Enpep Fbxo9 Fdft1 Fgfr3 Glcci1 Gpr109b Gpr155 Hk2 Id4 Iigp2 Insig2 Klhl2 Ly6c Ndufa1 Nrd1 Orm1 Pace4 Prkd2 Reck Rnf14 Rpl5 Rpp14 Sdpr Slc5a6 Snrk Spon2 Sqrdl Sspn Sycp3 Synj2bp Syt12 Tgoln1 Thumpd3 T…
181	V$E12_Q6	61	61	167	4158	11785	-2.59	0.0	0.83	0.0	0610039N19Rik 2610205H19Rik 5430431G03Rik Acat1 Adk Aldh6a1 Aox1 Areg BC004044 Bbs2 Bcap29 Cln2 Clp1 Clu Ctdspl Cutc Dlat Dnaja1 Dpp7 Ehd2 Eif4e3 Elovl7 Fech Hoxd8 Kazald1 Krt1-15 Krt1-19 Lifr Lipe Mal Meox2 Mtch2 Ndufa5 Niban Osbpl9 Pcmt1 Pdcd1lg1 Pmvk Ppargc1b Ppm1a Pygl Rpp14 Semcap2 Sh3d19 Slc40a1 Sncg Snrk Sox7 Stc2 Stx18 Synj2bp Syt12 Taldo1 Tgoln1 Thumpd3 Tkt Tm4sf12 Trim29 Ttc7b Ulk2 Wnt4
182	V$DEAF1_01	47	47	181	3090	12853	-2.6	0.0	1.06	0.0	0610039N19Rik 2010002H18Rik 2310008M20Rik 2610205H19Rik 5430431G03Rik Acadvl Aco1 Aldh6a1 Atpaf2 BC019806 Bnip2 Cd1d1 Chpt1 Cpt2 Dgat2 Dlat Dnaja1 Echs1 Ehbp1 Eva1 Fasn Fdft1 Figf Gem Glcci1 Htatsf1 Ilk Irx4 Itih2 Kazald1 Krt1-15 March5 Mrps31 Mtch2 Mtmr6 Ndufa1 Rai2 Reck Slc25a19 Sorbs1 Stx18 Sumf1 Synj2bp Syt12 Tdrd3 Tkt Ulk2
183	V$HIF1_Q5: hypoxia-inducible factor 1	30	30	198	1838	14105	-2.6	0.0	1.39	0.02	2610205H19Rik Acas2 Adk Aqp1 Atpaf2 Bcap29 Crym Cryz Dgat2 Dock9 Dp1l1 Eif4e3 Elovl6 Fech Fthfd Gpr109b Gstz1 Hibadh Hspa9a Il17b Ilk Klhl2 Leng1 Meox2 Ndufa1 Phlda3 Ppm1a Rpp14 Spon2 Synj2bp
184	V$ZID_01: zinc finger with interaction domain	37	37	191	2349	13594	-2.61	0.0	1.24	0.0	0610039N19Rik 1810037K07Rik Adk Areg Atpaf2 C1d Clp1 Clu Cnn1 Col17a1 Cs Cspg4 Ehd2 Enpep Fgfr3 Fthfd Fzd4 Gem Hadh2 Irx4 Lipe Ly6a Ly6c Mid1ip1 Mrps31 Pcx Pdk4 Phlda3 Phldb2 Pmvk Ptpru Sash1 Slc40a1 Thbd Trim29 Ttc7b Wnt4
185	V$NFKAPPAB65_01: NF-kappaB (p65)	9	9	219	931	15012	-2.61	0.0	0.08	0.0	2010002H18Rik Amy1 Aoc3 C1s Echdc1 Fdft1 Pdk4 Rnf14 Sh3d19
186	V$ELK1_01: Elk-1	60	60	168	4139	11804	-2.62	0.0	0.74	0.0	0610039N19Rik 1810037K07Rik 2610205H19Rik 4933424N09Rik 5430431G03Rik 6330579B17Rik Acad8 Agtpbp1 Aldh6a1 Aox1 Aqp1 Areg Asns BC003479 BC019806 Bnip2 Brp44l Chchd6 Cpt2 Cs Cutc Cxcl7 Dlst Dnaja1 Dusp10 Echdc1 Ehd2 Eng Enpep Fbxo9 Fli1 Fthfd Fzd4 Gem Ggt1 Glcci1 Gpr155 Gstm3 Id4 Irx4 Krt1-19 Leng1 Lipe Ly6a Ly6c Mrps31 Mtch2 Nrd1 Phldb2 Psen2 Reck Slc25a19 Spon2 Sqrdl Sspn St8sia4 Synj2bp Tgoln1 T…
187	V$IPF1_Q4	45	45	183	3344	12599	-2.62	0.0	0.36	0.0	2310008M20Rik 5430431G03Rik Acadl Acat1 Agtpbp1 BC019806 Brp44l Cd1d1 Ces3 Cryz Cs Echdc1 Ehbp1 Ehd2 Elovl6 Fli1 Fzd4 Gstm3 Hadh2 Hsdl2 Iigp2 Insig2 March5 Mrps31 Ogn Orm1 Orm2 Osbpl9 Pace4 Pcmt1 Phlda3 Pmvk Rai2 Rpp14 Sema4a Slc40a1 Sncg Styx Sycp3 Synj2bp Tax1bp1 Thumpd3 Tm4sf12 Ttc7b Uqcrb
188	V$CEBPDELTA_Q6	169	169	59	11820	4123	-2.63	0.0	0.62	0.0	1810037K07Rik 1810044O22Rik 2310008M20Rik 3300001H21Rik 4933424N09Rik 9030611N15Rik Acad8 Acadl Acadvl Acas2 Acat1 Adamdec1 Adk Agtpbp1 Aldh1a7 Aldh6a1 Amy1 Aoc3 Aox1 Ap4s1 Aqp1 Arhgap24 BC003479 BC004044 BC019806 Bcap29 Bnip2 C1r C1s Car3 Ccnd2 Cd36 Ces3 Chpt1 Chst1 Cidea Cln2 Clp1 Clu Cnn1 Cpt2 Cryz Cs Ctdspl Cutc Cxcl15 Cxcl7 Dgat2 Dhrs7 Dlat Dlst Dnaja1 Dnajd1 Dock9 Dpp7 Echdc1 Echs1 Efemp1 E…
189	V$PAX6_Q2	43	43	185	3203	12740	-2.63	0.0	0.35	0.0	0610039N19Rik 1810044O22Rik 5430431G03Rik 9030611N15Rik Acadvl Aoc3 Aox1 Ap4s1 Asb13 BC003479 C1d Cln2 Clu Cnn1 Cutc Dgat2 Dlat Dnajd1 Ehd2 Elovl6 Eva1 Glul Gnpnat1 Gpr109b Hadhb Ilk Irx4 Ly6a Mrpl35 Niban Nrbf1 Ogn Rbp4 Rnf14 Rpl5 Sema4a Slc25a19 Stx18 Sycp3 Syt12 Thumpd3 Timp3 Uqcrc1
190	V$ELK1_02: Elk-1	177	177	51	12253	3690	-2.63	0.0	0.85	0.0	0610039N19Rik 1810037K07Rik 1810044O22Rik 2010002H18Rik 2310008M20Rik 2610205H19Rik 3300001H21Rik 4933424N09Rik 6330579B17Rik 9030611N15Rik Acad8 Acadl Acadvl Acas2 Acat1 Aco1 Adamdec1 Adk Agtpbp1 Aldh1a7 Aldh6a1 Amy1 Antxr1 Aoc3 Aox1 Ap4s1 Aqp1 Areg Arhgap24 Asb13 Asns Atpaf2 BC003479 BC017158 BC019806 Bcap29 Bnip2 Brp44l C1s Car3 Ccnd2 Cd1d1 Cd36 Chchd6 Chpt1 Cln2 Clp1 Col17a1 Cpt2 Crym Cryz Cs…
191	V$LHX3_01: LIM homeobox transcription factor 3	14	14	214	1277	14666	-2.65	0.0	0.13	0.0	2010002H18Rik 3300001H21Rik Antxr1 C1d Chchd6 Cxcl15 Klhl2 March5 Mrps31 Mtmr6 Ogn Pdk4 Sspn Ttc7b
192	V$GCM_Q2	53	53	175	3631	12312	-2.65	0.0	0.78	0.0	1810044O22Rik 2010002H18Rik 2310008M20Rik Adamdec1 Adk Antxr1 Arhgap24 Asb13 C1d Ccnd2 Cidea Cln2 Cpt2 Cutc Dock9 Dp1l1 Efemp1 Fasn Fgfr3 Gabarapl1 Gem Glcci1 Gpr155 Gstm2 Hoxd8 Htatsf1 Il17b Ilk Itih2 Leng1 Lifr Mid1ip1 Mrpl35 Mtmr6 Ndufa1 Ndufa5 Pcmt1 Phldb2 Ppargc1b Ptpru Reck Slc15a2 Slc5a6 Sncg Snrk Sorbs1 Spon2 Sqrdl Sycp3 Tdrd3 Tkt Trim29 Tysnd1
193	V$E2F_03	27	27	201	1643	14300	-2.66	0.0	1.37	0.02	Ap4s1 Areg Asb13 Atpaf2 Cs Dlat Dlst Dusp10 Elovl6 Fbxo9 Fli1 Fzd4 Glcci1 Gstz1 Htatsf1 Il17b Irx4 Lpl Mid1ip1 Ndufa1 Orm1 Orm2 Ppm1a Rbp4 Slc25a19 Sorbs1 Suox
194	V$STAT5A_02	33	33	195	2539	13404	-2.66	0.0	0.29	0.0	1810037K07Rik 9030611N15Rik Adamdec1 Amy1 Antxr1 Areg Asb13 Atpaf2 BC003479 C1r Car3 Ccnd2 Elovl6 Fbxo9 Fgfr3 Glul Gnpnat1 Gstz1 Hadhb Hk2 Hsdl2 Itih2 Lifr Mal Niban Nrbf1 Pmvk Slc25a19 Sox7 Stc2 Timp3 Trim29 Ulk2
195	V$HIF1_Q3: hypoxia induced factor	22	22	206	1287	14656	-2.66	0.0	1.5	0.02	Acas2 Adk Aqp1 Asns Bcap29 Cryz Dgat2 Eif4e3 Elovl6 Fech Fthfd Gstm2 Hspa9a Ilk Meox2 Mid1ip1 Pdhb Ppm1a Sos2 Sycp3 Tm4sf12 Tmem43
196	V$HEN1_01: HEN1	2	2	226	381	15562	-2.68	0.0	0.03	0.0	Areg Eng
197	V$AP1_Q4: activator protein 1	184	184	44	12987	2956	-2.69	0.0	0.43	0.0	0610039N19Rik 1810037K07Rik 1810044O22Rik 2010002H18Rik 2310008M20Rik 2610205H19Rik 3300001H21Rik 4933424N09Rik 5430431G03Rik 6330579B17Rik 9030611N15Rik Acadvl Acas2 Acat1 Aco1 Adk Agtpbp1 Aldh1a1 Aldh1a7 Aldh6a1 Amy1 Antxr1 Aox1 Ap4s1 Aqp1 Areg Arhgap24 Asb13 Asns BC003479 BC004044 BC019806 Bbs2 Bcap29 Bnip2 Brp44l C1r C1s Car3 Ccnd2 Cd1d1 Cd36 Ces3 Chchd6 Chpt1 Chst1 Cidea Cln2 Clp1 Clu Cnn1 C…
198	V$AFP1_Q6	36	36	192	2718	13225	-2.69	0.0	0.33	0.0	5430431G03Rik Acadl Acat1 Aldh1a7 Amy1 Aoc3 Ap4s1 Areg Asns BC004044 Bbs2 Bcap29 Bnip2 Cd36 Clu Echdc1 Efemp1 Fbxo9 Gnpnat1 Klhl2 Lifr Meox2 Mtmr6 Osbpl9 Pdk4 Pkd2l2 Rai2 Rpp14 Sspn Stx18 Synj2bp Tax1bp1 Timp3 Tkt Ttc7b Uqcrb
199	V$CDC5_01: cell division control protein 5	197	197	31	13988	1955	-2.69	0.0	0.27	0.0	0610039N19Rik 1810037K07Rik 1810044O22Rik 2010002H18Rik 2310008M20Rik 3300001H21Rik 4933424N09Rik 5430431G03Rik 6330579B17Rik 9030611N15Rik Acad8 Acadl Acadvl Acas2 Acat1 Aco1 Adamdec1 Adk Agtpbp1 Aldh1a7 Aldh6a1 Amy1 Antxr1 Aoc3 Aox1 Ap4s1 Aqp1 Areg Arhgap24 Asb13 Asns BC003479 BC004044 BC017158 BC019806 Bbs2 Bcap29 Bnip2 Brp44l C1r C1s Car3 Ccnd2 Cd1d1 Cd36 Chchd6 Chpt1 Cidea Cln2 Clp1 Clu Cpt2…
200	V$TCF4_Q5	181	181	47	12658	3285	-2.7	0.0	0.62	0.0	0610039N19Rik 1810037K07Rik 1810044O22Rik 2010002H18Rik 2310008M20Rik 2610205H19Rik 3300001H21Rik 4933424N09Rik 6330579B17Rik 9030611N15Rik Acad8 Acadl Acadvl Acat1 Adamdec1 Agtpbp1 Aldh1a1 Aldh1a7 Aldh6a1 Amy1 Aoc3 Aox1 Ap4s1 Aqp1 Areg Asb13 Asns Atpaf2 BC019806 Bbs2 Bcap29 Bnip2 Brp44l C1d C1r Car3 Ccnd2 Cd1d1 Cd36 Chchd6 Chpt1 Chst1 Cidea Clp1 Cnn1 Col17a1 Cpt2 Crym Cryz Cs Cspg4 Cutc Cxcl15 C…
201	V$POU6F1_01	15	15	213	1321	14622	-2.73	0.0	0.16	0.0	BC003479 Bbs2 C1s Cd1d1 Dgat2 Eng Fdft1 Fgb Ogn Pace4 Pmvk Sh3d19 Sycp3 Uqcrb Uqcrc1
202	V$STAT_01: signal transducers and activators of transcription	42	42	186	3015	12928	-2.73	0.0	0.51	0.0	2010002H18Rik 6330579B17Rik BC004044 BC019806 Bcap29 Brp44l C1r Car3 Ccnd2 Crym Cutc Dlst Dpp7 Efemp1 Eng Eva1 Fgfr3 Ggt1 Glul Gpr155 Hadhb Hibadh Iigp2 Itih2 Leng1 Lipe Ndufa5 Nrbf1 Ogn Pdcd1lg1 Rnf14 Sdpr Sema4a Slc5a6 Slco3a1 Sox7 Sqrdl Sspn Syt12 Thbd Tmem43 Trim29
203	V$VBP_01: PAR-type chicken vitellogenin promoter-binding protein	16	16	212	1382	14561	-2.75	0.0	0.17	0.0	3300001H21Rik Aldh6a1 Amy1 Ap4s1 BC019806 Brp44l Ces3 Cln2 Cxcl7 Efemp1 Elovl6 Lpl Mid1ip1 Rpp14 Sox7 Stx18
204	V$NKX22_01: NK2 class homeobox factor 2	32	32	196	2068	13875	-2.75	0.0	1.06	0.0	5430431G03Rik Adamdec1 Amy1 Aox1 C1d C1r Chst1 Col17a1 Cspg4 Dnajd1 Fdft1 Fgfr3 Hadh2 Hoxd8 Hsdl2 Ilk Klhl2 Ly6a Ly6c Mrpl35 Mtch2 Mtmr6 Ndufa1 Pdhb Ptpru Sh3d19 Slc40a1 Sorbs1 Sumf1 Sycp3 Tmem43 Tysnd1
205	V$E47_01: E47	32	32	196	2409	13534	-2.76	0.0	0.35	0.0	0610039N19Rik Acadvl Acat1 Bcap29 Cd1d1 Ces3 Cln2 Dlat Dlst Echdc1 Eif4e3 Eng Enpep Gstm3 Krt1-19 Krt2-5 Lifr Lipe Mal Ndufa1 Pcmt1 Pdcd1lg1 Pkd2l2 Pmvk Ppm1a Semcap2 Sncg Snrk Stc2 Taldo1 Ttc7b Wnt4
206	V$PAX_Q6	215	215	13	15256	687	-2.78	0.0	0.13	0.0	0610039N19Rik 1810037K07Rik 1810044O22Rik 2010002H18Rik 2310008M20Rik 3300001H21Rik 4933424N09Rik 5430431G03Rik 6330579B17Rik 9030611N15Rik Acad8 Acadl Acadvl Acas2 Acat1 Aco1 Adamdec1 Adk Agtpbp1 Aldh1a1 Aldh1a7 Aldh6a1 Amy1 Antxr1 Aoc3 Aox1 Ap4s1 Aqp1 Areg Arhgap24 Asb13 Asns Atpaf2 BC003479 BC004044 BC017158 BC019806 Bbs2 Bcap29 Bnip2 Brp44l C1r C1s Car3 Cd1d1 Cd36 Ces3 Chchd6 Chpt1 Chst1 Cide…
207	V$NFKAPPAB_01: NF-kappaB	30	30	198	2262	13681	-2.78	0.0	0.36	0.0	0610039N19Rik 2010002H18Rik 4933424N09Rik Acadl Acas2 Adk Aldh6a1 Aoc3 Atpaf2 C1d C1s Cln2 Cpt2 Dpp7 Eng Fdft1 Fkbp9 Gem Ilk Kazald1 Krt1-15 Mal Meox2 Niban Pace4 Pdk4 Ppp2r5a Rnf14 Sorbs1 Stx18
208	V$TAL1BETAE47_01: Tal-1beta:E47 heterodimer	9	9	219	890	15053	-2.8	0.0	0.11	0.0	9030611N15Rik Aoc3 Gstm2 Gstz1 Irx4 Itih2 Mtmr6 Ndufa5 Reck
209	V$TFIIA_Q6	208	208	20	14322	1621	-2.81	0.0	1.25	0.0	0610039N19Rik 1810037K07Rik 1810044O22Rik 2010002H18Rik 2310008M20Rik 2610205H19Rik 3300001H21Rik 4933424N09Rik 5430431G03Rik 6330579B17Rik 9030611N15Rik Acad8 Acadl Acadvl Acat1 Adamdec1 Adk Agtpbp1 Aldh1a1 Aldh1a7 Aldh6a1 Amy1 Aoc3 Aox1 Ap4s1 Aqp1 Areg Arhgap24 Asb13 Asns Atpaf2 BC003479 BC004044 BC017158 BC019806 Bbs2 Bcap29 Bnip2 Brp44l C1d C1r C1s Car3 Ccnd2 Cd1d1 Cd36 Ces3 Chchd6 Chpt1 Chst…
210	V$TAL1ALPHAE47_01: Tal-1alpha:E47 heterodimer	15	15	213	1294	14649	-2.81	0.0	0.18	0.0	9030611N15Rik Aoc3 Cs Dlst Dusp10 Gstm2 Gstz1 Irx4 Itih2 March5 Mtmr6 Ndufa5 Pcx Psen2 Reck
211	V$AREB6_03: AREB6 (Atp1a1 regulatory element binding factor 6)	35	35	193	2466	13477	-2.82	0.0	0.6	0.0	2010002H18Rik 2310008M20Rik 2610205H19Rik 5430431G03Rik Adk Aldh1a7 Ap4s1 Bcap29 Car3 Ces3 Clp1 Clu Dock9 Dp1l1 Dpp7 Fech Foxa1 Ggt1 Gstm2 Hibch Hk2 Hoxd8 Id1 Irx4 Lass4 Mid1ip1 Ppm1a Ptpru Sdpr Sh3d19 Synj2bp Syt12 Tgoln1 Thumpd3 Trim29
212	V$PR_02: is recognized by progesterone receptor	15	15	213	837	15106	-2.82	0.0	1.5	0.02	2310008M20Rik 9030611N15Rik Ces3 Chst1 Ctdspl Dlat Elovl7 Gabarapl1 Id1 Itih2 March5 Mid1ip1 Ndufa5 Sdpr Slc15a2
213	V$AHR_Q5: aryl hydrocarbon / dioxin receptor	29	29	199	1898	14045	-2.83	0.0	0.96	0.0	Acad8 Acadvl Acat1 Aldh1a1 Ap4s1 Arhgap24 Chchd6 Cidea Cpt2 Cs Eva1 Gnpnat1 Gstm2 Hk2 Hsdl2 Hspa9a Kazald1 Lass4 Ly6c Ndufa1 Ndufa9 Prkd2 Ptpru Rpl5 Semcap2 Slc25a19 Sumf1 Tax1bp1 Timp3
214	V$ATATA_B: Avian C-type TATA box	14	14	214	1214	14729	-2.85	0.0	0.18	0.0	1810044O22Rik Amy1 Bbs2 Dlat Fdft1 Hibadh Kazald1 Mrpl35 Pmvk Prkd2 Rpl5 Sqrdl Taldo1 Tdrd3
215	V$SRF_Q6: serum response factor	11	11	217	1014	14929	-2.85	0.0	0.15	0.0	Amy1 Col17a1 Cs Cxcl7 Itih2 Mid1ip1 Pygl Rbp4 Tagln Tm4sf12 Uqcrc1
216	V$PTF1BETA_Q6	21	21	207	1294	14649	-2.87	0.0	1.18	0.0	0610039N19Rik 4933424N09Rik Aldh1a7 Brp44l C1s Chst1 Dgat2 Eif4e3 Fgb Glcci1 Htatsf1 Lpl Pace4 Reck Rpl5 Rpp14 Sh3d19 Snrk Tgoln1 Tm4sf12 Tysnd1
217	V$STAF_01: Se-Cys tRNA gene transcription activating factor	7	7	221	304	15639	-2.87	0.0	1.89	0.06	Acadvl Dock9 Insig2 Ndufa9 Ppp2r5a Slc5a6 Taldo1
218	V$CART1_01: Cart-1 (cartilage homeoprotein 1)	25	25	203	1894	14049	-2.87	0.0	0.36	0.0	Aldh1a7 Asns C1d C1r C1s Cd1d1 Cd36 Cryz Elovl7 Fgb Figf Hoxd8 Ilk Krt1-19 March5 Pdk4 Pygl Rpp14 Snrk Sos2 Sspn Stx18 Tax1bp1 Timp3 Tysnd1
219	V$ARNT_01: AhR nuclear translocator homodimers	15	15	213	1271	14672	-2.87	0.0	0.21	0.0	6330579B17Rik Aldh6a1 Atpaf2 BC004044 BC019806 Cryz Cutc Fkbp9 Ly6d Niban Ppm1a Slc25a19 Sumf1 Sycp3 Thumpd3
220	V$AR_01: androgen receptor	20	20	208	1223	14720	-2.88	0.0	1.2	0.0	3300001H21Rik 9030611N15Rik Acad8 Acas2 Areg C1r Ces3 Cidea Cspg4 Ctdspl Dlat Dlst Fzd4 Itih2 March5 Mrps31 Orm1 Pygl Sdpr Slc5a6
221	V$HNF1_Q6	216	216	12	15302	641	-2.89	0.0	0.14	0.0	0610039N19Rik 1810037K07Rik 1810044O22Rik 2010002H18Rik 2310008M20Rik 2610205H19Rik 3300001H21Rik 4933424N09Rik 5430431G03Rik 6330579B17Rik 9030611N15Rik Acad8 Acadl Acadvl Acas2 Acat1 Aco1 Adamdec1 Agtpbp1 Aldh1a7 Aldh6a1 Amy1 Antxr1 Aoc3 Aox1 Ap4s1 Aqp1 Areg Arhgap24 Asb13 Asns BC003479 BC017158 BC019806 Bbs2 Bcap29 Bnip2 Brp44l C1d C1r C1s Car3 Ccnd2 Cd1d1 Cd36 Ces3 Chchd6 Chpt1 Cidea Cln2 Clp…
222	V$STAT3_01: signal transducer and activator of transcription 3	1	1	227	5	15938	-2.89	0.0	2.5	0.21	Iigp2
223	V$GATA4_Q3	221	221	7	15636	307	-2.89	0.0	0.08	0.0	0610039N19Rik 1810037K07Rik 1810044O22Rik 2010002H18Rik 2310008M20Rik 2610205H19Rik 3300001H21Rik 4933424N09Rik 5430431G03Rik 6330579B17Rik 9030611N15Rik Acad8 Acadl Acadvl Acas2 Acat1 Aco1 Adamdec1 Agtpbp1 Aldh1a1 Aldh1a7 Aldh6a1 Amy1 Antxr1 Aoc3 Aox1 Ap4s1 Aqp1 Areg Arhgap24 Asb13 Asns Atpaf2 BC003479 BC004044 BC017158 BC019806 Bbs2 Bcap29 Bnip2 Brp44l C1d C1r Car3 Ccnd2 Cd1d1 Cd36 Ces3 Chchd6 …
224	V$E2F4DP2_01: E2F-4:DP-2 heterodimer	24	24	204	1817	14126	-2.9	0.0	0.37	0.0	4933424N09Rik Aldh6a1 Asb13 Brp44l C1d Cspg4 Dhrs7 Dlst Ehbp1 Ehd2 Fasn Figf Fli1 Gnpnat1 Gstz1 Kazald1 Klhl2 Lpl Nrd1 Pmvk Ppp2r5a Slco3a1 Sycp3 Tdrd3
225	V$XFD3_01: Xenopus fork head domain factor 3	26	26	202	1910	14033	-2.91	0.0	0.45	0.0	Acadl Acadvl Ap4s1 Brp44l Clp1 Cxcl7 Elovl6 Fgb Foxa1 Hibadh Hoxd8 Htatsf1 Lipe Mtmr6 Nrd1 Ogn Ptpru Reck Slc5a6 Snrk Spon2 Sqrdl Suox Taldo1 Ulk2 Uqcrc1
226	V$USF_01: upstream stimulating factor	22	22	206	1674	14269	-2.93	0.0	0.37	0.0	5430431G03Rik 6330579B17Rik Acat1 Aldh6a1 Atpaf2 BC004044 BC019806 Cryz Cutc Dpp7 Fkbp9 Gstm2 Hspa9a Ly6d Mtch2 Niban Ppm1a Psen2 Sumf1 Sycp3 Thumpd3 Tmem43
227	V$CREB_Q2: cAMP-response element-binding protein	18	18	210	1440	14503	-2.93	0.0	0.28	0.0	2610205H19Rik Aldh6a1 Areg BC019806 Bnip2 Ccnd2 Dlat Echs1 Gem Gnpnat1 Hspa9a Id1 Nrbf1 Pdhb Pmvk Ppm1a Ptpru Tax1bp1
228	V$MEIS1BHOXA9_02: Meis-1b:HOXA9 heterodimeric binding	5	5	223	188	15755	-2.93	0.0	1.98	0.06	Bbs2 Dp1l1 Pcx Pdhb Ttc7b
229	V$OLF1_01: olfactory neuron-specific factor	20	20	208	1554	14389	-2.93	0.0	0.33	0.0	2610205H19Rik Aldh6a1 BC004044 BC019806 C1d Cidea Clu Col17a1 Dp1l1 Ggt1 Gpr109b Iigp2 Ilk Pace4 Pdk4 Ppm1a Rbp4 Stc2 Tdrd3 Wnt4
230	V$ATF3_Q6: activating transcription factor 3	25	25	203	1671	14272	-2.94	0.0	0.82	0.0	Areg BC003479 BC019806 Bbs2 Bcap29 Cnn1 Ehd2 Gem Hoxd8 Id1 Iigp2 Ndufa5 Pcmt1 Pmvk Ppargc1b Ppm1a Prkd2 Ptpru Sash1 Sorbs1 Syt12 Tagln Thumpd3 Trim29 Ttc7b
231	V$MAX_01: Max	12	12	216	655	15288	-2.94	0.0	1.46	0.02	Acat1 Atpaf2 BC004044 Cutc Dpp7 Fkbp9 Gstm2 Mtch2 Niban Ppm1a Sumf1 Sycp3
232	V$LEF1_Q6	208	208	20	14682	1261	-2.95	0.0	0.31	0.0	0610039N19Rik 1810037K07Rik 1810044O22Rik 2010002H18Rik 2310008M20Rik 2610205H19Rik 3300001H21Rik 4933424N09Rik 5430431G03Rik 6330579B17Rik 9030611N15Rik Acad8 Acadl Acadvl Acas2 Acat1 Adamdec1 Adk Aldh1a7 Aldh6a1 Amy1 Antxr1 Aoc3 Aox1 Aqp1 Arhgap24 Asb13 Atpaf2 BC003479 BC004044 BC017158 BC019806 Bbs2 Bcap29 Bnip2 Brp44l C1d C1r C1s Car3 Cd1d1 Cd36 Ces3 Chchd6 Chpt1 Chst1 Cidea Clp1 Clu Cnn1 Col…
233	V$EVI1_02: ectopic viral integration site 1 encoded factor	8	8	220	379	15564	-2.95	0.0	1.71	0.02	Dock9 Echdc1 Gstz1 Hadh2 Lipe Snrk Sos2 Suox
234	V$GRE_C: Glucocorticoid response element	11	11	217	589	15354	-2.98	0.0	1.48	0.02	1810037K07Rik 3300001H21Rik C1r Chst1 Cidea Dlat Elovl7 March5 Meox2 Orm1 Sdpr
235	V$GR_01: high affinity binding site for glucocorticoid receptor	19	19	209	1199	14744	-2.98	0.0	1.03	0.0	2310008M20Rik 6330579B17Rik 9030611N15Rik Arhgap24 Ces3 Ctdspl Cutc Dlat Gem Ilk Itih2 Krt2-5 Lipe Mtch2 Niban Ogn Orm2 Sdpr Slc15a2
236	V$CREB_01: cAMP-responsive element binding protein	19	19	209	1454	14489	-2.99	0.0	0.37	0.0	Aldh6a1 Areg BC003479 BC019806 Bnip2 Clp1 Dhrs7 Gem Hoxd8 Htatsf1 Id1 Ndufa5 Nrbf1 Pmvk Ppm1a Ptpru Sema4a Timp3 Ulk2
237	V$AP4_01: activator protein 4	21	21	207	1381	14562	-2.99	0.0	0.87	0.0	1810044O22Rik 2310008M20Rik Acad8 Atpaf2 Chst1 Echdc1 Eif4e3 Eng Fthfd Hoxd8 Hsdl2 Iigp2 Il17b Mal Pcx Pmvk Rbp4 Sorbs1 Thumpd3 Tkt Tm4sf12
238	V$ATF_01: activating transcription factor	23	23	205	1629	14314	-3.0	0.0	0.58	0.0	Aldh6a1 Areg BC003479 BC019806 Bbs2 Clp1 Dgat2 Fdft1 Foxa1 Gem Hk2 Hoxd8 Id1 Lass4 Nrbf1 Nrd1 Pdhb Pdk4 Pmvk Ppm1a Ptpru Stx18 Ulk2
239	V$IK3_01: Ikaros 3	22	22	206	1602	14341	-3.0	0.0	0.49	0.0	2310008M20Rik 6330579B17Rik Aco1 Aldh1a1 Cxcl15 Dpp7 Eva1 Fkbp9 Gabarapl1 Insig2 Krt1-19 Lipe Ndufa1 Niban Nrbf1 Pdk4 Ppp2r5a Rpl5 Slc5a6 Sspn Stc2 Suox
240	V$E2F1DP1RB_01: Rb:E2F-1:DP-1 trimeric complex	15	15	213	892	15051	-3.0	0.0	1.21	0.0	Ap4s1 Areg Asb13 Atpaf2 Cryz Dlst Fli1 Glcci1 Lpl Ndufa1 Orm1 Orm2 Rbp4 Slc25a19 Sorbs1
241	V$PAX5_01: B-cell-specific activating protein	22	22	206	1498	14445	-3.02	0.0	0.73	0.0	2010002H18Rik 6330579B17Rik Adk Aqp1 Atpaf2 BC004044 Cs Cspg4 Dlat Dock9 Dp1l1 Gem Irx4 Lifr Phlda3 Sash1 Syt12 Tagln Taldo1 Thbd Tysnd1 Uqcrc1
242	V$RREB1_01: Ras-responsive element binding protein 1	17	17	211	1328	14615	-3.02	0.0	0.33	0.0	Arhgap24 Chchd6 Cln2 Cpt2 Crym Cxcl15 Gstm2 Hibch Hsdl2 Hspa9a Il17b Krt1-15 Lifr Meox2 Mtmr6 Osbpl9 Suox
243	V$OCT1_B: Octamer binding factor 1	11	11	217	962	14981	-3.03	0.0	0.2	0.0	2010002H18Rik Acadl Aldh1a7 Asb13 C1r Cd36 Elovl7 Figf Lpl Phldb2 Uqcrb
244	V$OCT1_05: octamer-binding factor 1	13	13	215	1084	14859	-3.03	0.0	0.25	0.0	Aldh1a7 Asb13 C1r Cd36 Cxcl7 Elovl7 Figf Insig2 Lpl Ndufa5 Stc2 Sycp3 Uqcrb
245	V$MAF_Q6	9	9	219	459	15484	-3.03	0.0	1.53	0.02	Acadvl C1d Ces3 Cs Elovl6 Glul Psen2 Sema4a Sncg
246	V$SREBP1_01: sterol regulatory element-binding protein 1	11	11	217	603	15340	-3.03	0.0	1.39	0.02	5430431G03Rik 6330579B17Rik Aldh6a1 Cutc Dpp7 Ehd2 Gstm2 Mtch2 Ndufa9 Ppm1a Sumf1
247	V$S8_01: S8	19	19	209	1416	14527	-3.04	0.0	0.43	0.0	2010002H18Rik 3300001H21Rik 9030611N15Rik Cxcl15 Echs1 Fdft1 Foxa1 Hadh2 Hoxd8 Krt1-19 Ly6a Mrps31 Mtmr6 Osbpl9 Pdk4 Pkd2l2 Sspn Trim29 Ttc7b
248	V$E2_Q6: papilloma virus regulator E2	20	20	208	1441	14502	-3.05	0.0	0.53	0.0	2610205H19Rik Cs Dlst Dnajd1 Ehd2 Fasn Fli1 Glcci1 Gnpnat1 Hibch Hoxd8 Phldb2 Rbp4 Sspn Taldo1 Tax1bp1 Tdrd3 Thbd Tmem43 Ttc7b
249	V$ATF1_Q6	16	16	212	994	14949	-3.06	0.0	1.05	0.0	Aldh1a7 Areg BC019806 Chpt1 Gem Id1 Mtch2 Ndufa5 Pmvk Ppm1a Ptpru Rpp14 Sdpr Sema4a Spon2 Syt12
250	V$GABP_B: GA binding protein	18	18	210	1356	14587	-3.06	0.0	0.41	0.0	4933424N09Rik 6330579B17Rik Acas2 Adk BC019806 Cpt2 Cutc Dlst Dusp10 Echdc1 Fzd4 Id4 Leng1 Mtch2 Ndufa1 Stx18 Tgoln1 Thumpd3
251	V$E2F1DP2_01: E2F-1:DP-2 heterodimer	17	17	211	1084	14859	-3.06	0.0	0.96	0.0	Aldh6a1 Asb13 Brp44l C1d Dlst Ehbp1 Fasn Figf Fli1 Gnpnat1 Gstz1 Kazald1 Lpl Pmvk Slco3a1 Sycp3 Tdrd3
252	V$XBP1_01: X-box-binding protein 1	20	20	208	1422	14521	-3.06	0.0	0.57	0.0	5430431G03Rik 6330579B17Rik Aqp1 Enpep Fdft1 Glul Hibadh Hk2 Irx4 Krt2-5 Pdhb Pdk4 Slc15a2 Snrk Stx18 Sumf1 Thbd Tm4sf12 Ttc7b Wnt4
253	V$EVI1_05: ectopic viral integration site 1 encoded factor	16	16	212	1000	14943	-3.06	0.0	1.02	0.0	5430431G03Rik Acadvl Bbs2 Cd36 Cxcl15 Dock9 Eif4e3 Enpep Gstz1 Lifr Lipe Mid1ip1 Mrpl35 Mrps31 Sos2 Suox
254	V$CREBP1_Q2: CRE-binding protein 1	16	16	212	1005	14938	-3.07	0.0	1.0	0.0	Aldh6a1 Areg BC003479 BC019806 Clp1 Dhrs7 Fkbp9 Foxa1 Gem Id1 Ndufa5 Pdhb Pmvk Ppm1a Ptpru Ulk2
255	V$ACAAT_B: Avian C-type CCAAT box	14	14	214	1126	14817	-3.07	0.0	0.3	0.0	Arhgap24 Atpaf2 BC004044 Brp44l Clu Dnaja1 Dusp10 Glcci1 Osbpl9 Pace4 Pcmt1 Sdpr Sox7 Uqcrb
256	V$SRF_Q4	19	19	209	1277	14666	-3.07	0.0	0.77	0.0	Amy1 Asb13 Brp44l Cnn1 Col17a1 Cs Cxcl7 Ehd2 Gabarapl1 Gstm3 Irx4 Itih2 Krt2-5 Mid1ip1 Rbp4 Tagln Timp3 Tm4sf12 Uqcrc1
257	V$CREB_Q4: cAMP-response element binding protein	17	17	211	1291	14652	-3.08	0.0	0.4	0.0	Aldh6a1 Areg BC003479 BC019806 Ccnd2 Clp1 Fkbp9 Foxa1 Gem Gstz1 Id1 Pdhb Pmvk Ppm1a Ptpru Rpp14 Sdpr
258	V$TFIII_Q6	209	209	19	14633	1310	-3.09	0.0	0.53	0.0	0610039N19Rik 1810037K07Rik 1810044O22Rik 2010002H18Rik 2310008M20Rik 2610205H19Rik 3300001H21Rik 4933424N09Rik 5430431G03Rik 6330579B17Rik 9030611N15Rik Acad8 Acadl Acadvl Acat1 Aco1 Adk Agtpbp1 Aldh1a7 Aldh6a1 Amy1 Antxr1 Aoc3 Aox1 Ap4s1 Aqp1 Areg Arhgap24 Asb13 Asns Atpaf2 BC003479 BC004044 BC017158 BC019806 Bcap29 Bnip2 Brp44l C1d C1r Car3 Ccnd2 Cd1d1 Ces3 Chchd6 Chpt1 Chst1 Cidea Cln2 Clp1 C…
259	V$MTF1_Q4	15	15	213	1160	14783	-3.11	0.0	0.37	0.0	Acad8 Atpaf2 BC004044 Ces3 Dpp7 Ehbp1 Ehd2 Eif4e3 Gpr155 Hoxd8 Hspa9a Ndufa9 Ptpru Rbp4 Slc40a1
260	V$NERF_Q2: new ets-related factor 1a	9	9	219	807	15136	-3.11	0.0	0.2	0.0	1810037K07Rik Asb13 Ccnd2 Chchd6 Cryz Fthfd Sncg Sorbs1 Synj2bp
261	V$HTF_01	12	12	216	707	15236	-3.11	0.0	1.15	0.0	6330579B17Rik Aqp1 Ehbp1 Fbxo9 Hk2 Hsdl2 Htatsf1 Pdhb Pdk4 Slc15a2 Snrk Stx18
262	V$MEF3_B: MEF-3	9	9	219	476	15467	-3.12	0.0	1.4	0.02	3300001H21Rik Arhgap24 Chpt1 Eng Fzd4 Nrd1 Orm2 Osbpl9 St8sia4
263	V$HOGNESS_B: Imperfect Hogness /Goldberg Box	13	13	215	1032	14911	-3.14	0.0	0.33	0.0	5430431G03Rik Acadvl Aoc3 Chchd6 Dhrs7 Dnajd1 Glul Nrbf1 Ogn Ppp2r5a Rpl5 Slc25a19 Stx18
264	V$TEL2_Q6	16	16	212	1113	14830	-3.16	0.0	0.64	0.0	1810037K07Rik 3300001H21Rik Aco1 Agtpbp1 Amy1 Bcap29 Chchd6 Fthfd Glcci1 Gpr155 Hibadh Leng1 Sncg Sspn Synj2bp Tgoln1
265	V$PR_01: high affinity binding sites for progesterone receptor	6	6	222	277	15666	-3.17	0.0	1.56	0.02	6330579B17Rik Ces3 Ctdspl Dlat Gstz1 Sdpr
266	V$OCT_C: Octamer binding site	14	14	214	1063	14880	-3.17	0.0	0.41	0.0	2010002H18Rik Aldh1a7 Asb13 C1r Cxcl7 Elovl7 Figf Insig2 Lpl Ndufa5 Phldb2 Stc2 Sycp3 Uqcrb
267	V$AR_Q2: androgen receptor	11	11	217	906	15037	-3.18	0.0	0.29	0.0	9030611N15Rik Arhgap24 C1d C1r Ctdspl Gem Hibadh Itih2 Lpl Ndufa5 Slc15a2
268	V$STAT5A_01: signal transducer and activator of transcription 5a	15	15	213	1043	14900	-3.19	0.0	0.64	0.0	Ccnd2 Crym Eva1 Fgfr3 Gpr155 Hibadh Iigp2 Lipe Nrbf1 Pdk4 Sox7 Sqrdl Sspn Thbd Tmem43
269	V$FXR_IR1_Q6	4	4	224	150	15793	-3.2	0.0	1.75	0.02	C1s Cnn1 Ly6c Trim29
270	V$ICSBP_Q6	13	13	215	857	15086	-3.23	0.0	0.79	0.0	Aldh1a7 Amy1 Chpt1 Cutc Gpr155 Iigp2 Mrps31 Mtch2 Ogn Pace4 Pdcd1lg1 Slc15a2 Taldo1
271	V$E2_Q6_01	13	13	215	943	15000	-3.25	0.0	0.52	0.0	2610205H19Rik Dlst Ehd2 Glcci1 Gnpnat1 Hibch Phldb2 Syt12 Taldo1 Tdrd3 Tkt Ttc7b Uqcrb
272	V$E2_01: papilloma virus regulator E2	11	11	217	854	15089	-3.27	0.0	0.38	0.0	2610205H19Rik Dlst Ehd2 Glcci1 Gnpnat1 Hibch Phldb2 Rbp4 Taldo1 Tdrd3 Ttc7b
273	V$SRF_C: serum response factor	9	9	219	524	15419	-3.29	0.0	1.08	0.0	Aco1 Amy1 Aoc3 Brp44l Cxcl7 Itih2 Rbp4 Tagln Timp3
274	V$NFKAPPAB50_01: NF-kappaB (p50)	8	8	220	688	15255	-3.31	0.0	0.26	0.0	0610039N19Rik Acas2 C1d Krt1-15 Niban Pace4 Ppp2r5a Taldo1
275	V$FOXO3_01: fork head box O3	7	7	221	376	15567	-3.32	0.0	1.22	0.0	Brp44l Clp1 Foxa1 Hoxd8 Nrd1 Ogn Uqcrc1
276	V$HNF4_01: hepatic nuclear factor 4	218	218	10	15304	639	-3.34	0.0	0.37	0.0	0610039N19Rik 1810037K07Rik 1810044O22Rik 2010002H18Rik 2310008M20Rik 2610205H19Rik 3300001H21Rik 4933424N09Rik 5430431G03Rik 6330579B17Rik Acad8 Acadvl Acas2 Acat1 Aco1 Adamdec1 Adk Agtpbp1 Aldh1a7 Aldh6a1 Amy1 Antxr1 Aoc3 Aox1 Aqp1 Areg Arhgap24 Asb13 Asns Atpaf2 BC003479 BC004044 BC017158 BC019806 Bbs2 Bcap29 Bnip2 Brp44l C1d C1r C1s Car3 Ccnd2 Cd1d1 Cd36 Ces3 Chchd6 Chpt1 Chst1 Cidea Cln2 Clp…
277	V$HFH4_01	9	9	219	551	15392	-3.35	0.0	0.94	0.0	1810044O22Rik Acadl Aox1 Ap4s1 Gabarapl1 Ly6a Ogn Ptpru Tax1bp1
278	V$COUP_DR1_Q6	8	8	220	467	15476	-3.36	0.0	1.04	0.0	Cln2 Ehd2 Fgb Gabarapl1 Htatsf1 Pcx Psen2 Ttc7b
279	V$AR_03: is recognized by androgen reseptor	6	6	222	311	15632	-3.37	0.0	1.24	0.0	2310008M20Rik 9030611N15Rik Ctdspl Dlat Itih2 Sdpr
280	V$NFY_C: NF-Y binding site	7	7	221	395	15548	-3.4	0.0	1.08	0.0	Aldh6a1 Clp1 Id4 Nrd1 Pdk4 Sdpr Tysnd1
281	V$ATF_B: ATF binding site	8	8	220	489	15454	-3.41	0.0	0.91	0.0	Areg BC003479 BC019806 Gem Id1 Pmvk Ppm1a Ptpru
282	V$T3R_01: viral homolog of thyroid hormone receptor alpha1	4	4	224	419	15524	-3.42	0.0	0.16	0.0	Bcap29 Echs1 Ehd2 Mrpl35
283	V$CDPCR3_01: cut-like homeodomain protein	7	7	221	398	15545	-3.42	0.0	1.06	0.0	Cidea Pcmt1 Psen2 Sox7 Suox Synj2bp Tgoln1
284	V$CREBP1CJUN_01: CRE-binding protein 1:c-Jun heterodimer	9	9	219	625	15318	-3.43	0.0	0.62	0.0	Areg BC003479 Fkbp9 Foxa1 Gem Id1 Pmvk Ppm1a Ptpru
285	V$ALPHACP1_01	7	7	221	409	15534	-3.44	0.0	0.99	0.0	Adamdec1 Aldh1a7 C1r Enpep Hk2 Id4 Sycp3
286	V$STAT5B_01: signal transducer and activator of transcription 5b	6	6	222	323	15620	-3.44	0.0	1.14	0.0	Hibadh Iigp2 Nrbf1 Sox7 Sspn Tmem43
287	V$IRF1_01: interferon regulatory factor 1	3	3	225	354	15589	-3.45	0.0	0.12	0.0	Pdcd1lg1 Snrk Synj2bp
288	V$OCT1_01: octamer factor 1	5	5	223	472	15471	-3.46	0.0	0.21	0.0	Aldh1a7 C1r Lpl Snrk Uqcrb
289	V$CHX10_01	7	7	221	413	15530	-3.46	0.0	0.97	0.0	Cd36 Crym Cs Ndufa9 Rnf14 Sash1 Sos2
290	V$E4BP4_01: E4BP4	8	8	220	610	15333	-3.46	0.0	0.44	0.0	3300001H21Rik Amy1 Ap4s1 Brp44l Ces3 Elovl6 Mid1ip1 Stx18
291	V$E4F1_Q6	5	5	223	461	15482	-3.48	0.0	0.24	0.0	Aldh6a1 BC019806 Dlat Irx4 Pdhb
292	V$ARNT_02: AhR nuclear translocator homodimers	8	8	220	557	15386	-3.49	0.0	0.61	0.0	6330579B17Rik Aldh6a1 Cutc Dlat Dpp7 Mtch2 Ppm1a Sumf1
293	V$NGFIC_01: nerve growth factor-induced protein C	2	2	226	280	15663	-3.52	0.0	0.09	0.0	5430431G03Rik Dnaja1
294	V$STRA13_01	7	7	221	473	15470	-3.54	0.0	0.66	0.0	6330579B17Rik Aldh6a1 Dlat Dpp7 Pdhb Ppm1a Sumf1
295	V$CAAT_C: Retroviral CCAAT box	3	3	225	119	15824	-3.55	0.0	1.4	0.02	Adk Fdft1 Hibch
296	V$FXR_Q3	5	5	223	269	15674	-3.56	0.0	1.07	0.0	BC003479 BC017158 Gpr109b Itih2 Trim29
297	V$PPARA_02: PPAR-alpha:RXR-alpha heterodimer (peroxisome proliferator activated factor alpha:retinoid X receptor alpha)	6	6	222	478	15465	-3.57	0.0	0.38	0.0	Bbs2 Clu Dp1l1 Efemp1 Irx4 Uqcrc1
298	V$EVI1_06: ectopic viral integration site 1 encoded factor	1	1	227	206	15737	-3.57	0.0	0.05	0.0	2010002H18Rik
299	V$MIF1_01: MIBP-1 / RFX1 complex	4	4	224	194	15749	-3.58	0.0	1.19	0.0	Car3 Elovl6 Orm1 Orm2
300	V$RP58_01: 58 KDA repressor protein	6	6	222	405	15538	-3.61	0.0	0.65	0.0	6330579B17Rik Elovl7 Hspa9a Pkd2l2 Psen2 Ptpru
301	V$E2F_02: E2F	4	4	224	376	15567	-3.61	0.0	0.24	0.0	Asb13 Dlst Fli1 Lpl
302	V$E2F_Q3: E2F	4	4	224	376	15567	-3.61	0.0	0.24	0.0	Asb13 Dlst Fli1 Lpl
303	V$E2F4DP1_01: E2F-4:DP-1 heterodimer	4	4	224	376	15567	-3.61	0.0	0.24	0.0	Asb13 Dlst Fli1 Lpl
304	V$HEN1_02: HEN1	1	1	227	189	15754	-3.72	0.0	0.07	0.0	Eng
305	V$PBX1_02: homeo domain factor Pbx-1	2	2	226	248	15695	-3.73	0.0	0.14	0.0	Enpep Fkbp9
306	V$MYCMAX_01: c-Myc:Max heterodimer	3	3	225	139	15804	-3.73	0.0	1.13	0.0	Acat1 BC004044 Niban
307	V$HOX13_01: Hox-1.3	2	2	226	243	15700	-3.77	0.0	0.15	0.0	Elovl6 Irx4
308	V$MEF2_03: myogenic MADS factor MEF-2	4	4	224	318	15625	-3.78	0.0	0.4	0.0	Aqp1 Cidea Clu Pmvk
309	V$CLOX_01: Clox	4	4	224	322	15621	-3.78	0.0	0.39	0.0	Ap4s1 Ccnd2 Pdcd1lg1 Slc15a2
310	V$CREBP1_01: cAMP-responsive element binding protein 1	4	4	224	258	15685	-3.81	0.0	0.68	0.0	Aldh6a1 BC019806 Cln2 Stx18
311	V$ISRE_01: interferon-stimulated response element	3	3	225	263	15680	-3.86	0.0	0.32	0.0	Cutc Fthfd Ogn
312	V$LXR_Q3	2	2	226	78	15865	-3.86	0.0	1.17	0.0	Fasn Hk2
313	V$RORA2_01: RAR-related orphan receptor alpha2	2	2	226	222	15721	-3.88	0.0	0.19	0.0	Itih2 Sh3d19
314	V$IRF2_01: interferon regulatory factor 2	1	1	227	19	15924	-3.89	0.0	1.4	0.02	Pdcd1lg1
315	V$BACH1_01: BTB and CNC homolog 1	3	3	225	235	15708	-3.91	0.0	0.42	0.0	Gabarapl1 Sumf1 Sycp3
316	V$EGR3_01: early growth response gene 3 product	3	3	225	178	15765	-3.92	0.0	0.75	0.0	5430431G03Rik Dnaja1 Hspa9a
317	V$POLY_C: Retroviral Poly A signal	3	3	225	241	15702	-3.93	0.0	0.4	0.0	Ogn Pygl Tax1bp1
318	V$R_01: Epstein-Barr virus transcription factor R	3	3	225	236	15707	-3.93	0.0	0.42	0.0	BC004044 Il17b Ptpru
319	V$OCT1_07: octamer factor 1	3	3	225	219	15724	-3.94	0.0	0.5	0.0	Aldh1a7 Fbxo9 Uqcrb
320	V$EGR2_01: Egr-2/Krox-20 early growth response gene product	3	3	225	215	15728	-3.95	0.0	0.52	0.0	5430431G03Rik Dnaja1 Hspa9a
321	V$HSF_Q6	1	1	227	158	15785	-3.99	0.0	0.11	0.0	Tagln
322	V$HMX1_01: H6 homeobox 3	1	1	227	22	15921	-4.0	0.0	1.28	0.0	Clu
323	V$RSRFC4_01: related to serum response factor, C4	2	2	226	92	15851	-4.0	0.0	0.96	0.0	Cidea Clu
324	V$GNCF_01: GCNF (germ cell nuclear factor)	2	2	226	93	15850	-4.0	0.0	0.95	0.0	Brp44l Gpr155
325	V$SREBP1_02: sterol regulatory element-binding protein 1	2	2	226	93	15850	-4.0	0.0	0.95	0.0	Fasn Mtch2
326	V$LXR_DR4_Q3	2	2	226	94	15849	-4.01	0.0	0.93	0.0	Fasn Ttc7b
327	V$PAX3_01: Pax-3 binding sites	1	1	227	25	15918	-4.07	0.0	1.17	0.0	Ndufa1
328	V$MEIS1AHOXA9_01: Meis-1a:HOXA9 heterodimeric binding	2	2	226	168	15775	-4.09	0.0	0.36	0.0	Efemp1 Ttc7b
329	V$CDP_02: transcriptional repressor CDP	2	2	226	159	15784	-4.11	0.0	0.41	0.0	Psen2 Slc15a2
330	V$E2F_01: E2F	1	1	227	110	15833	-4.32	0.0	0.23	0.0	Fbxo9
331	V$AHR_01: aryl hydrocarbon / dioxin receptor	1	1	227	42	15901	-4.33	0.0	0.78	0.0	Eva1
332	V$AR_02: high affinity binding sites for androgen receptor	1	1	227	54	15889	-4.42	0.0	0.61	0.0	Dlat
333	V$EVI1_03: ectopic viral integration site 1 encoded factor	1	1	227	71	15872	-4.44	0.0	0.44	0.0	Suox
334	V$POU3F2_01	1	1	227	65	15878	-4.44	0.0	0.5	0.0	Gabarapl1
