# Supplementary material for: A genomic analysis of mouse models of breast cancer reveals molecular features of mouse models and relationships to human breast cancer
Source: Breast Cancer Res. 2014 Jun 5;16(3):R59. doi: 10.1186/bcr3672 (PMC4078930; doi:10.1186/bcr3672)
Supplement: Additional file 3 — Fold change values organized by mouse tumor model type comparing the mouse model to normal mammary gland. [file bcr3672-S3.zip › Additional_File_3/BRCANull_vs_NMLmammary/AdditionalFile62_BRCANull_vs_NMLmammary/SAM_brca_null.txt]

Current settings
Input parameters
Data type?								Two class unpaired
Array or Seq data?								array
Arrays centered?								FALSE
Delta								0.644908398
Minimum fold change								0
Test statistic								standard
Are data are log scale?								TRUE
Number of permutations								100
Input percentile for exchangeability factor s0								Automatic choice
Number of neighbors for KNN								10
Seed for Random number generator								93146913
Computed values
Estimate of pi0 (proportion of null genes)								0.714
s0 percentile								5.001
False Discovery Rate (%)								2.654088597
List of Significant Genes for Delta = 0.645
Positive genes (8)
	Row	Gene ID	Gene Name	Score(d)	Numerator(r)	Denominator(s+s0)	Fold Change	q-value(%)
	6196	1423007_a_at	4.301620127	3.174770087	1.226220859	0.386239263	2.339533455	1.912120479
	13721	1449154_at	9.208926116	3.068482217	2.244027034	0.731314987	4.737175213	1.912120479
	1522	1417347_at	7.891577266	3.06119736	1.896827303	0.619635744	3.723933481	1.912120479
	14870	1450651_at	6.540736164	3.027089384	1.402580992	0.463343104	2.643741267	1.912120479
	9754	1427542_at	4.839545908	3.015141125	1.496102297	0.496196442	2.820795928	1.912120479
	2003	1417863_at	3.40940112	2.948097346	1.317424687	0.446872858	2.492208356	1.912120479
	8323	1425578_a_at	4.174048861	2.947678358	1.159477042	0.393352633	2.233764419	1.912120479
	13119	1448475_at	6.827229561	2.942015935	1.669623434	0.56750999	3.181315454	1.912120479
Negative genes (382)
	Row	Gene ID	Gene Name	Score(d)	Numerator(r)	Denominator(s+s0)	Fold Change	q-value(%)
	1349	1417156_at	7.882313443	-4.53931141	-3.225491029	0.710568352	0.106912984	0
	1457	1417273_at	4.307380852	-3.894624165	-3.034641255	0.779187189	0.122034312	0
	6409	1423260_at	5.501381422	-3.690661474	-3.165152176	0.857611081	0.111479305	0
	10179	1428333_at	3.470116661	-3.641992002	-2.298822634	0.631199254	0.203228884	0
	15725	1451679_at	3.45966867	-3.637744575	-2.282457045	0.627437413	0.20554739	0
	6408	1423259_at	5.457302752	-3.615755289	-3.197979554	0.884456856	0.108971324	0
	15102	1450928_at	5.515493896	-3.475100625	-3.072038293	0.884014198	0.118911628	0
	6094	1422878_at	4.505634954	-3.401503221	-1.415107784	0.416024237	0.374981731	0
	12783	1448104_at	5.005896696	-3.35087054	-2.160531759	0.644767303	0.223673809	0
	16917	1455298_at	5.695641362	-3.294110872	-2.836214527	0.860995467	0.140027828	0
	2758	1418699_s_at	3.066254529	-3.28453766	-1.358729666	0.413674558	0.389925479	0
	2580	1418496_at	2.743015245	-3.283399571	-2.665136472	0.811700317	0.157657262	0
	12405	1438441_at	5.700018668	-3.27519072	-2.82219161	0.861687716	0.141395527	0
	4184	1420654_a_at	2.858330034	-3.246734294	-1.869399572	0.575778429	0.273687306	0
	2757	1418698_a_at	2.983201172	-3.243275449	-1.292125598	0.398401436	0.408348944	0
	13279	1448649_at	2.452376384	-3.234442305	-2.525141405	0.780703802	0.173722749	0
	2734	1418673_at	4.500009677	-3.227911895	-2.224614687	0.689180733	0.213955892	0
	11792	1436528_at	2.898416009	-3.213364135	-1.331801782	0.414457163	0.397271779	0
	13745	1449181_at	2.959900933	-3.194198852	-1.263287044	0.395494176	0.416593708	0
	1577	1417404_at	3.654783989	-3.126715032	-2.270967337	0.726310941	0.207190917	0
	10064	1428074_at	3.099951395	-3.126540526	-1.749610694	0.559599557	0.297382015	0
	15617	1451545_at	4.178077312	-3.08835771	-1.261420656	0.408443831	0.417132997	0
	8600	1425937_a_at	4.350444144	-3.043127762	-1.52927285	0.502533239	0.346451943	0
	1576	1417403_at	3.665078155	-3.037741396	-2.174912926	0.715963817	0.221455245	0
	7634	1424692_at	3.610061738	-3.025414533	-1.879208933	0.621140975	0.271832728	0
	176	1415904_at	8.187133879	-3.024284749	-2.706551926	0.894939515	0.153195739	0
	707	1416468_at	2.923952963	-2.973480441	-2.012177424	0.676707806	0.247898694	0
	3446	1419461_at	4.381502075	-2.965322233	-1.39143066	0.469234218	0.381186608	0
	10961	1432558_a_at	3.065450311	-2.960144577	-2.176635549	0.735313932	0.221190979	0
	14980	1450784_at	2.55844565	-2.913363308	-1.712655717	0.587862047	0.305097927	0
	2673	1418601_at	1.939132765	-2.910534857	-1.959388713	0.67320572	0.257137386	0
	8823	1426225_at	2.537014854	-2.882838166	-2.321350557	0.805230965	0.20008008	0
	4604	1421134_at	2.437661291	-2.867128574	-2.516155752	0.877587344	0.174808137	0
	15210	1451054_at	3.691095386	-2.83330186	-2.079914912	0.734095771	0.236528361	0
	10515	1430128_a_at	3.422405948	-2.821632999	-1.512835794	0.536156117	0.350421745	0
	3445	1419460_at	4.339653183	-2.819101021	-1.313752575	0.466018268	0.40227317	0
	9296	1426856_at	2.8836272	-2.788478453	-1.528352883	0.54809564	0.346672936	0
	12480	1438659_x_at	3.931654835	-2.782723742	-1.391391044	0.500010484	0.381197075	0
	17066	1455901_at	2.955016675	-2.780256224	-2.014637632	0.724623009	0.247476316	0
	9297	1426857_a_at	2.899964249	-2.776484052	-1.648013475	0.593561297	0.319079212	0
	11661	1435870_at	2.829001763	-2.771091881	-2.032873724	0.73360026	0.24436783	0
	13992	1449459_s_at	2.775601831	-2.763083581	-1.560144817	0.564639024	0.33911704	0
	6453	1423309_at	6.24660298	-2.745820039	-1.226727746	0.446761888	0.427285497	0
	16398	1452652_at	3.120751284	-2.726174227	-1.523840634	0.558966709	0.347758906	0
	3422	1419435_at	3.316224965	-2.723187363	-1.676800787	0.615749327	0.312775456	0
	3351	1419359_at	4.319164437	-2.714135855	-1.402429602	0.516713119	0.378291535	0
	9842	1427696_at	3.099723816	-2.705340287	-1.139858896	0.421336607	0.45380396	0
	7887	1425011_x_at	4.215033325	-2.697614904	-1.172951404	0.434810544	0.443513092	0
	10639	1431056_a_at	8.321062108	-2.686903335	-2.499868515	0.930390194	0.176792807	0
	4968	1421571_a_at	5.950356152	-2.684313744	-1.726456178	0.643164825	0.302193351	0
	3390	1419401_at	2.728366747	-2.669813555	-1.531354362	0.573581012	0.345952444	0
	8857	1426265_x_at	3.602080868	-2.657195049	-1.316452815	0.4954295	0.401520954	0
	8856	1426264_at	3.636852089	-2.654376709	-1.320471781	0.497469623	0.40040398	0
	1459	1417275_at	3.066371379	-2.654239068	-2.180864315	0.82165331	0.220543582	0
	17085	1455956_x_at	7.340781432	-2.653530533	-1.614187068	0.608316749	0.326648956	0
	663	1416419_s_at	5.096603019	-2.648227898	-1.3583128	0.512913863	0.390038164	0
	15591	1451512_s_at	2.898585921	-2.647859303	-1.655314108	0.625151837	0.317468618	0
	381	1416122_at	7.393978793	-2.640558116	-1.66463782	0.630411355	0.315423528	0
	11659	1435860_at	3.736890172	-2.633758185	-0.985798734	0.374293563	0.504946087	0
	6861	1423779_at	3.919695098	-2.627734057	-1.279906087	0.487075959	0.411822316	0
	8990	1426434_at	3.286436796	-2.627403076	-1.453404815	0.55317162	0.365158618	0
	16814	1454849_x_at	7.614110265	-2.625676687	-1.584816318	0.603583954	0.333367111	0
	3106	1419089_at	3.416054083	-2.625497534	-1.604710188	0.611202322	0.328801734	0
	14978	1450782_at	4.381942768	-2.620429357	-1.3473548	0.514173296	0.393011981	0
	13882	1449335_at	3.46472764	-2.616721174	-1.608864051	0.614839696	0.327856397	0
	12188	1437689_x_at	7.626896688	-2.609363208	-1.577949697	0.60472597	0.334957579	0
	8109	1425280_at	3.389156023	-2.607946581	-1.106435301	0.424255354	0.464440181	0
	13993	1449460_at	2.882998484	-2.60236919	-1.476502318	0.567368505	0.35935899	0
	12684	1439443_x_at	7.265668271	-2.600637083	-1.739004786	0.668684145	0.299576262	0
	11396	1434745_at	7.399156918	-2.60021517	-1.644451908	0.632429165	0.319867893	0
	2050	1417917_at	3.011305367	-2.594406598	-1.531850763	0.590443597	0.34583343	0
	1801	1417644_at	3.115601867	-2.587110709	-1.55195326	0.599878952	0.341048008	0
	1859	1417707_at	3.575421561	-2.580977124	-1.349325272	0.522796293	0.392475561	0
	13657	1449084_s_at	3.136919901	-2.572229216	-1.189822138	0.462564584	0.4383569	0
	11028	1433512_at	2.324527891	-2.564605016	-1.298822453	0.506441516	0.406457819	0
	12113	1437458_x_at	7.729409594	-2.55946329	-1.550168708	0.60566163	0.341470131	0
	10514	1430127_a_at	7.421963832	-2.557929028	-1.654569146	0.646839349	0.317632591	0
	9373	1426978_at	3.24224942	-2.545240191	-1.215575683	0.477587808	0.430601221	0
	15064	1450883_a_at	5.097120105	-2.54133261	-2.643923805	1.040369055	0.159992501	0
	6327	1423166_at	5.077730751	-2.540421272	-2.631237293	1.03574841	0.161405619	0
	15588	1451508_at	4.841949669	-2.529599044	-0.994305149	0.393068281	0.501977586	0
	12214	1437750_at	3.083373002	-2.526211748	-1.462131042	0.57878404	0.362956601	0
	12897	1448229_s_at	7.229675745	-2.523891207	-1.56221644	0.618971386	0.338630438	0
	13170	1448529_at	2.703312049	-2.517403759	-1.668185814	0.662661207	0.314648765	0
	1786	1417629_at	4.708354889	-2.516179681	-1.478501423	0.587597712	0.35886138	0
	8947	1426375_s_at	3.587123208	-2.507741297	-1.303167701	0.51965795	0.405235452	0
	12367	1438292_x_at	4.654547022	-2.499548868	-1.121198116	0.448560191	0.459711889	0
	13699	1449131_s_at	3.722395612	-2.492525716	-1.292457793	0.518533384	0.408254928	0
	5351	1422024_at	2.361973184	-2.48501633	-1.263505063	0.5084494	0.416530758	0
	662	1416418_at	5.145110098	-2.483234892	-1.229003895	0.494920516	0.426611897	0.686402223
	16623	1453819_x_at	4.190345719	-2.482112901	-1.103483129	0.444574108	0.465391534	0.686402223
	2083	1417956_at	5.638979074	-2.48062571	-2.728044796	1.099740595	0.150930387	0.686402223
	7085	1424041_s_at	5.159781152	-2.47813645	-1.918715236	0.7742573	0.264489942	0.686402223
	17713	AFFX-PyruCarbMur/L09192_3_at	5.077606936	-2.470829456	-1.180480783	0.477767002	0.441204441	0.686402223
	11567	1435446_a_at	6.921884158	-2.468164606	-1.824472343	0.739202052	0.282344348	0.686402223
	11540	1435333_at	3.882981147	-2.467297782	-1.259117005	0.51032227	0.417799594	0.686402223
	16166	1452281_at	3.193618013	-2.462821443	-1.163314958	0.472350507	0.446485442	0.686402223
	16732	1454604_s_at	3.978562436	-2.461726871	-1.628677939	0.661599773	0.323384416	0.686402223
	10387	1429288_x_at	4.227076771	-2.461544474	-1.089941501	0.442787653	0.469780423	0.686402223
	1143	1416930_at	7.351681664	-2.456420608	-2.506423412	1.020355962	0.17599137	0.686402223
	655	1416411_at	4.076055669	-2.449758947	-1.618038205	0.660488742	0.32577816	0.686402223
	12562	1438954_x_at	3.053925402	-2.449296426	-1.464440608	0.597902562	0.362376019	0.686402223
	13698	1449130_at	3.754963459	-2.448006795	-1.314704991	0.537051202	0.402007691	0.686402223
	12453	1438610_a_at	4.545392322	-2.444531908	-1.143838002	0.467916986	0.452554045	0.686402223
	15232	1451077_at	4.664660188	-2.439170352	-1.204015915	0.493616985	0.434065325	0.686402223
	11483	1435102_a_at	4.217683493	-2.43088079	-1.089304783	0.448111149	0.469987801	0.686402223
	6757	1423666_s_at	4.691154392	-2.43013749	-1.152914668	0.474423638	0.449715755	0.686402223
	15433	1451322_at	2.866026957	-2.427894756	-1.855632118	0.764296769	0.276311571	0.686402223
	1802	1417645_at	3.080066647	-2.418265881	-1.417517658	0.586171136	0.374355886	0.686402223
	15969	1452005_at	3.562573808	-2.41107632	-1.151742743	0.477688215	0.450081215	0.686402223
	11783	1436479_a_at	3.354856224	-2.409881009	-1.253659236	0.520216239	0.419383139	0.686402223
	382	1416123_at	7.138937502	-2.406696439	-1.482450954	0.615969231	0.357880302	0.686402223
	1217	1417009_at	4.740998	-2.406179686	-1.655755446	0.688126267	0.317371515	0.686402223
	10683	1431295_a_at	4.144875688	-2.398469911	-1.105686315	0.460996534	0.464681362	0.686402223
	16787	1454760_at	2.431327803	-2.398416086	-1.257547997	0.524324367	0.41825422	0.686402223
	15537	1451449_at	3.608278902	-2.394158655	-1.089212445	0.454945808	0.470017884	0.686402223
	1262	1417061_at	4.96986662	-2.393571617	-1.302424394	0.54413429	0.405444292	0.686402223
	9513	1427183_at	4.048666132	-2.390912629	-2.095722207	0.876536508	0.233950918	0.686402223
	12011	1437172_x_at	5.252543399	-2.38944955	-1.420511835	0.594493336	0.373579751	0.686402223
	16092	1452159_at	4.247515183	-2.383937821	-1.460670078	0.612713161	0.36332434	0.686402223
	2000	1417860_a_at	3.279825041	-2.383795939	-1.232980723	0.517234174	0.425437549	0.686402223
	2844	1418799_a_at	8.314079655	-2.379654255	-1.688654154	0.70962164	0.310216181	0.686402223
	13203	1448566_at	4.924088949	-2.378881487	-1.28446898	0.539946604	0.410521879	0.686402223
	15117	1450944_at	5.731181795	-2.377190838	-1.269382758	0.533984373	0.414837219	0.686402223
	3007	1418979_at	1.635528144	-2.376290142	-1.930149716	0.812253387	0.262401939	0.686402223
	996	1416776_at	1.953373793	-2.375635882	-1.850866396	0.77910357	0.277225833	0.686402223
	2696	1418626_a_at	7.758388811	-2.374913254	-1.468544203	0.618356987	0.361346743	0.686402223
	12561	1438953_at	3.044046899	-2.374830142	-1.462161535	0.615690996	0.362948929	0.686402223
	13881	1449334_at	3.511614997	-2.366895152	-1.444954922	0.610485395	0.367303635	0.686402223
	12186	1437687_x_at	6.438312045	-2.359004761	-1.06863001	0.453000362	0.476771529	0.686402223
	629	1416383_a_at	5.131758384	-2.355706698	-1.154772188	0.490202023	0.449137103	0.686402223
	7189	1424162_at	8.503124446	-2.352803937	-1.516286842	0.644459497	0.349584508	0.686402223
	6482	1423341_at	5.7467689	-2.350433053	-1.245242677	0.529792872	0.421836934	0.686402223
	3411	1419422_at	2.051418197	-2.349157947	-1.142672848	0.486418059	0.452919686	0.686402223
	16207	1452353_at	2.53898826	-2.348350802	-1.475941781	0.628501406	0.35949864	0.686402223
	16205	1452349_x_at	3.941775816	-2.34616464	-2.317246678	0.987674368	0.200650036	0.686402223
	14051	1449528_at	3.103897064	-2.33896913	-1.410552658	0.603065957	0.37616756	0.686402223
	1759	1417600_at	7.606745365	-2.337482063	-1.241523426	0.531137092	0.422925828	0.686402223
	3527	1419552_at	4.032206511	-2.330703609	-1.439580519	0.617659197	0.368674485	0.686402223
	13472	1448864_at	5.400420361	-2.32882108	-1.139367612	0.489246521	0.453958521	0.686402223
	892	1416663_at	5.976177339	-2.324999182	-1.031920301	0.443836845	0.489058753	0.686402223
	12969	1448313_at	5.478615688	-2.322484494	-1.068638734	0.460127392	0.476768646	0.686402223
	6518	1423383_a_at	3.273835583	-2.320247825	-1.039855968	0.448165906	0.486376029	0.686402223
	10652	1431099_at	3.861930303	-2.318884516	-1.146298786	0.494331985	0.451782788	0.686402223
	7385	1424391_at	3.232187349	-2.316106362	-0.989080182	0.42704437	0.503798879	0.686402223
	568	1416319_at	4.579625737	-2.315973304	-1.028986993	0.444300023	0.490054126	0.686402223
	7545	1424586_at	3.542066299	-2.315812834	-1.25405097	0.541516547	0.419269279	0.686402223
	3676	1419721_at	5.260253002	-2.315692334	-1.235931108	0.533719912	0.424568397	0.686402223
	15590	1451511_at	2.754674343	-2.312759563	-1.427304235	0.617143372	0.371825022	0.686402223
	9375	1426981_at	5.03296243	-2.30735188	-1.388230211	0.60165518	0.382033164	0.686402223
	3194	1419186_a_at	3.199377727	-2.302991841	-1.337427279	0.580734701	0.395725715	0.686402223
	3486	1419503_at	4.936261344	-2.297149857	-1.422466359	0.619230981	0.373073978	0.686402223
	9057	1426522_at	5.33759777	-2.291438995	-1.332451313	0.58149107	0.39709296	0.686402223
	5861	1422612_at	5.718454978	-2.291417339	-1.297409018	0.566203718	0.406856229	0.686402223
	10017	1427997_at	4.007066599	-2.290493877	-1.222304647	0.533642399	0.428597504	0.686402223
	1357	1417164_at	3.209622963	-2.287873707	-1.177158159	0.514520603	0.442221735	0.686402223
	13968	1449434_at	9.467873582	-2.283926171	-2.880234855	1.261089299	0.135819746	0.686402223
	7210	1424183_at	3.426352087	-2.283092194	-1.118495274	0.489903683	0.460573952	0.686402223
	7987	1425129_a_at	7.333677822	-2.281414328	-1.041311317	0.456432356	0.485885634	0.686402223
	900	1416674_at	3.867420576	-2.276212043	-0.957119979	0.420488057	0.515084139	0.839833308
	8996	1426440_at	5.496960979	-2.275138353	-1.550349765	0.681430983	0.341427279	0.839833308
	13654	1449081_at	4.095865643	-2.274208885	-2.224758638	0.978256066	0.213934545	0.839833308
	4176	1420641_a_at	3.311789327	-2.270513894	-1.755426513	0.773140617	0.296185617	0.839833308
	8763	1426146_a_at	6.91362482	-2.27046148	-1.768742345	0.779023278	0.293464451	0.839833308
	16204	1452348_s_at	3.778799425	-2.26553156	-2.227312567	0.983130231	0.213556162	0.839833308
	2565	1418480_at	1.341767239	-2.264582484	-1.489646914	0.657802012	0.35609969	0.839833308
	7391	1424400_a_at	4.246524638	-2.261752815	-1.682860855	0.744051624	0.311464393	0.839833308
	3625	1419663_at	2.693190945	-2.260509451	-1.941689471	0.858961005	0.260311423	0.839833308
	15176	1451015_at	7.449961356	-2.25978151	-1.548114524	0.685072658	0.34195668	0.839833308
	798	1416564_at	3.841904871	-2.254057615	-1.203375459	0.533870763	0.434258063	0.839833308
	5819	1422567_at	3.118757957	-2.250640897	-1.263856757	0.56155416	0.41642923	0.839833308
	14014	1449484_at	4.932524963	-2.246981995	-1.452103249	0.646246055	0.365488204	0.839833308
	7212	1424186_at	6.795131216	-2.241247083	-1.606071641	0.716597315	0.328491594	0.839833308
	3355	1419363_a_at	3.082950925	-2.24054858	-0.966752803	0.431480402	0.511656397	0.839833308
	15857	1451848_a_at	4.642957795	-2.240113165	-1.035366145	0.462193679	0.487892041	0.839833308
	16594	1453651_a_at	5.423894028	-2.234150863	-1.461244614	0.654049213	0.363179679	0.839833308
	1275	1417077_at	3.179460624	-2.231496527	-1.200120946	0.53780991	0.435238792	0.839833308
	15394	1451271_a_at	3.370653885	-2.230242012	-1.079987059	0.484246576	0.473033066	0.839833308
	13343	1448722_s_at	2.849882378	-2.226630882	-1.090509127	0.489757479	0.469595625	0.839833308
	14055	1449534_at	3.01154205	-2.226182462	-1.6172117	0.726450652	0.325964848	1.092640274
	10998	1433460_at	3.521919131	-2.22613799	-1.130624572	0.507886114	0.45671796	1.092640274
	15065	1450884_at	5.17947336	-2.222613325	-2.373199337	1.067751782	0.193017112	1.092640274
	1777	1417618_at	2.929766167	-2.219653801	-1.277124052	0.575370831	0.412617223	1.092640274
	13893	1449347_a_at	1.513471936	-2.219643072	-1.857482538	0.836838392	0.275957397	1.092640274
	14291	1449942_a_at	4.258154062	-2.218284969	-1.316935161	0.59367267	0.401386733	1.092640274
	2428	1418332_a_at	3.239066705	-2.216774861	-1.200087861	0.541366596	0.435248774	1.092640274
	2546	1418460_at	3.031621157	-2.215748713	-1.026507634	0.463278001	0.490897038	1.092640274
	1377	1417185_at	7.119588161	-2.215399509	-1.625146071	0.733567948	0.324177064	1.092640274
	11685	1435967_s_at	6.286229173	-2.212966363	-1.138935853	0.514664783	0.454094399	1.092640274
	998	1416778_at	3.956139106	-2.20862856	-1.35525421	0.613617986	0.390865943	1.092640274
	1057	1416840_at	5.340836265	-2.206379305	-1.403578535	0.636145622	0.377990391	1.092640274
	17238	1456437_x_at	4.703376421	-2.205558789	-1.555835995	0.70541579	0.340131377	1.092640274
	12949	1448286_at	4.932272817	-2.20522283	-0.996161813	0.451728415	0.501331985	1.092640274
	15247	1451095_at	5.013450852	-2.203818516	-1.270721158	0.576599729	0.414452549	1.092640274
	5698	1422429_at	3.830206862	-2.202673013	-1.207437159	0.548169043	0.433037191	1.092640274
	7729	1424812_at	4.229613738	-2.19902844	-1.013296497	0.460792812	0.495412956	1.092640274
	11550	1435370_a_at	4.144455746	-2.192572926	-2.184606992	0.996366855	0.219972184	1.092640274
	3624	1419662_at	2.834479471	-2.188955385	-1.842989217	0.841949192	0.278743638	1.092640274
	16349	1452584_at	4.500008172	-2.188116311	-1.148597825	0.524925398	0.451063413	1.092640274
	2268	1418158_at	7.544823999	-2.184832832	-1.714758566	0.784846576	0.304653545	1.092640274
	16427	1452716_at	4.370157811	-2.184153855	-1.824541911	0.835354115	0.282330733	1.092640274
	12613	1439200_x_at	5.730045067	-2.183969065	-1.15273095	0.527814688	0.449773027	1.092640274
	11173	1433966_x_at	4.895441079	-2.174393066	-1.289772534	0.593164389	0.409015513	1.092640274
	8263	1425486_s_at	3.509265735	-2.171973432	-0.956960671	0.440595017	0.51514102	1.092640274
	11402	1434768_at	5.365661374	-2.171013276	-0.996310685	0.458915059	0.501280255	1.092640274
	1886	1417741_at	4.196636096	-2.168748889	-1.970107517	0.90840739	0.255234009	1.600579175
	999	1416779_at	3.973956179	-2.167188932	-1.289034915	0.594795819	0.409224687	1.600579175
	1067	1416850_s_at	4.809845055	-2.165242251	-1.205032566	0.556534755	0.433759552	1.600579175
	2547	1418461_at	3.125794876	-2.164701654	-1.009086266	0.466154892	0.496860836	1.600579175
	6908	1423833_a_at	6.011826917	-2.162000912	-1.121620151	0.51878801	0.459577428	1.600579175
	5742	1422479_at	3.279432961	-2.160644309	-1.689359629	0.781877712	0.310064523	1.600579175
	5921	1422678_at	5.361360067	-2.157407795	-1.665847045	0.77215214	0.315159259	1.600579175
	992	1416772_at	5.232107779	-2.155744312	-1.028081503	0.476903266	0.490361799	1.600579175
	1455	1417271_a_at	5.062903711	-2.152210726	-0.963457438	0.447659435	0.512826444	1.600579175
	6798	1423710_at	4.825575781	-2.151022244	-1.228095861	0.570935919	0.426880492	1.600579175
	1468	1417285_a_at	4.874191593	-2.150389032	-1.061119493	0.493454662	0.479260022	1.600579175
	15534	1451446_at	4.667397836	-2.148967437	-1.402843008	0.652798634	0.378183151	1.600579175
	487	1416236_a_at	5.772891373	-2.14832729	-1.771167291	0.824440158	0.292971597	1.600579175
	12827	1448154_at	4.015612199	-2.146620844	-1.575442956	0.733917664	0.335540088	1.600579175
	9213	1426735_at	4.096899415	-2.145758304	-1.071278959	0.499254253	0.475896926	1.600579175
	12725	1444028_s_at	5.85610543	-2.142779001	-1.166283965	0.544285698	0.445567538	1.600579175
	12929	1448265_x_at	5.812430584	-2.142295873	-1.730352635	0.807709456	0.301378283	1.600579175
	11551	1435371_x_at	4.008422266	-2.140349472	-2.083635037	0.973502255	0.235919236	1.600579175
	7879	1425001_at	3.991915681	-2.133103053	-1.291484263	0.605448603	0.408530512	1.600579175
	7456	1424478_at	3.060084057	-2.132645902	-1.087266283	0.509820351	0.470652354	1.600579175
	7664	1424730_a_at	7.748423724	-2.132341415	-1.076679938	0.504928493	0.474118654	1.600579175
	13129	1448485_at	4.665066375	-2.13214385	-1.325754822	0.621794267	0.398940412	1.600579175
	9022	1426474_at	4.738503646	-2.123108949	-0.957123947	0.45081245	0.515082722	1.600579175
	5741	1422478_a_at	3.250540433	-2.122281777	-1.669744612	0.786768576	0.314308978	1.600579175
	2107	1417981_at	4.539127005	-2.121382539	-1.088109473	0.512924686	0.47037736	1.600579175
	13938	1449396_at	4.076915501	-2.116870284	-1.96141242	0.926562404	0.256776945	1.600579175
	2585	1418503_at	4.1894463	-2.116418483	-1.318168555	0.622829826	0.401043725	1.600579175
	8833	1426236_a_at	5.755952656	-2.114532116	-1.693189935	0.800739758	0.309242404	1.600579175
	5911	1422667_at	5.219931869	-2.113205261	-1.18862534	0.5624751	0.438720693	1.600579175
	11233	1434151_at	3.541746459	-2.113130019	-1.376536831	0.651420792	0.385142215	1.600579175
	17104	1455997_a_at	5.822966277	-2.11173754	-1.085039804	0.513813759	0.471379263	1.600579175
	7133	1424097_at	5.686074906	-2.111633973	-1.359591509	0.643857565	0.389692614	1.600579175
	12551	1438934_x_at	4.089516237	-2.109345468	-1.337572519	0.634117332	0.395685878	1.600579175
	457	1416203_at	4.996842367	-2.109226515	-1.318556946	0.625137668	0.400935774	1.600579175
	11608	1435680_a_at	3.377963536	-2.10834014	-1.182213361	0.5607318	0.440674902	1.600579175
	1639	1417473_a_at	2.707525775	-2.107847161	-0.991140346	0.470214522	0.50307997	1.600579175
	7132	1424096_at	8.238261499	-2.107731314	-1.6484349	0.782089676	0.318986019	1.600579175
	10455	1429710_at	4.053909257	-2.107571498	-1.028775279	0.488133039	0.490126046	1.600579175
	2586	1418504_at	4.217927765	-2.106318485	-1.308257849	0.621111128	0.403808211	1.600579175
	9	1415678_at	2.449027828	-2.101908699	-1.135420219	0.540185318	0.455202309	1.912120479
	1925	1417781_at	3.628755057	-2.101695986	-1.209375812	0.575428521	0.432455679	1.912120479
	6322	1423158_at	4.055394541	-2.100948893	-1.064228856	0.506546761	0.478228211	1.912120479
	16818	1454862_at	4.978240168	-2.099707577	-1.178131364	0.561093067	0.441923525	1.912120479
	7559	1424604_s_at	3.273005178	-2.097747303	-1.150310841	0.548355295	0.450528151	1.912120479
	1909	1417765_a_at	2.974042569	-2.09168591	-2.799372519	1.338333115	0.143649759	1.912120479
	10293	1428782_a_at	4.64326322	-2.088921417	-0.866486144	0.414800737	0.548481116	1.912120479
	1936	1417793_at	3.386755486	-2.086876541	-1.203702133	0.576796044	0.434159744	1.912120479
	2150	1418030_at	3.579487206	-2.085667092	-1.094356904	0.524703539	0.468344847	1.912120479
	383	1416124_at	7.344043332	-2.085492338	-1.326171533	0.635903335	0.398825198	1.912120479
	7558	1424603_at	3.184639306	-2.085120847	-1.1415181	0.547458965	0.453282353	1.912120479
	8399	1425678_a_at	5.441424134	-2.084913738	-1.035999846	0.496902978	0.487677783	1.912120479
	13715	1449147_at	3.541797986	-2.082245359	-1.255231159	0.602825769	0.418926438	1.912120479
	1295	1417097_at	5.238016021	-2.079127731	-1.072491601	0.515837283	0.475497084	1.912120479
	7752	1424842_a_at	3.761213746	-2.079047955	-1.193503542	0.574062536	0.437239747	1.912120479
	8551	1425869_a_at	4.346703099	-2.079032134	-1.148148616	0.552251501	0.451203882	1.912120479
	17327	1456728_x_at	5.390122175	-2.078627044	-0.832243827	0.400381506	0.561655019	1.912120479
	13589	1449002_at	5.578264432	-2.07840626	-0.922983465	0.444082316	0.527417203	1.912120479
	6973	1423911_at	4.047769438	-2.07808729	-1.456261963	0.700770353	0.364436165	1.912120479
	15941	1451972_at	2.611076454	-2.076635385	-0.956620677	0.46065895	0.515262435	1.912120479
	15716	1451665_a_at	4.136639307	-2.074256337	-1.079825877	0.520584586	0.473085918	1.912120479
	11073	1433645_at	6.508245689	-2.073230223	-0.955897364	0.461066674	0.515520833	1.912120479
	7326	1424317_at	2.85067102	-2.071836518	-1.409981246	0.680546575	0.376316579	1.912120479
	4825	1421404_at	2.072174209	-2.069770138	-1.718086155	0.830085488	0.303951669	1.912120479
	7211	1424184_at	5.877282723	-2.069700429	-1.167231037	0.563961345	0.445275137	1.912120479
	2104	1417978_at	4.889660607	-2.067033412	-1.201770886	0.581398868	0.434741316	1.912120479
	13462	1448853_at	4.450615101	-2.065533854	-1.040796507	0.503887411	0.486059048	1.912120479
	11232	1434150_a_at	3.430061483	-2.065297365	-1.365585598	0.661205317	0.388076883	1.912120479
	3461	1419476_at	0.940153913	-2.063469707	-1.597193072	0.774032721	0.330519416	1.912120479
	8936	1426363_x_at	2.43274074	-2.061897641	-1.150585975	0.558022839	0.450442239	1.912120479
	539	1416288_at	6.228290561	-2.059852918	-0.892426748	0.433247801	0.5387072	1.912120479
	14001	1449469_at	2.17555888	-2.056120555	-1.062924876	0.516956495	0.478660653	1.912120479
	11806	1436589_x_at	2.804579204	-2.053412904	-1.020048601	0.496757666	0.493099741	1.912120479
	8697	1426063_a_at	1.00983661	-2.052618816	-1.267136447	0.617326723	0.415483634	1.912120479
	2487	1418400_at	2.176866677	-2.051567469	-1.15827453	0.564580277	0.448048083	1.912120479
	8567	1425895_a_at	4.883537326	-2.050851314	-1.044602643	0.509350744	0.484778411	1.912120479
	3150	1419135_at	4.28974262	-2.050486749	-1.731102461	0.84423977	0.301221685	1.912120479
	2108	1417982_at	4.549433015	-2.049839671	-1.048747025	0.511623928	0.483387802	1.912120479
	1066	1416849_at	4.812053299	-2.048920775	-1.114166453	0.543782106	0.461957984	1.912120479
	12328	1438172_x_at	3.349069097	-2.04810182	-2.040597194	0.996335814	0.243063102	1.912120479
	1931	1417788_at	3.699865327	-2.046591676	-2.318552002	1.132884507	0.200468574	1.912120479
	2946	1418915_at	3.635222212	-2.045149758	-1.042225213	0.509608261	0.48557794	1.912120479
	1296	1417098_s_at	5.256850024	-2.044036561	-1.064305711	0.520688197	0.478202736	1.912120479
	3262	1419262_at	3.722069021	-2.043892138	-1.015252823	0.496725245	0.49474162	1.912120479
	15285	1451140_s_at	3.199505884	-2.042405653	-1.16305497	0.569453462	0.446565911	1.912120479
	1469	1417286_at	4.953010358	-2.037809773	-0.979610652	0.480717418	0.50711658	2.046090704
	12399	1438391_x_at	4.872925929	-2.036884023	-0.940273864	0.461623663	0.521133945	2.046090704
	3854	1420174_s_at	2.794928324	-2.036078518	-1.565406312	0.768833961	0.337882536	2.046090704
	13519	1448918_at	3.65589466	-2.032537366	-1.071855784	0.527348624	0.475706689	2.046090704
	2495	1418408_at	3.747761665	-2.032128188	-1.062489882	0.522845895	0.478804998	2.046090704
	17117	1456029_a_at	3.366908153	-2.031878268	-1.095186501	0.539002025	0.46807561	2.046090704
	9350	1426939_at	3.066966598	-2.031606364	-1.046755057	0.515235173	0.48405569	2.046090704
	9940	1427893_a_at	4.996594363	-2.031319253	-1.060277034	0.521964744	0.479539967	2.046090704
	3669	1419714_at	4.126040807	-2.028756151	-1.035006677	0.510168103	0.488013622	2.046090704
	8889	1426300_at	5.068993958	-2.027742829	-1.320171236	0.65105457	0.400487402	2.046090704
	5770	1422510_at	6.218978765	-2.026814939	-1.027843524	0.507122532	0.490442693	2.046090704
	12755	1448005_at	6.291613424	-2.026131344	-1.031207326	0.508953839	0.489300504	2.046090704
	11967	1437035_x_at	3.763920308	-2.024653059	-1.129475401	0.557861208	0.457081901	2.046090704
	1840	1417684_at	4.704353011	-2.024610538	-1.061127018	0.524114143	0.479257523	2.046090704
	3089	1419071_at	2.341806454	-2.024352131	-1.168786779	0.577363375	0.44479523	2.046090704
	16129	1452231_x_at	4.011886024	-2.017957556	-2.076132899	1.028828824	0.237149232	2.046090704
	13147	1448505_at	2.179747106	-2.017672834	-1.068797458	0.529717921	0.476716195	2.046090704
	6904	1423828_at	7.716159664	-2.008996612	-1.404902318	0.699305469	0.377643715	2.046090704
	3515	1419539_at	6.665848424	-2.008684393	-1.11983794	0.557498203	0.460145511	2.046090704
	6320	1423156_at	4.041233487	-2.004169357	-1.067799579	0.532789096	0.477046042	2.046090704
	2103	1417977_at	4.894598067	-2.003827053	-1.132198688	0.565018167	0.456219909	2.046090704
	16816	1454858_x_at	3.59362944	-2.000794458	-1.295461096	0.647473353	0.407405936	2.046090704
	2106	1417980_a_at	4.510914148	-2.000515472	-1.024408031	0.512072036	0.491611977	2.046090704
	14709	1450455_s_at	1.431865924	-2.000178156	-1.083746262	0.541824867	0.471802098	2.046090704
	5193	1421841_at	4.787305719	-1.998916412	-1.011130499	0.50583931	0.496157305	2.046090704
	5813	1422561_at	5.182923303	-1.998411726	-1.244780695	0.622885003	0.421972037	2.046090704
	15106	1450932_s_at	5.842153079	-1.997763576	-1.126452495	0.563856759	0.458040637	2.046090704
	10267	1428689_at	4.346379863	-1.996670882	-0.836403472	0.418899018	0.560037962	2.046090704
	1882	1417737_at	4.371213394	-1.995573871	-0.879015561	0.440482597	0.543738331	2.046090704
	1844	1417688_at	4.037977756	-1.995465568	-1.162928596	0.582785599	0.44660503	2.046090704
	7635	1424693_at	3.551676609	-1.995076977	-0.926210012	0.464247757	0.526238968	2.046090704
	1499	1417321_at	5.705573115	-1.99434589	-0.875898343	0.439190788	0.544914451	2.046090704
	1301	1417103_at	5.528562557	-1.994249065	-0.860126394	0.431303396	0.550904291	2.046090704
	10292	1428781_at	7.855430925	-1.990882487	-1.650966889	0.829263856	0.318426677	2.046090704
	11286	1434334_at	2.906126721	-1.98941442	-1.003964104	0.504653075	0.498628032	2.046090704
	7772	1424869_at	4.529864841	-1.988288139	-0.909898935	0.457629313	0.532222374	2.046090704
	3573	1419603_at	1.800112413	-1.988184854	-1.210899751	0.60904787	0.431999111	2.046090704
	3105	1419088_at	3.675807634	-1.988177187	-1.233292168	0.620313006	0.425345717	2.046090704
	14882	1450667_a_at	5.312875286	-1.98796428	-0.896183532	0.450804645	0.537306229	2.046090704
	13581	1448987_at	6.068247481	-1.987466819	-1.033776788	0.520147948	0.488429828	2.046090704
	17266	1456540_s_at	3.59987433	-1.987438512	-0.902328983	0.45401605	0.535022332	2.046090704
	17292	1456604_a_at	4.666136544	-1.987341448	-0.829748441	0.417516799	0.562627338	2.046090704
	1910	1417766_at	5.387754894	-1.985852008	-0.911822554	0.459159368	0.531513207	2.046090704
	17465	1460256_at	9.84706894	-1.985716967	-2.455459233	1.236560534	0.182319499	2.046090704
	8890	1426301_at	5.09362272	-1.985497583	-1.331667408	0.670697068	0.397308783	2.046090704
	7325	1424316_at	2.911819906	-1.984024058	-1.367718696	0.689365983	0.387503516	2.046090704
	16200	1452341_at	5.080188649	-1.98357897	-1.238349158	0.624300407	0.423857389	2.046090704
	7652	1424715_at	6.400050445	-1.981352758	-0.998378232	0.503887169	0.500562378	2.046090704
	9761	1427552_a_at	4.325649973	-1.980589813	-1.382066839	0.697805689	0.383668748	2.046090704
	10641	1431059_x_at	2.268445261	-1.980347268	-0.944783331	0.477079625	0.519507567	2.046090704
	12788	1448110_at	4.205169291	-1.979372106	-1.232579366	0.622712305	0.425555922	2.046090704
	11316	1434445_at	2.649472141	-1.977469065	-1.416797683	0.716470213	0.374542754	2.046090704
	10649	1431085_a_at	4.537742541	-1.976066593	-0.854909776	0.432632068	0.552899903	2.046090704
	2822	1418773_at	6.397760246	-1.97526665	-1.300026261	0.658152286	0.406118806	2.046090704
	9010	1426459_s_at	5.717047832	-1.974535491	-0.82324756	0.416932268	0.565168295	2.046090704
	8593	1425929_a_at	3.927369986	-1.974493388	-1.067312485	0.540550043	0.477207134	2.046090704
	9701	1427474_s_at	2.949523568	-1.974053028	-0.966398612	0.489550483	0.511782027	2.046090704
	5536	1422241_a_at	7.056859012	-1.973849334	-0.838264531	0.424685166	0.559315985	2.046090704
	17715	AFFX-PyruCarbMur/L09192_MA_at	5.226457038	-1.972725621	-0.891745247	0.45203714	0.538961735	2.654088597
	6620	1423505_at	6.676645716	-1.972224037	-1.262592206	0.640187009	0.416794399	2.654088597
	3296	1419301_at	3.403493567	-1.972003107	-1.070630377	0.542915158	0.47611092	2.654088597
	1008	1416788_a_at	6.358317285	-1.97170249	-0.878143864	0.445373411	0.544066964	2.654088597
	350	1416090_at	6.446604097	-1.970356689	-1.024257965	0.51983378	0.491663116	2.654088597
	1371	1417178_at	2.893277857	-1.969536996	-1.402494221	0.712093362	0.378274591	2.654088597
	14508	1450207_at	4.182705983	-1.969083834	-1.089239558	0.553170738	0.47000905	2.654088597
	6042	1422820_at	5.440703213	-1.968401862	-1.429472186	0.726209527	0.371266697	2.654088597
	13035	1448382_at	3.615431793	-1.965904864	-1.344639218	0.683979801	0.393752444	2.654088597
	3855	1420175_at	2.823191438	-1.964580761	-1.435060701	0.730466637	0.369831317	2.654088597
	6906	1423831_at	3.17004367	-1.963782467	-1.115186778	0.56787694	0.461631387	2.654088597
	3261	1419261_at	3.669937247	-1.963398732	-0.963463966	0.490712329	0.512824124	2.654088597
	12517	1438843_x_at	3.011690632	-1.960575531	-1.691002509	0.862503118	0.309711636	2.654088597
	7184	1424157_at	4.661582323	-1.959794991	-1.185221687	0.604768199	0.439756959	2.654088597
	1990	1417847_at	3.301903322	-1.959400091	-0.792013009	0.404211989	0.577537684	2.654088597
	10553	1430474_a_at	3.111336822	-1.956068605	-1.683474839	0.860642022	0.311331867	2.654088597
	4001	1420438_at	2.075709118	-1.955313612	-1.174251308	0.600543719	0.443113655	2.654088597
	2558	1418473_at	3.581480425	-1.955312435	-0.897703702	0.459110107	0.536740367	2.654088597
	11843	1436737_a_at	3.612900984	-1.953073845	-1.359839141	0.696255876	0.38962573	2.654088597
	10893	1432176_a_at	4.993870026	-1.951963515	-0.879846572	0.450749497	0.54342522	2.654088597
	10069	1428079_at	1.340218842	-1.949910909	-1.19881635	0.614805704	0.435632547	2.654088597
	1644	1417480_at	4.325161976	-1.949290576	-0.952516842	0.488647949	0.516730217	2.654088597
	5750	1422490_at	3.222462642	-1.947125507	-1.185782959	0.608991539	0.439585907	2.654088597
	12375	1438322_x_at	5.068303688	-1.94659978	-1.165737601	0.598858385	0.445736312	2.654088597
	5830	1422578_at	5.348627599	-1.945654553	-0.850881755	0.437324166	0.554445763	2.654088597
	1123	1416910_at	4.504702999	-1.942429514	-0.959447371	0.493941924	0.514253862	2.654088597
	10307	1428843_at	5.600093574	-1.941233817	-1.017912026	0.524363432	0.493830543	2.654088597
	6321	1423157_at	4.022688741	-1.940913831	-0.933620156	0.48102092	0.523542965	2.654088597
	9017	1426467_s_at	2.583716391	-1.938817253	-1.068729485	0.55122755	0.476738656	2.654088597
	10640	1431058_at	2.197006222	-1.936735285	-0.921095853	0.475592023	0.528107724	2.654088597
	7255	1424234_s_at	2.011059595	-1.935456929	-1.440302156	0.744166473	0.36849012	2.654088597
	10764	1431693_a_at	5.01108897	-1.934734329	-1.114917623	0.576263938	0.461717518	2.654088597
	14294	1449945_at	4.659525459	-1.931811602	-1.016168689	0.526018524	0.494427643	2.654088597
	16212	1452358_at	1.588376565	-1.93115526	-1.237855484	0.640992213	0.424002453	2.654088597
	15447	1451339_at	3.772824557	-1.929828504	-1.015868332	0.526403424	0.49453059	2.654088597
	Estimated Miss rates for Delta=0.644908397752335
		Quantiles	Cutpoints	Miss Rate(%)
		0 -> 0.05	-1.927 -> -1.367	76.4
		0.05 -> 0.1	-1.367 -> -1.066	55.94
		0.1 -> 0.15	-1.066 -> -0.847	37.33
		0.15 -> 0.2	-0.847 -> -0.679	26.37
		0.2 -> 0.25	-0.679 -> -0.525	10.69
		0.25 -> 0.75	-0.525 -> 0.654	6.11
		0.75 -> 0.8	0.654 -> 0.787	38.04
		0.8 -> 0.85	0.787 -> 0.939	46.98
		0.85 -> 0.9	0.939 -> 1.138	53
		0.9 -> 0.95	1.138 -> 1.432	63.1
		0.95 -> 1	1.432 -> 2.819	75.62
