# Supplementary material for: A genomic analysis of mouse models of breast cancer reveals molecular features of mouse models and relationships to human breast cancer
Source: Breast Cancer Res. 2014 Jun 5;16(3):R59. doi: 10.1186/bcr3672 (PMC4078930; doi:10.1186/bcr3672)
Supplement: Additional file 3 — Fold change values organized by mouse tumor model type comparing the mouse model to normal mammary gland. [file bcr3672-S3.zip › Additional_File_3/BRCANull_vs_NMLmammary/AdditionalFile62_BRCANull_vs_NMLmammary/Upregulated_gather_gene_ontology_130812.txt]

#	Annotation	Total Genes With Ann	Your Genes (With Ann)	Your Genes (No Ann)	Genome (With Ann)	Genome (No Ann)	ln(Bayes factor)	neg ln(p value)	FE: neg ln(p value)	FE: neg ln(FDR)	Genes
1	GO:0030199 [5]: collagen fibril organization	1	1	3	5	12620	4.66	8.4	6.27	2.79	Col11a1
2	GO:0043026 [7]: regulation of caspase activation	1	1	3	9	12616	4.15	7.91	5.76	2.79	Pycard
3	GO:0001502 [7]: cartilage condensation	1	1	3	9	12616	4.15	7.91	5.76	2.79	Col11a1
4	GO:0051216 [6]: cartilage development	1	1	3	10	12615	4.05	7.91	5.66	2.79	Col11a1
5	GO:0006029 [7]: proteoglycan metabolism	1	1	3	12	12613	3.88	7.45	5.49	2.79	Col11a1
6	GO:0006919 [6]: caspase activation	1	1	3	23	12602	3.28	6.73	4.88	2.67	Pycard
7	GO:0043280 [5]: positive regulation of caspase activity	1	1	3	24	12601	3.23	6.73	4.84	2.67	Pycard
8	GO:0043281 [4]: regulation of caspase activity	1	1	3	24	12601	3.23	6.73	4.84	2.67	Pycard
9	GO:0007155 [4]: cell adhesion	2	2	2	480	12145	3.21	6.73	4.79	2.67	Col11a1 Myo10
10	GO:0030198 [4]: extracellular matrix organization and biogenesis	1	1	3	37	12588	2.81	6.21	4.42	2.57	Col11a1
11	GO:0043062 [3]: extracellular structure organization and biogenesis	1	1	3	37	12588	2.81	6.21	4.42	2.57	Col11a1
12	GO:0008632 [7]: apoptotic program	1	1	3	38	12587	2.79	6.21	4.4	2.57	Pycard
13	GO:0006817 [8]: phosphate transport	1	1	3	44	12581	2.65	6.04	4.26	2.5	Col11a1
14	GO:0045786 [7]: negative regulation of cell cycle	1	1	3	49	12576	2.55	5.92	4.15	2.47	Pycard
15	GO:0009888 [5]: histogenesis	1	1	3	60	12565	2.35	5.73	3.95	2.34	Col11a1
16	GO:0043085 [4]: positive regulation of enzyme activity	1	1	3	70	12555	2.2	5.47	3.8	2.31	Pycard
17	GO:0012502 [7]: induction of programmed cell death	1	1	3	80	12545	2.07	5.38	3.67	2.31	Pycard
18	GO:0006917 [8]: induction of apoptosis	1	1	3	80	12545	2.07	5.38	3.67	2.31	Pycard
19	GO:0001501 [5]: skeletal development	1	1	3	85	12540	2.01	5.27	3.61	2.31	Col11a1
20	GO:0009887 [4]: organogenesis	2	2	2	948	11677	1.93	5.22	3.49	2.31	Col11a1 Gfra2
21	GO:0048513 [3]: organ development	2	2	2	954	11671	1.92	5.22	3.47	2.31	Col11a1 Gfra2
22	GO:0043065 [7]: positive regulation of apoptosis	1	1	3	95	12530	1.91	5.17	3.5	2.31	Pycard
23	GO:0043068 [6]: positive regulation of programmed cell death	1	1	3	96	12529	1.89	5.17	3.49	2.31	Pycard
24	GO:0050790 [3]: regulation of enzyme activity	1	1	3	101	12524	1.84	5.1	3.44	2.31	Pycard
25	GO:0015698 [7]: inorganic anion transport	1	1	3	111	12514	1.76	5.06	3.35	2.25	Col11a1
26	GO:0006954 [5]: inflammatory response	1	1	3	122	12503	1.66	4.95	3.26	2.2	Pycard
27	GO:0009653 [3]: morphogenesis	2	2	2	1104	11521	1.65	4.95	3.2	2.19	Col11a1 Gfra2
28	GO:0006820 [6]: anion transport	1	1	3	133	12492	1.58	4.83	3.18	2.19	Col11a1
29	GO:0051242 [5]: positive regulation of cellular physiological process	1	1	3	177	12448	1.31	4.6	2.9	1.95	Pycard
30	GO:0044262 [6]: cellular carbohydrate metabolism	1	1	3	192	12433	1.23	4.51	2.82	1.9	Col11a1
31	GO:0042981 [6]: regulation of apoptosis	1	1	3	206	12419	1.16	4.47	2.75	1.88	Pycard
32	GO:0043067 [5]: regulation of programmed cell death	1	1	3	209	12416	1.15	4.47	2.74	1.88	Pycard
33	GO:0007275 [2]: development	2	2	2	1636	10989	0.96	4.25	2.47	1.68	Col11a1 Gfra2
34	GO:0000074 [6]: regulation of cell cycle	1	1	3	274	12351	0.9	4.21	2.47	1.68	Pycard
35	GO:0043119 [4]: positive regulation of physiological process	1	1	3	288	12337	0.85	4.16	2.43	1.66	Pycard
36	GO:0005975 [5]: carbohydrate metabolism	1	1	3	296	12329	0.83	4.16	2.4	1.66	Col11a1
37	GO:0007399 [5]: neurogenesis	1	1	3	306	12319	0.79	4.1	2.37	1.66	Gfra2
38	GO:0009611 [5]: response to wounding	1	1	3	331	12294	0.72	4.06	2.29	1.61	Pycard
39	GO:0007010 [6]: cytoskeleton organization and biogenesis	1	1	3	354	12271	0.66	3.96	2.23	1.59	Myo10
40	GO:0006915 [6]: apoptosis	1	1	3	361	12264	0.64	3.96	2.21	1.59	Pycard
41	GO:0012501 [5]: programmed cell death	1	1	3	367	12258	0.63	3.96	2.19	1.59	Pycard
42	GO:0008219 [4]: cell death	1	1	3	397	12228	0.56	3.87	2.12	1.55	Pycard
43	GO:0016265 [3]: death	1	1	3	404	12221	0.54	3.87	2.1	1.55	Pycard
44	GO:0051244 [4]: regulation of cellular physiological process	1	1	3	417	12208	0.51	3.87	2.07	1.54	Pycard
45	GO:0009613 [5]: response to pest, pathogen or parasite	1	1	3	515	12110	0.33	3.65	1.87	1.36	Pycard
46	GO:0043207 [5]: response to external biotic stimulus	1	1	3	551	12074	0.26	3.6	1.81	1.35	Pycard
47	GO:0007049 [5]: cell cycle	1	1	3	557	12068	0.26	3.6	1.8	1.35	Pycard
48	GO:0006811 [5]: ion transport	1	1	3	564	12061	0.25	3.6	1.79	1.35	Col11a1
49	GO:0050794 [3]: regulation of cellular process	1	1	3	573	12052	0.24	3.55	1.77	1.35	Pycard
50	GO:0006955 [4]: immune response	1	1	3	711	11914	0.05	3.4	1.57	1.17	Pycard
51	GO:0008283 [4]: cell proliferation	1	1	3	737	11888	0.03	0.0	1.54	1.16	Pycard
52	GO:0006996 [5]: organelle organization and biogenesis	1	1	3	746	11879	0.01	0.0	1.53	1.16	Myo10
53	GO:0006950 [4]: response to stress	1	1	3	806	11819	-0.05	0.0	1.46	1.11	Pycard
54	GO:0016043 [4]: cell organization and biogenesis	1	1	3	882	11743	-0.11	0.0	1.38	1.05	Myo10
55	GO:0006952 [5]: defense response	1	1	3	907	11718	-0.14	0.0	1.35	1.04	Pycard
56	GO:0009607 [4]: response to biotic stimulus	1	1	3	993	11632	-0.21	0.0	1.27	0.98	Pycard
57	GO:0007154 [3]: cell communication	2	2	2	3607	9018	-0.23	0.0	1.13	0.85	Col11a1 Myo10
58	GO:0008152 [3]: metabolism	1	1	3	5601	7024	-0.42	0.0	0.1	0.1	Col11a1
59	GO:0044237 [4]: cellular metabolism	1	1	3	5265	7360	-0.5	0.0	0.12	0.11	Col11a1
60	GO:0044238 [4]: primary metabolism	1	1	3	5055	7570	-0.55	0.0	0.14	0.11	Col11a1
61	GO:0006810 [4]: transport	1	1	3	1852	10773	-0.6	0.0	0.76	0.52	Col11a1
62	GO:0051234 [4]: establishment of localization	1	1	3	1855	10770	-0.61	0.0	0.75	0.52	Col11a1
63	GO:0051179 [3]: localization	1	1	3	1872	10753	-0.61	0.0	0.75	0.52	Col11a1
64	GO:0050875 [3]: cellular physiological process	3	3	1	7931	4694	-0.62	0.0	0.65	0.47	Col11a1 Myo10 Pycard
65	GO:0050791 [3]: regulation of physiological process	1	1	3	2059	10566	-0.65	0.0	0.67	0.47	Pycard
66	GO:0009987 [2]: cellular process	3	3	1	10536	2089	-0.66	0.0	0.14	0.11	Col11a1 Myo10 Pycard
67	GO:0009605 [4]: response to external stimulus	1	1	3	2171	10454	-0.66	0.0	0.63	0.47	Pycard
68	GO:0019538 [5]: protein metabolism	1	1	3	2229	10396	-0.67	0.0	0.62	0.47	Col11a1
69	GO:0044267 [6]: cellular protein metabolism	1	1	3	2208	10417	-0.68	0.0	0.62	0.47	Col11a1
70	GO:0050789 [2]: regulation of biological process	1	1	3	2290	10335	-0.69	0.0	0.6	0.47	Pycard
71	GO:0007582 [2]: physiological process	3	3	1	10272	2353	-0.7	0.0	0.17	0.12	Col11a1 Myo10 Pycard
72	GO:0044260 [5]: cellular macromolecule metabolism	1	1	3	2378	10247	-0.7	0.0	0.57	0.46	Col11a1
73	GO:0050874 [3]: organismal physiological process	1	1	3	2407	10218	-0.71	0.0	0.56	0.46	Pycard
74	GO:0043170 [4]: macromolecule metabolism	1	1	3	2495	10130	-0.72	0.0	0.54	0.45	Col11a1
75	GO:0050896 [3]: response to stimulus	1	1	3	2750	9875	-0.74	0.0	0.47	0.4	Pycard
