# Supplementary material for: A genomic analysis of mouse models of breast cancer reveals molecular features of mouse models and relationships to human breast cancer
Source: Breast Cancer Res. 2014 Jun 5;16(3):R59. doi: 10.1186/bcr3672 (PMC4078930; doi:10.1186/bcr3672)
Supplement: Additional file 3 — Fold change values organized by mouse tumor model type comparing the mouse model to normal mammary gland. [file bcr3672-S3.zip › Additional_File_3/BRCANull_vs_NMLmammary/AdditionalFile62_BRCANull_vs_NMLmammary/Upregulated_gather_kegg_130812.txt]

#	Annotation	Total Genes With Ann	Your Genes (With Ann)	Your Genes (No Ann)	Genome (With Ann)	Genome (No Ann)	ln(Bayes factor)	neg ln(p value)	FE: neg ln(p value)	FE: neg ln(FDR)	Genes
1	path:mmu04512: ECM-receptor interaction	1	1	0	83	2435	2.71	6.99	3.4	2.71	Col11a1
2	path:mmu04510: Focal adhesion	1	1	0	213	2305	1.77	6.0	2.47	2.47	Col11a1
