# Supplementary material for: A genomic analysis of mouse models of breast cancer reveals molecular features of mouse models and relationships to human breast cancer
Source: Breast Cancer Res. 2014 Jun 5;16(3):R59. doi: 10.1186/bcr3672 (PMC4078930; doi:10.1186/bcr3672)
Supplement: Additional file 3 — Fold change values organized by mouse tumor model type comparing the mouse model to normal mammary gland. [file bcr3672-S3.zip › Additional_File_3/BRCANull_vs_NMLmammary/AdditionalFile62_BRCANull_vs_NMLmammary/Upregulated_gather_transfac_130812.txt]

#	Annotation	Total Genes With Ann	Your Genes (With Ann)	Your Genes (No Ann)	Genome (With Ann)	Genome (No Ann)	ln(Bayes factor)	neg ln(p value)	FE: neg ln(p value)	FE: neg ln(FDR)	Genes
1	V$FXR_Q3	2	2	4	272	15893	3.58	7.34	5.5	0.29	1700001L23Rik Col11a1
2	V$ATF3_Q6: activating transcription factor 3	3	3	3	1693	14472	2.15	5.85	4.01	0.0	Col11a1 Gfra2 Olfml3
3	V$ER_Q6: estrogen receptor	6	6	0	8492	7673	1.91	5.56	3.86	0.0	1700001L23Rik Col11a1 Gfra2 Myo10 Olfml3 Pycard
4	V$COMP1_01: COMP1	1	1	5	10031	6134	1.58	5.24	0.0	0.0	Col11a1
5	V$PAX3_B: Pax-3 binding sites	1	1	5	9786	6379	1.41	5.08	0.0	0.0	Myo10
6	V$E2A_Q2	1	1	5	9586	6579	1.27	4.9	0.0	0.0	Pycard
7	V$FOXP3_Q4	1	1	5	9573	6592	1.26	4.9	0.0	0.0	Olfml3
8	V$E2F1_Q4: E2F-1	4	4	2	4606	11559	1.03	4.61	2.83	0.0	Col11a1 Gfra2 Olfml3 Pycard
9	V$STAF_02: Se-Cys tRNA gene transcription activating factor	3	3	3	2750	13415	0.92	4.49	2.72	0.0	Myo10 Olfml3 Pycard
10	V$ATATA_B: Avian C-type TATA box	2	2	4	1226	14939	0.82	4.38	2.65	0.0	Myo10 Olfml3
11	V$E2F_Q4_01	3	3	3	3063	13102	0.68	4.2	2.45	0.0	Col11a1 Olfml3 Pycard
12	V$TCF1P_Q6	6	6	0	10598	5567	0.58	4.08	2.53	0.0	1700001L23Rik Col11a1 Gfra2 Myo10 Olfml3 Pycard
13	V$POLY_C: Retroviral Poly A signal	1	1	5	243	15922	0.53	4.02	2.44	0.0	Col11a1
14	V$E2F_Q4: E2F	4	4	2	5510	10655	0.47	3.95	2.23	0.0	Col11a1 Gfra2 Olfml3 Pycard
15	V$E2F_Q3_01	4	4	2	5539	10626	0.47	3.95	2.21	0.0	Col11a1 Gfra2 Olfml3 Pycard
16	V$PAX5_01: B-cell-specific activating protein	2	2	4	1518	14647	0.46	3.95	2.28	0.0	Gfra2 Myo10
17	V$E2F1_Q4_01	3	3	3	3377	12788	0.46	3.95	2.21	0.0	Col11a1 Olfml3 Pycard
18	V$MYOD_01: myoblast determination gene product	2	2	4	10564	5601	0.43	3.89	0.02	0.0	Gfra2 Pycard
19	V$NFY_01: nuclear factor Y (Y-box binding factor)	3	3	3	3444	12721	0.41	3.89	2.16	0.0	1700001L23Rik Myo10 Olfml3
20	V$IK3_01: Ikaros 3	2	2	4	1622	14543	0.37	3.84	2.16	0.0	Myo10 Olfml3
21	V$TFIIA_Q6	4	4	2	14526	1639	0.35	3.79	0.02	0.0	1700001L23Rik Col11a1 Myo10 Pycard
22	V$E2F_03	2	2	4	1668	14497	0.32	3.79	2.11	0.0	Col11a1 Olfml3
23	V$AR_03: is recognized by androgen reseptor	1	1	5	316	15849	0.28	3.73	2.19	0.0	Pycard
24	V$GCM_Q2	3	3	3	3681	12484	0.27	3.73	2.0	0.0	Gfra2 Myo10 Olfml3
25	V$CP2_01: CP2	2	2	4	10149	6016	0.23	3.66	0.03	0.0	Gfra2 Pycard
26	V$FREAC3_01: Fork head RElated ACtivator-3	1	1	5	360	15805	0.17	3.6	2.07	0.0	Pycard
27	V$MRF2_01: modulator recognition factor 2	2	2	4	9890	6275	0.11	3.54	0.04	0.0	Col11a1 Gfra2
28	V$NFY_C: NF-Y binding site	1	1	5	401	15764	0.08	3.48	1.96	0.0	1700001L23Rik
29	V$ETS1_B: c-ETS-1 binding site	1	1	5	7119	9046	-0.01	0.0	0.03	0.0	Pycard
30	V$RFX1_01: X-box binding protein RFX1	1	1	5	7092	9073	-0.03	0.0	0.03	0.0	Gfra2
31	V$VMW65_Q6	1	1	5	6961	9204	-0.08	0.0	0.03	0.0	Col11a1
32	V$SMAD4_Q6	4	4	2	6748	9417	-0.09	0.0	1.59	0.0	1700001L23Rik Col11a1 Gfra2 Myo10
33	V$PITX2_Q2: pituitary homeobox factor 2	1	1	5	6918	9247	-0.1	0.0	0.04	0.0	Col11a1
34	V$TGIF_01: TGIF (5'TG3' interacting factor)	3	3	3	4442	11723	-0.11	0.0	1.56	0.0	Myo10 Olfml3 Pycard
35	V$DR3_Q4: direct repeat 3	2	2	4	2273	13892	-0.13	0.0	1.6	0.0	Gfra2 Olfml3
36	V$BRN2_01: POU factor Brn-2	4	4	2	6873	9292	-0.13	0.0	1.53	0.0	1700001L23Rik Col11a1 Gfra2 Myo10
37	V$HEB_Q6	3	3	3	4664	11501	-0.2	0.0	1.45	0.0	1700001L23Rik Gfra2 Pycard
38	V$HNF3B_01: Hepatocyte Nuclear Factor 3beta	6	6	0	12076	4089	-0.2	0.0	1.75	0.0	1700001L23Rik Col11a1 Gfra2 Myo10 Olfml3 Pycard
39	V$GFI1_01: growth factor independence 1	3	3	3	4715	11450	-0.21	0.0	1.42	0.0	Col11a1 Myo10 Olfml3
40	V$SF1_Q6	2	2	4	2483	13682	-0.24	0.0	1.46	0.0	1700001L23Rik Pycard
41	V$PIT1_Q6	6	6	0	12192	3973	-0.26	0.0	1.69	0.0	1700001L23Rik Col11a1 Gfra2 Myo10 Olfml3 Pycard
42	V$POU1F1_Q6	1	1	5	6494	9671	-0.26	0.0	0.05	0.0	1700001L23Rik
43	V$FOX_Q2	6	6	0	12298	3867	-0.31	0.0	1.64	0.0	1700001L23Rik Col11a1 Gfra2 Myo10 Olfml3 Pycard
44	V$XFD1_01: Xenopus fork head domain factor 1	2	2	4	2677	13488	-0.34	0.0	1.34	0.0	Col11a1 Pycard
45	V$AREB6_02: AREB6 (Atp1a1 regulatory element binding factor 6)	1	1	5	6220	9945	-0.35	0.0	0.06	0.0	Col11a1
46	V$CDPCR3HD_01: cut-like homeodomain protein	3	3	3	5140	11025	-0.36	0.0	1.24	0.0	1700001L23Rik Myo10 Olfml3
47	V$HFH3_01: HFH-3 (HNF3/fork head homolog 3)	4	4	2	7547	8618	-0.36	0.0	1.26	0.0	1700001L23Rik Col11a1 Olfml3 Pycard
48	V$PAX6_01: Pax-6	4	4	2	7578	8587	-0.36	0.0	1.25	0.0	1700001L23Rik Col11a1 Myo10 Pycard
49	V$BACH2_01: BTB and CNC homolog 2	3	3	3	11016	5149	-0.36	0.0	0.09	0.0	1700001L23Rik Col11a1 Myo10
50	V$NFKAPPAB50_01: NF-kappaB (p50)	1	1	5	695	15470	-0.38	0.0	1.46	0.0	Pycard
51	V$COREBINDINGFACTOR_Q6	3	3	3	5276	10889	-0.39	0.0	1.18	0.0	1700001L23Rik Col11a1 Pycard
52	V$USF_C: USF binding site	4	4	2	7711	8454	-0.4	0.0	1.2	0.0	1700001L23Rik Col11a1 Myo10 Pycard
53	V$NKX25_01: homeo domain factor Nkx-2.5/Csx, tinman homolog	4	4	2	7966	8199	-0.47	0.0	1.11	0.0	1700001L23Rik Myo10 Olfml3 Pycard
54	V$GATA1_02: GATA-binding factor 1	1	1	5	5819	10346	-0.49	0.0	0.07	0.0	Pycard
55	V$E2F1_Q6_01	3	3	3	5652	10513	-0.5	0.0	1.04	0.0	Col11a1 Gfra2 Olfml3
56	V$BARBIE_01: barbiturate-inducible element	4	4	2	8096	8069	-0.51	0.0	1.06	0.0	1700001L23Rik Col11a1 Myo10 Pycard
57	V$TEF_Q6	1	1	5	5740	10425	-0.51	0.0	0.07	0.0	Col11a1
58	V$AIRE_01	2	2	4	3110	13055	-0.51	0.0	1.12	0.0	Myo10 Olfml3
59	V$HNF4ALPHA_Q6	1	1	5	5758	10407	-0.51	0.0	0.07	0.0	Myo10
60	V$NKX3A_01: NK class homeobox factor 3A	2	2	4	3194	12971	-0.53	0.0	1.08	0.0	Col11a1 Olfml3
61	V$LEF1TCF1_Q4	2	2	4	7943	8222	-0.54	0.0	0.13	0.0	Myo10 Pycard
62	V$CDX2_Q5	3	3	3	10278	5887	-0.56	0.0	0.14	0.0	Col11a1 Myo10 Pycard
63	V$E2F1_Q6: E2F-1	4	4	2	8340	7825	-0.56	0.0	0.98	0.0	Col11a1 Gfra2 Olfml3 Pycard
64	V$MYCMAX_02: c-Myc:Max heterodimer	1	1	5	5576	10589	-0.57	0.0	0.08	0.0	Myo10
65	V$TCF4_Q5	4	4	2	12835	3330	-0.57	0.0	0.11	0.0	Col11a1 Myo10 Olfml3 Pycard
66	V$GATA2_02: GATA-binding factor 2	1	1	5	5506	10659	-0.58	0.0	0.09	0.0	Pycard
67	V$USF_Q6: upstream stimulating factor	3	3	3	10169	5996	-0.58	0.0	0.15	0.0	1700001L23Rik Myo10 Pycard
68	V$E2F1DP1RB_01: Rb:E2F-1:DP-1 trimeric complex	1	1	5	906	15259	-0.58	0.0	1.23	0.0	Olfml3
69	V$RFX1_02: X-box binding protein RFX1	1	1	5	5503	10662	-0.58	0.0	0.09	0.0	Myo10
70	V$IPF1_Q4	2	2	4	3387	12778	-0.59	0.0	1.0	0.0	1700001L23Rik Pycard
71	V$GATA_C: GATA binding site	2	2	4	7658	8507	-0.6	0.0	0.15	0.0	Col11a1 Pycard
72	V$ELF1_Q6	2	2	4	7637	8528	-0.6	0.0	0.15	0.0	1700001L23Rik Pycard
73	V$SP3_Q3	5	5	1	10708	5457	-0.6	0.0	1.07	0.0	Col11a1 Gfra2 Myo10 Olfml3 Pycard
74	V$OCT1_B: Octamer binding factor 1	1	1	5	972	15193	-0.62	0.0	1.17	0.0	Gfra2
75	V$TITF1_Q3: TTF-1, TITF1 (thyroid transcription factor 1)	3	3	3	6265	9900	-0.63	0.0	0.84	0.0	1700001L23Rik Col11a1 Myo10
76	V$CDPCR1_01: cut-like homeodomain protein	4	4	2	12643	3522	-0.63	0.0	0.13	0.0	1700001L23Rik Col11a1 Myo10 Olfml3
77	V$MINI20_B: Muscle initiator sequence-20	3	3	3	9903	6262	-0.63	0.0	0.18	0.0	Gfra2 Myo10 Pycard
78	V$PPARG_03: PPAR (peroxisome proliferator-activated receptor gamma)	3	3	3	6314	9851	-0.64	0.0	0.83	0.0	1700001L23Rik Myo10 Olfml3
79	V$ATF1_Q6	1	1	5	1009	15156	-0.65	0.0	1.14	0.0	Olfml3
80	V$OCT1_06: octamer-binding factor 1	4	4	2	8884	7281	-0.67	0.0	0.82	0.0	Col11a1 Gfra2 Myo10 Olfml3
81	V$MEF2_Q6_01	3	3	3	9537	6628	-0.68	0.0	0.21	0.0	Col11a1 Gfra2 Pycard
82	V$NKX25_02: homeo domain factor Nkx-2.5/Csx, tinman homolog	3	3	3	6564	9601	-0.68	0.0	0.76	0.0	1700001L23Rik Col11a1 Olfml3
83	V$MAZR_01: MAZ related factor	3	3	3	6709	9456	-0.7	0.0	0.72	0.0	Gfra2 Olfml3 Pycard
84	V$HP1SITEFACTOR_Q6	2	2	4	3940	12225	-0.71	0.0	0.8	0.0	Col11a1 Pycard
85	V$SMAD3_Q6	3	3	3	9335	6830	-0.72	0.0	0.24	0.0	1700001L23Rik Col11a1 Gfra2
86	V$ACAAT_B: Avian C-type CCAAT box	1	1	5	1139	15026	-0.72	0.0	1.04	0.0	1700001L23Rik
87	V$NFY_Q6_01	3	3	3	6962	9203	-0.73	0.0	0.66	0.0	1700001L23Rik Myo10 Olfml3
88	V$IRF7_01: interferon regulatory factor 7	3	3	3	9153	7012	-0.73	0.0	0.26	0.0	1700001L23Rik Gfra2 Pycard
89	V$HAND1E47_01: Hand1:E47 heterodimer	4	4	2	9377	6788	-0.74	0.0	0.69	0.0	1700001L23Rik Col11a1 Gfra2 Olfml3
90	V$MAZ_Q6	5	5	1	11266	4899	-0.74	0.0	0.88	0.0	Col11a1 Gfra2 Myo10 Olfml3 Pycard
91	V$SOX9_B1: SOX (SRY-related HMG box)	3	3	3	8991	7174	-0.75	0.0	0.28	0.0	Col11a1 Myo10 Olfml3
92	V$CEBPDELTA_Q6	4	4	2	11985	4180	-0.75	0.0	0.2	0.0	1700001L23Rik Col11a1 Olfml3 Pycard
93	V$TAL1_Q6	2	2	4	6755	9410	-0.75	0.0	0.23	0.0	1700001L23Rik Pycard
94	V$EFC_Q6	3	3	3	8967	7198	-0.75	0.0	0.28	0.0	1700001L23Rik Col11a1 Myo10
95	V$IK1_01: Ikaros 1	3	3	3	8912	7253	-0.76	0.0	0.29	0.0	Gfra2 Myo10 Olfml3
96	V$ELK1_01: Elk-1	2	2	4	4197	11968	-0.76	0.0	0.72	0.0	Olfml3 Pycard
97	V$EVI1_04: ectopic viral integration site 1 encoded factor	4	4	2	11982	4183	-0.76	0.0	0.2	0.0	Col11a1 Gfra2 Myo10 Olfml3
98	V$GR_01: high affinity binding site for glucocorticoid receptor	1	1	5	1217	14948	-0.76	0.0	0.98	0.0	Pycard
99	V$SOX5_01: Sox-5	3	3	3	7436	8729	-0.77	0.0	0.55	0.0	Col11a1 Myo10 Olfml3
100	V$IRF_Q6_01	3	3	3	7526	8639	-0.78	0.0	0.53	0.0	1700001L23Rik Olfml3 Pycard
101	V$LMO2COM_02: complex of Lmo2 bound to Tal-1, E2A proteins, and GATA-1, half-site 2	3	3	3	8555	7610	-0.78	0.0	0.34	0.0	Col11a1 Gfra2 Pycard
102	V$AR_01: androgen receptor	1	1	5	1242	14923	-0.78	0.0	0.96	0.0	Pycard
103	V$FOXJ2_01: fork head box J 2	3	3	3	7887	8278	-0.78	0.0	0.46	0.0	1700001L23Rik Gfra2 Pycard
104	V$FREAC7_01: Fork head RElated ACtivator-7	2	2	4	6516	9649	-0.78	0.0	0.26	0.0	1700001L23Rik Pycard
105	V$MTATA_B: Muscle TATA box	3	3	3	7734	8431	-0.79	0.0	0.49	0.0	Col11a1 Gfra2 Pycard
106	V$CAAT_01: cellular and viral CCAAT box	4	4	2	9734	6431	-0.79	0.0	0.6	0.0	1700001L23Rik Myo10 Olfml3 Pycard
107	V$CREL_01: c-Rel	4	4	2	11756	4409	-0.79	0.0	0.23	0.0	1700001L23Rik Col11a1 Myo10 Olfml3
108	V$E2F1_Q3_01	2	2	4	4449	11716	-0.79	0.0	0.64	0.0	Gfra2 Olfml3
109	V$LEF1_Q6	5	5	1	14885	1280	-0.79	0.0	0.08	0.0	Col11a1 Gfra2 Myo10 Olfml3 Pycard
110	V$CEBPGAMMA_Q6	4	4	2	11620	4545	-0.79	0.0	0.25	0.0	1700001L23Rik Col11a1 Gfra2 Olfml3
111	V$KROX_Q6	2	2	4	6363	9802	-0.79	0.0	0.28	0.0	Gfra2 Olfml3
112	V$FOXJ2_02: fork head box J 2	2	2	4	6293	9872	-0.8	0.0	0.29	0.0	Col11a1 Pycard
113	V$VMYB_01: v-Myb	4	4	2	11526	4639	-0.8	0.0	0.26	0.0	Gfra2 Myo10 Olfml3 Pycard
114	V$CHOP_01: heterodimers of CHOP and C/EBPalpha	2	2	4	4626	11539	-0.81	0.0	0.6	0.0	Col11a1 Gfra2
115	V$CREBATF_Q6	2	2	4	4677	11488	-0.81	0.0	0.59	0.0	1700001L23Rik Olfml3
116	V$PTF1BETA_Q6	1	1	5	1314	14851	-0.81	0.0	0.92	0.0	Pycard
117	V$CETS168_Q6	4	4	2	10009	6156	-0.81	0.0	0.54	0.0	1700001L23Rik Gfra2 Olfml3 Pycard
118	V$CREB_Q4_01	2	2	4	4710	11455	-0.81	0.0	0.58	0.0	1700001L23Rik Olfml3
119	V$GATA1_06: GATA-binding factor 1	1	1	5	4621	11544	-0.81	0.0	0.14	0.0	Pycard
120	V$SRF_Q5_01	2	2	4	4696	11469	-0.81	0.0	0.58	0.0	Myo10 Olfml3
121	V$E2F1DP1_01: E2F-1:DP-1 heterodimer	1	1	5	4601	11564	-0.82	0.0	0.14	0.0	Olfml3
122	V$RREB1_01: Ras-responsive element binding protein 1	1	1	5	1344	14821	-0.82	0.0	0.9	0.0	Gfra2
123	V$DEC_Q1	4	4	2	11383	4782	-0.82	0.0	0.29	0.0	1700001L23Rik Col11a1 Myo10 Pycard
124	V$TFIII_Q6	5	5	1	14837	1328	-0.82	0.0	0.08	0.0	1700001L23Rik Col11a1 Gfra2 Olfml3 Pycard
125	V$CREB_Q2_01	2	2	4	4952	11213	-0.83	0.0	0.52	0.0	1700001L23Rik Olfml3
126	V$FOXO4_01: fork head box O4	4	4	2	11152	5013	-0.83	0.0	0.32	0.0	1700001L23Rik Myo10 Olfml3 Pycard
127	V$NFKB_Q6_01	4	4	2	10330	5835	-0.83	0.0	0.47	0.0	1700001L23Rik Myo10 Olfml3 Pycard
128	V$VMAF_01: v-Maf	4	4	2	10146	6019	-0.83	0.0	0.51	0.0	1700001L23Rik Col11a1 Olfml3 Pycard
129	V$TATA_C: Retroviral TATA box	2	2	4	4898	11267	-0.83	0.0	0.53	0.0	Olfml3 Pycard
130	V$CETS1P54_01: c-Ets-1(p54)	4	4	2	10512	5653	-0.83	0.0	0.43	0.0	1700001L23Rik Gfra2 Olfml3 Pycard
131	V$GATA3_03: GATA-binding factor 3	4	4	2	10866	5299	-0.83	0.0	0.37	0.0	Col11a1 Myo10 Olfml3 Pycard
132	V$HNF1_C: Hepatic nuclear factor 1	2	2	4	5523	10642	-0.83	0.0	0.41	0.0	Myo10 Pycard
133	V$MMEF2_Q6: myocyte enhancer factor	2	2	4	5299	10866	-0.83	0.0	0.45	0.0	Col11a1 Gfra2
134	V$NFY_Q6: nuclear factor Y (Y-box binding factor)	2	2	4	5696	10469	-0.83	0.0	0.38	0.0	1700001L23Rik Myo10
135	V$ZTA_Q2	2	2	4	5111	11054	-0.83	0.0	0.49	0.0	1700001L23Rik Myo10
136	V$GATA1_03: GATA-binding factor 1	2	2	4	5576	10589	-0.84	0.0	0.4	0.0	1700001L23Rik Col11a1
137	V$OCT1_02: octamer factor 1	2	2	4	5434	10731	-0.84	0.0	0.42	0.0	1700001L23Rik Pycard
138	V$SREBP_Q3	2	2	4	5216	10949	-0.84	0.0	0.47	0.0	Gfra2 Pycard
139	V$SREBP1_Q6	2	2	4	5348	10817	-0.84	0.0	0.44	0.0	1700001L23Rik Pycard
140	V$ETS2_B: c-Ets-2 binding sites	1	1	5	4446	11719	-0.84	0.0	0.16	0.0	Pycard
141	V$AP1_Q2: activator protein 1	4	4	2	10942	5223	-0.84	0.0	0.36	0.0	1700001L23Rik Myo10 Olfml3 Pycard
142	V$OSF2_Q6	4	4	2	10791	5374	-0.84	0.0	0.38	0.0	1700001L23Rik Col11a1 Myo10 Pycard
143	V$E2F_Q6: E2F	5	5	1	11808	4357	-0.86	0.0	0.72	0.0	1700001L23Rik Col11a1 Gfra2 Olfml3 Pycard
144	V$CREB_01: cAMP-responsive element binding protein	1	1	5	1472	14693	-0.87	0.0	0.83	0.0	Olfml3
145	V$E12_Q6	1	1	5	4218	11947	-0.89	0.0	0.18	0.0	Gfra2
146	V$HNF3ALPHA_Q6	6	6	0	13557	2608	-0.9	0.0	1.06	0.0	1700001L23Rik Col11a1 Gfra2 Myo10 Olfml3 Pycard
147	V$IRF_Q6	1	1	5	4097	12068	-0.91	0.0	0.19	0.0	Pycard
148	V$ATF_01: activating transcription factor	1	1	5	1651	14514	-0.92	0.0	0.74	0.0	Olfml3
149	V$YY1_02: Yin and Yang 1	1	1	5	1690	14475	-0.94	0.0	0.72	0.0	Col11a1
150	V$CREB_02: cAMP-responsive element binding protein	1	1	5	1721	14444	-0.94	0.0	0.71	0.0	1700001L23Rik
151	V$ARP1_01: apolipoprotein AI regulatory protein 1	1	1	5	1715	14450	-0.94	0.0	0.71	0.0	Pycard
152	V$XFD2_01: Xenopus fork head domain factor 2	1	1	5	3824	12341	-0.95	0.0	0.22	0.0	1700001L23Rik
153	V$ELK1_02: Elk-1	5	5	1	12425	3740	-0.96	0.0	0.55	0.0	1700001L23Rik Gfra2 Myo10 Olfml3 Pycard
154	V$PAX9_B: zebrafish Pax-9 binding sites	1	1	5	3659	12506	-0.97	0.0	0.24	0.0	Gfra2
155	V$XFD3_01: Xenopus fork head domain factor 3	1	1	5	1935	14230	-0.98	0.0	0.63	0.0	Olfml3
156	V$E2F_Q6_01	1	1	5	1894	14271	-0.98	0.0	0.64	0.0	Pycard
157	V$AHR_Q5: aryl hydrocarbon / dioxin receptor	1	1	5	1926	14239	-0.98	0.0	0.63	0.0	Gfra2
158	V$AML_Q6	1	1	5	3549	12616	-0.99	0.0	0.26	0.0	Col11a1
159	V$NFKB_Q6: NF-kappaB	1	1	5	2029	14136	-0.99	0.0	0.59	0.0	1700001L23Rik
160	V$CMYB_01: c-Myb	1	1	5	3316	12849	-1.01	0.0	0.29	0.0	Gfra2
161	V$HFH1_01: HNF-3/Fkh Homolog 1	1	1	5	2130	14035	-1.01	0.0	0.56	0.0	1700001L23Rik
162	V$HNF4_DR1_Q3	5	5	1	12911	3254	-1.01	0.0	0.43	0.0	1700001L23Rik Col11a1 Myo10 Olfml3 Pycard
163	V$LDSPOLYA_B: Lentiviral Poly A downstream element	5	5	1	12957	3208	-1.02	0.0	0.42	0.0	1700001L23Rik Col11a1 Gfra2 Myo10 Pycard
164	V$PAX6_Q2	1	1	5	3245	12920	-1.02	0.0	0.3	0.0	Myo10
165	V$NFKAPPAB_01: NF-kappaB	1	1	5	2291	13874	-1.02	0.0	0.51	0.0	1700001L23Rik
166	V$FOXD3_01: fork head box D3	6	6	0	13851	2314	-1.02	0.0	0.93	0.0	1700001L23Rik Col11a1 Gfra2 Myo10 Olfml3 Pycard
167	V$DEAF1_01	1	1	5	3136	13029	-1.02	0.0	0.32	0.0	Gfra2
168	V$STAT_01: signal transducers and activators of transcription	1	1	5	3056	13109	-1.03	0.0	0.33	0.0	Myo10
169	V$COUP_01: COUP:HNF-4 heterodimer	1	1	5	2421	13744	-1.03	0.0	0.47	0.0	Pycard
170	V$E47_01: E47	1	1	5	2440	13725	-1.03	0.0	0.47	0.0	Gfra2
171	V$ZID_01: zinc finger with interaction domain	1	1	5	2385	13780	-1.03	0.0	0.48	0.0	Pycard
172	V$AP1_Q4: activator protein 1	5	5	1	13166	2999	-1.03	0.0	0.37	0.0	1700001L23Rik Col11a1 Myo10 Olfml3 Pycard
173	V$HFH8_01: HNF-3/Fkh Homolog-8	1	1	5	2422	13743	-1.04	0.0	0.47	0.0	1700001L23Rik
174	V$AFP1_Q6	1	1	5	2753	13412	-1.04	0.0	0.39	0.0	Col11a1
175	V$VMYB_02: v-Myb	1	1	5	2607	13558	-1.04	0.0	0.43	0.0	Olfml3
176	V$DR4_Q2: direct repeat 4	6	6	0	13919	2246	-1.06	0.0	0.9	0.0	1700001L23Rik Col11a1 Gfra2 Myo10 Olfml3 Pycard
177	V$CDC5_01: cell division control protein 5	6	6	0	14179	1986	-1.16	0.0	0.79	0.0	1700001L23Rik Col11a1 Gfra2 Myo10 Olfml3 Pycard
178	V$OCT1_Q6: octamer factor 1	6	6	0	14826	1339	-1.43	0.0	0.52	0.0	1700001L23Rik Col11a1 Gfra2 Myo10 Olfml3 Pycard
179	V$PBX_Q3	6	6	0	15431	734	-1.66	0.0	0.28	0.0	1700001L23Rik Col11a1 Gfra2 Myo10 Olfml3 Pycard
180	V$PAX_Q6	6	6	0	15465	700	-1.68	0.0	0.27	0.0	1700001L23Rik Col11a1 Gfra2 Myo10 Olfml3 Pycard
181	V$HNF1_Q6	6	6	0	15512	653	-1.7	0.0	0.25	0.0	1700001L23Rik Col11a1 Gfra2 Myo10 Olfml3 Pycard
182	V$HNF4_01: hepatic nuclear factor 4	6	6	0	15516	649	-1.7	0.0	0.25	0.0	1700001L23Rik Col11a1 Gfra2 Myo10 Olfml3 Pycard
183	V$GATA4_Q3	6	6	0	15851	314	-1.84	0.0	0.12	0.0	1700001L23Rik Col11a1 Gfra2 Myo10 Olfml3 Pycard
