# Supplementary material for: A genomic analysis of mouse models of breast cancer reveals molecular features of mouse models and relationships to human breast cancer
Source: Breast Cancer Res. 2014 Jun 5;16(3):R59. doi: 10.1186/bcr3672 (PMC4078930; doi:10.1186/bcr3672)
Supplement: Additional file 3 — Fold change values organized by mouse tumor model type comparing the mouse model to normal mammary gland. [file bcr3672-S3.zip › Additional_File_3/Brg1_vs_nmlMammary/AdditionalFile63_Brg1_vs_nmlMammary/Downregulated_gather_gene_ontology_130812.txt]

#	Annotation	Total Genes With Ann	Your Genes (With Ann)	Your Genes (No Ann)	Genome (With Ann)	Genome (No Ann)	ln(Bayes factor)	neg ln(p value)	FE: neg ln(p value)	FE: neg ln(FDR)	Genes
1	GO:0007606 [6]: sensory perception of chemical stimulus	1	1	312	1224	11092	23.1	11.17	0.0	0.0	Olfr69
2	GO:0050877 [4]: neurophysiological process	4	4	309	1503	10813	22.69	11.17	0.0	0.0	Olfr69 Pcdh15 Rpgrip1 Tph1
3	GO:0007608 [7]: perception of smell	1	1	312	1176	11140	21.81	11.17	0.0	0.0	Olfr69
4	GO:0009581 [5]: detection of external stimulus	3	3	310	1364	10952	21.42	11.17	0.0	0.0	Olfr69 Pcdh15 Rpgrip1
5	GO:0007600 [5]: sensory perception	3	3	310	1354	10962	21.17	11.17	0.0	0.0	Olfr69 Pcdh15 Rpgrip1
6	GO:0007186 [6]: G-protein coupled receptor protein signaling pathway	13	13	300	1874	10442	16.0	11.17	0.0	0.0	Adrb2 Apbb1ip Calca Casr Cmkor1 Dfy Edg1 Gnai3 Hrh3 Olfr69 Oxtr Ramp2 Tacr2
7	GO:0007166 [5]: cell surface receptor linked signal transduction	24	24	289	2278	10038	11.36	11.17	0.0	0.0	Adamts4 Adrb2 Apbb1ip Apc2 Calca Casr Cmkor1 Dfy Edg1 Elf1 Eng Flt3 Gnai3 Hrh3 Igh-6 Il1r1 Itgb1 Olfr69 Oxtr Ptprm Ramp2 Senp2 Tacr2 Tcf7l2
8	GO:0008152 [3]: metabolism	182	182	131	5420	6896	9.62	11.17	14.53	8.42	1110020P15Rik 4930542G03Rik 5430435G22Rik Adamts1 Adamts4 Als2cr19 Apg12l Atf3 Atf4 Atp1a1 Atp2a2 Atpif1 Axl B3galt6 Bat4 Bcl3 Birc3 Btg2 C330003B14Rik C80913 Capn7 Cav1 Cherp Cited1 Cnot4 Cops5 Cpa3 Cpeb2 Crem Cul2 Ddx5 Dmtf1 Dnajb4 Dnajc12 Dpep1 Dusp1 Ebf1 Eed Eif3s6ip Eif4a2 Elf1 Eno1 Enpep Enpp2 Ercc8 Etf1 Ets2 Exosc1 Fank1 Fbxo3 Fli1 Flt3 Fmo1 Fmo2 Fosb Fosl1 Foxh1 Foxp1 Gch1 Gclc Gfpt2 Gsn …
9	GO:0044238 [4]: primary metabolism	167	167	146	4889	7427	8.95	11.17	13.84	8.42	4930542G03Rik 5430435G22Rik Adamts1 Adamts4 Als2cr19 Apg12l Atf3 Atf4 Atpif1 Axl B3galt6 Bat4 Bcl3 Birc3 Btg2 C330003B14Rik C80913 Capn7 Cav1 Cherp Cited1 Cnot4 Cops5 Cpa3 Cpeb2 Crem Cul2 Ddx5 Dmtf1 Dnajb4 Dnajc12 Dpep1 Dusp1 Ebf1 Eed Eif3s6ip Eif4a2 Elf1 Eno1 Enpep Enpp2 Ercc8 Etf1 Ets2 Exosc1 Fank1 Fbxo3 Fli1 Flt3 Fosb Fosl1 Foxh1 Foxp1 Gfpt2 Gsn Gzma H3f3b Hadhsc Hgf Hmg20a Hnrpc Hnrph1 Hoxb7 …
10	GO:0044237 [4]: cellular metabolism	172	172	141	5094	7222	8.76	11.17	13.64	8.42	1110020P15Rik 4930542G03Rik 5430435G22Rik Adamts1 Adamts4 Als2cr19 Apg12l Atf3 Atf4 Atpif1 Axl B3galt6 Bat4 Bcl3 Birc3 Btg2 C330003B14Rik C80913 Capn7 Cav1 Cherp Cited1 Cnot4 Cops5 Cpa3 Cpeb2 Crem Cul2 Ddx5 Dmtf1 Dnajb4 Dnajc12 Dpep1 Dusp1 Ebf1 Eed Eif3s6ip Eif4a2 Elf1 Eno1 Enpep Enpp2 Ercc8 Etf1 Ets2 Exosc1 Fank1 Fbxo3 Fli1 Flt3 Fmo1 Fmo2 Fosb Fosl1 Foxh1 Foxp1 Gch1 Gclc Gfpt2 Gsn Gzma H3f3b Had…
11	GO:0050789 [2]: regulation of biological process	91	91	222	2200	10116	8.68	11.17	13.68	8.42	Als2cr19 Angptl4 Atf3 Atf4 Atp2a2 Atpif1 Bat4 Bcl10 Bcl3 Birc3 Btg2 C330003B14Rik Calca Cav1 Cbll1 Cherp Cited1 Cnot4 Cops5 Crem Cxcl12 Ddx5 Dmtf1 Ebf1 Edg1 Eed Elf1 Eng Ets2 Fank1 Fli1 Fosb Fosl1 Foxh1 Foxp1 Git2 Gnai3 Gsn Hmg20a Hoxb7 Htra3 Ifnar2 Igfbp6 Igfbp7 Igh-6 Irf1 Maff Mafk Map2k3 Mapkbp1 Mbd1 Meox2 Msc Nedd9 Nfkb2 Nfkbiz Nr2f2 Pias1 Pou3f2 Ppp1r10 Ppp1r15b Procr Pscd3 Ptx3 Rac1 Ramp2 R…
12	GO:0044260 [5]: cellular macromolecule metabolism	93	93	220	2286	10030	8.31	11.17	13.29	8.29	4930542G03Rik 5430435G22Rik Adamts1 Adamts4 Apg12l Atf3 Atf4 Axl B3galt6 Birc3 Btg2 C80913 Capn7 Cav1 Cnot4 Cpa3 Cul2 Dnajb4 Dnajc12 Dpep1 Dusp1 Eif3s6ip Eif4a2 Eno1 Enpep Etf1 Fbxo3 Flt3 Fosb Gsn Gzma H3f3b Hgf Hspa8 Htra3 Hyou1 Igh-6 Irf1 Map2k3 Mbtps1 Mcpt4 Mcpt5 Mcpt6 Mdh1 Mgll Mmp19 Mrpl13 Mrpl3 Npr1 Pias1 Ppp1cb Ppp1r15b Ppp2ca Prkar1b Prkx Prss2 Psen2 Ptpn2 Ptprm Rac1 Rad23a Rnf14 Rpl15 Rp…
13	GO:0050875 [3]: cellular physiological process	234	234	79	7700	4616	7.58	10.47	12.51	7.74	1110020P15Rik 4930542G03Rik 4933402J24Rik 4933425F03Rik 5430435G22Rik Abca8a Adamts1 Adamts4 Als2cr19 Angptl4 Apc2 Apg12l Aplp2 Aqp1 Arf4 Arhgap17 Atf3 Atf4 Atp1a1 Atp2a2 Atpif1 Axl B3galt6 B430110G05Rik Bat4 Bcl10 Bcl3 Becn1 Birc3 Btg2 C330003B14Rik C80913 Cacnb1 Capn7 Capzb Cav1 Cbll1 Ccl7 Cd36 Cdc42 Cherp Cited1 Clic4 Cnot4 Cops5 Cpa3 Cpeb2 Crem Cul2 Cxcl1 Cxcl12 Cxcl15 Ddx5 Dmtf1 Dnajb4 Dnajc…
14	GO:0043170 [4]: macromolecule metabolism	95	95	218	2401	9915	7.46	10.47	12.41	7.74	4930542G03Rik 5430435G22Rik Adamts1 Adamts4 Apg12l Atf3 Atf4 Axl B3galt6 Birc3 Btg2 C80913 Capn7 Cav1 Cnot4 Cpa3 Cul2 Dnajb4 Dnajc12 Dpep1 Dusp1 Eif3s6ip Eif4a2 Eno1 Enpep Etf1 Fbxo3 Flt3 Fosb Gfpt2 Gsn Gzma H3f3b Hgf Hspa8 Htra3 Hyou1 Igh-6 Irf1 Map2k3 Mbtps1 Mcpt4 Mcpt5 Mcpt6 Mdh1 Mgll Mmp19 Mrpl13 Mrpl3 Npr1 Pias1 Ppp1cb Ppp1r15b Ppp1r8 Ppp2ca Prkar1b Prkx Prss2 Psen2 Ptpn2 Ptprm Rac1 Rad23a R…
15	GO:0019538 [5]: protein metabolism	87	87	226	2143	10173	7.31	10.47	12.28	7.74	4930542G03Rik 5430435G22Rik Adamts1 Adamts4 Apg12l Axl B3galt6 Birc3 Btg2 C80913 Capn7 Cav1 Cnot4 Cpa3 Cul2 Dnajb4 Dnajc12 Dpep1 Dusp1 Eif3s6ip Eif4a2 Enpep Etf1 Fbxo3 Flt3 Fosb Gsn Gzma H3f3b Hgf Hspa8 Htra3 Hyou1 Igh-6 Irf1 Map2k3 Mbtps1 Mcpt4 Mcpt5 Mcpt6 Mgll Mmp19 Mrpl13 Mrpl3 Npr1 Pias1 Ppp1cb Ppp1r15b Ppp2ca Prkar1b Prkx Prss2 Psen2 Ptpn2 Ptprm Rac1 Rad23a Rnf14 Rpl15 Rpl23a Rpl3 Rpl39 Rpl4…
16	GO:0044267 [6]: cellular protein metabolism	86	86	227	2123	10193	7.08	10.07	12.04	7.62	4930542G03Rik 5430435G22Rik Adamts1 Adamts4 Apg12l Axl B3galt6 Birc3 Btg2 C80913 Capn7 Cav1 Cnot4 Cpa3 Cul2 Dnajb4 Dnajc12 Dpep1 Dusp1 Eif3s6ip Eif4a2 Enpep Etf1 Fbxo3 Flt3 Fosb Gzma H3f3b Hgf Hspa8 Htra3 Hyou1 Igh-6 Irf1 Map2k3 Mbtps1 Mcpt4 Mcpt5 Mcpt6 Mgll Mmp19 Mrpl13 Mrpl3 Npr1 Pias1 Ppp1cb Ppp1r15b Ppp2ca Prkar1b Prkx Prss2 Psen2 Ptpn2 Ptprm Rac1 Rad23a Rnf14 Rpl15 Rpl23a Rpl3 Rpl39 Rpl41 Rp…
17	GO:0050896 [3]: response to stimulus	38	38	275	2713	9603	6.92	10.07	0.0	0.0	Azgp1 Bcl10 Becn1 Btg2 C6 Calca Ccl7 Cmkor1 Cxcl1 Cxcl12 Cxcl15 Defb11 Dfy Eif3s6ip Elf1 Ercc8 Flt3 Hc Hspa8 Hyou1 Igh-6 Igj Irf1 Map2k3 Mcpt6 Nfkbiz Olfr69 Pcdh15 Pnmt Ppp1r15b Prkag2 Ptx3 Rac1 Rad23a Relb Rpgrip1 Spon2 Wasl
18	GO:0009605 [4]: response to external stimulus	27	27	286	2145	10171	6.55	9.78	0.0	0.0	Bcl10 Becn1 C6 Calca Ccl7 Cmkor1 Cxcl1 Cxcl12 Cxcl15 Defb11 Dfy Hc Hspa8 Igh-6 Igj Irf1 Map2k3 Mcpt6 Nfkbiz Olfr69 Pcdh15 Pnmt Ptx3 Rac1 Relb Rpgrip1 Wasl
19	GO:0050791 [3]: regulation of physiological process	78	78	235	1982	10334	4.97	8.53	9.88	5.57	Als2cr19 Angptl4 Atf3 Atf4 Atp2a2 Atpif1 Bat4 Bcl10 Bcl3 Birc3 Btg2 C330003B14Rik Calca Cav1 Cbll1 Cherp Cited1 Cnot4 Cops5 Crem Cxcl12 Ddx5 Dmtf1 Ebf1 Elf1 Ets2 Fank1 Fli1 Fosb Fosl1 Foxh1 Foxp1 Gnai3 Gsn Hmg20a Hoxb7 Ifnar2 Igh-6 Irf1 Maff Mafk Map2k3 Mbd1 Meox2 Msc Nfkb2 Nfkbiz Nr2f2 Pias1 Pou3f2 Ppp1r10 Ppp1r15b Procr Ptx3 Rac1 Relb Rnf134 Rnf14 Rnpc2 Sertad1 Sirt1 Sox17 Sox7 Srf Tceb1 Tcf7l2…
20	GO:0008283 [4]: cell proliferation	36	36	277	702	11614	4.35	8.12	9.49	5.27	Als2cr19 Apc2 Axl Bcl10 Cav1 Cdc42 Cherp Cops5 Cul2 Cxcl1 Cxcl12 Dusp1 Enpep Ets2 Fgf1 Fosb Hgf Hspa8 Ifnar2 Igh-6 Itgb1 Maff Mafk Nedd9 Ppp1cb Ppp1r8 Ppp2ca Prkar1b Ptn Reck Relb Rfc4 Rps27 Siah2 Terf1 Yes1
21	GO:0019222 [4]: regulation of metabolism	66	66	247	1629	10687	4.28	8.12	9.2	5.08	Als2cr19 Atf3 Atf4 Atpif1 Bat4 Bcl3 Btg2 C330003B14Rik Cav1 Cherp Cited1 Cnot4 Cops5 Crem Ddx5 Dmtf1 Ebf1 Elf1 Ets2 Fank1 Fli1 Fosb Fosl1 Foxh1 Foxp1 Gsn Hmg20a Hoxb7 Ifnar2 Igh-6 Irf1 Maff Mafk Map2k3 Mbd1 Meox2 Msc Nfkb2 Nfkbiz Nr2f2 Pias1 Pou3f2 Ppp1r10 Ppp1r15b Ptx3 Rac1 Relb Rnf134 Rnf14 Rnpc2 Sertad1 Sirt1 Sox17 Sox7 Srf Tceb1 Tcf7l2 Tef Terf1 Tgfb1i4 Tgif Ubtf Wasl Zfp111 Zfpn1a2 Zfx
22	GO:0044265 [6]: cellular macromolecule catabolism	28	28	285	528	11788	2.97	6.43	8.13	4.08	5430435G22Rik Adamts1 Adamts4 Capn7 Cpa3 Dpep1 Eno1 Enpep Fosb Gzma Hgf Htra3 Mbtps1 Mcpt4 Mcpt5 Mcpt6 Mgll Mmp19 Ppp1r8 Prss2 Senp2 Siah2 Ube1x Ube1y1 Uqcrc2 Usp2 Usp36 Xlkd1
23	GO:0019219 [5]: regulation of nucleobase, nucleoside, nucleotide and nucleic acid metabolism	59	59	254	1503	10813	2.61	6.04	7.48	3.87	Als2cr19 Atf3 Atf4 Atpif1 Bat4 Bcl3 Btg2 C330003B14Rik Cherp Cited1 Cnot4 Cops5 Crem Ddx5 Dmtf1 Ebf1 Elf1 Ets2 Fank1 Fli1 Fosb Fosl1 Foxh1 Foxp1 Hmg20a Hoxb7 Ifnar2 Irf1 Maff Mafk Mbd1 Meox2 Msc Nfkb2 Nfkbiz Nr2f2 Pias1 Pou3f2 Ppp1r10 Relb Rnf134 Rnf14 Rnpc2 Sertad1 Sirt1 Sox17 Sox7 Srf Tceb1 Tcf7l2 Tef Terf1 Tgfb1i4 Tgif Ubtf Wasl Zfp111 Zfpn1a2 Zfx
24	GO:0009058 [4]: biosynthesis	37	37	276	809	11507	2.52	5.92	7.55	3.87	Atf3 Atf4 B3galt6 Cav1 Eif4a2 Etf1 Gch1 Gclc Gfpt2 Irf1 Map2k3 Mat2a Mrpl13 Mrpl3 Npr1 Oazin Pecr Pnmt Ppp1r15b Prkag2 Psen2 Ptx3 Qtrtd1 Rpl15 Rpl23a Rpl3 Rpl39 Rpl41 Rpl5 Rps14 Rps20 Rps27 Rps28 Rps6 Sptlc1 Tph1 Uap1
25	GO:0009057 [5]: macromolecule catabolism	28	28	285	546	11770	2.48	5.86	7.62	3.87	5430435G22Rik Adamts1 Adamts4 Capn7 Cpa3 Dpep1 Eno1 Enpep Fosb Gzma Hgf Htra3 Mbtps1 Mcpt4 Mcpt5 Mcpt6 Mgll Mmp19 Ppp1r8 Prss2 Senp2 Siah2 Ube1x Ube1y1 Uqcrc2 Usp2 Usp36 Xlkd1
26	GO:0009653 [3]: morphogenesis	45	45	268	1061	11255	2.44	5.8	7.39	3.87	Adamts4 Aplp2 Capzb Cdc42 Cited1 Cxcl12 Cxcl15 Edg1 Efhd2 Efnb2 Eng Enpep Fgf1 Fli1 Flt3 Foxh1 Hgf Hoxb7 Htra3 Igfbp6 Igfbp7 Mmp19 Mtap1b Nedd9 Nfkb2 Nr2f2 Palm Pcdh15 Ppp2ca Prelp Prkar1b Ptn Rac1 Relb Rpgrip1 Sema6c Shank3 Sirt1 Socs5 Srf Tagln2 Tek Tpm2 Tpm3 Wasl
27	GO:0000074 [6]: regulation of cell cycle	17	17	296	258	12058	2.28	5.55	7.59	3.87	Apc2 Axl Bcl10 Cops5 Cxcl1 Ets2 Fgf1 Fosb Hspa8 Itgb1 Maff Mafk Ppp2ca Ptn Reck Relb Yes1
28	GO:0044257 [7]: cellular protein catabolism	25	25	288	471	11845	2.23	5.55	7.39	3.87	5430435G22Rik Adamts1 Adamts4 Capn7 Cpa3 Dpep1 Enpep Fosb Gzma Hgf Htra3 Mbtps1 Mcpt4 Mcpt5 Mcpt6 Mgll Mmp19 Prss2 Senp2 Siah2 Ube1x Ube1y1 Uqcrc2 Usp2 Usp36
29	GO:0006508 [8]: proteolysis and peptidolysis	25	25	288	471	11845	2.23	5.55	7.39	3.87	5430435G22Rik Adamts1 Adamts4 Capn7 Cpa3 Dpep1 Enpep Fosb Gzma Hgf Htra3 Mbtps1 Mcpt4 Mcpt5 Mcpt6 Mgll Mmp19 Prss2 Senp2 Siah2 Ube1x Ube1y1 Uqcrc2 Usp2 Usp36
30	GO:0045449 [6]: regulation of transcription	58	58	255	1497	10819	2.2	5.47	7.06	3.58	Als2cr19 Atf3 Atf4 Bat4 Bcl3 Btg2 C330003B14Rik Cherp Cited1 Cnot4 Cops5 Crem Ddx5 Dmtf1 Ebf1 Elf1 Ets2 Fank1 Fli1 Fosb Fosl1 Foxh1 Foxp1 Hmg20a Hoxb7 Ifnar2 Irf1 Maff Mafk Mbd1 Meox2 Msc Nfkb2 Nfkbiz Nr2f2 Pias1 Pou3f2 Ppp1r10 Relb Rnf134 Rnf14 Rnpc2 Sertad1 Sirt1 Sox17 Sox7 Srf Tceb1 Tcf7l2 Tef Terf1 Tgfb1i4 Tgif Ubtf Wasl Zfp111 Zfpn1a2 Zfx
31	GO:0000902 [4]: cellular morphogenesis	12	12	301	144	12172	2.18	5.47	7.59	3.87	Capzb Cdc42 Hgf Htra3 Igfbp6 Igfbp7 Nedd9 Palm Rac1 Rpgrip1 Socs5 Wasl
32	GO:0006936 [3]: muscle contraction	7	7	306	49	12267	2.17	5.43	7.73	3.87	Atp2a2 Cacnb1 Calca Cnn1 Pde4b Tpm2 Tpm3
33	GO:0050874 [3]: organismal physiological process	39	39	274	2369	9947	1.97	5.27	0.0	0.0	Adrb2 Azgp1 Bcl10 C6 Calca Cav1 Ccl7 Cxcl1 Cxcl12 Cxcl15 Dfy Elf1 Fgb Fgg Fli1 Flt3 Gnai3 Hc Igh-6 Igj Irf1 Map2k3 Mcpt6 Nfkbiz Npr1 Olfr69 Pcdh15 Procr Prss2 Psen2 Psg23 Ptn Rac1 Relb Rpgrip1 Sirt1 Spon2 Thbd Tph1
34	GO:0000004 [2]: biological_process unknown	11	11	302	1000	11316	1.83	5.1	0.0	0.0	Ankrd24 Atxn7l4 Crispld1 Dact1 Emcn Fgfr1op2 Pi4k2a Rps25 Rspondin Sdccag33l Zswim6
35	GO:0030163 [6]: protein catabolism	25	25	288	489	11827	1.75	5.06	6.88	3.49	5430435G22Rik Adamts1 Adamts4 Capn7 Cpa3 Dpep1 Enpep Fosb Gzma Hgf Htra3 Mbtps1 Mcpt4 Mcpt5 Mcpt6 Mgll Mmp19 Prss2 Senp2 Siah2 Ube1x Ube1y1 Uqcrc2 Usp2 Usp36
36	GO:0044248 [5]: cellular catabolism	30	30	283	636	11680	1.72	5.0	6.78	3.47	5430435G22Rik Adamts1 Adamts4 Capn7 Cpa3 Dpep1 Eno1 Enpep Fosb Gzma Hgf Htra3 Mbtps1 Mcpt4 Mcpt5 Mcpt6 Mgll Mmp19 Pnmt Ppp1r8 Prss2 Senp2 Siah2 Ube1x Ube1y1 Uqcrc2 Uroc1 Usp2 Usp36 Xlkd1
37	GO:0043285 [5]: biopolymer catabolism	25	25	288	492	11824	1.68	4.95	6.8	3.47	5430435G22Rik Adamts1 Adamts4 Capn7 Cpa3 Dpep1 Enpep Fosb Gzma Hgf Htra3 Mbtps1 Mcpt4 Mcpt5 Mcpt6 Mgll Mmp19 Prss2 Senp2 Siah2 Ube1x Ube1y1 Uqcrc2 Usp2 Usp36
38	GO:0006355 [7]: regulation of transcription, DNA-dependent	56	56	257	1472	10844	1.61	4.91	6.43	3.22	Als2cr19 Atf3 Atf4 Bat4 Bcl3 Btg2 C330003B14Rik Cherp Cnot4 Cops5 Crem Dmtf1 Ebf1 Elf1 Ets2 Fank1 Fli1 Fosb Fosl1 Foxh1 Foxp1 Hmg20a Hoxb7 Ifnar2 Irf1 Maff Mafk Mbd1 Meox2 Msc Nfkb2 Nfkbiz Nr2f2 Pias1 Pou3f2 Ppp1r10 Relb Rnf134 Rnf14 Rnpc2 Sertad1 Sirt1 Sox17 Sox7 Srf Tceb1 Tcf7l2 Tef Terf1 Tgfb1i4 Tgif Ubtf Wasl Zfp111 Zfpn1a2 Zfx
39	GO:0007275 [2]: development	59	59	254	1579	10737	1.53	4.78	6.32	3.2	Adamts4 Aplp2 Btg2 Capzb Cdc42 Cited1 Crem Cxcl12 Cxcl15 Ebf1 Edg1 Eed Efhd2 Efnb2 Eng Enpep Fgf1 Fli1 Flt3 Foxh1 Gpc6 Hgf Hoxb7 Htra3 Igfbp6 Igfbp7 Mbd1 Meox2 Mmp19 Mtap1b Myd116 Nedd9 Nfkb2 Nr2f2 Palm Pcdh15 Ppp2ca Prelp Prkar1b Psen2 Ptn Rac1 Relb Rpgrip1 Sema6c Shank3 Siah2 Sirt1 Slamf6 Socs5 Spon2 Srf Styx Tagln2 Tek Thbd Tpm2 Tpm3 Wasl
40	GO:0006954 [5]: inflammatory response	10	10	303	113	12203	1.51	4.78	6.95	3.52	Calca Ccl7 Cxcl1 Cxcl15 Dfy Hc Map2k3 Mcpt6 Nfkbiz Rac1
41	GO:0006350 [6]: transcription	58	58	255	1553	10763	1.43	4.69	6.22	3.13	Als2cr19 Atf3 Atf4 Bat4 Bcl3 Btg2 C330003B14Rik Cherp Cited1 Cnot4 Cops5 Crem Ddx5 Dmtf1 Ebf1 Elf1 Ets2 Fank1 Fli1 Fosb Fosl1 Foxh1 Foxp1 Hmg20a Hoxb7 Ifnar2 Irf1 Maff Mafk Mbd1 Meox2 Msc Nfkb2 Nfkbiz Nr2f2 Pias1 Pou3f2 Ppp1r10 Relb Rnf134 Rnf14 Rnpc2 Sertad1 Sirt1 Sox17 Sox7 Srf Tceb1 Tcf7l2 Tef Terf1 Tgfb1i4 Tgif Ubtf Wasl Zfp111 Zfpn1a2 Zfx
42	GO:0044249 [5]: cellular biosynthesis	34	34	279	776	11540	1.34	4.6	6.33	3.2	Atf3 Atf4 B3galt6 Eif4a2 Etf1 Gch1 Gclc Gfpt2 Irf1 Map2k3 Mat2a Mrpl13 Mrpl3 Npr1 Oazin Pecr Pnmt Ppp1r15b Prkag2 Psen2 Qtrtd1 Rpl15 Rpl23a Rpl3 Rpl39 Rpl41 Rpl5 Rps14 Rps20 Rps27 Rps28 Rps6 Tph1 Uap1
43	GO:0006351 [7]: transcription, DNA-dependent	56	56	257	1499	10817	1.24	4.57	6.03	3.0	Als2cr19 Atf3 Atf4 Bat4 Bcl3 Btg2 C330003B14Rik Cherp Cnot4 Cops5 Crem Dmtf1 Ebf1 Elf1 Ets2 Fank1 Fli1 Fosb Fosl1 Foxh1 Foxp1 Hmg20a Hoxb7 Ifnar2 Irf1 Maff Mafk Mbd1 Meox2 Msc Nfkb2 Nfkbiz Nr2f2 Pias1 Pou3f2 Ppp1r10 Relb Rnf134 Rnf14 Rnpc2 Sertad1 Sirt1 Sox17 Sox7 Srf Tceb1 Tcf7l2 Tef Terf1 Tgfb1i4 Tgif Ubtf Wasl Zfp111 Zfpn1a2 Zfx
44	GO:0007155 [4]: cell adhesion	23	23	290	459	11857	1.07	4.35	6.18	3.12	Catna1 Cbll1 Cd34 Cd36 Cdh13 Dpt Edg1 Efemp1 Eng Esam1 Hapln2 Itgb1 Lamc1 Nedd9 Pcdh15 Pscd3 Rac1 Sele Spon2 Tek Tnfaip6 Vcam1 Xlkd1
45	GO:0007165 [4]: signal transduction	56	56	257	3004	9312	0.85	4.16	0.0	0.0	5430435G22Rik Adamts4 Adrb2 Ank1 Apbb1ip Apc2 Arf4 Atp2a2 Bcl10 Calca Casr Cav1 Ccl7 Cdc42 Cmkor1 Cxcl15 Dfy Dscr1 Edg1 Elf1 Eng Fgf1 Flt3 Gem Gnai3 Hrh3 Igh-6 Il1r1 Iqgap1 Itgb1 Map2k3 Mapkbp1 Nfkb2 Npr1 Olfr69 Oxtr Pias1 Ppp1r15b Prkar1b Psen2 Ptprm Rab28 Rac1 Ramp2 Rasgrf2 Rhpn2 Rps27 Rrad Senp2 Shank3 Socs5 Tacr2 Tcf7l2 Wsb1 Yes1 Ywhae
46	GO:0008015 [4]: circulation	5	5	308	30	12286	0.85	4.16	6.44	3.22	Adrb2 Cav1 Fli1 Gnai3 Npr1
47	GO:0009056 [4]: catabolism	31	31	282	712	11604	0.79	4.1	5.78	2.8	5430435G22Rik Adamts1 Adamts4 Capn7 Cpa3 Dpep1 Eno1 Enpep Fosb Gzma Hgf Htra3 Mbtps1 Mcpt4 Mcpt5 Mcpt6 Mgll Mmp19 Pla2g2d Pnmt Ppp1r8 Prss2 Senp2 Siah2 Ube1x Ube1y1 Uqcrc2 Uroc1 Usp2 Usp36 Xlkd1
48	GO:0006939 [4]: smooth muscle contraction	3	3	310	7	12309	0.77	4.1	6.44	3.22	Calca Cnn1 Pde4b
49	GO:0009059 [5]: macromolecule biosynthesis	24	24	289	505	11811	0.67	4.01	5.74	2.8	Atf3 Atf4 B3galt6 Eif4a2 Etf1 Gfpt2 Irf1 Map2k3 Mrpl13 Mrpl3 Ppp1r15b Psen2 Rpl15 Rpl23a Rpl3 Rpl39 Rpl41 Rpl5 Rps14 Rps20 Rps27 Rps28 Rps6 Uap1
50	GO:0045428 [6]: regulation of nitric oxide biosynthesis	2	2	311	1	12315	0.6	3.91	6.32	3.2	Cav1 Ptx3
51	GO:0048511 [3]: rhythmic process	5	5	308	34	12282	0.37	3.7	5.95	2.95	Ccrn4l Cry1 Cry2 Sirt1 Tef
52	GO:0048514 [5]: blood vessel morphogenesis	7	7	306	72	12244	0.21	3.55	5.69	2.76	Cited1 Edg1 Eng Enpep Fgf1 Mmp19 Tek
53	GO:0007049 [5]: cell cycle	24	24	289	534	11782	0.06	3.4	5.08	2.38	Als2cr19 Apc2 Axl Bcl10 Cops5 Cul2 Cxcl1 Dusp1 Ets2 Fgf1 Fosb Hspa8 Itgb1 Maff Mafk Nedd9 Ppp2ca Ptn Reck Relb Rfc4 Siah2 Terf1 Yes1
54	GO:0006139 [5]: nucleobase, nucleoside, nucleotide and nucleic acid metabolism	77	77	236	2350	9966	0.03	0.0	4.58	2.06	Als2cr19 Atf3 Atf4 Atpif1 Bat4 Bcl3 Btg2 C330003B14Rik Cherp Cited1 Cnot4 Cops5 Cpeb2 Crem Ddx5 Dmtf1 Ebf1 Eed Elf1 Enpp2 Ercc8 Ets2 Exosc1 Fank1 Fli1 Fosb Fosl1 Foxh1 Foxp1 H3f3b Hmg20a Hnrpc Hnrph1 Hoxb7 Ifnar2 Irf1 Maff Mafk Mbd1 Meox2 Msc Nfkb2 Nfkbiz Npr1 Nr2f2 Pias1 Pou3f2 Ppp1r10 Ppp1r8 Qtrtd1 Rad23a Relb Rfc4 Rnf134 Rnf14 Rnpc2 Sertad1 Sf3b4 Sfrs2 Sfrs7 Sirt1 Slamf6 Sox17 Sox7 Srf Tceb1 T…
55	GO:0009893 [5]: positive regulation of metabolism	9	9	304	122	12194	-0.14	0.0	5.24	2.38	Atf4 Ddx5 Ebf1 Foxh1 Igh-6 Irf1 Ptx3 Rac1 Tef
56	GO:0001558 [4]: regulation of cell growth	5	5	308	40	12276	-0.23	0.0	5.32	2.42	Htra3 Igfbp6 Igfbp7 Nedd9 Socs5
57	GO:0007242 [5]: intracellular signaling cascade	27	27	286	644	11672	-0.24	0.0	4.71	2.13	5430435G22Rik Arf4 Atp2a2 Bcl10 Cav1 Cdc42 Dscr1 Edg1 Gem Igh-6 Iqgap1 Map2k3 Mapkbp1 Npr1 Pias1 Ppp1r15b Psen2 Rab28 Rac1 Rasgrf2 Rhpn2 Rrad Shank3 Socs5 Wsb1 Yes1 Ywhae
58	GO:0030036 [8]: actin cytoskeleton organization and biogenesis	7	7	306	81	12235	-0.34	0.0	5.09	2.38	Arhgap17 Capzb Cdc42 Gsn Rac1 Tln1 Wasl
59	GO:0030031 [6]: cell projection biogenesis	4	4	309	25	12291	-0.37	0.0	5.22	2.38	Capzb Cdc42 Rac1 Wasl
60	GO:0001568 [4]: blood vessel development	7	7	306	82	12234	-0.4	0.0	5.03	2.35	Cited1 Edg1 Eng Enpep Fgf1 Mmp19 Tek
61	GO:0030030 [5]: cell projection organization and biogenesis	4	4	309	26	12290	-0.48	0.0	5.1	2.38	Capzb Cdc42 Rac1 Wasl
62	GO:0030335 [7]: positive regulation of cell migration	2	2	311	3	12313	-0.55	0.0	5.15	2.38	Cbll1 Cxcl12
63	GO:0050818 [4]: regulation of coagulation	2	2	311	3	12313	-0.55	0.0	5.15	2.38	Procr Thbd
64	GO:0050819 [5]: negative regulation of coagulation	2	2	311	3	12313	-0.55	0.0	5.15	2.38	Procr Thbd
65	GO:0051272 [6]: positive regulation of cell motility	2	2	311	3	12313	-0.55	0.0	5.15	2.38	Cbll1 Cxcl12
66	GO:0001525 [6]: angiogenesis	6	6	307	64	12252	-0.6	0.0	4.87	2.23	Edg1 Eng Enpep Fgf1 Mmp19 Tek
67	GO:0042401 [7]: biogenic amine biosynthesis	3	3	310	13	12303	-0.62	0.0	5.01	2.35	Oazin Pnmt Tph1
68	GO:0030029 [7]: actin filament-based process	7	7	306	87	12229	-0.68	0.0	4.74	2.13	Arhgap17 Capzb Cdc42 Gsn Rac1 Tln1 Wasl
69	GO:0050794 [3]: regulation of cellular process	23	23	290	551	11765	-0.81	0.0	4.13	1.74	Angptl4 Bcl10 Birc3 Btg2 Cav1 Cbll1 Cherp Cxcl12 Edg1 Elf1 Eng Gsn Htra3 Igfbp6 Igfbp7 Igh-6 Nedd9 Pscd3 Ptx3 Rac1 Ramp2 Socs5 Tek
70	GO:0006412 [6]: protein biosynthesis	20	20	293	456	11860	-0.82	0.0	4.19	1.79	B3galt6 Eif4a2 Etf1 Irf1 Map2k3 Mrpl13 Mrpl3 Ppp1r15b Psen2 Rpl15 Rpl23a Rpl3 Rpl39 Rpl41 Rpl5 Rps14 Rps20 Rps27 Rps28 Rps6
71	GO:0006575 [6]: amino acid derivative metabolism	5	5	308	48	12268	-0.88	0.0	4.62	2.09	Mat2a Oazin Pnmt Tph1 Ttr
72	GO:0006984 [6]: ER-nuclear signaling pathway	2	2	311	4	12312	-0.93	0.0	4.76	2.13	Atp2a2 Ppp1r15b
73	GO:0042398 [6]: amino acid derivative biosynthesis	3	3	310	15	12301	-0.95	0.0	4.67	2.12	Oazin Pnmt Tph1
74	GO:0045807 [7]: positive regulation of endocytosis	3	3	310	15	12301	-0.95	0.0	4.67	2.12	Cbll1 Igh-6 Ptx3
75	GO:0016049 [4]: cell growth	5	5	308	49	12267	-0.95	0.0	4.54	2.04	Htra3 Igfbp6 Igfbp7 Nedd9 Socs5
76	GO:0009987 [2]: cellular process	274	274	39	10265	2051	-0.96	0.0	3.65	1.61	1110020P15Rik 4930542G03Rik 4933402J24Rik 4933425F03Rik 5430435G22Rik Abca8a Adamts1 Adamts4 Adrb2 Als2cr19 Angptl4 Ank1 Apbb1ip Apc2 Apg12l Aplp2 Aqp1 Arf4 Arhgap17 Atf3 Atf4 Atp1a1 Atp2a2 Atpif1 Axl B3galt6 B430110G05Rik Bat4 Bcl10 Bcl3 Becn1 Birc3 Btg2 C330003B14Rik C80913 Cacnb1 Calca Capn7 Capzb Casr Catna1 Cav1 Cbll1 Ccl7 Cd34 Cd36 Cdc42 Cdh13 Cherp Cited1 Clic4 Cmkor1 Cnot4 Cops5 Cpa3 Cpeb…
77	GO:0043283 [4]: biopolymer metabolism	44	44	269	1281	11035	-1.01	0.0	3.62	1.61	5430435G22Rik Adamts1 Adamts4 Capn7 Cherp Cpa3 Cpeb2 Dpep1 Enpep Ercc8 Exosc1 Fosb Gzma H3f3b Hgf Hnrpc Hnrph1 Htra3 Mbd1 Mbtps1 Mcpt4 Mcpt5 Mcpt6 Mgll Mmp19 Ppp1cb Ppp1r8 Prss2 Qtrtd1 Rad23a Rfc4 Rnpc2 Senp2 Sf3b4 Sfrs2 Sfrs7 Siah2 Sirt1 Slamf6 Ube1x Ube1y1 Uqcrc2 Usp2 Usp36
78	GO:0007028 [5]: cytoplasm organization and biogenesis	7	7	306	95	12221	-1.08	0.0	4.32	1.88	Exosc1 Gnl2 Mpz Rpl5 Rps14 Rps6 Tln1
79	GO:0006937 [4]: regulation of muscle contraction	3	3	310	16	12300	-1.1	0.0	4.52	2.04	Atp2a2 Calca Tpm3
80	GO:0016051 [6]: carbohydrate biosynthesis	5	5	308	52	12264	-1.16	0.0	4.32	1.88	Atf3 Atf4 B3galt6 Gfpt2 Uap1
81	GO:0008361 [5]: regulation of cell size	5	5	308	52	12264	-1.16	0.0	4.32	1.88	Htra3 Igfbp6 Igfbp7 Nedd9 Socs5
82	GO:0009887 [4]: organogenesis	33	33	280	917	11399	-1.23	0.0	3.49	1.54	Adamts4 Aplp2 Cited1 Cxcl12 Cxcl15 Edg1 Efhd2 Efnb2 Eng Enpep Fgf1 Fli1 Flt3 Foxh1 Hoxb7 Mmp19 Mtap1b Nfkb2 Nr2f2 Ppp2ca Prelp Prkar1b Ptn Rac1 Relb Rpgrip1 Sema6c Sirt1 Srf Tagln2 Tek Tpm2 Tpm3
83	GO:0048513 [3]: organ development	33	33	280	923	11393	-1.3	0.0	3.42	1.51	Adamts4 Aplp2 Cited1 Cxcl12 Cxcl15 Edg1 Efhd2 Efnb2 Eng Enpep Fgf1 Fli1 Flt3 Foxh1 Hoxb7 Mmp19 Mtap1b Nfkb2 Nr2f2 Ppp2ca Prelp Prkar1b Ptn Rac1 Relb Rpgrip1 Sema6c Sirt1 Srf Tagln2 Tek Tpm2 Tpm3
84	GO:0051258 [7]: protein polymerization	3	3	310	18	12298	-1.37	0.0	4.24	1.82	4930542G03Rik Rac1 Tuba1
85	GO:0006464 [7]: protein modification	37	37	276	1079	11237	-1.45	0.0	3.18	1.45	Apg12l Axl B3galt6 Birc3 Btg2 Cnot4 Cul2 Dusp1 Fbxo3 Flt3 Igh-6 Map2k3 Npr1 Pias1 Ppp1cb Ppp2ca Prkar1b Prkx Psen2 Ptpn2 Ptprm Rad23a Rnf14 Senp2 Siah2 Sirt1 Stk23 Styx Tceb1 Tek Tiparp Ubb Ubd Ube1x Ube1y1 Usp2 Yes1
86	GO:0007154 [3]: cell communication	77	77	236	3532	8784	-1.5	0.0	0.05	0.02	5430435G22Rik Adamts4 Adrb2 Ank1 Apbb1ip Apc2 Arf4 Atp2a2 Bcl10 Calca Casr Catna1 Cav1 Cbll1 Ccl7 Cd34 Cd36 Cdc42 Cdh13 Cmkor1 Cxcl15 Dfy Dpt Dscr1 Edg1 Efemp1 Elf1 Eng Esam1 Fgf1 Flt3 Gem Gja10 Gnai3 Hapln2 Hrh3 Igh-6 Il1r1 Iqgap1 Itgb1 Lamc1 Map2k3 Mapkbp1 Nedd9 Nfkb2 Npr1 Olfr69 Oxtr Pcdh15 Pias1 Ppp1r15b Prkar1b Pscd3 Psen2 Ptprm Rab28 Rac1 Ramp2 Rasgrf2 Rhpn2 Rps27 Rrad Sele Senp2 Shank3 Soc…
87	GO:0006576 [6]: biogenic amine metabolism	4	4	309	37	12279	-1.51	0.0	4.0	1.65	Oazin Pnmt Tph1 Ttr
88	GO:0040029 [3]: regulation of gene expression, epigenetic	4	4	309	38	12278	-1.6	0.0	3.92	1.65	Eed Mbd1 Sirt1 Slamf6
89	GO:0008104 [4]: protein localization	6	6	307	503	11813	-1.64	0.0	0.01	0.0	5430435G22Rik Arf4 Ramp2 Ranbp5 Stx6 Ywhae
90	GO:0016043 [4]: cell organization and biogenesis	30	30	283	853	11463	-1.66	0.0	3.03	1.45	4930542G03Rik Arhgap17 Capzb Cdc42 Exosc1 Gnl2 Gsn H3f3b Hgf Htra3 Igfbp6 Igfbp7 Igh-6 Kif2a Mpz Mtap1b Nedd9 Palm Rac1 Rpgrip1 Rpl5 Rps14 Rps6 Sirt1 Socs5 Terf1 Tln1 Tuba1 Tubb6 Wasl
91	GO:0019835 [5]: cytolysis	3	3	310	21	12295	-1.71	0.0	3.87	1.65	Fgl2 Gzma Hc
92	GO:0046209 [5]: nitric oxide metabolism	2	2	311	7	12309	-1.73	0.0	3.93	1.65	Cav1 Ptx3
93	GO:0006809 [5]: nitric oxide biosynthesis	2	2	311	7	12309	-1.73	0.0	3.93	1.65	Cav1 Ptx3
94	GO:0050817 [3]: coagulation	4	4	309	40	12276	-1.74	0.0	3.77	1.65	Fgb Fgg Procr Thbd
95	GO:0007596 [4]: blood coagulation	4	4	309	40	12276	-1.74	0.0	3.77	1.65	Fgb Fgg Procr Thbd
96	GO:0030155 [4]: regulation of cell adhesion	3	3	310	22	12294	-1.81	0.0	3.76	1.65	Cbll1 Edg1 Pscd3
97	GO:0051050 [6]: positive regulation of transport	3	3	310	22	12294	-1.81	0.0	3.76	1.65	Cbll1 Igh-6 Ptx3
98	GO:0009308 [5]: amine metabolism	10	10	303	199	12117	-1.83	0.0	3.34	1.47	B3galt6 Gfpt2 Mat2a Oazin Pnmt Tph1 Ttr Uap1 Uroc1 Xlkd1
99	GO:0040008 [4]: regulation of growth	5	5	308	64	12252	-1.85	0.0	3.57	1.57	Htra3 Igfbp6 Igfbp7 Nedd9 Socs5
100	GO:0045941 [7]: positive regulation of transcription	6	6	307	89	12227	-1.87	0.0	3.49	1.54	Atf4 Ddx5 Ebf1 Foxh1 Irf1 Tef
101	GO:0007599 [5]: hemostasis	4	4	309	42	12274	-1.87	0.0	3.62	1.61	Fgb Fgg Procr Thbd
102	GO:0045184 [5]: establishment of protein localization	6	6	307	484	11832	-1.89	0.0	0.02	0.0	5430435G22Rik Arf4 Ramp2 Ranbp5 Stx6 Ywhae
103	GO:0007243 [6]: protein kinase cascade	7	7	306	116	12200	-1.9	0.0	3.4	1.5	Bcl10 Cav1 Igh-6 Map2k3 Mapkbp1 Pias1 Shank3
104	GO:0045935 [6]: positive regulation of nucleobase, nucleoside, nucleotide and nucleic acid metabolism	6	6	307	90	12226	-1.91	0.0	3.44	1.51	Atf4 Ddx5 Ebf1 Foxh1 Irf1 Tef
105	GO:0006914 [4]: autophagy	2	2	311	8	12308	-1.93	0.0	3.72	1.65	Apg12l Becn1
106	GO:0008064 [6]: regulation of actin polymerization and/or depolymerization	2	2	311	8	12308	-1.93	0.0	3.72	1.65	Gsn Rac1
107	GO:0015031 [5]: protein transport	6	6	307	480	11836	-1.94	0.0	0.02	0.0	5430435G22Rik Arf4 Ramp2 Ranbp5 Stx6 Ywhae
108	GO:0000165 [7]: MAPKKK cascade	5	5	308	66	12250	-1.95	0.0	3.47	1.53	Cav1 Igh-6 Map2k3 Mapkbp1 Shank3
109	GO:0043207 [5]: response to external biotic stimulus	20	20	293	532	11784	-1.98	0.0	2.85	1.36	Bcl10 Becn1 C6 Calca Ccl7 Cxcl1 Cxcl15 Defb11 Dfy Hc Igh-6 Igj Irf1 Map2k3 Mcpt6 Nfkbiz Ptx3 Rac1 Relb Wasl
110	GO:0043118 [4]: negative regulation of physiological process	12	12	301	267	12049	-1.98	0.0	3.09	1.45	Angptl4 Atpif1 Birc3 Btg2 Calca Cav1 Cherp Foxp1 Procr Rnf134 Sirt1 Thbd
111	GO:0006470 [8]: protein amino acid dephosphorylation	6	6	307	92	12224	-1.99	0.0	3.36	1.48	Dusp1 Ppp1cb Ppp2ca Ptpn2 Ptprm Styx
112	GO:0030100 [6]: regulation of endocytosis	3	3	310	24	12292	-2.01	0.0	3.56	1.57	Cbll1 Igh-6 Ptx3
113	GO:0035054 [5]: embryonic heart tube anterior/posterior pattern formation	1	1	312	0	12316	-2.03	0.0	3.7	1.65	Foxh1
114	GO:0042311 [6]: vasodilation	1	1	312	0	12316	-2.03	0.0	3.7	1.65	Cav1
115	GO:0042312 [5]: regulation of vasodilation	1	1	312	0	12316	-2.03	0.0	3.7	1.65	Cav1
116	GO:0042542 [7]: response to hydrogen peroxide	1	1	312	0	12316	-2.03	0.0	3.7	1.65	Ppp1r15b
117	GO:0045010 [9]: actin nucleation	1	1	312	0	12316	-2.03	0.0	3.7	1.65	Wasl
118	GO:0045217 [7]: intercellular junction maintenance	1	1	312	0	12316	-2.03	0.0	3.7	1.65	Mpz
119	GO:0045429 [7]: positive regulation of nitric oxide biosynthesis	1	1	312	0	12316	-2.03	0.0	3.7	1.65	Ptx3
120	GO:0045907 [6]: positive regulation of vasoconstriction	1	1	312	0	12316	-2.03	0.0	3.7	1.65	Cav1
121	GO:0045908 [6]: negative regulation of vasodilation	1	1	312	0	12316	-2.03	0.0	3.7	1.65	Cav1
122	GO:0045932 [5]: negative regulation of muscle contraction	1	1	312	0	12316	-2.03	0.0	3.7	1.65	Calca
123	GO:0045978 [7]: negative regulation of nucleoside metabolism	1	1	312	0	12316	-2.03	0.0	3.7	1.65	Atpif1
124	GO:0045986 [6]: negative regulation of smooth muscle contraction	1	1	312	0	12316	-2.03	0.0	3.7	1.65	Calca
125	GO:0046500 [6]: S-adenosylmethionine metabolism	1	1	312	0	12316	-2.03	0.0	3.7	1.65	Mat2a
126	GO:0046847 [8]: filopodium formation	1	1	312	0	12316	-2.03	0.0	3.7	1.65	Cdc42
127	GO:0006556 [6]: S-adenosylmethionine biosynthesis	1	1	312	0	12316	-2.03	0.0	3.7	1.65	Mat2a
128	GO:0006607 [8]: NLS-bearing substrate-nucleus import	1	1	312	0	12316	-2.03	0.0	3.7	1.65	Ranbp5
129	GO:0009118 [6]: regulation of nucleoside metabolism	1	1	312	0	12316	-2.03	0.0	3.7	1.65	Atpif1
130	GO:0016311 [7]: dephosphorylation	6	6	307	94	12222	-2.06	0.0	3.27	1.45	Dusp1 Ppp1cb Ppp2ca Ptpn2 Ptprm Styx
131	GO:0009309 [6]: amine biosynthesis	4	4	309	45	12271	-2.06	0.0	3.42	1.51	Mat2a Oazin Pnmt Tph1
132	GO:0030032 [7]: lamellipodium biogenesis	2	2	311	9	12307	-2.11	0.0	3.54	1.57	Capzb Rac1
133	GO:0030832 [9]: regulation of actin filament length	2	2	311	9	12307	-2.11	0.0	3.54	1.57	Gsn Rac1
134	GO:0051128 [5]: regulation of cell organization and biogenesis	2	2	311	9	12307	-2.11	0.0	3.54	1.57	Gsn Rac1
135	GO:0050878 [4]: regulation of body fluids	4	4	309	46	12270	-2.12	0.0	3.35	1.48	Fgb Fgg Procr Thbd
136	GO:0043119 [4]: positive regulation of physiological process	12	12	301	277	12039	-2.16	0.0	2.87	1.37	Atf4 Cav1 Cbll1 Cxcl12 Ddx5 Ebf1 Foxh1 Igh-6 Irf1 Ptx3 Rac1 Tef
137	GO:0007582 [2]: physiological process	263	263	50	10012	2304	-2.16	0.0	2.09	1.05	1110020P15Rik 4930542G03Rik 4933402J24Rik 4933425F03Rik 5430435G22Rik Abca8a Adamts1 Adamts4 Adrb2 Als2cr19 Angptl4 Apc2 Apg12l Aplp2 Aqp1 Arf4 Arhgap17 Atf3 Atf4 Atp1a1 Atp2a2 Atpif1 Axl Azgp1 B3galt6 B430110G05Rik Bat4 Bcl10 Bcl3 Becn1 Birc3 Btg2 C330003B14Rik C6 C80913 Cacnb1 Calca Capn7 Capzb Cav1 Cbll1 Ccl7 Ccrn4l Cd36 Cdc42 Cherp Cited1 Clic4 Cmkor1 Cnn1 Cnot4 Cops5 Cpa3 Cpeb2 Crem Cry1 Cry…
138	GO:0006512 [8]: ubiquitin cycle	14	14	299	343	11973	-2.16	0.0	2.79	1.33	Apg12l Birc3 Cnot4 Cul2 Fbxo3 Pias1 Rnf14 Senp2 Siah2 Tceb1 Ubd Ube1x Ube1y1 Usp2
139	GO:0016066 [5]: cellular defense response (sensu Vertebrata)	3	3	310	26	12290	-2.17	0.0	3.37	1.48	Bcl10 Irf1 Relb
140	GO:0000375 [8]: RNA splicing, via transesterification reactions	9	9	304	184	12132	-2.18	0.0	2.97	1.43	Cherp Cpeb2 Hnrpc Hnrph1 Ppp1r8 Rnpc2 Sf3b4 Sfrs2 Sfrs7
141	GO:0000377 [9]: RNA splicing, via transesterification reactions with bulged adenosine as nucleophile	9	9	304	184	12132	-2.18	0.0	2.97	1.43	Cherp Cpeb2 Hnrpc Hnrph1 Ppp1r8 Rnpc2 Sf3b4 Sfrs2 Sfrs7
142	GO:0000398 [8]: nuclear mRNA splicing, via spliceosome	9	9	304	184	12132	-2.18	0.0	2.97	1.43	Cherp Cpeb2 Hnrpc Hnrph1 Ppp1r8 Rnpc2 Sf3b4 Sfrs2 Sfrs7
143	GO:0007264 [6]: small GTPase mediated signal transduction	9	9	304	187	12129	-2.25	0.0	2.89	1.38	5430435G22Rik Arf4 Cdc42 Gem Iqgap1 Rab28 Rac1 Rasgrf2 Rrad
144	GO:0006725 [5]: aromatic compound metabolism	5	5	308	73	12243	-2.26	0.0	3.12	1.45	Gch1 Mat2a Mgll Pnmt Tph1
145	GO:0008380 [7]: RNA splicing	9	9	304	188	12128	-2.27	0.0	2.87	1.37	Cherp Cpeb2 Hnrpc Hnrph1 Ppp1r8 Rnpc2 Sf3b4 Sfrs2 Sfrs7
146	GO:0009611 [5]: response to wounding	13	13	300	319	11997	-2.3	0.0	2.66	1.29	Bcl10 Calca Ccl7 Cxcl1 Cxcl15 Dfy Hc Irf1 Map2k3 Mcpt6 Nfkbiz Rac1 Relb
147	GO:0006950 [4]: response to stress	26	26	287	781	11535	-2.32	0.0	2.28	1.12	Bcl10 Becn1 Btg2 C6 Calca Ccl7 Cxcl1 Cxcl15 Dfy Eif3s6ip Ercc8 Hc Hspa8 Hyou1 Igh-6 Igj Irf1 Map2k3 Mcpt6 Nfkbiz Ppp1r15b Prkag2 Rac1 Rad23a Relb Wasl
148	GO:0006814 [8]: sodium ion transport	5	5	308	75	12241	-2.34	0.0	3.03	1.45	Atp1a1 Fxyd2 Slc12a6 Slc22a4 Slc22a5
149	GO:0009613 [5]: response to pest, pathogen or parasite	18	18	295	498	11818	-2.38	0.0	2.4	1.17	Bcl10 Becn1 C6 Calca Ccl7 Cxcl1 Cxcl15 Dfy Hc Igh-6 Igj Irf1 Map2k3 Mcpt6 Nfkbiz Rac1 Relb Wasl
150	GO:0030203 [7]: glycosaminoglycan metabolism	2	2	311	11	12305	-2.4	0.0	3.22	1.45	B3galt6 Xlkd1
151	GO:0046785 [8]: microtubule polymerization	2	2	311	11	12305	-2.4	0.0	3.22	1.45	4930542G03Rik Tuba1
152	GO:0050851 [6]: antigen receptor-mediated signaling pathway	2	2	311	11	12305	-2.4	0.0	3.22	1.45	Elf1 Igh-6
153	GO:0006022 [6]: aminoglycan metabolism	2	2	311	11	12305	-2.4	0.0	3.22	1.45	B3galt6 Xlkd1
154	GO:0001817 [6]: regulation of cytokine production	3	3	310	29	12287	-2.4	0.0	3.12	1.45	Elf1 Irf1 Map2k3
155	GO:0051239 [4]: regulation of organismal physiological process	6	6	307	106	12210	-2.46	0.0	2.82	1.35	Cav1 Elf1 Gnai3 Igh-6 Irf1 Map2k3
156	GO:0007046 [7]: ribosome biogenesis	5	5	308	81	12235	-2.56	0.0	2.78	1.32	Exosc1 Gnl2 Rpl5 Rps14 Rps6
157	GO:0030334 [6]: regulation of cell migration	3	3	310	32	12284	-2.61	0.0	2.9	1.38	Cbll1 Cxcl12 Tek
158	GO:0051270 [5]: regulation of cell motility	3	3	310	32	12284	-2.61	0.0	2.9	1.38	Cbll1 Cxcl12 Tek
159	GO:0009889 [5]: regulation of biosynthesis	5	5	308	83	12233	-2.63	0.0	2.7	1.29	Cav1 Irf1 Map2k3 Ppp1r15b Ptx3
160	GO:0007010 [6]: cytoskeleton organization and biogenesis	13	13	300	342	11974	-2.63	0.0	2.26	1.11	4930542G03Rik Arhgap17 Capzb Cdc42 Gsn Kif2a Mtap1b Palm Rac1 Tln1 Tuba1 Tubb6 Wasl
161	GO:0016358 [6]: dendrite morphogenesis	2	2	311	13	12303	-2.65	0.0	2.96	1.43	Mtap1b Rac1
162	GO:0006094 [8]: gluconeogenesis	2	2	311	13	12303	-2.65	0.0	2.96	1.43	Atf3 Atf4
163	GO:0051247 [6]: positive regulation of protein metabolism	3	3	310	33	12283	-2.66	0.0	2.83	1.35	Igh-6 Irf1 Rac1
164	GO:0016575 [9]: histone deacetylation	1	1	312	1	12315	-2.69	0.0	3.02	1.45	Sirt1
165	GO:0019915 [6]: lipid storage	1	1	312	1	12315	-2.69	0.0	3.02	1.45	Cav1
166	GO:0030035 [7]: microspike biogenesis	1	1	312	1	12315	-2.69	0.0	3.02	1.45	Cdc42
167	GO:0030497 [8]: fatty acid elongation	1	1	312	1	12315	-2.69	0.0	3.02	1.45	Pecr
168	GO:0030838 [7]: positive regulation of actin filament polymerization	1	1	312	1	12315	-2.69	0.0	3.02	1.45	Rac1
169	GO:0042427 [7]: serotonin biosynthesis	1	1	312	1	12315	-2.69	0.0	3.02	1.45	Tph1
170	GO:0042428 [6]: serotonin metabolism	1	1	312	1	12315	-2.69	0.0	3.02	1.45	Tph1
171	GO:0042451 [7]: purine nucleoside biosynthesis	1	1	312	1	12315	-2.69	0.0	3.02	1.45	Qtrtd1
172	GO:0042455 [7]: ribonucleoside biosynthesis	1	1	312	1	12315	-2.69	0.0	3.02	1.45	Qtrtd1
173	GO:0045019 [7]: negative regulation of nitric oxide biosynthesis	1	1	312	1	12315	-2.69	0.0	3.02	1.45	Cav1
174	GO:0045785 [5]: positive regulation of cell adhesion	1	1	312	1	12315	-2.69	0.0	3.02	1.45	Pscd3
175	GO:0046114 [9]: guanosine biosynthesis	1	1	312	1	12315	-2.69	0.0	3.02	1.45	Qtrtd1
176	GO:0046116 [11]: queuosine metabolism	1	1	312	1	12315	-2.69	0.0	3.02	1.45	Qtrtd1
177	GO:0046118 [10]: 7-methylguanosine biosynthesis	1	1	312	1	12315	-2.69	0.0	3.02	1.45	Qtrtd1
178	GO:0046129 [8]: purine ribonucleoside biosynthesis	1	1	312	1	12315	-2.69	0.0	3.02	1.45	Qtrtd1
179	GO:0046834 [7]: lipid phosphorylation	1	1	312	1	12315	-2.69	0.0	3.02	1.45	Mulk
180	GO:0001578 [9]: microtubule bundle formation	1	1	312	1	12315	-2.69	0.0	3.02	1.45	Mtap1b
181	GO:0006026 [7]: aminoglycan catabolism	1	1	312	1	12315	-2.69	0.0	3.02	1.45	Xlkd1
182	GO:0006027 [8]: glycosaminoglycan catabolism	1	1	312	1	12315	-2.69	0.0	3.02	1.45	Xlkd1
183	GO:0006042 [8]: glucosamine biosynthesis	1	1	312	1	12315	-2.69	0.0	3.02	1.45	Uap1
184	GO:0006045 [9]: N-acetylglucosamine biosynthesis	1	1	312	1	12315	-2.69	0.0	3.02	1.45	Uap1
185	GO:0006048 [8]: UDP-N-acetylglucosamine biosynthesis	1	1	312	1	12315	-2.69	0.0	3.02	1.45	Uap1
186	GO:0006587 [8]: serotonin biosynthesis from tryptophan	1	1	312	1	12315	-2.69	0.0	3.02	1.45	Tph1
187	GO:0007256 [7]: activation of JUNKK	1	1	312	1	12315	-2.69	0.0	3.02	1.45	Mapkbp1
188	GO:0008228 [8]: opsonization	1	1	312	1	12315	-2.69	0.0	3.02	1.45	Ptx3
189	GO:0008354 [6]: germ cell migration	1	1	312	1	12315	-2.69	0.0	3.02	1.45	Cxcl12
190	GO:0008616 [8]: queuosine biosynthesis	1	1	312	1	12315	-2.69	0.0	3.02	1.45	Qtrtd1
191	GO:0008617 [9]: guanosine metabolism	1	1	312	1	12315	-2.69	0.0	3.02	1.45	Qtrtd1
192	GO:0008618 [10]: 7-methylguanosine metabolism	1	1	312	1	12315	-2.69	0.0	3.02	1.45	Qtrtd1
193	GO:0009163 [6]: nucleoside biosynthesis	1	1	312	1	12315	-2.69	0.0	3.02	1.45	Qtrtd1
194	GO:0007565 [5]: pregnancy	2	2	311	14	12302	-2.76	0.0	2.84	1.36	Psg23 Thbd
195	GO:0008154 [6]: actin polymerization and/or depolymerization	2	2	311	14	12302	-2.76	0.0	2.84	1.36	Gsn Rac1
196	GO:0042254 [6]: ribosome biogenesis and assembly	5	5	308	87	12229	-2.76	0.0	2.55	1.23	Exosc1 Gnl2 Rpl5 Rps14 Rps6
197	GO:0009607 [4]: response to biotic stimulus	29	29	284	965	11351	-2.77	0.0	1.59	0.82	Azgp1 Bcl10 Becn1 C6 Calca Ccl7 Cmkor1 Cxcl1 Cxcl12 Cxcl15 Defb11 Dfy Eif3s6ip Elf1 Flt3 Hc Hspa8 Igh-6 Igj Irf1 Map2k3 Mcpt6 Nfkbiz Ppp1r15b Ptx3 Rac1 Relb Spon2 Wasl
198	GO:0006813 [8]: potassium ion transport	6	6	307	118	12198	-2.79	0.0	2.43	1.17	Atp1a1 Fxyd2 Kcna2 Kcnab1 Kcnd2 Slc12a6
199	GO:0050876 [4]: reproductive physiological process	3	3	310	35	12281	-2.79	0.0	2.7	1.29	Psg23 Sirt1 Thbd
200	GO:0044262 [6]: cellular carbohydrate metabolism	8	8	305	185	12131	-2.84	0.0	2.23	1.09	Atf3 Atf4 B3galt6 Eno1 Mdh1 Ppp1cb Uap1 Xlkd1
201	GO:0001816 [5]: cytokine production	3	3	310	36	12280	-2.84	0.0	2.64	1.29	Elf1 Irf1 Map2k3
202	GO:0006511 [10]: ubiquitin-dependent protein catabolism	5	5	308	90	12226	-2.85	0.0	2.44	1.17	Siah2 Ube1x Ube1y1 Usp2 Usp36
203	GO:0007018 [7]: microtubule-based movement	4	4	309	62	12254	-2.86	0.0	2.52	1.21	4930542G03Rik Kif2a Tuba1 Tubb6
204	GO:0006289 [7]: nucleotide-excision repair	2	2	311	15	12301	-2.86	0.0	2.73	1.29	Ercc8 Rad23a
205	GO:0009952 [4]: anterior/posterior pattern formation	3	3	310	37	12279	-2.9	0.0	2.58	1.25	Btg2 Foxh1 Meox2
206	GO:0019941 [9]: modification-dependent protein catabolism	5	5	308	92	12224	-2.91	0.0	2.37	1.17	Siah2 Ube1x Ube1y1 Usp2 Usp36
207	GO:0006897 [6]: endocytosis	6	6	307	123	12193	-2.91	0.0	2.29	1.12	4933425F03Rik Cav1 Cbll1 Igh-6 Ptx3 Rac1
208	GO:0030705 [6]: cytoskeleton-dependent intracellular transport	4	4	309	64	12252	-2.93	0.0	2.43	1.17	4930542G03Rik Kif2a Tuba1 Tubb6
209	GO:0016337 [5]: cell-cell adhesion	5	5	308	94	12222	-2.96	0.0	2.31	1.14	Cdh13 Esam1 Pcdh15 Tek Vcam1
210	GO:0042088 [7]: T-helper 1 type immune response	2	2	311	16	12300	-2.96	0.0	2.63	1.29	Irf1 Relb
211	GO:0008217 [5]: regulation of blood pressure	2	2	311	16	12300	-2.96	0.0	2.63	1.29	Adrb2 Npr1
212	GO:0006996 [5]: organelle organization and biogenesis	22	22	291	725	11591	-2.97	0.0	1.47	0.75	4930542G03Rik Arhgap17 Capzb Cdc42 Exosc1 Gnl2 Gsn H3f3b Igh-6 Kif2a Mtap1b Palm Rac1 Rpl5 Rps14 Rps6 Sirt1 Terf1 Tln1 Tuba1 Tubb6 Wasl
213	GO:0006810 [4]: transport	46	46	267	1807	10509	-2.97	0.0	0.65	0.39	4930542G03Rik 4933402J24Rik 4933425F03Rik 5430435G22Rik Abca8a Aqp1 Arf4 Arhgap17 Atp1a1 Atp2a2 B430110G05Rik Cacnb1 Cav1 Cbll1 Ccl7 Cd36 Clic4 Fabp4 Fmo1 Fxyd2 Gfpt2 Gsn Igh-6 Kcna2 Kcnab1 Kcnd2 Kif2a Mtch2 Npr1 Ptx3 Rac1 Ramp2 Ranbp5 Slc12a6 Slc22a12 Slc22a4 Slc22a5 Slc25a19 Slc7a13 Slco1b2 Stx6 Ttr Tuba1 Tubb6 Yes1 Ywhae
214	GO:0006396 [6]: RNA processing	11	11	302	300	12016	-2.98	0.0	1.89	0.94	Cherp Cpeb2 Exosc1 Hnrpc Hnrph1 Ppp1r8 Qtrtd1 Rnpc2 Sf3b4 Sfrs2 Sfrs7
215	GO:0051234 [4]: establishment of localization	46	46	267	1810	10506	-2.98	0.0	0.64	0.39	4930542G03Rik 4933402J24Rik 4933425F03Rik 5430435G22Rik Abca8a Aqp1 Arf4 Arhgap17 Atp1a1 Atp2a2 B430110G05Rik Cacnb1 Cav1 Cbll1 Ccl7 Cd36 Clic4 Fabp4 Fmo1 Fxyd2 Gfpt2 Gsn Igh-6 Kcna2 Kcnab1 Kcnd2 Kif2a Mtch2 Npr1 Ptx3 Rac1 Ramp2 Ranbp5 Slc12a6 Slc22a12 Slc22a4 Slc22a5 Slc25a19 Slc7a13 Slco1b2 Stx6 Ttr Tuba1 Tubb6 Yes1 Ywhae
216	GO:0051179 [3]: localization	46	46	267	1827	10489	-2.98	0.0	0.59	0.36	4930542G03Rik 4933402J24Rik 4933425F03Rik 5430435G22Rik Abca8a Aqp1 Arf4 Arhgap17 Atp1a1 Atp2a2 B430110G05Rik Cacnb1 Cav1 Cbll1 Ccl7 Cd36 Clic4 Fabp4 Fmo1 Fxyd2 Gfpt2 Gsn Igh-6 Kcna2 Kcnab1 Kcnd2 Kif2a Mtch2 Npr1 Ptx3 Rac1 Ramp2 Ranbp5 Slc12a6 Slc22a12 Slc22a4 Slc22a5 Slc25a19 Slc7a13 Slco1b2 Stx6 Ttr Tuba1 Tubb6 Yes1 Ywhae
217	GO:0006928 [4]: cell motility	7	7	306	160	12156	-2.99	0.0	2.11	1.06	Cbll1 Cxcl12 Cxcl15 Enpep Nr2f2 Rac1 Tek
218	GO:0006955 [4]: immune response	21	21	292	691	11625	-2.99	0.0	1.45	0.73	Azgp1 Bcl10 C6 Calca Ccl7 Cxcl1 Cxcl12 Cxcl15 Dfy Elf1 Flt3 Hc Igh-6 Igj Irf1 Map2k3 Mcpt6 Nfkbiz Rac1 Relb Spon2
219	GO:0040007 [3]: growth	5	5	308	96	12220	-3.0	0.0	2.25	1.1	Htra3 Igfbp6 Igfbp7 Nedd9 Socs5
220	GO:0007623 [4]: circadian rhythm	2	2	311	17	12299	-3.04	0.0	2.53	1.22	Cry1 Cry2
221	GO:0009116 [6]: nucleoside metabolism	2	2	311	17	12299	-3.04	0.0	2.53	1.22	Atpif1 Qtrtd1
222	GO:0006397 [7]: mRNA processing	9	9	304	233	12083	-3.05	0.0	1.91	0.95	Cherp Cpeb2 Hnrpc Hnrph1 Ppp1r8 Rnpc2 Sf3b4 Sfrs2 Sfrs7
223	GO:0016236 [5]: macroautophagy	1	1	312	2	12314	-3.08	0.0	2.62	1.29	Apg12l
224	GO:0016338 [6]: calcium-independent cell-cell adhesion	1	1	312	2	12314	-3.08	0.0	2.62	1.29	Esam1
225	GO:0042435 [6]: indole derivative biosynthesis	1	1	312	2	12314	-3.08	0.0	2.62	1.29	Tph1
226	GO:0045022 [7]: early endosome to late endosome transport	1	1	312	2	12314	-3.08	0.0	2.62	1.29	Igh-6
227	GO:0045216 [6]: intercellular junction assembly and/or maintenance	1	1	312	2	12314	-3.08	0.0	2.62	1.29	Mpz
228	GO:0046219 [7]: indolalkylamine biosynthesis	1	1	312	2	12314	-3.08	0.0	2.62	1.29	Tph1
229	GO:0046349 [7]: amino sugar biosynthesis	1	1	312	2	12314	-3.08	0.0	2.62	1.29	Uap1
230	GO:0051014 [8]: actin filament severing	1	1	312	2	12314	-3.08	0.0	2.62	1.29	Gsn
231	GO:0000045 [6]: autophagic vacuole formation	1	1	312	2	12314	-3.08	0.0	2.62	1.29	Apg12l
232	GO:0001757 [5]: somite specification	1	1	312	2	12314	-3.08	0.0	2.62	1.29	Meox2
233	GO:0001878 [7]: response to yeast	1	1	312	2	12314	-3.08	0.0	2.62	1.29	Ptx3
234	GO:0006047 [7]: UDP-N-acetylglucosamine metabolism	1	1	312	2	12314	-3.08	0.0	2.62	1.29	Uap1
235	GO:0006122 [9]: mitochondrial electron transport, ubiquinol to cytochrome c	1	1	312	2	12314	-3.08	0.0	2.62	1.29	1110020P15Rik
236	GO:0006283 [8]: transcription-coupled nucleotide-excision repair	1	1	312	2	12314	-3.08	0.0	2.62	1.29	Ercc8
237	GO:0006415 [8]: translational termination	1	1	312	2	12314	-3.08	0.0	2.62	1.29	Etf1
238	GO:0006590 [7]: thyroid hormone generation	1	1	312	2	12314	-3.08	0.0	2.62	1.29	Ttr
239	GO:0006940 [5]: regulation of smooth muscle contraction	1	1	312	2	12314	-3.08	0.0	2.62	1.29	Calca
240	GO:0007267 [4]: cell-cell signaling	2	2	311	208	12108	-3.09	0.0	0.03	0.01	Gja10 Tph1
241	GO:0006886 [6]: intracellular protein transport	5	5	308	339	11977	-3.1	0.0	0.07	0.04	Arf4 Ramp2 Ranbp5 Stx6 Ywhae
242	GO:0006793 [5]: phosphorus metabolism	18	18	295	593	11723	-3.12	0.0	1.36	0.73	1110020P15Rik Axl Dusp1 Flt3 Igh-6 Map2k3 Mulk Npr1 Ppp1cb Ppp2ca Prkar1b Prkx Ptpn2 Ptprm Stk23 Styx Tek Yes1
243	GO:0006796 [6]: phosphate metabolism	18	18	295	593	11723	-3.12	0.0	1.36	0.73	1110020P15Rik Axl Dusp1 Flt3 Igh-6 Map2k3 Mulk Npr1 Ppp1cb Ppp2ca Prkar1b Prkx Ptpn2 Ptprm Stk23 Styx Tek Yes1
244	GO:0019319 [8]: hexose biosynthesis	2	2	311	18	12298	-3.13	0.0	2.44	1.17	Atf3 Atf4
245	GO:0042087 [6]: cell-mediated immune response	2	2	311	18	12298	-3.13	0.0	2.44	1.17	Irf1 Relb
246	GO:0044272 [6]: sulfur compound biosynthesis	2	2	311	18	12298	-3.13	0.0	2.44	1.17	Gclc Mat2a
247	GO:0046165 [6]: alcohol biosynthesis	2	2	311	18	12298	-3.13	0.0	2.44	1.17	Atf3 Atf4
248	GO:0046364 [7]: monosaccharide biosynthesis	2	2	311	18	12298	-3.13	0.0	2.44	1.17	Atf3 Atf4
249	GO:0045893 [8]: positive regulation of transcription, DNA-dependent	4	4	309	70	12246	-3.13	0.0	2.2	1.09	Atf4 Foxh1 Irf1 Tef
250	GO:0016477 [5]: cell migration	6	6	307	134	12182	-3.13	0.0	2.0	1.0	Cbll1 Cxcl12 Cxcl15 Enpep Nr2f2 Tek
251	GO:0019226 [5]: transmission of nerve impulse	1	1	312	156	12160	-3.15	0.0	0.02	0.0	Tph1
252	GO:0006259 [5]: DNA metabolism	7	7	306	414	11902	-3.16	0.0	0.1	0.06	Ercc8 H3f3b Mbd1 Rad23a Rfc4 Sirt1 Slamf6
253	GO:0016071 [6]: mRNA metabolism	9	9	304	243	12073	-3.17	0.0	1.74	0.87	Cherp Cpeb2 Hnrpc Hnrph1 Ppp1r8 Rnpc2 Sf3b4 Sfrs2 Sfrs7
254	GO:0051246 [5]: regulation of protein metabolism	4	4	309	72	12244	-3.19	0.0	2.12	1.08	Gsn Igh-6 Irf1 Rac1
255	GO:0006519 [5]: amino acid and derivative metabolism	7	7	306	174	12142	-3.22	0.0	1.81	0.92	Gfpt2 Mat2a Oazin Pnmt Tph1 Ttr Uroc1
256	GO:0051244 [4]: regulation of cellular physiological process	13	13	300	405	11911	-3.22	0.0	1.43	0.73	Angptl4 Bcl10 Birc3 Btg2 Cav1 Cbll1 Cherp Cxcl12 Gsn Igh-6 Ptx3 Rac1 Tek
257	GO:0030001 [7]: metal ion transport	10	10	303	288	12028	-3.24	0.0	1.58	0.81	Atp1a1 Atp2a2 Cacnb1 Fxyd2 Kcna2 Kcnab1 Kcnd2 Slc12a6 Slc22a4 Slc22a5
258	GO:0006357 [8]: regulation of transcription from Pol II promoter	7	7	306	176	12140	-3.25	0.0	1.77	0.89	Atf4 Foxh1 Ifnar2 Pou3f2 Rnf134 Sox7 Tef
259	GO:0006807 [4]: nitrogen compound metabolism	2	2	311	20	12296	-3.27	0.0	2.28	1.12	Cav1 Ptx3
260	GO:0050776 [5]: regulation of immune response	4	4	309	75	12241	-3.27	0.0	2.02	1.0	Elf1 Igh-6 Irf1 Map2k3
261	GO:0006952 [5]: defense response	23	23	290	885	11431	-3.28	0.0	0.72	0.41	Azgp1 Bcl10 C6 Calca Ccl7 Cmkor1 Cxcl1 Cxcl12 Cxcl15 Defb11 Dfy Elf1 Flt3 Hc Igh-6 Igj Irf1 Map2k3 Mcpt6 Nfkbiz Rac1 Relb Spon2
262	GO:0015672 [7]: monovalent inorganic cation transport	8	8	305	216	12100	-3.28	0.0	1.65	0.82	Atp1a1 Fxyd2 Kcna2 Kcnab1 Kcnd2 Slc12a6 Slc22a4 Slc22a5
263	GO:0006605 [7]: protein targeting	2	2	311	193	12123	-3.32	0.0	0.04	0.02	Ranbp5 Ywhae
264	GO:0006092 [7]: main pathways of carbohydrate metabolism	4	4	309	77	12239	-3.32	0.0	1.96	0.99	Atf3 Atf4 Eno1 Mdh1
265	GO:0051276 [6]: chromosome organization and biogenesis	3	3	310	236	12080	-3.32	0.0	0.06	0.03	H3f3b Sirt1 Terf1
266	GO:0045786 [7]: negative regulation of cell cycle	3	3	310	47	12269	-3.33	0.0	2.07	1.04	Apc2 Bcl10 Reck
267	GO:0030900 [8]: forebrain development	2	2	311	21	12295	-3.33	0.0	2.21	1.09	Aplp2 Nr2f2
268	GO:0019229 [5]: regulation of vasoconstriction	1	1	312	3	12313	-3.34	0.0	2.35	1.17	Cav1
269	GO:0030833 [7]: regulation of actin filament polymerization	1	1	312	3	12313	-3.34	0.0	2.35	1.17	Rac1
270	GO:0042310 [6]: vasoconstriction	1	1	312	3	12313	-3.34	0.0	2.35	1.17	Cav1
271	GO:0042403 [6]: thyroid hormone metabolism	1	1	312	3	12313	-3.34	0.0	2.35	1.17	Ttr
272	GO:0043011 [5]: dendritic cell differentiation	1	1	312	3	12313	-3.34	0.0	2.35	1.17	Relb
273	GO:0050858 [6]: negative regulation of antigen receptor mediated signaling pathway	1	1	312	3	12313	-3.34	0.0	2.35	1.17	Elf1
274	GO:0050860 [7]: negative regulation of T-cell receptor signaling pathway	1	1	312	3	12313	-3.34	0.0	2.35	1.17	Elf1
275	GO:0050880 [5]: regulation of blood vessel size	1	1	312	3	12313	-3.34	0.0	2.35	1.17	Cav1
276	GO:0000186 [6]: activation of MAPKK	1	1	312	3	12313	-3.34	0.0	2.35	1.17	Mapkbp1
277	GO:0001773 [6]: dendritic cell activation	1	1	312	3	12313	-3.34	0.0	2.35	1.17	Relb
278	GO:0001892 [6]: embryonic placenta development	1	1	312	3	12313	-3.34	0.0	2.35	1.17	Cited1
279	GO:0006108 [7]: malate metabolism	1	1	312	3	12313	-3.34	0.0	2.35	1.17	Mdh1
280	GO:0006271 [8]: DNA strand elongation	1	1	312	3	12313	-3.34	0.0	2.35	1.17	Rfc4
281	GO:0006476 [8]: protein amino acid deacetylation	1	1	312	3	12313	-3.34	0.0	2.35	1.17	Sirt1
282	GO:0006548 [9]: histidine catabolism	1	1	312	3	12313	-3.34	0.0	2.35	1.17	Uroc1
283	GO:0006972 [6]: hyperosmotic response	1	1	312	3	12313	-3.34	0.0	2.35	1.17	Rac1
284	GO:0006983 [5]: ER-overload response	1	1	312	3	12313	-3.34	0.0	2.35	1.17	Ppp1r15b
285	GO:0009077 [8]: histidine family amino acid catabolism	1	1	312	3	12313	-3.34	0.0	2.35	1.17	Uroc1
286	GO:0015980 [6]: energy derivation by oxidation of organic compounds	5	5	308	111	12205	-3.34	0.0	1.83	0.93	Atf3 Atf4 Eno1 Mdh1 Ppp1cb
287	GO:0006629 [5]: lipid metabolism	8	8	305	426	11890	-3.36	0.0	0.16	0.1	Cav1 Hadhsc Mbtps1 Mgll Mulk Pecr Pla2g2d Prkag2
288	GO:0051049 [5]: regulation of transport	3	3	310	48	12268	-3.37	0.0	2.02	1.0	Cbll1 Igh-6 Ptx3
289	GO:0007001 [7]: chromosome organization and biogenesis (sensu Eukaryota)	3	3	310	231	12085	-3.38	0.0	0.07	0.04	H3f3b Sirt1 Terf1
290	GO:0006811 [5]: ion transport	12	12	301	553	11763	-3.42	0.0	0.29	0.19	Atp1a1 Atp2a2 Cacnb1 Clic4 Fxyd2 Kcna2 Kcnab1 Kcnd2 Slc12a6 Slc22a4 Slc22a5 Slco1b2
291	GO:0007268 [6]: synaptic transmission	1	1	312	141	12175	-3.43	0.0	0.03	0.01	Tph1
292	GO:0016070 [5]: RNA metabolism	11	11	302	357	11959	-3.44	0.0	1.19	0.64	Cherp Cpeb2 Exosc1 Hnrpc Hnrph1 Ppp1r8 Qtrtd1 Rnpc2 Sf3b4 Sfrs2 Sfrs7
293	GO:0044255 [5]: cellular lipid metabolism	6	6	307	341	11975	-3.45	0.0	0.15	0.08	Cav1 Hadhsc Mbtps1 Mulk Pecr Prkag2
294	GO:0006305 [7]: DNA alkylation	2	2	311	23	12293	-3.45	0.0	2.07	1.04	Mbd1 Slamf6
295	GO:0006306 [4]: DNA methylation	2	2	311	23	12293	-3.45	0.0	2.07	1.04	Mbd1 Slamf6
296	GO:0016064 [6]: humoral defense mechanism (sensu Vertebrata)	3	3	310	51	12265	-3.46	0.0	1.9	0.94	Bcl10 Hc Igh-6
297	GO:0016192 [5]: vesicle-mediated transport	8	8	305	239	12077	-3.5	0.0	1.31	0.71	4933425F03Rik Arhgap17 Cav1 Cbll1 Gsn Igh-6 Ptx3 Rac1
298	GO:0046907 [5]: intracellular transport	10	10	303	464	11852	-3.53	0.0	0.3	0.2	4930542G03Rik Arf4 Igh-6 Kif2a Ramp2 Ranbp5 Stx6 Tuba1 Tubb6 Ywhae
299	GO:0042278 [7]: purine nucleoside metabolism	1	1	312	4	12312	-3.53	0.0	2.14	1.09	Qtrtd1
300	GO:0042423 [8]: catecholamine biosynthesis	1	1	312	4	12312	-3.53	0.0	2.14	1.09	Pnmt
301	GO:0042640 [6]: anagen	1	1	312	4	12312	-3.53	0.0	2.14	1.09	Psen2
302	GO:0045084 [9]: positive regulation of interleukin-12 biosynthesis	1	1	312	4	12312	-3.53	0.0	2.14	1.09	Irf1
303	GO:0046128 [8]: purine ribonucleoside metabolism	1	1	312	4	12312	-3.53	0.0	2.14	1.09	Qtrtd1
304	GO:0046146 [7]: tetrahydrobiopterin metabolism	1	1	312	4	12312	-3.53	0.0	2.14	1.09	Gch1
305	GO:0050853 [7]: B-cell receptor signaling pathway	1	1	312	4	12312	-3.53	0.0	2.14	1.09	Igh-6
306	GO:0050854 [5]: regulation of antigen receptor mediated signaling pathway	1	1	312	4	12312	-3.53	0.0	2.14	1.09	Elf1
307	GO:0050856 [6]: regulation of T-cell receptor signaling pathway	1	1	312	4	12312	-3.53	0.0	2.14	1.09	Elf1
308	GO:0050918 [7]: positive chemotaxis	1	1	312	4	12312	-3.53	0.0	2.14	1.09	Cxcl12
309	GO:0050920 [7]: regulation of chemotaxis	1	1	312	4	12312	-3.53	0.0	2.14	1.09	Cxcl12
310	GO:0050921 [8]: positive regulation of chemotaxis	1	1	312	4	12312	-3.53	0.0	2.14	1.09	Cxcl12
311	GO:0050926 [8]: regulation of positive chemotaxis	1	1	312	4	12312	-3.53	0.0	2.14	1.09	Cxcl12
312	GO:0050927 [9]: positive regulation of positive chemotaxis	1	1	312	4	12312	-3.53	0.0	2.14	1.09	Cxcl12
313	GO:0050930 [10]: induction of positive chemotaxis	1	1	312	4	12312	-3.53	0.0	2.14	1.09	Cxcl12
314	GO:0001890 [5]: placenta development	1	1	312	4	12312	-3.53	0.0	2.14	1.09	Cited1
315	GO:0006547 [8]: histidine metabolism	1	1	312	4	12312	-3.53	0.0	2.14	1.09	Uroc1
316	GO:0006729 [8]: tetrahydrobiopterin biosynthesis	1	1	312	4	12312	-3.53	0.0	2.14	1.09	Gch1
317	GO:0007044 [6]: cell-substrate junction assembly	1	1	312	4	12312	-3.53	0.0	2.14	1.09	Tln1
318	GO:0009075 [7]: histidine family amino acid metabolism	1	1	312	4	12312	-3.53	0.0	2.14	1.09	Uroc1
319	GO:0009119 [7]: ribonucleoside metabolism	1	1	312	4	12312	-3.53	0.0	2.14	1.09	Qtrtd1
320	GO:0006066 [5]: alcohol metabolism	6	6	307	161	12155	-3.54	0.0	1.45	0.73	Atf3 Atf4 Eno1 Mbtps1 Pnmt Prkag2
321	GO:0005975 [5]: carbohydrate metabolism	9	9	304	288	12028	-3.54	0.0	1.15	0.62	Atf3 Atf4 B3galt6 Eno1 Gfpt2 Mdh1 Ppp1cb Uap1 Xlkd1
322	GO:0051240 [5]: positive regulation of organismal physiological process	3	3	310	54	12262	-3.55	0.0	1.79	0.9	Cav1 Igh-6 Irf1
323	GO:0008219 [4]: cell death	11	11	302	387	11929	-3.56	0.0	0.92	0.52	Angptl4 Bcl10 Birc3 Btg2 Fgl2 Gzma Hc Mcl1 Shank3 Siah2 Sirt1
324	GO:0006468 [8]: protein amino acid phosphorylation	10	10	303	454	11862	-3.56	0.0	0.33	0.21	Axl Flt3 Igh-6 Map2k3 Npr1 Prkar1b Prkx Stk23 Tek Yes1
325	GO:0016310 [7]: phosphorylation	12	12	301	498	11818	-3.56	0.0	0.49	0.3	1110020P15Rik Axl Flt3 Igh-6 Map2k3 Mulk Npr1 Prkar1b Prkx Stk23 Tek Yes1
326	GO:0009966 [4]: regulation of signal transduction	4	4	309	88	12228	-3.57	0.0	1.64	0.82	Cav1 Elf1 Eng Ramp2
327	GO:0007610 [2]: behavior	4	4	309	88	12228	-3.57	0.0	1.64	0.82	Calca Pcdh15 Prkar1b Ptn
328	GO:0016265 [3]: death	11	11	302	394	11922	-3.58	0.0	0.86	0.5	Angptl4 Bcl10 Birc3 Btg2 Fgl2 Gzma Hc Mcl1 Shank3 Siah2 Sirt1
329	GO:0006118 [6]: electron transport	5	5	308	287	12029	-3.59	0.0	0.16	0.09	1110020P15Rik Fmo1 Fmo2 Sqrdl Uqcrc2
330	GO:0007611 [3]: learning and/or memory	2	2	311	26	12290	-3.6	0.0	1.88	0.93	Prkar1b Ptn
331	GO:0045944 [9]: positive regulation of transcription from Pol II promoter	3	3	310	56	12260	-3.61	0.0	1.72	0.87	Atf4 Foxh1 Tef
332	GO:0007420 [7]: brain development	3	3	310	56	12260	-3.61	0.0	1.72	0.87	Aplp2 Cxcl12 Nr2f2
333	GO:0019752 [6]: carboxylic acid metabolism	9	9	304	304	12012	-3.62	0.0	0.99	0.56	Cav1 Gfpt2 Hadhsc Mat2a Mdh1 Pecr Prkag2 Tph1 Uroc1
334	GO:0006082 [5]: organic acid metabolism	9	9	304	304	12012	-3.62	0.0	0.99	0.56	Cav1 Gfpt2 Hadhsc Mat2a Mdh1 Pecr Prkag2 Tph1 Uroc1
335	GO:0006091 [5]: generation of precursor metabolites and energy	10	10	303	420	11896	-3.64	0.0	0.47	0.28	1110020P15Rik Atf3 Atf4 Eno1 Fmo1 Fmo2 Mdh1 Ppp1cb Sqrdl Uqcrc2
336	GO:0006812 [6]: cation transport	10	10	303	367	11949	-3.65	0.0	0.78	0.46	Atp1a1 Atp2a2 Cacnb1 Fxyd2 Kcna2 Kcnab1 Kcnd2 Slc12a6 Slc22a4 Slc22a5
337	GO:0051243 [5]: negative regulation of cellular physiological process	5	5	308	131	12185	-3.65	0.0	1.39	0.73	Angptl4 Birc3 Btg2 Cav1 Cherp
338	GO:0007517 [5]: muscle development	5	5	308	131	12185	-3.65	0.0	1.39	0.73	Efhd2 Sirt1 Tagln2 Tpm2 Tpm3
339	GO:0009891 [6]: positive regulation of biosynthesis	2	2	311	27	12289	-3.66	0.0	1.83	0.93	Irf1 Ptx3
340	GO:0006304 [6]: DNA modification	2	2	311	27	12289	-3.66	0.0	1.83	0.93	Mbd1 Slamf6
341	GO:0051186 [5]: cofactor metabolism	1	1	312	128	12188	-3.67	0.0	0.04	0.01	Gclc
342	GO:0007017 [7]: microtubule-based process	5	5	308	133	12183	-3.68	0.0	1.36	0.73	4930542G03Rik Kif2a Mtap1b Tuba1 Tubb6
343	GO:0035295 [3]: tube development	3	3	310	59	12257	-3.68	0.0	1.62	0.82	Fgf1 Foxh1 Shank3
344	GO:0006366 [8]: transcription from Pol II promoter	7	7	306	221	12095	-3.68	0.0	1.09	0.61	Atf4 Foxh1 Ifnar2 Pou3f2 Rnf134 Sox7 Tef
345	GO:0017156 [7]: calcium ion-dependent exocytosis	1	1	312	5	12311	-3.69	0.0	1.97	1.0	Arhgap17
346	GO:0019217 [6]: regulation of fatty acid metabolism	1	1	312	5	12311	-3.69	0.0	1.97	1.0	Cav1
347	GO:0030044 [7]: actin filament stabilization	1	1	312	5	12311	-3.69	0.0	1.97	1.0	Gsn
348	GO:0030890 [8]: positive regulation of B-cell proliferation	1	1	312	5	12311	-3.69	0.0	1.97	1.0	Igh-6
349	GO:0042090 [7]: interleukin-12 biosynthesis	1	1	312	5	12311	-3.69	0.0	1.97	1.0	Irf1
350	GO:0045075 [8]: regulation of interleukin-12 biosynthesis	1	1	312	5	12311	-3.69	0.0	1.97	1.0	Irf1
351	GO:0051016 [8]: barbed-end actin filament capping	1	1	312	5	12311	-3.69	0.0	1.97	1.0	Gsn
352	GO:0000302 [6]: response to reactive oxygen species	1	1	312	5	12311	-3.69	0.0	1.97	1.0	Ppp1r15b
353	GO:0006023 [7]: aminoglycan biosynthesis	1	1	312	5	12311	-3.69	0.0	1.97	1.0	B3galt6
354	GO:0006024 [8]: glycosaminoglycan biosynthesis	1	1	312	5	12311	-3.69	0.0	1.97	1.0	B3galt6
355	GO:0006568 [7]: tryptophan metabolism	1	1	312	5	12311	-3.69	0.0	1.97	1.0	Tph1
356	GO:0006596 [8]: polyamine biosynthesis	1	1	312	5	12311	-3.69	0.0	1.97	1.0	Oazin
357	GO:0006750 [7]: glutathione biosynthesis	1	1	312	5	12311	-3.69	0.0	1.97	1.0	Gclc
358	GO:0006970 [5]: response to osmotic stress	1	1	312	5	12311	-3.69	0.0	1.97	1.0	Rac1
359	GO:0009628 [5]: response to abiotic stimulus	8	8	305	364	11952	-3.69	0.0	0.35	0.22	Ccl7 Cmkor1 Cxcl12 Cxcl15 Hspa8 Pcdh15 Pnmt Rac1
360	GO:0042035 [7]: regulation of cytokine biosynthesis	2	2	311	28	12288	-3.7	0.0	1.77	0.89	Irf1 Map2k3
361	GO:0008610 [6]: lipid biosynthesis	2	2	311	165	12151	-3.71	0.0	0.08	0.04	Pecr Prkag2
362	GO:0009892 [5]: negative regulation of metabolism	5	5	308	137	12179	-3.72	0.0	1.29	0.71	Atpif1 Cav1 Foxp1 Rnf134 Sirt1
363	GO:0006915 [6]: apoptosis	9	9	304	353	11963	-3.72	0.0	0.61	0.37	Angptl4 Bcl10 Birc3 Btg2 Gzma Mcl1 Shank3 Siah2 Sirt1
364	GO:0012501 [5]: programmed cell death	9	9	304	359	11957	-3.72	0.0	0.57	0.35	Angptl4 Bcl10 Birc3 Btg2 Gzma Mcl1 Shank3 Siah2 Sirt1
365	GO:0006323 [6]: DNA packaging	2	2	311	164	12152	-3.72	0.0	0.08	0.04	H3f3b Sirt1
366	GO:0007507 [5]: heart development	3	3	310	61	12255	-3.73	0.0	1.55	0.79	Eng Foxh1 Srf
367	GO:0006457 [7]: protein folding	6	6	307	182	12134	-3.73	0.0	1.13	0.62	C80913 Dnajb4 Dnajc12 Eif3s6ip Hspa8 Hyou1
368	GO:0006968 [4]: cellular defense response	3	3	310	201	12115	-3.74	0.0	0.12	0.07	Bcl10 Irf1 Relb
369	GO:0009968 [5]: negative regulation of signal transduction	2	2	311	29	12287	-3.74	0.0	1.72	0.87	Cav1 Elf1
370	GO:0050790 [3]: regulation of enzyme activity	4	4	309	98	12218	-3.74	0.0	1.4	0.73	Bcl10 Git2 Igh-6 Mapkbp1
371	GO:0030154 [3]: cell differentiation	7	7	306	323	11993	-3.75	0.0	0.34	0.21	Btg2 Cited1 Flt3 Myd116 Psen2 Relb Rpgrip1
372	GO:0042330 [5]: taxis	4	4	309	99	12217	-3.75	0.0	1.38	0.73	Ccl7 Cmkor1 Cxcl12 Cxcl15
373	GO:0006935 [6]: chemotaxis	4	4	309	99	12217	-3.75	0.0	1.38	0.73	Ccl7 Cmkor1 Cxcl12 Cxcl15
374	GO:0045860 [5]: positive regulation of protein kinase activity	2	2	311	30	12286	-3.78	0.0	1.67	0.84	Igh-6 Mapkbp1
375	GO:0046651 [5]: lymphocyte proliferation	2	2	311	30	12286	-3.78	0.0	1.67	0.84	Cxcl12 Igh-6
376	GO:0043066 [7]: negative regulation of apoptosis	3	3	310	64	12252	-3.8	0.0	1.47	0.74	Angptl4 Birc3 Btg2
377	GO:0045321 [5]: immune cell activation	4	4	309	103	12213	-3.8	0.0	1.29	0.71	Cxcl12 Flt3 Igh-6 Relb
378	GO:0042592 [3]: homeostasis	1	1	312	120	12196	-3.81	0.0	0.05	0.02	Cherp
379	GO:0007399 [5]: neurogenesis	7	7	306	300	12016	-3.81	0.0	0.44	0.27	Aplp2 Cxcl12 Efnb2 Mtap1b Nr2f2 Rac1 Sema6c
380	GO:0001775 [4]: cell activation	4	4	309	104	12212	-3.82	0.0	1.27	0.71	Cxcl12 Flt3 Igh-6 Relb
381	GO:0043069 [6]: negative regulation of programmed cell death	3	3	310	65	12251	-3.82	0.0	1.44	0.73	Angptl4 Birc3 Btg2
382	GO:0030728 [7]: ovulation	1	1	312	6	12310	-3.82	0.0	1.83	0.93	Sirt1
383	GO:0030865 [7]: cortical cytoskeleton organization and biogenesis	1	1	312	6	12310	-3.82	0.0	1.83	0.93	Tln1
384	GO:0030866 [8]: cortical actin cytoskeleton organization and biogenesis	1	1	312	6	12310	-3.82	0.0	1.83	0.93	Tln1
385	GO:0042430 [6]: indole and derivative metabolism	1	1	312	6	12310	-3.82	0.0	1.83	0.93	Tph1
386	GO:0042434 [7]: indole derivative metabolism	1	1	312	6	12310	-3.82	0.0	1.83	0.93	Tph1
387	GO:0042462 [6]: eye photoreceptor cell development	1	1	312	6	12310	-3.82	0.0	1.83	0.93	Rpgrip1
388	GO:0050852 [7]: T-cell receptor signaling pathway	1	1	312	6	12310	-3.82	0.0	1.83	0.93	Elf1
389	GO:0001542 [5]: ovulation (sensu Mammalia)	1	1	312	6	12310	-3.82	0.0	1.83	0.93	Sirt1
390	GO:0006349 [4]: imprinting	1	1	312	6	12310	-3.82	0.0	1.83	0.93	Eed
391	GO:0006586 [7]: indolalkylamine metabolism	1	1	312	6	12310	-3.82	0.0	1.83	0.93	Tph1
392	GO:0006641 [7]: triacylglycerol metabolism	1	1	312	6	12310	-3.82	0.0	1.83	0.93	Cav1
393	GO:0007379 [4]: segment specification	1	1	312	6	12310	-3.82	0.0	1.83	0.93	Meox2
394	GO:0007631 [3]: feeding behavior	1	1	312	6	12310	-3.82	0.0	1.83	0.93	Calca
395	GO:0000067 [6]: DNA replication and chromosome cycle	1	1	312	118	12198	-3.84	0.0	0.05	0.02	Rfc4
396	GO:0006959 [5]: humoral immune response	5	5	308	151	12165	-3.85	0.0	1.07	0.59	Bcl10 C6 Hc Igh-6 Igj
397	GO:0006325 [7]: establishment and/or maintenance of chromatin architecture	2	2	311	155	12161	-3.85	0.0	0.1	0.06	H3f3b Sirt1
398	GO:0007015 [9]: actin filament organization	2	2	311	32	12284	-3.85	0.0	1.58	0.81	Arhgap17 Cdc42
399	GO:0007156 [6]: homophilic cell adhesion	3	3	310	67	12249	-3.86	0.0	1.38	0.73	Cdh13 Esam1 Pcdh15
400	GO:0050793 [3]: regulation of development	5	5	308	153	12163	-3.86	0.0	1.04	0.58	Htra3 Igfbp6 Igfbp7 Nedd9 Socs5
401	GO:0043085 [4]: positive regulation of enzyme activity	3	3	310	68	12248	-3.88	0.0	1.36	0.73	Bcl10 Igh-6 Mapkbp1
402	GO:0042089 [6]: cytokine biosynthesis	2	2	311	33	12283	-3.88	0.0	1.54	0.78	Irf1 Map2k3
403	GO:0043037 [7]: translation	2	2	311	152	12164	-3.89	0.0	0.11	0.06	Etf1 Ppp1r15b
404	GO:0006006 [8]: glucose metabolism	3	3	310	69	12247	-3.9	0.0	1.33	0.73	Atf3 Atf4 Eno1
405	GO:0007417 [6]: central nervous system development	3	3	310	69	12247	-3.9	0.0	1.33	0.73	Aplp2 Cxcl12 Nr2f2
406	GO:0042107 [5]: cytokine metabolism	2	2	311	34	12282	-3.92	0.0	1.5	0.77	Irf1 Map2k3
407	GO:0009620 [6]: response to fungi	1	1	312	7	12309	-3.93	0.0	1.7	0.87	Ptx3
408	GO:0019216 [5]: regulation of lipid metabolism	1	1	312	7	12309	-3.93	0.0	1.7	0.87	Cav1
409	GO:0030041 [7]: actin filament polymerization	1	1	312	7	12309	-3.93	0.0	1.7	0.87	Rac1
410	GO:0035050 [4]: embryonic heart tube development	1	1	312	7	12309	-3.93	0.0	1.7	0.87	Foxh1
411	GO:0042303 [4]: molting cycle	1	1	312	7	12309	-3.93	0.0	1.7	0.87	Psen2
412	GO:0042461 [5]: photoreceptor cell development	1	1	312	7	12309	-3.93	0.0	1.7	0.87	Rpgrip1
413	GO:0042633 [5]: hair cycle	1	1	312	7	12309	-3.93	0.0	1.7	0.87	Psen2
414	GO:0000097 [7]: sulfur amino acid biosynthesis	1	1	312	7	12309	-3.93	0.0	1.7	0.87	Mat2a
415	GO:0006041 [7]: glucosamine metabolism	1	1	312	7	12309	-3.93	0.0	1.7	0.87	Uap1
416	GO:0006044 [8]: N-acetylglucosamine metabolism	1	1	312	7	12309	-3.93	0.0	1.7	0.87	Uap1
417	GO:0042221 [6]: response to chemical substance	5	5	308	231	12085	-3.93	0.0	0.36	0.23	Ccl7 Cmkor1 Cxcl12 Cxcl15 Pnmt
418	GO:0043067 [5]: regulation of programmed cell death	4	4	309	206	12110	-3.95	0.0	0.26	0.17	Angptl4 Bcl10 Birc3 Btg2
419	GO:0009117 [6]: nucleotide metabolism	2	2	311	146	12170	-3.95	0.0	0.12	0.07	Enpp2 Npr1
420	GO:0016567 [9]: protein ubiquitination	4	4	309	117	12199	-3.96	0.0	1.04	0.58	Birc3 Cnot4 Rnf14 Siah2
421	GO:0045934 [6]: negative regulation of nucleobase, nucleoside, nucleotide and nucleic acid metabolism	4	4	309	118	12198	-3.96	0.0	1.03	0.57	Atpif1 Foxp1 Rnf134 Sirt1
422	GO:0042981 [6]: regulation of apoptosis	4	4	309	203	12113	-3.97	0.0	0.28	0.18	Angptl4 Bcl10 Birc3 Btg2
423	GO:0007167 [6]: enzyme linked receptor protein signaling pathway	3	3	310	175	12141	-3.97	0.0	0.2	0.12	Eng Flt3 Ptprm
424	GO:0006631 [6]: fatty acid metabolism	4	4	309	121	12195	-3.99	0.0	0.98	0.55	Cav1 Hadhsc Pecr Prkag2
425	GO:0006732 [6]: coenzyme metabolism	1	1	312	108	12208	-4.01	0.0	0.07	0.03	Gclc
426	GO:0010092 [5]: specification of organ identity	1	1	312	8	12308	-4.02	0.0	1.6	0.82	Fgf1
427	GO:0016569 [9]: covalent chromatin modification	1	1	312	8	12308	-4.02	0.0	1.6	0.82	Sirt1
428	GO:0016570 [10]: histone modification	1	1	312	8	12308	-4.02	0.0	1.6	0.82	Sirt1
429	GO:0019438 [6]: aromatic compound biosynthesis	1	1	312	8	12308	-4.02	0.0	1.6	0.82	Gch1
430	GO:0030258 [6]: lipid modification	1	1	312	8	12308	-4.02	0.0	1.6	0.82	Mulk
431	GO:0042559 [7]: pteridine and derivative biosynthesis	1	1	312	8	12308	-4.02	0.0	1.6	0.82	Gch1
432	GO:0045814 [4]: negative regulation of gene expression, epigenetic	1	1	312	8	12308	-4.02	0.0	1.6	0.82	Sirt1
433	GO:0051084 [8]: posttranslational protein folding	1	1	312	8	12308	-4.02	0.0	1.6	0.82	Hspa8
434	GO:0051085 [9]: chaperone cofactor dependent protein folding	1	1	312	8	12308	-4.02	0.0	1.6	0.82	Hspa8
435	GO:0000188 [8]: inactivation of MAPK	1	1	312	8	12308	-4.02	0.0	1.6	0.82	Cav1
436	GO:0001754 [5]: eye photoreceptor cell differentiation	1	1	312	8	12308	-4.02	0.0	1.6	0.82	Rpgrip1
437	GO:0001759 [4]: induction of an organ	1	1	312	8	12308	-4.02	0.0	1.6	0.82	Fgf1
438	GO:0006342 [5]: chromatin silencing	1	1	312	8	12308	-4.02	0.0	1.6	0.82	Sirt1
439	GO:0006957 [7]: complement activation, alternative pathway	1	1	312	8	12308	-4.02	0.0	1.6	0.82	Hc
440	GO:0007193 [9]: G-protein signaling, adenylate cyclase inhibiting pathway	1	1	312	8	12308	-4.02	0.0	1.6	0.82	Edg1
441	GO:0007276 [5]: gametogenesis	4	4	309	127	12189	-4.03	0.0	0.89	0.52	Crem Cxcl12 Sirt1 Styx
442	GO:0007389 [3]: pattern specification	4	4	309	130	12186	-4.04	0.0	0.85	0.5	Btg2 Foxh1 Hoxb7 Meox2
443	GO:0006865 [6]: amino acid transport	2	2	311	38	12278	-4.04	0.0	1.34	0.73	Slc12a6 Slc7a13
444	GO:0006417 [6]: regulation of protein biosynthesis	3	3	310	79	12237	-4.04	0.0	1.1	0.62	Irf1 Map2k3 Ppp1r15b
445	GO:0000279 [6]: M phase	2	2	311	137	12179	-4.06	0.0	0.15	0.08	Nedd9 Terf1
446	GO:0006520 [6]: amino acid metabolism	4	4	309	136	12180	-4.07	0.0	0.78	0.46	Gfpt2 Mat2a Tph1 Uroc1
447	GO:0009165 [6]: nucleotide biosynthesis	1	1	312	103	12213	-4.08	0.0	0.08	0.04	Npr1
448	GO:0015837 [5]: amine transport	2	2	311	40	12276	-4.08	0.0	1.27	0.71	Slc12a6 Slc7a13
449	GO:0006800 [5]: oxygen and reactive oxygen species metabolism	2	2	311	40	12276	-4.08	0.0	1.27	0.71	Fmo2 Ppp1r15b
450	GO:0001501 [5]: skeletal development	3	3	310	83	12233	-4.08	0.0	1.02	0.57	Adamts4 Prelp Ptn
451	GO:0051242 [5]: positive regulation of cellular physiological process	4	4	309	174	12142	-4.09	0.0	0.43	0.26	Cbll1 Cxcl12 Igh-6 Ptx3
452	GO:0009790 [3]: embryonic development	4	4	309	170	12146	-4.09	0.0	0.46	0.28	Foxh1 Meox2 Shank3 Thbd
453	GO:0042327 [7]: positive regulation of phosphorylation	1	1	312	9	12307	-4.1	0.0	1.5	0.77	Igh-6
454	GO:0042558 [6]: pteridine and derivative metabolism	1	1	312	9	12307	-4.1	0.0	1.5	0.77	Gch1
455	GO:0045937 [6]: positive regulation of phosphate metabolism	1	1	312	9	12307	-4.1	0.0	1.5	0.77	Igh-6
456	GO:0050731 [7]: positive regulation of peptidyl-tyrosine phosphorylation	1	1	312	9	12307	-4.1	0.0	1.5	0.77	Igh-6
457	GO:0051260 [8]: protein homooligomerization	1	1	312	9	12307	-4.1	0.0	1.5	0.77	Cav1
458	GO:0001570 [4]: vasculogenesis	1	1	312	9	12307	-4.1	0.0	1.5	0.77	Cited1
459	GO:0001708 [5]: cell fate specification	1	1	312	9	12307	-4.1	0.0	1.5	0.77	Psen2
460	GO:0006182 [8]: cGMP biosynthesis	1	1	312	9	12307	-4.1	0.0	1.5	0.77	Npr1
461	GO:0006401 [6]: RNA catabolism	1	1	312	9	12307	-4.1	0.0	1.5	0.77	Ppp1r8
462	GO:0007162 [5]: negative regulation of cell adhesion	1	1	312	9	12307	-4.1	0.0	1.5	0.77	Cbll1
463	GO:0016055 [6]: Wnt receptor signaling pathway	3	3	310	84	12232	-4.1	0.0	1.0	0.57	Apc2 Senp2 Tcf7l2
464	GO:0019953 [4]: sexual reproduction	4	4	309	152	12164	-4.1	0.0	0.61	0.37	Crem Cxcl12 Sirt1 Styx
465	GO:0000003 [3]: reproduction	4	4	309	152	12164	-4.1	0.0	0.61	0.37	Crem Cxcl12 Sirt1 Styx
466	GO:0042445 [5]: hormone metabolism	2	2	311	41	12275	-4.11	0.0	1.24	0.68	Tph1 Ttr
467	GO:0006820 [6]: anion transport	2	2	311	132	12184	-4.11	0.0	0.16	0.1	Clic4 Slc12a6
468	GO:0006956 [6]: complement activation	2	2	311	42	12274	-4.12	0.0	1.21	0.66	C6 Hc
469	GO:0006986 [5]: response to unfolded protein	2	2	311	42	12274	-4.12	0.0	1.21	0.66	Eif3s6ip Hspa8
470	GO:0045045 [5]: secretory pathway	1	1	312	100	12216	-4.13	0.0	0.08	0.04	Arhgap17
471	GO:0019318 [7]: hexose metabolism	3	3	310	89	12227	-4.14	0.0	0.92	0.52	Atf3 Atf4 Eno1
472	GO:0009719 [4]: response to endogenous stimulus	3	3	310	151	12165	-4.15	0.0	0.3	0.2	Btg2 Ercc8 Rad23a
473	GO:0000280 [7]: nuclear division	2	2	311	128	12188	-4.15	0.0	0.18	0.11	Nedd9 Terf1
474	GO:0005996 [6]: monosaccharide metabolism	3	3	310	91	12225	-4.15	0.0	0.88	0.51	Atf3 Atf4 Eno1
475	GO:0006281 [6]: DNA repair	2	2	311	126	12190	-4.16	0.0	0.19	0.11	Ercc8 Rad23a
476	GO:0006974 [5]: response to DNA damage stimulus	3	3	310	146	12170	-4.17	0.0	0.33	0.21	Btg2 Ercc8 Rad23a
477	GO:0008203 [7]: cholesterol metabolism	2	2	311	44	12272	-4.17	0.0	1.15	0.62	Mbtps1 Prkag2
478	GO:0030593 [7]: neutrophil chemotaxis	1	1	312	10	12306	-4.17	0.0	1.42	0.73	Cxcl15
479	GO:0042775 [8]: ATP synthesis coupled electron transport (sensu Eukaryota)	1	1	312	10	12306	-4.17	0.0	1.42	0.73	1110020P15Rik
480	GO:0046530 [4]: photoreceptor cell differentiation	1	1	312	10	12306	-4.17	0.0	1.42	0.73	Rpgrip1
481	GO:0051259 [7]: protein oligomerization	1	1	312	10	12306	-4.17	0.0	1.42	0.73	Cav1
482	GO:0000904 [4]: cellular morphogenesis during differentiation	1	1	312	10	12306	-4.17	0.0	1.42	0.73	Rpgrip1
483	GO:0006541 [8]: glutamine metabolism	1	1	312	10	12306	-4.17	0.0	1.42	0.73	Gfpt2
484	GO:0006638 [6]: neutral lipid metabolism	1	1	312	10	12306	-4.17	0.0	1.42	0.73	Cav1
485	GO:0006639 [6]: acylglycerol metabolism	1	1	312	10	12306	-4.17	0.0	1.42	0.73	Cav1
486	GO:0009225 [6]: nucleotide-sugar metabolism	1	1	312	10	12306	-4.17	0.0	1.42	0.73	Uap1
487	GO:0046649 [6]: lymphocyte activation	3	3	310	95	12221	-4.18	0.0	0.82	0.48	Cxcl12 Flt3 Igh-6
488	GO:0045859 [4]: regulation of protein kinase activity	2	2	311	45	12271	-4.19	0.0	1.12	0.62	Igh-6 Mapkbp1
489	GO:0002009 [4]: morphogenesis of an epithelium	2	2	311	45	12271	-4.19	0.0	1.12	0.62	Pcdh15 Shank3
490	GO:0048232 [6]: male gamete generation	3	3	310	97	12219	-4.19	0.0	0.79	0.47	Crem Sirt1 Styx
491	GO:0007283 [7]: spermatogenesis	3	3	310	97	12219	-4.19	0.0	0.79	0.47	Crem Sirt1 Styx
492	GO:0007169 [7]: transmembrane receptor protein tyrosine kinase signaling pathway	1	1	312	94	12222	-4.21	0.0	0.1	0.05	Flt3
493	GO:0000278 [6]: mitotic cell cycle	3	3	310	133	12183	-4.21	0.0	0.42	0.26	Itgb1 Nedd9 Terf1
494	GO:0016125 [6]: sterol metabolism	2	2	311	47	12269	-4.22	0.0	1.07	0.59	Mbtps1 Prkag2
495	GO:0006790 [5]: sulfur metabolism	2	2	311	47	12269	-4.22	0.0	1.07	0.59	Gclc Mat2a
496	GO:0000910 [5]: cytokinesis	3	3	310	107	12209	-4.23	0.0	0.66	0.39	Als2cr19 Cdc42 Ppp1cb
497	GO:0009618 [7]: response to pathogenic bacteria	1	1	312	11	12305	-4.23	0.0	1.35	0.73	Wasl
498	GO:0018955 [7]: phenanthrene metabolism	1	1	312	11	12305	-4.23	0.0	1.35	0.73	Pnmt
499	GO:0018958 [6]: phenol metabolism	1	1	312	11	12305	-4.23	0.0	1.35	0.73	Pnmt
500	GO:0030888 [7]: regulation of B-cell proliferation	1	1	312	11	12305	-4.23	0.0	1.35	0.73	Igh-6
501	GO:0042044 [5]: fluid transport	1	1	312	11	12305	-4.23	0.0	1.35	0.73	Aqp1
502	GO:0042136 [6]: neurotransmitter biosynthesis	1	1	312	11	12305	-4.23	0.0	1.35	0.73	Tph1
503	GO:0042773 [7]: ATP synthesis coupled electron transport	1	1	312	11	12305	-4.23	0.0	1.35	0.73	1110020P15Rik
504	GO:0045765 [7]: regulation of angiogenesis	1	1	312	11	12305	-4.23	0.0	1.35	0.73	Tek
505	GO:0046068 [8]: cGMP metabolism	1	1	312	11	12305	-4.23	0.0	1.35	0.73	Npr1
506	GO:0046486 [6]: glycerolipid metabolism	1	1	312	11	12305	-4.23	0.0	1.35	0.73	Cav1
507	GO:0050671 [7]: positive regulation of lymphocyte proliferation	1	1	312	11	12305	-4.23	0.0	1.35	0.73	Igh-6
508	GO:0000059 [8]: protein-nucleus import, docking	1	1	312	11	12305	-4.23	0.0	1.35	0.73	Ranbp5
509	GO:0001756 [4]: somitogenesis	1	1	312	11	12305	-4.23	0.0	1.35	0.73	Meox2
510	GO:0006100 [8]: tricarboxylic acid cycle intermediate metabolism	1	1	312	11	12305	-4.23	0.0	1.35	0.73	Mdh1
511	GO:0006376 [9]: mRNA splice site selection	1	1	312	11	12305	-4.23	0.0	1.35	0.73	Sfrs2
512	GO:0006584 [7]: catecholamine metabolism	1	1	312	11	12305	-4.23	0.0	1.35	0.73	Pnmt
513	GO:0006662 [5]: glycerol ether metabolism	1	1	312	11	12305	-4.23	0.0	1.35	0.73	Cav1
514	GO:0006833 [6]: water transport	1	1	312	11	12305	-4.23	0.0	1.35	0.73	Aqp1
515	GO:0008016 [5]: regulation of heart contraction rate	1	1	312	11	12305	-4.23	0.0	1.35	0.73	Gnai3
516	GO:0016052 [6]: carbohydrate catabolism	2	2	311	48	12268	-4.23	0.0	1.04	0.58	Eno1 Xlkd1
517	GO:0044275 [7]: cellular carbohydrate catabolism	2	2	311	48	12268	-4.23	0.0	1.04	0.58	Eno1 Xlkd1
518	GO:0046483 [5]: heterocycle metabolism	2	2	311	48	12268	-4.23	0.0	1.04	0.58	Mat2a Tph1
519	GO:0008285 [6]: negative regulation of cell proliferation	2	2	311	48	12268	-4.23	0.0	1.04	0.58	Cav1 Cherp
520	GO:0030097 [5]: hemopoiesis	3	3	310	106	12210	-4.23	0.0	0.67	0.39	Cxcl15 Flt3 Relb
521	GO:0006260 [6]: DNA replication	1	1	312	93	12223	-4.23	0.0	0.1	0.05	Rfc4
522	GO:0042127 [5]: regulation of cell proliferation	3	3	310	126	12190	-4.23	0.0	0.47	0.29	Cav1 Cherp Igh-6
523	GO:0016481 [7]: negative regulation of transcription	3	3	310	114	12202	-4.24	0.0	0.58	0.35	Foxp1 Rnf134 Sirt1
524	GO:0006633 [7]: fatty acid biosynthesis	2	2	311	50	12266	-4.26	0.0	0.99	0.56	Pecr Prkag2
525	GO:0015674 [7]: di-, tri-valent inorganic cation transport	2	2	311	113	12203	-4.28	0.0	0.25	0.15	Atp2a2 Cacnb1
526	GO:0015849 [5]: organic acid transport	2	2	311	52	12264	-4.29	0.0	0.95	0.54	Slc12a6 Slc7a13
527	GO:0046942 [6]: carboxylic acid transport	2	2	311	52	12264	-4.29	0.0	0.95	0.54	Slc12a6 Slc7a13
528	GO:0050778 [6]: positive regulation of immune response	2	2	311	52	12264	-4.29	0.0	0.95	0.54	Igh-6 Irf1
529	GO:0006821 [8]: chloride transport	2	2	311	52	12264	-4.29	0.0	0.95	0.54	Clic4 Slc12a6
530	GO:0016197 [6]: endosome transport	1	1	312	12	12304	-4.29	0.0	1.28	0.71	Igh-6
531	GO:0016458 [6]: gene silencing	1	1	312	12	12304	-4.29	0.0	1.28	0.71	Sirt1
532	GO:0019722 [7]: calcium-mediated signaling	1	1	312	12	12304	-4.29	0.0	1.28	0.71	Dscr1
533	GO:0042178 [6]: xenobiotic catabolism	1	1	312	12	12304	-4.29	0.0	1.28	0.71	Pnmt
534	GO:0042537 [6]: benzene and derivative metabolism	1	1	312	12	12304	-4.29	0.0	1.28	0.71	Pnmt
535	GO:0042698 [4]: menstrual cycle	1	1	312	12	12304	-4.29	0.0	1.28	0.71	Sirt1
536	GO:0006446 [8]: regulation of translational initiation	1	1	312	12	12304	-4.29	0.0	1.28	0.71	Ppp1r15b
537	GO:0006471 [8]: protein amino acid ADP-ribosylation	1	1	312	12	12304	-4.29	0.0	1.28	0.71	Tiparp
538	GO:0007292 [6]: female gamete generation	1	1	312	12	12304	-4.29	0.0	1.28	0.71	Sirt1
539	GO:0008277 [5]: regulation of G-protein coupled receptor protein signaling pathway	1	1	312	12	12304	-4.29	0.0	1.28	0.71	Ramp2
540	GO:0009795 [4]: embryonic morphogenesis	1	1	312	89	12227	-4.29	0.0	0.11	0.06	Shank3
541	GO:0007160 [5]: cell-matrix adhesion	2	2	311	53	12263	-4.3	0.0	0.92	0.52	Itgb1 Tek
542	GO:0015698 [7]: inorganic anion transport	2	2	311	110	12206	-4.3	0.0	0.26	0.17	Clic4 Slc12a6
543	GO:0019882 [5]: antigen presentation	2	2	311	54	12262	-4.31	0.0	0.9	0.52	Azgp1 Relb
544	GO:0016053 [6]: organic acid biosynthesis	2	2	311	56	12260	-4.33	0.0	0.86	0.5	Pecr Prkag2
545	GO:0046394 [7]: carboxylic acid biosynthesis	2	2	311	56	12260	-4.33	0.0	0.86	0.5	Pecr Prkag2
546	GO:0017015 [5]: regulation of transforming growth factor beta receptor signaling pathway	1	1	312	13	12303	-4.34	0.0	1.22	0.67	Eng
547	GO:0030574 [9]: collagen catabolism	1	1	312	13	12303	-4.34	0.0	1.22	0.67	Mmp19
548	GO:0006040 [6]: amino sugar metabolism	1	1	312	13	12303	-4.34	0.0	1.22	0.67	Uap1
549	GO:0007004 [9]: telomerase-dependent telomere maintenance	1	1	312	13	12303	-4.34	0.0	1.22	0.67	Terf1
550	GO:0007281 [6]: germ cell development	1	1	312	13	12303	-4.34	0.0	1.22	0.67	Cxcl12
551	GO:0007585 [4]: respiratory gaseous exchange	1	1	312	13	12303	-4.34	0.0	1.22	0.67	Adrb2
552	GO:0008202 [6]: steroid metabolism	2	2	311	103	12213	-4.34	0.0	0.3	0.2	Mbtps1 Prkag2
553	GO:0007229 [6]: integrin-mediated signaling pathway	2	2	311	59	12257	-4.36	0.0	0.8	0.47	Adamts4 Itgb1
554	GO:0019725 [4]: cell homeostasis	1	1	312	84	12232	-4.36	0.0	0.13	0.07	Cherp
555	GO:0016568 [8]: chromatin modification	1	1	312	83	12233	-4.37	0.0	0.13	0.07	Sirt1
556	GO:0006333 [8]: chromatin assembly or disassembly	1	1	312	83	12233	-4.37	0.0	0.13	0.07	H3f3b
557	GO:0009582 [6]: detection of abiotic stimulus	1	1	312	82	12234	-4.38	0.0	0.13	0.07	Pcdh15
558	GO:0030595 [6]: immune cell chemotaxis	1	1	312	14	12302	-4.38	0.0	1.16	0.63	Cxcl15
559	GO:0042100 [6]: B-cell proliferation	1	1	312	14	12302	-4.38	0.0	1.16	0.63	Igh-6
560	GO:0043087 [4]: regulation of GTPase activity	1	1	312	14	12302	-4.38	0.0	1.16	0.63	Git2
561	GO:0000096 [6]: sulfur amino acid metabolism	1	1	312	14	12302	-4.38	0.0	1.16	0.63	Mat2a
562	GO:0006479 [9]: protein amino acid methylation	1	1	312	14	12302	-4.38	0.0	1.16	0.63	Btg2
563	GO:0006595 [7]: polyamine metabolism	1	1	312	14	12302	-4.38	0.0	1.16	0.63	Oazin
564	GO:0006461 [7]: protein complex assembly	2	2	311	94	12222	-4.39	0.0	0.37	0.23	H3f3b Sfrs2
565	GO:0006486 [8]: protein amino acid glycosylation	2	2	311	64	12252	-4.39	0.0	0.71	0.41	B3galt6 Psen2
566	GO:0007218 [7]: neuropeptide signaling pathway	2	2	311	67	12249	-4.41	0.0	0.67	0.39	Apbb1ip Calca
567	GO:0000087 [7]: M phase of mitotic cell cycle	2	2	311	89	12227	-4.42	0.0	0.41	0.25	Nedd9 Terf1
568	GO:0050881 [5]: musculoskeletal movement	2	2	311	69	12247	-4.42	0.0	0.64	0.39	Pcdh15 Rpgrip1
569	GO:0050885 [6]: regulation of balance	2	2	311	69	12247	-4.42	0.0	0.64	0.39	Pcdh15 Rpgrip1
570	GO:0050953 [6]: sensory perception of light	2	2	311	69	12247	-4.42	0.0	0.64	0.39	Pcdh15 Rpgrip1
571	GO:0050957 [6]: equilibrioception	2	2	311	69	12247	-4.42	0.0	0.64	0.39	Pcdh15 Rpgrip1
572	GO:0007601 [7]: visual perception	2	2	311	69	12247	-4.42	0.0	0.64	0.39	Pcdh15 Rpgrip1
573	GO:0009101 [7]: glycoprotein biosynthesis	2	2	311	69	12247	-4.42	0.0	0.64	0.39	B3galt6 Psen2
574	GO:0007067 [8]: mitosis	2	2	311	88	12228	-4.42	0.0	0.42	0.26	Nedd9 Terf1
575	GO:0009890 [6]: negative regulation of biosynthesis	1	1	312	15	12301	-4.42	0.0	1.11	0.62	Cav1
576	GO:0030282 [6]: bone mineralization	1	1	312	15	12301	-4.42	0.0	1.11	0.62	Ptn
577	GO:0042828 [6]: response to pathogen	1	1	312	15	12301	-4.42	0.0	1.11	0.62	Wasl
578	GO:0046545 [5]: development of primary female sexual characteristics	1	1	312	15	12301	-4.42	0.0	1.11	0.62	Sirt1
579	GO:0046660 [4]: female sex differentiation	1	1	312	15	12301	-4.42	0.0	1.11	0.62	Sirt1
580	GO:0050764 [7]: regulation of phagocytosis	1	1	312	15	12301	-4.42	0.0	1.11	0.62	Ptx3
581	GO:0050766 [8]: positive regulation of phagocytosis	1	1	312	15	12301	-4.42	0.0	1.11	0.62	Ptx3
582	GO:0050871 [8]: positive regulation of B-cell activation	1	1	312	15	12301	-4.42	0.0	1.11	0.62	Igh-6
583	GO:0050900 [6]: immune cell migration	1	1	312	15	12301	-4.42	0.0	1.11	0.62	Cxcl15
584	GO:0001838 [5]: embryonic epithelial tube formation	1	1	312	15	12301	-4.42	0.0	1.11	0.62	Shank3
585	GO:0006487 [9]: N-linked glycosylation	1	1	312	15	12301	-4.42	0.0	1.11	0.62	Psen2
586	GO:0006749 [6]: glutathione metabolism	1	1	312	15	12301	-4.42	0.0	1.11	0.62	Gclc
587	GO:0007032 [6]: endosome organization and biogenesis	1	1	312	15	12301	-4.42	0.0	1.11	0.62	Igh-6
588	GO:0008585 [6]: female gonad development	1	1	312	15	12301	-4.42	0.0	1.11	0.62	Sirt1
589	GO:0009792 [4]: embryonic development (sensu Metazoa)	2	2	311	87	12229	-4.42	0.0	0.43	0.26	Foxh1 Meox2
590	GO:0009617 [6]: response to bacteria	2	2	311	70	12246	-4.42	0.0	0.62	0.37	Defb11 Wasl
591	GO:0050879 [4]: organismal movement	2	2	311	70	12246	-4.42	0.0	0.62	0.37	Pcdh15 Rpgrip1
592	GO:0006913 [6]: nucleocytoplasmic transport	1	1	312	79	12237	-4.42	0.0	0.14	0.08	Ranbp5
593	GO:0019932 [6]: second-messenger-mediated signaling	2	2	311	81	12235	-4.43	0.0	0.49	0.3	Dscr1 Edg1
594	GO:0045892 [8]: negative regulation of transcription, DNA-dependent	2	2	311	77	12239	-4.43	0.0	0.53	0.33	Rnf134 Sirt1
595	GO:0009100 [7]: glycoprotein metabolism	2	2	311	74	12242	-4.43	0.0	0.57	0.35	B3galt6 Psen2
596	GO:0006816 [8]: calcium ion transport	2	2	311	76	12240	-4.43	0.0	0.55	0.33	Atp2a2 Cacnb1
597	GO:0007586 [4]: digestion	1	1	312	16	12300	-4.46	0.0	1.06	0.58	Prss2
598	GO:0008213 [8]: protein amino acid alkylation	1	1	312	16	12300	-4.46	0.0	1.06	0.58	Btg2
599	GO:0009791 [3]: post-embryonic development	1	1	312	17	12299	-4.49	0.0	1.01	0.57	Sirt1
600	GO:0009799 [4]: determination of symmetry	1	1	312	17	12299	-4.49	0.0	1.01	0.57	Foxh1
601	GO:0009855 [5]: determination of bilateral symmetry	1	1	312	17	12299	-4.49	0.0	1.01	0.57	Foxh1
602	GO:0035282 [3]: segmentation	1	1	312	17	12299	-4.49	0.0	1.01	0.57	Meox2
603	GO:0000245 [8]: spliceosome assembly	1	1	312	17	12299	-4.49	0.0	1.01	0.57	Sfrs2
604	GO:0007259 [7]: JAK-STAT cascade	1	1	312	17	12299	-4.49	0.0	1.01	0.57	Pias1
605	GO:0007368 [6]: determination of left/right symmetry	1	1	312	17	12299	-4.49	0.0	1.01	0.57	Foxh1
606	GO:0007612 [4]: learning	1	1	312	17	12299	-4.49	0.0	1.01	0.57	Ptn
607	GO:0051188 [6]: cofactor biosynthesis	1	1	312	72	12244	-4.5	0.0	0.17	0.11	Gclc
608	GO:0050801 [4]: ion homeostasis	1	1	312	71	12245	-4.51	0.0	0.18	0.11	Cherp
609	GO:0006873 [5]: cell ion homeostasis	1	1	312	71	12245	-4.51	0.0	0.18	0.11	Cherp
610	GO:0009880 [4]: embryonic pattern specification	1	1	312	18	12298	-4.52	0.0	0.97	0.55	Meox2
611	GO:0015749 [6]: monosaccharide transport	1	1	312	18	12298	-4.52	0.0	0.97	0.55	Yes1
612	GO:0015758 [8]: glucose transport	1	1	312	18	12298	-4.52	0.0	0.97	0.55	Yes1
613	GO:0016331 [5]: morphogenesis of embryonic epithelium	1	1	312	18	12298	-4.52	0.0	0.97	0.55	Shank3
614	GO:0008645 [7]: hexose transport	1	1	312	18	12298	-4.52	0.0	0.97	0.55	Yes1
615	GO:0006399 [6]: tRNA metabolism	1	1	312	70	12246	-4.53	0.0	0.18	0.11	Qtrtd1
616	GO:0019221 [6]: cytokine and chemokine mediated signaling pathway	1	1	312	19	12297	-4.55	0.0	0.93	0.53	Il1r1
617	GO:0006874 [8]: calcium ion homeostasis	1	1	312	19	12297	-4.55	0.0	0.93	0.53	Cherp
618	GO:0007185 [7]: transmembrane receptor protein tyrosine phosphatase signaling pathway	1	1	312	19	12297	-4.55	0.0	0.93	0.53	Ptprm
619	GO:0007498 [3]: mesoderm development	1	1	312	19	12297	-4.55	0.0	0.93	0.53	Ppp2ca
620	GO:0016042 [5]: lipid catabolism	1	1	312	68	12248	-4.56	0.0	0.19	0.12	Pla2g2d
621	GO:0042098 [6]: T-cell proliferation	1	1	312	20	12296	-4.56	0.0	0.89	0.52	Cxcl12
622	GO:0042133 [5]: neurotransmitter metabolism	1	1	312	20	12296	-4.56	0.0	0.89	0.52	Tph1
623	GO:0042446 [6]: hormone biosynthesis	1	1	312	20	12296	-4.56	0.0	0.89	0.52	Tph1
624	GO:0050670 [6]: regulation of lymphocyte proliferation	1	1	312	20	12296	-4.56	0.0	0.89	0.52	Igh-6
625	GO:0051241 [5]: negative regulation of organismal physiological process	1	1	312	20	12296	-4.56	0.0	0.89	0.52	Cav1
626	GO:0000723 [8]: telomere maintenance	1	1	312	20	12296	-4.56	0.0	0.89	0.52	Terf1
627	GO:0006695 [8]: cholesterol biosynthesis	1	1	312	20	12296	-4.56	0.0	0.89	0.52	Prkag2
628	GO:0009064 [7]: glutamine family amino acid metabolism	1	1	312	20	12296	-4.56	0.0	0.89	0.52	Gfpt2
629	GO:0009072 [6]: aromatic amino acid family metabolism	1	1	312	20	12296	-4.56	0.0	0.89	0.52	Tph1
630	GO:0030003 [6]: cation homeostasis	1	1	312	67	12249	-4.57	0.0	0.2	0.12	Cherp
631	GO:0051169 [6]: nuclear transport	1	1	312	67	12249	-4.57	0.0	0.2	0.12	Ranbp5
632	GO:0042742 [6]: defense response to bacteria	1	1	312	64	12252	-4.59	0.0	0.22	0.13	Defb11
633	GO:0042108 [8]: positive regulation of cytokine biosynthesis	1	1	312	21	12295	-4.59	0.0	0.86	0.5	Irf1
634	GO:0000187 [6]: activation of MAPK	1	1	312	21	12295	-4.59	0.0	0.86	0.5	Igh-6
635	GO:0001819 [7]: positive regulation of cytokine production	1	1	312	21	12295	-4.59	0.0	0.86	0.5	Irf1
636	GO:0007515 [5]: lymph gland development	1	1	312	21	12295	-4.59	0.0	0.86	0.5	Nfkb2
637	GO:0000122 [9]: negative regulation of transcription from Pol II promoter	1	1	312	63	12253	-4.6	0.0	0.22	0.14	Rnf134
638	GO:0009108 [7]: coenzyme biosynthesis	1	1	312	63	12253	-4.6	0.0	0.22	0.14	Gclc
639	GO:0016126 [7]: sterol biosynthesis	1	1	312	22	12294	-4.61	0.0	0.82	0.48	Prkag2
640	GO:0045137 [4]: development of primary sexual characteristics	1	1	312	22	12294	-4.61	0.0	0.82	0.48	Sirt1
641	GO:0050730 [6]: regulation of peptidyl-tyrosine phosphorylation	1	1	312	22	12294	-4.61	0.0	0.82	0.48	Igh-6
642	GO:0050864 [7]: regulation of B-cell activation	1	1	312	22	12294	-4.61	0.0	0.82	0.48	Igh-6
643	GO:0001764 [6]: neuronal migration	1	1	312	22	12294	-4.61	0.0	0.82	0.48	Nr2f2
644	GO:0006099 [8]: tricarboxylic acid cycle	1	1	312	22	12294	-4.61	0.0	0.82	0.48	Mdh1
645	GO:0008360 [5]: regulation of cell shape	1	1	312	22	12294	-4.61	0.0	0.82	0.48	Palm
646	GO:0008406 [5]: gonad development	1	1	312	22	12294	-4.61	0.0	0.82	0.48	Sirt1
647	GO:0009190 [7]: cyclic nucleotide biosynthesis	1	1	312	22	12294	-4.61	0.0	0.82	0.48	Npr1
648	GO:0006334 [8]: nucleosome assembly	1	1	312	61	12255	-4.61	0.0	0.24	0.15	H3f3b
649	GO:0007178 [7]: transmembrane receptor protein serine/threonine kinase signaling pathway	1	1	312	61	12255	-4.61	0.0	0.24	0.15	Eng
650	GO:0019439 [6]: aromatic compound catabolism	1	1	312	23	12293	-4.62	0.0	0.79	0.47	Pnmt
651	GO:0006919 [6]: caspase activation	1	1	312	23	12293	-4.62	0.0	0.79	0.47	Bcl10
652	GO:0007266 [7]: Rho protein signal transduction	1	1	312	23	12293	-4.62	0.0	0.79	0.47	Cdc42
653	GO:0009888 [5]: histogenesis	1	1	312	60	12256	-4.63	0.0	0.24	0.15	Ppp2ca
654	GO:0018193 [8]: peptidyl-amino acid modification	1	1	312	60	12256	-4.63	0.0	0.24	0.15	Igh-6
655	GO:0043280 [5]: positive regulation of caspase activity	1	1	312	24	12292	-4.64	0.0	0.76	0.45	Bcl10
656	GO:0043281 [4]: regulation of caspase activity	1	1	312	24	12292	-4.64	0.0	0.76	0.45	Bcl10
657	GO:0000082 [7]: G1/S transition of mitotic cell cycle	1	1	312	24	12292	-4.64	0.0	0.76	0.45	Itgb1
658	GO:0006909 [7]: phagocytosis	1	1	312	24	12292	-4.64	0.0	0.76	0.45	Ptx3
659	GO:0030324 [5]: lung development	1	1	312	25	12291	-4.65	0.0	0.73	0.43	Fgf1
660	GO:0045727 [7]: positive regulation of protein biosynthesis	1	1	312	25	12291	-4.65	0.0	0.73	0.43	Irf1
661	GO:0001932 [8]: regulation of protein amino acid phosphorylation	1	1	312	25	12291	-4.65	0.0	0.73	0.43	Igh-6
662	GO:0006805 [5]: xenobiotic metabolism	1	1	312	25	12291	-4.65	0.0	0.73	0.43	Pnmt
663	GO:0009410 [7]: response to xenobiotic stimulus	1	1	312	25	12291	-4.65	0.0	0.73	0.43	Pnmt
664	GO:0030323 [4]: respiratory tube development	1	1	312	26	12290	-4.67	0.0	0.71	0.41	Fgf1
665	GO:0006979 [5]: response to oxidative stress	1	1	312	26	12290	-4.67	0.0	0.71	0.41	Ppp1r15b
666	GO:0007249 [7]: I-kappaB kinase/NF-kappaB cascade	1	1	312	26	12290	-4.67	0.0	0.71	0.41	Bcl10
667	GO:0043009 [5]: embryonic development (sensu Vertebrata)	1	1	312	55	12261	-4.67	0.0	0.28	0.18	Meox2
668	GO:0016582 [9]: non-covalent chromatin modification	1	1	312	27	12289	-4.68	0.0	0.68	0.4	Sirt1
669	GO:0030182 [4]: neuron differentiation	1	1	312	27	12289	-4.68	0.0	0.68	0.4	Btg2
670	GO:0006338 [10]: chromatin remodeling	1	1	312	27	12289	-4.68	0.0	0.68	0.4	Sirt1
671	GO:0007519 [6]: myogenesis	1	1	312	27	12289	-4.68	0.0	0.68	0.4	Sirt1
672	GO:0008033 [7]: tRNA processing	1	1	312	27	12289	-4.68	0.0	0.68	0.4	Qtrtd1
673	GO:0009187 [7]: cyclic nucleotide metabolism	1	1	312	27	12289	-4.68	0.0	0.68	0.4	Npr1
674	GO:0009408 [5]: response to heat	1	1	312	27	12289	-4.68	0.0	0.68	0.4	Hspa8
675	GO:0006694 [7]: steroid biosynthesis	1	1	312	53	12263	-4.68	0.0	0.3	0.2	Prkag2
676	GO:0006875 [7]: metal ion homeostasis	1	1	312	52	12264	-4.68	0.0	0.31	0.2	Cherp
677	GO:0006887 [6]: exocytosis	1	1	312	52	12264	-4.68	0.0	0.31	0.2	Arhgap17
678	GO:0007179 [8]: transforming growth factor beta receptor signaling pathway	1	1	312	52	12264	-4.68	0.0	0.31	0.2	Eng
679	GO:0019220 [6]: regulation of phosphate metabolism	1	1	312	28	12288	-4.69	0.0	0.66	0.39	Igh-6
680	GO:0042325 [7]: regulation of phosphorylation	1	1	312	28	12288	-4.69	0.0	0.66	0.39	Igh-6
681	GO:0051174 [5]: regulation of phosphorus metabolism	1	1	312	28	12288	-4.69	0.0	0.66	0.39	Igh-6
682	GO:0005977 [8]: glycogen metabolism	1	1	312	28	12288	-4.69	0.0	0.66	0.39	Ppp1cb
683	GO:0006073 [7]: glucan metabolism	1	1	312	28	12288	-4.69	0.0	0.66	0.39	Ppp1cb
684	GO:0006364 [7]: rRNA processing	1	1	312	28	12288	-4.69	0.0	0.66	0.39	Exosc1
685	GO:0006958 [7]: complement activation, classical pathway	1	1	312	28	12288	-4.69	0.0	0.66	0.39	Hc
686	GO:0046849 [4]: bone remodeling	1	1	312	51	12265	-4.7	0.0	0.32	0.2	Ptn
687	GO:0009451 [6]: RNA modification	1	1	312	51	12265	-4.7	0.0	0.32	0.2	Qtrtd1
688	GO:0030333 [5]: antigen processing	1	1	312	50	12266	-4.7	0.0	0.32	0.21	Igh-6
689	GO:0006916 [8]: anti-apoptosis	1	1	312	50	12266	-4.7	0.0	0.32	0.21	Birc3
690	GO:0050954 [6]: sensory perception of mechanical stimulus	1	1	312	49	12267	-4.7	0.0	0.33	0.21	Pcdh15
691	GO:0050982 [7]: detection of mechanical stimulus	1	1	312	49	12267	-4.7	0.0	0.33	0.21	Pcdh15
692	GO:0016072 [6]: rRNA metabolism	1	1	312	30	12286	-4.71	0.0	0.61	0.37	Exosc1
693	GO:0006261 [7]: DNA-dependent DNA replication	1	1	312	30	12286	-4.71	0.0	0.61	0.37	Rfc4
694	GO:0006730 [5]: one-carbon compound metabolism	1	1	312	30	12286	-4.71	0.0	0.61	0.37	Mat2a
695	GO:0007254 [8]: JNK cascade	1	1	312	30	12286	-4.71	0.0	0.61	0.37	Mapkbp1
696	GO:0006112 [7]: energy reserve metabolism	1	1	312	31	12285	-4.71	0.0	0.59	0.36	Ppp1cb
697	GO:0017038 [6]: protein import	1	1	312	48	12268	-4.72	0.0	0.34	0.22	Ranbp5
698	GO:0035239 [4]: tube morphogenesis	1	1	312	33	12283	-4.72	0.0	0.55	0.34	Shank3
699	GO:0048468 [3]: cell development	1	1	312	33	12283	-4.72	0.0	0.55	0.34	Rpgrip1
700	GO:0007188 [8]: G-protein signaling, coupled to cAMP nucleotide second messenger	1	1	312	33	12283	-4.72	0.0	0.55	0.34	Edg1
701	GO:0030005 [7]: di-, tri-valent inorganic cation homeostasis	1	1	312	47	12269	-4.72	0.0	0.36	0.23	Cherp
702	GO:0030098 [4]: lymphocyte differentiation	1	1	312	47	12269	-4.72	0.0	0.36	0.23	Flt3
703	GO:0042110 [7]: T-cell activation	1	1	312	47	12269	-4.72	0.0	0.36	0.23	Cxcl12
704	GO:0008284 [6]: positive regulation of cell proliferation	1	1	312	47	12269	-4.72	0.0	0.36	0.23	Igh-6
705	GO:0044264 [6]: cellular polysaccharide metabolism	1	1	312	32	12284	-4.72	0.0	0.57	0.35	Ppp1cb
706	GO:0050867 [6]: positive regulation of cell activation	1	1	312	32	12284	-4.72	0.0	0.57	0.35	Igh-6
707	GO:0051251 [7]: positive regulation of lymphocyte activation	1	1	312	32	12284	-4.72	0.0	0.57	0.35	Igh-6
708	GO:0008652 [7]: amino acid biosynthesis	1	1	312	32	12284	-4.72	0.0	0.57	0.35	Mat2a
709	GO:0009266 [6]: response to temperature	1	1	312	32	12284	-4.72	0.0	0.57	0.35	Hspa8
710	GO:0001503 [5]: ossification	1	1	312	46	12270	-4.72	0.0	0.37	0.23	Ptn
711	GO:0009310 [6]: amine catabolism	1	1	312	46	12270	-4.72	0.0	0.37	0.23	Uroc1
712	GO:0006400 [7]: tRNA modification	1	1	312	43	12273	-4.73	0.0	0.4	0.25	Qtrtd1
713	GO:0007548 [3]: sex differentiation	1	1	312	35	12281	-4.73	0.0	0.52	0.32	Sirt1
714	GO:0001505 [7]: regulation of neurotransmitter levels	1	1	312	45	12271	-4.73	0.0	0.38	0.24	Tph1
715	GO:0001654 [5]: eye morphogenesis	1	1	312	45	12271	-4.73	0.0	0.38	0.24	Rpgrip1
716	GO:0005976 [5]: polysaccharide metabolism	1	1	312	34	12282	-4.73	0.0	0.54	0.33	Ppp1cb
717	GO:0006096 [8]: glycolysis	1	1	312	34	12282	-4.73	0.0	0.54	0.33	Eno1
718	GO:0006413 [8]: translational initiation	1	1	312	34	12282	-4.73	0.0	0.54	0.33	Ppp1r15b
719	GO:0008643 [5]: carbohydrate transport	1	1	312	34	12282	-4.73	0.0	0.54	0.33	Yes1
720	GO:0045165 [4]: cell fate commitment	1	1	312	36	12280	-4.73	0.0	0.5	0.3	Psen2
721	GO:0042113 [7]: B-cell activation	1	1	312	44	12272	-4.73	0.0	0.39	0.25	Igh-6
722	GO:0050865 [5]: regulation of cell activation	1	1	312	44	12272	-4.73	0.0	0.39	0.25	Igh-6
723	GO:0051170 [7]: nuclear import	1	1	312	44	12272	-4.73	0.0	0.39	0.25	Ranbp5
724	GO:0051249 [6]: regulation of lymphocyte activation	1	1	312	44	12272	-4.73	0.0	0.39	0.25	Igh-6
725	GO:0006606 [7]: protein-nucleus import	1	1	312	44	12272	-4.73	0.0	0.39	0.25	Ranbp5
726	GO:0007605 [7]: perception of sound	1	1	312	44	12272	-4.73	0.0	0.39	0.25	Pcdh15
727	GO:0018108 [9]: peptidyl-tyrosine phosphorylation	1	1	312	40	12276	-4.73	0.0	0.44	0.27	Igh-6
728	GO:0018212 [9]: peptidyl-tyrosine modification	1	1	312	40	12276	-4.73	0.0	0.44	0.27	Igh-6
729	GO:0006445 [7]: regulation of translation	1	1	312	40	12276	-4.73	0.0	0.44	0.27	Ppp1r15b
730	GO:0019320 [8]: hexose catabolism	1	1	312	41	12275	-4.73	0.0	0.43	0.26	Eno1
731	GO:0046164 [6]: alcohol catabolism	1	1	312	41	12275	-4.73	0.0	0.43	0.26	Eno1
732	GO:0046365 [7]: monosaccharide catabolism	1	1	312	41	12275	-4.73	0.0	0.43	0.26	Eno1
733	GO:0006007 [9]: glucose catabolism	1	1	312	41	12275	-4.73	0.0	0.43	0.26	Eno1
734	GO:0019935 [7]: cyclic-nucleotide-mediated signaling	1	1	312	42	12274	-4.73	0.0	0.41	0.26	Edg1
735	GO:0030099 [4]: myeloid blood cell differentiation	1	1	312	42	12274	-4.73	0.0	0.41	0.26	Relb
736	GO:0030198 [4]: extracellular matrix organization and biogenesis	1	1	312	37	12279	-4.73	0.0	0.49	0.3	Aplp2
737	GO:0043062 [3]: extracellular structure organization and biogenesis	1	1	312	37	12279	-4.73	0.0	0.49	0.3	Aplp2
738	GO:0006119 [6]: oxidative phosphorylation	1	1	312	37	12279	-4.73	0.0	0.49	0.3	1110020P15Rik
739	GO:0007187 [7]: G-protein signaling, coupled to cyclic nucleotide second messenger	1	1	312	37	12279	-4.73	0.0	0.49	0.3	Edg1
740	GO:0007626 [3]: locomotory behavior	1	1	312	37	12279	-4.73	0.0	0.49	0.3	Pcdh15
741	GO:0019933 [8]: cAMP-mediated signaling	1	1	312	38	12278	-4.74	0.0	0.47	0.29	Edg1
742	GO:0008632 [7]: apoptotic program	1	1	312	38	12278	-4.74	0.0	0.47	0.29	Bcl10
743	GO:0009063 [7]: amino acid catabolism	1	1	312	38	12278	-4.74	0.0	0.47	0.29	Uroc1
744	GO:0000226 [8]: microtubule cytoskeleton organization and biogenesis	1	1	312	39	12277	-4.74	0.0	0.46	0.28	Mtap1b
