# Supplementary material for: A genomic analysis of mouse models of breast cancer reveals molecular features of mouse models and relationships to human breast cancer
Source: Breast Cancer Res. 2014 Jun 5;16(3):R59. doi: 10.1186/bcr3672 (PMC4078930; doi:10.1186/bcr3672)
Supplement: Additional file 3 — Fold change values organized by mouse tumor model type comparing the mouse model to normal mammary gland. [file bcr3672-S3.zip › Additional_File_3/Brg1_vs_nmlMammary/AdditionalFile63_Brg1_vs_nmlMammary/Downregulated_gather_kegg_130812.txt]

#	Annotation	Total Genes With Ann	Your Genes (With Ann)	Your Genes (No Ann)	Genome (With Ann)	Genome (No Ann)	ln(Bayes factor)	neg ln(p value)	FE: neg ln(p value)	FE: neg ln(FDR)	Genes
1	path:mmu04520: Adherens junction	8	8	82	66	2363	1.27	5.44	5.47	1.5	Catna1 Cdc42 Iqgap1 Ptprm Rac1 Tcf7l2 Wasl Yes1
2	path:mmu00930: Caprolactam degradation	3	3	87	9	2420	0.48	4.63	4.87	1.5	Hadh2 Hadhsc Sirt1
3	path:mmu05020: Parkinson's disease	3	3	87	14	2415	-0.48	0.0	3.87	0.91	Ubb Ube1x Ube1y1
4	path:mmu04610: Complement and coagulation cascades	6	6	84	62	2367	-0.7	0.0	3.43	0.8	C6 Fgb Fgg Hc Mcp Thbd
5	path:mmu04010: MAPK signaling pathway	13	13	77	218	2211	-1.02	0.0	2.76	0.49	Atf4 Cdc42 Dusp1 Fgf1 Hspa8 Il1r1 Map2k3 Nfkb2 Pla2g2d Prkx Rac1 Rasgrf2 Srf
6	path:mmu04080: Neuroactive ligand-receptor interaction	5	5	85	273	2156	-1.07	0.0	0.02	0.02	Adrb2 Edg1 Gzma Hrh3 Tacr2
7	path:mmu00062: Fatty acid biosynthesis (path 2)	2	2	88	7	2422	-1.14	0.0	3.25	0.8	Hadh2 Hadhsc
8	path:mmu04210: Apoptosis	6	6	84	83	2346	-1.63	0.0	2.35	0.26	Birc3 Capn7 Csf2rb2 Il1r1 Nfkb2 Prkar1b
9	path:mmu04310: Wnt signaling pathway	8	8	82	133	2296	-1.76	0.0	2.06	0.26	Apc2 Fosl1 Ppp2ca Prkx Rac1 Senp2 Sox17 Tcf7l2
10	path:mmu00770: Pantothenate and CoA biosynthesis	2	2	88	14	2415	-2.09	0.0	2.21	0.26	Enpp2 Sirt1
11	path:mmu04510: Focal adhesion	10	10	80	204	2225	-2.1	0.0	1.47	0.26	Birc3 Capn7 Cav1 Cdc42 Hgf Itgb1 Lamc1 Ppp1cb Rac1 Tln1
12	path:mmu00480: Glutathione metabolism	3	3	87	33	2396	-2.15	0.0	2.0	0.26	Gclc Gstm1 Gstm2
13	path:mmu00251: Glutamate metabolism	2	2	88	17	2412	-2.34	0.0	1.92	0.26	Gclc Gfpt2
14	path:mmu04060: Cytokine-cytokine receptor interaction	10	10	80	230	2199	-2.35	0.0	1.04	0.26	Ccl7 Cntfr Csf2rb2 Cxcl1 Cxcl12 Cxcl15 Flt3 Hgf Ifnar2 Il1r1
15	path:mmu04020: Calcium signaling pathway	5	5	85	176	2253	-2.58	0.0	0.24	0.15	Adrb2 Atp2a2 Nfkb2 Prkx Tacr2
16	path:mmu00380: Tryptophan metabolism	4	4	86	71	2358	-2.59	0.0	1.28	0.26	Hadh2 Hadhsc Hrmt1l3 Tph1
17	path:mmu00340: Histidine metabolism	2	2	88	24	2405	-2.73	0.0	1.44	0.26	Hrmt1l3 Uroc1
18	path:mmu04540: Gap junction	4	4	86	80	2349	-2.73	0.0	1.04	0.26	Gnai3 Npr1 Prkx Tuba1
19	path:mmu04530: Tight junction	5	5	85	118	2311	-2.74	0.0	0.8	0.26	Catna1 Cdc42 Gnai3 Ppp2ca Yes1
20	path:mmu00530: Aminosugars metabolism	2	2	88	25	2404	-2.77	0.0	1.38	0.26	Gfpt2 Uap1
21	path:mmu04910: Insulin signaling pathway	5	5	85	128	2301	-2.78	0.0	0.65	0.26	Ppp1cb Prkag2 Prkar1b Prkx Rps6
22	path:mmu00532: Chondroitin / Heparan sulfate biosynthesis	2	2	88	26	2403	-2.81	0.0	1.33	0.26	B3galt6 B3gat1
23	path:mmu04620: Toll-like receptor signaling pathway	4	4	86	90	2339	-2.82	0.0	0.83	0.26	Ifnar2 Map2k3 Nfkb2 Rac1
24	path:mmu00190: Oxidative phosphorylation	3	3	87	112	2317	-2.83	0.0	0.24	0.15	1110020P15Rik Ndufs8 Uqcrc2
25	path:mmu00230: Purine metabolism	3	3	87	105	2324	-2.9	0.0	0.28	0.16	Enpp2 Npr1 Pde4b
26	path:mmu00280: Valine, leucine and isoleucine degradation	2	2	88	30	2399	-2.94	0.0	1.15	0.26	Hadh2 Hadhsc
27	path:mmu04512: ECM-receptor interaction	3	3	87	81	2348	-3.02	0.0	0.54	0.26	Cd36 Itgb1 Lamc1
28	path:mmu00650: Butanoate metabolism	2	2	88	35	2394	-3.05	0.0	0.96	0.26	Hadh2 Hadhsc
29	path:mmu00350: Tyrosine metabolism	2	2	88	38	2391	-3.1	0.0	0.86	0.26	Hrmt1l3 Pnmt
30	path:mmu00400: Phenylalanine, tyrosine and tryptophan biosynthesis	1	1	89	9	2420	-3.12	0.0	1.19	0.26	Eno1
31	path:mmu00630: Glyoxylate and dicarboxylate metabolism	1	1	89	9	2420	-3.12	0.0	1.19	0.26	Mdh1
32	path:mmu00720: Reductive carboxylate cycle (CO2 fixation)	1	1	89	9	2420	-3.12	0.0	1.19	0.26	Mdh1
33	path:mmu00310: Lysine degradation	2	2	88	42	2387	-3.15	0.0	0.75	0.26	Hadh2 Hadhsc
34	path:mmu00632: Benzoate degradation via CoA ligation	2	2	88	43	2386	-3.15	0.0	0.73	0.26	Hadh2 Hadhsc
35	path:mmu00440: Aminophosphonate metabolism	1	1	89	10	2419	-3.18	0.0	1.11	0.26	Hrmt1l3
36	path:mmu00626: Nitrobenzene degradation	1	1	89	10	2419	-3.18	0.0	1.11	0.26	Hrmt1l3
37	path:mmu05060: Prion disease	1	1	89	10	2419	-3.18	0.0	1.11	0.26	Lamc1
38	path:mmu00760: Nicotinate and nicotinamide metabolism	2	2	88	49	2380	-3.19	0.0	0.6	0.26	Enpp2 Sirt1
39	path:mmu00071: Fatty acid metabolism	2	2	88	52	2377	-3.2	0.0	0.54	0.26	Hadh2 Hadhsc
40	path:mmu00564: Glycerophospholipid metabolism	1	1	89	52	2377	-3.22	0.0	0.15	0.14	Pla2g2d
41	path:mmu00740: Riboflavin metabolism	1	1	89	11	2418	-3.23	0.0	1.04	0.26	Enpp2
42	path:mmu04340: Hedgehog signaling pathway	1	1	89	50	2379	-3.26	0.0	0.17	0.14	Prkx
43	path:mmu00010: Glycolysis / Gluconeogenesis	1	1	89	49	2380	-3.28	0.0	0.17	0.14	Eno1
44	path:mmu04330: Notch signaling pathway	1	1	89	49	2380	-3.28	0.0	0.17	0.14	Psen2
45	path:mmu04710: Circadian rhythm	1	1	89	12	2417	-3.28	0.0	0.97	0.26	Cry1
46	path:mmu00790: Folate biosynthesis	1	1	89	13	2416	-3.31	0.0	0.92	0.26	Gch1
47	path:mmu05030: Amyotrophic lateral sclerosis (ALS)	1	1	89	16	2413	-3.4	0.0	0.77	0.26	Ssr4
48	path:mmu00450: Selenoamino acid metabolism	1	1	89	17	2412	-3.42	0.0	0.73	0.26	Hrmt1l3
49	path:mmu00604: Ganglioside biosynthesis	1	1	89	18	2411	-3.44	0.0	0.69	0.26	Slc33a1
50	path:mmu00710: Carbon fixation	1	1	89	19	2410	-3.45	0.0	0.66	0.26	Mdh1
51	path:mmu00561: Glycerolipid metabolism	1	1	89	34	2395	-3.47	0.0	0.32	0.18	Mgll
52	path:mmu00600: Glycosphingolipid metabolism	1	1	89	33	2396	-3.47	0.0	0.34	0.18	Sptlc1
53	path:mmu00590: Prostaglandin and leukotriene metabolism	1	1	89	32	2397	-3.48	0.0	0.35	0.18	Pla2g2d
54	path:mmu00620: Pyruvate metabolism	1	1	89	32	2397	-3.48	0.0	0.35	0.18	Mdh1
55	path:mmu05010: Alzheimer's disease	1	1	89	22	2407	-3.49	0.0	0.56	0.26	Psen2
56	path:mmu00150: Androgen and estrogen metabolism	1	1	89	31	2398	-3.49	0.0	0.37	0.18	Hrmt1l3
57	path:mmu00020: Citrate cycle (TCA cycle)	1	1	89	23	2406	-3.49	0.0	0.54	0.26	Mdh1
58	path:mmu00500: Starch and sucrose metabolism	1	1	89	29	2400	-3.5	0.0	0.41	0.18	Enpp2
