# Supplementary material for: A genomic analysis of mouse models of breast cancer reveals molecular features of mouse models and relationships to human breast cancer
Source: Breast Cancer Res. 2014 Jun 5;16(3):R59. doi: 10.1186/bcr3672 (PMC4078930; doi:10.1186/bcr3672)
Supplement: Additional file 3 — Fold change values organized by mouse tumor model type comparing the mouse model to normal mammary gland. [file bcr3672-S3.zip › Additional_File_3/Brg1_vs_nmlMammary/AdditionalFile63_Brg1_vs_nmlMammary/Downregulated_gather_transfac_130812.txt]

#	Annotation	Total Genes With Ann	Your Genes (With Ann)	Your Genes (No Ann)	Genome (With Ann)	Genome (No Ann)	ln(Bayes factor)	neg ln(p value)	FE: neg ln(p value)	FE: neg ln(FDR)	Genes
1	V$E2F1_Q6: E2F-1	237	237	128	8107	7699	10.75	12.62	15.83	9.99	2410018G23Rik 2410030J07Rik 2610020N02Rik 2810036K01Rik 2900091E11Rik 3110006P09Rik 4921524P20Rik 4930542G03Rik 9430077D24Rik Adamts4 Adrb2 Als2cr19 Apbb1ip Apg12l Aplp2 Arhgap17 Atf3 Atf4 Atp1a1 Atp2a2 Atpif1 Atxn7l4 Axl B3galt6 BC005537 BC025546 Bcl10 Bcl3 Becn1 Bicd1 Birc3 Btg2 Cacnb1 Calca Capn7 Catna1 Cbll1 Cbln3 Cdc42ep3 Cdh13 Cenpb Cherp Cited1 Clic4 Cln2 Cmkor1 Cnot4 Cntfr Cops5 Cpeb2 Cry…
2	V$MAZ_Q6	291	291	74	10980	4826	6.64	10.83	11.7	6.55	2410018G23Rik 2410030J07Rik 2610020N02Rik 2900091E11Rik 3110006P09Rik 4632409L19Rik 4921524P20Rik 4930542G03Rik 4933425F03Rik 9430077D24Rik Adamts4 Adrb2 Ank1 Ankrd24 Apc2 Apg12l Aplp2 Aqp1 Arhgap17 Asph Atf3 Atf4 Atp1a1 Atp2a2 Atpif1 Atxn7l4 Axl Azgp1 B3galt6 B3gat1 BC005537 BC024479 BC025546 BC035291 Bcl10 Bcl3 Btg2 C330016H24Rik Cabyr Cacnb1 Calca Capn7 Capzb Catna1 Cav1 Cbll1 Cbln3 Ccl7 Cd34 …
3	V$DEAF1_01	100	100	265	3037	12769	4.16	8.01	9.1	4.41	2410018G23Rik 2410030J07Rik 2610020N02Rik 2610318K02Rik 2810036K01Rik 2900091E11Rik 3110006P09Rik 4930542G03Rik 9430077D24Rik Apc2 Apg12l Arhgap17 Atf4 Atp2a2 Atxn7l4 B3galt6 Bcl10 Bicd1 Birc3 Btg2 C330016H24Rik Cacnb1 Catna1 Cbln3 Cops5 Ddb2 Dnajb4 Dusp1 Ehbp1 Ercc8 Exosc1 Fank1 Fosb Fosl1 Gadd45gip1 Gem Gnai3 Hapln2 Hmg20a Hnrpc Hnrph1 Hoxb7 Hspa8 Irf1 Maff Mat2a Mbd1 Mbtps1 Mcl1 Mcpt5 Mrpl13 M…
4	V$KROX_Q6	178	178	187	6187	9619	4.05	7.94	8.87	4.41	2410018G23Rik 2410030J07Rik 2810036K01Rik 2900091E11Rik 3110006P09Rik 4632409L19Rik 4921524P20Rik 4930542G03Rik 9430077D24Rik Adrb2 Als2cr19 Ank1 Apg12l Aplp2 Aqp1 Arhgap17 Asph Atf3 Atp1a1 Atp2a2 Atpif1 Atxn7l4 Axl BC005537 BC025546 BC035291 Bcl10 Bcl3 Btg2 C330016H24Rik Cabyr Cacnb1 Capn7 Catna1 Cav1 Cbll1 Cbln3 Cdc42 Cdc42ep3 Cdh13 Cenpb Cited1 Clic4 Cnot4 Cpeb2 Cry2 Cxcl12 Dact1 Ddb2 Ddx5 Dna…
5	V$VMAF_01: v-Maf	260	260	105	9890	5916	3.11	6.89	7.94	3.71	2410018G23Rik 2410030J07Rik 2610020N02Rik 2610318K02Rik 2810036K01Rik 2900091E11Rik 3110006P09Rik 4930542G03Rik 4933425F03Rik 9430077D24Rik Adrb2 Agtpbp1 Als2cr19 Ank1 Ankrd24 Apc2 Apg12l Aplp2 Aqp1 Arhgap17 Asph Atf4 Atp2a2 Atpif1 Atxn7l4 Azgp1 B3galt6 BC005537 BC023105 BC025546 Bcl10 Bcl3 Becn1 Bicd1 Btg2 Cabyr Cacnb1 Capn7 Capzb Catna1 Cbll1 Ccl7 Cdc42 Cdc42ep3 Cdh13 Cenpb Cherp Cln2 Cmkor1 Cn…
6	V$FOXJ2_02: fork head box J 2	111	111	254	6184	9622	3.07	6.84	0.0	0.0	2610318K02Rik 2810036K01Rik 3110006P09Rik 4933425F03Rik Abca8a Adrb2 B3gat1 BC023105 Becn1 Bicd1 Birc3 Btg2 C330016H24Rik C6 Catna1 Cbll1 Ccl7 Cd36 Cdc42 Chc1l Crem Cul2 Cxcl1 Cxcl15 Ear11 Ebf1 Efemp1 Elf1 Emcn Ercc8 Etf1 Exosc1 Fabp4 Fbxo3 Fgb Fgl2 Fmo1 Fmo2 Fosl1 Fxyd2 Ga17 Gadd45gip1 Gch1 Gja10 Gmfb Gnai3 H3f3b Hadh2 Hapln2 Has2 Hc Hgf Hnrph1 Igj Il1r1 Iqgap1 Mapre2 Mcp Mcpt4 Mcpt5 Mgll Mphosp…
7	V$HP1SITEFACTOR_Q6	62	62	303	3880	11926	2.97	6.72	0.0	0.0	2410018G23Rik 3110006P09Rik 4632409L19Rik Asph Axl BC023105 BC024479 Birc3 Btg2 C6 Cabyr Cav1 Ccl7 Crem Ddx21 Dpep1 Ear11 Ebf1 Edg1 Elf1 Esam1 Fank1 Fgfr1op2 Fmo1 Fmo2 Foxh1 Gja10 Gnl2 Hapln2 Itgb1 Mbd1 Mcl1 Mcp Mdn1 Mrpl50 Mtap1b Mtch2 Nedd9 Pcdh15 Pias1 Ppp1r15b Ptx3 Rac1 Rasgrf2 Rpl15 Rps25 Sf3b5 Sfrs7 Shank3 Slc12a6 Slc22a4 Slc25a19 Slc7a13 Sox17 Sqrdl Tcf7l2 Tek Tph1 Ttr Uroc1 Xlkd1 Zfp111
8	V$MYCMAX_B: c-Myc:Max binding sites	169	169	196	6017	9789	2.28	6.0	7.0	3.07	2410018G23Rik 2410030J07Rik 2610020N02Rik 2810036K01Rik 3110006P09Rik 4933425F03Rik Agtpbp1 Als2cr19 Ankrd24 Apg12l Aplp2 Asph Atp1a1 Atp2a2 Atxn7l4 BC005537 BC025546 BC035291 Bcl3 Becn1 Bicd1 Birc3 C330016H24Rik C6 Cacnb1 Catna1 Cav1 Cbll1 Ccrn4l Cd34 Cdc42ep3 Cdh13 Cenpb Cited1 Clic4 Cnn1 Cnot4 Cntfr Cpeb2 Cry1 Cry2 Cul2 Cxcl1 Cxcl15 Ddx5 Dnajb4 Dnajc12 Dusp1 Edg1 Efhd2 Ehbp1 Eif3s6ip Emcn Eno1…
9	V$TAL1_Q6	124	124	241	6633	9173	2.01	5.69	0.0	0.0	2410018G23Rik 2410030J07Rik 2610318K02Rik 2810036K01Rik Adamts4 Ankrd24 Apc2 Apg12l Aqp1 Arhgap17 Asph Atxn7l4 BC024479 BC025546 Becn1 Bicd1 Btg2 Cabyr Capn7 Capzb Cbln3 Ccl7 Ccrn4l Cd34 Cdc42ep3 Cdh13 Chc1l Cherp Cln2 Cnn1 Cntfr Crispld1 Cxcl1 Ddx21 Ddx26 Edg1 Efemp1 Eif3s6ip Eno1 Enpep Enpp2 Exosc1 Fgf1 Fgg Fosb Fosl1 Fxyd2 Gch1 Gem Hapln2 Hgf Hrmt1l3 Htra3 Igfbp7 Igj Il1r1 Iqgap1 Kcna2 Kcnab1 …
10	V$E2F1_Q3_01	126	126	239	4325	11481	1.6	5.24	6.32	2.7	2410018G23Rik 4930542G03Rik Als2cr19 Apg12l Aplp2 Arf4 Arhgap17 Atf3 Atf4 Atp2a2 Atxn7l4 B3galt6 BC005537 Bcl10 Btg2 C330016H24Rik Cacnb1 Capn7 Catna1 Cbll1 Cdc42ep3 Cenpb Cherp Cited1 Clic4 Cntfr Cops5 Cpeb2 Csf2rb2 Cxcl12 Dact1 Ddb2 Ddx5 Dnajb4 Dnajc12 Dusp1 Ebf1 Edg1 Efnb2 Ehbp1 Ercc8 Esam1 Etf1 Fli1 Fosb Fosl1 Ga17 Gclc Gem Gpc6 Grwd1 Gsn Hc Hmg20a Hoxb7 Hrmt1l3 Hspa8 Hyou1 Igfbp7 Iqgap1 Irf1…
11	V$MAZR_01: MAZ related factor	179	179	186	6533	9273	1.58	5.24	6.24	2.7	2410018G23Rik 2810036K01Rik 2900091E11Rik 3110006P09Rik 4632409L19Rik 4921524P20Rik 4930542G03Rik 4933425F03Rik 9430077D24Rik Adamts4 Adrb2 Ankrd24 Apg12l Aplp2 Aqp1 Arf4 Arhgap17 Asph Atf3 Atp2a2 Atpif1 Atxn7l4 Axl BC024479 BC025546 BC035291 Bcl3 Birc3 Cabyr Cacnb1 Catna1 Cbln3 Cdc42ep3 Cdh13 Cenpb Cited1 Clic4 Cln2 Cnot4 Cpeb2 Cxcl1 Cxcl12 Dact1 Ddb2 Ddx21 Ddx5 Dnajb4 Ebf1 Efhd2 Efnb2 Emcn Eno1…
12	V$OCT1_06: octamer-binding factor 1	173	173	192	8715	7091	1.56	5.24	0.0	0.0	2610318K02Rik 2900091E11Rik 3110006P09Rik Agtpbp1 Als2cr19 Aqp1 Arf4 Atf4 Atpif1 Axl BC023105 BC024479 Becn1 Bicd1 Birc3 C6 Cabyr Calca Capzb Ccl7 Ccrn4l Cd36 Cdc42 Cdh13 Cenpb Chc1l Cherp Cops5 Crispld1 Csf2rb2 Cul2 Cxcl1 Cxcl15 Dact1 Ddx21 Ddx26 Ddx47 Defb11 Dfy Dmtf1 Dnajc12 Dpep1 Dpt Ear11 Eed Efemp1 Eif3s6ip Elf1 Enpep Enpp2 Esam1 Exosc1 Fabp4 Fgl2 Fli1 Flt3 Fmo1 Fosl1 Fxyd2 Gch1 Gclc Gnai3 …
13	V$DEAF1_02	19	19	346	357	15449	1.55	5.18	6.96	3.07	2410018G23Rik 2900091E11Rik 4632409L19Rik Arf4 Atxn7l4 C330016H24Rik Cxcl1 Ercc8 Etf1 Fli1 Hmg20a Hspa8 Kcna2 Mcl1 Nfkb2 Rab28 Sfrs2 Sirt1 Tln1
14	V$GATA_C: GATA binding site	146	146	219	7514	8292	1.35	4.96	0.0	0.0	2610020N02Rik 2610318K02Rik Abca8a Adrb2 Agtpbp1 Ank1 Arhgap17 Asph Atf3 Atpif1 Atxn7l4 BC023105 BC024479 Bcl10 Birc3 C6 Cabyr Cav1 Cbll1 Ccl7 Cd34 Cd36 Chc1l Cln2 Cnn1 Cpa3 Crem Csf2rb2 Cul2 Cxcl1 Cxcl15 Ddb2 Ddx47 Ddx5 Dfy Dmtf1 Dpep1 Dpt Ear11 Ebf1 Eed Efemp1 Efhd2 Ehbp1 Elf1 Emcn Ercc8 Etf1 Fabp4 Fbxo3 Fgg Fgl2 Fli1 Fmo1 Fmo2 Foxh1 Ga17 Gch1 Gem Gja10 Gpc6 Gstm1 Gstm2 Gzma Hadh2 Has2 Hgf Hnrp…
15	V$TEF_Q6	104	104	261	5637	10169	1.32	4.96	0.0	0.0	2610020N02Rik 2610318K02Rik 4632409L19Rik Adrb2 Agtpbp1 Ank1 Apbb1ip Arf4 Atp1a1 Axl BC023105 BC035291 Becn1 Bicd1 Birc3 C6 Cav1 Cd34 Cd36 Cdc42 Cenpb Chc1l Cited1 Crem Cul2 Cxcl1 Cxcl12 Cxcl15 Dact1 Ddx47 Dmtf1 Dpt Efemp1 Eif3s6ip Eno1 Enpep Fgb Fgf1 Fmo1 Fosb Fxyd2 Ga17 Gch1 Gpc6 Grwd1 H3f3b Hadhsc Hapln2 Hrmt1l3 Hyou1 Igj Inmt Iqgap1 Itm2a Mapre2 Mcl1 Mcp Mcpt4 Mcpt5 Meox2 Mmp19 Mtch2 Nedd9 Np…
16	V$WHN_B: winged-helix factor nude	112	112	253	3804	12002	1.23	4.84	5.95	2.5	3110006P09Rik 4921524P20Rik 4930542G03Rik 4933425F03Rik 9430077D24Rik Apg12l Aplp2 Arhgap17 Asph Atf3 Atf4 Atxn7l4 Axl BC005537 Bcl10 Bicd1 Cabyr Capn7 Ccrn4l Cdc42ep3 Cherp Clic4 Cops5 Cpeb2 Cry2 Cxcl12 Ddx26 Ddx5 Dnajb4 Dnajc12 Ebf1 Efhd2 Efnb2 Ehbp1 Eif3s6ip Eno1 Fank1 Fgfr1op2 Flt3 Fosb Ga17 Gclc Git2 Gmfb Gnl2 Grwd1 H3f3b Hnrph1 Hrh3 Hrmt1l3 Igfbp7 Igj Kif2a Maff Map2k3 Mcp Mcpt6 Mrpl13 Mtch…
17	V$NFMUE1_Q6	25	25	340	555	15251	1.17	4.78	6.46	2.7	2810036K01Rik 4632409L19Rik 4921524P20Rik 4930542G03Rik 9430077D24Rik B3galt6 Ddx47 Dnajb4 Fgfr1op2 Gadd45gip1 Grwd1 Mynn ORF18 Pcm1 Ppp1cb Ppp1r8 Psmd11 Rab28 Rac1 Rad23a Rpl13a Sf3b4 Sirt1 Slc25a19 Wsb1
18	V$IPF1_Q4	55	55	310	3334	12472	1.17	4.78	0.0	0.0	2410030J07Rik 4921524P20Rik Agtpbp1 Cdc42ep3 Cenpb Chc1l Ddx26 Ddx47 Defb11 Dfy Dmtf1 Ehbp1 Eif3s6ip Elf1 Ercc8 Fabp4 Fgf1 Fgg Fli1 Gmfb Grwd1 Gzma Hadh2 Hapln2 Hc Hgf Hmg20a Hspa8 Il1r1 Inmt Itgb1 Mafk Mbnl1 Mdn1 Mphosph10 Nfkb2 Npr1 Olfr69 Pcdh15 Procr Psmd11 Ptx3 Rad23a Rpl23a Rspondin Sf3b4 Slc12a6 Slc22a12 Sncg Stx6 Styx Tgfbr3 Yes1 Zfp111 Zswim6
19	V$E2F1_Q6_01	153	153	212	5502	10304	1.12	4.72	5.75	2.48	2410018G23Rik 2410030J07Rik 2810036K01Rik 3110006P09Rik 4632409L19Rik 4921524P20Rik 4930542G03Rik 9430077D24Rik Adamts4 Als2cr19 Apbb1ip Apg12l Aplp2 Atf3 Atf4 Atp1a1 Atxn7l4 Axl BC005537 BC035291 Birc3 Btg2 Calca Catna1 Cbll1 Cbln3 Cdh13 Cenpb Cherp Clic4 Cmkor1 Cnot4 Cntfr Cops5 Cpeb2 Cry2 Cxcl12 Dact1 Ddb2 Ddx26 Dnajb4 Dusp1 Ebf1 Eed Efhd2 Efnb2 Ehbp1 Eif3s6ip Eno1 Exosc1 Fgfr1op2 Fgg Fli1 Fos…
20	V$CREB_Q2_01	136	136	229	4818	10988	0.96	4.56	5.61	2.4	2410018G23Rik 2610020N02Rik 2610318K02Rik 2900091E11Rik 4632409L19Rik 4921524P20Rik 9430077D24Rik Adrb2 Als2cr19 Apg12l Aqp1 Arf4 Atf3 Atf4 Atp1a1 Atxn7l4 B3galt6 B3gat1 BC005537 BC025546 BC035291 Becn1 Bicd1 Btg2 Cabyr Calca Cbll1 Cdc42ep3 Cenpb Cherp Clic4 Cln2 Cnot4 Cops5 Cpeb2 Cry2 Cul2 Cxcl1 Dact1 Ddb2 Ddx21 Ddx5 Dmtf1 Dnajb4 Dnajc12 Dusp1 Ear11 Ebf1 Efhd2 Ehbp1 Enpep Esam1 Etf1 Exosc1 Fank1…
21	V$CREB_Q4_01	130	130	235	4582	11224	0.89	4.43	5.53	2.39	2410018G23Rik 2610020N02Rik 2610318K02Rik 2900091E11Rik 4632409L19Rik 4921524P20Rik 9430077D24Rik Adrb2 Ank1 Apg12l Aplp2 Aqp1 Arf4 Atf3 Atf4 Atp1a1 Atxn7l4 B3galt6 B3gat1 BC005537 BC025546 BC035291 Becn1 Btg2 Cabyr Calca Cbll1 Cdc42ep3 Cenpb Clic4 Cln2 Cmkor1 Cops5 Cry2 Cul2 Cxcl1 Dact1 Ddb2 Ddx21 Ddx5 Dmtf1 Dnajb4 Dnajc12 Dpep1 Dusp1 Ear11 Ebf1 Efhd2 Ehbp1 Enpep Esam1 Etf1 Exosc1 Fank1 Fgl2 Flt…
22	V$AREB6_02: AREB6 (Atp1a1 regulatory element binding factor 6)	116	116	249	6105	9701	0.83	4.38	0.0	0.0	2410018G23Rik 2410030J07Rik 4921524P20Rik 9430077D24Rik Abca8a Adrb2 Als2cr19 Ank1 Ankrd24 Azgp1 BC024479 BC025546 Becn1 Birc3 C6 Calca Capzb Catna1 Cd34 Cdh13 Clic4 Cntfr Crispld1 Cul2 Ddx21 Ddx47 Defb11 Dfy Dpep1 Dpt Ear11 Eed Efnb2 Elf1 Emcn Enpep Ercc8 Esam1 Etf1 Fank1 Fgfr1op2 Fgg Fgl2 Fli1 Foxh1 Foxp1 Fxyd2 Gch1 Gmfb Grwd1 Gsn Gzma Hapln2 Hgf Hrh3 Htra3 Hyou1 Inmt Iqgap1 Mbtps1 Mcpt5 Mgll M…
23	V$CREB_Q2: cAMP-response element-binding protein	49	49	316	1409	14397	0.79	4.31	5.77	2.48	2410018G23Rik 2900091E11Rik 4921524P20Rik 9430077D24Rik Apg12l Atf3 BC005537 Becn1 Cabyr Calca Cry2 Cul2 Dact1 Ddb2 Dusp1 Etf1 Fosb Fosl1 Fxyd2 Gem H3f3b Hnrph1 Maff Mafk Mcl1 Myd116 Ndufs8 Nfkb2 Oazin Pak1ip1 Ppp1r10 Ppp2ca Pqlc1 Relb Riok2 Rpl13a Rpl15 Rrad Scrn3 Sf3b4 Siah2 Slc22a5 Sptlc1 Stx6 Tgfb1i4 Uap1 Ubb Usp36 Wsb1
24	V$E2F_Q3_01	149	149	216	5394	10412	0.72	4.26	5.31	2.3	2410018G23Rik 2410030J07Rik 2810036K01Rik 4632409L19Rik 4921524P20Rik 4930542G03Rik Adrb2 Agtpbp1 Als2cr19 Apbb1ip Aplp2 Asph Atf3 Atf4 Atp1a1 Atxn7l4 Axl B3galt6 BC005537 Bcl10 Bicd1 Btg2 C330016H24Rik Capn7 Catna1 Cbln3 Cdc42ep3 Cdh13 Cenpb Cherp Clic4 Cntfr Cops5 Cpeb2 Cry2 Cxcl12 Ddb2 Ddx5 Dnajb4 Dpt Dusp1 Ebf1 Efhd2 Efnb2 Eno1 Ercc8 Etf1 Exosc1 Fank1 Fgfr1op2 Fgg Fli1 Flt3 Fosb Fosl1 Foxp1 G…
25	V$BRN2_01: POU factor Brn-2	131	131	234	6746	9060	0.65	4.14	0.0	0.0	2410030J07Rik 2610318K02Rik 2900091E11Rik Adamts4 Adrb2 Agtpbp1 Als2cr19 Aplp2 Arf4 Arhgap17 Atf3 Atpif1 B3gat1 BC023105 BC024479 BC025546 Becn1 Birc3 C6 Cabyr Calca Capn7 Ccl7 Cd36 Cdc42 Chc1l Cnn1 Crem Crispld1 Csf2rb2 Cxcl15 Ddb2 Ddx21 Ddx26 Ddx47 Dmtf1 Dnajc12 Ear11 Elf1 Ercc8 Esam1 Exosc1 Fbxo3 Fgb Flt3 Fmo2 Fosl1 Ga17 Gem Gja10 Gnai3 Gpc6 Grwd1 Gstm2 H3f3b Hadh2 Hapln2 Has2 Hc Hgf Il1r1 Inm…
26	V$CREBATF_Q6	128	128	237	4551	11255	0.52	4.02	5.13	2.23	2410018G23Rik 2610020N02Rik 2610318K02Rik 2900091E11Rik 4632409L19Rik 4921524P20Rik 9430077D24Rik Adrb2 Apg12l Aqp1 Arf4 Arhgap17 Atf3 Atp1a1 Atxn7l4 B3galt6 B3gat1 BC005537 BC025546 BC035291 Becn1 Bicd1 Btg2 Cabyr Calca Cbll1 Cdc42ep3 Cenpb Clic4 Cln2 Cops5 Cry2 Cul2 Cxcl1 Dact1 Ddb2 Ddx5 Dmtf1 Dnajb4 Dnajc12 Dusp1 Ear11 Ebf1 Efhd2 Ehbp1 Enpep Esam1 Etf1 Exosc1 Fank1 Fgl2 Flt3 Fmo2 Fosb Fosl1 Fx…
27	V$ATF1_Q6	36	36	329	974	14832	0.35	3.79	5.41	2.34	3110006P09Rik 9430077D24Rik Atxn7l4 BC005537 BC025546 Btg2 Clic4 Ddx5 Dmtf1 Dnajb4 Dnajc12 Dusp1 Esam1 Fmo2 Fosb Gem Gfpt2 Igj Maff Mbnl1 Mrpl3 Mtch2 Myd116 Nptx1 Oazin Ppp1r8 Procr Relb Riok2 Scg3 Sdpr Spon2 Stx6 Vcam1 Zfp111 Zfp36l1
28	V$YY1_02: Yin and Yang 1	54	54	311	1637	14169	0.3	3.79	5.2	2.25	2610020N02Rik 4632409L19Rik 4921524P20Rik 4930542G03Rik 4933425F03Rik 9430077D24Rik B3galt6 Bcl3 Becn1 Cabyr Cav1 Ddx47 Dnajb4 Dnajc12 Fbxo3 Fgfr1op2 Foxh1 Gadd45gip1 Git2 Grwd1 Hadh2 Hc Htra3 Mat2a Mrpl50 Mtch2 Mynn Ndufs8 ORF18 Pak1ip1 Pcm1 Pnmt Ppp1cb Ppp1r10 Ppp1r8 Prkar1b Ptpn2 Rab28 Rac1 Reck Relb Rpl23a Rpl39 Rpl41 Sfrs7 Sirt1 Slamf6 Slc22a5 Slc25a19 Tob2 Tph1 Wasl Wsb1 Ywhae
29	V$USF_Q6: upstream stimulating factor	252	252	113	9920	5886	0.29	3.73	4.87	2.07	2410018G23Rik 2410030J07Rik 2610020N02Rik 2610318K02Rik 2810036K01Rik 3110006P09Rik 4632409L19Rik 4921524P20Rik 4933425F03Rik 9430077D24Rik Adrb2 Als2cr19 Ank1 Aplp2 Aqp1 Arf4 Arhgap17 Asph Atf4 Atp1a1 Atp2a2 Atxn7l4 Axl B3galt6 BC005537 BC024479 BC025546 BC035291 Bcl3 Becn1 Bicd1 Birc3 Btg2 C6 Cabyr Cacnb1 Capzb Catna1 Cav1 Cbll1 Ccrn4l Cd34 Cdc42 Cdc42ep3 Cdh13 Cenpb Cherp Cited1 Clic4 Cln2 Cnn…
30	V$POU1F1_Q6	124	124	241	6371	9435	0.26	3.73	0.01	0.0	2410030J07Rik 2610318K02Rik Abca8a Agtpbp1 Ank1 Ankrd24 Arf4 Asph Atp1a1 Atpif1 BC023105 BC025546 Becn1 Birc3 C6 Cabyr Cacnb1 Capn7 Capzb Ccrn4l Cd34 Cd36 Cdc42 Cdh13 Cenpb Chc1l Cited1 Cnot4 Cops5 Crem Crispld1 Cry1 Csf2rb2 Cxcl15 Ddx21 Ddx47 Dmtf1 Dnajc12 Dpt Ear11 Edg1 Efhd2 Eif3s6ip Enpep Fabp4 Fbxo3 Fgb Flt3 Fmo1 Fosb Fosl1 Foxp1 Gem Git2 Gmfb Grwd1 H3f3b Has2 Hc Hnrpc Maff Mat2a Mbnl1 Mbtps…
31	V$SMAD4_Q6	175	175	190	6577	9229	0.18	3.6	4.7	2.0	2410030J07Rik 2610020N02Rik 4930542G03Rik 4933425F03Rik Adamts4 Ankrd24 Apbb1ip Apc2 Apg12l Aplp2 Aqp1 Arf4 Atf4 Atp1a1 Atpif1 Axl B3gat1 BC025546 BC035291 Bcl3 Becn1 Bicd1 Birc3 Cabyr Cacnb1 Calca Capn7 Capzb Catna1 Cav1 Cbln3 Ccrn4l Cdc42 Cdh13 Clic4 Cntfr Cpeb2 Crem Crispld1 Cry1 Cry2 Csf2rb2 Cul2 Cxcl12 Ddb2 Ddx21 Ddx47 Ddx5 Dmtf1 Dnajb4 Dnajc12 Dpep1 Dpt Dusp1 Edg1 Efemp1 Eng Enpep Enpp2 Esa…
32	V$E2A_Q2	194	194	171	9393	6413	0.14	3.54	0.01	0.0	2410030J07Rik 2610318K02Rik 4632409L19Rik 4921524P20Rik 4930542G03Rik 9430077D24Rik Adamts4 Adrb2 Als2cr19 Ank1 Ankrd24 Apc2 Apg12l Aplp2 Aqp1 Arhgap17 Asph Atf4 Atp2a2 Atxn7l4 Azgp1 B3gat1 BC023105 BC024479 BC025546 BC035291 Becn1 Bicd1 Birc3 Calca Capn7 Capzb Catna1 Ccl7 Ccrn4l Cdc42ep3 Cenpb Chc1l Cherp Clic4 Cln2 Cmkor1 Cnn1 Cnot4 Cntfr Cpa3 Cpeb2 Crispld1 Cry2 Csf2rb2 Cul2 Ddx21 Ddx26 Ddx47 …
33	V$PIT1_Q6	256	256	109	11942	3864	-0.11	0.0	0.01	0.0	2410030J07Rik 2610020N02Rik 2610318K02Rik 2900091E11Rik 4632409L19Rik 4933425F03Rik Abca8a Adamts4 Adrb2 Agtpbp1 Als2cr19 Ankrd24 Aplp2 Aqp1 Arf4 Asph Atf4 Atp1a1 Atpif1 Atxn7l4 Axl Azgp1 B3gat1 BC005537 BC023105 BC024479 Bcl3 Becn1 Bicd1 Birc3 Btg2 C330016H24Rik C6 Cabyr Cacnb1 Calca Capn7 Capzb Cav1 Cbln3 Ccl7 Ccrn4l Cd34 Cd36 Cdc42 Cdh13 Cenpb Chc1l Cherp Cln2 Cnot4 Cops5 Cpa3 Crispld1 Cry1 Cr…
34	V$CREB_Q4: cAMP-response element binding protein	43	43	322	1265	14541	-0.13	0.0	4.82	2.07	2410018G23Rik 2900091E11Rik 9430077D24Rik Apg12l Atf3 BC005537 BC025546 Becn1 Btg2 Calca Cdc42ep3 Cul2 Dact1 Dnajb4 Dusp1 Ear11 Ebf1 Etf1 Exosc1 Flt3 Fosb Gem Gnl2 Hnrph1 Maff Myd116 Mynn Ndufs8 Nptx1 Oazin Pak1ip1 Ppp2ca Relb Riok2 Rpl13a Rpl15 Sdpr Siah2 Sptlc1 Stx6 Uap1 Ubb Wsb1
35	V$LMO2COM_02: complex of Lmo2 bound to Tal-1, E2A proteins, and GATA-1, half-site 2	172	172	193	8386	7420	-0.22	0.0	0.01	0.0	2610318K02Rik 2810036K01Rik 4930542G03Rik 4933425F03Rik Abca8a Als2cr19 Apg12l Aplp2 Aqp1 Asph Atf3 Atp2a2 Atxn7l4 Azgp1 BC023105 BC024479 Bcl10 Calca Capn7 Capzb Cbll1 Cbln3 Ccl7 Cd34 Cdc42 Cdc42ep3 Cdh13 Cenpb Chc1l Cln2 Cnn1 Cntfr Cpa3 Crem Crispld1 Cry1 Csf2rb2 Cul2 Cxcl12 Dact1 Ddb2 Ddx26 Defb11 Dmtf1 Dnajc12 Dpep1 Dpt Ear11 Ebf1 Edg1 Eed Efemp1 Efhd2 Efnb2 Eif3s6ip Eng Enpp2 Esam1 Exosc1 Fb…
36	V$NRF1_Q6	29	29	336	767	15039	-0.23	0.0	4.86	2.07	4921524P20Rik Atp1a1 BC025546 Cherp Cpeb2 Cry1 Eed Fgfr1op2 Ga17 Git2 Hnrph1 Hrmt1l3 Hspa8 Mtch2 Pnmt Ppp1cb Ppp1r10 Ppp1r15b Ppp1r8 Ptpn2 Riok2 Rpl5 Rps6 Scrn3 Sfrs7 Slc33a1 Wasl Wrnip1 Ywhae
37	V$OCT1_02: octamer factor 1	103	103	262	5333	10473	-0.33	0.0	0.01	0.0	2410030J07Rik 2610020N02Rik 2610318K02Rik 2810036K01Rik Abca8a Adrb2 Agtpbp1 Als2cr19 Aqp1 Asph Atp1a1 BC023105 BC025546 Bicd1 C330016H24Rik C6 Calca Capzb Cd34 Cd36 Cherp Cmkor1 Cpa3 Crispld1 Cry1 Csf2rb2 Cxcl1 Ddb2 Ddx26 Dmtf1 Ear11 Emcn Eno1 Enpep Esam1 Fgfr1op2 Fgl2 Flt3 Fmo2 Foxp1 Ga17 Gadd45gip1 Gclc Git2 Gja10 Gnai3 Grwd1 Gzma Has2 Hrh3 Igj Itm2a Map2k3 Mapkbp1 Mbnl1 Mcpt4 Mcpt5 Mdn1 Mrpl1…
38	V$CETS1P54_01: c-Ets-1(p54)	257	257	108	10259	5547	-0.38	0.0	4.14	1.68	2410018G23Rik 2410030J07Rik 2610020N02Rik 2610318K02Rik 2810036K01Rik 2900091E11Rik 3110006P09Rik 4632409L19Rik 4930542G03Rik 9430077D24Rik Abca8a Adamts4 Adrb2 Agtpbp1 Apbb1ip Apg12l Aplp2 Aqp1 Arf4 Arhgap17 Atf3 Atf4 Atp1a1 Atpif1 Atxn7l4 Azgp1 B3galt6 BC005537 BC023105 BC025546 BC035291 Bcl10 Becn1 Bicd1 Birc3 Btg2 C330016H24Rik Cabyr Cacnb1 Calca Capn7 Capzb Catna1 Cav1 Cbll1 Cbln3 Ccl7 Ccrn4…
39	V$E2F1_Q4: E2F-1	123	123	242	4487	11319	-0.39	0.0	4.12	1.68	2410018G23Rik 4921524P20Rik 4930542G03Rik Adrb2 Als2cr19 Apbb1ip Aplp2 Arhgap17 Atf3 Atpif1 Atxn7l4 Axl B3galt6 BC005537 BC023105 Bcl10 Bcl3 Btg2 Cabyr Calca Capn7 Catna1 Cbln3 Cdh13 Cherp Cln2 Cntfr Cops5 Cpeb2 Cry2 Cul2 Cxcl1 Cxcl12 Ddb2 Ddx21 Ddx5 Dnajb4 Dpt Dusp1 Ebf1 Edg1 Efnb2 Ehbp1 Elf1 Eno1 Ercc8 Exosc1 Fgfr1op2 Fli1 Flt3 Fosb Fosl1 Gnai3 Gpc6 Gstm1 H3f3b Hadh2 Hadhsc Hnrph1 Hrh3 Hspa8 Hy…
40	V$E2F_Q4: E2F	144	144	221	5370	10436	-0.42	0.0	4.05	1.65	2410018G23Rik 2410030J07Rik 2810036K01Rik 4930542G03Rik 9430077D24Rik Adamts4 Als2cr19 Apbb1ip Aplp2 Atf3 Atxn7l4 Axl BC005537 Bcl10 Btg2 C330016H24Rik Capn7 Catna1 Cbln3 Cdc42ep3 Cdh13 Cenpb Cherp Clic4 Cmkor1 Cnn1 Cnot4 Cntfr Cops5 Crispld1 Cry2 Cxcl1 Cxcl12 Ddb2 Ddx21 Ddx5 Dpep1 Dusp1 Ebf1 Eed Efhd2 Ehbp1 Eif3s6ip Eng Eno1 Enpp2 Exosc1 Fgfr1op2 Fgg Fli1 Flt3 Fosb Fosl1 Foxh1 Foxp1 Gch1 Gem Gfp…
41	V$GATA3_03: GATA-binding factor 3	226	226	139	10644	5162	-0.43	0.0	0.01	0.0	2410030J07Rik 2610020N02Rik 2610318K02Rik 2810036K01Rik 2900091E11Rik 3110006P09Rik 4632409L19Rik 4933425F03Rik Abca8a Adamts4 Adrb2 Agtpbp1 Als2cr19 Ank1 Ankrd24 Apbb1ip Aplp2 Arf4 Asph Atf3 Atpif1 BC005537 BC023105 BC024479 BC035291 Bcl10 Bicd1 Birc3 C6 Cabyr Calca Capn7 Capzb Cav1 Cbll1 Ccl7 Cd34 Cd36 Cdc42 Cdh13 Cenpb Chc1l Cherp Cited1 Cmkor1 Cnn1 Cnot4 Cops5 Cpa3 Crem Crispld1 Cxcl1 Cxcl12 …
42	V$NMYC_01: N-Myc	96	96	269	3384	12422	-0.44	0.0	4.14	1.68	2610020N02Rik 2810036K01Rik 3110006P09Rik 4933425F03Rik Aplp2 Atf4 Atp1a1 B3galt6 C6 Capzb Cdc42 Cdc42ep3 Cnot4 Cntfr Cpeb2 Crem Crispld1 Cxcl1 Dact1 Ddx5 Dpt Dusp1 Efhd2 Eno1 Ercc8 Fgf1 Flt3 Fosb Gclc Gja10 Gmfb Gnai3 Grwd1 Gstm2 Gzma Hrh3 Hrmt1l3 Inmt Kcnab1 Maff Mafk Map2k3 Mapre2 Mbnl1 Mgll Mpz Mtap1b Mtch2 Nfkb2 Nr2f2 Oazin Oxtr Pak1ip1 Palm Papd4 Pcm1 Pecr Pi4k2a Pias1 Ppp1r15b Prkar1b Prx …
43	V$GATA1_06: GATA-binding factor 1	86	86	279	4536	11270	-0.49	0.0	0.01	0.0	2610318K02Rik 4632409L19Rik Abca8a Adrb2 Agtpbp1 Aqp1 Asph Azgp1 BC023105 Bcl10 C6 Cav1 Ccl7 Cd34 Cd36 Chc1l Cnn1 Cpa3 Csf2rb2 Cul2 Ddb2 Defb11 Dfy Dmtf1 Dpt Dusp1 Eed Efhd2 Efnb2 Ehbp1 Elf1 Emcn Enpp2 Ercc8 Fabp4 Fli1 Fmo1 Foxh1 Foxp1 Gem Gpc6 Gstm2 Gzma Hadh2 Hrmt1l3 Hyou1 Igj Inmt Itm2a Mbd1 Mgll Mmp19 Mphosph10 Mrpl3 Mulk Myd116 Palm Pla2g2d Pnmt Ppp1cb Ppp1r8 Prelp Pscd3 Ptn Rad23a Rpl15 Rpl…
44	V$MINI20_B: Muscle initiator sequence-20	243	243	122	9663	6143	-0.52	0.0	3.95	1.61	2410018G23Rik 2410030J07Rik 2610020N02Rik 2610318K02Rik 4930542G03Rik 4933425F03Rik 9430077D24Rik Adrb2 Agtpbp1 Als2cr19 Ank1 Apg12l Aplp2 Arf4 Arhgap17 Asph Atf4 Atp1a1 Atp2a2 Atxn7l4 Axl Azgp1 B3galt6 BC005537 BC025546 Bcl10 Bcl3 Bicd1 Birc3 Btg2 C330016H24Rik Cabyr Calca Capn7 Catna1 Cav1 Cbll1 Cbln3 Ccrn4l Cd34 Cdc42ep3 Cenpb Chc1l Cherp Cited1 Clic4 Cmkor1 Cnn1 Cnot4 Cntfr Cpeb2 Cry1 Csf2rb2…
45	V$AIRE_01	54	54	311	3058	12748	-0.54	0.0	0.01	0.0	Adrb2 Ank1 Ankrd24 Arf4 Atf4 BC024479 C330016H24Rik Cdc42 Cpa3 Crispld1 Cry1 Dact1 Ddx26 Ddx47 Dmtf1 Eif3s6ip Etf1 Fabp4 Fmo2 Fosl1 Gch1 Gclc Gem Gnl2 H3f3b Hgf Igfbp7 Inmt Mapre2 Mcpt4 Mcpt5 Mdn1 Mphosph10 Mpz Mrpl3 ORF18 Pla2g2d Plekha3 Ppp1r8 Procr Ptx3 Rad23a Reck Riok2 Rnpc2 Rpl39 Sertad1 Sf3b4 Slc25a19 Slco1b2 Terf1 Usp2 Wrnip1 Yes1
46	V$TCF4_Q5	273	273	92	12566	3240	-0.57	0.0	0.01	0.0	2610020N02Rik 2610318K02Rik 2900091E11Rik 3110006P09Rik 4921524P20Rik 4930542G03Rik 4933425F03Rik 9430077D24Rik Abca8a Adamts4 Agtpbp1 Als2cr19 Ankrd24 Apbb1ip Apg12l Aqp1 Arf4 Asph Atf3 Atf4 Atp1a1 Atp2a2 Atpif1 Atxn7l4 B3galt6 B3gat1 BC005537 BC023105 BC025546 BC035291 Bcl10 Bcl3 Becn1 Bicd1 Birc3 C6 Cabyr Cacnb1 Calca Capn7 Capzb Cav1 Cbln3 Ccrn4l Cd34 Cd36 Cdc42 Cdh13 Cenpb Chc1l Cherp Cited1…
47	V$PAX3_B: Pax-3 binding sites	240	240	125	9547	6259	-0.6	0.0	3.85	1.59	2410030J07Rik 2610318K02Rik 2810036K01Rik 3110006P09Rik 4632409L19Rik 4921524P20Rik 4930542G03Rik 4933425F03Rik Als2cr19 Ank1 Apbb1ip Apc2 Apg12l Aplp2 Aqp1 Arf4 Arhgap17 Asph Atf3 Atf4 Atp1a1 Atpif1 Axl Azgp1 B3galt6 BC005537 BC023105 BC024479 BC025546 BC035291 Bcl10 Bcl3 Becn1 Birc3 Btg2 C330016H24Rik Cabyr Calca Capn7 Capzb Cbll1 Cbln3 Ccl7 Ccrn4l Cd34 Cdc42 Cdc42ep3 Cdh13 Chc1l Cherp Clic4 Cl…
48	V$SOX9_B1: SOX (SRY-related HMG box)	184	184	181	8810	6996	-0.69	0.0	0.02	0.0	2610020N02Rik 2610318K02Rik 2810036K01Rik 2900091E11Rik 3110006P09Rik 4632409L19Rik 4930542G03Rik 4933425F03Rik Agtpbp1 Als2cr19 Ankrd24 Apbb1ip Aplp2 Aqp1 Asph Atpif1 Atxn7l4 BC023105 BC024479 Bcl10 Becn1 Btg2 C330016H24Rik C6 Cacnb1 Calca Capn7 Catna1 Cav1 Cd36 Cdc42ep3 Chc1l Cited1 Cln2 Cnn1 Cntfr Cops5 Cpa3 Crem Crispld1 Cry2 Cul2 Cxcl1 Dact1 Ddb2 Ddx47 Defb11 Dfy Dmtf1 Dnajb4 Dnajc12 Dpep1 D…
49	V$VMYB_02: v-Myb	74	74	291	2534	13272	-0.72	0.0	3.93	1.61	2410030J07Rik 4632409L19Rik Als2cr19 Apg12l Aqp1 Atf3 Atp1a1 Azgp1 BC005537 BC025546 BC035291 Calca Capzb Cbll1 Cdc42ep3 Cntfr Cpeb2 Cry2 Cxcl15 Ebf1 Elf1 Ercc8 Fank1 Foxp1 Git2 Gmfb Gnai3 Gstm2 Gzma Hmg20a Hnrph1 Igfbp6 Igfbp7 Iqgap1 Irf1 Kif2a Lamc1 Mapre2 Mat2a Mcpt5 Mrpl50 Mtch2 Ndufs8 Nfkb2 Oazin Oxtr Pak1ip1 Palm Pcm1 Pecr Pias1 Ppp2ca Prelp Ptpn2 Ptx3 Rnf14 Rpgrip1 Rpl13a Rpl3 Rpl41 Scrn3 …
50	V$FOXO4_01: fork head box O4	234	234	131	10922	4884	-0.74	0.0	0.02	0.0	2410018G23Rik 2410030J07Rik 2610020N02Rik 2610318K02Rik 2810036K01Rik 2900091E11Rik 3110006P09Rik 4632409L19Rik 4921524P20Rik 4930542G03Rik 4933425F03Rik Abca8a Adrb2 Agtpbp1 Als2cr19 Ank1 Apbb1ip Aplp2 Atf3 Atf4 Atpif1 Axl B3gat1 BC023105 BC024479 BC025546 Bcl10 Becn1 Bicd1 Birc3 Btg2 C6 Cacnb1 Cav1 Cbll1 Ccl7 Cd36 Cdc42 Cdh13 Cenpb Chc1l Cherp Cited1 Cln2 Cmkor1 Cnn1 Cnot4 Cops5 Crem Crispld1 C…
51	V$CREB_02: cAMP-responsive element binding protein	52	52	313	1670	14136	-0.75	0.0	4.02	1.65	2410018G23Rik 9430077D24Rik Arf4 Atf3 Atp1a1 Atxn7l4 B3galt6 BC005537 Calca Cdc42ep3 Cenpb Cherp Cops5 Cpeb2 Cry2 Ddx5 Dusp1 Ebf1 Efhd2 Fmo2 Fosb Gem Gnai3 Hnrph1 Hspa8 Hyou1 Il1r1 Maff Mafk Mcl1 Mcpt6 Myd116 Ndufs8 Nptx1 Oazin Pak1ip1 Pi4k2a Ppp2ca Prkx Ptpn2 Ptprm Riok2 Rpl3 Rpl41 Scg3 Thbd Tph1 Uap1 Ubb Usp2 Usp36 Wsb1
52	V$NRF2_01: nuclear respiratory factor 2	76	76	289	2620	13186	-0.76	0.0	3.87	1.59	2610020N02Rik 2610318K02Rik 2810036K01Rik 3110006P09Rik 4930542G03Rik Apbb1ip Apg12l B3galt6 BC025546 BC035291 Bcl10 Bcl3 C330016H24Rik Catna1 Cbll1 Cbln3 Cherp Clic4 Cops5 Ddb2 Ddx47 Ddx5 Dmtf1 Eed Eif3s6ip Eno1 Ercc8 Fgfr1op2 Ga17 Git2 Gmfb Gnai3 Gnl2 Grwd1 Gstm1 Hrmt1l3 Iqgap1 Itm2a Mafk Mcl1 Mrpl13 Mrpl3 Mtch2 Mulk Ndufs8 Pak1ip1 Papd4 Pcm1 Ppp1r10 Prkx Psmd11 Rad23a Ranbp5 Rasgrf2 Rpl15 Rpl3…
53	V$CREBP1_Q2: CRE-binding protein 1	34	34	331	987	14819	-0.76	0.0	4.2	1.68	2410018G23Rik 2900091E11Rik 4632409L19Rik 9430077D24Rik Apg12l Atf3 BC005537 Becn1 Btg2 Cdc42ep3 Dact1 Dnajb4 Dusp1 Flt3 Fosb Gem Gfpt2 Gja10 Gnl2 Maff Mbnl1 Myd116 Oazin Pak1ip1 Ppp2ca Relb Riok2 Rpl13a Rpl15 Tgfb1i4 Uap1 Ubb Usp2 Wsb1
54	V$MRF2_01: modulator recognition factor 2	205	205	160	9687	6119	-0.79	0.0	0.02	0.0	2410018G23Rik 2610020N02Rik 2610318K02Rik 2810036K01Rik 3110006P09Rik 4933425F03Rik Abca8a Agtpbp1 Aplp2 Arf4 Asph Atf4 Atp1a1 Atxn7l4 BC005537 BC023105 BC024479 BC025546 Bcl3 Becn1 Bicd1 Birc3 Btg2 C6 Cabyr Calca Capn7 Capzb Catna1 Cav1 Cbll1 Cbln3 Ccrn4l Cd34 Cdc42 Cenpb Cherp Cnn1 Cnot4 Cntfr Cops5 Cpa3 Crem Cry1 Cry2 Csf2rb2 Cul2 Cxcl1 Cxcl15 Dact1 Ddb2 Ddx26 Ddx47 Defb11 Dfy Dmtf1 Dnajc12 Dp…
55	V$HOX13_01: Hox-1.3	12	12	353	233	15573	-0.8	0.0	4.61	1.95	2410030J07Rik Abca8a Cabyr Cbll1 Ddb2 Elf1 Fbxo3 Git2 Map2k3 Ppp1r8 Prkx Tob2
56	V$CREL_01: c-Rel	282	282	83	11478	4328	-0.89	0.0	3.63	1.43	2410018G23Rik 2410030J07Rik 2610020N02Rik 2610318K02Rik 2810036K01Rik 2900091E11Rik 3110006P09Rik 4632409L19Rik 4921524P20Rik 4930542G03Rik 4933425F03Rik 9430077D24Rik Adamts4 Adrb2 Agtpbp1 Als2cr19 Ank1 Ankrd24 Apbb1ip Apc2 Apg12l Aplp2 Aqp1 Arf4 Arhgap17 Asph Atf3 Atf4 Atp1a1 Atp2a2 Atpif1 Atxn7l4 Axl Azgp1 BC005537 BC023105 BC024479 BC035291 Bcl10 Bcl3 Bicd1 Birc3 Btg2 C330016H24Rik Cabyr Cacn…
57	V$EGR2_01: Egr-2/Krox-20 early growth response gene product	11	11	354	207	15599	-0.9	0.0	4.53	1.9	4632409L19Rik Asph Atp1a1 Clic4 Cxcl12 Ercc8 Hadhsc Maff Pi4k2a Pscd3 Siah2
58	V$NFKAPPAB50_01: NF-kappaB (p50)	25	25	340	671	15135	-0.9	0.0	4.19	1.68	2410030J07Rik Als2cr19 Ank1 BC035291 Birc3 Cbln3 Esam1 Fgf1 Foxh1 Ga17 Gch1 Gsn Irf1 Ndufs8 Nfkb2 Nptx1 Pnmt Ppp2r5a Pqlc1 Ramp2 Rrad Rspondin Tgfbr3 Tubb6 Usp2
59	V$GATA2_02: GATA-binding factor 2	107	107	258	5400	10406	-0.9	0.0	0.02	0.0	2610318K02Rik 4632409L19Rik Abca8a Adrb2 Agtpbp1 Asph Atp1a1 Bcl10 C6 Cav1 Ccl7 Cd34 Cd36 Cnn1 Cpa3 Crem Csf2rb2 Cul2 Dact1 Ddb2 Ddx47 Defb11 Dfy Dmtf1 Dpep1 Dpt Dusp1 Edg1 Eed Efhd2 Efnb2 Ehbp1 Elf1 Emcn Enpp2 Ercc8 Etf1 Fabp4 Fli1 Fmo1 Foxh1 Foxp1 Gem Gpc6 Gstm1 Gstm2 Gzma Hadh2 Hadhsc Has2 Hgf Hnrpc Hnrph1 Hyou1 Igj Inmt Itm2a Kcnab1 Mbd1 Mbnl1 Mgll Mmp19 Mphosph10 Mrpl3 Mulk Myd116 Nr2f2 Palm…
60	V$IRF7_01: interferon regulatory factor 7	189	189	176	8967	6839	-0.96	0.0	0.03	0.0	2410018G23Rik 2410030J07Rik 2610020N02Rik 2610318K02Rik 2810036K01Rik 2900091E11Rik 4632409L19Rik 4921524P20Rik 4930542G03Rik 9430077D24Rik Abca8a Adrb2 Agtpbp1 Als2cr19 Apg12l Arhgap17 Atf4 Atp1a1 Atp2a2 B3galt6 B3gat1 BC005537 BC023105 BC025546 BC035291 Bicd1 Birc3 C330016H24Rik C6 Calca Cav1 Ccrn4l Cd36 Cdh13 Cenpb Chc1l Cln2 Cnot4 Cops5 Crem Cry1 Cry2 Csf2rb2 Defb11 Dmtf1 Dpep1 Ear11 Ebf1 Edg…
61	V$ELF1_Q6	155	155	210	7484	8322	-1.02	0.0	0.03	0.0	2410030J07Rik 2810036K01Rik 2900091E11Rik 4933425F03Rik Abca8a Adrb2 Ankrd24 Apbb1ip Apc2 Aqp1 Asph Atf3 Atf4 Atp1a1 Atp2a2 Axl B3gat1 BC005537 BC024479 BC025546 Bcl10 Bcl3 Bicd1 Birc3 Btg2 C6 Cacnb1 Capn7 Catna1 Ccl7 Ccrn4l Cdc42 Cherp Cnn1 Cnot4 Cops5 Cpeb2 Crem Crispld1 Csf2rb2 Cxcl15 Ddb2 Ddx26 Ddx47 Defb11 Dfy Dmtf1 Dpep1 Ebf1 Edg1 Efhd2 Emcn Eng Ercc8 Etf1 Fgg Fmo1 Fmo2 Foxh1 Gch1 Gem Gja10…
62	V$FREAC7_01: Fork head RElated ACtivator-7	130	130	235	6388	9418	-1.04	0.0	0.03	0.0	2410018G23Rik 2610318K02Rik Adrb2 Agtpbp1 Als2cr19 Ank1 Atpif1 B3gat1 Bcl10 Becn1 Birc3 C6 Cacnb1 Catna1 Cav1 Cd34 Cd36 Cenpb Chc1l Cherp Cnot4 Cops5 Cpa3 Cry1 Cry2 Csf2rb2 Cxcl1 Ddb2 Ddx21 Ddx47 Dfy Dmtf1 Dnajc12 Dusp1 Eed Eng Enpep Enpp2 Esam1 Fabp4 Fbxo3 Fgb Fgf1 Fgfr1op2 Fgg Fgl2 Fli1 Fmo2 Fosb Gch1 Gfpt2 Gja10 Gmfb Gnl2 Gpc6 Gstm1 H3f3b Hadh2 Has2 Hc Igj Il1r1 Iqgap1 Itgb1 Kcnd2 Mafk Mapre2 …
63	V$MYOD_01: myoblast determination gene product	222	222	143	10344	5462	-1.1	0.0	0.03	0.0	2410018G23Rik 2410030J07Rik 2610318K02Rik 4632409L19Rik 4921524P20Rik 4930542G03Rik 4933425F03Rik 9430077D24Rik Adamts4 Adrb2 Als2cr19 Ank1 Ankrd24 Apbb1ip Apc2 Apg12l Aqp1 Arhgap17 Atf3 Atf4 Atp1a1 Atp2a2 Azgp1 B3gat1 BC005537 BC023105 BC024479 BC025546 BC035291 Becn1 Bicd1 Birc3 C330016H24Rik C6 Calca Capn7 Capzb Catna1 Ccrn4l Cdc42ep3 Cdh13 Cenpb Chc1l Cherp Cited1 Clic4 Cln2 Cmkor1 Cntfr Cpa3…
64	V$FREAC3_01: Fork head RElated ACtivator-3	2	2	363	359	15447	-1.14	0.0	0.0	0.0	Becn1 Reck
65	V$MYCMAX_02: c-Myc:Max heterodimer	142	142	223	5435	10371	-1.17	0.0	3.17	1.11	2610020N02Rik 2810036K01Rik 2900091E11Rik 4933425F03Rik Agtpbp1 Ankrd24 Aplp2 Atf4 Atp1a1 Azgp1 B3galt6 B3gat1 BC035291 Birc3 C6 Capzb Ccrn4l Cd36 Cdc42 Chc1l Cited1 Cln2 Cnot4 Cntfr Cpeb2 Crem Crispld1 Cry2 Cxcl1 Dact1 Ddx21 Ddx47 Ddx5 Dfy Dnajc12 Dpt Dusp1 Efemp1 Emcn Eno1 Enpp2 Ercc8 Fank1 Fgf1 Fgfr1op2 Flt3 Gclc Gja10 Gmfb Gnai3 Grwd1 Gstm1 Gstm2 Gzma Hgf Hnrpc Hrh3 Hrmt1l3 Il1r1 Inmt Itgb1 K…
66	V$HAND1E47_01: Hand1:E47 heterodimer	228	228	137	9153	6653	-1.21	0.0	3.1	1.09	2610020N02Rik 2610318K02Rik 2900091E11Rik 3110006P09Rik 4632409L19Rik 4921524P20Rik 4930542G03Rik 4933425F03Rik Abca8a Adamts4 Agtpbp1 Als2cr19 Ank1 Ankrd24 Aplp2 Aqp1 Arf4 Arhgap17 Atf4 Atp1a1 Atpif1 Atxn7l4 Axl Azgp1 B3gat1 BC023105 BC024479 BC025546 BC035291 Bcl3 Becn1 Birc3 Btg2 Cabyr Calca Cav1 Cbln3 Ccl7 Ccrn4l Cd36 Cdc42ep3 Cited1 Clic4 Cln2 Cmkor1 Cnn1 Cnot4 Cntfr Cpeb2 Crem Crispld1 Cry1…
67	V$PPARA_02: PPAR-alpha:RXR-alpha heterodimer (peroxisome proliferator activated factor alpha:retinoid X receptor alpha)	4	4	361	480	15326	-1.24	0.0	0.0	0.0	9430077D24Rik Efemp1 Pcdh15 Rpl41
68	V$ELK1_02: Elk-1	295	295	70	12135	3671	-1.25	0.0	3.27	1.12	2410018G23Rik 2410030J07Rik 2610020N02Rik 2610318K02Rik 2810036K01Rik 2900091E11Rik 3110006P09Rik 4632409L19Rik 4921524P20Rik 4930542G03Rik 4933425F03Rik 9430077D24Rik Abca8a Adamts4 Agtpbp1 Apbb1ip Apc2 Apg12l Aplp2 Aqp1 Arf4 Arhgap17 Asph Atf3 Atf4 Atp1a1 Atp2a2 Atpif1 Axl Azgp1 B3galt6 B3gat1 BC005537 BC023105 BC024479 BC025546 BC035291 Bcl10 Bcl3 Becn1 Bicd1 Birc3 Btg2 C330016H24Rik Cabyr Cac…
69	V$NFY_01: nuclear factor Y (Y-box binding factor)	92	92	273	3355	12451	-1.25	0.0	3.21	1.11	2410018G23Rik 2610020N02Rik 4930542G03Rik Aplp2 Arhgap17 Atf3 Atf4 Atp2a2 Azgp1 B3galt6 BC023105 BC024479 Bcl10 Btg2 Cabyr Calca Ccrn4l Clic4 Cnot4 Cry2 Cxcl1 Cxcl12 Dact1 Ddb2 Ddx21 Ddx5 Defb11 Dnajc12 Ear11 Ebf1 Eed Efnb2 Eif3s6ip Eno1 Enpep Ercc8 Etf1 Exosc1 Fabp4 Gch1 Gem Gfpt2 Git2 Gpc6 Gsn H3f3b Hadh2 Hapln2 Hmg20a Hnrpc Hspa8 Hyou1 Irf1 Map2k3 Mbnl1 Mcp Mrpl50 Ndufs8 ORF18 Pi4k2a Pou3f2 Pp…
70	V$PAX9_B: zebrafish Pax-9 binding sites	97	97	268	3563	12243	-1.26	0.0	3.19	1.11	2410018G23Rik 2410030J07Rik 4921524P20Rik Ankrd24 Apbb1ip Apc2 Apg12l Aqp1 Arf4 Asph Atf3 Atxn7l4 Bcl10 Birc3 Btg2 Cacnb1 Capn7 Capzb Catna1 Cbln3 Ccl7 Ccrn4l Cdc42ep3 Chc1l Cmkor1 Cpeb2 Cxcl12 Defb11 Dnajc12 Dpt Ebf1 Eno1 Fabp4 Fank1 Fgfr1op2 Fli1 Ga17 Gclc Hmg20a Hnrph1 Hrh3 Htra3 Hyou1 Il1r1 Inmt Itm2a Kcnab1 Lamc1 Mat2a Mbnl1 Mcp Meox2 Mmp19 Mrpl3 Mrpl50 Mynn Nfkb2 ORF18 Oazin Palm Pou3f2 Ppi…
71	V$ATF4_Q2: activating transcription factor 4	103	103	262	3814	11992	-1.26	0.0	3.16	1.11	2410018G23Rik 2610020N02Rik 2900091E11Rik 4632409L19Rik 4921524P20Rik 4933425F03Rik 9430077D24Rik Als2cr19 Arf4 Arhgap17 Asph Atf3 BC005537 BC023105 Becn1 Btg2 Calca Cbln3 Ccrn4l Cenpb Cherp Cnot4 Cntfr Cpeb2 Crispld1 Cry2 Ddb2 Ddx5 Dmtf1 Dnajb4 Dusp1 Ebf1 Efhd2 Esam1 Exosc1 Fabp4 Fgb Fgl2 Flt3 Fmo1 Fmo2 Fosb Fosl1 Foxp1 Fxyd2 Ga17 Gch1 Gem Git2 Gnl2 H3f3b Hmg20a Hnrph1 Maff Mafk Mbd1 Mcl1 Mrpl13…
72	V$COREBINDINGFACTOR_Q6	104	104	261	5175	10631	-1.33	0.0	0.04	0.0	2900091E11Rik Agtpbp1 Aplp2 Aqp1 Atf3 Atf4 B3gat1 BC024479 Becn1 Capn7 Catna1 Cbll1 Ccl7 Cdc42 Chc1l Cited1 Cmkor1 Cntfr Crem Cul2 Cxcl1 Dpep1 Dpt Efemp1 Elf1 Eno1 Enpp2 Fabp4 Fgfr1op2 Flt3 Fosl1 Foxp1 Fxyd2 Gch1 Gclc Gem Gja10 Gpc6 Gsn Gstm1 Gstm2 Gzma Hapln2 Has2 Hgf Hnrpc Hspa8 Htra3 Hyou1 Igfbp7 Inmt Kcnab1 Mafk Mapre2 Mbd1 Mcpt5 Mcpt6 Meox2 Mgll Mphosph10 Myd116 Nedd9 Oazin Olfr69 Papd4 Pcdh…
73	V$STAF_02: Se-Cys tRNA gene transcription activating factor	75	75	290	2678	13128	-1.38	0.0	3.14	1.11	2900091E11Rik Abca8a Aqp1 Arf4 Arhgap17 Asph Atxn7l4 Axl Azgp1 B3galt6 B3gat1 BC024479 BC035291 Becn1 Birc3 Cav1 Cbll1 Cited1 Cln2 Csf2rb2 Ddx21 Ddx26 Ddx47 Ddx5 Exosc1 Fbxo3 Fgf1 Fosb Fosl1 Fxyd2 Ga17 Git2 Gnai3 Hadh2 Hapln2 Hrmt1l3 Igj Inmt Lamc1 Mcl1 Mcp Mcpt6 Mpz Mrpl50 Mulk Mynn ORF18 Oazin Pcm1 Pnmt Ppp2r5a Prelp Psen2 Rac1 Rnf134 Rpl39 Rpl5 Rspondin Sdccag33l Sf3b5 Slc22a5 Slc25a19 Smc5l1 …
74	V$TFIII_Q6	345	345	20	14497	1309	-1.43	0.0	3.56	1.38	2410018G23Rik 2410030J07Rik 2610020N02Rik 2610318K02Rik 2810036K01Rik 2900091E11Rik 3110006P09Rik 4632409L19Rik 4921524P20Rik 4930542G03Rik 4933425F03Rik 9430077D24Rik Abca8a Adamts4 Adrb2 Agtpbp1 Als2cr19 Ank1 Ankrd24 Apbb1ip Apc2 Apg12l Aplp2 Aqp1 Arf4 Arhgap17 Asph Atf3 Atf4 Atp1a1 Atp2a2 Atpif1 Atxn7l4 Axl Azgp1 B3galt6 B3gat1 BC005537 BC024479 BC025546 BC035291 Bcl10 Bcl3 Becn1 Bicd1 Birc3 B…
75	V$E2F1_Q4_01	89	89	276	3291	12515	-1.56	0.0	2.85	0.9	2810036K01Rik 4921524P20Rik 4930542G03Rik Adrb2 Als2cr19 Apbb1ip Aplp2 Atf3 Atxn7l4 Axl B3galt6 Bcl10 Btg2 Catna1 Cbln3 Cdc42ep3 Cherp Clic4 Cntfr Cops5 Cxcl12 Ddb2 Ddx5 Dnajb4 Dpt Dusp1 Ebf1 Efhd2 Ercc8 Exosc1 Fank1 Fgfr1op2 Fgg Fli1 Flt3 Fosb Fosl1 Foxp1 Gfpt2 Gnai3 Gstm1 H3f3b Hadhsc Hnrph1 Hyou1 Kcna2 Kcnd2 Maff Map2k3 Mapre2 Mat2a Mbtps1 Mcpt6 Mrpl13 Msc Myd116 ORF18 Pak1ip1 Papd4 Pcm1 Pde4b…
76	V$CP2_01: CP2	243	243	122	9908	5898	-1.6	0.0	2.65	0.78	2410018G23Rik 2410030J07Rik 2610020N02Rik 2810036K01Rik 2900091E11Rik 4632409L19Rik 4921524P20Rik 4930542G03Rik 4933425F03Rik 9430077D24Rik Adrb2 Als2cr19 Ank1 Ankrd24 Apbb1ip Apg12l Aplp2 Aqp1 Arf4 Arhgap17 Asph Atf3 Atp1a1 Atp2a2 Atpif1 Atxn7l4 Axl Azgp1 B3gat1 BC023105 BC024479 Becn1 Bicd1 Birc3 Btg2 C330016H24Rik C6 Cabyr Cacnb1 Calca Capzb Cbll1 Cbln3 Ccl7 Cd34 Cdc42 Cdc42ep3 Cdh13 Chc1l Cit…
77	V$EGR3_01: early growth response gene 3 product	9	9	356	172	15634	-1.61	0.0	3.82	1.59	4632409L19Rik Asph Atp1a1 Clic4 Cxcl12 Ercc8 Maff Pscd3 Siah2
78	V$MYC_Q2	80	80	285	2940	12866	-1.67	0.0	2.75	0.84	2410030J07Rik 2610020N02Rik 2810036K01Rik 4933425F03Rik Atp1a1 B3galt6 C6 Capzb Cdc42 Cnot4 Cntfr Crem Crispld1 Cxcl1 Dact1 Dpt Dusp1 Eno1 Ercc8 Fgf1 Flt3 Gclc Gja10 Gmfb Gnai3 Grwd1 Gstm2 Gzma Hrh3 Hrmt1l3 Inmt Kcnab1 Maff Mafk Map2k3 Mapre2 Mbnl1 Mgll Mpz Mtap1b Mtch2 Nfkb2 Nr2f2 Oazin Oxtr Palm Papd4 Pecr Pi4k2a Pias1 Ppp1r15b Prkar1b Prx Psen2 Ramp2 Riok2 Rpl13a Rpl5 Rps20 Sdccag33l Siah2 Sir…
79	V$MEF2_Q6_01	202	202	163	9338	6468	-1.71	0.0	0.07	0.0	2410018G23Rik 2410030J07Rik 2610020N02Rik 2610318K02Rik 2810036K01Rik 3110006P09Rik 4933425F03Rik 9430077D24Rik Abca8a Adamts4 Agtpbp1 Aplp2 Aqp1 Arf4 Atf3 Atf4 Atp1a1 Azgp1 BC023105 BC024479 Bcl10 Becn1 Bicd1 Birc3 Btg2 C330016H24Rik C6 Cabyr Calca Catna1 Cav1 Ccl7 Ccrn4l Cd36 Cdc42 Cenpb Chc1l Cited1 Clic4 Cln2 Cnn1 Cops5 Cpa3 Crispld1 Cry1 Cry2 Csf2rb2 Cul2 Cxcl1 Cxcl15 Ddb2 Ddx47 Ddx5 Dfy Dna…
80	V$XFD2_01: Xenopus fork head domain factor 2	74	74	291	3751	12055	-1.72	0.0	0.05	0.0	2410018G23Rik 2610318K02Rik Ank1 Atpif1 B3gat1 Bcl10 Birc3 C6 Cacnb1 Cav1 Cenpb Chc1l Cherp Cnot4 Cops5 Cry2 Cxcl1 Ddb2 Ddx26 Dusp1 Enpep Enpp2 Fbxo3 Fgf1 Fgfr1op2 Fgg Fli1 Fosb Fosl1 Gch1 Gnl2 Gpc6 H3f3b Has2 Igj Il1r1 Iqgap1 Itgb1 Mcp Mdn1 Meox2 Mgll Mmp19 Nedd9 Olfr69 Pde4b Ppil5 Ppp1cb Ppp1r15b Prkar1b Prkx Pscd3 Psen2 Rac1 Reck Relb Rpgrip1 Rpl23a Rspondin Scg3 Scrn3 Sema6c Sfrs2 Slc12a6 Slc…
81	V$TGIF_01: TGIF (5'TG3' interacting factor)	88	88	277	4357	11449	-1.79	0.0	0.06	0.0	Abca8a Adrb2 Als2cr19 Ank1 Apc2 Aqp1 Arhgap17 B3gat1 BC023105 BC025546 C6 Cd34 Cpa3 Crispld1 Cxcl1 Cxcl15 Ddx47 Dmtf1 Edg1 Eed Efemp1 Efnb2 Eng Enpep Esam1 Fgg Fli1 Flt3 Fosl1 Foxh1 Ga17 Gem Gja10 Gstm1 Gstm2 Hc Hgf Htra3 Hyou1 Inmt Iqgap1 Irf1 Itgb1 Maff Mapre2 Mbnl1 Mcp Mrpl3 Msc Mtch2 Mulk Olfr69 Oxtr Plekha3 Pou3f2 Ppil5 Ppp2r5a Prkar1b Psen2 Psg23 Rnf14 Rpl23a Rpl5 Rps6 Sema6c Sertad1 Shank3…
82	V$NFY_Q6_01	170	170	195	6795	9011	-1.8	0.0	2.36	0.73	2410018G23Rik 2410030J07Rik 2610020N02Rik 3110006P09Rik 4632409L19Rik 4930542G03Rik Abca8a Adrb2 Ank1 Apg12l Arhgap17 Asph Atf3 Atf4 Atp2a2 Azgp1 B3galt6 B3gat1 BC023105 BC024479 BC035291 Bcl10 Becn1 Bicd1 Btg2 C330016H24Rik C6 Cabyr Calca Cd36 Cdc42ep3 Cdh13 Cenpb Clic4 Cnn1 Cnot4 Cntfr Cops5 Crispld1 Cry2 Csf2rb2 Cul2 Cxcl1 Cxcl12 Dact1 Ddb2 Ddx21 Defb11 Dfy Dmtf1 Dnajb4 Dnajc12 Dpep1 Dpt Ear11…
83	V$TCF1P_Q6	252	252	113	10352	5454	-1.8	0.0	2.44	0.74	2410018G23Rik 2410030J07Rik 2610020N02Rik 2900091E11Rik 3110006P09Rik 4632409L19Rik 4921524P20Rik 4930542G03Rik 4933425F03Rik 9430077D24Rik Abca8a Adamts4 Adrb2 Agtpbp1 Als2cr19 Ank1 Apbb1ip Apc2 Apg12l Aplp2 Aqp1 Arf4 Asph Atf3 Atf4 Atp1a1 Atp2a2 Atpif1 Atxn7l4 Axl B3galt6 B3gat1 BC005537 BC024479 BC025546 BC035291 Bcl10 Bicd1 Birc3 Btg2 C330016H24Rik Cacnb1 Calca Capn7 Capzb Catna1 Cav1 Cbll1 C…
84	V$E2F1DP1_01: E2F-1:DP-1 heterodimer	116	116	249	4486	11320	-1.81	0.0	2.44	0.74	2410018G23Rik 2410030J07Rik 2810036K01Rik 3110006P09Rik 4921524P20Rik 4930542G03Rik 9430077D24Rik Adamts4 Als2cr19 Atf3 Atf4 Atp1a1 BC005537 Btg2 Calca Capn7 Cbll1 Cdc42ep3 Cenpb Cherp Clic4 Cmkor1 Cnot4 Cntfr Cops5 Cry2 Cxcl12 Dact1 Ddb2 Dfy Dnajb4 Dusp1 Edg1 Eed Efhd2 Ehbp1 Eif3s6ip Esam1 Exosc1 Fli1 Flt3 Fosb Fosl1 Foxp1 Gclc Gem Gnai3 Gnl2 Grwd1 Hmg20a Hnrpc Hnrph1 Hspa8 Hyou1 Itgb1 Kcnab1 Ki…
85	V$COUP_01: COUP:HNF-4 heterodimer	44	44	321	2378	13428	-1.83	0.0	0.05	0.0	2810036K01Rik 3110006P09Rik Aplp2 Aqp1 Atf4 Atpif1 Birc3 Capzb Cd36 Chc1l Cln2 Cxcl12 Elf1 Fgb Fgl2 Gem Gnai3 Grwd1 Hadhsc Hspa8 Igj Iqgap1 Maff Mafk Mbd1 Mcpt6 Mdn1 Pcdh15 Plekha3 Procr Psen2 Rac1 Rad23a Rpgrip1 Scrn3 Sema6c Sf3b4 Shank3 Slco1b2 Sntb2 Spon2 Stx6 Tagln2 Wrnip1
86	V$SP3_Q3	254	254	111	10459	5347	-1.86	0.0	2.36	0.73	2410018G23Rik 2410030J07Rik 2610020N02Rik 2610318K02Rik 2900091E11Rik 3110006P09Rik 4632409L19Rik 4921524P20Rik 4930542G03Rik 4933425F03Rik 9430077D24Rik Abca8a Adamts4 Adrb2 Ankrd24 Apbb1ip Apc2 Apg12l Aplp2 Aqp1 Arhgap17 Atf3 Atf4 Atp1a1 Atp2a2 Atxn7l4 Axl B3galt6 B3gat1 BC005537 BC023105 BC024479 BC035291 Bcl10 Bcl3 Bicd1 Birc3 Btg2 Cabyr Capn7 Capzb Catna1 Cav1 Cbll1 Cbln3 Ccl7 Cd34 Cdc42 Cdc…
87	V$DR3_Q4: direct repeat 3	41	41	324	2234	13572	-1.87	0.0	0.05	0.0	2610318K02Rik 2900091E11Rik Apg12l Arhgap17 Asph B3gat1 Bcl10 Bicd1 C6 Cacnb1 Cdc42ep3 Cherp Clic4 Cpeb2 Emcn Esam1 Fank1 Fgg Fosb Gadd45gip1 Hadh2 Il1r1 Mtch2 Ndufs8 Npr1 Nptx1 Pqlc1 Prelp Prkx Rab28 Sdpr Sema6c Spon2 Terf1 Uqcrc2 Uroc1 Usp2 Wasl Wrnip1 Wsb1 Zfp111
88	V$MEF2_02: myogenic MADS factor MEF-2	18	18	347	1156	14650	-1.87	0.0	0.03	0.0	3110006P09Rik Aqp1 Bcl10 Cabyr Dact1 Ddx47 Fli1 Ga17 Gmfb Hapln2 Itm2a Meox2 Rpl41 Rps6 Sema6c Tgfb1i4 Tiparp Tpm3
89	V$LEF1TCF1_Q4	167	167	198	7778	8028	-1.88	0.0	0.09	0.0	2410018G23Rik 2410030J07Rik 2810036K01Rik 2900091E11Rik 3110006P09Rik 4921524P20Rik 4933425F03Rik Adamts4 Apc2 Aplp2 Arf4 Atf3 Atp1a1 B3galt6 BC005537 BC023105 BC025546 Bcl10 Bcl3 Birc3 C6 Cabyr Calca Cdc42 Cdh13 Chc1l Cherp Cmkor1 Cnn1 Crem Crispld1 Cry1 Cry2 Cul2 Cxcl1 Cxcl12 Cxcl15 Dact1 Ddb2 Ddx26 Dfy Dmtf1 Dpep1 Dpt Ebf1 Efemp1 Efhd2 Ehbp1 Eno1 Enpp2 Esam1 Etf1 Exosc1 Fgb Fgf1 Fgl2 Fli1 Flt3…
90	V$MTF1_Q4	35	35	330	1140	14666	-1.88	0.0	2.88	0.91	3110006P09Rik Adrb2 Aplp2 Atxn7l4 Bcl10 C330016H24Rik Cdc42ep3 Cdh13 Chc1l Cited1 Cpeb2 Dact1 Dnajb4 Ehbp1 Etf1 Fgfr1op2 Flt3 Fosl1 Hmg20a Hnrpc Igfbp7 Kcnab1 Kif2a Mbd1 Mrpl13 Pecr Pqlc1 Rspondin Sfrs2 Shank3 Slc22a4 Slc22a5 Tef Tln1 Tph1
91	V$E2F_Q4_01	80	80	285	2986	12820	-1.89	0.0	2.48	0.74	2810036K01Rik 4930542G03Rik Adrb2 Als2cr19 Apbb1ip Aplp2 Atf3 Atxn7l4 Axl B3galt6 Bcl10 Btg2 Catna1 Cbln3 Cdc42ep3 Cherp Cntfr Cops5 Cxcl12 Ddb2 Ddx5 Dnajb4 Dusp1 Ebf1 Exosc1 Fgfr1op2 Fgg Fli1 Flt3 Fosb Fosl1 Foxp1 Gnai3 Gstm1 H3f3b Hadhsc Hnrph1 Hyou1 Maff Map2k3 Mapre2 Mat2a Mbtps1 Mcpt6 Mrpl13 Msc Myd116 ORF18 Pak1ip1 Papd4 Pcm1 Pde4b Ppil5 Ppp1cb Ppp1r15b Ppp1r8 Rac1 Rad23a Rnf134 Rpl13a Rpl5…
92	V$ZID_01: zinc finger with interaction domain	64	64	301	2322	13484	-1.91	0.0	2.56	0.78	2410030J07Rik 4632409L19Rik 9430077D24Rik Asph Atp1a1 Atxn7l4 B3gat1 Cacnb1 Calca Capn7 Cbll1 Ccrn4l Cenpb Cnn1 Cntfr Dact1 Ddx5 Dmtf1 Dnajb4 Dnajc12 Eed Efhd2 Eno1 Enpep Etf1 Fank1 Fgf1 Foxp1 Ga17 Gem Gfpt2 Gsn Gzma Hadh2 Hspa8 Hyou1 Igfbp7 Lamc1 Maff Mafk Mapkbp1 Mgll Mrpl13 Nptx1 Palm Pcm1 Ppp1cb Ppp1r8 Rab28 Rac1 Rhpn2 Rnf134 Rpl41 Rps6 Rrad Rspondin Sfrs7 Slamf6 Slc22a4 Tgfbr3 Thbd Ttr Usp36…
93	V$SOX5_01: Sox-5	156	156	209	7283	8523	-1.94	0.0	0.1	0.0	2610020N02Rik 2610318K02Rik 2810036K01Rik 2900091E11Rik 3110006P09Rik 4632409L19Rik 4930542G03Rik 4933425F03Rik Als2cr19 Ankrd24 Aplp2 Aqp1 Asph Atxn7l4 BC024479 Bcl10 Becn1 Btg2 C330016H24Rik C6 Capn7 Catna1 Cav1 Cd36 Cdc42ep3 Chc1l Cited1 Cnn1 Cntfr Cops5 Cpa3 Crem Crispld1 Cul2 Cxcl1 Dact1 Ddx47 Defb11 Dfy Dmtf1 Dnajb4 Dnajc12 Dpep1 Dpt Ear11 Ebf1 Edg1 Efemp1 Ehbp1 Eif3s6ip Elf1 Emcn Eng Enpep…
94	V$AR_Q2: androgen receptor	13	13	352	904	14902	-1.94	0.0	0.02	0.0	Atp1a1 BC024479 Cdc42 Ebf1 Fank1 Gem Gmfb Mafk Mcpt4 Mpz Pnmt Ube1x Zfp111
95	V$EVI1_05: ectopic viral integration site 1 encoded factor	15	15	350	1001	14805	-1.95	0.0	0.03	0.0	Cav1 Cd36 Cxcl15 Emcn Enpep Ercc8 Etf1 Kcnab1 Mrpl3 Ptx3 Rac1 Sf3b5 Slc7a13 Ttr Vcam1
96	V$AREB6_01: AREB6 (Atp1a1 regulatory element binding factor 6)	68	68	297	3423	12383	-1.98	0.0	0.07	0.0	2610020N02Rik Adamts4 Ankrd24 Birc3 Btg2 Calca Catna1 Cbll1 Ccrn4l Cdc42ep3 Cdh13 Cpa3 Crispld1 Cxcl1 Ddx26 Dmtf1 Edg1 Eif3s6ip Elf1 Exosc1 Fgf1 Fgfr1op2 Fxyd2 Ga17 Gnl2 Gstm1 Gstm2 Hapln2 Hnrph1 Hyou1 Igfbp6 Kcnab1 Lamc1 Maff Mbtps1 Mphosph10 Mrpl50 Mtch2 Nfkb2 Olfr69 Oxtr Pi4k2a Pias1 Pnmt Ppp1r10 Ppp2r5a Pqlc1 Prelp Prkar1b Psmd11 Rab28 Riok2 Scg3 Sele Sema6c Sf3b5 Sfrs7 Siah2 Slc12a6 Slco1b2 …
97	V$CEBPDELTA_Q6	260	260	105	11729	4077	-2.02	0.0	0.1	0.0	2410030J07Rik 2610318K02Rik 4632409L19Rik 4921524P20Rik 4930542G03Rik 4933425F03Rik 9430077D24Rik Abca8a Adamts4 Agtpbp1 Ankrd24 Apc2 Aplp2 Aqp1 Arhgap17 Asph Atf3 Atp1a1 Atxn7l4 Azgp1 B3gat1 BC023105 BC024479 BC025546 Bcl10 Bcl3 Bicd1 Birc3 Btg2 C6 Cabyr Calca Capn7 Catna1 Cbll1 Cbln3 Ccl7 Cd34 Cd36 Cdc42 Cdh13 Cenpb Chc1l Cherp Cln2 Cnn1 Cnot4 Cntfr Cops5 Cpa3 Crem Crispld1 Cry1 Cry2 Csf2rb2 Cu…
98	V$CDC5_01: cell division control protein 5	311	311	54	13874	1932	-2.03	0.0	0.06	0.0	2410018G23Rik 2410030J07Rik 2610020N02Rik 2610318K02Rik 2900091E11Rik 3110006P09Rik 4632409L19Rik 4921524P20Rik 4933425F03Rik 9430077D24Rik Abca8a Adamts4 Adrb2 Agtpbp1 Ank1 Ankrd24 Apbb1ip Apg12l Aplp2 Aqp1 Arf4 Arhgap17 Asph Atf3 Atf4 Atpif1 Atxn7l4 Axl Azgp1 B3galt6 B3gat1 BC005537 BC023105 BC024479 BC025546 BC035291 Bcl10 Becn1 Bicd1 Birc3 Btg2 C330016H24Rik C6 Cabyr Capn7 Capzb Catna1 Cav1 C…
99	V$HIF1_Q5: hypoxia-inducible factor 1	51	51	314	1817	13989	-2.08	0.0	2.45	0.74	Aqp1 Arf4 BC035291 C6 Cacnb1 Cbll1 Cdc42ep3 Cdh13 Crem Cry2 Eno1 Fosl1 Gja10 Gnai3 Grwd1 Hoxb7 Mafk Meox2 Mgll Mtap1b Mynn Nptx1 Nr2f2 Oxtr Palm Papd4 Ppp1cb Pqlc1 Prkar1b Relb Rpl23a Rps14 Rps25 Sdccag33l Sfrs2 Siah2 Spon2 Tacr2 Tceb1 Tef Terf1 Tln1 Tpm2 Ubb Ube1x Ubtf Uqcrc2 Usp36 Wrnip1 Wsb1 Zfpn1a2
100	V$COMP1_01: COMP1	216	216	149	9816	5990	-2.1	0.0	0.12	0.0	2410030J07Rik 4632409L19Rik 4930542G03Rik Abca8a Als2cr19 Ank1 Apbb1ip Apc2 Apg12l Aqp1 Arhgap17 Asph Atf4 Atp1a1 Atp2a2 Atpif1 Axl Azgp1 B3galt6 B3gat1 BC005537 BC023105 BC024479 Bcl10 Bcl3 Btg2 C330016H24Rik C6 Calca Capn7 Catna1 Ccl7 Ccrn4l Cd36 Cdc42ep3 Cenpb Cited1 Clic4 Crispld1 Cry2 Cul2 Cxcl1 Cxcl12 Ddx21 Ddx26 Defb11 Dfy Dnajc12 Dpep1 Dpt Ear11 Ebf1 Eed Efemp1 Efhd2 Ehbp1 Eif3s6ip Elf1 E…
101	V$ARNT_01: AhR nuclear translocator homodimers	37	37	328	1249	14557	-2.1	0.0	2.59	0.78	2810036K01Rik Atf4 Atp1a1 B3galt6 Cnot4 Cpeb2 Dact1 Eno1 Ercc8 Flt3 Gja10 Gmfb Gzma Kcnab1 Maff Map2k3 Mapre2 Mbnl1 Nfkb2 Oazin Pak1ip1 Palm Papd4 Pi4k2a Prx Pscd3 Psmd11 Rpl13a Sdccag33l Sirt1 Slc12a6 Slc25a19 Socs5 Tln1 Tmeff2 Usp36 Vcam1
102	V$E12_Q6	85	85	280	4134	11672	-2.12	0.0	0.1	0.0	2410030J07Rik 2610318K02Rik 4921524P20Rik 4933425F03Rik Adrb2 Als2cr19 Apbb1ip Apc2 Apg12l Arhgap17 Atf4 B3gat1 BC024479 BC025546 BC035291 Bicd1 Capn7 Capzb Ccrn4l Cdc42ep3 Chc1l Cherp Cln2 Cmkor1 Cntfr Cpa3 Cry1 Cul2 Defb11 Dmtf1 Dusp1 Eif3s6ip Esam1 Fosb Foxh1 Gch1 Git2 Gmfb Hrh3 Hrmt1l3 Igj Inmt Itgb1 Kcna2 Mapkbp1 Mbtps1 Meox2 Msc Mtch2 Mulk Myd116 Nfkb2 Nptx1 Oazin Pcdh15 Pla2g2d Ppp1r8 Pqlc…
103	V$ARNT_02: AhR nuclear translocator homodimers	19	19	346	546	15260	-2.12	0.0	2.9	0.91	Atf4 B3galt6 Cpeb2 Crispld1 Dact1 Ddx5 Dusp1 Gmfb Maff Mtch2 Pak1ip1 Papd4 Pcm1 Pi4k2a Pscd3 Psmd11 Relb Sirt1 Stx6
104	V$DEC_Q1	247	247	118	11140	4666	-2.12	0.0	0.12	0.0	2410018G23Rik 2410030J07Rik 2610020N02Rik 2610318K02Rik 2810036K01Rik 4921524P20Rik 4933425F03Rik 9430077D24Rik Adrb2 Als2cr19 Ank1 Ankrd24 Apc2 Aqp1 Arf4 Arhgap17 Atf4 Atpif1 Atxn7l4 Axl B3galt6 BC005537 BC023105 BC024479 BC025546 BC035291 Bcl10 Becn1 Bicd1 Btg2 C330016H24Rik C6 Cabyr Calca Capzb Catna1 Cbll1 Ccl7 Ccrn4l Cd36 Cdh13 Cenpb Chc1l Cherp Cited1 Clic4 Cln2 Cmkor1 Cnot4 Cntfr Cops5 Cpa…
105	V$HNF3ALPHA_Q6	297	297	68	13266	2540	-2.15	0.0	0.09	0.0	2410018G23Rik 2410030J07Rik 2610020N02Rik 2610318K02Rik 2810036K01Rik 2900091E11Rik 3110006P09Rik 4632409L19Rik 4921524P20Rik 4930542G03Rik 4933425F03Rik Abca8a Adamts4 Agtpbp1 Als2cr19 Ank1 Apbb1ip Apc2 Aplp2 Asph Atf3 Atf4 Atp1a1 Atpif1 Atxn7l4 Axl Azgp1 B3gat1 BC005537 BC023105 BC024479 BC025546 BC035291 Bcl10 Bcl3 Becn1 Bicd1 Birc3 C330016H24Rik C6 Cabyr Cacnb1 Calca Capn7 Capzb Catna1 Cav1 C…
106	V$LPOLYA_B: Lentiviral Poly A signal	66	66	299	3285	12521	-2.17	0.0	0.1	0.0	2610318K02Rik 3110006P09Rik 4933425F03Rik Abca8a Agtpbp1 Ank1 Apbb1ip BC024479 C6 Capn7 Cav1 Ccl7 Cd34 Cdh13 Cln2 Cnn1 Cul2 Ddx21 Dpt Ehbp1 Eif3s6ip Eno1 Esam1 Exosc1 Fmo2 Ga17 Gadd45gip1 Gzma Hadh2 Hc Hmg20a Hnrph1 Igfbp6 Iqgap1 Kcnd2 Mafk Mapre2 Mbd1 Mrpl13 Mrpl3 Myd116 ORF18 Papd4 Pou3f2 Ppp2r5a Prelp Prkx Prx Ptx3 Rpl15 Rpl41 Scg3 Sele Sertad1 Sf3b4 Slc12a6 Slc22a4 Srf Styx Tceb1 Tuba1 Usp36 …
107	V$FOXD3_01: fork head box D3	304	304	61	13553	2253	-2.17	0.0	0.09	0.0	2410018G23Rik 2410030J07Rik 2610020N02Rik 2610318K02Rik 2810036K01Rik 2900091E11Rik 3110006P09Rik 4632409L19Rik 4921524P20Rik 4930542G03Rik 4933425F03Rik Abca8a Adamts4 Adrb2 Agtpbp1 Als2cr19 Ank1 Apbb1ip Aplp2 Aqp1 Arf4 Asph Atf3 Atf4 Atp1a1 Atpif1 Atxn7l4 Axl B3galt6 B3gat1 BC005537 BC023105 BC024479 BC025546 Bcl10 Bcl3 Becn1 Bicd1 Birc3 Btg2 C330016H24Rik C6 Cabyr Cacnb1 Calca Capn7 Catna1 Cav…
108	V$IRF_Q6	102	102	263	3996	11810	-2.18	0.0	1.99	0.5	2610318K02Rik 2900091E11Rik 4632409L19Rik Abca8a Adrb2 Agtpbp1 Als2cr19 Atp1a1 B3gat1 BC005537 BC023105 BC024479 Birc3 C330016H24Rik C6 Calca Ccrn4l Cdh13 Chc1l Cnot4 Cntfr Crem Cry1 Csf2rb2 Defb11 Dpep1 Ear11 Ebf1 Eed Ehbp1 Elf1 Enpep Enpp2 Fabp4 Fgb Fgf1 Fli1 Fosb Fosl1 Foxp1 Gch1 Gja10 Gnl2 Grwd1 Gstm1 Gstm2 Gzma Hapln2 Hgf Hmg20a Hnrpc Hoxb7 Igj Inmt Itgb1 Mapre2 Mat2a Mcp Mcpt5 Mrpl13 Mtap1b…
109	V$HNF4_01: hepatic nuclear factor 4	344	344	21	15178	628	-2.19	0.0	0.04	0.0	2410018G23Rik 2410030J07Rik 2610020N02Rik 2610318K02Rik 2810036K01Rik 2900091E11Rik 3110006P09Rik 4632409L19Rik 4921524P20Rik 4930542G03Rik 4933425F03Rik 9430077D24Rik Abca8a Adamts4 Adrb2 Agtpbp1 Als2cr19 Ank1 Ankrd24 Apbb1ip Apc2 Apg12l Aplp2 Aqp1 Arf4 Arhgap17 Asph Atf3 Atf4 Atp2a2 Atpif1 Atxn7l4 Axl Azgp1 B3galt6 B3gat1 BC005537 BC023105 BC024479 BC025546 BC035291 Bcl10 Bcl3 Becn1 Bicd1 Birc3…
110	V$CEBPGAMMA_Q6	253	253	112	11371	4435	-2.21	0.0	0.13	0.0	2410030J07Rik 2610020N02Rik 2610318K02Rik 2810036K01Rik 2900091E11Rik 4632409L19Rik 4930542G03Rik 4933425F03Rik Abca8a Adrb2 Agtpbp1 Als2cr19 Ank1 Ankrd24 Apbb1ip Apc2 Aplp2 Arf4 Arhgap17 Asph Atf3 Atp1a1 Atpif1 B3gat1 BC005537 BC023105 BC024479 Bcl10 Becn1 Birc3 C330016H24Rik C6 Cabyr Calca Capn7 Cav1 Ccl7 Cd36 Cdc42 Cdh13 Cenpb Chc1l Cited1 Clic4 Cln2 Cmkor1 Cnn1 Cops5 Crem Crispld1 Cry1 Cry2 C…
111	V$RREB1_01: Ras-responsive element binding protein 1	38	38	327	1307	14499	-2.22	0.0	2.43	0.74	2410018G23Rik 4930542G03Rik Apc2 Atpif1 Bcl3 Birc3 Calca Catna1 Cln2 Cxcl1 Cxcl15 Dusp1 Eif3s6ip Emcn Gstm2 Hadhsc Hspa8 Kcna2 Kcnab1 Mafk Mapkbp1 Meox2 Oxtr Papd4 Pou3f2 Prelp Prkar1b Ramp2 Ranbp5 Rpl13a Rpl15 Sdccag33l Sema6c Tgfb1i4 Tgfbr3 Tiparp Usp2 Zfp36l1
112	V$CREB_01: cAMP-responsive element binding protein	41	41	324	1432	14374	-2.23	0.0	2.37	0.73	2410018G23Rik 2900091E11Rik 9430077D24Rik Apg12l Atf3 Atxn7l4 BC005537 BC025546 Becn1 Btg2 Cdc42ep3 Cul2 Dact1 Dnajb4 Dnajc12 Dusp1 Ear11 Etf1 Flt3 Fosb Gem Gfpt2 Gja10 Gnl2 Maff Mbnl1 Myd116 Mynn Nptx1 Oazin Pak1ip1 Ppp2ca Ptpn2 Relb Riok2 Rpl13a Rpl15 Tgfb1i4 Uap1 Usp2 Wsb1
113	V$HEB_Q6	96	96	269	4571	11235	-2.24	0.0	0.13	0.0	2410018G23Rik Adamts4 Als2cr19 Ank1 Ankrd24 Apbb1ip Apc2 Aplp2 Arf4 Arhgap17 Atp2a2 Atxn7l4 Axl Btg2 C330016H24Rik Cacnb1 Capzb Cav1 Cbll1 Cbln3 Ccl7 Cd34 Cdc42ep3 Cln2 Dpt Dusp1 Ear11 Efemp1 Ehbp1 Eif3s6ip Ercc8 Foxp1 Fxyd2 Ga17 Gadd45gip1 Gem Git2 Grwd1 Gstm1 Hadh2 Hmg20a Hrh3 Htra3 Irf1 Itgb1 Itm2a Kcna2 Lamc1 Mcl1 Mcp Mcpt6 Mmp19 Msc Npr1 Pcdh15 Pi4k2a Ppp1cb Ppp1r8 Ppp2ca Ppp2r5a Prkar1b Prk…
114	V$PAX5_01: B-cell-specific activating protein	42	42	323	1478	14328	-2.26	0.0	2.32	0.72	2810036K01Rik 3110006P09Rik Als2cr19 Aplp2 Aqp1 B3gat1 Bcl10 Bcl3 Cacnb1 Ccl7 Cd34 Cmkor1 Dpt Efhd2 Eif3s6ip Eno1 Esam1 Fgf1 Fosb Gclc Gem Hmg20a Hrh3 Hyou1 Il1r1 Kif2a Mgll Mtap1b Pias1 Prkar1b Ptpn2 Relb Sfrs2 Slc22a12 Tceb1 Terf1 Tgif Thbd Tpm3 Uap1 Wasl Zfp36l1
115	V$HNF4ALPHA_Q6	121	121	244	5638	10168	-2.29	0.0	0.16	0.0	2810036K01Rik 4921524P20Rik Als2cr19 Ank1 Ankrd24 Aqp1 Arf4 Atf4 Atpif1 Atxn7l4 Azgp1 BC025546 Bcl3 Becn1 Bicd1 Birc3 Cd36 Cenpb Chc1l Clic4 Cmkor1 Cops5 Cpa3 Cul2 Cxcl1 Cxcl12 Ddb2 Dmtf1 Dnajc12 Dusp1 Ear11 Ebf1 Efemp1 Efnb2 Elf1 Eno1 Esam1 Etf1 Fabp4 Fgb Fgg Fmo1 Fosl1 Fxyd2 Gem Gja10 Gnai3 Grwd1 Gsn Gzma H3f3b Hadhsc Hapln2 Has2 Hc Hgf Hnrpc Hnrph1 Hrh3 Hyou1 Igfbp6 Igj Iqgap1 Itgb1 Kcnd2 Lamc…
116	V$GATA1_03: GATA-binding factor 1	117	117	248	5461	10345	-2.29	0.0	0.16	0.0	2410018G23Rik 2410030J07Rik 2610020N02Rik 2810036K01Rik 3110006P09Rik Abca8a Agtpbp1 Ankrd24 Apg12l Atpif1 C6 Ccl7 Ccrn4l Cdh13 Chc1l Cited1 Clic4 Cln2 Cops5 Crem Crispld1 Cry1 Cxcl1 Cxcl15 Ddx5 Dmtf1 Dnajc12 Dusp1 Ehbp1 Eif3s6ip Emcn Eng Etf1 Exosc1 Fgb Fgl2 Fmo2 Fosl1 Foxh1 Gch1 Gja10 Gmfb Gpc6 Grwd1 Gsn H3f3b Hadh2 Hnrph1 Hrmt1l3 Htra3 Igfbp7 Inmt Iqgap1 Map2k3 Mapkbp1 Mcp Mmp19 Mphosph10 Mpz …
117	V$BACH2_01: BTB and CNC homolog 2	240	240	125	10779	5027	-2.29	0.0	0.16	0.0	2410018G23Rik 2410030J07Rik 2610020N02Rik 2900091E11Rik 3110006P09Rik 4632409L19Rik 4921524P20Rik 4933425F03Rik 9430077D24Rik Abca8a Adamts4 Als2cr19 Ank1 Ankrd24 Apc2 Apg12l Asph Atf3 Atf4 Atp1a1 Atp2a2 Atpif1 Axl Azgp1 B3galt6 BC005537 BC024479 BC025546 BC035291 Becn1 Bicd1 Birc3 C6 Cabyr Calca Capn7 Capzb Catna1 Cbln3 Ccrn4l Cd34 Cd36 Cdc42 Cdh13 Chc1l Cherp Cited1 Clic4 Cln2 Cmkor1 Cnn1 Cnot4…
118	V$MYOGNF1_01: myogenin / nuclear factor 1 or related factors	69	69	296	3380	12426	-2.3	0.0	0.12	0.0	2410030J07Rik 4933425F03Rik 9430077D24Rik Atf3 Azgp1 B3gat1 BC025546 C330016H24Rik Catna1 Ccl7 Ccrn4l Cd34 Cdc42 Cdh13 Cry1 Csf2rb2 Dact1 Ddx47 Dnajc12 Dusp1 Efhd2 Enpep Exosc1 Fgf1 Fgg Fmo1 Fosl1 Foxh1 Ga17 Gem Grwd1 H3f3b Hapln2 Hc Hmg20a Hyou1 Inmt Kcnd2 Lamc1 Mapkbp1 Mapre2 Mat2a Mbnl1 Mrpl50 Npr1 Olfr69 Pcdh15 Pou3f2 Reck Rhpn2 Riok2 Rpl13a Rps14 Sf3b4 Slc22a4 Sncg Sox7 Styx Tceb1 Tef Tek Tm…
119	V$MMEF2_Q6: myocyte enhancer factor	111	111	254	5190	10616	-2.32	0.0	0.16	0.0	2410030J07Rik 2610020N02Rik 2610318K02Rik 2810036K01Rik 3110006P09Rik 4933425F03Rik Atf3 Atp1a1 Atpif1 BC024479 Bcl10 Birc3 C330016H24Rik C6 Cav1 Ccl7 Cd36 Cmkor1 Cnn1 Cops5 Cpa3 Crispld1 Csf2rb2 Cul2 Cxcl12 Cxcl15 Ddb2 Ddx21 Dnajc12 Eed Efemp1 Elf1 Enpp2 Etf1 Fabp4 Fbxo3 Fgfr1op2 Fgl2 Fli1 Fmo1 Fosb Fosl1 Gadd45gip1 Gch1 Gja10 Gmfb Gnl2 Gpc6 Grwd1 Gzma Hadh2 Hgf Hnrpc Hnrph1 Igfbp7 Igj Mapre2 Mb…
120	V$ELK1_01: Elk-1	103	103	262	4096	11710	-2.35	0.0	1.74	0.43	2410030J07Rik 2610020N02Rik 2610318K02Rik 2810036K01Rik 2900091E11Rik 3110006P09Rik 9430077D24Rik Agtpbp1 Apbb1ip Apc2 Aqp1 Atpif1 BC024479 BC035291 Bcl3 Bicd1 Birc3 Btg2 C330016H24Rik Cabyr Capzb Cbll1 Cherp Cntfr Cops5 Crispld1 Cxcl12 Ddb2 Ddx5 Defb11 Dfy Dpt Eed Efhd2 Eif3s6ip Eng Enpep Fli1 Fmo1 Fmo2 Foxh1 Gem Git2 Gja10 Gmfb Gnai3 Hadhsc Il1r1 Irf1 Kcna2 Map2k3 Mbtps1 Mcl1 Mcpt5 Mpz Mrpl13 M…
121	V$NKX61_01: NKX6-1	15	15	350	951	14855	-2.35	0.0	0.05	0.0	2900091E11Rik BC024479 Birc3 Cenpb Cpa3 Defb11 Dnajc12 Eed Ga17 Map2k3 Mulk Ppil5 Ptx3 Rac1 Tiparp
122	V$E2F_Q6: E2F	275	275	90	11538	4268	-2.36	0.0	1.75	0.43	2410018G23Rik 2410030J07Rik 2610318K02Rik 2810036K01Rik 3110006P09Rik 4632409L19Rik 4921524P20Rik 4930542G03Rik 9430077D24Rik Adamts4 Adrb2 Als2cr19 Apbb1ip Apg12l Aplp2 Arf4 Arhgap17 Asph Atf3 Atf4 Atp1a1 Atp2a2 Atpif1 Atxn7l4 Axl B3galt6 BC005537 BC035291 Bcl10 Bcl3 Becn1 Birc3 Btg2 C330016H24Rik Calca Capn7 Catna1 Cav1 Cbll1 Cbln3 Cdc42ep3 Cdh13 Cenpb Cherp Cited1 Clic4 Cln2 Cmkor1 Cnn1 Cnot4 …
123	V$PITX2_Q2: pituitary homeobox factor 2	148	148	217	6771	9035	-2.37	0.0	0.19	0.0	2410018G23Rik 2410030J07Rik 2610020N02Rik 2610318K02Rik 2810036K01Rik 2900091E11Rik 4632409L19Rik 9430077D24Rik Abca8a Agtpbp1 Ankrd24 Apg12l Atf4 Atp1a1 Atpif1 Azgp1 Becn1 Birc3 C6 Cacnb1 Capn7 Catna1 Cav1 Ccrn4l Cd36 Cdc42 Cdh13 Cenpb Chc1l Cln2 Cmkor1 Cnn1 Cops5 Crem Cry1 Csf2rb2 Cul2 Cxcl12 Dact1 Ddx21 Ddx26 Ddx47 Ddx5 Dmtf1 Dusp1 Ebf1 Eed Ehbp1 Eif3s6ip Elf1 Enpep Ercc8 Etf1 Fgb Fmo2 Fosl1 F…
124	V$IRF1_01: interferon regulatory factor 1	13	13	352	344	15462	-2.37	0.0	2.78	0.85	Birc3 C330016H24Rik Enpp2 Foxp1 Hgf Hnrpc Itgb1 Mapre2 Ptx3 Scg3 Smc5l1 Tgif Zfpn1a2
125	V$SRF_Q4	22	22	343	1274	14532	-2.38	0.0	0.06	0.0	2900091E11Rik Cacnb1 Capzb Cnn1 Crem Cul2 Fosb Fosl1 Foxh1 Gclc Mcl1 Myd116 Ndufs8 Pqlc1 Rpl39 Slc22a4 Srf Tceb1 Tpm2 Uqcrc2 Wsb1 Xlkd1
126	V$PAX6_01: Pax-6	179	179	186	7403	8403	-2.38	0.0	1.53	0.32	2610318K02Rik 2810036K01Rik 4921524P20Rik 4930542G03Rik 9430077D24Rik Abca8a Agtpbp1 Ankrd24 Apbb1ip Apg12l Arf4 Atf3 Atf4 Atp1a1 Atp2a2 Atpif1 Azgp1 B3galt6 BC005537 BC025546 BC035291 Birc3 C330016H24Rik C6 Cabyr Capn7 Cbll1 Ccrn4l Cd34 Cd36 Cdc42 Cdh13 Cenpb Cherp Cnot4 Cops5 Crem Crispld1 Csf2rb2 Cxcl1 Cxcl15 Ddb2 Ddx21 Ddx26 Ddx47 Ddx5 Dmtf1 Dnajb4 Dnajc12 Dpt Ebf1 Efemp1 Elf1 Eng Etf1 Exosc1…
127	V$RFX1_02: X-box binding protein RFX1	132	132	233	5372	10434	-2.39	0.0	1.57	0.34	2810036K01Rik 4930542G03Rik 9430077D24Rik Adamts4 Agtpbp1 Als2cr19 Ank1 Ankrd24 Atp1a1 Atp2a2 Atxn7l4 Axl BC005537 BC023105 BC025546 Bcl10 C330016H24Rik C6 Cabyr Cacnb1 Capzb Catna1 Cbll1 Cbln3 Cited1 Clic4 Cpa3 Cpeb2 Cry1 Csf2rb2 Cul2 Cxcl1 Cxcl12 Cxcl15 Dact1 Defb11 Dfy Dmtf1 Dnajc12 Dpep1 Edg1 Eed Efhd2 Elf1 Eng Esam1 Fank1 Fgf1 Fosb Foxp1 Gadd45gip1 Gem Gfpt2 Gja10 Gnl2 Gpc6 Grwd1 Gzma H3f3b …
128	V$NKX3A_01: NK class homeobox factor 3A	64	64	301	3132	12674	-2.4	0.0	0.13	0.0	2410018G23Rik 2810036K01Rik Abca8a Atpif1 BC024479 Bcl10 Bcl3 C6 Cabyr Capzb Cd34 Cdc42 Chc1l Cops5 Cpa3 Cry1 Dmtf1 Dpt Eed Elf1 Fabp4 Fbxo3 Fgl2 Fmo1 Gnai3 Gpc6 Gzma H3f3b Hadh2 Hnrph1 Htra3 Mafk Mbnl1 Mcp Mcpt5 Mrpl3 Nedd9 Olfr69 Papd4 Pla2g2d Procr Psen2 Ptn Rasgrf2 Reck Rnf134 Rpl23a Rpl39 Rpl41 Rps14 Rps25 Scg3 Sfrs7 Slc33a1 Sp2 Speer3 Tagln2 Tcf7l2 Tgfbr3 Tiparp Ttr Uqcrc2 Zfp111 Zfx
129	V$TCF11MAFG_01: TCF11:MafG heterodimers	34	34	331	1173	14633	-2.4	0.0	2.24	0.68	2410018G23Rik Apg12l BC005537 Capn7 Cd36 Ddx26 Efhd2 Elf1 Fgb Hadhsc Igj Itgb1 Lamc1 Mcl1 Meox2 Pcdh15 Psen2 Rps20 Rps25 Scrn3 Sele Slc12a6 Slc22a12 Slc22a4 Sptlc1 Stx6 Tceb1 Tcf7l2 Tiparp Tob2 Ubb Wrnip1 Yes1 Zfx
130	V$OCT1_Q6: octamer factor 1	328	328	37	14504	1302	-2.43	0.0	0.09	0.0	2410018G23Rik 2610020N02Rik 2610318K02Rik 2810036K01Rik 2900091E11Rik 3110006P09Rik 4632409L19Rik 4921524P20Rik 4930542G03Rik 4933425F03Rik 9430077D24Rik Abca8a Adamts4 Adrb2 Agtpbp1 Als2cr19 Ank1 Ankrd24 Apbb1ip Apc2 Apg12l Aplp2 Aqp1 Arf4 Arhgap17 Asph Atf3 Atf4 Atp1a1 Atpif1 Atxn7l4 Axl Azgp1 B3gat1 BC005537 BC023105 BC024479 BC025546 BC035291 Bcl10 Becn1 Bicd1 Birc3 Btg2 C330016H24Rik C6 Caby…
131	V$VMYB_01: v-Myb	268	268	97	11262	4544	-2.43	0.0	1.62	0.36	2410018G23Rik 2410030J07Rik 2610318K02Rik 2810036K01Rik 2900091E11Rik 4632409L19Rik 4921524P20Rik 4933425F03Rik 9430077D24Rik Adamts4 Adrb2 Agtpbp1 Als2cr19 Ank1 Ankrd24 Apbb1ip Apg12l Aplp2 Aqp1 Arf4 Asph Atf3 Atp1a1 Atpif1 Axl Azgp1 B3galt6 B3gat1 BC005537 BC023105 BC024479 BC025546 BC035291 Bcl10 Becn1 Bicd1 Birc3 Btg2 C330016H24Rik C6 Cacnb1 Calca Capzb Catna1 Cbll1 Ccrn4l Cd36 Cdc42ep3 Cdh13…
132	V$CMYB_01: c-Myb	67	67	298	3250	12556	-2.44	0.0	0.15	0.0	2610020N02Rik 4632409L19Rik Ank1 Arf4 Atf4 BC005537 Bicd1 Cacnb1 Catna1 Cdc42ep3 Cnot4 Cntfr Csf2rb2 Cxcl1 Ddx47 Ear11 Ebf1 Efemp1 Eng Fgfr1op2 Ga17 Gja10 Gnl2 Gsn Hnrpc Hnrph1 Igfbp7 Igj Iqgap1 Mat2a Mcl1 Mphosph10 Mpz Mrpl3 Mrpl50 Mtch2 Myd116 Nfkb2 Pak1ip1 Pcdh15 Pcm1 Ppil5 Ppp2ca Psg23 Ptn Ramp2 Rasgrf2 Rnpc2 Rpl13a Rpl5 Rps25 Sele Sertad1 Siah2 Sirt1 Slc12a6 Sox17 Sp2 Tacr2 Tgif Tpm2 Tpm3 Ub…
133	V$E47_02: E47	45	45	320	2290	13516	-2.44	0.0	0.11	0.0	2410030J07Rik 4933425F03Rik Als2cr19 Apbb1ip Apc2 B3gat1 BC024479 BC025546 Birc3 C6 Capzb Cmkor1 Cry1 Defb11 Dpt Esam1 Etf1 Fgf1 Fgg Fxyd2 Gmfb Gsn Gstm2 Hapln2 Htra3 Irf1 Mbtps1 Mgll Oazin Pcdh15 Pou3f2 Prkx Rpl39 Rpl41 Rps20 Sdpr Semcap2 Sertad1 Sncg Sox7 Tacr2 Tceb1 Tln1 Tob2 Tph1
134	V$VMW65_Q6	150	150	215	6812	8994	-2.45	0.0	0.23	0.0	2410030J07Rik 2610318K02Rik 2810036K01Rik 2900091E11Rik 3110006P09Rik 4930542G03Rik 9430077D24Rik Abca8a Agtpbp1 Aplp2 Arf4 Atpif1 Axl Azgp1 B3gat1 BC023105 BC024479 Bicd1 C330016H24Rik C6 Cabyr Calca Capn7 Cav1 Ccl7 Cd36 Cdh13 Cenpb Chc1l Cherp Cited1 Cnn1 Cpa3 Cpeb2 Crem Crispld1 Cry1 Cul2 Cxcl15 Ddb2 Ddx21 Ddx47 Defb11 Dfy Dmtf1 Dnajc12 Dpep1 Ebf1 Eed Eif3s6ip Emcn Ercc8 Exosc1 Fabp4 Fbxo3 Fgb…
135	V$FOXP3_Q4	209	209	156	9365	6441	-2.45	0.0	0.23	0.0	2610020N02Rik 2810036K01Rik 2900091E11Rik 3110006P09Rik 4632409L19Rik 4930542G03Rik 4933425F03Rik Abca8a Adrb2 Agtpbp1 Ank1 Ankrd24 Apbb1ip Arf4 Asph Atp1a1 Atpif1 Axl Azgp1 BC035291 Bcl10 Birc3 Btg2 C6 Cabyr Calca Cav1 Ccl7 Ccrn4l Cd34 Cd36 Cdc42 Cenpb Cited1 Cln2 Cmkor1 Cnn1 Cntfr Cops5 Cpa3 Cpeb2 Crem Crispld1 Cry1 Cry2 Csf2rb2 Cul2 Cxcl15 Ddx21 Ddx47 Defb11 Dfy Dnajc12 Dpep1 Dpt Dusp1 Edg1 Ee…
136	V$RFX1_01: X-box binding protein RFX1	153	153	212	6940	8866	-2.45	0.0	0.23	0.0	2410018G23Rik 2610020N02Rik 3110006P09Rik 4632409L19Rik 4921524P20Rik 4930542G03Rik 9430077D24Rik Adamts4 Adrb2 Als2cr19 Ank1 Apc2 Apg12l Atf4 Atp1a1 Atp2a2 Atxn7l4 B3galt6 B3gat1 BC023105 BC025546 Bcl10 Bcl3 Birc3 C6 Cacnb1 Catna1 Cav1 Cbln3 Cdc42ep3 Cherp Cmkor1 Cnot4 Cops5 Cpeb2 Cry2 Cxcl1 Cxcl12 Dact1 Ddx47 Dnajb4 Dnajc12 Edg1 Eed Efemp1 Eif3s6ip Elf1 Eng Enpep Enpp2 Esam1 Etf1 Fabp4 Fank1 Fg…
137	V$ZTA_Q2	108	108	257	5005	10801	-2.45	0.0	0.2	0.0	2410030J07Rik 2900091E11Rik Abca8a Als2cr19 Ankrd24 Apbb1ip Apc2 Arhgap17 Asph Atp2a2 BC024479 BC025546 Bcl10 Becn1 Birc3 Btg2 Capn7 Capzb Catna1 Cbln3 Ccrn4l Cd34 Cd36 Cdc42 Cdc42ep3 Cdh13 Cnn1 Cnot4 Crem Cxcl15 Ddb2 Ddx21 Dmtf1 Dnajc12 Enpep Fabp4 Fgb Fmo1 Fosl1 Foxp1 Gadd45gip1 Git2 Gja10 Gnai3 Gnl2 Gpc6 Gsn Gstm1 Hapln2 Has2 Hgf Hnrpc Igfbp6 Igj Il1r1 Itgb1 Lamc1 Map2k3 Mapkbp1 Mat2a Mcpt4 Me…
138	V$NFY_C: NF-Y binding site	14	14	351	388	15418	-2.47	0.0	2.62	0.78	4930542G03Rik Arhgap17 Bcl10 Eed Ercc8 Etf1 Gpc6 H3f3b Mbnl1 ORF18 Pi4k2a Ppp1r10 Sdpr Slamf6
139	V$CART1_01: Cart-1 (cartilage homeoprotein 1)	36	36	329	1883	13923	-2.49	0.0	0.1	0.0	Becn1 Birc3 C6 Cabyr Cd36 Cdc42 Cdc42ep3 Ddx21 Edg1 Eed Fgb Fmo2 Gstm1 H3f3b Hgf Hmg20a Iqgap1 Itgb1 Mdn1 Mphosph10 Npr1 Pcdh15 Pcm1 Pde4b Pecr Plekha3 Ppp1cb Ppp1r15b Ppp1r8 Scg3 Sele Slc12a6 Slc33a1 Tcf7l2 Tek Zfx
140	V$XFD1_01: Xenopus fork head domain factor 1	53	53	312	2626	13180	-2.49	0.0	0.14	0.0	Abca8a Adrb2 Becn1 C330016H24Rik Cd36 Cpa3 Crem Cxcl15 Ddb2 Ddx21 Dnajc12 Eng Enpep Esam1 Exosc1 Fabp4 Fgb Fmo2 Fosl1 Gch1 Gclc Gfpt2 Hapln2 Kcnd2 Mapre2 Mcp Mmp19 Myd116 Npr1 Pak1ip1 Pi4k2a Rasgrf2 Reck Riok2 Rnf134 Rpgrip1 Rpl23a Rpl39 Rps20 Sema6c Sf3b5 Sfrs7 Slc22a5 Slc25a19 Spon2 Sptlc1 Tcf7l2 Tgif Uap1 Ubb Ube1x Wasl Wrnip1
141	V$ATF_01: activating transcription factor	44	44	321	1608	14198	-2.49	0.0	1.97	0.5	4632409L19Rik 9430077D24Rik Adrb2 Atf3 Atp1a1 B3galt6 Becn1 Btg2 Cdc42ep3 Cops5 Cul2 Ddb2 Dnajb4 Dusp1 Ear11 Esam1 Etf1 Flt3 Fosb Gem Gja10 Gnl2 Hyou1 Itgb1 Maff Mafk Mapre2 Mbnl1 Mrpl50 Myd116 Mynn Nptx1 Oazin Pak1ip1 Ppp2ca Ptpn2 Ptprm Relb Riok2 Rpl15 Uap1 Usp2 Usp36 Wsb1
142	V$TAL1ALPHAE47_01: Tal-1alpha:E47 heterodimer	36	36	329	1273	14533	-2.51	0.0	2.08	0.54	2410030J07Rik 2810036K01Rik Ankrd24 BC005537 BC035291 Ccrn4l Cd34 Cenpb Cherp Cry2 Ddb2 Dnajc12 Ear11 Ercc8 Exosc1 Foxp1 Gsn Gstm2 Gzma Hnrpc Il1r1 Itgb1 Myd116 Pak1ip1 Psen2 Ptpn2 Rasgrf2 Reck Rpl23a Rpl39 Rps6 Rrad Sf3b4 Smc5l1 Tnfaip6 Xlkd1
143	V$NKX25_01: homeo domain factor Nkx-2.5/Csx, tinman homolog	186	186	179	7784	8022	-2.52	0.0	1.29	0.2	2610318K02Rik 2810036K01Rik 2900091E11Rik 3110006P09Rik 4632409L19Rik 4933425F03Rik 9430077D24Rik Adrb2 Ank1 Ankrd24 Apc2 Arf4 Arhgap17 Atf3 Atf4 Atp1a1 Atxn7l4 Axl BC023105 Bcl10 Bcl3 Becn1 C330016H24Rik Calca Capn7 Catna1 Cbll1 Ccl7 Cd34 Cd36 Cdc42 Cdc42ep3 Cenpb Cited1 Cln2 Cmkor1 Cnn1 Cnot4 Cops5 Cpa3 Crem Cry2 Csf2rb2 Cul2 Cxcl1 Dact1 Ddb2 Ddx26 Ddx47 Dmtf1 Dnajc12 Dpt Ear11 Ebf1 Eed Efhd2 E…
144	V$PAX_Q6	355	355	10	15116	690	-2.53	0.0	2.56	0.78	2410018G23Rik 2410030J07Rik 2610020N02Rik 2610318K02Rik 2810036K01Rik 2900091E11Rik 3110006P09Rik 4632409L19Rik 4921524P20Rik 4930542G03Rik 4933425F03Rik 9430077D24Rik Abca8a Adamts4 Adrb2 Agtpbp1 Als2cr19 Ank1 Ankrd24 Apbb1ip Apc2 Apg12l Aplp2 Aqp1 Arf4 Arhgap17 Asph Atf3 Atf4 Atp1a1 Atp2a2 Atpif1 Atxn7l4 Axl Azgp1 B3galt6 BC005537 BC023105 BC024479 BC025546 BC035291 Bcl10 Bcl3 Becn1 Bicd1 Birc3…
145	V$CDX2_Q5	226	226	139	10055	5751	-2.54	0.0	0.27	0.0	2610020N02Rik 2610318K02Rik 2810036K01Rik 2900091E11Rik 3110006P09Rik 4933425F03Rik Abca8a Agtpbp1 Als2cr19 Ank1 Arf4 Arhgap17 Asph Atf4 Atp1a1 Atp2a2 Atxn7l4 Azgp1 B3gat1 BC005537 BC023105 BC024479 BC035291 Becn1 Birc3 C330016H24Rik C6 Cacnb1 Calca Capn7 Catna1 Cav1 Cbll1 Ccl7 Ccrn4l Cd36 Cdc42 Cdh13 Chc1l Cited1 Cln2 Cmkor1 Cnn1 Cnot4 Cntfr Cpa3 Crem Crispld1 Cry1 Cry2 Cul2 Cxcl15 Dact1 Ddx21 D…
146	V$TEL2_Q6	19	19	346	1110	14696	-2.55	0.0	0.07	0.0	4632409L19Rik Agtpbp1 Apbb1ip BC023105 Bicd1 Mpz Mtap1b Ndufs8 ORF18 Plekha3 Prelp Pscd3 Rpl41 Rps25 Rps6 Slc22a5 Sncg Sox17 Srf
147	V$CDPCR3HD_01: cut-like homeodomain protein	122	122	243	5021	10785	-2.56	0.0	1.32	0.22	2410030J07Rik 4632409L19Rik 4930542G03Rik 4933425F03Rik 9430077D24Rik Als2cr19 Apbb1ip Aplp2 Aqp1 Arhgap17 Asph Atf4 Axl B3gat1 BC023105 Bcl10 Bcl3 Birc3 Btg2 C6 Cabyr Capzb Cbll1 Cdc42 Cdh13 Chc1l Cmkor1 Cnn1 Crispld1 Cry2 Cul2 Cxcl12 Dact1 Defb11 Dpt Ear11 Eed Efemp1 Ehbp1 Eif3s6ip Emcn Enpep Ercc8 Etf1 Fgb Fmo1 Fmo2 Foxh1 Fxyd2 Gadd45gip1 Gch1 Gclc Gem Gpc6 Grwd1 Gstm2 Hadh2 Has2 Igj Kcna2 Kcn…
148	V$CEBP_C: C/EBP binding site	93	93	272	3750	12056	-2.56	0.0	1.45	0.29	2410030J07Rik 4632409L19Rik Abca8a Adamts4 Agtpbp1 Als2cr19 Ankrd24 BC005537 BC024479 Birc3 Cabyr Cdc42 Cenpb Cln2 Cops5 Cpa3 Cpeb2 Cry2 Cul2 Ddb2 Ddx21 Dmtf1 Dpt Ear11 Eed Efemp1 Elf1 Esam1 Fbxo3 Fgf1 Fgl2 Fmo1 Fosl1 Gadd45gip1 Gem Gnl2 Gstm1 Gstm2 Hadhsc Hnrph1 Igfbp6 Il1r1 Itm2a Kcna2 Mbd1 Mcpt4 Mcpt5 Msc ORF18 Olfr69 Palm Pcm1 Pde4b Pecr Pnmt Ppil5 Ppp1cb Ppp1r8 Ppp2r5a Prelp Prkar1b Psmd11 P…
149	V$IK3_01: Ikaros 3	43	43	322	1581	14225	-2.57	0.0	1.89	0.47	2410030J07Rik 2610318K02Rik Arf4 Atp2a2 Atxn7l4 Azgp1 Cabyr Cxcl15 Ddb2 Ddx21 Fgg Fmo1 Foxh1 Ga17 Gfpt2 Git2 Grwd1 Hc Igfbp6 Irf1 Mcp Mcpt5 Mmp19 Mpz Nfkb2 ORF18 Ppp1r8 Ppp2r5a Prelp Ramp2 Relb Rpl5 Rspondin Sele Siah2 Slc22a5 Slc7a13 Tln1 Tnfaip6 Tph1 Uroc1 Wasl Wrnip1
150	V$LEF1_Q6	330	330	35	14560	1246	-2.58	0.0	0.11	0.0	2410018G23Rik 2410030J07Rik 2610020N02Rik 2610318K02Rik 2810036K01Rik 2900091E11Rik 3110006P09Rik 4632409L19Rik 4921524P20Rik 4930542G03Rik 4933425F03Rik 9430077D24Rik Abca8a Adrb2 Als2cr19 Ankrd24 Apbb1ip Apc2 Apg12l Aplp2 Aqp1 Arf4 Asph Atf3 Atf4 Atp1a1 Atp2a2 Atpif1 Atxn7l4 Axl Azgp1 B3galt6 BC005537 BC023105 BC024479 BC025546 BC035291 Bcl10 Bcl3 Becn1 Bicd1 Birc3 Btg2 C330016H24Rik C6 Cabyr C…
151	V$SREBP_Q3	112	112	253	5106	10700	-2.59	0.0	0.27	0.0	2610318K02Rik 4632409L19Rik 4921524P20Rik Abca8a Ank1 Arf4 Arhgap17 Asph Atf4 Atp1a1 Atp2a2 Atxn7l4 B3galt6 B3gat1 BC023105 BC024479 BC025546 Bcl3 Bicd1 Btg2 Cacnb1 Capzb Cav1 Cbln3 Cd34 Clic4 Crispld1 Cry2 Cxcl12 Ddx21 Dfy Dmtf1 Dnajc12 Dpt Ehbp1 Eng Eno1 Ercc8 Exosc1 Fgf1 Fgg Fosb Fosl1 Gch1 Gclc Gnai3 Gpc6 Grwd1 Gstm2 H3f3b Hadhsc Hgf Hnrph1 Hrh3 Hspa8 Htra3 Igfbp6 Igfbp7 Mafk Map2k3 Mbd1 Mcpt…
152	V$NKX25_02: homeo domain factor Nkx-2.5/Csx, tinman homolog	143	143	222	6424	9382	-2.6	0.0	0.31	0.0	2410030J07Rik 2610318K02Rik 2900091E11Rik 3110006P09Rik Abca8a Adrb2 Agtpbp1 Als2cr19 Apbb1ip Apg12l Arf4 Atpif1 Atxn7l4 BC005537 BC023105 BC025546 Bicd1 C330016H24Rik C6 Cabyr Cbll1 Cd36 Cdc42 Cdc42ep3 Cenpb Cherp Clic4 Cmkor1 Cops5 Cpa3 Crem Crispld1 Cry2 Cul2 Cxcl15 Ddx47 Dmtf1 Dnajb4 Dpep1 Ebf1 Edg1 Eed Eif3s6ip Elf1 Enpep Etf1 Exosc1 Fabp4 Fbxo3 Fgb Fgf1 Fgl2 Fmo1 Fmo2 Fosb Foxp1 Ga17 Gadd45…
153	V$HFH8_01: HNF-3/Fkh Homolog-8	48	48	317	2375	13431	-2.61	0.0	0.15	0.0	2610318K02Rik Atpif1 B3gat1 Bcl10 C6 Cacnb1 Cav1 Cenpb Chc1l Cherp Cops5 Cxcl1 Dusp1 Enpp2 Fabp4 Fgf1 Fgfr1op2 Gch1 Gnl2 Gpc6 Gstm1 Has2 Il1r1 Itgb1 Meox2 Mmp19 Nedd9 Olfr69 Pcdh15 Ppil5 Ppp1cb Ppp1r15b Prkar1b Pscd3 Rac1 Reck Relb Rpl23a Rspondin Scrn3 Sfrs2 Slc12a6 Slc22a5 Stx6 Styx Tgif Tiparp Wrnip1
154	V$CREBP1_01: cAMP-responsive element binding protein 1	10	10	355	252	15554	-2.62	0.0	2.6	0.78	2900091E11Rik Atf3 BC005537 Cln2 Cpa3 Fosb Riok2 Rpl13a Rpl15 Uap1
155	V$AP1_Q2: activator protein 1	242	242	123	10704	5102	-2.62	0.0	0.31	0.0	2410030J07Rik 2610020N02Rik 2810036K01Rik 3110006P09Rik 4632409L19Rik 4921524P20Rik 4933425F03Rik 9430077D24Rik Adamts4 Adrb2 Agtpbp1 Als2cr19 Ank1 Apc2 Aqp1 Arf4 Asph Atf3 Atf4 Atp1a1 Atpif1 Atxn7l4 Azgp1 B3gat1 BC005537 BC024479 BC025546 BC035291 Becn1 Bicd1 C330016H24Rik C6 Cabyr Calca Capn7 Capzb Catna1 Cbln3 Ccl7 Cd36 Cdc42 Cdc42ep3 Cdh13 Chc1l Cited1 Clic4 Cln2 Cmkor1 Cnn1 Cnot4 Cops5 Cpeb2…
156	V$IK1_01: Ikaros 1	197	197	168	8718	7088	-2.63	0.0	0.37	0.0	2410018G23Rik 2410030J07Rik 2610318K02Rik 2900091E11Rik Abca8a Adamts4 Ank1 Aplp2 Aqp1 Arf4 Arhgap17 Asph Atf4 Atp1a1 Atp2a2 Atxn7l4 Axl Azgp1 BC023105 BC024479 BC035291 Bicd1 Btg2 C6 Cabyr Capzb Catna1 Cav1 Ccl7 Cd34 Cdc42 Cdh13 Cited1 Clic4 Cmkor1 Cops5 Cpa3 Crispld1 Cry1 Cry2 Csf2rb2 Cxcl1 Cxcl12 Cxcl15 Ddb2 Ddx21 Ddx47 Dfy Dnajb4 Dpt Dusp1 Ear11 Edg1 Emcn Eng Enpep Esam1 Fgf1 Fgfr1op2 Fgg Fgl…
157	V$USF_C: USF binding site	178	178	187	7537	8269	-2.64	0.0	1.02	0.05	2410030J07Rik 2610020N02Rik 2810036K01Rik 2900091E11Rik 4933425F03Rik Agtpbp1 Als2cr19 Ank1 Arf4 Asph Atf4 Atp1a1 Atp2a2 Axl Azgp1 B3galt6 B3gat1 BC023105 Becn1 Birc3 Btg2 C6 Calca Capzb Ccl7 Ccrn4l Cd36 Cdc42 Cenpb Chc1l Cln2 Cnn1 Cnot4 Cntfr Cpa3 Cpeb2 Crem Crispld1 Cry1 Cry2 Csf2rb2 Cul2 Cxcl1 Dact1 Ddx21 Ddx5 Defb11 Dnajc12 Dpt Dusp1 Eed Efemp1 Eif3s6ip Eno1 Enpep Enpp2 Ercc8 Etf1 Fabp4 Fank1…
158	V$E2F1DP1RB_01: Rb:E2F-1:DP-1 trimeric complex	26	26	339	881	14925	-2.64	0.0	2.08	0.54	2810036K01Rik 4930542G03Rik Als2cr19 Btg2 Cops5 Cxcl12 Ddb2 Exosc1 Fgg Fli1 Foxp1 Gstm1 Hyou1 Kcnab1 Map2k3 Mapre2 Mat2a ORF18 Pde4b Ppp1r15b Ppp1r8 Scrn3 Slc25a19 Sox17 Wasl Zfp36l1
159	V$BARBIE_01: barbiturate-inducible element	179	179	186	7921	7885	-2.65	0.0	0.39	0.0	2410030J07Rik 2900091E11Rik 9430077D24Rik Abca8a Adamts4 Adrb2 Agtpbp1 Ankrd24 Apbb1ip Apc2 Apg12l Aqp1 Arf4 Arhgap17 Atf3 Atp2a2 Atpif1 Azgp1 B3galt6 BC023105 Becn1 C330016H24Rik Cabyr Catna1 Cav1 Cbll1 Ccl7 Cd36 Cdc42ep3 Cdh13 Cenpb Chc1l Clic4 Cnn1 Cnot4 Cntfr Cpeb2 Crem Crispld1 Cry1 Csf2rb2 Cul2 Cxcl1 Ddb2 Ddx26 Defb11 Dmtf1 Dpep1 Dpt Ebf1 Eed Efhd2 Eng Eno1 Ercc8 Etf1 Exosc1 Fabp4 Fbxo3 Fgf…
160	V$NKX22_01: NK2 class homeobox factor 2	41	41	324	2059	13747	-2.66	0.0	0.15	0.0	2610318K02Rik 2810036K01Rik Apg12l Arhgap17 BC005537 BC023105 Cdc42 Dpt Eed Esam1 Fbxo3 Fgl2 Foxp1 Gnl2 Gzma Hadh2 Hc Hgf Igj Mcp Mcpt5 Mrpl13 Mrpl3 Mtch2 Palm Papd4 Pcm1 Pias1 Pscd3 Psmd11 Ptn Rpl39 Sirt1 Slc33a1 Sptlc1 Tagln2 Tln1 Tnfaip6 Tob2 Yes1 Zfx
161	V$EFC_Q6	206	206	159	8764	7042	-2.66	0.0	0.98	0.05	2410030J07Rik 2610020N02Rik 2610318K02Rik 2810036K01Rik 2900091E11Rik 3110006P09Rik 4933425F03Rik Adrb2 Als2cr19 Ank1 Apbb1ip Apc2 Apg12l Aqp1 Arhgap17 Atp1a1 Atpif1 Atxn7l4 Axl Azgp1 B3galt6 B3gat1 BC025546 Bcl3 Birc3 Cabyr Cacnb1 Capn7 Catna1 Cbll1 Cbln3 Ccl7 Cd34 Cdc42 Cdh13 Chc1l Cherp Clic4 Cln2 Cmkor1 Cntfr Cops5 Cpa3 Cpeb2 Cry1 Cry2 Cul2 Cxcl1 Cxcl12 Cxcl15 Dact1 Ddb2 Ddx21 Dfy Dnajb4 Dpep…
162	V$MTATA_B: Muscle TATA box	178	178	187	7559	8247	-2.66	0.0	0.97	0.05	2410030J07Rik 2610020N02Rik 2810036K01Rik 3110006P09Rik 4930542G03Rik 9430077D24Rik Abca8a Adamts4 Agtpbp1 Ank1 Aplp2 Aqp1 Arhgap17 Atf3 Atf4 Axl BC005537 BC023105 BC024479 Birc3 C6 Cabyr Calca Capzb Cav1 Ccl7 Ccrn4l Cd36 Cdc42 Cdh13 Cenpb Cherp Cited1 Cmkor1 Cnot4 Cops5 Cpa3 Crem Cul2 Cxcl1 Cxcl15 Dact1 Ddx21 Ddx26 Ddx47 Ddx5 Dnajc12 Dpep1 Dpt Edg1 Efemp1 Efnb2 Eif3s6ip Elf1 Emcn Enpep Enpp2 Erc…
163	V$PEBP_Q6	89	89	276	4086	11720	-2.67	0.0	0.28	0.0	Agtpbp1 Als2cr19 Apc2 Aplp2 Asph Atf3 Atf4 Atpif1 B3gat1 BC024479 Becn1 C330016H24Rik Capn7 Catna1 Cbll1 Ccl7 Cdh13 Cited1 Cmkor1 Cntfr Cops5 Crem Cul2 Cxcl1 Cxcl15 Ddb2 Dpt Ebf1 Efemp1 Elf1 Eno1 Fabp4 Fgfr1op2 Flt3 Foxp1 Gem Gja10 Gstm1 Gstm2 Has2 Hgf Hnrpc Hspa8 Hyou1 Igfbp7 Kcnab1 Mapre2 Mcpt4 Mcpt5 Mcpt6 Meox2 Mgll Mphosph10 Myd116 Oazin Papd4 Pla2g2d Ppp1r15b Prelp Prkx Pscd3 Psg23 Ptn Rhpn2…
164	V$EBF_Q6	108	108	257	4475	11331	-2.68	0.0	1.16	0.1	2410018G23Rik 2810036K01Rik 4921524P20Rik Adamts4 Als2cr19 Ankrd24 Atf3 Atf4 Atp2a2 Atpif1 Azgp1 B3gat1 BC024479 Bcl3 Btg2 C330016H24Rik Capzb Cbll1 Cdc42ep3 Crispld1 Cul2 Cxcl12 Dact1 Dpt Dusp1 Edg1 Eed Fank1 Fbxo3 Fli1 Fosl1 Foxh1 Foxp1 Fxyd2 Ga17 Gem Gja10 Gnai3 Gpc6 Grwd1 Gsn Gzma Hapln2 Hmg20a Hrh3 Hrmt1l3 Hspa8 Htra3 Hyou1 Igj Il1r1 Inmt Irf1 Kcna2 Kcnd2 Maff Mat2a Mrpl13 Msc Mulk Mynn Npr1…
165	V$IRF_Q6_01	173	173	192	7356	8450	-2.68	0.0	0.94	0.04	2610020N02Rik 2610318K02Rik 2900091E11Rik 3110006P09Rik 4632409L19Rik 4930542G03Rik 4933425F03Rik Abca8a Adamts4 Adrb2 Agtpbp1 Als2cr19 Apg12l Atp2a2 B3gat1 BC005537 BC023105 BC024479 BC025546 Bcl3 Bicd1 Birc3 C330016H24Rik C6 Calca Cav1 Ccrn4l Cdh13 Chc1l Cnot4 Cntfr Crem Crispld1 Cry1 Cry2 Csf2rb2 Ddb2 Defb11 Dfy Dpep1 Ear11 Ebf1 Eed Ehbp1 Eif3s6ip Elf1 Enpep Enpp2 Etf1 Exosc1 Fabp4 Fbxo3 Fgb F…
166	V$OSF2_Q6	248	248	117	10547	5259	-2.68	0.0	1.09	0.07	2810036K01Rik 2900091E11Rik 3110006P09Rik 4632409L19Rik 4933425F03Rik Adrb2 Agtpbp1 Als2cr19 Ank1 Ankrd24 Apbb1ip Apc2 Aplp2 Aqp1 Arf4 Asph Atf3 Atf4 Atpif1 Atxn7l4 Axl Azgp1 B3galt6 B3gat1 BC005537 BC023105 BC024479 BC035291 Bcl10 Becn1 Bicd1 Birc3 C330016H24Rik C6 Calca Capn7 Capzb Catna1 Cbll1 Ccl7 Ccrn4l Cdc42 Cdc42ep3 Cdh13 Chc1l Cherp Cited1 Clic4 Cln2 Cmkor1 Cnn1 Cnot4 Cntfr Cops5 Cpa3 Cpe…
167	V$TATA_C: Retroviral TATA box	115	115	250	4785	11021	-2.68	0.0	1.13	0.08	2410030J07Rik 2610020N02Rik 2610318K02Rik 2810036K01Rik 2900091E11Rik Abca8a Adamts4 Agtpbp1 Als2cr19 Apbb1ip Atf3 Atp1a1 BC005537 Becn1 Birc3 C330016H24Rik C6 Calca Ccl7 Cd34 Cd36 Cdc42 Chc1l Cited1 Cmkor1 Cnn1 Cntfr Cops5 Cpa3 Crem Cxcl1 Dact1 Ddb2 Ddx21 Ddx5 Dnajc12 Dpep1 Dpt Dusp1 Ear11 Elf1 Ercc8 Etf1 Fabp4 Fbxo3 Fmo1 Fxyd2 Gadd45gip1 Gch1 Gclc Gfpt2 Git2 Gstm2 Hadh2 Hadhsc Hc Hgf Hoxb7 Igfb…
168	V$NFKB_Q6_01	237	237	128	10097	5709	-2.69	0.0	1.02	0.05	2410018G23Rik 2410030J07Rik 2610020N02Rik 2610318K02Rik 2810036K01Rik 2900091E11Rik 3110006P09Rik 4632409L19Rik 4921524P20Rik 4933425F03Rik Adamts4 Adrb2 Agtpbp1 Als2cr19 Ank1 Ankrd24 Apbb1ip Apc2 Apg12l Aplp2 Aqp1 Arhgap17 Asph Atf4 Atp2a2 Atxn7l4 Azgp1 BC005537 BC025546 BC035291 Bcl3 Birc3 Btg2 Cacnb1 Catna1 Cbll1 Cbln3 Cdc42ep3 Cdh13 Cherp Cited1 Clic4 Cmkor1 Cnot4 Cntfr Cpa3 Cry2 Csf2rb2 Cul2…
169	V$SMAD3_Q6	208	208	157	9130	6676	-2.69	0.0	0.45	0.0	2610020N02Rik 2810036K01Rik 2900091E11Rik 3110006P09Rik 4930542G03Rik 4933425F03Rik Adamts4 Als2cr19 Ank1 Ankrd24 Apbb1ip Apc2 Apg12l Aplp2 Aqp1 Arf4 Asph Atf3 Atf4 Axl B3gat1 BC023105 BC024479 BC025546 BC035291 Bcl10 Bcl3 Bicd1 Btg2 Cabyr Calca Capn7 Capzb Cav1 Cbll1 Ccl7 Cd34 Cdc42ep3 Cdh13 Cenpb Cherp Clic4 Cln2 Cnn1 Cntfr Cops5 Crem Crispld1 Cry1 Cry2 Cxcl15 Dact1 Ddb2 Ddx21 Ddx47 Ddx5 Dmtf1 …
170	V$PADS_C: Retroviral Poly A downstream element	99	99	266	4104	11702	-2.71	0.0	1.12	0.08	2410030J07Rik 3110006P09Rik Abca8a Agtpbp1 Ankrd24 Arf4 Atf3 Azgp1 B3gat1 BC024479 BC025546 BC035291 Bcl3 Becn1 C6 Capn7 Cbln3 Chc1l Cln2 Cntfr Ddx26 Ddx47 Ddx5 Defb11 Dnajb4 Dpep1 Efhd2 Emcn Enpp2 Ercc8 Fbxo3 Fgf1 Fgfr1op2 Fgl2 Foxp1 Gch1 Gclc Gem Gsn Gstm1 Gstm2 Gzma Hadhsc Hnrph1 Hspa8 Igfbp6 Inmt Kcnab1 Maff Mbtps1 Mcl1 Meox2 Mgll Mpz Mrpl50 Mtch2 Myd116 Pde4b Pecr Ppp1cb Ppp1r10 Ppp2ca Prkx …
171	V$ER_Q6: estrogen receptor	193	193	172	8305	7501	-2.72	0.0	0.75	0.02	2410030J07Rik 2610020N02Rik 2610318K02Rik 2810036K01Rik 4921524P20Rik 4930542G03Rik 4933425F03Rik Adamts4 Ank1 Ankrd24 Apbb1ip Apc2 Aplp2 Arf4 Atf3 Atf4 Atpif1 B3galt6 B3gat1 BC023105 BC035291 Bcl3 Becn1 Btg2 C330016H24Rik Cacnb1 Capn7 Capzb Catna1 Cbln3 Cd34 Cd36 Cdc42 Cdc42ep3 Cdh13 Cenpb Chc1l Clic4 Cln2 Cmkor1 Cnn1 Cntfr Cpeb2 Crem Cry1 Cul2 Cxcl1 Cxcl12 Ddx21 Dfy Dnajb4 Dpep1 Dpt Edg1 Efemp1…
172	V$PPARG_03: PPAR (peroxisome proliferator-activated receptor gamma)	145	145	220	6172	9634	-2.72	0.0	0.88	0.03	2410018G23Rik 2610318K02Rik 2900091E11Rik 3110006P09Rik 4930542G03Rik 9430077D24Rik Adamts4 Als2cr19 Ankrd24 Apc2 Atf3 Atf4 Azgp1 B3galt6 B3gat1 BC024479 Bcl3 Bicd1 C330016H24Rik Cacnb1 Calca Capzb Ccl7 Cd36 Cdc42 Cdc42ep3 Cdh13 Chc1l Cln2 Cpeb2 Crispld1 Cry2 Cxcl1 Ddx26 Dfy Dusp1 Edg1 Eed Ehbp1 Eif3s6ip Eno1 Enpep Enpp2 Ercc8 Fgb Fgg Fli1 Fmo2 Fosl1 Foxp1 Fxyd2 Ga17 Gadd45gip1 Gch1 Gem Git2 Gmfb…
173	V$AP1_C: AP-1 binding site	63	63	302	2971	12835	-2.72	0.0	0.24	0.0	Abca8a Als2cr19 Asph Atf4 Bicd1 C6 Catna1 Ccrn4l Cdc42 Cdh13 Chc1l Clic4 Dnajc12 Edg1 Eif3s6ip Elf1 Ercc8 Esam1 Fabp4 Fank1 Fgb Fgl2 Fli1 Foxp1 Gfpt2 Gnai3 Grwd1 Gzma Hrmt1l3 Igj Irf1 Kif2a Lamc1 Map2k3 Mapkbp1 Mmp19 Mrpl13 Mtap1b Myd116 Palm Pcm1 Prkar1b Procr Psen2 Psmd11 Ranbp5 Riok2 Rpgrip1 Rpl5 Rps20 Sele Sfrs2 Sfrs7 Slc22a12 Slc22a4 Socs5 Tacr2 Tagln2 Terf1 Tnfaip6 Vcam1 Xlkd1 Zfx
174	V$CAAT_01: cellular and viral CCAAT box	222	222	143	9516	6290	-2.72	0.0	0.85	0.03	2410018G23Rik 2410030J07Rik 2610020N02Rik 2610318K02Rik 3110006P09Rik 4921524P20Rik 4930542G03Rik 4933425F03Rik 9430077D24Rik Abca8a Adamts4 Adrb2 Als2cr19 Ankrd24 Apbb1ip Apc2 Aplp2 Aqp1 Arf4 Arhgap17 Asph Atf3 Atf4 Atp1a1 Atp2a2 Azgp1 B3galt6 B3gat1 BC005537 BC023105 BC024479 BC025546 Bcl10 Bicd1 Btg2 C330016H24Rik C6 Cabyr Cacnb1 Calca Ccrn4l Cd36 Cdc42 Cdc42ep3 Cenpb Chc1l Cherp Cited1 Cnn1 C…
175	V$AHR_Q5: aryl hydrocarbon / dioxin receptor	49	49	316	1878	13928	-2.72	0.0	1.59	0.34	2410018G23Rik 2610020N02Rik Apc2 Aplp2 Asph Atf4 Atp2a2 Bcl10 Cdc42ep3 Cited1 Cpeb2 Dact1 Ddx47 Dnajb4 Dpep1 Eno1 Esam1 Fgfr1op2 Gadd45gip1 Gpc6 Gstm2 Hmg20a Il1r1 Kcnd2 Map2k3 Mgll Mrpl13 Npr1 Nr2f2 Oazin Ppp1r8 Ppp2ca Pqlc1 Rac1 Rpl13a Rpl15 Rpl5 Rspondin Semcap2 Sertad1 Sfrs2 Sfrs7 Slc22a4 Slc25a19 Tacr2 Ubb Ubtf Usp36 Zfpn1a2
176	V$ETS1_B: c-ETS-1 binding site	162	162	203	6958	8848	-2.72	0.0	0.76	0.02	2410030J07Rik 2610318K02Rik 4921524P20Rik 4933425F03Rik Abca8a Adamts4 Agtpbp1 Ank1 Ankrd24 Apbb1ip Apg12l Aplp2 Aqp1 Atf4 Atp1a1 Atp2a2 Atpif1 Azgp1 B3galt6 BC005537 BC023105 BC024479 BC035291 Bcl10 Bcl3 Bicd1 Birc3 Btg2 C330016H24Rik Cacnb1 Calca Capn7 Capzb Catna1 Cd34 Cherp Cln2 Cmkor1 Cntfr Cops5 Cry2 Csf2rb2 Cxcl15 Ddb2 Ddx26 Ddx5 Defb11 Dfy Edg1 Eed Efnb2 Emcn Eng Enpep Esam1 Etf1 Fbxo3 Fg…
177	V$HIF1_Q3: hypoxia induced factor	35	35	330	1274	14532	-2.72	0.0	1.79	0.45	2610020N02Rik 2810036K01Rik Aqp1 Arf4 Atp1a1 Capzb Cdc42ep3 Cdh13 Cntfr Cxcl1 Eno1 Ercc8 Fgf1 Gclc Grwd1 Gstm2 Hoxb7 Il1r1 Meox2 Mgll Mrpl13 Mtap1b Papd4 Pqlc1 Prkar1b Psg23 Riok2 Rps14 Rps20 Sp2 Speer3 Tln1 Ubtf Usp36 Wsb1
178	V$T3R_01: viral homolog of thyroid hormone receptor alpha1	14	14	351	409	15397	-2.72	0.0	2.31	0.72	B3galt6 Clic4 Dnajb4 Hrh3 Myd116 Pcm1 Ramp2 Rps14 Sp2 Tagln2 Tob2 Tuba1 Uap1 Ywhae
179	V$FOXJ2_01: fork head box J 2	178	178	187	7712	8094	-2.72	0.0	0.65	0.0	2410018G23Rik 2410030J07Rik 2610020N02Rik 2610318K02Rik 2810036K01Rik 2900091E11Rik 4632409L19Rik 4921524P20Rik 4930542G03Rik 4933425F03Rik Adrb2 Agtpbp1 Als2cr19 Ank1 Atf3 Atp1a1 Atpif1 Axl B3gat1 BC024479 Bcl10 Becn1 Bicd1 Birc3 C6 Cacnb1 Cav1 Ccl7 Cd34 Cd36 Cdc42 Cenpb Chc1l Cherp Cnn1 Cnot4 Cops5 Cpa3 Crem Csf2rb2 Cul2 Cxcl1 Dact1 Ddb2 Ddx21 Ddx47 Dmtf1 Dnajc12 Dpt Dusp1 Edg1 Eed Efemp1 Efhd2…
180	V$NFY_Q6: nuclear factor Y (Y-box binding factor)	126	126	239	5572	10234	-2.73	0.0	0.46	0.0	2410018G23Rik 2410030J07Rik 2610020N02Rik 4930542G03Rik Abca8a Arhgap17 Atf3 Atf4 Atp2a2 Azgp1 B3galt6 B3gat1 BC023105 Bcl10 Bicd1 C6 Cacnb1 Calca Cdh13 Cenpb Cherp Cnn1 Cnot4 Cntfr Cops5 Crispld1 Cry2 Cxcl1 Cxcl12 Dact1 Ddb2 Ddx21 Ddx5 Defb11 Dfy Dmtf1 Dnajc12 Dpep1 Ear11 Ebf1 Eed Efnb2 Eif3s6ip Emcn Eno1 Enpep Enpp2 Ercc8 Esam1 Etf1 Exosc1 Fabp4 Fmo2 Gfpt2 Git2 Gpc6 Gsn H3f3b Hadh2 Hapln2 Hc Hm…
181	V$HFH3_01: HFH-3 (HNF3/fork head homolog 3)	171	171	194	7380	8426	-2.73	0.0	0.7	0.0	2410018G23Rik 2410030J07Rik 2610020N02Rik 2610318K02Rik 2810036K01Rik 2900091E11Rik 4632409L19Rik 4930542G03Rik 4933425F03Rik Agtpbp1 Als2cr19 Ank1 Apc2 Atf4 Atpif1 Axl Azgp1 B3gat1 BC024479 Becn1 Bicd1 Birc3 C6 Cacnb1 Cav1 Ccl7 Cd34 Cd36 Cdc42 Cenpb Chc1l Cherp Cnn1 Cops5 Cpa3 Crem Cry1 Csf2rb2 Cul2 Cxcl1 Dact1 Ddb2 Ddx21 Ddx47 Dmtf1 Dnajc12 Dpt Dusp1 Edg1 Eed Efemp1 Efhd2 Eng Enpp2 Fabp4 Fank1 …
182	V$CETS168_Q6	228	228	137	9785	6021	-2.73	0.0	0.83	0.03	2410018G23Rik 2410030J07Rik 2610020N02Rik 2610318K02Rik 2810036K01Rik 3110006P09Rik 4632409L19Rik 4921524P20Rik 4930542G03Rik 9430077D24Rik Abca8a Adamts4 Adrb2 Agtpbp1 Apbb1ip Apg12l Aplp2 Aqp1 Arf4 Arhgap17 Atf3 Atf4 Atp1a1 Atpif1 Azgp1 B3galt6 BC005537 BC023105 BC024479 BC025546 BC035291 Bcl10 Becn1 Bicd1 Birc3 Btg2 C330016H24Rik Cacnb1 Calca Capzb Cav1 Cbll1 Ccrn4l Cd34 Cdh13 Cenpb Cherp Cite…
183	V$XBP1_01: X-box-binding protein 1	38	38	327	1404	14402	-2.73	0.0	1.73	0.43	2410030J07Rik 2810036K01Rik 3110006P09Rik Adrb2 Aqp1 Arf4 Atf4 Atp1a1 Atp2a2 B3galt6 C6 Chc1l Ddx26 Enpep Esam1 Gnai3 Hrmt1l3 Hyou1 Mafk Mapre2 Mrpl50 Nfkb2 Pecr Pias1 Pqlc1 Prx Psmd11 Rpl15 Rpl39 Slco1b2 Socs5 Stx6 Thbd Tln1 Uap1 Ubb Usp36 Wsb1
184	V$AMEF2_Q6: myocyte enhancer factor	32	32	333	1650	14156	-2.73	0.0	0.14	0.0	2610318K02Rik 3110006P09Rik Bcl10 Birc3 Cnn1 Csf2rb2 Cxcl15 Eed Efemp1 Etf1 Fabp4 Gmfb Gnl2 Hapln2 Mapre2 Mphosph10 Pcm1 Pla2g2d Ppp1cb Ptpn2 Ramp2 Rpgrip1 Rpl39 Rpl5 Rps25 Rrad Sele Slamf6 Slco1b2 Sntb2 Tgfb1i4 Zfx
185	V$NFKAPPAB_01: NF-kappaB	57	57	308	2235	13571	-2.74	0.0	1.46	0.29	2810036K01Rik Adamts4 Adrb2 Ankrd24 Apbb1ip Apc2 Apg12l BC005537 Bcl10 Bcl3 Birc3 Cacnb1 Cbln3 Clic4 Cln2 Cxcl1 Dpep1 Edg1 Eng Enpp2 Fank1 Fgf1 Flt3 Fmo1 Foxh1 Ga17 Gem Gnai3 Hyou1 Irf1 Kcnab1 Map2k3 Mat2a Mcpt5 Meox2 Mrpl50 Nfkb2 Nr2f2 Olfr69 Ppp2r5a Pqlc1 Procr Ptx3 Rab28 Ramp2 Relb Rnf14 Rrad Rspondin Scrn3 Slc22a4 Speer3 Tgfbr3 Tob2 Vcam1 Wrnip1 Zfpn1a2
186	V$HNF1_C: Hepatic nuclear factor 1	122	122	243	5403	10403	-2.74	0.0	0.45	0.0	2610020N02Rik 2610318K02Rik Abca8a Atp1a1 Atpif1 Azgp1 BC005537 BC023105 BC024479 Bcl10 Becn1 C6 Cabyr Capzb Cav1 Cd36 Cenpb Cited1 Cnot4 Cpa3 Cry1 Csf2rb2 Cul2 Cxcl1 Ddx21 Ddx26 Defb11 Dfy Dmtf1 Ear11 Eed Efemp1 Ehbp1 Eif3s6ip Elf1 Enpep Ercc8 Esam1 Fabp4 Fgb Flt3 Fmo1 Foxp1 Ga17 Gclc Git2 Gnai3 Gnl2 Gpc6 Grwd1 H3f3b Hadh2 Has2 Hc Hgf Hrmt1l3 Igj Inmt Itgb1 Kcnab1 Kcnd2 Mat2a Mbd1 Mcp Mcpt4 Meox…
187	V$TITF1_Q3: TTF-1, TITF1 (thyroid transcription factor 1)	140	140	225	6128	9678	-2.74	0.0	0.54	0.0	2410030J07Rik 3110006P09Rik Abca8a Agtpbp1 Als2cr19 Ank1 Apbb1ip Arhgap17 Atf3 Atp1a1 Axl BC023105 BC025546 BC035291 Becn1 Btg2 C6 Cabyr Cacnb1 Calca Catna1 Ccrn4l Cd34 Cd36 Cdc42 Chc1l Cited1 Cnn1 Cnot4 Cops5 Crem Csf2rb2 Cul2 Dact1 Ddb2 Ddx26 Ddx47 Dnajb4 Dpep1 Edg1 Eed Efemp1 Efnb2 Eif3s6ip Eno1 Fbxo3 Fgb Fgl2 Fosb Fosl1 Foxh1 Foxp1 Fxyd2 Gfpt2 Gmfb Gnl2 Gpc6 Gsn Gstm1 Gzma Hadh2 Hrmt1l3 Hspa8…
188	V$LDSPOLYA_B: Lentiviral Poly A downstream element	288	288	77	12674	3132	-2.75	0.0	0.29	0.0	2410018G23Rik 2410030J07Rik 2610318K02Rik 2810036K01Rik 2900091E11Rik 4632409L19Rik 4930542G03Rik 4933425F03Rik Abca8a Adamts4 Adrb2 Agtpbp1 Als2cr19 Ank1 Apbb1ip Apc2 Aplp2 Aqp1 Arf4 Atf3 Atp1a1 Atpif1 Axl Azgp1 B3gat1 BC005537 BC024479 BC025546 BC035291 Bcl10 Bcl3 Becn1 Birc3 Btg2 C330016H24Rik C6 Cacnb1 Calca Capzb Cav1 Cbll1 Cbln3 Ccl7 Cd34 Cd36 Cdc42 Cdh13 Cenpb Chc1l Cherp Cited1 Clic4 Cln2…
189	V$TAXCREB_01: Tax/CREB complex	14	14	351	413	15393	-2.76	0.0	2.25	0.68	2410018G23Rik Atf3 BC005537 Cherp Dusp1 Fosb Gclc Iqgap1 Mat2a Ndufs8 Pak1ip1 Pla2g2d Rasgrf2 Usp36
190	V$E2F1DP2_01: E2F-1:DP-2 heterodimer	30	30	335	1071	14735	-2.77	0.0	1.81	0.45	Als2cr19 Atf3 BC005537 Btg2 Cenpb Cmkor1 Cops5 Ddb2 Dusp1 Eed Efhd2 Ehbp1 Fli1 Foxp1 Kif2a Map2k3 Mapre2 Mrpl13 ORF18 Pde4b Ppil5 Ppp1r15b Ppp1r8 Rpl3 Rpl39 Rps20 Scrn3 Sox17 Tgif Usp2
191	V$TAL1BETAITF2_01: Tal-1beta:ITF-2 heterodimer	30	30	335	1071	14735	-2.77	0.0	1.81	0.45	2410030J07Rik 2610318K02Rik 2810036K01Rik Ankrd24 BC005537 Ccrn4l Cd34 Cry2 Ddb2 Dnajc12 Ear11 Exosc1 Gsn Gstm2 Gzma Hnrpc Il1r1 Itgb1 Myd116 Ptpn2 Rasgrf2 Reck Rpl23a Rpl39 Rps6 Sf3b4 Smc5l1 Tnfaip6 Uap1 Xlkd1
192	V$GATA1_02: GATA-binding factor 1	131	131	234	5689	10117	-2.77	0.0	0.62	0.0	4930542G03Rik 4933425F03Rik Abca8a Adrb2 Als2cr19 Arf4 Arhgap17 Atp2a2 Azgp1 B3galt6 BC023105 BC024479 Becn1 Cabyr Calca Cbll1 Cbln3 Ccl7 Cd34 Cd36 Cdc42 Cdh13 Cenpb Chc1l Cnn1 Cntfr Crem Csf2rb2 Cul2 Cxcl1 Cxcl15 Ddb2 Defb11 Dfy Dmtf1 Dpep1 Ear11 Ebf1 Eed Efhd2 Efnb2 Ehbp1 Emcn Eng Fbxo3 Fli1 Fosl1 Foxh1 Foxp1 Gem Gpc6 Gzma Hadh2 Hnrph1 Hoxb7 Hrh3 Igfbp6 Igj Il1r1 Inmt Iqgap1 Itm2a Kcna2 Kcnd2 M…
193	V$SRF_Q5_01	103	103	262	4595	11211	-2.77	0.0	0.42	0.0	2900091E11Rik 4632409L19Rik 4921524P20Rik Ankrd24 Apbb1ip Apc2 Aplp2 Aqp1 Arf4 Atf3 Axl BC005537 BC024479 Cacnb1 Calca Capn7 Capzb Catna1 Cbln3 Ccl7 Chc1l Cherp Cln2 Cnn1 Cpa3 Crem Cry2 Csf2rb2 Cul2 Cxcl15 Dact1 Dfy Dusp1 Ear11 Eng Exosc1 Fgfr1op2 Fgl2 Fosb Fosl1 Foxh1 Ga17 Gclc Gem Git2 Gstm1 Gzma Hmg20a Hoxb7 Hspa8 Hyou1 Irf1 Itm2a Kcna2 Kcnab1 Mafk Map2k3 Mapkbp1 Mbtps1 Mcl1 Mrpl50 Myd116 Mynn…
194	V$GCM_Q2	79	79	286	3605	12201	-2.78	0.0	0.33	0.0	2410030J07Rik 2900091E11Rik Apbb1ip Asph BC024479 Btg2 Cbln3 Cdh13 Cln2 Cpeb2 Dact1 Ddx21 Ddx5 Dfy Dnajc12 Ear11 Ebf1 Eed Efemp1 Elf1 Eno1 Enpp2 Esam1 Fabp4 Flt3 Fmo2 Fosb Foxh1 Gadd45gip1 Gem Git2 Gstm2 Hnrph1 Hoxb7 Hrmt1l3 Htra3 Igfbp7 Irf1 Kcnd2 Mat2a Mbd1 Mbnl1 Mdn1 Mmp19 Myd116 Nedd9 Oazin Pcdh15 Pde4b Pias1 Plekha3 Ppp1cb Prkar1b Prx Ptprm Reck Rhpn2 Rnf134 Rnpc2 Rpl13a Rps25 Shank3 Slamf6 …
195	V$AFP1_Q6	57	57	308	2697	13109	-2.78	0.0	0.24	0.0	2810036K01Rik 4632409L19Rik Abca8a Als2cr19 BC024479 Bicd1 Btg2 C330016H24Rik Cd36 Cited1 Cry2 Cxcl12 Ddb2 Defb11 Dnajc12 Efemp1 Enpp2 Esam1 Flt3 Fmo2 Gch1 Gnai3 Grwd1 Gzma H3f3b Hgf Hnrpc Igj Meox2 Mgll Mpz Npr1 Ppp1r8 Pqlc1 Prkar1b Ptn Ptprm Ptx3 Rnf134 Rpl39 Rps6 Scg3 Slamf6 Sntb2 Tek Terf1 Tgfbr3 Tgif Tph1 Ttr Uap1 Ube1x Uroc1 Vcam1 Wasl Xlkd1 Ywhae
196	V$GFI1_01: growth factor independence 1	104	104	261	4614	11192	-2.78	0.0	0.46	0.0	3110006P09Rik 9430077D24Rik Ank1 Aplp2 Aqp1 Arf4 Asph BC023105 BC025546 BC035291 Becn1 Birc3 Cabyr Capzb Cav1 Ccrn4l Cdh13 Chc1l Cpa3 Csf2rb2 Cxcl1 Ddb2 Ddx21 Ddx26 Defb11 Dpt Ear11 Ebf1 Eed Ehbp1 Eif3s6ip Enpp2 Esam1 Fabp4 Fgb Fmo1 Fxyd2 Gem Gfpt2 Gmfb Gnai3 Gstm2 Gzma H3f3b Hadh2 Hapln2 Has2 Hc Igj Il1r1 Kcna2 Kif2a Mapkbp1 Mbnl1 Mcl1 Mcp Mcpt4 Mcpt5 Mdn1 Mgll Mrpl50 Msc Mtch2 Mulk ORF18 Olfr69…
197	V$SREBP1_Q6	121	121	244	5229	10577	-2.78	0.0	0.68	0.0	2410018G23Rik 2410030J07Rik 2810036K01Rik 4632409L19Rik 4930542G03Rik 4933425F03Rik 9430077D24Rik Adrb2 Ank1 Ankrd24 Apg12l Aplp2 Asph Atf4 Atp2a2 BC005537 BC035291 Bicd1 Birc3 C6 Cacnb1 Catna1 Cbll1 Cbln3 Cd36 Cherp Cited1 Cnn1 Csf2rb2 Cxcl1 Cxcl12 Dact1 Ddx26 Ddx47 Dusp1 Elf1 Eng Esam1 Fank1 Fgf1 Fmo2 Fosl1 Foxp1 Gadd45gip1 Gclc Gem Gstm2 Gzma Hadhsc Hrh3 Hspa8 Igfbp6 Il1r1 Iqgap1 Itm2a Kcna2 K…
198	V$HNF3B_01: Hepatocyte Nuclear Factor 3beta	276	276	89	11806	4000	-2.79	0.0	0.99	0.05	2410030J07Rik 2610020N02Rik 2610318K02Rik 2810036K01Rik 2900091E11Rik 4632409L19Rik 4921524P20Rik 4930542G03Rik 4933425F03Rik Abca8a Adamts4 Adrb2 Agtpbp1 Als2cr19 Apbb1ip Aplp2 Arf4 Asph Atf3 Atp1a1 Atp2a2 Atpif1 Atxn7l4 Axl BC005537 BC023105 BC024479 BC025546 Bcl10 Becn1 Bicd1 Birc3 C330016H24Rik C6 Cabyr Cacnb1 Capn7 Catna1 Cav1 Cbll1 Ccl7 Ccrn4l Cd34 Cd36 Cdc42 Cdh13 Cenpb Cherp Cited1 Cmkor1…
199	V$STAT5A_02	53	53	312	2519	13287	-2.8	0.0	0.24	0.0	2410018G23Rik 2900091E11Rik Abca8a Aplp2 Asph Atf4 BC024479 BC035291 Bcl10 Cabyr Cav1 Ccl7 Clic4 Cnot4 Cpa3 Crem Dact1 Edg1 Enpp2 Fxyd2 Git2 H3f3b Hgf Hrh3 Mbd1 Mbnl1 Mcpt4 Mrpl50 Ndufs8 ORF18 Oxtr Papd4 Pcm1 Plekha3 Pscd3 Psg23 Ptpn2 Rab28 Ramp2 Rnf134 Rpgrip1 Rps25 Sele Sf3b5 Slc25a19 Slc33a1 Sox7 Sp2 Terf1 Wrnip1 Wsb1 Yes1 Zfpn1a2
200	V$GATA2_03: GATA-binding factor 2	110	110	255	4754	11052	-2.8	0.0	0.67	0.0	4632409L19Rik Abca8a Adrb2 Agtpbp1 Ank1 Atf3 Atp1a1 BC024479 C6 Cav1 Ccl7 Cd34 Cd36 Chc1l Cmkor1 Cpa3 Crem Csf2rb2 Ddb2 Ddx5 Dfy Dusp1 Ebf1 Eed Efhd2 Ehbp1 Elf1 Emcn Enpp2 Ercc8 Etf1 Fabp4 Fbxo3 Fgb Fgl2 Fli1 Fmo1 Fosb Foxh1 Foxp1 Gem Gfpt2 Gnl2 Gpc6 Gstm1 Gstm2 Gzma Hadh2 Hadhsc Hgf Hyou1 Igj Iqgap1 Itm2a Kcnd2 Mbd1 Mbnl1 Mcpt5 Mdn1 Mgll Mmp19 Mphosph10 Mrpl3 Mrpl50 Mulk Mynn Nedd9 Palm Papd4 Pi…
201	V$HLF_01: hepatic leukemia factor	106	106	259	4651	11155	-2.81	0.0	0.54	0.0	2410018G23Rik 2410030J07Rik 2900091E11Rik 3110006P09Rik 4921524P20Rik 4933425F03Rik Agtpbp1 Arf4 Atf3 Atxn7l4 BC005537 Bcl10 Bicd1 Cdc42 Cenpb Chc1l Cherp Cited1 Cln2 Cops5 Cpa3 Crem Cry2 Cul2 Cxcl1 Dact1 Ddb2 Ddx21 Ddx5 Dfy Dmtf1 Ebf1 Edg1 Eed Efhd2 Eno1 Enpep Fbxo3 Fosb Fosl1 Foxp1 Gadd45gip1 Gch1 Gmfb Gsn H3f3b Hadhsc Hapln2 Hc Hnrph1 Hrh3 Hrmt1l3 Igfbp6 Igj Itgb1 Kcnd2 Mafk Mapre2 Mbd1 Mcpt5 …
202	V$AHRARNT_01: aryl hydrocarbon receptor:Arnt heterodimers	28	28	337	994	14812	-2.82	0.0	1.79	0.45	Aplp2 Asph Atf4 Atp2a2 Bcl10 Btg2 Catna1 Cdc42ep3 Cntfr Crispld1 Dpep1 Gstm2 Hmg20a Il1r1 Map2k3 Mgll Oxtr Pou3f2 Ppp2ca Ranbp5 Reck Rpl15 Semcap2 Sf3b5 Slc25a19 Tiparp Ubtf Usp36
203	V$CHOP_01: heterodimers of CHOP and C/EBPalpha	104	104	261	4524	11282	-2.83	0.0	0.61	0.0	2610020N02Rik 2810036K01Rik 2900091E11Rik 3110006P09Rik 9430077D24Rik Agtpbp1 Axl Azgp1 B3gat1 BC023105 BC024479 Bcl10 Cd34 Cdh13 Cenpb Cln2 Cmkor1 Cnn1 Cnot4 Cpa3 Cul2 Cxcl12 Ddb2 Ddx21 Defb11 Dmtf1 Dusp1 Ear11 Edg1 Eed Efemp1 Elf1 Emcn Enpep Esam1 Etf1 Fgfr1op2 Flt3 Fmo2 Fosl1 Gja10 Gnl2 Gpc6 Gzma H3f3b Htra3 Itgb1 Kcnab1 Kif2a Maff Mapre2 Mat2a Mbnl1 Mcp Mcpt4 Mcpt6 Mpz Mrpl3 Pcdh15 Pde4b Pecr…
204	V$FOXO1_02: fork head box O1	27	27	338	956	14850	-2.83	0.0	1.78	0.45	4930542G03Rik Adrb2 BC023105 Bcl10 Bicd1 C6 Cdc42 Cry1 Ddx26 Enpp2 Fgb Hapln2 Mcp Myd116 Papd4 Pcdh15 Pcm1 Pi4k2a Ppil5 Ppp2r5a Rab28 Rpl15 Rps6 Scrn3 Sf3b5 Socs5 Zfx
205	V$EVI1_04: ectopic viral integration site 1 encoded factor	269	269	96	11717	4089	-2.83	0.0	0.51	0.0	2410018G23Rik 2410030J07Rik 2610020N02Rik 2610318K02Rik 2810036K01Rik 3110006P09Rik 4632409L19Rik 4930542G03Rik 4933425F03Rik 9430077D24Rik Abca8a Adamts4 Adrb2 Agtpbp1 Als2cr19 Ankrd24 Apbb1ip Apc2 Apg12l Aplp2 Arf4 Arhgap17 Atf4 Atpif1 Atxn7l4 B3gat1 BC023105 BC024479 BC025546 Bcl3 C330016H24Rik C6 Cabyr Calca Capn7 Catna1 Cav1 Cbln3 Ccl7 Ccrn4l Cd34 Cd36 Cdc42 Cdc42ep3 Cdh13 Cenpb Chc1l Cherp …
206	V$ETS2_B: c-Ets-2 binding sites	100	100	265	4347	11459	-2.84	0.0	0.62	0.0	2410030J07Rik 2610318K02Rik 4933425F03Rik Abca8a Adamts4 Agtpbp1 Apbb1ip Apg12l Aplp2 Aqp1 Atf4 Atpif1 Azgp1 B3galt6 BC023105 BC035291 Bcl10 Bcl3 Bicd1 Birc3 C330016H24Rik Calca Capzb Cd34 Cln2 Csf2rb2 Ddb2 Dfy Dnajc12 Eed Efnb2 Emcn Eng Enpep Ga17 Gadd45gip1 Gch1 Gem Gja10 Gmfb Gpc6 Gstm2 Gzma Hadhsc Hnrpc Hnrph1 Htra3 Igfbp6 Inmt Mapre2 Mbnl1 Mcp Mcpt5 Mpz Mtap1b Mulk Ndufs8 Nptx1 ORF18 Palm Pc…
207	V$NRF2_Q4: heterodimer containing Nrf2	94	94	271	4150	11656	-2.84	0.0	0.5	0.0	2410018G23Rik 2900091E11Rik 3110006P09Rik 4933425F03Rik Abca8a Adamts4 Als2cr19 Arhgap17 B3gat1 BC005537 BC023105 C6 Cabyr Capn7 Catna1 Ccl7 Cd34 Cd36 Cln2 Cpeb2 Cry1 Cry2 Ddx26 Dfy Dnajc12 Dusp1 Edg1 Efhd2 Ercc8 Esam1 Etf1 Exosc1 Fabp4 Fgl2 Foxh1 Gfpt2 Gnai3 Hoxb7 Hrmt1l3 Hspa8 Igj Itgb1 Lamc1 Maff Mat2a Mbtps1 Mcl1 Meox2 Mmp19 Mrpl13 Mtap1b Mynn Nfkb2 Pcdh15 Pcm1 Plekha3 Ppp1r15b Prelp Prkar1b …
208	V$ATF3_Q6: activating transcription factor 3	43	43	322	1653	14153	-2.84	0.0	1.47	0.29	2900091E11Rik 9430077D24Rik Apc2 Becn1 Btg2 Cdc42ep3 Cnn1 Dfy Dnajb4 Dpep1 Dusp1 Exosc1 Flt3 Fxyd2 Gem Gfpt2 Maff Mbnl1 Mtap1b Myd116 Mynn Nptx1 Oazin Ppp2ca Procr Prx Ptpn2 Relb Riok2 Rpl23a Rps14 Scg3 Sf3b4 Sf3b5 Siah2 Sp2 Tef Tek Tob2 Ttr Tubb6 Wsb1 Zfp111
209	V$USF_01: upstream stimulating factor	43	43	322	1653	14153	-2.84	0.0	1.47	0.29	Atf4 Atp1a1 B3galt6 Cnot4 Cntfr Cpeb2 Crispld1 Ddx5 Dusp1 Ercc8 Gnai3 Gstm2 Gzma Hrh3 Hrmt1l3 Maff Map2k3 Mapre2 Mtch2 Nr2f2 Oazin Pak1ip1 Papd4 Pcm1 Pecr Pi4k2a Pscd3 Psen2 Psmd11 Ramp2 Relb Riok2 Rpl13a Sirt1 Slc12a6 Slc33a1 Slco1b2 Socs5 Stx6 Tagln2 Tln1 Tmeff2 Vcam1
210	V$DR4_Q2: direct repeat 4	310	310	55	13615	2191	-2.85	0.0	0.26	0.0	2410018G23Rik 2610020N02Rik 2610318K02Rik 2810036K01Rik 2900091E11Rik 3110006P09Rik 4930542G03Rik 9430077D24Rik Abca8a Adamts4 Adrb2 Agtpbp1 Als2cr19 Ank1 Ankrd24 Apbb1ip Apc2 Aplp2 Aqp1 Arhgap17 Asph Atf3 Atf4 Atp1a1 Atp2a2 Atpif1 Atxn7l4 Axl Azgp1 B3galt6 B3gat1 BC023105 BC024479 BC025546 BC035291 Bcl10 Bcl3 Becn1 Bicd1 Birc3 Btg2 C330016H24Rik C6 Cabyr Cacnb1 Calca Capn7 Capzb Catna1 Cav1 Cbll…
211	V$AML_Q6	77	77	288	3473	12333	-2.85	0.0	0.39	0.0	2900091E11Rik Agtpbp1 Aplp2 Asph Atf3 BC024479 Capn7 Cbll1 Ccl7 Chc1l Cited1 Cmkor1 Cntfr Cops5 Crem Ddb2 Dpep1 Dpt Ebf1 Efemp1 Eno1 Fgfr1op2 Flt3 Fosl1 Foxp1 Fxyd2 Gch1 Gclc Gem Gsn Gstm1 Gstm2 Gzma Hapln2 Has2 Hnrpc Htra3 Hyou1 Igfbp7 Mapre2 Mcpt5 Mcpt6 Meox2 Mgll Myd116 Oazin Olfr69 Pde4b Ppp1r15b Prelp Prkx Psg23 Rhpn2 Rnf134 Rpl15 Rps25 Sirt1 Slc22a12 Slc7a13 Sncg Sntb2 Sp2 Speer3 Sqrdl Tagl…
212	V$FOX_Q2	276	276	89	12028	3778	-2.86	0.0	0.49	0.0	2410018G23Rik 2410030J07Rik 2610020N02Rik 2610318K02Rik 2810036K01Rik 2900091E11Rik 3110006P09Rik 4632409L19Rik 4921524P20Rik 4930542G03Rik 4933425F03Rik Abca8a Adamts4 Adrb2 Agtpbp1 Als2cr19 Ank1 Apbb1ip Aplp2 Arf4 Asph Atf3 Atp1a1 Atpif1 Atxn7l4 Axl B3galt6 BC005537 BC023105 BC024479 BC025546 Bcl10 Becn1 Bicd1 Birc3 Btg2 C330016H24Rik C6 Cabyr Cacnb1 Calca Capn7 Catna1 Cav1 Cbll1 Ccl7 Cd34 Cd36…
213	V$CDPCR1_01: cut-like homeodomain protein	283	283	82	12364	3442	-2.86	0.0	0.43	0.0	2410018G23Rik 2410030J07Rik 2610318K02Rik 2810036K01Rik 2900091E11Rik 3110006P09Rik 4632409L19Rik 4921524P20Rik 4930542G03Rik 4933425F03Rik 9430077D24Rik Abca8a Agtpbp1 Als2cr19 Ank1 Ankrd24 Apbb1ip Apc2 Aplp2 Aqp1 Arhgap17 Asph Atf3 Atf4 Atp2a2 Atpif1 Atxn7l4 Axl Azgp1 B3gat1 BC005537 BC023105 BC024479 BC025546 Bcl10 Bcl3 Becn1 Birc3 Btg2 C330016H24Rik C6 Cabyr Cacnb1 Calca Capn7 Capzb Catna1 Cb…
214	V$AREB6_03: AREB6 (Atp1a1 regulatory element binding factor 6)	52	52	313	2449	13357	-2.86	0.0	0.27	0.0	Arhgap17 Atf4 BC024479 BC035291 Birc3 Cdc42ep3 Cenpb Dmtf1 Efnb2 Esam1 Exosc1 Fank1 Fgfr1op2 Fgg Fgl2 Fmo1 Fosb Fosl1 Ga17 Gmfb Gstm2 Gzma H3f3b Htra3 Kcna2 Map2k3 Mgll Mrpl3 Mulk Nfkb2 Palm Pla2g2d Pou3f2 Ppp2ca Psg23 Ptprm Rpgrip1 Rpl41 Rps20 Scg3 Sdccag33l Sdpr Sertad1 Sf3b4 Sfrs2 Slco1b2 Sptlc1 Tef Tln1 Tuba1 Wrnip1 Zswim6
215	V$E2F4DP2_01: E2F-4:DP-2 heterodimer	46	46	319	1795	14011	-2.87	0.0	1.38	0.25	Als2cr19 Atf3 BC005537 Btg2 Calca Cenpb Cmkor1 Cops5 Ddb2 Dusp1 Eed Efhd2 Ehbp1 Eif3s6ip Fli1 Foxp1 Gnai3 Hnrpc Hspa8 Kcnab1 Kif2a Map2k3 Mapre2 Mrpl13 Myd116 ORF18 Oazin Pde4b Ppil5 Ppp1r15b Ppp1r8 Ppp2r5a Ptx3 Rnpc2 Rpl3 Rpl39 Rps20 Scrn3 Sox17 Tacr2 Tgif Ubtf Uqcrc2 Usp2 Wrnip1 Ywhae
216	V$HNF6_Q6	32	32	333	1612	14194	-2.88	0.0	0.18	0.0	4930542G03Rik Atxn7l4 BC024479 Cabyr Cd36 Cdc42 Cnot4 Csf2rb2 Dpt Elf1 Foxh1 Gfpt2 Gstm2 Kcna2 Mbnl1 Mcl1 Mcpt4 Mmp19 Pcdh15 Ppp1cb Ptn Ptx3 Rab28 Rasgrf2 Rpgrip1 Rps14 Slc25a19 Slco1b2 Styx Tgfb1i4 Ttr Zfx
217	V$TFIIA_Q6	333	333	32	14197	1609	-2.88	0.0	1.54	0.32	2610020N02Rik 2610318K02Rik 2810036K01Rik 2900091E11Rik 3110006P09Rik 4632409L19Rik 4921524P20Rik 4930542G03Rik 4933425F03Rik 9430077D24Rik Abca8a Adamts4 Adrb2 Agtpbp1 Als2cr19 Ank1 Ankrd24 Apbb1ip Apc2 Apg12l Aplp2 Aqp1 Arf4 Arhgap17 Asph Atf3 Atf4 Atp1a1 Atp2a2 Atpif1 Atxn7l4 Axl Azgp1 B3gat1 BC005537 BC023105 BC024479 BC025546 BC035291 Bcl10 Bcl3 Becn1 Bicd1 Birc3 Btg2 C330016H24Rik C6 Cabyr …
218	V$STRA13_01	15	15	350	465	15341	-2.89	0.0	2.05	0.54	2810036K01Rik Atf4 Cpeb2 Crispld1 Ddx5 Gmfb Maff Pak1ip1 Pcm1 Pi4k2a Pscd3 Psmd11 Relb Sirt1 Stx6
219	V$SF1_Q6	52	52	313	2433	13373	-2.9	0.0	0.29	0.0	2610318K02Rik 3110006P09Rik 4933425F03Rik Als2cr19 Ank1 Apbb1ip Atp1a1 B3gat1 Bcl3 Cbll1 Cdc42 Cnn1 Cxcl1 Dact1 Fgfr1op2 Flt3 Fxyd2 Gadd45gip1 Gch1 Grwd1 Gstm1 H3f3b Has2 Il1r1 Mafk Map2k3 Mat2a Mcpt4 Mtap1b Mtch2 Pla2g2d Ppil5 Ppp1cb Prkx Pscd3 Psen2 Psg23 Reck Relb Rnpc2 Rpgrip1 Rps20 Semcap2 Shank3 Sntb2 Speer3 Spon2 Thbd Tob2 Tpm3 Tuba1 Zfp36l1
220	V$E47_01: E47	51	51	314	2390	13416	-2.9	0.0	0.29	0.0	2610318K02Rik 4632409L19Rik 4933425F03Rik Apbb1ip Apc2 Apg12l Atf4 BC024479 BC025546 BC035291 Bicd1 Capzb Ccrn4l Cdc42ep3 Cln2 Cmkor1 Cpa3 Cry1 Ddx26 Dusp1 Eed Eif3s6ip Eng Enpep Esam1 Fbxo3 Flt3 Fosb Fxyd2 Igj Inmt Lamc1 Mapkbp1 Mynn Nptx1 Pias1 Prelp Prkx Rhpn2 Rpl41 Rspondin Sema6c Semcap2 Sertad1 Sirt1 Sncg Sp2 Tef Tiparp Tph1 Tpm2
221	V$PAX6_Q2	75	75	290	3171	12635	-2.91	0.0	0.84	0.03	2610020N02Rik 3110006P09Rik 4632409L19Rik 4933425F03Rik Apbb1ip B3galt6 BC025546 Bcl3 Becn1 Birc3 Ccrn4l Cdh13 Cenpb Chc1l Cln2 Cnn1 Cntfr Cpa3 Crem Crispld1 Cry1 Ddx21 Ddx5 Ear11 Eed Efnb2 Eif3s6ip Elf1 Ercc8 Exosc1 Fgf1 Fgfr1op2 Fgl2 Fosl1 Foxh1 Gadd45gip1 Gch1 Gclc Gja10 Hc Htra3 Mbtps1 Mcl1 Mcp Myd116 Npr1 Oazin Olfr69 Pak1ip1 Papd4 Pecr Pi4k2a Pla2g2d Prx Pscd3 Riok2 Rnf14 Rpgrip1 Rpl23a Rpl…
222	V$AP1_Q4: activator protein 1	295	295	70	12876	2930	-2.92	0.0	0.43	0.0	2410018G23Rik 2410030J07Rik 2610020N02Rik 2810036K01Rik 2900091E11Rik 3110006P09Rik 4632409L19Rik 4921524P20Rik 4933425F03Rik 9430077D24Rik Abca8a Adamts4 Adrb2 Agtpbp1 Als2cr19 Ank1 Apc2 Apg12l Aplp2 Aqp1 Arf4 Arhgap17 Asph Atf4 Atp2a2 Atpif1 Atxn7l4 Azgp1 B3gat1 BC005537 BC024479 BC025546 BC035291 Bcl10 Bicd1 Birc3 C330016H24Rik C6 Cabyr Cacnb1 Calca Capn7 Capzb Catna1 Cbll1 Cbln3 Ccl7 Ccrn4l C…
223	V$HNF4_DR1_Q3	291	291	74	12625	3181	-2.94	0.0	0.58	0.0	2410030J07Rik 2610020N02Rik 2610318K02Rik 2810036K01Rik 3110006P09Rik 4632409L19Rik 4921524P20Rik 4930542G03Rik 9430077D24Rik Adamts4 Agtpbp1 Als2cr19 Ank1 Ankrd24 Apbb1ip Apc2 Apg12l Aplp2 Aqp1 Arf4 Arhgap17 Asph Atf3 Atf4 Atpif1 Atxn7l4 Azgp1 B3gat1 BC023105 BC024479 BC025546 BC035291 Bcl3 Becn1 Bicd1 Birc3 C330016H24Rik C6 Cabyr Calca Capn7 Capzb Catna1 Cbll1 Cbln3 Ccl7 Ccrn4l Cd34 Cd36 Cdc42 …
224	V$GATA1_05: GATA-binding factor 1	62	62	303	2578	13228	-2.95	0.0	0.95	0.04	Abca8a Agtpbp1 Atp1a1 Azgp1 C6 Capzb Cav1 Ccl7 Crem Csf2rb2 Cxcl12 Cxcl15 Dact1 Ddb2 Ddx26 Dfy Dmtf1 Dusp1 Ebf1 Efhd2 Elf1 Enpp2 Foxp1 Gem Git2 Gpc6 Gsn Gstm1 Hadhsc Has2 Hyou1 Igj Iqgap1 Itm2a Mbnl1 Mcpt5 Mgll Mphosph10 Palm Pla2g2d Ppp1cb Prelp Pscd3 Rpl41 Rrad Rspondin Scrn3 Sdccag33l Sdpr Slc33a1 Sox17 Sp2 Sptlc1 Styx Tacr2 Tef Tph1 Ube1x Usp2 Wsb1 Xlkd1 Zfp111
225	V$HNF1_01: hepatic nuclear factor 1	67	67	298	2840	12966	-2.96	0.0	0.81	0.03	Atp1a1 Atxn7l4 BC005537 BC024479 Cabyr Capn7 Catna1 Cav1 Cd36 Cry1 Csf2rb2 Defb11 Dmtf1 Ear11 Edg1 Eed Efemp1 Ehbp1 Eif3s6ip Elf1 Enpep Fgb Foxp1 Gch1 Gja10 Gnl2 Grwd1 Gsn Gzma Has2 Hc Hnrpc Igfbp7 Inmt Kcnab1 Mcl1 Mcpt4 Mcpt5 Mrpl13 Mrpl3 Npr1 Nr2f2 Papd4 Pcm1 Pecr Pias1 Ppp2r5a Rpl13a Rpl39 Rps25 Rrad Scg3 Sdccag33l Slc25a19 Slc7a13 Slco1b2 Spon2 Tceb1 Tob2 Ttr Tuba1 Ube1x Uroc1 Usp2 Wsb1 Zfx Z…
226	V$EGR1_01: Egr-1/Krox-24/NGFI-A immediate-early gene product	7	7	358	165	15641	-2.97	0.0	2.35	0.73	Ddx5 Ercc8 Hoxb7 Nfkb2 Pi4k2a Pscd3 Uap1
227	V$STAT_01: signal transducers and activators of transcription	69	69	296	2988	12818	-2.97	0.0	0.65	0.0	2410018G23Rik 2610318K02Rik 4921524P20Rik Adamts4 Adrb2 Ankrd24 Arf4 Atf4 B3galt6 BC024479 Bicd1 Cabyr Capn7 Ccl7 Cd34 Chc1l Clic4 Cmkor1 Crem Crispld1 Cry1 Dact1 Edg1 Efemp1 Emcn Eng Eno1 Fgl2 Gnl2 Gstm1 H3f3b Il1r1 Irf1 Maff Mbd1 Mcl1 Mpz Mrpl13 Mrpl50 Mulk Nfkb2 Nptx1 ORF18 Pias1 Pla2g2d Plekha3 Prelp Ramp2 Rnf14 Rps20 Rps25 Rps6 Scrn3 Sdpr Sele Sf3b4 Sfrs2 Slc22a5 Sox7 Sp2 Sqrdl Tceb1 Tcf7l2 …
228	V$ATATA_B: Avian C-type TATA box	23	23	342	1205	14601	-2.97	0.0	0.16	0.0	Cpa3 Eif3s6ip Etf1 Fbxo3 Fmo2 Ga17 Gfpt2 Gzma Igj Mbd1 Procr Ptn Rasgrf2 Riok2 Rpl23a Rpl5 Sf3b4 Sfrs7 Sqrdl Tiparp Tuba1 Ube1x Zfx
229	V$GABP_B: GA binding protein	35	35	330	1339	14467	-2.98	0.0	1.39	0.25	2610318K02Rik 2810036K01Rik 4930542G03Rik B3galt6 Bcl10 Cbln3 Cherp Cops5 Ddb2 Ddx47 Ddx5 Eno1 Ercc8 Fgfr1op2 Ga17 Gnai3 Grwd1 Hrmt1l3 Mafk Mcl1 Mrpl13 Mrpl3 Mtch2 Pak1ip1 Ppp1r10 Rad23a Ranbp5 Rpl15 Rps14 Scrn3 Sf3b4 Sntb2 Sptlc1 Srf Wasl
230	V$ICSBP_Q6	15	15	350	855	14951	-3.0	0.0	0.12	0.0	Abca8a Als2cr19 Edg1 Gnai3 Grwd1 Gzma Hgf Mcp Mtch2 Rac1 Rnpc2 Slc7a13 Tgif Uroc1 Vcam1
231	V$FREAC2_01: Fork head RElated ACtivator-2	27	27	338	990	14816	-3.01	0.0	1.53	0.32	4930542G03Rik Adrb2 BC023105 Bcl10 Cbll1 Cry1 Ddx26 Ddx47 Elf1 Enpp2 Fgb Hapln2 Mcp Meox2 Mgll Mtap1b Myd116 Papd4 Pcdh15 Ppp2r5a Rab28 Rpl15 Rps6 Scrn3 Sf3b5 Yes1 Zfx
232	V$NFE2_01: NF-E2 p45	54	54	311	2244	13562	-3.01	0.0	0.93	0.03	2410018G23Rik 3110006P09Rik Abca8a Als2cr19 Apc2 Atp2a2 Becn1 Birc3 C6 Cabyr Dnajc12 Efhd2 Enpep Fabp4 Fank1 Fli1 Gnai3 Gnl2 Grwd1 Gzma Hrmt1l3 Hspa8 Igfbp7 Igj Il1r1 Irf1 Lamc1 Map2k3 Mmp19 Mrpl13 Mtap1b Myd116 Nfkb2 Pcm1 Prkar1b Procr Prx Psen2 Ranbp5 Reck Rnf134 Rps20 Sfrs7 Slc22a12 Slc22a4 Socs5 Speer3 Srf Terf1 Vcam1 Wsb1 Xlkd1 Ywhae Zfp36l1
233	V$STAT5B_01: signal transducer and activator of transcription 5b	11	11	354	318	15488	-3.02	0.0	2.07	0.54	2410018G23Rik 4921524P20Rik Adamts4 Clic4 Mrpl50 Prelp Rab28 Ramp2 Rps25 Sox7 Wsb1
234	V$POU6F1_01	26	26	339	1310	14496	-3.05	0.0	0.21	0.0	2810036K01Rik 4921524P20Rik Abca8a Adrb2 BC024479 C6 Chc1l Eng Esam1 Fabp4 Fgb Hc Hgf Itgb1 Mapre2 Olfr69 Papd4 Ptn Rasgrf2 Rps14 Sema6c Slco1b2 Smc5l1 Ttr Wsb1 Zfx
235	V$RORA1_01: RAR-related orphan receptor alpha1	47	47	318	1931	13875	-3.06	0.0	0.98	0.05	4933425F03Rik Bcl3 Becn1 C330016H24Rik Calca Catna1 Cdc42 Cdc42ep3 Cenpb Cited1 Cry1 Emcn Etf1 Exosc1 Fabp4 Flt3 Fmo2 Gadd45gip1 H3f3b Hadhsc Hgf Hyou1 Igj Mat2a Mbtps1 Mcpt4 Pla2g2d Ppp2ca Procr Pscd3 Rac1 Reck Relb Rpl13a Rpl5 Rps14 Rps6 Slc25a19 Tceb1 Tef Tek Tnfaip6 Tpm3 Uroc1 Usp36 Yes1 Ywhae
236	V$LHX3_01: LIM homeobox transcription factor 3	25	25	340	1266	14540	-3.07	0.0	0.2	0.0	C6 Cul2 Cxcl15 Defb11 Dmtf1 Fabp4 Foxp1 Ga17 Gnai3 Grwd1 Hgf Igj Mcpt4 Mulk Npr1 ORF18 Olfr69 Pecr Psmd11 Ptn Rps20 Smc5l1 Tph1 Tpm3 Tuba1
237	V$HFH1_01: HNF-3/Fkh Homolog 1	46	46	319	2085	13721	-3.08	0.0	0.43	0.0	2610318K02Rik Birc3 C6 Cacnb1 Cav1 Cenpb Chc1l Cherp Cops5 Cry1 Cxcl1 Dusp1 Edg1 Enpp2 Fabp4 Fgb Fgf1 Gnl2 Gpc6 Has2 Igfbp7 Igj Il1r1 Irf1 Itgb1 Mmp19 Olfr69 Ppil5 Ppp1cb Ppp1r15b Ppp1r8 Prkar1b Pscd3 Ptpn2 Rac1 Reck Relb Rpl23a Rspondin Scrn3 Sfrs2 Slc22a5 Styx Tgif Tiparp Tuba1
238	V$PR_02: is recognized by progesterone receptor	15	15	350	837	14969	-3.1	0.0	0.14	0.0	Bicd1 Cry2 Fgfr1op2 Gmfb Gstm1 Irf1 Mafk Mat2a Pnmt Ppp2ca Rasgrf2 Rpl13a Sdpr Ube1x Usp36
239	V$NFKB_Q6: NF-kappaB	47	47	318	1983	13823	-3.11	0.0	0.8	0.03	2810036K01Rik Adamts4 Adrb2 Ankrd24 Apbb1ip Apg12l BC005537 Bcl10 Bcl3 Cacnb1 Cav1 Clic4 Cln2 Cxcl1 Dpep1 Efhd2 Enpp2 Fank1 Fgf1 Flt3 Fmo1 Foxh1 Gnai3 Has2 Hyou1 Kcnab1 Map2k3 Mapre2 Mat2a Mbnl1 Mcpt5 Meox2 Nedd9 Nfkb2 Olfr69 Ppil5 Procr Ptx3 Rnf14 Sele Slamf6 Slc22a4 Sp2 Speer3 Tob2 Tph1 Vcam1
240	V$E2F_02: E2F	12	12	353	368	15438	-3.12	0.0	1.88	0.47	Als2cr19 Btg2 Cops5 Ddb2 Fli1 Map2k3 ORF18 Pde4b Ppp1r15b Ppp1r8 Scrn3 Sox17
241	V$E2F_Q3: E2F	12	12	353	368	15438	-3.12	0.0	1.88	0.47	Als2cr19 Btg2 Cops5 Ddb2 Fli1 Map2k3 ORF18 Pde4b Ppp1r15b Ppp1r8 Scrn3 Sox17
242	V$E2F4DP1_01: E2F-4:DP-1 heterodimer	12	12	353	368	15438	-3.12	0.0	1.88	0.47	Als2cr19 Btg2 Cops5 Ddb2 Fli1 Map2k3 ORF18 Pde4b Ppp1r15b Ppp1r8 Scrn3 Sox17
243	V$XFD3_01: Xenopus fork head domain factor 3	45	45	320	1891	13915	-3.12	0.0	0.82	0.03	Abca8a Adrb2 B3galt6 BC023105 BC025546 Btg2 C6 Cav1 Cdc42 Crem Cry1 Ddx26 Eed Enpp2 Fgb Hapln2 Mafk Mcp Mcpt5 Msc Mtap1b Myd116 Papd4 Pcdh15 Pcm1 Pnmt Ppil5 Rab28 Rasgrf2 Reck Rpl41 Rps6 Scrn3 Sf3b5 Speer3 Spon2 Sqrdl Tceb1 Tgif Tph1 Ttr Uap1 Vcam1 Yes1 Zfx
244	V$TANTIGEN_B: Major T-antigen binding sites	38	38	327	1758	14048	-3.13	0.0	0.37	0.0	2410030J07Rik 2610020N02Rik B3galt6 Ccrn4l Cdh13 Cenpb Chc1l Cul2 Dact1 Ddx21 Ddx47 Eif3s6ip Elf1 Eno1 Foxh1 Gadd45gip1 Gch1 Gclc Gja10 Hc Mcl1 Myd116 Npr1 Oazin Pak1ip1 Pecr Plekha3 Procr Rnf14 Rpgrip1 Rpl23a Rpl5 Sf3b5 Slc25a19 Sptlc1 Tacr2 Tef Tuba1
245	V$E2F_Q6_01	44	44	321	1851	13955	-3.14	0.0	0.81	0.03	2810036K01Rik 4930542G03Rik Als2cr19 Atf3 Atxn7l4 B3galt6 Bcl10 Btg2 Cbln3 Cherp Cntfr Cops5 Cxcl12 Ddb2 Dusp1 Fgfr1op2 Fli1 Fosb Fosl1 Foxp1 Gnai3 Map2k3 Mat2a Mrpl13 Msc ORF18 Pde4b Ppp1r15b Ppp1r8 Rad23a Rnf134 Rpl5 Rps6 Scrn3 Sfrs2 Siah2 Slc22a4 Slc25a19 Sntb2 Sox17 Tagln2 Tln1 Wsb1 Zfp36l1
246	V$AIRE_02	1	1	364	2	15804	-3.15	0.0	2.72	0.83	Ptx3
247	V$E2F_03	39	39	326	1631	14175	-3.18	0.0	0.83	0.03	2410018G23Rik 2810036K01Rik 4930542G03Rik Als2cr19 Atf3 Btg2 Catna1 Cbln3 Cherp Cntfr Cops5 Cxcl12 Ddb2 Fgfr1op2 Fgg Fli1 Fosl1 Foxp1 Gstm1 Hyou1 Map2k3 Mapre2 Mat2a Mrpl13 ORF18 Pcm1 Pde4b Ppp1r15b Ppp1r8 Rad23a Scrn3 Sfrs2 Siah2 Slc22a4 Slc25a19 Sntb2 Sox17 Wsb1 Zfp36l1
248	V$OLF1_01: olfactory neuron-specific factor	37	37	328	1537	14269	-3.19	0.0	0.86	0.03	4933425F03Rik Adamts4 Ankrd24 Axl B3galt6 Cdc42ep3 Crispld1 Cul2 Ddb2 Ddx5 Eed Gnai3 Gpc6 Gsn Hapln2 Igj Il1r1 Inmt Mgll Nptx1 Rasgrf2 Rpl13a Rpl23a Rrad Scg3 Scrn3 Sema6c Sfrs7 Slc12a6 Slc22a4 Slc33a1 Tef Tgfb1i4 Tgif Tph1 Tubb6 Ubtf
249	V$HOGNESS_B: Imperfect Hogness /Goldberg Box	20	20	345	1025	14781	-3.19	0.0	0.21	0.0	2410030J07Rik Ccrn4l Cdh13 Ddx21 Ddx47 Elf1 Foxh1 Gclc Hc Oazin Ppp2r5a Procr Rpgrip1 Rpl23a Rpl39 Rpl5 Slc25a19 Sptlc1 Tacr2 Tef
250	V$PTF1BETA_Q6	32	32	333	1283	14523	-3.2	0.0	1.04	0.05	9430077D24Rik Adamts4 B3gat1 BC024479 Cmkor1 Cul2 Dnajb4 Dpep1 Fgb Fgfr1op2 Gpc6 Grwd1 Hgf Htra3 Igfbp6 Mrpl3 Mrpl50 Myd116 ORF18 Pecr Procr Rac1 Reck Relb Rpgrip1 Rpl5 Slc33a1 Smc5l1 Sp2 Tacr2 Tln1 Xlkd1
251	V$OCT1_01: octamer factor 1	14	14	351	463	15343	-3.21	0.0	1.65	0.37	B3gat1 Cry2 Csf2rb2 Grwd1 H3f3b Mmp19 Prx Slc22a12 Srf Stx6 Tln1 Zfp111 Zfx Zswim6
252	V$ARP1_01: apolipoprotein AI regulatory protein 1	39	39	326	1677	14129	-3.21	0.0	0.68	0.0	Atf3 Atf4 BC023105 BC035291 Cenpb Cherp Cmkor1 Cul2 Ddb2 Ear11 Edg1 Fbxo3 Fgl2 Fli1 Fosl1 Hadhsc Lamc1 Mafk Map2k3 Npr1 Oazin Olfr69 Ppp1cb Ppp2ca Pqlc1 Ptpn2 Ptx3 Ramp2 Relb Scrn3 Sema6c Slc25a19 Sntb2 Srf Tgfb1i4 Ttr Uqcrc2 Uroc1 Ywhae
253	V$ISRE_01: interferon-stimulated response element	9	9	356	257	15549	-3.21	0.0	1.9	0.47	Abca8a Als2cr19 Grwd1 Gzma Hgf Mcp Rac1 Rnpc2 Uroc1
254	V$E2_Q6_01	18	18	347	938	14868	-3.22	0.0	0.2	0.0	Atf3 Atf4 B3galt6 Cnot4 Cntfr Ddx5 Dfy Dnajb4 Eif3s6ip Gfpt2 Hrh3 Mcpt5 Mphosph10 Oazin Rnpc2 Rpl39 Sertad1 Sf3b4
255	V$S8_01: S8	34	34	331	1401	14405	-3.22	0.0	0.89	0.03	3110006P09Rik BC024479 Becn1 C6 Cdc42ep3 Cherp Cul2 Cxcl12 Cxcl15 Defb11 Dmtf1 Dpep1 Elf1 Fosb Gnai3 Grwd1 Hadh2 Igj Mcpt4 Ndufs8 Npr1 Nptx1 Olfr69 Pecr Pla2g2d Psmd11 Rad23a Rasgrf2 Rps25 Slamf6 Smc5l1 Uqcrc2 Usp2 Vcam1
256	V$HEN1_01: HEN1	5	5	360	378	15428	-3.22	0.0	0.07	0.0	Clic4 Efnb2 Eng Hyou1 Tacr2
257	V$HNF1_Q6	354	354	11	15164	642	-3.23	0.0	1.64	0.37	2410018G23Rik 2410030J07Rik 2610020N02Rik 2610318K02Rik 2810036K01Rik 2900091E11Rik 3110006P09Rik 4632409L19Rik 4921524P20Rik 4930542G03Rik 4933425F03Rik 9430077D24Rik Abca8a Adamts4 Adrb2 Agtpbp1 Als2cr19 Ank1 Apbb1ip Apc2 Apg12l Aplp2 Aqp1 Arf4 Arhgap17 Asph Atf3 Atf4 Atp1a1 Atpif1 Atxn7l4 Azgp1 B3galt6 B3gat1 BC005537 BC023105 BC024479 BC025546 BC035291 Bcl10 Bcl3 Becn1 Bicd1 Birc3 Btg2 C33001…
258	V$VBP_01: PAR-type chicken vitellogenin promoter-binding protein	33	33	332	1365	14441	-3.25	0.0	0.87	0.03	2900091E11Rik 3110006P09Rik Atf3 BC005537 BC024479 Cln2 Cpa3 Ddx21 Dnajb4 Efemp1 Fbxo3 Fosb Ga17 Hadhsc Hnrpc Hrh3 Mapre2 Mrpl3 Oazin Rasgrf2 Relb Riok2 Rnpc2 Rpl13a Rpl15 Sdccag33l Slc33a1 Sox17 Sox7 Speer3 Stx6 Tef Uap1
259	V$TAL1BETAE47_01: Tal-1beta:E47 heterodimer	23	23	342	876	14930	-3.25	0.0	1.22	0.15	2410030J07Rik 2810036K01Rik BC005537 Ccrn4l Cd34 Ddb2 Dnajc12 Exosc1 Gstm2 Gzma Hnrpc Il1r1 Itgb1 Myd116 Ptpn2 Rasgrf2 Reck Rpl23a Rpl39 Rps6 Sf3b4 Smc5l1 Tnfaip6
260	V$STAF_01: Se-Cys tRNA gene transcription activating factor	10	10	355	301	15505	-3.25	0.0	1.79	0.45	Ddx26 Hrmt1l3 Lamc1 Mbd1 Mbnl1 Mynn Ppp2r5a Sdccag33l Tceb1 Ube1x
261	V$GR_01: high affinity binding site for glucocorticoid receptor	25	25	340	1193	14613	-3.28	0.0	0.33	0.0	Atp1a1 BC005537 Bicd1 Cited1 Cpa3 Cry2 Efnb2 Eno1 Fgfr1op2 Gem Gmfb Gsn Mafk Mphosph10 Mtch2 Pnmt Psmd11 Scg3 Sdpr Sele Slc33a1 Sox17 Tagln2 Ube1x Zfp111
262	V$E2_Q6: papilloma virus regulator E2	33	33	332	1428	14378	-3.28	0.0	0.64	0.0	4921524P20Rik 9430077D24Rik Atf3 Atf4 B3galt6 BC035291 Cdh13 Cnot4 Ddx5 Dfy Dnajb4 Eif3s6ip Exosc1 Fgl2 Fli1 Gfpt2 Gnl2 Hnrph1 Hrh3 Mapre2 Mphosph10 Oazin Oxtr Pnmt Rhpn2 Rnpc2 Rpl39 Sertad1 Sf3b4 Shank3 Slc33a1 Thbd Tubb6
263	V$NFKAPPAB65_01: NF-kappaB (p65)	18	18	347	922	14884	-3.29	0.0	0.23	0.0	2810036K01Rik Apc2 Birc3 Btg2 Cbln3 Cntfr Cxcl1 Dpep1 Ebf1 Map2k3 Nfkb2 Nr2f2 Pqlc1 Rab28 Relb Rnf14 Shank3 Speer3
264	V$AP4_01: activator protein 4	32	32	333	1370	14436	-3.29	0.0	0.69	0.0	Adamts4 Asph Atf4 B3gat1 Calca Cbll1 Cenpb Clic4 Dfy Eng Fank1 Fgg Fosb Foxh1 Gstm1 Hapln2 Hoxb7 Itm2a Kcnab1 Kif2a Mdn1 Mmp19 Mynn Prkar1b Rab28 Rac1 Sema6c Srf Terf1 Tpm2 Usp36 Wrnip1
265	V$CACCCBINDINGFACTOR_Q6	29	29	336	1271	14535	-3.34	0.0	0.59	0.0	2610318K02Rik 2810036K01Rik 4930542G03Rik Apg12l Birc3 Cacnb1 Cpeb2 Eed Esam1 Gclc Gpc6 Gstm2 Hrh3 Kcna2 Mapkbp1 Mcp Oazin Pnmt Prkx Prx Ramp2 Ranbp5 Sema6c Tacr2 Terf1 Tln1 Tob2 Ubtf Uqcrc2
266	V$OCT_C: Octamer binding site	22	22	343	1055	14751	-3.34	0.0	0.33	0.0	Cacnb1 Cry2 Csf2rb2 Cul2 Ebf1 Grwd1 H3f3b Mrpl13 Oazin Plekha3 Prx Sertad1 Srf Stx6 Tek Terf1 Tln1 Tnfaip6 Ube1x Zfp111 Zfx Zswim6
267	V$RSRFC4_Q2	5	5	360	365	15441	-3.35	0.0	0.08	0.0	Aqp1 Atf3 Gmfb Meox2 Rps6
268	V$ACAAT_B: Avian C-type CCAAT box	24	24	341	1116	14690	-3.36	0.0	0.4	0.0	Apc2 Becn1 Calca Crem Defb11 Dnajb4 Foxh1 Gfpt2 Gmfb H3f3b Hgf Iqgap1 Mcpt6 Mgll Mrpl3 Ptpn2 Sdpr Sox7 Tceb1 Tmeff2 Tph1 Ubb Wasl Wsb1
269	V$AR_01: androgen receptor	28	28	337	1215	14591	-3.36	0.0	0.63	0.0	3110006P09Rik B3gat1 Cav1 Cmkor1 Cry2 Dpep1 Dusp1 Efnb2 Gmfb Gnai3 Has2 Irf1 Itgb1 Mafk Map2k3 Mbd1 Mcl1 Mrpl3 Pnmt Ppp1r10 Psg23 Rasgrf2 Rnpc2 Sdpr Tgif Tln1 Ube1x Uqcrc2
270	V$STAT5A_01: signal transducer and activator of transcription 5a	25	25	340	1033	14773	-3.37	0.0	0.83	0.03	2410018G23Rik 4921524P20Rik Adamts4 Asph Fgl2 Il1r1 Irf1 Maff Mpz Mrpl50 ORF18 Prelp Psmd11 Ptpn2 Rab28 Ramp2 Rps25 Rps6 Siah2 Sox7 Sqrdl Thbd Ube1x Wsb1 Zfpn1a2
271	V$OCT1_07: octamer factor 1	2	2	363	220	15586	-3.39	0.0	0.04	0.0	Igj Zswim6
272	V$NGFIC_01: nerve growth factor-induced protein C	9	9	356	273	15533	-3.39	0.0	1.67	0.38	4632409L19Rik Asph Atp1a1 Clic4 Cxcl12 Hmg20a Maff Pscd3 Uap1
273	V$EVI1_01: ectopic viral integration site 1 encoded factor	1	1	364	3	15803	-3.41	0.0	2.44	0.74	Mrpl3
274	V$OCT1_05: octamer-binding factor 1	24	24	341	1073	14733	-3.41	0.0	0.52	0.0	Becn1 Cacnb1 Cd36 Cry2 Csf2rb2 Cul2 Elf1 Fgl2 H3f3b Hapln2 Mrpl13 Nedd9 Oazin Prx Rasgrf2 Srf Stx6 Tacr2 Tek Terf1 Tln1 Tnfaip6 Ube1x Zfx
275	V$OCT1_B: Octamer binding factor 1	20	20	345	953	14853	-3.41	0.0	0.36	0.0	Becn1 Cd36 Cry2 Csf2rb2 Elf1 Grwd1 H3f3b Prx Rasgrf2 Slco1b2 Sptlc1 Srf Stx6 Tacr2 Terf1 Tln1 Tnfaip6 Zfp111 Zfx Zswim6
276	V$CDP_02: transcriptional repressor CDP	6	6	359	155	15651	-3.42	0.0	1.85	0.45	2410030J07Rik Kcnd2 Mbtps1 Psen2 Slc7a13 Zfx
277	V$SRF_Q6: serum response factor	22	22	343	1003	14803	-3.43	0.0	0.46	0.0	2900091E11Rik Apc2 BC024479 Cacnb1 Capzb Crem Fosb Fosl1 Foxh1 Gclc Mcl1 Myd116 Ndufs8 Pqlc1 Prkar1b Shank3 Slamf6 Srf Tpm2 Uqcrc2 Wsb1 Xlkd1
278	V$E4BP4_01: E4BP4	11	11	354	607	15199	-3.44	0.0	0.19	0.0	3110006P09Rik Fbxo3 Hadhsc Hrh3 Mapre2 Oazin Rasgrf2 Rnpc2 Sdccag33l Slc33a1 Speer3
279	V$MAF_Q6	13	13	352	455	15351	-3.44	0.0	1.34	0.23	2610020N02Rik 4632409L19Rik Adamts4 Apbb1ip Calca Fabp4 Gnai3 Mrpl13 Pde4b Psen2 Sncg Tagln2 Tph1
280	V$ATF6_01: activating transcription factor 6	10	10	355	324	15482	-3.45	0.0	1.49	0.3	Arf4 BC035291 Ehbp1 Esam1 Fank1 Gnai3 Hyou1 Mafk Mapre2 Ptprm
281	V$MEF3_B: MEF-3	8	8	357	477	15329	-3.49	0.0	0.15	0.0	Bicd1 Dpep1 Eng Kif2a Mapre2 Mbtps1 Mphosph10 Sirt1
282	V$E2_01: papilloma virus regulator E2	20	20	345	845	14961	-3.51	0.0	0.72	0.0	Atf3 Atf4 B3galt6 Cnot4 Ddx5 Dnajb4 Eif3s6ip Exosc1 Gfpt2 Gnl2 Hnrph1 Hrh3 Mcpt5 Mphosph10 Oazin Rnpc2 Rpl39 Sertad1 Sf3b4 Shank3
283	V$NERF_Q2: new ets-related factor 1a	17	17	348	799	15007	-3.52	0.0	0.4	0.0	Apbb1ip Aplp2 BC023105 Cd34 Cops5 Eed Gmfb Nptx1 Prelp Prkx Scg3 Sertad1 Sncg Tagln2 Terf1 Tln1 Vcam1
284	V$MAX_01: Max	13	13	352	654	15152	-3.55	0.0	0.29	0.0	Atf4 Cntfr Crispld1 Ddx5 Gnai3 Gstm2 Gzma Mtch2 Nr2f2 Papd4 Pecr Pscd3 Riok2
285	V$HSF_Q6	1	1	364	158	15648	-3.56	0.0	0.03	0.0	Slc33a1
286	V$GRE_C: Glucocorticoid response element	15	15	350	585	15221	-3.57	0.0	0.97	0.05	Adrb2 Bicd1 Cav1 Cry2 Dusp1 Fgfr1op2 Fmo1 Gmfb Irf1 Meox2 Pnmt Ppp2ca Rasgrf2 Sdpr Tgif
287	V$EVI1_06: ectopic viral integration site 1 encoded factor	2	2	363	205	15601	-3.59	0.0	0.05	0.0	Ppp1cb Yes1
288	V$PBX_Q3	349	349	16	15088	718	-3.61	0.0	0.68	0.0	2410018G23Rik 2410030J07Rik 2610020N02Rik 2610318K02Rik 2900091E11Rik 3110006P09Rik 4632409L19Rik 4921524P20Rik 4930542G03Rik 4933425F03Rik 9430077D24Rik Abca8a Adamts4 Adrb2 Agtpbp1 Als2cr19 Ank1 Ankrd24 Apbb1ip Apc2 Apg12l Aplp2 Aqp1 Arf4 Arhgap17 Asph Atf3 Atf4 Atp1a1 Atp2a2 Atpif1 Atxn7l4 Axl Azgp1 B3galt6 B3gat1 BC005537 BC023105 BC025546 BC035291 Bcl10 Bcl3 Becn1 Bicd1 Birc3 Btg2 C330016H24…
289	V$HTF_01	16	16	349	703	15103	-3.61	0.0	0.58	0.0	Aqp1 Arf4 B3galt6 Cnot4 Ehbp1 Esam1 Fank1 Gnai3 Hyou1 Mafk Pecr Riok2 Slco1b2 Uap1 Usp36 Vcam1
290	V$CREBP1CJUN_01: CRE-binding protein 1:c-Jun heterodimer	15	15	350	619	15187	-3.63	0.0	0.77	0.02	4632409L19Rik 9430077D24Rik Becn1 Btg2 Dusp1 Ebf1 Exosc1 Flt3 Gem Maff Myd116 Oazin Ppp2ca Relb Wsb1
291	V$CHX10_01	7	7	358	413	15393	-3.63	0.0	0.17	0.0	Cd36 Cry1 Dnajb4 Hgf Hnrpc Rnf14 Wasl
292	V$FOXO4_02: fork head box O4	12	12	353	448	15358	-3.63	0.0	1.06	0.06	4930542G03Rik Bicd1 C6 Ddx26 Enpp2 Hapln2 Myd116 Pcdh15 Rab28 Scrn3 Sf3b5 Socs5
293	V$E4F1_Q6	12	12	353	454	15352	-3.63	0.0	1.02	0.05	2900091E11Rik Apg12l Arf4 Dact1 Hyou1 Pak1ip1 Pqlc1 Ptprm Riok2 Rpl15 Uap1 Ubb
294	V$GATA4_Q3	356	356	9	15501	305	-3.64	0.0	0.19	0.0	2410018G23Rik 2410030J07Rik 2610020N02Rik 2610318K02Rik 2810036K01Rik 3110006P09Rik 4632409L19Rik 4921524P20Rik 4930542G03Rik 4933425F03Rik 9430077D24Rik Abca8a Adamts4 Adrb2 Agtpbp1 Als2cr19 Ank1 Ankrd24 Apbb1ip Apc2 Apg12l Aplp2 Aqp1 Arf4 Asph Atf3 Atf4 Atp1a1 Atpif1 Atxn7l4 Axl Azgp1 B3galt6 B3gat1 BC005537 BC023105 BC024479 BC025546 BC035291 Bcl10 Bcl3 Becn1 Bicd1 Birc3 Btg2 C330016H24Rik C6 …
295	V$ALPHACP1_01	11	11	354	405	15401	-3.65	0.0	1.08	0.06	Azgp1 Bcl10 Defb11 Dnajc12 Enpep Etf1 H3f3b Hmg20a Mrpl50 Sertad1 Tceb1
296	V$BEL1_B: Bel-1 similar region	2	2	363	26	15780	-3.65	0.0	2.03	0.54	Gadd45gip1 Xlkd1
297	V$HNF4_01_B: Hepatocyte nuclear factor 4	13	13	352	610	15196	-3.67	0.0	0.42	0.0	3110006P09Rik Atf4 Cabyr Cbll1 Chc1l Efnb2 Fgb Mbd1 Mdn1 Pak1ip1 Plekha3 Ptn Uroc1
298	V$SREBP1_01: sterol regulatory element-binding protein 1	13	13	352	601	15205	-3.68	0.0	0.46	0.0	Atf4 Crispld1 Ddx5 Foxp1 Gstm2 Mcpt6 Mtch2 Pak1ip1 Pcm1 Pscd3 Rps6 Sirt1 Stx6
299	V$NFKB_C: NF-kappaB binding site	13	13	352	549	15257	-3.71	0.0	0.68	0.0	2810036K01Rik Bcl3 Cacnb1 Cxcl1 Dpep1 Efhd2 Foxh1 Map2k3 Nfkb2 Olfr69 Rnf14 Speer3 Vcam1
300	V$ATF_B: ATF binding site	12	12	353	485	15321	-3.71	0.0	0.8	0.03	2900091E11Rik 9430077D24Rik Btg2 Dusp1 Fosb Gem Maff Myd116 Oazin Ppp2ca Relb Wsb1
301	V$HFH4_01	12	12	353	548	15258	-3.72	0.0	0.49	0.0	Adrb2 BC024479 Cacnb1 Cmkor1 Cxcl1 Enpp2 Gpc6 Has2 Mphosph10 Ppil5 Rpgrip1 Scrn3
302	V$FOXO3_01: fork head box O3	10	10	355	373	15433	-3.74	0.0	1.01	0.05	4930542G03Rik Bicd1 C6 Enpp2 Hapln2 Myd116 Pcdh15 Scrn3 Sf3b5 Socs5
303	V$SRF_C: serum response factor	11	11	354	522	15284	-3.75	0.0	0.41	0.0	2900091E11Rik Fosb Fosl1 Foxh1 Gclc Mcl1 Ndufs8 Pqlc1 Srf Wsb1 Xlkd1
304	V$CDP_01: cut-like homeodomain protein	1	1	364	145	15661	-3.77	0.0	0.04	0.0	Tgfb1i4
305	V$MEIS1BHOXA9_02: Meis-1b:HOXA9 heterodimeric binding	2	2	363	191	15615	-3.78	0.0	0.07	0.0	Mcp Tob2
306	V$CDPCR3_01: cut-like homeodomain protein	10	10	355	395	15411	-3.8	0.0	0.84	0.03	Capn7 Fmo1 Itgb1 Nr2f2 Psen2 Rps6 Sox7 Tceb1 Tgif Tln1
307	V$COUP_DR1_Q6	10	10	355	465	15341	-3.8	0.0	0.46	0.0	Cln2 Esam1 Fgb Hspa8 Igj Mbd1 Psen2 Rac1 Sema6c Tagln2
308	V$MYCMAX_01: c-Myc:Max heterodimer	1	1	364	141	15665	-3.82	0.0	0.04	0.0	Pecr
309	V$RP58_01: 58 KDA repressor protein	8	8	357	403	15403	-3.84	0.0	0.34	0.0	Bcl10 Cenpb Git2 Gja10 Psen2 Srf Tnfaip6 Ttr
310	V$MIF1_01: MIBP-1 / RFX1 complex	6	6	359	192	15614	-3.85	0.0	1.24	0.16	2610020N02Rik Cpeb2 Cxcl1 Psg23 Riok2 Ubb
311	V$FXR_IR1_Q6	5	5	360	149	15657	-3.88	0.0	1.32	0.22	Cnn1 Gstm1 Ptprm Sema6c Uroc1
312	V$EVI1_02: ectopic viral integration site 1 encoded factor	9	9	356	378	15428	-3.88	0.0	0.67	0.0	Emcn Etf1 Fbxo3 Gclc Hadh2 Mrpl3 Sf3b5 Tpm2 Vcam1
313	V$AR_03: is recognized by androgen reseptor	8	8	357	309	15497	-3.89	0.0	0.86	0.03	BC005537 Cry2 Fgfr1op2 Gmfb Mafk Pnmt Sdpr Ube1x
314	V$E2F_01: E2F	4	4	361	107	15699	-3.9	0.0	1.42	0.27	Mrpl13 Rpl3 Tacr2 Uqcrc2
315	V$CLOX_01: Clox	8	8	357	318	15488	-3.93	0.0	0.79	0.03	2410030J07Rik BC023105 Kcnd2 Mbnl1 Mbtps1 Rasgrf2 Slc7a13 Zfx
316	V$MEF2_03: myogenic MADS factor MEF-2	6	6	359	316	15490	-3.95	0.0	0.3	0.0	Aqp1 Bcl10 Ga17 Gmfb Rpl41 Tpm3
317	V$PR_01: high affinity binding sites for progesterone receptor	7	7	358	276	15530	-3.98	0.0	0.78	0.03	Cited1 Cry2 Gmfb Mafk Pnmt Psmd11 Sdpr
318	V$PBX1_02: homeo domain factor Pbx-1	4	4	361	246	15560	-3.99	0.0	0.2	0.0	Enpep Pla2g2d Rad23a Sele
319	V$FXR_Q3	5	5	360	269	15537	-4.04	0.0	0.3	0.0	Apg12l Efhd2 Hoxb7 Tob2 Uroc1
320	V$BACH1_01: BTB and CNC homolog 1	4	4	361	234	15572	-4.06	0.0	0.24	0.0	Cdc42 Cdh13 Mapkbp1 Socs5
321	V$R_01: Epstein-Barr virus transcription factor R	4	4	361	235	15571	-4.06	0.0	0.23	0.0	Ga17 Nfkb2 Oxtr Ppp2ca
322	V$POLY_C: Retroviral Poly A signal	5	5	360	239	15567	-4.14	0.0	0.43	0.0	Atp2a2 Chc1l Emcn Oxtr Tln1
323	V$RORA2_01: RAR-related orphan receptor alpha2	4	4	361	220	15586	-4.16	0.0	0.29	0.0	Ppp2ca Procr Rps6 Usp36
324	V$HEN1_02: HEN1	3	3	362	187	15619	-4.18	0.0	0.22	0.0	Efnb2 Eng Hyou1
325	V$FREAC4_01: Fork head RElated ACtivator-4	4	4	361	170	15636	-4.27	0.0	0.59	0.0	Als2cr19 Enpp2 Myd116 Pcdh15
326	V$POU3F2_02	1	1	364	109	15697	-4.3	0.0	0.08	0.0	Rps25
327	V$MEIS1AHOXA9_01: Meis-1a:HOXA9 heterodimeric binding	3	3	362	167	15639	-4.3	0.0	0.3	0.0	Efemp1 Mcp Tob2
328	V$STAT1_01: signal transducer and activator of transcription 1	2	2	363	48	15758	-4.33	0.0	1.16	0.1	B3galt6 Mrpl50
329	V$PAX5_02: B-cell-specific activating protein	2	2	363	52	15754	-4.39	0.0	1.06	0.06	Fabp4 Pecr
330	V$CAAT_C: Retroviral CCAAT box	3	3	362	119	15687	-4.39	0.0	0.65	0.0	Ear11 Hapln2 Hoxb7
331	V$NRSF_01: neuron-restrictive silencer factor	1	1	364	12	15794	-4.4	0.0	1.36	0.24	Hrh3
332	V$AR_02: high affinity binding sites for androgen receptor	2	2	363	53	15753	-4.41	0.0	1.04	0.05	Gmfb Pnmt
333	V$GNCF_01: GCNF (germ cell nuclear factor)	1	1	364	94	15712	-4.51	0.0	0.12	0.0	Mcp
334	V$SREBP1_02: sterol regulatory element-binding protein 1	1	1	364	94	15712	-4.51	0.0	0.12	0.0	Mtch2
335	V$RSRFC4_01: related to serum response factor, C4	1	1	364	93	15713	-4.53	0.0	0.12	0.0	Gmfb
336	V$LXR_Q3	2	2	363	78	15728	-4.59	0.0	0.61	0.0	Fank1 Smc5l1
337	V$LXR_DR4_Q3	2	2	363	94	15712	-4.59	0.0	0.44	0.0	Rpl13a Smc5l1
338	V$NRSE_B: neural-restrictive-silencer-element	1	1	364	19	15787	-4.66	0.0	1.0	0.05	Hrh3
339	V$HMX1_01: H6 homeobox 3	1	1	364	22	15784	-4.73	0.0	0.89	0.03	Rps14
340	V$TAXCREB_02: Tax/CREB complex	1	1	364	22	15784	-4.73	0.0	0.89	0.03	Fxyd2
341	V$PAX3_01: Pax-3 binding sites	1	1	364	25	15781	-4.79	0.0	0.8	0.03	Rnf134
342	V$HMEF2_Q6: myocyte enhancer factor	1	1	364	58	15748	-4.86	0.0	0.3	0.0	Mapre2
343	V$AHR_01: aryl hydrocarbon / dioxin receptor	1	1	364	42	15764	-4.91	0.0	0.47	0.0	Sertad1
344	V$APOLYA_B: Avian C-type PolyA signal	1	1	364	42	15764	-4.91	0.0	0.47	0.0	Cul2
