# Supplementary material for: A genomic analysis of mouse models of breast cancer reveals molecular features of mouse models and relationships to human breast cancer
Source: Breast Cancer Res. 2014 Jun 5;16(3):R59. doi: 10.1186/bcr3672 (PMC4078930; doi:10.1186/bcr3672)
Supplement: Additional file 3 — Fold change values organized by mouse tumor model type comparing the mouse model to normal mammary gland. [file bcr3672-S3.zip › Additional_File_3/Brg1_vs_nmlMammary/AdditionalFile63_Brg1_vs_nmlMammary/sam_brg1.txt]

Current settings
Input parameters
Data type?								Two class unpaired
Array or Seq data?								array
Arrays centered?								FALSE
Delta								1.970020288
Minimum fold change								0
Test statistic								standard
Are data are log scale?								TRUE
Number of permutations								100
Input percentile for exchangeability factor s0								Automatic choice
Number of neighbors for KNN								10
Seed for Random number generator								37400453
Computed values
Estimate of pi0 (proportion of null genes)								0.568
s0 percentile								0
False Discovery Rate (%)								0
List of Significant Genes for Delta = 1.97
Positive genes (65)
	Row	Gene ID	Gene Name	Score(d)	Numerator(r)	Denominator(s+s0)	Fold Change	q-value(%)
	11067	1433613_at	5.309765399	9.117295575	2.752339972	0.301881183	6.738091278	0
	8854	1426259_at	4.929315006	7.939820324	2.583165045	0.32534301	5.992529246	0
	11919	1436936_s_at	2.585129686	6.780051138	2.648042318	0.390563768	6.268161355	0
	15176	1451015_at	7.034948875	6.300571196	2.555581685	0.405611111	5.879044447	0
	12684	1439443_x_at	7.179709975	6.026951445	2.461043244	0.40833965	5.506147447	0
	17249	1456469_x_at	5.622625499	5.937506237	1.814092617	0.305531067	3.516383979	0
	12663	1439393_x_at	6.565965233	5.917494628	1.617187531	0.273289227	3.067764061	0
	10186	1428361_x_at	5.839387321	5.850195586	2.502887432	0.427829702	5.6681873	0
	10369	1429193_at	4.474464853	5.746993533	1.50447239	0.26178425	2.837208923	0
	9791	1427596_at	1.737159977	5.699732316	2.534318958	0.444638242	5.793033301	0
	17280	1456578_x_at	5.62137258	5.698276691	1.736048088	0.30466195	3.331214119	0
	12582	1438999_a_at	4.531057011	5.385175264	1.725116245	0.320345423	3.306067649	0
	10228	1428552_at	4.622599015	5.265021836	1.739618373	0.330410476	3.339468193	0
	16438	1452757_s_at	5.824827685	5.247673654	2.285697096	0.43556388	4.875996519	0
	17594	1460432_a_at	6.416588409	5.208810749	2.615510683	0.502132024	6.128400928	0
	16772	1454698_at	6.876054815	5.123008456	1.549682734	0.302494666	2.927527523	0
	12751	1447985_s_at	3.986165403	5.08074372	1.339454261	0.263633502	2.530555755	0
	12754	1448002_x_at	3.922862455	5.075399338	1.968493438	0.387849961	3.913592211	0
	11337	1434523_x_at	6.388932717	5.008984277	2.499478208	0.498999012	5.654808655	0
	17202	1456309_x_at	5.963377859	5.00441659	1.601383003	0.319993944	3.034340532	0
	11582	1435527_at	5.257305155	4.991782305	2.150738979	0.430855924	4.440551851	0
	16255	1452427_s_at	6.633588931	4.931836108	1.53447021	0.311135686	2.896820335	0
	13561	1448966_a_at	4.063463739	4.875085695	1.665295758	0.341593125	3.171786708	0
	11010	1433480_at	7.14737913	4.86633431	1.554626244	0.319465566	2.937576136	0
	11098	1433706_a_at	6.971353493	4.812233093	1.414181889	0.293872275	2.665085632	0
	12635	1439268_x_at	6.325729135	4.683504662	2.322644906	0.495920272	5.002484894	0
	16570	1453528_at	4.924161215	4.612938673	2.257133381	0.489304875	4.780406759	0
	16580	1453574_at	4.926028729	4.600621018	1.855308823	0.403273561	3.618291957	0
	12605	1439148_a_at	6.213031252	4.57968768	1.859880224	0.406115079	3.629775256	0
	11389	1434703_at	4.406433977	4.533576073	1.392991795	0.307261149	2.626227314	0
	14140	1449692_at	2.949712709	4.516506287	1.651568782	0.365673969	3.141750865	0
	3731	1419822_at	5.514042326	4.507290619	2.418699447	0.536619369	5.346887964	0
	12462	1438626_x_at	6.358183787	4.484817141	2.520767176	0.562066879	5.738871915	0
	14556	1450269_a_at	6.133139809	4.47875549	1.821311182	0.40665564	3.534022394	0
	12814	1448138_at	6.428298891	4.465310839	1.234943836	0.276563912	2.353721842	0
	11825	1436688_x_at	6.324467039	4.462669974	2.501775984	0.560600716	5.663822229	0
	7473	1424501_at	4.775825874	4.452814396	1.418745104	0.318617615	2.673528589	0
	11169	1433951_at	4.772472543	4.437136172	2.130381245	0.48012528	4.378331666	0
	11600	1435638_at	5.890959535	4.399465131	1.470297889	0.334199237	2.770790992	0
	11422	1434839_s_at	5.283209579	4.379278984	1.650837822	0.376965667	3.14015946	0
	8670	1426029_a_at	3.952121682	4.365741617	1.469826235	0.33667275	2.769885298	0
	12877	1448207_at	5.553474923	4.348391369	1.340001434	0.308160264	2.531515703	0
	1866	1417714_x_at	5.688602553	4.34491024	1.96868191	0.453100709	3.914103512	0
	12767	1448050_s_at	5.049979179	4.335912376	1.889469928	0.435772166	3.704990719	0
	12422	1438507_x_at	6.319906561	4.334635621	2.416700769	0.557532623	5.339485629	0
	4773	1421339_at	3.947555175	4.298010756	1.392610821	0.324012875	2.625533895	0
	15329	1451195_a_at	6.099984138	4.289186442	1.554349102	0.362387861	2.937011882	0
	11239	1434184_s_at	5.167357812	4.279933065	1.861450898	0.434925236	3.633729173	0
	11092	1433688_x_at	6.309277823	4.25085044	2.367640124	0.55698034	5.160962414	0
	5817	1422565_s_at	4.71463941	4.248236133	1.804671649	0.424804929	3.493496389	0
	17391	1460173_at	5.929212032	4.244342876	1.40563105	0.331177544	2.649336415	0
	15906	1451921_a_at	4.021734822	4.220428355	1.384836653	0.328127037	2.611423883	0
	9532	1427219_at	4.940696905	4.218036306	1.721543173	0.408138538	3.297889757	0
	12051	1437297_at	4.075273941	4.200911414	1.690272752	0.40235858	3.2271771	0
	16782	1454747_a_at	6.508716683	4.191743753	1.430403983	0.341243184	2.695221763	0
	12597	1439060_s_at	3.493664245	4.175092916	1.538469854	0.368487573	2.904862455	0
	12712	1440971_x_at	5.230841562	4.166834763	1.17814396	0.282743144	2.262854715	0
	5864	1422615_at	5.063152272	4.151087675	1.81047759	0.436145351	3.507583845	0
	9253	1426793_a_at	6.223435656	4.149786855	2.284432745	0.550493995	4.87172516	0
	11093	1433689_s_at	7.212919319	4.120390807	1.942000233	0.471314573	3.842380077	0
	3612	1419649_s_at	6.045341737	4.085467896	1.124622298	0.275273806	2.180444544	0
	11669	1435886_at	4.631859174	4.067736627	1.344863453	0.330617141	2.540061544	0
	6548	1423423_at	7.617793307	4.066181282	1.987032025	0.488672759	3.96420625	0
	12281	1438000_x_at	6.729931637	4.051746119	1.277604366	0.31532192	2.424360708	0
	106	1415822_at	6.558518157	4.045270373	2.077761949	0.513627461	4.221518244	0
Negative genes (720)
	Row	Gene ID	Gene Name	Score(d)	Numerator(r)	Denominator(s+s0)	Fold Change	q-value(%)
	12458	1438621_x_at	3.483151359	-9.337814184	-3.233196782	0.34624771	0.10634346	0
	6690	1423586_at	4.031417347	-8.327676917	-3.127599921	0.375566914	0.114419122	0
	11034	1433530_at	5.808625819	-7.937067792	-3.248083021	0.409229593	0.105251812	0
	16753	1454639_x_at	5.902190833	-7.170249902	-2.886197501	0.402523976	0.135259563	0
	10911	1432273_a_at	3.745464068	-6.846402804	-2.591701478	0.378549371	0.165889965	0
	5088	1421712_at	2.909916088	-6.721314282	-3.735088714	0.555708089	0.075097635	0
	8358	1425620_at	3.555136031	-6.687050675	-1.996121537	0.29850552	0.250672991	0
	12427	1438527_at	7.685159742	-6.47896639	-2.756875415	0.425511609	0.147944153	0
	11844	1436756_x_at	5.291186159	-6.449502541	-2.774951166	0.430258171	0.146102101	0
	10783	1431741_a_at	4.517685155	-6.406031321	-1.916714973	0.299204746	0.264856905	0
	13262	1448628_at	3.403055571	-6.193581024	-2.797293055	0.451643894	0.143856962	0
	11771	1436404_at	5.334464333	-6.130017519	-2.952128317	0.481585625	0.129217349	0
	5869	1422623_x_at	6.632780443	-6.062191858	-2.504239745	0.41309147	0.176257952	0
	12580	1438992_x_at	5.855567624	-6.011347416	-2.179931586	0.362636101	0.220686214	0
	13688	1449120_a_at	3.325643539	-6.00121075	-2.077322803	0.346150617	0.236953717	0
	11053	1433576_at	6.326633445	-5.978580306	-2.47397448	0.413806348	0.179994599	0
	12343	1438202_at	5.116613047	-5.96135347	-2.16058954	0.362432718	0.223664851	0
	11204	1434074_x_at	2.764825991	-5.951479291	-3.27881748	0.55092479	0.103033295	0
	13279	1448649_at	2.910893489	-5.917586654	-3.572918104	0.6037796	0.084031957	0
	16971	1455578_x_at	6.631243626	-5.887446794	-2.427251022	0.412275662	0.185919368	0
	834	1416600_a_at	5.428534345	-5.850933761	-2.162803304	0.369650964	0.223321909	0
	9336	1426917_s_at	3.570728463	-5.798576845	-2.553785987	0.440415994	0.170307516	0
	2600	1418525_at	3.301929973	-5.794161751	-1.953937668	0.337225254	0.258110785	0
	14093	1449577_x_at	5.323597005	-5.777295177	-2.474445089	0.428305117	0.179935894	0
	8697	1426063_a_at	1.598040951	-5.737562295	-3.538792976	0.616776393	0.086043321	0
	11629	1435757_a_at	5.328336187	-5.731643019	-2.205812323	0.384848169	0.216762587	0
	1652	1417488_at	4.222756526	-5.701767887	-2.354228754	0.412894527	0.195571933	0
	11802	1436573_at	3.70541215	-5.643677666	-2.302533145	0.407984524	0.202706865	0
	10251	1428631_a_at	5.335884527	-5.631686016	-2.113087631	0.375214035	0.231151779	0
	9638	1427371_at	3.917204771	-5.61742675	-2.658449675	0.473250439	0.158389689	0
	12465	1438630_x_at	6.458138236	-5.598499035	-2.438263074	0.435520853	0.184505653	0
	12811	1448135_at	6.094691205	-5.587067251	-1.973996215	0.353315277	0.254546968	0
	8798	1426198_at	3.540367273	-5.542721776	-3.524282629	0.635839714	0.086913095	0
	835	1416601_a_at	5.199730519	-5.49138825	-2.097246932	0.381915617	0.233703795	0
	12396	1438386_x_at	6.4172739	-5.476257423	-2.280250646	0.416388506	0.205861986	0
	5442	1422134_at	2.780195742	-5.448330656	-2.670811304	0.490207271	0.157038336	0
	8799	1426199_x_at	3.536474223	-5.42640454	-3.451907925	0.636131696	0.091384423	0
	6758	1423667_at	6.522500557	-5.411157291	-2.203282919	0.407174067	0.217142959	0
	15931	1451958_at	3.664934518	-5.395281919	-3.394816593	0.6292195	0.095073258	0
	12044	1437275_at	3.759472993	-5.38086369	-2.714424931	0.504458966	0.152362004	0
	2510	1418424_at	2.299979824	-5.36834245	-3.401022214	0.633533022	0.094665187	0
	6234	1423052_at	3.76168236	-5.358718614	-3.209478369	0.59892646	0.108106235	0
	2805	1418753_at	4.632476168	-5.342536985	-1.861081797	0.348351692	0.275269792	0
	12627	1439258_at	5.327219436	-5.330438654	-2.039502857	0.382614451	0.243247544	0
	11677	1435944_s_at	3.628625101	-5.320603692	-3.35683915	0.630913209	0.097609194	0
	1651	1417487_at	4.371959674	-5.314356392	-2.184823652	0.411117262	0.219939152	0
	11907	1436908_at	3.535723612	-5.31173492	-1.780308144	0.335165096	0.29112121	0
	11055	1433584_at	5.070962751	-5.307471807	-2.863851397	0.539588622	0.137370926	0
	12298	1438082_at	5.254879628	-5.302017368	-2.40806608	0.454179214	0.188408234	0
	17401	1460184_at	6.076881048	-5.299043146	-2.384918155	0.450065812	0.191455611	0
	12645	1439367_x_at	3.567766533	-5.293822238	-3.01643302	0.569802476	0.123584266	0
	15632	1451565_s_at	3.325118656	-5.278916562	-2.063655172	0.390923999	0.239209208	0
	1832	1417675_a_at	5.233865361	-5.269298619	-1.749951086	0.332103229	0.297311859	0
	17274	1456569_x_at	6.775987353	-5.260047355	-3.720593655	0.707330829	0.07585596	0
	16329	1452546_x_at	2.446934112	-5.2488682	-1.44389322	0.275086583	0.367574039	0
	17273	1456568_at	6.689472479	-5.225068514	-3.726800138	0.713253832	0.075530328	0
	17261	1456516_x_at	5.28994976	-5.215173559	-1.78717599	0.34268773	0.289738641	0
	10408	1429381_x_at	4.227442073	-5.211743032	-3.453541517	0.662646162	0.091281005	0
	8122	1425295_at	2.580668577	-5.210761807	-3.296749728	0.632680949	0.10176055	0
	11641	1435807_at	5.481202028	-5.208350656	-1.993000595	0.382654842	0.251215851	0
	12121	1437490_x_at	5.301543617	-5.20223237	-1.778280388	0.341830249	0.291530678	0
	6235	1423053_at	3.668712055	-5.18569415	-3.021096572	0.582582868	0.123185421	0
	8462	1425763_x_at	4.267579105	-5.168040065	-3.454155206	0.668368504	0.091242184	0
	11941	1436991_x_at	7.324789559	-5.160512122	-3.651742218	0.707631749	0.079563899	0
	13870	1449323_a_at	8.299888767	-5.156211662	-2.214025678	0.429389991	0.21553205	0
	12271	1437975_a_at	6.307233859	-5.150536565	-2.617333695	0.50816719	0.162968643	0
	10064	1428074_at	3.455790525	-5.136017998	-2.788103471	0.542853135	0.144776217	0
	13733	1449169_at	5.671839031	-5.126936094	-1.902950196	0.371167138	0.267396003	0
	10767	1431702_at	5.059300781	-5.118421951	-1.892685601	0.369779127	0.269305276	0
	5052	1421668_x_at	3.582869377	-5.114674967	-1.666741516	0.325874377	0.314963921	0
	5038	1421653_a_at	4.292450891	-5.104766245	-3.404185852	0.666864199	0.094457826	0
	12010	1437171_x_at	7.366524314	-5.103522893	-3.640287589	0.713289166	0.08019813	0
	4482	1421000_at	4.213697478	-5.089031174	-1.82082812	0.357794648	0.283058447	0
	9920	1427850_x_at	3.630403669	-5.084547016	-3.199708808	0.629300663	0.108840786	0
	636	1416390_at	5.140516159	-5.077683152	-2.194343401	0.432154456	0.218492642	0
	12272	1437976_x_at	6.316596005	-5.073543125	-2.588211997	0.510138957	0.166291693	0
	9921	1427851_x_at	3.741016676	-5.07158116	-3.190978963	0.629188189	0.109501386	0
	9165	1426660_x_at	6.318945416	-5.070441196	-2.585994236	0.510013653	0.166547519	0
	12919	1448254_at	5.481032136	-5.048657647	-2.52247839	0.49963348	0.174043714	0
	13294	1448666_s_at	5.851518056	-5.047815129	-1.61628421	0.320194811	0.326174474	0
	17203	1456312_x_at	7.402543277	-5.04708679	-3.587800425	0.710865609	0.08316957	0
	7901	1425028_a_at	5.603176138	-5.028826325	-2.138254607	0.425199533	0.227154437	0
	16955	1455486_at	5.882074111	-5.028533182	-1.720414357	0.342130457	0.303461551	0
	17029	1455811_at	4.502862819	-5.023460852	-2.478810904	0.493446844	0.179392203	0
	17291	1456601_x_at	2.904132376	-5.019742434	-1.440212481	0.286909637	0.368513025	0
	12214	1437750_at	3.148892369	-5.0179275	-2.770539169	0.552128178	0.146549589	0
	14659	1450397_at	3.186785586	-5.017556096	-1.683102179	0.335442623	0.311412297	0
	33	1415724_a_at	5.945342933	-5.014696382	-1.992231978	0.397278684	0.251349726	0
	16977	1455611_at	5.902307008	-5.013205517	-1.657939752	0.330714499	0.316891364	0
	2921	1418884_x_at	5.83698361	-5.002649459	-2.78779766	0.557264242	0.144806909	0
	12222	1437804_at	7.347610206	-5.001674157	-2.470944658	0.494023517	0.180373005	0
	10662	1431182_at	5.891756589	-4.995528106	-2.187473848	0.437886406	0.2195355	0
	9626	1427355_at	2.057362686	-4.990963647	-5.242101939	1.050318598	0.026422267	0
	17091	1455972_x_at	6.253389567	-4.980992961	-2.28938926	0.459625074	0.204562094	0
	12266	1437948_x_at	4.437855173	-4.97477933	-2.455945059	0.493679196	0.182258113	0
	9164	1426659_a_at	6.317519874	-4.972868328	-2.554609117	0.513709382	0.170210375	0
	5311	1421977_at	3.527816618	-4.969570193	-1.47681252	0.297171076	0.35928173	0
	13989	1449456_a_at	2.891550889	-4.965544047	-2.357411145	0.474753848	0.195141003	0
	15956	1451990_at	4.569845852	-4.963026182	-2.010695524	0.405134982	0.24815346	0
	10366	1429177_x_at	3.012470547	-4.957339451	-1.722747461	0.347514524	0.302971195	0
	9922	1427852_x_at	3.776702417	-4.953063701	-3.102062005	0.626291563	0.116462548	0
	10701	1431357_a_at	4.001498805	-4.935901718	-2.988105141	0.605381815	0.126034871	0
	15968	1452004_at	2.000154886	-4.933957313	-5.217938691	1.057556513	0.026868532	0
	12319	1438161_s_at	6.106209405	-4.924867633	-2.206560915	0.448044715	0.216650142	0
	12539	1438914_at	5.029748131	-4.89607069	-2.221825124	0.453797599	0.214369992	0
	6973	1423911_at	5.667753696	-4.89118099	-2.302856486	0.470818089	0.202661439	0
	7881	1425003_at	3.515434897	-4.886947146	-1.89104628	0.386958611	0.269611459	0
	5042	1421657_a_at	3.077860574	-4.869944995	-1.668270729	0.342564594	0.314630246	0
	519	1416268_at	6.896524154	-4.855976485	-1.346300335	0.277246057	0.393299338	0
	10963	1432675_at	4.761793155	-4.823235816	-1.457856758	0.302256994	0.36403353	0
	15387	1451263_a_at	5.26436811	-4.800004602	-3.890009588	0.810417887	0.067451316	0
	15955	1451989_a_at	4.802527791	-4.775898252	-2.202104884	0.46108706	0.21732034	0
	798	1416564_at	4.440736941	-4.775009171	-2.509918394	0.52563635	0.17556554	0
	17308	1456636_at	5.791454886	-4.773231405	-2.105843686	0.441177791	0.232315338	0
	2068	1417937_at	5.464910371	-4.767378051	-1.787345773	0.374911692	0.289704546	0
	8501	1425809_at	4.927776855	-4.759969998	-3.862331596	0.811419315	0.068757858	0
	11151	1433906_at	3.546381153	-4.741879226	-2.279703245	0.480759449	0.205940111	0
	5814	1422562_at	2.876197806	-4.731230308	-2.139006664	0.452103687	0.227036056	0
	17030	1455812_x_at	5.363680443	-4.728483162	-2.6347718	0.557212897	0.16101067	0
	96	1415812_at	7.330260142	-4.721659872	-3.230324015	0.684150088	0.106555427	0
	17683	1460708_s_at	5.993596458	-4.716935111	-1.862372301	0.39482678	0.275023671	0
	15811	1451785_at	3.939611781	-4.693287623	-2.793290323	0.595167087	0.144256645	0
	5736	1422473_at	5.001210719	-4.691438253	-2.348546173	0.500602597	0.196343784	0
	6815	1423728_at	5.299108431	-4.664212901	-2.423713443	0.519640397	0.186375814	0
	13908	1449363_at	5.345277346	-4.660311952	-2.010555698	0.43142084	0.248177512	0
	17246	1456462_x_at	5.767101908	-4.659419145	-2.402642024	0.515652692	0.18911792	0
	635	1416389_a_at	5.424396604	-4.659111419	-2.014600721	0.432400203	0.247482648	0
	965	1416743_at	5.494636791	-4.655611084	-1.558420968	0.334740368	0.339522487	0
	13170	1448529_at	3.386060987	-4.653759664	-3.350798495	0.720019669	0.098018746	0
	15899	1451913_a_at	4.973490596	-4.642118759	-1.957031877	0.421581605	0.257557797	0
	11673	1435919_at	4.700785637	-4.641993934	-2.22684207	0.479716713	0.213625819	0
	2599	1418524_at	3.594679102	-4.640907013	-1.533678288	0.330469515	0.345395625	0
	11289	1434340_at	3.859123189	-4.638796236	-2.192767479	0.472701832	0.218731442	0
	12835	1448162_at	5.118434667	-4.635969585	-2.770361297	0.597579696	0.146567659	0
	6302	1423136_at	5.263346046	-4.631695592	-1.781538211	0.384640609	0.2908731	0
	9959	1427915_s_at	5.531365924	-4.625463879	-1.938570749	0.419108396	0.260874756	0
	5204	1421854_at	4.047962301	-4.62362122	-2.880506354	0.622997909	0.135794189	0
	4159	1420622_a_at	6.322821005	-4.617504182	-2.172981717	0.470596589	0.221751887	0
	12028	1437225_x_at	6.676272585	-4.616770246	-2.031712522	0.440072261	0.244564597	0
	2294	1418187_at	4.005622186	-4.615398576	-2.309128755	0.500309717	0.20178226	0
	5495	1422197_at	4.209812832	-4.605590379	-1.309279494	0.284280491	0.403522355	0
	1229	1417023_a_at	5.393966747	-4.603100372	-3.721017415	0.808371992	0.075833682	0
	12954	1448293_at	2.968775682	-4.601849193	-3.004860478	0.652968047	0.12457958	0
	3396	1419407_at	2.546097497	-4.599586351	-2.709371244	0.589046718	0.152896656	0
	17473	1460269_at	4.045203261	-4.593535548	-1.494027511	0.325245662	0.35502007	0
	10920	1432344_a_at	7.202985537	-4.592187099	-1.85674788	0.404327576	0.276097957	0
	12824	1448149_at	4.786344062	-4.58623995	-2.522359434	0.549984183	0.174058065	0
	10754	1431655_a_at	4.073819901	-4.586084498	-1.402028813	0.30571369	0.378396641	0
	16349	1452584_at	5.878475156	-4.585066153	-1.767151377	0.385414587	0.293788254	0
	10631	1431017_at	4.949344697	-4.581339939	-1.7971704	0.392280517	0.287738385	0
	17283	1456582_x_at	4.553310135	-4.567892198	-1.889817178	0.413717552	0.269841252	0
	9257	1426798_a_at	5.350868676	-4.562475212	-1.542381638	0.338058086	0.343318228	0
	11759	1436366_at	4.956739735	-4.560858725	-1.515245639	0.332228146	0.349836897	0
	12621	1439243_x_at	3.310577089	-4.555797693	-1.946421678	0.427240586	0.259458971	0
	11154	1433913_at	5.890419743	-4.539453412	-1.932289115	0.42566559	0.262013106	0
	12145	1437548_at	2.438201713	-4.538892623	-1.29976694	0.286362126	0.406191811	0
	10710	1431388_at	5.311774153	-4.538465911	-1.446822447	0.31879108	0.366828479	0
	17145	1456104_at	4.298502202	-4.533905028	-1.320559366	0.291263129	0.400379672	0
	9503	1427169_at	4.772244578	-4.53031182	-1.788666449	0.394821928	0.289439465	0
	16670	1454015_a_at	3.664145416	-4.517468351	-2.333465398	0.516542722	0.198406968	0
	6688	1423584_at	7.807770446	-4.517397669	-2.352881046	0.520848776	0.195754714	0
	2050	1417917_at	5.42160378	-4.514176619	-3.316962624	0.734787959	0.100344773	0
	12218	1437779_at	4.197752189	-4.512297703	-1.542141142	0.341764051	0.343375463	0
	3689	1419738_a_at	5.760033648	-4.510170167	-1.918676177	0.425411039	0.264497103	0
	3271	1419273_at	6.276724068	-4.509153053	-2.10537549	0.466911517	0.232390743	0
	10884	1432139_at	2.394209001	-4.507733208	-1.952384484	0.433118908	0.258388813	0
	6848	1423766_at	6.377795316	-4.50730128	-1.478791883	0.328088093	0.358789137	0
	10689	1431328_at	5.720916919	-4.505262573	-2.277577426	0.505537111	0.206243788	0
	9889	1427771_x_at	3.909824849	-4.503805556	-2.443557546	0.542553961	0.183829786	0
	10326	1428920_at	5.415230969	-4.49809928	-1.503103024	0.334164039	0.352793767	0
	10713	1431395_a_at	6.176587446	-4.492211815	-2.265147401	0.504238779	0.208028428	0
	12661	1439390_at	2.800096744	-4.491460598	-1.66118079	0.369853136	0.316180261	0
	7182	1424155_at	4.898236863	-4.467314736	-3.648065123	0.816612515	0.079766947	0
	13385	1448770_a_at	5.612939474	-4.462011528	-1.989616913	0.445901339	0.251805742	0
	10680	1431287_at	3.196256995	-4.460499394	-1.443995666	0.323729596	0.367547938	0
	464	1416211_a_at	5.411570497	-4.459100002	-2.33421185	0.523471519	0.198304339	0
	12178	1437674_at	4.495550625	-4.456208416	-2.355518332	0.528592497	0.195397196	0
	14090	1449574_a_at	6.088813115	-4.455951729	-1.75485988	0.393823808	0.296301969	0
	7254	1424233_at	3.225265819	-4.453891714	-1.94473861	0.436638054	0.259761836	0
	4614	1421144_at	4.398928839	-4.451526554	-2.665783425	0.598847023	0.157586579	0
	11939	1436989_s_at	4.218231416	-4.451234	-1.876217082	0.421504931	0.272397038	0
	16112	1452193_a_at	3.690132303	-4.441904513	-1.636317982	0.36838207	0.321676404	0
	3897	1420285_at	5.213109773	-4.437829232	-1.385618253	0.312228835	0.382725451	0
	9941	1427894_at	5.338389439	-4.434160973	-2.00377514	0.451894992	0.249346673	0
	3774	1419959_s_at	2.603306353	-4.432951437	-1.174290931	0.264900473	0.443101486	0
	10415	1429427_s_at	4.522640602	-4.429490627	-1.580645984	0.356845994	0.334332154	0
	15402	1451287_s_at	2.952177232	-4.428058426	-2.962310296	0.668986272	0.128308594	0
	15139	1450973_s_at	4.865705593	-4.424341041	-1.658869598	0.37494162	0.316687187	0
	3502	1419524_at	2.025229804	-4.42123728	-2.156709553	0.487806787	0.224267185	0
	11243	1434198_at	4.938563997	-4.420456897	-1.839254413	0.416077898	0.279466176	0
	11430	1434877_at	2.877455292	-4.410719725	-2.20215778	0.499274023	0.217312372	0
	12386	1438369_x_at	4.468786211	-4.408488206	-1.906058	0.432360916	0.266820607	0
	10793	1431762_at	3.870318806	-4.400730127	-2.525148171	0.573802096	0.173721935	0
	550	1416301_a_at	2.879182677	-4.398857924	-2.893789806	0.657850255	0.134549617	0
	967	1416745_x_at	5.071629563	-4.398477819	-1.537261747	0.349498579	0.344538773	0
	251	1415989_at	5.088906023	-4.398391524	-2.534233396	0.576172763	0.172631376	0
	14864	1450644_at	6.693075989	-4.394997814	-1.815675392	0.413123162	0.284071225	0
	15835	1451819_at	4.378106307	-4.389043819	-1.642792374	0.374293911	0.320236049	0
	5529	1422234_at	4.204607122	-4.386949417	-1.127999025	0.257126061	0.457549893	0
	11644	1435816_at	8.847599612	-4.382263224	-1.520237311	0.346906891	0.348628566	0
	16588	1453623_a_at	4.043518598	-4.377069029	-1.631300336	0.372692394	0.322797132	0
	10406	1429370_a_at	4.828974924	-4.376150743	-1.489948502	0.340470105	0.356025257	0
	551	1416302_at	2.904744324	-4.372982769	-2.850127055	0.651758126	0.13868397	0
	10997	1433459_x_at	3.64737344	-4.369608894	-1.37619474	0.314946892	0.385233551	0
	3272	1419274_at	6.102145271	-4.364626532	-1.889341366	0.432875837	0.269930262	0
	15867	1451866_a_at	3.784423241	-4.363335066	-1.669640073	0.382652271	0.314331754	0
	8830	1426232_at	4.115669307	-4.362154527	-1.611298986	0.369381455	0.327303518	0
	17119	1456031_at	6.089018161	-4.357869524	-2.073345251	0.475770383	0.237607907	0
	9338	1426919_at	3.565779096	-4.356135526	-2.281976431	0.523853406	0.205615876	0
	6735	1423642_at	6.906363086	-4.354883459	-2.150172879	0.493738328	0.225285618	0
	12670	1439416_x_at	6.095971519	-4.348822567	-2.067402454	0.475393609	0.238588688	0
	16398	1452652_at	3.365421233	-4.347022608	-2.418643858	0.556390909	0.187031885	0
	5235	1421888_x_at	7.256645537	-4.343982328	-1.698710201	0.391049059	0.308061393	0
	5737	1422474_at	5.013978224	-4.340735052	-2.188981498	0.504288207	0.2193062	0
	1733	1417574_at	4.054090101	-4.335163875	-2.946169089	0.67959809	0.1297522	0
	12114	1437459_x_at	3.194988796	-4.331787189	-1.430229592	0.330170788	0.371071835	0
	2064	1417933_at	3.198955881	-4.326704903	-2.612615218	0.603834853	0.163502521	0
	3288	1419292_at	4.002096267	-4.325618012	-2.559991788	0.591821049	0.169576506	0
	7305	1424296_at	5.106571546	-4.308027432	-1.850469802	0.42953993	0.277302052	0
	3776	1419961_s_at	2.605690155	-4.307831748	-1.141036856	0.264874982	0.453433581	0
	9339	1426920_x_at	3.594364935	-4.305698276	-2.257057755	0.524202489	0.209198186	0
	17087	1455959_s_at	5.09964334	-4.304743083	-1.864583234	0.433146229	0.274602519	0
	10416	1429428_at	4.585814326	-4.300582768	-1.509204001	0.350930114	0.351304996	0
	17089	1455965_at	4.680806275	-4.293103503	-2.960253048	0.689536846	0.128491689	0
	15226	1451071_a_at	5.484420637	-4.291223452	-2.10513936	0.490568572	0.232428783	0
	12037	1437246_x_at	8.957373748	-4.28908209	-1.419896852	0.33104912	0.373739032	0
	5205	1421855_at	4.116135582	-4.274762439	-2.672982388	0.625293786	0.15680219	0
	16358	1452593_a_at	5.31635925	-4.273450999	-1.744004478	0.408102135	0.29853987	0
	14836	1450606_at	3.956779841	-4.266617697	-1.371036429	0.321340351	0.386613406	0
	15240	1451086_s_at	5.431484473	-4.262127422	-2.334425608	0.547713706	0.198274959	0
	13295	1448667_x_at	5.872156581	-4.253767731	-1.320877526	0.310519429	0.400291386	0
	3690	1419739_at	5.329192284	-4.242588213	-1.846150481	0.435147224	0.278133518	0
	5236	1421889_a_at	7.409574149	-4.241983802	-1.679116272	0.395832787	0.312273863	0
	3709	1419762_at	3.334609952	-4.235817453	-1.74185139	0.411219655	0.298985746	0
	12393	1438381_x_at	3.589371444	-4.235328507	-2.166947682	0.511636271	0.2226813	0
	6677	1423571_at	4.440565476	-4.233876807	-1.6552907	0.390963359	0.317473769	0
	16719	1454231_a_at	4.078324068	-4.2289631	-2.465929713	0.583105044	0.18100109	0
	17141	1456094_at	5.141017132	-4.226269359	-1.598459533	0.378219985	0.330229399	0
	10630	1431013_at	4.301424343	-4.226168424	-1.220188836	0.288722245	0.429226532	0
	8104	1425274_at	3.757565605	-4.218554255	-1.978506343	0.469001042	0.25375245	0
	13616	1449031_at	3.067366734	-4.217840566	-2.153864642	0.510655775	0.224709864	0
	10999	1433462_a_at	3.891130252	-4.215476872	-1.477402116	0.350470934	0.35913493	0
	2688	1418616_at	5.693466723	-4.207681575	-1.445926236	0.343639653	0.367056426	0
	6424	1423275_at	4.502366763	-4.20271406	-1.662222722	0.395511733	0.315951994	0
	10572	1430598_at	4.773051254	-4.196911774	-1.513831929	0.360701394	0.350179873	0
	13713	1449145_a_at	6.969249124	-4.194276554	-2.02492704	0.482783387	0.245717576	0
	1796	1417639_at	2.582879458	-4.193295689	-2.06045371	0.491368571	0.239740622	0
	9335	1426916_at	3.973558981	-4.191726774	-1.546548781	0.368952669	0.342328003	0
	7361	1424364_a_at	4.589651251	-4.190318651	-2.106125691	0.502617072	0.232269932	0
	10596	1430776_s_at	3.434457488	-4.189396626	-2.294335496	0.547652968	0.20386196	0
	8840	1426244_at	4.668000708	-4.188985202	-1.644712989	0.392628026	0.319810012	0
	2428	1418332_a_at	2.821350691	-4.183519767	-1.836816342	0.439060037	0.279938857	0
	14335	1449996_a_at	4.934978248	-4.179485885	-1.929297574	0.461611219	0.262556975	0
	10069	1428079_at	2.206886068	-4.176431327	-2.552467662	0.611159974	0.170463213	0
	12459	1438622_x_at	6.30337868	-4.163628335	-1.933578732	0.464397534	0.261778999	0
	4907	1421503_at	3.675010189	-4.159516159	-1.337176797	0.32147412	0.395794427	0
	16938	1455421_x_at	3.914916761	-4.159250011	-1.692883447	0.407016516	0.309308107	0
	7255	1424234_s_at	3.32764911	-4.158121352	-1.842531409	0.443116315	0.278832105	0
	11647	1435821_s_at	4.881509601	-4.157552491	-1.323176769	0.318258584	0.399653944	0
	16733	1454605_a_at	4.137353103	-4.144025624	-1.497954032	0.361473159	0.35405514	0
	15924	1451946_a_at	3.312636156	-4.13998757	-1.199167111	0.289654761	0.435526645	0
	17133	1456078_x_at	6.206213207	-4.138392046	-1.940966724	0.469014705	0.260441864	0
	6746	1423653_at	5.475369299	-4.137597709	-2.019499155	0.488084946	0.246643786	0
	11822	1436684_a_at	3.216563009	-4.132454556	-1.44669613	0.350081558	0.366860599	0
	399	1416142_at	8.788781835	-4.127691099	-1.419086981	0.343796797	0.373948893	0
	6439	1423292_a_at	3.403072301	-4.126124088	-1.144289451	0.27732793	0.452412454	0
	17250	1456470_x_at	6.489680864	-4.125807094	-1.905523012	0.461854607	0.26691957	0
	7276	1424263_at	3.328072591	-4.124941465	-2.648428731	0.64205244	0.159493692	0
	16309	1452512_a_at	3.336317868	-4.123487348	-1.222703311	0.296521659	0.428479085	0
	6821	1423734_at	5.352987171	-4.116920172	-2.236014972	0.543128086	0.212271859	0
	10890	1432160_at	4.689861632	-4.111600901	-1.420807631	0.345560687	0.373503164	0
	14505	1450204_a_at	4.423459485	-4.109208421	-1.665308312	0.405262557	0.315276969	0
	8193	1425394_at	2.787189313	-4.108690384	-1.389651614	0.33822252	0.381656955	0
	12148	1437565_a_at	5.448856493	-4.108064743	-1.47182872	0.358277878	0.360525018	0
	5199	1421848_at	4.067862376	-4.102745141	-1.147669732	0.279732153	0.451353678	0
	4815	1421392_a_at	6.681260225	-4.10050673	-1.726356759	0.42101059	0.302214176	0
	10708	1431385_a_at	4.827250659	-4.099290691	-1.580620316	0.385583857	0.334338102	0
	13434	1448823_at	4.063417746	-4.099045826	-2.798176454	0.68264093	0.143768901	0
	12174	1437652_at	3.190985526	-4.097188084	-1.231212639	0.30050186	0.425959261	0
	13420	1448807_at	3.963860508	-4.095512777	-1.039696782	0.253862419	0.486429698	0
	15426	1451314_a_at	5.024283669	-4.094362777	-2.34873971	0.573652077	0.196317446	0
	14390	1450058_at	3.836086552	-4.092594759	-1.910009115	0.466698813	0.266090864	0
	11290	1434341_x_at	4.028346766	-4.086270141	-1.894407191	0.463603023	0.268984101	0
	6970	1423908_at	5.679361742	-4.078875851	-1.232825117	0.302246296	0.425483438	0
	13390	1448776_at	3.934409912	-4.074292481	-1.429882154	0.35095226	0.371161209	0
	2739	1418678_at	5.75653445	-4.069857172	-1.573659225	0.386662027	0.335955202	0
	9773	1427567_a_at	5.285441107	-4.067777434	-1.864649424	0.458395144	0.274589921	0
	8657	1426015_s_at	4.007287842	-4.066825687	-1.947488756	0.478871952	0.259267135	0
	4452	1420962_at	2.848517984	-4.063548178	-1.488295857	0.366255251	0.356433327	0
	6826	1423739_x_at	7.60601301	-4.06322257	-1.643507252	0.404483688	0.320077406	0
	6402	1423253_at	3.671510771	-4.061403873	-1.248466544	0.307397782	0.420895344	0
	9091	1426567_a_at	4.306195152	-4.056675068	-2.123073071	0.523353001	0.229557414	0
	8804	1426205_at	6.217081341	-4.054891795	-2.038453113	0.502714552	0.243424602	0
	10353	1429080_at	5.68167379	-4.054186865	-1.340512128	0.330648826	0.394880456	0
	3540	1419567_at	3.23341337	-4.053001638	-1.584862109	0.391034164	0.33335653	0
	9241	1426777_a_at	3.491047343	-4.050107712	-1.408592178	0.347791288	0.376679082	0
	11733	1436226_at	5.677309646	-4.047023898	-1.660074836	0.41019645	0.316422734	0
	16698	1454120_a_at	4.84891622	-4.045015428	-1.570877852	0.388349038	0.336603515	0
	10453	1429692_s_at	5.027298998	-4.040893913	-2.168323899	0.536595106	0.222468981	0
	17539	1460356_at	4.855412982	-4.038448262	-1.816227772	0.44973407	0.283962481	0
	14181	1449804_at	4.233088742	-4.035056122	-1.291709278	0.320121763	0.408466799	0
	7077	1424033_at	6.765211085	-4.034764881	-1.649990434	0.408943391	0.31864227	0
	6952	1423886_at	6.241902968	-4.03380865	-1.571162411	0.389498498	0.33653713	0
	11896	1436885_a_at	4.682075975	-4.033587344	-1.52765717	0.378734124	0.346840153	0
	10752	1431646_a_at	6.214297708	-4.032768583	-1.133735679	0.281130855	0.455734129	0
	10816	1431824_at	3.635140332	-4.032283885	-2.042775585	0.506605101	0.242696367	0
	2706	1418640_at	5.038044169	-4.030820231	-1.496549364	0.371276633	0.354400031	0
	3782	1419972_at	3.381734035	-4.023341443	-1.66183352	0.413048095	0.316037242	0
	8250	1425466_at	5.124742312	-4.021273868	-1.446272636	0.359655344	0.366968304	0
	168	1415894_at	4.761182996	-4.017768727	-2.620308562	0.652180038	0.162632944	0
	11040	1433540_x_at	6.129897522	-4.014789723	-2.057952851	0.512592936	0.240156564	0
	12794	1448116_at	5.943735409	-4.013678382	-2.129378935	0.530530534	0.228556232	0
	5360	1422034_a_at	4.243031203	-4.013322439	-1.029822673	0.25660103	0.489770344	0
	10615	1430902_at	3.163944037	-4.012014237	-2.033100777	0.506753131	0.244329374	0
	4481	1420999_at	4.313843575	-4.0106307	-1.288838774	0.321355635	0.409280327	0
	16741	1454620_x_at	9.225358535	-4.007199573	-1.343384293	0.335242672	0.394095097	0
	2756	1418697_at	2.289199217	-3.986055359	-2.650316627	0.664897095	0.159285116	0
	12153	1437586_at	4.472011954	-3.98594861	-1.302170696	0.326690287	0.405515595	0
	16996	1455693_x_at	9.225413683	-3.985852206	-1.348456416	0.338310692	0.392711999	0
	8841	1426245_s_at	4.842934759	-3.979574193	-1.659874636	0.417098553	0.316466647	0
	11674	1435920_x_at	4.788324331	-3.976868146	-1.8790876	0.472504375	0.27185559	0
	11281	1434328_at	7.192473559	-3.974602976	-1.899934139	0.478018597	0.267955598	0
	16903	1455237_at	5.230012438	-3.971281374	-1.451180756	0.36541877	0.365721981	0
	17146	1456106_x_at	3.955119324	-3.96282043	-1.545735224	0.390059366	0.342521102	0
	14238	1449882_a_at	4.016519928	-3.962736522	-1.221924637	0.308353742	0.428710413	0
	11645	1435817_x_at	8.928368978	-3.957195587	-1.310105307	0.331069132	0.403291441	0
	937	1416713_at	3.88616195	-3.954513963	-1.78910509	0.452420982	0.289351476	0
	5310	1421976_at	3.636065545	-3.95345903	-1.08357983	0.274083991	0.471856529	0
	6951	1423885_at	6.452857666	-3.949165872	-1.551703681	0.392919348	0.341107012	0
	6491	1423350_at	6.93223518	-3.948431145	-1.223628063	0.309902343	0.428204522	0
	17096	1455981_at	8.755327458	-3.944220339	-1.347855876	0.341729356	0.392875504	0
	15065	1450884_at	3.428767912	-3.942628484	-3.589286068	0.910378973	0.083083968	0
	12392	1438380_at	3.332971074	-3.940046296	-1.978464812	0.502142529	0.253759755	0
	4681	1421228_at	3.731591097	-3.935524096	-2.515239174	0.639111618	0.174919232	0
	16296	1452494_s_at	0.238552479	-3.934670153	-1.328544406	0.33765077	0.398169769	0
	13726	1449160_at	3.590225306	-3.93413623	-1.298100172	0.329958114	0.406661362	0
	15231	1451076_s_at	4.860753553	-3.932240749	-2.229890991	0.567078959	0.21317483	0
	2035	1417898_a_at	2.82881359	-3.922555451	-1.914820404	0.488156363	0.265204948	0
	9755	1427543_s_at	5.29461296	-3.921499069	-1.976332231	0.503973658	0.254135138	0
	10696	1431339_a_at	7.140965866	-3.920023304	-1.460221762	0.372503337	0.36343726	0
	17498	1460304_a_at	5.781952195	-3.919762489	-1.455467082	0.371315121	0.364637013	0
	9337	1426918_at	4.391667703	-3.919047992	-2.147419731	0.547944229	0.225715949	0
	10967	1432828_at	6.045517039	-3.917254808	-2.358303611	0.602029668	0.195020324	0
	10755	1431663_a_at	4.365588776	-3.916401449	-1.298349282	0.331515882	0.40659115	0
	13283	1448653_at	4.404866254	-3.91581317	-1.810900489	0.462458348	0.285012976	0
	16624	1453830_at	3.786144482	-3.915536525	-1.598205481	0.408170239	0.330287556	0
	16295	1452493_s_at	2.841188566	-3.911433932	-1.092246039	0.279244405	0.469030602	0
	15758	1451717_s_at	5.044147068	-3.905845118	-1.327542096	0.339886006	0.398446493	0
	10513	1430125_s_at	4.356849426	-3.905406612	-2.042311986	0.522944776	0.242774368	0
	17017	1455789_x_at	6.529336619	-3.903329533	-1.774818699	0.454693534	0.292231034	0
	11750	1436337_at	4.148185014	-3.899643618	-1.581617965	0.40558013	0.334106982	0
	10253	1428645_at	7.007235626	-3.892568511	-1.694845494	0.435405437	0.308887738	0
	16093	1452160_at	5.151501467	-3.890497013	-2.154427478	0.553766645	0.224622215	0
	10637	1431048_at	4.672499635	-3.889796806	-1.675835944	0.43082866	0.312984704	0
	4450	1420959_at	3.930111126	-3.888842564	-1.858519248	0.477910642	0.275759167	0
	13351	1448730_at	2.010940434	-3.88827115	-2.369634303	0.609431341	0.193494665	0
	6493	1423352_at	3.478875989	-3.886298589	-2.078373457	0.534795104	0.236781216	0
	13622	1449037_at	5.125188434	-3.885816108	-1.401339953	0.360629508	0.378577362	0
	17223	1456381_x_at	7.174712729	-3.884432752	-1.383982142	0.356289381	0.383159733	0
	7869	1424987_at	4.934625028	-3.882923494	-1.861618509	0.479437339	0.275167405	0
	16360	1452595_at	4.787841757	-3.88225513	-2.687665742	0.692294981	0.155214394	0
	12309	1438119_at	3.627715659	-3.879252386	-2.003808409	0.516544996	0.249340923	0
	13560	1448965_at	4.797424195	-3.879026828	-1.148650328	0.29611817	0.451046998	0
	966	1416744_at	4.873275389	-3.867867882	-1.414220205	0.365633018	0.3752125	0
	11839	1436726_s_at	5.650770547	-3.864820564	-1.631321394	0.422094989	0.32279242	0
	10792	1431760_a_at	3.990094456	-3.864208067	-1.465246435	0.379184146	0.362173668	0
	8862	1426270_at	4.608974877	-3.861148908	-1.26425005	0.327428462	0.416315723	0
	11967	1437035_x_at	5.073973779	-3.860322939	-1.623569967	0.420578794	0.324531412	0
	9456	1427096_s_at	2.85086799	-3.857349904	-1.618733419	0.419649101	0.32562121	0
	16678	1454043_a_at	3.007642743	-3.85646879	-1.627098316	0.421914037	0.323738687	0
	12934	1448270_at	6.194467304	-3.855879676	-1.453774232	0.377027904	0.365065127	0
	14980	1450784_at	6.207105328	-3.855699173	-1.820991117	0.472285579	0.283026468	0
	2752	1418693_at	5.59009416	-3.853663492	-1.325907378	0.34406413	0.398898229	0
	15820	1451802_at	2.55969548	-3.85090857	-1.228099157	0.318911533	0.426879517	0
	12053	1437302_at	3.222259563	-3.849404117	-1.784168596	0.463492151	0.290343251	0
	12016	1437189_x_at	4.021007043	-3.849223976	-2.114974779	0.549454849	0.230849613	0
	3370	1419378_a_at	2.989094591	-3.848901068	-1.092631647	0.283881458	0.468905255	0
	5944	1422702_at	5.653313185	-3.847451421	-1.538814019	0.399956712	0.344168265	0
	13661	1449090_a_at	4.483975998	-3.846803154	-1.622606531	0.421806489	0.324748208	0
	11875	1436834_x_at	4.940749644	-3.843937014	-2.274933022	0.591823699	0.206622172	0
	1553	1417380_at	6.912702639	-3.836230536	-1.993224278	0.519578857	0.251176905	0
	12843	1448170_at	4.406429801	-3.836091979	-1.190787767	0.310416896	0.438063596	0
	457	1416203_at	4.397185398	-3.834688656	-2.615315372	0.682015049	0.163196795	0
	9275	1426828_at	3.309612822	-3.832917087	-1.458811106	0.380600747	0.3637928	0
	4107	1420566_at	2.929517543	-3.832094417	-1.832124791	0.478100118	0.280850682	0
	1647	1417483_at	6.836395931	-3.831662058	-1.849135269	0.482593517	0.277558683	0
	9517	1427194_a_at	4.409884405	-3.830650978	-1.236722311	0.322849124	0.424335619	0
	9133	1426623_a_at	5.402032326	-3.82937369	-1.186151851	0.309750875	0.439473521	0
	12981	1448325_at	5.669365419	-3.828793914	-1.665637695	0.435029341	0.315204996	0
	29	1415716_a_at	9.152416891	-3.82276126	-1.148426832	0.300418141	0.451116878	0
	10034	1428026_at	4.226006765	-3.819730555	-1.367791876	0.358085958	0.38748386	0
	11993	1437132_x_at	4.695086636	-3.816674634	-1.569196527	0.411142337	0.336996024	0
	6658	1423551_at	3.959901862	-3.814567998	-1.938283908	0.508126716	0.260926629	0
	11980	1437061_at	4.64285824	-3.814003272	-1.673821636	0.438862139	0.313422002	0
	8326	1425582_a_at	3.693791017	-3.812112803	-2.08190585	0.54612913	0.236202174	0
	5438	1422130_at	3.132492094	-3.808332272	-1.815867816	0.476814439	0.284033339	0
	11509	1435199_at	4.236870429	-3.806671032	-1.317819159	0.346186773	0.401140863	0
	8062	1425223_at	6.439001239	-3.806640529	-1.664190103	0.437180787	0.315521429	0
	2835	1418788_at	3.479169905	-3.796119736	-1.881213139	0.495562119	0.271455357	0
	14657	1450395_at	4.339601316	-3.796109441	-1.091796912	0.28760944	0.46917664	0
	12652	1439376_x_at	3.845902774	-3.793458248	-1.488625735	0.392419169	0.356351837	0
	12694	1439457_x_at	3.774724064	-3.788923131	-1.389016863	0.366599378	0.381824911	0
	1270	1417069_a_at	3.353119255	-3.787595213	-1.233329557	0.325623381	0.425334694	0
	8249	1425465_a_at	5.055496528	-3.782003303	-1.270948142	0.336051569	0.414387347	0
	1552	1417379_at	6.870742289	-3.781358045	-1.945417098	0.514475772	0.259639701	0
	5511	1422213_s_at	4.26734612	-3.776336131	-1.276326122	0.33798001	0.412845498	0
	16598	1453678_at	4.15184252	-3.774923187	-1.661704374	0.440195546	0.316065534	0
	14909	1450700_at	4.452795402	-3.771490486	-1.950344912	0.517128419	0.258754362	0
	674	1416431_at	5.093381927	-3.771095405	-1.82905583	0.485019771	0.281448755	0
	5009	1421621_at	3.38754706	-3.770381021	-1.166568998	0.309403477	0.445479517	0
	1487	1417309_at	5.646307165	-3.764009694	-1.153657146	0.306496858	0.44948437	0
	10694	1431336_at	5.629557033	-3.755991145	-2.367931363	0.630441146	0.193723199	0
	12335	1438181_x_at	5.370563784	-3.753345664	-1.585413782	0.422400153	0.333229082	0
	11402	1434768_at	5.921527485	-3.752024132	-1.594016711	0.424841807	0.331247917	0
	4825	1421404_at	2.096570141	-3.751988479	-2.488818228	0.663333121	0.178152147	0
	10691	1431331_at	3.276090122	-3.751676186	-2.043925571	0.544803301	0.242502988	0
	9266	1426813_at	5.085871388	-3.751448179	-1.367340204	0.364483298	0.387605191	0
	9205	1426721_s_at	5.386931532	-3.749644906	-2.021273188	0.539057228	0.246340683	0
	17333	1456736_x_at	5.220691343	-3.748638547	-1.664103234	0.44392203	0.315540428	0
	15108	1450934_at	6.508628618	-3.748391397	-1.653381729	0.441091005	0.317894128	0
	10714	1431396_at	6.189252717	-3.746757871	-1.856092749	0.495386361	0.276223363	0
	6494	1423353_at	3.485535611	-3.745683859	-2.004642849	0.535187412	0.249196749	0
	16605	1453723_x_at	9.309814088	-3.740685176	-0.999869392	0.267295788	0.500045267	0
	6578	1423457_at	3.659958447	-3.739688992	-1.560230312	0.417208574	0.339096944	0
	3781	1419971_s_at	3.821660515	-3.738960591	-1.755152608	0.469422602	0.296241855	0
	6717	1423621_a_at	5.387748595	-3.738235975	-1.192455927	0.318988939	0.437557364	0
	8365	1425627_x_at	4.913995923	-3.737136231	-2.037925073	0.545317309	0.243513714	0
	16799	1454793_x_at	7.616063986	-3.736752269	-1.361252059	0.364287478	0.389244333	0
	14654	1450391_a_at	3.59570794	-3.733618902	-2.039766313	0.546324188	0.243203128	0
	1445	1417259_a_at	4.868363475	-3.732659377	-1.878363241	0.503223855	0.27199212	0
	11684	1435966_x_at	4.763875899	-3.732401958	-1.690023097	0.45279772	0.309921963	0
	13602	1449015_at	2.341380244	-3.731635423	-3.22333262	0.863785513	0.107073055	0
	17183	1456243_x_at	7.197429853	-3.726876583	-1.279521195	0.343322663	0.411932199	0
	4160	1420623_x_at	6.554870226	-3.725421247	-1.683607437	0.451924045	0.311303254	0
	1097	1416880_at	7.192380734	-3.723774846	-1.264435022	0.339557324	0.416262349	0
	1337	1417140_a_at	6.304442884	-3.722477074	-1.305219867	0.350632077	0.404659433	0
	16299	1452499_a_at	4.476822879	-3.722073225	-1.496648987	0.402100898	0.354375559	0
	15336	1451204_at	6.012789051	-3.721917676	-2.409596283	0.647407195	0.188208503	0
	10782	1431740_at	2.33309392	-3.718534621	-1.224860483	0.329393325	0.427838885	0
	5728	1422463_a_at	3.62446538	-3.718162481	-1.33515214	0.35908924	0.396350269	0
	3645	1419688_at	4.893659525	-3.716508007	-1.26672243	0.340836728	0.415602884	0
	16830	1454925_x_at	4.935298112	-3.715559581	-2.156831084	0.580486206	0.224248294	0
	12223	1437805_at	3.096610282	-3.713937528	-1.631525889	0.439298151	0.322746669	0
	11823	1436686_at	4.450417836	-3.709444524	-2.138732568	0.576564106	0.227079194	0
	17389	1460171_at	4.068662109	-3.70797697	-1.734764969	0.467846748	0.300457956	0
	1488	1417310_at	5.605170431	-3.705991326	-1.135691164	0.306447335	0.455116828	0
	16261	1452439_s_at	6.696266425	-3.703092195	-1.310801985	0.35397498	0.403096738	0
	14677	1450417_a_at	3.880175582	-3.702911333	-1.032340545	0.278791592	0.488916315	0
	10780	1431734_a_at	4.633038016	-3.700865462	-1.755338595	0.474304892	0.296203667	0
	2730	1418666_at	3.948885325	-3.699695354	-2.464613141	0.66616651	0.181166343	0
	9240	1426776_at	3.718104334	-3.697570315	-1.291966984	0.349409713	0.408393842	0
	6609	1423491_at	3.975678745	-3.697114237	-1.973030177	0.533667626	0.254717471	0
	14385	1450052_at	4.521690483	-3.695513241	-1.494789443	0.404487644	0.354832622	0
	8573	1425902_a_at	4.883244941	-3.695118226	-1.729056957	0.467930077	0.301649071	0
	13905	1449360_at	4.912225715	-3.692444357	-2.200215942	0.595869762	0.217605067	0
	3214	1419209_at	6.020514551	-3.689966097	-2.907780548	0.788023649	0.13325111	0
	5797	1422541_at	4.528026441	-3.68972244	-1.549737633	0.420014692	0.341572177	0
	12401	1438398_at	5.578332432	-3.682059125	-1.586707701	0.430929447	0.33293035	0
	6836	1423752_at	4.114201031	-3.680789439	-1.919787594	0.521569524	0.264293419	0
	12224	1437806_x_at	3.12348383	-3.680273393	-1.611903644	0.437984756	0.327166368	0
	11107	1433733_a_at	4.264695036	-3.679817422	-1.474911589	0.400811078	0.359755441	0
	8642	1426000_at	5.148777899	-3.67979363	-1.499889345	0.407601484	0.353580509	0
	3712	1419765_at	3.456593354	-3.676665672	-1.256631752	0.3417857	0.418519935	0
	12647	1439370_x_at	3.831762586	-3.676356551	-1.854647291	0.504479711	0.276500254	0
	5786	1422528_a_at	6.349564308	-3.670900577	-1.559649541	0.424868369	0.339233478	0
	3091	1419073_at	1.7165336	-3.670056442	-1.985551766	0.541013959	0.252516267	0
	10548	1430437_a_at	3.17335189	-3.667710949	-1.339444461	0.365199025	0.395172796	0
	14825	1450592_at	3.176661936	-3.665081796	-1.53091877	0.417703848	0.346056913	0
	10930	1432385_a_at	2.553808911	-3.657864857	-1.447933791	0.395841248	0.366546011	0
	17377	1460004_x_at	6.507368244	-3.657499674	-1.127366247	0.308234135	0.457750623	0
	11824	1436687_x_at	4.580182634	-3.655196977	-2.098712981	0.574172334	0.233466429	0
	7951	1425086_a_at	3.542835958	-3.654848139	-1.302224168	0.356300486	0.405500566	0
	148	1415872_at	7.856560535	-3.654682841	-1.033094315	0.282676872	0.488660937	0
	12274	1437984_x_at	5.5982205	-3.650724084	-1.963550874	0.537852445	0.256396616	0
	6969	1423907_a_at	5.867025727	-3.649215622	-1.13186714	0.310167241	0.456324766	0
	413	1416158_at	4.881862647	-3.647406997	-1.920574433	0.52655885	0.264149314	0
	11028	1433512_at	3.802950046	-3.646592736	-1.972830785	0.541006613	0.254752677	0
	12080	1437367_at	4.822480319	-3.646076525	-1.901049456	0.521395929	0.267748527	0
	15332	1451199_at	3.945823868	-3.644343644	-1.296094333	0.355645477	0.407227154	0
	13851	1449301_at	2.568930723	-3.643182409	-1.176600218	0.322959458	0.442392791	0
	10692	1431332_a_at	4.320122	-3.64161822	-1.352614402	0.371432237	0.391581795	0
	6438	1423291_s_at	5.454081349	-3.641183937	-1.562533413	0.429127844	0.338556046	0
	11462	1434998_at	6.846124092	-3.639698658	-1.842411886	0.506199018	0.278855207	0
	17552	1460373_a_at	3.876365219	-3.637926508	-1.327973018	0.365035691	0.398327498	0
	9740	1427526_at	6.331784566	-3.636691333	-1.555174386	0.427634419	0.340287394	0
	11522	1435252_at	3.505743908	-3.634847793	-1.485993076	0.408818515	0.357002708	0
	10880	1432108_at	4.836624108	-3.634402144	-1.399517093	0.385074914	0.379056	0
	10619	1430978_at	7.03468957	-3.632636273	-1.581378095	0.435325195	0.334162537	0
	5833	1422581_at	6.082610411	-3.630512917	-1.122830387	0.309275965	0.459192064	0
	9909	1427826_a_at	0.226922627	-3.629866801	-1.198750358	0.330246376	0.435652474	0
	11300	1434377_x_at	9.251681737	-3.626157805	-1.201022257	0.331210698	0.434966966	0
	16736	1454608_x_at	1.643696349	-3.625470309	-1.696805553	0.468023569	0.308468365	0
	9513	1427183_at	1.092591713	-3.624020813	-3.341722443	0.922103546	0.09863733	0
	1361	1417168_a_at	2.890842609	-3.623349726	-1.455489476	0.40169721	0.364631353	0
	11048	1433568_at	4.122031458	-3.622228334	-1.593363284	0.439884827	0.331397981	0
	9558	1427251_at	5.791711213	-3.622213193	-1.270037406	0.350624698	0.414649022	0
	10865	1432052_at	4.168153215	-3.617724996	-1.451669454	0.401265838	0.365598117	0
	6056	1422835_at	3.091515828	-3.617575797	-1.456447051	0.402603051	0.364389413	0
	6217	1423032_at	4.388617169	-3.615260839	-1.30595711	0.361234547	0.404452698	0
	2504	1418417_at	3.567807098	-3.615174016	-1.452869878	0.401881036	0.36529404	0
	12616	1439234_a_at	5.207966403	-3.612658695	-1.438869495	0.398285478	0.368856229	0
	10757	1431668_at	4.217798873	-3.6123407	-1.778088176	0.492226045	0.291569521	0
	5048	1421664_a_at	5.251337047	-3.612161926	-1.720097936	0.476196242	0.303528116	0
	11601	1435643_x_at	9.329209787	-3.611507833	-0.963690053	0.266838699	0.512743764	0
	17228	1456390_at	7.556010024	-3.610717167	-1.171097998	0.324339444	0.444083232	0
	11160	1433928_a_at	8.898063428	-3.606675285	-1.311679755	0.363681133	0.402851559	0
	12889	1448221_at	5.574278463	-3.606587169	-1.929128739	0.534890368	0.262587703	0
	11819	1436680_s_at	4.151451958	-3.605273677	-1.461559197	0.405394799	0.363100495	0
	15755	1451714_a_at	5.185975711	-3.60359092	-1.223821096	0.33961155	0.428147232	0
	570	1416321_s_at	5.535632802	-3.599873587	-1.63955864	0.455448949	0.320954648	0
	12399	1438391_x_at	5.500631027	-3.599837892	-1.280100566	0.355599503	0.411766805	0
	11650	1435830_a_at	4.89777003	-3.598744373	-1.714892607	0.476525263	0.304625241	0
	16273	1452458_s_at	2.884442496	-3.597527505	-1.563565631	0.434622287	0.338313903	0
	13029	1448376_at	5.096608794	-3.59699873	-1.323848334	0.36804248	0.399467951	0
	16524	1453195_at	4.228717707	-3.593418008	-1.382916427	0.38484708	0.383442876	0
	1598	1417429_at	3.702191592	-3.592974286	-1.844941766	0.513485937	0.27836664	0
	4058	1420509_at	5.160300505	-3.592707076	-1.124575962	0.313016324	0.458636805	0
	12691	1439454_x_at	5.433897225	-3.590853691	-1.492429114	0.415619583	0.355413623	0
	13809	1449255_a_at	7.648666604	-3.590262962	-1.684552033	0.469200182	0.311099497	0
	10407	1429379_at	5.64955722	-3.589520143	-1.595113204	0.444380625	0.330996254	0
	12449	1438603_x_at	3.44062466	-3.5883997	-1.146319849	0.319451551	0.451776192	0
	16626	1453836_a_at	3.57764375	-3.585704804	-1.933449534	0.539210459	0.261802443	0
	15232	1451077_at	5.567866476	-3.582553229	-1.535671132	0.428652705	0.344918847	0
	8240	1425456_a_at	5.000514356	-3.578652651	-1.213363167	0.339055864	0.431262098	0
	13440	1448830_at	6.465738504	-3.576483642	-1.736172927	0.485441316	0.300164876	0
	15411	1451299_at	4.784105795	-3.575684042	-1.471477701	0.411523413	0.360612747	0
	11250	1434213_x_at	5.686466483	-3.575369298	-1.04519815	0.292332921	0.484578349	0
	12668	1439407_x_at	7.468515895	-3.575093639	-1.584883476	0.443312438	0.333351592	0
	11148	1433899_x_at	7.35025381	-3.574262134	-1.701012331	0.47590587	0.307570207	0
	2245	1418133_at	6.256780895	-3.57284719	-1.491744702	0.417522671	0.355582271	0
	15018	1450831_at	3.478341824	-3.572523903	-1.056559634	0.295745994	0.480777194	0
	7275	1424262_at	3.501576261	-3.572020754	-2.236246501	0.626045215	0.212237795	0
	16653	1453960_a_at	4.834213547	-3.570769748	-1.787988722	0.500729212	0.289575465	0
	12844	1448171_at	4.496627764	-3.569964117	-1.096480362	0.307140444	0.467656011	0
	11888	1436871_at	6.533658767	-3.569626923	-1.412240463	0.395626908	0.375727739	0
	13146	1448503_at	7.316587371	-3.569092414	-1.235658755	0.346210916	0.424648555	0
	12450	1438606_a_at	6.44267905	-3.569027731	-1.698684081	0.475951494	0.308066971	0
	17244	1456459_x_at	2.564664509	-3.568547758	-1.515435945	0.424664611	0.349790753	0
	9354	1426946_at	4.761089939	-3.568234906	-1.995172903	0.559148418	0.250837873	0
	6318	1423154_at	4.660832521	-3.568174664	-1.136615403	0.318542535	0.454825358	0
	16705	1454157_a_at	3.334248201	-3.568151007	-1.641482789	0.460037366	0.32052687	0
	2965	1418936_at	4.655447912	-3.568067894	-1.62118553	0.454359496	0.32506823	0
	976	1416754_at	4.128684527	-3.56769638	-1.135536563	0.318282848	0.455165601	0
	14379	1450046_at	3.004876341	-3.5660096	-1.478877417	0.414714929	0.358767866	0
	7572	1424619_at	5.847248674	-3.559991143	-1.150545782	0.323187822	0.450454789	0
	8398	1425677_a_at	3.52292605	-3.558854051	-1.034768305	0.290758848	0.488094261	0
	2999	1418971_x_at	6.685527174	-3.555780407	-1.076072526	0.30262626	0.474318312	0
	3152	1419137_at	3.535397406	-3.555080894	-1.444369688	0.406283213	0.367452663	0
	11615	1435709_at	3.074371939	-3.552572618	-1.547783722	0.435679686	0.342035097	0
	14336	1449997_at	4.899840234	-3.547940588	-1.595171839	0.449605003	0.330982802	0
	7314	1424305_at	4.529038014	-3.547739727	-3.321458798	0.936218284	0.100032535	0
	333	1416072_at	3.239291849	-3.542679747	-2.478698753	0.699667746	0.179406149	0
	9723	1427504_s_at	6.888015407	-3.542344509	-1.284363437	0.362574401	0.410551913	0
	6273	1423097_s_at	5.211224857	-3.541816125	-1.377936676	0.389048055	0.384768693	0
	9414	1427030_at	4.89005705	-3.54100089	-1.739891903	0.491355963	0.299392108	0
	16100	1452171_at	4.532101998	-3.540816482	-1.408992602	0.397928729	0.376574548	0
	11050	1433573_x_at	4.091329933	-3.540389849	-1.090914004	0.308133864	0.469463856	0
	286	1416025_at	1.110495571	-3.540178893	-3.025299773	0.854561271	0.12282705	0
	9209	1426727_s_at	5.091997638	-3.539785674	-1.164533072	0.328984063	0.446108619	0
	8408	1425691_at	3.514154701	-3.538846848	-1.08417339	0.306363467	0.471662435	0
	15390	1451266_at	4.878929723	-3.53836903	-1.522511402	0.430286211	0.348079462	0
	14921	1450716_at	5.165134206	-3.53792809	-2.14813873	0.607174221	0.225603487	0
	16328	1452545_a_at	4.408234389	-3.537919341	-1.880245598	0.531455191	0.271637469	0
	660	1416416_x_at	5.0870948	-3.537330225	-1.906426917	0.538945135	0.266752386	0
	14919	1450714_at	5.699644364	-3.5354724	-1.408923066	0.398510554	0.376592699	0
	10432	1429554_at	4.305887075	-3.535164358	-1.381899863	0.390901164	0.383713156	0
	3514	1419538_at	4.351932217	-3.530917918	-1.118663728	0.316819522	0.460520177	0
	8525	1425837_a_at	5.040447454	-3.52936298	-2.045232922	0.579490671	0.242283335	0
	2094	1417968_a_at	4.774710124	-3.528840294	-1.549965109	0.439227899	0.341518324	0
	4755	1421320_a_at	3.69596681	-3.528244782	-1.158372141	0.328313996	0.448017769	0
	6040	1422818_at	4.768993077	-3.527135627	-1.383661967	0.392290548	0.383244776	0
	11898	1436887_x_at	4.336729052	-3.526933014	-1.332881731	0.377915239	0.396974507	0
	3606	1419639_at	5.807428053	-3.526311239	-1.083194995	0.307175097	0.471982412	0
	4050	1420499_at	5.194575356	-3.524889263	-1.830483705	0.519302471	0.281170335	0
	6111	1422898_s_at	5.197005316	-3.524646457	-1.088663693	0.308871742	0.470196696	0
	8437	1425731_at	3.545678149	-3.524269733	-1.747192442	0.495760136	0.297880906	0
	8863	1426271_at	4.752115733	-3.523928072	-1.169147154	0.331773842	0.444684137	0
	15313	1451177_at	4.793670178	-3.523607379	-1.667853178	0.473336839	0.314721321	0
	8078	1425241_a_at	5.337815626	-3.518048097	-1.474674105	0.419173947	0.359814665	0
	15638	1451572_a_at	4.954173671	-3.517537663	-1.470920822	0.418167753	0.36075197	0
	11005	1433473_x_at	5.303082045	-3.516829446	-1.413139652	0.40182206	0.375493632	0
	12021	1437203_at	4.363449153	-3.516593302	-1.002647042	0.285118851	0.499083446	0
	12608	1439167_at	3.019752775	-3.515886517	-1.520801537	0.432551372	0.348492246	0
	15064	1450883_a_at	3.746639201	-3.51461193	-3.218629997	0.915785316	0.107422641	0
	10634	1431030_a_at	4.974472672	-3.514286615	-1.439989122	0.409752897	0.368570083	0
	17071	1455913_x_at	1.566858417	-3.514280036	-1.651183458	0.469849711	0.31837888	0
	4980	1421586_a_at	3.163313781	-3.510115267	-0.986342491	0.281000029	0.504755807	0
	2503	1418416_x_at	3.582785482	-3.50760613	-1.385757422	0.395072129	0.382688533	0
	15847	1451834_at	3.586127959	-3.505211435	-1.375341532	0.392370491	0.385461445	0
	16665	1454005_at	4.27936979	-3.504031089	-1.579618622	0.450800401	0.334570321	0
	10893	1432176_a_at	5.71210052	-3.500741365	-1.382040244	0.394785018	0.383675821	0
	3371	1419379_x_at	2.98410723	-3.500056396	-0.998635461	0.28531982	0.500473137	0
	7541	1424582_at	4.2747441	-3.499670697	-1.045984155	0.298880736	0.484314414	0
	12041	1437267_x_at	7.425734256	-3.498358263	-1.108160745	0.31676594	0.463885049	0
	2000	1417860_a_at	4.877507647	-3.497724164	-1.679010191	0.480029331	0.312296825	0
	2592	1418511_at	3.486668571	-3.496319983	-2.520294618	0.720842094	0.174307359	0
	15339	1451208_at	6.690137486	-3.493694012	-1.23979982	0.354867889	0.423431405	0
	15052	1450869_at	5.241498374	-3.493115472	-1.398164666	0.400262939	0.379411506	0
	5614	1422328_at	3.052294401	-3.492978874	-1.111405319	0.318182663	0.462842959	0
	13207	1448571_a_at	3.402596606	-3.492879605	-1.132641002	0.324271412	0.456080059	0
	6055	1422834_at	3.094238086	-3.49094672	-1.395153695	0.399649094	0.380204182	0
	17226	1456386_at	5.576687505	-3.489733189	-1.462518938	0.419091907	0.362859026	0
	12986	1448330_at	5.062223024	-3.485235859	-1.894213179	0.543496411	0.269020277	0
	11577	1435507_x_at	4.016600355	-3.48320265	-1.088546443	0.312513096	0.470234911	0
	8734	1426108_s_at	3.475398718	-3.479676964	-1.399964214	0.402325914	0.378938541	0
	12617	1439235_x_at	5.356199134	-3.476965508	-1.394151979	0.400968021	0.380468263	0
	5234	1421887_a_at	7.621042239	-3.476390705	-1.356042543	0.390071962	0.39065242	0
	6529	1423403_at	4.943800713	-3.474919383	-1.245403178	0.358397718	0.421790007	0
	5510	1422212_at	4.662415407	-3.471352723	-1.097162518	0.316061952	0.46743494	0
	6437	1423290_at	5.220405375	-3.470984308	-1.368191456	0.394179672	0.387376554	0
	17677	1460699_at	8.549665576	-3.469441902	-1.074980165	0.309842388	0.474677587	0
	1703	1417540_at	6.209385749	-3.469413033	-1.599534307	0.461038882	0.329983477	0
	999	1416779_at	3.846239879	-3.469267629	-2.816711203	0.811903694	0.141933672	0
	16429	1452721_a_at	3.257862672	-3.468992966	-1.634664948	0.471221753	0.322045191	0
	6327	1423166_at	3.751710213	-3.468464256	-3.167473046	0.913220611	0.111300112	0
	10736	1431542_at	3.108951481	-3.468106265	-1.363343169	0.393108822	0.388680553	0
	17042	1455841_s_at	4.48080621	-3.467655822	-1.336173103	0.385324603	0.39606988	0
	1117	1416904_at	7.653256528	-3.466450756	-1.413051655	0.407636443	0.375516536	0
	10624	1430998_at	3.100117599	-3.463539633	-2.155150973	0.622239443	0.224509598	0
	2357	1418255_s_at	5.921885183	-3.460648816	-1.21714506	0.351710076	0.430133064	0
	8551	1425869_a_at	3.324822179	-3.460487752	-1.425990797	0.412077978	0.372163688	0
	6272	1423096_at	5.187969511	-3.45950731	-1.348020278	0.389656722	0.392830737	0
	16516	1453128_at	5.655352184	-3.458424553	-1.540407984	0.445407428	0.34378822	0
	12193	1437706_x_at	9.334578435	-3.458266906	-0.830514571	0.240153405	0.562328639	0
	3474	1419489_at	4.055182543	-3.458219891	-1.207694103	0.349224208	0.432960074	0
	4352	1420840_at	5.264912729	-3.457252379	-1.378131736	0.398620519	0.384716674	0
	7253	1424232_a_at	3.935390799	-3.457127056	-1.313751547	0.380012515	0.402273457	0
	16898	1455231_s_at	4.450499902	-3.457034376	-1.19230926	0.344893666	0.437601849	0
	15251	1451101_a_at	9.13195407	-3.456095506	-1.019891582	0.295099363	0.493153411	0
	6906	1423831_at	3.770112008	-3.454096086	-1.320034632	0.382165	0.400525324	0
	11370	1434628_a_at	5.004809015	-3.446854213	-1.259100668	0.365289795	0.417804325	0
	12936	1448272_at	6.091340537	-3.446171766	-1.865539536	0.541336783	0.274420557	0
	2239	1418125_at	5.028110505	-3.444911729	-0.99648079	0.289261632	0.501221154	0
	10498	1430007_a_at	3.293688146	-3.444141462	-0.956756562	0.27779247	0.515213906	0
	2469	1418380_at	4.460012779	-3.44351941	-1.28523201	0.373232109	0.410304815	0
	4194	1420664_s_at	4.065831021	-3.442964694	-2.303611665	0.669077922	0.202555384	0
	14969	1450773_at	3.106128426	-3.442952071	-1.38467094	0.402175491	0.382976841	0
	10968	1432829_at	6.100802834	-3.442159738	-2.05568105	0.597206756	0.240535035	0
	11676	1435943_at	2.589067156	-3.43917606	-1.873931591	0.544878063	0.272828906	0
	2998	1418970_a_at	6.691448862	-3.437994692	-1.045566764	0.304121111	0.484454553	0
	7021	1423967_at	4.367078367	-3.436872074	-0.887927949	0.258353506	0.540389688	0
	10450	1429638_at	4.579340161	-3.436386646	-1.183731976	0.344469962	0.440211282	0
	9958	1427914_a_at	6.134337228	-3.435896509	-1.432278852	0.41685739	0.370545125	0
	17129	1456059_at	4.911392273	-3.435741203	-1.083477705	0.315354865	0.471889932	0
	12290	1438033_at	4.562819681	-3.435046341	-1.54362145	0.449374272	0.343023316	0
	7545	1424586_at	5.319260836	-3.43418461	-1.412853034	0.411408586	0.375568239	0
	7786	1424883_s_at	7.049722394	-3.432264578	-1.410781812	0.411035274	0.376107815	0
	13867	1449319_at	4.092850551	-3.431299416	-3.151603851	0.918486984	0.112531137	0
	12391	1438379_x_at	3.394176964	-3.430413741	-1.465641167	0.427249095	0.362074589	0
	12708	1440253_at	4.874834451	-3.430125022	-1.070071654	0.311962872	0.476295342	0
	10797	1431768_a_at	3.871255329	-3.429989579	-1.551092217	0.452214848	0.341251616	0
	501	1416250_at	6.131297295	-3.429844951	-1.852874175	0.540220973	0.27684029	0
	655	1416411_at	4.622631143	-3.429469483	-2.093087186	0.610323899	0.23437861	0
	11908	1436909_at	4.193784201	-3.428718243	-1.240677086	0.361848655	0.423174005	0
	17217	1456370_s_at	4.146761731	-3.426783205	-1.344814424	0.392442225	0.393704628	0
	15320	1451185_at	4.659896657	-3.425376509	-1.85079332	0.540318215	0.277239875	0
	9353	1426945_at	4.818634287	-3.417305388	-1.85904689	0.544009586	0.275658331	0
	8182	1425379_at	3.83483086	-3.417074479	-1.33252778	0.389961585	0.397071913	0
	6579	1423458_at	3.551099451	-3.416609792	-1.327207877	0.388457552	0.398538809	0
	4769	1421334_x_at	4.543391769	-3.416323649	-1.331713659	0.389808987	0.397296046	0
	3773	1419958_at	2.786823101	-3.415854606	-0.889076445	0.260279358	0.539959668	0
	11540	1435333_at	4.864939631	-3.413711407	-1.448831691	0.4244154	0.366317952	0
	10156	1428279_a_at	4.528501423	-3.411037747	-1.165910057	0.341805088	0.445683033	0
	3538	1419565_a_at	5.314227728	-3.410419883	-1.123349565	0.329387466	0.459026846	0
	17311	1456663_x_at	5.250993803	-3.405298805	-1.3610989	0.399700284	0.389285658	0
	12638	1439296_at	5.650792769	-3.404794261	-1.787771479	0.525074745	0.289619073	0
	1920	1417776_at	2.783881785	-3.403324945	-1.141176875	0.335312347	0.453389575	0
	1931	1417788_at	4.314416507	-3.402879195	-2.016910892	0.592707168	0.247086674	0
	13284	1448654_at	3.761546392	-3.398492782	-1.551785961	0.456610051	0.341087559	0
	8100	1425269_at	4.14622062	-3.397224269	-1.578732166	0.464712377	0.334775959	0
	11983	1437080_s_at	5.049474848	-3.395688163	-1.122104801	0.330449896	0.459423067	0
	8834	1426237_at	4.006051179	-3.394477201	-0.881591263	0.259713414	0.542768439	0
	9062	1426529_a_at	7.500110107	-3.393205612	-1.491496143	0.439553718	0.355643538	0
	2810	1418758_a_at	5.870199461	-3.391404711	-1.294553974	0.381716157	0.40766218	0
	7195	1424168_a_at	4.91824749	-3.391301737	-1.670352546	0.492540232	0.31417656	0
	8955	1426383_at	5.202423411	-3.390812696	-1.126729137	0.332288816	0.457952815	0
	12400	1438397_a_at	5.686723457	-3.389995842	-1.44825778	0.427215208	0.366463704	0
	11705	1436042_at	4.832295665	-3.389788146	-1.584254812	0.46736101	0.333496884	0
	13857	1449308_at	3.700341218	-3.388680977	-1.358483988	0.400888723	0.389991886	0
	16786	1454758_a_at	7.491489164	-3.388156017	-1.643606673	0.485103598	0.320055349	0
	10456	1429711_at	5.189553492	-3.385144202	-1.526140011	0.450834564	0.347205087	0
	5030	1421643_at	3.721674781	-3.383579513	-0.845969896	0.250022171	0.556336669	0
	8364	1425626_at	4.792894992	-3.383438163	-1.917278655	0.566665789	0.264753442	0
	6324	1423163_at	5.660016519	-3.383037883	-0.991715788	0.293143566	0.502879348	0
	11938	1436986_at	4.883892402	-3.381996731	-1.604215277	0.474339689	0.328914547	0
	1610	1417441_at	4.623754481	-3.380899507	-1.648108854	0.487476439	0.319058118	0
	6706	1423608_at	3.964174675	-3.379683508	-2.348412193	0.694861571	0.196362018	0
	1996	1417856_at	5.57154091	-3.378405573	-1.426692977	0.422297722	0.371982595	0
	12509	1438802_at	6.50127226	-3.37760468	-1.394487257	0.41286278	0.380379854	0
	16216	1452363_a_at	5.877155738	-3.37708802	-1.164716632	0.344887852	0.446051863	0
	11275	1434319_at	4.153647238	-3.374362207	-1.843850474	0.546429328	0.278577284	0
	11262	1434272_at	4.787984963	-3.374276987	-1.124596053	0.333285044	0.458630418	0
	3945	1420376_a_at	8.646613543	-3.371720933	-1.159940598	0.344020345	0.447530962	0
	10177	1428329_a_at	4.373184588	-3.370680128	-1.221311015	0.362333704	0.428892795	0
	9176	1426678_at	5.21019429	-3.368133893	-2.011503698	0.597216073	0.248014488	0
	1579	1417406_at	5.758622737	-3.368103332	-1.384335881	0.411013483	0.383065796	0
	12082	1437369_at	3.98850342	-3.367406337	-1.518937309	0.451070396	0.348942854	0
	13084	1448436_a_at	6.321765037	-3.363659007	-1.44890457	0.430752513	0.366299448	0
	8619	1425967_a_at	2.486245344	-3.363104351	-1.624447113	0.483020134	0.32433416	0
	16555	1453410_at	6.280425101	-3.362907115	-2.297987559	0.68333364	0.203346553	0
	9557	1427250_at	6.25656125	-3.362792789	-1.247968683	0.371110788	0.421040616	0
	11614	1435702_s_at	6.104312803	-3.360084937	-1.349123774	0.401514783	0.392530381	0
	3475	1419490_at	4.016724432	-3.359866454	-1.188193213	0.353642988	0.438852122	0
	16108	1452189_at	5.609224173	-3.358925708	-1.069090565	0.31828348	0.476619352	0
	15782	1451746_a_at	4.207245419	-3.358833033	-1.25024658	0.372226475	0.420376352	0
	8407	1425690_at	3.45933739	-3.355565999	-1.006251101	0.299875223	0.49783822	0
	15728	1451684_a_at	2.510878574	-3.354957954	-0.929057278	0.276920692	0.52520142	0
	17243	1456458_at	2.550237581	-3.354831637	-1.413649857	0.421377288	0.375360864	0
	1371	1417178_at	3.820924426	-3.354522117	-2.083186213	0.621008341	0.235992642	0
	14235	1449878_a_at	4.47479569	-3.352039241	-1.35105132	0.403053551	0.392006282	0
	17055	1455880_s_at	4.585288012	-3.348547314	-1.560016411	0.465878563	0.339147224	0
	7326	1424317_at	3.596674073	-3.347869199	-1.146729941	0.342525312	0.451647791	0
	9838	1427691_a_at	4.813134266	-3.34583257	-1.183149011	0.353618714	0.440389198	0
	13547	1448950_at	5.994527504	-3.344377671	-1.476311778	0.44143094	0.359406454	0
	4601	1421131_a_at	3.88397085	-3.3435465	-1.245539994	0.372520614	0.421750009	0
	16554	1453406_a_at	6.010904013	-3.343352465	-1.110953271	0.332287212	0.462988007	0
	1783	1417625_s_at	5.595348085	-3.340252038	-2.370711136	0.709740196	0.193350294	0
	6124	1422911_at	2.635686645	-3.337641262	-0.904374343	0.270962117	0.534264349	0
	15342	1451212_at	4.16870746	-3.336740275	-1.173994164	0.351838641	0.443192643	0
	5579	1422286_a_at	5.616551003	-3.336620025	-1.458146037	0.437012913	0.363960543	0
	Estimated Miss rates for Delta=1.97002028806536
		Quantiles	Cutpoints	Miss Rate(%)
		0 -> 0.05	-3.334 -> -2.601	98.64
		0.05 -> 0.1	-2.601 -> -2.11	94.72
		0.1 -> 0.15	-2.11 -> -1.777	88.92
		0.15 -> 0.2	-1.777 -> -1.496	79.77
		0.2 -> 0.25	-1.496 -> -1.265	70.85
		0.25 -> 0.75	-1.265 -> 0.564	15.93
		0.75 -> 0.8	0.564 -> 0.782	8.55
		0.8 -> 0.85	0.782 -> 1.045	19.11
		0.85 -> 0.9	1.045 -> 1.38	39.82
		0.9 -> 0.95	1.38 -> 1.928	61.58
		0.95 -> 1	1.928 -> 4.008	89.74
