# Supplementary material for: A genomic analysis of mouse models of breast cancer reveals molecular features of mouse models and relationships to human breast cancer
Source: Breast Cancer Res. 2014 Jun 5;16(3):R59. doi: 10.1186/bcr3672 (PMC4078930; doi:10.1186/bcr3672)
Supplement: Additional file 3 — Fold change values organized by mouse tumor model type comparing the mouse model to normal mammary gland. [file bcr3672-S3.zip › Additional_File_3/Brg1_vs_nmlMammary/AdditionalFile63_Brg1_vs_nmlMammary/Upregulated_gather_gene_ontology_130812.txt]

#	Annotation	Total Genes With Ann	Your Genes (With Ann)	Your Genes (No Ann)	Genome (With Ann)	Genome (No Ann)	ln(Bayes factor)	neg ln(p value)	FE: neg ln(p value)	FE: neg ln(FDR)	Genes
1	GO:0044249 [5]: cellular biosynthesis	6	6	17	804	11802	2.92	6.37	5.92	2.13	Eif3s6 Lta4h Pank3 Rpl14 Rps9 Scd2
2	GO:0009058 [4]: biosynthesis	6	6	17	840	11766	2.71	6.16	5.7	2.13	Eif3s6 Lta4h Pank3 Rpl14 Rps9 Scd2
3	GO:0006633 [7]: fatty acid biosynthesis	2	2	21	50	12556	2.37	5.73	5.53	2.13	Lta4h Scd2
4	GO:0044237 [4]: cellular metabolism	16	16	7	5250	7356	2.19	5.47	5.05	2.1	4732497O03Rik Ankib1 Eif3s6 Grp58 Lta4h Map4k4 Nfat5 Nfic Pank3 Pfkl Prkcz Rpl14 Rps9 Scd2 Tbl1xr1 Txndc1
5	GO:0016053 [6]: organic acid biosynthesis	2	2	21	56	12550	2.17	5.43	5.31	2.13	Lta4h Scd2
6	GO:0046394 [7]: carboxylic acid biosynthesis	2	2	21	56	12550	2.17	5.43	5.31	2.13	Lta4h Scd2
7	GO:0015937 [8]: coenzyme A biosynthesis	1	1	22	2	12604	2.03	5.32	5.21	2.13	Pank3
8	GO:0009048 [5]: dosage compensation, by inactivation of X chromosome	1	1	22	2	12604	2.03	5.32	5.21	2.13	Xist
9	GO:0015936 [8]: coenzyme A metabolism	1	1	22	3	12603	1.75	5.0	4.92	2.09	Pank3
10	GO:0050875 [3]: cellular physiological process	20	20	3	7914	4692	1.61	4.91	4.54	1.91	4732497O03Rik Ankib1 Arl5 Eif3s6 Grp58 Hba-a1 Lasp1 Lta4h Map4k4 Myo1c Nfat5 Nfic Pank3 Pfkl Prkcz Rpl14 Rps9 Scd2 Tbl1xr1 Txndc1
11	GO:0007549 [4]: dosage compensation	1	1	22	4	12602	1.53	4.78	4.7	1.97	Xist
12	GO:0008152 [3]: metabolism	16	16	7	5586	7020	1.53	4.78	4.34	1.8	4732497O03Rik Ankib1 Eif3s6 Grp58 Lta4h Map4k4 Nfat5 Nfic Pank3 Pfkl Prkcz Rpl14 Rps9 Scd2 Tbl1xr1 Txndc1
13	GO:0044260 [5]: cellular macromolecule metabolism	9	9	14	2370	10236	1.16	4.47	3.97	1.65	Ankib1 Eif3s6 Lta4h Map4k4 Pfkl Prkcz Rpl14 Rps9 Tbl1xr1
14	GO:0043170 [4]: macromolecule metabolism	9	9	14	2487	10119	0.89	4.21	3.68	1.61	Ankib1 Eif3s6 Lta4h Map4k4 Pfkl Prkcz Rpl14 Rps9 Tbl1xr1
15	GO:0015669 [5]: gas transport	1	1	22	9	12597	0.84	4.16	4.01	1.65	Hba-a1
16	GO:0015671 [6]: oxygen transport	1	1	22	9	12597	0.84	4.16	4.01	1.65	Hba-a1
17	GO:0006631 [6]: fatty acid metabolism	2	2	21	123	12483	0.73	4.06	3.84	1.61	Lta4h Scd2
18	GO:0050896 [3]: response to stimulus	1	1	22	2750	9856	0.62	3.96	0.0	0.0	Tbl1xr1
19	GO:0006446 [8]: regulation of translational initiation	1	1	22	12	12594	0.59	3.91	3.75	1.61	Eif3s6
20	GO:0044267 [6]: cellular protein metabolism	8	8	15	2201	10405	0.55	3.87	3.33	1.55	Ankib1 Eif3s6 Lta4h Map4k4 Prkcz Rpl14 Rps9 Tbl1xr1
21	GO:0019538 [5]: protein metabolism	8	8	15	2222	10384	0.52	3.87	3.28	1.55	Ankib1 Eif3s6 Lta4h Map4k4 Prkcz Rpl14 Rps9 Tbl1xr1
22	GO:0019370 [9]: leukotriene biosynthesis	1	1	22	13	12593	0.51	3.87	3.68	1.61	Lta4h
23	GO:0006691 [8]: leukotriene metabolism	1	1	22	14	12592	0.45	3.77	3.61	1.61	Lta4h
24	GO:0042475 [6]: odontogenesis (sensu Vertebrata)	1	1	22	15	12591	0.39	3.7	3.55	1.61	Nfic
25	GO:0042476 [5]: odontogenesis	1	1	22	15	12591	0.39	3.7	3.55	1.61	Nfic
26	GO:0008610 [6]: lipid biosynthesis	2	2	21	165	12441	0.23	3.55	3.31	1.55	Lta4h Scd2
27	GO:0006091 [5]: generation of precursor metabolites and energy	3	3	20	427	12179	0.18	3.5	3.17	1.55	Grp58 Pfkl Txndc1
28	GO:0046456 [8]: icosanoid biosynthesis	1	1	22	19	12587	0.17	3.5	3.33	1.55	Lta4h
29	GO:0050874 [3]: organismal physiological process	1	1	22	2407	10199	0.0	0.0	0.01	0.0	Tbl1xr1
30	GO:0009566 [5]: fertilization	1	1	22	23	12583	0.0	0.0	3.15	1.55	Tkt
31	GO:0006690 [7]: icosanoid metabolism	1	1	22	23	12583	0.0	0.0	3.15	1.55	Lta4h
32	GO:0007266 [7]: Rho protein signal transduction	1	1	22	23	12583	0.0	0.0	3.15	1.55	AW742319
33	GO:0007338 [6]: fertilization (sensu Metazoa)	1	1	22	23	12583	0.0	0.0	3.15	1.55	Tkt
34	GO:0007264 [6]: small GTPase mediated signal transduction	2	2	21	194	12412	-0.05	0.0	3.02	1.48	AW742319 Arl5
35	GO:0006412 [6]: protein biosynthesis	3	3	20	473	12133	-0.05	0.0	2.92	1.43	Eif3s6 Rpl14 Rps9
36	GO:0044238 [4]: primary metabolism	13	13	10	5043	7563	-0.11	0.0	2.5	1.34	4732497O03Rik Ankib1 Eif3s6 Lta4h Map4k4 Nfat5 Nfic Pfkl Prkcz Rpl14 Rps9 Scd2 Tbl1xr1
37	GO:0007249 [7]: I-kappaB kinase/NF-kappaB cascade	1	1	22	26	12580	-0.12	0.0	3.04	1.48	AW742319
38	GO:0007254 [8]: JNK cascade	1	1	22	30	12576	-0.26	0.0	2.9	1.43	AW742319
39	GO:0009059 [5]: macromolecule biosynthesis	3	3	20	526	12080	-0.28	0.0	2.67	1.38	Eif3s6 Rpl14 Rps9
40	GO:0006096 [8]: glycolysis	1	1	22	34	12572	-0.37	0.0	2.78	1.38	Pfkl
41	GO:0006413 [8]: translational initiation	1	1	22	34	12572	-0.37	0.0	2.78	1.38	Eif3s6
42	GO:0009605 [4]: response to external stimulus	1	1	22	2171	10435	-0.4	0.0	0.01	0.0	Tbl1xr1
43	GO:0050789 [2]: regulation of biological process	7	7	16	2284	10322	-0.43	0.0	2.23	1.27	Ankib1 Eif3s6 Nfat5 Nfic Tbl1xr1 Tkt Xist
44	GO:0006445 [7]: regulation of translation	1	1	22	40	12566	-0.51	0.0	2.63	1.38	Eif3s6
45	GO:0019320 [8]: hexose catabolism	1	1	22	41	12565	-0.54	0.0	2.61	1.38	Pfkl
46	GO:0040029 [3]: regulation of gene expression, epigenetic	1	1	22	41	12565	-0.54	0.0	2.61	1.38	Xist
47	GO:0046164 [6]: alcohol catabolism	1	1	22	41	12565	-0.54	0.0	2.61	1.38	Pfkl
48	GO:0046365 [7]: monosaccharide catabolism	1	1	22	41	12565	-0.54	0.0	2.61	1.38	Pfkl
49	GO:0006007 [9]: glucose catabolism	1	1	22	41	12565	-0.54	0.0	2.61	1.38	Pfkl
50	GO:0006752 [7]: group transfer coenzyme metabolism	1	1	22	41	12565	-0.54	0.0	2.61	1.38	Pank3
51	GO:0007605 [7]: perception of sound	1	1	22	44	12562	-0.6	0.0	2.54	1.34	Tbl1xr1
52	GO:0006118 [6]: electron transport	2	2	21	290	12316	-0.69	0.0	2.32	1.27	Grp58 Txndc1
53	GO:0016052 [6]: carbohydrate catabolism	1	1	22	49	12557	-0.69	0.0	2.44	1.34	Pfkl
54	GO:0044275 [7]: cellular carbohydrate catabolism	1	1	22	49	12557	-0.69	0.0	2.44	1.34	Pfkl
55	GO:0050954 [6]: sensory perception of mechanical stimulus	1	1	22	49	12557	-0.69	0.0	2.44	1.34	Tbl1xr1
56	GO:0050982 [7]: detection of mechanical stimulus	1	1	22	49	12557	-0.69	0.0	2.44	1.34	Tbl1xr1
57	GO:0007242 [5]: intracellular signaling cascade	3	3	20	668	11938	-0.76	0.0	2.12	1.27	AW742319 Arl5 Prkcz
58	GO:0019752 [6]: carboxylic acid metabolism	2	2	21	311	12295	-0.79	0.0	2.21	1.27	Lta4h Scd2
59	GO:0006082 [5]: organic acid metabolism	2	2	21	311	12295	-0.79	0.0	2.21	1.27	Lta4h Scd2
60	GO:0006464 [7]: protein modification	4	4	19	1112	11494	-0.8	0.0	1.97	1.25	Ankib1 Map4k4 Prkcz Tbl1xr1
61	GO:0045944 [9]: positive regulation of transcription from Pol II promoter	1	1	22	58	12548	-0.84	0.0	2.28	1.27	Nfat5
62	GO:0007154 [3]: cell communication	4	4	19	3605	9001	-0.86	0.0	0.07	0.05	AW742319 Arl5 Prkcz Tbl1xr1
63	GO:0009108 [7]: coenzyme biosynthesis	1	1	22	63	12543	-0.92	0.0	2.2	1.27	Pank3
64	GO:0044255 [5]: cellular lipid metabolism	2	2	21	345	12261	-0.93	0.0	2.04	1.25	Lta4h Scd2
65	GO:0019222 [4]: regulation of metabolism	5	5	18	1690	10916	-0.97	0.0	1.68	1.09	Ankib1 Eif3s6 Nfat5 Nfic Tbl1xr1
66	GO:0006512 [8]: ubiquitin cycle	2	2	21	355	12251	-0.97	0.0	1.99	1.25	Ankib1 Tbl1xr1
67	GO:0040008 [4]: regulation of growth	1	1	22	68	12538	-0.99	0.0	2.13	1.27	Tkt
68	GO:0050881 [5]: musculoskeletal movement	1	1	22	70	12536	-1.01	0.0	2.11	1.27	Tbl1xr1
69	GO:0050885 [6]: regulation of balance	1	1	22	70	12536	-1.01	0.0	2.11	1.27	Tbl1xr1
70	GO:0050953 [6]: sensory perception of light	1	1	22	70	12536	-1.01	0.0	2.11	1.27	Tbl1xr1
71	GO:0050957 [6]: equilibrioception	1	1	22	70	12536	-1.01	0.0	2.11	1.27	Tbl1xr1
72	GO:0000165 [7]: MAPKKK cascade	1	1	22	70	12536	-1.01	0.0	2.11	1.27	AW742319
73	GO:0007601 [7]: visual perception	1	1	22	70	12536	-1.01	0.0	2.11	1.27	Tbl1xr1
74	GO:0050879 [4]: organismal movement	1	1	22	71	12535	-1.02	0.0	2.09	1.27	Tbl1xr1
75	GO:0006006 [8]: glucose metabolism	1	1	22	71	12535	-1.02	0.0	2.09	1.27	Pfkl
76	GO:0051188 [6]: cofactor biosynthesis	1	1	22	72	12534	-1.03	0.0	2.08	1.27	Pank3
77	GO:0045893 [8]: positive regulation of transcription, DNA-dependent	1	1	22	73	12533	-1.05	0.0	2.07	1.27	Nfat5
78	GO:0006092 [7]: main pathways of carbohydrate metabolism	1	1	22	80	12526	-1.12	0.0	1.98	1.25	Pfkl
79	GO:0006417 [6]: regulation of protein biosynthesis	1	1	22	81	12525	-1.13	0.0	1.97	1.25	Eif3s6
80	GO:0009582 [6]: detection of abiotic stimulus	1	1	22	82	12524	-1.15	0.0	1.96	1.25	Tbl1xr1
81	GO:0009889 [5]: regulation of biosynthesis	1	1	22	87	12519	-1.19	0.0	1.91	1.21	Eif3s6
82	GO:0019318 [7]: hexose metabolism	1	1	22	91	12515	-1.23	0.0	1.86	1.19	Pfkl
83	GO:0006629 [5]: lipid metabolism	2	2	21	432	12174	-1.24	0.0	1.68	1.09	Lta4h Scd2
84	GO:0005996 [6]: monosaccharide metabolism	1	1	22	93	12513	-1.25	0.0	1.85	1.19	Pfkl
85	GO:0006260 [6]: DNA replication	1	1	22	93	12513	-1.25	0.0	1.85	1.19	Nfic
86	GO:0045941 [7]: positive regulation of transcription	1	1	22	94	12512	-1.26	0.0	1.84	1.19	Nfat5
87	GO:0045935 [6]: positive regulation of nucleobase, nucleoside, nucleotide and nucleic acid metabolism	1	1	22	95	12511	-1.26	0.0	1.83	1.19	Nfat5
88	GO:0040007 [3]: growth	1	1	22	100	12506	-1.3	0.0	1.78	1.16	Tkt
89	GO:0009987 [2]: cellular process	21	21	2	10518	2088	-1.31	0.0	1.42	0.94	4732497O03Rik AW742319 Ankib1 Arl5 Eif3s6 Grp58 Hba-a1 Lasp1 Lta4h Map4k4 Myo1c Nfat5 Nfic Pank3 Pfkl Prkcz Rpl14 Rps9 Scd2 Tbl1xr1 Txndc1
90	GO:0006468 [8]: protein amino acid phosphorylation	2	2	21	462	12144	-1.32	0.0	1.58	1.05	Map4k4 Prkcz
91	GO:0007165 [4]: signal transduction	4	4	19	3056	9550	-1.32	0.0	0.17	0.12	AW742319 Arl5 Prkcz Tbl1xr1
92	GO:0050791 [3]: regulation of physiological process	5	5	18	2055	10551	-1.33	0.0	1.15	0.82	Ankib1 Eif3s6 Nfat5 Nfic Tbl1xr1
93	GO:0006355 [7]: regulation of transcription, DNA-dependent	4	4	19	1524	11082	-1.36	0.0	1.2	0.82	Ankib1 Nfat5 Nfic Tbl1xr1
94	GO:0006732 [6]: coenzyme metabolism	1	1	22	108	12498	-1.37	0.0	1.71	1.1	Pank3
95	GO:0050877 [4]: neurophysiological process	1	1	22	1506	11100	-1.39	0.0	0.06	0.04	Tbl1xr1
96	GO:0045449 [6]: regulation of transcription	4	4	19	1551	11055	-1.39	0.0	1.16	0.82	Ankib1 Nfat5 Nfic Tbl1xr1
97	GO:0006351 [7]: transcription, DNA-dependent	4	4	19	1551	11055	-1.39	0.0	1.16	0.82	Ankib1 Nfat5 Nfic Tbl1xr1
98	GO:0019219 [5]: regulation of nucleobase, nucleoside, nucleotide and nucleic acid metabolism	4	4	19	1558	11048	-1.4	0.0	1.15	0.82	Ankib1 Nfat5 Nfic Tbl1xr1
99	GO:0015980 [6]: energy derivation by oxidation of organic compounds	1	1	22	115	12491	-1.42	0.0	1.65	1.08	Pfkl
100	GO:0016310 [7]: phosphorylation	2	2	21	508	12098	-1.42	0.0	1.44	0.94	Map4k4 Prkcz
101	GO:0006350 [6]: transcription	4	4	19	1607	10999	-1.43	0.0	1.09	0.77	Ankib1 Nfat5 Nfic Tbl1xr1
102	GO:0000067 [6]: DNA replication and chromosome cycle	1	1	22	118	12488	-1.44	0.0	1.63	1.07	Nfic
103	GO:0016567 [9]: protein ubiquitination	1	1	22	120	12486	-1.45	0.0	1.62	1.06	Ankib1
104	GO:0007243 [6]: protein kinase cascade	1	1	22	122	12484	-1.47	0.0	1.6	1.06	AW742319
105	GO:0007582 [2]: physiological process	20	20	3	10255	2351	-1.49	0.0	1.04	0.74	4732497O03Rik Ankib1 Arl5 Eif3s6 Grp58 Hba-a1 Lasp1 Lta4h Map4k4 Myo1c Nfat5 Nfic Pank3 Pfkl Prkcz Rpl14 Rps9 Scd2 Tbl1xr1 Txndc1
106	GO:0051186 [5]: cofactor metabolism	1	1	22	128	12478	-1.51	0.0	1.56	1.04	Pank3
107	GO:0006139 [5]: nucleobase, nucleoside, nucleotide and nucleic acid metabolism	5	5	18	2422	10184	-1.51	0.0	0.77	0.56	4732497O03Rik Ankib1 Nfat5 Nfic Tbl1xr1
108	GO:0044265 [6]: cellular macromolecule catabolism	2	2	21	554	12052	-1.52	0.0	1.31	0.89	Lta4h Pfkl
109	GO:0009893 [5]: positive regulation of metabolism	1	1	22	130	12476	-1.52	0.0	1.54	1.04	Nfat5
110	GO:0009057 [5]: macromolecule catabolism	2	2	21	572	12034	-1.55	0.0	1.27	0.85	Lta4h Pfkl
111	GO:0009581 [5]: detection of external stimulus	1	1	22	1366	11240	-1.57	0.0	0.07	0.05	Tbl1xr1
112	GO:0006810 [4]: transport	4	4	19	1849	10757	-1.57	0.0	0.82	0.58	Arl5 Hba-a1 Lasp1 Myo1c
113	GO:0051234 [4]: establishment of localization	4	4	19	1852	10754	-1.58	0.0	0.81	0.58	Arl5 Hba-a1 Lasp1 Myo1c
114	GO:0007600 [5]: sensory perception	1	1	22	1356	11250	-1.58	0.0	0.08	0.05	Tbl1xr1
115	GO:0051179 [3]: localization	4	4	19	1869	10737	-1.58	0.0	0.8	0.57	Arl5 Hba-a1 Lasp1 Myo1c
116	GO:0006793 [5]: phosphorus metabolism	2	2	21	609	11997	-1.61	0.0	1.18	0.82	Map4k4 Prkcz
117	GO:0006796 [6]: phosphate metabolism	2	2	21	609	11997	-1.61	0.0	1.18	0.82	Map4k4 Prkcz
118	GO:0043037 [7]: translation	1	1	22	153	12453	-1.64	0.0	1.4	0.94	Eif3s6
119	GO:0019953 [4]: sexual reproduction	1	1	22	155	12451	-1.64	0.0	1.39	0.94	Tkt
120	GO:0000003 [3]: reproduction	1	1	22	155	12451	-1.64	0.0	1.39	0.94	Tkt
121	GO:0050793 [3]: regulation of development	1	1	22	157	12449	-1.66	0.0	1.38	0.93	Tkt
122	GO:0043283 [4]: biopolymer metabolism	3	3	20	1322	11284	-1.68	0.0	0.82	0.58	4732497O03Rik Lta4h Nfic
123	GO:0044248 [5]: cellular catabolism	2	2	21	664	11942	-1.69	0.0	1.07	0.76	Lta4h Pfkl
124	GO:0006066 [5]: alcohol metabolism	1	1	22	166	12440	-1.69	0.0	1.33	0.9	Pfkl
125	GO:0007275 [2]: development	3	3	20	1635	10971	-1.75	0.0	0.53	0.37	Nfic Tkt Xist
126	GO:0006357 [8]: regulation of transcription from Pol II promoter	1	1	22	182	12424	-1.76	0.0	1.25	0.85	Nfat5
127	GO:0009056 [4]: catabolism	2	2	21	741	11865	-1.78	0.0	0.93	0.64	Lta4h Pfkl
128	GO:0044262 [6]: cellular carbohydrate metabolism	1	1	22	192	12414	-1.79	0.0	1.21	0.82	Pfkl
129	GO:0009653 [3]: morphogenesis	1	1	22	1105	11501	-1.86	0.0	0.13	0.08	Nfic
130	GO:0006366 [8]: transcription from Pol II promoter	1	1	22	227	12379	-1.9	0.0	1.07	0.76	Nfat5
131	GO:0048513 [3]: organ development	1	1	22	955	11651	-2.0	0.0	0.18	0.12	Nfic
132	GO:0009887 [4]: organogenesis	1	1	22	949	11657	-2.01	0.0	0.18	0.12	Nfic
133	GO:0043119 [4]: positive regulation of physiological process	1	1	22	288	12318	-2.03	0.0	0.88	0.61	Nfat5
134	GO:0005975 [5]: carbohydrate metabolism	1	1	22	296	12310	-2.04	0.0	0.86	0.59	Pfkl
135	GO:0016043 [4]: cell organization and biogenesis	1	1	22	882	11724	-2.06	0.0	0.21	0.13	Myo1c
136	GO:0006396 [6]: RNA processing	1	1	22	310	12296	-2.06	0.0	0.83	0.58	4732497O03Rik
137	GO:0006886 [6]: intracellular protein transport	1	1	22	343	12263	-2.1	0.0	0.75	0.54	Arl5
138	GO:0007010 [6]: cytoskeleton organization and biogenesis	1	1	22	354	12252	-2.12	0.0	0.73	0.53	Myo1c
139	GO:0016070 [5]: RNA metabolism	1	1	22	367	12239	-2.13	0.0	0.71	0.51	4732497O03Rik
140	GO:0009628 [5]: response to abiotic stimulus	1	1	22	371	12235	-2.13	0.0	0.7	0.51	Tbl1xr1
141	GO:0006996 [5]: organelle organization and biogenesis	1	1	22	746	11860	-2.15	0.0	0.28	0.2	Myo1c
142	GO:0008283 [4]: cell proliferation	1	1	22	737	11869	-2.15	0.0	0.29	0.2	Nfic
143	GO:0006259 [5]: DNA metabolism	1	1	22	420	12186	-2.16	0.0	0.61	0.43	Nfic
144	GO:0046907 [5]: intracellular transport	1	1	22	473	12133	-2.19	0.0	0.54	0.37	Arl5
145	GO:0044257 [7]: cellular protein catabolism	1	1	22	495	12111	-2.19	0.0	0.51	0.37	Lta4h
146	GO:0006508 [8]: proteolysis and peptidolysis	1	1	22	495	12111	-2.19	0.0	0.51	0.37	Lta4h
147	GO:0043285 [5]: biopolymer catabolism	1	1	22	516	12090	-2.19	0.0	0.48	0.37	Lta4h
148	GO:0008104 [4]: protein localization	1	1	22	508	12098	-2.19	0.0	0.49	0.37	Arl5
149	GO:0015031 [5]: protein transport	1	1	22	485	12121	-2.19	0.0	0.52	0.37	Arl5
150	GO:0045184 [5]: establishment of protein localization	1	1	22	489	12117	-2.2	0.0	0.51	0.37	Arl5
151	GO:0030163 [6]: protein catabolism	1	1	22	513	12093	-2.2	0.0	0.48	0.37	Lta4h
152	GO:0006811 [5]: ion transport	1	1	22	564	12042	-2.2	0.0	0.43	0.33	Lasp1
153	GO:0007049 [5]: cell cycle	1	1	22	557	12049	-2.2	0.0	0.44	0.33	Nfic
