# Supplementary material for: A genomic analysis of mouse models of breast cancer reveals molecular features of mouse models and relationships to human breast cancer
Source: Breast Cancer Res. 2014 Jun 5;16(3):R59. doi: 10.1186/bcr3672 (PMC4078930; doi:10.1186/bcr3672)
Supplement: Additional file 3 — Fold change values organized by mouse tumor model type comparing the mouse model to normal mammary gland. [file bcr3672-S3.zip › Additional_File_3/Brg1_vs_nmlMammary/AdditionalFile63_Brg1_vs_nmlMammary/Upregulated_gather_kegg_130812.txt]

#	Annotation	Total Genes With Ann	Your Genes (With Ann)	Your Genes (No Ann)	Genome (With Ann)	Genome (No Ann)	ln(Bayes factor)	neg ln(p value)	FE: neg ln(p value)	FE: neg ln(FDR)	Genes
1	path:mmu00030: Pentose phosphate pathway	2	2	8	20	2489	3.39	7.62	5.76	3.2	Pfkl Tkt
2	path:mmu00770: Pantothenate and CoA biosynthesis	1	1	9	15	2494	0.42	4.57	2.78	1.76	Pank3
3	path:mmu04530: Tight junction	2	2	8	121	2388	0.24	4.33	2.5	1.76	Ppp2r4 Prkcz
4	path:mmu00710: Carbon fixation	1	1	9	19	2490	0.21	4.33	2.57	1.76	Tkt
5	path:mmu04910: Insulin signaling pathway	2	2	8	131	2378	0.12	4.21	2.36	1.76	Pfkl Prkcz
6	path:mmu04310: Wnt signaling pathway	2	2	8	139	2370	0.03	0.0	2.26	1.76	Nfat5 Tbl1xr1
7	path:mmu00052: Galactose metabolism	1	1	9	25	2484	-0.03	0.0	2.32	1.76	Pfkl
8	path:mmu00532: Chondroitin / Heparan sulfate biosynthesis	1	1	9	27	2482	-0.1	0.0	2.24	1.76	Extl3
9	path:mmu00590: Prostaglandin and leukotriene metabolism	1	1	9	32	2477	-0.25	0.0	2.09	1.72	Lta4h
10	path:mmu00051: Fructose and mannose metabolism	1	1	9	37	2472	-0.37	0.0	1.96	1.69	Pfkl
11	path:mmu00010: Glycolysis / Gluconeogenesis	1	1	9	49	2460	-0.6	0.0	1.7	1.54	Pfkl
12	path:mmu04020: Calcium signaling pathway	1	1	9	180	2329	-1.4	0.0	0.64	0.56	Nfat5
13	path:mmu04010: MAPK signaling pathway	1	1	9	230	2279	-1.44	0.0	0.48	0.48	Map4k4
