# Supplementary material for: A genomic analysis of mouse models of breast cancer reveals molecular features of mouse models and relationships to human breast cancer
Source: Breast Cancer Res. 2014 Jun 5;16(3):R59. doi: 10.1186/bcr3672 (PMC4078930; doi:10.1186/bcr3672)
Supplement: Additional file 3 — Fold change values organized by mouse tumor model type comparing the mouse model to normal mammary gland. [file bcr3672-S3.zip › Additional_File_3/Brg1_vs_nmlMammary/AdditionalFile63_Brg1_vs_nmlMammary/Upregulated_gather_transfac_130812.txt]

#	Annotation	Total Genes With Ann	Your Genes (With Ann)	Your Genes (No Ann)	Genome (With Ann)	Genome (No Ann)	ln(Bayes factor)	neg ln(p value)	FE: neg ln(p value)	FE: neg ln(FDR)	Genes
1	V$E2F1_Q4: E2F-1	16	16	9	4594	11552	5.32	9.19	8.35	2.72	4732497O03Rik AW742319 Ankib1 Arl5 D11Ertd498e Eif3s6 Grp58 Lasp1 Map4k4 Pank3 Ppp2r4 Prkcz Rpl14 Scd2 Txndc1 Zfp622
2	V$E2F_Q3_01	17	17	8	5526	10620	4.41	8.31	7.42	2.49	4732497O03Rik AW742319 Ankib1 Arl5 Eif3s6 Grp58 Lasp1 Map4k4 Nfic Pank3 Ppp2r4 Prkcz Rpl14 Scd2 Tbl1xr1 Tkt Zfp622
3	V$E2F_Q6_01	9	9	16	1886	14260	3.5	7.28	6.54	2.01	4732497O03Rik Ankib1 Arl5 Grp58 Lasp1 Map4k4 Ppp2r4 Prkcz Tbl1xr1
4	V$TATA_C: Retroviral TATA box	1	1	24	4899	11247	3.38	7.18	0.0	0.0	Zfp622
5	V$E2F_Q4: E2F	16	16	9	5498	10648	3.18	6.94	6.14	1.98	4732497O03Rik Ankib1 Arl5 Eif3s6 Grp58 Lasp1 Lta4h Map4k4 Nfat5 Pank3 Ppp2r4 Prkcz Scd2 Tbl1xr1 Txndc1 Zfp622
6	V$MYCMAX_B: c-Myc:Max binding sites	17	17	8	6169	9977	3.04	6.78	6.0	1.98	4732497O03Rik AW742319 Ankib1 Arl5 D11Ertd498e Eif3s6 Grp58 Lasp1 Lta4h Nfat5 Pank3 Ppp2r4 Prkcz Rpl14 Scd2 Tbl1xr1 Xist
7	V$CEBPGAMMA_Q6	11	11	14	11613	4533	2.83	6.57	0.0	0.0	4732497O03Rik Eif3s6 Extl3 Grp58 Nfat5 Pank3 Rpl14 Rps9 Txndc1 Xist Zfp622
8	V$E2F_Q4_01	11	11	14	3055	13091	2.67	6.42	5.63	1.79	4732497O03Rik Ankib1 Arl5 Grp58 Lasp1 Map4k4 Ppp2r4 Prkcz Scd2 Tbl1xr1 Zfp622
9	V$E2F1_Q4_01	11	11	14	3369	12777	1.93	5.63	4.85	1.28	4732497O03Rik Ankib1 Arl5 Grp58 Lasp1 Map4k4 Ppp2r4 Prkcz Scd2 Tbl1xr1 Zfp622
10	V$E2F1_Q3_01	13	13	12	4438	11708	1.91	5.63	4.81	1.28	Ankib1 Arl5 Grp58 Lasp1 Lta4h Nfat5 Nfic Ppp2r4 Prkcz Rpl14 Scd2 Tbl1xr1 Xist
11	V$POU1F1_Q6	4	4	21	6491	9655	1.73	5.4	0.0	0.0	4732497O03Rik Chd8 Eif3s6 Map4k4
12	V$MYC_Q2	10	10	15	3010	13136	1.63	5.3	4.53	1.28	4732497O03Rik AW742319 D11Ertd498e Grp58 Lasp1 Lta4h Pank3 Ppp2r4 Rpl14 Xist
13	V$E2F1_Q6: E2F-1	19	19	6	8325	7821	1.58	5.24	4.5	1.28	4732497O03Rik AW742319 Ankib1 Arl5 D11Ertd498e Grp58 Lasp1 Lta4h Map4k4 Nfat5 Pank3 Ppp2r4 Prkcz Rpl14 Scd2 Tbl1xr1 Txndc1 Xist Zfp622
14	V$USF_C: USF binding site	18	18	7	7697	8449	1.52	5.18	4.41	1.28	4732497O03Rik AW742319 Arl5 D11Ertd498e Extl3 Grp58 Lasp1 Lta4h Map4k4 Nfic Pank3 Ppp2r4 Rpl14 Rps9 Scd2 Tbl1xr1 Xist Zfp622
15	V$E2F_03	7	7	18	1663	14483	1.52	5.18	4.49	1.28	Ankib1 Arl5 Grp58 Lasp1 Ppp2r4 Prkcz Tbl1xr1
16	V$HLF_01: hepatic leukemia factor	2	2	23	4755	11391	1.5	5.13	0.0	0.0	Rps9 Xist
17	V$HIF1_Q3: hypoxia induced factor	6	6	19	1303	14843	1.34	4.96	4.35	1.28	D11Ertd498e Lasp1 Lta4h Ppp2r4 Prkcz Rpl14
18	V$MAZR_01: MAZ related factor	16	16	9	6696	9450	1.11	4.72	3.94	1.02	4732497O03Rik AW742319 Arl5 Chd8 D11Ertd498e Extl3 Grp58 Lasp1 Lta4h Map4k4 Nfat5 Rpl14 Scd2 Tbl1xr1 Tkt Xist
19	V$BARBIE_01: barbiturate-inducible element	7	7	18	8093	8053	1.0	4.56	0.01	0.0	Chd8 Grp58 Prkcz Rps9 Scd2 Tkt Zfp622
20	V$E2F_Q6: E2F	23	23	2	11790	4356	0.88	4.43	3.92	1.02	4732497O03Rik AW742319 Ankib1 Arl5 Chd8 D11Ertd498e Eif3s6 Extl3 Grp58 Lasp1 Lta4h Map4k4 Nfat5 Pank3 Ppp2r4 Prkcz Rpl14 Rps9 Scd2 Tbl1xr1 Txndc1 Xist Zfp622
21	V$E2F1_Q6_01	14	14	11	5641	10505	0.87	4.43	3.68	0.89	Ankib1 Arl5 Grp58 Lasp1 Lta4h Map4k4 Nfic Ppp2r4 Prkcz Tbl1xr1 Tkt Txndc1 Xist Zfp622
22	V$FOXO3_01: fork head box O3	3	3	22	380	15766	0.76	4.31	3.88	1.02	Ankib1 Arl5 Rpl14
23	V$NMYC_01: N-Myc	10	10	15	3470	12676	0.74	4.26	3.57	0.89	4732497O03Rik AW742319 D11Ertd498e Grp58 Lasp1 Lta4h Pank3 Ppp2r4 Rpl14 Xist
24	V$KROX_Q6	15	15	10	6350	9796	0.72	4.26	3.52	0.89	4732497O03Rik AW742319 Ankib1 D11Ertd498e Grp58 Lasp1 Map4k4 Nfat5 Prkcz Rpl14 Scd2 Tbl1xr1 Tkt Xist Zfp622
25	V$CDC5_01: cell division control protein 5	18	18	7	14167	1979	0.69	4.2	0.01	0.0	4732497O03Rik AW742319 Arl5 Chd8 D11Ertd498e Eif3s6 Extl3 Grp58 Lasp1 Lta4h Nfic Pank3 Prkcz Rps9 Scd2 Tkt Txndc1 Xist
26	V$CEBPDELTA_Q6	14	14	11	11975	4171	0.49	3.95	0.01	0.0	4732497O03Rik Ankib1 Chd8 Eif3s6 Grp58 Lasp1 Map4k4 Nfic Pank3 Rpl14 Rps9 Scd2 Tkt Xist
27	V$FOXP3_Q4	10	10	15	9564	6582	0.43	3.89	0.02	0.0	Ankib1 D11Ertd498e Extl3 Grp58 Map4k4 Rpl14 Scd2 Tkt Txndc1 Zfp622
28	V$DEAF1_01	9	9	16	3128	13018	0.42	3.89	3.24	0.74	Eif3s6 Lasp1 Lta4h Map4k4 Nfat5 Prkcz Tkt Xist Zfp622
29	V$MEIS1AHOXA9_01: Meis-1a:HOXA9 heterodimeric binding	2	2	23	168	15978	0.4	3.84	3.57	0.89	Ankib1 Txndc1
30	V$FOXO4_02: fork head box O4	3	3	22	457	15689	0.3	3.79	3.41	0.82	Ankib1 Arl5 Rpl14
31	V$NRF2_01: nuclear respiratory factor 2	8	8	17	2688	13458	0.27	3.73	3.11	0.66	Ankib1 Extl3 Nfat5 Pank3 Ppp2r4 Rpl14 Txndc1 Zfp622
32	V$HNF4_DR1_Q3	16	16	9	12900	3246	0.24	3.66	0.02	0.0	4732497O03Rik D11Ertd498e Eif3s6 Extl3 Grp58 Lasp1 Lta4h Map4k4 Nfat5 Nfic Pank3 Rps9 Scd2 Tkt Txndc1 Zfp622
33	V$XFD2_01: Xenopus fork head domain factor 2	2	2	23	3823	12323	0.13	3.54	0.01	0.0	Arl5 Lasp1
34	V$HMX1_01: H6 homeobox 3	1	1	24	22	16124	0.11	3.54	3.35	0.81	Grp58
35	V$LPOLYA_B: Lentiviral Poly A signal	9	9	16	3342	12804	0.08	3.48	2.87	0.6	AW742319 Ankib1 Chd8 Eif3s6 Lasp1 Nfic Tbl1xr1 Txndc1 Xist
36	V$ELK1_02: Elk-1	23	23	2	12407	3739	0.01	0.0	3.01	0.6	4732497O03Rik AW742319 Ankib1 Arl5 Chd8 D11Ertd498e Eif3s6 Extl3 Grp58 Lasp1 Lta4h Map4k4 Nfat5 Pank3 Ppp2r4 Prkcz Rpl14 Rps9 Scd2 Tkt Txndc1 Xist Zfp622
37	V$E2F1DP1_01: E2F-1:DP-1 heterodimer	11	11	14	4591	11555	-0.07	0.0	2.65	0.47	4732497O03Rik Ankib1 D11Ertd498e Grp58 Lasp1 Lta4h Ppp2r4 Prkcz Tbl1xr1 Txndc1 Zfp622
38	V$GATA1_02: GATA-binding factor 1	13	13	12	5807	10339	-0.09	0.0	2.6	0.47	4732497O03Rik Arl5 Chd8 Eif3s6 Extl3 Grp58 Lasp1 Lta4h Pank3 Ppp2r4 Scd2 Tkt Txndc1
39	V$SREBP_Q3	12	12	13	5206	10940	-0.09	0.0	2.61	0.47	Chd8 Eif3s6 Extl3 Grp58 Lta4h Map4k4 Pank3 Ppp2r4 Scd2 Tkt Txndc1 Xist
40	V$E2_Q6_01	4	4	21	952	15194	-0.12	0.0	2.86	0.6	4732497O03Rik Nfat5 Tkt Xist
41	V$HFH4_01	3	3	22	557	15589	-0.13	0.0	2.92	0.6	AW742319 Ankib1 Arl5
42	V$CDX2_Q5	12	12	13	10269	5877	-0.16	0.0	0.04	0.0	AW742319 Chd8 Eif3s6 Extl3 Grp58 Lasp1 Lta4h Nfic Pank3 Rps9 Scd2 Txndc1
43	V$GATA3_03: GATA-binding factor 3	13	13	12	10857	5289	-0.18	0.0	0.04	0.0	4732497O03Rik Chd8 D11Ertd498e Eif3s6 Extl3 Lasp1 Lta4h Rpl14 Rps9 Scd2 Tbl1xr1 Tkt Txndc1
44	V$NFMUE1_Q6	3	3	22	577	15569	-0.22	0.0	2.83	0.6	Eif3s6 Ppp2r4 Xist
45	V$HOX13_01: Hox-1.3	2	2	23	243	15903	-0.24	0.0	2.91	0.6	Lasp1 Scd2
46	V$ER_Q6: estrogen receptor	17	17	8	8481	7665	-0.25	0.0	2.43	0.38	4732497O03Rik AW742319 Chd8 D11Ertd498e Eif3s6 Extl3 Lta4h Map4k4 Nfat5 Nfic Ppp2r4 Prkcz Rpl14 Rps9 Scd2 Tkt Txndc1
47	V$ELF1_Q6	8	8	17	7631	8515	-0.29	0.0	0.04	0.0	4732497O03Rik AW742319 Chd8 Pank3 Rps9 Tkt Txndc1 Xist
48	V$IK1_01: Ikaros 1	10	10	15	8905	7241	-0.29	0.0	0.04	0.0	4732497O03Rik AW742319 Ankib1 D11Ertd498e Lasp1 Lta4h Map4k4 Pank3 Scd2 Tbl1xr1
49	V$AREB6_01: AREB6 (Atp1a1 regulatory element binding factor 6)	2	2	23	3489	12657	-0.31	0.0	0.02	0.0	Chd8 Lasp1
50	V$MAZ_Q6	21	21	4	11250	4896	-0.36	0.0	2.46	0.38	4732497O03Rik AW742319 Ankib1 Arl5 Chd8 D11Ertd498e Eif3s6 Extl3 Grp58 Lasp1 Map4k4 Nfat5 Nfic Ppp2r4 Prkcz Rpl14 Scd2 Tbl1xr1 Tkt Txndc1 Zfp622
51	V$AREB6_02: AREB6 (Atp1a1 regulatory element binding factor 6)	6	6	19	6215	9931	-0.39	0.0	0.04	0.0	AW742319 Chd8 Grp58 Lta4h Ppp2r4 Tkt
52	V$VMYB_02: v-Myb	7	7	18	2601	13545	-0.41	0.0	2.35	0.33	Ankib1 Eif3s6 Extl3 Lta4h Ppp2r4 Rps9 Tkt
53	V$HAND1E47_01: Hand1:E47 heterodimer	11	11	14	9370	6776	-0.43	0.0	0.05	0.0	4732497O03Rik Ankib1 Chd8 Grp58 Lta4h Ppp2r4 Rpl14 Rps9 Scd2 Tkt Zfp622
54	V$HNF1_Q6	22	22	3	15496	650	-0.47	0.0	0.02	0.0	4732497O03Rik AW742319 Ankib1 Arl5 Chd8 D11Ertd498e Eif3s6 Extl3 Grp58 Lasp1 Lta4h Map4k4 Nfat5 Pank3 Prkcz Rpl14 Rps9 Scd2 Tkt Txndc1 Xist Zfp622
55	V$SMAD4_Q6	7	7	18	6745	9401	-0.5	0.0	0.05	0.0	D11Ertd498e Eif3s6 Extl3 Grp58 Nfat5 Ppp2r4 Prkcz
56	V$TGIF_01: TGIF (5'TG3' interacting factor)	10	10	15	4435	11711	-0.52	0.0	2.11	0.23	4732497O03Rik Ankib1 Chd8 Eif3s6 Lta4h Nfic Ppp2r4 Rps9 Txndc1 Xist
57	V$PITX2_Q2: pituitary homeobox factor 2	14	14	11	6905	9241	-0.54	0.0	2.05	0.23	AW742319 Arl5 Chd8 Eif3s6 Grp58 Lta4h Pank3 Prkcz Rpl14 Rps9 Tkt Txndc1 Xist Zfp622
58	V$NFY_Q6_01	14	14	11	6951	9195	-0.58	0.0	2.0	0.23	AW742319 Arl5 D11Ertd498e Eif3s6 Grp58 Lasp1 Nfic Pank3 Prkcz Rpl14 Rps9 Scd2 Tkt Xist
59	V$HP1SITEFACTOR_Q6	3	3	22	3939	12207	-0.62	0.0	0.04	0.0	Chd8 Map4k4 Txndc1
60	V$COREBINDINGFACTOR_Q6	5	5	20	5274	10872	-0.64	0.0	0.05	0.0	AW742319 Lta4h Rps9 Tkt Xist
61	V$YY1_02: Yin and Yang 1	5	5	20	1686	14460	-0.65	0.0	2.18	0.23	Chd8 Eif3s6 Lta4h Nfic Ppp2r4
62	V$E47_01: E47	1	1	24	2440	13706	-0.66	0.0	0.02	0.0	Grp58
63	V$MEF2_03: myogenic MADS factor MEF-2	2	2	23	320	15826	-0.66	0.0	2.43	0.38	Extl3 Pank3
64	V$TCF11MAFG_01: TCF11:MafG heterodimers	4	4	21	1203	14943	-0.7	0.0	2.19	0.23	AW742319 Grp58 Rpl14 Xist
65	V$ETS1_B: c-ETS-1 binding site	8	8	17	7112	9034	-0.73	0.0	0.08	0.0	AW742319 Ankib1 Lta4h Map4k4 Nfat5 Nfic Pank3 Tkt
66	V$TEF_Q6	6	6	19	5735	10411	-0.8	0.0	0.08	0.0	4732497O03Rik Chd8 D11Ertd498e Pank3 Rps9 Scd2
67	V$E47_02: E47	1	1	24	2334	13812	-0.8	0.0	0.02	0.0	AW742319
68	V$ARNT_01: AhR nuclear translocator homodimers	4	4	21	1282	14864	-0.84	0.0	2.02	0.23	4732497O03Rik Lta4h Pank3 Ppp2r4
69	V$NRF1_Q6	3	3	22	793	15353	-0.85	0.0	2.1	0.23	AW742319 Ankib1 Nfat5
70	V$CACCCBINDINGFACTOR_Q6	4	4	21	1296	14850	-0.86	0.0	1.99	0.23	D11Ertd498e Eif3s6 Lta4h Txndc1
71	V$DR3_Q4: direct repeat 3	1	1	24	2274	13872	-0.89	0.0	0.02	0.0	Scd2
72	V$PTF1BETA_Q6	4	4	21	1311	14835	-0.89	0.0	1.96	0.22	Ankib1 Lasp1 Nfic Txndc1
73	V$BRN2_01: POU factor Brn-2	8	8	17	6869	9277	-0.91	0.0	0.11	0.0	4732497O03Rik Ankib1 Arl5 Lasp1 Rps9 Scd2 Txndc1 Zfp622
74	V$DEAF1_02	2	2	23	374	15772	-0.91	0.0	2.17	0.23	Map4k4 Nfat5
75	V$MYCMAX_02: c-Myc:Max heterodimer	11	11	14	5566	10580	-0.94	0.0	1.55	0.03	4732497O03Rik AW742319 D11Ertd498e Extl3 Grp58 Lasp1 Lta4h Pank3 Ppp2r4 Rpl14 Xist
76	V$MYOD_01: myoblast determination gene product	14	14	11	10552	5594	-0.97	0.0	0.13	0.0	AW742319 Ankib1 Chd8 D11Ertd498e Eif3s6 Extl3 Grp58 Nfic Ppp2r4 Prkcz Rpl14 Tkt Xist Zfp622
77	V$HNF1_01: hepatic nuclear factor 1	2	2	23	2905	13241	-0.97	0.0	0.05	0.0	Lta4h Rps9
78	V$PAX6_01: Pax-6	14	14	11	7568	8578	-1.01	0.0	1.44	0.03	4732497O03Rik Ankib1 D11Ertd498e Eif3s6 Grp58 Lasp1 Lta4h Nfic Pank3 Ppp2r4 Rpl14 Tbl1xr1 Txndc1 Zfp622
79	V$AML_Q6	3	3	22	3547	12599	-1.01	0.0	0.07	0.0	Rps9 Tkt Xist
80	V$E2_01: papilloma virus regulator E2	3	3	22	862	15284	-1.02	0.0	1.92	0.2	4732497O03Rik Nfat5 Xist
81	V$STAT5A_02	6	6	19	2566	13580	-1.02	0.0	1.63	0.03	Lasp1 Pank3 Rps9 Tbl1xr1 Txndc1 Xist
82	V$LDSPOLYA_B: Lentiviral Poly A downstream element	18	18	7	12944	3202	-1.05	0.0	0.11	0.0	4732497O03Rik AW742319 Arl5 Chd8 D11Ertd498e Eif3s6 Extl3 Lasp1 Lta4h Nfat5 Nfic Ppp2r4 Rpl14 Rps9 Scd2 Tkt Xist Zfp622
83	V$CP2_01: CP2	18	18	7	10133	6013	-1.05	0.0	1.47	0.03	AW742319 Ankib1 Arl5 Eif3s6 Extl3 Grp58 Lasp1 Lta4h Map4k4 Nfat5 Ppp2r4 Prkcz Rpl14 Scd2 Tbl1xr1 Tkt Txndc1 Xist
84	V$VMAF_01: v-Maf	18	18	7	10132	6014	-1.05	0.0	1.47	0.03	4732497O03Rik AW742319 D11Ertd498e Eif3s6 Grp58 Lasp1 Lta4h Nfat5 Nfic Ppp2r4 Prkcz Rpl14 Rps9 Scd2 Tkt Txndc1 Xist Zfp622
85	V$USF_Q6: upstream stimulating factor	18	18	7	10154	5992	-1.06	0.0	1.45	0.03	4732497O03Rik AW742319 Ankib1 Arl5 Chd8 D11Ertd498e Grp58 Lasp1 Lta4h Map4k4 Nfat5 Pank3 Ppp2r4 Prkcz Rpl14 Scd2 Xist Zfp622
86	V$HFH1_01: HNF-3/Fkh Homolog 1	1	1	24	2130	14016	-1.06	0.0	0.03	0.0	Arl5
87	V$PAX6_Q2	7	7	18	3239	12907	-1.07	0.0	1.5	0.03	Chd8 Extl3 Grp58 Nfat5 Pank3 Rps9 Zfp622
88	V$EFC_Q6	16	16	9	8954	7192	-1.08	0.0	1.36	0.0	4732497O03Rik AW742319 Arl5 Chd8 Extl3 Grp58 Lasp1 Lta4h Pank3 Ppp2r4 Prkcz Rpl14 Rps9 Tkt Txndc1 Xist
89	V$E2F1DP1RB_01: Rb:E2F-1:DP-1 trimeric complex	3	3	22	904	15242	-1.1	0.0	1.82	0.14	Arl5 Lasp1 Tbl1xr1
90	V$E2_Q6: papilloma virus regulator E2	4	4	21	1457	14689	-1.1	0.0	1.69	0.03	4732497O03Rik Nfat5 Prkcz Xist
91	V$NKX22_01: NK2 class homeobox factor 2	1	1	24	2099	14047	-1.1	0.0	0.03	0.0	Pank3
92	V$TFIII_Q6	25	25	0	14817	1329	-1.12	0.0	2.15	0.23	4732497O03Rik AW742319 Ankib1 Arl5 Chd8 D11Ertd498e Eif3s6 Extl3 Grp58 Lasp1 Lta4h Map4k4 Nfat5 Nfic Pank3 Ppp2r4 Prkcz Rpl14 Rps9 Scd2 Tbl1xr1 Tkt Txndc1 Xist Zfp622
93	V$HEB_Q6	5	5	20	4662	11484	-1.12	0.0	0.12	0.0	4732497O03Rik D11Ertd498e Extl3 Grp58 Zfp622
94	V$FREAC7_01: Fork head RElated ACtivator-7	8	8	17	6510	9636	-1.12	0.0	0.16	0.0	4732497O03Rik Ankib1 Arl5 Chd8 Lasp1 Rps9 Tkt Zfp622
95	V$TCF4_Q5	18	18	7	12821	3325	-1.14	0.0	0.13	0.0	AW742319 Ankib1 Arl5 Chd8 D11Ertd498e Eif3s6 Extl3 Grp58 Lasp1 Lta4h Pank3 Ppp2r4 Prkcz Rpl14 Rps9 Scd2 Tbl1xr1 Zfp622
96	V$AFP1_Q6	2	2	23	2752	13394	-1.14	0.0	0.06	0.0	Lta4h Tkt
97	V$CHOP_01: heterodimers of CHOP and C/EBPalpha	5	5	20	4623	11523	-1.15	0.0	0.12	0.0	4732497O03Rik Lta4h Ppp2r4 Tkt Xist
98	V$E2A_Q2	13	13	12	9574	6572	-1.15	0.0	0.19	0.0	4732497O03Rik AW742319 Ankib1 Chd8 D11Ertd498e Eif3s6 Grp58 Nfic Pank3 Ppp2r4 Tkt Xist Zfp622
99	V$CAAT_01: cellular and viral CCAAT box	17	17	8	9721	6425	-1.16	0.0	1.27	0.0	4732497O03Rik AW742319 Arl5 D11Ertd498e Eif3s6 Grp58 Lasp1 Nfic Pank3 Ppp2r4 Prkcz Rpl14 Rps9 Scd2 Tkt Txndc1 Xist
100	V$MEF2_Q6_01	13	13	12	9527	6619	-1.16	0.0	0.2	0.0	4732497O03Rik Ankib1 Chd8 Eif3s6 Extl3 Lasp1 Nfic Pank3 Prkcz Rps9 Scd2 Tkt Txndc1
101	V$EBF_Q6	5	5	20	4578	11568	-1.18	0.0	0.13	0.0	AW742319 Lasp1 Nfat5 Pank3 Txndc1
102	V$PAX3_B: Pax-3 binding sites	17	17	8	9770	6376	-1.18	0.0	1.23	0.0	4732497O03Rik Ankib1 Arl5 Eif3s6 Extl3 Grp58 Lasp1 Lta4h Map4k4 Pank3 Ppp2r4 Prkcz Rpl14 Rps9 Tbl1xr1 Xist Zfp622
103	V$LEF1_Q6	25	25	0	14865	1281	-1.2	0.0	2.06	0.23	4732497O03Rik AW742319 Ankib1 Arl5 Chd8 D11Ertd498e Eif3s6 Extl3 Grp58 Lasp1 Lta4h Map4k4 Nfat5 Nfic Pank3 Ppp2r4 Prkcz Rpl14 Rps9 Scd2 Tbl1xr1 Tkt Txndc1 Xist Zfp622
104	V$HNF3B_01: Hepatocyte Nuclear Factor 3beta	17	17	8	12065	4081	-1.21	0.0	0.17	0.0	4732497O03Rik AW742319 Ankib1 Arl5 Chd8 Extl3 Grp58 Lta4h Nfat5 Nfic Ppp2r4 Prkcz Rpl14 Rps9 Txndc1 Xist Zfp622
105	V$OCT1_B: Octamer binding factor 1	3	3	22	970	15176	-1.21	0.0	1.67	0.03	4732497O03Rik Arl5 Chd8
106	V$HFH3_01: HFH-3 (HNF3/fork head homolog 3)	10	10	15	7541	8605	-1.21	0.0	0.21	0.0	4732497O03Rik AW742319 Ankib1 Arl5 Grp58 Ppp2r4 Prkcz Rps9 Tkt Zfp622
107	V$ATF4_Q2: activating transcription factor 4	4	4	21	3913	12233	-1.21	0.0	0.12	0.0	AW742319 Grp58 Rps9 Xist
108	V$FOXO1_02: fork head box O1	3	3	22	980	15166	-1.22	0.0	1.65	0.03	Ankib1 Arl5 Rpl14
109	V$SP3_Q3	15	15	10	10698	5448	-1.23	0.0	0.21	0.0	AW742319 Ankib1 Arl5 Chd8 D11Ertd498e Eif3s6 Extl3 Grp58 Lasp1 Lta4h Map4k4 Nfat5 Nfic Ppp2r4 Scd2
110	V$FOXJ2_02: fork head box J 2	8	8	17	6287	9859	-1.23	0.0	0.2	0.0	4732497O03Rik AW742319 Chd8 Extl3 Nfat5 Pank3 Prkcz Rps9
111	V$MRF2_01: modulator recognition factor 2	17	17	8	9875	6271	-1.23	0.0	1.16	0.0	4732497O03Rik AW742319 Ankib1 D11Ertd498e Eif3s6 Extl3 Grp58 Lasp1 Lta4h Pank3 Ppp2r4 Rpl14 Rps9 Scd2 Tkt Xist Zfp622
112	V$MINI20_B: Muscle initiator sequence-20	17	17	8	9889	6257	-1.24	0.0	1.15	0.0	Ankib1 Chd8 D11Ertd498e Eif3s6 Extl3 Grp58 Lasp1 Map4k4 Nfat5 Nfic Ppp2r4 Prkcz Rpl14 Rps9 Tbl1xr1 Tkt Zfp622
113	V$FOX_Q2	21	21	4	12283	3863	-1.24	0.0	1.38	0.0	4732497O03Rik AW742319 Ankib1 Arl5 Chd8 D11Ertd498e Extl3 Grp58 Lasp1 Lta4h Nfat5 Nfic Pank3 Ppp2r4 Prkcz Rpl14 Rps9 Tkt Txndc1 Xist Zfp622
114	V$TITF1_Q3: TTF-1, TITF1 (thyroid transcription factor 1)	8	8	17	6260	9886	-1.24	0.0	0.2	0.0	AW742319 Eif3s6 Extl3 Pank3 Ppp2r4 Rps9 Scd2 Tbl1xr1
115	V$CETS168_Q6	14	14	11	9999	6147	-1.24	0.0	0.23	0.0	4732497O03Rik AW742319 Ankib1 Arl5 Lta4h Nfat5 Pank3 Ppp2r4 Prkcz Rpl14 Rps9 Scd2 Tkt Zfp622
116	V$ETS2_B: c-Ets-2 binding sites	5	5	20	4442	11704	-1.25	0.0	0.15	0.0	AW742319 Ankib1 Lta4h Pank3 Zfp622
117	V$RORA1_01: RAR-related orphan receptor alpha1	1	1	24	1977	14169	-1.25	0.0	0.04	0.0	Scd2
118	V$CEBP_C: C/EBP binding site	4	4	21	3839	12307	-1.26	0.0	0.13	0.0	Arl5 Pank3 Tkt Xist
119	V$GATA1_03: GATA-binding factor 1	10	10	15	5568	10578	-1.27	0.0	1.05	0.0	AW742319 Arl5 Chd8 Eif3s6 Grp58 Prkcz Rps9 Scd2 Tkt Xist
120	V$FREAC2_01: Fork head RElated ACtivator-2	3	3	22	1014	15132	-1.28	0.0	1.58	0.03	Ankib1 Arl5 Rpl14
121	V$NRF2_Q4: heterodimer containing Nrf2	8	8	17	4236	11910	-1.29	0.0	1.13	0.0	AW742319 Chd8 Grp58 Nfat5 Pank3 Ppp2r4 Rpl14 Xist
122	V$NKX25_01: homeo domain factor Nkx-2.5/Csx, tinman homolog	11	11	14	7959	8187	-1.29	0.0	0.27	0.0	4732497O03Rik AW742319 Chd8 Extl3 Grp58 Map4k4 Pank3 Prkcz Rpl14 Scd2 Tkt
123	V$TAL1_Q6	9	9	16	6748	9398	-1.29	0.0	0.24	0.0	4732497O03Rik Extl3 Grp58 Nfat5 Ppp2r4 Prkcz Tkt Txndc1 Zfp622
124	V$LMO2COM_02: complex of Lmo2 bound to Tal-1, E2A proteins, and GATA-1, half-site 2	12	12	13	8546	7600	-1.3	0.0	0.28	0.0	4732497O03Rik Ankib1 Chd8 Eif3s6 Grp58 Lasp1 Lta4h Pank3 Ppp2r4 Rpl14 Scd2 Txndc1
125	V$HNF1_C: Hepatic nuclear factor 1	7	7	18	5518	10628	-1.31	0.0	0.22	0.0	4732497O03Rik Lta4h Pank3 Prkcz Rps9 Scd2 Xist
126	V$FOXJ2_01: fork head box J 2	11	11	14	7879	8267	-1.31	0.0	0.29	0.0	4732497O03Rik AW742319 Ankib1 Arl5 Extl3 Grp58 Ppp2r4 Prkcz Rps9 Tkt Zfp622
127	V$TFIIA_Q6	21	21	4	14509	1637	-1.31	0.0	0.11	0.0	4732497O03Rik AW742319 Ankib1 Arl5 Chd8 D11Ertd498e Grp58 Lasp1 Lta4h Map4k4 Nfic Pank3 Ppp2r4 Prkcz Rpl14 Rps9 Scd2 Tkt Txndc1 Xist Zfp622
128	V$GATA2_02: GATA-binding factor 2	7	7	18	5500	10646	-1.31	0.0	0.22	0.0	Chd8 Eif3s6 Extl3 Pank3 Ppp2r4 Scd2 Tbl1xr1
129	V$AHR_Q5: aryl hydrocarbon / dioxin receptor	1	1	24	1926	14220	-1.31	0.0	0.04	0.0	Pank3
130	V$IRF7_01: interferon regulatory factor 7	13	13	12	9143	7003	-1.32	0.0	0.29	0.0	4732497O03Rik AW742319 Ankib1 D11Ertd498e Eif3s6 Extl3 Lasp1 Lta4h Pank3 Rpl14 Rps9 Scd2 Tbl1xr1
131	V$RFX1_02: X-box binding protein RFX1	7	7	18	5497	10649	-1.32	0.0	0.22	0.0	Ankib1 Pank3 Scd2 Tkt Txndc1 Xist Zfp622
132	V$NFKAPPAB_01: NF-kappaB	5	5	20	2287	13859	-1.32	0.0	1.29	0.0	Lasp1 Pank3 Prkcz Xist Zfp622
133	V$CART1_01: Cart-1 (cartilage homeoprotein 1)	1	1	24	1918	14228	-1.33	0.0	0.04	0.0	Pank3
134	V$GATA2_03: GATA-binding factor 2	6	6	19	4858	11288	-1.34	0.0	0.21	0.0	Chd8 D11Ertd498e Eif3s6 Extl3 Scd2 Tbl1xr1
135	V$E2F_01: E2F	1	1	24	110	16036	-1.34	0.0	1.84	0.14	Tbl1xr1
136	V$ZTA_Q2	9	9	16	5104	11042	-1.35	0.0	0.94	0.0	Arl5 Eif3s6 Grp58 Nfic Pank3 Rpl14 Rps9 Scd2 Tkt
137	V$CREL_01: c-Rel	17	17	8	11743	4403	-1.35	0.0	0.25	0.0	Ankib1 Eif3s6 Extl3 Lasp1 Lta4h Map4k4 Nfat5 Nfic Pank3 Ppp2r4 Prkcz Rpl14 Rps9 Tkt Txndc1 Xist Zfp622
138	V$MTATA_B: Muscle TATA box	11	11	14	7726	8420	-1.36	0.0	0.33	0.0	AW742319 Arl5 Chd8 Extl3 Lasp1 Pank3 Rps9 Tbl1xr1 Tkt Xist Zfp622
139	V$AP1_C: AP-1 binding site	6	6	19	3028	13118	-1.36	0.0	1.13	0.0	Arl5 Grp58 Nfat5 Nfic Pank3 Rpl14
140	V$RFX1_01: X-box binding protein RFX1	10	10	15	7083	9063	-1.36	0.0	0.33	0.0	4732497O03Rik AW742319 Arl5 Grp58 Lasp1 Map4k4 Nfic Pank3 Prkcz Tkt
141	V$USF_01: upstream stimulating factor	4	4	21	1692	14454	-1.37	0.0	1.33	0.0	AW742319 D11Ertd498e Pank3 Xist
142	V$DEC_Q1	19	19	6	11368	4778	-1.37	0.0	1.03	0.0	4732497O03Rik AW742319 Chd8 D11Ertd498e Eif3s6 Extl3 Grp58 Lasp1 Map4k4 Nfat5 Pank3 Ppp2r4 Prkcz Rpl14 Tbl1xr1 Tkt Txndc1 Xist Zfp622
143	V$GATA_C: GATA binding site	11	11	14	7649	8497	-1.37	0.0	0.35	0.0	4732497O03Rik Arl5 Chd8 Eif3s6 Extl3 Lasp1 Pank3 Ppp2r4 Rps9 Scd2 Xist
144	V$PADS_C: Retroviral Poly A downstream element	5	5	20	4198	11948	-1.38	0.0	0.2	0.0	AW742319 D11Ertd498e Lasp1 Pank3 Tkt
145	V$ELK1_01: Elk-1	5	5	20	4194	11952	-1.39	0.0	0.2	0.0	AW742319 Ankib1 Map4k4 Tkt Zfp622
146	V$LEF1TCF1_Q4	13	13	12	7932	8214	-1.39	0.0	0.77	0.0	AW742319 Chd8 D11Ertd498e Extl3 Lasp1 Lta4h Pank3 Ppp2r4 Prkcz Rpl14 Tbl1xr1 Tkt Zfp622
147	V$CREB_02: cAMP-responsive element binding protein	4	4	21	1718	14428	-1.39	0.0	1.3	0.0	AW742319 Lta4h Prkcz Rps9
148	V$NFKB_Q6_01	17	17	8	10317	5829	-1.39	0.0	0.86	0.0	4732497O03Rik Eif3s6 Extl3 Lasp1 Map4k4 Nfat5 Nfic Pank3 Ppp2r4 Prkcz Rpl14 Rps9 Scd2 Tbl1xr1 Txndc1 Xist Zfp622
149	V$TAL1BETAITF2_01: Tal-1beta:ITF-2 heterodimer	3	3	22	1098	15048	-1.39	0.0	1.43	0.03	AW742319 Rpl14 Rps9
150	V$IRF_Q6_01	11	11	14	7518	8628	-1.39	0.0	0.39	0.0	4732497O03Rik AW742319 Ankib1 Eif3s6 Extl3 Lasp1 Lta4h Map4k4 Rpl14 Xist Zfp622
151	V$SOX5_01: Sox-5	12	12	13	7427	8719	-1.4	0.0	0.7	0.0	4732497O03Rik Ankib1 D11Ertd498e Grp58 Lasp1 Map4k4 Pank3 Rpl14 Rps9 Scd2 Txndc1 Zfp622
152	V$AIRE_01	6	6	19	3106	13040	-1.4	0.0	1.06	0.0	Chd8 Lasp1 Lta4h Pank3 Rps9 Txndc1
153	V$SREBP1_Q6	9	9	16	5341	10805	-1.41	0.0	0.79	0.0	Ankib1 Map4k4 Nfat5 Pank3 Ppp2r4 Rpl14 Scd2 Tbl1xr1 Tkt
154	V$PPARG_03: PPAR (peroxisome proliferator-activated receptor gamma)	9	9	16	6308	9838	-1.41	0.0	0.37	0.0	Chd8 D11Ertd498e Grp58 Lasp1 Ppp2r4 Scd2 Tkt Txndc1 Zfp622
155	V$GATA1_06: GATA-binding factor 1	8	8	17	4614	11532	-1.41	0.0	0.85	0.0	Chd8 D11Ertd498e Eif3s6 Extl3 Lasp1 Ppp2r4 Scd2 Tbl1xr1
156	V$HNF4ALPHA_Q6	8	8	17	5751	10395	-1.41	0.0	0.33	0.0	4732497O03Rik Eif3s6 Extl3 Grp58 Lasp1 Lta4h Rps9 Scd2
157	V$SMAD3_Q6	15	15	10	9323	6823	-1.41	0.0	0.71	0.0	AW742319 Ankib1 Arl5 D11Ertd498e Eif3s6 Extl3 Grp58 Map4k4 Pank3 Ppp2r4 Prkcz Rpl14 Tkt Txndc1 Xist
158	V$OCT1_06: octamer-binding factor 1	14	14	11	8874	7272	-1.42	0.0	0.61	0.0	AW742319 Ankib1 Arl5 Chd8 Eif3s6 Extl3 Grp58 Pank3 Rpl14 Rps9 Scd2 Tbl1xr1 Xist Zfp622
159	V$VMW65_Q6	11	11	14	6951	9195	-1.42	0.0	0.62	0.0	Ankib1 Chd8 Eif3s6 Grp58 Nfat5 Pank3 Rps9 Scd2 Tbl1xr1 Tkt Txndc1
160	V$COMP1_01: COMP1	15	15	10	10017	6129	-1.42	0.0	0.41	0.0	4732497O03Rik AW742319 Ankib1 Chd8 D11Ertd498e Eif3s6 Extl3 Grp58 Lasp1 Lta4h Map4k4 Nfic Prkcz Rps9 Zfp622
161	V$VMYB_01: v-Myb	17	17	8	11513	4633	-1.42	0.0	0.32	0.0	4732497O03Rik Ankib1 Chd8 D11Ertd498e Eif3s6 Extl3 Lasp1 Lta4h Nfat5 Nfic Ppp2r4 Prkcz Rps9 Tbl1xr1 Tkt Txndc1 Xist
162	V$SOX9_B1: SOX (SRY-related HMG box)	14	14	11	8980	7166	-1.43	0.0	0.57	0.0	4732497O03Rik Ankib1 D11Ertd498e Grp58 Lasp1 Map4k4 Pank3 Rpl14 Rps9 Scd2 Tkt Txndc1 Xist Zfp622
163	V$WHN_B: winged-helix factor nude	7	7	18	3909	12237	-1.43	0.0	0.91	0.0	Ankib1 Arl5 D11Ertd498e Lasp1 Prkcz Tbl1xr1 Txndc1
164	V$NFKB_C: NF-kappaB binding site	2	2	23	560	15586	-1.44	0.0	1.54	0.03	Lasp1 Nfic
165	V$NKX25_02: homeo domain factor Nkx-2.5/Csx, tinman homolog	10	10	15	6557	9589	-1.44	0.0	0.51	0.0	4732497O03Rik AW742319 Chd8 Eif3s6 Grp58 Lta4h Nfat5 Pank3 Rpl14 Rps9
166	V$HFH8_01: HNF-3/Fkh Homolog-8	2	2	23	2421	13725	-1.44	0.0	0.1	0.0	Arl5 Lasp1
167	V$ACAAT_B: Avian C-type CCAAT box	3	3	22	1137	15009	-1.44	0.0	1.36	0.0	AW742319 Grp58 Pank3
168	V$PIT1_Q6	18	18	7	12180	3966	-1.45	0.0	0.3	0.0	4732497O03Rik AW742319 Ankib1 Arl5 Chd8 Eif3s6 Extl3 Lta4h Map4k4 Nfat5 Pank3 Rpl14 Rps9 Scd2 Tkt Txndc1 Xist Zfp622
169	V$CETS1P54_01: c-Ets-1(p54)	16	16	9	10500	5646	-1.45	0.0	0.46	0.0	4732497O03Rik AW742319 Ankib1 Arl5 Grp58 Lta4h Nfat5 Pank3 Ppp2r4 Prkcz Rpl14 Rps9 Scd2 Tbl1xr1 Tkt Zfp622
170	V$TCF1P_Q6	16	16	9	10588	5558	-1.45	0.0	0.43	0.0	AW742319 Ankib1 Arl5 Chd8 Eif3s6 Extl3 Lasp1 Map4k4 Nfat5 Ppp2r4 Prkcz Rps9 Scd2 Txndc1 Xist Zfp622
171	V$NFY_Q6: nuclear factor Y (Y-box binding factor)	9	9	16	5689	10457	-1.46	0.0	0.61	0.0	D11Ertd498e Grp58 Nfic Prkcz Rpl14 Rps9 Scd2 Tkt Xist
172	V$MEF2_02: myogenic MADS factor MEF-2	3	3	22	1171	14975	-1.47	0.0	1.3	0.0	Extl3 Nfic Pank3
173	V$OCT1_02: octamer factor 1	8	8	17	5428	10718	-1.48	0.0	0.44	0.0	Ankib1 Chd8 Extl3 Map4k4 Pank3 Ppp2r4 Tkt Zfp622
174	V$CREB_Q2_01	7	7	18	4947	11199	-1.48	0.0	0.38	0.0	4732497O03Rik AW742319 Lta4h Ppp2r4 Rpl14 Rps9 Xist
175	V$CMYB_01: c-Myb	6	6	19	3311	12835	-1.48	0.0	0.9	0.0	Arl5 Chd8 Lasp1 Nfic Ppp2r4 Prkcz
176	V$FOXO4_01: fork head box O4	17	17	8	11139	5007	-1.48	0.0	0.45	0.0	4732497O03Rik Ankib1 Arl5 Chd8 Eif3s6 Extl3 Grp58 Lasp1 Lta4h Map4k4 Ppp2r4 Prkcz Rpl14 Rps9 Tbl1xr1 Txndc1 Zfp622
177	V$CDPCR3HD_01: cut-like homeodomain protein	8	8	17	5135	11011	-1.48	0.0	0.57	0.0	Ankib1 Arl5 Extl3 Rpl14 Scd2 Tbl1xr1 Tkt Zfp622
178	V$MMEF2_Q6: myocyte enhancer factor	8	8	17	5293	10853	-1.48	0.0	0.5	0.0	4732497O03Rik Ankib1 Arl5 Lasp1 Nfat5 Prkcz Rps9 Txndc1
179	V$OSF2_Q6	17	17	8	10778	5368	-1.48	0.0	0.61	0.0	4732497O03Rik AW742319 Ankib1 Chd8 D11Ertd498e Eif3s6 Extl3 Lta4h Map4k4 Nfat5 Nfic Pank3 Rps9 Scd2 Tkt Txndc1 Xist
180	V$AP1_Q2: activator protein 1	17	17	8	10929	5217	-1.49	0.0	0.54	0.0	4732497O03Rik Ankib1 Arl5 Chd8 D11Ertd498e Extl3 Map4k4 Nfat5 Nfic Pank3 Ppp2r4 Rpl14 Rps9 Scd2 Txndc1 Xist Zfp622
181	V$BACH2_01: BTB and CNC homolog 2	17	17	8	11002	5144	-1.49	0.0	0.51	0.0	4732497O03Rik Ankib1 Arl5 Chd8 Grp58 Lasp1 Nfat5 Nfic Pank3 Ppp2r4 Rpl14 Rps9 Scd2 Tkt Txndc1 Xist Zfp622
182	V$HIF1_Q5: hypoxia-inducible factor 1	4	4	21	1864	14282	-1.49	0.0	1.12	0.0	D11Ertd498e Extl3 Lta4h Rpl14
183	V$E12_Q6	7	7	18	4212	11934	-1.5	0.0	0.71	0.0	Ankib1 Eif3s6 Grp58 Ppp2r4 Tbl1xr1 Tkt Zfp622
184	V$EVI1_04: ectopic viral integration site 1 encoded factor	18	18	7	11968	4178	-1.5	0.0	0.37	0.0	4732497O03Rik Ankib1 Arl5 Chd8 Eif3s6 Extl3 Grp58 Lasp1 Lta4h Map4k4 Nfat5 Pank3 Rps9 Scd2 Tkt Txndc1 Xist Zfp622
185	V$HNF3ALPHA_Q6	20	20	5	13543	2603	-1.51	0.0	0.23	0.0	4732497O03Rik AW742319 Ankib1 Arl5 Chd8 Extl3 Grp58 Lasp1 Lta4h Map4k4 Nfat5 Nfic Ppp2r4 Prkcz Rpl14 Rps9 Tkt Txndc1 Xist Zfp622
186	V$CREB_Q4_01	7	7	18	4705	11441	-1.51	0.0	0.47	0.0	4732497O03Rik AW742319 Lta4h Ppp2r4 Rpl14 Rps9 Xist
187	V$GFI1_01: growth factor independence 1	7	7	18	4711	11435	-1.51	0.0	0.47	0.0	Arl5 Lasp1 Lta4h Map4k4 Rps9 Tkt Zfp622
188	V$CREBATF_Q6	7	7	18	4672	11474	-1.52	0.0	0.49	0.0	AW742319 Grp58 Lta4h Ppp2r4 Prkcz Rps9 Xist
189	V$SRF_Q5_01	7	7	18	4691	11455	-1.52	0.0	0.48	0.0	AW742319 Nfic Prkcz Rps9 Tkt Txndc1 Xist
190	V$NFY_01: nuclear factor Y (Y-box binding factor)	6	6	19	3441	12705	-1.52	0.0	0.8	0.0	Grp58 Prkcz Rpl14 Rps9 Scd2 Tkt
191	V$MYCMAX_01: c-Myc:Max heterodimer	1	1	24	141	16005	-1.53	0.0	1.62	0.03	D11Ertd498e
192	V$NFE2_01: NF-E2 p45	2	2	23	2296	13850	-1.54	0.0	0.12	0.0	Pank3 Rpl14
193	V$PEBP_Q6	6	6	19	4169	11977	-1.55	0.0	0.42	0.0	4732497O03Rik Lta4h Nfic Rps9 Tkt Xist
194	V$ARP1_01: apolipoprotein AI regulatory protein 1	1	1	24	1715	14431	-1.55	0.0	0.06	0.0	Scd2
195	V$IRF_Q6	6	6	19	4092	12054	-1.56	0.0	0.45	0.0	4732497O03Rik AW742319 Ankib1 Extl3 Lasp1 Xist
196	V$PAX9_B: zebrafish Pax-9 binding sites	6	6	19	3654	12492	-1.56	0.0	0.67	0.0	Ankib1 Grp58 Lasp1 Map4k4 Ppp2r4 Rpl14
197	V$GCM_Q2	5	5	20	3679	12467	-1.58	0.0	0.35	0.0	Eif3s6 Lasp1 Map4k4 Prkcz Tkt
198	V$NFKB_Q6: NF-kappaB	4	4	21	2026	14120	-1.59	0.0	0.95	0.0	Lasp1 Pank3 Xist Zfp622
199	V$TAL1ALPHAE47_01: Tal-1alpha:E47 heterodimer	3	3	22	1306	14840	-1.61	0.0	1.11	0.0	AW742319 Rpl14 Rps9
200	V$NKX3A_01: NK class homeobox factor 3A	4	4	21	3192	12954	-1.61	0.0	0.28	0.0	Arl5 Eif3s6 Extl3 Xist
201	V$FXR_IR1_Q6	1	1	24	153	15993	-1.61	0.0	1.55	0.03	Eif3s6
202	V$CDPCR1_01: cut-like homeodomain protein	20	20	5	12627	3519	-1.61	0.0	0.64	0.0	4732497O03Rik AW742319 Ankib1 Arl5 Chd8 D11Ertd498e Eif3s6 Extl3 Lasp1 Lta4h Nfat5 Nfic Pank3 Rpl14 Rps9 Scd2 Tbl1xr1 Tkt Xist Zfp622
203	V$ATF_01: activating transcription factor	1	1	24	1651	14495	-1.61	0.0	0.07	0.0	Rps9
204	V$STAT_01: signal transducers and activators of transcription	5	5	20	3052	13094	-1.62	0.0	0.65	0.0	D11Ertd498e Lasp1 Lta4h Nfic Rps9
205	V$MAX_01: Max	2	2	23	665	15481	-1.62	0.0	1.29	0.0	AW742319 D11Ertd498e
206	V$MYOGNF1_01: myogenin / nuclear factor 1 or related factors	5	5	20	3444	12702	-1.62	0.0	0.44	0.0	Extl3 Lasp1 Pank3 Prkcz Txndc1
207	V$IPF1_Q4	5	5	20	3384	12762	-1.63	0.0	0.47	0.0	Chd8 Eif3s6 Lasp1 Rpl14 Scd2
208	V$GATA1_05: GATA-binding factor 1	3	3	22	2637	13509	-1.64	0.0	0.22	0.0	D11Ertd498e Scd2 Txndc1
209	V$AP1_Q4: activator protein 1	21	21	4	13150	2996	-1.66	0.0	0.71	0.0	4732497O03Rik AW742319 Ankib1 Arl5 Chd8 D11Ertd498e Extl3 Grp58 Lasp1 Map4k4 Nfat5 Nfic Pank3 Ppp2r4 Rpl14 Rps9 Scd2 Tkt Txndc1 Xist Zfp622
210	V$NFKAPPAB50_01: NF-kappaB (p50)	2	2	23	694	15452	-1.68	0.0	1.23	0.0	4732497O03Rik Rpl14
211	V$FREAC4_01: Fork head RElated ACtivator-4	1	1	24	173	15973	-1.68	0.0	1.44	0.03	Arl5
212	V$EGR1_01: Egr-1/Krox-24/NGFI-A immediate-early gene product	1	1	24	171	15975	-1.69	0.0	1.45	0.03	4732497O03Rik
213	V$ZID_01: zinc finger with interaction domain	4	4	21	2382	13764	-1.7	0.0	0.66	0.0	Ankib1 Grp58 Rps9 Xist
214	V$COUP_01: COUP:HNF-4 heterodimer	4	4	21	2418	13728	-1.71	0.0	0.64	0.0	4732497O03Rik Eif3s6 Lasp1 Scd2
215	V$CREB_Q2: cAMP-response element-binding protein	3	3	22	1455	14691	-1.71	0.0	0.93	0.0	Grp58 Rps9 Xist
216	V$STAF_02: Se-Cys tRNA gene transcription activating factor	4	4	21	2749	13397	-1.71	0.0	0.45	0.0	Lta4h Nfat5 Pank3 Tbl1xr1
217	V$SF1_Q6	4	4	21	2481	13665	-1.72	0.0	0.6	0.0	D11Ertd498e Lasp1 Scd2 Tkt
218	V$AREB6_03: AREB6 (Atp1a1 regulatory element binding factor 6)	4	4	21	2497	13649	-1.72	0.0	0.59	0.0	Ankib1 Eif3s6 Nfic Prkcz
219	V$XFD1_01: Xenopus fork head domain factor 1	4	4	21	2675	13471	-1.72	0.0	0.49	0.0	4732497O03Rik Ankib1 Pank3 Rpl14
220	V$PAX5_01: B-cell-specific activating protein	1	1	24	1519	14627	-1.75	0.0	0.09	0.0	Map4k4
221	V$FOXD3_01: fork head box D3	22	22	3	13835	2311	-1.78	0.0	0.67	0.0	4732497O03Rik AW742319 Ankib1 Arl5 Chd8 D11Ertd498e Eif3s6 Extl3 Grp58 Lasp1 Lta4h Nfat5 Nfic Pank3 Ppp2r4 Prkcz Rpl14 Rps9 Tkt Txndc1 Xist Zfp622
222	V$CREB_01: cAMP-responsive element binding protein	1	1	24	1472	14674	-1.79	0.0	0.1	0.0	Rps9
223	V$DR4_Q2: direct repeat 4	22	22	3	13903	2243	-1.8	0.0	0.63	0.0	4732497O03Rik AW742319 Ankib1 Arl5 Chd8 Eif3s6 Extl3 Grp58 Lasp1 Lta4h Map4k4 Nfat5 Nfic Pank3 Ppp2r4 Prkcz Rps9 Scd2 Tbl1xr1 Tkt Xist Zfp622
224	V$AMEF2_Q6: myocyte enhancer factor	3	3	22	1679	14467	-1.8	0.0	0.71	0.0	4732497O03Rik Ankib1 Zfp622
225	V$ATF3_Q6: activating transcription factor 3	3	3	22	1693	14453	-1.81	0.0	0.7	0.0	Grp58 Prkcz Rps9
226	V$TANTIGEN_B: Major T-antigen binding sites	3	3	22	1793	14353	-1.82	0.0	0.62	0.0	Chd8 Pank3 Zfp622
227	V$E2F4DP2_01: E2F-4:DP-2 heterodimer	3	3	22	1838	14308	-1.83	0.0	0.59	0.0	Lasp1 Tbl1xr1 Txndc1
228	V$S8_01: S8	1	1	24	1434	14712	-1.83	0.0	0.1	0.0	Txndc1
229	V$XFD3_01: Xenopus fork head domain factor 3	3	3	22	1933	14213	-1.83	0.0	0.53	0.0	Ankib1 Arl5 Rpl14
230	V$VBP_01: PAR-type chicken vitellogenin promoter-binding protein	1	1	24	1397	14749	-1.87	0.0	0.11	0.0	Ankib1
231	V$TAL1BETAE47_01: Tal-1beta:E47 heterodimer	2	2	23	897	15249	-1.88	0.0	0.9	0.0	Rpl14 Rps9
232	V$R_01: Epstein-Barr virus transcription factor R	1	1	24	238	15908	-1.91	0.0	1.17	0.0	Nfat5
233	V$RREB1_01: Ras-responsive element binding protein 1	1	1	24	1344	14802	-1.91	0.0	0.12	0.0	Xist
234	V$OCT1_Q6: octamer factor 1	24	24	1	14808	1338	-1.91	0.0	0.98	0.0	4732497O03Rik AW742319 Ankib1 Arl5 Chd8 D11Ertd498e Eif3s6 Extl3 Grp58 Lasp1 Lta4h Map4k4 Nfat5 Nfic Pank3 Ppp2r4 Prkcz Rpl14 Rps9 Scd2 Tkt Txndc1 Xist Zfp622
235	V$HNF6_Q6	2	2	23	1642	14504	-1.93	0.0	0.3	0.0	AW742319 Nfat5
236	V$IK3_01: Ikaros 3	2	2	23	1622	14524	-1.93	0.0	0.31	0.0	4732497O03Rik Nfic
237	V$EVI1_05: ectopic viral integration site 1 encoded factor	2	2	23	1014	15132	-1.94	0.0	0.75	0.0	Extl3 Lta4h
238	V$OLF1_01: olfactory neuron-specific factor	2	2	23	1572	14574	-1.95	0.0	0.34	0.0	Nfat5 Pank3
239	V$CREB_Q4: cAMP-response element binding protein	1	1	24	1307	14839	-1.95	0.0	0.13	0.0	Rps9
240	V$HOGNESS_B: Imperfect Hogness /Goldberg Box	2	2	23	1043	15103	-1.95	0.0	0.72	0.0	Chd8 Prkcz
241	V$SRF_Q4	1	1	24	1295	14851	-1.96	0.0	0.13	0.0	Nfic
242	V$OCT_C: Octamer binding site	2	2	23	1075	15071	-1.96	0.0	0.69	0.0	4732497O03Rik Extl3
243	V$E2F1DP2_01: E2F-1:DP-2 heterodimer	2	2	23	1099	15047	-1.97	0.0	0.66	0.0	Tbl1xr1 Txndc1
244	V$XBP1_01: X-box-binding protein 1	2	2	23	1440	14706	-1.99	0.0	0.41	0.0	AW742319 Lta4h
245	V$MTF1_Q4	2	2	23	1173	14973	-1.99	0.0	0.6	0.0	Lta4h Tbl1xr1
246	V$AP4_01: activator protein 4	2	2	23	1400	14746	-1.99	0.0	0.43	0.0	Tbl1xr1 Tkt
247	V$GABP_B: GA binding protein	2	2	23	1372	14774	-1.99	0.0	0.45	0.0	Nfat5 Pank3
248	V$ATATA_B: Avian C-type TATA box	2	2	23	1226	14920	-1.99	0.0	0.55	0.0	Eif3s6 Xist
249	V$AR_01: androgen receptor	2	2	23	1241	14905	-1.99	0.0	0.54	0.0	Extl3 Rpl14
250	V$FXR_Q3	1	1	24	273	15873	-2.0	0.0	1.06	0.0	Eif3s6
251	V$STAF_01: Se-Cys tRNA gene transcription activating factor	1	1	24	310	15836	-2.06	0.0	0.95	0.0	Lta4h
252	V$TEL2_Q6	1	1	24	1128	15018	-2.08	0.0	0.18	0.0	Pank3
253	V$PBX_Q3	25	25	0	15412	734	-2.1	0.0	1.16	0.0	4732497O03Rik AW742319 Ankib1 Arl5 Chd8 D11Ertd498e Eif3s6 Extl3 Grp58 Lasp1 Lta4h Map4k4 Nfat5 Nfic Pank3 Ppp2r4 Prkcz Rpl14 Rps9 Scd2 Tbl1xr1 Tkt Txndc1 Xist Zfp622
254	V$OCT1_05: octamer-binding factor 1	1	1	24	1096	15050	-2.1	0.0	0.19	0.0	4732497O03Rik
255	V$SRF_Q6: serum response factor	1	1	24	1024	15122	-2.15	0.0	0.22	0.0	Nfic
256	V$CREBP1_Q2: CRE-binding protein 1	1	1	24	1020	15126	-2.16	0.0	0.22	0.0	Rps9
257	V$PAX_Q6	25	25	0	15446	700	-2.16	0.0	1.11	0.0	4732497O03Rik AW742319 Ankib1 Arl5 Chd8 D11Ertd498e Eif3s6 Extl3 Grp58 Lasp1 Lta4h Map4k4 Nfat5 Nfic Pank3 Ppp2r4 Prkcz Rpl14 Rps9 Scd2 Tbl1xr1 Tkt Txndc1 Xist Zfp622
258	V$E2F_02: E2F	1	1	24	379	15767	-2.17	0.0	0.8	0.0	Tbl1xr1
259	V$E2F_Q3: E2F	1	1	24	379	15767	-2.17	0.0	0.8	0.0	Tbl1xr1
260	V$E2F4DP1_01: E2F-4:DP-1 heterodimer	1	1	24	379	15767	-2.17	0.0	0.8	0.0	Tbl1xr1
261	V$HEN1_01: HEN1	1	1	24	382	15764	-2.18	0.0	0.8	0.0	Prkcz
262	V$ALPHACP1_01	1	1	24	415	15731	-2.19	0.0	0.74	0.0	Scd2
263	V$T3R_01: viral homolog of thyroid hormone receptor alpha1	1	1	24	422	15724	-2.2	0.0	0.72	0.0	Prkcz
264	V$NFKAPPAB65_01: NF-kappaB (p65)	1	1	24	939	15207	-2.21	0.0	0.25	0.0	Lasp1
265	V$AR_Q2: androgen receptor	1	1	24	916	15230	-2.22	0.0	0.26	0.0	Pank3
266	V$HNF4_01: hepatic nuclear factor 4	25	25	0	15497	649	-2.23	0.0	1.02	0.0	4732497O03Rik AW742319 Ankib1 Arl5 Chd8 D11Ertd498e Eif3s6 Extl3 Grp58 Lasp1 Lta4h Map4k4 Nfat5 Nfic Pank3 Ppp2r4 Prkcz Rpl14 Rps9 Scd2 Tbl1xr1 Tkt Txndc1 Xist Zfp622
267	V$ICSBP_Q6	1	1	24	869	15277	-2.23	0.0	0.29	0.0	Arl5
268	V$COUP_DR1_Q6	1	1	24	474	15672	-2.23	0.0	0.64	0.0	Lasp1
269	V$MAF_Q6	1	1	24	467	15679	-2.23	0.0	0.65	0.0	Rpl14
270	V$OCT1_01: octamer factor 1	1	1	24	476	15670	-2.24	0.0	0.64	0.0	4732497O03Rik
271	V$NERF_Q2: new ets-related factor 1a	1	1	24	815	15331	-2.24	0.0	0.32	0.0	Pank3
272	V$STRA13_01	1	1	24	479	15667	-2.24	0.0	0.64	0.0	Ppp2r4
273	V$ATF_B: ATF binding site	1	1	24	496	15650	-2.25	0.0	0.61	0.0	Rps9
274	V$E4BP4_01: E4BP4	1	1	24	617	15529	-2.28	0.0	0.47	0.0	Ankib1
275	V$GRE_C: Glucocorticoid response element	1	1	24	599	15547	-2.28	0.0	0.49	0.0	Rpl14
276	V$ARNT_02: AhR nuclear translocator homodimers	1	1	24	564	15582	-2.28	0.0	0.53	0.0	Xist
277	V$SREBP1_01: sterol regulatory element-binding protein 1	1	1	24	613	15533	-2.29	0.0	0.48	0.0	AW742319
278	V$CREBP1CJUN_01: CRE-binding protein 1:c-Jun heterodimer	1	1	24	633	15513	-2.29	0.0	0.46	0.0	Rps9
279	V$GATA4_Q3	25	25	0	15832	314	-2.77	0.0	0.49	0.0	4732497O03Rik AW742319 Ankib1 Arl5 Chd8 D11Ertd498e Eif3s6 Extl3 Grp58 Lasp1 Lta4h Map4k4 Nfat5 Nfic Pank3 Ppp2r4 Prkcz Rpl14 Rps9 Scd2 Tbl1xr1 Tkt Txndc1 Xist Zfp622
