# Supplementary material for: A genomic analysis of mouse models of breast cancer reveals molecular features of mouse models and relationships to human breast cancer
Source: Breast Cancer Res. 2014 Jun 5;16(3):R59. doi: 10.1186/bcr3672 (PMC4078930; doi:10.1186/bcr3672)
Supplement: Additional file 3 — Fold change values organized by mouse tumor model type comparing the mouse model to normal mammary gland. [file bcr3672-S3.zip › Additional_File_3/DMBA_vs_NMLmammary/AdditionalFile64_DMBA_vs_NMLmammary/DMBA_VS_NMLmammary_SAM.txt]

Current settings
Input parameters
Data type?								Two class unpaired
Array or Seq data?								array
Arrays centered?								FALSE
Delta								1.521531431
Minimum fold change								0
Test statistic								standard
Are data are log scale?								TRUE
Number of permutations								100
Input percentile for exchangeability factor s0								Automatic choice
Number of neighbors for KNN								10
Seed for Random number generator								17873781
Computed values
Estimate of pi0 (proportion of null genes)								0.617
s0 percentile								0
False Discovery Rate (%)								0
List of Significant Genes for Delta = 1.522
Positive genes (409) Upregulated in DMBA induced tumors compared to NML mammary gland
	Row	Gene ID	Gene Name	Score(d)	Numerator(r)	Denominator(s+s0)	Fold Change	q-value(%)
	1522	1417347_at	5.777018804	6.506949353	2.173519497	0.334030492	4.511225793	0
	117	1415834_at	7.511862662	6.463336532	2.059394244	0.318627111	4.168112578	0
	3383	1419394_s_at	6.607931412	6.417282151	4.003301163	0.623831253	16.03665298	0
	12547	1438926_at	7.574783826	5.617591751	2.253680889	0.401182747	4.768980516	0
	1521	1417346_at	6.398973471	5.594870328	1.977348882	0.353421754	3.937688211	0
	3664	1419709_at	1.174954096	5.586206323	2.914069762	0.521654517	7.537414656	0
	7550	1424594_at	3.572847098	5.584296608	2.554442051	0.45743309	5.874402222	0
	5597	1422308_a_at	3.676078303	5.491611594	2.593652907	0.472293581	6.03625146	0
	15944	1451976_s_at	5.561423265	5.413267805	1.435686823	0.265216294	2.70510918	0
	13701	1449133_at	3.918223297	5.328426712	2.861055099	0.536941813	7.265464819	0
	8822	1426224_x_at	5.623416396	5.313743505	1.441281296	0.27123652	2.715619398	0
	4051	1420502_at	8.039874899	5.284829847	1.550769537	0.293437931	2.929733702	0
	16552	1453392_at	5.205510181	5.23210791	1.859548565	0.355410973	3.628940907	0
	4290	1420771_at	2.656635092	5.229693404	2.49001341	0.476129902	5.617831719	0
	8467	1425770_at	5.733135325	5.159650444	1.33244667	0.258243593	2.518293911	0
	12703	1440192_at	5.206693514	5.140995036	1.851907557	0.360223564	3.6097716	0
	16505	1453092_at	6.120385692	5.130589988	3.345522248	0.652073593	10.16488683	0
	6650	1423542_at	2.413747958	5.118958002	2.879612387	0.56253878	7.359523636	0
	13373	1448756_at	6.229825376	5.037524583	3.37126507	0.669230495	10.34789252	0
	9720	1427500_at	7.624747018	4.966518457	1.322869732	0.266357559	2.501632266	0
	16978	1455615_at	5.753416456	4.925096155	1.266610314	0.257174738	2.405956092	0
	15742	1451698_at	3.092973886	4.92249688	2.249984216	0.457081898	4.756776417	0
	2581	1418499_a_at	5.954991559	4.919328373	1.913810496	0.389038981	3.768030116	0
	16546	1453324_at	6.58392255	4.860200662	1.375801613	0.283075064	2.59512065	0
	12831	1448158_at	6.28402078	4.812894811	2.011140545	0.417865053	4.031007716	0
	15325	1451191_at	8.59675269	4.777845985	2.785034195	0.582905812	6.892532644	0
	15618	1451546_s_at	5.153171036	4.771953494	1.633657297	0.342345603	3.102986235	0
	8212	1425416_s_at	3.729861159	4.727585916	2.040575146	0.431631531	4.114095107	0
	1501	1417323_at	3.755157396	4.664704485	1.994924468	0.427663633	3.985952362	0
	3594	1419627_s_at	7.783102126	4.653602429	2.447571901	0.525952085	5.454972416	0
	13817	1449265_at	9.253707655	4.64747799	1.613935313	0.347271212	3.060856294	0
	15854	1451843_a_at	6.32349131	4.635744841	1.799894124	0.388264278	3.481946713	0
	2568	1418483_a_at	6.532116435	4.591913263	1.673908812	0.364534066	3.190779275	0
	16599	1453683_a_at	6.088897509	4.586079629	1.517342838	0.330858372	2.862633228	0
	3711	1419764_at	4.993954967	4.585143877	2.180369394	0.475529111	4.532695964	0
	12762	1448041_at	6.285023762	4.563674401	1.159504182	0.254072504	2.233806442	0
	1016	1416798_a_at	5.013496601	4.562782242	1.225759796	0.268643063	2.338785896	0
	8611	1425951_a_at	7.614176129	4.550234203	2.41979554	0.531795822	5.350951823	0
	10762	1431691_a_at	7.0377215	4.536392776	1.428467567	0.314890627	2.691606607	0
	15972	1452008_at	5.731812491	4.533995571	1.495741315	0.329894746	2.820090214	0
	6722	1423627_at	4.227102183	4.517115991	1.268854681	0.280899291	2.409701894	0
	4216	1420686_at	2.884530734	4.509472565	1.977407756	0.438500895	3.937848904	0
	15845	1451832_at	5.702643313	4.48476544	1.178814902	0.26284873	2.263907325	0
	12764	1448043_x_at	6.277736131	4.473153251	1.13074344	0.252784418	2.189715502	0
	8493	1425801_x_at	6.724908117	4.46228781	1.15391777	0.258593309	2.225173408	0
	1921	1417777_at	6.875305803	4.453939962	1.520878701	0.341468164	2.869657784	0
	16811	1454833_at	6.387367689	4.443934542	1.623307653	0.36528613	3.080805605	0
	15973	1452009_at	5.714263053	4.417365492	1.481535327	0.335388894	2.792457506	0
	213	1415944_at	6.357428761	4.41571006	1.920431827	0.43490895	3.785363452	0
	11578	1435508_x_at	6.016706554	4.409357386	1.495339688	0.339128711	2.819305248	0
	7853	1424966_at	5.36701809	4.403347707	1.555649201	0.35328784	2.939659792	0
	2003	1417863_at	3.817262116	4.380001095	1.17570031	0.268424661	2.259025114	0
	12047	1437279_x_at	6.492974829	4.378444168	1.936813332	0.442351954	3.828590425	0
	177	1415905_at	3.901148195	4.360234973	1.684174795	0.386257806	3.213565316	0
	6084	1422867_at	3.345880989	4.353860755	2.220692513	0.51005134	4.661171234	0
	8466	1425769_x_at	5.817898134	4.342303152	1.114253083	0.256604167	2.164829018	0
	16431	1452732_at	1.433928905	4.319415457	2.631769729	0.609288399	6.197858119	0
	12763	1448042_s_at	6.196311818	4.309027167	1.077994235	0.250171139	2.111098999	0
	11604	1435655_at	8.346478554	4.289060094	1.409298984	0.328579911	2.656080705	0
	13530	1448932_at	3.219801682	4.267270458	2.917998515	0.683809134	7.557968546	0
	14772	1450532_at	3.829025252	4.257018146	1.905090117	0.4475175	3.745322932	0
	8102	1425272_at	5.038003163	4.253471728	1.099827098	0.258571625	2.143290043	0
	13576	1448982_at	3.744790869	4.235804705	2.378426941	0.561505335	5.199694782	0
	9262	1426808_at	8.434376491	4.231078202	1.684407054	0.398103503	3.214082707	0
	8103	1425273_s_at	5.052244555	4.212537438	1.072698832	0.254644344	2.103364427	0
	264	1416002_x_at	6.666330565	4.207813922	1.148397619	0.272920248	2.216675546	0
	912	1416686_at	5.526034849	4.191691175	1.45391625	0.346856719	2.739506924	0
	3524	1419549_at	7.41813546	4.186200444	3.090449911	0.738246998	8.5176173	0
	2527	1418441_at	6.034955967	4.185472548	1.721747331	0.41136271	3.298356481	0
	11160	1433928_a_at	8.262423332	4.182811735	1.165862374	0.278726954	2.243672915	0
	13066	1448416_at	8.972510108	4.176942202	1.678350831	0.401813276	3.200618737	0
	3569	1419598_at	8.112322177	4.168496196	2.099725956	0.503713055	4.286279581	0
	11763	1436384_at	7.392046188	4.158342157	1.234751719	0.296933651	2.353408429	0
	15476	1451374_x_at	5.832648908	4.156692102	1.084506868	0.26090623	2.120650492	0
	336	1416076_at	5.756772172	4.143139172	1.563860031	0.37745776	2.956438017	0
	9564	1427257_at	6.330466744	4.132917539	1.735254627	0.419861904	3.329382502	0
	13247	1448612_at	4.51658503	4.132828219	1.597486512	0.386535909	3.026156317	0
	2948	1418917_at	5.241014619	4.131485433	1.080699569	0.261576517	2.115061434	0
	9563	1427256_at	6.498340611	4.130122774	1.775412588	0.429869204	3.42335899	0
	212	1415943_at	6.544864441	4.12148423	1.842660266	0.447086575	3.586707921	0
	5165	1421807_at	2.910968171	4.108471808	1.929896105	0.469735755	3.810277586	0
	913	1416687_at	5.623915993	4.108021893	1.428221356	0.347666442	2.691147295	0
	12875	1448205_at	5.860065602	4.105719299	1.561879151	0.380415473	2.952381491	0
	3642	1419684_at	7.9011557	4.082751756	1.855615409	0.45450116	3.619060961	0
	11737	1436242_a_at	6.128897436	4.075140889	1.060497374	0.260235757	2.085650433	0
	11717	1436144_at	5.220582087	4.064164275	1.044901564	0.257101213	2.063225578	0
	1767	1417608_a_at	8.527788427	4.062573123	1.027138123	0.252829449	2.0379775	0
	12970	1448314_at	6.729027211	4.061778986	1.319782158	0.324927122	2.496284138	0
	3610	1419647_a_at	7.595224655	4.046002783	1.561480981	0.385931761	2.951566775	0
	10420	1429457_at	3.727750318	4.045245754	1.671831508	0.413283051	3.186188249	0
	8975	1426410_at	6.304020835	4.029301622	1.087280716	0.269843466	2.124731758	0
	5991	1422760_at	2.1515177	4.011115245	1.544516873	0.385059211	2.917063663	0
	1442	1417256_at	9.269990378	4.010312121	2.812651172	0.701354679	7.025744791	0
	420	1416165_at	7.236179908	4.008116019	1.283034451	0.32010911	2.433502828	0
	16852	1455001_x_at	8.401766161	3.980590554	1.047500391	0.263152006	2.06694556	0
	17356	1459546_s_at	6.519859522	3.975695051	1.419759647	0.357109795	2.675409349	0
	5072	1421694_a_at	6.478013773	3.971052103	1.716558729	0.432267995	3.286515363	0
	9369	1426968_a_at	6.785935376	3.967435707	1.511239287	0.380910845	2.850547984	0
	3570	1419599_s_at	8.275039513	3.960983522	2.027165069	0.511783262	4.076031126	0
	7315	1424306_at	1.566901709	3.955909646	2.203589841	0.557037455	4.606240826	0
	5133	1421766_at	2.375637041	3.955667977	0.793251703	0.200535461	1.732976034	0
	263	1416001_a_at	6.816450256	3.939424802	1.049261038	0.266348792	2.069469574	0
	5839	1422588_at	2.653910104	3.935012306	3.061126491	0.777920437	8.346240488	0
	12028	1437225_x_at	6.421517484	3.932662442	1.427243186	0.362920339	2.689323273	0
	13371	1448754_at	7.33863581	3.93251013	2.023561823	0.514572565	4.065863616	0
	7023	1423969_at	6.274000237	3.930491375	1.213637245	0.308774942	2.319216086	0
	15420	1451308_at	1.677042591	3.925588335	2.125574732	0.54146654	4.363768995	0
	3402	1419413_at	3.853836455	3.925116543	1.093613162	0.278619284	2.134078377	0
	16073	1452131_at	5.629220301	3.911848454	1.129853183	0.288828465	2.188364691	0
	8741	1426117_a_at	5.278255604	3.911241763	1.092511835	0.279326081	2.132449882	0
	3790	1419989_at	4.205651304	3.905377088	0.891095911	0.228171542	1.854584383	0
	3731	1419822_at	6.121418335	3.903308711	1.545466712	0.395937607	2.918984828	0
	12418	1438501_at	6.937868388	3.899875147	1.185526373	0.303990853	2.274463643	0
	15114	1450941_at	8.257393326	3.885597495	0.966019666	0.248615475	1.953443685	0
	12001	1437145_s_at	4.164652853	3.864176887	1.789683372	0.463147372	3.45739005	0
	12587	1439016_x_at	4.316577423	3.863676179	1.321046777	0.341914466	2.49847326	0
	4802	1421375_a_at	9.307725547	3.856884727	1.735630103	0.450008291	3.330249122	0
	14843	1450618_a_at	4.276671863	3.851341663	1.303942979	0.338568502	2.469027626	0
	12189	1437691_at	7.97169369	3.847925379	1.718697235	0.446655552	3.291390575	0
	8325	1425581_s_at	5.416469746	3.847327318	1.070646589	0.278283208	2.100374505	0
	11281	1434328_at	7.216610025	3.844790238	1.22283414	0.318049637	2.334047854	0
	10884	1432139_at	3.509195861	3.843192782	1.137497219	0.295977143	2.199990386	0
	1025	1416807_at	8.419250215	3.839867146	1.144615275	0.298087208	2.210871653	0
	12419	1438502_x_at	7.005322473	3.838809278	1.15015441	0.299612282	2.219376468	0
	3274	1419276_at	6.567982399	3.833871864	1.414753101	0.369014185	2.666141039	0
	2025	1417888_at	2.813194926	3.83217458	1.196435093	0.312207878	2.291726839	0
	9365	1426964_at	8.062307731	3.830369031	1.144305831	0.298745583	2.210397492	0
	8543	1425860_x_at	6.028381435	3.829789668	1.02664821	0.268069085	2.037285557	0
	2022	1417884_at	4.612054836	3.824836315	1.206068936	0.315325634	2.307081446	0
	3588	1419620_at	4.786802938	3.820495481	0.938946137	0.245765541	1.9171273	0
	11735	1436236_x_at	6.761356547	3.81521792	1.071710632	0.280904172	2.101924183	0
	1496	1417318_at	4.444996211	3.812097311	1.153311566	0.302539907	2.224238612	0
	3214	1419209_at	7.351414252	3.811805129	1.994884688	0.523343828	3.985842458	0
	4704	1421256_at	4.988847625	3.808676794	2.080028976	0.546129033	4.228157081	0
	16954	1455485_x_at	8.547472314	3.801383945	0.995312237	0.261828916	1.993511928	0
	14528	1450234_at	6.901857025	3.787533553	1.502260377	0.39663289	2.832862105	0
	450	1416196_at	3.010330979	3.771876241	0.868934934	0.230372069	1.826314131	0
	6653	1423546_at	6.053629444	3.765539822	1.250819767	0.332175419	2.379766074	0
	7470	1424495_a_at	5.946054692	3.755364524	1.019002346	0.271345788	2.026517096	0
	16835	1454940_at	7.231583235	3.751001981	1.042697874	0.277978492	2.060076445	0
	11565	1435429_x_at	7.710383723	3.749032668	0.959487505	0.255929353	1.944618976	0
	6403	1423254_x_at	7.7062299	3.743638041	0.962325892	0.25705634	1.948448625	0
	16137	1452242_at	6.378275966	3.736818746	1.287967097	0.344669406	2.441837335	0
	11034	1433530_at	5.679946821	3.714514654	1.763851024	0.474853699	3.396034286	0
	7166	1424134_at	5.895167286	3.709294749	0.804742538	0.216952977	1.746834026	0
	16753	1454639_x_at	5.784629781	3.708567593	1.750289343	0.471958323	3.36426032	0
	8977	1426414_a_at	7.016538482	3.708305518	1.857022372	0.500773834	3.622592109	0
	11664	1435873_a_at	8.558971639	3.68969035	0.980948576	0.265862033	1.973762737	0
	2740	1418679_at	3.712181197	3.683056906	2.131148919	0.578635892	4.380662044	0
	14896	1450684_at	5.990417009	3.682790771	1.861696629	0.505512462	3.634348152	0
	13500	1448896_at	5.717692928	3.681809822	0.936963062	0.254484372	1.914493898	0
	8583	1425918_at	4.74739592	3.677070218	1.553680976	0.422532311	2.935652038	0
	7167	1424135_at	5.850059489	3.670601745	0.8106462	0.220848312	1.753996903	0
	5535	1422240_s_at	2.371311357	3.667193239	2.336058004	0.637015246	5.049211128	0
	6452	1423306_at	6.706247488	3.667134018	1.546991474	0.421852996	2.922071488	0
	5856	1422607_at	6.14114603	3.665752147	1.854240094	0.505828005	3.61561257	0
	13124	1448480_at	6.759157956	3.65801991	1.09127592	0.298324216	2.130623857	0
	287	1416026_a_at	8.789935404	3.648786383	1.056894753	0.289656517	2.080448756	0
	3988	1420425_at	4.662678194	3.646832937	1.26214673	0.346093926	2.398523757	0
	137	1415857_at	6.884928845	3.645933436	1.86025271	0.510226734	3.63071254	0
	12008	1437169_at	6.38742708	3.645084097	1.112617707	0.30523787	2.162376453	0
	2526	1418440_at	6.331282461	3.636509696	1.610592955	0.442895273	3.053773276	0
	11083	1433670_at	5.270284837	3.635095828	0.956892145	0.263237117	1.941123817	0
	9329	1426908_at	5.61512424	3.635070371	1.03281476	0.284125108	2.046012218	0
	8363	1425625_at	4.135260744	3.632145509	1.019764167	0.280760824	2.02758749	0
	10924	1432360_a_at	4.925394125	3.629571558	1.028359643	0.283328108	2.039703771	0
	15100	1450925_a_at	7.719827537	3.628237026	0.948443183	0.26140607	1.929789092	0
	12190	1437692_x_at	8.105942025	3.627383219	1.455388518	0.401222708	2.742304013	0
	5869	1422623_x_at	6.538608475	3.622027289	1.51815069	0.419143913	2.864236637	0
	12016	1437189_x_at	4.197644927	3.610660459	1.27855801	0.354106409	2.425963778	0
	16971	1455578_x_at	6.54078927	3.610277877	1.501626756	0.415931074	2.831618205	0
	15095	1450920_at	5.831246124	3.607841104	1.150688385	0.318940982	2.220198064	0
	136	1415856_at	6.772909399	3.592450512	1.836878374	0.511316264	3.57236223	0
	12102	1437428_x_at	6.388783982	3.591416305	0.870857756	0.242483099	1.828749863	0
	17448	1460236_at	3.805579751	3.582085146	1.497121942	0.417947056	2.822790269	0
	13822	1449271_a_at	5.496420319	3.581019001	1.051334635	0.293585327	2.072446178	0
	3280	1419282_at	7.361169319	3.576339215	1.84842126	0.516847298	3.601059057	0
	17512	1460324_at	5.248551514	3.574842397	1.125558168	0.314855326	2.181859447	0
	15456	1451350_a_at	6.392429735	3.573537991	0.87764391	0.245595237	1.837372206	0
	6410	1423261_at	5.988733019	3.572062166	2.020294702	0.565582179	4.056666498	0
	6248	1423066_at	5.137449787	3.563061481	1.122802676	0.315123015	2.177696157	0
	6247	1423065_at	5.154204497	3.559829081	1.142488472	0.320939137	2.207614814	0
	8311	1425560_a_at	5.447511516	3.552336838	1.334608652	0.37569879	2.522070584	0
	1089	1416872_at	5.544836846	3.550679795	1.307606976	0.368269473	2.475306158	0
	6592	1423473_at	6.819115281	3.54886841	1.105623393	0.311542516	2.151918431	0
	11878	1436838_x_at	6.886892622	3.547025549	1.123046754	0.316616483	2.178064615	0
	13144	1448501_at	5.5620312	3.54651911	1.298310774	0.366080299	2.459407464	0
	11619	1435725_x_at	8.800811435	3.544202054	1.035168385	0.29207375	2.049352824	0
	6675	1423569_at	8.182039933	3.543704242	1.418393495	0.400257301	2.672877085	0
	4510	1421031_a_at	6.259135343	3.542333685	1.133500852	0.319987035	2.193904689	0
	16196	1452337_at	4.08383329	3.542143155	0.792431123	0.22371516	1.731990628	0
	4243	1420719_at	4.414775215	3.541442243	1.774057681	0.500942147	3.420145451	0
	12362	1438286_at	2.195140494	3.537797775	1.387651934	0.392236081	2.616524802	0
	10970	1432849_at	6.170938555	3.529847827	0.927663532	0.262805531	1.902192868	0
	16916	1455288_at	5.141939554	3.526556112	1.112845091	0.31556143	2.162717293	0
	12009	1437170_x_at	6.47149182	3.522185071	1.041768081	0.295773237	2.058749188	0
	11243	1434198_at	3.780836831	3.519945224	1.700615219	0.483136842	3.25039538	0
	12183	1437684_at	4.193772713	3.518586904	0.900755888	0.255999329	1.867043949	0
	16913	1455284_x_at	6.421633408	3.512395568	0.971959638	0.276722715	1.961503131	0
	10014	1427994_at	5.432124544	3.510523933	1.328021506	0.378297237	2.510581407	0
	3079	1419061_at	5.719372016	3.505688332	1.004986286	0.286673027	2.006924419	0
	13325	1448703_at	7.092380359	3.505411449	1.095532619	0.312526114	2.136919586	0
	11560	1435415_x_at	6.890933294	3.500742142	1.10754558	0.31637451	2.154787468	0
	11472	1435039_a_at	5.866916752	3.484140356	0.927241626	0.26613211	1.901636666	0
	17628	1460609_at	4.350001578	3.483914646	1.261880812	0.362201988	2.398081702	0
	5904	1422660_at	8.452259184	3.474029348	1.006730413	0.289787538	2.009352131	0
	15878	1451885_at	5.822162123	3.472974283	0.942709153	0.271441444	1.922134316	0
	7508	1424543_at	6.01812072	3.463428771	1.128395142	0.325802901	2.186154165	0
	4782	1421350_a_at	2.249417185	3.459057243	1.169486247	0.338093927	2.249315831	0
	3840	1420130_s_at	7.047919438	3.458540329	1.097710523	0.317391275	2.140147933	0
	11346	1434549_at	6.845276766	3.456818148	1.186903517	0.343351448	2.276635799	0
	11681	1435951_at	2.085650862	3.454980139	1.224942871	0.354544113	2.337461934	0
	2112	1417986_at	5.574691151	3.452749032	1.398464534	0.405029303	2.636208601	0
	7006	1423946_at	6.354867788	3.451982823	1.199637164	0.347521186	2.296818991	0
	14856	1450633_at	2.402955208	3.450513634	2.047913981	0.593509894	4.135076389	0
	13765	1449204_at	2.937918618	3.450267507	1.1453457	0.331958521	2.211991282	0
	17594	1460432_a_at	7.054965175	3.447985461	1.432393594	0.415429128	2.69894129	0
	11598	1435627_x_at	6.958274716	3.447355704	1.033896762	0.299910091	2.047547274	0
	2038	1417902_at	5.47521695	3.439909344	0.871927287	0.253473914	1.830106095	0
	13518	1448917_at	6.774377591	3.437131991	0.852490101	0.248023673	1.80561474	0
	3933	1420364_at	3.024028949	3.43674994	2.077781493	0.604577443	4.221575431	0
	6245	1423063_at	5.29993095	3.43479603	1.071218263	0.311872453	2.101206953	0
	2442	1418349_at	6.086162608	3.433712045	1.654028775	0.48170282	3.14711255	0
	14563	1450276_a_at	4.346472589	3.430227021	1.48261209	0.432219815	2.794542449	0
	16918	1455302_at	6.591317228	3.425742783	1.144222891	0.33400724	2.210270422	0
	5838	1422587_at	5.226326688	3.418166184	1.272553213	0.372291207	2.415887397	0
	16364	1452599_s_at	4.619520094	3.416954384	1.04704477	0.306426324	2.066292895	0
	6246	1423064_at	5.230616031	3.416146104	1.076310188	0.315065619	2.108636167	0
	6719	1423623_at	4.834235489	3.408489154	1.004975703	0.294844917	2.006909697	0
	4681	1421228_at	6.119787875	3.408435186	1.333940311	0.391364435	2.520902483	0
	4283	1420764_at	2.543201399	3.406794409	1.438541659	0.422256669	2.710467407	0
	16621	1453815_at	4.692130181	3.399290598	1.149158207	0.338058243	2.217844484	0
	11337	1434523_x_at	7.0160785	3.395921983	1.407230911	0.414388469	2.652275997	0
	15281	1451135_at	6.608221858	3.393308366	0.746486677	0.219987869	1.677702227	0
	15116	1450943_at	6.181624988	3.385373781	0.863746505	0.255140661	1.819757871	0
	14757	1450513_at	6.301864555	3.382279238	1.073828361	0.317486607	2.105011858	0
	4679	1421226_at	5.533016435	3.376445583	1.052591897	0.311745554	2.074253035	0
	13119	1448475_at	7.104326581	3.37630981	1.181969868	0.350077432	2.268863582	0
	12363	1438287_x_at	6.774325056	3.37274306	1.123864116	0.333219607	2.179298951	0
	6600	1423481_at	4.972375952	3.362033644	0.873181152	0.259718148	1.831697355	0
	11400	1434752_at	6.355009221	3.358805798	1.059543791	0.315452531	2.084272329	0
	11836	1436716_at	5.061174951	3.355202649	1.348119824	0.401799821	2.545801304	0
	2156	1418036_at	6.12581829	3.354319814	0.94861322	0.282803451	1.930016552	0
	10007	1427985_at	4.308423483	3.352333259	1.164603457	0.34740086	2.241715907	0
	4687	1421234_at	2.420245719	3.352140128	0.936945301	0.279506603	1.914470328	0
	7159	1424125_at	4.002022346	3.349643153	0.85002516	0.253765885	1.80253236	0
	1288	1417090_at	6.08380343	3.342608147	1.155711605	0.345751447	2.227941892	0
	9440	1427076_at	7.27007899	3.334532311	1.166087309	0.349700408	2.244022761	0
	1283	1417085_at	2.185692487	3.330362443	0.844667278	0.253626232	1.795850529	0
	12520	1438850_at	3.414840328	3.329608125	1.763149147	0.529536534	3.394382503	0
	1853	1417700_at	3.524807136	3.32850708	1.2481816	0.37499743	2.37541832	0
	15648	1451583_a_at	6.116692762	3.323621188	1.058832205	0.318577884	2.083244549	0
	11904	1436900_x_at	6.461308054	3.316124244	0.834815668	0.251744388	1.783629132	0
	1439	1417252_at	6.078888224	3.31371939	0.844637389	0.254891042	1.795813324	0
	3846	1420146_at	3.633377698	3.308967497	0.726623935	0.219592346	1.654762232	0
	12521	1438851_x_at	3.475572969	3.308418807	1.727115583	0.522036563	3.31065249	0
	6634	1423522_at	6.519646579	3.301730602	1.094587646	0.331519369	2.135520349	0
	7425	1424438_a_at	6.476226032	3.301514775	0.804085287	0.243550413	1.746038399	0
	5808	1422552_at	3.592937067	3.299844988	1.414761709	0.428735809	2.666156947	0
	4293	1420774_a_at	4.504689621	3.296190275	1.470956437	0.446259565	2.772056065	0
	2111	1417985_at	5.690549126	3.293213755	1.334325876	0.40517439	2.521576292	0
	16667	1454008_at	4.639710441	3.293187138	1.0271447	0.311899888	2.03798679	0
	12346	1438215_at	7.553228323	3.29262017	0.97571543	0.296334038	1.966616197	0
	4624	1421156_a_at	3.47832955	3.290426706	1.595188846	0.484796955	3.021340633	0
	13230	1448594_at	6.086861987	3.28955841	1.373572001	0.417555133	2.591113121	0
	8442	1425737_at	4.944827031	3.286427073	2.068625169	0.629445024	4.194867288	0
	3310	1419317_x_at	4.120846695	3.285688202	1.143499835	0.348024452	2.209162946	0
	17623	1460581_a_at	7.988704427	3.285591716	0.792876172	0.241319141	1.732525001	0
	16130	1452232_at	5.542788416	3.284238646	1.000483895	0.304631911	2.000670933	0
	735	1416498_at	7.772317059	3.282624552	1.379408869	0.420215241	2.601617503	0
	12650	1439374_x_at	8.005782141	3.279044932	0.877176121	0.267509637	1.83677654	0
	2443	1418350_at	6.192111694	3.272043289	1.629797865	0.498097892	3.094696362	0
	5725	1422460_at	7.024312355	3.264742109	1.015058692	0.310915429	2.02098511	0
	16577	1453570_x_at	5.281068671	3.263241357	0.797106762	0.244268405	1.737612952	0
	13720	1449153_at	8.820702771	3.260866202	1.901325171	0.583073654	3.735561649	0
	3099	1419082_at	3.608029677	3.257910936	2.079224473	0.638207893	4.225799954	0
	9456	1427096_s_at	3.89445	3.251631757	0.959057193	0.294946434	1.944039042	0
	13229	1448593_at	6.16198575	3.250848059	1.3403119	0.412296077	2.532060542	0
	2311	1418207_at	3.824695768	3.249546413	1.424753244	0.438446805	2.684685782	0
	10424	1429497_s_at	6.924029366	3.248640454	1.020851381	0.314239571	2.029116054	0
	12635	1439268_x_at	6.930856225	3.24439736	1.34679691	0.415114661	2.543467942	0
	13490	1448884_at	6.239365485	3.239576313	0.894225468	0.276031611	1.858611794	0
	4322	1420804_s_at	6.487125135	3.238927231	1.622603322	0.500969366	3.079301907	0
	16218	1452365_at	4.795294661	3.23753746	1.114466558	0.344232792	2.165149371	0
	2671	1418599_at	3.642326497	3.229687052	1.621638953	0.502104051	3.077244238	0
	5046	1421662_a_at	6.517315244	3.229352846	0.903083399	0.279648413	1.870058497	0
	185	1415913_at	7.459632012	3.229194247	0.984496998	0.304873886	1.978623337	0
	16815	1454856_x_at	7.609394201	3.227541893	0.935891434	0.289970344	1.913072348	0
	14142	1449694_s_at	4.447110708	3.227238822	0.792075486	0.245434419	1.731563729	0
	2721	1418656_at	7.291083405	3.226423753	1.192427023	0.369581653	2.285368839	0
	8161	1425349_a_at	3.79465617	3.224703034	0.860044474	0.266705016	1.815094264	0
	7141	1424105_a_at	5.074100509	3.221952547	0.879936789	0.273106688	1.840294668	0
	2614	1418540_a_at	5.905830459	3.219533671	1.09981516	0.341606975	2.143272308	0
	6291	1423122_at	6.06834527	3.21444617	1.259048334	0.391684373	2.393378109	0
	14987	1450792_at	9.017454894	3.213883492	1.576477538	0.49052106	2.982407799	0
	2073	1417942_at	2.772995608	3.210089342	1.81451662	0.565254243	3.517417584	0
	16876	1455092_at	6.504775941	3.209940992	0.984327234	0.306649635	1.978390523	0
	3398	1419409_at	2.642212887	3.20943476	1.251892098	0.390066224	2.381535573	0
	11822	1436684_a_at	4.923751605	3.209196311	0.93419437	0.291099166	1.910823295	0
	9511	1427179_at	3.900833413	3.208958546	1.627002284	0.507018791	3.088705422	0
	494	1416243_a_at	7.624594515	3.208028636	0.928443708	0.289412538	1.903221808	0
	11879	1436840_x_at	7.619096355	3.207941463	0.930157801	0.28995473	1.905484405	0
	6652	1423545_a_at	6.768710208	3.202768726	0.967555536	0.30209972	1.955524398	0
	3922	1420350_at	4.648070893	3.202515637	0.981372663	0.306438055	1.974343019	0
	10566	1430549_at	5.227297044	3.195004848	0.797375979	0.249569568	1.737937232	0
	14261	1449909_at	2.533003823	3.194969401	1.320368405	0.413264804	2.497298724	0
	1133	1416920_at	4.913248428	3.189509353	0.749870589	0.235105311	1.68164198	0
	5377	1422053_at	6.590749519	3.188253772	1.421616989	0.445892043	2.678855919	0
	17192	1456266_at	7.956577107	3.185984092	1.026189706	0.32209505	2.036638188	0
	7135	1424099_at	6.253994301	3.182134653	1.192033293	0.374601776	2.284745218	0
	3682	1419728_at	6.224668745	3.182118429	2.268887599	0.713011677	4.819513754	0
	11900	1436893_a_at	6.852695261	3.181546232	1.006895959	0.316480065	2.009582713	0
	7507	1424542_at	7.70278242	3.179498671	1.790010891	0.562985262	3.458175032	0
	13227	1448591_at	11.38677822	3.17878895	1.598927703	0.502999012	3.029180828	0
	4894	1421487_a_at	6.377130228	3.17270463	0.988409574	0.311535327	1.983996629	0
	6728	1423634_at	1.883373114	3.171773507	1.259176934	0.396994593	2.393591461	0
	10720	1431419_at	5.878659157	3.16968029	1.09123744	0.344273662	2.130567028	0
	12492	1438714_at	6.688328271	3.168416601	0.959895408	0.302957448	1.94516887	0
	8821	1426222_s_at	6.11337314	3.166939299	1.088716473	0.343775605	2.126847323	0
	14352	1450014_at	3.872083787	3.162212579	1.582083158	0.500308919	2.994018546	0
	5070	1421691_at	2.83170151	3.161664227	1.314276511	0.415691363	2.486775915	0
	13721	1449154_at	3.525797713	3.161227334	1.613576489	0.510427223	3.060095099	0
	10253	1428645_at	6.734081887	3.159147691	1.20153591	0.380335466	2.299843847	0
	2155	1418035_a_at	6.074181107	3.157317311	0.926428802	0.293422773	1.900565573	0
	13809	1449255_a_at	7.673480334	3.155076821	1.030410436	0.326588066	2.042605275	0
	521	1416270_at	7.2705886	3.149664334	0.599650495	0.190385524	1.515349416	0
	14464	1450150_a_at	7.999682959	3.146981578	0.768643301	0.244247792	1.703666915	0
	2714	1418648_at	4.77051827	3.145226553	1.472459438	0.468156876	2.774945503	0
	4742	1421304_at	4.568491672	3.141783633	1.16115262	0.369583891	2.23636027	0
	1241	1417037_at	5.967664589	3.141224127	0.814894234	0.259419322	1.759169179	0
	4147	1420609_at	6.998316686	3.141209048	0.963505274	0.306730707	1.950042104	0
	6217	1423032_at	4.648272189	3.140535917	0.965723298	0.307502708	1.953042438	0
	12775	1448069_at	4.620243639	3.140455182	1.140820766	0.363266055	2.205064362	0
	12982	1448326_a_at	4.35647815	3.139516233	1.186275815	0.37785306	2.275645473	0
	915	1416689_at	5.749399995	3.139472065	1.087836601	0.346503036	2.125550596	0
	16219	1452366_at	5.084394885	3.138454024	1.077487741	0.343317994	2.110357976	0
	6474	1423332_at	8.537341661	3.137695093	0.758813292	0.241837804	1.692098195	0
	17441	1460227_at	8.844838343	3.134715586	1.659737994	0.529470042	3.159591386	0
	14540	1450250_at	2.451356731	3.132751232	1.32604343	0.423283986	2.507141513	0
	15472	1451369_at	4.648388588	3.126222872	0.799255631	0.255661756	1.740203024	0
	9001	1426447_at	5.488565806	3.120999068	0.680729095	0.218112559	1.602949633	0
	7742	1424829_at	5.885011694	3.118269374	0.855137201	0.274234551	1.808930777	0
	7278	1424265_at	8.145741586	3.117437048	1.863177112	0.597663107	3.638079607	0
	16905	1455245_x_at	8.001947899	3.116462932	0.762352525	0.244621079	1.696254362	0
	5887	1422643_at	7.117377068	3.115313582	1.811078712	0.581347163	3.509045641	0
	6716	1423620_at	5.035182594	3.114185539	0.864316321	0.277541691	1.820476757	0
	5155	1421792_s_at	5.805723483	3.107019628	1.057000773	0.340197649	2.080601648	0
	10233	1428572_at	7.762777615	3.10492528	1.320445148	0.425274372	2.497431568	0
	66	1415778_at	8.303213542	3.104863597	0.794404246	0.255858018	1.734361031	0
	17677	1460699_at	7.714279087	3.102050214	1.09382198	0.352612596	2.134387289	0
	7700	1424770_at	7.514259495	3.101901301	1.287145728	0.414953799	2.440447521	0
	7698	1424768_at	7.483471693	3.101532698	1.295466711	0.417685976	2.454563877	0
	8651	1426009_a_at	5.92374652	3.101152182	0.879606847	0.283638724	1.839873843	0
	15250	1451098_at	6.307850036	3.099680277	0.659907429	0.212895321	1.57998124	0
	407	1416152_a_at	7.682234022	3.097698572	0.885564985	0.285878359	1.847487989	0
	13240	1448605_at	6.492710919	3.096586285	0.833940239	0.269309543	1.782547151	0
	13684	1449116_a_at	6.108897892	3.095959908	0.857826012	0.277079173	1.812305301	0
	2334	1418231_at	6.42265171	3.093167204	0.831325614	0.268761939	1.779319532	0
	4206	1420676_at	0.900139328	3.092545534	1.368466662	0.442504936	2.581960022	0
	7120	1424083_at	5.790954667	3.087363022	1.071128614	0.34693964	2.101076388	0
	739	1416503_at	7.33031842	3.085564039	1.030731705	0.334049688	2.043060186	0
	10274	1428710_at	5.459354336	3.085358256	0.73253331	0.237422448	1.661554148	0
	8227	1425435_at	6.542528139	3.085048892	1.393861866	0.451811921	2.627811637	0
	8614	1425958_at	3.852769574	3.083541495	1.358213549	0.440471955	2.563675298	0
	9330	1426911_at	3.366608321	3.080752846	1.605559682	0.521158224	3.043137838	0
	8004	1425148_a_at	6.9054899	3.080597	0.970988173	0.315194806	1.960182761	0
	406	1416151_at	7.607631875	3.078099247	0.875588665	0.284457581	1.834756572	0
	11716	1436121_a_at	5.75406383	3.077298119	0.791199232	0.257108412	1.730512344	0
	3356	1419364_a_at	9.001558163	3.076710896	0.866149694	0.281518064	1.822791684	0
	3714	1419767_at	2.86490699	3.075335361	1.503468193	0.488879428	2.835234752	0
	6830	1423745_at	6.088508828	3.075109898	0.714936882	0.23249149	1.641411404	0
	9500	1427165_at	4.704859788	3.074776537	1.109146598	0.360724295	2.157180051	0
	10309	1428845_at	6.051149969	3.071707206	0.738651745	0.240469451	1.668615724	0
	9499	1427164_at	4.575059167	3.07014514	1.10628975	0.360337932	2.152912596	0
	15133	1450967_at	6.235807778	3.069468363	1.048238525	0.341504913	2.068003353	0
	16890	1455191_x_at	5.824936423	3.069199277	0.871230191	0.283862373	1.82922202	0
	522	1416271_at	4.389622392	3.068871447	1.850858836	0.603107321	3.607148547	0
	9224	1426751_s_at	6.353286128	3.065291381	0.781435586	0.254930279	1.718840392	0
	11333	1434512_x_at	7.721968522	3.063747146	0.875442049	0.285742265	1.834570122	0
	10235	1428577_at	4.171406144	3.05617824	0.7435465	0.243292911	1.674286593	0
	12260	1437932_a_at	3.998517741	3.052357553	1.550988207	0.508127957	2.930177798	0
	10797	1431768_a_at	4.656150204	3.051942337	0.970909514	0.318128394	1.960075891	0
	16115	1452200_at	6.052227299	3.047105298	0.823590966	0.270286349	1.769805681	0
	4898	1421492_at	5.83079227	3.046507944	1.016134631	0.333540778	2.02249289	0
	14477	1450171_x_at	4.911856115	3.046494487	2.16082284	0.709281717	4.471698256	0
	3192	1419184_a_at	6.754032083	3.045586428	1.288621011	0.423110965	2.44294437	0
	15179	1451018_at	6.271076434	3.043779013	0.941821736	0.309425136	1.920952355	0
	465	1416212_at	7.366265667	3.042978269	0.836277093	0.274821908	1.785436832	0
	9715	1427492_at	3.452106859	3.042032093	1.929681277	0.634339553	3.809710252	0
	11473	1435041_at	8.167520885	3.040230168	0.919124475	0.302320688	1.890967378	0
	13195	1448558_a_at	7.319859446	3.037951275	1.351441506	0.444852923	2.551669548	0
	4680	1421227_at	4.97561773	3.035969195	2.193094235	0.722370385	4.572852026	0
	7121	1424084_at	5.689626758	3.035837273	1.072975233	0.353436346	2.103767442	0
	6178	1422980_a_at	5.293520618	3.034066284	0.77269842	0.254674205	1.708462309	0
	3697	1419750_at	4.591547671	3.033479412	0.839710599	0.276814339	1.789691098	0
	1625	1417458_s_at	6.868058373	3.033115489	1.075947927	0.354733584	2.108106755	0
	95	1415811_at	5.165756148	3.032505872	1.031258286	0.340068026	2.043806035	0
	16413	1452681_at	6.113768895	3.029914007	0.851409684	0.28100127	1.804263042	0
	13719	1449152_at	5.845230921	3.028695488	1.162078538	0.383689461	2.237796021	0
	11342	1434538_x_at	6.579129096	3.024335319	0.65957446	0.218089064	1.579616629	0
	1565	1417392_a_at	5.957730598	3.021813599	0.884497845	0.292704304	1.846121935	0
	583	1416335_at	8.338407436	3.021462761	0.923413354	0.305617983	1.896597256	0
	12500	1438776_x_at	8.023528402	3.019394882	0.701703673	0.232398775	1.626424297	0
	15667	1451602_at	6.788583041	3.018718554	0.982379337	0.325429257	1.975721143	0
	15802	1451775_s_at	4.618536576	3.018471123	1.073120956	0.355518046	2.103979949	0
	12750	1447969_at	6.221795821	3.018123214	0.600132856	0.19884306	1.515856153	0
	10270	1428699_at	5.389324338	3.0166723	0.771773847	0.255836156	1.707367765	0
	4207	1420677_x_at	1.200901566	3.015561478	1.35580543	0.449602981	2.559399629	0
	2255	1418144_a_at	5.938124544	3.014549906	0.839232942	0.278394111	1.789098653	0
Negative genes (421) Downregulated in DMBA induced tumors compared to NML mammary gland
	Row	Gene ID	Gene Name	Score(d)	Numerator(r)	Denominator(s+s0)	Fold Change	q-value(%)	InverseFoldChange
	10179	1428333_at	2.937579763	-6.337110412	-2.226604555	0.351359596	0.213660992	0	4.68031151
	12537	1438912_at	3.185928614	-6.153089936	-2.440620572	0.396649585	0.1842044	0	5.428751974
	12538	1438913_x_at	3.251339861	-6.152851399	-2.445752434	0.397499025	0.183550324	0	5.448097165
	15725	1451679_at	2.758920232	-5.975322415	-2.279391631	0.381467555	0.205984597	0	4.854731919
	8823	1426225_at	1.194359224	-5.878533498	-2.849791422	0.484779311	0.138716238	0	7.208961386
	15210	1451054_at	3.403003069	-5.642324287	-2.610892026	0.462733422	0.163697929	0	6.108812779
	13581	1448987_at	5.331463706	-5.445028119	-1.563529333	0.287148073	0.338322415	0	2.955760413
	1457	1417273_at	3.435830353	-5.341948905	-2.771122807	0.518747531	0.146490315	0	6.826389843
	256	1415994_at	2.195201599	-5.300165276	-2.7193509	0.513069076	0.151842662	0	6.585764394
	2758	1418699_s_at	5.415598627	-5.208707772	-1.094002483	0.210033377	0.468459917	0	2.13465435
	2667	1418595_at	3.283164765	-5.110970506	-2.245095335	0.439269867	0.210940009	0	4.740684344
	12807	1448131_at	5.457400936	-5.017320787	-1.172375372	0.23366562	0.443690211	0	2.253824798
	15793	1451760_s_at	1.954249007	-5.011973647	-1.536916732	0.306649005	0.344621178	0	2.901736932
	16373	1452609_at	3.874393128	-4.909972749	-1.544028812	0.314467898	0.342926474	0	2.916076993
	16895	1455209_at	1.334959302	-4.899123934	-2.837700169	0.579226043	0.139883706	0	7.148795433
	7317	1424308_at	3.504682694	-4.890346792	-1.661570899	0.339765454	0.316094777	0	3.163608113
	13745	1449181_at	5.164908701	-4.864329323	-1.022519481	0.2102077	0.49225594	0	2.031463553
	2757	1418698_a_at	5.194833484	-4.84533749	-1.033339504	0.213264712	0.488577895	0	2.046756538
	8857	1426265_x_at	5.162864415	-4.842658001	-1.314886699	0.271521693	0.401957062	0	2.487827919
	15969	1452005_at	4.968605231	-4.809008649	-1.288000054	0.267830679	0.409518334	0	2.441893116
	8856	1426264_at	5.139871465	-4.802254161	-1.310302476	0.272851547	0.403236328	0	2.47993529
	284	1416023_at	2.611248989	-4.762048106	-3.056434994	0.641832028	0.120204683	0	8.319143449
	13699	1449131_s_at	6.085389415	-4.723711796	-1.619999864	0.342950615	0.325335494	0	3.073750073
	1577	1417404_at	5.89568624	-4.688129905	-1.998939587	0.426383148	0.250183823	0	3.997060991
	11659	1435860_at	3.902249292	-4.640570476	-0.989282977	0.213181328	0.503728067	0	1.985198097
	13582	1448988_at	4.193525322	-4.594225268	-1.766355726	0.384473034	0.293950324	0	3.401935353
	2673	1418601_at	4.55087513	-4.592499918	-2.194273286	0.477794954	0.218503261	0	4.576590742
	6562	1423439_at	1.413625547	-4.587577307	-2.602790144	0.567356138	0.164619809	0	6.074603077
	13938	1449396_at	3.384823607	-4.57757157	-2.392941492	0.522753485	0.190393814	0	5.252271493
	8591	1425927_a_at	4.804271251	-4.569019315	-1.035436211	0.226621106	0.487868347	0	2.049733307
	15888	1451900_at	5.063368096	-4.568109664	-1.323539664	0.289734652	0.399553428	0	2.502794197
	1576	1417403_at	5.755290197	-4.54678164	-1.931309068	0.42476398	0.262191157	0	3.814011166
	15935	1451966_at	2.127000593	-4.520252949	-2.42193398	0.535796117	0.186605837	0	5.358889171
	6453	1423309_at	6.429331219	-4.501870125	-1.191917208	0.264760461	0.437720784	0	2.284561385
	13698	1449130_at	6.035446024	-4.452175577	-1.610980724	0.361841238	0.32737573	0	3.054594183
	6094	1422878_at	4.333160792	-4.430343019	-1.179855851	0.266312528	0.441395599	0	2.265541394
	11940	1436990_s_at	5.696900481	-4.426309841	-1.88398407	0.425633121	0.270934483	0	3.690929216
	17136	1456081_a_at	5.325595609	-4.387170035	-1.231318133	0.280663417	0.425928114	0	2.347814023
	6904	1423828_at	6.152390251	-4.385384483	-1.838190741	0.41916296	0.279672297	0	3.575613356
	1008	1416788_a_at	6.671416032	-4.354866199	-1.090387014	0.250383586	0.469635374	0	2.129311493
	5861	1422612_at	6.534202742	-4.30340792	-1.450982972	0.337170679	0.365772122	0	2.733942635
	15473	1451371_at	2.356434891	-4.294190556	-2.29128033	0.533576771	0.204294132	0	4.894903199
	1588	1417417_a_at	8.222802142	-4.280971483	-1.007397299	0.235319787	0.497442853	0	2.010281169
	11095	1433691_at	3.42968342	-4.259607796	-2.302840981	0.540622774	0.202663617	0	4.934284776
	1009	1416789_at	6.67765508	-4.245297761	-1.065366792	0.250952195	0.477851154	0	2.092701863
	15265	1451116_at	5.012183345	-4.241291737	-1.251592646	0.295097042	0.419984315	0	2.381041302
	15468	1451364_at	3.973142632	-4.234016725	-1.094836043	0.258580944	0.468189329	0	2.135888066
	9213	1426735_at	3.292357127	-4.217743655	-1.236036057	0.29305623	0.424537513	0	2.355504449
	16074	1452132_at	2.82113683	-4.210617857	-0.978711268	0.232438873	0.507432818	0	1.970704229
	17715	AFFX-PyruCarbMur/L09192_MA_at	4.67619004	-4.182934746	-1.112459789	0.265951983	0.46250479	0	2.162139771
	12783	1448104_at	4.865614808	-4.177610574	-1.37836973	0.32994213	0.384653214	0	2.599744295
	11073	1433645_at	5.073708137	-4.177169642	-1.174376825	0.28114176	0.443075106	0	2.256953703
	10293	1428782_a_at	4.487101688	-4.159056515	-0.998327305	0.240036965	0.500580048	0	1.997682496
	14993	1450798_at	2.514501579	-4.148101805	-1.836373247	0.442702068	0.280024848	0	3.571111666
	6877	1423797_at	5.308583145	-4.137587273	-1.206263301	0.291537851	0.433389678	0	2.307392286
	17713	AFFX-PyruCarbMur/L09192_3_at	4.851255068	-4.136146977	-1.133426331	0.27402951	0.45583186	0	2.193791369
	9842	1427696_at	5.057973044	-4.132003472	-1.06523295	0.257800594	0.477895487	0	2.092507727
	13715	1449147_at	5.17631918	-4.128980286	-1.553917955	0.376344242	0.340583877	0	2.936134291
	8368	1425631_at	3.228018383	-4.109119783	-2.17680786	0.529750403	0.221164562	0	4.521520045
	15591	1451512_s_at	3.213389912	-4.07832219	-1.457802413	0.357451507	0.364047243	0	2.746896235
	6327	1423166_at	3.793912228	-4.077553411	-2.346230166	0.575401455	0.196659234	0	5.084937936
	1301	1417103_at	5.307771748	-4.061902162	-0.910817827	0.22423431	0.531883494	0	1.880110984
	15064	1450883_a_at	3.787889894	-4.059449564	-2.355347806	0.58021359	0.195420293	0	5.117175827
	15590	1451511_at	2.864172432	-4.040870927	-1.415808399	0.350372092	0.374799673	0	2.668091973
	17465	1460256_at	4.276993435	-4.015626377	-3.144101504	0.782966643	0.113117849	0	8.840337839
	12874	1448204_at	5.119864798	-4.010255933	-0.967479341	0.241251271	0.511398792	0	1.955421121
	4801	1421374_a_at	3.335184512	-4.008210582	-1.505722151	0.375659442	0.352153872	0	2.839667771
	14285	1449935_a_at	2.738477587	-3.998123694	-1.404223263	0.351220565	0.377821508	0	2.646752443
	17066	1455901_at	3.227050409	-3.983144916	-1.784191772	0.44793544	0.290338587	0	3.444254554
	9605	1427324_at	4.627408688	-3.98118747	-1.25310114	0.314755622	0.419545405	0	2.383532241
	6908	1423833_a_at	6.550931672	-3.974611587	-1.053866228	0.265149488	0.481675608	0	2.076086029
	1843	1417687_at	2.908068494	-3.969635206	-1.582397917	0.398625525	0.333926405	0	2.994671836
	13623	1449038_at	4.86779875	-3.957984923	-1.568186183	0.396208226	0.33723211	0	2.965316676
	13968	1449434_at	4.382614974	-3.95651925	-3.223774024	0.814800541	0.107040301	0	9.342275716
	1146	1416933_at	5.511671965	-3.936980216	-1.082829703	0.275040677	0.472101934	0	2.118186621
	12891	1448223_at	3.776090802	-3.936888863	-1.023079378	0.259870018	0.492064936	0	2.032252099
	17327	1456728_x_at	5.536202096	-3.914927788	-0.865925392	0.221185534	0.548694343	0	1.82250831
	11550	1435370_a_at	2.163131331	-3.912504432	-2.583530704	0.660326589	0.166832156	0	5.994048278
	7054	1424008_a_at	5.475395671	-3.908688864	-1.151652178	0.294639	0.450109469	0	2.221681764
	1589	1417418_s_at	8.041479896	-3.906560953	-0.964084222	0.246785916	0.512603693	0	1.950824805
	14882	1450667_a_at	6.379303738	-3.904823646	-0.844061784	0.216158746	0.557072968	0	1.795096975
	6973	1423911_at	4.647724043	-3.888870036	-1.600681243	0.411605744	0.329721246	0	3.032864919
	13654	1449081_at	2.306338489	-3.883519156	-2.500279827	0.643818075	0.176742411	0	5.657951568
	629	1416383_a_at	4.84341069	-3.87852797	-1.110028084	0.286198293	0.463285012	0	2.15849849
	672	1416429_a_at	5.454930526	-3.877831265	-1.526354796	0.393610421	0.347153399	0	2.880570958
	1468	1417285_a_at	6.204814281	-3.873719707	-0.995222821	0.256916581	0.501658388	0	1.993388376
	16397	1452651_a_at	0.79966798	-3.869775757	-3.226646814	0.833807181	0.106827367	0	9.36089721
	9128	1426616_at	2.681010042	-3.855459704	-0.88602897	0.229811498	0.541101456	0	1.848082255
	11174	1433984_a_at	7.932439922	-3.846333826	-0.88092375	0.229029458	0.543019627	0	1.841554061
	15135	1450969_at	4.256793614	-3.835472974	-1.23099028	0.320948756	0.426024918	0	2.347280542
	15482	1451381_at	3.980433985	-3.834993776	-1.01380771	0.264357068	0.495237439	0	2.019233444
	176	1415904_at	5.008334901	-3.831375829	-2.068787051	0.539959311	0.238359817	0	4.195338013
	14294	1449945_at	3.94399132	-3.824264422	-1.204358224	0.314925458	0.433962347	0	2.304347388
	6277	1423102_a_at	5.307164673	-3.811529174	-0.755179782	0.198130395	0.59247255	0	1.687841911
	11551	1435371_x_at	2.028406115	-3.811451519	-2.457352096	0.644728677	0.182080446	0	5.492077929
	10592	1430769_s_at	3.136593933	-3.81118992	-1.039298374	0.272696558	0.486564047	0	2.055227891
	11866	1436803_a_at	6.924697756	-3.809066298	-0.915845792	0.240438396	0.530033043	0	1.886674826
	3555	1419583_at	5.370605959	-3.792435639	-0.77511948	0.204385665	0.584340229	0	1.711331773
	13357	1448737_at	2.871461439	-3.7832351	-1.003116855	0.265147904	0.498920946	0	2.00432555
	5830	1422578_at	6.352967908	-3.779200844	-0.803598919	0.212637262	0.572918203	0	1.745449866
	15065	1450884_at	3.47069377	-3.777310482	-2.259113779	0.598074686	0.208900264	0	4.786973366
	3296	1419301_at	4.046035136	-3.774490728	-1.314021245	0.348132063	0.402198263	0	2.48633595
	11103	1433720_s_at	5.674206438	-3.773645463	-1.697061486	0.449714077	0.308413648	0	3.242398664
	6072	1422852_at	3.437283133	-3.768164344	-1.397351569	0.370830845	0.379625401	0	2.634175685
	529	1416278_a_at	7.123614805	-3.762743824	-0.814234673	0.216393863	0.568710098	0	1.75836512
	11661	1435870_at	3.183683624	-3.753918992	-1.722979692	0.458981586	0.302922429	0	3.301175164
	6042	1422820_at	3.868789989	-3.749974561	-1.584716762	0.422594003	0.333390116	0	2.999489045
	2586	1418504_at	5.581363756	-3.746244547	-1.235722422	0.329856315	0.424629815	0	2.354992429
	2585	1418503_at	5.520170344	-3.744412276	-1.235236337	0.329887909	0.424772909	0	2.354199098
	7081	1424037_at	1.717877634	-3.739338628	-1.031133376	0.275752875	0.489325585	0	2.043629089
	11567	1435446_a_at	5.702149892	-3.735483095	-1.628589286	0.435978224	0.323404288	0	3.092104948
	11388	1434702_at	4.941169019	-3.72857454	-0.930077794	0.249445944	0.524830041	0	1.905378736
	7652	1424715_at	6.19375421	-3.719470054	-1.151103086	0.309480401	0.450280815	0	2.220836348
	11582	1435527_at	4.356374613	-3.715042194	-1.352098745	0.36395246	0.391721781	0	2.55283226
	1295	1417097_at	4.200379832	-3.709747267	-1.134968586	0.305942293	0.455344832	0	2.196137807
	12395	1438385_s_at	3.727985399	-3.709160565	-1.35454281	0.365188507	0.391058728	0	2.55716067
	8336	1425596_at	1.644056064	-3.704674794	-1.220611208	0.329478639	0.429100888	0	2.330454277
	10400	1429339_a_at	3.599656415	-3.703996462	-0.983154642	0.265430773	0.505872373	0	1.976783183
	717	1416478_a_at	7.884612019	-3.699843932	-0.859055751	0.232187024	0.551313277	0	1.81385075
	17714	AFFX-PyruCarbMur/L09192_5_at	4.614767947	-3.693827645	-1.060767779	0.287173058	0.479376875	0	2.086041384
	14875	1450658_at	4.828520547	-3.690490616	-1.361997889	0.36905605	0.389043158	0	2.570408913
	9052	1426516_a_at	4.193889113	-3.685110041	-1.314220318	0.356629871	0.402142768	0	2.486679057
	673	1416430_at	5.378827846	-3.680082004	-1.489333929	0.404701288	0.356176953	0	2.807593227
	16427	1452716_at	3.096043005	-3.676334395	-1.861255063	0.506280132	0.275236734	0	3.633235957
	7326	1424317_at	3.006962439	-3.671516402	-1.493863881	0.406879261	0.355060338	0	2.81642271
	7653	1424716_at	5.886249549	-3.670307419	-1.225650999	0.333936877	0.427604518	0	2.338609529
	4166	1420629_a_at	2.600125477	-3.669653285	-1.33354919	0.363399233	0.39679089	0	2.520219148
	7211	1424184_at	5.551599675	-3.667677287	-1.108753718	0.302304055	0.463694424	0	2.15659268
	17203	1456312_x_at	6.463374763	-3.667628941	-1.560212126	0.425400756	0.339101219	0	2.948972003
	15041	1450856_at	3.670210166	-3.665893911	-1.274980021	0.347795122	0.413230882	0	2.419954666
	1296	1417098_s_at	4.201556465	-3.664348579	-1.136570021	0.310169733	0.454839665	0	2.19857694
	2424	1418328_at	2.813611581	-3.662177497	-1.743775735	0.47615817	0.298587208	0	3.349105296
	12480	1438659_x_at	4.986989466	-3.659464613	-1.064654931	0.290931883	0.478086996	0	2.091669527
	9022	1426474_at	4.799495745	-3.655336041	-0.922921911	0.252486201	0.527439706	0	1.895951306
	6243	1423061_at	3.750495325	-3.649164741	-1.269871366	0.347989597	0.414696746	0	2.41140064
	11298	1434369_a_at	4.485592314	-3.648754982	-1.692656681	0.463899793	0.309356729	0	3.23251414
	17410	1460193_at	4.415693777	-3.648218156	-1.004141795	0.275241708	0.498566622	0	2.005749996
	17128	1456057_x_at	5.852102191	-3.644152328	-0.974831738	0.26750576	0.508799184	0	1.965411958
	2768	1418709_at	2.674581705	-3.637742859	-2.262898302	0.622061094	0.208352988	0	4.79954719
	15040	1450855_at	3.822654497	-3.636959781	-1.242139316	0.341532321	0.422745319	0	2.365490416
	5829	1422577_at	6.278404025	-3.636059944	-0.776045384	0.213430305	0.583965327	0	1.712430437
	1469	1417286_at	6.165367378	-3.615196155	-0.930924264	0.257503113	0.524522199	0	1.906497003
	16107	1452184_at	6.931265232	-3.61392259	-0.888568674	0.245873743	0.540149746	0	1.851338463
	2552	1418467_at	3.494486053	-3.61239195	-1.011658944	0.280052375	0.495975601	0	2.016228213
	16151	1452260_at	2.02259712	-3.611694061	-2.17558728	0.602373081	0.221351755	0	4.517696271
	1493	1417315_at	4.265058343	-3.611276091	-0.822921263	0.227875477	0.565296135	0	1.768984323
	1216	1417008_at	4.096826975	-3.605606388	-1.213849508	0.336656134	0.431116741	0	2.319557335
	9	1415678_at	2.463494098	-3.601272971	-1.069042028	0.296851151	0.476635387	0	2.098039773
	2241	1418127_a_at	5.750745932	-3.596938648	-1.100370263	0.305918552	0.466396781	0	2.14409713
	15588	1451508_at	4.280703993	-3.596075307	-0.82206564	0.228600786	0.565631495	0	1.767935499
	2760	1418701_at	4.251352539	-3.595393292	-1.275287634	0.354700454	0.413142781	0	2.420470707
	13465	1448856_a_at	4.551510932	-3.584950751	-0.889167495	0.248027813	0.539925592	0	1.85210706
	2011	1417872_at	4.163476711	-3.584899712	-2.133432875	0.595116474	0.227914896	0	4.387602641
	11843	1436737_a_at	2.979147065	-3.581466056	-1.572685509	0.439117804	0.336182024	0	2.974579029
	13546	1448949_at	2.473079203	-3.576660744	-1.524080516	0.426118278	0.347701087	0	2.876033571
	3411	1419422_at	2.897306776	-3.575860618	-1.056737119	0.295519661	0.48071805	0	2.08022145
	7351	1424349_a_at	6.323985185	-3.570984737	-1.169961323	0.327629886	0.444433255	0	2.250056647
	16349	1452584_at	5.76449759	-3.566573161	-1.12679784	0.315932911	0.457931007	0	2.18373507
	662	1416418_at	5.286483846	-3.566364358	-0.979964736	0.274779758	0.506992132	0	1.972417196
	11908	1436909_at	5.01815664	-3.565147941	-0.911320993	0.255619404	0.531698023	0	1.880766821
	1842	1417686_at	2.87331986	-3.563980283	-1.522583933	0.427214466	0.348061963	0	2.873051657
	7879	1425001_at	4.79939766	-3.562734761	-1.280917893	0.359532207	0.411533593	0	2.429935287
	8515	1425826_a_at	3.08869161	-3.555945425	-1.416142701	0.398246467	0.374712835	0	2.668710296
	5813	1422561_at	4.936220852	-3.555897163	-1.342844473	0.377638726	0.394242585	0	2.53650934
	12977	1448321_at	3.835791779	-3.555276282	-1.567581901	0.440917042	0.337373392	0	2.964074894
	2553	1418468_at	4.102278211	-3.554301584	-1.09207634	0.307254833	0.469085776	0	2.131806274
	3359	1419367_at	5.964954322	-3.554159273	-1.189825414	0.334769863	0.438355904	0	2.281251353
	11685	1435967_s_at	5.961509716	-3.553908349	-1.003065696	0.282242984	0.498938639	0	2.004254475
	6861	1423779_at	5.047120074	-3.54906587	-0.953057948	0.268537689	0.516536446	0	1.935971814
	11951	1437008_x_at	5.863320606	-3.543322793	-0.921795949	0.260150148	0.527851511	0	1.894472174
	13035	1448382_at	1.841559652	-3.538820034	-1.393427928	0.393754956	0.380659258	0	2.627021356
	335	1416075_at	4.973612157	-3.533301477	-0.820903264	0.232333207	0.566087407	0	1.766511651
	10112	1428143_a_at	4.719326269	-3.529861692	-1.337169817	0.37881649	0.395796342	0	2.526551903
	7398	1424408_at	3.913035475	-3.528779331	-1.324065406	0.3752191	0.39940785	0	2.503706423
	3276	1419278_at	4.168695121	-3.528672014	-0.836142353	0.236956665	0.560139335	0	1.78527009
	17287	1456588_x_at	6.747958526	-3.525768077	-0.768092766	0.217851189	0.587193228	0	1.703016917
	17247	1456465_at	4.939856477	-3.524372486	-0.892147436	0.253136534	0.538811506	0	1.85593661
	2210	1418094_s_at	2.531723456	-3.521911106	-1.556625371	0.441983152	0.339945324	0	2.941649526
	863	1416629_at	4.350881534	-3.518424602	-1.704201645	0.484364975	0.306891024	0	3.258485657
	11941	1436991_x_at	6.386199152	-3.51591046	-1.522686363	0.433084511	0.348037252	0	2.873255649
	13624	1449040_a_at	3.712720041	-3.510967638	-1.093169648	0.311358509	0.468730426	0	2.133422419
	13237	1448602_at	1.072253865	-3.509244107	-2.510347222	0.715352693	0.175513363	0	5.697571886
	14150	1449714_at	4.725008627	-3.501042979	-1.254863466	0.35842561	0.419033222	0	2.386445626
	7325	1424316_at	3.017536064	-3.491748751	-1.4422272	0.413038653	0.367998757	0	2.71740048
	12298	1438082_at	4.232592815	-3.489729797	-1.526602064	0.437455664	0.347093905	0	2.881064709
	695	1416455_a_at	4.421886768	-3.486556653	-1.617312436	0.463870976	0.325942089	0	3.068029672
	12010	1437171_x_at	6.422661157	-3.483078499	-1.526157209	0.438163311	0.347200948	0	2.880176469
	12827	1448154_at	2.897150444	-3.470585491	-1.548975857	0.44631543	0.341752582	0	2.926093473
	12684	1439443_x_at	6.329953117	-3.468058569	-1.423869258	0.41056667	0.372711372	0	2.683041292
	12539	1438914_at	3.972048426	-3.467994597	-1.589046217	0.458203198	0.332391129	0	3.008503878
	663	1416419_s_at	5.488369092	-3.467851275	-0.964254574	0.278055343	0.512543169	0	1.951055171
	1631	1417464_at	1.823973223	-3.46681275	-3.169539952	0.914251845	0.11114077	0	8.997598257
	1533	1417358_s_at	2.904423417	-3.461294981	-1.372432999	0.396508534	0.386239335	0	2.589068255
	2756	1418697_at	2.883785129	-3.458539184	-1.653259604	0.478022516	0.317921039	0	3.145435119
	16742	1454621_s_at	4.576913361	-3.458149681	-1.227411173	0.354932922	0.427083133	0	2.341464512
	10275	1428714_at	5.804315342	-3.458061386	-0.88506943	0.255943817	0.541461464	0	1.846853499
	16941	1455435_s_at	1.66573947	-3.452572184	-1.145572892	0.331802735	0.452010161	0	2.212339649
	17274	1456569_x_at	5.81283905	-3.444988589	-1.5574566	0.452093399	0.339749516	0	2.943344886
	4327	1420809_a_at	5.1061727	-3.444986181	-1.038294618	0.30139297	0.486902692	0	2.053798462
	2427	1418331_at	4.811005335	-3.444129306	-0.784516641	0.227783736	0.58054643	0	1.722515113
	2387	1418288_at	4.138970126	-3.441032386	-1.265116565	0.367656105	0.416065749	0	2.403466283
	11002	1433470_a_at	5.380755513	-3.436623343	-1.011130736	0.294222158	0.496157224	0	2.015490155
	11594	1435613_x_at	6.734148812	-3.434168185	-0.745991566	0.217226276	0.596257922	0	1.677126564
	10190	1428365_a_at	5.176388033	-3.432230338	-0.850273257	0.247731992	0.554679666	0	1.802842365
	8947	1426375_s_at	4.718253935	-3.43023663	-1.002224068	0.292173449	0.49922979	0	2.003085591
	16855	1455007_s_at	3.783518115	-3.427640959	-1.257545159	0.366883572	0.418255043	0	2.390885696
	2128	1418003_at	5.352341272	-3.427403158	-1.454089634	0.424254039	0.364985326	0	2.73983618
	15941	1451972_at	3.577526728	-3.426823825	-0.972737242	0.283859717	0.509538392	0	1.962560654
	10639	1431056_a_at	4.716086207	-3.417472284	-1.986860453	0.581383048	0.25228731	0	3.963734837
	11592	1435602_at	3.781239397	-3.41620891	-1.045712779	0.306103288	0.484405524	0	2.064386039
	7663	1424729_at	4.198692686	-3.413602283	-1.254581602	0.367524245	0.419115098	0	2.385979424
	6862	1423780_at	5.88118411	-3.410387265	-0.975737784	0.28610762	0.508479747	0	1.966646669
	96	1415812_at	6.414640007	-3.409154941	-1.457678637	0.427577702	0.364078477	0	2.746660575
	10993	1433448_at	4.982155552	-3.40728872	-0.867194458	0.254511587	0.548211897	0	1.824112183
	8817	1426218_at	3.428819674	-3.397454914	-0.972481431	0.286238215	0.509628749	0	1.962212695
	1401	1417212_at	4.380777393	-3.395148675	-1.169431006	0.344441766	0.444596653	0	2.249229706
	10175	1428322_a_at	5.580328244	-3.393340797	-0.808655556	0.238306614	0.570913643	0	1.751578391
	9493	1427153_at	6.146279889	-3.390426659	-1.209874216	0.356850137	0.432306305	0	2.313174681
	10429	1429534_a_at	5.371226227	-3.388363538	-0.997327552	0.294339005	0.500927058	0	1.99629863
	17411	1460194_at	4.90084329	-3.388155173	-1.424108211	0.420319654	0.372649645	0	2.683485719
	1802	1417645_at	3.433810587	-3.384483911	-1.152956084	0.340659349	0.449702845	0	2.223690625
	16455	1452823_at	4.76793783	-3.382510823	-1.096485021	0.324163049	0.467654501	0	2.138330749
	9621	1427345_a_at	3.629980362	-3.381849518	-1.598956843	0.472805438	0.330115585	0	3.029242013
	992	1416772_at	5.472083825	-3.37930432	-0.912189533	0.269934119	0.531378023	0	1.881899432
	14751	1450504_a_at	5.177497635	-3.370905381	-0.878276082	0.26054605	0.544017105	0	1.838177497
	9373	1426978_at	5.583158078	-3.365729362	-0.920930413	0.273619865	0.528168288	0	1.893335936
	571	1416322_at	3.85452557	-3.364660502	-1.158459693	0.344302105	0.447990582	0	2.232189785
	7098	1424056_at	4.128237396	-3.364183524	-0.791987545	0.235417461	0.577547878	0	1.731458183
	570	1416321_s_at	3.889321796	-3.362491482	-1.156919639	0.344066192	0.44846906	0	2.229808229
	12648	1439371_x_at	5.370501509	-3.362382744	-0.729926257	0.217086011	0.602934732	0	1.658554313
	7352	1424350_s_at	6.121687823	-3.360055228	-1.119154176	0.333076125	0.460363648	0	2.172195835
	13414	1448801_a_at	5.44113214	-3.359697328	-0.737288484	0.219450865	0.599865729	0	1.667039725
	998	1416778_at	5.821585534	-3.35882333	-1.274871387	0.379558929	0.413261999	0	2.419772452
	6799	1423711_at	3.886050904	-3.356449046	-1.04184728	0.310401638	0.485705161	0	2.058862209
	7210	1424183_at	4.316385714	-3.355738654	-0.966067544	0.287885215	0.511899484	0	1.953508515
	12114	1437459_x_at	2.567943259	-3.355195106	-1.54752684	0.46123304	0.342096005	0	2.923156033
	10244	1428591_at	3.890974571	-3.35469042	-1.512504107	0.450862499	0.350502319	0	2.853048174
	371	1416112_at	6.438200691	-3.35092181	-0.73989503	0.22080343	0.598782918	0	1.670054321
	9297	1426857_a_at	4.026432677	-3.348975319	-1.082231036	0.323152885	0.47229788	0	2.117307832
	14107	1449592_at	2.877209705	-3.348828223	-1.243738672	0.371395183	0.422276927	0	2.368114228
	2417	1418321_at	5.055471177	-3.347836463	-1.004232057	0.29996449	0.49853543	0	2.00587549
	8109	1425280_at	3.177471401	-3.347587123	-0.801630153	0.23946506	0.573700566	0	1.743069571
	11299	1434370_s_at	4.524939147	-3.347473894	-1.512786715	0.451918898	0.350433666	0	2.853607109
	7279	1424266_s_at	2.396535952	-3.346980166	-1.858337776	0.555228201	0.275793856	0	3.625896579
	2421	1418325_at	3.688479785	-3.342997752	-1.011118229	0.302458543	0.496161525	0	2.015472682
	13142	1448499_a_at	3.253469392	-3.34215895	-1.636067177	0.489524048	0.32173233	0	3.1081738
	3527	1419552_at	5.058920861	-3.34117509	-1.232544883	0.368895628	0.425566094	0	2.349811261
	11345	1434542_at	3.697531519	-3.339857127	-1.229064434	0.367999105	0.426593996	0	2.344149259
	6798	1423710_at	5.008891131	-3.338966915	-1.083543133	0.324514486	0.471868531	0	2.11923435
	12779	1448100_at	5.369691039	-3.338961067	-0.818439418	0.245117988	0.567055002	0	1.763497363
	11067	1433613_at	5.999842959	-3.33815865	-1.19025012	0.356558883	0.438226879	0	2.281923015
	4001	1420438_at	2.108503653	-3.33224371	-1.248669569	0.374723363	0.420836117	0	2.376221904
	13164	1448523_at	4.108907824	-3.321825908	-0.817813214	0.246193881	0.567301186	0	1.762732079
	15176	1451015_at	6.181849184	-3.321607816	-1.398434793	0.421011411	0.379340472	0	2.636154257
	16656	1453981_at	2.779655997	-3.320435125	-0.848636771	0.255579989	0.55530921	0	1.800798514
	8763	1426146_a_at	5.593356658	-3.315548705	-1.557465684	0.469745983	0.339747377	0	2.94336342
	16600	1453686_x_at	4.074232245	-3.313972933	-0.829786842	0.25039035	0.562612362	0	1.777422729
	258	1415996_at	5.822890775	-3.309745975	-1.323204317	0.399790294	0.399646313	0	2.502212502
	5920	1422677_at	4.008957098	-3.308262384	-1.476088568	0.446182436	0.359462065	0	2.781934723
	3809	1420040_at	4.465222398	-3.306769196	-1.185879645	0.358621837	0.439556449	0	2.275020656
	1134	1416921_x_at	7.05001678	-3.301569449	-1.005068416	0.304421407	0.498246503	0	2.007038674
	8684	1426048_s_at	2.334376804	-3.301156487	-1.668017734	0.505282843	0.314685425	0	3.177776662
	7987	1425129_a_at	6.735123814	-3.29457184	-0.852909168	0.25888316	0.55366715	0	1.806139302
	7244	1424223_at	3.2054643	-3.292438842	-1.42381854	0.432451021	0.372724475	0	2.682946971
	5817	1422565_s_at	3.854937931	-3.287982994	-1.147246919	0.348921184	0.451485976	0	2.21490822
	14055	1449534_at	2.865691109	-3.28557393	-1.500890255	0.4568122	0.353335288	0	2.830173023
	999	1416779_at	5.706430115	-3.285328487	-1.25917463	0.383272064	0.417782906	0	2.393587639
	12006	1437164_x_at	6.780499195	-3.284049875	-0.858371989	0.261376051	0.551574632	0	1.812991283
	157	1415882_at	6.111692981	-3.283832622	-1.042087126	0.317338685	0.485624419	0	2.059204521
	14021	1449491_at	4.969680323	-3.283402449	-0.807074334	0.245804268	0.571539719	0	1.749659678
	10607	1430829_s_at	3.294100695	-3.281765875	-0.981748939	0.299152644	0.506365515	0	1.974858023
	3689	1419738_a_at	5.158850653	-3.281649941	-1.780680668	0.542617494	0.291046048	0	3.435882423
	7363	1424366_at	4.68114006	-3.269852975	-0.760057049	0.232443799	0.590472981	0	1.693557592
	16777	1454716_x_at	6.55372685	-3.269700263	-0.720246131	0.220278947	0.606993877	0	1.647463076
	7901	1425028_a_at	4.981282468	-3.268850961	-1.805564044	0.552354349	0.286069175	0	3.495657999
	6770	1423680_at	6.086596093	-3.267345979	-1.151838355	0.352530268	0.450051388	0	2.221968485
	17075	1455934_at	6.153440644	-3.261589331	-1.101957648	0.337859104	0.465883891	0	2.14645756
	10726	1431429_a_at	3.683169993	-3.260131269	-1.393421863	0.427412809	0.380660858	0	2.627010311
	15394	1451271_a_at	4.26700033	-3.260029856	-0.927152887	0.284400121	0.525895156	0	1.901519701
	11987	1437100_x_at	4.713533471	-3.257059088	-0.953671983	0.29280156	0.516316646	0	1.936795971
	16465	1452882_at	5.451933059	-3.256660098	-0.960563599	0.294953594	0.513856132	0	1.946069993
	1268	1417067_s_at	2.442854344	-3.25608524	-1.55896284	0.478784407	0.339394987	0	2.94641948
	6832	1423747_a_at	4.360842811	-3.253801845	-1.030106761	0.316585585	0.489673911	0	2.042175369
	6737	1423644_at	5.422339572	-3.251644573	-0.715121446	0.21992608	0.609153851	0	1.641621403
	13951	1449416_at	3.638651653	-3.250862362	-1.259578955	0.387459946	0.417665836	0	2.394258552
	259	1415997_at	5.700303679	-3.248094201	-1.323968365	0.407613906	0.399434717	0	2.50353802
	7355	1424357_at	1.967411112	-3.241485027	-2.013677256	0.621220595	0.247641111	0	4.038101729
	12425	1438511_a_at	5.347844346	-3.240404054	-1.417851165	0.437553818	0.374269356	0	2.671872499
	1801	1417644_at	3.611242049	-3.239343127	-1.116229852	0.344585247	0.461297746	0	2.167797282
	661	1416417_a_at	6.72977582	-3.238311701	-0.655002999	0.202266817	0.635074171	0	1.574619226
	10858	1432016_a_at	4.90157569	-3.234297642	-1.528192494	0.472495937	0.346711479	0	2.884242552
	15165	1451002_at	6.392775816	-3.234137829	-1.03400637	0.319716235	0.488352108	0	2.047702842
	8207	1425411_at	3.282519426	-3.226157439	-1.317775109	0.40846584	0.401153111	0	2.492813773
	7732	1424815_at	1.646696424	-3.223415853	-1.857576472	0.576275776	0.27593943	0	3.623983714
	8925	1426341_at	1.428747866	-3.222617419	-1.420015931	0.440640556	0.373708185	0	2.675884658
	17312	1456676_a_at	4.615213324	-3.222550666	-1.372390531	0.425870893	0.386250704	0	2.588992043
	6833	1423748_at	4.446446695	-3.222008535	-1.048146769	0.325308502	0.483588966	0	2.067871831
	1666	1417502_at	2.788710003	-3.21614401	-0.874659132	0.271958945	0.545382709	0	1.833574814
	10115	1428159_s_at	7.000142399	-3.216016146	-0.827095602	0.257180177	0.563662853	0	1.77411017
	17273	1456568_at	5.717384778	-3.214405354	-1.516354135	0.471737061	0.349568202	0	2.860672089
	4045	1420493_a_at	4.112548529	-3.211202449	-0.869845986	0.270878588	0.547205264	0	1.827467799
	675	1416432_at	4.83114368	-3.209065521	-1.380997167	0.430342465	0.383953321	0	2.604483265
	8924	1426340_at	1.4295258	-3.208752992	-1.434010116	0.446905735	0.370100729	0	2.701967115
	3487	1419504_at	3.161947733	-3.201876344	-1.546337024	0.48294714	0.342378254	0	2.920746249
	1267	1417066_at	3.060034478	-3.20048252	-1.464694913	0.457648153	0.362312149	0	2.760050976
	905	1416679_at	6.231585729	-3.200195184	-0.830234086	0.259432328	0.562437976	0	1.777973826
	1909	1417765_a_at	2.660545129	-3.197986603	-2.699472669	0.844116316	0.153949313	0	6.495644462
	17034	1455820_x_at	5.323648287	-3.196590623	-0.933068222	0.291894813	0.523743296	0	1.909332315
	1753	1417594_at	5.131201464	-3.19596345	-0.983417826	0.307706218	0.505780098	0	1.977143831
	13343	1448722_s_at	3.241999319	-3.195434678	-0.847541498	0.265235119	0.555730953	0	1.799431893
	3806	1420033_s_at	5.388864767	-3.19541023	-0.598324218	0.187244884	0.660520747	0	1.513956987
	15991	1452031_at	1.422432454	-3.193648348	-1.416602124	0.443568599	0.374593527	0	2.669560276
	8854	1426259_at	5.603246576	-3.193250135	-1.095717105	0.343135382	0.46790349	0	2.137192863
	4184	1420654_a_at	5.360034616	-3.193006713	-1.134352297	0.355261482	0.455539387	0	2.195199864
	233	1415967_at	5.889220227	-3.192641277	-0.893434937	0.279841943	0.53833087	0	1.857593639
	12890	1448222_x_at	6.432402934	-3.192327332	-0.722291933	0.226258732	0.606133744	0	1.649800905
	14671	1450411_at	2.719792945	-3.191729728	-0.803613378	0.251779896	0.572912461	0	1.745467359
	11018	1433493_at	4.550289804	-3.191576768	-1.152328707	0.361053106	0.449898447	0	2.22272383
	16088	1452149_at	5.588848126	-3.187684534	-0.646984443	0.202963761	0.638613766	0	1.565891707
	11826	1436689_a_at	6.132716797	-3.186806484	-0.913420986	0.286625809	0.530924644	0	1.883506466
	16787	1454760_at	4.04223886	-3.179472373	-0.938918693	0.295306448	0.521623694	0	1.917090831
	11413	1434799_x_at	6.989421466	-3.178433042	-0.972489028	0.305964925	0.509626065	0	1.962223026
	12084	1437378_x_at	5.297564882	-3.177212014	-0.922271995	0.290277133	0.527677365	0	1.895097395
	707	1416468_at	2.058805823	-3.174107414	-1.38583812	0.436607191	0.382667128	0	2.613237269
	156	1415881_at	5.987842669	-3.170672009	-0.967266548	0.305066732	0.511474228	0	1.955132724
	6559	1423436_at	1.161003116	-3.170455723	-1.778962273	0.561106171	0.29139292	0	3.431792377
	14978	1450782_at	2.505937804	-3.167371854	-0.91966564	0.290356069	0.528631522	0	1.891676827
	350	1416090_at	6.716210673	-3.16643503	-0.940617946	0.297058975	0.52100967	0	1.919350173
	13452	1448842_at	2.949799202	-3.164792589	-1.977630087	0.62488458	0.25390662	0	3.938455805
	3644	1419687_at	4.421120685	-3.164090996	-1.116830151	0.352970301	0.461105842	0	2.168699481
	2397	1418300_a_at	6.708408277	-3.161216921	-0.884308794	0.279736828	0.541747016	0	1.845880034
	12987	1448331_at	6.592065543	-3.155925663	-0.648457948	0.205473138	0.637961847	0	1.567491857
	4328	1420810_at	5.112276688	-3.15532707	-0.978185269	0.310010737	0.507617859	0	1.969985853
	13606	1449019_at	3.9012704	-3.153372037	-1.125305157	0.35685772	0.45840505	0	2.181476839
	16166	1452281_at	5.452428266	-3.148151707	-0.695267371	0.220849386	0.61759485	0	1.619184485
	14609	1450333_a_at	4.316181383	-3.147884854	-0.917453372	0.291450741	0.529442762	0	1.888778301
	13279	1448649_at	2.449093391	-3.145051594	-1.662614558	0.528644605	0.315866194	0	3.165897524
	10176	1428327_at	4.524439169	-3.144728006	-0.912269049	0.290094739	0.531348737	0	1.882003158
	16392	1452641_at	3.800843857	-3.142476644	-0.850428765	0.270623735	0.55461988	0	1.803036703
	9871	1427735_a_at	2.10578374	-3.139048569	-3.252897592	1.03626864	0.104901151	0	9.532783897
	14093	1449577_x_at	4.663442502	-3.136238672	-1.800199739	0.573999599	0.287134833	0	3.482684392
	8293	1425537_at	2.188315603	-3.135283343	-0.933784087	0.297830845	0.523483479	0	1.91027996
	937	1416713_at	2.600897191	-3.133429442	-1.254928109	0.400496687	0.419014447	0	2.386552559
	5921	1422678_at	4.084949697	-3.131327128	-1.460654055	0.466464855	0.363328375	0	2.75233114
	12302	1438093_x_at	6.180454766	-3.130229351	-1.090131921	0.34825944	0.469718421	0	2.128935027
	1834	1417677_at	4.468382324	-3.129506693	-0.996346556	0.318371761	0.501267792	0	1.994941658
	1555	1417382_at	4.665607243	-3.127367157	-0.780903311	0.249699914	0.582002271	0	1.718206353
	2493	1418406_at	5.295531103	-3.121588236	-0.847114292	0.271372849	0.555895538	0	1.798899129
	247	1415984_at	6.103742523	-3.121357765	-1.177316689	0.37718095	0.442173145	0	2.261557519
	15224	1451069_at	4.529851863	-3.119584266	-0.911614115	0.292222949	0.531590005	0	1.881148987
	13993	1449460_at	4.028180324	-3.119574531	-1.063278785	0.340840962	0.478543247	0	2.089675294
	15922	1451943_a_at	2.36352011	-3.118182606	-0.875918019	0.280906582	0.54490702	0	1.835175478
	1115	1416902_a_at	6.584404035	-3.116679703	-0.684591641	0.219654153	0.622181912	0	1.607246981
	1827	1417670_at	5.276633781	-3.116423309	-0.691018161	0.221734371	0.619416551	0	1.614422472
	6789	1423701_at	5.220035127	-3.110756171	-0.804066642	0.258479482	0.572732492	0	1.746015834
	11729	1436207_at	4.897336386	-3.110529696	-1.061101986	0.341132247	0.479265838	0	2.086524681
	12011	1437172_x_at	5.715886498	-3.105454236	-1.043079095	0.335886159	0.485290628	0	2.060620877
	14437	1450117_at	4.823522298	-3.103653142	-1.082518303	0.348788429	0.472203846	0	2.117729469
	9356	1426950_at	3.262550326	-3.097356318	-0.695633137	0.224589316	0.617438292	0	1.619595048
	8393	1425668_a_at	3.924745813	-3.091575418	-0.988474059	0.319731504	0.504010586	0	1.98408531
	10303	1428816_a_at	4.140969758	-3.090396475	-0.92866331	0.300499731	0.52534486	0	1.903511532
	10428	1429533_at	5.229358631	-3.085903731	-0.931800555	0.301953864	0.524203701	0	1.907655359
	6281	1423108_at	5.042617856	-3.085205028	-1.103797852	0.357771312	0.46529002	0	2.149197182
	11575	1435496_at	2.463951365	-3.084380676	-1.718586038	0.55718999	0.30384637	0	3.291136898
	1278	1417080_a_at	4.453985745	-3.081834692	-0.749349858	0.243150569	0.594871572	0	1.681035112
	12740	1447919_x_at	6.907109195	-3.081647939	-0.780707193	0.253340813	0.582081393	0	1.717972798
	11562	1435417_at	2.447688889	-3.08146582	-1.417870355	0.460128535	0.374264378	0	2.67190804
	10088	1428106_at	5.30959958	-3.080178215	-0.989219389	0.321156543	0.50375027	0	1.9851106
	2900	1418860_a_at	4.354738088	-3.079055643	-1.28556389	0.417518889	0.410210439	0	2.437773166
	10867	1432066_at	2.12396372	-3.078291859	-1.218542379	0.395850178	0.429716661	0	2.327114794
	7757	1424849_at	3.470730728	-3.077433922	-0.868194164	0.282116265	0.547832149	0	1.825376627
	9296	1426856_at	3.792475032	-3.077121283	-0.955808495	0.310617752	0.51555259	0	1.93966633
	16012	1452055_at	6.002648147	-3.07071378	-0.675331789	0.219926648	0.626188193	0	1.596963998
	7092	1424048_a_at	6.039050516	-3.064166326	-0.786426963	0.256652831	0.579778217	0	1.724797466
	3390	1419401_at	3.9161987	-3.06198612	-1.040837539	0.339922357	0.486045224	0	2.057421718
	11743	1436272_at	3.103238242	-3.060591683	-0.995818933	0.325368111	0.501451149	0	1.994212201
	3193	1419185_a_at	3.792351649	-3.051118906	-1.571916424	0.515193433	0.336361287	0	2.972993736
	13097	1448450_at	5.865807603	-3.049527391	-0.841659862	0.27599682	0.558001203	0	1.792110831
	2302	1418197_at	1.666631708	-3.046966752	-2.592717695	0.850917619	0.165773155	0	6.032339788
	3422	1419435_at	4.559421936	-3.046165715	-1.112546034	0.365228335	0.462477142	0	2.162269028
	16516	1453128_at	2.670489308	-3.041438518	-1.541666312	0.506887219	0.343488496	0	2.91130565
	12093	1437398_a_at	5.994347282	-3.035696978	-0.836294768	0.275486906	0.560080161	0	1.785458707
	11653	1435837_at	3.94728446	-3.03540073	-1.478690435	0.487148343	0.358814368	0	2.786956404
	13992	1449459_s_at	4.000289689	-3.03135855	-1.016527035	0.335337116	0.494304849	0	2.02304307
	13454	1448844_at	6.756522761	-3.031098073	-0.863065981	0.284737069	0.54978293	0	1.818899688
	14001	1449469_at	2.831299403	-3.027023131	-0.970071435	0.32047044	0.510480786	0	1.958937589
	17091	1455972_x_at	2.819294195	-3.026896091	-2.115776989	0.698992276	0.230721285	0	4.334233831
	10628	1431011_at	4.665474899	-3.025941176	-1.046830394	0.345951998	0.484030414	0	2.06598588
	5895	1422651_at	2.83902426	-3.02483197	-2.631503661	0.86996689	0.161375821	0	6.196715186
	7493	1424527_at	5.404357359	-3.023102115	-0.567308635	0.187657781	0.674874602	0	1.481756755
	1910	1417766_at	6.857688027	-3.022931148	-0.869517974	0.287640681	0.547329691	0	1.827052353
	4185	1420655_at	3.171999424	-3.022155352	-1.878026981	0.621419736	0.272055522	0	3.675720277
	10407	1429379_at	2.630302604	-3.018853302	-1.548734015	0.513020627	0.341809876	0	2.925603007
	16620	1453811_at	4.874667677	-3.017785359	-1.113201809	0.36888038	0.462266971	0	2.163252109
	3074	1419056_at	2.002194206	-3.017777071	-1.499424744	0.496863986	0.353694394	0	2.82729955
	17114	1456015_x_at	5.780603748	-3.014254393	-0.85162439	0.282532354	0.554160432	0	1.804531579
	17093	1455976_x_at	6.408848299	-3.013861227	-1.025045668	0.34011044	0.491394744	0	2.035023801
	10798	1431771_a_at	4.216812843	-3.013724014	-0.888886533	0.294946229	0.540030751	0	1.851746401
	1166	1416954_at	5.434315446	-3.013005114	-0.890708673	0.295621361	0.539349117	0	1.854086654
	12406	1438443_at	4.986134654	-3.00883019	-1.080845862	0.359224613	0.472751565	0	2.115275918
	3690	1419739_at	4.698039208	-3.005465449	-1.682041576	0.559660926	0.311641317	0	3.208817136
	12651	1439375_x_at	6.905241658	-3.001631059	-0.94737059	0.315618599	0.518576742	0	1.928354896
	1644	1417480_at	5.11812575	-3.001222305	-0.897453864	0.299029453	0.536833324	0	1.862775567
	13976	1449443_at	5.588452621	-2.999977915	-1.119395758	0.373134666	0.460286566	0	2.172559605
	2592	1418511_at	3.411086248	-2.999916815	-1.95164787	0.650567329	0.258520776	0	3.868161071
	16947	1455462_at	2.688415476	-2.99787177	-1.052178952	0.350975303	0.482239271	0	2.073659403
	15294	1451149_at	5.812024865	-2.991416115	-0.838611671	0.280339357	0.55918142	0	1.788328376
	6935	1423865_at	4.764943155	-2.99102767	-0.985833329	0.32959686	0.504933979	0	1.980456934
	13776	1449218_at	2.56881246	-2.989156436	-2.031794041	0.679721548	0.244550778	0	4.089130317
	14346	1450007_at	4.995714374	-2.987492304	-0.988347844	0.330828582	0.504054682	0	1.983911739
	5761	1422501_s_at	4.590373295	-2.983843837	-1.428875173	0.478870629	0.371420365	0	2.692367176
	1132	1416919_a_at	4.039992262	-2.980698639	-0.77909568	0.261380225	0.582731951	0	1.716054867
	232	1415966_a_at	5.769994704	-2.977729332	-0.844772061	0.283696725	0.556798774	0	1.795980966
	14876	1450659_at	1.748875113	-2.971499	-1.20169719	0.404407738	0.434763524	0	2.300100964
	17401	1460184_at	2.659417321	-2.97111745	-2.077518543	0.699238107	0.23692157	0	4.220806066
	7780	1424877_a_at	5.076584843	-2.968401602	-0.925403449	0.311751432	0.526533253	0	1.899215282
	13659	1449088_at	2.442616389	-2.966319757	-1.428445289	0.481554723	0.371531055	0	2.691565042
	9057	1426522_at	5.826923789	-2.965000275	-0.969294764	0.3269122	0.510755676	0	1.957883285
	6536	1423411_at	2.329300805	-2.964760545	-1.402757964	0.473143764	0.378205444	0	2.644065587
	13726	1449160_at	2.713080108	-2.958469817	-0.869453465	0.293886204	0.547354165	0	1.82697066
	11062	1433604_x_at	6.910640283	-2.958418361	-0.937614784	0.3169311	0.52209535	0	1.915358946
	Estimated Miss rates for Delta=1.52153143076114
		Quantiles	Cutpoints	Miss Rate(%)
		0 -> 0.05	-2.956 -> -1.963	94.45
		0.05 -> 0.1	-1.963 -> -1.441	71.57
		0.1 -> 0.15	-1.441 -> -1.132	52.32
		0.15 -> 0.2	-1.132 -> -0.861	24.58
		0.2 -> 0.25	-0.861 -> -0.65	13.21
		0.25 -> 0.75	-0.65 -> 0.961	8.26
		0.75 -> 0.8	0.961 -> 1.152	50.3
		0.8 -> 0.85	1.152 -> 1.393	60.35
		0.85 -> 0.9	1.393 -> 1.701	73.31
		0.9 -> 0.95	1.701 -> 2.125	86.31
		0.95 -> 1	2.125 -> 3.009	95.86
