# Supplementary material for: A genomic analysis of mouse models of breast cancer reveals molecular features of mouse models and relationships to human breast cancer
Source: Breast Cancer Res. 2014 Jun 5;16(3):R59. doi: 10.1186/bcr3672 (PMC4078930; doi:10.1186/bcr3672)
Supplement: Additional file 3 — Fold change values organized by mouse tumor model type comparing the mouse model to normal mammary gland. [file bcr3672-S3.zip › Additional_File_3/DMBA_vs_NMLmammary/AdditionalFile64_DMBA_vs_NMLmammary/DownregulatedGenesgather_gene_ontology_121023.txt]

#	Annotation	Total Genes With Ann	Your Genes (With Ann)	Your Genes (No Ann)	Genome (With Ann)	Genome (No Ann)	ln(Bayes factor)	neg ln(p value)	FE: neg ln(p value)	FE: neg ln(FDR)	Genes
1	GO:0006091 [5]: generation of precursor metabolites and energy	44	44	150	386	12049	49.19	10.41	54.33	47.86	1810044O22Rik Acad10 Acadl Acadm Acadvl Acdc Aco1 Aco2 Aldoa Aox1 Atp5o BC019806 Cat Cox5b Cox6a1 Cox7a1 Cox8a Cox8b Cs Cyp2e1 Dlat Dlst Fbp2 Gbe1 Gys2 Hibadh Hk2 Idh3a Idh3g Mdh2 Ndufa5 Ndufb7 Ndufb9 Ndufv1 Nqo3a2 Pck1 Pcx Pdcd8 Pdhb Por Ppp1r3c Pygm Taldo1 Uqcrc1
2	GO:0015980 [6]: energy derivation by oxidation of organic compounds	21	21	173	95	12340	32.35	10.41	37.54	31.76	Acdc Aco1 Aco2 Aldoa Cs Dlat Dlst Fbp2 Gbe1 Gys2 Hibadh Hk2 Idh3a Idh3g Mdh2 Pck1 Pcx Pdhb Ppp1r3c Pygm Taldo1
3	GO:0044262 [6]: cellular carbohydrate metabolism	24	24	170	169	12266	28.72	10.41	33.87	28.49	Acdc Aco1 Aco2 Aldoa Cs Dlat Dlst Fbp2 Gbe1 Gys2 Hibadh Hk2 Idh3a Idh3g Itpka Mdh2 Pck1 Pcx Pdhb Pfkfb3 Ppp1r3c Pygm Taldo1 Xlkd1
4	GO:0006092 [7]: main pathways of carbohydrate metabolism	17	17	177	64	12371	27.96	10.41	33.16	28.08	Acdc Aco1 Aco2 Aldoa Cs Dlat Dlst Fbp2 Hibadh Hk2 Idh3a Idh3g Mdh2 Pck1 Pcx Pdhb Taldo1
5	GO:0019752 [6]: carboxylic acid metabolism	28	28	166	285	12150	25.76	10.41	30.86	26.18	1110059F07Rik Aacs Acadl Acadm Acadvl Acdc Aco2 Aldh9a1 Bckdhb Cdo1 Cpt1b Cpt2 Crat Dci Ddt Dlat Ehhadh Elovl6 Fads1 Fasn Hadhb Hadhsc Hibadh Mdh2 Ndufab1 Pck1 Pdk4 Phyh
6	GO:0006082 [5]: organic acid metabolism	28	28	166	285	12150	25.76	10.41	30.86	26.18	1110059F07Rik Aacs Acadl Acadm Acadvl Acdc Aco2 Aldh9a1 Bckdhb Cdo1 Cpt1b Cpt2 Crat Dci Ddt Dlat Ehhadh Elovl6 Fads1 Fasn Hadhb Hadhsc Hibadh Mdh2 Ndufab1 Pck1 Pdk4 Phyh
7	GO:0044255 [5]: cellular lipid metabolism	28	28	166	319	12116	23.21	10.41	28.29	23.79	Aacs Acadl Acadm Acadvl Acdc Agpat3 Aldh1a7 Coasy Cpt1b Cpt2 Crat Dci Dgat2 Ehhadh Elovl6 Fads1 Fasn Hadhb Hadhsc Hsd11b1 Lipe Lpgat1 Ndufab1 Pck1 Pcx Pcyt2 Phyh Sult1a1
8	GO:0005975 [5]: carbohydrate metabolism	26	26	168	271	12164	23.08	10.41	28.18	23.79	Acdc Aco1 Aco2 Aldoa Amy1 Cs Dlat Dlst Fbp2 Gbe1 Gys2 Hibadh Hk2 Idh3a Idh3g Itpka Mdh2 Pck1 Pcx Pdhb Pfkfb3 Pgm2 Ppp1r3c Pygm Taldo1 Xlkd1
9	GO:0006629 [5]: lipid metabolism	31	31	163	403	12032	22.95	10.41	28.02	23.75	Aacs Acadl Acadm Acadvl Acdc Adpn Agpat3 Aldh1a7 Coasy Cpt1b Cpt2 Crat Dci Dgat2 Ehhadh Elovl6 Fads1 Fasn Hadhb Hadhsc Hsd11b1 Lipe Lpgat1 Lpin1 Lpl Ndufab1 Pck1 Pcx Pcyt2 Phyh Sult1a1
10	GO:0006631 [6]: fatty acid metabolism	17	17	177	108	12327	20.54	10.41	25.71	21.54	Aacs Acadl Acadm Acadvl Acdc Cpt1b Cpt2 Crat Dci Ehhadh Elovl6 Fads1 Fasn Hadhb Hadhsc Ndufab1 Phyh
11	GO:0008152 [3]: metabolism	130	130	64	5472	6963	18.03	10.41	22.81	18.73	1110059F07Rik 1810044O22Rik AI317395 Aacs Acad10 Acadl Acadm Acadvl Acdc Aco1 Aco2 Adamts5 Adcy2 Adpn Agpat3 Alad Aldh1a1 Aldh1a7 Aldh6a1 Aldh9a1 Aldoa Amy1 Aox1 Atf5 Atp5o BC019806 Bckdhb Cabc1 Car3 Car4 Cat Cbx4 Cd1d1 Cdo1 Coasy Comt Cox5b Cox6a1 Cox7a1 Cox8a Cox8b Cpt1b Cpt2 Crat Cs Cyp2e1 Dci Ddt Decr1 Dgat2 Dlat Dlst Dnaja3 Ehhadh Elovl6 Enpep Ephx2 Fads1 Fasn Fbp2 Fbxo9 Fech Gata2 Gbe1 Gsn …
12	GO:0050874 [3]: organismal physiological process	8	8	186	2400	10035	16.17	10.41	0.0	0.0	Cd1d1 Comt Msra Ndufb9 Npr1 Opn3 Orm1 Orm2
13	GO:0006118 [6]: electron transport	22	22	172	270	12165	15.98	10.41	21.05	17.06	1810044O22Rik Acad10 Acadl Acadm Acadvl Aox1 BC019806 Cat Cox5b Cox6a1 Cox7a1 Cox8a Cox8b Cyp2e1 Ndufa5 Ndufb7 Ndufb9 Ndufv1 Nqo3a2 Pdcd8 Por Uqcrc1
14	GO:0006099 [8]: tricarboxylic acid cycle	8	8	186	15	12420	15.42	10.41	20.65	16.74	Aco1 Aco2 Cs Dlst Idh3a Idh3g Mdh2 Pdhb
15	GO:0044237 [4]: cellular metabolism	121	121	73	5145	7290	14.59	10.41	19.31	15.47	1110059F07Rik 1810044O22Rik AI317395 Aacs Acad10 Acadl Acadm Acadvl Acdc Aco1 Aco2 Adamts5 Adcy2 Agpat3 Alad Aldh1a1 Aldh1a7 Aldh9a1 Aldoa Aox1 Atf5 Atp5o BC019806 Bckdhb Cabc1 Car3 Car4 Cat Cbx4 Cd1d1 Cdo1 Coasy Comt Cox5b Cox6a1 Cox7a1 Cox8a Cox8b Cpt1b Cpt2 Crat Cs Cyp2e1 Dci Ddt Dgat2 Dlat Dlst Dnaja3 Ehhadh Elovl6 Enpep Ephx2 Fads1 Fasn Fbp2 Fbxo9 Fech Gata2 Gbe1 Gsn Gstk1 Gys2 Hadhb Hadhsc …
16	GO:0007186 [6]: G-protein coupled receptor protein signaling pathway	5	5	189	1882	10553	13.52	10.41	0.0	0.0	Adcy2 Fzd4 Gkap1 Opn3 Rgs7
17	GO:0007166 [5]: cell surface receptor linked signal transduction	9	9	185	2293	10142	13.05	10.41	0.0	0.0	Adamts5 Adcy2 Fzd4 Gkap1 Opn3 Rgs7 Sitpec Tcf3 Wnt4
18	GO:0019318 [7]: hexose metabolism	12	12	182	80	12355	12.84	10.41	18.0	14.24	Acdc Aldoa Dlat Fbp2 Hibadh Hk2 Itpka Pck1 Pcx Pdhb Pfkfb3 Taldo1
19	GO:0005996 [6]: monosaccharide metabolism	12	12	182	82	12353	12.6	10.41	17.75	14.05	Acdc Aldoa Dlat Fbp2 Hibadh Hk2 Itpka Pck1 Pcx Pdhb Pfkfb3 Taldo1
20	GO:0050896 [3]: response to stimulus	14	14	180	2737	9698	12.42	10.41	0.0	0.0	Acdc Cat Cd1d1 Comt Cryab Ephx2 Fech Hspa9a Msra Ndufb9 Opn3 Orm1 Orm2 Txnip
21	GO:0007165 [4]: signal transduction	18	18	176	3042	9393	11.66	10.41	0.0	0.0	Acdc Adamts5 Adcy2 Arl4 Dnaja3 Fzd4 Gkap1 Irak1bp1 Npr1 Opn3 Pde8a Pdk1 Ppp2r2d Rgs7 Sitpec Sos2 Tcf3 Wnt4
22	GO:0050877 [4]: neurophysiological process	3	3	191	1504	10931	11.55	10.41	0.0	0.0	Comt Ndufb9 Opn3
23	GO:0007600 [5]: sensory perception	2	2	192	1355	11080	11.35	10.41	0.0	0.0	Ndufb9 Opn3
24	GO:0050875 [3]: cellular physiological process	155	155	39	7779	4656	10.85	10.41	15.58	12.0	1110059F07Rik 1190002H23Rik 1700020C11Rik 1810044O22Rik AI317395 Aacs Abcd3 Acad10 Acadl Acadm Acadvl Acdc Aco1 Aco2 Acta1 Adamts5 Adcy2 Agpat3 Alad Aldh1a1 Aldh1a7 Aldh9a1 Aldoa Aox1 Arl4 Atf5 Atp5o B430110G05Rik BC019806 Bckdhb Cabc1 Car3 Car4 Card10 Cat Cbx4 Cd1d1 Cd36 Cdo1 Cidec Coasy Comt Cox5b Cox6a1 Cox7a1 Cox8a Cox8b Cpt1b Cpt2 Crat Cs Cyp2e1 Dbi Dci Ddt Dgat2 Dlat Dlst Dnaja3 Ehhadh Elov…
25	GO:0006006 [8]: glucose metabolism	10	10	184	62	12373	10.64	10.41	15.81	12.17	Acdc Aldoa Dlat Fbp2 Hibadh Hk2 Pck1 Pcx Pdhb Taldo1
26	GO:0007154 [3]: cell communication	26	26	168	3583	8852	10.07	10.41	0.0	0.0	Acdc Adamts5 Adcy2 Aoc3 Arl4 Arvcf Cd36 Comt Dnaja3 Dpt Fzd4 Gkap1 Irak1bp1 Npr1 Opn3 Pde8a Pdk1 Ppp2r2d Rgs7 Scarb1 Sitpec Sos2 Tcf3 Tnxb Wnt4 Xlkd1
27	GO:0006066 [5]: alcohol metabolism	14	14	180	153	12282	9.99	10.41	15.09	11.56	Acdc Aldoa Comt Dlat Fbp2 Hibadh Hk2 Itpka Lipe Pck1 Pcx Pdhb Pfkfb3 Taldo1
28	GO:0009605 [4]: response to external stimulus	10	10	184	2162	10273	9.89	10.41	0.0	0.0	Cd1d1 Comt Cryab Ephx2 Fech Hspa9a Ndufb9 Opn3 Orm1 Orm2
29	GO:0009581 [5]: detection of external stimulus	3	3	191	1364	11071	9.44	10.41	0.0	0.0	Fech Ndufb9 Opn3
30	GO:0019395 [7]: fatty acid oxidation	5	5	189	9	12426	8.2	10.41	13.44	9.96	Acdc Dci Ehhadh Hadhb Phyh
31	GO:0006635 [8]: fatty acid beta-oxidation	4	4	190	4	12431	7.29	10.41	12.53	9.11	Acdc Dci Ehhadh Hadhb
32	GO:0051186 [5]: cofactor metabolism	11	11	183	118	12317	7.18	10.41	12.28	8.9	Alad Atp5o Coasy Dlat Ehhadh Fech Gstk1 Hibadh Pank3 Pdk4 Taldo1
33	GO:0016052 [6]: carbohydrate catabolism	7	7	187	43	12392	6.32	10.01	11.48	8.18	Aldoa Dlat Hibadh Hk2 Pdhb Taldo1 Xlkd1
34	GO:0044275 [7]: cellular carbohydrate catabolism	7	7	187	43	12392	6.32	10.01	11.48	8.18	Aldoa Dlat Hibadh Hk2 Pdhb Taldo1 Xlkd1
35	GO:0016051 [6]: carbohydrate biosynthesis	7	7	187	50	12385	5.44	9.16	10.6	7.34	Acdc Fbp2 Gbe1 Gys2 Pck1 Pcx Ppp1r3c
36	GO:0006090 [7]: pyruvate metabolism	3	3	191	2	12433	5.02	8.8	10.26	7.05	Dlat Pck1 Pdk4
37	GO:0019320 [8]: hexose catabolism	6	6	188	36	12399	4.94	8.8	10.12	7.05	Aldoa Dlat Hibadh Hk2 Pdhb Taldo1
38	GO:0046164 [6]: alcohol catabolism	6	6	188	36	12399	4.94	8.8	10.12	7.05	Aldoa Dlat Hibadh Hk2 Pdhb Taldo1
39	GO:0046365 [7]: monosaccharide catabolism	6	6	188	36	12399	4.94	8.8	10.12	7.05	Aldoa Dlat Hibadh Hk2 Pdhb Taldo1
40	GO:0006007 [9]: glucose catabolism	6	6	188	36	12399	4.94	8.8	10.12	7.05	Aldoa Dlat Hibadh Hk2 Pdhb Taldo1
41	GO:0006732 [6]: coenzyme metabolism	9	9	185	100	12335	4.92	8.8	10.01	6.97	Atp5o Coasy Dlat Ehhadh Gstk1 Hibadh Pank3 Pdk4 Taldo1
42	GO:0008610 [6]: lipid biosynthesis	11	11	183	156	12279	4.81	8.8	9.84	6.84	Agpat3 Coasy Dgat2 Elovl6 Fads1 Fasn Lpgat1 Ndufab1 Pck1 Pcx Pcyt2
43	GO:0009058 [4]: biosynthesis	28	28	166	818	11617	4.51	7.93	9.27	6.32	1110059F07Rik Acdc Aco1 Adamts5 Adcy2 Alad Atp5o Cd1d1 Coasy Ddt Dgat2 Elovl6 Fads1 Fasn Fbp2 Fech Gbe1 Gys2 Mknk2 Ndufab1 Npr1 Pank3 Pck1 Pcx Pcyt2 Ppp1r3c Smarcd3 St3gal4
44	GO:0006094 [8]: gluconeogenesis	4	4	190	11	12424	4.43	7.85	9.65	6.67	Acdc Fbp2 Pck1 Pcx
45	GO:0044249 [5]: cellular biosynthesis	27	27	167	783	11652	4.33	7.85	9.09	6.17	1110059F07Rik Acdc Aco1 Adamts5 Adcy2 Alad Atp5o Cd1d1 Coasy Ddt Dgat2 Elovl6 Fads1 Fasn Fbp2 Fech Gbe1 Gys2 Mknk2 Ndufab1 Npr1 Pank3 Pck1 Pcx Ppp1r3c Smarcd3 St3gal4
46	GO:0006641 [7]: triacylglycerol metabolism	3	3	191	4	12431	3.79	7.28	9.03	6.14	Dgat2 Lipe Pck1
47	GO:0019319 [8]: hexose biosynthesis	4	4	190	16	12419	3.24	6.78	8.44	5.63	Acdc Fbp2 Pck1 Pcx
48	GO:0046165 [6]: alcohol biosynthesis	4	4	190	16	12419	3.24	6.78	8.44	5.63	Acdc Fbp2 Pck1 Pcx
49	GO:0046364 [7]: monosaccharide biosynthesis	4	4	190	16	12419	3.24	6.78	8.44	5.63	Acdc Fbp2 Pck1 Pcx
50	GO:0006952 [5]: defense response	3	3	191	905	11530	2.96	6.5	0.0	0.0	Cd1d1 Orm1 Orm2
51	GO:0044238 [4]: primary metabolism	100	100	94	4956	7479	2.92	6.38	7.26	4.71	1110059F07Rik AI317395 Aacs Acad10 Acadl Acadm Acadvl Acdc Aco1 Aco2 Adamts5 Adcy2 Adpn Agpat3 Aldh1a7 Aldh9a1 Aldoa Amy1 Atf5 Atp5o Bckdhb Cabc1 Cbx4 Cd1d1 Cdo1 Coasy Comt Cpt1b Cpt2 Crat Cs Dci Ddt Dgat2 Dlat Dlst Dnaja3 Ehhadh Elovl6 Enpep Fads1 Fasn Fbp2 Fbxo9 Gata2 Gbe1 Gsn Gys2 Hadhb Hadhsc Hdgfrp2 Hibadh Hk2 Hsd11b1 Hspa9a Htatsf1 Idh3a Idh3g Itpka Lipe Lpgat1 Lpin1 Lpl Mdh2 Mknk2 Msra Ndu…
52	GO:0019748 [4]: secondary metabolism	4	4	190	21	12414	2.35	5.67	7.54	4.84	Alad Aldh1a7 Ddt Fech
53	GO:0005978 [8]: glycogen biosynthesis	3	3	191	8	12427	2.3	5.62	7.53	4.84	Gbe1 Gys2 Ppp1r3c
54	GO:0006638 [6]: neutral lipid metabolism	3	3	191	8	12427	2.3	5.62	7.53	4.84	Dgat2 Lipe Pck1
55	GO:0006639 [6]: acylglycerol metabolism	3	3	191	8	12427	2.3	5.62	7.53	4.84	Dgat2 Lipe Pck1
56	GO:0009250 [7]: glucan biosynthesis	3	3	191	8	12427	2.3	5.62	7.53	4.84	Gbe1 Gys2 Ppp1r3c
57	GO:0006766 [5]: vitamin metabolism	5	5	189	40	12395	2.27	5.62	7.41	4.75	Aldh1a1 Aldh1a7 Aldh9a1 Hibadh Taldo1
58	GO:0046486 [6]: glycerolipid metabolism	3	3	191	9	12426	2.03	5.33	7.25	4.71	Dgat2 Lipe Pck1
59	GO:0006662 [5]: glycerol ether metabolism	3	3	191	9	12426	2.03	5.33	7.25	4.71	Dgat2 Lipe Pck1
60	GO:0015937 [8]: coenzyme A biosynthesis	2	2	192	1	12434	2.02	5.33	7.27	4.71	Coasy Pank3
61	GO:0019432 [8]: triacylglycerol biosynthesis	2	2	192	1	12434	2.02	5.33	7.27	4.71	Dgat2 Pck1
62	GO:0006086 [8]: acetyl-CoA biosynthesis from pyruvate	2	2	192	1	12434	2.02	5.33	7.27	4.71	Dlat Pdk4
63	GO:0005977 [8]: glycogen metabolism	4	4	190	25	12410	1.78	5.07	6.96	4.46	Gbe1 Gys2 Ppp1r3c Pygm
64	GO:0006073 [7]: glucan metabolism	4	4	190	25	12410	1.78	5.07	6.96	4.46	Gbe1 Gys2 Ppp1r3c Pygm
65	GO:0008654 [8]: phospholipid biosynthesis	4	4	190	27	12408	1.53	4.78	6.7	4.22	Agpat3 Coasy Lpgat1 Pcyt2
66	GO:0006112 [7]: energy reserve metabolism	4	4	190	28	12407	1.42	4.69	6.58	4.16	Gbe1 Gys2 Ppp1r3c Pygm
67	GO:0043284 [5]: biopolymer biosynthesis	3	3	191	12	12423	1.35	4.64	6.56	4.16	Gbe1 Gys2 Ppp1r3c
68	GO:0046148 [5]: pigment biosynthesis	3	3	191	12	12423	1.35	4.64	6.56	4.16	Alad Ddt Fech
69	GO:0000271 [6]: polysaccharide biosynthesis	3	3	191	12	12423	1.35	4.64	6.56	4.16	Gbe1 Gys2 Ppp1r3c
70	GO:0015936 [8]: coenzyme A metabolism	2	2	192	2	12433	1.34	4.6	6.59	4.16	Coasy Pank3
71	GO:0044264 [6]: cellular polysaccharide metabolism	4	4	190	29	12406	1.3	4.6	6.46	4.09	Gbe1 Gys2 Ppp1r3c Pygm
72	GO:0005976 [5]: polysaccharide metabolism	4	4	190	31	12404	1.09	4.35	6.24	3.9	Gbe1 Gys2 Ppp1r3c Pygm
73	GO:0006096 [8]: glycolysis	4	4	190	31	12404	1.09	4.35	6.24	3.9	Aldoa Dlat Hk2 Pdhb
74	GO:0006139 [5]: nucleobase, nucleoside, nucleotide and nucleic acid metabolism	23	23	171	2404	10031	1.03	4.28	0.0	0.0	1110059F07Rik Adcy2 Atf5 Atp5o Cbx4 Gata2 Hdgfrp2 Hibadh Htatsf1 Nfic Npr1 Pdcd8 Ppargc1b Rbpms2 Sitpec Smarcd3 Taldo1 Tcf15 Tcf3 Tcfap2a Timm44 Ube3b Wbscr14
75	GO:0046460 [7]: neutral lipid biosynthesis	2	2	192	3	12432	0.85	4.1	6.08	3.77	Dgat2 Pck1
76	GO:0046463 [7]: acylglycerol biosynthesis	2	2	192	3	12432	0.85	4.1	6.08	3.77	Dgat2 Pck1
77	GO:0006350 [6]: transcription	13	13	181	1598	10837	0.74	3.99	0.0	0.0	Atf5 Cbx4 Gata2 Hdgfrp2 Nfic Sitpec Smarcd3 Tcf15 Tcf3 Tcfap2a Timm44 Ube3b Wbscr14
78	GO:0046467 [7]: membrane lipid biosynthesis	4	4	190	37	12398	0.52	3.78	5.65	3.41	Agpat3 Coasy Lpgat1 Pcyt2
79	GO:0042440 [4]: pigment metabolism	3	3	191	17	12418	0.51	3.73	5.7	3.44	Alad Ddt Fech
80	GO:0006955 [4]: immune response	3	3	191	709	11726	0.51	3.73	0.0	0.0	Cd1d1 Orm1 Orm2
81	GO:0045017 [7]: glycerolipid biosynthesis	2	2	192	4	12431	0.46	3.68	5.69	3.44	Dgat2 Pck1
82	GO:0046504 [6]: glycerol ether biosynthesis	2	2	192	4	12431	0.46	3.68	5.69	3.44	Dgat2 Pck1
83	GO:0006085 [8]: acetyl-CoA biosynthesis	2	2	192	4	12431	0.46	3.68	5.69	3.44	Dlat Pdk4
84	GO:0019219 [5]: regulation of nucleobase, nucleoside, nucleotide and nucleic acid metabolism	13	13	181	1549	10886	0.33	3.58	0.0	0.0	Atf5 Cbx4 Gata2 Hdgfrp2 Nfic Sitpec Smarcd3 Tcf15 Tcf3 Tcfap2a Timm44 Ube3b Wbscr14
85	GO:0007517 [5]: muscle development	7	7	187	129	12306	0.32	3.58	5.3	3.1	1500003O03Rik Acta1 Cryab Fhl1 Myl1 Tnnc2 Tpm2
86	GO:0045449 [6]: regulation of transcription	13	13	181	1542	10893	0.27	3.52	0.0	0.0	Atf5 Cbx4 Gata2 Hdgfrp2 Nfic Sitpec Smarcd3 Tcf15 Tcf3 Tcfap2a Timm44 Ube3b Wbscr14
87	GO:0006351 [7]: transcription, DNA-dependent	13	13	181	1542	10893	0.27	3.52	0.0	0.0	Atf5 Cbx4 Gata2 Hdgfrp2 Nfic Sitpec Smarcd3 Tcf15 Tcf3 Tcfap2a Timm44 Ube3b Wbscr14
88	GO:0051188 [6]: cofactor biosynthesis	5	5	189	68	12367	0.18	3.41	5.25	3.07	Alad Atp5o Coasy Fech Pank3
89	GO:0006098 [8]: pentose-phosphate shunt	2	2	192	5	12430	0.13	3.37	5.36	3.15	Hibadh Taldo1
90	GO:0006740 [10]: NADPH regeneration	2	2	192	5	12430	0.13	3.37	5.36	3.15	Hibadh Taldo1
91	GO:0006355 [7]: regulation of transcription, DNA-dependent	13	13	181	1515	10920	0.06	3.32	0.0	0.0	Atf5 Cbx4 Gata2 Hdgfrp2 Nfic Sitpec Smarcd3 Tcf15 Tcf3 Tcfap2a Timm44 Ube3b Wbscr14
92	GO:0009056 [4]: catabolism	20	20	174	723	11712	-0.01	0.0	4.57	2.55	AI317395 Acad10 Adamts5 Adpn Aldoa Bckdhb Cdo1 Comt Dlat Enpep Ephx2 Hibadh Hk2 Lipe Lpl Pdcd8 Pdhb Taldo1 Uqcrc1 Xlkd1
93	GO:0006120 [9]: mitochondrial electron transport, NADH to ubiquinone	2	2	192	6	12429	-0.14	0.0	5.09	2.92	Ndufb9 Ndufv1
94	GO:0006633 [7]: fatty acid biosynthesis	4	4	190	48	12387	-0.3	0.0	4.8	2.7	Elovl6 Fads1 Fasn Ndufab1
95	GO:0006979 [5]: response to oxidative stress	3	3	191	24	12411	-0.32	0.0	4.83	2.72	Cat Msra Txnip
96	GO:0044248 [5]: cellular catabolism	18	18	176	648	11787	-0.33	0.0	4.26	2.49	AI317395 Acad10 Adamts5 Aldoa Bckdhb Cdo1 Comt Dlat Enpep Ephx2 Hibadh Hk2 Lipe Pdcd8 Pdhb Taldo1 Uqcrc1 Xlkd1
97	GO:0009607 [4]: response to biotic stimulus	7	7	187	987	11448	-0.34	0.0	0.0	0.0	Cat Cd1d1 Hspa9a Msra Orm1 Orm2 Txnip
98	GO:0006776 [7]: vitamin A metabolism	2	2	192	7	12428	-0.37	0.0	4.84	2.72	Aldh1a1 Aldh1a7
99	GO:0006779 [7]: porphyrin biosynthesis	2	2	192	7	12428	-0.37	0.0	4.84	2.72	Alad Fech
100	GO:0006783 [6]: heme biosynthesis	2	2	192	7	12428	-0.37	0.0	4.84	2.72	Alad Fech
101	GO:0043170 [4]: macromolecule metabolism	50	50	144	2446	9989	-0.44	0.0	3.73	2.12	1110059F07Rik AI317395 Acad10 Acdc Aco1 Aco2 Adamts5 Aldoa Amy1 Cabc1 Cd1d1 Cs Dlat Dlst Dnaja3 Enpep Fbp2 Fbxo9 Gbe1 Gsn Gys2 Hibadh Hk2 Hspa9a Idh3a Idh3g Itpka Mdh2 Mknk2 Msra Ndufaf1 Npr1 Pck1 Pcx Pdhb Pdk4 Pfkfb3 Pgm2 Pim3 Ppm1a Ppp1r3c Pygm Smarcd3 St13 St3gal4 Taldo1 Ube3b Uqcrc1 Usp48 Xlkd1
102	GO:0044260 [5]: cellular macromolecule metabolism	48	48	146	2331	10104	-0.46	0.0	3.73	2.12	1110059F07Rik AI317395 Acad10 Acdc Aco1 Aco2 Adamts5 Aldoa Cabc1 Cd1d1 Cs Dlat Dlst Dnaja3 Enpep Fbp2 Fbxo9 Gbe1 Gsn Gys2 Hibadh Hk2 Hspa9a Idh3a Idh3g Itpka Mdh2 Mknk2 Msra Ndufaf1 Npr1 Pck1 Pcx Pdhb Pdk4 Pfkfb3 Pim3 Ppm1a Ppp1r3c Pygm Smarcd3 St13 St3gal4 Taldo1 Ube3b Uqcrc1 Usp48 Xlkd1
103	GO:0006644 [7]: phospholipid metabolism	4	4	190	51	12384	-0.48	0.0	4.6	2.58	Agpat3 Coasy Lpgat1 Pcyt2
104	GO:0006767 [6]: water-soluble vitamin metabolism	3	3	191	26	12409	-0.52	0.0	4.63	2.59	Aldh9a1 Hibadh Taldo1
105	GO:0048332 [4]: mesoderm morphogenesis	2	2	192	8	12427	-0.58	0.0	4.63	2.59	Sitpec Tcf3
106	GO:0006739 [9]: NADPH metabolism	2	2	192	8	12427	-0.58	0.0	4.63	2.59	Hibadh Taldo1
107	GO:0006835 [7]: dicarboxylic acid transport	2	2	192	8	12427	-0.58	0.0	4.63	2.59	Slc1a3 Slc1a5
108	GO:0006839 [6]: mitochondrial transport	2	2	192	8	12427	-0.58	0.0	4.63	2.59	Slc25a10 Ucp1
109	GO:0016053 [6]: organic acid biosynthesis	4	4	190	54	12381	-0.65	0.0	4.42	2.49	Elovl6 Fads1 Fasn Ndufab1
110	GO:0046394 [7]: carboxylic acid biosynthesis	4	4	190	54	12381	-0.65	0.0	4.42	2.49	Elovl6 Fads1 Fasn Ndufab1
111	GO:0009308 [5]: amine metabolism	8	8	186	201	12234	-0.69	0.0	4.17	2.49	1110059F07Rik Aldh9a1 Bckdhb Cdo1 Comt Ddt Hibadh Xlkd1
112	GO:0042775 [8]: ATP synthesis coupled electron transport (sensu Eukaryota)	2	2	192	9	12426	-0.77	0.0	4.44	2.49	Ndufb9 Ndufv1
113	GO:0006084 [7]: acetyl-CoA metabolism	2	2	192	9	12426	-0.77	0.0	4.44	2.49	Dlat Pdk4
114	GO:0050789 [2]: regulation of biological process	25	25	169	2266	10169	-0.8	0.0	0.02	0.0	Acdc Aco1 Adcy2 Atf5 Card10 Cbx4 Cd1d1 Cidec Gata2 Gsn Hdgfrp2 Lgals12 Mknk2 Nfic Sitpec Smarcd3 Tcf15 Tcf3 Tcfap2a Timm44 Tkt Tnnc2 Tnxb Ube3b Wbscr14
115	GO:0007582 [2]: physiological process	168	168	26	10107	2328	-0.85	0.0	3.42	2.06	1110059F07Rik 1190002H23Rik 1700020C11Rik 1810044O22Rik AI317395 Aacs Abcd3 Acad10 Acadl Acadm Acadvl Acdc Aco1 Aco2 Acta1 Adamts5 Adcy2 Adpn Agpat3 Alad Aldh1a1 Aldh1a7 Aldh6a1 Aldh9a1 Aldoa Amy1 Aox1 Arl4 Atf5 Atp5o B430110G05Rik BC019806 Bckdhb Cabc1 Car3 Car4 Card10 Cat Cbx4 Cd1d1 Cd36 Cdo1 Cidec Coasy Comt Cox5b Cox6a1 Cox7a1 Cox8a Cox8b Cpt1b Cpt2 Crat Cryab Cs Cyp2e1 Dbi Dci Ddt Decr1 Dgat…
116	GO:0050791 [3]: regulation of physiological process	22	22	172	2038	10397	-0.9	0.0	0.02	0.0	Acdc Aco1 Atf5 Card10 Cbx4 Cd1d1 Cidec Gata2 Gsn Hdgfrp2 Lgals12 Mknk2 Nfic Sitpec Smarcd3 Tcf15 Tcf3 Tcfap2a Timm44 Tnnc2 Ube3b Wbscr14
117	GO:0048066 [3]: pigmentation	3	3	191	31	12404	-0.93	0.0	4.2	2.49	Alad Ddt Fech
118	GO:0042773 [7]: ATP synthesis coupled electron transport	2	2	192	10	12425	-0.93	0.0	4.27	2.49	Ndufb9 Ndufv1
119	GO:0006100 [8]: tricarboxylic acid cycle intermediate metabolism	2	2	192	10	12425	-0.93	0.0	4.27	2.49	Aco2 Mdh2
120	GO:0006519 [5]: amino acid and derivative metabolism	7	7	187	174	12261	-1.04	0.0	3.83	2.21	1110059F07Rik Aldh9a1 Bckdhb Cdo1 Comt Ddt Hibadh
121	GO:0009589 [8]: detection of UV	1	1	193	0	12435	-1.08	0.0	4.18	2.49	Fech
122	GO:0009743 [5]: response to carbohydrate stimulus	1	1	193	0	12435	-1.08	0.0	4.18	2.49	Acdc
123	GO:0009746 [6]: response to hexose stimulus	1	1	193	0	12435	-1.08	0.0	4.18	2.49	Acdc
124	GO:0009749 [7]: response to glucose stimulus	1	1	193	0	12435	-1.08	0.0	4.18	2.49	Acdc
125	GO:0018158 [8]: protein amino acid oxidation	1	1	193	0	12435	-1.08	0.0	4.18	2.49	Msra
126	GO:0018159 [9]: peptidyl-methionine oxidation	1	1	193	0	12435	-1.08	0.0	4.18	2.49	Msra
127	GO:0018206 [9]: peptidyl-methionine modification	1	1	193	0	12435	-1.08	0.0	4.18	2.49	Msra
128	GO:0019433 [8]: triacylglycerol catabolism	1	1	193	0	12435	-1.08	0.0	4.18	2.49	Lipe
129	GO:0042759 [8]: long-chain fatty acid biosynthesis	1	1	193	0	12435	-1.08	0.0	4.18	2.49	Fads1
130	GO:0044269 [6]: glycerol ether catabolism	1	1	193	0	12435	-1.08	0.0	4.18	2.49	Lipe
131	GO:0045721 [7]: negative regulation of gluconeogenesis	1	1	193	0	12435	-1.08	0.0	4.18	2.49	Acdc
132	GO:0045912 [6]: negative regulation of carbohydrate metabolism	1	1	193	0	12435	-1.08	0.0	4.18	2.49	Acdc
133	GO:0046173 [7]: polyol biosynthesis	1	1	193	0	12435	-1.08	0.0	4.18	2.49	Pck1
134	GO:0046327 [8]: glycerol biosynthesis from pyruvate	1	1	193	0	12435	-1.08	0.0	4.18	2.49	Pck1
135	GO:0046340 [8]: diacylglycerol catabolism	1	1	193	0	12435	-1.08	0.0	4.18	2.49	Lipe
136	GO:0046461 [7]: neutral lipid catabolism	1	1	193	0	12435	-1.08	0.0	4.18	2.49	Lipe
137	GO:0046464 [7]: acylglycerol catabolism	1	1	193	0	12435	-1.08	0.0	4.18	2.49	Lipe
138	GO:0046503 [7]: glycerolipid catabolism	1	1	193	0	12435	-1.08	0.0	4.18	2.49	Lipe
139	GO:0048318 [4]: axial mesoderm development	1	1	193	0	12435	-1.08	0.0	4.18	2.49	Tcf3
140	GO:0048319 [5]: axial mesoderm morphogenesis	1	1	193	0	12435	-1.08	0.0	4.18	2.49	Tcf3
141	GO:0001561 [8]: fatty acid alpha-oxidation	1	1	193	0	12435	-1.08	0.0	4.18	2.49	Phyh
142	GO:0006111 [7]: regulation of gluconeogenesis	1	1	193	0	12435	-1.08	0.0	4.18	2.49	Acdc
143	GO:0006113 [7]: fermentation	1	1	193	0	12435	-1.08	0.0	4.18	2.49	Pck1
144	GO:0006114 [8]: glycerol biosynthesis	1	1	193	0	12435	-1.08	0.0	4.18	2.49	Pck1
145	GO:0006573 [8]: valine metabolism	1	1	193	0	12435	-1.08	0.0	4.18	2.49	Hibadh
146	GO:0006636 [7]: fatty acid desaturation	1	1	193	0	12435	-1.08	0.0	4.18	2.49	Fads1
147	GO:0009059 [5]: macromolecule biosynthesis	14	14	180	515	11920	-1.19	0.0	3.39	2.03	1110059F07Rik Acdc Aco1 Adamts5 Cd1d1 Fbp2 Gbe1 Gys2 Mknk2 Pck1 Pcx Ppp1r3c Smarcd3 St3gal4
148	GO:0006119 [6]: oxidative phosphorylation	3	3	191	35	12400	-1.22	0.0	3.9	2.26	Atp5o Ndufb9 Ndufv1
149	GO:0018342 [9]: protein prenylation	2	2	192	12	12423	-1.23	0.0	3.97	2.32	Adamts5 Smarcd3
150	GO:0042168 [5]: heme metabolism	2	2	192	12	12423	-1.23	0.0	3.97	2.32	Alad Fech
151	GO:0006778 [6]: porphyrin metabolism	2	2	192	12	12423	-1.23	0.0	3.97	2.32	Alad Fech
152	GO:0007005 [6]: mitochondrion organization and biogenesis	2	2	192	12	12423	-1.23	0.0	3.97	2.32	1700020C11Rik Mfn2
153	GO:0044267 [6]: cellular protein metabolism	25	25	169	2184	10251	-1.24	0.0	0.03	0.0	1110059F07Rik AI317395 Acad10 Acdc Aco1 Adamts5 Cabc1 Cd1d1 Dnaja3 Enpep Fbxo9 Hspa9a Mknk2 Msra Ndufaf1 Npr1 Pdk4 Pim3 Ppm1a Smarcd3 St13 St3gal4 Ube3b Uqcrc1 Usp48
154	GO:0043207 [5]: response to external biotic stimulus	3	3	191	549	11886	-1.3	0.0	0.01	0.0	Cd1d1 Orm1 Orm2
155	GO:0019222 [4]: regulation of metabolism	18	18	176	1677	10758	-1.34	0.0	0.03	0.0	Acdc Aco1 Atf5 Cbx4 Cd1d1 Gata2 Gsn Hdgfrp2 Mknk2 Nfic Sitpec Smarcd3 Tcf15 Tcf3 Tcfap2a Timm44 Ube3b Wbscr14
156	GO:0006775 [6]: fat-soluble vitamin metabolism	2	2	192	13	12422	-1.35	0.0	3.83	2.21	Aldh1a1 Aldh1a7
157	GO:0006752 [7]: group transfer coenzyme metabolism	3	3	191	39	12396	-1.46	0.0	3.63	2.12	Atp5o Coasy Pank3
158	GO:0006800 [5]: oxygen and reactive oxygen species metabolism	3	3	191	39	12396	-1.46	0.0	3.63	2.12	Cat Msra Txnip
159	GO:0019538 [5]: protein metabolism	26	26	168	2204	10231	-1.47	0.0	0.05	0.0	1110059F07Rik AI317395 Acad10 Acdc Aco1 Adamts5 Cabc1 Cd1d1 Dnaja3 Enpep Fbxo9 Gsn Hspa9a Mknk2 Msra Ndufaf1 Npr1 Pdk4 Pim3 Ppm1a Smarcd3 St13 St3gal4 Ube3b Uqcrc1 Usp48
160	GO:0006769 [8]: nicotinamide metabolism	2	2	192	15	12420	-1.58	0.0	3.6	2.12	Hibadh Taldo1
161	GO:0006643 [6]: membrane lipid metabolism	4	4	190	76	12359	-1.63	0.0	3.36	2.02	Agpat3 Coasy Lpgat1 Pcyt2
162	GO:0009613 [5]: response to pest, pathogen or parasite	3	3	191	513	11922	-1.67	0.0	0.01	0.0	Cd1d1 Orm1 Orm2
163	GO:0009611 [5]: response to wounding	1	1	193	331	12104	-1.71	0.0	0.01	0.0	Cd1d1
164	GO:0009310 [6]: amine catabolism	3	3	191	44	12391	-1.73	0.0	3.34	2.0	Bckdhb Cdo1 Comt
165	GO:0015909 [7]: long-chain fatty acid transport	1	1	193	1	12434	-1.75	0.0	3.49	2.12	Cpt1b
166	GO:0019448 [9]: L-cysteine catabolism	1	1	193	1	12434	-1.75	0.0	3.49	2.12	Cdo1
167	GO:0019452 [8]: L-cysteine catabolism to taurine	1	1	193	1	12434	-1.75	0.0	3.49	2.12	Cdo1
168	GO:0019530 [7]: taurine metabolism	1	1	193	1	12434	-1.75	0.0	3.49	2.12	Cdo1
169	GO:0030497 [8]: fatty acid elongation	1	1	193	1	12434	-1.75	0.0	3.49	2.12	Elovl6
170	GO:0042097 [7]: interleukin-4 biosynthesis	1	1	193	1	12434	-1.75	0.0	3.49	2.12	Cd1d1
171	GO:0043255 [6]: regulation of carbohydrate biosynthesis	1	1	193	1	12434	-1.75	0.0	3.49	2.12	Acdc
172	GO:0045078 [9]: positive regulation of interferon-gamma biosynthesis	1	1	193	1	12434	-1.75	0.0	3.49	2.12	Cd1d1
173	GO:0045402 [8]: regulation of interleukin-4 biosynthesis	1	1	193	1	12434	-1.75	0.0	3.49	2.12	Cd1d1
174	GO:0045404 [9]: positive regulation of interleukin-4 biosynthesis	1	1	193	1	12434	-1.75	0.0	3.49	2.12	Cd1d1
175	GO:0045785 [5]: positive regulation of cell adhesion	1	1	193	1	12434	-1.75	0.0	3.49	2.12	Tnxb
176	GO:0045834 [6]: positive regulation of lipid metabolism	1	1	193	1	12434	-1.75	0.0	3.49	2.12	Acdc
177	GO:0045923 [7]: positive regulation of fatty acid metabolism	1	1	193	1	12434	-1.75	0.0	3.49	2.12	Acdc
178	GO:0046326 [7]: positive regulation of glucose import	1	1	193	1	12434	-1.75	0.0	3.49	2.12	Acdc
179	GO:0046439 [8]: L-cysteine metabolism	1	1	193	1	12434	-1.75	0.0	3.49	2.12	Cdo1
180	GO:0048284 [6]: organelle fusion	1	1	193	1	12434	-1.75	0.0	3.49	2.12	Mfn2
181	GO:0051132 [8]: NK T-cell activation	1	1	193	1	12434	-1.75	0.0	3.49	2.12	Cd1d1
182	GO:0051133 [8]: regulation of NK T-cell activation	1	1	193	1	12434	-1.75	0.0	3.49	2.12	Cd1d1
183	GO:0051135 [9]: positive regulation of NK T-cell activation	1	1	193	1	12434	-1.75	0.0	3.49	2.12	Cd1d1
184	GO:0001676 [7]: long-chain fatty acid metabolism	1	1	193	1	12434	-1.75	0.0	3.49	2.12	Fads1
185	GO:0001913 [7]: T-cell mediated cytotoxicity	1	1	193	1	12434	-1.75	0.0	3.49	2.12	Cd1d1
186	GO:0001914 [8]: regulation of T-cell mediated cytotoxicity	1	1	193	1	12434	-1.75	0.0	3.49	2.12	Cd1d1
187	GO:0001916 [9]: positive regulation of T-cell mediated cytotoxicity	1	1	193	1	12434	-1.75	0.0	3.49	2.12	Cd1d1
188	GO:0006003 [9]: fructose 2,6-bisphosphate metabolism	1	1	193	1	12434	-1.75	0.0	3.49	2.12	Pfkfb3
189	GO:0006026 [7]: aminoglycan catabolism	1	1	193	1	12434	-1.75	0.0	3.49	2.12	Xlkd1
190	GO:0006027 [8]: glycosaminoglycan catabolism	1	1	193	1	12434	-1.75	0.0	3.49	2.12	Xlkd1
191	GO:0006101 [7]: citrate metabolism	1	1	193	1	12434	-1.75	0.0	3.49	2.12	Aco2
192	GO:0006109 [5]: regulation of carbohydrate metabolism	1	1	193	1	12434	-1.75	0.0	3.49	2.12	Acdc
193	GO:0006428 [9]: isoleucyl-tRNA aminoacylation	1	1	193	1	12434	-1.75	0.0	3.49	2.12	1110059F07Rik
194	GO:0008053 [7]: mitochondrial fusion	1	1	193	1	12434	-1.75	0.0	3.49	2.12	Mfn2
195	GO:0009093 [8]: cysteine catabolism	1	1	193	1	12434	-1.75	0.0	3.49	2.12	Cdo1
196	GO:0019362 [7]: pyridine nucleotide metabolism	2	2	192	17	12418	-1.77	0.0	3.39	2.03	Hibadh Taldo1
197	GO:0009987 [2]: cellular process	169	169	25	10370	2065	-1.78	0.0	2.34	1.39	1110059F07Rik 1190002H23Rik 1700020C11Rik 1810044O22Rik AI317395 Aacs Abcd3 Acad10 Acadl Acadm Acadvl Acdc Aco1 Aco2 Acta1 Adamts5 Adcy2 Agpat3 Alad Aldh1a1 Aldh1a7 Aldh9a1 Aldoa Aoc3 Aox1 Arl4 Arvcf Atf5 Atp5o B430110G05Rik BC019806 Bckdhb Cabc1 Car3 Car4 Card10 Cat Cbx4 Cd1d1 Cd36 Cdo1 Cidec Coasy Comt Cox5b Cox6a1 Cox7a1 Cox8a Cox8b Cpt1b Cpt2 Crat Cs Cyp2e1 Dbi Dci Ddt Dgat2 Dlat Dlst Dnaja3 …
198	GO:0008283 [4]: cell proliferation	6	6	188	732	11703	-1.83	0.0	0.03	0.0	1190002H23Rik Atf5 Enpep Nfic Sspn Sycp3
199	GO:0007498 [3]: mesoderm development	2	2	192	18	12417	-1.87	0.0	3.29	1.95	Sitpec Tcf3
200	GO:0009889 [5]: regulation of biosynthesis	4	4	190	84	12351	-1.9	0.0	3.07	1.86	Acdc Aco1 Cd1d1 Mknk2
201	GO:0000004 [2]: biological_process unknown	10	10	184	1001	11434	-1.97	0.0	0.05	0.0	Asb13 Atpaf2 Chchd6 Chpt1 Fto Glcci1 Lims2 Nrbf1 Sav1 Smoc1
202	GO:0006575 [6]: amino acid derivative metabolism	3	3	191	50	12385	-2.01	0.0	3.04	1.85	Aldh9a1 Cdo1 Comt
203	GO:0006497 [8]: protein lipidation	2	2	192	20	12415	-2.04	0.0	3.12	1.88	Adamts5 Smarcd3
204	GO:0006733 [7]: oxidoreduction coenzyme metabolism	2	2	192	20	12415	-2.04	0.0	3.12	1.88	Hibadh Taldo1
205	GO:0006810 [4]: transport	34	34	160	1819	10616	-2.06	0.0	1.89	1.08	AI317395 Abcd3 Acdc Arl4 Atp5o B430110G05Rik Cd36 Cpt1b Cpt2 Crat Dbi Fabp3 Fxyd1 Gsn Gstk1 Hspa9a Npr1 Orm1 Orm2 Pkd2l2 Ppp1r3c Rbp4 Slc1a3 Slc1a5 Slc24a3 Slc25a10 Slc25a19 Slc25a20 Slc5a6 Sorbs1 Syt12 Timm44 Ucp1 Uqcrc1
206	GO:0051234 [4]: establishment of localization	34	34	160	1822	10613	-2.08	0.0	1.87	1.08	AI317395 Abcd3 Acdc Arl4 Atp5o B430110G05Rik Cd36 Cpt1b Cpt2 Crat Dbi Fabp3 Fxyd1 Gsn Gstk1 Hspa9a Npr1 Orm1 Orm2 Pkd2l2 Ppp1r3c Rbp4 Slc1a3 Slc1a5 Slc24a3 Slc25a10 Slc25a19 Slc25a20 Slc5a6 Sorbs1 Syt12 Timm44 Ucp1 Uqcrc1
207	GO:0042158 [7]: lipoprotein biosynthesis	2	2	192	21	12414	-2.11	0.0	3.03	1.85	Adamts5 Smarcd3
208	GO:0006953 [5]: acute-phase response	2	2	192	21	12414	-2.11	0.0	3.03	1.85	Orm1 Orm2
209	GO:0009190 [7]: cyclic nucleotide biosynthesis	2	2	192	21	12414	-2.11	0.0	3.03	1.85	Adcy2 Npr1
210	GO:0006520 [6]: amino acid metabolism	5	5	189	135	12300	-2.13	0.0	2.74	1.64	1110059F07Rik Bckdhb Cdo1 Ddt Hibadh
211	GO:0006936 [3]: muscle contraction	3	3	191	53	12382	-2.13	0.0	2.91	1.73	Acta1 Tnnc2 Tpm2
212	GO:0051179 [3]: localization	34	34	160	1839	10596	-2.14	0.0	1.79	1.05	AI317395 Abcd3 Acdc Arl4 Atp5o B430110G05Rik Cd36 Cpt1b Cpt2 Crat Dbi Fabp3 Fxyd1 Gsn Gstk1 Hspa9a Npr1 Orm1 Orm2 Pkd2l2 Ppp1r3c Rbp4 Slc1a3 Slc1a5 Slc24a3 Slc25a10 Slc25a19 Slc25a20 Slc5a6 Sorbs1 Syt12 Timm44 Ucp1 Uqcrc1
213	GO:0015908 [6]: fatty acid transport	1	1	193	2	12433	-2.15	0.0	3.09	1.88	Cpt1b
214	GO:0042092 [6]: T-helper 2 type immune response	1	1	193	2	12433	-2.15	0.0	3.09	1.88	Cd1d1
215	GO:0042420 [7]: dopamine catabolism	1	1	193	2	12433	-2.15	0.0	3.09	1.88	Comt
216	GO:0042424 [8]: catecholamine catabolism	1	1	193	2	12433	-2.15	0.0	3.09	1.88	Comt
217	GO:0042574 [7]: retinal metabolism	1	1	193	2	12433	-2.15	0.0	3.09	1.88	Aldh1a7
218	GO:0043123 [6]: positive regulation of I-kappaB kinase/NF-kappaB cascade	1	1	193	2	12433	-2.15	0.0	3.09	1.88	Acdc
219	GO:0043288 [6]: apocarotenoid metabolism	1	1	193	2	12433	-2.15	0.0	3.09	1.88	Aldh1a7
220	GO:0045072 [8]: regulation of interferon-gamma biosynthesis	1	1	193	2	12433	-2.15	0.0	3.09	1.88	Cd1d1
221	GO:0048003 [6]: antigen presentation, lipid antigen	1	1	193	2	12433	-2.15	0.0	3.09	1.88	Cd1d1
222	GO:0048007 [7]: antigen presentation, exogenous lipid antigen	1	1	193	2	12433	-2.15	0.0	3.09	1.88	Cd1d1
223	GO:0051014 [8]: actin filament severing	1	1	193	2	12433	-2.15	0.0	3.09	1.88	Gsn
224	GO:0051136 [7]: regulation of NK T-cell differentiation	1	1	193	2	12433	-2.15	0.0	3.09	1.88	Cd1d1
225	GO:0051138 [8]: positive regulation of NK T-cell differentiation	1	1	193	2	12433	-2.15	0.0	3.09	1.88	Cd1d1
226	GO:0000578 [5]: embryonic axis specification	1	1	193	2	12433	-2.15	0.0	3.09	1.88	Tcf3
227	GO:0001865 [6]: NK T-cell differentiation	1	1	193	2	12433	-2.15	0.0	3.09	1.88	Cd1d1
228	GO:0001912 [8]: positive regulation of immune cell mediated cytotoxicity	1	1	193	2	12433	-2.15	0.0	3.09	1.88	Cd1d1
229	GO:0006000 [8]: fructose metabolism	1	1	193	2	12433	-2.15	0.0	3.09	1.88	Pfkfb3
230	GO:0007350 [4]: blastoderm segmentation	1	1	193	2	12433	-2.15	0.0	3.09	1.88	Tcf3
231	GO:0007351 [5]: regional subdivision	1	1	193	2	12433	-2.15	0.0	3.09	1.88	Tcf3
232	GO:0008595 [6]: determination of anterior/posterior axis, embryo	1	1	193	2	12433	-2.15	0.0	3.09	1.88	Tcf3
233	GO:0009437 [7]: carnitine metabolism	1	1	193	2	12433	-2.15	0.0	3.09	1.88	Aldh9a1
234	GO:0019439 [6]: aromatic compound catabolism	2	2	192	22	12413	-2.17	0.0	2.96	1.78	Comt Ephx2
235	GO:0016265 [3]: death	10	10	184	395	12040	-2.19	0.0	2.35	1.4	1700020C11Rik Atf5 Card10 Cd1d1 Cidec Dnaja3 Faf1 Lgals12 Msra Pdcd8
236	GO:0006605 [7]: protein targeting	6	6	188	189	12246	-2.25	0.0	2.52	1.48	AI317395 Gstk1 Hspa9a Ppp1r3c Slc1a3 Timm44
237	GO:0009117 [6]: nucleotide metabolism	5	5	189	143	12292	-2.28	0.0	2.55	1.5	Adcy2 Atp5o Hibadh Npr1 Taldo1
238	GO:0006805 [5]: xenobiotic metabolism	2	2	192	24	12411	-2.31	0.0	2.81	1.7	Comt Ephx2
239	GO:0009410 [7]: response to xenobiotic stimulus	2	2	192	24	12411	-2.31	0.0	2.81	1.7	Comt Ephx2
240	GO:0016043 [4]: cell organization and biogenesis	9	9	185	874	11561	-2.31	0.0	0.07	0.02	1700020C11Rik Abcd3 Acta1 Cbx4 Fhl1 Gsn Mfn2 Myl1 Smarcd3
241	GO:0006915 [6]: apoptosis	9	9	185	353	12082	-2.32	0.0	2.24	1.31	1700020C11Rik Atf5 Card10 Cd1d1 Cidec Dnaja3 Faf1 Lgals12 Pdcd8
242	GO:0006950 [4]: response to stress	8	8	186	799	11636	-2.35	0.0	0.07	0.02	Cat Cd1d1 Cryab Hspa9a Msra Orm1 Orm2 Txnip
243	GO:0009583 [7]: detection of light	2	2	192	25	12410	-2.38	0.0	2.75	1.65	Fech Opn3
244	GO:0007249 [7]: I-kappaB kinase/NF-kappaB cascade	2	2	192	25	12410	-2.38	0.0	2.75	1.65	Acdc Irak1bp1
245	GO:0009416 [7]: response to light	2	2	192	25	12410	-2.38	0.0	2.75	1.65	Fech Opn3
246	GO:0012501 [5]: programmed cell death	9	9	185	359	12076	-2.38	0.0	2.17	1.25	1700020C11Rik Atf5 Card10 Cd1d1 Cidec Dnaja3 Faf1 Lgals12 Pdcd8
247	GO:0009108 [7]: coenzyme biosynthesis	3	3	191	61	12374	-2.42	0.0	2.59	1.53	Atp5o Coasy Pank3
248	GO:0016096 [7]: polyisoprenoid metabolism	1	1	193	3	12432	-2.42	0.0	2.81	1.7	Aldh1a7
249	GO:0019934 [8]: cGMP-mediated signaling	1	1	193	3	12432	-2.42	0.0	2.81	1.7	Gkap1
250	GO:0042095 [7]: interferon-gamma biosynthesis	1	1	193	3	12432	-2.42	0.0	2.81	1.7	Cd1d1
251	GO:0042214 [5]: terpene metabolism	1	1	193	3	12432	-2.42	0.0	2.81	1.7	Aldh1a7
252	GO:0006108 [7]: malate metabolism	1	1	193	3	12432	-2.42	0.0	2.81	1.7	Mdh2
253	GO:0006721 [5]: terpenoid metabolism	1	1	193	3	12432	-2.42	0.0	2.81	1.7	Aldh1a7
254	GO:0007199 [8]: G-protein signaling, coupled to cGMP nucleotide second messenger	1	1	193	3	12432	-2.42	0.0	2.81	1.7	Gkap1
255	GO:0007628 [5]: adult walking behavior	1	1	193	3	12432	-2.42	0.0	2.81	1.7	Msra
256	GO:0008340 [4]: determination of adult life span	1	1	193	3	12432	-2.42	0.0	2.81	1.7	Msra
257	GO:0009071 [8]: serine family amino acid catabolism	1	1	193	3	12432	-2.42	0.0	2.81	1.7	Cdo1
258	GO:0009187 [7]: cyclic nucleotide metabolism	2	2	192	26	12409	-2.43	0.0	2.68	1.59	Adcy2 Npr1
259	GO:0009408 [5]: response to heat	2	2	192	26	12409	-2.43	0.0	2.68	1.59	Cryab Hspa9a
260	GO:0044265 [6]: cellular macromolecule catabolism	12	12	182	544	11891	-2.46	0.0	1.91	1.1	AI317395 Acad10 Adamts5 Aldoa Dlat Enpep Hibadh Hk2 Pdhb Taldo1 Uqcrc1 Xlkd1
261	GO:0006464 [7]: protein modification	13	13	181	1103	11332	-2.48	0.0	0.12	0.04	Acad10 Adamts5 Fbxo9 Mknk2 Msra Npr1 Pdk4 Pim3 Ppm1a Smarcd3 St3gal4 Ube3b Usp48
262	GO:0042157 [7]: lipoprotein metabolism	2	2	192	28	12407	-2.54	0.0	2.56	1.51	Adamts5 Smarcd3
263	GO:0009057 [5]: macromolecule catabolism	12	12	182	562	11873	-2.57	0.0	1.75	1.03	AI317395 Acad10 Adamts5 Aldoa Dlat Enpep Hibadh Hk2 Pdhb Taldo1 Uqcrc1 Xlkd1
264	GO:0016042 [5]: lipid catabolism	3	3	191	66	12369	-2.58	0.0	2.41	1.45	Adpn Lipe Lpl
265	GO:0006730 [5]: one-carbon compound metabolism	2	2	192	29	12406	-2.59	0.0	2.51	1.47	Car3 Car4
266	GO:0007049 [5]: cell cycle	5	5	189	553	11882	-2.6	0.0	0.07	0.02	1190002H23Rik Atf5 Nfic Sspn Sycp3
267	GO:0042417 [6]: dopamine metabolism	1	1	193	4	12431	-2.63	0.0	2.6	1.54	Comt
268	GO:0042573 [6]: retinoic acid metabolism	1	1	193	4	12431	-2.63	0.0	2.6	1.54	Aldh1a1
269	GO:0045086 [9]: positive regulation of interleukin-2 biosynthesis	1	1	193	4	12431	-2.63	0.0	2.6	1.54	Cd1d1
270	GO:0006081 [5]: aldehyde metabolism	1	1	193	4	12431	-2.63	0.0	2.6	1.54	Aldh9a1
271	GO:0006309 [7]: DNA fragmentation during apoptosis	1	1	193	4	12431	-2.63	0.0	2.6	1.54	Pdcd8
272	GO:0006534 [7]: cysteine metabolism	1	1	193	4	12431	-2.63	0.0	2.6	1.54	Cdo1
273	GO:0043283 [4]: biopolymer metabolism	17	17	177	1308	11127	-2.63	0.0	0.2	0.07	1110059F07Rik AI317395 Acad10 Adamts5 Cbx4 Enpep Gbe1 Gys2 Htatsf1 Nfic Pdcd8 Ppargc1b Ppp1r3c Pygm Rbpms2 Smarcd3 Uqcrc1
274	GO:0008219 [4]: cell death	9	9	185	389	12046	-2.64	0.0	1.83	1.06	1700020C11Rik Atf5 Card10 Cd1d1 Cidec Dnaja3 Faf1 Lgals12 Pdcd8
275	GO:0006996 [5]: organelle organization and biogenesis	8	8	186	739	11696	-2.68	0.0	0.11	0.04	1700020C11Rik Abcd3 Acta1 Cbx4 Gsn Mfn2 Myl1 Smarcd3
276	GO:0009266 [6]: response to temperature	2	2	192	31	12404	-2.69	0.0	2.4	1.44	Cryab Hspa9a
277	GO:0016192 [5]: vesicle-mediated transport	1	1	193	246	12189	-2.76	0.0	0.02	0.0	Gsn
278	GO:0007275 [2]: development	25	25	169	1613	10822	-2.79	0.0	0.6	0.3	1500003O03Rik Acta1 Alad Cd1d1 Cryab Ddt Enpep Fech Fhl1 Fzd4 Gata2 Hsd11b1 Mfn2 Msra Myl1 Ndrg2 Nfic Prelp Sitpec Tcf15 Tcf3 Tkt Tnnc2 Tpm2 Wnt4
279	GO:0009948 [5]: anterior/posterior axis specification	1	1	193	5	12430	-2.79	0.0	2.42	1.46	Tcf3
280	GO:0019217 [6]: regulation of fatty acid metabolism	1	1	193	5	12430	-2.79	0.0	2.42	1.46	Acdc
281	GO:0030044 [7]: actin filament stabilization	1	1	193	5	12430	-2.79	0.0	2.42	1.46	Gsn
282	GO:0030199 [5]: collagen fibril organization	1	1	193	5	12430	-2.79	0.0	2.42	1.46	Tnxb
283	GO:0030262 [8]: apoptotic nuclear changes	1	1	193	5	12430	-2.79	0.0	2.42	1.46	Pdcd8
284	GO:0042438 [6]: melanin biosynthesis	1	1	193	5	12430	-2.79	0.0	2.42	1.46	Ddt
285	GO:0043122 [5]: regulation of I-kappaB kinase/NF-kappaB cascade	1	1	193	5	12430	-2.79	0.0	2.42	1.46	Acdc
286	GO:0045059 [7]: positive thymic T-cell selection	1	1	193	5	12430	-2.79	0.0	2.42	1.46	Cd1d1
287	GO:0045076 [8]: regulation of interleukin-2 biosynthesis	1	1	193	5	12430	-2.79	0.0	2.42	1.46	Cd1d1
288	GO:0046323 [9]: glucose import	1	1	193	5	12430	-2.79	0.0	2.42	1.46	Acdc
289	GO:0046324 [6]: regulation of glucose import	1	1	193	5	12430	-2.79	0.0	2.42	1.46	Acdc
290	GO:0046339 [7]: diacylglycerol metabolism	1	1	193	5	12430	-2.79	0.0	2.42	1.46	Lipe
291	GO:0051016 [8]: barbed-end actin filament capping	1	1	193	5	12430	-2.79	0.0	2.42	1.46	Gsn
292	GO:0006020 [8]: myo-inositol metabolism	1	1	193	5	12430	-2.79	0.0	2.42	1.46	Itpka
293	GO:0006582 [5]: melanin metabolism	1	1	193	5	12430	-2.79	0.0	2.42	1.46	Ddt
294	GO:0006583 [7]: melanin biosynthesis from tyrosine	1	1	193	5	12430	-2.79	0.0	2.42	1.46	Ddt
295	GO:0006921 [8]: disassembly of cell structures during apoptosis	1	1	193	5	12430	-2.79	0.0	2.42	1.46	Pdcd8
296	GO:0009081 [7]: branched chain family amino acid metabolism	1	1	193	5	12430	-2.79	0.0	2.42	1.46	Hibadh
297	GO:0006725 [5]: aromatic compound metabolism	3	3	191	75	12360	-2.8	0.0	2.14	1.24	Comt Ddt Ephx2
298	GO:0012502 [7]: induction of programmed cell death	3	3	191	78	12357	-2.87	0.0	2.05	1.18	Cd1d1 Cidec Lgals12
299	GO:0006917 [8]: induction of apoptosis	3	3	191	78	12357	-2.87	0.0	2.05	1.18	Cd1d1 Cidec Lgals12
300	GO:0043285 [5]: biopolymer catabolism	5	5	189	512	11923	-2.87	0.0	0.1	0.03	AI317395 Acad10 Adamts5 Enpep Uqcrc1
301	GO:0009653 [3]: morphogenesis	15	15	179	1091	11344	-2.88	0.0	0.31	0.15	1500003O03Rik Acta1 Cd1d1 Cryab Enpep Fhl1 Hsd11b1 Myl1 Nfic Prelp Sitpec Tcf3 Tnnc2 Tpm2 Wnt4
302	GO:0006457 [7]: protein folding	5	5	189	183	12252	-2.89	0.0	1.81	1.05	Cabc1 Dnaja3 Hspa9a Ndufaf1 St13
303	GO:0030163 [6]: protein catabolism	5	5	189	509	11926	-2.89	0.0	0.1	0.03	AI317395 Acad10 Adamts5 Enpep Uqcrc1
304	GO:0006417 [6]: regulation of protein biosynthesis	3	3	191	79	12356	-2.89	0.0	2.03	1.17	Aco1 Cd1d1 Mknk2
305	GO:0007187 [7]: G-protein signaling, coupled to cyclic nucleotide second messenger	2	2	192	36	12399	-2.91	0.0	2.16	1.25	Adcy2 Gkap1
306	GO:0009582 [6]: detection of abiotic stimulus	3	3	191	80	12355	-2.91	0.0	2.0	1.15	Fech Ndufb9 Opn3
307	GO:0001910 [7]: regulation of immune cell mediated cytotoxicity	1	1	193	6	12429	-2.93	0.0	2.28	1.34	Cd1d1
308	GO:0007006 [6]: mitochondrial membrane organization and biogenesis	1	1	193	6	12429	-2.93	0.0	2.28	1.34	1700020C11Rik
309	GO:0009063 [7]: amino acid catabolism	2	2	192	37	12398	-2.93	0.0	2.12	1.22	Bckdhb Cdo1
310	GO:0006811 [5]: ion transport	6	6	188	559	11876	-2.95	0.0	0.14	0.04	Acdc Atp5o Fxyd1 Pkd2l2 Slc24a3 Slc5a6
311	GO:0016055 [6]: Wnt receptor signaling pathway	3	3	191	84	12351	-2.99	0.0	1.9	1.09	Fzd4 Tcf3 Wnt4
312	GO:0044257 [7]: cellular protein catabolism	5	5	189	491	11944	-3.0	0.0	0.12	0.04	AI317395 Acad10 Adamts5 Enpep Uqcrc1
313	GO:0006508 [8]: proteolysis and peptidolysis	5	5	189	491	11944	-3.0	0.0	0.12	0.04	AI317395 Acad10 Adamts5 Enpep Uqcrc1
314	GO:0006445 [7]: regulation of translation	2	2	192	39	12396	-3.01	0.0	2.04	1.18	Aco1 Mknk2
315	GO:0006576 [6]: biogenic amine metabolism	2	2	192	39	12396	-3.01	0.0	2.04	1.18	Aldh9a1 Comt
316	GO:0030001 [7]: metal ion transport	2	2	192	296	12139	-3.01	0.0	0.06	0.01	Slc24a3 Slc5a6
317	GO:0009887 [4]: organogenesis	15	15	179	935	11500	-3.02	0.0	0.7	0.35	1500003O03Rik Acta1 Cd1d1 Cryab Enpep Fhl1 Hsd11b1 Myl1 Nfic Prelp Sitpec Tcf3 Tnnc2 Tpm2 Wnt4
318	GO:0048513 [3]: organ development	15	15	179	941	11494	-3.02	0.0	0.68	0.35	1500003O03Rik Acta1 Cd1d1 Cryab Enpep Fhl1 Hsd11b1 Myl1 Nfic Prelp Sitpec Tcf3 Tnnc2 Tpm2 Wnt4
319	GO:0019216 [5]: regulation of lipid metabolism	1	1	193	7	12428	-3.05	0.0	2.15	1.25	Acdc
320	GO:0042094 [7]: interleukin-2 biosynthesis	1	1	193	7	12428	-3.05	0.0	2.15	1.25	Cd1d1
321	GO:0042135 [6]: neurotransmitter catabolism	1	1	193	7	12428	-3.05	0.0	2.15	1.25	Comt
322	GO:0044273 [6]: sulfur compound catabolism	1	1	193	7	12428	-3.05	0.0	2.15	1.25	Cdo1
323	GO:0000098 [7]: sulfur amino acid catabolism	1	1	193	7	12428	-3.05	0.0	2.15	1.25	Cdo1
324	GO:0006308 [6]: DNA catabolism	1	1	193	7	12428	-3.05	0.0	2.15	1.25	Pdcd8
325	GO:0009411 [7]: response to UV	1	1	193	7	12428	-3.05	0.0	2.15	1.25	Fech
326	GO:0046907 [5]: intracellular transport	9	9	185	465	11970	-3.06	0.0	1.19	0.68	AI317395 Arl4 Gstk1 Hspa9a Ppp1r3c Slc1a3 Slc25a10 Timm44 Ucp1
327	GO:0006259 [5]: DNA metabolism	4	4	190	417	12018	-3.06	0.0	0.11	0.04	Cbx4 Nfic Pdcd8 Smarcd3
328	GO:0006512 [8]: ubiquitin cycle	3	3	191	354	12081	-3.07	0.0	0.09	0.03	Fbxo9 Ube3b Usp48
329	GO:0019935 [7]: cyclic-nucleotide-mediated signaling	2	2	192	41	12394	-3.08	0.0	1.96	1.12	Adcy2 Gkap1
330	GO:0042445 [5]: hormone metabolism	2	2	192	41	12394	-3.08	0.0	1.96	1.12	Aldh1a1 Wnt4
331	GO:0042981 [6]: regulation of apoptosis	5	5	189	202	12233	-3.08	0.0	1.54	0.9	Atf5 Card10 Cd1d1 Cidec Lgals12
332	GO:0007010 [6]: cytoskeleton organization and biogenesis	3	3	191	352	12083	-3.09	0.0	0.09	0.03	Acta1 Gsn Myl1
333	GO:0009314 [6]: response to radiation	2	2	192	42	12393	-3.1	0.0	1.92	1.11	Fech Opn3
334	GO:0043067 [5]: regulation of programmed cell death	5	5	189	205	12230	-3.11	0.0	1.51	0.89	Atf5 Card10 Cd1d1 Cidec Lgals12
335	GO:0006886 [6]: intracellular protein transport	7	7	187	337	12098	-3.11	0.0	1.28	0.73	AI317395 Arl4 Gstk1 Hspa9a Ppp1r3c Slc1a3 Timm44
336	GO:0009798 [4]: axis specification	1	1	193	8	12427	-3.15	0.0	2.04	1.18	Tcf3
337	GO:0016339 [6]: calcium-dependent cell-cell adhesion	1	1	193	8	12427	-3.15	0.0	2.04	1.18	Arvcf
338	GO:0018346 [10]: protein amino acid prenylation	1	1	193	8	12427	-3.15	0.0	2.04	1.18	Adamts5
339	GO:0001707 [5]: mesoderm formation	1	1	193	8	12427	-3.15	0.0	2.04	1.18	Sitpec
340	GO:0006611 [8]: protein-nucleus export	1	1	193	8	12427	-3.15	0.0	2.04	1.18	Hspa9a
341	GO:0043065 [7]: positive regulation of apoptosis	3	3	191	93	12342	-3.16	0.0	1.7	1.02	Cd1d1 Cidec Lgals12
342	GO:0006468 [8]: protein amino acid phosphorylation	5	5	189	459	11976	-3.16	0.0	0.17	0.06	Acad10 Mknk2 Npr1 Pdk4 Pim3
343	GO:0007242 [5]: intracellular signaling cascade	9	9	185	662	11773	-3.16	0.0	0.34	0.17	Acdc Adcy2 Arl4 Dnaja3 Gkap1 Irak1bp1 Npr1 Rgs7 Sos2
344	GO:0043068 [6]: positive regulation of programmed cell death	3	3	191	94	12341	-3.17	0.0	1.68	1.0	Cd1d1 Cidec Lgals12
345	GO:0000074 [6]: regulation of cell cycle	2	2	192	273	12162	-3.21	0.0	0.08	0.02	Atf5 Sspn
346	GO:0030005 [7]: di-, tri-valent inorganic cation homeostasis	2	2	192	46	12389	-3.22	0.0	1.78	1.05	Aco1 Slc24a3
347	GO:0009628 [5]: response to abiotic stimulus	7	7	187	365	12070	-3.24	0.0	1.06	0.59	Comt Cryab Ephx2 Fech Hspa9a Ndufb9 Opn3
348	GO:0051260 [8]: protein homooligomerization	1	1	193	9	12426	-3.24	0.0	1.94	1.12	Acdc
349	GO:0001704 [6]: formation of primary germ layer	1	1	193	9	12426	-3.24	0.0	1.94	1.12	Sitpec
350	GO:0006182 [8]: cGMP biosynthesis	1	1	193	9	12426	-3.24	0.0	1.94	1.12	Npr1
351	GO:0006637 [7]: acyl-CoA metabolism	1	1	193	9	12426	-3.24	0.0	1.94	1.12	Ehhadh
352	GO:0008064 [6]: regulation of actin polymerization and/or depolymerization	1	1	193	9	12426	-3.24	0.0	1.94	1.12	Gsn
353	GO:0008344 [4]: adult locomotory behavior	1	1	193	9	12426	-3.24	0.0	1.94	1.12	Msra
354	GO:0008637 [8]: apoptotic mitochondrial changes	1	1	193	9	12426	-3.24	0.0	1.94	1.12	Pdcd8
355	GO:0006790 [5]: sulfur metabolism	2	2	192	47	12388	-3.25	0.0	1.75	1.03	Cdo1 Gstk1
356	GO:0006968 [4]: cellular defense response	1	1	193	203	12232	-3.25	0.0	0.04	0.0	Cd1d1
357	GO:0006793 [5]: phosphorus metabolism	9	9	185	602	11833	-3.25	0.0	0.51	0.25	Acad10 Atp5o Mknk2 Ndufb9 Ndufv1 Npr1 Pdk4 Pim3 Ppm1a
358	GO:0006796 [6]: phosphate metabolism	9	9	185	602	11833	-3.25	0.0	0.51	0.25	Acad10 Atp5o Mknk2 Ndufb9 Ndufv1 Npr1 Pdk4 Pim3 Ppm1a
359	GO:0046483 [5]: heterocycle metabolism	2	2	192	48	12387	-3.27	0.0	1.72	1.02	Alad Fech
360	GO:0050794 [3]: regulation of cellular process	8	8	186	566	11869	-3.27	0.0	0.41	0.2	Acdc Atf5 Card10 Cd1d1 Cidec Gsn Lgals12 Tnxb
361	GO:0009165 [6]: nucleotide biosynthesis	3	3	191	101	12334	-3.27	0.0	1.54	0.9	Adcy2 Atp5o Npr1
362	GO:0008202 [6]: steroid metabolism	3	3	191	102	12333	-3.29	0.0	1.52	0.9	Hsd11b1 Lipe Sult1a1
363	GO:0016310 [7]: phosphorylation	8	8	186	502	11933	-3.31	0.0	0.64	0.32	Acad10 Atp5o Mknk2 Ndufb9 Ndufv1 Npr1 Pdk4 Pim3
364	GO:0006812 [6]: cation transport	4	4	190	373	12062	-3.32	0.0	0.18	0.06	Atp5o Pkd2l2 Slc24a3 Slc5a6
365	GO:0009636 [7]: response to toxin	1	1	193	10	12425	-3.32	0.0	1.85	1.08	Ephx2
366	GO:0030832 [9]: regulation of actin filament length	1	1	193	10	12425	-3.32	0.0	1.85	1.08	Gsn
367	GO:0042402 [7]: biogenic amine catabolism	1	1	193	10	12425	-3.32	0.0	1.85	1.08	Comt
368	GO:0044242 [6]: cellular lipid catabolism	1	1	193	10	12425	-3.32	0.0	1.85	1.08	Lipe
369	GO:0051128 [5]: regulation of cell organization and biogenesis	1	1	193	10	12425	-3.32	0.0	1.85	1.08	Gsn
370	GO:0051259 [7]: protein oligomerization	1	1	193	10	12425	-3.32	0.0	1.85	1.08	Acdc
371	GO:0001906 [5]: cell killing	1	1	193	10	12425	-3.32	0.0	1.85	1.08	Cd1d1
372	GO:0001909 [6]: immune cell mediated cytotoxicity	1	1	193	10	12425	-3.32	0.0	1.85	1.08	Cd1d1
373	GO:0008104 [4]: protein localization	7	7	187	502	11933	-3.33	0.0	0.4	0.2	AI317395 Arl4 Gstk1 Hspa9a Ppp1r3c Slc1a3 Timm44
374	GO:0006875 [7]: metal ion homeostasis	2	2	192	51	12384	-3.34	0.0	1.63	0.96	Aco1 Slc24a3
375	GO:0051244 [4]: regulation of cellular physiological process	7	7	187	411	12024	-3.35	0.0	0.77	0.39	Acdc Atf5 Card10 Cd1d1 Cidec Gsn Lgals12
376	GO:0045184 [5]: establishment of protein localization	7	7	187	483	11952	-3.35	0.0	0.46	0.22	AI317395 Arl4 Gstk1 Hspa9a Ppp1r3c Slc1a3 Timm44
377	GO:0015031 [5]: protein transport	7	7	187	479	11956	-3.36	0.0	0.47	0.23	AI317395 Arl4 Gstk1 Hspa9a Ppp1r3c Slc1a3 Timm44
378	GO:0016070 [5]: RNA metabolism	4	4	190	364	12071	-3.36	0.0	0.2	0.07	1110059F07Rik Htatsf1 Ppargc1b Rbpms2
379	GO:0007155 [4]: cell adhesion	7	7	187	475	11960	-3.36	0.0	0.49	0.24	Aoc3 Arvcf Cd36 Dpt Scarb1 Tnxb Xlkd1
380	GO:0015849 [5]: organic acid transport	2	2	192	52	12383	-3.37	0.0	1.6	0.94	Slc1a3 Slc1a5
381	GO:0046942 [6]: carboxylic acid transport	2	2	192	52	12383	-3.37	0.0	1.6	0.94	Slc1a3 Slc1a5
382	GO:0006412 [6]: protein biosynthesis	7	7	187	469	11966	-3.37	0.0	0.51	0.25	1110059F07Rik Aco1 Adamts5 Cd1d1 Mknk2 Smarcd3 St3gal4
383	GO:0051242 [5]: positive regulation of cellular physiological process	4	4	190	174	12261	-3.38	0.0	1.23	0.69	Acdc Cd1d1 Cidec Lgals12
384	GO:0006396 [6]: RNA processing	3	3	191	308	12127	-3.38	0.0	0.15	0.04	Htatsf1 Ppargc1b Rbpms2
385	GO:0018955 [7]: phenanthrene metabolism	1	1	193	11	12424	-3.39	0.0	1.77	1.05	Comt
386	GO:0018958 [6]: phenol metabolism	1	1	193	11	12424	-3.39	0.0	1.77	1.05	Comt
387	GO:0042219 [6]: amino acid derivative catabolism	1	1	193	11	12424	-3.39	0.0	1.77	1.05	Comt
388	GO:0045061 [6]: thymic T-cell selection	1	1	193	11	12424	-3.39	0.0	1.77	1.05	Cd1d1
389	GO:0045582 [7]: positive regulation of T-cell differentiation	1	1	193	11	12424	-3.39	0.0	1.77	1.05	Cd1d1
390	GO:0045761 [4]: regulation of adenylate cyclase activity	1	1	193	11	12424	-3.39	0.0	1.77	1.05	Adcy2
391	GO:0045762 [5]: positive regulation of adenylate cyclase activity	1	1	193	11	12424	-3.39	0.0	1.77	1.05	Adcy2
392	GO:0046068 [8]: cGMP metabolism	1	1	193	11	12424	-3.39	0.0	1.77	1.05	Npr1
393	GO:0006570 [7]: tyrosine metabolism	1	1	193	11	12424	-3.39	0.0	1.77	1.05	Ddt
394	GO:0006584 [7]: catecholamine metabolism	1	1	193	11	12424	-3.39	0.0	1.77	1.05	Comt
395	GO:0007190 [6]: adenylate cyclase activation	1	1	193	11	12424	-3.39	0.0	1.77	1.05	Adcy2
396	GO:0006357 [8]: regulation of transcription from Pol II promoter	4	4	190	179	12256	-3.41	0.0	1.17	0.67	Atf5 Sitpec Tcfap2a Wbscr14
397	GO:0019751 [6]: polyol metabolism	1	1	193	12	12423	-3.46	0.0	1.7	1.02	Pck1
398	GO:0030203 [7]: glycosaminoglycan metabolism	1	1	193	12	12423	-3.46	0.0	1.7	1.02	Xlkd1
399	GO:0042178 [6]: xenobiotic catabolism	1	1	193	12	12423	-3.46	0.0	1.7	1.02	Comt
400	GO:0042537 [6]: benzene and derivative metabolism	1	1	193	12	12423	-3.46	0.0	1.7	1.02	Comt
401	GO:0042593 [4]: glucose homeostasis	1	1	193	12	12423	-3.46	0.0	1.7	1.02	Acdc
402	GO:0045058 [5]: T-cell selection	1	1	193	12	12423	-3.46	0.0	1.7	1.02	Cd1d1
403	GO:0045621 [6]: positive regulation of lymphocyte differentiation	1	1	193	12	12423	-3.46	0.0	1.7	1.02	Cd1d1
404	GO:0006022 [6]: aminoglycan metabolism	1	1	193	12	12423	-3.46	0.0	1.7	1.02	Xlkd1
405	GO:0006071 [7]: glycerol metabolism	1	1	193	12	12423	-3.46	0.0	1.7	1.02	Pck1
406	GO:0006171 [8]: cAMP biosynthesis	1	1	193	12	12423	-3.46	0.0	1.7	1.02	Adcy2
407	GO:0007292 [6]: female gamete generation	1	1	193	12	12423	-3.46	0.0	1.7	1.02	Wnt4
408	GO:0042592 [3]: homeostasis	3	3	191	118	12317	-3.48	0.0	1.26	0.71	Acdc Aco1 Slc24a3
409	GO:0051276 [6]: chromosome organization and biogenesis	2	2	192	237	12198	-3.49	0.0	0.12	0.04	Cbx4 Smarcd3
410	GO:0009888 [5]: histogenesis	2	2	192	59	12376	-3.5	0.0	1.42	0.82	Sitpec Tcf3
411	GO:0030154 [3]: cell differentiation	4	4	190	326	12109	-3.51	0.0	0.29	0.13	Cd1d1 Fhl1 Gata2 Ndrg2
412	GO:0042221 [6]: response to chemical substance	2	2	192	234	12201	-3.51	0.0	0.13	0.04	Comt Ephx2
413	GO:0007167 [6]: enzyme linked receptor protein signaling pathway	1	1	193	177	12258	-3.51	0.0	0.06	0.01	Sitpec
414	GO:0046058 [8]: cAMP metabolism	1	1	193	13	12422	-3.52	0.0	1.64	0.96	Adcy2
415	GO:0007568 [3]: aging	1	1	193	13	12422	-3.52	0.0	1.64	0.96	Msra
416	GO:0007001 [7]: chromosome organization and biogenesis (sensu Eukaryota)	2	2	192	232	12203	-3.52	0.0	0.13	0.04	Cbx4 Smarcd3
417	GO:0043118 [4]: negative regulation of physiological process	3	3	191	276	12159	-3.55	0.0	0.22	0.08	Acdc Atf5 Wbscr14
418	GO:0030534 [3]: adult behavior	1	1	193	14	12421	-3.57	0.0	1.57	0.92	Msra
419	GO:0045580 [6]: regulation of T-cell differentiation	1	1	193	14	12421	-3.57	0.0	1.57	0.92	Cd1d1
420	GO:0000096 [6]: sulfur amino acid metabolism	1	1	193	14	12421	-3.57	0.0	1.57	0.92	Cdo1
421	GO:0006366 [8]: transcription from Pol II promoter	4	4	190	224	12211	-3.6	0.0	0.76	0.39	Atf5 Sitpec Tcfap2a Wbscr14
422	GO:0043119 [4]: positive regulation of physiological process	4	4	190	285	12150	-3.62	0.0	0.43	0.2	Acdc Cd1d1 Cidec Lgals12
423	GO:0009890 [6]: negative regulation of biosynthesis	1	1	193	15	12420	-3.62	0.0	1.52	0.9	Acdc
424	GO:0042475 [6]: odontogenesis (sensu Vertebrata)	1	1	193	15	12420	-3.62	0.0	1.52	0.9	Nfic
425	GO:0042476 [5]: odontogenesis	1	1	193	15	12420	-3.62	0.0	1.52	0.9	Nfic
426	GO:0046545 [5]: development of primary female sexual characteristics	1	1	193	15	12420	-3.62	0.0	1.52	0.9	Wnt4
427	GO:0046660 [4]: female sex differentiation	1	1	193	15	12420	-3.62	0.0	1.52	0.9	Wnt4
428	GO:0006749 [6]: glutathione metabolism	1	1	193	15	12420	-3.62	0.0	1.52	0.9	Gstk1
429	GO:0008154 [6]: actin polymerization and/or depolymerization	1	1	193	15	12420	-3.62	0.0	1.52	0.9	Gsn
430	GO:0008585 [6]: female gonad development	1	1	193	15	12420	-3.62	0.0	1.52	0.9	Wnt4
431	GO:0009069 [7]: serine family amino acid metabolism	1	1	193	15	12420	-3.62	0.0	1.52	0.9	Cdo1
432	GO:0006928 [4]: cell motility	1	1	193	166	12269	-3.62	0.0	0.08	0.02	Enpep
433	GO:0030003 [6]: cation homeostasis	2	2	192	66	12369	-3.62	0.0	1.27	0.72	Aco1 Slc24a3
434	GO:0016071 [6]: mRNA metabolism	3	3	191	249	12186	-3.66	0.0	0.29	0.13	Htatsf1 Ppargc1b Rbpms2
435	GO:0008629 [9]: induction of apoptosis by intracellular signals	1	1	193	16	12419	-3.66	0.0	1.46	0.85	Lgals12
436	GO:0050801 [4]: ion homeostasis	2	2	192	70	12365	-3.67	0.0	1.19	0.68	Aco1 Slc24a3
437	GO:0006873 [5]: cell ion homeostasis	2	2	192	70	12365	-3.67	0.0	1.19	0.68	Aco1 Slc24a3
438	GO:0007267 [4]: cell-cell signaling	2	2	192	208	12227	-3.68	0.0	0.18	0.06	Comt Wnt4
439	GO:0043037 [7]: translation	3	3	191	151	12284	-3.7	0.0	0.86	0.45	1110059F07Rik Aco1 Mknk2
440	GO:0006397 [7]: mRNA processing	3	3	191	239	12196	-3.7	0.0	0.33	0.15	Htatsf1 Ppargc1b Rbpms2
441	GO:0035282 [3]: segmentation	1	1	193	17	12418	-3.7	0.0	1.41	0.82	Tcf3
442	GO:0042088 [7]: T-helper 1 type immune response	1	1	193	17	12418	-3.7	0.0	1.41	0.82	Cd1d1
443	GO:0045619 [5]: regulation of lymphocyte differentiation	1	1	193	17	12418	-3.7	0.0	1.41	0.82	Cd1d1
444	GO:0007031 [6]: peroxisome organization and biogenesis	1	1	193	17	12418	-3.7	0.0	1.41	0.82	Abcd3
445	GO:0008217 [5]: regulation of blood pressure	1	1	193	17	12418	-3.7	0.0	1.41	0.82	Npr1
446	GO:0051246 [5]: regulation of protein metabolism	2	2	192	74	12361	-3.71	0.0	1.12	0.64	Cd1d1 Gsn
447	GO:0019226 [5]: transmission of nerve impulse	1	1	193	156	12279	-3.71	0.0	0.09	0.03	Comt
448	GO:0000902 [4]: cellular morphogenesis	1	1	193	155	12280	-3.72	0.0	0.09	0.03	Fhl1
449	GO:0006959 [5]: humoral immune response	1	1	193	155	12280	-3.72	0.0	0.09	0.03	Cd1d1
450	GO:0015672 [7]: monovalent inorganic cation transport	3	3	191	221	12214	-3.74	0.0	0.4	0.2	Atp5o Slc24a3 Slc5a6
451	GO:0009880 [4]: embryonic pattern specification	1	1	193	18	12417	-3.74	0.0	1.37	0.79	Tcf3
452	GO:0015749 [6]: monosaccharide transport	1	1	193	18	12417	-3.74	0.0	1.37	0.79	Acdc
453	GO:0015758 [8]: glucose transport	1	1	193	18	12417	-3.74	0.0	1.37	0.79	Acdc
454	GO:0030509 [9]: BMP signaling pathway	1	1	193	18	12417	-3.74	0.0	1.37	0.79	Sitpec
455	GO:0006720 [6]: isoprenoid metabolism	1	1	193	18	12417	-3.74	0.0	1.37	0.79	Aldh1a7
456	GO:0006937 [4]: regulation of muscle contraction	1	1	193	18	12417	-3.74	0.0	1.37	0.79	Tnnc2
457	GO:0008645 [7]: hexose transport	1	1	193	18	12417	-3.74	0.0	1.37	0.79	Acdc
458	GO:0009719 [4]: response to endogenous stimulus	1	1	193	153	12282	-3.75	0.0	0.1	0.03	Acdc
459	GO:0006814 [8]: sodium ion transport	2	2	192	78	12357	-3.75	0.0	1.05	0.59	Slc24a3 Slc5a6
460	GO:0009790 [3]: embryonic development	3	3	191	171	12264	-3.75	0.0	0.69	0.35	Cryab Sitpec Tcf3
461	GO:0000375 [8]: RNA splicing, via transesterification reactions	3	3	191	190	12245	-3.77	0.0	0.56	0.28	Htatsf1 Ppargc1b Rbpms2
462	GO:0000377 [9]: RNA splicing, via transesterification reactions with bulged adenosine as nucleophile	3	3	191	190	12245	-3.77	0.0	0.56	0.28	Htatsf1 Ppargc1b Rbpms2
463	GO:0000398 [8]: nuclear mRNA splicing, via spliceosome	3	3	191	190	12245	-3.77	0.0	0.56	0.28	Htatsf1 Ppargc1b Rbpms2
464	GO:0008380 [7]: RNA splicing	3	3	191	194	12241	-3.78	0.0	0.53	0.27	Htatsf1 Ppargc1b Rbpms2
465	GO:0007264 [6]: small GTPase mediated signal transduction	3	3	191	193	12242	-3.78	0.0	0.54	0.27	Arl4 Dnaja3 Sos2
466	GO:0009967 [5]: positive regulation of signal transduction	1	1	193	19	12416	-3.78	0.0	1.32	0.76	Acdc
467	GO:0042087 [6]: cell-mediated immune response	1	1	193	19	12416	-3.78	0.0	1.32	0.76	Cd1d1
468	GO:0006874 [8]: calcium ion homeostasis	1	1	193	19	12416	-3.78	0.0	1.32	0.76	Slc24a3
469	GO:0006879 [8]: iron ion homeostasis	1	1	193	19	12416	-3.78	0.0	1.32	0.76	Aco1
470	GO:0007223 [7]: frizzled-2 signaling pathway	1	1	193	19	12416	-3.78	0.0	1.32	0.76	Wnt4
471	GO:0019932 [6]: second-messenger-mediated signaling	2	2	192	81	12354	-3.78	0.0	1.01	0.55	Adcy2 Gkap1
472	GO:0016568 [8]: chromatin modification	2	2	192	82	12353	-3.79	0.0	0.99	0.54	Cbx4 Smarcd3
473	GO:0019725 [4]: cell homeostasis	2	2	192	83	12352	-3.8	0.0	0.98	0.53	Aco1 Slc24a3
474	GO:0042133 [5]: neurotransmitter metabolism	1	1	193	20	12415	-3.81	0.0	1.28	0.73	Comt
475	GO:0009072 [6]: aromatic amino acid family metabolism	1	1	193	20	12415	-3.81	0.0	1.28	0.73	Ddt
476	GO:0009792 [4]: embryonic development (sensu Metazoa)	2	2	192	87	12348	-3.83	0.0	0.92	0.49	Cryab Sitpec
477	GO:0007268 [6]: synaptic transmission	1	1	193	141	12294	-3.85	0.0	0.12	0.04	Comt
478	GO:0019884 [6]: antigen presentation, exogenous antigen	1	1	193	21	12414	-3.85	0.0	1.24	0.7	Cd1d1
479	GO:0030217 [5]: T-cell differentiation	1	1	193	21	12414	-3.85	0.0	1.24	0.7	Cd1d1
480	GO:0042108 [8]: positive regulation of cytokine biosynthesis	1	1	193	21	12414	-3.85	0.0	1.24	0.7	Cd1d1
481	GO:0001819 [7]: positive regulation of cytokine production	1	1	193	21	12414	-3.85	0.0	1.24	0.7	Cd1d1
482	GO:0016477 [5]: cell migration	1	1	193	139	12296	-3.87	0.0	0.12	0.04	Enpep
483	GO:0045137 [4]: development of primary sexual characteristics	1	1	193	22	12413	-3.87	0.0	1.2	0.69	Wnt4
484	GO:0048048 [5]: embryonic eye morphogenesis	1	1	193	22	12413	-3.87	0.0	1.2	0.69	Cryab
485	GO:0050870 [8]: positive regulation of T-cell activation	1	1	193	22	12413	-3.87	0.0	1.2	0.69	Cd1d1
486	GO:0001747 [6]: eye morphogenesis (sensu Mammalia)	1	1	193	22	12413	-3.87	0.0	1.2	0.69	Cryab
487	GO:0007189 [9]: G-protein signaling, adenylate cyclase activating pathway	1	1	193	22	12413	-3.87	0.0	1.2	0.69	Adcy2
488	GO:0007369 [5]: gastrulation	1	1	193	22	12413	-3.87	0.0	1.2	0.69	Sitpec
489	GO:0008406 [5]: gonad development	1	1	193	22	12413	-3.87	0.0	1.2	0.69	Wnt4
490	GO:0000279 [6]: M phase	1	1	193	138	12297	-3.87	0.0	0.12	0.04	Sycp3
491	GO:0006323 [6]: DNA packaging	2	2	192	164	12271	-3.89	0.0	0.32	0.15	Cbx4 Smarcd3
492	GO:0009566 [5]: fertilization	1	1	193	23	12412	-3.9	0.0	1.17	0.67	Tkt
493	GO:0043010 [6]: eye morphogenesis (sensu Vertebrata)	1	1	193	23	12412	-3.9	0.0	1.17	0.67	Cryab
494	GO:0007338 [6]: fertilization (sensu Metazoa)	1	1	193	23	12412	-3.9	0.0	1.17	0.67	Tkt
495	GO:0007602 [8]: phototransduction	1	1	193	23	12412	-3.9	0.0	1.17	0.67	Opn3
496	GO:0051243 [5]: negative regulation of cellular physiological process	1	1	193	135	12300	-3.9	0.0	0.13	0.04	Atf5
497	GO:0000278 [6]: mitotic cell cycle	1	1	193	135	12300	-3.9	0.0	0.13	0.04	Sycp3
498	GO:0040007 [3]: growth	2	2	192	99	12336	-3.9	0.0	0.77	0.39	Fhl1 Tkt
499	GO:0006820 [6]: anion transport	1	1	193	133	12302	-3.92	0.0	0.13	0.04	Acdc
500	GO:0007389 [3]: pattern specification	1	1	193	133	12302	-3.92	0.0	0.13	0.04	Tcf3
501	GO:0050793 [3]: regulation of development	2	2	192	156	12279	-3.92	0.0	0.35	0.17	Cd1d1 Tkt
502	GO:0006325 [7]: establishment and/or maintenance of chromatin architecture	2	2	192	155	12280	-3.92	0.0	0.36	0.17	Cbx4 Smarcd3
503	GO:0019953 [4]: sexual reproduction	2	2	192	154	12281	-3.92	0.0	0.36	0.17	Tkt Wnt4
504	GO:0000003 [3]: reproduction	2	2	192	154	12281	-3.92	0.0	0.36	0.17	Tkt Wnt4
505	GO:0015985 [7]: energy coupled proton transport, down electrochemical gradient	1	1	193	24	12411	-3.92	0.0	1.14	0.65	Atp5o
506	GO:0015986 [7]: ATP synthesis coupled proton transport	1	1	193	24	12411	-3.92	0.0	1.14	0.65	Atp5o
507	GO:0030155 [4]: regulation of cell adhesion	1	1	193	24	12411	-3.92	0.0	1.14	0.65	Tnxb
508	GO:0051050 [6]: positive regulation of transport	1	1	193	24	12411	-3.92	0.0	1.14	0.65	Acdc
509	GO:0007276 [5]: gametogenesis	1	1	193	130	12305	-3.94	0.0	0.14	0.04	Wnt4
510	GO:0030324 [5]: lung development	1	1	193	25	12410	-3.95	0.0	1.1	0.63	Hsd11b1
511	GO:0045727 [7]: positive regulation of protein biosynthesis	1	1	193	25	12410	-3.95	0.0	1.1	0.63	Cd1d1
512	GO:0000280 [7]: nuclear division	1	1	193	129	12306	-3.95	0.0	0.14	0.04	Sycp3
513	GO:0009892 [5]: negative regulation of metabolism	2	2	192	140	12295	-3.95	0.0	0.44	0.21	Acdc Wbscr14
514	GO:0042127 [5]: regulation of cell proliferation	1	1	193	128	12307	-3.96	0.0	0.14	0.04	Atf5
515	GO:0007243 [6]: protein kinase cascade	2	2	192	121	12314	-3.96	0.0	0.57	0.28	Acdc Irak1bp1
516	GO:0009893 [5]: positive regulation of metabolism	2	2	192	129	12306	-3.96	0.0	0.51	0.25	Acdc Cd1d1
517	GO:0016044 [5]: membrane organization and biogenesis	1	1	193	26	12409	-3.98	0.0	1.07	0.6	1700020C11Rik
518	GO:0030323 [4]: respiratory tube development	1	1	193	26	12409	-3.98	0.0	1.07	0.6	Hsd11b1
519	GO:0030182 [4]: neuron differentiation	1	1	193	27	12408	-3.99	0.0	1.04	0.58	Gata2
520	GO:0046916 [8]: transition metal ion homeostasis	1	1	193	27	12408	-3.99	0.0	1.04	0.58	Aco1
521	GO:0006813 [8]: potassium ion transport	1	1	193	123	12312	-3.99	0.0	0.16	0.05	Slc24a3
522	GO:0045934 [6]: negative regulation of nucleobase, nucleoside, nucleotide and nucleic acid metabolism	1	1	193	121	12314	-4.01	0.0	0.16	0.05	Wbscr14
523	GO:0016567 [9]: protein ubiquitination	1	1	193	120	12315	-4.02	0.0	0.17	0.05	Fbxo9
524	GO:0009891 [6]: positive regulation of biosynthesis	1	1	193	28	12407	-4.02	0.0	1.02	0.56	Cd1d1
525	GO:0016066 [5]: cellular defense response (sensu Vertebrata)	1	1	193	28	12407	-4.02	0.0	1.02	0.56	Cd1d1
526	GO:0042035 [7]: regulation of cytokine biosynthesis	1	1	193	29	12406	-4.03	0.0	0.99	0.54	Cd1d1
527	GO:0045597 [5]: positive regulation of cell differentiation	1	1	193	29	12406	-4.03	0.0	0.99	0.54	Cd1d1
528	GO:0051168 [7]: nuclear export	1	1	193	29	12406	-4.03	0.0	0.99	0.54	Hspa9a
529	GO:0000067 [6]: DNA replication and chromosome cycle	1	1	193	118	12317	-4.03	0.0	0.17	0.06	Nfic
530	GO:0016481 [7]: negative regulation of transcription	1	1	193	116	12319	-4.05	0.0	0.18	0.06	Wbscr14
531	GO:0050863 [7]: regulation of T-cell activation	1	1	193	30	12405	-4.05	0.0	0.96	0.53	Cd1d1
532	GO:0006753 [8]: nucleoside phosphate metabolism	1	1	193	30	12405	-4.05	0.0	0.96	0.53	Atp5o
533	GO:0006754 [7]: ATP biosynthesis	1	1	193	30	12405	-4.05	0.0	0.96	0.53	Atp5o
534	GO:0015674 [7]: di-, tri-valent inorganic cation transport	1	1	193	114	12321	-4.06	0.0	0.18	0.06	Slc24a3
535	GO:0001817 [6]: regulation of cytokine production	1	1	193	31	12404	-4.06	0.0	0.94	0.5	Cd1d1
536	GO:0015698 [7]: inorganic anion transport	1	1	193	111	12324	-4.07	0.0	0.19	0.07	Acdc
537	GO:0051239 [4]: regulation of organismal physiological process	1	1	193	111	12324	-4.07	0.0	0.19	0.07	Cd1d1
538	GO:0050867 [6]: positive regulation of cell activation	1	1	193	32	12403	-4.08	0.0	0.92	0.49	Cd1d1
539	GO:0051251 [7]: positive regulation of lymphocyte activation	1	1	193	32	12403	-4.08	0.0	0.92	0.49	Cd1d1
540	GO:0007188 [8]: G-protein signaling, coupled to cAMP nucleotide second messenger	1	1	193	33	12402	-4.09	0.0	0.89	0.47	Adcy2
541	GO:0030097 [5]: hemopoiesis	1	1	193	108	12327	-4.1	0.0	0.2	0.07	Cd1d1
542	GO:0001775 [4]: cell activation	1	1	193	107	12328	-4.11	0.0	0.21	0.07	Cd1d1
543	GO:0042089 [6]: cytokine biosynthesis	1	1	193	34	12401	-4.11	0.0	0.87	0.45	Cd1d1
544	GO:0046034 [6]: ATP metabolism	1	1	193	34	12401	-4.11	0.0	0.87	0.45	Atp5o
545	GO:0008015 [4]: circulation	1	1	193	34	12401	-4.11	0.0	0.87	0.45	Npr1
546	GO:0008643 [5]: carbohydrate transport	1	1	193	34	12401	-4.11	0.0	0.87	0.45	Acdc
547	GO:0045321 [5]: immune cell activation	1	1	193	106	12329	-4.11	0.0	0.21	0.08	Cd1d1
548	GO:0042107 [5]: cytokine metabolism	1	1	193	35	12400	-4.12	0.0	0.85	0.44	Cd1d1
549	GO:0051247 [6]: positive regulation of protein metabolism	1	1	193	35	12400	-4.12	0.0	0.85	0.44	Cd1d1
550	GO:0007548 [3]: sex differentiation	1	1	193	35	12400	-4.12	0.0	0.85	0.44	Wnt4
551	GO:0050790 [3]: regulation of enzyme activity	1	1	193	101	12334	-4.14	0.0	0.23	0.09	Adcy2
552	GO:0030198 [4]: extracellular matrix organization and biogenesis	1	1	193	37	12398	-4.15	0.0	0.81	0.41	Tnxb
553	GO:0043062 [3]: extracellular structure organization and biogenesis	1	1	193	37	12398	-4.15	0.0	0.81	0.41	Tnxb
554	GO:0007626 [3]: locomotory behavior	1	1	193	37	12398	-4.15	0.0	0.81	0.41	Msra
555	GO:0019933 [8]: cAMP-mediated signaling	1	1	193	38	12397	-4.15	0.0	0.79	0.4	Adcy2
556	GO:0001816 [5]: cytokine production	1	1	193	38	12397	-4.15	0.0	0.79	0.4	Cd1d1
557	GO:0008632 [7]: apoptotic program	1	1	193	38	12397	-4.15	0.0	0.79	0.4	Pdcd8
558	GO:0009145 [8]: purine nucleoside triphosphate biosynthesis	1	1	193	38	12397	-4.15	0.0	0.79	0.4	Atp5o
559	GO:0009201 [8]: ribonucleoside triphosphate biosynthesis	1	1	193	38	12397	-4.15	0.0	0.79	0.4	Atp5o
560	GO:0009206 [9]: purine ribonucleoside triphosphate biosynthesis	1	1	193	38	12397	-4.15	0.0	0.79	0.4	Atp5o
561	GO:0016311 [7]: dephosphorylation	1	1	193	99	12336	-4.15	0.0	0.24	0.1	Ppm1a
562	GO:0016337 [5]: cell-cell adhesion	1	1	193	98	12337	-4.16	0.0	0.24	0.1	Arvcf
563	GO:0046649 [6]: lymphocyte activation	1	1	193	97	12338	-4.16	0.0	0.25	0.1	Cd1d1
564	GO:0006470 [8]: protein amino acid dephosphorylation	1	1	193	97	12338	-4.16	0.0	0.25	0.1	Ppm1a
565	GO:0009952 [4]: anterior/posterior pattern formation	1	1	193	39	12396	-4.17	0.0	0.77	0.39	Tcf3
566	GO:0043038 [7]: amino acid activation	1	1	193	40	12395	-4.17	0.0	0.75	0.39	1110059F07Rik
567	GO:0043039 [8]: tRNA aminoacylation	1	1	193	40	12395	-4.17	0.0	0.75	0.39	1110059F07Rik
568	GO:0051094 [4]: positive regulation of development	1	1	193	40	12395	-4.17	0.0	0.75	0.39	Cd1d1
569	GO:0006418 [8]: tRNA aminoacylation for protein translation	1	1	193	40	12395	-4.17	0.0	0.75	0.39	1110059F07Rik
570	GO:0009142 [7]: nucleoside triphosphate biosynthesis	1	1	193	41	12394	-4.18	0.0	0.74	0.37	Atp5o
571	GO:0030029 [7]: actin filament-based process	1	1	193	93	12342	-4.19	0.0	0.26	0.12	Gsn
572	GO:0006260 [6]: DNA replication	1	1	193	93	12342	-4.19	0.0	0.26	0.12	Nfic
573	GO:0001701 [6]: embryonic development (sensu Mammalia)	1	1	193	43	12392	-4.19	0.0	0.7	0.35	Cryab
574	GO:0006400 [7]: tRNA modification	1	1	193	43	12392	-4.19	0.0	0.7	0.35	1110059F07Rik
575	GO:0006986 [5]: response to unfolded protein	1	1	193	43	12392	-4.19	0.0	0.7	0.35	Hspa9a
576	GO:0009199 [8]: ribonucleoside triphosphate metabolism	1	1	193	42	12393	-4.19	0.0	0.72	0.36	Atp5o
577	GO:0009205 [9]: purine ribonucleoside triphosphate metabolism	1	1	193	42	12393	-4.19	0.0	0.72	0.36	Atp5o
578	GO:0009966 [4]: regulation of signal transduction	1	1	193	91	12344	-4.2	0.0	0.27	0.12	Acdc
579	GO:0007610 [2]: behavior	1	1	193	91	12344	-4.2	0.0	0.27	0.12	Msra
580	GO:0000087 [7]: M phase of mitotic cell cycle	1	1	193	90	12345	-4.2	0.0	0.28	0.13	Sycp3
581	GO:0001568 [4]: blood vessel development	1	1	193	88	12347	-4.2	0.0	0.29	0.13	Enpep
582	GO:0009795 [4]: embryonic morphogenesis	1	1	193	89	12346	-4.2	0.0	0.28	0.13	Cryab
583	GO:0007067 [8]: mitosis	1	1	193	89	12346	-4.2	0.0	0.28	0.13	Sycp3
584	GO:0030036 [8]: actin cytoskeleton organization and biogenesis	1	1	193	87	12348	-4.21	0.0	0.29	0.13	Gsn
585	GO:0050865 [5]: regulation of cell activation	1	1	193	44	12391	-4.21	0.0	0.69	0.35	Cd1d1
586	GO:0051249 [6]: regulation of lymphocyte activation	1	1	193	44	12391	-4.21	0.0	0.69	0.35	Cd1d1
587	GO:0006817 [8]: phosphate transport	1	1	193	44	12391	-4.21	0.0	0.69	0.35	Acdc
588	GO:0007605 [7]: perception of sound	1	1	193	44	12391	-4.21	0.0	0.69	0.35	Ndufb9
589	GO:0009144 [8]: purine nucleoside triphosphate metabolism	1	1	193	44	12391	-4.21	0.0	0.69	0.35	Atp5o
590	GO:0001505 [7]: regulation of neurotransmitter levels	1	1	193	45	12390	-4.21	0.0	0.67	0.34	Comt
591	GO:0001654 [5]: eye morphogenesis	1	1	193	45	12390	-4.21	0.0	0.67	0.34	Cryab
592	GO:0008203 [7]: cholesterol metabolism	1	1	193	45	12390	-4.21	0.0	0.67	0.34	Lipe
593	GO:0001501 [5]: skeletal development	1	1	193	85	12350	-4.21	0.0	0.31	0.14	Prelp
594	GO:0007126 [8]: meiosis	1	1	193	46	12389	-4.22	0.0	0.66	0.33	Sycp3
595	GO:0006333 [8]: chromatin assembly or disassembly	1	1	193	83	12352	-4.22	0.0	0.32	0.15	Cbx4
596	GO:0015992 [6]: proton transport	1	1	193	47	12388	-4.22	0.0	0.64	0.32	Atp5o
597	GO:0030098 [4]: lymphocyte differentiation	1	1	193	47	12388	-4.22	0.0	0.64	0.32	Cd1d1
598	GO:0042110 [7]: T-cell activation	1	1	193	47	12388	-4.22	0.0	0.64	0.32	Cd1d1
599	GO:0009152 [8]: purine ribonucleotide biosynthesis	1	1	193	47	12388	-4.22	0.0	0.64	0.32	Atp5o
600	GO:0016125 [6]: sterol metabolism	1	1	193	48	12387	-4.23	0.0	0.63	0.32	Lipe
601	GO:0009141 [7]: nucleoside triphosphate metabolism	1	1	193	48	12387	-4.23	0.0	0.63	0.32	Atp5o
602	GO:0050954 [6]: sensory perception of mechanical stimulus	1	1	193	49	12386	-4.23	0.0	0.62	0.31	Ndufb9
603	GO:0050982 [7]: detection of mechanical stimulus	1	1	193	49	12386	-4.23	0.0	0.62	0.31	Ndufb9
604	GO:0006913 [6]: nucleocytoplasmic transport	1	1	193	79	12356	-4.24	0.0	0.34	0.17	Hspa9a
605	GO:0051049 [5]: regulation of transport	1	1	193	50	12385	-4.24	0.0	0.6	0.3	Acdc
606	GO:0006916 [8]: anti-apoptosis	1	1	193	50	12385	-4.24	0.0	0.6	0.3	Atf5
607	GO:0045892 [8]: negative regulation of transcription, DNA-dependent	1	1	193	78	12357	-4.24	0.0	0.35	0.17	Wbscr14
608	GO:0048514 [5]: blood vessel morphogenesis	1	1	193	78	12357	-4.24	0.0	0.35	0.17	Enpep
609	GO:0050776 [5]: regulation of immune response	1	1	193	78	12357	-4.24	0.0	0.35	0.17	Cd1d1
610	GO:0006816 [8]: calcium ion transport	1	1	193	77	12358	-4.24	0.0	0.35	0.17	Slc24a3
611	GO:0006869 [5]: lipid transport	1	1	193	51	12384	-4.24	0.0	0.59	0.29	Cpt1b
612	GO:0009260 [7]: ribonucleotide biosynthesis	1	1	193	51	12384	-4.24	0.0	0.59	0.29	Atp5o
613	GO:0009451 [6]: RNA modification	1	1	193	51	12384	-4.24	0.0	0.59	0.29	1110059F07Rik
614	GO:0007179 [8]: transforming growth factor beta receptor signaling pathway	1	1	193	52	12383	-4.25	0.0	0.58	0.28	Sitpec
615	GO:0009100 [7]: glycoprotein metabolism	1	1	193	75	12360	-4.25	0.0	0.37	0.17	St3gal4
616	GO:0016049 [4]: cell growth	1	1	193	53	12382	-4.25	0.0	0.57	0.28	Fhl1
617	GO:0050778 [6]: positive regulation of immune response	1	1	193	53	12382	-4.25	0.0	0.57	0.28	Cd1d1
618	GO:0006164 [7]: purine nucleotide biosynthesis	1	1	193	53	12382	-4.25	0.0	0.57	0.28	Atp5o
619	GO:0009150 [8]: purine ribonucleotide metabolism	1	1	193	54	12381	-4.25	0.0	0.56	0.28	Atp5o
620	GO:0019882 [5]: antigen presentation	1	1	193	55	12380	-4.25	0.0	0.54	0.27	Cd1d1
621	GO:0043009 [5]: embryonic development (sensu Vertebrata)	1	1	193	55	12380	-4.25	0.0	0.54	0.27	Cryab
622	GO:0050879 [4]: organismal movement	1	1	193	71	12364	-4.26	0.0	0.4	0.2	Opn3
623	GO:0051240 [5]: positive regulation of organismal physiological process	1	1	193	56	12379	-4.26	0.0	0.53	0.27	Cd1d1
624	GO:0008361 [5]: regulation of cell size	1	1	193	56	12379	-4.26	0.0	0.53	0.27	Fhl1
625	GO:0043085 [4]: positive regulation of enzyme activity	1	1	193	70	12365	-4.26	0.0	0.4	0.2	Adcy2
626	GO:0050881 [5]: musculoskeletal movement	1	1	193	70	12365	-4.26	0.0	0.4	0.2	Opn3
627	GO:0050885 [6]: regulation of balance	1	1	193	70	12365	-4.26	0.0	0.4	0.2	Opn3
628	GO:0050953 [6]: sensory perception of light	1	1	193	70	12365	-4.26	0.0	0.4	0.2	Opn3
629	GO:0050957 [6]: equilibrioception	1	1	193	70	12365	-4.26	0.0	0.4	0.2	Opn3
630	GO:0006399 [6]: tRNA metabolism	1	1	193	70	12365	-4.26	0.0	0.4	0.2	1110059F07Rik
631	GO:0007601 [7]: visual perception	1	1	193	70	12365	-4.26	0.0	0.4	0.2	Opn3
632	GO:0009101 [7]: glycoprotein biosynthesis	1	1	193	70	12365	-4.26	0.0	0.4	0.2	St3gal4
633	GO:0001525 [6]: angiogenesis	1	1	193	69	12366	-4.26	0.0	0.41	0.2	Enpep
634	GO:0009259 [7]: ribonucleotide metabolism	1	1	193	59	12376	-4.26	0.0	0.5	0.25	Atp5o
635	GO:0018193 [8]: peptidyl-amino acid modification	1	1	193	60	12375	-4.26	0.0	0.49	0.24	Msra
636	GO:0006818 [5]: hydrogen transport	1	1	193	60	12375	-4.26	0.0	0.49	0.24	Atp5o
637	GO:0007229 [6]: integrin-mediated signaling pathway	1	1	193	60	12375	-4.26	0.0	0.49	0.24	Adamts5
638	GO:0035295 [3]: tube development	1	1	193	61	12374	-4.26	0.0	0.48	0.24	Hsd11b1
639	GO:0006486 [8]: protein amino acid glycosylation	1	1	193	65	12370	-4.26	0.0	0.44	0.21	St3gal4
640	GO:0007178 [7]: transmembrane receptor protein serine/threonine kinase signaling pathway	1	1	193	61	12374	-4.26	0.0	0.48	0.24	Sitpec
641	GO:0000122 [9]: negative regulation of transcription from Pol II promoter	1	1	193	63	12372	-4.26	0.0	0.46	0.22	Wbscr14
642	GO:0006163 [7]: purine nucleotide metabolism	1	1	193	63	12372	-4.26	0.0	0.46	0.22	Atp5o
643	GO:0040008 [4]: regulation of growth	1	1	193	68	12367	-4.27	0.0	0.42	0.2	Tkt
644	GO:0045595 [4]: regulation of cell differentiation	1	1	193	68	12367	-4.27	0.0	0.42	0.2	Cd1d1
645	GO:0043069 [6]: negative regulation of programmed cell death	1	1	193	67	12368	-4.27	0.0	0.43	0.2	Atf5
646	GO:0051169 [6]: nuclear transport	1	1	193	67	12368	-4.27	0.0	0.43	0.2	Hspa9a
647	GO:0043066 [7]: negative regulation of apoptosis	1	1	193	66	12369	-4.27	0.0	0.44	0.21	Atf5
