# Supplementary material for: A genomic analysis of mouse models of breast cancer reveals molecular features of mouse models and relationships to human breast cancer
Source: Breast Cancer Res. 2014 Jun 5;16(3):R59. doi: 10.1186/bcr3672 (PMC4078930; doi:10.1186/bcr3672)
Supplement: Additional file 3 — Fold change values organized by mouse tumor model type comparing the mouse model to normal mammary gland. [file bcr3672-S3.zip › Additional_File_3/DMBA_vs_NMLmammary/AdditionalFile64_DMBA_vs_NMLmammary/DownregulatedGenesgather_kegg_121023.txt]

#	Annotation	Total Genes With Ann	Your Genes (With Ann)	Your Genes (No Ann)	Genome (With Ann)	Genome (No Ann)	ln(Bayes factor)	neg ln(p value)	FE: neg ln(p value)	FE: neg ln(FDR)	Genes
1	path:mmu00020: Citrate cycle (TCA cycle)	9	9	81	15	2414	12.32	11.06	16.74	12.48	Aco1 Aco2 Cs Dlst Idh3a Idh3g Mdh2 Pck1 Pcx
2	path:mmu00280: Valine, leucine and isoleucine degradation	7	7	83	25	2404	4.89	9.12	9.26	5.69	Acadm Aldh6a1 Aox1 Ehhadh Hadhsc Hibadh Pccb
3	path:mmu00190: Oxidative phosphorylation	13	13	77	102	2327	4.54	8.87	8.75	5.58	Atp5o Cox5b Cox6a1 Cox7a1 Cox8a Cox8b Ndufa5 Ndufab1 Ndufb10 Ndufb7 Ndufb9 Ndufv1 Uqcrc1
4	path:mmu00630: Glyoxylate and dicarboxylate metabolism	4	4	86	6	2423	3.78	8.04	8.21	5.33	Aco1 Aco2 Cs Mdh2
5	path:mmu00710: Carbon fixation	5	5	85	15	2414	3.16	7.39	7.55	4.89	Aldoa Fbp2 Gpt2 Mdh2 Tkt
6	path:mmu00030: Pentose phosphate pathway	5	5	85	17	2412	2.7	6.97	7.07	4.6	Aldoa Fbp2 Pgm2 Taldo1 Tkt
7	path:mmu00071: Fatty acid metabolism	7	7	83	47	2382	1.68	5.85	5.93	3.62	Acadl Acadm Cpt2 Cyp2e1 Dci Ehhadh Hadhsc
8	path:mmu00062: Fatty acid biosynthesis (path 2)	3	3	87	6	2423	1.33	5.46	5.75	3.57	Ehhadh Fasn Hadhsc
9	path:mmu00500: Starch and sucrose metabolism	5	5	85	25	2404	1.29	5.46	5.61	3.55	Amy1 Gbe1 Hk2 Pgm2 Pygm
10	path:mmu00720: Reductive carboxylate cycle (CO2 fixation)	3	3	87	7	2422	1.01	5.09	5.42	3.46	Aco1 Aco2 Mdh2
11	path:mmu00620: Pyruvate metabolism	5	5	85	28	2401	0.88	4.98	5.19	3.32	Dlat Mdh2 Pck1 Pcx Pdhb
12	path:mmu00010: Glycolysis / Gluconeogenesis	6	6	84	44	2385	0.61	4.67	4.84	3.07	Aldoa Dlat Fbp2 Hk2 Pdhb Pgm2
13	path:mmu00640: Propanoate metabolism	4	4	86	20	2409	0.34	4.41	4.67	2.97	Acadm Aldh6a1 Ehhadh Pccb
14	path:mmu04510: Focal adhesion	2	2	88	212	2217	0.05	4.14	0.0	0.0	Sos2 Tnxb
15	path:mmu00310: Lysine degradation	5	5	85	39	2390	-0.25	0.0	3.97	2.35	6530401D17Rik Aldh9a1 Dlst Ehhadh Hadhsc
16	path:mmu00410: beta-Alanine metabolism	3	3	87	14	2415	-0.48	0.0	3.87	2.32	Acadm Aoc3 Ehhadh
17	path:mmu00252: Alanine and aspartate metabolism	3	3	87	16	2413	-0.76	0.0	3.57	2.08	Crat Gpt2 Pcx
18	path:mmu00521: Streptomycin biosynthesis	2	2	88	6	2423	-0.92	0.0	3.48	2.05	Hk2 Pgm2
19	path:mmu00650: Butanoate metabolism	4	4	86	33	2396	-1.03	0.0	3.2	1.82	Aacs Ehhadh Hadhsc Pdhb
20	path:mmu00380: Tryptophan metabolism	6	6	84	69	2360	-1.06	0.0	3.01	1.7	Aoc3 Aox1 Cat Cyp2e1 Ehhadh Hadhsc
21	path:mmu04010: MAPK signaling pathway	4	4	86	227	2202	-1.37	0.0	0.03	0.0	Hspa9a Ppm1a Sitpec Sos2
22	path:mmu04530: Tight junction	1	1	89	122	2307	-1.45	0.0	0.01	0.0	Ppp2r2d
23	path:mmu04910: Insulin signaling pathway	8	8	82	125	2304	-1.56	0.0	2.31	1.27	Fasn Fbp2 Hk2 Lipe Pck1 Pygm Sorbs1 Sos2
24	path:mmu00930: Caprolactam degradation	2	2	88	10	2419	-1.63	0.0	2.72	1.48	Ehhadh Hadhsc
25	path:mmu04020: Calcium signaling pathway	3	3	87	178	2251	-1.74	0.0	0.04	0.0	Adcy2 Pygm Tnnc2
26	path:mmu00031: Inositol metabolism	1	1	89	1	2428	-1.8	0.0	2.66	1.48	Aldh6a1
27	path:mmu00061: Fatty acid biosynthesis (path 1)	1	1	89	1	2428	-1.8	0.0	2.66	1.48	Fasn
28	path:mmu00910: Nitrogen metabolism	2	2	88	12	2417	-1.89	0.0	2.44	1.36	Car3 Car4
29	path:mmu00960: Alkaloid biosynthesis II	2	2	88	12	2417	-1.89	0.0	2.44	1.36	Aoc3 Ces3
30	path:mmu00770: Pantothenate and CoA biosynthesis	2	2	88	14	2415	-2.09	0.0	2.21	1.21	Coasy Pank3
31	path:mmu00051: Fructose and mannose metabolism	3	3	87	35	2394	-2.25	0.0	1.88	0.99	Aldoa Fbp2 Hk2
32	path:mmu00350: Tyrosine metabolism	3	3	87	37	2392	-2.33	0.0	1.77	0.91	Aoc3 Aox1 Comt
33	path:mmu00860: Porphyrin and chlorophyll metabolism	2	2	88	17	2412	-2.34	0.0	1.92	0.99	Alad Fech
34	path:mmu04210: Apoptosis	1	1	89	88	2341	-2.41	0.0	0.04	0.0	Pdcd8
35	path:mmu00830: Retinol metabolism	1	1	89	3	2426	-2.42	0.0	2.0	1.03	Aldh1a1
36	path:mmu00230: Purine metabolism	5	5	85	103	2326	-2.62	0.0	1.07	0.5	Adcy2 Ak2 Entpd5 Npr1 Pde8a
37	path:mmu00052: Galactose metabolism	2	2	88	24	2405	-2.73	0.0	1.44	0.64	Hk2 Pgm2
38	path:mmu04310: Wnt signaling pathway	4	4	86	137	2292	-2.75	0.0	0.28	0.11	Fzd4 Ppp2r2d Tcf3 Wnt4
39	path:mmu00530: Aminosugars metabolism	2	2	88	25	2404	-2.77	0.0	1.38	0.64	Hk2 Nqo3a2
40	path:mmu00780: Biotin metabolism	1	1	89	6	2423	-2.87	0.0	1.49	0.66	6530401D17Rik
41	path:mmu00240: Pyrimidine metabolism	1	1	89	65	2364	-2.96	0.0	0.09	0.02	Entpd5
42	path:mmu00625: Tetrachloroethene degradation	1	1	89	7	2422	-2.97	0.0	1.38	0.64	Ephx2
43	path:mmu04512: ECM-receptor interaction	2	2	88	82	2347	-2.99	0.0	0.21	0.09	Cd36 Tnxb
44	path:mmu04540: Gap junction	2	2	88	82	2347	-2.99	0.0	0.21	0.09	Npr1 Sos2
45	path:mmu00561: Glycerolipid metabolism	2	2	88	33	2396	-3.01	0.0	1.03	0.48	Agpat3 Lpl
46	path:mmu00290: Valine, leucine and isoleucine biosynthesis	1	1	89	8	2421	-3.05	0.0	1.27	0.6	Pdhb
47	path:mmu00920: Sulfur metabolism	1	1	89	8	2421	-3.05	0.0	1.27	0.6	Sult1a1
48	path:mmu04520: Adherens junction	2	2	88	72	2357	-3.1	0.0	0.29	0.11	Sorbs1 Tcf3
49	path:mmu00750: Vitamin B6 metabolism	1	1	89	9	2420	-3.12	0.0	1.19	0.53	Aox1
50	path:mmu00632: Benzoate degradation via CoA ligation	2	2	88	43	2386	-3.15	0.0	0.73	0.29	Ehhadh Hadhsc
51	path:mmu00440: Aminophosphonate metabolism	1	1	89	10	2419	-3.18	0.0	1.11	0.51	Pcyt2
52	path:mmu00680: Methane metabolism	1	1	89	10	2419	-3.18	0.0	1.11	0.51	Cat
53	path:mmu00564: Glycerophospholipid metabolism	2	2	88	51	2378	-3.2	0.0	0.56	0.23	Agpat3 Pcyt2
54	path:mmu00760: Nicotinate and nicotinamide metabolism	1	1	89	50	2379	-3.26	0.0	0.17	0.08	Aox1
55	path:mmu04340: Hedgehog signaling pathway	1	1	89	50	2379	-3.26	0.0	0.17	0.08	Wnt4
56	path:mmu00140: C21-Steroid hormone metabolism	1	1	89	12	2417	-3.28	0.0	0.97	0.45	Hsd11b1
57	path:mmu00624: 1- and 2-Methylnaphthalene degradation	1	1	89	13	2416	-3.31	0.0	0.92	0.42	Acadvl
58	path:mmu05030: Amyotrophic lateral sclerosis (ALS)	1	1	89	16	2413	-3.4	0.0	0.77	0.29	Cat
59	path:mmu00193: ATP synthesis	1	1	89	40	2389	-3.41	0.0	0.25	0.1	Atp5o
60	path:mmu00450: Selenoamino acid metabolism	1	1	89	17	2412	-3.42	0.0	0.73	0.29	Sephs2
61	path:mmu00361: gamma-Hexachlorocyclohexane degradation	1	1	89	38	2391	-3.43	0.0	0.27	0.11	Cyp2e1
62	path:mmu00251: Glutamate metabolism	1	1	89	18	2411	-3.44	0.0	0.69	0.28	Gpt2
63	path:mmu00330: Arginine and proline metabolism	1	1	89	36	2393	-3.45	0.0	0.3	0.11	Aoc3
64	path:mmu00903: Limonene and pinene degradation	1	1	89	19	2410	-3.45	0.0	0.66	0.27	Ehhadh
65	path:mmu00480: Glutathione metabolism	1	1	89	35	2394	-3.46	0.0	0.31	0.11	Gsta3
66	path:mmu00360: Phenylalanine metabolism	1	1	89	20	2409	-3.47	0.0	0.62	0.25	Aoc3
67	path:mmu00260: Glycine, serine and threonine metabolism	1	1	89	33	2396	-3.47	0.0	0.34	0.11	Aoc3
68	path:mmu05010: Alzheimer's disease	1	1	89	22	2407	-3.49	0.0	0.56	0.23	Lpl
69	path:mmu00150: Androgen and estrogen metabolism	1	1	89	31	2398	-3.49	0.0	0.37	0.11	Hsd11b1
70	path:mmu00120: Bile acid biosynthesis	1	1	89	25	2404	-3.5	0.0	0.49	0.2	Acadvl
71	path:mmu00340: Histidine metabolism	1	1	89	25	2404	-3.5	0.0	0.49	0.2	Aoc3
