# Supplementary material for: A genomic analysis of mouse models of breast cancer reveals molecular features of mouse models and relationships to human breast cancer
Source: Breast Cancer Res. 2014 Jun 5;16(3):R59. doi: 10.1186/bcr3672 (PMC4078930; doi:10.1186/bcr3672)
Supplement: Additional file 3 — Fold change values organized by mouse tumor model type comparing the mouse model to normal mammary gland. [file bcr3672-S3.zip › Additional_File_3/DMBA_vs_NMLmammary/AdditionalFile64_DMBA_vs_NMLmammary/DownregulatedGenesgather_transfac_121023.txt]

#	Annotation	Total Genes With Ann	Your Genes (With Ann)	Your Genes (No Ann)	Genome (With Ann)	Genome (No Ann)	ln(Bayes factor)	neg ln(p value)	FE: neg ln(p value)	FE: neg ln(FDR)	Genes
1	V$GATA3_03: GATA-binding factor 3	116	116	104	10754	5197	7.58	11.93	0.0	0.0	0610039N19Rik 1110006I15Rik 1110059F07Rik 2010002H18Rik 2310001H13Rik Abcd3 Acad10 Acadm Acadvl Acat1 Aco1 Acta1 Adcy2 Adpn Ak2 Akap1 Alad Aldh1a1 Amy1 Anxa11 Aox1 Arl4 BC013481 BC028663 Bckdhb Car3 Car4 Card10 Cat Cd1d1 Cd36 Cdo1 Cdw92 Ces3 Chpt1 Cib2 Cidec Cox8b Cs Ctdsp1 Cyp2e1 Decr1 Dgat2 Dlat Dlst Echdc1 Elovl6 Fbp2 Fto Gabarapl1 Ghitm Gkap1 Glcci1 Gsta3 Gstk1 Hadhb Hadhsc Hibadh Hsd11b1 Hsd…
2	V$IRF7_01: interferon regulatory factor 7	93	93	127	9063	6888	6.75	10.68	0.0	0.0	0610039N19Rik 6330579B17Rik Acadl Aco1 Aco2 Ak2 Akap1 Aldh1a1 Aldh1a7 Aldh6a1 Amy1 Aox1 Asb13 BC013481 BC028663 Bckdhb Car3 Cd1d1 Cd36 Cdo1 Chpt1 Coasy Cox5b Cox6a1 Cox7a1 Cpt2 Cryab Cs Cyp2e1 Dbi Decr1 Dlat Entpd5 Ephx2 Fbxo9 Fech Fto Ghitm Gsta3 Gstk1 Hadhb Hdgfrp2 Hibch Hsdl2 Htatsf1 Idh3a Inmt Irak1bp1 Itpka LOC330189 Leng1 Letmd1 Lipe Lpin1 Mknk2 Msra Myl1 Ndufaf1 Ndufv1 Nphp1 Opn3 Orm1 Pank…
3	V$E2F1_Q4: E2F-1	88	88	132	4522	11429	4.29	8.16	8.82	3.38	0610007A15Rik 1810044O22Rik 2310001H13Rik 2310038K02Rik 2610205H19Rik 6330579B17Rik Acad10 Acat1 Aco2 Aldh6a1 Anxa11 Arl4 Asb13 Atpaf2 BC013481 BC019806 Bckdhb Cabc1 Car3 Cbx4 Cdo1 Coasy Cox5b Cox6a1 Cox8a Cpt2 Crat Cs Decr1 Dgat2 Dlat Dlst Dpt Echdc1 Elovl6 Fabp3 Faf1 Fasn Fbp2 Fbxo9 Fzd4 Gkap1 Glcci1 Gpt2 Gstk1 Hadhsc Hsdl2 Hspa9a Htatsf1 Idh3a Lipe Lpgat1 Lpin1 Lpl Ndufab1 Ndufb10 Ndufb9 Nphp1…
4	V$MAZ_Q6	176	176	44	11095	4856	3.37	7.22	7.95	3.38	0610007A15Rik 1110006I15Rik 2010002H18Rik 2310038K02Rik 2610205H19Rik 6330579B17Rik Aacs Acad10 Acadl Acadm Acadvl Aco1 Aco2 Acta1 Adcy2 Adpn Ak2 Alad Aldh1a7 Aldh6a1 Aldh9a1 Anxa11 Aoc3 Aox1 Arl4 Asb13 Atf5 Atpaf2 BC019806 BC028663 BC054059 Bckdhb Cabc1 Car3 Card10 Cat Cbx4 Cd1d1 Cdo1 Cdw92 Ces3 Chchd6 Chpt1 Chst1 Cib2 Cidec Coasy Cox6a1 Cox7a1 Cox8b Cpt1b Cpt2 Crat Cryab Cs Ctdsp1 Dbi Dci Decr1…
5	V$E2F_Q3_01	99	99	121	5444	10507	3.0	6.8	7.44	3.38	0610007A15Rik 1810044O22Rik 2310001H13Rik 2310038K02Rik 6330579B17Rik Acadvl Acat1 Aco2 Adcy2 Adpn Akap1 Aldh6a1 Anxa11 Arl4 Asb13 Atpaf2 BC013481 BC019806 Bckdhb Cabc1 Cbx4 Chst1 Coasy Cox5b Cox8a Cpt2 Crat Cryab Cs Ctdsp1 Decr1 Dgat2 Dlat Dlst Dpt Echdc1 Elovl6 Fabp3 Faf1 Fasn Fbp2 Fbxo9 Fech Fzd4 Gkap1 Glcci1 Gpt2 Hadhsc Hsdl2 Htatsf1 Leng1 Letmd1 Lims2 Lpgat1 Lpl Ndufab1 Ndufb9 Nfic Nqo3a2 Op…
6	V$E2F1_Q3_01	83	83	137	4368	11583	2.97	6.8	7.43	3.38	0610007A15Rik 2310038K02Rik 2610205H19Rik Aacs Abcd3 Acad10 Acadl Aco1 Aco2 Aldh6a1 Aldh9a1 Aldoa Arl4 Atf5 Atpaf2 BC019806 Car3 Card10 Cbx4 Cdo1 Chchd6 Chpt1 Chst1 Cox5b Crat Ctdsp1 Dgat2 Dlat Dlst Elovl6 Fasn Fbxo9 Fzd4 Gata2 Ghitm Gkap1 Glcci1 Gpt2 Gsn Hibadh Hk2 Hspa9a Htatsf1 Idh3a Irak1bp1 Itpka Leng1 Letmd1 Lpgat1 Lpl Mfn2 Ndufb9 Nfic Nphp1 Npr1 Nrbf1 Opn3 Pfkfb3 Pgrmc2 Pim3 Ppargc1b Ppm1a…
7	V$TATA_C: Retroviral TATA box	45	45	175	4855	11096	2.83	6.62	0.0	0.0	1110059F07Rik Aacs Alad Aldh1a7 Aoc3 BC013481 BC028663 BC054059 Bckdhb Car4 Cd36 Chchd6 Cidec Cox6a1 Cox8a Cox8b Dbi Dci Dlat Dpt Faf1 Fto Gsta3 Hadhb Hadhsc Irak1bp1 Lims2 Lpl Msra Npr1 Nrbf1 Orm1 Orm2 Ppargc1b Ppp1r3c Sitpec Slc1a3 Slc25a19 Sorbs1 Sspn Tcfap2a Tmem45b Ube3b Ucp1 Uqcrc1
8	V$MAZR_01: MAZ related factor	115	115	105	6597	9354	2.77	6.56	7.18	3.38	0610007A15Rik 1110006I15Rik 2010002H18Rik 2610205H19Rik 6330579B17Rik Acad10 Acadl Aco1 Aco2 Adcy2 Adpn Ak2 Alad Aldoa Aoc3 Aox1 Atf5 Atpaf2 Car3 Car4 Card10 Cat Cbx4 Cdw92 Chpt1 Cib2 Coasy Cox5b Cox7a1 Cpt1b Cpt2 Cs Ctdsp1 Dci Decr1 Dlat Dlst Echdc1 Elovl6 Entpd5 Ephx2 Faf1 Fasn Fbp2 Fbxo9 Fzd4 Gabarapl1 Gata2 Gkap1 Gpt2 Gsn Gstk1 Hadhsc Hdgfrp2 Hibch Hsd11b1 Hsdl2 Htatsf1 Idh3a Inmt Irak1bp1 It…
9	V$E2F1_Q6_01	100	100	120	5555	10396	2.73	6.51	7.15	3.38	0610007A15Rik 1110006I15Rik 2310038K02Rik Aacs Abcd3 Acad10 Acat1 Aco1 Aco2 Ak2 Aldh6a1 Anxa11 Arl4 Asb13 Atf5 Atpaf2 BC028663 Cabc1 Car3 Card10 Cbx4 Chchd6 Coasy Cox5b Cox6a1 Cox8a Cpt2 Crat Cryab Cs Dbi Decr1 Dgat2 Dlat Dlst Elovl6 Ephx2 Fabp3 Faf1 Fasn Fbxo9 Fzd4 Gabarapl1 Gata2 Ghitm Gkap1 Glcci1 Hadhsc Hdgfrp2 Htatsf1 Irak1bp1 Leng1 Letmd1 Lims2 Lpl Mdh2 Mfn2 Ndufab1 Ndufaf1 Ndufb7 Ndufb9 Nd…
10	V$KROX_Q6	110	110	110	6255	9696	2.7	6.51	7.11	3.38	0610007A15Rik 2610205H19Rik 6330579B17Rik Abcd3 Acad10 Acadl Acadm Acadvl Aco1 Aco2 Adcy2 Adpn Ak2 Alad Aldh6a1 Aoc3 Arl4 Atf5 Atpaf2 BC028663 Bckdhb Cabc1 Car3 Car4 Card10 Cat Cbx4 Chchd6 Chpt1 Cib2 Cidec Cox5b Cox6a1 Cox8a Cpt1b Cpt2 Crat Cryab Cs Ctdsp1 Dci Decr1 Dlat Dlst Echdc1 Faf1 Fasn Fxyd1 Fzd4 Gabarapl1 Gata2 Ghitm Gkap1 Glcci1 Hadhsc Hdgfrp2 Hibch Hk2 Hspa9a Htatsf1 Itpka Letmd1 Lims2 …
11	V$NRF1_Q6	23	23	197	773	15178	2.65	6.45	7.51	3.38	1110006I15Rik 2010002H18Rik Abcd3 Acad10 Acadm Atf5 Atpaf2 Cox6a1 Dbi Fbxo9 Hibadh Idh3a Klhl2 Lpin1 Pccb Pgrmc2 Pim3 Por Ppm1a Ppp1r3c Scarb1 St3gal4 Uqcrc1
12	V$E2F1_Q4_01	65	65	155	3315	12636	2.07	5.78	6.54	2.95	0610007A15Rik 6330579B17Rik Acat1 Aco2 Anxa11 Asb13 Atpaf2 BC013481 Cabc1 Cbx4 Coasy Cox5b Cox8a Cpt2 Crat Cs Ctdsp1 Dgat2 Dlat Dlst Dpt Elovl6 Fabp3 Faf1 Fasn Fbp2 Fbxo9 Fech Fzd4 Gkap1 Glcci1 Hadhsc Htatsf1 Lims2 Lpgat1 Lpl Ndufab1 Ndufb9 Orm1 Orm2 Pcyt2 Pdk1 Pgrmc2 Pkd2l2 Ppm1a Prss15 Rbp4 Rbpms2 Rnf10 Sav1 Scarb1 Slc1a3 Slc1a5 Slc25a19 Smarcd3 Sorbs1 Sos2 St13 St3gal4 Tcf15 Tcfap2a Tm4sf2 Tme…
13	V$WHN_B: winged-helix factor nude	73	73	147	3843	12108	2.02	5.78	6.46	2.95	1810044O22Rik 2310038K02Rik 6330579B17Rik Abcd3 Acad10 Acat1 Aco1 Aco2 Aldh9a1 Anxa11 Arl4 BC019806 Bckdhb Car4 Card10 Cd1d1 Cdo1 Chchd6 Chpt1 Coasy Cox5b Cox6a1 Cpt1b Cryab Ctdsp1 Dbi Dgat2 Dlat Dlst Fabp3 Faf1 Fbxo9 Fzd4 Ghitm Glcci1 Gpt2 Hdgfrp2 Hibadh Hk2 Hsdl2 Hspa9a Htatsf1 Klhl2 Leng1 Letmd1 Lpgat1 Mdh2 Mfn2 Ndufa5 Ndufb10 Ndufb7 Ndufb9 Ndufv1 Nphp1 Nrbf1 Pccb Pde8a Pdk4 Pgrmc2 Ppm1a Rbp4 …
14	V$SP3_Q3	166	166	54	10547	5404	1.84	5.57	6.29	2.87	0610007A15Rik 1110006I15Rik 1110059F07Rik 2310001H13Rik 2310038K02Rik 2610205H19Rik 6330579B17Rik Aacs Abcd3 Acad10 Acadl Acadm Acadvl Acat1 Aco1 Aco2 Acta1 Adcy2 Adpn Ak2 Alad Aldh1a1 Aldh1a7 Aldh6a1 Aldh9a1 Aoc3 Arl4 Asb13 Atf5 Atpaf2 BC019806 BC028663 BC054059 Bckdhb Cabc1 Car3 Card10 Cat Cbx4 Cd1d1 Cdo1 Cdw92 Ces3 Chchd6 Chpt1 Chst1 Cib2 Cidec Coasy Cox5b Cox7a1 Cpt1b Cpt2 Crat Cryab Ctdsp1 D…
15	V$PAX3_B: Pax-3 binding sites	154	154	66	9633	6318	1.79	5.5	6.19	2.85	0610007A15Rik 1110006I15Rik 1110059F07Rik 1810044O22Rik 2310001H13Rik 2310038K02Rik 2610205H19Rik 6330579B17Rik Abcd3 Acad10 Acadl Acadm Acadvl Aco2 Ak2 Akap1 Alad Aldh1a1 Aldh1a7 Aldh6a1 Aldh9a1 Aldoa Anxa11 Aoc3 Arl4 Asb13 Atpaf2 BC019806 BC028663 Cabc1 Car3 Car4 Card10 Cat Cd1d1 Cdo1 Ces3 Chchd6 Chpt1 Cidec Coasy Cox5b Cox6a1 Cox7a1 Cox8a Cox8b Cpt2 Crat Ctdsp1 Cyp2e1 Dbi Decr1 Dgat2 Dlst Dpt …
16	V$FOXP3_Q4	109	109	111	9465	6486	1.76	5.5	0.0	0.0	0610007A15Rik 1110059F07Rik 1810044O22Rik 2310001H13Rik 2310038K02Rik 6330579B17Rik Aacs Abcd3 Acad10 Acadm Acadvl Acat1 Aco2 Adcy2 Aldh1a1 Aldh1a7 Aldh9a1 Aoc3 Arl4 Asb13 Atf5 BC013481 BC019806 BC028663 Bckdhb Cabc1 Car3 Car4 Cat Cd1d1 Cd36 Chchd6 Chpt1 Chst1 Cidec Coasy Cox5b Cox6a1 Cox7a1 Cpt1b Cyp2e1 Dbi Dci Decr1 Dgat2 Dlat Dpt Enpep Entpd5 Fbp2 Gabarapl1 Gsn Gsta3 Gys2 Hadhb Hdgfrp2 Hibadh …
17	V$MYCMAX_B: c-Myc:Max binding sites	105	105	115	6081	9870	1.67	5.36	6.01	2.83	0610007A15Rik 1110006I15Rik 1810044O22Rik 2010002H18Rik 2610205H19Rik Aacs Abcd3 Acad10 Acat1 Aco1 Adpn Ak2 Akap1 Alad Aldh9a1 Anxa11 Arl4 Asb13 Atpaf2 BC019806 BC028663 BC054059 Cabc1 Card10 Cbx4 Cdw92 Ces3 Chchd6 Chpt1 Chst1 Cidec Cox5b Cox8a Crat Dbi Echdc1 Elovl6 Fabp3 Fasn Fbp2 Fxyd1 Fzd4 Gabarapl1 Gkap1 Hdgfrp2 Hibadh Hsdl2 Hspa9a Idh3a Immt Inmt Irak1bp1 Itpka Klhl2 Leng1 Letmd1 Lgals12 Li…
18	V$GATA2_03: GATA-binding factor 2	47	47	173	4817	11134	1.64	5.3	0.0	0.0	0610039N19Rik 2310038K02Rik Abcd3 Acadvl Akap1 Alad Aldh9a1 Anxa11 Bckdhb Card10 Cd36 Cdw92 Ces3 Chchd6 Cox7a1 Cs Cyp2e1 Fbp2 Fhl1 Fto Gpt2 Gstk1 Hadhsc Hsdl2 Immt LOC330189 Lgals12 Lims2 Msra Nphp1 Nqo3a2 Pdcd8 Pdhb Pdk4 Ppp2r2d Prelp Sav1 Sdpr Slc1a3 Slc1a5 Slc24a3 Smarcd3 Syt12 Tcfap2a Tm4sf2 Wbscr14 Xlkd1
19	V$GATA1_03: GATA-binding factor 1	56	56	164	5522	10429	1.63	5.3	0.0	0.0	0610039N19Rik Aacs Abcd3 Acadvl Adcy2 Akap1 Alad Aldh9a1 Aoc3 Aox1 Atf5 BC019806 Bckdhb Cd1d1 Cib2 Cpt2 Elovl6 Fbxo9 Fhl1 Fto Fzd4 Gabarapl1 Gpt2 Gsn Gstk1 Gys2 Hadhb Hdgfrp2 Hk2 Hspa9a Inmt Itpka Klhl2 Lims2 Lipe Lpl Ndufaf1 Npr1 Nrbf1 Phyh Pnpla2 Ppp2r2d Rbpms2 Sdpr Sitpec Slc1a5 Slc25a10 Slc5a6 Sorbs1 Sspn Sycp3 Tcf3 Tkt Tnnc2 Wbscr14 Xlkd1
20	V$NFY_01: nuclear factor Y (Y-box binding factor)	65	65	155	3382	12569	1.6	5.24	6.03	2.83	1110059F07Rik 1810044O22Rik 2010002H18Rik 2310038K02Rik 2610205H19Rik Abcd3 Acat1 Aco2 Adcy2 Adpn Akap1 Aldh1a7 Aldh6a1 Aldh9a1 Aox1 Arl4 Atf5 BC028663 Bckdhb Car3 Card10 Cat Cyp2e1 Dbi Echdc1 Enpep Entpd5 Fasn Fto Ghitm Glcci1 Gsn Gstk1 Gys2 Hdgfrp2 Hibadh Hk2 Hsd11b1 Idh3a LOC330189 Lpl Ndufb9 Orm1 Orm2 Pcx Pdk4 Pgrmc2 Pim3 Ppargc1b Ppm1a Ppp1r3c Rgs7 Sdpr Slc1a5 Slc25a19 Smoc1 Sorbs1 St13 Sult…
21	V$E2F_Q4: E2F	95	95	125	5419	10532	1.47	5.13	5.81	2.7	0610007A15Rik 1110006I15Rik 2310038K02Rik 6330579B17Rik Acad10 Acat1 Aco2 Ak2 Aldh6a1 Anxa11 Aox1 Arl4 Asb13 Atf5 Atpaf2 BC028663 Bckdhb Cabc1 Car4 Card10 Cbx4 Cib2 Coasy Cox5b Cox6a1 Cox7a1 Cox8a Cox8b Cpt2 Crat Cryab Cs Dbi Dci Dgat2 Dlat Dlst Echdc1 Elovl6 Fabp3 Faf1 Fasn Fbxo9 Fech Fzd4 Gabarapl1 Gata2 Gkap1 Glcci1 Gsn Gsta3 Hdgfrp2 Hspa9a Htatsf1 Idh3a Irak1bp1 Lims2 Lpgat1 Lpin1 Lpl Mknk2 N…
22	V$LPOLYA_B: Lentiviral Poly A signal	29	29	191	3322	12629	1.43	5.07	0.0	0.0	1110059F07Rik Acadvl Adpn Akap1 Amy1 BC028663 Cyp2e1 Dpt Fabp3 Fech Gabarapl1 Glcci1 Hadhb Hdgfrp2 Hibadh Idh3a LOC330189 Ndufab1 Ndufaf1 Nfic Nrbf1 Pkd2l2 Ppp1r3c Ppp2r2d Ppp2r5a Prelp Slc24a3 Sorbs1 Wbscr14
23	V$E2F_Q4_01	58	58	162	3008	12943	1.06	4.68	5.48	2.5	0610007A15Rik 6330579B17Rik Acat1 Aco2 Anxa11 Asb13 Atpaf2 BC013481 Cabc1 Cbx4 Coasy Cox5b Cox8a Cpt2 Crat Cs Ctdsp1 Dgat2 Dlat Dlst Elovl6 Fabp3 Faf1 Fasn Fbp2 Fbxo9 Fzd4 Gkap1 Glcci1 Hadhsc Htatsf1 Lims2 Lpgat1 Lpl Ndufab1 Ndufb9 Orm1 Orm2 Pcyt2 Pdk1 Pgrmc2 Ppm1a Rbp4 Rbpms2 Sav1 Scarb1 Slc1a5 Slc25a19 Smarcd3 Sorbs1 Sos2 St13 St3gal4 Tcf15 Tcfap2a Tm4sf2 Tmem15 Wbscr14
24	V$E2F_03	36	36	184	1634	14317	1.04	4.63	5.63	2.58	0610007A15Rik Aco2 Anxa11 Asb13 Atpaf2 Cabc1 Cox5b Cox8a Crat Cs Dlat Dlst Elovl6 Fabp3 Faf1 Fbxo9 Fzd4 Glcci1 Htatsf1 Lims2 Lpl Ndufab1 Ndufb9 Orm1 Orm2 Pdk1 Pgrmc2 Ppm1a Rbp4 Rbpms2 Slc1a5 Slc25a19 Smarcd3 Sorbs1 Tm4sf2 Tmem15
25	V$GATA_C: GATA binding site	85	85	135	7575	8376	0.95	4.51	0.0	0.0	2010002H18Rik 2310001H13Rik 2310038K02Rik Aacs Acadvl Ak2 Alad Aldh1a1 BC054059 Bckdhb Cabc1 Card10 Cat Cd36 Chchd6 Coasy Cox7a1 Cox8b Cs Dci Decr1 Dgat2 Dpt Echdc1 Entpd5 Fbp2 Fbxo9 Fhl1 Gabarapl1 Gpt2 Gsta3 Gstk1 Gys2 Hadhb Hk2 Hsd11b1 Hspa9a Immt Inmt Itpka LOC330189 Leng1 Lgals12 Lipe Lpl Msra Ndufab1 Ndufb10 Ndufb7 Ndufb9 Ndufv1 Nphp1 Nqo3a2 Nrbf1 Orm1 Orm2 Pank3 Pccb Pcx Pcyt2 Pde8a Pdhb Ph…
26	V$POU1F1_Q6	70	70	150	6425	9526	0.78	4.34	0.0	0.0	1110059F07Rik 2010002H18Rik 2310001H13Rik Aacs Acad10 Acadl Acadvl Acat1 Aco2 Adcy2 Adpn Ak2 Alad Aldh1a1 Aldh1a7 Aldh9a1 Amy1 Anxa11 Aox1 Asb13 Cd36 Cdw92 Cox6a1 Cpt2 Cyp2e1 Dci Dlst Dpt Echdc1 Enpep Entpd5 Fech Fhl1 Fto Gsta3 Gstk1 Hadhb Hibadh Hsd11b1 Leng1 Lipe Mknk2 Myl1 Ndufa5 Ndufab1 Ndufb7 Ndufb9 Npr1 Nrbf1 Orm2 Pccb Pdcd8 Pfkfb3 Pgm2 Pim3 Pkd2l2 Pnpla2 Ppp2r5a Prss15 Rgs7 Sdpr Slc5a6 Sor…
27	V$E2F_Q6_01	39	39	181	1856	14095	0.7	4.21	5.23	2.3	0610007A15Rik 6330579B17Rik Acat1 Aco2 Anxa11 Asb13 Atf5 Atpaf2 Cabc1 Cox5b Cox8a Crat Cs Dlat Dlst Elovl6 Fabp3 Faf1 Fbxo9 Gkap1 Glcci1 Lims2 Lpl Ndufab1 Ndufb9 Orm1 Orm2 Pgrmc2 Ppm1a Rbp4 Rbpms2 Sav1 Slc1a5 Slc25a19 Smarcd3 Tcfap2a Tm4sf2 Tmem15 Wbscr14
28	V$CDPCR1_01: cut-like homeodomain protein	156	156	64	12491	3460	0.69	4.21	0.0	0.0	0610007A15Rik 2010002H18Rik 2310001H13Rik 2310038K02Rik 2610205H19Rik Acadl Acadm Acadvl Aco1 Acta1 Adcy2 Akap1 Alad Aldh1a7 Aldh6a1 Aldh9a1 Aldoa Amy1 Anxa11 Aox1 Asb13 Atf5 BC019806 BC028663 BC054059 Bckdhb Cabc1 Car3 Car4 Cat Cd1d1 Cd36 Cdo1 Cdw92 Ces3 Chchd6 Chpt1 Cib2 Cidec Coasy Cox5b Cox6a1 Cox7a1 Cox8b Cpt2 Cs Ctdsp1 Cyp2e1 Decr1 Dgat2 Dlat Dlst Dpt Echdc1 Enpep Entpd5 Ephx2 Fabp3 Faf1 Fb…
29	V$NKX3A_01: NK class homeobox factor 3A	29	29	191	3167	12784	0.5	3.97	0.0	0.0	2310001H13Rik 2310038K02Rik 2610205H19Rik Aacs Acadl Adpn Alad Amy1 Cpt2 Decr1 Dpt Echdc1 Fbp2 Gstk1 Hadhb Hdgfrp2 Htatsf1 Klhl2 Leng1 Mknk2 Ndufa5 Ndufaf1 Ndufb9 Orm2 Pdcd8 Pdhb Pgm2 Slc25a10 Tgoln1
30	V$SOX9_B1: SOX (SRY-related HMG box)	105	105	115	8889	7062	0.32	3.79	0.01	0.0	0610039N19Rik 1110006I15Rik 1810044O22Rik 2010002H18Rik 2310038K02Rik 2610205H19Rik Abcd3 Acadl Acadm Acat1 Adcy2 Akap1 Alad Aldh1a7 Aldh9a1 Amy1 Anxa11 Arl4 Atf5 BC013481 BC028663 Car3 Cat Cd36 Cdo1 Cdw92 Ces3 Cib2 Cidec Cox5b Cox8b Cpt2 Ctdsp1 Decr1 Dlat Dpt Elovl6 Enpep Entpd5 Ephx2 Fbxo9 Fech Fhl1 Fto Gabarapl1 Ghitm Gpt2 Gsn Gstk1 Hadhb Hadhsc Hibadh Hibch Hk2 Hsd11b1 Hsdl2 Htatsf1 Idh3a Imm…
31	V$MMEF2_Q6: myocyte enhancer factor	56	56	164	5245	10706	0.24	3.67	0.01	0.0	0610039N19Rik 1110006I15Rik Acadvl Acta1 Aldh1a7 Amy1 Aox1 BC028663 BC054059 Cd1d1 Cd36 Cdo1 Cdw92 Ces3 Cidec Cox5b Cox8a Cox8b Cpt1b Cyp2e1 Dbi Dlat Fabp3 Fasn Fech Gstk1 Gys2 Htatsf1 Idh3a Itpka Klhl2 Myl1 Npr1 Nqo3a2 Opn3 Pcx Pgm2 Pgrmc2 Pkd2l2 Por Ppp2r5a Sav1 Sitpec Slc25a19 Slc25a20 Sorbs1 Sos2 St3gal4 Sycp3 Syt12 Taldo1 Tcf15 Tcfap2a Tgoln1 Ucp1 Xlkd1
32	V$AP1_Q4: activator protein 1	165	165	55	13006	2945	0.23	3.67	0.01	0.0	0610007A15Rik 0610039N19Rik 1110006I15Rik 1110059F07Rik 1810044O22Rik 2010002H18Rik 2310001H13Rik 2610205H19Rik 6330579B17Rik Aacs Acad10 Acadm Acadvl Acat1 Aco1 Aco2 Acta1 Adcy2 Adpn Ak2 Akap1 Alad Aldh1a1 Aldh1a7 Aldh6a1 Aldh9a1 Amy1 Anxa11 Aox1 Asb13 Atf5 BC019806 BC028663 BC054059 Bckdhb Cabc1 Car3 Card10 Cat Cd1d1 Cd36 Cdo1 Cdw92 Ces3 Chchd6 Chpt1 Chst1 Cib2 Cidec Coasy Cox5b Cox6a1 Cox7a1 C…
33	V$E2F1_Q6: E2F-1	130	130	90	8214	7737	0.03	0.0	4.22	1.53	0610007A15Rik 1110006I15Rik 1110059F07Rik 2310038K02Rik 6330579B17Rik Aacs Abcd3 Acad10 Acadl Acadvl Acat1 Aco1 Aco2 Ak2 Alad Aldh6a1 Anxa11 Arl4 Asb13 Atf5 Atpaf2 BC019806 BC028663 BC054059 Cabc1 Card10 Cbx4 Coasy Cox5b Cox8a Cpt2 Crat Cryab Cs Dbi Decr1 Dgat2 Dlat Dlst Dpt Echdc1 Elovl6 Ephx2 Fabp3 Faf1 Fasn Fbp2 Fbxo9 Fech Fzd4 Gabarapl1 Gata2 Ghitm Gkap1 Glcci1 Gstk1 Hadhsc Hdgfrp2 Hibadh Hk2…
34	V$E47_01: E47	46	46	174	2395	13556	0.01	0.0	4.4	1.63	0610039N19Rik 2310001H13Rik Acadvl Acat1 Acta1 Anxa11 Atf5 BC013481 BC028663 Cabc1 Card10 Cd1d1 Ces3 Cox8b Cryab Dbi Dlat Dlst Echdc1 Enpep Fbp2 Gkap1 Idh3a Inmt LOC330189 Letmd1 Lgals12 Lipe Mdh2 Ndufb10 Pde8a Pkd2l2 Pnpla2 Ppm1a Prelp Rnf10 Scarb1 Slc24a3 Smoc1 Sult1a1 Taldo1 Tmem45b Tnnc2 Tpm2 Ube3b Wnt4
35	V$CART1_01: Cart-1 (cartilage homeoprotein 1)	15	15	205	1904	14047	-0.0	0.0	0.0	0.0	Aacs Aldh1a7 Anxa11 Cat Cd1d1 Cd36 Gys2 Idh3a LOC330189 Npr1 Nqo3a2 Pank3 Pdk4 Sos2 Sspn
36	V$AHR_Q5: aryl hydrocarbon / dioxin receptor	38	38	182	1889	14062	-0.02	0.0	4.45	1.63	1110006I15Rik 2310001H13Rik Aacs Acad10 Acadvl Acat1 Adcy2 Aldh1a1 Aldh9a1 Anxa11 Cdo1 Chchd6 Cidec Cox6a1 Cox7a1 Cpt2 Cs Fxyd1 Ghitm Hk2 Hsdl2 Hspa9a Mfn2 Msra Ndufb9 Npr1 Pank3 Pcyt2 Pgrmc2 Phyh Por Ppp1r3c Slc1a3 Slc25a19 Slc25a20 St13 Ube3b Wbscr14
37	V$NFKB_Q6_01	156	156	64	10178	5773	-0.11	0.0	4.11	1.49	0610007A15Rik 0610039N19Rik 1110006I15Rik 1110059F07Rik 2010002H18Rik 2310001H13Rik 2310038K02Rik 2610205H19Rik 6330579B17Rik Abcd3 Acad10 Acadl Acadm Acat1 Aco1 Aco2 Adcy2 Adpn Ak2 Akap1 Alad Aldh1a1 Aldh6a1 Aldoa Amy1 Anxa11 Aoc3 Arl4 Atf5 BC013481 BC019806 BC028663 BC054059 Bckdhb Cabc1 Car3 Car4 Cbx4 Cd1d1 Cdo1 Chchd6 Cib2 Cidec Coasy Cox6a1 Cox7a1 Cox8a Cox8b Cpt2 Crat Cs Ctdsp1 Cyp2e1 Dbi D…
38	V$NMYC_01: N-Myc	61	61	159	3419	12532	-0.18	0.0	4.08	1.49	1110006I15Rik 2310038K02Rik 6330579B17Rik Acat1 Akap1 Alad Aldh6a1 Aldh9a1 Aldoa Atpaf2 BC019806 Card10 Cdw92 Chst1 Cidec Cpt1b Crat Dbi Dgat2 Dlat Dpt Elovl6 Fabp3 Faf1 Fasn Fbp2 Fech Hspa9a Inmt Irak1bp1 Lgals12 Mfn2 Ndufa5 Ndufv1 Nqo3a2 Pank3 Pdcd8 Pdhb Pdk1 Pfkfb3 Pgrmc2 Pim3 Pkd2l2 Ppm1a Ppp1r3c Prss15 Rgs7 Rnf10 Scarb1 Sephs2 Slc25a10 Slc25a19 Sspn Sult1a1 Sycp3 Tcf15 Tmem15 Tmem45b Tnnc2 T…
39	V$IPF1_Q4	33	33	187	3356	12595	-0.22	0.0	0.01	0.0	2310038K02Rik Acadl Acat1 Acta1 Adcy2 BC013481 BC019806 Cd1d1 Ces3 Cidec Coasy Cox6a1 Cryab Cs Echdc1 Elovl6 Entpd5 Fto Fzd4 Hdgfrp2 Hsdl2 Inmt Lgals12 Lpgat1 Ndufb7 Npr1 Orm1 Orm2 Pck1 Pdcd8 Prss15 Slc25a20 Sycp3
40	V$MINI20_B: Muscle initiator sequence-20	150	150	70	9756	6195	-0.23	0.0	3.96	1.44	0610007A15Rik 0610039N19Rik 1110006I15Rik 1110059F07Rik 2310001H13Rik 2310038K02Rik 2610205H19Rik Abcd3 Acadl Acadm Aco1 Aco2 Acta1 Adpn Ak2 Aldh1a7 Aldh6a1 Aldh9a1 Aldoa Anxa11 Aoc3 Aox1 Arl4 Asb13 Atf5 Atpaf2 BC013481 BC019806 BC028663 BC054059 Bckdhb Car3 Card10 Cat Cbx4 Ces3 Chchd6 Chpt1 Cidec Coasy Cox5b Cox6a1 Cox7a1 Cox8b Cpt1b Cpt2 Crat Cryab Cs Ctdsp1 Cyp2e1 Dbi Dci Dlat Dlst Dpt Ephx2 F…
41	V$IRF_Q6	42	42	178	4056	11895	-0.25	0.0	0.01	0.0	Aacs Acad10 Acadl Acat1 Ak2 Akap1 Aldh1a1 Amy1 Car3 Cdo1 Cib2 Cryab Enpep Ephx2 Fhl1 Fxyd1 Hadhb Hsdl2 Idh3a Immt Inmt Itpka LOC330189 Myl1 Ndufab1 Ndufaf1 Ndufb9 Nphp1 Opn3 Pdcd8 Pdk4 Prss15 Rgs7 Slc1a3 Slc1a5 St3gal4 Syt12 Tcf15 Tcfap2a Tmem45b Ucp1 Wbscr14
42	V$CREL_01: c-Rel	174	174	46	11586	4365	-0.27	0.0	4.03	1.47	0610039N19Rik 1110006I15Rik 1810044O22Rik 2010002H18Rik 2310038K02Rik 2610205H19Rik 6330579B17Rik Aacs Abcd3 Acad10 Acadl Acadm Aco1 Aco2 Adpn Ak2 Akap1 Alad Aldh1a1 Aldh1a7 Aldh6a1 Aldh9a1 Aldoa Amy1 Anxa11 Aoc3 Aox1 Asb13 Atf5 Atpaf2 BC013481 BC019806 BC054059 Bckdhb Cabc1 Car4 Cat Cbx4 Cd1d1 Cd36 Cdo1 Chchd6 Cib2 Cidec Coasy Cox5b Cox6a1 Cox7a1 Cox8a Cox8b Cpt1b Cpt2 Cryab Cs Ctdsp1 Cyp2e1 Dbi…
43	V$PBX_Q3	202	202	18	15235	716	-0.28	0.0	0.01	0.0	0610007A15Rik 1110006I15Rik 1110059F07Rik 1810044O22Rik 2010002H18Rik 2310001H13Rik 2310038K02Rik 2610205H19Rik 6330579B17Rik Aacs Abcd3 Acad10 Acadl Acadm Acadvl Acat1 Aco2 Acta1 Adcy2 Adpn Ak2 Akap1 Alad Aldh1a7 Aldh6a1 Aldh9a1 Aldoa Amy1 Anxa11 Aoc3 Aox1 Asb13 Atf5 Atpaf2 BC013481 BC019806 BC028663 BC054059 Bckdhb Cabc1 Car4 Card10 Cat Cbx4 Cd1d1 Cd36 Cdo1 Cdw92 Chchd6 Chpt1 Chst1 Cib2 Coasy C…
44	V$MTATA_B: Muscle TATA box	90	90	130	7647	8304	-0.32	0.0	0.02	0.0	1110006I15Rik 6330579B17Rik Aacs Abcd3 Acadl Acadm Acta1 Adcy2 Ak2 Alad Aldh1a7 Aldoa Amy1 Anxa11 Aoc3 Aox1 BC013481 BC054059 Bckdhb Cabc1 Car4 Cd1d1 Cd36 Chchd6 Chpt1 Cox8a Cox8b Cs Cyp2e1 Dbi Dci Dgat2 Dlat Dpt Enpep Entpd5 Fabp3 Fasn Fbp2 Fto Fzd4 Gabarapl1 Gpt2 Hadhb Hadhsc Hk2 Hspa9a Inmt Irak1bp1 Klhl2 Leng1 Lims2 Lpgat1 Lpl Mfn2 Mknk2 Msra Ndufa5 Ndufaf1 Ndufb10 Ndufb7 Nphp1 Nqo3a2 Orm2 Pa…
45	V$TFIII_Q6	211	211	9	14631	1320	-0.35	0.0	4.47	1.63	0610007A15Rik 0610039N19Rik 1110006I15Rik 1110059F07Rik 1810044O22Rik 2010002H18Rik 2310001H13Rik 2310038K02Rik 2610205H19Rik 6330579B17Rik Aacs Abcd3 Acad10 Acadl Acadm Acadvl Acat1 Aco1 Aco2 Acta1 Adcy2 Adpn Ak2 Akap1 Alad Aldh1a7 Aldh6a1 Aldh9a1 Aldoa Amy1 Anxa11 Aoc3 Aox1 Arl4 Asb13 Atf5 Atpaf2 BC013481 BC019806 BC028663 BC054059 Bckdhb Cabc1 Car3 Car4 Card10 Cat Cbx4 Cd1d1 Cdo1 Cdw92 Ces3 Ch…
46	V$BRN2_01: POU factor Brn-2	79	79	141	6798	9153	-0.48	0.0	0.02	0.0	0610039N19Rik 1110006I15Rik Acadl Acadm Acadvl Acat1 Acta1 Adcy2 Adpn Ak2 Aldh1a1 Aldh1a7 Aldh9a1 Aoc3 BC013481 Bckdhb Cat Cd1d1 Cd36 Cdo1 Cdw92 Chst1 Cidec Coasy Cox6a1 Cpt2 Cryab Decr1 Dlat Echdc1 Elovl6 Entpd5 Fbp2 Fto Fxyd1 Ghitm Gpt2 Gstk1 Gys2 Hibch Hsd11b1 Hspa9a Htatsf1 Immt Inmt Irak1bp1 Klhl2 LOC330189 Letmd1 Lpl Mdh2 Msra Ndufb7 Npr1 Nqo3a2 Opn3 Orm2 Pccb Pdk1 Pdk4 Pgm2 Phyh Pnpla2 Ppp…
47	V$TITF1_Q3: TTF-1, TITF1 (thyroid transcription factor 1)	71	71	149	6197	9754	-0.51	0.0	0.02	0.0	0610039N19Rik 2310038K02Rik 6330579B17Rik Aacs Acadvl Alad Amy1 Aoc3 Aox1 BC019806 Car4 Cd36 Cdo1 Chchd6 Chpt1 Cidec Coasy Cox5b Cs Ctdsp1 Dci Decr1 Elovl6 Ephx2 Faf1 Fbp2 Fbxo9 Gata2 Gpt2 Gsn Gstk1 Gys2 Hsd11b1 Hsdl2 Hspa9a Htatsf1 Idh3a Immt LOC330189 Leng1 Lims2 Lipe Lpl Mfn2 Myl1 Ndufa5 Ndufab1 Ndufb10 Npr1 Pank3 Pdcd8 Pdhb Pdk4 Pim3 Pnpla2 Ppp1r3c Prelp Rnf10 Sdpr Slc1a3 Slc1a5 Slc24a3 Slc25…
48	V$DEAF1_01	55	55	165	3082	12869	-0.51	0.0	3.74	1.29	0610007A15Rik 0610039N19Rik 2010002H18Rik 2610205H19Rik Aacs Abcd3 Acad10 Acadvl Aco1 Aco2 Aldh6a1 Anxa11 Atpaf2 BC019806 BC028663 Bckdhb Cabc1 Card10 Cbx4 Cd1d1 Chpt1 Cib2 Cidec Cpt1b Cpt2 Dgat2 Dlat Ephx2 Fabp3 Fasn Glcci1 Htatsf1 Irak1bp1 Lpgat1 Mdh2 Ndufb7 Ndufb9 Nqo3a2 Pdcd8 Pdk1 Pim3 Rbpms2 Rtn2 Scarb1 Slc25a10 Slc25a19 Sorbs1 St13 St3gal4 Syt12 Tcf3 Tkt Tm4sf2 Tmem15 Tpm2
49	V$NKX25_02: homeo domain factor Nkx-2.5/Csx, tinman homolog	75	75	145	6492	9459	-0.52	0.0	0.02	0.0	1110006I15Rik 1110059F07Rik 1810044O22Rik 6330579B17Rik Aacs Aldh9a1 Amy1 Anxa11 Arl4 BC013481 Cabc1 Car3 Car4 Cd36 Cdw92 Ces3 Cidec Cox5b Cpt1b Cs Ctdsp1 Dci Dlst Elovl6 Enpep Faf1 Fbp2 Fbxo9 Fto Glcci1 Gsta3 Gstk1 Gys2 Hdgfrp2 Hk2 Hsdl2 Hspa9a Htatsf1 Immt Itpka Klhl2 Lims2 Lipe Mfn2 Msra Myl1 Ndufa5 Ndufaf1 Ndufv1 Pank3 Pck1 Pcx Pdcd8 Pde8a Pdk1 Pgm2 Pim3 Pkd2l2 Ppp1r3c Ppp2r2d Ppp2r5a Rbp4 Rg…
50	V$IK3_01: Ikaros 3	32	32	188	1592	14359	-0.58	0.0	3.88	1.39	0610007A15Rik 6330579B17Rik Aco1 Akap1 Aldh1a1 Atf5 Cox8b Ctdsp1 Decr1 Fabp3 Gabarapl1 Gpt2 Gys2 Lgals12 Lims2 Lipe Ndufb9 Nfic Nrbf1 Pde8a Pdk4 Pnpla2 Ppp2r5a Prelp Rnf10 Sav1 Slc5a6 Smoc1 Sspn Tcf15 Timm44 Tm4sf2
51	V$CP2_01: CP2	152	152	68	9999	5952	-0.59	0.0	3.55	1.2	0610007A15Rik 1110059F07Rik 2010002H18Rik 2310001H13Rik 2310038K02Rik 2610205H19Rik 6330579B17Rik Abcd3 Acad10 Acadl Acadvl Acat1 Aco1 Aco2 Acta1 Adcy2 Ak2 Akap1 Alad Aldh1a7 Aldh6a1 Aldh9a1 Aldoa Anxa11 Aoc3 Arl4 Asb13 Atpaf2 BC013481 BC028663 BC054059 Bckdhb Cabc1 Car3 Car4 Cdo1 Ces3 Chchd6 Chpt1 Chst1 Cib2 Cidec Coasy Cox5b Cox6a1 Cox7a1 Cox8a Cox8b Cpt1b Crat Cryab Cs Ctdsp1 Dbi Dci Decr1 Dla…
52	V$CEBP_C: C/EBP binding site	65	65	155	3778	12173	-0.6	0.0	3.58	1.2	2310038K02Rik Acadvl Aoc3 Aox1 Arl4 BC013481 Bckdhb Car3 Car4 Card10 Cbx4 Cd1d1 Cdw92 Chchd6 Chst1 Cox7a1 Cox8a Cox8b Cyp2e1 Dbi Decr1 Dpt Echdc1 Fbp2 Fto Fzd4 Gkap1 Glcci1 Gpt2 Gstk1 Hadhsc Hk2 Htatsf1 Itpka LOC330189 Leng1 Letmd1 Lgals12 Lpl Ndufab1 Ndufaf1 Orm2 Pank3 Pcyt2 Pde8a Pdk4 Pgm2 Ppp2r5a Prelp Rbp4 Rbpms2 Rtn2 Sdpr Sitpec Slc1a5 Slc24a3 Sorbs1 St3gal4 Sycp3 Tcf15 Tkt Tmem15 Tmem45b Ub…
53	V$TAXCREB_01: Tax/CREB complex	12	12	208	415	15536	-0.6	0.0	4.26	1.53	2310038K02Rik Acad10 Acadm Acta1 Ak2 Aldh6a1 Crat Ctdsp1 Pdk4 Pim3 Ppp2r2d Slc5a6
54	V$GFI1_01: growth factor independence 1	51	51	169	4667	11284	-0.61	0.0	0.02	0.0	Aldh1a1 Aldh9a1 Aoc3 Aox1 BC013481 BC054059 Cat Chpt1 Cox6a1 Dci Dlst Dpt Faf1 Fbp2 Fbxo9 Fech Fhl1 Fto Fxyd1 Ghitm Hsdl2 Htatsf1 Immt Lpl Ndufa5 Ndufab1 Ndufb7 Nrbf1 Pcx Pde8a Pdhb Pdk1 Pgm2 Phyh Por Ppargc1b Ppm1a Ppp1r3c Rbpms2 Slc25a10 Slc25a19 Slc5a6 Smoc1 Taldo1 Tgoln1 Tkt Tm4sf2 Tnnc2 Ube3b Ucp1 Xlkd1
55	V$ELF1_Q6	90	90	130	7549	8402	-0.68	0.0	0.02	0.0	0610039N19Rik 1110059F07Rik 2310038K02Rik 2610205H19Rik 6330579B17Rik Acadl Aco1 Adpn Ak2 Aldh1a1 Aldh1a7 Aldh6a1 Amy1 Anxa11 Atpaf2 BC013481 BC028663 BC054059 Car3 Card10 Cat Cd1d1 Cdo1 Chchd6 Cib2 Coasy Cox5b Cox6a1 Cox8a Cpt2 Cs Cyp2e1 Dci Dgat2 Dlat Dlst Elovl6 Entpd5 Ephx2 Fabp3 Fasn Fbp2 Fech Ghitm Gsn Gstk1 Hibch Htatsf1 Immt Inmt Irak1bp1 Lgals12 Mdh2 Myl1 Ndufab1 Ndufaf1 Ndufb7 Ndufv1 Nq…
56	V$GATA1_06: GATA-binding factor 1	50	50	170	4572	11379	-0.69	0.0	0.02	0.0	0610039N19Rik 2010002H18Rik 2310038K02Rik Acadvl Akap1 Bckdhb Card10 Cd36 Ces3 Cox7a1 Cs Dci Decr1 Dpt Elovl6 Entpd5 Fbp2 Fbxo9 Fto Gkap1 Gpt2 Gstk1 Gys2 Hsdl2 Immt Inmt Itpka LOC330189 Msra Ndufb9 Nphp1 Nqo3a2 Pccb Pck1 Pdhb Pdk4 Por Ppp2r2d Prelp Sav1 Sdpr Sephs2 Slc1a3 Slc24a3 Syt12 Tcfap2a Tm4sf2 Ube3b Wbscr14 Xlkd1
57	V$GATA1_05: GATA-binding factor 1	25	25	195	2615	13336	-0.71	0.0	0.01	0.0	Acat1 Akap1 Asb13 Card10 Ces3 Cox7a1 Dgat2 Entpd5 Fto Gpt2 Gsn Gsta3 Gstk1 Hadhsc Hsdl2 LOC330189 Lims2 Msra Prelp Sdpr Slc24a3 Smarcd3 Tcfap2a Tm4sf2 Xlkd1
58	V$BACH2_01: BTB and CNC homolog 2	137	137	83	10882	5069	-0.78	0.0	0.03	0.0	0610007A15Rik 0610039N19Rik 1110006I15Rik 1110059F07Rik 2010002H18Rik 2610205H19Rik Aacs Acad10 Acadvl Acat1 Aco1 Aco2 Acta1 Adcy2 Adpn Ak2 Akap1 Aldh1a7 Aldh6a1 Amy1 Aoc3 Aox1 Asb13 Atf5 Atpaf2 BC013481 BC019806 BC054059 Cabc1 Car3 Car4 Cat Cbx4 Cd1d1 Cd36 Cdw92 Ces3 Chchd6 Chst1 Cib2 Cidec Cox6a1 Cox7a1 Cox8a Cpt1b Cpt2 Crat Cs Dci Decr1 Dgat2 Dpt Echdc1 Elovl6 Entpd5 Ephx2 Fabp3 Faf1 Fbp2 Fech…
59	V$IRF_Q6_01	89	89	131	7440	8511	-0.8	0.0	0.03	0.0	1810044O22Rik 2310038K02Rik 6330579B17Rik Aacs Abcd3 Acad10 Acadl Acat1 Adcy2 Adpn Ak2 Akap1 Alad Aldh1a1 Aldh1a7 Aldh9a1 Amy1 Aox1 BC013481 BC019806 Car3 Car4 Cd1d1 Cdo1 Cdw92 Cib2 Cidec Cox6a1 Cpt2 Cryab Dbi Dgat2 Enpep Ephx2 Faf1 Fech Fhl1 Fxyd1 Gsn Gys2 Hadhb Hdgfrp2 Hibadh Hsdl2 Idh3a Immt Inmt Itpka Klhl2 LOC330189 Leng1 Letmd1 Mknk2 Msra Myl1 Ndufab1 Ndufaf1 Ndufb10 Ndufb9 Ndufv1 Nphp1 Nqo…
60	V$CDC5_01: cell division control protein 5	183	183	37	14002	1949	-0.82	0.0	0.02	0.0	0610007A15Rik 0610039N19Rik 1110006I15Rik 1110059F07Rik 1810044O22Rik 2010002H18Rik 2310001H13Rik 2310038K02Rik 6330579B17Rik Aacs Abcd3 Acad10 Acadl Acadm Acadvl Acat1 Aco1 Aco2 Adcy2 Adpn Ak2 Akap1 Alad Aldh1a7 Aldh6a1 Amy1 Anxa11 Aoc3 Aox1 Asb13 Atf5 BC013481 BC019806 BC028663 BC054059 Bckdhb Cabc1 Car3 Car4 Cd1d1 Cd36 Cdo1 Cdw92 Chchd6 Chpt1 Cidec Coasy Cox5b Cox6a1 Cox7a1 Cox8a Cox8b Cpt2 Cr…
61	V$ATF3_Q6: activating transcription factor 3	14	14	206	1682	14269	-0.86	0.0	0.01	0.0	Acad10 Adpn BC019806 Cbx4 Mdh2 Mknk2 Ndufa5 Ppargc1b Ppm1a Ppp2r2d Sorbs1 St13 Sult1a1 Syt12
62	V$S8_01: S8	11	11	209	1424	14527	-0.87	0.0	0.01	0.0	2010002H18Rik Decr1 Ephx2 Fto Lpgat1 Myl1 Npr1 Pdk4 Pkd2l2 Slc1a3 Sspn
63	V$HP1SITEFACTOR_Q6	42	42	178	3900	12051	-0.92	0.0	0.03	0.0	1810044O22Rik Abcd3 Acadl Acat1 Amy1 Aox1 BC013481 Ces3 Cox6a1 Cpt1b Cpt2 Dbi Decr1 Echdc1 Faf1 Fech Fhl1 Fto Gpt2 Gstk1 Gys2 Irak1bp1 Klhl2 Leng1 Lgals12 Lpin1 Msra Ndufaf1 Ndufb7 Nphp1 Pcx Pdk4 Phyh Rbp4 Rbpms2 Sephs2 Slc1a5 Slc25a19 Sos2 Taldo1 Ucp1 Xlkd1
64	V$USF_Q6: upstream stimulating factor	151	151	69	10021	5930	-0.93	0.0	3.14	0.94	0610039N19Rik 1110006I15Rik 1810044O22Rik 2310038K02Rik 6330579B17Rik Aacs Acad10 Acadl Acat1 Aco1 Acta1 Ak2 Akap1 Alad Aldh1a7 Aldh6a1 Aldh9a1 Aldoa Anxa11 Aoc3 Arl4 Asb13 Atf5 Atpaf2 BC019806 BC028663 BC054059 Car3 Car4 Card10 Cat Cbx4 Cd1d1 Cdw92 Ces3 Chchd6 Chpt1 Chst1 Cidec Cox5b Cox8b Cpt1b Cpt2 Crat Ctdsp1 Dbi Dci Dgat2 Dlat Dpt Echdc1 Elovl6 Entpd5 Fabp3 Faf1 Fasn Fbp2 Fech Fxyd1 Fzd4 Gab…
65	V$FOXJ2_02: fork head box J 2	73	73	147	6222	9729	-0.94	0.0	0.03	0.0	0610039N19Rik 1110059F07Rik 1810044O22Rik 2310038K02Rik 6330579B17Rik Acadl Akap1 Alad Aoc3 Aox1 Atf5 BC013481 Bckdhb Car3 Cd1d1 Cd36 Cdo1 Cdw92 Chchd6 Chpt1 Cidec Cox8a Cpt2 Dci Decr1 Dlat Echdc1 Elovl6 Ephx2 Faf1 Fbxo9 Fhl1 Gabarapl1 Glcci1 Gpt2 Gstk1 Gys2 Hadhb Hdgfrp2 Hibadh Hsd11b1 Hspa9a Htatsf1 Idh3a LOC330189 Lpgat1 Lpl Mdh2 Msra Ndufab1 Ndufb10 Nphp1 Npr1 Nqo3a2 Orm2 Pank3 Pkd2l2 Ppp1r3c…
66	V$HAND1E47_01: Hand1:E47 heterodimer	115	115	105	9266	6685	-0.97	0.0	0.04	0.0	0610039N19Rik 2310038K02Rik 6330579B17Rik Aacs Acad10 Acadm Acadvl Acat1 Aco2 Adcy2 Akap1 Aldh1a7 Aldh6a1 Aldh9a1 Amy1 Aox1 Arl4 BC013481 BC028663 BC054059 Cabc1 Car3 Car4 Cbx4 Cd36 Cib2 Coasy Cox7a1 Cox8b Cpt1b Crat Cryab Cs Cyp2e1 Dci Dgat2 Dpt Echdc1 Enpep Entpd5 Ephx2 Faf1 Fhl1 Fto Fzd4 Gabarapl1 Ghitm Glcci1 Hibch Hk2 Hsdl2 Hspa9a Htatsf1 Idh3a Inmt Itpka Leng1 Lgals12 Lims2 Lipe Lpgat1 Lpin…
67	V$NKX61_01: NKX6-1	6	6	214	960	14991	-0.99	0.0	0.01	0.0	1110059F07Rik 1810044O22Rik Alad Ctdsp1 Fhl1 Idh3a
68	V$HNF1_C: Hepatic nuclear factor 1	63	63	157	5462	10489	-1.01	0.0	0.03	0.0	0610007A15Rik 2010002H18Rik 6330579B17Rik Aacs Abcd3 Acadm Acadvl Ak2 Alad Aldh1a7 Anxa11 Aoc3 Asb13 BC013481 BC028663 Car3 Cat Cd36 Chchd6 Cib2 Coasy Cox7a1 Cs Dbi Elovl6 Enpep Entpd5 Faf1 Fto Gabarapl1 Glcci1 Hadhb Hibadh Inmt LOC330189 Lipe Lpin1 Ndufa5 Ndufab1 Ndufb9 Npr1 Nqo3a2 Pank3 Pck1 Pfkfb3 Phyh Por Ppargc1b Ppp2r5a Prelp Rbp4 Sdpr Sephs2 Slc1a3 Slc25a10 Slc25a19 Slc25a20 Smoc1 Sos2 Ssp…
69	V$TEF_Q6	66	66	154	5675	10276	-1.03	0.0	0.04	0.0	1110059F07Rik 2310001H13Rik Abcd3 Acadl Acadvl Aco1 Akap1 Amy1 Anxa11 BC028663 Bckdhb Cd36 Cdo1 Cdw92 Ces3 Chchd6 Cib2 Cox7a1 Cox8a Cpt2 Cs Dpt Echdc1 Enpep Entpd5 Faf1 Fbp2 Fhl1 Fto Gabarapl1 Gstk1 Gys2 Hadhb Hadhsc Hibadh Htatsf1 Idh3a Immt Inmt Lims2 Lpin1 Mdh2 Mknk2 Msra Ndufv1 Npr1 Nqo3a2 Nrbf1 Opn3 Orm1 Orm2 Pank3 Pccb Ppp1r3c Prelp Rgs7 Sav1 Sephs2 Slc1a5 Slc25a19 Sos2 Sspn Sycp3 Taldo1 Uq…
70	V$OCT1_02: octamer factor 1	62	62	158	5374	10577	-1.05	0.0	0.04	0.0	1110059F07Rik 2010002H18Rik Acadvl Acta1 Adcy2 Ak2 Aldh1a7 Aldh9a1 Amy1 Asb13 Bckdhb Card10 Cd1d1 Cd36 Cdw92 Chpt1 Chst1 Cidec Cpt2 Ctdsp1 Dbi Echdc1 Enpep Entpd5 Ephx2 Faf1 Fbp2 Fhl1 Fto Gstk1 Hadhb Hibadh Hibch Hsd11b1 Htatsf1 Immt Klhl2 LOC330189 Letmd1 Lipe Lpin1 Lpl Ndufa5 Ndufab1 Ndufv1 Pank3 Pck1 Pde8a Pdk4 Pgm2 Ppp2r5a Prelp Rbp4 Rtn2 Sdpr Slc1a3 Slc25a20 Sos2 Taldo1 Tkt Tmem15 Uqcrc1
71	V$GATA2_02: GATA-binding factor 2	63	63	157	5444	10507	-1.07	0.0	0.04	0.0	0610039N19Rik 2310038K02Rik Acadvl Akap1 Aldh1a1 Bckdhb Card10 Cat Cd36 Ces3 Cox7a1 Cs Dci Decr1 Dgat2 Dpt Echdc1 Entpd5 Fbp2 Fbxo9 Fto Gpt2 Gsta3 Gstk1 Gys2 Hadhsc Hsd11b1 Hsdl2 Immt Inmt Itpka LOC330189 Lpl Msra Ndufb10 Ndufb7 Ndufb9 Ndufv1 Nphp1 Nqo3a2 Orm1 Orm2 Pank3 Pcx Pdhb Pdk4 Phyh Por Ppp2r2d Prelp Sav1 Sdpr Slc1a3 Slc24a3 Smarcd3 Sos2 Syt12 Taldo1 Tcfap2a Tm4sf2 Ube3b Wbscr14 Xlkd1
72	V$E2F_Q6: E2F	172	172	48	11641	4310	-1.1	0.0	3.05	0.9	0610007A15Rik 0610039N19Rik 1110006I15Rik 1810044O22Rik 2010002H18Rik 2310038K02Rik 2610205H19Rik 6330579B17Rik Aacs Abcd3 Acad10 Acadl Acadvl Acat1 Aco1 Aco2 Acta1 Adcy2 Ak2 Akap1 Alad Aldh6a1 Amy1 Anxa11 Aox1 Arl4 Asb13 Atf5 Atpaf2 BC019806 BC028663 Bckdhb Cabc1 Car4 Card10 Cat Cbx4 Cd1d1 Cdo1 Chchd6 Chst1 Cib2 Coasy Cox5b Cox6a1 Cox7a1 Cox8a Cox8b Cpt1b Cpt2 Crat Cryab Cs Ctdsp1 Cyp2e1 Dbi Dci…
73	V$PIT1_Q6	155	155	65	12043	3908	-1.13	0.0	0.04	0.0	0610039N19Rik 1110006I15Rik 1110059F07Rik 1810044O22Rik 2010002H18Rik 2310001H13Rik Aacs Abcd3 Acad10 Acadl Acadm Acadvl Acat1 Adcy2 Ak2 Akap1 Alad Aldh1a1 Aldh1a7 Aldh6a1 Aldh9a1 Amy1 Anxa11 Aox1 Atf5 BC028663 Bckdhb Cabc1 Card10 Cd1d1 Cd36 Cdo1 Cdw92 Ces3 Chchd6 Chpt1 Cib2 Coasy Cox6a1 Cox7a1 Cox8a Cpt1b Cpt2 Crat Cryab Ctdsp1 Cyp2e1 Dbi Dci Dlat Dlst Dpt Echdc1 Elovl6 Enpep Entpd5 Fabp3 Faf1 F…
74	V$EVI1_04: ectopic viral integration site 1 encoded factor	152	152	68	11834	4117	-1.13	0.0	0.04	0.0	0610039N19Rik 1110006I15Rik 1110059F07Rik 2010002H18Rik 2310001H13Rik 2310038K02Rik 2610205H19Rik Aacs Abcd3 Acadm Acadvl Acat1 Aco1 Aco2 Adcy2 Adpn Alad Aldh1a1 Aldh1a7 Aldh6a1 Aldh9a1 Aldoa Amy1 Anxa11 Aoc3 Aox1 Asb13 BC013481 Bckdhb Cabc1 Car3 Car4 Cat Cd1d1 Cd36 Cdw92 Ces3 Chchd6 Chpt1 Chst1 Cib2 Cidec Cox5b Cox7a1 Cox8a Cpt2 Cs Cyp2e1 Dbi Decr1 Dgat2 Dlat Dpt Echdc1 Elovl6 Enpep Entpd5 Ephx2…
75	V$VMW65_Q6	83	83	137	6879	9072	-1.19	0.0	0.05	0.0	0610039N19Rik 1110059F07Rik 2010002H18Rik Acadl Acadvl Acat1 Adcy2 Adpn Ak2 Aldh1a7 Aldh6a1 Aldh9a1 Amy1 Aoc3 Aox1 BC019806 Car3 Cat Cd1d1 Cd36 Cdo1 Cdw92 Chchd6 Chpt1 Cidec Cox7a1 Cpt2 Dbi Decr1 Dlat Entpd5 Fhl1 Fto Gkap1 Hdgfrp2 Hsd11b1 Hsdl2 Inmt Irak1bp1 Lgals12 Mfn2 Myl1 Ndufa5 Ndufab1 Ndufv1 Npr1 Nrbf1 Orm1 Orm2 Pank3 Pcyt2 Pdcd8 Pde8a Pdhb Pdk1 Pdk4 Pfkfb3 Pgm2 Phyh Pkd2l2 Ppargc1b Ppm1a P…
76	V$MYC_Q2	51	51	169	2969	12982	-1.22	0.0	2.93	0.83	1110006I15Rik 2310038K02Rik Acat1 Akap1 Alad Aldoa Atpaf2 BC019806 Card10 Cdw92 Chst1 Crat Dbi Dgat2 Dpt Elovl6 Fabp3 Faf1 Fbp2 Fech Hspa9a Inmt Irak1bp1 Lgals12 Mfn2 Ndufa5 Ndufv1 Nqo3a2 Pank3 Pdcd8 Pdhb Pdk1 Pfkfb3 Pim3 Pkd2l2 Ppm1a Ppp1r3c Prss15 Rgs7 Rnf10 Slc25a10 Slc25a19 Sspn Sult1a1 Sycp3 Tcf15 Tmem15 Tmem45b Tnnc2 Tpm2 Ube3b
77	V$HIF1_Q5: hypoxia-inducible factor 1	34	34	186	1834	14117	-1.26	0.0	3.06	0.9	2610205H19Rik Acta1 Atpaf2 Cabc1 Coasy Cox7a1 Cox8b Cpt1b Ctdsp1 Dgat2 Elovl6 Fabp3 Faf1 Fech Gkap1 Gstk1 Hibadh Hspa9a Irak1bp1 Klhl2 Leng1 Letmd1 Lpin1 Ndufb10 Nphp1 Pdk1 Ppm1a Ppp1r3c Prss15 Rbpms2 Tcf15 Timm44 Tpm2 Ube3b
78	V$STAF_01: Se-Cys tRNA gene transcription activating factor	9	9	211	302	15649	-1.28	0.0	3.62	1.2	Acadvl BC013481 Ndufab1 Nqo3a2 Ppp2r5a Prss15 Rnf10 Slc5a6 Taldo1
79	V$PITX2_Q2: pituitary homeobox factor 2	83	83	137	6836	9115	-1.32	0.0	0.06	0.0	0610039N19Rik 2010002H18Rik Aacs Acadm Acadvl Aco2 Adcy2 Ak2 Akap1 Amy1 Aoc3 Aox1 Atf5 BC019806 Bckdhb Cd36 Cdo1 Chchd6 Chpt1 Cib2 Cidec Cox5b Cox6a1 Cox8a Cpt1b Dci Dgat2 Dlat Enpep Entpd5 Ephx2 Fech Fto Ghitm Gpt2 Gsn Gsta3 Gstk1 Gys2 Hdgfrp2 Hk2 Htatsf1 Idh3a Klhl2 Lims2 Msra Ndufaf1 Ndufb7 Nphp1 Npr1 Nrbf1 Orm1 Orm2 Pank3 Pck1 Pcyt2 Pfkfb3 Pgrmc2 Phyh Por Ppp1r3c Ppp2r5a Rbpms2 Rnf10 Sav1 Slc…
80	V$STRA13_01	12	12	208	468	15483	-1.32	0.0	3.45	1.13	6330579B17Rik Aldh6a1 Card10 Cpt1b Crat Dlat Faf1 Pdhb Pgrmc2 Ppm1a Ppp1r3c Sephs2
81	V$VMAF_01: v-Maf	149	149	71	10001	5950	-1.34	0.0	2.65	0.68	0610007A15Rik 0610039N19Rik 1110059F07Rik 1810044O22Rik 2010002H18Rik 2310038K02Rik 2610205H19Rik Aacs Abcd3 Acad10 Acadm Acat1 Aco1 Aco2 Acta1 Adcy2 Ak2 Akap1 Alad Aldh6a1 Aldh9a1 Aldoa Amy1 Arl4 Asb13 Atf5 Atpaf2 BC013481 BC028663 BC054059 Bckdhb Cabc1 Car3 Car4 Card10 Cat Cbx4 Cdw92 Chpt1 Chst1 Cib2 Cox7a1 Cox8a Cox8b Crat Cryab Ctdsp1 Dci Decr1 Dlst Dpt Echdc1 Enpep Entpd5 Ephx2 Fabp3 Faf1 Fb…
82	V$E2F1DP1_01: E2F-1:DP-1 heterodimer	73	73	147	4529	11422	-1.35	0.0	2.66	0.68	0610007A15Rik 1110006I15Rik 2310038K02Rik 6330579B17Rik Abcd3 Acad10 Aco2 Ak2 Aldh6a1 Anxa11 Asb13 Atf5 Atpaf2 BC028663 Card10 Cbx4 Coasy Cox5b Cox8a Cpt2 Crat Cs Dbi Dgat2 Dlst Echdc1 Fabp3 Faf1 Fasn Fbxo9 Fzd4 Gata2 Ghitm Gkap1 Hdgfrp2 Hk2 Hsdl2 Htatsf1 Idh3a Irak1bp1 Klhl2 Leng1 Lims2 Lpl Mdh2 Ndufab1 Ndufaf1 Ndufb7 Ndufb9 Npr1 Nqo3a2 Opn3 Pdk1 Pfkfb3 Ppm1a Ppp2r2d Ppp2r5a Rbp4 Rbpms2 Rnf10 Sa…
83	V$XFD2_01: Xenopus fork head domain factor 2	42	42	178	3783	12168	-1.36	0.0	0.04	0.0	Acadm Adpn Anxa11 Asb13 BC028663 Car3 Cidec Cox6a1 Cs Ctdsp1 Decr1 Dlat Enpep Fech Fhl1 Gabarapl1 Hadhb Hdgfrp2 Irak1bp1 Klhl2 Leng1 Lims2 Lpl Mdh2 Msra Ndufab1 Opn3 Orm1 Pde8a Pdk1 Phyh Por Ppargc1b Rnf10 Rtn2 Sav1 Sitpec Slc1a5 Smarcd3 Sorbs1 Tm4sf2 Uqcrc1
84	V$E2F1DP1RB_01: Rb:E2F-1:DP-1 trimeric complex	19	19	201	888	15063	-1.37	0.0	3.2	0.94	Aco2 Anxa11 Asb13 Atpaf2 Cabc1 Cbx4 Cox5b Cox8a Dlst Faf1 Glcci1 Lims2 Lpl Orm1 Orm2 Rbp4 Slc25a19 Smarcd3 Sorbs1
85	V$FREAC7_01: Fork head RElated ACtivator-7	78	78	142	6440	9511	-1.41	0.0	0.06	0.0	1110006I15Rik 2010002H18Rik Acadl Acadm Adpn Alad Amy1 Anxa11 Asb13 BC013481 BC028663 Bckdhb Car3 Cat Cd1d1 Cd36 Cidec Cox6a1 Cox8a Cs Ctdsp1 Decr1 Dlat Enpep Fech Fhl1 Gabarapl1 Ghitm Hadhb Hdgfrp2 Immt Irak1bp1 Klhl2 Leng1 Lims2 Lpin1 Lpl Mdh2 Msra Ndufa5 Ndufab1 Npr1 Nrbf1 Opn3 Orm1 Pdcd8 Pde8a Pdhb Pdk1 Pfkfb3 Pgm2 Pgrmc2 Phyh Pkd2l2 Por Ppargc1b Ppm1a Ppp1r3c Prss15 Rbp4 Rnf10 Rtn2 Sav1 Seph…
86	V$SRF_Q5_01	74	74	146	4624	11327	-1.43	0.0	2.56	0.64	0610007A15Rik 1110059F07Rik 2310001H13Rik Aco1 Acta1 Adcy2 Akap1 Aldh6a1 Amy1 Aoc3 Arl4 Asb13 BC013481 BC054059 Car3 Car4 Card10 Cd1d1 Cdw92 Chchd6 Chst1 Cib2 Cox6a1 Cox7a1 Cpt1b Cs Ctdsp1 Dci Decr1 Dlat Dlst Fabp3 Fasn Fhl1 Fto Gabarapl1 Gpt2 Gstk1 Hibadh Hibch Hk2 Hsd11b1 Htatsf1 Itpka Letmd1 Lipe Lpgat1 Mknk2 Ndufb7 Ndufb9 Ndufv1 Nfic Pde8a Pgm2 Pnpla2 Ppargc1b Prelp Prss15 Rbp4 Rbpms2 S3-12 S…
87	V$SREBP1_Q6	83	83	137	5267	10684	-1.43	0.0	2.51	0.62	0610007A15Rik 0610039N19Rik 1110006I15Rik 2310001H13Rik 2610205H19Rik 6330579B17Rik Aacs Acadl Acadvl Aco1 Acta1 Adcy2 Aldh6a1 Aldh9a1 Anxa11 Arl4 BC013481 BC019806 Bckdhb Cabc1 Car3 Car4 Cd36 Cdo1 Chchd6 Cidec Cox6a1 Cox7a1 Cox8b Cpt1b Cpt2 Crat Dbi Decr1 Echdc1 Fasn Fbp2 Fbxo9 Fxyd1 Gabarapl1 Gpt2 Gsta3 Gstk1 Hadhsc Hk2 Hsdl2 Hspa9a Lgals12 Lims2 Lpin1 Lpl Mknk2 Ndufb9 Ndufv1 Pank3 Pccb Pck1 Pc…
88	V$AR_01: androgen receptor	24	24	196	1219	14732	-1.48	0.0	2.96	0.83	2310038K02Rik Akap1 Cat Ces3 Ctdsp1 Cyp2e1 Dbi Dlat Dlst Fzd4 Ghitm Opn3 Orm1 Pfkfb3 Rnf10 S3-12 Sdpr Sephs2 Sitpec Slc5a6 Smarcd3 Sult1a1 Tcf15 Tnnc2
89	V$SOX5_01: Sox-5	91	91	129	7348	8603	-1.52	0.0	0.07	0.0	0610039N19Rik 1110006I15Rik 1810044O22Rik 2010002H18Rik 2610205H19Rik Abcd3 Acadl Acadm Acat1 Akap1 Alad Aldh1a7 Aldh6a1 Aldh9a1 Amy1 Anxa11 Atf5 BC013481 Cat Cd36 Cdo1 Cdw92 Ces3 Cib2 Cidec Cox5b Cox8b Cpt2 Decr1 Dlat Dpt Elovl6 Enpep Entpd5 Ephx2 Fbxo9 Fhl1 Fto Gabarapl1 Ghitm Gpt2 Gsn Gstk1 Hadhb Hadhsc Hibadh Hibch Hk2 Hsd11b1 Hsdl2 Htatsf1 Idh3a Immt Inmt Klhl2 LOC330189 Leng1 Lipe Lpgat1 Lp…
90	V$ARP1_01: apolipoprotein AI regulatory protein 1	31	31	189	1685	14266	-1.53	0.0	2.79	0.73	Adpn Ak2 Cabc1 Car4 Chchd6 Chpt1 Cidec Coasy Cox8a Cs Ctdsp1 Ghitm Hadhsc Leng1 Ndufv1 Npr1 Nqo3a2 Pdk4 Phyh Pnpla2 Ppp1r3c Rgs7 Slc1a3 Slc25a19 Sspn Sult1a1 Tcf15 Tcf3 Tcfap2a Tmem45b Tnnc2
91	V$VMYB_02: v-Myb	44	44	176	2564	13387	-1.53	0.0	2.63	0.68	1110059F07Rik 2310038K02Rik 2610205H19Rik Acadl Aldh6a1 Arl4 Atf5 Cabc1 Cd1d1 Cox5b Crat Ctdsp1 Cyp2e1 Decr1 Faf1 Fhl1 Ghitm Gstk1 Hadhb Hdgfrp2 Klhl2 Letmd1 Mdh2 Mfn2 Myl1 Ndufaf1 Pcx Pcyt2 Pdcd8 Pdhb Pgrmc2 Phyh Pkd2l2 Prelp Rnf10 Sav1 Sdpr Slc1a3 St13 St3gal4 Sycp3 Tgoln1 Tkt Tmem45b
92	V$HFH4_01	13	13	207	547	15404	-1.55	0.0	3.15	0.94	1810044O22Rik Acadl Acadm Aox1 Coasy Cyp2e1 Entpd5 Gabarapl1 Irak1bp1 Rtn2 Tcf15 Timm44 Tm4sf2
93	V$MEF2_Q6_01	120	120	100	9420	6531	-1.56	0.0	0.08	0.0	1110006I15Rik 1110059F07Rik 2010002H18Rik Aacs Abcd3 Acadl Acadvl Aco2 Acta1 Adpn Ak2 Alad Aldh1a1 Aldh1a7 Aldh6a1 Amy1 Anxa11 Aoc3 Aox1 Arl4 Asb13 BC013481 BC028663 Bckdhb Cat Cd1d1 Cd36 Cdw92 Ces3 Chpt1 Cib2 Cidec Cox8a Cox8b Cpt1b Cpt2 Cs Ctdsp1 Cyp2e1 Decr1 Dgat2 Dpt Elovl6 Enpep Entpd5 Fabp3 Fasn Fbp2 Fech Fhl1 Gabarapl1 Ghitm Gkap1 Glcci1 Gsn Gstk1 Hadhb Hadhsc Hibadh Hibch Hk2 Hsd11b1 Hspa…
94	V$VMYB_01: v-Myb	166	166	54	11364	4587	-1.64	0.0	2.34	0.5	0610007A15Rik 0610039N19Rik 1110006I15Rik 1110059F07Rik 1810044O22Rik 2010002H18Rik 2310001H13Rik 2310038K02Rik 2610205H19Rik Aacs Abcd3 Acad10 Acadl Acadm Acadvl Acat1 Aco2 Adpn Ak2 Akap1 Alad Aldh1a1 Aldh1a7 Aldh6a1 Anxa11 Aox1 Arl4 Atf5 Atpaf2 BC013481 BC028663 Cabc1 Car3 Car4 Cbx4 Cd1d1 Cd36 Cdo1 Cdw92 Ces3 Chpt1 Chst1 Cib2 Cidec Cox5b Cox6a1 Cox8a Cox8b Cpt2 Crat Cs Ctdsp1 Cyp2e1 Dbi Dci Dec…
95	V$HNF4ALPHA_Q6	69	69	151	5690	10261	-1.65	0.0	0.08	0.0	0610007A15Rik 1110059F07Rik 2010002H18Rik 6330579B17Rik Abcd3 Aco2 Acta1 Adcy2 Alad Aldh1a7 Aldh9a1 Amy1 Car3 Card10 Cat Cd36 Cdo1 Ces3 Chst1 Cox5b Cox6a1 Cox8a Cox8b Cpt1b Cs Cyp2e1 Dlat Elovl6 Fto Fxyd1 Gabarapl1 Gata2 Gsn Gstk1 Gys2 Hadhb Hadhsc Hsdl2 Htatsf1 Klhl2 Leng1 Lgals12 Lpl Mdh2 Mknk2 Myl1 Ndufb10 Ndufb7 Nphp1 Nqo3a2 Orm1 Orm2 Pck1 Pcx Pdhb Pdk1 Pdk4 Pfkfb3 Pgm2 Ppp2r2d Prss15 Rgs7 Sc…
96	V$PR_01: high affinity binding sites for progesterone receptor	8	8	212	275	15676	-1.67	0.0	3.22	0.94	6330579B17Rik Ces3 Dlat Immt Rtn2 Sdpr Sult1a1 Tnnc2
97	V$AREB6_01: AREB6 (Atp1a1 regulatory element binding factor 6)	39	39	181	3452	12499	-1.71	0.0	0.07	0.0	1110059F07Rik 6330579B17Rik Acadl Acadm Acta1 Adcy2 Ak2 Akap1 Anxa11 Arl4 BC028663 Cabc1 Cd1d1 Cidec Cox5b Cpt1b Dci Echdc1 Fasn Fhl1 Gata2 Ghitm Glcci1 Hsdl2 Immt Letmd1 Mdh2 Msra Orm2 Pcx Pgrmc2 Ppp2r5a Prelp Prss15 Rtn2 Sav1 Slc24a3 Taldo1 Timm44
98	V$CETS1P54_01: c-Ets-1(p54)	152	152	68	10364	5587	-1.72	0.0	2.17	0.45	0610007A15Rik 0610039N19Rik 1110006I15Rik 1810044O22Rik 2310001H13Rik 2310038K02Rik 2610205H19Rik 6330579B17Rik Aacs Abcd3 Acad10 Aco1 Aco2 Adcy2 Adpn Ak2 Akap1 Alad Aldh1a7 Aldh9a1 Aldoa Amy1 Anxa11 Aoc3 Aox1 Arl4 Asb13 Atf5 Atpaf2 BC013481 BC019806 BC028663 BC054059 Bckdhb Car3 Car4 Card10 Cat Cbx4 Cd1d1 Cdo1 Ces3 Chchd6 Cidec Coasy Cox5b Cox6a1 Cox8a Cpt1b Cpt2 Crat Cs Cyp2e1 Dbi Dci Decr1 Dla…
99	V$AHRARNT_01: aryl hydrocarbon receptor:Arnt heterodimers	20	20	200	1002	14949	-1.74	0.0	2.74	0.7	2310001H13Rik Acad10 Acat1 Adcy2 Aldh1a1 Cdo1 Cox6a1 Hspa9a Mfn2 Ndufb9 Opn3 Pdcd8 Por Ppp1r3c Sitpec Slc25a19 Smarcd3 Syt12 Timm44 Wbscr14
100	V$LHX3_01: LIM homeobox transcription factor 3	11	11	209	1280	14671	-1.75	0.0	0.03	0.0	2010002H18Rik Chchd6 Ephx2 Fto Klhl2 Mfn2 Myl1 Npr1 Pdk4 Sspn Tcfap2a
101	V$MYOGNF1_01: myogenin / nuclear factor 1 or related factors	55	55	165	3394	12557	-1.75	0.0	2.24	0.48	0610007A15Rik 1110059F07Rik 2310038K02Rik Acadvl Acat1 Akap1 Aldh6a1 Aldh9a1 Bckdhb Car3 Card10 Cd1d1 Cox7a1 Cox8b Cpt2 Cryab Dbi Dci Dlst Enpep Entpd5 Fabp3 Fbxo9 Fech Ghitm Gkap1 Hdgfrp2 Htatsf1 Inmt Leng1 Letmd1 Lgals12 Mdh2 Myl1 Ndufb9 Npr1 Nqo3a2 Opn3 Orm2 Pank3 Pccb Pdk4 Pfkfb3 Pgm2 Pgrmc2 Pkd2l2 Por Prss15 Rnf10 Rtn2 Slc25a10 Sspn Sult1a1 Sycp3 Syt12
102	V$PAX6_Q2	52	52	168	3194	12757	-1.78	0.0	2.22	0.48	0610039N19Rik 1110059F07Rik 1810044O22Rik Aacs Acadvl Aco2 Adcy2 Ak2 Akap1 Aoc3 Aox1 Asb13 Bckdhb Cidec Cox8a Dci Dgat2 Dlat Elovl6 Ephx2 Hadhb Hdgfrp2 Irak1bp1 Itpka LOC330189 Myl1 Ndufab1 Ndufaf1 Ndufb10 Npr1 Nrbf1 Pank3 Pcyt2 Pde8a Pdk1 Phyh Rbp4 Rnf10 Rtn2 S3-12 Sephs2 Sitpec Slc1a5 Slc25a19 St13 Sycp3 Syt12 Timm44 Tnnc2 Ucp1 Uqcrc1 Wbscr14
103	V$ELK1_02: Elk-1	177	177	43	12253	3698	-1.85	0.0	2.16	0.45	0610007A15Rik 0610039N19Rik 1110006I15Rik 1810044O22Rik 2010002H18Rik 2310001H13Rik 2310038K02Rik 2610205H19Rik 6330579B17Rik Aacs Abcd3 Acad10 Acadl Acadm Acadvl Acat1 Aco1 Aco2 Acta1 Adcy2 Adpn Ak2 Akap1 Alad Aldh1a7 Aldh6a1 Aldh9a1 Aldoa Amy1 Anxa11 Aoc3 Aox1 Asb13 Atf5 Atpaf2 BC013481 BC019806 BC054059 Bckdhb Cabc1 Car3 Car4 Card10 Cat Cbx4 Cd1d1 Cd36 Chchd6 Chpt1 Cib2 Cidec Coasy Cox5b Cox6a…
104	V$COUP_01: COUP:HNF-4 heterodimer	40	40	180	2382	13569	-1.88	0.0	2.22	0.48	6330579B17Rik Aco2 Acta1 Aldh1a7 Aldh9a1 Amy1 Cat Cd36 Coasy Cpt1b Cs Cyp2e1 Fabp3 Fbp2 Fxyd1 Fzd4 Gabarapl1 Gata2 Gsta3 Gstk1 Gys2 Hadhsc Hspa9a Klhl2 Ndufb10 Ndufb7 Nqo3a2 Orm1 Orm2 Pck1 Pcx Pcyt2 Pdhb Scarb1 Sitpec Slc25a20 Sos2 Tgoln1 Ube3b Wbscr14
105	V$XFD1_01: Xenopus fork head domain factor 1	29	29	191	2650	13301	-1.88	0.0	0.07	0.0	1110006I15Rik 2610205H19Rik Aacs Adpn Aldh6a1 Cat Cd36 Cdw92 Ctdsp1 Cyp2e1 Elovl6 Enpep Fabp3 Gabarapl1 Ghitm LOC330189 Ndufab1 Ndufaf1 Npr1 Pank3 Pgrmc2 Pkd2l2 Prss15 Sephs2 Sitpec Slc1a3 Slc1a5 Slc25a19 Sorbs1
106	V$EBF_Q6	70	70	150	4513	11438	-1.9	0.0	1.96	0.4	0610007A15Rik 1110006I15Rik 2610205H19Rik Abcd3 Acadl Acta1 Akap1 Alad Aldh1a7 Aldh6a1 Aldh9a1 Atf5 BC019806 Car4 Cat Chst1 Cib2 Cidec Cox5b Cox6a1 Cox7a1 Crat Cryab Decr1 Dpt Echdc1 Fasn Fto Gata2 Gsn Gstk1 Htatsf1 Inmt Irak1bp1 Letmd1 Lgals12 Lims2 Lpgat1 Lpin1 Lpl Mknk2 Ndufaf1 Ndufb10 Npr1 Opn3 Pank3 Pck1 Pdk4 Pgrmc2 Pnpla2 Por Ppargc1b Ppm1a Ppp2r2d Prelp Prss15 Rbp4 Rbpms2 Rnf10 S3-12 Scarb…
107	V$HFH1_01: HNF-3/Fkh Homolog 1	22	22	198	2109	13842	-1.91	0.0	0.06	0.0	Acadm Anxa11 BC028663 Cat Cox6a1 Ctdsp1 Decr1 Dlat Gabarapl1 Hdgfrp2 Klhl2 Mdh2 Ndufab1 Orm1 Pdk1 Rnf10 Rtn2 Sitpec Slc1a5 Smarcd3 Tm4sf2 Wbscr14
108	V$CREB_Q2_01	60	60	160	4894	11057	-1.98	0.0	0.13	0.0	1110059F07Rik 2310038K02Rik 2610205H19Rik Acad10 Aco2 Adpn Aldh6a1 Arl4 BC019806 Cbx4 Cd1d1 Cdo1 Chpt1 Cox5b Cox8a Crat Ctdsp1 Decr1 Dgat2 Dlat Enpep Fabp3 Fbxo9 Gabarapl1 Ghitm Gkap1 Glcci1 Gpt2 Gstk1 Hk2 Hsdl2 Hspa9a Htatsf1 Irak1bp1 Mdh2 Mfn2 Ndufa5 Ndufv1 Nphp1 Npr1 Nrbf1 Opn3 Pccb Pck1 Pdhb Pdk4 Pim3 Ppm1a Ppp2r2d Rbpms2 Sav1 Sdpr St13 Sult1a1 Timm44 Tmem45b Tnnc2 Ube3b Uqcrc1 Wnt4
109	V$CMYB_01: c-Myb	52	52	168	3265	12686	-1.99	0.0	1.95	0.4	0610007A15Rik 2310038K02Rik 2610205H19Rik 6330579B17Rik Acadl Acta1 Ak2 Aldh6a1 Anxa11 Asb13 Atf5 BC013481 Car4 Cbx4 Cd1d1 Cdo1 Cdw92 Cox6a1 Cox8a Cpt1b Crat Cyp2e1 Dbi Fabp3 Fhl1 Glcci1 Gsn Gsta3 Hibadh Htatsf1 Irak1bp1 Leng1 Lims2 Lipe Ndufb9 Nfic Nrbf1 Opn3 Pcyt2 Pdhb Pfkfb3 Pgrmc2 Pim3 Ppp2r2d Prss15 Rtn2 Sav1 Sos2 Sspn St13 Timm44 Tpm2
110	V$HNF6_Q6	16	16	204	1628	14323	-2.0	0.0	0.06	0.0	BC028663 Bckdhb Cd36 Ctdsp1 Dlat Dpt Fto Hadhb Immt Lpgat1 Msra Pck1 Slc1a3 Slc25a19 Taldo1 Tcf3
111	V$MYOD_01: myoblast determination gene product	151	151	69	10415	5536	-2.0	0.0	1.79	0.34	0610039N19Rik 1110006I15Rik 1110059F07Rik 2010002H18Rik 2310001H13Rik 2610205H19Rik Aacs Abcd3 Acad10 Acadvl Acat1 Aco1 Aco2 Acta1 Aldh1a7 Aldh6a1 Anxa11 Aoc3 Aox1 Arl4 Asb13 Atf5 Atpaf2 BC013481 BC019806 BC028663 BC054059 Cabc1 Car3 Car4 Card10 Cbx4 Cd1d1 Cdo1 Cdw92 Ces3 Chst1 Cidec Coasy Cox6a1 Cox7a1 Cox8b Crat Cryab Cs Ctdsp1 Cyp2e1 Dbi Dci Dlat Dlst Dpt Enpep Entpd5 Fabp3 Fbp2 Fbxo9 Fech Fhl…
112	V$OCT1_Q6: octamer factor 1	196	196	24	14636	1315	-2.01	0.0	0.07	0.0	0610039N19Rik 1110006I15Rik 1110059F07Rik 1810044O22Rik 2010002H18Rik 2310001H13Rik 2310038K02Rik 6330579B17Rik Aacs Abcd3 Acad10 Acadl Acadm Acat1 Aco2 Acta1 Adcy2 Adpn Ak2 Akap1 Alad Aldh1a7 Aldh6a1 Aldh9a1 Amy1 Anxa11 Aoc3 Aox1 Arl4 Asb13 BC013481 BC028663 BC054059 Bckdhb Cabc1 Car3 Car4 Card10 Cat Cbx4 Cd1d1 Cd36 Cdo1 Cdw92 Ces3 Chchd6 Chpt1 Chst1 Cib2 Cidec Coasy Cox5b Cox6a1 Cox7a1 Cox8a Co…
113	V$AP1_Q2: activator protein 1	142	142	78	10804	5147	-2.01	0.0	0.15	0.0	0610007A15Rik 0610039N19Rik 1110006I15Rik 1110059F07Rik 1810044O22Rik 2010002H18Rik 6330579B17Rik Aacs Acad10 Acadm Acat1 Aco1 Aco2 Acta1 Adcy2 Adpn Ak2 Akap1 Alad Aldh1a1 Aldh1a7 Aldh6a1 Aldh9a1 Amy1 Anxa11 Aox1 Asb13 Atf5 BC019806 BC028663 BC054059 Bckdhb Cabc1 Car3 Card10 Cat Cd1d1 Cd36 Cdo1 Cdw92 Chchd6 Chpt1 Chst1 Cib2 Cidec Coasy Cox5b Cox7a1 Cox8a Cox8b Cpt1b Crat Cs Dci Dlat Dpt Enpep Ent…
114	V$CDX2_Q5	133	133	87	10148	5803	-2.03	0.0	0.16	0.0	0610039N19Rik 1110059F07Rik 1810044O22Rik 2010002H18Rik 2310038K02Rik Aacs Abcd3 Acadl Acadm Acadvl Acat1 Aco2 Adcy2 Adpn Alad Aldh1a7 Amy1 Anxa11 Aoc3 Aox1 Asb13 Atf5 BC013481 BC019806 BC028663 Bckdhb Cabc1 Car3 Car4 Cd36 Cdw92 Ces3 Chchd6 Chpt1 Cidec Cox5b Cox6a1 Cox7a1 Cox8b Cpt2 Cs Cyp2e1 Dci Decr1 Dgat2 Dlat Dlst Echdc1 Enpep Entpd5 Fabp3 Faf1 Fbp2 Fbxo9 Fech Fhl1 Fxyd1 Gabarapl1 Ghitm Gkap1…
115	V$CDPCR3HD_01: cut-like homeodomain protein	63	63	157	5080	10871	-2.04	0.0	0.15	0.0	2310038K02Rik Acadl Acadm Acadvl Acta1 Adcy2 Aldh9a1 Aldoa Aox1 Atf5 BC054059 Car3 Car4 Cat Cd1d1 Cdo1 Cdw92 Cox6a1 Cox8b Cpt2 Cyp2e1 Decr1 Dpt Enpep Faf1 Fech Fhl1 Fzd4 Gata2 Gkap1 Gpt2 Hadhb Hibch Hk2 Hsd11b1 Idh3a Immt LOC330189 Lpin1 Mfn2 Ndufb9 Nrbf1 Pdcd8 Pdk4 Pgm2 Pkd2l2 Pnpla2 Prss15 Rbp4 Sephs2 Slc1a5 Slc24a3 Slc25a19 Sspn St13 Sycp3 Taldo1 Timm44 Tkt Tmem45b Ucp1 Uqcrc1 Wbscr14
116	V$CHOP_01: heterodimers of CHOP and C/EBPalpha	56	56	164	4572	11379	-2.04	0.0	0.14	0.0	1810044O22Rik 2610205H19Rik Aacs Adcy2 Alad Aldh9a1 Anxa11 Aox1 BC013481 BC019806 Bckdhb Car3 Car4 Cdo1 Ces3 Cox5b Cox6a1 Cs Enpep Ephx2 Faf1 Fbp2 Fbxo9 Fxyd1 Glcci1 Gstk1 Gys2 Hk2 Klhl2 Mfn2 Mknk2 Msra Myl1 Ndufb10 Orm1 Pgm2 Por Prss15 Rnf10 Sdpr Sephs2 Slc1a3 Slc5a6 Sspn St13 Sult1a1 Sycp3 Syt12 Tcfap2a Tgoln1 Tkt Tm4sf2 Tmem15 Tmem45b Ube3b Xlkd1
117	V$COREBINDINGFACTOR_Q6	65	65	155	5214	10737	-2.06	0.0	0.16	0.0	1110059F07Rik Abcd3 Acad10 Acadm Acta1 Adcy2 Akap1 Aldh9a1 Amy1 Anxa11 Aox1 Asb13 BC028663 Bckdhb Cabc1 Car3 Cat Cdw92 Cox8b Cyp2e1 Dpt Fabp3 Fhl1 Fto Fxyd1 Glcci1 Gsn Gstk1 Hadhb Hdgfrp2 Hk2 Hsd11b1 Inmt Irak1bp1 Itpka Klhl2 Lipe Mfn2 Mknk2 Ndufb9 Nphp1 Nqo3a2 Pck1 Phyh Pim3 Pkd2l2 Ppp1r3c Prelp Rbp4 Rtn2 S3-12 Sav1 Scarb1 Sephs2 Sitpec Slc1a3 Slc24a3 Slc25a20 Sorbs1 Sult1a1 Tgoln1 Tkt Tmem45b U…
118	V$E47_02: E47	38	38	182	2297	13654	-2.06	0.0	2.0	0.4	2610205H19Rik Abcd3 Arl4 Asb13 BC028663 BC054059 Cabc1 Car3 Cd1d1 Cox6a1 Cs Dpt Fech Fhl1 Gkap1 Gsn Gys2 Hibadh Hsd11b1 Itpka Lipe Mfn2 Ndufa5 Pdcd8 Pde8a Pdhb Pfkfb3 Ppp2r2d Rbpms2 Rgs7 Rnf10 S3-12 Scarb1 Sdpr Slc24a3 Smoc1 Sult1a1 Taldo1
119	V$NFY_Q6: nuclear factor Y (Y-box binding factor)	84	84	136	5614	10337	-2.07	0.0	1.62	0.3	1110059F07Rik 1810044O22Rik 2010002H18Rik 2310038K02Rik 2610205H19Rik 6330579B17Rik Abcd3 Acadl Acat1 Aco2 Adpn Ak2 Akap1 Alad Aldh1a7 Aldh6a1 Aldh9a1 Aox1 Arl4 Atf5 BC019806 BC028663 Bckdhb Car3 Car4 Card10 Cat Chst1 Cib2 Cox8a Cs Cyp2e1 Dbi Echdc1 Enpep Entpd5 Fasn Fto Gata2 Ghitm Glcci1 Gsn Gsta3 Gstk1 Gys2 Hdgfrp2 Hibch Hk2 Hsd11b1 Idh3a LOC330189 Leng1 Lpl Myl1 Ndufb9 Nfic Orm1 Orm2 Pcx Pcyt…
120	V$ZTA_Q2	76	76	144	5037	10914	-2.08	0.0	1.65	0.3	0610039N19Rik 1110006I15Rik 2010002H18Rik Acadvl Acat1 Aco1 Adcy2 Ak2 Akap1 Aldh1a7 Anxa11 Aoc3 Aox1 Atf5 BC054059 Cabc1 Cat Cd1d1 Cd36 Cdo1 Ces3 Chst1 Cib2 Cidec Coasy Cox6a1 Cox7a1 Cox8b Cyp2e1 Dgat2 Dlat Enpep Ephx2 Fabp3 Faf1 Fbp2 Fech Gabarapl1 Ghitm Gsn Gys2 Hdgfrp2 Hibadh Hspa9a Idh3a Itpka LOC330189 Leng1 Lgals12 Lipe Msra Myl1 Nfic Nrbf1 Orm1 Pank3 Pccb Pcyt2 Pdhb Phyh Ppargc1b Ppp2r2d P…
121	V$NKX25_01: homeo domain factor Nkx-2.5/Csx, tinman homolog	102	102	118	7868	8083	-2.09	0.0	0.19	0.0	1110006I15Rik 1110059F07Rik 1810044O22Rik 2310038K02Rik Abcd3 Adpn Ak2 Alad Aldh1a7 Aldh6a1 Amy1 Aoc3 Atpaf2 BC013481 BC028663 Bckdhb Cabc1 Car3 Card10 Cbx4 Cd36 Cdo1 Cdw92 Ces3 Chchd6 Chpt1 Chst1 Cox8a Cpt1b Cpt2 Cryab Dbi Dci Decr1 Dpt Enpep Fabp3 Fbp2 Fhl1 Fto Gata2 Gkap1 Gsn Gstk1 Hadhsc Hdgfrp2 Hibch Hk2 Hsdl2 Htatsf1 Immt Irak1bp1 Itpka Klhl2 LOC330189 Leng1 Lipe Lpgat1 Lpin1 Lpl Mdh2 Mfn2 …
122	V$NFY_Q6_01	101	101	119	6864	9087	-2.11	0.0	1.54	0.27	1110059F07Rik 1810044O22Rik 2010002H18Rik 2310038K02Rik 2610205H19Rik 6330579B17Rik Abcd3 Acadl Acat1 Aco2 Adcy2 Adpn Ak2 Akap1 Alad Aldh1a7 Aldh6a1 Aldh9a1 Aox1 Arl4 Atf5 Atpaf2 BC019806 BC028663 Bckdhb Car3 Car4 Card10 Cat Cbx4 Cd1d1 Cd36 Chchd6 Chst1 Cib2 Coasy Cs Cyp2e1 Dbi Dgat2 Dlst Dpt Echdc1 Entpd5 Ephx2 Fasn Fech Fto Gata2 Ghitm Glcci1 Gsn Gsta3 Gstk1 Gys2 Hadhsc Hdgfrp2 Hk2 Hsd11b1 Idh3…
123	V$SMAD4_Q6	98	98	122	6654	9297	-2.12	0.0	1.52	0.27	0610007A15Rik 0610039N19Rik 2310001H13Rik 2610205H19Rik 6330579B17Rik Abcd3 Acad10 Acadl Acadvl Acat1 Aco1 Aco2 Acta1 Adcy2 Akap1 Aldh6a1 Aox1 Arl4 Atpaf2 BC054059 Bckdhb Cabc1 Cbx4 Cd1d1 Cdo1 Chchd6 Chst1 Coasy Cox8a Cox8b Cpt1b Cryab Dpt Enpep Entpd5 Fabp3 Faf1 Fasn Fbxo9 Fhl1 Fxyd1 Gata2 Gkap1 Glcci1 Gsn Gsta3 Gstk1 Hibch Hsd11b1 Hsdl2 Hspa9a Htatsf1 Inmt Irak1bp1 Itpka Klhl2 Lgals12 Lpl Mknk2…
124	V$GATA1_02: GATA-binding factor 1	73	73	147	5747	10204	-2.14	0.0	0.19	0.0	2010002H18Rik 2310038K02Rik Abcd3 Acadvl Acat1 Alad Aldh1a7 Aldh9a1 Aldoa Aox1 Arl4 BC013481 Car4 Card10 Cd36 Cdw92 Chchd6 Chst1 Cox6a1 Cox8b Cpt1b Cpt2 Cs Cyp2e1 Dbi Dci Fbxo9 Fto Gabarapl1 Gata2 Gpt2 Gsta3 Gstk1 Gys2 Hsd11b1 Inmt Itpka LOC330189 Lipe Mknk2 Myl1 Ndufab1 Ndufb10 Ndufb9 Ndufv1 Nphp1 Orm1 Orm2 Pank3 Pccb Pck1 Pcx Pcyt2 Pde8a Pdk1 Pdk4 Pgm2 Pkd2l2 Ppp2r5a Prelp Rbpms2 Rgs7 S3-12 Sep…
125	V$AMEF2_Q6: myocyte enhancer factor	17	17	203	1665	14286	-2.16	0.0	0.08	0.0	1110006I15Rik Acta1 Aldh1a7 BC028663 BC054059 Cd1d1 Cdw92 Cidec Cpt1b Htatsf1 Klhl2 Opn3 Pcx Pgrmc2 Pkd2l2 Slc25a20 Sorbs1
126	V$FOXO4_01: fork head box O4	146	146	74	11010	4941	-2.17	0.0	0.2	0.0	0610007A15Rik 0610039N19Rik 1110006I15Rik 1110059F07Rik 1810044O22Rik 2010002H18Rik 2310038K02Rik 2610205H19Rik 6330579B17Rik Aacs Acadl Acadm Acadvl Acat1 Aco2 Adpn Akap1 Alad Aldh1a1 Amy1 Anxa11 Aoc3 Aox1 Asb13 Atf5 BC013481 BC019806 BC028663 BC054059 Cabc1 Car3 Cat Cd1d1 Cd36 Cdo1 Cdw92 Chpt1 Cib2 Cidec Coasy Cox5b Cox6a1 Cox7a1 Cpt1b Cpt2 Crat Cs Ctdsp1 Dbi Decr1 Dlat Echdc1 Elovl6 Enpep Ephx…
127	V$MRF2_01: modulator recognition factor 2	129	129	91	9763	6188	-2.18	0.0	0.22	0.0	0610039N19Rik 1110006I15Rik 1810044O22Rik 2010002H18Rik 2310001H13Rik Acadm Acadvl Acat1 Aco2 Acta1 Adcy2 Adpn Akap1 Aldh1a7 Aldh9a1 Amy1 Anxa11 Aoc3 Aox1 BC028663 BC054059 Bckdhb Cabc1 Card10 Cat Cd1d1 Cdw92 Ces3 Chchd6 Chpt1 Cib2 Cidec Coasy Cox5b Cox8b Cpt1b Cpt2 Crat Cyp2e1 Dci Decr1 Dgat2 Dlat Dlst Echdc1 Elovl6 Enpep Entpd5 Ephx2 Fabp3 Faf1 Fbp2 Fbxo9 Fhl1 Fto Fzd4 Gabarapl1 Gpt2 Gsn Gstk1 …
128	V$PAX5_01: B-cell-specific activating protein	26	26	194	1494	14457	-2.19	0.0	2.02	0.4	2010002H18Rik 2310038K02Rik 6330579B17Rik Acadm Acta1 Adpn Atpaf2 Card10 Cpt1b Cs Dbi Dlat Dpt Fbp2 Gkap1 Irak1bp1 Ndufb10 Pcyt2 Pde8a Por Rtn2 Syt12 Taldo1 Tmem15 Tnnc2 Uqcrc1
129	V$COMP1_01: COMP1	131	131	89	9901	6050	-2.19	0.0	0.22	0.0	0610039N19Rik 1110059F07Rik 1810044O22Rik 2010002H18Rik 2310038K02Rik 2610205H19Rik Acadl Acadm Acat1 Aco2 Acta1 Adcy2 Adpn Ak2 Akap1 Alad Aldh1a7 Anxa11 Aox1 Asb13 Atf5 Atpaf2 BC013481 BC019806 BC028663 Bckdhb Cabc1 Car3 Car4 Card10 Cat Cbx4 Cd1d1 Cd36 Chchd6 Chpt1 Chst1 Cib2 Coasy Cox6a1 Cox8b Crat Cryab Cyp2e1 Dbi Decr1 Dpt Echdc1 Enpep Entpd5 Ephx2 Fabp3 Faf1 Fbxo9 Fech Fto Fzd4 Gata2 Ghitm G…
130	V$MTF1_Q4	21	21	199	1154	14797	-2.21	0.0	2.11	0.44	Abcd3 Akap1 Atpaf2 BC013481 BC028663 Cabc1 Ces3 Coasy Cpt1b Cyp2e1 Gpt2 Gstk1 Hspa9a Immt Rbp4 Rtn2 Scarb1 Sitpec Slc25a20 Smarcd3 Tmem45b
131	V$HFH8_01: HNF-3/Fkh Homolog-8	27	27	193	2396	13555	-2.21	0.0	0.11	0.0	Acadm Anxa11 BC028663 Car3 Cat Cox6a1 Cs Ctdsp1 Decr1 Dlat Gabarapl1 Hdgfrp2 Irak1bp1 Klhl2 Leng1 Mdh2 Ndufab1 Orm1 Pdk1 Pkd2l2 Rnf10 Rtn2 Sitpec Slc1a5 Smarcd3 Tm4sf2 Wbscr14
132	V$PAX6_01: Pax-6	98	98	122	7484	8467	-2.23	0.0	0.25	0.0	1110006I15Rik 1810044O22Rik 2010002H18Rik 2310038K02Rik Aacs Acadvl Aco2 Acta1 Akap1 Aldh1a1 Anxa11 Aox1 Asb13 Atf5 BC013481 Car3 Car4 Cd1d1 Cd36 Ces3 Chchd6 Chst1 Coasy Cox6a1 Cox8a Cox8b Crat Ctdsp1 Decr1 Dlst Dpt Elovl6 Entpd5 Fabp3 Faf1 Fbp2 Fto Fzd4 Gabarapl1 Ghitm Glcci1 Gpt2 Gsn Gys2 Hibadh Hibch Hk2 Htatsf1 Idh3a Inmt Lipe Lpgat1 Lpl Myl1 Ndufab1 Ndufaf1 Nfic Nrbf1 Opn3 Orm1 Pank3 Pccb Pd…
133	V$OCT1_06: octamer-binding factor 1	116	116	104	8772	7179	-2.24	0.0	0.26	0.0	0610007A15Rik 0610039N19Rik 1110006I15Rik 2010002H18Rik 2310038K02Rik Aacs Acadl Acadm Acat1 Aco2 Adcy2 Adpn Ak2 Alad Amy1 Anxa11 Aoc3 Asb13 BC013481 BC028663 Bckdhb Car3 Car4 Cd1d1 Cd36 Cdw92 Ces3 Cib2 Cidec Coasy Cox5b Cox6a1 Cox7a1 Cox8b Cpt2 Cs Ctdsp1 Cyp2e1 Dbi Dci Dlat Dlst Dpt Echdc1 Enpep Entpd5 Fabp3 Faf1 Fto Fxyd1 Fzd4 Gabarapl1 Ghitm Gkap1 Gpt2 Gsn Gsta3 Gstk1 Gys2 Hadhb Hadhsc Hdgfrp2…
134	V$PPARG_03: PPAR (peroxisome proliferator-activated receptor gamma)	91	91	129	6226	9725	-2.24	0.0	1.34	0.13	0610039N19Rik 1110059F07Rik 2010002H18Rik Abcd3 Acat1 Aco2 Acta1 Ak2 Aldh1a7 Aldh6a1 Aldh9a1 Aldoa Anxa11 Aoc3 Cabc1 Car4 Cd36 Chchd6 Cib2 Cidec Coasy Cox5b Cox6a1 Cox8b Cpt1b Cs Ctdsp1 Dgat2 Dlat Echdc1 Enpep Entpd5 Ephx2 Fabp3 Fasn Fbp2 Fbxo9 Fhl1 Fto Fxyd1 Fzd4 Gabarapl1 Ghitm Gsn Gstk1 Gys2 Hibch Hk2 Hspa9a Htatsf1 Idh3a Immt Inmt Letmd1 Lgals12 Lpgat1 Lpl Mdh2 Mfn2 Myl1 Ndufaf1 Ndufb10 Ndufb…
135	V$TGIF_01: TGIF (5'TG3' interacting factor)	55	55	165	4390	11561	-2.26	0.0	0.2	0.0	0610039N19Rik 2010002H18Rik 6330579B17Rik Acad10 Acadl Acadm Acta1 Ak2 Aldh1a7 Anxa11 Aox1 Atpaf2 BC054059 Car4 Cidec Cox5b Cox7a1 Cpt2 Crat Cs Cyp2e1 Dgat2 Enpep Fasn Fhl1 Fzd4 Gkap1 Glcci1 Gstk1 Hibch Hk2 Inmt Irak1bp1 Lpgat1 Lpin1 Mfn2 Myl1 Ndufa5 Ndufb10 Nfic Pim3 Pnpla2 Ppm1a Ppp2r5a S3-12 Scarb1 Sephs2 Sitpec Slc24a3 Slc25a20 Slc5a6 Sspn Sult1a1 Tgoln1 Tmem45b
136	V$BARBIE_01: barbiturate-inducible element	115	115	105	7985	7966	-2.26	0.0	1.27	0.12	0610039N19Rik 2010002H18Rik 2310038K02Rik Acad10 Acadl Acat1 Aco1 Aco2 Adcy2 Adpn Aldh1a7 Aldh6a1 Amy1 Anxa11 Aox1 Atf5 Atpaf2 BC013481 BC019806 BC028663 BC054059 Bckdhb Car3 Car4 Cat Cd36 Cdo1 Chchd6 Cidec Cox5b Cox6a1 Cox7a1 Cox8a Cpt1b Cryab Cs Dbi Decr1 Dgat2 Dlat Dlst Dpt Echdc1 Elovl6 Entpd5 Fabp3 Fhl1 Gata2 Ghitm Gsn Gstk1 Gys2 Hadhb Hibadh Hibch Hk2 Hsdl2 Idh3a Irak1bp1 Itpka Klhl2 Lims2 …
137	V$NFMUE1_Q6	12	12	208	568	15383	-2.27	0.0	2.31	0.49	6330579B17Rik Atpaf2 Coasy Cox8a Crat Fasn Hsdl2 Pdhb Ppargc1b Slc25a19 Tmem15 Uqcrc1
138	V$PAX_Q6	215	215	5	15256	695	-2.29	0.0	2.51	0.62	0610007A15Rik 0610039N19Rik 1110006I15Rik 1110059F07Rik 1810044O22Rik 2010002H18Rik 2310001H13Rik 2310038K02Rik 6330579B17Rik Aacs Abcd3 Acad10 Acadl Acadm Acadvl Acat1 Aco1 Aco2 Acta1 Adcy2 Adpn Ak2 Akap1 Alad Aldh1a1 Aldh1a7 Aldh6a1 Aldh9a1 Aldoa Amy1 Anxa11 Aoc3 Aox1 Arl4 Asb13 Atf5 Atpaf2 BC013481 BC019806 BC028663 BC054059 Bckdhb Cabc1 Car3 Car4 Card10 Cat Cbx4 Cd1d1 Cd36 Cdo1 Cdw92 Ces3 Chc…
139	V$E2A_Q2	135	135	85	9452	6499	-2.3	0.0	1.25	0.12	0610007A15Rik 0610039N19Rik 1110059F07Rik 2010002H18Rik 2310001H13Rik 2610205H19Rik Aacs Acad10 Acadvl Acat1 Aco1 Aco2 Acta1 Adcy2 Adpn Aldh1a1 Aldh6a1 Aldoa Anxa11 Aoc3 Aox1 Arl4 Atf5 Atpaf2 BC028663 BC054059 Cabc1 Car3 Card10 Cat Cbx4 Cdw92 Ces3 Chst1 Cib2 Cox6a1 Cox8b Cpt2 Crat Cryab Cs Ctdsp1 Cyp2e1 Dbi Dci Dlat Dlst Dpt Enpep Entpd5 Fabp3 Fasn Fbp2 Fbxo9 Fech Fhl1 Fto Fzd4 Gata2 Ghitm Gkap1 …
140	V$USF_01: upstream stimulating factor	28	28	192	1668	14283	-2.31	0.0	1.82	0.34	2310038K02Rik 6330579B17Rik Acat1 Akap1 Aldh6a1 Aldoa Atpaf2 BC019806 Cdw92 Dbi Faf1 Fbp2 Hspa9a Irak1bp1 Ndufv1 Pank3 Pdcd8 Pgrmc2 Ppm1a Ppp1r3c Rgs7 Rnf10 Sephs2 Slc25a10 Sycp3 Tmem15 Tnnc2 Ube3b
141	V$STAT5A_01: signal transducer and activator of transcription 5a	19	19	201	1039	14912	-2.31	0.0	2.03	0.4	Adcy2 Ak2 Aldh9a1 Coasy Cox5b Entpd5 Fbp2 Hibadh Lipe Nrbf1 Pccb Pdk4 Pnpla2 Prelp Rnf10 Rtn2 Sephs2 Slc1a3 Sspn
142	V$PR_02: is recognized by progesterone receptor	16	16	204	836	15115	-2.31	0.0	2.12	0.44	Ces3 Chst1 Cryab Dlat Gabarapl1 Immt Msra Ndufa5 Pim3 Ppp2r2d Rtn2 Sdpr Sephs2 Sitpec Sult1a1 Tnnc2
143	V$ETS1_B: c-ETS-1 binding site	101	101	119	7019	8932	-2.31	0.0	1.17	0.11	0610007A15Rik 0610039N19Rik 1110059F07Rik 1810044O22Rik 2310001H13Rik 2310038K02Rik 2610205H19Rik 6330579B17Rik Acad10 Aco1 Acta1 Adcy2 Adpn Ak2 Aldh1a7 Aldh6a1 Aldh9a1 Amy1 Aox1 Arl4 Atpaf2 BC013481 BC019806 BC054059 Bckdhb Cabc1 Card10 Ces3 Chchd6 Coasy Cox5b Cox7a1 Cox8b Cs Ctdsp1 Cyp2e1 Elovl6 Enpep Entpd5 Ephx2 Fbp2 Fbxo9 Fhl1 Fzd4 Ghitm Glcci1 Hadhsc Hdgfrp2 Hibadh Hsd11b1 Htatsf1 Immt Inmt…
144	V$TCF1P_Q6	149	149	71	10455	5496	-2.31	0.0	1.29	0.12	0610007A15Rik 1110006I15Rik 1110059F07Rik 1810044O22Rik 2010002H18Rik 2310038K02Rik 2610205H19Rik Abcd3 Acad10 Acadl Acadm Acadvl Aco1 Aco2 Acta1 Adpn Ak2 Akap1 Alad Aldh1a1 Aldh1a7 Anxa11 Aoc3 Aox1 Atf5 Atpaf2 BC013481 BC019806 BC028663 BC054059 Cabc1 Car3 Card10 Cat Cbx4 Cd1d1 Cdo1 Chchd6 Chpt1 Cib2 Cidec Coasy Cox7a1 Cox8a Cox8b Cpt1b Cpt2 Crat Cryab Cs Ctdsp1 Dbi Dci Dgat2 Echdc1 Elovl6 Entpd…
145	V$TAL1_Q6	96	96	124	6661	9290	-2.32	0.0	1.17	0.11	0610007A15Rik 0610039N19Rik 1810044O22Rik 2010002H18Rik 2310001H13Rik 2310038K02Rik Aacs Acat1 Aco1 Acta1 Adpn Ak2 Aoc3 Aox1 Arl4 Atf5 Atpaf2 BC028663 Car4 Cbx4 Ces3 Chchd6 Chst1 Cib2 Cidec Coasy Cox5b Cox8b Cpt1b Cpt2 Crat Cryab Dbi Dci Dgat2 Dlat Dlst Enpep Entpd5 Fasn Fbp2 Fhl1 Fto Gabarapl1 Gata2 Gkap1 Gpt2 Hibadh Hsd11b1 Hsdl2 Htatsf1 Klhl2 Letmd1 Lgals12 Lims2 Lipe Mdh2 Mknk2 Ndufa5 Ndufb10…
146	V$HNF4_DR1_Q3	181	181	39	12735	3216	-2.32	0.0	1.56	0.27	0610007A15Rik 1110059F07Rik 1810044O22Rik 2310038K02Rik 6330579B17Rik Aacs Abcd3 Acad10 Acadm Acadvl Acat1 Aco1 Aco2 Acta1 Adcy2 Ak2 Akap1 Alad Aldh1a7 Aldh6a1 Aldh9a1 Aldoa Amy1 Anxa11 Aoc3 Arl4 Asb13 Atf5 BC019806 BC028663 BC054059 Cabc1 Car3 Card10 Cat Cbx4 Cd1d1 Cd36 Cdo1 Ces3 Chchd6 Chpt1 Chst1 Cidec Coasy Cox5b Cox6a1 Cox8a Cox8b Cpt1b Cpt2 Cryab Cs Cyp2e1 Dbi Dci Decr1 Dgat2 Dlat Dlst Dpt …
147	V$MYCMAX_02: c-Myc:Max heterodimer	80	80	140	5497	10454	-2.33	0.0	1.2	0.12	1110006I15Rik 1810044O22Rik 2310038K02Rik 6330579B17Rik Aacs Acat1 Akap1 Alad Aldh6a1 Aldoa Aoc3 Arl4 Atpaf2 BC019806 Card10 Cd36 Cdw92 Chst1 Coasy Cpt1b Crat Cs Cyp2e1 Dbi Decr1 Dgat2 Dlat Dpt Echdc1 Elovl6 Fabp3 Faf1 Fbp2 Fech Ghitm Hspa9a Inmt Irak1bp1 Lgals12 Lpl Mfn2 Mknk2 Myl1 Ndufa5 Nphp1 Nqo3a2 Nrbf1 Orm1 Pank3 Pcx Pdcd8 Pdhb Pdk1 Pfkfb3 Pgrmc2 Pim3 Pkd2l2 Ppargc1b Ppm1a Ppp1r3c Prss15 Rg…
148	V$SMAD3_Q6	131	131	89	9207	6744	-2.33	0.0	1.15	0.1	0610007A15Rik 0610039N19Rik 2310001H13Rik 2310038K02Rik 6330579B17Rik Abcd3 Acad10 Acadl Acadm Acadvl Acat1 Aco1 Acta1 Akap1 Alad Aldh6a1 Aldh9a1 Aldoa Aoc3 Aox1 Arl4 Atf5 BC019806 BC028663 BC054059 Bckdhb Cabc1 Card10 Cd1d1 Cdo1 Chchd6 Chpt1 Cidec Coasy Cox7a1 Cox8a Cox8b Cpt1b Cpt2 Crat Cryab Dbi Dci Decr1 Dgat2 Dlst Elovl6 Enpep Entpd5 Ephx2 Fasn Fbp2 Fbxo9 Fxyd1 Gkap1 Glcci1 Gsta3 Gys2 Hibadh…
149	V$HNF1_Q6	207	207	13	15311	640	-2.34	0.0	0.06	0.0	0610007A15Rik 0610039N19Rik 1110006I15Rik 1110059F07Rik 1810044O22Rik 2010002H18Rik 2310001H13Rik 2310038K02Rik 2610205H19Rik 6330579B17Rik Aacs Abcd3 Acad10 Acadl Acadm Acadvl Acat1 Aco1 Aco2 Acta1 Adcy2 Adpn Ak2 Akap1 Alad Aldh1a7 Aldh6a1 Aldh9a1 Aldoa Amy1 Anxa11 Aoc3 Aox1 Arl4 Asb13 Atf5 BC013481 BC019806 BC028663 BC054059 Bckdhb Cabc1 Car3 Car4 Cat Cd1d1 Cd36 Cdo1 Cdw92 Ces3 Chchd6 Chpt1 Cib…
150	V$OCT1_05: octamer-binding factor 1	10	10	210	1087	14864	-2.34	0.0	0.07	0.0	Adpn Aldh1a7 Anxa11 Asb13 Card10 Cd36 Lpl Msra Ndufa5 Sycp3
151	V$PEBP_Q6	52	52	168	4123	11828	-2.34	0.0	0.23	0.0	0610007A15Rik 0610039N19Rik 1110059F07Rik 1810044O22Rik Acta1 Adcy2 Akap1 Aldh1a7 Asb13 BC013481 Cabc1 Cat Cdw92 Cidec Cs Dci Dpt Fhl1 Fto Glcci1 Gstk1 Gys2 Hdgfrp2 Hk2 Hsd11b1 Itpka Lims2 Lipe Nfic Nphp1 Nqo3a2 Pck1 Pcx Pde8a Pim3 Ppp1r3c Prelp Prss15 Rbp4 Rtn2 S3-12 Sav1 Sephs2 Sitpec Slc1a5 Slc24a3 Tgoln1 Tkt Tmem45b Ube3b Ucp1 Xlkd1
152	V$LMO2COM_02: complex of Lmo2 bound to Tal-1, E2A proteins, and GATA-1, half-site 2	120	120	100	8438	7513	-2.36	0.0	1.08	0.06	1110059F07Rik 1810044O22Rik 2010002H18Rik Aacs Abcd3 Acadl Acadvl Acat1 Alad Aldh1a1 Aldh1a7 Aldh9a1 Aldoa Anxa11 Aox1 Arl4 Asb13 BC013481 BC019806 Bckdhb Car4 Cdw92 Ces3 Cib2 Coasy Cox5b Cox6a1 Cox7a1 Cox8b Cpt1b Cpt2 Cryab Cs Dbi Dci Decr1 Dpt Elovl6 Entpd5 Faf1 Fbp2 Fbxo9 Fech Fhl1 Fto Fxyd1 Gabarapl1 Gata2 Gkap1 Gpt2 Gsn Gsta3 Gstk1 Gys2 Hadhb Hadhsc Hk2 Hsd11b1 Hsdl2 Idh3a Inmt Itpka LOC3301…
153	V$ETS2_B: c-Ets-2 binding sites	56	56	164	4391	11560	-2.36	0.0	0.25	0.0	0610039N19Rik 2310001H13Rik 2310038K02Rik 6330579B17Rik Adcy2 Ak2 Aldh1a7 Aldh9a1 Amy1 Aoc3 Aox1 Atf5 BC013481 BC019806 BC054059 Card10 Chchd6 Coasy Cox5b Cox8b Cyp2e1 Enpep Ephx2 Fbxo9 Ghitm Hadhsc Hibadh Hsd11b1 Immt Inmt Irak1bp1 Itpka LOC330189 Leng1 Mknk2 Ndufb7 Ndufv1 Nqo3a2 Orm1 Pank3 Pdcd8 Pde8a Pgm2 Phyh Pnpla2 Ppargc1b Prelp Rbp4 Rnf10 S3-12 Slc25a20 Smoc1 Sspn Tgoln1 Tmem45b Tpm2
154	V$BEL1_B: Bel-1 similar region	2	2	218	26	15925	-2.37	0.0	2.9	0.82	LOC330189 Xlkd1
155	V$GR_01: high affinity binding site for glucocorticoid receptor	21	21	199	1197	14754	-2.39	0.0	1.86	0.37	1110059F07Rik 6330579B17Rik Cabc1 Ces3 Cidec Dlat Gsn Immt Lipe Ndufab1 Orm2 Pcyt2 Ppp2r2d Rtn2 S3-12 Sdpr Sephs2 Sitpec Sult1a1 Tcf15 Tnnc2
156	V$T3R_01: viral homolog of thyroid hormone receptor alpha1	2	2	218	421	15530	-2.39	0.0	0.02	0.0	Cabc1 Fxyd1
157	V$OCT1_07: octamer factor 1	6	6	214	216	15735	-2.4	0.0	2.49	0.62	1110006I15Rik Aldh1a7 Fbxo9 Fto Msra Wbscr14
158	V$MAF_Q6	10	10	210	458	15493	-2.41	0.0	2.24	0.48	Acadvl Atf5 Ces3 Cs Elovl6 Idh3a Lims2 Pck1 Phyh Sult1a1
159	V$ER_Q6: estrogen receptor	118	118	102	8380	7571	-2.42	0.0	0.92	0.02	0610007A15Rik 0610039N19Rik 1110006I15Rik 1110059F07Rik 1810044O22Rik 2310001H13Rik 2610205H19Rik 6330579B17Rik Abcd3 Acad10 Acadm Aco2 Acta1 Adcy2 Adpn Ak2 Aldh1a7 Aldoa Amy1 Asb13 Atf5 BC019806 BC054059 Bckdhb Cabc1 Car3 Card10 Cd36 Cdo1 Cdw92 Ces3 Chchd6 Chpt1 Chst1 Cox6a1 Cox8a Cox8b Cpt1b Cryab Cs Dlst Dpt Echdc1 Elovl6 Enpep Entpd5 Fabp3 Fasn Fbp2 Fxyd1 Fzd4 Ghitm Glcci1 Gpt2 Gsta3 Gys2 Had…
160	V$CAAT_01: cellular and viral CCAAT box	135	135	85	9603	6348	-2.43	0.0	0.94	0.02	1110059F07Rik 1810044O22Rik 2010002H18Rik 2310001H13Rik 2310038K02Rik 2610205H19Rik 6330579B17Rik Abcd3 Acad10 Acat1 Aco2 Adcy2 Adpn Akap1 Alad Aldh1a7 Aldh6a1 Aldh9a1 Anxa11 Aox1 Arl4 Asb13 Atf5 BC013481 BC028663 BC054059 Bckdhb Cabc1 Car3 Card10 Cat Cd36 Chchd6 Chst1 Cib2 Cox6a1 Cox7a1 Cox8a Cpt2 Crat Cs Ctdsp1 Cyp2e1 Dbi Dgat2 Dlst Echdc1 Enpep Entpd5 Ephx2 Fasn Fbxo9 Fech Fto Fxyd1 Fzd4 Gabar…
161	V$XBP1_01: X-box-binding protein 1	24	24	196	1418	14533	-2.43	0.0	1.74	0.33	1110006I15Rik 2310038K02Rik 6330579B17Rik Aco2 Aldh9a1 Arl4 Cyp2e1 Dbi Enpep Gkap1 Hibadh Hk2 Irak1bp1 Lims2 Mfn2 Mknk2 Pdcd8 Pdhb Pdk4 Ppp1r3c Rnf10 Sephs2 Sult1a1 Wnt4
162	V$LEF1TCF1_Q4	106	106	114	7839	8112	-2.44	0.0	0.45	0.0	2010002H18Rik 2310038K02Rik Aacs Aco2 Acta1 Adcy2 Adpn Ak2 Akap1 Alad Aldh9a1 Amy1 Aox1 Asb13 BC013481 BC019806 BC028663 BC054059 Cabc1 Car3 Cat Cdo1 Cdw92 Ces3 Chchd6 Chpt1 Chst1 Coasy Cox5b Cox7a1 Cox8b Cpt2 Crat Cs Ctdsp1 Cyp2e1 Dci Decr1 Dlst Dpt Echdc1 Elovl6 Entpd5 Faf1 Fasn Fbp2 Fech Fxyd1 Gabarapl1 Ghitm Gsta3 Hadhb Hadhsc Hibadh Hk2 Hspa9a Inmt Klhl2 LOC330189 Lgals12 Lims2 Lipe Mfn2 Mkn…
163	V$CEBPGAMMA_Q6	155	155	65	11469	4482	-2.44	0.0	0.34	0.0	0610039N19Rik 1110006I15Rik 1810044O22Rik 2010002H18Rik 6330579B17Rik Aacs Abcd3 Acadl Acadvl Acat1 Aco2 Acta1 Adcy2 Adpn Ak2 Akap1 Alad Aldh1a7 Aldh6a1 Aldh9a1 Amy1 Anxa11 Aoc3 Aox1 Arl4 Asb13 Atpaf2 BC013481 BC019806 BC054059 Bckdhb Cabc1 Car3 Cat Cd1d1 Cd36 Cdw92 Ces3 Chchd6 Chpt1 Chst1 Cidec Coasy Cox5b Cox7a1 Cox8a Cpt1b Cpt2 Cryab Cs Ctdsp1 Cyp2e1 Dbi Decr1 Dgat2 Dlat Dpt Echdc1 Elovl6 Enpe…
164	V$HEB_Q6	60	60	160	4607	11344	-2.44	0.0	0.32	0.0	1810044O22Rik 2010002H18Rik 2310038K02Rik Aco1 Acta1 Adpn Alad Aoc3 Arl4 Atf5 BC013481 BC028663 Card10 Cbx4 Ces3 Chst1 Cox5b Cox8b Cpt2 Dpt Fabp3 Fbp2 Fto Fzd4 Gabarapl1 Gata2 Gkap1 Gpt2 Gsta3 Gys2 Hsd11b1 Klhl2 Mdh2 Mknk2 Msra Ndufb7 Npr1 Nqo3a2 Opn3 Pck1 Pdk4 Pfkfb3 Phyh Pnpla2 Ppp1r3c Ppp2r5a Rbp4 Rgs7 S3-12 Sephs2 Slc25a10 Slc5a6 Smoc1 Sorbs1 Sspn Sult1a1 Tcf3 Tgoln1 Tmem15 Wbscr14
165	V$CETS168_Q6	134	134	86	9879	6072	-2.45	0.0	0.43	0.0	0610007A15Rik 0610039N19Rik 1110006I15Rik 1810044O22Rik 2310038K02Rik 6330579B17Rik Abcd3 Acad10 Aco1 Aco2 Adcy2 Adpn Ak2 Akap1 Alad Aldh1a7 Aldh9a1 Aldoa Amy1 Aoc3 Aox1 Arl4 Asb13 Atf5 Atpaf2 BC013481 BC019806 BC028663 BC054059 Bckdhb Car3 Car4 Card10 Cbx4 Cd1d1 Ces3 Chchd6 Chst1 Cib2 Cidec Coasy Cox5b Cox6a1 Cox7a1 Cox8a Cox8b Cpt1b Cpt2 Crat Ctdsp1 Dbi Dci Decr1 Dgat2 Dlst Echdc1 Elovl6 Enpep …
166	V$NRF2_Q4: heterodimer containing Nrf2	54	54	166	4190	11761	-2.45	0.0	0.3	0.0	0610007A15Rik 0610039N19Rik 2310038K02Rik 2610205H19Rik Aacs Acadm Acta1 Adcy2 Adpn Aldh1a7 Aox1 BC028663 Cabc1 Cd36 Cdo1 Cdw92 Ces3 Chst1 Cib2 Cidec Crat Cryab Dci Faf1 Fech Gata2 Glcci1 Gsta3 Hadhb Immt Lipe Lpin1 Ndufa5 Ndufb7 Ndufb9 Ndufv1 Nqo3a2 Orm1 Orm2 Pank3 Pccb Pck1 Pgrmc2 Pim3 Ppargc1b Ppp1r3c Prelp Rnf10 Sav1 Sdpr Sorbs1 Sspn Tcfap2a Xlkd1
167	V$RFX1_02: X-box binding protein RFX1	72	72	148	5432	10519	-2.45	0.0	0.38	0.0	0610007A15Rik 0610039N19Rik 1110059F07Rik 1810044O22Rik 2310038K02Rik 2610205H19Rik Abcd3 Acadm Aco2 Adcy2 Ak2 Aldh1a7 Aldh6a1 BC028663 Car3 Cdo1 Cdw92 Chchd6 Cidec Coasy Ctdsp1 Dbi Dci Dgat2 Dlat Elovl6 Ephx2 Fabp3 Fasn Fhl1 Gabarapl1 Glcci1 Gpt2 Gsta3 Hadhb Hsd11b1 Hsdl2 Hspa9a Htatsf1 Idh3a Irak1bp1 Itpka Klhl2 Leng1 Mfn2 Msra Ndufv1 Pank3 Pccb Pck1 Pdcd8 Pdk1 Pdk4 Pfkfb3 Pgm2 Pkd2l2 Por Ppm1a…
168	V$USF_C: USF binding site	104	104	116	7611	8340	-2.45	0.0	0.55	0.0	1110006I15Rik 2010002H18Rik 2310038K02Rik 6330579B17Rik Acadl Acadm Acat1 Adpn Ak2 Akap1 Alad Aldh1a1 Aldh6a1 Aldoa Aoc3 Atpaf2 BC019806 Cabc1 Car3 Card10 Cat Cd36 Cdw92 Chst1 Cpt1b Crat Cs Cyp2e1 Dbi Decr1 Dgat2 Dlat Dpt Elovl6 Enpep Fabp3 Faf1 Fasn Fbp2 Fech Fxyd1 Ghitm Gpt2 Gsta3 Gstk1 Gys2 Hadhsc Hk2 Hsd11b1 Hspa9a Immt Inmt Irak1bp1 LOC330189 Leng1 Letmd1 Lgals12 Lpgat1 Mfn2 Mknk2 Msra Myl1 …
169	V$FOXJ2_01: fork head box J 2	107	107	113	7783	8168	-2.46	0.0	0.61	0.0	1110006I15Rik 1810044O22Rik 2310038K02Rik Aacs Acadl Acadm Acadvl Acat1 Adpn Akap1 Alad Amy1 Anxa11 Asb13 Atpaf2 BC013481 BC028663 Bckdhb Car3 Car4 Cat Cd1d1 Cd36 Cdw92 Ces3 Chpt1 Chst1 Cib2 Cidec Coasy Cox6a1 Cox7a1 Cox8a Cpt1b Crat Ctdsp1 Cyp2e1 Decr1 Dlat Dpt Elovl6 Enpep Entpd5 Faf1 Fbp2 Fech Fxyd1 Gabarapl1 Ghitm Gstk1 Gys2 Hadhb Hadhsc Hdgfrp2 Idh3a Immt Irak1bp1 Klhl2 LOC330189 Leng1 Lims2…
170	V$AIRE_01	38	38	182	3074	12877	-2.46	0.0	0.23	0.0	0610039N19Rik 1110059F07Rik 2310001H13Rik Acadm Acadvl Aco1 Ak2 Akap1 Anxa11 Aox1 Bckdhb Chpt1 Cox6a1 Echdc1 Elovl6 Fxyd1 Fzd4 Hadhb Hibadh Inmt LOC330189 Lipe Mfn2 Mknk2 Ndufb10 Nphp1 Nrbf1 Pank3 Pccb Pde8a Pgrmc2 Prss15 Sav1 Slc25a19 Slc25a20 Sult1a1 Tcf3 Uqcrc1
171	V$HFH3_01: HFH-3 (HNF3/fork head homolog 3)	102	102	118	7449	8502	-2.46	0.0	0.57	0.0	1110006I15Rik 1110059F07Rik 1810044O22Rik 2310038K02Rik Acadl Acadm Acadvl Acat1 Adpn Akap1 Alad Amy1 Anxa11 Asb13 Atpaf2 BC013481 BC028663 BC054059 Bckdhb Car3 Car4 Cat Cd36 Cdw92 Ces3 Chchd6 Chpt1 Chst1 Cib2 Cidec Coasy Cox6a1 Cox7a1 Cox8a Cpt1b Crat Ctdsp1 Cyp2e1 Decr1 Dlat Dpt Elovl6 Entpd5 Faf1 Gabarapl1 Ghitm Gys2 Hadhb Hadhsc Hdgfrp2 Hsd11b1 Immt Irak1bp1 Klhl2 LOC330189 Lims2 Mdh2 Msra Nd…
172	V$HIF1_Q3: hypoxia induced factor	22	22	198	1287	14664	-2.47	0.0	1.73	0.33	Aco2 Cbx4 Cox7a1 Cox8b Crat Ctdsp1 Dci Dgat2 Elovl6 Fech Gstk1 Hspa9a Mfn2 Nphp1 Pdhb Pdk1 Ppm1a Ppp1r3c Sos2 Sycp3 Tcf15 Timm44
173	V$IK1_01: Ikaros 1	122	122	98	8793	7158	-2.47	0.0	0.71	0.0	0610007A15Rik 1110006I15Rik 1110059F07Rik 1810044O22Rik 2010002H18Rik 2310001H13Rik 2310038K02Rik 6330579B17Rik Abcd3 Acad10 Acadm Acadvl Acat1 Aco1 Acta1 Adpn Ak2 Alad Aldh1a1 Aldh1a7 Aldh6a1 Aldh9a1 Asb13 Atf5 Atpaf2 BC013481 BC019806 BC028663 Cabc1 Car3 Car4 Card10 Cd1d1 Cdo1 Cdw92 Chpt1 Cidec Coasy Cox6a1 Cox7a1 Cox8b Cpt1b Cpt2 Cyp2e1 Decr1 Dlst Dpt Echdc1 Elovl6 Enpep Entpd5 Fabp3 Fbp2 Fhl1…
174	V$EFC_Q6	122	122	98	8848	7103	-2.47	0.0	0.63	0.0	0610007A15Rik 0610039N19Rik 1110059F07Rik 1810044O22Rik 2310001H13Rik 2310038K02Rik 6330579B17Rik Acad10 Acadvl Aco2 Aldh1a1 Aldh6a1 Aldh9a1 Aldoa Amy1 Aoc3 Aox1 Arl4 Asb13 Atpaf2 BC019806 BC028663 BC054059 Bckdhb Cabc1 Car3 Car4 Cbx4 Cd1d1 Cdo1 Cdw92 Chchd6 Chpt1 Chst1 Coasy Cox7a1 Cox8a Crat Ctdsp1 Dbi Dci Decr1 Dlat Dlst Elovl6 Enpep Fabp3 Fasn Fbp2 Fech Fhl1 Fto Gabarapl1 Gkap1 Glcci1 Gsn Had…
175	V$RFX1_01: X-box binding protein RFX1	96	96	124	6997	8954	-2.47	0.0	0.59	0.0	0610007A15Rik 2010002H18Rik 2310038K02Rik 2610205H19Rik 6330579B17Rik Aacs Abcd3 Acadl Aco1 Aco2 Ak2 Aldh6a1 Aldh9a1 Aoc3 Arl4 Atpaf2 BC019806 BC054059 Bckdhb Cabc1 Car3 Cat Cbx4 Cdo1 Chchd6 Chst1 Cib2 Cox6a1 Cox8b Cpt2 Crat Ctdsp1 Cyp2e1 Decr1 Dlat Elovl6 Enpep Entpd5 Faf1 Fasn Fech Fhl1 Gkap1 Gpt2 Gsta3 Hadhsc Hk2 Hsdl2 Hspa9a Inmt Itpka LOC330189 Leng1 Letmd1 Lpin1 Mfn2 Mknk2 Msra Ndufaf1 Nduf…
176	V$HLF_01: hepatic leukemia factor	62	62	158	4695	11256	-2.48	0.0	0.38	0.0	1810044O22Rik 2610205H19Rik Aacs Acadl Acat1 Ak2 Akap1 Alad Aldh1a7 Aldh6a1 Amy1 Anxa11 Atf5 BC019806 BC054059 Cabc1 Ces3 Chpt1 Cib2 Cox5b Cryab Ctdsp1 Decr1 Dgat2 Dlat Elovl6 Enpep Fbp2 Fech Gkap1 Gsn Gys2 Hadhb Hadhsc Hibch Hk2 Immt Klhl2 Lipe Mfn2 Msra Myl1 Ndufb10 Ndufb9 Pdcd8 Pfkfb3 Pgrmc2 Phyh Ppp2r5a Rbp4 Rgs7 Rnf10 Sdpr Sephs2 Slc25a10 Smarcd3 Sorbs1 Tcf3 Tgoln1 Tmem45b Tnnc2 Xlkd1
177	V$PADS_C: Retroviral Poly A downstream element	60	60	160	4143	11808	-2.49	0.0	1.03	0.05	0610007A15Rik 1110059F07Rik 1810044O22Rik 2610205H19Rik Aacs Abcd3 Acad10 Acadm Acadvl Aco1 Adcy2 Akap1 Alad Amy1 Anxa11 Aox1 Asb13 Chchd6 Chpt1 Elovl6 Fhl1 Fto Gsn Gstk1 Hadhb Hadhsc Hk2 Hsd11b1 Inmt Irak1bp1 Itpka Lpgat1 Lpl Myl1 Nqo3a2 Nrbf1 Orm2 Pank3 Pde8a Pdhb Pdk1 Pgm2 Pkd2l2 Ppm1a Rbp4 S3-12 Sav1 Scarb1 Slc1a3 Slc24a3 Slc25a20 Sorbs1 St3gal4 Taldo1 Tkt Tm4sf2 Tnnc2 Ube3b Ucp1 Wbscr14
178	V$AREB6_02: AREB6 (Atp1a1 regulatory element binding factor 6)	84	84	136	6137	9814	-2.49	0.0	0.58	0.0	1110059F07Rik 2010002H18Rik Acad10 Acat1 Aco2 Acta1 Aldh1a1 Aldh6a1 Anxa11 Aoc3 Aox1 Asb13 BC054059 Cabc1 Car3 Cdw92 Chchd6 Cib2 Cox7a1 Cox8a Cox8b Cs Ctdsp1 Cyp2e1 Dci Dpt Echdc1 Enpep Entpd5 Fabp3 Fbp2 Fbxo9 Fech Fhl1 Fzd4 Gabarapl1 Ghitm Gpt2 Gsn Hibch Immt Inmt Klhl2 LOC330189 Leng1 Lgals12 Mfn2 Ndufa5 Ndufab1 Ndufaf1 Ndufb10 Npr1 Opn3 Pck1 Pcx Pdcd8 Pde8a Pdhb Pfkfb3 Pim3 Pkd2l2 Pnpla2 Ppp2r…
179	V$ZID_01: zinc finger with interaction domain	28	28	192	2358	13593	-2.49	0.0	0.19	0.0	0610039N19Rik 2310038K02Rik Adcy2 Adpn Ak2 Akap1 Atpaf2 BC013481 Car4 Cryab Cs Ctdsp1 Enpep Fxyd1 Fzd4 Gsn Lipe Lpgat1 Mdh2 Pcx Pdk4 Pgrmc2 Slc1a5 St13 St3gal4 Tcf15 Tmem45b Wnt4
180	V$E2F1DP2_01: E2F-1:DP-2 heterodimer	19	19	201	1082	14869	-2.49	0.0	1.77	0.34	2310038K02Rik Acad10 Aco2 Ak2 Aldh6a1 Anxa11 Asb13 Atf5 Card10 Cox8a Dlst Faf1 Fasn Gata2 Lims2 Lpl Rbpms2 Smarcd3 Sycp3
181	V$CREBATF_Q6	61	61	159	4618	11333	-2.5	0.0	0.39	0.0	1110059F07Rik 2310038K02Rik 2610205H19Rik Acad10 Aco2 Adpn Aldh6a1 Arl4 BC019806 Car3 Cbx4 Cdo1 Chpt1 Cox5b Cox8a Crat Ctdsp1 Decr1 Dgat2 Enpep Fabp3 Fbxo9 Gabarapl1 Ghitm Gkap1 Gpt2 Gstk1 Hk2 Hsdl2 Hspa9a Htatsf1 Irak1bp1 Klhl2 Mdh2 Mfn2 Ndufa5 Ndufv1 Nphp1 Npr1 Nrbf1 Opn3 Pccb Pck1 Pcyt2 Pde8a Pdhb Pdk4 Pim3 Ppm1a Ppp2r2d Rbpms2 Sav1 Sdpr Sitpec Sspn St13 Sult1a1 Timm44 Tnnc2 Ube3b Wnt4
182	V$OSF2_Q6	149	149	71	10646	5305	-2.5	0.0	0.89	0.01	0610007A15Rik 0610039N19Rik 1110006I15Rik 1110059F07Rik 1810044O22Rik 2310001H13Rik 6330579B17Rik Aacs Abcd3 Acad10 Acadm Acadvl Acat1 Acta1 Adcy2 Adpn Ak2 Akap1 Aldh1a7 Aldh9a1 Aldoa Amy1 Anxa11 Aoc3 Aox1 Asb13 Atpaf2 BC013481 BC028663 Bckdhb Cabc1 Car3 Cat Cd1d1 Cdw92 Chchd6 Chpt1 Chst1 Cib2 Cidec Coasy Cox5b Cox8a Cox8b Cpt2 Cryab Cs Cyp2e1 Dci Decr1 Dlat Dlst Dpt Elovl6 Enpep Ephx2 Fabp3 Fasn…
183	V$YY1_02: Yin and Yang 1	27	27	193	1664	14287	-2.52	0.0	1.53	0.27	6330579B17Rik Acadm Acadvl Atpaf2 BC013481 Chchd6 Chst1 Cox8a Crat Dci Entpd5 Fasn Hsdl2 Hspa9a Letmd1 Lipe Nfic Pdhb Ppargc1b S3-12 Slc1a3 Slc25a10 Slc25a19 Sycp3 Tcf3 Tmem15 Uqcrc1
184	V$CREB_Q4_01	62	62	158	4650	11301	-2.52	0.0	0.43	0.0	1110059F07Rik 2310038K02Rik Acad10 Aco2 Adpn Aldh6a1 Anxa11 Arl4 BC019806 Car3 Cbx4 Cdo1 Chpt1 Cox5b Cox8a Crat Ctdsp1 Dgat2 Dlat Enpep Fabp3 Fbxo9 Gabarapl1 Ghitm Gkap1 Gpt2 Gstk1 Hk2 Hsdl2 Hspa9a Htatsf1 Irak1bp1 Klhl2 Mdh2 Mfn2 Ndufa5 Ndufv1 Nphp1 Npr1 Nrbf1 Opn3 Pccb Pck1 Pcyt2 Pde8a Pdhb Pdk4 Pgrmc2 Ppm1a Ppp2r2d Rbpms2 Sav1 Sdpr Sitpec Sspn St13 Sult1a1 Timm44 Tnnc2 Ube3b Uqcrc1 Wnt4
185	V$GATA4_Q3	219	219	1	15638	313	-2.53	0.0	2.65	0.68	0610007A15Rik 0610039N19Rik 1110006I15Rik 1110059F07Rik 1810044O22Rik 2010002H18Rik 2310001H13Rik 2310038K02Rik 2610205H19Rik 6330579B17Rik Aacs Abcd3 Acad10 Acadl Acadm Acadvl Acat1 Aco1 Aco2 Acta1 Adcy2 Adpn Ak2 Akap1 Alad Aldh1a1 Aldh1a7 Aldh6a1 Aldh9a1 Aldoa Amy1 Anxa11 Aoc3 Aox1 Arl4 Asb13 Atf5 Atpaf2 BC013481 BC019806 BC028663 BC054059 Bckdhb Cabc1 Car3 Car4 Card10 Cat Cbx4 Cd1d1 Cd36 Cdo1 …
186	V$SREBP_Q3	70	70	150	5148	10803	-2.53	0.0	0.54	0.0	0610007A15Rik 1110006I15Rik 2310038K02Rik 2610205H19Rik 6330579B17Rik Acadvl Aco1 Adcy2 Adpn Ak2 Akap1 Alad Aldh9a1 Arl4 Atf5 BC019806 Cabc1 Car3 Car4 Card10 Cdo1 Cdw92 Chchd6 Cidec Cox8a Crat Cryab Dlat Dpt Echdc1 Fasn Fbxo9 Fxyd1 Gabarapl1 Gkap1 Gsta3 Gstk1 Hadhsc Hibadh Hk2 Hspa9a Immt Leng1 Lgals12 Mfn2 Msra Myl1 Nrbf1 Opn3 Pank3 Pde8a Pgm2 Pgrmc2 Phyh Ppargc1b Ppp2r5a Rgs7 Scarb1 Slc1a3 Slc1…
187	V$CEBPDELTA_Q6	161	161	59	11828	4123	-2.54	0.0	0.41	0.0	1110006I15Rik 1110059F07Rik 1810044O22Rik 2310038K02Rik Aacs Abcd3 Acadl Acadvl Acat1 Acta1 Adpn Akap1 Alad Aldh1a7 Aldh6a1 Aldh9a1 Amy1 Anxa11 Aoc3 Aox1 Atf5 BC013481 BC019806 BC054059 Bckdhb Cabc1 Car3 Card10 Cd36 Cdw92 Ces3 Chpt1 Chst1 Cib2 Cidec Coasy Cox5b Cox6a1 Cox7a1 Cox8a Cox8b Cpt1b Cpt2 Cryab Cs Ctdsp1 Cyp2e1 Dbi Dci Decr1 Dgat2 Dlat Dlst Dpt Echdc1 Elovl6 Enpep Entpd5 Ephx2 Faf1 Fasn …
188	V$DEC_Q1	154	154	66	11233	4718	-2.54	0.0	0.53	0.0	1110006I15Rik 1110059F07Rik 1810044O22Rik 2010002H18Rik 2310038K02Rik 6330579B17Rik Aacs Acadl Acadvl Acat1 Aco2 Acta1 Adcy2 Ak2 Alad Aldh1a1 Aldh1a7 Aldh6a1 Aldoa Anxa11 Aoc3 Arl4 Asb13 Atf5 Atpaf2 BC028663 BC054059 Bckdhb Car3 Card10 Cat Cd36 Ces3 Chchd6 Chpt1 Chst1 Cidec Cox5b Cox6a1 Cox8b Cpt1b Cpt2 Crat Cryab Ctdsp1 Cyp2e1 Dbi Dci Dgat2 Dlat Dlst Dpt Echdc1 Elovl6 Enpep Entpd5 Ephx2 Fabp3 Fa…
189	V$XFD3_01: Xenopus fork head domain factor 3	22	22	198	1914	14037	-2.54	0.0	0.17	0.0	Acadl Acadvl BC054059 Cabc1 Cdw92 Cidec Elovl6 Gpt2 Hdgfrp2 Hibadh Htatsf1 Itpka Lgals12 Lipe Myl1 Ndufaf1 Ndufv1 Nqo3a2 Por Slc5a6 Taldo1 Uqcrc1
190	V$FOX_Q2	170	170	50	12134	3817	-2.55	0.0	0.99	0.04	0610039N19Rik 1110006I15Rik 1110059F07Rik 1810044O22Rik 2010002H18Rik 2310038K02Rik 2610205H19Rik Aacs Abcd3 Acadl Acadm Acadvl Acat1 Aco2 Adpn Akap1 Alad Aldh6a1 Amy1 Anxa11 Aoc3 Asb13 BC013481 BC019806 BC028663 BC054059 Bckdhb Car3 Car4 Cat Cbx4 Cd1d1 Cd36 Cdo1 Cdw92 Ces3 Chchd6 Chpt1 Chst1 Cib2 Cidec Coasy Cox5b Cox6a1 Cox7a1 Cox8a Cox8b Cpt1b Cpt2 Crat Cryab Cs Ctdsp1 Cyp2e1 Dbi Dci Decr1 Dla…
191	V$TCF4_Q5	172	172	48	12667	3284	-2.56	0.0	0.35	0.0	0610039N19Rik 1110059F07Rik 1810044O22Rik 2010002H18Rik 2310038K02Rik 2610205H19Rik 6330579B17Rik Aacs Abcd3 Acad10 Acadl Acadm Acadvl Acat1 Aco2 Acta1 Adcy2 Adpn Ak2 Akap1 Alad Aldh1a1 Aldh1a7 Aldh6a1 Aldh9a1 Aldoa Amy1 Aoc3 Aox1 Asb13 Atf5 Atpaf2 BC013481 BC019806 BC028663 BC054059 Cabc1 Car3 Car4 Cat Cd1d1 Cd36 Cdo1 Cdw92 Chchd6 Chpt1 Chst1 Cib2 Coasy Cox5b Cox6a1 Cox8a Cpt1b Cpt2 Crat Cryab C…
192	V$E12_Q6	59	59	161	4160	11791	-2.56	0.0	0.85	0.0	0610039N19Rik 2310001H13Rik 2610205H19Rik Aacs Acat1 Aco2 Acta1 Aldh6a1 Anxa11 Aox1 Arl4 Atf5 BC013481 BC028663 Card10 Crat Cryab Cyp2e1 Dbi Dci Dlat Fabp3 Fech Fhl1 Gata2 Ghitm Gys2 Hsd11b1 Immt Inmt LOC330189 Letmd1 Lgals12 Lipe Mdh2 Mfn2 Mknk2 Ndufa5 Pcyt2 Pdk1 Pnpla2 Ppargc1b Ppm1a Ppp2r2d S3-12 Scarb1 Slc1a5 Slc24a3 Slc25a10 Smoc1 Sult1a1 Syt12 Taldo1 Tgoln1 Tkt Tnnc2 Tpm2 Wbscr14 Wnt4
193	V$AP1_C: AP-1 binding site	38	38	182	2996	12955	-2.58	0.0	0.3	0.0	0610007A15Rik 0610039N19Rik Acadvl Adpn Akap1 Aldh1a7 Aox1 Asb13 Atf5 Cabc1 Chchd6 Chst1 Cib2 Cidec Cox6a1 Dci Fbp2 Fxyd1 Gabarapl1 Hadhb Lpin1 Ndufa5 Ndufb7 Nfic Opn3 Orm1 Pank3 Pck1 Pdhb Pgrmc2 Ppargc1b Rbp4 Rgs7 Scarb1 Sorbs1 Sycp3 Timm44 Xlkd1
194	V$ELK1_01: Elk-1	57	57	163	4142	11809	-2.6	0.0	0.63	0.0	0610039N19Rik 2610205H19Rik 6330579B17Rik Aacs Abcd3 Aco2 Ak2 Akap1 Aldh6a1 Aldh9a1 Aox1 BC019806 Card10 Chchd6 Cox5b Cox7a1 Cox8a Cpt1b Cpt2 Cs Dlst Dpt Echdc1 Enpep Ephx2 Fbp2 Fbxo9 Fzd4 Glcci1 Hadhsc Hdgfrp2 Hsd11b1 Immt Leng1 Letmd1 Lipe Lpin1 Mknk2 Ndufab1 Ndufb9 Ndufv1 Nqo3a2 Pdk1 Phyh Pim3 Rnf10 S3-12 Sitpec Slc25a19 Sspn St3gal4 Tcf3 Tgoln1 Tkt Tm4sf2 Tmem15 Tmem45b
195	V$HNF3B_01: Hepatocyte Nuclear Factor 3beta	164	164	56	11918	4033	-2.6	0.0	0.58	0.0	0610039N19Rik 1110006I15Rik 1110059F07Rik 1810044O22Rik 2010002H18Rik 2310038K02Rik 2610205H19Rik Aacs Abcd3 Acadl Acadm Acadvl Acat1 Adpn Akap1 Alad Aldh1a7 Aldh6a1 Aldh9a1 Amy1 Anxa11 Aoc3 Aox1 Asb13 BC013481 BC019806 BC028663 BC054059 Bckdhb Cabc1 Cat Cd1d1 Cd36 Cdo1 Cdw92 Ces3 Chchd6 Chpt1 Chst1 Cib2 Cidec Coasy Cox5b Cox6a1 Cox7a1 Cox8a Cox8b Cpt1b Cpt2 Crat Cryab Cs Ctdsp1 Cyp2e1 Dbi Dci De…
196	V$AML_Q6	46	46	174	3504	12447	-2.6	0.0	0.4	0.0	1110059F07Rik 1810044O22Rik Abcd3 Acta1 Adcy2 Akap1 Aldh1a7 Anxa11 Aox1 Asb13 Car3 Cidec Cox8b Cyp2e1 Dpt Fabp3 Fhl1 Fto Gsn Gstk1 Hdgfrp2 Hk2 Hsd11b1 Irak1bp1 Itpka Lipe Mknk2 Ndufb9 Nqo3a2 Pim3 Ppp1r3c Prelp Prss15 S3-12 Sav1 Scarb1 Sitpec Slc1a3 Slc1a5 Slc24a3 Slc25a20 Tgoln1 Tkt Tmem45b Ube3b Xlkd1
197	V$TEL2_Q6	19	19	201	1110	14841	-2.61	0.0	1.62	0.3	Aco1 Amy1 BC054059 Chchd6 Cox8a Glcci1 Hibadh Immt Leng1 Ndufv1 Pank3 Phyh Pnpla2 Prelp Rnf10 S3-12 Slc25a20 Sspn Tgoln1
198	V$POU6F1_01	14	14	206	1322	14629	-2.61	0.0	0.13	0.0	Adpn Cabc1 Cd1d1 Cdw92 Dgat2 Faf1 Gstk1 Msra Ndufab1 Ndufb10 Pccb Pgrmc2 Sycp3 Uqcrc1
199	V$ATF4_Q2: activating transcription factor 4	54	54	166	3863	12088	-2.61	0.0	0.73	0.0	0610007A15Rik 2310038K02Rik 2610205H19Rik Abcd3 Acad10 Aco2 Adpn Aldh6a1 Anxa11 Arl4 Asb13 BC019806 Cat Cbx4 Cdo1 Chchd6 Cidec Cox5b Cox8a Cs Dgat2 Ephx2 Fabp3 Fxyd1 Fzd4 Gabarapl1 Ghitm Gkap1 Hadhb Hk2 Hsdl2 Hspa9a Mdh2 Mfn2 Ndufb9 Nphp1 Npr1 Opn3 Pccb Pck1 Pcyt2 Pde8a Pdhb Pnpla2 Ppm1a Ppp2r2d Scarb1 Sdpr Sorbs1 St13 Sult1a1 Tcf15 Timm44 Tnnc2
200	V$ARNT_02: AhR nuclear translocator homodimers	11	11	209	554	15397	-2.64	0.0	1.9	0.4	2310038K02Rik 6330579B17Rik Aldh6a1 Card10 Cpt1b Dlat Faf1 Pgrmc2 Ppm1a Ppp1r3c Sephs2
201	V$PAX9_B: zebrafish Pax-9 binding sites	49	49	171	3611	12340	-2.64	0.0	0.55	0.0	1110059F07Rik 2010002H18Rik Abcd3 Acad10 Acadm Aco2 Adpn Akap1 Atpaf2 Card10 Chchd6 Chpt1 Cib2 Coasy Cox5b Cpt1b Crat Dbi Dgat2 Dlat Dlst Dpt Fasn Fbp2 Fzd4 Gata2 Hdgfrp2 Hsdl2 Inmt Lims2 Lpgat1 Lpin1 Lpl Pccb Pgrmc2 Ppp1r3c Prss15 Rgs7 Rnf10 Rtn2 S3-12 Sav1 Sephs2 Slc1a5 Slc5a6 St3gal4 Taldo1 Tnnc2 Ube3b
202	V$GCM_Q2	50	50	170	3634	12317	-2.64	0.0	0.63	0.0	0610007A15Rik 1110006I15Rik 1810044O22Rik 2010002H18Rik Aco2 Acta1 Adpn Ak2 Asb13 BC028663 BC054059 Cabc1 Cox7a1 Cpt2 Cryab Ephx2 Fasn Fto Gabarapl1 Gkap1 Glcci1 Gpt2 Gsta3 Htatsf1 Idh3a Leng1 Letmd1 Lgals12 Lims2 Lpin1 Ndufa5 Pdk1 Pfkfb3 Pgm2 Por Ppargc1b Rtn2 Slc1a3 Slc1a5 Slc24a3 Slc5a6 Smoc1 Sorbs1 St3gal4 Sycp3 Tkt Tmem15 Tnnc2 Ucp1 Wbscr14
203	V$HNF1_01: hepatic nuclear factor 1	37	37	183	2870	13081	-2.65	0.0	0.36	0.0	0610007A15Rik 2010002H18Rik Abcd3 Acadl Acat1 Adpn Ak2 Aoc3 Cd36 Chchd6 Coasy Cs Dlst Elovl6 Enpep Ephx2 Fhl1 Fto Gsn Hadhb Inmt Lpin1 Mdh2 Ndufab1 Ndufv1 Npr1 Pck1 Pde8a Phyh Ppp2r5a Sephs2 Slc25a19 Smoc1 Sos2 St3gal4 Taldo1 Wnt4
204	V$SRF_Q4	21	21	199	1275	14676	-2.66	0.0	1.46	0.23	0610007A15Rik Acta1 Amy1 Arl4 Asb13 BC054059 Car4 Cs Decr1 Fto Gabarapl1 Hsd11b1 Mknk2 Nfic Pnpla2 Rbp4 Rbpms2 Slc1a5 Tpm2 Uqcrc1 Xlkd1
205	V$NFE2_01: NF-E2 p45	28	28	192	2270	13681	-2.66	0.0	0.27	0.0	0610007A15Rik 0610039N19Rik Adpn Akap1 Aox1 Asb13 Cabc1 Chst1 Cib2 Enpep Fbp2 Fxyd1 Gys2 Immt Lpin1 Ndufa5 Orm1 Orm2 Pank3 Pdcd8 Pdhb Pgrmc2 Ppargc1b Sorbs1 Tcf3 Tgoln1 Tmem45b Xlkd1
206	V$LDSPOLYA_B: Lentiviral Poly A downstream element	178	178	42	12784	3167	-2.67	0.0	0.85	0.0	0610039N19Rik 1110006I15Rik 1110059F07Rik 2010002H18Rik 2310001H13Rik 2310038K02Rik 6330579B17Rik Aacs Abcd3 Acad10 Acadl Acadm Acadvl Acat1 Aco1 Acta1 Adcy2 Adpn Ak2 Alad Aldh1a1 Aldh1a7 Aldh6a1 Aldh9a1 Aldoa Amy1 Anxa11 Aoc3 Aox1 Atf5 Atpaf2 BC013481 BC019806 BC028663 BC054059 Bckdhb Cabc1 Car3 Car4 Cat Cd1d1 Cd36 Cdw92 Ces3 Chchd6 Chpt1 Chst1 Cib2 Cidec Cox5b Cox6a1 Cox7a1 Cox8a Cox8b Cpt1b Cp…
207	V$SF1_Q6	36	36	184	2449	13502	-2.68	0.0	1.0	0.05	0610039N19Rik 1110059F07Rik Acad10 Aco2 Ak2 Akap1 Arl4 BC013481 Cdw92 Chchd6 Cox5b Cox8a Dci Elovl6 Fabp3 Fzd4 Gabarapl1 Ghitm Hk2 Hsd11b1 Hspa9a Immt Irak1bp1 Itpka Lpgat1 Myl1 Pccb Pcx Pnpla2 Rbpms2 Rgs7 Sephs2 Sult1a1 Sycp3 Tcf15 Tkt
208	V$STAT5A_02	37	37	183	2535	13416	-2.69	0.0	0.96	0.03	0610007A15Rik 1110006I15Rik Acta1 Ak2 Amy1 Asb13 Atf5 Atpaf2 BC028663 Car3 Car4 Cdo1 Elovl6 Fbxo9 Gata2 Gpt2 Hadhb Hk2 Hsdl2 Immt LOC330189 Lgals12 Lpgat1 Mfn2 Msra Ndufb10 Ndufb9 Nphp1 Nrbf1 Pank3 Pccb Phyh Pnpla2 Rnf10 Rtn2 Slc1a3 Slc25a19
209	V$ICSBP_Q6	8	8	212	862	15089	-2.69	0.0	0.09	0.0	Ak2 Aldh1a7 Amy1 Chpt1 Fxyd1 St3gal4 Taldo1 Tmem45b
210	V$STAF_02: Se-Cys tRNA gene transcription activating factor	39	39	181	2714	13237	-2.7	0.0	0.87	0.0	Abcd3 Acadvl Aco1 Adpn Aldh6a1 Aldh9a1 Anxa11 Atf5 Cabc1 Card10 Cat Dbi Fbxo9 Fto Hdgfrp2 Htatsf1 Inmt Lims2 Ndufab1 Ndufb10 Ndufv1 Nphp1 Nqo3a2 Pank3 Pck1 Pgrmc2 Ppp2r5a Prelp Prss15 Rnf10 Sav1 Slc25a19 Slc5a6 Sult1a1 Syt12 Taldo1 Tnnc2 Wbscr14 Xlkd1
211	V$STAT_01: signal transducers and activators of transcription	42	42	178	3015	12936	-2.7	0.0	0.69	0.0	0610007A15Rik 2010002H18Rik 6330579B17Rik Acad10 Adcy2 Aldh9a1 Atf5 BC019806 Car3 Coasy Cox5b Dlst Entpd5 Faf1 Fbp2 Gata2 Hadhb Hibadh Idh3a Itpka Leng1 Lipe Ndufa5 Ndufv1 Nfic Nphp1 Nrbf1 Pccb Phyh Pnpla2 Prelp Rnf10 Rtn2 Sdpr Sephs2 Slc1a3 Slc5a6 Sspn St13 Syt12 Tcfap2a Tpm2
212	V$AREB6_03: AREB6 (Atp1a1 regulatory element binding factor 6)	36	36	184	2465	13486	-2.7	0.0	0.96	0.03	1110006I15Rik 2010002H18Rik 2610205H19Rik Aco2 Aldh1a7 Anxa11 BC054059 Car3 Card10 Cdo1 Ces3 Cox7a1 Cyp2e1 Dci Fech Hibch Hk2 Irak1bp1 Itpka Nfic Nphp1 Pnpla2 Ppm1a Ppp2r2d Prss15 Rnf10 S3-12 Scarb1 Sdpr Slc25a10 Smoc1 Syt12 Tcfap2a Tgoln1 Tmem45b Ube3b
213	V$ATF_01: activating transcription factor	19	19	201	1633	14318	-2.72	0.0	0.21	0.0	Acad10 Adpn Aldh6a1 BC019806 Cbx4 Dgat2 Fabp3 Ghitm Hk2 Mdh2 Mfn2 Nrbf1 Pck1 Pdhb Pdk4 Ppm1a Ppp2r2d St13 Sult1a1
214	V$NRF2_01: nuclear respiratory factor 2	38	38	182	2658	13293	-2.72	0.0	0.84	0.0	1110006I15Rik 2310038K02Rik 2610205H19Rik 6330579B17Rik Alad BC019806 Coasy Cox5b Cox6a1 Cox8a Cpt1b Cpt2 Crat Dbi Decr1 Dlst Echdc1 Ghitm Gkap1 Hdgfrp2 Hibch Hspa9a Idh3a Immt Letmd1 Mdh2 Ndufaf1 Ndufb7 Ndufb9 Pank3 Pdhb Pim3 Rgs7 Slc24a3 Slc25a19 St13 Syt12 Tgoln1
215	V$DEAF1_02	8	8	212	368	15583	-2.72	0.0	1.95	0.4	0610007A15Rik Acad10 Aco1 Chpt1 Cs Dlat Opn3 St13
216	V$NFKAPPAB65_01: NF-kappaB (p65)	16	16	204	924	15027	-2.72	0.0	1.56	0.27	2010002H18Rik Amy1 Aoc3 Atf5 Cbx4 Ctdsp1 Cyp2e1 Dbi Echdc1 Ephx2 Myl1 Ndufb9 Pdk4 Rbpms2 Rnf10 Sult1a1
217	V$ATATA_B: Avian C-type TATA box	13	13	207	1215	14736	-2.73	0.0	0.15	0.0	1810044O22Rik Acadm Adpn Amy1 Bckdhb Cidec Dlat Faf1 Ghitm Hibadh Ndufb9 Prss15 Taldo1
218	V$AFP1_Q6	36	36	184	2718	13233	-2.74	0.0	0.46	0.0	1110059F07Rik Acadl Acat1 Ak2 Aldh1a7 Amy1 Aoc3 Bckdhb Cd36 Cpt1b Ctdsp1 Decr1 Echdc1 Entpd5 Fbp2 Fbxo9 Fhl1 Fto Ghitm Gpt2 Klhl2 LOC330189 Ndufb9 Npr1 Pdk1 Pdk4 Pkd2l2 S3-12 Sav1 Sephs2 Slc1a3 Sspn Tkt Ucp1 Wbscr14 Xlkd1
219	V$FOXO3_01: fork head box O3	2	2	218	381	15570	-2.76	0.0	0.03	0.0	Hdgfrp2 Uqcrc1
220	V$E2F_02: E2F	8	8	212	372	15579	-2.76	0.0	1.91	0.4	Aco2 Asb13 Cox8a Dlst Faf1 Lims2 Lpl Smarcd3
221	V$E2F_Q3: E2F	8	8	212	372	15579	-2.76	0.0	1.91	0.4	Aco2 Asb13 Cox8a Dlst Faf1 Lims2 Lpl Smarcd3
222	V$E2F4DP1_01: E2F-4:DP-1 heterodimer	8	8	212	372	15579	-2.76	0.0	1.91	0.4	Aco2 Asb13 Cox8a Dlst Faf1 Lims2 Lpl Smarcd3
223	V$HNF3ALPHA_Q6	184	184	36	13379	2572	-2.77	0.0	0.54	0.0	0610039N19Rik 1110006I15Rik 1110059F07Rik 1810044O22Rik 2010002H18Rik 2310038K02Rik 2610205H19Rik Aacs Abcd3 Acadl Acadm Acadvl Acat1 Aco1 Aco2 Adcy2 Adpn Ak2 Akap1 Alad Aldh1a7 Aldh6a1 Aldh9a1 Amy1 Anxa11 Aoc3 Aox1 Asb13 Atpaf2 BC013481 BC019806 BC028663 BC054059 Bckdhb Cabc1 Car3 Car4 Cat Cd1d1 Cd36 Cdo1 Cdw92 Ces3 Chchd6 Chpt1 Chst1 Cib2 Cidec Coasy Cox5b Cox6a1 Cox7a1 Cox8a Cox8b Cpt1b Cpt2 C…
224	V$AR_03: is recognized by androgen reseptor	7	7	213	310	15641	-2.78	0.0	1.95	0.4	Dlat Immt Ppp2r2d Sdpr Sitpec Sult1a1 Tnnc2
225	V$RREB1_01: Ras-responsive element binding protein 1	21	21	199	1324	14627	-2.78	0.0	1.25	0.12	Aco2 Acta1 Akap1 BC013481 Chchd6 Cox7a1 Cpt1b Cpt2 Cryab Dbi Gpt2 Hadhsc Hibch Hsdl2 Hspa9a Lpin1 Pdk1 Prelp Rtn2 Slc24a3 Smoc1
226	V$NFKAPPAB_01: NF-kappaB	32	32	188	2260	13691	-2.8	0.0	0.76	0.0	0610039N19Rik 2010002H18Rik Acadl Aco2 Akap1 Aldh6a1 Aoc3 Atf5 Atpaf2 BC013481 Cbx4 Cidec Cox7a1 Cpt2 Ephx2 Fto Gstk1 Ndufaf1 Opn3 Pank3 Pdcd8 Pdk4 Pnpla2 Ppp2r5a Rgs7 Rnf10 Slc1a5 Slc25a10 Smoc1 Sorbs1 Tcf15 Ucp1
227	V$E2F4DP2_01: E2F-4:DP-2 heterodimer	27	27	193	1814	14137	-2.8	0.0	1.0	0.05	1110006I15Rik 2310038K02Rik Acad10 Aco2 Ak2 Aldh6a1 Anxa11 Asb13 Atf5 Card10 Cox8a Dbi Dlst Faf1 Fasn Gata2 Klhl2 Lims2 Lpl Ndufaf1 Nqo3a2 Ppp2r5a Rbpms2 Smarcd3 Sycp3 Tcf3 Tmem45b
228	V$E4BP4_01: E4BP4	5	5	215	613	15338	-2.81	0.0	0.08	0.0	Amy1 Ces3 Elovl6 Hadhsc Pgrmc2
229	V$FOXD3_01: fork head box D3	188	188	32	13669	2282	-2.81	0.0	0.53	0.0	0610007A15Rik 0610039N19Rik 1110006I15Rik 1110059F07Rik 1810044O22Rik 2010002H18Rik 2310038K02Rik Aacs Abcd3 Acadl Acadm Acadvl Acat1 Aco2 Adpn Ak2 Akap1 Alad Aldh1a1 Aldh1a7 Aldh6a1 Aldh9a1 Amy1 Anxa11 Aoc3 Asb13 BC013481 BC019806 BC028663 BC054059 Bckdhb Cabc1 Car3 Cat Cbx4 Cd1d1 Cd36 Cdo1 Cdw92 Ces3 Chchd6 Chpt1 Chst1 Cib2 Cidec Coasy Cox5b Cox6a1 Cox7a1 Cox8a Cox8b Cpt1b Cpt2 Crat Cryab Cs Ct…
230	V$HOGNESS_B: Imperfect Hogness /Goldberg Box	17	17	203	1028	14923	-2.81	0.0	1.36	0.14	Acadvl Aoc3 Bckdhb Chchd6 Cidec Cox8a Dci Gys2 Hdgfrp2 Nrbf1 Pdk1 Ppp1r3c Ppp2r5a Sitpec Slc25a19 St13 Timm44
231	V$DR3_Q4: direct repeat 3	31	31	189	2244	13707	-2.83	0.0	0.64	0.0	1110059F07Rik 2310001H13Rik 2610205H19Rik 6330579B17Rik Acat1 Aco2 Alad Cabc1 Cdw92 Cpt1b Cs Entpd5 Fabp3 Fbp2 Msra Ndufb10 Npr1 Pck1 Pcx Pcyt2 Pde8a Pdhb Prelp Scarb1 Sdpr Sephs2 Slc25a10 Slc25a20 Sult1a1 Tcf3 Tnnc2
232	V$ARNT_01: AhR nuclear translocator homodimers	20	20	200	1266	14685	-2.83	0.0	1.21	0.12	6330579B17Rik Akap1 Aldh6a1 Aldoa Atpaf2 BC019806 Cdw92 Cpt1b Crat Dbi Faf1 Pank3 Ppm1a Ppp1r3c Rnf10 Slc25a10 Slc25a19 Sycp3 Tmem15 Ube3b
233	V$DR4_Q2: direct repeat 4	190	190	30	13735	2216	-2.84	0.0	0.68	0.0	0610007A15Rik 0610039N19Rik 1110006I15Rik 1810044O22Rik 2010002H18Rik 2310001H13Rik 2310038K02Rik 2610205H19Rik 6330579B17Rik Aacs Abcd3 Acad10 Acadl Acadm Acadvl Aco1 Aco2 Acta1 Adcy2 Adpn Ak2 Akap1 Alad Aldh1a1 Aldh6a1 Aldh9a1 Amy1 Aoc3 Arl4 Atf5 Atpaf2 BC013481 BC019806 BC028663 BC054059 Bckdhb Cabc1 Car3 Car4 Card10 Cat Cbx4 Cd1d1 Cdo1 Cdw92 Ces3 Chchd6 Chpt1 Chst1 Cib2 Cidec Cox5b Cox6a1 Cox…
234	V$RORA1_01: RAR-related orphan receptor alpha1	25	25	195	1953	13998	-2.84	0.0	0.38	0.0	0610039N19Rik 1110059F07Rik Abcd3 Aco2 Adcy2 Arl4 Asb13 BC054059 Cabc1 Car3 Chchd6 Cox5b Cox8a Cs Gys2 Hadhsc Immt Itpka Pde8a Slc25a19 Slc25a20 St3gal4 Tcf15 Tcfap2a Tmem45b
235	V$NKX22_01: NK2 class homeobox factor 2	27	27	193	2073	13878	-2.84	0.0	0.42	0.0	Abcd3 Amy1 Anxa11 Aox1 Bckdhb Cdo1 Chst1 Cox7a1 Cox8a Cryab Dpt Fbp2 Fto Fxyd1 Gstk1 Hsdl2 Idh3a Klhl2 Myl1 Ndufb7 Pank3 Pdcd8 Pdhb Por Slc1a3 Sorbs1 Sycp3
236	V$TANTIGEN_B: Major T-antigen binding sites	26	26	194	1770	14181	-2.85	0.0	0.92	0.02	0610039N19Rik Aacs Acadvl Aoc3 Bckdhb Cidec Cox8a Dci Dlat Elovl6 Ephx2 Hdgfrp2 LOC330189 Npr1 Nrbf1 Pank3 Pcyt2 Pdk1 Phyh Rnf10 Rtn2 Sitpec Slc1a5 Slc25a19 St13 Timm44
237	V$NGFIC_01: nerve growth factor-induced protein C	1	1	219	281	15670	-2.86	0.0	0.02	0.0	Scarb1
238	V$NFKB_Q6: NF-kappaB	28	28	192	2002	13949	-2.87	0.0	0.69	0.0	Aco2 Akap1 Alad Aldh6a1 Amy1 Atf5 Atpaf2 Cbx4 Cox7a1 Cpt2 Fbp2 Fto Gsta3 Gstk1 Myl1 Ndufaf1 Ndufb9 Opn3 Pank3 Pdcd8 Pdk4 Rgs7 Rnf10 Slc25a10 Smoc1 Sorbs1 St3gal4 Ucp1
239	V$TFIIA_Q6	200	200	20	14330	1621	-2.87	0.0	1.05	0.05	0610007A15Rik 0610039N19Rik 1110006I15Rik 1110059F07Rik 1810044O22Rik 2010002H18Rik 2310001H13Rik 2310038K02Rik 2610205H19Rik 6330579B17Rik Aacs Abcd3 Acad10 Acadl Acadm Acadvl Acat1 Aco2 Acta1 Adcy2 Adpn Ak2 Akap1 Alad Aldh1a1 Aldh1a7 Aldh6a1 Aldh9a1 Aldoa Amy1 Anxa11 Aoc3 Aox1 Asb13 Atf5 Atpaf2 BC019806 BC028663 BC054059 Cabc1 Car3 Car4 Card10 Cat Cbx4 Cd1d1 Cd36 Cdo1 Cdw92 Ces3 Chchd6 Chpt1 Ch…
240	V$NFY_C: NF-Y binding site	8	8	212	394	15557	-2.9	0.0	1.7	0.31	Akap1 Aldh6a1 Cat Dbi Pdk4 Sdpr Slc1a5 Tnnc2
241	V$ATF6_01: activating transcription factor 6	7	7	213	327	15624	-2.91	0.0	1.76	0.34	Fbxo9 Gpt2 Hk2 Hsdl2 Htatsf1 Pdk4 Wnt4
242	V$COUP_DR1_Q6	9	9	211	466	15485	-2.91	0.0	1.61	0.3	Acta1 Aldh9a1 Fbp2 Fxyd1 Gabarapl1 Htatsf1 Ndufb7 Pck1 Pcx
243	V$FREAC3_01: Fork head RElated ACtivator-3	2	2	218	359	15592	-2.93	0.0	0.04	0.0	Glcci1 LOC330189
244	V$CREB_02: cAMP-responsive element binding protein	23	23	197	1699	14252	-2.95	0.0	0.56	0.0	1110059F07Rik 2310038K02Rik Acad10 Aco2 Adpn Arl4 BC019806 Cbx4 Ctdsp1 Fabp3 Glcci1 Gstk1 Idh3a Mfn2 Pdhb Pdk4 Pfkfb3 Pim3 Ppm1a Ppp2r2d Rbpms2 Timm44 Ube3b
245	V$LEF1_Q6	201	201	19	14689	1262	-2.96	0.0	0.35	0.0	0610039N19Rik 1110006I15Rik 1110059F07Rik 1810044O22Rik 2010002H18Rik 2310001H13Rik 2310038K02Rik 2610205H19Rik 6330579B17Rik Aacs Abcd3 Acad10 Acadl Acadm Acadvl Acat1 Aco2 Acta1 Adcy2 Adpn Ak2 Akap1 Alad Aldh1a7 Aldh6a1 Aldh9a1 Amy1 Anxa11 Aoc3 Aox1 Asb13 Atf5 Atpaf2 BC013481 BC019806 BC028663 BC054059 Bckdhb Cabc1 Car3 Car4 Card10 Cat Cd1d1 Cd36 Cdo1 Cdw92 Ces3 Chchd6 Chpt1 Chst1 Cib2 Cidec Co…
246	V$SRF_Q6: serum response factor	16	16	204	1009	14942	-2.96	0.0	1.14	0.1	1110059F07Rik Acta1 Amy1 Arl4 Car4 Cs Fto Hsd11b1 Letmd1 Nfic Rbp4 Rbpms2 Smoc1 Tpm2 Uqcrc1 Xlkd1
247	V$E2_Q6: papilloma virus regulator E2	21	21	199	1440	14511	-2.97	0.0	0.85	0.0	2610205H19Rik Aco2 Bckdhb Cryab Cs Dlst Fasn Gkap1 Glcci1 Gpt2 Hibch Lpgat1 Mfn2 Ndufb9 Pdk1 Por Ppp1r3c Rbp4 Slc25a10 Sspn Taldo1
248	V$OLF1_01: olfactory neuron-specific factor	22	22	198	1552	14399	-2.97	0.0	0.73	0.0	1110059F07Rik 2610205H19Rik Aldh6a1 Atf5 BC019806 Car4 Cat Cidec Fto Gata2 Gsn Inmt Ndufaf1 Pank3 Pdk4 Pgrmc2 Ppm1a Ppp2r2d Rbp4 Smarcd3 Ube3b Wnt4
249	V$FXR_Q3	6	6	214	268	15683	-2.97	0.0	1.77	0.34	Bckdhb Car4 Nphp1 Pck1 Slc24a3 Tmem15
250	V$GABP_B: GA binding protein	20	20	200	1354	14597	-2.97	0.0	0.89	0.01	1110006I15Rik 6330579B17Rik Alad BC019806 Cox5b Cox6a1 Cpt2 Dlst Echdc1 Fzd4 Leng1 Letmd1 Mdh2 Ndufaf1 Ndufb9 Ndufv1 Pank3 Rnf10 St13 Tgoln1
251	V$OCT_C: Octamer binding site	12	12	208	1065	14886	-2.97	0.0	0.22	0.0	2010002H18Rik Adpn Aldh1a7 Anxa11 Asb13 Card10 Fto Lpl Msra Ndufa5 St3gal4 Sycp3
252	V$IRF1_01: interferon regulatory factor 1	2	2	218	355	15596	-2.97	0.0	0.04	0.0	Acad10 Ndufab1
253	V$E2_Q6_01	15	15	205	941	15010	-3.0	0.0	1.13	0.1	2610205H19Rik Aco2 Dlst Gata2 Gkap1 Glcci1 Hibch Lpgat1 Ndufb9 Pdk1 Por Ppp1r3c Syt12 Taldo1 Tkt
254	V$HTF_01	12	12	208	707	15244	-3.0	0.0	1.29	0.12	1110006I15Rik 6330579B17Rik Aco2 Arl4 Cyp2e1 Fbxo9 Gpt2 Hk2 Hsdl2 Htatsf1 Pdhb Pdk4
255	V$CREB_01: cAMP-responsive element binding protein	19	19	201	1454	14497	-3.01	0.0	0.46	0.0	Acad10 Adpn Aldh6a1 Arl4 BC019806 Cbx4 Cox8a Fabp3 Htatsf1 Mdh2 Mfn2 Ndufa5 Nrbf1 Pck1 Ppm1a Ppp2r2d St13 Sult1a1 Tnnc2
256	V$ISRE_01: interferon-stimulated response element	1	1	219	265	15686	-3.02	0.0	0.03	0.0	Tcfap2a
257	V$CREB_Q2: cAMP-response element-binding protein	20	20	200	1438	14513	-3.02	0.0	0.66	0.0	2610205H19Rik Acad10 Adpn Aldh6a1 Arl4 BC019806 Decr1 Dlat Fabp3 Hspa9a Mdh2 Mfn2 Ndufv1 Nrbf1 Pck1 Pdhb Pim3 Ppm1a St13 Sult1a1
258	V$CREB_Q4: cAMP-response element binding protein	16	16	204	1292	14659	-3.02	0.0	0.35	0.0	Aco2 Adpn Aldh6a1 Arl4 BC019806 Fabp3 Mdh2 Mfn2 Opn3 Pck1 Pdhb Ppm1a Ppp2r2d Sdpr St13 Sult1a1
259	V$AP4_01: activator protein 4	18	18	202	1384	14567	-3.03	0.0	0.45	0.0	1810044O22Rik Acad10 Atpaf2 BC028663 Bckdhb Chst1 Cox8b Echdc1 Hsdl2 Nphp1 Nqo3a2 Pcx Rbp4 Rbpms2 Sorbs1 Tkt Tm4sf2 Tpm2
260	V$VBP_01: PAR-type chicken vitellogenin promoter-binding protein	18	18	202	1380	14571	-3.04	0.0	0.46	0.0	Aacs Adcy2 Ak2 Aldh6a1 Amy1 Arl4 BC019806 BC054059 Ces3 Elovl6 Fbp2 Gys2 Hadhsc Lpl Mfn2 Pck1 Pfkfb3 Pgrmc2
261	V$FOXO1_02: fork head box O1	15	15	205	968	14983	-3.04	0.0	1.02	0.05	Acadvl Cabc1 Elovl6 Gpt2 Hdgfrp2 Hibadh Htatsf1 Lgals12 Lipe Ndufaf1 Pdk4 Ppm1a Ppp2r5a Taldo1 Uqcrc1
262	V$PPARA_01: PPAR:RXR heterodimers	1	1	219	7	15944	-3.06	0.0	2.27	0.48	Acta1
263	V$PTF1BETA_Q6	17	17	203	1298	14653	-3.07	0.0	0.47	0.0	0610039N19Rik Aldh1a7 Arl4 Chst1 Cox8b Cpt1b Dgat2 Fabp3 Glcci1 Gsta3 Htatsf1 Lpl Nfic Rbpms2 Smoc1 Tgoln1 Xlkd1
264	V$TAL1ALPHAE47_01: Tal-1alpha:E47 heterodimer	18	18	202	1291	14660	-3.07	0.0	0.66	0.0	Aoc3 Bckdhb Cidec Cox8a Cs Dlst Entpd5 Gsn Msra Myl1 Ndufa5 Pcx Prss15 Rtn2 Slc1a3 Tcf15 Tmem15 Xlkd1
265	V$CACCCBINDINGFACTOR_Q6	17	17	203	1283	14668	-3.07	0.0	0.5	0.0	1110006I15Rik 2610205H19Rik Aldh6a1 Cat Cdo1 Fxyd1 Gstk1 Hdgfrp2 Hibadh Lipe Lpin1 Pcyt2 Pfkfb3 Pim3 Rbpms2 Smoc1 Tgoln1
266	V$GNCF_01: GCNF (germ cell nuclear factor)	3	3	217	92	15859	-3.08	0.0	1.97	0.4	1110059F07Rik Cox8a Lgals12
267	V$AR_Q2: androgen receptor	14	14	206	903	15048	-3.09	0.0	1.0	0.05	Akap1 Gsta3 Hibadh Lpl Ndufa5 Ndufab1 Pank3 Pcyt2 Pdcd8 Sephs2 Sitpec Sult1a1 Tcf15 Tnnc2
268	V$MAX_01: Max	11	11	209	656	15295	-3.09	0.0	1.21	0.12	2310038K02Rik Acat1 Aldoa Atpaf2 Cdw92 Dbi Ppm1a Rnf10 Slc25a10 Sycp3 Tmem15
269	V$ACAAT_B: Avian C-type CCAAT box	14	14	206	1126	14825	-3.09	0.0	0.37	0.0	Akap1 Alad Atpaf2 Cat Cox7a1 Glcci1 Gys2 Hdgfrp2 LOC330189 Mknk2 Pank3 Pgm2 S3-12 Sdpr
270	V$CREBP1_Q2: CRE-binding protein 1	15	15	205	1006	14945	-3.1	0.0	0.87	0.0	Aco2 Adpn Aldh6a1 Arl4 BC019806 Fabp3 Mdh2 Mfn2 Ndufa5 Pck1 Pdhb Ppm1a Ppp2r2d St13 Sult1a1
271	V$TCF11MAFG_01: TCF11:MafG heterodimers	16	16	204	1191	14760	-3.11	0.0	0.54	0.0	0610007A15Rik 0610039N19Rik Acta1 Aox1 BC019806 BC028663 Cd36 Faf1 Fasn Glcci1 Gsta3 Hadhsc Lpin1 Ndufv1 Pccb Rnf10
272	V$FREAC2_01: Fork head RElated ACtivator-2	12	12	208	1005	14946	-3.12	0.0	0.31	0.0	2010002H18Rik Elovl6 Gpt2 Hdgfrp2 Hibadh Htatsf1 Lipe Ndufaf1 Ppm1a Ppp2r5a Rbp4 Uqcrc1
273	V$MEF2_02: myogenic MADS factor MEF-2	16	16	204	1158	14793	-3.12	0.0	0.63	0.0	Acta1 BC013481 BC028663 Cidec Cpt1b Fabp3 Lpl Msra Ndufab1 Nfic Nqo3a2 Pank3 Rnf10 Sephs2 Taldo1 Tgoln1
274	V$TAL1BETAITF2_01: Tal-1beta:ITF-2 heterodimer	14	14	206	1087	14864	-3.14	0.0	0.44	0.0	Aoc3 Bckdhb Cidec Cox8a Gsn Lims2 Msra Myl1 Ndufa5 Prss15 Rtn2 Slc1a3 Tcf15 Xlkd1
275	V$E2_01: papilloma virus regulator E2	13	13	207	852	15099	-3.15	0.0	0.93	0.02	2610205H19Rik Aco2 Dlst Gkap1 Glcci1 Hibch Lpgat1 Ndufb9 Pdk1 Por Ppp1r3c Rbp4 Taldo1
276	V$PPARA_02: PPAR-alpha:RXR-alpha heterodimer (peroxisome proliferator activated factor alpha:retinoid X receptor alpha)	4	4	216	480	15471	-3.15	0.0	0.11	0.0	Adcy2 Aldoa Pde8a Uqcrc1
277	V$NFKAPPAB50_01: NF-kappaB (p50)	11	11	209	685	15266	-3.17	0.0	1.05	0.05	0610039N19Rik Alad Aldoa Gsn Pnpla2 Ppp2r5a Slc1a5 Slc24a3 Smoc1 Taldo1 Tcf15
278	V$OCT1_B: Octamer binding factor 1	12	12	208	961	14990	-3.19	0.0	0.39	0.0	2010002H18Rik Acadl Adpn Aldh1a7 Anxa11 Asb13 Cbx4 Cd36 Dci Fto Lpl Msra
279	V$EVI1_05: ectopic viral integration site 1 encoded factor	13	13	207	1003	14948	-3.19	0.0	0.46	0.0	Acadvl Cd36 Cyp2e1 Enpep Entpd5 Gkap1 Lims2 Lipe Ndufb10 Nqo3a2 Ppp2r2d Sos2 Wbscr14
280	V$PBX1_02: homeo domain factor Pbx-1	1	1	219	249	15702	-3.19	0.0	0.03	0.0	Enpep
281	V$ATF1_Q6	13	13	207	997	14954	-3.19	0.0	0.47	0.0	Aldh1a7 Arl4 BC019806 Cbx4 Chpt1 Ndufa5 Pck1 Ppm1a Ppp2r2d Sdpr St13 Sult1a1 Syt12
282	V$TAL1BETAE47_01: Tal-1beta:E47 heterodimer	11	11	209	888	15063	-3.22	0.0	0.38	0.0	Aoc3 Bckdhb Cidec Cox8a Msra Myl1 Ndufa5 Prss15 Rtn2 Slc1a3 Tcf15
283	V$E4F1_Q6	8	8	212	458	15493	-3.22	0.0	1.2	0.12	Aco2 Aldh6a1 Arl4 BC019806 Dlat Gpt2 Mfn2 Pdhb
284	V$EVI1_02: ectopic viral integration site 1 encoded factor	7	7	213	380	15571	-3.23	0.0	1.29	0.12	Echdc1 Entpd5 Gkap1 Lipe Sos2 Tpm2 Wbscr14
285	V$POLY_C: Retroviral Poly A signal	1	1	219	243	15708	-3.24	0.0	0.04	0.0	Pde8a
286	V$NERF_Q2: new ets-related factor 1a	11	11	209	805	15146	-3.29	0.0	0.59	0.0	Arl4 Asb13 BC054059 Chchd6 Fbp2 Ndufv1 Pank3 Pnpla2 Prelp Sorbs1 St13
287	V$MEF3_B: MEF-3	8	8	212	477	15474	-3.31	0.0	1.08	0.06	Chpt1 Cib2 Fzd4 Gys2 Ndufb7 Opn3 Orm2 Phyh
288	V$ATF_B: ATF binding site	8	8	212	489	15462	-3.32	0.0	1.01	0.05	Adpn BC019806 Mdh2 Ppm1a Ppp2r2d Sav1 St13 Sult1a1
289	V$E2F_01: E2F	3	3	217	108	15843	-3.33	0.0	1.65	0.3	Ak2 Fbxo9 Ndufb9
290	V$HEN1_01: HEN1	3	3	217	380	15571	-3.33	0.0	0.11	0.0	Cryab Idh3a Rbpms2
291	V$STAT5B_01: signal transducer and activator of transcription 5b	6	6	214	323	15628	-3.34	0.0	1.23	0.12	Hibadh Nrbf1 Prelp Rtn2 Sephs2 Sspn
292	V$GRE_C: Glucocorticoid response element	9	9	211	591	15360	-3.34	0.0	0.84	0.0	Akap1 Chst1 Cyp2e1 Dlat Ghitm Orm1 Rnf10 Rtn2 Sdpr
293	V$HNF4_01_B: Hepatocyte nuclear factor 4	9	9	211	614	15337	-3.36	0.0	0.74	0.0	Acta1 Aldh9a1 Fabp3 Fto Gstk1 Gys2 Ndufb10 Pck1 S3-12
294	V$SREBP1_01: sterol regulatory element-binding protein 1	9	9	211	605	15346	-3.37	0.0	0.78	0.0	6330579B17Rik Aldh6a1 Fabp3 Faf1 Pgrmc2 Ppm1a Ppp1r3c Sephs2 Tmem15
295	V$HNF4_01: hepatic nuclear factor 4	212	212	8	15310	641	-3.39	0.0	0.74	0.0	0610007A15Rik 0610039N19Rik 1110006I15Rik 1110059F07Rik 1810044O22Rik 2010002H18Rik 2310001H13Rik 2310038K02Rik 2610205H19Rik 6330579B17Rik Aacs Abcd3 Acad10 Acadm Acadvl Acat1 Aco1 Aco2 Acta1 Adcy2 Adpn Ak2 Akap1 Alad Aldh1a7 Aldh6a1 Aldh9a1 Aldoa Amy1 Anxa11 Aoc3 Aox1 Arl4 Asb13 Atf5 Atpaf2 BC013481 BC019806 BC028663 BC054059 Cabc1 Car3 Car4 Card10 Cat Cbx4 Cd1d1 Cd36 Cdo1 Cdw92 Ces3 Chchd6 Chp…
296	V$SRF_C: serum response factor	8	8	212	525	15426	-3.4	0.0	0.82	0.0	Aco1 Acta1 Amy1 Aoc3 BC054059 Hsd11b1 Rbp4 Xlkd1
297	V$RSRFC4_Q2	3	3	217	367	15584	-3.4	0.0	0.12	0.0	Amy1 BC028663 Cpt1b
298	V$CREBP1_01: cAMP-responsive element binding protein 1	5	5	215	257	15694	-3.4	0.0	1.25	0.12	Aldh6a1 Arl4 BC019806 Mfn2 Pck1
299	V$CREBP1CJUN_01: CRE-binding protein 1:c-Jun heterodimer	8	8	212	626	15325	-3.42	0.0	0.45	0.0	Adpn Mdh2 Opn3 Ppm1a Ppp2r2d Sav1 St13 Sult1a1
300	V$NFKB_C: NF-kappaB binding site	8	8	212	554	15397	-3.43	0.0	0.7	0.0	Atf5 Cbx4 Cox7a1 Nfic Pdk4 Rnf10 Smoc1 St3gal4
301	V$CHX10_01	4	4	216	416	15535	-3.46	0.0	0.19	0.0	Cd36 Cs Nqo3a2 Sos2
302	V$OCT1_01: octamer factor 1	5	5	215	472	15479	-3.47	0.0	0.25	0.0	Aldh1a7 Fto Lpl Msra Wbscr14
303	V$RP58_01: 58 KDA repressor protein	4	4	216	407	15544	-3.5	0.0	0.21	0.0	6330579B17Rik Anxa11 Hspa9a Pkd2l2
304	V$MIF1_01: MIBP-1 / RFX1 complex	4	4	216	194	15757	-3.5	0.0	1.26	0.12	Car3 Elovl6 Orm1 Orm2
305	V$FOXO4_02: fork head box O4	6	6	214	454	15497	-3.57	0.0	0.51	0.0	Elovl6 Gpt2 Hdgfrp2 Lgals12 Taldo1 Uqcrc1
306	V$POU3F2_01	2	2	218	64	15887	-3.59	0.0	1.49	0.24	Cdw92 Gabarapl1
307	V$AHRARNT_02: aryl hydrocarbon receptor:Arnt heterodimers, fixed core	1	1	219	14	15937	-3.59	0.0	1.68	0.31	Msra
308	V$MEF2_03: myogenic MADS factor MEF-2	5	5	215	317	15634	-3.61	0.0	0.81	0.0	BC013481 BC028663 Cpt1b Nqo3a2 Pank3
309	V$ALPHACP1_01	5	5	215	411	15540	-3.62	0.0	0.4	0.0	Aldh1a7 Dbi Enpep Hk2 Sycp3
310	V$MYCMAX_01: c-Myc:Max heterodimer	3	3	217	139	15812	-3.64	0.0	1.19	0.12	Acat1 Cdw92 Rnf10
311	V$CDPCR3_01: cut-like homeodomain protein	5	5	215	400	15551	-3.64	0.0	0.43	0.0	1110059F07Rik Cdo1 S3-12 Tgoln1 Wbscr14
312	V$CLOX_01: Clox	3	3	217	323	15628	-3.64	0.0	0.19	0.0	Lims2 Msra Pde8a
313	V$VJUN_01: v-Jun	1	1	219	15	15936	-3.66	0.0	1.63	0.3	Ppp2r2d
314	V$HOX13_01: Hox-1.3	2	2	218	243	15708	-3.77	0.0	0.16	0.0	Elovl6 Mfn2
315	V$LXR_Q3	2	2	218	78	15873	-3.79	0.0	1.21	0.12	Fasn Hk2
316	V$R_01: Epstein-Barr virus transcription factor R	2	2	218	237	15714	-3.8	0.0	0.18	0.0	Abcd3 Ucp1
317	V$MEIS1BHOXA9_02: Meis-1b:HOXA9 heterodimeric binding	3	3	217	190	15761	-3.87	0.0	0.71	0.0	Pcx Pdhb Tmem45b
318	V$BACH1_01: BTB and CNC homolog 1	3	3	217	235	15716	-3.88	0.0	0.46	0.0	Gabarapl1 Rgs7 Sycp3
319	V$RORA2_01: RAR-related orphan receptor alpha2	2	2	218	222	15729	-3.88	0.0	0.21	0.0	St13 St3gal4
320	V$EGR1_01: Egr-1/Krox-24/NGFI-A immediate-early gene product	1	1	219	171	15780	-3.89	0.0	0.1	0.0	Scarb1
321	V$EGR2_01: Egr-2/Krox-20 early growth response gene product	3	3	217	215	15736	-3.91	0.0	0.56	0.0	Hadhsc Hspa9a Scarb1
322	V$EVI1_06: ectopic viral integration site 1 encoded factor	2	2	218	205	15746	-3.96	0.0	0.25	0.0	2010002H18Rik Gkap1
323	V$HSF_Q6	1	1	219	158	15793	-4.0	0.0	0.12	0.0	Cryab
324	V$HEN1_02: HEN1	2	2	218	188	15763	-4.01	0.0	0.31	0.0	Idh3a Rbpms2
325	V$EGR3_01: early growth response gene 3 product	2	2	218	179	15772	-4.05	0.0	0.34	0.0	Hspa9a Scarb1
326	V$CAAT_C: Retroviral CCAAT box	2	2	218	120	15831	-4.06	0.0	0.7	0.0	Cyp2e1 Hibch
327	V$MEIS1AHOXA9_01: Meis-1a:HOXA9 heterodimeric binding	2	2	218	168	15783	-4.07	0.0	0.39	0.0	Gstk1 Slc25a20
328	V$CDP_02: transcriptional repressor CDP	2	2	218	159	15792	-4.07	0.0	0.44	0.0	Lims2 Pde8a
329	V$FXR_IR1_Q6	2	2	218	152	15799	-4.09	0.0	0.47	0.0	Car4 Cox5b
330	V$CDP_01: cut-like homeodomain protein	1	1	219	145	15806	-4.09	0.0	0.14	0.0	Alad
331	V$POU3F2_02	1	1	219	109	15842	-4.29	0.0	0.25	0.0	Wbscr14
332	V$STAT1_01: signal transducer and activator of transcription 1	1	1	219	49	15902	-4.33	0.0	0.7	0.0	Cox5b
333	V$LXR_DR4_Q3	1	1	219	95	15856	-4.36	0.0	0.31	0.0	Fasn
334	V$SREBP1_02: sterol regulatory element-binding protein 1	1	1	219	94	15857	-4.36	0.0	0.32	0.0	Fasn
335	V$AR_02: high affinity binding sites for androgen receptor	1	1	219	54	15897	-4.36	0.0	0.64	0.0	Dlat
336	V$EVI1_03: ectopic viral integration site 1 encoded factor	1	1	219	71	15880	-4.4	0.0	0.47	0.0	Wbscr14
