# Supplementary material for: A genomic analysis of mouse models of breast cancer reveals molecular features of mouse models and relationships to human breast cancer
Source: Breast Cancer Res. 2014 Jun 5;16(3):R59. doi: 10.1186/bcr3672 (PMC4078930; doi:10.1186/bcr3672)
Supplement: Additional file 3 — Fold change values organized by mouse tumor model type comparing the mouse model to normal mammary gland. [file bcr3672-S3.zip › Additional_File_3/DMBA_vs_NMLmammary/AdditionalFile64_DMBA_vs_NMLmammary/UpregulatedGenesgather_gene_ontology_121023.txt]

#	Annotation	Total Genes With Ann	Your Genes (With Ann)	Your Genes (No Ann)	Genome (With Ann)	Genome (No Ann)	ln(Bayes factor)	neg ln(p value)	FE: neg ln(p value)	FE: neg ln(FDR)	Genes
1	GO:0007186 [6]: G-protein coupled receptor protein signaling pathway	3	3	178	1884	10564	15.72	10.41	0.0	0.0	Gnai3 Gpr87 Slc19a2
2	GO:0007166 [5]: cell surface receptor linked signal transduction	7	7	174	2295	10153	14.17	10.41	0.0	0.0	Gnai3 Gpr87 Hbegf Il13ra1 Ptpre Slc19a2 Wisp1
3	GO:0009581 [5]: detection of external stimulus	1	1	180	1366	11082	12.6	10.41	0.0	0.0	Rdh10
4	GO:0007600 [5]: sensory perception	1	1	180	1356	11092	12.45	10.41	0.0	0.0	Rdh10
5	GO:0050877 [4]: neurophysiological process	2	2	179	1505	10943	12.26	10.41	0.0	0.0	Grip1 Rdh10
6	GO:0006412 [6]: protein biosynthesis	20	20	161	456	11992	6.19	10.01	11.04	4.8	Eif2b2 Eif3s6 Galnt7 Lamr1 Pigf Prdm1 Rpl12 Rpl13 Rpl15 Rpl30 Rpl31 Rpl35 Rpl36a Rpl39 Rpl41 Rps13 Rps17 Rps27 Rps27l Rps7
7	GO:0050875 [3]: cellular physiological process	139	139	42	7795	4653	5.69	9.31	10.21	4.66	0610009D07Rik 1110017C15Rik 1700093E07Rik 5430413I02Rik AJ430384 Akr1c6 Anxa2 Arg1 Atpif1 Basp1 Bclaf1 Casp1 Ccl17 Ccl7 Ccnb1-rs1 Ccnb2 Cdc2a Cdkn2b Cks2 Col11a1 Col8a1 Crabp1 Crabp2 Ctss Cxcl1 Dnmt2 Dnmt3a Dtymk Dusp6 Egln3 Eif2b2 Eif3s6 Elovl4 Enpp1 Etv1 Fhl2 Fxyd4 Galnt7 Gatm Gtf2b Gtf2e2 Gzmc Gzme Gzmf Gzmg Kcne3 Kcnk13 Klk10 Klk7 Krt1-16 Krt1-3 Krt2-6b Lamr1 Lgals7 Lsm5 Lsm8 Mad2l1 Magoh Mcm…
8	GO:0009059 [5]: macromolecule biosynthesis	20	20	161	509	11939	4.75	8.62	9.55	4.63	Eif2b2 Eif3s6 Galnt7 Lamr1 Pigf Prdm1 Rpl12 Rpl13 Rpl15 Rpl30 Rpl31 Rpl35 Rpl36a Rpl39 Rpl41 Rps13 Rps17 Rps27 Rps27l Rps7
9	GO:0044249 [5]: cellular biosynthesis	26	26	155	784	11664	4.61	8.16	9.33	4.63	Dtymk Eif2b2 Eif3s6 Elovl4 Galnt7 Gatm Lamr1 Nme4 Npl Pigf Prdm1 Ptgds2 Rpl12 Rpl13 Rpl15 Rpl30 Rpl31 Rpl35 Rpl36a Rpl39 Rpl41 Rps13 Rps17 Rps27 Rps27l Rps7
10	GO:0044238 [4]: primary metabolism	97	97	84	4959	7489	4.49	7.93	8.87	4.58	0610009D07Rik AJ430384 Akr1c6 Arg1 Atpif1 Basp1 Bclaf1 Casp1 Cdc2a Cdkn2b Col11a1 Ctss Dnmt2 Dnmt3a Dtymk Dusp6 Eif2b2 Eif3s6 Elovl4 Enpp1 Etv1 Fhl2 Galnt7 Gatm Ggta1 Gtf2b Gtf2e2 Gzmc Gzme Gzmf Gzmg Klk10 Klk7 Lamr1 Lsm5 Lsm8 Magoh Mcmdc1 Mmp12 Mmp13 Moxd1 Myef2 Nme4 Npl Npm3 Nrarp Nt5c Orc6l Padi3 Padi4 Pdlim1 Pigf Pip5k1b Pla2g4a Plod2 Polr2g Ppic Prdm1 Prim2 Prss18 Psma5 Ptgds2 Ptpre Pttg1 Ra…
11	GO:0050896 [3]: response to stimulus	20	20	161	2731	9717	4.39	7.85	0.0	0.0	Casp1 Ccl12 Ccl17 Ccl7 Ccl8 Chi3l3 Cklf Cklfsf2a Cxcl1 Cxcl5 Defb6 Il1f9 Klra2 Mif Moxd1 Polr2g Pttg1 Pycard Rdh10 S100a8
12	GO:0007165 [4]: signal transduction	24	24	157	3036	9412	4.09	7.67	0.0	0.0	1700093E07Rik Avpi1 Ccl12 Ccl17 Ccl7 Ccl8 Cxcl5 Gnai3 Gpr87 Grip1 Hbegf Il13ra1 Ms4a6c Nsmce1 Ptpre Rab38 Rhoc Rhod Rit1 Rps27 Sdcbp Slc19a2 Tiam2 Wisp1
13	GO:0042330 [5]: taxis	8	8	173	95	12353	4.05	7.58	9.08	4.63	Ccl12 Ccl17 Ccl7 Ccl8 Cklf Cklfsf2a Cxcl5 S100a8
14	GO:0006935 [6]: chemotaxis	8	8	173	95	12353	4.05	7.58	9.08	4.63	Ccl12 Ccl17 Ccl7 Ccl8 Cklf Cklfsf2a Cxcl5 S100a8
15	GO:0009058 [4]: biosynthesis	26	26	155	820	11628	3.94	7.47	8.63	4.46	Dtymk Eif2b2 Eif3s6 Elovl4 Galnt7 Gatm Lamr1 Nme4 Npl Pigf Prdm1 Ptgds2 Rpl12 Rpl13 Rpl15 Rpl30 Rpl31 Rpl35 Rpl36a Rpl39 Rpl41 Rps13 Rps17 Rps27 Rps27l Rps7
16	GO:0044267 [6]: cellular protein metabolism	51	51	130	2158	10290	3.91	7.47	8.39	4.34	AJ430384 Casp1 Cdc2a Col11a1 Ctss Dusp6 Eif2b2 Eif3s6 Galnt7 Gzmc Gzme Gzmf Gzmg Klk10 Klk7 Lamr1 Mmp12 Mmp13 Npm3 Padi3 Padi4 Pigf Pla2g4a Plod2 Ppic Prdm1 Prss18 Psma5 Ptpre Rab38 Rnf7 Rpl12 Rpl13 Rpl15 Rpl30 Rpl31 Rpl35 Rpl36a Rpl39 Rpl41 Rps13 Rps17 Rps27 Rps27l Rps7 Sfrs3 Slc7a7 Spcs1 Stk23 Trim13 Uchl4
17	GO:0019538 [5]: protein metabolism	51	51	130	2179	10269	3.69	7.21	8.15	4.21	AJ430384 Casp1 Cdc2a Col11a1 Ctss Dusp6 Eif2b2 Eif3s6 Galnt7 Gzmc Gzme Gzmf Gzmg Klk10 Klk7 Lamr1 Mmp12 Mmp13 Npm3 Padi3 Padi4 Pigf Pla2g4a Plod2 Ppic Prdm1 Prss18 Psma5 Ptpre Rab38 Rnf7 Rpl12 Rpl13 Rpl15 Rpl30 Rpl31 Rpl35 Rpl36a Rpl39 Rpl41 Rps13 Rps17 Rps27 Rps27l Rps7 Sfrs3 Slc7a7 Spcs1 Stk23 Trim13 Uchl4
18	GO:0007154 [3]: cell communication	32	32	149	3577	8871	3.24	6.78	0.0	0.0	1700093E07Rik Avpi1 Ccl12 Ccl17 Ccl7 Ccl8 Cd33 Col11a1 Col8a1 Cspg2 Cxcl5 Dsc2 Gjb5 Gnai3 Gpr87 Grip1 Hbegf Il13ra1 Klra2 Lims1 Ms4a6c Nsmce1 Ptpre Rab38 Rhoc Rhod Rit1 Rps27 Sdcbp Slc19a2 Tiam2 Wisp1
19	GO:0044237 [4]: cellular metabolism	97	97	84	5169	7279	2.88	6.28	7.18	3.57	0610009D07Rik AJ430384 Akr1c6 Arg1 Atpif1 Basp1 Bclaf1 Casp1 Cdc2a Cdkn2b Col11a1 Ctss Dnmt2 Dnmt3a Dtymk Dusp6 Eif2b2 Eif3s6 Elovl4 Enpp1 Etv1 Fhl2 Galnt7 Gatm Gtf2b Gtf2e2 Gzmc Gzme Gzmf Gzmg Klk10 Klk7 Lamr1 Lsm5 Lsm8 Magoh Mcmdc1 Mmp12 Mmp13 Moxd1 Myef2 Nme4 Npl Npm3 Nqo1 Nrarp Nt5c Orc6l Padi3 Padi4 Pdlim1 Pigf Pip5k1b Pla2g4a Plod2 Polr2g Ppic Prdm1 Prim2 Prss18 Psma5 Ptgds2 Ptpre Pttg1 Rab…
20	GO:0006954 [5]: inflammatory response	8	8	173	115	12333	2.86	6.28	7.86	4.1	Ccl12 Ccl7 Ccl8 Chi3l3 Cxcl1 Cxcl5 Mif Pycard
21	GO:0019835 [5]: cytolysis	4	4	177	20	12428	2.84	6.28	7.97	4.12	Gzmc Gzme Gzmf Gzmg
22	GO:0009605 [4]: response to external stimulus	16	16	165	2156	10292	2.36	5.77	0.0	0.0	Ccl12 Ccl17 Ccl7 Ccl8 Chi3l3 Cklf Cklfsf2a Cxcl1 Cxcl5 Defb6 Klra2 Mif Moxd1 Pycard Rdh10 S100a8
23	GO:0043170 [4]: macromolecule metabolism	53	53	128	2443	10005	2.29	5.62	6.65	3.21	AJ430384 Casp1 Cdc2a Col11a1 Ctss Dusp6 Eif2b2 Eif3s6 Galnt7 Ggta1 Gzmc Gzme Gzmf Gzmg Klk10 Klk7 Lamr1 Lsm5 Mmp12 Mmp13 Npm3 Padi3 Padi4 Pigf Pla2g4a Plod2 Ppic Prdm1 Prss18 Psma5 Ptpre Rab38 Rnf7 Rpl12 Rpl13 Rpl15 Rpl30 Rpl31 Rpl35 Rpl36a Rpl39 Rpl41 Rps13 Rps17 Rps27 Rps27l Rps7 Sfrs3 Slc7a7 Spcs1 Stk23 Trim13 Uchl4
24	GO:0044260 [5]: cellular macromolecule metabolism	51	51	130	2328	10120	2.24	5.56	6.61	3.21	AJ430384 Casp1 Cdc2a Col11a1 Ctss Dusp6 Eif2b2 Eif3s6 Galnt7 Gzmc Gzme Gzmf Gzmg Klk10 Klk7 Lamr1 Mmp12 Mmp13 Npm3 Padi3 Padi4 Pigf Pla2g4a Plod2 Ppic Prdm1 Prss18 Psma5 Ptpre Rab38 Rnf7 Rpl12 Rpl13 Rpl15 Rpl30 Rpl31 Rpl35 Rpl36a Rpl39 Rpl41 Rps13 Rps17 Rps27 Rps27l Rps7 Sfrs3 Slc7a7 Spcs1 Stk23 Trim13 Uchl4
25	GO:0000278 [6]: mitotic cell cycle	8	8	173	128	12320	2.22	5.56	7.19	3.57	Ccnb1-rs1 Ccnb2 Cdc2a Mad2l1 Pttg1 Rnf2 Rprm Sfn
26	GO:0007049 [5]: cell cycle	18	18	163	540	11908	2.1	5.44	6.82	3.28	Ccnb1-rs1 Ccnb2 Cdc2a Cdkn2b Cks2 Cxcl1 Mad2l1 Mcmdc1 Orc6l Prim2 Pttg1 Pycard Rnf2 Rprm S100a6 Sept2 Sfn Trim13
27	GO:0008152 [3]: metabolism	100	100	81	5502	6946	2.0	5.33	6.23	3.12	0610009D07Rik AJ430384 Akr1c6 Arg1 Atpif1 Basp1 Bclaf1 Casp1 Cdc2a Cdkn2b Chi3l3 Col11a1 Ctss Dnmt2 Dnmt3a Dtymk Dusp6 Eif2b2 Eif3s6 Elovl4 Enpp1 Etv1 Fhl2 Galnt7 Gatm Ggta1 Gtf2b Gtf2e2 Gzmc Gzme Gzmf Gzmg Klk10 Klk7 Lamr1 Lsm5 Lsm8 Magoh Mcmdc1 Mmp12 Mmp13 Moxd1 Myef2 Nme4 Npl Npm3 Nqo1 Nrarp Nt5c Orc6l Padi3 Padi4 Pdlim1 Pigf Pip5k1b Pla2g4a Plod2 Polr2g Ppic Prdm1 Prim2 Prss18 Psma5 Ptgds2 Pt…
28	GO:0043283 [4]: biopolymer metabolism	32	32	149	1293	11155	1.65	4.89	6.14	3.12	0610009D07Rik Casp1 Ctss Dnmt2 Dnmt3a Gzmc Gzme Gzmf Gzmg Klk10 Klk7 Lsm5 Lsm8 Magoh Mcmdc1 Mmp12 Mmp13 Myef2 Orc6l Pla2g4a Polr2g Prdm1 Prim2 Prss18 Psma5 Pttg1 Rbm3 Rbm4 Rod1 Sfrs3 Snrpb2 Uchl4
29	GO:0008283 [4]: cell proliferation	21	21	160	717	11731	1.57	4.84	6.19	3.12	Ccnb1-rs1 Ccnb2 Cdc2a Cdkn2b Cks2 Cxcl1 Mad2l1 Mcmdc1 Mif Orc6l Prim2 Pttg1 Pycard Rnf2 Rprm Rps27 S100a6 Sept2 Sfn Trim13 Uhrf1
30	GO:0050874 [3]: organismal physiological process	20	20	161	2388	10060	1.52	4.78	0.0	0.0	Anxa2 Ccl12 Ccl17 Ccl7 Ccl8 Chi3l3 Cxcl1 Cxcl5 Enpp1 Gnai3 Grip1 Hbegf Il1f9 Klra2 Mglap Mif Mmp13 Pycard Rdh10 Tuft1
31	GO:0000375 [8]: RNA splicing, via transesterification reactions	9	9	172	184	12264	1.39	4.64	6.29	3.12	0610009D07Rik Lsm5 Lsm8 Magoh Myef2 Rbm3 Rbm4 Sfrs3 Snrpb2
32	GO:0000377 [9]: RNA splicing, via transesterification reactions with bulged adenosine as nucleophile	9	9	172	184	12264	1.39	4.64	6.29	3.12	0610009D07Rik Lsm5 Lsm8 Magoh Myef2 Rbm3 Rbm4 Sfrs3 Snrpb2
33	GO:0000398 [8]: nuclear mRNA splicing, via spliceosome	9	9	172	184	12264	1.39	4.64	6.29	3.12	0610009D07Rik Lsm5 Lsm8 Magoh Myef2 Rbm3 Rbm4 Sfrs3 Snrpb2
34	GO:0000074 [6]: regulation of cell cycle	11	11	170	264	12184	1.35	4.64	6.19	3.12	Ccnb1-rs1 Ccnb2 Cdc2a Cdkn2b Cxcl1 Mad2l1 Pycard Rprm S100a6 Sfn Trim13
35	GO:0008380 [7]: RNA splicing	9	9	172	188	12260	1.26	4.52	6.15	3.12	0610009D07Rik Lsm5 Lsm8 Magoh Myef2 Rbm3 Rbm4 Sfrs3 Snrpb2
36	GO:0006397 [7]: mRNA processing	10	10	171	232	12216	1.11	4.35	5.96	2.98	0610009D07Rik Lsm5 Lsm8 Magoh Myef2 Rbm3 Rbm4 Rod1 Sfrs3 Snrpb2
37	GO:0044248 [5]: cellular catabolism	19	19	162	647	11801	1.1	4.35	5.73	2.86	Arg1 Casp1 Ctss Gzmc Gzme Gzmf Gzmg Klk10 Klk7 Lsm5 Mmp12 Mmp13 Moxd1 Nt5c Pla2g4a Prss18 Psma5 Sat1 Uchl4
38	GO:0000004 [2]: biological_process unknown	5	5	176	1006	11442	1.02	4.28	0.0	0.0	Commd5 Cotl1 March7 Slc16a6 Sprrl1
39	GO:0016071 [6]: mRNA metabolism	10	10	171	242	12206	0.84	4.1	5.67	2.83	0610009D07Rik Lsm5 Lsm8 Magoh Myef2 Rbm3 Rbm4 Rod1 Sfrs3 Snrpb2
40	GO:0030199 [5]: collagen fibril organization	2	2	179	4	12444	0.66	3.9	5.83	2.92	Anxa2 Col11a1
41	GO:0008215 [8]: spermine metabolism	2	2	179	4	12444	0.66	3.9	5.83	2.92	Sat1 Sms
42	GO:0006519 [5]: amino acid and derivative metabolism	8	8	173	173	12275	0.51	3.73	5.39	2.62	Arg1 Gatm Moxd1 Npl Prdm1 Sat1 Slc7a7 Sms
43	GO:0016265 [3]: death	13	13	168	392	12056	0.47	3.73	5.19	2.52	Bclaf1 Casp1 Egln3 Gzmc Gzme Gzmf Gzmg Lgals7 Mif Morf4l2 Perp Pycard Rnf7
44	GO:0001503 [5]: ossification	4	4	177	43	12405	0.34	3.58	5.4	2.62	Enpp1 Mglap Mmp13 Tuft1
45	GO:0042221 [6]: response to chemical substance	9	9	172	227	12221	0.14	3.37	4.97	2.41	Ccl12 Ccl17 Ccl7 Ccl8 Cklf Cklfsf2a Cxcl5 Moxd1 S100a8
46	GO:0045786 [7]: negative regulation of cell cycle	4	4	177	46	12402	0.13	3.37	5.18	2.52	Cdkn2b Mad2l1 Pycard Trim13
47	GO:0007093 [8]: mitotic checkpoint	2	2	179	6	12442	0.06	3.32	5.22	2.52	Cdc2a Mad2l1
48	GO:0007530 [3]: sex determination	2	2	179	6	12442	0.06	3.32	5.22	2.52	2010012C16Rik Magoh
49	GO:0009056 [4]: catabolism	19	19	162	724	11724	0.04	0.0	4.59	2.2	Arg1 Casp1 Ctss Gzmc Gzme Gzmf Gzmg Klk10 Klk7 Lsm5 Mmp12 Mmp13 Moxd1 Nt5c Pla2g4a Prss18 Psma5 Sat1 Uchl4
50	GO:0046849 [4]: bone remodeling	4	4	177	48	12400	-0.0	0.0	5.04	2.41	Enpp1 Mglap Mmp13 Tuft1
51	GO:0006575 [6]: amino acid derivative metabolism	4	4	177	49	12399	-0.07	0.0	4.97	2.41	Gatm Moxd1 Sat1 Sms
52	GO:0001501 [5]: skeletal development	5	5	176	81	12367	-0.13	0.0	4.85	2.35	Col11a1 Enpp1 Mglap Mmp13 Tuft1
53	GO:0007046 [7]: ribosome biogenesis	5	5	176	81	12367	-0.13	0.0	4.85	2.35	1110017C15Rik Rpl12 Rpl13 Rpl36a Rps7
54	GO:0009262 [7]: deoxyribonucleotide metabolism	2	2	179	7	12441	-0.17	0.0	4.98	2.41	Dtymk Nt5c
55	GO:0044257 [7]: cellular protein catabolism	14	14	167	482	11966	-0.21	0.0	4.42	2.17	Casp1 Ctss Gzmc Gzme Gzmf Gzmg Klk10 Klk7 Mmp12 Mmp13 Pla2g4a Prss18 Psma5 Uchl4
56	GO:0006508 [8]: proteolysis and peptidolysis	14	14	167	482	11966	-0.21	0.0	4.42	2.17	Casp1 Ctss Gzmc Gzme Gzmf Gzmg Klk10 Klk7 Mmp12 Mmp13 Pla2g4a Prss18 Psma5 Uchl4
57	GO:0009308 [5]: amine metabolism	8	8	173	201	12247	-0.27	0.0	4.56	2.2	Arg1 Gatm Moxd1 Npl Prdm1 Sat1 Slc7a7 Sms
58	GO:0008219 [4]: cell death	12	12	169	386	12062	-0.28	0.0	4.41	2.17	Bclaf1 Casp1 Egln3 Gzmc Gzme Gzmf Gzmg Lgals7 Mif Perp Pycard Rnf7
59	GO:0007067 [8]: mitosis	5	5	176	85	12363	-0.31	0.0	4.66	2.2	Ccnb1-rs1 Ccnb2 Cdc2a Mad2l1 Pttg1
60	GO:0044265 [6]: cellular macromolecule catabolism	15	15	166	541	11907	-0.31	0.0	4.27	2.16	Casp1 Ctss Gzmc Gzme Gzmf Gzmg Klk10 Klk7 Lsm5 Mmp12 Mmp13 Pla2g4a Prss18 Psma5 Uchl4
61	GO:0000087 [7]: M phase of mitotic cell cycle	5	5	176	86	12362	-0.35	0.0	4.62	2.2	Ccnb1-rs1 Ccnb2 Cdc2a Mad2l1 Pttg1
62	GO:0042254 [6]: ribosome biogenesis and assembly	5	5	176	87	12361	-0.39	0.0	4.57	2.2	1110017C15Rik Rpl12 Rpl13 Rpl36a Rps7
63	GO:0007582 [2]: physiological process	158	158	23	10117	2331	-0.43	0.0	3.87	1.97	0610009D07Rik 1110017C15Rik 1700093E07Rik 5430413I02Rik AJ430384 Akr1c6 Anxa2 Arg1 Atpif1 Basp1 Bclaf1 Cald1 Casp1 Ccl12 Ccl17 Ccl7 Ccl8 Ccnb1-rs1 Ccnb2 Cdc2a Cdkn2b Chi3l3 Cklf Cklfsf2a Cks2 Col11a1 Col8a1 Crabp1 Crabp2 Ctss Cxcl1 Cxcl5 Defb6 Dnmt2 Dnmt3a Dtymk Dusp6 Egln3 Eif2b2 Eif3s6 Elovl4 Enpp1 Etv1 Fhl2 Fxyd4 Galnt7 Gatm Ggta1 Gnai3 Grip1 Gtf2b Gtf2e2 Gzmc Gzme Gzmf Gzmg Hbegf Il1f9 Kcne3 …
64	GO:0030163 [6]: protein catabolism	14	14	167	500	11948	-0.46	0.0	4.13	2.08	Casp1 Ctss Gzmc Gzme Gzmf Gzmg Klk10 Klk7 Mmp12 Mmp13 Pla2g4a Prss18 Psma5 Uchl4
65	GO:0006396 [6]: RNA processing	10	10	171	301	12147	-0.48	0.0	4.25	2.16	0610009D07Rik Lsm5 Lsm8 Magoh Myef2 Rbm3 Rbm4 Rod1 Sfrs3 Snrpb2
66	GO:0043285 [5]: biopolymer catabolism	14	14	167	503	11945	-0.51	0.0	4.09	2.08	Casp1 Ctss Gzmc Gzme Gzmf Gzmg Klk10 Klk7 Mmp12 Mmp13 Pla2g4a Prss18 Psma5 Uchl4
67	GO:0043065 [7]: positive regulation of apoptosis	5	5	176	91	12357	-0.55	0.0	4.4	2.17	Bclaf1 Casp1 Perp Pycard Rnf7
68	GO:0009057 [5]: macromolecule catabolism	15	15	166	559	11889	-0.55	0.0	4.01	2.03	Casp1 Ctss Gzmc Gzme Gzmf Gzmg Klk10 Klk7 Lsm5 Mmp12 Mmp13 Pla2g4a Prss18 Psma5 Uchl4
69	GO:0051216 [6]: cartilage development	2	2	179	9	12439	-0.57	0.0	4.57	2.2	Col11a1 Mmp13
70	GO:0009147 [8]: pyrimidine nucleoside triphosphate metabolism	2	2	179	9	12439	-0.57	0.0	4.57	2.2	Dtymk Nme4
71	GO:0043068 [6]: positive regulation of programmed cell death	5	5	176	92	12356	-0.59	0.0	4.36	2.16	Bclaf1 Casp1 Perp Pycard Rnf7
72	GO:0016070 [5]: RNA metabolism	11	11	170	357	12091	-0.61	0.0	4.07	2.08	0610009D07Rik Lsm5 Lsm8 Magoh Myef2 Prdm1 Rbm3 Rbm4 Rod1 Sfrs3 Snrpb2
73	GO:0009987 [2]: cellular process	161	161	20	10378	2070	-0.61	0.0	3.72	1.93	0610009D07Rik 1110017C15Rik 1700093E07Rik 5430413I02Rik AJ430384 Akr1c6 Anxa2 Arg1 Atpif1 Avpi1 Basp1 Bclaf1 Casp1 Ccl12 Ccl17 Ccl7 Ccl8 Ccnb1-rs1 Ccnb2 Cd33 Cdc2a Cdkn2b Cks2 Col11a1 Col8a1 Crabp1 Crabp2 Cspg2 Ctss Cxcl1 Cxcl5 Dnmt2 Dnmt3a Dsc2 Dtymk Dusp6 Egln3 Eif2b2 Eif3s6 Elovl4 Enpp1 Etv1 F730004D16Rik Fhl2 Fxyd4 Galnt7 Gatm Gjb5 Gnai3 Gpr87 Grip1 Gtf2b Gtf2e2 Gzmc Gzme Gzmf Gzmg Hbegf Il13…
74	GO:0007088 [7]: regulation of mitosis	2	2	179	10	12438	-0.74	0.0	4.4	2.17	Cdc2a Mad2l1
75	GO:0008016 [5]: regulation of heart contraction rate	2	2	179	10	12438	-0.74	0.0	4.4	2.17	Gnai3 Hbegf
76	GO:0006091 [5]: generation of precursor metabolites and energy	1	1	180	429	12019	-0.74	0.0	0.0	0.0	Nqo1
77	GO:0007028 [5]: cytoplasm organization and biogenesis	5	5	176	97	12351	-0.78	0.0	4.16	2.09	1110017C15Rik Rpl12 Rpl13 Rpl36a Rps7
78	GO:0042730 [7]: fibrinolysis	1	1	180	0	12448	-0.94	0.0	4.25	2.16	Anxa2
79	GO:0045839 [8]: negative regulation of mitosis	1	1	180	0	12448	-0.94	0.0	4.25	2.16	Mad2l1
80	GO:0045841 [9]: negative regulation of mitotic metaphase/anaphase transition	1	1	180	0	12448	-0.94	0.0	4.25	2.16	Mad2l1
81	GO:0045978 [7]: negative regulation of nucleoside metabolism	1	1	180	0	12448	-0.94	0.0	4.25	2.16	Atpif1
82	GO:0006896 [7]: Golgi to vacuole transport	1	1	180	0	12448	-0.94	0.0	4.25	2.16	Vps29
83	GO:0009118 [6]: regulation of nucleoside metabolism	1	1	180	0	12448	-0.94	0.0	4.25	2.16	Atpif1
84	GO:0030278 [6]: regulation of ossification	2	2	179	12	12436	-1.04	0.0	4.1	2.08	Enpp1 Mglap
85	GO:0007568 [3]: aging	2	2	179	12	12436	-1.04	0.0	4.1	2.08	Mif Morf4l2
86	GO:0000910 [5]: cytokinesis	5	5	176	105	12343	-1.05	0.0	3.87	1.97	Ccnb1-rs1 Ccnb2 Cdc2a Cks2 Sept2
87	GO:0030384 [9]: phosphoinositide metabolism	2	2	179	13	12435	-1.16	0.0	3.96	2.03	Pigf Pip5k1b
88	GO:0046850 [5]: regulation of bone remodeling	2	2	179	13	12435	-1.16	0.0	3.96	2.03	Enpp1 Mglap
89	GO:0006595 [7]: polyamine metabolism	2	2	179	13	12435	-1.16	0.0	3.96	2.03	Sat1 Sms
90	GO:0006576 [6]: biogenic amine metabolism	3	3	178	38	12410	-1.17	0.0	3.88	1.97	Moxd1 Sat1 Sms
91	GO:0030282 [6]: bone mineralization	2	2	179	14	12434	-1.27	0.0	3.84	1.95	Mglap Mmp13
92	GO:0000067 [6]: DNA replication and chromosome cycle	5	5	176	114	12334	-1.32	0.0	3.57	1.93	Mad2l1 Mcmdc1 Orc6l Prim2 Pttg1
93	GO:0006817 [8]: phosphate transport	3	3	178	42	12406	-1.4	0.0	3.63	1.93	Col11a1 Col8a1 Msr1
94	GO:0012502 [7]: induction of programmed cell death	4	4	177	77	12371	-1.41	0.0	3.54	1.93	Casp1 Perp Pycard Rnf7
95	GO:0006917 [8]: induction of apoptosis	4	4	177	77	12371	-1.41	0.0	3.54	1.93	Casp1 Perp Pycard Rnf7
96	GO:0006355 [7]: regulation of transcription, DNA-dependent	15	15	166	1513	10935	-1.57	0.0	0.04	0.01	Basp1 Bclaf1 Cdkn2b Dnmt3a Etv1 Fhl2 Gtf2b Gtf2e2 Mcmdc1 Nrarp Prdm1 Rps10 Tcf1 Uhrf1 Zfp207
97	GO:0000075 [7]: cell cycle checkpoint	2	2	179	17	12431	-1.59	0.0	3.51	1.93	Cdc2a Mad2l1
98	GO:0006221 [7]: pyrimidine nucleotide biosynthesis	2	2	179	17	12431	-1.59	0.0	3.51	1.93	Dtymk Nme4
99	GO:0007059 [7]: chromosome segregation	2	2	179	17	12431	-1.59	0.0	3.51	1.93	Mad2l1 Pttg1
100	GO:0009116 [6]: nucleoside metabolism	2	2	179	17	12431	-1.59	0.0	3.51	1.93	Atpif1 Dtymk
101	GO:0000280 [7]: nuclear division	5	5	176	125	12323	-1.61	0.0	3.24	1.85	Ccnb1-rs1 Ccnb2 Cdc2a Mad2l1 Pttg1
102	GO:0015888 [6]: thiamin transport	1	1	180	1	12447	-1.62	0.0	3.56	1.93	Slc19a2
103	GO:0030279 [7]: negative regulation of ossification	1	1	180	1	12447	-1.62	0.0	3.56	1.93	Enpp1
104	GO:0042396 [7]: phosphagen biosynthesis	1	1	180	1	12447	-1.62	0.0	3.56	1.93	Gatm
105	GO:0045143 [9]: homologous chromosome segregation	1	1	180	1	12447	-1.62	0.0	3.56	1.93	Pttg1
106	GO:0046072 [10]: dTDP metabolism	1	1	180	1	12447	-1.62	0.0	3.56	1.93	Dtymk
107	GO:0046208 [9]: spermine catabolism	1	1	180	1	12447	-1.62	0.0	3.56	1.93	Sat1
108	GO:0050829 [7]: defense response to Gram-negative bacteria	1	1	180	1	12447	-1.62	0.0	3.56	1.93	Defb6
109	GO:0051180 [5]: vitamin transport	1	1	180	1	12447	-1.62	0.0	3.56	1.93	Slc19a2
110	GO:0006233 [10]: dTDP biosynthesis	1	1	180	1	12447	-1.62	0.0	3.56	1.93	Dtymk
111	GO:0006600 [6]: creatine metabolism	1	1	180	1	12447	-1.62	0.0	3.56	1.93	Gatm
112	GO:0006601 [7]: creatine biosynthesis	1	1	180	1	12447	-1.62	0.0	3.56	1.93	Gatm
113	GO:0007133 [10]: meiotic anaphase I	1	1	180	1	12447	-1.62	0.0	3.56	1.93	Pttg1
114	GO:0007638 [3]: mechanosensory behavior	1	1	180	1	12447	-1.62	0.0	3.56	1.93	Etv1
115	GO:0009138 [8]: pyrimidine nucleoside diphosphate metabolism	1	1	180	1	12447	-1.62	0.0	3.56	1.93	Dtymk
116	GO:0009139 [8]: pyrimidine nucleoside diphosphate biosynthesis	1	1	180	1	12447	-1.62	0.0	3.56	1.93	Dtymk
117	GO:0009189 [8]: deoxyribonucleoside diphosphate biosynthesis	1	1	180	1	12447	-1.62	0.0	3.56	1.93	Dtymk
118	GO:0009196 [9]: pyrimidine deoxyribonucleoside diphosphate metabolism	1	1	180	1	12447	-1.62	0.0	3.56	1.93	Dtymk
119	GO:0009197 [9]: pyrimidine deoxyribonucleoside diphosphate biosynthesis	1	1	180	1	12447	-1.62	0.0	3.56	1.93	Dtymk
120	GO:0009611 [5]: response to wounding	9	9	172	323	12125	-1.62	0.0	3.0	1.75	Ccl12 Ccl17 Ccl7 Ccl8 Chi3l3 Cxcl1 Cxcl5 Mif Pycard
121	GO:0006220 [7]: pyrimidine nucleotide metabolism	2	2	179	18	12430	-1.69	0.0	3.42	1.85	Dtymk Nme4
122	GO:0006352 [8]: transcription initiation	2	2	179	19	12429	-1.76	0.0	3.33	1.85	Gtf2b Gtf2e2
123	GO:0045449 [6]: regulation of transcription	16	16	165	1539	10909	-1.81	0.0	0.06	0.02	Basp1 Bclaf1 Cdkn2b Dnmt3a Etv1 Fhl2 Gtf2b Gtf2e2 Mcmdc1 Nrarp Pdlim1 Prdm1 Rps10 Tcf1 Uhrf1 Zfp207
124	GO:0006351 [7]: transcription, DNA-dependent	16	16	165	1539	10909	-1.81	0.0	0.06	0.02	Basp1 Bclaf1 Cdkn2b Dnmt3a Etv1 Fhl2 Gtf2b Gtf2e2 Mcmdc1 Nrarp Polr2g Prdm1 Rps10 Tcf1 Uhrf1 Zfp207
125	GO:0000279 [6]: M phase	5	5	176	134	12314	-1.83	0.0	3.0	1.75	Ccnb1-rs1 Ccnb2 Cdc2a Mad2l1 Pttg1
126	GO:0019222 [4]: regulation of metabolism	18	18	163	1677	10771	-1.84	0.0	0.07	0.02	Atpif1 Basp1 Bclaf1 Cdkn2b Dnmt3a Eif3s6 Etv1 Fhl2 Gtf2b Gtf2e2 Mcmdc1 Nrarp Pdlim1 Prdm1 Rps10 Tcf1 Uhrf1 Zfp207
127	GO:0016485 [8]: protein processing	2	2	179	20	12428	-1.85	0.0	3.24	1.85	Casp1 Spcs1
128	GO:0006650 [8]: glycerophospholipid metabolism	2	2	179	20	12428	-1.85	0.0	3.24	1.85	Pigf Pip5k1b
129	GO:0006644 [7]: phospholipid metabolism	3	3	178	52	12396	-1.87	0.0	3.12	1.82	Pigf Pip5k1b Pla2g4a
130	GO:0006350 [6]: transcription	17	17	164	1594	10854	-1.88	0.0	0.07	0.02	Basp1 Bclaf1 Cdkn2b Dnmt3a Etv1 Fhl2 Gtf2b Gtf2e2 Mcmdc1 Nrarp Pdlim1 Polr2g Prdm1 Rps10 Tcf1 Uhrf1 Zfp207
131	GO:0030154 [3]: cell differentiation	1	1	180	329	12119	-1.96	0.0	0.01	0.0	F730004D16Rik
132	GO:0007264 [6]: small GTPase mediated signal transduction	6	6	175	190	12258	-1.97	0.0	2.76	1.64	1700093E07Rik Rab38 Rhoc Rhod Rit1 Sdcbp
133	GO:0016053 [6]: organic acid biosynthesis	3	3	178	55	12393	-1.99	0.0	2.99	1.75	Elovl4 Npl Ptgds2
134	GO:0046394 [7]: carboxylic acid biosynthesis	3	3	178	55	12393	-1.99	0.0	2.99	1.75	Elovl4 Npl Ptgds2
135	GO:0016310 [7]: phosphorylation	3	3	178	507	11941	-1.99	0.0	0.02	0.0	Cdc2a Rab38 Stk23
136	GO:0006919 [6]: caspase activation	2	2	179	22	12426	-2.0	0.0	3.08	1.79	Pycard Rnf7
137	GO:0019877 [7]: diaminopimelate biosynthesis	1	1	180	2	12446	-2.02	0.0	3.16	1.85	Npl
138	GO:0030071 [8]: regulation of mitotic metaphase/anaphase transition	1	1	180	2	12446	-2.02	0.0	3.16	1.85	Mad2l1
139	GO:0030193 [5]: regulation of blood coagulation	1	1	180	2	12446	-2.02	0.0	3.16	1.85	Anxa2
140	GO:0030195 [6]: negative regulation of blood coagulation	1	1	180	2	12446	-2.02	0.0	3.16	1.85	Anxa2
141	GO:0030330 [7]: DNA damage response, signal transduction by p53 class mediator	1	1	180	2	12446	-2.02	0.0	3.16	1.85	Mif
142	GO:0045132 [8]: meiotic chromosome segregation	1	1	180	2	12446	-2.02	0.0	3.16	1.85	Pttg1
143	GO:0046075 [10]: dTTP metabolism	1	1	180	2	12446	-2.02	0.0	3.16	1.85	Dtymk
144	GO:0046125 [8]: pyrimidine deoxyribonucleoside metabolism	1	1	180	2	12446	-2.02	0.0	3.16	1.85	Dtymk
145	GO:0046451 [6]: diaminopimelate metabolism	1	1	180	2	12446	-2.02	0.0	3.16	1.85	Npl
146	GO:0000070 [9]: mitotic sister chromatid segregation	1	1	180	2	12446	-2.02	0.0	3.16	1.85	Mad2l1
147	GO:0000090 [9]: mitotic anaphase	1	1	180	2	12446	-2.02	0.0	3.16	1.85	Mad2l1
148	GO:0000819 [8]: sister chromatid segregation	1	1	180	2	12446	-2.02	0.0	3.16	1.85	Mad2l1
149	GO:0006213 [7]: pyrimidine nucleoside metabolism	1	1	180	2	12446	-2.02	0.0	3.16	1.85	Dtymk
150	GO:0006235 [10]: dTTP biosynthesis	1	1	180	2	12446	-2.02	0.0	3.16	1.85	Dtymk
151	GO:0006269 [10]: DNA replication, synthesis of RNA primer	1	1	180	2	12446	-2.02	0.0	3.16	1.85	Prim2
152	GO:0006273 [9]: lagging strand elongation	1	1	180	2	12446	-2.02	0.0	3.16	1.85	Prim2
153	GO:0006283 [8]: transcription-coupled nucleotide-excision repair	1	1	180	2	12446	-2.02	0.0	3.16	1.85	Polr2g
154	GO:0006553 [8]: lysine metabolism	1	1	180	2	12446	-2.02	0.0	3.16	1.85	Npl
155	GO:0006940 [5]: regulation of smooth muscle contraction	1	1	180	2	12446	-2.02	0.0	3.16	1.85	Cald1
156	GO:0007095 [9]: mitotic G2 checkpoint	1	1	180	2	12446	-2.02	0.0	3.16	1.85	Cdc2a
157	GO:0009085 [9]: lysine biosynthesis	1	1	180	2	12446	-2.02	0.0	3.16	1.85	Npl
158	GO:0009089 [7]: lysine biosynthesis via diaminopimelate	1	1	180	2	12446	-2.02	0.0	3.16	1.85	Npl
159	GO:0009133 [7]: nucleoside diphosphate biosynthesis	1	1	180	2	12446	-2.02	0.0	3.16	1.85	Dtymk
160	GO:0009148 [8]: pyrimidine nucleoside triphosphate biosynthesis	1	1	180	2	12446	-2.02	0.0	3.16	1.85	Dtymk
161	GO:0009186 [8]: deoxyribonucleoside diphosphate metabolism	1	1	180	2	12446	-2.02	0.0	3.16	1.85	Dtymk
162	GO:0009202 [8]: deoxyribonucleoside triphosphate biosynthesis	1	1	180	2	12446	-2.02	0.0	3.16	1.85	Dtymk
163	GO:0009211 [9]: pyrimidine deoxyribonucleoside triphosphate metabolism	1	1	180	2	12446	-2.02	0.0	3.16	1.85	Dtymk
164	GO:0009212 [9]: pyrimidine deoxyribonucleoside triphosphate biosynthesis	1	1	180	2	12446	-2.02	0.0	3.16	1.85	Dtymk
165	GO:0009264 [7]: deoxyribonucleotide catabolism	1	1	180	2	12446	-2.02	0.0	3.16	1.85	Nt5c
166	GO:0050790 [3]: regulation of enzyme activity	4	4	177	98	12350	-2.05	0.0	2.83	1.7	Avpi1 Pycard Rnf7 Sfn
167	GO:0043280 [5]: positive regulation of caspase activity	2	2	179	23	12425	-2.06	0.0	3.01	1.75	Pycard Rnf7
168	GO:0043281 [4]: regulation of caspase activity	2	2	179	23	12425	-2.06	0.0	3.01	1.75	Pycard Rnf7
169	GO:0006305 [7]: DNA alkylation	2	2	179	23	12425	-2.06	0.0	3.01	1.75	Dnmt2 Dnmt3a
170	GO:0006306 [4]: DNA methylation	2	2	179	23	12425	-2.06	0.0	3.01	1.75	Dnmt2 Dnmt3a
171	GO:0019219 [5]: regulation of nucleobase, nucleoside, nucleotide and nucleic acid metabolism	17	17	164	1545	10903	-2.09	0.0	0.09	0.03	Atpif1 Basp1 Bclaf1 Cdkn2b Dnmt3a Etv1 Fhl2 Gtf2b Gtf2e2 Mcmdc1 Nrarp Pdlim1 Prdm1 Rps10 Tcf1 Uhrf1 Zfp207
172	GO:0009628 [5]: response to abiotic stimulus	9	9	172	363	12085	-2.1	0.0	2.44	1.43	Ccl12 Ccl17 Ccl7 Ccl8 Cklf Cklfsf2a Cxcl5 Moxd1 S100a8
173	GO:0051239 [4]: regulation of organismal physiological process	4	4	177	108	12340	-2.28	0.0	2.56	1.49	Enpp1 Gnai3 Hbegf Mglap
174	GO:0044270 [5]: nitrogen compound catabolism	1	1	180	3	12445	-2.29	0.0	2.88	1.74	Arg1
175	GO:0046489 [10]: phosphoinositide biosynthesis	1	1	180	3	12445	-2.29	0.0	2.88	1.74	Pigf
176	GO:0046851 [6]: negative regulation of bone remodeling	1	1	180	3	12445	-2.29	0.0	2.88	1.74	Enpp1
177	GO:0006271 [8]: DNA strand elongation	1	1	180	3	12445	-2.29	0.0	2.88	1.74	Prim2
178	GO:0006465 [6]: signal peptide processing	1	1	180	3	12445	-2.29	0.0	2.88	1.74	Spcs1
179	GO:0006506 [9]: GPI anchor biosynthesis	1	1	180	3	12445	-2.29	0.0	2.88	1.74	Pigf
180	GO:0006527 [6]: arginine catabolism	1	1	180	3	12445	-2.29	0.0	2.88	1.74	Arg1
181	GO:0006598 [8]: polyamine catabolism	1	1	180	3	12445	-2.29	0.0	2.88	1.74	Sat1
182	GO:0006599 [7]: phosphagen metabolism	1	1	180	3	12445	-2.29	0.0	2.88	1.74	Gatm
183	GO:0007091 [9]: mitotic metaphase/anaphase transition	1	1	180	3	12445	-2.29	0.0	2.88	1.74	Mad2l1
184	GO:0007094 [9]: mitotic spindle checkpoint	1	1	180	3	12445	-2.29	0.0	2.88	1.74	Mad2l1
185	GO:0008631 [10]: induction of apoptosis by oxidative stress	1	1	180	3	12445	-2.29	0.0	2.88	1.74	Rnf7
186	GO:0009120 [7]: deoxyribonucleoside metabolism	1	1	180	3	12445	-2.29	0.0	2.88	1.74	Dtymk
187	GO:0009219 [8]: pyrimidine deoxyribonucleotide metabolism	1	1	180	3	12445	-2.29	0.0	2.88	1.74	Dtymk
188	GO:0009221 [8]: pyrimidine deoxyribonucleotide biosynthesis	1	1	180	3	12445	-2.29	0.0	2.88	1.74	Dtymk
189	GO:0009395 [8]: phospholipid catabolism	1	1	180	3	12445	-2.29	0.0	2.88	1.74	Pla2g4a
190	GO:0006304 [6]: DNA modification	2	2	179	27	12421	-2.31	0.0	2.74	1.62	Dnmt2 Dnmt3a
191	GO:0006468 [8]: protein amino acid phosphorylation	3	3	178	461	11987	-2.39	0.0	0.04	0.0	Cdc2a Rab38 Stk23
192	GO:0006118 [6]: electron transport	1	1	180	291	12157	-2.39	0.0	0.01	0.0	Nqo1
193	GO:0043085 [4]: positive regulation of enzyme activity	3	3	178	68	12380	-2.42	0.0	2.5	1.48	Avpi1 Pycard Rnf7
194	GO:0006812 [6]: cation transport	2	2	179	375	12073	-2.43	0.0	0.03	0.0	Kcne3 Kcnk13
195	GO:0006793 [5]: phosphorus metabolism	5	5	176	606	11842	-2.46	0.0	0.06	0.02	Cdc2a Dusp6 Ptpre Rab38 Stk23
196	GO:0006796 [6]: phosphate metabolism	5	5	176	606	11842	-2.46	0.0	0.06	0.02	Cdc2a Dusp6 Ptpre Rab38 Stk23
197	GO:0051234 [4]: establishment of localization	23	23	158	1833	10615	-2.47	0.0	0.22	0.12	1700093E07Rik Ccl7 Ccnb1-rs1 Col11a1 Col8a1 Crabp1 Crabp2 Fxyd4 Gatm Kcne3 Kcnk13 Magoh Msr1 Nup107 Nup37 Rab38 Rbp1 Slc19a2 Slc7a7 Snx6 Tiam2 Uhrf1 Vps29
198	GO:0006810 [4]: transport	23	23	158	1830	10618	-2.47	0.0	0.22	0.12	1700093E07Rik Ccl7 Ccnb1-rs1 Col11a1 Col8a1 Crabp1 Crabp2 Fxyd4 Gatm Kcne3 Kcnk13 Magoh Msr1 Nup107 Nup37 Rab38 Rbp1 Slc19a2 Slc7a7 Snx6 Tiam2 Uhrf1 Vps29
199	GO:0050818 [4]: regulation of coagulation	1	1	180	4	12444	-2.5	0.0	2.66	1.59	Anxa2
200	GO:0050819 [5]: negative regulation of coagulation	1	1	180	4	12444	-2.5	0.0	2.66	1.59	Anxa2
201	GO:0000050 [5]: urea cycle	1	1	180	4	12444	-2.5	0.0	2.66	1.59	Arg1
202	GO:0001523 [7]: retinoid metabolism	1	1	180	4	12444	-2.5	0.0	2.66	1.59	Rbp1
203	GO:0007034 [6]: vacuolar transport	1	1	180	4	12444	-2.5	0.0	2.66	1.59	Vps29
204	GO:0009200 [8]: deoxyribonucleoside triphosphate metabolism	1	1	180	4	12444	-2.5	0.0	2.66	1.59	Dtymk
205	GO:0009263 [7]: deoxyribonucleotide biosynthesis	1	1	180	4	12444	-2.5	0.0	2.66	1.59	Dtymk
206	GO:0051242 [5]: positive regulation of cellular physiological process	5	5	176	173	12275	-2.53	0.0	2.18	1.28	Bclaf1 Casp1 Perp Pycard Rnf7
207	GO:0043207 [5]: response to external biotic stimulus	11	11	170	541	11907	-2.53	0.0	1.78	1.1	Ccl12 Ccl17 Ccl7 Ccl8 Chi3l3 Cxcl1 Cxcl5 Defb6 Klra2 Mif Pycard
208	GO:0006139 [5]: nucleobase, nucleoside, nucleotide and nucleic acid metabolism	36	36	145	2391	10057	-2.56	0.0	0.82	0.46	0610009D07Rik Atpif1 Basp1 Bclaf1 Cdkn2b Dnmt2 Dnmt3a Dtymk Enpp1 Etv1 Fhl2 Gtf2b Gtf2e2 Lsm5 Lsm8 Magoh Mcmdc1 Myef2 Nme4 Nrarp Nt5c Orc6l Pdlim1 Polr2g Prdm1 Prim2 Pttg1 Rbm3 Rbm4 Rod1 Rps10 Sfrs3 Snrpb2 Tcf1 Uhrf1 Zfp207
209	GO:0051179 [3]: localization	24	24	157	1849	10599	-2.57	0.0	0.28	0.16	1700093E07Rik Ccl7 Ccnb1-rs1 Col11a1 Col8a1 Crabp1 Crabp2 Fxyd4 Gatm Grip1 Kcne3 Kcnk13 Magoh Msr1 Nup107 Nup37 Rab38 Rbp1 Slc19a2 Slc7a7 Snx6 Tiam2 Uhrf1 Vps29
210	GO:0050789 [2]: regulation of biological process	34	34	147	2257	10191	-2.59	0.0	0.82	0.46	Anxa2 Atpif1 Avpi1 Basp1 Bclaf1 Cald1 Casp1 Cdkn2b Dnmt2 Dnmt3a Eif3s6 Enpp1 Etv1 Fhl2 Gnai3 Gtf2b Gtf2e2 Hbegf Mcmdc1 Mglap Mif Morf4l2 Nrarp Pdlim1 Perp Prdm1 Pycard Rnf7 Rps10 Sfn Tcf1 Uhrf1 Wisp1 Zfp207
211	GO:0006413 [8]: translational initiation	2	2	179	33	12415	-2.61	0.0	2.41	1.42	Eif2b2 Eif3s6
212	GO:0008015 [4]: circulation	2	2	179	33	12415	-2.61	0.0	2.41	1.42	Gnai3 Hbegf
213	GO:0006643 [6]: membrane lipid metabolism	3	3	178	77	12371	-2.65	0.0	2.23	1.31	Pigf Pip5k1b Pla2g4a
214	GO:0009948 [5]: anterior/posterior axis specification	1	1	180	5	12443	-2.66	0.0	2.49	1.48	Rnf2
215	GO:0045104 [8]: intermediate filament cytoskeleton organization and biogenesis	1	1	180	5	12443	-2.66	0.0	2.49	1.48	Krt1-16
216	GO:0046457 [9]: prostanoid biosynthesis	1	1	180	5	12443	-2.66	0.0	2.49	1.48	Ptgds2
217	GO:0046488 [10]: phosphatidylinositol metabolism	1	1	180	5	12443	-2.66	0.0	2.49	1.48	Pip5k1b
218	GO:0000051 [4]: urea cycle intermediate metabolism	1	1	180	5	12443	-2.66	0.0	2.49	1.48	Arg1
219	GO:0001516 [10]: prostaglandin biosynthesis	1	1	180	5	12443	-2.66	0.0	2.49	1.48	Ptgds2
220	GO:0006505 [10]: GPI anchor metabolism	1	1	180	5	12443	-2.66	0.0	2.49	1.48	Pigf
221	GO:0006518 [5]: peptide metabolism	1	1	180	5	12443	-2.66	0.0	2.49	1.48	Spcs1
222	GO:0006525 [5]: arginine metabolism	1	1	180	5	12443	-2.66	0.0	2.49	1.48	Arg1
223	GO:0007569 [4]: cell aging	1	1	180	5	12443	-2.66	0.0	2.49	1.48	Mif
224	GO:0050791 [3]: regulation of physiological process	29	29	152	2031	10417	-2.68	0.0	0.56	0.31	Anxa2 Atpif1 Basp1 Bclaf1 Cald1 Casp1 Cdkn2b Dnmt3a Eif3s6 Enpp1 Etv1 Fhl2 Gnai3 Gtf2b Gtf2e2 Hbegf Mcmdc1 Mglap Mif Nrarp Pdlim1 Perp Prdm1 Pycard Rnf7 Rps10 Tcf1 Uhrf1 Zfp207
225	GO:0019752 [6]: carboxylic acid metabolism	7	7	174	306	12142	-2.68	0.0	1.81	1.12	Arg1 Elovl4 Gatm Npl Prdm1 Ptgds2 Slc7a7
226	GO:0006082 [5]: organic acid metabolism	7	7	174	306	12142	-2.68	0.0	1.81	1.12	Arg1 Elovl4 Gatm Npl Prdm1 Ptgds2 Slc7a7
227	GO:0009613 [5]: response to pest, pathogen or parasite	10	10	171	506	11942	-2.7	0.0	1.58	0.94	Ccl12 Ccl17 Ccl7 Ccl8 Chi3l3 Cxcl1 Cxcl5 Klra2 Mif Pycard
228	GO:0030198 [4]: extracellular matrix organization and biogenesis	2	2	179	36	12412	-2.74	0.0	2.28	1.32	Anxa2 Col11a1
229	GO:0043062 [3]: extracellular structure organization and biogenesis	2	2	179	36	12412	-2.74	0.0	2.28	1.32	Anxa2 Col11a1
230	GO:0007275 [2]: development	24	24	157	1614	10834	-2.74	0.0	0.72	0.4	2010012C16Rik 9630042H07Rik Anxa2 Cald1 Col11a1 Cryba4 Dnmt2 Dnmt3a Enpp1 Etv1 F730004D16Rik Inhba Lamr1 Magoh Mglap Mif Mmp13 Morf4l2 Myl6 Nck1 Rnf2 Sprr2a Tuft1 Wisp1
231	GO:0008632 [7]: apoptotic program	2	2	179	37	12411	-2.77	0.0	2.23	1.31	Pycard Rnf7
232	GO:0006520 [6]: amino acid metabolism	4	4	177	136	12312	-2.79	0.0	1.95	1.18	Arg1 Npl Prdm1 Slc7a7
233	GO:0046466 [7]: membrane lipid catabolism	1	1	180	6	12442	-2.81	0.0	2.34	1.37	Pla2g4a
234	GO:0000079 [5]: regulation of cyclin dependent protein kinase activity	1	1	180	6	12442	-2.81	0.0	2.34	1.37	Sfn
235	GO:0006349 [4]: imprinting	1	1	180	6	12442	-2.81	0.0	2.34	1.37	Dnmt3a
236	GO:0006402 [7]: mRNA catabolism	1	1	180	6	12442	-2.81	0.0	2.34	1.37	Lsm5
237	GO:0009065 [8]: glutamine family amino acid catabolism	1	1	180	6	12442	-2.81	0.0	2.34	1.37	Arg1
238	GO:0009607 [4]: response to biotic stimulus	12	12	169	982	11466	-2.86	0.0	0.26	0.15	Ccl12 Ccl17 Ccl7 Ccl8 Chi3l3 Cxcl1 Cxcl5 Defb6 Il1f9 Klra2 Mif Pycard
239	GO:0040029 [3]: regulation of gene expression, epigenetic	2	2	179	40	12408	-2.88	0.0	2.11	1.27	Dnmt2 Dnmt3a
240	GO:0009142 [7]: nucleoside triphosphate biosynthesis	2	2	179	40	12408	-2.88	0.0	2.11	1.27	Dtymk Nme4
241	GO:0042981 [6]: regulation of apoptosis	5	5	176	202	12246	-2.88	0.0	1.73	1.08	Bclaf1 Casp1 Perp Pycard Rnf7
242	GO:0009117 [6]: nucleotide metabolism	4	4	177	144	12304	-2.9	0.0	1.81	1.12	Dtymk Enpp1 Nme4 Nt5c
243	GO:0043067 [5]: regulation of programmed cell death	5	5	176	205	12243	-2.91	0.0	1.69	1.05	Bclaf1 Casp1 Perp Pycard Rnf7
244	GO:0016043 [4]: cell organization and biogenesis	14	14	167	869	11579	-2.91	0.0	0.95	0.53	1110017C15Rik Krt1-16 Krt1-3 Krt2-6b Morf4l2 Myl6 Nck1 Rpl12 Rpl13 Rpl36a Rps7 Sprr2a Vps29 Wisp1
245	GO:0046036 [10]: CTP metabolism	1	1	180	7	12441	-2.92	0.0	2.22	1.31	Nme4
246	GO:0046039 [10]: GTP metabolism	1	1	180	7	12441	-2.92	0.0	2.22	1.31	Nme4
247	GO:0046051 [10]: UTP metabolism	1	1	180	7	12441	-2.92	0.0	2.22	1.31	Nme4
248	GO:0006183 [10]: GTP biosynthesis	1	1	180	7	12441	-2.92	0.0	2.22	1.31	Nme4
249	GO:0006228 [10]: UTP biosynthesis	1	1	180	7	12441	-2.92	0.0	2.22	1.31	Nme4
250	GO:0006241 [10]: CTP biosynthesis	1	1	180	7	12441	-2.92	0.0	2.22	1.31	Nme4
251	GO:0007173 [8]: epidermal growth factor receptor signaling pathway	1	1	180	7	12441	-2.92	0.0	2.22	1.31	Hbegf
252	GO:0009208 [9]: pyrimidine ribonucleoside triphosphate metabolism	1	1	180	7	12441	-2.92	0.0	2.22	1.31	Nme4
253	GO:0009209 [9]: pyrimidine ribonucleoside triphosphate biosynthesis	1	1	180	7	12441	-2.92	0.0	2.22	1.31	Nme4
254	GO:0009653 [3]: morphogenesis	16	16	165	1090	11358	-2.93	0.0	0.65	0.36	Anxa2 Cald1 Col11a1 Cryba4 Enpp1 Etv1 F730004D16Rik Lamr1 Mglap Mmp13 Morf4l2 Myl6 Nck1 Sprr2a Tuft1 Wisp1
255	GO:0044255 [5]: cellular lipid metabolism	7	7	174	340	12108	-2.93	0.0	1.47	0.87	Akr1c6 Elovl4 Pigf Pip5k1b Pla2g4a Ptgds2 Rbp1
256	GO:0006464 [7]: protein modification	16	16	165	1100	11348	-2.93	0.0	0.62	0.35	AJ430384 Casp1 Cdc2a Dusp6 Galnt7 Padi3 Padi4 Pigf Plod2 Ptpre Rab38 Rnf7 Spcs1 Stk23 Trim13 Uchl4
257	GO:0006950 [4]: response to stress	13	13	168	794	11654	-2.93	0.0	0.99	0.55	Casp1 Ccl12 Ccl17 Ccl7 Ccl8 Chi3l3 Cxcl1 Cxcl5 Klra2 Mif Polr2g Pttg1 Pycard
258	GO:0048513 [3]: organ development	12	12	169	944	11504	-2.94	0.0	0.32	0.18	Anxa2 Cald1 Col11a1 Cryba4 Enpp1 Etv1 F730004D16Rik Lamr1 Mglap Mmp13 Myl6 Tuft1
259	GO:0006260 [6]: DNA replication	3	3	178	91	12357	-2.94	0.0	1.88	1.15	Mcmdc1 Orc6l Prim2
260	GO:0009887 [4]: organogenesis	12	12	169	938	11510	-2.96	0.0	0.33	0.18	Anxa2 Cald1 Col11a1 Cryba4 Enpp1 Etv1 F730004D16Rik Lamr1 Mglap Mmp13 Myl6 Tuft1
261	GO:0001558 [4]: regulation of cell growth	2	2	179	43	12405	-2.98	0.0	2.0	1.21	Morf4l2 Wisp1
262	GO:0000902 [4]: cellular morphogenesis	4	4	177	152	12296	-2.99	0.0	1.68	1.04	Morf4l2 Nck1 Sprr2a Wisp1
263	GO:0043119 [4]: positive regulation of physiological process	6	6	175	283	12165	-3.01	0.0	1.45	0.86	Bclaf1 Casp1 Perp Pycard Rnf7 Tcf1
264	GO:0006915 [6]: apoptosis	7	7	174	355	12093	-3.02	0.0	1.34	0.78	Bclaf1 Casp1 Egln3 Lgals7 Perp Pycard Rnf7
265	GO:0006952 [5]: defense response	12	12	169	896	11552	-3.02	0.0	0.42	0.24	Ccl12 Ccl17 Ccl7 Ccl8 Chi3l3 Cxcl1 Cxcl5 Defb6 Il1f9 Klra2 Mif Pycard
266	GO:0009798 [4]: axis specification	1	1	180	8	12440	-3.02	0.0	2.1	1.27	Rnf2
267	GO:0045103 [7]: intermediate filament-based process	1	1	180	8	12440	-3.02	0.0	2.1	1.27	Krt1-16
268	GO:0046474 [9]: glycerophospholipid biosynthesis	1	1	180	8	12440	-3.02	0.0	2.1	1.27	Pigf
269	GO:0001666 [5]: response to hypoxia	1	1	180	8	12440	-3.02	0.0	2.1	1.27	Casp1
270	GO:0006692 [8]: prostanoid metabolism	1	1	180	8	12440	-3.02	0.0	2.1	1.27	Ptgds2
271	GO:0006693 [9]: prostaglandin metabolism	1	1	180	8	12440	-3.02	0.0	2.1	1.27	Ptgds2
272	GO:0006892 [6]: post-Golgi transport	1	1	180	8	12440	-3.02	0.0	2.1	1.27	Vps29
273	GO:0006898 [7]: receptor mediated endocytosis	1	1	180	8	12440	-3.02	0.0	2.1	1.27	Msr1
274	GO:0007346 [7]: regulation of mitotic cell cycle	1	1	180	8	12440	-3.02	0.0	2.1	1.27	Rprm
275	GO:0009067 [8]: aspartate family amino acid biosynthesis	1	1	180	8	12440	-3.02	0.0	2.1	1.27	Npl
276	GO:0009132 [7]: nucleoside diphosphate metabolism	1	1	180	8	12440	-3.02	0.0	2.1	1.27	Dtymk
277	GO:0009218 [8]: pyrimidine ribonucleotide metabolism	1	1	180	8	12440	-3.02	0.0	2.1	1.27	Nme4
278	GO:0009220 [8]: pyrimidine ribonucleotide biosynthesis	1	1	180	8	12440	-3.02	0.0	2.1	1.27	Nme4
279	GO:0045859 [4]: regulation of protein kinase activity	2	2	179	45	12403	-3.03	0.0	1.93	1.18	Avpi1 Sfn
280	GO:0009310 [6]: amine catabolism	2	2	179	45	12403	-3.03	0.0	1.93	1.18	Arg1 Sat1
281	GO:0007399 [5]: neurogenesis	2	2	179	305	12143	-3.04	0.0	0.06	0.02	Cryba4 Etv1
282	GO:0012501 [5]: programmed cell death	7	7	174	361	12087	-3.05	0.0	1.29	0.75	Bclaf1 Casp1 Egln3 Lgals7 Perp Pycard Rnf7
283	GO:0040007 [3]: growth	3	3	178	98	12350	-3.06	0.0	1.73	1.08	Inhba Morf4l2 Wisp1
284	GO:0006811 [5]: ion transport	6	6	175	559	11889	-3.06	0.0	0.19	0.1	Col11a1 Col8a1 Fxyd4 Kcne3 Kcnk13 Msr1
285	GO:0006955 [4]: immune response	11	11	170	701	11747	-3.07	0.0	0.81	0.46	Ccl12 Ccl17 Ccl7 Ccl8 Chi3l3 Cxcl1 Cxcl5 Il1f9 Klra2 Mif Pycard
286	GO:0009141 [7]: nucleoside triphosphate metabolism	2	2	179	47	12401	-3.1	0.0	1.86	1.13	Dtymk Nme4
287	GO:0006996 [5]: organelle organization and biogenesis	11	11	170	736	11712	-3.1	0.0	0.68	0.38	1110017C15Rik Krt1-16 Krt1-3 Krt2-6b Myl6 Nck1 Rpl12 Rpl13 Rpl36a Rps7 Vps29
288	GO:0030316 [6]: osteoclast differentiation	1	1	180	9	12439	-3.11	0.0	2.01	1.21	F730004D16Rik
289	GO:0043026 [7]: regulation of caspase activation	1	1	180	9	12439	-3.11	0.0	2.01	1.21	Pycard
290	GO:0000086 [7]: G2/M transition of mitotic cell cycle	1	1	180	9	12439	-3.11	0.0	2.01	1.21	Sfn
291	GO:0001502 [7]: cartilage condensation	1	1	180	9	12439	-3.11	0.0	2.01	1.21	Col11a1
292	GO:0006401 [6]: RNA catabolism	1	1	180	9	12439	-3.11	0.0	2.01	1.21	Lsm5
293	GO:0006939 [4]: smooth muscle contraction	1	1	180	9	12439	-3.11	0.0	2.01	1.21	Cald1
294	GO:0007033 [6]: vacuole organization and biogenesis	1	1	180	9	12439	-3.11	0.0	2.01	1.21	Vps29
295	GO:0008637 [8]: apoptotic mitochondrial changes	1	1	180	9	12439	-3.11	0.0	2.01	1.21	Rnf7
296	GO:0008610 [6]: lipid biosynthesis	4	4	177	163	12285	-3.11	0.0	1.52	0.91	Akr1c6 Elovl4 Pigf Ptgds2
297	GO:0030001 [7]: metal ion transport	2	2	179	296	12152	-3.11	0.0	0.07	0.02	Kcne3 Kcnk13
298	GO:0005975 [5]: carbohydrate metabolism	2	2	179	295	12153	-3.11	0.0	0.07	0.02	Col11a1 Ggta1
299	GO:0007242 [5]: intracellular signaling cascade	10	10	171	661	11787	-3.14	0.0	0.7	0.39	1700093E07Rik Avpi1 Grip1 Nsmce1 Rab38 Rhoc Rhod Rit1 Sdcbp Tiam2
300	GO:0007155 [4]: cell adhesion	8	8	173	474	11974	-3.16	0.0	0.95	0.53	Cd33 Col11a1 Col8a1 Cspg2 Dsc2 Klra2 Lims1 Wisp1
301	GO:0006633 [7]: fatty acid biosynthesis	2	2	179	50	12398	-3.17	0.0	1.77	1.1	Elovl4 Ptgds2
302	GO:0046907 [5]: intracellular transport	5	5	176	469	11979	-3.19	0.0	0.21	0.11	Ccnb1-rs1 Magoh Rab38 Snx6 Vps29
303	GO:0010003 [8]: gastrulation (sensu Mammalia)	1	1	180	10	12438	-3.2	0.0	1.92	1.18	Rnf2
304	GO:0030032 [7]: lamellipodium biogenesis	1	1	180	10	12438	-3.2	0.0	1.92	1.18	Nck1
305	GO:0030500 [7]: regulation of bone mineralization	1	1	180	10	12438	-3.2	0.0	1.92	1.18	Mglap
306	GO:0042402 [7]: biogenic amine catabolism	1	1	180	10	12438	-3.2	0.0	1.92	1.18	Sat1
307	GO:0044242 [6]: cellular lipid catabolism	1	1	180	10	12438	-3.2	0.0	1.92	1.18	Pla2g4a
308	GO:0048276 [7]: gastrulation (sensu Vertebrata)	1	1	180	10	12438	-3.2	0.0	1.92	1.18	Rnf2
309	GO:0001702 [6]: gastrulation (sensu Deuterostomia)	1	1	180	10	12438	-3.2	0.0	1.92	1.18	Rnf2
310	GO:0006367 [9]: transcription initiation from Pol II promoter	1	1	180	10	12438	-3.2	0.0	1.92	1.18	Gtf2e2
311	GO:0007127 [9]: meiosis I	1	1	180	10	12438	-3.2	0.0	1.92	1.18	Pttg1
312	GO:0009066 [7]: aspartate family amino acid metabolism	1	1	180	10	12438	-3.2	0.0	1.92	1.18	Npl
313	GO:0016049 [4]: cell growth	2	2	179	52	12396	-3.21	0.0	1.71	1.05	Morf4l2 Wisp1
314	GO:0015698 [7]: inorganic anion transport	3	3	178	109	12339	-3.21	0.0	1.53	0.91	Col11a1 Col8a1 Msr1
315	GO:0008104 [4]: protein localization	8	8	173	501	11947	-3.22	0.0	0.81	0.46	1700093E07Rik Ccnb1-rs1 Grip1 Nup107 Nup37 Rab38 Snx6 Vps29
316	GO:0006259 [5]: DNA metabolism	7	7	174	414	12034	-3.23	0.0	0.92	0.51	Dnmt2 Dnmt3a Mcmdc1 Orc6l Polr2g Prim2 Pttg1
317	GO:0050794 [3]: regulation of cellular process	8	8	173	566	11882	-3.24	0.0	0.54	0.31	Bclaf1 Casp1 Mif Morf4l2 Perp Pycard Rnf7 Wisp1
318	GO:0006886 [6]: intracellular protein transport	3	3	178	341	12107	-3.25	0.0	0.13	0.06	Ccnb1-rs1 Rab38 Snx6
319	GO:0006629 [5]: lipid metabolism	7	7	174	427	12021	-3.27	0.0	0.84	0.46	Akr1c6 Elovl4 Pigf Pip5k1b Pla2g4a Ptgds2 Rbp1
320	GO:0018955 [7]: phenanthrene metabolism	1	1	180	11	12437	-3.27	0.0	1.84	1.13	Moxd1
321	GO:0018958 [6]: phenol metabolism	1	1	180	11	12437	-3.27	0.0	1.84	1.13	Moxd1
322	GO:0042219 [6]: amino acid derivative catabolism	1	1	180	11	12437	-3.27	0.0	1.84	1.13	Sat1
323	GO:0006376 [9]: mRNA splice site selection	1	1	180	11	12437	-3.27	0.0	1.84	1.13	Sfrs3
324	GO:0006493 [9]: O-linked glycosylation	1	1	180	11	12437	-3.27	0.0	1.84	1.13	Galnt7
325	GO:0006584 [7]: catecholamine metabolism	1	1	180	11	12437	-3.27	0.0	1.84	1.13	Moxd1
326	GO:0008361 [5]: regulation of cell size	2	2	179	55	12393	-3.28	0.0	1.63	0.99	Morf4l2 Wisp1
327	GO:0045184 [5]: establishment of protein localization	7	7	174	483	11965	-3.31	0.0	0.58	0.34	1700093E07Rik Ccnb1-rs1 Nup107 Nup37 Rab38 Snx6 Vps29
328	GO:0015031 [5]: protein transport	7	7	174	479	11969	-3.31	0.0	0.6	0.34	1700093E07Rik Ccnb1-rs1 Nup107 Nup37 Rab38 Snx6 Vps29
329	GO:0006968 [4]: cellular defense response	1	1	180	203	12245	-3.32	0.0	0.05	0.02	Ccl17
330	GO:0042178 [6]: xenobiotic catabolism	1	1	180	12	12436	-3.33	0.0	1.77	1.1	Moxd1
331	GO:0042537 [6]: benzene and derivative metabolism	1	1	180	12	12436	-3.33	0.0	1.77	1.1	Moxd1
332	GO:0006029 [7]: proteoglycan metabolism	1	1	180	12	12436	-3.33	0.0	1.77	1.1	Col11a1
333	GO:0006446 [8]: regulation of translational initiation	1	1	180	12	12436	-3.33	0.0	1.77	1.1	Eif3s6
334	GO:0007292 [6]: female gamete generation	1	1	180	12	12436	-3.33	0.0	1.77	1.1	Magoh
335	GO:0043118 [4]: negative regulation of physiological process	5	5	176	274	12174	-3.36	0.0	0.99	0.55	Anxa2 Atpif1 Bclaf1 Enpp1 Rnf7
336	GO:0009888 [5]: histogenesis	2	2	179	59	12389	-3.37	0.0	1.52	0.91	Col11a1 Mmp13
337	GO:0051244 [4]: regulation of cellular physiological process	6	6	175	412	12036	-3.39	0.0	0.59	0.34	Bclaf1 Casp1 Mif Perp Pycard Rnf7
338	GO:0030574 [9]: collagen catabolism	1	1	180	13	12435	-3.4	0.0	1.7	1.05	Mmp13
339	GO:0006605 [7]: protein targeting	1	1	180	194	12254	-3.41	0.0	0.06	0.02	Ccnb1-rs1
340	GO:0007276 [5]: gametogenesis	3	3	178	128	12320	-3.42	0.0	1.24	0.72	9630042H07Rik Dnmt3a Magoh
341	GO:0044262 [6]: cellular carbohydrate metabolism	1	1	180	192	12256	-3.42	0.0	0.06	0.02	Col11a1
342	GO:0006512 [8]: ubiquitin cycle	4	4	177	353	12095	-3.43	0.0	0.28	0.16	AJ430384 Rnf7 Trim13 Uchl4
343	GO:0006820 [6]: anion transport	3	3	178	131	12317	-3.44	0.0	1.2	0.7	Col11a1 Col8a1 Msr1
344	GO:0007517 [5]: muscle development	3	3	178	133	12315	-3.46	0.0	1.17	0.68	Cald1 Etv1 Myl6
345	GO:0007010 [6]: cytoskeleton organization and biogenesis	5	5	176	350	12098	-3.47	0.0	0.55	0.31	Krt1-16 Krt1-3 Krt2-6b Myl6 Nck1
346	GO:0016192 [5]: vesicle-mediated transport	2	2	179	245	12203	-3.48	0.0	0.14	0.06	Msr1 Vps29
347	GO:0006366 [8]: transcription from Pol II promoter	4	4	177	224	12224	-3.49	0.0	0.88	0.48	Fhl2 Gtf2e2 Polr2g Tcf1
348	GO:0040008 [4]: regulation of growth	2	2	179	67	12381	-3.5	0.0	1.35	0.78	Morf4l2 Wisp1
349	GO:0042770 [6]: DNA damage response, signal transduction	1	1	180	16	12432	-3.55	0.0	1.52	0.91	Mif
350	GO:0006289 [7]: nucleotide-excision repair	1	1	180	16	12432	-3.55	0.0	1.52	0.91	Polr2g
351	GO:0008629 [9]: induction of apoptosis by intracellular signals	1	1	180	16	12432	-3.55	0.0	1.52	0.91	Rnf7
352	GO:0006974 [5]: response to DNA damage stimulus	3	3	178	146	12302	-3.55	0.0	1.02	0.57	Mif Polr2g Pttg1
353	GO:0009719 [4]: response to endogenous stimulus	3	3	178	151	12297	-3.58	0.0	0.97	0.54	Mif Polr2g Pttg1
354	GO:0043037 [7]: translation	3	3	178	151	12297	-3.58	0.0	0.97	0.54	Eif2b2 Eif3s6 Prdm1
355	GO:0042398 [6]: amino acid derivative biosynthesis	1	1	180	17	12431	-3.59	0.0	1.47	0.87	Gatm
356	GO:0051028 [7]: mRNA transport	1	1	180	17	12431	-3.59	0.0	1.47	0.87	Magoh
357	GO:0000245 [8]: spliceosome assembly	1	1	180	17	12431	-3.59	0.0	1.47	0.87	Sfrs3
358	GO:0006406 [8]: mRNA-nucleus export	1	1	180	17	12431	-3.59	0.0	1.47	0.87	Magoh
359	GO:0019953 [4]: sexual reproduction	3	3	178	153	12295	-3.59	0.0	0.95	0.53	9630042H07Rik Dnmt3a Magoh
360	GO:0000003 [3]: reproduction	3	3	178	153	12295	-3.59	0.0	0.95	0.53	9630042H07Rik Dnmt3a Magoh
361	GO:0009790 [3]: embryonic development	1	1	180	173	12275	-3.6	0.0	0.08	0.02	Rnf2
362	GO:0015672 [7]: monovalent inorganic cation transport	2	2	179	222	12226	-3.62	0.0	0.18	0.09	Kcne3 Kcnk13
363	GO:0030224 [5]: monocyte differentiation	1	1	180	18	12430	-3.63	0.0	1.43	0.85	F730004D16Rik
364	GO:0006720 [6]: isoprenoid metabolism	1	1	180	18	12430	-3.63	0.0	1.43	0.85	Rbp1
365	GO:0006937 [4]: regulation of muscle contraction	1	1	180	18	12430	-3.63	0.0	1.43	0.85	Cald1
366	GO:0007423 [7]: sensory organ development	1	1	180	18	12430	-3.63	0.0	1.43	0.85	Cryba4
367	GO:0009166 [6]: nucleotide catabolism	1	1	180	18	12430	-3.63	0.0	1.43	0.85	Nt5c
368	GO:0006066 [5]: alcohol metabolism	1	1	180	166	12282	-3.66	0.0	0.09	0.03	Moxd1
369	GO:0046456 [8]: icosanoid biosynthesis	1	1	180	19	12429	-3.66	0.0	1.38	0.81	Ptgds2
370	GO:0007185 [7]: transmembrane receptor protein tyrosine phosphatase signaling pathway	1	1	180	19	12429	-3.66	0.0	1.38	0.81	Ptpre
371	GO:0051241 [5]: negative regulation of organismal physiological process	1	1	180	20	12428	-3.7	0.0	1.34	0.78	Enpp1
372	GO:0009064 [7]: glutamine family amino acid metabolism	1	1	180	20	12428	-3.7	0.0	1.34	0.78	Arg1
373	GO:0007267 [4]: cell-cell signaling	2	2	179	208	12240	-3.7	0.0	0.21	0.12	Gjb5 Grip1
374	GO:0000187 [6]: activation of MAPK	1	1	180	21	12427	-3.74	0.0	1.3	0.76	Avpi1
375	GO:0006497 [8]: protein lipidation	1	1	180	21	12427	-3.74	0.0	1.3	0.76	Pigf
376	GO:0006807 [4]: nitrogen compound metabolism	1	1	180	21	12427	-3.74	0.0	1.3	0.76	Arg1
377	GO:0007265 [7]: Ras protein signal transduction	1	1	180	21	12427	-3.74	0.0	1.3	0.76	Sdcbp
378	GO:0019226 [5]: transmission of nerve impulse	1	1	180	156	12292	-3.75	0.0	0.11	0.04	Grip1
379	GO:0006959 [5]: humoral immune response	1	1	180	155	12293	-3.75	0.0	0.11	0.04	Klra2
380	GO:0006511 [10]: ubiquitin-dependent protein catabolism	2	2	179	93	12355	-3.76	0.0	0.93	0.51	Psma5 Uchl4
381	GO:0006461 [7]: protein complex assembly	2	2	179	94	12354	-3.76	0.0	0.91	0.51	Sfrs3 Slc7a7
382	GO:0042158 [7]: lipoprotein biosynthesis	1	1	180	22	12426	-3.76	0.0	1.26	0.73	Pigf
383	GO:0007369 [5]: gastrulation	1	1	180	22	12426	-3.76	0.0	1.26	0.73	Rnf2
384	GO:0008360 [5]: regulation of cell shape	1	1	180	22	12426	-3.76	0.0	1.26	0.73	Sprr2a
385	GO:0019941 [9]: modification-dependent protein catabolism	2	2	179	95	12353	-3.78	0.0	0.9	0.5	Psma5 Uchl4
386	GO:0006470 [8]: protein amino acid dephosphorylation	2	2	179	96	12352	-3.78	0.0	0.89	0.49	Dusp6 Ptpre
387	GO:0019439 [6]: aromatic compound catabolism	1	1	180	23	12425	-3.78	0.0	1.23	0.72	Moxd1
388	GO:0006405 [7]: RNA-nucleus export	1	1	180	23	12425	-3.78	0.0	1.23	0.72	Magoh
389	GO:0006690 [7]: icosanoid metabolism	1	1	180	23	12425	-3.78	0.0	1.23	0.72	Ptgds2
390	GO:0007050 [7]: cell cycle arrest	1	1	180	23	12425	-3.78	0.0	1.23	0.72	Rprm
391	GO:0016311 [7]: dephosphorylation	2	2	179	98	12350	-3.79	0.0	0.86	0.47	Dusp6 Ptpre
392	GO:0006457 [7]: protein folding	2	2	179	186	12262	-3.79	0.0	0.28	0.16	Npm3 Ppic
393	GO:0006357 [8]: regulation of transcription from Pol II promoter	2	2	179	181	12267	-3.81	0.0	0.3	0.16	Fhl2 Tcf1
394	GO:0009165 [6]: nucleotide biosynthesis	2	2	179	102	12346	-3.81	0.0	0.82	0.46	Dtymk Nme4
395	GO:0050657 [6]: nucleic acid transport	1	1	180	24	12424	-3.82	0.0	1.19	0.7	Magoh
396	GO:0050658 [6]: RNA transport	1	1	180	24	12424	-3.82	0.0	1.19	0.7	Magoh
397	GO:0051236 [5]: establishment of RNA localization	1	1	180	24	12424	-3.82	0.0	1.19	0.7	Magoh
398	GO:0000082 [7]: G1/S transition of mitotic cell cycle	1	1	180	24	12424	-3.82	0.0	1.19	0.7	Sfn
399	GO:0007167 [6]: enzyme linked receptor protein signaling pathway	2	2	179	176	12272	-3.83	0.0	0.32	0.18	Hbegf Ptpre
400	GO:0006403 [4]: RNA localization	1	1	180	25	12423	-3.84	0.0	1.16	0.68	Magoh
401	GO:0006805 [5]: xenobiotic metabolism	1	1	180	25	12423	-3.84	0.0	1.16	0.68	Moxd1
402	GO:0009410 [7]: response to xenobiotic stimulus	1	1	180	25	12423	-3.84	0.0	1.16	0.68	Moxd1
403	GO:0006928 [4]: cell motility	2	2	179	165	12283	-3.85	0.0	0.36	0.21	Etv1 Nck1
404	GO:0007268 [6]: synaptic transmission	1	1	180	141	12307	-3.86	0.0	0.14	0.06	Grip1
405	GO:0048193 [6]: Golgi vesicle transport	1	1	180	26	12422	-3.86	0.0	1.13	0.65	Vps29
406	GO:0016567 [9]: protein ubiquitination	2	2	179	119	12329	-3.88	0.0	0.65	0.36	Rnf7 Trim13
407	GO:0045934 [6]: negative regulation of nucleobase, nucleoside, nucleotide and nucleic acid metabolism	2	2	179	120	12328	-3.88	0.0	0.65	0.36	Atpif1 Bclaf1
408	GO:0006813 [8]: potassium ion transport	2	2	179	122	12326	-3.88	0.0	0.63	0.35	Kcne3 Kcnk13
409	GO:0050793 [3]: regulation of development	2	2	179	156	12292	-3.88	0.0	0.41	0.23	Morf4l2 Wisp1
410	GO:0006631 [6]: fatty acid metabolism	2	2	179	123	12325	-3.89	0.0	0.62	0.35	Elovl4 Ptgds2
411	GO:0006281 [6]: DNA repair	2	2	179	126	12322	-3.89	0.0	0.6	0.34	Polr2g Pttg1
412	GO:0009892 [5]: negative regulation of metabolism	2	2	179	140	12308	-3.89	0.0	0.5	0.28	Atpif1 Bclaf1
413	GO:0016477 [5]: cell migration	2	2	179	138	12310	-3.9	0.0	0.51	0.28	Etv1 Nck1
414	GO:0051243 [5]: negative regulation of cellular physiological process	1	1	180	135	12313	-3.9	0.0	0.15	0.07	Rnf7
415	GO:0015931 [5]: nucleobase, nucleoside, nucleotide and nucleic acid transport	1	1	180	28	12420	-3.91	0.0	1.07	0.6	Magoh
416	GO:0030031 [6]: cell projection biogenesis	1	1	180	28	12420	-3.91	0.0	1.07	0.6	Nck1
417	GO:0006958 [7]: complement activation, classical pathway	1	1	180	28	12420	-3.91	0.0	1.07	0.6	Klra2
418	GO:0007422 [6]: peripheral nervous system development	1	1	180	28	12420	-3.91	0.0	1.07	0.6	Cryba4
419	GO:0007389 [3]: pattern specification	1	1	180	133	12315	-3.92	0.0	0.15	0.08	Rnf2
420	GO:0030030 [5]: cell projection organization and biogenesis	1	1	180	29	12419	-3.92	0.0	1.04	0.59	Nck1
421	GO:0042157 [7]: lipoprotein metabolism	1	1	180	29	12419	-3.92	0.0	1.04	0.59	Pigf
422	GO:0051168 [7]: nuclear export	1	1	180	29	12419	-3.92	0.0	1.04	0.59	Magoh
423	GO:0009893 [5]: positive regulation of metabolism	1	1	180	130	12318	-3.94	0.0	0.16	0.08	Tcf1
424	GO:0006261 [7]: DNA-dependent DNA replication	1	1	180	30	12418	-3.95	0.0	1.02	0.57	Prim2
425	GO:0008654 [8]: phospholipid biosynthesis	1	1	180	30	12418	-3.95	0.0	1.02	0.57	Pigf
426	GO:0042127 [5]: regulation of cell proliferation	1	1	180	128	12320	-3.96	0.0	0.17	0.08	Mif
427	GO:0006897 [6]: endocytosis	1	1	180	128	12320	-3.96	0.0	0.17	0.08	Msr1
428	GO:0045860 [5]: positive regulation of protein kinase activity	1	1	180	31	12417	-3.96	0.0	0.99	0.55	Avpi1
429	GO:0008652 [7]: amino acid biosynthesis	1	1	180	32	12416	-3.98	0.0	0.97	0.54	Npl
430	GO:0007015 [9]: actin filament organization	1	1	180	33	12415	-3.99	0.0	0.95	0.53	Nck1
431	GO:0007243 [6]: protein kinase cascade	1	1	180	122	12326	-4.0	0.0	0.18	0.09	Avpi1
432	GO:0016481 [7]: negative regulation of transcription	1	1	180	116	12332	-4.03	0.0	0.2	0.11	Bclaf1
433	GO:0009063 [7]: amino acid catabolism	1	1	180	38	12410	-4.06	0.0	0.84	0.46	Arg1
434	GO:0009145 [8]: purine nucleoside triphosphate biosynthesis	1	1	180	38	12410	-4.06	0.0	0.84	0.46	Nme4
435	GO:0009201 [8]: ribonucleoside triphosphate biosynthesis	1	1	180	38	12410	-4.06	0.0	0.84	0.46	Nme4
436	GO:0009206 [9]: purine ribonucleoside triphosphate biosynthesis	1	1	180	38	12410	-4.06	0.0	0.84	0.46	Nme4
437	GO:0009952 [4]: anterior/posterior pattern formation	1	1	180	39	12409	-4.08	0.0	0.82	0.46	Rnf2
438	GO:0006865 [6]: amino acid transport	1	1	180	39	12409	-4.08	0.0	0.82	0.46	Slc7a7
439	GO:0043038 [7]: amino acid activation	1	1	180	40	12408	-4.08	0.0	0.8	0.46	Prdm1
440	GO:0043039 [8]: tRNA aminoacylation	1	1	180	40	12408	-4.08	0.0	0.8	0.46	Prdm1
441	GO:0046467 [7]: membrane lipid biosynthesis	1	1	180	40	12408	-4.08	0.0	0.8	0.46	Pigf
442	GO:0006418 [8]: tRNA aminoacylation for protein translation	1	1	180	40	12408	-4.08	0.0	0.8	0.46	Prdm1
443	GO:0006445 [7]: regulation of translation	1	1	180	40	12408	-4.08	0.0	0.8	0.46	Eif3s6
444	GO:0030097 [5]: hemopoiesis	1	1	180	108	12340	-4.08	0.0	0.23	0.13	F730004D16Rik
445	GO:0015837 [5]: amine transport	1	1	180	41	12407	-4.09	0.0	0.79	0.44	Slc7a7
446	GO:0008202 [6]: steroid metabolism	1	1	180	104	12344	-4.1	0.0	0.25	0.14	Akr1c6
447	GO:0030099 [4]: myeloid blood cell differentiation	1	1	180	42	12406	-4.1	0.0	0.77	0.43	F730004D16Rik
448	GO:0009199 [8]: ribonucleoside triphosphate metabolism	1	1	180	42	12406	-4.1	0.0	0.77	0.43	Nme4
449	GO:0009205 [9]: purine ribonucleoside triphosphate metabolism	1	1	180	42	12406	-4.1	0.0	0.77	0.43	Nme4
450	GO:0050817 [3]: coagulation	1	1	180	43	12405	-4.11	0.0	0.75	0.43	Anxa2
451	GO:0006400 [7]: tRNA modification	1	1	180	43	12405	-4.11	0.0	0.75	0.43	Prdm1
452	GO:0006956 [6]: complement activation	1	1	180	43	12405	-4.11	0.0	0.75	0.43	Klra2
453	GO:0007596 [4]: blood coagulation	1	1	180	43	12405	-4.11	0.0	0.75	0.43	Anxa2
454	GO:0045045 [5]: secretory pathway	1	1	180	100	12348	-4.11	0.0	0.26	0.15	Vps29
455	GO:0009144 [8]: purine nucleoside triphosphate metabolism	1	1	180	44	12404	-4.12	0.0	0.74	0.41	Nme4
456	GO:0048232 [6]: male gamete generation	1	1	180	99	12349	-4.12	0.0	0.27	0.15	Dnmt3a
457	GO:0007283 [7]: spermatogenesis	1	1	180	99	12349	-4.12	0.0	0.27	0.15	Dnmt3a
458	GO:0016337 [5]: cell-cell adhesion	1	1	180	98	12350	-4.12	0.0	0.27	0.15	Dsc2
459	GO:0007126 [8]: meiosis	1	1	180	46	12402	-4.13	0.0	0.71	0.39	Pttg1
460	GO:0007411 [6]: axon guidance	1	1	180	45	12403	-4.13	0.0	0.72	0.4	Etv1
461	GO:0007599 [5]: hemostasis	1	1	180	45	12403	-4.13	0.0	0.72	0.4	Anxa2
462	GO:0045935 [6]: positive regulation of nucleobase, nucleoside, nucleotide and nucleic acid metabolism	1	1	180	95	12353	-4.13	0.0	0.29	0.16	Tcf1
463	GO:0045941 [7]: positive regulation of transcription	1	1	180	94	12354	-4.14	0.0	0.29	0.16	Tcf1
464	GO:0007169 [7]: transmembrane receptor protein tyrosine kinase signaling pathway	1	1	180	94	12354	-4.14	0.0	0.29	0.16	Hbegf
465	GO:0009152 [8]: purine ribonucleotide biosynthesis	1	1	180	47	12401	-4.14	0.0	0.69	0.38	Nme4
466	GO:0030029 [7]: actin filament-based process	1	1	180	93	12355	-4.14	0.0	0.3	0.16	Nck1
467	GO:0009309 [6]: amine biosynthesis	1	1	180	48	12400	-4.15	0.0	0.68	0.38	Npl
468	GO:0050878 [4]: regulation of body fluids	1	1	180	49	12399	-4.15	0.0	0.66	0.36	Anxa2
469	GO:0007610 [2]: behavior	1	1	180	91	12357	-4.15	0.0	0.31	0.17	Etv1
470	GO:0006916 [8]: anti-apoptosis	1	1	180	50	12398	-4.15	0.0	0.65	0.36	Rnf7
471	GO:0009792 [4]: embryonic development (sensu Metazoa)	1	1	180	88	12360	-4.16	0.0	0.32	0.18	Rnf2
472	GO:0001568 [4]: blood vessel development	1	1	180	88	12360	-4.16	0.0	0.32	0.18	Anxa2
473	GO:0009260 [7]: ribonucleotide biosynthesis	1	1	180	51	12397	-4.16	0.0	0.64	0.35	Nme4
474	GO:0009451 [6]: RNA modification	1	1	180	51	12397	-4.16	0.0	0.64	0.35	Prdm1
475	GO:0009889 [5]: regulation of biosynthesis	1	1	180	87	12361	-4.16	0.0	0.33	0.18	Eif3s6
476	GO:0030036 [8]: actin cytoskeleton organization and biogenesis	1	1	180	87	12361	-4.16	0.0	0.33	0.18	Nck1
477	GO:0015849 [5]: organic acid transport	1	1	180	53	12395	-4.16	0.0	0.61	0.35	Slc7a7
478	GO:0016064 [6]: humoral defense mechanism (sensu Vertebrata)	1	1	180	53	12395	-4.16	0.0	0.61	0.35	Klra2
479	GO:0046942 [6]: carboxylic acid transport	1	1	180	53	12395	-4.16	0.0	0.61	0.35	Slc7a7
480	GO:0006164 [7]: purine nucleotide biosynthesis	1	1	180	53	12395	-4.16	0.0	0.61	0.35	Nme4
481	GO:0006694 [7]: steroid biosynthesis	1	1	180	53	12395	-4.16	0.0	0.61	0.35	Akr1c6
482	GO:0016055 [6]: Wnt receptor signaling pathway	1	1	180	86	12362	-4.17	0.0	0.33	0.18	Wisp1
483	GO:0007160 [5]: cell-matrix adhesion	1	1	180	54	12394	-4.18	0.0	0.6	0.34	Lims1
484	GO:0009150 [8]: purine ribonucleotide metabolism	1	1	180	54	12394	-4.18	0.0	0.6	0.34	Nme4
485	GO:0006936 [3]: muscle contraction	1	1	180	55	12393	-4.18	0.0	0.59	0.34	Cald1
486	GO:0045944 [9]: positive regulation of transcription from Pol II promoter	1	1	180	58	12390	-4.18	0.0	0.55	0.31	Tcf1
487	GO:0006417 [6]: regulation of protein biosynthesis	1	1	180	81	12367	-4.18	0.0	0.36	0.21	Eif3s6
488	GO:0048514 [5]: blood vessel morphogenesis	1	1	180	78	12370	-4.19	0.0	0.38	0.22	Anxa2
489	GO:0006725 [5]: aromatic compound metabolism	1	1	180	77	12371	-4.19	0.0	0.39	0.22	Moxd1
490	GO:0007409 [6]: axonogenesis	1	1	180	77	12371	-4.19	0.0	0.39	0.22	Etv1
491	GO:0006913 [6]: nucleocytoplasmic transport	1	1	180	79	12369	-4.19	0.0	0.38	0.21	Magoh
492	GO:0045893 [8]: positive regulation of transcription, DNA-dependent	1	1	180	73	12375	-4.19	0.0	0.42	0.24	Tcf1
493	GO:0009259 [7]: ribonucleotide metabolism	1	1	180	59	12389	-4.19	0.0	0.54	0.31	Nme4
494	GO:0042742 [6]: defense response to bacteria	1	1	180	64	12384	-4.19	0.0	0.49	0.27	Defb6
495	GO:0006163 [7]: purine nucleotide metabolism	1	1	180	63	12385	-4.19	0.0	0.5	0.28	Nme4
496	GO:0007507 [5]: heart development	1	1	180	63	12385	-4.19	0.0	0.5	0.28	Lamr1
497	GO:0009100 [7]: glycoprotein metabolism	1	1	180	75	12373	-4.19	0.0	0.4	0.23	Galnt7
498	GO:0009617 [6]: response to bacteria	1	1	180	71	12377	-4.19	0.0	0.43	0.25	Defb6
499	GO:0050879 [4]: organismal movement	1	1	180	71	12377	-4.19	0.0	0.43	0.25	Rdh10
500	GO:0050881 [5]: musculoskeletal movement	1	1	180	70	12378	-4.2	0.0	0.44	0.26	Rdh10
501	GO:0050885 [6]: regulation of balance	1	1	180	70	12378	-4.2	0.0	0.44	0.26	Rdh10
502	GO:0050953 [6]: sensory perception of light	1	1	180	70	12378	-4.2	0.0	0.44	0.26	Rdh10
503	GO:0050957 [6]: equilibrioception	1	1	180	70	12378	-4.2	0.0	0.44	0.26	Rdh10
504	GO:0000165 [7]: MAPKKK cascade	1	1	180	70	12378	-4.2	0.0	0.44	0.26	Avpi1
505	GO:0006399 [6]: tRNA metabolism	1	1	180	70	12378	-4.2	0.0	0.44	0.26	Prdm1
506	GO:0007601 [7]: visual perception	1	1	180	70	12378	-4.2	0.0	0.44	0.26	Rdh10
507	GO:0009101 [7]: glycoprotein biosynthesis	1	1	180	70	12378	-4.2	0.0	0.44	0.26	Galnt7
508	GO:0001525 [6]: angiogenesis	1	1	180	69	12379	-4.2	0.0	0.45	0.26	Anxa2
509	GO:0007156 [6]: homophilic cell adhesion	1	1	180	69	12379	-4.2	0.0	0.45	0.26	Dsc2
510	GO:0016042 [5]: lipid catabolism	1	1	180	68	12380	-4.2	0.0	0.46	0.26	Pla2g4a
511	GO:0043069 [6]: negative regulation of programmed cell death	1	1	180	67	12381	-4.2	0.0	0.47	0.26	Rnf7
512	GO:0051169 [6]: nuclear transport	1	1	180	67	12381	-4.2	0.0	0.47	0.26	Magoh
513	GO:0043066 [7]: negative regulation of apoptosis	1	1	180	66	12382	-4.2	0.0	0.48	0.26	Rnf7
514	GO:0006486 [8]: protein amino acid glycosylation	1	1	180	65	12383	-4.2	0.0	0.49	0.27	Galnt7
