# Supplementary material for: A genomic analysis of mouse models of breast cancer reveals molecular features of mouse models and relationships to human breast cancer
Source: Breast Cancer Res. 2014 Jun 5;16(3):R59. doi: 10.1186/bcr3672 (PMC4078930; doi:10.1186/bcr3672)
Supplement: Additional file 3 — Fold change values organized by mouse tumor model type comparing the mouse model to normal mammary gland. [file bcr3672-S3.zip › Additional_File_3/DMBA_vs_NMLmammary/AdditionalFile64_DMBA_vs_NMLmammary/UpregulatedGenesgather_kegg_121023.txt]

#	Annotation	Total Genes With Ann	Your Genes (With Ann)	Your Genes (No Ann)	Genome (With Ann)	Genome (No Ann)	ln(Bayes factor)	neg ln(p value)	FE: neg ln(p value)	FE: neg ln(FDR)	Genes
1	path:mmu00330: Arginine and proline metabolism	4	4	37	33	2445	2.29	6.52	5.91	2.49	Arg1 Gatm Sat1 Sms
2	path:mmu00220: Urea cycle and metabolism of amino groups	3	3	38	17	2461	1.93	6.13	5.58	2.49	Arg1 Gatm Sms
3	path:mmu00740: Riboflavin metabolism	2	2	39	10	2468	0.51	4.61	4.17	1.49	Enpp1 Nt5c
4	path:mmu00240: Pyrimidine metabolism	4	4	37	62	2416	0.34	4.41	3.86	1.46	Dtymk Nme4 Polr2g Prim2
5	path:mmu04060: Cytokine-cytokine receptor interaction	8	8	33	232	2246	0.04	0.0	3.32	1.15	Ccl12 Ccl17 Ccl7 Ccl8 Cxcl1 Cxcl5 Il13ra1 Inhba
6	path:mmu05040: Huntington's disease	2	2	39	25	2453	-0.93	0.0	2.66	0.85	Calm4 Casp1
7	path:mmu00230: Purine metabolism	4	4	37	104	2374	-1.02	0.0	2.34	0.85	Enpp1 Nme4 Polr2g Prim2
8	path:mmu00590: Prostaglandin and leukotriene metabolism	2	2	39	31	2447	-1.24	0.0	2.31	0.85	Pla2g4a Ptgds2
9	path:mmu00780: Biotin metabolism	1	1	40	6	2472	-1.45	0.0	2.22	0.85	Spcs1
10	path:mmu00350: Tyrosine metabolism	2	2	39	38	2440	-1.52	0.0	1.99	0.85	Hrmt1l3 Mif
11	path:mmu00730: Thiamine metabolism	1	1	40	7	2471	-1.57	0.0	2.09	0.85	Nt5c
12	path:mmu00310: Lysine degradation	2	2	39	42	2436	-1.65	0.0	1.83	0.85	Plod2 Spcs1
13	path:mmu00750: Vitamin B6 metabolism	1	1	40	9	2469	-1.76	0.0	1.89	0.85	Nt5c
14	path:mmu00760: Nicotinate and nicotinamide metabolism	2	2	39	49	2429	-1.84	0.0	1.61	0.84	Enpp1 Nt5c
15	path:mmu00271: Methionine metabolism	1	1	40	10	2468	-1.84	0.0	1.8	0.85	Dnmt3a
16	path:mmu00440: Aminophosphonate metabolism	1	1	40	10	2468	-1.84	0.0	1.8	0.85	Hrmt1l3
17	path:mmu00626: Nitrobenzene degradation	1	1	40	10	2468	-1.84	0.0	1.8	0.85	Hrmt1l3
18	path:mmu05060: Prion disease	1	1	40	10	2468	-1.84	0.0	1.8	0.85	Lamr1
19	path:mmu00601: Blood group glycolipid biosynthesis-lactoseries	1	1	40	12	2466	-1.98	0.0	1.65	0.84	Ggta1
20	path:mmu05050: Dentatorubropallidoluysian atrophy (DRPLA)	1	1	40	13	2465	-2.03	0.0	1.58	0.84	Casp1
21	path:mmu04510: Focal adhesion	2	2	39	212	2266	-2.04	0.0	0.13	0.11	Col11a1 Myl6
22	path:mmu04530: Tight junction	3	3	38	120	2358	-2.04	0.0	1.13	0.7	Cldn1 Gnai3 Myl6
23	path:mmu00100: Biosynthesis of steroids	1	1	40	15	2463	-2.13	0.0	1.46	0.84	Nqo1
24	path:mmu00770: Pantothenate and CoA biosynthesis	1	1	40	15	2463	-2.13	0.0	1.46	0.84	Enpp1
25	path:mmu04010: MAPK signaling pathway	3	3	38	228	2250	-2.18	0.0	0.3	0.25	Casp1 Dusp6 Pla2g4a
26	path:mmu00410: beta-Alanine metabolism	1	1	40	16	2462	-2.18	0.0	1.41	0.84	Sms
27	path:mmu00602: Blood group glycolipid biosynthesis-neolactoseries	1	1	40	16	2462	-2.18	0.0	1.41	0.84	Ggta1
28	path:mmu05030: Amyotrophic lateral sclerosis (ALS)	1	1	40	16	2462	-2.18	0.0	1.41	0.84	Ssr4
29	path:mmu00450: Selenoamino acid metabolism	1	1	40	17	2461	-2.22	0.0	1.36	0.83	Hrmt1l3
30	path:mmu00380: Tryptophan metabolism	2	2	39	73	2405	-2.23	0.0	1.06	0.7	Hrmt1l3 Uhrf1
31	path:mmu04070: Phosphatidylinositol signaling system	2	2	39	74	2404	-2.24	0.0	1.04	0.7	Calm4 Pip5k1b
32	path:mmu04020: Calcium signaling pathway	3	3	38	178	2300	-2.27	0.0	0.55	0.44	Calm4 Ccnb2 Cdc2a
33	path:mmu04512: ECM-receptor interaction	2	2	39	82	2396	-2.32	0.0	0.92	0.69	Col11a1 Sdc1
34	path:mmu04540: Gap junction	2	2	39	82	2396	-2.32	0.0	0.92	0.69	Cdc2a Gnai3
35	path:mmu04910: Insulin signaling pathway	1	1	40	132	2346	-2.32	0.0	0.11	0.11	Calm4
36	path:mmu00360: Phenylalanine metabolism	1	1	40	20	2458	-2.33	0.0	1.23	0.74	Mif
37	path:mmu00340: Histidine metabolism	1	1	40	25	2453	-2.46	0.0	1.05	0.7	Hrmt1l3
38	path:mmu00530: Aminosugars metabolism	1	1	40	26	2452	-2.48	0.0	1.02	0.7	Nt5c
39	path:mmu00500: Starch and sucrose metabolism	1	1	40	29	2449	-2.54	0.0	0.94	0.69	Enpp1
40	path:mmu00150: Androgen and estrogen metabolism	1	1	40	31	2447	-2.57	0.0	0.89	0.69	Hrmt1l3
41	path:mmu00260: Glycine, serine and threonine metabolism	1	1	40	33	2445	-2.6	0.0	0.84	0.67	Gatm
42	path:mmu00051: Fructose and mannose metabolism	1	1	40	37	2441	-2.64	0.0	0.76	0.62	Nt5c
43	path:mmu00564: Glycerophospholipid metabolism	1	1	40	52	2426	-2.73	0.0	0.54	0.44	Pla2g4a
44	path:mmu00562: Inositol phosphate metabolism	1	1	40	56	2422	-2.74	0.0	0.49	0.42	Pip5k1b
