# Supplementary material for: A genomic analysis of mouse models of breast cancer reveals molecular features of mouse models and relationships to human breast cancer
Source: Breast Cancer Res. 2014 Jun 5;16(3):R59. doi: 10.1186/bcr3672 (PMC4078930; doi:10.1186/bcr3672)
Supplement: Additional file 3 — Fold change values organized by mouse tumor model type comparing the mouse model to normal mammary gland. [file bcr3672-S3.zip › Additional_File_3/DMBA_vs_NMLmammary/AdditionalFile64_DMBA_vs_NMLmammary/UpregulatedGenesgather_transfac_121023.txt]

#	Annotation	Total Genes With Ann	Your Genes (With Ann)	Your Genes (No Ann)	Genome (With Ann)	Genome (No Ann)	ln(Bayes factor)	neg ln(p value)	FE: neg ln(p value)	FE: neg ln(FDR)	Genes
1	V$XFD2_01: Xenopus fork head domain factor 2	29	29	206	3796	12140	6.79	10.68	0.0	0.0	1110017C15Rik 1700001L23Rik 4930403J22Rik Akr1c6 Atpif1 Cxcl1 Cxcl5 Enpp1 Galnt7 Gtf2b Inhba Klra2 Lgals3 Mmp13 Msr1 Myef2 Orc6l Pdlim2 Prdm1 Rab38 Sdcbp Snrpb2 Sprr2a Sprrl1 Sprrl2 Sprrl5 Tex15 Thrap6 Tiam2
2	V$CREB_01: cAMP-responsive element binding protein	39	39	196	1434	14502	3.86	7.79	8.67	3.25	2610528M18Rik AJ430384 Avpi1 BC025546 Casp1 Cdkn2b Cryba4 Dtymk Gzmc Gzmf Gzmg Lamr1 Leprotl1 Lsm8 Magoh March7 Mcmdc1 Ms4a11 Ms4a6d Myl6 Nsmce1 Olfml3 Pdk3 Pigf Prim2 Psma5 Rbm3 Rhod Riok2 Rnf7 Rpl13 Rpl13a Rpl15 Rps17 Sfrs3 Sms Thrap6 Tyrobp Wisp1
3	V$NRF2_01: nuclear respiratory factor 2	60	60	175	2636	13300	3.34	7.22	8.0	3.25	1110017C15Rik 1200008O12Rik 2610528M18Rik 4930470D19Rik Arg1 BC025546 Bclaf1 Bet1l Ccnb2 Cks2 Commd5 Dtymk Eif2b2 Enpp1 Ga17 Gatm Gnai3 Hrmt1l3 Lamr1 Leprotl1 Lsm5 Lsm8 Mad2l1 Ms4a11 Ms4a6d Nsmce1 Nup107 Nup35 Nup37 Padi3 Pcoln3 Pdk3 Pdlim1 Pigf Polr2g Ppp1r14b Prim2 Psma5 Ptpre Pttg1 Rbm3 Rod1 Rpl15 Rpl31 Rpl35 Rpl36a Rpl39 Rpl41 Rps10 Rps17 Rps27l Rps7 Sat1 Slc16a6 Sms Snrpb2 Spcs1 Thrap6 Tuft1…
4	V$CREBP1_Q2: CRE-binding protein 1	29	29	206	992	14944	2.91	6.74	7.78	3.25	1200008O12Rik 2610528M18Rik AJ430384 Avpi1 Cdkn2b Dtymk Gzmc Gzmf Gzmg Leprotl1 Mcmdc1 Myl6 Nsmce1 Pdk3 Pigf Psma5 Rbm3 Riok2 Rnf7 Rpl13 Rpl13a Rpl15 Rps17 Scin Sfrs3 Sms Thrap6 Tyrobp Wisp1
5	V$CREBP1_01: cAMP-responsive element binding protein 1	12	12	223	250	15686	2.53	6.27	7.67	3.25	2610528M18Rik Dtymk Gpr87 Nsmce1 Pdk3 Psma5 Riok2 Rpl13a Rpl15 Sfrs3 Tex15 Tuft1
6	V$CETS1P54_01: c-Ets-1(p54)	175	175	60	10341	5595	2.27	5.99	6.78	2.63	1110017C15Rik 1200008O12Rik 1700001L23Rik 2310061G07Rik 2600017H08Rik 2610528M18Rik 2810013E07Rik 4930470D19Rik 4933428I03Rik 5430413I02Rik Arg1 Atpif1 BC025546 Bclaf1 Bet1l Calm4 Ccl12 Ccl17 Ccl7 Ccl8 Ccnb2 Cd33 Cdc2a Chi3l3 Cklf Clec4d Commd5 Cotl1 Crabp2 Cryba4 Ctss Cxcl1 Cxcl5 Dbccr1 Ddx39 Defb6 Dnmt2 Dnmt3a Dtymk Eif2b2 Elovl4 Emb Enpp1 Etv1 F730004D16Rik Fhl2 Ga17 Gatm Ggta1 Gnai3 Gpr87 Gsd…
7	V$CREB_Q4: cAMP-response element binding protein	33	33	202	1275	14661	1.87	5.63	6.65	2.63	1200008O12Rik 2610528M18Rik AJ430384 Avpi1 BC025546 Cdkn2b Dtymk Gzmc Gzmf Gzmg Leprotl1 Lsm5 March7 Mcmdc1 Myl6 Nsmce1 Pdk3 Pigf Psma5 Rbm3 Rhod Riok2 Rnf7 Rpl13 Rpl13a Rpl15 Rps17 Sfrs3 Slc19a2 Sms Thrap6 Tyrobp Wisp1
8	V$HFH8_01: HNF-3/Fkh Homolog-8	20	20	215	2403	13533	1.43	5.07	0.0	0.0	1700001L23Rik 4930403J22Rik Akr1c6 Atpif1 Cxcl1 Cxcl5 Enpp1 Galnt7 Gtf2b Mmp13 Myef2 Pof1b Polr2g Prim2 Rab38 Sdcbp Slc7a7 Sprrl1 Tex15 Tiam2
9	V$ELK1_02: Elk-1	198	198	37	12232	3704	1.16	4.79	5.74	1.88	1110017C15Rik 1200008O12Rik 1700001L23Rik 2310061G07Rik 2600017H08Rik 2610528M18Rik 2810013E07Rik 4930470D19Rik 5430413I02Rik AJ430384 Arg1 Atpif1 Avpi1 BC025076 BC025546 Bclaf1 Bet1l Calm4 Casp1 Ccl12 Ccl17 Ccl7 Ccl8 Ccnb2 Cd33 Cdc2a Cdkn2b Cklf Cks2 Clec4d Commd5 Cotl1 Crabp1 Crabp2 Cryba4 Ctss Cxcl1 Dbccr1 Ddx39 Dnmt2 Dnmt3a Dtymk Dusp6 Eif2b2 Eif3s6 Elovl4 Enpp1 Etv1 F730004D16Rik Fhl2 Ga17 G…
10	V$SP3_Q3	175	175	60	10538	5398	1.12	4.73	5.56	1.83	1110017C15Rik 1200008O12Rik 2600017H08Rik 2610528M18Rik 2810013E07Rik 4930403J22Rik 4930470D19Rik 4933428I03Rik AJ430384 Arg1 Avpi1 Bclaf1 Bet1l Calm4 Casp1 Ccl12 Ccl7 Cd33 Cdc2a Cdkn2b Cklf Cks2 Clec4d Clec4n Col11a1 Commd5 Cotl1 Crabp1 Crabp2 Cryba4 Cspg2 Cxcl1 Cxcl5 Ddx39 Dnmt2 Dnmt3a Dtymk Dusp6 Egln3 Eif2b2 Eif3s6 Emb Etv1 Fhl2 Fxyd4 Ga17 Galnt7 Gatm Ggta1 Gjb5 Gnai3 Gsdm1 Gtf2b Gtf2e2 Gzmc …
11	V$CETS168_Q6	164	164	71	9849	6087	0.63	4.15	4.99	1.68	1110017C15Rik 1200008O12Rik 1700001L23Rik 2310061G07Rik 2610528M18Rik 4930470D19Rik 4933428I03Rik 5430413I02Rik AJ430384 Arg1 Atpif1 Avpi1 BC025546 Bclaf1 Bet1l Calm4 Casp1 Ccl12 Ccl17 Ccl8 Ccnb2 Cd33 Cklf Clec4d Commd5 Crabp2 Cryba4 Ctss Cxcl1 Cxcl5 Dbccr1 Ddx39 Defb6 Dsc2 Dtymk Eif2b2 Elovl4 Enpp1 F730004D16Rik Fhl2 Ga17 Gatm Ggta1 Gjb5 Gnai3 Gpr87 Gsdm1 Gtf2b Gtf2e2 Gzmc Gzme Gzmf Gzmg Hrmt1l3…
12	V$ELF1_Q6	130	130	105	7509	8427	0.6	4.15	4.89	1.68	1110017C15Rik 1700001L23Rik 2600017H08Rik 2610528M18Rik 4930470D19Rik 4933428I03Rik 5430413I02Rik AJ430384 Arg1 Avpi1 BC025546 Bclaf1 Bet1l Cald1 Casp1 Ccl12 Ccl7 Ccl8 Ccnb2 Cd33 Cdkn2b Chi3l3 Cks2 Clec4d Clec4n Commd5 Cotl1 Ctss Dbccr1 Defb6 Dnmt2 Dnmt3a Dsc2 Egln3 Eif2b2 Elovl4 Emb Etv1 F730004D16Rik Fhl2 Galnt7 Grip1 Gtf2b Gtf2e2 Gzme Hrmt1l3 Il13ra1 Il1f9 Klra2 Krt1-3 Krt2-6b Leprot Lgals7 Lo…
13	V$XFD1_01: Xenopus fork head domain factor 1	54	54	181	2625	13311	0.56	4.09	5.04	1.68	1110017C15Rik 2310061G07Rik 2810013E07Rik 4930403J22Rik AJ430384 Arg1 Bclaf1 Bet1l Casp1 Cdc2a Cklf Clec4n Col11a1 Commd5 Cspg2 Ddx39 Dnmt2 Dsc2 Elovl4 Enpp1 Gtf2b Klk7 Klra2 Leprotl1 Mpeg1 Ms4a11 Ms4a6d Myef2 Nme4 Pcoln3 Pigf Pip5k1b Plod2 Pof1b Polr2g Psma5 Pycard Rbp1 Rhoc Riok2 Rpl13 Rpl39 Rps27l Scin Sdcbp Snrpb2 Snx6 Sprrl3 Tcf1 Tex15 Thrap6 Trem2 Tusc3 Zfp207
14	V$CREB_Q2: cAMP-response element-binding protein	33	33	202	1425	14511	0.31	3.79	4.96	1.68	2310061G07Rik 2610528M18Rik AJ430384 Bclaf1 Bet1l Cdkn2b Dtymk Gtf2e2 Gzmc Gzmf Gzmg March7 Mcmdc1 Myl6 Nsmce1 Orc6l Pdk3 Pigf Psma5 Riok2 Rnf7 Rpl13 Rpl13a Rpl15 Rps17 Scin Sfrs3 Slc19a2 Sms Thrap6 Tyrobp Wisp1 Zfp207
15	V$CDPCR3HD_01: cut-like homeodomain protein	58	58	177	5085	10851	0.26	3.73	0.01	0.0	1200008O12Rik 1700001L23Rik 2310061G07Rik BC025076 Cald1 Cdc2a Cdkn2b Chi3l3 Clec4d Clec4n Ctss Enpp1 Etv1 F730004D16Rik Fhl2 Gsdm1 Gzme Gzmg Klra2 Lamr1 Leprot Leprotl1 Lgals3 Lsm5 Ltb4dh March7 Mcmdc1 Moxd1 Ms4a6c Msr1 Nck1 Npl Nqo1 Nrarp Nt5c Olfml3 Padi3 Pcoln3 Pdlim1 Pdlim2 Ppic Rbm3 Reg1 Rhoc Riok2 Rod1 Rpl31 Rpl39 Sat1 Sdc1 Serpinb2 Sfn Sfrs3 Sprrl1 Sprrl2 Stfa3 Thrap6 Wisp1
16	V$EVI1_04: ectopic viral integration site 1 encoded factor	190	190	45	11796	4140	0.25	3.67	4.69	1.63	2600017H08Rik 2610528M18Rik 2810013E07Rik 4930403J22Rik 4933428I03Rik 5430413I02Rik AJ430384 Akr1c6 Arg1 Atpif1 BC025076 BC025546 Bet1l Cald1 Casp1 Ccl12 Ccl7 Ccl8 Ccnb2 Cd33 Cdc2a Chi3l3 Cklf Cks2 Clec4d Clec4n Col11a1 Cotl1 Crabp1 Cryba4 Cspg2 Ctss Cxcl1 Cxcl5 Dbccr1 Ddx39 Defb6 Dnmt2 Dsc2 Dtymk Dusp6 Egln3 Eif2b2 Eif3s6 Elovl4 Emb Enpp1 Etv1 F730004D16Rik Fxyd4 Ga17 Galnt7 Gatm Ggta1 Gnai3 Gpr…
17	V$CEBPDELTA_Q6	190	190	45	11799	4137	0.24	3.67	4.67	1.63	1200008O12Rik 1700001L23Rik 2600017H08Rik 2610528M18Rik 2810013E07Rik 4930403J22Rik 4933428I03Rik 5430413I02Rik Akr1c6 Arg1 BC025076 BC025546 Bclaf1 Bet1l Cald1 Casp1 Ccl12 Ccl17 Ccl7 Ccl8 Ccnb2 Cd33 Cdc2a Cdkn2b Chi3l3 Cklf Cks2 Clec4d Clec4n Col11a1 Commd5 Cotl1 Crabp1 Cspg2 Ctss Cxcl1 Cxcl5 Dbccr1 Ddx39 Dnmt2 Dnmt3a Dsc2 Dtymk Dusp6 Egln3 Eif2b2 Eif3s6 Elovl4 Emb Etv1 F730004D16Rik Fhl2 Fxyd4 …
18	V$CACCCBINDINGFACTOR_Q6	30	30	205	1270	14666	0.19	3.61	4.85	1.68	Arg1 Bet1l Cald1 Ccl12 Eif3s6 Emb Gatm Gjb5 Leprot March7 Moxd1 Nck1 Nme4 Nup107 Rbm4 Rhod Rnf2 Rpl12 S100a16 S100a6 Scrg1 Sept2 Sfrs3 Slc16a6 Spcs1 Stfa3 Tcf1 Timp1 Tmem40 Uhrf1
19	V$HP1SITEFACTOR_Q6	73	73	162	3869	12067	0.15	3.55	4.48	1.53	2810013E07Rik 4930403J22Rik Akr1c6 Arg1 Casp1 Ccl7 Ccl8 Ccnb2 Cd33 Chi3l3 Col11a1 Cotl1 Dbccr1 Dsc2 Eif2b2 Elovl4 Emb Etv1 Fhl2 Gtf2e2 Gzmc Gzme Gzmf Gzmg Hebp2 Il13ra1 Klk10 Klra2 Krt2-6b Leprotl1 Lgals7 Lsm8 Mad2l1 Mmp13 Mpeg1 Ms4a6c Msr1 Myef2 Nck1 Nqo1 Nup107 Nup35 Nup37 Pip5k1b Pla2g4a Polr2g Prdm1 Ptpre Pycard Rbp1 Rcn1 Reg1 Rpl13 Rpl15 Rpl36a Rps10 Rps13 S100a16 S100a8 Sat1 Sdcbp Sfn Sfrs3…
20	V$PADS_C: Retroviral Poly A downstream element	77	77	158	4126	11810	0.13	3.55	4.45	1.53	1200008O12Rik 2610528M18Rik 4930470D19Rik 5430413I02Rik AJ430384 Arg1 BC025546 Calm4 Ccnb2 Cdkn2b Cks2 Clec4d Ctss Defb6 Dnmt2 Dnmt3a Dtymk Egln3 Elovl4 Enpp1 F730004D16Rik Fxyd4 Gatm Gzme Ier3 Kcne3 Kcnk13 Klk7 Klra2 Krt1-16 Krt1-3 Leprotl1 Lgals3 Lxn Mad2l1 Magoh March7 Mmp13 Moxd1 Ms4a6c Msr1 Nsmce1 Nup107 Orc6l Padi4 Pigf Ppfia4 Ppic Prdm1 Prim2 Prss18 Rab38 Rbm3 Rhoc Rit1 Rnf2 Rnf7 Rod1 Rpl1…
21	V$MEIS1BHOXA9_02: Meis-1b:HOXA9 heterodimeric binding	8	8	227	185	15751	-0.21	0.0	4.92	1.68	2610528M18Rik Enpp1 Gtf2e2 Il1f9 Ms4a11 Ms4a6d Sprr1a Tex15
22	V$XFD3_01: Xenopus fork head domain factor 3	17	17	218	1919	14017	-0.26	0.0	0.01	0.0	4930403J22Rik BC025546 Ctss Gzme Inhba Msr1 Nup35 Olfml3 Pip5k1b Plod2 Pof1b Prdm1 Prim2 Rpl41 Sdcbp Sprrl2 Tusc3
23	V$MEF3_B: MEF-3	1	1	234	484	15452	-0.26	0.0	0.0	0.0	Gtf2b
24	V$PAX9_B: zebrafish Pax-9 binding sites	67	67	168	3593	12343	-0.39	0.0	3.9	1.23	4930403J22Rik AJ430384 Bclaf1 Calm4 Ccl12 Ccl17 Ccl7 Cks2 Crabp2 Ctss Dnmt3a Egln3 Elovl4 Emb Etv1 Fhl2 Ga17 Ggta1 Gjb5 Grip1 Inhba Kcnk13 Klk7 Lamr1 Leprot Lsm8 Lxn Magoh Mlp Moxd1 Mpeg1 Myl6 Nqo1 Nup37 Orc6l Padi4 Pcoln3 Polr2g Ppfia4 Ppic Psma5 Rbp1 Rdh10 Rhod Rnf7 Rpl13 Rpl13a Rpl15 Rpl31 Rps10 Rps13 S100a16 S100a6 S100a8 S100a9 Scin Sdc1 Sept2 Sfn Sfrs3 Snx6 Sprrl1 Stfa3 Tmem40 Trim13 Tyrobp…
25	V$GABP_B: GA binding protein	30	30	205	1344	14592	-0.46	0.0	4.13	1.32	1110017C15Rik 1200008O12Rik 2610528M18Rik 4930470D19Rik Bclaf1 Ccnb2 Commd5 Dtymk Eif2b2 Ga17 Gnai3 Hrmt1l3 Kcnk13 Krt1-3 Leprotl1 Lsm5 Nup107 Padi3 Pcoln3 Pdk3 Pigf Polr2g Rbm3 Rpl15 Rps10 Sat1 Slc16a6 Snrpb2 Spcs1 Uhrf1
26	V$AP4_01: activator protein 4	11	11	224	1391	14545	-0.54	0.0	0.01	0.0	Ccl12 Chi3l3 Commd5 Leprotl1 Lsm5 Lxn Mcmdc1 Rprm S100a16 Slc7a7 Tcf1
27	V$HFH1_01: HNF-3/Fkh Homolog 1	20	20	215	2111	13825	-0.54	0.0	0.01	0.0	1700001L23Rik 4930403J22Rik 4930470D19Rik AJ430384 Akr1c6 Cxcl1 Enpp1 Gtf2b Klra2 Lxn Mmp13 Npm3 Pigf Polr2g Pttg1 Sdcbp Sprrl1 Tex15 Thrap6 Tiam2
28	V$MRF2_01: modulator recognition factor 2	129	129	106	9763	6173	-0.57	0.0	0.02	0.0	1110017C15Rik 2310061G07Rik 2600017H08Rik 2610528M18Rik 4930403J22Rik 4930470D19Rik Akr1c6 Arg1 BC025076 BC025546 Bclaf1 Cald1 Ccl8 Ccnb2 Chi3l3 Clec4d Clec4n Col11a1 Commd5 Cryba4 Cspg2 Ctss Cxcl1 Cxcl5 Dbccr1 Defb6 Dnmt2 Dnmt3a Dsc2 Egln3 Eif2b2 Eif3s6 Elovl4 Enpp1 Etv1 Ga17 Galnt7 Gtf2e2 Gzmc Gzme Gzmf Gzmg Il13ra1 Inhba Kcne3 Kcnk13 Klk7 Klra2 Lamr1 Leprot Leprotl1 Lims1 Lxn Mad2l1 Magoh Mmp1…
29	V$TAL1BETAITF2_01: Tal-1beta:ITF-2 heterodimer	25	25	210	1076	14860	-0.61	0.0	4.03	1.27	1200008O12Rik 2810013E07Rik 5430413I02Rik Calm4 Cks2 Cotl1 Ddx39 Ier3 Inhba Klk10 Mad2l1 Nck1 Nt5c Padi4 Rcn1 Rit1 Rpl39 S100a16 S100a4 Sept2 Slc7a7 Sms Sprr2a Sprrl2 Uhrf1
30	V$ATF_B: ATF binding site	14	14	221	483	15453	-0.61	0.0	4.26	1.4	AJ430384 Avpi1 Gzmc Gzmf Gzmg Myl6 Rbm3 Rnf7 Rpl13 Sfrs3 Sms Thrap6 Tyrobp Wisp1
31	V$TFIIA_Q6	201	201	34	14329	1607	-0.67	0.0	0.01	0.0	1110017C15Rik 1200008O12Rik 1700001L23Rik 2600017H08Rik 2610528M18Rik 2810013E07Rik 4930403J22Rik 4930470D19Rik 4933428I03Rik 5430413I02Rik AJ430384 Akr1c6 Arg1 Atpif1 Avpi1 BC025076 BC025546 Bclaf1 Cald1 Calm4 Casp1 Ccl12 Ccl17 Ccl8 Ccnb2 Cd33 Cdc2a Cdkn2b Chi3l3 Cklf Cks2 Clec4d Clec4n Col11a1 Cotl1 Cryba4 Cspg2 Ctss Cxcl1 Cxcl5 Dbccr1 Ddx39 Defb6 Dnmt2 Dnmt3a Dsc2 Dtymk Dusp6 Egln3 Elovl4 Enpp…
32	V$ATF_01: activating transcription factor	34	34	201	1618	14318	-0.74	0.0	3.75	1.12	1200008O12Rik 2610528M18Rik AJ430384 Avpi1 Cryba4 Dtymk Enpp1 Gzmc Gzmf Gzmg Leprotl1 Magoh March7 Myl6 Nsmce1 Olfml3 Padi4 Pdk3 Pigf Pof1b Psma5 Rbm3 Rhod Riok2 Rnf7 Rpl13 Rpl15 Sfrs3 Slc19a2 Sms Thrap6 Tmem40 Tyrobp Wisp1
33	V$IRF_Q6	47	47	188	4051	11885	-0.84	0.0	0.02	0.0	2310061G07Rik 2600017H08Rik 4933428I03Rik AJ430384 Cald1 Casp1 Ccl12 Ccl8 Ccnb2 Clec4d Cotl1 Ctss Dbccr1 Dnmt2 Dsc2 Dtymk Eif2b2 Enpp1 Galnt7 Gpr87 Il1f9 Loh11cr2a Lsm8 Mmp13 Mpeg1 Nme4 Npl Nsmce1 Pcoln3 Pla2g4a Prdm1 Ptpre Pycard Rab38 Rps7 S100a9 Serpinb2 Sfrs3 Slc19a2 Slc7a7 Sprr2h Sprrl1 Sprrl2 Stfa3 Tex15 Tuft1 Zfp207
34	V$CREB_Q2_01	85	85	150	4869	11067	-0.88	0.0	3.25	0.85	1110017C15Rik 1200008O12Rik 1700001L23Rik 2600017H08Rik 2610528M18Rik 5430413I02Rik AJ430384 Avpi1 BC025546 Bclaf1 Bet1l Casp1 Ccnb2 Cdkn2b Clec4d Cryba4 Cxcl1 Ddx39 Dtymk Egln3 Enpp1 Fhl2 Ggta1 Gnai3 Gtf2e2 Gzmc Gzmf Gzmg Lamr1 Leprot Leprotl1 Lsm5 Lsm8 Lxn Mad2l1 Magoh March7 Mcmdc1 Morf4l2 Ms4a11 Ms4a6d Myl6 Nsmce1 Olfml3 Padi4 Pdk3 Pigf Pof1b Polr2g Ppfia4 Prdm1 Prim2 Psma5 Rbm3 Rbm4 Rhoc Rho…
35	V$MAZR_01: MAZ related factor	111	111	124	6601	9335	-0.92	0.0	3.16	0.85	1200008O12Rik 4930403J22Rik 4933428I03Rik AJ430384 Arg1 Atpif1 Avpi1 BC025546 Ccl12 Ccl17 Cd33 Cdc2a Cdkn2b Commd5 Cotl1 Crabp1 Crabp2 Cxcl1 Dnmt2 Dnmt3a Dtymk Dusp6 Elovl4 Emb Enpp1 Etv1 Fxyd4 Ggta1 Gsdm1 Gtf2e2 Hebp2 Hrmt1l3 Ier3 Il13ra1 Kcnk13 Klk7 Lamr1 Leprot Leprotl1 Lgals7 Ltb4dh Magoh March7 Mglap Mlp Morf4l2 Moxd1 Mpeg1 Ms4a11 Ms4a6c Ms4a6d Myl6 Nck1 Nme4 Npl Npm3 Nrarp Nt5c Nup107 Olfml…
36	V$AFP1_Q6	29	29	206	2725	13211	-0.92	0.0	0.02	0.0	2610528M18Rik 4930403J22Rik Arg1 Ccl12 Cdkn2b Col11a1 Commd5 Egln3 Emb Enpp1 Gnai3 Gtf2e2 Gzme Leprotl1 Lxn Ms4a6c Msr1 Nup35 Pdk3 Polr2g Prim2 Rit1 Rpl39 S100a9 Sprr2h Sprrl2 Stfa3 Thrap6 Zfp207
37	V$ETS1_B: c-ETS-1 binding site	117	117	118	7003	8933	-0.92	0.0	3.16	0.85	1110017C15Rik 1200008O12Rik 2600017H08Rik 2810013E07Rik 4933428I03Rik 5430413I02Rik AJ430384 Arg1 Atpif1 Bclaf1 Bet1l Calm4 Ccl12 Ccl17 Ccl8 Ccnb2 Cd33 Chi3l3 Cklf Commd5 Cryba4 Ctss Dbccr1 Ddx39 Dnmt2 Dnmt3a Elovl4 Etv1 F730004D16Rik Fxyd4 Ga17 Gatm Ggta1 Gjb5 Gpr87 Gtf2b Gtf2e2 Gzmc Gzme Gzmf Gzmg Ier3 Il1f9 Kcne3 Kcnk13 Klra2 Krt1-3 Leprot Leprotl1 Lgals7 Lims1 Lsm8 Ltb4dh Lxn Mlp Mmp12 Morf4l…
38	V$ETS2_B: c-Ets-2 binding sites	77	77	158	4370	11566	-0.97	0.0	3.17	0.85	1110017C15Rik 2810013E07Rik 4930470D19Rik 5430413I02Rik Arg1 Atpif1 Bclaf1 Calm4 Casp1 Ccl12 Ccl17 Ccl8 Ccnb2 Cd33 Cklf Commd5 Cryba4 Ctss Dbccr1 Ddx39 Dnmt2 Enpp1 Etv1 F730004D16Rik Fxyd4 Ga17 Gtf2b Gtf2e2 Gzmc Gzme Gzmf Gzmg Ier3 Kcne3 Kcnk13 Klra2 Krt1-3 Leprot Lsm8 Ltb4dh Mlp Mmp12 Moxd1 Ms4a11 Ms4a6d Myef2 Padi4 Pdlim2 Perp Pof1b Prdm1 Prss18 Pycard Rbm3 Rbp1 Rhod Rpl41 Rps10 Rps13 Rps17 S10…
39	V$BARBIE_01: barbiturate-inducible element	131	131	104	7969	7967	-0.99	0.0	3.07	0.85	1700001L23Rik 2310061G07Rik 2810013E07Rik 4930403J22Rik 4933428I03Rik AJ430384 Atpif1 Avpi1 Calm4 Ccl12 Ccl17 Ccl7 Ccl8 Cd33 Cdkn2b Cks2 Clec4d Clec4n Col11a1 Commd5 Cxcl1 Cxcl5 Dbccr1 Ddx39 Dnmt2 Dnmt3a Dsc2 Dtymk Eif2b2 Elovl4 Emb Enpp1 Etv1 F730004D16Rik Gatm Ggta1 Gjb5 Gnai3 Gpr87 Gsdm1 Gtf2e2 Gzmc Gzme Gzmf Gzmg Hbegf Hrmt1l3 Il13ra1 Inhba Kcnk13 Klk7 Klra2 Krt1-3 Lamr1 Leprot Leprotl1 Lgals…
40	V$MEF2_03: myogenic MADS factor MEF-2	10	10	225	312	15624	-1.04	0.0	3.93	1.23	Avpi1 Elovl4 Ga17 Inhba Pdk3 Rpl41 Sdc1 Serpinb2 Sfrs3 Sprrl5
41	V$USF_C: USF binding site	125	125	110	7590	8346	-1.08	0.0	2.96	0.82	1200008O12Rik 1700001L23Rik 2610528M18Rik 2810013E07Rik 4930403J22Rik 4930470D19Rik 4933428I03Rik Arg1 Avpi1 BC025076 Bet1l Cald1 Casp1 Ccl12 Ccl17 Ccl7 Ccl8 Cd33 Clec4n Col11a1 Cotl1 Cryba4 Cspg2 Ctss Cxcl1 Cxcl5 Dbccr1 Ddx39 Defb6 Dnmt2 Dsc2 Dtymk Egln3 Elovl4 Enpp1 Fhl2 Galnt7 Gjb5 Gnai3 Gpr87 Grip1 Gsdm1 Gzme Gzmg Hebp2 Hrmt1l3 Ier3 Il13ra1 Inhba Kcne3 Kcnk13 Klk7 Krt1-16 Lamr1 Leprotl1 Lgals…
42	V$HOGNESS_B: Imperfect Hogness /Goldberg Box	23	23	212	1022	14914	-1.13	0.0	3.48	0.89	1110017C15Rik Cks2 Ddx39 Eif2b2 F730004D16Rik Ier3 Magoh Mcmdc1 Nme4 Npl Nqo1 Nup35 Pdk3 Pigf Polr2g Ppfia4 Rnf7 Rpl39 Rps10 Rps7 Snx6 Spcs1 Tex15
43	V$GATA1_03: GATA-binding factor 1	69	69	166	5509	10427	-1.18	0.0	0.04	0.0	1110017C15Rik 1200008O12Rik 1700001L23Rik 2310061G07Rik 4930470D19Rik 4933428I03Rik AJ430384 Arg1 Atpif1 BC025076 Cald1 Ccl17 Ccl7 Ccl8 Cd33 Cdc2a Cklf Cks2 Clec4n Col11a1 Commd5 Crabp1 Ctss Cxcl1 Dbccr1 Defb6 Dnmt2 Dsc2 Eif3s6 Grip1 Hrmt1l3 Inhba Kcne3 Klra2 Krt2-6b Leprot Lgals3 Lims1 Loh11cr2a Lxn Magoh March7 Moxd1 Npl Nqo1 Nt5c Nup35 Pdlim1 Perp Pla2g4a Polr2g Psma5 Pttg1 Rab38 Rod1 Rpl13 Rp…
44	V$LMO2COM_02: complex of Lmo2 bound to Tal-1, E2A proteins, and GATA-1, half-site 2	112	112	123	8446	7490	-1.2	0.0	0.05	0.0	1110017C15Rik 1200008O12Rik 2310061G07Rik 2600017H08Rik 2810013E07Rik 4930403J22Rik 4933428I03Rik Akr1c6 Arg1 Avpi1 BC025076 Calm4 Casp1 Ccl12 Ccl17 Ccl7 Ccl8 Chi3l3 Cks2 Col11a1 Cotl1 Crabp1 Crabp2 Cryba4 Ctss Cxcl5 Dbccr1 Defb6 Egln3 Eif2b2 Eif3s6 Fxyd4 Ga17 Gatm Ggta1 Gjb5 Gpr87 Grip1 Gsdm1 Gtf2b Gzmc Gzme Gzmf Gzmg Hebp2 Hrmt1l3 Ier3 Il1f9 Inhba Klk7 Klra2 Krt2-6b Lamr1 Leprot Leprotl1 Lgals7…
45	V$TCF1P_Q6	166	166	69	10438	5498	-1.22	0.0	2.88	0.76	1110017C15Rik 1200008O12Rik 1700001L23Rik 2310061G07Rik 2600017H08Rik 2610528M18Rik 2810013E07Rik 4930470D19Rik 4933428I03Rik 5430413I02Rik AJ430384 Arg1 Atpif1 Avpi1 BC025076 BC025546 Bclaf1 Bet1l Cald1 Calm4 Casp1 Ccl7 Ccl8 Ccnb2 Cd33 Cdkn2b Cklf Cks2 Col11a1 Crabp1 Cryba4 Cspg2 Ctss Cxcl1 Cxcl5 Dbccr1 Ddx39 Dnmt3a Dsc2 Dtymk Egln3 Eif2b2 Eif3s6 Elovl4 Fhl2 Fxyd4 Ga17 Ggta1 Gjb5 Grip1 Gtf2b Gzm…
46	V$NKX61_01: NKX6-1	7	7	228	959	14977	-1.27	0.0	0.01	0.0	Ccl17 F730004D16Rik Ga17 Galnt7 Gzmc Gzmf Sprrl1
47	V$GATA1_06: GATA-binding factor 1	56	56	179	4566	11370	-1.3	0.0	0.04	0.0	2310061G07Rik 4930403J22Rik Cald1 Ccl17 Ccl7 Chi3l3 Clec4d Cxcl5 Dbccr1 Defb6 Dsc2 Eif2b2 Eif3s6 Emb Fxyd4 Gatm Gtf2b Gzmc Gzmf Gzmg Hrmt1l3 Il1f9 Inhba Klk7 Ltb4dh Mcmdc1 Moxd1 Myef2 Nqo1 Nt5c Padi3 Pla2g4a Pof1b Ppic Prdm1 Pycard Rbm3 Rhod Rit1 Rpl15 Rpl39 Rpl41 S100a4 Sat1 Scin Scrg1 Sdcbp Serpinb2 Slc19a2 Slc7a7 Sprrl1 Stfa3 Tm4sf1 Tm4sf6 Trim13 Uchl4
48	V$TAL1ALPHAE47_01: Tal-1alpha:E47 heterodimer	27	27	208	1282	14654	-1.31	0.0	3.2	0.85	1200008O12Rik 2810013E07Rik 5430413I02Rik Calm4 Ccl8 Cdkn2b Cks2 Cotl1 Ddx39 Ier3 Klk10 Mad2l1 Nck1 Npm3 Nt5c Orc6l Padi4 Rcn1 Rit1 Rpl39 S100a16 S100a9 Slc7a7 Spcs1 Sprr2a Sprrl2 Uhrf1
49	V$E2F1_Q6: E2F-1	133	133	102	8211	7725	-1.33	0.0	2.67	0.64	1110017C15Rik 2610528M18Rik 2810013E07Rik 4930470D19Rik 4933428I03Rik 5430413I02Rik AJ430384 Atpif1 Avpi1 BC025076 BC025546 Bclaf1 Ccl8 Cdc2a Cklf Col11a1 Commd5 Cotl1 Crabp1 Crabp2 Cxcl1 Cxcl5 Ddx39 Dnmt2 Dnmt3a Dsc2 Dtymk Dusp6 Egln3 Eif2b2 Elovl4 Emb Enpp1 F730004D16Rik Fhl2 Ga17 Gatm Ggta1 Gnai3 Gpr87 Gtf2b Gtf2e2 Hrmt1l3 Ier3 Il13ra1 Kcnk13 Klk7 Krt1-3 Lamr1 Leprot Leprotl1 Lgals3 Lims1 Lsm5…
50	V$CAAT_01: cellular and viral CCAAT box	153	153	82	9585	6351	-1.35	0.0	2.67	0.64	1200008O12Rik 1700001L23Rik 2310061G07Rik 2600017H08Rik 2610528M18Rik 2810013E07Rik 4930470D19Rik 5430413I02Rik Akr1c6 Avpi1 BC025076 BC025546 Bclaf1 Cald1 Calm4 Ccl12 Ccl17 Ccl8 Ccnb2 Cd33 Cdc2a Cklf Cks2 Clec4d Clec4n Commd5 Cotl1 Crabp1 Crabp2 Cryba4 Cspg2 Ctss Cxcl1 Cxcl5 Dbccr1 Ddx39 Dnmt3a Dusp6 Eif2b2 Eif3s6 Elovl4 Emb Etv1 Fhl2 Fxyd4 Galnt7 Gatm Ggta1 Gjb5 Gnai3 Grip1 Gsdm1 Gtf2b Gtf2e2 G…
51	V$CDC5_01: cell division control protein 5	215	215	20	13970	1966	-1.36	0.0	3.17	0.85	1110017C15Rik 1200008O12Rik 1700001L23Rik 2310061G07Rik 2600017H08Rik 2610528M18Rik 2810013E07Rik 4930403J22Rik 4930470D19Rik 4933428I03Rik 5430413I02Rik AJ430384 Akr1c6 Arg1 Atpif1 Avpi1 BC025076 BC025546 Bclaf1 Bet1l Cald1 Calm4 Casp1 Ccl12 Ccl17 Ccl7 Ccl8 Ccnb2 Cd33 Cdc2a Cdkn2b Chi3l3 Cklf Cks2 Clec4d Clec4n Col11a1 Commd5 Cotl1 Crabp1 Crabp2 Cspg2 Ctss Cxcl1 Cxcl5 Dbccr1 Ddx39 Defb6 Dnmt2 Dn…
52	V$TAL1BETAE47_01: Tal-1beta:E47 heterodimer	20	20	215	879	15057	-1.37	0.0	3.25	0.85	1200008O12Rik 2810013E07Rik 5430413I02Rik Calm4 Cks2 Cotl1 Ddx39 Ier3 Mad2l1 Nck1 Nt5c Padi4 Rcn1 Rit1 Rpl39 S100a16 Slc7a7 Sprr2a Sprrl2 Uhrf1
53	V$ATF3_Q6: activating transcription factor 3	33	33	202	1663	14273	-1.41	0.0	2.99	0.82	AJ430384 Avpi1 BC025076 Bet1l Cdkn2b Col11a1 Ctss Dnmt3a Fxyd4 Gsdm1 Gzmc Gzme Gzmf Gzmg Inhba Krt1-16 Magoh Mmp12 Myl6 Olfml3 Padi4 Ppfia4 Rbm3 Rhod Riok2 Rnf7 Rpl13 Sms Sprr1a Thrap6 Tyrobp Uchl4 Wisp1
54	V$EVI1_05: ectopic viral integration site 1 encoded factor	8	8	227	1008	14928	-1.53	0.0	0.02	0.0	Cald1 Ctss Cxcl5 Gatm Prdm1 Rit1 Scin Trim13
55	V$KROX_Q6	103	103	132	6262	9674	-1.54	0.0	2.41	0.53	1200008O12Rik 2310061G07Rik 2810013E07Rik 4930470D19Rik 4933428I03Rik AJ430384 Atpif1 BC025546 Bclaf1 Ccl12 Ccl17 Cdc2a Cdkn2b Cks2 Cotl1 Crabp1 Crabp2 Cxcl5 Dnmt2 Dnmt3a Dsc2 Dusp6 Egln3 Elovl4 Emb Enpp1 Etv1 Ga17 Ggta1 Gjb5 Gtf2e2 Hebp2 Hrmt1l3 Il13ra1 Kcnk13 Klk10 Klk7 Lamr1 Leprot Leprotl1 Lgals7 Lims1 Lsm8 Ltb4dh Mad2l1 Magoh March7 Mcmdc1 Mlp Morf4l2 Moxd1 Myl6 Nck1 Npm3 Nqo1 Nrarp Nsmce1 N…
56	V$NMYC_01: N-Myc	60	60	175	3420	12516	-1.56	0.0	2.54	0.61	4930403J22Rik 4930470D19Rik 4933428I03Rik Arg1 Avpi1 Bet1l Casp1 Ccl8 Clec4n Cotl1 Cryba4 Cxcl1 Ddx39 Dtymk Elovl4 Gjb5 Gnai3 Hrmt1l3 Ier3 Il13ra1 Kcne3 Kcnk13 Klk7 Krt1-16 Lamr1 Leprotl1 Lgals7 Lxn Mcmdc1 Morf4l2 Msr1 Nme4 Npl Nqo1 Nrarp Nt5c Orc6l Padi4 Perp Pip5k1b Polr2g Ppfia4 Ppp1r14b Rbm4 Riok2 Rpl12 Rpl13a Rpl31 Rpl35 S100a4 S100a6 Sept2 Slc16a6 Slc7a7 Sms Sprrl1 Timp1 Tyrobp Uhrf1 Zfp207
57	V$MYC_Q2	53	53	182	2967	12969	-1.57	0.0	2.58	0.61	4930403J22Rik 4933428I03Rik Arg1 Avpi1 Bet1l Casp1 Ccl8 Clec4n Cotl1 Cryba4 Cxcl1 Dtymk Elovl4 Gjb5 Gnai3 Hrmt1l3 Il13ra1 Kcne3 Kcnk13 Klk7 Krt1-16 Lamr1 Leprotl1 Lgals7 Lxn Mcmdc1 Morf4l2 Msr1 Nme4 Npl Nqo1 Nrarp Nt5c Padi4 Perp Ppfia4 Ppp1r14b Rbm4 Riok2 Rpl12 Rpl13a Rpl31 Rpl35 S100a4 S100a6 Sept2 Slc16a6 Slc7a7 Sms Sprrl1 Timp1 Tyrobp Uhrf1
58	V$TFIII_Q6	223	223	12	14619	1317	-1.58	0.0	3.1	0.85	1110017C15Rik 1200008O12Rik 1700001L23Rik 2310061G07Rik 2600017H08Rik 2610528M18Rik 2810013E07Rik 4930403J22Rik 4930470D19Rik 4933428I03Rik 5430413I02Rik AJ430384 Akr1c6 Arg1 Atpif1 Avpi1 BC025076 BC025546 Bclaf1 Bet1l Cald1 Calm4 Casp1 Ccl12 Ccl17 Ccl7 Ccl8 Ccnb2 Cd33 Cdc2a Cdkn2b Chi3l3 Cklf Cks2 Clec4d Clec4n Col11a1 Commd5 Cotl1 Crabp1 Crabp2 Cryba4 Cspg2 Ctss Cxcl1 Cxcl5 Dbccr1 Ddx39 Defb6 D…
59	V$AIRE_01	36	36	199	3076	12860	-1.59	0.0	0.05	0.0	2310061G07Rik 2600017H08Rik 4933428I03Rik AJ430384 Ccl8 Chi3l3 Commd5 Cotl1 Ctss Ddx39 Dsc2 Il1f9 Kcnk13 Loh11cr2a Lsm8 Mlp Moxd1 Mpeg1 Myef2 Nrarp Nsmce1 Nup37 Olfml3 Pdk3 Polr2g Rbm4 Riok2 Rnf2 Rpl39 S100a9 Scin Scrg1 Sdcbp Spcs1 Trim13 Zfp207
60	V$OSF2_Q6	167	167	68	10628	5308	-1.6	0.0	2.42	0.53	1700001L23Rik 2310061G07Rik 2600017H08Rik 2610528M18Rik 2810013E07Rik 4930470D19Rik 4933428I03Rik 5430413I02Rik Arg1 Atpif1 Avpi1 BC025076 Bet1l Calm4 Casp1 Ccl12 Ccl17 Ccl7 Ccnb2 Cd33 Cdkn2b Chi3l3 Cks2 Clec4d Clec4n Col11a1 Commd5 Cspg2 Ctss Cxcl1 Cxcl5 Ddx39 Defb6 Dnmt3a Dsc2 Dtymk Eif2b2 Eif3s6 Elovl4 Emb Enpp1 Etv1 F730004D16Rik Fhl2 Fxyd4 Ga17 Galnt7 Gatm Gjb5 Gnai3 Gpr87 Grip1 Gsdm1 Gzmc G…
61	V$CREBP1CJUN_01: CRE-binding protein 1:c-Jun heterodimer	15	15	220	619	15317	-1.6	0.0	3.12	0.85	AJ430384 Avpi1 Cdkn2b Gzmc Gzmf Gzmg Myl6 Polr2g Rbm3 Rnf7 Rpl13 Sms Thrap6 Tyrobp Wisp1
62	V$MINI20_B: Muscle initiator sequence-20	154	154	81	9752	6184	-1.63	0.0	2.32	0.46	1110017C15Rik 2310061G07Rik 2600017H08Rik 2810013E07Rik 4930470D19Rik 4933428I03Rik AJ430384 Arg1 Avpi1 BC025076 BC025546 Bclaf1 Bet1l Ccl17 Ccnb2 Cd33 Cdkn2b Cks2 Commd5 Cotl1 Crabp1 Crabp2 Cryba4 Ctss Cxcl1 Cxcl5 Dbccr1 Ddx39 Dnmt3a Dsc2 Dtymk Dusp6 Egln3 Eif3s6 Elovl4 Emb Etv1 F730004D16Rik Fhl2 Fxyd4 Ga17 Galnt7 Ggta1 Gjb5 Gnai3 Grip1 Gsdm1 Gtf2b Gtf2e2 Gzmc Gzme Gzmf Gzmg Hbegf Hebp2 Hrmt1l3…
63	V$TITF1_Q3: TTF-1, TITF1 (thyroid transcription factor 1)	101	101	134	6167	9769	-1.64	0.0	2.28	0.44	1700001L23Rik 2610528M18Rik 4930403J22Rik 4930470D19Rik AJ430384 Arg1 BC025076 BC025546 Bclaf1 Cald1 Casp1 Ccl8 Ccnb2 Cdkn2b Chi3l3 Cklf Clec4n Col11a1 Cotl1 Crabp2 Cspg2 Dbccr1 Dusp6 Egln3 Eif3s6 Elovl4 Enpp1 Etv1 Fhl2 Ggta1 Gpr87 Grip1 Gtf2b Gzme Gzmg Hebp2 Hrmt1l3 Ier3 Kcnk13 Klra2 Krt2-6b Lgals3 Lims1 Lsm5 Ltb4dh Lxn Mad2l1 Mglap Mmp12 Morf4l2 Moxd1 Msr1 Myef2 Myl6 Nck1 Nme4 Npm3 Nrarp Nup35 …
64	V$CP2_01: CP2	157	157	78	9994	5942	-1.73	0.0	2.2	0.38	1110017C15Rik 2600017H08Rik 2610528M18Rik 2810013E07Rik 4930403J22Rik 4933428I03Rik 5430413I02Rik AJ430384 Atpif1 Avpi1 BC025076 Bet1l Cald1 Calm4 Ccl12 Ccl17 Ccl7 Ccnb2 Cd33 Cdc2a Chi3l3 Cklf Clec4d Commd5 Cotl1 Cxcl1 Dbccr1 Ddx39 Dnmt2 Dnmt3a Dsc2 Egln3 Eif3s6 Elovl4 Enpp1 Etv1 F730004D16Rik Fhl2 Fxyd4 Gatm Ggta1 Gjb5 Gnai3 Grip1 Gtf2b Gtf2e2 Gzmc Gzme Gzmf Hbegf Hebp2 Hrmt1l3 Ier3 Inhba Kcne3 …
65	V$USF_01: upstream stimulating factor	32	32	203	1664	14272	-1.74	0.0	2.6	0.61	4930470D19Rik 4933428I03Rik Avpi1 Cotl1 Ddx39 Dtymk Elovl4 Gnai3 Hrmt1l3 Kcne3 Krt1-16 Lamr1 Leprotl1 Lxn Mcmdc1 Morf4l2 Npl Padi4 Perp Pip5k1b Polr2g Ppfia4 Riok2 Rpl13a S100a4 S100a6 Sept2 Slc7a7 Timp1 Tyrobp Uhrf1 Zfp207
66	V$SF1_Q6	28	28	207	2457	13479	-1.78	0.0	0.06	0.0	1700001L23Rik 5430413I02Rik Avpi1 Bclaf1 Ccl12 Ccl8 Cklf Commd5 Cryba4 Cspg2 Cxcl1 Dbccr1 Fhl2 Gpr87 Moxd1 Pip5k1b Pof1b Pycard Rbm4 Rpl36a Sfrs3 Slc19a2 Sprr2a Stfa3 Tcf1 Tiam2 Tm4sf1 Uchl4
67	V$MYCMAX_02: c-Myc:Max heterodimer	90	90	145	5487	10449	-1.78	0.0	2.11	0.34	2610528M18Rik 2810013E07Rik 4930403J22Rik 4930470D19Rik 4933428I03Rik Arg1 Avpi1 BC025076 Bclaf1 Bet1l Cald1 Casp1 Ccl12 Ccl17 Ccl8 Ccnb2 Clec4n Cotl1 Cryba4 Cspg2 Cxcl1 Ddx39 Dsc2 Dtymk Elovl4 Gjb5 Gnai3 Gsdm1 Hrmt1l3 Ier3 Il13ra1 Inhba Kcne3 Klk7 Klra2 Krt1-16 Lamr1 Leprotl1 Lgals7 Loh11cr2a Lxn Mcmdc1 Morf4l2 Msr1 Nme4 Npl Npm3 Nqo1 Nrarp Nt5c Nup35 Orc6l Padi4 Pdk3 Perp Pip5k1b Polr2g Ppfia4 …
68	V$GATA2_02: GATA-binding factor 2	71	71	164	5436	10500	-1.79	0.0	0.1	0.0	2310061G07Rik 2810013E07Rik 4930403J22Rik Cald1 Ccl17 Ccl7 Cdkn2b Chi3l3 Clec4d Ctss Cxcl5 Dbccr1 Ddx39 Defb6 Dsc2 Dtymk Eif3s6 Emb Fxyd4 Gatm Gpr87 Gsdm1 Gtf2b Gzmc Gzmf Gzmg Inhba Klk7 Klra2 Lgals3 Ltb4dh Moxd1 Mpeg1 Myef2 Nme4 Npl Nqo1 Nt5c Nup35 Padi3 Pdlim1 Pla2g4a Pof1b Ppic Prdm1 Pycard Rab38 Rbm3 Rhod Rit1 Rpl15 Rpl39 Rpl41 S100a4 Sat1 Scin Scrg1 Sdcbp Serpinb2 Slc19a2 Slc7a7 Spcs1 Sprr2a…
69	V$CREB_Q4_01	77	77	158	4635	11301	-1.83	0.0	2.09	0.34	1110017C15Rik 1200008O12Rik 1700001L23Rik 2610528M18Rik 5430413I02Rik AJ430384 Avpi1 BC025546 Bclaf1 Casp1 Ccnb2 Cdkn2b Clec4d Cryba4 Cxcl1 Ddx39 Dtymk Egln3 Enpp1 Fhl2 Gnai3 Gtf2e2 Gzmc Gzmf Gzmg Lamr1 Leprotl1 Lsm5 Lsm8 Mad2l1 Magoh March7 Mcmdc1 Morf4l2 Ms4a11 Ms4a6d Myl6 Nsmce1 Olfml3 Padi4 Pdk3 Pigf Pof1b Polr2g Ppfia4 Prim2 Psma5 Rbm3 Rbm4 Rhoc Rhod Riok2 Rnf7 Rpl13 Rpl13a Rpl15 Rpl41 Rps13…
70	V$GATA2_03: GATA-binding factor 2	62	62	173	4802	11134	-1.84	0.0	0.1	0.0	2310061G07Rik BC025076 Bet1l Cald1 Casp1 Ccl7 Chi3l3 Cklf Clec4d Cryba4 Cxcl5 Dbccr1 Dsc2 Dtymk Eif3s6 Emb Fxyd4 Gatm Gsdm1 Gzmc Gzme Gzmf Gzmg Inhba Klk7 Lgals7 Ltb4dh Moxd1 Ms4a11 Ms4a6d Myef2 Npl Nqo1 Nup35 Padi3 Pla2g4a Pof1b Polr2g Ppic Rab38 Rbp1 Rcn1 Rhod Rit1 Rpl13a Rpl15 Rpl39 Sat1 Scin Scrg1 Sdcbp Slc19a2 Slc7a7 Sprr1a Sprr2a Sprrl1 Sprrl3 Stfa3 Thrap6 Trim13 Tusc3 Zfp207
71	V$VMYB_01: v-Myb	176	176	59	11354	4582	-1.88	0.0	2.09	0.34	1110017C15Rik 2600017H08Rik 2610528M18Rik 2810013E07Rik 4930403J22Rik 4930470D19Rik 4933428I03Rik 5430413I02Rik AJ430384 Arg1 Atpif1 BC025076 BC025546 Bclaf1 Bet1l Cald1 Casp1 Ccl12 Ccl17 Ccl8 Ccnb2 Cdc2a Cdkn2b Chi3l3 Cklf Cks2 Clec4n Commd5 Cotl1 Crabp1 Crabp2 Cspg2 Ctss Cxcl5 Dbccr1 Dnmt2 Dnmt3a Dtymk Dusp6 Egln3 Eif2b2 Eif3s6 Elovl4 Emb Enpp1 Etv1 F730004D16Rik Fhl2 Fxyd4 Ga17 Galnt7 Gatm Gjb…
72	V$MAX_01: Max	15	15	220	652	15284	-1.9	0.0	2.77	0.67	4930470D19Rik 4933428I03Rik Elovl4 Gnai3 Kcne3 Krt1-16 Lamr1 Lxn Mcmdc1 Perp Pip5k1b Riok2 S100a4 Slc7a7 Tyrobp
73	V$CREBATF_Q6	76	76	159	4603	11333	-1.92	0.0	1.97	0.29	1110017C15Rik 1200008O12Rik 1700001L23Rik 2310061G07Rik 2600017H08Rik 2610528M18Rik 5430413I02Rik AJ430384 Avpi1 BC025546 Bclaf1 Bet1l Casp1 Cdkn2b Clec4d Cryba4 Cxcl1 Dtymk Egln3 Enpp1 Fhl2 Gnai3 Gtf2e2 Gzmc Gzmf Gzmg Klra2 Lamr1 Leprotl1 Lsm5 Lsm8 Magoh March7 Mcmdc1 Morf4l2 Ms4a11 Ms4a6d Myl6 Nsmce1 Olfml3 Orc6l Padi4 Pdk3 Pigf Pof1b Polr2g Ppfia4 Prim2 Psma5 Rbm3 Rbm4 Rhoc Rhod Riok2 Rnf7 Rpl…
74	V$NKX25_01: homeo domain factor Nkx-2.5/Csx, tinman homolog	124	124	111	7846	8090	-1.94	0.0	1.86	0.27	1110017C15Rik 1700001L23Rik 2610528M18Rik 4933428I03Rik AJ430384 Akr1c6 Arg1 Avpi1 BC025076 Bet1l Cald1 Ccl12 Ccl7 Ccl8 Ccnb2 Cd33 Cdkn2b Chi3l3 Cks2 Clec4n Crabp2 Cryba4 Cxcl1 Cxcl5 Dbccr1 Defb6 Dnmt2 Dsc2 Eif2b2 Elovl4 Emb Enpp1 Etv1 Fhl2 Fxyd4 Ga17 Galnt7 Ggta1 Gpr87 Grip1 Gsdm1 Gtf2e2 Gzmc Gzme Gzmf Gzmg Hebp2 Ier3 Il13ra1 Inhba Kcne3 Kcnk13 Krt1-16 Krt2-6b Lims1 Loh11cr2a Lsm5 Lsm8 Ltb4dh Lx…
75	V$PBX_Q3	219	219	16	15218	718	-1.96	0.0	0.04	0.0	1110017C15Rik 1200008O12Rik 1700001L23Rik 2310061G07Rik 2600017H08Rik 2610528M18Rik 4930470D19Rik 4933428I03Rik 5430413I02Rik AJ430384 Akr1c6 Arg1 Atpif1 Avpi1 BC025076 BC025546 Bclaf1 Bet1l Cald1 Calm4 Casp1 Ccl12 Ccl17 Ccl7 Ccl8 Ccnb2 Cd33 Cdkn2b Chi3l3 Cklf Cks2 Clec4d Clec4n Col11a1 Commd5 Cotl1 Crabp2 Cryba4 Cspg2 Ctss Cxcl1 Dbccr1 Ddx39 Defb6 Dnmt2 Dsc2 Dusp6 Egln3 Eif2b2 Eif3s6 Elovl4 Emb …
76	V$STAT1_01: signal transducer and activator of transcription 1	3	3	232	47	15889	-1.96	0.0	3.32	0.85	Nsmce1 Rbm3 Rpl35
77	V$E2F1_Q6_01	90	90	145	5565	10371	-1.97	0.0	1.85	0.27	1110017C15Rik 2610528M18Rik 2810013E07Rik 4930470D19Rik 4933428I03Rik 5430413I02Rik Bclaf1 Ccl8 Ccnb2 Cdc2a Cklf Col11a1 Cotl1 Crabp1 Ddx39 Dnmt2 Dnmt3a Dsc2 Dtymk Dusp6 Egln3 Elovl4 Emb Enpp1 F730004D16Rik Ggta1 Gnai3 Gtf2b Gtf2e2 Hrmt1l3 Lamr1 Leprot Lims1 Lsm5 Lsm8 Mad2l1 Magoh March7 Mcmdc1 Mglap Mlp Morf4l2 Nck1 Nrarp Nsmce1 Nup107 Nup35 Nup37 Olfml3 Orc6l Pdk3 Pdlim1 Pigf Ppp1r14b Prim2 Psm…
78	V$GATA1_05: GATA-binding factor 1	31	31	204	2609	13327	-1.99	0.0	0.08	0.0	1200008O12Rik 2810013E07Rik Ccl7 Chi3l3 Clec4d Cxcl5 Dbccr1 Dsc2 Emb Galnt7 Inhba Klk7 Lgals3 Lgals7 Mmp12 Npl Nqo1 Padi3 Pip5k1b Pof1b Ppic Rhod Rpl41 S100a8 Sat1 Scrg1 Slc19a2 Sprr1a Sprrl1 Stfa3 Zfp207
79	V$PIT1_Q6	185	185	50	12013	3923	-1.99	0.0	2.01	0.3	1110017C15Rik 1700001L23Rik 2310061G07Rik 2600017H08Rik 2610528M18Rik 2810013E07Rik 4930403J22Rik 4933428I03Rik 5430413I02Rik AJ430384 Akr1c6 Arg1 Atpif1 Avpi1 BC025076 Bclaf1 Cald1 Calm4 Casp1 Ccl12 Ccl17 Ccl7 Ccl8 Cd33 Cdc2a Cdkn2b Chi3l3 Cklf Clec4d Clec4n Col11a1 Cotl1 Crabp2 Cryba4 Cspg2 Ctss Cxcl5 Dbccr1 Defb6 Dnmt2 Dsc2 Dtymk Dusp6 Egln3 Eif3s6 Elovl4 Emb Enpp1 Etv1 F730004D16Rik Fxyd4 Ga1…
80	V$SOX9_B1: SOX (SRY-related HMG box)	123	123	112	8871	7065	-2.0	0.0	0.15	0.01	1200008O12Rik 2600017H08Rik 2810013E07Rik 4930470D19Rik 4933428I03Rik Akr1c6 Arg1 Atpif1 BC025076 Cald1 Casp1 Cd33 Cdkn2b Chi3l3 Clec4d Clec4n Col11a1 Commd5 Cotl1 Cryba4 Cxcl1 Cxcl5 Dbccr1 Defb6 Dnmt2 Dsc2 Dtymk Dusp6 Elovl4 Emb F730004D16Rik Ga17 Galnt7 Grip1 Gzmc Gzmf Hrmt1l3 Il13ra1 Il1f9 Inhba Kcne3 Klk7 Krt2-6b Lgals7 Lims1 Lsm5 Ltb4dh March7 Mcmdc1 Mglap Mmp12 Mmp13 Mpeg1 Ms4a6c Msr1 Myef2…
81	V$PEBP_Q6	68	68	167	4107	11829	-2.01	0.0	1.88	0.27	2310061G07Rik 2610528M18Rik 4933428I03Rik Atpif1 Avpi1 BC025076 Calm4 Casp1 Ccl12 Ccl7 Ccnb2 Cd33 Cks2 Clec4n Commd5 Cspg2 Cxcl1 Defb6 Dsc2 Elovl4 Enpp1 F730004D16Rik Fhl2 Fxyd4 Galnt7 Gsdm1 Gzmc Gzmf Krt1-16 Lamr1 Lgals3 Lgals7 Lims1 Magoh Mglap Mpeg1 Ms4a6c Myef2 Nck1 Nqo1 Nup35 Nup37 Pdlim2 Polr2g Ppic Rbm3 Rbm4 Rbp1 Rcn1 Rnf7 Rpl15 Rpl41 Rprm Rps13 S100a16 S100a9 Sat1 Scin Slc7a7 Snx6 Sprr2d …
82	V$COREBINDINGFACTOR_Q6	84	84	151	5195	10741	-2.04	0.0	1.77	0.25	1700001L23Rik 2310061G07Rik 2610528M18Rik Avpi1 BC025076 Calm4 Casp1 Ccl12 Ccl7 Ccnb2 Cd33 Cks2 Clec4n Col11a1 Commd5 Cspg2 Ctss Cxcl1 Defb6 Dsc2 Elovl4 Emb Enpp1 F730004D16Rik Fxyd4 Galnt7 Gzmc Gzme Gzmf Hebp2 Klk7 Krt1-16 Krt1-3 Lamr1 Leprot Lgals3 Lgals7 Magoh March7 Mglap Mmp13 Mpeg1 Ms4a11 Ms4a6c Ms4a6d Myef2 Nck1 Nsmce1 Nup107 Nup35 Nup37 Pdlim2 Polr2g Ppfia4 Ppic Prdm1 Pycard Rab38 Rbm3 Rb…
83	V$LEF1TCF1_Q4	108	108	127	7837	8099	-2.04	0.0	0.16	0.01	2600017H08Rik 2810013E07Rik 5430413I02Rik BC025076 BC025546 Bclaf1 Cald1 Casp1 Ccl8 Ccnb2 Cdc2a Cdkn2b Cks2 Clec4d Cotl1 Crabp1 Cryba4 Cspg2 Ctss Cxcl1 Dbccr1 Defb6 Dnmt2 Dnmt3a Dtymk Egln3 Eif2b2 Elovl4 Emb Enpp1 F730004D16Rik Galnt7 Gatm Grip1 Gtf2b Gtf2e2 Gzme Gzmg Il13ra1 Klk7 Klra2 Krt1-16 Krt1-3 Krt2-6b Lamr1 Leprot Leprotl1 Loh11cr2a Lsm8 Lxn Mad2l1 Magoh Mcmdc1 Mmp12 Moxd1 Ms4a6c Myef2 Nc…
84	V$TEF_Q6	76	76	159	5665	10271	-2.04	0.0	0.15	0.01	1110017C15Rik 2810013E07Rik 4930403J22Rik 4930470D19Rik Akr1c6 Cald1 Ccl8 Chi3l3 Col11a1 Commd5 Ctss Cxcl1 Ddx39 Dnmt2 Dsc2 Dtymk Elovl4 Enpp1 Etv1 Ga17 Gatm Gpr87 Gtf2b Gzmc Gzmf Hebp2 Hrmt1l3 Kcne3 Klk7 Leprotl1 Lgals7 Lims1 Lsm5 Lsm8 Ltb4dh Magoh Mglap Mmp12 Morf4l2 Myef2 Nme4 Npm3 Nrarp Nsmce1 Orc6l Pip5k1b Pof1b Polr2g Psma5 Rbm4 Reg1 Rit1 Rnf7 Rod1 Rpl36a Rpl39 Rpl41 Rps10 S100a16 S100a9 Sc…
85	V$RORA1_01: RAR-related orphan receptor alpha1	22	22	213	1956	13980	-2.07	0.0	0.07	0.0	2810013E07Rik 5430413I02Rik Ccl17 Cdc2a Chi3l3 Commd5 Elovl4 Gzme Lims1 Mad2l1 Nck1 Rnf2 Rpl13a Rpl36a S100a4 Scin Snrpb2 Sprr2a Tcf1 Tuft1 Uhrf1 Wisp1
86	V$RFX1_02: X-box binding protein RFX1	87	87	148	5417	10519	-2.08	0.0	1.7	0.25	1200008O12Rik 2310061G07Rik 4930470D19Rik 5430413I02Rik AJ430384 Avpi1 BC025076 BC025546 Bet1l Casp1 Ccnb2 Cd33 Cdkn2b Chi3l3 Crabp1 Crabp2 Cxcl1 Dnmt2 Dsc2 Dusp6 Eif2b2 Elovl4 F730004D16Rik Fxyd4 Gatm Ggta1 Grip1 Gtf2e2 Hbegf Hrmt1l3 Il13ra1 Il1f9 Kcne3 Kcnk13 Klra2 Krt1-3 Lsm8 Mad2l1 Magoh Mglap Morf4l2 Moxd1 Myl6 Nck1 Nqo1 Nrarp Nsmce1 Nup35 Pcoln3 Pdlim2 Perp Pigf Pip5k1b Pla2g4a Pof1b Ppfia4…
87	V$CMYB_01: c-Myb	55	55	180	3262	12674	-2.09	0.0	1.88	0.27	2310061G07Rik 2610528M18Rik 4930403J22Rik 4933428I03Rik Arg1 Avpi1 Bclaf1 Casp1 Cd33 Cdc2a Cks2 Crabp2 Ctss Cxcl1 Dnmt2 Dsc2 Dusp6 Ga17 Gjb5 Gpr87 Gtf2b Gtf2e2 Ier3 Kcne3 Krt1-16 Lgals3 Lims1 Ltb4dh Mad2l1 March7 Mlp Morf4l2 Nck1 Nup35 Nup37 Padi4 Pcoln3 Pdk3 Pdlim2 Ppfia4 Prdm1 Rnf2 Rnf7 Rpl13a Rprm Rps10 Scin Sept2 Slc19a2 Snrpb2 Tex15 Timp1 Tuft1 Uhrf1 Zfp207
88	V$OCT1_02: octamer factor 1	72	72	163	5364	10572	-2.11	0.0	0.16	0.01	1700001L23Rik 2600017H08Rik 2610528M18Rik AJ430384 Akr1c6 BC025076 BC025546 Casp1 Ccl8 Ccnb2 Clec4d Clec4n Commd5 Cspg2 Cxcl1 Dbccr1 Defb6 Dusp6 Egln3 F730004D16Rik Ga17 Galnt7 Gnai3 Gpr87 Gzmc Gzme Gzmf Gzmg Ier3 Klra2 Krt2-6b Lgals3 Lgals7 Loh11cr2a Lsm8 Mad2l1 Mpeg1 Ms4a11 Ms4a6d Nme4 Npm3 Nup35 Nup37 Padi3 Pdlim1 Pigf Pip5k1b Prss18 Ptpre Pycard Rab38 Rbm3 Rbm4 Rhod Rnf2 Rpl15 S100a8 S100a9 S…
89	V$FOXP3_Q4	146	146	89	9428	6508	-2.12	0.0	1.62	0.22	2310061G07Rik 2610528M18Rik 2810013E07Rik 4930403J22Rik 4933428I03Rik 5430413I02Rik AJ430384 Akr1c6 Atpif1 Bclaf1 Bet1l Cald1 Casp1 Ccl12 Ccl17 Ccl7 Ccl8 Ccnb2 Cdc2a Chi3l3 Cklf Cks2 Clec4d Clec4n Crabp2 Cspg2 Ctss Cxcl5 Dbccr1 Ddx39 Defb6 Dnmt2 Dtymk Emb Etv1 F730004D16Rik Fxyd4 Galnt7 Gnai3 Gpr87 Grip1 Gsdm1 Gzme Gzmg Hebp2 Hrmt1l3 Ier3 Il13ra1 Inhba Kcne3 Klk7 Klra2 Krt1-16 Krt1-3 Leprot Lgals…
90	V$MTATA_B: Muscle TATA box	119	119	116	7618	8318	-2.14	0.0	1.55	0.22	1110017C15Rik 4930403J22Rik 4930470D19Rik Akr1c6 Arg1 Avpi1 BC025076 Bclaf1 Cald1 Ccl7 Ccl8 Ccnb2 Cdkn2b Chi3l3 Cklf Cks2 Clec4n Col11a1 Crabp1 Crabp2 Ctss Cxcl1 Cxcl5 Dbccr1 Ddx39 Dnmt2 Dsc2 Dtymk Eif2b2 Elovl4 Enpp1 F730004D16Rik Fxyd4 Galnt7 Gatm Gjb5 Gnai3 Gpr87 Grip1 Gzme Gzmg Hebp2 Hrmt1l3 Inhba Klk7 Krt1-3 Krt2-6b Lamr1 Leprot Lgals3 Lgals7 Loh11cr2a Lsm5 Lxn Mad2l1 Mcmdc1 Mglap Mmp12 Mmp1…
91	V$E2F_03	18	18	217	1652	14284	-2.14	0.0	0.07	0.0	Cdc2a Col11a1 Emb Lamr1 Leprot Lims1 Lsm8 Mglap Olfml3 Orc6l Pdk3 S100a6 Scin Sept2 Slc16a6 Sms Snrpb2 Uhrf1
92	V$RSRFC4_01: related to serum response factor, C4	4	4	231	90	15846	-2.14	0.0	3.03	0.84	Avpi1 Elovl4 Sdc1 Sfrs3
93	V$GCM_Q2	60	60	175	3624	12312	-2.15	0.0	1.75	0.25	4933428I03Rik Arg1 Bclaf1 Calm4 Cd33 Crabp1 Crabp2 Cryba4 Ctss Cxcl5 Ddx39 Dsc2 Eif3s6 Elovl4 Fhl2 Fxyd4 Gjb5 Gpr87 Gsdm1 Gtf2e2 Hrmt1l3 Klra2 Krt1-3 Leprotl1 Mad2l1 Mglap Mlp Mmp13 Moxd1 Myl6 Nck1 Olfml3 Padi4 Pdlim2 Polr2g Ppfia4 Ppp1r14b Prdm1 Prss18 Ptpre Rab38 Rbm3 Rpl13 Rpl13a Rps13 Rps27l Rps7 S100a6 Scrg1 Sdcbp Slc16a6 Slc7a7 Spcs1 Sprrl5 Tex15 Tiam2 Tmem40 Tyrobp Uchl4 Wisp1
94	V$SREBP1_Q6	84	84	151	5266	10670	-2.17	0.0	1.56	0.22	1110017C15Rik 1200008O12Rik 1700001L23Rik 5430413I02Rik AJ430384 Avpi1 BC025076 Bclaf1 Bet1l Calm4 Ccl17 Cdc2a Cdkn2b Cotl1 Cryba4 Cspg2 Cxcl1 Dnmt2 Dnmt3a Enpp1 F730004D16Rik Galnt7 Gatm Ggta1 Gjb5 Hbegf Hebp2 Il1f9 Kcne3 Kcnk13 Klk10 Leprot Lgals3 Lgals7 Lims1 Ltb4dh Mmp13 Moxd1 Myef2 Myl6 Npm3 Nsmce1 Nup35 Padi3 Padi4 Pip5k1b Ppp1r14b Psma5 Pttg1 Pycard Rbm3 Rbm4 Rbp1 Rcn1 Rnf2 Rnf7 Rpl13a Rpl…
95	V$DEC_Q1	172	172	63	11215	4721	-2.18	0.0	1.64	0.23	1110017C15Rik 1700001L23Rik 2310061G07Rik 2810013E07Rik 4930403J22Rik 4930470D19Rik 4933428I03Rik 5430413I02Rik Arg1 Atpif1 Avpi1 BC025076 BC025546 Bet1l Cald1 Calm4 Ccl12 Ccl17 Ccl7 Ccl8 Ccnb2 Cdc2a Cdkn2b Chi3l3 Cklf Clec4d Clec4n Col11a1 Commd5 Cotl1 Crabp2 Cryba4 Ctss Cxcl1 Dbccr1 Ddx39 Defb6 Dnmt2 Dsc2 Dtymk Egln3 Eif2b2 Eif3s6 Elovl4 Emb Enpp1 Etv1 F730004D16Rik Fxyd4 Ggta1 Gjb5 Gnai3 Gpr87…
96	V$AP1_Q4: activator protein 1	198	198	37	12973	2963	-2.18	0.0	1.89	0.27	1110017C15Rik 1700001L23Rik 2310061G07Rik 2610528M18Rik 2810013E07Rik 4930403J22Rik 4930470D19Rik 4933428I03Rik 5430413I02Rik AJ430384 Akr1c6 Arg1 Atpif1 Avpi1 BC025076 BC025546 Bclaf1 Bet1l Cald1 Casp1 Ccl12 Ccl17 Ccl7 Ccnb2 Cd33 Cdc2a Cdkn2b Chi3l3 Cklf Cks2 Clec4n Col11a1 Commd5 Cotl1 Crabp2 Cryba4 Cspg2 Ctss Cxcl1 Cxcl5 Dbccr1 Ddx39 Defb6 Dnmt3a Dsc2 Dtymk Dusp6 Egln3 Elovl4 Enpp1 Etv1 F73000…
97	V$NFKB_Q6_01	144	144	91	10190	5746	-2.18	0.0	0.2	0.02	1700001L23Rik 2600017H08Rik 2810013E07Rik 4930470D19Rik 5430413I02Rik AJ430384 Akr1c6 Avpi1 BC025546 Bet1l Cald1 Calm4 Ccl17 Ccnb2 Cd33 Cdc2a Chi3l3 Cklf Cks2 Cotl1 Crabp1 Crabp2 Cryba4 Cxcl1 Cxcl5 Dbccr1 Defb6 Dnmt2 Dnmt3a Dsc2 Dtymk Dusp6 Egln3 Eif2b2 Eif3s6 Enpp1 Etv1 Ga17 Galnt7 Gatm Gjb5 Gnai3 Gpr87 Grip1 Gtf2b Gtf2e2 Gzme Gzmg Hrmt1l3 Ier3 Il1f9 Kcnk13 Klra2 Krt1-16 Krt1-3 Krt2-6b Lamr1 Lep…
98	V$E4F1_Q6	11	11	224	455	15481	-2.2	0.0	2.54	0.61	1200008O12Rik Dtymk March7 Mcmdc1 Morf4l2 Pdk3 Psma5 Riok2 Rpl15 Rps17 Sfrs3
99	V$E2F1DP1_01: E2F-1:DP-1 heterodimer	73	73	162	4529	11407	-2.2	0.0	1.58	0.22	1110017C15Rik 2610528M18Rik 2810013E07Rik 4930470D19Rik 5430413I02Rik BC025076 Bclaf1 Ccl8 Cdc2a Cklf Crabp1 Crabp2 Ddx39 Dsc2 Dtymk Dusp6 Elovl4 Emb Enpp1 F730004D16Rik Ggta1 Gnai3 Gtf2e2 Il13ra1 Klk7 Lamr1 Leprot Lsm5 Lsm8 Magoh Mcmdc1 Morf4l2 Moxd1 Nrarp Nsmce1 Nt5c Nup107 Nup35 Olfml3 Pcoln3 Perp Prim2 Psma5 Rbm3 Rbm4 Rdh10 Reg1 Rhod Rit1 Rnf2 Rod1 Rpl12 Rpl15 Rpl35 Rpl39 Rps10 Rps7 S100a16 S…
100	V$VMW65_Q6	107	107	128	6855	9081	-2.21	0.0	1.43	0.2	2310061G07Rik 2600017H08Rik 2810013E07Rik 4930403J22Rik 4933428I03Rik Akr1c6 Atpif1 Bclaf1 Cald1 Casp1 Ccl12 Ccl7 Ccl8 Ccnb2 Cdkn2b Chi3l3 Cklf Clec4n Col11a1 Dbccr1 Ddx39 Defb6 Dnmt2 Eif2b2 Eif3s6 Emb Enpp1 Ggta1 Gnai3 Gpr87 Gsdm1 Gzmc Gzme Gzmf Hebp2 Il13ra1 Il1f9 Inhba Leprot Lgals7 Loh11cr2a Mad2l1 Magoh Mmp13 Morf4l2 Moxd1 Mpeg1 Ms4a11 Ms4a6c Ms4a6d Msr1 Myl6 Nck1 Nme4 Nrarp Nt5c Nup107 Nup3…
101	V$S8_01: S8	15	15	220	1420	14516	-2.22	0.0	0.07	0.0	2310061G07Rik Akr1c6 Clec4d Fhl2 Gnai3 Morf4l2 Ms4a6c Msr1 Myef2 Prim2 Rnf7 Rpl36a S100a8 S100a9 Sprrl1
102	V$ELK1_01: Elk-1	67	67	168	4132	11804	-2.22	0.0	1.59	0.22	1110017C15Rik 4930470D19Rik Arg1 Atpif1 Bclaf1 Bet1l Ccl17 Ccl8 Ccnb2 Cks2 Commd5 Cotl1 Crabp2 Dbccr1 Ddx39 Dtymk Enpp1 F730004D16Rik Fxyd4 Gnai3 Gtf2b Gtf2e2 Gzmc Gzmf Ier3 Kcnk13 Lamr1 Leprotl1 Lims1 Loh11cr2a Lsm5 Lsm8 Ltb4dh Morf4l2 Ms4a11 Ms4a6c Ms4a6d Myl6 Nsmce1 Nup107 Nup35 Olfml3 Padi3 Padi4 Pdlim2 Prdm1 Prim2 Prss18 Psma5 Pycard Rbm3 Rbp1 Rpl35 Rpl39 Rprm Rps13 Rps17 Rps7 S100a4 S100a6 …
103	V$MMEF2_Q6: myocyte enhancer factor	71	71	164	5230	10706	-2.23	0.0	0.2	0.02	2600017H08Rik 2610528M18Rik 2810013E07Rik AJ430384 Atpif1 Cald1 Casp1 Ccl7 Cdkn2b Cklf Col11a1 Cotl1 Cspg2 Ctss Cxcl5 Defb6 Egln3 Enpp1 Etv1 Gatm Gzmc Gzme Gzmf Hebp2 Inhba Klk7 Klra2 Krt1-3 Lgals7 Lsm5 Ltb4dh Nck1 Npm3 Nt5c Pdk3 Pigf Pip5k1b Pla2g4a Plod2 Polr2g Prdm1 Prss18 Psma5 Rcn1 Rdh10 Reg1 Rhod Rit1 Rnf7 Rod1 Rpl13 Rpl13a Rpl15 Rpl39 Rprm Rps10 Rps27l S100a9 Scin Serpinb2 Snx6 Sprr1a Sprr…
104	V$AP1_C: AP-1 binding site	50	50	185	2984	12952	-2.23	0.0	1.71	0.25	2310061G07Rik Arg1 BC025076 Crabp2 Cspg2 Cxcl5 Dbccr1 Ddx39 Defb6 Dsc2 Elovl4 Fxyd4 Gnai3 Gtf2b Gtf2e2 Hrmt1l3 Inhba Krt1-16 Lims1 Mmp12 Mmp13 Ms4a11 Ms4a6d Myef2 Nrarp Nup35 Padi4 Pdk3 Pdlim2 Perp Polr2g Prss18 Pttg1 Rbp1 Rdh10 Reg1 Riok2 Rnf7 Rpl13 Sfn Slc16a6 Snx6 Sprr1a Sprr2a Sprr2d Sprr2h Sprrl5 Stfa3 Tuft1 Wisp1
105	V$AP1_Q2: activator protein 1	165	165	70	10781	5155	-2.25	0.0	1.5	0.2	1110017C15Rik 1700001L23Rik 2310061G07Rik 2610528M18Rik 2810013E07Rik 4930403J22Rik 4930470D19Rik 4933428I03Rik 5430413I02Rik AJ430384 Akr1c6 Arg1 Atpif1 Avpi1 BC025076 BC025546 Bclaf1 Bet1l Cald1 Casp1 Ccl17 Ccl7 Ccnb2 Cd33 Cdc2a Cdkn2b Chi3l3 Cklf Cks2 Cotl1 Crabp2 Cryba4 Cspg2 Cxcl1 Cxcl5 Dbccr1 Dnmt3a Dsc2 Dtymk Dusp6 Egln3 Elovl4 Enpp1 Etv1 Fhl2 Fxyd4 Ga17 Galnt7 Gjb5 Gnai3 Grip1 Gtf2b Gtf2e…
106	V$FREAC7_01: Fork head RElated ACtivator-7	89	89	146	6429	9507	-2.25	0.0	0.23	0.02	1110017C15Rik 1700001L23Rik 2810013E07Rik 4930403J22Rik 4933428I03Rik 5430413I02Rik Akr1c6 Arg1 Atpif1 BC025076 Ccnb2 Cdc2a Cklf Clec4d Commd5 Cspg2 Cxcl1 Cxcl5 Ddx39 Dnmt2 Eif2b2 Elovl4 Enpp1 Galnt7 Ggta1 Gtf2b Hebp2 Inhba Lamr1 Leprotl1 Lgals3 Lgals7 Lsm5 Mad2l1 Mmp13 Mpeg1 Ms4a11 Ms4a6d Msr1 Myef2 Nme4 Nup107 Nup37 Orc6l Pdlim2 Pigf Pip5k1b Pof1b Polr2g Ppic Prdm1 Prim2 Prss18 Psma5 Ptpre Pyca…
107	V$ER_Q6: estrogen receptor	118	118	117	8380	7556	-2.25	0.0	0.24	0.02	1700001L23Rik 2610528M18Rik 2810013E07Rik 4930403J22Rik 4930470D19Rik 4933428I03Rik 5430413I02Rik AJ430384 Akr1c6 Arg1 Atpif1 BC025076 Cald1 Calm4 Cdc2a Cklf Clec4n Col11a1 Commd5 Cotl1 Crabp1 Crabp2 Cryba4 Cspg2 Ctss Cxcl1 Cxcl5 Dsc2 Dtymk Egln3 Eif2b2 Eif3s6 Elovl4 F730004D16Rik Fhl2 Ga17 Galnt7 Ggta1 Gjb5 Gpr87 Gtf2b Gzme Gzmg Hbegf Hebp2 Hrmt1l3 Inhba Klk10 Klk7 Krt2-6b Lamr1 Lgals7 Lims1 Ltb…
108	V$FOXJ2_02: fork head box J 2	97	97	138	6198	9738	-2.25	0.0	1.39	0.19	2310061G07Rik 2600017H08Rik 2610528M18Rik 4933428I03Rik AJ430384 Arg1 BC025076 Cald1 Casp1 Ccl7 Ccnb2 Chi3l3 Cks2 Clec4d Col11a1 Commd5 Cspg2 Ctss Cxcl1 Cxcl5 Dbccr1 Ddx39 Dnmt2 Dsc2 Dtymk Elovl4 Emb Etv1 Ga17 Gnai3 Gtf2e2 Gzmc Gzme Gzmf Gzmg Il1f9 Inhba Krt1-3 Krt2-6b Leprotl1 Lgals3 Lgals7 Lims1 Loh11cr2a Ltb4dh Mad2l1 Mcmdc1 Mglap Mmp12 Mmp13 Mpeg1 Ms4a11 Ms4a6d Msr1 Myef2 Nme4 Npl Npm3 Nup107…
109	V$MYOGNF1_01: myogenin / nuclear factor 1 or related factors	44	44	191	3405	12531	-2.26	0.0	0.15	0.01	4930403J22Rik Avpi1 BC025546 Ccl7 Cd33 Cdkn2b Cks2 Clec4d Cryba4 Cxcl5 Eif2b2 Ga17 Gatm Ggta1 Gsdm1 Il1f9 Kcne3 Krt1-3 Lims1 Lsm5 Mmp12 Mpeg1 Myef2 Nqo1 Nrarp Nup37 Ptpre Pttg1 Rcn1 Reg1 Riok2 Rpl13a S100a16 S100a9 Scin Sept2 Slc19a2 Sms Sprr2a Tcf1 Trem2 Trim13 Tuft1 Uchl4
110	V$E2F1_Q3_01	70	70	165	4381	11555	-2.3	0.0	1.44	0.2	1110017C15Rik 2810013E07Rik AJ430384 Bclaf1 Cdc2a Cklf Dnmt3a Dtymk Dusp6 Eif2b2 Elovl4 Emb Enpp1 Fhl2 Ga17 Gatm Ggta1 Gjb5 Gtf2b Gtf2e2 Hrmt1l3 Kcnk13 Lamr1 Leprotl1 Lgals3 Lsm8 Mad2l1 Magoh March7 Mcmdc1 Mlp Morf4l2 Moxd1 Myl6 Nck1 Nme4 Nup107 Olfml3 Orc6l Perp Pigf Ppp1r14b Prim2 Rab38 Rbm4 Rcn1 Rhod Rnf7 Rod1 Rpl12 Rpl15 Rpl31 Rpl35 Rpl39 Sat1 Scin Sept2 Sfrs3 Slc16a6 Slc19a2 Sms Snx6 Spcs1 T…
111	V$SMAD4_Q6	93	93	142	6659	9277	-2.3	0.0	0.26	0.02	1700001L23Rik 2310061G07Rik 2810013E07Rik 4930470D19Rik Akr1c6 Atpif1 BC025076 BC025546 Bclaf1 Bet1l Calm4 Casp1 Ccl12 Ccl8 Cdc2a Cdkn2b Cklf Col11a1 Crabp1 Cspg2 Cxcl5 Ddx39 Dnmt2 Egln3 Eif3s6 Enpp1 Etv1 Fhl2 Fxyd4 Galnt7 Ggta1 Gpr87 Grip1 Gsdm1 Gtf2b Ier3 Inhba Kcne3 Klk7 Krt1-16 Krt1-3 Leprotl1 Lgals3 Lsm5 Lsm8 Mad2l1 Mlp Mpeg1 Msr1 Myef2 Myl6 Npl Nup37 Padi3 Padi4 Pdlim2 Polr2g Ppfia4 Ppic Pp…
112	V$E2F4DP2_01: E2F-4:DP-2 heterodimer	32	32	203	1809	14127	-2.33	0.0	1.82	0.26	2610528M18Rik 5430413I02Rik Cdc2a Cklf Crabp1 Dsc2 Dusp6 Elovl4 Emb Enpp1 Ggta1 Gnai3 Lamr1 Leprot Lsm5 Nsmce1 Prim2 Rit1 Rpl35 Rpl39 Rps7 S100a4 S100a6 S100a8 Sdc1 Sfrs3 Slc16a6 Sms Trem2 Tuft1 Tusc3 Uhrf1
113	V$CHOP_01: heterodimers of CHOP and C/EBPalpha	62	62	173	4566	11370	-2.33	0.0	0.23	0.02	2610528M18Rik AJ430384 Bet1l Cald1 Cdc2a Cdkn2b Cks2 Col11a1 Commd5 Crabp2 Cspg2 Ctss Dbccr1 Ddx39 Dnmt2 Dsc2 Dusp6 Elovl4 Etv1 Ggta1 Gtf2b Gzmc Gzmf Ier3 Klra2 Krt1-3 Krt2-6b Lsm5 Mad2l1 Mlp Mmp12 Moxd1 Mpeg1 Myl6 Nme4 Nrarp Nup107 Pdlim1 Prdm1 Prss18 Rbm4 Reg1 Rpl12 Rpl13a Rpl31 Rpl41 Rps10 Rps17 S100a8 S100a9 Sat1 Slc19a2 Sprr2a Sprrl1 Sprrl2 Sprrl5 Stfa3 Tcf1 Thrap6 Tiam2 Tusc3 Uhrf1
114	V$MIF1_01: MIBP-1 / RFX1 complex	6	6	229	192	15744	-2.34	0.0	2.67	0.64	4930403J22Rik Cxcl1 Grip1 Polr2g Riok2 Tex15
115	V$NKX25_02: homeo domain factor Nkx-2.5/Csx, tinman homolog	100	100	135	6467	9469	-2.34	0.0	1.23	0.15	1110017C15Rik 1200008O12Rik 1700001L23Rik 2600017H08Rik 2810013E07Rik 4930403J22Rik Akr1c6 Arg1 Atpif1 BC025546 Casp1 Ccl17 Ccl8 Ccnb2 Chi3l3 Cklf Cks2 Clec4d Clec4n Col11a1 Cspg2 Ddx39 Defb6 Dnmt2 Dsc2 Dtymk Egln3 Eif2b2 Eif3s6 Elovl4 Emb Etv1 Ga17 Galnt7 Gjb5 Gpr87 Grip1 Gtf2b Gtf2e2 Gzme Ier3 Il1f9 Inhba Kcne3 Kcnk13 Klra2 Krt1-3 Leprot Lgals3 Lims1 March7 Mcmdc1 Mmp13 Mpeg1 Ms4a11 Ms4a6c Ms4a…
116	V$HNF4ALPHA_Q6	79	79	156	5680	10256	-2.36	0.0	0.27	0.02	1110017C15Rik 2610528M18Rik 4930403J22Rik 5430413I02Rik AJ430384 Atpif1 BC025546 Bclaf1 Casp1 Ccl17 Ccl8 Cd33 Cdkn2b Commd5 Crabp1 Ctss Cxcl1 Dsc2 Eif3s6 Enpp1 Etv1 Fxyd4 Gatm Gjb5 Gnai3 Gpr87 Grip1 Gtf2b Gzme Hebp2 Il13ra1 Klra2 Leprot Lsm8 Ltb4dh Lxn Mmp13 Ms4a11 Ms4a6c Ms4a6d Msr1 Nqo1 Nup37 Pdk3 Pdlim1 Perp Pla2g4a Plod2 Pof1b Prss18 Rbm3 Rbm4 Rbp1 Rcn1 Reg1 Rit1 Rpl12 Rpl13 Rpl31 Rpl35 Rpl36…
117	V$SREBP_Q3	71	71	164	5147	10789	-2.36	0.0	0.26	0.02	1110017C15Rik 1200008O12Rik 4930403J22Rik Avpi1 BC025076 BC025546 Bclaf1 Cald1 Calm4 Ccl8 Cd33 Cdc2a Cdkn2b Cklf Crabp2 Ctss Defb6 Dnmt3a Eif3s6 Elovl4 F730004D16Rik Galnt7 Gatm Ggta1 Gnai3 Grip1 Gsdm1 Gtf2b Gzmc Gzmf Inhba Kcnk13 Klk10 Lgals3 Lgals7 Loh11cr2a Mcmdc1 Msr1 Npm3 Nup35 Padi3 Padi4 Pcoln3 Ppp1r14b Pttg1 Pycard Rcn1 Rit1 Rpl13a Rpl36a Rps13 Rps17 S100a16 S100a4 S100a6 Scin Serpinb2 Sf…
118	V$MEF2_Q6_01	143	143	92	9397	6539	-2.37	0.0	1.19	0.15	2600017H08Rik 2610528M18Rik 2810013E07Rik AJ430384 Akr1c6 Arg1 Avpi1 BC025076 Bclaf1 Cald1 Casp1 Ccl12 Ccl7 Cdc2a Cdkn2b Cklf Clec4d Clec4n Col11a1 Commd5 Crabp1 Cspg2 Ctss Cxcl1 Cxcl5 Dbccr1 Ddx39 Dnmt2 Dnmt3a Dsc2 Dusp6 Eif2b2 Eif3s6 Elovl4 Emb Enpp1 Etv1 F730004D16Rik Ga17 Galnt7 Ggta1 Gnai3 Grip1 Gtf2b Gtf2e2 Hebp2 Il13ra1 Il1f9 Inhba Klk7 Klra2 Krt2-6b Lamr1 Lgals3 Lgals7 Loh11cr2a Ltb4dh Lx…
119	V$VMAF_01: v-Maf	152	152	83	9998	5938	-2.37	0.0	1.22	0.15	1110017C15Rik 1200008O12Rik 1700001L23Rik 2600017H08Rik 2810013E07Rik 4930403J22Rik 5430413I02Rik Arg1 Atpif1 BC025076 BC025546 Bclaf1 Bet1l Cald1 Casp1 Ccl12 Ccl7 Ccl8 Ccnb2 Cd33 Cdc2a Cdkn2b Cks2 Col11a1 Cotl1 Crabp1 Crabp2 Cryba4 Ctss Cxcl1 Cxcl5 Dbccr1 Dnmt2 Dnmt3a Dtymk Dusp6 Eif3s6 Enpp1 Etv1 Fhl2 Fxyd4 Ga17 Galnt7 Gatm Ggta1 Gnai3 Grip1 Gtf2b Gzmc Gzmf Gzmg Hebp2 Hrmt1l3 Il1f9 Klra2 Krt1-1…
120	V$NFY_Q6: nuclear factor Y (Y-box binding factor)	87	87	148	5611	10325	-2.38	0.0	1.19	0.15	1200008O12Rik 1700001L23Rik 2310061G07Rik 2600017H08Rik 2610528M18Rik 2810013E07Rik 4930470D19Rik 5430413I02Rik Akr1c6 Avpi1 Bclaf1 Bet1l Ccnb2 Cdc2a Cks2 Cotl1 Crabp1 Crabp2 Cryba4 Cspg2 Ctss Cxcl1 Dbccr1 Dusp6 Eif2b2 Etv1 Fxyd4 Gatm Gjb5 Gtf2b Gtf2e2 Gzmc Gzmf Ier3 Il13ra1 Inhba Klra2 Krt1-3 Krt2-6b Lamr1 Morf4l2 Mpeg1 Nqo1 Nup37 Orc6l Padi3 Pcoln3 Pdk3 Pdlim1 Pdlim2 Perp Pigf Pip5k1b Pof1b Ppp…
121	V$HNF1_Q6	230	230	5	15288	648	-2.39	0.0	2.49	0.57	1110017C15Rik 1200008O12Rik 1700001L23Rik 2310061G07Rik 2600017H08Rik 2610528M18Rik 2810013E07Rik 4930403J22Rik 4930470D19Rik 4933428I03Rik 5430413I02Rik AJ430384 Akr1c6 Arg1 Atpif1 Avpi1 BC025076 BC025546 Bclaf1 Bet1l Cald1 Calm4 Casp1 Ccl12 Ccl17 Ccl7 Ccl8 Ccnb2 Cd33 Cdc2a Cdkn2b Chi3l3 Cklf Cks2 Clec4d Clec4n Col11a1 Commd5 Cotl1 Crabp1 Cryba4 Cspg2 Ctss Cxcl1 Cxcl5 Dbccr1 Ddx39 Defb6 Dnmt2 Dn…
122	V$AHR_Q5: aryl hydrocarbon / dioxin receptor	33	33	202	1894	14042	-2.39	0.0	1.72	0.25	1110017C15Rik Bclaf1 Bet1l Cdc2a Dusp6 Etv1 Ggta1 Kcnk13 Lims1 Morf4l2 Myl6 Nck1 Nqo1 Nup35 Perp Pof1b Ppp1r14b Prim2 Psma5 Pttg1 Rbm3 Rdh10 Rhoc Rnf7 Rpl12 Rpl13 Rpl13a Rpl15 Sept2 Slc16a6 Slc19a2 Tm4sf1 Tuft1
123	V$GFI1_01: growth factor independence 1	64	64	171	4654	11282	-2.4	0.0	0.27	0.02	2310061G07Rik 2600017H08Rik 2610528M18Rik 2810013E07Rik Akr1c6 BC025546 Bet1l Cald1 Ccl12 Ccl8 Cdc2a Clec4n Col11a1 Cotl1 Crabp1 Cspg2 Ctss Cxcl1 Cxcl5 Dbccr1 Ddx39 Dtymk Gnai3 Gsdm1 Gtf2e2 Il1f9 Klk7 Krt1-16 Leprot Lgals7 Loh11cr2a Ltb4dh Mmp12 Mpeg1 Nme4 Npm3 Nsmce1 Nt5c Olfml3 Padi3 Pip5k1b Plod2 Psma5 Rab38 Rbm3 Rdh10 Rhoc Rhod Riok2 Rnf7 Rprm Rps17 Scin Sfrs3 Slc19a2 Slc7a7 Sprr2h Sprrl5 Stf…
124	V$PAX6_Q2	42	42	193	3204	12732	-2.41	0.0	0.19	0.02	1110017C15Rik 2600017H08Rik 2810013E07Rik BC025546 Cdc2a Cks2 Clec4n Commd5 Ddx39 Dtymk Eif2b2 F730004D16Rik Gtf2e2 Krt2-6b Lamr1 Magoh Mcmdc1 Morf4l2 Nme4 Npl Nqo1 Nt5c Nup35 Pdk3 Perp Pigf Polr2g Ppic Pttg1 Riok2 Rnf7 Rpl39 Rprm Rps10 S100a4 Sat1 Snx6 Spcs1 Tcf1 Tex15 Trim13 Uhrf1
125	V$EFC_Q6	127	127	108	8843	7093	-2.42	0.0	0.36	0.04	1200008O12Rik 1700001L23Rik 4930403J22Rik Akr1c6 Arg1 Atpif1 Avpi1 BC025076 BC025546 Bclaf1 Cald1 Ccl12 Ccl17 Ccl7 Ccl8 Ccnb2 Cdc2a Chi3l3 Clec4d Col11a1 Crabp1 Cspg2 Cxcl1 Cxcl5 Defb6 Dsc2 Eif2b2 Emb Enpp1 Etv1 F730004D16Rik Fhl2 Fxyd4 Ga17 Galnt7 Gatm Ggta1 Gjb5 Gnai3 Gpr87 Grip1 Gsdm1 Gzme Hebp2 Hrmt1l3 Ier3 Il1f9 Klk7 Klra2 Krt1-16 Lamr1 Leprot Leprotl1 Lgals3 Lgals7 Lsm5 Lsm8 Ltb4dh Mad2l1 M…
126	V$HAND1E47_01: Hand1:E47 heterodimer	133	133	102	9248	6688	-2.42	0.0	0.36	0.04	1200008O12Rik 1700001L23Rik 2610528M18Rik 2810013E07Rik 5430413I02Rik Atpif1 BC025076 BC025546 Bclaf1 Casp1 Ccl17 Ccl7 Ccl8 Ccnb2 Cd33 Cdkn2b Chi3l3 Col11a1 Commd5 Crabp1 Crabp2 Cryba4 Cspg2 Cxcl1 Dbccr1 Ddx39 Defb6 Dnmt3a Dtymk Dusp6 Egln3 Eif2b2 Enpp1 F730004D16Rik Ga17 Gatm Gjb5 Gnai3 Grip1 Gsdm1 Gtf2b Gzmg Hbegf Il13ra1 Il1f9 Kcne3 Kcnk13 Klk7 Klra2 Krt1-3 Krt2-6b Lamr1 Leprot Lgals3 Lsm5 Ltb…
127	V$HNF1_C: Hepatic nuclear factor 1	84	84	151	5441	10495	-2.42	0.0	1.12	0.14	1110017C15Rik 2310061G07Rik 5430413I02Rik Akr1c6 Atpif1 Avpi1 BC025076 Casp1 Ccl17 Ccnb2 Cd33 Cdc2a Cdkn2b Commd5 Cotl1 Crabp2 Cspg2 Cxcl1 Dbccr1 Dnmt2 Dtymk Dusp6 Egln3 Enpp1 Ga17 Gnai3 Gpr87 Gzmc Gzmf Hrmt1l3 Il13ra1 Inhba Kcne3 Krt1-3 Krt2-6b Lgals3 Lgals7 Loh11cr2a Lxn Mcmdc1 Mmp13 Myef2 Nme4 Npl Nt5c Nup107 Nup35 Padi3 Pigf Pip5k1b Pla2g4a Polr2g Psma5 Pttg1 Pycard Rbm3 Rhod Riok2 Rod1 Rpl12…
128	V$IRF_Q6_01	106	106	129	7423	8513	-2.42	0.0	0.36	0.04	1110017C15Rik 1200008O12Rik 1700001L23Rik 2310061G07Rik 2600017H08Rik 2610528M18Rik 2810013E07Rik 4933428I03Rik AJ430384 BC025076 BC025546 Cald1 Casp1 Ccl12 Ccl8 Ccnb2 Cdkn2b Clec4d Clec4n Cotl1 Crabp2 Ctss Dbccr1 Defb6 Dnmt2 Dnmt3a Dsc2 Dtymk Dusp6 Eif2b2 Eif3s6 Enpp1 Etv1 Fhl2 Galnt7 Gnai3 Gpr87 Grip1 Gtf2b Gtf2e2 Hebp2 Ier3 Il1f9 Kcne3 Klra2 Leprotl1 Lgals7 Lims1 Loh11cr2a Lsm5 Lsm8 Ltb4dh Lxn…
129	V$GATA_C: GATA binding site	108	108	127	7552	8384	-2.42	0.0	0.37	0.04	1200008O12Rik 2310061G07Rik 4930403J22Rik Akr1c6 Atpif1 Avpi1 BC025076 Cald1 Calm4 Ccl17 Ccl7 Cdkn2b Chi3l3 Cklf Clec4d Col11a1 Cotl1 Crabp1 Ctss Cxcl1 Cxcl5 Ddx39 Defb6 Dsc2 Dtymk Dusp6 Eif2b2 Eif3s6 Emb Ga17 Gatm Gsdm1 Gtf2b Gzmc Gzme Gzmf Gzmg Hebp2 Hrmt1l3 Ier3 Il1f9 Inhba Kcne3 Klk7 Klra2 Leprot Leprotl1 Lgals3 Lgals7 Loh11cr2a Lsm5 Lsm8 Mglap Mlp Mmp13 Moxd1 Mpeg1 Myef2 Npl Npm3 Nt5c Nup107…
130	V$GATA4_Q3	227	227	8	15630	306	-2.43	0.0	0.04	0.0	1110017C15Rik 1200008O12Rik 1700001L23Rik 2310061G07Rik 2600017H08Rik 2610528M18Rik 2810013E07Rik 4930403J22Rik 4930470D19Rik 4933428I03Rik 5430413I02Rik AJ430384 Akr1c6 Arg1 Atpif1 Avpi1 BC025076 BC025546 Bclaf1 Bet1l Cald1 Calm4 Casp1 Ccl12 Ccl17 Ccl7 Ccl8 Ccnb2 Cd33 Cdc2a Cdkn2b Chi3l3 Cklf Cks2 Clec4d Clec4n Col11a1 Commd5 Cotl1 Crabp1 Crabp2 Cryba4 Cspg2 Ctss Cxcl1 Cxcl5 Dbccr1 Ddx39 Defb6 D…
131	V$ZTA_Q2	78	78	157	5035	10901	-2.43	0.0	1.13	0.14	1700001L23Rik 2310061G07Rik 2610528M18Rik Akr1c6 BC025076 BC025546 Bet1l Casp1 Clec4d Cotl1 Crabp1 Crabp2 Cryba4 Ctss Ddx39 Defb6 Dusp6 Egln3 Eif3s6 Fxyd4 Gnai3 Gsdm1 Gtf2e2 Gzmc Gzme Gzmf Hebp2 Klk7 Krt1-3 Leprot Lims1 Mad2l1 Mlp Mmp12 Ms4a11 Ms4a6c Ms4a6d Msr1 Myef2 Myl6 Nt5c Pdk3 Pdlim2 Perp Pip5k1b Plod2 Polr2g Prss18 Psma5 Pttg1 Rdh10 Rhoc Rhod Riok2 Rnf2 Rnf7 Rpl12 Rpl13 Rps13 Rps7 S100a16 …
132	V$VBP_01: PAR-type chicken vitellogenin promoter-binding protein	25	25	210	1373	14563	-2.43	0.0	1.81	0.26	2610528M18Rik 2810013E07Rik AJ430384 Arg1 BC025076 Cald1 Ctss Defb6 Dtymk Ga17 Gpr87 Klk7 Leprotl1 Nsmce1 Pdk3 Psma5 Rbm4 Riok2 Rpl13 Rpl13a Rpl15 Sfrs3 Snx6 Tex15 Tuft1
133	V$MAZ_Q6	168	168	67	11103	4833	-2.43	0.0	1.2	0.15	1110017C15Rik 1200008O12Rik 2310061G07Rik 2810013E07Rik 4930403J22Rik 4930470D19Rik 4933428I03Rik 5430413I02Rik AJ430384 Atpif1 Avpi1 BC025076 BC025546 Bclaf1 Bet1l Calm4 Ccl12 Ccl17 Ccl7 Ccnb2 Cd33 Cdkn2b Cks2 Clec4d Col11a1 Cotl1 Crabp1 Crabp2 Cryba4 Cxcl1 Cxcl5 Dbccr1 Ddx39 Dnmt2 Dnmt3a Dsc2 Dtymk Dusp6 Egln3 Eif2b2 Eif3s6 Elovl4 Emb Enpp1 Etv1 F730004D16Rik Fxyd4 Ga17 Galnt7 Gjb5 Gpr87 Grip1 …
134	V$AREB6_02: AREB6 (Atp1a1 regulatory element binding factor 6)	87	87	148	6134	9802	-2.44	0.0	0.36	0.04	2310061G07Rik AJ430384 Arg1 BC025546 Cald1 Calm4 Ccl12 Ccl17 Cdc2a Cdkn2b Cklf Clec4d Col11a1 Crabp1 Cspg2 Defb6 Dnmt3a Dsc2 Dtymk Egln3 Eif2b2 Emb Enpp1 F730004D16Rik Galnt7 Gatm Gtf2b Gzmc Gzme Gzmf Gzmg Il13ra1 Il1f9 Klk10 Klk7 Krt2-6b Leprot Lgals3 Lsm8 Morf4l2 Myl6 Nck1 Npl Nqo1 Nrarp Nup37 Padi3 Pdk3 Pdlim1 Pdlim2 Perp Pigf Ppic Rbm4 Rbp1 Rcn1 Reg1 Rhod Rit1 Rnf7 Rpl13 Rpl15 Rpl31 Rprm S100…
135	V$PPARG_03: PPAR (peroxisome proliferator-activated receptor gamma)	95	95	140	6222	9714	-2.44	0.0	1.03	0.14	1700001L23Rik 2310061G07Rik 4930403J22Rik 4933428I03Rik AJ430384 Avpi1 BC025076 Bclaf1 Calm4 Ccl12 Ccl17 Ccl7 Cd33 Cdc2a Clec4n Crabp2 Ctss Cxcl1 Dbccr1 Defb6 Dnmt2 Dnmt3a Dsc2 Elovl4 Emb Etv1 Fxyd4 Ga17 Galnt7 Gjb5 Gnai3 Gpr87 Grip1 Gtf2e2 Gzme Gzmg Ier3 Il13ra1 Il1f9 Inhba Klk7 Krt1-3 Leprot Lgals3 Lgals7 Lims1 Loh11cr2a Lsm5 Ltb4dh Mlp Myef2 Myl6 Npl Nqo1 Olfml3 Orc6l Padi3 Perp Pip5k1b Pof1b …
136	V$STAT5A_02	42	42	193	2530	13406	-2.44	0.0	1.48	0.2	1110017C15Rik 2310061G07Rik 5430413I02Rik Bclaf1 Cald1 Ccl17 Ccl7 Clec4d Cspg2 Defb6 Dnmt3a Galnt7 Grip1 Gsdm1 Gtf2e2 Ier3 Il1f9 Inhba Krt2-6b Lgals3 Ltb4dh Magoh Mmp13 Moxd1 Npm3 Nsmce1 Pdk3 Perp Prss18 Rbm3 Rbm4 Rdh10 Rpl13 S100a6 Sat1 Sdc1 Sdcbp Snrpb2 Sprr1a Sprr2a Sprrl5 Tex15
137	V$TAL1_Q6	95	95	140	6662	9274	-2.45	0.0	0.37	0.04	1200008O12Rik 1700001L23Rik 2600017H08Rik 2810013E07Rik 5430413I02Rik AJ430384 Arg1 BC025546 Bet1l Cald1 Calm4 Ccl12 Ccl17 Ccl7 Ccl8 Cd33 Cdc2a Chi3l3 Cks2 Clec4n Cotl1 Crabp2 Cryba4 Cxcl1 Dbccr1 Dsc2 Eif2b2 F730004D16Rik Fxyd4 Galnt7 Gatm Ggta1 Gjb5 Gpr87 Grip1 Gsdm1 Hbegf Hebp2 Hrmt1l3 Ier3 Il13ra1 Kcne3 Klk7 Krt1-16 Krt1-3 Leprotl1 Lims1 Ltb4dh Magoh Morf4l2 Moxd1 Nck1 Nme4 Npl Nqo1 Nrarp Padi…
138	V$OCT1_06: octamer-binding factor 1	132	132	103	8756	7180	-2.45	0.0	0.97	0.14	1110017C15Rik 4930403J22Rik 4933428I03Rik Akr1c6 Arg1 Atpif1 BC025076 Bclaf1 Bet1l Cald1 Calm4 Ccl12 Ccl7 Ccl8 Ccnb2 Cd33 Cdc2a Cdkn2b Chi3l3 Cklf Cks2 Clec4d Clec4n Col11a1 Cotl1 Cryba4 Cspg2 Cxcl1 Dbccr1 Defb6 Dnmt2 Dnmt3a Dsc2 Dtymk Egln3 Eif2b2 Eif3s6 Elovl4 Emb Enpp1 Etv1 Fhl2 Fxyd4 Galnt7 Ggta1 Gnai3 Gpr87 Grip1 Gsdm1 Gtf2e2 Gzmc Gzme Gzmf Gzmg Hebp2 Il13ra1 Il1f9 Klk7 Klra2 Krt1-16 Krt1-3 …
139	V$PPARA_02: PPAR-alpha:RXR-alpha heterodimer (peroxisome proliferator activated factor alpha:retinoid X receptor alpha)	3	3	232	481	15455	-2.45	0.0	0.03	0.0	Commd5 Rpl41 Sept2
140	V$NFY_Q6_01	104	104	131	6861	9075	-2.45	0.0	0.97	0.14	1200008O12Rik 1700001L23Rik 2600017H08Rik 2610528M18Rik 2810013E07Rik 4930470D19Rik 5430413I02Rik Akr1c6 Avpi1 Bclaf1 Bet1l Ccnb2 Cd33 Cdc2a Cks2 Clec4n Cotl1 Crabp2 Cryba4 Cspg2 Ctss Cxcl1 Dbccr1 Dusp6 Eif2b2 Eif3s6 Etv1 Fxyd4 Galnt7 Gatm Gjb5 Gtf2b Gtf2e2 Gzme Ier3 Inhba Krt1-3 Lamr1 Leprot Loh11cr2a Lsm8 Magoh Mcmdc1 Mglap Morf4l2 Mpeg1 Ms4a11 Ms4a6d Myef2 Npl Nqo1 Nup37 Olfml3 Orc6l Padi3 Pco…
141	V$COMP1_01: COMP1	149	149	86	9883	6053	-2.46	0.0	1.03	0.14	1110017C15Rik 1200008O12Rik 2310061G07Rik 2600017H08Rik 2610528M18Rik 4930403J22Rik 4930470D19Rik 4933428I03Rik 5430413I02Rik AJ430384 Akr1c6 Arg1 Atpif1 Avpi1 Bclaf1 Cald1 Calm4 Ccl7 Ccl8 Ccnb2 Cd33 Cdc2a Cdkn2b Chi3l3 Cklf Cks2 Col11a1 Commd5 Cotl1 Crabp2 Cspg2 Ctss Cxcl1 Dbccr1 Ddx39 Dnmt2 Dsc2 Dtymk Dusp6 Eif2b2 Eif3s6 Elovl4 Emb Enpp1 Etv1 F730004D16Rik Fxyd4 Ga17 Galnt7 Ggta1 Gnai3 Gpr87 Gt…
142	V$USF_Q6: upstream stimulating factor	145	145	90	10027	5909	-2.46	0.0	0.39	0.04	1110017C15Rik 1700001L23Rik 2610528M18Rik 4930403J22Rik 4930470D19Rik 4933428I03Rik 5430413I02Rik Arg1 Avpi1 BC025076 BC025546 Bclaf1 Bet1l Cald1 Calm4 Casp1 Ccl17 Ccl8 Cd33 Cdkn2b Cks2 Clec4d Clec4n Cotl1 Crabp1 Crabp2 Cryba4 Cspg2 Cxcl1 Ddx39 Dtymk Dusp6 Egln3 Elovl4 Enpp1 Etv1 Fhl2 Ga17 Ggta1 Gjb5 Gnai3 Gpr87 Gzme Gzmg Hbegf Hebp2 Hrmt1l3 Ier3 Il13ra1 Kcne3 Kcnk13 Krt1-16 Lamr1 Leprot Leprotl1…
143	V$HEB_Q6	64	64	171	4603	11333	-2.47	0.0	0.31	0.02	1700001L23Rik 2610528M18Rik 2810013E07Rik Arg1 Bclaf1 Ccl12 Ccl7 Ccl8 Cd33 Cdkn2b Cotl1 Crabp2 Cxcl5 Dbccr1 Dsc2 Ga17 Galnt7 Gpr87 Gsdm1 Hbegf Kcnk13 Klk7 Krt1-3 Leprotl1 Lsm5 Ltb4dh Mmp12 Moxd1 Ms4a11 Ms4a6c Ms4a6d Myef2 Nck1 Nme4 Nqo1 Nup107 Padi4 Perp Prss18 Pycard Rhoc Rhod Riok2 Rit1 Rnf2 Rnf7 Rpl36a Rprm S100a16 S100a4 S100a8 Scin Sdc1 Sdcbp Spcs1 Sprr1a Sprr2a Sprrl1 Sprrl5 Thrap6 Trem2 Tu…
144	V$HFH3_01: HFH-3 (HNF3/fork head homolog 3)	112	112	123	7439	8497	-2.47	0.0	0.9	0.14	1110017C15Rik 1200008O12Rik 1700001L23Rik 2310061G07Rik 2810013E07Rik 4930403J22Rik 5430413I02Rik Akr1c6 Atpif1 BC025076 Bet1l Ccl7 Ccnb2 Cdc2a Cdkn2b Cklf Col11a1 Commd5 Cotl1 Ctss Cxcl1 Cxcl5 Dbccr1 Ddx39 Dnmt2 Dtymk Dusp6 Egln3 Eif2b2 Enpp1 F730004D16Rik Ggta1 Gjb5 Gnai3 Gsdm1 Gtf2b Gzmc Gzmf Hebp2 Ier3 Il1f9 Klk7 Krt2-6b Lamr1 Leprotl1 Lsm5 Lxn March7 Mcmdc1 Mlp Mmp12 Mmp13 Morf4l2 Moxd1 Mpeg…
145	V$IRF7_01: interferon regulatory factor 7	131	131	104	9025	6911	-2.48	0.0	0.46	0.04	1110017C15Rik 1200008O12Rik 1700001L23Rik 2310061G07Rik 2600017H08Rik 2610528M18Rik 2810013E07Rik 4930403J22Rik 4933428I03Rik AJ430384 Avpi1 BC025546 Bet1l Cald1 Casp1 Ccl12 Ccnb2 Cdkn2b Chi3l3 Cks2 Clec4d Commd5 Cotl1 Cspg2 Ctss Dbccr1 Defb6 Dnmt2 Dnmt3a Dsc2 Dtymk Eif2b2 Eif3s6 Emb Enpp1 Etv1 F730004D16Rik Fxyd4 Galnt7 Gatm Gnai3 Gpr87 Gtf2b Gtf2e2 Ier3 Inhba Kcne3 Klra2 Krt2-6b Lamr1 Leprotl1 …
146	V$SOX5_01: Sox-5	106	106	129	7333	8603	-2.49	0.0	0.46	0.04	1200008O12Rik 2600017H08Rik 2810013E07Rik 4930470D19Rik Akr1c6 Arg1 BC025076 Cald1 Casp1 Cd33 Cdkn2b Chi3l3 Clec4d Clec4n Col11a1 Commd5 Cryba4 Cxcl1 Cxcl5 Dbccr1 Defb6 Dnmt2 Dtymk Dusp6 Elovl4 Emb F730004D16Rik Ga17 Galnt7 Gzmc Gzmf Il13ra1 Il1f9 Kcne3 Klk7 Krt2-6b Lgals7 Lims1 Lsm5 Ltb4dh Mcmdc1 Mglap Mmp13 Mpeg1 Ms4a6c Msr1 Myef2 Nck1 Nme4 Npm3 Nrarp Nsmce1 Nt5c Nup107 Olfml3 Pdk3 Pdlim1 Pdlim…
147	V$E2F_Q4: E2F	77	77	158	5437	10499	-2.49	0.0	0.37	0.04	1110017C15Rik 2610528M18Rik 4933428I03Rik 5430413I02Rik Avpi1 Bclaf1 Ccl8 Cdc2a Cks2 Col11a1 Crabp1 Cxcl1 Defb6 Dnmt3a Dtymk Dusp6 Eif3s6 Elovl4 Emb Enpp1 Etv1 Galnt7 Ggta1 Gnai3 Gtf2b Kcnk13 Lamr1 Leprot Lims1 Lsm5 Lsm8 Mcmdc1 Mglap Morf4l2 Myl6 Nme4 Npm3 Nqo1 Nsmce1 Nup35 Olfml3 Orc6l Padi4 Pdk3 Perp Pip5k1b Pla2g4a Ppp1r14b Psma5 Pycard Rbm4 Rdh10 Rhod Rit1 Rnf7 Rod1 Rpl13 Rpl13a Rpl15 Rpl39 R…
148	V$POU1F1_Q6	92	92	143	6403	9533	-2.49	0.0	0.43	0.04	1110017C15Rik 1200008O12Rik 1700001L23Rik 2310061G07Rik 4933428I03Rik Akr1c6 Arg1 Atpif1 BC025546 Casp1 Ccl8 Cd33 Cdc2a Cdkn2b Chi3l3 Clec4d Clec4n Commd5 Cotl1 Cryba4 Cspg2 Ctss Defb6 Dusp6 Eif3s6 Elovl4 Emb Enpp1 Etv1 Galnt7 Gpr87 Gsdm1 Gzmc Gzmf Hebp2 Ier3 Inhba Kcne3 Klk7 Krt2-6b Lamr1 Lgals3 Loh11cr2a March7 Mcmdc1 Mmp12 Mmp13 Ms4a6c Msr1 Myef2 Nck1 Nme4 Npm3 Nqo1 Nsmce1 Nup35 Pdlim1 Pip5k1b…
149	V$CDX2_Q5	152	152	83	10129	5807	-2.49	0.0	0.94	0.14	1110017C15Rik 2600017H08Rik 2610528M18Rik 2810013E07Rik 4930403J22Rik 4933428I03Rik 5430413I02Rik AJ430384 Akr1c6 Avpi1 BC025076 Bet1l Cald1 Casp1 Ccl12 Ccl17 Ccl7 Ccl8 Ccnb2 Cdkn2b Chi3l3 Cklf Cks2 Clec4d Col11a1 Crabp1 Crabp2 Cspg2 Ctss Ddx39 Defb6 Dnmt2 Dsc2 Dtymk Dusp6 Egln3 Eif2b2 Eif3s6 Elovl4 Emb Etv1 F730004D16Rik Ga17 Galnt7 Ggta1 Gnai3 Gpr87 Grip1 Gsdm1 Gtf2b Gtf2e2 Gzmc Gzme Gzmf Gzmg …
150	V$TCF4_Q5	191	191	44	12648	3288	-2.49	0.0	1.33	0.18	1110017C15Rik 2310061G07Rik 2600017H08Rik 4930403J22Rik 4930470D19Rik 5430413I02Rik AJ430384 Akr1c6 Arg1 Atpif1 Avpi1 BC025076 BC025546 Bclaf1 Cald1 Calm4 Ccl12 Ccl17 Ccl8 Ccnb2 Cd33 Cdc2a Cdkn2b Chi3l3 Cklf Cks2 Clec4d Clec4n Col11a1 Commd5 Crabp1 Crabp2 Cryba4 Cspg2 Ctss Cxcl1 Cxcl5 Dbccr1 Ddx39 Defb6 Dnmt2 Dnmt3a Dsc2 Dtymk Dusp6 Egln3 Eif2b2 Eif3s6 Elovl4 Emb Enpp1 Etv1 F730004D16Rik Fhl2 Ga1…
151	V$E2F_Q3_01	83	83	152	5460	10476	-2.5	0.0	0.94	0.14	1110017C15Rik 4930470D19Rik 4933428I03Rik AJ430384 Avpi1 Bclaf1 Ccnb2 Cdc2a Cdkn2b Col11a1 Crabp1 Dnmt3a Dtymk Dusp6 Eif3s6 Elovl4 Emb Ggta1 Gnai3 Gtf2b Il13ra1 Klk7 Krt1-3 Lamr1 Leprot Lims1 Lsm5 Lsm8 Mad2l1 Magoh March7 Mcmdc1 Mglap Mlp Morf4l2 Nck1 Nrarp Nsmce1 Nup107 Olfml3 Orc6l Pcoln3 Pdk3 Pdlim1 Pigf Pip5k1b Pla2g4a Plod2 Ppp1r14b Prim2 Psma5 Pycard Rbm4 Rdh10 Rhod Riok2 Rnf7 Rod1 Rpl12 Rp…
152	V$FOXJ2_01: fork head box J 2	114	114	121	7776	8160	-2.5	0.0	0.58	0.09	1110017C15Rik 1200008O12Rik 1700001L23Rik 2310061G07Rik 2810013E07Rik 4930403J22Rik 5430413I02Rik Akr1c6 Atpif1 BC025076 Bet1l Ccl7 Ccnb2 Cdc2a Cklf Commd5 Cotl1 Ctss Cxcl1 Cxcl5 Dbccr1 Ddx39 Defb6 Dnmt2 Dtymk Dusp6 Egln3 Eif2b2 Enpp1 F730004D16Rik Ggta1 Gjb5 Gnai3 Gtf2b Gzmc Gzme Gzmf Gzmg Hebp2 Ier3 Klk7 Lamr1 Lgals3 Lgals7 Lsm5 Ltb4dh Lxn March7 Mcmdc1 Mlp Mmp12 Mmp13 Morf4l2 Moxd1 Mpeg1 Ms4a1…
153	V$TATA_C: Retroviral TATA box	74	74	161	4826	11110	-2.5	0.0	1.0	0.14	2610528M18Rik 2810013E07Rik 4930403J22Rik Cald1 Ccl17 Ccl7 Ccl8 Ccnb2 Cdkn2b Cks2 Crabp2 Cspg2 Cxcl1 Dbccr1 Ddx39 Dnmt2 Dsc2 Dusp6 Elovl4 Etv1 Fhl2 Gpr87 Gsdm1 Il13ra1 Il1f9 Inhba Klk7 Klra2 Krt1-3 Krt2-6b Loh11cr2a Lsm5 Lxn Mglap Mmp13 Ms4a11 Ms4a6d Nck1 Nqo1 Olfml3 Padi4 Pcoln3 Pip5k1b Pla2g4a Plod2 Pof1b Psma5 Pttg1 Pycard Rbm3 Rcn1 Reg1 Rit1 Rod1 Rpl15 Rpl35 S100a8 S100a9 Sat1 Scin Serpinb2 S…
154	V$PAX6_01: Pax-6	110	110	125	7472	8464	-2.51	0.0	0.62	0.09	1110017C15Rik 1700001L23Rik 2600017H08Rik 2610528M18Rik 2810013E07Rik 4930403J22Rik 4930470D19Rik Akr1c6 Atpif1 BC025546 Bclaf1 Calm4 Casp1 Ccnb2 Cd33 Chi3l3 Cklf Cks2 Clec4d Col11a1 Commd5 Cotl1 Crabp2 Cspg2 Ctss Cxcl1 Cxcl5 Dbccr1 Dusp6 Egln3 Eif3s6 Emb Enpp1 Ggta1 Gzmc Gzmf Hrmt1l3 Il13ra1 Il1f9 Klk7 Klra2 Krt2-6b Lamr1 Lgals3 Loh11cr2a Lsm8 Lxn Mad2l1 Magoh Morf4l2 Ms4a6c Msr1 Myef2 Nck1 Nme4…
155	V$PITX2_Q2: pituitary homeobox factor 2	99	99	136	6820	9116	-2.51	0.0	0.5	0.05	1110017C15Rik 2310061G07Rik 2600017H08Rik 2810013E07Rik 4930470D19Rik 5430413I02Rik Atpif1 BC025076 Ccl17 Cd33 Cdc2a Cdkn2b Chi3l3 Cks2 Clec4n Col11a1 Commd5 Cspg2 Ctss Cxcl5 Ddx39 Defb6 Dusp6 Eif2b2 Eif3s6 Emb Enpp1 F730004D16Rik Fxyd4 Ga17 Gatm Gpr87 Grip1 Gzmc Gzme Gzmf Gzmg Hebp2 Ier3 Il13ra1 Klk7 Krt1-16 Lgals3 Lims1 Lsm5 Mad2l1 Magoh Mcmdc1 Mmp12 Ms4a6c Nme4 Npl Npm3 Nqo1 Nt5c Nup35 Padi3 P…
156	V$RFX1_01: X-box binding protein RFX1	104	104	131	6989	8947	-2.51	0.0	0.74	0.12	2600017H08Rik 2610528M18Rik 4930403J22Rik 4930470D19Rik 4933428I03Rik AJ430384 Arg1 BC025546 Bclaf1 Bet1l Cald1 Calm4 Cdkn2b Cks2 Clec4n Crabp1 Crabp2 Cspg2 Cxcl1 Defb6 Dnmt2 Dnmt3a Emb Fhl2 Ga17 Gatm Ggta1 Gnai3 Grip1 Gzme Gzmg Hebp2 Hrmt1l3 Ier3 Il1f9 Kcne3 Kcnk13 Klra2 Krt1-16 Krt1-3 Lamr1 Leprotl1 Loh11cr2a Lsm5 Lsm8 Ms4a11 Ms4a6d Myl6 Nqo1 Nsmce1 Nup107 Nup35 Orc6l Pdk3 Pdlim1 Pdlim2 Perp Pl…
157	V$MYCMAX_B: c-Myc:Max binding sites	88	88	147	6098	9838	-2.51	0.0	0.47	0.04	2610528M18Rik 4930403J22Rik 4933428I03Rik AJ430384 Arg1 Avpi1 BC025076 BC025546 Bclaf1 Bet1l Ccl8 Cks2 Clec4n Cotl1 Crabp2 Cryba4 Cxcl1 Dnmt2 Dtymk Eif3s6 Elovl4 Emb Enpp1 Ga17 Gatm Ggta1 Gnai3 Gtf2b Gtf2e2 Hrmt1l3 Il13ra1 Kcne3 Klk7 Krt1-16 Lamr1 Lims1 Mcmdc1 Morf4l2 Moxd1 Myl6 Nck1 Nme4 Npl Nrarp Nt5c Nup37 Padi4 Pcoln3 Pdk3 Ppfia4 Ppp1r14b Psma5 Rcn1 Rdh10 Rhoc Rhod Riok2 Rnf2 Rod1 Rpl12 Rpl13…
158	V$SMAD3_Q6	137	137	98	9201	6735	-2.51	0.0	0.78	0.12	1110017C15Rik 1200008O12Rik 1700001L23Rik 2310061G07Rik 2610528M18Rik 4930470D19Rik 4933428I03Rik 5430413I02Rik BC025076 BC025546 Bclaf1 Bet1l Cald1 Calm4 Casp1 Ccl17 Ccl7 Ccl8 Ccnb2 Cd33 Cdc2a Cdkn2b Chi3l3 Cklf Col11a1 Commd5 Cryba4 Cspg2 Cxcl5 Dbccr1 Ddx39 Dnmt2 Dsc2 Dtymk Egln3 Eif2b2 Eif3s6 Emb Enpp1 F730004D16Rik Fxyd4 Galnt7 Gatm Ggta1 Gjb5 Grip1 Gsdm1 Gtf2b Hrmt1l3 Ier3 Il1f9 Kcne3 Kcnk13…
159	V$IK1_01: Ikaros 1	130	130	105	8785	7151	-2.52	0.0	0.69	0.1	1110017C15Rik 2310061G07Rik 2600017H08Rik 2610528M18Rik 2810013E07Rik 4930403J22Rik 4930470D19Rik 4933428I03Rik 5430413I02Rik AJ430384 Avpi1 Bclaf1 Bet1l Cald1 Calm4 Ccl12 Ccl17 Ccl7 Ccl8 Ccnb2 Cdkn2b Crabp1 Cryba4 Cspg2 Cxcl1 Cxcl5 Dbccr1 Dnmt2 Dnmt3a Dsc2 Eif2b2 Elovl4 F730004D16Rik Fxyd4 Ga17 Galnt7 Gnai3 Gpr87 Grip1 Gsdm1 Gtf2b Gzmc Gzme Gzmf Gzmg Il13ra1 Il1f9 Kcnk13 Klk7 Klra2 Krt1-16 Krt1-…
160	V$COUP_DR1_Q6	3	3	232	472	15464	-2.52	0.0	0.03	0.0	Crabp2 Hebp2 Prss18
161	V$BRN2_01: POU factor Brn-2	100	100	135	6777	9159	-2.52	0.0	0.65	0.1	1700001L23Rik 2810013E07Rik 4930403J22Rik 4930470D19Rik 5430413I02Rik AJ430384 Akr1c6 Atpif1 Avpi1 BC025546 Ccl7 Ccl8 Ccnb2 Cdc2a Cdkn2b Chi3l3 Cklf Clec4d Col11a1 Commd5 Cspg2 Ctss Cxcl5 Dbccr1 Ddx39 Defb6 Dnmt2 Dusp6 Egln3 Eif2b2 Elovl4 Fxyd4 Ga17 Galnt7 Ggta1 Gnai3 Gpr87 Grip1 Gsdm1 Gzme Hebp2 Il1f9 Inhba Klra2 Leprotl1 Lgals7 Loh11cr2a Lsm5 Ltb4dh Mad2l1 March7 Mcmdc1 Mmp12 Mmp13 Ms4a6c Msr1 …
162	V$VMYB_02: v-Myb	42	42	193	2566	13370	-2.52	0.0	1.36	0.18	AJ430384 BC025546 Bclaf1 Bet1l Casp1 Ccnb2 Cks2 Dnmt3a Dtymk Eif3s6 Emb Etv1 Gnai3 Gtf2b Krt1-3 Leprot Ltb4dh March7 Morf4l2 Myl6 Nck1 Nup107 Nup35 Nup37 Olfml3 Pcoln3 Pdlim2 Pigf Polr2g Pttg1 Rpl12 Rpl13a Rpl36a Rpl41 Rps10 Rps7 S100a6 Sms Spcs1 Sprrl3 Tiam2 Timp1
163	V$PAX3_B: Pax-3 binding sites	143	143	92	9644	6292	-2.53	0.0	0.72	0.12	1110017C15Rik 1200008O12Rik 2310061G07Rik 2600017H08Rik 2610528M18Rik 2810013E07Rik 4930403J22Rik 4930470D19Rik 4933428I03Rik 5430413I02Rik AJ430384 Akr1c6 Atpif1 Avpi1 BC025546 Bclaf1 Bet1l Cald1 Calm4 Ccl17 Ccl7 Cd33 Cdkn2b Cklf Cks2 Commd5 Cotl1 Crabp1 Crabp2 Cryba4 Ctss Cxcl1 Cxcl5 Dbccr1 Ddx39 Dnmt2 Dsc2 Dtymk Egln3 Eif2b2 Eif3s6 Enpp1 Etv1 Fhl2 Ga17 Galnt7 Gatm Gnai3 Gtf2e2 Hbegf Hrmt1l3 Il…
164	V$E2F_Q6: E2F	175	175	60	11638	4298	-2.53	0.0	1.08	0.14	1110017C15Rik 1200008O12Rik 1700001L23Rik 2600017H08Rik 2610528M18Rik 2810013E07Rik 4930470D19Rik 4933428I03Rik 5430413I02Rik AJ430384 Arg1 Atpif1 Avpi1 BC025076 Bclaf1 Bet1l Cald1 Ccl12 Ccl8 Cdc2a Cklf Cks2 Clec4d Col11a1 Commd5 Cotl1 Crabp1 Crabp2 Cxcl1 Ddx39 Defb6 Dnmt2 Dnmt3a Dsc2 Dtymk Dusp6 Egln3 Eif2b2 Eif3s6 Elovl4 Emb Enpp1 Etv1 F730004D16Rik Fhl2 Fxyd4 Ga17 Galnt7 Gatm Ggta1 Gjb5 Gnai3 …
165	V$E2F1_Q4_01	45	45	190	3335	12601	-2.53	0.0	0.26	0.02	1110017C15Rik 4930470D19Rik 4933428I03Rik Cdc2a Col11a1 Crabp1 Dnmt3a Dtymk Dusp6 Elovl4 Emb Gnai3 Krt1-3 Lamr1 Leprot Lims1 Lsm8 Mcmdc1 Mglap Morf4l2 Nrarp Olfml3 Orc6l Pdk3 Pip5k1b Pla2g4a Psma5 Pycard Rbm4 Rnf7 Rod1 Rpl13a Rprm Rps17 Rps7 S100a6 Scin Sept2 Sfrs3 Slc16a6 Sms Snrpb2 Timp1 Trem2 Uhrf1
166	V$E2A_Q2	139	139	96	9448	6488	-2.54	0.0	0.61	0.09	1110017C15Rik 2810013E07Rik 4933428I03Rik AJ430384 Arg1 Avpi1 BC025546 Bet1l Cald1 Calm4 Ccl12 Ccl7 Ccl8 Cd33 Cdc2a Cdkn2b Chi3l3 Cklf Cks2 Clec4n Cotl1 Crabp1 Crabp2 Cryba4 Ctss Dbccr1 Defb6 Dnmt3a Dsc2 Dtymk Egln3 Eif2b2 Eif3s6 Emb F730004D16Rik Fhl2 Fxyd4 Galnt7 Gatm Ggta1 Gpr87 Gsdm1 Gtf2b Gzmc Gzme Gzmf Gzmg Hebp2 Hrmt1l3 Il13ra1 Il1f9 Inhba Kcne3 Kcnk13 Klk7 Klra2 Krt1-16 Krt1-3 Krt2-6b Lep…
167	V$GATA1_02: GATA-binding factor 1	83	83	152	5737	10199	-2.54	0.0	0.49	0.05	1200008O12Rik 2600017H08Rik 2610528M18Rik 4930403J22Rik 4933428I03Rik Arg1 BC025076 Bet1l Casp1 Ccl12 Ccl17 Ccl7 Ccl8 Chi3l3 Clec4n Cotl1 Crabp2 Cryba4 Cxcl1 Cxcl5 Dbccr1 Defb6 Dusp6 Egln3 Eif3s6 Emb Fhl2 Fxyd4 Gatm Ggta1 Gjb5 Grip1 Gsdm1 Gtf2b Gzme Gzmg Hebp2 Kcnk13 Leprotl1 Magoh Mmp13 Msr1 Myef2 Npm3 Nqo1 Nt5c Nup35 Orc6l Perp Pip5k1b Ppic Ppp1r14b Prdm1 Ptpre Pttg1 Pycard Rbm3 Rit1 Rnf7 Rpl12…
168	V$HNF3B_01: Hepatocyte Nuclear Factor 3beta	179	179	56	11903	4033	-2.54	0.0	1.1	0.14	1110017C15Rik 1200008O12Rik 1700001L23Rik 2310061G07Rik 2600017H08Rik 2610528M18Rik 2810013E07Rik 4930403J22Rik 4930470D19Rik 4933428I03Rik 5430413I02Rik AJ430384 Akr1c6 Arg1 Atpif1 BC025076 BC025546 Bet1l Cald1 Casp1 Ccl7 Ccl8 Ccnb2 Cd33 Cdc2a Cdkn2b Cklf Cks2 Clec4d Clec4n Col11a1 Commd5 Cotl1 Crabp2 Cspg2 Ctss Cxcl1 Cxcl5 Dbccr1 Ddx39 Defb6 Dnmt2 Dsc2 Dtymk Dusp6 Egln3 Eif2b2 Elovl4 Emb Enpp1 …
169	V$HNF1_01: hepatic nuclear factor 1	38	38	197	2869	13067	-2.54	0.0	0.24	0.02	2610528M18Rik 2810013E07Rik 5430413I02Rik Akr1c6 Avpi1 BC025076 Ccl17 Cdc2a Cdkn2b Commd5 Cspg2 Gpr87 Lgals7 Loh11cr2a Lsm5 March7 Ms4a6c Msr1 Nme4 Nup107 Nup35 Padi3 Pdk3 Pla2g4a Reg1 Rpl13a Rpl39 Rps13 Rps7 Sfrs3 Slc19a2 Sms Sprr2h Sprrl5 Stfa3 Tex15 Tusc3 Uchl4
170	V$MYOD_01: myoblast determination gene product	153	153	82	10413	5523	-2.56	0.0	0.58	0.09	1110017C15Rik 2310061G07Rik 2600017H08Rik 4930403J22Rik 5430413I02Rik Arg1 Avpi1 BC025076 BC025546 Bet1l Cald1 Calm4 Ccl12 Ccl17 Ccl8 Cdc2a Cdkn2b Chi3l3 Cklf Cks2 Clec4n Commd5 Cotl1 Crabp1 Crabp2 Cryba4 Cspg2 Ctss Cxcl1 Cxcl5 Dnmt2 Dsc2 Dtymk Egln3 Eif2b2 Eif3s6 Elovl4 Emb Etv1 F730004D16Rik Fxyd4 Galnt7 Gatm Ggta1 Gnai3 Gsdm1 Gtf2b Gzmc Gzme Gzmf Gzmg Hebp2 Hrmt1l3 Il13ra1 Il1f9 Kcne3 Kcnk13 K…
171	V$TGIF_01: TGIF (5'TG3' interacting factor)	62	62	173	4383	11553	-2.56	0.0	0.4	0.04	4930470D19Rik 4933428I03Rik Akr1c6 BC025546 Bclaf1 Calm4 Cd33 Cdkn2b Cklf Cks2 Cxcl1 Cxcl5 Dbccr1 Eif3s6 Emb Enpp1 F730004D16Rik Ga17 Galnt7 Grip1 Gtf2e2 Gzme Gzmg Il13ra1 Il1f9 Inhba Klra2 Lgals3 March7 Mmp12 Moxd1 Nck1 Nme4 Nup37 Olfml3 Orc6l Perp Pigf Pip5k1b Pla2g4a Plod2 Pof1b Ppfia4 Prim2 Pycard Rdh10 Rhod Rnf2 Rnf7 Rps13 S100a9 Slc7a7 Spcs1 Sprr1a Sprr2h Sprrl1 Tcf1 Tex15 Tm4sf1 Tmem40 Uch…
172	V$COUP_01: COUP:HNF-4 heterodimer	39	39	196	2383	13553	-2.56	0.0	1.32	0.18	1110017C15Rik 2810013E07Rik 4930403J22Rik Atpif1 Bclaf1 Cdkn2b Clec4n Crabp1 Crabp2 Dsc2 Eif3s6 Gjb5 Gnai3 Grip1 Gzme Hebp2 Lsm8 Ltb4dh Ms4a11 Ms4a6d Msr1 Pdlim1 Perp Pip5k1b Prss18 Pycard Rbm3 Rbp1 Reg1 Rit1 Rpl31 Sat1 Slc16a6 Sms Sprr2a Sprrl1 Tcf1 Tmem40 Tusc3
173	V$FOXO4_01: fork head box O4	161	161	74	10995	4941	-2.57	0.0	0.52	0.05	1110017C15Rik 1700001L23Rik 2310061G07Rik 2600017H08Rik 2610528M18Rik 2810013E07Rik 4930403J22Rik 4930470D19Rik 4933428I03Rik 5430413I02Rik AJ430384 Akr1c6 Arg1 Atpif1 BC025076 BC025546 Cald1 Calm4 Casp1 Ccl7 Ccnb2 Cd33 Cdkn2b Chi3l3 Cklf Cks2 Clec4d Crabp1 Cspg2 Ctss Cxcl1 Cxcl5 Dbccr1 Ddx39 Defb6 Dnmt2 Dnmt3a Dsc2 Dusp6 Egln3 Eif3s6 Elovl4 Emb Enpp1 Etv1 F730004D16Rik Galnt7 Gjb5 Gnai3 Gpr87 Gt…
174	V$GATA3_03: GATA-binding factor 3	158	158	77	10712	5224	-2.57	0.0	0.64	0.1	2310061G07Rik 2600017H08Rik 2610528M18Rik 2810013E07Rik 4930403J22Rik 4930470D19Rik 4933428I03Rik 5430413I02Rik Akr1c6 Arg1 Atpif1 BC025076 Bclaf1 Cald1 Calm4 Ccl12 Ccl17 Ccl7 Ccl8 Cd33 Cdc2a Cdkn2b Chi3l3 Cks2 Clec4d Clec4n Col11a1 Commd5 Cotl1 Crabp1 Crabp2 Cryba4 Cspg2 Ctss Cxcl1 Cxcl5 Ddx39 Defb6 Dnmt2 Dnmt3a Dsc2 Egln3 Eif2b2 Eif3s6 Emb Enpp1 Etv1 F730004D16Rik Fxyd4 Galnt7 Gatm Ggta1 Gjb5 G…
175	V$BACH2_01: BTB and CNC homolog 2	161	161	74	10858	5078	-2.58	0.0	0.73	0.12	1110017C15Rik 1700001L23Rik 2310061G07Rik 2610528M18Rik 4930403J22Rik 4930470D19Rik 4933428I03Rik Akr1c6 Arg1 Atpif1 BC025076 BC025546 Bclaf1 Bet1l Cald1 Calm4 Casp1 Ccl12 Ccl17 Ccnb2 Cd33 Cdc2a Cdkn2b Cklf Clec4d Clec4n Col11a1 Commd5 Cotl1 Crabp1 Crabp2 Cryba4 Cspg2 Ctss Cxcl1 Cxcl5 Dbccr1 Ddx39 Defb6 Dsc2 Dtymk Egln3 Elovl4 F730004D16Rik Fhl2 Fxyd4 Galnt7 Gatm Gnai3 Gpr87 Grip1 Gtf2b Gtf2e2 Gz…
176	V$E2F1DP2_01: E2F-1:DP-2 heterodimer	20	20	215	1081	14855	-2.58	0.0	1.72	0.25	2610528M18Rik Cdc2a Crabp1 Elovl4 Emb Enpp1 Ggta1 Lamr1 Lsm5 Nsmce1 Rit1 Rpl39 S100a4 S100a6 Sfrs3 Slc16a6 Sms Trem2 Tuft1 Uhrf1
177	V$TCF11MAFG_01: TCF11:MafG heterodimers	13	13	222	1194	14742	-2.58	0.0	0.1	0.0	AJ430384 Cryba4 Cxcl5 Krt1-3 Padi4 Perp Psma5 Rpl13 S100a9 Slc16a6 Snx6 Sprrl1 Tusc3
178	V$HLF_01: hepatic leukemia factor	70	70	165	4687	11249	-2.59	0.0	0.74	0.12	2610528M18Rik 2810013E07Rik 4930403J22Rik AJ430384 Arg1 Avpi1 BC025076 Cald1 Casp1 Ccl12 Ccl17 Chi3l3 Clec4d Cotl1 Ctss Cxcl1 Defb6 Dsc2 Dtymk Fxyd4 Gpr87 Hrmt1l3 Inhba Kcne3 Klra2 Krt1-3 Krt2-6b Lamr1 Leprotl1 Ltb4dh Magoh March7 Mmp12 Mmp13 Morf4l2 Nck1 Nrarp Nsmce1 Nup107 Nup35 Nup37 Padi4 Pdk3 Pdlim1 Pigf Prim2 Ptpre Rbm4 Rcn1 Rit1 Rnf2 Rpl12 Rpl39 Rprm Scrg1 Sdcbp Serpinb2 Snx6 Sprr1a Sprr2h…
179	V$EBF_Q6	65	65	170	4518	11418	-2.6	0.0	0.48	0.05	1110017C15Rik 4930470D19Rik Atpif1 Bclaf1 Calm4 Ccl8 Ccnb2 Cd33 Cdc2a Cryba4 Cspg2 Dnmt2 Dnmt3a Dsc2 Egln3 Emb Etv1 Ga17 Galnt7 Gatm Ggta1 Gnai3 Gsdm1 Gtf2e2 Hbegf Hrmt1l3 Ier3 Krt1-16 Lsm8 Ltb4dh Magoh March7 Mglap Ms4a6c Nup37 Padi3 Padi4 Pdlim2 Pip5k1b Pof1b Polr2g Prss18 Ptpre Rod1 Rpl12 Rpl13a Rpl39 Rpl41 Rps17 S100a8 S100a9 Scin Sdc1 Sept2 Sfrs3 Slc19a2 Slc7a7 Snx6 Spcs1 Sprrl2 Tm4sf6 Trem2…
180	V$NFE2_01: NF-E2 p45	37	37	198	2261	13675	-2.6	0.0	1.29	0.18	Arg1 Casp1 Crabp2 Cspg2 Cxcl5 Dbccr1 Dsc2 Elovl4 Fxyd4 Gjb5 Gnai3 Gtf2b Hrmt1l3 Krt1-16 Mlp Mmp12 Mmp13 Myef2 Npl Nt5c Padi4 Pdk3 Pdlim2 Perp Polr2g Prss18 Rbp1 Rnf7 Rpl13 Slc16a6 Snx6 Sprr1a Sprr2a Sprr2d Sprr2h Tmem40 Tuft1
181	V$ATF4_Q2: activating transcription factor 4	59	59	176	3858	12078	-2.6	0.0	0.92	0.14	1110017C15Rik 2610528M18Rik 4930403J22Rik 4933428I03Rik AJ430384 BC025076 Bclaf1 Cdkn2b Commd5 Dbccr1 Ddx39 Dtymk Fhl2 Ga17 Gtf2e2 Krt2-6b Lgals7 Lsm5 Ms4a11 Ms4a6d Myl6 Npl Nsmce1 Pdk3 Pdlim2 Pigf Polr2g Ppic Psma5 Ptpre Rab38 Rbm3 Rdh10 Rhoc Riok2 Rnf7 Rpl13 Rpl13a Rpl15 Rpl35 Rps13 Rps7 S100a16 Sdc1 Sept2 Serpinb2 Sfn Sfrs3 Sms Snrpb2 Spcs1 Sprr2a Thrap6 Tiam2 Trem2 Tuft1 Tyrobp Wisp1 Zfp207
182	V$CEBPGAMMA_Q6	170	170	65	11454	4482	-2.61	0.0	0.75	0.12	1200008O12Rik 1700001L23Rik 2310061G07Rik 2600017H08Rik 2610528M18Rik 2810013E07Rik 4930403J22Rik AJ430384 Akr1c6 Arg1 Atpif1 Cald1 Calm4 Casp1 Ccl12 Ccl17 Ccl7 Ccl8 Ccnb2 Cdkn2b Cklf Cks2 Clec4d Clec4n Col11a1 Commd5 Cspg2 Ctss Cxcl1 Cxcl5 Dbccr1 Ddx39 Defb6 Dnmt2 Dsc2 Dtymk Dusp6 Egln3 Eif2b2 Eif3s6 Elovl4 Emb Etv1 F730004D16Rik Fxyd4 Ga17 Galnt7 Gatm Gjb5 Gnai3 Gpr87 Grip1 Gsdm1 Gtf2b Gtf2e2 G…
183	V$HNF3ALPHA_Q6	201	201	34	13362	2574	-2.61	0.0	1.29	0.18	1110017C15Rik 1200008O12Rik 1700001L23Rik 2310061G07Rik 2600017H08Rik 2610528M18Rik 2810013E07Rik 4930403J22Rik 4933428I03Rik 5430413I02Rik AJ430384 Akr1c6 Arg1 Atpif1 BC025076 BC025546 Bet1l Cald1 Casp1 Ccl17 Ccl7 Ccl8 Ccnb2 Cd33 Cdc2a Cdkn2b Chi3l3 Cklf Cks2 Clec4d Clec4n Col11a1 Commd5 Cotl1 Crabp2 Cryba4 Cspg2 Ctss Cxcl1 Cxcl5 Dbccr1 Ddx39 Defb6 Dnmt2 Dsc2 Dtymk Dusp6 Egln3 Eif2b2 Elovl4 Emb …
184	V$E2F1_Q4: E2F-1	67	67	168	4543	11393	-2.61	0.0	0.65	0.1	1110017C15Rik 4930470D19Rik 4933428I03Rik Atpif1 Avpi1 Bclaf1 Cdc2a Col11a1 Commd5 Crabp2 Cxcl1 Dbccr1 Dnmt3a Dtymk Dusp6 Eif3s6 Emb Ggta1 Gnai3 Gtf2b Gtf2e2 Ier3 Kcnk13 Krt1-3 Leprot Leprotl1 Lims1 Lsm8 Morf4l2 Nme4 Nsmce1 Nup107 Nup35 Olfml3 Orc6l Pdk3 Pigf Pip5k1b Ppp1r14b Psma5 Pycard Rbm3 Rbm4 Rdh10 Rhoc Rhod Rod1 Rpl12 Rpl13 Rpl13a Rpl31 Rpl35 Rpl36a Rprm Rps17 Rps7 S100a6 Sat1 Scin Sdc1 Se…
185	V$SRF_Q5_01	68	68	167	4630	11306	-2.62	0.0	0.62	0.09	5430413I02Rik AJ430384 Bclaf1 Bet1l Cald1 Calm4 Ccl7 Cd33 Clec4n Cryba4 Cxcl5 Egln3 Elovl4 Etv1 Fhl2 Fxyd4 Ga17 Gatm Gjb5 Gtf2b Hebp2 Ier3 Klk7 Klra2 Lims1 Loh11cr2a Ltb4dh Lxn Mad2l1 Mlp Npl Nrarp Nup107 Nup35 Nup37 Olfml3 Pcoln3 Pigf Pof1b Ppic Ppp1r14b Prss18 Rbm3 Rbp1 Rpl12 Rpl13a Rpl15 Rpl36a Rpl39 Rps17 Rps27l Rps7 S100a16 Sdc1 Slc19a2 Sms Sprr1a Sprr2h Sprrl2 Sprrl5 Thrap6 Tiam2 Timp1 Tm4s…
186	V$OCT1_B: Octamer binding factor 1	18	18	217	955	14981	-2.62	0.0	1.74	0.25	Avpi1 Cald1 Clec4n Defb6 Egln3 Grip1 Nrarp Padi3 Pof1b Ptpre Rcn1 Rps27l Scin Sms Sprr2d Sprr2h Sprrl3 Zfp207
187	V$NRF2_Q4: heterodimer containing Nrf2	60	60	175	4184	11752	-2.62	0.0	0.47	0.04	AJ430384 Akr1c6 Arg1 Bclaf1 Casp1 Ccl7 Ccl8 Ccnb2 Cklf Clec4n Crabp2 Cxcl5 Dbccr1 Ddx39 Defb6 Dsc2 Enpp1 Fhl2 Fxyd4 Gnai3 Gtf2b Hrmt1l3 Kcnk13 Krt1-16 Krt1-3 Lims1 Mmp12 Mmp13 Myef2 Myl6 Nme4 Padi4 Pdk3 Pdlim2 Perp Plod2 Pof1b Polr2g Prss18 Psma5 Rbp1 Rnf2 Rpl13 Rpl13a Rpl15 Rpl31 Rpl36a Slc16a6 Snrpb2 Snx6 Spcs1 Sprr1a Sprr2d Sprrl1 Sprrl2 Stfa3 Thrap6 Tm4sf1 Tmem40 Uhrf1
188	V$AREB6_01: AREB6 (Atp1a1 regulatory element binding factor 6)	53	53	182	3438	12498	-2.62	0.0	0.96	0.14	2310061G07Rik 4930403J22Rik 4933428I03Rik Akr1c6 Arg1 Ccl8 Cd33 Chi3l3 Clec4d Cxcl1 Egln3 Emb Enpp1 F730004D16Rik Ga17 Gjb5 Gtf2b Gtf2e2 Gzme Il13ra1 Il1f9 Kcne3 Klk7 Klra2 Krt2-6b Lgals3 Magoh Mlp Ms4a11 Ms4a6c Ms4a6d Msr1 Npl Npm3 Nsmce1 Nup107 Nup35 Prss18 Psma5 Rbm4 Rhoc Rhod Riok2 Rpl36a Rps10 S100a9 Scrg1 Serpinb2 Spcs1 Sprr2a Sprrl2 Thrap6 Tuft1
189	V$ATF6_01: activating transcription factor 6	8	8	227	326	15610	-2.63	0.0	2.16	0.36	Enpp1 Gnai3 Mcmdc1 Morf4l2 Padi4 Ppfia4 Timp1 Zfp207
190	V$CREL_01: c-Rel	171	171	64	11589	4347	-2.63	0.0	0.64	0.1	1110017C15Rik 1700001L23Rik 2310061G07Rik 2600017H08Rik 2810013E07Rik 4930470D19Rik 5430413I02Rik AJ430384 Akr1c6 Arg1 Atpif1 Avpi1 BC025076 Bclaf1 Bet1l Calm4 Ccl12 Ccl17 Ccl7 Ccl8 Ccnb2 Cd33 Cdc2a Chi3l3 Cklf Cks2 Clec4n Col11a1 Commd5 Cotl1 Crabp1 Cxcl1 Cxcl5 Dbccr1 Ddx39 Defb6 Dnmt2 Dnmt3a Dsc2 Dtymk Dusp6 Egln3 Eif2b2 Eif3s6 Emb Enpp1 Etv1 F730004D16Rik Fhl2 Ga17 Galnt7 Gatm Ggta1 Gjb5 Gnai3…
191	V$FOXO1_02: fork head box O1	10	10	225	973	14963	-2.64	0.0	0.09	0.0	4930403J22Rik Mmp13 Pdlim2 Pip5k1b Pof1b Rbm4 Rpl15 Sdcbp Tcf1 Thrap6
192	V$E47_02: E47	30	30	205	2305	13631	-2.64	0.0	0.23	0.02	BC025076 BC025546 Bet1l Ccl17 Chi3l3 Crabp1 Eif2b2 Galnt7 Gsdm1 Kcne3 Krt1-16 Lgals3 Npl Padi3 Padi4 Pdlim2 Pla2g4a Pof1b Prdm1 Prim2 Rab38 Rbp1 Rcn1 Reg1 Rpl31 Rpl39 Rpl41 Spcs1 Sprr2a Uchl4
193	V$E4BP4_01: E4BP4	5	5	230	613	15323	-2.64	0.0	0.05	0.0	2810013E07Rik AJ430384 Ctss Defb6 Rbm4
194	V$E12_Q6	61	61	174	4158	11778	-2.64	0.0	0.61	0.09	4930403J22Rik 4933428I03Rik Avpi1 BC025546 Bet1l Cald1 Ccl12 Chi3l3 Cklf Cks2 Clec4n Cotl1 Cryba4 Eif2b2 Eif3s6 F730004D16Rik Fxyd4 Gatm Gsdm1 Hebp2 Hrmt1l3 Il13ra1 Krt1-16 Lgals3 Lxn Magoh Myl6 Nck1 Npl Nqo1 Nrarp Nsmce1 Nup107 Nup37 Padi3 Padi4 Pdlim2 Plod2 Ppfia4 Prdm1 Prim2 Reg1 Rhoc Rpl15 Rpl41 Rprm Scin Sept2 Sfn Sfrs3 Sms Spcs1 Sprr1a Sprr2a Tcf1 Tex15 Trem2 Trim13 Tuft1 Tyrobp Wisp1
195	V$DEAF1_01	48	48	187	3089	12847	-2.64	0.0	0.99	0.14	1110017C15Rik 4930470D19Rik Bet1l Dusp6 Eif3s6 Enpp1 Etv1 Fhl2 Ggta1 Gnai3 Lamr1 Leprot Leprotl1 Lgals3 Lsm8 Mad2l1 Morf4l2 Nck1 Npm3 Nsmce1 Nt5c Nup107 Nup37 Padi4 Pcoln3 Pdlim1 Polr2g Prim2 Pttg1 Rhoc Rhod Rnf7 Rpl12 Rpl13 Rpl15 Rpl31 Rpl39 Rps17 Rps27l Rps7 Sdc1 Sdcbp Sept2 Slc16a6 Spcs1 Tm4sf1 Tm4sf6 Vps29
196	V$NFY_01: nuclear factor Y (Y-box binding factor)	52	52	183	3395	12541	-2.65	0.0	0.9	0.14	1700001L23Rik 2600017H08Rik 2610528M18Rik 4930470D19Rik Avpi1 Ccnb2 Cdc2a Cks2 Cotl1 Crabp1 Crabp2 Cspg2 Cxcl1 Dbccr1 Dusp6 Eif2b2 Etv1 Gatm Gtf2b Gtf2e2 Ier3 Morf4l2 Myef2 Nqo1 Nup37 Olfml3 Padi3 Pcoln3 Pdk3 Pdlim2 Pigf Pip5k1b Psma5 Ptpre Pttg1 Rbm3 Rbm4 Rcn1 Reg1 Rnf7 Rpl13a Rpl31 Scin Sdcbp Sfrs3 Sprr2h Thrap6 Tm4sf1 Tuft1 Uchl4 Uhrf1 Vps29
197	V$SREBP1_01: sterol regulatory element-binding protein 1	5	5	230	609	15327	-2.66	0.0	0.05	0.0	4930470D19Rik Elovl4 Pip5k1b Polr2g Zfp207
198	V$FOX_Q2	178	178	57	12126	3810	-2.66	0.0	0.54	0.06	1110017C15Rik 1200008O12Rik 1700001L23Rik 2310061G07Rik 2600017H08Rik 2610528M18Rik 2810013E07Rik 4930403J22Rik 4933428I03Rik 5430413I02Rik Akr1c6 Arg1 Atpif1 BC025076 BC025546 Cald1 Casp1 Ccl12 Ccl7 Ccl8 Ccnb2 Cdkn2b Chi3l3 Cklf Cks2 Clec4d Clec4n Col11a1 Commd5 Cotl1 Cspg2 Ctss Cxcl1 Cxcl5 Dbccr1 Ddx39 Defb6 Dnmt2 Dsc2 Dusp6 Egln3 Eif2b2 Emb F730004D16Rik Fhl2 Fxyd4 Ga17 Galnt7 Gatm Ggta1 Gjb5 …
199	V$IPF1_Q4	47	47	188	3342	12594	-2.67	0.0	0.41	0.04	1110017C15Rik 1700001L23Rik 4930403J22Rik 4933428I03Rik Akr1c6 BC025076 Cald1 Calm4 Ccl12 Cdkn2b Chi3l3 Crabp1 Cxcl5 Dusp6 Eif3s6 Ggta1 Gjb5 Gzme Gzmg Il1f9 Inhba Kcne3 Leprot Lgals3 Lxn Mad2l1 Nqo1 Pdk3 Perp Pigf Pycard Rab38 Rcn1 Rnf2 Rpl36a Rps7 Snrpb2 Snx6 Sprr1a Sprr2d Sprr2h Sprrl5 Tex15 Timp1 Tm4sf6 Trem2 Uhrf1
200	V$AML_Q6	53	53	182	3497	12439	-2.67	0.0	0.83	0.12	2310061G07Rik 2610528M18Rik BC025076 Ccl7 Ccnb2 Cd33 Cks2 Clec4n Col11a1 Cspg2 Dsc2 Elovl4 Enpp1 F730004D16Rik Fxyd4 Gzmc Gzmf Krt1-16 Lamr1 Leprot Lgals3 Lgals7 Lims1 Magoh March7 Mglap Ms4a6c Myef2 Nck1 Nup35 Nup37 Polr2g Ppic Rab38 Rbm3 Rbp1 Rit1 Rnf2 Rnf7 Rpl15 Rprm Rps13 S100a16 Sat1 Sprr1a Sprr2d Sprrl3 Stfa3 Tiam2 Tm4sf6 Tuft1 Tyrobp Zfp207
201	V$WHN_B: winged-helix factor nude	56	56	179	3860	12076	-2.67	0.0	0.54	0.06	1110017C15Rik 1200008O12Rik 2610528M18Rik 4930470D19Rik AJ430384 BC025076 Bet1l Ccl17 Ccl8 Cdkn2b Clec4d Cotl1 Crabp2 Ddx39 Dusp6 Fhl2 Ga17 Gatm Gtf2e2 Hrmt1l3 Ier3 Kcne3 Leprot Leprotl1 Lsm5 Mcmdc1 Msr1 Nrarp Nt5c Nup107 Nup37 Perp Prdm1 Pttg1 Rdh10 Reg1 Rhoc Riok2 Rnf2 Rnf7 Rpl13a Rpl15 Rpl35 Rpl39 Rps10 Rps13 Rps27l Scin Sfn Sfrs3 Slc16a6 Sms Snx6 Tiam2 Tusc3 Wisp1
202	V$E2F1DP1RB_01: Rb:E2F-1:DP-1 trimeric complex	9	9	226	898	15038	-2.67	0.0	0.09	0.0	Cdc2a Emb Lamr1 Leprot Mglap Olfml3 S100a6 Slc16a6 Sms
203	V$CEBP_C: C/EBP binding site	56	56	179	3787	12149	-2.67	0.0	0.66	0.1	2310061G07Rik 2610528M18Rik AJ430384 Casp1 Ccl12 Ccl8 Cd33 Cdc2a Cdkn2b Cklf Cotl1 Ddx39 Defb6 Enpp1 Etv1 F730004D16Rik Fxyd4 Grip1 Ier3 Il13ra1 Kcne3 Krt1-16 Krt2-6b Lamr1 Mmp13 Myl6 Nup107 Orc6l Pdk3 Pdlim2 Pof1b Polr2g Ppp1r14b Prim2 Prss18 Ptpre Rab38 Rbm4 Rbp1 Rhoc Rnf2 Rnf7 Rpl12 Rpl15 Rps27l Rps7 S100a6 S100a9 Sat1 Sept2 Slc16a6 Slc7a7 Snrpb2 Sprr1a Tm4sf1 Trem2
204	V$STAF_02: Se-Cys tRNA gene transcription activating factor	37	37	198	2716	13220	-2.69	0.0	0.32	0.02	2600017H08Rik Bclaf1 Bet1l Cd33 Elovl4 Ga17 Gatm Gnai3 Hrmt1l3 Ier3 Il13ra1 Lsm5 Ltb4dh Mcmdc1 Mlp Morf4l2 Moxd1 Mpeg1 Nup37 Olfml3 Ppp1r14b Psma5 Pycard Rbm3 Rdh10 Rhoc Rod1 Rpl35 Rpl39 Rprm Rps13 Rps7 Sprr2a Sprrl3 Sprrl5 Timp1 Zfp207
205	V$TEL2_Q6	20	20	215	1109	14827	-2.69	0.0	1.57	0.22	1110017C15Rik Calm4 Commd5 Ctss Dbccr1 Gtf2b Gtf2e2 Klra2 Lamr1 Leprot Ltb4dh Ms4a11 Ms4a6d Perp Rpl41 Rps13 Slc19a2 Sms Sprr2d Tusc3
206	V$AREB6_03: AREB6 (Atp1a1 regulatory element binding factor 6)	39	39	196	2462	13474	-2.69	0.0	1.07	0.14	BC025076 Ccl17 Cdkn2b Commd5 Crabp1 Dnmt3a Eif2b2 Eif3s6 Emb F730004D16Rik Ga17 Krt2-6b Leprotl1 Moxd1 Nsmce1 Nt5c Padi3 Padi4 Pdlim2 Perp Pof1b Ppic Ppp1r14b Prdm1 Prim2 Rab38 Rhod Rpl13 Rpl31 Rpl41 Rprm S100a16 Sdc1 Slc16a6 Slc19a2 Sprr2a Thrap6 Uhrf1 Vps29
207	V$LPOLYA_B: Lentiviral Poly A signal	50	50	185	3301	12635	-2.69	0.0	0.82	0.12	1200008O12Rik 2610528M18Rik 4933428I03Rik Ccl12 Ccl17 Ccl7 Cd33 Cdkn2b Ctss Defb6 Dtymk Eif3s6 Ga17 Gtf2b Gzme Il13ra1 Il1f9 Klra2 Lamr1 Leprot Lims1 Lsm8 Mad2l1 Magoh Mmp12 Mpeg1 Ms4a6c Padi4 Polr2g Prim2 Rhoc Rnf7 Rpl13 Rpl15 Rpl35 Rpl41 Rps10 S100a16 S100a4 Serpinb2 Slc19a2 Sms Snrpb2 Sprr2d Sprrl2 Sprrl5 Stfa3 Trim13 Tusc3 Zfp207
208	V$CDPCR1_01: cut-like homeodomain protein	185	185	50	12462	3474	-2.7	0.0	0.78	0.12	1110017C15Rik 1200008O12Rik 1700001L23Rik 2310061G07Rik 2600017H08Rik 2610528M18Rik 2810013E07Rik 4930403J22Rik 4933428I03Rik 5430413I02Rik AJ430384 Akr1c6 Atpif1 BC025076 BC025546 Cald1 Calm4 Casp1 Ccl8 Ccnb2 Cdc2a Cdkn2b Chi3l3 Cklf Cks2 Clec4d Clec4n Col11a1 Commd5 Crabp1 Cryba4 Cspg2 Ctss Cxcl1 Cxcl5 Dbccr1 Defb6 Dnmt2 Dsc2 Dusp6 Egln3 Eif2b2 Eif3s6 Elovl4 Emb Enpp1 Etv1 F730004D16Rik Fhl2 Ga…
209	V$RREB1_01: Ras-responsive element binding protein 1	23	23	212	1322	14614	-2.71	0.0	1.44	0.2	Atpif1 Cspg2 Cxcl1 Gtf2e2 Lgals7 Ltb4dh Mlp Morf4l2 Myl6 Padi4 Rab38 Rbm3 Rbm4 Rbp1 Rpl13 Rpl13a Rpl15 Rps13 Scrg1 Slc16a6 Timp1 Tuft1 Wisp1
210	V$LDSPOLYA_B: Lentiviral Poly A downstream element	190	190	45	12772	3164	-2.72	0.0	0.84	0.12	1110017C15Rik 1700001L23Rik 2310061G07Rik 2600017H08Rik 2610528M18Rik 2810013E07Rik 4930403J22Rik 4930470D19Rik 5430413I02Rik AJ430384 Arg1 Atpif1 BC025076 BC025546 Bclaf1 Cald1 Casp1 Ccl12 Ccl17 Ccl7 Ccnb2 Cd33 Cdc2a Cdkn2b Chi3l3 Cklf Cks2 Clec4d Clec4n Col11a1 Commd5 Cotl1 Crabp1 Crabp2 Cryba4 Cspg2 Ctss Cxcl1 Cxcl5 Dbccr1 Defb6 Dnmt2 Dusp6 Egln3 Eif2b2 Eif3s6 Emb Enpp1 Etv1 Fhl2 Fxyd4 Ga17 Ga…
211	V$HNF4_DR1_Q3	189	189	46	12727	3209	-2.72	0.0	0.79	0.12	1110017C15Rik 1200008O12Rik 1700001L23Rik 2310061G07Rik 2610528M18Rik 2810013E07Rik 4930403J22Rik 4930470D19Rik 4933428I03Rik 5430413I02Rik AJ430384 Akr1c6 Arg1 Atpif1 Avpi1 BC025076 BC025546 Bclaf1 Cald1 Calm4 Casp1 Ccl12 Ccl17 Ccl7 Ccl8 Cd33 Cdc2a Cdkn2b Clec4n Col11a1 Commd5 Cotl1 Crabp1 Crabp2 Cryba4 Cspg2 Cxcl1 Cxcl5 Dbccr1 Defb6 Dnmt2 Dnmt3a Dsc2 Dusp6 Egln3 Eif3s6 Elovl4 Emb Enpp1 Fhl2 Fxy…
212	V$OLF1_01: olfactory neuron-specific factor	19	19	216	1555	14381	-2.72	0.0	0.18	0.02	4930403J22Rik Arg1 Bet1l Ggta1 Gnai3 Ier3 Klk7 Krt1-16 Leprotl1 Magoh Mglap Pdlim2 Pigf Rpl13a Sept2 Slc7a7 Spcs1 Trem2 Tusc3
213	V$CDPCR3_01: cut-like homeodomain protein	9	9	226	396	15540	-2.73	0.0	1.99	0.29	2610528M18Rik Cdc2a Cklf Ctss Elovl4 Pip5k1b Sprr2d Tcf1 Tusc3
214	V$E2_01: papilloma virus regulator E2	16	16	219	849	15087	-2.73	0.0	1.65	0.23	Akr1c6 Cdkn2b Crabp2 Dsc2 Dusp6 Elovl4 Fhl2 Kcne3 Pcoln3 Prdm1 Rbm4 Rpl36a Rpl39 Rps10 Tuft1 Vps29
215	V$E2F_Q4_01	43	43	192	3023	12913	-2.73	0.0	0.46	0.04	1110017C15Rik 4933428I03Rik Cdc2a Col11a1 Crabp1 Dnmt3a Dtymk Dusp6 Elovl4 Emb Gnai3 Krt1-3 Lamr1 Leprot Lims1 Lsm8 Mcmdc1 Mglap Morf4l2 Nrarp Olfml3 Orc6l Pdk3 Pip5k1b Pla2g4a Psma5 Pycard Rbm4 Rod1 Rpl13a Rprm Rps17 Rps7 S100a6 Scin Sept2 Sfrs3 Slc16a6 Sms Snrpb2 Timp1 Trem2 Uhrf1
216	V$NKX3A_01: NK class homeobox factor 3A	47	47	188	3149	12787	-2.73	0.0	0.71	0.12	2600017H08Rik 2810013E07Rik Atpif1 Avpi1 Cald1 Ccl8 Cd33 Col11a1 Commd5 Cxcl5 Defb6 Dnmt2 Eif3s6 Galnt7 Gnai3 Gsdm1 Gzmg Inhba Klk7 Klra2 Krt1-3 Mad2l1 Mlp Mmp12 Myef2 Nup107 Olfml3 Pdlim2 Pof1b Polr2g Psma5 Pttg1 Rbm4 Rnf2 Rod1 Rpl13 Rpl39 Rpl41 Sdc1 Sdcbp Sprr2d Sprr2h Sprrl1 Sprrl2 Sprrl5 Tm4sf6 Tyrobp
217	V$E2F_Q6_01	24	24	211	1871	14065	-2.74	0.0	0.23	0.02	4933428I03Rik Cdc2a Dnmt3a Elovl4 Emb Gnai3 Lamr1 Leprot Lims1 Lsm8 Mglap Nrarp Orc6l Pdk3 Psma5 Pycard Rbm4 S100a6 Scin Sept2 Slc16a6 Sms Snrpb2 Uhrf1
218	V$ARP1_01: apolipoprotein AI regulatory protein 1	28	28	207	1688	14248	-2.75	0.0	1.25	0.15	2600017H08Rik Arg1 Ccl17 Cd33 Fxyd4 Gjb5 Gpr87 Gzmc Gzmf Ier3 Il1f9 Krt1-3 Lims1 Ms4a11 Ms4a6c Ms4a6d Padi4 Pdlim1 Perp Prss18 Psma5 Pycard Rps10 S100a8 Sept2 Slc19a2 Sprrl1 Tcf1
219	V$GRE_C: Glucocorticoid response element	12	12	223	588	15348	-2.75	0.0	1.8	0.26	2600017H08Rik Bclaf1 Lgals3 Lsm5 Myl6 Nsmce1 Padi4 Ppfia4 Prdm1 Rnf7 S100a9 Sprr2d
220	V$OCT1_05: octamer-binding factor 1	12	12	223	1085	14851	-2.75	0.0	0.13	0.0	Clec4n Egln3 Lgals7 Mpeg1 Padi3 Pof1b S100a9 Serpinb2 Sprr2d Sprr2h Sprrl3 Thrap6
221	V$STAT_01: signal transducers and activators of transcription	44	44	191	3013	12923	-2.76	0.0	0.59	0.09	1110017C15Rik 2310061G07Rik 2810013E07Rik AJ430384 Arg1 Bclaf1 Ccl7 Ccnb2 Clec4n Commd5 Dbccr1 Emb Etv1 Galnt7 Gatm Ier3 Il1f9 Loh11cr2a Lsm8 Mmp12 Mmp13 Moxd1 Ms4a11 Ms4a6d Myef2 Nrarp Nsmce1 Nup107 Pdlim2 Pip5k1b Ppic Rbm3 Rhoc Rpl35 Rprm S100a6 Sat1 Sdc1 Sdcbp Sept2 Sfrs3 Spcs1 Sprr1a Tmem40
222	V$IK3_01: Ikaros 3	20	20	215	1604	14332	-2.76	0.0	0.21	0.02	1110017C15Rik Ccl12 Commd5 Crabp1 Cspg2 Cxcl5 F730004D16Rik Ga17 Il13ra1 Krt2-6b Nup107 Olfml3 Pttg1 Rpl35 Rprm S100a8 S100a9 Sdc1 Serpinb2 Thrap6
223	V$YY1_02: Yin and Yang 1	21	21	214	1670	14266	-2.77	0.0	0.21	0.02	1110017C15Rik 2810013E07Rik Col11a1 Dsc2 Eif3s6 Ggta1 Gjb5 Gsdm1 Gtf2b Mglap Myl6 Npm3 Pof1b Rpl39 Rpl41 Rps13 S100a9 Sept2 Sprr2d Trem2 Zfp207
224	V$SRF_Q4	22	22	213	1274	14662	-2.77	0.0	1.37	0.18	AJ430384 Cald1 Calm4 Cxcl5 Elovl4 Fhl2 Gatm Ier3 Loh11cr2a Mlp Nup107 Pigf Rbm3 Rpl12 Rpl39 Sdc1 Sms Sprrl2 Thrap6 Tm4sf1 Uchl4 Vps29
225	V$FOXD3_01: fork head box D3	204	204	31	13653	2283	-2.78	0.0	1.04	0.14	1110017C15Rik 1200008O12Rik 1700001L23Rik 2310061G07Rik 2600017H08Rik 2610528M18Rik 2810013E07Rik 4930403J22Rik 4930470D19Rik 4933428I03Rik 5430413I02Rik AJ430384 Akr1c6 Arg1 Atpif1 BC025076 BC025546 Bet1l Cald1 Casp1 Ccl17 Ccl7 Ccl8 Ccnb2 Cd33 Cdc2a Cdkn2b Chi3l3 Cklf Cks2 Clec4d Clec4n Col11a1 Commd5 Cotl1 Crabp1 Cspg2 Ctss Cxcl1 Cxcl5 Dbccr1 Ddx39 Defb6 Dnmt2 Dsc2 Dtymk Dusp6 Egln3 Eif2b2 Eif3…
226	V$XBP1_01: X-box-binding protein 1	24	24	211	1418	14518	-2.78	0.0	1.3	0.18	2610528M18Rik 4930470D19Rik Crabp2 Cryba4 Dtymk Enpp1 Gnai3 Hrmt1l3 Lsm5 Mcmdc1 Morf4l2 Ms4a11 Ms4a6d Padi4 Pip5k1b Polr2g Ppfia4 Rod1 Rpl15 Rpl39 Sept2 Sms Timp1 Zfp207
227	V$AMEF2_Q6: myocyte enhancer factor	21	21	214	1661	14275	-2.79	0.0	0.22	0.02	Dsc2 Galnt7 Gzmc Gzme Gzmf Klk7 Mpeg1 Npm3 Pdk3 Pigf Polr2g Reg1 Rhod Rod1 Rpl39 Sdc1 Serpinb2 Sprr1a Sprr2d Sprrl2 Tiam2
228	V$DR3_Q4: direct repeat 3	35	35	200	2240	13696	-2.79	0.0	0.95	0.14	4933428I03Rik Arg1 Cald1 Casp1 Ccl12 Ccl17 Cks2 Clec4d Dsc2 Eif2b2 Elovl4 Gatm Gsdm1 Hebp2 Klra2 Krt1-16 Lims1 Lsm8 Ms4a11 Ms4a6d Myef2 Olfml3 Pdlim2 Pigf Plod2 Prss18 Rps17 S100a16 Scrg1 Sprr1a Tcf1 Thrap6 Timp1 Trim13 Zfp207
229	V$ALPHACP1_01	9	9	226	407	15529	-2.8	0.0	1.88	0.27	2600017H08Rik Dusp6 Nqo1 Pdk3 Rbm3 Rbm4 Reg1 Sdcbp Uhrf1
230	V$HIF1_Q3: hypoxia induced factor	22	22	213	1287	14649	-2.81	0.0	1.32	0.18	Cdc2a Cxcl1 Grip1 Kcne3 Kcnk13 Leprotl1 Lgals7 Lsm5 March7 Mcmdc1 Nme4 Nt5c Pdk3 Plod2 Ppp1r14b Riok2 S100a16 Scin Sept2 Sms Trim13 Tuft1
231	V$ZID_01: zinc finger with interaction domain	36	36	199	2350	13586	-2.81	0.0	0.84	0.12	1200008O12Rik 2310061G07Rik Avpi1 BC025076 Clec4n Ctss Eif2b2 Elovl4 Emb Enpp1 F730004D16Rik Ga17 Klk7 Leprotl1 Nck1 Nme4 Padi3 Pdlim2 Ppfia4 Pycard Rbm4 Rcn1 Rhoc Rpl12 Rpl13 Rpl36a Rpl41 Rprm Rps17 S100a9 Sdcbp Slc16a6 Slc7a7 Sms Sprrl5 Tyrobp
232	V$CART1_01: Cart-1 (cartilage homeoprotein 1)	25	25	210	1894	14042	-2.82	0.0	0.29	0.02	Casp1 Cdc2a Chi3l3 Cklf Clec4n Defb6 Emb Inhba Lxn Mmp12 Ms4a6c Myef2 Nup107 Rod1 Rps10 Rps7 S100a9 Scin Sdcbp Snx6 Sprr2d Sprrl2 Sprrl3 Thrap6 Vps29
233	V$E2_Q6_01	17	17	218	939	14997	-2.82	0.0	1.48	0.2	Akr1c6 Cdkn2b Crabp2 Dsc2 Dusp6 Fhl2 Gatm Kcne3 Lgals3 Pcoln3 Prdm1 Rbm4 Rpl36a Rpl39 Rps10 Tuft1 Vps29
234	V$OCT1_Q6: octamer factor 1	219	219	16	14613	1323	-2.83	0.0	1.4	0.19	1110017C15Rik 1700001L23Rik 2310061G07Rik 2600017H08Rik 2610528M18Rik 2810013E07Rik 4930403J22Rik 4930470D19Rik 5430413I02Rik AJ430384 Akr1c6 Arg1 Atpif1 Avpi1 BC025076 BC025546 Bclaf1 Bet1l Cald1 Calm4 Casp1 Ccl12 Ccl17 Ccl7 Ccl8 Ccnb2 Cd33 Cdc2a Cdkn2b Chi3l3 Cklf Cks2 Clec4d Clec4n Col11a1 Commd5 Crabp1 Crabp2 Cryba4 Cspg2 Ctss Cxcl1 Cxcl5 Dbccr1 Ddx39 Defb6 Dnmt2 Dnmt3a Dsc2 Dtymk Dusp6 Egln3…
235	V$ICSBP_Q6	9	9	226	861	15075	-2.83	0.0	0.12	0.0	2810013E07Rik AJ430384 Ccl12 Gnai3 Lsm8 Mpeg1 Ptpre Serpinb2 Sprrl3
236	V$E47_01: E47	36	36	199	2405	13531	-2.84	0.0	0.71	0.12	BC025546 Bet1l Ccl12 Ccl8 Chi3l3 Cks2 Dtymk Egln3 Fxyd4 Gsdm1 Hebp2 Inhba Kcne3 Krt1-16 Lgals3 Lxn Moxd1 Myl6 Nrarp Nup107 Padi3 Pdlim2 Perp Reg1 Rit1 Rnf7 Rpl41 Rprm Scin Sept2 Sms Sprr1a Sprr2a Tex15 Trim13 Tyrobp
237	V$POU6F1_01	16	16	219	1320	14616	-2.85	0.0	0.19	0.02	Akr1c6 Arg1 Emb Etv1 Inhba Mmp12 Ms4a6c Nme4 Perp Pla2g4a Polr2g Ptpre Sprr1a Sprr2d Sprrl5 Tusc3
238	V$NFKAPPAB_01: NF-kappaB	34	34	201	2258	13678	-2.85	0.0	0.74	0.12	1700001L23Rik 4930470D19Rik Calm4 Cdc2a Cxcl1 Cxcl5 Dnmt3a Dsc2 Dusp6 Enpp1 Etv1 Ga17 Gjb5 Gnai3 Gpr87 Gtf2b Il1f9 Krt1-16 Lgals3 Lxn Ms4a6c Nrarp Pip5k1b Rhoc Rpl31 Rpl35 Scin Sdc1 Serpinb2 Slc7a7 Sprrl2 Timp1 Tuft1 Wisp1
239	V$NKX22_01: NK2 class homeobox factor 2	32	32	203	2068	13868	-2.85	0.0	0.88	0.13	Akr1c6 BC025076 Cotl1 Cspg2 Dnmt2 Galnt7 Ggta1 Gsdm1 Hebp2 Kcne3 Klk10 Klk7 Lgals3 Loh11cr2a Mad2l1 Mcmdc1 Pdk3 Pdlim2 Pttg1 Rbm3 Reg1 Rit1 Rpl39 Rprm Rps13 S100a8 Sprr2h Sprrl1 Sprrl5 Tm4sf1 Vps29 Zfp207
240	V$HIF1_Q5: hypoxia-inducible factor 1	29	29	206	1839	14097	-2.86	0.0	0.96	0.14	2310061G07Rik Avpi1 Cxcl5 Dtymk Galnt7 Gjb5 Gnai3 Grip1 Kcne3 Kcnk13 Lamr1 Leprotl1 Lgals7 March7 Mcmdc1 Myl6 Nme4 Nqo1 Nt5c Nup37 Pdk3 Ppp1r14b Rbm4 Rdh10 Rpl31 Scin Sept2 Sfn Sprrl1
241	V$NFKB_Q6: NF-kappaB	31	31	204	1999	13937	-2.86	0.0	0.89	0.13	1700001L23Rik 2810013E07Rik 4930470D19Rik 5430413I02Rik Calm4 Cxcl1 Cxcl5 Dsc2 Egln3 Enpp1 Galnt7 Gnai3 Gtf2b Il1f9 Lgals3 Moxd1 Ms4a6c Pip5k1b Rhoc Rpl31 Rpl35 Sat1 Scin Sdc1 Serpinb2 Slc16a6 Slc7a7 Sprrl2 Timp1 Tm4sf6 Wisp1
242	V$PAX5_01: B-cell-specific activating protein	19	19	216	1501	14435	-2.86	0.0	0.24	0.02	2600017H08Rik Bet1l Ccl7 Cklf Crabp2 Eif2b2 Elovl4 Gzme Lgals3 Mlp Nqo1 Pcoln3 Ppfia4 Prss18 Rdh10 Rnf7 Rps13 Sdc1 Tyrobp
243	V$BACH1_01: BTB and CNC homolog 1	6	6	229	232	15704	-2.86	0.0	2.01	0.3	Gtf2e2 Ms4a11 Ms4a6d Nrarp Pdlim2 Sprr1a
244	V$DR4_Q2: direct repeat 4	203	203	32	13722	2214	-2.89	0.0	0.7	0.11	1110017C15Rik 1200008O12Rik 1700001L23Rik 2600017H08Rik 2610528M18Rik 2810013E07Rik 4930403J22Rik 4930470D19Rik 4933428I03Rik 5430413I02Rik AJ430384 Akr1c6 Arg1 Atpif1 Avpi1 BC025076 BC025546 Bclaf1 Bet1l Calm4 Casp1 Ccl12 Ccl17 Ccl7 Cd33 Cdc2a Cdkn2b Cklf Cks2 Clec4d Clec4n Col11a1 Commd5 Cotl1 Crabp2 Cryba4 Cspg2 Cxcl1 Cxcl5 Dbccr1 Ddx39 Dnmt2 Dnmt3a Dtymk Dusp6 Egln3 Eif2b2 Eif3s6 Elovl4 Enpp1…
245	V$ISRE_01: interferon-stimulated response element	1	1	234	265	15671	-2.91	0.0	0.02	0.0	Lsm8
246	V$TANTIGEN_B: Major T-antigen binding sites	27	27	208	1769	14167	-2.95	0.0	0.78	0.12	1110017C15Rik 2600017H08Rik Cdc2a Cks2 Clec4n Ddx39 Eif2b2 F730004D16Rik Fxyd4 Gtf2b Lamr1 Mcmdc1 Npl Nqo1 Nup107 Nup35 Pdk3 Pigf Ppfia4 Rnf7 Rps10 Rps7 Sat1 Snx6 Spcs1 Tex15 Trim13
247	V$ATATA_B: Avian C-type TATA box	20	20	215	1208	14728	-2.96	0.0	1.11	0.14	5430413I02Rik AJ430384 Akr1c6 Cdc2a Eif3s6 Ga17 Klk7 Krt2-6b Leprotl1 Lsm8 Mad2l1 Mcmdc1 Olfml3 Reg1 Riok2 Rit1 Scrg1 Sms Sprrl3 Tm4sf1
248	V$HNF6_Q6	22	22	213	1622	14314	-2.96	0.0	0.37	0.04	2600017H08Rik Cxcl5 Dtymk Egln3 Fxyd4 Gpr87 Klk7 Krt1-3 Leprot Leprotl1 Lsm5 Ms4a11 Ms4a6d Pip5k1b Pla2g4a Rab38 Sprr2d Sprr2h Sprrl5 Stfa3 Trem2 Trim13
249	V$ARNT_01: AhR nuclear translocator homodimers	16	16	219	1270	14666	-2.97	0.0	0.25	0.02	4930470D19Rik 4933428I03Rik Avpi1 Clec4n Cryba4 Elovl4 Ier3 Kcne3 Klk7 Perp Polr2g Rpl13a S100a4 S100a6 Tyrobp Uhrf1
250	V$CREB_02: cAMP-responsive element binding protein	25	25	210	1697	14239	-2.99	0.0	0.63	0.09	1700001L23Rik 2310061G07Rik 2610528M18Rik AJ430384 Cd33 Cdkn2b Fhl2 Gnai3 Leprotl1 Mcmdc1 Morf4l2 Myl6 Nsmce1 Padi4 Pigf Rbm3 Rbm4 Riok2 Rpl41 S100a16 Sdcbp Sept2 Sms Trim13 Zfp207
251	V$MEF2_02: myogenic MADS factor MEF-2	19	19	216	1155	14781	-3.0	0.0	1.06	0.14	Avpi1 Ccnb2 Elovl4 F730004D16Rik Ga17 Inhba Klra2 Pdk3 Pdlim1 Pip5k1b Rpl41 S100a4 Sdc1 Serpinb2 Sfrs3 Slc7a7 Sprrl5 Thrap6 Uchl4
252	V$AHRARNT_01: aryl hydrocarbon receptor:Arnt heterodimers	17	17	218	1005	14931	-3.0	0.0	1.15	0.14	1200008O12Rik Kcnk13 Moxd1 Nqo1 Pcoln3 Plod2 Pof1b Pttg1 Rod1 Rpl12 Rpl13 Rpl15 Rps7 Sfrs3 Slc16a6 Tcf1 Tm4sf1
253	V$SRF_Q6: serum response factor	17	17	218	1008	14928	-3.01	0.0	1.13	0.14	Bet1l Cald1 Cxcl5 Elovl4 Fhl2 Gatm Hebp2 Klra2 Loh11cr2a Mlp Nup107 Rbm3 Sdc1 Sprr2h Sprrl2 Uchl4 Vps29
254	V$LEF1_Q6	215	215	20	14675	1261	-3.03	0.0	0.38	0.04	1110017C15Rik 1200008O12Rik 2310061G07Rik 2600017H08Rik 2610528M18Rik 2810013E07Rik 4930403J22Rik 4930470D19Rik 5430413I02Rik AJ430384 Akr1c6 Arg1 Atpif1 Avpi1 BC025076 BC025546 Bclaf1 Bet1l Cald1 Calm4 Casp1 Ccl12 Ccl17 Ccl8 Ccnb2 Cd33 Cdc2a Cdkn2b Chi3l3 Cklf Cks2 Clec4d Clec4n Col11a1 Cotl1 Crabp1 Crabp2 Cryba4 Cspg2 Ctss Cxcl1 Cxcl5 Dbccr1 Ddx39 Defb6 Dnmt2 Dnmt3a Dsc2 Dtymk Dusp6 Egln3 Eif2b…
255	V$NERF_Q2: new ets-related factor 1a	14	14	221	802	15134	-3.05	0.0	1.21	0.15	1110017C15Rik Ggta1 Kcne3 Klra2 Ltb4dh Npm3 Nrarp Rps10 Rps13 Sept2 Slc19a2 Sms Tusc3 Wisp1
256	V$AR_01: androgen receptor	16	16	219	1227	14709	-3.06	0.0	0.32	0.02	Cks2 Dsc2 Elovl4 Gnai3 Klra2 Lsm5 Myef2 Nsmce1 Pla2g4a Ppfia4 Psma5 Pycard S100a9 Scin Sprr2d Uhrf1
257	V$GR_01: high affinity binding site for glucocorticoid receptor	19	19	216	1199	14737	-3.06	0.0	0.9	0.14	2600017H08Rik Ccl12 Clec4d Cspg2 Dnmt2 Dusp6 Gsdm1 Myl6 Ppfia4 Psma5 Pycard Rbp1 Rprm S100a9 Sdcbp Sprr2d Sprrl3 Tmem40 Trem2
258	V$E2_Q6: papilloma virus regulator E2	21	21	214	1440	14496	-3.07	0.0	0.59	0.09	4930470D19Rik Ccnb2 Cdkn2b Crabp1 Dsc2 Dusp6 Elovl4 Fhl2 Gatm Ggta1 Kcne3 Lgals3 Mcmdc1 Pcoln3 Prdm1 Rbm4 Rpl36a Rpl39 Rps10 Tuft1 Vps29
259	V$PTF1BETA_Q6	20	20	215	1295	14641	-3.07	0.0	0.8	0.12	Bclaf1 Cdkn2b Crabp1 Fxyd4 Il1f9 Krt1-3 Lxn March7 Ms4a6c Ppp1r14b Prim2 Ptpre Pycard Rhoc Rnf2 Rps13 Sdc1 Tiam2 Tm4sf1 Wisp1
260	V$LHX3_01: LIM homeobox transcription factor 3	19	19	216	1272	14664	-3.11	0.0	0.67	0.1	2310061G07Rik 2610528M18Rik Emb Etv1 Fhl2 Ga17 Gnai3 Gzme Ms4a6c Msr1 Pdk3 Prim2 Rps10 Rps13 Rps27l Rps7 S100a9 Sprr2d Thrap6
261	V$ATF1_Q6	16	16	219	994	14942	-3.13	0.0	0.92	0.14	1110017C15Rik AJ430384 BC025546 Dusp6 Lgals7 Lsm5 Olfml3 Rbm3 Riok2 Rnf7 Sept2 Sfrs3 Slc19a2 Sms Thrap6 Tyrobp
262	V$MAF_Q6	9	9	226	459	15477	-3.14	0.0	1.42	0.2	Calm4 Commd5 Galnt7 Gnai3 Ms4a6c S100a4 Sfrs3 Slc16a6 Tm4sf1
263	V$PR_02: is recognized by progesterone receptor	14	14	221	838	15098	-3.14	0.0	1.03	0.14	Bclaf1 Dsc2 Kcnk13 Msr1 Ppfia4 Psma5 Rbp1 Rnf7 Rpl13a S100a9 Sdcbp Sprr2d Tmem40 Trem2
264	V$ACAAT_B: Avian C-type CCAAT box	15	15	220	1125	14811	-3.14	0.0	0.37	0.04	1700001L23Rik 2600017H08Rik Cdc2a Cks2 Dnmt2 Dtymk F730004D16Rik Gzmg Krt1-3 Morf4l2 Orc6l Padi3 Prim2 Rbm3 Vps29
265	V$NFY_C: NF-Y binding site	8	8	227	394	15542	-3.15	0.0	1.46	0.2	1700001L23Rik Cks2 Ier3 Pdk3 Ptpre Rbm4 Thrap6 Uhrf1
266	V$MTF1_Q4	16	16	219	1159	14777	-3.16	0.0	0.44	0.04	1110017C15Rik 2810013E07Rik Cdkn2b Crabp1 Fhl2 Gatm Kcnk13 Krt1-16 Krt1-3 Lxn Nup37 Pdk3 Pigf Prim2 Rps27l Sfrs3
267	V$STAT5A_01: signal transducer and activator of transcription 5a	14	14	221	1044	14892	-3.18	0.0	0.38	0.04	1110017C15Rik Bclaf1 Ccnb2 Ier3 Il1f9 Loh11cr2a Mmp12 Nsmce1 Rbm3 Rhoc Rpl35 Sat1 Sdc1 Sprr1a
268	V$FOXO4_02: fork head box O4	4	4	231	456	15480	-3.19	0.0	0.1	0.0	Pip5k1b Pof1b Sdcbp Thrap6
269	V$NRF1_Q6	13	13	222	783	15153	-3.19	0.0	0.99	0.14	BC025546 Cks2 Ga17 Gjb5 Hrmt1l3 Morf4l2 Nup107 Pip5k1b Psma5 Riok2 Rod1 Rps17 Snrpb2
270	V$NFKB_C: NF-kappaB binding site	10	10	225	552	15384	-3.2	0.0	1.2	0.15	Cxcl1 Cxcl5 Dsc2 Egln3 Ms4a6c Rhoc Rpl35 Sdc1 Slc7a7 Wisp1
271	V$FXR_Q3	6	6	229	268	15668	-3.2	0.0	1.56	0.22	1700001L23Rik Col11a1 Eif3s6 Pdk3 Pla2g4a Rbm4
272	V$HTF_01	12	12	223	707	15229	-3.2	0.0	1.04	0.14	2610528M18Rik Cryba4 Enpp1 Gnai3 Mcmdc1 Morf4l2 Ms4a11 Ms4a6d Padi4 Ppfia4 Riok2 Timp1
273	V$OCT_C: Octamer binding site	15	15	220	1062	14874	-3.21	0.0	0.5	0.05	Calm4 Clec4n Defb6 Egln3 Grip1 Mpeg1 Nrarp Padi3 Pof1b Rps27l S100a9 Sprr1a Sprrl3 Thrap6 Zfp207
274	V$FREAC2_01: Fork head RElated ACtivator-2	15	15	220	1002	14934	-3.22	0.0	0.66	0.1	4930403J22Rik Cspg2 Dbccr1 Dusp6 Klra2 Mmp13 Padi3 Pdlim2 Pip5k1b Pof1b Rbp1 Rpl15 Sdcbp Tcf1 Thrap6
275	V$STAF_01: Se-Cys tRNA gene transcription activating factor	2	2	233	309	15627	-3.26	0.0	0.06	0.0	2600017H08Rik Hrmt1l3
276	V$AR_Q2: androgen receptor	12	12	223	905	15031	-3.26	0.0	0.38	0.04	2600017H08Rik 4930403J22Rik Cryba4 Defb6 Dusp6 Eif2b2 Kcnk13 Psma5 Ptpre Rhod S100a9 Sprr2d
277	V$NFKAPPAB50_01: NF-kappaB (p50)	8	8	227	688	15248	-3.27	0.0	0.23	0.02	4930470D19Rik Defb6 Dnmt3a Ga17 Gjb5 Gpr87 Krt1-16 Pycard
278	V$NFKAPPAB65_01: NF-kappaB (p65)	13	13	222	927	15009	-3.28	0.0	0.49	0.05	Cxcl1 Cxcl5 Dusp6 Ier3 Il1f9 Krt1-16 Nrarp Rhoc Sat1 Scin Tuft1 Uhrf1 Wisp1
279	V$OCT1_07: octamer factor 1	5	5	230	217	15719	-3.31	0.0	1.5	0.2	2600017H08Rik Clec4d Rit1 Rps27l Sprr1a
280	V$RORA2_01: RAR-related orphan receptor alpha2	5	5	230	219	15717	-3.34	0.0	1.48	0.2	Ccl17 March7 S100a4 Snrpb2 Sprr2a
281	V$PAX_Q6	224	224	11	15247	689	-3.34	0.0	0.39	0.04	1110017C15Rik 1200008O12Rik 1700001L23Rik 2310061G07Rik 2600017H08Rik 2610528M18Rik 2810013E07Rik 4930403J22Rik 4930470D19Rik 4933428I03Rik 5430413I02Rik AJ430384 Akr1c6 Arg1 Atpif1 Avpi1 BC025076 BC025546 Bclaf1 Bet1l Cald1 Calm4 Casp1 Ccl12 Ccl17 Ccl7 Ccl8 Ccnb2 Cd33 Cdc2a Cdkn2b Chi3l3 Cklf Cks2 Clec4d Clec4n Col11a1 Commd5 Cotl1 Crabp1 Crabp2 Cryba4 Cspg2 Ctss Cxcl1 Cxcl5 Dbccr1 Ddx39 Defb6 D…
282	V$SRF_C: serum response factor	9	9	226	524	15412	-3.36	0.0	0.99	0.14	Cald1 Etv1 Fhl2 Nup107 Sdc1 Thrap6 Tuft1 Uchl4 Vps29
283	V$T3R_01: viral homolog of thyroid hormone receptor alpha1	4	4	231	419	15517	-3.4	0.0	0.14	0.01	Ccl17 Krt2-6b Sfn Uchl4
284	V$CHX10_01	4	4	231	416	15520	-3.42	0.0	0.15	0.01	Cks2 Pip5k1b Prim2 Sprr1a
285	V$ARNT_02: AhR nuclear translocator homodimers	9	9	226	556	15380	-3.44	0.0	0.83	0.12	4930470D19Rik Avpi1 Ddx39 Ier3 Orc6l Pip5k1b Polr2g S100a6 Zfp207
286	V$HNF4_01_B: Hepatocyte nuclear factor 4	8	8	227	615	15321	-3.44	0.0	0.37	0.04	5430413I02Rik Dnmt2 Dusp6 Lims1 Mlp Ppp1r14b Rnf7 Tcf1
287	V$R_01: Epstein-Barr virus transcription factor R	5	5	230	234	15702	-3.44	0.0	1.32	0.18	Ga17 Mcmdc1 Mmp13 Rnf2 Tyrobp
288	V$HNF4_01: hepatic nuclear factor 4	226	226	9	15296	640	-3.44	0.0	0.64	0.1	1110017C15Rik 1200008O12Rik 1700001L23Rik 2310061G07Rik 2600017H08Rik 2610528M18Rik 2810013E07Rik 4930403J22Rik 4933428I03Rik 5430413I02Rik AJ430384 Akr1c6 Arg1 Atpif1 Avpi1 BC025076 BC025546 Bclaf1 Bet1l Cald1 Calm4 Casp1 Ccl12 Ccl17 Ccl7 Ccl8 Ccnb2 Cd33 Cdc2a Cdkn2b Chi3l3 Cklf Cks2 Clec4d Clec4n Col11a1 Commd5 Cotl1 Crabp1 Crabp2 Cryba4 Cspg2 Ctss Cxcl1 Cxcl5 Dbccr1 Ddx39 Defb6 Dnmt2 Dnmt3a Ds…
289	V$NFMUE1_Q6	7	7	228	573	15363	-3.45	0.0	0.3	0.02	1110017C15Rik Dsc2 Eif3s6 Ppp1r14b Rpl13a Sept2 Zfp207
290	V$OCT1_01: octamer factor 1	8	8	227	469	15467	-3.45	0.0	0.94	0.14	Clec4n Defb6 Egln3 Nrarp Padi3 Rit1 Rps27l Zfp207
291	V$STRA13_01	8	8	227	472	15464	-3.45	0.0	0.92	0.14	4930470D19Rik Ddx39 Ier3 Orc6l Pip5k1b Polr2g S100a6 Zfp207
292	V$AR_03: is recognized by androgen reseptor	6	6	229	311	15625	-3.46	0.0	1.16	0.14	Ppfia4 Psma5 Pycard S100a9 Sprr2d Tmem40
293	V$HFH4_01	7	7	228	553	15383	-3.48	0.0	0.34	0.03	Cxcl1 Gjb5 Gtf2b Prdm1 Rnf7 Rpl31 Uhrf1
294	V$AR_02: high affinity binding sites for androgen receptor	2	2	233	53	15883	-3.53	0.0	1.66	0.23	S100a9 Sprr2d
295	V$EVI1_02: ectopic viral integration site 1 encoded factor	4	4	231	383	15553	-3.57	0.0	0.2	0.02	4930403J22Rik Cald1 Cxcl5 Scin
296	V$STAT5B_01: signal transducer and activator of transcription 5b	3	3	232	326	15610	-3.59	0.0	0.15	0.01	Ccnb2 Emb Sprr1a
297	V$FOXO3_01: fork head box O3	4	4	231	379	15557	-3.59	0.0	0.21	0.02	Pip5k1b Pof1b Sdcbp Thrap6
298	V$HEN1_01: HEN1	4	4	231	379	15557	-3.59	0.0	0.21	0.02	Avpi1 Pdlim2 Serpinb2 Sprrl2
299	V$FREAC3_01: Fork head RElated ACtivator-3	6	6	229	355	15581	-3.6	0.0	0.85	0.12	Gtf2b Mpeg1 Ms4a11 Ms4a6d Pycard Scin
300	V$CLOX_01: Clox	3	3	232	323	15613	-3.61	0.0	0.16	0.01	Msr1 Pip5k1b Sprrl5
301	V$RSRFC4_Q2	6	6	229	364	15572	-3.61	0.0	0.8	0.12	Avpi1 Elovl4 Pdk3 Sdc1 Sfrs3 Sprrl5
302	V$CAAT_C: Retroviral CCAAT box	3	3	232	119	15817	-3.61	0.0	1.34	0.18	Crabp2 Ddx39 Mpeg1
303	V$E2F_02: E2F	6	6	229	374	15562	-3.63	0.0	0.74	0.12	Cdc2a Emb Lamr1 S100a6 Slc16a6 Sms
304	V$E2F_Q3: E2F	6	6	229	374	15562	-3.63	0.0	0.74	0.12	Cdc2a Emb Lamr1 S100a6 Slc16a6 Sms
305	V$E2F4DP1_01: E2F-4:DP-1 heterodimer	6	6	229	374	15562	-3.63	0.0	0.74	0.12	Cdc2a Emb Lamr1 S100a6 Slc16a6 Sms
306	V$TAXCREB_01: Tax/CREB complex	6	6	229	421	15515	-3.65	0.0	0.53	0.06	2310061G07Rik Kcne3 Pigf Rit1 Vps29 Zfp207
307	V$RP58_01: 58 KDA repressor protein	6	6	229	405	15531	-3.65	0.0	0.59	0.09	Ccl8 Ctss Npm3 Nqo1 Pip5k1b Sdcbp
308	V$PR_01: high affinity binding sites for progesterone receptor	5	5	230	278	15658	-3.65	0.0	0.93	0.14	Myl6 Rod1 S100a9 Sprr2d Trem2
309	V$IRF1_01: interferon regulatory factor 1	4	4	231	353	15583	-3.69	0.0	0.27	0.02	Dsc2 Lsm8 Tex15 Tuft1
310	V$DEAF1_02	5	5	230	371	15565	-3.72	0.0	0.44	0.04	Cxcl1 Eif2b2 Kcne3 Slc16a6 Tm4sf6
311	V$POLY_C: Retroviral Poly A signal	2	2	233	242	15694	-3.75	0.0	0.14	0.0	Col11a1 Dtymk
312	V$MYCMAX_01: c-Myc:Max heterodimer	3	3	232	139	15797	-3.79	0.0	1.08	0.14	Kcne3 Slc7a7 Tyrobp
313	V$NGFIC_01: nerve growth factor-induced protein C	3	3	232	279	15657	-3.81	0.0	0.25	0.02	Rpl12 Spcs1 Trim13
314	V$FXR_IR1_Q6	3	3	232	151	15785	-3.86	0.0	0.95	0.14	Eif3s6 Magoh Pdk3
315	V$EGR1_01: Egr-1/Krox-24/NGFI-A immediate-early gene product	1	1	234	171	15765	-3.87	0.0	0.08	0.0	Trim13
316	V$MEIS1AHOXA9_01: Meis-1a:HOXA9 heterodimeric binding	1	1	234	169	15767	-3.89	0.0	0.09	0.0	Sprr1a
317	V$HSF_Q6	3	3	232	156	15780	-3.9	0.0	0.9	0.14	Enpp1 Plod2 Rps13
318	V$PBX1_02: homeo domain factor Pbx-1	3	3	232	247	15689	-3.92	0.0	0.35	0.03	Lgals3 Rab38 Trim13
319	V$FREAC4_01: Fork head RElated ACtivator-4	3	3	232	171	15765	-3.94	0.0	0.77	0.12	4930403J22Rik Pof1b Tcf1
320	V$HOX13_01: Hox-1.3	3	3	232	242	15694	-3.94	0.0	0.36	0.04	Lgals3 Pcoln3 Tm4sf1
321	V$CDP_02: transcriptional repressor CDP	1	1	234	160	15776	-3.96	0.0	0.1	0.0	Msr1
322	V$EGR3_01: early growth response gene 3 product	3	3	232	178	15758	-3.96	0.0	0.71	0.12	Rpl12 Spcs1 Trim13
323	V$EVI1_06: ectopic viral integration site 1 encoded factor	2	2	233	205	15731	-3.97	0.0	0.22	0.02	Klk7 Rit1
324	V$EGR2_01: Egr-2/Krox-20 early growth response gene product	3	3	232	215	15721	-3.97	0.0	0.48	0.05	Rpl12 Spcs1 Trim13
325	V$HEN1_02: HEN1	2	2	233	188	15748	-4.05	0.0	0.27	0.02	Pdlim2 Sprrl2
326	V$PAX3_01: Pax-3 binding sites	1	1	234	25	15911	-4.13	0.0	1.15	0.14	Rpl13
327	V$POU3F2_02	1	1	234	109	15827	-4.33	0.0	0.22	0.02	Rit1
328	V$E2F_01: E2F	1	1	234	110	15826	-4.34	0.0	0.22	0.02	Uhrf1
329	V$AHR_01: aryl hydrocarbon / dioxin receptor	1	1	234	42	15894	-4.37	0.0	0.76	0.12	Myl6
330	V$LXR_DR4_Q3	1	1	234	95	15841	-4.41	0.0	0.28	0.02	Rpl13a
331	V$SREBP1_02: sterol regulatory element-binding protein 1	1	1	234	94	15842	-4.41	0.0	0.28	0.02	Galnt7
332	V$PAX5_02: B-cell-specific activating protein	1	1	234	53	15883	-4.44	0.0	0.6	0.09	Enpp1
333	V$EVI1_03: ectopic viral integration site 1 encoded factor	1	1	234	71	15865	-4.47	0.0	0.43	0.04	Cald1
