# Supplementary material for: A genomic analysis of mouse models of breast cancer reveals molecular features of mouse models and relationships to human breast cancer
Source: Breast Cancer Res. 2014 Jun 5;16(3):R59. doi: 10.1186/bcr3672 (PMC4078930; doi:10.1186/bcr3672)
Supplement: Additional file 3 — Fold change values organized by mouse tumor model type comparing the mouse model to normal mammary gland. [file bcr3672-S3.zip › Additional_File_3/Erbb2_vs_NMLmammary/AdditionalFile65_Erbb2_vs_NMLmammary/DownregulatedGenesgather_gene_ontology_121023.txt]

#	Annotation	Total Genes With Ann	Your Genes (With Ann)	Your Genes (No Ann)	Genome (With Ann)	Genome (No Ann)	ln(Bayes factor)	neg ln(p value)	FE: neg ln(p value)	FE: neg ln(FDR)	Genes
1	GO:0006776 [7]: vitamin A metabolism	2	2	29	7	12591	5.03	8.8	8.48	2.95	Aldh1a1 Aldh1a7
2	GO:0007154 [3]: cell communication	1	1	30	3608	8990	4.47	7.85	0.0	0.0	Aoc3
3	GO:0006775 [6]: fat-soluble vitamin metabolism	2	2	29	13	12585	3.97	7.47	7.42	2.95	Aldh1a1 Aldh1a7
4	GO:0044255 [5]: cellular lipid metabolism	5	5	26	342	12256	3.22	6.75	6.55	2.95	Aldh1a7 Cpt2 Dgat2 Elovl6 Hsd11b1
5	GO:0019748 [4]: secondary metabolism	2	2	29	23	12575	2.94	6.38	6.38	2.95	Aldh1a7 Fech
6	GO:0009589 [8]: detection of UV	1	1	30	0	12598	2.55	5.93	6.01	2.95	Fech
7	GO:0015980 [6]: energy derivation by oxidation of organic compounds	3	3	28	113	12485	2.47	5.89	5.87	2.95	Cs Dlat Gbe1
8	GO:0006629 [5]: lipid metabolism	5	5	26	429	12169	2.27	5.62	5.57	2.95	Aldh1a7 Cpt2 Dgat2 Elovl6 Hsd11b1
9	GO:0051186 [5]: cofactor metabolism	3	3	28	126	12472	2.18	5.51	5.57	2.95	Dlat Fech Pank3
10	GO:0030497 [8]: fatty acid elongation	1	1	30	1	12597	1.86	5.16	5.32	2.95	Elovl6
11	GO:0042097 [7]: interleukin-4 biosynthesis	1	1	30	1	12597	1.86	5.16	5.32	2.95	Cd1d1
12	GO:0045078 [9]: positive regulation of interferon-gamma biosynthesis	1	1	30	1	12597	1.86	5.16	5.32	2.95	Cd1d1
13	GO:0045402 [8]: regulation of interleukin-4 biosynthesis	1	1	30	1	12597	1.86	5.16	5.32	2.95	Cd1d1
14	GO:0045404 [9]: positive regulation of interleukin-4 biosynthesis	1	1	30	1	12597	1.86	5.16	5.32	2.95	Cd1d1
15	GO:0048284 [6]: organelle fusion	1	1	30	1	12597	1.86	5.16	5.32	2.95	Mfn2
16	GO:0051132 [8]: NK T-cell activation	1	1	30	1	12597	1.86	5.16	5.32	2.95	Cd1d1
17	GO:0051133 [8]: regulation of NK T-cell activation	1	1	30	1	12597	1.86	5.16	5.32	2.95	Cd1d1
18	GO:0051135 [9]: positive regulation of NK T-cell activation	1	1	30	1	12597	1.86	5.16	5.32	2.95	Cd1d1
19	GO:0001913 [7]: T-cell mediated cytotoxicity	1	1	30	1	12597	1.86	5.16	5.32	2.95	Cd1d1
20	GO:0001914 [8]: regulation of T-cell mediated cytotoxicity	1	1	30	1	12597	1.86	5.16	5.32	2.95	Cd1d1
21	GO:0001916 [9]: positive regulation of T-cell mediated cytotoxicity	1	1	30	1	12597	1.86	5.16	5.32	2.95	Cd1d1
22	GO:0008053 [7]: mitochondrial fusion	1	1	30	1	12597	1.86	5.16	5.32	2.95	Mfn2
23	GO:0006766 [5]: vitamin metabolism	2	2	29	43	12555	1.79	5.07	5.22	2.95	Aldh1a1 Aldh1a7
24	GO:0019752 [6]: carboxylic acid metabolism	4	4	27	309	12289	1.67	4.89	4.98	2.95	Aldh4a1 Cpt2 Dlat Elovl6
25	GO:0006082 [5]: organic acid metabolism	4	4	27	309	12289	1.67	4.89	4.98	2.95	Aldh4a1 Cpt2 Dlat Elovl6
26	GO:0015937 [8]: coenzyme A biosynthesis	1	1	30	2	12596	1.45	4.69	4.91	2.95	Pank3
27	GO:0019432 [8]: triacylglycerol biosynthesis	1	1	30	2	12596	1.45	4.69	4.91	2.95	Dgat2
28	GO:0042092 [6]: T-helper 2 type immune response	1	1	30	2	12596	1.45	4.69	4.91	2.95	Cd1d1
29	GO:0042574 [7]: retinal metabolism	1	1	30	2	12596	1.45	4.69	4.91	2.95	Aldh1a7
30	GO:0043288 [6]: apocarotenoid metabolism	1	1	30	2	12596	1.45	4.69	4.91	2.95	Aldh1a7
31	GO:0045072 [8]: regulation of interferon-gamma biosynthesis	1	1	30	2	12596	1.45	4.69	4.91	2.95	Cd1d1
32	GO:0048003 [6]: antigen presentation, lipid antigen	1	1	30	2	12596	1.45	4.69	4.91	2.95	Cd1d1
33	GO:0048007 [7]: antigen presentation, exogenous lipid antigen	1	1	30	2	12596	1.45	4.69	4.91	2.95	Cd1d1
34	GO:0051136 [7]: regulation of NK T-cell differentiation	1	1	30	2	12596	1.45	4.69	4.91	2.95	Cd1d1
35	GO:0051138 [8]: positive regulation of NK T-cell differentiation	1	1	30	2	12596	1.45	4.69	4.91	2.95	Cd1d1
36	GO:0001865 [6]: NK T-cell differentiation	1	1	30	2	12596	1.45	4.69	4.91	2.95	Cd1d1
37	GO:0001912 [8]: positive regulation of immune cell mediated cytotoxicity	1	1	30	2	12596	1.45	4.69	4.91	2.95	Cd1d1
38	GO:0006086 [8]: acetyl-CoA biosynthesis from pyruvate	1	1	30	2	12596	1.45	4.69	4.91	2.95	Dlat
39	GO:0006562 [9]: proline catabolism	1	1	30	2	12596	1.45	4.69	4.91	2.95	Aldh4a1
40	GO:0006625 [7]: protein-peroxisome targeting	1	1	30	2	12596	1.45	4.69	4.91	2.95	Pex13
41	GO:0044249 [5]: cellular biosynthesis	6	6	25	804	11794	1.17	4.4	4.37	2.68	Cd1d1 Dgat2 Elovl6 Fech Gbe1 Pank3
42	GO:0015936 [8]: coenzyme A metabolism	1	1	30	3	12595	1.17	4.4	4.63	2.79	Pank3
43	GO:0016096 [7]: polyisoprenoid metabolism	1	1	30	3	12595	1.17	4.4	4.63	2.79	Aldh1a7
44	GO:0042095 [7]: interferon-gamma biosynthesis	1	1	30	3	12595	1.17	4.4	4.63	2.79	Cd1d1
45	GO:0042214 [5]: terpene metabolism	1	1	30	3	12595	1.17	4.4	4.63	2.79	Aldh1a7
46	GO:0006721 [5]: terpenoid metabolism	1	1	30	3	12595	1.17	4.4	4.63	2.79	Aldh1a7
47	GO:0044262 [6]: cellular carbohydrate metabolism	3	3	28	190	12408	1.12	4.35	4.46	2.69	Cs Dlat Gbe1
48	GO:0008152 [3]: metabolism	20	20	11	5582	7016	1.0	4.28	3.97	2.5	Aldh1a1 Aldh1a7 Aldh4a1 Aldh6a1 Car3 Cd1d1 Cpt2 Cs Dgat2 Dlat Elovl6 Enpp2 Fech Gbe1 Hdgfrp2 Hibch Hsd11b1 Hsdl2 Irx4 Pank3
49	GO:0009058 [4]: biosynthesis	6	6	25	840	11758	1.0	4.28	4.17	2.61	Cd1d1 Dgat2 Elovl6 Fech Gbe1 Pank3
50	GO:0042573 [6]: retinoic acid metabolism	1	1	30	4	12594	0.95	4.23	4.41	2.69	Aldh1a1
51	GO:0045086 [9]: positive regulation of interleukin-2 biosynthesis	1	1	30	4	12594	0.95	4.23	4.41	2.69	Cd1d1
52	GO:0046460 [7]: neutral lipid biosynthesis	1	1	30	4	12594	0.95	4.23	4.41	2.69	Dgat2
53	GO:0046463 [7]: acylglycerol biosynthesis	1	1	30	4	12594	0.95	4.23	4.41	2.69	Dgat2
54	GO:0006090 [7]: pyruvate metabolism	1	1	30	4	12594	0.95	4.23	4.41	2.69	Dlat
55	GO:0051188 [6]: cofactor biosynthesis	2	2	29	71	12527	0.89	4.16	4.29	2.64	Fech Pank3
56	GO:0045017 [7]: glycerolipid biosynthesis	1	1	30	5	12593	0.77	3.99	4.22	2.64	Dgat2
57	GO:0045059 [7]: positive thymic T-cell selection	1	1	30	5	12593	0.77	3.99	4.22	2.64	Cd1d1
58	GO:0045076 [8]: regulation of interleukin-2 biosynthesis	1	1	30	5	12593	0.77	3.99	4.22	2.64	Cd1d1
59	GO:0046504 [6]: glycerol ether biosynthesis	1	1	30	5	12593	0.77	3.99	4.22	2.64	Dgat2
60	GO:0006085 [8]: acetyl-CoA biosynthesis	1	1	30	5	12593	0.77	3.99	4.22	2.64	Dlat
61	GO:0006092 [7]: main pathways of carbohydrate metabolism	2	2	29	79	12519	0.69	3.95	4.09	2.59	Cs Dlat
62	GO:0019538 [5]: protein metabolism	1	1	30	2229	10369	0.68	3.95	0.0	0.0	Cd1d1
63	GO:0044267 [6]: cellular protein metabolism	1	1	30	2208	10390	0.62	3.84	0.0	0.0	Cd1d1
64	GO:0001910 [7]: regulation of immune cell mediated cytotoxicity	1	1	30	6	12592	0.62	3.84	4.07	2.59	Cd1d1
65	GO:0006560 [8]: proline metabolism	1	1	30	6	12592	0.62	3.84	4.07	2.59	Aldh4a1
66	GO:0006641 [7]: triacylglycerol metabolism	1	1	30	6	12592	0.62	3.84	4.07	2.59	Dgat2
67	GO:0009065 [8]: glutamine family amino acid catabolism	1	1	30	6	12592	0.62	3.84	4.07	2.59	Aldh4a1
68	GO:0050875 [3]: cellular physiological process	25	25	6	7909	4689	0.59	3.84	3.62	2.34	Aldh1a1 Aldh1a7 Aldh4a1 Aqp1 Car3 Cd1d1 Cdkn1c Cpt2 Cs Dgat2 Dlat Elovl6 Enpp2 Fabp3 Fech Gbe1 Hdgfrp2 Hsd11b1 Irx4 Mfn2 Orm1 Pank3 Pex13 Rbp4 Slc24a3
69	GO:0042094 [7]: interleukin-2 biosynthesis	1	1	30	7	12591	0.49	3.73	3.94	2.5	Cd1d1
70	GO:0009411 [7]: response to UV	1	1	30	7	12591	0.49	3.73	3.94	2.5	Fech
71	GO:0006779 [7]: porphyrin biosynthesis	1	1	30	8	12590	0.37	3.62	3.82	2.42	Fech
72	GO:0006783 [6]: heme biosynthesis	1	1	30	8	12590	0.37	3.62	3.82	2.42	Fech
73	GO:0006939 [4]: smooth muscle contraction	1	1	30	9	12589	0.27	3.52	3.72	2.34	Cnn1
74	GO:0001906 [5]: cell killing	1	1	30	10	12588	0.17	3.41	3.62	2.34	Cd1d1
75	GO:0001909 [6]: immune cell mediated cytotoxicity	1	1	30	10	12588	0.17	3.41	3.62	2.34	Cd1d1
76	GO:0005978 [8]: glycogen biosynthesis	1	1	30	10	12588	0.17	3.41	3.62	2.34	Gbe1
77	GO:0006084 [7]: acetyl-CoA metabolism	1	1	30	10	12588	0.17	3.41	3.62	2.34	Dlat
78	GO:0006638 [6]: neutral lipid metabolism	1	1	30	10	12588	0.17	3.41	3.62	2.34	Dgat2
79	GO:0006639 [6]: acylglycerol metabolism	1	1	30	10	12588	0.17	3.41	3.62	2.34	Dgat2
80	GO:0009250 [7]: glucan biosynthesis	1	1	30	10	12588	0.17	3.41	3.62	2.34	Gbe1
81	GO:0006732 [6]: coenzyme metabolism	2	2	29	107	12491	0.16	3.41	3.53	2.34	Dlat Pank3
82	GO:0042044 [5]: fluid transport	1	1	30	11	12587	0.09	3.32	3.54	2.34	Aqp1
83	GO:0045061 [6]: thymic T-cell selection	1	1	30	11	12587	0.09	3.32	3.54	2.34	Cd1d1
84	GO:0045582 [7]: positive regulation of T-cell differentiation	1	1	30	11	12587	0.09	3.32	3.54	2.34	Cd1d1
85	GO:0046486 [6]: glycerolipid metabolism	1	1	30	11	12587	0.09	3.32	3.54	2.34	Dgat2
86	GO:0006662 [5]: glycerol ether metabolism	1	1	30	11	12587	0.09	3.32	3.54	2.34	Dgat2
87	GO:0006833 [6]: water transport	1	1	30	11	12587	0.09	3.32	3.54	2.34	Aqp1
88	GO:0005975 [5]: carbohydrate metabolism	3	3	28	294	12304	0.05	3.32	3.33	2.24	Cs Dlat Gbe1
89	GO:0045058 [5]: T-cell selection	1	1	30	12	12586	0.02	0.0	3.46	2.29	Cd1d1
90	GO:0045621 [6]: positive regulation of lymphocyte differentiation	1	1	30	12	12586	0.02	0.0	3.46	2.29	Cd1d1
91	GO:0042168 [5]: heme metabolism	1	1	30	13	12585	-0.06	0.0	3.39	2.25	Fech
92	GO:0006778 [6]: porphyrin metabolism	1	1	30	13	12585	-0.06	0.0	3.39	2.25	Fech
93	GO:0007005 [6]: mitochondrion organization and biogenesis	1	1	30	13	12585	-0.06	0.0	3.39	2.25	Mfn2
94	GO:0006631 [6]: fatty acid metabolism	2	2	29	123	12475	-0.08	0.0	3.28	2.21	Cpt2 Elovl6
95	GO:0043284 [5]: biopolymer biosynthesis	1	1	30	14	12584	-0.12	0.0	3.32	2.24	Gbe1
96	GO:0045580 [6]: regulation of T-cell differentiation	1	1	30	14	12584	-0.12	0.0	3.32	2.24	Cd1d1
97	GO:0046148 [5]: pigment biosynthesis	1	1	30	14	12584	-0.12	0.0	3.32	2.24	Fech
98	GO:0000271 [6]: polysaccharide biosynthesis	1	1	30	14	12584	-0.12	0.0	3.32	2.24	Gbe1
99	GO:0050874 [3]: organismal physiological process	2	2	29	2406	10192	-0.15	0.0	0.01	0.0	Cd1d1 Orm1
100	GO:0007582 [2]: physiological process	29	29	2	10246	2352	-0.25	0.0	2.92	1.99	Aldh1a1 Aldh1a7 Aldh4a1 Aldh6a1 Aqp1 Car3 Cd1d1 Cdkn1c Cnn1 Cpt2 Cs Dgat2 Dlat Elovl6 Enpp2 Fabp3 Fech Gbe1 Hdgfrp2 Hibch Hsd11b1 Hsdl2 Irx4 Mfn2 Orm1 Pank3 Pex13 Rbp4 Slc24a3
101	GO:0042088 [7]: T-helper 1 type immune response	1	1	30	17	12581	-0.3	0.0	3.14	2.1	Cd1d1
102	GO:0045619 [5]: regulation of lymphocyte differentiation	1	1	30	17	12581	-0.3	0.0	3.14	2.1	Cd1d1
103	GO:0007031 [6]: peroxisome organization and biogenesis	1	1	30	17	12581	-0.3	0.0	3.14	2.1	Pex13
104	GO:0006720 [6]: isoprenoid metabolism	1	1	30	18	12580	-0.34	0.0	3.09	2.06	Aldh1a7
105	GO:0042087 [6]: cell-mediated immune response	1	1	30	19	12579	-0.4	0.0	3.04	2.04	Cd1d1
106	GO:0042440 [4]: pigment metabolism	1	1	30	19	12579	-0.4	0.0	3.04	2.04	Fech
107	GO:0006874 [8]: calcium ion homeostasis	1	1	30	19	12579	-0.4	0.0	3.04	2.04	Slc24a3
108	GO:0050896 [3]: response to stimulus	3	3	28	2748	9850	-0.42	0.0	0.02	0.01	Cd1d1 Fech Orm1
109	GO:0044237 [4]: cellular metabolism	17	17	14	5249	7349	-0.43	0.0	2.33	1.69	Aldh1a1 Aldh1a7 Aldh4a1 Car3 Cd1d1 Cpt2 Cs Dgat2 Dlat Elovl6 Enpp2 Fech Gbe1 Hdgfrp2 Hsd11b1 Irx4 Pank3
110	GO:0009064 [7]: glutamine family amino acid metabolism	1	1	30	20	12578	-0.44	0.0	2.99	2.0	Aldh4a1
111	GO:0019884 [6]: antigen presentation, exogenous antigen	1	1	30	21	12577	-0.49	0.0	2.94	1.99	Cd1d1
112	GO:0030217 [5]: T-cell differentiation	1	1	30	21	12577	-0.49	0.0	2.94	1.99	Cd1d1
113	GO:0042108 [8]: positive regulation of cytokine biosynthesis	1	1	30	21	12577	-0.49	0.0	2.94	1.99	Cd1d1
114	GO:0001819 [7]: positive regulation of cytokine production	1	1	30	21	12577	-0.49	0.0	2.94	1.99	Cd1d1
115	GO:0050870 [8]: positive regulation of T-cell activation	1	1	30	22	12576	-0.54	0.0	2.9	1.99	Cd1d1
116	GO:0006099 [8]: tricarboxylic acid cycle	1	1	30	22	12576	-0.54	0.0	2.9	1.99	Cs
117	GO:0006953 [5]: acute-phase response	1	1	30	22	12576	-0.54	0.0	2.9	1.99	Orm1
118	GO:0008610 [6]: lipid biosynthesis	2	2	29	165	12433	-0.56	0.0	2.77	1.89	Dgat2 Elovl6
119	GO:0007050 [7]: cell cycle arrest	1	1	30	23	12575	-0.57	0.0	2.86	1.95	Cdkn1c
120	GO:0030324 [5]: lung development	1	1	30	25	12573	-0.64	0.0	2.78	1.89	Hsd11b1
121	GO:0045727 [7]: positive regulation of protein biosynthesis	1	1	30	25	12573	-0.64	0.0	2.78	1.89	Cd1d1
122	GO:0009583 [7]: detection of light	1	1	30	26	12572	-0.69	0.0	2.74	1.89	Fech
123	GO:0030323 [4]: respiratory tube development	1	1	30	26	12572	-0.69	0.0	2.74	1.89	Hsd11b1
124	GO:0009416 [7]: response to light	1	1	30	26	12572	-0.69	0.0	2.74	1.89	Fech
125	GO:0009891 [6]: positive regulation of biosynthesis	1	1	30	28	12570	-0.75	0.0	2.68	1.86	Cd1d1
126	GO:0016066 [5]: cellular defense response (sensu Vertebrata)	1	1	30	28	12570	-0.75	0.0	2.68	1.86	Cd1d1
127	GO:0005977 [8]: glycogen metabolism	1	1	30	28	12570	-0.75	0.0	2.68	1.86	Gbe1
128	GO:0006073 [7]: glucan metabolism	1	1	30	28	12570	-0.75	0.0	2.68	1.86	Gbe1
129	GO:0006091 [5]: generation of precursor metabolites and energy	3	3	28	427	12171	-0.76	0.0	2.44	1.74	Cs Dlat Gbe1
130	GO:0042035 [7]: regulation of cytokine biosynthesis	1	1	30	29	12569	-0.78	0.0	2.64	1.84	Cd1d1
131	GO:0045597 [5]: positive regulation of cell differentiation	1	1	30	29	12569	-0.78	0.0	2.64	1.84	Cd1d1
132	GO:0050863 [7]: regulation of T-cell activation	1	1	30	30	12568	-0.81	0.0	2.61	1.82	Cd1d1
133	GO:0006730 [5]: one-carbon compound metabolism	1	1	30	30	12568	-0.81	0.0	2.61	1.82	Car3
134	GO:0001817 [6]: regulation of cytokine production	1	1	30	31	12567	-0.84	0.0	2.58	1.81	Cd1d1
135	GO:0006112 [7]: energy reserve metabolism	1	1	30	31	12567	-0.84	0.0	2.58	1.81	Gbe1
136	GO:0044264 [6]: cellular polysaccharide metabolism	1	1	30	32	12566	-0.87	0.0	2.55	1.8	Gbe1
137	GO:0050867 [6]: positive regulation of cell activation	1	1	30	32	12566	-0.87	0.0	2.55	1.8	Cd1d1
138	GO:0051251 [7]: positive regulation of lymphocyte activation	1	1	30	32	12566	-0.87	0.0	2.55	1.8	Cd1d1
139	GO:0048066 [3]: pigmentation	1	1	30	33	12565	-0.89	0.0	2.52	1.78	Fech
140	GO:0042089 [6]: cytokine biosynthesis	1	1	30	34	12564	-0.92	0.0	2.49	1.78	Cd1d1
141	GO:0005976 [5]: polysaccharide metabolism	1	1	30	34	12564	-0.92	0.0	2.49	1.78	Gbe1
142	GO:0006096 [8]: glycolysis	1	1	30	34	12564	-0.92	0.0	2.49	1.78	Dlat
143	GO:0042107 [5]: cytokine metabolism	1	1	30	35	12563	-0.94	0.0	2.47	1.76	Cd1d1
144	GO:0051247 [6]: positive regulation of protein metabolism	1	1	30	35	12563	-0.94	0.0	2.47	1.76	Cd1d1
145	GO:0006139 [5]: nucleobase, nucleoside, nucleotide and nucleic acid metabolism	3	3	28	2424	10174	-0.94	0.0	0.05	0.02	Enpp2 Hdgfrp2 Irx4
146	GO:0006810 [4]: transport	7	7	24	1846	10752	-1.0	0.0	1.84	1.36	Aqp1 Cpt2 Fabp3 Orm1 Pex13 Rbp4 Slc24a3
147	GO:0051234 [4]: establishment of localization	7	7	24	1849	10749	-1.01	0.0	1.83	1.36	Aqp1 Cpt2 Fabp3 Orm1 Pex13 Rbp4 Slc24a3
148	GO:0001816 [5]: cytokine production	1	1	30	38	12560	-1.02	0.0	2.39	1.71	Cd1d1
149	GO:0009063 [7]: amino acid catabolism	1	1	30	38	12560	-1.02	0.0	2.39	1.71	Aldh4a1
150	GO:0051179 [3]: localization	7	7	24	1866	10732	-1.03	0.0	1.8	1.35	Aqp1 Cpt2 Fabp3 Orm1 Pex13 Rbp4 Slc24a3
151	GO:0051094 [4]: positive regulation of development	1	1	30	40	12558	-1.07	0.0	2.34	1.69	Cd1d1
152	GO:0019320 [8]: hexose catabolism	1	1	30	41	12557	-1.09	0.0	2.32	1.69	Dlat
153	GO:0046164 [6]: alcohol catabolism	1	1	30	41	12557	-1.09	0.0	2.32	1.69	Dlat
154	GO:0046365 [7]: monosaccharide catabolism	1	1	30	41	12557	-1.09	0.0	2.32	1.69	Dlat
155	GO:0006007 [9]: glucose catabolism	1	1	30	41	12557	-1.09	0.0	2.32	1.69	Dlat
156	GO:0006752 [7]: group transfer coenzyme metabolism	1	1	30	41	12557	-1.09	0.0	2.32	1.69	Pank3
157	GO:0042445 [5]: hormone metabolism	1	1	30	42	12556	-1.11	0.0	2.3	1.67	Aldh1a1
158	GO:0009314 [6]: response to radiation	1	1	30	43	12555	-1.13	0.0	2.28	1.66	Fech
159	GO:0050789 [2]: regulation of biological process	3	3	28	2288	10310	-1.14	0.0	0.06	0.03	Cd1d1 Hdgfrp2 Irx4
160	GO:0050865 [5]: regulation of cell activation	1	1	30	44	12554	-1.15	0.0	2.26	1.65	Cd1d1
161	GO:0051249 [6]: regulation of lymphocyte activation	1	1	30	44	12554	-1.15	0.0	2.26	1.65	Cd1d1
162	GO:0009310 [6]: amine catabolism	1	1	30	46	12552	-1.19	0.0	2.21	1.61	Aldh4a1
163	GO:0030005 [7]: di-, tri-valent inorganic cation homeostasis	1	1	30	47	12551	-1.21	0.0	2.19	1.61	Slc24a3
164	GO:0030098 [4]: lymphocyte differentiation	1	1	30	47	12551	-1.21	0.0	2.19	1.61	Cd1d1
165	GO:0042110 [7]: T-cell activation	1	1	30	47	12551	-1.21	0.0	2.19	1.61	Cd1d1
166	GO:0009581 [5]: detection of external stimulus	1	1	30	1366	11232	-1.23	0.0	0.03	0.01	Fech
167	GO:0016052 [6]: carbohydrate catabolism	1	1	30	49	12549	-1.24	0.0	2.16	1.59	Dlat
168	GO:0044275 [7]: cellular carbohydrate catabolism	1	1	30	49	12549	-1.24	0.0	2.16	1.59	Dlat
169	GO:0046483 [5]: heterocycle metabolism	1	1	30	49	12549	-1.24	0.0	2.16	1.59	Fech
170	GO:0006633 [7]: fatty acid biosynthesis	1	1	30	51	12547	-1.28	0.0	2.12	1.56	Elovl6
171	GO:0006875 [7]: metal ion homeostasis	1	1	30	52	12546	-1.29	0.0	2.1	1.55	Slc24a3
172	GO:0009605 [4]: response to external stimulus	3	3	28	2169	10429	-1.3	0.0	0.08	0.05	Cd1d1 Fech Orm1
173	GO:0043283 [4]: biopolymer metabolism	1	1	30	1324	11274	-1.31	0.0	0.03	0.01	Gbe1
174	GO:0050778 [6]: positive regulation of immune response	1	1	30	53	12545	-1.31	0.0	2.08	1.54	Cd1d1
175	GO:0019882 [5]: antigen presentation	1	1	30	55	12543	-1.35	0.0	2.05	1.52	Cd1d1
176	GO:0006936 [3]: muscle contraction	1	1	30	55	12543	-1.35	0.0	2.05	1.52	Cnn1
177	GO:0016051 [6]: carbohydrate biosynthesis	1	1	30	56	12542	-1.36	0.0	2.03	1.51	Gbe1
178	GO:0051240 [5]: positive regulation of organismal physiological process	1	1	30	56	12542	-1.36	0.0	2.03	1.51	Cd1d1
179	GO:0016053 [6]: organic acid biosynthesis	1	1	30	57	12541	-1.37	0.0	2.02	1.51	Elovl6
180	GO:0046394 [7]: carboxylic acid biosynthesis	1	1	30	57	12541	-1.37	0.0	2.02	1.51	Elovl6
181	GO:0043170 [4]: macromolecule metabolism	4	4	27	2492	10106	-1.38	0.0	0.12	0.06	Cd1d1 Cs Dlat Gbe1
182	GO:0035295 [3]: tube development	1	1	30	61	12537	-1.43	0.0	1.95	1.45	Hsd11b1
183	GO:0050791 [3]: regulation of physiological process	3	3	28	2057	10541	-1.45	0.0	0.1	0.05	Cd1d1 Hdgfrp2 Irx4
184	GO:0009108 [7]: coenzyme biosynthesis	1	1	30	63	12535	-1.46	0.0	1.92	1.43	Pank3
185	GO:0044238 [4]: primary metabolism	13	13	18	5043	7555	-1.5	0.0	0.73	0.51	Aldh1a7 Aldh4a1 Cd1d1 Cpt2 Cs Dgat2 Dlat Elovl6 Enpp2 Gbe1 Hdgfrp2 Hsd11b1 Irx4
186	GO:0044260 [5]: cellular macromolecule metabolism	4	4	27	2375	10223	-1.5	0.0	0.15	0.09	Cd1d1 Cs Dlat Gbe1
187	GO:0030003 [6]: cation homeostasis	1	1	30	67	12531	-1.51	0.0	1.87	1.38	Slc24a3
188	GO:0045595 [4]: regulation of cell differentiation	1	1	30	68	12530	-1.52	0.0	1.86	1.37	Cd1d1
189	GO:0006350 [6]: transcription	2	2	29	1609	10989	-1.52	0.0	0.08	0.05	Hdgfrp2 Irx4
190	GO:0030154 [3]: cell differentiation	2	2	29	328	12270	-1.55	0.0	1.64	1.25	Cd1d1 Ndrg2
191	GO:0050801 [4]: ion homeostasis	1	1	30	71	12527	-1.55	0.0	1.82	1.36	Slc24a3
192	GO:0006006 [8]: glucose metabolism	1	1	30	71	12527	-1.55	0.0	1.82	1.36	Dlat
193	GO:0006873 [5]: cell ion homeostasis	1	1	30	71	12527	-1.55	0.0	1.82	1.36	Slc24a3
194	GO:0019219 [5]: regulation of nucleobase, nucleoside, nucleotide and nucleic acid metabolism	2	2	29	1560	11038	-1.6	0.0	0.09	0.05	Hdgfrp2 Irx4
195	GO:0051246 [5]: regulation of protein metabolism	1	1	30	75	12523	-1.6	0.0	1.77	1.32	Cd1d1
196	GO:0045449 [6]: regulation of transcription	2	2	29	1553	11045	-1.6	0.0	0.1	0.05	Hdgfrp2 Irx4
197	GO:0006351 [7]: transcription, DNA-dependent	2	2	29	1553	11045	-1.6	0.0	0.1	0.05	Hdgfrp2 Irx4
198	GO:0006816 [8]: calcium ion transport	1	1	30	77	12521	-1.62	0.0	1.74	1.31	Slc24a3
199	GO:0050776 [5]: regulation of immune response	1	1	30	78	12520	-1.63	0.0	1.73	1.3	Cd1d1
200	GO:0006355 [7]: regulation of transcription, DNA-dependent	2	2	29	1526	11072	-1.63	0.0	0.1	0.05	Hdgfrp2 Irx4
201	GO:0006814 [8]: sodium ion transport	1	1	30	79	12519	-1.64	0.0	1.72	1.29	Slc24a3
202	GO:0012502 [7]: induction of programmed cell death	1	1	30	80	12518	-1.65	0.0	1.71	1.29	Cd1d1
203	GO:0006917 [8]: induction of apoptosis	1	1	30	80	12518	-1.65	0.0	1.71	1.29	Cd1d1
204	GO:0006417 [6]: regulation of protein biosynthesis	1	1	30	81	12517	-1.67	0.0	1.7	1.29	Cd1d1
205	GO:0009582 [6]: detection of abiotic stimulus	1	1	30	82	12516	-1.67	0.0	1.69	1.28	Fech
206	GO:0007275 [2]: development	5	5	26	1633	10965	-1.67	0.0	0.98	0.72	Cd1d1 Fech Hsd11b1 Mfn2 Ndrg2
207	GO:0019725 [4]: cell homeostasis	1	1	30	84	12514	-1.69	0.0	1.67	1.27	Slc24a3
208	GO:0009889 [5]: regulation of biosynthesis	1	1	30	87	12511	-1.71	0.0	1.63	1.25	Cd1d1
209	GO:0009987 [2]: cellular process	27	27	4	10512	2086	-1.74	0.0	0.92	0.67	Aldh1a1 Aldh1a7 Aldh4a1 Aoc3 Aqp1 Car3 Cd1d1 Cdkn1c Cpt2 Cs Dgat2 Dlat Elovl6 Enpp2 Fabp3 Fech Gbe1 Hdgfrp2 Hsd11b1 Irx4 Mfn2 Ndrg2 Orm1 Pank3 Pex13 Rbp4 Slc24a3
210	GO:0019318 [7]: hexose metabolism	1	1	30	91	12507	-1.76	0.0	1.59	1.21	Dlat
211	GO:0005996 [6]: monosaccharide metabolism	1	1	30	93	12505	-1.77	0.0	1.58	1.2	Dlat
212	GO:0043065 [7]: positive regulation of apoptosis	1	1	30	95	12503	-1.78	0.0	1.56	1.18	Cd1d1
213	GO:0043068 [6]: positive regulation of programmed cell death	1	1	30	96	12502	-1.79	0.0	1.55	1.18	Cd1d1
214	GO:0046649 [6]: lymphocyte activation	1	1	30	97	12501	-1.8	0.0	1.54	1.18	Cd1d1
215	GO:0019222 [4]: regulation of metabolism	3	3	28	1692	10906	-1.81	0.0	0.22	0.15	Cd1d1 Hdgfrp2 Irx4
216	GO:0008202 [6]: steroid metabolism	1	1	30	104	12494	-1.85	0.0	1.48	1.12	Hsd11b1
217	GO:0045321 [5]: immune cell activation	1	1	30	106	12492	-1.87	0.0	1.46	1.11	Cd1d1
218	GO:0001775 [4]: cell activation	1	1	30	107	12491	-1.87	0.0	1.45	1.11	Cd1d1
219	GO:0030097 [5]: hemopoiesis	1	1	30	108	12490	-1.89	0.0	1.44	1.1	Cd1d1
220	GO:0051239 [4]: regulation of organismal physiological process	1	1	30	111	12487	-1.9	0.0	1.42	1.08	Cd1d1
221	GO:0015674 [7]: di-, tri-valent inorganic cation transport	1	1	30	114	12484	-1.93	0.0	1.4	1.07	Slc24a3
222	GO:0042592 [3]: homeostasis	1	1	30	120	12478	-1.96	0.0	1.35	1.03	Slc24a3
223	GO:0006813 [8]: potassium ion transport	1	1	30	123	12475	-1.97	0.0	1.33	1.01	Slc24a3
224	GO:0009613 [5]: response to pest, pathogen or parasite	2	2	29	514	12084	-2.0	0.0	1.01	0.74	Cd1d1 Orm1
225	GO:0009059 [5]: macromolecule biosynthesis	2	2	29	527	12071	-2.01	0.0	0.98	0.72	Cd1d1 Gbe1
226	GO:0009893 [5]: positive regulation of metabolism	1	1	30	130	12468	-2.02	0.0	1.29	0.97	Cd1d1
227	GO:0043207 [5]: response to external biotic stimulus	2	2	29	550	12048	-2.05	0.0	0.93	0.68	Cd1d1 Orm1
228	GO:0006520 [6]: amino acid metabolism	1	1	30	139	12459	-2.06	0.0	1.23	0.92	Aldh4a1
229	GO:0009653 [3]: morphogenesis	2	2	29	1104	11494	-2.07	0.0	0.26	0.19	Cd1d1 Hsd11b1
230	GO:0009117 [6]: nucleotide metabolism	1	1	30	147	12451	-2.09	0.0	1.18	0.88	Enpp2
231	GO:0006959 [5]: humoral immune response	1	1	30	155	12443	-2.13	0.0	1.14	0.84	Cd1d1
232	GO:0050793 [3]: regulation of development	1	1	30	157	12441	-2.13	0.0	1.13	0.83	Cd1d1
233	GO:0009607 [4]: response to biotic stimulus	2	2	29	992	11606	-2.14	0.0	0.34	0.24	Cd1d1 Orm1
234	GO:0044248 [5]: cellular catabolism	2	2	29	664	11934	-2.15	0.0	0.71	0.5	Aldh4a1 Dlat
235	GO:0048513 [3]: organ development	2	2	29	954	11644	-2.16	0.0	0.37	0.24	Cd1d1 Hsd11b1
236	GO:0009887 [4]: organogenesis	2	2	29	948	11650	-2.16	0.0	0.37	0.24	Cd1d1 Hsd11b1
237	GO:0006955 [4]: immune response	2	2	29	710	11888	-2.16	0.0	0.64	0.44	Cd1d1 Orm1
238	GO:0006066 [5]: alcohol metabolism	1	1	30	166	12432	-2.17	0.0	1.08	0.79	Dlat
239	GO:0016043 [4]: cell organization and biogenesis	2	2	29	881	11717	-2.17	0.0	0.43	0.29	Mfn2 Pex13
240	GO:0006952 [5]: defense response	2	2	29	906	11692	-2.17	0.0	0.41	0.27	Cd1d1 Orm1
241	GO:0009056 [4]: catabolism	2	2	29	741	11857	-2.18	0.0	0.59	0.4	Aldh4a1 Dlat
242	GO:0006996 [5]: organelle organization and biogenesis	2	2	29	745	11853	-2.18	0.0	0.59	0.4	Mfn2 Pex13
243	GO:0006950 [4]: response to stress	2	2	29	805	11793	-2.19	0.0	0.51	0.35	Cd1d1 Orm1
244	GO:0051242 [5]: positive regulation of cellular physiological process	1	1	30	177	12421	-2.21	0.0	1.03	0.75	Cd1d1
245	GO:0006519 [5]: amino acid and derivative metabolism	1	1	30	180	12418	-2.22	0.0	1.02	0.74	Aldh4a1
246	GO:0006357 [8]: regulation of transcription from Pol II promoter	1	1	30	182	12416	-2.22	0.0	1.01	0.74	Irx4
247	GO:0008283 [4]: cell proliferation	1	1	30	737	11861	-2.25	0.0	0.17	0.1	Cdkn1c
248	GO:0006605 [7]: protein targeting	1	1	30	194	12404	-2.26	0.0	0.96	0.7	Pex13
249	GO:0006968 [4]: cellular defense response	1	1	30	203	12395	-2.28	0.0	0.92	0.68	Cd1d1
250	GO:0042981 [6]: regulation of apoptosis	1	1	30	206	12392	-2.29	0.0	0.91	0.67	Cd1d1
251	GO:0009308 [5]: amine metabolism	1	1	30	208	12390	-2.29	0.0	0.91	0.67	Aldh4a1
252	GO:0043067 [5]: regulation of programmed cell death	1	1	30	209	12389	-2.3	0.0	0.9	0.67	Cd1d1
253	GO:0015672 [7]: monovalent inorganic cation transport	1	1	30	223	12375	-2.32	0.0	0.85	0.63	Slc24a3
254	GO:0006366 [8]: transcription from Pol II promoter	1	1	30	227	12371	-2.33	0.0	0.84	0.62	Irx4
255	GO:0000074 [6]: regulation of cell cycle	1	1	30	274	12324	-2.41	0.0	0.7	0.5	Cdkn1c
256	GO:0050794 [3]: regulation of cellular process	1	1	30	573	12025	-2.41	0.0	0.27	0.19	Cd1d1
257	GO:0006811 [5]: ion transport	1	1	30	564	12034	-2.41	0.0	0.28	0.19	Slc24a3
258	GO:0009057 [5]: macromolecule catabolism	1	1	30	573	12025	-2.41	0.0	0.27	0.19	Dlat
259	GO:0044265 [6]: cellular macromolecule catabolism	1	1	30	555	12043	-2.42	0.0	0.28	0.19	Dlat
260	GO:0007049 [5]: cell cycle	1	1	30	557	12041	-2.42	0.0	0.28	0.19	Cdkn1c
261	GO:0043119 [4]: positive regulation of physiological process	1	1	30	288	12310	-2.43	0.0	0.67	0.46	Cd1d1
262	GO:0030001 [7]: metal ion transport	1	1	30	297	12301	-2.43	0.0	0.65	0.45	Slc24a3
263	GO:0008104 [4]: protein localization	1	1	30	508	12090	-2.44	0.0	0.33	0.23	Pex13
264	GO:0045184 [5]: establishment of protein localization	1	1	30	489	12109	-2.45	0.0	0.35	0.24	Pex13
265	GO:0009611 [5]: response to wounding	1	1	30	331	12267	-2.45	0.0	0.58	0.39	Cd1d1
266	GO:0006886 [6]: intracellular protein transport	1	1	30	343	12255	-2.46	0.0	0.55	0.38	Pex13
267	GO:0046907 [5]: intracellular transport	1	1	30	473	12125	-2.46	0.0	0.36	0.24	Pex13
268	GO:0007155 [4]: cell adhesion	1	1	30	481	12117	-2.46	0.0	0.36	0.24	Aoc3
269	GO:0015031 [5]: protein transport	1	1	30	485	12113	-2.46	0.0	0.35	0.24	Pex13
270	GO:0006412 [6]: protein biosynthesis	1	1	30	475	12123	-2.46	0.0	0.36	0.24	Cd1d1
271	GO:0006915 [6]: apoptosis	1	1	30	361	12237	-2.47	0.0	0.52	0.35	Cd1d1
272	GO:0012501 [5]: programmed cell death	1	1	30	367	12231	-2.47	0.0	0.51	0.35	Cd1d1
273	GO:0006812 [6]: cation transport	1	1	30	376	12222	-2.47	0.0	0.49	0.34	Slc24a3
274	GO:0016265 [3]: death	1	1	30	404	12194	-2.47	0.0	0.45	0.3	Cd1d1
275	GO:0009628 [5]: response to abiotic stimulus	1	1	30	371	12227	-2.47	0.0	0.5	0.34	Fech
276	GO:0008219 [4]: cell death	1	1	30	397	12201	-2.48	0.0	0.46	0.31	Cd1d1
277	GO:0051244 [4]: regulation of cellular physiological process	1	1	30	417	12181	-2.48	0.0	0.43	0.29	Cd1d1
