# Supplementary material for: A genomic analysis of mouse models of breast cancer reveals molecular features of mouse models and relationships to human breast cancer
Source: Breast Cancer Res. 2014 Jun 5;16(3):R59. doi: 10.1186/bcr3672 (PMC4078930; doi:10.1186/bcr3672)
Supplement: Additional file 3 — Fold change values organized by mouse tumor model type comparing the mouse model to normal mammary gland. [file bcr3672-S3.zip › Additional_File_3/Erbb2_vs_NMLmammary/AdditionalFile65_Erbb2_vs_NMLmammary/DownregulatedGenesgather_kegg_121023.txt]

#	Annotation	Total Genes With Ann	Your Genes (With Ann)	Your Genes (No Ann)	Genome (With Ann)	Genome (No Ann)	ln(Bayes factor)	neg ln(p value)	FE: neg ln(p value)	FE: neg ln(FDR)	Genes
1	path:mmu00770: Pantothenate and CoA biosynthesis	2	2	11	14	2492	3.25	7.49	5.87	2.53	Enpp2 Pank3
2	path:mmu00500: Starch and sucrose metabolism	2	2	11	28	2478	2.03	6.23	4.62	2.34	Enpp2 Gbe1
3	path:mmu00031: Inositol metabolism	1	1	12	1	2505	1.94	6.13	4.58	2.34	Aldh6a1
4	path:mmu00830: Retinol metabolism	1	1	12	3	2503	1.26	5.4	3.89	1.94	Aldh1a1
5	path:mmu00780: Biotin metabolism	1	1	12	6	2500	0.72	4.82	3.34	1.63	6530401D17Rik
6	path:mmu00630: Glyoxylate and dicarboxylate metabolism	1	1	12	9	2497	0.37	4.45	2.99	1.63	Cs
7	path:mmu00740: Riboflavin metabolism	1	1	12	11	2495	0.2	4.3	2.81	1.63	Enpp2
8	path:mmu00140: C21-Steroid hormone metabolism	1	1	12	12	2494	0.13	4.2	2.73	1.63	Hsd11b1
9	path:mmu00910: Nitrogen metabolism	1	1	12	13	2493	0.06	4.14	2.66	1.63	Car3
10	path:mmu00960: Alkaloid biosynthesis II	1	1	12	13	2493	0.06	4.14	2.66	1.63	Aoc3
11	path:mmu00410: beta-Alanine metabolism	1	1	12	16	2490	-0.13	0.0	2.47	1.54	Aoc3
12	path:mmu00860: Porphyrin and chlorophyll metabolism	1	1	12	18	2488	-0.22	0.0	2.36	1.52	Fech
13	path:mmu00360: Phenylalanine metabolism	1	1	12	20	2486	-0.32	0.0	2.27	1.52	Aoc3
14	path:mmu00020: Citrate cycle (TCA cycle)	1	1	12	23	2483	-0.43	0.0	2.14	1.52	Cs
15	path:mmu00640: Propanoate metabolism	1	1	12	23	2483	-0.43	0.0	2.14	1.52	Aldh6a1
16	path:mmu00340: Histidine metabolism	1	1	12	25	2481	-0.51	0.0	2.07	1.51	Aoc3
17	path:mmu00150: Androgen and estrogen metabolism	1	1	12	31	2475	-0.69	0.0	1.87	1.48	Hsd11b1
18	path:mmu00280: Valine, leucine and isoleucine degradation	1	1	12	31	2475	-0.69	0.0	1.87	1.48	Aldh6a1
19	path:mmu00620: Pyruvate metabolism	1	1	12	32	2474	-0.71	0.0	1.85	1.48	Dlat
20	path:mmu00260: Glycine, serine and threonine metabolism	1	1	12	33	2473	-0.73	0.0	1.82	1.48	Aoc3
21	path:mmu00330: Arginine and proline metabolism	1	1	12	36	2470	-0.81	0.0	1.74	1.45	Aoc3
22	path:mmu00350: Tyrosine metabolism	1	1	12	39	2467	-0.87	0.0	1.67	1.43	Aoc3
23	path:mmu00310: Lysine degradation	1	1	12	43	2463	-0.94	0.0	1.58	1.39	6530401D17Rik
24	path:mmu00010: Glycolysis / Gluconeogenesis	1	1	12	49	2457	-1.04	0.0	1.47	1.34	Dlat
25	path:mmu00760: Nicotinate and nicotinamide metabolism	1	1	12	50	2456	-1.06	0.0	1.45	1.34	Enpp2
26	path:mmu00071: Fatty acid metabolism	1	1	12	53	2453	-1.1	0.0	1.4	1.33	Cpt2
27	path:mmu00380: Tryptophan metabolism	1	1	12	74	2432	-1.33	0.0	1.12	1.09	Aoc3
28	path:mmu00230: Purine metabolism	1	1	12	107	2399	-1.53	0.0	0.83	0.83	Enpp2
