# Supplementary material for: A genomic analysis of mouse models of breast cancer reveals molecular features of mouse models and relationships to human breast cancer
Source: Breast Cancer Res. 2014 Jun 5;16(3):R59. doi: 10.1186/bcr3672 (PMC4078930; doi:10.1186/bcr3672)
Supplement: Additional file 3 — Fold change values organized by mouse tumor model type comparing the mouse model to normal mammary gland. [file bcr3672-S3.zip › Additional_File_3/Erbb2_vs_NMLmammary/AdditionalFile65_Erbb2_vs_NMLmammary/DownregulatedGenesgather_transfac_121023.txt]

#	Annotation	Total Genes With Ann	Your Genes (With Ann)	Your Genes (No Ann)	Genome (With Ann)	Genome (No Ann)	ln(Bayes factor)	neg ln(p value)	FE: neg ln(p value)	FE: neg ln(FDR)	Genes
1	V$ELF1_Q6	24	24	8	7615	8524	3.46	7.34	6.64	0.97	Aldh1a1 Aldh1a7 Aldh4a1 Aldh6a1 Aqp1 Car3 Cd1d1 Cnn1 Cpt2 Cs Dgat2 Dlat Elovl6 Fabp3 Fech Gpm6b Hibch Orm1 Pank3 Pex13 Rbp4 Sdpr Slc24a3 Tgoln1
2	V$E47_02: E47	11	11	21	2324	13815	2.4	6.16	5.56	0.66	Aldh4a1 Car3 Cd1d1 Cs Fech Hsd11b1 Irx4 Mfn2 S3-12 Sdpr Slc24a3
3	V$OSF2_Q6	28	28	4	10767	5372	1.73	5.42	4.94	0.66	Aldh1a7 Aldh4a1 Aoc3 Aqp1 Car3 Cd1d1 Cnn1 Cpt2 Cs Dlat Elovl6 Enpp2 Fabp3 Fech Gpm6b Hdgfrp2 Hibch Hsd11b1 Hsdl2 Irx4 Mfn2 Orm1 Pank3 Pex13 Rbp4 S3-12 Slc24a3 Tgoln1
4	V$MIF1_01: MIBP-1 / RFX1 complex	3	3	29	195	15944	1.57	5.24	4.98	0.66	Car3 Elovl6 Orm1
5	V$E4F1_Q6	4	4	28	462	15677	1.03	4.63	4.35	0.5	Aldh6a1 Dlat Irx4 Mfn2
6	V$HOX13_01: Hox-1.3	3	3	29	242	15897	1.0	4.57	4.4	0.5	Elovl6 Irx4 Mfn2
7	V$GATA_C: GATA binding site	9	9	23	7651	8488	0.84	4.4	0.01	0.01	Aldh1a1 Aldh4a1 Cnn1 Cs Dgat2 Gpm6b Hsd11b1 Orm1 Pank3
8	V$CREBP1_01: cAMP-responsive element binding protein 1	3	3	29	259	15880	0.83	4.4	4.22	0.5	Aldh6a1 Gpm6b Mfn2
9	V$SRF_Q5_01	15	15	17	4683	11456	0.72	4.27	3.71	0.24	Aldh4a1 Aldh6a1 Aoc3 Aqp1 Car3 Cd1d1 Cnn1 Cs Dlat Fabp3 Hibch Hsd11b1 Irx4 Rbp4 S3-12
10	V$POU1F1_Q6	7	7	25	6488	9651	0.7	4.21	0.01	0.01	Aldh1a1 Aldh1a7 Cpt2 Fech Hsd11b1 Pex13 Sdpr
11	V$TEF_Q6	6	6	26	5735	10404	0.4	3.91	0.01	0.01	Cpt2 Cs Gpm6b Orm1 Pank3 Pex13
12	V$AR_03: is recognized by androgen reseptor	3	3	29	314	15825	0.37	3.85	3.72	0.24	Dlat Pex13 Sdpr
13	V$HP1SITEFACTOR_Q6	3	3	29	3939	12200	0.34	3.79	0.01	0.01	Cpt2 Fech Rbp4
14	V$E2F_03	7	7	25	1663	14476	0.09	3.49	3.18	0.14	Cs Dlat Elovl6 Fabp3 Irx4 Orm1 Rbp4
15	V$HIF1_Q3: hypoxia induced factor	6	6	26	1303	14836	0.06	3.49	3.2	0.14	Aqp1 Dgat2 Elovl6 Fech Gpm6b Mfn2
16	V$CREB_Q4: cAMP-response element binding protein	6	6	26	1302	14837	0.06	3.49	3.2	0.14	Aldh6a1 Fabp3 Gpm6b Mfn2 Pex13 Sdpr
17	V$TATA_C: Retroviral TATA box	5	5	27	4895	11244	0.01	0.0	0.02	0.01	Aldh1a7 Aoc3 Cnn1 Dlat Orm1
18	V$USF_Q6: upstream stimulating factor	25	25	7	10147	5992	0.01	0.0	2.98	0.14	Aldh1a7 Aldh4a1 Aldh6a1 Aoc3 Aqp1 Car3 Cd1d1 Cnn1 Cpt2 Dgat2 Dlat Elovl6 Enpp2 Fabp3 Fech Gpm6b Hdgfrp2 Hibch Mfn2 Orm1 Pank3 Pex13 S3-12 Slc24a3 Tgoln1
19	V$GCM_Q2	3	3	29	3681	12458	-0.07	0.0	0.01	0.01	Cpt2 Enpp2 Slc24a3
20	V$STAT_01: signal transducers and activators of transcription	2	2	30	3055	13084	-0.08	0.0	0.01	0.01	Car3 Sdpr
21	V$AP1_Q4: activator protein 1	22	22	10	13149	2990	-0.12	0.0	0.03	0.01	Aldh1a1 Aldh1a7 Aldh4a1 Aldh6a1 Aqp1 Car3 Cd1d1 Cnn1 Cs Dlat Enpp2 Fabp3 Gpm6b Hibch Irx4 Orm1 Pank3 Pex13 Rbp4 Sdpr Slc24a3 Tgoln1
22	V$CREBP1_Q2: CRE-binding protein 1	5	5	27	1016	15123	-0.13	0.0	3.03	0.14	Aldh6a1 Fabp3 Gpm6b Mfn2 Pex13
23	V$COREBINDINGFACTOR_Q6	15	15	17	5264	10875	-0.14	0.0	2.72	0.08	Aldh4a1 Aqp1 Car3 Enpp2 Fabp3 Gpm6b Hdgfrp2 Hsd11b1 Irx4 Mfn2 Pex13 Rbp4 S3-12 Slc24a3 Tgoln1
24	V$NFY_C: NF-Y binding site	3	3	29	399	15740	-0.19	0.0	3.11	0.14	Aldh4a1 Aldh6a1 Sdpr
25	V$HAND1E47_01: Hand1:E47 heterodimer	14	14	18	9367	6772	-0.23	0.0	0.04	0.01	Aldh1a7 Aldh6a1 Aqp1 Car3 Cnn1 Cs Dgat2 Hibch Hsdl2 Mfn2 Pex13 S3-12 Slc24a3 Tgoln1
26	V$FOXD3_01: fork head box D3	31	31	1	13826	2313	-0.23	0.0	3.1	0.14	Aldh1a1 Aldh1a7 Aldh4a1 Aldh6a1 Aoc3 Aqp1 Car3 Cd1d1 Cnn1 Cpt2 Cs Dgat2 Dlat Elovl6 Enpp2 Fech Gpm6b Hdgfrp2 Hibch Hsd11b1 Hsdl2 Irx4 Mfn2 Orm1 Pank3 Pex13 Rbp4 S3-12 Sdpr Slc24a3 Tgoln1
27	V$SMAD3_Q6	14	14	18	9324	6815	-0.28	0.0	0.04	0.01	Aldh4a1 Aldh6a1 Aoc3 Aqp1 Cd1d1 Cnn1 Cpt2 Dgat2 Elovl6 Hsd11b1 Hsdl2 Orm1 Pank3 Tgoln1
28	V$FREAC4_01: Fork head RElated ACtivator-4	2	2	30	172	15967	-0.31	0.0	3.07	0.14	Enpp2 Gpm6b
29	V$CREB_Q2: cAMP-response element-binding protein	6	6	26	1452	14687	-0.32	0.0	2.76	0.08	Aldh6a1 Dlat Fabp3 Gpm6b Mfn2 Pex13
30	V$E2F_Q6_01	7	7	25	1888	14251	-0.41	0.0	2.61	0.08	Cs Dlat Elovl6 Fabp3 Irx4 Orm1 Rbp4
31	V$E2F_Q4: E2F	15	15	17	5499	10640	-0.42	0.0	2.38	0.08	Aldh6a1 Cnn1 Cpt2 Cs Dgat2 Dlat Elovl6 Enpp2 Fabp3 Fech Hdgfrp2 Irx4 Orm1 Pank3 Rbp4
32	V$VMAF_01: v-Maf	16	16	16	10134	6005	-0.46	0.0	0.05	0.01	Aldh4a1 Aldh6a1 Aqp1 Car3 Cnn1 Enpp2 Fabp3 Fech Gpm6b Hibch Hsdl2 Irx4 Rbp4 S3-12 Sdpr Tgoln1
33	V$AHR_Q5: aryl hydrocarbon / dioxin receptor	7	7	25	1920	14219	-0.47	0.0	2.54	0.08	Aldh1a1 Cpt2 Cs Gpm6b Hsdl2 Mfn2 Pank3
34	V$GATA1_03: GATA-binding factor 1	7	7	25	5571	10568	-0.49	0.0	0.04	0.01	Aoc3 Cd1d1 Cpt2 Elovl6 Hdgfrp2 Pex13 Sdpr
35	V$PAX6_Q2	10	10	22	3236	12903	-0.5	0.0	2.39	0.08	Aoc3 Cnn1 Dgat2 Dlat Elovl6 Hdgfrp2 Irx4 Pank3 Rbp4 S3-12
36	V$FOXO4_02: fork head box O4	3	3	29	457	15682	-0.5	0.0	2.78	0.08	Elovl6 Enpp2 Hdgfrp2
37	V$CP2_01: CP2	24	24	8	10127	6012	-0.58	0.0	2.27	0.08	Aldh1a7 Aldh4a1 Aldh6a1 Aoc3 Aqp1 Car3 Cs Dlat Elovl6 Fabp3 Fech Gpm6b Hdgfrp2 Hibch Hsd11b1 Hsdl2 Irx4 Mfn2 Orm1 Pex13 Rbp4 Sdpr Slc24a3 Tgoln1
38	V$CETS168_Q6	16	16	16	9997	6142	-0.6	0.0	0.06	0.01	Aldh1a7 Aoc3 Aqp1 Car3 Cd1d1 Cnn1 Cpt2 Dgat2 Elovl6 Fabp3 Gpm6b Hdgfrp2 Pank3 Rbp4 S3-12 Tgoln1
39	V$CMYB_01: c-Myb	3	3	29	3314	12825	-0.6	0.0	0.03	0.01	Aldh6a1 Cd1d1 Fabp3
40	V$HLF_01: hepatic leukemia factor	13	13	19	4744	11395	-0.64	0.0	2.15	0.08	Aldh1a7 Aldh6a1 Dgat2 Dlat Elovl6 Fech Gpm6b Hibch Mfn2 Pex13 Rbp4 Sdpr Tgoln1
41	V$MAZR_01: MAZ related factor	17	17	15	6695	9444	-0.65	0.0	2.08	0.08	Aldh4a1 Aoc3 Aqp1 Car3 Cpt2 Cs Dlat Elovl6 Enpp2 Hdgfrp2 Hibch Hsd11b1 Hsdl2 Irx4 Mfn2 Rbp4 Tgoln1
42	V$E2F1_Q4_01	10	10	22	3370	12769	-0.67	0.0	2.18	0.08	Cpt2 Cs Dgat2 Dlat Elovl6 Fabp3 Fech Irx4 Orm1 Rbp4
43	V$GATA2_03: GATA-binding factor 2	6	6	26	4858	11281	-0.7	0.0	0.05	0.01	Aldh4a1 Cs Enpp2 Hsdl2 Sdpr Slc24a3
44	V$AREB6_03: AREB6 (Atp1a1 regulatory element binding factor 6)	8	8	24	2493	13646	-0.7	0.0	2.21	0.08	Aldh1a7 Car3 Fech Hibch Irx4 S3-12 Sdpr Tgoln1
45	V$ATF_01: activating transcription factor	6	6	26	1646	14493	-0.73	0.0	2.28	0.08	Aldh6a1 Dgat2 Fabp3 Gpm6b Mfn2 Pex13
46	V$NKX3A_01: NK class homeobox factor 3A	3	3	29	3193	12946	-0.76	0.0	0.03	0.01	Cpt2 Hdgfrp2 Tgoln1
47	V$SRF_C: serum response factor	3	3	29	530	15609	-0.8	0.0	2.44	0.08	Aoc3 Hsd11b1 Rbp4
48	V$NRF2_Q4: heterodimer containing Nrf2	5	5	27	4239	11900	-0.81	0.0	0.05	0.01	Aldh1a7 Fech Orm1 Pank3 Sdpr
49	V$SRF_Q4	5	5	27	1291	14848	-0.83	0.0	2.22	0.08	Cnn1 Cs Hsd11b1 Irx4 Rbp4
50	V$HNF4ALPHA_Q6	8	8	24	5751	10388	-0.84	0.0	0.07	0.01	Aldh1a7 Aqp1 Car3 Cs Dlat Elovl6 Hsdl2 Orm1
51	V$E2F_Q4_01	9	9	23	3057	13082	-0.85	0.0	1.99	0.08	Cpt2 Cs Dgat2 Dlat Elovl6 Fabp3 Irx4 Orm1 Rbp4
52	V$VMYB_02: v-Myb	8	8	24	2600	13539	-0.85	0.0	2.03	0.08	Aldh6a1 Aqp1 Cd1d1 Hdgfrp2 Mfn2 Pex13 Sdpr Tgoln1
53	V$AML_Q6	10	10	22	3540	12599	-0.87	0.0	1.93	0.08	Aldh1a7 Car3 Fabp3 Gpm6b Hdgfrp2 Hsd11b1 Pex13 S3-12 Slc24a3 Tgoln1
54	V$SREBP_Q3	7	7	25	5211	10928	-0.87	0.0	0.07	0.01	Car3 Dlat Gpm6b Mfn2 Pank3 Pex13 Tgoln1
55	V$NKX25_01: homeo domain factor Nkx-2.5/Csx, tinman homolog	19	19	13	7951	8188	-0.9	0.0	1.79	0.08	Aldh1a7 Aldh4a1 Aldh6a1 Aoc3 Car3 Cnn1 Cpt2 Fabp3 Gpm6b Hdgfrp2 Hibch Hsdl2 Mfn2 Orm1 Pank3 Pex13 Sdpr Slc24a3 Tgoln1
56	V$OCT1_Q6: octamer factor 1	27	27	5	14805	1334	-0.92	0.0	0.05	0.01	Aldh1a7 Aldh4a1 Aldh6a1 Aoc3 Aqp1 Car3 Cd1d1 Cnn1 Cpt2 Cs Dlat Elovl6 Enpp2 Fech Gpm6b Hdgfrp2 Hibch Hsdl2 Mfn2 Orm1 Pank3 Pex13 Rbp4 S3-12 Sdpr Slc24a3 Tgoln1
57	V$E2F_Q3_01	14	14	18	5529	10610	-0.92	0.0	1.76	0.08	Aldh6a1 Cpt2 Cs Dgat2 Dlat Elovl6 Fabp3 Fech Hsdl2 Irx4 Orm1 Pank3 Rbp4 Slc24a3
58	V$MEF2_Q6_01	22	22	10	9518	6621	-0.95	0.0	1.75	0.08	Aldh1a1 Aldh1a7 Aldh4a1 Aldh6a1 Aoc3 Aqp1 Cd1d1 Cnn1 Cpt2 Cs Dgat2 Elovl6 Fabp3 Fech Gpm6b Hibch Hsd11b1 Pank3 Pex13 Rbp4 Slc24a3 Tgoln1
59	V$IRF_Q6	5	5	27	4093	12046	-0.96	0.0	0.07	0.01	Aldh1a1 Aldh4a1 Car3 Enpp2 Hsdl2
60	V$E2F1_Q4: E2F-1	12	12	20	4598	11541	-0.96	0.0	1.75	0.08	Aldh6a1 Car3 Cpt2 Cs Dgat2 Dlat Elovl6 Fabp3 Hsdl2 Pank3 Pex13 Rbp4
61	V$ZTA_Q2	13	13	19	5100	11039	-0.97	0.0	1.71	0.08	Aldh1a7 Aldh4a1 Aoc3 Cd1d1 Cnn1 Dgat2 Dlat Fabp3 Fech Hdgfrp2 Orm1 Pank3 Tgoln1
62	V$FOXP3_Q4	16	16	16	9558	6581	-0.98	0.0	0.11	0.01	Aldh1a1 Aldh1a7 Aoc3 Car3 Cd1d1 Cnn1 Dgat2 Dlat Hdgfrp2 Hibch Hsdl2 Orm1 Pex13 Rbp4 Sdpr Tgoln1
63	V$PEBP_Q6	11	11	21	4164	11975	-1.0	0.0	1.71	0.08	Aldh1a7 Cs Gpm6b Hdgfrp2 Hsd11b1 Irx4 Pex13 Rbp4 S3-12 Slc24a3 Tgoln1
64	V$COMP1_01: COMP1	17	17	15	10015	6124	-1.01	0.0	0.12	0.01	Aldh1a7 Aldh4a1 Aqp1 Car3 Cd1d1 Enpp2 Fabp3 Fech Hsd11b1 Hsdl2 Irx4 Orm1 Pex13 Rbp4 Sdpr Slc24a3 Tgoln1
65	V$NKX25_02: homeo domain factor Nkx-2.5/Csx, tinman homolog	10	10	22	6557	9582	-1.01	0.0	0.11	0.01	Car3 Cs Elovl6 Hdgfrp2 Hsdl2 Mfn2 Pank3 Pex13 Rbp4 Sdpr
66	V$CEBPGAMMA_Q6	26	26	6	11598	4541	-1.01	0.0	1.81	0.08	Aldh1a7 Aldh4a1 Aldh6a1 Aoc3 Car3 Cd1d1 Cnn1 Cpt2 Cs Dgat2 Dlat Elovl6 Fabp3 Fech Gpm6b Hdgfrp2 Hsd11b1 Hsdl2 Mfn2 Orm1 Pank3 Pex13 S3-12 Sdpr Slc24a3 Tgoln1
67	V$CETS1P54_01: c-Ets-1(p54)	18	18	14	10498	5641	-1.02	0.0	0.12	0.01	Aldh1a7 Aoc3 Aqp1 Car3 Cd1d1 Cnn1 Cpt2 Cs Dlat Elovl6 Fabp3 Hdgfrp2 Irx4 Orm1 Pank3 Rbp4 S3-12 Tgoln1
68	V$VBP_01: PAR-type chicken vitellogenin promoter-binding protein	5	5	27	1393	14746	-1.03	0.0	1.98	0.08	Aldh6a1 Elovl6 Gpm6b Mfn2 Pex13
69	V$GRE_C: Glucocorticoid response element	3	3	29	597	15542	-1.04	0.0	2.17	0.08	Dlat Orm1 Sdpr
70	V$E2F4DP2_01: E2F-4:DP-2 heterodimer	1	1	31	1840	14299	-1.04	0.0	0.02	0.01	Aldh6a1
71	V$ER_Q6: estrogen receptor	14	14	18	8484	7655	-1.05	0.0	0.13	0.01	Aldh1a7 Aldh4a1 Car3 Cnn1 Cs Elovl6 Fabp3 Gpm6b Hibch Hsdl2 Mfn2 Pex13 Rbp4 S3-12
72	V$AREB6_01: AREB6 (Atp1a1 regulatory element binding factor 6)	4	4	28	3487	12652	-1.05	0.0	0.06	0.01	Cd1d1 Hsdl2 Irx4 Slc24a3
73	V$CREB_Q4_01	12	12	20	4700	11439	-1.05	0.0	1.63	0.08	Aldh6a1 Aqp1 Car3 Dgat2 Dlat Fabp3 Gpm6b Hsdl2 Irx4 Mfn2 Pex13 Sdpr
74	V$USF_C: USF binding site	18	18	14	7697	8442	-1.07	0.0	1.54	0.08	Aldh1a1 Aldh6a1 Aoc3 Car3 Cnn1 Cs Dgat2 Dlat Elovl6 Enpp2 Fabp3 Fech Gpm6b Hsd11b1 Mfn2 Pank3 Pex13 Sdpr
75	V$HIF1_Q5: hypoxia-inducible factor 1	6	6	26	1862	14277	-1.07	0.0	1.85	0.08	Aqp1 Dgat2 Elovl6 Fabp3 Fech Gpm6b
76	V$LEF1TCF1_Q4	13	13	19	7932	8207	-1.08	0.0	0.14	0.01	Car3 Cnn1 Cpt2 Cs Elovl6 Enpp2 Fech Mfn2 Pank3 Pex13 Rbp4 S3-12 Tgoln1
77	V$PR_01: high affinity binding sites for progesterone receptor	2	2	30	281	15858	-1.08	0.0	2.23	0.08	Dlat Sdpr
78	V$FREAC2_01: Fork head RElated ACtivator-2	4	4	28	1013	15126	-1.11	0.0	1.97	0.08	Elovl6 Enpp2 Hdgfrp2 Rbp4
79	V$GATA3_03: GATA-binding factor 3	19	19	13	10851	5288	-1.12	0.0	0.14	0.01	Aldh1a1 Aldh4a1 Car3 Cd1d1 Cnn1 Cs Dgat2 Dlat Elovl6 Enpp2 Gpm6b Hsd11b1 Hsdl2 Orm1 Pex13 S3-12 Sdpr Slc24a3 Tgoln1
80	V$CDX2_Q5	23	23	9	10258	5881	-1.14	0.0	1.53	0.08	Aldh1a7 Aldh4a1 Aoc3 Car3 Cnn1 Cpt2 Cs Dgat2 Dlat Enpp2 Fabp3 Fech Gpm6b Hdgfrp2 Hibch Hsd11b1 Hsdl2 Mfn2 Orm1 Pank3 Pex13 Rbp4 Tgoln1
81	V$CREB_01: cAMP-responsive element binding protein	5	5	27	1468	14671	-1.15	0.0	1.82	0.08	Aldh6a1 Fabp3 Gpm6b Mfn2 Pex13
82	V$E2F_Q6: E2F	21	21	11	11792	4347	-1.16	0.0	0.14	0.01	Aldh6a1 Cd1d1 Cnn1 Cpt2 Cs Dgat2 Dlat Elovl6 Enpp2 Fabp3 Fech Gpm6b Hdgfrp2 Hsdl2 Irx4 Mfn2 Orm1 Pank3 Pex13 Rbp4 Tgoln1
83	V$AR_02: high affinity binding sites for androgen receptor	1	1	31	54	16085	-1.17	0.0	2.27	0.08	Dlat
84	V$GATA1_02: GATA-binding factor 1	9	9	23	5811	10328	-1.19	0.0	0.14	0.01	Aldh1a7 Cnn1 Cpt2 Cs Gpm6b Hsd11b1 Orm1 Pank3 S3-12
85	V$FOXJ2_02: fork head box J 2	10	10	22	6285	9854	-1.2	0.0	0.15	0.01	Aoc3 Car3 Cd1d1 Cpt2 Dlat Elovl6 Gpm6b Hdgfrp2 Hsd11b1 Pank3
86	V$TCF4_Q5	28	28	4	12811	3328	-1.2	0.0	1.71	0.08	Aldh1a1 Aldh1a7 Aldh4a1 Aldh6a1 Aoc3 Aqp1 Car3 Cd1d1 Cnn1 Cpt2 Cs Elovl6 Enpp2 Fabp3 Fech Gpm6b Hdgfrp2 Hsdl2 Irx4 Mfn2 Orm1 Pank3 Pex13 Rbp4 S3-12 Sdpr Slc24a3 Tgoln1
87	V$TGIF_01: TGIF (5'TG3' interacting factor)	11	11	21	4434	11705	-1.21	0.0	1.41	0.08	Aldh1a7 Aldh4a1 Aqp1 Cpt2 Cs Dgat2 Hibch Mfn2 S3-12 Slc24a3 Tgoln1
88	V$NFY_Q6_01	16	16	16	6949	9190	-1.22	0.0	1.32	0.08	Aldh1a7 Aldh4a1 Aldh6a1 Car3 Cd1d1 Cnn1 Cs Dgat2 Enpp2 Fech Hdgfrp2 Hsd11b1 Orm1 Pank3 Rbp4 Sdpr
89	V$TAL1_Q6	11	11	21	6746	9393	-1.22	0.0	0.16	0.01	Aoc3 Aqp1 Cnn1 Cpt2 Dgat2 Dlat Enpp2 Hsd11b1 Hsdl2 Pex13 S3-12
90	V$CREB_Q2_01	12	12	20	4942	11197	-1.22	0.0	1.37	0.08	Aldh6a1 Aqp1 Cd1d1 Dgat2 Dlat Fabp3 Gpm6b Hsdl2 Irx4 Mfn2 Pex13 Sdpr
91	V$MINI20_B: Muscle initiator sequence-20	22	22	10	9884	6255	-1.22	0.0	1.39	0.08	Aldh1a7 Aldh4a1 Aldh6a1 Aoc3 Car3 Cnn1 Cpt2 Cs Dlat Enpp2 Fabp3 Gpm6b Hdgfrp2 Hibch Hsdl2 Irx4 Mfn2 Orm1 Pex13 Rbp4 Sdpr Tgoln1
92	V$MYOGNF1_01: myogenin / nuclear factor 1 or related factors	9	9	23	3440	12699	-1.23	0.0	1.48	0.08	Aldh6a1 Car3 Cd1d1 Cpt2 Fabp3 Fech Hdgfrp2 Irx4 Pank3
93	V$CDC5_01: cell division control protein 5	26	26	6	14159	1980	-1.23	0.0	0.09	0.01	Aldh1a7 Aldh4a1 Aldh6a1 Aoc3 Aqp1 Car3 Cd1d1 Cpt2 Cs Dgat2 Dlat Elovl6 Enpp2 Fabp3 Fech Gpm6b Hdgfrp2 Hibch Hsd11b1 Mfn2 Orm1 Pank3 Pex13 Sdpr Slc24a3 Tgoln1
94	V$NMYC_01: N-Myc	9	9	23	3471	12668	-1.25	0.0	1.44	0.08	Aldh6a1 Dgat2 Dlat Elovl6 Fabp3 Fech Gpm6b Mfn2 Pank3
95	V$RFX1_02: X-box binding protein RFX1	13	13	19	5491	10648	-1.25	0.0	1.31	0.08	Aldh1a7 Aldh6a1 Car3 Dgat2 Dlat Elovl6 Fabp3 Hsd11b1 Hsdl2 Mfn2 Pank3 S3-12 Tgoln1
96	V$MEF2_03: myogenic MADS factor MEF-2	2	2	30	320	15819	-1.26	0.0	2.02	0.08	Aqp1 Pank3
97	V$MYCMAX_02: c-Myc:Max heterodimer	13	13	19	5564	10575	-1.29	0.0	1.24	0.08	Aldh6a1 Aoc3 Cs Dgat2 Dlat Elovl6 Enpp2 Fabp3 Fech Gpm6b Mfn2 Orm1 Pank3
98	V$ATF6_01: activating transcription factor 6	2	2	30	332	15807	-1.31	0.0	1.96	0.08	Hsdl2 Irx4
99	V$HEB_Q6	7	7	25	4660	11479	-1.31	0.0	0.15	0.01	Aoc3 Cpt2 Fabp3 Hsd11b1 Rbp4 S3-12 Tgoln1
100	V$E2A_Q2	21	21	11	9566	6573	-1.32	0.0	1.22	0.08	Aldh1a1 Aldh4a1 Aldh6a1 Aoc3 Aqp1 Car3 Cnn1 Cpt2 Cs Dlat Fabp3 Fech Gpm6b Hibch Hsd11b1 Hsdl2 Mfn2 Pank3 Pex13 Slc24a3 Tgoln1
101	V$CEBPDELTA_Q6	26	26	6	11963	4176	-1.32	0.0	1.42	0.08	Aldh1a7 Aldh6a1 Aoc3 Aqp1 Car3 Cnn1 Cpt2 Cs Dgat2 Dlat Elovl6 Enpp2 Fech Gpm6b Hibch Hsd11b1 Hsdl2 Irx4 Mfn2 Orm1 Pank3 Pex13 Rbp4 S3-12 Sdpr Tgoln1
102	V$MYOD_01: myoblast determination gene product	23	23	9	10543	5596	-1.33	0.0	1.27	0.08	Aldh1a7 Aldh4a1 Aldh6a1 Aoc3 Aqp1 Car3 Cd1d1 Cs Dlat Fabp3 Fech Gpm6b Hibch Hsd11b1 Hsdl2 Irx4 Mfn2 Orm1 Pex13 S3-12 Sdpr Slc24a3 Tgoln1
103	V$E2F1_Q6_01	13	13	19	5642	10497	-1.33	0.0	1.18	0.08	Aldh6a1 Car3 Cpt2 Cs Dgat2 Dlat Elovl6 Fabp3 Hdgfrp2 Mfn2 Orm1 Rbp4 Slc24a3
104	V$ACAAT_B: Avian C-type CCAAT box	4	4	28	1136	15003	-1.33	0.0	1.68	0.08	Hdgfrp2 Pank3 S3-12 Sdpr
105	V$VMYB_01: v-Myb	21	21	11	11509	4630	-1.34	0.0	0.2	0.01	Aldh1a1 Aldh1a7 Aldh4a1 Aldh6a1 Aqp1 Car3 Cd1d1 Cnn1 Cpt2 Cs Dgat2 Dlat Fabp3 Fech Hdgfrp2 Hsdl2 Mfn2 Orm1 Pex13 Sdpr Tgoln1
106	V$IRF7_01: interferon regulatory factor 7	20	20	12	9136	7003	-1.34	0.0	1.16	0.08	Aldh1a1 Aldh1a7 Aldh4a1 Aldh6a1 Car3 Cd1d1 Cpt2 Cs Dlat Enpp2 Fech Gpm6b Hdgfrp2 Hibch Hsdl2 Orm1 Pank3 Pex13 Slc24a3 Tgoln1
107	V$CHOP_01: heterodimers of CHOP and C/EBPalpha	7	7	25	4621	11518	-1.34	0.0	0.16	0.01	Car3 Cnn1 Cs Mfn2 Orm1 Sdpr Tgoln1
108	V$FREAC7_01: Fork head RElated ACtivator-7	11	11	21	6507	9632	-1.35	0.0	0.22	0.01	Aldh4a1 Car3 Cd1d1 Cs Dlat Enpp2 Fech Hdgfrp2 Orm1 Rbp4 Tgoln1
109	V$HNF6_Q6	1	1	31	1643	14496	-1.35	0.0	0.03	0.01	Dlat
110	V$AREB6_02: AREB6 (Atp1a1 regulatory element binding factor 6)	14	14	18	6207	9932	-1.35	0.0	1.11	0.08	Aldh1a1 Aldh6a1 Aoc3 Car3 Cs Fabp3 Fech Gpm6b Hibch Mfn2 S3-12 Sdpr Slc24a3 Tgoln1
111	V$CREBATF_Q6	11	11	21	4668	11471	-1.36	0.0	1.18	0.08	Aldh6a1 Aqp1 Car3 Dgat2 Fabp3 Gpm6b Hsdl2 Irx4 Mfn2 Pex13 Sdpr
112	V$IK1_01: Ikaros 1	16	16	16	8899	7240	-1.36	0.0	0.25	0.01	Aldh1a1 Aldh1a7 Aldh4a1 Aldh6a1 Aqp1 Car3 Cd1d1 Cpt2 Elovl6 Fabp3 Gpm6b Hibch Hsdl2 Pank3 Pex13 Rbp4
113	V$HNF1_C: Hepatic nuclear factor 1	9	9	23	5516	10623	-1.36	0.0	0.2	0.01	Aldh1a7 Aoc3 Car3 Cs Elovl6 Pank3 Rbp4 Sdpr Tgoln1
114	V$FOXJ2_01: fork head box J 2	14	14	18	7876	8263	-1.37	0.0	0.26	0.01	Aldh4a1 Car3 Cd1d1 Cnn1 Dlat Elovl6 Enpp2 Fech Hdgfrp2 Orm1 Pex13 Rbp4 Slc24a3 Tgoln1
115	V$PITX2_Q2: pituitary homeobox factor 2	12	12	20	6907	9232	-1.38	0.0	0.25	0.01	Aldh4a1 Aoc3 Cnn1 Dgat2 Dlat Fech Gpm6b Hdgfrp2 Orm1 Pank3 Pex13 Tgoln1
116	V$CAAT_01: cellular and viral CCAAT box	21	21	11	9717	6422	-1.38	0.0	1.1	0.08	Aldh1a7 Aldh4a1 Aldh6a1 Aqp1 Car3 Cnn1 Cpt2 Cs Dgat2 Enpp2 Fech Gpm6b Hdgfrp2 Hibch Hsd11b1 Irx4 Mfn2 Pank3 S3-12 Sdpr Slc24a3
117	V$MEF2_02: myogenic MADS factor MEF-2	4	4	28	1170	14969	-1.39	0.0	1.61	0.08	Aqp1 Fabp3 Pank3 Tgoln1
118	V$E12_Q6	10	10	22	4209	11930	-1.39	0.0	1.16	0.08	Aldh4a1 Aldh6a1 Dlat Fabp3 Fech Hsd11b1 Mfn2 S3-12 Slc24a3 Tgoln1
119	V$BRN2_01: POU factor Brn-2	12	12	20	6865	9274	-1.4	0.0	0.26	0.01	Aldh1a1 Aldh1a7 Aoc3 Cd1d1 Cnn1 Cpt2 Dlat Elovl6 Gpm6b Hibch Hsd11b1 Slc24a3
120	V$SP3_Q3	23	23	9	10690	5449	-1.4	0.0	1.14	0.08	Aldh1a1 Aldh1a7 Aldh6a1 Aoc3 Aqp1 Car3 Cd1d1 Cnn1 Cpt2 Elovl6 Enpp2 Fabp3 Fech Hdgfrp2 Hibch Hsd11b1 Hsdl2 Irx4 Mfn2 Orm1 Pex13 S3-12 Tgoln1
121	V$DEC_Q1	21	21	11	11366	4773	-1.41	0.0	0.24	0.01	Aldh1a1 Aldh1a7 Aldh6a1 Aoc3 Aqp1 Car3 Cpt2 Dgat2 Dlat Elovl6 Fabp3 Fech Gpm6b Hdgfrp2 Hibch Mfn2 Orm1 Pank3 Sdpr Slc24a3 Tgoln1
122	V$OCT1_02: octamer factor 1	9	9	23	5427	10712	-1.41	0.0	0.22	0.01	Aldh1a7 Aqp1 Cd1d1 Cpt2 Hibch Hsd11b1 Pank3 Rbp4 Sdpr
123	V$AIRE_01	4	4	28	3108	13031	-1.42	0.0	0.12	0.01	Elovl6 Mfn2 Pank3 Pex13
124	V$KROX_Q6	14	14	18	6351	9788	-1.42	0.0	1.0	0.08	Aldh4a1 Aldh6a1 Aoc3 Aqp1 Car3 Cpt2 Cs Dlat Hdgfrp2 Hibch Irx4 Mfn2 Pex13 Rbp4
125	V$OCT1_06: octamer-binding factor 1	19	19	13	8869	7270	-1.42	0.0	0.98	0.08	Aldh4a1 Aoc3 Aqp1 Car3 Cd1d1 Cpt2 Cs Dlat Enpp2 Fabp3 Hdgfrp2 Hsdl2 Irx4 Mfn2 Pank3 Pex13 Rbp4 Sdpr Tgoln1
126	V$MTATA_B: Muscle TATA box	14	14	18	7723	8416	-1.43	0.0	0.3	0.01	Aldh1a7 Aoc3 Aqp1 Cd1d1 Cs Dgat2 Dlat Enpp2 Fabp3 Mfn2 Pank3 Pex13 Rbp4 Slc24a3
127	V$NFKB_Q6_01	22	22	10	10312	5827	-1.44	0.0	1.04	0.08	Aldh1a1 Aldh6a1 Aoc3 Aqp1 Car3 Cd1d1 Cpt2 Cs Dgat2 Dlat Elovl6 Enpp2 Fabp3 Hdgfrp2 Hibch Hsdl2 Irx4 Mfn2 Pank3 Rbp4 S3-12 Slc24a3
128	V$VMW65_Q6	15	15	17	6947	9192	-1.44	0.0	0.93	0.07	Aldh1a7 Aldh6a1 Aoc3 Car3 Cd1d1 Cnn1 Cpt2 Dlat Hdgfrp2 Hsd11b1 Hsdl2 Mfn2 Orm1 Pank3 S3-12
129	V$SMAD4_Q6	12	12	20	6740	9399	-1.45	0.0	0.29	0.01	Aldh6a1 Aqp1 Cd1d1 Enpp2 Fabp3 Hibch Hsd11b1 Hsdl2 Orm1 Pex13 Rbp4 S3-12
130	V$GR_01: high affinity binding site for glucocorticoid receptor	4	4	28	1214	14925	-1.45	0.0	1.52	0.08	Dlat Pex13 S3-12 Sdpr
131	V$SREBP1_Q6	9	9	23	5341	10798	-1.45	0.0	0.25	0.01	Aldh6a1 Car3 Cnn1 Cpt2 Gpm6b Hsdl2 Pank3 Pex13 Slc24a3
132	V$SOX9_B1: SOX (SRY-related HMG box)	19	19	13	8975	7164	-1.47	0.0	0.91	0.07	Aldh1a7 Aqp1 Car3 Cnn1 Cpt2 Dlat Elovl6 Enpp2 Fech Gpm6b Hibch Hsd11b1 Hsdl2 Irx4 Orm1 Pank3 S3-12 Sdpr Slc24a3
133	V$GATA2_02: GATA-binding factor 2	12	12	20	5495	10644	-1.47	0.0	0.91	0.07	Aldh1a1 Aldh4a1 Cnn1 Cs Dgat2 Enpp2 Hsd11b1 Hsdl2 Orm1 Pank3 Sdpr Slc24a3
134	V$MMEF2_Q6: myocyte enhancer factor	9	9	23	5292	10847	-1.47	0.0	0.26	0.01	Aldh1a7 Cd1d1 Cnn1 Dlat Enpp2 Fabp3 Fech Pex13 Tgoln1
135	V$CREL_01: c-Rel	25	25	7	11735	4404	-1.47	0.0	1.13	0.08	Aldh1a1 Aldh1a7 Aldh4a1 Aldh6a1 Aoc3 Aqp1 Cd1d1 Cnn1 Cpt2 Cs Dgat2 Dlat Elovl6 Enpp2 Fabp3 Gpm6b Hdgfrp2 Hsdl2 Irx4 Mfn2 Pank3 Pex13 S3-12 Sdpr Slc24a3
136	V$RFX1_01: X-box binding protein RFX1	15	15	17	7078	9061	-1.47	0.0	0.84	0.06	Aldh6a1 Aoc3 Car3 Cpt2 Dlat Elovl6 Enpp2 Fech Gpm6b Hsdl2 Mfn2 Orm1 Pank3 Sdpr Slc24a3
137	V$PAX6_01: Pax-6	14	14	18	7568	8571	-1.48	0.0	0.35	0.01	Aldh1a1 Aldh4a1 Car3 Cd1d1 Elovl6 Fabp3 Hibch Irx4 Orm1 Pank3 Rbp4 Sdpr Slc24a3 Tgoln1
138	V$AP1_C: AP-1 binding site	4	4	28	3030	13109	-1.48	0.0	0.13	0.01	Aldh1a7 Orm1 Pank3 Rbp4
139	V$BARBIE_01: barbiturate-inducible element	17	17	15	8083	8056	-1.48	0.0	0.83	0.06	Aldh1a7 Aldh6a1 Aqp1 Car3 Cnn1 Cs Dgat2 Dlat Elovl6 Fabp3 Gpm6b Hibch Hsdl2 Irx4 Orm1 Pex13 Rbp4
140	V$DEAF1_02	2	2	30	374	15765	-1.48	0.0	1.77	0.08	Cs Dlat
141	V$AR_01: androgen receptor	4	4	28	1239	14900	-1.48	0.0	1.47	0.08	Dlat Orm1 S3-12 Sdpr
142	V$HFH3_01: HFH-3 (HNF3/fork head homolog 3)	14	14	18	7537	8602	-1.48	0.0	0.37	0.01	Aldh4a1 Car3 Cnn1 Dlat Elovl6 Enpp2 Hdgfrp2 Hsd11b1 Orm1 Pex13 Rbp4 Sdpr Slc24a3 Tgoln1
143	V$FOX_Q2	23	23	9	12281	3858	-1.49	0.0	0.24	0.01	Aldh4a1 Aldh6a1 Aoc3 Car3 Cd1d1 Cnn1 Cpt2 Cs Dlat Elovl6 Enpp2 Fech Gpm6b Hdgfrp2 Mfn2 Orm1 Pank3 Pex13 Rbp4 S3-12 Sdpr Slc24a3 Tgoln1
144	V$ETS1_B: c-ETS-1 binding site	15	15	17	7105	9034	-1.49	0.0	0.82	0.05	Aldh1a7 Aldh6a1 Aqp1 Cs Elovl6 Gpm6b Hdgfrp2 Hsd11b1 Orm1 Pank3 Pex13 Rbp4 S3-12 Sdpr Tgoln1
145	V$ETS2_B: c-Ets-2 binding sites	10	10	22	4437	11702	-1.49	0.0	0.97	0.07	Aldh1a7 Aoc3 Aqp1 Gpm6b Hsd11b1 Orm1 Pank3 Rbp4 S3-12 Tgoln1
146	V$FOXO3_01: fork head box O3	2	2	30	381	15758	-1.5	0.0	1.74	0.08	Enpp2 Hdgfrp2
147	V$TCF1P_Q6	20	20	12	10584	5555	-1.5	0.0	0.34	0.01	Aldh1a1 Aldh1a7 Aoc3 Aqp1 Car3 Cd1d1 Cpt2 Cs Dgat2 Elovl6 Enpp2 Fabp3 Hdgfrp2 Hibch Hsd11b1 Hsdl2 Irx4 Mfn2 Sdpr Slc24a3
148	V$ATF4_Q2: activating transcription factor 4	9	9	23	3908	12231	-1.51	0.0	1.0	0.08	Aldh6a1 Cs Dgat2 Fabp3 Gpm6b Hsdl2 Mfn2 Pex13 Sdpr
149	V$WHN_B: winged-helix factor nude	9	9	23	3907	12232	-1.51	0.0	1.0	0.08	Cd1d1 Dgat2 Dlat Fabp3 Gpm6b Hdgfrp2 Hsdl2 Mfn2 Rbp4
150	V$NFKAPPAB_01: NF-kappaB	6	6	26	2286	13853	-1.52	0.0	1.22	0.08	Aldh6a1 Aoc3 Cpt2 Enpp2 Pank3 Pex13
151	V$E2F1_Q6: E2F-1	17	17	15	8327	7812	-1.52	0.0	0.69	0.03	Aldh6a1 Cpt2 Cs Dgat2 Dlat Elovl6 Fabp3 Fech Gpm6b Hdgfrp2 Hsdl2 Irx4 Mfn2 Orm1 Pank3 Pex13 Rbp4
152	V$NFY_Q6: nuclear factor Y (Y-box binding factor)	12	12	20	5686	10453	-1.52	0.0	0.78	0.05	Aldh1a7 Aldh4a1 Aldh6a1 Car3 Cnn1 Cs Enpp2 Hdgfrp2 Hibch Hsd11b1 Orm1 Sdpr
153	V$PIT1_Q6	23	23	9	12175	3964	-1.53	0.0	0.28	0.01	Aldh1a1 Aldh1a7 Aldh6a1 Aqp1 Cd1d1 Cpt2 Dlat Elovl6 Enpp2 Fabp3 Fech Gpm6b Hdgfrp2 Hibch Hsd11b1 Mfn2 Orm1 Pank3 Pex13 Rbp4 S3-12 Slc24a3 Tgoln1
154	V$PPARG_03: PPAR (peroxisome proliferator-activated receptor gamma)	13	13	19	6304	9835	-1.53	0.0	0.7	0.03	Aldh1a7 Aldh6a1 Aoc3 Cs Dgat2 Dlat Enpp2 Fabp3 Hibch Mfn2 Orm1 Pex13 S3-12
155	V$TITF1_Q3: TTF-1, TITF1 (thyroid transcription factor 1)	13	13	19	6255	9884	-1.53	0.0	0.73	0.03	Aoc3 Cnn1 Cs Elovl6 Hsd11b1 Hsdl2 Irx4 Mfn2 Pank3 Pex13 Sdpr Slc24a3 Tgoln1
156	V$IRF_Q6_01	15	15	17	7514	8625	-1.53	0.0	0.59	0.02	Aldh1a1 Aldh1a7 Aldh4a1 Car3 Cd1d1 Cpt2 Dgat2 Enpp2 Fech Hdgfrp2 Hsdl2 Orm1 Pex13 Rbp4 Tgoln1
157	V$SOX5_01: Sox-5	15	15	17	7424	8715	-1.53	0.0	0.64	0.03	Aldh1a7 Aldh6a1 Aqp1 Cnn1 Cpt2 Dlat Elovl6 Gpm6b Hibch Hsd11b1 Hsdl2 Irx4 Pank3 Sdpr Slc24a3
158	V$CDPCR3HD_01: cut-like homeodomain protein	11	11	21	5132	11007	-1.54	0.0	0.82	0.05	Aqp1 Car3 Cd1d1 Cnn1 Cpt2 Fech Hibch Hsd11b1 Mfn2 Rbp4 Slc24a3
159	V$LMO2COM_02: complex of Lmo2 bound to Tal-1, E2A proteins, and GATA-1, half-site 2	17	17	15	8541	7598	-1.54	0.0	0.58	0.01	Aldh1a1 Aldh1a7 Aldh4a1 Aqp1 Cnn1 Cpt2 Cs Elovl6 Enpp2 Fech Gpm6b Hsd11b1 Hsdl2 Mfn2 Orm1 Pank3 S3-12
160	V$EFC_Q6	18	18	14	8952	7187	-1.54	0.0	0.62	0.03	Aldh1a1 Aldh6a1 Aoc3 Aqp1 Car3 Cd1d1 Dlat Elovl6 Enpp2 Fabp3 Fech Hsd11b1 Hsdl2 Mfn2 Orm1 Pank3 Pex13 Tgoln1
161	V$PAX3_B: Pax-3 binding sites	20	20	12	9767	6372	-1.54	0.0	0.72	0.03	Aldh1a1 Aldh1a7 Aldh6a1 Aoc3 Aqp1 Car3 Cd1d1 Cpt2 Dgat2 Elovl6 Fabp3 Hdgfrp2 Irx4 Mfn2 Orm1 Pank3 Pex13 Rbp4 S3-12 Slc24a3
162	V$TANTIGEN_B: Major T-antigen binding sites	5	5	27	1791	14348	-1.55	0.0	1.28	0.08	Aoc3 Dlat Elovl6 Hdgfrp2 Pank3
163	V$NFY_01: nuclear factor Y (Y-box binding factor)	8	8	24	3439	12700	-1.55	0.0	0.99	0.08	Aldh1a7 Aldh4a1 Aldh6a1 Car3 Hdgfrp2 Hsd11b1 Orm1 Sdpr
164	V$MRF2_01: modulator recognition factor 2	20	20	12	9872	6267	-1.55	0.0	0.66	0.03	Aldh1a7 Aoc3 Cd1d1 Cnn1 Cpt2 Dgat2 Dlat Elovl6 Enpp2 Fabp3 Hibch Hsd11b1 Hsdl2 Mfn2 Orm1 Pank3 Rbp4 Sdpr Slc24a3 Tgoln1
165	V$GATA1_06: GATA-binding factor 1	10	10	22	4612	11527	-1.55	0.0	0.83	0.06	Aldh4a1 Aqp1 Cnn1 Cs Elovl6 Enpp2 Gpm6b Hsdl2 Sdpr Slc24a3
166	V$MYCMAX_B: c-Myc:Max binding sites	12	12	20	6174	9965	-1.56	0.0	0.51	0.01	Aldh4a1 Cnn1 Elovl6 Enpp2 Fabp3 Gpm6b Hdgfrp2 Hsdl2 Irx4 Mfn2 Pank3 Rbp4
167	V$HNF3B_01: Hepatocyte Nuclear Factor 3beta	23	23	9	12059	4080	-1.57	0.0	0.32	0.01	Aldh1a7 Aldh4a1 Aldh6a1 Aoc3 Cd1d1 Cnn1 Cpt2 Cs Dlat Elovl6 Enpp2 Fech Gpm6b Hdgfrp2 Hibch Mfn2 Orm1 Pex13 Rbp4 S3-12 Sdpr Slc24a3 Tgoln1
168	V$HNF1_01: hepatic nuclear factor 1	4	4	28	2903	13236	-1.57	0.0	0.16	0.01	Aoc3 Cs Elovl6 Gpm6b
169	V$PTF1BETA_Q6	4	4	28	1311	14828	-1.58	0.0	1.35	0.08	Aldh1a7 Dgat2 Fabp3 Tgoln1
170	V$E2F1DP1_01: E2F-1:DP-1 heterodimer	8	8	24	4594	11545	-1.58	0.0	0.32	0.01	Aldh6a1 Cpt2 Cs Dgat2 Fabp3 Hdgfrp2 Hsdl2 Rbp4
171	V$CDPCR1_01: cut-like homeodomain protein	24	24	8	12623	3516	-1.58	0.0	0.29	0.01	Aldh1a7 Aldh6a1 Aqp1 Car3 Cd1d1 Cnn1 Cpt2 Cs Dgat2 Dlat Enpp2 Fabp3 Fech Gpm6b Hdgfrp2 Hibch Hsd11b1 Mfn2 Orm1 Pank3 Rbp4 S3-12 Sdpr Slc24a3
172	V$EBF_Q6	8	8	24	4575	11564	-1.58	0.0	0.32	0.01	Aldh1a7 Aldh6a1 Gpm6b Pank3 Rbp4 S3-12 Sdpr Slc24a3
173	V$CDPCR3_01: cut-like homeodomain protein	2	2	30	403	15736	-1.58	0.0	1.66	0.08	S3-12 Tgoln1
174	V$EVI1_04: ectopic viral integration site 1 encoded factor	25	25	7	11961	4178	-1.58	0.0	0.95	0.07	Aldh1a1 Aldh1a7 Aldh4a1 Aldh6a1 Aoc3 Car3 Cd1d1 Cpt2 Cs Dgat2 Dlat Elovl6 Fech Gpm6b Hdgfrp2 Hibch Hsd11b1 Hsdl2 Irx4 Mfn2 Orm1 Pank3 Pex13 Rbp4 Tgoln1
175	V$RORA1_01: RAR-related orphan receptor alpha1	2	2	30	1976	14163	-1.59	0.0	0.09	0.01	Car3 Cs
176	V$ELK1_01: Elk-1	9	9	23	4190	11949	-1.59	0.0	0.78	0.05	Aldh6a1 Aqp1 Cpt2 Cs Hdgfrp2 Hsd11b1 Irx4 S3-12 Tgoln1
177	V$PADS_C: Retroviral Poly A downstream element	9	9	23	4194	11945	-1.59	0.0	0.78	0.05	Aldh4a1 Elovl6 Enpp2 Gpm6b Hsd11b1 Pank3 Rbp4 S3-12 Slc24a3
178	V$AP1_Q2: activator protein 1	22	22	10	10924	5215	-1.6	0.0	0.63	0.03	Aldh1a1 Aldh1a7 Aldh4a1 Aldh6a1 Aqp1 Car3 Cd1d1 Cnn1 Cs Dlat Fabp3 Gpm6b Hibch Irx4 Mfn2 Orm1 Pank3 Pex13 Rbp4 S3-12 Sdpr Slc24a3
179	V$FOXO4_01: fork head box O4	22	22	10	11134	5005	-1.6	0.0	0.52	0.01	Aldh1a1 Aldh4a1 Aoc3 Car3 Cd1d1 Cnn1 Cpt2 Cs Dlat Elovl6 Enpp2 Fabp3 Fech Gpm6b Hdgfrp2 Hibch Hsd11b1 Hsdl2 Mfn2 Orm1 Rbp4 Tgoln1
180	V$COUP_01: COUP:HNF-4 heterodimer	6	6	26	2416	13723	-1.6	0.0	1.07	0.08	Aldh1a7 Aqp1 Cs Fabp3 Orm1 Tgoln1
181	V$MAZ_Q6	23	23	9	11248	4891	-1.6	0.0	0.73	0.03	Aldh1a7 Aldh6a1 Aoc3 Aqp1 Car3 Cd1d1 Cpt2 Cs Dgat2 Dlat Elovl6 Enpp2 Fabp3 Gpm6b Hdgfrp2 Hibch Hsd11b1 Hsdl2 Irx4 Mfn2 Orm1 Pex13 Rbp4
182	V$BACH2_01: BTB and CNC homolog 2	22	22	10	10997	5142	-1.6	0.0	0.59	0.02	Aldh1a7 Aldh4a1 Aldh6a1 Aoc3 Car3 Cd1d1 Cnn1 Cpt2 Cs Dgat2 Elovl6 Fabp3 Fech Gpm6b Hibch Hsdl2 Irx4 Orm1 Pank3 Rbp4 Sdpr Tgoln1
183	V$PR_02: is recognized by progesterone receptor	3	3	29	849	15290	-1.6	0.0	1.44	0.08	Dlat Pex13 Sdpr
184	V$MYC_Q2	7	7	25	3013	13126	-1.61	0.0	0.94	0.07	Dgat2 Elovl6 Fabp3 Fech Gpm6b Mfn2 Pank3
185	V$RREB1_01: Ras-responsive element binding protein 1	4	4	28	1341	14798	-1.61	0.0	1.29	0.08	Cpt2 Hibch Hsdl2 Slc24a3
186	V$HFH8_01: HNF-3/Fkh Homolog-8	6	6	26	2417	13722	-1.61	0.0	1.07	0.08	Car3 Cs Dlat Enpp2 Hdgfrp2 Orm1
187	V$E2F1_Q3_01	8	8	24	4443	11696	-1.61	0.0	0.37	0.01	Aldh6a1 Car3 Dgat2 Dlat Elovl6 Irx4 Mfn2 Rbp4
188	V$GFI1_01: growth factor independence 1	9	9	23	4709	11430	-1.62	0.0	0.48	0.01	Aldh1a1 Aoc3 Aqp1 Enpp2 Fech Gpm6b Hsdl2 Pex13 Tgoln1
189	V$DEAF1_01	7	7	25	3130	13009	-1.66	0.0	0.84	0.06	Aldh6a1 Cd1d1 Cpt2 Dgat2 Dlat Fabp3 Irx4
190	V$XFD2_01: Xenopus fork head domain factor 2	8	8	24	3817	12322	-1.66	0.0	0.7	0.03	Aldh4a1 Car3 Cs Dlat Enpp2 Fech Hdgfrp2 Orm1
191	V$CEBP_C: C/EBP binding site	7	7	25	3836	12303	-1.68	0.0	0.41	0.01	Aoc3 Car3 Cd1d1 Pank3 Rbp4 Sdpr Slc24a3
192	V$STAF_02: Se-Cys tRNA gene transcription activating factor	4	4	28	2749	13390	-1.68	0.0	0.2	0.01	Aldh6a1 Aqp1 Hdgfrp2 Pank3
193	V$STAT5A_02	6	6	26	2566	13573	-1.68	0.0	0.91	0.07	Car3 Elovl6 Enpp2 Hsdl2 Mfn2 Pank3
194	V$AFP1_Q6	4	4	28	2750	13389	-1.68	0.0	0.2	0.01	Aldh1a7 Aoc3 Enpp2 S3-12
195	V$ELK1_02: Elk-1	25	25	7	12405	3734	-1.7	0.0	0.63	0.03	Aldh1a7 Aldh4a1 Aldh6a1 Aoc3 Aqp1 Car3 Cd1d1 Cpt2 Dgat2 Dlat Elovl6 Enpp2 Fabp3 Gpm6b Hdgfrp2 Hibch Hsd11b1 Hsdl2 Orm1 Pank3 Pex13 Rbp4 S3-12 Slc24a3 Tgoln1
196	V$NFE2_01: NF-E2 p45	3	3	29	2295	13844	-1.71	0.0	0.16	0.01	Orm1 Pank3 Tgoln1
197	V$XBP1_01: X-box-binding protein 1	4	4	28	1438	14701	-1.71	0.0	1.15	0.08	Aldh4a1 Aqp1 Irx4 Mfn2
198	V$NFKB_Q6: NF-kappaB	5	5	27	2025	14114	-1.71	0.0	0.98	0.08	Aldh6a1 Cpt2 Enpp2 Pank3 Pex13
199	V$PAX9_B: zebrafish Pax-9 binding sites	7	7	25	3653	12486	-1.71	0.0	0.5	0.01	Aqp1 Dgat2 Dlat Hdgfrp2 Hsdl2 Irx4 S3-12
200	V$IPF1_Q4	6	6	26	3383	12756	-1.72	0.0	0.37	0.01	Cd1d1 Cs Elovl6 Hdgfrp2 Hsdl2 Orm1
201	V$E2_Q6: papilloma virus regulator E2	4	4	28	1457	14682	-1.72	0.0	1.12	0.08	Cs Hibch Mfn2 Rbp4
202	V$NRF2_01: nuclear respiratory factor 2	6	6	26	2690	13449	-1.73	0.0	0.8	0.05	Cpt2 Hdgfrp2 Hibch Pank3 Slc24a3 Tgoln1
203	V$XFD1_01: Xenopus fork head domain factor 1	4	4	28	2675	13464	-1.73	0.0	0.22	0.01	Aldh6a1 Elovl6 Fabp3 Pank3
204	V$DR3_Q4: direct repeat 3	3	3	29	2272	13867	-1.73	0.0	0.17	0.01	Cs Fabp3 Sdpr
205	V$LPOLYA_B: Lentiviral Poly A signal	6	6	26	3345	12794	-1.74	0.0	0.39	0.01	Aldh4a1 Cnn1 Fabp3 Fech Hdgfrp2 Slc24a3
206	V$MAF_Q6	2	2	30	466	15673	-1.75	0.0	1.44	0.08	Cs Elovl6
207	V$HNF4_DR1_Q3	26	26	6	12890	3249	-1.75	0.0	0.64	0.03	Aldh1a7 Aldh6a1 Aoc3 Aqp1 Car3 Cd1d1 Cpt2 Cs Dgat2 Dlat Elovl6 Enpp2 Fabp3 Fech Gpm6b Hdgfrp2 Hibch Hsd11b1 Hsdl2 Irx4 Mfn2 Orm1 Pank3 S3-12 Sdpr Tgoln1
208	V$HFH1_01: HNF-3/Fkh Homolog 1	5	5	27	2126	14013	-1.76	0.0	0.88	0.06	Dlat Enpp2 Gpm6b Hdgfrp2 Orm1
209	V$LDSPOLYA_B: Lentiviral Poly A downstream element	26	26	6	12936	3203	-1.76	0.0	0.61	0.03	Aldh1a1 Aldh1a7 Aldh4a1 Aldh6a1 Aoc3 Aqp1 Car3 Cd1d1 Cnn1 Cpt2 Cs Dgat2 Dlat Elovl6 Fabp3 Fech Gpm6b Hibch Hsd11b1 Hsdl2 Orm1 Rbp4 S3-12 Sdpr Slc24a3 Tgoln1
210	V$STRA13_01	2	2	30	478	15661	-1.77	0.0	1.4	0.08	Aldh6a1 Dlat
211	V$PAX5_01: B-cell-specific activating protein	4	4	28	1516	14623	-1.77	0.0	1.04	0.08	Aqp1 Cs Dlat Irx4
212	V$FOXO1_02: fork head box O1	3	3	29	980	15159	-1.78	0.0	1.18	0.08	Elovl6 Enpp2 Hdgfrp2
213	V$ATF_B: ATF binding site	2	2	30	495	15644	-1.79	0.0	1.35	0.08	Gpm6b Pex13
214	V$DR4_Q2: direct repeat 4	27	27	5	13898	2241	-1.81	0.0	0.33	0.01	Aldh1a1 Aldh4a1 Aldh6a1 Aoc3 Aqp1 Car3 Cd1d1 Cnn1 Cpt2 Cs Dgat2 Dlat Elovl6 Enpp2 Gpm6b Hdgfrp2 Hibch Hsd11b1 Hsdl2 Irx4 Mfn2 Orm1 Pank3 Rbp4 S3-12 Sdpr Tgoln1
215	V$ATF1_Q6	3	3	29	1007	15132	-1.82	0.0	1.13	0.08	Aldh1a7 Gpm6b Sdpr
216	V$SF1_Q6	4	4	28	2481	13658	-1.83	0.0	0.29	0.01	Cnn1 Elovl6 Fabp3 Hsd11b1
217	V$SRF_Q6: serum response factor	3	3	29	1022	15117	-1.83	0.0	1.11	0.08	Cs Hsd11b1 Rbp4
218	V$GATA1_05: GATA-binding factor 1	5	5	27	2635	13504	-1.83	0.0	0.48	0.01	Dgat2 Enpp2 Hsdl2 Sdpr Slc24a3
219	V$E47_01: E47	4	4	28	2437	13702	-1.84	0.0	0.31	0.01	Cd1d1 Dlat Gpm6b Slc24a3
220	V$HNF3ALPHA_Q6	27	27	5	13536	2603	-1.84	0.0	0.54	0.01	Aldh1a7 Aldh4a1 Aldh6a1 Aoc3 Car3 Cd1d1 Cnn1 Cpt2 Cs Dgat2 Dlat Elovl6 Enpp2 Fabp3 Fech Gpm6b Hdgfrp2 Hibch Hsd11b1 Mfn2 Orm1 Pex13 Rbp4 S3-12 Sdpr Slc24a3 Tgoln1
221	V$CAAT_C: Retroviral CCAAT box	1	1	31	121	16018	-1.84	0.0	1.54	0.08	Hibch
222	V$HOGNESS_B: Imperfect Hogness /Goldberg Box	3	3	29	1042	15097	-1.85	0.0	1.07	0.08	Aldh4a1 Aoc3 Hdgfrp2
223	V$NKX22_01: NK2 class homeobox factor 2	3	3	29	2097	14042	-1.85	0.0	0.22	0.01	Hsdl2 Pank3 Pex13
224	V$ARP1_01: apolipoprotein AI regulatory protein 1	2	2	30	1714	14425	-1.86	0.0	0.14	0.01	Cs Gpm6b
225	V$LHX3_01: LIM homeobox transcription factor 3	1	1	31	1290	14849	-1.86	0.0	0.07	0.01	Mfn2
226	V$ZID_01: zinc finger with interaction domain	4	4	28	2382	13757	-1.87	0.0	0.33	0.01	Aldh4a1 Cnn1 Cs Irx4
227	V$LEF1_Q6	31	31	1	14859	1280	-1.87	0.0	1.32	0.08	Aldh1a7 Aldh4a1 Aldh6a1 Aoc3 Aqp1 Car3 Cd1d1 Cnn1 Cpt2 Cs Dgat2 Dlat Elovl6 Enpp2 Fabp3 Fech Gpm6b Hdgfrp2 Hibch Hsd11b1 Hsdl2 Irx4 Mfn2 Orm1 Pank3 Pex13 Rbp4 S3-12 Sdpr Slc24a3 Tgoln1
228	V$USF_01: upstream stimulating factor	2	2	30	1694	14445	-1.87	0.0	0.15	0.01	Aldh6a1 Pank3
229	V$YY1_02: Yin and Yang 1	2	2	30	1689	14450	-1.88	0.0	0.15	0.01	Hsdl2 S3-12
230	V$TEL2_Q6	3	3	29	1126	15013	-1.93	0.0	0.95	0.07	Pank3 S3-12 Tgoln1
231	V$XFD3_01: Xenopus fork head domain factor 3	4	4	28	1932	14207	-1.93	0.0	0.61	0.03	Elovl6 Enpp2 Gpm6b Hdgfrp2
232	V$IK3_01: Ikaros 3	2	2	30	1622	14517	-1.93	0.0	0.17	0.01	Aldh1a1 Fabp3
233	V$ATATA_B: Avian C-type TATA box	1	1	31	1227	14912	-1.94	0.0	0.08	0.01	Dlat
234	V$ARNT_02: AhR nuclear translocator homodimers	2	2	30	563	15576	-1.94	0.0	1.18	0.08	Aldh6a1 Dlat
235	V$CART1_01: Cart-1 (cartilage homeoprotein 1)	3	3	29	1916	14223	-1.96	0.0	0.29	0.01	Aldh1a7 Cd1d1 Pank3
236	V$MTF1_Q4	1	1	31	1174	14965	-2.0	0.0	0.09	0.01	Rbp4
237	V$E4BP4_01: E4BP4	2	2	30	616	15523	-2.01	0.0	1.06	0.08	Elovl6 Pex13
238	V$HNF4_01_B: Hepatocyte nuclear factor 4	2	2	30	621	15518	-2.01	0.0	1.05	0.08	Fabp3 S3-12
239	V$SREBP1_01: sterol regulatory element-binding protein 1	2	2	30	612	15527	-2.01	0.0	1.07	0.08	Aldh6a1 Fabp3
240	V$CACCCBINDINGFACTOR_Q6	3	3	29	1297	14842	-2.01	0.0	0.73	0.03	Aldh6a1 Hdgfrp2 Tgoln1
241	V$FXR_IR1_Q6	1	1	31	153	15986	-2.01	0.0	1.33	0.08	Cnn1
242	V$TAL1ALPHAE47_01: Tal-1alpha:E47 heterodimer	3	3	29	1306	14833	-2.02	0.0	0.72	0.03	Aoc3 Cs Irx4
243	V$CREB_02: cAMP-responsive element binding protein	3	3	29	1719	14420	-2.02	0.0	0.39	0.01	Fabp3 Gpm6b Mfn2
244	V$TFIII_Q6	29	29	3	14813	1326	-2.03	0.0	0.31	0.01	Aldh1a7 Aldh4a1 Aldh6a1 Aoc3 Aqp1 Car3 Cd1d1 Cnn1 Cpt2 Dgat2 Dlat Elovl6 Enpp2 Fabp3 Fech Gpm6b Hdgfrp2 Hibch Hsd11b1 Hsdl2 Irx4 Mfn2 Pank3 Pex13 Rbp4 S3-12 Sdpr Slc24a3 Tgoln1
245	V$CREBP1CJUN_01: CRE-binding protein 1:c-Jun heterodimer	2	2	30	632	15507	-2.03	0.0	1.02	0.08	Gpm6b Pex13
246	V$ATF3_Q6: activating transcription factor 3	3	3	29	1693	14446	-2.03	0.0	0.41	0.01	Cnn1 Gpm6b Pex13
247	V$AMEF2_Q6: myocyte enhancer factor	3	3	29	1679	14460	-2.04	0.0	0.41	0.01	Aldh1a7 Cd1d1 Cnn1
248	V$GABP_B: GA binding protein	3	3	29	1371	14768	-2.04	0.0	0.66	0.03	Cpt2 Pank3 Tgoln1
249	V$TFIIA_Q6	29	29	3	14501	1638	-2.04	0.0	0.53	0.01	Aldh1a1 Aldh1a7 Aldh4a1 Aldh6a1 Aoc3 Aqp1 Car3 Cd1d1 Cnn1 Cpt2 Cs Dgat2 Dlat Elovl6 Fabp3 Fech Gpm6b Hdgfrp2 Hibch Hsd11b1 Hsdl2 Irx4 Orm1 Pank3 Pex13 Rbp4 S3-12 Sdpr Slc24a3
250	V$OLF1_01: olfactory neuron-specific factor	3	3	29	1571	14568	-2.05	0.0	0.49	0.01	Aldh6a1 Pank3 Rbp4
251	V$PAX_Q6	32	32	0	15439	700	-2.07	0.0	1.42	0.08	Aldh1a1 Aldh1a7 Aldh4a1 Aldh6a1 Aoc3 Aqp1 Car3 Cd1d1 Cnn1 Cpt2 Cs Dgat2 Dlat Elovl6 Enpp2 Fabp3 Fech Gpm6b Hdgfrp2 Hibch Hsd11b1 Hsdl2 Irx4 Mfn2 Orm1 Pank3 Pex13 Rbp4 S3-12 Sdpr Slc24a3 Tgoln1
252	V$E2F1DP2_01: E2F-1:DP-2 heterodimer	1	1	31	1100	15039	-2.09	0.0	0.11	0.01	Aldh6a1
253	V$AP4_01: activator protein 4	2	2	30	1400	14739	-2.09	0.0	0.25	0.01	Hsdl2 Rbp4
254	V$OCT1_05: octamer-binding factor 1	1	1	31	1096	15043	-2.1	0.0	0.11	0.01	Aldh1a7
255	V$HTF_01	2	2	30	717	15422	-2.11	0.0	0.87	0.06	Aqp1 Hsdl2
256	V$OCT_C: Octamer binding site	1	1	31	1076	15063	-2.12	0.0	0.12	0.01	Aldh1a7
257	V$EGR3_01: early growth response gene 3 product	1	1	31	180	15959	-2.13	0.0	1.2	0.08	Pex13
258	V$PBX_Q3	30	30	2	15407	732	-2.13	0.0	0.19	0.01	Aldh1a7 Aldh4a1 Aldh6a1 Aoc3 Aqp1 Cd1d1 Cnn1 Cpt2 Cs Dgat2 Dlat Elovl6 Enpp2 Fabp3 Fech Gpm6b Hdgfrp2 Hibch Hsd11b1 Hsdl2 Irx4 Mfn2 Orm1 Pank3 Pex13 Rbp4 S3-12 Sdpr Slc24a3 Tgoln1
259	V$POU6F1_01	2	2	30	1334	14805	-2.14	0.0	0.28	0.01	Cd1d1 Dgat2
260	V$ARNT_01: AhR nuclear translocator homodimers	2	2	30	1284	14855	-2.15	0.0	0.31	0.01	Aldh6a1 Pank3
261	V$TAL1BETAE47_01: Tal-1beta:E47 heterodimer	2	2	30	897	15242	-2.21	0.0	0.62	0.03	Aoc3 Irx4
262	V$E2_01: papilloma virus regulator E2	2	2	30	863	15276	-2.21	0.0	0.66	0.03	Hibch Rbp4
263	V$E2F1DP1RB_01: Rb:E2F-1:DP-1 trimeric complex	2	2	30	905	15234	-2.21	0.0	0.61	0.03	Orm1 Rbp4
264	V$TAL1BETAITF2_01: Tal-1beta:ITF-2 heterodimer	2	2	30	1099	15040	-2.22	0.0	0.43	0.01	Aoc3 Irx4
265	V$AHRARNT_01: aryl hydrocarbon receptor:Arnt heterodimers	2	2	30	1020	15119	-2.23	0.0	0.5	0.01	Aldh1a1 Mfn2
266	V$OCT1_B: Octamer binding factor 1	1	1	31	972	15167	-2.23	0.0	0.15	0.01	Aldh1a7
267	V$EGR2_01: Egr-2/Krox-20 early growth response gene product	1	1	31	217	15922	-2.24	0.0	1.04	0.08	Pex13
268	V$OCT1_07: octamer factor 1	1	1	31	221	15918	-2.24	0.0	1.03	0.08	Aldh1a7
269	V$NKX61_01: NKX6-1	1	1	31	965	15174	-2.24	0.0	0.15	0.01	Aldh4a1
270	V$E2_Q6_01	1	1	31	955	15184	-2.25	0.0	0.15	0.01	Hibch
271	V$NFKAPPAB65_01: NF-kappaB (p65)	1	1	31	939	15200	-2.28	0.0	0.16	0.01	Aoc3
272	V$AR_Q2: androgen receptor	1	1	31	916	15223	-2.28	0.0	0.17	0.01	Pank3
273	V$ICSBP_Q6	1	1	31	869	15270	-2.32	0.0	0.19	0.01	Aldh1a7
274	V$FXR_Q3	1	1	31	273	15866	-2.36	0.0	0.86	0.06	Slc24a3
275	V$NERF_Q2: new ets-related factor 1a	1	1	31	815	15324	-2.37	0.0	0.21	0.01	Pank3
276	V$NGFIC_01: nerve growth factor-induced protein C	1	1	31	281	15858	-2.37	0.0	0.84	0.06	Pex13
277	V$NFKAPPAB50_01: NF-kappaB (p50)	1	1	31	695	15444	-2.46	0.0	0.28	0.01	Slc24a3
278	V$IRF1_01: interferon regulatory factor 1	1	1	31	356	15783	-2.46	0.0	0.67	0.03	Enpp2
279	V$HNF4_01: hepatic nuclear factor 4	31	31	1	15491	648	-2.47	0.0	0.46	0.01	Aldh1a7 Aldh4a1 Aldh6a1 Aoc3 Aqp1 Car3 Cd1d1 Cnn1 Cpt2 Cs Dgat2 Dlat Elovl6 Enpp2 Fabp3 Fech Gpm6b Hdgfrp2 Hibch Hsd11b1 Hsdl2 Irx4 Mfn2 Orm1 Pank3 Pex13 Rbp4 S3-12 Sdpr Slc24a3 Tgoln1
280	V$RSRFC4_Q2	1	1	31	369	15770	-2.47	0.0	0.65	0.03	Aqp1
281	V$HNF1_Q6	31	31	1	15487	652	-2.47	0.0	0.47	0.01	Aldh1a7 Aldh4a1 Aldh6a1 Aoc3 Aqp1 Car3 Cd1d1 Cnn1 Cpt2 Cs Dgat2 Dlat Elovl6 Enpp2 Fabp3 Fech Gpm6b Hdgfrp2 Hibch Hsd11b1 Hsdl2 Irx4 Mfn2 Orm1 Pank3 Pex13 Rbp4 S3-12 Sdpr Slc24a3 Tgoln1
282	V$ALPHACP1_01	1	1	31	415	15724	-2.49	0.0	0.57	0.01	Aldh1a7
283	V$CHX10_01	1	1	31	419	15720	-2.5	0.0	0.56	0.01	Cs
284	V$TAXCREB_01: Tax/CREB complex	1	1	31	426	15713	-2.5	0.0	0.55	0.01	Aldh6a1
285	V$HFH4_01	1	1	31	559	15580	-2.51	0.0	0.39	0.01	Enpp2
286	V$NFMUE1_Q6	1	1	31	579	15560	-2.51	0.0	0.37	0.01	Hsdl2
287	V$PPARA_02: PPAR-alpha:RXR-alpha heterodimer (peroxisome proliferator activated factor alpha:retinoid X receptor alpha)	1	1	31	483	15656	-2.52	0.0	0.47	0.01	Irx4
288	V$OCT1_01: octamer factor 1	1	1	31	476	15663	-2.52	0.0	0.48	0.01	Aldh1a7
289	V$GATA4_Q3	32	32	0	15825	314	-2.87	0.0	0.63	0.03	Aldh1a1 Aldh1a7 Aldh4a1 Aldh6a1 Aoc3 Aqp1 Car3 Cd1d1 Cnn1 Cpt2 Cs Dgat2 Dlat Elovl6 Enpp2 Fabp3 Fech Gpm6b Hdgfrp2 Hibch Hsd11b1 Hsdl2 Irx4 Mfn2 Orm1 Pank3 Pex13 Rbp4 S3-12 Sdpr Slc24a3 Tgoln1
