# Supplementary material for: A genomic analysis of mouse models of breast cancer reveals molecular features of mouse models and relationships to human breast cancer
Source: Breast Cancer Res. 2014 Jun 5;16(3):R59. doi: 10.1186/bcr3672 (PMC4078930; doi:10.1186/bcr3672)
Supplement: Additional file 3 — Fold change values organized by mouse tumor model type comparing the mouse model to normal mammary gland. [file bcr3672-S3.zip › Additional_File_3/Erbb2_vs_NMLmammary/AdditionalFile65_Erbb2_vs_NMLmammary/Erbb2KI_vs_NMLmammary_SAM.txt]

Current settings
Input parameters
Data type?								Two class unpaired
Array or Seq data?								array
Arrays centered?								FALSE
Delta								0.292854419
Minimum fold change								0
Test statistic								standard
Are data are log scale?								TRUE
Number of permutations								100
Input percentile for exchangeability factor s0								Automatic choice
Number of neighbors for KNN								10
Seed for Random number generator								36322748
Computed values
Estimate of pi0 (proportion of null genes)								1.151
s0 percentile								0
False Discovery Rate (%)								22.21449758
List of Significant Genes for Delta = 0.293
Positive genes (6)
	Row	Gene ID	Gene Name	Score(d)	Numerator(r)	Denominator(s+s0)	Fold Change	q-value(%)
	6675	1423569_at	3.710749818	3.622148986	1.864116533	0.514643804	3.640449341	6.395082636
	8102	1425272_at	4.235478308	3.533664077	1.450950923	0.410608052	2.733881902	6.395082636
	8103	1425273_s_at	4.25705137	3.495903224	1.417654657	0.405518851	2.671508593	6.395082636
	10235	1428577_at	2.40348811	3.090995716	1.071651336	0.34670101	2.101837795	22.21449758
	11083	1433670_at	4.470771336	3.076859415	1.302294096	0.423254338	2.466207341	22.21449758
	117	1415834_at	6.35128462	3.062143702	1.589126788	0.51895892	3.008671901	22.21449758
Negative genes (51)
	Row	Gene ID	Gene Name	Score(d)	Numerator(r)	Denominator(s+s0)	Fold Change	q-value(%)
	10179	1428333_at	6.190491679	-6.131294508	-3.054050792	0.498108644	0.120403498	0
	15725	1451679_at	6.135396482	-5.609034922	-3.131236833	0.558248768	0.114131044	0
	12537	1438912_at	3.015424577	-3.427272351	-2.153367935	0.62830371	0.224787243	0
	12538	1438913_x_at	3.08048429	-3.425686416	-2.158866932	0.630199811	0.223932071	0
	7317	1424308_at	4.647146134	-3.403758276	-2.018374823	0.592984184	0.246836077	0
	998	1416778_at	5.119777053	-3.199018779	-1.986964933	0.621116996	0.25226904	0
	13623	1449038_at	4.143758535	-3.186831478	-1.881000345	0.590241548	0.271495399	0
	999	1416779_at	4.999288029	-3.154220853	-1.977119604	0.626817111	0.253996478	0
	12827	1448154_at	6.795094974	-3.069468517	-2.224530199	0.724728137	0.213968422	4.111124551
	12783	1448104_at	5.89258755	-3.061160428	-1.702945747	0.556307252	0.307158296	4.111124551
	8857	1426265_x_at	6.306063944	-3.02165603	-1.419356863	0.469728139	0.373878946	4.111124551
	8823	1426225_at	1.861033884	-3.008196983	-2.522079569	0.8384024	0.174091833	4.111124551
	15969	1452005_at	6.098394076	-3.006248158	-1.391778846	0.462962062	0.381094622	4.111124551
	8856	1426264_at	6.291092124	-2.995589275	-1.414117346	0.4720665	0.375239252	4.111124551
	9297	1426857_a_at	6.028617471	-2.903092589	-1.524619248	0.525170728	0.347571273	6.395082636
	1806	1417649_at	5.102900385	-2.881874891	-1.582966885	0.549283694	0.333794738	6.395082636
	4184	1420654_a_at	4.593840712	-2.853707158	-1.661325396	0.582163937	0.316148571	10.9629988
	5734	1422471_at	6.737657022	-2.832044001	-1.03602621	0.36582278	0.487668871	10.9629988
	1577	1417404_at	6.142073846	-2.801743274	-1.942788896	0.693421455	0.260113125	10.9629988
	12915	1448250_at	4.925807849	-2.786328314	-1.741840861	0.625138413	0.298987928	10.9629988
	9296	1426856_at	5.758134816	-2.771315585	-1.386691293	0.500372928	0.382440895	10.9629988
	6453	1423309_at	7.582009367	-2.747093064	-1.231070456	0.448135694	0.426001243	10.9629988
	2673	1418601_at	4.904363255	-2.716467129	-2.224074105	0.81873772	0.214036077	10.9629988
	1576	1417403_at	6.002311836	-2.710048994	-1.875384127	0.692011152	0.272554354	10.9629988
	2667	1418595_at	3.113695297	-2.709913401	-1.957466023	0.722335268	0.257480303	10.9629988
	11067	1433613_at	6.669086181	-2.645042933	-1.618049404	0.611728976	0.325775631	11.13982137
	707	1416468_at	4.191782016	-2.641927172	-1.77918153	0.673440793	0.291348638	11.13982137
	13699	1449131_s_at	5.681824297	-2.626932212	-1.552267993	0.590905234	0.340973614	11.13982137
	457	1416203_at	6.741290183	-2.605506353	-1.745507534	0.669930255	0.298229002	13.95290757
	284	1416023_at	3.6219771	-2.587634243	-2.949343133	1.139783623	0.129467049	13.95290757
	8854	1426259_at	6.268666406	-2.570803776	-1.511439109	0.587924727	0.350761155	15.23534393
	15210	1451054_at	2.507975759	-2.538225848	-2.036734107	0.802424303	0.243714821	18.17549802
	12916	1448251_at	4.782909593	-2.52626477	-1.678641519	0.664475687	0.312376641	18.17549802
	16226	1452375_at	5.430452831	-2.521369549	-1.223418355	0.485219771	0.42826677	18.17549802
	15482	1451381_at	5.552103412	-2.516722958	-1.124364356	0.446757301	0.45870408	18.17549802
	12807	1448131_at	5.375135687	-2.481510951	-1.000839046	0.403318408	0.499709293	21.41609069
	13698	1449130_at	5.619938197	-2.457988085	-1.53993961	0.626504099	0.34389985	21.41609069
	2758	1418699_s_at	4.156198202	-2.454603664	-0.854056503	0.347940694	0.553227009	21.41609069
	14882	1450667_a_at	5.956425278	-2.4501551	-0.884641892	0.361055466	0.541621948	21.41609069
	3515	1419539_at	5.624015909	-2.44974132	-1.346138836	0.549502441	0.393343368	21.41609069
	2050	1417917_at	2.992063295	-2.428881766	-1.423437182	0.586046304	0.372823012	21.41609069
	17465	1460256_at	4.969297057	-2.424681327	-2.981074364	1.229470583	0.126650584	21.41609069
	168	1415894_at	4.48201168	-2.412608645	-1.625383421	0.673703721	0.324123736	21.41609069
	13938	1449396_at	3.876275956	-2.40974096	-2.178171847	0.903902902	0.220955562	22.21449758
	12812	1448136_at	4.619051577	-2.403657359	-1.666523638	0.693328286	0.315011491	22.21449758
	6267	1423091_a_at	7.202031143	-2.391591336	-1.252229854	0.523596919	0.419798858	22.21449758
	5920	1422677_at	4.586395478	-2.388650054	-1.8831692	0.788382206	0.271087557	22.21449758
	5830	1422578_at	5.931160256	-2.383020714	-0.843680266	0.354038159	0.557220304	22.21449758
	15591	1451512_s_at	3.838320064	-2.382655262	-1.472716266	0.618098761	0.360303291	22.21449758
	13968	1449434_at	5.101876005	-2.378083609	-3.053747686	1.284121246	0.120428797	22.21449758
	992	1416772_at	5.78380765	-2.373437103	-1.091940509	0.460067178	0.469129943	22.21449758
	Estimated Miss rates for Delta=0.292854419355954
		Quantiles	Cutpoints	Miss Rate(%)
		0 -> 0.05	-2.357 -> -1.183	0
		0.05 -> 0.1	-1.183 -> -0.84	0
		0.1 -> 0.15	-0.84 -> -0.611	0
		0.15 -> 0.2	-0.611 -> -0.467	0
		0.2 -> 0.25	-0.467 -> -0.349	0
		0.25 -> 0.75	-0.349 -> 0.468	3.28
		0.75 -> 0.8	0.468 -> 0.578	0
		0.8 -> 0.85	0.578 -> 0.702	0
		0.85 -> 0.9	0.702 -> 0.871	0
		0.9 -> 0.95	0.871 -> 1.139	0
		0.95 -> 1	1.139 -> 2.958	0
