# Supplementary material for: A genomic analysis of mouse models of breast cancer reveals molecular features of mouse models and relationships to human breast cancer
Source: Breast Cancer Res. 2014 Jun 5;16(3):R59. doi: 10.1186/bcr3672 (PMC4078930; doi:10.1186/bcr3672)
Supplement: Additional file 3 — Fold change values organized by mouse tumor model type comparing the mouse model to normal mammary gland. [file bcr3672-S3.zip › Additional_File_3/Erbb2_vs_NMLmammary/AdditionalFile65_Erbb2_vs_NMLmammary/UpregulatedGenesgather_gene_ontology_121023.txt]

#	Annotation	Total Genes With Ann	Your Genes (With Ann)	Your Genes (No Ann)	Genome (With Ann)	Genome (No Ann)	ln(Bayes factor)	neg ln(p value)	FE: neg ln(p value)	FE: neg ln(FDR)	Genes
1	GO:0042396 [7]: phosphagen biosynthesis	1	1	1	1	12626	6.97	10.41	8.06	5.75	Gatm
2	GO:0006600 [6]: creatine metabolism	1	1	1	1	12626	6.97	10.41	8.06	5.75	Gatm
3	GO:0006601 [7]: creatine biosynthesis	1	1	1	1	12626	6.97	10.41	8.06	5.75	Gatm
4	GO:0006599 [7]: phosphagen metabolism	1	1	1	3	12624	6.27	10.01	7.36	5.35	Gatm
5	GO:0042398 [6]: amino acid derivative biosynthesis	1	1	1	17	12610	4.76	8.62	5.86	4.07	Gatm
6	GO:0006575 [6]: amino acid derivative metabolism	1	1	1	52	12575	3.69	7.21	4.78	3.17	Gatm
7	GO:0006470 [8]: protein amino acid dephosphorylation	1	1	1	97	12530	3.08	6.63	4.17	2.83	Dusp6
8	GO:0016311 [7]: dephosphorylation	1	1	1	99	12528	3.06	6.63	4.15	2.83	Dusp6
9	GO:0006519 [5]: amino acid and derivative metabolism	1	1	1	180	12447	2.47	5.89	3.56	2.36	Gatm
10	GO:0009308 [5]: amine metabolism	1	1	1	208	12419	2.33	5.67	3.42	2.32	Gatm
11	GO:0019752 [6]: carboxylic acid metabolism	1	1	1	312	12315	1.94	5.19	3.02	2.1	Gatm
12	GO:0006082 [5]: organic acid metabolism	1	1	1	312	12315	1.94	5.19	3.02	2.1	Gatm
13	GO:0006793 [5]: phosphorus metabolism	1	1	1	610	12017	1.29	4.6	2.36	1.6	Dusp6
14	GO:0006796 [6]: phosphate metabolism	1	1	1	610	12017	1.29	4.6	2.36	1.6	Dusp6
15	GO:0044249 [5]: cellular biosynthesis	1	1	1	809	11818	1.03	4.28	2.09	1.42	Gatm
16	GO:0009058 [4]: biosynthesis	1	1	1	845	11782	0.98	4.28	2.04	1.42	Gatm
17	GO:0044238 [4]: primary metabolism	2	2	0	5054	7573	0.73	3.99	1.83	1.29	Dusp6 Gatm
18	GO:0006464 [7]: protein modification	1	1	1	1115	11512	0.73	3.99	1.78	1.29	Dusp6
19	GO:0044237 [4]: cellular metabolism	2	2	0	5264	7363	0.66	3.9	1.75	1.29	Dusp6 Gatm
20	GO:0008152 [3]: metabolism	2	2	0	5600	7027	0.53	3.78	1.63	1.22	Dusp6 Gatm
21	GO:0006810 [4]: transport	1	1	1	1852	10775	0.29	3.52	1.3	1.03	Gatm
22	GO:0051234 [4]: establishment of localization	1	1	1	1855	10772	0.28	3.52	1.3	1.03	Gatm
23	GO:0051179 [3]: localization	1	1	1	1872	10755	0.27	3.52	1.29	1.03	Gatm
24	GO:0044267 [6]: cellular protein metabolism	1	1	1	2208	10419	0.15	3.37	1.14	0.95	Dusp6
25	GO:0019538 [5]: protein metabolism	1	1	1	2229	10398	0.14	3.37	1.13	0.95	Dusp6
26	GO:0044260 [5]: cellular macromolecule metabolism	1	1	1	2378	10249	0.09	3.32	1.08	0.93	Dusp6
27	GO:0043170 [4]: macromolecule metabolism	1	1	1	2495	10132	0.06	3.32	1.03	0.93	Dusp6
28	GO:0050875 [3]: cellular physiological process	2	2	0	7932	4695	-0.17	0.0	0.93	0.86	Dusp6 Gatm
29	GO:0007582 [2]: physiological process	2	2	0	10273	2354	-0.68	0.0	0.41	0.38	Dusp6 Gatm
30	GO:0009987 [2]: cellular process	2	2	0	10537	2090	-0.74	0.0	0.36	0.36	Dusp6 Gatm
