# Supplementary material for: A genomic analysis of mouse models of breast cancer reveals molecular features of mouse models and relationships to human breast cancer
Source: Breast Cancer Res. 2014 Jun 5;16(3):R59. doi: 10.1186/bcr3672 (PMC4078930; doi:10.1186/bcr3672)
Supplement: Additional file 3 — Fold change values organized by mouse tumor model type comparing the mouse model to normal mammary gland. [file bcr3672-S3.zip › Additional_File_3/Erbb2_vs_NMLmammary/AdditionalFile65_Erbb2_vs_NMLmammary/UpregulatedGenesgather_kegg_121023.txt]

#	Annotation	Total Genes With Ann	Your Genes (With Ann)	Your Genes (No Ann)	Genome (With Ann)	Genome (No Ann)	ln(Bayes factor)	neg ln(p value)	FE: neg ln(p value)	FE: neg ln(FDR)	Genes
1	path:mmu00220: Urea cycle and metabolism of amino groups	1	1	1	19	2498	3.05	7.36	4.15	3.25	Gatm
2	path:mmu00260: Glycine, serine and threonine metabolism	1	1	1	33	2484	2.53	6.75	3.62	3.25	Gatm
3	path:mmu00330: Arginine and proline metabolism	1	1	1	36	2481	2.44	6.7	3.53	3.25	Gatm
4	path:mmu04010: MAPK signaling pathway	1	1	1	230	2287	0.69	4.76	1.74	1.74	Dusp6
