# Supplementary material for: A genomic analysis of mouse models of breast cancer reveals molecular features of mouse models and relationships to human breast cancer
Source: Breast Cancer Res. 2014 Jun 5;16(3):R59. doi: 10.1186/bcr3672 (PMC4078930; doi:10.1186/bcr3672)
Supplement: Additional file 3 — Fold change values organized by mouse tumor model type comparing the mouse model to normal mammary gland. [file bcr3672-S3.zip › Additional_File_3/Erbb2_vs_NMLmammary/AdditionalFile65_Erbb2_vs_NMLmammary/UpregulatedGenesgather_transfac_121023.txt]

#	Annotation	Total Genes With Ann	Your Genes (With Ann)	Your Genes (No Ann)	Genome (With Ann)	Genome (No Ann)	ln(Bayes factor)	neg ln(p value)	FE: neg ln(p value)	FE: neg ln(FDR)	Genes
1	V$E2_Q6_01	2	2	1	954	15214	3.23	7.1	4.6	0.02	Dusp6 Gatm
2	V$GR_01: high affinity binding site for glucocorticoid receptor	2	2	1	1216	14952	2.76	6.56	4.13	0.02	Dusp6 Ppfia4
3	V$E2_Q6: papilloma virus regulator E2	2	2	1	1459	14709	2.4	6.16	3.77	0.02	Dusp6 Gatm
4	V$RFX1_02: X-box binding protein RFX1	3	3	0	5501	10667	1.84	5.57	3.23	0.02	Dusp6 Gatm Ppfia4
5	V$AR_03: is recognized by androgen reseptor	1	1	2	316	15852	1.47	5.13	2.85	0.02	Ppfia4
6	V$ATF6_01: activating transcription factor 6	1	1	2	333	15835	1.44	5.07	2.8	0.02	Ppfia4
7	V$HNF3ALPHA_Q6	1	1	2	13562	2606	1.33	4.97	0.0	0.0	Dusp6
8	V$ALPHACP1_01	1	1	2	415	15753	1.22	4.84	2.59	0.02	Dusp6
9	V$PITX2_Q2: pituitary homeobox factor 2	3	3	0	6916	9252	1.15	4.73	2.55	0.02	Dusp6 Gatm Ppfia4
10	V$CMYB_01: c-Myb	2	2	1	3315	12853	0.9	4.51	2.22	0.02	Dusp6 Ppfia4
11	V$GRE_C: Glucocorticoid response element	1	1	2	599	15569	0.87	4.46	2.23	0.02	Ppfia4
12	V$HNF4_01_B: Hepatocyte nuclear factor 4	1	1	2	622	15546	0.85	4.4	2.2	0.02	Dusp6
13	V$NFY_01: nuclear factor Y (Y-box binding factor)	2	2	1	3445	12723	0.83	4.4	2.15	0.02	Dusp6 Gatm
14	V$HTF_01	1	1	2	718	15450	0.72	4.27	2.06	0.02	Ppfia4
15	V$PBX_Q3	2	2	1	15435	733	0.7	4.21	0.01	0.0	Dusp6 Gatm
16	V$WHN_B: winged-helix factor nude	2	2	1	3914	12254	0.62	4.15	1.91	0.02	Dusp6 Gatm
17	V$PR_02: is recognized by progesterone receptor	1	1	2	851	15317	0.56	4.09	1.9	0.02	Ppfia4
18	V$HNF3B_01: Hepatocyte Nuclear Factor 3beta	1	1	2	12081	4087	0.55	4.03	0.02	0.0	Dusp6
19	V$E2_01: papilloma virus regulator E2	1	1	2	864	15304	0.53	4.03	1.88	0.02	Dusp6
20	V$PADS_C: Retroviral Poly A downstream element	2	2	1	4201	11967	0.51	4.03	1.79	0.02	Gatm Ppfia4
21	V$E12_Q6	2	2	1	4217	11951	0.49	3.97	1.78	0.02	Gatm Ppfia4
22	V$AR_Q2: androgen receptor	1	1	2	916	15252	0.49	3.97	1.83	0.02	Dusp6
23	V$NFKAPPAB65_01: NF-kappaB (p65)	1	1	2	939	15229	0.47	3.97	1.81	0.02	Dusp6
24	V$ATF1_Q6	1	1	2	1009	15159	0.41	3.91	1.74	0.02	Dusp6
25	V$E2F1_Q3_01	2	2	1	4449	11719	0.41	3.91	1.68	0.02	Dusp6 Gatm
26	V$EVI1_05: ectopic viral integration site 1 encoded factor	1	1	2	1015	15153	0.4	3.91	1.73	0.02	Gatm
27	V$FREAC2_01: Fork head RElated ACtivator-2	1	1	2	1016	15152	0.4	3.91	1.73	0.02	Dusp6
28	V$SRF_Q6: serum response factor	1	1	2	1024	15144	0.4	3.85	1.72	0.02	Gatm
29	V$HOGNESS_B: Imperfect Hogness /Goldberg Box	1	1	2	1044	15124	0.38	3.85	1.71	0.02	Ppfia4
30	V$MTF1_Q4	1	1	2	1174	14994	0.28	3.73	1.6	0.02	Gatm
31	V$AR_01: androgen receptor	1	1	2	1242	14926	0.23	3.67	1.54	0.02	Ppfia4
32	V$FOXO4_01: fork head box O4	1	1	2	11155	5013	0.22	3.67	0.03	0.01	Dusp6
33	V$CACCCBINDINGFACTOR_Q6	1	1	2	1299	14869	0.2	3.61	1.5	0.02	Gatm
34	V$SRF_Q4	1	1	2	1295	14873	0.19	3.61	1.51	0.02	Gatm
35	V$GATA3_03: GATA-binding factor 3	1	1	2	10869	5299	0.13	3.55	0.04	0.01	Gatm
36	V$XBP1_01: X-box-binding protein 1	1	1	2	1441	14727	0.11	3.55	1.41	0.02	Ppfia4
37	V$PAX5_01: B-cell-specific activating protein	1	1	2	1519	14649	0.06	3.49	1.36	0.02	Ppfia4
38	V$NFY_Q6: nuclear factor Y (Y-box binding factor)	2	2	1	5696	10472	0.03	0.0	1.26	0.02	Dusp6 Gatm
39	V$VMAF_01: v-Maf	3	3	0	10147	6021	-0.0	0.0	1.4	0.02	Dusp6 Gatm Ppfia4
40	V$GATA1_02: GATA-binding factor 1	2	2	1	5818	10350	-0.01	0.0	1.22	0.02	Dusp6 Gatm
41	V$ATF3_Q6: activating transcription factor 3	1	1	2	1695	14473	-0.02	0.0	1.26	0.02	Ppfia4
42	V$USF_01: upstream stimulating factor	1	1	2	1695	14473	-0.02	0.0	1.26	0.02	Ppfia4
43	V$CDX2_Q5	1	1	2	10280	5888	-0.02	0.0	0.05	0.02	Dusp6
44	V$NFKB_Q6_01	3	3	0	10331	5837	-0.05	0.0	1.34	0.02	Dusp6 Gatm Ppfia4
45	V$TANTIGEN_B: Major T-antigen binding sites	1	1	2	1795	14373	-0.06	0.0	1.21	0.02	Ppfia4
46	V$COMP1_01: COMP1	1	1	2	10031	6137	-0.08	0.0	0.06	0.02	Dusp6
47	V$E2F4DP2_01: E2F-4:DP-2 heterodimer	1	1	2	1840	14328	-0.08	0.0	1.19	0.02	Dusp6
48	V$MYCMAX_B: c-Myc:Max binding sites	2	2	1	6184	9984	-0.09	0.0	1.12	0.02	Gatm Ppfia4
49	V$AHR_Q5: aryl hydrocarbon / dioxin receptor	1	1	2	1926	14242	-0.12	0.0	1.15	0.02	Dusp6
50	V$KROX_Q6	2	2	1	6363	9805	-0.13	0.0	1.07	0.02	Dusp6 Ppfia4
51	V$PAX3_B: Pax-3 binding sites	1	1	2	9786	6382	-0.13	0.0	0.06	0.02	Gatm
52	V$SP3_Q3	3	3	0	10710	5458	-0.17	0.0	1.24	0.02	Dusp6 Gatm Ppfia4
53	V$MEF2_Q6_01	1	1	2	9539	6629	-0.18	0.0	0.07	0.02	Dusp6
54	V$FOXP3_Q4	1	1	2	9573	6595	-0.18	0.0	0.07	0.02	Ppfia4
55	V$MAZR_01: MAZ related factor	2	2	1	6710	9458	-0.19	0.0	0.98	0.02	Dusp6 Ppfia4
56	V$SMAD3_Q6	1	1	2	9337	6831	-0.22	0.0	0.08	0.02	Gatm
57	V$DR3_Q4: direct repeat 3	1	1	2	2274	13894	-0.23	0.0	1.01	0.02	Gatm
58	V$NFKAPPAB_01: NF-kappaB	1	1	2	2291	13877	-0.23	0.0	1.0	0.02	Dusp6
59	V$FOXD3_01: fork head box D3	2	2	1	13855	2313	-0.24	0.0	0.06	0.02	Dusp6 Gatm
60	V$NFY_Q6_01	2	2	1	6963	9205	-0.25	0.0	0.92	0.02	Dusp6 Gatm
61	V$IRF7_01: interferon regulatory factor 7	1	1	2	9155	7013	-0.26	0.0	0.09	0.02	Gatm
62	V$ZID_01: zinc finger with interaction domain	1	1	2	2385	13783	-0.26	0.0	0.97	0.02	Ppfia4
63	V$EFC_Q6	1	1	2	8969	7199	-0.29	0.0	0.09	0.02	Gatm
64	V$SOX9_B1: SOX (SRY-related HMG box)	1	1	2	8993	7175	-0.29	0.0	0.09	0.02	Dusp6
65	V$IK1_01: Ikaros 1	1	1	2	8914	7254	-0.29	0.0	0.09	0.02	Ppfia4
66	V$NRF2_01: nuclear respiratory factor 2	1	1	2	2695	13473	-0.34	0.0	0.86	0.02	Gatm
67	V$STAF_02: Se-Cys tRNA gene transcription activating factor	1	1	2	2752	13416	-0.35	0.0	0.85	0.02	Gatm
68	V$LMO2COM_02: complex of Lmo2 bound to Tal-1, E2A proteins, and GATA-1, half-site 2	1	1	2	8557	7611	-0.35	0.0	0.11	0.02	Gatm
69	V$GATA_C: GATA binding site	2	2	1	7658	8510	-0.36	0.0	0.78	0.02	Dusp6 Gatm
70	V$LEF1TCF1_Q4	2	2	1	7943	8225	-0.4	0.0	0.72	0.02	Gatm Ppfia4
71	V$MYC_Q2	1	1	2	3019	13149	-0.4	0.0	0.77	0.02	Ppfia4
72	V$STAT_01: signal transducers and activators of transcription	1	1	2	3056	13112	-0.41	0.0	0.76	0.02	Gatm
73	V$E2F_Q4_01	1	1	2	3065	13103	-0.41	0.0	0.76	0.02	Dusp6
74	V$BARBIE_01: barbiturate-inducible element	2	2	1	8098	8070	-0.42	0.0	0.69	0.02	Gatm Ppfia4
75	V$DEAF1_01	1	1	2	3136	13032	-0.42	0.0	0.74	0.02	Dusp6
76	V$NKX25_01: homeo domain factor Nkx-2.5/Csx, tinman homolog	1	1	2	7969	8199	-0.43	0.0	0.14	0.02	Ppfia4
77	V$FOXJ2_01: fork head box J 2	1	1	2	7889	8279	-0.43	0.0	0.14	0.02	Dusp6
78	V$E2F1_Q6: E2F-1	2	2	1	8342	7826	-0.45	0.0	0.65	0.02	Dusp6 Gatm
79	V$MTATA_B: Muscle TATA box	1	1	2	7736	8432	-0.45	0.0	0.15	0.02	Gatm
80	V$IPF1_Q4	1	1	2	3388	12780	-0.46	0.0	0.68	0.02	Dusp6
81	V$E2F_Q6: E2F	3	3	0	11810	4358	-0.46	0.0	0.94	0.02	Dusp6 Gatm Ppfia4
82	V$USF_C: USF binding site	1	1	2	7714	8454	-0.46	0.0	0.15	0.02	Ppfia4
83	V$E2F1_Q4_01	1	1	2	3379	12789	-0.46	0.0	0.68	0.02	Dusp6
84	V$MYOGNF1_01: myogenin / nuclear factor 1 or related factors	1	1	2	3448	12720	-0.47	0.0	0.67	0.02	Gatm
85	V$PAX6_01: Pax-6	1	1	2	7581	8587	-0.47	0.0	0.16	0.02	Dusp6
86	V$NMYC_01: N-Myc	1	1	2	3479	12689	-0.48	0.0	0.66	0.02	Ppfia4
87	V$HFH3_01: HFH-3 (HNF3/fork head homolog 3)	1	1	2	7550	8618	-0.48	0.0	0.16	0.02	Dusp6
88	V$IRF_Q6_01	1	1	2	7528	8640	-0.48	0.0	0.17	0.02	Dusp6
89	V$SOX5_01: Sox-5	1	1	2	7438	8730	-0.49	0.0	0.17	0.02	Dusp6
90	V$CEBPDELTA_Q6	3	3	0	11986	4182	-0.5	0.0	0.9	0.02	Dusp6 Gatm Ppfia4
91	V$GCM_Q2	1	1	2	3683	12485	-0.5	0.0	0.62	0.02	Ppfia4
92	V$PAX9_B: zebrafish Pax-9 binding sites	1	1	2	3659	12509	-0.5	0.0	0.62	0.02	Ppfia4
93	V$EVI1_04: ectopic viral integration site 1 encoded factor	3	3	0	11983	4185	-0.5	0.0	0.9	0.02	Dusp6 Gatm Ppfia4
94	V$ETS1_B: c-ETS-1 binding site	1	1	2	7119	9049	-0.51	0.0	0.19	0.02	Gatm
95	V$RFX1_01: X-box binding protein RFX1	1	1	2	7092	9076	-0.52	0.0	0.19	0.02	Gatm
96	V$FOX_Q2	2	2	1	12302	3866	-0.52	0.0	0.16	0.02	Dusp6 Gatm
97	V$BRN2_01: POU factor Brn-2	1	1	2	6876	9292	-0.53	0.0	0.21	0.02	Dusp6
98	V$PIT1_Q6	2	2	1	12196	3972	-0.53	0.0	0.16	0.02	Dusp6 Gatm
99	V$HAND1E47_01: Hand1:E47 heterodimer	2	2	1	9379	6789	-0.54	0.0	0.48	0.02	Dusp6 Gatm
100	V$SMAD4_Q6	1	1	2	6751	9417	-0.54	0.0	0.22	0.02	Ppfia4
101	V$TAL1_Q6	1	1	2	6756	9412	-0.54	0.0	0.22	0.02	Gatm
102	V$E2A_Q2	2	2	1	9585	6583	-0.55	0.0	0.45	0.02	Gatm Ppfia4
103	V$CREL_01: c-Rel	2	2	1	11758	4410	-0.56	0.0	0.2	0.02	Dusp6 Gatm
104	V$CAAT_01: cellular and viral CCAAT box	2	2	1	9736	6432	-0.56	0.0	0.43	0.02	Dusp6 Gatm
105	V$POU1F1_Q6	1	1	2	6494	9674	-0.56	0.0	0.24	0.02	Dusp6
106	V$AREB6_02: AREB6 (Atp1a1 regulatory element binding factor 6)	1	1	2	6220	9948	-0.56	0.0	0.27	0.02	Gatm
107	V$CEBPGAMMA_Q6	2	2	1	11622	4546	-0.56	0.0	0.21	0.02	Dusp6 Gatm
108	V$CHOP_01: heterodimers of CHOP and C/EBPalpha	1	1	2	4627	11541	-0.56	0.0	0.45	0.02	Dusp6
109	V$PPARG_03: PPAR (peroxisome proliferator-activated receptor gamma)	1	1	2	6316	9852	-0.56	0.0	0.26	0.02	Ppfia4
110	V$TGIF_01: TGIF (5'TG3' interacting factor)	1	1	2	4444	11724	-0.56	0.0	0.48	0.02	Ppfia4
111	V$TITF1_Q3: TTF-1, TITF1 (thyroid transcription factor 1)	1	1	2	6267	9901	-0.56	0.0	0.26	0.02	Dusp6
112	V$CREB_Q4_01	1	1	2	4711	11457	-0.57	0.0	0.44	0.02	Ppfia4
113	V$MINI20_B: Muscle initiator sequence-20	2	2	1	9904	6264	-0.57	0.0	0.41	0.02	Dusp6 Ppfia4
114	V$VMYB_01: v-Myb	2	2	1	11528	4640	-0.57	0.0	0.22	0.02	Dusp6 Gatm
115	V$CETS168_Q6	2	2	1	10011	6157	-0.57	0.0	0.39	0.02	Gatm Ppfia4
116	V$CP2_01: CP2	2	2	1	10149	6019	-0.57	0.0	0.37	0.02	Gatm Ppfia4
117	V$CREBATF_Q6	1	1	2	4678	11490	-0.57	0.0	0.44	0.02	Ppfia4
118	V$E2F1_Q4: E2F-1	1	1	2	4609	11559	-0.57	0.0	0.45	0.02	Dusp6
119	V$EBF_Q6	1	1	2	4582	11586	-0.57	0.0	0.46	0.02	Gatm
120	V$GATA1_06: GATA-binding factor 1	1	1	2	4621	11547	-0.58	0.0	0.45	0.02	Gatm
121	V$GATA2_03: GATA-binding factor 2	1	1	2	4863	11305	-0.58	0.0	0.42	0.02	Gatm
122	V$SRF_Q5_01	1	1	2	4697	11471	-0.58	0.0	0.44	0.02	Gatm
123	V$USF_Q6: upstream stimulating factor	2	2	1	10170	5998	-0.58	0.0	0.37	0.02	Dusp6 Ppfia4
124	V$COREBINDINGFACTOR_Q6	1	1	2	5278	10890	-0.58	0.0	0.36	0.02	Ppfia4
125	V$CREB_Q2_01	1	1	2	4953	11215	-0.58	0.0	0.41	0.02	Ppfia4
126	V$E2F1DP1_01: E2F-1:DP-1 heterodimer	1	1	2	4601	11567	-0.58	0.0	0.46	0.02	Dusp6
127	V$HNF1_C: Hepatic nuclear factor 1	1	1	2	5524	10644	-0.58	0.0	0.34	0.02	Dusp6
128	V$TEF_Q6	1	1	2	5740	10428	-0.58	0.0	0.31	0.02	Gatm
129	V$ZTA_Q2	1	1	2	5112	11056	-0.58	0.0	0.39	0.02	Dusp6
130	V$E2F_Q3_01	1	1	2	5542	10626	-0.58	0.0	0.33	0.02	Dusp6
131	V$GATA2_02: GATA-binding factor 2	1	1	2	5506	10662	-0.58	0.0	0.34	0.02	Gatm
132	V$MAZ_Q6	2	2	1	11269	4899	-0.58	0.0	0.25	0.02	Dusp6 Ppfia4
133	V$MMEF2_Q6: myocyte enhancer factor	1	1	2	5300	10868	-0.58	0.0	0.36	0.02	Gatm
134	V$OCT1_02: octamer factor 1	1	1	2	5435	10733	-0.58	0.0	0.35	0.02	Dusp6
135	V$SREBP_Q3	1	1	2	5217	10951	-0.58	0.0	0.37	0.02	Gatm
136	V$TATA_C: Retroviral TATA box	1	1	2	4899	11269	-0.58	0.0	0.41	0.02	Dusp6
137	V$AP1_Q2: activator protein 1	2	2	1	10944	5224	-0.59	0.0	0.28	0.02	Dusp6 Ppfia4
138	V$BACH2_01: BTB and CNC homolog 2	2	2	1	11017	5151	-0.59	0.0	0.27	0.02	Gatm Ppfia4
139	V$CETS1P54_01: c-Ets-1(p54)	2	2	1	10514	5654	-0.59	0.0	0.33	0.02	Gatm Ppfia4
140	V$E2F1_Q6_01	1	1	2	5654	10514	-0.59	0.0	0.32	0.02	Dusp6
141	V$MYCMAX_02: c-Myc:Max heterodimer	1	1	2	5576	10592	-0.59	0.0	0.33	0.02	Ppfia4
142	V$MYOD_01: myoblast determination gene product	2	2	1	10564	5604	-0.59	0.0	0.32	0.02	Gatm Ppfia4
143	V$SREBP1_Q6	1	1	2	5349	10819	-0.59	0.0	0.36	0.02	Gatm
144	V$E2F_Q4: E2F	1	1	2	5513	10655	-0.59	0.0	0.34	0.02	Dusp6
145	V$HNF4ALPHA_Q6	1	1	2	5758	10410	-0.59	0.0	0.31	0.02	Gatm
146	V$OSF2_Q6	2	2	1	10793	5375	-0.59	0.0	0.3	0.02	Gatm Ppfia4
147	V$ELK1_02: Elk-1	3	3	0	12427	3741	-0.61	0.0	0.79	0.02	Dusp6 Gatm Ppfia4
148	V$CDPCR1_01: cut-like homeodomain protein	3	3	0	12644	3524	-0.66	0.0	0.74	0.02	Dusp6 Gatm Ppfia4
149	V$TCF4_Q5	3	3	0	12836	3332	-0.7	0.0	0.69	0.02	Dusp6 Gatm Ppfia4
150	V$HNF4_DR1_Q3	3	3	0	12913	3255	-0.72	0.0	0.67	0.02	Dusp6 Gatm Ppfia4
151	V$LDSPOLYA_B: Lentiviral Poly A downstream element	3	3	0	12959	3209	-0.73	0.0	0.66	0.02	Dusp6 Gatm Ppfia4
152	V$AP1_Q4: activator protein 1	3	3	0	13168	3000	-0.78	0.0	0.62	0.02	Dusp6 Gatm Ppfia4
153	V$DR4_Q2: direct repeat 4	3	3	0	13922	2246	-0.95	0.0	0.45	0.02	Dusp6 Gatm Ppfia4
154	V$CDC5_01: cell division control protein 5	3	3	0	14182	1986	-1.0	0.0	0.39	0.02	Dusp6 Gatm Ppfia4
155	V$TFIIA_Q6	3	3	0	14527	1641	-1.07	0.0	0.32	0.02	Dusp6 Gatm Ppfia4
156	V$OCT1_Q6: octamer factor 1	3	3	0	14829	1339	-1.14	0.0	0.26	0.02	Dusp6 Gatm Ppfia4
157	V$LEF1_Q6	3	3	0	14887	1281	-1.14	0.0	0.25	0.02	Dusp6 Gatm Ppfia4
158	V$TFIII_Q6	3	3	0	14839	1329	-1.14	0.0	0.26	0.02	Dusp6 Gatm Ppfia4
159	V$HNF4_01: hepatic nuclear factor 4	3	3	0	15519	649	-1.26	0.0	0.12	0.02	Dusp6 Gatm Ppfia4
160	V$PAX_Q6	3	3	0	15468	700	-1.26	0.0	0.13	0.02	Dusp6 Gatm Ppfia4
161	V$HNF1_Q6	3	3	0	15515	653	-1.28	0.0	0.12	0.02	Dusp6 Gatm Ppfia4
162	V$GATA4_Q3	3	3	0	15854	314	-1.34	0.0	0.06	0.02	Dusp6 Gatm Ppfia4
