# Supplementary material for: A genomic analysis of mouse models of breast cancer reveals molecular features of mouse models and relationships to human breast cancer
Source: Breast Cancer Res. 2014 Jun 5;16(3):R59. doi: 10.1186/bcr3672 (PMC4078930; doi:10.1186/bcr3672)
Supplement: Additional file 3 — Fold change values organized by mouse tumor model type comparing the mouse model to normal mammary gland. [file bcr3672-S3.zip › Additional_File_3/etv6ntrk3_vs_NMLmammary/AdditionalFile66_etv6ntrk3_vs_NMLmammary/DownregulatedGenesgather_gene_ontology_121024.txt]

#	Annotation	Total Genes With Ann	Your Genes (With Ann)	Your Genes (No Ann)	Genome (With Ann)	Genome (No Ann)	ln(Bayes factor)	neg ln(p value)	FE: neg ln(p value)	FE: neg ln(FDR)	Genes
1	GO:0007608 [7]: perception of smell	1	1	300	1176	11152	20.68	10.41	0.0	0.0	Olfr69
2	GO:0007606 [6]: sensory perception of chemical stimulus	2	2	299	1223	11105	19.12	10.41	0.0	0.0	Olfr69 V1rb4
3	GO:0050877 [4]: neurophysiological process	6	6	295	1501	10827	17.29	10.41	0.0	0.0	Olfr69 Pcdh15 Pkd2 Rpgrip1 Tph1 V1rb4
4	GO:0009581 [5]: detection of external stimulus	5	5	296	1362	10966	15.95	10.41	0.0	0.0	Olfr69 Pcdh15 Pkd2 Rpgrip1 V1rb4
5	GO:0007600 [5]: sensory perception	5	5	296	1352	10976	15.71	10.41	0.0	0.0	Olfr69 Pcdh15 Pkd2 Rpgrip1 V1rb4
6	GO:0007186 [6]: G-protein coupled receptor protein signaling pathway	15	15	286	1872	10456	12.05	10.41	0.0	0.0	Adrb2 Calca Casr Cmkor1 Dfy Edg1 Gnai3 Gng3 Has1 Il8rb Olfr69 Oxtr Ramp2 Tacr2 V1rb4
7	GO:0007166 [5]: cell surface receptor linked signal transduction	24	24	277	2278	10050	9.92	10.41	0.0	0.0	Adamts4 Adamts5 Adrb2 Calca Casr Cmkor1 Dfy Edg1 Elf1 Gnai3 Gng3 Has1 Igh-6 Il8rb Itgb1 Olfr69 Oxtr Ptk2 Ptprm Ramp2 Senp2 Tacr2 Tcf7l2 V1rb4
8	GO:0050875 [3]: cellular physiological process	227	227	74	7707	4621	8.35	10.41	13.28	6.66	1110020P15Rik 4930542G03Rik 4933402J24Rik 5430435G22Rik Abca8a Adamts1 Adamts4 Adamts5 Adss Alas1 Als2cr19 Alx3 Angptl4 Apg12l Aplp2 Aqp1 Arf4 Atf3 Atf4 Atp1a1 Atp2a2 Atp2a3 Atpif1 Axl B3galt3 BC014805 Bcl3 Becn1 Birc3 C80913 Cacnb1 Capn12 Capn7 Capzb Cav1 Cbll1 Ccl7 Cd36 Cdc42 Centd3 Cherp Cited1 Cnot4 Cops5 Cpa3 Cpsf3 Crem Cul2 Cxcl1 Cxcl12 Ddx5 Dmtf1 Dnajb4 Dnajc12 Dpep1 Ebf1 Eed Ehd2 Eif2ak3 …
9	GO:0050896 [3]: response to stimulus	35	35	266	2716	9612	7.67	10.41	0.0	0.0	Becn1 C6 Calca Ccl7 Cmkor1 Crry Cxcl1 Cxcl12 Defb11 Dfy Eif2ak3 Eif3s6ip Elf1 Ercc8 H2-Bl Hc Hspa8 Hyou1 Igh-6 Igj Il8rb Irf1 Mcpt6 Nfkbiz Olfr69 Pcdh15 Pkd2 Pnmt Ppp1r15b Ptx3 Rac1 Rad23a Rpgrip1 V1rb4 Wasl
10	GO:0008152 [3]: metabolism	171	171	130	5431	6897	6.99	10.41	11.79	5.87	1110020P15Rik 4930542G03Rik 5430435G22Rik Adamts1 Adamts4 Adamts5 Adss Alas1 Als2cr19 Alx3 Apg12l Atf3 Atf4 Atp1a1 Atp2a2 Atp2a3 Atpif1 Axl B3galt3 Bcl3 Birc3 C80913 Capn12 Capn7 Cav1 Cherp Cited1 Cnot4 Cops5 Cpa3 Cpsf3 Crem Cul2 Ddx5 Dmtf1 Dnajb4 Dnajc12 Dpep1 Ebf1 Eed Eif2ak3 Eif3s6ip Elf1 Enpep Enpp2 Ercc8 Ets2 Exosc1 Fank1 Fbxo3 Fli1 Fmo1 Fmo2 Fosb Fosl1 Foxh1 Gch1 Gclc Gfpt2 Gsn Gstm1 Hadhsc…
11	GO:0044260 [5]: cellular macromolecule metabolism	87	87	214	2292	10036	6.44	10.01	11.33	5.81	4930542G03Rik 5430435G22Rik Adamts1 Adamts4 Adamts5 Apg12l Atf3 Atf4 Axl B3galt3 Birc3 C80913 Capn12 Capn7 Cav1 Cnot4 Cpa3 Cul2 Dnajb4 Dnajc12 Dpep1 Eif2ak3 Eif3s6ip Enpep Fbxo3 Fosb Gsn Hgf Hspa8 Htra3 Hyou1 Igh-6 Irf1 Mcpt4 Mcpt5 Mcpt6 Mdh1 Mgll Mmp19 Mrpl1 Mrpl13 Mrpl3 Mtmr6 Npr1 Pfkfb3 Pias1 Ppp1cb Ppp1r15b Ppp2ca Prkx Prss2 Psen2 Ptk2 Ptpn21 Ptprm Rac1 Rad23a Rnf14 Rpl15 Rpl23a Rpl3 Rpl30 Rp…
12	GO:0019538 [5]: protein metabolism	82	82	219	2148	10180	5.95	9.72	10.84	5.77	4930542G03Rik 5430435G22Rik Adamts1 Adamts4 Adamts5 Apg12l Axl B3galt3 Birc3 C80913 Capn12 Capn7 Cav1 Cnot4 Cpa3 Cul2 Dnajb4 Dnajc12 Dpep1 Eif2ak3 Eif3s6ip Enpep Fbxo3 Fosb Gsn Hgf Hspa8 Htra3 Hyou1 Igh-6 Irf1 Mcpt4 Mcpt5 Mcpt6 Mgll Mmp19 Mrpl1 Mrpl13 Mrpl3 Mtmr6 Npr1 Pias1 Ppp1cb Ppp1r15b Ppp2ca Prkx Prss2 Psen2 Ptk2 Ptpn21 Ptprm Rac1 Rad23a Rnf14 Rpl15 Rpl23a Rpl3 Rpl30 Rpl39 Rpl41 Rps20 Rps28 …
13	GO:0043170 [4]: macromolecule metabolism	89	89	212	2407	9921	5.73	9.5	10.6	5.77	4930542G03Rik 5430435G22Rik Adamts1 Adamts4 Adamts5 Apg12l Atf3 Atf4 Axl B3galt3 Birc3 C80913 Capn12 Capn7 Cav1 Cnot4 Cpa3 Cul2 Dnajb4 Dnajc12 Dpep1 Eif2ak3 Eif3s6ip Enpep Fbxo3 Fosb Gfpt2 Gsn Hgf Hspa8 Htra3 Hyou1 Igh-6 Irf1 Mcpt4 Mcpt5 Mcpt6 Mdh1 Mgll Mmp19 Mrpl1 Mrpl13 Mrpl3 Mtmr6 Npr1 Pfkfb3 Pias1 Ppp1cb Ppp1r15b Ppp1r8 Ppp2ca Prkx Prss2 Psen2 Ptk2 Ptpn21 Ptprm Rac1 Rad23a Rnf14 Rpl15 Rpl23a …
14	GO:0044267 [6]: cellular protein metabolism	81	81	220	2128	10200	5.71	9.5	10.6	5.77	4930542G03Rik 5430435G22Rik Adamts1 Adamts4 Adamts5 Apg12l Axl B3galt3 Birc3 C80913 Capn12 Capn7 Cav1 Cnot4 Cpa3 Cul2 Dnajb4 Dnajc12 Dpep1 Eif2ak3 Eif3s6ip Enpep Fbxo3 Fosb Hgf Hspa8 Htra3 Hyou1 Igh-6 Irf1 Mcpt4 Mcpt5 Mcpt6 Mgll Mmp19 Mrpl1 Mrpl13 Mrpl3 Mtmr6 Npr1 Pias1 Ppp1cb Ppp1r15b Ppp2ca Prkx Prss2 Psen2 Ptk2 Ptpn21 Ptprm Rac1 Rad23a Rnf14 Rpl15 Rpl23a Rpl3 Rpl30 Rpl39 Rpl41 Rps20 Rps28 Rps6…
15	GO:0044237 [4]: cellular metabolism	160	160	141	5106	7222	5.57	9.31	10.32	5.65	1110020P15Rik 4930542G03Rik 5430435G22Rik Adamts1 Adamts4 Adamts5 Adss Alas1 Als2cr19 Alx3 Apg12l Atf3 Atf4 Atpif1 Axl B3galt3 Bcl3 Birc3 C80913 Capn12 Capn7 Cav1 Cherp Cited1 Cnot4 Cops5 Cpa3 Cpsf3 Crem Cul2 Ddx5 Dmtf1 Dnajb4 Dnajc12 Dpep1 Ebf1 Eed Eif2ak3 Eif3s6ip Elf1 Enpep Enpp2 Ercc8 Ets2 Exosc1 Fank1 Fbxo3 Fli1 Fmo1 Fmo2 Fosb Fosl1 Foxh1 Gch1 Gclc Gfpt2 Gsn Hadhsc Hgf Hmg20a Hnrpc Hspa8 Htr…
16	GO:0050789 [2]: regulation of biological process	82	82	219	2209	10119	5.0	8.8	9.85	5.32	Als2cr19 Alx3 Angptl4 Atf3 Atf4 Atp2a2 Atpif1 Bcl3 Birc3 Calca Cav1 Cbll1 Cherp Cited1 Cnot4 Cops5 Crem Cxcl12 Ddx5 Dmtf1 Ebf1 Edg1 Eed Eif2ak3 Elf1 Ets2 Fank1 Fli1 Fosb Fosl1 Foxh1 Git2 Gnai3 Gng3 Gsn H2-Bl Hmg20a Htra3 Ifnar2 Igfbp6 Igfbp7 Igh-6 Irf1 Maff Mafk Mapkbp1 Mbd1 Mef2c Meox2 Nfkb2 Nfkbia Nfkbiz Nr2f2 Per2 Pgr Pias1 Pou3f2 Ppp1r10 Ppp1r15b Procr Pscd3 Ptx3 Rac1 Ramp2 Rfx2 Rnf134 Rnf14 …
17	GO:0009605 [4]: response to external stimulus	28	28	273	2144	10184	4.67	8.16	0.0	0.0	Becn1 C6 Calca Ccl7 Cmkor1 Crry Cxcl1 Cxcl12 Defb11 Dfy H2-Bl Hc Hspa8 Igh-6 Igj Il8rb Irf1 Mcpt6 Nfkbiz Olfr69 Pcdh15 Pkd2 Pnmt Ptx3 Rac1 Rpgrip1 V1rb4 Wasl
18	GO:0044238 [4]: primary metabolism	151	151	150	4905	7423	3.84	7.39	8.51	4.3	4930542G03Rik 5430435G22Rik Adamts1 Adamts4 Adamts5 Adss Als2cr19 Alx3 Apg12l Atf3 Atf4 Atpif1 Axl B3galt3 Bcl3 Birc3 C80913 Capn12 Capn7 Cav1 Cherp Cited1 Cnot4 Cops5 Cpa3 Cpsf3 Crem Cul2 Ddx5 Dmtf1 Dnajb4 Dnajc12 Dpep1 Ebf1 Eed Eif2ak3 Eif3s6ip Elf1 Enpep Enpp2 Ercc8 Ets2 Exosc1 Fank1 Fbxo3 Fli1 Fosb Fosl1 Foxh1 Gfpt2 Gsn Hadhsc Hgf Hmg20a Hnrpc Hspa8 Htra3 Hyou1 Ifnar2 Igh-6 Irf1 Maff Mafk Mat…
19	GO:0044257 [7]: cellular protein catabolism	26	26	275	470	11858	3.68	7.21	8.86	4.55	5430435G22Rik Adamts1 Adamts4 Adamts5 Capn12 Capn7 Cpa3 Dpep1 Enpep Fosb Hgf Htra3 Mcpt4 Mcpt5 Mcpt6 Mgll Mmp19 Prss2 Ptpn21 Senp2 Ube1x Ube1y1 Uqcrc2 Usp2 Usp36 Usp9x
20	GO:0006508 [8]: proteolysis and peptidolysis	26	26	275	470	11858	3.68	7.21	8.86	4.55	5430435G22Rik Adamts1 Adamts4 Adamts5 Capn12 Capn7 Cpa3 Dpep1 Enpep Fosb Hgf Htra3 Mcpt4 Mcpt5 Mcpt6 Mgll Mmp19 Prss2 Ptpn21 Senp2 Ube1x Ube1y1 Uqcrc2 Usp2 Usp36 Usp9x
21	GO:0009058 [4]: biosynthesis	37	37	264	809	11519	3.28	6.78	8.32	4.25	Adamts5 Adss Alas1 Atf3 Atf4 B3galt3 Cav1 Eif2ak3 Gch1 Gclc Gfpt2 Has1 Irf1 Mat2a Mrpl1 Mrpl13 Mrpl3 Npr1 Oazin Pecr Pnmt Ppp1r15b Psen2 Ptx3 Qtrtd1 Rpl15 Rpl23a Rpl3 Rpl30 Rpl39 Rpl41 Rps20 Rps28 Rps6 Sptlc1 Tph1 Uap1
22	GO:0050874 [3]: organismal physiological process	35	35	266	2373	9955	3.16	6.65	0.0	0.0	Adrb2 C6 Calca Cav1 Ccl7 Crry Cxcl1 Cxcl12 Dfy Elf1 Fgb Fgg Fli1 Gnai3 H2-Bl Hc Igh-6 Igj Irf1 Mcpt6 Nfkbiz Npr1 Olfr69 Pcdh15 Pgr Pkd2 Procr Prss2 Psen2 Rac1 Rpgrip1 Sirt1 Thbd Tph1 V1rb4
23	GO:0030163 [6]: protein catabolism	26	26	275	488	11840	3.15	6.65	8.3	4.25	5430435G22Rik Adamts1 Adamts4 Adamts5 Capn12 Capn7 Cpa3 Dpep1 Enpep Fosb Hgf Htra3 Mcpt4 Mcpt5 Mcpt6 Mgll Mmp19 Prss2 Ptpn21 Senp2 Ube1x Ube1y1 Uqcrc2 Usp2 Usp36 Usp9x
24	GO:0050791 [3]: regulation of physiological process	72	72	229	1988	10340	3.12	6.65	7.91	4.19	Als2cr19 Alx3 Angptl4 Atf3 Atf4 Atp2a2 Atpif1 Bcl3 Birc3 Calca Cav1 Cbll1 Cherp Cited1 Cnot4 Cops5 Crem Cxcl12 Ddx5 Dmtf1 Ebf1 Eif2ak3 Elf1 Ets2 Fank1 Fli1 Fosb Fosl1 Foxh1 Gnai3 Gsn H2-Bl Hmg20a Ifnar2 Igh-6 Irf1 Maff Mafk Mbd1 Mef2c Meox2 Nfkb2 Nfkbia Nfkbiz Nr2f2 Per2 Pgr Pias1 Pou3f2 Ppp1r10 Ppp1r15b Procr Ptx3 Rac1 Rfx2 Rnf134 Rnf14 Sirt1 Sox17 Sox7 Sphk1 Tceb1 Tcf7l2 Tef Tek Tgfb1i4 Tgif Th…
25	GO:0043285 [5]: biopolymer catabolism	26	26	275	491	11837	3.05	6.63	8.21	4.24	5430435G22Rik Adamts1 Adamts4 Adamts5 Capn12 Capn7 Cpa3 Dpep1 Enpep Fosb Hgf Htra3 Mcpt4 Mcpt5 Mcpt6 Mgll Mmp19 Prss2 Ptpn21 Senp2 Ube1x Ube1y1 Uqcrc2 Usp2 Usp36 Usp9x
26	GO:0044265 [6]: cellular macromolecule catabolism	27	27	274	529	11799	2.8	6.22	7.93	4.19	5430435G22Rik Adamts1 Adamts4 Adamts5 Capn12 Capn7 Cpa3 Dpep1 Enpep Fosb Hgf Htra3 Mcpt4 Mcpt5 Mcpt6 Mgll Mmp19 Ppp1r8 Prss2 Ptpn21 Senp2 Ube1x Ube1y1 Uqcrc2 Usp2 Usp36 Usp9x
27	GO:0048511 [3]: rhythmic process	6	6	295	33	12295	2.57	5.93	8.13	4.23	Ccrn4l Cry1 Per2 Pgr Sirt1 Tef
28	GO:0006936 [3]: muscle contraction	7	7	294	49	12279	2.44	5.83	7.97	4.19	Atp2a2 Cacnb1 Calca Cnn1 Pde4b Tpm2 Tpm3
29	GO:0009057 [5]: macromolecule catabolism	27	27	274	547	11781	2.34	5.67	7.43	3.82	5430435G22Rik Adamts1 Adamts4 Adamts5 Capn12 Capn7 Cpa3 Dpep1 Enpep Fosb Hgf Htra3 Mcpt4 Mcpt5 Mcpt6 Mgll Mmp19 Ppp1r8 Prss2 Ptpn21 Senp2 Ube1x Ube1y1 Uqcrc2 Usp2 Usp36 Usp9x
30	GO:0008283 [4]: cell proliferation	32	32	269	706	11622	2.16	5.51	7.19	3.66	Als2cr19 Axl Cav1 Cdc42 Centd3 Cherp Cops5 Cul2 Cxcl1 Cxcl12 Enpep Ets2 Fgf1 Fosb Hgf Hspa8 Ifnar2 Igh-6 Itgb1 Maff Mafk Nfkbia Pgr Pkd2 Ppp1cb Ppp1r8 Ppp2ca Rfc4 Sept7 Sphk1 Sspn Yes1
31	GO:0030031 [6]: cell projection biogenesis	5	5	296	24	12304	1.92	5.19	7.5	3.83	Capzb Cdc42 Rac1 Vcl Wasl
32	GO:0030030 [5]: cell projection organization and biogenesis	5	5	296	25	12303	1.76	4.99	7.34	3.77	Capzb Cdc42 Rac1 Vcl Wasl
33	GO:0044248 [5]: cellular catabolism	29	29	272	637	11691	1.65	4.89	6.68	3.23	5430435G22Rik Adamts1 Adamts4 Adamts5 Capn12 Capn7 Cpa3 Dpep1 Enpep Fosb Hgf Htra3 Mcpt4 Mcpt5 Mcpt6 Mgll Mmp19 Pnmt Ppp1r8 Prss2 Ptpn21 Senp2 Ube1x Ube1y1 Uqcrc2 Uroc1 Usp2 Usp36 Usp9x
34	GO:0044249 [5]: cellular biosynthesis	33	33	268	777	11551	1.37	4.64	6.33	3.05	Adamts5 Adss Alas1 Atf3 Atf4 B3galt3 Eif2ak3 Gch1 Gclc Gfpt2 Irf1 Mat2a Mrpl1 Mrpl13 Mrpl3 Npr1 Oazin Pecr Pnmt Ppp1r15b Psen2 Qtrtd1 Rpl15 Rpl23a Rpl3 Rpl30 Rpl39 Rpl41 Rps20 Rps28 Rps6 Tph1 Uap1
35	GO:0000902 [4]: cellular morphogenesis	11	11	290	145	12183	1.31	4.6	6.66	3.23	Capzb Cdc42 Fhl1 Hgf Htra3 Igfbp6 Igfbp7 Rac1 Rpgrip1 Vcl Wasl
36	GO:0007165 [4]: signal transduction	53	53	248	3007	9321	1.06	4.31	0.0	0.0	5430435G22Rik Adamts4 Adamts5 Adrb2 Ank1 Arf4 Atp2a2 Calca Casr Cav1 Ccl7 Cdc42 Cmkor1 Dfy Dscr1 Edg1 Elf1 Fgf1 Gem Gnai3 Gng3 Has1 Igh-6 Il8rb Iqgap1 Itgb1 Mapkbp1 Nfkb2 Npr1 Olfr69 Oxtr Per2 Pias1 Pkd2 Ppp1r15b Psen2 Ptk2 Ptprm Rab28 Rac1 Ramp2 Rasgrf2 Rhoe Rrad Senp2 Shank3 T2bp Tacr2 Tcf7l2 V1rb4 Wsb1 Yes1 Ywhae
37	GO:0008015 [4]: circulation	5	5	296	30	12298	1.05	4.31	6.61	3.22	Adrb2 Cav1 Fli1 Gnai3 Npr1
38	GO:0006939 [4]: smooth muscle contraction	3	3	298	7	12321	0.92	4.16	6.56	3.2	Calca Cnn1 Pde4b
39	GO:0007155 [4]: cell adhesion	22	22	279	460	11868	0.83	4.04	5.9	2.69	Catna1 Cbll1 Cd34 Cd36 Cdh13 Dpt Edg1 Efemp1 Esam1 Hapln2 Itgb1 Lamc1 Pcdh15 Pscd3 Rac1 Rhoe Scarb1 Sele Tek Tnfaip6 Vcam1 Vcl
40	GO:0019222 [4]: regulation of metabolism	57	57	244	1638	10690	0.8	4.04	5.5	2.4	Als2cr19 Alx3 Atf3 Atf4 Atpif1 Bcl3 Cav1 Cherp Cited1 Cnot4 Cops5 Crem Ddx5 Dmtf1 Ebf1 Eif2ak3 Elf1 Ets2 Fank1 Fli1 Fosb Fosl1 Foxh1 Gsn Hmg20a Ifnar2 Igh-6 Irf1 Maff Mafk Mbd1 Mef2c Meox2 Nfkb2 Nfkbiz Nr2f2 Per2 Pgr Pias1 Pou3f2 Ppp1r10 Ppp1r15b Ptx3 Rac1 Rfx2 Rnf134 Rnf14 Sirt1 Sox17 Sox7 Tceb1 Tcf7l2 Tef Tgfb1i4 Tgif Wasl Zfpm2
41	GO:0009056 [4]: catabolism	30	30	271	713	11615	0.77	3.99	5.72	2.58	5430435G22Rik Adamts1 Adamts4 Adamts5 Capn12 Capn7 Cpa3 Dpep1 Enpep Fosb Hgf Htra3 Mcpt4 Mcpt5 Mcpt6 Mgll Mmp19 Pla2g2d Pnmt Ppp1r8 Prss2 Ptpn21 Senp2 Ube1x Ube1y1 Uqcrc2 Uroc1 Usp2 Usp36 Usp9x
42	GO:0045428 [6]: regulation of nitric oxide biosynthesis	2	2	299	1	12327	0.72	3.95	6.39	3.07	Cav1 Ptx3
43	GO:0030032 [7]: lamellipodium biogenesis	3	3	298	8	12320	0.62	3.84	6.26	3.01	Capzb Rac1 Vcl
44	GO:0006814 [8]: sodium ion transport	7	7	294	73	12255	0.39	3.62	5.83	2.65	Atp1a1 Fxyd2 Scnn1a Slc12a6 Slc22a4 Slc22a5 Slc23a1
45	GO:0007242 [5]: intracellular signaling cascade	27	27	274	644	11684	0.27	3.52	5.22	2.34	5430435G22Rik Arf4 Atp2a2 Cav1 Cdc42 Dscr1 Edg1 Gem Gng3 Igh-6 Iqgap1 Mapkbp1 Npr1 Pias1 Pkd2 Ppp1r15b Psen2 Rab28 Rac1 Rasgrf2 Rhoe Rrad Shank3 T2bp Wsb1 Yes1 Ywhae
46	GO:0009893 [5]: positive regulation of metabolism	9	9	292	122	12206	0.14	3.37	5.49	2.4	Atf4 Ddx5 Ebf1 Foxh1 Igh-6 Irf1 Ptx3 Rac1 Tef
47	GO:0030001 [7]: metal ion transport	15	15	286	283	12045	0.07	3.32	5.25	2.34	Atp1a1 Atp2a2 Atp2a3 Cacnb1 Fxyd2 Kcna2 Kcnab1 Kcnd2 Kcnk4 Pkd2 Scnn1a Slc12a6 Slc22a4 Slc22a5 Slc23a1
48	GO:0009987 [2]: cellular process	266	266	35	10273	2055	-0.11	0.0	4.6	2.02	1110020P15Rik 4930542G03Rik 4933402J24Rik 5430435G22Rik Abca8a Adamts1 Adamts4 Adamts5 Adrb2 Adss Alas1 Als2cr19 Alx3 Angptl4 Ank1 Apg12l Aplp2 Aqp1 Arf4 Atf3 Atf4 Atp1a1 Atp2a2 Atp2a3 Atpif1 Axl B3galt3 BC014805 Bcl3 Becn1 Birc3 C80913 Cacnb1 Calca Capn12 Capn7 Capzb Casr Catna1 Cav1 Cbll1 Ccl7 Cd34 Cd36 Cdc42 Cdh13 Centd3 Cherp Cited1 Cmkor1 Cnot4 Cops5 Cpa3 Cpsf3 Crem Cul2 Cxcl1 Cxcl12 Ddx5 Df…
49	GO:0000074 [6]: regulation of cell cycle	14	14	287	261	12067	-0.11	0.0	5.07	2.24	Axl Cops5 Cxcl1 Ets2 Fgf1 Fosb Hspa8 Itgb1 Maff Mafk Pkd2 Ppp2ca Sspn Yes1
50	GO:0030036 [8]: actin cytoskeleton organization and biogenesis	7	7	294	81	12247	-0.11	0.0	5.3	2.34	Capzb Cdc42 Gsn Rac1 Rhoe Tln1 Wasl
51	GO:0000004 [2]: biological_process unknown	13	13	288	998	11330	-0.14	0.0	0.0	0.0	Ankrd24 Cdca4 Crispld1 Dact1 Emcn Fto Pi4k2a Rbbp9 Rps25 Rspondin Srpx Zcchc14 Zswim6
52	GO:0009059 [5]: macromolecule biosynthesis	22	22	279	507	11821	-0.17	0.0	4.82	2.06	Adamts5 Atf3 Atf4 B3galt3 Eif2ak3 Gfpt2 Irf1 Mrpl1 Mrpl13 Mrpl3 Ppp1r15b Psen2 Rpl15 Rpl23a Rpl3 Rpl30 Rpl39 Rpl41 Rps20 Rps28 Rps6 Uap1
53	GO:0001568 [4]: blood vessel development	7	7	294	82	12246	-0.17	0.0	5.24	2.34	Cited1 Edg1 Enpep Fgf1 Mmp19 Ptk2 Tek
54	GO:0050794 [3]: regulation of cellular process	23	23	278	551	11777	-0.39	0.0	4.56	1.99	Angptl4 Birc3 Cav1 Cbll1 Cherp Cxcl12 Edg1 Elf1 Gsn H2-Bl Htra3 Igfbp6 Igfbp7 Igh-6 Nfkbia Pgr Pscd3 Ptx3 Rac1 Ramp2 Sphk1 Tek Vcl
55	GO:0030335 [7]: positive regulation of cell migration	2	2	299	3	12325	-0.44	0.0	5.22	2.34	Cbll1 Cxcl12
56	GO:0050818 [4]: regulation of coagulation	2	2	299	3	12325	-0.44	0.0	5.22	2.34	Procr Thbd
57	GO:0050819 [5]: negative regulation of coagulation	2	2	299	3	12325	-0.44	0.0	5.22	2.34	Procr Thbd
58	GO:0051272 [6]: positive regulation of cell motility	2	2	299	3	12325	-0.44	0.0	5.22	2.34	Cbll1 Cxcl12
59	GO:0030029 [7]: actin filament-based process	7	7	294	87	12241	-0.45	0.0	4.94	2.14	Capzb Cdc42 Gsn Rac1 Rhoe Tln1 Wasl
60	GO:0042401 [7]: biogenic amine biosynthesis	3	3	298	13	12315	-0.48	0.0	5.12	2.27	Oazin Pnmt Tph1
61	GO:0043119 [4]: positive regulation of physiological process	14	14	287	275	12053	-0.49	0.0	4.65	2.03	Atf4 Cav1 Cbll1 Cxcl12 Ddx5 Ebf1 Foxh1 H2-Bl Igh-6 Irf1 Ptx3 Rac1 Sphk1 Tef
62	GO:0019219 [5]: regulation of nucleobase, nucleoside, nucleotide and nucleic acid metabolism	50	50	251	1512	10816	-0.57	0.0	4.04	1.72	Als2cr19 Alx3 Atf3 Atf4 Atpif1 Bcl3 Cherp Cited1 Cnot4 Cops5 Crem Ddx5 Dmtf1 Ebf1 Elf1 Ets2 Fank1 Fli1 Fosb Fosl1 Foxh1 Hmg20a Ifnar2 Irf1 Maff Mafk Mbd1 Mef2c Meox2 Nfkb2 Nfkbiz Nr2f2 Per2 Pgr Pias1 Pou3f2 Ppp1r10 Rfx2 Rnf134 Rnf14 Sirt1 Sox17 Sox7 Tceb1 Tcf7l2 Tef Tgfb1i4 Tgif Wasl Zfpm2
63	GO:0006464 [7]: protein modification	38	38	263	1078	11250	-0.57	0.0	4.15	1.72	Adamts5 Apg12l Axl B3galt3 Birc3 Cnot4 Cul2 Eif2ak3 Fbxo3 Igh-6 Mtmr6 Npr1 Pias1 Ppp1cb Ppp2ca Prkx Psen2 Ptk2 Ptpn21 Ptprm Rad23a Rnf14 Rps6ka4 Senp2 Sgk Sirt1 Stk23 Styx Sugt1 Tceb1 Tek Tiparp Ubd Ube1x Ube1y1 Usp2 Usp9x Yes1
64	GO:0006954 [5]: inflammatory response	8	8	293	115	12213	-0.64	0.0	4.69	2.04	Calca Ccl7 Cxcl1 Dfy Hc Mcpt6 Nfkbiz Rac1
65	GO:0007243 [6]: protein kinase cascade	8	8	293	115	12213	-0.64	0.0	4.69	2.04	Cav1 Gng3 Igh-6 Mapkbp1 Pias1 Pkd2 Shank3 T2bp
66	GO:0042398 [6]: amino acid derivative biosynthesis	3	3	298	15	12313	-0.81	0.0	4.78	2.06	Oazin Pnmt Tph1
67	GO:0045807 [7]: positive regulation of endocytosis	3	3	298	15	12313	-0.81	0.0	4.78	2.06	Cbll1 Igh-6 Ptx3
68	GO:0006984 [6]: ER-nuclear signaling pathway	2	2	299	4	12324	-0.81	0.0	4.83	2.06	Atp2a2 Ppp1r15b
69	GO:0030334 [6]: regulation of cell migration	4	4	297	31	12297	-0.85	0.0	4.68	2.04	Cbll1 Cxcl12 Tek Vcl
70	GO:0051270 [5]: regulation of cell motility	4	4	297	31	12297	-0.85	0.0	4.68	2.04	Cbll1 Cxcl12 Tek Vcl
71	GO:0045449 [6]: regulation of transcription	49	49	252	1506	10822	-0.85	0.0	3.72	1.72	Als2cr19 Alx3 Atf3 Atf4 Bcl3 Cherp Cited1 Cnot4 Cops5 Crem Ddx5 Dmtf1 Ebf1 Elf1 Ets2 Fank1 Fli1 Fosb Fosl1 Foxh1 Hmg20a Ifnar2 Irf1 Maff Mafk Mbd1 Mef2c Meox2 Nfkb2 Nfkbiz Nr2f2 Per2 Pgr Pias1 Pou3f2 Ppp1r10 Rfx2 Rnf134 Rnf14 Sirt1 Sox17 Sox7 Tceb1 Tcf7l2 Tef Tgfb1i4 Tgif Wasl Zfpm2
72	GO:0009653 [3]: morphogenesis	37	37	264	1069	11259	-0.86	0.0	3.82	1.72	Adamts4 Aplp2 Capzb Cdc42 Cited1 Cxcl12 Edg1 Efhd2 Enpep Fgf1 Fhl1 Fli1 Foxh1 Hgf Htra3 Igfbp6 Igfbp7 Mef2c Mmp19 Mtap1b Nfkb2 Nr2f2 Pcdh15 Pgr Ppp2ca Ptk2 Rac1 Rpgrip1 Sema6c Shank3 Sirt1 Tagln2 Tek Tpm2 Tpm3 Vcl Wasl
73	GO:0048514 [5]: blood vessel morphogenesis	6	6	295	73	12255	-0.92	0.0	4.48	1.98	Cited1 Edg1 Enpep Fgf1 Mmp19 Tek
74	GO:0006937 [4]: regulation of muscle contraction	3	3	298	16	12312	-0.96	0.0	4.63	2.02	Atp2a2 Calca Tpm3
75	GO:0016051 [6]: carbohydrate biosynthesis	5	5	296	52	12276	-0.98	0.0	4.48	1.98	Atf3 Atf4 B3galt3 Gfpt2 Uap1
76	GO:0007154 [3]: cell communication	72	72	229	3537	8791	-1.08	0.0	0.03	0.0	5430435G22Rik Adamts4 Adamts5 Adrb2 Ank1 Arf4 Atp2a2 Calca Casr Catna1 Cav1 Cbll1 Ccl7 Cd34 Cd36 Cdc42 Cdh13 Cmkor1 Dfy Dpt Dscr1 Edg1 Efemp1 Elf1 Esam1 Fgf1 Gem Gnai3 Gng3 Hapln2 Has1 Igh-6 Il8rb Iqgap1 Itgb1 Lamc1 Mapkbp1 Nfkb2 Npr1 Olfr69 Oxtr Pcdh15 Per2 Pias1 Pkd2 Ppp1r15b Pscd3 Psen2 Ptk2 Ptprm Rab28 Rac1 Ramp2 Rasgrf2 Rhoe Rrad Scarb1 Sele Senp2 Shank3 T2bp Tacr2 Tcf7l2 Tek Tnfaip6 Tph1 V1…
77	GO:0030728 [7]: ovulation	2	2	299	5	12323	-1.13	0.0	4.51	1.98	Pgr Sirt1
78	GO:0001542 [5]: ovulation (sensu Mammalia)	2	2	299	5	12323	-1.13	0.0	4.51	1.98	Pgr Sirt1
79	GO:0015672 [7]: monovalent inorganic cation transport	11	11	290	213	12115	-1.18	0.0	3.99	1.72	Atp1a1 Fxyd2 Kcna2 Kcnab1 Kcnd2 Kcnk4 Scnn1a Slc12a6 Slc22a4 Slc22a5 Slc23a1
80	GO:0007275 [2]: development	50	50	251	1588	10740	-1.22	0.0	3.27	1.55	Adamts4 Alas1 Alx3 Aplp2 Capzb Cdc42 Cited1 Crem Cxcl12 Ebf1 Edg1 Eed Efhd2 Enpep Fgf1 Fhl1 Fli1 Foxh1 Gpc6 Hgf Htra3 Igfbp6 Igfbp7 Mbd1 Mef2c Meox2 Mmp19 Mtap1b Myd116 Nfkb2 Nr2f2 Pcdh15 Pgr Pkd2 Ppp2ca Psen2 Ptk2 Rac1 Rpgrip1 Sema6c Shank3 Sirt1 Styx Tagln2 Tek Thbd Tpm2 Tpm3 Vcl Wasl
81	GO:0051258 [7]: protein polymerization	3	3	298	18	12310	-1.23	0.0	4.35	1.86	4930542G03Rik Rac1 Tuba1
82	GO:0007264 [6]: small GTPase mediated signal transduction	10	10	291	186	12142	-1.25	0.0	3.96	1.72	5430435G22Rik Arf4 Cdc42 Gem Iqgap1 Rab28 Rac1 Rasgrf2 Rhoe Rrad
83	GO:0006355 [7]: regulation of transcription, DNA-dependent	47	47	254	1481	10847	-1.27	0.0	3.24	1.55	Als2cr19 Alx3 Atf3 Atf4 Bcl3 Cherp Cnot4 Cops5 Crem Dmtf1 Ebf1 Elf1 Ets2 Fank1 Fli1 Fosb Fosl1 Foxh1 Hmg20a Ifnar2 Irf1 Maff Mafk Mbd1 Mef2c Meox2 Nfkb2 Nfkbiz Nr2f2 Per2 Pgr Pias1 Pou3f2 Ppp1r10 Rfx2 Rnf134 Rnf14 Sirt1 Sox17 Sox7 Tceb1 Tcf7l2 Tef Tgfb1i4 Tgif Wasl Zfpm2
84	GO:0006512 [8]: ubiquitin cycle	15	15	286	342	11986	-1.3	0.0	3.72	1.72	Apg12l Birc3 Cnot4 Cul2 Fbxo3 Pias1 Rnf14 Senp2 Sugt1 Tceb1 Ubd Ube1x Ube1y1 Usp2 Usp9x
85	GO:0006350 [6]: transcription	49	49	252	1562	10766	-1.31	0.0	3.17	1.55	Als2cr19 Alx3 Atf3 Atf4 Bcl3 Cherp Cited1 Cnot4 Cops5 Crem Ddx5 Dmtf1 Ebf1 Elf1 Ets2 Fank1 Fli1 Fosb Fosl1 Foxh1 Hmg20a Ifnar2 Irf1 Maff Mafk Mbd1 Mef2c Meox2 Nfkb2 Nfkbiz Nr2f2 Per2 Pgr Pias1 Pou3f2 Ppp1r10 Rfx2 Rnf134 Rnf14 Sirt1 Sox17 Sox7 Tceb1 Tcf7l2 Tef Tgfb1i4 Tgif Wasl Zfpm2
86	GO:0006351 [7]: transcription, DNA-dependent	47	47	254	1508	10820	-1.49	0.0	2.99	1.51	Als2cr19 Alx3 Atf3 Atf4 Bcl3 Cherp Cnot4 Cops5 Crem Dmtf1 Ebf1 Elf1 Ets2 Fank1 Fli1 Fosb Fosl1 Foxh1 Hmg20a Ifnar2 Irf1 Maff Mafk Mbd1 Mef2c Meox2 Nfkb2 Nfkbiz Nr2f2 Per2 Pgr Pias1 Pou3f2 Ppp1r10 Rfx2 Rnf134 Rnf14 Sirt1 Sox17 Sox7 Tceb1 Tcf7l2 Tef Tgfb1i4 Tgif Wasl Zfpm2
87	GO:0050817 [3]: coagulation	4	4	297	40	12288	-1.58	0.0	3.9	1.72	Fgb Fgg Procr Thbd
88	GO:0007596 [4]: blood coagulation	4	4	297	40	12288	-1.58	0.0	3.9	1.72	Fgb Fgg Procr Thbd
89	GO:0006412 [6]: protein biosynthesis	18	18	283	458	11870	-1.59	0.0	3.32	1.55	Adamts5 B3galt3 Eif2ak3 Irf1 Mrpl1 Mrpl13 Mrpl3 Ppp1r15b Psen2 Rpl15 Rpl23a Rpl3 Rpl30 Rpl39 Rpl41 Rps20 Rps28 Rps6
90	GO:0046209 [5]: nitric oxide metabolism	2	2	299	7	12321	-1.62	0.0	4.0	1.72	Cav1 Ptx3
91	GO:0006809 [5]: nitric oxide biosynthesis	2	2	299	7	12321	-1.62	0.0	4.0	1.72	Cav1 Ptx3
92	GO:0051276 [6]: chromosome organization and biogenesis	1	1	300	238	12090	-1.64	0.0	0.0	0.0	Sirt1
93	GO:0006812 [6]: cation transport	15	15	286	362	11966	-1.66	0.0	3.3	1.55	Atp1a1 Atp2a2 Atp2a3 Cacnb1 Fxyd2 Kcna2 Kcnab1 Kcnd2 Kcnk4 Pkd2 Scnn1a Slc12a6 Slc22a4 Slc22a5 Slc23a1
94	GO:0030155 [4]: regulation of cell adhesion	3	3	298	22	12306	-1.68	0.0	3.87	1.72	Cbll1 Edg1 Pscd3
95	GO:0051050 [6]: positive regulation of transport	3	3	298	22	12306	-1.68	0.0	3.87	1.72	Cbll1 Igh-6 Ptx3
96	GO:0045941 [7]: positive regulation of transcription	6	6	295	89	12239	-1.68	0.0	3.65	1.68	Atf4 Ddx5 Ebf1 Foxh1 Irf1 Tef
97	GO:0043118 [4]: negative regulation of physiological process	12	12	289	267	12061	-1.72	0.0	3.34	1.55	Angptl4 Atpif1 Birc3 Calca Cav1 Cherp Procr Rnf134 Sirt1 Sphk1 Thbd Zfpm2
98	GO:0045935 [6]: positive regulation of nucleobase, nucleoside, nucleotide and nucleic acid metabolism	6	6	295	90	12238	-1.72	0.0	3.61	1.68	Atf4 Ddx5 Ebf1 Foxh1 Irf1 Tef
99	GO:0007599 [5]: hemostasis	4	4	297	42	12286	-1.72	0.0	3.75	1.72	Fgb Fgg Procr Thbd
100	GO:0001525 [6]: angiogenesis	5	5	296	65	12263	-1.72	0.0	3.67	1.68	Edg1 Enpep Fgf1 Mmp19 Tek
101	GO:0006813 [8]: potassium ion transport	7	7	294	117	12211	-1.73	0.0	3.55	1.63	Atp1a1 Fxyd2 Kcna2 Kcnab1 Kcnd2 Kcnk4 Slc12a6
102	GO:0007001 [7]: chromosome organization and biogenesis (sensu Eukaryota)	1	1	300	233	12095	-1.75	0.0	0.0	0.0	Sirt1
103	GO:0051244 [4]: regulation of cellular physiological process	16	16	285	402	11926	-1.77	0.0	3.16	1.55	Angptl4 Birc3 Cav1 Cbll1 Cherp Cxcl12 Gsn H2-Bl Igh-6 Nfkbia Pgr Ptx3 Rac1 Sphk1 Tek Vcl
104	GO:0000165 [7]: MAPKKK cascade	5	5	296	66	12262	-1.77	0.0	3.61	1.68	Cav1 Gng3 Igh-6 Mapkbp1 Shank3
105	GO:0006470 [8]: protein amino acid dephosphorylation	6	6	295	92	12236	-1.81	0.0	3.52	1.62	Mtmr6 Ppp1cb Ppp2ca Ptpn21 Ptprm Styx
106	GO:0006914 [4]: autophagy	2	2	299	8	12320	-1.82	0.0	3.8	1.72	Apg12l Becn1
107	GO:0008064 [6]: regulation of actin polymerization and/or depolymerization	2	2	299	8	12320	-1.82	0.0	3.8	1.72	Gsn Rac1
108	GO:0030100 [6]: regulation of endocytosis	3	3	298	24	12304	-1.87	0.0	3.66	1.68	Cbll1 Igh-6 Ptx3
109	GO:0016311 [7]: dephosphorylation	6	6	295	94	12234	-1.88	0.0	3.43	1.55	Mtmr6 Ppp1cb Ppp2ca Ptpn21 Ptprm Styx
110	GO:0006897 [6]: endocytosis	7	7	294	122	12206	-1.9	0.0	3.36	1.55	Cav1 Cbll1 Ehd2 Igh-6 Pla2g1br Ptx3 Rac1
111	GO:0009309 [6]: amine biosynthesis	4	4	297	45	12283	-1.91	0.0	3.54	1.63	Mat2a Oazin Pnmt Tph1
112	GO:0030102 [7]: negative regulation of natural killer cell activity	1	1	300	0	12328	-1.95	0.0	3.74	1.72	H2-Bl
113	GO:0030449 [7]: regulation of complement activation	1	1	300	0	12328	-1.95	0.0	3.74	1.72	Crry
114	GO:0035054 [5]: embryonic heart tube anterior/posterior pattern formation	1	1	300	0	12328	-1.95	0.0	3.74	1.72	Foxh1
115	GO:0042311 [6]: vasodilation	1	1	300	0	12328	-1.95	0.0	3.74	1.72	Cav1
116	GO:0042312 [5]: regulation of vasodilation	1	1	300	0	12328	-1.95	0.0	3.74	1.72	Cav1
117	GO:0042542 [7]: response to hydrogen peroxide	1	1	300	0	12328	-1.95	0.0	3.74	1.72	Ppp1r15b
118	GO:0045010 [9]: actin nucleation	1	1	300	0	12328	-1.95	0.0	3.74	1.72	Wasl
119	GO:0045217 [7]: intercellular junction maintenance	1	1	300	0	12328	-1.95	0.0	3.74	1.72	Mpz
120	GO:0045429 [7]: positive regulation of nitric oxide biosynthesis	1	1	300	0	12328	-1.95	0.0	3.74	1.72	Ptx3
121	GO:0045845 [6]: regulation of natural killer cell activity	1	1	300	0	12328	-1.95	0.0	3.74	1.72	H2-Bl
122	GO:0045907 [6]: positive regulation of vasoconstriction	1	1	300	0	12328	-1.95	0.0	3.74	1.72	Cav1
123	GO:0045908 [6]: negative regulation of vasodilation	1	1	300	0	12328	-1.95	0.0	3.74	1.72	Cav1
124	GO:0045916 [8]: negative regulation of complement activation	1	1	300	0	12328	-1.95	0.0	3.74	1.72	Crry
125	GO:0045932 [5]: negative regulation of muscle contraction	1	1	300	0	12328	-1.95	0.0	3.74	1.72	Calca
126	GO:0045978 [7]: negative regulation of nucleoside metabolism	1	1	300	0	12328	-1.95	0.0	3.74	1.72	Atpif1
127	GO:0045986 [6]: negative regulation of smooth muscle contraction	1	1	300	0	12328	-1.95	0.0	3.74	1.72	Calca
128	GO:0046500 [6]: S-adenosylmethionine metabolism	1	1	300	0	12328	-1.95	0.0	3.74	1.72	Mat2a
129	GO:0046847 [8]: filopodium formation	1	1	300	0	12328	-1.95	0.0	3.74	1.72	Cdc42
130	GO:0048146 [7]: positive regulation of fibroblast proliferation	1	1	300	0	12328	-1.95	0.0	3.74	1.72	Sphk1
131	GO:0001561 [8]: fatty acid alpha-oxidation	1	1	300	0	12328	-1.95	0.0	3.74	1.72	Phyh
132	GO:0006556 [6]: S-adenosylmethionine biosynthesis	1	1	300	0	12328	-1.95	0.0	3.74	1.72	Mat2a
133	GO:0006607 [8]: NLS-bearing substrate-nucleus import	1	1	300	0	12328	-1.95	0.0	3.74	1.72	Ranbp5
134	GO:0009118 [6]: regulation of nucleoside metabolism	1	1	300	0	12328	-1.95	0.0	3.74	1.72	Atpif1
135	GO:0007582 [2]: physiological process	254	254	47	10021	2307	-1.96	0.0	2.34	1.24	1110020P15Rik 4930542G03Rik 4933402J24Rik 5430435G22Rik Abca8a Adamts1 Adamts4 Adamts5 Adrb2 Adss Alas1 Als2cr19 Alx3 Angptl4 Apg12l Aplp2 Aqp1 Arf4 Atf3 Atf4 Atp1a1 Atp2a2 Atp2a3 Atpif1 Axl B3galt3 BC014805 Bcl3 Becn1 Birc3 C6 C80913 Cacnb1 Calca Capn12 Capn7 Capzb Cav1 Cbll1 Ccl7 Ccrn4l Cd36 Cdc42 Centd3 Cherp Cited1 Cmkor1 Cnn1 Cnot4 Cops5 Cpa3 Cpsf3 Crem Crry Cry1 Cul2 Cxcl1 Cxcl12 Ddx5 Defb1…
136	GO:0050878 [4]: regulation of body fluids	4	4	297	46	12282	-1.97	0.0	3.48	1.58	Fgb Fgg Procr Thbd
137	GO:0030832 [9]: regulation of actin filament length	2	2	299	9	12319	-2.0	0.0	3.61	1.68	Gsn Rac1
138	GO:0051128 [5]: regulation of cell organization and biogenesis	2	2	299	9	12319	-2.0	0.0	3.61	1.68	Gsn Rac1
139	GO:0043283 [4]: biopolymer metabolism	39	39	262	1286	11042	-2.07	0.0	2.34	1.24	5430435G22Rik Adamts1 Adamts4 Adamts5 Capn12 Capn7 Cherp Cpa3 Cpsf3 Dpep1 Enpep Ercc8 Exosc1 Fosb Hgf Hnrpc Htra3 Mbd1 Mcpt4 Mcpt5 Mcpt6 Mgll Mmp19 Ppp1cb Ppp1r8 Prss2 Ptpn21 Qtrtd1 Rad23a Rfc4 Senp2 Sf3b4 Sirt1 Ube1x Ube1y1 Uqcrc2 Usp2 Usp36 Usp9x
140	GO:0006725 [5]: aromatic compound metabolism	5	5	296	73	12255	-2.09	0.0	3.26	1.55	Gch1 Mat2a Mgll Pnmt Tph1
141	GO:0006928 [4]: cell motility	8	8	293	159	12169	-2.11	0.0	3.06	1.55	Cbll1 Cxcl12 Enpep Nr2f2 Ptk2 Rac1 Tek Vcl
142	GO:0007517 [5]: muscle development	7	7	294	129	12199	-2.11	0.0	3.12	1.55	Efhd2 Fhl1 Mef2c Sirt1 Tagln2 Tpm2 Tpm3
143	GO:0006575 [6]: amino acid derivative metabolism	4	4	297	49	12279	-2.13	0.0	3.29	1.55	Mat2a Oazin Pnmt Tph1
144	GO:0007049 [5]: cell cycle	19	19	282	539	11789	-2.17	0.0	2.59	1.3	Als2cr19 Axl Centd3 Cops5 Cul2 Cxcl1 Ets2 Fgf1 Fosb Hspa8 Itgb1 Maff Mafk Pkd2 Ppp2ca Rfc4 Sept7 Sspn Yes1
145	GO:0016049 [4]: cell growth	4	4	297	50	12278	-2.19	0.0	3.23	1.55	Fhl1 Htra3 Igfbp6 Igfbp7
146	GO:0016477 [5]: cell migration	7	7	294	133	12195	-2.22	0.0	2.99	1.51	Cbll1 Cxcl12 Enpep Nr2f2 Ptk2 Tek Vcl
147	GO:0007267 [4]: cell-cell signaling	1	1	300	209	12119	-2.23	0.0	0.01	0.0	Tph1
148	GO:0045860 [5]: positive regulation of protein kinase activity	3	3	298	29	12299	-2.28	0.0	3.22	1.55	Gng3 Igh-6 Mapkbp1
149	GO:0042698 [4]: menstrual cycle	2	2	299	11	12317	-2.3	0.0	3.29	1.55	Pgr Sirt1
150	GO:0046785 [8]: microtubule polymerization	2	2	299	11	12317	-2.3	0.0	3.29	1.55	4930542G03Rik Tuba1
151	GO:0050851 [6]: antigen receptor-mediated signaling pathway	2	2	299	11	12317	-2.3	0.0	3.29	1.55	Elf1 Igh-6
152	GO:0007292 [6]: female gamete generation	2	2	299	11	12317	-2.3	0.0	3.29	1.55	Pgr Sirt1
153	GO:0006259 [5]: DNA metabolism	5	5	296	416	11912	-2.33	0.0	0.03	0.0	Ercc8 Mbd1 Rad23a Rfc4 Sirt1
154	GO:0008361 [5]: regulation of cell size	4	4	297	53	12275	-2.34	0.0	3.07	1.55	Fhl1 Htra3 Igfbp6 Igfbp7
155	GO:0006968 [4]: cellular defense response	1	1	300	203	12125	-2.34	0.0	0.01	0.0	Irf1
156	GO:0007010 [6]: cytoskeleton organization and biogenesis	13	13	288	342	11986	-2.41	0.0	2.49	1.26	4930542G03Rik Capzb Cdc42 Gsn Kif2a Mtap1b Ptk2 Rac1 Rhoe Tln1 Tuba1 Tubb6 Wasl
157	GO:0006139 [5]: nucleobase, nucleoside, nucleotide and nucleic acid metabolism	64	64	237	2363	9965	-2.41	0.0	1.61	0.89	Adss Als2cr19 Alx3 Atf3 Atf4 Atpif1 Bcl3 Cherp Cited1 Cnot4 Cops5 Cpsf3 Crem Ddx5 Dmtf1 Ebf1 Eed Elf1 Enpp2 Ercc8 Ets2 Exosc1 Fank1 Fli1 Fosb Fosl1 Foxh1 Hmg20a Hnrpc Ifnar2 Irf1 Maff Mafk Mbd1 Mef2c Meox2 Nfkb2 Nfkbiz Npr1 Nr2f2 Per2 Pgr Pias1 Pou3f2 Ppp1r10 Ppp1r8 Qtrtd1 Rad23a Rfc4 Rfx2 Rnf134 Rnf14 Sf3b4 Sirt1 Sox17 Sox7 Tceb1 Tcf7l2 Tef Tgfb1i4 Tgif Uap1 Wasl Zfpm2
158	GO:0006810 [4]: transport	50	50	251	1803	10525	-2.46	0.0	1.67	0.91	4930542G03Rik 4933402J24Rik 5430435G22Rik Abca8a Aqp1 Arf4 Atp1a1 Atp2a2 Atp2a3 BC014805 Cacnb1 Cav1 Cbll1 Ccl7 Cd36 Ehd2 Fabp4 Fmo1 Fxyd1 Fxyd2 Gfpt2 Gsn Igh-6 Kcna2 Kcnab1 Kcnd2 Kcnk4 Kif2a Mtch2 Nfkbia Npr1 Pkd2 Pla2g1br Ptx3 Rac1 Ramp2 Ranbp5 Scnn1a Sec8l1 Slc12a6 Slc1a5 Slc22a4 Slc22a5 Slc23a1 Slc7a13 Tram1 Tuba1 Tubb6 Yes1 Ywhae
159	GO:0009889 [5]: regulation of biosynthesis	5	5	296	83	12245	-2.47	0.0	2.83	1.39	Cav1 Eif2ak3 Irf1 Ppp1r15b Ptx3
160	GO:0006357 [8]: regulation of transcription from Pol II promoter	8	8	293	175	12153	-2.47	0.0	2.63	1.33	Atf4 Foxh1 Ifnar2 Pou3f2 Rnf134 Sox7 Tef Zfpm2
161	GO:0051234 [4]: establishment of localization	50	50	251	1806	10522	-2.48	0.0	1.65	0.91	4930542G03Rik 4933402J24Rik 5430435G22Rik Abca8a Aqp1 Arf4 Atp1a1 Atp2a2 Atp2a3 BC014805 Cacnb1 Cav1 Cbll1 Ccl7 Cd36 Ehd2 Fabp4 Fmo1 Fxyd1 Fxyd2 Gfpt2 Gsn Igh-6 Kcna2 Kcnab1 Kcnd2 Kcnk4 Kif2a Mtch2 Nfkbia Npr1 Pkd2 Pla2g1br Ptx3 Rac1 Ramp2 Ranbp5 Scnn1a Sec8l1 Slc12a6 Slc1a5 Slc22a4 Slc22a5 Slc23a1 Slc7a13 Tram1 Tuba1 Tubb6 Yes1 Ywhae
162	GO:0043207 [5]: response to external biotic stimulus	18	18	283	534	11794	-2.51	0.0	2.2	1.21	Becn1 C6 Calca Ccl7 Crry Cxcl1 Defb11 Dfy H2-Bl Hc Igh-6 Igj Irf1 Mcpt6 Nfkbiz Ptx3 Rac1 Wasl
163	GO:0007229 [6]: integrin-mediated signaling pathway	4	4	297	57	12271	-2.53	0.0	2.86	1.41	Adamts4 Adamts5 Itgb1 Ptk2
164	GO:0051179 [3]: localization	50	50	251	1823	10505	-2.54	0.0	1.56	0.87	4930542G03Rik 4933402J24Rik 5430435G22Rik Abca8a Aqp1 Arf4 Atp1a1 Atp2a2 Atp2a3 BC014805 Cacnb1 Cav1 Cbll1 Ccl7 Cd36 Ehd2 Fabp4 Fmo1 Fxyd1 Fxyd2 Gfpt2 Gsn Igh-6 Kcna2 Kcnab1 Kcnd2 Kcnk4 Kif2a Mtch2 Nfkbia Npr1 Pkd2 Pla2g1br Ptx3 Rac1 Ramp2 Ranbp5 Scnn1a Sec8l1 Slc12a6 Slc1a5 Slc22a4 Slc22a5 Slc23a1 Slc7a13 Tram1 Tuba1 Tubb6 Yes1 Ywhae
165	GO:0051247 [6]: positive regulation of protein metabolism	3	3	298	33	12295	-2.55	0.0	2.92	1.45	Igh-6 Irf1 Rac1
166	GO:0016358 [6]: dendrite morphogenesis	2	2	299	13	12315	-2.55	0.0	3.03	1.53	Mtap1b Rac1
167	GO:0006094 [8]: gluconeogenesis	2	2	299	13	12315	-2.55	0.0	3.03	1.53	Atf3 Atf4
168	GO:0016043 [4]: cell organization and biogenesis	26	26	275	857	11471	-2.58	0.0	1.87	1.02	4930542G03Rik Capzb Cdc42 Exosc1 Fhl1 Gnl2 Gsn Hgf Htra3 Igfbp6 Igfbp7 Igh-6 Kif2a Mpz Mtap1b Ptk2 Rac1 Rhoe Rpgrip1 Rps6 Sirt1 Tln1 Tuba1 Tubb6 Vcl Wasl
169	GO:0016575 [9]: histone deacetylation	1	1	300	1	12327	-2.61	0.0	3.06	1.55	Sirt1
170	GO:0019915 [6]: lipid storage	1	1	300	1	12327	-2.61	0.0	3.06	1.55	Cav1
171	GO:0030035 [7]: microspike biogenesis	1	1	300	1	12327	-2.61	0.0	3.06	1.55	Cdc42
172	GO:0030497 [8]: fatty acid elongation	1	1	300	1	12327	-2.61	0.0	3.06	1.55	Pecr
173	GO:0030838 [7]: positive regulation of actin filament polymerization	1	1	300	1	12327	-2.61	0.0	3.06	1.55	Rac1
174	GO:0030879 [5]: mammary gland development	1	1	300	1	12327	-2.61	0.0	3.06	1.55	Pgr
175	GO:0042270 [10]: protection from natural killer cell mediated cytotoxicity	1	1	300	1	12327	-2.61	0.0	3.06	1.55	H2-Bl
176	GO:0042427 [7]: serotonin biosynthesis	1	1	300	1	12327	-2.61	0.0	3.06	1.55	Tph1
177	GO:0042428 [6]: serotonin metabolism	1	1	300	1	12327	-2.61	0.0	3.06	1.55	Tph1
178	GO:0042451 [7]: purine nucleoside biosynthesis	1	1	300	1	12327	-2.61	0.0	3.06	1.55	Qtrtd1
179	GO:0042455 [7]: ribonucleoside biosynthesis	1	1	300	1	12327	-2.61	0.0	3.06	1.55	Qtrtd1
180	GO:0045019 [7]: negative regulation of nitric oxide biosynthesis	1	1	300	1	12327	-2.61	0.0	3.06	1.55	Cav1
181	GO:0045785 [5]: positive regulation of cell adhesion	1	1	300	1	12327	-2.61	0.0	3.06	1.55	Pscd3
182	GO:0046114 [9]: guanosine biosynthesis	1	1	300	1	12327	-2.61	0.0	3.06	1.55	Qtrtd1
183	GO:0046116 [11]: queuosine metabolism	1	1	300	1	12327	-2.61	0.0	3.06	1.55	Qtrtd1
184	GO:0046118 [10]: 7-methylguanosine biosynthesis	1	1	300	1	12327	-2.61	0.0	3.06	1.55	Qtrtd1
185	GO:0046129 [8]: purine ribonucleoside biosynthesis	1	1	300	1	12327	-2.61	0.0	3.06	1.55	Qtrtd1
186	GO:0046834 [7]: lipid phosphorylation	1	1	300	1	12327	-2.61	0.0	3.06	1.55	Mulk
187	GO:0050673 [5]: epithelial cell proliferation	1	1	300	1	12327	-2.61	0.0	3.06	1.55	Pgr
188	GO:0050678 [6]: regulation of epithelial cell proliferation	1	1	300	1	12327	-2.61	0.0	3.06	1.55	Pgr
189	GO:0001578 [9]: microtubule bundle formation	1	1	300	1	12327	-2.61	0.0	3.06	1.55	Mtap1b
190	GO:0006003 [9]: fructose 2,6-bisphosphate metabolism	1	1	300	1	12327	-2.61	0.0	3.06	1.55	Pfkfb3
191	GO:0006042 [8]: glucosamine biosynthesis	1	1	300	1	12327	-2.61	0.0	3.06	1.55	Uap1
192	GO:0006045 [9]: N-acetylglucosamine biosynthesis	1	1	300	1	12327	-2.61	0.0	3.06	1.55	Uap1
193	GO:0006048 [8]: UDP-N-acetylglucosamine biosynthesis	1	1	300	1	12327	-2.61	0.0	3.06	1.55	Uap1
194	GO:0006587 [8]: serotonin biosynthesis from tryptophan	1	1	300	1	12327	-2.61	0.0	3.06	1.55	Tph1
195	GO:0007256 [7]: activation of JUNKK	1	1	300	1	12327	-2.61	0.0	3.06	1.55	Mapkbp1
196	GO:0008228 [8]: opsonization	1	1	300	1	12327	-2.61	0.0	3.06	1.55	Ptx3
197	GO:0008354 [6]: germ cell migration	1	1	300	1	12327	-2.61	0.0	3.06	1.55	Cxcl12
198	GO:0008616 [8]: queuosine biosynthesis	1	1	300	1	12327	-2.61	0.0	3.06	1.55	Qtrtd1
199	GO:0008617 [9]: guanosine metabolism	1	1	300	1	12327	-2.61	0.0	3.06	1.55	Qtrtd1
200	GO:0008618 [10]: 7-methylguanosine metabolism	1	1	300	1	12327	-2.61	0.0	3.06	1.55	Qtrtd1
201	GO:0009163 [6]: nucleoside biosynthesis	1	1	300	1	12327	-2.61	0.0	3.06	1.55	Qtrtd1
202	GO:0046545 [5]: development of primary female sexual characteristics	2	2	299	14	12314	-2.66	0.0	2.91	1.45	Pgr Sirt1
203	GO:0046660 [4]: female sex differentiation	2	2	299	14	12314	-2.66	0.0	2.91	1.45	Pgr Sirt1
204	GO:0008154 [6]: actin polymerization and/or depolymerization	2	2	299	14	12314	-2.66	0.0	2.91	1.45	Gsn Rac1
205	GO:0008585 [6]: female gonad development	2	2	299	14	12314	-2.66	0.0	2.91	1.45	Pgr Sirt1
206	GO:0006366 [8]: transcription from Pol II promoter	9	9	292	219	12109	-2.66	0.0	2.35	1.24	Atf4 Foxh1 Ifnar2 Mef2c Pou3f2 Rnf134 Sox7 Tef Zfpm2
207	GO:0006793 [5]: phosphorus metabolism	19	19	282	592	11736	-2.67	0.0	1.95	1.06	1110020P15Rik Axl Eif2ak3 Igh-6 Mtmr6 Mulk Npr1 Ppp1cb Ppp2ca Prkx Ptk2 Ptpn21 Ptprm Rps6ka4 Sgk Stk23 Styx Tek Yes1
208	GO:0006796 [6]: phosphate metabolism	19	19	282	592	11736	-2.67	0.0	1.95	1.06	1110020P15Rik Axl Eif2ak3 Igh-6 Mtmr6 Mulk Npr1 Ppp1cb Ppp2ca Prkx Ptk2 Ptpn21 Ptprm Rps6ka4 Sgk Stk23 Styx Tek Yes1
209	GO:0050876 [4]: reproductive physiological process	3	3	298	35	12293	-2.67	0.0	2.79	1.36	Pgr Sirt1 Thbd
210	GO:0006511 [10]: ubiquitin-dependent protein catabolism	5	5	296	90	12238	-2.7	0.0	2.57	1.29	Ube1x Ube1y1 Usp2 Usp36 Usp9x
211	GO:0007018 [7]: microtubule-based movement	4	4	297	62	12266	-2.73	0.0	2.63	1.33	4930542G03Rik Kif2a Tuba1 Tubb6
212	GO:0009887 [4]: organogenesis	27	27	274	923	11405	-2.74	0.0	1.64	0.91	Adamts4 Aplp2 Cited1 Cxcl12 Edg1 Efhd2 Enpep Fgf1 Fhl1 Fli1 Foxh1 Mef2c Mmp19 Mtap1b Nfkb2 Nr2f2 Pgr Ppp2ca Ptk2 Rac1 Rpgrip1 Sema6c Sirt1 Tagln2 Tek Tpm2 Tpm3
213	GO:0042127 [5]: regulation of cell proliferation	6	6	295	123	12205	-2.76	0.0	2.43	1.26	Cav1 Cherp Igh-6 Nfkbia Pgr Sphk1
214	GO:0006289 [7]: nucleotide-excision repair	2	2	299	15	12313	-2.76	0.0	2.8	1.36	Ercc8 Rad23a
215	GO:0048513 [3]: organ development	27	27	274	929	11399	-2.76	0.0	1.59	0.88	Adamts4 Aplp2 Cited1 Cxcl12 Edg1 Efhd2 Enpep Fgf1 Fhl1 Fli1 Foxh1 Mef2c Mmp19 Mtap1b Nfkb2 Nr2f2 Pgr Ppp2ca Ptk2 Rac1 Rpgrip1 Sema6c Sirt1 Tagln2 Tek Tpm2 Tpm3
216	GO:0019941 [9]: modification-dependent protein catabolism	5	5	296	92	12236	-2.76	0.0	2.5	1.26	Ube1x Ube1y1 Usp2 Usp36 Usp9x
217	GO:0030705 [6]: cytoskeleton-dependent intracellular transport	4	4	297	64	12264	-2.8	0.0	2.54	1.27	4930542G03Rik Kif2a Tuba1 Tubb6
218	GO:0016337 [5]: cell-cell adhesion	5	5	296	94	12234	-2.81	0.0	2.43	1.26	Cdh13 Esam1 Pcdh15 Tek Vcam1
219	GO:0006576 [6]: biogenic amine metabolism	3	3	298	38	12290	-2.82	0.0	2.61	1.31	Oazin Pnmt Tph1
220	GO:0007167 [6]: enzyme linked receptor protein signaling pathway	1	1	300	177	12151	-2.84	0.0	0.01	0.0	Ptprm
221	GO:0009791 [3]: post-embryonic development	2	2	299	16	12312	-2.85	0.0	2.7	1.35	Pgr Sirt1
222	GO:0009799 [4]: determination of symmetry	2	2	299	16	12312	-2.85	0.0	2.7	1.35	Foxh1 Pkd2
223	GO:0009855 [5]: determination of bilateral symmetry	2	2	299	16	12312	-2.85	0.0	2.7	1.35	Foxh1 Pkd2
224	GO:0007259 [7]: JAK-STAT cascade	2	2	299	16	12312	-2.85	0.0	2.7	1.35	Pias1 Pkd2
225	GO:0007368 [6]: determination of left/right symmetry	2	2	299	16	12312	-2.85	0.0	2.7	1.35	Foxh1 Pkd2
226	GO:0008217 [5]: regulation of blood pressure	2	2	299	16	12312	-2.85	0.0	2.7	1.35	Adrb2 Npr1
227	GO:0009613 [5]: response to pest, pathogen or parasite	16	16	285	500	11828	-2.87	0.0	1.77	0.94	Becn1 C6 Calca Ccl7 Crry Cxcl1 Dfy H2-Bl Hc Igh-6 Igj Irf1 Mcpt6 Nfkbiz Rac1 Wasl
228	GO:0006950 [4]: response to stress	23	23	278	784	11544	-2.87	0.0	1.54	0.87	Becn1 C6 Calca Ccl7 Crry Cxcl1 Dfy Eif2ak3 Eif3s6ip Ercc8 H2-Bl Hc Hspa8 Hyou1 Igh-6 Igj Irf1 Mcpt6 Nfkbiz Ppp1r15b Rac1 Rad23a Wasl
229	GO:0040029 [3]: regulation of gene expression, epigenetic	3	3	298	39	12289	-2.88	0.0	2.55	1.28	Eed Mbd1 Sirt1
230	GO:0008104 [4]: protein localization	8	8	293	501	11827	-2.89	0.0	0.08	0.04	5430435G22Rik Arf4 Nfkbia Ramp2 Ranbp5 Sec8l1 Tram1 Ywhae
231	GO:0007028 [5]: cytoplasm organization and biogenesis	5	5	296	97	12231	-2.9	0.0	2.34	1.24	Exosc1 Gnl2 Mpz Rps6 Tln1
232	GO:0007623 [4]: circadian rhythm	2	2	299	17	12311	-2.93	0.0	2.6	1.31	Cry1 Per2
233	GO:0009116 [6]: nucleoside metabolism	2	2	299	17	12311	-2.93	0.0	2.6	1.31	Atpif1 Qtrtd1
234	GO:0016192 [5]: vesicle-mediated transport	9	9	292	238	12090	-2.94	0.0	1.99	1.09	Cav1 Cbll1 Ehd2 Gsn Igh-6 Pla2g1br Ptx3 Rac1 Sec8l1
235	GO:0007017 [7]: microtubule-based process	6	6	295	132	12196	-2.96	0.0	2.19	1.21	4930542G03Rik Kif2a Mtap1b Ptk2 Tuba1 Tubb6
236	GO:0006956 [6]: complement activation	3	3	298	41	12287	-2.97	0.0	2.44	1.26	C6 Crry Hc
237	GO:0006986 [5]: response to unfolded protein	3	3	298	41	12287	-2.97	0.0	2.44	1.26	Eif2ak3 Eif3s6ip Hspa8
238	GO:0045893 [8]: positive regulation of transcription, DNA-dependent	4	4	297	70	12258	-3.0	0.0	2.3	1.21	Atf4 Foxh1 Irf1 Tef
239	GO:0016236 [5]: macroautophagy	1	1	300	2	12326	-3.0	0.0	2.66	1.35	Apg12l
240	GO:0016338 [6]: calcium-independent cell-cell adhesion	1	1	300	2	12326	-3.0	0.0	2.66	1.35	Esam1
241	GO:0040023 [6]: nuclear positioning	1	1	300	2	12326	-3.0	0.0	2.66	1.35	Ptk2
242	GO:0042435 [6]: indole derivative biosynthesis	1	1	300	2	12326	-3.0	0.0	2.66	1.35	Tph1
243	GO:0045022 [7]: early endosome to late endosome transport	1	1	300	2	12326	-3.0	0.0	2.66	1.35	Igh-6
244	GO:0045216 [6]: intercellular junction assembly and/or maintenance	1	1	300	2	12326	-3.0	0.0	2.66	1.35	Mpz
245	GO:0046219 [7]: indolalkylamine biosynthesis	1	1	300	2	12326	-3.0	0.0	2.66	1.35	Tph1
246	GO:0046349 [7]: amino sugar biosynthesis	1	1	300	2	12326	-3.0	0.0	2.66	1.35	Uap1
247	GO:0051014 [8]: actin filament severing	1	1	300	2	12326	-3.0	0.0	2.66	1.35	Gsn
248	GO:0000045 [6]: autophagic vacuole formation	1	1	300	2	12326	-3.0	0.0	2.66	1.35	Apg12l
249	GO:0001757 [5]: somite specification	1	1	300	2	12326	-3.0	0.0	2.66	1.35	Meox2
250	GO:0001878 [7]: response to yeast	1	1	300	2	12326	-3.0	0.0	2.66	1.35	Ptx3
251	GO:0006000 [8]: fructose metabolism	1	1	300	2	12326	-3.0	0.0	2.66	1.35	Pfkfb3
252	GO:0006047 [7]: UDP-N-acetylglucosamine metabolism	1	1	300	2	12326	-3.0	0.0	2.66	1.35	Uap1
253	GO:0006122 [9]: mitochondrial electron transport, ubiquinol to cytochrome c	1	1	300	2	12326	-3.0	0.0	2.66	1.35	1110020P15Rik
254	GO:0006283 [8]: transcription-coupled nucleotide-excision repair	1	1	300	2	12326	-3.0	0.0	2.66	1.35	Ercc8
255	GO:0006940 [5]: regulation of smooth muscle contraction	1	1	300	2	12326	-3.0	0.0	2.66	1.35	Calca
256	GO:0001558 [4]: regulation of cell growth	3	3	298	42	12286	-3.02	0.0	2.39	1.26	Htra3 Igfbp6 Igfbp7
257	GO:0019319 [8]: hexose biosynthesis	2	2	299	18	12310	-3.02	0.0	2.51	1.27	Atf3 Atf4
258	GO:0044272 [6]: sulfur compound biosynthesis	2	2	299	18	12310	-3.02	0.0	2.51	1.27	Gclc Mat2a
259	GO:0046165 [6]: alcohol biosynthesis	2	2	299	18	12310	-3.02	0.0	2.51	1.27	Atf3 Atf4
260	GO:0046364 [7]: monosaccharide biosynthesis	2	2	299	18	12310	-3.02	0.0	2.51	1.27	Atf3 Atf4
261	GO:0006874 [8]: calcium ion homeostasis	2	2	299	18	12310	-3.02	0.0	2.51	1.27	Cherp Pkd2
262	GO:0045184 [5]: establishment of protein localization	8	8	293	482	11846	-3.04	0.0	0.1	0.06	5430435G22Rik Arf4 Nfkbia Ramp2 Ranbp5 Sec8l1 Tram1 Ywhae
263	GO:0008610 [6]: lipid biosynthesis	1	1	300	166	12162	-3.04	0.0	0.02	0.0	Pecr
264	GO:0051246 [5]: regulation of protein metabolism	4	4	297	72	12256	-3.06	0.0	2.23	1.21	Gsn Igh-6 Irf1 Rac1
265	GO:0006323 [6]: DNA packaging	1	1	300	165	12163	-3.06	0.0	0.02	0.0	Sirt1
266	GO:0009607 [4]: response to biotic stimulus	26	26	275	968	11360	-3.06	0.0	1.08	0.67	Becn1 C6 Calca Ccl7 Cmkor1 Crry Cxcl1 Cxcl12 Defb11 Dfy Eif2ak3 Eif3s6ip Elf1 H2-Bl Hc Hspa8 Igh-6 Igj Il8rb Irf1 Mcpt6 Nfkbiz Ppp1r15b Ptx3 Rac1 Wasl
267	GO:0015031 [5]: protein transport	8	8	293	478	11850	-3.08	0.0	0.11	0.06	5430435G22Rik Arf4 Nfkbia Ramp2 Ranbp5 Sec8l1 Tram1 Ywhae
268	GO:0045859 [4]: regulation of protein kinase activity	3	3	298	44	12284	-3.1	0.0	2.29	1.21	Gng3 Igh-6 Mapkbp1
269	GO:0006816 [8]: calcium ion transport	4	4	297	74	12254	-3.12	0.0	2.16	1.19	Atp2a2 Atp2a3 Cacnb1 Pkd2
270	GO:0051239 [4]: regulation of organismal physiological process	5	5	296	107	12221	-3.13	0.0	2.05	1.1	Cav1 Elf1 Gnai3 Igh-6 Irf1
271	GO:0006091 [5]: generation of precursor metabolites and energy	13	13	288	417	11911	-3.15	0.0	1.48	0.84	1110020P15Rik Atf3 Atf4 Eif2ak3 Fmo1 Fmo2 Mdh1 Mto1 Ppp1cb Sqrdl Txndc7 Ugdh Uqcrc2
272	GO:0006952 [5]: defense response	19	19	282	889	11439	-3.15	0.0	0.28	0.19	C6 Calca Ccl7 Cmkor1 Crry Cxcl1 Cxcl12 Defb11 Dfy Elf1 H2-Bl Hc Igh-6 Igj Il8rb Irf1 Mcpt6 Nfkbiz Rac1
273	GO:0006811 [5]: ion transport	16	16	285	549	11779	-3.17	0.0	1.3	0.78	Atp1a1 Atp2a2 Atp2a3 Cacnb1 Fxyd1 Fxyd2 Kcna2 Kcnab1 Kcnd2 Kcnk4 Pkd2 Scnn1a Slc12a6 Slc22a4 Slc22a5 Slc23a1
274	GO:0000187 [6]: activation of MAPK	2	2	299	20	12308	-3.17	0.0	2.35	1.24	Gng3 Igh-6
275	GO:0006807 [4]: nitrogen compound metabolism	2	2	299	20	12308	-3.17	0.0	2.35	1.24	Cav1 Ptx3
276	GO:0015980 [6]: energy derivation by oxidation of organic compounds	5	5	296	111	12217	-3.21	0.0	1.94	1.05	Atf3 Atf4 Mdh1 Mto1 Ppp1cb
277	GO:0046483 [5]: heterocycle metabolism	3	3	298	47	12281	-3.22	0.0	2.15	1.19	Alas1 Mat2a Tph1
278	GO:0019226 [5]: transmission of nerve impulse	1	1	300	156	12172	-3.23	0.0	0.02	0.0	Tph1
279	GO:0006325 [7]: establishment and/or maintenance of chromatin architecture	1	1	300	156	12172	-3.23	0.0	0.02	0.0	Sirt1
280	GO:0030900 [8]: forebrain development	2	2	299	21	12307	-3.23	0.0	2.27	1.21	Aplp2 Nr2f2
281	GO:0045137 [4]: development of primary sexual characteristics	2	2	299	21	12307	-3.23	0.0	2.27	1.21	Pgr Sirt1
282	GO:0001764 [6]: neuronal migration	2	2	299	21	12307	-3.23	0.0	2.27	1.21	Nr2f2 Ptk2
283	GO:0008406 [5]: gonad development	2	2	299	21	12307	-3.23	0.0	2.27	1.21	Pgr Sirt1
284	GO:0044262 [6]: cellular carbohydrate metabolism	7	7	294	186	12142	-3.25	0.0	1.72	0.94	Atf3 Atf4 B3galt3 Mdh1 Pfkfb3 Ppp1cb Uap1
285	GO:0051049 [5]: regulation of transport	3	3	298	48	12280	-3.26	0.0	2.11	1.15	Cbll1 Igh-6 Ptx3
286	GO:0019229 [5]: regulation of vasoconstriction	1	1	300	3	12325	-3.26	0.0	2.39	1.26	Cav1
287	GO:0030833 [7]: regulation of actin filament polymerization	1	1	300	3	12325	-3.26	0.0	2.39	1.26	Rac1
288	GO:0042310 [6]: vasoconstriction	1	1	300	3	12325	-3.26	0.0	2.39	1.26	Cav1
289	GO:0045087 [5]: innate immune response	1	1	300	3	12325	-3.26	0.0	2.39	1.26	H2-Bl
290	GO:0045333 [7]: cellular respiration	1	1	300	3	12325	-3.26	0.0	2.39	1.26	Mto1
291	GO:0045953 [9]: negative regulation of natural killer cell mediated cytotoxicity	1	1	300	3	12325	-3.26	0.0	2.39	1.26	H2-Bl
292	GO:0048144 [5]: fibroblast proliferation	1	1	300	3	12325	-3.26	0.0	2.39	1.26	Sphk1
293	GO:0048145 [6]: regulation of fibroblast proliferation	1	1	300	3	12325	-3.26	0.0	2.39	1.26	Sphk1
294	GO:0050858 [6]: negative regulation of antigen receptor mediated signaling pathway	1	1	300	3	12325	-3.26	0.0	2.39	1.26	Elf1
295	GO:0050860 [7]: negative regulation of T-cell receptor signaling pathway	1	1	300	3	12325	-3.26	0.0	2.39	1.26	Elf1
296	GO:0050880 [5]: regulation of blood vessel size	1	1	300	3	12325	-3.26	0.0	2.39	1.26	Cav1
297	GO:0000186 [6]: activation of MAPKK	1	1	300	3	12325	-3.26	0.0	2.39	1.26	Mapkbp1
298	GO:0001892 [6]: embryonic placenta development	1	1	300	3	12325	-3.26	0.0	2.39	1.26	Cited1
299	GO:0001911 [8]: negative regulation of immune cell mediated cytotoxicity	1	1	300	3	12325	-3.26	0.0	2.39	1.26	H2-Bl
300	GO:0006108 [7]: malate metabolism	1	1	300	3	12325	-3.26	0.0	2.39	1.26	Mdh1
301	GO:0006271 [8]: DNA strand elongation	1	1	300	3	12325	-3.26	0.0	2.39	1.26	Rfc4
302	GO:0006476 [8]: protein amino acid deacetylation	1	1	300	3	12325	-3.26	0.0	2.39	1.26	Sirt1
303	GO:0006548 [9]: histidine catabolism	1	1	300	3	12325	-3.26	0.0	2.39	1.26	Uroc1
304	GO:0006972 [6]: hyperosmotic response	1	1	300	3	12325	-3.26	0.0	2.39	1.26	Rac1
305	GO:0006983 [5]: ER-overload response	1	1	300	3	12325	-3.26	0.0	2.39	1.26	Ppp1r15b
306	GO:0009077 [8]: histidine family amino acid catabolism	1	1	300	3	12325	-3.26	0.0	2.39	1.26	Uroc1
307	GO:0019835 [5]: cytolysis	2	2	299	22	12306	-3.3	0.0	2.2	1.21	Fgl2 Hc
308	GO:0030154 [3]: cell differentiation	5	5	296	325	12003	-3.34	0.0	0.11	0.06	Cited1 Fhl1 Myd116 Psen2 Rpgrip1
309	GO:0006996 [5]: organelle organization and biogenesis	18	18	283	729	11599	-3.36	0.0	0.66	0.43	4930542G03Rik Capzb Cdc42 Exosc1 Gnl2 Gsn Igh-6 Kif2a Mtap1b Ptk2 Rac1 Rhoe Rps6 Sirt1 Tln1 Tuba1 Tubb6 Wasl
310	GO:0015849 [5]: organic acid transport	3	3	298	51	12277	-3.36	0.0	1.98	1.09	Slc12a6 Slc1a5 Slc7a13
311	GO:0046942 [6]: carboxylic acid transport	3	3	298	51	12277	-3.36	0.0	1.98	1.09	Slc12a6 Slc1a5 Slc7a13
312	GO:0006955 [4]: immune response	16	16	285	696	11632	-3.38	0.0	0.46	0.3	C6 Calca Ccl7 Crry Cxcl1 Cxcl12 Dfy Elf1 H2-Bl Hc Igh-6 Igj Irf1 Mcpt6 Nfkbiz Rac1
313	GO:0009308 [5]: amine metabolism	7	7	294	202	12126	-3.43	0.0	1.46	0.84	Gfpt2 Mat2a Oazin Pnmt Tph1 Uap1 Uroc1
314	GO:0006629 [5]: lipid metabolism	8	8	293	426	11902	-3.43	0.0	0.2	0.13	Cav1 Hadhsc Mgll Mulk Pecr Phyh Pip5k1a Pla2g2d
315	GO:0051240 [5]: positive regulation of organismal physiological process	3	3	298	54	12274	-3.45	0.0	1.87	1.02	Cav1 Igh-6 Irf1
316	GO:0042267 [7]: natural killer cell mediated cytotoxicity	1	1	300	4	12324	-3.46	0.0	2.17	1.21	H2-Bl
317	GO:0042269 [8]: regulation of natural killer cell mediated cytotoxicity	1	1	300	4	12324	-3.46	0.0	2.17	1.21	H2-Bl
318	GO:0042278 [7]: purine nucleoside metabolism	1	1	300	4	12324	-3.46	0.0	2.17	1.21	Qtrtd1
319	GO:0042423 [8]: catecholamine biosynthesis	1	1	300	4	12324	-3.46	0.0	2.17	1.21	Pnmt
320	GO:0042640 [6]: anagen	1	1	300	4	12324	-3.46	0.0	2.17	1.21	Psen2
321	GO:0045084 [9]: positive regulation of interleukin-12 biosynthesis	1	1	300	4	12324	-3.46	0.0	2.17	1.21	Irf1
322	GO:0046128 [8]: purine ribonucleoside metabolism	1	1	300	4	12324	-3.46	0.0	2.17	1.21	Qtrtd1
323	GO:0046146 [7]: tetrahydrobiopterin metabolism	1	1	300	4	12324	-3.46	0.0	2.17	1.21	Gch1
324	GO:0050853 [7]: B-cell receptor signaling pathway	1	1	300	4	12324	-3.46	0.0	2.17	1.21	Igh-6
325	GO:0050854 [5]: regulation of antigen receptor mediated signaling pathway	1	1	300	4	12324	-3.46	0.0	2.17	1.21	Elf1
326	GO:0050856 [6]: regulation of T-cell receptor signaling pathway	1	1	300	4	12324	-3.46	0.0	2.17	1.21	Elf1
327	GO:0050918 [7]: positive chemotaxis	1	1	300	4	12324	-3.46	0.0	2.17	1.21	Cxcl12
328	GO:0050920 [7]: regulation of chemotaxis	1	1	300	4	12324	-3.46	0.0	2.17	1.21	Cxcl12
329	GO:0050921 [8]: positive regulation of chemotaxis	1	1	300	4	12324	-3.46	0.0	2.17	1.21	Cxcl12
330	GO:0050926 [8]: regulation of positive chemotaxis	1	1	300	4	12324	-3.46	0.0	2.17	1.21	Cxcl12
331	GO:0050927 [9]: positive regulation of positive chemotaxis	1	1	300	4	12324	-3.46	0.0	2.17	1.21	Cxcl12
332	GO:0050930 [10]: induction of positive chemotaxis	1	1	300	4	12324	-3.46	0.0	2.17	1.21	Cxcl12
333	GO:0001890 [5]: placenta development	1	1	300	4	12324	-3.46	0.0	2.17	1.21	Cited1
334	GO:0006547 [8]: histidine metabolism	1	1	300	4	12324	-3.46	0.0	2.17	1.21	Uroc1
335	GO:0006729 [8]: tetrahydrobiopterin biosynthesis	1	1	300	4	12324	-3.46	0.0	2.17	1.21	Gch1
336	GO:0007044 [6]: cell-substrate junction assembly	1	1	300	4	12324	-3.46	0.0	2.17	1.21	Tln1
337	GO:0009075 [7]: histidine family amino acid metabolism	1	1	300	4	12324	-3.46	0.0	2.17	1.21	Uroc1
338	GO:0009119 [7]: ribonucleoside metabolism	1	1	300	4	12324	-3.46	0.0	2.17	1.21	Qtrtd1
339	GO:0009312 [7]: oligosaccharide biosynthesis	1	1	300	4	12324	-3.46	0.0	2.17	1.21	B3galt3
340	GO:0016310 [7]: phosphorylation	13	13	288	497	11831	-3.47	0.0	0.82	0.5	1110020P15Rik Axl Eif2ak3 Igh-6 Mulk Npr1 Prkx Ptk2 Rps6ka4 Sgk Stk23 Tek Yes1
341	GO:0007276 [5]: gametogenesis	5	5	296	126	12202	-3.47	0.0	1.59	0.88	Crem Cxcl12 Pgr Sirt1 Styx
342	GO:0007268 [6]: synaptic transmission	1	1	300	141	12187	-3.49	0.0	0.03	0.0	Tph1
343	GO:0044255 [5]: cellular lipid metabolism	6	6	295	341	11987	-3.51	0.0	0.18	0.11	Cav1 Hadhsc Mulk Pecr Phyh Pip5k1a
344	GO:0045944 [9]: positive regulation of transcription from Pol II promoter	3	3	298	56	12272	-3.52	0.0	1.8	0.96	Atf4 Foxh1 Tef
345	GO:0007420 [7]: brain development	3	3	298	56	12272	-3.52	0.0	1.8	0.96	Aplp2 Cxcl12 Nr2f2
346	GO:0019752 [6]: carboxylic acid metabolism	9	9	292	304	12024	-3.52	0.0	1.11	0.68	Cav1 Gfpt2 Hadhsc Mat2a Mdh1 Pecr Phyh Tph1 Uroc1
347	GO:0006082 [5]: organic acid metabolism	9	9	292	304	12024	-3.52	0.0	1.11	0.68	Cav1 Gfpt2 Hadhsc Mat2a Mdh1 Pecr Phyh Tph1 Uroc1
348	GO:0006886 [6]: intracellular protein transport	6	6	295	338	11990	-3.53	0.0	0.18	0.11	Arf4 Nfkbia Ramp2 Ranbp5 Tram1 Ywhae
349	GO:0051243 [5]: negative regulation of cellular physiological process	5	5	296	131	12197	-3.54	0.0	1.49	0.84	Angptl4 Birc3 Cav1 Cherp Sphk1
350	GO:0000279 [6]: M phase	1	1	300	138	12190	-3.54	0.0	0.03	0.0	Centd3
351	GO:0051242 [5]: positive regulation of cellular physiological process	6	6	295	172	12156	-3.55	0.0	1.38	0.83	Cbll1 Cxcl12 H2-Bl Igh-6 Ptx3 Sphk1
352	GO:0009891 [6]: positive regulation of biosynthesis	2	2	299	27	12301	-3.57	0.0	1.89	1.02	Irf1 Ptx3
353	GO:0006519 [5]: amino acid and derivative metabolism	6	6	295	175	12153	-3.57	0.0	1.33	0.79	Gfpt2 Mat2a Oazin Pnmt Tph1 Uroc1
354	GO:0046907 [5]: intracellular transport	11	11	290	463	11865	-3.58	0.0	0.55	0.36	4930542G03Rik Arf4 Igh-6 Kif2a Nfkbia Ramp2 Ranbp5 Tram1 Tuba1 Tubb6 Ywhae
355	GO:0006468 [8]: protein amino acid phosphorylation	11	11	290	453	11875	-3.59	0.0	0.6	0.39	Axl Eif2ak3 Igh-6 Npr1 Prkx Ptk2 Rps6ka4 Sgk Stk23 Tek Yes1
356	GO:0035295 [3]: tube development	3	3	298	59	12269	-3.59	0.0	1.69	0.91	Fgf1 Foxh1 Shank3
357	GO:0000278 [6]: mitotic cell cycle	1	1	300	135	12193	-3.6	0.0	0.04	0.0	Itgb1
358	GO:0016070 [5]: RNA metabolism	7	7	294	361	11967	-3.6	0.0	0.25	0.16	Cherp Cpsf3 Exosc1 Hnrpc Ppp1r8 Qtrtd1 Sf3b4
359	GO:0009611 [5]: response to wounding	9	9	292	323	12005	-3.61	0.0	0.93	0.57	Calca Ccl7 Cxcl1 Dfy Hc Irf1 Mcpt6 Nfkbiz Rac1
360	GO:0019217 [6]: regulation of fatty acid metabolism	1	1	300	5	12323	-3.62	0.0	2.0	1.1	Cav1
361	GO:0030044 [7]: actin filament stabilization	1	1	300	5	12323	-3.62	0.0	2.0	1.1	Gsn
362	GO:0030890 [8]: positive regulation of B-cell proliferation	1	1	300	5	12323	-3.62	0.0	2.0	1.1	Igh-6
363	GO:0042090 [7]: interleukin-12 biosynthesis	1	1	300	5	12323	-3.62	0.0	2.0	1.1	Irf1
364	GO:0045075 [8]: regulation of interleukin-12 biosynthesis	1	1	300	5	12323	-3.62	0.0	2.0	1.1	Irf1
365	GO:0046488 [10]: phosphatidylinositol metabolism	1	1	300	5	12323	-3.62	0.0	2.0	1.1	Pip5k1a
366	GO:0051016 [8]: barbed-end actin filament capping	1	1	300	5	12323	-3.62	0.0	2.0	1.1	Gsn
367	GO:0000302 [6]: response to reactive oxygen species	1	1	300	5	12323	-3.62	0.0	2.0	1.1	Ppp1r15b
368	GO:0006378 [8]: mRNA polyadenylylation	1	1	300	5	12323	-3.62	0.0	2.0	1.1	Cpsf3
369	GO:0006568 [7]: tryptophan metabolism	1	1	300	5	12323	-3.62	0.0	2.0	1.1	Tph1
370	GO:0006596 [8]: polyamine biosynthesis	1	1	300	5	12323	-3.62	0.0	2.0	1.1	Oazin
371	GO:0006750 [7]: glutathione biosynthesis	1	1	300	5	12323	-3.62	0.0	2.0	1.1	Gclc
372	GO:0006970 [5]: response to osmotic stress	1	1	300	5	12323	-3.62	0.0	2.0	1.1	Rac1
373	GO:0009311 [7]: oligosaccharide metabolism	1	1	300	5	12323	-3.62	0.0	2.0	1.1	B3galt3
374	GO:0040007 [3]: growth	4	4	297	97	12231	-3.62	0.0	1.51	0.85	Fhl1 Htra3 Igfbp6 Igfbp7
375	GO:0009892 [5]: negative regulation of metabolism	5	5	296	137	12191	-3.62	0.0	1.38	0.83	Atpif1 Cav1 Rnf134 Sirt1 Zfpm2
376	GO:0008219 [4]: cell death	10	10	291	388	11940	-3.62	0.0	0.74	0.45	Angptl4 Birc3 Fgl2 H2-Bl Hc Mcl1 Sgk Shank3 Sirt1 Sphk1
377	GO:0016265 [3]: death	10	10	291	395	11933	-3.62	0.0	0.69	0.43	Angptl4 Birc3 Fgl2 H2-Bl Hc Mcl1 Sgk Shank3 Sirt1 Sphk1
378	GO:0006820 [6]: anion transport	1	1	300	133	12195	-3.63	0.0	0.04	0.0	Slc12a6
379	GO:0006457 [7]: protein folding	6	6	295	182	12146	-3.64	0.0	1.23	0.75	C80913 Dnajb4 Dnajc12 Eif3s6ip Hspa8 Hyou1
380	GO:0050790 [3]: regulation of enzyme activity	4	4	297	98	12230	-3.64	0.0	1.49	0.84	Git2 Gng3 Igh-6 Mapkbp1
381	GO:0009968 [5]: negative regulation of signal transduction	2	2	299	29	12299	-3.65	0.0	1.78	0.95	Cav1 Elf1
382	GO:0042330 [5]: taxis	4	4	297	99	12229	-3.66	0.0	1.47	0.84	Ccl7 Cmkor1 Cxcl12 Il8rb
383	GO:0006935 [6]: chemotaxis	4	4	297	99	12229	-3.66	0.0	1.47	0.84	Ccl7 Cmkor1 Cxcl12 Il8rb
384	GO:0006118 [6]: electron transport	8	8	293	284	12044	-3.67	0.0	0.93	0.57	1110020P15Rik Eif2ak3 Fmo1 Fmo2 Sqrdl Txndc7 Ugdh Uqcrc2
385	GO:0005975 [5]: carbohydrate metabolism	8	8	293	289	12039	-3.68	0.0	0.88	0.54	Atf3 Atf4 B3galt3 Gfpt2 Mdh1 Pfkfb3 Ppp1cb Uap1
386	GO:0009628 [5]: response to abiotic stimulus	9	9	292	363	11965	-3.68	0.0	0.64	0.42	Ccl7 Cmkor1 Cxcl12 Hspa8 Il8rb Pcdh15 Pkd2 Pnmt Rac1
387	GO:0046651 [5]: lymphocyte proliferation	2	2	299	30	12298	-3.7	0.0	1.73	0.94	Cxcl12 Igh-6
388	GO:0001817 [6]: regulation of cytokine production	2	2	299	30	12298	-3.7	0.0	1.73	0.94	Elf1 Irf1
389	GO:0000280 [7]: nuclear division	1	1	300	129	12199	-3.7	0.0	0.04	0.01	Centd3
390	GO:0007399 [5]: neurogenesis	8	8	293	299	12029	-3.7	0.0	0.8	0.49	Aplp2 Cxcl12 Mef2c Mtap1b Nr2f2 Ptk2 Rac1 Sema6c
391	GO:0043066 [7]: negative regulation of apoptosis	3	3	298	64	12264	-3.71	0.0	1.54	0.87	Angptl4 Birc3 Sphk1
392	GO:0012501 [5]: programmed cell death	8	8	293	360	11968	-3.71	0.0	0.42	0.28	Angptl4 Birc3 H2-Bl Mcl1 Sgk Shank3 Sirt1 Sphk1
393	GO:0006915 [6]: apoptosis	8	8	293	354	11974	-3.72	0.0	0.45	0.3	Angptl4 Birc3 H2-Bl Mcl1 Sgk Shank3 Sirt1 Sphk1
394	GO:0043069 [6]: negative regulation of programmed cell death	3	3	298	65	12263	-3.73	0.0	1.51	0.85	Angptl4 Birc3 Sphk1
395	GO:0040008 [4]: regulation of growth	3	3	298	66	12262	-3.75	0.0	1.48	0.84	Htra3 Igfbp6 Igfbp7
396	GO:0000910 [5]: cytokinesis	4	4	297	106	12222	-3.75	0.0	1.32	0.79	Als2cr19 Cdc42 Ppp1cb Sept7
397	GO:0030865 [7]: cortical cytoskeleton organization and biogenesis	1	1	300	6	12322	-3.75	0.0	1.86	1.02	Tln1
398	GO:0030866 [8]: cortical actin cytoskeleton organization and biogenesis	1	1	300	6	12322	-3.75	0.0	1.86	1.02	Tln1
399	GO:0042430 [6]: indole and derivative metabolism	1	1	300	6	12322	-3.75	0.0	1.86	1.02	Tph1
400	GO:0042434 [7]: indole derivative metabolism	1	1	300	6	12322	-3.75	0.0	1.86	1.02	Tph1
401	GO:0042462 [6]: eye photoreceptor cell development	1	1	300	6	12322	-3.75	0.0	1.86	1.02	Rpgrip1
402	GO:0050852 [7]: T-cell receptor signaling pathway	1	1	300	6	12322	-3.75	0.0	1.86	1.02	Elf1
403	GO:0001910 [7]: regulation of immune cell mediated cytotoxicity	1	1	300	6	12322	-3.75	0.0	1.86	1.02	H2-Bl
404	GO:0006349 [4]: imprinting	1	1	300	6	12322	-3.75	0.0	1.86	1.02	Eed
405	GO:0006586 [7]: indolalkylamine metabolism	1	1	300	6	12322	-3.75	0.0	1.86	1.02	Tph1
406	GO:0006641 [7]: triacylglycerol metabolism	1	1	300	6	12322	-3.75	0.0	1.86	1.02	Cav1
407	GO:0007379 [4]: segment specification	1	1	300	6	12322	-3.75	0.0	1.86	1.02	Meox2
408	GO:0007631 [3]: feeding behavior	1	1	300	6	12322	-3.75	0.0	1.86	1.02	Calca
409	GO:0019953 [4]: sexual reproduction	5	5	296	151	12177	-3.76	0.0	1.15	0.71	Crem Cxcl12 Pgr Sirt1 Styx
410	GO:0000003 [3]: reproduction	5	5	296	151	12177	-3.76	0.0	1.15	0.71	Crem Cxcl12 Pgr Sirt1 Styx
411	GO:0006959 [5]: humoral immune response	5	5	296	151	12177	-3.76	0.0	1.15	0.71	C6 Crry Hc Igh-6 Igj
412	GO:0007156 [6]: homophilic cell adhesion	3	3	298	67	12261	-3.76	0.0	1.46	0.84	Cdh13 Esam1 Pcdh15
413	GO:0007015 [9]: actin filament organization	2	2	299	32	12296	-3.76	0.0	1.64	0.91	Cdc42 Rhoe
414	GO:0043085 [4]: positive regulation of enzyme activity	3	3	298	68	12260	-3.78	0.0	1.43	0.83	Gng3 Igh-6 Mapkbp1
415	GO:0006396 [6]: RNA processing	7	7	294	304	12024	-3.79	0.0	0.49	0.32	Cherp Cpsf3 Exosc1 Hnrpc Ppp1r8 Qtrtd1 Sf3b4
416	GO:0007417 [6]: central nervous system development	3	3	298	69	12259	-3.8	0.0	1.4	0.83	Aplp2 Cxcl12 Nr2f2
417	GO:0015674 [7]: di-, tri-valent inorganic cation transport	4	4	297	111	12217	-3.81	0.0	1.22	0.74	Atp2a2 Atp2a3 Cacnb1 Pkd2
418	GO:0007548 [3]: sex differentiation	2	2	299	34	12294	-3.83	0.0	1.55	0.87	Pgr Sirt1
419	GO:0009620 [6]: response to fungi	1	1	300	7	12321	-3.86	0.0	1.74	0.94	Ptx3
420	GO:0019216 [5]: regulation of lipid metabolism	1	1	300	7	12321	-3.86	0.0	1.74	0.94	Cav1
421	GO:0030041 [7]: actin filament polymerization	1	1	300	7	12321	-3.86	0.0	1.74	0.94	Rac1
422	GO:0035050 [4]: embryonic heart tube development	1	1	300	7	12321	-3.86	0.0	1.74	0.94	Foxh1
423	GO:0042303 [4]: molting cycle	1	1	300	7	12321	-3.86	0.0	1.74	0.94	Psen2
424	GO:0042461 [5]: photoreceptor cell development	1	1	300	7	12321	-3.86	0.0	1.74	0.94	Rpgrip1
425	GO:0042633 [5]: hair cycle	1	1	300	7	12321	-3.86	0.0	1.74	0.94	Psen2
426	GO:0000097 [7]: sulfur amino acid biosynthesis	1	1	300	7	12321	-3.86	0.0	1.74	0.94	Mat2a
427	GO:0006041 [7]: glucosamine metabolism	1	1	300	7	12321	-3.86	0.0	1.74	0.94	Uap1
428	GO:0006044 [8]: N-acetylglucosamine metabolism	1	1	300	7	12321	-3.86	0.0	1.74	0.94	Uap1
429	GO:0016071 [6]: mRNA metabolism	5	5	296	247	12081	-3.87	0.0	0.33	0.22	Cherp Cpsf3 Hnrpc Ppp1r8 Sf3b4
430	GO:0000067 [6]: DNA replication and chromosome cycle	1	1	300	118	12210	-3.88	0.0	0.06	0.02	Rfc4
431	GO:0045934 [6]: negative regulation of nucleobase, nucleoside, nucleotide and nucleic acid metabolism	4	4	297	118	12210	-3.88	0.0	1.1	0.68	Atpif1 Rnf134 Sirt1 Zfpm2
432	GO:0030198 [4]: extracellular matrix organization and biogenesis	2	2	299	36	12292	-3.9	0.0	1.47	0.84	Aplp2 Ptk2
433	GO:0043062 [3]: extracellular structure organization and biogenesis	2	2	299	36	12292	-3.9	0.0	1.47	0.84	Aplp2 Ptk2
434	GO:0006397 [7]: mRNA processing	5	5	296	237	12091	-3.91	0.0	0.37	0.25	Cherp Cpsf3 Hnrpc Ppp1r8 Sf3b4
435	GO:0006631 [6]: fatty acid metabolism	4	4	297	121	12207	-3.91	0.0	1.06	0.65	Cav1 Hadhsc Pecr Phyh
436	GO:0009719 [4]: response to endogenous stimulus	2	2	299	152	12176	-3.92	0.0	0.12	0.07	Ercc8 Rad23a
437	GO:0043037 [7]: translation	2	2	299	152	12176	-3.92	0.0	0.12	0.07	Eif2ak3 Ppp1r15b
438	GO:0045892 [8]: negative regulation of transcription, DNA-dependent	3	3	298	76	12252	-3.92	0.0	1.23	0.75	Rnf134 Sirt1 Zfpm2
439	GO:0050776 [5]: regulation of immune response	3	3	298	76	12252	-3.92	0.0	1.23	0.75	Elf1 Igh-6 Irf1
440	GO:0001816 [5]: cytokine production	2	2	299	37	12291	-3.92	0.0	1.44	0.83	Elf1 Irf1
441	GO:0042221 [6]: response to chemical substance	5	5	296	231	12097	-3.93	0.0	0.41	0.27	Ccl7 Cmkor1 Cxcl12 Il8rb Pnmt
442	GO:0006092 [7]: main pathways of carbohydrate metabolism	3	3	298	78	12250	-3.95	0.0	1.19	0.72	Atf3 Atf4 Mdh1
443	GO:0010092 [5]: specification of organ identity	1	1	300	8	12320	-3.95	0.0	1.63	0.91	Fgf1
444	GO:0016569 [9]: covalent chromatin modification	1	1	300	8	12320	-3.95	0.0	1.63	0.91	Sirt1
445	GO:0016570 [10]: histone modification	1	1	300	8	12320	-3.95	0.0	1.63	0.91	Sirt1
446	GO:0018346 [10]: protein amino acid prenylation	1	1	300	8	12320	-3.95	0.0	1.63	0.91	Adamts5
447	GO:0019438 [6]: aromatic compound biosynthesis	1	1	300	8	12320	-3.95	0.0	1.63	0.91	Gch1
448	GO:0030258 [6]: lipid modification	1	1	300	8	12320	-3.95	0.0	1.63	0.91	Mulk
449	GO:0042559 [7]: pteridine and derivative biosynthesis	1	1	300	8	12320	-3.95	0.0	1.63	0.91	Gch1
450	GO:0045814 [4]: negative regulation of gene expression, epigenetic	1	1	300	8	12320	-3.95	0.0	1.63	0.91	Sirt1
451	GO:0051084 [8]: posttranslational protein folding	1	1	300	8	12320	-3.95	0.0	1.63	0.91	Hspa8
452	GO:0051085 [9]: chaperone cofactor dependent protein folding	1	1	300	8	12320	-3.95	0.0	1.63	0.91	Hspa8
453	GO:0000188 [8]: inactivation of MAPK	1	1	300	8	12320	-3.95	0.0	1.63	0.91	Cav1
454	GO:0001754 [5]: eye photoreceptor cell differentiation	1	1	300	8	12320	-3.95	0.0	1.63	0.91	Rpgrip1
455	GO:0001759 [4]: induction of an organ	1	1	300	8	12320	-3.95	0.0	1.63	0.91	Fgf1
456	GO:0006342 [5]: chromatin silencing	1	1	300	8	12320	-3.95	0.0	1.63	0.91	Sirt1
457	GO:0006779 [7]: porphyrin biosynthesis	1	1	300	8	12320	-3.95	0.0	1.63	0.91	Alas1
458	GO:0006783 [6]: heme biosynthesis	1	1	300	8	12320	-3.95	0.0	1.63	0.91	Alas1
459	GO:0006957 [7]: complement activation, alternative pathway	1	1	300	8	12320	-3.95	0.0	1.63	0.91	Hc
460	GO:0006997 [5]: nuclear organization and biogenesis	1	1	300	8	12320	-3.95	0.0	1.63	0.91	Ptk2
461	GO:0007193 [9]: G-protein signaling, adenylate cyclase inhibiting pathway	1	1	300	8	12320	-3.95	0.0	1.63	0.91	Edg1
462	GO:0009952 [4]: anterior/posterior pattern formation	2	2	299	38	12290	-3.95	0.0	1.4	0.83	Foxh1 Meox2
463	GO:0000226 [8]: microtubule cytoskeleton organization and biogenesis	2	2	299	38	12290	-3.95	0.0	1.4	0.83	Mtap1b Ptk2
464	GO:0006865 [6]: amino acid transport	2	2	299	38	12290	-3.95	0.0	1.4	0.83	Slc12a6 Slc7a13
465	GO:0043067 [5]: regulation of programmed cell death	4	4	297	206	12122	-3.96	0.0	0.3	0.2	Angptl4 Birc3 H2-Bl Sphk1
466	GO:0006417 [6]: regulation of protein biosynthesis	3	3	298	79	12249	-3.96	0.0	1.17	0.71	Eif2ak3 Irf1 Ppp1r15b
467	GO:0042981 [6]: regulation of apoptosis	4	4	297	203	12125	-3.97	0.0	0.31	0.21	Angptl4 Birc3 H2-Bl Sphk1
468	GO:0006974 [5]: response to DNA damage stimulus	2	2	299	147	12181	-3.98	0.0	0.13	0.08	Ercc8 Rad23a
469	GO:0006445 [7]: regulation of translation	2	2	299	39	12289	-3.98	0.0	1.36	0.82	Eif2ak3 Ppp1r15b
470	GO:0015698 [7]: inorganic anion transport	1	1	300	111	12217	-3.98	0.0	0.07	0.03	Slc12a6
471	GO:0015837 [5]: amine transport	2	2	299	40	12288	-4.0	0.0	1.33	0.79	Slc12a6 Slc7a13
472	GO:0006800 [5]: oxygen and reactive oxygen species metabolism	2	2	299	40	12288	-4.0	0.0	1.33	0.79	Fmo2 Ppp1r15b
473	GO:0007046 [7]: ribosome biogenesis	3	3	298	83	12245	-4.01	0.0	1.09	0.68	Exosc1 Gnl2 Rps6
474	GO:0006520 [6]: amino acid metabolism	4	4	297	136	12192	-4.01	0.0	0.85	0.52	Gfpt2 Mat2a Tph1 Uroc1
475	GO:0008380 [7]: RNA splicing	4	4	297	193	12135	-4.01	0.0	0.36	0.25	Cherp Hnrpc Ppp1r8 Sf3b4
476	GO:0006605 [7]: protein targeting	4	4	297	191	12137	-4.02	0.0	0.38	0.25	Nfkbia Ranbp5 Tram1 Ywhae
477	GO:0000375 [8]: RNA splicing, via transesterification reactions	4	4	297	189	12139	-4.02	0.0	0.39	0.26	Cherp Hnrpc Ppp1r8 Sf3b4
478	GO:0000377 [9]: RNA splicing, via transesterification reactions with bulged adenosine as nucleophile	4	4	297	189	12139	-4.02	0.0	0.39	0.26	Cherp Hnrpc Ppp1r8 Sf3b4
479	GO:0000398 [8]: nuclear mRNA splicing, via spliceosome	4	4	297	189	12139	-4.02	0.0	0.39	0.26	Cherp Hnrpc Ppp1r8 Sf3b4
480	GO:0006732 [6]: coenzyme metabolism	1	1	300	108	12220	-4.03	0.0	0.07	0.03	Gclc
481	GO:0042327 [7]: positive regulation of phosphorylation	1	1	300	9	12319	-4.03	0.0	1.54	0.87	Igh-6
482	GO:0042558 [6]: pteridine and derivative metabolism	1	1	300	9	12319	-4.03	0.0	1.54	0.87	Gch1
483	GO:0045937 [6]: positive regulation of phosphate metabolism	1	1	300	9	12319	-4.03	0.0	1.54	0.87	Igh-6
484	GO:0050731 [7]: positive regulation of peptidyl-tyrosine phosphorylation	1	1	300	9	12319	-4.03	0.0	1.54	0.87	Igh-6
485	GO:0051260 [8]: protein homooligomerization	1	1	300	9	12319	-4.03	0.0	1.54	0.87	Cav1
486	GO:0000060 [8]: protein-nucleus import, translocation	1	1	300	9	12319	-4.03	0.0	1.54	0.87	Nfkbia
487	GO:0001570 [4]: vasculogenesis	1	1	300	9	12319	-4.03	0.0	1.54	0.87	Cited1
488	GO:0001708 [5]: cell fate specification	1	1	300	9	12319	-4.03	0.0	1.54	0.87	Psen2
489	GO:0006182 [8]: cGMP biosynthesis	1	1	300	9	12319	-4.03	0.0	1.54	0.87	Npr1
490	GO:0006401 [6]: RNA catabolism	1	1	300	9	12319	-4.03	0.0	1.54	0.87	Ppp1r8
491	GO:0006835 [7]: dicarboxylic acid transport	1	1	300	9	12319	-4.03	0.0	1.54	0.87	Slc1a5
492	GO:0007162 [5]: negative regulation of cell adhesion	1	1	300	9	12319	-4.03	0.0	1.54	0.87	Cbll1
493	GO:0006066 [5]: alcohol metabolism	4	4	297	163	12165	-4.07	0.0	0.57	0.38	Atf3 Atf4 Pfkfb3 Pnmt
494	GO:0009790 [3]: embryonic development	4	4	297	170	12158	-4.07	0.0	0.51	0.34	Foxh1 Meox2 Shank3 Thbd
495	GO:0009966 [4]: regulation of signal transduction	3	3	298	89	12239	-4.07	0.0	0.98	0.6	Cav1 Elf1 Ramp2
496	GO:0019318 [7]: hexose metabolism	3	3	298	89	12239	-4.07	0.0	0.98	0.6	Atf3 Atf4 Pfkfb3
497	GO:0042254 [6]: ribosome biogenesis and assembly	3	3	298	89	12239	-4.07	0.0	0.98	0.6	Exosc1 Gnl2 Rps6
498	GO:0051170 [7]: nuclear import	2	2	299	43	12285	-4.07	0.0	1.23	0.75	Nfkbia Ranbp5
499	GO:0006606 [7]: protein-nucleus import	2	2	299	43	12285	-4.07	0.0	1.23	0.75	Nfkbia Ranbp5
500	GO:0005996 [6]: monosaccharide metabolism	3	3	298	91	12237	-4.09	0.0	0.94	0.58	Atf3 Atf4 Pfkfb3
501	GO:0042775 [8]: ATP synthesis coupled electron transport (sensu Eukaryota)	1	1	300	10	12318	-4.1	0.0	1.46	0.84	1110020P15Rik
502	GO:0046530 [4]: photoreceptor cell differentiation	1	1	300	10	12318	-4.1	0.0	1.46	0.84	Rpgrip1
503	GO:0051259 [7]: protein oligomerization	1	1	300	10	12318	-4.1	0.0	1.46	0.84	Cav1
504	GO:0000904 [4]: cellular morphogenesis during differentiation	1	1	300	10	12318	-4.1	0.0	1.46	0.84	Rpgrip1
505	GO:0001906 [5]: cell killing	1	1	300	10	12318	-4.1	0.0	1.46	0.84	H2-Bl
506	GO:0001909 [6]: immune cell mediated cytotoxicity	1	1	300	10	12318	-4.1	0.0	1.46	0.84	H2-Bl
507	GO:0006541 [8]: glutamine metabolism	1	1	300	10	12318	-4.1	0.0	1.46	0.84	Gfpt2
508	GO:0006638 [6]: neutral lipid metabolism	1	1	300	10	12318	-4.1	0.0	1.46	0.84	Cav1
509	GO:0006639 [6]: acylglycerol metabolism	1	1	300	10	12318	-4.1	0.0	1.46	0.84	Cav1
510	GO:0009225 [6]: nucleotide-sugar metabolism	1	1	300	10	12318	-4.1	0.0	1.46	0.84	Uap1
511	GO:0002009 [4]: morphogenesis of an epithelium	2	2	299	45	12283	-4.11	0.0	1.17	0.71	Pcdh15 Shank3
512	GO:0050793 [3]: regulation of development	3	3	298	155	12173	-4.12	0.0	0.31	0.21	Htra3 Igfbp6 Igfbp7
513	GO:0048232 [6]: male gamete generation	3	3	298	97	12231	-4.13	0.0	0.85	0.52	Crem Sirt1 Styx
514	GO:0007283 [7]: spermatogenesis	3	3	298	97	12231	-4.13	0.0	0.85	0.52	Crem Sirt1 Styx
515	GO:0030005 [7]: di-, tri-valent inorganic cation homeostasis	2	2	299	46	12282	-4.13	0.0	1.15	0.71	Cherp Pkd2
516	GO:0008284 [6]: positive regulation of cell proliferation	2	2	299	46	12282	-4.13	0.0	1.15	0.71	Igh-6 Sphk1
517	GO:0045045 [5]: secretory pathway	1	1	300	100	12228	-4.14	0.0	0.09	0.05	Sec8l1
518	GO:0017038 [6]: protein import	2	2	299	47	12281	-4.15	0.0	1.12	0.69	Nfkbia Ranbp5
519	GO:0006790 [5]: sulfur metabolism	2	2	299	47	12281	-4.15	0.0	1.12	0.69	Gclc Mat2a
520	GO:0009117 [6]: nucleotide metabolism	3	3	298	145	12183	-4.16	0.0	0.37	0.25	Adss Enpp2 Npr1
521	GO:0050954 [6]: sensory perception of mechanical stimulus	2	2	299	48	12280	-4.16	0.0	1.09	0.68	Pcdh15 Pkd2
522	GO:0050982 [7]: detection of mechanical stimulus	2	2	299	48	12280	-4.16	0.0	1.09	0.68	Pcdh15 Pkd2
523	GO:0008285 [6]: negative regulation of cell proliferation	2	2	299	48	12280	-4.16	0.0	1.09	0.68	Cav1 Cherp
524	GO:0009618 [7]: response to pathogenic bacteria	1	1	300	11	12317	-4.17	0.0	1.38	0.83	Wasl
525	GO:0018955 [7]: phenanthrene metabolism	1	1	300	11	12317	-4.17	0.0	1.38	0.83	Pnmt
526	GO:0018958 [6]: phenol metabolism	1	1	300	11	12317	-4.17	0.0	1.38	0.83	Pnmt
527	GO:0030888 [7]: regulation of B-cell proliferation	1	1	300	11	12317	-4.17	0.0	1.38	0.83	Igh-6
528	GO:0042044 [5]: fluid transport	1	1	300	11	12317	-4.17	0.0	1.38	0.83	Aqp1
529	GO:0042136 [6]: neurotransmitter biosynthesis	1	1	300	11	12317	-4.17	0.0	1.38	0.83	Tph1
530	GO:0042773 [7]: ATP synthesis coupled electron transport	1	1	300	11	12317	-4.17	0.0	1.38	0.83	1110020P15Rik
531	GO:0045765 [7]: regulation of angiogenesis	1	1	300	11	12317	-4.17	0.0	1.38	0.83	Tek
532	GO:0046068 [8]: cGMP metabolism	1	1	300	11	12317	-4.17	0.0	1.38	0.83	Npr1
533	GO:0046486 [6]: glycerolipid metabolism	1	1	300	11	12317	-4.17	0.0	1.38	0.83	Cav1
534	GO:0050671 [7]: positive regulation of lymphocyte proliferation	1	1	300	11	12317	-4.17	0.0	1.38	0.83	Igh-6
535	GO:0000059 [8]: protein-nucleus import, docking	1	1	300	11	12317	-4.17	0.0	1.38	0.83	Ranbp5
536	GO:0001756 [4]: somitogenesis	1	1	300	11	12317	-4.17	0.0	1.38	0.83	Meox2
537	GO:0006100 [8]: tricarboxylic acid cycle intermediate metabolism	1	1	300	11	12317	-4.17	0.0	1.38	0.83	Mdh1
538	GO:0006584 [7]: catecholamine metabolism	1	1	300	11	12317	-4.17	0.0	1.38	0.83	Pnmt
539	GO:0006662 [5]: glycerol ether metabolism	1	1	300	11	12317	-4.17	0.0	1.38	0.83	Cav1
540	GO:0006833 [6]: water transport	1	1	300	11	12317	-4.17	0.0	1.38	0.83	Aqp1
541	GO:0008016 [5]: regulation of heart contraction rate	1	1	300	11	12317	-4.17	0.0	1.38	0.83	Gnai3
542	GO:0051186 [5]: cofactor metabolism	2	2	299	127	12201	-4.17	0.0	0.2	0.13	Alas1 Gclc
543	GO:0006281 [6]: DNA repair	2	2	299	126	12202	-4.17	0.0	0.21	0.13	Ercc8 Rad23a
544	GO:0030333 [5]: antigen processing	2	2	299	49	12279	-4.18	0.0	1.07	0.66	H2-Bl Igh-6
545	GO:0007389 [3]: pattern specification	3	3	298	131	12197	-4.19	0.0	0.47	0.31	Foxh1 Meox2 Pkd2
546	GO:0016481 [7]: negative regulation of transcription	3	3	298	114	12214	-4.2	0.0	0.63	0.42	Rnf134 Sirt1 Zfpm2
547	GO:0016567 [9]: protein ubiquitination	3	3	298	118	12210	-4.2	0.0	0.59	0.39	Birc3 Cnot4 Rnf14
548	GO:0006875 [7]: metal ion homeostasis	2	2	299	51	12277	-4.21	0.0	1.02	0.62	Cherp Pkd2
549	GO:0043068 [6]: positive regulation of programmed cell death	1	1	300	96	12232	-4.21	0.0	0.1	0.06	H2-Bl
550	GO:0043065 [7]: positive regulation of apoptosis	1	1	300	95	12233	-4.22	0.0	0.1	0.06	H2-Bl
551	GO:0016064 [6]: humoral defense mechanism (sensu Vertebrata)	2	2	299	52	12276	-4.22	0.0	0.99	0.61	Hc Igh-6
552	GO:0050778 [6]: positive regulation of immune response	2	2	299	52	12276	-4.22	0.0	0.99	0.61	Igh-6 Irf1
553	GO:0016197 [6]: endosome transport	1	1	300	12	12316	-4.22	0.0	1.31	0.79	Igh-6
554	GO:0016458 [6]: gene silencing	1	1	300	12	12316	-4.22	0.0	1.31	0.79	Sirt1
555	GO:0019722 [7]: calcium-mediated signaling	1	1	300	12	12316	-4.22	0.0	1.31	0.79	Dscr1
556	GO:0042178 [6]: xenobiotic catabolism	1	1	300	12	12316	-4.22	0.0	1.31	0.79	Pnmt
557	GO:0042537 [6]: benzene and derivative metabolism	1	1	300	12	12316	-4.22	0.0	1.31	0.79	Pnmt
558	GO:0006446 [8]: regulation of translational initiation	1	1	300	12	12316	-4.22	0.0	1.31	0.79	Ppp1r15b
559	GO:0006471 [8]: protein amino acid ADP-ribosylation	1	1	300	12	12316	-4.22	0.0	1.31	0.79	Tiparp
560	GO:0008277 [5]: regulation of G-protein coupled receptor protein signaling pathway	1	1	300	12	12316	-4.22	0.0	1.31	0.79	Ramp2
561	GO:0042592 [3]: homeostasis	2	2	299	119	12209	-4.23	0.0	0.24	0.16	Cherp Pkd2
562	GO:0007160 [5]: cell-matrix adhesion	2	2	299	53	12275	-4.24	0.0	0.97	0.59	Itgb1 Tek
563	GO:0006260 [6]: DNA replication	1	1	300	93	12235	-4.24	0.0	0.11	0.06	Rfc4
564	GO:0018342 [9]: protein prenylation	1	1	300	13	12315	-4.28	0.0	1.25	0.75	Adamts5
565	GO:0019395 [7]: fatty acid oxidation	1	1	300	13	12315	-4.28	0.0	1.25	0.75	Phyh
566	GO:0030574 [9]: collagen catabolism	1	1	300	13	12315	-4.28	0.0	1.25	0.75	Mmp19
567	GO:0042168 [5]: heme metabolism	1	1	300	13	12315	-4.28	0.0	1.25	0.75	Alas1
568	GO:0048278 [6]: vesicle docking	1	1	300	13	12315	-4.28	0.0	1.25	0.75	Sec8l1
569	GO:0006040 [6]: amino sugar metabolism	1	1	300	13	12315	-4.28	0.0	1.25	0.75	Uap1
570	GO:0006778 [6]: porphyrin metabolism	1	1	300	13	12315	-4.28	0.0	1.25	0.75	Alas1
571	GO:0006904 [7]: vesicle docking during exocytosis	1	1	300	13	12315	-4.28	0.0	1.25	0.75	Sec8l1
572	GO:0007281 [6]: germ cell development	1	1	300	13	12315	-4.28	0.0	1.25	0.75	Cxcl12
573	GO:0007585 [4]: respiratory gaseous exchange	1	1	300	13	12315	-4.28	0.0	1.25	0.75	Adrb2
574	GO:0009795 [4]: embryonic morphogenesis	1	1	300	89	12239	-4.3	0.0	0.12	0.07	Shank3
575	GO:0001775 [4]: cell activation	2	2	299	106	12222	-4.31	0.0	0.31	0.21	Cxcl12 Igh-6
576	GO:0030384 [9]: phosphoinositide metabolism	1	1	300	14	12314	-4.32	0.0	1.19	0.72	Pip5k1a
577	GO:0042100 [6]: B-cell proliferation	1	1	300	14	12314	-4.32	0.0	1.19	0.72	Igh-6
578	GO:0043087 [4]: regulation of GTPase activity	1	1	300	14	12314	-4.32	0.0	1.19	0.72	Git2
579	GO:0046148 [5]: pigment biosynthesis	1	1	300	14	12314	-4.32	0.0	1.19	0.72	Alas1
580	GO:0000096 [6]: sulfur amino acid metabolism	1	1	300	14	12314	-4.32	0.0	1.19	0.72	Mat2a
581	GO:0006595 [7]: polyamine metabolism	1	1	300	14	12314	-4.32	0.0	1.19	0.72	Oazin
582	GO:0000122 [9]: negative regulation of transcription from Pol II promoter	2	2	299	62	12266	-4.32	0.0	0.79	0.49	Rnf134 Zfpm2
583	GO:0045321 [5]: immune cell activation	2	2	299	105	12223	-4.33	0.0	0.32	0.21	Cxcl12 Igh-6
584	GO:0006486 [8]: protein amino acid glycosylation	2	2	299	64	12264	-4.34	0.0	0.76	0.46	B3galt3 Psen2
585	GO:0009165 [6]: nucleotide biosynthesis	2	2	299	102	12226	-4.34	0.0	0.34	0.22	Adss Npr1
586	GO:0001501 [5]: skeletal development	1	1	300	85	12243	-4.35	0.0	0.13	0.08	Adamts4
587	GO:0030003 [6]: cation homeostasis	2	2	299	66	12262	-4.35	0.0	0.72	0.44	Cherp Pkd2
588	GO:0051169 [6]: nuclear transport	2	2	299	66	12262	-4.35	0.0	0.72	0.44	Nfkbia Ranbp5
589	GO:0009890 [6]: negative regulation of biosynthesis	1	1	300	15	12313	-4.35	0.0	1.14	0.71	Cav1
590	GO:0042828 [6]: response to pathogen	1	1	300	15	12313	-4.35	0.0	1.14	0.71	Wasl
591	GO:0050764 [7]: regulation of phagocytosis	1	1	300	15	12313	-4.35	0.0	1.14	0.71	Ptx3
592	GO:0050766 [8]: positive regulation of phagocytosis	1	1	300	15	12313	-4.35	0.0	1.14	0.71	Ptx3
593	GO:0050871 [8]: positive regulation of B-cell activation	1	1	300	15	12313	-4.35	0.0	1.14	0.71	Igh-6
594	GO:0001838 [5]: embryonic epithelial tube formation	1	1	300	15	12313	-4.35	0.0	1.14	0.71	Shank3
595	GO:0006487 [9]: N-linked glycosylation	1	1	300	15	12313	-4.35	0.0	1.14	0.71	Psen2
596	GO:0006749 [6]: glutathione metabolism	1	1	300	15	12313	-4.35	0.0	1.14	0.71	Gclc
597	GO:0007032 [6]: endosome organization and biogenesis	1	1	300	15	12313	-4.35	0.0	1.14	0.71	Igh-6
598	GO:0007565 [5]: pregnancy	1	1	300	15	12313	-4.35	0.0	1.14	0.71	Thbd
599	GO:0050881 [5]: musculoskeletal movement	2	2	299	69	12259	-4.36	0.0	0.68	0.43	Pcdh15 Rpgrip1
600	GO:0050885 [6]: regulation of balance	2	2	299	69	12259	-4.36	0.0	0.68	0.43	Pcdh15 Rpgrip1
601	GO:0050953 [6]: sensory perception of light	2	2	299	69	12259	-4.36	0.0	0.68	0.43	Pcdh15 Rpgrip1
602	GO:0050957 [6]: equilibrioception	2	2	299	69	12259	-4.36	0.0	0.68	0.43	Pcdh15 Rpgrip1
603	GO:0007601 [7]: visual perception	2	2	299	69	12259	-4.36	0.0	0.68	0.43	Pcdh15 Rpgrip1
604	GO:0009101 [7]: glycoprotein biosynthesis	2	2	299	69	12259	-4.36	0.0	0.68	0.43	B3galt3 Psen2
605	GO:0009617 [6]: response to bacteria	2	2	299	70	12258	-4.37	0.0	0.66	0.43	Defb11 Wasl
606	GO:0050801 [4]: ion homeostasis	2	2	299	70	12258	-4.37	0.0	0.66	0.43	Cherp Pkd2
607	GO:0050879 [4]: organismal movement	2	2	299	70	12258	-4.37	0.0	0.66	0.43	Pcdh15 Rpgrip1
608	GO:0006006 [8]: glucose metabolism	2	2	299	70	12258	-4.37	0.0	0.66	0.43	Atf3 Atf4
609	GO:0006873 [5]: cell ion homeostasis	2	2	299	70	12258	-4.37	0.0	0.66	0.43	Cherp Pkd2
610	GO:0046649 [6]: lymphocyte activation	2	2	299	96	12232	-4.37	0.0	0.38	0.26	Cxcl12 Igh-6
611	GO:0051188 [6]: cofactor biosynthesis	2	2	299	71	12257	-4.37	0.0	0.65	0.42	Alas1 Gclc
612	GO:0016568 [8]: chromatin modification	1	1	300	83	12245	-4.37	0.0	0.14	0.08	Sirt1
613	GO:0009100 [7]: glycoprotein metabolism	2	2	299	74	12254	-4.38	0.0	0.61	0.4	B3galt3 Psen2
614	GO:0007610 [2]: behavior	2	2	299	90	12238	-4.38	0.0	0.43	0.28	Calca Pcdh15
615	GO:0009792 [4]: embryonic development (sensu Metazoa)	2	2	299	87	12241	-4.39	0.0	0.46	0.31	Foxh1 Meox2
616	GO:0016055 [6]: Wnt receptor signaling pathway	2	2	299	85	12243	-4.39	0.0	0.48	0.32	Senp2 Tcf7l2
617	GO:0019725 [4]: cell homeostasis	2	2	299	83	12245	-4.39	0.0	0.5	0.33	Cherp Pkd2
618	GO:0006913 [6]: nucleocytoplasmic transport	2	2	299	78	12250	-4.39	0.0	0.56	0.37	Nfkbia Ranbp5
619	GO:0009582 [6]: detection of abiotic stimulus	2	2	299	81	12247	-4.39	0.0	0.52	0.35	Pcdh15 Pkd2
620	GO:0019932 [6]: second-messenger-mediated signaling	2	2	299	81	12247	-4.39	0.0	0.52	0.35	Dscr1 Edg1
621	GO:0007586 [4]: digestion	1	1	300	16	12312	-4.4	0.0	1.09	0.68	Prss2
622	GO:0012502 [7]: induction of programmed cell death	1	1	300	80	12248	-4.41	0.0	0.15	0.09	H2-Bl
623	GO:0006917 [8]: induction of apoptosis	1	1	300	80	12248	-4.41	0.0	0.15	0.09	H2-Bl
624	GO:0006643 [6]: membrane lipid metabolism	1	1	300	79	12249	-4.42	0.0	0.16	0.09	Pip5k1a
625	GO:0035282 [3]: segmentation	1	1	300	17	12311	-4.43	0.0	1.04	0.64	Meox2
626	GO:0042088 [7]: T-helper 1 type immune response	1	1	300	17	12311	-4.43	0.0	1.04	0.64	Irf1
627	GO:0009880 [4]: embryonic pattern specification	1	1	300	18	12310	-4.46	0.0	1.0	0.61	Meox2
628	GO:0015749 [6]: monosaccharide transport	1	1	300	18	12310	-4.46	0.0	1.0	0.61	Yes1
629	GO:0015758 [8]: glucose transport	1	1	300	18	12310	-4.46	0.0	1.0	0.61	Yes1
630	GO:0016331 [5]: morphogenesis of embryonic epithelium	1	1	300	18	12310	-4.46	0.0	1.0	0.61	Shank3
631	GO:0008645 [7]: hexose transport	1	1	300	18	12310	-4.46	0.0	1.0	0.61	Yes1
632	GO:0042087 [6]: cell-mediated immune response	1	1	300	19	12309	-4.48	0.0	0.96	0.59	Irf1
633	GO:0042440 [4]: pigment metabolism	1	1	300	19	12309	-4.48	0.0	0.96	0.59	Alas1
634	GO:0007185 [7]: transmembrane receptor protein tyrosine phosphatase signaling pathway	1	1	300	19	12309	-4.48	0.0	0.96	0.59	Ptprm
635	GO:0007498 [3]: mesoderm development	1	1	300	19	12309	-4.48	0.0	0.96	0.59	Ppp2ca
636	GO:0042098 [6]: T-cell proliferation	1	1	300	20	12308	-4.51	0.0	0.92	0.57	Cxcl12
637	GO:0042133 [5]: neurotransmitter metabolism	1	1	300	20	12308	-4.51	0.0	0.92	0.57	Tph1
638	GO:0042446 [6]: hormone biosynthesis	1	1	300	20	12308	-4.51	0.0	0.92	0.57	Tph1
639	GO:0050670 [6]: regulation of lymphocyte proliferation	1	1	300	20	12308	-4.51	0.0	0.92	0.57	Igh-6
640	GO:0051241 [5]: negative regulation of organismal physiological process	1	1	300	20	12308	-4.51	0.0	0.92	0.57	Cav1
641	GO:0009064 [7]: glutamine family amino acid metabolism	1	1	300	20	12308	-4.51	0.0	0.92	0.57	Gfpt2
642	GO:0009072 [6]: aromatic amino acid family metabolism	1	1	300	20	12308	-4.51	0.0	0.92	0.57	Tph1
643	GO:0006399 [6]: tRNA metabolism	1	1	300	70	12258	-4.52	0.0	0.2	0.13	Qtrtd1
644	GO:0042108 [8]: positive regulation of cytokine biosynthesis	1	1	300	21	12307	-4.53	0.0	0.89	0.54	Irf1
645	GO:0001819 [7]: positive regulation of cytokine production	1	1	300	21	12307	-4.53	0.0	0.89	0.54	Irf1
646	GO:0006497 [8]: protein lipidation	1	1	300	21	12307	-4.53	0.0	0.89	0.54	Adamts5
647	GO:0006650 [8]: glycerophospholipid metabolism	1	1	300	21	12307	-4.53	0.0	0.89	0.54	Pip5k1a
648	GO:0007515 [5]: lymph gland development	1	1	300	21	12307	-4.53	0.0	0.89	0.54	Nfkb2
649	GO:0016042 [5]: lipid catabolism	1	1	300	68	12260	-4.54	0.0	0.21	0.13	Pla2g2d
650	GO:0007218 [7]: neuropeptide signaling pathway	1	1	300	68	12260	-4.54	0.0	0.21	0.13	Calca
651	GO:0042158 [7]: lipoprotein biosynthesis	1	1	300	22	12306	-4.55	0.0	0.85	0.52	Adamts5
652	GO:0050730 [6]: regulation of peptidyl-tyrosine phosphorylation	1	1	300	22	12306	-4.55	0.0	0.85	0.52	Igh-6
653	GO:0050864 [7]: regulation of B-cell activation	1	1	300	22	12306	-4.55	0.0	0.85	0.52	Igh-6
654	GO:0006099 [8]: tricarboxylic acid cycle	1	1	300	22	12306	-4.55	0.0	0.85	0.52	Mdh1
655	GO:0009190 [7]: cyclic nucleotide biosynthesis	1	1	300	22	12306	-4.55	0.0	0.85	0.52	Npr1
656	GO:0019439 [6]: aromatic compound catabolism	1	1	300	23	12305	-4.56	0.0	0.82	0.5	Pnmt
657	GO:0007050 [7]: cell cycle arrest	1	1	300	23	12305	-4.56	0.0	0.82	0.5	Pkd2
658	GO:0007266 [7]: Rho protein signal transduction	1	1	300	23	12305	-4.56	0.0	0.82	0.5	Cdc42
659	GO:0042742 [6]: defense response to bacteria	1	1	300	64	12264	-4.58	0.0	0.23	0.15	Defb11
660	GO:0006163 [7]: purine nucleotide metabolism	1	1	300	63	12265	-4.58	0.0	0.24	0.16	Adss
661	GO:0007507 [5]: heart development	1	1	300	63	12265	-4.58	0.0	0.24	0.16	Foxh1
662	GO:0009108 [7]: coenzyme biosynthesis	1	1	300	63	12265	-4.58	0.0	0.24	0.16	Gclc
663	GO:0019748 [4]: secondary metabolism	1	1	300	24	12304	-4.59	0.0	0.79	0.49	Alas1
664	GO:0000082 [7]: G1/S transition of mitotic cell cycle	1	1	300	24	12304	-4.59	0.0	0.79	0.49	Itgb1
665	GO:0006305 [7]: DNA alkylation	1	1	300	24	12304	-4.59	0.0	0.79	0.49	Mbd1
666	GO:0006306 [4]: DNA methylation	1	1	300	24	12304	-4.59	0.0	0.79	0.49	Mbd1
667	GO:0006909 [7]: phagocytosis	1	1	300	24	12304	-4.59	0.0	0.79	0.49	Ptx3
668	GO:0030324 [5]: lung development	1	1	300	25	12303	-4.6	0.0	0.76	0.47	Fgf1
669	GO:0045727 [7]: positive regulation of protein biosynthesis	1	1	300	25	12303	-4.6	0.0	0.76	0.47	Irf1
670	GO:0001932 [8]: regulation of protein amino acid phosphorylation	1	1	300	25	12303	-4.6	0.0	0.76	0.47	Igh-6
671	GO:0006805 [5]: xenobiotic metabolism	1	1	300	25	12303	-4.6	0.0	0.76	0.47	Pnmt
672	GO:0009410 [7]: response to xenobiotic stimulus	1	1	300	25	12303	-4.6	0.0	0.76	0.47	Pnmt
673	GO:0009888 [5]: histogenesis	1	1	300	60	12268	-4.61	0.0	0.26	0.17	Ppp2ca
674	GO:0018193 [8]: peptidyl-amino acid modification	1	1	300	60	12268	-4.61	0.0	0.26	0.17	Igh-6
675	GO:0030323 [4]: respiratory tube development	1	1	300	26	12302	-4.62	0.0	0.74	0.45	Fgf1
676	GO:0006979 [5]: response to oxidative stress	1	1	300	26	12302	-4.62	0.0	0.74	0.45	Ppp1r15b
677	GO:0007249 [7]: I-kappaB kinase/NF-kappaB cascade	1	1	300	26	12302	-4.62	0.0	0.74	0.45	T2bp
678	GO:0016582 [9]: non-covalent chromatin modification	1	1	300	27	12301	-4.62	0.0	0.71	0.44	Sirt1
679	GO:0006338 [10]: chromatin remodeling	1	1	300	27	12301	-4.62	0.0	0.71	0.44	Sirt1
680	GO:0007519 [6]: myogenesis	1	1	300	27	12301	-4.62	0.0	0.71	0.44	Sirt1
681	GO:0008033 [7]: tRNA processing	1	1	300	27	12301	-4.62	0.0	0.71	0.44	Qtrtd1
682	GO:0009187 [7]: cyclic nucleotide metabolism	1	1	300	27	12301	-4.62	0.0	0.71	0.44	Npr1
683	GO:0009408 [5]: response to heat	1	1	300	27	12301	-4.62	0.0	0.71	0.44	Hspa8
684	GO:0016053 [6]: organic acid biosynthesis	1	1	300	57	12271	-4.63	0.0	0.28	0.19	Pecr
685	GO:0046394 [7]: carboxylic acid biosynthesis	1	1	300	57	12271	-4.63	0.0	0.28	0.19	Pecr
686	GO:0016066 [5]: cellular defense response (sensu Vertebrata)	1	1	300	28	12300	-4.64	0.0	0.69	0.43	Irf1
687	GO:0019220 [6]: regulation of phosphate metabolism	1	1	300	28	12300	-4.64	0.0	0.69	0.43	Igh-6
688	GO:0042325 [7]: regulation of phosphorylation	1	1	300	28	12300	-4.64	0.0	0.69	0.43	Igh-6
689	GO:0051174 [5]: regulation of phosphorus metabolism	1	1	300	28	12300	-4.64	0.0	0.69	0.43	Igh-6
690	GO:0005977 [8]: glycogen metabolism	1	1	300	28	12300	-4.64	0.0	0.69	0.43	Ppp1cb
691	GO:0006073 [7]: glucan metabolism	1	1	300	28	12300	-4.64	0.0	0.69	0.43	Ppp1cb
692	GO:0006304 [6]: DNA modification	1	1	300	28	12300	-4.64	0.0	0.69	0.43	Mbd1
693	GO:0006364 [7]: rRNA processing	1	1	300	28	12300	-4.64	0.0	0.69	0.43	Exosc1
694	GO:0006958 [7]: complement activation, classical pathway	1	1	300	28	12300	-4.64	0.0	0.69	0.43	Hc
695	GO:0019882 [5]: antigen presentation	1	1	300	55	12273	-4.65	0.0	0.3	0.2	H2-Bl
696	GO:0043009 [5]: embryonic development (sensu Vertebrata)	1	1	300	55	12273	-4.65	0.0	0.3	0.2	Meox2
697	GO:0042035 [7]: regulation of cytokine biosynthesis	1	1	300	29	12299	-4.65	0.0	0.66	0.43	Irf1
698	GO:0042157 [7]: lipoprotein metabolism	1	1	300	29	12299	-4.65	0.0	0.66	0.43	Adamts5
699	GO:0006644 [7]: phospholipid metabolism	1	1	300	54	12274	-4.65	0.0	0.31	0.21	Pip5k1a
700	GO:0006164 [7]: purine nucleotide biosynthesis	1	1	300	53	12275	-4.66	0.0	0.32	0.21	Adss
701	GO:0006821 [8]: chloride transport	1	1	300	53	12275	-4.66	0.0	0.32	0.21	Slc12a6
702	GO:0006887 [6]: exocytosis	1	1	300	52	12276	-4.66	0.0	0.33	0.22	Sec8l1
703	GO:0016072 [6]: rRNA metabolism	1	1	300	30	12298	-4.66	0.0	0.64	0.42	Exosc1
704	GO:0019883 [6]: antigen presentation, endogenous antigen	1	1	300	30	12298	-4.66	0.0	0.64	0.42	H2-Bl
705	GO:0006261 [7]: DNA-dependent DNA replication	1	1	300	30	12298	-4.66	0.0	0.64	0.42	Rfc4
706	GO:0006730 [5]: one-carbon compound metabolism	1	1	300	30	12298	-4.66	0.0	0.64	0.42	Mat2a
707	GO:0007254 [8]: JNK cascade	1	1	300	30	12298	-4.66	0.0	0.64	0.42	Mapkbp1
708	GO:0019885 [6]: antigen processing, endogenous antigen via MHC class I	1	1	300	31	12297	-4.66	0.0	0.62	0.4	H2-Bl
709	GO:0006112 [7]: energy reserve metabolism	1	1	300	31	12297	-4.66	0.0	0.62	0.4	Ppp1cb
710	GO:0044264 [6]: cellular polysaccharide metabolism	1	1	300	32	12296	-4.67	0.0	0.6	0.39	Ppp1cb
711	GO:0050867 [6]: positive regulation of cell activation	1	1	300	32	12296	-4.67	0.0	0.6	0.39	Igh-6
712	GO:0051251 [7]: positive regulation of lymphocyte activation	1	1	300	32	12296	-4.67	0.0	0.6	0.39	Igh-6
713	GO:0008652 [7]: amino acid biosynthesis	1	1	300	32	12296	-4.67	0.0	0.6	0.39	Mat2a
714	GO:0009266 [6]: response to temperature	1	1	300	32	12296	-4.67	0.0	0.6	0.39	Hspa8
715	GO:0006633 [7]: fatty acid biosynthesis	1	1	300	51	12277	-4.67	0.0	0.33	0.22	Pecr
716	GO:0009451 [6]: RNA modification	1	1	300	51	12277	-4.67	0.0	0.33	0.22	Qtrtd1
717	GO:0006916 [8]: anti-apoptosis	1	1	300	50	12278	-4.68	0.0	0.34	0.23	Birc3
718	GO:0035239 [4]: tube morphogenesis	1	1	300	33	12295	-4.68	0.0	0.58	0.38	Shank3
719	GO:0048066 [3]: pigmentation	1	1	300	33	12295	-4.68	0.0	0.58	0.38	Alas1
720	GO:0048468 [3]: cell development	1	1	300	33	12295	-4.68	0.0	0.58	0.38	Rpgrip1
721	GO:0007188 [8]: G-protein signaling, coupled to cAMP nucleotide second messenger	1	1	300	33	12295	-4.68	0.0	0.58	0.38	Edg1
722	GO:0042107 [5]: cytokine metabolism	1	1	300	35	12293	-4.68	0.0	0.54	0.36	Irf1
723	GO:0042089 [6]: cytokine biosynthesis	1	1	300	34	12294	-4.68	0.0	0.56	0.37	Irf1
724	GO:0005976 [5]: polysaccharide metabolism	1	1	300	34	12294	-4.68	0.0	0.56	0.37	Ppp1cb
725	GO:0006413 [8]: translational initiation	1	1	300	34	12294	-4.68	0.0	0.56	0.37	Ppp1r15b
726	GO:0008643 [5]: carbohydrate transport	1	1	300	34	12294	-4.68	0.0	0.56	0.37	Yes1
727	GO:0042110 [7]: T-cell activation	1	1	300	47	12281	-4.69	0.0	0.38	0.25	Cxcl12
728	GO:0007126 [8]: meiosis	1	1	300	46	12282	-4.69	0.0	0.39	0.26	Centd3
729	GO:0009310 [6]: amine catabolism	1	1	300	46	12282	-4.69	0.0	0.39	0.26	Uroc1
730	GO:0019933 [8]: cAMP-mediated signaling	1	1	300	38	12290	-4.69	0.0	0.49	0.33	Edg1
731	GO:0009063 [7]: amino acid catabolism	1	1	300	38	12290	-4.69	0.0	0.49	0.33	Uroc1
732	GO:0001505 [7]: regulation of neurotransmitter levels	1	1	300	45	12283	-4.69	0.0	0.4	0.26	Tph1
733	GO:0001654 [5]: eye morphogenesis	1	1	300	45	12283	-4.69	0.0	0.4	0.26	Rpgrip1
734	GO:0045165 [4]: cell fate commitment	1	1	300	36	12292	-4.69	0.0	0.53	0.35	Psen2
735	GO:0042113 [7]: B-cell activation	1	1	300	44	12284	-4.69	0.0	0.41	0.27	Igh-6
736	GO:0050865 [5]: regulation of cell activation	1	1	300	44	12284	-4.69	0.0	0.41	0.27	Igh-6
737	GO:0051249 [6]: regulation of lymphocyte activation	1	1	300	44	12284	-4.69	0.0	0.41	0.27	Igh-6
738	GO:0007605 [7]: perception of sound	1	1	300	44	12284	-4.69	0.0	0.41	0.27	Pcdh15
739	GO:0018108 [9]: peptidyl-tyrosine phosphorylation	1	1	300	40	12288	-4.69	0.0	0.46	0.31	Igh-6
740	GO:0018212 [9]: peptidyl-tyrosine modification	1	1	300	40	12288	-4.69	0.0	0.46	0.31	Igh-6
741	GO:0006400 [7]: tRNA modification	1	1	300	43	12285	-4.69	0.0	0.42	0.28	Qtrtd1
742	GO:0006119 [6]: oxidative phosphorylation	1	1	300	37	12291	-4.7	0.0	0.51	0.34	1110020P15Rik
743	GO:0007187 [7]: G-protein signaling, coupled to cyclic nucleotide second messenger	1	1	300	37	12291	-4.7	0.0	0.51	0.34	Edg1
744	GO:0007626 [3]: locomotory behavior	1	1	300	37	12291	-4.7	0.0	0.51	0.34	Pcdh15
745	GO:0019935 [7]: cyclic-nucleotide-mediated signaling	1	1	300	42	12286	-4.7	0.0	0.44	0.29	Edg1
746	GO:0042445 [5]: hormone metabolism	1	1	300	42	12286	-4.7	0.0	0.44	0.29	Tph1
