# Supplementary material for: A genomic analysis of mouse models of breast cancer reveals molecular features of mouse models and relationships to human breast cancer
Source: Breast Cancer Res. 2014 Jun 5;16(3):R59. doi: 10.1186/bcr3672 (PMC4078930; doi:10.1186/bcr3672)
Supplement: Additional file 3 — Fold change values organized by mouse tumor model type comparing the mouse model to normal mammary gland. [file bcr3672-S3.zip › Additional_File_3/etv6ntrk3_vs_NMLmammary/AdditionalFile66_etv6ntrk3_vs_NMLmammary/DownregulatedGenesgather_kegg_121024.txt]

#	Annotation	Total Genes With Ann	Your Genes (With Ann)	Your Genes (No Ann)	Genome (With Ann)	Genome (No Ann)	ln(Bayes factor)	neg ln(p value)	FE: neg ln(p value)	FE: neg ln(FDR)	Genes
1	path:mmu04520: Adherens junction	9	9	84	65	2361	2.38	6.64	6.64	2.46	Catna1 Cdc42 Iqgap1 Ptprm Rac1 Tcf7l2 Vcl Wasl Yes1
2	path:mmu04080: Neuroactive ligand-receptor interaction	3	3	90	275	2151	0.96	5.04	0.0	0.0	Adrb2 Edg1 Tacr2
3	path:mmu04610: Complement and coagulation cascades	7	7	86	61	2365	0.27	4.36	4.47	0.99	C6 Crry Fgb Fgg Hc Mcp Thbd
4	path:mmu00760: Nicotinate and nicotinamide metabolism	5	5	88	46	2380	-0.92	0.0	3.27	0.42	Eif2ak3 Enpp2 Mtmr6 Pnp Sirt1
5	path:mmu04510: Focal adhesion	12	12	81	202	2224	-1.37	0.0	2.39	0.42	Birc3 Capn7 Cav1 Cdc42 Hgf Itgb1 Lamc1 Ppp1cb Ptk2 Rac1 Tln1 Vcl
6	path:mmu00340: Histidine metabolism	3	3	90	23	2403	-1.6	0.0	2.68	0.42	Hdc Hrmt1l3 Uroc1
7	path:mmu00530: Aminosugars metabolism	3	3	90	24	2402	-1.68	0.0	2.59	0.42	Gfpt2 Mtmr6 Uap1
8	path:mmu00740: Riboflavin metabolism	2	2	91	10	2416	-1.72	0.0	2.66	0.42	Enpp2 Mtmr6
9	path:mmu00930: Caprolactam degradation	2	2	91	10	2416	-1.72	0.0	2.66	0.42	Hadhsc Sirt1
10	path:mmu04210: Apoptosis	6	6	87	83	2343	-1.76	0.0	2.23	0.38	Birc3 Capn12 Capn7 Csf2rb2 Nfkb2 Nfkbia
11	path:mmu04710: Circadian rhythm	2	2	91	11	2415	-1.85	0.0	2.52	0.42	Cry1 Per2
12	path:mmu04010: MAPK signaling pathway	11	11	82	220	2206	-2.09	0.0	1.48	0.21	Atf4 Cdc42 Fgf1 Hspa8 Mef2c Nfkb2 Pla2g2d Prkx Rac1 Rasgrf2 Rps6ka4
13	path:mmu00770: Pantothenate and CoA biosynthesis	2	2	91	14	2412	-2.17	0.0	2.16	0.38	Enpp2 Sirt1
14	path:mmu05020: Parkinson's disease	2	2	91	15	2411	-2.26	0.0	2.05	0.36	Ube1x Ube1y1
15	path:mmu04310: Wnt signaling pathway	7	7	86	134	2292	-2.36	0.0	1.34	0.21	Fosl1 Ppp2ca Prkx Rac1 Senp2 Sox17 Tcf7l2
16	path:mmu00251: Glutamate metabolism	2	2	91	17	2409	-2.41	0.0	1.87	0.26	Gclc Gfpt2
17	path:mmu04530: Tight junction	6	6	87	117	2309	-2.5	0.0	1.2	0.21	Catna1 Cdc42 Gnai3 Ppp2ca Sec8l1 Yes1
18	path:mmu04060: Cytokine-cytokine receptor interaction	8	8	85	232	2194	-2.55	0.0	0.39	0.11	Ccl7 Cntfr Csf2rb2 Cxcl1 Cxcl12 Hgf Ifnar2 Il8rb
19	path:mmu04910: Insulin signaling pathway	3	3	90	130	2296	-2.57	0.0	0.13	0.1	Ppp1cb Prkx Rps6
20	path:mmu04020: Calcium signaling pathway	7	7	86	174	2252	-2.65	0.0	0.68	0.2	Adrb2 Atp2a2 Atp2a3 Nfkb2 Prkx Sphk1 Tacr2
21	path:mmu00230: Purine metabolism	5	5	88	103	2323	-2.69	0.0	1.0	0.21	Adss Enpp2 Npr1 Pde4b Pnp
22	path:mmu04540: Gap junction	4	4	89	80	2346	-2.79	0.0	0.98	0.21	Gnai3 Npr1 Prkx Tuba1
23	path:mmu00190: Oxidative phosphorylation	3	3	90	112	2314	-2.82	0.0	0.21	0.1	1110020P15Rik Ndufs8 Uqcrc2
24	path:mmu04620: Toll-like receptor signaling pathway	4	4	89	90	2336	-2.87	0.0	0.78	0.2	Ifnar2 Nfkb2 Nfkbia Rac1
25	path:mmu00500: Starch and sucrose metabolism	2	2	91	28	2398	-2.94	0.0	1.19	0.21	Enpp2 Ugdh
26	path:mmu00240: Pyrimidine metabolism	1	1	92	65	2361	-2.95	0.0	0.08	0.07	Pnp
27	path:mmu00730: Thiamine metabolism	1	1	92	7	2419	-3.03	0.0	1.35	0.21	Mtmr6
28	path:mmu00380: Tryptophan metabolism	3	3	90	72	2354	-3.04	0.0	0.64	0.2	Hadhsc Hrmt1l3 Tph1
29	path:mmu00600: Glycosphingolipid metabolism	2	2	91	32	2394	-3.04	0.0	1.02	0.21	Sphk1 Sptlc1
30	path:mmu04512: ECM-receptor interaction	3	3	90	81	2345	-3.04	0.0	0.5	0.13	Cd36 Itgb1 Lamc1
31	path:mmu00480: Glutathione metabolism	2	2	91	34	2392	-3.08	0.0	0.95	0.21	Gclc Gstm1
32	path:mmu04070: Phosphatidylinositol signaling system	2	2	91	74	2352	-3.09	0.0	0.25	0.1	Eif2ak3 Pip5k1a
33	path:mmu00062: Fatty acid biosynthesis (path 2)	1	1	92	8	2418	-3.11	0.0	1.25	0.21	Hadhsc
34	path:mmu00350: Tyrosine metabolism	2	2	91	38	2388	-3.15	0.0	0.82	0.2	Hrmt1l3 Pnmt
35	path:mmu00750: Vitamin B6 metabolism	1	1	92	9	2417	-3.18	0.0	1.16	0.21	Mtmr6
36	path:mmu00630: Glyoxylate and dicarboxylate metabolism	1	1	92	9	2417	-3.18	0.0	1.16	0.21	Mdh1
37	path:mmu00720: Reductive carboxylate cycle (CO2 fixation)	1	1	92	9	2417	-3.18	0.0	1.16	0.21	Mdh1
38	path:mmu00632: Benzoate degradation via CoA ligation	2	2	91	43	2383	-3.2	0.0	0.69	0.2	Eif2ak3 Hadhsc
39	path:mmu00071: Fatty acid metabolism	1	1	92	53	2373	-3.2	0.0	0.14	0.1	Hadhsc
40	path:mmu00564: Glycerophospholipid metabolism	1	1	92	52	2374	-3.22	0.0	0.14	0.1	Pla2g2d
41	path:mmu00562: Inositol phosphate metabolism	2	2	91	55	2371	-3.22	0.0	0.46	0.12	Eif2ak3 Pip5k1a
42	path:mmu00040: Pentose and glucuronate interconversions	1	1	92	10	2416	-3.23	0.0	1.08	0.21	Ugdh
43	path:mmu00440: Aminophosphonate metabolism	1	1	92	10	2416	-3.23	0.0	1.08	0.21	Hrmt1l3
44	path:mmu00520: Nucleotide sugars metabolism	1	1	92	10	2416	-3.23	0.0	1.08	0.21	Ugdh
45	path:mmu00626: Nitrobenzene degradation	1	1	92	10	2416	-3.23	0.0	1.08	0.21	Hrmt1l3
46	path:mmu05060: Prion disease	1	1	92	10	2416	-3.23	0.0	1.08	0.21	Lamc1
47	path:mmu04340: Hedgehog signaling pathway	1	1	92	50	2376	-3.26	0.0	0.16	0.1	Prkx
48	path:mmu04330: Notch signaling pathway	1	1	92	49	2377	-3.28	0.0	0.16	0.1	Psen2
49	path:mmu00790: Folate biosynthesis	1	1	92	13	2413	-3.36	0.0	0.89	0.2	Gch1
50	path:mmu00310: Lysine degradation	1	1	92	43	2383	-3.38	0.0	0.21	0.1	Hadhsc
51	path:mmu05030: Amyotrophic lateral sclerosis (ALS)	1	1	92	16	2410	-3.44	0.0	0.75	0.2	Ssr4
52	path:mmu00051: Fructose and mannose metabolism	1	1	92	37	2389	-3.46	0.0	0.27	0.1	Mtmr6
53	path:mmu00450: Selenoamino acid metabolism	1	1	92	17	2409	-3.46	0.0	0.71	0.2	Hrmt1l3
54	path:mmu00650: Butanoate metabolism	1	1	92	36	2390	-3.47	0.0	0.28	0.1	Hadhsc
55	path:mmu00252: Alanine and aspartate metabolism	1	1	92	18	2408	-3.48	0.0	0.67	0.2	Adss
56	path:mmu00561: Glycerolipid metabolism	1	1	92	34	2392	-3.49	0.0	0.31	0.1	Mgll
57	path:mmu00603: Globoside metabolism	1	1	92	19	2407	-3.49	0.0	0.63	0.2	B3galt3
58	path:mmu00710: Carbon fixation	1	1	92	19	2407	-3.49	0.0	0.63	0.2	Mdh1
59	path:mmu00590: Prostaglandin and leukotriene metabolism	1	1	92	32	2394	-3.5	0.0	0.34	0.11	Pla2g2d
60	path:mmu00620: Pyruvate metabolism	1	1	92	32	2394	-3.5	0.0	0.34	0.11	Mdh1
61	path:mmu00150: Androgen and estrogen metabolism	1	1	92	31	2395	-3.51	0.0	0.35	0.11	Hrmt1l3
62	path:mmu00280: Valine, leucine and isoleucine degradation	1	1	92	31	2395	-3.51	0.0	0.35	0.11	Hadhsc
63	path:mmu05010: Alzheimer's disease	1	1	92	22	2404	-3.52	0.0	0.54	0.13	Psen2
64	path:mmu00020: Citrate cycle (TCA cycle)	1	1	92	23	2403	-3.53	0.0	0.52	0.13	Mdh1
65	path:mmu00532: Chondroitin / Heparan sulfate biosynthesis	1	1	92	27	2399	-3.53	0.0	0.43	0.11	B3gat1
