# Supplementary material for: A genomic analysis of mouse models of breast cancer reveals molecular features of mouse models and relationships to human breast cancer
Source: Breast Cancer Res. 2014 Jun 5;16(3):R59. doi: 10.1186/bcr3672 (PMC4078930; doi:10.1186/bcr3672)
Supplement: Additional file 3 — Fold change values organized by mouse tumor model type comparing the mouse model to normal mammary gland. [file bcr3672-S3.zip › Additional_File_3/etv6ntrk3_vs_NMLmammary/AdditionalFile66_etv6ntrk3_vs_NMLmammary/DownregulatedGenesgather_transfac_121024.txt]

#	Annotation	Total Genes With Ann	Your Genes (With Ann)	Your Genes (No Ann)	Genome (With Ann)	Genome (No Ann)	ln(Bayes factor)	neg ln(p value)	FE: neg ln(p value)	FE: neg ln(FDR)	Genes
1	V$E2F1_Q6: E2F-1	223	223	127	8121	7700	7.92	11.93	12.89	7.06	1100001A21Rik 1300010K09Rik 2410018G23Rik 2410030J07Rik 2610020N02Rik 2900091E11Rik 3110006P09Rik 4921524P20Rik 4930542G03Rik 8430417G17Rik Adamts4 Adrb2 Adss Alas1 Als2cr19 Apg12l Aplp2 Atf3 Atf4 Atp1a1 Atp2a2 Atp2a3 Atpif1 Axl B3galt3 Bcl3 Becn1 Bicd1 Birc3 Cacnb1 Calca Capn12 Capn7 Catna1 Cbll1 Cdc42ep3 Cdca4 Cdh13 Cenpb Cherp Cited1 Cln2 Cmkor1 Cnot4 Cntfr Cops5 Cpsf3 Csf2rb2 Cul2 Cxcl1 Cxcl1…
2	V$MAZ_Q6	278	278	72	10993	4828	5.7	9.53	10.7	5.56	1100001A21Rik 1110007H17Rik 1110037N09Rik 1300010K09Rik 2410018G23Rik 2410030J07Rik 2610020N02Rik 2900091E11Rik 3110006P09Rik 4632409L19Rik 4921524P20Rik 4930542G03Rik 8430417G17Rik Adamts4 Adrb2 Adss Alx3 Ank1 Ankrd24 Apg12l Aplp2 Aqp1 Asph Atf3 Atf4 Atp1a1 Atp2a2 Atp2a3 Atpif1 Axl B3galt3 B3gat1 BC014805 BC024479 Bcl3 C330016H24Rik Cacnb1 Calca Capn7 Capzb Catna1 Cav1 Cbll1 Ccl7 Cd34 Cdc42ep3 C…
3	V$DEAF1_02	18	18	332	358	15463	1.17	4.79	6.53	1.79	2410018G23Rik 2900091E11Rik 4632409L19Rik Arf4 C330016H24Rik Cpsf3 Cxcl1 Ercc8 Fli1 Hdc Hmg20a Hspa8 Kcna2 Mcl1 Nfkb2 Rab28 Sirt1 Tln1
4	V$E2F1_Q6_01	147	147	203	5508	10313	1.06	4.68	5.67	1.67	1100001A21Rik 2410018G23Rik 2410030J07Rik 3110006P09Rik 4632409L19Rik 4921524P20Rik 4930542G03Rik 8430417G17Rik Adamts4 Adss Alas1 Als2cr19 Apg12l Aplp2 Atf3 Atf4 Atp1a1 Atp2a3 Axl B3galt3 Birc3 Calca Catna1 Cbll1 Cdca4 Cdh13 Cenpb Cherp Cmkor1 Cnot4 Cntfr Cops5 Cxcl12 Dact1 Ddb2 Ddx26 Dnajb4 Ebf1 Eed Efhd2 Ehd2 Eif2ak3 Eif3s6ip Exosc1 Fgg Fli1 Fosb Fosl1 Gch1 Gclc Gem Gmfb Gnai3 Gnl2 Grwd1 Gstm1…
5	V$DEAF1_01	89	89	261	3048	12773	1.04	4.63	5.77	1.67	1100001A21Rik 1300010K09Rik 2410018G23Rik 2410030J07Rik 2610020N02Rik 2610318K02Rik 2900091E11Rik 3110006P09Rik 4930542G03Rik Apg12l Atf4 Atp2a2 Atp2a3 Bicd1 Birc3 C330016H24Rik Cacnb1 Capn12 Catna1 Cops5 Cpsf3 Ddb2 Dnajb4 Eif2ak3 Ercc8 Exosc1 Fank1 Fosb Fosl1 Gadd45gip1 Gem Gnai3 Hapln2 Hmg20a Hnrpc Hspa8 Irf1 Maff Mat2a Mbd1 Mcl1 Mcpt5 Mrpl13 Mtch2 Mtmr6 Mulk Myd116 Mynn Nfkb2 Nr2f2 ORF18 Oazin…
6	V$E2F1_Q3_01	119	119	231	4332	11489	0.84	4.4	5.47	1.67	1100001A21Rik 1300010K09Rik 2410018G23Rik 4930542G03Rik Adss Alas1 Als2cr19 Apg12l Aplp2 Arf4 Atf3 Atf4 Atp2a2 Atp2a3 B3galt3 C330016H24Rik Cacnb1 Capn7 Catna1 Cbll1 Cdc42ep3 Cdca4 Cenpb Cherp Cited1 Cntfr Cops5 Csf2rb2 Cxcl12 Dact1 Ddb2 Ddx5 Dnajb4 Dnajc12 Ebf1 Edg1 Eif2ak3 Ercc8 Esam1 Fli1 Fosb Fosl1 Ga17 Gclc Gem Gpc6 Grwd1 Gsn Hc Hmg20a Hrmt1l3 Hspa8 Hyou1 Igfbp7 Iqgap1 Irf1 Kcna2 Kcnab1 Kcnd…
7	V$KROX_Q6	162	162	188	6203	9618	0.83	4.4	5.39	1.67	1100001A21Rik 1110007H17Rik 1110037N09Rik 1300010K09Rik 2410018G23Rik 2410030J07Rik 2900091E11Rik 3110006P09Rik 4632409L19Rik 4921524P20Rik 4930542G03Rik Adrb2 Adss Alas1 Als2cr19 Alx3 Ank1 Apg12l Aplp2 Aqp1 Asph Atf3 Atp1a1 Atp2a2 Atpif1 Axl B3galt3 Bcl3 C330016H24Rik Cacnb1 Capn7 Catna1 Cav1 Cbll1 Cdc42 Cdc42ep3 Cdca4 Cdh13 Cenpb Cited1 Cnot4 Cxcl12 Dact1 Ddb2 Ddx5 Dnajb4 Ebf1 Eed Efhd2 Ehd2 Er…
8	V$AREB6_02: AREB6 (Atp1a1 regulatory element binding factor 6)	111	111	239	6110	9711	0.77	4.34	0.0	0.0	1110007H17Rik 1300010K09Rik 2410018G23Rik 2410030J07Rik 4921524P20Rik 8430417G17Rik Abca8a Adrb2 Als2cr19 Alx3 Ank1 Ankrd24 Atp2a3 BC024479 Becn1 Birc3 C6 Calca Capn12 Capzb Catna1 Cd34 Cdca4 Cdh13 Cntfr Crispld1 Cul2 Ddx21 Ddx47 Defb11 Dfy Dock9 Dpep1 Dpt Ear11 Eed Elf1 Emcn Enpep Ercc8 Esam1 Fank1 Fgg Fgl2 Fhl1 Fli1 Foxh1 Fxyd2 Gch1 Gmfb Gng3 Grwd1 Gsn Hapln2 Has1 Hdc Hgf Htra3 Hyou1 Il8rb Inmt…
9	V$E2F_Q3_01	143	143	207	5400	10421	0.63	4.15	5.19	1.66	1100001A21Rik 2410018G23Rik 2410030J07Rik 4632409L19Rik 4921524P20Rik 4930542G03Rik Adrb2 Adss Agtpbp1 Alas1 Als2cr19 Aplp2 Asph Atf3 Atf4 Atp1a1 Axl B3galt3 Bicd1 C330016H24Rik Capn7 Catna1 Cdc42ep3 Cdca4 Cdh13 Cenpb Cherp Cntfr Cops5 Cxcl12 Ddb2 Ddx5 Dnajb4 Dpt Ebf1 Efhd2 Eif2ak3 Ercc8 Exosc1 Fank1 Fgg Fli1 Fosb Fosl1 Gclc Gfpt2 Gmfb Gnai3 Gpc6 Grwd1 Gstm1 H2-Bl Hadhsc Hmg20a Hspa8 Hyou1 Iqgap1…
10	V$FOXJ2_02: fork head box J 2	113	113	237	6182	9639	0.63	4.15	0.0	0.0	1100001A21Rik 2610318K02Rik 3110006P09Rik Abca8a Adrb2 Adss B3galt3 B3gat1 BC014805 Becn1 Bicd1 Birc3 C330016H24Rik C6 Catna1 Cbll1 Ccl7 Cd36 Cdc42 Cdca4 Centd3 Chc1l Crem Crry Cul2 Cxcl1 Ear11 Ebf1 Efemp1 Elf1 Emcn Ercc8 Exosc1 Fabp4 Fbxo3 Fgb Fgl2 Fhl1 Fmo1 Fmo2 Fosl1 Fxyd2 Ga17 Gadd45gip1 Gch1 Gmfb Gnai3 Hapln2 Hc Hgf Igj Il8rb Iqgap1 Mapre2 Mcp Mcpt4 Mcpt5 Mgll Mrpl1 Mrpl13 Mrpl3 Mtap1b Mtmr6…
11	V$PIT1_Q6	243	243	107	11955	3866	0.52	4.03	0.0	0.0	1110007H17Rik 1110037N09Rik 2410030J07Rik 2610020N02Rik 2610318K02Rik 2900091E11Rik 4632409L19Rik Abca8a Adamts4 Adrb2 Adss Agtpbp1 Als2cr19 Ankrd24 Aplp2 Aqp1 Arf4 Asph Atf4 Atp1a1 Atpif1 Axl B3galt3 B3gat1 BC014805 BC024479 Bcl3 Becn1 Bicd1 Birc3 C330016H24Rik C6 Cacnb1 Calca Capn7 Capzb Cav1 Ccl7 Ccrn4l Cd34 Cd36 Cdc42 Cdca4 Cdh13 Cenpb Centd3 Chc1l Cherp Cln2 Cnot4 Cops5 Cpa3 Cpsf3 Crispld1 C…
12	V$TEF_Q6	102	102	248	5639	10182	0.46	3.97	0.0	0.0	2610020N02Rik 2610318K02Rik 4632409L19Rik 8430417G17Rik Adrb2 Agtpbp1 Ank1 Arf4 Atp1a1 Axl BC014805 Becn1 Bicd1 Birc3 C6 Capn12 Cav1 Cd34 Cd36 Cdc42 Cenpb Chc1l Cited1 Crem Cul2 Cxcl1 Cxcl12 Dact1 Ddx47 Dmtf1 Dpt Efemp1 Eif3s6ip Enpep Fgb Fgf1 Fhl1 Fmo1 Fosb Fto Fxyd2 Ga17 Gch1 Gpc6 Grwd1 Hadhsc Hapln2 Hrmt1l3 Hyou1 Igj Inmt Iqgap1 Kcnk4 Mapre2 Mcl1 Mcp Mcpt4 Mcpt5 Meox2 Mmp19 Mrpl1 Mtch2 Mto1 Np…
13	V$NFMUE1_Q6	23	23	327	557	15264	0.33	3.79	5.53	1.67	4632409L19Rik 4921524P20Rik 4930542G03Rik Ddx47 Dnajb4 Gadd45gip1 Grwd1 Mynn ORF18 Pcm1 Ppp1cb Ppp1r8 Psmd11 Rab28 Rac1 Rad23a Rpl13a Sec8l1 Sept7 Sf3b4 Sirt1 Wsb1 Zfp326
14	V$E2A_Q2	185	185	165	9402	6419	0.31	3.79	0.01	0.0	1110007H17Rik 1110037N09Rik 1300010K09Rik 2410030J07Rik 2610318K02Rik 4632409L19Rik 4921524P20Rik 4930542G03Rik 8430417G17Rik Adamts4 Adrb2 Adss Alas1 Als2cr19 Alx3 Ank1 Ankrd24 Apg12l Aplp2 Aqp1 Asph Atf4 Atp2a2 Atp2a3 B3gat1 BC024479 Becn1 Bicd1 Birc3 Calca Capn12 Capn7 Capzb Catna1 Ccl7 Ccrn4l Cdc42ep3 Cdca4 Cenpb Centd3 Chc1l Cherp Cln2 Cmkor1 Cnn1 Cnot4 Cntfr Cpa3 Crispld1 Csf2rb2 Cul2 Ddx21…
15	V$ZID_01: zinc finger with interaction domain	69	69	281	2317	13504	0.29	3.73	5.04	1.6	2410030J07Rik 4632409L19Rik Alas1 Asph Atp1a1 Atp2a3 B3gat1 Cacnb1 Calca Capn7 Cbll1 Ccrn4l Cenpb Cnn1 Cntfr Dact1 Ddx5 Dmtf1 Dnajb4 Dnajc12 Eed Efhd2 Ehd2 Enpep Fank1 Fgf1 Fxyd1 Ga17 Gem Gfpt2 Gsn Hdc Hspa8 Hyou1 Igfbp7 Il8rb Lamc1 Maff Mafk Mapkbp1 Mef2c Mgll Mrpl13 Nptx1 Pcm1 Pip Ppp1cb Ppp1r8 Rab28 Rac1 Rfx2 Rnf134 Rpl41 Rps6 Rps6ka4 Rrad Rspondin Sept7 Sgk Slc1a5 Slc22a4 Sugt1 Tgfbr3 Thbd Ug…
16	V$HP1SITEFACTOR_Q6	66	66	284	3876	11945	0.18	3.61	0.01	0.0	1110037N09Rik 2410018G23Rik 3110006P09Rik 4632409L19Rik Asph Axl BC014805 BC024479 Birc3 C6 Cav1 Ccl7 Cdca4 Crem Crry Ddx21 Dpep1 Ear11 Ebf1 Edg1 Elf1 Esam1 Fank1 Fhl1 Fmo1 Fmo2 Foxh1 Fto Gnl2 Hapln2 Il8rb Itgb1 Mbd1 Mcl1 Mcp Mdn1 Mef2c Mrpl1 Mtap1b Mtch2 Pcdh15 Per2 Phyh Pias1 Pip Plvap Ppp1r15b Ptk2 Ptx3 Rac1 Rasgrf2 Rpl15 Rps25 Shank3 Slc12a6 Slc1a5 Slc22a4 Slc7a13 Sox17 Sqrdl Sugt1 Tcf7l2 Tek…
17	V$NFKAPPAB50_01: NF-kappaB (p50)	26	26	324	670	15151	0.16	3.61	5.31	1.67	2410030J07Rik Als2cr19 Ank1 Birc3 Esam1 Fgf1 Foxh1 Ga17 Gch1 Gsn Irf1 Ndufs8 Nfkb2 Nfkbia Nptx1 Pnmt Ppp2r5a Pqlc1 Ramp2 Rhoe Rrad Rspondin Slc1a5 Tgfbr3 Tubb6 Usp2
18	V$ATF4_Q2: activating transcription factor 4	104	104	246	3813	12008	0.01	0.0	4.59	1.35	1300010K09Rik 2410018G23Rik 2610020N02Rik 2900091E11Rik 4632409L19Rik 4921524P20Rik Alas1 Als2cr19 Alx3 Arf4 Asph Atf3 Becn1 Calca Ccrn4l Cenpb Cherp Cnot4 Cntfr Crispld1 Ddb2 Ddx5 Dmtf1 Dnajb4 Ebf1 Efhd2 Esam1 Exosc1 Fabp4 Fgb Fgl2 Fmo1 Fmo2 Fosb Fosl1 Fxyd1 Fxyd2 Ga17 Gch1 Gem Git2 Gnl2 Has1 Hmg20a Il8rb Maff Mafk Mbd1 Mcl1 Mrpl13 Mrpl3 Mtch2 Mto1 Myd116 Mynn Ndufs8 Npr1 Oazin Olfr69 Pcdh15 Pcm…
19	V$BRN2_01: POU factor Brn-2	128	128	222	6749	9072	-0.11	0.0	0.01	0.0	1100001A21Rik 2410030J07Rik 2610318K02Rik 2900091E11Rik Adamts4 Adrb2 Agtpbp1 Als2cr19 Aplp2 Arf4 Atf3 Atpif1 B3gat1 BC024479 Becn1 Birc3 C6 Calca Capn7 Ccl7 Cd36 Cdc42 Chc1l Cnn1 Crem Crispld1 Csf2rb2 Ddb2 Ddx21 Ddx26 Ddx47 Dmtf1 Dnajc12 Dock9 Ear11 Eif2ak3 Elf1 Ercc8 Esam1 Exosc1 Fbxo3 Fgb Fmo2 Fosl1 Fto Fxyd1 Ga17 Gem Gnai3 Gng3 Gpc6 Grwd1 Hapln2 Hc Hdc Hgf Inmt Itgb1 Kcnab1 Kcnd2 Maff Mapre2 …
20	V$CREB_Q2_01	127	127	223	4827	10994	-0.13	0.0	4.36	1.35	1100001A21Rik 1300010K09Rik 2410018G23Rik 2610020N02Rik 2610318K02Rik 2900091E11Rik 4632409L19Rik 4921524P20Rik Adrb2 Als2cr19 Alx3 Apg12l Aqp1 Arf4 Atf3 Atf4 Atp1a1 B3gat1 Becn1 Bicd1 Calca Cbll1 Cdc42ep3 Cenpb Cherp Cln2 Cnot4 Cops5 Cul2 Cxcl1 Dact1 Ddb2 Ddx21 Ddx5 Dmtf1 Dnajb4 Dnajc12 Dock9 Ear11 Ebf1 Efhd2 Enpep Esam1 Exosc1 Fank1 Fgl2 Fmo2 Fosb Fosl1 Fxyd2 Gch1 Gem Gfpt2 Gmfb Gnai3 Gng3 Gnl2…
21	V$TCF4_Q5	260	260	90	12579	3242	-0.14	0.0	0.01	0.0	1100001A21Rik 1110007H17Rik 1110037N09Rik 1300010K09Rik 2610020N02Rik 2610318K02Rik 2900091E11Rik 3110006P09Rik 4921524P20Rik 4930542G03Rik 8430417G17Rik Abca8a Adamts4 Agtpbp1 Alas1 Als2cr19 Alx3 Ankrd24 Apg12l Aqp1 Arf4 Asph Atf3 Atf4 Atp1a1 Atp2a2 Atp2a3 Atpif1 B3galt3 B3gat1 BC014805 Bcl3 Becn1 Bicd1 Birc3 C6 Cacnb1 Calca Capn12 Capn7 Capzb Cav1 Ccrn4l Cd34 Cd36 Cdc42 Cdca4 Cdh13 Cenpb Centd3…
22	V$MAZR_01: MAZ related factor	166	166	184	6546	9275	-0.15	0.0	4.3	1.35	1110007H17Rik 1110037N09Rik 2410018G23Rik 2900091E11Rik 3110006P09Rik 4632409L19Rik 4921524P20Rik 4930542G03Rik 8430417G17Rik Adamts4 Adrb2 Adss Alx3 Ankrd24 Apg12l Aplp2 Aqp1 Arf4 Asph Atf3 Atp2a2 Atp2a3 Atpif1 Axl B3galt3 BC024479 Bcl3 Birc3 Cacnb1 Catna1 Cdc42ep3 Cdca4 Cdh13 Cenpb Centd3 Cited1 Cln2 Cnot4 Cxcl1 Cxcl12 Dact1 Ddb2 Ddx21 Ddx5 Dnajb4 Ebf1 Efhd2 Ehd2 Eif2ak3 Emcn Enpp2 Ercc8 Fank1 …
23	V$CREB_Q4_01	121	121	229	4591	11230	-0.28	0.0	4.21	1.35	1100001A21Rik 1300010K09Rik 2410018G23Rik 2610020N02Rik 2610318K02Rik 2900091E11Rik 4632409L19Rik 4921524P20Rik Adrb2 Alx3 Ank1 Apg12l Aplp2 Aqp1 Arf4 Atf3 Atf4 Atp1a1 B3gat1 Becn1 Calca Cbll1 Cdc42ep3 Cenpb Cln2 Cmkor1 Cops5 Cul2 Cxcl1 Dact1 Ddb2 Ddx21 Ddx5 Dmtf1 Dnajb4 Dnajc12 Dpep1 Ear11 Ebf1 Efhd2 Enpep Esam1 Exosc1 Fank1 Fgl2 Fmo2 Fosb Fosl1 Gch1 Gem Gfpt2 Git2 Gmfb Gnai3 Gng3 Gnl2 Gstm1 Has…
24	V$CREBATF_Q6	120	120	230	4559	11262	-0.35	0.0	4.14	1.35	1100001A21Rik 1300010K09Rik 2410018G23Rik 2610020N02Rik 2610318K02Rik 2900091E11Rik 4632409L19Rik 4921524P20Rik Adrb2 Alas1 Alx3 Apg12l Aqp1 Arf4 Atf3 Atp1a1 B3gat1 Becn1 Bicd1 Calca Cbll1 Cdc42ep3 Cenpb Cln2 Cops5 Cul2 Cxcl1 Dact1 Ddb2 Ddx5 Dmtf1 Dnajb4 Dnajc12 Ear11 Ebf1 Efhd2 Enpep Esam1 Exosc1 Fank1 Fgl2 Fmo2 Fosb Fosl1 Fxyd2 Gch1 Gem Gfpt2 Git2 Gnai3 Gng3 Gnl2 Has1 Hmg20a Hyou1 Il8rb Itgb1 M…
25	V$SP3_Q3	251	251	99	10462	5359	-0.35	0.0	4.16	1.35	1100001A21Rik 1110007H17Rik 1110037N09Rik 1300010K09Rik 2410018G23Rik 2410030J07Rik 2610020N02Rik 2610318K02Rik 2900091E11Rik 3110006P09Rik 4632409L19Rik 4921524P20Rik 4930542G03Rik 8430417G17Rik Abca8a Adamts4 Adrb2 Adss Alx3 Ankrd24 Apg12l Aplp2 Aqp1 Atf3 Atf4 Atp1a1 Atp2a2 Atp2a3 Axl B3galt3 B3gat1 BC014805 BC024479 Bcl3 Bicd1 Birc3 Capn12 Capn7 Capzb Catna1 Cav1 Cbll1 Ccl7 Cd34 Cdc42 Cdc42ep3…
26	V$GATA_C: GATA binding site	146	146	204	7514	8307	-0.41	0.0	0.01	0.0	1110007H17Rik 2610020N02Rik 2610318K02Rik Abca8a Adrb2 Adss Agtpbp1 Ank1 Asph Atf3 Atpif1 B3galt3 BC014805 BC024479 Birc3 C6 Cav1 Cbll1 Ccl7 Cd34 Cd36 Cdca4 Centd3 Chc1l Cln2 Cnn1 Cpa3 Crem Crry Csf2rb2 Cul2 Cxcl1 Ddb2 Ddx47 Ddx5 Dfy Dmtf1 Dock9 Dpep1 Dpt Ear11 Ebf1 Eed Efemp1 Efhd2 Ehd2 Elf1 Emcn Ercc8 Fabp4 Fbxo3 Fgg Fgl2 Fhl1 Fli1 Fmo1 Fmo2 Foxh1 Ga17 Gch1 Gem Gpc6 Gstm1 H2-Bl Has1 Hgf Hrmt1l3…
27	V$VMYB_02: v-Myb	72	72	278	2536	13285	-0.48	0.0	4.17	1.35	1100001A21Rik 1300010K09Rik 2410030J07Rik 4632409L19Rik Adss Als2cr19 Alx3 Apg12l Aqp1 Atf3 Atp1a1 B3galt3 Calca Capzb Cbll1 Cdc42ep3 Cdca4 Cntfr Ebf1 Elf1 Ercc8 Fank1 Fhl1 Git2 Gmfb Gnai3 Hdc Hmg20a Igfbp6 Igfbp7 Iqgap1 Irf1 Kif2a Lamc1 Mapre2 Mat2a Mcpt5 Mtch2 Mtmr6 Ndufs8 Nfkb2 Oazin Oxtr Pak1ip1 Pcm1 Pecr Phyh Pias1 Plvap Ppp2ca Ptx3 Rfx2 Rnf14 Rpgrip1 Rpl13a Rpl3 Rpl41 Scrn3 Sdpr Smc5l1 Sox1…
28	V$IPF1_Q4	57	57	293	3332	12489	-0.5	0.0	0.01	0.0	1100001A21Rik 2410030J07Rik 4921524P20Rik Agtpbp1 Alx3 Capn12 Cdc42ep3 Cenpb Chc1l Crry Ddx26 Ddx47 Defb11 Dfy Dmtf1 Ehd2 Eif3s6ip Elf1 Ercc8 Fabp4 Fgf1 Fgg Fli1 Fto Gmfb Grwd1 Hapln2 Hc Hgf Hmg20a Hspa8 Inmt Itgb1 Mafk Mbnl1 Mdn1 Mrpl1 Nfkb2 Npr1 Ogn Olfr69 Pcdh15 Pip5k1a Procr Psmd11 Ptx3 Rad23a Rpl23a Rspondin Sf3b4 Slc12a6 Styx Tgfbr3 V1rb4 Vcl Yes1 Zswim6
29	V$YY1_02: Yin and Yang 1	50	50	300	1641	14180	-0.52	0.0	4.27	1.35	1110007H17Rik 2610020N02Rik 4632409L19Rik 4921524P20Rik 4930542G03Rik Bcl3 Becn1 Cav1 Ddx47 Dnajb4 Dnajc12 Fbxo3 Foxh1 Gadd45gip1 Git2 Gng3 Grwd1 Hc Htra3 Mat2a Mtch2 Mto1 Mynn Ndufs8 ORF18 Pak1ip1 Pcm1 Pip5k1a Pnmt Pnp Ppp1cb Ppp1r10 Ppp1r8 Rab28 Rac1 Rpl23a Rpl39 Rpl41 Scnn1a Sec8l1 Sept7 Sirt1 Slc22a5 Spag4 Tob2 Tph1 Wasl Wsb1 Ywhae Zfp326
30	V$WHN_B: winged-helix factor nude	102	102	248	3814	12007	-0.53	0.0	3.98	1.32	1100001A21Rik 3110006P09Rik 4921524P20Rik 4930542G03Rik Alas1 Apg12l Aplp2 Asph Atf3 Atf4 Atp2a3 Axl B3galt3 Bicd1 Capn12 Capn7 Ccrn4l Cdc42ep3 Cherp Cops5 Cxcl12 Ddx26 Ddx5 Dnajb4 Dnajc12 Ebf1 Efhd2 Eif3s6ip Fank1 Fosb Ga17 Gclc Git2 Gmfb Gng3 Gnl2 Grwd1 Hdc Hrmt1l3 Igfbp7 Igj Il8rb Kif2a Maff Mcp Mcpt6 Mrpl13 Mtch2 Mto1 Mynn Ndufs8 Nfkb2 Nfkbia Nr2f2 ORF18 Oazin Oxtr Pak1ip1 Pde4b Per2 Pja2 Pkd…
31	V$NMYC_01: N-Myc	92	92	258	3388	12433	-0.54	0.0	4.0	1.32	1110037N09Rik 1300010K09Rik 2610020N02Rik 3110006P09Rik 8430417G17Rik Alx3 Aplp2 Atf4 Atp1a1 B3galt3 C6 Capzb Cdc42 Cdc42ep3 Cnot4 Cntfr Cpsf3 Crem Crispld1 Cxcl1 Dact1 Ddx5 Dpt Efhd2 Ercc8 Fgf1 Fosb Gclc Gmfb Gnai3 Gng3 Grwd1 Hrmt1l3 Il8rb Inmt Kcnab1 Maff Mafk Mapre2 Mbnl1 Mgll Mpz Mrpl1 Mtap1b Mtch2 Nfkb2 Nr2f2 Oazin Oxtr Pak1ip1 Papd4 Pcm1 Pecr Pfkfb3 Pi4k2a Pias1 Pla2g1br Plvap Ppp1r15b Prx …
32	V$MINI20_B: Muscle initiator sequence-20	233	233	117	9673	6148	-0.59	0.0	3.83	1.29	1100001A21Rik 1110007H17Rik 1110037N09Rik 1300010K09Rik 2410018G23Rik 2410030J07Rik 2610020N02Rik 2610318K02Rik 4930542G03Rik Adrb2 Adss Agtpbp1 Alas1 Als2cr19 Alx3 Ank1 Apg12l Aplp2 Arf4 Asph Atf4 Atp1a1 Atp2a2 Atp2a3 Axl B3galt3 Bcl3 Bicd1 Birc3 C330016H24Rik Calca Capn12 Capn7 Catna1 Cav1 Cbll1 Ccrn4l Cd34 Cdc42ep3 Cdca4 Cenpb Centd3 Chc1l Cherp Cited1 Cmkor1 Cnn1 Cnot4 Cntfr Cpsf3 Crry Cry1 C…
33	V$MTF1_Q4	37	37	313	1138	14683	-0.62	0.0	4.28	1.35	3110006P09Rik Adrb2 Aplp2 C330016H24Rik Cdc42ep3 Cdh13 Centd3 Chc1l Cited1 Dact1 Dnajb4 Ehd2 Fosl1 Gng3 Hmg20a Hnrpc Igfbp7 Kcnab1 Kif2a Mbd1 Mef2c Mrpl13 Mto1 Pecr Pqlc1 Rspondin Scarb1 Shank3 Slc22a4 Slc22a5 T2bp Tef Tln1 Tph1 Usp9x Zcchc14 Zfp326
34	V$CREB_Q2: cAMP-response element-binding protein	44	44	306	1414	14407	-0.64	0.0	4.2	1.35	1300010K09Rik 2410018G23Rik 2900091E11Rik 4921524P20Rik Alas1 Apg12l Atf3 Becn1 Calca Cul2 Dact1 Ddb2 Fosb Fosl1 Fxyd2 Gem Has1 Maff Mafk Mcl1 Myd116 Ndufs8 Nfkb2 Oazin Pak1ip1 Ppp1r10 Ppp2ca Pqlc1 Riok2 Rpl13a Rpl15 Rrad Scrn3 Sf3b4 Slc22a5 Spag4 Sptlc1 Sugt1 Tgfb1i4 Uap1 Usp36 Usp9x Vcl Wsb1
35	V$MYCMAX_B: c-Myc:Max binding sites	152	152	198	6034	9787	-0.72	0.0	3.66	1.21	1110007H17Rik 1110037N09Rik 1300010K09Rik 2410018G23Rik 2410030J07Rik 2610020N02Rik 3110006P09Rik 8430417G17Rik Agtpbp1 Alas1 Als2cr19 Alx3 Ankrd24 Apg12l Aplp2 Asph Atp1a1 Atp2a2 B3galt3 Bcl3 Becn1 Bicd1 Birc3 C330016H24Rik C6 Cacnb1 Catna1 Cav1 Cbll1 Ccrn4l Cd34 Cdc42ep3 Cdh13 Cenpb Centd3 Cited1 Cnn1 Cnot4 Cntfr Cry1 Cul2 Cxcl1 Ddx5 Dnajb4 Dnajc12 Edg1 Efhd2 Eif2ak3 Eif3s6ip Emcn Enpp2 Ercc8 E…
36	V$TAL1_Q6	128	128	222	6629	9192	-0.72	0.0	0.02	0.0	1110007H17Rik 1110037N09Rik 1300010K09Rik 2410018G23Rik 2410030J07Rik 2610318K02Rik 8430417G17Rik Adamts4 Adss Alx3 Ankrd24 Apg12l Aqp1 Asph Atp2a3 BC024479 Becn1 Bicd1 Capn12 Capn7 Capzb Ccl7 Ccrn4l Cd34 Cdc42ep3 Cdh13 Chc1l Cherp Cln2 Cnn1 Cntfr Cpsf3 Crispld1 Cxcl1 Ddx21 Ddx26 Dock9 Edg1 Efemp1 Ehd2 Eif3s6ip Enpep Enpp2 Exosc1 Fgf1 Fgg Fhl1 Fosb Fosl1 Fto Fxyd2 Gch1 Gem Gng3 Hapln2 Hdc Hgf Hrm…
37	V$E2F_Q4: E2F	137	137	213	5377	10444	-0.75	0.0	3.65	1.21	1100001A21Rik 2410018G23Rik 2410030J07Rik 4930542G03Rik Adamts4 Adss Alas1 Als2cr19 Aplp2 Atf3 Axl B3galt3 C330016H24Rik Capn7 Catna1 Cdc42ep3 Cdh13 Cenpb Cherp Cmkor1 Cnn1 Cnot4 Cntfr Cops5 Cpsf3 Crispld1 Cxcl1 Cxcl12 Ddb2 Ddx21 Ddx5 Dpep1 Ebf1 Eed Efhd2 Eif2ak3 Eif3s6ip Enpp2 Exosc1 Fgg Fli1 Fosb Fosl1 Foxh1 Gch1 Gem Gfpt2 Gmfb Gnai3 Gnl2 Gpc6 Gsn Gstm1 Has1 Hmg20a Hspa8 Htra3 Hyou1 Irf1 Kcnab1…
38	V$ELK1_02: Elk-1	285	285	65	12145	3676	-0.75	0.0	3.83	1.29	1100001A21Rik 1110007H17Rik 1110037N09Rik 1300010K09Rik 2410018G23Rik 2410030J07Rik 2610020N02Rik 2610318K02Rik 2900091E11Rik 3110006P09Rik 4632409L19Rik 4921524P20Rik 4930542G03Rik Abca8a Adamts4 Adss Agtpbp1 Alas1 Alx3 Apg12l Aplp2 Aqp1 Arf4 Asph Atf3 Atf4 Atp1a1 Atp2a2 Atp2a3 Atpif1 Axl B3galt3 B3gat1 BC014805 BC024479 Bcl3 Becn1 Bicd1 Birc3 C330016H24Rik Cacnb1 Calca Capn12 Capn7 Capzb Catna1…
39	V$MYOD_01: myoblast determination gene product	211	211	139	10355	5466	-0.76	0.0	0.02	0.0	1110007H17Rik 1110037N09Rik 1300010K09Rik 2410018G23Rik 2410030J07Rik 2610318K02Rik 4632409L19Rik 4921524P20Rik 4930542G03Rik 8430417G17Rik Adamts4 Adrb2 Adss Alas1 Als2cr19 Ank1 Ankrd24 Apg12l Aqp1 Atf3 Atf4 Atp1a1 Atp2a2 Atp2a3 B3gat1 BC014805 BC024479 Becn1 Bicd1 Birc3 C330016H24Rik C6 Calca Capn12 Capn7 Capzb Catna1 Ccrn4l Cdc42ep3 Cdca4 Cdh13 Cenpb Centd3 Chc1l Cherp Cited1 Cln2 Cmkor1 Cntfr…
40	V$OCT1_02: octamer factor 1	101	101	249	5335	10486	-0.95	0.0	0.02	0.0	1110037N09Rik 2410030J07Rik 2610020N02Rik 2610318K02Rik 8430417G17Rik Abca8a Adrb2 Adss Agtpbp1 Als2cr19 Alx3 Aqp1 Asph Atp1a1 Bicd1 C330016H24Rik C6 Calca Capzb Cd34 Cd36 Centd3 Cherp Cmkor1 Cpa3 Crispld1 Cry1 Csf2rb2 Cxcl1 Ddb2 Ddx26 Dmtf1 Ear11 Emcn Enpep Esam1 Fgl2 Fhl1 Fmo2 Fto Ga17 Gadd45gip1 Gclc Git2 Gnai3 Grwd1 Igj Il8rb Mapkbp1 Mbnl1 Mcpt4 Mcpt5 Mdn1 Mef2c Mrpl1 Mrpl13 Mrpl3 Mtap1b Mto1…
41	V$GATA1_06: GATA-binding factor 1	84	84	266	4538	11283	-0.96	0.0	0.02	0.0	2610318K02Rik 4632409L19Rik Abca8a Adrb2 Agtpbp1 Aqp1 Asph BC014805 C6 Cav1 Ccl7 Cd34 Cd36 Centd3 Chc1l Cnn1 Cpa3 Crry Csf2rb2 Cul2 Ddb2 Defb11 Dfy Dmtf1 Dock9 Dpt Eed Efhd2 Ehd2 Elf1 Emcn Enpp2 Ercc8 Fabp4 Fli1 Fmo1 Foxh1 Fto Gem Gpc6 Has1 Hdc Hrmt1l3 Hyou1 Igj Inmt Mbd1 Mef2c Mgll Mmp19 Mrpl1 Mrpl3 Mtmr6 Mulk Myd116 Pip5k1a Pla2g2d Plvap Pnmt Ppp1cb Ppp1r8 Pscd3 Ptk2 Rad23a Rbbp9 Rhoe Rpl15 Rpl…
42	V$HEN1_01: HEN1	2	2	348	381	15440	-0.99	0.0	0.0	0.0	Hyou1 Tacr2
43	V$NKX3A_01: NK class homeobox factor 3A	55	55	295	3141	12680	-1.07	0.0	0.02	0.0	2410018G23Rik Abca8a Adss Atpif1 BC014805 BC024479 Bcl3 C6 Capzb Cd34 Cdc42 Cdca4 Chc1l Cops5 Cpa3 Cry1 Dmtf1 Dpt Eed Elf1 Fabp4 Fbxo3 Fgl2 Fmo1 Gnai3 Gpc6 Htra3 Mafk Mbnl1 Mcp Mcpt5 Mef2c Mrpl3 Mtmr6 Olfr69 Papd4 Pja2 Pla2g2d Procr Psen2 Ptk2 Rasgrf2 Rnf134 Rpl23a Rpl39 Rpl41 Rps25 Scg3 Speer3 Sugt1 Tagln2 Tcf7l2 Tgfbr3 Tiparp Uqcrc2
44	V$VMAF_01: v-Maf	236	236	114	9914	5907	-1.08	0.0	3.28	0.97	1100001A21Rik 1110007H17Rik 1110037N09Rik 1300010K09Rik 2410018G23Rik 2410030J07Rik 2610020N02Rik 2610318K02Rik 2900091E11Rik 3110006P09Rik 4930542G03Rik 8430417G17Rik Adrb2 Agtpbp1 Als2cr19 Alx3 Ank1 Ankrd24 Apg12l Aplp2 Aqp1 Asph Atf4 Atp2a2 Atpif1 B3galt3 BC014805 Bcl3 Becn1 Bicd1 Cacnb1 Capn12 Capn7 Capzb Catna1 Cbll1 Ccl7 Cdc42 Cdc42ep3 Cdh13 Cenpb Cherp Cln2 Cmkor1 Cnn1 Cntfr Crem Crispld1 …
45	V$MTATA_B: Muscle TATA box	184	184	166	7553	8268	-1.1	0.0	3.18	0.96	1110037N09Rik 2410030J07Rik 2610020N02Rik 3110006P09Rik 4930542G03Rik Abca8a Adamts4 Adss Agtpbp1 Alas1 Ank1 Aplp2 Aqp1 Atf3 Atf4 Axl BC024479 Birc3 C6 Calca Capn12 Capzb Cav1 Ccl7 Ccrn4l Cd36 Cdc42 Cdh13 Cenpb Cherp Cited1 Cmkor1 Cnot4 Cops5 Cpa3 Cpsf3 Crem Crry Cul2 Cxcl1 Dact1 Ddx21 Ddx26 Ddx47 Ddx5 Dnajc12 Dock9 Dpep1 Dpt Edg1 Efemp1 Ehd2 Eif2ak3 Eif3s6ip Elf1 Emcn Enpep Enpp2 Ercc8 Esam1 Fab…
46	V$FREAC7_01: Fork head RElated ACtivator-7	125	125	225	6393	9428	-1.16	0.0	0.03	0.0	2410018G23Rik 2610318K02Rik Adrb2 Adss Agtpbp1 Als2cr19 Ank1 Atpif1 B3gat1 BC014805 Becn1 Birc3 C6 Cacnb1 Capn12 Catna1 Cav1 Cd34 Cd36 Cenpb Centd3 Chc1l Cherp Cnot4 Cops5 Cpa3 Crry Cry1 Csf2rb2 Cxcl1 Ddb2 Ddx21 Ddx47 Dfy Dmtf1 Dnajc12 Eed Eif2ak3 Enpep Enpp2 Esam1 Fabp4 Fbxo3 Fgb Fgf1 Fgg Fgl2 Fhl1 Fli1 Fmo2 Fosb Gch1 Gfpt2 Gmfb Gnl2 Gpc6 Gstm1 Hc Igj Iqgap1 Itgb1 Kcnd2 Mafk Mapre2 Mcl1 Mdn1 Mef…
47	V$E2F1_Q4_01	87	87	263	3293	12528	-1.24	0.0	3.22	0.97	1100001A21Rik 4921524P20Rik 4930542G03Rik Adrb2 Adss Alas1 Als2cr19 Aplp2 Atf3 Axl B3galt3 Catna1 Cdc42ep3 Cherp Cntfr Cops5 Cxcl12 Ddb2 Ddx5 Dnajb4 Dpt Ebf1 Efhd2 Eif2ak3 Ercc8 Exosc1 Fank1 Fgg Fli1 Fosb Fosl1 Gfpt2 Gnai3 Gstm1 H2-Bl Hadhsc Hyou1 Kcna2 Kcnd2 Maff Mapre2 Mat2a Mcpt6 Mrpl13 Mto1 Myd116 ORF18 Pak1ip1 Papd4 Pcm1 Pde4b Pgr Pkd2 Ppp1cb Ppp1r15b Ppp1r8 Ptpn21 Rac1 Rad23a Rnf134 Rpl13a …
48	V$CETS1P54_01: c-Ets-1(p54)	243	243	107	10273	5548	-1.24	0.0	3.11	0.94	1100001A21Rik 1300010K09Rik 2410018G23Rik 2410030J07Rik 2610020N02Rik 2610318K02Rik 2900091E11Rik 3110006P09Rik 4632409L19Rik 4930542G03Rik Abca8a Adamts4 Adrb2 Agtpbp1 Alas1 Apg12l Aplp2 Aqp1 Arf4 Atf3 Atf4 Atp1a1 Atp2a3 Atpif1 Becn1 Bicd1 Birc3 C330016H24Rik Cacnb1 Calca Capn12 Capn7 Capzb Catna1 Cav1 Cbll1 Ccl7 Ccrn4l Cd34 Cdc42ep3 Cdca4 Cenpb Centd3 Cherp Cited1 Cln2 Cmkor1 Cnn1 Cnot4 Cntfr C…
49	V$CEBPDELTA_Q6	245	245	105	11744	4077	-1.25	0.0	0.03	0.0	1100001A21Rik 1110037N09Rik 1300010K09Rik 2410030J07Rik 2610318K02Rik 4632409L19Rik 4921524P20Rik 4930542G03Rik 8430417G17Rik Abca8a Adamts4 Agtpbp1 Alx3 Ankrd24 Aplp2 Aqp1 Asph Atf3 Atp1a1 Atp2a3 B3gat1 BC014805 BC024479 Bcl3 Bicd1 Birc3 C6 Calca Capn7 Catna1 Cbll1 Ccl7 Cd34 Cd36 Cdc42 Cdh13 Cenpb Centd3 Chc1l Cherp Cln2 Cnn1 Cnot4 Cntfr Cops5 Cpa3 Crem Crispld1 Crry Cry1 Csf2rb2 Cul2 Cxcl1 Ddb2…
50	V$E2F1DP1_01: E2F-1:DP-1 heterodimer	114	114	236	4488	11333	-1.33	0.0	3.01	0.92	1100001A21Rik 2410018G23Rik 2410030J07Rik 3110006P09Rik 4921524P20Rik 4930542G03Rik 8430417G17Rik Adamts4 Alas1 Als2cr19 Atf3 Atf4 Atp1a1 Atp2a3 B3galt3 Calca Capn7 Cbll1 Cdc42ep3 Cdca4 Cenpb Cherp Cmkor1 Cnot4 Cntfr Cops5 Cxcl12 Dact1 Ddb2 Dfy Dnajb4 Dock9 Edg1 Eed Efhd2 Ehd2 Eif2ak3 Eif3s6ip Esam1 Exosc1 Fli1 Fosb Fosl1 Gclc Gem Gnai3 Gnl2 Grwd1 Hmg20a Hnrpc Hspa8 Hyou1 Itgb1 Kcnab1 Kif2a Mapre…
51	V$ELF1_Q6	150	150	200	7489	8332	-1.33	0.0	0.04	0.0	1100001A21Rik 1110007H17Rik 1110037N09Rik 1300010K09Rik 2410030J07Rik 2900091E11Rik Abca8a Adrb2 Alas1 Ankrd24 Aqp1 Asph Atf3 Atf4 Atp1a1 Atp2a2 Atp2a3 Axl B3galt3 B3gat1 BC024479 Bcl3 Bicd1 Birc3 C6 Cacnb1 Capn12 Capn7 Catna1 Ccl7 Ccrn4l Cdc42 Centd3 Cherp Cnn1 Cnot4 Cops5 Crem Crispld1 Crry Csf2rb2 Ddb2 Ddx26 Ddx47 Defb11 Dfy Dmtf1 Dpep1 Ebf1 Edg1 Efhd2 Ehd2 Emcn Ercc8 Fgg Fmo1 Fmo2 Foxh1 Gch1 …
52	V$HOX13_01: Hox-1.3	11	11	339	234	15587	-1.33	0.0	4.02	1.32	2410030J07Rik Abca8a Cbll1 Ddb2 Elf1 Fbxo3 Git2 Ppp1r8 Prkx Rbbp9 Tob2
53	V$MMEF2_Q6: myocyte enhancer factor	100	100	250	5201	10620	-1.33	0.0	0.04	0.0	2410030J07Rik 2610020N02Rik 2610318K02Rik 3110006P09Rik Atf3 Atp1a1 Atp2a3 Atpif1 BC024479 Birc3 C330016H24Rik C6 Cav1 Ccl7 Cd36 Cmkor1 Cnn1 Cops5 Cpa3 Crispld1 Csf2rb2 Cul2 Cxcl12 Ddb2 Ddx21 Dnajc12 Eed Efemp1 Eif2ak3 Elf1 Enpp2 Fabp4 Fbxo3 Fgl2 Fli1 Fmo1 Fosb Fosl1 Gadd45gip1 Gch1 Gmfb Gng3 Gnl2 Gpc6 Grwd1 Hdc Hgf Hnrpc Igfbp7 Igj Mapre2 Mbnl1 Mmp19 Mpz Mrpl1 Mrpl13 Mtap1b Mtch2 Mtmr6 Npr1 Olfr…
54	V$SMAD4_Q6	161	161	189	6591	9230	-1.4	0.0	2.84	0.87	1110037N09Rik 2410030J07Rik 2610020N02Rik 4930542G03Rik 8430417G17Rik Adamts4 Adss Alas1 Alx3 Ankrd24 Apg12l Aplp2 Aqp1 Arf4 Atf4 Atp1a1 Atp2a3 Atpif1 Axl B3gat1 Bcl3 Becn1 Bicd1 Birc3 Cacnb1 Calca Capn7 Capzb Catna1 Cav1 Ccrn4l Cdc42 Cdh13 Centd3 Cntfr Crem Crispld1 Cry1 Csf2rb2 Cul2 Cxcl12 Ddb2 Ddx21 Ddx47 Ddx5 Dmtf1 Dnajb4 Dnajc12 Dock9 Dpep1 Dpt Edg1 Efemp1 Enpep Enpp2 Esam1 Exosc1 Fank1 Fbxo…
55	V$STAF_02: Se-Cys tRNA gene transcription activating factor	72	72	278	2681	13140	-1.4	0.0	3.08	0.94	1100001A21Rik 2900091E11Rik Abca8a Adss Aqp1 Arf4 Asph Axl B3galt3 B3gat1 BC024479 Becn1 Birc3 Cav1 Cbll1 Cdca4 Cited1 Cln2 Crry Csf2rb2 Ddx21 Ddx26 Ddx47 Ddx5 Dock9 Exosc1 Fbxo3 Fgf1 Fosb Fosl1 Fto Fxyd2 Ga17 Git2 Gnai3 Hapln2 Hrmt1l3 Igj Inmt Lamc1 Mcl1 Mcp Mcpt6 Mpz Mulk Mynn Nfkbia ORF18 Oazin Pcm1 Plvap Pnmt Ppp2r5a Psen2 Rac1 Rnf134 Rpl39 Rspondin Sec8l1 Slc22a5 Smc5l1 Sox7 Sphk1 Srpx Sugt1…
56	V$LEF1TCF1_Q4	157	157	193	7788	8033	-1.41	0.0	0.05	0.0	1110037N09Rik 2410018G23Rik 2410030J07Rik 2900091E11Rik 3110006P09Rik 4921524P20Rik 8430417G17Rik Adamts4 Aplp2 Arf4 Atf3 Atp1a1 B3galt3 BC014805 Bcl3 Birc3 C6 Calca Cdc42 Cdca4 Cdh13 Centd3 Chc1l Cherp Cmkor1 Cnn1 Crem Crispld1 Cry1 Cul2 Cxcl1 Cxcl12 Dact1 Ddb2 Ddx26 Dfy Dmtf1 Dpep1 Dpt Ebf1 Efemp1 Efhd2 Ehd2 Eif2ak3 Enpp2 Esam1 Exosc1 Fgb Fgf1 Fgl2 Fli1 Fmo1 Fmo2 Fxyd1 Gch1 Gclc Gem Gfpt2 Git2 …
57	V$TAXCREB_01: Tax/CREB complex	16	16	334	411	15410	-1.43	0.0	3.73	1.23	2410018G23Rik Atf3 Cherp Fosb Gclc Has1 Iqgap1 Mat2a Ndufs8 Pak1ip1 Per2 Pla2g2d Rasgrf2 Usp36 Usp9x Zfp326
58	V$CREB_02: cAMP-responsive element binding protein	48	48	302	1674	14147	-1.44	0.0	3.22	0.97	1300010K09Rik 2410018G23Rik Arf4 Atf3 Atp1a1 Calca Cdc42ep3 Cenpb Cherp Cops5 Ddx5 Ebf1 Efhd2 Fmo2 Fosb Gem Gnai3 Has1 Hspa8 Hyou1 Maff Mafk Mcl1 Mcpt6 Mtmr6 Myd116 Ndufs8 Nptx1 Oazin Pak1ip1 Per2 Pfkfb3 Pgr Pi4k2a Ppp2ca Prkx Ptprm Riok2 Rpl3 Rpl41 Scg3 Thbd Tph1 Uap1 Usp2 Usp36 Usp9x Wsb1
59	V$RREB1_01: Ras-responsive element binding protein 1	39	39	311	1306	14515	-1.46	0.0	3.29	0.97	2410018G23Rik 4930542G03Rik Alx3 Atp2a3 Atpif1 Bcl3 Birc3 Calca Capn12 Catna1 Cln2 Cxcl1 Eif3s6ip Emcn Hadhsc Hspa8 Kcna2 Kcnab1 Mafk Mapkbp1 Meox2 Mtmr6 Oxtr Papd4 Pip Pip5k1a Plvap Pou3f2 Ramp2 Ranbp5 Rpl13a Rpl15 Sema6c Tgfb1i4 Tgfbr3 Tiparp Tram1 Usp2 Zfp36l1
60	V$ACAAT_B: Avian C-type CCAAT box	34	34	316	1106	14715	-1.47	0.0	3.33	0.97	1100001A21Rik Alas1 Becn1 Calca Cdca4 Crem Crry Defb11 Dnajb4 Eif2ak3 Foxh1 Gfpt2 Gmfb H2-Bl Hgf Iqgap1 Kcnk4 Mcpt6 Mgll Mrpl3 Mto1 Per2 Pip Pip5k1a Sdpr Sec8l1 Sox7 T2bp Tceb1 Tmeff2 Tph1 Usp9x Wasl Wsb1
61	V$IRF_Q6	102	102	248	3996	11825	-1.48	0.0	2.86	0.87	2610318K02Rik 2900091E11Rik 4632409L19Rik 8430417G17Rik Abca8a Adrb2 Adss Agtpbp1 Als2cr19 Atp1a1 B3galt3 B3gat1 BC014805 BC024479 Birc3 C330016H24Rik C6 Calca Ccrn4l Cdh13 Chc1l Cnot4 Cntfr Crem Crry Cry1 Csf2rb2 Defb11 Dpep1 Ear11 Ebf1 Eed Elf1 Enpep Enpp2 Fabp4 Fgb Fgf1 Fhl1 Fli1 Fosb Fosl1 Fxyd1 Gch1 Gnl2 Grwd1 Gstm1 Hapln2 Hgf Hmg20a Hnrpc Igj Inmt Itgb1 Mapre2 Mat2a Mcp Mcpt5 Mef2c Mrpl13 M…
62	V$EGR2_01: Egr-2/Krox-20 early growth response gene product	10	10	340	208	15613	-1.48	0.0	3.88	1.29	4632409L19Rik Asph Atp1a1 Cxcl12 Ercc8 Hadhsc Maff Pi4k2a Pscd3 Scarb1
63	V$AMEF2_Q6: myocyte enhancer factor	26	26	324	1656	14165	-1.49	0.0	0.02	0.0	2610318K02Rik 3110006P09Rik Birc3 Cnn1 Csf2rb2 Eed Efemp1 Fabp4 Gmfb Gng3 Gnl2 Hapln2 Mapre2 Mrpl1 Mto1 Pcm1 Pip5k1a Pla2g2d Ppp1cb Ramp2 Rpgrip1 Rpl39 Rps25 Rrad Sele Tgfb1i4
64	V$CDC5_01: cell division control protein 5	296	296	54	13889	1932	-1.49	0.0	0.03	0.0	1100001A21Rik 2410018G23Rik 2410030J07Rik 2610020N02Rik 2610318K02Rik 2900091E11Rik 3110006P09Rik 4632409L19Rik 4921524P20Rik 8430417G17Rik Abca8a Adamts4 Adrb2 Adss Agtpbp1 Alas1 Alx3 Ank1 Ankrd24 Apg12l Aplp2 Aqp1 Arf4 Asph Atf3 Atf4 Atpif1 Axl B3gat1 BC014805 BC024479 Becn1 Bicd1 Birc3 C330016H24Rik C6 Capn12 Capn7 Capzb Catna1 Cav1 Cbll1 Ccl7 Ccrn4l Cd34 Cd36 Cdc42 Cdc42ep3 Cdca4 Cdh13 Cenpb …
65	V$AIRE_01	55	55	295	3057	12764	-1.52	0.0	0.04	0.0	1100001A21Rik 1300010K09Rik Adrb2 Alas1 Ank1 Ankrd24 Arf4 Atf4 BC024479 C330016H24Rik Cdc42 Centd3 Cpa3 Cpsf3 Crispld1 Crry Cry1 Dact1 Ddx26 Ddx47 Dmtf1 Eif3s6ip Fabp4 Fmo2 Fosl1 Fxyd1 Gch1 Gclc Gem Gnl2 Hgf Igfbp7 Inmt Mapre2 Mcpt4 Mcpt5 Mdn1 Mpz Mrpl3 ORF18 Pip5k1a Pla2g2d Ppp1r8 Procr Ptx3 Rad23a Rbbp9 Riok2 Rpl39 Sf3b4 Slc23a1 Spag4 T2bp Usp2 Yes1
66	V$STAT5A_02	44	44	306	2528	13293	-1.53	0.0	0.03	0.0	2410018G23Rik 2900091E11Rik Abca8a Adss Aplp2 Asph Atf4 BC024479 Cav1 Ccl7 Cnot4 Cpa3 Crem Dact1 Edg1 Enpp2 Fxyd2 Git2 Hgf Il8rb Mbd1 Mbnl1 Mcpt4 Mef2c Ndufs8 ORF18 Oxtr Papd4 Pcm1 Phyh Pip Pscd3 Rab28 Ramp2 Rbbp9 Rnf134 Rpgrip1 Rps25 Sec8l1 Sele Sox7 Txndc7 Wsb1 Yes1
67	V$FOXO4_01: fork head box O4	228	228	122	10928	4893	-1.54	0.0	0.05	0.0	1100001A21Rik 1110007H17Rik 2410018G23Rik 2410030J07Rik 2610020N02Rik 2610318K02Rik 2900091E11Rik 3110006P09Rik 4632409L19Rik 4921524P20Rik 4930542G03Rik 8430417G17Rik Abca8a Adrb2 Adss Agtpbp1 Als2cr19 Ank1 Aplp2 Atf3 Atf4 Atp2a3 Atpif1 Axl B3gat1 BC014805 BC024479 Becn1 Bicd1 Birc3 C6 Cacnb1 Capn12 Cav1 Cbll1 Ccl7 Cd36 Cdc42 Cdh13 Cenpb Centd3 Chc1l Cherp Cited1 Cln2 Cmkor1 Cnn1 Cnot4 Cops5 Cre…
68	V$IRF_Q6_01	177	177	173	7352	8469	-1.55	0.0	2.64	0.82	1100001A21Rik 2610020N02Rik 2610318K02Rik 2900091E11Rik 3110006P09Rik 4632409L19Rik 4930542G03Rik 8430417G17Rik Abca8a Adamts4 Adrb2 Adss Agtpbp1 Als2cr19 Apg12l Atp2a2 B3galt3 B3gat1 BC014805 BC024479 Bcl3 Bicd1 Birc3 C330016H24Rik C6 Calca Capn12 Cav1 Ccrn4l Cdh13 Chc1l Cnot4 Cntfr Crem Crispld1 Crry Cry1 Csf2rb2 Ddb2 Defb11 Dfy Dock9 Dpep1 Ear11 Ebf1 Eed Ehd2 Eif2ak3 Eif3s6ip Elf1 Enpep Enpp2 …
69	V$GATA3_03: GATA-binding factor 3	222	222	128	10648	5173	-1.6	0.0	0.06	0.0	1100001A21Rik 1110037N09Rik 2410030J07Rik 2610020N02Rik 2610318K02Rik 2900091E11Rik 3110006P09Rik 4632409L19Rik 8430417G17Rik Abca8a Adamts4 Adrb2 Adss Agtpbp1 Als2cr19 Alx3 Ank1 Ankrd24 Aplp2 Arf4 Asph Atf3 Atpif1 B3galt3 BC014805 BC024479 Bicd1 Birc3 C6 Calca Capn12 Capn7 Capzb Cav1 Cbll1 Ccl7 Cd34 Cd36 Cdc42 Cdca4 Cdh13 Cenpb Chc1l Cherp Cited1 Cmkor1 Cnn1 Cnot4 Cops5 Cpa3 Crem Crispld1 Crry C…
70	V$POU1F1_Q6	127	127	223	6368	9453	-1.61	0.0	0.06	0.0	1300010K09Rik 2410030J07Rik 2610318K02Rik Abca8a Agtpbp1 Ank1 Ankrd24 Arf4 Asph Atp1a1 Atpif1 BC014805 Becn1 Birc3 C6 Cacnb1 Capn7 Capzb Ccrn4l Cd34 Cd36 Cdc42 Cdh13 Cenpb Centd3 Chc1l Cited1 Cnot4 Cops5 Crem Crispld1 Cry1 Csf2rb2 Ddx21 Ddx47 Dmtf1 Dnajc12 Dpt Ear11 Edg1 Efhd2 Eif3s6ip Enpep Fabp4 Fbxo3 Fgb Fhl1 Fmo1 Fosb Fosl1 Fto Gem Git2 Gmfb Grwd1 Has1 Hc Hdc Hnrpc Maff Mat2a Mbnl1 Mcpt4 Mcpt…
71	V$EVI1_04: ectopic viral integration site 1 encoded factor	247	247	103	11739	4082	-1.66	0.0	0.06	0.0	1100001A21Rik 1110037N09Rik 1300010K09Rik 2410018G23Rik 2410030J07Rik 2610020N02Rik 2610318K02Rik 3110006P09Rik 4632409L19Rik 4930542G03Rik 8430417G17Rik Abca8a Adamts4 Adrb2 Agtpbp1 Alas1 Als2cr19 Alx3 Ankrd24 Apg12l Aplp2 Arf4 Atf4 Atpif1 B3gat1 BC014805 BC024479 Bcl3 C330016H24Rik C6 Calca Capn12 Capn7 Catna1 Cav1 Ccl7 Ccrn4l Cd34 Cd36 Cdc42 Cdc42ep3 Cdca4 Cdh13 Cenpb Centd3 Chc1l Cherp Cited1…
72	V$MRF2_01: modulator recognition factor 2	201	201	149	9691	6130	-1.67	0.0	0.07	0.0	1100001A21Rik 1300010K09Rik 2410018G23Rik 2610020N02Rik 2610318K02Rik 3110006P09Rik Abca8a Adss Agtpbp1 Alas1 Alx3 Aplp2 Arf4 Asph Atf4 Atp1a1 Atp2a3 B3galt3 BC014805 BC024479 Bcl3 Becn1 Bicd1 Birc3 C6 Calca Capn7 Capzb Catna1 Cav1 Cbll1 Ccrn4l Cd34 Cdc42 Cenpb Centd3 Cherp Cnn1 Cnot4 Cntfr Cops5 Cpa3 Cpsf3 Crem Crry Cry1 Csf2rb2 Cul2 Cxcl1 Dact1 Ddb2 Ddx26 Ddx47 Defb11 Dfy Dmtf1 Dnajc12 Dpep1 Ea…
73	V$NKX25_02: homeo domain factor Nkx-2.5/Csx, tinman homolog	129	129	221	6438	9383	-1.69	0.0	0.07	0.0	1100001A21Rik 2410030J07Rik 2610318K02Rik 2900091E11Rik 3110006P09Rik Abca8a Adrb2 Agtpbp1 Alas1 Als2cr19 Apg12l Arf4 Atpif1 BC014805 Bicd1 C330016H24Rik C6 Cbll1 Cd36 Cdc42 Cdc42ep3 Cenpb Cherp Cmkor1 Cops5 Cpa3 Crem Crispld1 Crry Cul2 Ddx47 Dmtf1 Dnajb4 Dock9 Dpep1 Ebf1 Edg1 Eed Ehd2 Eif2ak3 Eif3s6ip Elf1 Enpep Exosc1 Fabp4 Fbxo3 Fgb Fgf1 Fgl2 Fmo1 Fmo2 Fosb Fto Ga17 Gadd45gip1 Gclc Grwd1 Gstm1…
74	V$HNF4_DR1_Q3	291	291	59	12625	3196	-1.75	0.0	2.69	0.82	1100001A21Rik 1110007H17Rik 1110037N09Rik 1300010K09Rik 2410030J07Rik 2610020N02Rik 2610318K02Rik 3110006P09Rik 4632409L19Rik 4921524P20Rik 4930542G03Rik 8430417G17Rik Adamts4 Adss Agtpbp1 Alas1 Als2cr19 Alx3 Ank1 Ankrd24 Apg12l Aplp2 Aqp1 Arf4 Asph Atf3 Atf4 Atp2a3 Atpif1 B3gat1 BC024479 Bcl3 Becn1 Bicd1 Birc3 C330016H24Rik C6 Calca Capn12 Capn7 Capzb Catna1 Cbll1 Ccl7 Ccrn4l Cd34 Cd36 Cdc42 Cdc…
75	V$NRF2_01: nuclear respiratory factor 2	69	69	281	2627	13194	-1.8	0.0	2.62	0.82	1100001A21Rik 2610020N02Rik 2610318K02Rik 3110006P09Rik 4930542G03Rik Alx3 Apg12l Atp2a3 Bcl3 C330016H24Rik Catna1 Cbll1 Cherp Cops5 Cpsf3 Ddb2 Ddx47 Ddx5 Dmtf1 Eed Eif3s6ip Ercc8 Ga17 Git2 Gmfb Gnai3 Gnl2 Grwd1 Gstm1 Hrmt1l3 Il8rb Iqgap1 Mafk Mcl1 Mrpl13 Mrpl3 Mtch2 Mulk Ndufs8 Pak1ip1 Papd4 Pcm1 Per2 Ppp1r10 Prkx Psmd11 Rad23a Ranbp5 Rasgrf2 Rpl15 Rpl39 Rpl41 Rps6 Scrn3 Sept7 Sf3b4 Smc5l1 Sox7 …
76	V$GATA2_02: GATA-binding factor 2	107	107	243	5400	10421	-1.8	0.0	0.08	0.0	1110037N09Rik 2610318K02Rik 4632409L19Rik Abca8a Adrb2 Adss Agtpbp1 Asph Atp1a1 B3galt3 BC014805 C6 Cav1 Ccl7 Cd34 Cd36 Cdca4 Centd3 Cnn1 Cpa3 Crem Crry Csf2rb2 Cul2 Dact1 Ddb2 Ddx47 Defb11 Dfy Dmtf1 Dock9 Dpep1 Dpt Edg1 Eed Efhd2 Ehd2 Eif2ak3 Elf1 Emcn Enpp2 Ercc8 Fabp4 Fli1 Fmo1 Foxh1 Fto Gem Gpc6 Gstm1 Hadhsc Has1 Hdc Hgf Hnrpc Hyou1 Igj Inmt Kcnab1 Mbd1 Mbnl1 Mef2c Mgll Mmp19 Mrpl1 Mrpl3 Mtmr…
77	V$CREB_Q4: cAMP-response element binding protein	37	37	313	1271	14550	-1.83	0.0	2.88	0.87	1100001A21Rik 2410018G23Rik 2900091E11Rik Apg12l Atf3 Becn1 Calca Cdc42ep3 Cul2 Dact1 Dnajb4 Ear11 Ebf1 Exosc1 Fosb Gem Gnl2 Has1 Maff Myd116 Mynn Ndufs8 Nptx1 Oazin Pak1ip1 Ppp2ca Riok2 Rpl13a Rpl15 Sdpr Sept7 Spag4 Sptlc1 Sugt1 Uap1 Usp9x Wsb1
78	V$USF_Q6: upstream stimulating factor	232	232	118	9940	5881	-1.87	0.0	2.29	0.66	1110007H17Rik 1110037N09Rik 1300010K09Rik 2410018G23Rik 2410030J07Rik 2610020N02Rik 2610318K02Rik 3110006P09Rik 4632409L19Rik 4921524P20Rik 8430417G17Rik Adrb2 Alas1 Als2cr19 Alx3 Ank1 Aplp2 Aqp1 Arf4 Asph Atf4 Atp1a1 Atp2a2 Axl B3galt3 BC024479 Bcl3 Becn1 Bicd1 Birc3 C6 Cacnb1 Capzb Catna1 Cav1 Cbll1 Ccrn4l Cd34 Cdc42 Cdc42ep3 Cdca4 Cdh13 Cenpb Centd3 Cherp Cited1 Cln2 Cnn1 Cnot4 Cntfr Cops5 Cpa…
79	V$CREBP1_Q2: CRE-binding protein 1	30	30	320	991	14830	-1.88	0.0	2.9	0.87	2410018G23Rik 2900091E11Rik 4632409L19Rik Apg12l Atf3 Becn1 Cdc42ep3 Dact1 Dnajb4 Fosb Gem Gfpt2 Gnl2 Has1 Maff Mbnl1 Myd116 Oazin Pak1ip1 Ppp2ca Riok2 Rpl13a Rpl15 Spag4 Sugt1 Tgfb1i4 Uap1 Usp2 Usp9x Wsb1
80	V$E2F_Q6: E2F	267	267	83	11546	4275	-1.89	0.0	2.38	0.7	1100001A21Rik 2410018G23Rik 2410030J07Rik 2610318K02Rik 3110006P09Rik 4632409L19Rik 4921524P20Rik 4930542G03Rik 8430417G17Rik Adamts4 Adrb2 Adss Alas1 Als2cr19 Alx3 Apg12l Aplp2 Arf4 Asph Atf3 Atf4 Atp1a1 Atp2a2 Atp2a3 Atpif1 Axl B3galt3 Bcl3 Becn1 Birc3 C330016H24Rik Calca Capn7 Catna1 Cav1 Cbll1 Cdc42ep3 Cdca4 Cdh13 Cenpb Cherp Cited1 Cln2 Cmkor1 Cnn1 Cnot4 Cntfr Cops5 Cpa3 Cpsf3 Crispld1 Cry1 …
81	V$PAX9_B: zebrafish Pax-9 binding sites	90	90	260	3570	12251	-1.9	0.0	2.37	0.7	2410018G23Rik 2410030J07Rik 4921524P20Rik Alas1 Alx3 Ankrd24 Apg12l Aqp1 Arf4 Asph Atf3 Atp2a3 Birc3 Cacnb1 Capn12 Capn7 Capzb Catna1 Ccl7 Ccrn4l Cdc42ep3 Chc1l Cmkor1 Cxcl12 Defb11 Dnajc12 Dpt Ebf1 Fabp4 Fank1 Fli1 Ga17 Gclc Has1 Hmg20a Htra3 Hyou1 Inmt Kcnab1 Lamc1 Mat2a Mbnl1 Mcp Meox2 Mmp19 Mrpl3 Mynn Nfkb2 ORF18 Oazin Pip5k1a Plvap Pnp Pou3f2 Ppp1cb Ppp1r15b Ppp2ca Prkx Procr Ptk2 Ptpn21 Ram…
82	V$MYCMAX_02: c-Myc:Max heterodimer	132	132	218	5445	10376	-1.92	0.0	2.2	0.66	1110037N09Rik 2610020N02Rik 2900091E11Rik 8430417G17Rik Agtpbp1 Ankrd24 Aplp2 Atf4 Atp1a1 B3gat1 Birc3 C6 Capzb Ccrn4l Cd36 Cdc42 Chc1l Cited1 Cln2 Cnot4 Cntfr Cpsf3 Crem Crispld1 Cxcl1 Dact1 Ddx21 Ddx47 Ddx5 Dfy Dnajc12 Dpt Efemp1 Ehd2 Emcn Enpp2 Ercc8 Fank1 Fgf1 Gclc Gmfb Gnai3 Gng3 Grwd1 Gstm1 Has1 Hgf Hnrpc Hrmt1l3 Il8rb Inmt Itgb1 Kcnab1 Maff Mafk Mapre2 Mbnl1 Mcpt4 Mcpt6 Mdn1 Meox2 Mgll Mpz…
83	V$OCT1_06: octamer-binding factor 1	181	181	169	8707	7114	-1.95	0.0	0.1	0.0	1110007H17Rik 1300010K09Rik 2610318K02Rik 2900091E11Rik 3110006P09Rik Adss Agtpbp1 Als2cr19 Alx3 Aqp1 Arf4 Atf4 Atpif1 Axl B3galt3 BC014805 BC024479 Becn1 Bicd1 Birc3 C6 Calca Capn12 Capzb Ccl7 Ccrn4l Cd36 Cdc42 Cdca4 Cdh13 Cenpb Chc1l Cherp Cops5 Cpsf3 Crispld1 Crry Csf2rb2 Cul2 Cxcl1 Dact1 Ddx21 Ddx26 Ddx47 Defb11 Dfy Dmtf1 Dnajc12 Dpep1 Dpt Ear11 Eed Efemp1 Eif3s6ip Elf1 Enpep Enpp2 Esam1 Exos…
84	V$LPOLYA_B: Lentiviral Poly A signal	62	62	288	3289	12532	-1.95	0.0	0.07	0.0	2610318K02Rik 3110006P09Rik Abca8a Agtpbp1 Ank1 BC024479 C6 Capn7 Cav1 Ccl7 Cd34 Cdca4 Cdh13 Cln2 Cnn1 Cul2 Ddx21 Dpt Eif3s6ip Esam1 Exosc1 Fmo2 Ga17 Gadd45gip1 Hc Hmg20a Igfbp6 Iqgap1 Kcnd2 Mafk Mapre2 Mbd1 Mrpl13 Mrpl3 Myd116 ORF18 Ogn Papd4 Pla2g1br Pou3f2 Ppp2r5a Prkx Prx Ptk2 Ptx3 Rpl15 Rpl41 Rps6ka4 Scg3 Sele Sf3b4 Slc12a6 Slc22a4 Styx Tceb1 Tuba1 Txndc7 Usp36 V1rb4 Vcam1 Yes1 Zfpm2
85	V$CP2_01: CP2	231	231	119	9920	5901	-1.95	0.0	2.18	0.66	1110037N09Rik 1300010K09Rik 2410018G23Rik 2410030J07Rik 2610020N02Rik 2900091E11Rik 4632409L19Rik 4921524P20Rik 4930542G03Rik 8430417G17Rik Adrb2 Alas1 Als2cr19 Ank1 Ankrd24 Apg12l Aplp2 Aqp1 Arf4 Asph Atf3 Atp1a1 Atp2a2 Atp2a3 Atpif1 Axl B3gat1 BC024479 Becn1 Bicd1 Birc3 C330016H24Rik C6 Cacnb1 Calca Capn12 Capzb Cbll1 Ccl7 Cd34 Cdc42 Cdc42ep3 Cdca4 Cdh13 Centd3 Chc1l Cited1 Cln2 Cmkor1 Cnot4 Co…
86	V$COMP1_01: COMP1	206	206	144	9826	5995	-1.96	0.0	0.1	0.0	1110037N09Rik 1300010K09Rik 2410030J07Rik 4632409L19Rik 4930542G03Rik Abca8a Adss Als2cr19 Alx3 Ank1 Apg12l Aqp1 Asph Atf4 Atp1a1 Atp2a2 Atpif1 Axl B3gat1 BC014805 BC024479 Bcl3 C330016H24Rik C6 Calca Capn12 Capn7 Catna1 Ccl7 Ccrn4l Cd36 Cdc42ep3 Cenpb Cited1 Crispld1 Cul2 Cxcl1 Cxcl12 Ddx21 Ddx26 Defb11 Dfy Dnajc12 Dock9 Dpep1 Dpt Ear11 Ebf1 Eed Efemp1 Efhd2 Eif2ak3 Eif3s6ip Elf1 Emcn Enpep Enpp…
87	V$EBF_Q6	110	110	240	4473	11348	-1.96	0.0	2.22	0.66	1100001A21Rik 2410018G23Rik 4921524P20Rik 8430417G17Rik Adamts4 Als2cr19 Alx3 Ankrd24 Atf3 Atf4 Atp2a2 Atpif1 B3gat1 BC024479 Bcl3 C330016H24Rik Capn12 Capzb Cbll1 Cdc42ep3 Cpsf3 Crispld1 Cul2 Cxcl12 Dact1 Dpt Edg1 Eed Eif2ak3 Fank1 Fbxo3 Fli1 Fosl1 Foxh1 Fto Fxyd2 Ga17 Gem Gnai3 Gpc6 Grwd1 Gsn Hapln2 Hmg20a Hrmt1l3 Hspa8 Htra3 Hyou1 Igj Il8rb Inmt Irf1 Kcna2 Kcnd2 Kcnk4 Maff Mat2a Mrpl13 Mtmr6 M…
88	V$PAX3_B: Pax-3 binding sites	223	223	127	9564	6257	-1.97	0.0	2.13	0.64	1300010K09Rik 2410030J07Rik 2610318K02Rik 3110006P09Rik 4632409L19Rik 4921524P20Rik 4930542G03Rik Adss Alas1 Als2cr19 Alx3 Ank1 Apg12l Aplp2 Aqp1 Arf4 Asph Atf3 Atf4 Atp1a1 Atpif1 Axl B3galt3 BC024479 Bcl3 Becn1 Birc3 C330016H24Rik Calca Capn7 Capzb Cbll1 Ccl7 Ccrn4l Cd34 Cdc42 Cdc42ep3 Cdca4 Cdh13 Chc1l Cherp Cln2 Cmkor1 Cntfr Cops5 Cpsf3 Crry Cry1 Cxcl1 Cxcl12 Dact1 Ddx26 Ddx47 Ddx5 Dmtf1 Dnajb…
89	V$CREL_01: c-Rel	265	265	85	11495	4326	-2.03	0.0	2.19	0.66	1110007H17Rik 1110037N09Rik 1300010K09Rik 2410018G23Rik 2410030J07Rik 2610020N02Rik 2610318K02Rik 2900091E11Rik 3110006P09Rik 4632409L19Rik 4921524P20Rik 4930542G03Rik 8430417G17Rik Adamts4 Adrb2 Agtpbp1 Als2cr19 Alx3 Ank1 Ankrd24 Apg12l Aplp2 Aqp1 Arf4 Asph Atf3 Atf4 Atp1a1 Atp2a2 Atp2a3 Atpif1 Axl B3galt3 BC014805 BC024479 Bcl3 Bicd1 Birc3 C330016H24Rik Cacnb1 Calca Capn12 Capzb Catna1 Cav1 Cbl…
90	V$MYC_Q2	75	75	275	2945	12876	-2.04	0.0	2.26	0.66	1110037N09Rik 2410030J07Rik 2610020N02Rik 8430417G17Rik Alx3 Atp1a1 C6 Capzb Cdc42 Cnot4 Cntfr Crem Crispld1 Cxcl1 Dact1 Dpt Ercc8 Fgf1 Gclc Gmfb Gnai3 Gng3 Grwd1 Hrmt1l3 Il8rb Inmt Kcnab1 Maff Mafk Mapre2 Mbnl1 Mgll Mpz Mrpl1 Mtap1b Mtch2 Nfkb2 Nr2f2 Oazin Oxtr Papd4 Pecr Pfkfb3 Pi4k2a Pias1 Pla2g1br Plvap Ppp1r15b Prx Psen2 Ramp2 Riok2 Rpl13a Rps20 Rps6ka4 Sept7 Sgk Sirt1 Slc12a6 Slc22a4 Speer3…
91	V$E2F_Q4_01	76	76	274	2990	12831	-2.05	0.0	2.25	0.66	1100001A21Rik 4930542G03Rik Adrb2 Adss Alas1 Als2cr19 Aplp2 Atf3 Axl B3galt3 Catna1 Cdc42ep3 Cherp Cntfr Cops5 Cxcl12 Ddb2 Ddx5 Dnajb4 Ebf1 Eif2ak3 Exosc1 Fgg Fli1 Fosb Fosl1 Gnai3 Gstm1 H2-Bl Hadhsc Hyou1 Maff Mapre2 Mat2a Mcpt6 Mrpl13 Mto1 Myd116 ORF18 Pak1ip1 Papd4 Pcm1 Pde4b Pgr Ppp1cb Ppp1r15b Ppp1r8 Ptpn21 Rac1 Rad23a Rnf134 Rpl13a Rps20 Rps6 Scarb1 Scrn3 Sgk Shank3 Slc1a5 Slc22a4 Slc23a1 S…
92	V$COREBINDINGFACTOR_Q6	104	104	246	5175	10646	-2.09	0.0	0.11	0.0	1110007H17Rik 2900091E11Rik 8430417G17Rik Agtpbp1 Aplp2 Aqp1 Atf3 Atf4 B3gat1 BC014805 BC024479 Becn1 Capn12 Capn7 Catna1 Cbll1 Ccl7 Cdc42 Centd3 Chc1l Cited1 Cmkor1 Cntfr Crem Crry Cul2 Cxcl1 Dpep1 Dpt Efemp1 Elf1 Enpp2 Fabp4 Fhl1 Fosl1 Fto Fxyd1 Fxyd2 Gch1 Gclc Gem Gpc6 Gsn Gstm1 Hapln2 Has1 Hgf Hnrpc Hspa8 Htra3 Hyou1 Igfbp7 Inmt Kcnab1 Kcnk4 Mafk Mapre2 Mbd1 Mcpt5 Mcpt6 Meox2 Mgll Mto1 Myd116…
93	V$IRF7_01: interferon regulatory factor 7	188	188	162	8968	6853	-2.1	0.0	0.13	0.0	1100001A21Rik 1110007H17Rik 2410018G23Rik 2410030J07Rik 2610020N02Rik 2610318K02Rik 2900091E11Rik 4632409L19Rik 4921524P20Rik 4930542G03Rik 8430417G17Rik Abca8a Adrb2 Adss Agtpbp1 Alas1 Als2cr19 Alx3 Apg12l Atf4 Atp1a1 Atp2a2 B3galt3 B3gat1 BC014805 Bicd1 Birc3 C330016H24Rik C6 Calca Cav1 Ccrn4l Cd36 Cdca4 Cdh13 Cenpb Centd3 Chc1l Cln2 Cnot4 Cops5 Cpsf3 Crem Crry Cry1 Csf2rb2 Defb11 Dmtf1 Dock9 D…
94	V$NRF1_Q6	24	24	326	772	15049	-2.1	0.0	2.75	0.83	1300010K09Rik 4921524P20Rik Alas1 Atp1a1 Cherp Cry1 Eed Ga17 Git2 Hrmt1l3 Hspa8 Mtch2 Pnmt Ppp1cb Ppp1r10 Ppp1r15b Ppp1r8 Riok2 Rps6 Scarb1 Scrn3 T2bp Wasl Ywhae
95	V$ATF_01: activating transcription factor	44	44	306	1608	14213	-2.1	0.0	2.45	0.74	1100001A21Rik 4632409L19Rik Adrb2 Alx3 Atf3 Atp1a1 Becn1 Cdc42ep3 Cops5 Cul2 Ddb2 Dnajb4 Ear11 Esam1 Fosb Gem Gnl2 Has1 Hyou1 Itgb1 Maff Mafk Mapre2 Mbnl1 Myd116 Mynn Nptx1 Oazin Pak1ip1 Pip Ppp2ca Ptprm Riok2 Rpl15 Scnn1a Sept7 Sgk Spag4 Sugt1 Uap1 Usp2 Usp36 Usp9x Wsb1
96	V$EFC_Q6	184	184	166	8786	7035	-2.1	0.0	0.13	0.0	1110037N09Rik 1300010K09Rik 2410030J07Rik 2610020N02Rik 2610318K02Rik 2900091E11Rik 3110006P09Rik Adrb2 Adss Als2cr19 Ank1 Apg12l Aqp1 Atp1a1 Atpif1 Axl B3gat1 BC014805 Bcl3 Birc3 Cacnb1 Capn12 Capn7 Catna1 Cbll1 Ccl7 Cd34 Cdc42 Cdh13 Centd3 Chc1l Cherp Cln2 Cmkor1 Cntfr Cops5 Cpa3 Cpsf3 Crry Cry1 Cul2 Cxcl1 Cxcl12 Dact1 Ddb2 Ddx21 Dfy Dnajb4 Dpep1 Eed Efemp1 Ehd2 Elf1 Enpep Enpp2 Ercc8 Exosc1 Fa…
97	V$IRF1_01: interferon regulatory factor 1	13	13	337	344	15477	-2.11	0.0	3.04	0.92	Birc3 C330016H24Rik Enpp2 Hgf Hnrpc Itgb1 Mapre2 Pnp Ptx3 Scg3 Smc5l1 Tgif Vcl
98	V$HAND1E47_01: Hand1:E47 heterodimer	213	213	137	9168	6653	-2.13	0.0	1.9	0.49	1110007H17Rik 1110037N09Rik 2610020N02Rik 2610318K02Rik 2900091E11Rik 3110006P09Rik 4632409L19Rik 4921524P20Rik 4930542G03Rik 8430417G17Rik Abca8a Adamts4 Agtpbp1 Als2cr19 Alx3 Ank1 Ankrd24 Aplp2 Aqp1 Arf4 Atf4 Atp1a1 Atp2a3 Atpif1 Axl B3gat1 BC014805 BC024479 Bcl3 Becn1 Birc3 Calca Cav1 Ccl7 Ccrn4l Cd36 Cdc42ep3 Centd3 Cited1 Cln2 Cmkor1 Cnn1 Cnot4 Cntfr Crem Crispld1 Cry1 Csf2rb2 Cxcl1 Dact1 Dd…
99	V$ATF1_Q6	29	29	321	981	14840	-2.14	0.0	2.61	0.82	3110006P09Rik Ddx5 Dmtf1 Dnajb4 Dnajc12 Esam1 Fmo2 Fosb Gem Gfpt2 Igj Maff Mbnl1 Mrpl3 Mtch2 Myd116 Nptx1 Oazin Pgr Ppp1r8 Procr Riok2 Scg3 Sdpr Sept7 Spag4 Usp9x Vcam1 Zfp36l1
100	V$AR_02: high affinity binding sites for androgen receptor	4	4	346	51	15770	-2.14	0.0	3.47	1.07	8430417G17Rik Gmfb Pnmt Sgk
101	V$BACH2_01: BTB and CNC homolog 2	229	229	121	10790	5031	-2.16	0.0	0.13	0.0	1100001A21Rik 1110007H17Rik 1110037N09Rik 1300010K09Rik 2410018G23Rik 2410030J07Rik 2610020N02Rik 2900091E11Rik 3110006P09Rik 4632409L19Rik 4921524P20Rik Abca8a Adamts4 Adss Alas1 Als2cr19 Alx3 Ank1 Ankrd24 Apg12l Asph Atf3 Atf4 Atp1a1 Atp2a2 Atpif1 Axl BC014805 BC024479 Becn1 Bicd1 Birc3 C6 Calca Capn12 Capn7 Capzb Catna1 Ccrn4l Cd34 Cd36 Cdc42 Cdca4 Cdh13 Chc1l Cherp Cited1 Cln2 Cmkor1 Cnn1 Cno…
102	V$TITF1_Q3: TTF-1, TITF1 (thyroid transcription factor 1)	126	126	224	6142	9679	-2.17	0.0	0.14	0.0	1100001A21Rik 1110007H17Rik 1110037N09Rik 2410030J07Rik 3110006P09Rik Abca8a Agtpbp1 Als2cr19 Ank1 Atf3 Atp1a1 Axl Becn1 C6 Cacnb1 Calca Capn12 Catna1 Ccrn4l Cd34 Cd36 Cdc42 Chc1l Cited1 Cnn1 Cnot4 Cops5 Crem Csf2rb2 Cul2 Dact1 Ddb2 Ddx26 Ddx47 Dnajb4 Dock9 Dpep1 Edg1 Eed Efemp1 Eif3s6ip Fbxo3 Fgb Fgl2 Fosb Fosl1 Foxh1 Fxyd2 Gfpt2 Gmfb Gng3 Gnl2 Gpc6 Gsn Gstm1 Hrmt1l3 Hspa8 Igfbp6 Il8rb Itgb1 Kif…
103	V$OCT_C: Octamer binding site	16	16	334	1061	14760	-2.17	0.0	0.04	0.0	BC014805 Cacnb1 Csf2rb2 Cul2 Ebf1 Fto Grwd1 Mrpl13 Oazin Per2 Prx Tek Tln1 Tnfaip6 Ube1x Zswim6
104	V$TCF1P_Q6	239	239	111	10365	5456	-2.19	0.0	1.88	0.49	1100001A21Rik 1110037N09Rik 1300010K09Rik 2410018G23Rik 2410030J07Rik 2610020N02Rik 2900091E11Rik 3110006P09Rik 4632409L19Rik 4921524P20Rik 4930542G03Rik Abca8a Adamts4 Adrb2 Adss Agtpbp1 Alas1 Als2cr19 Alx3 Ank1 Apg12l Aplp2 Aqp1 Arf4 Asph Atf3 Atf4 Atp1a1 Atp2a2 Atp2a3 Atpif1 Axl B3galt3 B3gat1 BC024479 Bicd1 Birc3 C330016H24Rik Cacnb1 Calca Capn7 Capzb Catna1 Cav1 Cbll1 Ccl7 Ccrn4l Cdc42ep3 Cd…
105	V$LMO2COM_02: complex of Lmo2 bound to Tal-1, E2A proteins, and GATA-1, half-site 2	176	176	174	8382	7439	-2.2	0.0	0.16	0.0	1110007H17Rik 1300010K09Rik 2610318K02Rik 4930542G03Rik Abca8a Adss Als2cr19 Apg12l Aplp2 Aqp1 Asph Atf3 Atp2a2 B3galt3 BC014805 BC024479 Calca Capn7 Capzb Cbll1 Ccl7 Cd34 Cdc42 Cdc42ep3 Cdca4 Cdh13 Cenpb Centd3 Chc1l Cln2 Cnn1 Cntfr Cpa3 Cpsf3 Crem Crispld1 Crry Cry1 Csf2rb2 Cul2 Cxcl12 Dact1 Ddb2 Ddx26 Defb11 Dmtf1 Dnajc12 Dock9 Dpep1 Dpt Ear11 Ebf1 Edg1 Eed Efemp1 Efhd2 Ehd2 Eif2ak3 Eif3s6ip E…
106	V$HNF3ALPHA_Q6	285	285	65	13278	2543	-2.2	0.0	0.1	0.0	1100001A21Rik 1110007H17Rik 1110037N09Rik 2410018G23Rik 2410030J07Rik 2610020N02Rik 2610318K02Rik 2900091E11Rik 3110006P09Rik 4632409L19Rik 4921524P20Rik 4930542G03Rik 8430417G17Rik Abca8a Adamts4 Adss Agtpbp1 Alas1 Als2cr19 Alx3 Ank1 Aplp2 Asph Atf3 Atf4 Atp1a1 Atp2a3 Atpif1 Axl B3galt3 B3gat1 BC014805 BC024479 Bcl3 Becn1 Bicd1 Birc3 C330016H24Rik C6 Cacnb1 Calca Capn12 Capn7 Capzb Catna1 Cav1 C…
107	V$STRA13_01	16	16	334	464	15357	-2.21	0.0	2.84	0.87	1300010K09Rik Alx3 Atf4 Cpsf3 Crispld1 Ddx5 Gmfb Maff Pak1ip1 Pcm1 Pi4k2a Pscd3 Psmd11 Sirt1 Usp9x Zfpm2
108	V$EGR3_01: early growth response gene 3 product	8	8	342	173	15648	-2.22	0.0	3.13	0.94	4632409L19Rik Asph Atp1a1 Cxcl12 Ercc8 Maff Pscd3 Scarb1
109	V$LEF1_Q6	315	315	35	14575	1246	-2.23	0.0	0.07	0.0	1100001A21Rik 1110037N09Rik 1300010K09Rik 2410018G23Rik 2410030J07Rik 2610020N02Rik 2610318K02Rik 2900091E11Rik 3110006P09Rik 4632409L19Rik 4921524P20Rik 4930542G03Rik 8430417G17Rik Abca8a Adrb2 Adss Alas1 Als2cr19 Alx3 Ankrd24 Apg12l Aplp2 Aqp1 Arf4 Asph Atf3 Atf4 Atp1a1 Atp2a2 Atp2a3 Atpif1 Axl B3galt3 BC014805 BC024479 Bcl3 Becn1 Bicd1 Birc3 C330016H24Rik C6 Calca Capn12 Capn7 Capzb Catna1 Cav…
110	V$EVI1_05: ectopic viral integration site 1 encoded factor	15	15	335	1001	14820	-2.25	0.0	0.04	0.0	Alas1 BC014805 Cav1 Cd36 Dock9 Emcn Enpep Ercc8 Kcnab1 Mrpl3 Ptx3 Rac1 Slc23a1 Slc7a13 Vcam1
111	V$XFD2_01: Xenopus fork head domain factor 2	74	74	276	3751	12070	-2.27	0.0	0.13	0.0	2410018G23Rik 2610318K02Rik Adss Ank1 Atpif1 B3gat1 BC014805 Birc3 C6 Cacnb1 Capn12 Cav1 Cenpb Chc1l Cherp Cnot4 Cops5 Crry Cxcl1 Ddb2 Ddx26 Eif2ak3 Enpep Enpp2 Fbxo3 Fgf1 Fgg Fhl1 Fli1 Fosb Fosl1 Gch1 Gnl2 Gpc6 Igj Iqgap1 Itgb1 Mcp Mdn1 Mef2c Meox2 Mgll Mmp19 Mtmr6 Olfr69 Pde4b Phyh Pip Plvap Ppp1cb Ppp1r15b Prkx Pscd3 Psen2 Ptk2 Rac1 Rpgrip1 Rpl23a Rspondin Scg3 Scrn3 Sema6c Slc12a6 Slc1a5 Slc2…
112	V$PPARA_02: PPAR-alpha:RXR-alpha heterodimer (peroxisome proliferator activated factor alpha:retinoid X receptor alpha)	5	5	345	479	15342	-2.27	0.0	0.02	0.0	Alx3 Efemp1 Pcdh15 Rpl41 Ugdh
113	V$NKX25_01: homeo domain factor Nkx-2.5/Csx, tinman homolog	181	181	169	7789	8032	-2.28	0.0	1.64	0.42	1100001A21Rik 1110037N09Rik 2610318K02Rik 2900091E11Rik 3110006P09Rik 4632409L19Rik 8430417G17Rik Adrb2 Alx3 Ank1 Ankrd24 Arf4 Atf3 Atf4 Atp1a1 Atp2a3 Axl Bcl3 Becn1 C330016H24Rik Calca Capn7 Catna1 Cbll1 Ccl7 Cd34 Cd36 Cdc42 Cdc42ep3 Cdca4 Cenpb Centd3 Cited1 Cln2 Cmkor1 Cnn1 Cnot4 Cops5 Cpa3 Cpsf3 Crem Crry Csf2rb2 Cul2 Cxcl1 Dact1 Ddb2 Ddx26 Ddx47 Dmtf1 Dnajc12 Dpt Ear11 Ebf1 Eed Efhd2 Eif2ak3…
114	V$FOXD3_01: fork head box D3	292	292	58	13565	2256	-2.29	0.0	0.1	0.0	1100001A21Rik 1110007H17Rik 1110037N09Rik 2410018G23Rik 2410030J07Rik 2610020N02Rik 2610318K02Rik 2900091E11Rik 3110006P09Rik 4632409L19Rik 4921524P20Rik 4930542G03Rik 8430417G17Rik Abca8a Adamts4 Adrb2 Adss Agtpbp1 Alas1 Als2cr19 Ank1 Aplp2 Aqp1 Arf4 Asph Atf3 Atf4 Atp1a1 Atp2a3 Atpif1 Axl B3galt3 B3gat1 BC014805 BC024479 Bcl3 Becn1 Bicd1 Birc3 C330016H24Rik C6 Cacnb1 Calca Capn12 Capn7 Catna1 C…
115	V$BARBIE_01: barbiturate-inducible element	167	167	183	7933	7888	-2.31	0.0	0.19	0.0	1110037N09Rik 2410030J07Rik 2900091E11Rik Abca8a Adamts4 Adrb2 Agtpbp1 Alas1 Ankrd24 Apg12l Aqp1 Arf4 Atf3 Atp2a2 Atp2a3 Atpif1 B3galt3 BC014805 Becn1 C330016H24Rik Catna1 Cav1 Cbll1 Ccl7 Cd36 Cdc42ep3 Cdh13 Cenpb Centd3 Chc1l Cnn1 Cnot4 Cntfr Crem Crispld1 Crry Cry1 Csf2rb2 Cul2 Cxcl1 Ddb2 Ddx26 Defb11 Dmtf1 Dpep1 Dpt Ebf1 Eed Efhd2 Ercc8 Exosc1 Fabp4 Fbxo3 Fgf1 Fgg Fhl1 Fli1 Fmo2 Fosl1 Foxh1 Fx…
116	V$E2F1_Q4: E2F-1	108	108	242	4502	11319	-2.31	0.0	1.73	0.45	1100001A21Rik 2410018G23Rik 4921524P20Rik 4930542G03Rik Adrb2 Adss Alas1 Als2cr19 Alx3 Aplp2 Atf3 Atpif1 Axl Bcl3 Calca Capn7 Catna1 Cdh13 Cherp Cln2 Cntfr Cops5 Cul2 Cxcl1 Cxcl12 Ddb2 Ddx21 Ddx5 Dnajb4 Dpt Ebf1 Edg1 Elf1 Ercc8 Exosc1 Fli1 Fosb Fosl1 Gnai3 Gpc6 Gstm1 H2-Bl Hadhsc Hspa8 Hyou1 Iqgap1 Irf1 Itgb1 Kcna2 Maff Mapre2 Mat2a Mcl1 Mcpt6 Meox2 Mrpl13 Mrpl3 Mtmr6 Mto1 Myd116 Nfkbia ORF18 Pak…
117	V$FOXJ2_01: fork head box J 2	179	179	171	7711	8110	-2.31	0.0	1.6	0.42	1110007H17Rik 2410018G23Rik 2410030J07Rik 2610020N02Rik 2610318K02Rik 2900091E11Rik 4632409L19Rik 4921524P20Rik 4930542G03Rik 8430417G17Rik Adrb2 Adss Agtpbp1 Als2cr19 Ank1 Atf3 Atp1a1 Atpif1 Axl B3gat1 BC014805 BC024479 Becn1 Bicd1 Birc3 C6 Cacnb1 Capn12 Cav1 Ccl7 Cd34 Cd36 Cdc42 Cenpb Centd3 Chc1l Cherp Cnn1 Cnot4 Cops5 Cpa3 Crem Crry Csf2rb2 Cul2 Cxcl1 Dact1 Ddb2 Ddx21 Ddx47 Dmtf1 Dnajc12 Dpt …
118	V$ER_Q6: estrogen receptor	192	192	158	8306	7515	-2.33	0.0	1.58	0.42	1100001A21Rik 1110007H17Rik 1110037N09Rik 1300010K09Rik 2410030J07Rik 2610020N02Rik 2610318K02Rik 4921524P20Rik 4930542G03Rik 8430417G17Rik Adamts4 Alas1 Ank1 Ankrd24 Aplp2 Arf4 Atf3 Atf4 Atpif1 B3galt3 B3gat1 BC014805 Bcl3 Becn1 C330016H24Rik Cacnb1 Capn12 Capn7 Capzb Catna1 Cd34 Cd36 Cdc42 Cdc42ep3 Cdca4 Cdh13 Cenpb Chc1l Cln2 Cmkor1 Cnn1 Cntfr Cpsf3 Crem Crry Cry1 Cul2 Cxcl1 Cxcl12 Ddx21 Dfy D…
119	V$HNF6_Q6	28	28	322	1616	14205	-2.33	0.0	0.07	0.0	4930542G03Rik BC024479 Cd36 Cdc42 Cnot4 Csf2rb2 Dpt Elf1 Foxh1 Fto Gfpt2 Kcna2 Mbnl1 Mcl1 Mcpt4 Mmp19 Nfkbia Pcdh15 Ppp1cb Ptx3 Rab28 Rasgrf2 Rpgrip1 Slc23a1 Spag4 Styx Tgfb1i4 Vcl
120	V$GATA1_03: GATA-binding factor 1	113	113	237	5465	10356	-2.38	0.0	0.19	0.0	1100001A21Rik 2410018G23Rik 2410030J07Rik 2610020N02Rik 3110006P09Rik Abca8a Agtpbp1 Alx3 Ankrd24 Apg12l Atpif1 BC014805 C6 Ccl7 Ccrn4l Cdh13 Centd3 Chc1l Cited1 Cln2 Cops5 Crem Crispld1 Crry Cry1 Cxcl1 Ddx5 Dmtf1 Dnajc12 Eif2ak3 Eif3s6ip Emcn Exosc1 Fgb Fgl2 Fhl1 Fmo2 Fosl1 Foxh1 Fto Gch1 Gmfb Gng3 Gpc6 Grwd1 Gsn Hdc Hrmt1l3 Htra3 Igfbp7 Il8rb Inmt Iqgap1 Kcnk4 Mapkbp1 Mcp Mmp19 Mpz Mrpl1 Mtap1b…
121	V$SF1_Q6	46	46	304	2439	13382	-2.39	0.0	0.11	0.0	2610318K02Rik 3110006P09Rik Alas1 Als2cr19 Ank1 Atp1a1 B3gat1 Bcl3 Cbll1 Cdc42 Cnn1 Cxcl1 Dact1 Eif2ak3 Fxyd2 Gadd45gip1 Gch1 Grwd1 Gstm1 Hdc Mafk Mat2a Mcpt4 Mrpl1 Mtap1b Mtch2 Ogn Pla2g1br Pla2g2d Ppp1cb Prkx Pscd3 Psen2 Rpgrip1 Rps20 Scnn1a Semcap2 Shank3 Slc23a1 Speer3 Thbd Tob2 Tpm3 Tuba1 Vcl Zfp36l1
122	V$CART1_01: Cart-1 (cartilage homeoprotein 1)	34	34	316	1885	13936	-2.39	0.0	0.09	0.0	Adss Becn1 Birc3 C6 Cd36 Cdc42 Cdc42ep3 Ddx21 Edg1 Eed Eif2ak3 Fgb Fmo2 Gstm1 Hgf Hmg20a Iqgap1 Itgb1 Mdn1 Npr1 Pcdh15 Pcm1 Pde4b Pecr Ppp1cb Ppp1r15b Ppp1r8 Rbbp9 Scg3 Sele Slc12a6 Sspn Tcf7l2 Tek
123	V$FXR_IR1_Q6	7	7	343	147	15674	-2.4	0.0	2.99	0.92	Cdca4 Cnn1 Crry Gstm1 Ptprm Sema6c Uroc1
124	V$NFY_01: nuclear factor Y (Y-box binding factor)	82	82	268	3365	12456	-2.41	0.0	1.71	0.45	1300010K09Rik 2410018G23Rik 2610020N02Rik 4930542G03Rik Aplp2 Atf3 Atf4 Atp2a2 BC024479 Calca Ccrn4l Cdca4 Cnot4 Cxcl1 Cxcl12 Dact1 Ddb2 Ddx21 Ddx5 Defb11 Dnajc12 Ear11 Ebf1 Eed Eif2ak3 Eif3s6ip Enpep Ercc8 Exosc1 Fabp4 Fto Gch1 Gem Gfpt2 Git2 Gpc6 Gsn H2-Bl Hapln2 Hmg20a Hnrpc Hspa8 Hyou1 Il8rb Irf1 Mbnl1 Mcp Mto1 Ndufs8 ORF18 Pgr Pi4k2a Pip Pip5k1a Pou3f2 Ppp1r10 Ppp1r15b Pscd3 Ptk2 Rbbp9 Rfx2 …
125	V$FOX_Q2	259	259	91	12045	3776	-2.42	0.0	0.18	0.0	1100001A21Rik 1110007H17Rik 1110037N09Rik 2410018G23Rik 2410030J07Rik 2610020N02Rik 2610318K02Rik 2900091E11Rik 3110006P09Rik 4632409L19Rik 4921524P20Rik 4930542G03Rik 8430417G17Rik Abca8a Adamts4 Adrb2 Adss Agtpbp1 Alas1 Als2cr19 Ank1 Aplp2 Arf4 Asph Atf3 Atp1a1 Atp2a3 Atpif1 Axl B3galt3 BC014805 BC024479 Becn1 Bicd1 Birc3 C330016H24Rik C6 Cacnb1 Calca Capn12 Capn7 Catna1 Cav1 Cbll1 Ccl7 Cd34 Cd…
126	V$CETS168_Q6	224	224	126	9789	6032	-2.42	0.0	1.49	0.36	1100001A21Rik 1110037N09Rik 1300010K09Rik 2410018G23Rik 2410030J07Rik 2610020N02Rik 2610318K02Rik 3110006P09Rik 4632409L19Rik 4921524P20Rik 4930542G03Rik Abca8a Adamts4 Adrb2 Agtpbp1 Alas1 Apg12l Aplp2 Aqp1 Arf4 Atf3 Atf4 Atp1a1 Atp2a3 Atpif1 BC014805 BC024479 Becn1 Bicd1 Birc3 C330016H24Rik Cacnb1 Calca Capn12 Capzb Cav1 Cbll1 Ccrn4l Cd34 Cdca4 Cdh13 Cenpb Centd3 Cherp Cited1 Cln2 Cmkor1 Cnn1 Cn…
127	V$VMYB_01: v-Myb	257	257	93	11273	4548	-2.43	0.0	1.59	0.42	1100001A21Rik 1300010K09Rik 2410018G23Rik 2410030J07Rik 2610318K02Rik 2900091E11Rik 4632409L19Rik 4921524P20Rik Adamts4 Adrb2 Adss Agtpbp1 Als2cr19 Alx3 Ank1 Ankrd24 Apg12l Aplp2 Aqp1 Arf4 Asph Atf3 Atp1a1 Atp2a3 Atpif1 Axl B3galt3 B3gat1 BC014805 BC024479 Becn1 Bicd1 Birc3 C330016H24Rik C6 Cacnb1 Calca Capzb Catna1 Cbll1 Ccrn4l Cd36 Cdc42ep3 Cdca4 Cdh13 Cenpb Centd3 Chc1l Cnn1 Cntfr Cops5 Cpa3 C…
128	V$POU6F1_01	22	22	328	1314	14507	-2.43	0.0	0.07	0.0	4921524P20Rik Abca8a Adrb2 BC024479 C6 Chc1l Esam1 Fabp4 Fgb Hc Hgf Itgb1 Mapre2 Mto1 Ogn Olfr69 Papd4 Rasgrf2 Sema6c Smc5l1 Wsb1 Zfpm2
129	V$ELK1_01: Elk-1	98	98	252	4101	11720	-2.44	0.0	1.58	0.42	1100001A21Rik 1110037N09Rik 1300010K09Rik 2410030J07Rik 2610020N02Rik 2610318K02Rik 2900091E11Rik 3110006P09Rik Agtpbp1 Aqp1 Atpif1 BC024479 Bcl3 Bicd1 Birc3 C330016H24Rik Capn12 Capzb Cbll1 Cdca4 Centd3 Cherp Cntfr Cops5 Cpsf3 Crispld1 Cxcl12 Ddb2 Ddx5 Defb11 Dfy Dpt Eed Efhd2 Ehd2 Eif3s6ip Enpep Fli1 Fmo1 Fmo2 Foxh1 Gem Git2 Gmfb Gnai3 Hadhsc Hdc Il8rb Irf1 Kcna2 Mcl1 Mcpt5 Mpz Mrpl13 Mrpl3 Mta…
130	V$E2F_02: E2F	13	13	337	367	15454	-2.44	0.0	2.65	0.82	Als2cr19 Cops5 Ddb2 Fli1 ORF18 Pde4b Ppp1r15b Ppp1r8 Scrn3 Slc23a1 Sox17 Sphk1 Tram1
131	V$E2F_Q3: E2F	13	13	337	367	15454	-2.44	0.0	2.65	0.82	Als2cr19 Cops5 Ddb2 Fli1 ORF18 Pde4b Ppp1r15b Ppp1r8 Scrn3 Slc23a1 Sox17 Sphk1 Tram1
132	V$E2F4DP1_01: E2F-4:DP-1 heterodimer	13	13	337	367	15454	-2.44	0.0	2.65	0.82	Als2cr19 Cops5 Ddb2 Fli1 ORF18 Pde4b Ppp1r15b Ppp1r8 Scrn3 Slc23a1 Sox17 Sphk1 Tram1
133	V$MEF2_Q6_01	200	200	150	9340	6481	-2.46	0.0	0.25	0.0	1100001A21Rik 1110037N09Rik 2410018G23Rik 2410030J07Rik 2610020N02Rik 2610318K02Rik 3110006P09Rik Abca8a Adamts4 Adss Agtpbp1 Alas1 Alx3 Aplp2 Aqp1 Arf4 Atf3 Atf4 Atp1a1 Atp2a3 B3galt3 BC014805 BC024479 Becn1 Bicd1 Birc3 C330016H24Rik C6 Calca Capn12 Catna1 Cav1 Ccl7 Ccrn4l Cd36 Cdc42 Cenpb Chc1l Cited1 Cln2 Cnn1 Cops5 Cpa3 Cpsf3 Crispld1 Crry Cry1 Csf2rb2 Cul2 Cxcl1 Ddb2 Ddx47 Ddx5 Dfy Dnajc12 D…
134	V$RP58_01: 58 KDA repressor protein	4	4	346	407	15414	-2.47	0.0	0.02	0.0	Cenpb Git2 Psen2 Tnfaip6
135	V$DR3_Q4: direct repeat 3	42	42	308	2233	13588	-2.47	0.0	0.12	0.0	1300010K09Rik 2610318K02Rik 2900091E11Rik Apg12l Asph B3gat1 Bicd1 C6 Cacnb1 Cdc42ep3 Centd3 Cherp Emcn Esam1 Fank1 Fgg Fosb Gadd45gip1 H2-Bl Il8rb Mrpl1 Mtch2 Ndufs8 Npr1 Nptx1 Pip Pkd2 Pnp Pqlc1 Prkx Ptpn21 Rab28 Scarb1 Scnn1a Sdpr Sema6c Sphk1 Uqcrc2 Uroc1 Usp2 Wasl Wsb1
136	V$ATATA_B: Avian C-type TATA box	20	20	330	1208	14613	-2.49	0.0	0.07	0.0	Adss Cpa3 Eif3s6ip Fbxo3 Fmo2 Ga17 Gfpt2 Igj Mbd1 Pja2 Procr Rasgrf2 Riok2 Rpl23a Sf3b4 Sqrdl Tiparp Tuba1 Ube1x Zfpm2
137	V$PAX6_Q2	77	77	273	3169	12652	-2.49	0.0	1.62	0.42	2610020N02Rik 3110006P09Rik 4632409L19Rik Bcl3 Becn1 Birc3 Capn12 Ccrn4l Cdh13 Cenpb Chc1l Cln2 Cnn1 Cntfr Cpa3 Crem Crispld1 Cry1 Ddx21 Ddx5 Ear11 Eed Ehd2 Eif3s6ip Elf1 Ercc8 Exosc1 Fgf1 Fgl2 Fosl1 Foxh1 Gadd45gip1 Gch1 Gclc Hc Htra3 Kcnk4 Mcl1 Mcp Mrpl1 Myd116 Npr1 Oazin Ogn Olfr69 Pak1ip1 Papd4 Pecr Phyh Pi4k2a Pip Pla2g2d Plvap Pnp Prx Pscd3 Rbbp9 Riok2 Rnf14 Rpgrip1 Rpl23a Rpl39 Rps20 Scnn1…
138	V$FREAC2_01: Fork head RElated ACtivator-2	28	28	322	989	14832	-2.5	0.0	2.18	0.66	4930542G03Rik Adrb2 Atp2a3 BC014805 Cbll1 Cry1 Ddx26 Ddx47 Elf1 Enpp2 Fgb Hapln2 Mcp Mef2c Meox2 Mgll Mtap1b Myd116 Ogn Papd4 Pcdh15 Ppp2r5a Rab28 Rpl15 Rps6 Scrn3 Sept7 Yes1
139	V$SREBP1_Q6	122	122	228	5228	10593	-2.5	0.0	1.37	0.29	1110037N09Rik 1300010K09Rik 2410018G23Rik 2410030J07Rik 4632409L19Rik 4930542G03Rik Adrb2 Adss Alx3 Ank1 Ankrd24 Apg12l Aplp2 Asph Atf4 Atp2a2 Atp2a3 B3galt3 Bicd1 Birc3 C6 Cacnb1 Capn12 Catna1 Cbll1 Cd36 Cdca4 Centd3 Cherp Cited1 Cnn1 Crry Csf2rb2 Cxcl1 Cxcl12 Dact1 Ddx26 Ddx47 Dock9 Ehd2 Elf1 Esam1 Fank1 Fgf1 Fmo2 Fosl1 Fxyd1 Gadd45gip1 Gclc Gem Gng3 Hadhsc Hdc Hspa8 Igfbp6 Iqgap1 Kcna2 Kcnab1 …
140	V$CAAT_01: cellular and viral CCAAT box	205	205	145	9533	6288	-2.52	0.0	0.28	0.0	1100001A21Rik 1110037N09Rik 1300010K09Rik 2410018G23Rik 2410030J07Rik 2610020N02Rik 2610318K02Rik 3110006P09Rik 4921524P20Rik 4930542G03Rik 8430417G17Rik Abca8a Adamts4 Adrb2 Alas1 Als2cr19 Alx3 Ankrd24 Aplp2 Aqp1 Arf4 Asph Atf3 Atf4 Atp1a1 Atp2a2 Atp2a3 B3gat1 BC024479 Bicd1 C330016H24Rik C6 Cacnb1 Calca Ccrn4l Cd36 Cdc42 Cdc42ep3 Cdca4 Cenpb Centd3 Chc1l Cherp Cited1 Cnn1 Cnot4 Cntfr Cops5 Cpsf…
141	V$SOX9_B1: SOX (SRY-related HMG box)	189	189	161	8805	7016	-2.52	0.0	0.29	0.0	1300010K09Rik 2610020N02Rik 2610318K02Rik 2900091E11Rik 3110006P09Rik 4632409L19Rik 4930542G03Rik Adss Agtpbp1 Als2cr19 Ankrd24 Aplp2 Aqp1 Asph Atpif1 B3galt3 BC024479 Becn1 C330016H24Rik C6 Cacnb1 Calca Capn12 Capn7 Catna1 Cav1 Cd36 Cdc42ep3 Cdca4 Centd3 Chc1l Cited1 Cln2 Cnn1 Cntfr Cops5 Cpa3 Cpsf3 Crem Crispld1 Crry Cul2 Cxcl1 Dact1 Ddb2 Ddx47 Defb11 Dfy Dmtf1 Dnajb4 Dnajc12 Dock9 Dpep1 Dpt Ea…
142	V$AP1_Q4: activator protein 1	292	292	58	12879	2942	-2.52	0.0	1.68	0.44	1110007H17Rik 1110037N09Rik 1300010K09Rik 2410018G23Rik 2410030J07Rik 2610020N02Rik 2900091E11Rik 3110006P09Rik 4632409L19Rik 4921524P20Rik 8430417G17Rik Abca8a Adamts4 Adrb2 Adss Agtpbp1 Alas1 Als2cr19 Alx3 Ank1 Apg12l Aplp2 Aqp1 Arf4 Asph Atf4 Atp2a2 Atp2a3 Atpif1 B3galt3 B3gat1 BC014805 BC024479 Bicd1 Birc3 C330016H24Rik C6 Cacnb1 Calca Capn12 Capn7 Capzb Catna1 Cbll1 Ccl7 Ccrn4l Cd34 Cd36 Cdc…
143	V$MAF_Q6	15	15	335	453	15368	-2.53	0.0	2.47	0.74	2610020N02Rik 4632409L19Rik Adamts4 Calca Fabp4 Gnai3 Mrpl13 Pde4b Phyh Plvap Psen2 Rps6ka4 T2bp Tagln2 Tph1
144	V$E47_01: E47	46	46	304	2395	13426	-2.54	0.0	0.14	0.0	1110037N09Rik 1300010K09Rik 2610318K02Rik 4632409L19Rik Apg12l Atf4 BC024479 Bicd1 Capzb Ccrn4l Cdc42ep3 Cln2 Cmkor1 Cpa3 Cry1 Ddx26 Eed Eif3s6ip Enpep Esam1 Fbxo3 Fosb Fxyd2 Igj Inmt Kcnk4 Lamc1 Mapkbp1 Mynn Nptx1 Pias1 Prkx Rpl41 Rspondin Scarb1 Sec8l1 Sema6c Semcap2 Sept7 Sirt1 Tef Tiparp Tph1 Tpm2 Usp9x Zcchc14
145	V$TGIF_01: TGIF (5'TG3' interacting factor)	90	90	260	4355	11466	-2.55	0.0	0.23	0.0	Abca8a Adrb2 Als2cr19 Ank1 Aqp1 B3gat1 C6 Capn12 Cd34 Cpa3 Cpsf3 Crispld1 Crry Cxcl1 Ddx47 Dmtf1 Edg1 Eed Efemp1 Enpep Esam1 Fgg Fhl1 Fli1 Fosl1 Foxh1 Ga17 Gem Gng3 Gstm1 Has1 Hc Hdc Hgf Htra3 Hyou1 Il8rb Inmt Iqgap1 Irf1 Itgb1 Kcnk4 Maff Mapre2 Mbnl1 Mcp Mef2c Mrpl1 Mrpl3 Mtch2 Mto1 Mulk Ogn Olfr69 Oxtr Per2 Pnp Pou3f2 Ppp2r5a Psen2 Rfx2 Rhoe Rnf14 Rpl23a Rps6 Scarb1 Scnn1a Sema6c Shank3 Sirt1 S…
146	V$CREB_01: cAMP-responsive element binding protein	38	38	312	1435	14386	-2.55	0.0	1.92	0.49	1100001A21Rik 2410018G23Rik 2900091E11Rik Apg12l Atf3 Becn1 Cdc42ep3 Cul2 Dact1 Dnajb4 Dnajc12 Ear11 Fosb Gem Gfpt2 Gnl2 Has1 Maff Mbnl1 Myd116 Mynn Nptx1 Oazin Pak1ip1 Pgr Ppp2ca Riok2 Rpl13a Rpl15 Scnn1a Sept7 Spag4 Sugt1 Tgfb1i4 Uap1 Usp2 Usp9x Wsb1
147	V$AHR_Q5: aryl hydrocarbon / dioxin receptor	48	48	302	1879	13942	-2.56	0.0	1.79	0.48	1300010K09Rik 2410018G23Rik 2610020N02Rik Aplp2 Asph Atf4 Atp2a2 Cdc42ep3 Cdca4 Cited1 Dact1 Ddx47 Dnajb4 Dpep1 Esam1 Fxyd1 Gadd45gip1 Gpc6 Hmg20a Kcnd2 Mgll Mrpl1 Mrpl13 Npr1 Nr2f2 Oazin Pgr Phyh Plvap Ppp1r8 Ppp2ca Pqlc1 Ptpn21 Rac1 Rhoe Rpl13a Rpl15 Rspondin Semcap2 Sgk Slc22a4 T2bp Tacr2 Tram1 Ugdh Usp36 Usp9x Zcchc14
148	V$STAF_01: Se-Cys tRNA gene transcription activating factor	11	11	339	300	15521	-2.56	0.0	2.57	0.8	Adss Ddx26 Dock9 Hrmt1l3 Lamc1 Mbd1 Mbnl1 Mynn Ppp2r5a Tceb1 Ube1x
149	V$VMW65_Q6	146	146	204	6816	9005	-2.58	0.0	0.34	0.0	1100001A21Rik 1110037N09Rik 1300010K09Rik 2410030J07Rik 2610318K02Rik 2900091E11Rik 3110006P09Rik 4930542G03Rik 8430417G17Rik Abca8a Agtpbp1 Aplp2 Arf4 Atpif1 Axl B3gat1 BC024479 Bicd1 C330016H24Rik C6 Calca Capn12 Capn7 Cav1 Ccl7 Cd36 Cdca4 Cdh13 Cenpb Chc1l Cherp Cited1 Cnn1 Cpa3 Crem Crispld1 Crry Cry1 Cul2 Ddb2 Ddx21 Ddx47 Defb11 Dfy Dmtf1 Dnajc12 Dpep1 Ebf1 Eed Eif2ak3 Eif3s6ip Emcn Ercc8 Ex…
150	V$S8_01: S8	37	37	313	1398	14423	-2.59	0.0	1.89	0.49	3110006P09Rik Alas1 BC024479 Becn1 C6 Cdc42ep3 Cherp Crry Cul2 Cxcl12 Defb11 Dmtf1 Dpep1 Elf1 Fosb Fto Gnai3 Grwd1 Igj Mcpt4 Mtmr6 Ndufs8 Npr1 Nptx1 Olfr69 Pecr Pip Pla2g2d Psmd11 Rad23a Rasgrf2 Rps25 Smc5l1 Sspn Uqcrc2 Usp2 Vcam1
151	V$OLF1_01: olfactory neuron-specific factor	40	40	310	1534	14287	-2.6	0.0	1.83	0.49	8430417G17Rik Adamts4 Ankrd24 Axl Cdc42ep3 Cpsf3 Crispld1 Cul2 Ddb2 Ddx5 Eed Fto Gnai3 Gpc6 Gsn Hapln2 Igj Il8rb Inmt Mgll Nfkbia Nptx1 Pkd2 Rasgrf2 Rpl13a Rpl23a Rrad Scg3 Scrn3 Sema6c Slc12a6 Slc22a4 T2bp Tef Tgfb1i4 Tgif Tph1 Tubb6 Ugdh Vcl
152	V$HFH8_01: HNF-3/Fkh Homolog-8	46	46	304	2377	13444	-2.61	0.0	0.16	0.0	2610318K02Rik Atpif1 B3gat1 BC014805 C6 Cacnb1 Capn12 Cav1 Cenpb Centd3 Chc1l Cherp Cops5 Cxcl1 Enpp2 Fabp4 Fgf1 Gch1 Gnl2 Gpc6 Gstm1 Itgb1 Mef2c Meox2 Mmp19 Mtmr6 Olfr69 Pcdh15 Pip Plvap Ppp1cb Ppp1r15b Pscd3 Ptk2 Rac1 Rpl23a Rspondin Scrn3 Slc12a6 Slc1a5 Slc22a5 Spag4 Sphk1 Styx Tgif Tiparp
153	V$USF_C: USF binding site	171	171	179	7544	8277	-2.61	0.0	1.05	0.12	1110007H17Rik 1110037N09Rik 1300010K09Rik 2410030J07Rik 2610020N02Rik 2900091E11Rik 8430417G17Rik Adss Agtpbp1 Alas1 Als2cr19 Alx3 Ank1 Arf4 Asph Atf4 Atp1a1 Atp2a2 Axl B3gat1 Becn1 Birc3 C6 Calca Capzb Ccl7 Ccrn4l Cd36 Cdc42 Cenpb Chc1l Cln2 Cnn1 Cnot4 Cntfr Cpa3 Cpsf3 Crem Crispld1 Cry1 Csf2rb2 Cul2 Cxcl1 Dact1 Ddx21 Ddx5 Defb11 Dnajc12 Dpt Eed Efemp1 Ehd2 Eif3s6ip Enpep Enpp2 Ercc8 Fabp4 Fank1…
154	V$XBP1_01: X-box-binding protein 1	37	37	313	1405	14416	-2.62	0.0	1.85	0.49	1300010K09Rik 2410030J07Rik 3110006P09Rik Adrb2 Aqp1 Arf4 Atf4 Atp1a1 Atp2a2 C6 Cdca4 Chc1l Ddx26 Enpep Esam1 Gnai3 Hrmt1l3 Hyou1 Mafk Mapre2 Nfkb2 Pecr Pgr Pias1 Pip Pqlc1 Prx Psmd11 Rbbp9 Rpl15 Rpl39 Sept7 Thbd Tln1 Uap1 Usp36 Wsb1
155	V$HNF1_C: Hepatic nuclear factor 1	124	124	226	5401	10420	-2.62	0.0	1.12	0.16	2610020N02Rik 2610318K02Rik 8430417G17Rik Abca8a Alx3 Atp1a1 Atpif1 BC014805 BC024479 Becn1 C6 Capzb Cav1 Cd36 Cenpb Cited1 Cnot4 Cpa3 Cpsf3 Crry Cry1 Csf2rb2 Cul2 Cxcl1 Ddx21 Ddx26 Defb11 Dfy Dmtf1 Ear11 Eed Efemp1 Eif3s6ip Elf1 Enpep Ercc8 Esam1 Fabp4 Fgb Fmo1 Fto Ga17 Gclc Git2 Gnai3 Gnl2 Gpc6 Grwd1 Has1 Hc Hgf Hrmt1l3 Igj Inmt Itgb1 Kcnab1 Kcnd2 Kcnk4 Mat2a Mbd1 Mcp Mcpt4 Mef2c Meox2 Mrpl13 M…
156	V$NFY_Q6: nuclear factor Y (Y-box binding factor)	119	119	231	5579	10242	-2.63	0.0	0.35	0.0	1300010K09Rik 2410018G23Rik 2410030J07Rik 2610020N02Rik 4930542G03Rik 8430417G17Rik Abca8a Atf3 Atf4 Atp2a2 B3gat1 Bicd1 C6 Cacnb1 Calca Cdh13 Cenpb Cherp Cnn1 Cnot4 Cntfr Cops5 Cpsf3 Crispld1 Crry Cxcl1 Cxcl12 Dact1 Ddb2 Ddx21 Ddx5 Defb11 Dfy Dmtf1 Dnajc12 Dock9 Dpep1 Ear11 Ebf1 Eed Eif2ak3 Eif3s6ip Emcn Enpep Enpp2 Ercc8 Esam1 Exosc1 Fabp4 Fmo2 Fto Gfpt2 Git2 Gpc6 Gsn Hapln2 Hc Hmg20a Hnrpc Hsp…
157	V$NFKB_C: NF-kappaB binding site	17	17	333	545	15276	-2.64	0.0	2.26	0.66	8430417G17Rik Atp2a3 Bcl3 Cacnb1 Centd3 Cxcl1 Dpep1 Efhd2 Foxh1 Nfkb2 Nfkbia Olfr69 Rnf14 Scnn1a Speer3 T2bp Vcam1
158	V$DEC_Q1	242	242	108	11145	4676	-2.64	0.0	0.32	0.0	1110007H17Rik 1110037N09Rik 1300010K09Rik 2410018G23Rik 2410030J07Rik 2610020N02Rik 2610318K02Rik 4921524P20Rik 8430417G17Rik Adrb2 Adss Alas1 Als2cr19 Alx3 Ank1 Ankrd24 Aqp1 Arf4 Atf4 Atp2a3 Atpif1 Axl BC024479 Becn1 Bicd1 C330016H24Rik C6 Calca Capn12 Capzb Catna1 Cbll1 Ccl7 Ccrn4l Cd36 Cdca4 Cdh13 Cenpb Centd3 Chc1l Cherp Cited1 Cln2 Cmkor1 Cnot4 Cntfr Cops5 Cpa3 Cpsf3 Crem Crispld1 Crry Cry1 …
159	V$FOXP3_Q4	211	211	139	9363	6458	-2.64	0.0	1.02	0.11	1110037N09Rik 1300010K09Rik 2610020N02Rik 2900091E11Rik 3110006P09Rik 4632409L19Rik 4930542G03Rik 8430417G17Rik Abca8a Adrb2 Agtpbp1 Alas1 Ank1 Ankrd24 Arf4 Asph Atp1a1 Atp2a3 Atpif1 Axl BC014805 Birc3 C6 Calca Cav1 Ccl7 Ccrn4l Cd34 Cd36 Cdc42 Cdca4 Cenpb Centd3 Cited1 Cln2 Cmkor1 Cnn1 Cntfr Cops5 Cpa3 Crem Crispld1 Crry Cry1 Csf2rb2 Cul2 Ddx21 Ddx47 Defb11 Dfy Dnajc12 Dock9 Dpep1 Dpt Edg1 Eed Ef…
160	V$MYOGNF1_01: myogenin / nuclear factor 1 or related factors	69	69	281	3380	12441	-2.65	0.0	0.24	0.0	2410030J07Rik Adss Alas1 Atf3 B3gat1 C330016H24Rik Capn12 Catna1 Ccl7 Ccrn4l Cd34 Cdc42 Cdh13 Cry1 Csf2rb2 Dact1 Ddx47 Dnajc12 Efhd2 Ehd2 Enpep Exosc1 Fgf1 Fgg Fmo1 Fosl1 Foxh1 Ga17 Gem Grwd1 Hapln2 Hc Hmg20a Hyou1 Inmt Kcnd2 Lamc1 Mapkbp1 Mapre2 Mat2a Mbnl1 Nfkbia Npr1 Olfr69 Pcdh15 Pfkfb3 Pja2 Pkd2 Pla2g1br Pou3f2 Rfx2 Riok2 Rpl13a Scnn1a Sf3b4 Sgk Slc22a4 Sox7 Sspn Styx Tceb1 Tef Tek Tmeff2 Tp…
161	V$NFY_Q6_01	154	154	196	6811	9010	-2.65	0.0	0.96	0.1	1300010K09Rik 2410018G23Rik 2410030J07Rik 2610020N02Rik 3110006P09Rik 4632409L19Rik 4930542G03Rik 8430417G17Rik Abca8a Adrb2 Ank1 Apg12l Asph Atf3 Atf4 Atp2a2 B3gat1 BC024479 Becn1 Bicd1 C330016H24Rik C6 Calca Cd36 Cdc42ep3 Cdca4 Cdh13 Cenpb Cnn1 Cnot4 Cntfr Cops5 Crispld1 Crry Csf2rb2 Cul2 Cxcl1 Cxcl12 Dact1 Ddb2 Ddx21 Defb11 Dfy Dmtf1 Dnajb4 Dnajc12 Dpep1 Dpt Ear11 Ebf1 Eed Eif2ak3 Eif3s6ip Emc…
162	V$AREB6_01: AREB6 (Atp1a1 regulatory element binding factor 6)	70	70	280	3421	12400	-2.65	0.0	0.24	0.0	1300010K09Rik 2610020N02Rik Adamts4 Adss Ankrd24 Birc3 Calca Catna1 Cbll1 Ccrn4l Cdc42ep3 Cdca4 Cdh13 Cpa3 Crispld1 Cxcl1 Ddx26 Dmtf1 Dock9 Edg1 Ehd2 Eif3s6ip Elf1 Exosc1 Fgf1 Fhl1 Fxyd2 Ga17 Gng3 Gnl2 Gstm1 H2-Bl Hapln2 Has1 Hdc Hyou1 Igfbp6 Kcnab1 Kcnk4 Lamc1 Maff Mef2c Mtch2 Mto1 Nfkb2 Olfr69 Oxtr Pi4k2a Pias1 Pip5k1a Pja2 Pnmt Ppp1r10 Ppp2r5a Pqlc1 Psmd11 Ptpn21 Rab28 Riok2 Scg3 Scnn1a Sele S…
163	V$SMAD3_Q6	199	199	151	9139	6682	-2.66	0.0	0.42	0.02	1110037N09Rik 2610020N02Rik 2900091E11Rik 3110006P09Rik 4930542G03Rik 8430417G17Rik Adamts4 Adss Alas1 Als2cr19 Alx3 Ank1 Ankrd24 Apg12l Aplp2 Aqp1 Arf4 Asph Atf3 Atf4 Axl B3gat1 BC024479 Bcl3 Bicd1 Calca Capn12 Capn7 Capzb Cav1 Cbll1 Ccl7 Cd34 Cdc42ep3 Cdca4 Cdh13 Cenpb Cherp Cln2 Cnn1 Cntfr Cops5 Crem Crispld1 Crry Cry1 Dact1 Ddb2 Ddx21 Ddx47 Ddx5 Dmtf1 Dnajb4 Dock9 Dpep1 Ear11 Ebf1 Edg1 Efemp1…
164	V$SOX5_01: Sox-5	158	158	192	7281	8540	-2.66	0.0	0.43	0.02	2610020N02Rik 2610318K02Rik 2900091E11Rik 3110006P09Rik 4632409L19Rik 4930542G03Rik Adss Als2cr19 Ankrd24 Aplp2 Aqp1 Asph B3galt3 BC024479 Becn1 C330016H24Rik C6 Capn12 Capn7 Catna1 Cav1 Cd36 Cdc42ep3 Cdca4 Chc1l Cited1 Cnn1 Cntfr Cops5 Cpa3 Cpsf3 Crem Crispld1 Crry Cul2 Cxcl1 Dact1 Ddx47 Defb11 Dfy Dmtf1 Dnajb4 Dnajc12 Dock9 Dpep1 Dpt Ear11 Ebf1 Edg1 Efemp1 Eif3s6ip Elf1 Emcn Enpep Fbxo3 Fgb Fhl…
165	V$IK1_01: Ikaros 1	190	190	160	8725	7096	-2.66	0.0	0.44	0.02	1110007H17Rik 1110037N09Rik 2410018G23Rik 2410030J07Rik 2610318K02Rik 2900091E11Rik 8430417G17Rik Abca8a Adamts4 Ank1 Aplp2 Aqp1 Arf4 Asph Atf4 Atp1a1 Atp2a2 Atp2a3 Axl BC024479 Bicd1 C6 Capzb Catna1 Cav1 Ccl7 Cd34 Cdc42 Cdca4 Cdh13 Centd3 Cited1 Cmkor1 Cops5 Cpa3 Crispld1 Crry Cry1 Csf2rb2 Cxcl1 Cxcl12 Ddb2 Ddx21 Ddx47 Dfy Dnajb4 Dpt Ear11 Edg1 Ehd2 Eif2ak3 Emcn Enpep Esam1 Fgf1 Fgg Fgl2 Fhl1 Fl…
166	V$ETS1_B: c-ETS-1 binding site	157	157	193	6963	8858	-2.66	0.0	0.93	0.1	1100001A21Rik 1300010K09Rik 2410030J07Rik 2610318K02Rik 4921524P20Rik Abca8a Adamts4 Agtpbp1 Alas1 Ank1 Ankrd24 Apg12l Aplp2 Aqp1 Atf4 Atp1a1 Atp2a2 Atpif1 B3galt3 BC024479 Bcl3 Bicd1 Birc3 C330016H24Rik Cacnb1 Calca Capn7 Capzb Catna1 Cd34 Cdca4 Centd3 Cherp Cln2 Cmkor1 Cntfr Cops5 Crry Csf2rb2 Ddb2 Ddx26 Ddx5 Defb11 Dfy Edg1 Eed Ehd2 Emcn Enpep Esam1 Fbxo3 Fgg Fhl1 Fli1 Fmo2 Foxh1 Ga17 Gadd45gi…
167	V$ARNT_02: AhR nuclear translocator homodimers	17	17	333	548	15273	-2.67	0.0	2.23	0.66	1300010K09Rik Atf4 Cpsf3 Crispld1 Dact1 Ddx5 Gmfb Maff Mtch2 Pak1ip1 Papd4 Pcm1 Pi4k2a Pscd3 Psmd11 Sirt1 Usp9x
168	V$AP1_Q2: activator protein 1	241	241	109	10705	5116	-2.67	0.0	1.08	0.13	1100001A21Rik 1110007H17Rik 1110037N09Rik 2410030J07Rik 2610020N02Rik 3110006P09Rik 4632409L19Rik 4921524P20Rik 8430417G17Rik Adamts4 Adrb2 Agtpbp1 Alas1 Als2cr19 Alx3 Ank1 Aqp1 Arf4 Asph Atf3 Atf4 Atp1a1 Atpif1 B3galt3 B3gat1 BC024479 Becn1 Bicd1 C330016H24Rik C6 Calca Capn12 Capn7 Capzb Catna1 Ccl7 Cd36 Cdc42 Cdc42ep3 Cdca4 Cdh13 Chc1l Cited1 Cln2 Cmkor1 Cnn1 Cnot4 Cops5 Cpsf3 Crem Crry Cry1 Cs…
169	V$HFH3_01: HFH-3 (HNF3/fork head homolog 3)	166	166	184	7385	8436	-2.67	0.0	0.89	0.1	1110007H17Rik 2410018G23Rik 2410030J07Rik 2610020N02Rik 2610318K02Rik 2900091E11Rik 4632409L19Rik 4930542G03Rik 8430417G17Rik Adss Agtpbp1 Als2cr19 Ank1 Atf4 Atpif1 Axl B3gat1 BC024479 Becn1 Bicd1 Birc3 C6 Cacnb1 Capn12 Cav1 Ccl7 Cd34 Cd36 Cdc42 Cenpb Centd3 Chc1l Cherp Cnn1 Cops5 Cpa3 Crem Crry Cry1 Csf2rb2 Cul2 Cxcl1 Dact1 Ddb2 Ddx21 Ddx47 Dmtf1 Dnajc12 Dpt Edg1 Eed Efemp1 Efhd2 Enpp2 Fabp4 Fan…
170	V$HNF4ALPHA_Q6	121	121	229	5638	10183	-2.67	0.0	0.39	0.0	1110037N09Rik 4921524P20Rik 8430417G17Rik Als2cr19 Ank1 Ankrd24 Aqp1 Arf4 Atf4 Atpif1 BC014805 Bcl3 Becn1 Bicd1 Birc3 Capn12 Cd36 Cenpb Chc1l Cmkor1 Cops5 Cpa3 Cpsf3 Cul2 Cxcl1 Cxcl12 Ddb2 Dmtf1 Dnajc12 Ear11 Ebf1 Efemp1 Ehd2 Elf1 Esam1 Fabp4 Fgb Fgg Fmo1 Fosl1 Fto Fxyd1 Fxyd2 Gem Gnai3 Grwd1 Gsn Hadhsc Hapln2 Hc Hdc Hgf Hnrpc Hyou1 Igfbp6 Igj Il8rb Iqgap1 Itgb1 Kcnd2 Lamc1 Mafk Mapkbp1 Mapre2 Mb…
171	V$PAX6_01: Pax-6	162	162	188	7420	8401	-2.68	0.0	0.49	0.03	1300010K09Rik 2610318K02Rik 4921524P20Rik 4930542G03Rik Abca8a Adss Agtpbp1 Ankrd24 Apg12l Arf4 Atf3 Atf4 Atp1a1 Atp2a2 Atpif1 Birc3 C330016H24Rik C6 Capn7 Cbll1 Ccrn4l Cd34 Cd36 Cdc42 Cdh13 Cenpb Cherp Cnot4 Cops5 Crem Crispld1 Csf2rb2 Cxcl1 Ddb2 Ddx21 Ddx26 Ddx47 Ddx5 Dmtf1 Dnajb4 Dnajc12 Dpt Ebf1 Efemp1 Ehd2 Elf1 Exosc1 Fank1 Fgl2 Fli1 Fmo1 Fmo2 Fosb Fto Gadd45gip1 Gfpt2 Git2 Gng3 Gnl2 Gpc6 Gr…
172	V$RFX1_01: X-box binding protein RFX1	151	151	199	6942	8879	-2.68	0.0	0.47	0.02	1110037N09Rik 2410018G23Rik 2610020N02Rik 3110006P09Rik 4632409L19Rik 4921524P20Rik 4930542G03Rik 8430417G17Rik Adamts4 Adrb2 Alas1 Als2cr19 Alx3 Ank1 Apg12l Atf4 Atp1a1 Atp2a2 Atp2a3 B3galt3 B3gat1 BC014805 Bcl3 Birc3 C6 Cacnb1 Catna1 Cav1 Cdc42ep3 Cdca4 Centd3 Cherp Cmkor1 Cnot4 Cops5 Cpsf3 Cxcl1 Cxcl12 Dact1 Ddx47 Dnajb4 Dnajc12 Edg1 Eed Efemp1 Ehd2 Eif3s6ip Elf1 Enpep Enpp2 Esam1 Fabp4 Fank1 …
173	V$OCT1_05: octamer-binding factor 1	18	18	332	1079	14742	-2.69	0.0	0.09	0.0	Becn1 Cacnb1 Cd36 Csf2rb2 Cul2 Elf1 Fgl2 Hapln2 Mrpl13 Oazin Per2 Prx Rasgrf2 Tacr2 Tek Tln1 Tnfaip6 Ube1x
174	V$NFY_C: NF-Y binding site	13	13	337	389	15432	-2.7	0.0	2.32	0.66	4930542G03Rik Eed Ercc8 Gpc6 Mbnl1 ORF18 Pgr Pi4k2a Ppp1r10 Sdpr Slc1a5 Sugt1 T2bp
175	V$PPARG_03: PPAR (peroxisome proliferator-activated receptor gamma)	139	139	211	6178	9643	-2.7	0.0	0.87	0.1	1100001A21Rik 2410018G23Rik 2610318K02Rik 2900091E11Rik 3110006P09Rik 4930542G03Rik 8430417G17Rik Adamts4 Als2cr19 Alx3 Ankrd24 Atf3 Atf4 B3gat1 BC024479 Bcl3 Bicd1 C330016H24Rik Cacnb1 Calca Capzb Ccl7 Cd36 Cdc42 Cdc42ep3 Cdca4 Cdh13 Centd3 Chc1l Cln2 Crispld1 Cxcl1 Ddx26 Dfy Edg1 Eed Ehd2 Eif2ak3 Eif3s6ip Enpep Enpp2 Ercc8 Fgb Fgg Fhl1 Fli1 Fmo2 Fosl1 Fto Fxyd1 Fxyd2 Ga17 Gadd45gip1 Gch1 Gem Gi…
176	V$STAT_01: signal transducers and activators of transcription	71	71	279	2986	12835	-2.7	0.0	1.3	0.27	2410018G23Rik 2610318K02Rik 4921524P20Rik Adamts4 Adrb2 Ankrd24 Arf4 Atf4 B3galt3 BC014805 BC024479 Bicd1 Capn7 Ccl7 Cd34 Chc1l Cmkor1 Crem Crispld1 Crry Cry1 Dact1 Edg1 Efemp1 Eif2ak3 Emcn Fgl2 Gnl2 Gstm1 Irf1 Kcnk4 Maff Mbd1 Mcl1 Mpz Mrpl13 Mulk Nfkb2 Nptx1 ORF18 Ogn Per2 Phyh Pias1 Pla2g2d Ramp2 Rbbp9 Rnf14 Rps20 Rps25 Rps6 Scrn3 Sdpr Sec8l1 Sele Sf3b4 Slc22a5 Slc23a1 Sox7 Sqrdl Sspn Tceb1 Tcf…
177	V$CDX2_Q5	220	220	130	10061	5760	-2.7	0.0	0.46	0.02	1100001A21Rik 2610020N02Rik 2610318K02Rik 2900091E11Rik 3110006P09Rik 8430417G17Rik Abca8a Agtpbp1 Als2cr19 Alx3 Ank1 Arf4 Asph Atf4 Atp1a1 Atp2a2 Atp2a3 B3gat1 BC014805 BC024479 Becn1 Birc3 C330016H24Rik C6 Cacnb1 Calca Capn12 Capn7 Catna1 Cav1 Cbll1 Ccl7 Ccrn4l Cd36 Cdc42 Cdca4 Cdh13 Chc1l Cited1 Cln2 Cmkor1 Cnn1 Cnot4 Cntfr Cpa3 Crem Crispld1 Crry Cry1 Cul2 Dact1 Ddx21 Ddx5 Defb11 Dmtf1 Dnajc1…
178	V$PITX2_Q2: pituitary homeobox factor 2	148	148	202	6771	9050	-2.7	0.0	0.52	0.03	1100001A21Rik 1110007H17Rik 2410018G23Rik 2410030J07Rik 2610020N02Rik 2610318K02Rik 2900091E11Rik 4632409L19Rik Abca8a Agtpbp1 Alas1 Ankrd24 Apg12l Atf4 Atp1a1 Atpif1 BC014805 Becn1 Birc3 C6 Cacnb1 Capn7 Catna1 Cav1 Ccrn4l Cd36 Cdc42 Cdca4 Cdh13 Cenpb Centd3 Chc1l Cln2 Cmkor1 Cnn1 Cops5 Crem Cry1 Csf2rb2 Cul2 Cxcl12 Dact1 Ddx21 Ddx26 Ddx47 Ddx5 Dmtf1 Ebf1 Eed Eif2ak3 Eif3s6ip Elf1 Enpep Ercc8 Fgb…
179	V$TFIII_Q6	327	327	23	14515	1306	-2.72	0.0	1.9	0.49	1100001A21Rik 1110007H17Rik 1110037N09Rik 1300010K09Rik 2410018G23Rik 2410030J07Rik 2610020N02Rik 2610318K02Rik 2900091E11Rik 3110006P09Rik 4632409L19Rik 4921524P20Rik 4930542G03Rik 8430417G17Rik Abca8a Adamts4 Adrb2 Adss Agtpbp1 Alas1 Als2cr19 Alx3 Ank1 Ankrd24 Apg12l Aplp2 Aqp1 Arf4 Asph Atf3 Atf4 Atp1a1 Atp2a2 Atp2a3 Atpif1 Axl B3galt3 B3gat1 BC024479 Bcl3 Becn1 Bicd1 Birc3 C330016H24Rik C6 Ca…
180	V$ATF3_Q6: activating transcription factor 3	42	42	308	1654	14167	-2.72	0.0	1.62	0.42	2900091E11Rik Alx3 Atp2a3 Becn1 Cdc42ep3 Cnn1 Dfy Dnajb4 Dpep1 Ehd2 Exosc1 Fxyd2 Gem Gfpt2 Gng3 Has1 Kcnk4 Maff Mbnl1 Mtap1b Myd116 Mynn Nptx1 Oazin Pgr Ppp2ca Procr Prx Riok2 Rpl23a Scg3 Sec8l1 Sept7 Sf3b4 Spag4 Sugt1 Tef Tek Tob2 Tubb6 Usp9x Wsb1
181	V$ZTA_Q2	108	108	242	5005	10816	-2.74	0.0	0.44	0.02	1110007H17Rik 2410030J07Rik 2900091E11Rik 8430417G17Rik Abca8a Alas1 Als2cr19 Ankrd24 Asph Atp2a2 BC024479 Becn1 Birc3 Capn12 Capn7 Capzb Catna1 Ccrn4l Cd34 Cd36 Cdc42 Cdc42ep3 Cdca4 Cdh13 Cnn1 Cnot4 Crem Ddb2 Ddx21 Dmtf1 Dnajc12 Ehd2 Enpep Fabp4 Fgb Fmo1 Fosl1 Gadd45gip1 Git2 Gnai3 Gng3 Gnl2 Gpc6 Gsn Gstm1 Hapln2 Hgf Hnrpc Igfbp6 Igj Il8rb Itgb1 Lamc1 Mapkbp1 Mat2a Mcpt4 Meox2 Mgll Mmp19 Mtap1b …
182	V$NFKB_Q6_01	223	223	127	10111	5710	-2.74	0.0	0.59	0.04	1110007H17Rik 1110037N09Rik 1300010K09Rik 2410018G23Rik 2410030J07Rik 2610020N02Rik 2610318K02Rik 2900091E11Rik 3110006P09Rik 4632409L19Rik 4921524P20Rik 8430417G17Rik Adamts4 Adrb2 Agtpbp1 Alas1 Als2cr19 Alx3 Ank1 Ankrd24 Apg12l Aplp2 Aqp1 Asph Atf4 Atp2a2 Atp2a3 BC014805 Bcl3 Birc3 Cacnb1 Capn12 Catna1 Cbll1 Cdc42ep3 Cdca4 Cdh13 Centd3 Cherp Cited1 Cmkor1 Cnot4 Cntfr Cpa3 Cpsf3 Crry Csf2rb2 Cul…
183	V$GATA1_02: GATA-binding factor 1	127	127	223	5693	10128	-2.74	0.0	0.75	0.09	1110007H17Rik 4930542G03Rik Abca8a Adrb2 Als2cr19 Arf4 Atp2a2 B3galt3 BC014805 BC024479 Becn1 Calca Cbll1 Ccl7 Cd34 Cd36 Cdc42 Cdca4 Cdh13 Cenpb Centd3 Chc1l Cnn1 Cntfr Cpsf3 Crem Crry Csf2rb2 Cul2 Cxcl1 Ddb2 Defb11 Dfy Dmtf1 Dock9 Dpep1 Ear11 Ebf1 Eed Efhd2 Ehd2 Emcn Fbxo3 Fli1 Fosl1 Foxh1 Fto Gem Gng3 Gpc6 Has1 Igfbp6 Igj Inmt Iqgap1 Kcna2 Kcnd2 Kcnk4 Maff Mafk Mapkbp1 Mat2a Mbd1 Mbnl1 Mcl1 Mcp…
184	V$CDPCR3HD_01: cut-like homeodomain protein	113	113	237	5030	10791	-2.75	0.0	0.81	0.1	1110007H17Rik 1110037N09Rik 1300010K09Rik 2410030J07Rik 4632409L19Rik 4930542G03Rik Alas1 Als2cr19 Aplp2 Aqp1 Asph Atf4 Axl B3gat1 BC014805 Bcl3 Birc3 C6 Capzb Cbll1 Cdc42 Cdh13 Chc1l Cmkor1 Cnn1 Crispld1 Cul2 Cxcl12 Dact1 Defb11 Dock9 Dpt Ear11 Eed Efemp1 Eif3s6ip Emcn Enpep Ercc8 Fgb Fhl1 Fmo1 Fmo2 Foxh1 Fxyd2 Gadd45gip1 Gch1 Gclc Gem Gng3 Gpc6 Grwd1 Igj Kcna2 Kcnab1 Kcnd2 Kif2a Mcl1 Mcpt4 Mcpt…
185	V$CEBPGAMMA_Q6	249	249	101	11375	4446	-2.75	0.0	0.43	0.02	1100001A21Rik 2410030J07Rik 2610020N02Rik 2610318K02Rik 2900091E11Rik 4632409L19Rik 4930542G03Rik 8430417G17Rik Abca8a Adrb2 Adss Agtpbp1 Als2cr19 Alx3 Ank1 Ankrd24 Aplp2 Arf4 Asph Atf3 Atp1a1 Atp2a3 Atpif1 B3galt3 B3gat1 BC014805 BC024479 Becn1 Birc3 C330016H24Rik C6 Calca Capn12 Capn7 Cav1 Ccl7 Cd36 Cdc42 Cdh13 Cenpb Centd3 Chc1l Cited1 Cln2 Cmkor1 Cnn1 Cops5 Cpsf3 Crem Crispld1 Crry Cry1 Csf2r…
186	V$PADS_C: Retroviral Poly A downstream element	94	94	256	4109	11712	-2.75	0.0	0.98	0.1	1110007H17Rik 2410030J07Rik 3110006P09Rik 8430417G17Rik Abca8a Agtpbp1 Alx3 Ankrd24 Arf4 Atf3 Atp2a3 B3gat1 BC014805 BC024479 Bcl3 Becn1 C6 Capn12 Capn7 Chc1l Cln2 Cntfr Ddx26 Ddx47 Ddx5 Defb11 Dnajb4 Dpep1 Efhd2 Emcn Enpp2 Ercc8 Fbxo3 Fgf1 Fgl2 Fhl1 Fto Gch1 Gclc Gem Gng3 Gsn Gstm1 H2-Bl Hadhsc Has1 Hspa8 Igfbp6 Inmt Kcnab1 Maff Mcl1 Meox2 Mgll Mpz Mtch2 Myd116 Pde4b Pecr Plvap Ppp1cb Ppp1r10 Pp…
187	V$TATA_C: Retroviral TATA box	108	108	242	4792	11029	-2.76	0.0	0.84	0.1	1300010K09Rik 2410030J07Rik 2610020N02Rik 2610318K02Rik 2900091E11Rik Abca8a Adamts4 Agtpbp1 Als2cr19 Atf3 Atp1a1 Atp2a3 BC014805 Becn1 Birc3 C330016H24Rik C6 Calca Ccl7 Cd34 Cd36 Cdc42 Chc1l Cited1 Cmkor1 Cnn1 Cntfr Cops5 Cpa3 Cpsf3 Crem Cxcl1 Dact1 Ddb2 Ddx21 Ddx5 Dnajc12 Dpep1 Dpt Ear11 Elf1 Ercc8 Fabp4 Fbxo3 Fmo1 Fto Fxyd2 Gadd45gip1 Gch1 Gclc Gfpt2 Git2 Hadhsc Hc Hgf Igfbp6 Iqgap1 Irf1 Lamc1…
188	V$OSF2_Q6	235	235	115	10560	5261	-2.76	0.0	0.77	0.1	1110007H17Rik 1110037N09Rik 2900091E11Rik 3110006P09Rik 4632409L19Rik 8430417G17Rik Adrb2 Adss Agtpbp1 Alas1 Als2cr19 Alx3 Ank1 Ankrd24 Aplp2 Aqp1 Arf4 Asph Atf3 Atf4 Atp2a3 Atpif1 Axl B3gat1 BC014805 BC024479 Becn1 Bicd1 Birc3 C330016H24Rik C6 Calca Capn12 Capn7 Capzb Catna1 Cbll1 Ccl7 Ccrn4l Cdc42 Cdc42ep3 Cdca4 Cdh13 Centd3 Chc1l Cherp Cited1 Cln2 Cmkor1 Cnn1 Cnot4 Cntfr Cops5 Cpa3 Crem Crispl…
189	V$RFX1_02: X-box binding protein RFX1	119	119	231	5385	10436	-2.76	0.0	0.64	0.06	1300010K09Rik 4930542G03Rik Adamts4 Agtpbp1 Als2cr19 Alx3 Ank1 Ankrd24 Atp1a1 Atp2a2 Atp2a3 Axl C330016H24Rik C6 Cacnb1 Capzb Catna1 Cbll1 Cdca4 Cited1 Cpa3 Cpsf3 Crry Cry1 Csf2rb2 Cul2 Cxcl1 Cxcl12 Dact1 Defb11 Dfy Dmtf1 Dnajc12 Dpep1 Edg1 Eed Efhd2 Ehd2 Elf1 Esam1 Fank1 Fgf1 Fhl1 Fosb Gadd45gip1 Gem Gfpt2 Gnl2 Gpc6 Grwd1 Hc Hmg20a Hrmt1l3 Hyou1 Igfbp6 Iqgap1 Irf1 Kcnab1 Kcnd2 Kif2a Mafk Mapkbp1…
190	V$GATA2_03: GATA-binding factor 2	107	107	243	4757	11064	-2.76	0.0	0.82	0.1	4632409L19Rik Abca8a Adrb2 Adss Agtpbp1 Ank1 Atf3 Atp1a1 B3galt3 BC024479 C6 Cav1 Ccl7 Cd34 Cd36 Chc1l Cmkor1 Cpa3 Crem Csf2rb2 Ddb2 Ddx5 Dfy Ebf1 Eed Efhd2 Ehd2 Elf1 Emcn Enpp2 Ercc8 Fabp4 Fbxo3 Fgb Fgl2 Fhl1 Fli1 Fmo1 Fosb Foxh1 Fto Gem Gfpt2 Gnl2 Gpc6 Gstm1 H2-Bl Hadhsc Has1 Hdc Hgf Hyou1 Igj Iqgap1 Kcnd2 Mbd1 Mbnl1 Mcpt5 Mdn1 Mef2c Mgll Mmp19 Mrpl1 Mrpl3 Mulk Mynn Papd4 Pi4k2a Pip5k1a Pja2 Pl…
191	V$HNF3B_01: Hepatocyte Nuclear Factor 3beta	265	265	85	11817	4004	-2.77	0.0	1.03	0.11	1100001A21Rik 1110007H17Rik 1110037N09Rik 2410030J07Rik 2610020N02Rik 2610318K02Rik 2900091E11Rik 4632409L19Rik 4921524P20Rik 4930542G03Rik 8430417G17Rik Abca8a Adamts4 Adrb2 Adss Agtpbp1 Alas1 Als2cr19 Aplp2 Arf4 Asph Atf3 Atp1a1 Atp2a2 Atp2a3 Atpif1 Axl B3galt3 BC014805 BC024479 Becn1 Bicd1 Birc3 C330016H24Rik C6 Cacnb1 Capn12 Capn7 Catna1 Cav1 Cbll1 Ccl7 Ccrn4l Cd34 Cd36 Cdc42 Cdca4 Cdh13 Cenp…
192	V$SREBP_Q3	112	112	238	5106	10715	-2.77	0.0	0.57	0.04	1100001A21Rik 1110037N09Rik 2610318K02Rik 4632409L19Rik 4921524P20Rik Abca8a Adss Alx3 Ank1 Arf4 Asph Atf4 Atp1a1 Atp2a2 B3galt3 B3gat1 BC024479 Bcl3 Bicd1 Cacnb1 Capn12 Capzb Cav1 Cd34 Cdca4 Crispld1 Crry Cxcl12 Ddx21 Dfy Dmtf1 Dnajc12 Dock9 Dpt Ehd2 Ercc8 Exosc1 Fgf1 Fgg Fosb Fosl1 Fxyd1 Gch1 Gclc Gnai3 Gng3 Gpc6 Grwd1 Hadhsc Has1 Hdc Hgf Hspa8 Htra3 Igfbp6 Igfbp7 Mafk Mbd1 Mcpt6 Meox2 Mmp19 Mp…
193	V$AREB6_03: AREB6 (Atp1a1 regulatory element binding factor 6)	49	49	301	2452	13369	-2.77	0.0	0.22	0.0	1110037N09Rik 1300010K09Rik 8430417G17Rik Atf4 Atp2a3 BC024479 Birc3 Cdc42ep3 Cenpb Centd3 Dmtf1 Dock9 Esam1 Exosc1 Fank1 Fgg Fgl2 Fmo1 Fosb Fosl1 Ga17 Gmfb H2-Bl Htra3 Kcna2 Mef2c Mgll Mrpl3 Mulk Nfkb2 Pla2g2d Pou3f2 Ppp2ca Ptprm Rpgrip1 Rpl41 Rps20 Scarb1 Scg3 Scnn1a Sdpr Sec8l1 Sf3b4 Sptlc1 Tef Tln1 Tram1 Tuba1 Zswim6
194	V$XFD1_01: Xenopus fork head domain factor 1	53	53	297	2626	13195	-2.77	0.0	0.24	0.0	Abca8a Adrb2 Adss Becn1 C330016H24Rik Cd36 Cpa3 Crem Ddb2 Ddx21 Dnajc12 Enpep Esam1 Exosc1 Fabp4 Fgb Fmo2 Fosl1 Gch1 Gclc Gfpt2 Hapln2 Kcnd2 Mapre2 Mcp Mmp19 Mrpl1 Mto1 Myd116 Npr1 Pak1ip1 Pgr Pi4k2a Pip5k1a Rasgrf2 Riok2 Rnf134 Rpgrip1 Rpl23a Rpl39 Rps20 Sec8l1 Sema6c Sept7 Slc1a5 Slc22a5 Sptlc1 Tcf7l2 Tgif Txndc7 Uap1 Ube1x Wasl
195	V$AHRARNT_01: aryl hydrocarbon receptor:Arnt heterodimers	27	27	323	995	14826	-2.78	0.0	1.8	0.48	Aplp2 Asph Atf4 Atp2a2 Catna1 Cdc42ep3 Cdca4 Cntfr Crispld1 Dpep1 Hmg20a Mgll Oxtr Plvap Pou3f2 Ppp2ca Ranbp5 Rhoe Rpl15 Scnn1a Semcap2 T2bp Tiparp Tram1 Usp36 Usp9x Zcchc14
196	V$EGR1_01: Egr-1/Krox-24/NGFI-A immediate-early gene product	7	7	343	165	15656	-2.78	0.0	2.52	0.76	Ddx5 Ercc8 Nfkb2 Pi4k2a Pscd3 Scarb1 Uap1
197	V$HEB_Q6	99	99	251	4568	11253	-2.78	0.0	0.49	0.03	1100001A21Rik 1300010K09Rik 2410018G23Rik 8430417G17Rik Adamts4 Als2cr19 Ank1 Ankrd24 Aplp2 Arf4 Atp2a2 Axl C330016H24Rik Cacnb1 Capn12 Capzb Cav1 Cbll1 Ccl7 Cd34 Cdc42ep3 Centd3 Cln2 Cpsf3 Dpt Ear11 Efemp1 Ehd2 Eif3s6ip Ercc8 Fto Fxyd2 Ga17 Gadd45gip1 Gem Git2 Grwd1 Gstm1 Hmg20a Htra3 Irf1 Itgb1 Kcna2 Kcnk4 Lamc1 Mcl1 Mcp Mcpt6 Mef2c Mmp19 Mtmr6 Mto1 Nfkbia Npr1 Pcdh15 Pfkfb3 Phyh Pi4k2a Pkd2 Pl…
198	V$MEF2_02: myogenic MADS factor MEF-2	20	20	330	1154	14667	-2.78	0.0	0.11	0.0	3110006P09Rik Aqp1 BC014805 Dact1 Ddx47 Fli1 Ga17 Gmfb Gng3 Hapln2 Meox2 Mrpl1 Mto1 Rpl41 Rps6 Sema6c Tgfb1i4 Tiparp Tpm3 Vcl
199	V$ETS2_B: c-Ets-2 binding sites	98	98	252	4349	11472	-2.79	0.0	0.83	0.1	1100001A21Rik 1300010K09Rik 2410030J07Rik 2610318K02Rik Abca8a Adamts4 Agtpbp1 Apg12l Aplp2 Aqp1 Atf4 Atpif1 Bcl3 Bicd1 Birc3 C330016H24Rik Calca Capzb Cd34 Centd3 Cln2 Crry Csf2rb2 Ddb2 Dfy Dnajc12 Eed Ehd2 Emcn Enpep Ga17 Gadd45gip1 Gch1 Gem Gmfb Gpc6 H2-Bl Hadhsc Hnrpc Htra3 Igfbp6 Il8rb Inmt Mapre2 Mbnl1 Mcp Mcpt5 Mef2c Mpz Mrpl1 Mtap1b Mulk Ndufs8 Nptx1 ORF18 Pcm1 Pgr Phyh Pi4k2a Pias1 Pkd2 …
200	V$GFI1_01: growth factor independence 1	103	103	247	4615	11206	-2.79	0.0	0.74	0.09	1110037N09Rik 3110006P09Rik Alx3 Ank1 Aplp2 Aqp1 Arf4 Asph BC014805 Becn1 Birc3 Capn12 Capzb Cav1 Ccrn4l Cdh13 Chc1l Cpa3 Csf2rb2 Cxcl1 Ddb2 Ddx21 Ddx26 Defb11 Dock9 Dpt Ear11 Ebf1 Eed Eif3s6ip Enpp2 Esam1 Fabp4 Fgb Fhl1 Fmo1 Fto Fxyd1 Fxyd2 Gem Gfpt2 Gmfb Gnai3 Hapln2 Hc Igj Il8rb Kcna2 Kif2a Mapkbp1 Mbnl1 Mcl1 Mcp Mcpt4 Mcpt5 Mdn1 Mef2c Mgll Mtch2 Mtmr6 Mulk ORF18 Olfr69 Pak1ip1 Pcdh15 Per2 Phy…
201	V$TCF11MAFG_01: TCF11:MafG heterodimers	31	31	319	1176	14645	-2.79	0.0	1.7	0.45	2410018G23Rik Apg12l Capn7 Cd36 Ddx26 Efhd2 Elf1 Fgb Gng3 Hadhsc Igj Itgb1 Lamc1 Mcl1 Meox2 Pcdh15 Psen2 Rps20 Rps25 Scrn3 Sele Slc12a6 Slc22a4 Sptlc1 Tceb1 Tcf7l2 Tiparp Tob2 V1rb4 Yes1 Zfpm2
202	V$CEBP_C: C/EBP binding site	86	86	264	3757	12064	-2.79	0.0	0.97	0.1	2410030J07Rik 4632409L19Rik Abca8a Adamts4 Adss Agtpbp1 Als2cr19 Ankrd24 Atp2a3 BC024479 Birc3 Cdc42 Cenpb Cln2 Cops5 Cpa3 Crry Cul2 Ddb2 Ddx21 Dmtf1 Dpt Ear11 Eed Efemp1 Elf1 Esam1 Fbxo3 Fgf1 Fgl2 Fmo1 Fosl1 Fto Gadd45gip1 Gem Gnl2 Gstm1 Hadhsc Has1 Hdc Igfbp6 Kcna2 Kcnk4 Mbd1 Mcpt4 Mcpt5 Mrpl1 Mtmr6 Mto1 ORF18 Olfr69 Pcm1 Pde4b Pecr Pja2 Pkd2 Pnmt Ppp1cb Ppp1r8 Ppp2r5a Psmd11 Rpl15 Rpl3 Rrad Sc…
203	V$HLF_01: hepatic leukemia factor	102	102	248	4655	11166	-2.79	0.0	0.57	0.04	1300010K09Rik 2410018G23Rik 2410030J07Rik 2900091E11Rik 3110006P09Rik 4921524P20Rik 8430417G17Rik Agtpbp1 Arf4 Atf3 BC014805 Bicd1 Cdc42 Cdca4 Cenpb Chc1l Cherp Cited1 Cln2 Cops5 Cpa3 Crem Crry Cul2 Cxcl1 Dact1 Ddb2 Ddx21 Ddx5 Dfy Dmtf1 Ebf1 Edg1 Eed Efhd2 Ehd2 Enpep Fbxo3 Fosb Fosl1 Gadd45gip1 Gch1 Gmfb Gsn Hadhsc Hapln2 Hc Hrmt1l3 Igfbp6 Igj Itgb1 Kcnd2 Kcnk4 Mafk Mapre2 Mbd1 Mcpt5 Mrpl1 Mrpl3 …
204	V$CHOP_01: heterodimers of CHOP and C/EBPalpha	101	101	249	4527	11294	-2.79	0.0	0.73	0.09	1300010K09Rik 2610020N02Rik 2900091E11Rik 3110006P09Rik Adss Agtpbp1 Alas1 Alx3 Atp2a3 Axl B3gat1 BC014805 BC024479 Capn12 Cd34 Cdh13 Cenpb Cln2 Cmkor1 Cnn1 Cnot4 Cpa3 Crry Cul2 Cxcl12 Ddb2 Ddx21 Defb11 Dmtf1 Dock9 Ear11 Edg1 Eed Efemp1 Elf1 Emcn Enpep Esam1 Fmo2 Fosl1 Fxyd1 Gnl2 Gpc6 Htra3 Il8rb Itgb1 Kcnab1 Kif2a Maff Mapre2 Mat2a Mbnl1 Mcp Mcpt4 Mcpt6 Mpz Mrpl1 Mrpl3 Pcdh15 Pde4b Pecr Pias1 Pi…
205	V$PEBP_Q6	88	88	262	4087	11734	-2.8	0.0	0.45	0.02	1110007H17Rik 8430417G17Rik Agtpbp1 Als2cr19 Aplp2 Asph Atf3 Atf4 Atpif1 B3gat1 BC014805 BC024479 Becn1 C330016H24Rik Capn12 Capn7 Catna1 Cbll1 Ccl7 Cdh13 Centd3 Cited1 Cmkor1 Cntfr Cops5 Crem Crry Cul2 Cxcl1 Ddb2 Dpt Ebf1 Efemp1 Eif2ak3 Elf1 Fabp4 Fhl1 Fto Gem Gstm1 Hgf Hnrpc Hspa8 Hyou1 Igfbp7 Kcnab1 Kcnk4 Mapre2 Mcpt4 Mcpt5 Mcpt6 Meox2 Mgll Myd116 Oazin Ogn Papd4 Pja2 Pkd2 Pla2g2d Ppp1r15b Prk…
206	V$AFP1_Q6	55	55	295	2699	13122	-2.8	0.0	0.27	0.0	4632409L19Rik 8430417G17Rik Abca8a Als2cr19 BC024479 Bicd1 C330016H24Rik Cd36 Cdca4 Cited1 Cxcl12 Ddb2 Defb11 Dnajc12 Efemp1 Enpp2 Esam1 Fhl1 Fmo2 Fto Gch1 Gnai3 Grwd1 Hgf Hnrpc Igj Mef2c Meox2 Mgll Mpz Mtmr6 Npr1 Per2 Ppp1r8 Pqlc1 Ptprm Ptx3 Rnf134 Rpl39 Rps6 Scg3 Sec8l1 Sspn Tek Tgfbr3 Tgif Tph1 Uap1 Ube1x Uroc1 Vcam1 Wasl Ywhae Zfp326 Zfpm2
207	V$SRF_Q5_01	102	102	248	4596	11225	-2.8	0.0	0.68	0.07	2900091E11Rik 4632409L19Rik 4921524P20Rik Alas1 Ankrd24 Aplp2 Aqp1 Arf4 Atf3 Atp2a3 Axl BC024479 Cacnb1 Calca Capn7 Capzb Catna1 Ccl7 Cdca4 Chc1l Cherp Cln2 Cnn1 Cpa3 Crem Crry Csf2rb2 Cul2 Dact1 Dfy Ear11 Ehd2 Exosc1 Fgl2 Fhl1 Fosb Fosl1 Foxh1 Fto Ga17 Gclc Gem Git2 Gstm1 Hmg20a Hspa8 Hyou1 Irf1 Kcna2 Kcnab1 Mafk Mapkbp1 Mcl1 Myd116 Mynn Ndufs8 Nptx1 Nr2f2 Pcm1 Pi4k2a Pip Pja2 Pnp Ppp1r8 Pqlc1 P…
208	V$HIF1_Q5: hypoxia-inducible factor 1	45	45	305	1823	13998	-2.81	0.0	1.42	0.31	1110037N09Rik 1300010K09Rik Alx3 Aqp1 Arf4 Atp2a3 C6 Cacnb1 Cbll1 Cdc42ep3 Cdh13 Cpsf3 Crem Dock9 Fosl1 Gnai3 Grwd1 Mafk Meox2 Mgll Mtap1b Mynn Nptx1 Nr2f2 Oxtr Papd4 Pgr Pip5k1a Pla2g1br Ppp1cb Pqlc1 Ptpn21 Rpl23a Rps25 Rps6ka4 Srpx Tacr2 Tceb1 Tef Tln1 Tpm2 Ube1x Uqcrc2 Usp36 Wsb1
209	V$FOXO1_02: fork head box O1	26	26	324	957	14864	-2.81	0.0	1.78	0.48	4930542G03Rik Adrb2 Atp2a3 BC014805 Bicd1 C6 Cdc42 Crry Cry1 Ddx26 Enpp2 Fgb Hapln2 Mcp Myd116 Ogn Papd4 Pcdh15 Pcm1 Pi4k2a Ppp2r5a Rab28 Rpl15 Rps6 Scrn3 Sept7
210	V$NRF2_Q4: heterodimer containing Nrf2	93	93	257	4151	11670	-2.82	0.0	0.77	0.1	1110037N09Rik 1300010K09Rik 2410018G23Rik 2900091E11Rik 3110006P09Rik 8430417G17Rik Abca8a Adamts4 Adss Alas1 Als2cr19 B3gat1 BC014805 C6 Capn12 Capn7 Catna1 Ccl7 Cd34 Cd36 Cln2 Crry Cry1 Ddx26 Dfy Dnajc12 Edg1 Efhd2 Ercc8 Esam1 Exosc1 Fabp4 Fgl2 Foxh1 Gfpt2 Gnai3 Gng3 Hrmt1l3 Hspa8 Igj Itgb1 Lamc1 Maff Mat2a Mcl1 Meox2 Mmp19 Mrpl13 Mtap1b Mto1 Mynn Nfkb2 Ogn Pcdh15 Pcm1 Pgr Pip5k1a Ppp1r15b Proc…
211	V$E12_Q6	90	90	260	4129	11692	-2.83	0.0	0.54	0.03	1110007H17Rik 1300010K09Rik 2410030J07Rik 2610318K02Rik 4921524P20Rik Adrb2 Alas1 Als2cr19 Apg12l Atf4 Atp2a3 B3gat1 BC024479 Bicd1 Capn12 Capn7 Capzb Ccrn4l Cdc42ep3 Chc1l Cherp Cln2 Cmkor1 Cntfr Cpa3 Cry1 Cul2 Defb11 Dmtf1 Ehd2 Eif3s6ip Esam1 Fhl1 Fosb Foxh1 Gch1 Git2 Gmfb Gng3 Hrmt1l3 Igj Inmt Itgb1 Kcna2 Kcnk4 Mapkbp1 Mef2c Meox2 Mrpl1 Mtch2 Mulk Myd116 Nfkb2 Nptx1 Oazin Pcdh15 Pla2g2d Ppp1r8…
212	V$AP1_C: AP-1 binding site	69	69	281	2965	12856	-2.83	0.0	1.07	0.13	1110037N09Rik Abca8a Adss Alas1 Als2cr19 Asph Atf4 Bicd1 C6 Capn12 Catna1 Ccrn4l Cdc42 Cdca4 Cdh13 Chc1l Cpsf3 Dnajc12 Edg1 Eif3s6ip Elf1 Ercc8 Esam1 Fabp4 Fank1 Fgb Fgl2 Fli1 Fxyd1 Gfpt2 Gnai3 Grwd1 Hrmt1l3 Igj Il8rb Irf1 Kif2a Lamc1 Mapkbp1 Mmp19 Mrpl13 Mtap1b Mto1 Myd116 Pcm1 Pnp Procr Psen2 Psmd11 Ranbp5 Rfx2 Riok2 Rpgrip1 Rps20 Rps6ka4 Scarb1 Sele Sept7 Sgk Slc22a4 Slc23a1 Spag4 Tacr2 Tagln2…
213	V$GCM_Q2	77	77	273	3607	12214	-2.83	0.0	0.42	0.02	2410030J07Rik 2900091E11Rik Adss Asph BC024479 Cdh13 Cln2 Dact1 Ddx21 Ddx5 Dfy Dnajc12 Dock9 Ear11 Ebf1 Eed Efemp1 Elf1 Enpp2 Esam1 Fabp4 Fmo2 Fosb Foxh1 Fto Gadd45gip1 Gem Git2 Has1 Hdc Hrmt1l3 Htra3 Igfbp7 Irf1 Kcnd2 Kcnk4 Mat2a Mbd1 Mbnl1 Mdn1 Mmp19 Mtmr6 Mto1 Myd116 Oazin Pcdh15 Pde4b Pfkfb3 Pias1 Pkd2 Pla2g1br Pnp Ppp1cb Prx Ptprm Rnf134 Rpl13a Rps25 Rps6ka4 Scnn1a Shank3 Slc1a5 Slc22a4 Slc2…
214	V$COUP_01: COUP:HNF-4 heterodimer	48	48	302	2374	13447	-2.85	0.0	0.26	0.0	3110006P09Rik 8430417G17Rik Aplp2 Aqp1 Atf4 Atpif1 Birc3 Capzb Cd36 Centd3 Chc1l Cln2 Cxcl12 Elf1 Fgb Fgl2 Fxyd1 Gem Gnai3 Grwd1 Hadhsc Hdc Hspa8 Igj Il8rb Iqgap1 Kcnk4 Maff Mafk Mbd1 Mcpt6 Mdn1 Mtmr6 Pcdh15 Per2 Procr Psen2 Rac1 Rad23a Rhoe Rpgrip1 Scarb1 Scnn1a Scrn3 Sema6c Sf3b4 Shank3 Tagln2
215	V$MEF3_B: MEF-3	6	6	344	479	15342	-2.85	0.0	0.05	0.0	Bicd1 Dpep1 Kif2a Mapre2 Phyh Sirt1
216	V$OCT1_B: Octamer binding factor 1	16	16	334	957	14864	-2.86	0.0	0.1	0.0	BC014805 Becn1 Cd36 Csf2rb2 Elf1 Fto Grwd1 Per2 Prx Rasgrf2 Rhoe Sptlc1 Tacr2 Tln1 Tnfaip6 Zswim6
217	V$E2F4DP2_01: E2F-4:DP-2 heterodimer	44	44	306	1797	14024	-2.88	0.0	1.34	0.28	Als2cr19 Atf3 Calca Cenpb Cmkor1 Cops5 Ddb2 Eed Efhd2 Ehd2 Eif3s6ip Fli1 Gnai3 Hnrpc Hspa8 Kcnab1 Kif2a Mapre2 Mef2c Mrpl13 Myd116 ORF18 Oazin Pde4b Ppp1r15b Ppp1r8 Ppp2r5a Ptpn21 Ptx3 Rhoe Rpl3 Rpl39 Rps20 Scnn1a Scrn3 Slc23a1 Sox17 Sphk1 Tacr2 Tgif Tram1 Uqcrc2 Usp2 Ywhae
218	V$CDPCR1_01: cut-like homeodomain protein	275	275	75	12372	3449	-2.89	0.0	0.77	0.1	1100001A21Rik 1110007H17Rik 1110037N09Rik 1300010K09Rik 2410018G23Rik 2410030J07Rik 2610318K02Rik 2900091E11Rik 3110006P09Rik 4632409L19Rik 4921524P20Rik 4930542G03Rik Abca8a Agtpbp1 Alas1 Als2cr19 Alx3 Ank1 Ankrd24 Aplp2 Aqp1 Asph Atf3 Atf4 Atp2a2 Atpif1 Axl B3galt3 B3gat1 BC014805 BC024479 Bcl3 Becn1 Birc3 C330016H24Rik C6 Cacnb1 Calca Capn12 Capn7 Capzb Catna1 Cbll1 Cd34 Cd36 Cdc42 Cdca4 Cdh13…
219	V$AML_Q6	76	76	274	3474	12347	-2.89	0.0	0.57	0.04	1110007H17Rik 2900091E11Rik 8430417G17Rik Agtpbp1 Aplp2 Asph Atf3 BC014805 BC024479 Capn12 Capn7 Cbll1 Ccl7 Centd3 Chc1l Cited1 Cmkor1 Cntfr Cops5 Crem Crry Ddb2 Dpep1 Dpt Ebf1 Efemp1 Fhl1 Fosl1 Fto Fxyd2 Gch1 Gclc Gem Gsn Gstm1 Hapln2 Hnrpc Htra3 Hyou1 Igfbp7 Mapre2 Mcpt5 Mcpt6 Meox2 Mgll Myd116 Oazin Ogn Olfr69 Pde4b Pja2 Pkd2 Ppp1r15b Prkx Ptpn21 Rnf134 Rpl15 Rps25 Scarb1 Sec8l1 Sirt1 Slc1a5 S…
220	V$E2F1DP1RB_01: Rb:E2F-1:DP-1 trimeric complex	24	24	326	883	14938	-2.89	0.0	1.72	0.45	4930542G03Rik Als2cr19 Cops5 Cxcl12 Ddb2 Exosc1 Fgg Fli1 Gstm1 Hyou1 Kcnab1 Mapre2 Mat2a ORF18 Pde4b Ppp1r15b Ppp1r8 Scrn3 Slc23a1 Sox17 Sphk1 Tram1 Wasl Zfp36l1
221	V$NKX61_01: NKX6-1	16	16	334	950	14871	-2.9	0.0	0.11	0.0	2900091E11Rik BC014805 BC024479 Birc3 Cenpb Cpa3 Defb11 Dnajc12 Eed Fhl1 Ga17 Mulk Pip Ptx3 Rac1 Tiparp
222	V$CMYB_01: c-Myb	70	70	280	3247	12574	-2.9	0.0	0.48	0.03	1300010K09Rik 2610020N02Rik 4632409L19Rik Adss Ank1 Arf4 Atf4 Atp2a3 B3galt3 Bicd1 Cacnb1 Catna1 Cdc42ep3 Centd3 Cnot4 Cntfr Csf2rb2 Cxcl1 Ddx47 Ear11 Ebf1 Efemp1 Fhl1 Ga17 Gng3 Gnl2 Gsn Hnrpc Igfbp7 Igj Iqgap1 Kcnk4 Mat2a Mcl1 Mpz Mrpl3 Mtch2 Myd116 Nfkb2 Nfkbia Pak1ip1 Pcdh15 Pcm1 Pfkfb3 Pla2g1br Plvap Pnp Ppp2ca Ramp2 Rasgrf2 Rfx2 Rhoe Rpl13a Rps25 Sele Sept7 Sirt1 Slc12a6 Sox17 Sspn Tacr2 Tgi…
223	V$LDSPOLYA_B: Lentiviral Poly A downstream element	279	279	71	12683	3138	-2.9	0.0	0.49	0.03	1100001A21Rik 1110007H17Rik 1110037N09Rik 2410018G23Rik 2410030J07Rik 2610318K02Rik 2900091E11Rik 4632409L19Rik 4930542G03Rik 8430417G17Rik Abca8a Adamts4 Adrb2 Agtpbp1 Alas1 Als2cr19 Alx3 Ank1 Aplp2 Aqp1 Arf4 Atf3 Atp1a1 Atpif1 Axl B3galt3 B3gat1 BC014805 BC024479 Bcl3 Becn1 Birc3 C330016H24Rik C6 Cacnb1 Calca Capn12 Capzb Cav1 Cbll1 Ccl7 Cd34 Cd36 Cdc42 Cdca4 Cdh13 Cenpb Centd3 Chc1l Cherp Cite…
224	V$IK3_01: Ikaros 3	39	39	311	1585	14236	-2.94	0.0	1.31	0.27	2410030J07Rik 2610318K02Rik 8430417G17Rik Arf4 Atp2a2 Ddb2 Ddx21 Eif2ak3 Fgg Fmo1 Foxh1 Ga17 Gfpt2 Git2 Grwd1 Hc Igfbp6 Irf1 Mcp Mcpt5 Mmp19 Mpz Mrpl1 Nfkb2 ORF18 Pja2 Ppp1r8 Ppp2r5a Ramp2 Rspondin Sele Slc22a5 Slc7a13 Sspn Tln1 Tnfaip6 Tph1 Uroc1 Wasl
225	V$HNF1_01: hepatic nuclear factor 1	64	64	286	2843	12978	-2.95	0.0	0.77	0.1	Atp1a1 BC024479 Capn7 Catna1 Cav1 Cd36 Cry1 Csf2rb2 Defb11 Dmtf1 Ear11 Edg1 Eed Efemp1 Eif3s6ip Elf1 Enpep Fgb Fhl1 Fto Gch1 Gnl2 Grwd1 Gsn Hc Hnrpc Igfbp7 Inmt Kcnab1 Mcl1 Mcpt4 Mcpt5 Mrpl13 Mrpl3 Npr1 Nr2f2 Ogn Papd4 Pcm1 Pecr Phyh Pias1 Pip5k1a Pja2 Ppp2r5a Rbbp9 Rpl13a Rpl39 Rps25 Rrad Scg3 Sec8l1 Slc7a13 Sugt1 Tceb1 Tob2 Tuba1 Ube1x Uroc1 Usp2 V1rb4 Wsb1 Zfpm2 Zswim6
226	V$GRE_C: Glucocorticoid response element	17	17	333	583	15238	-2.96	0.0	1.85	0.49	8430417G17Rik Adrb2 B3galt3 Bicd1 Cav1 Fmo1 Gmfb Irf1 Meox2 Mrpl1 Pnmt Ppp2ca Rasgrf2 Sdpr Sec8l1 Sgk Tgif
227	V$E2F_Q6_01	37	37	313	1858	13963	-2.96	0.0	0.26	0.0	4930542G03Rik Adss Als2cr19 Atf3 B3galt3 Cherp Cntfr Cops5 Cxcl12 Ddb2 Fli1 Fosb Fosl1 Gnai3 Mat2a Mrpl13 ORF18 Pde4b Ppp1r15b Ppp1r8 Rad23a Rnf134 Rps6 Scrn3 Slc1a5 Slc22a4 Slc23a1 Sox17 Sphk1 Srpx Tagln2 Tln1 Tram1 Ugdh Wsb1 Zcchc14 Zfp36l1
228	V$NKX22_01: NK2 class homeobox factor 2	42	42	308	2058	13763	-2.98	0.0	0.31	0.0	1100001A21Rik 2610318K02Rik Apg12l BC014805 Cdc42 Dpt Eed Esam1 Fbxo3 Fgl2 Fto Fxyd1 Gnl2 Hc Hgf Igj Mcp Mcpt5 Mrpl1 Mrpl13 Mrpl3 Mtch2 Mtmr6 Papd4 Pcm1 Pgr Pias1 Pla2g1br Pscd3 Psmd11 Rpl39 Sec8l1 Sirt1 Sptlc1 Srpx Tagln2 Tln1 Tnfaip6 Tob2 V1rb4 Yes1 Zfpm2
229	V$E4BP4_01: E4BP4	9	9	341	609	15212	-2.99	0.0	0.08	0.0	3110006P09Rik BC014805 Fbxo3 Hadhsc Mapre2 Oazin Rasgrf2 Rps6ka4 Speer3
230	V$CREBP1_01: cAMP-responsive element binding protein 1	9	9	341	253	15568	-3.0	0.0	2.15	0.64	2900091E11Rik Atf3 Cln2 Cpa3 Fosb Riok2 Rpl13a Rpl15 Uap1
231	V$TEL2_Q6	20	20	330	1109	14712	-3.0	0.0	0.16	0.0	1100001A21Rik 1300010K09Rik 4632409L19Rik Agtpbp1 Bicd1 Mpz Mtap1b Ndufs8 ORF18 Phyh Plvap Pscd3 Rpl41 Rps25 Rps6 Sept7 Slc22a5 Slc23a1 Sox17 Sspn
232	V$GATA1_05: GATA-binding factor 1	57	57	293	2583	13238	-3.01	0.0	0.63	0.06	Abca8a Agtpbp1 Atp1a1 B3galt3 C6 Capzb Cav1 Ccl7 Crem Csf2rb2 Cxcl12 Dact1 Ddb2 Ddx26 Dfy Dmtf1 Ebf1 Efhd2 Eif2ak3 Elf1 Enpp2 Fto Gem Git2 Gpc6 Gsn Gstm1 Hadhsc Hdc Hyou1 Igj Iqgap1 Mbnl1 Mcpt5 Mef2c Mgll Pip Pla2g2d Plvap Ppp1cb Pscd3 Rbbp9 Rpl41 Rrad Rspondin Scrn3 Sdpr Sox17 Sptlc1 Styx Tacr2 Tef Tph1 Ube1x Usp2 Wsb1 Zfpm2
233	V$NFKAPPAB_01: NF-kappaB	51	51	299	2241	13580	-3.03	0.0	0.83	0.1	8430417G17Rik Adamts4 Adrb2 Alas1 Ankrd24 Apg12l Atp2a3 Bcl3 Birc3 Cacnb1 Cln2 Cxcl1 Dpep1 Edg1 Enpp2 Fank1 Fgf1 Fmo1 Foxh1 Fto Ga17 Gem Gnai3 Hyou1 Irf1 Kcnab1 Mat2a Mcpt5 Meox2 Nfkb2 Nfkbia Nr2f2 Olfr69 Pla2g1br Ppp2r5a Pqlc1 Procr Ptx3 Rab28 Ramp2 Rnf14 Rrad Rspondin Scrn3 Slc1a5 Slc22a4 Speer3 T2bp Tgfbr3 Tob2 Vcam1
234	V$PAX5_01: B-cell-specific activating protein	36	36	314	1484	14337	-3.04	0.0	1.18	0.18	1110007H17Rik 3110006P09Rik Als2cr19 Aplp2 Aqp1 B3gat1 Bcl3 Cacnb1 Ccl7 Cd34 Cmkor1 Dock9 Dpt Efhd2 Eif3s6ip Esam1 Fgf1 Fosb Gclc Gem Hmg20a Hyou1 Kif2a Mgll Mtap1b Pias1 Plvap Sgk Tceb1 Tgif Thbd Tpm3 Txndc7 Uap1 Wasl Zfp36l1
235	V$E47_02: E47	51	51	299	2284	13537	-3.06	0.0	0.7	0.07	1300010K09Rik 2410030J07Rik Adss Als2cr19 B3gat1 BC014805 BC024479 Birc3 C6 Capzb Centd3 Cmkor1 Cry1 Defb11 Dock9 Dpt Esam1 Fgf1 Fgg Fhl1 Fxyd2 Gmfb Gng3 Gsn Hapln2 Htra3 Irf1 Mef2c Mgll Oazin Pcdh15 Pfkfb3 Pgr Pou3f2 Prkx Rfx2 Rpl39 Rpl41 Rps20 Scarb1 Scnn1a Sdpr Semcap2 Slc23a1 Sox7 Tacr2 Tceb1 Tln1 Tob2 Tph1 Zcchc14
236	V$FREAC3_01: Fork head RElated ACtivator-3	4	4	346	357	15464	-3.06	0.0	0.05	0.0	Adss Becn1 Mtmr6 Ogn
237	V$DR4_Q2: direct repeat 4	303	303	47	13622	2199	-3.06	0.0	0.83	0.1	1100001A21Rik 1110007H17Rik 1110037N09Rik 1300010K09Rik 2410018G23Rik 2610020N02Rik 2610318K02Rik 2900091E11Rik 3110006P09Rik 4930542G03Rik 8430417G17Rik Abca8a Adamts4 Adrb2 Adss Agtpbp1 Alas1 Als2cr19 Alx3 Ank1 Ankrd24 Aplp2 Aqp1 Asph Atf3 Atf4 Atp1a1 Atp2a2 Atp2a3 Atpif1 Axl B3galt3 B3gat1 BC014805 BC024479 Bcl3 Becn1 Bicd1 Birc3 C330016H24Rik C6 Cacnb1 Calca Capn12 Capn7 Capzb Catna1 Cav1 Cbl…
238	V$NFE2_01: NF-E2 p45	50	50	300	2248	13573	-3.06	0.0	0.68	0.07	1110037N09Rik 1300010K09Rik 2410018G23Rik 3110006P09Rik Abca8a Als2cr19 Atp2a2 Becn1 Birc3 C6 Capn12 Cdca4 Centd3 Crry Dnajc12 Efhd2 Enpep Fabp4 Fank1 Fli1 Fxyd1 Gnai3 Gnl2 Grwd1 Hrmt1l3 Hspa8 Igfbp7 Igj Irf1 Lamc1 Mmp19 Mrpl13 Mtap1b Myd116 Nfkb2 Pcm1 Procr Prx Psen2 Ranbp5 Rnf134 Rps20 Sgk Slc22a4 Spag4 Speer3 Vcam1 Wsb1 Ywhae Zfp36l1
239	V$AIRE_02	1	1	349	2	15819	-3.07	0.0	2.76	0.83	Ptx3
240	V$OCT1_Q6: octamer factor 1	318	318	32	14514	1307	-3.08	0.0	0.28	0.0	1110007H17Rik 1110037N09Rik 1300010K09Rik 2410018G23Rik 2610020N02Rik 2610318K02Rik 2900091E11Rik 3110006P09Rik 4632409L19Rik 4921524P20Rik 4930542G03Rik 8430417G17Rik Abca8a Adamts4 Adrb2 Adss Agtpbp1 Alas1 Als2cr19 Alx3 Ank1 Ankrd24 Apg12l Aplp2 Aqp1 Arf4 Asph Atf3 Atf4 Atp1a1 Atp2a3 Atpif1 Axl B3gat1 BC014805 BC024479 Becn1 Bicd1 Birc3 C330016H24Rik C6 Cacnb1 Calca Capn7 Capzb Catna1 Cav1 Cbll…
241	V$HFH1_01: HNF-3/Fkh Homolog 1	45	45	305	2086	13735	-3.09	0.0	0.52	0.03	2610318K02Rik Birc3 C6 Cacnb1 Capn12 Cav1 Cenpb Chc1l Cherp Cops5 Cry1 Cxcl1 Edg1 Enpp2 Fabp4 Fgb Fgf1 Gnl2 Gpc6 Igfbp7 Igj Irf1 Itgb1 Mmp19 Mtmr6 Olfr69 Pip Plvap Pnp Ppp1cb Ppp1r15b Ppp1r8 Pscd3 Ptk2 Rac1 Rpl23a Rspondin Scrn3 Slc1a5 Slc22a5 Sphk1 Styx Tgif Tiparp Tuba1
242	V$NFKB_Q6: NF-kappaB	45	45	305	1985	13836	-3.09	0.0	0.79	0.1	8430417G17Rik Adamts4 Adrb2 Alas1 Ankrd24 Apg12l Atp2a3 Bcl3 Cacnb1 Cav1 Centd3 Cln2 Cxcl1 Dpep1 Efhd2 Enpp2 Fank1 Fgf1 Fmo1 Foxh1 Fto Gnai3 Hyou1 Kcnab1 Mapre2 Mat2a Mbnl1 Mcpt5 Meox2 Nfkb2 Nfkbia Olfr69 Pla2g1br Procr Ptx3 Rnf14 Scnn1a Sele Slc22a4 Speer3 Srpx T2bp Tob2 Tph1 Vcam1
243	V$HEN1_02: HEN1	1	1	349	189	15632	-3.11	0.0	0.02	0.0	Hyou1
244	V$E2F1DP2_01: E2F-1:DP-2 heterodimer	27	27	323	1074	14747	-3.11	0.0	1.28	0.26	Als2cr19 Atf3 Cenpb Cmkor1 Cops5 Ddb2 Eed Efhd2 Fli1 Kif2a Mapre2 Mef2c Mrpl13 ORF18 Pde4b Ppp1r15b Ppp1r8 Rpl3 Rpl39 Rps20 Scrn3 Slc23a1 Sox17 Sphk1 Tgif Tram1 Usp2
245	V$E2F_03	38	38	312	1632	14189	-3.12	0.0	0.92	0.1	2410018G23Rik 4930542G03Rik Adss Als2cr19 Atf3 B3galt3 Catna1 Cherp Cntfr Cops5 Cxcl12 Ddb2 Fgg Fli1 Fosl1 Gstm1 Hyou1 Mapre2 Mat2a Mrpl13 ORF18 Pcm1 Pde4b Pgr Ppp1r15b Ppp1r8 Rad23a Scrn3 Slc1a5 Slc22a4 Slc23a1 Sox17 Sphk1 Tram1 Ugdh Wsb1 Zcchc14 Zfp36l1
246	V$RORA1_01: RAR-related orphan receptor alpha1	43	43	307	1935	13886	-3.13	0.0	0.67	0.06	1110037N09Rik Bcl3 Becn1 C330016H24Rik Calca Catna1 Cdc42 Cdc42ep3 Cdca4 Cenpb Cited1 Cry1 Emcn Exosc1 Fabp4 Fmo2 Gadd45gip1 Hadhsc Hgf Hyou1 Igj Kcnk4 Mat2a Mcpt4 Mrpl1 Per2 Pla2g2d Ppp2ca Procr Pscd3 Rac1 Rpl13a Rps6 Tceb1 Tef Tek Tnfaip6 Tpm3 Uroc1 Usp36 Vcl Yes1 Ywhae
247	V$HIF1_Q3: hypoxia induced factor	31	31	319	1278	14543	-3.13	0.0	1.12	0.16	2610020N02Rik Alx3 Aqp1 Arf4 Atp1a1 Atp2a3 Capzb Cdc42ep3 Cdh13 Cntfr Cxcl1 Ercc8 Fgf1 Gclc Grwd1 Meox2 Mgll Mrpl13 Mtap1b Papd4 Pqlc1 Ptpn21 Riok2 Rps20 Speer3 Sphk1 Srpx Tln1 Usp36 Wsb1 Zfpm2
248	V$AR_03: is recognized by androgen reseptor	10	10	340	307	15514	-3.14	0.0	1.89	0.49	8430417G17Rik B3galt3 Centd3 Gmfb Mafk Pip Pnmt Sdpr Sgk Ube1x
249	V$XFD3_01: Xenopus fork head domain factor 3	42	42	308	1894	13927	-3.14	0.0	0.66	0.06	Abca8a Adrb2 Adss Atp2a3 BC014805 C6 Cav1 Cdc42 Crem Crry Cry1 Ddx26 Eed Enpp2 Fgb Hapln2 Mafk Mcp Mcpt5 Mtap1b Mtmr6 Mto1 Myd116 Ogn Papd4 Pcdh15 Pcm1 Pnmt Ptk2 Rab28 Rasgrf2 Rpl41 Rps6 Scrn3 Speer3 Sqrdl Tceb1 Tgif Tph1 Uap1 Vcam1 Yes1
250	V$PBX_Q3	338	338	12	15099	722	-3.16	0.0	1.65	0.42	1100001A21Rik 1110007H17Rik 1110037N09Rik 1300010K09Rik 2410018G23Rik 2410030J07Rik 2610020N02Rik 2610318K02Rik 2900091E11Rik 3110006P09Rik 4632409L19Rik 4921524P20Rik 4930542G03Rik 8430417G17Rik Abca8a Adamts4 Adrb2 Adss Agtpbp1 Alas1 Als2cr19 Alx3 Ank1 Ankrd24 Apg12l Aplp2 Aqp1 Arf4 Asph Atf3 Atf4 Atp1a1 Atp2a2 Atp2a3 Atpif1 Axl B3galt3 B3gat1 BC014805 Bcl3 Becn1 Bicd1 Birc3 C330016H24Rik C6 Ca…
251	V$USF_01: upstream stimulating factor	38	38	312	1658	14163	-3.16	0.0	0.83	0.1	1300010K09Rik Atf4 Atp1a1 Cnot4 Cntfr Crispld1 Ddx5 Ercc8 Gnai3 Gng3 Hrmt1l3 Maff Mapre2 Mrpl1 Mtch2 Nr2f2 Oazin Pak1ip1 Papd4 Pcm1 Pecr Pi4k2a Pscd3 Psen2 Psmd11 Ramp2 Riok2 Rpl13a Rps6ka4 Sgk Sirt1 Slc12a6 Tagln2 Tln1 Tmeff2 Usp9x Vcam1 Zfpm2
252	V$TANTIGEN_B: Major T-antigen binding sites	38	38	312	1758	14063	-3.17	0.0	0.54	0.03	2410030J07Rik 2610020N02Rik Ccrn4l Cdh13 Cenpb Chc1l Cul2 Dact1 Ddx21 Ddx47 Eif3s6ip Elf1 Foxh1 Gadd45gip1 Gch1 Gclc Hc Mcl1 Mrpl1 Myd116 Npr1 Oazin Ogn Pak1ip1 Pecr Phyh Plvap Pnp Procr Rnf14 Rpgrip1 Rpl23a Slc1a5 Sptlc1 Tacr2 Tef Tram1 Tuba1
253	V$ARP1_01: apolipoprotein AI regulatory protein 1	36	36	314	1680	14141	-3.19	0.0	0.5	0.03	Atf3 Atf4 Cenpb Cherp Cmkor1 Cul2 Ddb2 Ear11 Edg1 Fbxo3 Fgl2 Fli1 Fosl1 Gng3 Hadhsc Il8rb Lamc1 Mafk Npr1 Oazin Olfr69 Phyh Ppp1cb Ppp2ca Pqlc1 Ptx3 Ramp2 Scrn3 Sema6c Sphk1 Sspn Tgfb1i4 Uqcrc2 Uroc1 Vcl Ywhae
254	V$TFIIA_Q6	316	316	34	14214	1607	-3.19	0.0	0.83	0.1	1100001A21Rik 1110037N09Rik 1300010K09Rik 2610020N02Rik 2610318K02Rik 2900091E11Rik 3110006P09Rik 4632409L19Rik 4921524P20Rik 4930542G03Rik 8430417G17Rik Abca8a Adamts4 Adrb2 Adss Agtpbp1 Als2cr19 Alx3 Ank1 Ankrd24 Apg12l Aplp2 Aqp1 Arf4 Asph Atf3 Atf4 Atp1a1 Atp2a2 Atp2a3 Atpif1 Axl B3galt3 B3gat1 BC014805 BC024479 Bcl3 Becn1 Bicd1 Birc3 C330016H24Rik C6 Cacnb1 Calca Capn12 Capn7 Capzb Catna1 Ca…
255	V$AP4_01: activator protein 4	32	32	318	1370	14451	-3.21	0.0	0.91	0.1	Adamts4 Asph Atf4 Atp2a3 B3gat1 Calca Capn12 Cbll1 Cenpb Dfy Fank1 Fgg Fosb Foxh1 Gstm1 Hapln2 Has1 Kcnab1 Kcnk4 Kif2a Mdn1 Mmp19 Mynn Pip Ptpn21 Rab28 Rac1 Sec8l1 Sema6c Sugt1 Tpm2 Usp36
256	V$SRF_Q4	30	30	320	1266	14555	-3.21	0.0	0.98	0.1	2900091E11Rik Atp2a3 Cacnb1 Capzb Cnn1 Crem Cul2 Ehd2 Fosb Fosl1 Foxh1 Fto Gclc Mcl1 Myd116 Ndufs8 Pnp Pqlc1 Rhoe Rpl39 Slc1a5 Slc22a4 Spag4 Tceb1 Tpm2 Uqcrc2 Usp9x V1rb4 Vcl Wsb1
257	V$AR_01: androgen receptor	29	29	321	1214	14607	-3.21	0.0	1.01	0.11	1110037N09Rik 3110006P09Rik 8430417G17Rik B3galt3 B3gat1 Cav1 Cmkor1 Dpep1 Gmfb Gnai3 Irf1 Itgb1 Mafk Mbd1 Mcl1 Mrpl3 Per2 Pfkfb3 Pip5k1a Pnmt Ppp1r10 Rasgrf2 Sdpr Sgk Tgif Tln1 Txndc7 Ube1x Uqcrc2
258	V$NGFIC_01: nerve growth factor-induced protein C	9	9	341	273	15548	-3.23	0.0	1.84	0.49	4632409L19Rik Asph Atp1a1 Cxcl12 Hmg20a Maff Pscd3 Scarb1 Uap1
259	V$PR_01: high affinity binding sites for progesterone receptor	9	9	341	274	15547	-3.23	0.0	1.82	0.49	8430417G17Rik B3galt3 Cited1 Gmfb Mafk Pnmt Psmd11 Sdpr Sgk
260	V$NFKAPPAB65_01: NF-kappaB (p65)	17	17	333	923	14898	-3.23	0.0	0.21	0.0	8430417G17Rik Atp2a3 Birc3 Cntfr Crry Cxcl1 Dpep1 Ebf1 Nfkb2 Nfkbia Nr2f2 Pqlc1 Rab28 Rnf14 Shank3 Speer3 T2bp
261	V$GABP_B: GA binding protein	31	31	319	1343	14478	-3.24	0.0	0.84	0.1	1100001A21Rik 2610318K02Rik 4930542G03Rik Atp2a3 Cherp Cops5 Ddb2 Ddx47 Ddx5 Ercc8 Ga17 Gnai3 Grwd1 Hrmt1l3 Il8rb Mafk Mcl1 Mrpl13 Mrpl3 Mtch2 Pak1ip1 Per2 Ppp1r10 Rad23a Ranbp5 Rpl15 Scrn3 Sf3b4 Sptlc1 Txndc7 Wasl
262	V$E2_Q6: papilloma virus regulator E2	30	30	320	1431	14390	-3.24	0.0	0.43	0.02	4921524P20Rik Alx3 Atf3 Atf4 B3galt3 Cdca4 Cdh13 Cnot4 Ddx5 Dfy Dnajb4 Ehd2 Eif3s6ip Exosc1 Fgl2 Fli1 Gfpt2 Gnl2 Mapre2 Oazin Oxtr Per2 Pnmt Rpl39 Sf3b4 Shank3 Sspn Thbd Tubb6 Zcchc14
263	V$STAT5A_01: signal transducer and activator of transcription 5a	25	25	325	1033	14788	-3.26	0.0	1.04	0.12	2410018G23Rik 4921524P20Rik Adamts4 Asph B3galt3 Fgl2 Irf1 Kcnk4 Maff Mef2c Mpz ORF18 Psmd11 Rab28 Ramp2 Rbbp9 Rps25 Rps6 Sec8l1 Sox7 Sqrdl Sspn Thbd Ube1x Wsb1
264	V$STAT5B_01: signal transducer and activator of transcription 5b	10	10	340	319	15502	-3.26	0.0	1.73	0.45	2410018G23Rik 4921524P20Rik Adamts4 Rab28 Ramp2 Rps25 Sox7 Sspn Ugdh Wsb1
265	V$POLY_C: Retroviral Poly A signal	8	8	342	236	15585	-3.28	0.0	1.83	0.49	Atp2a2 Chc1l Emcn Hdc Ogn Oxtr Rbbp9 Tln1
266	V$T3R_01: viral homolog of thyroid hormone receptor alpha1	12	12	338	411	15410	-3.28	0.0	1.57	0.42	1110037N09Rik Dnajb4 Ehd2 Fxyd1 Myd116 Pcm1 Ramp2 Tagln2 Tob2 Tuba1 Uap1 Ywhae
267	V$CACCCBINDINGFACTOR_Q6	29	29	321	1271	14550	-3.29	0.0	0.78	0.1	1110037N09Rik 2610318K02Rik 4930542G03Rik Apg12l B3galt3 Birc3 Cacnb1 Eed Esam1 Fxyd1 Gclc Gng3 Gpc6 Kcna2 Mapkbp1 Mcp Oazin Pfkfb3 Pnmt Prkx Prx Ramp2 Ranbp5 Rhoe Sema6c Tacr2 Tln1 Tob2 Uqcrc2
268	V$VBP_01: PAR-type chicken vitellogenin promoter-binding protein	30	30	320	1368	14453	-3.29	0.0	0.6	0.04	2900091E11Rik 3110006P09Rik Atf3 BC014805 BC024479 Cln2 Cpa3 Ddx21 Dnajb4 Efemp1 Fbxo3 Fosb Ga17 Hadhsc Hnrpc Mapre2 Mrpl3 Oazin Per2 Pfkfb3 Rasgrf2 Riok2 Rpl13a Rpl15 Rps6ka4 Sox17 Sox7 Speer3 Tef Uap1
269	V$PTF1BETA_Q6	27	27	323	1288	14533	-3.29	0.0	0.44	0.02	Adamts4 B3galt3 B3gat1 BC014805 BC024479 Cmkor1 Cul2 Dnajb4 Dpep1 Fgb Gpc6 Grwd1 Has1 Hgf Htra3 Igfbp6 Mrpl3 Myd116 ORF18 Pecr Procr Ptpn21 Rac1 Rpgrip1 Smc5l1 Tacr2 Tln1
270	V$HOGNESS_B: Imperfect Hogness /Goldberg Box	20	20	330	1025	14796	-3.3	0.0	0.29	0.0	2410030J07Rik Ccrn4l Cdh13 Ddx21 Ddx47 Elf1 Foxh1 Gclc Hc Oazin Ogn Plvap Ppp2r5a Procr Rpgrip1 Rpl23a Rpl39 Sptlc1 Tacr2 Tef
271	V$LHX3_01: LIM homeobox transcription factor 3	28	28	322	1263	14558	-3.31	0.0	0.65	0.06	C6 Crry Cul2 Defb11 Dmtf1 Fabp4 Fto Ga17 Gnai3 Grwd1 Hgf Igj Mcpt4 Mtmr6 Mulk Npr1 ORF18 Ogn Olfr69 Pecr Psmd11 Rbbp9 Rps20 Smc5l1 Sspn Tph1 Tpm3 Tuba1
272	V$TAL1ALPHAE47_01: Tal-1alpha:E47 heterodimer	28	28	322	1281	14540	-3.31	0.0	0.59	0.04	2410030J07Rik Ankrd24 Ccrn4l Cd34 Cenpb Cherp Ddb2 Dnajc12 Ear11 Ercc8 Exosc1 Gsn Hnrpc Itgb1 Kcnk4 Mtmr6 Myd116 Pak1ip1 Psen2 Rasgrf2 Rpl23a Rpl39 Rps6 Rrad Sf3b4 Smc5l1 Spag4 Tnfaip6
273	V$ARNT_01: AhR nuclear translocator homodimers	27	27	323	1259	14562	-3.32	0.0	0.52	0.03	Atf4 Atp1a1 Cnot4 Dact1 Ercc8 Gmfb Kcnab1 Maff Mapre2 Mbnl1 Mrpl1 Nfkb2 Oazin Pak1ip1 Papd4 Pi4k2a Prx Pscd3 Psmd11 Rpl13a Sirt1 Slc12a6 Tln1 Tmeff2 Usp36 Usp9x Vcam1
274	V$AR_Q2: androgen receptor	17	17	333	900	14921	-3.32	0.0	0.25	0.0	Atp1a1 BC024479 Cdc42 Cdca4 Centd3 Ebf1 Fank1 Gem Gmfb Hdc Mafk Mcpt4 Mpz Pip5k1a Pnmt Sgk Ube1x
275	V$COUP_DR1_Q6	13	13	337	462	15359	-3.32	0.0	1.46	0.35	Cln2 Ehd2 Esam1 Fgb Fxyd1 Hspa8 Igj Mbd1 Psen2 Rac1 Scnn1a Sema6c Tagln2
276	V$E2_Q6_01	18	18	332	938	14883	-3.32	0.0	0.27	0.0	Alx3 Atf3 Atf4 B3galt3 Cdca4 Cnot4 Cntfr Ddx5 Dfy Dnajb4 Ehd2 Eif3s6ip Gfpt2 Mcpt5 Oazin Per2 Rpl39 Sf3b4
277	V$GR_01: high affinity binding site for glucocorticoid receptor	27	27	323	1191	14630	-3.33	0.0	0.74	0.09	1110037N09Rik 8430417G17Rik Atp1a1 B3galt3 Bicd1 Centd3 Cited1 Cpa3 Gem Gmfb Gsn Hdc Mafk Mtch2 Ogn Pip Pnmt Psmd11 Scg3 Sdpr Sele Sgk Sox17 Srpx Tagln2 Ube1x Usp9x
278	V$ICSBP_Q6	16	16	334	854	14967	-3.33	0.0	0.24	0.0	Abca8a Als2cr19 Edg1 Fxyd1 Gnai3 Grwd1 Hgf Mcp Mef2c Mtch2 Ogn Rac1 Slc7a13 Tgif Uroc1 Vcam1
279	V$PAX_Q6	338	338	12	15133	688	-3.33	0.0	1.4	0.31	1100001A21Rik 1110007H17Rik 1110037N09Rik 1300010K09Rik 2410018G23Rik 2410030J07Rik 2610020N02Rik 2610318K02Rik 2900091E11Rik 3110006P09Rik 4632409L19Rik 4921524P20Rik 4930542G03Rik 8430417G17Rik Abca8a Adamts4 Adrb2 Adss Agtpbp1 Alas1 Als2cr19 Alx3 Ank1 Ankrd24 Apg12l Aplp2 Aqp1 Arf4 Asph Atf3 Atf4 Atp1a1 Atp2a2 Atp2a3 Atpif1 Axl B3galt3 BC014805 BC024479 Bcl3 Becn1 Bicd1 Birc3 C330016H24Rik C6 …
280	V$EVI1_01: ectopic viral integration site 1 encoded factor	1	1	349	3	15818	-3.34	0.0	2.48	0.74	Mrpl3
281	V$NERF_Q2: new ets-related factor 1a	15	15	335	801	15020	-3.37	0.0	0.25	0.0	1300010K09Rik Aplp2 Cd34 Centd3 Cops5 Eed Gmfb Nptx1 Prkx Scg3 Slc23a1 Tagln2 Tln1 Vcam1 Zfp326
282	V$TAL1BETAITF2_01: Tal-1beta:ITF-2 heterodimer	24	24	326	1077	14744	-3.38	0.0	0.66	0.06	2410030J07Rik 2610318K02Rik Ankrd24 Ccrn4l Cd34 Ddb2 Dnajc12 Ear11 Exosc1 Gsn Hnrpc Itgb1 Kcnk4 Mtmr6 Myd116 Rasgrf2 Rpl23a Rpl39 Rps6 Sf3b4 Smc5l1 Spag4 Tnfaip6 Uap1
283	V$PR_02: is recognized by progesterone receptor	20	20	330	832	14989	-3.4	0.0	0.95	0.1	8430417G17Rik B3galt3 Bicd1 Cdca4 Centd3 Gmfb Gstm1 Hdc Irf1 Mafk Mat2a Mrpl1 Pnmt Ppp2ca Rasgrf2 Rpl13a Sdpr Sgk Ube1x Usp36
284	V$SRF_Q6: serum response factor	22	22	328	1003	14818	-3.42	0.0	0.6	0.04	2900091E11Rik Atp2a3 BC024479 Cacnb1 Capzb Crem Fosb Fosl1 Foxh1 Fto Gclc Mcl1 Myd116 Ndufs8 Pqlc1 Ptpn21 Rhoe Shank3 Tpm2 Uqcrc2 V1rb4 Wsb1
285	V$E2_01: papilloma virus regulator E2	20	20	330	845	14976	-3.43	0.0	0.88	0.1	Alx3 Atf3 Atf4 B3galt3 Cdca4 Cnot4 Ddx5 Dnajb4 Ehd2 Eif3s6ip Exosc1 Gfpt2 Gnl2 Mcpt5 Oazin Per2 Ptpn21 Rpl39 Sf3b4 Shank3
286	V$MAX_01: Max	12	12	338	655	15166	-3.47	0.0	0.24	0.0	Atf4 Cntfr Crispld1 Ddx5 Gnai3 Mrpl1 Mtch2 Nr2f2 Papd4 Pecr Pscd3 Riok2
287	V$HTF_01	17	17	333	702	15119	-3.48	0.0	0.94	0.1	Aqp1 Arf4 BC014805 Cdca4 Cnot4 Esam1 Fank1 Gnai3 Hyou1 Mafk Pecr Pgr Riok2 Sept7 Uap1 Usp36 Vcam1
288	V$CDPCR3_01: cut-like homeodomain protein	11	11	339	394	15427	-3.48	0.0	1.33	0.28	Capn7 Fmo1 Has1 Itgb1 Nr2f2 Psen2 Rps6 Sox7 Tceb1 Tgif Tln1
289	V$TAL1BETAE47_01: Tal-1beta:E47 heterodimer	19	19	331	880	14941	-3.48	0.0	0.55	0.03	2410030J07Rik Ccrn4l Cd34 Ddb2 Dnajc12 Exosc1 Hnrpc Itgb1 Kcnk4 Mtmr6 Myd116 Rasgrf2 Rpl23a Rpl39 Rps6 Sf3b4 Smc5l1 Spag4 Tnfaip6
290	V$ISRE_01: interferon-stimulated response element	8	8	342	258	15563	-3.49	0.0	1.51	0.38	Abca8a Als2cr19 Grwd1 Hgf Mcp Ogn Rac1 Uroc1
291	V$GATA4_Q3	341	341	9	15516	305	-3.51	0.0	0.16	0.0	1100001A21Rik 1110007H17Rik 1110037N09Rik 1300010K09Rik 2410018G23Rik 2410030J07Rik 2610020N02Rik 2610318K02Rik 3110006P09Rik 4632409L19Rik 4921524P20Rik 4930542G03Rik 8430417G17Rik Abca8a Adamts4 Adrb2 Adss Agtpbp1 Alas1 Als2cr19 Alx3 Ank1 Ankrd24 Apg12l Aplp2 Aqp1 Arf4 Asph Atf3 Atf4 Atp1a1 Atp2a3 Atpif1 Axl B3galt3 B3gat1 BC014805 BC024479 Bcl3 Becn1 Bicd1 Birc3 C330016H24Rik C6 Cacnb1 Calca C…
292	V$FOXO4_02: fork head box O4	12	12	338	448	15373	-3.52	0.0	1.22	0.21	4930542G03Rik Atp2a3 Bicd1 C6 Ddx26 Enpp2 Hapln2 Myd116 Ogn Pcdh15 Rab28 Scrn3
293	V$LXR_DR4_Q3	4	4	346	92	15729	-3.53	0.0	1.87	0.49	Gng3 Rpl13a Sgk Smc5l1
294	V$FXR_Q3	8	8	342	266	15555	-3.56	0.0	1.41	0.31	Apg12l Efhd2 Kcnk4 Nfkbia Sept7 T2bp Tob2 Uroc1
295	V$HNF4_01: hepatic nuclear factor 4	335	335	15	15187	634	-3.57	0.0	0.4	0.01	1100001A21Rik 1110007H17Rik 1110037N09Rik 1300010K09Rik 2410018G23Rik 2410030J07Rik 2610020N02Rik 2610318K02Rik 2900091E11Rik 3110006P09Rik 4632409L19Rik 4921524P20Rik 4930542G03Rik 8430417G17Rik Abca8a Adamts4 Adrb2 Adss Agtpbp1 Alas1 Als2cr19 Alx3 Ank1 Ankrd24 Apg12l Aplp2 Aqp1 Arf4 Asph Atf3 Atf4 Atp2a2 Atp2a3 Atpif1 Axl B3galt3 B3gat1 BC014805 BC024479 Bcl3 Becn1 Bicd1 Birc3 C330016H24Rik C6 …
296	V$HNF1_Q6	335	335	15	15183	638	-3.58	0.0	0.42	0.02	1100001A21Rik 1110007H17Rik 1110037N09Rik 2410018G23Rik 2410030J07Rik 2610020N02Rik 2610318K02Rik 2900091E11Rik 3110006P09Rik 4632409L19Rik 4921524P20Rik 4930542G03Rik 8430417G17Rik Abca8a Adamts4 Adrb2 Adss Agtpbp1 Alas1 Als2cr19 Alx3 Ank1 Apg12l Aplp2 Aqp1 Arf4 Asph Atf3 Atf4 Atp1a1 Atp2a3 Atpif1 B3galt3 B3gat1 BC014805 BC024479 Bcl3 Becn1 Bicd1 Birc3 C330016H24Rik C6 Cacnb1 Calca Capn12 Capn7 …
297	V$SREBP1_01: sterol regulatory element-binding protein 1	14	14	336	600	15221	-3.62	0.0	0.78	0.1	Atf4 Crispld1 Ddx5 Ehd2 Mcpt6 Mrpl1 Mtch2 Pak1ip1 Pcm1 Pscd3 Rps6 Sirt1 Usp9x Zfpm2
298	V$ATF_B: ATF binding site	12	12	338	485	15336	-3.63	0.0	0.94	0.1	2900091E11Rik Fosb Gem Has1 Maff Myd116 Oazin Ppp2ca Spag4 Sugt1 Usp9x Wsb1
299	V$FOXO3_01: fork head box O3	10	10	340	373	15448	-3.63	0.0	1.15	0.16	4930542G03Rik Atp2a3 Bicd1 C6 Enpp2 Hapln2 Myd116 Ogn Pcdh15 Scrn3
300	V$CREBP1CJUN_01: CRE-binding protein 1:c-Jun heterodimer	14	14	336	620	15201	-3.63	0.0	0.68	0.07	4632409L19Rik Becn1 Ebf1 Exosc1 Gem Has1 Maff Myd116 Oazin Ppp2ca Spag4 Sugt1 Usp9x Wsb1
301	V$ATF6_01: activating transcription factor 6	9	9	341	325	15496	-3.63	0.0	1.21	0.2	Alx3 Arf4 Esam1 Fank1 Gnai3 Hyou1 Mafk Mapre2 Ptprm
302	V$HFH4_01	13	13	337	547	15274	-3.64	0.0	0.83	0.1	Adrb2 BC024479 Cacnb1 Cmkor1 Cxcl1 Enpp2 Gpc6 Kcnk4 Ogn Pip Rpgrip1 Scrn3 Sgk
303	V$HNF4_01_B: Hepatocyte nuclear factor 4	13	13	337	610	15211	-3.65	0.0	0.52	0.03	3110006P09Rik 8430417G17Rik Atf4 Cbll1 Chc1l Fgb Fto Mbd1 Mdn1 Pak1ip1 Per2 Scnn1a Uroc1
304	V$EVI1_06: ectopic viral integration site 1 encoded factor	2	2	348	205	15616	-3.67	0.0	0.06	0.0	Ppp1cb Yes1
305	V$E4F1_Q6	11	11	339	455	15366	-3.7	0.0	0.85	0.1	2900091E11Rik Apg12l Arf4 Dact1 Hyou1 Pak1ip1 Pqlc1 Ptprm Riok2 Rpl15 Uap1
306	V$ALPHACP1_01	7	7	343	409	15412	-3.71	0.0	0.22	0.0	Defb11 Dnajc12 Enpep H2-Bl Hmg20a Rbbp9 Tceb1
307	V$SRF_C: serum response factor	11	11	339	522	15299	-3.74	0.0	0.5	0.03	2900091E11Rik Fosb Fosl1 Foxh1 Gclc Mcl1 Ndufs8 Pqlc1 Rhoe Vcl Wsb1
308	V$OCT1_01: octamer factor 1	9	9	341	468	15353	-3.75	0.0	0.34	0.0	B3gat1 Csf2rb2 Fto Grwd1 Mmp19 Per2 Prx Tln1 Zswim6
309	V$E2F_01: E2F	4	4	346	107	15714	-3.79	0.0	1.51	0.38	Mrpl13 Rpl3 Tacr2 Uqcrc2
310	V$EVI1_02: ectopic viral integration site 1 encoded factor	9	9	341	378	15443	-3.82	0.0	0.77	0.1	BC014805 Dock9 Emcn Fbxo3 Gclc Mrpl3 Slc23a1 Tpm2 Vcam1
311	V$CDP_02: transcriptional repressor CDP	5	5	345	156	15665	-3.82	0.0	1.31	0.27	2410030J07Rik Kcnd2 Psen2 Sept7 Slc7a13
312	V$CDP_01: cut-like homeodomain protein	1	1	349	145	15676	-3.83	0.0	0.04	0.0	Tgfb1i4
313	V$CHX10_01	9	9	341	411	15410	-3.84	0.0	0.58	0.04	Alas1 Cd36 Crry Cry1 Dnajb4 Hgf Hnrpc Rnf14 Wasl
314	V$MYCMAX_01: c-Myc:Max heterodimer	1	1	349	141	15680	-3.88	0.0	0.05	0.0	Pecr
315	V$RSRFC4_Q2	7	7	343	363	15458	-3.9	0.0	0.37	0.0	Aqp1 Atf3 Gmfb Meox2 Mrpl1 Rps6 Vcl
316	V$FREAC4_01: Fork head RElated ACtivator-4	5	5	345	169	15652	-3.95	0.0	1.12	0.16	Als2cr19 Enpp2 Myd116 Pcdh15 Sept7
317	V$CLOX_01: Clox	6	6	344	320	15501	-3.95	0.0	0.34	0.0	2410030J07Rik Kcnd2 Mbnl1 Rasgrf2 Sept7 Slc7a13
318	V$OCT1_07: octamer factor 1	3	3	347	219	15602	-3.95	0.0	0.15	0.0	Fto Igj Zswim6
319	V$MEF2_03: myogenic MADS factor MEF-2	7	7	343	315	15506	-3.97	0.0	0.6	0.04	Aqp1 BC014805 Ga17 Gmfb Rpl41 Tpm3 Vcl
320	V$R_01: Epstein-Barr virus transcription factor R	6	6	344	233	15588	-3.98	0.0	0.88	0.1	Ga17 Nfkb2 Oxtr Pip Ppp2ca Sgk
321	V$LXR_Q3	3	3	347	77	15744	-3.99	0.0	1.39	0.3	Fank1 Gng3 Smc5l1
322	V$PBX1_02: homeo domain factor Pbx-1	4	4	346	246	15575	-4.02	0.0	0.23	0.0	Enpep Pla2g2d Rad23a Sele
323	V$MIF1_01: MIBP-1 / RFX1 complex	5	5	345	193	15628	-4.08	0.0	0.85	0.1	2610020N02Rik Cpsf3 Cxcl1 Nfkbia Riok2
324	V$BACH1_01: BTB and CNC homolog 1	4	4	346	234	15587	-4.09	0.0	0.27	0.0	Cdc42 Cdh13 Mapkbp1 Slc23a1
325	V$RORA2_01: RAR-related orphan receptor alpha2	4	4	346	220	15601	-4.15	0.0	0.33	0.0	Ppp2ca Procr Rps6 Usp36
326	V$MEIS1AHOXA9_01: Meis-1a:HOXA9 heterodimeric binding	4	4	346	166	15655	-4.21	0.0	0.69	0.07	Efemp1 Mcp Rhoe Tob2
327	V$MEIS1BHOXA9_02: Meis-1b:HOXA9 heterodimeric binding	4	4	346	189	15632	-4.23	0.0	0.5	0.03	Cpsf3 Mcp Tob2 V1rb4
328	V$PAX5_02: B-cell-specific activating protein	2	2	348	52	15769	-4.32	0.0	1.12	0.16	Fabp4 Pecr
329	V$POU3F2_02	1	1	349	109	15712	-4.33	0.0	0.09	0.0	Rps25
330	V$CAAT_C: Retroviral CCAAT box	3	3	347	119	15702	-4.35	0.0	0.71	0.07	Ear11 Hapln2 Il8rb
331	V$GNCF_01: GCNF (germ cell nuclear factor)	1	1	349	94	15727	-4.52	0.0	0.13	0.0	Mcp
332	V$RSRFC4_01: related to serum response factor, C4	1	1	349	93	15728	-4.53	0.0	0.14	0.0	Gmfb
333	V$SREBP1_02: sterol regulatory element-binding protein 1	2	2	348	93	15728	-4.56	0.0	0.49	0.03	Mtch2 Pip5k1a
334	V$SRF_01: serum response factor	1	1	349	18	15803	-4.57	0.0	1.08	0.13	Vcl
335	V$DTYPEPA_B: poly A signal of D-type LTRs	1	1	349	84	15737	-4.61	0.0	0.17	0.0	BC014805
336	V$TAXCREB_02: Tax/CREB complex	1	1	349	22	15799	-4.67	0.0	0.93	0.1	Fxyd2
337	V$PAX3_01: Pax-3 binding sites	1	1	349	25	15796	-4.74	0.0	0.83	0.1	Rnf134
338	V$EVI1_03: ectopic viral integration site 1 encoded factor	1	1	349	71	15750	-4.75	0.0	0.23	0.0	Slc23a1
339	V$BEL1_B: Bel-1 similar region	1	1	349	27	15794	-4.75	0.0	0.78	0.1	Gadd45gip1
340	V$HMEF2_Q6: myocyte enhancer factor	1	1	349	58	15763	-4.83	0.0	0.32	0.0	Mapre2
341	V$AHR_01: aryl hydrocarbon / dioxin receptor	1	1	349	42	15779	-4.85	0.0	0.49	0.03	Cdca4
342	V$APOLYA_B: Avian C-type PolyA signal	1	1	349	42	15779	-4.85	0.0	0.49	0.03	Cul2
