# Supplementary material for: A genomic analysis of mouse models of breast cancer reveals molecular features of mouse models and relationships to human breast cancer
Source: Breast Cancer Res. 2014 Jun 5;16(3):R59. doi: 10.1186/bcr3672 (PMC4078930; doi:10.1186/bcr3672)
Supplement: Additional file 3 — Fold change values organized by mouse tumor model type comparing the mouse model to normal mammary gland. [file bcr3672-S3.zip › Additional_File_3/etv6ntrk3_vs_NMLmammary/AdditionalFile66_etv6ntrk3_vs_NMLmammary/ETV6Ntrk3_vs_NMLmammary_SAM.txt]

Current settings
Input parameters
Data type?								Two class unpaired
Array or Seq data?								array
Arrays centered?								FALSE
Delta								2.061872154
Minimum fold change								0
Test statistic								standard
Are data are log scale?								TRUE
Number of permutations								100
Input percentile for exchangeability factor s0								Automatic choice
Number of neighbors for KNN								10
Seed for Random number generator								55631654
Computed values
Estimate of pi0 (proportion of null genes)								0.568
s0 percentile								0
False Discovery Rate (%)								0
List of Significant Genes for Delta = 2.062
Positive genes (31) Upregulated in ETV6Ntrk3 tumors compared to NML Mammary Gland
	Row	Gene ID	Gene Name	Score(d)	Numerator(r)	Denominator(s+s0)	Fold Change	q-value(%)
	11799	1436565_at	4.841503536	8.589582578	2.154130365	0.250784057	4.451002667	0
	11067	1433613_at	8.099367793	7.239386789	2.51039761	0.346769372	5.697770884	0
	13209	1448573_a_at	5.058556008	7.020101452	1.912319237	0.272406211	3.76413726	0
	8854	1426259_at	7.606648859	6.495708408	2.351534486	0.362013554	5.10366801	0
	11093	1433689_s_at	6.349417819	5.60239803	2.014332766	0.359548314	4.039936918	0
	12462	1438626_x_at	8.681918837	5.596003775	2.316004404	0.413867556	4.979512142	0
	16570	1453528_at	3.479695323	5.58533545	2.383716582	0.426781275	5.218794457	0
	12767	1448050_s_at	5.043728528	5.568340026	1.894879376	0.340295199	3.718908818	0
	11825	1436688_x_at	8.638495295	5.544542104	2.297864587	0.414437215	4.917293904	0
	11239	1434184_s_at	5.160354813	5.483976001	1.867454105	0.340529226	3.648881008	0
	12422	1438507_x_at	8.631860099	5.399862724	2.212974445	0.409820501	4.636301684	0
	5864	1422615_at	5.056721218	5.322176997	1.815964683	0.34120712	3.520949862	0
	11092	1433688_x_at	8.619965781	5.287514308	2.164017443	0.409269331	4.481611041	0
	12582	1438999_a_at	3.672083207	5.152987615	1.803439145	0.349979328	3.490513146	0
	12663	1439393_x_at	5.629595945	5.142739767	1.696036416	0.329792385	3.240095678	0
	9253	1426793_a_at	8.506742659	5.121537977	2.083222015	0.406757116	4.237525397	0
	11600	1435638_at	6.153214083	5.064037029	1.445448564	0.285434043	2.723474886	0
	11582	1435527_at	5.143920179	4.975511537	2.15927678	0.433980861	4.46690874	0
	17124	1456049_at	4.102539415	4.932360887	1.236822395	0.250756671	2.356788662	0
	11410	1434790_a_at	3.886608776	4.891693517	1.873804619	0.383058467	3.664978206	0
	15176	1451015_at	9.159085453	4.813407807	2.367899686	0.491938307	5.16189103	0
	107	1415823_at	9.294441159	4.777021387	1.812160318	0.379349425	3.511677401	0
	4391	1420886_a_at	6.533604968	4.740076753	1.670061543	0.352327954	3.182281683	0
	106	1415822_at	9.403114631	4.713366063	1.834625147	0.389238842	3.566787206	0
	13561	1448966_a_at	3.220159887	4.706626318	1.742297303	0.370179654	3.345674988	0
	12210	1437730_at	6.515027267	4.698581507	1.353248534	0.288012144	2.55486761	0
	1273	1417074_at	5.137849028	4.613961122	1.460331345	0.316502742	2.751715552	0
	12684	1439443_x_at	9.299697838	4.602077127	2.273226572	0.493956644	4.834030489	0
	17367	1459912_at	4.432343502	4.579189459	1.714335732	0.374375366	3.281455189	0
	9261	1426807_at	3.338385036	4.575791548	1.848848591	0.404050003	3.602125861	0
	14140	1449692_at	3.846987324	4.428156206	1.582358948	0.357340363	2.994590947	0
Negative genes (699) Downregulated in ETV6Ntrk3 tumors compared to NML Mammary Gland
	Row	Gene ID	Gene Name	Score(d)	Numerator(r)	Denominator(s+s0)	Fold Change	q-value(%)	Inverse Fold Change
	11034	1433530_at	5.645705582	-8.398068257	-3.231868282	0.384834724	0.106441431	0	9.394837984
	11204	1434074_x_at	6.009791566	-8.286643897	-3.558692723	0.429449216	0.084864634	0	11.78347148
	13279	1448649_at	3.437147355	-8.16145663	-3.626425165	0.444335531	0.080972444	0	12.34988039
	13713	1449145_a_at	9.527725063	-7.734937678	-2.272409719	0.293785136	0.206983874	0	4.831294238
	14093	1449577_x_at	5.08949521	-7.714535658	-2.453137621	0.317989018	0.182613127	0	5.476057596
	16753	1454639_x_at	5.740133653	-7.603834658	-2.870006867	0.37744204	0.136786062	0	7.310686398
	10911	1432273_a_at	4.501355412	-7.586944971	-2.653862078	0.349793242	0.158894151	0	6.293497874
	2064	1417933_at	5.310451075	-7.430268953	-2.799650897	0.376789981	0.143622044	0	6.962719464
	10701	1431357_a_at	5.571694934	-7.064362266	-3.14020871	0.444514111	0.113423485	0	8.816516293
	12427	1438527_at	6.275986621	-7.034145379	-2.648101795	0.376463899	0.15952984	0	6.268419771
	12645	1439367_x_at	6.744054127	-7.018255796	-3.290126165	0.468795419	0.102228817	0	9.781977624
	15811	1451785_at	5.516627911	-6.978779574	-2.94617489	0.422161906	0.129751679	0	7.707029374
	11053	1433576_at	6.362761609	-6.925927664	-2.475051803	0.357360331	0.179860239	0	5.559872516
	12458	1438621_x_at	3.556772172	-6.912996046	-3.239534218	0.468615083	0.105877342	0	9.444891463
	2510	1418424_at	2.478200808	-6.881689403	-3.417751594	0.496644268	0.093573797	0	10.6867524
	11771	1436404_at	5.054851746	-6.866515136	-2.926815508	0.426244674	0.131504538	0	7.60430031
	6234	1423052_at	6.967194516	-6.865145363	-3.485619726	0.50772701	0.089273777	0	11.20149762
	6235	1423053_at	6.864917574	-6.795336163	-3.296468864	0.485107548	0.101780362	0	9.825078021
	13688	1449120_a_at	4.170935348	-6.684553917	-2.148704211	0.321443171	0.225515076	0	4.434293338
	15632	1451565_s_at	3.8892871	-6.667823413	-2.103508103	0.315471477	0.232691739	0	4.297531169
	7901	1425028_a_at	5.369097579	-6.636383209	-2.11673341	0.318958888	0.230568381	0	4.337108123
	2600	1418525_at	4.144277	-6.525134827	-2.025058678	0.310347408	0.245695156	0	4.070084305
	12343	1438202_at	4.444286131	-6.516482381	-2.114093022	0.324422426	0.230990749	0	4.329177704
	13262	1448628_at	2.740951437	-6.49472647	-2.738491754	0.421648512	0.149841406	0	6.673722755
	16719	1454231_a_at	5.650185084	-6.484779622	-2.618109578	0.403731465	0.162881022	0	6.139450679
	4614	1421144_at	5.962708446	-6.439039179	-2.816719021	0.437443995	0.141932903	0	7.045582662
	12465	1438630_x_at	6.494611569	-6.438420605	-2.439750731	0.378936214	0.184315495	0	5.425479815
	17274	1456569_x_at	7.02226462	-6.400251193	-3.772484861	0.589427625	0.073176039	0	13.66567542
	6690	1423586_at	4.103961574	-6.399226217	-3.133862597	0.48972524	0.11392351	0	8.777819456
	2592	1418511_at	4.87415182	-6.382749951	-2.640729692	0.413729147	0.160347116	0	6.236470145
	17273	1456568_at	6.933616637	-6.371206809	-3.778896542	0.593120998	0.072851549	0	13.7265441
	12396	1438386_x_at	6.453589937	-6.363321277	-2.281349413	0.358515516	0.20570526	0	4.861324411
	5869	1422623_x_at	6.472807509	-6.32654624	-2.488024954	0.393267489	0.178250132	0	5.610094037
	17261	1456516_x_at	6.10341626	-6.264435203	-1.856770164	0.296398654	0.276093693	0	3.621958871
	10069	1428079_at	1.895040014	-6.264142695	-2.5305777	0.403978297	0.173069367	0	5.77803002
	7881	1425003_at	4.08009439	-6.247137889	-1.930817378	0.309072316	0.26228053	0	3.812711524
	12121	1437490_x_at	6.112462164	-6.24305279	-1.847634138	0.295950427	0.277847634	0	3.599094886
	9336	1426917_s_at	4.238593326	-6.199284446	-2.602280786	0.419771154	0.16467794	0	6.072458753
	6758	1423667_at	6.558879511	-6.19195103	-2.203422132	0.355852642	0.217122007	0	4.605705396
	11941	1436991_x_at	7.576739606	-6.148237421	-3.702493676	0.602204083	0.07681364	0	13.01852122
	16971	1455578_x_at	6.471658218	-6.139475322	-2.411059625	0.392714279	0.188017698	0	5.318648242
	5088	1421712_at	2.645619268	-6.139292573	-3.712483852	0.604708736	0.076283569	0	13.10898293
	12010	1437171_x_at	7.617402573	-6.077315091	-3.691040705	0.607347266	0.077425859	0	12.9155816
	13989	1449456_a_at	2.885338636	-6.020280584	-2.35426965	0.391056466	0.195566389	0	5.113353085
	17203	1456312_x_at	7.65442779	-6.000844755	-3.638434631	0.606320406	0.080301201	0	12.45311393
	11907	1436908_at	4.370328958	-5.989443309	-1.850657686	0.308986594	0.277265941	0	3.60664565
	12393	1438381_x_at	4.88118505	-5.973532712	-2.284509259	0.382438562	0.205255209	0	4.87198354
	17308	1456636_at	5.827531412	-5.971526733	-2.109996254	0.353342847	0.231647617	0	4.316901737
	11802	1436573_at	4.310167702	-5.96341218	-2.345705391	0.393349532	0.196730781	0	5.083088648
	12954	1448293_at	3.087253298	-5.927643403	-3.026391542	0.510555601	0.122734135	0	8.147692549
	3689	1419738_a_at	5.526004981	-5.87422756	-1.897027076	0.322940686	0.268496079	0	3.724449178
	11673	1435919_at	3.550510443	-5.863480772	-2.126052119	0.362592153	0.229083885	0	4.365213204
	12392	1438380_at	4.634979879	-5.844585653	-2.097105374	0.358811642	0.233726727	0	4.278500841
	4482	1421000_at	4.106452118	-5.815864443	-1.80968127	0.311162904	0.285253942	0	3.505648308
	12044	1437275_at	3.717455323	-5.764206773	-2.704325239	0.469158263	0.153432367	0	6.517529643
	11844	1436756_x_at	4.105713783	-5.748820194	-2.681656595	0.466470772	0.155862245	0	6.415921966
	7254	1424233_at	2.716132622	-5.740124017	-1.914440894	0.333519082	0.265274721	0	3.769676949
	11151	1433906_at	3.224387406	-5.721860912	-2.253721414	0.393879098	0.209682532	0	4.769114481
	2294	1418187_at	5.136335837	-5.721743858	-2.408454706	0.420930186	0.188357488	0	5.309053595
	550	1416301_a_at	2.998675993	-5.702946722	-2.915708355	0.511263474	0.132520885	0	7.54598041
	12145	1437548_at	5.217001187	-5.682741693	-1.537505779	0.270557041	0.344480499	0	2.902921942
	16598	1453678_at	6.209617104	-5.679598197	-1.843028214	0.324499753	0.278736103	0	3.5876228
	10064	1428074_at	2.455607756	-5.649778343	-2.691212274	0.476339444	0.154833304	0	6.45855882
	96	1415812_at	7.586647955	-5.648017347	-3.280724112	0.580862967	0.102897218	0	9.718435693
	551	1416302_at	3.02308296	-5.645848122	-2.871793006	0.508655731	0.136616817	0	7.319743052
	3709	1419762_at	4.404027323	-5.603900771	-1.836602505	0.327736443	0.279980352	0	3.571679195
	1652	1417488_at	4.054146778	-5.600435433	-2.342601075	0.418289096	0.197154552	0	5.072162881
	8697	1426063_a_at	1.527300568	-5.594209874	-3.519524526	0.629137019	0.087200213	0	11.46786186
	12271	1437975_a_at	6.028784441	-5.588791421	-2.591812261	0.463751832	0.165877227	0	6.028555085
	12580	1438992_x_at	7.432015885	-5.573447314	-2.316483047	0.41562841	0.20075627	0	4.981164469
	11430	1434877_at	3.004798739	-5.57133882	-2.213157958	0.397239879	0.215661722	0	4.636891464
	965	1416743_at	6.284221009	-5.563323641	-1.62568947	0.292215513	0.324054984	0	3.08589606
	12272	1437976_x_at	6.038169732	-5.494756098	-2.562688991	0.466388125	0.169259769	0	5.908078483
	9165	1426660_x_at	6.04059949	-5.490263284	-2.560474052	0.466366351	0.16951983	0	5.899014894
	10999	1433462_a_at	4.509305249	-5.483344804	-1.531502603	0.279300802	0.345916898	0	2.890867736
	11839	1436726_s_at	4.728332695	-5.465294124	-1.550877829	0.283768411	0.34130233	0	2.929953624
	13771	1449212_at	8.475148091	-5.46075384	-1.467236916	0.268687613	0.361674323	0	2.764918424
	3690	1419739_at	5.095019978	-5.458184407	-1.824761621	0.334316594	0.28228774	0	3.542484697
	13870	1449323_a_at	6.919992796	-5.436028815	-2.107105709	0.387618569	0.232112205	0	4.308261168
	16733	1454605_a_at	4.770763176	-5.4303975	-1.553350982	0.286047381	0.340717751	0	2.93498063
	834	1416600_a_at	4.511781694	-5.416715588	-2.084090097	0.38475162	0.235844834	0	4.240075919
	7255	1424234_s_at	2.805806012	-5.388431309	-1.811351729	0.336155668	0.284923845	0	3.509709757
	12214	1437750_at	2.177455145	-5.388051181	-2.676579427	0.496762064	0.156411725	0	6.393382581
	12218	1437779_at	5.264891476	-5.366830973	-1.636905987	0.3050042	0.321545324	0	3.109981475
	9164	1426659_a_at	6.039244556	-5.365669508	-2.529092388	0.47134703	0.173247641	0	5.77208437
	11939	1436989_s_at	4.988764281	-5.363785832	-1.949791213	0.363510266	0.25885369	0	3.863186194
	1733	1417574_at	2.890944779	-5.355411347	-2.853208763	0.532771169	0.138388046	0	7.22605764
	12811	1448135_at	7.563054887	-5.336318945	-2.102630028	0.394022556	0.232833406	0	4.294916335
	16775	1454713_s_at	5.469019888	-5.300248591	-1.949166167	0.367749952	0.258965862	0	3.861512835
	8798	1426198_at	3.453931211	-5.286942462	-3.5173399	0.665288099	0.087332358	0	11.45050959
	6493	1423352_at	2.732530214	-5.284925587	-2.025365847	0.383234506	0.24564285	0	4.070950973
	11980	1437061_at	6.560026191	-5.283899523	-1.842240439	0.348651679	0.278888347	0	3.585664334
	2599	1418524_at	4.422635523	-5.274668856	-1.6034051	0.303982135	0.329099309	0	3.038596479
	8358	1425620_at	3.102870676	-5.256752244	-1.950799289	0.371103525	0.25867288	0	3.865886521
	15226	1451071_a_at	4.337131131	-5.246957656	-2.004237208	0.381980824	0.249266825	0	4.011765304
	5944	1422702_at	6.430595585	-5.243411831	-1.606147809	0.30631731	0.328474252	0	3.044378653
	14659	1450397_at	3.599633846	-5.242799693	-1.712861479	0.326707404	0.305054416	0	3.278103667
	967	1416745_x_at	5.880208745	-5.226235148	-1.606532717	0.30739771	0.328386627	0	3.045190996
	1651	1417487_at	4.203657118	-5.220284933	-2.173189185	0.416297044	0.22172	0	4.510193046
	10783	1431741_a_at	3.807522882	-5.217905204	-1.853985111	0.355312149	0.276627193	0	3.6149736
	12386	1438369_x_at	5.237549764	-5.214351044	-1.979256768	0.379578734	0.253620494	0	3.942899035
	9626	1427355_at	2.367470218	-5.185162552	-5.299591929	1.022068619	0.025390068	0	39.38547933
	12174	1437652_at	5.156111263	-5.184773955	-1.402004031	0.270407937	0.378403141	0	2.642684196
	10680	1431287_at	4.038224989	-5.17901712	-1.515112705	0.29254831	0.349869133	0	2.858211558
	8799	1426199_x_at	3.449876344	-5.175544732	-3.444942856	0.665619376	0.091826677	0	10.89008158
	15931	1451958_at	3.579487761	-5.150262301	-3.388012057	0.657832914	0.095522734	0	10.46871206
	15968	1452004_at	2.31169324	-5.122050708	-5.275994672	1.030055142	0.025808772	0	38.74651558
	2805	1418753_at	5.301335418	-5.120403298	-1.917074347	0.374399092	0.264790938	0	3.77656429
	1361	1417168_a_at	5.912447277	-5.109787886	-1.717881406	0.33619427	0.303994809	0	3.289529855
	8122	1425295_at	1.589559779	-5.107273007	-3.193190156	0.625224098	0.109333684	0	9.146312146
	16705	1454157_a_at	5.225071729	-5.082364132	-1.811665244	0.356461126	0.284861935	0	3.510472542
	6836	1423752_at	5.403326443	-5.080972455	-2.03676562	0.400861378	0.243709497	0	4.103245916
	11677	1435944_s_at	3.542691234	-5.077693044	-3.349966267	0.659741784	0.098075305	0	10.19624661
	12178	1437674_at	3.279102714	-5.073342057	-2.249946884	0.443484169	0.210231844	0	4.756653331
	13434	1448823_at	2.897865151	-5.053912024	-2.704990318	0.535227029	0.153361651	0	6.520534901
	835	1416601_a_at	4.262155927	-5.050733372	-2.016519048	0.399252722	0.247153793	0	4.046063742
	6494	1423353_at	2.741911862	-5.049404472	-1.951802747	0.386541177	0.258493024	0	3.86857635
	8104	1425274_at	3.439264923	-5.04704542	-1.952474974	0.386855043	0.258372607	0	3.870379342
	14335	1449996_a_at	6.412342907	-5.034865288	-2.056378221	0.408427655	0.240418826	0	4.15940804
	11644	1435816_at	7.347211059	-5.028958056	-1.38858063	0.276116964	0.381940383	0	2.618209661
	11823	1436686_at	6.001466853	-5.023475766	-2.287599463	0.455381805	0.20481603	0	4.882430349
	4021	1420459_at	5.562721044	-5.02290328	-1.211219827	0.241139389	0.431903279	0	2.3153332
	6746	1423653_at	4.33592688	-5.02143856	-1.919291995	0.382219552	0.264384225	0	3.782373925
	636	1416390_at	4.588185475	-5.011106917	-2.161542093	0.431350224	0.223517223	0	4.473928168
	6848	1423766_at	5.60824426	-5.008426503	-1.410832749	0.281691815	0.376094536	0	2.658905953
	9354	1426946_at	5.64791078	-5.004498912	-2.075924525	0.414811665	0.237183487	0	4.21614512
	1796	1417639_at	1.425340135	-4.989024612	-1.967681257	0.394401994	0.255663612	0	3.911389632
	6424	1423275_at	6.661067454	-4.97633289	-1.847705627	0.371298639	0.277833867	0	3.599273234
	10366	1429177_x_at	3.344981534	-4.963676437	-1.744675828	0.351488629	0.298400979	0	3.351195443
	3502	1419524_at	3.227632807	-4.96189685	-2.2517587	0.453810059	0.209967989	0	4.762630751
	11674	1435920_x_at	3.652143596	-4.961465587	-1.779516025	0.358667413	0.291281095	0	3.433109861
	10408	1429381_x_at	4.137066319	-4.954479777	-3.44606153	0.695544575	0.091755501	0	10.89852908
	16329	1452546_x_at	2.369010237	-4.949992633	-1.434423278	0.289782912	0.369994754	0	2.702741021
	999	1416779_at	6.587566971	-4.947808558	-3.066356589	0.619740346	0.119380856	0	8.37655242
	17030	1455812_x_at	5.218053446	-4.946708792	-2.629996314	0.531665886	0.161544517	0	6.19024416
	9638	1427371_at	2.500083178	-4.946162527	-2.52729348	0.51096046	0.173463799	0	5.764891598
	5814	1422562_at	2.157235622	-4.941839224	-2.073939035	0.419669467	0.237510132	0	4.210346696
	11824	1436687_x_at	6.119863024	-4.936273759	-2.246403835	0.455080886	0.210748777	0	4.744986013
	12037	1437246_x_at	7.530326797	-4.927747895	-1.294274792	0.262650367	0.407741076	0	2.452536814
	8462	1425763_x_at	4.17639341	-4.909522423	-3.446567999	0.702016959	0.091723296	0	10.90235577
	798	1416564_at	2.76137337	-4.908422191	-2.373609328	0.483578885	0.192962268	0	5.182360325
	11629	1435757_a_at	4.615010315	-4.892098614	-2.142834792	0.438019542	0.226434424	0	4.416289636
	2094	1417968_a_at	6.678112379	-4.884495314	-1.717076882	0.351536192	0.30416438	0	3.287695948
	3624	1419662_at	5.463054527	-4.880596553	-2.796912456	0.573067744	0.143894918	0	6.949515763
	5204	1421854_at	4.731717178	-4.877579183	-2.952193232	0.605257879	0.129211535	0	7.739247149
	14390	1450058_at	3.518899747	-4.876587575	-1.883931283	0.386321635	0.270944397	0	3.690794171
	5042	1421657_a_at	3.392300992	-4.854223291	-1.688833158	0.347910069	0.310177693	0	3.223958467
	9920	1427850_x_at	3.544350408	-4.852826543	-3.192819282	0.657929818	0.109361794	0	9.143961202
	5038	1421653_a_at	4.201258431	-4.849981419	-3.396597401	0.700332044	0.094955975	0	10.53119613
	5442	1422134_at	3.63396576	-4.849559272	-2.737439539	0.564471818	0.149950731	0	6.668857118
	17119	1456031_at	5.297223199	-4.847888626	-2.025910117	0.41789535	0.245550197	0	4.072487066
	15139	1450973_s_at	4.95239251	-4.847668648	-1.666416073	0.343756183	0.315034979	0	3.174250694
	10609	1430838_x_at	6.343985331	-4.846888026	-1.513346358	0.312230518	0.350297754	0	2.85471428
	4452	1420962_at	3.919356486	-4.841700407	-1.581339088	0.326608207	0.334171572	0	2.992474779
	9921	1427851_x_at	3.65490386	-4.840475722	-3.184081297	0.657803381	0.110026176	0	9.088746262
	12670	1439416_x_at	5.30424433	-4.839498467	-2.019967108	0.417391827	0.246563797	0	4.055745451
	2756	1418697_at	4.715402026	-4.838749954	-2.856334669	0.590304251	0.138088524	0	7.241731406
	15817	1451796_s_at	5.411266583	-4.837776793	-1.683555221	0.348001839	0.311314521	0	3.212185527
	14919	1450714_at	6.474818206	-4.826983335	-1.47580967	0.305741613	0.359531562	0	2.781396979
	5438	1422130_at	3.247413917	-4.822984069	-1.825688249	0.378539142	0.282106488	0	3.54476073
	10793	1431762_at	5.125146969	-4.809736685	-2.648136224	0.550578212	0.159526032	0	6.268569365
	16349	1452584_at	5.22061682	-4.806873298	-1.721375202	0.358107047	0.303259511	0	3.297505812
	12298	1438082_at	3.938253485	-4.803815975	-2.296925071	0.478145933	0.203496365	0	4.914092692
	11281	1434328_at	8.273733021	-4.803100579	-1.99920026	0.416231188	0.250138623	0	3.997783265
	12627	1439258_at	7.064478562	-4.797274107	-2.188251211	0.456144711	0.21941724	0	4.557527023
	15899	1451913_a_at	5.029869114	-4.797017333	-1.966102736	0.409859419	0.255943498	0	3.907112336
	13170	1448529_at	4.257316977	-4.792662387	-3.436715312	0.717078533	0.092351851	0	10.82815329
	16977	1455611_at	5.779644486	-4.792352121	-1.651958374	0.344707219	0.318207915	0	3.142599393
	399	1416142_at	7.272942098	-4.791995569	-1.286167697	0.268399183	0.41003879	0	2.438793654
	10884	1432139_at	2.546021386	-4.791733304	-1.960603536	0.409163743	0.256920954	0	3.892247729
	8657	1426015_s_at	3.689160387	-4.790682452	-1.921092294	0.401005976	0.264054513	0	3.78709679
	10251	1428631_a_at	4.625213607	-4.790273364	-2.050309992	0.428015238	0.2414322	0	4.14194958
	16955	1455486_at	5.75459292	-4.785984144	-1.714454075	0.358223936	0.304717851	0	3.281724376
	9353	1426945_at	5.691767835	-4.780658009	-1.938116069	0.405407805	0.260956986	0	3.832049159
	9091	1426567_a_at	3.526862621	-4.763053507	-2.051382498	0.430686427	0.241252785	0	4.145029869
	5736	1422473_at	4.998756628	-4.758885164	-2.346276115	0.493030622	0.196652971	0	5.085099891
	10754	1431655_a_at	4.418365983	-4.75749083	-1.428968604	0.30036182	0.371396312	0	2.692541542
	9773	1427567_a_at	6.68420905	-4.755750635	-1.98418612	0.417218284	0.252755411	0	3.956394041
	13294	1448666_s_at	5.664727684	-4.755545972	-1.608434321	0.338222852	0.327954069	0	3.049207481
	10769	1431706_at	5.066716425	-4.75442177	-1.847363885	0.388557005	0.277899687	0	3.598420749
	12824	1448149_at	4.743691534	-4.752343438	-2.511991167	0.528579468	0.17531348	0	5.704067945
	7305	1424296_at	6.357691996	-4.748190567	-1.955742875	0.411892246	0.25778802	0	3.879156216
	10718	1431416_a_at	5.342041214	-4.747466788	-2.048710452	0.431537606	0.241700029	0	4.137359876
	17087	1455959_s_at	6.355878561	-4.735234153	-1.970309582	0.416095491	0.255198264	0	3.91852196
	9922	1427852_x_at	3.691098889	-4.728874646	-3.095235783	0.654539614	0.117014905	0	8.545919833
	10453	1429692_s_at	6.480367034	-4.728093462	-2.299985454	0.486450928	0.203065146	0	4.924528002
	17029	1455811_at	5.196574422	-4.72807157	-2.541927141	0.537624506	0.171713201	0	5.823664081
	3091	1419073_at	3.485484826	-4.724643712	-2.138810031	0.452692343	0.227067002	0	4.403986452
	13661	1449090_a_at	5.691755704	-4.713280421	-1.730731526	0.367203173	0.301299143	0	3.318960653
	3288	1419292_at	5.277242302	-4.710765181	-2.684387742	0.569841127	0.155567463	0	6.428079365
	15240	1451086_s_at	4.222995904	-4.705976028	-2.22920783	0.473697235	0.213275798	0	4.688764536
	17401	1460184_at	4.901593379	-4.702884357	-2.292213125	0.487405803	0.204162085	0	4.898069095
	6677	1423571_at	4.75261627	-4.699457725	-1.686236325	0.358815086	0.310736512	0	3.218160602
	12266	1437948_x_at	5.137779172	-4.675857834	-2.519661895	0.538866233	0.174383821	0	5.734476923
	16093	1452160_at	6.168270451	-4.665536939	-2.253852923	0.483085431	0.209663419	0	4.769549227
	3782	1419972_at	3.943221971	-4.658433941	-1.71552747	0.368262702	0.304491219	0	3.284166954
	11148	1433899_x_at	7.687198133	-4.637792483	-1.747080201	0.376705126	0.297904082	0	3.356785151
	4450	1420959_at	3.61065752	-4.626534594	-1.832154786	0.396010178	0.280844842	0	3.560684937
	10675	1431270_a_at	5.212860711	-4.617461505	-1.439972182	0.311853641	0.368574411	0	2.71315634
	11676	1435943_at	4.006887659	-4.6148841	-1.996371778	0.432594131	0.250629514	0	3.989953071
	16112	1452193_a_at	4.713245509	-4.610473785	-1.717009573	0.372414995	0.304178571	0	3.287542564
	6402	1423253_at	3.758537622	-4.604173689	-1.253113156	0.272168958	0.419541911	0	2.383552092
	966	1416744_at	5.706172435	-4.602735999	-1.485806885	0.322809495	0.357048785	0	2.800737718
	16398	1452652_at	2.407349344	-4.598774512	-2.325858723	0.5057562	0.199455841	0	5.013641095
	6735	1423642_at	6.179545182	-4.590166571	-2.106319138	0.458876406	0.232238789	0	4.305912903
	7869	1424987_at	5.253178773	-4.588540187	-1.899392283	0.413942606	0.268056257	0	3.730560184
	10662	1431182_at	4.459132244	-4.587357848	-2.060045283	0.449070108	0.239808503	0	4.169993929
	10631	1431017_at	4.403821638	-4.583428846	-1.764865799	0.385053605	0.294254055	0	3.398423856
	15728	1451684_a_at	5.147330588	-4.580468478	-1.154905115	0.252136898	0.449095722	0	2.226696783
	16938	1455421_x_at	2.626510455	-4.580154782	-1.58596584	0.346269049	0.333101593	0	3.00208711
	17096	1455981_at	7.24261238	-4.576786255	-1.215206332	0.265515203	0.430711476	0	2.321739857
	635	1416389_a_at	4.886270812	-4.571518349	-1.982501206	0.433663622	0.253050774	0	3.951776093
	9941	1427894_at	5.21857819	-4.571179884	-1.9994788	0.437409783	0.250090333	0	3.998555189
	12934	1448270_at	4.452618738	-4.568755631	-1.300646304	0.284682835	0.405944301	0	2.46339214
	10513	1430125_s_at	3.579162293	-4.566981793	-1.970698285	0.431509994	0.255129515	0	3.919577862
	12319	1438161_s_at	4.636159983	-4.56319875	-2.081085966	0.456058585	0.236336446	0	4.231255975
	9755	1427543_s_at	3.750519571	-4.559667472	-1.848327945	0.405364636	0.277714047	0	3.600826145
	12459	1438622_x_at	5.553492673	-4.559329771	-1.888731421	0.414256375	0.270044408	0	3.70309464
	8250	1425466_at	4.338943583	-4.555581701	-1.37386667	0.301578758	0.385855702	0	2.591642407
	17133	1456078_x_at	5.44100624	-4.553037088	-1.895197941	0.416249177	0.26883671	0	3.71973009
	5511	1422213_s_at	5.32515913	-4.551854803	-1.370239829	0.301028897	0.386826938	0	2.58513537
	6821	1423734_at	4.14759273	-4.550711502	-2.131086246	0.468297374	0.228285915	0	4.380471745
	9513	1427183_at	7.043969893	-4.54774366	-3.854340331	0.847528053	0.069139773	0	14.46345514
	5205	1421855_at	4.809640274	-4.53134449	-2.745747433	0.605945418	0.149089707	0	6.707371141
	15758	1451717_s_at	4.272116097	-4.528652641	-1.25615264	0.277378889	0.418658947	0	2.388579077
	11645	1435817_x_at	7.495904899	-4.52302235	-1.184045745	0.26178198	0.440115551	0	2.272130574
	15956	1451990_at	3.437094107	-4.513711572	-1.921117838	0.42561821	0.264049838	0	3.787163844
	11759	1436366_at	5.190828484	-4.510576331	-1.537740346	0.340918817	0.344424495	0	2.903393965
	9257	1426798_a_at	5.581635976	-4.504455241	-1.564524652	0.347328271	0.338089085	0	2.957800305
	15919	1451939_a_at	5.199046582	-4.503196516	-1.572367548	0.349166985	0.336256125	0	2.973923524
	12028	1437225_x_at	6.29676635	-4.497678207	-2.014571784	0.447913722	0.247487612	0	4.040606289
	998	1416778_at	6.701381152	-4.4852403	-2.760288062	0.61541587	0.14759461	0	6.775315185
	9205	1426721_s_at	6.374833437	-4.479138213	-2.117223889	0.472685545	0.230490007	0	4.338582878
	9335	1426916_at	4.536106954	-4.477872481	-1.58581869	0.354145567	0.33313557	0	3.001780924
	11641	1435807_at	4.39044087	-4.473088269	-1.896402306	0.423958168	0.268612378	0	3.722836627
	10608	1430837_a_at	6.39450094	-4.471503943	-1.373389457	0.307142624	0.385983356	0	2.590785288
	12153	1437586_at	4.366232226	-4.47020633	-1.290528898	0.2886956	0.408801134	0	2.44617717
	11647	1435821_s_at	4.389080426	-4.466766079	-1.272498251	0.284881328	0.413942346	0	2.415795361
	286	1416025_at	3.015295166	-4.459854393	-3.183994058	0.713923321	0.11003283	0	9.088196687
	17250	1456470_x_at	5.765751426	-4.456258563	-1.862185792	0.417881002	0.275059228	0	3.635580629
	4481	1420999_at	4.208708894	-4.455980422	-1.277300276	0.286648539	0.412566826	0	2.423849758
	1761	1417602_at	6.220013936	-4.455186634	-1.969539918	0.442077982	0.255334446	0	3.916432025
	12222	1437804_at	6.221335141	-4.453932785	-2.399542385	0.538746878	0.189524677	0	5.276357746
	3396	1419407_at	2.536284186	-4.45298323	-2.712683737	0.609183461	0.152546001	0	6.555399649
	12794	1448116_at	4.417380263	-4.444166407	-2.002386497	0.450565149	0.249586793	0	4.006622251
	674	1416431_at	6.986783312	-4.443655006	-1.990327889	0.447903333	0.25168168	0	3.973272905
	10920	1432344_a_at	6.566062584	-4.437640533	-1.81533387	0.409076368	0.28413848	0	3.519410676
	3625	1419663_at	5.441249001	-4.436982808	-2.510876323	0.565897239	0.175449006	0	5.699661824
	16555	1453410_at	7.135759223	-4.427897647	-2.401804494	0.542425477	0.18922774	0	5.284637429
	16786	1454758_a_at	7.825340636	-4.424551342	-1.690016329	0.381963322	0.309923417	0	3.226603557
	6970	1423908_at	6.027866507	-4.423678601	-1.265173762	0.28600038	0.416049254	0	2.403561574
	6973	1423911_at	4.352000342	-4.414755506	-2.191839179	0.496480309	0.218872229	0	4.568875654
	17091	1455972_x_at	5.076451575	-4.414069508	-2.196545321	0.497623637	0.218159421	0	4.583803887
	17283	1456582_x_at	3.783243601	-4.406450371	-1.833004119	0.415982018	0.280679554	0	3.562781775
	8573	1425902_a_at	4.272312593	-4.403789063	-1.69815448	0.38561213	0.30818008	0	3.244856055
	12539	1438914_at	3.679723509	-4.401999326	-2.107816571	0.478831643	0.231997864	0	4.310384509
	6815	1423728_at	5.9899666	-4.400354946	-2.486617702	0.565094801	0.178424087	0	5.604624437
	14336	1449997_at	6.378952047	-4.400220687	-1.722432995	0.391442411	0.303037241	0	3.29992445
	4107	1420566_at	4.279337302	-4.399894405	-1.954572059	0.444231584	0.257997312	0	3.876009373
	5737	1422474_at	5.01162956	-4.399542234	-2.186706423	0.497030442	0.21965231	0	4.552649593
	9176	1426678_at	6.746961908	-4.394597515	-2.158707671	0.491218516	0.223956793	0	4.465146997
	11840	1436727_x_at	4.413078804	-4.393337048	-1.126136376	0.256328245	0.458141013	0	2.182734076
	830	1416596_at	6.319866657	-4.389057418	-1.403773675	0.319834885	0.377939267	0	2.645927763
	16741	1454620_x_at	7.859898344	-4.388196351	-1.22274128	0.278643247	0.428467808	0	2.333897626
	17291	1456601_x_at	3.54065304	-4.387649444	-1.492228391	0.340097451	0.355463075	0	2.813231723
	8525	1425837_a_at	6.134793127	-4.387588279	-2.142004715	0.48819638	0.226564744	0	4.413749387
	15387	1451263_a_at	5.697125331	-4.384917993	-3.927005193	0.895570955	0.065743625	0	15.21060037
	13946	1449408_at	5.630533092	-4.379808433	-1.886573193	0.430743313	0.270448689	0	3.697559064
	8249	1425465_a_at	4.291066378	-4.368868406	-1.200031178	0.274677804	0.435265875	0	2.29744636
	1598	1417429_at	3.076469117	-4.365789543	-1.785952743	0.409078982	0.289984412	0	3.448461221
	8501	1425809_at	5.35583396	-4.35907088	-3.898987062	0.894453696	0.06703289	0	14.91805
	12835	1448162_at	4.654388028	-4.358764381	-2.745275201	0.629828768	0.149138516	0	6.705175999
	9743	1427530_at	5.004263332	-4.348520546	-1.063366831	0.244535313	0.478514043	0	2.089802828
	17246	1456462_x_at	5.653612093	-4.348032149	-2.391046445	0.54991462	0.190644069	0	5.245376921
	5797	1422541_at	4.04799585	-4.339974113	-1.511108839	0.348183837	0.350841463	0	2.85029025
	16996	1455693_x_at	7.868341357	-4.319434452	-1.228503498	0.284413043	0.426759893	0	2.343238006
	5656	1422377_at	5.533919923	-4.31670322	-1.058253814	0.245153248	0.48021294	0	2.082409523
	15955	1451989_a_at	3.588653298	-4.316637644	-2.105611806	0.487789798	0.232352681	0	4.303802294
	13616	1449031_at	3.511386092	-4.315856643	-2.186396522	0.506596188	0.219699498	0	4.551671757
	33	1415724_a_at	4.850605921	-4.312538141	-1.895360701	0.439500044	0.268806382	0	3.720149762
	15402	1451287_s_at	4.689795154	-4.299291093	-3.114479557	0.724417	0.115464434	0	8.660675515
	15065	1450884_at	7.197849165	-4.297359449	-3.887548084	0.90463647	0.067566499	0	14.80023403
	3781	1419971_s_at	4.427841467	-4.29547088	-1.812707747	0.422004432	0.284656165	0	3.513010156
	16588	1453623_a_at	4.952035188	-4.293786589	-1.709916268	0.398230381	0.30567781	0	3.27141836
	13809	1449255_a_at	8.686952909	-4.289682071	-1.77926145	0.414776998	0.291332499	0	3.432504115
	16299	1452499_a_at	2.663778781	-4.281679017	-1.339803134	0.312915361	0.395074563	0	2.531167769
	12148	1437565_a_at	4.373419129	-4.279414498	-1.376369453	0.321625646	0.385186901	0	2.596142284
	6578	1423457_at	4.214248666	-4.272426588	-1.612724911	0.37747282	0.326980179	0	3.058289354
	11650	1435830_a_at	5.216095288	-4.27195696	-1.752686027	0.41027708	0.296748774	0	3.369853858
	8830	1426232_at	3.50918579	-4.271908604	-1.556819263	0.364431782	0.339899639	0	2.942044898
	6609	1423491_at	4.56387719	-4.265273825	-2.020244804	0.473649497	0.246516342	0	4.056526192
	1703	1417540_at	6.740746375	-4.256508915	-1.658389103	0.389612505	0.316792678	0	3.156638612
	16698	1454120_a_at	4.472371759	-4.256022051	-1.538346372	0.361451692	0.344279845	0	2.904613836
	9241	1426777_a_at	4.500142801	-4.255087917	-1.488179673	0.349741228	0.356462033	0	2.805347857
	13726	1449160_at	3.89122185	-4.252868077	-1.333185594	0.313479179	0.396890904	0	2.519584069
	2688	1418616_at	5.369131166	-4.241629324	-1.419520931	0.334664069	0.37383643	0	2.674966698
	9041	1426501_a_at	4.534293281	-4.241447412	-1.450559338	0.341996304	0.365879544	0	2.733139956
	10596	1430776_s_at	3.250014774	-4.238155435	-2.279610021	0.537877871	0.205953419	0	4.855466864
	16703	1454145_at	3.509217842	-4.234474831	-1.381744284	0.3263083	0.383754538	0	2.605832378
	2245	1418133_at	5.289669889	-4.233060711	-1.413581062	0.333938292	0.375378763	0	2.663975957
	10540	1430371_x_at	4.258259131	-4.230826956	-1.554895288	0.36751569	0.340353231	0	2.938124007
	17181	1456240_x_at	6.890855663	-4.227028639	-1.260670137	0.298240264	0.417350054	0	2.396070134
	557	1416308_at	7.398138238	-4.225604988	-1.533805209	0.362978843	0.34536524	0	2.895485374
	17146	1456106_x_at	3.487878831	-4.217243153	-1.49756261	0.35510464	0.354151213	0	2.823652616
	4159	1420622_a_at	4.902003301	-4.213362176	-2.046682166	0.485759847	0.242040074	0	4.131547246
	14385	1450052_at	2.714709553	-4.209750066	-1.338408557	0.317930646	0.395456645	0	2.528722204
	10689	1431328_at	5.608749777	-4.209625064	-2.266144385	0.538324518	0.207884718	0	4.810358392
	5311	1421977_at	3.645014608	-4.208998328	-1.489846442	0.353966984	0.356050444	0	2.808590795
	1229	1417023_a_at	5.825745779	-4.208476562	-3.758021363	0.892964784	0.073913343	0	13.52935694
	2752	1418693_at	6.180029054	-4.206786368	-1.371377249	0.325991655	0.386522084	0	2.587174294
	17473	1460269_at	4.282049626	-4.205699159	-1.506732536	0.358259704	0.351907329	0	2.841657218
	17166	1456177_x_at	6.809601275	-4.200241496	-2.086182411	0.496681539	0.23550304	0	4.246229685
	5235	1421888_x_at	6.633079831	-4.195071108	-1.658124484	0.395255394	0.31685079	0	3.156059675
	3540	1419567_at	3.147313242	-4.194990167	-1.572805687	0.374924761	0.336154021	0	2.974826826
	2050	1417917_at	2.698731935	-4.194822145	-3.109754273	0.741331614	0.115843237	0	8.632355463
	10719	1431417_at	5.394657104	-4.194816783	-1.835751865	0.437623849	0.280145483	0	3.569573886
	15867	1451866_a_at	3.157385767	-4.192167934	-1.616281499	0.385547889	0.326175087	0	3.065838068
	12694	1439457_x_at	3.685131942	-4.191365307	-1.393576398	0.332487458	0.380620086	0	2.62729172
	1270	1417069_a_at	4.797087246	-4.191216611	-1.356729733	0.323707854	0.390466387	0	2.561039906
	2730	1418666_at	6.286455264	-4.187579633	-2.673706864	0.63848502	0.156723468	0	6.380665324
	4858	1421444_at	4.211503293	-4.182390859	-0.981281029	0.234622029	0.506529771	0	1.974217622
	4050	1420499_at	6.595885696	-4.181771074	-1.957433707	0.468087246	0.257486071	0	3.883705233
	333	1416072_at	4.928735499	-4.178924427	-2.626978012	0.628625393	0.161882842	0	6.177306915
	5495	1422197_at	2.293677161	-4.175908842	-1.143411618	0.273811441	0.452687816	0	2.209027866
	10619	1430978_at	7.110518858	-4.173347472	-1.593908812	0.381925738	0.331272692	0	3.018661132
	2965	1418936_at	4.685626147	-4.169205323	-1.626394599	0.390097026	0.323896639	0	3.087404687
	9503	1427169_at	3.45920421	-4.167934474	-1.684153219	0.404073824	0.311185508	0	3.213517255
	5510	1422212_at	5.618960865	-4.164847806	-1.1819169	0.283783935	0.440765467	0	2.268780283
	3152	1419137_at	3.726453651	-4.162262749	-1.456097821	0.34983323	0.364477631	0	2.743652603
	16844	1454971_x_at	7.944378047	-4.150857768	-1.547789979	0.372884369	0.342033614	0	2.923689247
	8619	1425967_a_at	2.756481749	-4.149128802	-1.645617244	0.396617536	0.319609624	0	3.128816921
	251	1415989_at	4.639473826	-4.145636753	-2.510641365	0.605610553	0.175477582	0	5.698733649
	2810	1418758_a_at	6.595321155	-4.144488948	-1.37598798	0.332004259	0.385288764	0	2.59545591
	14825	1450592_at	3.652712057	-4.142565141	-1.579928165	0.381388852	0.334498544	0	2.989549638
	17141	1456094_at	4.530251024	-4.140510461	-1.543362644	0.372746949	0.343084857	0	2.914730798
	9177	1426679_at	6.792298154	-4.139686535	-1.998137478	0.482678449	0.250322959	0	3.994839325
	12964	1448306_at	7.270375258	-4.132884306	-1.381279848	0.334216916	0.383878097	0	2.604993636
	6771	1423682_a_at	6.990692998	-4.131447475	-1.264592603	0.306089479	0.416216885	0	2.402593545
	8326	1425582_a_at	5.681229827	-4.118288594	-2.253375315	0.547163042	0.20973284	0	4.767970519
	10615	1430902_at	2.98148577	-4.114035298	-2.019114079	0.490786766	0.246709627	0	4.053348101
	8983	1426424_at	6.067881782	-4.107365223	-1.075413868	0.261825723	0.47453491	0	2.107326518
	10792	1431760_a_at	3.536115871	-4.1053188	-1.418378415	0.345497751	0.3741326	0	2.672849145
	1362	1417169_at	6.010858966	-4.095652889	-1.396408084	0.340948836	0.379873747	0	2.632453566
	17539	1460356_at	5.421176581	-4.095002913	-1.863821102	0.455145245	0.274747622	0	3.639703937
	7182	1424155_at	5.328426463	-4.090001997	-3.684802545	0.900929278	0.07776137	0	12.85985566
	16670	1454015_a_at	2.576715146	-4.085208325	-2.245198982	0.549592286	0.210924855	0	4.74102494
	5236	1421889_a_at	6.790673897	-4.083791918	-1.638771649	0.401286765	0.321129777	0	3.114005837
	13863	1449314_at	4.163443521	-4.062632775	-1.613463371	0.397147234	0.326812853	0	3.059855176
	9456	1427096_s_at	2.991025795	-4.057686591	-1.625614011	0.400625818	0.324071934	0	3.085734661
	14235	1449878_a_at	5.213733569	-4.054543833	-1.421247782	0.350532104	0.373389229	0	2.678170448
	9889	1427771_x_at	4.523774405	-4.053213787	-2.494681497	0.615482338	0.177429586	0	5.636038617
	14460	1450144_at	3.583686468	-4.050767863	-1.329018668	0.328090553	0.398038899	0	2.51231727
	17683	1460708_s_at	4.906222697	-4.050497364	-1.766176934	0.436039522	0.293986755	0	3.401513782
	17089	1455965_at	2.768954948	-4.043078664	-2.789955126	0.690057097	0.14459052	0	6.916082729
	11289	1434340_at	5.046916596	-4.042895079	-2.291734803	0.566854879	0.204229786	0	4.896445418
	14505	1450204_a_at	4.632180984	-4.035988596	-1.685316309	0.417572119	0.310934734	0	3.216109013
	11705	1436042_at	4.205508014	-4.034590573	-1.53528418	0.380530354	0.345011372	0	2.898455187
	13390	1448776_at	4.82852197	-4.033489481	-1.507196548	0.373670628	0.351794163	0	2.842571322
	13385	1448770_a_at	5.242911235	-4.031252539	-1.961008127	0.486451322	0.256848913	0	3.893339429
	1832	1417675_a_at	3.858655754	-4.028669339	-1.639193964	0.40688223	0.321035788	0	3.114917523
	11898	1436887_x_at	4.642372692	-4.028218592	-1.353951949	0.336116801	0.391218921	0	2.556113589
	12053	1437302_at	3.450717429	-4.027629276	-1.812736536	0.45007532	0.284650485	0	3.513080259
	3733	1419833_s_at	6.630640856	-4.02484919	-1.104479801	0.274415201	0.465070134	0	2.150213329
	7276	1424263_at	4.980349245	-4.021510031	-2.794236308	0.694822663	0.144162086	0	6.936636609
	6688	1423584_at	6.663011043	-4.018893715	-2.279858116	0.567284999	0.205918005	0	4.856301914
	14653	1450389_s_at	5.768969254	-4.017904251	-1.746380962	0.434649721	0.298048504	0	3.355158594
	13295	1448667_x_at	5.690707537	-4.017390301	-1.313182357	0.326874478	0.402432198	0	2.484890634
	9517	1427194_a_at	4.836598742	-4.012652985	-1.276569395	0.318136006	0.412775888	0	2.422622127
	11875	1436834_x_at	7.330159379	-3.996704559	-2.484152901	0.621550296	0.17872918	0	5.59505728
	6423	1423274_at	6.561129313	-3.996460345	-1.463194466	0.366122603	0.362689161	0	2.75718193
	1647	1417483_at	3.931854782	-3.996375018	-1.612428833	0.403472854	0.32704729	0	3.057661779
	4681	1421228_at	2.309496603	-3.99494818	-2.394040326	0.599266929	0.190248855	0	5.256273428
	6772	1423683_at	6.967264291	-3.991122123	-1.195602298	0.299565451	0.436604136	0	2.290404323
	1610	1417441_at	3.051636519	-3.986263475	-1.504897492	0.377520829	0.352355224	0	2.838045054
	17223	1456381_x_at	7.393199211	-3.984171748	-1.415663143	0.355321817	0.374837411	0	2.667823353
	3015	1418987_at	5.349824129	-3.980113545	-1.430925144	0.359518674	0.370892977	0	2.696195565
	9414	1427030_at	3.822861302	-3.977267011	-1.650695271	0.41503255	0.318486633	0	3.1398492
	8642	1426000_at	5.587710862	-3.97639922	-1.547502156	0.389171728	0.342101858	0	2.92310602
	12290	1438033_at	4.814434406	-3.975365514	-1.571661976	0.395350307	0.336420616	0	2.972469436
	15411	1451299_at	2.578299422	-3.974899816	-1.282333521	0.322607759	0.411129979	0	2.432320804
	11243	1434198_at	4.566754467	-3.974382951	-1.810543678	0.455553403	0.285083475	0	3.507744525
	10671	1431238_at	3.148347248	-3.973031323	-1.551849128	0.390595744	0.341072625	0	2.931926887
	1327	1417130_s_at	7.760377163	-3.973002302	-2.012551702	0.506556893	0.24783439	0	4.034952533
	17055	1455880_s_at	6.253052442	-3.971962719	-1.709540554	0.430401964	0.305757426	0	3.270566512
	2428	1418332_a_at	2.977713499	-3.971157619	-1.834207602	0.461882347	0.280445512	0	3.565755053
	2835	1418788_at	4.205465395	-3.969387712	-1.947290521	0.490577052	0.259302762	0	3.85649575
	3645	1419688_at	5.771654003	-3.968349436	-1.355825024	0.341659686	0.390711324	0	2.559434389
	11028	1433512_at	3.49067345	-3.966425707	-1.953582851	0.492529798	0.258174273	0	3.873352631
	17411	1460194_at	6.231515412	-3.958085088	-1.779574945	0.449605025	0.291269199	0	3.433250073
	8105	1425275_at	3.337901801	-3.957871534	-1.479189473	0.373733574	0.358690273	0	2.787920599
	16100	1452171_at	4.841087894	-3.957108588	-1.430192616	0.361423647	0.371081346	0	2.694826919
	4980	1421586_a_at	3.283205243	-3.956497223	-0.988609932	0.249869993	0.503963121	0	1.98427218
	6579	1423458_at	4.082804594	-3.947611808	-1.377541642	0.3489557	0.384874064	0	2.598252504
	9959	1427915_s_at	5.921311568	-3.946194901	-1.976373429	0.500830162	0.254127881	0	3.935026713
	15835	1451819_at	4.280515686	-3.94275173	-1.634797784	0.414633712	0.32201554	0	3.105440194
	12621	1439243_x_at	5.500583037	-3.941571678	-2.1322502	0.540964462	0.22810181	0	4.384007299
	10607	1430829_s_at	3.651946753	-3.939337219	-1.288064354	0.32697489	0.409500082	0	2.442001953
	6969	1423907_a_at	6.216554551	-3.938211771	-1.164297402	0.295641136	0.446181499	0	2.241240398
	11250	1434213_x_at	6.034028656	-3.936328587	-1.077437522	0.273716357	0.473869752	0	2.110284517
	4907	1421503_at	3.40352728	-3.935059203	-1.319448481	0.335305878	0.400688086	0	2.495706846
	11154	1433913_at	4.503977867	-3.933355065	-1.81942485	0.462563084	0.283333904	0	3.529404659
	11055	1433584_at	1.861890596	-3.930786431	-2.581292844	0.656686108	0.167091142	0	5.984757722
	15332	1451199_at	2.778621404	-3.927751672	-1.194267547	0.304058822	0.43700826	0	2.288286269
	10177	1428329_a_at	4.394277356	-3.927474551	-1.222139389	0.311176909	0.428646602	0	2.33292413
	3271	1419273_at	4.865694866	-3.927274212	-1.990527537	0.506847098	0.251646853	0	3.973822788
	11512	1435219_x_at	5.709977694	-3.9264448	-1.494335482	0.380582323	0.354944292	0	2.817343518
	10624	1430998_at	4.053667188	-3.918124697	-2.245211023	0.573032049	0.210923095	0	4.741064507
	12391	1438379_x_at	3.893373966	-3.917899143	-1.512428315	0.386030436	0.350520733	0	2.852898293
	12223	1437805_at	3.773595716	-3.916297543	-1.690382578	0.43162772	0.309844749	0	3.227422781
	10890	1432160_at	4.202966209	-3.915733682	-1.378248661	0.351977119	0.384685495	0	2.599526138
	10767	1431702_at	3.342029704	-3.911600469	-1.7695429	0.452383344	0.293301652	0	3.409459151
	9338	1426919_at	4.180116937	-3.910470611	-2.333036288	0.596612664	0.198465991	0	5.038646653
	2706	1418640_at	4.977424741	-3.910109529	-1.491373212	0.38141469	0.355673844	0	2.811564633
	6826	1423739_x_at	6.982634961	-3.902192085	-1.602812838	0.410746781	0.32923444	0	3.037349315
	10415	1429427_s_at	4.434449869	-3.900469194	-1.568481776	0.402126436	0.337163022	0	2.965924299
	17042	1455841_s_at	4.783322915	-3.90027267	-1.356825908	0.347879757	0.390440358	0	2.561210639
	14836	1450606_at	4.194921214	-3.898113266	-1.383697666	0.354965998	0.383235293	0	2.609363015
	11750	1436337_at	4.017704015	-3.897051856	-1.563305486	0.401150804	0.338374912	0	2.955301837
	1762	1417603_at	6.080089888	-3.896800059	-1.635368766	0.419669663	0.321888119	0	3.106669491
	11300	1434377_x_at	7.92611299	-3.896164663	-1.083647532	0.278131862	0.471834386	0	2.119387712
	13207	1448571_a_at	4.832871049	-3.8960498	-1.254859662	0.322085119	0.419034327	0	2.386439334
	10865	1432052_at	4.616671172	-3.895888752	-1.488344378	0.382029486	0.35642134	0	2.805668148
	937	1416713_at	3.281406705	-3.895603188	-1.736187202	0.445678658	0.300161906	0	3.331535352
	5199	1421848_at	3.897166869	-3.894130695	-1.137323003	0.29206082	0.454602334	0	2.199724737
	12638	1439296_at	4.388666309	-3.892910358	-1.694295826	0.435226006	0.309005447	0	3.23618891
	16830	1454925_x_at	7.294021675	-3.892013595	-2.363362043	0.607233758	0.194337734	0	5.145681074
	9240	1426776_at	4.718966524	-3.891347938	-1.370814331	0.352272362	0.386672929	0	2.586165013
	12224	1437806_x_at	3.799868334	-3.884193882	-1.670700586	0.43012801	0.314100776	0	3.18369159
	10572	1430598_at	3.21476647	-3.884177276	-1.377589887	0.354667099	0.384861194	0	2.598339393
	4755	1421320_a_at	2.585055598	-3.879767489	-1.061492384	0.273596907	0.479136165	0	2.087089377
	16903	1455237_at	4.647734041	-3.878559641	-1.398030145	0.360450857	0.379446885	0	2.635414969
	9339	1426920_x_at	4.206853773	-3.87007915	-2.307963824	0.596360884	0.201945258	0	4.951836993
	11048	1433568_at	4.500437793	-3.869849101	-1.619580104	0.418512469	0.325430167	0	3.072855878
	12600	1439111_at	7.451303057	-3.869097692	-1.563869955	0.404195003	0.338242546	0	2.956458354
	7314	1424305_at	4.787565604	-3.868382561	-3.37104469	0.871435189	0.096652798	0	10.34631195
	10290	1428776_at	4.850034324	-3.866996315	-1.296429506	0.335254911	0.407132556	0	2.456202496
	2207	1418090_at	6.846475904	-3.865228629	-1.558226951	0.403139659	0.339568149	0	2.944916955
	15064	1450883_a_at	7.563121849	-3.864294573	-3.521947835	0.911407701	0.087053865	0	11.48714072
	11819	1436680_s_at	5.075266889	-3.858212255	-1.536300706	0.398189784	0.344768362	0	2.900498164
	15426	1451314_a_at	4.576446624	-3.857642409	-2.325267886	0.602769163	0.199537542	0	5.011588243
	3636	1419674_a_at	4.009047401	-3.857273904	-1.673798761	0.433933084	0.313426971	0	3.190535887
	519	1416268_at	6.010000082	-3.854648129	-1.265776991	0.328376793	0.415875329	0	2.404566776
	11614	1435702_s_at	7.938118412	-3.851687719	-1.511736537	0.392486787	0.350688849	0	2.851530645
	15121	1450948_a_at	4.302483735	-3.848861584	-0.965639431	0.250889623	0.51205141	0	1.952928907
	11635	1435780_at	4.08931681	-3.848772607	-1.459203377	0.379134734	0.363693897	0	2.749564971
	12652	1439376_x_at	3.71168046	-3.842710495	-1.469972895	0.382535426	0.360989081	0	2.770166891
	9565	1427260_a_at	6.995349525	-3.842394682	-1.587573399	0.413172912	0.332730633	0	3.005434127
	10780	1431734_a_at	4.35028977	-3.839000228	-1.733209425	0.451474166	0.300782091	0	3.324666028
	17183	1456243_x_at	7.399981445	-3.838606468	-1.309651034	0.34117877	0.403418448	0	2.47881574
	1097	1416880_at	7.389612743	-3.83796892	-1.294052602	0.337171204	0.407803877	0	2.452159127
	16567	1453505_a_at	4.323093298	-3.834232197	-1.391415474	0.362892856	0.38119062	0	2.623359407
	14875	1450658_at	6.971190874	-3.833762818	-1.454433831	0.379375016	0.364898258	0	2.740489925
	9558	1427251_at	4.351537494	-3.832837994	-1.144386618	0.298574221	0.452381984	0	2.210521273
	302	1416041_at	7.909804191	-3.832674807	-1.648571192	0.430135943	0.318955886	0	3.135229802
	5009	1421621_at	3.725450304	-3.832402803	-1.197899236	0.312571329	0.435909564	0	2.294053817
	16243	1452407_at	4.264603925	-3.832035925	-1.241264492	0.32391776	0.423001742	0	2.364056461
	16094	1452161_at	6.257194167	-3.831456173	-1.863281793	0.486311655	0.274850347	0	3.638343594
	12661	1439390_at	2.378302915	-3.83001449	-1.618592675	0.422607455	0.325652978	0	3.070753432
	4129	1420590_at	4.494874693	-3.828455588	-1.41080485	0.368504954	0.376101809	0	2.658854535
	14090	1449574_a_at	5.007128529	-3.820485912	-1.659200219	0.434290364	0.31661462	0	3.158413844
	413	1416158_at	2.429150456	-3.81964922	-1.718656379	0.449951365	0.303831556	0	3.291297367
	6327	1423166_at	7.547153729	-3.81957027	-3.468947111	0.908203506	0.090311461	0	11.07279179
	10880	1432108_at	4.462191529	-3.81707994	-1.367126276	0.358160242	0.38766267	0	2.579562274
	11929	1436958_x_at	6.730275974	-3.815990758	-1.470853162	0.385444634	0.360768889	0	2.771857636
	10416	1429428_at	4.499956689	-3.813425853	-1.497200629	0.392613017	0.354240083	0	2.822944234
	6217	1423032_at	4.278044295	-3.810708556	-1.295811612	0.340044796	0.407306964	0	2.455150752
	8804	1426205_at	6.110918205	-3.805460766	-2.028033058	0.532927071	0.245189133	0	4.078484186
	11896	1436885_a_at	4.368770909	-3.802025797	-1.497938541	0.393984318	0.354058942	0	2.824388487
	4194	1420664_s_at	5.855240852	-3.799173623	-2.46096914	0.647764326	0.181624516	0	5.505864632
	11822	1436684_a_at	5.064727424	-3.798983246	-1.594930543	0.419830897	0.331038165	0	3.020799735
	10637	1431048_at	3.793794919	-3.797766128	-1.610994269	0.424195228	0.327372656	0	3.054622861
	16665	1454005_at	3.731209847	-3.79606073	-1.528907895	0.402761706	0.346539595	0	2.88567314
	10613	1430875_a_at	5.51158833	-3.789945891	-0.974414201	0.257105043	0.508946459	0	1.96484322
	9212	1426734_at	2.546434194	-3.787266856	-1.238233676	0.326946509	0.423891318	0	2.359095261
	3272	1419274_at	4.739979527	-3.786090417	-1.778353387	0.469707057	0.291515927	0	3.430344304
	8840	1426244_at	3.5713145	-3.785713648	-1.558219829	0.411605307	0.339569826	0	2.944902417
	10782	1431740_at	2.881148431	-3.784023098	-1.267242612	0.334892938	0.41545306	0	2.407010795
	10967	1432828_at	5.014203428	-3.78276374	-2.274808944	0.601361623	0.206639943	0	4.839335441
	3214	1419209_at	3.278791199	-3.777320728	-2.675458534	0.708295304	0.156533296	0	6.388417207
	16678	1454043_a_at	2.711711375	-3.775493554	-1.605570127	0.42526099	0.328605805	0	3.043159872
	14442	1450124_a_at	4.212390006	-3.774649831	-1.149747655	0.30459717	0.450704058	0	2.218750823
	12335	1438181_x_at	4.554566283	-3.774379191	-1.505879597	0.398974115	0.352115442	0	2.839977691
	16524	1453195_at	3.778906167	-3.771265483	-1.336345784	0.354349433	0.396022476	0	2.525109208
	926	1416700_at	2.455726249	-3.770488077	-1.36633811	0.362376987	0.387874514	0	2.578153406
	14909	1450700_at	5.270565188	-3.769128995	-2.01876672	0.535605633	0.246769035	0	4.052372288
	10253	1428645_at	6.651776914	-3.766126257	-1.678584473	0.445705842	0.312388993	0	3.201137114
	17034	1455820_x_at	7.2981514	-3.759051822	-1.322946048	0.351936103	0.399717863	0	2.5017646
	5932	1422690_at	5.034514992	-3.758461216	-1.021459628	0.271776019	0.4926177	0	2.029971719
	11040	1433540_x_at	6.021141433	-3.758321888	-2.047127908	0.544692011	0.241965303	0	4.132823947
	10997	1433459_x_at	3.600456907	-3.753919364	-1.366639029	0.364056576	0.387793619	0	2.578691217
	6819	1423732_at	7.839818689	-3.749708757	-1.528930075	0.407746354	0.346534267	0	2.885717504
	6439	1423292_a_at	4.23763306	-3.748601389	-1.212396376	0.323426326	0.431551196	0	2.317222175
	6529	1423403_at	5.024945574	-3.744762621	-1.251877445	0.334300881	0.419901415	0	2.381511384
	3897	1420285_at	4.138946831	-3.744224265	-1.295871765	0.346098864	0.407289982	0	2.455253121
	6577	1423454_a_at	5.23280575	-3.743409067	-0.90658951	0.242182859	0.53344465	0	1.874608735
	11615	1435709_at	3.222254451	-3.742576132	-1.555066141	0.415506882	0.340312927	0	2.938471979
	17228	1456390_at	7.581900513	-3.741522254	-1.180473699	0.315506262	0.441206607	0	2.266511842
	7361	1424364_a_at	5.747118773	-3.740934024	-2.203000021	0.58889037	0.217185543	0	4.604358034
	13867	1449319_at	3.271749742	-3.735528369	-3.118982184	0.834950742	0.115104634	0	8.687747566
	5579	1422286_a_at	4.358119632	-3.735404862	-1.336794837	0.357871472	0.395899229	0	2.525895296
	10691	1431331_at	6.132721134	-3.734319645	-2.275666643	0.609392569	0.20651713	0	4.842213339
	7953	1425088_at	6.026192667	-3.734146369	-1.457029171	0.390190696	0.364242414	0	2.745424374
	2921	1418884_x_at	2.639835022	-3.732397296	-2.507225978	0.67174681	0.175893494	0	5.685258618
	9266	1426813_at	5.36005597	-3.728847281	-1.378463485	0.3696755	0.384628218	0	2.599913247
	14181	1449804_at	4.464446142	-3.722971865	-1.304522861	0.350398259	0.404854983	0	2.470020236
	16561	1453466_at	6.565530952	-3.722702794	-1.087359741	0.292088786	0.470621866	0	2.124848145
	6438	1423291_s_at	5.511114804	-3.722278244	-1.570993793	0.422051682	0.336576465	0	2.971093059
	10713	1431395_a_at	4.054325432	-3.720821656	-2.081612173	0.559449596	0.236250261	0	4.232799561
	1898	1417753_at	5.35873684	-3.720299937	-1.334228673	0.358634706	0.396604053	0	2.521406404
	11967	1437035_x_at	4.469999875	-3.720029292	-1.574478135	0.423243478	0.33576456	0	2.978277401
	14665	1450404_at	2.793963399	-3.713555385	-1.102357856	0.296847022	0.465754671	0	2.147053076
	10359	1429128_x_at	4.343988791	-3.712445612	-1.403472896	0.378045376	0.37801807	0	2.645376187
	17508	1460320_at	6.219041118	-3.710548766	-1.508110578	0.406438689	0.351571352	0	2.844372824
	10770	1431707_a_at	6.446261376	-3.709293903	-1.140041932	0.307347426	0.453746389	0	2.203874286
	13351	1448730_at	2.941074602	-3.704068841	-2.441280759	0.659080828	0.184120126	0	5.431236777
	10432	1429554_at	3.851511534	-3.700768126	-1.334842202	0.360693282	0.396435427	0	2.522478901
	14654	1450391_a_at	6.521013748	-3.700035883	-2.277950709	0.615656383	0.206190432	0	4.849885573
	15820	1451802_at	3.309863106	-3.699424183	-1.282159457	0.34658352	0.411179585	0	2.432027356
	6741	1423648_at	6.943631033	-3.699280537	-1.596467332	0.431561574	0.330685724	0	3.024019268
	13851	1449301_at	3.092963232	-3.699093519	-1.216805946	0.328947062	0.430234181	0	2.324315555
	14864	1450644_at	5.034204895	-3.698466265	-1.679303641	0.454054065	0.31223331	0	3.202733243
	6273	1423097_s_at	5.88631537	-3.698229416	-1.439364972	0.389203808	0.368729571	0	2.712014651
	1445	1417259_a_at	3.902180236	-3.69722298	-1.794066907	0.485247148	0.288358028	0	3.46791108
	1597	1417428_at	3.508980013	-3.694550533	-1.094233598	0.296175025	0.468384877	0	2.134996342
	8365	1425627_x_at	4.861429536	-3.688618867	-2.036479217	0.552098032	0.243757883	0	4.102431423
	10326	1428920_at	4.377510265	-3.68766582	-1.41295522	0.383157067	0.375541638	0	2.662820574
	3190	1419181_at	6.367374136	-3.686904106	-1.198794799	0.325149438	0.435639055	0	2.295478308
	12616	1439234_a_at	4.402141619	-3.685373432	-1.360330536	0.369116064	0.389493043	0	2.567439955
	11402	1434768_at	5.825209403	-3.684242994	-1.587589524	0.430913359	0.332726914	0	3.005467719
	11684	1435966_x_at	5.149121132	-3.682806994	-1.71587943	0.465916197	0.304416945	0	3.284968257
	10620	1430983_at	6.420775175	-3.680930868	-1.516633003	0.41202431	0.349500639	0	2.8612251
	1117	1416904_at	7.141348726	-3.676051093	-1.367221131	0.371926586	0.387637183	0	2.579731883
	13146	1448503_at	7.519405298	-3.673979442	-1.265861019	0.34454766	0.415851108	0	2.40470683
	14379	1450046_at	3.114909877	-3.673119265	-1.49611059	0.407313371	0.354507833	0	2.820812143
	15105	1450931_at	7.212049302	-3.672483641	-1.520455414	0.414012849	0.348575865	0	2.868815948
	6056	1422835_at	2.957492579	-3.671116528	-1.456811941	0.396830754	0.364297262	0	2.74501102
	12402	1438415_s_at	7.282935665	-3.668755354	-0.910815058	0.248262686	0.531884515	0	1.880107375
	13602	1449015_at	3.621762671	-3.667388035	-3.323767175	0.906303654	0.099872606	0	10.01275566
	15782	1451746_a_at	4.122851884	-3.656297515	-1.254817298	0.343193434	0.419046632	0	2.386369259
	13560	1448965_at	4.172413139	-3.655265742	-1.091714677	0.298669031	0.469203384	0	2.131271927
	15661	1451596_a_at	4.658818178	-3.654689174	-1.689726336	0.462344746	0.30998572	0	3.22595505
	12021	1437203_at	6.319305827	-3.652635811	-1.166647253	0.319398734	0.445455353	0	2.244893888
	15313	1451177_at	4.511706325	-3.651468481	-1.645694148	0.450693784	0.319592587	0	3.128983711
	15231	1451076_s_at	4.901763816	-3.649286352	-2.235884494	0.612690888	0.212291057	0	4.710514007
	7541	1424582_at	4.607323275	-3.642981468	-1.07185171	0.294223761	0.475708032	0	2.102129736
	5728	1422463_a_at	4.848016678	-3.63995146	-1.436280468	0.394587808	0.369518764	0	2.706222516
	10696	1431339_a_at	7.083404333	-3.639829805	-1.459536529	0.400990323	0.363609921	0	2.750199983
	10736	1431542_at	4.368543187	-3.639177561	-1.468616099	0.403557143	0.361328736	0	2.767562886
	8984	1426425_at	6.476285818	-3.637921122	-1.145589994	0.314902373	0.452004803	0	2.212365874
	11949	1437006_x_at	5.697005056	-3.637434077	-1.332427507	0.366309733	0.397099512	0	2.51826046
	10816	1431824_at	2.56078534	-3.633417281	-1.955650928	0.538240113	0.25780445	0	3.878908992
	16360	1452595_at	2.881806289	-3.630763902	-2.518008656	0.693520351	0.174583769	0	5.727909332
	12347	1438216_at	4.809771438	-3.628308365	-1.055040748	0.290780342	0.481283628	0	2.077776891
	13283	1448653_at	5.27160574	-3.62785284	-1.887719251	0.520340635	0.270233933	0	3.700497524
	16693	1454107_a_at	2.630955371	-3.627070897	-1.096937191	0.30243059	0.467507952	0	2.139001051
	6492	1423351_at	4.2410127	-3.626809675	-0.894054766	0.246512733	0.538099635	0	1.858391893
	3285	1419288_at	5.466543269	-3.625852126	-1.59214635	0.439109565	0.331677637	0	3.01497565
	11107	1433733_a_at	4.412986587	-3.624996019	-1.486242879	0.409998486	0.356940899	0	2.801584251
	6302	1423136_at	2.990361258	-3.624173648	-1.59667479	0.440562441	0.330638175	0	3.024454151
	4098	1420555_at	3.350434483	-3.623996637	-1.012832083	0.279479311	0.495572459	0	2.017868392
	5927	1422685_at	6.748888987	-3.621245588	-1.285000249	0.354850346	0.410370734	0	2.436820948
	5815	1422563_at	6.720091152	-3.618987647	-1.103984632	0.30505344	0.465229784	0	2.149475449
	1124	1416911_a_at	5.288205064	-3.618213695	-1.272034821	0.351564315	0.414075336	0	2.415019471
	12691	1439454_x_at	4.621680091	-3.617012014	-1.413268475	0.390728167	0.375460105	0	2.663398819
	12608	1439167_at	4.128446694	-3.614078041	-1.613810167	0.446534399	0.326734303	0	3.060590794
	6272	1423096_at	5.858098901	-3.612641441	-1.40898387	0.390014867	0.376576827	0	2.655500628
	1371	1417178_at	4.8494503	-3.612355032	-2.176366607	0.602478601	0.221232216	0	4.520137336
	2068	1417937_at	3.678771738	-3.611165218	-1.658783052	0.459348424	0.316706185	0	3.157500695
	4838	1421419_at	4.650210166	-3.610510978	-0.724926079	0.200782129	0.605028044	0	1.652815947
	6437	1423290_at	5.277442373	-3.610432565	-1.376605179	0.381285387	0.385123969	0	2.596566507
	16554	1453406_a_at	6.244128259	-3.610040708	-1.136642623	0.314855902	0.454816777	0	2.198687584
	10606	1430827_a_at	3.826636426	-3.609473631	-1.89822095	0.525899659	0.268273982	0	3.727532548
	8451	1425751_at	4.154176227	-3.609060737	-1.282691329	0.355408629	0.411028025	0	2.432924127
	6118	1422905_s_at	3.884288283	-3.607634657	-1.44809653	0.401397776	0.366504666	0	2.728478224
	457	1416203_at	5.826292097	-3.607611487	-2.732469197	0.757417811	0.150468229	0	6.645921243
	12279	1437995_x_at	7.609988846	-3.60658616	-1.284515018	0.35615814	0.41050878	0	2.436001493
	10757	1431668_at	3.234602086	-3.605770665	-1.692481226	0.469381273	0.309394354	0	3.232121038
	11290	1434341_x_at	5.190623984	-3.605735154	-1.991322758	0.552265397	0.251508182	0	3.976013782
	168	1415894_at	3.485524995	-3.605060505	-2.524748789	0.70033465	0.173770033	0	5.754732182
	13449	1448839_at	5.710335093	-3.604430023	-1.373943273	0.381181841	0.385835215	0	2.591780019
	16358	1452593_a_at	5.715429036	-3.60437389	-1.782424998	0.494517232	0.290694363	0	3.440039184
	12080	1437367_at	3.431022797	-3.604282767	-1.776569488	0.492905136	0.291876611	0	3.426105288
	8551	1425869_a_at	4.587917717	-3.604236492	-1.531412286	0.424892287	0.345938554	0	2.890686764
	13905	1449360_at	4.365765765	-3.604021945	-2.166351861	0.601092861	0.222773285	0	4.488868586
	11275	1434319_at	6.512296681	-3.603060521	-2.04992876	0.568940973	0.241496007	0	4.140855216
	17244	1456459_x_at	3.422908545	-3.603011254	-1.582169512	0.439124221	0.333979276	0	2.994197761
	4815	1421392_a_at	4.803468793	-3.601427328	-1.571698683	0.43640994	0.336412057	0	2.972545066
	16309	1452512_a_at	3.343203436	-3.600789449	-1.220617758	0.338986152	0.42909894	0	2.330464859
	429	1416174_at	3.750235634	-3.600704233	-1.176810912	0.326827986	0.442328188	0	2.260764806
	412	1416157_at	6.606006911	-3.600697037	-1.090461084	0.302847219	0.469611263	0	2.129420817
	10781	1431739_at	3.30224256	-3.596919011	-1.480738372	0.411668533	0.358305384	0	2.790915358
	10963	1432675_at	3.422543033	-3.594242185	-1.350006337	0.375602496	0.392290326	0	2.549132452
	16624	1453830_at	4.656285683	-3.59242321	-1.675092357	0.466284805	0.313146062	0	3.193397971
	8437	1425731_at	3.368297326	-3.592118584	-1.733921709	0.482701689	0.300633626	0	3.326307879
	13141	1448498_at	5.470179949	-3.58819336	-1.286056114	0.358413269	0.410070506	0	2.438605036
	16626	1453836_a_at	6.442535034	-3.58592932	-2.166657165	0.604210784	0.222726146	0	4.489818623
	8841	1426245_s_at	3.738838472	-3.585718983	-1.572740738	0.43861238	0.336169155	0	2.974692904
	13084	1448436_a_at	5.035210293	-3.585548947	-1.331479565	0.371346085	0.397360517	0	2.516606347
	17697	1460726_at	7.387258679	-3.584204884	-1.129527092	0.315140213	0.457065524	0	2.187870112
	14657	1450395_at	4.162334842	-3.583807433	-1.081049516	0.301648327	0.472684835	0	2.115574536
	1783	1417625_s_at	3.70064896	-3.571546942	-2.21687246	0.620703716	0.215107173	0	4.648845435
	11005	1433473_x_at	4.498989331	-3.570319175	-1.334774382	0.373852957	0.396454064	0	2.522360324
	398	1416141_a_at	7.965179174	-3.568919159	-0.920871636	0.258025356	0.528189806	0	1.893258802
	4801	1421374_a_at	4.330183721	-3.56857304	-1.287615864	0.360820936	0.409627403	0	2.441242926
	13622	1449037_at	3.58890997	-3.568503785	-1.267000528	0.355050913	0.415522779	0	2.406606933
	7572	1424619_at	6.561421244	-3.567477938	-1.209895938	0.339146018	0.432299796	0	2.313209509
	12274	1437984_x_at	4.251680277	-3.567414249	-1.84307442	0.516641548	0.278727176	0	3.587737703
	1487	1417309_at	5.473246153	-3.567085223	-1.146249114	0.321340546	0.451798343	0	2.213376863
	12016	1437189_x_at	4.062849706	-3.567052494	-2.121013039	0.59461223	0.229885434	0	4.349992878
	5813	1422561_at	7.123730758	-3.566694046	-1.377075666	0.386093017	0.384998394	0	2.597413431
	3712	1419765_at	3.849960724	-3.565560375	-1.29155465	0.362230481	0.408510581	0	2.447917013
	766	1416530_a_at	7.944419655	-3.56515144	-1.443817494	0.404980691	0.367593333	0	2.720397542
	17333	1456736_x_at	4.449337349	-3.564472182	-1.606972795	0.450830505	0.328286472	0	3.046120038
	14311	1449970_at	5.340176952	-3.564400804	-1.093139903	0.306682655	0.468740091	0	2.133378432
	5529	1422234_at	4.054361651	-3.563322532	-1.117929303	0.31373228	0.460754671	0	2.170352387
	13857	1449308_at	3.523532117	-3.560376067	-1.340277664	0.376442724	0.394944637	0	2.532000455
	16216	1452363_a_at	4.46219901	-3.560252467	-1.041467473	0.292526298	0.485833045	0	2.05832026
	9337	1426918_at	4.994952495	-3.557708819	-2.197771687	0.617749175	0.217974053	0	4.587702014
	13284	1448654_at	4.435097208	-3.556351557	-1.610199319	0.452767195	0.327553094	0	3.052940176
	16980	1455625_at	4.620148566	-3.553792771	-1.410915134	0.397016716	0.37607306	0	2.659057793
	10755	1431663_a_at	2.39123036	-3.551465925	-1.128267401	0.317690617	0.457464786	0	2.185960605
	1802	1417645_at	6.591388794	-3.547396064	-1.604153292	0.452205861	0.328928679	0	3.040172726
	15847	1451834_at	3.059700585	-3.546954073	-1.327568926	0.374284216	0.398439083	0	2.509793949
	1509	1417332_at	2.920935839	-3.541388458	-1.05041107	0.296609955	0.482830571	0	2.071119893
	14238	1449882_a_at	2.746739839	-3.541382567	-1.109153543	0.313197889	0.463565934	0	2.157190436
	16912	1455283_x_at	6.243896695	-3.54055978	-1.022378335	0.288761777	0.492304102	0	2.031264814
	17017	1455789_x_at	5.140467099	-3.539216047	-1.651444308	0.466613026	0.31832132	0	3.141479809
	6055	1422834_at	2.962618094	-3.539028974	-1.395578074	0.394339262	0.380092358	0	2.630939501
	11351	1434579_x_at	6.244396382	-3.538163849	-1.021688573	0.288762368	0.492539532	0	2.030293885
	13908	1449363_at	4.487994825	-3.536432035	-1.929658446	0.545651218	0.262491308	0	3.809649963
	8408	1425691_at	3.041490303	-3.535528311	-1.044163569	0.295334523	0.484925973	0	2.062170427
	12082	1437369_at	3.347459169	-3.533718623	-1.463316402	0.414100996	0.362658507	0	2.757414978
	16192	1452328_s_at	5.941428348	-3.533262522	-1.250434284	0.353903588	0.420321662	0	2.379130294
	16653	1453960_a_at	3.870601745	-3.531456242	-1.703922766	0.482498621	0.306950353	0	3.25785584
	14406	1450083_at	4.183657603	-3.529578465	-1.047935694	0.29690109	0.483659723	0	2.067569312
	4599	1421129_a_at	4.271637972	-3.529446677	-1.084146213	0.307171722	0.471671321	0	2.120120423
	12065	1437328_x_at	4.637615517	-3.528209471	-1.463500413	0.414799752	0.362612255	0	2.757766698
	8078	1425241_a_at	4.870290191	-3.527744315	-1.423645121	0.403556776	0.37276928	0	2.682624488
	9209	1426727_s_at	5.897782796	-3.526793993	-1.233952791	0.349879464	0.425150992	0	2.352105532
	10646	1431078_at	4.372825118	-3.525841288	-1.520124069	0.431137974	0.348655932	0	2.868157141
	2011	1417872_at	5.492670122	-3.524273487	-1.873214882	0.531518025	0.272964477	0	3.663480361
	12889	1448221_at	4.234511752	-3.52385641	-1.809266478	0.513433656	0.285335968	0	3.504640537
	16541	1453298_at	5.532144936	-3.523189917	-1.171587033	0.332535872	0.443932725	0	2.252593567
	5052	1421668_x_at	3.504033206	-3.523108393	-1.650932507	0.468601111	0.318434266	0	3.140365557
	17266	1456540_s_at	5.801085323	-3.522490886	-1.43113423	0.406284722	0.370839229	0	2.696586345
	8734	1426108_s_at	2.932321977	-3.52225543	-1.350856241	0.383520238	0.392059292	0	2.550634611
	6952	1423886_at	5.805707818	-3.522133453	-1.548952084	0.439776659	0.341758214	0	2.926045257
	12617	1439235_x_at	4.565447575	-3.521078839	-1.317104017	0.374062632	0.401339757	0	2.49165447
	17192	1456266_at	6.948335657	-3.518638882	-1.078356301	0.306469728	0.473568064	0	2.111628878
	8445	1425742_a_at	7.850850582	-3.518126807	-1.325118977	0.376654694	0.399116277	0	2.505535496
	4176	1420641_a_at	4.449341219	-3.516317321	-2.082956784	0.592368832	0.236030175	0	4.236746423
	6117	1422904_at	4.17917604	-3.515700143	-1.364004053	0.387975082	0.388502543	0	2.573985726
	17312	1456676_a_at	5.950037279	-3.515144251	-2.051904741	0.583732727	0.241165469	0	4.146530606
	5106	1421734_at	5.281733445	-3.514522943	-1.293596859	0.368071821	0.407932722	0	2.45138462
	1488	1417310_at	5.433065235	-3.513138052	-1.128318207	0.321171042	0.457448676	0	2.186037587
	7275	1424262_at	5.112210479	-3.512613424	-2.378967293	0.677264192	0.192246962	0	5.201642658
	11815	1436669_at	3.794353374	-3.512550537	-0.986267589	0.280783886	0.504782014	0	1.981053152
	9490	1427146_at	4.453019112	-3.51020195	-0.985962882	0.280884945	0.504888638	0	1.980634785
	12845	1448172_at	7.312355595	-3.506881251	-2.089711921	0.595888989	0.234927593	0	4.256630678
	15251	1451101_a_at	8.490015367	-3.50673922	-0.964039542	0.274910531	0.512619569	0	1.95076439
	5933	1422691_at	4.529456473	-3.506102057	-0.88230037	0.251647087	0.542501725	0	1.843312111
	9866	1427729_at	5.439185573	-3.503682116	-1.520350276	0.433929285	0.348601269	0	2.868606888
	8862	1426270_at	4.590520819	-3.503366427	-1.267612568	0.361827001	0.415346537	0	2.407628114
	14373	1450038_s_at	4.475031241	-3.502182724	-1.011852718	0.288920595	0.495908989	0	2.016499039
	16911	1455282_x_at	6.623064206	-3.500752627	-0.940114251	0.268546325	0.521191604	0	1.918680178
	15342	1451212_at	3.808386343	-3.498789335	-1.140691353	0.326024589	0.453542184	0	2.204866572
	9838	1427691_a_at	3.931825716	-3.49518556	-1.098558888	0.314306313	0.466982733	0	2.141406799
	10760	1431686_a_at	4.736021076	-3.494650468	-1.141777158	0.326721419	0.453200966	0	2.206526628
	5833	1422581_at	5.971560509	-3.494356296	-1.116925329	0.319636933	0.461075423	0	2.16884256
	12981	1448325_at	4.067477295	-3.493767508	-1.531545171	0.438364936	0.345906692	0	2.890953034
	660	1416416_x_at	5.035043418	-3.493464091	-1.905053596	0.545319358	0.267006432	0	3.745228123
	12309	1438119_at	4.24093069	-3.489412351	-2.054787613	0.588863512	0.240684041	0	4.154824713
	10930	1432385_a_at	2.712172105	-3.489267336	-1.445228878	0.414192648	0.367233893	0	2.723060201
	5048	1421664_a_at	4.339682983	-3.489153553	-1.652613673	0.473643148	0.318063412	0	3.144027144
	14969	1450773_at	2.973725325	-3.488720809	-1.385067274	0.397012931	0.382871645	0	2.611841363
	12084	1437378_x_at	7.25820684	-3.48803209	-1.215716345	0.348539324	0.43055924	0	2.32256077
	16542	1453299_a_at	7.802386621	-3.487987166	-1.40110309	0.401693878	0.378639522	0	2.641034395
	15975	1452012_a_at	5.092735989	-3.486319291	-1.424511037	0.40860028	0.372545609	0	2.684235102
	11733	1436226_at	6.054097195	-3.485310968	-1.696908232	0.48687427	0.308446412	0	3.242054249
	11160	1433928_a_at	8.299767836	-3.483332792	-1.26237568	0.362404558	0.416856958	0	2.398904425
	863	1416629_at	6.591271442	-3.481967069	-1.794660547	0.515415715	0.288239399	0	3.46933835
	6951	1423885_at	6.02953747	-3.481572865	-1.53037373	0.439563895	0.346187676	0	2.888606587
	15587	1451507_at	2.832767112	-3.481471823	-1.852762707	0.532177999	0.27686168	0	3.611911909
	12668	1439407_x_at	5.827627254	-3.479700508	-1.442690725	0.414601981	0.367880542	0	2.718273696
	15223	1451068_s_at	7.640326244	-3.479617107	-1.314218674	0.3776906	0.402143227	0	2.486676222
	1545	1417372_a_at	6.420342626	-3.479189904	-1.318210052	0.378884191	0.40103219	0	2.493565417
	1023	1416805_at	5.924136118	-3.477598699	-1.602336597	0.460759488	0.32934314	0	3.036346836
	785	1416551_at	4.578073141	-3.476357033	-1.017543569	0.292703988	0.493956681	0	2.024469024
	2278	1418168_at	5.745745389	-3.472582476	-1.089570544	0.313763763	0.469901232	0	2.128106784
	14677	1450417_a_at	2.354432384	-3.471884204	-0.905340514	0.260763453	0.533906673	0	1.872986517
	14771	1450531_at	2.288792327	-3.470587214	-1.443284474	0.415861751	0.367729169	0	2.719392648
	9557	1427250_at	4.743523953	-3.468370238	-1.115749297	0.321692674	0.461451428	0	2.167075319
	2792	1418736_at	5.350139319	-3.466528931	-1.335282239	0.385192873	0.396314528	0	2.523248401
	14921	1450716_at	4.915896961	-3.466388308	-2.127494596	0.613749646	0.22885495	0	4.369579941
	10406	1429370_a_at	4.592908555	-3.465915777	-1.464955462	0.422674859	0.362246722	0	2.760549483
	16866	1455047_at	4.810800024	-3.465458988	-1.592747198	0.45960642	0.33153953	0	3.016231576
	15018	1450831_at	3.643979973	-3.464131322	-1.061243519	0.306351989	0.479218823	0	2.086729386
	10797	1431768_a_at	4.533745799	-3.459271949	-1.604072799	0.463702427	0.328947032	0	3.040003109
	16799	1454793_x_at	7.662406829	-3.45907019	-1.369501858	0.395916181	0.387024859	0	2.583813354
	Estimated Miss rates for Delta=2.0618721542484
		Quantiles	Cutpoints	Miss Rate(%)
		0 -> 0.05	-3.458 -> -2.661	98.89
		0.05 -> 0.1	-2.661 -> -2.168	95.57
		0.1 -> 0.15	-2.168 -> -1.831	90.26
		0.15 -> 0.2	-1.831 -> -1.551	81.77
		0.2 -> 0.25	-1.551 -> -1.31	71.39
		0.25 -> 0.75	-1.31 -> 0.578	15.78
		0.75 -> 0.8	0.578 -> 0.806	8.34
		0.8 -> 0.85	0.806 -> 1.083	20.15
		0.85 -> 0.9	1.083 -> 1.43	38.98
		0.9 -> 0.95	1.43 -> 2.016	61.02
		0.95 -> 1	2.016 -> 4.402	89.88
