# Supplementary material for: A genomic analysis of mouse models of breast cancer reveals molecular features of mouse models and relationships to human breast cancer
Source: Breast Cancer Res. 2014 Jun 5;16(3):R59. doi: 10.1186/bcr3672 (PMC4078930; doi:10.1186/bcr3672)
Supplement: Additional file 3 — Fold change values organized by mouse tumor model type comparing the mouse model to normal mammary gland. [file bcr3672-S3.zip › Additional_File_3/etv6ntrk3_vs_NMLmammary/AdditionalFile66_etv6ntrk3_vs_NMLmammary/UpregulatedGenesgather_gene_ontology_121024.txt]

#	Annotation	Total Genes With Ann	Your Genes (With Ann)	Your Genes (No Ann)	Genome (With Ann)	Genome (No Ann)	ln(Bayes factor)	neg ln(p value)	FE: neg ln(p value)	FE: neg ln(FDR)	Genes
1	GO:0044249 [5]: cellular biosynthesis	5	5	7	805	11812	4.97	8.8	7.45	3.89	Lta4h Pank3 Rpl14 Rps9 Scd2
2	GO:0009058 [4]: biosynthesis	5	5	7	841	11776	4.77	8.62	7.25	3.89	Lta4h Pank3 Rpl14 Rps9 Scd2
3	GO:0006633 [7]: fatty acid biosynthesis	2	2	10	50	12567	4.28	7.85	6.84	3.89	Lta4h Scd2
4	GO:0016053 [6]: organic acid biosynthesis	2	2	10	56	12561	4.08	7.58	6.62	3.89	Lta4h Scd2
5	GO:0046394 [7]: carboxylic acid biosynthesis	2	2	10	56	12561	4.08	7.58	6.62	3.89	Lta4h Scd2
6	GO:0015937 [8]: coenzyme A biosynthesis	1	1	11	2	12615	3.3	6.78	5.86	3.31	Pank3
7	GO:0015936 [8]: coenzyme A metabolism	1	1	11	3	12614	3.01	6.55	5.57	3.18	Pank3
8	GO:0006631 [6]: fatty acid metabolism	2	2	10	123	12494	2.58	5.93	5.11	2.85	Lta4h Scd2
9	GO:0008610 [6]: lipid biosynthesis	2	2	10	165	12452	2.04	5.33	4.55	2.41	Lta4h Scd2
10	GO:0019370 [9]: leukotriene biosynthesis	1	1	11	13	12604	1.76	4.99	4.33	2.31	Lta4h
11	GO:0006691 [8]: leukotriene metabolism	1	1	11	14	12603	1.7	4.96	4.26	2.31	Lta4h
12	GO:0044237 [4]: cellular metabolism	9	9	3	5257	7360	1.53	4.78	3.88	2.22	Lta4h Map4k4 Nfat5 Pank3 Prkcz Rpl14 Rps9 Scd2 Xbp1
13	GO:0046456 [8]: icosanoid biosynthesis	1	1	11	19	12598	1.42	4.69	3.97	2.22	Lta4h
14	GO:0009566 [5]: fertilization	1	1	11	23	12594	1.24	4.46	3.79	2.22	Tkt
15	GO:0006690 [7]: icosanoid metabolism	1	1	11	23	12594	1.24	4.46	3.79	2.22	Lta4h
16	GO:0007338 [6]: fertilization (sensu Metazoa)	1	1	11	23	12594	1.24	4.46	3.79	2.22	Tkt
17	GO:0008152 [3]: metabolism	9	9	3	5593	7024	1.12	4.35	3.44	1.97	Lta4h Map4k4 Nfat5 Pank3 Prkcz Rpl14 Rps9 Scd2 Xbp1
18	GO:0019752 [6]: carboxylic acid metabolism	2	2	10	311	12306	0.9	4.16	3.37	1.97	Lta4h Scd2
19	GO:0006082 [5]: organic acid metabolism	2	2	10	311	12306	0.9	4.16	3.37	1.97	Lta4h Scd2
20	GO:0044267 [6]: cellular protein metabolism	5	5	7	2204	10413	0.83	4.04	3.13	1.88	Lta4h Map4k4 Prkcz Rpl14 Rps9
21	GO:0019538 [5]: protein metabolism	5	5	7	2225	10392	0.79	4.04	3.09	1.88	Lta4h Map4k4 Prkcz Rpl14 Rps9
22	GO:0044255 [5]: cellular lipid metabolism	2	2	10	345	12272	0.71	3.95	3.18	1.88	Lta4h Scd2
23	GO:0006752 [7]: group transfer coenzyme metabolism	1	1	11	41	12576	0.69	3.95	3.24	1.89	Pank3
24	GO:0044238 [4]: primary metabolism	8	8	4	5048	7569	0.6	3.84	2.86	1.82	Lta4h Map4k4 Nfat5 Prkcz Rpl14 Rps9 Scd2 Xbp1
25	GO:0044260 [5]: cellular macromolecule metabolism	5	5	7	2374	10243	0.57	3.84	2.85	1.82	Lta4h Map4k4 Prkcz Rpl14 Rps9
26	GO:0043170 [4]: macromolecule metabolism	5	5	7	2491	10126	0.41	3.68	2.67	1.82	Lta4h Map4k4 Prkcz Rpl14 Rps9
27	GO:0045944 [9]: positive regulation of transcription from Pol II promoter	1	1	11	58	12559	0.36	3.62	2.91	1.82	Nfat5
28	GO:0006629 [5]: lipid metabolism	2	2	10	432	12185	0.34	3.58	2.78	1.82	Lta4h Scd2
29	GO:0009108 [7]: coenzyme biosynthesis	1	1	11	63	12554	0.29	3.52	2.83	1.82	Pank3
30	GO:0006468 [8]: protein amino acid phosphorylation	2	2	10	462	12155	0.23	3.47	2.66	1.82	Map4k4 Prkcz
31	GO:0040008 [4]: regulation of growth	1	1	11	68	12549	0.22	3.47	2.75	1.82	Tkt
32	GO:0006412 [6]: protein biosynthesis	2	2	10	474	12143	0.18	3.41	2.62	1.8	Rpl14 Rps9
33	GO:0051188 [6]: cofactor biosynthesis	1	1	11	72	12545	0.17	3.41	2.7	1.82	Pank3
34	GO:0045893 [8]: positive regulation of transcription, DNA-dependent	1	1	11	73	12544	0.15	3.41	2.69	1.82	Nfat5
35	GO:0016310 [7]: phosphorylation	2	2	10	508	12109	0.08	3.32	2.5	1.73	Map4k4 Prkcz
36	GO:0009059 [5]: macromolecule biosynthesis	2	2	10	527	12090	0.03	0.0	2.44	1.73	Rpl14 Rps9
37	GO:0045941 [7]: positive regulation of transcription	1	1	11	94	12523	-0.07	0.0	2.45	1.73	Nfat5
38	GO:0045935 [6]: positive regulation of nucleobase, nucleoside, nucleotide and nucleic acid metabolism	1	1	11	95	12522	-0.08	0.0	2.44	1.73	Nfat5
39	GO:0040007 [3]: growth	1	1	11	100	12517	-0.13	0.0	2.39	1.71	Tkt
40	GO:0006793 [5]: phosphorus metabolism	2	2	10	609	12008	-0.2	0.0	2.19	1.58	Map4k4 Prkcz
41	GO:0006796 [6]: phosphate metabolism	2	2	10	609	12008	-0.2	0.0	2.19	1.58	Map4k4 Prkcz
42	GO:0006732 [6]: coenzyme metabolism	1	1	11	108	12509	-0.21	0.0	2.31	1.66	Pank3
43	GO:0007242 [5]: intracellular signaling cascade	2	2	10	669	11948	-0.34	0.0	2.03	1.5	Prkcz Rala
44	GO:0051186 [5]: cofactor metabolism	1	1	11	128	12489	-0.35	0.0	2.15	1.58	Pank3
45	GO:0009893 [5]: positive regulation of metabolism	1	1	11	130	12487	-0.37	0.0	2.14	1.58	Nfat5
46	GO:0019953 [4]: sexual reproduction	1	1	11	155	12462	-0.52	0.0	1.98	1.49	Tkt
47	GO:0000003 [3]: reproduction	1	1	11	155	12462	-0.52	0.0	1.98	1.49	Tkt
48	GO:0050793 [3]: regulation of development	1	1	11	157	12460	-0.53	0.0	1.96	1.49	Tkt
49	GO:0006357 [8]: regulation of transcription from Pol II promoter	1	1	11	182	12435	-0.66	0.0	1.83	1.38	Nfat5
50	GO:0007264 [6]: small GTPase mediated signal transduction	1	1	11	195	12422	-0.71	0.0	1.76	1.33	Rala
51	GO:0050875 [3]: cellular physiological process	9	9	3	7925	4692	-0.81	0.0	1.24	0.88	Lta4h Map4k4 Nfat5 Pank3 Prkcz Rpl14 Rps9 Scd2 Xbp1
52	GO:0006366 [8]: transcription from Pol II promoter	1	1	11	227	12390	-0.83	0.0	1.63	1.22	Nfat5
53	GO:0006464 [7]: protein modification	2	2	10	1114	11503	-0.98	0.0	1.25	0.88	Map4k4 Prkcz
54	GO:0043119 [4]: positive regulation of physiological process	1	1	11	288	12329	-1.02	0.0	1.42	1.02	Nfat5
55	GO:0050789 [2]: regulation of biological process	3	3	9	2288	10329	-1.03	0.0	0.98	0.68	Nfat5 Tkt Xbp1
56	GO:0007582 [2]: physiological process	9	9	3	10266	2351	-1.06	0.0	0.19	0.19	Lta4h Map4k4 Nfat5 Pank3 Prkcz Rpl14 Rps9 Scd2 Xbp1
57	GO:0007154 [3]: cell communication	3	3	9	3606	9011	-1.17	0.0	0.34	0.3	Ppp2r2a Prkcz Rala
58	GO:0007165 [4]: signal transduction	3	3	9	3057	9560	-1.21	0.0	0.54	0.45	Ppp2r2a Prkcz Rala
59	GO:0006355 [7]: regulation of transcription, DNA-dependent	2	2	10	1526	11091	-1.24	0.0	0.83	0.65	Nfat5 Xbp1
60	GO:0045449 [6]: regulation of transcription	2	2	10	1553	11064	-1.26	0.0	0.81	0.65	Nfat5 Xbp1
61	GO:0006351 [7]: transcription, DNA-dependent	2	2	10	1553	11064	-1.26	0.0	0.81	0.65	Nfat5 Xbp1
62	GO:0019219 [5]: regulation of nucleobase, nucleoside, nucleotide and nucleic acid metabolism	2	2	10	1560	11057	-1.26	0.0	0.8	0.65	Nfat5 Xbp1
63	GO:0006350 [6]: transcription	2	2	10	1609	11008	-1.27	0.0	0.77	0.63	Nfat5 Xbp1
64	GO:0009987 [2]: cellular process	11	11	1	10528	2089	-1.27	0.0	0.95	0.68	Lta4h Map4k4 Nfat5 Pank3 Ppp2r2a Prkcz Rala Rpl14 Rps9 Scd2 Xbp1
65	GO:0019222 [4]: regulation of metabolism	2	2	10	1693	10924	-1.3	0.0	0.71	0.6	Nfat5 Xbp1
66	GO:0006139 [5]: nucleobase, nucleoside, nucleotide and nucleic acid metabolism	2	2	10	2425	10192	-1.32	0.0	0.35	0.3	Nfat5 Xbp1
67	GO:0050791 [3]: regulation of physiological process	2	2	10	2058	10559	-1.35	0.0	0.5	0.43	Nfat5 Xbp1
68	GO:0044257 [7]: cellular protein catabolism	1	1	11	495	12122	-1.37	0.0	0.96	0.68	Lta4h
69	GO:0006508 [8]: proteolysis and peptidolysis	1	1	11	495	12122	-1.37	0.0	0.96	0.68	Lta4h
70	GO:0030163 [6]: protein catabolism	1	1	11	513	12104	-1.39	0.0	0.93	0.68	Lta4h
71	GO:0043285 [5]: biopolymer catabolism	1	1	11	516	12101	-1.39	0.0	0.93	0.68	Lta4h
72	GO:0044265 [6]: cellular macromolecule catabolism	1	1	11	555	12062	-1.43	0.0	0.87	0.65	Lta4h
73	GO:0009057 [5]: macromolecule catabolism	1	1	11	573	12044	-1.45	0.0	0.85	0.65	Lta4h
74	GO:0007275 [2]: development	1	1	11	1637	10980	-1.47	0.0	0.21	0.2	Tkt
75	GO:0044248 [5]: cellular catabolism	1	1	11	665	11952	-1.51	0.0	0.74	0.61	Lta4h
76	GO:0009056 [4]: catabolism	1	1	11	742	11875	-1.55	0.0	0.66	0.56	Lta4h
77	GO:0043283 [4]: biopolymer metabolism	1	1	11	1324	11293	-1.58	0.0	0.31	0.28	Lta4h
