# Supplementary material for: A genomic analysis of mouse models of breast cancer reveals molecular features of mouse models and relationships to human breast cancer
Source: Breast Cancer Res. 2014 Jun 5;16(3):R59. doi: 10.1186/bcr3672 (PMC4078930; doi:10.1186/bcr3672)
Supplement: Additional file 3 — Fold change values organized by mouse tumor model type comparing the mouse model to normal mammary gland. [file bcr3672-S3.zip › Additional_File_3/etv6ntrk3_vs_NMLmammary/AdditionalFile66_etv6ntrk3_vs_NMLmammary/UpregulatedGenesgather_kegg_121024.txt]

#	Annotation	Total Genes With Ann	Your Genes (With Ann)	Your Genes (No Ann)	Genome (With Ann)	Genome (No Ann)	ln(Bayes factor)	neg ln(p value)	FE: neg ln(p value)	FE: neg ln(FDR)	Genes
1	path:mmu04530: Tight junction	2	2	5	121	2391	1.17	5.33	3.16	2.01	Ppp2r4 Prkcz
2	path:mmu00770: Pantothenate and CoA biosynthesis	1	1	6	15	2497	1.07	5.22	3.13	2.01	Pank3
3	path:mmu00710: Carbon fixation	1	1	6	19	2493	0.86	4.92	2.91	2.01	Tkt
4	path:mmu00030: Pentose phosphate pathway	1	1	6	21	2491	0.77	4.88	2.82	2.01	Tkt
5	path:mmu00590: Prostaglandin and leukotriene metabolism	1	1	6	32	2480	0.39	4.45	2.43	1.84	Lta4h
6	path:mmu04910: Insulin signaling pathway	1	1	6	132	2380	-0.76	0.0	1.15	0.85	Prkcz
7	path:mmu04310: Wnt signaling pathway	1	1	6	140	2372	-0.8	0.0	1.1	0.85	Nfat5
8	path:mmu04020: Calcium signaling pathway	1	1	6	180	2332	-0.95	0.0	0.9	0.78	Nfat5
9	path:mmu04010: MAPK signaling pathway	1	1	6	230	2282	-1.06	0.0	0.71	0.71	Map4k4
