# Supplementary material for: A genomic analysis of mouse models of breast cancer reveals molecular features of mouse models and relationships to human breast cancer
Source: Breast Cancer Res. 2014 Jun 5;16(3):R59. doi: 10.1186/bcr3672 (PMC4078930; doi:10.1186/bcr3672)
Supplement: Additional file 3 — Fold change values organized by mouse tumor model type comparing the mouse model to normal mammary gland. [file bcr3672-S3.zip › Additional_File_3/etv6ntrk3_vs_NMLmammary/AdditionalFile66_etv6ntrk3_vs_NMLmammary/UpregulatedGenesgather_transfac_121024.txt]

#	Annotation	Total Genes With Ann	Your Genes (With Ann)	Your Genes (No Ann)	Genome (With Ann)	Genome (No Ann)	ln(Bayes factor)	neg ln(p value)	FE: neg ln(p value)	FE: neg ln(FDR)	Genes
1	V$E2F1_Q4: E2F-1	9	9	5	4601	11556	2.66	6.45	5.17	0.14	Map4k4 Pank3 Ppp2r2a Ppp2r4 Prkcz Rala Rpl14 Scd2 Xbp1
2	V$E2F_Q4: E2F	9	9	5	5505	10652	1.44	5.07	3.9	0.14	Lta4h Map4k4 Nfat5 Pank3 Ppp2r2a Ppp2r4 Prkcz Rala Scd2
3	V$E2F_Q3_01	9	9	5	5534	10623	1.42	5.07	3.86	0.14	Map4k4 Pank3 Ppp2r2a Ppp2r4 Prkcz Rala Rpl14 Scd2 Tkt
4	V$MYOD_01: myoblast determination gene product	5	5	9	10561	5596	1.34	4.97	0.01	0.01	Ppp2r4 Prkcz Rpl14 Tkt Xbp1
5	V$HOX13_01: Hox-1.3	2	2	12	243	15914	1.33	4.97	3.99	0.14	Rala Scd2
6	V$CETS1P54_01: c-Ets-1(p54)	13	13	1	10503	5654	1.29	4.91	3.88	0.14	Ceacam10 Lta4h Nfat5 Pank3 Ppp2r2a Ppp2r4 Prkcz Rala Rpl14 Rps9 Scd2 Tkt Xbp1
7	V$HIF1_Q3: hypoxia induced factor	4	4	10	1305	14852	1.27	4.91	3.81	0.14	Lta4h Ppp2r4 Prkcz Rpl14
8	V$ELK1_02: Elk-1	14	14	0	12416	3741	0.97	4.57	3.69	0.14	Ceacam10 Lta4h Map4k4 Nfat5 Pank3 Ppp2r2a Ppp2r4 Prkcz Rala Rpl14 Rps9 Scd2 Tkt Xbp1
9	V$FREAC7_01: Fork head RElated ACtivator-7	2	2	12	6516	9641	0.78	4.34	0.01	0.01	Rps9 Tkt
10	V$POU1F1_Q6	2	2	12	6493	9664	0.76	4.34	0.01	0.01	Map4k4 Xbp1
11	V$MYCMAX_B: c-Myc:Max binding sites	9	9	5	6177	9980	0.74	4.27	3.13	0.05	Ceacam10 Lta4h Nfat5 Pank3 Ppp2r4 Prkcz Rpl14 Scd2 Xbp1
12	V$ER_Q6: estrogen receptor	11	11	3	8487	7670	0.7	4.21	3.13	0.05	Ceacam10 Lta4h Map4k4 Nfat5 Ppp2r2a Ppp2r4 Prkcz Rpl14 Rps9 Scd2 Tkt
13	V$DEAF1_02	2	2	12	374	15783	0.57	4.09	3.2	0.05	Map4k4 Nfat5
14	V$SREBP1_Q6	8	8	6	5342	10815	0.54	4.03	2.9	0.05	Map4k4 Nfat5 Pank3 Ppp2r4 Rpl14 Scd2 Tkt Xbp1
15	V$NFY_01: nuclear factor Y (Y-box binding factor)	6	6	8	3441	12716	0.46	3.97	2.85	0.05	Prkcz Rpl14 Rps9 Scd2 Tkt Xbp1
16	V$E2F1_Q3_01	7	7	7	4444	11713	0.43	3.91	2.78	0.05	Lta4h Nfat5 Ppp2r4 Prkcz Rala Rpl14 Scd2
17	V$HLF_01: hepatic leukemia factor	1	1	13	4756	11401	0.4	3.85	0.01	0.01	Rps9
18	V$E2A_Q2	5	5	9	9582	6575	0.38	3.85	0.02	0.01	Pank3 Ppp2r2a Ppp2r4 Tkt Xbp1
19	V$VMYB_02: v-Myb	5	5	9	2603	13554	0.38	3.85	2.8	0.05	Lta4h Ppp2r4 Rala Rps9 Tkt
20	V$USF_C: USF binding site	10	10	4	7705	8452	0.38	3.85	2.74	0.05	Ceacam10 Lta4h Map4k4 Pank3 Ppp2r2a Ppp2r4 Rpl14 Rps9 Scd2 Xbp1
21	V$FOXP3_Q4	5	5	9	9569	6588	0.37	3.85	0.02	0.01	Ceacam10 Map4k4 Rpl14 Scd2 Tkt
22	V$HEB_Q6	1	1	13	4666	11491	0.31	3.79	0.01	0.01	Xbp1
23	V$MAZR_01: MAZ related factor	9	9	5	6703	9454	0.28	3.73	2.61	0.05	Lta4h Map4k4 Nfat5 Ppp2r2a Rala Rpl14 Scd2 Tkt Xbp1
24	V$NRF2_01: nuclear respiratory factor 2	5	5	9	2691	13466	0.27	3.73	2.67	0.05	Nfat5 Pank3 Ppp2r4 Rala Rpl14
25	V$TEL2_Q6	3	3	11	1126	15031	0.16	3.61	2.67	0.05	Ceacam10 Pank3 Rala
26	V$CDC5_01: cell division control protein 5	10	10	4	14175	1982	0.07	3.49	0.02	0.01	Ceacam10 Lta4h Pank3 Ppp2r2a Prkcz Rala Rps9 Scd2 Tkt Xbp1
27	V$BRN2_01: POU factor Brn-2	3	3	11	6874	9283	0.04	0.0	0.03	0.01	Ppp2r2a Rps9 Scd2
28	V$FOXO4_01: fork head box O4	7	7	7	11149	5008	-0.06	0.0	0.04	0.01	Lta4h Map4k4 Ppp2r4 Prkcz Rala Rpl14 Rps9
29	V$FOXJ2_01: fork head box J 2	4	4	10	7886	8271	-0.07	0.0	0.04	0.01	Ppp2r4 Prkcz Rps9 Tkt
30	V$MYC_Q2	5	5	9	3015	13142	-0.07	0.0	2.27	0.05	Ceacam10 Lta4h Pank3 Ppp2r4 Rpl14
31	V$ARNT_01: AhR nuclear translocator homodimers	3	3	11	1283	14874	-0.11	0.0	2.36	0.05	Lta4h Pank3 Ppp2r4
32	V$COMP1_01: COMP1	6	6	8	10026	6131	-0.11	0.0	0.04	0.01	Lta4h Map4k4 Ppp2r2a Prkcz Rps9 Xbp1
33	V$ZTA_Q2	7	7	7	5106	11051	-0.13	0.0	2.13	0.05	Ceacam10 Pank3 Ppp2r2a Rpl14 Rps9 Scd2 Tkt
34	V$NFMUE1_Q6	2	2	12	578	15579	-0.15	0.0	2.43	0.05	Ppp2r4 Rala
35	V$MTATA_B: Muscle TATA box	4	4	10	7733	8424	-0.17	0.0	0.04	0.01	Pank3 Rala Rps9 Tkt
36	V$DEAF1_01	5	5	9	3132	13025	-0.18	0.0	2.14	0.05	Lta4h Map4k4 Nfat5 Prkcz Tkt
37	V$IRF_Q6	1	1	13	4097	12060	-0.18	0.0	0.02	0.01	Xbp1
38	V$CEBPDELTA_Q6	8	8	6	11981	4176	-0.22	0.0	0.05	0.01	Ceacam10 Map4k4 Pank3 Rpl14 Rps9 Scd2 Tkt Xbp1
39	V$GABP_B: GA binding protein	3	3	11	1371	14786	-0.24	0.0	2.21	0.05	Nfat5 Pank3 Rala
40	V$PAX6_01: Pax-6	4	4	10	7578	8579	-0.27	0.0	0.05	0.01	Lta4h Pank3 Ppp2r4 Rpl14
41	V$KROX_Q6	8	8	6	6357	9800	-0.27	0.0	1.98	0.05	Map4k4 Nfat5 Prkcz Rala Rpl14 Scd2 Tkt Xbp1
42	V$PAX6_Q2	5	5	9	3241	12916	-0.28	0.0	2.03	0.05	Ceacam10 Nfat5 Pank3 Ppp2r2a Rps9
43	V$HFH3_01: HFH-3 (HNF3/fork head homolog 3)	4	4	10	7547	8610	-0.3	0.0	0.05	0.01	Ppp2r4 Prkcz Rps9 Tkt
44	V$WHN_B: winged-helix factor nude	1	1	13	3915	12242	-0.34	0.0	0.02	0.01	Prkcz
45	V$ATF4_Q2: activating transcription factor 4	1	1	13	3916	12241	-0.34	0.0	0.02	0.01	Rps9
46	V$E2_Q6: papilloma virus regulator E2	3	3	11	1458	14699	-0.36	0.0	2.07	0.05	Nfat5 Prkcz Rala
47	V$NFKAPPAB50_01: NF-kappaB (p50)	2	2	12	694	15463	-0.42	0.0	2.12	0.05	Rala Rpl14
48	V$CETS168_Q6	11	11	3	10002	6155	-0.45	0.0	1.85	0.05	Ceacam10 Lta4h Nfat5 Pank3 Ppp2r4 Prkcz Rala Rpl14 Rps9 Scd2 Tkt
49	V$MYCMAX_02: c-Myc:Max heterodimer	7	7	7	5570	10587	-0.45	0.0	1.76	0.05	Ceacam10 Lta4h Pank3 Ppp2r2a Ppp2r4 Rpl14 Xbp1
50	V$NMYC_01: N-Myc	5	5	9	3475	12682	-0.45	0.0	1.8	0.05	Ceacam10 Lta4h Pank3 Ppp2r4 Rpl14
51	V$CEBPGAMMA_Q6	8	8	6	11616	4541	-0.47	0.0	0.07	0.01	Ceacam10 Nfat5 Pank3 Ppp2r2a Rala Rpl14 Rps9 Xbp1
52	V$EFC_Q6	10	10	4	8960	7197	-0.5	0.0	1.74	0.05	Ceacam10 Lta4h Pank3 Ppp2r4 Prkcz Rala Rpl14 Rps9 Tkt Xbp1
53	V$OLF1_01: olfactory neuron-specific factor	3	3	11	1571	14586	-0.5	0.0	1.9	0.05	Ceacam10 Nfat5 Pank3
54	V$TATA_C: Retroviral TATA box	2	2	12	4898	11259	-0.51	0.0	0.05	0.01	Rala Xbp1
55	V$NFY_Q6: nuclear factor Y (Y-box binding factor)	7	7	7	5691	10466	-0.51	0.0	1.67	0.05	Ceacam10 Prkcz Rpl14 Rps9 Scd2 Tkt Xbp1
56	V$CP2_01: CP2	11	11	3	10140	6017	-0.53	0.0	1.76	0.05	Ceacam10 Lta4h Map4k4 Nfat5 Ppp2r4 Prkcz Rala Rpl14 Scd2 Tkt Xbp1
57	V$USF_Q6: upstream stimulating factor	11	11	3	10161	5996	-0.55	0.0	1.74	0.05	Ceacam10 Lta4h Map4k4 Nfat5 Pank3 Ppp2r2a Ppp2r4 Prkcz Rpl14 Scd2 Xbp1
58	V$PITX2_Q2: pituitary homeobox factor 2	8	8	6	6911	9246	-0.59	0.0	1.58	0.05	Lta4h Pank3 Ppp2r2a Prkcz Rpl14 Rps9 Tkt Xbp1
59	V$GATA1_02: GATA-binding factor 1	7	7	7	5813	10344	-0.59	0.0	1.58	0.05	Lta4h Pank3 Ppp2r4 Rala Scd2 Tkt Xbp1
60	V$GATA1_05: GATA-binding factor 1	4	4	10	2636	13521	-0.6	0.0	1.7	0.05	Ceacam10 Ppp2r2a Scd2 Xbp1
61	V$VMW65_Q6	8	8	6	6954	9203	-0.61	0.0	1.55	0.05	Ceacam10 Nfat5 Pank3 Ppp2r2a Rps9 Scd2 Tkt Xbp1
62	V$NFY_Q6_01	8	8	6	6957	9200	-0.61	0.0	1.55	0.05	Pank3 Prkcz Rala Rpl14 Rps9 Scd2 Tkt Xbp1
63	V$CDX2_Q5	7	7	7	10274	5883	-0.62	0.0	0.1	0.01	Ceacam10 Lta4h Pank3 Rala Rps9 Scd2 Xbp1
64	V$YY1_02: Yin and Yang 1	3	3	11	1688	14469	-0.63	0.0	1.75	0.05	Lta4h Ppp2r4 Rala
65	V$CREB_02: cAMP-responsive element binding protein	3	3	11	1719	14438	-0.66	0.0	1.71	0.05	Lta4h Prkcz Rps9
66	V$STAF_02: Se-Cys tRNA gene transcription activating factor	4	4	10	2749	13408	-0.68	0.0	1.59	0.05	Ceacam10 Lta4h Nfat5 Pank3
67	V$TEF_Q6	3	3	11	5738	10419	-0.68	0.0	0.08	0.01	Pank3 Rps9 Scd2
68	V$SMAD3_Q6	10	10	4	9328	6829	-0.69	0.0	1.49	0.05	Ceacam10 Map4k4 Pank3 Ppp2r2a Ppp2r4 Prkcz Rala Rpl14 Tkt Xbp1
69	V$E2F1_Q6: E2F-1	9	9	5	8335	7822	-0.74	0.0	1.39	0.05	Lta4h Map4k4 Nfat5 Pank3 Ppp2r4 Prkcz Rala Rpl14 Scd2
70	V$TAL1BETAE47_01: Tal-1beta:E47 heterodimer	2	2	12	897	15260	-0.76	0.0	1.71	0.05	Rpl14 Rps9
71	V$HIF1_Q5: hypoxia-inducible factor 1	3	3	11	1865	14292	-0.79	0.0	1.54	0.05	Lta4h Rala Rpl14
72	V$AR_Q2: androgen receptor	2	2	12	915	15242	-0.8	0.0	1.68	0.05	Pank3 Xbp1
73	V$CREL_01: c-Rel	12	12	2	11748	4409	-0.81	0.0	1.51	0.05	Ceacam10 Lta4h Map4k4 Nfat5 Pank3 Ppp2r4 Prkcz Rala Rpl14 Rps9 Tkt Xbp1
74	V$PPARG_03: PPAR (peroxisome proliferator-activated receptor gamma)	7	7	7	6310	9847	-0.81	0.0	1.27	0.05	Ceacam10 Ppp2r2a Ppp2r4 Rala Scd2 Tkt Xbp1
75	V$E2F_Q6_01	3	3	11	1892	14265	-0.81	0.0	1.51	0.05	Map4k4 Ppp2r4 Prkcz
76	V$SOX5_01: Sox-5	8	8	6	7431	8726	-0.82	0.0	1.26	0.05	Ceacam10 Map4k4 Pank3 Ppp2r2a Rala Rpl14 Rps9 Scd2
77	V$SREBP_Q3	6	6	8	5212	10945	-0.82	0.0	1.27	0.05	Lta4h Map4k4 Pank3 Ppp2r4 Scd2 Tkt
78	V$HNF3B_01: Hepatocyte Nuclear Factor 3beta	9	9	5	12073	4084	-0.83	0.0	0.12	0.01	Ceacam10 Lta4h Nfat5 Ppp2r4 Prkcz Rala Rpl14 Rps9 Xbp1
79	V$E2F_Q6: E2F	12	12	2	11801	4356	-0.84	0.0	1.48	0.05	Lta4h Map4k4 Nfat5 Pank3 Ppp2r2a Ppp2r4 Prkcz Rala Rpl14 Rps9 Scd2 Xbp1
80	V$E2_Q6_01	2	2	12	954	15203	-0.85	0.0	1.61	0.05	Nfat5 Tkt
81	V$CAAT_01: cellular and viral CCAAT box	10	10	4	9728	6429	-0.86	0.0	1.26	0.05	Ceacam10 Pank3 Ppp2r4 Prkcz Rala Rpl14 Rps9 Scd2 Tkt Xbp1
82	V$E2F_Q4_01	4	4	10	3062	13095	-0.87	0.0	1.32	0.05	Map4k4 Ppp2r4 Prkcz Scd2
83	V$NKX3A_01: NK class homeobox factor 3A	1	1	13	3195	12962	-0.88	0.0	0.05	0.01	Rala
84	V$PAX3_B: Pax-3 binding sites	10	10	4	9777	6380	-0.89	0.0	1.23	0.05	Ceacam10 Lta4h Map4k4 Pank3 Ppp2r4 Prkcz Rala Rpl14 Rps9 Xbp1
85	V$RORA2_01: RAR-related orphan receptor alpha2	1	1	13	223	15934	-0.9	0.0	1.73	0.05	Ppp2r2a
86	V$E12_Q6	2	2	12	4217	11940	-0.91	0.0	0.09	0.01	Ppp2r4 Tkt
87	V$FOXJ2_02: fork head box J 2	4	4	10	6291	9866	-0.92	0.0	0.15	0.01	Nfat5 Pank3 Prkcz Rps9
88	V$GATA2_02: GATA-binding factor 2	6	6	8	5501	10656	-0.93	0.0	1.1	0.05	Pank3 Ppp2r2a Ppp2r4 Rala Scd2 Xbp1
89	V$AP1_Q2: activator protein 1	11	11	3	10935	5222	-0.94	0.0	1.24	0.05	Ceacam10 Map4k4 Nfat5 Pank3 Ppp2r2a Ppp2r4 Rala Rpl14 Rps9 Scd2 Xbp1
90	V$HNF1_C: Hepatic nuclear factor 1	6	6	8	5519	10638	-0.94	0.0	1.1	0.05	Lta4h Pank3 Prkcz Rps9 Scd2 Xbp1
91	V$R_01: Epstein-Barr virus transcription factor R	1	1	13	238	15919	-0.95	0.0	1.67	0.05	Nfat5
92	V$LDSPOLYA_B: Lentiviral Poly A downstream element	10	10	4	12952	3205	-0.95	0.0	0.14	0.01	Ceacam10 Lta4h Nfat5 Ppp2r2a Ppp2r4 Rpl14 Rps9 Scd2 Tkt Xbp1
93	V$AREB6_02: AREB6 (Atp1a1 regulatory element binding factor 6)	4	4	10	6217	9940	-0.95	0.0	0.16	0.01	Lta4h Ppp2r2a Ppp2r4 Tkt
94	V$HOGNESS_B: Imperfect Hogness /Goldberg Box	2	2	12	1043	15114	-0.95	0.0	1.48	0.05	Ppp2r2a Prkcz
95	V$HNF4_DR1_Q3	10	10	4	12906	3251	-0.97	0.0	0.14	0.01	Ceacam10 Lta4h Map4k4 Nfat5 Pank3 Rala Rps9 Scd2 Tkt Xbp1
96	V$E2F1_Q6_01	6	6	8	5649	10508	-0.99	0.0	1.03	0.05	Lta4h Map4k4 Ppp2r4 Prkcz Rala Tkt
97	V$SOX9_B1: SOX (SRY-related HMG box)	9	9	5	8985	7172	-0.99	0.0	1.04	0.05	Ceacam10 Map4k4 Pank3 Ppp2r2a Rala Rpl14 Rps9 Scd2 Tkt
98	V$NKX25_01: homeo domain factor Nkx-2.5/Csx, tinman homolog	8	8	6	7962	8195	-0.99	0.0	0.98	0.05	Map4k4 Pank3 Ppp2r2a Prkcz Rpl14 Scd2 Tkt Xbp1
99	V$TAL1BETAITF2_01: Tal-1beta:ITF-2 heterodimer	2	2	12	1099	15058	-1.01	0.0	1.4	0.05	Rpl14 Rps9
100	V$VMAF_01: v-Maf	10	10	4	10140	6017	-1.02	0.0	1.03	0.05	Ceacam10 Lta4h Nfat5 Ppp2r4 Prkcz Rala Rpl14 Rps9 Scd2 Tkt
101	V$E2F1_Q4_01	4	4	10	3376	12781	-1.03	0.0	1.1	0.05	Map4k4 Ppp2r4 Prkcz Scd2
102	V$CHOP_01: heterodimers of CHOP and C/EBPalpha	5	5	9	4623	11534	-1.03	0.0	0.99	0.05	Lta4h Ppp2r4 Rala Tkt Xbp1
103	V$GATA1_06: GATA-binding factor 1	5	5	9	4617	11540	-1.03	0.0	1.0	0.05	Ppp2r2a Ppp2r4 Rala Scd2 Xbp1
104	V$VMYB_01: v-Myb	9	9	5	11521	4636	-1.04	0.0	0.21	0.01	Ceacam10 Lta4h Nfat5 Ppp2r2a Ppp2r4 Prkcz Rala Rps9 Tkt
105	V$PIT1_Q6	12	12	2	12186	3971	-1.04	0.0	1.23	0.05	Ceacam10 Lta4h Map4k4 Nfat5 Pank3 Ppp2r2a Rala Rpl14 Rps9 Scd2 Tkt Xbp1
106	V$ACAAT_B: Avian C-type CCAAT box	2	2	12	1138	15019	-1.05	0.0	1.35	0.05	Ceacam10 Pank3
107	V$HP1SITEFACTOR_Q6	2	2	12	3940	12217	-1.05	0.0	0.12	0.01	Map4k4 Rala
108	V$GFI1_01: growth factor independence 1	5	5	9	4713	11444	-1.06	0.0	0.94	0.05	Lta4h Map4k4 Ppp2r2a Rps9 Tkt
109	V$ETS1_B: c-ETS-1 binding site	7	7	7	7113	9044	-1.06	0.0	0.86	0.05	Ceacam10 Lta4h Map4k4 Nfat5 Pank3 Rala Tkt
110	V$GATA2_03: GATA-binding factor 2	3	3	11	4861	11296	-1.07	0.0	0.17	0.01	Ppp2r2a Scd2 Xbp1
111	V$NFKB_Q6_01	10	10	4	10324	5833	-1.07	0.0	0.94	0.05	Ceacam10 Map4k4 Nfat5 Pank3 Ppp2r4 Prkcz Rala Rpl14 Rps9 Scd2
112	V$NFKAPPAB_01: NF-kappaB	3	3	11	2289	13868	-1.07	0.0	1.15	0.05	Ceacam10 Pank3 Prkcz
113	V$IK1_01: Ikaros 1	7	7	7	8908	7249	-1.08	0.0	0.29	0.05	Ceacam10 Lta4h Map4k4 Pank3 Ppp2r2a Rala Scd2
114	V$OCT1_06: octamer-binding factor 1	7	7	7	8881	7276	-1.09	0.0	0.3	0.05	Ceacam10 Pank3 Rala Rpl14 Rps9 Scd2 Xbp1
115	V$TAL1_Q6	5	5	9	6752	9405	-1.09	0.0	0.27	0.03	Nfat5 Ppp2r4 Prkcz Tkt Xbp1
116	V$DEC_Q1	11	11	3	11376	4781	-1.1	0.0	1.0	0.05	Ceacam10 Map4k4 Nfat5 Pank3 Ppp2r2a Ppp2r4 Prkcz Rala Rpl14 Tkt Xbp1
117	V$GATA_C: GATA binding site	6	6	8	7654	8503	-1.11	0.0	0.32	0.05	Pank3 Ppp2r4 Rala Rps9 Scd2 Xbp1
118	V$TITF1_Q3: TTF-1, TITF1 (thyroid transcription factor 1)	6	6	8	6262	9895	-1.12	0.0	0.74	0.05	Pank3 Ppp2r2a Ppp2r4 Rala Rps9 Scd2
119	V$PAX9_B: zebrafish Pax-9 binding sites	4	4	10	3656	12501	-1.12	0.0	0.93	0.05	Map4k4 Ppp2r4 Rala Rpl14
120	V$ZID_01: zinc finger with interaction domain	3	3	11	2383	13774	-1.12	0.0	1.07	0.05	Ceacam10 Rps9 Xbp1
121	V$GCM_Q2	4	4	10	3680	12477	-1.13	0.0	0.92	0.05	Ceacam10 Map4k4 Prkcz Tkt
122	V$LMO2COM_02: complex of Lmo2 bound to Tal-1, E2A proteins, and GATA-1, half-site 2	7	7	7	8551	7606	-1.13	0.0	0.37	0.05	Ceacam10 Lta4h Pank3 Ppp2r4 Rala Rpl14 Scd2
123	V$ELF1_Q6	7	7	7	7632	8525	-1.13	0.0	0.65	0.05	Ceacam10 Pank3 Ppp2r2a Rala Rps9 Tkt Xbp1
124	V$IRF_Q6_01	6	6	8	7523	8634	-1.13	0.0	0.35	0.05	Lta4h Map4k4 Ppp2r2a Rala Rpl14 Xbp1
125	V$AR_01: androgen receptor	2	2	12	1241	14916	-1.14	0.0	1.23	0.05	Ceacam10 Rpl14
126	V$MEF2_Q6_01	8	8	6	9532	6625	-1.15	0.0	0.41	0.05	Pank3 Ppp2r2a Prkcz Rala Rps9 Scd2 Tkt Xbp1
127	V$STAF_01: Se-Cys tRNA gene transcription activating factor	1	1	13	310	15847	-1.15	0.0	1.43	0.05	Lta4h
128	V$BACH2_01: BTB and CNC homolog 2	9	9	5	11010	5147	-1.15	0.0	0.31	0.05	Ceacam10 Nfat5 Pank3 Ppp2r2a Ppp2r4 Rpl14 Rps9 Scd2 Tkt
129	V$NKX25_02: homeo domain factor Nkx-2.5/Csx, tinman homolog	6	6	8	6561	9596	-1.16	0.0	0.63	0.05	Lta4h Nfat5 Pank3 Ppp2r2a Rpl14 Rps9
130	V$BARBIE_01: barbiturate-inducible element	7	7	7	8093	8064	-1.16	0.0	0.5	0.05	Ceacam10 Ppp2r2a Prkcz Rala Rps9 Scd2 Tkt
131	V$HAND1E47_01: Hand1:E47 heterodimer	8	8	6	9373	6784	-1.16	0.0	0.45	0.05	Ceacam10 Lta4h Ppp2r4 Rpl14 Rps9 Scd2 Tkt Xbp1
132	V$LEF1TCF1_Q4	7	7	7	7938	8219	-1.16	0.0	0.55	0.05	Lta4h Pank3 Ppp2r4 Prkcz Rala Rpl14 Tkt
133	V$MRF2_01: modulator recognition factor 2	9	9	5	9883	6274	-1.17	0.0	0.65	0.05	Lta4h Pank3 Ppp2r2a Ppp2r4 Rpl14 Rps9 Scd2 Tkt Xbp1
134	V$RFX1_01: X-box binding protein RFX1	6	6	8	7087	9070	-1.17	0.0	0.46	0.05	Ceacam10 Map4k4 Pank3 Prkcz Tkt Xbp1
135	V$SMAD4_Q6	6	6	8	6746	9411	-1.17	0.0	0.57	0.05	Nfat5 Ppp2r2a Ppp2r4 Prkcz Rala Xbp1
136	V$MEF2_03: myogenic MADS factor MEF-2	1	1	13	321	15836	-1.17	0.0	1.4	0.05	Pank3
137	V$GATA3_03: GATA-binding factor 3	9	9	5	10861	5296	-1.17	0.0	0.35	0.05	Ceacam10 Lta4h Ppp2r2a Rala Rpl14 Rps9 Scd2 Tkt Xbp1
138	V$IRF7_01: interferon regulatory factor 7	8	8	6	9148	7009	-1.17	0.0	0.52	0.05	Lta4h Pank3 Ppp2r2a Rala Rpl14 Rps9 Scd2 Xbp1
139	V$MINI20_B: Muscle initiator sequence-20	9	9	5	9897	6260	-1.17	0.0	0.64	0.05	Ceacam10 Map4k4 Nfat5 Ppp2r4 Prkcz Rpl14 Rps9 Tkt Xbp1
140	V$OCT1_02: octamer factor 1	5	5	9	5431	10726	-1.18	0.0	0.63	0.05	Map4k4 Pank3 Ppp2r4 Tkt Xbp1
141	V$RFX1_02: X-box binding protein RFX1	5	5	9	5499	10658	-1.18	0.0	0.6	0.05	Ceacam10 Pank3 Ppp2r2a Scd2 Tkt
142	V$OSF2_Q6	10	10	4	10785	5372	-1.19	0.0	0.74	0.05	Ceacam10 Lta4h Map4k4 Nfat5 Pank3 Ppp2r2a Rps9 Scd2 Tkt Xbp1
143	V$TAL1ALPHAE47_01: Tal-1alpha:E47 heterodimer	2	2	12	1307	14850	-1.19	0.0	1.16	0.05	Rpl14 Rps9
144	V$MMEF2_Q6: myocyte enhancer factor	4	4	10	5297	10860	-1.19	0.0	0.32	0.05	Nfat5 Prkcz Rala Rps9
145	V$GATA1_03: GATA-binding factor 1	5	5	9	5573	10584	-1.19	0.0	0.58	0.05	Ppp2r2a Prkcz Rps9 Scd2 Tkt
146	V$SP3_Q3	9	9	5	10704	5453	-1.19	0.0	0.39	0.05	Ceacam10 Lta4h Map4k4 Nfat5 Ppp2r2a Ppp2r4 Rala Scd2 Xbp1
147	V$STAT5A_02	3	3	11	2569	13588	-1.19	0.0	0.94	0.05	Pank3 Rps9 Xbp1
148	V$TCF1P_Q6	9	9	5	10595	5562	-1.2	0.0	0.42	0.05	Ceacam10 Map4k4 Nfat5 Ppp2r2a Ppp2r4 Prkcz Rala Rps9 Scd2
149	V$COREBINDINGFACTOR_Q6	4	4	10	5275	10882	-1.2	0.0	0.33	0.05	Lta4h Rps9 Tkt Xbp1
150	V$HNF4ALPHA_Q6	5	5	9	5754	10403	-1.2	0.0	0.52	0.05	Lta4h Rala Rps9 Scd2 Xbp1
151	V$TGIF_01: TGIF (5'TG3' interacting factor)	3	3	11	4442	11715	-1.21	0.0	0.24	0.03	Lta4h Ppp2r4 Rps9
152	V$HNF3ALPHA_Q6	11	11	3	13552	2605	-1.21	0.0	0.2	0.01	Lta4h Map4k4 Nfat5 Ppp2r2a Ppp2r4 Prkcz Rala Rpl14 Rps9 Tkt Xbp1
153	V$CDPCR3HD_01: cut-like homeodomain protein	4	4	10	5139	11018	-1.22	0.0	0.36	0.05	Ceacam10 Rpl14 Scd2 Tkt
154	V$CREB_Q2_01	4	4	10	4950	11207	-1.23	0.0	0.41	0.05	Lta4h Ppp2r4 Rpl14 Rps9
155	V$EVI1_04: ectopic viral integration site 1 encoded factor	10	10	4	11976	4181	-1.23	0.0	0.34	0.05	Lta4h Map4k4 Nfat5 Pank3 Ppp2r2a Rala Rps9 Scd2 Tkt Xbp1
156	V$XFD1_01: Xenopus fork head domain factor 1	3	3	11	2676	13481	-1.24	0.0	0.88	0.05	Pank3 Rpl14 Xbp1
157	V$NRF2_Q4: heterodimer containing Nrf2	4	4	10	4240	11917	-1.24	0.0	0.65	0.05	Nfat5 Pank3 Ppp2r4 Rpl14
158	V$AREB6_01: AREB6 (Atp1a1 regulatory element binding factor 6)	2	2	12	3489	12668	-1.25	0.0	0.18	0.01	Ceacam10 Xbp1
159	V$ETS2_B: c-Ets-2 binding sites	4	4	10	4443	11714	-1.25	0.0	0.57	0.05	Ceacam10 Lta4h Pank3 Rala
160	V$MAZ_Q6	10	10	4	11261	4896	-1.25	0.0	0.55	0.05	Map4k4 Nfat5 Ppp2r2a Ppp2r4 Prkcz Rala Rpl14 Scd2 Tkt Xbp1
161	V$CREBATF_Q6	4	4	10	4675	11482	-1.25	0.0	0.49	0.05	Lta4h Ppp2r4 Prkcz Rps9
162	V$CREB_Q4_01	4	4	10	4708	11449	-1.25	0.0	0.48	0.05	Lta4h Ppp2r4 Rpl14 Rps9
163	V$IRF1_01: interferon regulatory factor 1	1	1	13	356	15801	-1.26	0.0	1.31	0.05	Xbp1
164	V$EBF_Q6	4	4	10	4579	11578	-1.26	0.0	0.52	0.05	Ceacam10 Nfat5 Pank3 Rala
165	V$SRF_Q5_01	4	4	10	4694	11463	-1.26	0.0	0.49	0.05	Ceacam10 Prkcz Rps9 Tkt
166	V$PADS_C: Retroviral Poly A downstream element	3	3	11	4200	11957	-1.26	0.0	0.29	0.05	Pank3 Tkt Xbp1
167	V$E2F1DP1_01: E2F-1:DP-1 heterodimer	4	4	10	4598	11559	-1.26	0.0	0.52	0.05	Lta4h Ppp2r4 Prkcz Rala
168	V$ELK1_01: Elk-1	3	3	11	4196	11961	-1.26	0.0	0.29	0.05	Map4k4 Rala Tkt
169	V$PEBP_Q6	3	3	11	4172	11985	-1.26	0.0	0.3	0.05	Lta4h Rps9 Tkt
170	V$IPF1_Q4	2	2	12	3387	12770	-1.28	0.0	0.19	0.01	Rpl14 Scd2
171	V$HNF1_01: hepatic nuclear factor 1	3	3	11	2904	13253	-1.29	0.0	0.75	0.05	Lta4h Rps9 Xbp1
172	V$LPOLYA_B: Lentiviral Poly A signal	2	2	12	3349	12808	-1.3	0.0	0.2	0.01	Rala Xbp1
173	V$AP1_C: AP-1 binding site	3	3	11	3031	13126	-1.31	0.0	0.68	0.05	Nfat5 Pank3 Rpl14
174	V$CMYB_01: c-Myb	2	2	12	3315	12842	-1.31	0.0	0.2	0.01	Ppp2r4 Prkcz
175	V$FOXO3_01: fork head box O3	1	1	13	382	15775	-1.31	0.0	1.25	0.05	Rpl14
176	V$HEN1_01: HEN1	1	1	13	382	15775	-1.31	0.0	1.25	0.05	Prkcz
177	V$AREB6_03: AREB6 (Atp1a1 regulatory element binding factor 6)	1	1	13	2500	13657	-1.31	0.0	0.1	0.01	Prkcz
178	V$FOX_Q2	11	11	3	12293	3864	-1.31	0.0	0.58	0.05	Lta4h Nfat5 Pank3 Ppp2r2a Ppp2r4 Prkcz Rala Rpl14 Rps9 Tkt Xbp1
179	V$CEBP_C: C/EBP binding site	3	3	11	3840	12317	-1.32	0.0	0.38	0.05	Pank3 Tkt Xbp1
180	V$PAX5_01: B-cell-specific activating protein	2	2	12	1518	14639	-1.32	0.0	0.96	0.05	Map4k4 Rala
181	V$AIRE_01	3	3	11	3109	13048	-1.33	0.0	0.65	0.05	Lta4h Pank3 Rps9
182	V$TCF4_Q5	11	11	3	12828	3329	-1.34	0.0	0.39	0.05	Ceacam10 Lta4h Pank3 Ppp2r2a Ppp2r4 Prkcz Rala Rpl14 Rps9 Scd2 Xbp1
183	V$CDPCR1_01: cut-like homeodomain protein	11	11	3	12636	3521	-1.34	0.0	0.45	0.05	Ceacam10 Lta4h Nfat5 Pank3 Ppp2r2a Rala Rpl14 Rps9 Scd2 Tkt Xbp1
184	V$MYOGNF1_01: myogenin / nuclear factor 1 or related factors	3	3	11	3446	12711	-1.35	0.0	0.51	0.05	Pank3 Prkcz Rala
185	V$AML_Q6	3	3	11	3547	12610	-1.35	0.0	0.47	0.05	Rps9 Tkt Xbp1
186	V$RP58_01: 58 KDA repressor protein	1	1	13	410	15747	-1.35	0.0	1.19	0.05	Ceacam10
187	V$COUP_01: COUP:HNF-4 heterodimer	1	1	13	2421	13736	-1.35	0.0	0.11	0.01	Scd2
188	V$ALPHACP1_01	1	1	13	415	15742	-1.36	0.0	1.18	0.05	Scd2
189	V$T3R_01: viral homolog of thyroid hormone receptor alpha1	1	1	13	422	15735	-1.36	0.0	1.17	0.05	Prkcz
190	V$HNF6_Q6	2	2	12	1642	14515	-1.37	0.0	0.86	0.05	Nfat5 Ppp2r2a
191	V$STAT_01: signal transducers and activators of transcription	2	2	12	3055	13102	-1.38	0.0	0.26	0.03	Lta4h Rps9
192	V$E2F_03	2	2	12	1668	14489	-1.38	0.0	0.84	0.05	Ppp2r4 Prkcz
193	V$ATF3_Q6: activating transcription factor 3	2	2	12	1694	14463	-1.39	0.0	0.82	0.05	Prkcz Rps9
194	V$AP1_Q4: activator protein 1	12	12	2	13159	2998	-1.4	0.0	0.69	0.05	Ceacam10 Map4k4 Nfat5 Pank3 Ppp2r2a Ppp2r4 Rala Rpl14 Rps9 Scd2 Tkt Xbp1
195	V$ARP1_01: apolipoprotein AI regulatory protein 1	2	2	12	1714	14443	-1.4	0.0	0.81	0.05	Rala Scd2
196	V$TANTIGEN_B: Major T-antigen binding sites	2	2	12	1794	14363	-1.42	0.0	0.75	0.05	Pank3 Ppp2r2a
197	V$DR3_Q4: direct repeat 3	1	1	13	2274	13883	-1.43	0.0	0.13	0.01	Scd2
198	V$FOXO4_02: fork head box O4	1	1	13	459	15698	-1.43	0.0	1.1	0.05	Rpl14
199	V$MAF_Q6	1	1	13	467	15690	-1.43	0.0	1.09	0.05	Rpl14
200	V$AFP1_Q6	2	2	12	2752	13405	-1.45	0.0	0.33	0.05	Lta4h Tkt
201	V$STRA13_01	1	1	13	479	15678	-1.46	0.0	1.07	0.05	Ppp2r4
202	V$ATF_B: ATF binding site	1	1	13	496	15661	-1.46	0.0	1.04	0.05	Rps9
203	V$RORA1_01: RAR-related orphan receptor alpha1	2	2	12	1976	14181	-1.47	0.0	0.64	0.05	Ppp2r2a Scd2
204	V$NFKB_Q6: NF-kappaB	2	2	12	2028	14129	-1.47	0.0	0.62	0.05	Ceacam10 Pank3
205	V$SF1_Q6	2	2	12	2483	13674	-1.48	0.0	0.42	0.05	Scd2 Tkt
206	V$FOXD3_01: fork head box D3	12	12	2	13845	2312	-1.49	0.0	0.39	0.05	Ceacam10 Lta4h Nfat5 Pank3 Ppp2r2a Ppp2r4 Prkcz Rala Rpl14 Rps9 Tkt Xbp1
207	V$DR4_Q2: direct repeat 4	12	12	2	13913	2244	-1.49	0.0	0.37	0.05	Ceacam10 Lta4h Map4k4 Nfat5 Pank3 Ppp2r2a Ppp2r4 Prkcz Rps9 Scd2 Tkt Xbp1
208	V$NFE2_01: NF-E2 p45	2	2	12	2296	13861	-1.49	0.0	0.49	0.05	Pank3 Rpl14
209	V$NKX22_01: NK2 class homeobox factor 2	1	1	13	2099	14058	-1.51	0.0	0.15	0.01	Pank3
210	V$TFIII_Q6	14	14	0	14828	1329	-1.52	0.0	1.2	0.05	Ceacam10 Lta4h Map4k4 Nfat5 Pank3 Ppp2r2a Ppp2r4 Prkcz Rala Rpl14 Rps9 Scd2 Tkt Xbp1
211	V$NFKB_C: NF-kappaB binding site	1	1	13	561	15596	-1.54	0.0	0.94	0.05	Ceacam10
212	V$LEF1_Q6	14	14	0	14876	1281	-1.56	0.0	1.16	0.05	Ceacam10 Lta4h Map4k4 Nfat5 Pank3 Ppp2r2a Ppp2r4 Prkcz Rala Rpl14 Rps9 Scd2 Tkt Xbp1
213	V$GRE_C: Glucocorticoid response element	1	1	13	599	15558	-1.57	0.0	0.89	0.05	Rpl14
214	V$XFD3_01: Xenopus fork head domain factor 3	1	1	13	1935	14222	-1.58	0.0	0.18	0.01	Rpl14
215	V$AHR_Q5: aryl hydrocarbon / dioxin receptor	1	1	13	1926	14231	-1.58	0.0	0.19	0.01	Pank3
216	V$CART1_01: Cart-1 (cartilage homeoprotein 1)	1	1	13	1918	14239	-1.59	0.0	0.19	0.01	Pank3
217	V$CREBP1CJUN_01: CRE-binding protein 1:c-Jun heterodimer	1	1	13	633	15524	-1.6	0.0	0.85	0.05	Rps9
218	V$HNF1_Q6	13	13	1	15505	652	-1.61	0.0	0.11	0.01	Ceacam10 Lta4h Map4k4 Nfat5 Pank3 Ppp2r2a Prkcz Rala Rpl14 Rps9 Scd2 Tkt Xbp1
219	V$USF_01: upstream stimulating factor	1	1	13	1695	14462	-1.67	0.0	0.24	0.03	Pank3
220	V$ATF_01: activating transcription factor	1	1	13	1651	14506	-1.67	0.0	0.25	0.03	Rps9
221	V$AMEF2_Q6: myocyte enhancer factor	1	1	13	1681	14476	-1.67	0.0	0.24	0.03	Rala
222	V$TFIIA_Q6	13	13	1	14517	1640	-1.68	0.0	0.55	0.05	Ceacam10 Lta4h Map4k4 Pank3 Ppp2r2a Ppp2r4 Prkcz Rala Rpl14 Rps9 Scd2 Tkt Xbp1
223	V$NRF1_Q6	1	1	13	795	15362	-1.68	0.0	0.68	0.05	Nfat5
224	V$NERF_Q2: new ets-related factor 1a	1	1	13	815	15342	-1.69	0.0	0.66	0.05	Pank3
225	V$E2_01: papilloma virus regulator E2	1	1	13	864	15293	-1.72	0.0	0.62	0.05	Nfat5
226	V$CREB_01: cAMP-responsive element binding protein	1	1	13	1472	14685	-1.72	0.0	0.3	0.05	Rps9
227	V$CREB_Q2: cAMP-response element-binding protein	1	1	13	1457	14700	-1.73	0.0	0.31	0.05	Rps9
228	V$XBP1_01: X-box-binding protein 1	1	1	13	1441	14716	-1.73	0.0	0.32	0.05	Lta4h
229	V$AP4_01: activator protein 4	1	1	13	1401	14756	-1.73	0.0	0.33	0.05	Tkt
230	V$FOXO1_02: fork head box O1	1	1	13	982	15175	-1.74	0.0	0.54	0.05	Rpl14
231	V$OCT1_Q6: octamer factor 1	13	13	1	14819	1338	-1.74	0.0	0.39	0.05	Ceacam10 Lta4h Map4k4 Nfat5 Pank3 Ppp2r2a Ppp2r4 Prkcz Rala Rpl14 Rps9 Scd2 Tkt
232	V$CREBP1_Q2: CRE-binding protein 1	1	1	13	1020	15137	-1.74	0.0	0.51	0.05	Rps9
233	V$EVI1_05: ectopic viral integration site 1 encoded factor	1	1	13	1015	15142	-1.75	0.0	0.52	0.05	Lta4h
234	V$FREAC2_01: Fork head RElated ACtivator-2	1	1	13	1016	15141	-1.75	0.0	0.52	0.05	Rpl14
235	V$CREB_Q4: cAMP-response element binding protein	1	1	13	1307	14850	-1.75	0.0	0.37	0.05	Rps9
236	V$CACCCBINDINGFACTOR_Q6	1	1	13	1299	14858	-1.75	0.0	0.37	0.05	Lta4h
237	V$MTF1_Q4	1	1	13	1174	14983	-1.75	0.0	0.43	0.05	Lta4h
238	V$TCF11MAFG_01: TCF11:MafG heterodimers	1	1	13	1206	14951	-1.76	0.0	0.41	0.05	Rpl14
239	V$MEF2_02: myogenic MADS factor MEF-2	1	1	13	1173	14984	-1.76	0.0	0.43	0.05	Pank3
240	V$PBX_Q3	14	14	0	15423	734	-2.07	0.0	0.65	0.05	Ceacam10 Lta4h Map4k4 Nfat5 Pank3 Ppp2r2a Ppp2r4 Prkcz Rala Rpl14 Rps9 Scd2 Tkt Xbp1
241	V$PAX_Q6	14	14	0	15457	700	-2.1	0.0	0.62	0.05	Ceacam10 Lta4h Map4k4 Nfat5 Pank3 Ppp2r2a Ppp2r4 Prkcz Rala Rpl14 Rps9 Scd2 Tkt Xbp1
242	V$HNF4_01: hepatic nuclear factor 4	14	14	0	15508	649	-2.15	0.0	0.57	0.05	Ceacam10 Lta4h Map4k4 Nfat5 Pank3 Ppp2r2a Ppp2r4 Prkcz Rala Rpl14 Rps9 Scd2 Tkt Xbp1
243	V$GATA4_Q3	14	14	0	15843	314	-2.44	0.0	0.27	0.03	Ceacam10 Lta4h Map4k4 Nfat5 Pank3 Ppp2r2a Ppp2r4 Prkcz Rala Rpl14 Rps9 Scd2 Tkt Xbp1
