# Supplementary material for: A genomic analysis of mouse models of breast cancer reveals molecular features of mouse models and relationships to human breast cancer
Source: Breast Cancer Res. 2014 Jun 5;16(3):R59. doi: 10.1186/bcr3672 (PMC4078930; doi:10.1186/bcr3672)
Supplement: Additional file 3 — Fold change values organized by mouse tumor model type comparing the mouse model to normal mammary gland. [file bcr3672-S3.zip › Additional_File_3/IGFIR_vs_NMLmammary/AdditionalFile67_IGFIR_vs_NMLmammary/DownregulatedGenesgather_gene_ontology_121024.txt]

#	Annotation	Total Genes With Ann	Your Genes (With Ann)	Your Genes (No Ann)	Genome (With Ann)	Genome (No Ann)	ln(Bayes factor)	neg ln(p value)	FE: neg ln(p value)	FE: neg ln(FDR)	Genes
1	GO:0006091 [5]: generation of precursor metabolites and energy	92	92	473	338	11726	80.07	10.41	86.2	79.28	1110020P15Rik 1500040F11Rik 1810044O22Rik 2410011G03Rik Acad10 Acadl Acadm Acadvl Acdc Aco1 Aco2 Acox1 Acox3 Aldoa Aox1 Atp5a1 Atp5o BC019806 Cat Cox4i1 Cox5a Cox5b Cox6a1 Cox6a2 Cox6c Cox7a1 Cox8a Cox8b Cs Csl Cyb5 Cyp2e1 Cyp4b1 Dlat Dlst Eno3 Etfa Etfb Etfdh Fads3 Fbp2 Fh1 Fmo1 Fmo2 Gbe1 Gpd2 Gyg1 Gys2 Hibadh Hk2 Idh3a Idh3b Idh3g Mdh1 Mdh2 Ndufa5 Ndufa6 Ndufb4 Ndufb7 Ndufb8 Ndufb9 Ndufs3 Ndufs…
2	GO:0007606 [6]: sensory perception of chemical stimulus	1	1	564	1224	10840	48.6	10.41	0.0	0.0	Grm8
3	GO:0007608 [7]: perception of smell	1	1	564	1176	10888	46.21	10.41	0.0	0.0	Grm8
4	GO:0007600 [5]: sensory perception	4	4	561	1353	10711	45.62	10.41	0.0	0.0	Creb3 Grm8 Ndufb9 Opn3
5	GO:0019752 [6]: carboxylic acid metabolism	61	61	504	252	11812	45.36	10.41	51.45	45.64	0610010D20Rik Aacs Acadl Acadm Acadvl Acdc Aco2 Acox1 Acox3 Aldh4a1 Aldh9a1 Arg2 Aspa Auh Bcat2 Bckdhb Cav1 Cdo1 Cpt1b Cpt2 Crat Cyb5 Dci Ddt Dlat Ech1 Echs1 Ehhadh Elovl3 Elovl6 Fads1 Fads3 Fasn Fh1 Gfpt2 Ggtla1 Gldc Glul Gstz1 Hadhb Hadhsc Hibadh Hsd17b4 Indo Lias Mccc1 Mdh1 Mdh2 Mlycd Ndufab1 Pcca Pck1 Pdk4 Phyh Prodh Ptgds Ptges Scd1 Scp2 Tph1 Ucp3
6	GO:0006082 [5]: organic acid metabolism	61	61	504	252	11812	45.36	10.41	51.45	45.64	0610010D20Rik Aacs Acadl Acadm Acadvl Acdc Aco2 Acox1 Acox3 Aldh4a1 Aldh9a1 Arg2 Aspa Auh Bcat2 Bckdhb Cav1 Cdo1 Cpt1b Cpt2 Crat Cyb5 Dci Ddt Dlat Ech1 Echs1 Ehhadh Elovl3 Elovl6 Fads1 Fads3 Fasn Fh1 Gfpt2 Ggtla1 Gldc Glul Gstz1 Hadhb Hadhsc Hibadh Hsd17b4 Indo Lias Mccc1 Mdh1 Mdh2 Mlycd Ndufab1 Pcca Pck1 Pdk4 Phyh Prodh Ptgds Ptges Scd1 Scp2 Tph1 Ucp3
7	GO:0006118 [6]: electron transport	58	58	507	234	11830	43.82	10.41	49.92	44.39	1110020P15Rik 1500040F11Rik 1810044O22Rik 2410011G03Rik Acad10 Acadl Acadm Acadvl Acox1 Acox3 Aox1 BC019806 Cat Cox4i1 Cox5a Cox5b Cox6a1 Cox6a2 Cox6c Cox7a1 Cox8a Cox8b Cyb5 Cyp2e1 Cyp4b1 Etfa Etfb Etfdh Fads3 Fmo1 Fmo2 Gpd2 Ndufa5 Ndufa6 Ndufb4 Ndufb7 Ndufb8 Ndufb9 Ndufs3 Ndufs4 Ndufs7 Ndufv1 Pdcd8 Por Sdha Sdhb Sqrdl Srpx2 Stat5a Suox Txnl6 Txnrd3 Uqcr Uqcrb Uqcrc1 Uqcrfs1 Uqcrh Zfp106
8	GO:0009581 [5]: detection of external stimulus	5	5	560	1362	10702	43.44	10.41	0.0	0.0	Creb3 Fech Grm8 Ndufb9 Opn3
9	GO:0050877 [4]: neurophysiological process	10	10	555	1497	10567	38.59	10.41	0.0	0.0	Comt Creb3 Grm8 Hnmt Lynx1 Ndufb9 Ntf3 Opn3 Tmod2 Tph1
10	GO:0015980 [6]: energy derivation by oxidation of organic compounds	35	35	530	81	11983	38.46	10.41	44.65	39.34	Acdc Aco1 Aco2 Aldoa Cs Csl Dlat Dlst Eno3 Fbp2 Fh1 Gbe1 Gpd2 Gyg1 Gys2 Hibadh Hk2 Idh3a Idh3b Idh3g Mdh1 Mdh2 Pck1 Pcx Pdha1 Pdhb Phkg1 Ppp1r1a Ppp1r3c Pygl Pygm Sdha Sdhb Suclg1 Taldo1
11	GO:0050896 [3]: response to stimulus	45	45	520	2706	9358	37.28	10.41	0.0	0.0	Acdc C1r C2 Calca Cat Ccl24 Ccl5 Cd1d1 Cd7 Comt Creb3 Cryab Cxcl15 Cxcl7 Cxcl9 Defb1 Dnaja1 Dusp10 Eda Ephx2 Fcgrt Fech Ggtla1 Gpx4 Grm8 H2-M9 Hc Hp Hspa9a Igh-4 Igj Indo Ly6c Msra Ndufb9 Opn3 Orm1 Orm2 Pon1 Ptger3 Serpina1a Smpd3 Snai2 Spon2 Ucp3
12	GO:0008152 [3]: metabolism	353	353	212	5249	6815	36.19	10.41	41.87	36.74	0610010D20Rik 0610038K03Rik 1110020P15Rik 1500040F11Rik 1600020H07Rik 1810044O22Rik 1810055D05Rik 2410001H17Rik 2410011G03Rik 2810423O19Rik 4732429I09Rik AI317395 Aacs Aatk Abca2 Acad10 Acadl Acadm Acadvl Acdc Aco1 Aco2 Acox1 Acox3 Acy3 Adamts5 Adfp Adh1 Adk Adpn Adssl1 Afp Agpat3 Akt2 Alad Alas1 Aldh1a1 Aldh1a7 Aldh4a1 Aldh6a1 Aldh9a1 Aldoa Amy1 Amy2 Ankrd5 Aox1 Arg2 Art3 Asb5 Aspa Atf5 Atp5a1 A…
13	GO:0007186 [6]: G-protein coupled receptor protein signaling pathway	21	21	544	1866	10198	35.64	10.41	0.0	0.0	Admr Adra1a Calca Ccrl1 Cish Edg8 Edn1 Fzd4 Gnai1 Gpr109b Gpr146 Gprc5b Grm8 Opn3 Ptger3 Pthr1 Ramp2 Rgs7 Sucnr1 Tgm2 Tmod2
14	GO:0009605 [4]: response to external stimulus	30	30	535	2142	9922	34.12	10.41	0.0	0.0	C1r C2 Calca Ccl24 Ccl5 Cd1d1 Comt Creb3 Cryab Cxcl15 Cxcl9 Defb1 Dnaja1 Ephx2 Fech Ggtla1 Grm8 Hc Hp Hspa9a Igh-4 Igj Ndufb9 Opn3 Orm1 Orm2 Pon1 Ptger3 Serpina1a Snai2
15	GO:0006631 [6]: fatty acid metabolism	33	33	532	92	11972	31.5	10.41	37.66	32.73	Aacs Acadl Acadm Acadvl Acdc Acox1 Acox3 Cav1 Cpt1b Cpt2 Crat Cyb5 Dci Ech1 Echs1 Ehhadh Elovl3 Elovl6 Fads1 Fads3 Fasn Ggtla1 Hadhb Hadhsc Hsd17b4 Mlycd Ndufab1 Phyh Ptgds Ptges Scd1 Scp2 Ucp3
16	GO:0006629 [5]: lipid metabolism	63	63	502	371	11693	31.38	10.41	37.39	32.67	1600020H07Rik Aacs Abca2 Acadl Acadm Acadvl Acdc Acox1 Acox3 Adfp Adh1 Adpn Afp Agpat3 Aldh1a7 Cav1 Cel Cidea Cpt1b Cpt2 Crat Cyb5 Dci Dgat2 Ech1 Echs1 Ehhadh Elovl3 Elovl6 Fads1 Fads3 Fasn Ggtla1 Gnpat H2-Ke6 Hadhb Hadhsc Hsd11b1 Hsd17b4 Lass4 Lipe Lpgat1 Lpin1 Lpl Lrp1 Mlycd Mogat2 Ndufab1 Osbpl11 Pck1 Pcx Phyh Pla1a Pmvk Pon1 Ptgds Ptges Sc5d Scd1 Scp2 Smpd3 Sult1a1 Ucp3
17	GO:0006092 [7]: main pathways of carbohydrate metabolism	27	27	538	54	12010	31.38	10.41	37.57	32.73	Acdc Aco1 Aco2 Aldoa Cs Csl Dlat Dlst Eno3 Fbp2 Fh1 Gpd2 Hibadh Hk2 Idh3a Idh3b Idh3g Mdh1 Mdh2 Pck1 Pcx Pdha1 Pdhb Sdha Sdhb Suclg1 Taldo1
18	GO:0044255 [5]: cellular lipid metabolism	55	55	510	292	11772	30.57	10.41	36.6	31.99	Aacs Abca2 Acadl Acadm Acadvl Acdc Acox1 Acox3 Adh1 Afp Agpat3 Aldh1a7 Cav1 Cel Cpt1b Cpt2 Crat Cyb5 Dci Dgat2 Ech1 Echs1 Ehhadh Elovl3 Elovl6 Fads1 Fads3 Fasn Ggtla1 Gnpat H2-Ke6 Hadhb Hadhsc Hsd11b1 Hsd17b4 Lass4 Lipe Lpgat1 Mlycd Mogat2 Ndufab1 Osbpl11 Pck1 Pcx Phyh Pmvk Pon1 Ptgds Ptges Sc5d Scd1 Scp2 Smpd3 Sult1a1 Ucp3
19	GO:0007166 [5]: cell surface receptor linked signal transduction	38	38	527	2264	9800	29.04	10.41	0.0	0.0	Adamts5 Admr Adra1a Bmp6 Calca Ccrl1 Cish Clec1b Cspg4 Dtx1 Edg8 Edn1 Eif4ebp1 Eng Fzd4 Gfra3 Gnai1 Gpr109b Gpr146 Gprc5b Grm8 Itga7 Ltbp4 Nrp1 Opn3 P2rx5 Pace4 Prss11 Ptger3 Pthr1 Ramp2 Rgs7 Sitpec Sucnr1 Tgm2 Tmod2 Wnt4 Zfp106
20	GO:0044262 [6]: cellular carbohydrate metabolism	39	39	526	154	11910	28.29	10.41	34.39	29.87	Acdc Aco1 Aco2 Aldoa Cs Csl Dlat Dlst Eno3 Fbp2 Fh1 Fn3k Gbe1 Gpd2 Gyg1 Gys2 Hibadh Hk2 Idh3a Idh3b Idh3g Itih2 Itpka Mdh1 Mdh2 Pck1 Pcx Pdha1 Pdhb Pfkfb3 Phkg1 Ppp1r1a Ppp1r3c Pygl Pygm Sdha Sdhb Suclg1 Taldo1
21	GO:0006099 [8]: tricarboxylic acid cycle	15	15	550	8	12056	27.75	10.41	34.01	29.58	Aco1 Aco2 Cs Csl Dlst Fh1 Idh3a Idh3b Idh3g Mdh1 Mdh2 Pdhb Sdha Sdhb Suclg1
22	GO:0007154 [3]: cell communication	88	88	477	3521	8543	24.23	10.41	0.0	0.0	Acdc Adamts5 Admr Adra1a Akt2 Aoc3 Arl4 Asb5 Bmp6 Calca Cav1 Ccl5 Ccrl1 Cd36 Chn1 Cish Clec1b Clstn3 Comt Cspg4 Cxcl15 Dnaja3 Dpt Dtx1 Dusp10 Eda Edg8 Edn1 Efemp1 Eif4ebp1 Eng Fgf18 Fzd4 Gfra3 Glycam1 Gnai1 Gpr109b Gpr146 Gprc5b Grm8 Hnmt Icam2 Itga7 Jag2 Kras Lamb1-1 Ldb3 Ltbp4 Lynx1 Map3k6 Nid1 Npr1 Nrp1 Ntf3 Opn3 P2rx5 Pace4 Pclo Pde1a Pde8a Pdk1 Pik3c2g Ppp1r1a Prss11 Psen2 Ptger3 Pthr1 Ramp2…
23	GO:0007165 [4]: signal transduction	69	69	496	2991	9073	23.45	10.41	0.0	0.0	Acdc Adamts5 Admr Adra1a Akt2 Arl4 Asb5 Bmp6 Calca Cav1 Ccl5 Ccrl1 Chn1 Cish Clec1b Cspg4 Cxcl15 Dnaja3 Dtx1 Dusp10 Edg8 Edn1 Eif4ebp1 Eng Fgf18 Fzd4 Gfra3 Gnai1 Gpr109b Gpr146 Gprc5b Grm8 Itga7 Kras Ldb3 Ltbp4 Map3k6 Npr1 Nrp1 Opn3 P2rx5 Pace4 Pclo Pde1a Pde8a Pdk1 Pik3c2g Ppp1r1a Prss11 Psen2 Ptger3 Pthr1 Ramp2 Rasa3 Rasgrp2 Rgl1 Rgs7 Rras Sh3bp5 Sitpec Smpd3 Sos2 Stat5a Sucnr1 Tgm2 Tmod2 Wnt4 …
24	GO:0044237 [4]: cellular metabolism	317	317	248	4949	7115	21.89	10.41	27.41	23.06	0610010D20Rik 1110020P15Rik 1500040F11Rik 1810044O22Rik 1810055D05Rik 2410001H17Rik 2410011G03Rik 2810423O19Rik 4732429I09Rik AI317395 Aacs Aatk Abca2 Acad10 Acadl Acadm Acadvl Acdc Aco1 Aco2 Acox1 Acox3 Adamts5 Adh1 Adk Adssl1 Afp Agpat3 Akt2 Alad Alas1 Aldh1a1 Aldh1a7 Aldh4a1 Aldh9a1 Aldoa Ankrd5 Aox1 Arg2 Art3 Asb5 Aspa Atf5 Atp5a1 Atp5o Auh BC019806 Bcat2 Bckdhb Bphl Btbd4 C1r C1s C2 Cabc1 Ca…
25	GO:0005975 [5]: carbohydrate metabolism	44	44	521	253	11811	21.02	10.41	27.02	22.74	Acdc Aco1 Aco2 Aldoa Amy1 Amy2 Cs Csl Dlat Dlst Eno3 Fbp2 Fh1 Fn3k Gbe1 Gfpt2 Gpd2 Gyg1 Gys2 Hibadh Hk2 Idh3a Idh3b Idh3g Itih2 Itpka Khk Mdh1 Mdh2 Pck1 Pcx Pdha1 Pdhb Pfkfb3 Pgm2 Phkg1 Ppp1r1a Ppp1r3c Pygl Pygm Sdha Sdhb Suclg1 Taldo1
26	GO:0050875 [3]: cellular physiological process	429	429	136	7505	4559	20.07	10.41	25.63	21.42	0610010D20Rik 1110020P15Rik 1190002H23Rik 1200007B05Rik 1500040F11Rik 1700020C11Rik 1810044O22Rik 1810055D05Rik 2400002F11Rik 2410001H17Rik 2410011G03Rik 2810423O19Rik 4732429I09Rik 9030617O03Rik AI317395 Aacs Aatk Abca2 Abca8a Abcd3 Acad10 Acadl Acadm Acadvl Acdc Aco1 Aco2 Acox1 Acox3 Acta1 Adamts5 Adfp Adh1 Adk Adssl1 Afp Agpat3 Akt2 Alad Alas1 Aldh1a1 Aldh1a7 Aldh4a1 Aldh9a1 Aldoa Angptl4 Ankr…
27	GO:0050874 [3]: organismal physiological process	51	51	514	2357	9707	19.37	10.41	0.0	0.0	Adra1a Afp C1r C2 Calca Cav1 Ccl24 Ccl5 Cd1d1 Cd7 Comt Creb3 Cxcl15 Cxcl7 Cxcl9 Eda Edn1 Fcgrt Fgb Fgf18 Fli1 Ggtla1 Grm8 H2-M9 Hc Hnmt Hp Igh-4 Igj Indo Lamb1-1 Lynx1 Msra Ndufb9 Npr1 Ntf3 Opn3 Orm1 Orm2 Pon1 Procr Psen2 Ptger3 Pthr1 Ptn Serpina1a Spon2 Stat5a Thbd Tmod2 Tph1
28	GO:0042775 [8]: ATP synthesis coupled electron transport (sensu Eukaryota)	7	7	558	4	12060	9.88	10.41	16.14	12.0	1110020P15Rik Ndufb9 Ndufs3 Ndufs7 Ndufv1 Uqcrb Uqcrh
29	GO:0006936 [3]: muscle contraction	14	14	551	42	12022	9.85	10.41	16.01	11.92	Acta1 Actn3 Calca Cnn1 Myh11 Myh6 Myh7 Myom1 Myom2 Smpx Tnnc2 Tnni2 Tnnt3 Tpm2
30	GO:0006635 [8]: fatty acid beta-oxidation	6	6	559	2	12062	9.13	10.41	15.41	11.39	Acdc Acox1 Acox3 Dci Ehhadh Hadhb
31	GO:0042773 [7]: ATP synthesis coupled electron transport	7	7	558	5	12059	9.05	10.41	15.31	11.33	1110020P15Rik Ndufb9 Ndufs3 Ndufs7 Ndufv1 Uqcrb Uqcrh
32	GO:0009310 [6]: amine catabolism	12	12	553	35	12029	8.0	10.41	14.16	10.28	Aldh4a1 Arg2 Aspa Auh Bcat2 Bckdhb Cdo1 Comt Gstz1 Indo Mccc1 Prodh
33	GO:0009063 [7]: amino acid catabolism	11	11	554	28	12036	8.0	10.41	14.18	10.28	Aldh4a1 Arg2 Aspa Auh Bcat2 Bckdhb Cdo1 Gstz1 Indo Mccc1 Prodh
34	GO:0051186 [5]: cofactor metabolism	20	20	545	109	11955	7.7	10.41	13.73	9.95	Alad Alas1 Atp5a1 Atp5o D5Ertd33e Dlat Ehhadh Fech Ggtla1 Gstk1 Hibadh Lias Mlycd Mocs2 Pank3 Pcca Pdk4 Scp2 Taldo1 Txnrd3
35	GO:0019395 [7]: fatty acid oxidation	7	7	558	7	12057	7.67	10.41	13.92	10.09	Acdc Acox1 Acox3 Dci Ehhadh Hadhb Phyh
36	GO:0006139 [5]: nucleobase, nucleoside, nucleotide and nucleic acid metabolism	68	68	497	2359	9705	7.61	10.41	0.0	0.0	4732429I09Rik Adk Adssl1 Ankrd5 Asb5 Atf5 Atp5a1 Atp5o Auh Btbd4 Cbx7 Cdkn2c Cited1 Creb3 Dbp Dmrt2 Dpf3 Ebf1 Ebf2 Enpp2 Esrrb Ewsr1 Fli1 Foxa1 Gpx4 Gsc Hdgfrp2 Hibadh Hoxa7 Hoxa9 Hoxb5 Hoxc6 Hoxc8 Hoxc9 Hoxd4 Hoxd8 Htatsf1 Id1 Irf4 Irx4 Klf15 Klf4 Lass4 Mef2c Meox2 Ndufa10 Nfe2l1 Nfia Npr1 Ntf3 Pdcd8 Ppargc1b Rbpms2 Rfx2 Rxrg Sitpec Smarcd3 Snai2 Sox7 Stat5a Taldo1 Tcf15 Tcfap2a Timm44 Twist2 Wb…
37	GO:0007517 [5]: muscle development	20	20	545	116	11948	6.88	10.41	12.88	9.14	1500003O03Rik Acta1 Cryab Fhl1 Gpd2 Mef2c Myh11 Myh6 Myh7 Myl1 Myl4 Myom1 Myom2 Phkg1 Pvalb Tagln Tnnc2 Tnni2 Tnnt3 Tpm2
38	GO:0006641 [7]: triacylglycerol metabolism	5	5	560	2	12062	6.3	10.01	12.58	8.88	Cav1 Dgat2 Lipe Mogat2 Pck1
39	GO:0046486 [6]: glycerolipid metabolism	6	6	559	6	12058	5.82	9.72	12.07	8.45	Cav1 Dgat2 Gnpat Lipe Mogat2 Pck1
40	GO:0006662 [5]: glycerol ether metabolism	6	6	559	6	12058	5.82	9.72	12.07	8.45	Cav1 Dgat2 Gnpat Lipe Mogat2 Pck1
41	GO:0019318 [7]: hexose metabolism	15	15	550	77	11987	5.22	8.91	11.26	7.68	Acdc Aldoa Dlat Eno3 Fbp2 Gpd2 Hibadh Hk2 Itpka Pck1 Pcx Pdha1 Pdhb Pfkfb3 Taldo1
42	GO:0006066 [5]: alcohol metabolism	21	21	544	146	11918	5.01	8.8	10.95	7.49	Abca2 Acdc Aldoa Comt Dlat Eno3 Fbp2 Gpd2 Hibadh Hk2 Itpka Lipe Pck1 Pcx Pdha1 Pdhb Pfkfb3 Pmvk Pon1 Sc5d Taldo1
43	GO:0008610 [6]: lipid biosynthesis	21	21	544	146	11918	5.01	8.8	10.95	7.49	Agpat3 Dgat2 Elovl3 Elovl6 Fads1 Fads3 Fasn Ggtla1 Gnpat H2-Ke6 Lass4 Lpgat1 Mlycd Mogat2 Ndufab1 Pck1 Pcx Pmvk Ptgds Sc5d Scd1
44	GO:0006006 [8]: glucose metabolism	13	13	552	59	12005	4.99	8.8	11.07	7.52	Acdc Aldoa Dlat Eno3 Fbp2 Gpd2 Hibadh Hk2 Pck1 Pcx Pdha1 Pdhb Taldo1
45	GO:0005996 [6]: monosaccharide metabolism	15	15	550	79	11985	4.96	8.8	10.99	7.49	Acdc Aldoa Dlat Eno3 Fbp2 Gpd2 Hibadh Hk2 Itpka Pck1 Pcx Pdha1 Pdhb Pfkfb3 Taldo1
46	GO:0006732 [6]: coenzyme metabolism	16	16	549	93	11971	4.54	8.11	10.56	7.14	Atp5a1 Atp5o D5Ertd33e Dlat Ehhadh Ggtla1 Gstk1 Hibadh Lias Mlycd Mocs2 Pank3 Pdk4 Scp2 Taldo1 Txnrd3
47	GO:0005977 [8]: glycogen metabolism	8	8	557	21	12043	4.29	7.85	10.47	7.13	Gbe1 Gyg1 Gys2 Phkg1 Ppp1r1a Ppp1r3c Pygl Pygm
48	GO:0006073 [7]: glucan metabolism	8	8	557	21	12043	4.29	7.85	10.47	7.13	Gbe1 Gyg1 Gys2 Phkg1 Ppp1r1a Ppp1r3c Pygl Pygm
49	GO:0006941 [4]: striated muscle contraction	6	6	559	9	12055	4.27	7.85	10.5	7.13	Myh11 Myh6 Myh7 Myom1 Myom2 Smpx
50	GO:0006119 [6]: oxidative phosphorylation	9	9	556	29	12035	4.13	7.67	10.28	6.98	1110020P15Rik Atp5a1 Atp5o Ndufb9 Ndufs3 Ndufs7 Ndufv1 Uqcrb Uqcrh
51	GO:0016051 [6]: carbohydrate biosynthesis	11	11	554	46	12018	4.11	7.67	10.21	6.93	Acdc Fbp2 Gbe1 Gfpt2 Gpd2 Gyg1 Gys2 Pck1 Pcx Phkg1 Ppp1r3c
52	GO:0007582 [2]: physiological process	493	493	72	9782	2282	4.1	7.67	9.45	6.52	0610010D20Rik 0610038K03Rik 1110020P15Rik 1190002H23Rik 1200007B05Rik 1500040F11Rik 1600020H07Rik 1700020C11Rik 1810044O22Rik 1810055D05Rik 2400002F11Rik 2410001H17Rik 2410011G03Rik 2810423O19Rik 4732429I09Rik 9030617O03Rik AI317395 Aacs Aatk Abca2 Abca8a Abcd3 Acad10 Acadl Acadm Acadvl Acdc Aco1 Aco2 Acox1 Acox3 Acta1 Actn3 Acy3 Adamts5 Adfp Adh1 Adk Adpn Adra1a Adssl1 Afp Agpat3 Akt2 Alad Alas1…
53	GO:0016053 [6]: organic acid biosynthesis	11	11	554	47	12017	3.95	7.47	10.04	6.81	0610010D20Rik Elovl3 Elovl6 Fads1 Fads3 Fasn Ggtla1 Mlycd Ndufab1 Ptgds Scd1
54	GO:0046394 [7]: carboxylic acid biosynthesis	11	11	554	47	12017	3.95	7.47	10.04	6.81	0610010D20Rik Elovl3 Elovl6 Fads1 Fads3 Fasn Ggtla1 Mlycd Ndufab1 Ptgds Scd1
55	GO:0006520 [6]: amino acid metabolism	18	18	547	122	11942	3.92	7.47	9.87	6.71	0610010D20Rik Aldh4a1 Arg2 Aspa Auh Bcat2 Bckdhb Cdo1 Ddt Gfpt2 Gldc Glul Gstz1 Hibadh Indo Mccc1 Prodh Tph1
56	GO:0006519 [5]: amino acid and derivative metabolism	21	21	544	160	11904	3.84	7.28	9.73	6.68	0610010D20Rik Aldh4a1 Aldh9a1 Arg2 Aspa Auh Bcat2 Bckdhb Cdo1 Ckmt2 Comt Ddt Gfpt2 Gldc Glul Gstz1 Hibadh Indo Mccc1 Prodh Tph1
57	GO:0006112 [7]: energy reserve metabolism	8	8	557	24	12040	3.54	7.03	9.69	6.68	Gbe1 Gyg1 Gys2 Phkg1 Ppp1r1a Ppp1r3c Pygl Pygm
58	GO:0030044 [7]: actin filament stabilization	4	4	561	2	12062	3.53	7.03	9.8	6.71	Gsn Tmod1 Tmod2 Tmod4
59	GO:0045017 [7]: glycerolipid biosynthesis	4	4	561	2	12062	3.53	7.03	9.8	6.71	Dgat2 Gnpat Mogat2 Pck1
60	GO:0046504 [6]: glycerol ether biosynthesis	4	4	561	2	12062	3.53	7.03	9.8	6.71	Dgat2 Gnpat Mogat2 Pck1
61	GO:0051016 [8]: barbed-end actin filament capping	4	4	561	2	12062	3.53	7.03	9.8	6.71	Gsn Tmod1 Tmod2 Tmod4
62	GO:0009081 [7]: branched chain family amino acid metabolism	4	4	561	2	12062	3.53	7.03	9.8	6.71	Auh Bcat2 Hibadh Mccc1
63	GO:0005978 [8]: glycogen biosynthesis	5	5	560	6	12058	3.4	6.83	9.64	6.68	Gbe1 Gyg1 Gys2 Phkg1 Ppp1r3c
64	GO:0006638 [6]: neutral lipid metabolism	5	5	560	6	12058	3.4	6.83	9.64	6.68	Cav1 Dgat2 Lipe Mogat2 Pck1
65	GO:0006639 [6]: acylglycerol metabolism	5	5	560	6	12058	3.4	6.83	9.64	6.68	Cav1 Dgat2 Lipe Mogat2 Pck1
66	GO:0009250 [7]: glucan biosynthesis	5	5	560	6	12058	3.4	6.83	9.64	6.68	Gbe1 Gyg1 Gys2 Phkg1 Ppp1r3c
67	GO:0044264 [6]: cellular polysaccharide metabolism	8	8	557	25	12039	3.3	6.78	9.45	6.52	Gbe1 Gyg1 Gys2 Phkg1 Ppp1r1a Ppp1r3c Pygl Pygm
68	GO:0006633 [7]: fatty acid biosynthesis	10	10	555	42	12022	3.26	6.78	9.36	6.45	Elovl3 Elovl6 Fads1 Fads3 Fasn Ggtla1 Mlycd Ndufab1 Ptgds Scd1
69	GO:0006259 [5]: DNA metabolism	5	5	560	416	11648	3.06	6.63	0.0	0.0	Cbx7 Gpx4 Nfia Pdcd8 Smarcd3
70	GO:0019432 [8]: triacylglycerol biosynthesis	3	3	562	0	12064	3.03	6.55	9.33	6.45	Dgat2 Mogat2 Pck1
71	GO:0006122 [9]: mitochondrial electron transport, ubiquinol to cytochrome c	3	3	562	0	12064	3.03	6.55	9.33	6.45	1110020P15Rik Uqcrb Uqcrh
72	GO:0005976 [5]: polysaccharide metabolism	8	8	557	27	12037	2.86	6.28	9.0	6.15	Gbe1 Gyg1 Gys2 Phkg1 Ppp1r1a Ppp1r3c Pygl Pygm
73	GO:0009308 [5]: amine metabolism	22	22	543	187	11877	2.84	6.28	8.68	5.84	0610010D20Rik Aldh4a1 Aldh9a1 Arg2 Aspa Auh Bcat2 Bckdhb Cdo1 Comt Ddt Fn3k Gfpt2 Gldc Glul Gstz1 Hibadh Indo Itih2 Mccc1 Prodh Tph1
74	GO:0044238 [4]: primary metabolism	264	264	301	4792	7272	2.51	5.89	7.48	4.81	0610010D20Rik 1600020H07Rik 1810055D05Rik 2410001H17Rik 2810423O19Rik 4732429I09Rik AI317395 Aacs Aatk Abca2 Acad10 Acadl Acadm Acadvl Acdc Aco1 Aco2 Acox1 Acox3 Adamts5 Adfp Adh1 Adk Adpn Adssl1 Afp Agpat3 Akt2 Aldh1a7 Aldh4a1 Aldh9a1 Aldoa Amy1 Amy2 Ankrd5 Arg2 Art3 Asb5 Aspa Atf5 Atp5a1 Atp5o Auh Bcat2 Bckdhb Btbd4 C1r C1s C2 Cabc1 Camk2b Camk2d Cav1 Cbx7 Cd1d1 Cdkn2c Cdo1 Cel Cidea Cited1 Ckm…
75	GO:0016070 [5]: RNA metabolism	4	4	561	364	11700	2.5	5.89	0.0	0.0	Auh Htatsf1 Ppargc1b Rbpms2
76	GO:0009058 [4]: biosynthesis	59	59	506	787	11277	2.36	5.67	7.79	5.04	0610010D20Rik 0610038K03Rik Acdc Aco1 Adamts5 Adssl1 Alad Alas1 Atp5a1 Atp5o Bcat2 Cav1 Cd1d1 D5Ertd33e Ddt Dgat2 Eif4e3 Eif4ebp1 Elovl3 Elovl6 Fads1 Fads3 Fasn Fbp2 Fech Fthfd Gbe1 Gfpt2 Ggtla1 Glul Gnpat Gpd2 Gpt1 Gyg1 Gys2 Lias Mknk2 Mlycd Mocs2 Mogat2 Mrpl35 Ndufab1 Npr1 Pank3 Pck1 Pcx Phkg1 Ppp1r3c Prodh Psen2 Ptgds Qdpr Rpl5 Scd1 Smarcd3 St6galnac5 St8sia4 Tph1 Uckl1
77	GO:0006512 [8]: ubiquitin cycle	4	4	561	353	11711	2.12	5.44	0.0	0.0	Dtx1 Fbxo9 Park2 Wwp1
78	GO:0006120 [9]: mitochondrial electron transport, NADH to ubiquinone	4	4	561	4	12060	2.08	5.38	8.33	5.51	Ndufb9 Ndufs3 Ndufs7 Ndufv1
79	GO:0006807 [4]: nitrogen compound metabolism	6	6	559	16	12048	1.88	5.19	8.06	5.26	Arg2 Btd Cav1 Glul Vnn1 Vnn3
80	GO:0006396 [6]: RNA processing	3	3	562	308	11756	1.82	5.07	0.0	0.0	Htatsf1 Ppargc1b Rbpms2
81	GO:0044248 [5]: cellular catabolism	48	48	517	618	11446	1.76	4.99	7.24	4.62	AI317395 Acad10 Adamts5 Aldh4a1 Aldoa Arg2 Aspa Auh Bcat2 Bckdhb C1r C1s C2 Cdo1 Cel Comt Cpa3 Dlat Dpep1 Eno3 Enpep Ephx2 Fap Gstz1 Gzma Hibadh Hk2 Hp Htra3 Immp2l Indo Lipe Mccc1 Mmp19 Pace4 Park2 Pdcd8 Pdha1 Pdhb Pep4 Pmpcb Prodh Prss11 Taldo1 Tgm2 Tinag Trfr2 Uqcrc1
82	GO:0043284 [5]: biopolymer biosynthesis	5	5	560	10	12054	1.71	4.96	7.92	5.16	Gbe1 Gyg1 Gys2 Phkg1 Ppp1r3c
83	GO:0000271 [6]: polysaccharide biosynthesis	5	5	560	10	12054	1.71	4.96	7.92	5.16	Gbe1 Gyg1 Gys2 Phkg1 Ppp1r3c
84	GO:0006094 [8]: gluconeogenesis	5	5	560	10	12054	1.71	4.96	7.92	5.16	Acdc Fbp2 Gpd2 Pck1 Pcx
85	GO:0019320 [8]: hexose catabolism	8	8	557	34	12030	1.56	4.84	7.67	4.98	Aldoa Dlat Eno3 Hibadh Hk2 Pdha1 Pdhb Taldo1
86	GO:0046164 [6]: alcohol catabolism	8	8	557	34	12030	1.56	4.84	7.67	4.98	Aldoa Dlat Eno3 Hibadh Hk2 Pdha1 Pdhb Taldo1
87	GO:0046365 [7]: monosaccharide catabolism	8	8	557	34	12030	1.56	4.84	7.67	4.98	Aldoa Dlat Eno3 Hibadh Hk2 Pdha1 Pdhb Taldo1
88	GO:0006007 [9]: glucose catabolism	8	8	557	34	12030	1.56	4.84	7.67	4.98	Aldoa Dlat Eno3 Hibadh Hk2 Pdha1 Pdhb Taldo1
89	GO:0006839 [6]: mitochondrial transport	4	4	561	6	12058	1.08	4.31	7.31	4.67	Slc25a10 Slc25a4 Ucp1 Ucp3
90	GO:0008064 [6]: regulation of actin polymerization and/or depolymerization	4	4	561	6	12058	1.08	4.31	7.31	4.67	Gsn Tmod1 Tmod2 Tmod4
91	GO:0007275 [2]: development	97	97	468	1541	10523	1.07	4.31	6.21	3.81	1500003O03Rik Acox1 Acta1 Afp Alad Alas1 Bmp6 Cables1 Cbfa2t3h Cd1d1 Cish Cited1 Clec3b Cryab Crym Cspg4 Cxcl15 Ddt Dmrt2 Ebf1 Ebf2 Eda Edn1 Eng Enpep Fech Fgf18 Fhl1 Fli1 Fzd4 Gfra3 Gpd2 Gpx4 Gsc Heph Hoxa7 Hoxa9 Hoxb5 Hoxc6 Hoxc8 Hoxc9 Hoxd4 Hoxd8 Hsd11b1 Htra3 Id1 Igfbp6 Igfbp7 Itga7 Jag2 Kras Lamb1-1 Mef2c Meox2 Mfn2 Mfng Mlf1 Mmp19 Msra Mst1r Myh11 Myh6 Myh7 Myl1 Myl4 Myom1 Myom2 Ndrg2 Nnat …
92	GO:0006968 [4]: cellular defense response	1	1	564	203	11861	0.85	4.1	0.0	0.0	Cd1d1
93	GO:0044249 [5]: cellular biosynthesis	54	54	511	756	11308	0.84	4.1	6.21	3.81	0610010D20Rik Acdc Aco1 Adamts5 Adssl1 Alad Alas1 Atp5a1 Atp5o Bcat2 Cd1d1 D5Ertd33e Ddt Dgat2 Eif4e3 Eif4ebp1 Elovl3 Elovl6 Fads1 Fads3 Fasn Fbp2 Fech Gbe1 Gfpt2 Ggtla1 Glul Gnpat Gpd2 Gyg1 Gys2 Lias Mknk2 Mlycd Mocs2 Mogat2 Mrpl35 Ndufab1 Npr1 Pank3 Pck1 Pcx Phkg1 Ppp1r3c Prodh Psen2 Ptgds Qdpr Rpl5 Scd1 Smarcd3 St6galnac5 St8sia4 Tph1
94	GO:0046460 [7]: neutral lipid biosynthesis	3	3	562	2	12062	0.82	4.04	7.09	4.52	Dgat2 Mogat2 Pck1
95	GO:0046463 [7]: acylglycerol biosynthesis	3	3	562	2	12062	0.82	4.04	7.09	4.52	Dgat2 Mogat2 Pck1
96	GO:0006090 [7]: pyruvate metabolism	3	3	562	2	12062	0.82	4.04	7.09	4.52	Dlat Pck1 Pdk4
97	GO:0009083 [8]: branched chain family amino acid catabolism	3	3	562	2	12062	0.82	4.04	7.09	4.52	Auh Bcat2 Mccc1
98	GO:0007031 [6]: peroxisome organization and biogenesis	5	5	560	13	12051	0.8	4.04	6.98	4.42	Abcd3 Pex13 Pex16 Pxmp2 Scp2
99	GO:0030832 [9]: regulation of actin filament length	4	4	561	7	12057	0.67	3.9	6.89	4.36	Gsn Tmod1 Tmod2 Tmod4
100	GO:0051128 [5]: regulation of cell organization and biogenesis	4	4	561	7	12057	0.67	3.9	6.89	4.36	Gsn Tmod1 Tmod2 Tmod4
101	GO:0009056 [4]: catabolism	50	50	515	693	11371	0.64	3.9	6.02	3.64	AI317395 Acad10 Adamts5 Adpn Aldh4a1 Aldoa Arg2 Aspa Auh Bcat2 Bckdhb C1r C1s C2 Cdo1 Cel Comt Cpa3 Dlat Dpep1 Eno3 Enpep Ephx2 Fap Gstz1 Gzma Hibadh Hk2 Hp Htra3 Immp2l Indo Lipe Lpl Mccc1 Mmp19 Pace4 Park2 Pdcd8 Pdha1 Pdhb Pep4 Pmpcb Prodh Prss11 Taldo1 Tgm2 Tinag Trfr2 Uqcrc1
102	GO:0051188 [6]: cofactor biosynthesis	10	10	555	63	12001	0.55	3.78	6.54	4.01	Alad Alas1 Atp5a1 Atp5o D5Ertd33e Fech Ggtla1 Lias Mocs2 Pank3
103	GO:0016052 [6]: carbohydrate catabolism	8	8	557	42	12022	0.42	3.68	6.47	4.01	Aldoa Dlat Eno3 Hibadh Hk2 Pdha1 Pdhb Taldo1
104	GO:0044275 [7]: cellular carbohydrate catabolism	8	8	557	42	12022	0.42	3.68	6.47	4.01	Aldoa Dlat Eno3 Hibadh Hk2 Pdha1 Pdhb Taldo1
105	GO:0006100 [8]: tricarboxylic acid cycle intermediate metabolism	4	4	561	8	12056	0.31	3.52	6.52	4.01	Aco2 Fh1 Mdh1 Mdh2
106	GO:0019319 [8]: hexose biosynthesis	5	5	560	15	12049	0.29	3.52	6.46	4.01	Acdc Fbp2 Gpd2 Pck1 Pcx
107	GO:0046165 [6]: alcohol biosynthesis	5	5	560	15	12049	0.29	3.52	6.46	4.01	Acdc Fbp2 Gpd2 Pck1 Pcx
108	GO:0046364 [7]: monosaccharide biosynthesis	5	5	560	15	12049	0.29	3.52	6.46	4.01	Acdc Fbp2 Gpd2 Pck1 Pcx
109	GO:0009064 [7]: glutamine family amino acid metabolism	5	5	560	16	12048	0.07	3.32	6.23	3.81	Aldh4a1 Arg2 Gfpt2 Glul Prodh
110	GO:0043283 [4]: biopolymer metabolism	41	41	524	1284	10780	0.07	3.32	0.0	0.0	AI317395 Acad10 Adamts5 Auh C1r C1s C2 Cbx7 Cpa3 Dpep1 Enpep Fap Gbe1 Gpx4 Gyg1 Gys2 Gzma Hp Htatsf1 Htra3 Immp2l Mmp19 Nfia Pace4 Park2 Pdcd8 Pep4 Phkg1 Pmpcb Ppargc1b Ppp1r1a Ppp1r3c Prss11 Pygl Pygm Rbpms2 Smarcd3 Tgm2 Tinag Trfr2 Uqcrc1
111	GO:0000004 [2]: biological_process unknown	29	29	536	982	11082	0.02	0.0	0.0	0.0	AF397014 Antxr1 Arhgap24 Asb13 Atpaf2 Bloc1s1 Brp44l Chchd6 Chpt1 Clybl Cmya5 Crispld1 Cyp2c44 Cys1 Dact1 Dgcr6 Gba2 Glcci1 Lace1 Lims2 Nrbf1 Pgcp Ropn1l Rspondin Sdccag33l Serpina3m Sh3bgr Sh3glb2 Stc2
112	GO:0015909 [7]: long-chain fatty acid transport	2	2	563	0	12064	-0.07	0.0	6.22	3.81	Adfp Cpt1b
113	GO:0019915 [6]: lipid storage	2	2	563	0	12064	-0.07	0.0	6.22	3.81	Adfp Cav1
114	GO:0006350 [6]: transcription	53	53	512	1558	10506	-0.17	0.0	0.0	0.0	4732429I09Rik Ankrd5 Asb5 Atf5 Btbd4 Cbx7 Cdkn2c Cited1 Creb3 Dbp Dmrt2 Dpf3 Ebf1 Ebf2 Esrrb Ewsr1 Fli1 Foxa1 Gsc Hdgfrp2 Hoxa7 Hoxa9 Hoxb5 Hoxc6 Hoxc8 Hoxc9 Hoxd4 Hoxd8 Id1 Irf4 Irx4 Klf15 Klf4 Lass4 Mef2c Meox2 Nfe2l1 Nfia Ntf3 Rfx2 Rxrg Sitpec Smarcd3 Snai2 Sox7 Stat5a Tcf15 Tcfap2a Timm44 Twist2 Wbscr14 Zfhx1a Zfp354b
115	GO:0009065 [8]: glutamine family amino acid catabolism	3	3	562	4	12060	-0.34	0.0	5.91	3.53	Aldh4a1 Arg2 Prodh
116	GO:0006952 [5]: defense response	26	26	539	882	11182	-0.43	0.0	0.0	0.0	C1r C2 Calca Ccl24 Ccl5 Cd1d1 Cd7 Cxcl15 Cxcl7 Cxcl9 Defb1 Eda Fcgrt Ggtla1 H2-M9 Hc Hp Igh-4 Igj Indo Ly6c Orm1 Orm2 Ptger3 Serpina1a Spon2
117	GO:0046148 [5]: pigment biosynthesis	4	4	561	11	12053	-0.57	0.0	5.61	3.25	Alad Alas1 Ddt Fech
118	GO:0006351 [7]: transcription, DNA-dependent	52	52	513	1503	10561	-0.6	0.0	0.01	0.0	4732429I09Rik Ankrd5 Asb5 Atf5 Btbd4 Cbx7 Cdkn2c Creb3 Dbp Dmrt2 Dpf3 Ebf1 Ebf2 Esrrb Ewsr1 Fli1 Foxa1 Gsc Hdgfrp2 Hoxa7 Hoxa9 Hoxb5 Hoxc6 Hoxc8 Hoxc9 Hoxd4 Hoxd8 Id1 Irf4 Irx4 Klf15 Klf4 Lass4 Mef2c Meox2 Nfe2l1 Nfia Ntf3 Rfx2 Rxrg Sitpec Smarcd3 Snai2 Sox7 Stat5a Tcf15 Tcfap2a Timm44 Twist2 Wbscr14 Zfhx1a Zfp354b
119	GO:0006096 [8]: glycolysis	6	6	559	29	12035	-0.61	0.0	5.48	3.13	Aldoa Dlat Eno3 Hk2 Pdha1 Pdhb
120	GO:0008015 [4]: circulation	6	6	559	29	12035	-0.61	0.0	5.48	3.13	Adra1a Cav1 Edn1 Fli1 Npr1 Pon1
121	GO:0044267 [6]: cellular protein metabolism	79	79	486	2130	9934	-0.62	0.0	0.01	0.0	1810055D05Rik 2410001H17Rik 2810423O19Rik AI317395 Aatk Acad10 Acdc Aco1 Adamts5 Akt2 Art3 C1r C1s C2 Cabc1 Camk2b Camk2d Cav1 Cd1d1 Clpx Cpa3 Dapk2 Dm15 Dnaja1 Dnaja3 Dnajc4 Dnajd1 Dpep1 Dtx1 Dusp1 Dusp10 Eif4e3 Eif4ebp1 Enpep Fap Fbxo9 Fkbp7 Fkbp9 Grpel1 Gzma Hp Hspa9a Htra3 Immp2l Map3k6 Mapk12 Mknk2 Mmp19 Mrpl35 Msra Mst1r Myh7 Npr1 ORF28 Pace4 Park2 Pcmt1 Pdk4 Pep4 Phkg1 Pink1 Pmpcb Ppm1a Pp…
122	GO:0006397 [7]: mRNA processing	3	3	562	239	11825	-0.64	0.0	0.0	0.0	Htatsf1 Ppargc1b Rbpms2
123	GO:0019748 [4]: secondary metabolism	5	5	560	20	12044	-0.71	0.0	5.42	3.08	Alad Alas1 Aldh1a7 Ddt Fech
124	GO:0051276 [6]: chromosome organization and biogenesis	3	3	562	236	11828	-0.74	0.0	0.0	0.0	Cbx7 Gpx4 Smarcd3
125	GO:0009653 [3]: morphogenesis	65	65	500	1041	11023	-0.8	0.0	4.32	2.19	1500003O03Rik Acta1 Afp Cables1 Cbfa2t3h Cd1d1 Cish Cited1 Clec3b Cryab Crym Cspg4 Cxcl15 Eda Eng Enpep Fgf18 Fhl1 Fli1 Gfra3 Gpd2 Heph Hoxa7 Hoxa9 Hoxb5 Hoxc6 Hoxc8 Hoxc9 Hoxd4 Hoxd8 Hsd11b1 Htra3 Id1 Igfbp6 Igfbp7 Itga7 Mef2c Mmp19 Myh11 Myh6 Myh7 Myl1 Myl4 Myom1 Myom2 Nrp1 Ntf3 Phkg1 Ppp6c Prelp Prss11 Pthr1 Ptn Pvalb Sepp1 Sitpec Stat5a Tagln Tek Tnnc2 Tnni2 Tnnt3 Tpm2 Vegfb Wnt4
126	GO:0008154 [6]: actin polymerization and/or depolymerization	4	4	561	12	12052	-0.81	0.0	5.36	3.04	Gsn Tmod1 Tmod2 Tmod4
127	GO:0019219 [5]: regulation of nucleobase, nucleoside, nucleotide and nucleic acid metabolism	53	53	512	1509	10555	-0.83	0.0	0.01	0.0	4732429I09Rik Ankrd5 Asb5 Atf5 Btbd4 Cbx7 Cdkn2c Cited1 Creb3 Dbp Dmrt2 Dpf3 Ebf1 Ebf2 Esrrb Ewsr1 Fli1 Foxa1 Gsc Hdgfrp2 Hoxa7 Hoxa9 Hoxb5 Hoxc6 Hoxc8 Hoxc9 Hoxd4 Hoxd8 Id1 Irf4 Irx4 Klf15 Klf4 Lass4 Mef2c Meox2 Nfe2l1 Nfia Ntf3 Rfx2 Rxrg Sitpec Smarcd3 Snai2 Sox7 Stat5a Tcf15 Tcfap2a Timm44 Twist2 Wbscr14 Zfhx1a Zfp354b
128	GO:0006790 [5]: sulfur metabolism	7	7	558	42	12022	-0.87	0.0	5.15	2.87	Cdo1 Ggtla1 Gstk1 Mocs2 Pcca Sepp1 Txnrd3
129	GO:0009887 [4]: organogenesis	57	57	508	893	11171	-0.88	0.0	4.3	2.17	1500003O03Rik Acta1 Afp Cables1 Cbfa2t3h Cd1d1 Cited1 Clec3b Cryab Crym Cspg4 Cxcl15 Eda Eng Enpep Fgf18 Fhl1 Fli1 Gfra3 Gpd2 Heph Hoxa7 Hoxa9 Hoxb5 Hoxc6 Hoxc8 Hoxc9 Hoxd4 Hoxd8 Hsd11b1 Id1 Mef2c Mmp19 Myh11 Myh6 Myh7 Myl1 Myl4 Myom1 Myom2 Nrp1 Ntf3 Phkg1 Prelp Pthr1 Ptn Pvalb Sepp1 Sitpec Tagln Tek Tnnc2 Tnni2 Tnnt3 Tpm2 Vegfb Wnt4
130	GO:0007001 [7]: chromosome organization and biogenesis (sensu Eukaryota)	3	3	562	231	11833	-0.91	0.0	0.0	0.0	Cbx7 Gpx4 Smarcd3
131	GO:0045449 [6]: regulation of transcription	53	53	512	1502	10562	-0.92	0.0	0.01	0.0	4732429I09Rik Ankrd5 Asb5 Atf5 Btbd4 Cbx7 Cdkn2c Cited1 Creb3 Dbp Dmrt2 Dpf3 Ebf1 Ebf2 Esrrb Ewsr1 Fli1 Foxa1 Gsc Hdgfrp2 Hoxa7 Hoxa9 Hoxb5 Hoxc6 Hoxc8 Hoxc9 Hoxd4 Hoxd8 Id1 Irf4 Irx4 Klf15 Klf4 Lass4 Mef2c Meox2 Nfe2l1 Nfia Ntf3 Rfx2 Rxrg Sitpec Smarcd3 Snai2 Sox7 Stat5a Tcf15 Tcfap2a Timm44 Twist2 Wbscr14 Zfhx1a Zfp354b
132	GO:0006355 [7]: regulation of transcription, DNA-dependent	52	52	513	1476	10588	-0.95	0.0	0.01	0.0	4732429I09Rik Ankrd5 Asb5 Atf5 Btbd4 Cbx7 Cdkn2c Creb3 Dbp Dmrt2 Dpf3 Ebf1 Ebf2 Esrrb Ewsr1 Fli1 Foxa1 Gsc Hdgfrp2 Hoxa7 Hoxa9 Hoxb5 Hoxc6 Hoxc8 Hoxc9 Hoxd4 Hoxd8 Id1 Irf4 Irx4 Klf15 Klf4 Lass4 Mef2c Meox2 Nfe2l1 Nfia Ntf3 Rfx2 Rxrg Sitpec Smarcd3 Snai2 Sox7 Stat5a Tcf15 Tcfap2a Timm44 Twist2 Wbscr14 Zfhx1a Zfp354b
133	GO:0048513 [3]: organ development	57	57	508	899	11165	-0.97	0.0	4.18	2.07	1500003O03Rik Acta1 Afp Cables1 Cbfa2t3h Cd1d1 Cited1 Clec3b Cryab Crym Cspg4 Cxcl15 Eda Eng Enpep Fgf18 Fhl1 Fli1 Gfra3 Gpd2 Heph Hoxa7 Hoxa9 Hoxb5 Hoxc6 Hoxc8 Hoxc9 Hoxd4 Hoxd8 Hsd11b1 Id1 Mef2c Mmp19 Myh11 Myh6 Myh7 Myl1 Myl4 Myom1 Myom2 Nrp1 Ntf3 Phkg1 Prelp Pthr1 Ptn Pvalb Sepp1 Sitpec Tagln Tek Tnnc2 Tnni2 Tnnt3 Tpm2 Vegfb Wnt4
134	GO:0046483 [5]: heterocycle metabolism	7	7	558	43	12021	-0.98	0.0	5.04	2.78	Alad Alas1 Fech Indo Lias Pcca Tph1
135	GO:0006725 [5]: aromatic compound metabolism	9	9	556	69	11995	-1.08	0.0	4.85	2.6	Bphl Comt Ddt Ephx2 Gstz1 Indo Mocs2 Qdpr Tph1
136	GO:0006779 [7]: porphyrin biosynthesis	3	3	562	6	12058	-1.12	0.0	5.1	2.83	Alad Alas1 Fech
137	GO:0006783 [6]: heme biosynthesis	3	3	562	6	12058	-1.12	0.0	5.1	2.83	Alad Alas1 Fech
138	GO:0006810 [4]: transport	100	100	465	1753	10311	-1.13	0.0	3.74	1.71	1200007B05Rik 9030617O03Rik AI317395 Abca2 Abca8a Abcd3 Acdc Adfp Afp Aqp1 Aqp7 Arfl4 Arl4 Atp5a1 Atp5o B430110G05Rik C330005L02Rik Cacna1g Cacna1s Camk2b Camk2d Cav1 Cd36 Clca3 Clpx Cog4 Cpt1b Cpt2 Crat Dbi Eda Edn1 Ehd2 Esrrb Etfb Etfdh Fabp3 Fcna Fmo1 Fxyd1 Fxyd2 Gfpt2 Ghr Gsn Gstk1 Heph Hsd17b4 Hspa9a Igh-4 Immp2l Kcna1 Kcna5 Lrp1 Mlycd Mup5 Npr1 Orm1 Orm2 Osbpl11 P2rx5 Pclo Pex13 Pkd2l2 Pltp…
139	GO:0015908 [6]: fatty acid transport	2	2	563	1	12063	-1.13	0.0	5.15	2.87	Adfp Cpt1b
140	GO:0006086 [8]: acetyl-CoA biosynthesis from pyruvate	2	2	563	1	12063	-1.13	0.0	5.15	2.87	Dlat Pdk4
141	GO:0006562 [9]: proline catabolism	2	2	563	1	12063	-1.13	0.0	5.15	2.87	Aldh4a1 Prodh
142	GO:0009607 [4]: response to biotic stimulus	31	31	534	963	11101	-1.14	0.0	0.01	0.0	C1r C2 Calca Cat Ccl24 Ccl5 Cd1d1 Cd7 Cxcl15 Cxcl7 Cxcl9 Defb1 Eda Fcgrt Ggtla1 Gpx4 H2-M9 Hc Hp Hspa9a Igh-4 Igj Indo Ly6c Msra Orm1 Orm2 Ptger3 Serpina1a Spon2 Ucp3
143	GO:0051234 [4]: establishment of localization	100	100	465	1756	10308	-1.17	0.0	3.7	1.69	1200007B05Rik 9030617O03Rik AI317395 Abca2 Abca8a Abcd3 Acdc Adfp Afp Aqp1 Aqp7 Arfl4 Arl4 Atp5a1 Atp5o B430110G05Rik C330005L02Rik Cacna1g Cacna1s Camk2b Camk2d Cav1 Cd36 Clca3 Clpx Cog4 Cpt1b Cpt2 Crat Dbi Eda Edn1 Ehd2 Esrrb Etfb Etfdh Fabp3 Fcna Fmo1 Fxyd1 Fxyd2 Gfpt2 Ghr Gsn Gstk1 Heph Hsd17b4 Hspa9a Igh-4 Immp2l Kcna1 Kcna5 Lrp1 Mlycd Mup5 Npr1 Orm1 Orm2 Osbpl11 P2rx5 Pclo Pex13 Pkd2l2 Pltp…
144	GO:0009719 [4]: response to endogenous stimulus	1	1	564	153	11911	-1.19	0.0	0.0	0.0	Acdc
145	GO:0051179 [3]: localization	100	100	465	1773	10291	-1.36	0.0	3.49	1.55	1200007B05Rik 9030617O03Rik AI317395 Abca2 Abca8a Abcd3 Acdc Adfp Afp Aqp1 Aqp7 Arfl4 Arl4 Atp5a1 Atp5o B430110G05Rik C330005L02Rik Cacna1g Cacna1s Camk2b Camk2d Cav1 Cd36 Clca3 Clpx Cog4 Cpt1b Cpt2 Crat Dbi Eda Edn1 Ehd2 Esrrb Etfb Etfdh Fabp3 Fcna Fmo1 Fxyd1 Fxyd2 Gfpt2 Ghr Gsn Gstk1 Heph Hsd17b4 Hspa9a Igh-4 Immp2l Kcna1 Kcna5 Lrp1 Mlycd Mup5 Npr1 Orm1 Orm2 Osbpl11 P2rx5 Pclo Pex13 Pkd2l2 Pltp…
146	GO:0019538 [5]: protein metabolism	83	83	482	2147	9917	-1.38	0.0	0.02	0.0	1810055D05Rik 2410001H17Rik 2810423O19Rik AI317395 Aatk Acad10 Acdc Aco1 Adamts5 Akt2 Art3 C1r C1s C2 Cabc1 Camk2b Camk2d Cav1 Cd1d1 Clpx Cpa3 Dapk2 Dm15 Dnaja1 Dnaja3 Dnajc4 Dnajd1 Dpep1 Dtx1 Dusp1 Dusp10 Eif4e3 Eif4ebp1 Enpep Fap Fbxo9 Fkbp7 Fkbp9 Grpel1 Gsn Gzma Hp Hspa9a Htra3 Immp2l Map3k6 Mapk12 Mknk2 Mmp19 Mrpl35 Msra Mst1r Myh7 Npr1 ORF28 Pace4 Park2 Pcmt1 Pdk4 Pep4 Phkg1 Pink1 Pmpcb Ppm1…
147	GO:0016071 [6]: mRNA metabolism	4	4	561	248	11816	-1.38	0.0	0.0	0.0	Auh Htatsf1 Ppargc1b Rbpms2
148	GO:0006637 [7]: acyl-CoA metabolism	3	3	562	7	12057	-1.43	0.0	4.77	2.55	Ehhadh Mlycd Scp2
149	GO:0006939 [4]: smooth muscle contraction	3	3	562	7	12057	-1.43	0.0	4.77	2.55	Calca Cnn1 Myh11
150	GO:0006937 [4]: regulation of muscle contraction	4	4	561	15	12049	-1.43	0.0	4.71	2.5	Calca Tnnc2 Tnni2 Tnnt3
151	GO:0006800 [5]: oxygen and reactive oxygen species metabolism	6	6	559	36	12028	-1.46	0.0	4.57	2.36	Cat Fmo2 Gpx4 Msra Sod2 Ucp3
152	GO:0006412 [6]: protein biosynthesis	12	12	553	464	11600	-1.56	0.0	0.01	0.0	Aco1 Adamts5 Cd1d1 Eif4e3 Eif4ebp1 Mknk2 Mrpl35 Psen2 Rpl5 Smarcd3 St6galnac5 St8sia4
153	GO:0006730 [5]: one-carbon compound metabolism	5	5	560	26	12038	-1.6	0.0	4.47	2.33	Car13 Car3 Car4 Car5b Fthfd
154	GO:0042440 [4]: pigment metabolism	4	4	561	16	12048	-1.61	0.0	4.52	2.33	Alad Alas1 Ddt Fech
155	GO:0006084 [7]: acetyl-CoA metabolism	3	3	562	8	12056	-1.71	0.0	4.49	2.33	Dlat Mlycd Pdk4
156	GO:0006766 [5]: vitamin metabolism	6	6	559	39	12025	-1.77	0.0	4.24	2.13	Aldh1a1 Aldh1a7 Aldh9a1 Hibadh Pcca Taldo1
157	GO:0009072 [6]: aromatic amino acid family metabolism	4	4	561	17	12047	-1.77	0.0	4.35	2.21	Ddt Gstz1 Indo Tph1
158	GO:0000279 [6]: M phase	1	1	564	138	11926	-1.77	0.0	0.0	0.0	Sycp3
159	GO:0019229 [5]: regulation of vasoconstriction	2	2	563	2	12062	-1.78	0.0	4.48	2.33	Cav1 Edn1
160	GO:0042310 [6]: vasoconstriction	2	2	563	2	12062	-1.78	0.0	4.48	2.33	Cav1 Edn1
161	GO:0050880 [5]: regulation of blood vessel size	2	2	563	2	12062	-1.78	0.0	4.48	2.33	Cav1 Edn1
162	GO:0006108 [7]: malate metabolism	2	2	563	2	12062	-1.78	0.0	4.48	2.33	Mdh1 Mdh2
163	GO:0008202 [6]: steroid metabolism	10	10	555	95	11969	-1.85	0.0	3.96	1.89	Abca2 Afp H2-Ke6 Hsd11b1 Lipe Osbpl11 Pmvk Pon1 Sc5d Sult1a1
164	GO:0019222 [4]: regulation of metabolism	63	63	502	1632	10432	-2.0	0.0	0.04	0.0	4732429I09Rik Acdc Aco1 Ankrd5 Asb5 Atf5 Btbd4 Cav1 Cbx7 Cd1d1 Cdkn2c Cited1 Creb3 Dbp Dmrt2 Dpf3 Ebf1 Ebf2 Eif4ebp1 Esrrb Ewsr1 Fli1 Foxa1 Gsc Gsn Hdgfrp2 Hoxa7 Hoxa9 Hoxb5 Hoxc6 Hoxc8 Hoxc9 Hoxd4 Hoxd8 Id1 Irf4 Irx4 Klf15 Klf4 Lass4 Mef2c Meox2 Mknk2 Nfe2l1 Nfia Ntf3 Rfx2 Rxrg Sitpec Smarcd3 Snai2 Sox7 Stat5a Tcf15 Tcfap2a Timm44 Tmod1 Tmod2 Tmod4 Twist2 Wbscr14 Zfhx1a Zfp354b
165	GO:0006605 [7]: protein targeting	15	15	550	180	11884	-2.07	0.0	3.54	1.58	9030617O03Rik AI317395 Eda Esrrb Etfb Gstk1 Hsd17b4 Hspa9a Mlycd Pex13 Ppp1r3c Slc1a3 Timm44 Ywhab Ywhag
166	GO:0006953 [5]: acute-phase response	4	4	561	19	12045	-2.08	0.0	4.03	1.93	Hp Orm1 Orm2 Serpina1a
167	GO:0043170 [4]: macromolecule metabolism	125	125	440	2371	9693	-2.09	0.0	2.48	1.21	1810055D05Rik 2410001H17Rik 2810423O19Rik AI317395 Aatk Acad10 Acdc Aco1 Aco2 Adamts5 Akt2 Aldoa Amy1 Amy2 Art3 Auh C1r C1s C2 Cabc1 Camk2b Camk2d Cav1 Cd1d1 Clpx Cpa3 Cs Csl Dapk2 Dlat Dlst Dm15 Dnaja1 Dnaja3 Dnajc4 Dnajd1 Dpep1 Dtx1 Dusp1 Dusp10 Eif4e3 Eif4ebp1 Eno3 Enpep Fap Fbp2 Fbxo9 Fh1 Fkbp7 Fkbp9 Fn3k Gbe1 Gfpt2 Gpd2 Grpel1 Gsn Gyg1 Gys2 Gzma Hibadh Hk2 Hp Hspa9a Htra3 Idh3a Idh3b Idh3g I…
168	GO:0008380 [7]: RNA splicing	3	3	562	194	11870	-2.11	0.0	0.01	0.0	Htatsf1 Ppargc1b Rbpms2
169	GO:0000280 [7]: nuclear division	1	1	564	129	11935	-2.12	0.0	0.0	0.0	Sycp3
170	GO:0006464 [7]: protein modification	39	39	526	1077	10987	-2.12	0.0	0.04	0.0	2410001H17Rik 2810423O19Rik Aatk Acad10 Adamts5 Akt2 Art3 Camk2b Camk2d Dapk2 Dm15 Dtx1 Dusp1 Dusp10 Fbxo9 Map3k6 Mapk12 Mknk2 Msra Mst1r Myh7 Npr1 Pace4 Park2 Pcmt1 Pdk4 Phkg1 Pink1 Ppm1a Ppp6c Psen2 Sbk1 Smarcd3 Snrk St6galnac5 St8sia4 Tek Tgm2 Wwp1
171	GO:0048514 [5]: blood vessel morphogenesis	8	8	557	71	11993	-2.16	0.0	3.71	1.69	Cited1 Eng Enpep Id1 Mmp19 Nrp1 Tek Vegfb
172	GO:0009108 [7]: coenzyme biosynthesis	7	7	558	57	12007	-2.16	0.0	3.74	1.71	Atp5a1 Atp5o D5Ertd33e Ggtla1 Lias Mocs2 Pank3
173	GO:0044260 [5]: cellular macromolecule metabolism	119	119	446	2260	9804	-2.19	0.0	2.37	1.16	1810055D05Rik 2410001H17Rik 2810423O19Rik AI317395 Aatk Acad10 Acdc Aco1 Aco2 Adamts5 Akt2 Aldoa Art3 C1r C1s C2 Cabc1 Camk2b Camk2d Cav1 Cd1d1 Clpx Cpa3 Cs Csl Dapk2 Dlat Dlst Dm15 Dnaja1 Dnaja3 Dnajc4 Dnajd1 Dpep1 Dtx1 Dusp1 Dusp10 Eif4e3 Eif4ebp1 Eno3 Enpep Fap Fbp2 Fbxo9 Fh1 Fkbp7 Fkbp9 Fn3k Gbe1 Gpd2 Grpel1 Gsn Gyg1 Gys2 Gzma Hibadh Hk2 Hp Hspa9a Htra3 Idh3a Idh3b Idh3g Immp2l Itih2 Itpka Ma…
174	GO:0019439 [6]: aromatic compound catabolism	4	4	561	20	12044	-2.21	0.0	3.88	1.82	Comt Ephx2 Gstz1 Indo
175	GO:0000375 [8]: RNA splicing, via transesterification reactions	3	3	562	190	11874	-2.22	0.0	0.01	0.0	Htatsf1 Ppargc1b Rbpms2
176	GO:0000377 [9]: RNA splicing, via transesterification reactions with bulged adenosine as nucleophile	3	3	562	190	11874	-2.22	0.0	0.01	0.0	Htatsf1 Ppargc1b Rbpms2
177	GO:0000398 [8]: nuclear mRNA splicing, via spliceosome	3	3	562	190	11874	-2.22	0.0	0.01	0.0	Htatsf1 Ppargc1b Rbpms2
178	GO:0050818 [4]: regulation of coagulation	2	2	563	3	12061	-2.23	0.0	4.0	1.92	Procr Thbd
179	GO:0050819 [5]: negative regulation of coagulation	2	2	563	3	12061	-2.23	0.0	4.0	1.92	Procr Thbd
180	GO:0050791 [3]: regulation of physiological process	80	80	485	1980	10084	-2.24	0.0	0.07	0.0	4732429I09Rik Acdc Aco1 Angptl4 Ankrd5 Apip Asb5 Atf5 Bnip3 Btbd4 Calca Card10 Cav1 Cbx7 Cd1d1 Cdkn2c Cidec Cited1 Creb3 Dbp Dmrt2 Dpf3 Ebf1 Ebf2 Eda Edn1 Eif4ebp1 Esrrb Ewsr1 Fli1 Foxa1 Gsc Gsn Hdgfrp2 Hoxa7 Hoxa9 Hoxb5 Hoxc6 Hoxc8 Hoxc9 Hoxd4 Hoxd8 Id1 Igh-4 Irf4 Irx4 Klf15 Klf4 Lass4 Lgals12 Mef2c Meox2 Mknk2 Nfe2l1 Nfia Ntf3 Pclo Procr Rfx2 Rxrg Sitpec Smarcd3 Snai2 Sox7 Stat5a Tcf15 Tcfap2a …
181	GO:0000082 [7]: G1/S transition of mitotic cell cycle	4	4	561	21	12043	-2.34	0.0	3.74	1.71	Cables1 Camk2b Camk2d Ppp6c
182	GO:0044265 [6]: cellular macromolecule catabolism	33	33	532	523	11541	-2.34	0.0	2.83	1.33	AI317395 Acad10 Adamts5 Aldoa Auh C1r C1s C2 Cpa3 Dlat Dpep1 Eno3 Enpep Fap Gzma Hibadh Hk2 Hp Htra3 Immp2l Mmp19 Pace4 Park2 Pdha1 Pdhb Pep4 Pmpcb Prss11 Taldo1 Tgm2 Tinag Trfr2 Uqcrc1
183	GO:0042168 [5]: heme metabolism	3	3	562	11	12053	-2.36	0.0	3.8	1.75	Alad Alas1 Fech
184	GO:0006778 [6]: porphyrin metabolism	3	3	562	11	12053	-2.36	0.0	3.8	1.75	Alad Alas1 Fech
185	GO:0006869 [5]: lipid transport	6	6	559	46	12018	-2.37	0.0	3.58	1.61	Adfp Cpt1b Osbpl11 Pltp Scp2 Slc27a1
186	GO:0006950 [4]: response to stress	27	27	538	780	11284	-2.37	0.0	0.04	0.0	C1r C2 Calca Cat Ccl24 Ccl5 Cd1d1 Cryab Cxcl15 Cxcl9 Defb1 Dnaja1 Dusp10 Ggtla1 Gpx4 Hc Hp Hspa9a Igh-4 Igj Msra Orm1 Orm2 Ptger3 Serpina1a Smpd3 Ucp3
187	GO:0007389 [3]: pattern specification	11	11	554	123	11941	-2.42	0.0	3.27	1.55	Edn1 Hoxa7 Hoxa9 Hoxb5 Hoxc6 Hoxc8 Hoxc9 Hoxd4 Hoxd8 Meox2 Pace4
188	GO:0006575 [6]: amino acid derivative metabolism	6	6	559	47	12017	-2.43	0.0	3.5	1.55	Aldh9a1 Cdo1 Ckmt2 Comt Indo Tph1
189	GO:0040007 [3]: growth	9	9	556	92	11972	-2.47	0.0	3.3	1.55	Bmp6 Cish Fhl1 Htra3 Igfbp6 Igfbp7 Prss11 Sepp1 Tkt
190	GO:0016049 [4]: cell growth	6	6	559	48	12016	-2.51	0.0	3.42	1.55	Cish Fhl1 Htra3 Igfbp6 Igfbp7 Prss11
191	GO:0001525 [6]: angiogenesis	7	7	558	63	12001	-2.55	0.0	3.31	1.55	Eng Enpep Id1 Mmp19 Nrp1 Tek Vegfb
192	GO:0006979 [5]: response to oxidative stress	4	4	561	23	12041	-2.58	0.0	3.48	1.55	Cat Gpx4 Msra Ucp3
193	GO:0019217 [6]: regulation of fatty acid metabolism	2	2	563	4	12060	-2.59	0.0	3.63	1.65	Acdc Cav1
194	GO:0046339 [7]: diacylglycerol metabolism	2	2	563	4	12060	-2.59	0.0	3.63	1.65	Lipe Mogat2
195	GO:0006085 [8]: acetyl-CoA biosynthesis	2	2	563	4	12060	-2.59	0.0	3.63	1.65	Dlat Pdk4
196	GO:0006568 [7]: tryptophan metabolism	2	2	563	4	12060	-2.59	0.0	3.63	1.65	Indo Tph1
197	GO:0009057 [5]: macromolecule catabolism	33	33	532	541	11523	-2.62	0.0	2.49	1.21	AI317395 Acad10 Adamts5 Aldoa Auh C1r C1s C2 Cpa3 Dlat Dpep1 Eno3 Enpep Fap Gzma Hibadh Hk2 Hp Htra3 Immp2l Mmp19 Pace4 Park2 Pdha1 Pdhb Pep4 Pmpcb Prss11 Taldo1 Tgm2 Tinag Trfr2 Uqcrc1
198	GO:0008283 [4]: cell proliferation	25	25	540	713	11351	-2.62	0.0	0.06	0.0	1190002H23Rik Akt2 Atf5 Cables1 Camk2b Camk2d Cav1 Ccnd2 Cdkn1c Cdkn2c Cspg4 Dusp1 Enpep Fhit Kras Lrp1 Mapk12 Nfia Ppp6c Ptn Reck Rras Sspn Sycp3 Vegfb
199	GO:0050789 [2]: regulation of biological process	93	93	472	2198	9866	-2.63	0.0	0.14	0.02	4732429I09Rik Acdc Aco1 Akt2 Angptl4 Ankrd5 Apip Asb5 Atf5 Bnip3 Btbd4 Calca Card10 Cav1 Cbx7 Cd1d1 Cdkn2c Cidec Cish Cited1 Creb3 Cspg4 Dbp Dmrt2 Dpf3 Ebf1 Ebf2 Eda Edn1 Eif4ebp1 Eng Esrrb Ewsr1 Fli1 Foxa1 Gsc Gsn Hdgfrp2 Hoxa7 Hoxa9 Hoxb5 Hoxc6 Hoxc8 Hoxc9 Hoxd4 Hoxd8 Htra3 Id1 Igfbp6 Igfbp7 Igh-4 Irf4 Irx4 Klf15 Klf4 Lass4 Lgals12 Map3k6 Mef2c Meox2 Mknk2 Nfe2l1 Nfia Nrp1 Ntf3 Pclo Procr Prss1…
200	GO:0006955 [4]: immune response	24	24	541	688	11376	-2.65	0.0	0.06	0.0	C1r C2 Calca Ccl24 Ccl5 Cd1d1 Cd7 Cxcl15 Cxcl7 Cxcl9 Eda Fcgrt Ggtla1 H2-M9 Hc Hp Igh-4 Igj Indo Orm1 Orm2 Ptger3 Serpina1a Spon2
201	GO:0009890 [6]: negative regulation of biosynthesis	3	3	562	13	12051	-2.7	0.0	3.43	1.55	Acdc Cav1 Eif4ebp1
202	GO:0006749 [6]: glutathione metabolism	3	3	562	13	12051	-2.7	0.0	3.43	1.55	Ggtla1 Gstk1 Txnrd3
203	GO:0001568 [4]: blood vessel development	8	8	557	81	11983	-2.7	0.0	3.09	1.54	Cited1 Eng Enpep Id1 Mmp19 Nrp1 Tek Vegfb
204	GO:0008361 [5]: regulation of cell size	6	6	559	51	12013	-2.71	0.0	3.19	1.55	Cish Fhl1 Htra3 Igfbp6 Igfbp7 Prss11
205	GO:0006767 [6]: water-soluble vitamin metabolism	4	4	561	25	12039	-2.79	0.0	3.25	1.55	Aldh9a1 Hibadh Pcca Taldo1
206	GO:0006958 [7]: complement activation, classical pathway	4	4	561	25	12039	-2.79	0.0	3.25	1.55	C1r C2 Hc Igh-4
207	GO:0042445 [5]: hormone metabolism	5	5	560	38	12026	-2.79	0.0	3.17	1.55	Afp Aldh1a1 H2-Ke6 Tph1 Wnt4
208	GO:0006793 [5]: phosphorus metabolism	34	34	531	577	11487	-2.83	0.0	2.2	1.09	1110020P15Rik 2410001H17Rik 2810423O19Rik Aatk Acad10 Akt2 Atp5a1 Atp5o Camk2b Camk2d Dapk2 Dm15 Dusp1 Dusp10 Map3k6 Mapk12 Mknk2 Mst1r Ndufb9 Ndufs3 Ndufs7 Ndufv1 Npr1 Pace4 Pdk4 Phkg1 Pink1 Ppm1a Ppp6c Sbk1 Snrk Tek Uqcrb Uqcrh
209	GO:0006796 [6]: phosphate metabolism	34	34	531	577	11487	-2.83	0.0	2.2	1.09	1110020P15Rik 2410001H17Rik 2810423O19Rik Aatk Acad10 Akt2 Atp5a1 Atp5o Camk2b Camk2d Dapk2 Dm15 Dusp1 Dusp10 Map3k6 Mapk12 Mknk2 Mst1r Ndufb9 Ndufs3 Ndufs7 Ndufv1 Npr1 Pace4 Pdk4 Phkg1 Pink1 Ppm1a Ppp6c Sbk1 Snrk Tek Uqcrb Uqcrh
210	GO:0007399 [5]: neurogenesis	8	8	557	299	11765	-2.84	0.0	0.03	0.0	Cables1 Crym Cspg4 Gfra3 Mef2c Nrp1 Ntf3 Sepp1
211	GO:0043207 [5]: response to external biotic stimulus	18	18	547	534	11530	-2.87	0.0	0.06	0.0	C1r C2 Calca Ccl24 Ccl5 Cd1d1 Cxcl15 Cxcl9 Defb1 Ggtla1 Hc Hp Igh-4 Igj Orm1 Orm2 Ptger3 Serpina1a
212	GO:0016310 [7]: phosphorylation	29	29	536	481	11583	-2.89	0.0	2.21	1.09	1110020P15Rik 2410001H17Rik Aatk Acad10 Akt2 Atp5a1 Atp5o Camk2b Camk2d Dapk2 Dm15 Map3k6 Mapk12 Mknk2 Mst1r Ndufb9 Ndufs3 Ndufs7 Ndufv1 Npr1 Pace4 Pdk4 Phkg1 Pink1 Sbk1 Snrk Tek Uqcrb Uqcrh
213	GO:0042430 [6]: indole and derivative metabolism	2	2	563	5	12059	-2.89	0.0	3.32	1.55	Indo Tph1
214	GO:0042434 [7]: indole derivative metabolism	2	2	563	5	12059	-2.89	0.0	3.32	1.55	Indo Tph1
215	GO:0006098 [8]: pentose-phosphate shunt	2	2	563	5	12059	-2.89	0.0	3.32	1.55	Hibadh Taldo1
216	GO:0006560 [8]: proline metabolism	2	2	563	5	12059	-2.89	0.0	3.32	1.55	Aldh4a1 Prodh
217	GO:0006586 [7]: indolalkylamine metabolism	2	2	563	5	12059	-2.89	0.0	3.32	1.55	Indo Tph1
218	GO:0006740 [10]: NADPH regeneration	2	2	563	5	12059	-2.89	0.0	3.32	1.55	Hibadh Taldo1
219	GO:0001558 [4]: regulation of cell growth	5	5	560	40	12024	-2.93	0.0	3.01	1.47	Cish Htra3 Igfbp6 Igfbp7 Prss11
220	GO:0001775 [4]: cell activation	1	1	564	107	11957	-2.95	0.0	0.01	0.0	Cd1d1
221	GO:0008217 [5]: regulation of blood pressure	3	3	562	15	12049	-2.99	0.0	3.12	1.55	Adra1a Edn1 Npr1
222	GO:0045321 [5]: immune cell activation	1	1	564	106	11958	-2.99	0.0	0.01	0.0	Cd1d1
223	GO:0006323 [6]: DNA packaging	3	3	562	163	11901	-3.01	0.0	0.02	0.0	Cbx7 Gpx4 Smarcd3
224	GO:0009987 [2]: cellular process	476	476	89	10063	2001	-3.09	0.0	1.12	0.57	0610010D20Rik 1110020P15Rik 1190002H23Rik 1200007B05Rik 1500040F11Rik 1700020C11Rik 1810044O22Rik 1810055D05Rik 2400002F11Rik 2410001H17Rik 2410011G03Rik 2810423O19Rik 4732429I09Rik 9030617O03Rik AI317395 Aacs Aatk Abca2 Abca8a Abcd3 Acad10 Acadl Acadm Acadvl Acdc Aco1 Aco2 Acox1 Acox3 Acta1 Adamts5 Adfp Adh1 Adk Admr Adra1a Adssl1 Afp Agpat3 Akt2 Alad Alas1 Aldh1a1 Aldh1a7 Aldh4a1 Aldh9a1 Aldoa …
225	GO:0030509 [9]: BMP signaling pathway	3	3	562	16	12048	-3.1	0.0	2.98	1.45	Bmp6 Prss11 Sitpec
226	GO:0019216 [5]: regulation of lipid metabolism	2	2	563	6	12058	-3.13	0.0	3.06	1.52	Acdc Cav1
227	GO:0009405 [3]: pathogenesis	2	2	563	6	12058	-3.13	0.0	3.06	1.52	Edn1 Lrp1
228	GO:0008652 [7]: amino acid biosynthesis	4	4	561	29	12035	-3.15	0.0	2.84	1.34	0610010D20Rik Bcat2 Glul Prodh
229	GO:0009589 [8]: detection of UV	1	1	564	0	12064	-3.18	0.0	3.11	1.55	Fech
230	GO:0009743 [5]: response to carbohydrate stimulus	1	1	564	0	12064	-3.18	0.0	3.11	1.55	Acdc
231	GO:0009746 [6]: response to hexose stimulus	1	1	564	0	12064	-3.18	0.0	3.11	1.55	Acdc
232	GO:0009749 [7]: response to glucose stimulus	1	1	564	0	12064	-3.18	0.0	3.11	1.55	Acdc
233	GO:0018158 [8]: protein amino acid oxidation	1	1	564	0	12064	-3.18	0.0	3.11	1.55	Msra
234	GO:0018159 [9]: peptidyl-methionine oxidation	1	1	564	0	12064	-3.18	0.0	3.11	1.55	Msra
235	GO:0018206 [9]: peptidyl-methionine modification	1	1	564	0	12064	-3.18	0.0	3.11	1.55	Msra
236	GO:0019433 [8]: triacylglycerol catabolism	1	1	564	0	12064	-3.18	0.0	3.11	1.55	Lipe
237	GO:0030146 [5]: diuresis	1	1	564	0	12064	-3.18	0.0	3.11	1.55	Ptger3
238	GO:0030389 [7]: fructosamine metabolism	1	1	564	0	12064	-3.18	0.0	3.11	1.55	Fn3k
239	GO:0042311 [6]: vasodilation	1	1	564	0	12064	-3.18	0.0	3.11	1.55	Cav1
240	GO:0042312 [5]: regulation of vasodilation	1	1	564	0	12064	-3.18	0.0	3.11	1.55	Cav1
241	GO:0042759 [8]: long-chain fatty acid biosynthesis	1	1	564	0	12064	-3.18	0.0	3.11	1.55	Fads1
242	GO:0044269 [6]: glycerol ether catabolism	1	1	564	0	12064	-3.18	0.0	3.11	1.55	Lipe
243	GO:0045721 [7]: negative regulation of gluconeogenesis	1	1	564	0	12064	-3.18	0.0	3.11	1.55	Acdc
244	GO:0045907 [6]: positive regulation of vasoconstriction	1	1	564	0	12064	-3.18	0.0	3.11	1.55	Cav1
245	GO:0045908 [6]: negative regulation of vasodilation	1	1	564	0	12064	-3.18	0.0	3.11	1.55	Cav1
246	GO:0045912 [6]: negative regulation of carbohydrate metabolism	1	1	564	0	12064	-3.18	0.0	3.11	1.55	Acdc
247	GO:0045932 [5]: negative regulation of muscle contraction	1	1	564	0	12064	-3.18	0.0	3.11	1.55	Calca
248	GO:0045986 [6]: negative regulation of smooth muscle contraction	1	1	564	0	12064	-3.18	0.0	3.11	1.55	Calca
249	GO:0046173 [7]: polyol biosynthesis	1	1	564	0	12064	-3.18	0.0	3.11	1.55	Pck1
250	GO:0046327 [8]: glycerol biosynthesis from pyruvate	1	1	564	0	12064	-3.18	0.0	3.11	1.55	Pck1
251	GO:0046340 [8]: diacylglycerol catabolism	1	1	564	0	12064	-3.18	0.0	3.11	1.55	Lipe
252	GO:0046461 [7]: neutral lipid catabolism	1	1	564	0	12064	-3.18	0.0	3.11	1.55	Lipe
253	GO:0046462 [7]: monoacylglycerol metabolism	1	1	564	0	12064	-3.18	0.0	3.11	1.55	Mogat2
254	GO:0046464 [7]: acylglycerol catabolism	1	1	564	0	12064	-3.18	0.0	3.11	1.55	Lipe
255	GO:0046485 [6]: ether lipid metabolism	1	1	564	0	12064	-3.18	0.0	3.11	1.55	Gnpat
256	GO:0046503 [7]: glycerolipid catabolism	1	1	564	0	12064	-3.18	0.0	3.11	1.55	Lipe
257	GO:0048010 [8]: vascular endothelial growth factor receptor signaling pathway	1	1	564	0	12064	-3.18	0.0	3.11	1.55	Nrp1
258	GO:0000303 [8]: response to superoxide	1	1	564	0	12064	-3.18	0.0	3.11	1.55	Ucp3
259	GO:0001561 [8]: fatty acid alpha-oxidation	1	1	564	0	12064	-3.18	0.0	3.11	1.55	Phyh
260	GO:0001660 [5]: fever	1	1	564	0	12064	-3.18	0.0	3.11	1.55	Ptger3
261	GO:0001887 [6]: selenium metabolism	1	1	564	0	12064	-3.18	0.0	3.11	1.55	Sepp1
262	GO:0006083 [7]: acetate metabolism	1	1	564	0	12064	-3.18	0.0	3.11	1.55	Aspa
263	GO:0006106 [7]: fumarate metabolism	1	1	564	0	12064	-3.18	0.0	3.11	1.55	Fh1
264	GO:0006111 [7]: regulation of gluconeogenesis	1	1	564	0	12064	-3.18	0.0	3.11	1.55	Acdc
265	GO:0006113 [7]: fermentation	1	1	564	0	12064	-3.18	0.0	3.11	1.55	Pck1
266	GO:0006114 [8]: glycerol biosynthesis	1	1	564	0	12064	-3.18	0.0	3.11	1.55	Pck1
267	GO:0006531 [8]: aspartate metabolism	1	1	564	0	12064	-3.18	0.0	3.11	1.55	Aspa
268	GO:0006533 [9]: aspartate catabolism	1	1	564	0	12064	-3.18	0.0	3.11	1.55	Aspa
269	GO:0006551 [8]: leucine metabolism	1	1	564	0	12064	-3.18	0.0	3.11	1.55	Mccc1
270	GO:0006552 [9]: leucine catabolism	1	1	564	0	12064	-3.18	0.0	3.11	1.55	Mccc1
271	GO:0006573 [8]: valine metabolism	1	1	564	0	12064	-3.18	0.0	3.11	1.55	Hibadh
272	GO:0006636 [7]: fatty acid desaturation	1	1	564	0	12064	-3.18	0.0	3.11	1.55	Fads1
273	GO:0006768 [6]: biotin metabolism	1	1	564	0	12064	-3.18	0.0	3.11	1.55	Pcca
274	GO:0007354 [7]: zygotic determination of anterior/posterior axis, embryo	1	1	564	0	12064	-3.18	0.0	3.11	1.55	Pace4
275	GO:0007403 [6]: glial cell fate determination	1	1	564	0	12064	-3.18	0.0	3.11	1.55	Ntf3
276	GO:0007522 [6]: visceral muscle development	1	1	564	0	12064	-3.18	0.0	3.11	1.55	Myh6
277	GO:0008210 [6]: estrogen metabolism	1	1	564	0	12064	-3.18	0.0	3.11	1.55	H2-Ke6
278	GO:0008611 [7]: ether lipid biosynthesis	1	1	564	0	12064	-3.18	0.0	3.11	1.55	Gnpat
279	GO:0009060 [8]: aerobic respiration	1	1	564	0	12064	-3.18	0.0	3.11	1.55	Sdhb
280	GO:0009399 [5]: nitrogen fixation	1	1	564	0	12064	-3.18	0.0	3.11	1.55	Glul
281	GO:0016125 [6]: sterol metabolism	5	5	560	44	12020	-3.2	0.0	2.71	1.22	Abca2 Lipe Pmvk Pon1 Sc5d
282	GO:0009309 [6]: amine biosynthesis	5	5	560	44	12020	-3.2	0.0	2.71	1.22	0610010D20Rik Bcat2 Glul Prodh Tph1
283	GO:0048066 [3]: pigmentation	4	4	561	30	12034	-3.22	0.0	2.75	1.26	Alad Alas1 Ddt Fech
284	GO:0006996 [5]: organelle organization and biogenesis	28	28	537	719	11345	-3.23	0.0	0.15	0.03	1700020C11Rik 2400002F11Rik Abcd3 Acta1 Cbx7 Gpx4 Gsn Mfn2 Mid1ip1 Myh11 Myh6 Myh7 Myl1 Myl4 Pclo Pex13 Pex16 Pxmp2 Rpl5 Scp2 Sgcd Smarcd3 Tagln Tekt1 Tmod1 Tmod2 Tmod4 Tuba8
285	GO:0006886 [6]: intracellular protein transport	20	20	545	324	11740	-3.23	0.0	1.97	1.02	9030617O03Rik AI317395 Arfl4 Arl4 Eda Esrrb Etfb Gstk1 Hsd17b4 Hspa9a Mlycd Pex13 Ppp1r3c Ramp2 Slc1a3 Stx18 Sytl2 Timm44 Ywhab Ywhag
286	GO:0006325 [7]: establishment and/or maintenance of chromatin architecture	3	3	562	154	11910	-3.26	0.0	0.03	0.0	Cbx7 Gpx4 Smarcd3
287	GO:0042127 [5]: regulation of cell proliferation	2	2	563	127	11937	-3.27	0.0	0.02	0.0	Atf5 Cav1
288	GO:0009611 [5]: response to wounding	10	10	555	322	11742	-3.28	0.0	0.07	0.0	Calca Ccl24 Ccl5 Cd1d1 Cxcl15 Cxcl9 Ggtla1 Hc Igh-4 Ptger3
289	GO:0009613 [5]: response to pest, pathogen or parasite	18	18	547	498	11566	-3.29	0.0	0.12	0.01	C1r C2 Calca Ccl24 Ccl5 Cd1d1 Cxcl15 Cxcl9 Defb1 Ggtla1 Hc Hp Igh-4 Igj Orm1 Orm2 Ptger3 Serpina1a
290	GO:0006954 [5]: inflammatory response	9	9	556	114	11950	-3.31	0.0	2.3	1.12	Calca Ccl24 Ccl5 Cxcl15 Cxcl9 Ggtla1 Hc Igh-4 Ptger3
291	GO:0046649 [6]: lymphocyte activation	1	1	564	97	11967	-3.32	0.0	0.01	0.0	Cd1d1
292	GO:0019438 [6]: aromatic compound biosynthesis	2	2	563	7	12057	-3.34	0.0	2.84	1.34	Mocs2 Qdpr
293	GO:0042559 [7]: pteridine and derivative biosynthesis	2	2	563	7	12057	-3.34	0.0	2.84	1.34	Mocs2 Qdpr
294	GO:0006692 [8]: prostanoid metabolism	2	2	563	7	12057	-3.34	0.0	2.84	1.34	Ptgds Ptges
295	GO:0006693 [9]: prostaglandin metabolism	2	2	563	7	12057	-3.34	0.0	2.84	1.34	Ptgds Ptges
296	GO:0006776 [7]: vitamin A metabolism	2	2	563	7	12057	-3.34	0.0	2.84	1.34	Aldh1a1 Aldh1a7
297	GO:0040008 [4]: regulation of growth	6	6	559	63	12001	-3.36	0.0	2.43	1.21	Cish Htra3 Igfbp6 Igfbp7 Prss11 Tkt
298	GO:0007155 [4]: cell adhesion	17	17	548	465	11599	-3.42	0.0	0.13	0.02	Aoc3 Cd36 Clstn3 Dpt Eda Efemp1 Eng Glycam1 Icam2 Itga7 Lamb1-1 Nid1 Nrp1 Spon2 Stat5a Tek Tnxb
299	GO:0007179 [8]: transforming growth factor beta receptor signaling pathway	5	5	560	48	12016	-3.42	0.0	2.44	1.21	Bmp6 Eng Ltbp4 Prss11 Sitpec
300	GO:0006457 [7]: protein folding	12	12	553	176	11888	-3.44	0.0	1.99	1.03	1810055D05Rik Cabc1 Clpx Dnaja1 Dnaja3 Dnajc4 Dnajd1 Fkbp7 Fkbp9 Grpel1 Hspa9a ORF28
301	GO:0046907 [5]: intracellular transport	25	25	540	449	11615	-3.45	0.0	1.5	0.76	9030617O03Rik AI317395 Arfl4 Arl4 Eda Esrrb Etfb Gstk1 Hsd17b4 Hspa9a Mlycd Pex13 Ppp1r3c Ramp2 Slc1a3 Slc25a10 Slc25a4 Stx18 Sytl2 Timm44 Tuba8 Ucp1 Ucp3 Ywhab Ywhag
302	GO:0006260 [6]: DNA replication	1	1	564	93	11971	-3.46	0.0	0.01	0.0	Nfia
303	GO:0045934 [6]: negative regulation of nucleobase, nucleoside, nucleotide and nucleic acid metabolism	2	2	563	120	11944	-3.48	0.0	0.03	0.0	Id1 Wbscr14
304	GO:0050794 [3]: regulation of cellular process	29	29	536	545	11519	-3.51	0.0	1.3	0.67	Acdc Akt2 Angptl4 Apip Atf5 Bnip3 Card10 Cav1 Cd1d1 Cidec Cish Eda Eng Gsn Htra3 Igfbp6 Igfbp7 Igh-4 Lgals12 Pclo Prss11 Ramp2 Snai2 Stat5a Tek Tmod1 Tmod2 Tmod4 Tnxb
305	GO:0042063 [6]: gliogenesis	2	2	563	8	12056	-3.51	0.0	2.65	1.21	Cspg4 Ntf3
306	GO:0042558 [6]: pteridine and derivative metabolism	2	2	563	8	12056	-3.51	0.0	2.65	1.21	Mocs2 Qdpr
307	GO:0051260 [8]: protein homooligomerization	2	2	563	8	12056	-3.51	0.0	2.65	1.21	Acdc Cav1
308	GO:0006739 [9]: NADPH metabolism	2	2	563	8	12056	-3.51	0.0	2.65	1.21	Hibadh Taldo1
309	GO:0006835 [7]: dicarboxylic acid transport	2	2	563	8	12056	-3.51	0.0	2.65	1.21	Slc1a3 Slc1a5
310	GO:0009074 [7]: aromatic amino acid family catabolism	2	2	563	8	12056	-3.51	0.0	2.65	1.21	Gstz1 Indo
311	GO:0009084 [8]: glutamine family amino acid biosynthesis	2	2	563	8	12056	-3.51	0.0	2.65	1.21	Glul Prodh
312	GO:0007049 [5]: cell cycle	21	21	544	537	11527	-3.52	0.0	0.19	0.06	1190002H23Rik Akt2 Atf5 Cables1 Camk2b Camk2d Ccnd2 Cdkn1c Cdkn2c Dusp1 Fhit Kras Mapk12 Nfia Ppp6c Ptn Reck Rras Sspn Sycp3 Vegfb
313	GO:0050876 [4]: reproductive physiological process	4	4	561	34	12030	-3.52	0.0	2.43	1.21	Afp Lamb1-1 Stat5a Thbd
314	GO:0016043 [4]: cell organization and biogenesis	37	37	528	846	11218	-3.52	0.0	0.37	0.16	1700020C11Rik 2400002F11Rik Abcd3 Acta1 Cbx7 Cish Fhl1 Gnpat Gpx4 Gsn Htra3 Igfbp6 Igfbp7 Itga7 Mfn2 Mid1ip1 Myh11 Myh6 Myh7 Myl1 Myl4 Pclo Pex13 Pex16 Ppp6c Prss11 Pxmp2 Rpl5 Scp2 Sgcd Smarcd3 Tagln Tekt1 Tmod1 Tmod2 Tmod4 Tuba8
315	GO:0009966 [4]: regulation of signal transduction	7	7	558	85	11979	-3.54	0.0	2.14	1.09	Acdc Akt2 Cav1 Eng Prss11 Ramp2 Tmod2
316	GO:0000087 [7]: M phase of mitotic cell cycle	1	1	564	90	11974	-3.57	0.0	0.02	0.0	Sycp3
317	GO:0000067 [6]: DNA replication and chromosome cycle	2	2	563	117	11947	-3.57	0.0	0.03	0.0	Fhit Nfia
318	GO:0009795 [4]: embryonic morphogenesis	1	1	564	89	11975	-3.61	0.0	0.02	0.0	Cryab
319	GO:0007067 [8]: mitosis	1	1	564	89	11975	-3.61	0.0	0.02	0.0	Sycp3
320	GO:0006690 [7]: icosanoid metabolism	3	3	562	21	12043	-3.61	0.0	2.41	1.19	Ggtla1 Ptgds Ptges
321	GO:0016481 [7]: negative regulation of transcription	2	2	563	115	11949	-3.62	0.0	0.03	0.0	Id1 Wbscr14
322	GO:0051246 [5]: regulation of protein metabolism	6	6	559	70	11994	-3.65	0.0	2.09	1.09	Cd1d1 Eif4ebp1 Gsn Tmod1 Tmod2 Tmod4
323	GO:0007167 [6]: enzyme linked receptor protein signaling pathway	11	11	554	167	11897	-3.65	0.0	1.75	0.91	Bmp6 Cspg4 Eif4ebp1 Eng Gfra3 Ltbp4 Nrp1 Pace4 Prss11 Sitpec Zfp106
324	GO:0016265 [3]: death	21	21	544	384	11680	-3.66	0.0	1.3	0.67	1700020C11Rik Aatk Angptl4 Apip Atf5 Bnip3 Card10 Cd1d1 Cidea Cidec Dapk2 Dnaja3 Faf1 Grim19 Gzma Hc Igh-4 Lgals12 Msra Pdcd8 Snai2
325	GO:0007242 [5]: intracellular signaling cascade	28	28	537	643	11421	-3.67	0.0	0.39	0.16	Acdc Akt2 Arl4 Asb5 Cav1 Chn1 Cish Cspg4 Dnaja3 Dusp10 Kras Ldb3 Map3k6 Npr1 Pclo Pik3c2g Psen2 Ptger3 Rasa3 Rasgrp2 Rgl1 Rgs7 Rras Sh3bp5 Sos2 Stat5a Tgm2 Ywhag
326	GO:0009636 [7]: response to toxin	2	2	563	9	12055	-3.67	0.0	2.48	1.21	Ephx2 Pon1
327	GO:0042402 [7]: biogenic amine catabolism	2	2	563	9	12055	-3.67	0.0	2.48	1.21	Comt Indo
328	GO:0044242 [6]: cellular lipid catabolism	2	2	563	9	12055	-3.67	0.0	2.48	1.21	Cel Lipe
329	GO:0046879 [4]: hormone secretion	2	2	563	9	12055	-3.67	0.0	2.48	1.21	Ltbp4 Pclo
330	GO:0051259 [7]: protein oligomerization	2	2	563	9	12055	-3.67	0.0	2.48	1.21	Acdc Cav1
331	GO:0001906 [5]: cell killing	2	2	563	9	12055	-3.67	0.0	2.48	1.21	Cd1d1 Igh-4
332	GO:0001909 [6]: immune cell mediated cytotoxicity	2	2	563	9	12055	-3.67	0.0	2.48	1.21	Cd1d1 Igh-4
333	GO:0006541 [8]: glutamine metabolism	2	2	563	9	12055	-3.67	0.0	2.48	1.21	Gfpt2 Glul
334	GO:0009066 [7]: aspartate family amino acid metabolism	2	2	563	9	12055	-3.67	0.0	2.48	1.21	0610010D20Rik Aspa
335	GO:0046467 [7]: membrane lipid biosynthesis	4	4	561	37	12027	-3.69	0.0	2.21	1.09	Agpat3 Gnpat Lass4 Lpgat1
336	GO:0006576 [6]: biogenic amine metabolism	4	4	561	37	12027	-3.69	0.0	2.21	1.09	Aldh9a1 Comt Indo Tph1
337	GO:0006915 [6]: apoptosis	19	19	546	343	11721	-3.69	0.0	1.32	0.67	1700020C11Rik Aatk Angptl4 Apip Atf5 Bnip3 Card10 Cd1d1 Cidea Cidec Dapk2 Dnaja3 Faf1 Grim19 Gzma Igh-4 Lgals12 Pdcd8 Snai2
338	GO:0042221 [6]: response to chemical substance	7	7	558	229	11835	-3.69	0.0	0.1	0.01	Ccl24 Ccl5 Comt Creb3 Cxcl15 Ephx2 Pon1
339	GO:0051050 [6]: positive regulation of transport	3	3	562	22	12042	-3.7	0.0	2.31	1.12	Acdc Eda Igh-4
340	GO:0007200 [7]: G-protein signaling, coupled to IP3 second messenger (phospholipase C activating)	3	3	562	22	12042	-3.7	0.0	2.31	1.12	Cish Ptger3 Tgm2
341	GO:0006811 [5]: ion transport	23	23	542	542	11522	-3.72	0.0	0.34	0.14	Acdc Atp5a1 Atp5o Cacna1g Cacna1s Camk2b Camk2d Clca3 Eda Fcna Fxyd1 Fxyd2 Heph Kcna1 Kcna5 P2rx5 Pkd2l2 Ptger3 Slc16a1 Slc22a3 Slc22a4 Slc24a3 Slc5a6
342	GO:0012501 [5]: programmed cell death	19	19	546	349	11715	-3.74	0.0	1.23	0.62	1700020C11Rik Aatk Angptl4 Apip Atf5 Bnip3 Card10 Cd1d1 Cidea Cidec Dapk2 Dnaja3 Faf1 Grim19 Gzma Igh-4 Lgals12 Pdcd8 Snai2
343	GO:0044257 [7]: cellular protein catabolism	24	24	541	472	11592	-3.75	0.0	0.98	0.5	AI317395 Acad10 Adamts5 C1r C1s C2 Cpa3 Dpep1 Enpep Fap Gzma Hp Htra3 Immp2l Mmp19 Pace4 Park2 Pep4 Pmpcb Prss11 Tgm2 Tinag Trfr2 Uqcrc1
344	GO:0006508 [8]: proteolysis and peptidolysis	24	24	541	472	11592	-3.75	0.0	0.98	0.5	AI317395 Acad10 Adamts5 C1r C1s C2 Cpa3 Dpep1 Enpep Fap Gzma Hp Htra3 Immp2l Mmp19 Pace4 Park2 Pep4 Pmpcb Prss11 Tgm2 Tinag Trfr2 Uqcrc1
345	GO:0007017 [7]: microtubule-based process	3	3	562	135	11929	-3.75	0.0	0.05	0.0	Mid1ip1 Tekt1 Tuba8
346	GO:0008219 [4]: cell death	20	20	545	378	11686	-3.78	0.0	1.12	0.56	1700020C11Rik Aatk Angptl4 Apip Atf5 Bnip3 Card10 Cd1d1 Cidea Cidec Dapk2 Dnaja3 Faf1 Grim19 Gzma Hc Igh-4 Lgals12 Pdcd8 Snai2
347	GO:0006665 [7]: sphingolipid metabolism	3	3	562	23	12041	-3.78	0.0	2.22	1.09	Cel Lass4 Smpd3
348	GO:0006643 [6]: membrane lipid metabolism	6	6	559	74	11990	-3.78	0.0	1.91	0.97	Agpat3 Cel Gnpat Lass4 Lpgat1 Smpd3
349	GO:0008104 [4]: protein localization	24	24	541	485	11579	-3.79	0.0	0.86	0.42	9030617O03Rik AI317395 Arfl4 Arl4 Clpx Cog4 Eda Esrrb Etfb Gstk1 Hsd17b4 Hspa9a Immp2l Mlycd Pex13 Ppp1r3c Ramp2 Sec15l1 Slc1a3 Stx18 Sytl2 Timm44 Ywhab Ywhag
350	GO:0006818 [5]: hydrogen transport	5	5	560	56	12008	-3.79	0.0	1.99	1.03	Atp5a1 Atp5o Clca3 Immp2l Tnni2
351	GO:0030163 [6]: protein catabolism	24	24	541	490	11574	-3.79	0.0	0.81	0.4	AI317395 Acad10 Adamts5 C1r C1s C2 Cpa3 Dpep1 Enpep Fap Gzma Hp Htra3 Immp2l Mmp19 Pace4 Park2 Pep4 Pmpcb Prss11 Tgm2 Tinag Trfr2 Uqcrc1
352	GO:0015031 [5]: protein transport	23	23	542	463	11601	-3.8	0.0	0.87	0.42	9030617O03Rik AI317395 Arfl4 Arl4 Clpx Cog4 Eda Esrrb Etfb Gstk1 Hsd17b4 Hspa9a Mlycd Pex13 Ppp1r3c Ramp2 Sec15l1 Slc1a3 Stx18 Sytl2 Timm44 Ywhab Ywhag
353	GO:0043285 [5]: biopolymer catabolism	24	24	541	493	11571	-3.8	0.0	0.79	0.39	AI317395 Acad10 Adamts5 C1r C1s C2 Cpa3 Dpep1 Enpep Fap Gzma Hp Htra3 Immp2l Mmp19 Pace4 Park2 Pep4 Pmpcb Prss11 Tgm2 Tinag Trfr2 Uqcrc1
354	GO:0006333 [8]: chromatin assembly or disassembly	1	1	564	83	11981	-3.81	0.0	0.02	0.0	Cbx7
355	GO:0042044 [5]: fluid transport	2	2	563	10	12054	-3.81	0.0	2.32	1.13	Aqp1 Aqp7
356	GO:0042219 [6]: amino acid derivative catabolism	2	2	563	10	12054	-3.81	0.0	2.32	1.13	Comt Indo
357	GO:0045765 [7]: regulation of angiogenesis	2	2	563	10	12054	-3.81	0.0	2.32	1.13	Id1 Tek
358	GO:0006570 [7]: tyrosine metabolism	2	2	563	10	12054	-3.81	0.0	2.32	1.13	Ddt Gstz1
359	GO:0006833 [6]: water transport	2	2	563	10	12054	-3.81	0.0	2.32	1.13	Aqp1 Aqp7
360	GO:0045184 [5]: establishment of protein localization	23	23	542	467	11597	-3.82	0.0	0.83	0.4	9030617O03Rik AI317395 Arfl4 Arl4 Clpx Cog4 Eda Esrrb Etfb Gstk1 Hsd17b4 Hspa9a Mlycd Pex13 Ppp1r3c Ramp2 Sec15l1 Slc1a3 Stx18 Sytl2 Timm44 Ywhab Ywhag
361	GO:0007178 [7]: transmembrane receptor protein serine/threonine kinase signaling pathway	5	5	560	57	12007	-3.82	0.0	1.94	1.0	Bmp6 Eng Ltbp4 Prss11 Sitpec
362	GO:0000910 [5]: cytokinesis	2	2	563	108	11956	-3.83	0.0	0.04	0.0	Cables1 Ccnd2
363	GO:0009059 [5]: macromolecule biosynthesis	23	23	542	506	11558	-3.83	0.0	0.53	0.25	Acdc Aco1 Adamts5 Cd1d1 Eif4e3 Eif4ebp1 Fbp2 Gbe1 Gfpt2 Gpd2 Gyg1 Gys2 Mknk2 Mrpl35 Pck1 Pcx Phkg1 Ppp1r3c Psen2 Rpl5 Smarcd3 St6galnac5 St8sia4
364	GO:0015860 [7]: purine nucleoside transport	1	1	564	1	12063	-3.83	0.0	2.44	1.21	Slc28a2
365	GO:0019441 [9]: tryptophan catabolism to kynurenine	1	1	564	1	12063	-3.83	0.0	2.44	1.21	Indo
366	GO:0019448 [9]: L-cysteine catabolism	1	1	564	1	12063	-3.83	0.0	2.44	1.21	Cdo1
367	GO:0019452 [8]: L-cysteine catabolism to taurine	1	1	564	1	12063	-3.83	0.0	2.44	1.21	Cdo1
368	GO:0019530 [7]: taurine metabolism	1	1	564	1	12063	-3.83	0.0	2.44	1.21	Cdo1
369	GO:0030497 [8]: fatty acid elongation	1	1	564	1	12063	-3.83	0.0	2.44	1.21	Elovl6
370	GO:0042097 [7]: interleukin-4 biosynthesis	1	1	564	1	12063	-3.83	0.0	2.44	1.21	Cd1d1
371	GO:0042346 [9]: positive regulation of NF-kappaB-nucleus import	1	1	564	1	12063	-3.83	0.0	2.44	1.21	Eda
372	GO:0042427 [7]: serotonin biosynthesis	1	1	564	1	12063	-3.83	0.0	2.44	1.21	Tph1
373	GO:0042428 [6]: serotonin metabolism	1	1	564	1	12063	-3.83	0.0	2.44	1.21	Tph1
374	GO:0042448 [7]: progesterone metabolism	1	1	564	1	12063	-3.83	0.0	2.44	1.21	Afp
375	GO:0042993 [9]: positive regulation of transcription factor-nucleus import	1	1	564	1	12063	-3.83	0.0	2.44	1.21	Eda
376	GO:0043255 [6]: regulation of carbohydrate biosynthesis	1	1	564	1	12063	-3.83	0.0	2.44	1.21	Acdc
377	GO:0045019 [7]: negative regulation of nitric oxide biosynthesis	1	1	564	1	12063	-3.83	0.0	2.44	1.21	Cav1
378	GO:0045078 [9]: positive regulation of interferon-gamma biosynthesis	1	1	564	1	12063	-3.83	0.0	2.44	1.21	Cd1d1
379	GO:0045402 [8]: regulation of interleukin-4 biosynthesis	1	1	564	1	12063	-3.83	0.0	2.44	1.21	Cd1d1
380	GO:0045404 [9]: positive regulation of interleukin-4 biosynthesis	1	1	564	1	12063	-3.83	0.0	2.44	1.21	Cd1d1
381	GO:0045785 [5]: positive regulation of cell adhesion	1	1	564	1	12063	-3.83	0.0	2.44	1.21	Tnxb
382	GO:0045834 [6]: positive regulation of lipid metabolism	1	1	564	1	12063	-3.83	0.0	2.44	1.21	Acdc
383	GO:0045923 [7]: positive regulation of fatty acid metabolism	1	1	564	1	12063	-3.83	0.0	2.44	1.21	Acdc
384	GO:0045947 [9]: negative regulation of translational initiation	1	1	564	1	12063	-3.83	0.0	2.44	1.21	Eif4ebp1
385	GO:0046326 [7]: positive regulation of glucose import	1	1	564	1	12063	-3.83	0.0	2.44	1.21	Acdc
386	GO:0046439 [8]: L-cysteine metabolism	1	1	564	1	12063	-3.83	0.0	2.44	1.21	Cdo1
387	GO:0048284 [6]: organelle fusion	1	1	564	1	12063	-3.83	0.0	2.44	1.21	Mfn2
388	GO:0051132 [8]: NK T-cell activation	1	1	564	1	12063	-3.83	0.0	2.44	1.21	Cd1d1
389	GO:0051133 [8]: regulation of NK T-cell activation	1	1	564	1	12063	-3.83	0.0	2.44	1.21	Cd1d1
390	GO:0051135 [9]: positive regulation of NK T-cell activation	1	1	564	1	12063	-3.83	0.0	2.44	1.21	Cd1d1
391	GO:0000273 [6]: lipoic acid metabolism	1	1	564	1	12063	-3.83	0.0	2.44	1.21	Lias
392	GO:0000288 [8]: mRNA catabolism, deadenylylation-dependent decay	1	1	564	1	12063	-3.83	0.0	2.44	1.21	Auh
393	GO:0000305 [7]: response to oxygen radicals	1	1	564	1	12063	-3.83	0.0	2.44	1.21	Ucp3
394	GO:0001676 [7]: long-chain fatty acid metabolism	1	1	564	1	12063	-3.83	0.0	2.44	1.21	Fads1
395	GO:0001913 [7]: T-cell mediated cytotoxicity	1	1	564	1	12063	-3.83	0.0	2.44	1.21	Cd1d1
396	GO:0001914 [8]: regulation of T-cell mediated cytotoxicity	1	1	564	1	12063	-3.83	0.0	2.44	1.21	Cd1d1
397	GO:0001916 [9]: positive regulation of T-cell mediated cytotoxicity	1	1	564	1	12063	-3.83	0.0	2.44	1.21	Cd1d1
398	GO:0006003 [9]: fructose 2,6-bisphosphate metabolism	1	1	564	1	12063	-3.83	0.0	2.44	1.21	Pfkfb3
399	GO:0006101 [7]: citrate metabolism	1	1	564	1	12063	-3.83	0.0	2.44	1.21	Aco2
400	GO:0006109 [5]: regulation of carbohydrate metabolism	1	1	564	1	12063	-3.83	0.0	2.44	1.21	Acdc
401	GO:0006125 [7]: thioredoxin pathway	1	1	564	1	12063	-3.83	0.0	2.44	1.21	Txnrd3
402	GO:0006537 [9]: glutamate biosynthesis	1	1	564	1	12063	-3.83	0.0	2.44	1.21	Prodh
403	GO:0006587 [8]: serotonin biosynthesis from tryptophan	1	1	564	1	12063	-3.83	0.0	2.44	1.21	Tph1
404	GO:0006603 [8]: phosphocreatine metabolism	1	1	564	1	12063	-3.83	0.0	2.44	1.21	Ckmt2
405	GO:0007274 [7]: neuromuscular synaptic transmission	1	1	564	1	12063	-3.83	0.0	2.44	1.21	Ntf3
406	GO:0008053 [7]: mitochondrial fusion	1	1	564	1	12063	-3.83	0.0	2.44	1.21	Mfn2
407	GO:0008347 [6]: glia cell migration	1	1	564	1	12063	-3.83	0.0	2.44	1.21	Cspg4
408	GO:0009082 [8]: branched chain family amino acid biosynthesis	1	1	564	1	12063	-3.83	0.0	2.44	1.21	Bcat2
409	GO:0009093 [8]: cysteine catabolism	1	1	564	1	12063	-3.83	0.0	2.44	1.21	Cdo1
410	GO:0009105 [7]: lipoic acid biosynthesis	1	1	564	1	12063	-3.83	0.0	2.44	1.21	Lias
411	GO:0009106 [7]: lipoate metabolism	1	1	564	1	12063	-3.83	0.0	2.44	1.21	Lias
412	GO:0009107 [8]: lipoate biosynthesis	1	1	564	1	12063	-3.83	0.0	2.44	1.21	Lias
413	GO:0009628 [5]: response to abiotic stimulus	14	14	551	358	11706	-3.84	0.0	0.24	0.08	Ccl24 Ccl5 Comt Creb3 Cryab Cxcl15 Dnaja1 Ephx2 Fech Hspa9a Ndufb9 Opn3 Pon1 Snai2
414	GO:0006956 [6]: complement activation	4	4	561	40	12024	-3.85	0.0	2.02	1.06	C1r C2 Hc Igh-4
415	GO:0016044 [5]: membrane organization and biogenesis	3	3	562	24	12040	-3.85	0.0	2.14	1.09	1700020C11Rik Gnpat Sgcd
416	GO:0006468 [8]: protein amino acid phosphorylation	20	20	545	444	11620	-3.89	0.0	0.51	0.24	2410001H17Rik Aatk Acad10 Akt2 Camk2b Camk2d Dapk2 Dm15 Map3k6 Mapk12 Mknk2 Mst1r Npr1 Pace4 Pdk4 Phkg1 Pink1 Sbk1 Snrk Tek
417	GO:0009408 [5]: response to heat	3	3	562	25	12039	-3.91	0.0	2.06	1.09	Cryab Dnaja1 Hspa9a
418	GO:0019751 [6]: polyol metabolism	2	2	563	11	12053	-3.92	0.0	2.18	1.09	Gpd2 Pck1
419	GO:0006071 [7]: glycerol metabolism	2	2	563	11	12053	-3.92	0.0	2.18	1.09	Gpd2 Pck1
420	GO:0006672 [9]: ceramide metabolism	2	2	563	11	12053	-3.92	0.0	2.18	1.09	Cel Lass4
421	GO:0007292 [6]: female gamete generation	2	2	563	11	12053	-3.92	0.0	2.18	1.09	Afp Wnt4
422	GO:0008277 [5]: regulation of G-protein coupled receptor protein signaling pathway	2	2	563	11	12053	-3.92	0.0	2.18	1.09	Ramp2 Tmod2
423	GO:0043037 [7]: translation	4	4	561	150	11914	-3.93	0.0	0.09	0.0	Aco1 Eif4e3 Eif4ebp1 Mknk2
424	GO:0006812 [6]: cation transport	15	15	550	362	11702	-3.93	0.0	0.33	0.14	Atp5a1 Atp5o Cacna1g Cacna1s Camk2b Camk2d Fxyd2 Heph Kcna1 Kcna5 Pkd2l2 Slc22a3 Slc22a4 Slc24a3 Slc5a6
425	GO:0051244 [4]: regulation of cellular physiological process	19	19	546	399	11665	-3.93	0.0	0.68	0.33	Acdc Angptl4 Apip Atf5 Bnip3 Card10 Cav1 Cd1d1 Cidec Eda Gsn Igh-4 Lgals12 Pclo Snai2 Tek Tmod1 Tmod2 Tmod4
426	GO:0008203 [7]: cholesterol metabolism	4	4	561	42	12022	-3.94	0.0	1.9	0.97	Abca2 Lipe Pmvk Pon1
427	GO:0009790 [3]: embryonic development	5	5	560	169	11895	-3.96	0.0	0.11	0.01	Cryab Meox2 Pace4 Sitpec Thbd
428	GO:0030001 [7]: metal ion transport	11	11	554	287	11777	-3.96	0.0	0.24	0.08	Cacna1g Cacna1s Camk2b Camk2d Fxyd2 Heph Kcna1 Kcna5 Slc22a4 Slc24a3 Slc5a6
429	GO:0007422 [6]: peripheral nervous system development	3	3	562	26	12038	-3.98	0.0	1.98	1.03	Crym Gfra3 Ntf3
430	GO:0009889 [5]: regulation of biosynthesis	6	6	559	82	11982	-4.01	0.0	1.61	0.82	Acdc Aco1 Cav1 Cd1d1 Eif4ebp1 Mknk2
431	GO:0007010 [6]: cytoskeleton organization and biogenesis	16	16	549	339	11725	-4.01	0.0	0.64	0.31	Acta1 Gsn Mid1ip1 Myh11 Myh6 Myh7 Myl1 Myl4 Pclo Sgcd Tagln Tekt1 Tmod1 Tmod2 Tmod4 Tuba8
432	GO:0043119 [4]: positive regulation of physiological process	11	11	554	278	11786	-4.03	0.0	0.29	0.11	Acdc Bnip3 Cav1 Cd1d1 Cidec Ebf1 Ebf2 Eda Igh-4 Lgals12 Ntf3
433	GO:0048015 [7]: phosphoinositide-mediated signaling	3	3	562	27	12037	-4.04	0.0	1.9	0.97	Cish Ptger3 Tgm2
434	GO:0017015 [5]: regulation of transforming growth factor beta receptor signaling pathway	2	2	563	12	12052	-4.04	0.0	2.06	1.09	Eng Prss11
435	GO:0018342 [9]: protein prenylation	2	2	563	12	12052	-4.04	0.0	2.06	1.09	Adamts5 Smarcd3
436	GO:0030574 [9]: collagen catabolism	2	2	563	12	12052	-4.04	0.0	2.06	1.09	Mmp19 Pep4
437	GO:0046519 [8]: sphingoid metabolism	2	2	563	12	12052	-4.04	0.0	2.06	1.09	Cel Lass4
438	GO:0048278 [6]: vesicle docking	2	2	563	12	12052	-4.04	0.0	2.06	1.09	Sec15l1 Stx18
439	GO:0006904 [7]: vesicle docking during exocytosis	2	2	563	12	12052	-4.04	0.0	2.06	1.09	Sec15l1 Stx18
440	GO:0007005 [6]: mitochondrion organization and biogenesis	2	2	563	12	12052	-4.04	0.0	2.06	1.09	1700020C11Rik Mfn2
441	GO:0050790 [3]: regulation of enzyme activity	2	2	563	100	11964	-4.04	0.0	0.06	0.0	Cspg4 Map3k6
442	GO:0007028 [5]: cytoplasm organization and biogenesis	2	2	563	100	11964	-4.04	0.0	0.06	0.0	2400002F11Rik Rpl5
443	GO:0030154 [3]: cell differentiation	15	15	550	315	11749	-4.05	0.0	0.67	0.32	Bmp6 Cbfa2t3h Cd1d1 Cited1 Eda Fhl1 Heph Hoxb5 Kras Mlf1 Ndrg2 Ntf3 Psen2 Stat5a Twist2
444	GO:0050793 [3]: regulation of development	9	9	556	149	11915	-4.05	0.0	1.29	0.67	Cd1d1 Cish Htra3 Igfbp6 Igfbp7 Nrp1 Prss11 Stat5a Tkt
445	GO:0048232 [6]: male gamete generation	2	2	563	98	11966	-4.09	0.0	0.06	0.0	Acox1 Gpx4
446	GO:0007283 [7]: spermatogenesis	2	2	563	98	11966	-4.09	0.0	0.06	0.0	Acox1 Gpx4
447	GO:0007254 [8]: JNK cascade	3	3	562	28	12036	-4.1	0.0	1.83	0.94	Akt2 Dusp10 Map3k6
448	GO:0008654 [8]: phospholipid biosynthesis	3	3	562	28	12036	-4.1	0.0	1.83	0.94	Agpat3 Gnpat Lpgat1
449	GO:0050878 [4]: regulation of body fluids	4	4	561	46	12018	-4.1	0.0	1.69	0.86	Fgb Procr Ptger3 Thbd
450	GO:0015672 [7]: monovalent inorganic cation transport	8	8	557	216	11848	-4.11	0.0	0.24	0.08	Atp5a1 Atp5o Fxyd2 Kcna1 Kcna5 Slc22a4 Slc24a3 Slc5a6
451	GO:0000165 [7]: MAPKKK cascade	5	5	560	66	11998	-4.11	0.0	1.55	0.81	Akt2 Cav1 Cspg4 Dusp10 Map3k6
452	GO:0000074 [6]: regulation of cell cycle	11	11	554	264	11800	-4.12	0.0	0.37	0.16	Akt2 Atf5 Cables1 Ccnd2 Cdkn1c Kras Ptn Reck Rras Sspn Vegfb
453	GO:0016567 [9]: protein ubiquitination	3	3	562	118	11946	-4.13	0.0	0.09	0.0	Dtx1 Fbxo9 Wwp1
454	GO:0006775 [6]: fat-soluble vitamin metabolism	2	2	563	13	12051	-4.13	0.0	1.94	1.0	Aldh1a1 Aldh1a7
455	GO:0007270 [7]: nerve-nerve synaptic transmission	2	2	563	13	12051	-4.13	0.0	1.94	1.0	Lynx1 Tmod2
456	GO:0051049 [5]: regulation of transport	4	4	561	47	12017	-4.14	0.0	1.64	0.82	Acdc Eda Igh-4 Pclo
457	GO:0045893 [8]: positive regulation of transcription, DNA-dependent	1	1	564	73	11991	-4.14	0.0	0.03	0.0	Ntf3
458	GO:0043118 [4]: negative regulation of physiological process	12	12	553	267	11797	-4.15	0.0	0.51	0.24	Acdc Angptl4 Apip Atf5 Calca Cav1 Eif4ebp1 Id1 Procr Snai2 Thbd Wbscr14
459	GO:0007169 [7]: transmembrane receptor protein tyrosine kinase signaling pathway	6	6	559	89	11975	-4.16	0.0	1.38	0.71	Cspg4 Eif4ebp1 Gfra3 Nrp1 Pace4 Zfp106
460	GO:0016192 [5]: vesicle-mediated transport	10	10	555	237	11827	-4.18	0.0	0.4	0.17	Arfl4 Cav1 Ehd2 Ghr Gsn Igh-4 Lrp1 Pclo Sec15l1 Stx18
461	GO:0015701 [8]: bicarbonate transport	1	1	564	2	12062	-4.2	0.0	2.05	1.09	Ptger3
462	GO:0015937 [8]: coenzyme A biosynthesis	1	1	564	2	12062	-4.2	0.0	2.05	1.09	Pank3
463	GO:0016478 [8]: negative regulation of translation	1	1	564	2	12062	-4.2	0.0	2.05	1.09	Eif4ebp1
464	GO:0019731 [7]: antibacterial humoral response	1	1	564	2	12062	-4.2	0.0	2.05	1.09	Igh-4
465	GO:0019733 [8]: antibacterial humoral response (sensu Vertebrata)	1	1	564	2	12062	-4.2	0.0	2.05	1.09	Igh-4
466	GO:0019877 [7]: diaminopimelate biosynthesis	1	1	564	2	12062	-4.2	0.0	2.05	1.09	0610010D20Rik
467	GO:0030517 [7]: negative regulation of axon extension	1	1	564	2	12062	-4.2	0.0	2.05	1.09	Nrp1
468	GO:0042092 [6]: T-helper 2 type immune response	1	1	564	2	12062	-4.2	0.0	2.05	1.09	Cd1d1
469	GO:0042307 [8]: positive regulation of protein-nucleus import	1	1	564	2	12062	-4.2	0.0	2.05	1.09	Eda
470	GO:0042345 [9]: regulation of NF-kappaB-nucleus import	1	1	564	2	12062	-4.2	0.0	2.05	1.09	Eda
471	GO:0042348 [9]: NF-kappaB-nucleus import	1	1	564	2	12062	-4.2	0.0	2.05	1.09	Eda
472	GO:0042420 [7]: dopamine catabolism	1	1	564	2	12062	-4.2	0.0	2.05	1.09	Comt
473	GO:0042424 [8]: catecholamine catabolism	1	1	564	2	12062	-4.2	0.0	2.05	1.09	Comt
474	GO:0042435 [6]: indole derivative biosynthesis	1	1	564	2	12062	-4.2	0.0	2.05	1.09	Tph1
475	GO:0042436 [7]: indole derivative catabolism	1	1	564	2	12062	-4.2	0.0	2.05	1.09	Indo
476	GO:0042574 [7]: retinal metabolism	1	1	564	2	12062	-4.2	0.0	2.05	1.09	Aldh1a7
477	GO:0043101 [6]: purine salvage	1	1	564	2	12062	-4.2	0.0	2.05	1.09	Adk
478	GO:0043123 [6]: positive regulation of I-kappaB kinase/NF-kappaB cascade	1	1	564	2	12062	-4.2	0.0	2.05	1.09	Acdc
479	GO:0043174 [6]: nucleoside salvage	1	1	564	2	12062	-4.2	0.0	2.05	1.09	Adk
480	GO:0043288 [6]: apocarotenoid metabolism	1	1	564	2	12062	-4.2	0.0	2.05	1.09	Aldh1a7
481	GO:0045072 [8]: regulation of interferon-gamma biosynthesis	1	1	564	2	12062	-4.2	0.0	2.05	1.09	Cd1d1
482	GO:0045428 [6]: regulation of nitric oxide biosynthesis	1	1	564	2	12062	-4.2	0.0	2.05	1.09	Cav1
483	GO:0045884 [9]: regulation of survival gene product activity	1	1	564	2	12062	-4.2	0.0	2.05	1.09	Snai2
484	GO:0046218 [8]: indolalkylamine catabolism	1	1	564	2	12062	-4.2	0.0	2.05	1.09	Indo
485	GO:0046219 [7]: indolalkylamine biosynthesis	1	1	564	2	12062	-4.2	0.0	2.05	1.09	Tph1
486	GO:0046451 [6]: diaminopimelate metabolism	1	1	564	2	12062	-4.2	0.0	2.05	1.09	0610010D20Rik
487	GO:0046514 [10]: ceramide catabolism	1	1	564	2	12062	-4.2	0.0	2.05	1.09	Cel
488	GO:0046521 [9]: sphingoid catabolism	1	1	564	2	12062	-4.2	0.0	2.05	1.09	Cel
489	GO:0046824 [7]: positive regulation of nucleocytoplasmic transport	1	1	564	2	12062	-4.2	0.0	2.05	1.09	Eda
490	GO:0048003 [6]: antigen presentation, lipid antigen	1	1	564	2	12062	-4.2	0.0	2.05	1.09	Cd1d1
491	GO:0048007 [7]: antigen presentation, exogenous lipid antigen	1	1	564	2	12062	-4.2	0.0	2.05	1.09	Cd1d1
492	GO:0051014 [8]: actin filament severing	1	1	564	2	12062	-4.2	0.0	2.05	1.09	Gsn
493	GO:0051136 [7]: regulation of NK T-cell differentiation	1	1	564	2	12062	-4.2	0.0	2.05	1.09	Cd1d1
494	GO:0051138 [8]: positive regulation of NK T-cell differentiation	1	1	564	2	12062	-4.2	0.0	2.05	1.09	Cd1d1
495	GO:0051146 [5]: striated muscle cell differentiation	1	1	564	2	12062	-4.2	0.0	2.05	1.09	Kras
496	GO:0000578 [5]: embryonic axis specification	1	1	564	2	12062	-4.2	0.0	2.05	1.09	Pace4
497	GO:0001659 [4]: thermoregulation	1	1	564	2	12062	-4.2	0.0	2.05	1.09	Ptger3
498	GO:0001757 [5]: somite specification	1	1	564	2	12062	-4.2	0.0	2.05	1.09	Meox2
499	GO:0001865 [6]: NK T-cell differentiation	1	1	564	2	12062	-4.2	0.0	2.05	1.09	Cd1d1
500	GO:0001912 [8]: positive regulation of immune cell mediated cytotoxicity	1	1	564	2	12062	-4.2	0.0	2.05	1.09	Cd1d1
501	GO:0006000 [8]: fructose metabolism	1	1	564	2	12062	-4.2	0.0	2.05	1.09	Pfkfb3
502	GO:0006166 [7]: purine ribonucleoside salvage	1	1	564	2	12062	-4.2	0.0	2.05	1.09	Adk
503	GO:0006536 [8]: glutamate metabolism	1	1	564	2	12062	-4.2	0.0	2.05	1.09	Prodh
504	GO:0006553 [8]: lysine metabolism	1	1	564	2	12062	-4.2	0.0	2.05	1.09	0610010D20Rik
505	GO:0006569 [8]: tryptophan catabolism	1	1	564	2	12062	-4.2	0.0	2.05	1.09	Indo
506	GO:0006625 [7]: protein-peroxisome targeting	1	1	564	2	12062	-4.2	0.0	2.05	1.09	Pex13
507	GO:0006651 [8]: diacylglycerol biosynthesis	1	1	564	2	12062	-4.2	0.0	2.05	1.09	Mogat2
508	GO:0006684 [8]: sphingomyelin metabolism	1	1	564	2	12062	-4.2	0.0	2.05	1.09	Smpd3
509	GO:0006940 [5]: regulation of smooth muscle contraction	1	1	564	2	12062	-4.2	0.0	2.05	1.09	Calca
510	GO:0007350 [4]: blastoderm segmentation	1	1	564	2	12062	-4.2	0.0	2.05	1.09	Pace4
511	GO:0007351 [5]: regional subdivision	1	1	564	2	12062	-4.2	0.0	2.05	1.09	Pace4
512	GO:0008595 [6]: determination of anterior/posterior axis, embryo	1	1	564	2	12062	-4.2	0.0	2.05	1.09	Pace4
513	GO:0009085 [9]: lysine biosynthesis	1	1	564	2	12062	-4.2	0.0	2.05	1.09	0610010D20Rik
514	GO:0009089 [7]: lysine biosynthesis via diaminopimelate	1	1	564	2	12062	-4.2	0.0	2.05	1.09	0610010D20Rik
515	GO:0009437 [7]: carnitine metabolism	1	1	564	2	12062	-4.2	0.0	2.05	1.09	Aldh9a1
516	GO:0009266 [6]: response to temperature	3	3	562	30	12034	-4.2	0.0	1.7	0.87	Cryab Dnaja1 Hspa9a
517	GO:0050879 [4]: organismal movement	1	1	564	71	11993	-4.2	0.0	0.04	0.0	Opn3
518	GO:0007264 [6]: small GTPase mediated signal transduction	7	7	558	189	11875	-4.21	0.0	0.25	0.09	Arl4 Dnaja3 Kras Rasgrp2 Rgl1 Rras Sos2
519	GO:0042981 [6]: regulation of apoptosis	10	10	555	197	11867	-4.21	0.0	0.8	0.4	Angptl4 Apip Atf5 Bnip3 Card10 Cd1d1 Cidec Igh-4 Lgals12 Snai2
520	GO:0030282 [6]: bone mineralization	2	2	563	14	12050	-4.22	0.0	1.84	0.94	Pthr1 Ptn
521	GO:0046545 [5]: development of primary female sexual characteristics	2	2	563	14	12050	-4.22	0.0	1.84	0.94	Afp Wnt4
522	GO:0046660 [4]: female sex differentiation	2	2	563	14	12050	-4.22	0.0	1.84	0.94	Afp Wnt4
523	GO:0046777 [9]: autophosphorylation	2	2	563	14	12050	-4.22	0.0	1.84	0.94	Camk2b Camk2d
524	GO:0007565 [5]: pregnancy	2	2	563	14	12050	-4.22	0.0	1.84	0.94	Lamb1-1 Thbd
525	GO:0008585 [6]: female gonad development	2	2	563	14	12050	-4.22	0.0	1.84	0.94	Afp Wnt4
526	GO:0009069 [7]: serine family amino acid metabolism	2	2	563	14	12050	-4.22	0.0	1.84	0.94	Cdo1 Gldc
527	GO:0043067 [5]: regulation of programmed cell death	10	10	555	200	11864	-4.23	0.0	0.76	0.37	Angptl4 Apip Atf5 Bnip3 Card10 Cd1d1 Cidec Igh-4 Lgals12 Snai2
528	GO:0006366 [8]: transcription from Pol II promoter	10	10	555	218	11846	-4.23	0.0	0.56	0.26	Atf5 Id1 Irx4 Mef2c Ntf3 Sitpec Sox7 Tcfap2a Twist2 Wbscr14
529	GO:0050881 [5]: musculoskeletal movement	1	1	564	70	11994	-4.24	0.0	0.04	0.0	Opn3
530	GO:0050885 [6]: regulation of balance	1	1	564	70	11994	-4.24	0.0	0.04	0.0	Opn3
531	GO:0050953 [6]: sensory perception of light	1	1	564	70	11994	-4.24	0.0	0.04	0.0	Opn3
532	GO:0050957 [6]: equilibrioception	1	1	564	70	11994	-4.24	0.0	0.04	0.0	Opn3
533	GO:0007601 [7]: visual perception	1	1	564	70	11994	-4.24	0.0	0.04	0.0	Opn3
534	GO:0016064 [6]: humoral defense mechanism (sensu Vertebrata)	4	4	561	50	12014	-4.24	0.0	1.51	0.76	C1r C2 Hc Igh-4
535	GO:0007015 [9]: actin filament organization	3	3	562	31	12033	-4.24	0.0	1.64	0.82	Tmod1 Tmod2 Tmod4
536	GO:0006357 [8]: regulation of transcription from Pol II promoter	9	9	556	174	11890	-4.25	0.0	0.83	0.4	Atf5 Id1 Irx4 Ntf3 Sitpec Sox7 Tcfap2a Twist2 Wbscr14
537	GO:0006644 [7]: phospholipid metabolism	4	4	561	51	12013	-4.27	0.0	1.47	0.75	Agpat3 Gnpat Lpgat1 Smpd3
538	GO:0007160 [5]: cell-matrix adhesion	4	4	561	51	12013	-4.27	0.0	1.47	0.75	Eda Itga7 Nid1 Tek
539	GO:0007156 [6]: homophilic cell adhesion	1	1	564	69	11995	-4.27	0.0	0.04	0.0	Clstn3
540	GO:0000902 [4]: cellular morphogenesis	8	8	557	148	11916	-4.27	0.0	0.92	0.45	Cish Fhl1 Htra3 Igfbp6 Igfbp7 Itga7 Ppp6c Prss11
541	GO:0006816 [8]: calcium ion transport	5	5	560	73	11991	-4.28	0.0	1.31	0.67	Cacna1g Cacna1s Camk2b Camk2d Slc24a3
542	GO:0007267 [4]: cell-cell signaling	9	9	556	201	11863	-4.28	0.0	0.51	0.24	Comt Hnmt Ltbp4 Lynx1 Ntf3 Pclo Tmod2 Tph1 Wnt4
543	GO:0008643 [5]: carbohydrate transport	3	3	562	32	12032	-4.29	0.0	1.58	0.82	Acdc Edn1 Slc2a5
544	GO:0042254 [6]: ribosome biogenesis and assembly	2	2	563	90	11974	-4.3	0.0	0.08	0.0	2400002F11Rik Rpl5
545	GO:0006769 [8]: nicotinamide metabolism	2	2	563	15	12049	-4.31	0.0	1.74	0.91	Hibadh Taldo1
546	GO:0008213 [8]: protein amino acid alkylation	2	2	563	15	12049	-4.31	0.0	1.74	0.91	Myh7 Pcmt1
547	GO:0007218 [7]: neuropeptide signaling pathway	1	1	564	68	11996	-4.31	0.0	0.04	0.0	Calca
548	GO:0006928 [4]: cell motility	6	6	559	161	11903	-4.32	0.0	0.27	0.1	Cspg4 Cxcl15 Enpep Gfra3 Nrp1 Tek
549	GO:0007548 [3]: sex differentiation	3	3	562	33	12031	-4.33	0.0	1.53	0.78	Afp Dmrt2 Wnt4
550	GO:0007276 [5]: gametogenesis	4	4	561	127	11937	-4.33	0.0	0.17	0.04	Acox1 Afp Gpx4 Wnt4
551	GO:0030705 [6]: cytoskeleton-dependent intracellular transport	1	1	564	67	11997	-4.33	0.0	0.05	0.0	Tuba8
552	GO:0051242 [5]: positive regulation of cellular physiological process	7	7	558	171	11893	-4.35	0.0	0.37	0.16	Acdc Bnip3 Cd1d1 Cidec Eda Igh-4 Lgals12
553	GO:0009791 [3]: post-embryonic development	2	2	563	16	12048	-4.37	0.0	1.65	0.83	Afp Sepp1
554	GO:0035282 [3]: segmentation	2	2	563	16	12048	-4.37	0.0	1.65	0.83	Meox2 Pace4
555	GO:0008286 [8]: insulin receptor signaling pathway	2	2	563	16	12048	-4.37	0.0	1.65	0.83	Eif4ebp1 Zfp106
556	GO:0007018 [7]: microtubule-based movement	1	1	564	65	11999	-4.4	0.0	0.05	0.0	Tuba8
557	GO:0009117 [6]: nucleotide metabolism	7	7	558	141	11923	-4.4	0.0	0.7	0.34	Adssl1 Atp5a1 Atp5o Enpp2 Hibadh Npr1 Taldo1
558	GO:0019226 [5]: transmission of nerve impulse	6	6	559	151	11913	-4.4	0.0	0.34	0.14	Comt Hnmt Lynx1 Ntf3 Tmod2 Tph1
559	GO:0009892 [5]: negative regulation of metabolism	5	5	560	137	11927	-4.4	0.0	0.26	0.1	Acdc Cav1 Eif4ebp1 Id1 Wbscr14
560	GO:0019953 [4]: sexual reproduction	6	6	559	150	11914	-4.41	0.0	0.35	0.15	Acox1 Afp Gpx4 Sepp1 Tkt Wnt4
561	GO:0000003 [3]: reproduction	6	6	559	150	11914	-4.41	0.0	0.35	0.15	Acox1 Afp Gpx4 Sepp1 Tkt Wnt4
562	GO:0006959 [5]: humoral immune response	6	6	559	150	11914	-4.41	0.0	0.35	0.15	C1r C2 Cd1d1 Hc Igh-4 Igj
563	GO:0016055 [6]: Wnt receptor signaling pathway	2	2	563	85	11979	-4.41	0.0	0.1	0.01	Fzd4 Wnt4
564	GO:0001501 [5]: skeletal development	5	5	560	81	11983	-4.42	0.0	1.08	0.55	Clec3b Fgf18 Prelp Pthr1 Ptn
565	GO:0006813 [8]: potassium ion transport	4	4	561	120	11944	-4.42	0.0	0.21	0.06	Fxyd2 Kcna1 Kcna5 Slc24a3
566	GO:0015674 [7]: di-, tri-valent inorganic cation transport	6	6	559	109	11955	-4.43	0.0	0.89	0.43	Cacna1g Cacna1s Camk2b Camk2d Heph Slc24a3
567	GO:0015858 [6]: nucleoside transport	1	1	564	3	12061	-4.43	0.0	1.79	0.94	Slc28a2
568	GO:0015936 [8]: coenzyme A metabolism	1	1	564	3	12061	-4.43	0.0	1.79	0.94	Pank3
569	GO:0016096 [7]: polyisoprenoid metabolism	1	1	564	3	12061	-4.43	0.0	1.79	0.94	Aldh1a7
570	GO:0019720 [7]: Mo-molybdopterin cofactor metabolism	1	1	564	3	12061	-4.43	0.0	1.79	0.94	Mocs2
571	GO:0019730 [6]: antimicrobial humoral response	1	1	564	3	12061	-4.43	0.0	1.79	0.94	Igh-4
572	GO:0019735 [7]: antimicrobial humoral response (sensu Vertebrata)	1	1	564	3	12061	-4.43	0.0	1.79	0.94	Igh-4
573	GO:0030212 [8]: hyaluronan metabolism	1	1	564	3	12061	-4.43	0.0	1.79	0.94	Itih2
574	GO:0042095 [7]: interferon-gamma biosynthesis	1	1	564	3	12061	-4.43	0.0	1.79	0.94	Cd1d1
575	GO:0042214 [5]: terpene metabolism	1	1	564	3	12061	-4.43	0.0	1.79	0.94	Aldh1a7
576	GO:0042990 [8]: regulation of transcription factor-nucleus import	1	1	564	3	12061	-4.43	0.0	1.79	0.94	Eda
577	GO:0042991 [8]: transcription factor-nucleus import	1	1	564	3	12061	-4.43	0.0	1.79	0.94	Eda
578	GO:0043094 [5]: metabolic compound salvage	1	1	564	3	12061	-4.43	0.0	1.79	0.94	Adk
579	GO:0044270 [5]: nitrogen compound catabolism	1	1	564	3	12061	-4.43	0.0	1.79	0.94	Arg2
580	GO:0045333 [7]: cellular respiration	1	1	564	3	12061	-4.43	0.0	1.79	0.94	Sdhb
581	GO:0045446 [4]: endothelial cell differentiation	1	1	564	3	12061	-4.43	0.0	1.79	0.94	Hoxb5
582	GO:0045745 [6]: positive regulation of G-protein coupled receptor protein signaling pathway	1	1	564	3	12061	-4.43	0.0	1.79	0.94	Tmod2
583	GO:0046513 [10]: ceramide biosynthesis	1	1	564	3	12061	-4.43	0.0	1.79	0.94	Lass4
584	GO:0046520 [9]: sphingoid biosynthesis	1	1	564	3	12061	-4.43	0.0	1.79	0.94	Lass4
585	GO:0050771 [6]: negative regulation of axonogenesis	1	1	564	3	12061	-4.43	0.0	1.79	0.94	Nrp1
586	GO:0001788 [7]: antibody-dependent cellular cytotoxicity	1	1	564	3	12061	-4.43	0.0	1.79	0.94	Igh-4
587	GO:0001892 [6]: embryonic placenta development	1	1	564	3	12061	-4.43	0.0	1.79	0.94	Cited1
588	GO:0006527 [6]: arginine catabolism	1	1	564	3	12061	-4.43	0.0	1.79	0.94	Arg2
589	GO:0006599 [7]: phosphagen metabolism	1	1	564	3	12061	-4.43	0.0	1.79	0.94	Ckmt2
590	GO:0006721 [5]: terpenoid metabolism	1	1	564	3	12061	-4.43	0.0	1.79	0.94	Aldh1a7
591	GO:0006777 [8]: Mo-molybdopterin cofactor biosynthesis	1	1	564	3	12061	-4.43	0.0	1.79	0.94	Mocs2
592	GO:0007628 [5]: adult walking behavior	1	1	564	3	12061	-4.43	0.0	1.79	0.94	Msra
593	GO:0008209 [6]: androgen metabolism	1	1	564	3	12061	-4.43	0.0	1.79	0.94	H2-Ke6
594	GO:0008340 [4]: determination of adult life span	1	1	564	3	12061	-4.43	0.0	1.79	0.94	Msra
595	GO:0009071 [8]: serine family amino acid catabolism	1	1	564	3	12061	-4.43	0.0	1.79	0.94	Cdo1
596	GO:0007046 [7]: ribosome biogenesis	2	2	563	84	11980	-4.43	0.0	0.1	0.01	2400002F11Rik Rpl5
597	GO:0009880 [4]: embryonic pattern specification	2	2	563	17	12047	-4.43	0.0	1.57	0.82	Meox2 Pace4
598	GO:0015749 [6]: monosaccharide transport	2	2	563	17	12047	-4.43	0.0	1.57	0.82	Acdc Edn1
599	GO:0015758 [8]: glucose transport	2	2	563	17	12047	-4.43	0.0	1.57	0.82	Acdc Edn1
600	GO:0019362 [7]: pyridine nucleotide metabolism	2	2	563	17	12047	-4.43	0.0	1.57	0.82	Hibadh Taldo1
601	GO:0006720 [6]: isoprenoid metabolism	2	2	563	17	12047	-4.43	0.0	1.57	0.82	Adh1 Aldh1a7
602	GO:0008645 [7]: hexose transport	2	2	563	17	12047	-4.43	0.0	1.57	0.82	Acdc Edn1
603	GO:0051243 [5]: negative regulation of cellular physiological process	5	5	560	131	11933	-4.46	0.0	0.31	0.12	Angptl4 Apip Atf5 Cav1 Snai2
604	GO:0000278 [6]: mitotic cell cycle	5	5	560	131	11933	-4.46	0.0	0.31	0.12	Cables1 Camk2b Camk2d Ppp6c Sycp3
605	GO:0042592 [3]: homeostasis	6	6	559	115	11949	-4.46	0.0	0.78	0.39	Acdc Aco1 Edn1 Ptger3 Slc24a3 Trfr2
606	GO:0000226 [8]: microtubule cytoskeleton organization and biogenesis	3	3	562	37	12027	-4.47	0.0	1.33	0.67	Mid1ip1 Tekt1 Tuba8
607	GO:0007243 [6]: protein kinase cascade	6	6	559	117	11947	-4.47	0.0	0.75	0.37	Acdc Akt2 Cav1 Cspg4 Dusp10 Map3k6
608	GO:0007268 [6]: synaptic transmission	6	6	559	136	11928	-4.48	0.0	0.49	0.23	Comt Hnmt Lynx1 Ntf3 Tmod2 Tph1
609	GO:0016568 [8]: chromatin modification	2	2	563	82	11982	-4.48	0.0	0.11	0.01	Cbx7 Smarcd3
610	GO:0016477 [5]: cell migration	6	6	559	134	11930	-4.48	0.0	0.51	0.24	Cspg4 Cxcl15 Enpep Gfra3 Nrp1 Tek
611	GO:0006820 [6]: anion transport	6	6	559	128	11936	-4.49	0.0	0.58	0.28	Acdc Clca3 Eda Fcna Ptger3 Slc16a1
612	GO:0007610 [2]: behavior	5	5	560	87	11977	-4.49	0.0	0.93	0.46	Calca Msra Ptn Sepp1 Tmod2
613	GO:0009967 [5]: positive regulation of signal transduction	2	2	563	18	12046	-4.5	0.0	1.49	0.76	Acdc Tmod2
614	GO:0046456 [8]: icosanoid biosynthesis	2	2	563	18	12046	-4.5	0.0	1.49	0.76	Ggtla1 Ptgds
615	GO:0006879 [8]: iron ion homeostasis	2	2	563	18	12046	-4.5	0.0	1.49	0.76	Aco1 Trfr2
616	GO:0006445 [7]: regulation of translation	3	3	562	38	12026	-4.5	0.0	1.28	0.66	Aco1 Eif4ebp1 Mknk2
617	GO:0009893 [5]: positive regulation of metabolism	5	5	560	126	11938	-4.5	0.0	0.35	0.15	Acdc Cd1d1 Ebf1 Ebf2 Ntf3
618	GO:0006897 [6]: endocytosis	5	5	560	124	11940	-4.52	0.0	0.37	0.16	Cav1 Ehd2 Ghr Igh-4 Lrp1
619	GO:0043065 [7]: positive regulation of apoptosis	5	5	560	91	11973	-4.52	0.0	0.84	0.41	Bnip3 Cd1d1 Cidec Igh-4 Lgals12
620	GO:0043066 [7]: negative regulation of apoptosis	4	4	561	63	12001	-4.53	0.0	1.04	0.53	Angptl4 Apip Atf5 Snai2
621	GO:0043068 [6]: positive regulation of programmed cell death	5	5	560	92	11972	-4.53	0.0	0.82	0.4	Bnip3 Cd1d1 Cidec Igh-4 Lgals12
622	GO:0006752 [7]: group transfer coenzyme metabolism	3	3	562	39	12025	-4.54	0.0	1.24	0.62	Atp5a1 Atp5o Pank3
623	GO:0006470 [8]: protein amino acid dephosphorylation	5	5	560	93	11971	-4.54	0.0	0.8	0.4	2810423O19Rik Dusp1 Dusp10 Ppm1a Ppp6c
624	GO:0016337 [5]: cell-cell adhesion	3	3	562	96	11968	-4.54	0.0	0.19	0.06	Clstn3 Icam2 Tek
625	GO:0018193 [8]: peptidyl-amino acid modification	1	1	564	60	12004	-4.54	0.0	0.06	0.0	Msra
626	GO:0016311 [7]: dephosphorylation	5	5	560	95	11969	-4.55	0.0	0.77	0.37	2810423O19Rik Dusp1 Dusp10 Ppm1a Ppp6c
627	GO:0030003 [6]: cation homeostasis	4	4	561	64	12000	-4.55	0.0	1.02	0.51	Aco1 Edn1 Slc24a3 Trfr2
628	GO:0043069 [6]: negative regulation of programmed cell death	4	4	561	64	12000	-4.55	0.0	1.02	0.51	Angptl4 Apip Atf5 Snai2
629	GO:0042133 [5]: neurotransmitter metabolism	2	2	563	19	12045	-4.55	0.0	1.42	0.75	Comt Tph1
630	GO:0051239 [4]: regulation of organismal physiological process	4	4	561	108	11956	-4.56	0.0	0.3	0.11	Cav1 Cd1d1 Edn1 Igh-4
631	GO:0006913 [6]: nucleocytoplasmic transport	2	2	563	78	11986	-4.56	0.0	0.13	0.02	Eda Hspa9a
632	GO:0016042 [5]: lipid catabolism	4	4	561	65	11999	-4.56	0.0	0.99	0.5	Adpn Cel Lipe Lpl
633	GO:0015698 [7]: inorganic anion transport	5	5	560	107	11957	-4.57	0.0	0.57	0.27	Acdc Clca3 Eda Fcna Ptger3
634	GO:0045935 [6]: positive regulation of nucleobase, nucleoside, nucleotide and nucleic acid metabolism	3	3	562	93	11971	-4.58	0.0	0.21	0.07	Ebf1 Ebf2 Ntf3
635	GO:0045892 [8]: negative regulation of transcription, DNA-dependent	2	2	563	77	11987	-4.58	0.0	0.13	0.02	Id1 Wbscr14
636	GO:0050776 [5]: regulation of immune response	2	2	563	77	11987	-4.58	0.0	0.13	0.02	Cd1d1 Igh-4
637	GO:0050817 [3]: coagulation	3	3	562	41	12023	-4.59	0.0	1.16	0.59	Fgb Procr Thbd
638	GO:0007596 [4]: blood coagulation	3	3	562	41	12023	-4.59	0.0	1.16	0.59	Fgb Procr Thbd
639	GO:0009314 [6]: response to radiation	3	3	562	41	12023	-4.59	0.0	1.16	0.59	Fech Opn3 Snai2
640	GO:0030097 [5]: hemopoiesis	4	4	561	105	11959	-4.59	0.0	0.32	0.13	Cbfa2t3h Cd1d1 Cxcl15 Heph
641	GO:0045941 [7]: positive regulation of transcription	3	3	562	92	11972	-4.6	0.0	0.22	0.07	Ebf1 Ebf2 Ntf3
642	GO:0050801 [4]: ion homeostasis	4	4	561	68	11996	-4.6	0.0	0.91	0.44	Aco1 Edn1 Slc24a3 Trfr2
643	GO:0006873 [5]: cell ion homeostasis	4	4	561	68	11996	-4.6	0.0	0.91	0.44	Aco1 Edn1 Slc24a3 Trfr2
644	GO:0007409 [6]: axonogenesis	2	2	563	76	11988	-4.6	0.0	0.14	0.02	Gfra3 Nrp1
645	GO:0045944 [9]: positive regulation of transcription from Pol II promoter	1	1	564	58	12006	-4.6	0.0	0.07	0.0	Ntf3
646	GO:0015804 [7]: neutral amino acid transport	1	1	564	4	12060	-4.61	0.0	1.59	0.82	Slc7a10
647	GO:0018149 [8]: peptide cross-linking	1	1	564	4	12060	-4.61	0.0	1.59	0.82	Tgm2
648	GO:0030073 [6]: insulin secretion	1	1	564	4	12060	-4.61	0.0	1.59	0.82	Pclo
649	GO:0030149 [8]: sphingolipid catabolism	1	1	564	4	12060	-4.61	0.0	1.59	0.82	Cel
650	GO:0030856 [5]: regulation of epithelial cell differentiation	1	1	564	4	12060	-4.61	0.0	1.59	0.82	Stat5a
651	GO:0042278 [7]: purine nucleoside metabolism	1	1	564	4	12060	-4.61	0.0	1.59	0.82	Adk
652	GO:0042306 [7]: regulation of protein-nucleus import	1	1	564	4	12060	-4.61	0.0	1.59	0.82	Eda
653	GO:0042417 [6]: dopamine metabolism	1	1	564	4	12060	-4.61	0.0	1.59	0.82	Comt
654	GO:0042573 [6]: retinoic acid metabolism	1	1	564	4	12060	-4.61	0.0	1.59	0.82	Aldh1a1
655	GO:0042640 [6]: anagen	1	1	564	4	12060	-4.61	0.0	1.59	0.82	Psen2
656	GO:0045086 [9]: positive regulation of interleukin-2 biosynthesis	1	1	564	4	12060	-4.61	0.0	1.59	0.82	Cd1d1
657	GO:0046128 [8]: purine ribonucleoside metabolism	1	1	564	4	12060	-4.61	0.0	1.59	0.82	Adk
658	GO:0046146 [7]: tetrahydrobiopterin metabolism	1	1	564	4	12060	-4.61	0.0	1.59	0.82	Qdpr
659	GO:0000050 [5]: urea cycle	1	1	564	4	12060	-4.61	0.0	1.59	0.82	Arg2
660	GO:0001523 [7]: retinoid metabolism	1	1	564	4	12060	-4.61	0.0	1.59	0.82	Adh1
661	GO:0001890 [5]: placenta development	1	1	564	4	12060	-4.61	0.0	1.59	0.82	Cited1
662	GO:0006081 [5]: aldehyde metabolism	1	1	564	4	12060	-4.61	0.0	1.59	0.82	Aldh9a1
663	GO:0006309 [7]: DNA fragmentation during apoptosis	1	1	564	4	12060	-4.61	0.0	1.59	0.82	Pdcd8
664	GO:0006534 [7]: cysteine metabolism	1	1	564	4	12060	-4.61	0.0	1.59	0.82	Cdo1
665	GO:0006542 [9]: glutamine biosynthesis	1	1	564	4	12060	-4.61	0.0	1.59	0.82	Glul
666	GO:0006544 [8]: glycine metabolism	1	1	564	4	12060	-4.61	0.0	1.59	0.82	Gldc
667	GO:0006572 [8]: tyrosine catabolism	1	1	564	4	12060	-4.61	0.0	1.59	0.82	Gstz1
668	GO:0006729 [8]: tetrahydrobiopterin biosynthesis	1	1	564	4	12060	-4.61	0.0	1.59	0.82	Qdpr
669	GO:0007566 [3]: embryo implantation	1	1	564	4	12060	-4.61	0.0	1.59	0.82	Lamb1-1
670	GO:0009119 [7]: ribonucleoside metabolism	1	1	564	4	12060	-4.61	0.0	1.59	0.82	Adk
671	GO:0006817 [8]: phosphate transport	3	3	562	42	12022	-4.61	0.0	1.12	0.56	Acdc Eda Fcna
672	GO:0000187 [6]: activation of MAPK	2	2	563	20	12044	-4.61	0.0	1.35	0.69	Cspg4 Map3k6
673	GO:0006497 [8]: protein lipidation	2	2	563	20	12044	-4.61	0.0	1.35	0.69	Adamts5 Smarcd3
674	GO:0006733 [7]: oxidoreduction coenzyme metabolism	2	2	563	20	12044	-4.61	0.0	1.35	0.69	Hibadh Taldo1
675	GO:0009165 [6]: nucleotide biosynthesis	4	4	561	100	11964	-4.63	0.0	0.37	0.16	Adssl1 Atp5a1 Atp5o Npr1
676	GO:0042330 [5]: taxis	4	4	561	99	11965	-4.63	0.0	0.38	0.16	Ccl24 Ccl5 Creb3 Cxcl15
677	GO:0006935 [6]: chemotaxis	4	4	561	99	11965	-4.63	0.0	0.38	0.16	Ccl24 Ccl5 Creb3 Cxcl15
678	GO:0001505 [7]: regulation of neurotransmitter levels	3	3	562	43	12021	-4.64	0.0	1.08	0.55	Comt Hnmt Tph1
679	GO:0007599 [5]: hemostasis	3	3	562	43	12021	-4.64	0.0	1.08	0.55	Fgb Procr Thbd
680	GO:0045045 [5]: secretory pathway	4	4	561	97	11967	-4.64	0.0	0.4	0.18	9030617O03Rik Pclo Sec15l1 Stx18
681	GO:0016126 [7]: sterol biosynthesis	2	2	563	21	12043	-4.65	0.0	1.29	0.67	Pmvk Sc5d
682	GO:0042158 [7]: lipoprotein biosynthesis	2	2	563	21	12043	-4.65	0.0	1.29	0.67	Adamts5 Smarcd3
683	GO:0045137 [4]: development of primary sexual characteristics	2	2	563	21	12043	-4.65	0.0	1.29	0.67	Afp Wnt4
684	GO:0008406 [5]: gonad development	2	2	563	21	12043	-4.65	0.0	1.29	0.67	Afp Wnt4
685	GO:0001503 [5]: ossification	3	3	562	44	12020	-4.65	0.0	1.04	0.53	Fgf18 Pthr1 Ptn
686	GO:0006814 [8]: sodium ion transport	4	4	561	76	11988	-4.66	0.0	0.73	0.35	Fxyd2 Slc22a4 Slc24a3 Slc5a6
687	GO:0012502 [7]: induction of programmed cell death	4	4	561	77	11987	-4.66	0.0	0.71	0.34	Cd1d1 Cidec Igh-4 Lgals12
688	GO:0006917 [8]: induction of apoptosis	4	4	561	77	11987	-4.66	0.0	0.71	0.34	Cd1d1 Cidec Igh-4 Lgals12
689	GO:0006417 [6]: regulation of protein biosynthesis	4	4	561	78	11986	-4.67	0.0	0.69	0.33	Aco1 Cd1d1 Eif4ebp1 Mknk2
690	GO:0019932 [6]: second-messenger-mediated signaling	4	4	561	79	11985	-4.67	0.0	0.67	0.32	Cish Pclo Ptger3 Tgm2
691	GO:0009792 [4]: embryonic development (sensu Metazoa)	3	3	562	86	11978	-4.67	0.0	0.27	0.1	Cryab Meox2 Sitpec
692	GO:0030005 [7]: di-, tri-valent inorganic cation homeostasis	3	3	562	45	12019	-4.67	0.0	1.01	0.51	Aco1 Slc24a3 Trfr2
693	GO:0046903 [3]: secretion	3	3	562	45	12019	-4.67	0.0	1.01	0.51	Arfl4 Ltbp4 Pclo
694	GO:0030029 [7]: actin filament-based process	4	4	561	90	11974	-4.68	0.0	0.49	0.23	Gsn Tmod1 Tmod2 Tmod4
695	GO:0019725 [4]: cell homeostasis	4	4	561	81	11983	-4.68	0.0	0.63	0.3	Aco1 Edn1 Slc24a3 Trfr2
696	GO:0030036 [8]: actin cytoskeleton organization and biogenesis	4	4	561	84	11980	-4.68	0.0	0.58	0.28	Gsn Tmod1 Tmod2 Tmod4
697	GO:0019835 [5]: cytolysis	2	2	563	22	12042	-4.69	0.0	1.23	0.62	Gzma Hc
698	GO:0009617 [6]: response to bacteria	2	2	563	70	11994	-4.72	0.0	0.18	0.05	Defb1 Igh-4
699	GO:0007417 [6]: central nervous system development	2	2	563	70	11994	-4.72	0.0	0.18	0.05	Ntf3 Sepp1
700	GO:0015985 [7]: energy coupled proton transport, down electrochemical gradient	2	2	563	23	12041	-4.73	0.0	1.18	0.61	Atp5a1 Atp5o
701	GO:0015986 [7]: ATP synthesis coupled proton transport	2	2	563	23	12041	-4.73	0.0	1.18	0.61	Atp5a1 Atp5o
702	GO:0030155 [4]: regulation of cell adhesion	2	2	563	23	12041	-4.73	0.0	1.18	0.61	Stat5a Tnxb
703	GO:0046849 [4]: bone remodeling	3	3	562	49	12015	-4.73	0.0	0.88	0.43	Fgf18 Pthr1 Ptn
704	GO:0009582 [6]: detection of abiotic stimulus	3	3	562	80	11984	-4.73	0.0	0.32	0.13	Fech Ndufb9 Opn3
705	GO:0043085 [4]: positive regulation of enzyme activity	2	2	563	69	11995	-4.73	0.0	0.18	0.05	Cspg4 Map3k6
706	GO:0009948 [5]: anterior/posterior axis specification	1	1	564	5	12059	-4.74	0.0	1.43	0.75	Pace4
707	GO:0030072 [5]: peptide hormone secretion	1	1	564	5	12059	-4.74	0.0	1.43	0.75	Pclo
708	GO:0030199 [5]: collagen fibril organization	1	1	564	5	12059	-4.74	0.0	1.43	0.75	Tnxb
709	GO:0030262 [8]: apoptotic nuclear changes	1	1	564	5	12059	-4.74	0.0	1.43	0.75	Pdcd8
710	GO:0030516 [6]: regulation of axon extension	1	1	564	5	12059	-4.74	0.0	1.43	0.75	Nrp1
711	GO:0030851 [5]: granulocyte differentiation	1	1	564	5	12059	-4.74	0.0	1.43	0.75	Cbfa2t3h
712	GO:0042438 [6]: melanin biosynthesis	1	1	564	5	12059	-4.74	0.0	1.43	0.75	Ddt
713	GO:0043122 [5]: regulation of I-kappaB kinase/NF-kappaB cascade	1	1	564	5	12059	-4.74	0.0	1.43	0.75	Acdc
714	GO:0045059 [7]: positive thymic T-cell selection	1	1	564	5	12059	-4.74	0.0	1.43	0.75	Cd1d1
715	GO:0045076 [8]: regulation of interleukin-2 biosynthesis	1	1	564	5	12059	-4.74	0.0	1.43	0.75	Cd1d1
716	GO:0046323 [9]: glucose import	1	1	564	5	12059	-4.74	0.0	1.43	0.75	Acdc
717	GO:0046324 [6]: regulation of glucose import	1	1	564	5	12059	-4.74	0.0	1.43	0.75	Acdc
718	GO:0046328 [5]: regulation of JNK cascade	1	1	564	5	12059	-4.74	0.0	1.43	0.75	Akt2
719	GO:0046457 [9]: prostanoid biosynthesis	1	1	564	5	12059	-4.74	0.0	1.43	0.75	Ptgds
720	GO:0050768 [5]: negative regulation of neurogenesis	1	1	564	5	12059	-4.74	0.0	1.43	0.75	Nrp1
721	GO:0000051 [4]: urea cycle intermediate metabolism	1	1	564	5	12059	-4.74	0.0	1.43	0.75	Arg2
722	GO:0000302 [6]: response to reactive oxygen species	1	1	564	5	12059	-4.74	0.0	1.43	0.75	Ucp3
723	GO:0001516 [10]: prostaglandin biosynthesis	1	1	564	5	12059	-4.74	0.0	1.43	0.75	Ptgds
724	GO:0001812 [8]: positive regulation of type I hypersensitivity	1	1	564	5	12059	-4.74	0.0	1.43	0.75	Igh-4
725	GO:0006020 [8]: myo-inositol metabolism	1	1	564	5	12059	-4.74	0.0	1.43	0.75	Itpka
726	GO:0006072 [8]: glycerol-3-phosphate metabolism	1	1	564	5	12059	-4.74	0.0	1.43	0.75	Gpd2
727	GO:0006525 [5]: arginine metabolism	1	1	564	5	12059	-4.74	0.0	1.43	0.75	Arg2
728	GO:0006582 [5]: melanin metabolism	1	1	564	5	12059	-4.74	0.0	1.43	0.75	Ddt
729	GO:0006583 [7]: melanin biosynthesis from tyrosine	1	1	564	5	12059	-4.74	0.0	1.43	0.75	Ddt
730	GO:0006750 [7]: glutathione biosynthesis	1	1	564	5	12059	-4.74	0.0	1.43	0.75	Ggtla1
731	GO:0006921 [8]: disassembly of cell structures during apoptosis	1	1	564	5	12059	-4.74	0.0	1.43	0.75	Pdcd8
732	GO:0009068 [8]: aspartate family amino acid catabolism	1	1	564	5	12059	-4.74	0.0	1.43	0.75	Aspa
733	GO:0006875 [7]: metal ion homeostasis	3	3	562	50	12014	-4.74	0.0	0.86	0.42	Aco1 Slc24a3 Trfr2
734	GO:0006887 [6]: exocytosis	3	3	562	50	12014	-4.74	0.0	0.86	0.42	Pclo Sec15l1 Stx18
735	GO:0006821 [8]: chloride transport	1	1	564	53	12011	-4.74	0.0	0.09	0.0	Clca3
736	GO:0015849 [5]: organic acid transport	3	3	562	51	12013	-4.75	0.0	0.83	0.4	Slc1a3 Slc1a5 Slc7a10
737	GO:0046942 [6]: carboxylic acid transport	3	3	562	51	12013	-4.75	0.0	0.83	0.4	Slc1a3 Slc1a5 Slc7a10
738	GO:0006164 [7]: purine nucleotide biosynthesis	3	3	562	51	12013	-4.75	0.0	0.83	0.4	Adssl1 Atp5a1 Atp5o
739	GO:0006694 [7]: steroid biosynthesis	3	3	562	51	12013	-4.75	0.0	0.83	0.4	H2-Ke6 Pmvk Sc5d
740	GO:0030324 [5]: lung development	2	2	563	24	12040	-4.76	0.0	1.12	0.57	Fgf18 Hsd11b1
741	GO:0006805 [5]: xenobiotic metabolism	2	2	563	24	12040	-4.76	0.0	1.12	0.57	Comt Ephx2
742	GO:0009410 [7]: response to xenobiotic stimulus	2	2	563	24	12040	-4.76	0.0	1.12	0.57	Comt Ephx2
743	GO:0045595 [4]: regulation of cell differentiation	2	2	563	67	11997	-4.77	0.0	0.2	0.06	Cd1d1 Stat5a
744	GO:0051240 [5]: positive regulation of organismal physiological process	3	3	562	54	12010	-4.78	0.0	0.75	0.37	Cav1 Cd1d1 Igh-4
745	GO:0019882 [5]: antigen presentation	3	3	562	53	12011	-4.78	0.0	0.77	0.38	Cd1d1 Fcgrt H2-M9
746	GO:0009100 [7]: glycoprotein metabolism	3	3	562	73	11991	-4.79	0.0	0.4	0.18	Psen2 St6galnac5 St8sia4
747	GO:0051169 [6]: nuclear transport	2	2	563	66	11998	-4.79	0.0	0.21	0.06	Eda Hspa9a
748	GO:0009583 [7]: detection of light	2	2	563	25	12039	-4.79	0.0	1.07	0.55	Fech Opn3
749	GO:0030323 [4]: respiratory tube development	2	2	563	25	12039	-4.79	0.0	1.07	0.55	Fgf18 Hsd11b1
750	GO:0009416 [7]: response to light	2	2	563	25	12039	-4.79	0.0	1.07	0.55	Fech Opn3
751	GO:0009101 [7]: glycoprotein biosynthesis	3	3	562	68	11996	-4.81	0.0	0.48	0.22	Psen2 St6galnac5 St8sia4
752	GO:0006486 [8]: protein amino acid glycosylation	3	3	562	63	12001	-4.82	0.0	0.56	0.26	Psen2 St6galnac5 St8sia4
753	GO:0006163 [7]: purine nucleotide metabolism	3	3	562	61	12003	-4.82	0.0	0.6	0.28	Adssl1 Atp5a1 Atp5o
754	GO:0007507 [5]: heart development	3	3	562	61	12003	-4.82	0.0	0.6	0.28	Eng Id1 Nrp1
755	GO:0046916 [8]: transition metal ion homeostasis	2	2	563	26	12038	-4.82	0.0	1.03	0.51	Aco1 Trfr2
756	GO:0007611 [3]: learning and/or memory	2	2	563	26	12038	-4.82	0.0	1.03	0.51	Ptn Tmod2
757	GO:0030333 [5]: antigen processing	1	1	564	50	12014	-4.83	0.0	0.1	0.01	H2-M9
758	GO:0042742 [6]: defense response to bacteria	2	2	563	63	12001	-4.83	0.0	0.23	0.08	Defb1 Igh-4
759	GO:0045786 [7]: negative regulation of cell cycle	1	1	564	49	12015	-4.85	0.0	0.11	0.01	Reck
760	GO:0050954 [6]: sensory perception of mechanical stimulus	1	1	564	49	12015	-4.85	0.0	0.11	0.01	Ndufb9
761	GO:0050982 [7]: detection of mechanical stimulus	1	1	564	49	12015	-4.85	0.0	0.11	0.01	Ndufb9
762	GO:0008285 [6]: negative regulation of cell proliferation	1	1	564	49	12015	-4.85	0.0	0.11	0.01	Cav1
763	GO:0000122 [9]: negative regulation of transcription from Pol II promoter	2	2	563	62	12002	-4.85	0.0	0.24	0.08	Id1 Wbscr14
764	GO:0030728 [7]: ovulation	1	1	564	6	12058	-4.86	0.0	1.29	0.67	Afp
765	GO:0042692 [4]: muscle cell differentiation	1	1	564	6	12058	-4.86	0.0	1.29	0.67	Kras
766	GO:0046466 [7]: membrane lipid catabolism	1	1	564	6	12058	-4.86	0.0	1.29	0.67	Cel
767	GO:0046822 [6]: regulation of nucleocytoplasmic transport	1	1	564	6	12058	-4.86	0.0	1.29	0.67	Eda
768	GO:0001542 [5]: ovulation (sensu Mammalia)	1	1	564	6	12058	-4.86	0.0	1.29	0.67	Afp
769	GO:0001810 [7]: regulation of type I hypersensitivity	1	1	564	6	12058	-4.86	0.0	1.29	0.67	Igh-4
770	GO:0001910 [7]: regulation of immune cell mediated cytotoxicity	1	1	564	6	12058	-4.86	0.0	1.29	0.67	Cd1d1
771	GO:0006402 [7]: mRNA catabolism	1	1	564	6	12058	-4.86	0.0	1.29	0.67	Auh
772	GO:0006559 [8]: L-phenylalanine catabolism	1	1	564	6	12058	-4.86	0.0	1.29	0.67	Gstz1
773	GO:0006825 [9]: copper ion transport	1	1	564	6	12058	-4.86	0.0	1.29	0.67	Heph
774	GO:0006888 [6]: ER to Golgi transport	1	1	564	6	12058	-4.86	0.0	1.29	0.67	Stx18
775	GO:0007006 [6]: mitochondrial membrane organization and biogenesis	1	1	564	6	12058	-4.86	0.0	1.29	0.67	1700020C11Rik
776	GO:0007379 [4]: segment specification	1	1	564	6	12058	-4.86	0.0	1.29	0.67	Meox2
777	GO:0007631 [3]: feeding behavior	1	1	564	6	12058	-4.86	0.0	1.29	0.67	Calca
778	GO:0042157 [7]: lipoprotein metabolism	2	2	563	28	12036	-4.87	0.0	0.94	0.46	Adamts5 Smarcd3
779	GO:0035295 [3]: tube development	2	2	563	60	12004	-4.87	0.0	0.26	0.09	Fgf18 Hsd11b1
780	GO:0017038 [6]: protein import	1	1	564	48	12016	-4.88	0.0	0.11	0.01	Eda
781	GO:0009888 [5]: histogenesis	2	2	563	59	12005	-4.89	0.0	0.27	0.1	Ntf3 Sitpec
782	GO:0007229 [6]: integrin-mediated signaling pathway	2	2	563	59	12005	-4.89	0.0	0.27	0.1	Adamts5 Itga7
783	GO:0009968 [5]: negative regulation of signal transduction	2	2	563	29	12035	-4.89	0.0	0.9	0.44	Cav1 Prss11
784	GO:0006753 [8]: nucleoside phosphate metabolism	2	2	563	29	12035	-4.89	0.0	0.9	0.44	Atp5a1 Atp5o
785	GO:0006754 [7]: ATP biosynthesis	2	2	563	29	12035	-4.89	0.0	0.9	0.44	Atp5a1 Atp5o
786	GO:0030098 [4]: lymphocyte differentiation	1	1	564	47	12017	-4.9	0.0	0.12	0.01	Cd1d1
787	GO:0042110 [7]: T-cell activation	1	1	564	47	12017	-4.9	0.0	0.12	0.01	Cd1d1
788	GO:0009259 [7]: ribonucleotide metabolism	2	2	563	58	12006	-4.9	0.0	0.28	0.1	Atp5a1 Atp5o
789	GO:0045860 [5]: positive regulation of protein kinase activity	2	2	563	30	12034	-4.9	0.0	0.86	0.42	Cspg4 Map3k6
790	GO:0007420 [7]: brain development	2	2	563	57	12007	-4.91	0.0	0.29	0.11	Ntf3 Sepp1
791	GO:0002009 [4]: morphogenesis of an epithelium	1	1	564	46	12018	-4.92	0.0	0.12	0.02	Stat5a
792	GO:0007126 [8]: meiosis	1	1	564	46	12018	-4.92	0.0	0.12	0.02	Sycp3
793	GO:0015711 [7]: organic anion transport	1	1	564	7	12057	-4.94	0.0	1.18	0.61	Slc16a1
794	GO:0016068 [6]: type I hypersensitivity	1	1	564	7	12057	-4.94	0.0	1.18	0.61	Igh-4
795	GO:0030148 [8]: sphingolipid biosynthesis	1	1	564	7	12057	-4.94	0.0	1.18	0.61	Lass4
796	GO:0030510 [6]: regulation of BMP signaling pathway	1	1	564	7	12057	-4.94	0.0	1.18	0.61	Prss11
797	GO:0030514 [7]: negative regulation of BMP signaling pathway	1	1	564	7	12057	-4.94	0.0	1.18	0.61	Prss11
798	GO:0042094 [7]: interleukin-2 biosynthesis	1	1	564	7	12057	-4.94	0.0	1.18	0.61	Cd1d1
799	GO:0042135 [6]: neurotransmitter catabolism	1	1	564	7	12057	-4.94	0.0	1.18	0.61	Comt
800	GO:0042303 [4]: molting cycle	1	1	564	7	12057	-4.94	0.0	1.18	0.61	Psen2
801	GO:0042633 [5]: hair cycle	1	1	564	7	12057	-4.94	0.0	1.18	0.61	Psen2
802	GO:0042829 [6]: defense response to pathogen	1	1	564	7	12057	-4.94	0.0	1.18	0.61	Igh-4
803	GO:0042830 [7]: defense response to pathogenic bacteria	1	1	564	7	12057	-4.94	0.0	1.18	0.61	Igh-4
804	GO:0044273 [6]: sulfur compound catabolism	1	1	564	7	12057	-4.94	0.0	1.18	0.61	Cdo1
805	GO:0000098 [7]: sulfur amino acid catabolism	1	1	564	7	12057	-4.94	0.0	1.18	0.61	Cdo1
806	GO:0001794 [6]: type IIa hypersensitivity	1	1	564	7	12057	-4.94	0.0	1.18	0.61	Igh-4
807	GO:0001796 [7]: regulation of type IIa hypersensitivity	1	1	564	7	12057	-4.94	0.0	1.18	0.61	Igh-4
808	GO:0001798 [8]: positive regulation of type IIa hypersensitivity	1	1	564	7	12057	-4.94	0.0	1.18	0.61	Igh-4
809	GO:0006308 [6]: DNA catabolism	1	1	564	7	12057	-4.94	0.0	1.18	0.61	Pdcd8
810	GO:0006558 [7]: L-phenylalanine metabolism	1	1	564	7	12057	-4.94	0.0	1.18	0.61	Gstz1
811	GO:0007204 [8]: cytosolic calcium ion concentration elevation	1	1	564	7	12057	-4.94	0.0	1.18	0.61	Ptger3
812	GO:0007257 [7]: activation of JUNK	1	1	564	7	12057	-4.94	0.0	1.18	0.61	Map3k6
813	GO:0007595 [5]: lactation	1	1	564	7	12057	-4.94	0.0	1.18	0.61	Stat5a
814	GO:0009411 [7]: response to UV	1	1	564	7	12057	-4.94	0.0	1.18	0.61	Fech
815	GO:0043009 [5]: embryonic development (sensu Vertebrata)	2	2	563	54	12010	-4.94	0.0	0.33	0.13	Cryab Meox2
816	GO:0046034 [6]: ATP metabolism	2	2	563	33	12031	-4.95	0.0	0.76	0.37	Atp5a1 Atp5o
817	GO:0006413 [8]: translational initiation	2	2	563	33	12031	-4.95	0.0	0.76	0.37	Eif4e3 Eif4ebp1
818	GO:0009150 [8]: purine ribonucleotide metabolism	2	2	563	53	12011	-4.95	0.0	0.34	0.14	Atp5a1 Atp5o
819	GO:0001654 [5]: eye morphogenesis	1	1	564	45	12019	-4.96	0.0	0.13	0.02	Cryab
820	GO:0050778 [6]: positive regulation of immune response	2	2	563	52	12012	-4.96	0.0	0.35	0.15	Cd1d1 Igh-4
821	GO:0045165 [4]: cell fate commitment	2	2	563	35	12029	-4.97	0.0	0.7	0.34	Ntf3 Psen2
822	GO:0050865 [5]: regulation of cell activation	1	1	564	44	12020	-4.97	0.0	0.14	0.02	Cd1d1
823	GO:0051170 [7]: nuclear import	1	1	564	44	12020	-4.97	0.0	0.14	0.02	Eda
824	GO:0051249 [6]: regulation of lymphocyte activation	1	1	564	44	12020	-4.97	0.0	0.14	0.02	Cd1d1
825	GO:0006606 [7]: protein-nucleus import	1	1	564	44	12020	-4.97	0.0	0.14	0.02	Eda
826	GO:0007605 [7]: perception of sound	1	1	564	44	12020	-4.97	0.0	0.14	0.02	Ndufb9
827	GO:0006916 [8]: anti-apoptosis	2	2	563	49	12015	-4.98	0.0	0.4	0.17	Atf5 Snai2
828	GO:0009260 [7]: ribonucleotide biosynthesis	2	2	563	50	12014	-4.98	0.0	0.38	0.16	Atp5a1 Atp5o
829	GO:0019933 [8]: cAMP-mediated signaling	2	2	563	37	12027	-4.99	0.0	0.64	0.31	Pclo Ptger3
830	GO:0048511 [3]: rhythmic process	2	2	563	37	12027	-4.99	0.0	0.64	0.31	Afp Dbp
831	GO:0009145 [8]: purine nucleoside triphosphate biosynthesis	2	2	563	37	12027	-4.99	0.0	0.64	0.31	Atp5a1 Atp5o
832	GO:0009201 [8]: ribonucleoside triphosphate biosynthesis	2	2	563	37	12027	-4.99	0.0	0.64	0.31	Atp5a1 Atp5o
833	GO:0009206 [9]: purine ribonucleoside triphosphate biosynthesis	2	2	563	37	12027	-4.99	0.0	0.64	0.31	Atp5a1 Atp5o
834	GO:0007626 [3]: locomotory behavior	2	2	563	36	12028	-4.99	0.0	0.67	0.32	Msra Sepp1
835	GO:0009141 [7]: nucleoside triphosphate metabolism	2	2	563	47	12017	-4.99	0.0	0.43	0.19	Atp5a1 Atp5o
836	GO:0009952 [4]: anterior/posterior pattern formation	2	2	563	38	12026	-5.0	0.0	0.62	0.29	Meox2 Pace4
837	GO:0001701 [6]: embryonic development (sensu Mammalia)	1	1	564	43	12021	-5.0	0.0	0.14	0.02	Cryab
838	GO:0006986 [5]: response to unfolded protein	1	1	564	43	12021	-5.0	0.0	0.14	0.02	Hspa9a
839	GO:0015992 [6]: proton transport	2	2	563	46	12018	-5.0	0.0	0.45	0.2	Atp5a1 Atp5o
840	GO:0009152 [8]: purine ribonucleotide biosynthesis	2	2	563	46	12018	-5.0	0.0	0.45	0.2	Atp5a1 Atp5o
841	GO:0009142 [7]: nucleoside triphosphate biosynthesis	2	2	563	40	12024	-5.0	0.0	0.57	0.27	Atp5a1 Atp5o
842	GO:0045859 [4]: regulation of protein kinase activity	2	2	563	45	12019	-5.0	0.0	0.47	0.21	Cspg4 Map3k6
843	GO:0007411 [6]: axon guidance	2	2	563	44	12020	-5.01	0.0	0.48	0.23	Gfra3 Nrp1
844	GO:0009144 [8]: purine nucleoside triphosphate metabolism	2	2	563	43	12021	-5.01	0.0	0.5	0.24	Atp5a1 Atp5o
845	GO:0019935 [7]: cyclic-nucleotide-mediated signaling	2	2	563	41	12023	-5.01	0.0	0.55	0.26	Pclo Ptger3
846	GO:0030099 [4]: myeloid blood cell differentiation	2	2	563	41	12023	-5.01	0.0	0.55	0.26	Cbfa2t3h Heph
847	GO:0009199 [8]: ribonucleoside triphosphate metabolism	2	2	563	41	12023	-5.01	0.0	0.55	0.26	Atp5a1 Atp5o
848	GO:0009205 [9]: purine ribonucleoside triphosphate metabolism	2	2	563	41	12023	-5.01	0.0	0.55	0.26	Atp5a1 Atp5o
849	GO:0009798 [4]: axis specification	1	1	564	8	12056	-5.01	0.0	1.09	0.56	Pace4
850	GO:0018346 [10]: protein amino acid prenylation	1	1	564	8	12056	-5.01	0.0	1.09	0.56	Adamts5
851	GO:0030218 [5]: erythrocyte differentiation	1	1	564	8	12056	-5.01	0.0	1.09	0.56	Heph
852	GO:0035272 [5]: exocrine system development	1	1	564	8	12056	-5.01	0.0	1.09	0.56	Eda
853	GO:0046209 [5]: nitric oxide metabolism	1	1	564	8	12056	-5.01	0.0	1.09	0.56	Cav1
854	GO:0000188 [8]: inactivation of MAPK	1	1	564	8	12056	-5.01	0.0	1.09	0.56	Cav1
855	GO:0001707 [5]: mesoderm formation	1	1	564	8	12056	-5.01	0.0	1.09	0.56	Sitpec
856	GO:0006611 [8]: protein-nucleus export	1	1	564	8	12056	-5.01	0.0	1.09	0.56	Hspa9a
857	GO:0006809 [5]: nitric oxide biosynthesis	1	1	564	8	12056	-5.01	0.0	1.09	0.56	Cav1
858	GO:0006957 [7]: complement activation, alternative pathway	1	1	564	8	12056	-5.01	0.0	1.09	0.56	Hc
859	GO:0007026 [9]: microtubule stabilization	1	1	564	8	12056	-5.01	0.0	1.09	0.56	Mid1ip1
860	GO:0007205 [8]: protein kinase C activation	1	1	564	8	12056	-5.01	0.0	1.09	0.56	Cish
861	GO:0007431 [6]: salivary gland development	1	1	564	8	12056	-5.01	0.0	1.09	0.56	Eda
862	GO:0009067 [8]: aspartate family amino acid biosynthesis	1	1	564	8	12056	-5.01	0.0	1.09	0.56	0610010D20Rik
863	GO:0015837 [5]: amine transport	1	1	564	41	12023	-5.05	0.0	0.16	0.03	Slc7a10
864	GO:0051094 [4]: positive regulation of development	1	1	564	40	12024	-5.06	0.0	0.17	0.04	Cd1d1
865	GO:0017157 [6]: regulation of exocytosis	1	1	564	9	12055	-5.07	0.0	1.0	0.51	Pclo
866	GO:0030512 [6]: negative regulation of transforming growth factor beta receptor signaling pathway	1	1	564	9	12055	-5.07	0.0	1.0	0.51	Prss11
867	GO:0042490 [4]: mechanoreceptor differentiation	1	1	564	9	12055	-5.07	0.0	1.0	0.51	Ntf3
868	GO:0048332 [4]: mesoderm morphogenesis	1	1	564	9	12055	-5.07	0.0	1.0	0.51	Sitpec
869	GO:0001570 [4]: vasculogenesis	1	1	564	9	12055	-5.07	0.0	1.0	0.51	Cited1
870	GO:0001704 [6]: formation of primary germ layer	1	1	564	9	12055	-5.07	0.0	1.0	0.51	Sitpec
871	GO:0001708 [5]: cell fate specification	1	1	564	9	12055	-5.07	0.0	1.0	0.51	Psen2
872	GO:0006182 [8]: cGMP biosynthesis	1	1	564	9	12055	-5.07	0.0	1.0	0.51	Npr1
873	GO:0006401 [6]: RNA catabolism	1	1	564	9	12055	-5.07	0.0	1.0	0.51	Auh
874	GO:0008344 [4]: adult locomotory behavior	1	1	564	9	12055	-5.07	0.0	1.0	0.51	Msra
875	GO:0008637 [8]: apoptotic mitochondrial changes	1	1	564	9	12055	-5.07	0.0	1.0	0.51	Pdcd8
876	GO:0006836 [5]: neurotransmitter transport	1	1	564	39	12025	-5.09	0.0	0.17	0.05	Slc6a13
877	GO:0006865 [6]: amino acid transport	1	1	564	39	12025	-5.09	0.0	0.17	0.05	Slc7a10
878	GO:0001816 [5]: cytokine production	1	1	564	38	12026	-5.1	0.0	0.18	0.05	Cd1d1
879	GO:0008632 [7]: apoptotic program	1	1	564	38	12026	-5.1	0.0	0.18	0.05	Pdcd8
880	GO:0030198 [4]: extracellular matrix organization and biogenesis	1	1	564	37	12027	-5.13	0.0	0.19	0.06	Tnxb
881	GO:0043062 [3]: extracellular structure organization and biogenesis	1	1	564	37	12027	-5.13	0.0	0.19	0.06	Tnxb
882	GO:0007187 [7]: G-protein signaling, coupled to cyclic nucleotide second messenger	1	1	564	37	12027	-5.13	0.0	0.19	0.06	Ptger3
883	GO:0030593 [7]: neutrophil chemotaxis	1	1	564	10	12054	-5.13	0.0	0.93	0.46	Cxcl15
884	GO:0050729 [7]: positive regulation of inflammatory response	1	1	564	10	12054	-5.13	0.0	0.93	0.46	Igh-4
885	GO:0050770 [5]: regulation of axonogenesis	1	1	564	10	12054	-5.13	0.0	0.93	0.46	Nrp1
886	GO:0001709 [5]: cell fate determination	1	1	564	10	12054	-5.13	0.0	0.93	0.46	Ntf3
887	GO:0006910 [8]: phagocytosis, recognition	1	1	564	10	12054	-5.13	0.0	0.93	0.46	Igh-4
888	GO:0007271 [8]: synaptic transmission, cholinergic	1	1	564	10	12054	-5.13	0.0	0.93	0.46	Lynx1
889	GO:0000041 [8]: transition metal ion transport	1	1	564	36	12028	-5.15	0.0	0.2	0.06	Heph
890	GO:0042107 [5]: cytokine metabolism	1	1	564	35	12029	-5.16	0.0	0.21	0.07	Cd1d1
891	GO:0051247 [6]: positive regulation of protein metabolism	1	1	564	35	12029	-5.16	0.0	0.21	0.07	Cd1d1
892	GO:0009618 [7]: response to pathogenic bacteria	1	1	564	11	12053	-5.16	0.0	0.86	0.42	Igh-4
893	GO:0018955 [7]: phenanthrene metabolism	1	1	564	11	12053	-5.16	0.0	0.86	0.42	Comt
894	GO:0018958 [6]: phenol metabolism	1	1	564	11	12053	-5.16	0.0	0.86	0.42	Comt
895	GO:0042136 [6]: neurotransmitter biosynthesis	1	1	564	11	12053	-5.16	0.0	0.86	0.42	Tph1
896	GO:0045061 [6]: thymic T-cell selection	1	1	564	11	12053	-5.16	0.0	0.86	0.42	Cd1d1
897	GO:0045582 [7]: positive regulation of T-cell differentiation	1	1	564	11	12053	-5.16	0.0	0.86	0.42	Cd1d1
898	GO:0046068 [8]: cGMP metabolism	1	1	564	11	12053	-5.16	0.0	0.86	0.42	Npr1
899	GO:0001756 [4]: somitogenesis	1	1	564	11	12053	-5.16	0.0	0.86	0.42	Meox2
900	GO:0006584 [7]: catecholamine metabolism	1	1	564	11	12053	-5.16	0.0	0.86	0.42	Comt
901	GO:0007219 [6]: Notch signaling pathway	1	1	564	11	12053	-5.16	0.0	0.86	0.42	Dtx1
902	GO:0030334 [6]: regulation of cell migration	1	1	564	34	12030	-5.18	0.0	0.22	0.07	Tek
903	GO:0042089 [6]: cytokine biosynthesis	1	1	564	34	12030	-5.18	0.0	0.22	0.07	Cd1d1
904	GO:0051093 [4]: negative regulation of development	1	1	564	34	12030	-5.18	0.0	0.22	0.07	Nrp1
905	GO:0051270 [5]: regulation of cell motility	1	1	564	34	12030	-5.18	0.0	0.22	0.07	Tek
906	GO:0017148 [7]: negative regulation of protein biosynthesis	1	1	564	12	12052	-5.19	0.0	0.8	0.4	Eif4ebp1
907	GO:0030203 [7]: glycosaminoglycan metabolism	1	1	564	12	12052	-5.19	0.0	0.8	0.4	Itih2
908	GO:0042178 [6]: xenobiotic catabolism	1	1	564	12	12052	-5.19	0.0	0.8	0.4	Comt
909	GO:0042537 [6]: benzene and derivative metabolism	1	1	564	12	12052	-5.19	0.0	0.8	0.4	Comt
910	GO:0042593 [4]: glucose homeostasis	1	1	564	12	12052	-5.19	0.0	0.8	0.4	Acdc
911	GO:0042698 [4]: menstrual cycle	1	1	564	12	12052	-5.19	0.0	0.8	0.4	Afp
912	GO:0045058 [5]: T-cell selection	1	1	564	12	12052	-5.19	0.0	0.8	0.4	Cd1d1
913	GO:0045621 [6]: positive regulation of lymphocyte differentiation	1	1	564	12	12052	-5.19	0.0	0.8	0.4	Cd1d1
914	GO:0046785 [8]: microtubule polymerization	1	1	564	12	12052	-5.19	0.0	0.8	0.4	Tuba8
915	GO:0006022 [6]: aminoglycan metabolism	1	1	564	12	12052	-5.19	0.0	0.8	0.4	Itih2
916	GO:0006446 [8]: regulation of translational initiation	1	1	564	12	12052	-5.19	0.0	0.8	0.4	Eif4ebp1
917	GO:0006471 [8]: protein amino acid ADP-ribosylation	1	1	564	12	12052	-5.19	0.0	0.8	0.4	Art3
918	GO:0006801 [6]: superoxide metabolism	1	1	564	12	12052	-5.19	0.0	0.8	0.4	Sod2
919	GO:0006911 [8]: phagocytosis, engulfment	1	1	564	12	12052	-5.19	0.0	0.8	0.4	Igh-4
920	GO:0007188 [8]: G-protein signaling, coupled to cAMP nucleotide second messenger	1	1	564	33	12031	-5.19	0.0	0.24	0.08	Ptger3
921	GO:0050867 [6]: positive regulation of cell activation	1	1	564	32	12032	-5.22	0.0	0.25	0.09	Cd1d1
922	GO:0051251 [7]: positive regulation of lymphocyte activation	1	1	564	32	12032	-5.22	0.0	0.25	0.09	Cd1d1
923	GO:0019885 [6]: antigen processing, endogenous antigen via MHC class I	1	1	564	31	12033	-5.23	0.0	0.26	0.1	H2-M9
924	GO:0001817 [6]: regulation of cytokine production	1	1	564	31	12033	-5.23	0.0	0.26	0.1	Cd1d1
925	GO:0019370 [9]: leukotriene biosynthesis	1	1	564	13	12051	-5.23	0.0	0.75	0.37	Ggtla1
926	GO:0006040 [6]: amino sugar metabolism	1	1	564	13	12051	-5.23	0.0	0.75	0.37	Fn3k
927	GO:0007568 [3]: aging	1	1	564	13	12051	-5.23	0.0	0.75	0.37	Msra
928	GO:0007585 [4]: respiratory gaseous exchange	1	1	564	13	12051	-5.23	0.0	0.75	0.37	Edn1
929	GO:0019883 [6]: antigen presentation, endogenous antigen	1	1	564	30	12034	-5.24	0.0	0.28	0.1	H2-M9
930	GO:0050863 [7]: regulation of T-cell activation	1	1	564	30	12034	-5.24	0.0	0.28	0.1	Cd1d1
931	GO:0016358 [6]: dendrite morphogenesis	1	1	564	14	12050	-5.25	0.0	0.7	0.34	Nrp1
932	GO:0030534 [3]: adult behavior	1	1	564	14	12050	-5.25	0.0	0.7	0.34	Msra
933	GO:0030595 [6]: immune cell chemotaxis	1	1	564	14	12050	-5.25	0.0	0.7	0.34	Cxcl15
934	GO:0030641 [8]: hydrogen ion homeostasis	1	1	564	14	12050	-5.25	0.0	0.7	0.34	Edn1
935	GO:0045580 [6]: regulation of T-cell differentiation	1	1	564	14	12050	-5.25	0.0	0.7	0.34	Cd1d1
936	GO:0000096 [6]: sulfur amino acid metabolism	1	1	564	14	12050	-5.25	0.0	0.7	0.34	Cdo1
937	GO:0006479 [9]: protein amino acid methylation	1	1	564	14	12050	-5.25	0.0	0.7	0.34	Pcmt1
938	GO:0006614 [8]: SRP-dependent cotranslational protein-membrane targeting	1	1	564	14	12050	-5.25	0.0	0.7	0.34	9030617O03Rik
939	GO:0006691 [8]: leukotriene metabolism	1	1	564	14	12050	-5.25	0.0	0.7	0.34	Ggtla1
940	GO:0006885 [9]: regulation of pH	1	1	564	14	12050	-5.25	0.0	0.7	0.34	Edn1
941	GO:0009306 [4]: protein secretion	1	1	564	14	12050	-5.25	0.0	0.7	0.34	Arfl4
942	GO:0042035 [7]: regulation of cytokine biosynthesis	1	1	564	29	12035	-5.26	0.0	0.29	0.11	Cd1d1
943	GO:0045597 [5]: positive regulation of cell differentiation	1	1	564	29	12035	-5.26	0.0	0.29	0.11	Cd1d1
944	GO:0051168 [7]: nuclear export	1	1	564	29	12035	-5.26	0.0	0.29	0.11	Hspa9a
945	GO:0042401 [7]: biogenic amine biosynthesis	1	1	564	15	12049	-5.27	0.0	0.66	0.32	Tph1
946	GO:0042828 [6]: response to pathogen	1	1	564	15	12049	-5.27	0.0	0.66	0.32	Igh-4
947	GO:0050764 [7]: regulation of phagocytosis	1	1	564	15	12049	-5.27	0.0	0.66	0.32	Igh-4
948	GO:0050766 [8]: positive regulation of phagocytosis	1	1	564	15	12049	-5.27	0.0	0.66	0.32	Igh-4
949	GO:0050900 [6]: immune cell migration	1	1	564	15	12049	-5.27	0.0	0.66	0.32	Cxcl15
950	GO:0006487 [9]: N-linked glycosylation	1	1	564	15	12049	-5.27	0.0	0.66	0.32	Psen2
951	GO:0008544 [7]: epidermis development	1	1	564	15	12049	-5.27	0.0	0.66	0.32	Ntf3
952	GO:0009891 [6]: positive regulation of biosynthesis	1	1	564	28	12036	-5.27	0.0	0.31	0.12	Cd1d1
953	GO:0015931 [5]: nucleobase, nucleoside, nucleotide and nucleic acid transport	1	1	564	28	12036	-5.27	0.0	0.31	0.12	Slc28a2
954	GO:0016066 [5]: cellular defense response (sensu Vertebrata)	1	1	564	28	12036	-5.27	0.0	0.31	0.12	Cd1d1
955	GO:0009187 [7]: cyclic nucleotide metabolism	1	1	564	27	12037	-5.27	0.0	0.32	0.13	Npr1
956	GO:0009953 [4]: dorsal/ventral pattern formation	1	1	564	16	12048	-5.28	0.0	0.61	0.29	Edn1
957	GO:0050727 [6]: regulation of inflammatory response	1	1	564	16	12048	-5.28	0.0	0.61	0.29	Igh-4
958	GO:0008207 [6]: C21-steroid hormone metabolism	1	1	564	16	12048	-5.28	0.0	0.61	0.29	Afp
959	GO:0008629 [9]: induction of apoptosis by intracellular signals	1	1	564	16	12048	-5.28	0.0	0.61	0.29	Lgals12
960	GO:0030100 [6]: regulation of endocytosis	1	1	564	26	12038	-5.29	0.0	0.34	0.14	Igh-4
961	GO:0048193 [6]: Golgi vesicle transport	1	1	564	26	12038	-5.29	0.0	0.34	0.14	Stx18
962	GO:0007249 [7]: I-kappaB kinase/NF-kappaB cascade	1	1	564	26	12038	-5.29	0.0	0.34	0.14	Acdc
963	GO:0009799 [4]: determination of symmetry	1	1	564	17	12047	-5.29	0.0	0.58	0.28	Pace4
964	GO:0009855 [5]: determination of bilateral symmetry	1	1	564	17	12047	-5.29	0.0	0.58	0.28	Pace4
965	GO:0030004 [7]: monovalent inorganic cation homeostasis	1	1	564	17	12047	-5.29	0.0	0.58	0.28	Edn1
966	GO:0030855 [4]: epithelial cell differentiation	1	1	564	17	12047	-5.29	0.0	0.58	0.28	Stat5a
967	GO:0042088 [7]: T-helper 1 type immune response	1	1	564	17	12047	-5.29	0.0	0.58	0.28	Cd1d1
968	GO:0042398 [6]: amino acid derivative biosynthesis	1	1	564	17	12047	-5.29	0.0	0.58	0.28	Tph1
969	GO:0045619 [5]: regulation of lymphocyte differentiation	1	1	564	17	12047	-5.29	0.0	0.58	0.28	Cd1d1
970	GO:0045807 [7]: positive regulation of endocytosis	1	1	564	17	12047	-5.29	0.0	0.58	0.28	Igh-4
971	GO:0051248 [6]: negative regulation of protein metabolism	1	1	564	17	12047	-5.29	0.0	0.58	0.28	Eif4ebp1
972	GO:0006613 [7]: cotranslational protein-membrane targeting	1	1	564	17	12047	-5.29	0.0	0.58	0.28	9030617O03Rik
973	GO:0007368 [6]: determination of left/right symmetry	1	1	564	17	12047	-5.29	0.0	0.58	0.28	Pace4
974	GO:0007612 [4]: learning	1	1	564	17	12047	-5.29	0.0	0.58	0.28	Ptn
975	GO:0045727 [7]: positive regulation of protein biosynthesis	1	1	564	25	12039	-5.29	0.0	0.36	0.15	Cd1d1
976	GO:0050767 [4]: regulation of neurogenesis	1	1	564	18	12046	-5.3	0.0	0.54	0.26	Nrp1
977	GO:0006826 [9]: iron ion transport	1	1	564	18	12046	-5.3	0.0	0.54	0.26	Heph
978	GO:0007398 [6]: ectoderm development	1	1	564	18	12046	-5.3	0.0	0.54	0.26	Ntf3
979	GO:0007423 [7]: sensory organ development	1	1	564	18	12046	-5.3	0.0	0.54	0.26	Crym
980	GO:0007623 [4]: circadian rhythm	1	1	564	18	12046	-5.3	0.0	0.54	0.26	Dbp
981	GO:0009116 [6]: nucleoside metabolism	1	1	564	18	12046	-5.3	0.0	0.54	0.26	Adk
982	GO:0006909 [7]: phagocytosis	1	1	564	24	12040	-5.3	0.0	0.38	0.16	Igh-4
983	GO:0009566 [5]: fertilization	1	1	564	23	12041	-5.31	0.0	0.41	0.18	Tkt
984	GO:0043010 [6]: eye morphogenesis (sensu Vertebrata)	1	1	564	23	12041	-5.31	0.0	0.41	0.18	Cryab
985	GO:0007050 [7]: cell cycle arrest	1	1	564	23	12041	-5.31	0.0	0.41	0.18	Cdkn1c
986	GO:0007338 [6]: fertilization (sensu Metazoa)	1	1	564	23	12041	-5.31	0.0	0.41	0.18	Tkt
987	GO:0007602 [8]: phototransduction	1	1	564	23	12041	-5.31	0.0	0.41	0.18	Opn3
988	GO:0048048 [5]: embryonic eye morphogenesis	1	1	564	22	12042	-5.31	0.0	0.43	0.19	Cryab
989	GO:0050870 [8]: positive regulation of T-cell activation	1	1	564	22	12042	-5.31	0.0	0.43	0.19	Cd1d1
990	GO:0001747 [6]: eye morphogenesis (sensu Mammalia)	1	1	564	22	12042	-5.31	0.0	0.43	0.19	Cryab
991	GO:0007369 [5]: gastrulation	1	1	564	22	12042	-5.31	0.0	0.43	0.19	Sitpec
992	GO:0008360 [5]: regulation of cell shape	1	1	564	22	12042	-5.31	0.0	0.43	0.19	Ppp6c
993	GO:0009190 [7]: cyclic nucleotide biosynthesis	1	1	564	22	12042	-5.31	0.0	0.43	0.19	Npr1
994	GO:0042087 [6]: cell-mediated immune response	1	1	564	19	12045	-5.31	0.0	0.51	0.24	Cd1d1
995	GO:0044272 [6]: sulfur compound biosynthesis	1	1	564	19	12045	-5.31	0.0	0.51	0.24	Ggtla1
996	GO:0045047 [6]: protein-ER targeting	1	1	564	19	12045	-5.31	0.0	0.51	0.24	9030617O03Rik
997	GO:0006612 [8]: protein-membrane targeting	1	1	564	19	12045	-5.31	0.0	0.51	0.24	9030617O03Rik
998	GO:0006874 [8]: calcium ion homeostasis	1	1	564	19	12045	-5.31	0.0	0.51	0.24	Slc24a3
999	GO:0007223 [7]: frizzled-2 signaling pathway	1	1	564	19	12045	-5.31	0.0	0.51	0.24	Wnt4
1000	GO:0007498 [3]: mesoderm development	1	1	564	19	12045	-5.31	0.0	0.51	0.24	Sitpec
1001	GO:0019884 [6]: antigen presentation, exogenous antigen	1	1	564	21	12043	-5.31	0.0	0.45	0.21	Cd1d1
1002	GO:0030217 [5]: T-cell differentiation	1	1	564	21	12043	-5.31	0.0	0.45	0.21	Cd1d1
1003	GO:0042108 [8]: positive regulation of cytokine biosynthesis	1	1	564	21	12043	-5.31	0.0	0.45	0.21	Cd1d1
1004	GO:0001819 [7]: positive regulation of cytokine production	1	1	564	21	12043	-5.31	0.0	0.45	0.21	Cd1d1
1005	GO:0007265 [7]: Ras protein signal transduction	1	1	564	21	12043	-5.31	0.0	0.45	0.21	Kras
1006	GO:0042446 [6]: hormone biosynthesis	1	1	564	20	12044	-5.31	0.0	0.48	0.23	Tph1
1007	GO:0051241 [5]: negative regulation of organismal physiological process	1	1	564	20	12044	-5.31	0.0	0.48	0.23	Cav1
1008	GO:0051258 [7]: protein polymerization	1	1	564	20	12044	-5.31	0.0	0.48	0.23	Tuba8
1009	GO:0006695 [8]: cholesterol biosynthesis	1	1	564	20	12044	-5.31	0.0	0.48	0.23	Pmvk
