# Supplementary material for: A genomic analysis of mouse models of breast cancer reveals molecular features of mouse models and relationships to human breast cancer
Source: Breast Cancer Res. 2014 Jun 5;16(3):R59. doi: 10.1186/bcr3672 (PMC4078930; doi:10.1186/bcr3672)
Supplement: Additional file 3 — Fold change values organized by mouse tumor model type comparing the mouse model to normal mammary gland. [file bcr3672-S3.zip › Additional_File_3/IGFIR_vs_NMLmammary/AdditionalFile67_IGFIR_vs_NMLmammary/DownregulatedGenesgather_kegg_121024.txt]

#	Annotation	Total Genes With Ann	Your Genes (With Ann)	Your Genes (No Ann)	Genome (With Ann)	Genome (No Ann)	ln(Bayes factor)	neg ln(p value)	FE: neg ln(p value)	FE: neg ln(FDR)	Genes
1	path:mmu00190: Oxidative phosphorylation	41	41	194	74	2210	29.04	11.06	34.24	29.7	1110020P15Rik 1500040F11Rik 2410011G03Rik Atp5a1 Atp5o Cox4i1 Cox5a Cox5b Cox6a1 Cox6a2 Cox6c Cox7a1 Cox8a Cox8b Grim19 Ndufa1 Ndufa10 Ndufa2 Ndufa5 Ndufa6 Ndufa9 Ndufab1 Ndufb10 Ndufb3 Ndufb4 Ndufb5 Ndufb7 Ndufb8 Ndufb9 Ndufc1 Ndufs3 Ndufs4 Ndufs7 Ndufv1 Sdha Sdhb Uqcr Uqcrb Uqcrc1 Uqcrfs1 Uqcrh
2	path:mmu00020: Citrate cycle (TCA cycle)	15	15	220	9	2275	17.37	11.06	22.69	18.83	Aco1 Aco2 Cs Csl Dlst Fh1 Idh3a Idh3g Mdh1 Mdh2 Pck1 Pcx Sdha Sdhb Suclg1
3	path:mmu04080: Neuroactive ligand-receptor interaction	9	9	226	269	2015	5.33	9.36	0.0	0.0	Adra1a Edg8 Edn1 Ghr Grm8 Gzma P2rx5 Ptger3 Pthr1
4	path:mmu00280: Valine, leucine and isoleucine degradation	11	11	224	21	2263	4.24	8.5	9.42	6.11	Acadm Aldh6a1 Aox1 Bcat2 Echs1 Ehhadh Hadhsc Hibadh Mccc1 Pcca Pccb
5	path:mmu00630: Glyoxylate and dicarboxylate metabolism	6	6	229	4	2280	3.96	8.26	9.27	6.11	Aco1 Aco2 Cs Csl Mdh1 Mdh2
6	path:mmu04060: Cytokine-cytokine receptor interaction	10	10	225	230	2054	1.73	5.9	0.0	0.0	Ccl5 Cxcl15 Cxcl7 Cxcl9 Eda Epor Ghr Ifngr1 Lifr Vegfb
7	path:mmu00720: Reductive carboxylate cycle (CO2 fixation)	5	5	230	5	2279	1.48	5.64	6.76	3.83	Aco1 Aco2 Fh1 Mdh1 Mdh2
8	path:mmu00620: Pyruvate metabolism	9	9	226	24	2260	0.93	5.04	6.03	3.28	Acyp2 Dlat Hagh Mdh1 Mdh2 Pck1 Pcx Pdha1 Pdhb
9	path:mmu00071: Fatty acid metabolism	12	12	223	42	2242	0.74	4.82	5.74	3.14	Acadl Acadm Acox1 Acox3 Adh1 Cpt2 Cyp2e1 Cyp4b1 Dci Echs1 Ehhadh Hadhsc
10	path:mmu00500: Starch and sucrose metabolism	8	8	227	22	2262	0.23	4.3	5.33	2.98	Amy1 Amy2 Enpp2 Gbe1 Hk2 Pgm2 Pygl Pygm
11	path:mmu00640: Propanoate metabolism	7	7	228	17	2267	0.19	4.25	5.32	2.98	Acadm Aldh6a1 Echs1 Ehhadh Pcca Pccb Suclg1
12	path:mmu00910: Nitrogen metabolism	5	5	230	9	2275	-0.2	0.0	5.0	2.86	Car13 Car3 Car4 Car5b Glul
13	path:mmu00062: Fatty acid biosynthesis (path 2)	4	4	231	5	2279	-0.21	0.0	5.05	2.86	Echs1 Ehhadh Fasn Hadhsc
14	path:mmu00710: Carbon fixation	6	6	229	14	2270	-0.3	0.0	4.85	2.79	Aldoa Fbp2 Gpt2 Mdh1 Mdh2 Tkt
15	path:mmu04510: Focal adhesion	11	11	224	203	2081	-0.48	0.0	0.01	0.0	Actn3 Akt2 Cav1 Ccnd2 Itga7 Kras Lamb1-1 Rras Sos2 Tnxb Vegfb
16	path:mmu00010: Glycolysis / Gluconeogenesis	10	10	225	40	2244	-0.73	0.0	4.21	2.3	Acyp2 Adh1 Aldoa Dlat Eno3 Fbp2 Hk2 Pdha1 Pdhb Pgm2
17	path:mmu00240: Pyrimidine metabolism	1	1	234	65	2219	-0.76	0.0	0.0	0.0	Entpd5
18	path:mmu04310: Wnt signaling pathway	6	6	229	135	2149	-0.81	0.0	0.01	0.0	Camk2b Camk2d Ccnd2 Fzd4 Nkd1 Wnt4
19	path:mmu00130: Ubiquinone biosynthesis	3	3	232	3	2281	-0.94	0.0	4.35	2.37	2410011G03Rik D5Ertd33e Grim19
20	path:mmu00930: Caprolactam degradation	4	4	231	8	2276	-1.29	0.0	3.91	2.08	Echs1 Ehhadh Hadhsc Vnn1
21	path:mmu04210: Apoptosis	3	3	232	86	2198	-1.41	0.0	0.01	0.0	Akt2 Pdcd8 Pik3c2g
22	path:mmu04530: Tight junction	6	6	229	117	2167	-1.79	0.0	0.02	0.0	Actn3 Akt2 Cldn15 Gnai1 Kras Rras
23	path:mmu04010: MAPK signaling pathway	15	15	220	216	2068	-1.83	0.0	0.04	0.0	Akt2 Dusp1 Dusp10 Fgf18 Hspa9a Kras Map3k6 Mapk12 Mef2c Ntf3 Ppm1a Rasgrp2 Rras Sitpec Sos2
24	path:mmu00030: Pentose phosphate pathway	5	5	230	17	2267	-2.01	0.0	3.04	1.33	Aldoa Fbp2 Pgm2 Taldo1 Tkt
25	path:mmu00290: Valine, leucine and isoleucine biosynthesis	3	3	232	6	2278	-2.09	0.0	3.12	1.35	Bcat2 Pdha1 Pdhb
26	path:mmu00770: Pantothenate and CoA biosynthesis	4	4	231	12	2272	-2.2	0.0	2.9	1.25	Bcat2 Enpp2 Pank3 Vnn1
27	path:mmu04070: Phosphatidylinositol signaling system	3	3	232	73	2211	-2.23	0.0	0.02	0.0	Dm15 Fn3k Pik3c2g
28	path:mmu04020: Calcium signaling pathway	12	12	223	169	2115	-2.34	0.0	0.07	0.0	Adra1a Cacna1g Cacna1s Camk2b Camk2d P2rx5 Phkg1 Ptger3 Pygl Pygm Slc25a4 Tnnc2
29	path:mmu04520: Adherens junction	3	3	232	71	2213	-2.35	0.0	0.03	0.0	Actn3 Snai2 Sorbs1
30	path:mmu00410: beta-Alanine metabolism	4	4	231	13	2271	-2.37	0.0	2.71	1.11	Acadm Aoc3 Echs1 Ehhadh
31	path:mmu00760: Nicotinate and nicotinamide metabolism	8	8	227	43	2241	-2.44	0.0	2.34	0.84	Aox1 BC004012 Dm15 Enpp2 Fn3k Nnmt Pbef1 Vnn1
32	path:mmu04620: Toll-like receptor signaling pathway	5	5	230	89	2195	-2.59	0.0	0.05	0.0	Akt2 Ccl5 Cxcl9 Mapk12 Pik3c2g
33	path:mmu00562: Inositol phosphate metabolism	2	2	233	55	2229	-2.59	0.0	0.03	0.0	Dm15 Fn3k
34	path:mmu00252: Alanine and aspartate metabolism	4	4	231	15	2269	-2.67	0.0	2.37	0.84	Adssl1 Crat Gpt2 Pcx
35	path:mmu00380: Tryptophan metabolism	10	10	225	65	2219	-2.72	0.0	1.86	0.52	Aoc3 Aox1 Cat Cyp2e1 Cyp4b1 Echs1 Ehhadh Hadhsc Indo Tph1
36	path:mmu00650: Butanoate metabolism	6	6	229	31	2253	-2.75	0.0	2.08	0.63	Aacs Echs1 Ehhadh Hadhsc Pdha1 Pdhb
37	path:mmu04340: Hedgehog signaling pathway	2	2	233	49	2235	-2.96	0.0	0.04	0.0	Bmp6 Wnt4
38	path:mmu00350: Tyrosine metabolism	6	6	229	34	2250	-2.97	0.0	1.81	0.52	Adh1 Aoc3 Aox1 Comt Ech1 Gstz1
39	path:mmu04512: ECM-receptor interaction	5	5	230	79	2205	-3.01	0.0	0.1	0.0	Cd36 Fndc1 Itga7 Lamb1-1 Tnxb
40	path:mmu04910: Insulin signaling pathway	14	14	221	119	2165	-3.09	0.0	1.03	0.14	Akt2 Eif4ebp1 Fasn Fbp2 Hk2 Kras Lipe Pck1 Phkg1 Pygl Pygm Rras Sorbs1 Sos2
41	path:mmu00310: Lysine degradation	6	6	229	38	2246	-3.19	0.0	1.5	0.39	6530401D17Rik Aldh9a1 Dlst Echs1 Ehhadh Hadhsc
42	path:mmu00632: Benzoate degradation via CoA ligation	6	6	229	39	2245	-3.23	0.0	1.43	0.38	Acyp2 Dm15 Echs1 Ehhadh Fn3k Hadhsc
43	path:mmu00561: Glycerolipid metabolism	5	5	230	30	2254	-3.26	0.0	1.5	0.39	Adh1 Agpat3 Cel Dgat1 Lpl
44	path:mmu00600: Glycosphingolipid metabolism	1	1	234	33	2251	-3.28	0.0	0.04	0.0	Smpd3
45	path:mmu00480: Glutathione metabolism	5	5	230	31	2253	-3.31	0.0	1.42	0.38	Gpx4 Gsta3 Gstm1 Gstm2 Gstz1
46	path:mmu00230: Purine metabolism	9	9	226	99	2185	-3.34	0.0	0.37	0.0	Adk Adssl1 Ak2 Enpp2 Entpd5 Fhit Npr1 Pde1a Pde8a
47	path:mmu00590: Prostaglandin and leukotriene metabolism	1	1	234	32	2252	-3.35	0.0	0.04	0.0	Ptges
48	path:mmu00521: Streptomycin biosynthesis	2	2	233	6	2278	-3.37	0.0	1.79	0.52	Hk2 Pgm2
49	path:mmu00051: Fructose and mannose metabolism	5	5	230	33	2251	-3.41	0.0	1.28	0.32	Aldoa Fbp2 Hk2 Khk Sdh1
50	path:mmu00564: Glycerophospholipid metabolism	3	3	232	50	2234	-3.41	0.0	0.12	0.0	Agpat3 Gnpat Gpd2
51	path:mmu04540: Gap junction	8	8	227	76	2208	-3.46	0.0	0.63	0.02	Gnai1 Grm8 Gstz1 Kras Npr1 Rras Sos2 Tuba8
52	path:mmu04610: Complement and coagulation cascades	7	7	228	61	2223	-3.49	0.0	0.79	0.04	C1r C1s C2 Fgb Hc Serpina1a Thbd
53	path:mmu00193: ATP synthesis	2	2	233	39	2245	-3.51	0.0	0.1	0.0	Atp5a1 Atp5o
54	path:mmu00920: Sulfur metabolism	2	2	233	7	2277	-3.52	0.0	1.6	0.42	Sult1a1 Suox
55	path:mmu00251: Glutamate metabolism	3	3	232	16	2268	-3.56	0.0	1.35	0.34	Gfpt2 Glul Gpt2
56	path:mmu00031: Inositol metabolism	1	1	234	1	2283	-3.59	0.0	1.73	0.52	Aldh6a1
57	path:mmu00061: Fatty acid biosynthesis (path 1)	1	1	234	1	2283	-3.59	0.0	1.73	0.52	Fasn
58	path:mmu00550: Peptidoglycan biosynthesis	1	1	234	1	2283	-3.59	0.0	1.73	0.52	Glul
59	path:mmu00330: Arginine and proline metabolism	2	2	233	35	2249	-3.7	0.0	0.14	0.0	Aoc3 Arg2
60	path:mmu04330: Notch signaling pathway	4	4	231	46	2238	-3.73	0.0	0.36	0.0	Dtx1 Jag2 Mfng Psen2
61	path:mmu05040: Huntington's disease	1	1	234	26	2258	-3.74	0.0	0.07	0.0	Tgm2
62	path:mmu00363: Bisphenol A degradation	2	2	233	9	2275	-3.75	0.0	1.29	0.32	Pon1 Pon3
63	path:mmu05010: Alzheimer's disease	3	3	232	20	2264	-3.78	0.0	1.01	0.14	Lpl Lrp1 Psen2
64	path:mmu00361: gamma-Hexachlorocyclohexane degradation	4	4	231	35	2249	-3.78	0.0	0.69	0.04	Cyp2e1 Cyp4b1 Pon1 Pon3
65	path:mmu00340: Histidine metabolism	1	1	234	25	2259	-3.8	0.0	0.08	0.0	Aoc3
66	path:mmu00260: Glycine, serine and threonine metabolism	2	2	233	32	2252	-3.82	0.0	0.17	0.0	Aoc3 Gldc
67	path:mmu00120: Bile acid biosynthesis	3	3	232	23	2261	-3.87	0.0	0.81	0.04	Acadvl Adh1 Cel
68	path:mmu00150: Androgen and estrogen metabolism	3	3	232	29	2255	-3.93	0.0	0.53	0.0	H2-Ke6 Hsd11b1 Hsd17b4
69	path:mmu00960: Alkaloid biosynthesis II	2	2	233	12	2272	-3.96	0.0	0.97	0.14	Aoc3 Ces3
70	path:mmu00624: 1- and 2-Methylnaphthalene degradation	2	2	233	12	2272	-3.96	0.0	0.97	0.14	Acadvl Adh1
71	path:mmu00530: Aminosugars metabolism	2	2	233	25	2259	-4.04	0.0	0.31	0.0	Gfpt2 Hk2
72	path:mmu00052: Galactose metabolism	2	2	233	24	2260	-4.06	0.0	0.34	0.0	Hk2 Pgm2
73	path:mmu05020: Parkinson's disease	2	2	233	15	2269	-4.07	0.0	0.73	0.04	Park2 Pink1
74	path:mmu00360: Phenylalanine metabolism	1	1	234	20	2264	-4.08	0.0	0.14	0.0	Aoc3
75	path:mmu00830: Retinol metabolism	1	1	234	3	2281	-4.09	0.0	1.13	0.19	Aldh1a1
76	path:mmu00860: Porphyrin and chlorophyll metabolism	2	2	233	17	2267	-4.1	0.0	0.61	0.02	Alad Fech
77	path:mmu00903: Limonene and pinene degradation	2	2	233	18	2266	-4.11	0.0	0.56	0.0	Echs1 Ehhadh
78	path:mmu00220: Urea cycle and metabolism of amino groups	1	1	234	19	2265	-4.13	0.0	0.15	0.0	Arg2
79	path:mmu00604: Ganglioside biosynthesis	1	1	234	18	2266	-4.18	0.0	0.17	0.0	St6galnac5
80	path:mmu00362: Benzoate degradation via hydroxylation	1	1	234	4	2280	-4.21	0.0	0.95	0.14	Ech1
81	path:mmu05030: Amyotrophic lateral sclerosis (ALS)	1	1	234	16	2268	-4.26	0.0	0.21	0.0	Cat
82	path:mmu00100: Biosynthesis of steroids	1	1	234	15	2269	-4.3	0.0	0.23	0.0	Sc5d
83	path:mmu00780: Biotin metabolism	1	1	234	6	2278	-4.35	0.0	0.7	0.04	6530401D17Rik
84	path:mmu00628: Fluorene degradation	1	1	234	6	2278	-4.35	0.0	0.7	0.04	Ech1
85	path:mmu00643: Styrene degradation	1	1	234	6	2278	-4.35	0.0	0.7	0.04	Gstz1
86	path:mmu00790: Folate biosynthesis	1	1	234	13	2271	-4.36	0.0	0.29	0.0	Qdpr
87	path:mmu00140: C21-Steroid hormone metabolism	1	1	234	12	2272	-4.39	0.0	0.33	0.0	Hsd11b1
88	path:mmu00670: One carbon pool by folate	1	1	234	12	2272	-4.39	0.0	0.33	0.0	Fthfd
89	path:mmu00625: Tetrachloroethene degradation	1	1	234	7	2277	-4.39	0.0	0.61	0.02	Ephx2
90	path:mmu00740: Riboflavin metabolism	1	1	234	11	2273	-4.4	0.0	0.37	0.0	Enpp2
91	path:mmu00680: Methane metabolism	1	1	234	10	2274	-4.41	0.0	0.42	0.0	Cat
92	path:mmu05060: Prion disease	1	1	234	10	2274	-4.41	0.0	0.42	0.0	Lamb1-1
93	path:mmu00400: Phenylalanine, tyrosine and tryptophan biosynthesis	1	1	234	9	2275	-4.42	0.0	0.47	0.0	Eno3
94	path:mmu00750: Vitamin B6 metabolism	1	1	234	9	2275	-4.42	0.0	0.47	0.0	Aox1
