# Supplementary material for: A genomic analysis of mouse models of breast cancer reveals molecular features of mouse models and relationships to human breast cancer
Source: Breast Cancer Res. 2014 Jun 5;16(3):R59. doi: 10.1186/bcr3672 (PMC4078930; doi:10.1186/bcr3672)
Supplement: Additional file 3 — Fold change values organized by mouse tumor model type comparing the mouse model to normal mammary gland. [file bcr3672-S3.zip › Additional_File_3/IGFIR_vs_NMLmammary/AdditionalFile67_IGFIR_vs_NMLmammary/DownregulatedGenesgather_transfac_121024.txt]

#	Annotation	Total Genes With Ann	Your Genes (With Ann)	Your Genes (No Ann)	Genome (With Ann)	Genome (No Ann)	ln(Bayes factor)	neg ln(p value)	FE: neg ln(p value)	FE: neg ln(FDR)	Genes
1	V$MAZ_Q6	535	535	131	10736	4769	16.88	11.93	22.55	16.71	0610007A15Rik 0610009E20Rik 1110006I15Rik 1110035L05Rik 1110038M16Rik 1500040F11Rik 1600020H07Rik 1810037K07Rik 1810055D05Rik 2010002H18Rik 2310001N14Rik 2310043K02Rik 2310075G12Rik 2310076O21Rik 2410001H17Rik 2610205H19Rik 2810423O19Rik 4732429I09Rik 5430431G03Rik 5730439E10Rik 6330579B17Rik AF397014 Aacs Aatk Abca2 Acad10 Acadl Acadm Acadvl Aco1 Aco2 Acox1 Acox3 Acta1 Actn3 Acy3 Acyp2 Adfp Adk …
2	V$KROX_Q6	322	322	344	6043	9462	8.51	11.93	13.86	9.12	0610007A15Rik 0610009E20Rik 1110035L05Rik 1110038M16Rik 1600020H07Rik 1810055D05Rik 2310001N14Rik 2310075G12Rik 2310076O21Rik 2410001H17Rik 2610205H19Rik 2810423O19Rik 4732429I09Rik 4933424N09Rik 5430431G03Rik 5730439E10Rik 6330579B17Rik AF397014 Abca2 Abcd3 Acad10 Acadl Acadm Acadvl Aco1 Aco2 Acox1 Actn3 Acy3 Acyp2 Adk Admr Adpn Adssl1 Ak2 Alad Alas1 Aldh4a1 Aldh6a1 Aoc3 Aqp1 Arfl4 Arg2 Arl4 Atf…
3	V$E2F_Q6: E2F	539	539	127	11274	4231	8.5	11.93	14.0	9.12	0610007A15Rik 0610009E20Rik 0610039N19Rik 1110006I15Rik 1110038M16Rik 1500040F11Rik 1600020H07Rik 1810037K07Rik 1810044O22Rik 1810055D05Rik 2010002H18Rik 2310043K02Rik 2310075G12Rik 2310076O21Rik 2410001H17Rik 2410011G03Rik 2610205H19Rik 3300001H21Rik 4732429I09Rik 4933424N09Rik 5430431G03Rik 5730439E10Rik 6330579B17Rik 9030611N15Rik AF397014 Aacs Aatk Abca2 Abcd3 Acad10 Acadl Acadvl Acat1 Aco1 A…
4	V$FOXJ2_02: fork head box J 2	203	203	463	6092	9413	7.66	11.93	0.0	0.0	0610039N19Rik 1500040F11Rik 1810037K07Rik 1810044O22Rik 2410011G03Rik 4933424N09Rik 5430431G03Rik 6330579B17Rik Aatk Abca8a Acadl Acox3 Admr Alad Amy2 Ankrd5 Antxr1 Aoc3 Aox1 Arg2 Arhgap24 Art3 Asb5 Aspa Atf5 Atp5a1 BC003479 BC010787 Bckdhb Bloc1s1 C1r C330023F11Rik Car3 Ccrl1 Cd1d1 Cd36 Cdo1 Cdw92 Chchd6 Chpt1 Cidec Clec1b Clpx Cog4 Cox6a2 Cox6c Cox8a Cpt2 Csl Cxcl15 Cxcl7 Cyb5 D5Ertd33e Dci Dcn…
5	V$E2F1_Q6: E2F-1	401	401	265	7943	7562	7.37	11.52	12.69	8.23	0610007A15Rik 0610009E20Rik 1110006I15Rik 1110038M16Rik 1500040F11Rik 1600020H07Rik 1810037K07Rik 1810055D05Rik 2310043K02Rik 2310075G12Rik 2310076O21Rik 2410011G03Rik 3300001H21Rik 4732429I09Rik 4933424N09Rik 5430431G03Rik 5730439E10Rik 6330579B17Rik AF397014 Aacs Abca2 Abcd3 Acad10 Acadl Acadvl Acat1 Aco1 Aco2 Acox1 Actn3 Acyp2 Adh1 Adk Adssl1 Ak2 Akt2 Alad Alas1 Aldh6a1 Areg Arg2 Arhgap24 Arl4…
6	V$SP3_Q3	493	493	173	10220	5285	6.66	10.68	12.03	7.79	0610007A15Rik 0610009E20Rik 1110006I15Rik 1110035L05Rik 1110038M16Rik 1500040F11Rik 2310001N14Rik 2310075G12Rik 2310076O21Rik 2610205H19Rik 2810423O19Rik 3300001H21Rik 4732429I09Rik 4933424N09Rik 5430431G03Rik 5730439E10Rik 6330579B17Rik 9030611N15Rik AF397014 Aacs Aatk Abca2 Abca8a Abcd3 Acad10 Acadl Acadm Acadvl Acat1 Aco1 Aco2 Acox1 Acta1 Actn3 Acy3 Acyp2 Adfp Adh1 Adk Admr Adpn Adra1a Adssl1 …
7	V$TEF_Q6	186	186	480	5555	9950	5.91	10.06	0.0	0.0	1110038M16Rik 2410001H17Rik 2410011G03Rik 4933424N09Rik Abcd3 Acadl Acadvl Aco1 Adk Admr Adra1a Afp Amy1 Amy2 Arg2 Art3 Asb5 Aspa Atp5a1 BC003479 BC009118 BC028663 Bckdhb C330023F11Rik Cacna1s Cap2 Cav1 Ccbl2 Cd36 Cdo1 Cdw92 Ces3 Chchd6 Chn1 Cib2 Cish Cited1 Ckmt2 Clpx Clybl Cox7a1 Cox8a Cpt2 Cs Cxcl15 Cxcl7 Cyb5 Cyp2c44 D5Ertd33e Dact1 Dapk2 Dcn Dhrs7 Dmrt2 Dpt Echdc1 Echs1 Edn1 Efemp1 Efhd1 Enp…
8	V$BRN2_01: POU factor Brn-2	232	232	434	6645	8860	5.52	9.33	0.0	0.0	0610039N19Rik 1110006I15Rik 1600020H07Rik 1810055D05Rik 4732429I09Rik 5430431G03Rik 9030611N15Rik Acadl Acadm Acadvl Acat1 Acta1 Acy3 Acyp2 Adfp Adh1 Admr Adpn Afp Ak2 Aldh1a1 Aldh1a7 Aldh9a1 Amy2 Ankrd5 Aoc3 Arg2 Art3 Asb5 Aspa Atp5a1 BC003479 Bckdhb Bloc1s1 Bphl Brp44l Btbd4 C330005L02Rik C330023F11Rik Calca Car13 Cat Ccnd2 Cd1d1 Cd36 Cdo1 Cdw92 Chn1 Chst1 Cidec Clca3 Clec1b Clybl Cnn1 Cog4 Cox…
9	V$MINI20_B: Muscle initiator sequence-20	458	458	208	9448	6057	5.4	9.33	10.68	6.62	0610007A15Rik 0610009E20Rik 0610039N19Rik 1110006I15Rik 1110035L05Rik 1500040F11Rik 1600020H07Rik 1810055D05Rik 2310001N14Rik 2310043K02Rik 2310075G12Rik 2310076O21Rik 2410001H17Rik 2610205H19Rik 4933424N09Rik 5430431G03Rik AF397014 Aatk Abcd3 Acadl Acadm Aco1 Aco2 Acox3 Acta1 Actn3 Adfp Adk Adpn Adra1a Adssl1 Ak2 Akt2 Alas1 Aldh1a7 Aldh4a1 Aldh6a1 Aldh9a1 Aldoa Ankrd5 Antxr1 Aoc3 Aox1 Aqp7 Areg …
10	V$NKX25_02: homeo domain factor Nkx-2.5/Csx, tinman homolog	222	222	444	6345	9160	4.73	8.67	0.0	0.0	1110006I15Rik 1500040F11Rik 1810044O22Rik 2410011G03Rik 4732429I09Rik 6330579B17Rik 9030611N15Rik Aacs Abca8a Acox3 Actn3 Acyp2 Adra1a Alas1 Aldh9a1 Amy1 Amy2 Ankrd5 Antxr1 Arg2 Arhgap24 Arl4 Aspa Bcat2 Blcap Blvrb C1s Cabc1 Cables1 Cap2 Car3 Car4 Ccbl2 Ccrl1 Cd302 Cd36 Cdw92 Ces3 Chn1 Cidec Clca3 Clec1b Clec3b Clpx Cmya1 Cox5a Cox5b Cpa3 Cpt1b Creb3 Crispld1 Cs Csl Cxcl15 Cyb5 Cyp2c44 D5Ertd33e …
11	V$SREBP1_Q6	266	266	400	5084	10421	4.14	8.02	9.32	5.42	0610007A15Rik 0610039N19Rik 1110006I15Rik 1600020H07Rik 2310001N14Rik 2310043K02Rik 2310076O21Rik 2610205H19Rik 2810423O19Rik 4732429I09Rik 6330579B17Rik 9030611N15Rik AF397014 Aacs Aatk Acadl Acadvl Aco1 Acox3 Acta1 Acyp2 Adh1 Afp Akt2 Aldh6a1 Aldh9a1 Antxr1 Arfl4 Arhgap24 Arl4 Atoh8 BC004012 BC004044 BC019806 BC021611 Bckdhb Blvrb Bnip3 Bphl Brp44l C1s C330005L02Rik C330023F11Rik Cabc1 Cables1 …
12	V$POU1F1_Q6	221	221	445	6274	9231	4.13	8.02	0.0	0.0	0610009E20Rik 1110038M16Rik 1600020H07Rik 2010002H18Rik 2410001H17Rik 3300001H21Rik 4933424N09Rik 5430431G03Rik AF397014 Aacs Abca8a Acad10 Acadl Acadvl Acat1 Aco2 Acox3 Acyp2 Adfp Adh1 Adpn Adra1a Afp Ak2 Alad Aldh1a1 Aldh1a7 Aldh9a1 Amy1 Aox1 Areg Arg2 Arhgap24 Asb13 Asb5 Aspa Atp5a1 Auh BC003479 Blcap Bmp6 Bnip3 Btd C330005L02Rik Cap2 Cbx7 Ccl24 Ccrl1 Cd151 Cd36 Cdw92 Cited1 Clca3 Clec1b Cox5a…
13	V$PIT1_Q6	461	461	205	11737	3768	3.8	7.75	0.0	0.0	0610009E20Rik 0610039N19Rik 1110006I15Rik 1110038M16Rik 1500040F11Rik 1810044O22Rik 1810055D05Rik 2010002H18Rik 2310001N14Rik 2310043K02Rik 2410011G03Rik 4732429I09Rik 4933424N09Rik 5730439E10Rik 9030611N15Rik AF397014 Aacs Aatk Abca2 Abca8a Abcd3 Acad10 Acadl Acadm Acadvl Acat1 Acox1 Acox3 Acyp2 Adfp Adh1 Adk Admr Adra1a Afp Ak2 Alad Aldh1a1 Aldh1a7 Aldh6a1 Aldh9a1 Amy1 Amy2 Ankrd5 Antxr1 Aox1 A…
14	V$CDPCR1_01: cut-like homeodomain protein	482	482	184	12165	3340	3.44	7.34	0.0	0.0	0610007A15Rik 0610009E20Rik 1110035L05Rik 1110038M16Rik 1500040F11Rik 1600020H07Rik 1810055D05Rik 2010002H18Rik 2310043K02Rik 2310075G12Rik 2310076O21Rik 2410001H17Rik 2610205H19Rik 2810423O19Rik 4732429I09Rik 4933424N09Rik 5430431G03Rik 5730439E10Rik 9030611N15Rik Aatk Abca8a Acadl Acadm Acadvl Aco1 Acox1 Acox3 Acta1 Actn3 Acy3 Acyp2 Adfp Adh1 Adk Adra1a Afp Akt2 Alad Alas1 Aldh1a7 Aldh6a1 Aldh9…
15	V$HNF1_C: Hepatic nuclear factor 1	186	186	480	5339	10166	3.1	6.92	0.0	0.0	0610007A15Rik 1600020H07Rik 1810055D05Rik 2010002H18Rik 2310001N14Rik 2410001H17Rik 2410011G03Rik 3300001H21Rik 5430431G03Rik 6330579B17Rik Aacs Abca8a Abcd3 Acadm Acadvl Acyp2 Adfp Adh1 Afp Ak2 Alad Aldh1a7 Amy2 Ankrd5 Antxr1 Aoc3 Areg Art3 Asb13 Asb5 BC003479 BC009118 BC028663 Blcap C330005L02Rik Cacna1s Car13 Car3 Cat Cav1 Ccnd2 Ccrl1 Cd302 Cd36 Chchd6 Cib2 Cited1 Cmya1 Cox5a Cox7a1 Cpa3 Creb3…
16	V$E2F_Q4: E2F	269	269	397	5245	10260	2.93	6.74	8.06	4.29	0610007A15Rik 0610009E20Rik 1110006I15Rik 1110038M16Rik 1500040F11Rik 1810037K07Rik 1810055D05Rik 2310043K02Rik 2310075G12Rik 2310076O21Rik 2410011G03Rik 3300001H21Rik 4933424N09Rik 5730439E10Rik 6330579B17Rik Aatk Acad10 Acat1 Aco2 Actn3 Acy3 Adh1 Adssl1 Ak2 Akt2 Alas1 Aldh6a1 Aox1 Areg Arg2 Arl4 Asb13 Atf5 Atpaf2 BC010787 BC021611 BC024806 BC028663 Bckdhb Bloc1s1 Blvrb Brp44l Btbd4 C1r Cabc1 Ca…
17	V$XFD2_01: Xenopus fork head domain factor 2	121	121	545	3704	11801	2.87	6.68	0.0	0.0	1110038M16Rik 1810055D05Rik 2410011G03Rik Acadm Acox3 Acyp2 Adh1 Adpn Aldh4a1 Art3 Asb13 Aspa BC009118 BC024806 BC028663 Bloc1s1 C330005L02Rik Cables1 Car3 Cav1 Ccrl1 Cidea Cidec Clpx Cox6a1 Cox6a2 Creb3 Cs Dcn Decr1 Dlat Dmrt2 Dnajd1 Dusp1 Edg8 Eif4e3 Eif4ebp1 Enpep Enpp2 Epor Fech Fhl1 Fkbp9 Fli1 Fndc1 Gabarapl1 Gimap6 Gpr109b Gstm3 Hadhb Hdgfrp2 Heph Hint2 Hint3 Hnmt Ifi27 Igj Indo Klf4 Klhl2 …
18	V$HP1SITEFACTOR_Q6	126	126	540	3816	11689	2.68	6.45	0.0	0.0	0610009E20Rik 1110035L05Rik 1810044O22Rik 2310043K02Rik Aatk Abcd3 Acadl Acat1 Acox1 Adk Afp Akt2 Amy1 Ankrd5 Antxr1 Aox1 Aqp7 Art3 Asb5 Atp5a1 C330005L02Rik Cav1 Ccrl1 Cd302 Ces3 Clpx Cox5a Cox6a1 Cpt1b Cpt2 Creb3 Csl Cspg4 Cyp2c44 Dbi Decr1 Dhrs7 Dnaja1 Dpep1 Dpf3 Dusp10 Ebf1 Ech1 Echdc1 Faf1 Fap Fech Fhl1 Fkbp7 Fmo1 Fmo2 Fndc1 Ggtla1 Ghr Gimap6 Gpr109b Gpr155 Gprc5b Gpt2 Grm8 Gsc Gstk1 Gstm3 G…
19	V$CP2_01: CP2	459	459	207	9692	5813	2.68	6.45	7.8	4.19	0610007A15Rik 1110035L05Rik 1110038M16Rik 1500040F11Rik 1600020H07Rik 1810055D05Rik 2010002H18Rik 2310043K02Rik 2310075G12Rik 2310076O21Rik 2410001H17Rik 2410011G03Rik 2610205H19Rik 2810423O19Rik 3300001H21Rik 4933424N09Rik 5730439E10Rik 6330579B17Rik 9030611N15Rik AF397014 Aatk Abcd3 Acad10 Acadl Acadvl Acat1 Aco1 Aco2 Acta1 Actn3 Acy3 Acyp2 Adfp Adk Adssl1 Ak2 Akt2 Alad Alas1 Aldh1a7 Aldh4a1 Al…
20	V$E2F1_Q3_01	222	222	444	4229	11276	2.59	6.38	7.73	4.19	0610007A15Rik 0610009E20Rik 1500040F11Rik 1810055D05Rik 2310043K02Rik 2310075G12Rik 2310076O21Rik 2610205H19Rik 4933424N09Rik 5430431G03Rik AF397014 Aacs Abca2 Abcd3 Acad10 Acadl Aco1 Aco2 Adk Adssl1 Alas1 Aldh6a1 Aldh9a1 Aldoa Amy2 Arl4 Atf5 Atp5a1 Atpaf2 Auh BC004044 BC010787 BC019806 BC024806 Bnip3 Brp44l Btbd4 C1r C330023F11Rik Cables1 Camk2b Cap2 Car3 Card10 Cbx7 Cd151 Cdo1 Cel Chchd6 Chpt1 …
21	V$NKX3A_01: NK class homeobox factor 3A	99	99	567	3097	12408	2.27	6.06	0.0	0.0	0610009E20Rik 1600020H07Rik 1810037K07Rik 2310043K02Rik 2410011G03Rik 2610205H19Rik 5430431G03Rik Aacs Abca8a Acadl Adpn Alad Amy1 Ankrd5 Antxr1 C1r Cbx7 Cox5a Cox6a2 Cpa3 Cpt2 Csl Cyb5 Decr1 Dpt Echdc1 Elovl3 Fbp2 Fh1 Fhit Fmo1 Gimap1 Gpr155 Grm8 Gstk1 Gypc Gzma Hadhb Hdgfrp2 Heph Hint3 Hoxc6 Htatsf1 Htra3 Id1 Klf4 Klhl2 Leng1 Lum Ly6c Mbnl1 Mef2c Mknk2 Mrpl35 Mst1r Myh6 Myom2 Ndufa5 Ndufa9 Nduf…
22	V$LPOLYA_B: Lentiviral Poly A signal	105	105	561	3246	12259	2.21	5.93	0.0	0.0	1110035L05Rik 9030611N15Rik Abca8a Acadvl Adpn Adra1a Aldh4a1 Amy1 Arfl4 Art3 Asb5 BC028663 Bcat2 Cables1 Cav1 Cd151 Cln2 Cnn1 Cox6c Cyp2c44 Cyp2e1 Dnajc4 Dp1l1 Dpt Echs1 Efhd1 Etfdh Fabp3 Fahd1 Fech Fmo2 Gabarapl1 Gimap1 Gimap6 Glcci1 Gldc Glul Glycam1 Gpr155 Grm8 Gzma Hadhb Hc Hdgfrp2 Heph Hibadh Hoxd4 Hoxd8 Idh3a Idh3b Ifngr1 Igfbp6 Immp2l Indo Irf4 Itga7 Itih2 LOC330189 Lace1 Lynx1 Mal Mup5 M…
23	V$E2F1_Q6_01	272	272	394	5383	10122	2.13	5.88	7.19	3.74	0610007A15Rik 0610009E20Rik 1110006I15Rik 1110038M16Rik 1500040F11Rik 1600020H07Rik 1810037K07Rik 1810055D05Rik 2310043K02Rik 2310075G12Rik 2310076O21Rik 2810423O19Rik 4732429I09Rik 4933424N09Rik Aacs Abcd3 Acad10 Acat1 Aco1 Aco2 Acox1 Actn3 Adh1 Adssl1 Ak2 Akt2 Alas1 Aldh6a1 Areg Arg2 Arl4 Asb13 Atf5 Atpaf2 BC010787 BC024806 BC028663 Bcat2 Blvrb Bmp6 Bnip3 Brp44l Btd C1r C330005L02Rik C330023F11…
24	V$TATA_C: Retroviral TATA box	165	165	501	4735	10770	2.05	5.78	0.0	0.0	2310001N14Rik 2310043K02Rik 2310076O21Rik 2410001H17Rik 2410011G03Rik 4933424N09Rik Aacs Abca2 Abca8a Acox1 Acy3 Admr Akt2 Alad Aldh1a7 Amy2 Aoc3 Areg Arhgap24 Asb5 Aspa BC009118 BC028663 BC054059 Bcat2 Bckdhb C1r C330005L02Rik C330023F11Rik Calca Cap2 Car4 Ccrl1 Cd36 Chchd6 Cidec Cited1 Clstn3 Cnn1 Cox6a1 Cox6a2 Cox8a Cox8b Cpa3 Cxcl7 D5Ertd33e Dact1 Dbi Dci Dcn Defb1 Dlat Dnaja1 Dpep1 Dpt Dusp1…
25	V$SRF_Q5_01	229	229	437	4469	11036	1.57	5.24	6.64	3.48	0610007A15Rik 0610009E20Rik 2310001N14Rik 2310043K02Rik 2310075G12Rik 2410001H17Rik 2810423O19Rik 5430431G03Rik 9030611N15Rik Aatk Aco1 Acta1 Actn3 Acyp2 Adra1a Alas1 Aldh4a1 Aldh6a1 Amy1 Amy2 Aoc3 Aqp1 Aqp7 Areg Arfl4 Arl4 Asb13 Asb5 Aspa Atp5a1 BC009118 BC021611 BC024806 BC054059 Blcap Bloc1s1 Blvrb Brp44l Btbd4 Cacna1g Cacna1s Calca Car3 Car4 Card10 Cbfa2t3h Ccbl2 Ccl24 Cd1d1 Cd302 Cdkn2c Cdw9…
26	V$HFH3_01: HFH-3 (HNF3/fork head homolog 3)	273	273	393	7278	8227	1.55	5.19	0.0	0.0	1110006I15Rik 1110038M16Rik 1600020H07Rik 1810044O22Rik 1810055D05Rik 2410011G03Rik 4933424N09Rik 5730439E10Rik Abca2 Acadl Acadm Acadvl Acat1 Acyp2 Adh1 Admr Adpn Afp Akt2 Alad Aldh4a1 Amy1 Amy2 Ankrd5 Asb13 Asb5 Atoh8 Atp5a1 Atpaf2 BC003479 BC009118 BC010787 BC024806 BC028663 BC054059 Bcat2 Bckdhb C330005L02Rik C330023F11Rik Cables1 Car3 Car4 Cat Cav1 Cbx7 Ccrl1 Cd302 Cd36 Cdw92 Ces3 Chchd6 Chp…
27	V$MAZR_01: MAZ related factor	314	314	352	6398	9107	1.5	5.13	6.49	3.41	0610007A15Rik 0610009E20Rik 1110006I15Rik 1110035L05Rik 1110038M16Rik 1500040F11Rik 2010002H18Rik 2310075G12Rik 2410001H17Rik 2610205H19Rik 2810423O19Rik 3300001H21Rik 4732429I09Rik 5430431G03Rik 5730439E10Rik 6330579B17Rik AF397014 Abca2 Acad10 Acadl Aco1 Aco2 Acox1 Acox3 Actn3 Acy3 Acyp2 Adk Admr Adpn Adssl1 Ak2 Alad Aldh4a1 Aldoa Aoc3 Aox1 Aqp1 Areg Arfl4 Arhgap24 Atf5 Atpaf2 Auh BC004012 BC00…
28	V$FOXP3_Q4	357	357	309	9217	6288	1.45	5.07	0.0	0.0	0610007A15Rik 1500040F11Rik 1600020H07Rik 1810044O22Rik 2310001N14Rik 2310043K02Rik 2410011G03Rik 2810423O19Rik 3300001H21Rik 5430431G03Rik 5730439E10Rik 6330579B17Rik Aacs Aatk Abca2 Abca8a Abcd3 Acad10 Acadm Acadvl Acat1 Aco2 Acox3 Actn3 Acy3 Adh1 Admr Akt2 Alas1 Aldh1a1 Aldh1a7 Aldh9a1 Amy2 Ankrd5 Aoc3 Aqp7 Areg Arfl4 Arg2 Arhgap24 Arl4 Art3 Asb13 Asb5 Aspa Atf5 Atp5a1 Auh BC003479 BC004012 BC…
29	V$E47_01: E47	129	129	537	2312	13193	1.39	5.02	6.61	3.48	0610039N19Rik 1600020H07Rik 2310043K02Rik 2410011G03Rik Abca2 Acadvl Acat1 Acta1 Ankrd5 Aqp7 Atf5 Auh BC028663 Bnip3 Bphl Btd Cabc1 Camk2d Card10 Cbfa2t3h Cbx7 Cd1d1 Cel Ces3 Cln2 Cox8b Cpa3 Cryab Dbi Dcn Dlat Dlst Dmrt2 Dtx1 Dusp1 Ech1 Echdc1 Eda Edg8 Eif4e3 Eng Enpep Esrrb Fahd1 Fbp2 Fhit Fxyd2 Galntl1 Gimap1 Gnai1 Gpt1 Grm8 Gstm3 Gyg1 Gypc Hagh Hint2 Hoxa7 Hoxc8 Icam2 Idh3a Igj Inmt Klf15 LOC3…
30	V$HNF1_01: hepatic nuclear factor 1	91	91	575	2816	12689	1.3	4.91	0.0	0.0	0610007A15Rik 1600020H07Rik 2010002H18Rik 3300001H21Rik Abcd3 Acadl Acat1 Adpn Afp Ak2 Akt2 Amy2 Ankrd5 Antxr1 Aoc3 Atp5a1 Blcap Cav1 Ccrl1 Cd36 Chchd6 Cox5a Cox6c Cs Cxcl7 D8Ertd594e Dlst Ebf2 Efemp1 Elovl3 Elovl6 Enpep Ephx2 Fcgrt Fgb Fh1 Fhit Fhl1 Glycam1 Gpr155 Grm8 Gsc Gsn Gzma Hadhb Hc Hnmt Hoxa9 Hoxc8 Hoxd8 Igfbp7 Inmt Irf4 Kcna5 Ldb3 Lpin1 March5 Mccc1 Mdh2 Mid1ip1 Mmd Ndufab1 Ndufb8 Nduf…
31	V$TFIII_Q6	632	632	34	14210	1295	1.26	4.91	6.89	3.52	0610007A15Rik 0610009E20Rik 0610039N19Rik 1110006I15Rik 1110035L05Rik 1110038M16Rik 1500040F11Rik 1600020H07Rik 1810037K07Rik 1810044O22Rik 1810055D05Rik 2010002H18Rik 2310001N14Rik 2310043K02Rik 2310075G12Rik 2310076O21Rik 2410001H17Rik 2410011G03Rik 2610205H19Rik 2810423O19Rik 3300001H21Rik 4732429I09Rik 4933424N09Rik 5430431G03Rik 5730439E10Rik 6330579B17Rik 9030611N15Rik AF397014 Aacs Aatk Ab…
32	V$NRF1_Q6	51	51	615	745	14760	1.17	4.79	6.76	3.48	1110006I15Rik 2010002H18Rik 2310076O21Rik 4732429I09Rik Abcd3 Acad10 Acadm Adssl1 Alas1 Atf5 Atpaf2 Blcap Bphl Cbx7 Clpx Cox6a1 Cox6c Cyp2c44 Dbi Etfdh Fbxo9 Hibadh Hint3 Idh3a Klhl2 Lpin1 Lrp1 Mocs2 Ndufa6 Nnat Np15 Paqr4 Park2 Pbef1 Pccb Pgrmc2 Pink1 Por Ppm1a Ppp1r3c Ropn1l Rpl5 Sbk1 Sdha Stc2 Syap1 Tekt1 Them2 Tmem43 Uqcrc1 Ywhag
33	V$CDX2_Q5	388	388	278	9893	5612	1.15	4.73	0.0	0.0	0610039N19Rik 1110038M16Rik 1500040F11Rik 1600020H07Rik 1810044O22Rik 1810055D05Rik 2010002H18Rik 2310076O21Rik 2410001H17Rik 2410011G03Rik 4732429I09Rik 4933424N09Rik 5430431G03Rik 5730439E10Rik 9030611N15Rik Aacs Aatk Abca8a Abcd3 Acadl Acadm Acadvl Acat1 Aco2 Acox1 Acox3 Acy3 Acyp2 Adfp Adh1 Adpn Adra1a Afp Akt2 Alad Aldh1a7 Aldh4a1 Amy1 Ankrd5 Antxr1 Aoc3 Aox1 Aqp7 Arg2 Arhgap24 Art3 Asb13 As…
34	V$HFH8_01: HNF-3/Fkh Homolog-8	74	74	592	2349	13156	0.94	4.51	0.0	0.0	1110038M16Rik 2410011G03Rik Acadm Acyp2 Adh1 BC009118 BC024806 BC028663 C330005L02Rik C330023F11Rik Cables1 Car3 Cat Cav1 Ccrl1 Cox6a1 Cs Dcn Decr1 Dlat Dmrt2 Dnajd1 Dusp1 Edg8 Eif4e3 Enpp2 Gabarapl1 Gimap6 Gpr109b Gstm1 Gstm3 Hdgfrp2 Ifi27 Immp2l Klf4 Klhl2 Lactb2 Leng1 Mdh2 Mef2c Meox2 Mmp19 Nap1l5 Ndufab1 Ndufb8 Nkd1 Nrg4 Orm1 P2rx5 Pdk1 Peg12 Phldb1 Pkd2l2 Pon1 Pon3 Ptges Reck Rnf10 Rras Rspo…
35	V$CREL_01: c-Rel	516	516	150	11244	4261	0.93	4.51	6.02	3.0	0610009E20Rik 0610039N19Rik 1110006I15Rik 1110035L05Rik 1110038M16Rik 1500040F11Rik 1600020H07Rik 1810044O22Rik 1810055D05Rik 2010002H18Rik 2310001N14Rik 2310075G12Rik 2310076O21Rik 2410011G03Rik 2610205H19Rik 3300001H21Rik 4732429I09Rik 4933424N09Rik 5430431G03Rik 5730439E10Rik 6330579B17Rik 9030611N15Rik Aacs Aatk Abca2 Abcd3 Acad10 Acadl Acadm Aco1 Aco2 Acox1 Acox3 Actn3 Acy3 Adfp Adh1 Adk Adm…
36	V$FREAC7_01: Fork head RElated ACtivator-7	234	234	432	6284	9221	0.87	4.46	0.0	0.0	1110006I15Rik 1110038M16Rik 1810055D05Rik 2010002H18Rik 2410001H17Rik 2410011G03Rik 4933424N09Rik 5430431G03Rik 5730439E10Rik Abca2 Acadl Acadm Acox3 Acyp2 Adh1 Adpn Adra1a Alad Aldh4a1 Amy1 Amy2 Ankrd5 Art3 Asb13 Aspa Atp5a1 BC003479 BC009118 BC024806 BC028663 Bckdhb Bloc1s1 C330005L02Rik C330023F11Rik Cables1 Car3 Cat Cav1 Cbx7 Ccrl1 Cd1d1 Cd302 Cd36 Cidea Cidec Clpx Cox6a1 Cox6a2 Cox8a Cpa3 Cr…
37	V$E2F1DP1_01: E2F-1:DP-1 heterodimer	222	222	444	4380	11125	0.86	4.46	5.87	2.91	0610007A15Rik 0610009E20Rik 1110006I15Rik 1110038M16Rik 1600020H07Rik 1810037K07Rik 1810055D05Rik 2310043K02Rik 2310076O21Rik 4732429I09Rik 4933424N09Rik 6330579B17Rik AF397014 Abcd3 Acad10 Aco2 Actn3 Adh1 Ak2 Alas1 Aldh6a1 Arg2 Asb13 Atf5 Atpaf2 BC010787 BC024806 BC028663 Bcat2 Blcap Blvrb Bnip3 Brp44l Btbd4 C1r C330023F11Rik Cacna1g Cacna1s Calca Camk2d Card10 Ccl24 Cdkn2c Cel Cldn15 Clpx Cox4i…
38	V$CEBPGAMMA_Q6	448	448	218	11176	4329	0.49	3.97	0.0	0.0	0610009E20Rik 0610039N19Rik 1110006I15Rik 1110035L05Rik 1500040F11Rik 1600020H07Rik 1810044O22Rik 1810055D05Rik 2010002H18Rik 2310001N14Rik 2310043K02Rik 2310075G12Rik 2410001H17Rik 2410011G03Rik 2810423O19Rik 3300001H21Rik 4732429I09Rik 4933424N09Rik 6330579B17Rik 9030611N15Rik Aacs Aatk Abca8a Abcd3 Acadl Acadvl Acat1 Aco2 Acox1 Acox3 Acta1 Actn3 Acyp2 Adfp Adh1 Adk Admr Adpn Adra1a Afp Ak2 Ala…
39	V$XFD1_01: Xenopus fork head domain factor 1	85	85	581	2594	12911	0.47	3.97	0.0	0.0	1110006I15Rik 1110038M16Rik 1600020H07Rik 2610205H19Rik 4732429I09Rik Aacs Abca2 Abca8a Adfp Adpn Aldh6a1 Arfl4 Bloc1s1 Bmp6 Cat Cd36 Cdw92 Clec1b Cox5a Cpa3 Cxcl15 Cxcl7 Cyb5 Cyp2e1 D5Ertd33e Defb1 Dpf3 Dusp10 Ech1 Echs1 Elovl6 Eng Enpep Epor Etfa Etfdh Fabp3 Fcna Fgb Fhit Fmo2 Gabarapl1 Galntl1 Gfpt2 Ggtla1 Ghitm Glycam1 Gpr155 Hint2 Id1 Kcna5 LOC330189 Lace1 Mmd Mmp19 Myom1 Ndufa2 Ndufa6 Ndufa…
40	V$USF_Q6: upstream stimulating factor	451	451	215	9721	5784	0.44	3.91	5.39	2.49	0610039N19Rik 1110006I15Rik 1110035L05Rik 1110038M16Rik 1500040F11Rik 1810037K07Rik 1810044O22Rik 1810055D05Rik 2310001N14Rik 2410001H17Rik 4732429I09Rik 4933424N09Rik 5430431G03Rik 5730439E10Rik 6330579B17Rik 9030611N15Rik Aacs Aatk Acad10 Acadl Acat1 Aco1 Acox1 Acox3 Acta1 Acy3 Acyp2 Adfp Adh1 Adk Admr Adssl1 Afp Ak2 Akt2 Alad Alas1 Aldh1a7 Aldh4a1 Aldh6a1 Aldh9a1 Aldoa Ankrd5 Aoc3 Aqp1 Aqp7 Ar…
41	V$MRF2_01: modulator recognition factor 2	375	375	291	9517	5988	0.4	3.85	0.0	0.0	0610039N19Rik 1110006I15Rik 1110035L05Rik 1600020H07Rik 1810037K07Rik 1810044O22Rik 1810055D05Rik 2010002H18Rik 2310001N14Rik 2310043K02Rik 2410001H17Rik 2410011G03Rik 3300001H21Rik 4732429I09Rik 4933424N09Rik 5430431G03Rik AF397014 Abca2 Abca8a Acadm Acadvl Acat1 Aco2 Acta1 Acyp2 Adfp Adk Admr Adpn Akt2 Alas1 Aldh1a7 Aldh9a1 Amy1 Amy2 Ankrd5 Antxr1 Aoc3 Aox1 Arfl4 Arhgap24 Art3 Asb5 Aspa Atp5a1 …
42	V$CART1_01: Cart-1 (cartilage homeoprotein 1)	57	57	609	1862	13643	0.38	3.85	0.0	0.0	Aacs Acox3 Aldh1a7 Amy2 Aspa Atp5a1 C1r C1s C330005L02Rik Cat Cd1d1 Cd302 Cd36 D5Ertd33e Etfa Fgb Fmo2 Gstm1 Gypc Gys2 Heph Hnmt Hoxa9 Hoxd8 Idh3a Idh3b LOC330189 Lace1 March5 Mfng Mmaa Nat1 Nnat Npr1 Pank3 Pcca Pclo Pdk4 Pvalb Pygl Ropn1l Rras Scg3 Snrk Sos2 Sspn Stx18 Suclg1 Sucnr1 Sytl2 Tax1bp1 Tek Timp3 Tnmd Txnrd3 Tysnd1 U2af1-rs1
43	V$E2F1_Q4: E2F-1	220	220	446	4390	11115	0.33	3.79	5.27	2.42	0610007A15Rik 1500040F11Rik 1810044O22Rik 1810055D05Rik 2310043K02Rik 2310075G12Rik 2610205H19Rik 5430431G03Rik 5730439E10Rik 6330579B17Rik AF397014 Abca2 Acad10 Acat1 Aco2 Acy3 Admr Adssl1 Alas1 Aldh6a1 Arl4 Asb13 Atpaf2 BC003479 BC004012 BC004044 BC010787 BC019806 BC024806 Bckdhb Bmp6 Brp44l C330005L02Rik Cabc1 Calca Car13 Car3 Car5b Cbfa2t3h Cbx7 Ccbl2 Ccl24 Cd7 Cdkn2c Cdo1 Cish Cln2 Clpx Clyb…
44	V$GATA_C: GATA binding site	283	283	383	7377	8128	0.31	3.79	0.0	0.0	1110038M16Rik 1500040F11Rik 1810055D05Rik 2010002H18Rik 2310001N14Rik 2310075G12Rik 2310076O21Rik 4732429I09Rik 5430431G03Rik 9030611N15Rik Aacs Abca8a Acadvl Acox3 Actn3 Adfp Adra1a Ak2 Akt2 Alad Aldh1a1 Aldh4a1 Antxr1 Aqp7 Areg Arfl4 Art3 Aspa Atoh8 Auh BC004012 BC054059 Bckdhb Bmp6 Btbd4 C1r C1s C330005L02Rik Cabc1 Camk2b Car5b Card10 Cat Cav1 Ccl24 Cd151 Cd36 Cel Chchd6 Chn1 Cish Clca3 Clec1b…
45	V$SOX9_B1: SOX (SRY-related HMG box)	338	338	328	8656	6849	0.31	3.79	0.0	0.0	0610039N19Rik 1110006I15Rik 1110035L05Rik 1810037K07Rik 1810044O22Rik 1810055D05Rik 2010002H18Rik 2310001N14Rik 2310043K02Rik 2310076O21Rik 2410001H17Rik 2410011G03Rik 2610205H19Rik 3300001H21Rik 9030611N15Rik AF397014 Abcd3 Acadl Acadm Acat1 Acyp2 Adfp Adh1 Admr Adra1a Afp Alad Aldh1a7 Aldh9a1 Amy1 Amy2 Ankrd5 Antxr1 Aqp1 Aqp7 Arg2 Arhgap24 Arl4 Asb5 Aspa Atf5 Atoh8 Atp5a1 Auh BC004012 BC009118 …
46	V$OCT1_Q6: octamer factor 1	591	591	75	14241	1264	0.24	3.67	0.0	0.0	0610009E20Rik 0610039N19Rik 1110006I15Rik 1110035L05Rik 1110038M16Rik 1500040F11Rik 1600020H07Rik 1810037K07Rik 1810044O22Rik 1810055D05Rik 2010002H18Rik 2310001N14Rik 2310043K02Rik 2310075G12Rik 2310076O21Rik 2410001H17Rik 2410011G03Rik 2810423O19Rik 3300001H21Rik 4732429I09Rik 4933424N09Rik 5430431G03Rik 5730439E10Rik 6330579B17Rik 9030611N15Rik Aacs Abca2 Abca8a Abcd3 Acad10 Acadl Acadm Acat1 …
47	V$NFKB_Q6_01	456	456	210	9878	5627	0.12	3.55	5.03	2.23	0610007A15Rik 0610009E20Rik 0610039N19Rik 1110006I15Rik 1110035L05Rik 1500040F11Rik 1600020H07Rik 1810055D05Rik 2010002H18Rik 2310001N14Rik 2310043K02Rik 2310075G12Rik 2310076O21Rik 2410011G03Rik 2610205H19Rik 2810423O19Rik 3300001H21Rik 4732429I09Rik 4933424N09Rik 5430431G03Rik 6330579B17Rik 9030611N15Rik AF397014 Aatk Abca2 Abcd3 Acad10 Acadl Acadm Acat1 Aco1 Aco2 Acox1 Acox3 Actn3 Acy3 Adfp Ad…
48	V$GATA1_06: GATA-binding factor 1	162	162	504	4460	11045	0.03	0.0	0.01	0.0	0610039N19Rik 1110038M16Rik 1500040F11Rik 1810055D05Rik 2010002H18Rik 2310075G12Rik 5430431G03Rik 9030611N15Rik Abca8a Acadvl Adra1a Aldh4a1 Aqp1 Aqp7 Art3 BC003479 BC009118 Bckdhb Bmp6 Bphl C1r C1s Car5b Card10 Cav1 Ccl24 Ccrl1 Cd36 Cel Ces3 Cish Clca3 Clec1b Cmya1 Cnn1 Cog4 Cox7a1 Cpa3 Cs Cyp4b1 Dci Decr1 Defb1 Dmrt2 Dpt Dusp1 Ebf2 Echs1 Edn1 Ehd2 Eif4e3 Elovl6 Eno3 Enpp2 Entpd5 Epor Fbp2 Fbxo9…
49	V$GATA3_03: GATA-binding factor 3	418	418	248	10452	5053	0.02	0.0	0.01	0.0	0610009E20Rik 0610039N19Rik 1110006I15Rik 1110035L05Rik 1110038M16Rik 1810037K07Rik 1810055D05Rik 2010002H18Rik 2310001N14Rik 2410001H17Rik 2410011G03Rik 4732429I09Rik 4933424N09Rik 5430431G03Rik 9030611N15Rik Abca8a Abcd3 Acad10 Acadm Acadvl Acat1 Aco1 Acox1 Acta1 Acy3 Acyp2 Adfp Adh1 Adk Admr Adpn Adra1a Afp Ak2 Alad Aldh1a1 Aldh4a1 Amy1 Amy2 Antxr1 Aox1 Areg Arfl4 Arg2 Arhgap24 Arl4 Art3 Asb5 …
50	V$OCT1_06: octamer-binding factor 1	335	335	331	8553	6952	0.02	0.0	0.01	0.0	0610007A15Rik 0610009E20Rik 0610039N19Rik 1110006I15Rik 1110038M16Rik 1810037K07Rik 1810055D05Rik 2010002H18Rik 2310076O21Rik 2410011G03Rik 3300001H21Rik 4933424N09Rik 9030611N15Rik Aacs Aatk Acadl Acadm Acat1 Aco2 Acox3 Acyp2 Adfp Admr Adpn Adssl1 Afp Ak2 Alad Aldh4a1 Amy1 Amy2 Ankrd5 Aoc3 Aqp1 Arfl4 Arg2 Arhgap24 Asb13 Asb5 Aspa Atoh8 Auh BC003479 BC004044 BC009118 BC010787 BC028663 Bckdhb Blca…
51	V$MTATA_B: Muscle TATA box	288	288	378	7449	8056	-0.06	0.0	0.01	0.0	1110006I15Rik 1110038M16Rik 1600020H07Rik 1810055D05Rik 2310043K02Rik 2410001H17Rik 2410011G03Rik 3300001H21Rik 4732429I09Rik 4933424N09Rik 5430431G03Rik 6330579B17Rik 9030611N15Rik Aacs Aatk Abca8a Abcd3 Acadl Acadm Acox1 Acta1 Acy3 Adh1 Adk Adra1a Afp Ak2 Alad Alas1 Aldh1a7 Aldoa Amy1 Amy2 Aoc3 Aox1 Aqp1 Arg2 Aspa Auh BC003479 BC010787 BC021611 BC054059 Bcat2 Bckdhb Cabc1 Cables1 Calca Cap2 Car…
52	V$PAX3_B: Pax-3 binding sites	433	433	233	9354	6151	-0.08	0.0	4.79	2.08	0610007A15Rik 1110006I15Rik 1500040F11Rik 1600020H07Rik 1810044O22Rik 1810055D05Rik 2310001N14Rik 2310043K02Rik 2310075G12Rik 2410001H17Rik 2410011G03Rik 2610205H19Rik 2810423O19Rik 3300001H21Rik 4732429I09Rik 4933424N09Rik 5430431G03Rik 5730439E10Rik 6330579B17Rik Aatk Abca2 Abcd3 Acad10 Acadl Acadm Acadvl Aco2 Acox1 Actn3 Adfp Adk Admr Adssl1 Ak2 Alad Alas1 Aldh1a1 Aldh1a7 Aldh6a1 Aldh9a1 Aldoa…
53	V$NFKB_C: NF-kappaB binding site	11	11	655	551	14954	-0.13	0.0	0.0	0.0	0610009E20Rik Adra1a Atf5 Cox7a1 Dnajc4 Dpep1 Icam2 Pdk4 Pltp Rnf10 Smpd3
54	V$IRF_Q6_01	280	280	386	7249	8256	-0.16	0.0	0.01	0.0	1810044O22Rik 1810055D05Rik 2310001N14Rik 2410001H17Rik 2410011G03Rik 3300001H21Rik 6330579B17Rik 9030611N15Rik Aacs Aatk Abca8a Abcd3 Acad10 Acadl Acat1 Actn3 Acy3 Admr Adpn Afp Ak2 Alad Aldh1a1 Aldh1a7 Aldh4a1 Aldh9a1 Amy1 Ankrd5 Antxr1 Aox1 Areg Arfl4 Arg2 Arhgap24 Asb5 Atp5a1 Auh BC009118 BC010787 BC019806 Bloc1s1 Bmp6 C1s C330005L02Rik Cacna1g Calca Cap2 Car3 Car4 Cav1 Cbx7 Cd1d1 Cdo1 Cdw92 …
55	V$VMW65_Q6	257	257	409	6705	8800	-0.18	0.0	0.01	0.0	0610039N19Rik 1110038M16Rik 1500040F11Rik 1600020H07Rik 1810055D05Rik 2010002H18Rik 2310043K02Rik 4933424N09Rik 5430431G03Rik 9030611N15Rik Abca8a Acadl Acadvl Acat1 Acox1 Adfp Adh1 Adk Adpn Ak2 Akt2 Aldh1a7 Aldh6a1 Aldh9a1 Amy1 Amy2 Ankrd5 Antxr1 Aoc3 Aox1 Arfl4 Arhgap24 Asb5 Atoh8 Atp5a1 BC010787 BC019806 BC021611 Bloc1s1 Bphl Brp44l C1r C1s C330005L02Rik Cables1 Calca Camk2d Cap2 Car13 Car3 Ca…
56	V$AIRE_01	104	104	562	3008	12497	-0.24	0.0	0.01	0.0	0610039N19Rik 1810055D05Rik 2310076O21Rik 2410001H17Rik 3300001H21Rik 4732429I09Rik Acadm Acadvl Aco1 Acox1 Acy3 Adfp Adra1a Ak2 Alas1 Antxr1 Aox1 Arhgap24 Art3 Aspa BC021611 Bckdhb Blvrb Bphl Cables1 Cacna1s Car5b Ccrl1 Cd151 Cd302 Chn1 Chpt1 Cox6a1 Cox6a2 Cox6c Cpa3 Crispld1 Cyp2c44 Dact1 Defb1 Dpf3 Dtx1 Echdc1 Elovl6 Fkbp7 Fkbp9 Fmo2 Fxyd1 Fzd4 Glycam1 Gpd2 Grem2 Hadhb Hibadh Igfbp7 Il17d Inmt…
57	V$IRF7_01: interferon regulatory factor 7	348	348	318	8808	6697	-0.33	0.0	0.01	0.0	0610039N19Rik 1110035L05Rik 1110038M16Rik 1810055D05Rik 2310076O21Rik 2410011G03Rik 2810423O19Rik 6330579B17Rik 9030611N15Rik AF397014 Aatk Abca8a Acadl Aco1 Aco2 Acox3 Actn3 Adfp Adh1 Adk Admr Adra1a Adssl1 Afp Ak2 Akt2 Alas1 Aldh1a1 Aldh1a7 Aldh4a1 Aldh6a1 Amy1 Ankrd5 Antxr1 Aox1 Aqp7 Areg Arg2 Arhgap24 Art3 Asb13 Asb5 Atp5a1 Auh BC003479 BC009118 BC028663 Bckdhb Blcap Bloc1s1 Blvrb Bmp6 Brp44l…
58	V$NKX22_01: NK2 class homeobox factor 2	66	66	600	2034	13471	-0.4	0.0	0.01	0.0	5430431G03Rik Abcd3 Amy1 Aox1 Bckdhb C1r Cbx7 Cdo1 Chst1 Cldn15 Cox7a1 Cox8a Creb3 Cryab Cspg4 Dnajd1 Dpf3 Dpt Esrrb Fbp2 Fh1 Fxyd1 Gimap1 Gimap6 Gstk1 Gzma Hc Heph Hoxa7 Hoxd8 Hsdl2 Idh3a Igj Il17d Klhl2 Lum Ly6c Mrpl35 Myh7 Myl1 Ndufa1 Ndufb7 Pank3 Park2 Pcolce2 Pdcd8 Pdhb Pep4 Pex13 Por Ppp6c Ptn Sdha Sh3glb2 Slc1a3 Smpx Sorbs1 Srpx2 Suclg1 Sycp3 Tmem43 Twist2 Tysnd1 U2af1-rs1 Wwp1 Zfp106
59	V$E2F_Q3_01	256	256	410	5287	10218	-0.41	0.0	4.41	1.95	0610007A15Rik 0610009E20Rik 1110038M16Rik 1500040F11Rik 1810044O22Rik 1810055D05Rik 2310043K02Rik 2310075G12Rik 2310076O21Rik 5430431G03Rik 5730439E10Rik 6330579B17Rik Abca2 Acadvl Acat1 Aco2 Acox1 Actn3 Acy3 Acyp2 Adfp Adpn Adssl1 Akt2 Alas1 Aldh6a1 Areg Arl4 Art3 Asb13 Atpaf2 BC003479 BC004044 BC010787 BC019806 BC024806 Bckdhb Blvrb Bmp6 Brp44l Btbd4 C330005L02Rik C330023F11Rik Cabc1 Cacna1g Ca…
60	V$BARBIE_01: barbiturate-inducible element	362	362	304	7738	7767	-0.48	0.0	4.3	1.95	0610039N19Rik 1110038M16Rik 1500040F11Rik 1810037K07Rik 2010002H18Rik 2310001N14Rik 2310043K02Rik 2310076O21Rik 2810423O19Rik 4933424N09Rik Abca8a Acad10 Acadl Acat1 Aco1 Aco2 Acox1 Actn3 Acyp2 Adfp Adk Admr Adpn Akt2 Alas1 Aldh1a7 Aldh6a1 Amy1 Amy2 Ankrd5 Antxr1 Aox1 Aqp1 Aqp7 Areg Arfl4 Arg2 Arhgap24 Asb5 Aspa Atf5 Atoh8 Atpaf2 BC003479 BC009118 BC019806 BC024806 BC028663 BC054059 Bcat2 Bckdhb …
61	V$IPF1_Q4	116	116	550	3273	12232	-0.54	0.0	0.01	0.0	1500040F11Rik 5430431G03Rik Acadl Acat1 Acox3 Acta1 Adfp Adh1 Amy2 Arfl4 Atp5a1 BC009118 BC019806 BC021611 Blvrb Brp44l C330005L02Rik Camk2d Car13 Cbfa2t3h Cd1d1 Ces3 Cidec Ckmt2 Clec1b Clec3b Cox6a1 Cox6c Creb3 Cryab Cs Cyp4b1 Dapk2 Defb1 Dpf3 Echdc1 Ehd2 Elovl3 Elovl6 Entpd5 Fcgrt Fli1 Fzd4 Ghr Glycam1 Grm8 Gsc Gstm3 Gypc Gzma Hagh Hbld1 Hc Hdgfrp2 Heph Hoxa9 Hoxb5 Hsdl2 Inmt Klf15 Lgals12 Lpga…
62	V$CDC5_01: cell division control protein 5	564	564	102	13621	1884	-0.55	0.0	0.01	0.0	0610007A15Rik 0610009E20Rik 0610039N19Rik 1110006I15Rik 1110038M16Rik 1500040F11Rik 1600020H07Rik 1810037K07Rik 1810044O22Rik 1810055D05Rik 2010002H18Rik 2310001N14Rik 2310043K02Rik 2310075G12Rik 2310076O21Rik 2410011G03Rik 2810423O19Rik 3300001H21Rik 4732429I09Rik 4933424N09Rik 5430431G03Rik 5730439E10Rik 6330579B17Rik 9030611N15Rik Aacs Aatk Abca2 Abca8a Abcd3 Acad10 Acadl Acadm Acadvl Acat1 Ac…
63	V$FOXJ2_01: fork head box J 2	297	297	369	7593	7912	-0.55	0.0	0.01	0.0	1110006I15Rik 1110038M16Rik 1600020H07Rik 1810044O22Rik 1810055D05Rik 2410011G03Rik 5730439E10Rik Aacs Aatk Abca2 Acadl Acadm Acadvl Acat1 Acox3 Acyp2 Adh1 Admr Adpn Adra1a Afp Akt2 Alad Aldh4a1 Amy1 Ankrd5 Art3 Asb13 Asb5 Aspa Atoh8 Atp5a1 Atpaf2 Auh BC003479 BC009118 BC010787 BC024806 BC028663 Bcat2 Bckdhb C330005L02Rik C330023F11Rik Cables1 Car3 Car4 Car5b Cat Cav1 Cbx7 Ccrl1 Cd1d1 Cd302 Cd36 …
64	V$E2F1_Q4_01	163	163	503	3217	12288	-0.58	0.0	4.36	1.95	0610007A15Rik 1110038M16Rik 1500040F11Rik 1810055D05Rik 2310043K02Rik 2310075G12Rik 5430431G03Rik 5730439E10Rik 6330579B17Rik Abca2 Acat1 Aco2 Adssl1 Akt2 Alas1 Areg Asb13 Atpaf2 BC010787 BC024806 Blvrb Brp44l C330005L02Rik Cabc1 Cacna1g Car13 Car5b Cbfa2t3h Ccnd2 Cd7 Cdkn2c Chn1 Clec1b Clpx Clybl Cmya1 Cog4 Cox4i1 Cox5a Cox5b Cox8a Cpt2 Crat Creb3 Cs Dbp Dgat2 Dhrs7 Dlat Dlst Dmrt2 Dnajc4 Dpt Du…
65	V$VMAF_01: v-Maf	445	445	221	9705	5800	-0.59	0.0	4.23	1.91	0610007A15Rik 0610039N19Rik 1110035L05Rik 1500040F11Rik 1810037K07Rik 1810044O22Rik 2010002H18Rik 2310043K02Rik 2310075G12Rik 2410001H17Rik 2610205H19Rik 2810423O19Rik 4732429I09Rik 5730439E10Rik 9030611N15Rik AF397014 Aacs Aatk Abca2 Abcd3 Acad10 Acadm Acat1 Aco1 Aco2 Acox3 Acta1 Actn3 Acyp2 Adfp Adk Admr Adra1a Adssl1 Ak2 Akt2 Alad Aldh4a1 Aldh6a1 Aldh9a1 Aldoa Amy1 Amy2 Ankrd5 Aqp1 Areg Arfl4 …
66	V$WHN_B: winged-helix factor nude	186	186	480	3730	11775	-0.59	0.0	4.3	1.95	1500040F11Rik 1810037K07Rik 1810044O22Rik 2410011G03Rik 3300001H21Rik 5430431G03Rik 5730439E10Rik 6330579B17Rik Abca2 Abcd3 Acad10 Acat1 Aco1 Aco2 Acyp2 Adh1 Akt2 Alas1 Aldh9a1 Arg2 Arl4 Atp5a1 Auh BC004044 BC010787 BC019806 BC021611 Bcat2 Bckdhb Blvrb Bmp6 Bphl Btd C330023F11Rik Camk2d Car4 Card10 Ccbl2 Ccnd2 Cd151 Cd1d1 Cd302 Cdkn2c Cdo1 Chchd6 Chpt1 Ckmt2 Clca3 Cldn15 Clpx Cmya1 Cox4i1 Cox5a C…
67	V$HNF3ALPHA_Q6	537	537	129	13026	2479	-0.68	0.0	0.01	0.0	0610009E20Rik 0610039N19Rik 1110006I15Rik 1110035L05Rik 1110038M16Rik 1500040F11Rik 1600020H07Rik 1810037K07Rik 1810044O22Rik 1810055D05Rik 2010002H18Rik 2310001N14Rik 2310043K02Rik 2410001H17Rik 2410011G03Rik 2610205H19Rik 3300001H21Rik 4933424N09Rik 5430431G03Rik 5730439E10Rik 9030611N15Rik Aacs Abca2 Abca8a Abcd3 Acadl Acadm Acadvl Acat1 Aco1 Aco2 Acox1 Acox3 Actn3 Acy3 Acyp2 Adfp Adh1 Adk Adm…
68	V$EVI1_04: ectopic viral integration site 1 encoded factor	469	469	197	11517	3988	-0.69	0.0	0.01	0.0	0610039N19Rik 1110006I15Rik 1110035L05Rik 1110038M16Rik 1600020H07Rik 1810055D05Rik 2010002H18Rik 2310001N14Rik 2310043K02Rik 2310076O21Rik 2410001H17Rik 2410011G03Rik 2610205H19Rik 4933424N09Rik 5430431G03Rik 5730439E10Rik 9030611N15Rik Aacs Aatk Abca8a Abcd3 Acadm Acadvl Acat1 Aco1 Aco2 Acox1 Acox3 Acy3 Acyp2 Adfp Adh1 Admr Adpn Adra1a Adssl1 Afp Akt2 Alad Alas1 Aldh1a1 Aldh1a7 Aldh4a1 Aldh6a1 …
69	V$HNF6_Q6	50	50	616	1594	13911	-0.73	0.0	0.01	0.0	Amy2 Arhgap24 BC009118 BC028663 Bckdhb Btd C1s Ccl24 Cd36 Chn1 Cyb5 Dlat Dnajc4 Dpt Fh1 Fkbp9 Gfpt2 Gldc Gstm2 Hadhb Hoxa9 Hp Idh3b Ifngr1 Immt Kazald1 Kcna1 Lpgat1 Mbnl1 Mmp19 Msra Ndufa2 Pace4 Pck1 Pclo Pdcd1lg1 Ptn Rxrg Sh3glb2 Slc1a3 Slc25a19 Slc28a2 Stat5a Suclg1 Sult5a1 Taldo1 Tm4sf12 Tnmd Uckl1 Zfp354b
70	V$SMAD3_Q6	411	411	255	8927	6578	-0.77	0.0	3.98	1.75	0610007A15Rik 0610009E20Rik 0610039N19Rik 1110035L05Rik 1110038M16Rik 1500040F11Rik 1600020H07Rik 1810037K07Rik 1810055D05Rik 2310001N14Rik 2310043K02Rik 2310075G12Rik 2310076O21Rik 2810423O19Rik 5430431G03Rik 6330579B17Rik 9030611N15Rik AF397014 Abcd3 Acad10 Acadl Acadm Acadvl Acat1 Aco1 Acox1 Acox3 Acta1 Actn3 Acy3 Acyp2 Adfp Adh1 Adk Alad Alas1 Aldh4a1 Aldh6a1 Aldh9a1 Aldoa Ankrd5 Aoc3 Aox1 Aq…
71	V$E2F_03	87	87	579	1583	13922	-0.78	0.0	4.39	1.95	0610007A15Rik 1810055D05Rik 2310075G12Rik Aco2 Akt2 Areg Asb13 Atpaf2 Cabc1 Cacna1g Car13 Car5b Chn1 Clec1b Clpx Cmya1 Cog4 Cox4i1 Cox5a Cox5b Cox8a Crat Creb3 Cs Dbp Dlat Dlst Dmrt2 Dusp10 Elovl6 Fabp3 Faf1 Fbxo9 Fh1 Fli1 Fzd4 Glcci1 Grim19 Gstm1 Gstz1 Htatsf1 Il17d Irx4 Kcna1 Lims2 Lpl Lrp1 Mid1ip1 Mlf1 Mocs2 Ndufa1 Ndufa2 Ndufab1 Ndufb9 Ndufs7 Nid1 Nifun Nnat Nrg4 Orm1 Orm2 Paqr4 Park2 Pde1a P…
72	V$COUP_DR1_Q6	31	31	635	444	15061	-0.79	0.0	4.84	2.08	Acta1 Aldh9a1 Atoh8 Ckmt2 Clca3 Cldn15 Cln2 Ehd2 Fbp2 Fgb Fxyd1 Gabarapl1 Gypc Htatsf1 Igj Khk Lrp1 Ndufb7 Ndufc1 Pck1 Pcx Pex16 Psen2 Qdpr Rarres2 Sh3tc1 Slc16a1 Sod2 Thy1 Ttc7b Uckl1
73	V$DR3_Q4: direct repeat 3	74	74	592	2201	13304	-0.8	0.0	0.01	0.0	0610009E20Rik 1110038M16Rik 2310076O21Rik 2610205H19Rik 2810423O19Rik 6330579B17Rik AF397014 Abca2 Acat1 Aco2 Acox1 Adssl1 Alad Cabc1 Cacna1s Car5b Cdw92 Cel Cish Cldn15 Cog4 Cpt1b Cs Dhrs7 Dm15 Echs1 Entpd5 Etfdh Fabp3 Fbp2 Fcgrt Gpt1 Grm8 Hoxc6 Id1 Indo Mal March5 Mmaa Msra Myh7 Nat1 Ndufb10 Npr1 Paqr4 Pck1 Pcx Pde8a Pdhb Pep4 Pmvk Ppp6c Prelp Prss11 Ptger3 Pxmp2 Ropn1l Sbk1 Scd1 Sdpr Slc25a10 …
74	V$SOX5_01: Sox-5	280	280	386	7159	8346	-0.82	0.0	0.02	0.0	0610039N19Rik 1110006I15Rik 1810044O22Rik 2010002H18Rik 2310001N14Rik 2310043K02Rik 2310076O21Rik 2410001H17Rik 2410011G03Rik 2610205H19Rik 3300001H21Rik 9030611N15Rik AF397014 Abcd3 Acadl Acadm Acat1 Acyp2 Adfp Adh1 Admr Adra1a Afp Alad Aldh1a7 Aldh6a1 Aldh9a1 Amy1 Ankrd5 Antxr1 Aqp1 Aqp7 Arfl4 Arg2 Arhgap24 Asb5 Aspa Atf5 Atoh8 Atp5a1 Auh BC009118 BC024806 Bcat2 Bloc1s1 Blvrb Bphl Brp44l C33002…
75	V$DR4_Q2: direct repeat 4	593	593	73	13332	2173	-0.83	0.0	4.34	1.95	0610007A15Rik 0610009E20Rik 0610039N19Rik 1110006I15Rik 1110035L05Rik 1110038M16Rik 1500040F11Rik 1600020H07Rik 1810037K07Rik 1810044O22Rik 1810055D05Rik 2010002H18Rik 2310001N14Rik 2310043K02Rik 2310075G12Rik 2310076O21Rik 2610205H19Rik 3300001H21Rik 4732429I09Rik 4933424N09Rik 5430431G03Rik 5730439E10Rik 6330579B17Rik 9030611N15Rik AF397014 Aacs Aatk Abca2 Abca8a Abcd3 Acad10 Acadl Acadm Acadvl…
76	V$PAX5_01: B-cell-specific activating protein	80	80	586	1440	14065	-0.86	0.0	4.35	1.95	0610009E20Rik 1810055D05Rik 2010002H18Rik 2310076O21Rik 5730439E10Rik 6330579B17Rik Acadm Acta1 Adk Adpn Amy2 Aqp1 Aspa Atp5a1 Atpaf2 BC004044 BC021611 Bnip3 Btbd4 Camk2b Camk2d Card10 Ccl24 Clstn3 Cpt1b Cs Cspg4 D5Ertd33e Dapk2 Dbi Dlat Dnajc4 Dp1l1 Dpt Fahd1 Fbp2 Fgf18 Gba2 Gldc Gpd2 Grim19 Gyg1 Hagh Hoxc9 Irf4 Irx4 Jag2 Klf4 Lifr Mogat2 Mst1r Ndufb10 Np15 Nrp1 Pde8a Pep4 Phlda3 Pltp Por Prss11…
77	V$OCT1_02: octamer factor 1	199	199	467	5237	10268	-0.88	0.0	0.02	0.0	2010002H18Rik 2310043K02Rik 2410011G03Rik 4732429I09Rik 4933424N09Rik 5430431G03Rik AF397014 Abca2 Abca8a Acadvl Acta1 Acyp2 Adh1 Adra1a Adssl1 Ak2 Akt2 Aldh1a7 Aldh9a1 Amy1 Ankrd5 Aqp1 Areg Arhgap24 Art3 Asb13 Asb5 Aspa Atp5a1 BC004012 Bckdhb Blcap Btd C330005L02Rik Cables1 Calca Car13 Card10 Cd151 Cd1d1 Cd36 Cdkn2c Cdw92 Cel Chn1 Chpt1 Chst1 Cidec Clca3 Clec1b Clstn3 Cog4 Cox6a2 Cpa3 Cpt2 Creb3…
78	V$GRE_C: Glucocorticoid response element	37	37	629	563	14942	-0.9	0.0	4.65	1.98	1810037K07Rik 2810423O19Rik 3300001H21Rik Ankrd5 BC009118 C1r Cap2 Car5b Cav1 Chst1 Cidea Cyp2e1 Dlat Dusp1 Fmo1 Ghitm Ghr Hoxc8 Hp Hsd17b4 Icam2 March5 Meox2 Myom1 Ndufb8 Nrp1 Orm1 Pex16 Prss11 Rnf10 Rtn2 Sdpr Sec15l1 Serpina3c Serpina3m Tnfaip9 Ywhab
79	V$AHR_Q5: aryl hydrocarbon / dioxin receptor	98	98	568	1829	13676	-0.91	0.0	4.19	1.9	1110006I15Rik 2310043K02Rik 2310075G12Rik Aacs Acad10 Acadvl Acat1 Aldh1a1 Aldh9a1 Ankrd5 Arhgap24 Auh BC021611 BC024806 Camk2b Camk2d Car5b Cd151 Cdo1 Chchd6 Cidea Cidec Cited1 Clca3 Cox5a Cox6a1 Cox7a1 Cpt2 Cs Cyp2c44 Dact1 Dapk2 Dpep1 Epor Etfdh Fgf18 Fxyd1 Ghitm Gnai1 Gstm2 Gyg1 Hint2 Hk2 Hsdl2 Hspa9a Kazald1 Kcna1 Khk Lamb1-1 Lass4 Ldb3 Lias Lum Ly6c Mfn2 Mlf1 Mmd Mocs2 Mogat2 Msra Ndufa1 Nd…
80	V$AHRARNT_01: aryl hydrocarbon receptor:Arnt heterodimers	57	57	609	965	14540	-0.92	0.0	4.43	1.95	1110038M16Rik 2310043K02Rik 2310075G12Rik Acad10 Acat1 Aldh1a1 Arhgap24 BC010787 Bphl Cables1 Camk2d Car5b Cdo1 Clca3 Clybl Cox6a1 Crispld1 Cyp2c44 Dmrt2 Dpep1 Efhd1 Eif4ebp1 Fap Gpd2 Gstm2 Hint2 Hspa9a Jag2 Khk Lias Mfn2 Mlycd Mmaa Mmd Ndufb9 Nid1 Opn3 Pcmt1 Pdcd8 Pmpcb Pmvk Por Ppp1r3c Reck Sdh1 Sitpec Slc25a19 Smarcd3 Sod2 Stc2 Syt12 Tde2 Tex27 Timm44 Timp3 Wbscr14 Xpnpep2
81	V$HFH1_01: HNF-3/Fkh Homolog 1	69	69	597	2062	13443	-0.93	0.0	0.01	0.0	1110038M16Rik 2410011G03Rik Acadm Acyp2 Adfp Adh1 BC009118 BC024806 BC028663 Bloc1s1 C330005L02Rik Cables1 Cat Cav1 Ccrl1 Cox6a1 Decr1 Dlat Dnajd1 Dusp1 Ebf2 Eif4e3 Enpp2 Fgb Fndc1 Gabarapl1 Gimap6 Gypc Hdgfrp2 Hnmt Hsd17b4 Igfbp7 Igj Immp2l Indo Itih2 Klf4 Klhl2 Lactb2 Mdh2 Mmp19 Nap1l5 Ndufab1 Ndufb8 Nkd1 Nrg4 Orm1 P2rx5 Pde1a Pdk1 Peg12 Phldb1 Pon1 Pon3 Ptges Reck Rnf10 Rspondin Rtn2 Sdha Sepw…
82	V$MTF1_Q4	64	64	602	1111	14394	-0.94	0.0	4.35	1.95	2410011G03Rik Abcd3 Acox3 Atp5a1 Atpaf2 BC004044 BC028663 Bmp6 C330023F11Rik Cabc1 Cables1 Cap2 Cdkn2c Ces3 Cited1 Ckmt2 Cox5a Cox6a2 Cpt1b Creb3 Cyp2e1 D8Ertd594e Dact1 Defb1 Dmrt2 Ehd2 Eif4e3 Eif4ebp1 Elovl3 Eno3 Fndc1 Gpr155 Gpt2 Gstk1 Hoxd8 Hspa9a Igfbp7 Immt Irf4 Mapk12 Mef2c Myl4 Ndufa10 Ndufa9 Ndufs3 Nkd1 Np15 Pmpcb Qdpr Rbp4 Rspondin Rtn2 Sepw1 Sitpec Slc22a4 Slc25a20 Smarcd3 Sod2 Them2 T…
83	V$FOXD3_01: fork head box D3	551	551	115	13306	2199	-0.94	0.0	0.01	0.0	0610007A15Rik 0610039N19Rik 1110006I15Rik 1110038M16Rik 1500040F11Rik 1600020H07Rik 1810037K07Rik 1810044O22Rik 1810055D05Rik 2010002H18Rik 2310001N14Rik 2310075G12Rik 2310076O21Rik 2410001H17Rik 2410011G03Rik 3300001H21Rik 4732429I09Rik 4933424N09Rik 5430431G03Rik 5730439E10Rik 9030611N15Rik AF397014 Aacs Aatk Abca2 Abca8a Abcd3 Acadl Acadm Acadvl Acat1 Aco2 Acox1 Acy3 Acyp2 Adfp Adh1 Adk Admr A…
84	V$IRF_Q6	146	146	520	3952	11553	-0.98	0.0	0.02	0.0	1810055D05Rik 2410011G03Rik 3300001H21Rik 9030611N15Rik Aacs Abca8a Acad10 Acadl Acat1 Admr Afp Ak2 Aldh1a1 Aldh4a1 Amy1 Ankrd5 Arg2 Asb5 Atp5a1 BC009118 C330005L02Rik Cacna1g Calca Cap2 Car3 Cbx7 Cdo1 Cib2 Clec3b Clpx Clstn3 Cryab Cyb5 Dnajd1 Dpep1 Dtx1 Dusp10 Ebf1 Eif4ebp1 Elovl3 Enpep Enpp2 Ephx2 Epor Etfa Fgb Fhl1 Fkbp7 Fli1 Foxa1 Fthfd Fxyd1 Galntl1 Ghr Gimap1 Gimap6 Glul Glycam1 Gnai1 Gpr14…
85	V$MYOGNF1_01: myogenin / nuclear factor 1 or related factors	164	164	502	3285	12220	-0.98	0.0	3.9	1.69	0610007A15Rik 0610009E20Rik 1600020H07Rik 3300001H21Rik Aatk Acadvl Acat1 Acox3 Actn3 Acy3 Adk Adssl1 Afp Alas1 Aldh6a1 Aldh9a1 Amy2 Arfl4 Atp5a1 Auh BC021611 BC024806 Bckdhb Bmp6 Brp44l C330023F11Rik Cacna1g Camk2b Car3 Card10 Cbfa2t3h Ccl24 Cd1d1 Cd302 Cd7 Cel Clca3 Cldn15 Clstn3 Clybl Cog4 Cox6c Cox7a1 Cox8b Cpt2 Cryab Cyb5 Cyp2c44 Cyp4b1 Dact1 Dbi Dci Dlst Dusp1 Eda Edn1 Ehd2 Enpep Entpd5 Etf…
86	V$CDPCR3HD_01: cut-like homeodomain protein	188	188	478	4955	10550	-1.01	0.0	0.02	0.0	1110038M16Rik 1600020H07Rik 1810055D05Rik 2310043K02Rik 2410001H17Rik 5730439E10Rik 9030611N15Rik Acadl Acadm Acadvl Acox3 Acta1 Acy3 Acyp2 Adfp Adh1 Alas1 Aldh9a1 Aldoa Aox1 Aqp1 Aspa Atf5 BC004012 BC009118 BC024806 BC054059 Bloc1s1 Btd C1s C330023F11Rik Cap2 Car3 Car4 Cat Ccl24 Cd1d1 Cdo1 Cdw92 Chn1 Ckmt2 Clstn3 Clybl Cnn1 Cox6a1 Cox6a2 Cox8b Cpt2 Creb3 Crispld1 Cyp2e1 Cyp4b1 D5Ertd33e Dact1 Dc…
87	V$GATA1_05: GATA-binding factor 1	89	89	577	2551	12954	-1.04	0.0	0.01	0.0	Abca8a Acat1 Asb13 Atoh8 BC003479 C1r Card10 Cav1 Ccnd2 Cel Ces3 Clec3b Cox6a2 Cox7a1 Csl Cxcl15 Cyp2c44 Cyp4b1 Dact1 Dgat2 Dmrt2 Dusp1 Ebf1 Edn1 Enpp2 Entpd5 Fh1 Fhit Fndc1 Gpr109b Gpt2 Gsn Gsta3 Gstk1 Gstm1 Hadhsc Hoxd4 Hp Hsd17b4 Hsdl2 Icam2 Ifi27 Igj Indo Irf4 Itga7 Itm2a Kcna5 LOC330189 Lifr Lims2 Lum Ly6c Mbnl1 Mef2c Mid1ip1 Mrpl35 Msra Myl4 Ndufc1 Nrg4 Park2 Pfkfb1 Pgcp Pink1 Pmvk Pon1 Pre…
88	V$OCT1_05: octamer-binding factor 1	31	31	635	1066	14439	-1.1	0.0	0.01	0.0	1600020H07Rik 2410011G03Rik Adpn Aldh1a7 Asb13 BC021611 C1r C330005L02Rik Car13 Card10 Cd36 Creb3 Cxcl7 D8Ertd594e Lpl Lum Msra Ndufa5 Ndufa6 Ndufs4 Pfkfb1 Ptges Rras Serpina3c Sh3glb2 Smpd3 Stc2 Sucnr1 Sycp3 Tek Uqcrb
89	V$RREB1_01: Ras-responsive element binding protein 1	71	71	595	1274	14231	-1.17	0.0	4.04	1.78	1110035L05Rik 4732429I09Rik Aco2 Acta1 Acyp2 Aqp7 Arhgap24 Auh BC004012 Blvrb Calca Camk2d Car13 Chchd6 Cln2 Clstn3 Cox5a Cox6a2 Cox7a1 Cpt1b Cpt2 Cryab Crym Cxcl15 Cyb5 D8Ertd594e Dbi Dusp1 Edn1 Esrrb Ggtla1 Gimap6 Gpt2 Gsc Gstm2 Hadhsc Hbld1 Hibch Hoxa9 Hoxb5 Hsdl2 Hspa9a Jag2 Kcna1 Lifr Lpin1 Lrp1 Mapk12 Meox2 Myom1 Ndufb8 Nfia Nkd1 Nnat Paqr4 Pdk1 Pon1 Prelp Ramp2 Rarres2 Rras Rtn2 Sdccag33l …
90	V$SMAD4_Q6	302	302	364	6450	9055	-1.18	0.0	3.49	1.49	0610007A15Rik 0610039N19Rik 1110038M16Rik 2310001N14Rik 2310043K02Rik 2310076O21Rik 2610205H19Rik 2810423O19Rik 6330579B17Rik 9030611N15Rik Aatk Abca2 Abcd3 Acad10 Acadl Acadvl Acat1 Aco1 Aco2 Acox3 Acta1 Actn3 Acyp2 Adfp Adh1 Adssl1 Afp Alas1 Aldh6a1 Ankrd5 Aox1 Aqp1 Arfl4 Arhgap24 Arl4 Aspa Atp5a1 Atpaf2 Auh BC004044 BC021611 BC024806 BC054059 Bcat2 Bckdhb Blvrb Brp44l Cabc1 Cables1 Cacna1s Cal…
91	V$ELK1_02: Elk-1	533	533	133	11897	3608	-1.2	0.0	3.67	1.55	0610007A15Rik 0610009E20Rik 0610039N19Rik 1110006I15Rik 1110038M16Rik 1500040F11Rik 1600020H07Rik 1810037K07Rik 1810044O22Rik 1810055D05Rik 2010002H18Rik 2310001N14Rik 2310043K02Rik 2310075G12Rik 2310076O21Rik 2410011G03Rik 2610205H19Rik 2810423O19Rik 3300001H21Rik 4732429I09Rik 4933424N09Rik 5730439E10Rik 6330579B17Rik 9030611N15Rik AF397014 Aacs Abca2 Abca8a Abcd3 Acad10 Acadl Acadm Acadvl Acat…
92	V$MYCMAX_B: c-Myc:Max binding sites	278	278	388	5908	9597	-1.25	0.0	3.42	1.45	0610007A15Rik 1110006I15Rik 1110035L05Rik 1110038M16Rik 1500040F11Rik 1810044O22Rik 2010002H18Rik 2310075G12Rik 2310076O21Rik 2610205H19Rik 4732429I09Rik 5430431G03Rik 5730439E10Rik 9030611N15Rik Aacs Abca2 Abcd3 Acad10 Acat1 Aco1 Acox3 Acyp2 Adfp Adk Admr Adpn Adssl1 Afp Ak2 Alad Alas1 Aldh4a1 Aldh9a1 Ankrd5 Arhgap24 Arl4 Art3 Asb13 Atoh8 Atp5a1 Atpaf2 Auh BC004012 BC004044 BC019806 BC024806 BC0…
93	V$E2F_Q4_01	146	146	520	2920	12585	-1.29	0.0	3.59	1.53	0610007A15Rik 1110038M16Rik 1500040F11Rik 1810055D05Rik 2310043K02Rik 2310075G12Rik 5430431G03Rik 5730439E10Rik 6330579B17Rik Abca2 Acat1 Aco2 Adssl1 Akt2 Alas1 Areg Asb13 Atpaf2 BC010787 BC024806 Blvrb Brp44l Cabc1 Cacna1g Car13 Car5b Ccnd2 Cd7 Cdkn2c Clec1b Clpx Clybl Cmya1 Cog4 Cox4i1 Cox5a Cox5b Cox8a Cpt2 Crat Creb3 Cs Dbp Dgat2 Dhrs7 Dlat Dlst Dmrt2 Dnajc4 Dusp1 Dusp10 Ebf1 Echs1 Elovl6 Etf…
94	V$CAAT_01: cellular and viral CCAAT box	378	378	288	9360	6145	-1.29	0.0	0.03	0.0	0610009E20Rik 1110035L05Rik 1110038M16Rik 1500040F11Rik 1810037K07Rik 1810044O22Rik 1810055D05Rik 2010002H18Rik 2310001N14Rik 2310043K02Rik 2310076O21Rik 2410011G03Rik 2610205H19Rik 3300001H21Rik 4732429I09Rik 4933424N09Rik 5430431G03Rik 5730439E10Rik 6330579B17Rik 9030611N15Rik AF397014 Abca8a Abcd3 Acad10 Acat1 Aco2 Acox1 Actn3 Acy3 Adfp Adh1 Adk Admr Adpn Adra1a Afp Akt2 Alad Alas1 Aldh1a7 Ald…
95	V$MEF2_Q6_01	370	370	296	9170	6335	-1.32	0.0	0.03	0.0	1110006I15Rik 1110038M16Rik 1600020H07Rik 1810055D05Rik 2010002H18Rik 2310043K02Rik 2410011G03Rik 3300001H21Rik 4933424N09Rik 5430431G03Rik 9030611N15Rik AF397014 Aacs Abca2 Abca8a Abcd3 Acadl Acadvl Aco2 Acox1 Acox3 Acta1 Acy3 Acyp2 Adfp Adh1 Adk Adpn Adra1a Afp Ak2 Alad Alas1 Aldh1a1 Aldh1a7 Aldh4a1 Aldh6a1 Amy1 Amy2 Antxr1 Aoc3 Aox1 Aqp1 Arfl4 Arg2 Arl4 Art3 Asb13 Asb5 Aspa Atoh8 Auh BC003479 …
96	V$CEBPDELTA_Q6	473	473	193	11516	3989	-1.39	0.0	0.03	0.0	1110006I15Rik 1110038M16Rik 1500040F11Rik 1600020H07Rik 1810037K07Rik 1810044O22Rik 1810055D05Rik 2310043K02Rik 2310075G12Rik 3300001H21Rik 4732429I09Rik 4933424N09Rik 5730439E10Rik 9030611N15Rik AF397014 Aacs Abca2 Abca8a Abcd3 Acadl Acadvl Acat1 Acox1 Acox3 Acta1 Actn3 Acyp2 Adfp Adk Admr Adpn Adra1a Adssl1 Afp Akt2 Alad Aldh1a7 Aldh6a1 Aldh9a1 Amy1 Amy2 Ankrd5 Aoc3 Aox1 Aqp1 Arfl4 Arhgap24 Art…
97	V$HNF3B_01: Hepatocyte Nuclear Factor 3beta	477	477	189	11605	3900	-1.39	0.0	0.03	0.0	0610039N19Rik 1110006I15Rik 1110035L05Rik 1110038M16Rik 1500040F11Rik 1600020H07Rik 1810037K07Rik 1810044O22Rik 1810055D05Rik 2010002H18Rik 2310001N14Rik 2410011G03Rik 2610205H19Rik 3300001H21Rik 4933424N09Rik 5430431G03Rik 5730439E10Rik 9030611N15Rik AF397014 Aacs Aatk Abca2 Abca8a Abcd3 Acadl Acadm Acadvl Acat1 Acy3 Acyp2 Adfp Adh1 Adk Admr Adpn Adra1a Afp Akt2 Alad Alas1 Aldh1a7 Aldh4a1 Aldh6a…
98	V$GATA2_03: GATA-binding factor 2	179	179	487	4685	10820	-1.4	0.0	0.03	0.0	0610039N19Rik 1110038M16Rik 5430431G03Rik 9030611N15Rik Abca8a Abcd3 Acadvl Adh1 Alad Aldh4a1 Aldh9a1 Antxr1 Arfl4 Art3 Auh BC003479 BC009118 Bckdhb Cap2 Card10 Cav1 Cbx7 Ccl24 Ccrl1 Cd302 Cd36 Cdw92 Ces3 Chchd6 Cish Clca3 Clec1b Cog4 Cox5a Cox7a1 Cpa3 Cs Csl Cyp2e1 Cyp4b1 Defb1 Dmrt2 Dnajd1 Dusp1 Ebf1 Ebf2 Ech1 Edn1 Ehd2 Eif4e3 Eno3 Enpp2 Etfa Fbp2 Fgb Fh1 Fhit Fhl1 Fli1 Fmo1 Fndc1 Fthfd Galntl1…
99	V$GATA1_03: GATA-binding factor 1	208	208	458	5370	10135	-1.42	0.0	0.03	0.0	0610039N19Rik 1110038M16Rik 1500040F11Rik 1810037K07Rik 2410011G03Rik 4933424N09Rik Aacs Abca2 Abca8a Abcd3 Acadvl Acyp2 Adfp Adra1a Adssl1 Alad Aldh9a1 Amy2 Aoc3 Aox1 Arfl4 Aspa Atf5 BC009118 BC010787 BC019806 Bckdhb Bloc1s1 Bphl Brp44l Btd C1r C1s C330005L02Rik C330023F11Rik Cacna1s Car13 Car5b Cd151 Cd1d1 Cd302 Cdkn2c Cib2 Cited1 Cldn15 Clec3b Cln2 Clybl Cog4 Cox4i1 Cox5a Cpt2 Creb3 Crispld1 C…
100	V$AMEF2_Q6: myocyte enhancer factor	54	54	612	1628	13877	-1.51	0.0	0.02	0.0	1110006I15Rik 2310043K02Rik 2410011G03Rik Acox1 Acta1 Afp Aldh1a7 BC028663 BC054059 Brp44l Cables1 Cd1d1 Cdw92 Cidec Ckmt2 Clec1b Cmya1 Cnn1 Cox6a2 Cpt1b Cxcl15 Ebf2 Echs1 Efemp1 Eno3 Gimap6 Hoxc8 Hoxd4 Hp Hrc Htatsf1 Klhl2 Lum Myl4 Nid1 Opn3 Pcx Pep4 Pgrmc2 Pkd2l2 Pmvk Pthr1 Ramp2 Rpl5 Sdhb Slc16a1 Slc25a20 Sorbs1 Tnmd Tnni2 Tnnt3 Txnrd3 Uqcrb Wwp1
101	V$NFY_01: nuclear factor Y (Y-box binding factor)	161	161	505	3286	12219	-1.52	0.0	3.27	1.31	0610009E20Rik 1110035L05Rik 1600020H07Rik 1810044O22Rik 2010002H18Rik 2310076O21Rik 2610205H19Rik 3300001H21Rik 5730439E10Rik AF397014 Abcd3 Acat1 Aco2 Acox1 Actn3 Adk Adpn Aldh1a7 Aldh4a1 Aldh6a1 Aldh9a1 Amy2 Antxr1 Aox1 Arfl4 Arl4 Atf5 Atp5a1 BC010787 BC028663 Bckdhb Bnip3 Brp44l Btbd4 C1r C330005L02Rik Cacna1g Cacna1s Calca Camk2b Car3 Card10 Cat Chn1 Clpx Clstn3 Cmya1 Cox6a2 Cox6c Cyb5 Cyp2e1…
102	V$AR_01: androgen receptor	65	65	601	1178	14327	-1.57	0.0	3.61	1.53	1110035L05Rik 2810423O19Rik 3300001H21Rik 4732429I09Rik 9030611N15Rik Ankrd5 Areg Btd C1r Cap2 Cat Cav1 Ces3 Cidea Creb3 Cspg4 Ctdspl Cyp2e1 Dbi Dlat Dlst Dnajc4 Dpep1 Dusp1 Eif4ebp1 Etfdh Fkbp7 Fzd4 Ghitm Gpt1 Hoxc8 Hsd17b4 Itih2 Kcna5 Map3k6 March5 Myom1 Ndufb8 Np15 Nrp1 Opn3 Orm1 Pfkfb3 Ppp6c Prss11 Ptgds Pygl Rgl1 Rnf10 S3-12 Scp2 Sdpr Serpina1a Serpina3c Serpina3m Sitpec Slc22a3 Slc5a6 Smarc…
103	V$MMEF2_Q6: myocyte enhancer factor	198	198	468	5103	10402	-1.61	0.0	0.04	0.0	0610039N19Rik 1110006I15Rik 1500040F11Rik 2310001N14Rik 2310043K02Rik 2310075G12Rik 2410001H17Rik 2410011G03Rik 3300001H21Rik 4933424N09Rik 5730439E10Rik 9030611N15Rik Acadvl Acox1 Acta1 Adra1a Afp Aldh1a7 Amy1 Antxr1 Aox1 Arfl4 Arg2 Art3 Aspa Atp5a1 BC003479 BC028663 BC054059 Bnip3 Brp44l C1r Cables1 Cav1 Cd1d1 Cd36 Cdo1 Cdw92 Ces3 Chn1 Cidec Ckmt2 Clec1b Cmya1 Cnn1 Cog4 Cox5b Cox6a2 Cox6c Cox8a…
104	V$S8_01: S8	45	45	621	1390	14115	-1.61	0.0	0.02	0.0	2010002H18Rik 3300001H21Rik 9030611N15Rik Acyp2 Alas1 Amy2 Bphl Cldn15 Cox5a Cox6a2 Csl Cxcl15 D5Ertd33e Decr1 Dpep1 Echs1 Ephx2 Fcgrt Fh1 Foxa1 Gfra3 Glycam1 Gnai1 Hoxd8 Hsd17b4 Igj Indo Kcna1 Lpgat1 Mfng Mmaa Myl1 Ndufs3 Nfe2l1 Npr1 Odz2 Pdha1 Pdk4 Pkd2l2 Pon3 Slc1a3 Smpx Sspn Tmod2 Ttc7b
105	V$ELF1_Q6	294	294	372	7345	8160	-1.67	0.0	0.05	0.0	0610009E20Rik 0610039N19Rik 2610205H19Rik 2810423O19Rik 3300001H21Rik 4732429I09Rik 4933424N09Rik 6330579B17Rik 9030611N15Rik AF397014 Abca8a Acadl Aco1 Acox1 Actn3 Acyp2 Admr Adpn Adra1a Ak2 Akt2 Alas1 Aldh1a1 Aldh1a7 Aldh4a1 Aldh6a1 Amy1 Ankrd5 Aqp1 Aqp7 Areg Arfl4 Art3 Asb5 Aspa Atoh8 Atpaf2 Auh BC004012 BC028663 BC054059 Bphl C1r C1s Cacna1g Car13 Car3 Car5b Card10 Cat Cbfa2t3h Ccbl2 Ccnd2 Cc…
106	V$CREBATF_Q6	212	212	454	4467	11038	-1.69	0.0	2.97	1.07	1600020H07Rik 2310001N14Rik 2310075G12Rik 2410001H17Rik 2610205H19Rik 2810423O19Rik 4732429I09Rik Aatk Abca2 Acad10 Aco2 Acox1 Acox3 Actn3 Adfp Adpn Adra1a Adssl1 Akt2 Alas1 Aldh6a1 Amy2 Aqp1 Areg Arfl4 Arg2 Arhgap24 Arl4 Asb5 Atoh8 Atp5a1 BC003479 BC004044 BC009118 BC010787 BC019806 BC021611 BC024806 Bcat2 Bloc1s1 Blvrb Btd C1s C330005L02Rik Cables1 Cacna1g Calca Camk2d Cap2 Car3 Ccnd2 Cd7 Cdkn2…
107	V$ER_Q6: estrogen receptor	370	370	296	8128	7377	-1.75	0.0	2.8	1.01	0610007A15Rik 0610009E20Rik 0610039N19Rik 1110006I15Rik 1110035L05Rik 1110038M16Rik 1500040F11Rik 1810044O22Rik 1810055D05Rik 2310075G12Rik 2410011G03Rik 2610205H19Rik 4732429I09Rik 5730439E10Rik 6330579B17Rik 9030611N15Rik Aatk Abca2 Abcd3 Acad10 Acadm Aco2 Acox3 Acta1 Acyp2 Adfp Adpn Adssl1 Afp Ak2 Alas1 Aldh1a7 Aldh4a1 Aldoa Amy1 Amy2 Ankrd5 Aqp7 Areg Arfl4 Asb13 Atf5 Atoh8 Atp5a1 BC003479 BC0…
108	V$XFD3_01: Xenopus fork head domain factor 3	65	65	601	1871	13634	-1.82	0.0	0.03	0.0	1810055D05Rik Abca8a Acadl Acadvl Acy3 BC054059 Brp44l Cabc1 Cables1 Cav1 Ccbl2 Ccrl1 Cdw92 Cidec Cish Cxcl7 Dcn Dtx1 Elovl6 Enpp2 Fgb Foxa1 Gpt2 Grim19 Hbld1 Hdgfrp2 Hibadh Hint2 Hoxd8 Htatsf1 Immp2l Itpka Lgals12 Lipe Mccc1 Mfng Mlf1 Myl1 Ndufa6 Ndufs7 Ndufv1 Nifun Np15 Ogn Park2 Pik3c2g Pink1 Pmpcb Pon1 Por Ptger3 Reck Serpina1a Slc5a6 Smpd3 Snrk Spon2 Sqrdl Srpx2 Suclg1 Suox Taldo1 Tde2 Tph1 …
109	V$TGIF_01: TGIF (5'TG3' interacting factor)	201	201	465	4244	11261	-1.85	0.0	2.78	1.01	0610009E20Rik 0610039N19Rik 1110035L05Rik 1810055D05Rik 2010002H18Rik 2310076O21Rik 3300001H21Rik 5730439E10Rik 6330579B17Rik Abca8a Acad10 Acadl Acadm Acox3 Acta1 Actn3 Admr Ak2 Akt2 Aldh1a7 Aldh4a1 Amy2 Aox1 Aqp1 Areg Atpaf2 BC004012 BC054059 Blcap Bloc1s1 Blvrb Bmp6 Btd C330005L02Rik Cacna1s Camk2d Car4 Car5b Cbx7 Ccrl1 Cdkn2c Cidec Cish Clec3b Cog4 Cox5b Cox7a1 Cpa3 Cpt2 Crat Creb3 Crispld1 C…
110	V$AR_03: is recognized by androgen reseptor	21	21	645	296	15209	-1.87	0.0	3.8	1.62	1110035L05Rik 9030611N15Rik Ankrd5 Cap2 Ctdspl Dlat Hoxc8 Hsd17b4 Immt Itih2 Myom1 Ndufb8 Pex13 Ppp6c Ptgds Scp2 Sdpr Sitpec Sult1a1 Tnnc2 Ywhab
111	V$CREB_Q4_01	212	212	454	4500	11005	-1.88	0.0	2.73	0.99	1600020H07Rik 2310001N14Rik 2310075G12Rik 2410001H17Rik 2410011G03Rik 2810423O19Rik 4732429I09Rik Aatk Acad10 Aco2 Acox1 Acox3 Actn3 Adfp Adpn Adra1a Adssl1 Akt2 Aldh6a1 Amy2 Aqp1 Areg Arfl4 Arg2 Arhgap24 Arl4 Asb5 Atoh8 Atp5a1 BC003479 BC004044 BC009118 BC019806 BC021611 BC024806 Bcat2 Bloc1s1 Blvrb Btd C1s C330005L02Rik Cables1 Cacna1g Calca Camk2d Cap2 Car3 Ccnd2 Cd7 Cdkn2c Cdo1 Cel Chn1 Chpt1…
112	V$CREB_Q2_01	222	222	444	4732	10773	-1.89	0.0	2.69	0.99	1600020H07Rik 2310001N14Rik 2310075G12Rik 2410001H17Rik 2410011G03Rik 2610205H19Rik 2810423O19Rik 3300001H21Rik Aatk Acad10 Aco2 Acox1 Acox3 Actn3 Adfp Adpn Adra1a Adssl1 Akt2 Aldh6a1 Amy2 Aqp1 Areg Arfl4 Arg2 Arhgap24 Arl4 Art3 Asb5 Atoh8 Atp5a1 BC003479 BC004044 BC009118 BC010787 BC019806 BC021611 BC024806 Bcat2 Bloc1s1 Blvrb Btd C1s C330005L02Rik Cables1 Cacna1g Calca Camk2d Cap2 Ccnd2 Cd1d1 C…
113	V$IK1_01: Ikaros 1	386	386	280	8529	6976	-1.89	0.0	2.63	0.97	0610007A15Rik 1110006I15Rik 1110035L05Rik 1110038M16Rik 1500040F11Rik 1810037K07Rik 1810044O22Rik 1810055D05Rik 2010002H18Rik 2310043K02Rik 2310076O21Rik 2410011G03Rik 2810423O19Rik 3300001H21Rik 4732429I09Rik 4933424N09Rik 5430431G03Rik 6330579B17Rik 9030611N15Rik AF397014 Aatk Abca8a Abcd3 Acad10 Acadm Acadvl Acat1 Aco1 Acox3 Acta1 Adfp Adh1 Admr Adpn Adra1a Adssl1 Afp Ak2 Akt2 Alad Aldh1a1 Ald…
114	V$GATA1_02: GATA-binding factor 1	258	258	408	5562	9943	-1.9	0.0	2.64	0.97	1110035L05Rik 1500040F11Rik 2010002H18Rik 2310075G12Rik 2310076O21Rik 2410001H17Rik 4933424N09Rik 5730439E10Rik 9030611N15Rik Abca2 Abca8a Abcd3 Acadvl Acat1 Acox1 Actn3 Acy3 Acyp2 Adfp Adra1a Alad Aldh1a7 Aldh9a1 Aldoa Amy2 Ankrd5 Antxr1 Aox1 Aqp7 Arfl4 Arl4 Aspa Atoh8 Atp5a1 Auh BC004012 Bmp6 Bnip3 Btbd4 C1r C1s Cables1 Calca Camk2b Cap2 Car13 Car4 Car5b Card10 Ccl24 Ccnd2 Ccrl1 Cd151 Cd302 Cd3…
115	V$COMP1_01: COMP1	395	395	271	9637	5868	-1.94	0.0	0.07	0.0	0610009E20Rik 0610039N19Rik 1600020H07Rik 1810044O22Rik 1810055D05Rik 2010002H18Rik 2310075G12Rik 2310076O21Rik 2410001H17Rik 2610205H19Rik 5730439E10Rik 9030611N15Rik Abca2 Abca8a Acadl Acadm Acat1 Aco2 Acox3 Acta1 Actn3 Adfp Adh1 Adk Admr Adpn Adra1a Ak2 Akt2 Alad Aldh1a7 Aldh4a1 Amy2 Ankrd5 Antxr1 Aox1 Aqp1 Arfl4 Arg2 Arhgap24 Art3 Asb13 Asb5 Aspa Atf5 Atoh8 Atpaf2 BC003479 BC004012 BC009118 B…
116	V$E2F_Q6_01	92	92	574	1803	13702	-1.97	0.0	2.97	1.07	0610007A15Rik 1500040F11Rik 1810055D05Rik 2310075G12Rik 6330579B17Rik Acat1 Aco2 Adssl1 Akt2 Asb13 Atf5 Atpaf2 Brp44l Cabc1 Cacna1g Car13 Car5b Ccnd2 Cdkn2c Clpx Clybl Cmya1 Cog4 Cox4i1 Cox5a Cox5b Cox8a Crat Creb3 Cs Dhrs7 Dlat Dlst Dmrt2 Dusp1 Dusp10 Elovl6 Fabp3 Faf1 Fbxo9 Fh1 Fli1 Glcci1 Grim19 Gstz1 Il17d Irx4 Lims2 Lpl Lrp1 Mid1ip1 Mlf1 Mocs2 Ndufa1 Ndufa2 Ndufab1 Ndufb9 Ndufs7 Nkd1 Nnat Nr…
117	V$MEF3_B: MEF-3	29	29	637	456	15049	-1.98	0.0	3.55	1.51	3300001H21Rik Arhgap24 Cd151 Chpt1 Cib2 Cish Dpep1 Ebf2 Eng Eno3 Fzd4 Gys2 Hoxa7 Hoxa9 Hrc Kcna1 Myom2 Ndufb7 Opn3 Orm2 Phyh Pmpcb Ppp6c Pvalb Sgce Slc28a2 St8sia4 Stat5a Uqcr
118	V$HNF4_DR1_Q3	548	548	118	12368	3137	-1.98	0.0	2.8	1.01	0610007A15Rik 0610009E20Rik 1110035L05Rik 1110038M16Rik 1500040F11Rik 1600020H07Rik 1810037K07Rik 1810044O22Rik 1810055D05Rik 2310001N14Rik 2310043K02Rik 2310075G12Rik 2310076O21Rik 2410001H17Rik 2410011G03Rik 2810423O19Rik 4732429I09Rik 4933424N09Rik 5430431G03Rik 5730439E10Rik 6330579B17Rik 9030611N15Rik AF397014 Aacs Aatk Abca2 Abcd3 Acad10 Acadm Acadvl Acat1 Aco1 Aco2 Acox1 Acox3 Acta1 Actn3 …
119	V$PR_01: high affinity binding sites for progesterone receptor	19	19	647	264	15241	-2.03	0.0	3.67	1.55	6330579B17Rik Ankrd5 Blcap Cap2 Ces3 Cited1 Ctdspl Dlat Gstz1 Hsd17b4 Immt Myom1 Ndufb8 Rtn2 Sdpr Sult1a1 Tnnc2 Tnni2 Ywhab
120	V$LMO2COM_02: complex of Lmo2 bound to Tal-1, E2A proteins, and GATA-1, half-site 2	370	370	296	8188	7317	-2.04	0.0	2.43	0.87	1110035L05Rik 1500040F11Rik 1810037K07Rik 1810044O22Rik 1810055D05Rik 2010002H18Rik 2310043K02Rik 2310075G12Rik 2310076O21Rik 2410001H17Rik 4732429I09Rik 4933424N09Rik 5430431G03Rik 9030611N15Rik Aacs Aatk Abca2 Abca8a Abcd3 Acadl Acadvl Acat1 Acox1 Actn3 Acy3 Adfp Adh1 Adra1a Akt2 Alad Aldh1a1 Aldh1a7 Aldh4a1 Aldh9a1 Aldoa Amy2 Ankrd5 Antxr1 Aox1 Aqp1 Aqp7 Arfl4 Arg2 Arl4 Art3 Asb13 Aspa Atp5a1 …
121	V$EFC_Q6	352	352	314	8618	6887	-2.05	0.0	0.08	0.0	0610007A15Rik 0610039N19Rik 1110038M16Rik 1600020H07Rik 1810037K07Rik 1810044O22Rik 2310001N14Rik 2410001H17Rik 2810423O19Rik 3300001H21Rik 4933424N09Rik 6330579B17Rik Acad10 Acadvl Aco2 Acox3 Acyp2 Adk Admr Adra1a Afp Aldh1a1 Aldh6a1 Aldh9a1 Aldoa Amy1 Amy2 Aoc3 Aox1 Aqp1 Areg Arg2 Arhgap24 Arl4 Art3 Asb13 Aspa Atoh8 Atp5a1 Atpaf2 Auh BC003479 BC004012 BC019806 BC024806 BC028663 BC054059 Bckdhb …
122	V$TAXCREB_01: Tax/CREB complex	26	26	640	401	15104	-2.06	0.0	3.48	1.49	1810055D05Rik Acad10 Acadm Acta1 Adra1a Ak2 Aldh6a1 Atoh8 Camk2d Crat Dgat1 Dusp1 Echs1 Eif4ebp1 Hoxd8 Jag2 Pbef1 Pcca Pdk4 Phkg1 Sc5d Sdhb Slc5a6 Tmem43 Tuba8 Ywhag
123	V$AREB6_01: AREB6 (Atp1a1 regulatory element binding factor 6)	128	128	538	3363	12142	-2.06	0.0	0.06	0.0	1600020H07Rik 1810037K07Rik 1810055D05Rik 2310043K02Rik 5730439E10Rik 6330579B17Rik AF397014 Acadl Acadm Acta1 Adfp Adh1 Admr Ak2 Amy2 Arl4 Aspa BC009118 BC028663 Btbd4 Btd C1s Cabc1 Calca Camk2d Car5b Cbfa2t3h Ccl24 Ccnd2 Cd1d1 Cd302 Cd7 Cel Cidec Cldn15 Clec1b Cox5b Cox6c Cpa3 Cpt1b Crispld1 Cyp2c44 Dci Defb1 Dnajc4 Echdc1 Ehd2 Elovl3 Epor Esrrb Etfa Fasn Fcgrt Fhl1 Fkbp9 Fn3k Fxyd2 Ghitm Glcci…
124	V$ETS1_B: c-ETS-1 binding site	276	276	390	6844	8661	-2.08	0.0	0.08	0.0	0610007A15Rik 0610009E20Rik 0610039N19Rik 1810037K07Rik 1810044O22Rik 1810055D05Rik 2310076O21Rik 2610205H19Rik 3300001H21Rik 4732429I09Rik 6330579B17Rik 9030611N15Rik AF397014 Abca2 Abca8a Acad10 Aco1 Acox3 Acta1 Acy3 Adh1 Admr Adpn Adra1a Ak2 Alas1 Aldh1a7 Aldh6a1 Aldh9a1 Amy1 Ankrd5 Aox1 Aqp1 Aqp7 Areg Arl4 Art3 Aspa Atoh8 Atpaf2 BC004012 BC010787 BC019806 BC024806 BC054059 Bckdhb Blcap Brp44l…
125	V$POU6F1_01	43	43	623	1293	14212	-2.11	0.0	0.03	0.0	1600020H07Rik Abca8a Acy3 Adpn Ankrd5 BC003479 C1s Cabc1 Cd1d1 Cdw92 Chn1 Dgat2 Eng Etfa Faf1 Fgb Galntl1 Gstk1 Hc Idh3b Lactb2 Msra Mup5 Myh6 Myl4 Nat1 Ndufab1 Ndufb10 Ndufc1 Ogn Pace4 Pccb Pgrmc2 Pink1 Pmvk Ptn Serpina1a Sucnr1 Sycp3 Thy1 Tinag Uqcrb Uqcrc1
126	V$HEN1_02: HEN1	14	14	652	176	15329	-2.16	0.0	3.66	1.55	2810423O19Rik Eif4ebp1 Eng Hrc Idh3a Kcna5 Mst1r Pbef1 Prss11 Ptgds Rbpms2 Tmod2 Tnfaip9 Twist2
127	V$SRF_Q4	65	65	601	1231	14274	-2.18	0.0	2.89	1.05	0610007A15Rik 2310001N14Rik Aatk Acta1 Actn3 Amy1 Aqp7 Arfl4 Arl4 Asb13 Asb5 Aspa Atp5a1 BC054059 Bloc1s1 Blvrb Brp44l Car4 Ccbl2 Cish Cnn1 Cs Cxcl7 Decr1 Efhd1 Ehd2 Eif4ebp1 Elovl3 Eno3 Fn3k Gabarapl1 Gstm3 Gypc Hint3 Hoxb5 Hsd11b1 Indo Irx4 Itih2 Kcna1 Lamb1-1 Ldb3 Mid1ip1 Mknk2 Myom1 Ndufb3 Nnat Pnpla2 Ptger3 Qdpr Rarres2 Rbp4 Rbpms2 Sdhb Sh3tc1 Slc1a5 Slc22a4 Stat5a Sytl2 Tagln Timp3 Tinag Tm…
128	V$CMYB_01: c-Myb	151	151	515	3166	12339	-2.21	0.0	2.43	0.87	0610007A15Rik 1110038M16Rik 1500040F11Rik 1810037K07Rik 2310076O21Rik 2410001H17Rik 2610205H19Rik 3300001H21Rik 4933424N09Rik 5730439E10Rik 6330579B17Rik 9030611N15Rik AF397014 Aatk Acadl Acta1 Actn3 Acy3 Acyp2 Admr Ak2 Aldh6a1 Aqp7 Arhgap24 Asb13 Atf5 Atoh8 BC010787 Bphl Brp44l Btbd4 C330023F11Rik Car4 Cbfa2t3h Cbx7 Ccnd2 Cd1d1 Cd7 Cdo1 Cdw92 Chn1 Cish Ckmt2 Clca3 Cox4i1 Cox5a Cox6a1 Cox8a Cpt1b…
129	V$ATF_01: activating transcription factor	56	56	610	1596	13909	-2.28	0.0	0.05	0.0	Acad10 Actn3 Adpn Aldh6a1 Areg Arfl4 Arg2 BC003479 BC009118 BC019806 BC021611 BC024806 C330005L02Rik Camk2d Clstn3 Dgat1 Dgat2 Dusp1 Fabp3 Fahd1 Fcgrt Fh1 Fkbp7 Foxa1 Ghitm Hagh Hint3 Hk2 Hoxb5 Hoxd8 Id1 Lactb2 Lass4 Mbnl1 Mdh2 Mfn2 Nap1l5 Ndufa10 Nifun Nrbf1 Ormdl3 Park2 Pbef1 Pck1 Pdhb Pdk4 Pex13 Pmvk Pon3 Ppm1a Sdhb Stx18 Sult1a1 Tmod1 Ucp3 Uqcrfs1
130	V$LHX3_01: LIM homeobox transcription factor 3	42	42	624	1249	14256	-2.3	0.0	0.04	0.0	1600020H07Rik 2010002H18Rik 3300001H21Rik Acyp2 Antxr1 Asb5 Cables1 Chchd6 Cldn15 Cox6a2 Csl Cxcl15 D5Ertd33e Ephx2 Etfa Fcgrt Ghr Glycam1 Grem2 Hoxa7 Hoxa9 Hsd17b4 Ifngr1 Igj Indo Klhl2 Kras March5 Mfn2 Mmaa Myl1 Nfe2l1 Npr1 Ogn Pdha1 Pdk4 Ptn Smpx Sspn Tcfap2a Tph1 Ttc7b
131	V$PPARG_03: PPAR (peroxisome proliferator-activated receptor gamma)	275	275	391	6042	9463	-2.3	0.0	2.1	0.58	0610009E20Rik 0610039N19Rik 1110038M16Rik 1600020H07Rik 1810055D05Rik 2010002H18Rik 2310001N14Rik 2310076O21Rik 4732429I09Rik 4933424N09Rik 5430431G03Rik Aatk Abca2 Abcd3 Acat1 Aco2 Acox1 Acta1 Adh1 Adk Adssl1 Afp Ak2 Aldh1a7 Aldh6a1 Aldh9a1 Aldoa Aoc3 Aqp7 Arg2 Aspa Atp5a1 Auh BC004012 BC010787 BC024806 Bphl Btbd4 C1s Cabc1 Calca Camk2b Camk2d Cap2 Car4 Cbfa2t3h Cbx7 Ccbl2 Ccnd2 Ccrl1 Cd36 Cd7 C…
132	V$GATA2_02: GATA-binding factor 2	212	212	454	5295	10210	-2.3	0.0	0.11	0.0	0610039N19Rik 1110038M16Rik 1500040F11Rik 1810055D05Rik 2310075G12Rik 4732429I09Rik 5430431G03Rik 9030611N15Rik Abca8a Acadvl Aldh1a1 Aldh4a1 Antxr1 Aqp7 Art3 Atoh8 Auh BC009118 Bckdhb Bmp6 Bphl Btbd4 C1r C1s Car5b Card10 Cat Cav1 Ccl24 Cd36 Cel Ces3 Cish Clca3 Clec1b Clec3b Cnn1 Cog4 Cox7a1 Cpa3 Cs Csl Cyp2c44 Cyp4b1 Dact1 Dci Decr1 Defb1 Dgat1 Dgat2 Dhrs7 Dmrt2 Dpep1 Dpt Dusp1 Ebf2 Ech1 Echdc1 …
133	V$ETS2_B: c-Ets-2 binding sites	169	169	497	4278	11227	-2.34	0.0	0.1	0.0	0610039N19Rik 1810037K07Rik 1810055D05Rik 3300001H21Rik 6330579B17Rik 9030611N15Rik Abca2 Abca8a Acox3 Acy3 Adh1 Admr Adra1a Ak2 Aldh1a7 Aldh9a1 Amy1 Ankrd5 Aoc3 Aox1 Aqp1 Art3 Aspa Atf5 Atoh8 BC019806 BC024806 BC054059 Blcap Brp44l Btd Calca Cap2 Car13 Card10 Cbfa2t3h Ccl24 Ccnd2 Ccrl1 Chchd6 Clec1b Clec3b Cln2 Cog4 Cox5b Cox8b Creb3 Csl Cspg4 Cxcl7 Cyp2e1 Cyp4b1 D5Ertd33e Dcn Dgat1 Dhrs7 Edn1 E…
134	V$OCT1_B: Octamer binding factor 1	30	30	636	943	14562	-2.35	0.0	0.04	0.0	2010002H18Rik 2410011G03Rik Acadl Adpn Aldh1a7 Asb13 BC021611 C1r Car13 Cd36 Creb3 D8Ertd594e Dci Fcna Lpl Lum Msra Ndufs4 Nfia Pdha1 Pfkfb1 Ptges Rras Serpina3c Sh3glb2 Smpd3 St6galnac5 Sucnr1 Tde2 Uqcrb
135	V$HLF_01: hepatic leukemia factor	182	182	484	4575	10930	-2.38	0.0	0.11	0.0	1500040F11Rik 1600020H07Rik 1810044O22Rik 1810055D05Rik 2310043K02Rik 2310076O21Rik 2610205H19Rik 3300001H21Rik 4933424N09Rik 5730439E10Rik 9030611N15Rik Aacs Acadl Acat1 Adra1a Afp Ak2 Alad Aldh1a7 Aldh6a1 Amy1 Antxr1 Arhgap24 Asb5 Aspa Atf5 BC004012 BC019806 BC054059 Blcap Blvrb Brp44l Cabc1 Cables1 Ccrl1 Cd302 Ces3 Chpt1 Cib2 Cited1 Clca3 Clec1b Cln2 Cog4 Cox5a Cox5b Cox6c Cpa3 Cryab Csl Cyb5 …
136	V$LEF1TCF1_Q4	313	313	353	7632	7873	-2.38	0.0	0.13	0.0	0610009E20Rik 1110035L05Rik 1810055D05Rik 2010002H18Rik 2310043K02Rik 2410011G03Rik Aacs Aco2 Acox1 Acox3 Acta1 Actn3 Acy3 Adh1 Admr Adpn Ak2 Alad Aldh9a1 Amy1 Amy2 Ankrd5 Aox1 Arg2 Asb13 Asb5 Aspa Atp5a1 BC004012 BC004044 BC009118 BC019806 BC021611 BC028663 BC054059 Bcat2 Bloc1s1 Blvrb Bnip3 Bphl C330023F11Rik Cabc1 Cables1 Cacna1g Calca Car13 Car3 Car5b Cat Cbfa2t3h Cbx7 Ccl24 Cd7 Cdo1 Cdw92 Ce…
137	V$HNF4_01: hepatic nuclear factor 4	648	648	18	14874	631	-2.38	0.0	3.15	1.22	0610007A15Rik 0610009E20Rik 0610039N19Rik 1110006I15Rik 1110035L05Rik 1110038M16Rik 1500040F11Rik 1600020H07Rik 1810037K07Rik 1810044O22Rik 1810055D05Rik 2010002H18Rik 2310001N14Rik 2310043K02Rik 2310075G12Rik 2310076O21Rik 2410001H17Rik 2410011G03Rik 2610205H19Rik 2810423O19Rik 3300001H21Rik 4732429I09Rik 4933424N09Rik 5430431G03Rik 5730439E10Rik 6330579B17Rik AF397014 Aacs Aatk Abca2 Abca8a Abc…
138	V$CREB_Q2: cAMP-response element-binding protein	71	71	595	1387	14118	-2.4	0.0	2.57	0.94	2310001N14Rik 2610205H19Rik 2810423O19Rik Acad10 Acox3 Adpn Adra1a Adssl1 Akt2 Alas1 Aldh6a1 Areg Arfl4 Arg2 Arl4 Atoh8 BC019806 BC024806 Bloc1s1 C330005L02Rik Cables1 Cacna1g Calca Camk2d Cap2 Ccnd2 Clstn3 D5Ertd33e Dact1 Decr1 Dgat1 Dlat Dusp1 Echs1 Fabp3 Fh1 Fkbp7 Fn3k Fxyd2 Gnpat Grim19 Hspa9a Id1 Kcna5 Lactb2 Mdh2 Mfn2 Mlf1 Mlycd Myom2 Ndufa10 Ndufv1 Nrbf1 Ormdl3 Pbef1 Pck1 Pcolce2 Pdhb Pex1…
139	V$MYOD_01: myoblast determination gene product	449	449	217	10117	5388	-2.4	0.0	2.01	0.56	0610009E20Rik 0610039N19Rik 1110006I15Rik 1110035L05Rik 1500040F11Rik 1600020H07Rik 1810037K07Rik 1810055D05Rik 2010002H18Rik 2310001N14Rik 2310043K02Rik 2310076O21Rik 2410011G03Rik 2610205H19Rik 2810423O19Rik 3300001H21Rik 5430431G03Rik 5730439E10Rik 9030611N15Rik Aacs Aatk Abca2 Abcd3 Acad10 Acadvl Acat1 Aco1 Aco2 Acox3 Acta1 Actn3 Adfp Adk Admr Adssl1 Afp Akt2 Alas1 Aldh1a7 Aldh4a1 Aldh6a1 Amy…
140	V$CEBP_C: C/EBP binding site	145	145	521	3698	11807	-2.42	0.0	0.1	0.0	2410011G03Rik Abca8a Acadvl Akt2 Amy2 Aoc3 Aox1 Arfl4 Arhgap24 Arl4 Aspa BC003479 BC010787 Bcat2 Bckdhb Blcap Cables1 Cap2 Car13 Car3 Car4 Card10 Ccbl2 Cd1d1 Cdw92 Chchd6 Chst1 Cln2 Cox7a1 Cox8a Cox8b Cpa3 Csl Cyp2e1 Dbi Dcn Decr1 Dm15 Dpf3 Dpt Echdc1 Echs1 Efemp1 Fahd1 Fbp2 Fmo1 Fzd4 Galntl1 Glcci1 Gldc Gnai1 Gpd2 Gpr109b Gpt1 Gpt2 Gstk1 Gstm1 Gstm2 Gyg1 Hadhsc Hagh Heph Hk2 Hnmt Hoxc6 Hoxd4 Hox…
141	V$IK3_01: Ikaros 3	78	78	588	1546	13959	-2.42	0.0	2.49	0.9	0610007A15Rik 1110035L05Rik 2310076O21Rik 6330579B17Rik Aatk Aco1 Adfp Adssl1 Aldh1a1 Art3 Atf5 Auh BC004012 Bnip3 Btbd4 Ccrl1 Cox8b Cxcl15 Cyb5 Cyp2c44 Decr1 Defb1 Dgat1 Etfdh Fabp3 Fkbp9 Fmo1 Gabarapl1 Gfpt2 Gprc5b Gpt2 Gys2 Hc Hint3 Hnmt Hoxc8 Hrc Hsd17b4 Icam2 Igfbp6 Itga7 Lgals12 Lims2 Lipe Mmp19 Ndufa1 Ndufb3 Ndufb9 Nrbf1 Pbef1 Pde8a Pdk4 Peg12 Pnpla2 Ppp1r1a Ppp2r5a Ppp6c Prelp Ramp2 Rnf10…
142	V$EBF_Q6	202	202	464	4381	11124	-2.43	0.0	2.03	0.56	0610007A15Rik 1110006I15Rik 1110035L05Rik 1110038M16Rik 1500040F11Rik 1600020H07Rik 1810055D05Rik 2410011G03Rik 2610205H19Rik 4732429I09Rik 4933424N09Rik 5730439E10Rik AF397014 Aatk Abcd3 Acadl Acta1 Acy3 Admr Alad Aldh1a7 Aldh6a1 Aldh9a1 Amy2 Aqp7 Art3 Asb5 Atf5 BC004012 BC004044 BC009118 BC010787 BC019806 Bcat2 Blvrb Brp44l Btbd4 Btd C1s C330005L02Rik Cacna1g Car4 Cat Cbfa2t3h Ccnd2 Cd7 Chst1 C…
143	V$NKX61_01: NKX6-1	30	30	636	936	14569	-2.44	0.0	0.04	0.0	1810044O22Rik Alad Aldh4a1 Arg2 Art3 Car13 Cldn15 Cpa3 Dbp Dtx1 Eda Esrrb Fh1 Fhl1 Gypc Id1 Idh3a Indo Itih2 March5 Ndufa9 Ndufc1 Ndufs3 Odz2 Pde1a Pink1 Ptges Sec15l1 Sepp1 Stat5a
144	V$SREBP_Q3	228	228	438	4990	10515	-2.45	0.0	1.94	0.53	0610007A15Rik 1110006I15Rik 1110035L05Rik 1110038M16Rik 1500040F11Rik 1810037K07Rik 2310001N14Rik 2310076O21Rik 2610205H19Rik 3300001H21Rik 4732429I09Rik 5430431G03Rik 5730439E10Rik 6330579B17Rik Abca8a Acadvl Aco1 Acox3 Actn3 Adk Admr Adpn Ak2 Alad Aldh9a1 Arfl4 Arl4 Atf5 Atoh8 BC004012 BC004044 BC010787 BC019806 BC021611 BC024806 Blvrb Brp44l C1s Cabc1 Cacna1g Cacna1s Car13 Car3 Car4 Card10 Cav…
145	V$BACH2_01: BTB and CNC homolog 2	441	441	225	10578	4927	-2.48	0.0	0.14	0.0	0610007A15Rik 0610039N19Rik 1110006I15Rik 1110035L05Rik 1500040F11Rik 1810055D05Rik 2010002H18Rik 2310001N14Rik 2310043K02Rik 2310075G12Rik 2310076O21Rik 2410001H17Rik 2410011G03Rik 2610205H19Rik 2810423O19Rik 3300001H21Rik 5730439E10Rik 9030611N15Rik AF397014 Aacs Aatk Abca2 Abca8a Acad10 Acadvl Acat1 Aco1 Aco2 Acox3 Acta1 Acyp2 Adh1 Adk Admr Adpn Adra1a Adssl1 Afp Ak2 Akt2 Alas1 Aldh1a7 Aldh4a1…
146	V$PITX2_Q2: pituitary homeobox factor 2	272	272	394	6647	8858	-2.49	0.0	0.15	0.0	0610039N19Rik 1110038M16Rik 2010002H18Rik 2310001N14Rik 2410001H17Rik 2410011G03Rik 4933424N09Rik 5430431G03Rik Aacs Aatk Abca2 Abca8a Acadm Acadvl Aco2 Acox1 Acyp2 Adfp Admr Adra1a Afp Ak2 Alas1 Aldh4a1 Amy1 Ankrd5 Aoc3 Aox1 Arfl4 Arg2 Art3 Aspa Atf5 Atp5a1 Auh BC003479 BC009118 BC010787 BC019806 Bcat2 Bckdhb Bloc1s1 Bmp6 Bnip3 Btd C1s C330005L02Rik Cap2 Car13 Car5b Cav1 Cbfa2t3h Cbx7 Cd151 Cd30…
147	V$PAX9_B: zebrafish Pax-9 binding sites	163	163	503	3497	12008	-2.5	0.0	2.01	0.56	2010002H18Rik 2310043K02Rik 2810423O19Rik 4933424N09Rik 5730439E10Rik Aatk Abcd3 Acad10 Acadm Aco2 Actn3 Admr Adpn Alas1 Aqp1 Atpaf2 Auh Bcat2 Bloc1s1 Bmp6 C1s C330005L02Rik C330023F11Rik Cables1 Cacna1s Camk2d Car5b Card10 Chchd6 Chn1 Chpt1 Cib2 Cox5b Cox6a2 Cpt1b Crat Cspg4 Ctdspl Cyb5 Cyp2c44 D5Ertd33e Dapk2 Dbi Dgat2 Dlat Dlst Dm15 Dnaja1 Dnajd1 Dpt Dusp10 Ebf1 Echs1 Edn1 Efhd1 Etfdh Fahd1 Fa…
148	V$FOXO4_01: fork head box O4	447	447	219	10709	4796	-2.5	0.0	0.14	0.0	0610007A15Rik 0610039N19Rik 1110006I15Rik 1110035L05Rik 1110038M16Rik 1500040F11Rik 1810044O22Rik 1810055D05Rik 2010002H18Rik 2310001N14Rik 2310043K02Rik 2310076O21Rik 2410001H17Rik 2410011G03Rik 2610205H19Rik 3300001H21Rik 4933424N09Rik 5430431G03Rik 5730439E10Rik 6330579B17Rik 9030611N15Rik AF397014 Aacs Abca2 Abca8a Acadl Acadm Acadvl Acat1 Aco2 Acox1 Acox3 Acy3 Acyp2 Adfp Adh1 Admr Adpn Adra1…
149	V$GFI1_01: growth factor independence 1	182	182	484	4536	10969	-2.54	0.0	0.14	0.0	0610009E20Rik 1110038M16Rik 1600020H07Rik 1810037K07Rik 2410011G03Rik 3300001H21Rik 9030611N15Rik Acyp2 Adh1 Akt2 Aldh1a1 Aldh9a1 Ankrd5 Aoc3 Aox1 Aqp1 Art3 Atp5a1 BC004012 BC054059 Bnip3 Cacna1g Cat Cav1 Cbfa2t3h Chn1 Chpt1 Cldn15 Clstn3 Cox6a1 Cox6a2 Cpa3 Csl Cspg4 Cxcl7 Cyp2c44 Cyp4b1 Dci Dlst Dmrt2 Dnajc4 Dnajd1 Dpf3 Dpt Dtx1 Ebf1 Ech1 Echs1 Edg8 Edn1 Efhd1 Elovl3 Enpp2 Epor Etfdh Faf1 Fbp2 F…
150	V$TANTIGEN_B: Major T-antigen binding sites	63	63	603	1733	13772	-2.54	0.0	0.07	0.0	0610039N19Rik Aacs Acadvl Ankrd5 Aoc3 Arfl4 BC003479 BC009118 BC010787 Bcat2 Bckdhb C330023F11Rik Cap2 Cd151 Chn1 Cidec Cox8a D5Ertd33e Dact1 Dci Dhrs7 Dlat Dnajd1 Ech1 Edg8 Elovl6 Ephx2 Glul Gnpat Hc Hdgfrp2 LOC330189 Lactb2 Lifr Lynx1 Map3k6 Ndufs7 Nid1 Npr1 Nrbf1 Ogn Pank3 Paqr4 Pdk1 Phkg1 Phyh Pink1 Procr Ptgds Rnf10 Rpl5 Rtn2 Sdh1 Sitpec Slc1a5 Slc25a19 Syap1 Thy1 Timm44 Tuba8 Txnl6 U2af1-rs…
151	V$RFX1_01: X-box binding protein RFX1	280	280	386	6813	8692	-2.55	0.0	0.17	0.0	0610007A15Rik 1110035L05Rik 1110038M16Rik 1500040F11Rik 2010002H18Rik 2310076O21Rik 2410001H17Rik 2410011G03Rik 2610205H19Rik 2810423O19Rik 3300001H21Rik 4933424N09Rik 6330579B17Rik Aacs Abca2 Abcd3 Acadl Aco1 Aco2 Acox1 Acyp2 Adfp Adra1a Adssl1 Ak2 Alas1 Aldh6a1 Aldh9a1 Aoc3 Areg Arl4 Art3 Asb5 Aspa Atpaf2 Auh BC004044 BC019806 BC054059 Bckdhb Blvrb Btd C1r C330005L02Rik Cabc1 Cables1 Cacna1g Ca…
152	V$TITF1_Q3: TTF-1, TITF1 (thyroid transcription factor 1)	246	246	420	6022	9483	-2.55	0.0	0.17	0.0	0610039N19Rik 1600020H07Rik 1810055D05Rik 2310043K02Rik 2310075G12Rik 3300001H21Rik 5430431G03Rik 6330579B17Rik Aacs Abca8a Acadvl Acox1 Acyp2 Adh1 Adk Adra1a Adssl1 Afp Akt2 Alad Amy1 Amy2 Aoc3 Aox1 Aqp7 Arg2 Arhgap24 Aspa Auh BC004012 BC004044 BC009118 BC010787 BC019806 BC024806 Blcap Bnip3 Btd C1r C330023F11Rik Calca Cap2 Car13 Car4 Ccbl2 Ccnd2 Ccrl1 Cd302 Cd36 Cdo1 Chchd6 Chpt1 Cidec Cish Cit…
153	V$NFKAPPAB50_01: NF-kappaB (p50)	37	37	629	659	14846	-2.58	0.0	2.7	0.99	0610039N19Rik 1600020H07Rik 2310076O21Rik Actn3 Alad Aldoa Auh Btbd4 Cacna1g Car13 Cox4i1 Defb1 Fgf18 Ghr Gpr146 Gsc Gsn Hoxc8 Itga7 Lace1 Lrp1 Mfng Myom1 Pace4 Pnpla2 Ppp2r5a Ramp2 Rspondin Sdha Slc1a5 Slc24a3 Taldo1 Tcf15 Tpmt Uqcrfs1 Xpnpep2 Ywhag
154	V$MYCMAX_02: c-Myc:Max heterodimer	218	218	448	5359	10146	-2.59	0.0	0.17	0.0	1110006I15Rik 1110035L05Rik 1500040F11Rik 1810044O22Rik 4732429I09Rik 5430431G03Rik 6330579B17Rik 9030611N15Rik Aacs Abca2 Acat1 Acox1 Adfp Adh1 Adk Admr Alad Aldh6a1 Aldoa Amy2 Aoc3 Aqp7 Arfl4 Arl4 Art3 Atoh8 Atp5a1 Atpaf2 Auh BC003479 BC004044 BC019806 BC024806 Bloc1s1 Blvrb Bmp6 Bnip3 Btbd4 C330005L02Rik Cables1 Camk2b Car5b Card10 Ccnd2 Cd151 Cd36 Cdkn2c Cdw92 Chst1 Cited1 Ckmt2 Cldn15 Cln2 C…
155	V$CETS168_Q6	401	401	265	9612	5893	-2.6	0.0	0.18	0.0	0610007A15Rik 0610039N19Rik 1110006I15Rik 1500040F11Rik 1600020H07Rik 1810037K07Rik 1810044O22Rik 1810055D05Rik 2310001N14Rik 2310043K02Rik 2310075G12Rik 2310076O21Rik 2810423O19Rik 3300001H21Rik 4933424N09Rik 5430431G03Rik 5730439E10Rik 6330579B17Rik AF397014 Abca2 Abca8a Abcd3 Acad10 Aco1 Aco2 Acox1 Acox3 Acy3 Adfp Adh1 Admr Adpn Adra1a Afp Ak2 Akt2 Alad Alas1 Aldh1a7 Aldh9a1 Aldoa Amy1 Amy2 An…
156	V$RSRFC4_Q2	22	22	644	348	15157	-2.62	0.0	2.91	1.05	2310043K02Rik 5430431G03Rik Amy1 Aqp1 BC003479 BC028663 Brp44l Cidea Ckmt2 Cog4 Cox6a2 Cpt1b Ghr Hsd17b4 Meox2 Mlf1 Odz2 Peg12 Pltp Pmvk Ppp6c St6galnac5
157	V$OCT_C: Octamer binding site	35	35	631	1042	14463	-2.62	0.0	0.06	0.0	2010002H18Rik 2410011G03Rik Adpn Aldh1a7 Asb13 BC021611 C1r C330005L02Rik Car13 Card10 Creb3 Cxcl7 D8Ertd594e Ebf1 Lpl Lum Mocs2 Msra Ndufa5 Ndufs4 Nfia Pfkfb1 Pmpcb Ptges Rras Serpina3c Sh3glb2 Slc22a3 Smpd3 Stc2 Sucnr1 Sycp3 Tde2 Tek Uqcrb
158	V$DEC_Q1	458	458	208	10929	4576	-2.63	0.0	0.17	0.0	1110006I15Rik 1110035L05Rik 1500040F11Rik 1600020H07Rik 1810037K07Rik 1810044O22Rik 1810055D05Rik 2010002H18Rik 2310043K02Rik 2310075G12Rik 2310076O21Rik 3300001H21Rik 4732429I09Rik 4933424N09Rik 5430431G03Rik 5730439E10Rik 6330579B17Rik 9030611N15Rik Aacs Aatk Abca2 Acadl Acadvl Acat1 Aco2 Acox1 Acox3 Acta1 Acy3 Acyp2 Adfp Adh1 Adk Admr Adra1a Afp Ak2 Akt2 Alad Alas1 Aldh1a1 Aldh1a7 Aldh6a1 Aldo…
159	V$FOX_Q2	496	496	170	11808	3697	-2.65	0.0	0.16	0.0	0610039N19Rik 1110006I15Rik 1110035L05Rik 1110038M16Rik 1500040F11Rik 1600020H07Rik 1810037K07Rik 1810044O22Rik 1810055D05Rik 2010002H18Rik 2310001N14Rik 2310075G12Rik 2310076O21Rik 2410001H17Rik 2410011G03Rik 2610205H19Rik 3300001H21Rik 4933424N09Rik 5430431G03Rik 5730439E10Rik 9030611N15Rik Aacs Aatk Abca2 Abca8a Abcd3 Acadl Acadm Acadvl Acat1 Aco2 Acox1 Acy3 Acyp2 Adfp Adh1 Adk Admr Adpn Adra1…
160	V$E2F1DP1RB_01: Rb:E2F-1:DP-1 trimeric complex	46	46	620	861	14644	-2.66	0.0	2.48	0.9	Aco2 Akt2 Areg Asb13 Atpaf2 BC010787 Cabc1 Chn1 Clec1b Clpx Cox5a Cox5b Cox8a Dlst Dmrt2 Faf1 Fh1 Fli1 Glcci1 Gstm1 Kcna1 Lims2 Lpl Lrp1 Ndufa1 Ndufb8 Ndufs7 Nid1 Nifun Nnat Nrg4 Orm1 Orm2 Paqr4 Pde1a Pxmp2 Rbp4 Ropn1l Sepw1 Sgce Slc16a1 Slc25a19 Smarcd3 Sorbs1 Tekt1 Them2
161	V$NMYC_01: N-Myc	154	154	512	3326	12179	-2.66	0.0	1.81	0.44	0610009E20Rik 1110006I15Rik 1110035L05Rik 1500040F11Rik 5430431G03Rik 6330579B17Rik 9030611N15Rik Abca2 Acat1 Acox1 Adfp Adh1 Adk Admr Adssl1 Alad Aldh6a1 Aldh9a1 Aldoa Amy2 Aqp7 Art3 Atoh8 Atp5a1 Atpaf2 BC004044 BC019806 BC024806 Bloc1s1 Bmp6 Bnip3 Brp44l Btbd4 C330005L02Rik Cables1 Camk2d Card10 Ccnd2 Cd151 Cdkn2c Cdw92 Chst1 Cidec Cpt1b Crat Crispld1 Dact1 Dbi Defb1 Dgat2 Dlat Dpt Dusp1 Efhd1 …
162	V$ZTA_Q2	200	200	466	4913	10592	-2.68	0.0	0.19	0.0	0610009E20Rik 0610039N19Rik 1110006I15Rik 2010002H18Rik 2310043K02Rik 2310075G12Rik 2810423O19Rik 3300001H21Rik 5730439E10Rik 9030611N15Rik Aatk Abca8a Acadvl Acat1 Aco1 Acox1 Acox3 Adk Ak2 Akt2 Alas1 Aldh1a7 Aldh4a1 Ankrd5 Aoc3 Aox1 Aqp7 Arfl4 Arg2 Arhgap24 Art3 Atf5 BC010787 BC054059 Blcap Blvrb Bphl C1r C1s C330005L02Rik Cabc1 Car5b Cat Cbfa2t3h Ccrl1 Cd1d1 Cd36 Cd7 Cdo1 Cel Ces3 Chst1 Cib2 Ci…
163	V$CHOP_01: heterodimers of CHOP and C/EBPalpha	180	180	486	4448	11057	-2.69	0.0	0.18	0.0	1810044O22Rik 2310043K02Rik 2310075G12Rik 2310076O21Rik 2410011G03Rik 2610205H19Rik 4933424N09Rik Aacs Acox1 Adfp Adk Afp Alad Alas1 Aldh9a1 Amy2 Aox1 Arg2 BC009118 BC019806 BC021611 Bckdhb Bnip3 Btd C1r C1s Camk2b Car13 Car3 Car4 Ccl24 Ccnd2 Cdo1 Ces3 Cish Clec1b Cln2 Cnn1 Cox5b Cox6a1 Cox6a2 Cpa3 Creb3 Cs Ctdspl Dapk2 Dbp Dgat1 Dhrs7 Dm15 Dnajd1 Dtx1 Dusp1 Echs1 Eda Edg8 Efemp1 Eif4e3 Enpep Eph…
164	V$AREB6_02: AREB6 (Atp1a1 regulatory element binding factor 6)	246	246	420	5975	9530	-2.69	0.0	0.21	0.0	0610009E20Rik 1110035L05Rik 1500040F11Rik 1600020H07Rik 2010002H18Rik 2310043K02Rik 2310075G12Rik 2410011G03Rik 3300001H21Rik 4732429I09Rik 5430431G03Rik 5730439E10Rik 9030611N15Rik Abca8a Acad10 Acat1 Aco2 Acox3 Acta1 Adk Admr Adssl1 Afp Aldh1a1 Aldh6a1 Amy2 Ankrd5 Antxr1 Aoc3 Aox1 Arg2 Asb13 Aspa Auh BC010787 BC054059 Bcat2 Blcap Bloc1s1 Bmp6 Brp44l Btd Cabc1 Calca Camk2b Camk2d Car13 Car3 Cbx7…
165	V$GCM_Q2	162	162	504	3522	11983	-2.7	0.0	1.73	0.41	0610007A15Rik 0610009E20Rik 1110006I15Rik 1500040F11Rik 1810044O22Rik 2010002H18Rik 4732429I09Rik 5730439E10Rik Aco2 Acta1 Adfp Adk Adpn Afp Ak2 Amy2 Ankrd5 Antxr1 Aqp7 Arhgap24 Asb13 Atoh8 Atp5a1 BC028663 BC054059 Bcat2 C330005L02Rik C330023F11Rik Cabc1 Cacna1s Car13 Cbx7 Ccnd2 Cd151 Cd7 Cidea Ckmt2 Clec1b Cln2 Clpx Cox5a Cox7a1 Cpt2 Cryab Dact1 Dbp Dmrt2 Dnajc4 Dp1l1 Dtx1 Ebf1 Efemp1 Enpp2 Ephx…
166	V$USF_C: USF binding site	308	308	358	7407	8098	-2.71	0.0	0.23	0.0	1110006I15Rik 1110035L05Rik 1500040F11Rik 1810055D05Rik 2010002H18Rik 2310001N14Rik 2310043K02Rik 4732429I09Rik 5430431G03Rik 5730439E10Rik 6330579B17Rik 9030611N15Rik Aatk Abca2 Acadl Acadm Acat1 Acox1 Acyp2 Adfp Adh1 Adk Admr Adpn Afp Ak2 Alad Alas1 Aldh1a1 Aldh6a1 Aldoa Amy2 Aoc3 Aqp7 Arfl4 Arhgap24 Art3 Atoh8 Atp5a1 Atpaf2 BC004012 BC004044 BC010787 BC019806 BC024806 Bloc1s1 Blvrb Bmp6 Bnip3 …
167	V$AFP1_Q6	103	103	563	2651	12854	-2.72	0.0	0.13	0.0	1110038M16Rik 1500040F11Rik 2410011G03Rik 5430431G03Rik Abca8a Acadl Acat1 Adra1a Afp Ak2 Aldh1a7 Amy1 Ankrd5 Aoc3 Areg Art3 Asb5 BC004044 BC024806 Bckdhb Ccl24 Cd36 Cited1 Clec1b Cmya1 Cox6a2 Cpt1b Cyb5 Cyp2c44 Cyp4b1 D5Ertd33e Decr1 Echdc1 Eda Efemp1 Elovl3 Enpp2 Entpd5 Epor Etfa Fap Fbp2 Fbxo9 Fcgrt Fhit Fhl1 Fmo2 Gba2 Ghitm Gpt2 Grem2 Grm8 Gzma Hint3 Hnmt Hoxa9 Igj Klhl2 LOC330189 Lifr Mef2c …
168	V$STAF_02: Se-Cys tRNA gene transcription activating factor	123	123	543	2630	12875	-2.76	0.0	1.78	0.44	2310075G12Rik 5730439E10Rik Aatk Abca8a Abcd3 Acadvl Aco1 Actn3 Adh1 Adpn Aldh6a1 Aldh9a1 Aqp1 Aspa Atf5 BC009118 Bloc1s1 Bphl Btbd4 Cabc1 Camk2b Camk2d Card10 Cat Cav1 Cbfa2t3h Ccnd2 Cited1 Cldn15 Cln2 Cox6c Creb3 Ctdspl Cyp4b1 Dbi Dgat1 Dhrs7 Dm15 Dp1l1 Dtx1 Eda Efhd1 Eno3 Etfdh Fahd1 Fbxo9 Fcgrt Fh1 Fxyd2 Galntl1 Ggtla1 Gnai1 Gpr146 Grim19 Gyg1 Hagh Hdgfrp2 Hoxc6 Hsd17b4 Htatsf1 Igj Inmt Lamb1…
169	V$PBX_Q3	628	628	38	14809	696	-2.76	0.0	0.06	0.0	0610007A15Rik 0610009E20Rik 1110006I15Rik 1110035L05Rik 1110038M16Rik 1500040F11Rik 1600020H07Rik 1810037K07Rik 1810044O22Rik 1810055D05Rik 2010002H18Rik 2310001N14Rik 2310043K02Rik 2310075G12Rik 2310076O21Rik 2410001H17Rik 2410011G03Rik 2610205H19Rik 2810423O19Rik 3300001H21Rik 4732429I09Rik 4933424N09Rik 5430431G03Rik 5730439E10Rik 6330579B17Rik 9030611N15Rik AF397014 Aacs Aatk Abca2 Abca8a Abc…
170	V$STAT_01: signal transducers and activators of transcription	116	116	550	2941	12564	-2.77	0.0	0.16	0.0	0610007A15Rik 1500040F11Rik 2010002H18Rik 2410011G03Rik 6330579B17Rik AF397014 Acad10 Adfp Akt2 Aldh9a1 Amy2 Atf5 Atp5a1 Auh BC004044 BC019806 BC021611 BC024806 Brp44l C1r Cacna1s Car3 Ccbl2 Ccl24 Ccnd2 Cd302 Cish Ckmt2 Clca3 Clec1b Cox5b Crispld1 Crym Cyp4b1 Dact1 Defb1 Dlst Efemp1 Eif4ebp1 Eng Entpd5 Esrrb Etfdh Faf1 Fbp2 Fh1 Fkbp7 Glul Glycam1 Gpr155 Grem2 Gstm1 Gyg1 Gypc Hadhb Hibadh Hnmt Hox…
171	V$TAL1_Q6	287	287	379	6470	9035	-2.78	0.0	1.37	0.28	0610007A15Rik 0610039N19Rik 1110035L05Rik 1810037K07Rik 1810044O22Rik 1810055D05Rik 2010002H18Rik 2310001N14Rik 2310043K02Rik 2310076O21Rik 3300001H21Rik 4732429I09Rik 4933424N09Rik Aacs Abca2 Acat1 Aco1 Acta1 Acy3 Adfp Adk Adpn Adra1a Ak2 Akt2 Amy2 Antxr1 Aoc3 Aox1 Aqp1 Areg Arfl4 Arhgap24 Arl4 Asb5 Atf5 Atoh8 Atpaf2 Auh BC004044 BC010787 BC028663 Bcat2 Bphl Btbd4 C1r C1s C330023F11Rik Cables1 C…
172	V$HNF4_01_B: Hepatocyte nuclear factor 4	33	33	633	590	14915	-2.79	0.0	2.48	0.9	2310001N14Rik Acox1 Acta1 Afp Aldh9a1 Aspa Cd7 Clca3 Cyp2c44 Dm15 Etfa Fabp3 Fgb Gldc Gstk1 Gys2 Khk Lrp1 Lum Ndufb10 Ndufb8 Pcca Pck1 Pdha1 Pex16 Ptn Pygl Qdpr Rras S3-12 Slc27a1 Txnl6 Uckl1
173	V$TCF1P_Q6	428	428	238	10176	5329	-2.79	0.0	0.25	0.0	0610007A15Rik 0610009E20Rik 1110006I15Rik 1500040F11Rik 1810044O22Rik 2010002H18Rik 2310001N14Rik 2310075G12Rik 2410001H17Rik 2410011G03Rik 2610205H19Rik 2810423O19Rik 3300001H21Rik 4933424N09Rik 5430431G03Rik 5730439E10Rik AF397014 Aatk Abca8a Abcd3 Acad10 Acadl Acadm Acadvl Aco1 Aco2 Acox1 Acox3 Acta1 Actn3 Acy3 Adfp Adh1 Adpn Adssl1 Afp Ak2 Akt2 Alad Alas1 Aldh1a1 Aldh1a7 Ankrd5 Antxr1 Aoc3 Ao…
174	V$PADS_C: Retroviral Poly A downstream element	182	182	484	4021	11484	-2.8	0.0	1.5	0.32	0610007A15Rik 1500040F11Rik 1810037K07Rik 1810044O22Rik 2310043K02Rik 2310076O21Rik 2610205H19Rik 2810423O19Rik 3300001H21Rik 5430431G03Rik Aacs Abca8a Abcd3 Acad10 Acadm Acadvl Aco1 Adfp Adssl1 Afp Akt2 Alad Aldh4a1 Amy1 Aox1 Aqp7 Arg2 Arhgap24 Asb13 Atp5a1 Auh BC010787 Bloc1s1 Blvrb Btbd4 Cables1 Camk2d Car13 Car5b Cbfa2t3h Ccrl1 Cd302 Cd7 Chchd6 Chpt1 Cish Cldn15 Clec3b Cln2 Clybl Cox6c Ctdspl…
175	V$RFX1_02: X-box binding protein RFX1	235	235	431	5269	10236	-2.81	0.0	1.36	0.28	0610007A15Rik 0610009E20Rik 0610039N19Rik 1600020H07Rik 1810037K07Rik 1810044O22Rik 2310001N14Rik 2310076O21Rik 2410001H17Rik 2610205H19Rik 3300001H21Rik 4732429I09Rik 4933424N09Rik 5430431G03Rik 9030611N15Rik AF397014 Abcd3 Acadm Aco2 Acox1 Acox3 Acy3 Adfp Adk Ak2 Aldh1a7 Aldh6a1 Ankrd5 Areg Arhgap24 Art3 Aspa Atoh8 Atp5a1 Auh BC004012 BC028663 Bloc1s1 Bnip3 Bphl Brp44l C330023F11Rik Cacna1s Cam…
176	V$NFY_C: NF-Y binding site	23	23	643	379	15126	-2.81	0.0	2.65	0.97	0610009E20Rik Actn3 Aldh4a1 Aldh6a1 Atp5a1 Cat Cmya1 Dbi Dmrt2 Fahd1 Fh1 Hagh Mbnl1 Mmd Ndufa6 Np15 Pdk4 Sdpr Serpina3c Slc1a5 Tnnc2 Twist2 Tysnd1
177	V$FXR_Q3	17	17	649	257	15248	-2.82	0.0	2.79	1.01	Adra1a BC003479 Bckdhb Car4 Gpr109b Gpt1 Itih2 Lace1 Odz2 Pck1 Pik3c2g Pink1 Ptger3 Slc24a3 Smpx Tmem15 Vnn1
178	V$OSF2_Q6	453	453	213	10342	5163	-2.83	0.0	1.37	0.28	0610007A15Rik 0610039N19Rik 1110006I15Rik 1110035L05Rik 1500040F11Rik 1600020H07Rik 1810037K07Rik 1810044O22Rik 1810055D05Rik 2310001N14Rik 2310043K02Rik 2310076O21Rik 2410001H17Rik 2810423O19Rik 3300001H21Rik 4732429I09Rik 4933424N09Rik 6330579B17Rik 9030611N15Rik AF397014 Aacs Aatk Abcd3 Acad10 Acadm Acadvl Acat1 Acox1 Acox3 Acta1 Actn3 Acy3 Acyp2 Adfp Adk Admr Adpn Adra1a Adssl1 Ak2 Akt2 Alas1…
179	V$NKX25_01: homeo domain factor Nkx-2.5/Csx, tinman homolog	321	321	345	7649	7856	-2.84	0.0	0.31	0.0	0610009E20Rik 1110006I15Rik 1110035L05Rik 1110038M16Rik 1500040F11Rik 1810037K07Rik 1810044O22Rik 1810055D05Rik 2410011G03Rik 2810423O19Rik 4933424N09Rik 5430431G03Rik 5730439E10Rik Abca2 Abcd3 Acox1 Acox3 Actn3 Acy3 Acyp2 Adfp Adh1 Admr Adpn Adra1a Afp Ak2 Akt2 Alad Aldh1a7 Aldh4a1 Aldh6a1 Amy1 Amy2 Ankrd5 Aoc3 Aqp7 Areg Arfl4 Arhgap24 Atoh8 Atpaf2 Auh BC003479 BC004012 BC004044 BC009118 BC02866…
180	V$NFY_Q6_01	294	294	372	6671	8834	-2.84	0.0	1.21	0.23	0610009E20Rik 1110035L05Rik 1110038M16Rik 1810037K07Rik 1810044O22Rik 2010002H18Rik 2310043K02Rik 2310076O21Rik 2610205H19Rik 3300001H21Rik 5730439E10Rik 6330579B17Rik AF397014 Abca8a Abcd3 Acadl Acat1 Aco2 Acox1 Actn3 Adk Adpn Afp Ak2 Alad Aldh1a7 Aldh4a1 Aldh6a1 Aldh9a1 Antxr1 Aox1 Areg Arg2 Arl4 Atf5 Atp5a1 Atpaf2 BC004012 BC004044 BC009118 BC010787 BC019806 BC024806 BC028663 Bckdhb Bmp6 Bnip3…
181	V$CETS1P54_01: c-Ets-1(p54)	441	441	225	10075	5430	-2.85	0.0	1.31	0.25	0610007A15Rik 0610009E20Rik 0610039N19Rik 1110006I15Rik 1110038M16Rik 1500040F11Rik 1600020H07Rik 1810037K07Rik 1810044O22Rik 1810055D05Rik 2310001N14Rik 2310043K02Rik 2310075G12Rik 2610205H19Rik 2810423O19Rik 3300001H21Rik 4732429I09Rik 4933424N09Rik 5430431G03Rik 5730439E10Rik 6330579B17Rik AF397014 Aacs Abca2 Abca8a Abcd3 Acad10 Aco1 Aco2 Acox1 Acox3 Acy3 Acyp2 Adfp Adh1 Adk Admr Adpn Adra1a A…
182	V$SF1_Q6	111	111	555	2374	13131	-2.86	0.0	1.69	0.41	0610039N19Rik Abca2 Acad10 Aco2 Acox1 Acy3 Adra1a Ak2 Akt2 Alas1 Aqp7 Arl4 BC004012 Bnip3 Bphl Brp44l C1r Ccbl2 Ccrl1 Cd7 Cdw92 Cel Chchd6 Ckmt2 Clpx Cnn1 Cox4i1 Cox5b Cox6a2 Cox8a Crym Cspg4 Dact1 Dci Dhrs7 Dp1l1 Ech1 Edg8 Elovl6 Fabp3 Fh1 Fn3k Fthfd Fxyd2 Fzd4 Gabarapl1 Ghitm Gimap6 Glycam1 Gstm1 Gstm3 Hagh Hk2 Hoxa7 Hoxc6 Hrc Hsd11b1 Hspa9a Idh3b Ifngr1 Il17d Immt Itpka Lamb1-1 Ldb3 Lpgat1 Map…
183	V$ATATA_B: Avian C-type TATA box	42	42	624	1186	14319	-2.86	0.0	0.09	0.0	1810044O22Rik Acadm Adpn Amy1 Aspa Bckdhb Bphl Cap2 Chn1 Cidec Cpa3 Dlat Faf1 Fmo2 Gfpt2 Ghitm Glycam1 Gpr146 Gzma Heph Hibadh Idh3b Igj Immp2l Kazald1 Lynx1 Mfng Mrpl35 Mup5 Myom1 Ndufb8 Ndufb9 Pmvk Pon3 Procr Ptn Rpl5 Serpina3c Slc2a5 Sqrdl Taldo1 Tnmd
184	V$NRF2_01: nuclear respiratory factor 2	102	102	564	2594	12911	-2.87	0.0	0.17	0.0	1110006I15Rik 1500040F11Rik 2610205H19Rik 4933424N09Rik 5730439E10Rik 6330579B17Rik AF397014 Acyp2 Adk Alad Art3 Auh BC003479 BC019806 BC024806 Bcat2 Bloc1s1 Brp44l Btbd4 Cish Clca3 Cog4 Cox4i1 Cox5b Cox6a1 Cox8a Cpt1b Cpt2 Crat Creb3 Csl Dbi Decr1 Dhrs7 Dlst Dnaja1 Dusp10 Echdc1 Gba2 Ghitm Gimap6 Gnpat Grim19 Gstm1 Hbld1 Hdgfrp2 Hibch Hoxc9 Hsd17b4 Hspa9a Idh3a Idh3b Il17d Immt Irf4 Itm2a Jag2 L…
185	V$ELK1_01: Elk-1	165	165	501	4034	11471	-2.89	0.0	0.25	0.0	0610039N19Rik 1810037K07Rik 2610205H19Rik 4933424N09Rik 5430431G03Rik 5730439E10Rik 6330579B17Rik Aacs Abca2 Abcd3 Aco2 Adfp Adra1a Ak2 Aldh6a1 Aldh9a1 Aox1 Aqp1 Aqp7 Areg Atoh8 Atp5a1 BC003479 BC004012 BC019806 BC021611 BC024806 Bcat2 Blcap Brp44l Btbd4 Card10 Cbfa2t3h Ccrl1 Cd302 Chchd6 Chn1 Ckmt2 Clpx Cox4i1 Cox5b Cox7a1 Cox8a Cpt1b Cpt2 Crispld1 Cs Cxcl7 Dgat1 Dlst Dnaja1 Dpt Dusp10 Ech1 Echd…
186	V$FXR_IR1_Q6	11	11	655	143	15362	-2.89	0.0	2.93	1.05	BC009118 C1s Cacna1g Car4 Cnn1 Cox5b Gstm1 Ifi27 Ly6c Pink1 Vnn1
187	V$TCF4_Q5	521	521	145	12318	3187	-2.91	0.0	0.23	0.0	0610009E20Rik 0610039N19Rik 1110035L05Rik 1110038M16Rik 1500040F11Rik 1600020H07Rik 1810037K07Rik 1810044O22Rik 1810055D05Rik 2010002H18Rik 2310001N14Rik 2310043K02Rik 2410001H17Rik 2610205H19Rik 3300001H21Rik 4933424N09Rik 6330579B17Rik 9030611N15Rik Aacs Aatk Abca2 Abca8a Abcd3 Acad10 Acadl Acadm Acadvl Acat1 Aco2 Acox1 Acox3 Acta1 Actn3 Acyp2 Adfp Adh1 Admr Adpn Adra1a Afp Ak2 Akt2 Alad Alas1 …
188	V$DEAF1_01	121	121	545	3016	12489	-2.92	0.0	0.21	0.0	0610007A15Rik 0610039N19Rik 1600020H07Rik 2010002H18Rik 2610205H19Rik 2810423O19Rik 5430431G03Rik AF397014 Aacs Abca2 Abcd3 Acad10 Acadvl Aco1 Aco2 Acox3 Actn3 Adra1a Aldh6a1 Atpaf2 BC019806 BC028663 Bckdhb Bloc1s1 Btbd4 Cabc1 Camk2d Card10 Ccl24 Cd1d1 Chpt1 Cib2 Cidec Cog4 Cox4i1 Cpt1b Cpt2 Creb3 D8Ertd594e Dgat1 Dgat2 Dlat Dnaja1 Dusp1 Echs1 Efhd1 Ephx2 Fabp3 Fasn Fgf18 Fh1 Fhit Fkbp7 Gba2 Glcc…
189	V$GR_01: high affinity binding site for glucocorticoid receptor	58	58	608	1160	14345	-2.92	0.0	1.99	0.55	1110035L05Rik 6330579B17Rik 9030611N15Rik Acox1 Ankrd5 Arhgap24 Cabc1 Cap2 Car5b Ccl24 Ces3 Cidec Cited1 Clybl Cpa3 Ctdspl Cyp4b1 Dlat Eif4ebp1 Ghr Gsn Hoxc8 Hsd17b4 Il17d Immt Itih2 Lipe Mmaa Myom1 Nat1 Ndufab1 Ndufb3 Ndufb8 Ndufs4 Ogn Orm2 Pcolce2 Pex13 Pex16 Pon3 Ppp6c Ptgds Rtn2 S3-12 Scg3 Scp2 Sdpr Sitpec Sult1a1 Tcf15 Tde2 Thy1 Tmod4 Tnnc2 Tnni2 Ywhab Zfp106 Zfp354b
190	V$COREBINDINGFACTOR_Q6	211	211	455	5068	10437	-2.92	0.0	0.33	0.0	1500040F11Rik 1600020H07Rik 1810037K07Rik 1810055D05Rik 2310001N14Rik 2410001H17Rik 2810423O19Rik 4933424N09Rik Abcd3 Acad10 Acadm Acta1 Actn3 Admr Adra1a Akt2 Aldh4a1 Aldh9a1 Amy1 Amy2 Antxr1 Aox1 Aqp1 Arg2 Arhgap24 Asb13 Aspa Atp5a1 BC024806 BC028663 Bckdhb Blcap Bloc1s1 Blvrb Bnip3 Brp44l C1s Cabc1 Cacna1g Cap2 Car3 Cat Ccnd2 Cd302 Cd7 Cdw92 Cited1 Cldn15 Clec3b Cmya1 Cox6c Cox8b Cspg4 Ctdspl …
191	V$MYC_Q2	132	132	534	2888	12617	-2.94	0.0	1.46	0.31	1110006I15Rik 1110035L05Rik 1500040F11Rik 5430431G03Rik 9030611N15Rik Abca2 Acat1 Adfp Adh1 Adk Admr Alad Aldoa Amy2 Aqp7 Art3 Atoh8 Atp5a1 Atpaf2 BC004044 BC019806 BC024806 Bmp6 Bnip3 Brp44l Btbd4 Cables1 Card10 Ccnd2 Cd151 Cdkn2c Cdw92 Chst1 Crat Crispld1 Dact1 Dbi Defb1 Dgat2 Dpt Dusp1 Efhd1 Elovl3 Elovl6 Eno3 Epor Etfa Fabp3 Faf1 Fbp2 Fcgrt Fech Fkbp9 Fn3k Gnai1 Gnpat Gpr146 Gstm2 Gyg1 Gzma H…
192	V$ATF4_Q2: activating transcription factor 4	168	168	498	3749	11756	-2.96	0.0	1.26	0.23	0610007A15Rik 1810055D05Rik 2310001N14Rik 2610205H19Rik 2810423O19Rik Aatk Abcd3 Acad10 Aco2 Acox3 Adfp Adpn Alas1 Aldh6a1 Amy2 Areg Arfl4 Arg2 Arhgap24 Arl4 Art3 Asb13 Atoh8 BC003479 BC019806 BC024806 Bcat2 Bloc1s1 Brp44l C330005L02Rik Cables1 Cacna1g Calca Camk2d Cap2 Cat Ccnd2 Cd302 Cdo1 Cel Chchd6 Cidec Ckmt2 Clstn3 Clybl Cmya1 Cox4i1 Cox5b Cox8a Creb3 Crispld1 Crym Cs Cyp2c44 D5Ertd33e Dgat1…
193	V$E12_Q6	167	167	499	4052	11453	-2.96	0.0	0.3	0.0	0610039N19Rik 1600020H07Rik 2310043K02Rik 2410011G03Rik 2610205H19Rik 5430431G03Rik Aacs Abca2 Acat1 Aco2 Acta1 Adk Admr Alas1 Aldh4a1 Aldh6a1 Aox1 Areg Arfl4 Arg2 Arl4 Atf5 Atp5a1 BC004044 BC028663 Bcat2 Bphl Btd Card10 Cbx7 Cd151 Cel Cln2 Cmya1 Cox4i1 Cpa3 Crat Cryab Ctdspl Cyp2e1 Dbi Dbp Dci Dlat Dmrt2 Dnaja1 Dtx1 Dusp1 Ech1 Eda Edg8 Ehd2 Eif4e3 Eno3 Esrrb Etfa Etfdh Fabp3 Fahd1 Fech Fhl1 Galn…
194	V$NFY_Q6: nuclear factor Y (Y-box binding factor)	239	239	427	5459	10046	-2.98	0.0	0.98	0.11	0610009E20Rik 1110035L05Rik 1810044O22Rik 2010002H18Rik 2310043K02Rik 2310076O21Rik 2610205H19Rik 3300001H21Rik 5730439E10Rik 6330579B17Rik AF397014 Abca8a Abcd3 Acadl Acat1 Aco2 Acox1 Actn3 Adk Adpn Adra1a Ak2 Alad Aldh1a7 Aldh4a1 Aldh6a1 Aldh9a1 Amy2 Antxr1 Aox1 Areg Arl4 Atf5 Atp5a1 BC010787 BC019806 BC024806 BC028663 Bckdhb Bnip3 Brp44l Btbd4 C1r C1s Cacna1g Cacna1s Calca Camk2b Car3 Car4 Car…
195	V$LDSPOLYA_B: Lentiviral Poly A downstream element	527	527	139	12435	3070	-2.99	0.0	0.26	0.0	0610009E20Rik 0610039N19Rik 1110006I15Rik 1110035L05Rik 1110038M16Rik 1500040F11Rik 1600020H07Rik 1810037K07Rik 1810055D05Rik 2010002H18Rik 2310001N14Rik 2310075G12Rik 2410001H17Rik 2410011G03Rik 3300001H21Rik 4732429I09Rik 5430431G03Rik 5730439E10Rik 6330579B17Rik 9030611N15Rik Aacs Aatk Abca2 Abca8a Abcd3 Acad10 Acadl Acadm Acadvl Acat1 Aco1 Acox1 Acox3 Acta1 Actn3 Acy3 Acyp2 Adfp Adh1 Adk Admr…
196	V$EGR2_01: Egr-2/Krox-20 early growth response gene product	14	14	652	204	15301	-2.99	0.0	2.7	0.99	1110038M16Rik 5430431G03Rik C330023F11Rik Dapk2 Dnaja1 Hadhsc Hspa9a Ifngr1 Lamb1-1 Mogat2 Pex13 Prss11 Pthr1 Sgce
197	V$PAX6_01: Pax-6	314	314	352	7268	8237	-2.99	0.0	0.78	0.02	0610009E20Rik 1110006I15Rik 1110038M16Rik 1600020H07Rik 1810044O22Rik 1810055D05Rik 2010002H18Rik 2310043K02Rik 2310075G12Rik 3300001H21Rik 5730439E10Rik 9030611N15Rik AF397014 Aacs Abca8a Acadvl Aco2 Acta1 Acy3 Acyp2 Adk Afp Aldh1a1 Aldh4a1 Ankrd5 Antxr1 Aox1 Arhgap24 Art3 Asb13 Asb5 Atf5 BC004044 BC010787 BC021611 BC024806 Blvrb Bphl Btbd4 C1s C330005L02Rik C330023F11Rik Cacna1s Camk2d Car3 Car…
198	V$HAND1E47_01: Hand1:E47 heterodimer	386	386	280	8995	6510	-3.02	0.0	0.64	0.0	0610009E20Rik 0610039N19Rik 1500040F11Rik 1600020H07Rik 1810037K07Rik 2310001N14Rik 2310043K02Rik 2310076O21Rik 2410011G03Rik 2810423O19Rik 3300001H21Rik 4933424N09Rik 5430431G03Rik 5730439E10Rik 6330579B17Rik 9030611N15Rik Aacs Abca8a Acad10 Acadm Acadvl Acat1 Aco2 Acox3 Actn3 Acy3 Admr Afp Akt2 Aldh1a7 Aldh6a1 Aldh9a1 Amy1 Amy2 Aox1 Aqp1 Aqp7 Arfl4 Arg2 Arhgap24 Arl4 Art3 Asb5 Atoh8 Auh BC00404…
199	V$E2A_Q2	395	395	271	9192	6313	-3.03	0.0	0.67	0.0	0610007A15Rik 0610009E20Rik 0610039N19Rik 1110035L05Rik 1600020H07Rik 1810037K07Rik 2010002H18Rik 2310043K02Rik 2310076O21Rik 2410011G03Rik 2610205H19Rik 5730439E10Rik 9030611N15Rik Aacs Aatk Abca2 Acad10 Acadvl Acat1 Aco1 Aco2 Acox3 Acta1 Actn3 Acy3 Adfp Adk Admr Adpn Adra1a Adssl1 Afp Akt2 Alas1 Aldh1a1 Aldh4a1 Aldh6a1 Aldoa Amy2 Antxr1 Aoc3 Aox1 Aqp1 Aqp7 Areg Arfl4 Arg2 Arhgap24 Arl4 Asb5 Asp…
200	V$AP1_Q4: activator protein 1	536	536	130	12635	2870	-3.03	0.0	0.27	0.0	0610007A15Rik 0610039N19Rik 1110006I15Rik 1110035L05Rik 1110038M16Rik 1500040F11Rik 1600020H07Rik 1810037K07Rik 1810044O22Rik 1810055D05Rik 2010002H18Rik 2310001N14Rik 2310076O21Rik 2410001H17Rik 2410011G03Rik 2610205H19Rik 2810423O19Rik 3300001H21Rik 4933424N09Rik 5430431G03Rik 5730439E10Rik 6330579B17Rik 9030611N15Rik Aacs Aatk Abca2 Abca8a Acad10 Acadm Acadvl Acat1 Aco1 Aco2 Acox1 Acox3 Acta1 …
201	V$AML_Q6	140	140	526	3410	12095	-3.03	0.0	0.3	0.0	1600020H07Rik 1810037K07Rik 1810044O22Rik 2410001H17Rik 4732429I09Rik 4933424N09Rik Abcd3 Acta1 Actn3 Acy3 Adra1a Akt2 Aldh1a7 Aox1 Arg2 Asb13 Atp5a1 BC024806 Bloc1s1 Blvrb Bnip3 Brp44l C1s Cacna1g Camk2b Car3 Ccrl1 Cd302 Cd7 Cidec Cited1 Cldn15 Cox6c Cox8b Ctdspl Cxcl7 Cyp2c44 Cyp2e1 D8Ertd594e Dapk2 Defb1 Dnajd1 Dpep1 Dpt Dtx1 Ebf1 Edn1 Efemp1 Efhd1 Eno3 Fabp3 Fh1 Fhl1 Fn3k Fndc1 Fthfd Fxyd2 Gp…
202	V$OLF1_01: olfactory neuron-specific factor	72	72	594	1502	14003	-3.04	0.0	1.68	0.41	1110038M16Rik 2610205H19Rik 2810423O19Rik 4732429I09Rik AF397014 Aatk Acy3 Aldh6a1 Atf5 BC004044 BC009118 BC019806 Cacna1g Cacna1s Car4 Cat Cd7 Cdkn2c Cidea Cidec Cmya1 Cox6a2 Crispld1 Cyb5 Dapk2 Dgat1 Dp1l1 Eda Efhd1 Ggtla1 Gimap6 Gpr109b Gsn Hoxc8 Idh3b Igj Inmt Khk Lace1 Ldb3 Ltbp4 Mlf1 Mst1r Ndufa2 Nifun Ntf3 Ormdl3 P2rx5 Pace4 Pank3 Pclo Pcolce2 Pdk4 Pgrmc2 Pon1 Ppm1a Rbp4 Scg3 Serpina1a Sh3…
203	V$USF_01: upstream stimulating factor	77	77	589	1619	13886	-3.04	0.0	1.64	0.4	1110035L05Rik 1500040F11Rik 5430431G03Rik 6330579B17Rik Acat1 Acox1 Adfp Adh1 Admr Aldh6a1 Aldoa Art3 Atoh8 Atp5a1 Atpaf2 BC004044 BC019806 Bloc1s1 Bmp6 Btbd4 C330005L02Rik Camk2d Cdw92 Crispld1 Dbi Defb1 Dusp1 Eno3 Epor Faf1 Fbp2 Fcgrt Fkbp9 Gnpat Gstm2 Gyg1 Gzma Hoxa7 Hoxb5 Hoxd4 Hp Hspa9a Il17d Khk Klf15 Lactb2 Mapk12 Ndufv1 Pank3 Pdcd8 Pgrmc2 Phkg1 Phldb1 Pltp Pmpcb Pon1 Ppm1a Ppp1r3c Psen2 R…
204	V$E2_Q6_01	32	32	634	924	14581	-3.04	0.0	0.09	0.0	1810055D05Rik 2610205H19Rik Aco2 Acox3 Adssl1 Art3 Bcat2 Ckmt2 Dlst Ehd2 Gfpt2 Glcci1 Hibch Lpgat1 Mfng Ndufa6 Ndufb5 Ndufb9 Ormdl3 Pdk1 Por Ppp1r3c Rras Sdh1 Serpina1a Slc16a1 Syt12 Taldo1 Tkt Ttc7b Uqcr Uqcrb
205	V$ACAAT_B: Avian C-type CCAAT box	54	54	612	1086	14419	-3.04	0.0	1.86	0.46	Alad Alas1 Arhgap24 Atpaf2 BC004044 Blvrb Brp44l Btbd4 Calca Cat Cd302 Cd7 Chn1 Ckmt2 Cox7a1 Cyp4b1 Dmrt2 Dnaja1 Dusp10 Fahd1 Galntl1 Gfpt2 Ggtla1 Glcci1 Grpel1 Gys2 Hagh Hdgfrp2 LOC330189 Lactb2 Ltbp4 Mknk2 Mlf1 Myl4 Myom1 Ndufb3 Np15 Pace4 Pank3 Paqr4 Pcca Pcmt1 Pfkfb1 Pgm2 S3-12 Sdpr Sox7 Sucnr1 Tmeff2 Tph1 Txnrd3 Uqcrb Vnn3 Xpnpep2
206	V$HNF4ALPHA_Q6	237	237	429	5522	9983	-3.05	0.0	0.65	0.0	0610007A15Rik 0610009E20Rik 1110038M16Rik 1810055D05Rik 2010002H18Rik 2310075G12Rik 2310076O21Rik 2410001H17Rik 2410011G03Rik 2810423O19Rik 4732429I09Rik 4933424N09Rik 6330579B17Rik AF397014 Aatk Abcd3 Aco2 Acox1 Acta1 Actn3 Acy3 Acyp2 Adfp Adh1 Admr Adra1a Alad Aldh1a7 Aldh9a1 Amy1 Ankrd5 Aqp1 Art3 Aspa Atoh8 BC004012 Blvrb Bnip3 Bphl C1r C1s Cacna1s Cap2 Car3 Card10 Cat Cbfa2t3h Ccbl2 Ccrl1 Cd3…
207	V$ARNT_01: AhR nuclear translocator homodimers	60	60	606	1226	14279	-3.06	0.0	1.78	0.44	1110035L05Rik 1500040F11Rik 6330579B17Rik Abca2 Adfp Aldh6a1 Aldoa Art3 Atp5a1 Atpaf2 BC004044 BC019806 Bloc1s1 Bmp6 Cables1 Cdw92 Cpt1b Crat Dact1 Dbi Defb1 Epor Faf1 Fcgrt Fkbp9 Fn3k Gimap6 Gpr146 Gzma Hoxa7 Hoxb5 Hoxd4 Hp Hsd17b4 Il17d Khk Klf15 Mapk12 Mbnl1 Pank3 Pltp Pmpcb Pon1 Ppm1a Ppp1r3c Ptges Rnf10 Sdccag33l Sdh1 Sh3tc1 Slc25a10 Slc25a19 Srpx2 St6galnac5 Sycp3 Tekt1 Tmeff2 Tmem15 Vnn1 Z…
208	V$VMYB_01: v-Myb	472	472	194	11058	4447	-3.07	0.0	0.48	0.0	0610007A15Rik 0610009E20Rik 0610039N19Rik 1110006I15Rik 1110038M16Rik 1600020H07Rik 1810037K07Rik 1810044O22Rik 1810055D05Rik 2010002H18Rik 2310001N14Rik 2310043K02Rik 2310075G12Rik 2310076O21Rik 2410011G03Rik 2610205H19Rik 2810423O19Rik 3300001H21Rik 4732429I09Rik 4933424N09Rik 5430431G03Rik 9030611N15Rik AF397014 Aacs Aatk Abca2 Abcd3 Acad10 Acadl Acadm Acadvl Acat1 Aco2 Acox3 Acy3 Acyp2 Adfp A…
209	V$PAX_Q6	644	644	22	14827	678	-3.07	0.0	2.24	0.7	0610007A15Rik 0610009E20Rik 0610039N19Rik 1110006I15Rik 1110035L05Rik 1110038M16Rik 1500040F11Rik 1600020H07Rik 1810037K07Rik 1810044O22Rik 1810055D05Rik 2010002H18Rik 2310001N14Rik 2310043K02Rik 2310075G12Rik 2310076O21Rik 2410001H17Rik 2410011G03Rik 2810423O19Rik 3300001H21Rik 4732429I09Rik 4933424N09Rik 5430431G03Rik 5730439E10Rik 6330579B17Rik 9030611N15Rik AF397014 Aacs Aatk Abca2 Abca8a Abc…
210	V$AP1_Q2: activator protein 1	451	451	215	10495	5010	-3.07	0.0	0.67	0.0	0610007A15Rik 0610039N19Rik 1110006I15Rik 1110038M16Rik 1500040F11Rik 1600020H07Rik 1810044O22Rik 1810055D05Rik 2010002H18Rik 2310001N14Rik 2310075G12Rik 2410001H17Rik 2410011G03Rik 2810423O19Rik 3300001H21Rik 4732429I09Rik 4933424N09Rik 5430431G03Rik 5730439E10Rik 6330579B17Rik 9030611N15Rik Aacs Aatk Abca2 Acad10 Acadm Acat1 Aco1 Aco2 Acox3 Acta1 Acy3 Acyp2 Adh1 Adk Admr Adpn Adssl1 Ak2 Akt2 Al…
211	V$COUP_01: COUP:HNF-4 heterodimer	106	106	560	2316	13189	-3.08	0.0	1.35	0.28	6330579B17Rik AF397014 Aco2 Acox1 Acta1 Acyp2 Adfp Aldh1a7 Aldh9a1 Amy1 Aqp1 Atoh8 BC004012 Blvrb C1r Cat Ccl24 Cd36 Ckmt2 Clca3 Cldn15 Clec1b Cln2 Cog4 Cox6a2 Cpt1b Cs Csl Cyp2e1 Cyp4b1 Dm15 Dnajd1 Dpf3 Ech1 Epor Fabp3 Fbp2 Fcgrt Fgb Fkbp9 Fn3k Fndc1 Foxa1 Fthfd Fxyd1 Fzd4 Gabarapl1 Gldc Gsta3 Gstk1 Gypc Gys2 Hadhsc Hint2 Hspa9a Igj Immp2l Kcna1 Khk Klhl2 Lace1 Lass4 Lrp1 Lum Map3k6 Mocs2 Mrpl35…
212	V$HEB_Q6	193	193	473	4474	11031	-3.1	0.0	0.72	0.0	1810044O22Rik 2010002H18Rik 2310001N14Rik 2310076O21Rik 2410011G03Rik 4732429I09Rik 4933424N09Rik Abca2 Aco1 Acta1 Acy3 Adk Adpn Adssl1 Akt2 Alad Antxr1 Aoc3 Aqp7 Areg Arhgap24 Arl4 Asb5 Aspa Atf5 Auh BC004012 BC004044 BC028663 Bphl C1s C330005L02Rik Cacna1g Cap2 Card10 Cav1 Cbfa2t3h Cbx7 Ccnd2 Cd7 Cel Ces3 Chst1 Cln2 Cox5b Cox8b Cpt2 Creb3 Ctdspl Cyp4b1 D8Ertd594e Dm15 Dmrt2 Dnaja1 Dpt Dtx1 Dusp…
213	V$PEBP_Q6	174	174	492	4001	11504	-3.12	0.0	0.82	0.02	0610007A15Rik 0610039N19Rik 1500040F11Rik 1600020H07Rik 1810037K07Rik 1810044O22Rik 2310001N14Rik 2410001H17Rik 4732429I09Rik 4933424N09Rik 9030611N15Rik Acox1 Acta1 Actn3 Acy3 Adfp Akt2 Aldh1a7 Antxr1 Arg2 Arhgap24 Asb13 Atp5a1 BC021611 BC024806 Blcap Bloc1s1 Blvrb Bnip3 Brp44l Cabc1 Cacna1g Camk2b Cap2 Cat Ccnd2 Ccrl1 Cd7 Cdw92 Cidec Cited1 Cldn15 Clec1b Cmya1 Cs Cspg4 Cxcl15 Cxcl7 Cyp4b1 D8Ert…
214	V$PAX6_Q2	138	138	528	3108	12397	-3.13	0.0	1.05	0.16	0610009E20Rik 0610039N19Rik 1810044O22Rik 2310001N14Rik 2410011G03Rik 5430431G03Rik 5730439E10Rik 9030611N15Rik Aacs Acadvl Aco2 Acy3 Acyp2 Adfp Adra1a Ak2 Ankrd5 Aoc3 Aox1 Aqp7 Arfl4 Asb13 Aspa Atp5a1 BC003479 BC009118 BC010787 Bcat2 Bckdhb Bphl C330023F11Rik Cap2 Cd151 Chn1 Cidec Cln2 Clpx Clstn3 Clybl Cnn1 Cox4i1 Cox8a Cpa3 Crispld1 D5Ertd33e Dci Dgat2 Dlat Dnajd1 Ech1 Ehd2 Elovl6 Ephx2 Gimap6…
215	V$E4BP4_01: E4BP4	19	19	647	599	14906	-3.13	0.0	0.07	0.0	3300001H21Rik Amy1 Brp44l Cd302 Ces3 Clca3 Csl Dcn Dpf3 Elovl6 Fhit Hadhsc Mid1ip1 Ndufb3 Pex13 Pgrmc2 Ptgds Sdccag33l Stx18
216	V$ICSBP_Q6	29	29	637	841	14664	-3.13	0.0	0.1	0.0	Abca8a Ak2 Aldh1a7 Amy1 Bmp6 Cbx7 Cdkn2c Chpt1 Fxyd1 Gldc Gpr155 Gzma Il17d Indo Mef2c Mup5 Ndufa2 Nkd1 Ogn Pace4 Pcca Pclo Pdcd1lg1 Pxmp2 Sepw1 Taldo1 Tmem45b Twist2 Ucp3
217	V$NRF2_Q4: heterodimer containing Nrf2	174	174	492	4070	11435	-3.14	0.0	0.61	0.0	0610007A15Rik 0610039N19Rik 1110035L05Rik 1600020H07Rik 1810037K07Rik 2310001N14Rik 2310043K02Rik 2610205H19Rik 2810423O19Rik 3300001H21Rik 5730439E10Rik Aacs Abca8a Acadm Acox3 Acta1 Adk Admr Adpn Adssl1 Alas1 Aldh1a7 Amy2 Aox1 Arfl4 Auh BC021611 BC028663 Blcap Bloc1s1 Cabc1 Cacna1g Cacna1s Camk2b Car13 Cbfa2t3h Ccbl2 Ccl24 Ccrl1 Cd302 Cd36 Cd7 Cdo1 Cdw92 Ces3 Chst1 Cib2 Cidec Cish Clca3 Clec1b …
218	V$NFKAPPAB_01: NF-kappaB	100	100	566	2192	13313	-3.14	0.0	1.28	0.23	0610039N19Rik 1110035L05Rik 1110038M16Rik 1600020H07Rik 2010002H18Rik 2310075G12Rik 2310076O21Rik 4933424N09Rik Acadl Aco2 Acox1 Acox3 Actn3 Adk Adra1a Akt2 Alas1 Aldh6a1 Aoc3 Arg2 Atf5 Atpaf2 Blvrb Btbd4 C1s Cacna1g Car13 Cd151 Cd302 Cidec Clca3 Clec1b Cln2 Clpx Cox4i1 Cox7a1 Cpt2 Cyb5 Dapk2 Defb1 Dnajc4 Dpep1 Eng Enpp2 Ephx2 Etfa Fkbp9 Fmo1 Ghr Gprc5b Gstk1 Hoxa7 Hoxa9 Icam2 Indo Jag2 Kazald1 L…
219	V$CREB_02: cAMP-responsive element binding protein	77	77	589	1645	13860	-3.16	0.0	1.45	0.31	2410011G03Rik 4732429I09Rik Acad10 Aco2 Acox3 Adpn Adra1a Adssl1 Arg2 Arl4 Atoh8 Atp5a1 BC003479 BC004044 BC010787 BC019806 BC024806 Cables1 Cacna1g Calca Camk2d Cdkn2c Clstn3 D5Ertd33e Dgat1 Dpf3 Dusp1 Ebf1 Echs1 Etfdh Fabp3 Fmo2 Fn3k Galntl1 Glcci1 Gsc Gstk1 Gstz1 Gypc Hoxb5 Icam2 Id1 Idh3a Itga7 Jag2 Klf4 Mfn2 Mmd Nap1l5 Ndufa10 Ndufa2 Nifun Ormdl3 Pbef1 Pcolce2 Pdhb Pdk4 Pfkfb3 Phkg1 Pon3 Ppm…
220	V$E47_02: E47	101	101	565	2234	13271	-3.2	0.0	1.17	0.23	1500040F11Rik 2310043K02Rik 2610205H19Rik 3300001H21Rik 5730439E10Rik 9030611N15Rik Abca2 Abcd3 Admr Adssl1 Aldh4a1 Aqp7 Areg Arl4 Asb13 BC004044 BC028663 BC054059 Btbd4 Cabc1 Car3 Cbx7 Cd151 Cd1d1 Cldn15 Clstn3 Cox6a1 Cox6a2 Cox6c Crym Cs Cyb5 Dnajc4 Dpt Dtx1 Fahd1 Fech Fhit Fhl1 Fxyd2 Galntl1 Gldc Gnpat Gpt1 Grm8 Gsn Gstm2 Gyg1 Gypc Gys2 Hibadh Hrc Hsd11b1 Htra3 Irx4 Itpka Khk Lamb1-1 Lipe Mapk…
221	V$STAT5A_02	110	110	556	2462	13043	-3.21	0.0	1.06	0.16	0610007A15Rik 1110006I15Rik 1810037K07Rik 2310001N14Rik 9030611N15Rik Abca8a Acta1 Adfp Adssl1 Ak2 Amy1 Antxr1 Areg Arg2 Asb13 Atf5 Atoh8 Atp5a1 Atpaf2 BC003479 BC028663 C1r Car3 Car4 Cav1 Ccnd2 Cdo1 Cish Ckmt2 Cox6c Cpa3 Dact1 Dbp Dgat1 Dnajc4 Dpf3 Eif4ebp1 Elovl6 Eno3 Enpp2 Esrrb Etfdh Fbxo9 Fxyd2 Gimap6 Glul Glycam1 Gnai1 Gpt2 Grem2 Gstz1 Hadhb Hint3 Hk2 Hoxa7 Hoxc6 Hsdl2 Immt Itih2 Khk LOC330…
222	V$PR_02: is recognized by progesterone receptor	41	41	625	811	14694	-3.21	0.0	1.78	0.44	1110035L05Rik 9030611N15Rik Ankrd5 Art3 Cap2 Car5b Ces3 Chst1 Clca3 Cryab Ctdspl Dlat Fap Gabarapl1 Ghr Gstm1 Hint3 Hoxc8 Hsd17b4 Id1 Immt Itih2 March5 Mid1ip1 Msra Myom1 Ndufa5 Ndufb8 Park2 Pex13 Ppp6c Ptgds Rtn2 Scp2 Sdpr Sitpec Suclg1 Sult1a1 Thy1 Tnnc2 Ywhab
223	V$CREBP1_Q2: CRE-binding protein 1	48	48	618	973	14532	-3.21	0.0	1.68	0.41	1600020H07Rik Aco2 Actn3 Adpn Aldh6a1 Areg Arfl4 Arg2 Arl4 BC003479 BC019806 C330005L02Rik Cables1 Camk2d Clstn3 Dact1 Dgat1 Dhrs7 Dusp1 Fabp3 Fkbp7 Fkbp9 Foxa1 Gfpt2 Hint3 Id1 Kcna5 Lactb2 Mbnl1 Mdh2 Mfn2 Mlf1 Ndufa10 Ndufa5 Ormdl3 Pbef1 Pck1 Pcolce2 Pdhb Pex13 Pmvk Ppm1a Ppp6c Sdhb Sult1a1 Uqcrfs1 Ywhag Zfp106
224	V$BACH1_01: BTB and CNC homolog 1	5	5	661	233	15272	-3.23	0.0	0.03	0.0	Gabarapl1 Ldb3 Rgs7 Sucnr1 Sycp3
225	V$AP1_C: AP-1 binding site	126	126	540	2908	12597	-3.24	0.0	0.75	0.0	0610007A15Rik 0610039N19Rik 2410001H17Rik 2810423O19Rik 3300001H21Rik 9030611N15Rik Aatk Abca8a Acadvl Acox3 Adk Admr Adpn Adssl1 Alas1 Aldh1a7 Amy2 Aox1 Aqp7 Asb13 Atf5 BC010787 Blcap Bphl Cabc1 Car13 Car5b Cd151 Cd302 Cd7 Chchd6 Chst1 Cib2 Cidec Cish Cmya1 Cox5a Cox6a1 Crym Cxcl7 Cyp2c44 D5Ertd33e Dci Dm15 Dnaja1 Dnajc4 Elovl3 Fbp2 Fgb Fgf18 Fli1 Foxa1 Fxyd1 Gabarapl1 Gfpt2 Ghr Gimap1 Grim19 Gz…
226	V$MAX_01: Max	33	33	633	634	14871	-3.27	0.0	1.84	0.45	1500040F11Rik Acat1 Adfp Aldoa Art3 Atoh8 Atpaf2 BC004044 Bloc1s1 Cdw92 Crispld1 Dbi Eno3 Epor Fkbp9 Gstm2 Gzma Hoxb5 Hoxd4 Hp Mapk12 Pon1 Ppm1a Rnf10 Sc5d Scp2 Sdh1 Slc25a10 Sycp3 Sytl2 Tmem15 Vnn1 Zfhx1a
227	V$TAL1ALPHAE47_01: Tal-1alpha:E47 heterodimer	48	48	618	1261	14244	-3.28	0.0	0.19	0.0	9030611N15Rik Actn3 Adssl1 Afp Aoc3 Arfl4 Arg2 Bckdhb Cidec Cldn15 Cox6a2 Cox8a Cs Dlst Dusp10 Entpd5 Fap Fhit Fndc1 Ggtla1 Glycam1 Gsn Gstm2 Gstz1 Gzma Irx4 Itih2 March5 Mlycd Msra Myl1 Nap1l5 Ndufa5 Nnmt Ntf3 Pcx Pde1a Phldb1 Psen2 Qdpr Reck Rtn2 Slc1a3 Tcf15 Tmem15 Tnfaip9 Tuba8 Zfp106
228	V$AREB6_03: AREB6 (Atp1a1 regulatory element binding factor 6)	100	100	566	2401	13104	-3.29	0.0	0.44	0.0	1110006I15Rik 1500040F11Rik 2010002H18Rik 2610205H19Rik 2810423O19Rik 5430431G03Rik Aatk Abca2 Aco2 Adfp Adk Admr Afp Aldh1a7 Arg2 Asb5 Aspa Auh BC054059 Bphl Cables1 Car3 Card10 Cbx7 Cd151 Cdo1 Cel Ces3 Cldn15 Clstn3 Cmya1 Cox7a1 Cyb5 Cyp2e1 D5Ertd33e Dci Dnajc4 Dp1l1 Fahd1 Fech Fmo1 Fn3k Foxa1 Gldc Gnpat Gpt1 Grpel1 Gstm2 Gypc Gzma Heph Hibch Hint3 Hk2 Hoxd8 Htra3 Id1 Irx4 Itpka Kcna1 Khk Lass4…
229	V$ZID_01: zinc finger with interaction domain	101	101	565	2285	13220	-3.29	0.0	0.92	0.07	0610039N19Rik 1810037K07Rik 2310043K02Rik 2310075G12Rik 2310076O21Rik 5730439E10Rik Actn3 Adh1 Adk Adpn Ak2 Alas1 Aldh4a1 Areg Atpaf2 Cacna1g Cacna1s Calca Car4 Cbfa2t3h Cbx7 Cd7 Chn1 Clca3 Cldn15 Clybl Cnn1 Cryab Cs Csl Cspg4 Dact1 Ech1 Ehd2 Enpep Epor Fn3k Fthfd Fxyd1 Fzd4 Gba2 Gfpt2 Gldc Gsn Gzma Hbld1 Hoxa9 Ifngr1 Igfbp7 Irx4 Itga7 Kcna1 Lipe Lpgat1 Lrp1 Ly6c Map3k6 Mdh2 Mef2c Mid1ip1 Myh7 My…
230	V$VMYB_02: v-Myb	109	109	557	2499	13006	-3.29	0.0	0.8	0.02	1600020H07Rik 1810037K07Rik 2310075G12Rik 2310076O21Rik 2610205H19Rik 4732429I09Rik 4933424N09Rik 5430431G03Rik Aatk Abca2 Acadl Adssl1 Aldh6a1 Aqp1 Arg2 Arl4 Atf5 BC010787 Bmp6 Brp44l Btd Cabc1 Cacna1g Calca Ccrl1 Cd1d1 Cd302 Clec1b Clstn3 Cox5a Cox5b Crat Cxcl15 Cyp2e1 D8Ertd594e Decr1 Dgat1 Dnaja1 Dnajc4 Ebf1 Eda Esrrb Etfdh Faf1 Fhl1 Fkbp7 Ghitm Glul Gprc5b Gsc Gstk1 Gstm2 Gypc Gzma Hadhb Hdg…
231	V$CREB_Q4: cAMP-response element binding protein	59	59	607	1249	14256	-3.3	0.0	1.4	0.29	1600020H07Rik 2810423O19Rik Aco2 Acox1 Adpn Aldh6a1 Areg Arfl4 Arg2 Arl4 BC003479 BC019806 Bloc1s1 C330005L02Rik Cables1 Calca Camk2d Ccnd2 Clstn3 D5Ertd33e Dact1 Dgat1 Dusp1 Ebf1 Fabp3 Fh1 Fkbp7 Fkbp9 Foxa1 Gstz1 Hint3 Id1 Ifngr1 Kcna5 Klf4 Lactb2 Mdh2 Mfn2 Mlf1 Nap1l5 Ndufa10 Nfia Nifun Opn3 Ormdl3 Pbef1 Pck1 Pcolce2 Pdhb Pex13 Pmvk Ppm1a Ppp6c Sdhb Sdpr Sult1a1 Uqcrfs1 Ywhag Zfp106
232	V$GABP_B: GA binding protein	51	51	615	1323	14182	-3.31	0.0	0.22	0.0	1110006I15Rik 1500040F11Rik 4933424N09Rik 5730439E10Rik 6330579B17Rik AF397014 Adk Alad Auh BC004012 BC019806 Bcat2 Cog4 Cox5b Cox6a1 Cpt2 Dlst Dusp10 Echdc1 Etfa Fcna Fzd4 Gba2 Gnpat Idh3b Irf4 Jag2 Leng1 Letmd1 Map3k6 Mdh2 Mmd Mogat2 Ndufa1 Ndufb9 Ndufs3 Ndufv1 Nifun Ntf3 Pank3 Paqr4 Ptgds Rnf10 Sdhb Slc25a4 Stx18 Suclg1 Tde2 Tgoln1 Uqcrh Ywhab
233	V$VBP_01: PAR-type chicken vitellogenin promoter-binding protein	52	52	614	1346	14159	-3.31	0.0	0.22	0.0	3300001H21Rik Aacs Adh1 Ak2 Aldh6a1 Amy1 Arl4 BC019806 BC054059 Brp44l Cables1 Cd302 Ces3 Clca3 Cln2 Cmya1 Cpa3 Csl Cxcl7 Dcn Dgat1 Dpf3 Ech1 Efemp1 Elovl6 Fbp2 Fhit Gimap1 Gys2 Hadhsc Lpl Mfn2 Mid1ip1 Ndufb3 Ndufc1 Ndufs3 Ormdl3 Pcca Pck1 Pclo Pex13 Pfkfb3 Pgrmc2 Ppp6c Ptgds Ptger3 Rras Sdccag33l Sox7 Stx18 Ywhag Zfp106
234	V$NFE2_01: NF-E2 p45	97	97	569	2201	13304	-3.32	0.0	0.89	0.05	0610007A15Rik 0610039N19Rik 2410001H17Rik 5730439E10Rik Aatk Abca8a Acox3 Adpn Adssl1 Amy2 Aox1 Arfl4 Asb13 BC021611 Blcap Bphl Cabc1 Car5b Cd302 Cd7 Chst1 Cib2 Cish Ckmt2 Cmya1 Crym Dcn Dhrs7 Dm15 Dnajc4 Dtx1 Elovl3 Enpep Fbp2 Fli1 Fn3k Foxa1 Fthfd Fxyd1 Gfra3 Gimap6 Gys2 Gzma Hoxc8 Id1 Igfbp7 Igj Immt Irf4 Lactb2 Lifr Lpin1 Lrp1 Lum Mal Mapk12 Mccc1 Mfng Mid1ip1 Mmp19 Mocs2 Mup5 Ndufa5 Ndufs7 O…
235	V$FOXO4_02: fork head box O4	24	24	642	436	15069	-3.33	0.0	1.97	0.54	Acy3 Adfp Brp44l Elovl6 Enpp2 Foxa1 Gpt2 Hbld1 Hdgfrp2 Hint2 Hoxd8 Lgals12 Mccc1 Ndufa6 Np15 Ogn Pink1 Ptger3 Sepp1 Smpd3 Snrk Taldo1 Tde2 Uqcrc1
236	V$ARP1_01: apolipoprotein AI regulatory protein 1	66	66	600	1650	13855	-3.34	0.0	0.3	0.0	0610009E20Rik 2810423O19Rik Acyp2 Adpn Ak2 Atoh8 Atp5a1 Bphl Cabc1 Car4 Cbx7 Chchd6 Chpt1 Cidec Clec3b Cox6a2 Cox6c Cox8a Cs Dbp Dmrt2 Echs1 Esrrb Fhit Fli1 Ghitm Gimap6 Gpt1 Grem2 Grim19 Hadhsc Hoxd8 Icam2 Leng1 Ltbp4 Map3k6 Mmaa Mogat2 Ndufs3 Ndufv1 Npr1 Pbef1 Pdk4 Phyh Pink1 Pnpla2 Ppp1r3c Ramp2 Rgl1 Rgs7 Sh3bp5 Sh3glb2 Slc1a3 Slc25a19 Slc25a4 Sod2 Sspn Sult1a1 Tcf15 Tcfap2a Tmem45b Tnnc2 Tpmt…
237	V$NFKB_Q6: NF-kappaB	80	80	586	1950	13555	-3.35	0.0	0.38	0.0	0610009E20Rik 1110035L05Rik 2310075G12Rik 3300001H21Rik Abca2 Aco2 Acox1 Acox3 Adk Adra1a Akt2 Alad Alas1 Aldh6a1 Amy1 Atf5 Atpaf2 BC009118 Blvrb C1s Cav1 Ccbl2 Cd151 Clec1b Cln2 Cox7a1 Cpt2 Cyb5 Dapk2 Dcn Dnajc4 Dpep1 Enpp2 Fbp2 Fkbp9 Fmo1 Gpr146 Gprc5b Grim19 Gsta3 Gstk1 Hoxa9 Icam2 Indo Jag2 Kazald1 Klf4 Mal Mbnl1 Meox2 Myl1 Ndufb9 Nifun Opn3 Pank3 Pdcd8 Pdk4 Pex13 Phldb1 Pltp Ppp1r1a Procr Ra…
238	V$NFMUE1_Q6	29	29	637	551	14954	-3.35	0.0	1.82	0.44	0610009E20Rik 6330579B17Rik Atpaf2 Cog4 Cox8a Crat Cyb5 Fasn Gnpat Gpr155 Gstz1 Hbld1 Hsdl2 Lace1 Mccc1 Mrpl35 Ndufa2 Ndufa6 Ndufa9 Ndufs4 Ndufs7 Pdhb Ppargc1b Sec15l1 Slc25a19 Tmem15 Uqcrc1 Uqcrh Ywhag
239	V$NFKAPPAB65_01: NF-kappaB (p65)	33	33	633	907	14598	-3.35	0.0	0.16	0.0	2010002H18Rik Acox3 Adra1a Amy1 Aoc3 Atf5 Btbd4 C1s Car13 Ccbl2 Cd151 Clca3 Cyp2e1 Dbi Dpep1 Ebf1 Echdc1 Ephx2 Galntl1 Ghr Jag2 Mlycd Myl1 Ndufb9 Nfe2l1 Pdk4 Rbpms2 Rnf10 Rras Sdhb Smpd3 Sult1a1 Tnfaip9
240	V$E2_01: papilloma virus regulator E2	30	30	636	835	14670	-3.37	0.0	0.15	0.0	1810055D05Rik 2610205H19Rik Aco2 Acox3 Adssl1 Art3 Bcat2 Cog4 Dlst Ehd2 Gfpt2 Glcci1 Hibch Lpgat1 Mfng Ndufa6 Ndufb5 Ndufb9 Ormdl3 Pdk1 Por Ppp1r3c Rbp4 Rras Sdh1 Slc16a1 Taldo1 Thy1 Ttc7b Ywhag
241	V$TAL1BETAITF2_01: Tal-1beta:ITF-2 heterodimer	40	40	626	1061	14444	-3.38	0.0	0.2	0.0	9030611N15Rik Actn3 Afp Aoc3 Arfl4 Arg2 Bckdhb Cidec Cldn15 Cox6a2 Cox8a Fap Fhit Fndc1 Ggtla1 Glycam1 Gsn Gstm2 Gstz1 Gzma Irx4 Itih2 Lims2 March5 Mlycd Msra Myl1 Nap1l5 Ndufa5 Ntf3 Pde1a Pep4 Phldb1 Reck Rtn2 Sbk1 Slc1a3 Tcf15 Tnfaip9 Zfp106
242	V$MEF2_02: myogenic MADS factor MEF-2	53	53	613	1121	14384	-3.38	0.0	1.35	0.28	2310043K02Rik 2410011G03Rik 5430431G03Rik AF397014 Acta1 Acy3 Amy2 Aqp1 Asb5 BC028663 Bcat2 Brp44l Chn1 Cidea Cidec Ckmt2 Cog4 Cox6a2 Cpt1b Cyb5 Dact1 Eno3 Epor Fabp3 Fli1 Glycam1 Hoxd4 Itm2a Lpl Meox2 Mlf1 Msra Mup5 Ndufa9 Ndufab1 Odz2 Pank3 Peg12 Pink1 Pltp Pmvk Pthr1 Rnf10 Sc5d Sec15l1 Slc6a13 St6galnac5 Stom Taldo1 Tgoln1 Tinag Tnnt3 Txnrd3
243	V$SRF_Q6: serum response factor	47	47	619	978	14527	-3.38	0.0	1.43	0.31	Acta1 Actn3 Amy1 Aqp7 Arl4 Asb5 Aspa Atp5a1 Blvrb Car4 Ccbl2 Cish Cs Cxcl7 Efhd1 Eif4ebp1 Elovl3 Eno3 Fn3k Gypc Hint3 Hoxb5 Hsd11b1 Indo Itih2 Lamb1-1 Ldb3 Letmd1 Mid1ip1 Myom1 Ndufb3 Nnat Ptger3 Pygl Rarres2 Rbp4 Rbpms2 Rras Rxrg Sh3tc1 Stat5a Tagln Tinag Tm4sf12 Tpm2 Tuba8 Uqcrc1
244	V$TFIIA_Q6	602	602	64	13928	1577	-3.42	0.0	1.06	0.16	0610007A15Rik 0610009E20Rik 0610039N19Rik 1110006I15Rik 1110035L05Rik 1110038M16Rik 1500040F11Rik 1600020H07Rik 1810037K07Rik 1810044O22Rik 1810055D05Rik 2010002H18Rik 2310001N14Rik 2310043K02Rik 2310075G12Rik 2310076O21Rik 2410001H17Rik 2610205H19Rik 2810423O19Rik 3300001H21Rik 4732429I09Rik 4933424N09Rik 5430431G03Rik 5730439E10Rik 6330579B17Rik 9030611N15Rik AF397014 Aacs Aatk Abca2 Abca8a Abc…
245	V$RORA1_01: RAR-related orphan receptor alpha1	80	80	586	1898	13607	-3.42	0.0	0.53	0.0	0610039N19Rik Abca2 Abcd3 Aco2 Ankrd5 Aqp7 Arl4 Asb13 Asb5 BC003479 BC004012 BC054059 Brp44l Cabc1 Calca Car3 Cd7 Cel Chchd6 Cited1 Ckmt2 Clpx Cox5b Cox8a Cs Csl Cspg4 Cyp2c44 D5Ertd33e Dbp Dhrs7 Dnaja1 Eno3 Fahd1 Fh1 Fhit Fmo2 Fn3k Gldc Glycam1 Grpel1 Gypc Gys2 Hadhsc Hoxd8 Id1 Idh3b Igj Il17d Immt Irf4 Itih2 Itpka Map3k6 Mrpl35 Nap1l5 Ndufa2 Pcca Pdcd1lg1 Pde8a Pik3c2g Procr Pthr1 Reck Ropn1l R…
246	V$SREBP1_01: sterol regulatory element-binding protein 1	30	30	636	584	14921	-3.44	0.0	1.66	0.41	1500040F11Rik 5430431G03Rik 6330579B17Rik Acox1 Adfp Adh1 Aldh6a1 Bloc1s1 C330005L02Rik Camk2d Ckmt2 Crispld1 Ehd2 Fabp3 Faf1 Fhit Gpd2 Gstm2 Hoxb5 Hoxd4 Khk Klf15 Ndufa9 Pgrmc2 Pmpcb Ppm1a Ppp1r3c Sytl2 Tmem15 Zfhx1a
247	V$CREBP1_01: cAMP-responsive element binding protein 1	15	15	651	247	15258	-3.44	0.0	2.08	0.58	Aldh6a1 Arl4 BC019806 Cables1 Cln2 Cpa3 Csl Dpf3 Mfn2 Ormdl3 Pck1 Ppp6c Stx18 Ywhag Zfp106
248	V$ARNT_02: AhR nuclear translocator homodimers	28	28	638	537	14968	-3.44	0.0	1.72	0.41	1500040F11Rik 6330579B17Rik Acox1 Aldh6a1 Bloc1s1 C330005L02Rik Camk2d Card10 Cpt1b Crispld1 Dact1 Dlat Dusp1 Faf1 Fcgrt Gimap6 Gyg1 Hoxb5 Il17d Khk Klf15 Mapk12 Pgrmc2 Pmpcb Ppm1a Ppp1r3c Sytl2 Zfhx1a
249	V$E2F4DP2_01: E2F-4:DP-2 heterodimer	77	77	589	1764	13741	-3.45	0.0	0.78	0.02	0610009E20Rik 1110006I15Rik 1810055D05Rik 2310076O21Rik 4933424N09Rik Acad10 Aco2 Adh1 Ak2 Aldh6a1 Asb13 Atf5 BC010787 BC024806 Bnip3 Brp44l Calca Card10 Ccl24 Cox4i1 Cox5a Cox6c Cox8a Csl Cspg4 Cyp2c44 Cyp4b1 Dbi Dhrs7 Dlst Dusp1 Ehd2 Esrrb Faf1 Fap Fasn Fh1 Fli1 Gnai1 Gprc5b Gstz1 Hint2 Irf4 Jag2 Kazald1 Kcna1 Klf15 Klhl2 Kras Lims2 Lpl Lrp1 Mef2c Nap1l5 Ndufb3 Nfia Nnat Nrg4 Paqr4 Pde1a Phkg1 …
250	V$HIF1_Q5: hypoxia-inducible factor 1	77	77	589	1791	13714	-3.45	0.0	0.66	0.0	1500040F11Rik 2410001H17Rik 2610205H19Rik Abca2 Acox3 Acta1 Actn3 Adk Aqp1 Art3 Atpaf2 Bnip3 Btbd4 C330023F11Rik Cabc1 Ccrl1 Ckmt2 Cox7a1 Cox8b Cpt1b Creb3 Crym Dbp Dgat2 Dp1l1 Eif4e3 Elovl6 Etfa Fabp3 Faf1 Fech Fh1 Fn3k Fthfd Gba2 Gnai1 Gpr109b Grim19 Gstk1 Gstz1 Heph Hibadh Hspa9a Ifngr1 Jag2 Klf4 Klhl2 Lactb2 Leng1 Letmd1 Lpin1 Meox2 Mogat2 Ndufa1 Ndufb10 Pbef1 Pcca Pdk1 Pgcp Phlda3 Phldb1 Ppm…
251	V$CACCCBINDINGFACTOR_Q6	57	57	609	1243	14262	-3.46	0.0	1.12	0.19	1110006I15Rik 1500040F11Rik 2610205H19Rik Aatk Aldh6a1 BC004012 BC010787 Bloc1s1 Brp44l C1r Camk2b Cat Cd151 Cdo1 Cldn15 Creb3 Ctdspl Cyb5 Cyp4b1 Dp1l1 Fxyd1 Gldc Glul Gnpat Gstk1 Gstm2 Hdgfrp2 Hibadh Hoxb5 Id1 Jag2 Kazald1 Klf15 Klf4 Lias Lipe Lpin1 Lrp1 Nfia Pfkfb3 Phlda3 Phldb1 Ppp1r1a Prss11 Ramp2 Rbpms2 Sdha Sdhb Sh3glb2 Slc7a10 Sult5a1 Tagln Tgm2 Tgoln1 Tnni2 Vnn1 Xpnpep2
252	V$EVI1_05: ectopic viral integration site 1 encoded factor	37	37	629	979	14526	-3.46	0.0	0.21	0.0	2310076O21Rik 5430431G03Rik Acadvl Alas1 Amy2 BC004012 Cav1 Ccl24 Cd151 Cd36 Cxcl15 Cyp2e1 Eif4e3 Enpep Entpd5 Gimap1 Gstz1 Heph Hoxa9 Klf15 Lifr Lims2 Lipe Mapk12 Mfng Mid1ip1 Mrpl35 Myom1 Ndufb10 Odz2 Rarres2 Slc28a2 Sos2 Stat5a Suox Them2 Wbscr14
253	V$RP58_01: 58 KDA repressor protein	12	12	654	399	15106	-3.47	0.0	0.08	0.0	1600020H07Rik 6330579B17Rik Aatk Actn3 Btd Fap Hspa9a Park2 Pkd2l2 Psen2 Srpx2 Tuba8
254	V$YY1_02: Yin and Yang 1	71	71	595	1620	13885	-3.48	0.0	0.8	0.02	0610009E20Rik 2810423O19Rik 3300001H21Rik 6330579B17Rik Acadm Acadvl Acyp2 Adfp Adk Antxr1 Atpaf2 Auh BC010787 Camk2b Cav1 Cd302 Chchd6 Chst1 Cog4 Cox6a2 Cox8a Crat Cyb5 Dci Ebf2 Entpd5 Fasn Gpd2 Gpr155 Hc Hint2 Hsdl2 Hspa9a Htra3 Lace1 Letmd1 Lipe Ltbp4 Mrpl35 Ndufa2 Ndufa6 Ndufa9 Ndufs3 Ndufs4 Ndufs7 Nifun Pdhb Pgcp Pink1 Pmpcb Pon3 Ppargc1b Pthr1 Pvalb Reck S3-12 Sdhb Sec15l1 Sh3glb2 Slc1a3 Sl…
255	V$AR_02: high affinity binding sites for androgen receptor	5	5	661	50	15455	-3.48	0.0	2.59	0.95	Cap2 Dlat Hoxc8 Hsd17b4 Myom1
256	V$HIF1_Q3: hypoxia induced factor	57	57	609	1252	14253	-3.49	0.0	1.06	0.16	1500040F11Rik Abca2 Aco2 Acox3 Adk Aqp1 Blcap Bmp6 Bnip3 Btbd4 C330023F11Rik Cables1 Cdkn2c Cox7a1 Cox8b Crat Dci Dgat2 Ebf2 Edn1 Eif4e3 Elovl3 Elovl6 Etfa Fech Fh1 Fthfd Gnai1 Grim19 Gstk1 Gstm2 Hspa9a Klf4 Lias Lrp1 Meox2 Mfn2 Mid1ip1 Mmaa Nrg4 Pdha1 Pdhb Pdk1 Ppm1a Ppp1r3c Rarres2 Sepw1 Sh3tc1 Slc6a13 Slc7a10 Sos2 Sycp3 Tcf15 Timm44 Tm4sf12 Tmem43 Vnn3
257	V$ATF3_Q6: activating transcription factor 3	70	70	596	1626	13879	-3.5	0.0	0.67	0.0	Acad10 Actn3 Adpn Aqp7 Areg Arfl4 Arg2 BC003479 BC004012 BC019806 C330005L02Rik Camk2d Clstn3 Cnn1 Csl D8Ertd594e Dgat1 Dpep1 Dusp1 Ehd2 Epor Fahd1 Fxyd2 Galntl1 Gfpt2 Gprc5b Hagh Hoxd8 Id1 Itga7 Jag2 Kcna5 Lactb2 Mbnl1 Mdh2 Mknk2 Mlf1 Mlycd Mup5 Nap1l5 Ndufa10 Ndufa5 Ndufs3 Ormdl3 Pbef1 Pcmt1 Pde1a Pex13 Pgcp Phkg1 Phldb1 Pmvk Ppargc1b Ppm1a Procr Ptger3 Rarres2 Rgl1 Scg3 Sdhb Sh3bp5 Slc28a2 Smp…
258	V$TEL2_Q6	50	50	616	1079	14426	-3.5	0.0	1.16	0.22	1810037K07Rik 3300001H21Rik Aco1 Acy3 Admr Amy1 Ankrd5 Atp5a1 BC024806 BC054059 Ccrl1 Chchd6 Cox8a Epor Etfa Fcna Fthfd Glcci1 Gpr155 Gpt1 Hibadh Icam2 Il17d Immt Leng1 Mlycd Mogat2 Myh7 Ndufv1 Nnmt Nrp1 P2rx5 Pank3 Pde1a Pep4 Phldb1 Phyh Pnpla2 Prelp Rnf10 S3-12 Sdhb Slc25a20 Slc28a2 Sncg Sspn Sucnr1 Tgoln1 Timp4 Uqcr
259	V$FOXO1_02: fork head box O1	36	36	630	947	14558	-3.51	0.0	0.23	0.0	Acadvl Acy3 Adfp Brp44l Cabc1 Elovl6 Enpp2 Fgb Foxa1 Gpt2 Hbld1 Hdgfrp2 Hibadh Hint2 Hoxd8 Htatsf1 Lgals12 Lipe Mccc1 Ndufa6 Ndufs7 Np15 Ogn Pdk4 Pink1 Ppm1a Ppp2r5a Ptger3 Pygl Sepp1 Smpd3 Snrk Suox Taldo1 Tde2 Uqcrc1
260	V$E2_Q6: papilloma virus regulator E2	62	62	604	1399	14106	-3.52	0.0	0.87	0.05	1810055D05Rik 2610205H19Rik Aco2 Acox3 Adssl1 Arg2 Art3 Asb5 Atp5a1 Bcat2 Bckdhb Cables1 Clybl Cog4 Cryab Cs Cyp2c44 Dlst Dnajd1 Ehd2 Elovl3 Fasn Fli1 Gfpt2 Glcci1 Gpt2 Grpel1 Hibch Hoxd8 Il17d Jag2 Lpgat1 Mfn2 Mfng Mmaa Ndufa6 Ndufb5 Ndufb9 Ndufs3 Nifun Ntf3 Ormdl3 Pdk1 Por Ppp1r3c Ppp6c Rbp4 Rras Rxrg Sdh1 Serpina1a Slc16a1 Slc25a10 Sspn Taldo1 Tax1bp1 Thbd Thy1 Tmem43 Ttc7b Ywhag Zfp106
261	V$PBX1_02: homeo domain factor Pbx-1	6	6	660	244	15261	-3.54	0.0	0.05	0.0	2310043K02Rik Enpep Fkbp9 Klf15 Nnmt Zfhx1a
262	V$STRA13_01	24	24	642	456	15049	-3.54	0.0	1.66	0.41	1500040F11Rik 6330579B17Rik Acox1 Aldh6a1 Bloc1s1 C330005L02Rik Camk2d Card10 Cpt1b Crat Crispld1 Dlat Faf1 Gimap6 Il17d Khk Klf15 Pdhb Pgrmc2 Pmpcb Ppm1a Ppp1r3c Sytl2 Zfhx1a
263	V$AP4_01: activator protein 4	59	59	607	1343	14162	-3.55	0.0	0.8	0.02	0610009E20Rik 1500040F11Rik 1810044O22Rik Acad10 Adra1a Akt2 Ankrd5 Atpaf2 BC010787 BC028663 Bckdhb Bmp6 Calca Car13 Chst1 Cox8b Ebf2 Echdc1 Eif4e3 Eif4ebp1 Eng Epor Fn3k Fthfd Gpt1 Gstm1 Hint3 Hoxc6 Hoxd8 Hp Hrc Hsdl2 Itm2a Kcna5 Lace1 Mal Mfng Mlycd Mmp19 Mst1r Ndufs4 Pcx Pink1 Pltp Pmvk Ptgds Rbp4 Rbpms2 Rxrg Sorbs1 Stom Tex27 Tkt Tm4sf12 Tmod2 Tmod4 Tpm2 Tpmt Tuba8
264	V$CREB_01: cAMP-responsive element binding protein	60	60	606	1413	14092	-3.56	0.0	0.59	0.0	Acad10 Actn3 Adpn Adra1a Aldh6a1 Areg Arfl4 Arg2 Arl4 Asb5 BC003479 BC009118 BC019806 BC021611 BC024806 C330005L02Rik Cables1 Camk2d Cd7 Clstn3 Cox8a Dact1 Dgat1 Dhrs7 Dusp1 Fabp3 Fh1 Fkbp7 Gfpt2 Gsc Hint3 Hoxd8 Htatsf1 Id1 Kcna5 Lactb2 Mbnl1 Mdh2 Mfn2 Mlf1 Nap1l5 Ndufa10 Ndufa5 Nifun Nrbf1 Ormdl3 Pbef1 Pck1 Pex13 Pmvk Ppm1a Ppp6c Rras Sdhb Sult1a1 Timp3 Tnnc2 Uqcrfs1 Ywhag Zfp106
265	V$XBP1_01: X-box-binding protein 1	60	60	606	1382	14123	-3.57	0.0	0.72	0.0	1110006I15Rik 1500040F11Rik 1600020H07Rik 5430431G03Rik 5730439E10Rik 6330579B17Rik Aco2 Acox1 Adfp Adh1 Aldh4a1 Aldh9a1 Aqp1 Arl4 C330005L02Rik Camk2d Cdkn2c Cish Clec1b Clstn3 Cmya1 Cox6c Cyp2e1 Dbi Enpep Fcgrt Fh1 Glul Gypc Hibadh Hk2 Hoxa9 Irx4 Jag2 Lactb2 Lims2 Mapk12 Mfn2 Mknk2 Nfia Ntf3 Ormdl3 Pdcd8 Pdhb Pdk4 Phkg1 Phldb1 Pon3 Ppp1r3c Ptger3 Rnf10 Sh3bp5 Snrk Srpx2 Stx18 Sult1a1 Thbd Tm4sf…
266	V$SRF_C: serum response factor	26	26	640	507	14998	-3.57	0.0	1.55	0.34	Aco1 Acta1 Amy1 Aoc3 Aqp7 Aspa BC054059 Brp44l Ccbl2 Ccl24 Cish Cxcl7 Hoxb5 Hsd11b1 Indo Itih2 Ldb3 Myom1 Ndufb3 Rarres2 Rbp4 Sdhb Sh3tc1 Tagln Timp3 Tinag
267	V$EGR3_01: early growth response gene 3 product	11	11	655	170	15335	-3.6	0.0	2.05	0.57	1110038M16Rik 5430431G03Rik C330023F11Rik Dnaja1 Hspa9a Ifngr1 Mogat2 Pex13 Pthr1 Sc5d Sgce
268	V$PTF1BETA_Q6	54	54	612	1261	14244	-3.61	0.0	0.63	0.0	0610039N19Rik 4933424N09Rik Actn3 Aldh1a7 Arl4 Atoh8 Brp44l C1s Ccbl2 Chst1 Cox6c Cox8b Cpt1b Dapk2 Dcn Defb1 Dgat2 Dpep1 Dpf3 Ech1 Eif4e3 Fabp3 Fgb Glcci1 Grem2 Gsta3 Hrc Htatsf1 Htra3 Idh3b Igfbp6 Lpl Mccc1 Ndufb5 Nxph3 Pace4 Pdha1 Procr Rbpms2 Reck Rpl5 Serpina3c Sgcd Sh3bp5 Snrk Sucnr1 Tgoln1 Thy1 Timp4 Tm4sf12 Tmod4 Tysnd1 Ywhab Zfp354b
269	V$T3R_01: viral homolog of thyroid hormone receptor alpha1	13	13	653	410	15095	-3.62	0.0	0.11	0.0	Atp5a1 Cabc1 Ccrl1 Cyp2c44 D8Ertd594e Echs1 Ehd2 Fxyd1 Hp Jag2 Mrpl35 Ramp2 Vegfb
270	V$LEF1_Q6	613	613	53	14277	1228	-3.62	0.0	0.6	0.0	0610009E20Rik 0610039N19Rik 1110006I15Rik 1110035L05Rik 1110038M16Rik 1500040F11Rik 1600020H07Rik 1810037K07Rik 1810044O22Rik 1810055D05Rik 2010002H18Rik 2310001N14Rik 2310043K02Rik 2310075G12Rik 2310076O21Rik 2410001H17Rik 2410011G03Rik 2610205H19Rik 2810423O19Rik 3300001H21Rik 4732429I09Rik 4933424N09Rik 5430431G03Rik 5730439E10Rik 6330579B17Rik 9030611N15Rik AF397014 Aacs Aatk Abca2 Abca8a Abc…
271	V$TCF11MAFG_01: TCF11:MafG heterodimers	50	50	616	1157	14348	-3.64	0.0	0.68	0.0	0610007A15Rik 0610039N19Rik 1110035L05Rik 1600020H07Rik 2310001N14Rik 3300001H21Rik Acta1 Aox1 Auh BC019806 BC028663 Blvrb Cd36 Cd7 Clec1b Cox5a Cox6c D5Ertd33e Dm15 Dtx1 Echs1 Faf1 Fasn Fgb Glcci1 Gpd2 Gsta3 Hadhsc Hoxc8 Ifngr1 Igj Kcna5 Lpin1 Mapk12 Meox2 Ndufa1 Ndufv1 Pccb Pfkfb1 Pmvk Psen2 Rnf10 Slc22a4 Srpx2 Tagln Tax1bp1 Thy1 Timp3 Tinag Tm4sf12
272	V$MAF_Q6	23	23	643	445	15060	-3.65	0.0	1.52	0.32	Acadvl Atf5 Calca Cbfa2t3h Ces3 Cs Elovl6 Glul Grim19 Gyg1 Idh3a Kras Lims2 Mlf1 Nnat Pck1 Phyh Pon3 Psen2 Sncg Sult1a1 Tph1 Tuba8
273	V$ATF1_Q6	39	39	627	971	14534	-3.67	0.0	0.37	0.0	1600020H07Rik Acox1 Aldh1a7 Areg Arg2 Arl4 BC019806 Btd Chpt1 Clstn3 D8Ertd594e Dusp1 Fh1 Fmo2 Gfpt2 Id1 Igj Klf4 Mbnl1 Nap1l5 Ndufa10 Ndufa5 Nfe2l1 Nfia Ormdl3 Pck1 Pmvk Ppm1a Procr Scg3 Sdpr Spon2 St6galnac5 Sult1a1 Syt12 Tinag Tmod2 Uqcrfs1 Ywhag
274	V$TAL1BETAE47_01: Tal-1beta:E47 heterodimer	34	34	632	865	14640	-3.68	0.0	0.32	0.0	9030611N15Rik Actn3 Afp Aoc3 Arfl4 Arg2 Bckdhb Cidec Cldn15 Cox6a2 Cox8a Fhit Fndc1 Ggtla1 Glycam1 Gstm2 Gstz1 Gzma Irx4 Itih2 Mlycd Msra Myl1 Nap1l5 Ndufa5 Ntf3 Pde1a Phldb1 Reck Rtn2 Slc1a3 Tcf15 Tnfaip9 Zfp106
275	V$AR_Q2: androgen receptor	40	40	626	877	14628	-3.68	0.0	0.98	0.11	1110035L05Rik 1110038M16Rik 9030611N15Rik Ankrd5 Arhgap24 C1r Cap2 Ctdspl Ebf1 Fcgrt Gsta3 Hibadh Hoxc6 Hsd17b4 Il17d Itih2 Lpl Myom1 Ndufa5 Ndufa6 Ndufab1 Ndufb8 Ndufs4 Pank3 Park2 Pcolce2 Pdcd8 Ppp6c Scp2 Sitpec Sult1a1 Tcf15 Tekt1 Tnnc2 Txnrd3 Vnn1 Vnn3 Ywhab Zfhx1a Zfp106
276	V$STAT5A_01: signal transducer and activator of transcription 5a	42	42	624	1016	14489	-3.69	0.0	0.47	0.0	1500040F11Rik Ak2 Aldh9a1 Ccl24 Ccnd2 Cish Ckmt2 Clca3 Cox5b Crym Defb1 Eif4ebp1 Entpd5 Etfdh Fbp2 Glycam1 Gpr155 Hibadh Lipe Lrp1 Mef2c Nkd1 Nnmt Nrbf1 Nrp1 Pccb Pdk4 Pnpla2 Prelp Ramp2 Rnf10 Rtn2 Scp2 Sdha Sepp1 Slc1a3 Slc2a5 Sox7 Sqrdl Sspn Thbd Tmem43
277	V$E2F1DP2_01: E2F-1:DP-2 heterodimer	45	45	621	1056	14449	-3.69	0.0	0.61	0.0	0610009E20Rik 1810055D05Rik 2310076O21Rik Acad10 Aco2 Adh1 Ak2 Aldh6a1 Asb13 Atf5 BC010787 BC024806 Brp44l Card10 Cox5a Cox8a Cyp4b1 Dlst Dusp1 Faf1 Fasn Fli1 Gprc5b Gstz1 Irf4 Kazald1 Lims2 Lpl Lrp1 Mef2c Nap1l5 Nfia Nnat Nrg4 Paqr4 Pde1a Phkg1 Pmvk Pxmp2 Rbpms2 Sgce Slc16a1 Smarcd3 Sycp3 Vnn1
278	V$FREAC2_01: Fork head RElated ACtivator-2	43	43	623	974	14531	-3.7	0.0	0.8	0.02	2010002H18Rik Abca2 Acy3 Adfp Brp44l Cidea Cog4 Edn1 Elovl6 Enpp2 Etfa Fgb Fgf18 Gpt2 Gyg1 Hbld1 Hdgfrp2 Hibadh Hint2 Hoxd8 Hrc Htatsf1 Lipe Lrp1 Mccc1 Mef2c Meox2 Mmd Ndufa6 Ndufs4 Np15 Ogn Ppm1a Ppp2r5a Ptger3 Pygl Rbp4 Scp2 Sepp1 Snrk Suox Tde2 Uqcrc1
279	V$HOGNESS_B: Imperfect Hogness /Goldberg Box	43	43	623	1002	14503	-3.71	0.0	0.64	0.0	5430431G03Rik Acadvl Aldh4a1 Aoc3 Aspa Auh Bcat2 Bckdhb Chchd6 Cidec Clybl Cox8a Dci Dhrs7 Dnajd1 Ech1 Glul Gys2 Hc Hdgfrp2 Idh3b Lactb2 Nid1 Nrbf1 Ogn Paqr4 Pcolce2 Pdk1 Phkg1 Ppp1r3c Ppp2r5a Procr Ptgds Rpl5 Sdh1 Sdhb Sitpec Slc25a19 Stx18 Syap1 Timm44 U2af1-rs1 Xpnpep2
280	V$STAT5B_01: signal transducer and activator of transcription 5b	17	17	649	312	15193	-3.72	0.0	1.61	0.39	1500040F11Rik Clca3 Eif4ebp1 Esrrb Etfdh Glycam1 Hibadh Nnmt Nrbf1 Prelp Ramp2 Rtn2 Scp2 Slc2a5 Sox7 Sspn Tmem43
281	V$CREBP1CJUN_01: CRE-binding protein 1:c-Jun heterodimer	29	29	637	605	14900	-3.73	0.0	1.19	0.23	Acox1 Adpn Areg Arfl4 Arg2 BC003479 C330005L02Rik Camk2d Clstn3 Dusp1 Ebf1 Fkbp9 Foxa1 Id1 Kcna5 Lactb2 Mdh2 Mlf1 Ndufa10 Opn3 Ormdl3 Pbef1 Pcolce2 Pex13 Pmvk Ppm1a Sdhb Sult1a1 Uqcrfs1
282	V$NGFIC_01: nerve growth factor-induced protein C	15	15	651	267	15238	-3.74	0.0	1.67	0.41	1110038M16Rik 5430431G03Rik C330023F11Rik Cox5a Dapk2 Dnaja1 Gnai1 Ifngr1 Kcna1 Lamb1-1 Mogat2 Pex13 Prss11 Pthr1 Sgce
283	V$HFH4_01	26	26	640	534	14971	-3.76	0.0	1.23	0.23	1810044O22Rik Acadl Acadm Admr Aox1 Atoh8 C330023F11Rik Cyp2e1 Enpp2 Entpd5 Gabarapl1 Hnmt Hsd17b4 Ifi27 Klf4 Np15 Ogn P2rx5 Pltp Pon1 Rtn2 Tax1bp1 Tcf15 Thy1 Timm44 Zfp106
284	V$FREAC3_01: Fork head RElated ACtivator-3	11	11	655	350	15155	-3.77	0.0	0.12	0.0	Cox5a Glcci1 Gpr155 Id1 LOC330189 Ogn Pon1 Reck Suclg1 Tm4sf12 Zfhx1a
285	V$HEN1_01: HEN1	19	19	647	364	15141	-3.78	0.0	1.46	0.31	2810423O19Rik Areg Cryab Dapk2 Eng Hoxb5 Hrc Idh3a Kcna5 Lias Mst1r Pbef1 Prss11 Ptgds Rbpms2 Timp4 Tmod2 Tnfaip9 Twist2
286	V$HNF1_Q6	637	637	29	14881	624	-3.81	0.0	0.35	0.0	0610007A15Rik 0610009E20Rik 0610039N19Rik 1110006I15Rik 1110035L05Rik 1110038M16Rik 1500040F11Rik 1600020H07Rik 1810037K07Rik 1810044O22Rik 1810055D05Rik 2010002H18Rik 2310001N14Rik 2310043K02Rik 2310075G12Rik 2310076O21Rik 2410001H17Rik 2410011G03Rik 2610205H19Rik 2810423O19Rik 3300001H21Rik 4732429I09Rik 4933424N09Rik 5430431G03Rik 5730439E10Rik 6330579B17Rik 9030611N15Rik AF397014 Aacs Aatk Ab…
287	V$IRF1_01: interferon regulatory factor 1	11	11	655	346	15159	-3.81	0.0	0.13	0.0	Acad10 Enpp2 Gnai1 Il17d Indo Ndufab1 Pdcd1lg1 Scg3 Sepw1 Snrk Twist2
288	V$NERF_Q2: new ets-related factor 1a	34	34	632	782	14723	-3.82	0.0	0.7	0.0	1810037K07Rik Acy3 Admr Arl4 Asb13 Atoh8 BC054059 Ccnd2 Ccrl1 Chchd6 Cog4 Creb3 Esrrb Etfa Fbp2 Fthfd Icam2 Ifi27 Myh6 Ndufv1 Np15 Ntf3 Pank3 Pep4 Pnpla2 Prelp Scg3 Sdhb Serpina3c Sh3tc1 Sncg Sorbs1 Tgm2 Uqcrfs1
289	V$HTF_01	30	30	636	689	14816	-3.88	0.0	0.7	0.0	1110006I15Rik 1600020H07Rik 6330579B17Rik Aco2 Adfp Aqp1 Arl4 BC024806 Cdkn2c Cish Clstn3 Cmya1 Cyp2e1 Fbxo9 Fcgrt Fh1 Gpt2 Gypc Hk2 Hsdl2 Htatsf1 Jag2 Nfia Ntf3 Ormdl3 Pdhb Pdk4 Pon3 Snrk Stx18
290	V$E2F_02: E2F	18	18	648	362	15143	-3.95	0.0	1.19	0.23	Aco2 Asb13 Cox5a Cox8a Dlst Faf1 Fli1 Lims2 Lpl Lrp1 Nnat Nrg4 Paqr4 Pde1a Pxmp2 Sgce Slc16a1 Smarcd3
291	V$E2F_Q3: E2F	18	18	648	362	15143	-3.95	0.0	1.19	0.23	Aco2 Asb13 Cox5a Cox8a Dlst Faf1 Fli1 Lims2 Lpl Lrp1 Nnat Nrg4 Paqr4 Pde1a Pxmp2 Sgce Slc16a1 Smarcd3
292	V$E2F4DP1_01: E2F-4:DP-1 heterodimer	18	18	648	362	15143	-3.95	0.0	1.19	0.23	Aco2 Asb13 Cox5a Cox8a Dlst Faf1 Fli1 Lims2 Lpl Lrp1 Nnat Nrg4 Paqr4 Pde1a Pxmp2 Sgce Slc16a1 Smarcd3
293	V$OCT1_01: octamer factor 1	17	17	649	460	15045	-3.96	0.0	0.27	0.0	2410011G03Rik Aldh1a7 C1r C330005L02Rik Creb3 Lpl Mmp19 Msra Nfia Pfkfb1 Ptges Rras Sh3glb2 Snrk Sucnr1 Uqcrb Wbscr14
294	V$ATF_B: ATF binding site	22	22	644	475	15030	-3.97	0.0	0.93	0.07	Adpn Areg Arfl4 Arg2 BC003479 BC019806 C330005L02Rik Camk2d Clstn3 Dusp1 Id1 Lactb2 Mdh2 Ndufa10 Ormdl3 Pbef1 Pex13 Pmvk Ppm1a Sdhb Sult1a1 Uqcrfs1
295	V$FREAC4_01: Fork head RElated ACtivator-4	4	4	662	170	15335	-3.97	0.0	0.07	0.0	Ccbl2 Enpp2 Grm8 Scp2
296	V$ATF6_01: activating transcription factor 6	16	16	650	318	15187	-3.99	0.0	1.19	0.23	Adfp Clstn3 Dp1l1 Fbxo9 Gpt2 Gypc Hk2 Hsdl2 Htatsf1 Irx4 Ntf3 Ormdl3 Park2 Pdk4 Pon3 Wnt4
297	V$MIF1_01: MIBP-1 / RFX1 complex	5	5	661	193	15312	-4.0	0.0	0.09	0.0	Car3 Elovl6 Orm1 Orm2 Slc22a3
298	V$EVI1_06: ectopic viral integration site 1 encoded factor	11	11	655	196	15309	-4.02	0.0	1.45	0.31	2010002H18Rik BC004012 Gnai1 Hbld1 Hint3 Nfe2l1 Ormdl3 Slc16a1 Slc28a2 Tinag Tmod2
299	V$STAF_01: Se-Cys tRNA gene transcription activating factor	15	15	651	296	15209	-4.03	0.0	1.2	0.23	Abca2 Acadvl BC009118 Bphl Btbd4 Mbnl1 Ndufa9 Ndufab1 Ppp2r5a Rnf10 Sdccag33l Slc5a6 Taldo1 Tcf23 Timp4
300	V$CHX10_01	15	15	651	405	15100	-4.04	0.0	0.29	0.0	Acyp2 Alas1 Ccrl1 Cd36 Cox6a2 Crym Cs Fn3k Gypc Hsd17b4 Ndufa9 Ptgds Sc5d Sos2 Suclg1
301	V$E4F1_Q6	20	20	646	446	15059	-4.05	0.0	0.78	0.02	1600020H07Rik Aco2 Aldh6a1 Arl4 BC019806 BC024806 Cmya1 Dact1 Dgat1 Dlat Fkbp7 Gpt2 Irx4 Mfn2 Ormdl3 Pdhb Pon3 Ppp6c Prss11 Ywhag
302	V$PPARA_02: PPAR-alpha:RXR-alpha heterodimer (peroxisome proliferator activated factor alpha:retinoid X receptor alpha)	19	19	647	465	15040	-4.08	0.0	0.48	0.0	1110035L05Rik Aldoa Cox5a Creb3 Dp1l1 Efemp1 Fcna Gprc5b Hint2 Hp Ifi27 Irx4 Mlycd Pde8a Pon1 Pthr1 Sytl2 Tex27 Uqcrc1
303	V$ALPHACP1_01	18	18	648	398	15107	-4.1	0.0	0.8	0.02	1110035L05Rik Aldh1a7 BC010787 C1r Cmya1 Dbi Dbp Ebf2 Enpep Etfa Etfdh Hint2 Hk2 Ndufa6 Ndufb3 Sycp3 Uqcr Ywhab
304	V$EVI1_02: ectopic viral integration site 1 encoded factor	14	14	652	373	15132	-4.11	0.0	0.32	0.0	BC004012 Ccl24 Echdc1 Entpd5 Gstz1 Klf15 Lipe Myom1 Slc28a2 Snrk Sos2 Suox Tpm2 Wbscr14
305	V$CLOX_01: Clox	11	11	655	315	15190	-4.12	0.0	0.23	0.0	Ccnd2 Hnmt Lims2 Mbnl1 Msra Nnmt Pdcd1lg1 Pde8a Sc5d Sh3glb2 Suclg1
306	V$FOXO3_01: fork head box O3	14	14	652	369	15136	-4.14	0.0	0.34	0.0	Adfp Brp44l Enpp2 Foxa1 Hbld1 Hdgfrp2 Hint2 Hoxd8 Mccc1 Ndufa6 Ogn Ptger3 Sepp1 Uqcrc1
307	V$MEF2_03: myogenic MADS factor MEF-2	11	11	655	311	15194	-4.14	0.0	0.25	0.0	Aqp1 Asb5 BC028663 Cidea Ckmt2 Cox6a2 Cpt1b Mlf1 Pank3 Peg12 Pmvk
308	V$MYCMAX_01: c-Myc:Max heterodimer	8	8	658	134	15371	-4.16	0.0	1.46	0.31	Acat1 BC004044 Cdw92 Gnpat Hp Pon1 Rnf10 Scp2
309	V$CDPCR3_01: cut-like homeodomain protein	17	17	649	388	15117	-4.16	0.0	0.69	0.0	2810423O19Rik Adfp Amy2 Cdo1 Cidea Cyp4b1 Fmo1 Gpt1 Nkd1 Pcmt1 Psen2 S3-12 Sh3tc1 Sox7 Suox Tgoln1 Wbscr14
310	V$HOX13_01: Hox-1.3	12	12	654	233	15272	-4.16	0.0	1.17	0.23	Abca8a Bphl Chn1 Clca3 Elovl6 Fh1 Irx4 Lactb2 Lynx1 Mfn2 Mlycd Rras
311	V$SREBP1_02: sterol regulatory element-binding protein 1	6	6	660	89	15416	-4.16	0.0	1.62	0.39	Blvrb Fasn Hoxa9 Nat1 Tgm2 Uckl1
312	V$DTYPEPA_B: poly A signal of D-type LTRs	1	1	665	84	15421	-4.17	0.0	0.03	0.0	Nnat
313	V$DEAF1_02	16	16	650	360	15145	-4.18	0.0	0.73	0.0	0610007A15Rik Acad10 Aco1 Atp5a1 Chpt1 Creb3 Cs Dlat Etfdh Fgf18 Fli1 Klf15 March5 Nifun Opn3 Stx18
314	V$AHRARNT_02: aryl hydrocarbon receptor:Arnt heterodimers, fixed core	2	2	664	13	15492	-4.19	0.0	2.08	0.58	Hoxc8 Msra
315	V$GATA4_Q3	652	652	14	15205	300	-4.2	0.0	0.38	0.0	0610007A15Rik 0610009E20Rik 0610039N19Rik 1110006I15Rik 1110035L05Rik 1110038M16Rik 1500040F11Rik 1600020H07Rik 1810037K07Rik 1810044O22Rik 1810055D05Rik 2010002H18Rik 2310001N14Rik 2310043K02Rik 2310075G12Rik 2310076O21Rik 2410001H17Rik 2410011G03Rik 2610205H19Rik 2810423O19Rik 3300001H21Rik 4732429I09Rik 4933424N09Rik 5430431G03Rik 5730439E10Rik 6330579B17Rik 9030611N15Rik AF397014 Aacs Aatk Ab…
316	V$CDP_02: transcriptional repressor CDP	4	4	662	157	15348	-4.2	0.0	0.1	0.0	Hnmt Lims2 Pde8a Psen2
317	V$CAAT_C: Retroviral CCAAT box	7	7	659	115	15390	-4.22	0.0	1.44	0.31	Adk Bloc1s1 Cyp2e1 Hibch Myh6 Slc27a1 Twist2
318	V$RORA2_01: RAR-related orphan receptor alpha2	7	7	659	217	15288	-4.27	0.0	0.2	0.0	2310075G12Rik Asb5 Clec1b Cyp2c44 Dbp Itih2 Procr
319	V$POLY_C: Retroviral Poly A signal	8	8	658	236	15269	-4.27	0.0	0.23	0.0	Grm8 Ogn Pde8a Pygl St6galnac5 Tax1bp1 Tde2 U2af1-rs1
320	V$ISRE_01: interferon-stimulated response element	12	12	654	254	15251	-4.28	0.0	0.88	0.05	Abca8a Afp Fthfd Gldc Gzma Indo Nkd1 Ogn Pclo Pik3c2g Sepw1 Tcfap2a
321	V$R_01: Epstein-Barr virus transcription factor R	10	10	656	229	15276	-4.42	0.0	0.64	0.0	2310075G12Rik Abcd3 BC004044 Cox4i1 Gba2 Jag2 Mmd Nfia Sh3bp5 Ucp1
322	V$POU3F2_02	6	6	660	104	15401	-4.43	0.0	1.2	0.23	Mfng Myom2 Ptges Rras Slc28a2 Wbscr14
323	V$MEIS1AHOXA9_01: Meis-1a:HOXA9 heterodimeric binding	8	8	658	162	15343	-4.44	0.0	0.91	0.06	Cish Efemp1 Gba2 Gsc Gstk1 Slc25a20 Suclg1 Ttc7b
324	V$CDP_01: cut-like homeodomain protein	4	4	662	142	15363	-4.45	0.0	0.15	0.0	Alad Cyp2c44 Sdha Txnrd3
325	V$EGR1_01: Egr-1/Krox-24/NGFI-A immediate-early gene product	8	8	658	164	15341	-4.46	0.0	0.88	0.05	C330023F11Rik Cox5a Dapk2 Ifngr1 Kcna1 Lamb1-1 Paqr4 Prss11
326	V$OCT1_07: octamer factor 1	9	9	657	213	15292	-4.46	0.0	0.57	0.0	1110006I15Rik Aldh1a7 Fbxo9 Igj Mfng Msra Nfia Uqcrb Wbscr14
327	V$MEIS1BHOXA9_02: Meis-1b:HOXA9 heterodimeric binding	8	8	658	185	15320	-4.52	0.0	0.61	0.0	Defb1 Dp1l1 Grm8 Pcx Pdhb Slc28a2 Tmem45b Ttc7b
328	V$HSF_Q6	7	7	659	152	15353	-4.57	0.0	0.73	0.0	Cryab Glycam1 Gpr146 Gsc Nnat Slc6a13 Tagln
329	V$GNCF_01: GCNF (germ cell nuclear factor)	5	5	661	90	15415	-4.6	0.0	1.04	0.16	BC004012 Brp44l Cox8a Gpr155 Lgals12
330	V$LXR_Q3	4	4	662	76	15429	-4.79	0.0	0.87	0.05	Abca2 Blvrb Fasn Hk2
331	V$STAT1_01: signal transducer and activator of transcription 1	3	3	663	47	15458	-4.81	0.0	1.08	0.16	1500040F11Rik Cish Cox5b
332	V$E2F_01: E2F	4	4	662	107	15398	-4.82	0.0	0.39	0.0	2310076O21Rik Ak2 Fbxo9 Ndufb9
333	V$STAT3_01: signal transducer and activator of transcription 3	1	1	665	5	15500	-4.86	0.0	1.5	0.32	1500040F11Rik
334	V$LXR_DR4_Q3	4	4	662	92	15413	-4.86	0.0	0.58	0.0	Blvrb Fasn Hsd17b4 Ttc7b
335	V$PAX3_01: Pax-3 binding sites	2	2	664	24	15481	-4.87	0.0	1.24	0.23	Ndufa1 Smpd3
336	V$RSRFC4_01: related to serum response factor, C4	3	3	663	91	15414	-4.89	0.0	0.29	0.0	Cidea Ckmt2 Peg12
337	V$HMEF2_Q6: myocyte enhancer factor	1	1	665	58	15447	-4.91	0.0	0.09	0.0	Cmya1
338	V$EVI1_03: ectopic viral integration site 1 encoded factor	2	2	664	70	15435	-4.98	0.0	0.22	0.0	Suox Wbscr14
339	V$POU3F2_01	3	3	663	63	15442	-4.98	0.0	0.66	0.0	Cdw92 Gabarapl1 Slc28a2
340	V$PPARA_01: PPAR:RXR heterodimers	1	1	665	7	15498	-5.05	0.0	1.25	0.23	Acta1
341	V$AHR_01: aryl hydrocarbon / dioxin receptor	2	2	664	41	15464	-5.17	0.0	0.63	0.0	Camk2d Sdha
342	V$APOLYA_B: Avian C-type PolyA signal	1	1	665	42	15463	-5.27	0.0	0.18	0.0	Rxrg
343	V$BEL1_B: Bel-1 similar region	1	1	665	27	15478	-5.46	0.0	0.37	0.0	LOC330189
344	V$IRF2_01: interferon regulatory factor 2	1	1	665	19	15486	-5.47	0.0	0.56	0.0	Pdcd1lg1
345	V$HMX1_01: H6 homeobox 3	1	1	665	22	15483	-5.48	0.0	0.48	0.0	Nrg4
346	V$TAXCREB_02: Tax/CREB complex	1	1	665	22	15483	-5.48	0.0	0.48	0.0	Fxyd2
