# Supplementary material for: A genomic analysis of mouse models of breast cancer reveals molecular features of mouse models and relationships to human breast cancer
Source: Breast Cancer Res. 2014 Jun 5;16(3):R59. doi: 10.1186/bcr3672 (PMC4078930; doi:10.1186/bcr3672)
Supplement: Additional file 3 — Fold change values organized by mouse tumor model type comparing the mouse model to normal mammary gland. [file bcr3672-S3.zip › Additional_File_3/IGFIR_vs_NMLmammary/AdditionalFile67_IGFIR_vs_NMLmammary/IGFIR_VS_NMLmammary_sam.txt]

Current settings
Input parameters
Data type?								Two class unpaired
Array or Seq data?								array
Arrays centered?								FALSE
Delta								1.748762365
Minimum fold change								0
Test statistic								standard
Are data are log scale?								TRUE
Number of permutations								100
Input percentile for exchangeability factor s0								Automatic choice
Number of neighbors for KNN								10
Seed for Random number generator								31313287
Computed values
Estimate of pi0 (proportion of null genes)								0.47
s0 percentile								0
False Discovery Rate (%)								0
List of Significant Genes for Delta = 1.749
Positive genes (1113) Upregulated in IGFIR tumors compared to NML Mammary gland.
	Row	Gene ID	Gene Name	Score(d)	Numerator(r)	Denominator(s+s0)	Fold Change	q-value(%)
	16599	1453683_a_at	4.907405785	7.152558461	1.897978218	0.265356547	3.726905448	0
	6675	1423569_at	4.794297396	6.704327117	1.981393349	0.29553948	3.948742658	0
	95	1415811_at	5.839620877	6.700874407	1.812762496	0.270526261	3.513143474	0
	509	1416258_at	5.73804227	6.670662483	1.59144661	0.238573997	3.013513673	0
	16621	1453815_at	5.104595275	6.482535351	1.743710091	0.268985821	3.348952911	0
	15742	1451698_at	6.944382723	6.446203715	2.584145626	0.400878678	5.996603675	0
	336	1416076_at	5.565498621	6.371696719	1.938010303	0.30415922	3.831768237	0
	912	1416686_at	4.903485487	6.352686116	1.687498542	0.265635435	3.220977408	0
	12875	1448205_at	5.666622439	6.332721786	1.940348996	0.30640048	3.837984796	0
	3470	1419485_at	7.121851939	6.332611632	1.921888978	0.303490738	3.789188675	0
	3471	1419486_at	7.247975684	6.273956072	1.887500445	0.300846933	3.699936331	0
	2950	1418919_at	5.4827994	6.267577955	1.549391291	0.247207343	2.926936184	0
	913	1416687_at	5.004176158	6.231991088	1.660875862	0.266508061	3.162084371	0
	17356	1459546_s_at	6.078260575	6.221131586	1.853519996	0.297939365	3.613808345	0
	15373	1451246_s_at	5.159726486	6.188762452	1.842385177	0.29769848	3.586024083	0
	8212	1425416_s_at	7.433590504	6.183986743	2.361501487	0.381873633	5.139049279	0
	2046	1417911_at	6.172076591	6.18282476	1.704478821	0.275679627	3.259111749	0
	12363	1438287_x_at	5.736093907	6.16260311	1.646535283	0.267181782	3.130808535	0
	2045	1417910_at	6.218264537	6.129640472	1.674894241	0.273245103	3.192959471	0
	16196	1452337_at	4.834984535	6.118322115	1.151973007	0.188282504	2.22217588	0
	1501	1417323_at	7.506103484	6.105178538	2.319569929	0.379934823	4.991833895	0
	15095	1450920_at	5.985803822	6.101466849	1.607906727	0.263527897	3.048092589	0
	8102	1425272_at	5.185840345	6.090253401	1.54506181	0.253694175	2.91816571	0
	7162	1424128_x_at	5.274603913	6.058288113	1.798799124	0.296915414	3.47930493	0
	3274	1419276_at	6.116914723	6.051712022	1.856793797	0.306821242	3.622018204	0
	8103	1425273_s_at	5.195353715	6.029714297	1.506033199	0.249768583	2.840280075	0
	14896	1450684_at	7.192772871	6.006267259	2.44634477	0.407298687	5.450334483	0
	16137	1452242_at	5.232095509	5.988124944	1.654014839	0.27621582	3.14708215	0
	5856	1422607_at	7.344830117	5.98690158	2.439637065	0.407495769	5.425052372	0
	13261	1448627_s_at	6.81873228	5.980976482	1.918415812	0.320752944	3.780077498	0
	11560	1435415_x_at	6.953683228	5.951809305	1.547782494	0.260052434	2.92367408	0
	4517	1421038_a_at	9.316546982	5.842870821	2.042905133	0.349640647	4.120744839	0
	7290	1424278_a_at	6.256341254	5.842469487	1.795241066	0.307274359	3.470734641	0
	10270	1428699_at	4.903310588	5.840497215	1.268623117	0.217211492	2.409315149	0
	11598	1435627_x_at	7.015928844	5.825095712	1.442183467	0.247581077	2.717318107	0
	2192	1418074_at	5.374035987	5.772955749	1.487152051	0.257606695	2.803350339	0
	792	1416558_at	5.327481416	5.749310394	1.748032386	0.304042097	3.359001375	0
	11678	1435945_a_at	9.497400927	5.709289613	2.001460821	0.350562146	4.004052308	0
	820	1416586_at	5.535286347	5.707678815	1.388461019	0.24326194	2.6179926	0
	17712	1460746_at	4.657651835	5.701983509	1.705822156	0.299162941	3.262147817	0
	94	1415810_at	5.999329003	5.693045745	1.610518764	0.282892293	3.053616239	0
	15325	1451191_at	7.475896004	5.659826471	2.239850942	0.395745515	4.723482595	0
	11889	1436872_at	4.869418723	5.646688862	1.541116349	0.2729239	2.910196056	0
	8975	1426410_at	5.057229775	5.639049727	1.280408715	0.227061079	2.429077828	0
	14468	1450157_a_at	5.180008218	5.603240782	1.329130558	0.237207468	2.512512124	0
	117	1415834_at	9.065060101	5.550645853	1.728905697	0.311478293	3.314762939	0
	1964	1417821_at	5.744738928	5.546653226	1.933359782	0.348563305	3.819436435	0
	1479	1417299_at	4.544123995	5.536659324	1.40763383	0.254238838	2.653016835	0
	1965	1417822_at	5.839229471	5.503870446	1.894947508	0.344293625	3.719084451	0
	16474	1452917_at	5.956372364	5.501952508	1.234048493	0.224292829	2.352261566	0
	17018	1455791_at	4.955094715	5.458406251	1.717506731	0.314653518	3.288675657	0
	11083	1433670_at	5.414540278	5.458103627	1.393849474	0.255372483	2.627789065	0
	16552	1453392_at	3.173057533	5.45149944	1.192165721	0.218685838	2.28495495	0
	2300	1418195_at	5.602207481	5.411118792	1.249027635	0.230826135	2.376811739	0
	7481	1424511_at	5.705482426	5.409809816	1.342462118	0.248153293	2.535837182	0
	17041	1455834_x_at	4.872534831	5.407520447	1.505442675	0.278397963	2.839117731	0
	2381	1418281_at	5.687697177	5.403397556	1.467650619	0.271616257	2.765711397	0
	379	1416120_at	5.656988904	5.370551262	1.472070771	0.274100497	2.774198022	0
	10713	1431395_a_at	4.242670074	5.36992916	1.542860638	0.287314896	2.913716755	0
	9719	1427498_a_at	3.494834729	5.363425254	1.761764312	0.328477461	3.391125816	0
	12803	1448127_at	6.325193091	5.355766227	1.205386431	0.225063302	2.305990278	0
	3167	1419152_at	3.729133261	5.342402706	1.360427801	0.254647183	2.567613054	0
	2299	1418194_at	5.531021801	5.338255995	1.231671244	0.230725399	2.348388739	0
	8325	1425581_s_at	5.092756234	5.330010146	1.496473609	0.280763745	2.821522021	0
	12703	1440192_at	3.152986576	5.296875572	1.177807124	0.222358843	2.262326451	0
	10714	1431396_at	4.28198268	5.292614728	1.507066831	0.284749015	2.842315749	0
	16025	1452073_at	4.207723859	5.276281423	1.323152911	0.250773756	2.502123346	0
	2641	1418569_at	6.953167714	5.267683695	1.419972583	0.269562993	2.675804257	0
	893	1416664_at	6.529668357	5.263543931	1.634646791	0.310560112	3.105115194	0
	2147	1418027_at	4.652707854	5.262615638	1.580756701	0.30037472	2.991267021	0
	2459	1418369_at	6.110209867	5.245605866	1.395951326	0.266118226	2.631620263	0
	10720	1431419_at	5.866420561	5.233582493	1.394718693	0.266494069	2.629372776	0
	9753	1427541_x_at	5.222190189	5.197407035	1.274332356	0.245186176	2.418868525	0
	13817	1449265_at	7.017365454	5.195634576	1.437334068	0.27664264	2.708199591	0
	13709	1449141_at	7.037792792	5.164702803	1.405274287	0.272091994	2.648681343	0
	1173	1416961_at	5.664143918	5.158456704	1.362623761	0.264153378	2.571524255	0
	11398	1434748_at	5.577060086	5.154644471	1.339466291	0.259856193	2.530576856	0
	5699	1422430_at	5.062179256	5.146342145	1.409049082	0.273796231	2.655620663	0
	9455	1427094_at	5.990638756	5.144611228	1.373193182	0.266918747	2.590432842	0
	9329	1426908_at	5.285915067	5.132780935	1.464539647	0.285330636	2.759753951	0
	11146	1433892_at	3.503724507	5.091934606	1.708095007	0.335451089	3.26729112	0
	1625	1417458_s_at	6.869769891	5.072240881	1.504370455	0.296588922	2.837008464	0
	14467	1450156_a_at	5.227560644	5.070370451	1.252213354	0.246966837	2.382065946	0
	154	1415878_at	6.351296793	5.068391793	1.142102743	0.225338291	2.207024649	0
	12894	1448226_at	5.645353164	5.066482744	1.442624866	0.284738928	2.718149611	0
	15877	1451884_a_at	5.243752745	5.059159264	1.274228036	0.251865571	2.418693626	0
	4704	1421256_at	4.312392413	5.050457556	1.594775647	0.315768547	3.020475421	0
	13641	1449061_a_at	6.004458592	5.035111154	1.361501077	0.270401394	2.569523911	0
	10087	1428105_at	5.08703913	5.027568235	1.441690503	0.286757024	2.716389767	0
	151	1415875_at	3.992892191	5.010346567	1.104808782	0.220505461	2.150703702	0
	6801	1423714_at	5.280601615	5.010102318	1.205910144	0.240695712	2.306827528	0
	3725	1419816_s_at	7.8187212	4.993148163	1.351862886	0.270743595	2.552414945	0
	2193	1418075_at	5.711450315	4.989427767	1.444676575	0.289547548	2.722017939	0
	1522	1417347_at	6.554163815	4.963108381	1.490778392	0.30037192	2.81040567	0
	11313	1434437_x_at	5.756192021	4.955385377	1.430583633	0.28869271	2.695557404	0
	8507	1425815_a_at	5.341086591	4.952139894	1.236878747	0.24976652	2.35688072	0
	7153	1424118_a_at	5.467119876	4.94937115	1.447936718	0.292549634	2.728176	0
	11147	1433893_s_at	3.576140253	4.937634782	1.692801036	0.342836421	3.232837599	0
	3711	1419764_at	4.410463361	4.937553348	1.963125965	0.397590836	3.899058945	0
	2146	1418026_at	4.794059767	4.924156387	1.521123995	0.308910578	2.870145738	0
	3858	1420179_at	6.378109536	4.917316583	1.189659947	0.241932755	2.280989723	0
	12519	1438847_at	5.816045007	4.915811501	1.417099195	0.288273705	2.670480213	0
	8922	1426337_a_at	3.760808197	4.89484333	0.982780474	0.200778739	1.976270563	0
	13767	1449207_a_at	4.576875909	4.892922417	1.482596681	0.303008418	2.794512601	0
	9924	1427864_at	4.128980853	4.888467952	0.978379568	0.200140326	1.970251183	0
	10305	1428838_a_at	5.165420018	4.887009649	1.524481347	0.311945639	2.876832745	0
	1618	1417450_a_at	5.012267708	4.879728471	1.353056303	0.277281064	2.55452721	0
	15463	1451358_a_at	4.625778905	4.876017887	1.652216151	0.338845384	3.143160955	0
	15944	1451976_s_at	5.165265762	4.871361638	1.220631156	0.250572888	2.3304865	0
	194	1415922_s_at	7.341714069	4.867877814	1.268515755	0.260589071	2.409135861	0
	11763	1436384_at	8.220897766	4.866615353	1.188690768	0.244254103	2.279457907	0
	12955	1448294_at	7.821110521	4.861901672	1.203410262	0.247518429	2.30283375	0
	12791	1448113_at	7.327354149	4.85970577	1.340666533	0.275874013	2.532683032	0
	14143	1449698_at	3.195850846	4.852495105	1.410058623	0.290584244	2.657479611	0
	11911	1436922_at	4.000810804	4.848719633	1.28660869	0.265350193	2.439539241	0
	6892	1423813_at	5.25528346	4.840768908	1.658042092	0.342516266	3.155879438	0
	16130	1452232_at	5.201889021	4.824704354	1.447457548	0.300009584	2.727270026	0
	8919	1426334_a_at	4.835214878	4.821480224	1.228574796	0.254812783	2.343353811	0
	11841	1436730_at	4.050386259	4.818686327	1.335375164	0.277124318	2.52341093	0
	17667	1460683_at	3.779677025	4.815439732	0.96428948	0.200249517	1.951102377	0
	15854	1451843_a_at	4.837116279	4.813317908	1.412395043	0.293434814	2.661786841	0
	12520	1438850_at	5.370416999	4.812995968	2.092477199	0.434755652	4.264797374	0
	4791	1421362_a_at	3.659668371	4.81068728	1.095091905	0.227637309	2.1362669	0
	1624	1417457_at	6.920924969	4.80834131	1.467740208	0.305248757	2.76588315	0
	9844	1427698_at	4.58988853	4.805869633	1.462423358	0.304299423	2.755708634	0
	12521	1438851_x_at	5.426720148	4.78854934	2.055579317	0.429269737	4.157105372	0
	12775	1448069_at	4.808098142	4.786803047	1.484695514	0.31016432	2.798581019	0
	8822	1426224_x_at	5.219064127	4.782877297	1.221788839	0.255450592	2.332357338	0
	979	1416757_at	4.725783179	4.781408873	1.286028228	0.268964287	2.4385579	0
	5579	1422286_a_at	5.844362903	4.780520551	1.303281305	0.272623303	2.467895497	0
	16482	1452954_at	6.416363302	4.773320248	1.528035253	0.320119995	2.883928212	0
	10389	1429294_at	4.786952048	4.765532959	1.302071651	0.273226869	2.465827112	0
	2291	1418184_at	4.907220865	4.758877347	1.205561223	0.253328912	2.306269681	0
	9262	1426808_at	7.428782489	4.750843496	1.475682052	0.310614747	2.781150952	0
	1477	1417297_at	7.058432134	4.748422503	1.189007534	0.250400535	2.279958451	0
	17110	1456006_at	5.009760153	4.73842177	1.220489113	0.257572916	2.330257061	0
	8363	1425625_at	2.931025576	4.736010254	1.00165262	0.211497139	2.00229233	0
	3802	1420029_at	5.121197558	4.733496178	1.638397463	0.346128401	3.113198276	0
	10857	1432013_a_at	4.476758751	4.727877044	0.98950249	0.209291079	1.985500177	0
	10086	1428104_at	5.311706045	4.727381973	1.38634813	0.293259173	2.614161243	0
	9725	1427506_at	4.214667113	4.72601342	1.249566046	0.264401713	2.377698925	0
	2568	1418483_a_at	5.095952912	4.719632492	1.304659556	0.276432446	2.47025428	0
	8493	1425801_x_at	7.549127924	4.708650457	0.942774823	0.200221875	1.922221811	0
	15275	1451128_s_at	5.278501586	4.700528069	1.594719119	0.339263822	3.020357075	0
	10722	1431421_x_at	6.059034268	4.698834257	1.286247429	0.273737561	2.43892844	0
	17662	1460675_at	7.050479045	4.695894279	1.059367512	0.225594413	2.084017673	0
	11968	1437036_at	5.677346891	4.695557043	1.278182214	0.272210986	2.425331942	0
	6788	1423700_at	5.251115174	4.6881963	1.174816253	0.250590244	2.257641249	0
	12411	1438461_at	4.674053288	4.687271076	1.033541629	0.220499649	2.047043313	0
	14166	1449760_at	6.478121978	4.686334245	1.149726097	0.245335914	2.218717669	0
	10970	1432849_at	6.039850723	4.68314689	1.0404445	0.222167813	2.056861283	0
	17212	1456340_at	5.282538953	4.680299331	1.336867141	0.285637103	2.52602189	0
	16115	1452200_at	5.958084287	4.672716704	1.003058114	0.214662728	2.004243942	0
	4234	1420708_at	4.476237945	4.67234812	1.166347308	0.249627656	2.244427209	0
	3594	1419627_s_at	5.899678877	4.651257598	1.601414669	0.344297136	3.034407135	0
	559	1416310_at	4.72414014	4.64995173	1.472683834	0.316709488	2.775377148	0
	3610	1419647_a_at	9.008562392	4.645994952	1.666597538	0.358717036	3.174649982	0
	5725	1422460_at	6.183015728	4.643445182	1.237986971	0.26660958	2.358691883	0
	8467	1425770_at	5.355085608	4.626345429	1.126695753	0.243539046	2.183580553	0
	12201	1437716_x_at	5.601833702	4.619071597	1.580774556	0.342227767	2.991304042	0
	8045	1425198_at	6.420933722	4.618158702	1.241662425	0.268865257	2.36470862	0
	14352	1450014_at	5.803954406	4.612415099	1.906392948	0.413317732	3.748706686	0
	13391	1448777_at	5.836518377	4.610406067	1.244126111	0.269851742	2.368750275	0
	15089	1450913_at	5.35911012	4.604721748	1.424839669	0.309430134	2.684846614	0
	99	1415815_at	3.161808805	4.597990538	0.942563368	0.20499463	1.921940093	0
	12445	1438571_at	3.298310412	4.59030396	1.765503685	0.384615856	3.399926799	0
	12102	1437428_x_at	6.232348731	4.577128692	0.885232912	0.193403544	1.847062791	0
	4945	1421546_a_at	4.56323779	4.576451329	1.560674752	0.341022911	2.949917796	0
	8583	1425918_at	6.921558095	4.570668829	1.740469033	0.380790886	3.341437831	0
	11969	1437037_x_at	5.758290951	4.565702694	1.205924888	0.264126898	2.306851104	0
	3569	1419598_at	4.412397884	4.558631659	1.618201245	0.354975213	3.069920392	0
	4619	1421151_a_at	6.886607809	4.555201298	1.218475297	0.267490988	2.327006592	0
	450	1416196_at	3.269865494	4.550654706	0.918104208	0.201752114	1.889630568	0
	1336	1417139_at	4.813965308	4.548133925	0.92166017	0.202645785	1.894293883	0
	6379	1423228_at	5.260595891	4.544212779	1.409527185	0.310180719	2.65650087	0
	968	1416746_at	5.889411251	4.542802451	1.202467	0.26469718	2.301328605	0
	11630	1435758_at	5.445453306	4.542558955	1.412043577	0.310847606	2.661138462	0
	387	1416129_at	7.943689012	4.531426421	1.268453719	0.279923715	2.409032269	0
	3223	1419218_at	5.046353293	4.529849624	0.987194929	0.21793106	1.982326949	0
	2671	1418599_at	6.324530106	4.521675143	2.177864416	0.481649908	4.524832588	0
	13290	1448660_at	6.088100671	4.517875368	1.312124501	0.290429548	2.483069257	0
	1181	1416969_at	5.636125323	4.516291651	1.272403427	0.281736328	2.415636583	0
	13286	1448656_at	6.027962562	4.505616916	1.133042479	0.251473328	2.193207754	0
	13484	1448878_at	3.762381002	4.499250659	1.014982694	0.225589275	2.020878651	0
	8611	1425951_a_at	5.729725742	4.49846868	1.573443905	0.349773227	2.976143117	0
	2644	1418572_x_at	6.488018163	4.497081459	1.321453517	0.293846916	2.499177754	0
	8341	1425601_a_at	6.890014554	4.495636373	1.122302937	0.24964273	2.17694195	0
	5727	1422462_at	4.926847802	4.493138157	1.220333332	0.271599334	2.330005454	0
	12260	1437932_a_at	6.008888252	4.489907115	1.887218804	0.420324687	3.699214105	0
	7938	1425072_at	5.05087885	4.487507435	1.261759392	0.281171544	2.397879884	0
	15511	1451417_at	4.712250173	4.487232841	1.318737543	0.293886587	2.494477304	0
	6269	1423093_at	4.607932002	4.486109598	1.288631298	0.287249179	2.442961789	0
	9942	1427895_at	5.462206831	4.484375058	0.966329727	0.215488159	1.953863561	0
	12029	1437226_x_at	7.371550899	4.482929485	1.2990169	0.289769648	2.460611513	0
	739	1416503_at	6.784549116	4.479843042	1.194934518	0.2667358	2.289344408	0
	4283	1420764_at	6.431606479	4.478939967	2.076643327	0.463646162	4.218246276	0
	12636	1439269_x_at	5.951733202	4.475397382	1.182395292	0.264198951	2.269532726	0
	10098	1428117_x_at	7.127978275	4.473588095	1.228698276	0.274656104	2.343554387	0
	15398	1451278_a_at	5.595726333	4.47349343	1.219129877	0.272523006	2.32806264	0
	8044	1425197_at	6.637026333	4.467075475	1.141769433	0.255596629	2.206514814	0
	13721	1449154_at	6.228609168	4.460123434	2.173855153	0.48739798	4.512275492	0
	15808	1451782_a_at	8.035022841	4.457982875	1.29264857	0.289962659	2.449773845	0
	1442	1417256_at	5.027863504	4.457776889	2.4373075	0.546754035	5.416299439	0
	15067	1450886_at	3.94244756	4.457096776	1.162199354	0.260752551	2.237983429	0
	7581	1424630_a_at	4.596756565	4.452435223	1.312540374	0.294791571	2.483785132	0
	2725	1418661_at	5.029020734	4.452046814	1.39773432	0.313953195	2.634874633	0
	2948	1418917_at	5.692312863	4.441462839	0.991546597	0.223247753	1.988315362	0
	17628	1460609_at	3.231219048	4.440153829	1.400608627	0.315441465	2.640129373	0
	9402	1427013_at	6.063949061	4.431456445	1.291684975	0.291480914	2.448138154	0
	7174	1424144_at	5.775215176	4.430191168	1.229982464	0.277636431	2.345641388	0
	16978	1455615_at	5.387572303	4.426816001	1.067236885	0.241084537	2.095416286	0
	291	1416030_a_at	6.109447129	4.426191391	1.156347287	0.261251081	2.228923785	0
	1552	1417379_at	4.965607007	4.424583829	1.372013041	0.310088608	2.588314706	0
	6856	1423774_a_at	5.181904962	4.419935132	1.250034607	0.28281741	2.378471283	0
	13110	1448466_at	5.420538622	4.410958449	1.498874126	0.339806902	2.826220691	0
	12547	1438926_at	6.955643466	4.406388201	1.462845692	0.331982936	2.756515459	0
	11462	1434998_at	4.973986737	4.401069004	1.341951474	0.304914891	2.534939777	0
	4172	1420637_at	5.631381115	4.399862618	0.939510619	0.213531808	1.917877559	0
	17049	1455867_at	6.923574429	4.399759583	1.173846462	0.266797865	2.256124156	0
	264	1416002_x_at	7.52077152	4.397817423	0.927241994	0.210841403	1.901637151	0
	15745	1451702_at	3.028479153	4.394999659	0.835631924	0.190132421	1.784638568	0
	10959	1432538_a_at	5.196602943	4.394707199	1.124375484	0.255847644	2.180071549	0
	3846	1420146_at	3.557085762	4.377987701	0.880126897	0.201034575	1.840537185	0
	11240	1434190_at	5.301205048	4.377675341	1.039482064	0.237450698	2.055489588	0
	292	1416031_s_at	6.036839955	4.376372661	1.15040237	0.262866639	2.219757952	0
	2030	1417893_at	6.223021183	4.376334029	0.963675002	0.220201428	1.950271533	0
	13841	1449291_a_at	4.924795765	4.375682667	0.797079012	0.182161064	1.73757953	0
	12831	1448158_at	7.125141075	4.374392973	1.445434783	0.33043094	2.723448872	0
	4173	1420638_at	5.472274881	4.363660521	0.947634427	0.217165021	1.928707581	0
	15220	1451065_a_at	6.374447088	4.360183089	0.986838578	0.226329619	1.981837367	0
	11833	1436707_x_at	5.609430641	4.356034601	1.059604585	0.243249809	2.084360161	0
	9270	1426817_at	5.863182755	4.340338476	1.441251907	0.332059796	2.715564079	0
	11570	1435449_at	5.063166728	4.332661316	1.162536346	0.268319229	2.238506249	0
	10390	1429295_s_at	4.939433275	4.314680795	1.279559847	0.296559562	2.427649003	0
	13740	1449176_a_at	5.165200174	4.312886087	1.335366803	0.309622554	2.523396306	0
	15157	1450993_at	4.581594423	4.30517044	1.023428334	0.237720747	2.032743714	0
	6981	1423920_at	5.495836027	4.304584561	1.047102918	0.243252956	2.06637618	0
	11281	1434328_at	6.851839529	4.304035239	1.135152064	0.26374135	2.196417124	0
	6736	1423643_at	6.512096554	4.302542398	0.938184291	0.218053468	1.916115187	0
	16811	1454833_at	8.015417948	4.300397828	1.277001159	0.29694954	2.423347267	0
	2062	1417930_at	5.533161108	4.296366154	1.072070923	0.249529692	2.102449172	0
	6168	1422970_at	3.881039835	4.294116541	0.944092032	0.219857105	1.92397764	0
	8169	1425363_at	7.009284302	4.28002467	0.969600745	0.226540924	1.958298575	0
	214	1415945_at	5.506655328	4.279458257	1.32611232	0.30987855	2.507261234	0
	3013	1418985_at	4.043734216	4.276863119	1.10932251	0.259377604	2.1574431	0
	17516	1460329_at	5.463855907	4.2685079	1.344881156	0.315070556	2.540092713	0
	3570	1419599_s_at	4.565373919	4.267306479	1.543841602	0.361783624	2.915698616	0
	9348	1426935_at	7.109843913	4.264392302	1.623468351	0.38070333	3.081148786	0
	9160	1426653_at	5.461211774	4.264270775	1.420334506	0.333077935	2.67647561	0
	14147	1449705_x_at	5.582407144	4.263501848	1.391860911	0.326459554	2.624169504	0
	17505	1460314_s_at	5.076977631	4.262021554	0.946810414	0.222150546	1.92760629	0
	1553	1417380_at	5.006770754	4.260285178	1.346799195	0.316128883	2.543471969	0
	3804	1420031_at	2.858362482	4.257331213	1.011838357	0.237669635	2.016478966	0
	11836	1436716_at	4.201048263	4.25429079	1.31981371	0.310231194	2.496338734	0
	2643	1418571_at	6.53009217	4.249661624	1.2887558	0.303260804	2.443172621	0
	15200	1451043_at	4.902166482	4.249236423	0.975116865	0.229480492	1.96580043	0
	2994	1418966_a_at	4.975200949	4.242531981	0.785322341	0.185106994	1.723477352	0
	13001	1448346_at	6.720186146	4.241419767	1.051524591	0.247918067	2.072719069	0
	12638	1439296_at	3.89898068	4.235408227	1.487967308	0.351316149	2.80493494	0
	6888	1423809_at	5.803423311	4.234220715	1.155012263	0.272780363	2.226862165	0
	2442	1418349_at	4.86383319	4.229143718	1.468817701	0.347308533	2.767949652	0
	2071	1417940_s_at	4.556279549	4.229044833	1.137919414	0.26907244	2.200634292	0
	11569	1435448_at	5.21301122	4.222888985	1.170541309	0.277189695	2.250961388	0
	4216	1420686_at	2.125720118	4.221711188	1.250897836	0.29630114	2.379894856	0
	16579	1453573_at	4.262212288	4.218691118	0.870104371	0.206249841	1.827795127	0
	16322	1452534_a_at	5.901440011	4.211714816	1.245656574	0.295759953	2.371264465	0
	5972	1422739_at	4.914736453	4.206557176	0.818339986	0.194539133	1.763375825	0
	6857	1423775_s_at	5.299019774	4.20111931	1.236631211	0.294357556	2.356476365	0
	6662	1423555_a_at	5.068462526	4.198558884	1.979654406	0.471508072	3.943985934	0
	9159	1426652_at	5.524707296	4.194735628	1.370323064	0.32667686	2.585284521	0
	2700	1418630_at	4.911922317	4.191368797	0.834176824	0.19902253	1.782839492	0
	16773	1454703_x_at	5.388503228	4.191194849	1.100320486	0.262531456	2.144023154	0
	11898	1436887_x_at	4.733164553	4.185103003	0.963669147	0.230261751	1.950263618	0
	1521	1417346_at	7.164152115	4.183754088	1.308010715	0.312640439	2.475998972	0
	2527	1418441_at	4.56368641	4.179299848	1.495411419	0.357813862	2.819445429	0
	12175	1437658_a_at	5.421502456	4.17364024	1.099846487	0.263522111	2.143318849	0
	11717	1436144_at	6.114103979	4.165137138	1.024202199	0.245898794	2.033834375	0
	8932	1426353_at	5.652805282	4.164970694	1.017427063	0.244281926	2.024305543	0
	13119	1448475_at	5.313534858	4.163470107	1.342584175	0.322467591	2.536051733	0
	11243	1434198_at	5.827847068	4.158475941	1.662617118	0.399814052	3.165903141	0
	1016	1416798_a_at	5.366740142	4.15726091	1.021112653	0.245621498	2.029483559	0
	6941	1423871_at	6.800185547	4.151278085	0.818386636	0.197140885	1.763432845	0
	16647	1453939_x_at	5.210352276	4.145927401	1.516281681	0.365727986	2.860528425	0
	15806	1451780_at	6.212556413	4.142557038	1.512590414	0.365134481	2.853218858	0
	13843	1449293_a_at	5.079320584	4.133241159	1.151213043	0.278525496	2.22100562	0
	6988	1423927_at	7.108569554	4.132469026	0.796934058	0.192846952	1.737404956	0
	502	1416251_at	6.141416731	4.127787164	1.380868332	0.334529925	2.60425069	0
	2059	1417926_at	4.526747063	4.12742058	1.052990318	0.255120674	2.074825949	0
	12008	1437169_at	5.946224381	4.126648001	1.070042812	0.259300723	2.099495669	0
	12374	1438320_s_at	6.250830278	4.123991479	1.112396094	0.269737728	2.162044314	0
	12522	1438852_x_at	5.92582263	4.121785586	1.394523169	0.338329867	2.629016449	0
	2334	1418231_at	5.000146561	4.116600051	1.00450067	0.244012208	2.006248995	0
	131	1415849_s_at	7.80408484	4.114556065	1.114113047	0.270773573	2.164618898	0
	16407	1452669_at	6.387921206	4.111675367	0.813434448	0.19783528	1.757390072	0
	5773	1422513_at	4.855297726	4.105328246	0.964315511	0.234893644	1.951137581	0
	10602	1430811_a_at	4.54728821	4.102458024	1.121489153	0.273370049	2.175714343	0
	16273	1452458_s_at	4.23798586	4.099558823	1.182315824	0.288400746	2.269407718	0
	10235	1428577_at	3.711459039	4.092965614	0.911470938	0.222692058	1.880962306	0
	10740	1431591_s_at	5.436813907	4.09274626	1.526864552	0.373066019	2.881588946	0
	558	1416309_at	5.213782127	4.092597405	1.234426654	0.301624258	2.352878225	0
	11206	1434079_s_at	5.883873177	4.091372703	1.150387111	0.281173873	2.219734474	0
	17002	1455719_at	6.843771333	4.08311121	0.956036722	0.234144179	1.9399732	0
	12120	1437480_at	4.859891416	4.080958438	1.186620211	0.290769982	2.276188774	0
	12080	1437367_at	4.231753395	4.073911527	1.303679306	0.320006779	2.468576418	0
	17109	1456005_a_at	5.338523044	4.073495578	1.170329088	0.28730339	2.250630294	0
	915	1416689_at	6.188721137	4.072915638	1.089063693	0.267391665	2.127359264	0
	6452	1423306_at	5.844574359	4.072872864	1.331869238	0.327009775	2.517286177	0
	1323	1417125_at	7.131897503	4.067089123	0.866454679	0.213040495	1.823177062	0
	263	1416001_a_at	7.622208235	4.065866719	0.843849819	0.20754488	1.794833254	0
	15845	1451832_at	5.349174254	4.058881918	0.985996155	0.242923094	1.980680466	0
	6722	1423627_at	5.621271531	4.056188666	1.395889227	0.344138141	2.63150699	0
	9125	1426612_at	5.334428329	4.055315409	0.976554185	0.240808442	1.967759882	0
	2581	1418499_a_at	5.065332676	4.053919893	1.372499593	0.338561104	2.589187768	0
	13256	1448622_at	6.699370815	4.053697661	0.767961408	0.189447135	1.702861863	0
	14698	1450443_at	6.079090628	4.049401336	1.03454397	0.25548072	2.048466032	0
	2156	1418036_at	5.16784088	4.04594613	1.028059446	0.254096177	2.039279392	0
	3450	1419465_at	6.032278842	4.044993709	1.527191101	0.377550921	2.882241256	0
	6920	1423847_at	4.792641473	4.044421578	1.152495334	0.284959249	2.222980562	0
	13269	1448638_at	4.391826773	4.038500709	0.985006052	0.243903895	1.979321616	0
	12324	1438168_x_at	6.526529627	4.037995311	0.901648504	0.223291122	1.868199473	0
	9720	1427500_at	7.155922437	4.036721826	0.935264222	0.231689044	1.91224082	0
	17031	1455814_x_at	6.513576132	4.031427413	0.905524847	0.224616433	1.873225843	0
	2714	1418648_at	7.023518956	4.030572287	1.666058101	0.413355222	3.173463174	0
	2333	1418230_a_at	5.029056916	4.023897406	0.994790603	0.247220668	1.992791265	0
	7580	1424629_at	4.841355085	4.020875841	1.200684644	0.298612713	2.29848722	0
	3801	1420028_s_at	5.610983327	4.017501073	1.314417172	0.327172824	2.487018384	0
	13761	1449200_at	5.442961458	4.015481914	0.89660418	0.223286818	1.861678797	0
	14704	1450450_at	4.476300737	4.015479991	0.864871133	0.215384247	1.821176986	0
	14933	1450730_at	5.056270434	4.014103133	0.801552805	0.199684158	1.742976122	0
	12970	1448314_at	6.210326085	4.011296014	1.193632717	0.297567846	2.287279573	0
	7796	1424895_at	4.34092044	4.010675216	1.212954709	0.302431547	2.318119129	0
	1868	1417719_at	6.112374337	4.008581481	1.155123209	0.288162587	2.227033422	0
	10620	1430983_at	4.750897738	4.006569565	1.07631919	0.268638588	2.108649325	0
	10969	1432848_a_at	6.360370386	4.004875633	0.836864636	0.208961454	1.786164106	0
	16102	1452174_at	4.872679296	4.004321643	0.874134369	0.218297741	1.832907994	0
	12056	1437313_x_at	5.757697324	4.003031954	1.237722342	0.309196218	2.358259275	0
	2443	1418350_at	4.954834184	4.000281706	1.441526859	0.360356336	2.716081667	0
	9218	1426744_at	4.87607024	3.997282244	0.882317814	0.220729426	1.8433344	0
	164	1415890_at	8.564332167	3.993376641	0.944839783	0.23660172	1.924975099	0
	2070	1417939_at	4.43523514	3.988358882	1.060266386	0.265840266	2.085316529	0
	10721	1431420_s_at	6.391676797	3.986481227	1.184914076	0.297233076	2.273498537	0
	9369	1426968_a_at	6.136214472	3.978937485	1.258086815	0.316186625	2.391783517	0
	12189	1437691_at	5.898689477	3.977279571	1.299935837	0.326840448	2.462179321	0
	7717	1424796_at	3.88071065	3.97520025	0.864656706	0.217512742	1.820906324	0
	7540	1424581_at	6.80014401	3.971282132	1.60178588	0.403342253	3.035188001	0
	12009	1437170_x_at	6.044742332	3.970645162	1.00288157	0.252573959	2.003998696	0
	9500	1427165_at	3.248910196	3.96620714	1.069560725	0.269668398	2.098794224	0
	2060	1417928_at	5.8704277	3.965325671	1.218570754	0.307306601	2.327160564	0
	6268	1423092_at	4.854208701	3.961913179	1.108528646	0.279796299	2.156256261	0
	9499	1427164_at	3.119809561	3.961110669	1.066969595	0.269361218	2.095028101	0
	16363	1452598_at	5.353927943	3.960474272	1.045581915	0.264004219	2.064198792	0
	8256	1425479_at	5.52882487	3.957850931	0.967171141	0.244367754	1.955003434	0
	12872	1448202_x_at	6.445777691	3.957371663	1.206917357	0.304979532	2.308438594	0
	11187	1434027_at	4.732570648	3.951631745	0.852007277	0.215608977	1.80501056	0
	5756	1422496_at	7.669198845	3.950999507	1.09291781	0.276618058	2.133050039	0
	213	1415944_at	7.195168583	3.949821147	1.357131736	0.343593212	2.561753633	0
	11693	1436000_a_at	5.134143203	3.946160905	1.091068913	0.276488704	2.130318162	0
	13490	1448884_at	6.768139144	3.945455617	0.874106655	0.22154771	1.832872784	0
	6563	1423440_at	5.067717752	3.942460076	1.102856531	0.279738161	2.147795344	0
	13850	1449300_at	4.305072788	3.938785847	1.103419309	0.280141991	2.148633338	0
	12623	1439253_x_at	6.464622541	3.936143928	1.223139289	0.31074557	2.334541587	0
	2024	1417887_at	4.05779375	3.933681657	0.83314774	0.211798466	1.781568235	0
	13503	1448899_s_at	4.630098866	3.932180104	1.059895608	0.269544014	2.084780663	0
	9923	1427863_at	4.318994893	3.926874847	0.808359071	0.205853026	1.751218465	0
	13915	1449370_at	7.167668528	3.924286445	1.060041832	0.27012346	2.084991977	0
	12130	1437511_x_at	4.2360391	3.924251987	1.243804256	0.316953208	2.368221883	0
	11735	1436236_x_at	7.603443266	3.918804213	0.854495304	0.218050012	1.80812611	0
	12971	1448315_a_at	6.806504027	3.91864533	0.910955625	0.232466975	1.880290569	0
	8466	1425769_x_at	5.477813089	3.916057114	0.92819551	0.237022976	1.90289441	0
	16667	1454008_at	4.463907657	3.91503504	1.031870357	0.263566059	2.044673316	0
	377	1416118_at	5.26516756	3.913480297	1.32724345	0.339146578	2.509227798	0
	3793	1419998_at	3.155307769	3.911738579	1.235384287	0.315814634	2.354440538	0
	2022	1417884_at	4.156505267	3.910221097	1.211440028	0.30981369	2.31568662	0
	3451	1419466_at	6.08241183	3.910101383	1.499543617	0.383505048	2.827532521	0
	6305	1423139_at	4.652178239	3.908857385	0.810755447	0.207414947	1.754129728	0
	10545	1430419_at	5.528430569	3.906225401	0.788065715	0.201746094	1.72675777	0
	1020	1416802_a_at	5.564616497	3.905983546	1.359590878	0.348079008	2.566123987	0
	16564	1453473_a_at	7.618231369	3.904854117	0.910430491	0.233153522	1.879606277	0
	12047	1437279_x_at	7.343461257	3.90415728	1.362663181	0.349028762	2.571594519	0
	9093	1426569_a_at	3.81773601	3.903322128	1.018276431	0.260874301	2.025497678	0
	1165	1416953_at	6.834979251	3.901423037	1.30831992	0.335344285	2.476529695	0
	11277	1434323_at	6.796317176	3.900086728	1.06839415	0.273941126	2.097097808	0
	11086	1433675_at	5.639641632	3.898745372	1.048661936	0.268974205	2.068610373	0
	809	1416575_at	4.320906567	3.898052494	1.062964639	0.272691207	2.089220317	0
	11965	1437033_a_at	5.241433717	3.894023925	1.087732095	0.279333696	2.125396631	0
	11085	1433674_a_at	5.739618084	3.89322949	1.064846855	0.27351248	2.091947803	0
	4171	1420635_a_at	5.723358106	3.8926858	0.776399237	0.199450785	1.712850501	0
	15802	1451775_s_at	3.201189449	3.888222718	1.037326268	0.266786741	2.052420396	0
	11278	1434324_x_at	6.793990509	3.886015825	1.059889038	0.272744396	2.08477117	0
	6600	1423481_at	5.134777141	3.883705668	0.799622908	0.205891738	1.740646097	0
	1241	1417037_at	4.907931608	3.882927562	0.854764484	0.220134028	1.808463504	0
	10097	1428116_a_at	7.724145432	3.877638615	0.884902918	0.22820665	1.846640353	0
	13822	1449271_a_at	5.96696073	3.873531397	0.955954174	0.246791384	1.939862202	0
	16246	1452411_at	5.846714286	3.873415032	0.93452951	0.24126759	1.911267234	0
	16570	1453528_at	4.373733901	3.870994391	1.14733868	0.296393785	2.215049103	0
	7309	1424300_at	5.794690177	3.86639126	0.852141322	0.220397074	1.805178276	0
	14528	1450234_at	4.914857258	3.865690366	1.171273635	0.302992098	2.252104286	0
	490	1416239_at	5.96631437	3.861165094	1.278031313	0.330996288	2.425078273	0
	17123	1456043_at	4.872938784	3.855551865	0.884734071	0.229470152	1.846424243	0
	3168	1419153_at	4.340777784	3.854672961	1.248450621	0.323879777	2.375861308	0
	9822	1427661_a_at	5.581362069	3.854205873	0.654789208	0.169889526	1.574385903	0
	511	1416260_a_at	6.809941001	3.85415598	0.704962941	0.182909811	1.630102792	0
	2155	1418035_a_at	5.11304662	3.850754296	1.006040956	0.261258153	2.0083921	0
	13240	1448605_at	6.86703351	3.847934314	0.94244982	0.244923573	1.921788832	0
	10884	1432139_at	3.60194925	3.845859906	0.952334111	0.247625793	1.93500073	0
	9286	1426846_at	5.337800849	3.842754278	0.795030327	0.206890753	1.735113848	0
	4805	1421380_at	3.853714148	3.842391765	0.938171213	0.244163342	1.916097818	0
	16582	1453596_at	7.690723977	3.840971322	1.325758168	0.345162215	2.506645829	0
	10236	1428578_s_at	3.764966645	3.831298904	0.863444928	0.225366109	1.819377514	0
	16459	1452846_at	3.86550112	3.819625221	0.849202055	0.222326015	1.80150425	0
	1731	1417572_at	5.712455007	3.819556315	0.869338495	0.227601958	1.826825072	0
	6152	1422946_a_at	6.597782989	3.818037168	0.928036669	0.243066431	1.902684913	0
	13735	1449171_at	4.335864076	3.807952828	1.131422589	0.297120957	2.190746554	0
	177	1415905_at	3.195970794	3.807803076	1.216350943	0.31943641	2.323582618	0
	12585	1439012_a_at	5.335289991	3.807639114	1.27279137	0.33427311	2.416286239	0
	10385	1429270_a_at	5.802657871	3.806615861	1.093138367	0.287168027	2.133376161	0
	10984	1433437_at	6.754509341	3.806261915	1.150388919	0.30223588	2.219737256	0
	3494	1419513_a_at	4.621565157	3.805331048	1.401385819	0.368269094	2.641552016	0
	12650	1439374_x_at	8.674605252	3.804927642	0.851646377	0.22382722	1.80455908	0
	9261	1426807_at	4.219664999	3.803859947	1.101197606	0.289494782	2.145327059	0
	7173	1424143_a_at	5.942247464	3.802986922	1.089806494	0.286565933	2.12845486	0
	2785	1418727_at	5.41334664	3.802322086	0.860137143	0.226213646	1.815210857	0
	3588	1419620_at	4.570864983	3.800040276	0.854877142	0.224965284	1.80860473	0
	10924	1432360_a_at	5.369268703	3.795735942	0.883150903	0.232669215	1.844399147	0
	11342	1434538_x_at	6.449537469	3.790199203	0.675275383	0.17816356	1.596901562	0
	583	1416335_at	8.113588944	3.787759672	1.035378726	0.27334858	2.049651635	0
	15798	1451766_at	3.342481651	3.787174665	1.09350487	0.288738959	2.133918194	0
	4917	1421514_a_at	3.194639647	3.786163505	0.825064475	0.217915701	1.771614211	0
	12311	1438133_a_at	5.528136797	3.784487734	1.135859529	0.300135608	2.197494461	0
	3269	1419269_at	4.036138424	3.784139263	0.968084439	0.255826853	1.95624144	0
	3280	1419282_at	4.229428958	3.78357798	1.447254387	0.382509465	2.726885998	0
	300	1416039_x_at	5.609748246	3.779178203	1.108704205	0.293371772	2.156518668	0
	10730	1431469_a_at	5.837846107	3.777795163	0.995302195	0.263461133	1.993498051	0
	3172	1419157_at	7.156673269	3.776472577	0.995285087	0.263548872	1.993474412	0
	1921	1417777_at	5.975706764	3.772232768	0.941189435	0.249504602	1.920110629	0
	8018	1425166_at	4.907801386	3.770665385	0.974070004	0.258328413	1.964374506	0
	185	1415913_at	7.697341611	3.769563054	0.997620117	0.264651394	1.996703501	0
	5708	1422439_a_at	6.330874882	3.764936683	0.972386559	0.258274346	1.962083663	0
	17671	1460690_at	6.132536831	3.764399436	0.771713974	0.205003212	1.70729691	0
	15476	1451374_x_at	5.496576625	3.76436306	0.90050013	0.239217131	1.866712992	0
	16089	1452151_at	5.672635533	3.762240612	1.036406878	0.275475969	2.051112862	0
	9235	1426767_at	5.040391399	3.761702828	0.859399745	0.228460297	1.814283294	0
	15648	1451583_a_at	5.173599394	3.756570347	0.972011214	0.258749637	1.961573255	0
	2310	1418206_at	6.10111125	3.754927664	1.053381327	0.280533055	2.075388359	0
	16073	1452131_at	5.658239221	3.754497901	0.909620766	0.242274943	1.878551628	0
	289	1416028_a_at	6.49944594	3.750542708	0.920496435	0.245430197	1.892766487	0
	13332	1448710_at	5.446215535	3.748045964	1.217683586	0.324884913	2.325729945	0
	17458	1460247_a_at	5.208356743	3.74743986	1.052300731	0.280805235	2.073834449	0
	3055	1419030_at	6.996703951	3.743028537	1.249535594	0.333830101	2.377648738	0
	622	1416376_at	5.270403847	3.741991704	0.875002591	0.233833386	1.83401138	0
	895	1416666_at	8.096996437	3.7393095	1.595195267	0.42660156	3.02135408	0
	4293	1420774_a_at	4.351857667	3.737301187	1.217866875	0.325868003	2.326025439	0
	6716	1423620_at	5.047525963	3.736172407	0.888760702	0.237880003	1.851584899	0
	2997	1418969_at	5.236264149	3.731777338	1.05216341	0.281946996	2.073637064	0
	5686	1422414_a_at	7.598309954	3.730719743	0.956244477	0.256316353	1.940252586	0
	9224	1426751_s_at	5.620941084	3.729171756	0.800906256	0.214767865	1.742195176	0
	3531	1419557_a_at	5.545583128	3.722896022	0.835575936	0.224442458	1.784569311	0
	1225	1417019_a_at	4.56232272	3.718382408	1.0481946	0.28189532	2.067940391	0
	11822	1436684_a_at	5.104506783	3.718272143	0.846452861	0.227646829	1.79807458	0
	839	1416605_at	6.739205117	3.716934252	0.896514664	0.241197343	1.861563287	0
	15175	1451013_at	5.548121203	3.715463884	1.138067879	0.30630573	2.200860767	0
	12752	1448000_at	2.154081119	3.710892196	0.899014738	0.242263771	1.864792023	0
	5185	1421831_at	4.400907571	3.709658025	0.869746343	0.234454588	1.827341586	0
	12666	1439399_a_at	5.69265139	3.708556489	1.028016538	0.277201262	2.039218742	0
	12190	1437692_x_at	6.314013554	3.708342428	1.112655498	0.300041196	2.162433097	0
	14167	1449764_x_at	4.76607756	3.708167959	1.002942844	0.270468559	2.004083811	0
	1565	1417392_a_at	5.450177618	3.70588098	0.887389395	0.23945437	1.849825772	0
	5709	1422440_at	6.359284864	3.703000165	0.966470239	0.260996542	1.954053868	0
	7008	1423948_at	5.660873676	3.701310087	0.868360331	0.234608912	1.825586884	0
	2876	1418835_at	9.716774826	3.699204463	1.585416991	0.428583228	3.000945235	0
	17042	1455841_s_at	4.874427634	3.698338454	0.873913351	0.236298912	1.832627218	0
	11821	1436682_at	6.613617504	3.698150769	1.119716117	0.302777303	2.173042088	0
	12028	1437225_x_at	5.445076538	3.696832606	1.117202073	0.30220521	2.169258636	0
	4679	1421226_at	4.459084232	3.696243129	0.951346111	0.257381908	1.933676038	0
	5991	1422760_at	4.969678934	3.6956705	1.362246309	0.368605997	2.570851556	0
	3945	1420376_a_at	7.426431892	3.695394646	0.864872194	0.234040549	1.821178324	0
	15015	1450827_at	2.487001012	3.692720583	0.994331458	0.269267992	1.99215715	0
	1334	1417137_at	3.261335185	3.692222508	0.882502761	0.239016679	1.843570721	0
	16100	1452171_at	4.931733561	3.691806689	0.890220384	0.241134073	1.853459233	0
	3861	1420185_at	4.775974976	3.691227785	1.001621377	0.27135182	2.00224897	0
	7525	1424560_at	4.862684376	3.688474816	1.045283753	0.283391864	2.063772226	0
	5710	1422441_x_at	6.412392943	3.688112426	0.968842206	0.262693241	1.957269213	0
	10800	1431773_at	5.173128936	3.685513337	0.756954517	0.205386454	1.689919491	0
	12641	1439356_at	5.540118868	3.68425337	0.802180204	0.217732095	1.743734271	0
	1938	1417795_at	4.784728847	3.681457111	1.629680439	0.442672667	3.094444484	0
	6944	1423877_at	5.486978233	3.679435981	1.093465405	0.297182886	2.133859822	0
	15127	1450958_at	5.648251519	3.677799647	1.448249102	0.393781402	2.728766789	0
	2069	1417938_at	4.648553946	3.676884722	1.004903104	0.273302858	2.006808709	0
	11737	1436242_a_at	5.794013191	3.675778667	0.876567866	0.238471341	1.836002301	0
	10059	1428069_at	4.86566836	3.673364952	1.020857509	0.277908001	2.029124672	0
	10051	1428061_at	5.787107997	3.672052618	0.822431505	0.223970512	1.768383901	0
	7023	1423969_at	5.723564027	3.671178141	0.946778622	0.257895037	1.927563813	0
	553	1416304_at	8.175029366	3.670289632	0.888992669	0.24221322	1.851882634	0
	4527	1421052_a_at	5.367995537	3.665652357	0.973623608	0.265607186	1.963766786	0
	12680	1439436_x_at	4.973544563	3.663734138	1.065556582	0.290838948	2.09297718	0
	1811	1417654_at	6.909665049	3.662709785	1.122661804	0.306511263	2.177483526	0
	16195	1452334_at	4.97966584	3.659199291	1.300070047	0.355288123	2.462408381	0
	11493	1435130_at	5.593184413	3.655129047	0.723545966	0.197953603	1.651235583	0
	3524	1419549_at	7.343213173	3.655128448	1.994544444	0.545683817	3.984902551	0
	15282	1451136_a_at	6.425071564	3.651724185	0.664719086	0.182028831	1.58525957	0
	4233	1420707_a_at	4.553025357	3.650907165	0.966392194	0.264699197	1.953948162	0
	11578	1435508_x_at	6.802794947	3.649713643	0.879597367	0.241004488	1.839861754	0
	9094	1426570_a_at	3.87778661	3.649187506	0.989959606	0.271282197	1.98612938	0
	6949	1423882_at	6.56436117	3.646395296	0.729206277	0.19998004	1.657726815	0
	12853	1448180_a_at	6.571340097	3.643956203	0.871280396	0.239102873	1.829285676	0
	5904	1422660_at	7.543569872	3.643583288	0.871075225	0.239071034	1.829025545	0
	16835	1454940_at	6.728737347	3.642935396	0.92539613	0.254024853	1.899205647	0
	212	1415943_at	7.373284573	3.641937025	1.286008811	0.353111216	2.438525081	0
	1613	1417445_at	4.30755907	3.638740424	0.976075064	0.268245313	1.967106494	0
	10797	1431768_a_at	4.479661526	3.63858176	0.975419113	0.268076734	1.966212313	0
	1704	1417541_at	4.882159515	3.632219533	1.211914038	0.333656605	2.316447585	0
	2526	1418440_at	4.836849387	3.630508708	1.379274668	0.379912232	2.60137551	0
	3862	1420186_at	4.780954423	3.628987396	0.982838378	0.270829923	1.976349884	0
	16735	1454607_s_at	6.302061666	3.627952067	0.995357988	0.274358087	1.993575146	0
	10233	1428572_at	6.778965617	3.624353312	1.29024449	0.355993022	2.445694986	0
	9166	1426662_at	8.358386593	3.622631092	1.216113814	0.33569905	2.323200734	0
	14992	1450797_a_at	5.175528603	3.622596519	0.77453444	0.213806433	1.710637936	0
	8161	1425349_a_at	3.522845562	3.620413441	0.839123505	0.231775602	1.788962945	0
	11490	1435122_x_at	6.585096424	3.611840606	0.922537857	0.255420423	1.895446658	0
	12802	1448126_at	4.534662651	3.61026776	1.010730538	0.279959993	2.014931144	0
	2715	1418649_at	7.325795513	3.609602476	1.560777828	0.432396043	2.950128566	0
	10698	1431349_at	7.170985077	3.608544245	1.023966352	0.283761618	2.033501919	0
	14011	1449481_at	5.488987522	3.607346946	0.98955327	0.274316079	1.985570064	0
	17352	1458219_at	5.99602985	3.606112642	1.030051111	0.285640304	2.042096596	0
	17097	1455985_x_at	4.45449737	3.604991585	0.898117556	0.249131665	1.863632708	0
	11878	1436838_x_at	7.800120486	3.60259267	0.880118463	0.244301408	1.840526424	0
	3315	1419322_at	5.947114695	3.59421984	0.977450731	0.271950736	1.968983103	0
	12183	1437684_at	3.92324694	3.590884706	0.873083454	0.243138816	1.831573319	0
	13871	1449324_at	7.133560118	3.588193646	1.22748212	0.342089151	2.341579661	0
	16794	1454783_at	3.169018922	3.586960668	1.103020647	0.307508431	2.148039684	0
	12512	1438817_at	4.028789912	3.586527093	0.916500796	0.255539906	1.887531598	0
	7302	1424292_at	4.0924505	3.5844453	1.141495608	0.318458091	2.206096054	0
	17332	1456734_at	7.190817933	3.581822887	0.939193481	0.262211034	1.917456012	0
	6699	1423596_at	5.336425073	3.581092951	0.711287517	0.198623026	1.637264624	0
	654	1416410_at	6.152583146	3.58013314	0.854070985	0.238558442	1.80759439	0
	7785	1424882_a_at	4.369167613	3.575797367	1.220109284	0.341213206	2.329643636	0
	12418	1438501_at	8.205916756	3.575444486	0.879835597	0.246077264	1.840165593	0
	17241	1456447_at	6.891715271	3.575342853	1.105371577	0.309165197	2.151542856	0
	13371	1448754_at	8.419113179	3.574249533	1.61654857	0.45227636	3.066405668	0
	16326	1452542_x_at	5.027847669	3.568620249	0.811480148	0.227393248	1.755011091	0
	4615	1421145_at	5.516343003	3.566464812	0.908963681	0.254864054	1.877696224	0
	15219	1451064_a_at	6.392749719	3.566338945	0.972890157	0.272798007	1.962768682	0
	15900	1451915_at	6.622126401	3.561757913	1.077023395	0.302385345	2.109678844	0
	803	1416569_at	5.803375243	3.560586952	0.809524199	0.227356953	1.752633328	0
	10011	1427989_at	3.805707546	3.559836159	0.934828352	0.262604319	1.911663176	0
	10931	1432392_at	3.593245824	3.559514289	1.027717146	0.288723984	2.038795601	0
	7857	1424971_at	4.062223348	3.558401543	0.859201903	0.241457265	1.814034512	0
	17441	1460227_at	5.792217042	3.558234414	1.291854865	0.36306064	2.448426462	0
	16437	1452754_at	6.924076951	3.556382571	0.821177764	0.230902538	1.766847794	0
	7097	1424055_at	5.168325755	3.555119158	0.837778468	0.235654118	1.787295857	0
	8741	1426117_a_at	5.405625182	3.555056514	0.822676711	0.231410305	1.768684488	0
	16668	1454011_a_at	5.588722775	3.54998567	0.976158274	0.274975272	1.967219954	0
	1578	1417405_at	6.789849399	3.54624576	0.726846723	0.20496231	1.655017788	0
	8254	1425475_at	6.077128329	3.545972252	1.144062541	0.322637195	2.210024772	0
	274	1416013_at	6.800342792	3.544893624	0.818698987	0.230951637	1.763814678	0
	3383	1419394_s_at	4.856277248	3.536316641	1.891745261	0.534947928	3.710838619	0
	9440	1427076_at	6.755635443	3.533141826	1.101798089	0.31184655	2.146220179	0
	16885	1455138_x_at	6.945797185	3.52971618	0.885474069	0.250862682	1.847371567	0
	3386	1419397_at	4.438558855	3.526669931	1.054023619	0.298872205	2.076312533	0
	2335	1418232_s_at	5.250182067	3.525107506	0.901383302	0.255703777	1.867856085	0
	3790	1419989_at	4.232684675	3.524769378	0.713014693	0.202286906	1.63922591	0
	16546	1453324_at	5.75066244	3.524512572	0.841005186	0.238616027	1.79129778	0
	12578	1438988_x_at	6.464156442	3.523358057	0.919306187	0.260917617	1.891205566	0
	13809	1449255_a_at	7.327475237	3.520525985	0.950585185	0.270012262	1.932656422	0
	8172	1425366_a_at	4.969249393	3.515519732	0.761864436	0.216714595	1.695680585	0
	7983	1425124_at	4.038323058	3.512515932	0.97794264	0.278416571	1.969654573	0
	7943	1425077_at	5.175256329	3.511539226	0.96818021	0.27571391	1.956371306	0
	13406	1448793_a_at	7.009018691	3.506406612	1.07200795	0.305728362	2.102357403	0
	12055	1437309_a_at	6.895835719	3.505297804	0.838526604	0.239216937	1.788222933	0
	10166	1428306_at	7.256749657	3.50512	1.292519159	0.368751757	2.449554106	0
	4546	1421072_at	6.826518352	3.504902564	1.241115325	0.354108367	2.363812043	0
	428	1416173_at	5.910232578	3.504628531	0.811077493	0.231430374	1.754521337	0
	15761	1451722_s_at	5.617891445	3.504354233	0.911941246	0.260230897	1.881575586	0
	12419	1438502_x_at	8.252072581	3.503761742	0.851812484	0.243113701	1.804766863	0
	12173	1437651_a_at	6.312959684	3.502526311	0.877009504	0.250393409	1.836564423	0
	17006	1455731_at	5.868732994	3.500068329	0.983811897	0.281083626	1.97768396	0
	9955	1427910_at	5.923020929	3.498492579	1.450878738	0.414715397	2.733745116	0
	1918	1417774_at	6.764286998	3.495678087	0.875881595	0.250561286	1.835129146	0
	1847	1417691_at	6.092337286	3.495333548	0.692247308	0.198048998	1.615798513	0
	13089	1448441_at	7.393352144	3.494900283	0.900764131	0.257736719	1.867054617	0
	14523	1450225_at	3.989611056	3.490682969	0.881568345	0.252548957	1.842377049	0
	5994	1422763_at	6.046388699	3.490604703	0.712045916	0.203989273	1.63812553	0
	795	1416561_at	2.563603444	3.489147278	1.224389796	0.350913761	2.336566011	0
	8538	1425850_a_at	5.308975352	3.489068254	0.705111844	0.202091731	1.630271045	0
	11555	1435394_s_at	7.131532728	3.488027162	0.866311083	0.248367069	1.822995605	0
	362	1416103_at	5.532712557	3.487296146	1.010477808	0.289759678	2.0145782	0
	10108	1428131_a_at	7.65118725	3.486982123	0.792342466	0.227228715	1.731884196	0
	12768	1448053_at	2.596479848	3.485334057	0.686067098	0.196844	1.608891568	0
	6592	1423473_at	5.734911963	3.479675884	0.863261985	0.248086895	1.819146821	0
	7707	1424777_at	6.962741711	3.478265255	0.917298467	0.263722977	1.888575509	0
	13555	1448960_at	5.93387179	3.476371003	0.935116907	0.268992264	1.912045569	0
	15618	1451546_s_at	6.020018795	3.475700704	1.141398509	0.328393785	2.205947581	0
	7090	1424046_at	3.817968251	3.474924472	1.572515492	0.452532279	2.974228506	0
	796	1416562_at	2.781506214	3.473811463	1.226129667	0.352963792	2.339385579	0
	8543	1425860_x_at	5.696900413	3.473785625	0.844654199	0.243150928	1.795834249	0
	15152	1450986_at	5.442357492	3.471458164	0.872639666	0.251375539	1.831009995	0
	17463	1460253_at	3.574405733	3.470596153	0.850226174	0.244979864	1.802783529	0
	17600	1460460_a_at	6.663224372	3.468911071	0.825854093	0.238073008	1.772584119	0
	15835	1451819_at	4.00274329	3.467314838	0.835555475	0.240980561	1.784544002	0
	9246	1426784_at	4.238956933	3.465533845	0.844315334	0.243632113	1.795412487	0
	17520	1460334_at	5.594848587	3.465495081	0.698726831	0.201623957	1.62307181	0
	17003	1455725_a_at	7.540997426	3.464147227	0.808246599	0.233317624	1.751081946	0
	1439	1417252_at	6.376082116	3.463278089	0.728193754	0.210261416	1.656563785	0
	1337	1417140_a_at	6.980007185	3.462614282	0.850056538	0.24549559	1.802571565	0
	13230	1448594_at	3.581913146	3.461886457	1.110768558	0.320856438	2.15960664	0
	6304	1423138_at	4.949344899	3.461161163	0.617337064	0.178361259	1.534041023	0
	3079	1419061_at	5.382708492	3.456768729	0.850816392	0.246130551	1.803521212	0
	11440	1434920_a_at	5.391983226	3.456461351	0.948040934	0.274280785	1.929251108	0
	7882	1425006_a_at	5.317878275	3.455612738	0.860769661	0.249093208	1.816006871	0
	11702	1436032_at	8.14427768	3.451758709	1.087805226	0.315145211	2.125504371	0
	17258	1456497_x_at	8.856789796	3.449814318	0.747946823	0.216807849	1.679401082	0
	14125	1449650_at	5.882181365	3.446421035	1.285093312	0.372877631	2.436978143	0
	12494	1438723_a_at	8.865910827	3.442289527	0.741855919	0.215512354	1.672325778	0
	10109	1428132_at	7.567112284	3.440633156	0.787472905	0.228874416	1.726048383	0
	16180	1452305_s_at	5.032643344	3.435138499	0.786463505	0.228946666	1.724841153	0
	17080	1455946_x_at	6.709909	3.435042223	1.025175455	0.298446246	2.035206883	0
	943	1416719_a_at	8.874053449	3.434229191	0.737274593	0.214684155	1.667023674	0
	4587	1421115_a_at	5.229269322	3.43163309	0.656312689	0.191253748	1.576049327	0
	6347	1423186_at	3.647631447	3.429459506	0.811803924	0.23671483	1.755405003	0
	3805	1420032_at	2.901404299	3.428595489	0.90294963	0.263358461	1.86988511	0
	13042	1448389_at	5.86744488	3.428526854	0.72793467	0.212317039	1.65626632	0
	697	1416457_at	6.669644481	3.425398805	0.867033395	0.253118963	1.82390855	0
	17181	1456240_x_at	5.813930593	3.419190438	0.810130998	0.236936495	1.753370643	0
	11756	1436357_at	5.86225417	3.41854262	0.802052024	0.234618115	1.743579352	0
	11410	1434790_a_at	4.77931709	3.415453254	0.999465829	0.292630511	1.999259619	0
	15551	1451464_at	5.303601896	3.415413319	0.778949961	0.228069018	1.715881546	0
	13066	1448416_at	7.922320852	3.413253206	1.271700651	0.372577296	2.414460148	0
	2003	1417863_at	3.501214762	3.412846341	0.849575567	0.248934608	1.801970717	0
	7470	1424495_a_at	5.614358365	3.411427811	0.837048588	0.245366056	1.786391867	0
	13229	1448593_at	3.703330453	3.410844225	1.082198983	0.317281855	2.117260792	0
	3214	1419209_at	6.434213463	3.408159008	1.513269011	0.444013618	2.854561234	0
	12984	1448328_at	5.026177022	3.40694485	0.873629001	0.25642593	1.832266049	0
	5930	1422688_a_at	6.041360646	3.40582947	0.777757809	0.228360761	1.714464235	0
	11160	1433928_a_at	8.245240939	3.404725546	0.840742906	0.24693412	1.790972154	0
	14295	1449946_a_at	4.713733038	3.398674615	0.669315611	0.196934301	1.59031837	0
	2720	1418655_at	7.380205442	3.397033044	0.830313306	0.244423088	1.778071459	0
	17379	1460009_at	6.186466166	3.395388274	0.960447319	0.282868185	1.945913147	0
	3818	1420055_at	5.171786586	3.39396168	0.86996717	0.256327929	1.82762131	0
	3057	1419032_at	6.281663271	3.392935651	1.565307757	0.46134319	2.959406254	0
	5155	1421792_s_at	4.625212295	3.391361562	0.945584304	0.278821437	1.925968762	0
	778	1416544_at	5.941329493	3.386536667	0.895041108	0.264293937	1.859662874	0
	12838	1448165_at	5.94990638	3.386482219	0.776744132	0.229366074	1.713260029	0
	8700	1426067_x_at	6.944884555	3.385200808	0.920704741	0.271979357	1.893039797	0
	6440	1423293_at	6.765642478	3.383876926	0.809258757	0.239151357	1.752310891	0
	15972	1452008_at	3.808782359	3.38355384	0.944122376	0.279032763	1.924018106	0
	14020	1449490_at	4.823856232	3.380109517	0.785260703	0.232318124	1.72340372	0
	13385	1448770_a_at	6.490801877	3.378172644	1.469604495	0.435029423	2.769459603	0
	13318	1448693_at	5.700768712	3.37753937	0.640507738	0.189637386	1.55887769	0
	2353	1418251_at	2.929173563	3.376560611	0.647682263	0.191817159	1.566649299	0
	840	1416606_s_at	6.849200809	3.37613759	0.853019235	0.252661277	1.806277103	0
	8426	1425716_s_at	4.962095283	3.374431947	0.931096628	0.275926924	1.906724793	0
	7520	1424555_at	4.555252865	3.373676005	0.772810098	0.229070633	1.708594565	0
	9347	1426934_at	7.549384438	3.371359775	1.398614257	0.414851677	2.636482201	0
	14427	1450106_a_at	5.316205758	3.371024386	0.926095607	0.27472231	1.900126683	0
	873	1416641_at	5.968797733	3.370317132	0.772507862	0.22920925	1.708236662	0
	8255	1425476_at	6.240144449	3.370203902	1.150001224	0.341226008	2.219140826	0
	9541	1427229_at	3.504503852	3.366733316	0.980435254	0.291212627	1.973060581	0
	8085	1425249_a_at	5.175922717	3.366078375	0.938410237	0.278784429	1.9164153	0
	4742	1421304_at	1.977487863	3.363763956	0.889423033	0.264413034	1.852435144	0
	8162	1425350_a_at	3.758753189	3.3631081	0.807105173	0.239987877	1.749697078	0
	1933	1417790_at	5.584562555	3.358295819	0.977073853	0.290943355	1.96846881	0
	1730	1417571_at	5.970358005	3.3565921	0.752854636	0.224291369	1.68512386	0
	6771	1423682_a_at	5.918964444	3.354445462	0.790890741	0.235773916	1.730142349	0
	16658	1453986_at	5.759329107	3.353448414	0.951883535	0.283852148	1.934396494	0
	12583	1439005_x_at	5.440518516	3.352010412	0.994281154	0.296622335	1.992087689	0
	8084	1425248_a_at	5.17126576	3.350119331	0.969228927	0.289311762	1.95779394	0
	13064	1448414_at	4.390720604	3.348622646	0.921112347	0.275072006	1.893574715	0
	12350	1438225_x_at	5.939912715	3.347363447	1.051576962	0.314150817	2.072794313	0
	12733	1446165_at	6.169233964	3.345695896	0.825686405	0.246790632	1.772378099	0
	6772	1423683_at	5.90558596	3.344806996	0.783253811	0.234170107	1.721008009	0
	12819	1448144_at	7.493537234	3.342368163	0.822168453	0.245983809	1.768061494	0
	15508	1451414_at	5.119220731	3.341471801	0.948880776	0.283970906	1.930374518	0
	17328	1456730_x_at	5.827922512	3.340808216	0.770496029	0.230631625	1.705856192	0
	5929	1422687_at	6.122236136	3.338633359	0.770664586	0.230832351	1.706055508	0
	13107	1448462_at	7.047095142	3.337704717	0.728585568	0.218289402	1.657013743	0
	11245	1434204_x_at	4.510269557	3.333199526	0.832814524	0.249854387	1.781156797	0
	17275	1456571_at	5.599097502	3.33270842	0.75226348	0.225721361	1.684433508	0
	12284	1438009_at	8.089308083	3.332308516	1.273307485	0.382109723	2.417150805	0
	6886	1423807_a_at	7.829317144	3.327667372	0.871706207	0.261957134	1.82982567	0
	4681	1421228_at	3.236674338	3.327509466	1.175090919	0.353144275	2.258071109	0
	11368	1434624_x_at	6.883708299	3.325370615	1.024700607	0.308146287	2.034537126	0
	16565	1453497_a_at	4.81665421	3.324201644	0.773027146	0.232545203	1.708851636	0
	6729	1423636_at	4.451902996	3.322565165	0.765378417	0.230357684	1.699815799	0
	431	1416177_at	6.380876843	3.322349484	0.755044448	0.227262199	1.687683587	0
	13784	1449227_at	4.410801907	3.321092547	1.065841199	0.320930894	2.093390127	0
	13549	1448953_at	4.849234282	3.319387749	0.775160848	0.233525248	1.711380845	0
	5791	1422535_at	3.462376571	3.318406526	1.038428156	0.31292976	2.053988574	0
	5715	1422449_s_at	5.973682333	3.31793563	0.838004402	0.252568011	1.78757578	0
	4051	1420502_at	8.560635115	3.317037122	0.864166599	0.260523644	1.820287839	0
	11682	1435962_at	8.584315645	3.316998041	1.124002833	0.33886147	2.179508504	0
	10762	1431691_a_at	4.589185499	3.31686011	0.98699051	0.297567723	1.982046088	0
	5793	1422537_a_at	8.073049759	3.316722894	1.148151574	0.346170485	2.216297535	0
	6145	1422935_x_at	5.338620024	3.316505777	0.708522412	0.213635211	1.634129608	0
	12774	1448065_at	2.730743377	3.316186722	0.688767431	0.207698628	1.611905796	0
	14932	1450729_at	5.307712914	3.3152506	0.775749889	0.233994344	1.712079731	0
	1767	1417608_a_at	8.504923496	3.314837114	0.745316111	0.224842454	1.676341535	0
	9497	1427161_at	5.274081929	3.311423115	1.144201395	0.34553162	2.210237489	0
	886	1416656_at	7.382150877	3.31074373	0.93787763	0.283283065	1.915707938	0
	3170	1419155_a_at	7.333415778	3.310527982	0.905154406	0.273416933	1.872744917	0
	1240	1417036_at	4.800164284	3.308782079	0.692943415	0.209425522	1.616578331	0
	4209	1420679_a_at	6.434888708	3.306088367	0.80096018	0.242268231	1.742260295	0
	10030	1428020_at	4.595783301	3.304914249	0.863980569	0.261422991	1.820053135	0
	1480	1417300_at	6.667609589	3.300555034	1.245170232	0.37726086	2.370465231	0
	12171	1437630_at	5.309865137	3.299778447	0.708659995	0.214759871	1.634285454	0
	9038	1426496_at	6.584295472	3.299567447	0.642751128	0.194798602	1.561303629	0
	13348	1448727_at	6.411662987	3.297518546	0.84170835	0.255255077	1.792171064	0
	16360	1452595_at	3.940714874	3.297454846	1.234280415	0.37431306	2.352639736	0
	13684	1449116_a_at	6.085175245	3.292153457	0.799850161	0.242956524	1.740920305	0
	1998	1417858_at	6.379173385	3.289513833	1.115178471	0.339010117	2.16621805	0
	12627	1439258_at	5.999341113	3.288627132	1.073238402	0.326348461	2.104151236	0
	17265	1456534_at	4.124735479	3.287354951	0.874800977	0.266110898	1.833755098	0
	13895	1449349_at	6.445637111	3.287127282	0.74282531	0.225980087	1.673449842	0
	9074	1426546_at	4.416036087	3.287091106	0.751334468	0.228571233	1.68334918	0
	3084	1419066_at	5.145032501	3.286894089	0.937980043	0.285369719	1.915843935	0
	11509	1435199_at	3.860427696	3.285664763	0.987576598	0.300571321	1.982851449	0
	14059	1449538_a_at	3.913615634	3.28280228	0.937353179	0.285534461	1.915011664	0
	7550	1424594_at	6.513145717	3.281136377	1.602592185	0.48842596	3.036884803	0
	3607	1419643_s_at	8.862155363	3.277037968	2.9270899	0.89321208	7.605746741	0
	12442	1438562_a_at	7.092602689	3.275319735	0.824377385	0.251693713	1.770770672	0
	16783	1454750_a_at	4.793138442	3.274434864	0.754163223	0.23031859	1.686653033	0
	13358	1448740_at	6.599543666	3.273847087	0.84729475	0.258807063	1.799124157	0
	15973	1452009_at	3.778487706	3.271867934	0.926193281	0.283077832	1.90025533	0
	9314	1426885_a_at	7.56016633	3.271368958	0.634876601	0.19407062	1.552804927	0
	9021	1426473_at	5.519949357	3.269946154	0.882078027	0.269753074	1.843028049	0
	9787	1427589_at	5.989207148	3.268836704	1.190671285	0.36424924	2.282589271	0
	9230	1426761_at	5.727608752	3.268539449	0.757328005	0.231702269	1.690357038	0
	6079	1422862_at	4.467020511	3.267811551	1.035678298	0.3169333	2.050077285	0
	14904	1450692_at	4.587320973	3.266833165	1.075459996	0.329205668	2.107393896	0
	17089	1455965_at	3.830734278	3.265114019	1.230231514	0.376780568	2.346046347	0
	13518	1448917_at	6.397522039	3.264754307	0.685778131	0.210055051	1.608569345	0
	6656	1423549_at	4.419015774	3.263320844	0.912497963	0.279622509	1.882301802	0
	788	1416554_at	6.616209578	3.263011768	0.742020426	0.22740354	1.67251648	0
	7183	1424156_at	5.211645528	3.262225365	0.874017393	0.267920605	1.832759384	0
	7534	1424575_at	5.359391339	3.259311805	0.708837362	0.217480684	1.634486388	0
	815	1416581_at	5.996852593	3.255855348	0.669979915	0.205776929	1.591050816	0
	8179	1425374_at	3.777058774	3.255725456	1.078766488	0.331344428	2.112229342	0
	4466	1420980_at	5.692828799	3.255450449	0.774015559	0.237759896	1.710022798	0
	6657	1423550_at	4.404691218	3.254916206	0.900596305	0.276688015	1.866837438	0
	7698	1424768_at	5.864536542	3.254640169	1.117840463	0.343460538	2.170218742	0
	1174	1416962_at	5.207270917	3.254598244	0.777686155	0.238949971	1.714379085	0
	7700	1424770_at	5.90616227	3.253886831	1.111171057	0.341490382	2.160209235	0
	1010	1416790_a_at	7.117956113	3.253538835	0.711388513	0.21865069	1.637379244	0
	11024	1433507_a_at	7.496351891	3.252563353	0.82331932	0.253129372	1.769472475	0
	1370	1417177_at	5.756159053	3.251832205	0.760015343	0.233719114	1.693508635	0
	16913	1455284_x_at	6.194823225	3.251149101	0.807515115	0.24837837	1.750194326	0
	6787	1423699_at	5.577889156	3.250462135	0.734524051	0.225975268	1.663848471	0
	1432	1417244_a_at	5.723321522	3.246767884	1.29887123	0.400050535	2.460363076	0
	4480	1420998_at	5.60956242	3.242365504	1.077833452	0.332421947	2.110863739	0
	14405	1450082_s_at	5.664020011	3.241969059	1.098141781	0.338726792	2.140787772	0
	676	1416433_at	5.672479471	3.240670659	0.884149331	0.272829122	1.845676019	0
	7141	1424105_a_at	4.846350072	3.237520621	0.791143031	0.244366947	1.730444931	0
	16852	1455001_x_at	8.380772087	3.23675153	0.754455168	0.233090233	1.68699438	0
	5159	1421797_a_at	5.079435856	3.234213821	0.717282102	0.221779431	1.644081823	0
	17294	1456608_at	4.922450175	3.233862944	0.669663358	0.20707846	1.590701746	0
	10021	1428004_at	5.957391905	3.23308434	0.700852522	0.216775205	1.625465034	0
	1917	1417773_at	6.86139471	3.231157232	0.841549589	0.260448356	1.791973855	0
	11491	1435128_at	4.62571309	3.229534185	0.875904181	0.271216879	1.835157875	0
	16413	1452681_at	6.089993828	3.227874569	0.793139231	0.245715629	1.732840937	0
	7539	1424580_at	5.796474872	3.226674101	0.796093513	0.246722628	1.736393001	0
	7281	1424268_at	6.143043968	3.226080599	1.0767526	0.333764941	2.109282894	0
	7978	1425119_at	4.083481311	3.225728935	0.82327596	0.255221681	1.769419295	0
	10381	1429244_at	6.881687085	3.224966997	0.806571807	0.250102345	1.749050333	0
	15090	1450914_at	4.873319416	3.22026562	1.073677419	0.333412689	2.104791634	0
	15567	1451483_s_at	3.975992388	3.220246053	0.757499459	0.235230304	1.690557937	0
	3479	1419494_a_at	7.617015015	3.219142993	0.860855431	0.267417581	1.816114838	0
	16575	1453567_s_at	6.365839479	3.21885779	1.046448677	0.325099382	2.065439321	0
	12889	1448221_at	5.008479627	3.210708008	1.06169402	0.330672866	2.087381096	0
	5597	1422308_a_at	6.702982142	3.209635008	1.608645305	0.501192597	3.049653439	0
	16001	1452042_a_at	4.705037697	3.208892803	0.73309427	0.228457077	1.662200333	0
	10901	1432227_at	2.995594851	3.208724695	0.834019943	0.259922562	1.782645634	0
	17623	1460581_a_at	8.121142371	3.207977539	0.668958083	0.208529541	1.589924306	0
	12274	1437984_x_at	5.02939908	3.206316474	1.067303912	0.33287541	2.09551364	0
	9456	1427096_s_at	3.990583145	3.204928784	0.791562434	0.246982847	1.730948059	0
	16561	1453466_at	8.619342431	3.201364713	1.052159829	0.328659782	2.073631917	0
	2620	1418546_a_at	6.264952813	3.200091349	0.780136354	0.243785652	1.717293173	0
	12860	1448187_at	4.595285739	3.199511487	0.79192114	0.247513142	1.731378488	0
	17107	1456003_a_at	4.432903	3.197676236	0.901704144	0.281987317	1.868271524	0
	184	1415912_a_at	8.230139444	3.197047907	0.733624626	0.229469388	1.662811494	0
	15148	1450982_at	7.340003434	3.196949689	0.867317922	0.271295455	1.824268294	0
	12289	1438023_at	3.771047152	3.19368953	0.789093396	0.247078931	1.727988236	0
	17448	1460236_at	6.484813197	3.193524796	1.3484093	0.422232294	2.546312169	0
	15186	1451028_at	4.665247685	3.193395982	0.868936347	0.272104165	1.82631592	0
	8928	1426347_at	5.746152907	3.192047883	0.579317786	0.181487812	1.494142539	0
	13011	1448357_at	7.220959831	3.191317419	0.846110541	0.26512892	1.797647986	0
	444	1416190_a_at	7.072042208	3.190618166	0.702743109	0.220252964	1.627596529	0
	3054	1419029_at	7.118274839	3.186207381	1.150042394	0.360943987	2.219204156	0
	10735	1431530_a_at	4.226698172	3.185770301	0.817164513	0.25650453	1.761939654	0
	16146	1452254_at	4.745134987	3.185426794	0.683279248	0.214501633	1.605785564	0
	6150	1422944_a_at	3.51942187	3.18392327	0.842013066	0.264457713	1.792549634	0
	3743	1419884_at	6.21674792	3.182335286	1.163053699	0.365471767	2.239309126	0
	10202	1428443_a_at	6.624383285	3.179091666	1.112635923	0.34998548	2.162403756	0
	16426	1452715_at	4.171218511	3.178098788	0.719511851	0.226396943	1.64662479	0
	4899	1421493_a_at	4.555829998	3.176818001	0.837471139	0.263619489	1.78691516	0
	5343	1422016_a_at	2.87661044	3.176594196	1.026409191	0.323116246	2.036948057	0
	4672	1421217_a_at	4.952704354	3.176483069	0.939385849	0.29573142	1.917711701	0
	16716	1454221_a_at	3.862974125	3.17307086	0.953393781	0.300464069	1.936422524	0
	7462	1424487_x_at	5.740449699	3.172904896	0.78234546	0.246570725	1.719924767	0
	8662	1426021_a_at	4.213568437	3.171853215	0.915501219	0.288632908	1.886224267	0
	3067	1419046_at	5.368931156	3.170303531	0.609601329	0.192284847	1.525837504	0
	12833	1448160_at	6.932280902	3.169263217	1.064179502	0.335781356	2.090980346	0
	1755	1417596_at	5.677408147	3.168568375	0.767991504	0.242378075	1.702897388	0
	2561	1418476_at	5.684767394	3.168121199	1.038110975	0.327674009	2.053537048	0
	14473	1450165_at	6.568502366	3.166824387	0.919230426	0.290268835	1.891106255	0
	9887	1427764_a_at	5.193295848	3.166727979	0.712179793	0.224894528	1.63827755	0
	9109	1426591_at	3.970759731	3.165474784	0.647810767	0.204648848	1.56678885	0
	15544	1451456_at	3.761004682	3.162364547	0.99838091	0.315707091	1.997756724	0
	3391	1419402_at	3.146717782	3.161914305	0.875896326	0.277014568	1.835147884	0
	11937	1436981_a_at	5.425499091	3.159445168	1.008905534	0.319329971	2.012383874	0
	13838	1449288_at	3.424867318	3.159170484	0.764962285	0.242140235	1.699325574	0
	6741	1423648_at	5.304902656	3.157927602	0.889228232	0.28158601	1.852185035	0
	16578	1453572_a_at	4.759531373	3.156536085	1.210845165	0.383599342	2.314731996	0
	17081	1455949_at	5.723201079	3.155714961	0.73906199	0.234197955	1.669090279	0
	2404	1418308_at	5.106898694	3.155673453	0.648834951	0.205609028	1.567901525	0
	5133	1421766_at	2.28602932	3.154490718	0.585349251	0.185560619	1.500402166	0
	3597	1419630_a_at	5.970260198	3.152012876	0.817937392	0.259496844	1.762883812	0
	12197	1437712_x_at	5.23780263	3.151467343	0.672946854	0.213534453	1.59432622	0
	552	1416303_at	8.295969395	3.151126992	0.824822775	0.261754851	1.77131743	0
	17098	1455987_at	7.046168945	3.150047737	0.70074741	0.222456124	1.62534661	0
	12362	1438286_at	4.279365489	3.148600888	1.166757073	0.370563661	2.245064779	0
	14939	1450737_at	5.930594157	3.14697475	0.824585924	0.262024957	1.771026652	0
	9062	1426529_a_at	6.550920037	3.146948018	0.826592687	0.262664868	1.773491833	0
	14223	1449862_a_at	5.839158662	3.146880087	0.805607721	0.25600204	1.747881915	0
	11352	1434585_at	6.276317972	3.145321117	0.75322029	0.239473256	1.685551012	0
	8404	1425685_at	3.991185091	3.144938755	0.982546555	0.312421523	1.975950156	0
	6542	1423417_at	5.599446447	3.143671678	0.985131803	0.313369812	1.979494149	0
	17284	1456583_x_at	4.753800446	3.140288821	0.732080223	0.233125125	1.661032409	0
	7853	1424966_at	6.245601494	3.138282225	1.054719921	0.336081922	2.077314886	0
	12753	1448001_x_at	2.413564726	3.137230694	0.862911099	0.275055035	1.818704429	0
	17476	1460273_a_at	3.307936866	3.135685031	0.830066469	0.26471615	1.777767267	0
	7172	1424142_at	4.026450941	3.135096029	0.725632645	0.231454679	1.653625619	0
	14854	1450630_at	5.801251292	3.13467402	0.734133726	0.23419779	1.663398373	0
	6921	1423848_at	6.127224408	3.134206871	0.735259208	0.234591793	1.664696538	0
	12817	1448142_x_at	8.271500616	3.13167867	0.716231163	0.228705189	1.642884619	0
	2698	1418628_at	5.393722308	3.128406341	0.599755554	0.191712805	1.51545977	0
	10450	1429638_at	3.541953901	3.12734107	0.833269488	0.26644663	1.781718587	0
	15185	1451027_at	4.731815685	3.125286105	0.847883138	0.271297766	1.79985806	0
	67	1415779_s_at	8.768843007	3.123684811	0.730630953	0.233900344	1.659364645	0
	10699	1431350_at	5.893139117	3.123248982	1.09464327	0.350482231	2.135602689	0
	13325	1448703_at	6.455754832	3.12233907	0.996962038	0.319299735	1.995792922	0
	12544	1438923_at	5.555619405	3.119974647	0.742683567	0.238041539	1.673285435	0
	7519	1424554_at	5.752091348	3.119805964	0.6468142	0.207325137	1.565706937	0
	11604	1435655_at	7.589048881	3.119432894	0.850430038	0.272623283	1.803038294	0
	16449	1452787_a_at	5.997512808	3.118513122	1.104898258	0.354302905	2.150837095	0
	15622	1451550_at	6.427288347	3.116026936	0.837860927	0.268887575	1.787398015	0
	7942	1425076_at	5.348837372	3.115690329	0.75677764	0.242892445	1.689712317	0
	2327	1418224_at	7.502519022	3.113398623	0.821097006	0.263730124	1.766748894	0
	15417	1451305_at	4.924102168	3.112646145	0.642120847	0.2062942	1.56062168	0
	14965	1450767_at	6.352388978	3.111596055	0.899337174	0.289027611	1.865208842	0
	6384	1423234_at	6.001542977	3.110972809	0.665164183	0.213812278	1.585748725	0
	12392	1438380_at	3.912759452	3.110782525	1.256394108	0.40388362	2.388978893	0
	11505	1435176_a_at	8.179763304	3.11032016	1.118344268	0.359559213	2.170976739	0
	10547	1430427_a_at	5.195557682	3.109412996	0.966617418	0.310868135	1.954253224	0
	2365	1418264_at	4.869777684	3.107789206	0.963012691	0.30987066	1.94937641	0
	14398	1450070_s_at	5.722496076	3.103255765	0.772689785	0.248993265	1.708452083	0
	3243	1419241_a_at	5.518217999	3.103137001	1.029007221	0.331602253	2.040619533	0
	16512	1453107_s_at	7.558933415	3.103016926	0.740091909	0.23850721	1.670282244	0
	13763	1449202_at	4.82397408	3.101723959	0.88163886	0.284241561	1.842467103	0
	728	1416489_at	5.96316454	3.101491232	0.792229271	0.255434954	1.731748316	0
	7649	1424711_at	5.023170986	3.099280341	0.923734769	0.298048149	1.897019842	0
	14286	1449936_at	6.13206404	3.098869638	1.068921404	0.344939132	2.097864363	0
	16611	1453748_a_at	2.603230599	3.095460163	0.922139363	0.297900575	1.89492318	0
	4465	1420979_at	5.623573477	3.09519637	0.761001573	0.245865361	1.694666717	0
	10095	1428113_at	5.664796393	3.089145124	0.781213286	0.252889798	1.718575563	0
	7521	1424556_at	5.882031394	3.082140453	1.041312407	0.337853652	2.058099037	0
	451	1416197_at	6.497275002	3.080061756	0.615241622	0.199749768	1.531814523	0
	7538	1424579_at	5.967585914	3.078641285	0.759075476	0.246561845	1.69240573	0
	9361	1426958_at	6.952613755	3.078628522	0.977064656	0.317370105	1.968456261	0
	7648	1424710_a_at	6.879857874	3.077683456	0.754760562	0.245236579	1.687351526	0
	16954	1455485_x_at	8.524837621	3.075618603	0.711098803	0.231205131	1.637050472	0
	15518	1451424_at	7.635985927	3.075099837	1.524457101	0.495742312	2.876784398	0
	246	1415983_at	7.063990726	3.074073115	1.052512986	0.342383849	2.074139583	0
	15418	1451306_at	5.698428334	3.073783291	0.837810128	0.272566427	1.787335079	0
	9819	1427657_at	4.373281456	3.072083623	0.584057731	0.190117784	1.499059587	0
	3438	1419451_at	5.065813394	3.071088786	0.620944137	0.202190226	1.537881282	0
	16136	1452241_at	5.646730348	3.069941253	0.78793184	0.256660234	1.726597543	0
	7250	1424229_at	6.311127794	3.069539243	0.967469795	0.315184045	1.955408183	0
	7742	1424829_at	6.100126812	3.068566453	0.715009849	0.233011036	1.641494424	0
	11647	1435821_s_at	5.632131904	3.067054219	0.68456254	0.223198708	1.607214562	0
	11996	1437138_at	4.058898084	3.06699812	0.751601721	0.245061031	1.683661042	0
	11212	1434109_at	6.03965261	3.064516314	0.909273682	0.296710341	1.878099739	0
	9463	1427105_at	5.149896484	3.062849493	0.70874561	0.231400731	1.634382442	0
	11183	1434012_at	4.387505325	3.062443889	0.742912507	0.24258812	1.673550989	0
	3717	1419773_at	3.592884284	3.061118719	0.633070767	0.206810263	1.550862484	0
	507	1416256_a_at	7.229167149	3.060393388	0.670043781	0.218940409	1.591121252	0
	12412	1438462_x_at	5.284601035	3.059851965	0.624657158	0.204146202	1.541844378	0
	8200	1425402_at	3.81193148	3.059524892	0.692529264	0.226351897	1.616114331	0
	6105	1422890_at	5.212655093	3.058917042	0.953275974	0.311638387	1.936264407	0
	14464	1450150_a_at	8.132739039	3.05876022	0.644324008	0.210648747	1.563006749	0
	15116	1450943_at	5.141689778	3.058224108	0.676616236	0.221244818	1.598386425	0
	14100	1449585_at	3.553272415	3.056306467	0.781993658	0.255862318	1.719505414	0
	11565	1435429_x_at	8.626012781	3.055238049	0.761232467	0.249156516	1.694937959	0
	5194	1421843_at	3.767546997	3.053609068	0.772595467	0.253010601	1.708340394	0
	9265	1426812_a_at	7.450927908	3.052905269	0.811393623	0.265777531	1.754905839	0
	6403	1423254_x_at	8.626065444	3.052006303	0.763329041	0.250107295	1.697402893	0
	7665	1424731_at	5.20353042	3.051118579	0.673146484	0.220622853	1.594546848	0
	924	1416698_a_at	7.565670081	3.049632547	0.820447951	0.26903174	1.76595423	0
	11031	1433515_s_at	6.375212617	3.048297826	1.131270205	0.37111538	2.190515169	0
	6080	1422863_s_at	4.79273113	3.047600696	0.99396696	0.326147373	1.991653894	0
	445	1416191_at	7.194658622	3.041979781	0.663142403	0.217996979	1.583528028	0
	17581	1460410_at	4.627047274	3.040785491	0.63429929	0.208597184	1.552183679	0
	12304	1438096_a_at	6.152009964	3.036929995	0.759329049	0.250031792	1.69270322	0
	9131	1426620_at	5.344798021	3.036643838	0.919785263	0.302895339	1.891833684	0
	4167	1420630_at	6.346519035	3.034997349	1.018165329	0.335474866	2.0253417	0
	7536	1424577_at	5.165733191	3.034611856	0.635102495	0.209286237	1.553048081	0
	15892	1451905_a_at	3.325352995	3.0343594	1.050762666	0.346288138	2.071624702	0
	13320	1448697_s_at	8.326383744	3.033015172	0.610658374	0.201337066	1.526955877	0
	5855	1422606_at	3.867962019	3.031899193	1.287392817	0.42461597	2.440865528	0
	8875	1426286_at	4.68711314	3.031863857	0.603307441	0.198988962	1.519195398	0
	9365	1426964_at	7.091280483	3.031126139	0.712969844	0.235216158	1.639174952	0
	5377	1422053_at	4.056026058	3.030542065	1.116617839	0.368454823	2.168380351	0
	7715	1424793_a_at	3.118708833	3.030158851	0.720306601	0.237712488	1.64753213	0
	15546	1451458_at	5.197496485	3.028243852	0.911737586	0.301077995	1.88130999	0
	11740	1436262_x_at	4.610906255	3.027953966	0.623199795	0.205815479	1.540287644	0
	15245	1451093_at	6.903961727	3.025718091	0.859203561	0.283966825	1.814036596	0
	12307	1438116_x_at	7.44798528	3.025685853	0.840579304	0.277814468	1.790769069	0
	7461	1424486_a_at	5.99156509	3.025331452	0.696048705	0.230073536	1.620061639	0
	17660	1460673_at	5.693250375	3.024899447	0.623773083	0.206212832	1.540899834	0
	2038	1417902_at	5.600143628	3.024509006	0.645947041	0.213570877	1.564766122	0
	6499	1423358_at	5.776779726	3.024070774	0.635888165	0.210275557	1.553894078	0
	16905	1455245_x_at	8.135415439	3.023587148	0.637784583	0.210936398	1.55593801	0
	10056	1428066_at	5.470501251	3.022879957	0.972129059	0.321590362	1.961733491	0
	1491	1417313_at	6.388742549	3.021257922	0.613049508	0.202912007	1.529488763	0
	12398	1438390_s_at	5.031342978	3.019948016	0.779579684	0.258143412	1.716630676	0
	17245	1456461_at	5.22164285	3.01964684	0.856194408	0.28354124	1.810256848	0
	939	1416715_at	4.33278863	3.019026366	1.007737564	0.333795549	2.010755357	0
	9231	1426762_s_at	5.901942382	3.016768251	0.743017399	0.246295816	1.67367267	0
	1142	1416929_at	5.40100535	3.01624479	0.745107844	0.247031622	1.676099556	0
	9769	1427562_a_at	4.114912866	3.014498972	0.767167369	0.254492496	1.70192489	0
	14982	1450787_at	5.213422507	3.011605783	0.753092157	0.250063325	1.685401316	0
	12166	1437620_x_at	4.716608874	3.009709774	0.812527086	0.269968584	1.756285133	0
	16431	1452732_at	4.888921177	3.007892018	1.494032393	0.496704132	2.816751697	0
	11363	1434611_at	5.453530799	3.00707212	0.593913984	0.197505733	1.509335977	0
	7656	1424721_at	5.694350003	3.004241859	0.647521428	0.215535719	1.566474655	0
	17597	1460442_at	7.549866891	3.004173487	1.091240055	0.363241357	2.13057089	0
	6786	1423698_at	5.866655468	3.004031679	0.649319434	0.21614933	1.568428143	0
	11738	1436244_a_at	5.350548687	3.000106501	0.930537883	0.310168283	1.905986477	0
	12545	1438924_x_at	5.601256512	3.000006554	0.672134901	0.224044477	1.593429181	0
	8960	1426391_at	5.163719743	3.00000298	0.690222759	0.230074024	1.613532636	0
	8886	1426297_at	5.343702178	2.999519343	0.663111056	0.221072439	1.583493622	0
	11797	1436561_at	3.497624491	2.999142464	0.817307906	0.272513866	1.762114786	0
	11384	1434688_x_at	6.107438527	2.996963216	0.633694709	0.211445608	1.551533352	0
	6922	1423849_a_at	6.075730034	2.99455067	0.597412592	0.199499911	1.513000634	0
	66	1415778_at	7.659213097	2.993028628	0.628102722	0.209855234	1.54553114	0
	13012	1448358_s_at	7.317893009	2.990220191	0.80790598	0.270182772	1.750668566	0
	4833	1421413_a_at	4.574168663	2.990060654	0.961904812	0.321700769	1.947880013	0
	2860	1418818_at	9.402477564	2.989001353	2.002017901	0.669794913	4.005598724	0
	16806	1454807_a_at	5.206438356	2.98728169	0.681480653	0.228127349	1.603784892	0
	8816	1426217_at	6.205084294	2.987119983	0.954839815	0.319652314	1.938364401	0
	3621	1419659_s_at	6.455604451	2.98701984	0.707573873	0.236882884	1.633055558	0
	15456	1451350_a_at	6.400774028	2.985423164	0.628579149	0.210549431	1.546041611	0
	16181	1452310_at	5.723606157	2.98393057	0.683901881	0.229194971	1.606478731	0
	12306	1438115_a_at	7.46353226	2.982296072	0.832021405	0.278986856	1.780177878	0
	11664	1435873_a_at	8.53624331	2.98014758	0.69711069	0.233918177	1.621254625	0
	15532	1451443_at	6.277307095	2.979027678	0.911278485	0.305897959	1.880711406	0
	5947	1422705_at	6.759924677	2.978672307	1.032881009	0.346758859	2.046106173	0
	16767	1454686_at	3.973855482	2.978494169	0.912400755	0.306329542	1.882174978	0
	5286	1421948_a_at	5.179238732	2.978253879	0.563404073	0.189172615	1.477751897	0
	14870	1450651_at	4.462448859	2.977462292	0.816601047	0.274260752	1.761251636	0
	16769	1454692_x_at	6.509805969	2.976376297	0.820416063	0.275642587	1.765915197	0
	12843	1448170_at	4.454578071	2.974781228	0.738417159	0.248225702	1.668344424	0
	138	1415860_at	6.806091833	2.973294697	0.852112611	0.286588683	1.805142352	0
	12866	1448195_at	5.745470219	2.973170226	0.53181873	0.178872614	1.445750629	0
	11093	1433689_s_at	7.608984919	2.973090079	0.980004264	0.329624814	1.972471239	0
	7596	1424647_at	7.712161497	2.972863392	1.472085997	0.495174451	2.774227301	0
	805	1416571_at	5.051102539	2.97253296	0.700583608	0.235685732	1.62516208	0
	15100	1450925_a_at	8.635273456	2.972289868	0.750177966	0.252390581	1.682000304	0
	361	1416102_at	5.759472791	2.968931849	0.890704655	0.300008454	1.854081491	0
	12780	1448101_s_at	3.840589855	2.966838914	0.858448074	0.28934772	1.8130869	0
	12040	1437262_x_at	6.228569664	2.966089546	0.775642255	0.261503317	1.711952004	0
	9223	1426749_at	4.905969207	2.964271121	0.804377894	0.271357734	1.746392566	0
	1641	1417475_at	6.32155827	2.961472493	0.540441421	0.182490779	1.454417457	0
	2439	1418346_at	6.072631847	2.961149533	0.974727098	0.329171859	1.965269409	0
	14559	1450272_at	3.687863552	2.960504675	0.678001926	0.229015658	1.599922392	0
	2027	1417890_at	4.760614144	2.96007097	0.74848512	0.252860532	1.680027817	0
	855	1416621_at	5.980422736	2.95976662	0.587977395	0.198656675	1.503137925	0
	8442	1425737_at	4.313064873	2.95929916	1.36354863	0.460767417	2.57317331	0
	3814	1420047_at	5.915438722	2.95516652	0.660323374	0.223447095	1.580436832	0
	6194	1423005_a_at	4.826746309	2.954285996	0.932334741	0.315587165	1.908361836	0
	6870	1423790_at	7.2987193	2.951308371	0.831406614	0.281707809	1.779419433	0
	10253	1428645_at	5.841889858	2.95106623	0.927520925	0.314300274	1.90200485	0
	7699	1424769_s_at	6.124029716	2.95086574	1.044619517	0.354004421	2.062822257	0
	3840	1420130_s_at	6.219741642	2.950398248	0.796883805	0.270093641	1.737344439	0
	16379	1452620_at	5.715865503	2.949611932	0.762093566	0.25837079	1.695949916	0
	5424	1422114_at	4.252222632	2.947335327	0.796441548	0.270224274	1.736811939	0
	1372	1417179_at	4.47518908	2.947257812	0.746603178	0.253321299	1.677837711	0
	17101	1455990_at	2.941609292	2.947146163	0.949108654	0.322043292	1.93067945	0
	5183	1421829_at	4.430704287	2.946075769	0.714461888	0.242513073	1.640871074	0
	15331	1451198_at	5.739985159	2.945525617	0.689940807	0.234233511	1.613217328	0
	4107	1420566_at	4.351388956	2.944526216	0.795729971	0.27024041	1.735955506	0
	12762	1448041_at	5.151092125	2.944443218	0.736597443	0.250165274	1.666241416	0
	9662	1427403_at	5.303963041	2.942951683	0.974951604	0.331283592	1.96557526	0
	12081	1437368_at	3.918108159	2.94162768	0.793890993	0.269881535	1.733744124	0
	16078	1452136_at	6.172166908	2.939587269	1.364239877	0.464092321	2.574406506	0
	13273	1448643_at	6.857032773	2.939177229	0.569814132	0.193868586	1.484332326	0
	10306	1428842_a_at	6.571323942	2.938128779	0.591619382	0.201359241	1.506937291	0
	16815	1454856_x_at	8.649667842	2.935398169	0.7057166	0.240415971	1.630954573	0
	11851	1436767_at	5.935924165	2.934774287	0.828629235	0.28234854	1.775997111	0
	16403	1452665_at	4.987746898	2.933656124	0.695827216	0.237187723	1.619812939	0
	15434	1451323_at	5.558665482	2.932919375	0.823017286	0.280613676	1.769102067	0
	7018	1423964_at	5.777279153	2.932344919	0.559660409	0.190857632	1.473922235	0
	1758	1417599_at	4.931870651	2.930639351	0.679269585	0.231782046	1.601328821	0
	2717	1418651_at	4.058466862	2.929561508	0.694437307	0.237044795	1.618253144	0
	8661	1426020_at	2.96423138	2.92860394	0.762459739	0.260349216	1.696380423	0
	8935	1426362_at	4.71791847	2.928048898	0.706332457	0.241229734	1.631650943	0
	11617	1435715_x_at	7.137789104	2.926806109	0.670389002	0.229051388	1.591502035	0
	6286	1423116_at	5.611599866	2.925811743	0.552788059	0.188934937	1.466917828	0
	10028	1428018_a_at	5.404812026	2.924312516	0.822030773	0.281102231	1.767892771	0
	6244	1423062_at	6.812724163	2.923929392	1.075575963	0.36785292	2.107563301	0
	16749	1454633_at	6.483554276	2.923424718	1.101295724	0.376714241	2.145472968	0
	8519	1425830_a_at	5.875533434	2.921806427	0.706408754	0.241771237	1.631737236	0
	13150	1448508_at	5.920968405	2.920939297	0.746751012	0.25565441	1.678009649	0
	14148	1449708_s_at	3.332470787	2.920525541	0.970139146	0.332179648	1.959029532	0
	2614	1418540_a_at	5.385293223	2.920411832	0.84243066	0.288462966	1.79306857	0
	12591	1439030_at	5.490949562	2.918749732	0.587295404	0.201214718	1.50242753	0
	6893	1423814_at	5.356483386	2.917691935	0.586395571	0.200979262	1.501490733	0
	13060	1448408_at	4.587852116	2.91744449	0.630728659	0.216192171	1.548346816	0
	1511	1417334_at	5.435641692	2.917264045	0.584407292	0.200327184	1.499422849	0
	16898	1455231_s_at	4.075769431	2.916612135	0.86507662	0.296603244	1.821436399	0
	8548	1425865_a_at	6.075564756	2.915774134	0.804913343	0.276054765	1.74704085	0
	8013	1425161_a_at	6.464176933	2.91508955	0.677901116	0.232548985	1.5998106	0
	3949	1420381_a_at	6.646262761	2.915036487	0.73334456	0.251573029	1.662488729	0
	17666	1460679_at	5.312987298	2.914957197	0.618067184	0.212033022	1.534817568	0
	17366	1459909_at	6.393179647	2.914838859	0.866471417	0.297262202	1.823198214	0
	10294	1428784_at	4.196183536	2.914754721	0.659385504	0.226223325	1.579409753	0
	16726	1454368_at	4.065848984	2.914704406	0.770522938	0.264357146	1.70588801	0
	3478	1419493_a_at	7.725666231	2.914199504	0.808285478	0.277361065	1.751129135	0
	12507	1438794_x_at	8.155101684	2.913853361	0.755584235	0.25930757	1.688315155	0
	12844	1448171_at	4.544937682	2.91350245	0.720202965	0.247194906	1.647413783	0
	13195	1448558_a_at	4.388758659	2.913029597	1.031604293	0.354134505	2.044296269	0
	16682	1454060_a_at	6.150442389	2.912950893	0.71801244	0.246489717	1.644914321	0
	494	1416243_a_at	8.660370645	2.912776951	0.699029292	0.239987237	1.623412123	0
	2699	1418629_a_at	5.505417333	2.911279095	0.593824025	0.203973582	1.509241866	0
	15014	1450826_a_at	6.977505929	2.911274625	1.60125794	0.550019543	3.034077507	0
	4161	1420624_a_at	7.999235391	2.910257378	0.617559721	0.212201067	1.534277797	0
	6996	1423936_at	5.095731517	2.909898244	0.633559995	0.217725825	1.551388482	0
	11879	1436840_x_at	8.6630438	2.908601218	0.69927281	0.240415498	1.623686168	0
	12750	1447969_at	5.049299681	2.908129927	0.610397193	0.209893371	1.526679466	0
	16718	1454229_a_at	3.744824353	2.906692219	0.778722545	0.267906777	1.715611088	0
	10773	1431715_a_at	6.030529978	2.904488023	0.807468603	0.278007207	1.750137901	0
	12089	1437389_x_at	5.468107756	2.904392875	0.59567973	0.205096127	1.511184417	0
	13640	1449060_at	3.892849066	2.904283446	0.905523472	0.311788945	1.873224058	0
	10472	1429783_at	4.62390968	2.903937436	0.97811509	0.336823748	1.969890026	0
	17126	1456055_x_at	4.604046542	2.903729888	0.757397479	0.260836065	1.69043844	0
	14144	1449699_s_at	3.487063346	2.903370871	1.155751644	0.398072342	2.228003723	0
	9915	1427843_at	8.064119119	2.902272743	0.962690377	0.331702242	1.948940946	0
	3171	1419156_at	7.261951651	2.901771667	0.851029387	0.293279239	1.803787498	0
	9149	1426641_at	5.490541953	2.897301476	0.955318656	0.329727046	1.939007866	0
	2422	1418326_at	6.928713355	2.894429153	1.038266825	0.358712123	2.053758897	0
	10356	1429117_at	5.202955404	2.894093523	0.646309409	0.223320153	1.565159201	0
	13227	1448591_at	7.883724916	2.891066071	1.171815623	0.405323017	2.25295051	0
	17096	1455981_at	8.947783483	2.888483805	0.764185667	0.264562905	1.698411055	0
	2740	1418679_at	3.959259197	2.887739634	1.032495005	0.357544355	2.045558795	0
	12992	1448336_at	6.147500036	2.885283564	0.598122902	0.207301254	1.513745742	0
	9555	1427247_at	4.209210252	2.884425152	1.148003779	0.398000891	2.216070501	0
	7629	1424685_at	5.379115344	2.878641651	0.6085513	0.211402242	1.524727366	0
	6212	1423026_at	3.644777608	2.877691743	0.732310443	0.254478418	1.661297492	0
	12393	1438381_x_at	4.160250135	2.876968778	1.154485499	0.401285376	2.22604923	0
	101	1415817_s_at	7.344389521	2.875952101	0.57592662	0.200255985	1.490634567	0
	8082	1425245_a_at	5.722219927	2.875380516	0.839092816	0.291819747	1.78892489	0
	9217	1426743_at	8.1309582	2.875018474	0.762051669	0.265059747	1.695900665	0
	1036	1416818_at	5.461544832	2.872537598	0.743836617	0.258947565	1.674623316	0
	16488	1452987_at	5.195026	2.872246322	0.875902598	0.304953858	1.835155862	0
	100	1415816_at	7.42469043	2.871672861	0.568489329	0.197964516	1.482969914	0
	7301	1424291_at	5.331223867	2.870573493	0.629335597	0.219236887	1.546852459	0
	11795	1436558_at	5.271337045	2.869317236	0.871947107	0.303886617	1.830131237	0
	299	1416038_at	6.437610002	2.867237066	0.720153769	0.251166455	1.647357608	0
	1872	1417724_at	5.943870429	2.865335313	0.694267313	0.242298802	1.618062475	0
	13716	1449148_a_at	4.995504076	2.862971207	0.58402958	0.203994221	1.499030337	0
	13116	1448472_at	5.59127471	2.862616698	0.683610886	0.238806294	1.606154734	0
	12764	1448043_x_at	5.153730972	2.860331656	0.712268169	0.249015938	1.63837791	0
	16505	1453092_at	4.166583618	2.860048536	1.312227526	0.458813027	2.483246583	0
	5712	1422443_at	6.491357602	2.859497716	0.619260045	0.216562525	1.536087123	0
	6997	1423937_at	5.063833959	2.859323116	0.619385532	0.216619636	1.53622074	0
	8079	1425242_at	4.966442365	2.859056867	0.640089517	0.223881352	1.558425854	0
	13604	1449017_at	6.047901047	2.855252049	0.739825533	0.259110411	1.669973874	0
	8302	1425548_a_at	5.508690837	2.853732422	0.758360312	0.265743314	1.691566989	0
	13580	1448986_x_at	6.765315419	2.853560374	0.89472022	0.313545221	1.859249288	0
	1772	1417613_at	6.331938407	2.852327854	0.788447962	0.276422628	1.727215341	0
	14602	1450324_a_at	4.917224082	2.852241702	0.683491299	0.239633022	1.606021602	0
	7296	1424285_s_at	6.459751171	2.85105544	0.501027879	0.175734176	1.415221508	0
	2865	1418824_at	7.010113685	2.850952005	0.885164747	0.31048041	1.846975523	0
	6078	1422861_s_at	4.620835122	2.85049124	0.952074442	0.334003637	1.934652484	0
	10540	1430371_x_at	4.360089052	2.849661055	0.898737007	0.315383826	1.864433069	0
	13341	1448720_at	5.131577487	2.849621477	0.765815008	0.268742713	1.700330278	0
	11472	1435039_a_at	5.188731854	2.848525553	0.671906207	0.235878595	1.593176613	0
	10530	1430274_a_at	5.305500104	2.847471776	0.676044237	0.237419118	1.597752824	0
	15843	1451828_a_at	8.397807842	2.846989897	1.485568803	0.521803328	2.800275561	0
	2942	1418911_s_at	8.395113653	2.846980445	1.468522492	0.515817555	2.767383322	0
	17360	1459882_at	5.017215099	2.846317666	0.599764898	0.210716079	1.515469585	0
	420	1416165_at	4.842880405	2.845832789	0.852060889	0.299406519	1.805077636	0
	8453	1425753_a_at	5.770394242	2.844882456	0.863732541	0.303609219	1.819740259	0
	1760	1417601_at	4.484327788	2.844614296	1.117032092	0.392683147	2.169003066	0
	15068	1450887_at	5.389975611	2.84312938	0.581204938	0.204424372	1.496098267	0
	14979	1450783_at	4.42357149	2.842663281	1.440867088	0.506872234	2.714839837	0
	6544	1423419_at	6.212697233	2.841802972	0.78076469	0.274742724	1.718041267	0
	3005	1418977_at	4.613789597	2.840157186	0.531925359	0.187287296	1.445857488	0
	4510	1421031_a_at	5.48782855	2.840148136	0.712545864	0.250883345	1.638693302	0
	9450	1427087_at	5.84927159	2.839921662	0.808386442	0.284650965	1.751251689	0
	10672	1431239_at	6.776493643	2.839534566	0.702687224	0.247465635	1.627533483	0
	9742	1427529_at	6.085020613	2.839530295	1.176607574	0.414366973	2.260446189	0
	16766	1454682_at	6.515676007	2.838901792	0.606309794	0.213571951	1.522360246	0
	7261	1424241_at	6.045591648	2.838182661	0.562976213	0.198357992	1.477313705	0
	17353	1458613_at	6.916841169	2.838124006	0.714807815	0.251859261	1.641264566	0
	13500	1448896_at	5.946636076	2.837677378	0.629181912	0.221724258	1.546687687	0
	11828	1436693_x_at	5.166842268	2.837435606	0.644331296	0.227082262	1.563014645	0
	1458	1417274_at	6.192447143	2.837224856	0.596669254	0.210300306	1.512221272	0
	4213	1420683_at	6.632367312	2.837062088	1.360708121	0.479618732	2.568111997	0
	9885	1427761_at	4.644382091	2.836632246	0.823124546	0.290176687	1.7692336	0
	8738	1426112_a_at	4.438078971	2.835991857	0.875104743	0.308570965	1.834141244	0
	13239	1448604_at	3.556179496	2.835687775	0.800247233	0.282205693	1.741399523	0
	14156	1449739_at	5.886322599	2.834738984	0.679492446	0.239701944	1.601576206	0
	12668	1439407_x_at	6.509173404	2.834097827	0.750444886	0.264791455	1.682311528	0
	7272	1424258_at	5.714223698	2.833906061	0.620008281	0.218782228	1.536884003	0
Negative genes (1185) Downregulated in IGFIR tumors compared to NML Mammary gland.
	Row	Gene ID	Gene Name	Score(d)	Numerator(r)	Denominator(s+s0)	Fold Change	q-value(%)	Inverse Fold Change
	10179	1428333_at	3.105973812	-10.63814133	-3.18395415	0.299296094	0.110035874	0	9.087945292
	15725	1451679_at	2.936902589	-10.21596924	-3.289780127	0.3220233	0.10225334	0	9.779631649
	13623	1449038_at	4.106739823	-9.862184586	-2.809791701	0.284905609	0.142616054	0	7.011833315
	998	1416778_at	3.423140482	-9.000695695	-2.676796973	0.297398897	0.156388142	0	6.394346719
	8823	1426225_at	1.292993918	-8.970268087	-3.702617695	0.412765556	0.076807037	0	13.01964038
	999	1416779_at	3.288053361	-8.916458229	-2.673609214	0.299851033	0.156734077	0	6.380233458
	12538	1438913_x_at	2.037507676	-8.83598746	-3.064983245	0.346875011	0.119494552	0	8.368582327
	12537	1438912_at	1.972636626	-8.834878448	-3.05942577	0.346289515	0.119955751	0	8.336407318
	15210	1451054_at	2.052186203	-8.797634447	-3.239346207	0.368206502	0.10589114	0	9.443660691
	1457	1417273_at	2.447530359	-8.456894031	-3.507846396	0.414791339	0.087908934	0	11.37540808
	7317	1424308_at	2.934193735	-8.038427237	-2.293380903	0.285302191	0.203996895	0	4.902035402
	12783	1448104_at	5.109031018	-7.937459723	-2.100002348	0.264568567	0.233257868	0	4.287100827
	6327	1423166_at	2.908924926	-7.715724394	-3.533431161	0.457951967	0.086363699	0	11.57893903
	15064	1450883_a_at	2.897956985	-7.690338298	-3.549638712	0.461571205	0.085398899	0	11.70975278
	2667	1418595_at	2.062231922	-7.632898344	-2.868127526	0.375758643	0.136964363	0	7.301169259
	1577	1417404_at	4.619503727	-7.514798091	-2.284431235	0.303991033	0.20526631	0	4.871720058
	284	1416023_at	3.62000113	-7.496977981	-3.85316801	0.513962829	0.069195978	0	14.45170704
	13699	1449131_s_at	5.282435888	-7.481784461	-2.092777556	0.279716365	0.234428917	0	4.265685363
	1576	1417403_at	4.492616671	-7.295578071	-2.213453632	0.303396607	0.215617528	0	4.637841874
	176	1415904_at	4.757936737	-7.287320112	-3.137513387	0.430544197	0.113635587	0	8.800060163
	4184	1420654_a_at	3.64943042	-7.262757665	-1.961082553	0.270018999	0.256835663	0	3.893540283
	15065	1450884_at	2.593089335	-7.235774799	-3.436195825	0.474889825	0.092385111	0	10.82425498
	8857	1426265_x_at	5.395977808	-7.222922207	-1.585247625	0.219474553	0.333267462	0	3.000592957
	8856	1426264_at	5.375460114	-7.181131618	-1.582914484	0.220426887	0.333806862	0	2.995744291
	15969	1452005_at	5.19803223	-7.165185966	-1.553095032	0.216755718	0.340778204	0	2.934459977
	13698	1449130_at	5.210960422	-7.132232015	-2.09529375	0.293778125	0.234020408	0	4.273131606
	2758	1418699_s_at	4.090548209	-7.013295042	-1.341087975	0.191220812	0.394722873	0	2.53342299
	13938	1449396_at	2.771677471	-6.888619542	-2.910539093	0.42251413	0.132996567	0	7.518991095
	14882	1450667_a_at	5.766642904	-6.824699646	-1.266424659	0.185564893	0.415688673	0	2.405646498
	2673	1418601_at	2.285415768	-6.79085735	-2.464350891	0.362892454	0.181199278	0	5.518785798
	707	1416468_at	2.873519499	-6.766648336	-2.401661989	0.354926379	0.189246433	0	5.284115453
	17465	1460256_at	2.931131389	-6.749739692	-4.01822153	0.595315036	0.061715577	0	16.20336479
	12827	1448154_at	5.042899962	-6.705346791	-2.269174993	0.338412772	0.207448482	0	4.820473928
	5920	1422677_at	3.975062091	-6.693814631	-2.411995175	0.360331934	0.187895813	0	5.322098363
	5830	1422578_at	5.743164445	-6.689900291	-1.224023345	0.182965858	0.428087215	0	2.335972588
	16895	1455209_at	0.440996574	-6.677135875	-3.156205852	0.472688577	0.11217275	0	8.914821136
	13968	1449434_at	3.003865802	-6.675444037	-4.122468215	0.617557153	0.057413419	0	17.41753087
	10639	1431056_a_at	4.46358898	-6.6667081	-3.076985731	0.461544991	0.118504543	0	8.438495075
	7212	1424186_at	4.370796425	-6.654263433	-2.379192576	0.357544092	0.192216944	0	5.202454981
	13745	1449181_at	3.89275616	-6.617925931	-1.26063876	0.190488496	0.417359131	0	2.396018023
	15935	1451966_at	1.843211942	-6.613310481	-2.847209696	0.430527147	0.138964695	0	7.196072371
	2757	1418698_a_at	3.89453208	-6.612318437	-1.276019979	0.192976184	0.412933114	0	2.421699705
	17136	1456081_a_at	4.44024329	-6.603690502	-1.523373617	0.230685193	0.347871498	0	2.874624702
	13589	1449002_at	5.717696914	-6.559219479	-1.715379547	0.261521901	0.304522441	0	3.283830238
	2050	1417917_at	2.432646481	-6.542935847	-2.20731326	0.337358231	0.216537191	0	4.618144325
	7213	1424187_at	4.138205413	-6.538427537	-2.335978165	0.357269107	0.1980617	0	5.048931713
	5829	1422577_at	5.67290646	-6.504142942	-1.19351311	0.183500443	0.437236847	0	2.287089954
	13715	1449147_at	3.964773715	-6.460108004	-2.01004108	0.311146668	0.248266054	0	4.027936893
	6094	1422878_at	3.894907799	-6.453628735	-1.300336451	0.201489194	0.406031496	0	2.462863125
	5921	1422678_at	4.050055223	-6.453168667	-2.424043815	0.375636209	0.186333139	0	5.366731887
	12807	1448131_at	4.785108901	-6.441438759	-1.283028738	0.199183565	0.410931908	0	2.433493191
	15265	1451116_at	4.090284845	-6.434233374	-1.554280653	0.241564234	0.340498264	0	2.936872538
	3636	1419674_a_at	2.768070882	-6.354601891	-1.931377586	0.303933688	0.262178705	0	3.814192311
	15473	1451371_at	2.067503149	-6.348540284	-2.723767135	0.429038332	0.151378567	0	6.605954968
	15591	1451512_s_at	3.39250876	-6.329141788	-1.848958706	0.292134189	0.277592654	0	3.602400808
	13279	1448649_at	1.513943795	-6.3177688	-2.621410153	0.414926572	0.162508811	0	6.153512498
	1806	1417649_at	4.086286703	-6.315173768	-1.766684718	0.279752352	0.293883299	0	3.402711219
	6562	1423439_at	0.513393369	-6.297858012	-2.924023308	0.464288541	0.131759299	0	7.589597136
	256	1415994_at	1.995696015	-6.289428496	-2.76732712	0.439996595	0.146876234	0	6.808453424
	6877	1423797_at	4.410145795	-6.288571363	-1.502339926	0.238900036	0.352980422	0	2.833018311
	7054	1424008_a_at	2.93697059	-6.268334881	-1.758731264	0.280573916	0.295507927	0	3.384003976
	16594	1453651_a_at	5.606547166	-6.241196704	-1.794862175	0.287583017	0.288199118	0	3.469823251
	15793	1451760_s_at	2.005627344	-6.233302607	-1.320037349	0.211771742	0.40052457	0	2.496725734
	17066	1455901_at	3.435889532	-6.221571823	-2.163790437	0.347788388	0.223169158	0	4.480905921
	15590	1451511_at	3.032625733	-6.217204097	-1.781516976	0.286546323	0.290877382	0	3.437874729
	4801	1421374_a_at	3.576697272	-6.204697517	-1.87829698	0.302721764	0.272004612	0	3.676408249
	7355	1424357_at	1.818729791	-6.142416182	-2.996636956	0.487859641	0.125291725	0	7.981373041
	13546	1448949_at	2.817533642	-6.086675083	-2.096091159	0.344373756	0.233891095	0	4.275494109
	992	1416772_at	5.287358855	-6.076162895	-1.36093936	0.223980065	0.38932871	0	2.568523654
	11659	1435860_at	3.841915989	-6.059349533	-1.063078819	0.17544438	0.47860958	0	2.089385673
	11843	1436737_a_at	3.300997337	-6.058023312	-2.068515921	0.341450637	0.238404617	0	4.194549645
	6904	1423828_at	6.427708386	-6.042390096	-1.858886885	0.307640992	0.275688905	0	3.627276908
	11067	1433613_at	4.487275636	-6.020634994	-1.712918496	0.284507946	0.30504236	0	3.278233223
	15888	1451900_at	4.222357747	-6.01056292	-1.45361353	0.24184316	0.365105794	0	2.738932155
	17203	1456312_x_at	4.743744927	-5.99678237	-2.386328421	0.397934805	0.19126855	0	5.228251062
	17411	1460194_at	5.042713671	-5.988438586	-1.872777638	0.312732211	0.273047218	0	3.662370223
	9687	1427454_at	3.191319232	-5.963655503	-1.296563468	0.217410859	0.407094753	0	2.456430579
	2210	1418094_s_at	2.868555357	-5.940402114	-2.114993477	0.356035406	0.230846621	0	4.331880595
	9842	1427696_at	3.573824398	-5.916516457	-1.336258825	0.225852296	0.396046347	0	2.52495701
	8515	1425826_a_at	3.367346302	-5.910614827	-1.844451651	0.312057494	0.278461224	0	3.591164279
	17715	AFFX-PyruCarbMur/L09192_MA_at	5.164865971	-5.904837611	-1.3045007	0.220920673	0.404861202	0	2.469982294
	11661	1435870_at	3.391592888	-5.889883745	-2.099995081	0.356542705	0.233259043	0	4.287079234
	14294	1449945_at	4.070192561	-5.887506935	-1.479815692	0.251348441	0.358534613	0	2.789130991
	14875	1450658_at	3.046402848	-5.867911284	-1.973021731	0.336239189	0.254718962	0	3.925895391
	17713	AFFX-PyruCarbMur/L09192_3_at	5.351407449	-5.863092641	-1.331160358	0.227040649	0.397448446	0	2.516049591
	7732	1424815_at	1.003443834	-5.855560033	-2.590652688	0.442426117	0.166010605	0	6.023711554
	11676	1435943_at	2.723970262	-5.854208342	-1.936361518	0.330764026	0.261274545	0	3.827391599
	3296	1419301_at	3.352023668	-5.845839408	-1.644141533	0.281249863	0.319936715	0	3.125618139
	11941	1436991_x_at	4.668946648	-5.831191942	-2.347520607	0.402579889	0.196483408	0	5.089488276
	5861	1422612_at	5.717720835	-5.809026737	-1.574968217	0.271124284	0.33565052	0	2.979289291
	12010	1437171_x_at	4.692786626	-5.79918505	-2.357194942	0.406470034	0.195170249	0	5.123731736
	3422	1419435_at	2.976444107	-5.797188692	-1.813861335	0.312886372	0.284428644	0	3.515820304
	8854	1426259_at	4.180945347	-5.783943924	-1.587372527	0.274444661	0.332776964	0	3.005015697
	12812	1448136_at	2.687544654	-5.778661036	-1.914379343	0.331284242	0.265286039	0	3.769516124
	168	1415894_at	2.604772437	-5.769961041	-1.860822894	0.322501813	0.275319196	0	3.63214776
	17274	1456569_x_at	4.046281226	-5.762918034	-2.405411292	0.417394674	0.188755254	0	5.297865773
	5813	1422561_at	3.10636464	-5.735559121	-1.970068542	0.34348326	0.255240905	0	3.917867323
	6042	1422820_at	3.585208939	-5.734259024	-1.883237259	0.328418589	0.271074769	0	3.6890191
	7211	1424184_at	6.235503497	-5.733063593	-1.423098572	0.248226546	0.372910527	0	2.681608398
	1533	1417358_s_at	3.173111974	-5.724292845	-1.782173985	0.311335222	0.290744945	0	3.439440707
	2424	1418328_at	2.508271883	-5.712453993	-2.108335926	0.369077095	0.231914362	0	4.311936481
	12011	1437172_x_at	6.113146892	-5.707669773	-1.507967208	0.26420015	0.351606292	0	2.844090174
	13581	1448987_at	6.287378894	-5.699156003	-1.388112666	0.243564602	0.382064292	0	2.617360535
	96	1415812_at	4.749030477	-5.698422527	-2.257452688	0.396153967	0.209140926	0	4.781464909
	1886	1417741_at	3.692138748	-5.696713408	-2.584545703	0.453690666	0.166714824	0	5.998266837
	15482	1451381_at	5.084599685	-5.691075161	-1.256361706	0.220759992	0.418598282	0	2.388925239
	16373	1452609_at	4.119159866	-5.68949922	-1.538386032	0.270390411	0.344270381	0	2.904693684
	16226	1452375_at	4.464488791	-5.677876679	-1.329820404	0.234210864	0.397817762	0	2.513713806
	6453	1423309_at	6.520622494	-5.66419204	-1.271009553	0.224393796	0.414369708	0	2.41330382
	10064	1428074_at	3.525844031	-5.646356483	-1.599156503	0.283219189	0.330069902	0	3.02966127
	11567	1435446_a_at	5.678980107	-5.628832833	-2.000629179	0.355425226	0.249890995	0	4.001744836
	7398	1424408_at	3.352467303	-5.606800791	-1.757685528	0.313491703	0.295722203	0	3.381551973
	14978	1450782_at	3.20455084	-5.606056165	-1.352003905	0.241168455	0.391747533	0	2.552664448
	2768	1418709_at	4.300623967	-5.605102742	-2.752229885	0.491022201	0.148421306	0	6.737577138
	11550	1435370_a_at	1.761645581	-5.60422934	-2.918387498	0.520747336	0.132275016	0	7.560006621
	13452	1448842_at	3.748921617	-5.577352778	-2.618054382	0.469408066	0.162887254	0	6.139215795
	13713	1449145_a_at	4.094806941	-5.576014959	-2.576456398	0.462060525	0.167652233	0	5.964728197
	13654	1449081_at	1.917616501	-5.554952304	-2.823384453	0.508264392	0.141278668	0	7.078209448
	629	1416383_a_at	5.347121461	-5.542070613	-1.308952423	0.236184725	0.403613847	0	2.477615687
	5061	1421681_at	3.112552284	-5.530237872	-1.861364842	0.336579526	0.275215792	0	3.633512431
	7663	1424729_at	3.827753509	-5.52899272	-1.686888874	0.305098769	0.310595994	0	3.219616544
	17273	1456568_at	3.930935398	-5.508677281	-2.373876331	0.430933999	0.192926559	0	5.183319525
	6973	1423911_at	4.295433242	-5.491312446	-1.822660377	0.331917077	0.282699184	0	3.537328925
	9373	1426978_at	4.44400037	-5.489630182	-1.228024885	0.223699019	0.426901493	0	2.342460767
	1008	1416788_a_at	6.588584155	-5.489517185	-1.129005258	0.205665675	0.457230878	0	2.187078885
	2829	1418782_at	2.486379895	-5.474473975	-1.824299969	0.33323749	0.282378085	0	3.541351309
	9052	1426516_a_at	4.905958966	-5.473221213	-1.556880635	0.284454177	0.339885181	0	2.942170054
	4185	1420655_at	4.586130202	-5.471694829	-2.664380707	0.486938835	0.157739873	0	6.339551184
	2011	1417872_at	1.869794816	-5.47078518	-2.886907837	0.527695338	0.135192982	0	7.396833681
	11551	1435371_x_at	1.643657427	-5.456068611	-2.776744509	0.508927711	0.145920602	0	6.853041908
	9057	1426522_at	6.195084925	-5.440312035	-1.40522442	0.258298497	0.37755941	0	2.648589794
	6606	1423488_at	4.482437205	-5.437216644	-1.965487277	0.361487762	0.256052708	0	3.905445902
	9621	1427345_a_at	3.050628312	-5.429458348	-2.216723909	0.408277174	0.215129323	0	4.648366781
	15433	1451322_at	3.507186105	-5.419358746	-2.221294231	0.409881378	0.214448892	0	4.663115717
	13142	1448499_a_at	4.586542131	-5.416703087	-2.202951234	0.406695955	0.217192888	0	4.604202331
	6705	1423607_at	4.664867158	-5.407981948	-2.706059725	0.500382537	0.153248013	0	6.525370082
	3480	1419495_at	3.567785331	-5.403266938	-1.777455768	0.328959459	0.29169736	0	3.428210669
	9605	1427324_at	4.634845585	-5.390368903	-1.376061714	0.255281547	0.385269073	0	2.595588563
	1146	1416933_at	4.544617547	-5.369699823	-1.221549915	0.227489423	0.428821779	0	2.331971109
	1909	1417765_a_at	1.282729058	-5.364742028	-3.565293402	0.664578722	0.084477245	0	11.83750723
	1009	1416789_at	6.595024707	-5.35609155	-1.104041956	0.206128283	0.465211299	0	2.149560858
	13079	1448429_at	4.56383311	-5.350427766	-1.36566479	0.255244038	0.388055581	0	2.576950437
	7351	1424349_a_at	5.613150063	-5.339003008	-1.327158017	0.248577874	0.398552583	0	2.509079211
	2302	1418197_at	1.594391459	-5.337425629	-3.410821028	0.639038605	0.094024398	0	10.6355374
	1327	1417130_s_at	5.321572413	-5.327833584	-1.774308546	0.33302627	0.292334388	0	3.42074022
	6607	1423489_at	4.435429231	-5.317305766	-1.92875349	0.362731348	0.262656012	0	3.807261042
	3359	1419367_at	5.519360642	-5.31394703	-1.507126414	0.283617132	0.351811265	0	2.84243314
	9297	1426857_a_at	5.307970099	-5.310616689	-1.544941239	0.2909156	0.342709659	0	2.91792184
	16398	1452652_at	3.439866251	-5.310294375	-1.511274922	0.284593436	0.350801076	0	2.850618394
	7879	1425001_at	5.390928035	-5.290520318	-1.469608258	0.277781422	0.361080332	0	2.769466826
	17714	AFFX-PyruCarbMur/L09192_5_at	5.10520627	-5.289770992	-1.252857222	0.236845267	0.419616344	0	2.383129289
	4001	1420438_at	1.873817899	-5.277856477	-1.62368556	0.307641098	0.324505411	0	3.081612713
	1067	1416850_s_at	5.154867072	-5.277236138	-1.407972387	0.266801096	0.37684094	0	2.65363949
	13465	1448856_a_at	4.46899269	-5.227203421	-1.085154927	0.207597608	0.471341649	0	2.121603304
	1910	1417766_at	5.35840661	-5.21564001	-1.193394448	0.22881074	0.437272811	0	2.286901848
	13454	1448844_at	5.278702736	-5.214886738	-1.182474073	0.226749713	0.440595275	0	2.269656661
	1603	1417434_at	5.407955321	-5.210279322	-1.537397532	0.295070079	0.344506347	0	2.902704141
	1216	1417008_at	3.669270638	-5.189116054	-1.411676669	0.272045692	0.3758746	0	2.660461763
	14055	1449534_at	3.061123295	-5.184867096	-1.846679425	0.356167167	0.278031563	0	3.596713949
	7279	1424266_s_at	2.096797471	-5.175269642	-2.270718987	0.438763416	0.207226587	0	4.825635633
	2822	1418773_at	4.495065363	-5.174038615	-1.802316524	0.348338437	0.286713845	0	3.487798089
	3007	1418979_at	1.064993693	-5.170002333	-2.192621189	0.424104487	0.218753622	0	4.571352877
	5536	1422241_a_at	7.161697595	-5.161200186	-1.034066541	0.200353891	0.488331741	0	2.047788248
	15545	1451457_at	3.714057136	-5.157745695	-1.105331958	0.214305246	0.464795511	0	2.151483772
	13951	1449416_at	2.919459029	-5.149163543	-1.601179107	0.31095907	0.329607481	0	3.033911719
	2387	1418288_at	4.848893459	-5.143242297	-1.506804678	0.292967858	0.351889732	0	2.841799318
	13319	1448696_at	1.526816272	-5.14299307	-2.159252628	0.419843581	0.223872212	0	4.46683396
	12214	1437750_at	3.221751961	-5.134189436	-1.502111008	0.292570235	0.353036436	0	2.832568819
	1802	1417645_at	2.617634215	-5.12212161	-1.494238527	0.291722579	0.354968146	0	2.817154188
	2493	1418406_at	3.432168763	-5.117323327	-1.301020585	0.254238496	0.405839	0	2.464031304
	247	1415984_at	6.042078054	-5.114773367	-1.510710364	0.295362131	0.350938379	0	2.849503103
	1468	1417285_a_at	6.350957519	-5.106580871	-1.134123372	0.222090553	0.455611677	0	2.19485156
	5734	1422471_at	6.042533537	-5.087775723	-1.05024987	0.206426133	0.482884523	0	2.070888488
	13170	1448529_at	2.593856584	-5.081383587	-2.05094915	0.403620218	0.241325262	0	4.143784998
	8763	1426146_a_at	5.570492682	-5.076678915	-1.931273361	0.380420624	0.262197646	0	3.813916772
	13113	1448469_at	3.135165875	-5.06622833	-1.961087062	0.387090146	0.25683486	0	3.893552452
	14993	1450798_at	2.238273975	-5.062566019	-1.912760243	0.377824257	0.265583929	0	3.765288066
	4187	1420657_at	3.514777981	-5.061543549	-1.3032872	0.257488094	0.405201888	0	2.467905581
	13520	1448919_at	3.639596459	-5.057546831	-1.744351879	0.344900786	0.29846799	0	3.350443036
	4188	1420658_at	3.520373871	-5.055150123	-1.293310818	0.255840239	0.40801361	0	2.450898635
	7392	1424401_at	3.352288916	-5.049388584	-1.8592789	0.368218621	0.275614004	0	3.62826266
	14737	1450488_at	3.493910931	-5.048401158	-1.471914748	0.291560576	0.36050352	0	2.773898018
	937	1416713_at	3.29339276	-5.042644162	-1.691415294	0.335422298	0.309623034	0	3.229733875
	7352	1424350_s_at	5.411706682	-5.039915382	-1.275915594	0.253162106	0.412962992	0	2.421524491
	6908	1423833_a_at	7.040054468	-5.018420641	-1.118244935	0.22282806	0.460653879	0	2.170827267
	1066	1416849_at	5.006354442	-5.004393589	-1.339581589	0.267681102	0.395135236	0	2.530779105
	14107	1449592_at	2.922029032	-5.000949824	-1.459901253	0.291924795	0.36351801	0	2.750895342
	9296	1426856_at	5.048246394	-4.998053681	-1.4088171	0.281873143	0.37662036	0	2.655193679
	14751	1450504_a_at	4.86014835	-4.994035179	-1.130265124	0.22632302	0.456831765	0	2.188989636
	13746	1449183_at	5.878689977	-4.985845077	-1.245368583	0.249780842	0.421800122	0	2.370791159
	711	1416472_at	5.919979896	-4.975838262	-0.961565213	0.193246879	0.513499503	0	1.947421552
	12298	1438082_at	3.881297206	-4.973912639	-1.747438225	0.351320651	0.297830163	0	3.357618284
	1401	1417212_at	4.805413039	-4.972547403	-1.363821259	0.274270137	0.388551771	0	2.573659614
	863	1416629_at	4.447310377	-4.971875117	-1.87041267	0.376198643	0.273495183	0	3.656371524
	3527	1419552_at	5.641782178	-4.971818672	-1.420156263	0.285641202	0.373671836	0	2.676144956
	7210	1424183_at	5.442884685	-4.957126423	-1.215441898	0.245190821	0.430641154	0	2.322118986
	11940	1436990_s_at	6.629811043	-4.953603791	-1.801498064	0.363674234	0.286876548	0	3.485819976
	12539	1438914_at	3.606864641	-4.953487643	-1.818176797	0.36704983	0.283579118	0	3.526352746
	15204	1451047_at	2.548413061	-4.949425195	-2.323037653	0.469355038	0.199846242	0	5.003846913
	12252	1437902_s_at	3.41785344	-4.947340528	-1.895581248	0.383151561	0.268765293	0	3.720718509
	1801	1417644_at	2.797313995	-4.946604627	-1.456478976	0.294440143	0.36438135	0	2.744377562
	233	1415967_at	5.62140839	-4.941401193	-1.077767165	0.218109626	0.473761489	0	2.110766754
	4968	1421571_a_at	4.825375474	-4.941247655	-1.777737304	0.359774986	0.291640442	0	3.428879734
	1859	1417707_at	3.890834028	-4.937666093	-1.35192674	0.273798737	0.391768487	0	2.552527917
	13776	1449218_at	3.947841948	-4.922007815	-2.671737503	0.542814559	0.156937551	0	6.371961293
	1026	1416808_at	3.293888209	-4.907241352	-1.932679496	0.393842356	0.261942217	0	3.817635851
	15214	1451058_at	4.745395686	-4.905787517	-1.205272878	0.245683873	0.433687306	0	2.305808784
	7490	1424524_at	4.091997436	-4.891400878	-1.793727772	0.366710441	0.28842582	0	3.467095971
	4090	1420545_a_at	2.189122552	-4.889264066	-1.285845073	0.262993583	0.410130496	0	2.438248337
	9632	1427362_x_at	3.319685303	-4.872972729	-1.144593002	0.234885986	0.452317274	0	2.210837521
	2557	1418472_at	3.341013549	-4.871965548	-2.068998644	0.424674318	0.23832486	0	4.195953367
	9631	1427361_at	3.309374952	-4.860831559	-1.139102959	0.234343228	0.454041805	0	2.20244037
	4604	1421134_at	4.480307394	-4.857863628	-2.415092849	0.497151224	0.187492807	0	5.333537954
	10115	1428159_s_at	7.012053728	-4.856561444	-1.041083008	0.21436628	0.485962532	0	2.05777181
	16555	1453410_at	4.574828595	-4.851959869	-1.781335209	0.367137251	0.290914032	0	3.437441614
	15294	1451149_at	5.358035664	-4.844693933	-1.160015584	0.239440427	0.447507701	0	2.234598414
	1928	1417785_at	4.784195733	-4.842835699	-1.716629586	0.354467856	0.304258698	0	3.286676782
	15394	1451271_a_at	5.356457179	-4.825919554	-1.169638835	0.242366003	0.444532611	0	2.249553745
	12395	1438385_s_at	5.134443016	-4.816179707	-1.407345297	0.292211957	0.377004775	0	2.652486295
	1911	1417767_at	5.183026852	-4.814478494	-1.186054703	0.246351646	0.439503115	0	2.275296727
	1469	1417286_at	6.314841803	-4.809915914	-1.071209202	0.222708509	0.475919937	0	2.101193756
	9701	1427474_s_at	2.311155749	-4.807146288	-1.177019593	0.244847883	0.442264211	0	2.261091841
	7752	1424842_a_at	3.632144963	-4.80281039	-1.381648324	0.287674968	0.383780064	0	2.605659058
	15238	1451084_at	5.523235576	-4.799273126	-1.338279698	0.278850497	0.395491968	0	2.528496353
	2756	1418697_at	2.401411913	-4.798015624	-1.976477778	0.411936503	0.254109501	0	3.935311339
	10515	1430128_a_at	4.462672384	-4.797017063	-1.189416194	0.247949127	0.438480262	0	2.280604368
	17312	1456676_a_at	3.874139944	-4.794969884	-1.618699283	0.337582784	0.325628915	0	3.070980355
	675	1416432_at	4.076480784	-4.788126981	-1.631973699	0.340837598	0.322646505	0	3.099367219
	10293	1428782_a_at	5.584540886	-4.781437097	-0.959714111	0.200716666	0.514158791	0	1.944924444
	7652	1424715_at	6.297840661	-4.780142035	-1.231784506	0.257687846	0.425790449	0	2.348573113
	10227	1428538_s_at	3.352231132	-4.778896186	-1.865194142	0.390298108	0.274486264	0	3.643169559
	3502	1419524_at	2.572534591	-4.769551862	-1.495776624	0.313609468	0.354589907	0	2.820159236
	11032	1433521_at	7.393891481	-4.766895456	-1.829718004	0.3838385	0.281319604	0	3.554675842
	6706	1423608_at	2.469635666	-4.757639477	-2.31011886	0.485559881	0.201643826	0	4.959239363
	571	1416322_at	4.65234057	-4.751340815	-1.488121044	0.313200232	0.356476519	0	2.805233854
	13582	1448988_at	5.483057794	-4.750978339	-1.50651585	0.317095921	0.351960187	0	2.841230445
	570	1416321_s_at	4.701078168	-4.750203296	-1.49099323	0.313879878	0.355767535	0	2.81082421
	17114	1456015_x_at	5.507319709	-4.736213664	-1.03958784	0.219497665	0.486466431	0	2.055640299
	7653	1424716_at	6.003667923	-4.733775241	-1.307338958	0.276172588	0.404065489	0	2.474846349
	11685	1435967_s_at	6.704147504	-4.730545414	-1.121621621	0.237101967	0.45957696	0	2.175914126
	3660	1419705_at	4.464313969	-4.727207804	-1.44707565	0.306116361	0.366764104	0	2.726548182
	13777	1449219_at	4.185959684	-4.719556575	-1.753418046	0.371521777	0.296598242	0	3.371564146
	7085	1424041_s_at	3.614489942	-4.711220424	-1.934026104	0.410514884	0.261697835	0	3.821200885
	2494	1418407_at	3.045220076	-4.693868978	-1.280174074	0.272733236	0.411745825	0	2.428682793
	232	1415966_a_at	5.495903318	-4.689555095	-1.033276718	0.220335767	0.488599158	0	2.046667466
	12740	1447919_x_at	6.918366442	-4.68450451	-0.990495313	0.211440786	0.503304948	0	1.986867015
	16344	1452579_at	6.158831767	-4.681614927	-1.044070219	0.223014971	0.484957351	0	2.062036998
	16151	1452260_at	0.406630598	-4.679953683	-2.424444545	0.518048833	0.18628139	0	5.368222783
	1217	1417009_at	3.61535785	-4.667912433	-1.708115828	0.365927136	0.306059525	0	3.267338275
	7956	1425091_at	3.005444816	-4.667812255	-1.784217586	0.382238507	0.290333392	0	3.444316183
	7391	1424400_a_at	3.578106902	-4.666064355	-1.785810917	0.382723165	0.290012921	0	3.44812223
	11908	1436909_at	4.419042686	-4.661983819	-0.995855028	0.213611859	0.501438603	0	1.994262096
	13134	1448491_at	6.413321712	-4.661789146	-1.317776658	0.282676161	0.40115268	0	2.492816449
	2083	1417956_at	4.223950205	-4.657827938	-2.699475766	0.579556781	0.153948982	0	6.495658406
	9638	1427371_at	3.725350892	-4.649500878	-2.016565972	0.433716656	0.247145754	0	4.046195342
	13976	1449443_at	5.12120413	-4.648541941	-1.45149385	0.312247124	0.36564262	0	2.734910934
	350	1416090_at	6.58272825	-4.640115027	-1.128239402	0.243149016	0.457473664	0	2.185918181
	12684	1439443_x_at	7.683301729	-4.620706566	-1.531478983	0.331438268	0.345922562	0	2.890820406
	14028	1449499_at	3.402988417	-4.6170763	-1.266661218	0.274342709	0.415620518	0	2.406040985
	10175	1428322_a_at	6.352794401	-4.616052898	-0.959411099	0.20784231	0.514266792	0	1.944515991
	1786	1417629_at	3.821552435	-4.615112854	-1.358980391	0.29446309	0.38985772	0	2.565038342
	655	1416411_at	3.556965368	-4.612925253	-1.639375154	0.355387322	0.320995471	0	3.115308753
	1301	1417103_at	6.081803159	-4.605274549	-1.041344464	0.226119953	0.485874471	0	2.058144769
	17247	1456465_at	4.354644821	-4.605122041	-0.974722525	0.21166052	0.508837702	0	1.96526318
	16392	1452641_at	3.721378111	-4.604450587	-0.988497017	0.214682946	0.504002566	0	1.984116884
	11298	1434369_a_at	5.050164566	-4.596923318	-1.800837448	0.39174842	0.287007939	0	3.484224171
	3644	1419687_at	4.850678555	-4.587624826	-1.294327976	0.282134661	0.407726046	0	2.452627226
	16074	1452132_at	4.193018446	-4.584132356	-1.001251847	0.218416871	0.499566331	0	2.001736182
	7830	1424937_at	3.105509797	-4.569318395	-1.780771269	0.389723612	0.291027771	0	3.436098203
	10998	1433460_at	3.810513007	-4.567698817	-1.265955781	0.277153953	0.415823794	0	2.404864787
	12779	1448100_at	4.922009556	-4.5671661	-1.044762547	0.228755102	0.484724683	0	2.063026777
	6862	1423780_at	6.616323134	-4.557826104	-1.093143961	0.239838892	0.468738772	0	2.133384434
	2417	1418321_at	5.350351936	-4.556726273	-1.14366091	0.250983017	0.4526096	0	2.20940961
	230	1415964_at	7.629789836	-4.555629654	-1.768460427	0.388192316	0.293521802	0	3.406901948
	1498	1417320_at	5.865001275	-4.550030473	-0.867946439	0.190756181	0.547926225	0	1.825063219
	2352	1418250_at	4.582629955	-4.526573471	-0.996979807	0.220250442	0.501047816	0	1.995817503
	9761	1427552_a_at	4.867974313	-4.512334859	-1.433809175	0.317753274	0.370152281	0	2.701590806
	7318	1424309_a_at	6.229520822	-4.50512887	-1.014968608	0.225291803	0.494839096	0	2.02085892
	9679	1427435_at	4.764664187	-4.500515283	-1.245836323	0.276820818	0.421663391	0	2.371559925
	9626	1427355_at	2.428822861	-4.468768706	-1.752891252	0.392253743	0.296706564	0	3.370333259
	12915	1448250_at	2.083628999	-4.468624611	-1.693073139	0.378880145	0.309267441	0	3.233447393
	11349	1434569_at	5.643945998	-4.465792881	-0.843930682	0.188976673	0.557123593	0	1.794933857
	4194	1420664_s_at	3.510382332	-4.463806217	-1.494527312	0.334810079	0.354897099	0	2.817718155
	12974	1448318_at	7.711529164	-4.463658629	-1.17167513	0.262492101	0.443905617	0	2.252731124
	10993	1433448_at	4.405636258	-4.463132659	-0.948968618	0.212623888	0.518002649	0	1.930492057
	15968	1452004_at	2.372324698	-4.462847987	-1.752827272	0.392759797	0.296719722	0	3.370183795
	8936	1426363_x_at	2.617664444	-4.461537062	-1.173921173	0.263120345	0.443215066	0	2.256240993
	13472	1448864_at	4.922517541	-4.46123441	-1.022841727	0.229273253	0.492146	0	2.03191736
	3676	1419721_at	4.108692497	-4.459465313	-1.300640754	0.291658453	0.405945863	0	2.463382662
	16855	1455007_s_at	5.130209227	-4.458646986	-1.309951747	0.293800283	0.403334369	0	2.479332474
	10858	1432016_a_at	5.863944073	-4.452893421	-1.642289427	0.368813998	0.320347708	0	3.121608101
	13867	1449319_at	2.437090945	-4.447935833	-2.539178131	0.570866628	0.172040707	0	5.812577841
	14948	1450748_at	2.826893996	-4.446284614	-1.171321733	0.263438316	0.444014368	0	2.252179372
	15176	1451015_at	7.539090079	-4.437614837	-1.505572231	0.339275103	0.352190468	0	2.839372699
	7326	1424317_at	3.15861687	-4.436206055	-1.41640201	0.319282286	0.37464549	0	2.669190011
	3411	1419422_at	2.8211091	-4.432434539	-1.056627105	0.23838527	0.480754709	0	2.080062828
	1588	1417417_a_at	7.915905763	-4.43184032	-0.904263141	0.204037843	0.534305532	0	1.871588333
	17128	1456057_x_at	4.676332975	-4.428699602	-0.93945767	0.212129463	0.521428856	0	1.917807171
	371	1416112_at	7.518643953	-4.427712533	-0.854309344	0.192945982	0.553130061	0	1.807893062
	2104	1417978_at	4.115275108	-4.424862779	-1.269924097	0.286997396	0.41468159	0	2.411488778
	1949	1417806_at	2.947481738	-4.423185372	-1.088202414	0.24602234	0.470347058	0	2.126089624
	8870	1426278_at	4.374951491	-4.421263278	-2.078959687	0.470218478	0.236685021	0	4.225024441
	4245	1420722_at	2.409695982	-4.419876851	-2.192832289	0.496129725	0.218721616	0	4.572021819
	2103	1417977_at	4.208835183	-4.417593043	-1.219126449	0.275970746	0.429542727	0	2.328057109
	17238	1456437_x_at	3.355702726	-4.405743138	-1.703613464	0.38668016	0.307016168	0	3.257157456
	695	1416455_a_at	4.982959627	-4.405596215	-1.725218974	0.391597162	0.302452612	0	3.306303069
	7361	1424364_a_at	5.907744448	-4.402671365	-1.367049035	0.310504446	0.387683426	0	2.579424171
	1984	1417841_at	4.842498076	-4.402175078	-1.024528154	0.23273226	0.491571045	0	2.034293942
	7431	1424444_a_at	5.309897125	-4.401974488	-1.046573327	0.237750884	0.484116668	0	2.065617784
	10726	1431429_a_at	4.04429679	-4.396216989	-1.550263326	0.352635762	0.341447736	0	2.928705901
	15588	1451508_at	5.431035976	-4.395438723	-0.921658249	0.209685155	0.527901895	0	1.894291361
	897	1416668_at	6.15538556	-4.388889633	-0.892970092	0.203461505	0.538504352	0	1.856995207
	10182	1428357_at	3.662906292	-4.386297686	-1.568806909	0.357660839	0.337087046	0	2.96659279
	1385	1417196_s_at	4.396097908	-4.38607213	-1.627504123	0.371061869	0.323647637	0	3.089780009
	4242	1420718_at	3.147665723	-4.385015846	-1.112425582	0.253687928	0.462515756	0	2.162088507
	17259	1456510_x_at	3.750074493	-4.38144226	-1.268804969	0.289586144	0.415003391	0	2.409618862
	8684	1426048_s_at	2.321190233	-4.370363982	-1.850788262	0.423486069	0.277240847	0	3.606972095
	7998	1425141_at	4.923771763	-4.359415363	-1.070382575	0.245533514	0.476192705	0	2.09999017
	4648	1421184_a_at	3.831684701	-4.357989784	-1.251997822	0.28728792	0.41986638	0	2.381710103
	14227	1449867_at	3.92591464	-4.354818367	-1.021517348	0.234571746	0.492597992	0	2.030052936
	662	1416418_at	5.396559376	-4.349444482	-1.028944145	0.236569095	0.490068681	0	2.040530317
	2128	1418003_at	4.326442003	-4.348236546	-1.693181614	0.38939501	0.309244188	0	3.233690524
	11345	1434542_at	5.029030337	-4.346547112	-1.281029364	0.294723451	0.411501797	0	2.430123046
	236	1415970_at	7.624656052	-4.342562066	-0.886128134	0.204056527	0.541064265	0	1.848209288
	14997	1450803_at	2.655351745	-4.341641945	-0.909243913	0.209423975	0.532464071	0	1.878060988
	8207	1425411_at	3.630218152	-4.338514755	-1.466705726	0.338066322	0.361807514	0	2.763900588
	3193	1419185_a_at	4.083246318	-4.334784873	-1.755202392	0.404911073	0.296231632	0	3.375736725
	8990	1426434_at	3.776430813	-4.331580038	-1.287684389	0.297278217	0.409607947	0	2.441358884
	2000	1417860_a_at	3.094696895	-4.325329623	-1.408835917	0.325717584	0.376615448	0	2.65522831
	10869	1432075_a_at	2.138613754	-4.322973226	-0.90426362	0.209176317	0.534305355	0	1.871588955
	17117	1456029_a_at	3.616801653	-4.321911402	-1.266246655	0.29298302	0.415739965	0	2.405349701
	3074	1419056_at	2.501925618	-4.31753826	-1.735876901	0.402052465	0.300226473	0	3.330818867
	9	1415678_at	3.003902901	-4.317259318	-1.147600142	0.26581682	0.45137545	0	2.215450575
	8996	1426440_at	6.465192801	-4.316621784	-1.5312004	0.354721928	0.345989365	0	2.890262246
	17327	1456728_x_at	5.945887729	-4.313897155	-0.837927099	0.194239007	0.559446819	0	1.787479999
	10307	1428843_at	5.734393648	-4.312108071	-1.086858842	0.252048145	0.470785293	0	2.124110533
	9527	1427213_at	3.464658458	-4.31108015	-1.298084961	0.301104344	0.40666565	0	2.459022543
	2079	1417951_at	2.055529584	-4.310625069	-2.602276664	0.603688937	0.164678411	0	6.072441407
	4005	1420442_at	1.728910357	-4.310319703	-1.551659634	0.359987133	0.341117427	0	2.931541812
	11326	1434491_a_at	7.439324699	-4.307774983	-0.915413862	0.212502711	0.530191754	0	1.886110057
	16455	1452823_at	6.094010017	-4.306290855	-1.267698131	0.29438284	0.415321905	0	2.407770909
	7363	1424366_at	5.448255099	-4.30305186	-0.870333066	0.202259488	0.547020549	0	1.828084891
	11232	1434150_a_at	3.69046706	-4.297164174	-1.272388285	0.296099528	0.413973899	0	2.41561123
	11951	1437008_x_at	4.741198587	-4.295062095	-0.891516464	0.207567771	0.53904721	0	1.855125082
	9383	1426989_at	3.898339621	-4.281118164	-1.615227337	0.377290996	0.326413507	0	3.063598712
	11103	1433720_s_at	6.572459174	-4.270535994	-1.618607852	0.379017494	0.325649552	0	3.070785735
	7577	1424626_at	2.433275722	-4.267856364	-1.566916522	0.367143687	0.337529026	0	2.962708161
	16166	1452281_at	5.239588977	-4.260979314	-0.898995329	0.210983265	0.536260045	0	1.864766935
	8336	1425596_at	1.694548822	-4.254517435	-1.018064146	0.239290157	0.493778476	0	2.025199659
	4825	1421404_at	1.744704635	-4.254437559	-1.86055773	0.437321668	0.275369803	0	3.631480241
	4649	1421185_at	3.506831088	-4.25262647	-1.253080349	0.294660337	0.419551451	0	2.383497892
	12890	1448222_x_at	7.524866007	-4.251924875	-0.837360058	0.196936701	0.559666749	0	1.786777581
	10116	1428160_at	6.497204544	-4.245232205	-0.963242272	0.226899784	0.512902934	0	1.949686646
	9128	1426616_at	3.951404524	-4.243917326	-0.906603711	0.213624263	0.533439399	0	1.874627187
	663	1416419_s_at	5.599343645	-4.241657568	-1.01359554	0.238962133	0.495310277	0	2.018936507
	14306	1449964_a_at	4.682152963	-4.24064588	-0.894399152	0.210911068	0.537971201	0	1.858835563
	11299	1434370_s_at	5.053995593	-4.2392071	-1.619290046	0.381979462	0.325495602	0	3.072238135
	157	1415882_at	6.085508115	-4.237838713	-1.070172584	0.252527917	0.476262022	0	2.099684529
	1400	1417211_a_at	5.253422367	-4.234752835	-1.100906437	0.259969467	0.466223478	0	2.144894127
	16756	1454647_at	5.192897465	-4.234474084	-1.198285651	0.282983348	0.435792825	0	2.294668344
	6937	1423867_at	1.077310619	-4.226965514	-1.080518592	0.255625126	0.472858819	0	2.114796131
	12607	1439164_at	4.393532999	-4.221129791	-1.35890811	0.321929952	0.389877253	0	2.564909833
	7997	1425140_at	4.968320505	-4.218859076	-1.055035775	0.250076088	0.481285287	0	2.077769729
	7325	1424316_at	3.166356814	-4.213566748	-1.366480631	0.324304968	0.387836199	0	2.578408109
	1268	1417067_s_at	4.249717875	-4.212860782	-1.601668795	0.38018555	0.329495623	0	3.034941683
	2632	1418560_at	7.142791403	-4.208243143	-0.894322221	0.212516765	0.537999889	0	1.858736444
	13913	1449368_at	3.474192395	-4.207380443	-2.056209653	0.488714933	0.240446919	0	4.158922072
	3194	1419186_a_at	3.220587881	-4.204478309	-1.456343518	0.346379125	0.364415564	0	2.744119897
	1085	1416868_at	4.77685423	-4.204353174	-1.323606465	0.314818097	0.399534928	0	2.502910086
	17306	1456629_at	3.430796454	-4.203657157	-1.162934851	0.276648358	0.446603093	0	2.239124661
	1843	1417687_at	4.276965938	-4.198963401	-1.585287785	0.377542654	0.333258185	0	3.000676486
	9493	1427153_at	5.469595367	-4.194923265	-1.227787083	0.292684039	0.426971866	0	2.342074687
	7322	1424313_a_at	6.438816248	-4.189763352	-0.882293034	0.210583023	0.542504484	0	1.843302738
	12916	1448251_at	1.94285163	-4.188560296	-1.630126301	0.389185349	0.323059924	0	3.095400962
	7741	1424828_a_at	6.663441312	-4.183884153	-0.972247522	0.232379169	0.509711383	0	1.96189458
	9304	1426867_at	1.399610538	-4.182688667	-1.940440614	0.463921838	0.260536857	0	3.838228532
	3089	1419071_at	2.448812202	-4.178347387	-1.251391046	0.299494257	0.420043007	0	2.380708602
	11233	1434151_at	3.794978978	-4.167306522	-1.222806439	0.293428485	0.428448457	0	2.334003038
	3669	1419714_at	3.559419418	-4.166933936	-1.189934065	0.285565858	0.438322893	0	2.281423162
	1715	1417552_at	3.478594316	-4.164029875	-1.695240082	0.407115255	0.308803266	0	3.238307716
	12425	1438511_a_at	4.31597911	-4.162759342	-1.658118538	0.398321979	0.316852096	0	3.156046667
	15293	1451148_at	5.940750456	-4.161795507	-1.00617243	0.241764024	0.497865368	0	2.008575136
	5986	1422754_at	2.591868422	-4.158591362	-1.213063756	0.291700638	0.43135161	0	2.318294352
	7209	1424182_at	5.044554136	-4.155499135	-0.995196782	0.239489108	0.501667443	0	1.993352399
	16911	1455282_x_at	4.862887248	-4.148948126	-1.020400592	0.245941998	0.492979448	0	2.028482128
	9978	1427943_at	5.031204316	-4.146460468	-1.333292151	0.321549466	0.396861591	0	2.519770171
	1267	1417066_at	4.710536054	-4.135218313	-1.506891741	0.364404398	0.351868497	0	2.841970818
	1493	1417315_at	5.218167534	-4.133966904	-0.795766406	0.192494624	0.576037083	0	1.735999348
	16816	1454858_x_at	3.780954677	-4.133754702	-1.196064633	0.289340979	0.436464242	0	2.291138437
	15424	1451312_at	6.410612417	-4.127964365	-0.87937713	0.213029244	0.543602076	0	1.839580907
	10112	1428143_a_at	5.635467275	-4.124894153	-1.244486987	0.301701557	0.422057952	0	2.369342869
	2889	1418848_at	2.525704557	-4.122514131	-1.456053323	0.353195472	0.364488873	0	2.743567979
	14876	1450659_at	2.497914203	-4.121340795	-1.308874542	0.317584642	0.403635636	0	2.477481943
	8833	1426236_a_at	4.506817019	-4.121233177	-1.664587963	0.40390531	0.315434428	0	3.170230992
	5761	1422501_s_at	5.52902896	-4.119633882	-1.541701702	0.374232698	0.343480071	0	2.911377066
	2552	1418467_at	3.230861055	-4.118059866	-1.088617038	0.264351921	0.470211902	0	2.12670074
	16787	1454760_at	3.301837334	-4.117673196	-1.047217849	0.25432272	0.483900438	0	2.066540802
	3113	1419097_a_at	4.305315668	-4.116543072	-1.117396799	0.27144057	0.460924769	0	2.169551449
	6072	1422852_at	5.488809753	-4.115504587	-1.324821533	0.321909867	0.399198573	0	2.505018978
	231	1415965_at	7.303375201	-4.113907106	-1.67548753	0.407274031	0.313060299	0	3.194272804
	11042	1433545_s_at	5.117442527	-4.111725884	-1.157442005	0.281497852	0.448306709	0	2.230615737
	13449	1448839_at	3.501940067	-4.11165345	-1.145292714	0.278547968	0.452097952	0	2.211910044
	17104	1455997_a_at	7.410885227	-4.109738141	-1.032366051	0.251199959	0.488907672	0	2.045375963
	11095	1433691_at	4.694136051	-4.108118075	-1.903057008	0.463243016	0.267376206	0	3.740048577
	4327	1420809_a_at	5.560817633	-4.105323564	-1.008788448	0.245726904	0.496963414	0	2.012220561
	10652	1431099_at	3.140614511	-4.10299226	-1.167221889	0.284480646	0.44527796	0	2.245788224
	8399	1425678_a_at	4.799760947	-4.097843827	-0.972340937	0.237281111	0.50967838	0	1.962021617
	14980	1450784_at	3.259653434	-4.091938437	-1.226022626	0.29961903	0.427494385	0	2.339212013
	156	1415881_at	5.961229415	-4.087259413	-0.995615516	0.243589999	0.501521858	0	1.993931041
	8412	1425696_at	3.598577631	-4.065701763	-0.993394602	0.244335335	0.502294505	0	1.990863905
	13705	1449137_at	7.056386391	-4.061655971	-0.885257114	0.217954726	0.541391029	0	1.847093777
	15447	1451339_at	4.250208453	-4.061620634	-1.097304855	0.27016429	0.467388825	0	2.139546235
	1123	1416910_at	6.041332225	-4.059606175	-0.979871005	0.241370952	0.507025072	0	1.972289054
	13642	1449062_at	4.338372626	-4.054090606	-0.787462025	0.194238881	0.579362405	0	1.726035365
	12114	1437459_x_at	2.734494357	-4.052316068	-1.460479353	0.360406081	0.363372374	0	2.75199787
	8925	1426341_at	2.825714309	-4.051779628	-1.346172566	0.332242296	0.393334172	0	2.542367463
	13245	1448610_a_at	6.959010481	-4.048093706	-0.942873787	0.232917975	0.52019564	0	1.922353674
	3854	1420174_s_at	4.219107405	-4.044219623	-1.388737057	0.343388141	0.381898972	0	2.61849356
	6008	1422779_at	2.802044798	-4.040404816	-1.119438066	0.277060868	0.460273068	0	2.172623317
	15821	1451803_a_at	4.635692119	-4.03823867	-1.055103436	0.261278127	0.481262715	0	2.077867177
	6570	1423447_at	4.911587282	-4.036865318	-0.906122446	0.224461897	0.533617377	0	1.87400194
	8924	1426340_at	2.857023514	-4.035699061	-1.357785802	0.336443769	0.390180666	0	2.562915302
	529	1416278_a_at	7.788625809	-4.031015926	-0.822409134	0.204020314	0.565496839	0	1.76835648
	1796	1417639_at	2.765824774	-4.030369657	-1.308764188	0.324725596	0.403666512	0	2.477292442
	936	1416712_at	6.243429897	-4.029329796	-0.835923308	0.20745964	0.560224387	0	1.784999052
	12536	1438910_a_at	4.406233919	-4.027028384	-1.088385252	0.270270072	0.470287453	0	2.126359088
	950	1416727_a_at	6.306737252	-4.026678592	-1.106888043	0.2748886	0.464294455	0	2.153805604
	11002	1433470_a_at	5.139542584	-4.020631679	-0.979900093	0.243717946	0.50701485	0	1.972328819
	2592	1418511_at	4.193226957	-4.016588887	-2.186610267	0.544394841	0.21966695	0	4.552346169
	10543	1430391_a_at	3.004825156	-4.016416556	-1.412419194	0.351661531	0.375681195	0	2.6618314
	15991	1452031_at	2.827728329	-4.01365526	-1.342097792	0.334382926	0.394446682	0	2.535196884
	17010	1455752_a_at	4.787494439	-4.011228968	-0.768232138	0.19152039	0.587136504	0	1.703181446
	1589	1417418_s_at	7.722990997	-4.008686313	-0.853097218	0.212812166	0.553594986	0	1.806374742
	15165	1451002_at	6.516683396	-4.008222645	-1.027596386	0.256372082	0.490526714	0	2.038624953
	7987	1425129_a_at	8.053723733	-4.006998042	-0.875568716	0.218509894	0.545038967	0	1.834731202
	9022	1426474_at	5.048585925	-4.001630967	-0.852854406	0.213126701	0.553688167	0	1.806070746
	12717	1441659_at	3.07323873	-3.99769679	-0.917607976	0.22953416	0.529386028	0	1.888980719
	2356	1418254_at	5.430239094	-3.992723997	-0.76635595	0.191938123	0.587900557	0	1.700967941
	5895	1422651_at	0.87484619	-3.992278921	-2.881240846	0.721703294	0.135725072	0	7.367835473
	15602	1451527_at	1.997439041	-3.978112192	-2.029691152	0.510214658	0.244907498	0	4.083174295
	1384	1417195_at	4.35002231	-3.977405733	-1.461347154	0.36741214	0.363153867	0	2.753653732
	2319	1418216_at	3.45293688	-3.971767035	-1.170553727	0.294718627	0.444250798	0	2.250980762
	16397	1452651_a_at	0.791383078	-3.969037434	-2.832618243	0.713678893	0.140377319	0	7.123657936
	4168	1420631_a_at	5.334158263	-3.966980237	-0.909820676	0.229348427	0.532251245	0	1.878811952
	10429	1429534_a_at	5.130986788	-3.965278284	-0.966731644	0.243799193	0.511663901	0	1.95440796
	2487	1418400_at	2.476238307	-3.962578671	-1.210307697	0.305434364	0.432176432	0	2.313869815
	5760	1422500_at	5.427860427	-3.954913598	-1.473845574	0.372661889	0.360021364	0	2.77761294
	8368	1425631_at	4.443328269	-3.953173854	-1.78908032	0.452568085	0.289356444	0	3.455945149
	5324	1421993_a_at	4.585472575	-3.952149373	-0.735485731	0.186097655	0.600615773	0	1.664957939
	13035	1448382_at	4.090796659	-3.946193089	-1.374080863	0.348204163	0.385798419	0	2.592027209
	6621	1423506_a_at	1.907862359	-3.94575028	-1.853820664	0.469827164	0.276658727	0	3.614561567
	17085	1455956_x_at	3.958379765	-3.945344162	-1.521045057	0.385529119	0.348433428	0	2.869988701
	798	1416564_at	2.747357397	-3.943234266	-1.160425802	0.294282744	0.447380475	0	2.235233893
	11073	1433645_at	6.246778909	-3.93812632	-1.064877069	0.270401958	0.478013388	0	2.091991615
	5735	1422472_at	5.426326263	-3.933628125	-1.022999901	0.260065229	0.492092045	0	2.032140146
	1844	1417688_at	3.226481397	-3.93157943	-1.249791221	0.317885278	0.420509057	0	2.378070064
	7319	1424310_at	5.529069064	-3.929454617	-1.198300822	0.30495347	0.435788242	0	2.294692473
	14285	1449935_a_at	3.846615571	-3.927971162	-1.107307147	0.281903074	0.464159597	0	2.154431377
	3786	1419979_s_at	4.820802029	-3.925295017	-0.83063634	0.211611188	0.562281178	0	1.778469632
	10244	1428591_at	4.997748183	-3.921482202	-1.393170917	0.355266413	0.380727077	0	2.626553402
	2064	1417933_at	3.29294186	-3.916273158	-1.529000802	0.390422409	0.346517279	0	2.885858978
	13900	1449354_at	4.849132112	-3.914370096	-0.804214152	0.205451741	0.572673936	0	1.746194366
	10124	1428181_at	6.283420177	-3.912725737	-1.086697187	0.277734055	0.470838048	0	2.123872538
	16489	1453004_at	4.598337593	-3.91252943	-1.302069098	0.33279471	0.405544154	0	2.465822749
	14239	1449883_at	1.594114864	-3.910497813	-1.288430642	0.329479955	0.409396127	0	2.442622035
	6798	1423710_at	4.952791327	-3.909269823	-1.046565777	0.267713876	0.484119202	0	2.065606974
	10546	1430421_a_at	6.065817073	-3.896647062	-0.85258915	0.218800712	0.553789978	0	1.80573871
	17139	1456085_x_at	4.701793642	-3.894981983	-0.870778167	0.223564106	0.546851808	0	1.828648979
	3498	1419518_at	2.828475278	-3.889191199	-1.34611579	0.346117154	0.393349651	0	2.542267412
	11653	1435837_at	4.522161568	-3.883587209	-1.586215309	0.408440759	0.333043999	0	3.002606273
	3855	1420175_at	4.055814521	-3.882924446	-1.302700811	0.335494761	0.405366617	0	2.466902695
	9010	1426459_s_at	5.618340719	-3.88066831	-0.793109359	0.204374426	0.577098962	0	1.732805057
	10589	1430713_s_at	7.715515559	-3.880156784	-0.729684208	0.188055341	0.603035898	0	1.658276071
	12176	1437670_x_at	4.628808821	-3.877955261	-0.84605603	0.218170653	0.556303455	0	1.797580065
	6559	1423436_at	3.3154878	-3.874415907	-1.818559286	0.469376373	0.283503945	0	3.527287782
	660	1416416_x_at	4.579735456	-3.872418943	-1.412683861	0.364806567	0.375612281	0	2.662319767
	11174	1433984_a_at	6.931135937	-3.870801254	-0.805943999	0.208211155	0.571987689	0	1.748289376
	9700	1427473_at	2.101881242	-3.869717419	-1.018293981	0.263144274	0.493699818	0	2.025522318
	2835	1418788_at	3.963980136	-3.865787566	-1.290534685	0.333834869	0.408799494	0	2.446186982
	14715	1450463_at	4.486295266	-3.862612805	-0.871436493	0.225608037	0.546602327	0	1.829483613
	1190	1416978_at	3.7626143	-3.859639529	-1.378772203	0.357228232	0.384545921	0	2.600469656
	1278	1417080_a_at	4.720959209	-3.857983536	-0.765124723	0.198322444	0.588402498	0	1.699516918
	8980	1426418_at	3.129782057	-3.857762274	-0.795228611	0.206137277	0.576251853	0	1.735352338
	17716	AFFX-PyruCarbMur/L09192_MB_at	5.140167071	-3.856986317	-1.091999803	0.28312255	0.469110662	0	2.131693181
	15232	1451077_at	4.675097281	-3.853422501	-1.111793722	0.288521106	0.462718369	0	2.16114178
	5740	1422477_at	5.070522016	-3.853255095	-1.060695561	0.275272603	0.479400872	0	2.085936963
	1777	1417618_at	2.259508953	-3.850109543	-1.169966755	0.303878823	0.444431582	0	2.250065119
	16176	1452299_at	5.187540369	-3.849210349	-1.248041044	0.324233006	0.421019499	0	2.375186904
	3370	1419378_a_at	1.663271948	-3.846505014	-1.269904305	0.330144976	0.414687278	0	2.411455697
	15416	1451304_at	3.293260144	-3.845722917	-0.974905591	0.253503857	0.508773139	0	1.965512571
	2578	1418494_at	3.326207322	-3.838511813	-1.483919339	0.386587149	0.357516235	0	2.797075776
	3371	1419379_x_at	1.678198518	-3.837963114	-1.257091589	0.327541342	0.418386559	0	2.390134142
	1382	1417193_at	6.962665141	-3.833077734	-0.908571038	0.237034337	0.532712471	0	1.877185262
	8987	1426430_at	4.235732961	-3.83204759	-1.068306333	0.278782115	0.476878507	0	2.096970162
	1842	1417686_at	4.284760166	-3.831947257	-1.526234729	0.398292207	0.347182292	0	2.880331234
	17291	1456601_x_at	1.564020266	-3.831877604	-1.279771479	0.33398026	0.411860742	0	2.428005145
	17470	1460262_a_at	4.482645041	-3.830504049	-1.115122733	0.291116448	0.46165188	0	2.166134361
	1582	1417411_at	1.995066761	-3.82693657	-1.145893795	0.299428479	0.45190963	0	2.212831802
	13470	1448862_at	3.264148246	-3.826493762	-1.098348505	0.28703784	0.467050837	0	2.141094549
	12869	1448198_a_at	7.111775561	-3.826108086	-0.977551325	0.255494958	0.507840963	0	1.969120398
	7647	1424709_at	3.474467496	-3.824149837	-0.87470278	0.228731304	0.54536621	0	1.833630288
	5344	1422017_s_at	4.540080602	-3.823607508	-0.857727791	0.224324225	0.551820978	0	1.81218192
	12954	1448293_at	2.890372713	-3.821701902	-1.502918095	0.39325885	0.352838992	0	2.834153887
	15541	1451453_at	4.04568065	-3.820278971	-1.176000661	0.307831095	0.44257668	0	2.259495464
	6824	1423737_at	6.788224734	-3.819929304	-0.823657427	0.215621118	0.565007754	0	1.769887214
	11772	1436409_at	6.983763388	-3.814706938	-1.052797347	0.275983808	0.482032609	0	2.074548445
	15359	1451232_at	4.517154972	-3.813300105	-0.802859109	0.210541811	0.573212069	0	1.744555034
	8293	1425537_at	2.699615395	-3.812376373	-1.009705206	0.264849298	0.49664772	0	2.013499628
	448	1416194_at	3.822462654	-3.809404768	-1.457355168	0.382567686	0.364160117	0	2.746044811
	12986	1448330_at	4.550751477	-3.808876528	-1.409800896	0.370135626	0.376363625	0	2.657004915
	1598	1417429_at	4.483934495	-3.808276291	-1.448485075	0.380351887	0.366405973	0	2.729213154
	9180	1426688_at	6.400675683	-3.807369217	-1.035107448	0.271869469	0.487979536	0	2.049266264
	1837	1417680_at	2.158752063	-3.805755925	-1.150114539	0.302203967	0.450589457	0	2.219315133
	477	1416225_at	2.271381266	-3.802320946	-1.849276519	0.486354662	0.277531509	0	3.603194471
	17287	1456588_x_at	7.207380224	-3.801133318	-0.744607737	0.195890982	0.596830125	0	1.67551864
	2397	1418300_a_at	6.785651713	-3.795716009	-0.883491391	0.23276014	0.542054046	0	1.844834491
	10624	1430998_at	2.669647698	-3.795308044	-1.545419639	0.407192149	0.342596035	0	2.918889587
	13225	1448589_at	7.4389381	-3.792252115	-0.875441884	0.230850127	0.545086886	0	1.834569912
	1300	1417102_a_at	7.380435335	-3.785352502	-0.873746248	0.230822954	0.545727917	0	1.832414962
	4176	1420641_a_at	3.092205624	-3.784414978	-1.507448467	0.398330647	0.351732739	0	2.843067728
	9105	1426584_a_at	4.093171618	-3.780931132	-1.134122851	0.299958611	0.455611842	0	2.194850767
	5262	1421922_at	5.073533716	-3.780054833	-0.983671465	0.260226771	0.505691185	0	1.977491461
	16477	1452925_a_at	5.513401905	-3.778642277	-1.010526109	0.267431007	0.496365205	0	2.014645649
	15922	1451943_a_at	2.83188128	-3.778442556	-0.948773959	0.251101861	0.518072547	0	1.930231598
	11290	1434341_x_at	5.35040329	-3.777489844	-1.263116887	0.334379956	0.416642846	0	2.400137216
	2241	1418127_a_at	5.845773662	-3.776153736	-0.920651609	0.243806707	0.528270367	0	1.892970081
	3307	1419314_at	2.122467044	-3.773206404	-1.140096749	0.302155945	0.453729149	0	2.203958026
	3137	1419121_at	3.31051841	-3.771157715	-0.907361989	0.240605686	0.533159098	0	1.875612747
	11866	1436803_a_at	7.396402187	-3.765207136	-0.863267679	0.22927495	0.549706072	0	1.819154
	14001	1449469_at	2.754075151	-3.765081918	-0.969637849	0.25753433	0.510634228	0	1.958348941
	7199	1424172_at	6.078608796	-3.763328233	-0.74795439	0.198748114	0.595447249	0	1.679409891
	4328	1420810_at	5.562291987	-3.762672027	-0.949320111	0.252299457	0.517876461	0	1.930962452
	8567	1425895_a_at	3.583781445	-3.76206546	-1.307994517	0.347679893	0.403881924	0	2.475971172
	5603	1422315_x_at	1.75536547	-3.760996329	-1.123231741	0.298652709	0.459064335	0	2.178343912
	717	1416478_a_at	6.91148952	-3.759236077	-0.787656599	0.209525708	0.579284272	0	1.726268169
	8365	1425627_x_at	4.399411869	-3.758073328	-1.40827438	0.374733076	0.376762066	0	2.654195023
	12480	1438659_x_at	5.289861125	-3.756679335	-0.951519317	0.25328734	0.517087625	0	1.933908204
	2890	1418849_x_at	2.285972417	-3.754923487	-1.396587825	0.371935095	0.379826423	0	2.632781557
	6757	1423666_s_at	4.856229761	-3.754603929	-1.02020428	0.271720879	0.493046534	0	2.028206125
	9234	1426766_at	1.891690412	-3.753531484	-0.871652272	0.232221916	0.54652058	0	1.829757263
	12883	1448214_at	5.89257536	-3.753347561	-1.19427166	0.318188401	0.437007014	0	2.288292792
	17008	1455747_at	3.274861691	-3.749991398	-1.1543027	0.307814759	0.449283287	0	2.225767193
	1925	1417781_at	3.038091242	-3.747555787	-1.12651333	0.300599482	0.458021323	0	2.183304464
	11744	1436289_x_at	5.055621925	-3.743564315	-1.030453111	0.275259892	0.489556369	0	2.042665695
	4639	1421174_at	2.348565977	-3.74127683	-1.27854873	0.341741279	0.41220996	0	2.425948174
	871	1416639_at	2.850972833	-3.741130127	-1.996940151	0.533779923	0.250530794	0	3.991525287
	8818	1426219_at	6.527418485	-3.7404997	-0.911626708	0.243717894	0.531585365	0	1.881165408
	7129	1424093_x_at	4.527522582	-3.734161618	-0.780989734	0.209147277	0.581967408	0	1.718309283
	6936	1423866_at	1.059742193	-3.732623069	-1.023716539	0.274261965	0.491847666	0	2.033149834
	17014	1455777_x_at	6.117664075	-3.731449391	-0.825551317	0.221241462	0.56426653	0	1.772212149
	6770	1423680_at	4.661387926	-3.725007071	-1.232277163	0.330812033	0.425645073	0	2.349375248
	9181	1426689_s_at	6.321253597	-3.721104056	-1.030597872	0.27696024	0.489507248	0	2.042870669
	1931	1417788_at	3.208911266	-3.720133488	-2.156840715	0.579775087	0.224246797	0	4.459372496
	13848	1449298_a_at	2.381594826	-3.719971196	-1.152364042	0.309777679	0.449887428	0	2.222778271
	661	1416417_a_at	7.656440355	-3.719917087	-0.667038175	0.179315334	0.629798325	0	1.587809876
	2661	1418589_a_at	1.883888543	-3.717896347	-1.713464984	0.460869488	0.304926833	0	3.279475244
	7772	1424869_at	5.924464577	-3.716993612	-0.827093655	0.222516835	0.563663614	0	1.774107776
	1290	1417092_at	2.070085049	-3.7153358	-1.360905368	0.366294042	0.389337883	0	2.568463136
	7198	1424171_a_at	6.103461317	-3.714978704	-0.74633197	0.200898048	0.596117251	0	1.677522329
	2981	1418952_at	0.837627398	-3.714506861	-1.834119975	0.493772133	0.280462546	0	3.565538482
	11455	1434976_x_at	5.477574889	-3.7116946	-0.828465002	0.223203979	0.563128081	0	1.775794947
	1644	1417480_at	5.285187332	-3.707626703	-0.938521965	0.25313281	0.521767155	0	1.916563721
	11594	1435613_x_at	7.187265486	-3.705852335	-0.723371105	0.195196959	0.605680511	0	1.651035459
	13853	1449304_at	4.187252733	-3.703460005	-0.736639555	0.198905768	0.600135611	0	1.666290054
	7026	1423972_at	6.785147057	-3.695751461	-0.986430224	0.266909243	0.504725113	0	1.981276489
	551	1416302_at	2.826090004	-3.695185929	-1.461955004	0.395637738	0.363000891	0	2.754814172
	2723	1418658_at	5.165490948	-3.694892132	-1.208154168	0.32697955	0.432822028	0	2.31041845
	6832	1423747_a_at	4.676615277	-3.693786946	-1.032755603	0.279592629	0.488775676	0	2.045928323
	11388	1434702_at	6.117700507	-3.69334982	-0.71342667	0.193165204	0.609869862	0	1.639694075
	6861	1423779_at	5.304138983	-3.691558334	-0.865556251	0.23446907	0.548834755	0	1.822042045
	2734	1418673_at	2.846040281	-3.68795291	-1.534102978	0.415976835	0.345293964	0	2.896083057
	9042	1426502_s_at	5.158308154	-3.686449176	-1.116929595	0.302982502	0.461074059	0	2.168848972
	12897	1448229_s_at	3.823398578	-3.685901322	-1.449570472	0.393274357	0.366130414	0	2.731267223
	382	1416123_at	3.603908911	-3.685455881	-1.456229667	0.395128775	0.364444323	0	2.743903352
	13672	1449102_at	3.19769617	-3.677672596	-1.432783429	0.389589718	0.370415551	0	2.699670677
	13179	1448539_a_at	3.871898694	-3.671578586	-0.913596227	0.248829272	0.530860158	0	1.883735265
	11396	1434745_at	4.011935927	-3.670119147	-1.461841462	0.398308993	0.363029461	0	2.754597374
	16732	1454604_s_at	5.722623948	-3.669353008	-1.444128147	0.39356479	0.367514188	0	2.720983385
	550	1416301_a_at	2.80037662	-3.666894464	-1.456087522	0.397090109	0.364480233	0	2.743633016
	6833	1423748_at	4.773524232	-3.661539702	-1.050064814	0.28678231	0.482946467	0	2.07062287
	2480	1418393_a_at	2.452787511	-3.660759945	-1.051758808	0.28730614	0.482379731	0	2.073055596
	17102	1455991_at	4.815148323	-3.659936035	-0.987419936	0.269791583	0.504378982	0	1.982636143
	6485	1423344_at	3.849242455	-3.654972293	-0.801962594	0.219416874	0.573568383	0	1.743471274
	13237	1448602_at	1.587209114	-3.654969419	-2.155090164	0.589632885	0.224519061	0	4.453964823
	3125	1419109_at	2.114284151	-3.654647372	-1.500208571	0.410493385	0.353502281	0	2.828836061
	1542	1417369_at	6.215725761	-3.653791479	-0.766827002	0.209871583	0.587708634	0	1.701523412
	1201	1416992_at	3.810564989	-3.650834786	-1.253961667	0.343472586	0.419295233	0	2.384954374
	15505	1451411_at	4.492192367	-3.650293008	-1.136412505	0.3113209	0.454889328	0	2.198336909
	381	1416122_at	4.040104835	-3.65019994	-1.450557419	0.397391223	0.36588003	0	2.733136321
	2113	1417987_at	4.622619748	-3.648058664	-0.712531789	0.195318073	0.610248273	0	1.638677314
	11651	1435833_at	3.186981505	-3.646798157	-1.127028781	0.309046109	0.457857709	0	2.184084662
	3624	1419662_at	1.85165689	-3.64678337	-1.935751056	0.530810542	0.261385124	0	3.825772421
	13939	1449400_at	2.209515641	-3.643958583	-0.777268278	0.213303269	0.583470541	0	1.713882587
	6281	1423108_at	5.679999096	-3.641022711	-1.073859881	0.294933585	0.475046327	0	2.105057849
	6276	1423101_at	4.246912036	-3.640317881	-0.931325534	0.255836321	0.524376328	0	1.90702735
	7244	1424223_at	4.043637315	-3.63945885	-1.288127233	0.353933726	0.409482235	0	2.442108389
	9381	1426987_at	4.451077845	-3.634699637	-0.72912138	0.200600174	0.603271202	0	1.657629267
	7566	1424613_at	4.484097429	-3.633307412	-1.12167068	0.308718904	0.459561332	0	2.17598812
	13097	1448450_at	6.371474364	-3.632699232	-0.826946886	0.227639789	0.56372096	0	1.7739273
	12987	1448331_at	7.529739807	-3.631419068	-0.659735319	0.181674245	0.632994417	0	1.579792764
	12133	1437519_x_at	6.073308973	-3.629213911	-0.725325895	0.199857576	0.604860395	0	1.653274057
	8364	1425626_at	4.255927949	-3.62890154	-1.430033677	0.394067919	0.371122229	0	2.694530051
	8016	1425164_a_at	1.726101323	-3.628148277	-1.101933576	0.3037179	0.465891665	0	2.146421746
	892	1416663_at	7.125092715	-3.626229304	-0.782697573	0.215843375	0.581278892	0	1.720344594
	165	1415891_at	6.599526495	-3.620460395	-1.107467888	0.305891452	0.464107884	0	2.154671432
	2956	1418926_at	2.410827315	-3.620436957	-1.396592518	0.385752475	0.379825187	0	2.63279012
	3693	1419742_at	4.365700231	-3.62039305	-1.053288963	0.290932213	0.481868379	0	2.075255492
	10428	1429533_at	4.992329431	-3.619464088	-0.902861627	0.249446218	0.534824838	0	1.869771052
	10088	1428106_at	5.345468446	-3.619363479	-0.919702704	0.254106201	0.528617941	0	1.891725425
	6737	1423644_at	5.789289817	-3.617574294	-0.695733979	0.192320578	0.617395136	0	1.619708259
	8832	1426235_a_at	4.380793248	-3.610723325	-1.504078895	0.416558889	0.35255521	0	2.83643518
	17043	1455844_at	4.869924052	-3.607597027	-1.020532868	0.282884386	0.49293425	0	2.028668123
	14959	1450759_at	2.602576969	-3.606754004	-0.907541356	0.251622749	0.533092816	0	1.875845952
	2088	1417962_s_at	5.553839626	-3.605254008	-1.414802746	0.392428035	0.375061024	0	2.666232785
	13557	1448962_at	2.284834076	-3.605203057	-1.130330459	0.313527544	0.456811077	0	2.189088771
	3114	1419098_at	4.043881729	-3.605092593	-1.015223387	0.281608131	0.494751715	0	2.021215834
	672	1416429_a_at	6.237029198	-3.603252706	-1.108045806	0.307512655	0.463922008	0	2.155534728
	9866	1427729_at	3.213077033	-3.597653424	-1.225778393	0.340716086	0.427566761	0	2.338816043
	6938	1423868_at	3.765048322	-3.597508607	-0.68069262	0.189212228	0.623865692	0	1.602909107
	16107	1452184_at	7.401761631	-3.597007481	-0.836259779	0.23248764	0.560093745	0	1.785415405
	13888	1449341_a_at	4.213781835	-3.594510635	-0.99519233	0.276864484	0.501668991	0	1.993346247
	4007	1420444_at	2.680458199	-3.59434883	-1.586137072	0.441286349	0.33306206	0	3.002443448
	14113	1449623_at	3.814229839	-3.590328784	-0.691914995	0.192716332	0.619031618	0	1.61542637
	383	1416124_at	3.525474805	-3.586168324	-1.445476826	0.403069989	0.367170784	0	2.723528239
	3625	1419663_at	1.792307698	-3.583446017	-1.942021376	0.541942412	0.260251543	0	3.842436387
	7160	1424126_at	5.204443186	-3.58283313	-0.861578225	0.240474003	0.550350177	0	1.817024944
	12006	1437164_x_at	7.561812941	-3.582719991	-0.851915462	0.23778455	0.554048639	0	1.804895689
	9513	1427183_at	1.147545309	-3.579704606	-2.205248965	0.616042162	0.216847247	0	4.611541128
	4166	1420629_a_at	3.693172777	-3.575923157	-1.041869854	0.291356891	0.485697561	0	2.058894425
	13111	1448467_a_at	2.548144854	-3.574139894	-0.978304449	0.273717448	0.507575926	0	1.970148598
	12328	1438172_x_at	3.344810424	-3.57347925	-1.732792189	0.484903386	0.300869092	0	3.323704653
	3088	1419070_at	2.279977937	-3.570004115	-1.158959638	0.32463818	0.447835364	0	2.232963452
	9871	1427735_a_at	1.05122806	-3.568833823	-3.112199195	0.872049344	0.115647085	0	8.646997035
	457	1416203_at	3.757504296	-3.566336945	-1.547275892	0.433855779	0.342155515	0	2.922647613
	14346	1450007_at	5.474208871	-3.565421978	-0.955326309	0.267942004	0.51572493	0	1.939018151
	7262	1424242_at	3.228735824	-3.560538374	-0.898500071	0.252349498	0.536444167	0	1.864126896
	9739	1427525_at	4.251845651	-3.559815387	-0.689244629	0.193618082	0.62017848	0	1.612439051
	8752	1426130_at	3.560609398	-3.55824459	-0.943123299	0.265052971	0.520105681	0	1.922686172
	12978	1448322_a_at	8.487933526	-3.556663757	-0.687325758	0.193250137	0.621003904	0	1.610295836
	2295	1418190_at	1.536028617	-3.555437776	-1.492336716	0.419733605	0.355436386	0	2.813442963
	6494	1423353_at	3.223697928	-3.554512026	-1.148340913	0.323065699	0.451143745	0	2.216588419
	10628	1431011_at	4.610200858	-3.549577692	-1.006816786	0.283644105	0.497643055	0	2.009472433
	8988	1426431_at	4.128251881	-3.548917889	-1.028229024	0.289730294	0.49031166	0	2.039519109
	16986	1455641_at	4.745278326	-3.548900468	-1.077582045	0.303638283	0.473822284	0	2.110495927
	12487	1438705_at	2.954885531	-3.543616883	-0.991922795	0.279918182	0.502807197	0	1.988833903
	4218	1420688_a_at	2.975408852	-3.543583962	-1.526748403	0.43084866	0.347058699	0	2.881356963
	4646	1421182_at	1.349625616	-3.542012997	-0.825518207	0.233064703	0.56427948	0	1.772171477
	7181	1424154_a_at	6.229795925	-3.541010089	-0.857001496	0.24202176	0.552098851	0	1.811269844
	6560	1423437_at	3.104389642	-3.540704939	-1.725928289	0.487453295	0.302303945	0	3.307929046
	1448	1417264_at	5.136410412	-3.54002187	-0.77762098	0.219665586	0.583327915	0	1.714301638
	12947	1448284_a_at	6.616989232	-3.538143055	-0.810570638	0.229094931	0.570156296	0	1.753905038
	8536	1425848_a_at	2.187851332	-3.537415613	-1.248193545	0.352854649	0.420974997	0	2.375437988
	12345	1438211_s_at	4.48509654	-3.53413418	-1.171607707	0.331511948	0.443926363	0	2.252625847
	15135	1450969_at	5.88782307	-3.53387232	-0.941675123	0.266471179	0.520628024	0	1.920757149
	9728	1427510_at	2.392653743	-3.531583199	-1.087711678	0.307995484	0.470507075	0	2.125366552
	4638	1421173_at	2.360228768	-3.529665864	-1.237976929	0.350734879	0.423966762	0	2.358675465
	15941	1451972_at	2.611366564	-3.528669242	-0.996768311	0.282477116	0.501121274	0	1.995524941
	3515	1419539_at	3.423148677	-3.527462073	-1.16254895	0.329570928	0.446722569	0	2.238525806
	12337	1438183_x_at	3.823891243	-3.526708302	-1.108946359	0.314442325	0.463632511	0	2.156880666
	15739	1451695_a_at	8.445710861	-3.52579311	-0.861763188	0.244416833	0.550279623	0	1.817257913
	10514	1430127_a_at	3.965481386	-3.519486247	-1.425612118	0.405062563	0.372261386	0	2.686284523
	7676	1424742_at	4.593972325	-3.5192772	-0.777330413	0.220877859	0.583445412	0	1.713956404
	1467	1417283_at	3.806022508	-3.517522917	-0.835223705	0.237446557	0.560496122	0	1.784133666
	2761	1418702_a_at	5.708728633	-3.517166461	-0.676642868	0.192382952	0.62561939	0	1.598415931
	585	1416337_at	7.027397993	-3.516644747	-0.889348128	0.252896778	0.539857994	0	1.852338967
	17169	1456193_x_at	8.391354917	-3.516601461	-0.86180272	0.245066929	0.550264545	0	1.81730771
	13671	1449101_at	3.243102893	-3.515218843	-1.387978001	0.394848248	0.382099957	0	2.617116235
	2041	1417906_at	3.431177925	-3.514109816	-0.884793604	0.25178314	0.541564995	0	1.846500437
	6726	1423632_at	3.504628189	-3.51401392	-0.806292695	0.229450626	0.571849458	0	1.748711985
	14618	1450344_a_at	2.902948907	-3.513889419	-1.445869054	0.411472554	0.367070975	0	2.72426879
	8817	1426218_at	2.467125908	-3.513466959	-0.996038844	0.283491735	0.501374719	0	1.994516203
	7081	1424037_at	3.129697741	-3.513287855	-0.812083231	0.231146227	0.569558829	0	1.755744883
	2900	1418860_a_at	4.1456235	-3.510356764	-1.154810241	0.328972329	0.449125256	0	2.226550358
	9039	1426499_at	5.273712851	-3.510310989	-0.711991041	0.20282848	0.610477047	0	1.638063224
	11289	1434340_at	5.208443349	-3.510266215	-1.244515054	0.354535804	0.422049741	0	2.369388965
	7345	1424338_at	1.88695407	-3.505594336	-1.01591194	0.289797348	0.494515642	0	2.022180727
	1722	1417562_at	5.469567875	-3.50542412	-0.791495632	0.225791689	0.577744837	0	1.730867912
	10181	1428351_at	4.625358826	-3.505052363	-0.7574433	0.216100423	0.591543718	0	1.69049213
	17363	1459889_at	3.53891659	-3.504589964	-1.232646052	0.35172333	0.425536252	0	2.349976047
	16777	1454716_x_at	7.027549858	-3.504281559	-0.694276923	0.198122471	0.618018991	0	1.618073254
	14150	1449714_at	4.524556285	-3.504048885	-1.017956371	0.29050861	0.493815364	0	2.025048373
	11562	1435417_at	4.075304088	-3.503830199	-1.326217697	0.378505128	0.398812436	0	2.507444376
	4962	1421564_at	1.413028469	-3.500515472	-1.43469253	0.409851789	0.369925708	0	2.703245484
	1947	1417804_at	2.364266683	-3.495328935	-1.179699994	0.337507575	0.441443286	0	2.265296657
	13487	1448881_at	6.704640755	-3.492367918	-1.806669717	0.517319412	0.285850017	0	3.498338077
	203	1415933_a_at	7.384250742	-3.486087996	-0.828778173	0.237738742	0.563005853	0	1.776180468
	8947	1426375_s_at	5.236469171	-3.484974546	-0.894736938	0.256741312	0.537845257	0	1.859270834
	2847	1418804_at	1.775609504	-3.484126259	-1.595443325	0.457917769	0.330920524	0	3.021873618
	12854	1448181_at	4.358182736	-3.482991045	-0.911014393	0.261560935	0.531811031	0	1.880367165
	15500	1451405_at	5.478018309	-3.482799722	-1.027149494	0.294920632	0.490678685	0	2.037993561
	15563	1451479_a_at	5.100654612	-3.478665791	-0.795702121	0.228737731	0.576062751	0	1.735921995
	2576	1418492_at	2.943566568	-3.475405901	-1.153828103	0.331998085	0.44943111	0	2.225035112
	3091	1419073_at	1.843503293	-3.474923732	-1.448397238	0.416814109	0.366428281	0	2.729046994
	1022	1416804_at	2.399018682	-3.473821598	-0.968769571	0.27887718	0.510941643	0	1.957170674
	6282	1423109_s_at	5.508893054	-3.472045335	-1.033765239	0.297739557	0.488433738	0	2.04736062
	2980	1418951_at	0.52871775	-3.46940162	-1.699922047	0.489975573	0.307802734	0	3.248834036
	1766	1417607_at	3.079578596	-3.468351092	-1.678675949	0.483998276	0.312369186	0	3.201340094
	317	1416056_a_at	8.210355609	-3.464335291	-0.694982606	0.200610665	0.617716766	0	1.618864915
	14438	1450118_a_at	0.886924636	-3.462606793	-2.69070612	0.777075273	0.154887635	0	6.456293302
	16427	1452716_at	5.175850605	-3.460699673	-1.596338025	0.461276093	0.330715364	0	3.023748242
	8551	1425869_a_at	3.965547177	-3.460162192	-0.938344895	0.271185234	0.521831198	0	1.916328505
	3115	1419099_x_at	4.041504899	-3.457707988	-0.995012064	0.287766367	0.501731679	0	1.993097192
	10017	1427997_at	4.755206694	-3.456851726	-0.937679847	0.27125255	0.522071805	0	1.915445327
	17069	1455911_x_at	8.190041741	-3.452556974	-0.693300798	0.200807924	0.618437283	0	1.616978838
	14510	1450209_at	2.076288629	-3.451877011	-1.086101197	0.314640757	0.471032595	0	2.122995329
	12953	1448292_at	7.044877488	-3.449637625	-0.735284761	0.213148406	0.600699446	0	1.664726023
	10956	1432517_a_at	2.341592281	-3.449242756	-1.701977608	0.493435147	0.307364487	0	3.253466295
	16742	1454621_s_at	4.379408171	-3.448845988	-0.992666256	0.287825626	0.502548153	0	1.989859068
	10623	1430994_at	5.318042912	-3.448577404	-0.977734464	0.283518202	0.507776501	0	1.969370379
	15413	1451301_at	1.39638884	-3.446907877	-0.817395889	0.237138885	0.567465312	0	1.762222253
	16315	1452522_at	3.899366903	-3.444556115	-0.995394576	0.288976153	0.501598669	0	1.993625706
	16200	1452341_at	6.310569607	-3.444212008	-1.054286566	0.306103853	0.481535289	0	2.076690998
	11315	1434440_at	2.46734322	-3.443020669	-1.071766044	0.311286555	0.47573628	0	2.102004916
	12648	1439371_x_at	5.751190819	-3.439055704	-0.632574901	0.183938545	0.645024158	0	1.550329531
	2654	1418582_at	2.959015563	-3.435260853	-0.941896606	0.274184886	0.520548104	0	1.921052047
	13414	1448801_a_at	5.825607573	-3.434308936	-0.637652845	0.18567137	0.642757817	0	1.555795938
	9938	1427891_at	3.508957252	-3.433053215	-1.275901113	0.371652006	0.412967138	0	2.421500185
	1416	1417227_at	5.501896475	-3.430735346	-1.042819384	0.303963809	0.485377997	0	2.060249962
	16841	1454959_s_at	2.465954024	-3.426414891	-1.093662106	0.319185546	0.468570454	0	2.134150778
	13726	1449160_at	2.859923821	-3.421710465	-0.709482997	0.207347467	0.61153925	0	1.635218017
	2888	1418847_at	5.081212115	-3.417964873	-1.703402801	0.498367556	0.307061002	0	3.25668188
	12515	1438841_s_at	4.93434362	-3.417925188	-1.716657855	0.502251442	0.304252737	0	3.286741183
	10961	1432558_a_at	3.697693559	-3.417821822	-1.442152828	0.421950851	0.368017729	0	2.717260399
	16825	1454884_at	2.666168423	-3.415788136	-0.811323932	0.237521737	0.56985867	0	1.754821068
	539	1416288_at	6.974769503	-3.414036635	-0.704305039	0.20629686	0.613738061	0	1.629359597
	293	1416032_at	4.648038094	-3.413151041	-0.695889916	0.203884887	0.617328407	0	1.619883338
	6277	1423102_a_at	6.092677011	-3.412550912	-0.55834795	0.163616006	0.679079342	0	1.472581978
	3665	1419710_at	4.673879772	-3.411804259	-0.783162424	0.229544946	0.581091628	0	1.720898996
	1555	1417382_at	5.092543503	-3.411433525	-0.742237798	0.217573578	0.597811354	0	1.672768497
	2738	1418677_at	1.825013163	-3.410459185	-2.053369163	0.60207997	0.240920796	0	4.150741721
	10537	1430326_s_at	3.784902631	-3.407677277	-0.94518287	0.277368657	0.519363715	0	1.92543293
	4840	1421422_at	2.609477392	-3.404162714	-0.82739708	0.243054504	0.563545077	0	1.774480942
	8758	1426139_a_at	3.738899253	-3.403643377	-0.817135917	0.240076831	0.567567578	0	1.76190473
	4932	1421530_a_at	2.442259933	-3.401524075	-0.736975082	0.216660258	0.599996054	0	1.666677628
	9046	1426510_at	4.072024792	-3.401311158	-0.763580327	0.224495876	0.589032716	0	1.697698569
	14471	1450162_at	2.762753178	-3.4011516	-0.802998487	0.236096059	0.573156694	0	1.744723582
	1924	1417780_at	2.978379156	-3.400538256	-1.081058384	0.31790802	0.472681929	0	2.11558754
	1926	1417782_at	2.757982859	-3.400314913	-1.09239345	0.321262435	0.468982681	0	2.132274904
	2580	1418496_at	3.783667515	-3.400244785	-1.643290829	0.483286038	0.320125426	0	3.123775621
	132	1415850_at	3.661207868	-3.399936453	-1.098291153	0.323032847	0.467069404	0	2.141009435
	12672	1439418_x_at	3.221551483	-3.399936188	-1.147694523	0.337563548	0.451345922	0	2.215595514
	11699	1436027_at	4.676683607	-3.399152562	-0.855944378	0.251811109	0.552503543	0	1.809943143
	652	1416408_at	5.334975762	-3.394884609	-1.109329389	0.326764976	0.463509435	0	2.157453386
	10641	1431059_x_at	2.839759633	-3.394770408	-0.827503481	0.243758305	0.563503517	0	1.774611818
	16039	1452092_at	3.54184982	-3.394434877	-0.80541378	0.237274777	0.572197945	0	1.747646963
	12338	1438184_a_at	2.55720744	-3.394072217	-0.833258521	0.245504064	0.561260128	0	1.781705042
	11437	1434897_a_at	6.024218748	-3.390572128	-0.914392971	0.269686925	0.530567065	0	1.884775866
	7739	1424825_a_at	4.134351736	-3.389434052	-2.754400412	0.812643164	0.148198175	0	6.747721414
	4832	1421412_at	1.824581476	-3.388769444	-0.987263399	0.291333894	0.504433712	0	1.982421032
	13532	1448934_at	3.904390899	-3.387522747	-1.138063828	0.335957546	0.454368955	0	2.200854587
	2655	1418583_at	5.437755789	-3.381860615	-0.788037086	0.233018795	0.579131516	0	1.726723504
	673	1416430_at	6.165491677	-3.379683695	-1.068357891	0.316111799	0.476861465	0	2.097045103
	16263	1452442_at	2.559814794	-3.378970674	-0.917991191	0.271677762	0.529245429	0	1.889482544
	17091	1455972_x_at	5.145540964	-3.378880665	-1.921388501	0.568646452	0.264000305	0	3.787874418
	12634	1439267_x_at	7.252574364	-3.378484016	-0.798960526	0.236484921	0.57476315	0	1.7398471
	11826	1436689_a_at	6.034609681	-3.377969077	-0.847937714	0.251019975	0.55557835	0	1.799926149
	781	1416547_at	7.069120305	-3.371327703	-0.87605181	0.25985365	0.544856489	0	1.835345675
	1295	1417097_at	4.975856708	-3.367464747	-0.872940595	0.259227835	0.546032756	0	1.831391961
	3879	1420243_at	1.981961985	-3.363828779	-1.313697507	0.390536378	0.402288525	0	2.485778085
	13098	1448451_at	6.322508057	-3.361076394	-0.814768996	0.242413114	0.568499507	0	1.759016476
	6945	1423878_at	2.209858128	-3.359644207	-1.191346321	0.354604907	0.437894028	0	2.283657544
	1810	1417653_at	2.105730236	-3.353940497	-2.501816597	0.745933507	0.176554244	0	5.663981673
	15460	1451354_at	3.766139056	-3.348632521	-0.833849942	0.249012078	0.561030091	0	1.782435586
	1115	1416902_a_at	7.048515086	-3.345739229	-0.660076725	0.197288754	0.63284464	0	1.580166657
	10900	1432211_a_at	5.011731975	-3.343473869	-0.860152496	0.257263113	0.550894324	0	1.815230175
	5081	1421704_a_at	2.904970879	-3.342160528	-0.9856756	0.294921681	0.504989186	0	1.980240423
	3225	1419220_at	3.265579557	-3.340994831	-0.832395448	0.249145985	0.561595995	0	1.78063948
	13262	1448628_at	3.534069939	-3.339177872	-1.14380856	0.342541968	0.452563281	0	2.209635741
	6493	1423352_at	3.216479502	-3.338546769	-1.110141273	0.332522307	0.463248666	0	2.158667845
	2407	1418311_at	4.293222489	-3.338037363	-1.098884933	0.329200909	0.466877208	0	2.141890806
	7314	1424305_at	5.447136338	-3.33708334	-1.593664894	0.47756221	0.331328706	0	3.018150806
	3787	1419980_at	4.493147272	-3.33631462	-0.767490997	0.230041553	0.587438205	0	1.702306712
	3409	1419420_at	2.535019546	-3.335497887	-1.289130692	0.386488235	0.40919752	0	2.443807575
	1296	1417098_s_at	4.977454804	-3.333936491	-0.874384605	0.262267925	0.545486499	0	1.83322594
	4276	1420755_a_at	3.8727175	-3.331437128	-0.815878593	0.244902894	0.568062435	0	1.760369881
	15468	1451364_at	4.788504977	-3.330006294	-0.702025566	0.21081809	0.61470854	0	1.626787224
	1443	1417257_at	4.715539114	-3.329252743	-1.495873912	0.449312211	0.354565996	0	2.820349418
	16471	1452900_at	4.434491108	-3.327555759	-0.772242844	0.232075102	0.585506526	0	1.707922893
	12840	1448167_at	4.880620318	-3.323829032	-0.885713277	0.266473777	0.541219874	0	1.847677899
	12969	1448313_at	5.186979521	-3.323383262	-0.840718592	0.2529707	0.558365384	0	1.79094197
	5261	1421921_at	2.096911982	-3.323337877	-0.916652036	0.275822703	0.529736919	0	1.887729481
	13440	1448830_at	5.335098299	-3.32283141	-1.109623858	0.333939259	0.463414837	0	2.15789379
	2427	1418331_at	5.462606771	-3.319984654	-0.646145301	0.194622978	0.638985323	0	1.564981173
	8087	1425251_at	2.67625818	-3.318905269	-1.138981236	0.343179797	0.454080115	0	2.202254553
	1494	1417316_at	6.282494889	-3.316989163	-0.811070817	0.244520189	0.569958658	0	1.754513218
	17401	1460184_at	4.97061324	-3.315323447	-1.885362672	0.568681368	0.270675709	0	3.694457859
	7634	1424692_at	4.629035943	-3.314589588	-1.029723266	0.310663881	0.489804093	0	2.041632593
	4023	1420461_at	2.68182625	-3.314389082	-1.126417596	0.339856778	0.458051718	0	2.183159589
	3880	1420244_at	1.904328845	-3.313568558	-1.283102035	0.387226645	0.410911031	0	2.43361683
	11540	1435333_at	4.522337411	-3.311476806	-0.896867503	0.270836112	0.537051556	0	1.862018624
	6186	1422989_a_at	2.647348399	-3.308835431	-0.945508468	0.285752642	0.519246515	0	1.925867525
	5832	1422580_at	2.10283025	-3.305972159	-0.832546024	0.251830924	0.561537384	0	1.780825337
	16962	1455534_s_at	4.796466835	-3.305092673	-0.804625833	0.243450309	0.572510543	0	1.746692724
	2246	1418134_at	5.718757589	-3.304958678	-0.595409657	0.18015646	0.661856493	0	1.510901549
	3437	1419450_at	5.539454223	-3.304659277	-0.983669306	0.297661339	0.505691942	0	1.977488502
	88	1415802_at	3.756609727	-3.304656047	-1.247580147	0.377521935	0.421154023	0	2.374428225
	7184	1424157_at	3.655063308	-3.302787523	-1.086828347	0.329063962	0.470795245	0	2.124065635
	12356	1438251_x_at	3.64980508	-3.302034948	-1.735446793	0.525568875	0.300315992	0	3.329826005
	13183	1448543_at	4.538917115	-3.300242365	-0.72569971	0.219892853	0.604703691	0	1.653702491
	13303	1448676_at	2.21972174	-3.293083895	-0.928254011	0.281879855	0.525493924	0	1.902971573
	10363	1429168_at	2.775035436	-3.291275514	-0.763845671	0.23208196	0.58892439	0	1.698010843
	17075	1455934_at	6.802375086	-3.291089514	-1.005823034	0.305620078	0.497985957	0	2.008088753
	555	1416306_at	3.527812212	-3.289927816	-1.179302662	0.358458522	0.441564881	0	2.264672858
	16259	1452434_s_at	4.773169011	-3.289250717	-0.704425699	0.214159929	0.613686733	0	1.629495874
	4422	1420921_at	3.992396267	-3.2874885	-0.609279237	0.185332736	0.655524117	0	1.525496888
	6620	1423505_at	4.849256369	-3.283059305	-1.227594883	0.373917974	0.427028752	0	2.34176269
	11261	1434271_at	4.53102763	-3.280744431	-0.756101133	0.230466331	0.592094299	0	1.688920164
	3809	1420040_at	4.268881145	-3.274542612	-0.951543771	0.2905883	0.51707886	0	1.933940985
	15582	1451501_a_at	5.369444598	-3.274168456	-1.358152773	0.41480846	0.39008143	0	2.563567302
	13565	1448970_at	5.689333537	-3.273291149	-0.594534175	0.181631926	0.662258254	0	1.509984955
	12826	1448153_at	7.354902355	-3.272238304	-0.764243707	0.233553805	0.58876193	0	1.698479384
	3487	1419504_at	2.977121113	-3.271090656	-1.422819767	0.434968002	0.3729826	0	2.681090218
	7887	1425011_x_at	5.124893114	-3.267961703	-0.682612446	0.208880185	0.623036053	0	1.605043554
	6284	1423111_at	8.105140881	-3.26659828	-0.695887923	0.213031375	0.617329259	0	1.619881101
	14000	1449468_at	2.524658545	-3.266130222	-1.262542388	0.386556047	0.416808791	0	2.399181642
	1449	1417265_s_at	5.027061693	-3.26591009	-0.73617442	0.225411723	0.60032913	0	1.665752917
	16160	1452274_at	5.122393134	-3.265469831	-0.679538528	0.208098241	0.624364957	0	1.601627364
	9730	1427513_at	3.497924405	-3.263990176	-0.847430425	0.259630201	0.55577374	0	1.799293359
	1834	1417677_at	4.245255763	-3.260462967	-0.869075588	0.26654975	0.547497549	0	1.826492194
	294	1416033_at	4.303733517	-3.257586304	-0.713200264	0.218935186	0.609965578	0	1.639436774
	4745	1421308_at	4.554841891	-3.254641321	-0.948085044	0.291302466	0.518319996	0	1.929310094
	12302	1438093_x_at	8.697520674	-3.25248498	-1.008148213	0.30996245	0.497184004	0	2.011327781
	15134	1450968_at	7.116838111	-3.251050154	-0.802073394	0.246712095	0.573524335	0	1.743605179
	7527	1424562_a_at	6.013565692	-3.245849307	-0.869270294	0.267809812	0.547423664	0	1.826738713
	6504	1423365_at	2.500097351	-3.243556005	-0.733824856	0.226240846	0.601307619	0	1.66304229
	4880	1421469_a_at	6.626651592	-3.239631597	-0.877800496	0.270956888	0.54419647	0	1.837571639
	12277	1437993_x_at	6.415956867	-3.23566982	-0.795933515	0.245987248	0.575970363	0	1.736200443
	2211	1418095_at	0.11664408	-3.23562933	-2.211095712	0.68335878	0.215970218	0	4.630268042
	13526	1448925_at	2.734665358	-3.23004755	-1.202778727	0.372371833	0.434437719	0	2.301825914
	5125	1421758_at	3.049611215	-3.228053225	-0.793443289	0.245796222	0.576965401	0	1.733206183
	4744	1421307_at	4.734746721	-3.227548673	-0.939565417	0.291108055	0.521389915	0	1.917950407
	16869	1455069_x_at	6.009292007	-3.223286925	-0.866538902	0.268837036	0.548461059	0	1.823283501
	4507	1421028_a_at	2.029281782	-3.220824195	-1.147076952	0.356143919	0.45153917	0	2.214647292
	2265	1418155_at	0.217635674	-3.21946808	-2.589785734	0.804414167	0.166110395	0	6.020092832
	7348	1424346_at	5.591767772	-3.219074689	-0.541521011	0.168222568	0.687046185	0	1.455506226
	318	1416057_at	8.14830833	-3.218069447	-0.648662525	0.20156884	0.637871389	0	1.567714146
	13343	1448722_s_at	3.996194328	-3.217993805	-0.791149059	0.245851641	0.577883643	0	1.730452162
	11446	1434944_at	2.70980325	-3.216570035	-0.908148703	0.282334503	0.532868441	0	1.876635813
	1381	1417190_at	5.255468142	-3.215978716	-1.004437534	0.312327171	0.498464431	0	2.006161199
	10275	1428714_at	5.803438248	-3.210849495	-0.65895058	0.205226243	0.633338822	0	1.578933686
	971	1416749_at	3.642561871	-3.210524156	-1.704161055	0.53080462	0.306899658	0	3.258393982
	13659	1449088_at	3.035061453	-3.209548493	-1.272138496	0.396360578	0.414045581	0	2.415193026
	14255	1449901_a_at	3.873704004	-3.205824412	-0.772104933	0.240844424	0.585562499	0	1.707759637
	4567	1421093_at	2.35261034	-3.203141216	-1.453590473	0.453801557	0.365111629	0	2.738888382
	16633	1453856_at	2.718642545	-3.203014326	-0.762099346	0.237931919	0.589637691	0	1.695956712
	10400	1429339_a_at	4.548448908	-3.20127523	-0.700106838	0.218696234	0.615526623	0	1.624625099
	1134	1416921_x_at	7.421711223	-3.200631573	-0.890030066	0.278079512	0.539602873	0	1.853214745
	1541	1417368_s_at	7.323288929	-3.199425618	-0.626257379	0.195740565	0.647854894	0	1.543555523
	2759	1418700_at	5.110291334	-3.198602167	-0.715902822	0.2238174	0.608824017	0	1.642510761
	15571	1451488_at	3.576838757	-3.197206748	-0.997320383	0.311934905	0.500929548	0	1.996288709
	9212	1426734_at	3.600961634	-3.194077632	-0.850971572	0.266421693	0.554411246	0	1.803715214
	905	1416679_at	6.706912979	-3.192941087	-0.75244466	0.235658799	0.593596849	0	1.68464506
	1827	1417670_at	5.649796446	-3.190387495	-0.598103268	0.187470415	0.660621914	0	1.513725141
	9375	1426981_at	4.788419315	-3.186763111	-1.100835241	0.345439935	0.466246486	0	2.144788281
	4552	1421078_at	2.014784156	-3.186405403	-0.692787515	0.217419765	0.618657351	0	1.61640365
	2392	1418295_s_at	5.538934701	-3.185726536	-1.017409596	0.319365013	0.494002554	0	2.024281034
	316	1416055_at	1.426709506	-3.185352885	-1.323670386	0.415549057	0.399517226	0	2.503020985
	536	1416285_at	6.620115875	-3.181828558	-0.718400075	0.225782144	0.607771077	0	1.645356349
	653	1416409_at	5.321231114	-3.18168077	-1.049602578	0.329889343	0.483101227	0	2.069959554
	15586	1451506_at	2.094415169	-3.179728375	-1.124109911	0.353523879	0.458784988	0	2.179670275
	16849	1454987_a_at	4.910627295	-3.1796293	-0.789923293	0.248432512	0.578374843	0	1.728982531
	2284	1418174_at	4.378365056	-3.178865335	-1.058067625	0.332844431	0.480274919	0	2.082140792
	11464	1435003_at	5.392759041	-3.178158893	-0.572610206	0.180170415	0.672399144	0	1.487211886
	12093	1437398_a_at	5.897298399	-3.176064404	-0.771976008	0.243060565	0.585614829	0	1.707607031
	10736	1431542_at	3.74772402	-3.17447832	-0.899882272	0.283474065	0.535930463	0	1.865913713
[truncated: 333 more rows]
