# Supplementary material for: A genomic analysis of mouse models of breast cancer reveals molecular features of mouse models and relationships to human breast cancer
Source: Breast Cancer Res. 2014 Jun 5;16(3):R59. doi: 10.1186/bcr3672 (PMC4078930; doi:10.1186/bcr3672)
Supplement: Additional file 3 — Fold change values organized by mouse tumor model type comparing the mouse model to normal mammary gland. [file bcr3672-S3.zip › Additional_File_3/IGFIR_vs_NMLmammary/AdditionalFile67_IGFIR_vs_NMLmammary/UpregulatedGenesgather_gene_ontology_121024.txt]

#	Annotation	Total Genes With Ann	Your Genes (With Ann)	Your Genes (No Ann)	Genome (With Ann)	Genome (No Ann)	ln(Bayes factor)	neg ln(p value)	FE: neg ln(p value)	FE: neg ln(FDR)	Genes
1	GO:0008283 [4]: cell proliferation	99	99	404	639	11487	56.61	10.41	62.53	55.69	2810406C15Rik 5830426I05Rik Apc2 Aurka Aurkb B7h3 Blm Brca1 Brrn1 Bub1 Bub1b Calm2 Ccna2 Ccnb1-rs1 Ccnb2 Ccne2 Ccnf Cdc20 Cdc2a Cdc45l Cdc6 Cdc7 Cdca1 Cdca3 Cdca5 Cdca7 Cdk2ap1 Cdk4 Cenph Chaf1b Chc1 Chek1 Cks1b Cks2 Cxcl1 Cxcr4 Dip3b Dut Ect2 Frk Fzr1 Gsg2 H2afx Hus1 Incenp Kntc2 Lig1 Lig3 Mad2l1 Mcm2 Mcm3 Mcm5 Mcm6 Mcm7 Mcmdc1 Mif Mki67 Mphosph6 Mtbp Nedd9 Nek2 Nfix Nras Nusap1 Orc6l Pes1 Pola1…
2	GO:0007049 [5]: cell cycle	84	84	419	474	11652	54.72	10.41	60.68	54.53	2810406C15Rik Apc2 Aurka Aurkb Blm Brca1 Brrn1 Bub1 Bub1b Calm2 Ccna2 Ccnb1-rs1 Ccnb2 Ccne2 Ccnf Cdc20 Cdc2a Cdc45l Cdc6 Cdc7 Cdca1 Cdk2ap1 Cdk4 Cenph Chaf1b Chc1 Chek1 Cks1b Cks2 Cxcl1 Dut Ect2 Frk Fzr1 Gsg2 H2afx Hus1 Incenp Kntc2 Lig1 Lig3 Mad2l1 Mcm2 Mcm3 Mcm5 Mcm6 Mcm7 Mcmdc1 Mki67 Mphosph6 Mtbp Nedd9 Nek2 Nfix Nras Nusap1 Orc6l Pes1 Pola1 Pold1 Pole2 Prim1 Prim2 Pttg1 Pycard Rad51 Rbl1 Rfc3…
3	GO:0009581 [5]: detection of external stimulus	1	1	502	1366	10760	48.54	10.41	0.0	0.0	Rdh10
4	GO:0007600 [5]: sensory perception	1	1	502	1356	10770	48.09	10.41	0.0	0.0	Rdh10
5	GO:0050877 [4]: neurophysiological process	4	4	499	1503	10623	45.26	10.41	0.0	0.0	Gabrp Gad1 Rdh10 Slc5a9
6	GO:0000067 [6]: DNA replication and chromosome cycle	36	36	467	83	12043	43.82	10.41	49.91	44.17	2810406C15Rik Blm Brca1 Brrn1 Ccne2 Cdc45l Cdc6 Cenph Chaf1b Dut Lig1 Lig3 Mad2l1 Mcm2 Mcm3 Mcm5 Mcm6 Mcm7 Mcmdc1 Nek2 Nfix Nusap1 Orc6l Pola1 Pold1 Pole2 Prim1 Prim2 Pttg1 Rfc3 Rfc5 Ris2 Rpa1 Rpa2 Rrm1 Rrm2
7	GO:0007186 [6]: G-protein coupled receptor protein signaling pathway	12	12	491	1875	10251	42.84	10.41	0.0	0.0	BC018399 Calm2 Chaf1b Cxcr4 Fzd9 Gnai3 Gpsm2 Rgs1 Rgs11 Rgs20 Slc19a2 Wdr5
8	GO:0006259 [5]: DNA metabolism	62	62	441	359	11767	37.4	10.41	43.33	37.88	2700075B01Rik Actl6a Ahcy Asf1a Asf1b Aurkb Blm Brca1 Cbx1 Ccne2 Cdc45l Cdc6 Chaf1b Ctgf Dnase2a Dnmt1 Dut Ezh2 Gtf2h4 H2afx H3f3b Hat1 Hells Hmgb2 Hmgn1 Hmgn2 Lig1 Lig3 Mbd4 Mcm2 Mcm3 Mcm5 Mcm6 Mcm7 Mcmdc1 Mpg Nfix Orc6l Pola1 Pold1 Pole2 Prim1 Prim2 Pttg1 Rad1 Rad51 Rad51ap1 Rad51c Rfc3 Rfc5 Ris2 Rpa1 Rpa2 Rrm1 Rrm2 Smarcc1 Suv39h1 Suv39h2 Tdg Tk1 Topbp1 Ung
9	GO:0006260 [6]: DNA replication	28	28	475	66	12060	32.51	10.41	38.59	33.36	Blm Ccne2 Cdc45l Cdc6 Chaf1b Dut Lig1 Lig3 Mcm2 Mcm3 Mcm5 Mcm6 Mcm7 Mcmdc1 Nfix Orc6l Pola1 Pold1 Pole2 Prim1 Prim2 Rfc3 Rfc5 Ris2 Rpa1 Rpa2 Rrm1 Rrm2
10	GO:0000279 [6]: M phase	33	33	470	106	12020	31.62	10.41	37.67	32.61	2810406C15Rik Brca1 Brrn1 Bub1 Bub1b Ccna2 Ccnb1-rs1 Ccnb2 Ccnf Cdc20 Cdc2a Cdc6 Cdca1 Cenph Chc1 Fzr1 Incenp Kntc2 Mad2l1 Mki67 Mphosph6 Nedd9 Nek2 Nusap1 Pes1 Pttg1 Rad51 Rpa1 Spag5 Stmn1 Topbp1 Tubb5 Ube2c
11	GO:0000087 [7]: M phase of mitotic cell cycle	27	27	476	64	12062	31.06	10.41	37.15	32.25	2810406C15Rik Brrn1 Bub1 Bub1b Ccna2 Ccnb1-rs1 Ccnb2 Ccnf Cdc20 Cdc2a Cdc6 Cenph Chc1 Fzr1 Incenp Kntc2 Mad2l1 Mphosph6 Nedd9 Nek2 Nusap1 Pes1 Pttg1 Spag5 Stmn1 Tubb5 Ube2c
12	GO:0009605 [4]: response to external stimulus	26	26	477	2146	9980	30.84	10.41	0.0	0.0	Aire B7h3 Ccl12 Ccl7 Cd72 Chi3l3 Cklf Cklfsf2a Cklfsf7 Cxcl1 Cxcr4 Cyr61 G1p2 Hus1 Il1rap Klra2 Lcp1 Ly78 Mbd4 Mif Mx1 Prkca Pycard Rdh10 S100a8 Saa3
13	GO:0000278 [6]: mitotic cell cycle	32	32	471	104	12022	30.23	10.41	36.28	31.51	2810406C15Rik Brrn1 Bub1 Bub1b Ccna2 Ccnb1-rs1 Ccnb2 Ccnf Cdc20 Cdc2a Cdc6 Cenph Chc1 Chek1 Fzr1 Incenp Kntc2 Mad2l1 Mphosph6 Mtbp Nedd9 Nek2 Nusap1 Pes1 Pttg1 Ris2 Rnf2 Skp2 Spag5 Stmn1 Tubb5 Ube2c
14	GO:0050875 [3]: cellular physiological process	399	399	104	7535	4591	30.18	10.41	35.81	31.16	0610009D07Rik 1700093E07Rik 2610018G03Rik 2700075B01Rik 2700084L22Rik 2810406C15Rik 3110024A21Rik 5430413I02Rik 5830426I05Rik AJ430384 Acsl4 Actg1 Actl6a Adamts4 Ahcy Aire Amhr2 Anxa2 Aof2 Apc2 Aqp5 Arf1 Arf6 Arg1 Asf1a Asf1b Ass1 Atf4 Atp13a1 Atp1b1 Atpif1 Aurka Aurkb B4galt6 B7h3 BC031407 Bak1 Basp1 Bcl2l11 Bin3 Birc1b Birc5 Blm Bnipl Brca1 Brrn1 Bub1 Bub1b Cacnb3 Calm2 Car9 Casp1 Casp2 Cbx1 Cc…
15	GO:0007067 [8]: mitosis	26	26	477	64	12062	29.0	10.41	35.09	30.55	2810406C15Rik Brrn1 Bub1 Bub1b Ccna2 Ccnb1-rs1 Ccnb2 Ccnf Cdc20 Cdc2a Cdc6 Cenph Chc1 Fzr1 Incenp Kntc2 Mad2l1 Nedd9 Nek2 Nusap1 Pes1 Pttg1 Spag5 Stmn1 Tubb5 Ube2c
16	GO:0007166 [5]: cell surface receptor linked signal transduction	32	32	471	2270	9856	27.54	10.41	0.0	0.0	2010321M09Rik Adamts4 Amhr2 Apc2 BC018399 Calm2 Chaf1b Ctgf Cxcr4 Dok1 Epha2 Ephb3 Fzd9 Gnai3 Gpsm2 Gsg2 Hbegf Il13ra1 Il1rap Insr Prkca Ptpre Rgs1 Rgs11 Rgs20 Rqcd1 Slc19a2 Slc9a3r1 Tle2 Tle6 Wdr5 Wisp1
17	GO:0000280 [7]: nuclear division	30	30	473	100	12026	27.47	10.41	33.51	29.07	2810406C15Rik Brrn1 Bub1 Bub1b Ccna2 Ccnb1-rs1 Ccnb2 Ccnf Cdc20 Cdc2a Cdc6 Cenph Chc1 Fzr1 Incenp Kntc2 Mad2l1 Mki67 Nedd9 Nek2 Nusap1 Pes1 Pttg1 Rad51 Rpa1 Spag5 Stmn1 Topbp1 Tubb5 Ube2c
18	GO:0043283 [4]: biopolymer metabolism	110	110	393	1215	10911	25.75	10.41	31.43	27.08	0610009D07Rik 2700075B01Rik Actl6a Adamts4 Ahcy Asf1a Asf1b Aurkb Blm Brca1 Casp1 Casp2 Cbx1 Ccne2 Cdc45l Cdc6 Chaf1b Cmas Ctgf Ctss D3Bwg0562e Ddx41 Dnase2a Dnmt1 Dut Erf Exosc4 Ezh2 Gemin6 Gtf2h4 Gzmc Gzmf H2afx H3f3b Hat1 Hells Hmgb2 Hmgn1 Hmgn2 Hnrpab Hs2st1 Klk10 Lig1 Lig3 Lsm4 Lsm7 Lsm8 Lta4h Mbd4 Mcm2 Mcm3 Mcm5 Mcm6 Mcm7 Mcmdc1 Mmp13 Mpg Myef2 Nfix Nol5 Nola2 Nono Orc6l Pla2g4a Pola1 Pold1…
19	GO:0050874 [3]: organismal physiological process	38	38	465	2370	9756	24.06	10.41	0.0	0.0	Aire Anxa2 B7h3 Ccl12 Ccl7 Cd72 Chi3l3 Ctgf Cxcl1 Cxcr4 Dbnl Enpp1 Foxc1 G1p2 Gabrp Gad1 Gnai3 Hbegf Hells Ifit1 Il1rap Klra2 Lst1 Ly78 Mglap Mif Mmp13 Mx1 Oas3 Prkca Pycard Rdh10 Rgs1 Saa3 Slc5a9 Tnfsf8 Traf4 Tuft1
20	GO:0000910 [5]: cytokinesis	26	26	477	84	12042	23.77	10.41	29.82	25.54	Ccna2 Ccnb1-rs1 Ccnb2 Ccne2 Ccnf Cdc20 Cdc2a Cdc6 Cdc7 Cdca3 Cdca5 Cdca7 Cdk4 Cks1b Cks2 Fzr1 Incenp Lig1 Lig3 Nek2 Nusap1 Prc1 Pstpip1 Sept2 Spag5 Ube2c
21	GO:0050896 [3]: response to stimulus	54	54	449	2697	9429	18.52	10.41	0.0	0.0	Aire Asf1a B7h3 Blnk Brca1 Casp1 Ccl12 Ccl7 Cd72 Chaf1b Chek1 Chi3l3 Cklf Cklfsf2a Cklfsf7 Cxcl1 Cxcr4 Cyr61 Dbnl Eif2ak3 G1p2 Gtf2h4 H2afx Hells Hus1 Ifit1 Il1rap Klra2 Lcp1 Lig1 Lig3 Lst1 Ly78 Mbd4 Mif Mpg Mx1 Oas3 Pold1 Prkca Pttg1 Pycard Rad1 Rad51 Rad51c Rdh10 Rfc5 Rgs1 S100a8 Saa3 Tacc3 Tdg Tnfsf8 Ung
22	GO:0007165 [4]: signal transduction	66	66	437	2994	9132	16.75	10.41	0.0	0.0	1700093E07Rik 2010321M09Rik Adamts4 Amhr2 Apc2 Arf1 Arf6 BC018399 Baiap2 Blnk Calm2 Ccl12 Ccl7 Cdc42se1 Cdk4 Chaf1b Ctgf Cxcr4 Dbnl Ddah2 Depdc1a Dok1 Dscr1l2 Ect2 Epha2 Ephb3 Frk Fzd9 Gmip Gnai3 Gpsm2 Gsg2 Hbegf Il13ra1 Il1rap Insr Iqgap1 Ms4a6c Nras Pask Pdlim4 Prkca Ptpre Racgap1 Rasal1 Rgs1 Rgs11 Rgs20 Rhoc Rhod Rqcd1 Rtkn Sh3bp2 Slc19a2 Slc9a3r1 Snx1 Snx12 Stat6 Stmn1 Thop1 Tiam2 Tle2 Tle6 T…
23	GO:0044238 [4]: primary metabolism	269	269	234	4787	7339	16.4	10.41	21.76	17.56	0610009D07Rik 2610018G03Rik 2700075B01Rik 2700084L22Rik 3110024A21Rik AJ430384 Acsl4 Actl6a Adamts4 Ahcy Aire Amhr2 Aof2 Arg1 Asf1a Asf1b Ass1 Atf4 Atpif1 Aurka Aurkb B4galt6 B7h3 BC031407 Bag2 Basp1 Blm Brca1 Bub1 Bub1b Casp1 Casp2 Cbx1 Ccne2 Cct3 Cct7 Cdc20 Cdc2a Cdc45l Cdc6 Cdc7 Cdk4 Ch25h Chaf1b Chek1 Clk3 Cmas Col11a1 Ctgf Ctss D3Bwg0562e Dbnl Dck Ddah2 Ddost Ddx41 Dnajc9 Dnase2a Dnmt1 Dtymk…
24	GO:0007154 [3]: cell communication	85	85	418	3524	8602	16.2	10.41	0.0	0.0	1700093E07Rik 2010321M09Rik Adamts4 Amhr2 Apc2 Arf1 Arf6 BC018399 Baiap2 Blnk Calm2 Ccl12 Ccl7 Cdc42se1 Cdk4 Chaf1b Col11a1 Col4a5 Col8a1 Ctgf Cxcr4 Cyr61 Dbnl Ddah2 Depdc1a Dok1 Dscr1l2 Ect2 Epha2 Ephb3 Frk Fzd9 Gabrp Gad1 Gjb3 Gmip Gnai3 Gpsm2 Gsg2 Hbegf Il13ra1 Il1rap Insr Iqgap1 Klra2 Kpna2 Lims1 Ms4a6c Myo10 Nedd9 Nras Parva Pask Pcdh18 Pdlim4 Prkca Ptpre Racgap1 Rasal1 Rgs1 Rgs11 Rgs20 Rhoc…
25	GO:0044237 [4]: cellular metabolism	274	274	229	4992	7134	14.42	10.41	19.74	15.61	0610009D07Rik 2610018G03Rik 2700075B01Rik 2700084L22Rik 3110024A21Rik AJ430384 Acsl4 Actl6a Adamts4 Ahcy Aire Amhr2 Aof2 Arg1 Asf1a Asf1b Ass1 Atf4 Atpif1 Aurka Aurkb B4galt6 B7h3 BC031407 Basp1 Blm Brca1 Bub1 Bub1b Car9 Casp1 Casp2 Cbx1 Ccne2 Cct3 Cct7 Cdc20 Cdc2a Cdc45l Cdc6 Cdc7 Cdk4 Ch25h Chaf1b Chek1 Clk3 Cmas Col11a1 Ctgf Ctss D3Bwg0562e Dbnl Dck Ddah2 Ddost Ddx41 Dnajc9 Dnase2a Dnmt1 Dtymk…
26	GO:0008152 [3]: metabolism	284	284	219	5318	6808	12.55	10.41	17.83	13.82	0610009D07Rik 2610018G03Rik 2700075B01Rik 2700084L22Rik 3110024A21Rik AJ430384 Acsl4 Actl6a Adamts4 Ahcy Aire Amhr2 Aof2 Arg1 Asf1a Asf1b Ass1 Atf4 Atp13a1 Atpif1 Aurka Aurkb B4galt6 B7h3 BC031407 Bag2 Basp1 Blm Brca1 Bub1 Bub1b Car9 Casp1 Casp2 Cbx1 Ccne2 Cct3 Cct7 Cdc20 Cdc2a Cdc45l Cdc6 Cdc7 Cdk4 Ch25h Chaf1b Chek1 Chi3l3 Clk3 Cmas Col11a1 Ctgf Ctss D3Bwg0562e Dbnl Dck Ddah2 Ddost Ddx41 Dnajc9…
27	GO:0006270 [8]: DNA replication initiation	7	7	496	3	12123	11.76	10.41	17.92	13.85	Ccne2 Cdc45l Mcm2 Mcm3 Mcm5 Mcm6 Mcm7
28	GO:0006261 [7]: DNA-dependent DNA replication	10	10	493	21	12105	9.37	10.41	15.47	11.51	Ccne2 Cdc45l Mcm2 Mcm3 Mcm5 Mcm6 Mcm7 Pold1 Prim1 Prim2
29	GO:0006139 [5]: nucleobase, nucleoside, nucleotide and nucleic acid metabolism	139	139	364	2288	9838	7.94	10.41	13.21	9.36	0610009D07Rik 2700075B01Rik 3110024A21Rik Actl6a Ahcy Aire Aof2 Asf1a Asf1b Atf4 Atpif1 Aurkb BC031407 Basp1 Blm Brca1 Cbx1 Ccne2 Cdc45l Cdc6 Chaf1b Cmas Ctgf Dck Ddx41 Dnase2a Dnmt1 Dtymk Dut Enpp1 Erf Etv1 Ewsr1 Exo1 Exosc4 Ezh2 Foxc1 Foxm1 Gemin6 Gtf2e2 Gtf2h4 H2afx H3f3b Hat1 Hcngp Hells Hmgb2 Hmgn1 Hmgn2 Hnrpab Irf7 Irx5 Khdrbs1 Lig1 Lig3 Lsm4 Lsm7 Lsm8 Maf1 Mbd4 Mcm2 Mcm3 Mcm5 Mcm6 Mcm7 Mcm…
30	GO:0006974 [5]: response to DNA damage stimulus	20	20	483	129	11997	7.31	10.41	13.21	9.36	Asf1a Brca1 Chaf1b Chek1 Gtf2h4 H2afx Hus1 Lig1 Lig3 Mbd4 Mif Mpg Pold1 Pttg1 Rad1 Rad51 Rad51c Rfc5 Tdg Ung
31	GO:0009719 [4]: response to endogenous stimulus	20	20	483	134	11992	6.8	10.41	12.69	8.89	Asf1a Brca1 Chaf1b Chek1 Gtf2h4 H2afx Hus1 Lig1 Lig3 Mbd4 Mif Mpg Pold1 Pttg1 Rad1 Rad51 Rad51c Rfc5 Tdg Ung
32	GO:0000074 [6]: regulation of cell cycle	28	28	475	247	11879	6.43	10.01	12.21	8.45	Apc2 Brca1 Ccna2 Ccnb1-rs1 Ccnb2 Ccne2 Ccnf Cdc2a Cdc45l Cdk2ap1 Cdk4 Chek1 Cxcl1 Ect2 Frk H2afx Hus1 Mad2l1 Mphosph6 Mtbp Nras Nusap1 Pycard Rbl1 Ris2 Skp2 Tacc3 Ube2c
33	GO:0006281 [6]: DNA repair	17	17	486	111	12015	5.39	9.03	11.29	7.58	Asf1a Brca1 Chaf1b Gtf2h4 H2afx Lig1 Lig3 Mbd4 Mpg Pold1 Pttg1 Rad1 Rad51 Rad51c Rfc5 Tdg Ung
34	GO:0042770 [6]: DNA damage response, signal transduction	6	6	497	11	12115	4.2	7.67	10.32	6.65	Brca1 Chek1 H2afx Hus1 Mbd4 Mif
35	GO:0000070 [9]: mitotic sister chromatid segregation	3	3	500	0	12126	3.49	6.93	9.68	6.13	Mad2l1 Nek2 Nusap1
36	GO:0000090 [9]: mitotic anaphase	3	3	500	0	12126	3.49	6.93	9.68	6.13	Mad2l1 Nek2 Nusap1
37	GO:0000819 [8]: sister chromatid segregation	3	3	500	0	12126	3.49	6.93	9.68	6.13	Mad2l1 Nek2 Nusap1
38	GO:0043170 [4]: macromolecule metabolism	132	132	371	2364	9762	3.47	6.93	8.56	5.09	2610018G03Rik 2700075B01Rik 2700084L22Rik AJ430384 Adamts4 Amhr2 Asf1a Asf1b Atf4 Aurka Aurkb B4galt6 B7h3 Bag2 Brca1 Bub1 Bub1b Casp1 Casp2 Cct3 Cct7 Cdc20 Cdc2a Cdc7 Cdk4 Chek1 Clk3 Cmas Col11a1 Ctss D3Bwg0562e Dbnl Ddost Dnajc9 Dusp6 Dyrk3 Eif2ak3 Eif2b2 Eif3s3 Epha2 Ephb3 Erf Ero1l Ezh2 Frk Fzr1 G1p2 Galk1 Galnt10 Galnt7 Gemin6 Gfm2 Ggta1 Gsg2 Gzmc Gzmf H2afx H3f3b Hat1 Hrmt1l2 Hs2st1 Hus1 Il…
39	GO:0019538 [5]: protein metabolism	120	120	383	2110	10016	3.38	6.83	8.5	5.06	2610018G03Rik 2700075B01Rik 2700084L22Rik AJ430384 Adamts4 Amhr2 Asf1a Asf1b Aurka Aurkb B7h3 Bag2 Brca1 Bub1 Bub1b Casp1 Casp2 Cct3 Cct7 Cdc20 Cdc2a Cdc7 Cdk4 Chek1 Clk3 Col11a1 Ctss Dbnl Ddost Dnajc9 Dusp6 Dyrk3 Eif2ak3 Eif2b2 Eif3s3 Epha2 Ephb3 Erf Ero1l Ezh2 Frk Fzr1 G1p2 Galnt10 Galnt7 Gemin6 Gfm2 Gsg2 Gzmc Gzmf H2afx H3f3b Hat1 Hrmt1l2 Hs2st1 Hus1 Il1rap Insr Klk10 Lamr1 Lta4h Mcm2 Melk Mmp…
40	GO:0044267 [6]: cellular protein metabolism	118	118	385	2091	10035	2.96	6.5	8.06	4.71	2610018G03Rik 2700075B01Rik 2700084L22Rik AJ430384 Adamts4 Amhr2 Asf1a Asf1b Aurka Aurkb B7h3 Brca1 Bub1 Bub1b Casp1 Casp2 Cct3 Cct7 Cdc20 Cdc2a Cdc7 Cdk4 Chek1 Clk3 Col11a1 Ctss Ddost Dnajc9 Dusp6 Dyrk3 Eif2ak3 Eif2b2 Eif3s3 Epha2 Ephb3 Erf Ero1l Ezh2 Frk Fzr1 G1p2 Galnt10 Galnt7 Gemin6 Gfm2 Gsg2 Gzmc Gzmf H2afx H3f3b Hat1 Hrmt1l2 Hs2st1 Hus1 Il1rap Insr Klk10 Lamr1 Lta4h Mcm2 Melk Mmp13 Mtmr9 N…
41	GO:0009064 [7]: glutamine family amino acid metabolism	6	6	497	15	12111	2.89	6.38	8.98	5.47	Arg1 Ass1 Ddah2 Pycr1 Pycr2 Pycs
42	GO:0009058 [4]: biosynthesis	54	54	449	792	11334	2.53	5.93	7.9	4.64	Ass1 Atf4 B7h3 Cmas D3Bwg0562e Ddah2 Ddost Dtymk Eif2ak3 Eif2b2 Eif3s3 Fpgs Gad1 Galnt10 Galnt7 Gatm Gfm2 Hmgcr Hs2st1 Il1rap Lamr1 Lta4h Nme4 Nola2 Papss1 Pck2 Phlda1 Piga Pigf Ppox Prps2 Psat1 Pycr1 Pycr2 Pycs Qtrt1 Rpl12 Rpl13 Rpl15 Rpl31 Rpl35 Rpl36a Rpl36al Rps13 Rps17 Rps19 Rps27l Rps6 Rps9 Slc5a9 St6galnac4 Stard3 Umpk Vars2
43	GO:0044260 [5]: cellular macromolecule metabolism	124	124	379	2255	9871	2.4	5.77	7.45	4.28	2610018G03Rik 2700075B01Rik 2700084L22Rik AJ430384 Adamts4 Amhr2 Asf1a Asf1b Atf4 Aurka Aurkb B7h3 Brca1 Bub1 Bub1b Casp1 Casp2 Cct3 Cct7 Cdc20 Cdc2a Cdc7 Cdk4 Chek1 Clk3 Cmas Col11a1 Ctss D3Bwg0562e Dbnl Ddost Dnajc9 Dusp6 Dyrk3 Eif2ak3 Eif2b2 Eif3s3 Epha2 Ephb3 Erf Ero1l Ezh2 Frk Fzr1 G1p2 Galk1 Galnt10 Galnt7 Gemin6 Gfm2 Gsg2 Gzmc Gzmf H2afx H3f3b Hat1 Hrmt1l2 Hs2st1 Hus1 Il1rap Insr Klk10 Lam…
44	GO:0006561 [9]: proline biosynthesis	3	3	500	1	12125	2.15	5.51	8.32	4.91	Pycr1 Pycr2 Pycs
45	GO:0009262 [7]: deoxyribonucleotide metabolism	4	4	499	5	12121	2.09	5.38	8.23	4.85	Dtymk Nt5c Nudt1 Rrm2
46	GO:0006305 [7]: DNA alkylation	6	6	497	19	12107	1.87	5.16	7.93	4.64	2700075B01Rik Ahcy Aurkb Dnmt1 Hells Mbd4
47	GO:0006306 [4]: DNA methylation	6	6	497	19	12107	1.87	5.16	7.93	4.64	2700075B01Rik Ahcy Aurkb Dnmt1 Hells Mbd4
48	GO:0006310 [6]: DNA recombination	7	7	496	29	12097	1.65	4.89	7.67	4.47	H2afx Lig1 Lig3 Rad51 Rad51ap1 Rad51c Topbp1
49	GO:0009084 [8]: glutamine family amino acid biosynthesis	4	4	499	6	12120	1.62	4.89	7.75	4.52	Ass1 Pycr1 Pycr2 Pycs
50	GO:0000375 [8]: RNA splicing, via transesterification reactions	18	18	485	175	11951	1.53	4.78	7.26	4.2	0610009D07Rik Gemin6 Hnrpab Lsm4 Lsm7 Lsm8 Myef2 Nola2 Nono Ppp1r8 Ptbp1 Rbm12 Rbm3 Rbmxrt Snrpa Snrpb2 Snrpg Thoc4
51	GO:0000377 [9]: RNA splicing, via transesterification reactions with bulged adenosine as nucleophile	18	18	485	175	11951	1.53	4.78	7.26	4.2	0610009D07Rik Gemin6 Hnrpab Lsm4 Lsm7 Lsm8 Myef2 Nola2 Nono Ppp1r8 Ptbp1 Rbm12 Rbm3 Rbmxrt Snrpa Snrpb2 Snrpg Thoc4
52	GO:0000398 [8]: nuclear mRNA splicing, via spliceosome	18	18	485	175	11951	1.53	4.78	7.26	4.2	0610009D07Rik Gemin6 Hnrpab Lsm4 Lsm7 Lsm8 Myef2 Nola2 Nono Ppp1r8 Ptbp1 Rbm12 Rbm3 Rbmxrt Snrpa Snrpb2 Snrpg Thoc4
53	GO:0044249 [5]: cellular biosynthesis	50	50	453	760	11366	1.34	4.6	6.66	3.8	Ass1 Atf4 B7h3 Cmas D3Bwg0562e Ddost Dtymk Eif2ak3 Eif2b2 Eif3s3 Fpgs Gad1 Galnt10 Galnt7 Gatm Gfm2 Hs2st1 Il1rap Lamr1 Lta4h Nme4 Nola2 Papss1 Pck2 Phlda1 Pigf Ppox Prps2 Psat1 Pycr1 Pycr2 Pycs Qtrt1 Rpl12 Rpl13 Rpl15 Rpl31 Rpl35 Rpl36a Rpl36al Rps13 Rps17 Rps19 Rps27l Rps6 Rps9 Slc5a9 St6galnac4 Stard3 Vars2
54	GO:0008380 [7]: RNA splicing	18	18	485	179	11947	1.3	4.6	7.02	4.03	0610009D07Rik Gemin6 Hnrpab Lsm4 Lsm7 Lsm8 Myef2 Nola2 Nono Ppp1r8 Ptbp1 Rbm12 Rbm3 Rbmxrt Snrpa Snrpb2 Snrpg Thoc4
55	GO:0006542 [9]: glutamine biosynthesis	3	3	500	2	12124	1.27	4.52	7.43	4.28	Pycr1 Pycr2 Pycs
56	GO:0006323 [6]: DNA packaging	16	16	487	150	11976	1.19	4.46	6.94	3.97	Actl6a Asf1a Asf1b Cbx1 Ezh2 H2afx H3f3b Hat1 Hells Hmgb2 Hmgn1 Hmgn2 Mcm2 Smarcc1 Suv39h1 Suv39h2
57	GO:0000075 [7]: cell cycle checkpoint	5	5	498	14	12112	1.16	4.4	7.24	4.2	Cdc2a Chek1 H2afx Hus1 Mad2l1
58	GO:0007059 [7]: chromosome segregation	5	5	498	14	12112	1.16	4.4	7.24	4.2	Cenph Mad2l1 Nek2 Nusap1 Pttg1
59	GO:0006464 [7]: protein modification	64	64	439	1052	11074	1.13	4.35	6.32	3.54	2610018G03Rik 2700084L22Rik AJ430384 Amhr2 Aurka Aurkb Brca1 Bub1 Bub1b Casp1 Cdc20 Cdc2a Cdc7 Cdk4 Chek1 Clk3 Ddost Dusp6 Dyrk3 Eif2ak3 Epha2 Ephb3 Ezh2 Frk Fzr1 G1p2 Galnt10 Galnt7 Gsg2 Hat1 Hrmt1l2 Hus1 Insr Melk Mtmr9 Nek2 Nek6 Padi4 Pak1 Pask Pbk Pigf Plod2 Prkca Ptpn2 Ptpre Sec11l1 Siah2 Skp2 Spcs1 St6galnac4 Stk23 Tesk2 Tle2 Traf4 Traip Trim11 Trim27 Ttk Tyro3 Ube2c Uchl4 Usp22 Vrk1
60	GO:0006304 [6]: DNA modification	6	6	497	23	12103	1.04	4.31	7.08	4.06	2700075B01Rik Ahcy Aurkb Dnmt1 Hells Mbd4
61	GO:0006468 [8]: protein amino acid phosphorylation	32	32	471	432	11694	0.86	4.1	6.33	3.54	2610018G03Rik Amhr2 Aurka Aurkb Bub1 Bub1b Cdc2a Cdc7 Cdk4 Chek1 Clk3 Dyrk3 Eif2ak3 Epha2 Ephb3 Frk Gsg2 Hus1 Insr Melk Nek2 Nek6 Pak1 Pask Pbk Prkca Stk23 Tesk2 Tle2 Ttk Tyro3 Vrk1
62	GO:0040029 [3]: regulation of gene expression, epigenetic	7	7	496	35	12091	0.72	3.95	6.71	3.83	2700075B01Rik Ahcy Aurkb Brca1 Dnmt1 Hells Mbd4
63	GO:0016043 [4]: cell organization and biogenesis	52	52	451	831	11295	0.63	3.9	5.87	3.17	Actg1 Actl6a Asf1a Asf1b Birc5 Brca1 Cbx1 Cdc42se1 Cdca1 Ctgf Cyr61 D16Bwg1547e Dbnl Ddx41 Diap3 Espn Exosc4 Ezh2 Fliih H2afx H3f3b Hells Hps1 Igfbp3 Kif20a Kif22 Kif2c Kif4 Lcp1 Llglh Lst1 Mcm2 Morf4l2 Myo10 Nedd9 Nol5 Nusap1 Pes1 Rpl12 Rpl13 Rpl36a Rps19 Rps6 Slc30a6 Smarcc1 Stmn1 Suv39h1 Suv39h2 Tctex1 Tmsb10 Tubb5 Wisp1
64	GO:0000051 [4]: urea cycle intermediate metabolism	3	3	500	3	12123	0.63	3.9	6.77	3.88	Arg1 Ass1 Ddah2
65	GO:0006518 [5]: peptide metabolism	3	3	500	3	12123	0.63	3.9	6.77	3.88	Sec11l1 Spcs1 Thop1
66	GO:0006525 [5]: arginine metabolism	3	3	500	3	12123	0.63	3.9	6.77	3.88	Arg1 Ass1 Ddah2
67	GO:0008215 [8]: spermine metabolism	3	3	500	3	12123	0.63	3.9	6.77	3.88	Sat1 Smox Sms
68	GO:0001501 [5]: skeletal development	10	10	493	76	12050	0.28	3.52	6.14	3.41	Adamts4 B7h3 Col11a1 Ctgf Enpp1 Foxc1 Mglap Mmp13 Tuft1 Wdr5
69	GO:0046208 [9]: spermine catabolism	2	2	501	0	12126	0.27	3.52	6.45	3.63	Sat1 Smox
70	GO:0000089 [9]: mitotic metaphase	2	2	501	0	12126	0.27	3.52	6.45	3.63	Kntc2 Pes1
71	GO:0006396 [6]: RNA processing	23	23	480	288	11838	0.18	3.41	5.73	3.07	0610009D07Rik Ddx41 Exosc4 Gemin6 Hnrpab Lsm4 Lsm7 Lsm8 Myef2 Nol5 Nola2 Nono Ppp1r8 Ptbp1 Qtrt1 Rbm12 Rbm3 Rbmxrt Snrpa Snrpb2 Snrpg Thoc4 Wdr4
72	GO:0006560 [8]: proline metabolism	3	3	500	4	12122	0.1	3.32	6.24	3.49	Pycr1 Pycr2 Pycs
73	GO:0007052 [9]: mitotic spindle organization and biogenesis	3	3	500	4	12122	0.1	3.32	6.24	3.49	Nusap1 Stmn1 Tubb5
74	GO:0016310 [7]: phosphorylation	33	33	470	477	11649	0.1	3.32	5.48	2.87	2610018G03Rik Amhr2 Aurka Aurkb Bub1 Bub1b Cdc2a Cdc7 Cdk4 Chek1 Clk3 Dyrk3 Eif2ak3 Epha2 Ephb3 Frk Galk1 Gsg2 Hus1 Insr Melk Nek2 Nek6 Pak1 Pask Pbk Prkca Stk23 Tesk2 Tle2 Ttk Tyro3 Vrk1
75	GO:0001503 [5]: ossification	7	7	496	40	12086	0.08	3.32	6.03	3.31	B7h3 Ctgf Enpp1 Foxc1 Mglap Mmp13 Tuft1
76	GO:0050794 [3]: regulation of cellular process	36	36	467	538	11588	0.02	0.0	5.36	2.87	B7h3 Bak1 Bcl2l11 Birc1b Birc5 Bnipl Brca1 Casp1 Casp2 Cdc42se1 Cdca7 Cdk4 Ctgf Cxcr4 Cyr61 Dap Dbnl Ezh2 Frk Hells Igfbp3 Khdrbs1 Mbd4 Mif Morf4l2 Mtbp Nedd9 Ngfrap1 Prkca Pycard Slfn2 Stat6 Tacc3 Tradd Ube2c Wisp1
77	GO:0007582 [2]: physiological process	430	430	73	9845	2281	-0.09	0.0	4.87	2.59	0610009D07Rik 1700093E07Rik 2610018G03Rik 2700075B01Rik 2700084L22Rik 2810406C15Rik 3110024A21Rik 5430413I02Rik 5830426I05Rik AJ430384 Acsl4 Actg1 Actl6a Adamts4 Ahcy Aire Amhr2 Anxa2 Aof2 Apc2 Aqp5 Arf1 Arf6 Arg1 Asf1a Asf1b Ass1 Atf4 Atp13a1 Atp1b1 Atpif1 Aurka Aurkb B4galt6 B7h3 BC031407 Bag2 Bak1 Basp1 Bcl2l11 Bin3 Birc1b Birc5 Blm Blnk Bnipl Brca1 Brrn1 Bub1 Bub1b Cacnb3 Cald1 Calm2 Car9 Cas…
78	GO:0051244 [4]: regulation of cellular physiological process	28	28	475	390	11736	-0.15	0.0	5.29	2.84	B7h3 Bak1 Bcl2l11 Birc1b Birc5 Bnipl Brca1 Casp1 Casp2 Cdca7 Cdk4 Cxcr4 Dap Dbnl Frk Hells Khdrbs1 Mbd4 Mif Mtbp Ngfrap1 Prkca Pycard Slfn2 Stat6 Tacc3 Tradd Ube2c
79	GO:0009308 [5]: amine metabolism	17	17	486	192	11934	-0.17	0.0	5.47	2.87	Ahcy Arg1 Ass1 Cmas Ddah2 Gad1 Gatm Hs2st1 Psat1 Pycr1 Pycr2 Pycs Sat1 Slc7a7 Smox Sms Vars2
80	GO:0000088 [9]: mitotic prophase	3	3	500	5	12121	-0.33	0.0	5.8	3.13	2810406C15Rik Brrn1 Nusap1
81	GO:0007076 [8]: mitotic chromosome condensation	3	3	500	5	12121	-0.33	0.0	5.8	3.13	2810406C15Rik Brrn1 Nusap1
82	GO:0006793 [5]: phosphorus metabolism	37	37	466	574	11552	-0.37	0.0	4.93	2.64	2610018G03Rik Amhr2 Aurka Aurkb Bub1 Bub1b Cdc2a Cdc7 Cdk4 Chek1 Clk3 Dusp6 Dyrk3 Eif2ak3 Epha2 Ephb3 Frk Galk1 Gsg2 Hus1 Insr Melk Mtmr9 Nek2 Nek6 Pak1 Pask Pbk Prkca Ptpn2 Ptpre Stk23 Tesk2 Tle2 Ttk Tyro3 Vrk1
83	GO:0006796 [6]: phosphate metabolism	37	37	466	574	11552	-0.37	0.0	4.93	2.64	2610018G03Rik Amhr2 Aurka Aurkb Bub1 Bub1b Cdc2a Cdc7 Cdk4 Chek1 Clk3 Dusp6 Dyrk3 Eif2ak3 Epha2 Ephb3 Frk Galk1 Gsg2 Hus1 Insr Melk Mtmr9 Nek2 Nek6 Pak1 Pask Pbk Prkca Ptpn2 Ptpre Stk23 Tesk2 Tle2 Ttk Tyro3 Vrk1
84	GO:0009059 [5]: macromolecule biosynthesis	33	33	470	496	11630	-0.4	0.0	4.94	2.64	Atf4 B7h3 Cmas D3Bwg0562e Ddost Eif2ak3 Eif2b2 Eif3s3 Galnt10 Galnt7 Gfm2 Hs2st1 Il1rap Lamr1 Nola2 Pck2 Phlda1 Pigf Rpl12 Rpl13 Rpl15 Rpl31 Rpl35 Rpl36a Rpl36al Rps13 Rps17 Rps19 Rps27l Rps6 Rps9 St6galnac4 Vars2
85	GO:0016070 [5]: RNA metabolism	25	25	478	343	11783	-0.44	0.0	5.02	2.67	0610009D07Rik Ddx41 Dut Exosc4 Gemin6 Hnrpab Lsm4 Lsm7 Lsm8 Myef2 Nol5 Nola2 Nono Ppp1r8 Ptbp1 Qtrt1 Rbm12 Rbm3 Rbmxrt Snrpa Snrpb2 Snrpg Thoc4 Vars2 Wdr4
86	GO:0043065 [7]: positive regulation of apoptosis	10	10	493	86	12040	-0.47	0.0	5.34	2.87	Bcl2l11 Bnipl Brca1 Casp1 Casp2 Dap Mbd4 Ngfrap1 Prkca Pycard
87	GO:0046849 [4]: bone remodeling	7	7	496	45	12081	-0.48	0.0	5.45	2.87	B7h3 Ctgf Enpp1 Foxc1 Mglap Mmp13 Tuft1
88	GO:0012502 [7]: induction of programmed cell death	9	9	494	72	12054	-0.51	0.0	5.34	2.87	Bnipl Brca1 Casp1 Casp2 Dap Mbd4 Ngfrap1 Prkca Pycard
89	GO:0006917 [8]: induction of apoptosis	9	9	494	72	12054	-0.51	0.0	5.34	2.87	Bnipl Brca1 Casp1 Casp2 Dap Mbd4 Ngfrap1 Prkca Pycard
90	GO:0006519 [5]: amino acid and derivative metabolism	15	15	488	166	11960	-0.52	0.0	5.14	2.73	Ahcy Arg1 Ass1 Ddah2 Gad1 Gatm Psat1 Pycr1 Pycr2 Pycs Sat1 Slc7a7 Smox Sms Vars2
91	GO:0006996 [5]: organelle organization and biogenesis	43	43	460	704	11422	-0.55	0.0	4.67	2.53	Actg1 Actl6a Asf1a Asf1b Birc5 Brca1 Cbx1 Cdca1 D16Bwg1547e Dbnl Diap3 Espn Exosc4 Ezh2 Fliih H2afx H3f3b Hells Hps1 Kif20a Kif22 Kif2c Kif4 Lcp1 Llglh Mcm2 Myo10 Nol5 Nusap1 Pes1 Rpl12 Rpl13 Rpl36a Rps19 Rps6 Slc30a6 Smarcc1 Stmn1 Suv39h1 Suv39h2 Tctex1 Tmsb10 Tubb5
92	GO:0043068 [6]: positive regulation of programmed cell death	10	10	493	87	12039	-0.55	0.0	5.26	2.82	Bcl2l11 Bnipl Brca1 Casp1 Casp2 Dap Mbd4 Ngfrap1 Prkca Pycard
93	GO:0016049 [4]: cell growth	7	7	496	47	12079	-0.68	0.0	5.23	2.81	Ctgf Cyr61 Igfbp3 Morf4l2 Nedd9 Nol5 Wisp1
94	GO:0009132 [7]: nucleoside diphosphate metabolism	3	3	500	6	12120	-0.69	0.0	5.42	2.87	Dtymk Papss1 Rrm2
95	GO:0009607 [4]: response to biotic stimulus	26	26	477	968	11158	-0.71	0.0	0.01	0.0	Aire B7h3 Blnk Ccl12 Ccl7 Cd72 Chi3l3 Cxcl1 Cxcr4 Dbnl Eif2ak3 G1p2 Hells Ifit1 Il1rap Klra2 Lst1 Ly78 Mif Mx1 Oas3 Prkca Pycard Rgs1 Saa3 Tnfsf8
96	GO:0006333 [8]: chromatin assembly or disassembly	9	9	494	75	12051	-0.73	0.0	5.1	2.73	Asf1a Asf1b Cbx1 H2afx H3f3b Mcm2 Smarcc1 Suv39h1 Suv39h2
97	GO:0006397 [7]: mRNA processing	18	18	485	224	11902	-0.76	0.0	4.8	2.59	0610009D07Rik Gemin6 Hnrpab Lsm4 Lsm7 Lsm8 Myef2 Nola2 Nono Ppp1r8 Ptbp1 Rbm12 Rbm3 Rbmxrt Snrpa Snrpb2 Snrpg Thoc4
98	GO:0051014 [8]: actin filament severing	2	2	501	1	12125	-0.79	0.0	5.38	2.87	Dbnl Fliih
99	GO:0006269 [10]: DNA replication, synthesis of RNA primer	2	2	501	1	12125	-0.79	0.0	5.38	2.87	Prim1 Prim2
100	GO:0006273 [9]: lagging strand elongation	2	2	501	1	12125	-0.79	0.0	5.38	2.87	Prim1 Prim2
101	GO:0009133 [7]: nucleoside diphosphate biosynthesis	2	2	501	1	12125	-0.79	0.0	5.38	2.87	Dtymk Papss1
102	GO:0009186 [8]: deoxyribonucleoside diphosphate metabolism	2	2	501	1	12125	-0.79	0.0	5.38	2.87	Dtymk Rrm2
103	GO:0009264 [7]: deoxyribonucleotide catabolism	2	2	501	1	12125	-0.79	0.0	5.38	2.87	Nt5c Nudt1
104	GO:0040007 [3]: growth	10	10	493	91	12035	-0.81	0.0	4.98	2.64	5830426I05Rik Ctgf Cyr61 Gdf3 Igfbp3 Inhba Morf4l2 Nedd9 Nol5 Wisp1
105	GO:0007046 [7]: ribosome biogenesis	9	9	494	77	12049	-0.87	0.0	4.95	2.64	D16Bwg1547e Exosc4 Nol5 Pes1 Rpl12 Rpl13 Rpl36a Rps19 Rps6
106	GO:0016265 [3]: death	26	26	477	379	11747	-0.91	0.0	4.48	2.39	Bak1 Bcl2l11 Birc1b Birc5 Bnipl Brca1 Casp1 Casp2 Dap Ddx41 Dnase2a Egln3 Gzmc Gzmf Hells Lgals7 Mbd4 Mif Morf4l2 Ngfrap1 Prkca Pycard Siah2 Tnfrsf12a Tradd Traf4
107	GO:0009116 [6]: nucleoside metabolism	4	4	499	15	12111	-0.93	0.0	5.12	2.73	Atpif1 Dtymk Prps2 Qtrt1
108	GO:0042330 [5]: taxis	10	10	493	93	12033	-0.93	0.0	4.84	2.59	Ccl12 Ccl7 Cklf Cklfsf2a Cklfsf7 Cxcr4 Cyr61 G1p2 Prkca S100a8
109	GO:0006935 [6]: chemotaxis	10	10	493	93	12033	-0.93	0.0	4.84	2.59	Ccl12 Ccl7 Cklf Cklfsf2a Cklfsf7 Cxcr4 Cyr61 G1p2 Prkca S100a8
110	GO:0008361 [5]: regulation of cell size	7	7	496	50	12076	-0.96	0.0	4.93	2.64	Ctgf Cyr61 Igfbp3 Morf4l2 Nedd9 Nol5 Wisp1
111	GO:0051017 [10]: actin filament bundle formation	3	3	500	7	12119	-1.01	0.0	5.1	2.73	Dbnl Espn Lcp1
112	GO:0000077 [7]: DNA damage checkpoint	3	3	500	7	12119	-1.01	0.0	5.1	2.73	Chek1 H2afx Hus1
113	GO:0016071 [6]: mRNA metabolism	18	18	485	234	11892	-1.12	0.0	4.41	2.33	0610009D07Rik Gemin6 Hnrpab Lsm4 Lsm7 Lsm8 Myef2 Nola2 Nono Ppp1r8 Ptbp1 Rbm12 Rbm3 Rbmxrt Snrpa Snrpb2 Snrpg Thoc4
114	GO:0001558 [4]: regulation of cell growth	6	6	497	39	12087	-1.16	0.0	4.77	2.58	Ctgf Cyr61 Igfbp3 Morf4l2 Nedd9 Wisp1
115	GO:0042254 [6]: ribosome biogenesis and assembly	9	9	494	83	12043	-1.27	0.0	4.52	2.42	D16Bwg1547e Exosc4 Nol5 Pes1 Rpl12 Rpl13 Rpl36a Rps19 Rps6
116	GO:0008219 [4]: cell death	25	25	478	373	11753	-1.27	0.0	4.1	2.07	Bak1 Bcl2l11 Birc1b Birc5 Bnipl Brca1 Casp1 Casp2 Dap Ddx41 Dnase2a Egln3 Gzmc Gzmf Hells Lgals7 Mbd4 Mif Ngfrap1 Prkca Pycard Siah2 Tnfrsf12a Tradd Traf4
117	GO:0030261 [7]: chromosome condensation	3	3	500	8	12118	-1.29	0.0	4.81	2.59	2810406C15Rik Brrn1 Nusap1
118	GO:0051216 [6]: cartilage development	3	3	500	8	12118	-1.29	0.0	4.81	2.59	Col11a1 Ctgf Mmp13
119	GO:0006541 [8]: glutamine metabolism	3	3	500	8	12118	-1.29	0.0	4.81	2.59	Pycr1 Pycr2 Pycs
120	GO:0007051 [8]: spindle organization and biogenesis	3	3	500	8	12118	-1.29	0.0	4.81	2.59	Nusap1 Stmn1 Tubb5
121	GO:0008652 [7]: amino acid biosynthesis	5	5	498	28	12098	-1.29	0.0	4.68	2.54	Ass1 Psat1 Pycr1 Pycr2 Pycs
122	GO:0007126 [8]: meiosis	6	6	497	41	12085	-1.35	0.0	4.57	2.44	Mki67 Nek2 Pttg1 Rad51 Rpa1 Topbp1
123	GO:0006968 [4]: cellular defense response	2	2	501	202	11924	-1.43	0.0	0.0	0.0	B7h3 Il1rap
124	GO:0044270 [5]: nitrogen compound catabolism	2	2	501	2	12124	-1.45	0.0	4.71	2.56	Arg1 Ddah2
125	GO:0006271 [8]: DNA strand elongation	2	2	501	2	12124	-1.45	0.0	4.71	2.56	Prim1 Prim2
126	GO:0006465 [6]: signal peptide processing	2	2	501	2	12124	-1.45	0.0	4.71	2.56	Sec11l1 Spcs1
127	GO:0006527 [6]: arginine catabolism	2	2	501	2	12124	-1.45	0.0	4.71	2.56	Arg1 Ddah2
128	GO:0006598 [8]: polyamine catabolism	2	2	501	2	12124	-1.45	0.0	4.71	2.56	Sat1 Smox
129	GO:0006284 [7]: base-excision repair	3	3	500	9	12117	-1.54	0.0	4.55	2.44	Mbd4 Mpg Pold1
130	GO:0007088 [7]: regulation of mitosis	3	3	500	9	12117	-1.54	0.0	4.55	2.44	Cdc2a Mad2l1 Nusap1
131	GO:0006952 [5]: defense response	25	25	478	883	11243	-1.54	0.0	0.02	0.0	Aire B7h3 Blnk Ccl12 Ccl7 Cd72 Chi3l3 Cxcl1 Cxcr4 Dbnl G1p2 Hells Ifit1 Il1rap Klra2 Lst1 Ly78 Mif Mx1 Oas3 Prkca Pycard Rgs1 Saa3 Tnfsf8
132	GO:0006913 [6]: nucleocytoplasmic transport	8	8	495	72	12054	-1.54	0.0	4.26	2.2	Khdrbs1 Kpna2 Nol5 Nup155 Nutf2 Rangnrf Tacc3 Thoc4
133	GO:0042981 [6]: regulation of apoptosis	15	15	488	192	11934	-1.57	0.0	3.98	1.96	Bak1 Bcl2l11 Birc1b Birc5 Bnipl Brca1 Casp1 Casp2 Dap Hells Mbd4 Ngfrap1 Prkca Pycard Tradd
134	GO:0006412 [6]: protein biosynthesis	28	28	475	448	11678	-1.6	0.0	3.67	1.74	B7h3 Ddost Eif2ak3 Eif2b2 Eif3s3 Galnt10 Galnt7 Gfm2 Il1rap Lamr1 Nola2 Phlda1 Pigf Rpl12 Rpl13 Rpl15 Rpl31 Rpl35 Rpl36a Rpl36al Rps13 Rps17 Rps19 Rps27l Rps6 Rps9 St6galnac4 Vars2
135	GO:0045786 [7]: negative regulation of cell cycle	6	6	497	44	12082	-1.62	0.0	4.27	2.2	Apc2 Brca1 Cdk2ap1 Mad2l1 Pycard Rbl1
136	GO:0043067 [5]: regulation of programmed cell death	15	15	488	195	11931	-1.67	0.0	3.87	1.89	Bak1 Bcl2l11 Birc1b Birc5 Bnipl Brca1 Casp1 Casp2 Dap Hells Mbd4 Ngfrap1 Prkca Pycard Tradd
137	GO:0007017 [7]: microtubule-based process	11	11	492	127	11999	-1.84	0.0	3.82	1.86	Birc5 Brca1 Cdca1 Kif20a Kif22 Kif2c Kif4 Nusap1 Stmn1 Tctex1 Tubb5
138	GO:0007028 [5]: cytoplasm organization and biogenesis	9	9	494	93	12033	-1.84	0.0	3.9	1.91	D16Bwg1547e Exosc4 Nol5 Pes1 Rpl12 Rpl13 Rpl36a Rps19 Rps6
139	GO:0006325 [7]: establishment and/or maintenance of chromatin architecture	12	12	491	145	11981	-1.85	0.0	3.77	1.82	Actl6a Asf1a Asf1b Cbx1 Ezh2 H2afx H3f3b Hells Mcm2 Smarcc1 Suv39h1 Suv39h2
140	GO:0006915 [6]: apoptosis	22	22	481	340	11786	-1.91	0.0	3.43	1.69	Bak1 Bcl2l11 Birc1b Birc5 Bnipl Brca1 Casp1 Casp2 Dap Ddx41 Dnase2a Egln3 Hells Lgals7 Mbd4 Ngfrap1 Prkca Pycard Siah2 Tnfrsf12a Tradd Traf4
141	GO:0000050 [5]: urea cycle	2	2	501	3	12123	-1.91	0.0	4.23	2.18	Arg1 Ass1
142	GO:0009200 [8]: deoxyribonucleoside triphosphate metabolism	2	2	501	3	12123	-1.91	0.0	4.23	2.18	Dtymk Nudt1
143	GO:0006520 [6]: amino acid metabolism	11	11	492	129	11997	-1.91	0.0	3.72	1.79	Ahcy Arg1 Ass1 Ddah2 Gad1 Psat1 Pycr1 Pycr2 Pycs Slc7a7 Vars2
144	GO:0030278 [6]: regulation of ossification	3	3	500	11	12115	-1.96	0.0	4.11	2.07	B7h3 Enpp1 Mglap
145	GO:0050789 [2]: regulation of biological process	104	104	399	2187	9939	-1.98	0.0	2.58	1.38	2700075B01Rik 3110024A21Rik Acsl4 Ahcy Aire Anxa2 Aof2 Atf4 Atpif1 Aurkb B7h3 BC031407 Bak1 Basp1 Bcl2l11 Birc1b Birc5 Bnipl Brca1 Cald1 Casp1 Casp2 Cbx1 Cdc42se1 Cdca7 Cdk4 Chaf1b Ctgf Cxcr4 Cyr61 Dap Dbnl Dnmt1 Eif2ak3 Eif3s3 Enpp1 Erf Etv1 Ewsr1 Ezh2 Foxc1 Foxm1 Frk Gnai3 Gtf2e2 Gtf2h4 Hbegf Hcngp Hells Hmgb2 Hnrpab Igfbp3 Irf7 Irx5 Kcnn4 Khdrbs1 Lsm4 Maf1 Mbd4 Mcm2 Mcm3 Mcm5 Mcm6 Mcm7 Mcmdc1 …
146	GO:0012501 [5]: programmed cell death	22	22	481	346	11780	-2.04	0.0	3.27	1.69	Bak1 Bcl2l11 Birc1b Birc5 Bnipl Brca1 Casp1 Casp2 Dap Ddx41 Dnase2a Egln3 Hells Lgals7 Mbd4 Ngfrap1 Prkca Pycard Siah2 Tnfrsf12a Tradd Traf4
147	GO:0009987 [2]: cellular process	432	432	71	10107	2019	-2.06	0.0	2.61	1.38	0610009D07Rik 1700093E07Rik 2010321M09Rik 2610018G03Rik 2700075B01Rik 2700084L22Rik 2810406C15Rik 3110024A21Rik 5430413I02Rik 5830426I05Rik AJ430384 Acsl4 Actg1 Actl6a Adamts4 Ahcy Aire Amhr2 Anxa2 Aof2 Apc2 Aqp5 Arf1 Arf6 Arg1 Asf1a Asf1b Ass1 Atf4 Atp13a1 Atp1b1 Atpif1 Aurka Aurkb B4galt6 B7h3 BC018399 BC031407 Baiap2 Bak1 Basp1 Bcl2l11 Bin3 Birc1b Birc5 Blm Blnk Bnipl Brca1 Brrn1 Bub1 Bub1b Ca…
148	GO:0006357 [8]: regulation of transcription from Pol II promoter	2	2	501	181	11945	-2.07	0.0	0.0	0.0	Atf4 Sap30
149	GO:0043284 [5]: biopolymer biosynthesis	3	3	500	12	12114	-2.14	0.0	3.91	1.92	Cmas D3Bwg0562e Hs2st1
150	GO:0046850 [5]: regulation of bone remodeling	3	3	500	12	12114	-2.14	0.0	3.91	1.92	B7h3 Enpp1 Mglap
151	GO:0000271 [6]: polysaccharide biosynthesis	3	3	500	12	12114	-2.14	0.0	3.91	1.92	Cmas D3Bwg0562e Hs2st1
152	GO:0006595 [7]: polyamine metabolism	3	3	500	12	12114	-2.14	0.0	3.91	1.92	Sat1 Smox Sms
153	GO:0050791 [3]: regulation of physiological process	93	93	410	1967	10159	-2.24	0.0	2.3	1.17	3110024A21Rik Acsl4 Aire Anxa2 Aof2 Atf4 Atpif1 B7h3 BC031407 Bak1 Basp1 Bcl2l11 Birc1b Birc5 Bnipl Brca1 Cald1 Casp1 Casp2 Cbx1 Cdca7 Cdk4 Chaf1b Cxcr4 Dap Dbnl Dnmt1 Eif2ak3 Eif3s3 Enpp1 Erf Etv1 Ewsr1 Ezh2 Foxc1 Foxm1 Frk Gnai3 Gtf2e2 Gtf2h4 Hbegf Hcngp Hells Hmgb2 Hnrpab Irf7 Irx5 Kcnn4 Khdrbs1 Lsm4 Maf1 Mbd4 Mcm2 Mcm3 Mcm5 Mcm6 Mcm7 Mcmdc1 Mglap Mif Mtbp Nab2 Ncoa5 Nfix Ngfrap1 Pdlim1 Phtf1 …
154	GO:0030199 [5]: collagen fibril organization	2	2	501	4	12122	-2.28	0.0	3.85	1.88	Anxa2 Col11a1
155	GO:0030282 [6]: bone mineralization	3	3	500	13	12113	-2.31	0.0	3.73	1.79	B7h3 Mglap Mmp13
156	GO:0018193 [8]: peptidyl-amino acid modification	6	6	497	55	12071	-2.43	0.0	3.38	1.69	Clk3 Ddost Dyrk3 Hrmt1l2 Pbk Prkca
157	GO:0008629 [9]: induction of apoptosis by intracellular signals	3	3	500	14	12112	-2.46	0.0	3.57	1.69	Brca1 Mbd4 Prkca
158	GO:0030154 [3]: cell differentiation	7	7	496	323	11803	-2.46	0.0	0.02	0.0	B7h3 Ctgf Dnase2a Epha2 Ezh2 Hells Hps1
159	GO:0051243 [5]: negative regulation of cellular physiological process	10	10	493	126	12000	-2.5	0.0	3.1	1.58	B7h3 Birc1b Birc5 Casp2 Frk Hells Mtbp Prkca Slfn2 Tacc3
160	GO:0000902 [4]: cellular morphogenesis	11	11	492	145	11981	-2.51	0.0	3.05	1.55	Cdc42se1 Ctgf Cyr61 Ddx41 Igfbp3 Llglh Lst1 Morf4l2 Nedd9 Nol5 Wisp1
161	GO:0009893 [5]: positive regulation of metabolism	1	1	502	130	11996	-2.54	0.0	0.0	0.0	Atf4
162	GO:0006730 [5]: one-carbon compound metabolism	4	4	499	27	12099	-2.54	0.0	3.4	1.69	Ahcy Car9 Fpgs Shmt2
163	GO:0018195 [9]: peptidyl-arginine modification	2	2	501	5	12121	-2.58	0.0	3.54	1.69	Ddost Hrmt1l2
164	GO:0046822 [6]: regulation of nucleocytoplasmic transport	2	2	501	5	12121	-2.58	0.0	3.54	1.69	Khdrbs1 Tacc3
165	GO:0008630 [7]: DNA damage response, signal transduction resulting in induction of apoptosis	2	2	501	5	12121	-2.58	0.0	3.54	1.69	Brca1 Mbd4
166	GO:0009065 [8]: glutamine family amino acid catabolism	2	2	501	5	12121	-2.58	0.0	3.54	1.69	Arg1 Ddah2
167	GO:0043207 [5]: response to external biotic stimulus	15	15	488	537	11589	-2.59	0.0	0.04	0.01	Aire B7h3 Ccl12 Ccl7 Cd72 Chi3l3 Cxcl1 Il1rap Klra2 Ly78 Mif Mx1 Prkca Pycard Saa3
168	GO:0009310 [6]: amine catabolism	5	5	498	42	12084	-2.6	0.0	3.27	1.69	Ahcy Arg1 Ddah2 Sat1 Smox
169	GO:0007010 [6]: cytoskeleton organization and biogenesis	20	20	483	335	11791	-2.65	0.0	2.59	1.38	Actg1 Birc5 Brca1 Cdca1 Dbnl Diap3 Espn Fliih Kif20a Kif22 Kif2c Kif4 Lcp1 Llglh Myo10 Nusap1 Stmn1 Tctex1 Tmsb10 Tubb5
170	GO:0006366 [8]: transcription from Pol II promoter	4	4	499	224	11902	-2.67	0.0	0.02	0.0	Atf4 Gtf2e2 Polr2e Sap30
171	GO:0007275 [2]: development	73	73	430	1565	10561	-2.68	0.0	1.82	0.95	2010012C16Rik 2700075B01Rik 5830426I05Rik Adamts4 Ahcy Amhr2 Anxa2 Aurkb B7h3 Birc5 Brca1 Cald1 Ccnf Cdc42se1 Cenpf Chl1 Col11a1 Cryba4 Cst6 Ctgf Cxcr4 Cyr61 Ddx41 Dnase2a Dnmt1 Enpp1 Epha2 Ephb3 Etv1 Etv5 Ezh2 Fliih Foxc1 Fzd9 Gdf3 H2afx Hells Hmgcr Hps1 Hrmt1l2 Id2 Igfbp3 Inhba Insr Kntc2 Lamr1 Llglh Lst1 Ltap Mbd4 Mglap Mif Mmp13 Morf4l2 Nedd9 Nol5 Pafah1b3 Pak1 Ppox Rcn2 Rnf2 Sema4g Siah2 Sma…
172	GO:0016568 [8]: chromatin modification	7	7	496	77	12049	-2.72	0.0	3.0	1.5	Actl6a Cbx1 Ezh2 Hells Smarcc1 Suv39h1 Suv39h2
173	GO:0009309 [6]: amine biosynthesis	5	5	498	44	12082	-2.74	0.0	3.11	1.59	Ass1 Psat1 Pycr1 Pycr2 Pycs
174	GO:0006954 [5]: inflammatory response	9	9	494	114	12012	-2.74	0.0	2.87	1.39	B7h3 Ccl12 Ccl7 Chi3l3 Cxcl1 Ly78 Mif Prkca Pycard
175	GO:0000004 [2]: biological_process unknown	33	33	470	978	11148	-2.77	0.0	0.1	0.03	2610016C23Rik AL033314 Abhd2 Arrdc1 Bcas2 Brp16 C1qtnf3 Cdca4 Ckap2 Commd5 Cotl1 Ddit4 Dom3z Eppb9 Gorasp2 Hn1 Igsf7 Igsf8 Ikbkap Litaf Nans Pdlim5 Prnpip1 Rnf123 Sdf2l1 Slc16a6 Smyd5 Spata6 Tera Tipin Tmem2 Tmepai Zswim6
176	GO:0042094 [7]: interleukin-2 biosynthesis	2	2	501	6	12120	-2.82	0.0	3.28	1.69	B7h3 Il1rap
177	GO:0000072 [7]: M phase specific microtubule process	2	2	501	6	12120	-2.82	0.0	3.28	1.69	Brca1 Cdca1
178	GO:0007093 [8]: mitotic checkpoint	2	2	501	6	12120	-2.82	0.0	3.28	1.69	Cdc2a Mad2l1
179	GO:0007530 [3]: sex determination	2	2	501	6	12120	-2.82	0.0	3.28	1.69	2010012C16Rik Insr
180	GO:0051169 [6]: nuclear transport	6	6	497	62	12064	-2.83	0.0	2.93	1.44	Khdrbs1 Kpna2 Nol5 Nutf2 Tacc3 Thoc4
181	GO:0006351 [7]: transcription, DNA-dependent	55	55	448	1500	10626	-2.86	0.0	0.16	0.08	3110024A21Rik Aire Aof2 Atf4 BC031407 Basp1 Cbx1 Chaf1b Dnmt1 Erf Etv1 Ewsr1 Ezh2 Foxc1 Foxm1 Gtf2e2 Gtf2h4 Hcngp Hells Hmgb2 Hnrpab Irf7 Irx5 Lsm4 Maf1 Mcm2 Mcm3 Mcm5 Mcm6 Mcm7 Mcmdc1 Nab2 Ncoa5 Nfix Phtf1 Polr2e Polr3k Rbl1 Rps10 Sap30 Smarcc1 Sox4 Srebf2 Stat6 Tada2l Taf5l Tcf19 Tcfe2a Tead4 Tgif Tle2 Tle6 Trim27 Uhrf1 Zfp239
182	GO:0042592 [3]: homeostasis	1	1	502	120	12006	-2.86	0.0	0.01	0.0	Slc9a3r1
183	GO:0006355 [7]: regulation of transcription, DNA-dependent	54	54	449	1474	10652	-2.87	0.0	0.16	0.08	3110024A21Rik Aire Aof2 Atf4 BC031407 Basp1 Cbx1 Chaf1b Dnmt1 Erf Etv1 Ewsr1 Ezh2 Foxc1 Foxm1 Gtf2e2 Gtf2h4 Hcngp Hells Hmgb2 Hnrpab Irf7 Irx5 Lsm4 Maf1 Mcm2 Mcm3 Mcm5 Mcm6 Mcm7 Mcmdc1 Nab2 Ncoa5 Nfix Phtf1 Polr3k Rbl1 Rps10 Sap30 Smarcc1 Sox4 Srebf2 Stat6 Tada2l Taf5l Tcf19 Tcfe2a Tead4 Tgif Tle2 Tle6 Trim27 Uhrf1 Zfp239
184	GO:0040008 [4]: regulation of growth	6	6	497	63	12063	-2.88	0.0	2.88	1.4	Ctgf Cyr61 Igfbp3 Morf4l2 Nedd9 Wisp1
185	GO:0043118 [4]: negative regulation of physiological process	16	16	487	263	11863	-2.9	0.0	2.39	1.24	Anxa2 Atpif1 B7h3 Birc1b Birc5 Casp2 Enpp1 Frk Hells Khdrbs1 Mtbp Nab2 Prkca Sap30 Slfn2 Tacc3
186	GO:0006950 [4]: response to stress	38	38	465	769	11357	-2.94	0.0	1.84	0.96	Aire Asf1a B7h3 Brca1 Casp1 Ccl12 Ccl7 Cd72 Chaf1b Chek1 Chi3l3 Cxcl1 Eif2ak3 Gtf2h4 H2afx Hus1 Il1rap Klra2 Lcp1 Lig1 Lig3 Ly78 Mbd4 Mif Mpg Mx1 Pold1 Prkca Pttg1 Pycard Rad1 Rad51 Rad51c Rfc5 Saa3 Tacc3 Tdg Ung
187	GO:0042127 [5]: regulation of cell proliferation	9	9	494	120	12006	-2.94	0.0	2.63	1.38	B7h3 Cdca7 Cdk4 Frk Mif Mtbp Slfn2 Stat6 Ube2c
188	GO:0015014 [7]: heparan sulfate proteoglycan biosynthesis, polysaccharide chain biosynthesis	1	1	502	0	12126	-2.96	0.0	3.22	1.69	Hs2st1
189	GO:0018216 [10]: peptidyl-arginine methylation	1	1	502	0	12126	-2.96	0.0	3.22	1.69	Hrmt1l2
190	GO:0018279 [10]: N-linked glycosylation via asparagine	1	1	502	0	12126	-2.96	0.0	3.22	1.69	Ddost
191	GO:0019510 [8]: S-adenosylhomocysteine catabolism	1	1	502	0	12126	-2.96	0.0	3.22	1.69	Ahcy
192	GO:0019919 [13]: peptidyl-arginine methylation, to asymmetrical-dimethyl arginine	1	1	502	0	12126	-2.96	0.0	3.22	1.69	Hrmt1l2
193	GO:0030011 [6]: maintenance of cell polarity	1	1	502	0	12126	-2.96	0.0	3.22	1.69	Llglh
194	GO:0030202 [8]: heparin metabolism	1	1	502	0	12126	-2.96	0.0	3.22	1.69	Hs2st1
195	GO:0035090 [7]: maintenance of apical/basal cell polarity	1	1	502	0	12126	-2.96	0.0	3.22	1.69	Llglh
196	GO:0035214 [6]: eye-antennal disc development	1	1	502	0	12126	-2.96	0.0	3.22	1.69	Tm4sf9
197	GO:0035246 [11]: peptidyl-arginine N-methylation	1	1	502	0	12126	-2.96	0.0	3.22	1.69	Hrmt1l2
198	GO:0035247 [12]: peptidyl-arginine omega-N-methylation	1	1	502	0	12126	-2.96	0.0	3.22	1.69	Hrmt1l2
199	GO:0040001 [10]: mitotic spindle positioning or orientation	1	1	502	0	12126	-2.96	0.0	3.22	1.69	Nusap1
200	GO:0042730 [7]: fibrinolysis	1	1	502	0	12126	-2.96	0.0	3.22	1.69	Anxa2
201	GO:0042994 [7]: cytoplasmic sequestering of transcription factor	1	1	502	0	12126	-2.96	0.0	3.22	1.69	Tacc3
202	GO:0045004 [7]: DNA replication proofreading	1	1	502	0	12126	-2.96	0.0	3.22	1.69	Pold1
203	GO:0045077 [9]: negative regulation of interferon-gamma biosynthesis	1	1	502	0	12126	-2.96	0.0	3.22	1.69	B7h3
204	GO:0045085 [9]: negative regulation of interleukin-2 biosynthesis	1	1	502	0	12126	-2.96	0.0	3.22	1.69	B7h3
205	GO:0045210 [8]: FasL biosynthesis	1	1	502	0	12126	-2.96	0.0	3.22	1.69	Phlda1
206	GO:0045787 [7]: positive regulation of cell cycle	1	1	502	0	12126	-2.96	0.0	3.22	1.69	Nusap1
207	GO:0045839 [8]: negative regulation of mitosis	1	1	502	0	12126	-2.96	0.0	3.22	1.69	Mad2l1
208	GO:0045840 [8]: positive regulation of mitosis	1	1	502	0	12126	-2.96	0.0	3.22	1.69	Nusap1
209	GO:0045841 [9]: negative regulation of mitotic metaphase/anaphase transition	1	1	502	0	12126	-2.96	0.0	3.22	1.69	Mad2l1
210	GO:0045978 [7]: negative regulation of nucleoside metabolism	1	1	502	0	12126	-2.96	0.0	3.22	1.69	Atpif1
211	GO:0046070 [10]: dGTP metabolism	1	1	502	0	12126	-2.96	0.0	3.22	1.69	Nudt1
212	GO:0046329 [6]: negative regulation of JNK cascade	1	1	502	0	12126	-2.96	0.0	3.22	1.69	Cdc42se1
213	GO:0046380 [8]: N-acetylneuraminate biosynthesis	1	1	502	0	12126	-2.96	0.0	3.22	1.69	Cmas
214	GO:0046498 [7]: S-adenosylhomocysteine metabolism	1	1	502	0	12126	-2.96	0.0	3.22	1.69	Ahcy
215	GO:0046831 [7]: regulation of RNA-nucleus export	1	1	502	0	12126	-2.96	0.0	3.22	1.69	Khdrbs1
216	GO:0050428 [10]: 3'-phosphoadenosine 5'-phosphosulfate biosynthesis	1	1	502	0	12126	-2.96	0.0	3.22	1.69	Papss1
217	GO:0051147 [5]: regulation of muscle cell differentiation	1	1	502	0	12126	-2.96	0.0	3.22	1.69	Ezh2
218	GO:0051148 [6]: negative regulation of muscle cell differentiation	1	1	502	0	12126	-2.96	0.0	3.22	1.69	Ezh2
219	GO:0051153 [6]: regulation of striated muscle cell differentiation	1	1	502	0	12126	-2.96	0.0	3.22	1.69	Ezh2
220	GO:0051154 [7]: negative regulation of striated muscle cell differentiation	1	1	502	0	12126	-2.96	0.0	3.22	1.69	Ezh2
221	GO:0051220 [6]: cytoplasmic sequestering of protein	1	1	502	0	12126	-2.96	0.0	3.22	1.69	Tacc3
222	GO:0051223 [6]: regulation of protein transport	1	1	502	0	12126	-2.96	0.0	3.22	1.69	Tacc3
223	GO:0051224 [7]: negative regulation of protein transport	1	1	502	0	12126	-2.96	0.0	3.22	1.69	Tacc3
224	GO:0051261 [7]: protein depolymerization	1	1	502	0	12126	-2.96	0.0	3.22	1.69	Stmn1
225	GO:0000281 [6]: cytokinesis after mitosis	1	1	502	0	12126	-2.96	0.0	3.22	1.69	Nusap1
226	GO:0001745 [7]: compound eye morphogenesis (sensu Endopterygota)	1	1	502	0	12126	-2.96	0.0	3.22	1.69	Tm4sf9
227	GO:0006055 [8]: CMP-N-acetylneuraminate biosynthesis	1	1	502	0	12126	-2.96	0.0	3.22	1.69	Cmas
228	GO:0006203 [10]: dGTP catabolism	1	1	502	0	12126	-2.96	0.0	3.22	1.69	Nudt1
229	GO:0006438 [9]: valyl-tRNA aminoacylation	1	1	502	0	12126	-2.96	0.0	3.22	1.69	Vars2
230	GO:0006608 [8]: snRNP protein-nucleus import	1	1	502	0	12126	-2.96	0.0	3.22	1.69	Nol5
231	GO:0006931 [7]: substrate-bound cell migration, cell attachment to substrate	1	1	502	0	12126	-2.96	0.0	3.22	1.69	Tnfrsf12a
232	GO:0007019 [8]: microtubule depolymerization	1	1	502	0	12126	-2.96	0.0	3.22	1.69	Stmn1
233	GO:0007455 [6]: eye-antennal disc metamorphosis	1	1	502	0	12126	-2.96	0.0	3.22	1.69	Tm4sf9
234	GO:0007456 [6]: eye morphogenesis (sensu Endopterygota)	1	1	502	0	12126	-2.96	0.0	3.22	1.69	Tm4sf9
235	GO:0008054 [7]: cyclin catabolism	1	1	502	0	12126	-2.96	0.0	3.22	1.69	Ube2c
236	GO:0008583 [8]: mystery cell fate differentiation (sensu Endopterygota)	1	1	502	0	12126	-2.96	0.0	3.22	1.69	Tm4sf9
237	GO:0009118 [6]: regulation of nucleoside metabolism	1	1	502	0	12126	-2.96	0.0	3.22	1.69	Atpif1
238	GO:0009136 [8]: purine nucleoside diphosphate biosynthesis	1	1	502	0	12126	-2.96	0.0	3.22	1.69	Papss1
239	GO:0009180 [9]: purine ribonucleoside diphosphate biosynthesis	1	1	502	0	12126	-2.96	0.0	3.22	1.69	Papss1
240	GO:0009188 [8]: ribonucleoside diphosphate biosynthesis	1	1	502	0	12126	-2.96	0.0	3.22	1.69	Papss1
241	GO:0006575 [6]: amino acid derivative metabolism	5	5	498	48	12078	-2.97	0.0	2.83	1.38	Ahcy Gatm Sat1 Smox Sms
242	GO:0009613 [5]: response to pest, pathogen or parasite	15	15	488	501	11625	-3.03	0.0	0.08	0.03	Aire B7h3 Ccl12 Ccl7 Cd72 Chi3l3 Cxcl1 Il1rap Klra2 Ly78 Mif Mx1 Prkca Pycard Saa3
243	GO:0030258 [6]: lipid modification	2	2	501	7	12119	-3.03	0.0	3.05	1.55	Galgt1 Mtmr9
244	GO:0046474 [9]: glycerophospholipid biosynthesis	2	2	501	7	12119	-3.03	0.0	3.05	1.55	Pigf Ptdss1
245	GO:0006892 [6]: post-Golgi transport	2	2	501	7	12119	-3.03	0.0	3.05	1.55	Chic2 Slc30a6
246	GO:0006350 [6]: transcription	59	59	444	1552	10574	-3.04	0.0	0.25	0.11	3110024A21Rik Aire Aof2 Atf4 BC031407 Basp1 Cbx1 Chaf1b Dnmt1 Erf Etv1 Ewsr1 Ezh2 Foxc1 Foxm1 Gtf2e2 Gtf2h4 Hcngp Hells Hmgb2 Hnrpab Irf7 Irx5 Khdrbs1 Lsm4 Maf1 Mcm2 Mcm3 Mcm5 Mcm6 Mcm7 Mcmdc1 Nab2 Ncoa5 Nfix Pdlim1 Phtf1 Polr2d Polr2e Polr3k Rbl1 Rps10 Sap30 Smarcc1 Sox4 Srebf2 Stat6 Tada2l Taf5l Tcf19 Tcfe2a Tead4 Tgif Tle2 Tle6 Tmpo Trim27 Uhrf1 Zfp239
247	GO:0051179 [3]: localization	70	70	433	1803	10323	-3.05	0.0	0.3	0.15	1700093E07Rik Aqp5 Arf1 Arf6 Atp13a1 Atp1b1 Bin3 Cacnb3 Ccl7 Ccnb1-rs1 Chic2 Clcn5 Clic1 Col11a1 Col8a1 Crabp2 Dbnl Ero1l Gabrp Gatm Itpr3 Kcne3 Kcnn4 Kctd5 Khdrbs1 Kif20a Kif2c Kif4 Kpna2 Nol5 Nup107 Nup155 Nup37 Nup93 Nutf2 Prkca Pstpip1 Racgap1 Rangnrf Rbp1 Sec61a1 Sfxn3 Slc19a2 Slc1a4 Slc25a13 Slc26a2 Slc29a1 Slc29a3 Slc30a6 Slc35a3 Slc35c2 Slc5a9 Slc7a5 Slc7a7 Slco1a5 Snx1 Snx12 Stard3 Tacc3…
248	GO:0009653 [3]: morphogenesis	49	49	454	1057	11069	-3.07	0.0	1.45	0.79	Adamts4 Anxa2 B7h3 Cald1 Ccnf Cdc42se1 Cenpf Chl1 Col11a1 Cryba4 Cst6 Ctgf Cxcr4 Cyr61 Ddx41 Dnase2a Enpp1 Ephb3 Etv1 Etv5 Foxc1 Hells Hrmt1l2 Id2 Igfbp3 Insr Kntc2 Lamr1 Llglh Lst1 Ltap Mglap Mmp13 Morf4l2 Nedd9 Nol5 Pak1 Rcn2 Sema4g Smarcc1 Stmn1 Tacc3 Tagln2 Tm4sf9 Tnfrsf12a Traf4 Tuft1 Wdr5 Wisp1
249	GO:0006811 [5]: ion transport	17	17	486	548	11578	-3.08	0.0	0.09	0.03	Atp13a1 Atp1b1 Cacnb3 Clcn5 Clic1 Col11a1 Col8a1 Gabrp Itpr3 Kcne3 Kcnn4 Kctd5 Sfxn3 Slc26a2 Slc30a6 Slc5a9 Slco1a5
250	GO:0016485 [8]: protein processing	3	3	500	19	12107	-3.08	0.0	2.9	1.42	Casp1 Sec11l1 Spcs1
251	GO:0006807 [4]: nitrogen compound metabolism	3	3	500	19	12107	-3.08	0.0	2.9	1.42	Arg1 Ass1 Ddah2
252	GO:0045449 [6]: regulation of transcription	57	57	446	1498	10628	-3.09	0.0	0.26	0.12	3110024A21Rik Aire Aof2 Atf4 BC031407 Basp1 Cbx1 Chaf1b Dnmt1 Erf Etv1 Ewsr1 Ezh2 Foxc1 Foxm1 Gtf2e2 Gtf2h4 Hcngp Hells Hmgb2 Hnrpab Irf7 Irx5 Khdrbs1 Lsm4 Maf1 Mcm2 Mcm3 Mcm5 Mcm6 Mcm7 Mcmdc1 Nab2 Ncoa5 Nfix Pdlim1 Phtf1 Polr3k Rbl1 Rps10 Sap30 Smarcc1 Sox4 Srebf2 Stat6 Tada2l Taf5l Tcf19 Tcfe2a Tead4 Tgif Tle2 Tle6 Tmpo Trim27 Uhrf1 Zfp239
253	GO:0007267 [4]: cell-cell signaling	4	4	499	206	11920	-3.09	0.0	0.03	0.0	Gabrp Gad1 Gjb3 Slc5a9
254	GO:0051234 [4]: establishment of localization	70	70	433	1786	10340	-3.1	0.0	0.34	0.17	1700093E07Rik Aqp5 Arf1 Arf6 Atp13a1 Atp1b1 Bin3 Cacnb3 Ccl7 Ccnb1-rs1 Chic2 Clcn5 Clic1 Col11a1 Col8a1 Crabp2 Dbnl Ero1l Gabrp Gatm Itpr3 Kcne3 Kcnn4 Kctd5 Khdrbs1 Kif20a Kif2c Kif4 Kpna2 Nol5 Nup107 Nup155 Nup37 Nup93 Nutf2 Prkca Pstpip1 Racgap1 Rangnrf Rbp1 Sec61a1 Sfxn3 Slc19a2 Slc1a4 Slc25a13 Slc26a2 Slc29a1 Slc29a3 Slc30a6 Slc35a3 Slc35c2 Slc5a9 Slc7a5 Slc7a7 Slco1a5 Snx1 Snx12 Stard3 Tacc3…
255	GO:0006810 [4]: transport	70	70	433	1783	10343	-3.11	0.0	0.35	0.17	1700093E07Rik Aqp5 Arf1 Arf6 Atp13a1 Atp1b1 Bin3 Cacnb3 Ccl7 Ccnb1-rs1 Chic2 Clcn5 Clic1 Col11a1 Col8a1 Crabp2 Dbnl Ero1l Gabrp Gatm Itpr3 Kcne3 Kcnn4 Kctd5 Khdrbs1 Kif20a Kif2c Kif4 Kpna2 Nol5 Nup107 Nup155 Nup37 Nup93 Nutf2 Prkca Pstpip1 Racgap1 Rangnrf Rbp1 Sec61a1 Sfxn3 Slc19a2 Slc1a4 Slc25a13 Slc26a2 Slc29a1 Slc29a3 Slc30a6 Slc35a3 Slc35c2 Slc5a9 Slc7a5 Slc7a7 Slco1a5 Snx1 Snx12 Stard3 Tacc3…
256	GO:0051242 [5]: positive regulation of cellular physiological process	11	11	492	167	11959	-3.11	0.0	2.31	1.17	Bcl2l11 Bnipl Brca1 Casp1 Casp2 Dap Mbd4 Ngfrap1 Prkca Pycard Ube2c
257	GO:0006091 [5]: generation of precursor metabolites and energy	12	12	491	418	11708	-3.12	0.0	0.08	0.03	Atf4 D3Bwg0562e Eif2ak3 Ero1l Nqo1 Pck2 Ppox Racgap1 Smox Txn1 Txndc7 Txnrd1
258	GO:0019219 [5]: regulation of nucleobase, nucleoside, nucleotide and nucleic acid metabolism	58	58	445	1504	10622	-3.14	0.0	0.3	0.15	3110024A21Rik Aire Aof2 Atf4 Atpif1 BC031407 Basp1 Cbx1 Chaf1b Dnmt1 Erf Etv1 Ewsr1 Ezh2 Foxc1 Foxm1 Gtf2e2 Gtf2h4 Hcngp Hells Hmgb2 Hnrpab Irf7 Irx5 Khdrbs1 Lsm4 Maf1 Mcm2 Mcm3 Mcm5 Mcm6 Mcm7 Mcmdc1 Nab2 Ncoa5 Nfix Pdlim1 Phtf1 Polr3k Rbl1 Rps10 Sap30 Smarcc1 Sox4 Srebf2 Stat6 Tada2l Taf5l Tcf19 Tcfe2a Tead4 Tgif Tle2 Tle6 Tmpo Trim27 Uhrf1 Zfp239
259	GO:0019222 [4]: regulation of metabolism	64	64	439	1631	10495	-3.15	0.0	0.36	0.18	3110024A21Rik Acsl4 Aire Aof2 Atf4 Atpif1 B7h3 BC031407 Basp1 Cbx1 Chaf1b Dbnl Dnmt1 Eif2ak3 Eif3s3 Erf Etv1 Ewsr1 Ezh2 Foxc1 Foxm1 Gtf2e2 Gtf2h4 Hcngp Hells Hmgb2 Hnrpab Irf7 Irx5 Khdrbs1 Lsm4 Maf1 Mcm2 Mcm3 Mcm5 Mcm6 Mcm7 Mcmdc1 Nab2 Ncoa5 Nfix Pdlim1 Phtf1 Polr3k Prkca Rbl1 Rps10 Sap30 Smarcc1 Sox4 Srebf2 Stat6 Tada2l Taf5l Tcf19 Tcfe2a Tead4 Tgif Tle2 Tle6 Tmpo Trim27 Uhrf1 Zfp239
260	GO:0007169 [7]: transmembrane receptor protein tyrosine kinase signaling pathway	7	7	496	88	12038	-3.16	0.0	2.47	1.32	Ctgf Dok1 Epha2 Ephb3 Hbegf Insr Prkca
261	GO:0006461 [7]: protein complex assembly	7	7	496	89	12037	-3.19	0.0	2.43	1.28	Asf1a Asf1b Gemin6 H2afx H3f3b Mcm2 Slc7a7
262	GO:0016051 [6]: carbohydrate biosynthesis	5	5	498	52	12074	-3.19	0.0	2.58	1.38	Atf4 Cmas D3Bwg0562e Hs2st1 Pck2
263	GO:0044248 [5]: cellular catabolism	31	31	472	635	11491	-3.2	0.0	1.58	0.85	Adamts4 Ahcy Arg1 Casp1 Casp2 Ctss Ddah2 Dnase2a Erf Gzmc Gzmf Klk10 Lsm7 Lta4h Mmp13 Nt5c Nudt1 Pla2g4a Ppp1r8 Psma5 Sat1 Sec11l1 Siah2 Skp2 Smox Spag5 Thop1 Ube2c Uchl4 Wdr31 Xpnpep1
264	GO:0051051 [6]: negative regulation of transport	2	2	501	8	12118	-3.21	0.0	2.85	1.39	Prkca Tacc3
265	GO:0001502 [7]: cartilage condensation	2	2	501	8	12118	-3.21	0.0	2.85	1.39	Col11a1 Ctgf
266	GO:0006401 [6]: RNA catabolism	2	2	501	8	12118	-3.21	0.0	2.85	1.39	Lsm7 Ppp1r8
267	GO:0007242 [5]: intracellular signaling cascade	31	31	472	640	11486	-3.24	0.0	1.52	0.84	1700093E07Rik Arf1 Arf6 Baiap2 Blnk Cdc42se1 Dbnl Ddah2 Depdc1a Dok1 Dscr1l2 Ect2 Frk Gmip Iqgap1 Nras Pdlim4 Prkca Racgap1 Rasal1 Rgs11 Rhoc Rhod Sh3bp2 Slc9a3r1 Snx1 Snx12 Stat6 Stmn1 Thop1 Tiam2
268	GO:0006732 [6]: coenzyme metabolism	1	1	502	108	12018	-3.25	0.0	0.01	0.0	Fpgs
269	GO:0046907 [5]: intracellular transport	23	23	480	451	11675	-3.28	0.0	1.66	0.92	Arf1 Arf6 Ccnb1-rs1 Chic2 Khdrbs1 Kif20a Kif2c Kif4 Kpna2 Nol5 Nup155 Nutf2 Rangnrf Sec61a1 Slc30a6 Slc35a3 Snx1 Tacc3 Tdg Thoc4 Tram1 Tubb5 Ywhaz
270	GO:0006955 [4]: immune response	24	24	479	688	11438	-3.32	0.0	0.19	0.08	Aire B7h3 Ccl12 Ccl7 Cd72 Chi3l3 Cxcl1 Cxcr4 Dbnl G1p2 Hells Ifit1 Il1rap Klra2 Lst1 Ly78 Mif Mx1 Oas3 Prkca Pycard Rgs1 Saa3 Tnfsf8
271	GO:0009056 [4]: catabolism	33	33	470	710	11416	-3.36	0.0	1.27	0.7	Adamts4 Ahcy Arg1 Casp1 Casp2 Ctss Ddah2 Dnase2a Erf Gzmc Gzmf Klk10 Lsm7 Lta4h Mmp13 Nt5c Nudt1 Pafah1b3 Pla2g4a Pld3 Ppp1r8 Psma5 Sat1 Sec11l1 Siah2 Skp2 Smox Spag5 Thop1 Ube2c Uchl4 Wdr31 Xpnpep1
272	GO:0015672 [7]: monovalent inorganic cation transport	5	5	498	219	11907	-3.38	0.0	0.05	0.02	Atp1b1 Kcne3 Kcnn4 Kctd5 Slc5a9
273	GO:0030500 [7]: regulation of bone mineralization	2	2	501	9	12117	-3.38	0.0	2.68	1.38	B7h3 Mglap
274	GO:0042402 [7]: biogenic amine catabolism	2	2	501	9	12117	-3.38	0.0	2.68	1.38	Sat1 Smox
275	GO:0007127 [9]: meiosis I	2	2	501	9	12117	-3.38	0.0	2.68	1.38	Pttg1 Topbp1
276	GO:0007222 [7]: frizzled signaling pathway	2	2	501	9	12117	-3.38	0.0	2.68	1.38	Fzd9 Tle2
277	GO:0009147 [8]: pyrimidine nucleoside triphosphate metabolism	2	2	501	9	12117	-3.38	0.0	2.68	1.38	Dtymk Nme4
278	GO:0019752 [6]: carboxylic acid metabolism	16	16	487	297	11829	-3.41	0.0	1.69	0.93	Acsl4 Ahcy Arg1 Ass1 Cmas Ddah2 Fpgs Gad1 Gatm Lta4h Psat1 Pycr1 Pycr2 Pycs Slc7a7 Vars2
279	GO:0006082 [5]: organic acid metabolism	16	16	487	297	11829	-3.41	0.0	1.69	0.93	Acsl4 Ahcy Arg1 Ass1 Cmas Ddah2 Fpgs Gad1 Gatm Lta4h Psat1 Pycr1 Pycr2 Pycs Slc7a7 Vars2
280	GO:0006334 [8]: nucleosome assembly	5	5	498	57	12069	-3.43	0.0	2.3	1.17	Asf1a Asf1b H2afx H3f3b Mcm2
281	GO:0009117 [6]: nucleotide metabolism	9	9	494	139	11987	-3.44	0.0	1.99	1.01	Dtymk Dut Enpp1 Nme4 Nt5c Nudt1 Papss1 Prps2 Rrm2
282	GO:0006812 [6]: cation transport	11	11	492	366	11760	-3.45	0.0	0.12	0.05	Atp13a1 Atp1b1 Cacnb3 Clic1 Itpr3 Kcne3 Kcnn4 Kctd5 Sfxn3 Slc30a6 Slc5a9
283	GO:0007389 [3]: pattern specification	2	2	501	132	11994	-3.45	0.0	0.03	0.0	Cyr61 Rnf2
284	GO:0009887 [4]: organogenesis	39	39	464	911	11215	-3.47	0.0	0.81	0.44	Adamts4 Anxa2 B7h3 Cald1 Ccnf Cenpf Chl1 Col11a1 Cryba4 Cst6 Ctgf Cxcr4 Cyr61 Dnase2a Enpp1 Ephb3 Etv1 Etv5 Foxc1 Hells Hrmt1l2 Id2 Insr Kntc2 Lamr1 Mglap Mmp13 Pak1 Rcn2 Sema4g Smarcc1 Stmn1 Tacc3 Tagln2 Tm4sf9 Tnfrsf12a Traf4 Tuft1 Wdr5
285	GO:0048513 [3]: organ development	39	39	464	917	11209	-3.47	0.0	0.77	0.43	Adamts4 Anxa2 B7h3 Cald1 Ccnf Cenpf Chl1 Col11a1 Cryba4 Cst6 Ctgf Cxcr4 Cyr61 Dnase2a Enpp1 Ephb3 Etv1 Etv5 Foxc1 Hells Hrmt1l2 Id2 Insr Kntc2 Lamr1 Mglap Mmp13 Pak1 Rcn2 Sema4g Smarcc1 Stmn1 Tacc3 Tagln2 Tm4sf9 Tnfrsf12a Traf4 Tuft1 Wdr5
286	GO:0007264 [6]: small GTPase mediated signal transduction	11	11	492	185	11941	-3.48	0.0	1.84	0.96	1700093E07Rik Arf1 Arf6 Baiap2 Cdc42se1 Dbnl Dok1 Iqgap1 Nras Rhoc Rhod
287	GO:0042136 [6]: neurotransmitter biosynthesis	2	2	501	10	12116	-3.52	0.0	2.52	1.37	Gad1 Slc5a9
288	GO:0042219 [6]: amino acid derivative catabolism	2	2	501	10	12116	-3.52	0.0	2.52	1.37	Sat1 Smox
289	GO:0006493 [9]: O-linked glycosylation	2	2	501	10	12116	-3.52	0.0	2.52	1.37	Galnt10 Galnt7
290	GO:0008016 [5]: regulation of heart contraction rate	2	2	501	10	12116	-3.52	0.0	2.52	1.37	Gnai3 Hbegf
291	GO:0051170 [7]: nuclear import	4	4	499	41	12085	-3.53	0.0	2.27	1.17	Kpna2 Nol5 Nutf2 Tacc3
292	GO:0006606 [7]: protein-nucleus import	4	4	499	41	12085	-3.53	0.0	2.27	1.17	Kpna2 Nol5 Nutf2 Tacc3
293	GO:0016337 [5]: cell-cell adhesion	1	1	502	98	12028	-3.56	0.0	0.02	0.0	Pcdh18
294	GO:0051186 [5]: cofactor metabolism	2	2	501	127	11999	-3.59	0.0	0.03	0.01	Fpgs Ppox
295	GO:0016055 [6]: Wnt receptor signaling pathway	6	6	497	81	12045	-3.59	0.0	2.02	1.04	Apc2 Fzd9 Slc9a3r1 Tle2 Tle6 Wisp1
296	GO:0007411 [6]: axon guidance	4	4	499	42	12084	-3.59	0.0	2.21	1.17	Chl1 Ephb3 Etv1 Tnfrsf12a
297	GO:0019226 [5]: transmission of nerve impulse	3	3	500	154	11972	-3.6	0.0	0.05	0.02	Gabrp Gad1 Slc5a9
298	GO:0015888 [6]: thiamin transport	1	1	502	1	12125	-3.61	0.0	2.55	1.38	Slc19a2
299	GO:0030046 [11]: parallel actin filament bundle formation	1	1	502	1	12125	-3.61	0.0	2.55	1.38	Espn
300	GO:0030259 [7]: lipid glycosylation	1	1	502	1	12125	-3.61	0.0	2.55	1.38	Galgt1
301	GO:0030279 [7]: negative regulation of ossification	1	1	502	1	12125	-3.61	0.0	2.55	1.38	Enpp1
302	GO:0030319 [7]: di-, tri-valent inorganic anion homeostasis	1	1	502	1	12125	-3.61	0.0	2.55	1.38	Slc9a3r1
303	GO:0030501 [8]: positive regulation of bone mineralization	1	1	502	1	12125	-3.61	0.0	2.55	1.38	B7h3
304	GO:0030643 [8]: phosphate ion homeostasis	1	1	502	1	12125	-3.61	0.0	2.55	1.38	Slc9a3r1
305	GO:0042396 [7]: phosphagen biosynthesis	1	1	502	1	12125	-3.61	0.0	2.55	1.38	Gatm
306	GO:0042451 [7]: purine nucleoside biosynthesis	1	1	502	1	12125	-3.61	0.0	2.55	1.38	Qtrt1
307	GO:0042455 [7]: ribonucleoside biosynthesis	1	1	502	1	12125	-3.61	0.0	2.55	1.38	Qtrt1
308	GO:0042992 [9]: negative regulation of transcription factor-nucleus import	1	1	502	1	12125	-3.61	0.0	2.55	1.38	Tacc3
309	GO:0045143 [9]: homologous chromosome segregation	1	1	502	1	12125	-3.61	0.0	2.55	1.38	Pttg1
310	GO:0045185 [5]: maintenance of protein localization	1	1	502	1	12125	-3.61	0.0	2.55	1.38	Tacc3
311	GO:0045669 [6]: positive regulation of osteoblast differentiation	1	1	502	1	12125	-3.61	0.0	2.55	1.38	B7h3
312	GO:0045778 [7]: positive regulation of ossification	1	1	502	1	12125	-3.61	0.0	2.55	1.38	B7h3
313	GO:0046072 [10]: dTDP metabolism	1	1	502	1	12125	-3.61	0.0	2.55	1.38	Dtymk
314	GO:0046114 [9]: guanosine biosynthesis	1	1	502	1	12125	-3.61	0.0	2.55	1.38	Qtrt1
315	GO:0046116 [11]: queuosine metabolism	1	1	502	1	12125	-3.61	0.0	2.55	1.38	Qtrt1
316	GO:0046118 [10]: 7-methylguanosine biosynthesis	1	1	502	1	12125	-3.61	0.0	2.55	1.38	Qtrt1
317	GO:0046129 [8]: purine ribonucleoside biosynthesis	1	1	502	1	12125	-3.61	0.0	2.55	1.38	Qtrt1
318	GO:0046381 [7]: CMP-N-acetylneuraminate metabolism	1	1	502	1	12125	-3.61	0.0	2.55	1.38	Cmas
319	GO:0046698 [4]: metamorphosis (sensu Insecta)	1	1	502	1	12125	-3.61	0.0	2.55	1.38	Tm4sf9
320	GO:0046852 [6]: positive regulation of bone remodeling	1	1	502	1	12125	-3.61	0.0	2.55	1.38	B7h3
321	GO:0050714 [6]: positive regulation of protein secretion	1	1	502	1	12125	-3.61	0.0	2.55	1.38	Kcnn4
322	GO:0051180 [5]: vitamin transport	1	1	502	1	12125	-3.61	0.0	2.55	1.38	Slc19a2
323	GO:0000724 [8]: double-strand break repair via homologous recombination	1	1	502	1	12125	-3.61	0.0	2.55	1.38	H2afx
324	GO:0000725 [7]: recombinational repair	1	1	502	1	12125	-3.61	0.0	2.55	1.38	H2afx
325	GO:0002165 [3]: larval or pupal development (sensu Insecta)	1	1	502	1	12125	-3.61	0.0	2.55	1.38	Tm4sf9
326	GO:0006125 [7]: thioredoxin pathway	1	1	502	1	12125	-3.61	0.0	2.55	1.38	Txnrd1
327	GO:0006233 [10]: dTDP biosynthesis	1	1	502	1	12125	-3.61	0.0	2.55	1.38	Dtymk
328	GO:0006475 [9]: internal protein amino acid acetylation	1	1	502	1	12125	-3.61	0.0	2.55	1.38	Hat1
329	GO:0006600 [6]: creatine metabolism	1	1	502	1	12125	-3.61	0.0	2.55	1.38	Gatm
330	GO:0006601 [7]: creatine biosynthesis	1	1	502	1	12125	-3.61	0.0	2.55	1.38	Gatm
331	GO:0006658 [9]: phosphatidylserine metabolism	1	1	502	1	12125	-3.61	0.0	2.55	1.38	Ptdss1
332	GO:0006659 [10]: phosphatidylserine biosynthesis	1	1	502	1	12125	-3.61	0.0	2.55	1.38	Ptdss1
333	GO:0006895 [7]: Golgi to endosome transport	1	1	502	1	12125	-3.61	0.0	2.55	1.38	Slc30a6
334	GO:0007000 [6]: nucleolus organization and biogenesis	1	1	502	1	12125	-3.61	0.0	2.55	1.38	Pes1
335	GO:0007090 [8]: regulation of S phase of mitotic cell cycle	1	1	502	1	12125	-3.61	0.0	2.55	1.38	Ris2
336	GO:0007133 [10]: meiotic anaphase I	1	1	502	1	12125	-3.61	0.0	2.55	1.38	Pttg1
337	GO:0007444 [5]: imaginal disc development	1	1	502	1	12125	-3.61	0.0	2.55	1.38	Tm4sf9
338	GO:0007452 [5]: imaginal disc metamorphosis	1	1	502	1	12125	-3.61	0.0	2.55	1.38	Tm4sf9
339	GO:0007552 [3]: metamorphosis	1	1	502	1	12125	-3.61	0.0	2.55	1.38	Tm4sf9
340	GO:0007616 [5]: long-term memory	1	1	502	1	12125	-3.61	0.0	2.55	1.38	Chst10
341	GO:0007638 [3]: mechanosensory behavior	1	1	502	1	12125	-3.61	0.0	2.55	1.38	Etv1
342	GO:0008354 [6]: germ cell migration	1	1	502	1	12125	-3.61	0.0	2.55	1.38	Cxcr4
343	GO:0008608 [8]: attachment of spindle microtubules to kinetochore	1	1	502	1	12125	-3.61	0.0	2.55	1.38	Cdca1
344	GO:0008616 [8]: queuosine biosynthesis	1	1	502	1	12125	-3.61	0.0	2.55	1.38	Qtrt1
345	GO:0008617 [9]: guanosine metabolism	1	1	502	1	12125	-3.61	0.0	2.55	1.38	Qtrt1
346	GO:0008618 [10]: 7-methylguanosine metabolism	1	1	502	1	12125	-3.61	0.0	2.55	1.38	Qtrt1
347	GO:0008653 [6]: lipopolysaccharide metabolism	1	1	502	1	12125	-3.61	0.0	2.55	1.38	Cmas
348	GO:0009103 [7]: lipopolysaccharide biosynthesis	1	1	502	1	12125	-3.61	0.0	2.55	1.38	Cmas
349	GO:0009138 [8]: pyrimidine nucleoside diphosphate metabolism	1	1	502	1	12125	-3.61	0.0	2.55	1.38	Dtymk
350	GO:0009139 [8]: pyrimidine nucleoside diphosphate biosynthesis	1	1	502	1	12125	-3.61	0.0	2.55	1.38	Dtymk
351	GO:0009151 [8]: purine deoxyribonucleotide metabolism	1	1	502	1	12125	-3.61	0.0	2.55	1.38	Nudt1
352	GO:0009155 [8]: purine deoxyribonucleotide catabolism	1	1	502	1	12125	-3.61	0.0	2.55	1.38	Nudt1
353	GO:0009163 [6]: nucleoside biosynthesis	1	1	502	1	12125	-3.61	0.0	2.55	1.38	Qtrt1
354	GO:0009189 [8]: deoxyribonucleoside diphosphate biosynthesis	1	1	502	1	12125	-3.61	0.0	2.55	1.38	Dtymk
355	GO:0009196 [9]: pyrimidine deoxyribonucleoside diphosphate metabolism	1	1	502	1	12125	-3.61	0.0	2.55	1.38	Dtymk
356	GO:0009197 [9]: pyrimidine deoxyribonucleoside diphosphate biosynthesis	1	1	502	1	12125	-3.61	0.0	2.55	1.38	Dtymk
357	GO:0009204 [8]: deoxyribonucleoside triphosphate catabolism	1	1	502	1	12125	-3.61	0.0	2.55	1.38	Nudt1
358	GO:0009215 [9]: purine deoxyribonucleoside triphosphate metabolism	1	1	502	1	12125	-3.61	0.0	2.55	1.38	Nudt1
359	GO:0009217 [9]: purine deoxyribonucleoside triphosphate catabolism	1	1	502	1	12125	-3.61	0.0	2.55	1.38	Nudt1
360	GO:0030036 [8]: actin cytoskeleton organization and biogenesis	6	6	497	82	12044	-3.62	0.0	1.98	1.01	Dbnl Diap3 Espn Fliih Lcp1 Tmsb10
361	GO:0019953 [4]: sexual reproduction	3	3	500	153	11973	-3.62	0.0	0.05	0.02	Cxcr4 H2afx Pafah1b3
362	GO:0000003 [3]: reproduction	3	3	500	153	11973	-3.62	0.0	0.05	0.02	Cxcr4 H2afx Pafah1b3
363	GO:0006959 [5]: humoral immune response	3	3	500	153	11973	-3.62	0.0	0.05	0.02	Aire Cd72 Klra2
364	GO:0006029 [7]: proteoglycan metabolism	2	2	501	11	12115	-3.64	0.0	2.38	1.24	Col11a1 Hs2st1
365	GO:0008624 [9]: induction of apoptosis by extracellular signals	2	2	501	11	12115	-3.64	0.0	2.38	1.24	Dap Ngfrap1
366	GO:0045935 [6]: positive regulation of nucleobase, nucleoside, nucleotide and nucleic acid metabolism	1	1	502	95	12031	-3.65	0.0	0.02	0.0	Atf4
367	GO:0050793 [3]: regulation of development	9	9	494	149	11977	-3.65	0.0	1.72	0.93	B7h3 Ctgf Cyr61 Ezh2 Igfbp3 Morf4l2 Nedd9 Tnfrsf12a Wisp1
368	GO:0015931 [5]: nucleobase, nucleoside, nucleotide and nucleic acid transport	3	3	500	26	12100	-3.66	0.0	2.23	1.17	Khdrbs1 Slc29a1 Thoc4
369	GO:0007001 [7]: chromosome organization and biogenesis (sensu Eukaryota)	12	12	491	222	11904	-3.68	0.0	1.5	0.83	Actl6a Asf1a Asf1b Cbx1 Ezh2 H2afx H3f3b Hells Mcm2 Smarcc1 Suv39h1 Suv39h2
370	GO:0007399 [5]: neurogenesis	9	9	494	298	11828	-3.68	0.0	0.14	0.06	Chl1 Cryba4 Cxcr4 Ephb3 Etv1 Pak1 Sema4g Stmn1 Tnfrsf12a
371	GO:0045941 [7]: positive regulation of transcription	1	1	502	94	12032	-3.68	0.0	0.02	0.0	Atf4
372	GO:0006631 [6]: fatty acid metabolism	2	2	501	123	12003	-3.69	0.0	0.04	0.01	Acsl4 Lta4h
373	GO:0043119 [4]: positive regulation of physiological process	14	14	489	275	11851	-3.7	0.0	1.34	0.71	Atf4 B7h3 Bcl2l11 Bnipl Brca1 Casp1 Casp2 Dap Kcnn4 Mbd4 Ngfrap1 Prkca Pycard Ube2c
374	GO:0008104 [4]: protein localization	18	18	485	491	11635	-3.71	0.0	0.31	0.15	1700093E07Rik Arf1 Arf6 Ccnb1-rs1 Kif20a Kpna2 Nol5 Nup107 Nup37 Nutf2 Sec61a1 Slc35a3 Snx1 Snx12 Tacc3 Tdg Tram1 Ywhaz
375	GO:0044265 [6]: cellular macromolecule catabolism	23	23	480	533	11593	-3.71	0.0	0.78	0.44	Adamts4 Casp1 Casp2 Ctss Erf Gzmc Gzmf Klk10 Lsm7 Lta4h Mmp13 Pla2g4a Ppp1r8 Psma5 Sec11l1 Siah2 Skp2 Spag5 Thop1 Ube2c Uchl4 Wdr31 Xpnpep1
376	GO:0017038 [6]: protein import	4	4	499	45	12081	-3.72	0.0	2.04	1.06	Kpna2 Nol5 Nutf2 Tacc3
377	GO:0007155 [4]: cell adhesion	17	17	486	465	11661	-3.73	0.0	0.31	0.15	Col11a1 Col4a5 Col8a1 Ctgf Cyr61 Klra2 Kpna2 Lims1 Myo10 Nedd9 Parva Pcdh18 Ssx2ip Tm4sf9 Tnfrsf12a Tyro3 Wisp1
378	GO:0009057 [5]: macromolecule catabolism	23	23	480	551	11575	-3.73	0.0	0.66	0.36	Adamts4 Casp1 Casp2 Ctss Erf Gzmc Gzmf Klk10 Lsm7 Lta4h Mmp13 Pla2g4a Ppp1r8 Psma5 Sec11l1 Siah2 Skp2 Spag5 Thop1 Ube2c Uchl4 Wdr31 Xpnpep1
379	GO:0044257 [7]: cellular protein catabolism	21	21	482	475	11651	-3.73	0.0	0.87	0.48	Adamts4 Casp1 Casp2 Ctss Erf Gzmc Gzmf Klk10 Lta4h Mmp13 Pla2g4a Psma5 Sec11l1 Siah2 Skp2 Spag5 Thop1 Ube2c Uchl4 Wdr31 Xpnpep1
380	GO:0006508 [8]: proteolysis and peptidolysis	21	21	482	475	11651	-3.73	0.0	0.87	0.48	Adamts4 Casp1 Casp2 Ctss Erf Gzmc Gzmf Klk10 Lta4h Mmp13 Pla2g4a Psma5 Sec11l1 Siah2 Skp2 Spag5 Thop1 Ube2c Uchl4 Wdr31 Xpnpep1
381	GO:0051276 [6]: chromosome organization and biogenesis	12	12	491	227	11899	-3.73	0.0	1.41	0.76	Actl6a Asf1a Asf1b Cbx1 Ezh2 H2afx H3f3b Hells Mcm2 Smarcc1 Suv39h1 Suv39h2
382	GO:0009628 [5]: response to abiotic stimulus	12	12	491	360	11766	-3.74	0.0	0.21	0.09	Ccl12 Ccl7 Cklf Cklfsf2a Cklfsf7 Cxcr4 Cyr61 G1p2 Hus1 Mbd4 Prkca S100a8
383	GO:0009101 [7]: glycoprotein biosynthesis	5	5	498	66	12060	-3.76	0.0	1.88	1.0	Ddost Galnt10 Galnt7 Phlda1 St6galnac4
384	GO:0007568 [3]: aging	2	2	501	12	12114	-3.76	0.0	2.25	1.17	Mif Morf4l2
385	GO:0008285 [6]: negative regulation of cell proliferation	4	4	499	46	12080	-3.76	0.0	1.99	1.01	B7h3 Frk Mtbp Slfn2
386	GO:0030163 [6]: protein catabolism	21	21	482	493	11633	-3.76	0.0	0.72	0.4	Adamts4 Casp1 Casp2 Ctss Erf Gzmc Gzmf Klk10 Lta4h Mmp13 Pla2g4a Psma5 Sec11l1 Siah2 Skp2 Spag5 Thop1 Ube2c Uchl4 Wdr31 Xpnpep1
387	GO:0043285 [5]: biopolymer catabolism	21	21	482	496	11630	-3.77	0.0	0.7	0.39	Adamts4 Casp1 Casp2 Ctss Erf Gzmc Gzmf Klk10 Lta4h Mmp13 Pla2g4a Psma5 Sec11l1 Siah2 Skp2 Spag5 Thop1 Ube2c Uchl4 Wdr31 Xpnpep1
388	GO:0045184 [5]: establishment of protein localization	18	18	485	472	11654	-3.78	0.0	0.4	0.2	1700093E07Rik Arf1 Arf6 Ccnb1-rs1 Kif20a Kpna2 Nol5 Nup107 Nup37 Nutf2 Sec61a1 Slc35a3 Snx1 Snx12 Tacc3 Tdg Tram1 Ywhaz
389	GO:0030001 [7]: metal ion transport	9	9	494	289	11837	-3.78	0.0	0.17	0.08	Atp1b1 Cacnb3 Clic1 Kcne3 Kcnn4 Kctd5 Sfxn3 Slc30a6 Slc5a9
390	GO:0030029 [7]: actin filament-based process	6	6	497	88	12038	-3.78	0.0	1.76	0.93	Dbnl Diap3 Espn Fliih Lcp1 Tmsb10
391	GO:0015031 [5]: protein transport	18	18	485	468	11658	-3.8	0.0	0.42	0.21	1700093E07Rik Arf1 Arf6 Ccnb1-rs1 Kif20a Kpna2 Nol5 Nup107 Nup37 Nutf2 Sec61a1 Slc35a3 Snx1 Snx12 Tacc3 Tdg Tram1 Ywhaz
392	GO:0006605 [7]: protein targeting	10	10	493	185	11941	-3.83	0.0	1.38	0.75	Ccnb1-rs1 Kpna2 Nol5 Nutf2 Sec61a1 Slc35a3 Tacc3 Tdg Tram1 Ywhaz
393	GO:0006118 [6]: electron transport	9	9	494	283	11843	-3.83	0.0	0.19	0.08	Eif2ak3 Ero1l Nqo1 Ppox Racgap1 Smox Txn1 Txndc7 Txnrd1
394	GO:0009795 [4]: embryonic morphogenesis	1	1	502	89	12037	-3.83	0.0	0.03	0.0	Ltap
395	GO:0006629 [5]: lipid metabolism	16	16	487	418	11708	-3.85	0.0	0.41	0.21	Acsl4 B4galt6 Ch25h Cmas Galgt1 Hmgcr Lta4h Mtmr9 Pafah1b3 Pigf Pla2g4a Pld3 Ptdss1 Rbp1 Srebf2 Stard3
396	GO:0006094 [8]: gluconeogenesis	2	2	501	13	12113	-3.86	0.0	2.14	1.15	Atf4 Pck2
397	GO:0006479 [9]: protein amino acid methylation	2	2	501	13	12113	-3.86	0.0	2.14	1.15	Ezh2 Hrmt1l2
398	GO:0009306 [4]: protein secretion	2	2	501	13	12113	-3.86	0.0	2.14	1.15	Kcnn4 Sec61a1
399	GO:0009611 [5]: response to wounding	11	11	492	321	11805	-3.87	0.0	0.25	0.11	B7h3 Ccl12 Ccl7 Chi3l3 Cxcl1 Il1rap Lcp1 Ly78 Mif Prkca Pycard
400	GO:0007268 [6]: synaptic transmission	3	3	500	139	11987	-3.91	0.0	0.08	0.03	Gabrp Gad1 Slc5a9
401	GO:0009100 [7]: glycoprotein metabolism	5	5	498	71	12055	-3.91	0.0	1.69	0.93	Ddost Galnt10 Galnt7 Phlda1 St6galnac4
402	GO:0006512 [8]: ubiquitin cycle	15	15	488	342	11784	-3.91	0.0	0.79	0.44	2700084L22Rik AJ430384 Brca1 Cdc20 Fzr1 G1p2 Siah2 Skp2 Traf4 Traip Trim11 Trim27 Ube2c Uchl4 Usp22
403	GO:0007167 [6]: enzyme linked receptor protein signaling pathway	9	9	494	169	11957	-3.94	0.0	1.28	0.7	Amhr2 Ctgf Dok1 Epha2 Ephb3 Hbegf Insr Prkca Ptpre
404	GO:0007015 [9]: actin filament organization	3	3	500	31	12095	-3.94	0.0	1.88	1.0	Dbnl Espn Lcp1
405	GO:0005975 [5]: carbohydrate metabolism	13	13	490	284	11842	-3.95	0.0	0.91	0.49	Atf4 B4galt6 Brca1 Cmas Col11a1 D3Bwg0562e Galk1 Ggta1 Hs2st1 Pck2 Smpdl3b Tdg Ung
406	GO:0007409 [6]: axonogenesis	5	5	498	73	12053	-3.96	0.0	1.61	0.87	Chl1 Ephb3 Etv1 Stmn1 Tnfrsf12a
407	GO:0044255 [5]: cellular lipid metabolism	14	14	489	333	11793	-3.97	0.0	0.66	0.36	Acsl4 B4galt6 Ch25h Cmas Galgt1 Hmgcr Lta4h Mtmr9 Pigf Pla2g4a Ptdss1 Rbp1 Srebf2 Stard3
408	GO:0015012 [7]: heparan sulfate proteoglycan biosynthesis	1	1	502	2	12124	-3.98	0.0	2.16	1.17	Hs2st1
409	GO:0018107 [9]: peptidyl-threonine phosphorylation	1	1	502	2	12124	-3.98	0.0	2.16	1.17	Pbk
410	GO:0018210 [9]: peptidyl-threonine modification	1	1	502	2	12124	-3.98	0.0	2.16	1.17	Pbk
411	GO:0030071 [8]: regulation of mitotic metaphase/anaphase transition	1	1	502	2	12124	-3.98	0.0	2.16	1.17	Mad2l1
412	GO:0030193 [5]: regulation of blood coagulation	1	1	502	2	12124	-3.98	0.0	2.16	1.17	Anxa2
413	GO:0030195 [6]: negative regulation of blood coagulation	1	1	502	2	12124	-3.98	0.0	2.16	1.17	Anxa2
414	GO:0030330 [7]: DNA damage response, signal transduction by p53 class mediator	1	1	502	2	12124	-3.98	0.0	2.16	1.17	Mif
415	GO:0044271 [5]: nitrogen compound biosynthesis	1	1	502	2	12124	-3.98	0.0	2.16	1.17	Ass1
416	GO:0045072 [8]: regulation of interferon-gamma biosynthesis	1	1	502	2	12124	-3.98	0.0	2.16	1.17	B7h3
417	GO:0045132 [8]: meiotic chromosome segregation	1	1	502	2	12124	-3.98	0.0	2.16	1.17	Pttg1
418	GO:0045773 [7]: positive regulation of axon extension	1	1	502	2	12124	-3.98	0.0	2.16	1.17	Tnfrsf12a
419	GO:0046075 [10]: dTTP metabolism	1	1	502	2	12124	-3.98	0.0	2.16	1.17	Dtymk
420	GO:0046125 [8]: pyrimidine deoxyribonucleoside metabolism	1	1	502	2	12124	-3.98	0.0	2.16	1.17	Dtymk
421	GO:0046325 [7]: negative regulation of glucose import	1	1	502	2	12124	-3.98	0.0	2.16	1.17	Prkca
422	GO:0046349 [7]: amino sugar biosynthesis	1	1	502	2	12124	-3.98	0.0	2.16	1.17	Cmas
423	GO:0046627 [6]: negative regulation of insulin receptor signaling pathway	1	1	502	2	12124	-3.98	0.0	2.16	1.17	Prkca
424	GO:0048013 [8]: ephrin receptor signaling pathway	1	1	502	2	12124	-3.98	0.0	2.16	1.17	Epha2
425	GO:0051047 [5]: positive regulation of secretion	1	1	502	2	12124	-3.98	0.0	2.16	1.17	Kcnn4
426	GO:0051146 [5]: striated muscle cell differentiation	1	1	502	2	12124	-3.98	0.0	2.16	1.17	Ezh2
427	GO:0051225 [9]: spindle assembly	1	1	502	2	12124	-3.98	0.0	2.16	1.17	Tubb5
428	GO:0051227 [10]: mitotic spindle assembly	1	1	502	2	12124	-3.98	0.0	2.16	1.17	Tubb5
429	GO:0051235 [4]: maintenance of localization	1	1	502	2	12124	-3.98	0.0	2.16	1.17	Tacc3
430	GO:0000320 [7]: re-entry into mitotic cell cycle	1	1	502	2	12124	-3.98	0.0	2.16	1.17	Ccnf
431	GO:0001824 [3]: blastocyst development	1	1	502	2	12124	-3.98	0.0	2.16	1.17	5830426I05Rik
432	GO:0001832 [4]: blastocyst growth	1	1	502	2	12124	-3.98	0.0	2.16	1.17	5830426I05Rik
433	GO:0001833 [5]: inner cell mass cell proliferation	1	1	502	2	12124	-3.98	0.0	2.16	1.17	5830426I05Rik
434	GO:0006213 [7]: pyrimidine nucleoside metabolism	1	1	502	2	12124	-3.98	0.0	2.16	1.17	Dtymk
435	GO:0006235 [10]: dTTP biosynthesis	1	1	502	2	12124	-3.98	0.0	2.16	1.17	Dtymk
436	GO:0006526 [6]: arginine biosynthesis	1	1	502	2	12124	-3.98	0.0	2.16	1.17	Ass1
437	GO:0006893 [7]: Golgi to plasma membrane transport	1	1	502	2	12124	-3.98	0.0	2.16	1.17	Chic2
438	GO:0006940 [5]: regulation of smooth muscle contraction	1	1	502	2	12124	-3.98	0.0	2.16	1.17	Cald1
439	GO:0007089 [7]: traversing start control point of mitotic cell cycle	1	1	502	2	12124	-3.98	0.0	2.16	1.17	Mtbp
440	GO:0007095 [9]: mitotic G2 checkpoint	1	1	502	2	12124	-3.98	0.0	2.16	1.17	Cdc2a
441	GO:0008635 [7]: caspase activation via cytochrome c	1	1	502	2	12124	-3.98	0.0	2.16	1.17	Bak1
442	GO:0009048 [5]: dosage compensation, by inactivation of X chromosome	1	1	502	2	12124	-3.98	0.0	2.16	1.17	Brca1
443	GO:0009148 [8]: pyrimidine nucleoside triphosphate biosynthesis	1	1	502	2	12124	-3.98	0.0	2.16	1.17	Dtymk
444	GO:0009202 [8]: deoxyribonucleoside triphosphate biosynthesis	1	1	502	2	12124	-3.98	0.0	2.16	1.17	Dtymk
445	GO:0009211 [9]: pyrimidine deoxyribonucleoside triphosphate metabolism	1	1	502	2	12124	-3.98	0.0	2.16	1.17	Dtymk
446	GO:0009212 [9]: pyrimidine deoxyribonucleoside triphosphate biosynthesis	1	1	502	2	12124	-3.98	0.0	2.16	1.17	Dtymk
447	GO:0019725 [4]: cell homeostasis	1	1	502	84	12042	-3.98	0.0	0.03	0.0	Slc9a3r1
448	GO:0006886 [6]: intracellular protein transport	13	13	490	331	11795	-3.99	0.0	0.48	0.25	Arf1 Arf6 Ccnb1-rs1 Kpna2 Nol5 Nutf2 Sec61a1 Slc35a3 Snx1 Tacc3 Tdg Tram1 Ywhaz
449	GO:0006936 [3]: muscle contraction	4	4	499	52	12074	-3.99	0.0	1.7	0.93	Cald1 Fliih Prkca Wdr21
450	GO:0005976 [5]: polysaccharide metabolism	3	3	500	32	12094	-4.0	0.0	1.82	0.95	Cmas D3Bwg0562e Hs2st1
451	GO:0050727 [6]: regulation of inflammatory response	2	2	501	15	12111	-4.04	0.0	1.93	1.01	B7h3 Prkca
452	GO:0008213 [8]: protein amino acid alkylation	2	2	501	15	12111	-4.04	0.0	1.93	1.01	Ezh2 Hrmt1l2
453	GO:0016192 [5]: vesicle-mediated transport	8	8	495	239	11887	-4.04	0.0	0.26	0.12	Arf6 Bin3 Chic2 Clcn5 Dbnl Pstpip1 Slc30a6 Vamp8
454	GO:0006928 [4]: cell motility	8	8	495	159	11967	-4.1	0.0	1.06	0.58	Chl1 Ctgf Cxcr4 Ephb3 Etv1 Prkca Tm4sf9 Tnfrsf12a
455	GO:0042088 [7]: T-helper 1 type immune response	2	2	501	16	12110	-4.11	0.0	1.84	0.96	B7h3 Il1rap
456	GO:0008286 [8]: insulin receptor signaling pathway	2	2	501	16	12110	-4.11	0.0	1.84	0.96	Insr Prkca
457	GO:0042221 [6]: response to chemical substance	10	10	493	226	11900	-4.12	0.0	0.76	0.42	Ccl12 Ccl7 Cklf Cklfsf2a Cklfsf7 Cxcr4 Cyr61 G1p2 Prkca S100a8
458	GO:0007276 [5]: gametogenesis	3	3	500	128	11998	-4.12	0.0	0.11	0.04	Cxcr4 H2afx Pafah1b3
459	GO:0051239 [4]: regulation of organismal physiological process	6	6	497	106	12020	-4.13	0.0	1.24	0.68	B7h3 Enpp1 Gnai3 Hbegf Mglap Prkca
460	GO:0016477 [5]: cell migration	7	7	496	133	11993	-4.13	0.0	1.13	0.62	Chl1 Ctgf Cxcr4 Ephb3 Etv1 Prkca Tnfrsf12a
461	GO:0009888 [5]: histogenesis	4	4	499	57	12069	-4.14	0.0	1.49	0.83	Col11a1 Cst6 Ctgf Mmp13
462	GO:0007229 [6]: integrin-mediated signaling pathway	4	4	499	57	12069	-4.14	0.0	1.49	0.83	2010321M09Rik Adamts4 Ctgf Gsg2
463	GO:0009063 [7]: amino acid catabolism	3	3	500	36	12090	-4.16	0.0	1.6	0.86	Ahcy Arg1 Ddah2
464	GO:0006221 [7]: pyrimidine nucleotide biosynthesis	2	2	501	17	12109	-4.18	0.0	1.75	0.93	Dtymk Nme4
465	GO:0006937 [4]: regulation of muscle contraction	2	2	501	17	12109	-4.18	0.0	1.75	0.93	Cald1 Prkca
466	GO:0009166 [6]: nucleotide catabolism	2	2	501	17	12109	-4.18	0.0	1.75	0.93	Nt5c Nudt1
467	GO:0006725 [5]: aromatic compound metabolism	1	1	502	77	12049	-4.18	0.0	0.04	0.01	Fpgs
468	GO:0000226 [8]: microtubule cytoskeleton organization and biogenesis	3	3	500	37	12089	-4.21	0.0	1.55	0.84	Birc5 Brca1 Cdca1
469	GO:0006457 [7]: protein folding	6	6	497	182	11944	-4.21	0.0	0.27	0.12	2700075B01Rik Cct3 Cct7 Dnajc9 Ero1l Thoc4
470	GO:0015858 [6]: nucleoside transport	1	1	502	3	12123	-4.22	0.0	1.9	1.01	Slc29a1
471	GO:0018105 [9]: peptidyl-serine phosphorylation	1	1	502	3	12123	-4.22	0.0	1.9	1.01	Pbk
472	GO:0018209 [9]: peptidyl-serine modification	1	1	502	3	12123	-4.22	0.0	1.9	1.01	Pbk
473	GO:0030002 [6]: anion homeostasis	1	1	502	3	12123	-4.22	0.0	1.9	1.01	Slc9a3r1
474	GO:0030201 [6]: heparan sulfate proteoglycan metabolism	1	1	502	3	12123	-4.22	0.0	1.9	1.01	Hs2st1
475	GO:0042095 [7]: interferon-gamma biosynthesis	1	1	502	3	12123	-4.22	0.0	1.9	1.01	B7h3
476	GO:0042990 [8]: regulation of transcription factor-nucleus import	1	1	502	3	12123	-4.22	0.0	1.9	1.01	Tacc3
477	GO:0042991 [8]: transcription factor-nucleus import	1	1	502	3	12123	-4.22	0.0	1.9	1.01	Tacc3
478	GO:0045087 [5]: innate immune response	1	1	502	3	12123	-4.22	0.0	1.9	1.01	Mx1
479	GO:0046489 [10]: phosphoinositide biosynthesis	1	1	502	3	12123	-4.22	0.0	1.9	1.01	Pigf
480	GO:0046626 [5]: regulation of insulin receptor signaling pathway	1	1	502	3	12123	-4.22	0.0	1.9	1.01	Prkca
481	GO:0046851 [6]: negative regulation of bone remodeling	1	1	502	3	12123	-4.22	0.0	1.9	1.01	Enpp1
482	GO:0000103 [7]: sulfate assimilation	1	1	502	3	12123	-4.22	0.0	1.9	1.01	Papss1
483	GO:0006287 [8]: base-excision repair, gap-filling	1	1	502	3	12123	-4.22	0.0	1.9	1.01	Pold1
484	GO:0006473 [8]: protein amino acid acetylation	1	1	502	3	12123	-4.22	0.0	1.9	1.01	Hat1
485	GO:0006506 [9]: GPI anchor biosynthesis	1	1	502	3	12123	-4.22	0.0	1.9	1.01	Pigf
486	GO:0006599 [7]: phosphagen metabolism	1	1	502	3	12123	-4.22	0.0	1.9	1.01	Gatm
487	GO:0006791 [6]: sulfur utilization	1	1	502	3	12123	-4.22	0.0	1.9	1.01	Papss1
488	GO:0007091 [9]: mitotic metaphase/anaphase transition	1	1	502	3	12123	-4.22	0.0	1.9	1.01	Mad2l1
489	GO:0007094 [9]: mitotic spindle checkpoint	1	1	502	3	12123	-4.22	0.0	1.9	1.01	Mad2l1
490	GO:0007263 [6]: nitric oxide mediated signal transduction	1	1	502	3	12123	-4.22	0.0	1.9	1.01	Ddah2
491	GO:0009120 [7]: deoxyribonucleoside metabolism	1	1	502	3	12123	-4.22	0.0	1.9	1.01	Dtymk
492	GO:0009135 [8]: purine nucleoside diphosphate metabolism	1	1	502	3	12123	-4.22	0.0	1.9	1.01	Papss1
493	GO:0009146 [8]: purine nucleoside triphosphate catabolism	1	1	502	3	12123	-4.22	0.0	1.9	1.01	Nudt1
494	GO:0009179 [9]: purine ribonucleoside diphosphate metabolism	1	1	502	3	12123	-4.22	0.0	1.9	1.01	Papss1
495	GO:0009219 [8]: pyrimidine deoxyribonucleotide metabolism	1	1	502	3	12123	-4.22	0.0	1.9	1.01	Dtymk
496	GO:0009221 [8]: pyrimidine deoxyribonucleotide biosynthesis	1	1	502	3	12123	-4.22	0.0	1.9	1.01	Dtymk
497	GO:0009395 [8]: phospholipid catabolism	1	1	502	3	12123	-4.22	0.0	1.9	1.01	Pla2g4a
498	GO:0009396 [7]: folic acid and derivative biosynthesis	1	1	502	3	12123	-4.22	0.0	1.9	1.01	Fpgs
499	GO:0045045 [5]: secretory pathway	2	2	501	99	12027	-4.23	0.0	0.09	0.03	Chic2 Slc30a6
500	GO:0018108 [9]: peptidyl-tyrosine phosphorylation	3	3	500	38	12088	-4.24	0.0	1.5	0.83	Clk3 Dyrk3 Prkca
501	GO:0018212 [9]: peptidyl-tyrosine modification	3	3	500	38	12088	-4.24	0.0	1.5	0.83	Clk3 Dyrk3 Prkca
502	GO:0046467 [7]: membrane lipid biosynthesis	3	3	500	38	12088	-4.24	0.0	1.5	0.83	B4galt6 Pigf Ptdss1
503	GO:0006576 [6]: biogenic amine metabolism	3	3	500	38	12088	-4.24	0.0	1.5	0.83	Sat1 Smox Sms
504	GO:0016567 [9]: protein ubiquitination	6	6	497	115	12011	-4.24	0.0	1.05	0.58	Brca1 Siah2 Traf4 Traip Trim11 Trim27
505	GO:0019221 [6]: cytokine and chemokine mediated signaling pathway	2	2	501	18	12108	-4.25	0.0	1.67	0.93	Il1rap Rqcd1
506	GO:0019319 [8]: hexose biosynthesis	2	2	501	18	12108	-4.25	0.0	1.67	0.93	Atf4 Pck2
507	GO:0042087 [6]: cell-mediated immune response	2	2	501	18	12108	-4.25	0.0	1.67	0.93	B7h3 Il1rap
508	GO:0046165 [6]: alcohol biosynthesis	2	2	501	18	12108	-4.25	0.0	1.67	0.93	Atf4 Pck2
509	GO:0046364 [7]: monosaccharide biosynthesis	2	2	501	18	12108	-4.25	0.0	1.67	0.93	Atf4 Pck2
510	GO:0006220 [7]: pyrimidine nucleotide metabolism	2	2	501	18	12108	-4.25	0.0	1.67	0.93	Dtymk Nme4
511	GO:0048232 [6]: male gamete generation	2	2	501	98	12028	-4.25	0.0	0.09	0.03	H2afx Pafah1b3
512	GO:0007283 [7]: spermatogenesis	2	2	501	98	12028	-4.25	0.0	0.09	0.03	H2afx Pafah1b3
513	GO:0006486 [8]: protein amino acid glycosylation	4	4	499	62	12064	-4.26	0.0	1.32	0.71	Ddost Galnt10 Galnt7 St6galnac4
514	GO:0007018 [7]: microtubule-based movement	4	4	499	62	12064	-4.26	0.0	1.32	0.71	Kif20a Kif2c Kif4 Tubb5
515	GO:0044262 [6]: cellular carbohydrate metabolism	7	7	496	186	11940	-4.26	0.0	0.43	0.22	Atf4 Cmas Col11a1 D3Bwg0562e Galk1 Hs2st1 Pck2
516	GO:0006511 [10]: ubiquitin-dependent protein catabolism	5	5	498	90	12036	-4.28	0.0	1.11	0.62	Psma5 Siah2 Skp2 Ube2c Uchl4
517	GO:0043066 [7]: negative regulation of apoptosis	4	4	499	63	12063	-4.28	0.0	1.28	0.71	Birc1b Birc5 Casp2 Hells
518	GO:0045893 [8]: positive regulation of transcription, DNA-dependent	1	1	502	73	12053	-4.29	0.0	0.05	0.02	Atf4
519	GO:0008610 [6]: lipid biosynthesis	7	7	496	160	11966	-4.29	0.0	0.69	0.38	B4galt6 Cmas Hmgcr Lta4h Pigf Ptdss1 Stard3
520	GO:0009790 [3]: embryonic development	6	6	497	168	11958	-4.3	0.0	0.36	0.18	5830426I05Rik Birc5 Cyr61 Hmgcr Ltap Rnf2
521	GO:0030705 [6]: cytoskeleton-dependent intracellular transport	4	4	499	64	12062	-4.3	0.0	1.25	0.68	Kif20a Kif2c Kif4 Tubb5
522	GO:0043069 [6]: negative regulation of programmed cell death	4	4	499	64	12062	-4.3	0.0	1.25	0.68	Birc1b Birc5 Casp2 Hells
523	GO:0042098 [6]: T-cell proliferation	2	2	501	19	12107	-4.31	0.0	1.59	0.86	B7h3 Cxcr4
524	GO:0042133 [5]: neurotransmitter metabolism	2	2	501	19	12107	-4.31	0.0	1.59	0.86	Gad1 Slc5a9
525	GO:0051241 [5]: negative regulation of organismal physiological process	2	2	501	19	12107	-4.31	0.0	1.59	0.86	B7h3 Enpp1
526	GO:0019941 [9]: modification-dependent protein catabolism	5	5	498	92	12034	-4.31	0.0	1.07	0.59	Psma5 Siah2 Skp2 Ube2c Uchl4
527	GO:0001525 [6]: angiogenesis	4	4	499	66	12060	-4.33	0.0	1.19	0.66	Anxa2 Ctgf Cyr61 Tnfrsf12a
528	GO:0006066 [5]: alcohol metabolism	6	6	497	161	11965	-4.34	0.0	0.42	0.21	Atf4 Ch25h Galk1 Hmgcr Pck2 Srebf2
529	GO:0050801 [4]: ion homeostasis	1	1	502	71	12055	-4.34	0.0	0.05	0.02	Slc9a3r1
530	GO:0050879 [4]: organismal movement	1	1	502	71	12055	-4.34	0.0	0.05	0.02	Rdh10
531	GO:0006873 [5]: cell ion homeostasis	1	1	502	71	12055	-4.34	0.0	0.05	0.02	Slc9a3r1
532	GO:0007417 [6]: central nervous system development	1	1	502	71	12055	-4.34	0.0	0.05	0.02	Cxcr4
533	GO:0007517 [5]: muscle development	6	6	497	130	11996	-4.35	0.0	0.78	0.43	Cald1 Cenpf Etv1 Kntc2 Rcn2 Tagln2
534	GO:0043037 [7]: translation	5	5	498	149	11977	-4.35	0.0	0.3	0.15	Eif2ak3 Eif2b2 Eif3s3 Gfm2 Vars2
535	GO:0006399 [6]: tRNA metabolism	4	4	499	67	12059	-4.35	0.0	1.16	0.65	Dut Qtrt1 Vars2 Wdr4
536	GO:0015980 [6]: energy derivation by oxidation of organic compounds	3	3	500	113	12013	-4.36	0.0	0.17	0.08	Atf4 D3Bwg0562e Pck2
537	GO:0009892 [5]: negative regulation of metabolism	6	6	497	136	11990	-4.37	0.0	0.69	0.38	Atpif1 B7h3 Hells Khdrbs1 Nab2 Sap30
538	GO:0006650 [8]: glycerophospholipid metabolism	2	2	501	20	12106	-4.37	0.0	1.52	0.84	Pigf Ptdss1
539	GO:0007265 [7]: Ras protein signal transduction	2	2	501	20	12106	-4.37	0.0	1.52	0.84	Dok1 Nras
540	GO:0050881 [5]: musculoskeletal movement	1	1	502	70	12056	-4.37	0.0	0.06	0.02	Rdh10
541	GO:0050885 [6]: regulation of balance	1	1	502	70	12056	-4.37	0.0	0.06	0.02	Rdh10
542	GO:0050953 [6]: sensory perception of light	1	1	502	70	12056	-4.37	0.0	0.06	0.02	Rdh10
543	GO:0050957 [6]: equilibrioception	1	1	502	70	12056	-4.37	0.0	0.06	0.02	Rdh10
544	GO:0007601 [7]: visual perception	1	1	502	70	12056	-4.37	0.0	0.06	0.02	Rdh10
545	GO:0006820 [6]: anion transport	4	4	499	130	11996	-4.38	0.0	0.24	0.11	Clcn5 Col11a1 Col8a1 Slc26a2
546	GO:0007156 [6]: homophilic cell adhesion	1	1	502	69	12057	-4.39	0.0	0.06	0.02	Pcdh18
547	GO:0008203 [7]: cholesterol metabolism	3	3	500	43	12083	-4.4	0.0	1.28	0.71	Ch25h Hmgcr Srebf2
548	GO:0018196 [9]: peptidyl-asparagine modification	1	1	502	4	12122	-4.4	0.0	1.69	0.93	Ddost
549	GO:0018211 [9]: peptidyl-tryptophan modification	1	1	502	4	12122	-4.4	0.0	1.69	0.93	Ddost
550	GO:0030238 [4]: male sex determination	1	1	502	4	12122	-4.4	0.0	1.69	0.93	Insr
551	GO:0030318 [5]: melanocyte differentiation	1	1	502	4	12122	-4.4	0.0	1.69	0.93	Hps1
552	GO:0042036 [8]: negative regulation of cytokine biosynthesis	1	1	502	4	12122	-4.4	0.0	1.69	0.93	B7h3
553	GO:0042278 [7]: purine nucleoside metabolism	1	1	502	4	12122	-4.4	0.0	1.69	0.93	Qtrt1
554	GO:0042306 [7]: regulation of protein-nucleus import	1	1	502	4	12122	-4.4	0.0	1.69	0.93	Tacc3
555	GO:0045667 [5]: regulation of osteoblast differentiation	1	1	502	4	12122	-4.4	0.0	1.69	0.93	B7h3
556	GO:0046128 [8]: purine ribonucleoside metabolism	1	1	502	4	12122	-4.4	0.0	1.69	0.93	Qtrt1
557	GO:0046839 [7]: phospholipid dephosphorylation	1	1	502	4	12122	-4.4	0.0	1.69	0.93	Mtmr9
558	GO:0050728 [7]: negative regulation of inflammatory response	1	1	502	4	12122	-4.4	0.0	1.69	0.93	B7h3
559	GO:0050772 [6]: positive regulation of axonogenesis	1	1	502	4	12122	-4.4	0.0	1.69	0.93	Tnfrsf12a
560	GO:0050818 [4]: regulation of coagulation	1	1	502	4	12122	-4.4	0.0	1.69	0.93	Anxa2
561	GO:0050819 [5]: negative regulation of coagulation	1	1	502	4	12122	-4.4	0.0	1.69	0.93	Anxa2
562	GO:0050918 [7]: positive chemotaxis	1	1	502	4	12122	-4.4	0.0	1.69	0.93	Prkca
563	GO:0050920 [7]: regulation of chemotaxis	1	1	502	4	12122	-4.4	0.0	1.69	0.93	Prkca
564	GO:0050921 [8]: positive regulation of chemotaxis	1	1	502	4	12122	-4.4	0.0	1.69	0.93	Prkca
565	GO:0050926 [8]: regulation of positive chemotaxis	1	1	502	4	12122	-4.4	0.0	1.69	0.93	Prkca
566	GO:0050927 [9]: positive regulation of positive chemotaxis	1	1	502	4	12122	-4.4	0.0	1.69	0.93	Prkca
567	GO:0050930 [10]: induction of positive chemotaxis	1	1	502	4	12122	-4.4	0.0	1.69	0.93	Prkca
568	GO:0050931 [4]: pigment cell differentiation	1	1	502	4	12122	-4.4	0.0	1.69	0.93	Hps1
569	GO:0000080 [7]: G1 phase of mitotic cell cycle	1	1	502	4	12122	-4.4	0.0	1.69	0.93	Mtbp
570	GO:0001523 [7]: retinoid metabolism	1	1	502	4	12122	-4.4	0.0	1.69	0.93	Rbp1
571	GO:0001569 [5]: patterning of blood vessels	1	1	502	4	12122	-4.4	0.0	1.69	0.93	Cyr61
572	GO:0001818 [7]: negative regulation of cytokine production	1	1	502	4	12122	-4.4	0.0	1.69	0.93	B7h3
573	GO:0001890 [5]: placenta development	1	1	502	4	12122	-4.4	0.0	1.69	0.93	Ccnf
574	GO:0006012 [8]: galactose metabolism	1	1	502	4	12122	-4.4	0.0	1.69	0.93	Galk1
575	GO:0006054 [7]: N-acetylneuraminate metabolism	1	1	502	4	12122	-4.4	0.0	1.69	0.93	Cmas
576	GO:0006929 [6]: substrate-bound cell migration	1	1	502	4	12122	-4.4	0.0	1.69	0.93	Tnfrsf12a
577	GO:0007098 [8]: centrosome cycle	1	1	502	4	12122	-4.4	0.0	1.69	0.93	Brca1
578	GO:0007131 [7]: meiotic recombination	1	1	502	4	12122	-4.4	0.0	1.69	0.93	Topbp1
579	GO:0007549 [4]: dosage compensation	1	1	502	4	12122	-4.4	0.0	1.69	0.93	Brca1
580	GO:0008543 [8]: fibroblast growth factor receptor signaling pathway	1	1	502	4	12122	-4.4	0.0	1.69	0.93	Ctgf
581	GO:0009119 [7]: ribonucleoside metabolism	1	1	502	4	12122	-4.4	0.0	1.69	0.93	Qtrt1
582	GO:0009143 [7]: nucleoside triphosphate catabolism	1	1	502	4	12122	-4.4	0.0	1.69	0.93	Nudt1
583	GO:0009185 [8]: ribonucleoside diphosphate metabolism	1	1	502	4	12122	-4.4	0.0	1.69	0.93	Papss1
584	GO:0009263 [7]: deoxyribonucleotide biosynthesis	1	1	502	4	12122	-4.4	0.0	1.69	0.93	Dtymk
585	GO:0008360 [5]: regulation of cell shape	2	2	501	21	12105	-4.41	0.0	1.46	0.79	Cdc42se1 Ddx41
586	GO:0009966 [4]: regulation of signal transduction	2	2	501	90	12036	-4.42	0.0	0.12	0.05	Cdc42se1 Prkca
587	GO:0006897 [6]: endocytosis	4	4	499	125	12001	-4.42	0.0	0.27	0.13	Bin3 Clcn5 Dbnl Pstpip1
588	GO:0019835 [5]: cytolysis	2	2	501	22	12104	-4.45	0.0	1.4	0.76	Gzmc Gzmf
589	GO:0006405 [7]: RNA-nucleus export	2	2	501	22	12104	-4.45	0.0	1.4	0.76	Khdrbs1 Thoc4
590	GO:0006919 [6]: caspase activation	2	2	501	22	12104	-4.45	0.0	1.4	0.76	Bak1 Pycard
591	GO:0030097 [5]: hemopoiesis	3	3	500	106	12020	-4.46	0.0	0.2	0.08	Dnase2a Hells Tacc3
592	GO:0045934 [6]: negative regulation of nucleobase, nucleoside, nucleotide and nucleic acid metabolism	5	5	498	117	12009	-4.46	0.0	0.62	0.35	Atpif1 Hells Khdrbs1 Nab2 Sap30
593	GO:0048514 [5]: blood vessel morphogenesis	4	4	499	75	12051	-4.46	0.0	0.95	0.53	Anxa2 Ctgf Cyr61 Tnfrsf12a
594	GO:0016125 [6]: sterol metabolism	3	3	500	46	12080	-4.47	0.0	1.17	0.66	Ch25h Hmgcr Srebf2
595	GO:0006790 [5]: sulfur metabolism	3	3	500	46	12080	-4.47	0.0	1.17	0.66	Ahcy Hs2st1 Papss1
596	GO:0009141 [7]: nucleoside triphosphate metabolism	3	3	500	46	12080	-4.47	0.0	1.17	0.66	Dtymk Nme4 Nudt1
597	GO:0009792 [4]: embryonic development (sensu Metazoa)	2	2	501	87	12039	-4.47	0.0	0.13	0.05	5830426I05Rik Rnf2
598	GO:0006813 [8]: potassium ion transport	4	4	499	120	12006	-4.47	0.0	0.31	0.15	Atp1b1 Kcne3 Kcnn4 Kctd5
599	GO:0007243 [6]: protein kinase cascade	4	4	499	119	12007	-4.47	0.0	0.32	0.15	Cdc42se1 Dok1 Prkca Thop1
600	GO:0006643 [6]: membrane lipid metabolism	4	4	499	76	12050	-4.48	0.0	0.93	0.51	B4galt6 Pigf Pla2g4a Ptdss1
601	GO:0051049 [5]: regulation of transport	3	3	500	48	12078	-4.5	0.0	1.1	0.62	Khdrbs1 Prkca Tacc3
602	GO:0006916 [8]: anti-apoptosis	3	3	500	48	12078	-4.5	0.0	1.1	0.62	Birc1b Birc5 Hells
603	GO:0043280 [5]: positive regulation of caspase activity	2	2	501	23	12103	-4.51	0.0	1.34	0.71	Bak1 Pycard
604	GO:0043281 [4]: regulation of caspase activity	2	2	501	23	12103	-4.51	0.0	1.34	0.71	Bak1 Pycard
605	GO:0050657 [6]: nucleic acid transport	2	2	501	23	12103	-4.51	0.0	1.34	0.71	Khdrbs1 Thoc4
606	GO:0050658 [6]: RNA transport	2	2	501	23	12103	-4.51	0.0	1.34	0.71	Khdrbs1 Thoc4
607	GO:0051236 [5]: establishment of RNA localization	2	2	501	23	12103	-4.51	0.0	1.34	0.71	Khdrbs1 Thoc4
608	GO:0016481 [7]: negative regulation of transcription	4	4	499	113	12013	-4.51	0.0	0.37	0.19	Hells Khdrbs1 Nab2 Sap30
609	GO:0009260 [7]: ribonucleotide biosynthesis	3	3	500	49	12077	-4.52	0.0	1.07	0.59	Nme4 Papss1 Prps2
610	GO:0015674 [7]: di-, tri-valent inorganic cation transport	4	4	499	111	12015	-4.53	0.0	0.39	0.19	Cacnb3 Clic1 Sfxn3 Slc30a6
611	GO:0006403 [4]: RNA localization	2	2	501	24	12102	-4.54	0.0	1.28	0.71	Khdrbs1 Thoc4
612	GO:0015698 [7]: inorganic anion transport	4	4	499	108	12018	-4.54	0.0	0.42	0.21	Clcn5 Col11a1 Col8a1 Slc26a2
613	GO:0050790 [3]: regulation of enzyme activity	3	3	500	99	12027	-4.54	0.0	0.25	0.11	Bak1 Prkca Pycard
614	GO:0001568 [4]: blood vessel development	4	4	499	85	12041	-4.54	0.0	0.74	0.41	Anxa2 Ctgf Cyr61 Tnfrsf12a
615	GO:0009948 [5]: anterior/posterior axis specification	1	1	502	5	12121	-4.55	0.0	1.53	0.84	Rnf2
616	GO:0016202 [7]: regulation of myogenesis	1	1	502	5	12121	-4.55	0.0	1.53	0.84	Cenpf
617	GO:0016571 [10]: histone methylation	1	1	502	5	12121	-4.55	0.0	1.53	0.84	Ezh2
618	GO:0019217 [6]: regulation of fatty acid metabolism	1	1	502	5	12121	-4.55	0.0	1.53	0.84	Acsl4
619	GO:0030044 [7]: actin filament stabilization	1	1	502	5	12121	-4.55	0.0	1.53	0.84	Dbnl
620	GO:0030516 [6]: regulation of axon extension	1	1	502	5	12121	-4.55	0.0	1.53	0.84	Tnfrsf12a
621	GO:0035088 [6]: establishment and/or maintenance of apical/basal cell polarity	1	1	502	5	12121	-4.55	0.0	1.53	0.84	Llglh
622	GO:0045076 [8]: regulation of interleukin-2 biosynthesis	1	1	502	5	12121	-4.55	0.0	1.53	0.84	B7h3
623	GO:0046323 [9]: glucose import	1	1	502	5	12121	-4.55	0.0	1.53	0.84	Prkca
624	GO:0046324 [6]: regulation of glucose import	1	1	502	5	12121	-4.55	0.0	1.53	0.84	Prkca
625	GO:0046328 [5]: regulation of JNK cascade	1	1	502	5	12121	-4.55	0.0	1.53	0.84	Cdc42se1
626	GO:0050769 [5]: positive regulation of neurogenesis	1	1	502	5	12121	-4.55	0.0	1.53	0.84	Tnfrsf12a
627	GO:0051016 [8]: barbed-end actin filament capping	1	1	502	5	12121	-4.55	0.0	1.53	0.84	Dbnl
628	GO:0006268 [8]: DNA unwinding	1	1	502	5	12121	-4.55	0.0	1.53	0.84	Mcm2
629	GO:0006505 [10]: GPI anchor metabolism	1	1	502	5	12121	-4.55	0.0	1.53	0.84	Pigf
630	GO:0006564 [9]: L-serine biosynthesis	1	1	502	5	12121	-4.55	0.0	1.53	0.84	Psat1
631	GO:0007569 [4]: cell aging	1	1	502	5	12121	-4.55	0.0	1.53	0.84	Mif
632	GO:0008625 [10]: induction of apoptosis via death domain receptors	1	1	502	5	12121	-4.55	0.0	1.53	0.84	Ngfrap1
633	GO:0000122 [9]: negative regulation of transcription from Pol II promoter	1	1	502	63	12063	-4.56	0.0	0.08	0.03	Sap30
634	GO:0009108 [7]: coenzyme biosynthesis	1	1	502	63	12063	-4.56	0.0	0.08	0.03	Fpgs
635	GO:0001775 [4]: cell activation	4	4	499	104	12022	-4.56	0.0	0.46	0.24	B7h3 Cxcr4 Hells Rgs1
636	GO:0015849 [5]: organic acid transport	3	3	500	51	12075	-4.56	0.0	1.01	0.57	Slc1a4 Slc7a5 Slc7a7
637	GO:0046942 [6]: carboxylic acid transport	3	3	500	51	12075	-4.56	0.0	1.01	0.57	Slc1a4 Slc7a5 Slc7a7
638	GO:0045321 [5]: immune cell activation	4	4	499	103	12023	-4.56	0.0	0.48	0.25	B7h3 Cxcr4 Hells Rgs1
639	GO:0008202 [6]: steroid metabolism	4	4	499	101	12025	-4.57	0.0	0.5	0.27	Ch25h Hmgcr Srebf2 Stard3
640	GO:0009165 [6]: nucleotide biosynthesis	4	4	499	100	12026	-4.57	0.0	0.51	0.27	Dtymk Nme4 Papss1 Prps2
641	GO:0016311 [7]: dephosphorylation	4	4	499	96	12030	-4.57	0.0	0.57	0.31	Dusp6 Mtmr9 Ptpn2 Ptpre
642	GO:0019932 [6]: second-messenger-mediated signaling	2	2	501	81	12045	-4.58	0.0	0.16	0.08	Dscr1l2 Slc9a3r1
643	GO:0046649 [6]: lymphocyte activation	4	4	499	94	12032	-4.58	0.0	0.59	0.33	B7h3 Cxcr4 Hells Rgs1
644	GO:0006470 [8]: protein amino acid dephosphorylation	4	4	499	94	12032	-4.58	0.0	0.59	0.33	Dusp6 Mtmr9 Ptpn2 Ptpre
645	GO:0006644 [7]: phospholipid metabolism	3	3	500	52	12074	-4.58	0.0	0.98	0.55	Pigf Pla2g4a Ptdss1
646	GO:0048193 [6]: Golgi vesicle transport	2	2	501	25	12101	-4.58	0.0	1.23	0.67	Chic2 Slc30a6
647	GO:0007178 [7]: transmembrane receptor protein serine/threonine kinase signaling pathway	1	1	502	61	12065	-4.6	0.0	0.08	0.03	Amhr2
648	GO:0006092 [7]: main pathways of carbohydrate metabolism	2	2	501	79	12047	-4.6	0.0	0.18	0.08	Atf4 Pck2
649	GO:0016582 [9]: non-covalent chromatin modification	2	2	501	26	12100	-4.61	0.0	1.18	0.66	Actl6a Hells
650	GO:0006338 [10]: chromatin remodeling	2	2	501	26	12100	-4.61	0.0	1.18	0.66	Actl6a Hells
651	GO:0008033 [7]: tRNA processing	2	2	501	26	12100	-4.61	0.0	1.18	0.66	Qtrt1 Wdr4
652	GO:0006814 [8]: sodium ion transport	2	2	501	78	12048	-4.62	0.0	0.18	0.08	Atp1b1 Slc5a9
653	GO:0005996 [6]: monosaccharide metabolism	3	3	500	91	12035	-4.62	0.0	0.32	0.15	Atf4 Galk1 Pck2
654	GO:0006818 [5]: hydrogen transport	1	1	502	60	12066	-4.63	0.0	0.09	0.03	Tcirg1
655	GO:0019318 [7]: hexose metabolism	3	3	500	89	12037	-4.63	0.0	0.34	0.17	Atf4 Galk1 Pck2
656	GO:0007610 [2]: behavior	3	3	500	89	12037	-4.63	0.0	0.34	0.17	Chl1 Chst10 Etv1
657	GO:0009259 [7]: ribonucleotide metabolism	3	3	500	57	12069	-4.64	0.0	0.84	0.46	Nme4 Papss1 Prps2
658	GO:0045892 [8]: negative regulation of transcription, DNA-dependent	2	2	501	77	12049	-4.64	0.0	0.19	0.08	Hells Sap30
659	GO:0050776 [5]: regulation of immune response	2	2	501	77	12049	-4.64	0.0	0.19	0.08	B7h3 Prkca
660	GO:0016066 [5]: cellular defense response (sensu Vertebrata)	2	2	501	27	12099	-4.64	0.0	1.13	0.63	B7h3 Il1rap
661	GO:0006364 [7]: rRNA processing	2	2	501	27	12099	-4.64	0.0	1.13	0.63	Exosc4 Nol5
662	GO:0006958 [7]: complement activation, classical pathway	2	2	501	27	12099	-4.64	0.0	1.13	0.63	Cd72 Klra2
663	GO:0035295 [3]: tube development	3	3	500	59	12067	-4.65	0.0	0.8	0.44	Cyr61 Ltap Traf4
664	GO:0006816 [8]: calcium ion transport	2	2	501	76	12050	-4.65	0.0	0.19	0.08	Cacnb3 Clic1
665	GO:0016601 [7]: Rac protein signal transduction	1	1	502	6	12120	-4.66	0.0	1.4	0.76	Dbnl
666	GO:0042130 [8]: negative regulation of T-cell proliferation	1	1	502	6	12120	-4.66	0.0	1.4	0.76	B7h3
667	GO:0042692 [4]: muscle cell differentiation	1	1	502	6	12120	-4.66	0.0	1.4	0.76	Ezh2
668	GO:0046466 [7]: membrane lipid catabolism	1	1	502	6	12120	-4.66	0.0	1.4	0.76	Pla2g4a
669	GO:0006195 [7]: purine nucleotide catabolism	1	1	502	6	12120	-4.66	0.0	1.4	0.76	Nudt1
670	GO:0006354 [8]: RNA elongation	1	1	502	6	12120	-4.66	0.0	1.4	0.76	Polr3k
671	GO:0006402 [7]: mRNA catabolism	1	1	502	6	12120	-4.66	0.0	1.4	0.76	Lsm7
672	GO:0006760 [6]: folic acid and derivative metabolism	1	1	502	6	12120	-4.66	0.0	1.4	0.76	Fpgs
673	GO:0009889 [5]: regulation of biosynthesis	3	3	500	85	12041	-4.66	0.0	0.38	0.19	B7h3 Eif2ak3 Eif3s3
674	GO:0051168 [7]: nuclear export	2	2	501	28	12098	-4.67	0.0	1.09	0.61	Khdrbs1 Thoc4
675	GO:0006163 [7]: purine nucleotide metabolism	3	3	500	61	12065	-4.67	0.0	0.75	0.41	Nme4 Nudt1 Papss1
676	GO:0045944 [9]: positive regulation of transcription from Pol II promoter	1	1	502	58	12068	-4.68	0.0	0.09	0.03	Atf4
677	GO:0007420 [7]: brain development	1	1	502	58	12068	-4.68	0.0	0.09	0.03	Cxcr4
678	GO:0006417 [6]: regulation of protein biosynthesis	3	3	500	79	12047	-4.69	0.0	0.45	0.23	B7h3 Eif2ak3 Eif3s3
679	GO:0016042 [5]: lipid catabolism	3	3	500	66	12060	-4.7	0.0	0.65	0.36	Pafah1b3 Pla2g4a Pld3
680	GO:0016053 [6]: organic acid biosynthesis	1	1	502	57	12069	-4.7	0.0	0.1	0.03	Lta4h
681	GO:0046394 [7]: carboxylic acid biosynthesis	1	1	502	57	12069	-4.7	0.0	0.1	0.03	Lta4h
682	GO:0000165 [7]: MAPKKK cascade	3	3	500	68	12058	-4.7	0.0	0.61	0.34	Cdc42se1 Dok1 Prkca
683	GO:0009968 [5]: negative regulation of signal transduction	2	2	501	29	12097	-4.7	0.0	1.05	0.58	Cdc42se1 Prkca
684	GO:0016072 [6]: rRNA metabolism	2	2	501	29	12097	-4.7	0.0	1.05	0.58	Exosc4 Nol5
685	GO:0008654 [8]: phospholipid biosynthesis	2	2	501	29	12097	-4.7	0.0	1.05	0.58	Pigf Ptdss1
686	GO:0051246 [5]: regulation of protein metabolism	3	3	500	73	12053	-4.7	0.0	0.53	0.28	B7h3 Dbnl Prkca
687	GO:0046651 [5]: lymphocyte proliferation	2	2	501	30	12096	-4.72	0.0	1.0	0.57	B7h3 Cxcr4
688	GO:0051188 [6]: cofactor biosynthesis	2	2	501	71	12055	-4.72	0.0	0.23	0.1	Fpgs Ppox
689	GO:0006006 [8]: glucose metabolism	2	2	501	70	12056	-4.73	0.0	0.24	0.11	Atf4 Pck2
690	GO:0044264 [6]: cellular polysaccharide metabolism	2	2	501	31	12095	-4.74	0.0	0.97	0.54	Cmas D3Bwg0562e
691	GO:0043085 [4]: positive regulation of enzyme activity	2	2	501	69	12057	-4.75	0.0	0.25	0.11	Bak1 Pycard
692	GO:0043009 [5]: embryonic development (sensu Vertebrata)	1	1	502	55	12071	-4.75	0.0	0.11	0.04	5830426I05Rik
693	GO:0019216 [5]: regulation of lipid metabolism	1	1	502	7	12119	-4.76	0.0	1.28	0.71	Acsl4
694	GO:0030148 [8]: sphingolipid biosynthesis	1	1	502	7	12119	-4.76	0.0	1.28	0.71	B4galt6
695	GO:0044273 [6]: sulfur compound catabolism	1	1	502	7	12119	-4.76	0.0	1.28	0.71	Ahcy
696	GO:0045005 [8]: maintenance of fidelity during DNA-dependent DNA replication	1	1	502	7	12119	-4.76	0.0	1.28	0.71	Pold1
697	GO:0046036 [10]: CTP metabolism	1	1	502	7	12119	-4.76	0.0	1.28	0.71	Nme4
698	GO:0046039 [10]: GTP metabolism	1	1	502	7	12119	-4.76	0.0	1.28	0.71	Nme4
699	GO:0046051 [10]: UTP metabolism	1	1	502	7	12119	-4.76	0.0	1.28	0.71	Nme4
700	GO:0050708 [5]: regulation of protein secretion	1	1	502	7	12119	-4.76	0.0	1.28	0.71	Kcnn4
701	GO:0000098 [7]: sulfur amino acid catabolism	1	1	502	7	12119	-4.76	0.0	1.28	0.71	Ahcy
702	GO:0006183 [10]: GTP biosynthesis	1	1	502	7	12119	-4.76	0.0	1.28	0.71	Nme4
703	GO:0006228 [10]: UTP biosynthesis	1	1	502	7	12119	-4.76	0.0	1.28	0.71	Nme4
704	GO:0006241 [10]: CTP biosynthesis	1	1	502	7	12119	-4.76	0.0	1.28	0.71	Nme4
705	GO:0006302 [7]: double-strand break repair	1	1	502	7	12119	-4.76	0.0	1.28	0.71	H2afx
706	GO:0006308 [6]: DNA catabolism	1	1	502	7	12119	-4.76	0.0	1.28	0.71	Dnase2a
707	GO:0006563 [8]: L-serine metabolism	1	1	502	7	12119	-4.76	0.0	1.28	0.71	Psat1
708	GO:0007128 [10]: meiotic prophase I	1	1	502	7	12119	-4.76	0.0	1.28	0.71	Topbp1
709	GO:0007173 [8]: epidermal growth factor receptor signaling pathway	1	1	502	7	12119	-4.76	0.0	1.28	0.71	Hbegf
710	GO:0009208 [9]: pyrimidine ribonucleoside triphosphate metabolism	1	1	502	7	12119	-4.76	0.0	1.28	0.71	Nme4
711	GO:0009209 [9]: pyrimidine ribonucleoside triphosphate biosynthesis	1	1	502	7	12119	-4.76	0.0	1.28	0.71	Nme4
712	GO:0009411 [7]: response to UV	1	1	502	7	12119	-4.76	0.0	1.28	0.71	Hus1
713	GO:0035239 [4]: tube morphogenesis	2	2	501	32	12094	-4.76	0.0	0.93	0.51	Cyr61 Ltap
714	GO:0045595 [4]: regulation of cell differentiation	2	2	501	67	12059	-4.77	0.0	0.27	0.12	B7h3 Ezh2
715	GO:0042089 [6]: cytokine biosynthesis	2	2	501	33	12093	-4.78	0.0	0.89	0.49	B7h3 Il1rap
716	GO:0006413 [8]: translational initiation	2	2	501	33	12093	-4.78	0.0	0.89	0.49	Eif2b2 Eif3s3
717	GO:0008015 [4]: circulation	2	2	501	33	12093	-4.78	0.0	0.89	0.49	Gnai3 Hbegf
718	GO:0050778 [6]: positive regulation of immune response	1	1	502	53	12073	-4.79	0.0	0.12	0.05	Prkca
719	GO:0006821 [8]: chloride transport	1	1	502	53	12073	-4.79	0.0	0.12	0.05	Clcn5
720	GO:0042107 [5]: cytokine metabolism	2	2	501	34	12092	-4.79	0.0	0.86	0.47	B7h3 Il1rap
721	GO:0000041 [8]: transition metal ion transport	2	2	501	35	12091	-4.81	0.0	0.83	0.46	Sfxn3 Slc30a6
722	GO:0007179 [8]: transforming growth factor beta receptor signaling pathway	1	1	502	52	12074	-4.81	0.0	0.12	0.05	Amhr2
723	GO:0007507 [5]: heart development	2	2	501	62	12064	-4.83	0.0	0.32	0.15	Id2 Lamr1
724	GO:0030198 [4]: extracellular matrix organization and biogenesis	2	2	501	36	12090	-4.83	0.0	0.8	0.44	Anxa2 Col11a1
725	GO:0043062 [3]: extracellular structure organization and biogenesis	2	2	501	36	12090	-4.83	0.0	0.8	0.44	Anxa2 Col11a1
726	GO:0009798 [4]: axis specification	1	1	502	8	12118	-4.83	0.0	1.18	0.66	Rnf2
727	GO:0016339 [6]: calcium-dependent cell-cell adhesion	1	1	502	8	12118	-4.83	0.0	1.18	0.66	Pcdh18
728	GO:0016569 [9]: covalent chromatin modification	1	1	502	8	12118	-4.83	0.0	1.18	0.66	Ezh2
729	GO:0016570 [10]: histone modification	1	1	502	8	12118	-4.83	0.0	1.18	0.66	Ezh2
730	GO:0030166 [7]: proteoglycan biosynthesis	1	1	502	8	12118	-4.83	0.0	1.18	0.66	Hs2st1
731	GO:0030218 [5]: erythrocyte differentiation	1	1	502	8	12118	-4.83	0.0	1.18	0.66	Dnase2a
732	GO:0045814 [4]: negative regulation of gene expression, epigenetic	1	1	502	8	12118	-4.83	0.0	1.18	0.66	Hells
733	GO:0046209 [5]: nitric oxide metabolism	1	1	502	8	12118	-4.83	0.0	1.18	0.66	Ddah2
734	GO:0050868 [8]: negative regulation of T-cell activation	1	1	502	8	12118	-4.83	0.0	1.18	0.66	B7h3
735	GO:0000188 [8]: inactivation of MAPK	1	1	502	8	12118	-4.83	0.0	1.18	0.66	Prkca
736	GO:0001649 [4]: osteoblast differentiation	1	1	502	8	12118	-4.83	0.0	1.18	0.66	B7h3
737	GO:0001666 [5]: response to hypoxia	1	1	502	8	12118	-4.83	0.0	1.18	0.66	Casp1
738	GO:0006342 [5]: chromatin silencing	1	1	502	8	12118	-4.83	0.0	1.18	0.66	Hells
739	GO:0006779 [7]: porphyrin biosynthesis	1	1	502	8	12118	-4.83	0.0	1.18	0.66	Ppox
740	GO:0006783 [6]: heme biosynthesis	1	1	502	8	12118	-4.83	0.0	1.18	0.66	Ppox
741	GO:0006809 [5]: nitric oxide biosynthesis	1	1	502	8	12118	-4.83	0.0	1.18	0.66	Ddah2
742	GO:0006997 [5]: nuclear organization and biogenesis	1	1	502	8	12118	-4.83	0.0	1.18	0.66	Pes1
743	GO:0007163 [5]: establishment and/or maintenance of cell polarity	1	1	502	8	12118	-4.83	0.0	1.18	0.66	Llglh
744	GO:0007346 [7]: regulation of mitotic cell cycle	1	1	502	8	12118	-4.83	0.0	1.18	0.66	Ris2
745	GO:0007613 [4]: memory	1	1	502	8	12118	-4.83	0.0	1.18	0.66	Chst10
746	GO:0009218 [8]: pyrimidine ribonucleotide metabolism	1	1	502	8	12118	-4.83	0.0	1.18	0.66	Nme4
747	GO:0009220 [8]: pyrimidine ribonucleotide biosynthesis	1	1	502	8	12118	-4.83	0.0	1.18	0.66	Nme4
748	GO:0006633 [7]: fatty acid biosynthesis	1	1	502	51	12075	-4.84	0.0	0.13	0.05	Lta4h
749	GO:0006869 [5]: lipid transport	1	1	502	51	12075	-4.84	0.0	0.13	0.05	Stard3
750	GO:0001816 [5]: cytokine production	2	2	501	37	12089	-4.84	0.0	0.77	0.43	B7h3 Il1rap
751	GO:0008632 [7]: apoptotic program	2	2	501	37	12089	-4.84	0.0	0.77	0.43	Bak1 Pycard
752	GO:0006865 [6]: amino acid transport	2	2	501	38	12088	-4.85	0.0	0.74	0.41	Slc7a5 Slc7a7
753	GO:0051094 [4]: positive regulation of development	2	2	501	39	12087	-4.86	0.0	0.71	0.39	B7h3 Tnfrsf12a
754	GO:0006445 [7]: regulation of translation	2	2	501	39	12087	-4.86	0.0	0.71	0.39	Eif2ak3 Eif3s3
755	GO:0006414 [8]: translational elongation	1	1	502	50	12076	-4.86	0.0	0.13	0.05	Gfm2
756	GO:0015837 [5]: amine transport	2	2	501	40	12086	-4.87	0.0	0.69	0.38	Slc7a5 Slc7a7
757	GO:0009142 [7]: nucleoside triphosphate biosynthesis	2	2	501	40	12086	-4.87	0.0	0.69	0.38	Dtymk Nme4
758	GO:0050878 [4]: regulation of body fluids	1	1	502	49	12077	-4.87	0.0	0.14	0.06	Anxa2
759	GO:0051240 [5]: positive regulation of organismal physiological process	2	2	501	55	12071	-4.87	0.0	0.4	0.2	B7h3 Prkca
760	GO:0006400 [7]: tRNA modification	2	2	501	42	12084	-4.88	0.0	0.64	0.35	Qtrt1 Vars2
761	GO:0006956 [6]: complement activation	2	2	501	42	12084	-4.88	0.0	0.64	0.35	Cd72 Klra2
762	GO:0009314 [6]: response to radiation	2	2	501	42	12084	-4.88	0.0	0.64	0.35	Hus1 Mbd4
763	GO:0007160 [5]: cell-matrix adhesion	2	2	501	53	12073	-4.89	0.0	0.43	0.22	Ctgf Lims1
764	GO:0009150 [8]: purine ribonucleotide metabolism	2	2	501	53	12073	-4.89	0.0	0.43	0.22	Nme4 Papss1
765	GO:0006817 [8]: phosphate transport	2	2	501	43	12083	-4.89	0.0	0.62	0.34	Col11a1 Col8a1
766	GO:0009144 [8]: purine nucleoside triphosphate metabolism	2	2	501	43	12083	-4.89	0.0	0.62	0.34	Nme4 Nudt1
767	GO:0016064 [6]: humoral defense mechanism (sensu Vertebrata)	2	2	501	52	12074	-4.89	0.0	0.45	0.23	Cd72 Klra2
768	GO:0006164 [7]: purine nucleotide biosynthesis	2	2	501	52	12074	-4.89	0.0	0.45	0.23	Nme4 Papss1
769	GO:0006694 [7]: steroid biosynthesis	2	2	501	52	12074	-4.89	0.0	0.45	0.23	Hmgcr Stard3
770	GO:0046483 [5]: heterocycle metabolism	2	2	501	48	12078	-4.89	0.0	0.51	0.27	Fpgs Ppox
771	GO:0001505 [7]: regulation of neurotransmitter levels	2	2	501	44	12082	-4.89	0.0	0.59	0.33	Gad1 Slc5a9
772	GO:0042110 [7]: T-cell activation	2	2	501	46	12080	-4.89	0.0	0.55	0.3	B7h3 Cxcr4
773	GO:0046903 [3]: secretion	2	2	501	46	12080	-4.89	0.0	0.55	0.3	Kcnn4 Sec61a1
774	GO:0009152 [8]: purine ribonucleotide biosynthesis	2	2	501	46	12080	-4.89	0.0	0.55	0.3	Nme4 Papss1
775	GO:0043026 [7]: regulation of caspase activation	1	1	502	9	12117	-4.89	0.0	1.1	0.62	Pycard
776	GO:0050672 [7]: negative regulation of lymphocyte proliferation	1	1	502	9	12117	-4.89	0.0	1.1	0.62	B7h3
777	GO:0000086 [7]: G2/M transition of mitotic cell cycle	1	1	502	9	12117	-4.89	0.0	1.1	0.62	Chek1
778	GO:0006829 [9]: zinc ion transport	1	1	502	9	12117	-4.89	0.0	1.1	0.62	Slc30a6
779	GO:0006835 [7]: dicarboxylic acid transport	1	1	502	9	12117	-4.89	0.0	1.1	0.62	Slc1a4
780	GO:0006939 [4]: smooth muscle contraction	1	1	502	9	12117	-4.89	0.0	1.1	0.62	Cald1
781	GO:0008064 [6]: regulation of actin polymerization and/or depolymerization	1	1	502	9	12117	-4.89	0.0	1.1	0.62	Dbnl
782	GO:0009070 [8]: serine family amino acid biosynthesis	1	1	502	9	12117	-4.89	0.0	1.1	0.62	Psat1
783	GO:0009156 [8]: ribonucleoside monophosphate biosynthesis	1	1	502	9	12117	-4.89	0.0	1.1	0.62	Prps2
784	GO:0009451 [6]: RNA modification	2	2	501	50	12076	-4.9	0.0	0.48	0.25	Qtrt1 Vars2
785	GO:0030098 [4]: lymphocyte differentiation	1	1	502	47	12079	-4.92	0.0	0.15	0.07	Hells
786	GO:0008284 [6]: positive regulation of cell proliferation	1	1	502	47	12079	-4.92	0.0	0.15	0.07	Ube2c
787	GO:0045859 [4]: regulation of protein kinase activity	1	1	502	46	12080	-4.93	0.0	0.16	0.07	Prkca
788	GO:0002009 [4]: morphogenesis of an epithelium	1	1	502	46	12080	-4.93	0.0	0.16	0.07	Ltap
789	GO:0009615 [6]: response to virus	1	1	502	10	12116	-4.95	0.0	1.02	0.58	Mx1
790	GO:0010003 [8]: gastrulation (sensu Mammalia)	1	1	502	10	12116	-4.95	0.0	1.02	0.58	Rnf2
791	GO:0030593 [7]: neutrophil chemotaxis	1	1	502	10	12116	-4.95	0.0	1.02	0.58	Prkca
792	GO:0030832 [9]: regulation of actin filament length	1	1	502	10	12116	-4.95	0.0	1.02	0.58	Dbnl
793	GO:0044242 [6]: cellular lipid catabolism	1	1	502	10	12116	-4.95	0.0	1.02	0.58	Pla2g4a
794	GO:0048276 [7]: gastrulation (sensu Vertebrata)	1	1	502	10	12116	-4.95	0.0	1.02	0.58	Rnf2
795	GO:0050729 [7]: positive regulation of inflammatory response	1	1	502	10	12116	-4.95	0.0	1.02	0.58	Prkca
796	GO:0050770 [5]: regulation of axonogenesis	1	1	502	10	12116	-4.95	0.0	1.02	0.58	Tnfrsf12a
797	GO:0051046 [4]: regulation of secretion	1	1	502	10	12116	-4.95	0.0	1.02	0.58	Kcnn4
798	GO:0051128 [5]: regulation of cell organization and biogenesis	1	1	502	10	12116	-4.95	0.0	1.02	0.58	Dbnl
799	GO:0001702 [6]: gastrulation (sensu Deuterostomia)	1	1	502	10	12116	-4.95	0.0	1.02	0.58	Rnf2
800	GO:0005978 [8]: glycogen biosynthesis	1	1	502	10	12116	-4.95	0.0	1.02	0.58	D3Bwg0562e
801	GO:0006367 [9]: transcription initiation from Pol II promoter	1	1	502	10	12116	-4.95	0.0	1.02	0.58	Gtf2e2
802	GO:0009124 [7]: nucleoside monophosphate biosynthesis	1	1	502	10	12116	-4.95	0.0	1.02	0.58	Prps2
803	GO:0009161 [8]: ribonucleoside monophosphate metabolism	1	1	502	10	12116	-4.95	0.0	1.02	0.58	Prps2
804	GO:0009225 [6]: nucleotide-sugar metabolism	1	1	502	10	12116	-4.95	0.0	1.02	0.58	Cmas
805	GO:0009250 [7]: glucan biosynthesis	1	1	502	10	12116	-4.95	0.0	1.02	0.58	D3Bwg0562e
806	GO:0001654 [5]: eye morphogenesis	1	1	502	45	12081	-4.96	0.0	0.17	0.08	Tm4sf9
807	GO:0007599 [5]: hemostasis	1	1	502	45	12081	-4.96	0.0	0.17	0.08	Anxa2
808	GO:0042113 [7]: B-cell activation	1	1	502	44	12082	-4.98	0.0	0.17	0.08	Rgs1
809	GO:0050865 [5]: regulation of cell activation	1	1	502	44	12082	-4.98	0.0	0.17	0.08	B7h3
810	GO:0051249 [6]: regulation of lymphocyte activation	1	1	502	44	12082	-4.98	0.0	0.17	0.08	B7h3
811	GO:0050817 [3]: coagulation	1	1	502	43	12083	-4.99	0.0	0.18	0.08	Anxa2
812	GO:0001701 [6]: embryonic development (sensu Mammalia)	1	1	502	43	12083	-4.99	0.0	0.18	0.08	5830426I05Rik
813	GO:0006986 [5]: response to unfolded protein	1	1	502	43	12083	-4.99	0.0	0.18	0.08	Eif2ak3
814	GO:0007596 [4]: blood coagulation	1	1	502	43	12083	-4.99	0.0	0.18	0.08	Anxa2
815	GO:0042044 [5]: fluid transport	1	1	502	11	12115	-5.0	0.0	0.95	0.53	Aqp5
816	GO:0006833 [6]: water transport	1	1	502	11	12115	-5.0	0.0	0.95	0.53	Aqp5
817	GO:0008272 [8]: sulfate transport	1	1	502	11	12115	-5.0	0.0	0.95	0.53	Slc26a2
818	GO:0009123 [7]: nucleoside monophosphate metabolism	1	1	502	11	12115	-5.0	0.0	0.95	0.53	Prps2
819	GO:0019935 [7]: cyclic-nucleotide-mediated signaling	1	1	502	42	12084	-5.02	0.0	0.19	0.08	Slc9a3r1
820	GO:0030099 [4]: myeloid blood cell differentiation	1	1	502	42	12084	-5.02	0.0	0.19	0.08	Dnase2a
821	GO:0042445 [5]: hormone metabolism	1	1	502	42	12084	-5.02	0.0	0.19	0.08	Stard3
822	GO:0009199 [8]: ribonucleoside triphosphate metabolism	1	1	502	42	12084	-5.02	0.0	0.19	0.08	Nme4
823	GO:0009205 [9]: purine ribonucleoside triphosphate metabolism	1	1	502	42	12084	-5.02	0.0	0.19	0.08	Nme4
824	GO:0006752 [7]: group transfer coenzyme metabolism	1	1	502	41	12085	-5.02	0.0	0.2	0.08	Fpgs
825	GO:0016197 [6]: endosome transport	1	1	502	12	12114	-5.03	0.0	0.89	0.49	Slc30a6
826	GO:0016458 [6]: gene silencing	1	1	502	12	12114	-5.03	0.0	0.89	0.49	Hells
827	GO:0017148 [7]: negative regulation of protein biosynthesis	1	1	502	12	12114	-5.03	0.0	0.89	0.49	B7h3
828	GO:0019722 [7]: calcium-mediated signaling	1	1	502	12	12114	-5.03	0.0	0.89	0.49	Dscr1l2
829	GO:0030203 [7]: glycosaminoglycan metabolism	1	1	502	12	12114	-5.03	0.0	0.89	0.49	Hs2st1
830	GO:0046785 [8]: microtubule polymerization	1	1	502	12	12114	-5.03	0.0	0.89	0.49	Tubb5
831	GO:0050866 [6]: negative regulation of cell activation	1	1	502	12	12114	-5.03	0.0	0.89	0.49	B7h3
832	GO:0051250 [7]: negative regulation of lymphocyte activation	1	1	502	12	12114	-5.03	0.0	0.89	0.49	B7h3
833	GO:0006022 [6]: aminoglycan metabolism	1	1	502	12	12114	-5.03	0.0	0.89	0.49	Hs2st1
834	GO:0006446 [8]: regulation of translational initiation	1	1	502	12	12114	-5.03	0.0	0.89	0.49	Eif3s3
835	GO:0043038 [7]: amino acid activation	1	1	502	40	12086	-5.04	0.0	0.21	0.09	Vars2
836	GO:0043039 [8]: tRNA aminoacylation	1	1	502	40	12086	-5.04	0.0	0.21	0.09	Vars2
837	GO:0006418 [8]: tRNA aminoacylation for protein translation	1	1	502	40	12086	-5.04	0.0	0.21	0.09	Vars2
838	GO:0009952 [4]: anterior/posterior pattern formation	1	1	502	39	12087	-5.06	0.0	0.22	0.09	Rnf2
839	GO:0019370 [9]: leukotriene biosynthesis	1	1	502	13	12113	-5.07	0.0	0.83	0.46	Lta4h
840	GO:0030574 [9]: collagen catabolism	1	1	502	13	12113	-5.07	0.0	0.83	0.46	Mmp13
841	GO:0042168 [5]: heme metabolism	1	1	502	13	12113	-5.07	0.0	0.83	0.46	Ppox
842	GO:0001839 [6]: neural plate morphogenesis	1	1	502	13	12113	-5.07	0.0	0.83	0.46	Ltap
843	GO:0001841 [6]: neural tube formation	1	1	502	13	12113	-5.07	0.0	0.83	0.46	Ltap
844	GO:0001843 [6]: neural tube closure	1	1	502	13	12113	-5.07	0.0	0.83	0.46	Ltap
845	GO:0006040 [6]: amino sugar metabolism	1	1	502	13	12113	-5.07	0.0	0.83	0.46	Cmas
846	GO:0006469 [5]: negative regulation of protein kinase activity	1	1	502	13	12113	-5.07	0.0	0.83	0.46	Prkca
847	GO:0006778 [6]: porphyrin metabolism	1	1	502	13	12113	-5.07	0.0	0.83	0.46	Ppox
848	GO:0007281 [6]: germ cell development	1	1	502	13	12113	-5.07	0.0	0.83	0.46	Cxcr4
849	GO:0007585 [4]: respiratory gaseous exchange	1	1	502	13	12113	-5.07	0.0	0.83	0.46	Traf4
850	GO:0019933 [8]: cAMP-mediated signaling	1	1	502	38	12088	-5.08	0.0	0.23	0.1	Slc9a3r1
851	GO:0009145 [8]: purine nucleoside triphosphate biosynthesis	1	1	502	38	12088	-5.08	0.0	0.23	0.1	Nme4
852	GO:0009201 [8]: ribonucleoside triphosphate biosynthesis	1	1	502	38	12088	-5.08	0.0	0.23	0.1	Nme4
853	GO:0009206 [9]: purine ribonucleoside triphosphate biosynthesis	1	1	502	38	12088	-5.08	0.0	0.23	0.1	Nme4
854	GO:0016358 [6]: dendrite morphogenesis	1	1	502	14	12112	-5.1	0.0	0.78	0.44	Pak1
855	GO:0030384 [9]: phosphoinositide metabolism	1	1	502	14	12112	-5.1	0.0	0.78	0.44	Pigf
856	GO:0030595 [6]: immune cell chemotaxis	1	1	502	14	12112	-5.1	0.0	0.78	0.44	Prkca
857	GO:0042129 [7]: regulation of T-cell proliferation	1	1	502	14	12112	-5.1	0.0	0.78	0.44	B7h3
858	GO:0043086 [4]: negative regulation of enzyme activity	1	1	502	14	12112	-5.1	0.0	0.78	0.44	Prkca
859	GO:0046148 [5]: pigment biosynthesis	1	1	502	14	12112	-5.1	0.0	0.78	0.44	Ppox
860	GO:0000096 [6]: sulfur amino acid metabolism	1	1	502	14	12112	-5.1	0.0	0.78	0.44	Ahcy
861	GO:0006691 [8]: leukotriene metabolism	1	1	502	14	12112	-5.1	0.0	0.78	0.44	Lta4h
862	GO:0006700 [7]: C21-steroid hormone biosynthesis	1	1	502	14	12112	-5.1	0.0	0.78	0.44	Stard3
863	GO:0007548 [3]: sex differentiation	1	1	502	35	12091	-5.11	0.0	0.26	0.12	Amhr2
864	GO:0009890 [6]: negative regulation of biosynthesis	1	1	502	15	12111	-5.11	0.0	0.74	0.41	B7h3
865	GO:0046777 [9]: autophosphorylation	1	1	502	15	12111	-5.11	0.0	0.74	0.41	Clk3
866	GO:0050900 [6]: immune cell migration	1	1	502	15	12111	-5.11	0.0	0.74	0.41	Prkca
867	GO:0001838 [5]: embryonic epithelial tube formation	1	1	502	15	12111	-5.11	0.0	0.74	0.41	Ltap
868	GO:0006487 [9]: N-linked glycosylation	1	1	502	15	12111	-5.11	0.0	0.74	0.41	Ddost
869	GO:0007032 [6]: endosome organization and biogenesis	1	1	502	15	12111	-5.11	0.0	0.74	0.41	Slc30a6
870	GO:0008154 [6]: actin polymerization and/or depolymerization	1	1	502	15	12111	-5.11	0.0	0.74	0.41	Dbnl
871	GO:0008544 [7]: epidermis development	1	1	502	15	12111	-5.11	0.0	0.74	0.41	Cst6
872	GO:0009069 [7]: serine family amino acid metabolism	1	1	502	15	12111	-5.11	0.0	0.74	0.41	Psat1
873	GO:0030334 [6]: regulation of cell migration	1	1	502	34	12092	-5.13	0.0	0.28	0.13	Cxcr4
874	GO:0051093 [4]: negative regulation of development	1	1	502	34	12092	-5.13	0.0	0.28	0.13	Ezh2
875	GO:0051270 [5]: regulation of cell motility	1	1	502	34	12092	-5.13	0.0	0.28	0.13	Cxcr4
876	GO:0008643 [5]: carbohydrate transport	1	1	502	34	12092	-5.13	0.0	0.28	0.13	Prkca
877	GO:0048066 [3]: pigmentation	1	1	502	33	12093	-5.14	0.0	0.29	0.14	Ppox
878	GO:0050777 [6]: negative regulation of immune response	1	1	502	16	12110	-5.14	0.0	0.69	0.38	B7h3
879	GO:0001763 [5]: branching morphogenesis	1	1	502	16	12110	-5.14	0.0	0.69	0.38	Cyr61
880	GO:0008207 [6]: C21-steroid hormone metabolism	1	1	502	16	12110	-5.14	0.0	0.69	0.38	Stard3
881	GO:0042398 [6]: amino acid derivative biosynthesis	1	1	502	17	12109	-5.15	0.0	0.66	0.36	Gatm
882	GO:0051028 [7]: mRNA transport	1	1	502	17	12109	-5.15	0.0	0.66	0.36	Thoc4
883	GO:0051248 [6]: negative regulation of protein metabolism	1	1	502	17	12109	-5.15	0.0	0.66	0.36	B7h3
884	GO:0000245 [8]: spliceosome assembly	1	1	502	17	12109	-5.15	0.0	0.66	0.36	Gemin6
885	GO:0006406 [8]: mRNA-nucleus export	1	1	502	17	12109	-5.15	0.0	0.66	0.36	Thoc4
886	GO:0007612 [4]: learning	1	1	502	17	12109	-5.15	0.0	0.66	0.36	Chst10
887	GO:0001817 [6]: regulation of cytokine production	1	1	502	31	12095	-5.16	0.0	0.32	0.15	B7h3
888	GO:0006112 [7]: energy reserve metabolism	1	1	502	31	12095	-5.16	0.0	0.32	0.15	D3Bwg0562e
889	GO:0009880 [4]: embryonic pattern specification	1	1	502	18	12108	-5.17	0.0	0.62	0.35	Cyr61
890	GO:0015749 [6]: monosaccharide transport	1	1	502	18	12108	-5.17	0.0	0.62	0.35	Prkca
891	GO:0015758 [8]: glucose transport	1	1	502	18	12108	-5.17	0.0	0.62	0.35	Prkca
892	GO:0016331 [5]: morphogenesis of embryonic epithelium	1	1	502	18	12108	-5.17	0.0	0.62	0.35	Ltap
893	GO:0050767 [4]: regulation of neurogenesis	1	1	502	18	12108	-5.17	0.0	0.62	0.35	Tnfrsf12a
894	GO:0006720 [6]: isoprenoid metabolism	1	1	502	18	12108	-5.17	0.0	0.62	0.35	Rbp1
895	GO:0006826 [9]: iron ion transport	1	1	502	18	12108	-5.17	0.0	0.62	0.35	Sfxn3
896	GO:0007398 [6]: ectoderm development	1	1	502	18	12108	-5.17	0.0	0.62	0.35	Cst6
897	GO:0007423 [7]: sensory organ development	1	1	502	18	12108	-5.17	0.0	0.62	0.35	Cryba4
898	GO:0008645 [7]: hexose transport	1	1	502	18	12108	-5.17	0.0	0.62	0.35	Prkca
899	GO:0050863 [7]: regulation of T-cell activation	1	1	502	30	12096	-5.17	0.0	0.33	0.17	B7h3
900	GO:0007254 [8]: JNK cascade	1	1	502	30	12096	-5.17	0.0	0.33	0.17	Cdc42se1
901	GO:0042035 [7]: regulation of cytokine biosynthesis	1	1	502	29	12097	-5.18	0.0	0.35	0.17	B7h3
902	GO:0042157 [7]: lipoprotein metabolism	1	1	502	29	12097	-5.18	0.0	0.35	0.17	Pigf
903	GO:0045597 [5]: positive regulation of cell differentiation	1	1	502	29	12097	-5.18	0.0	0.35	0.17	B7h3
904	GO:0042440 [4]: pigment metabolism	1	1	502	19	12107	-5.18	0.0	0.59	0.33	Ppox
905	GO:0044272 [6]: sulfur compound biosynthesis	1	1	502	19	12107	-5.18	0.0	0.59	0.33	Hs2st1
906	GO:0046456 [8]: icosanoid biosynthesis	1	1	502	19	12107	-5.18	0.0	0.59	0.33	Lta4h
907	GO:0007185 [7]: transmembrane receptor protein tyrosine phosphatase signaling pathway	1	1	502	19	12107	-5.18	0.0	0.59	0.33	Ptpre
908	GO:0019220 [6]: regulation of phosphate metabolism	1	1	502	28	12098	-5.19	0.0	0.37	0.19	Prkca
909	GO:0042325 [7]: regulation of phosphorylation	1	1	502	28	12098	-5.19	0.0	0.37	0.19	Prkca
910	GO:0051174 [5]: regulation of phosphorus metabolism	1	1	502	28	12098	-5.19	0.0	0.37	0.19	Prkca
911	GO:0001655 [5]: urogenital system development	1	1	502	28	12098	-5.19	0.0	0.37	0.19	Hells
912	GO:0005977 [8]: glycogen metabolism	1	1	502	28	12098	-5.19	0.0	0.37	0.19	D3Bwg0562e
913	GO:0006073 [7]: glucan metabolism	1	1	502	28	12098	-5.19	0.0	0.37	0.19	D3Bwg0562e
914	GO:0007422 [6]: peripheral nervous system development	1	1	502	28	12098	-5.19	0.0	0.37	0.19	Cryba4
915	GO:0030182 [4]: neuron differentiation	1	1	502	27	12099	-5.19	0.0	0.39	0.19	Epha2
916	GO:0007519 [6]: myogenesis	1	1	502	27	12099	-5.19	0.0	0.39	0.19	Cenpf
917	GO:0007611 [3]: learning and/or memory	1	1	502	27	12099	-5.19	0.0	0.39	0.19	Chst10
918	GO:0042446 [6]: hormone biosynthesis	1	1	502	20	12106	-5.19	0.0	0.55	0.3	Stard3
919	GO:0050670 [6]: regulation of lymphocyte proliferation	1	1	502	20	12106	-5.19	0.0	0.55	0.3	B7h3
920	GO:0051258 [7]: protein polymerization	1	1	502	20	12106	-5.19	0.0	0.55	0.3	Tubb5
921	GO:0006352 [8]: transcription initiation	1	1	502	20	12106	-5.19	0.0	0.55	0.3	Gtf2e2
922	GO:0006695 [8]: cholesterol biosynthesis	1	1	502	20	12106	-5.19	0.0	0.55	0.3	Hmgcr
923	GO:0001932 [8]: regulation of protein amino acid phosphorylation	1	1	502	25	12101	-5.19	0.0	0.43	0.22	Prkca
924	GO:0006665 [7]: sphingolipid metabolism	1	1	502	25	12101	-5.19	0.0	0.43	0.22	B4galt6
925	GO:0016126 [7]: sterol biosynthesis	1	1	502	22	12104	-5.2	0.0	0.5	0.27	Hmgcr
926	GO:0042158 [7]: lipoprotein biosynthesis	1	1	502	22	12104	-5.2	0.0	0.5	0.27	Pigf
927	GO:0050730 [6]: regulation of peptidyl-tyrosine phosphorylation	1	1	502	22	12104	-5.2	0.0	0.5	0.27	Prkca
928	GO:0001764 [6]: neuronal migration	1	1	502	22	12104	-5.2	0.0	0.5	0.27	Cxcr4
929	GO:0006953 [5]: acute-phase response	1	1	502	22	12104	-5.2	0.0	0.5	0.27	Saa3
930	GO:0007369 [5]: gastrulation	1	1	502	22	12104	-5.2	0.0	0.5	0.27	Rnf2
931	GO:0045596 [5]: negative regulation of cell differentiation	1	1	502	21	12105	-5.2	0.0	0.53	0.28	Ezh2
932	GO:0006497 [8]: protein lipidation	1	1	502	21	12105	-5.2	0.0	0.53	0.28	Pigf
933	GO:0007515 [5]: lymph gland development	1	1	502	21	12105	-5.2	0.0	0.53	0.28	Id2
934	GO:0006690 [7]: icosanoid metabolism	1	1	502	23	12103	-5.2	0.0	0.47	0.25	Lta4h
935	GO:0007266 [7]: Rho protein signal transduction	1	1	502	23	12103	-5.2	0.0	0.47	0.25	Baiap2
936	GO:0030323 [4]: respiratory tube development	1	1	502	26	12100	-5.2	0.0	0.41	0.2	Traf4
937	GO:0019748 [4]: secondary metabolism	1	1	502	24	12102	-5.2	0.0	0.45	0.23	Ppox
938	GO:0000082 [7]: G1/S transition of mitotic cell cycle	1	1	502	24	12102	-5.2	0.0	0.45	0.23	Skp2
