# Supplementary material for: A genomic analysis of mouse models of breast cancer reveals molecular features of mouse models and relationships to human breast cancer
Source: Breast Cancer Res. 2014 Jun 5;16(3):R59. doi: 10.1186/bcr3672 (PMC4078930; doi:10.1186/bcr3672)
Supplement: Additional file 3 — Fold change values organized by mouse tumor model type comparing the mouse model to normal mammary gland. [file bcr3672-S3.zip › Additional_File_3/IGFIR_vs_NMLmammary/AdditionalFile67_IGFIR_vs_NMLmammary/UpregulatedGenesgather_kegg_121024.txt]

#	Annotation	Total Genes With Ann	Your Genes (With Ann)	Your Genes (No Ann)	Genome (With Ann)	Genome (No Ann)	ln(Bayes factor)	neg ln(p value)	FE: neg ln(p value)	FE: neg ln(FDR)	Genes
1	path:mmu00240: Pyrimidine metabolism	16	16	97	50	2356	13.66	11.06	18.22	13.94	Dck Dtymk Dut Nme4 Pola1 Pold1 Pole2 Polr2e Polr3k Prim1 Prim2 Rrm1 Rrm2 Tk1 Txnrd1 Umpk
2	path:mmu00220: Urea cycle and metabolism of amino groups	7	7	106	13	2393	6.52	10.37	11.14	7.56	Arg1 Ass1 Gatm Pycr1 Pycr2 Pycs Sms
3	path:mmu04080: Neuroactive ligand-receptor interaction	1	1	112	277	2129	6.15	10.37	0.0	0.0	Gabrp
4	path:mmu00230: Purine metabolism	15	15	98	93	2313	5.27	9.36	9.69	6.51	Ak4 Dck Enpp1 Nme4 Papss1 Pola1 Pold1 Pole2 Polr2e Polr3k Prim1 Prim2 Prps2 Rrm1 Rrm2
5	path:mmu00330: Arginine and proline metabolism	7	7	106	30	2376	2.37	6.64	6.89	4.0	Arg1 Ass1 Gatm Pycr1 Pycr2 Sat1 Sms
6	path:mmu00450: Selenoamino acid metabolism	4	4	109	14	2392	0.37	4.45	4.93	2.26	Ahcy Hrmt1l2 Hrmt1l3 Papss1
7	path:mmu00760: Nicotinate and nicotinamide metabolism	6	6	107	45	2361	-0.67	0.0	3.7	1.37	Cdc7 Clk3 Eif2ak3 Enpp1 Nt5c Ttk
8	path:mmu05050: Dentatorubropallidoluysian atrophy (DRPLA)	3	3	110	11	2395	-0.76	0.0	3.8	1.37	Baiap2 Casp1 Insr
9	path:mmu00530: Aminosugars metabolism	4	4	109	23	2383	-0.97	0.0	3.5	1.3	Cmas Nans Nt5c Smpdl3b
10	path:mmu00190: Oxidative phosphorylation	1	1	112	114	2292	-1.02	0.0	0.0	0.0	Tcirg1
11	path:mmu00310: Lysine degradation	5	5	108	39	2367	-1.26	0.0	3.11	1.09	Plod2 Shmt2 Spcs1 Suv39h1 Suv39h2
12	path:mmu04070: Phosphatidylinositol signaling system	7	7	106	69	2337	-1.27	0.0	2.97	1.09	Calm2 Cdc7 Clk3 Eif2ak3 Itpr3 Prkca Ttk
13	path:mmu00604: Ganglioside biosynthesis	3	3	110	16	2390	-1.51	0.0	2.99	1.09	B4galt6 Galgt1 St6galnac4
14	path:mmu00750: Vitamin B6 metabolism	2	2	111	8	2398	-1.92	0.0	2.65	0.91	Nt5c Psat1
15	path:mmu00271: Methionine metabolism	2	2	111	9	2397	-2.07	0.0	2.47	0.91	Ahcy Dnmt1
16	path:mmu00440: Aminophosphonate metabolism	2	2	111	9	2397	-2.07	0.0	2.47	0.91	Hrmt1l2 Hrmt1l3
17	path:mmu00626: Nitrobenzene degradation	2	2	111	9	2397	-2.07	0.0	2.47	0.91	Hrmt1l2 Hrmt1l3
18	path:mmu00740: Riboflavin metabolism	2	2	111	10	2396	-2.21	0.0	2.32	0.82	Enpp1 Nt5c
19	path:mmu04020: Calcium signaling pathway	5	5	108	176	2230	-2.22	0.0	0.08	0.06	Calm2 Ccnb2 Cdc2a Itpr3 Prkca
20	path:mmu00632: Benzoate degradation via CoA ligation	4	4	109	41	2365	-2.3	0.0	1.96	0.58	Cdc7 Clk3 Eif2ak3 Ttk
21	path:mmu04540: Gap junction	6	6	107	78	2328	-2.31	0.0	1.76	0.55	Cdc2a Gnai3 Itpr3 Nras Prkca Tubb5
22	path:mmu00601: Blood group glycolipid biosynthesis-lactoseries	2	2	111	11	2395	-2.33	0.0	2.18	0.74	B4galt6 Ggta1
23	path:mmu04510: Focal adhesion	7	7	106	207	2199	-2.4	0.0	0.15	0.08	Actg1 Col11a1 Nras Pak1 Parva Prkca Tesk2
24	path:mmu04520: Adherens junction	5	5	108	69	2337	-2.61	0.0	1.44	0.42	Actg1 Baiap2 Insr Iqgap1 Ssx2ip
25	path:mmu04010: MAPK signaling pathway	9	9	104	222	2184	-2.62	0.0	0.32	0.12	Atf4 Casp1 Casp2 Dusp6 Nras Pak1 Pla2g4a Prkca Stmn1
26	path:mmu04530: Tight junction	7	7	106	116	2290	-2.64	0.0	1.16	0.4	Actg1 Cdk4 Cldn1 Gnai3 Llglh Nras Prkca
27	path:mmu04060: Cytokine-cytokine receptor interaction	10	10	103	230	2176	-2.65	0.0	0.43	0.16	Amhr2 Ccl12 Ccl7 Cxcl1 Cxcr4 Il13ra1 Il1rap Inhba Tnfrsf12a Tnfsf8
28	path:mmu00260: Glycine, serine and threonine metabolism	3	3	110	31	2375	-2.65	0.0	1.64	0.5	Gatm Psat1 Shmt2
29	path:mmu04910: Insulin signaling pathway	4	4	109	129	2277	-2.69	0.0	0.15	0.08	Calm2 Insr Nras Rps6
30	path:mmu00410: beta-Alanine metabolism	2	2	111	15	2391	-2.71	0.0	1.74	0.55	Gad1 Sms
31	path:mmu00602: Blood group glycolipid biosynthesis-neolactoseries	2	2	111	15	2391	-2.71	0.0	1.74	0.55	B4galt6 Ggta1
32	path:mmu00562: Inositol phosphate metabolism	4	4	109	53	2353	-2.73	0.0	1.38	0.42	Cdc7 Clk3 Eif2ak3 Ttk
33	path:mmu04210: Apoptosis	2	2	111	87	2319	-2.75	0.0	0.09	0.06	Il1rap Tradd
34	path:mmu04310: Wnt signaling pathway	5	5	108	136	2270	-2.83	0.0	0.26	0.1	Apc2 Fzd9 Ltap Nkd2 Prkca
35	path:mmu00460: Cyanoamino acid metabolism	1	1	112	3	2403	-2.84	0.0	1.78	0.55	Shmt2
36	path:mmu00252: Alanine and aspartate metabolism	2	2	111	17	2389	-2.85	0.0	1.57	0.47	Ass1 Gad1
37	path:mmu00350: Tyrosine metabolism	3	3	110	37	2369	-2.88	0.0	1.32	0.42	Hrmt1l2 Hrmt1l3 Mif
38	path:mmu00512: O-Glycan biosynthesis	2	2	111	20	2386	-3.01	0.0	1.35	0.42	B4galt6 Gcnt1
39	path:mmu00380: Tryptophan metabolism	4	4	109	71	2335	-3.04	0.0	0.83	0.28	Hrmt1l2 Hrmt1l3 Trim11 Uhrf1
40	path:mmu04512: ECM-receptor interaction	4	4	109	80	2326	-3.09	0.0	0.64	0.22	Col11a1 Hmmr Sdc1 Sdc4
41	path:mmu00071: Fatty acid metabolism	1	1	112	53	2353	-3.14	0.0	0.09	0.06	Acsl4
42	path:mmu00430: Taurine and hypotaurine metabolism	1	1	112	5	2401	-3.15	0.0	1.42	0.42	Gad1
43	path:mmu00340: Histidine metabolism	2	2	111	24	2382	-3.17	0.0	1.12	0.4	Hrmt1l2 Hrmt1l3
44	path:mmu00510: N-Glycan biosynthesis	2	2	111	25	2381	-3.2	0.0	1.07	0.4	B4galt6 Ddost
45	path:mmu05040: Huntington's disease	2	2	111	25	2381	-3.2	0.0	1.07	0.4	Calm2 Casp1
46	path:mmu00780: Biotin metabolism	1	1	112	6	2400	-3.26	0.0	1.29	0.42	Spcs1
47	path:mmu00150: Androgen and estrogen metabolism	2	2	111	30	2376	-3.32	0.0	0.86	0.28	Hrmt1l2 Hrmt1l3
48	path:mmu00590: Prostaglandin and leukotriene metabolism	2	2	111	31	2375	-3.34	0.0	0.82	0.28	Lta4h Pla2g4a
49	path:mmu00730: Thiamine metabolism	1	1	112	7	2399	-3.35	0.0	1.18	0.4	Nt5c
50	path:mmu00564: Glycerophospholipid metabolism	2	2	111	51	2355	-3.38	0.0	0.36	0.13	Pafah1b3 Pla2g4a
51	path:mmu00051: Fructose and mannose metabolism	2	2	111	36	2370	-3.39	0.0	0.66	0.22	B4galt6 Nt5c
52	path:mmu00290: Valine, leucine and isoleucine biosynthesis	1	1	112	8	2398	-3.42	0.0	1.08	0.4	Vars2
53	path:mmu00920: Sulfur metabolism	1	1	112	8	2398	-3.42	0.0	1.08	0.4	Papss1
54	path:mmu00193: ATP synthesis	1	1	112	40	2366	-3.47	0.0	0.16	0.08	Tcirg1
55	path:mmu00680: Methane metabolism	1	1	112	10	2396	-3.53	0.0	0.92	0.31	Shmt2
56	path:mmu05060: Prion disease	1	1	112	10	2396	-3.53	0.0	0.92	0.31	Lamr1
57	path:mmu00650: Butanoate metabolism	1	1	112	36	2370	-3.55	0.0	0.2	0.08	Gad1
58	path:mmu00561: Glycerolipid metabolism	1	1	112	34	2372	-3.58	0.0	0.22	0.09	B4galt6
59	path:mmu00600: Glycosphingolipid metabolism	1	1	112	33	2373	-3.6	0.0	0.23	0.09	B4galt6
60	path:mmu00670: One carbon pool by folate	1	1	112	12	2394	-3.6	0.0	0.8	0.28	Shmt2
61	path:mmu00500: Starch and sucrose metabolism	1	1	112	29	2377	-3.66	0.0	0.29	0.11	Enpp1
62	path:mmu00100: Biosynthesis of steroids	1	1	112	15	2391	-3.67	0.0	0.65	0.22	Nqo1
63	path:mmu00770: Pantothenate and CoA biosynthesis	1	1	112	15	2391	-3.67	0.0	0.65	0.22	Enpp1
64	path:mmu00532: Chondroitin / Heparan sulfate biosynthesis	1	1	112	27	2379	-3.68	0.0	0.32	0.12	Hs2st1
65	path:mmu05030: Amyotrophic lateral sclerosis (ALS)	1	1	112	16	2390	-3.69	0.0	0.61	0.21	Ssr4
66	path:mmu00052: Galactose metabolism	1	1	112	25	2381	-3.7	0.0	0.36	0.13	Galk1
67	path:mmu00251: Glutamate metabolism	1	1	112	18	2388	-3.71	0.0	0.54	0.17	Gad1
68	path:mmu00860: Porphyrin and chlorophyll metabolism	1	1	112	18	2388	-3.71	0.0	0.54	0.17	Ppox
69	path:mmu00603: Globoside metabolism	1	1	112	19	2387	-3.71	0.0	0.51	0.16	B4galt6
70	path:mmu00030: Pentose phosphate pathway	1	1	112	21	2385	-3.72	0.0	0.45	0.16	Prps2
71	path:mmu00970: Aminoacyl-tRNA biosynthesis	1	1	112	21	2385	-3.72	0.0	0.45	0.16	Vars2
72	path:mmu00360: Phenylalanine metabolism	1	1	112	20	2386	-3.72	0.0	0.48	0.16	Mif
