# Supplementary material for: A genomic analysis of mouse models of breast cancer reveals molecular features of mouse models and relationships to human breast cancer
Source: Breast Cancer Res. 2014 Jun 5;16(3):R59. doi: 10.1186/bcr3672 (PMC4078930; doi:10.1186/bcr3672)
Supplement: Additional file 3 — Fold change values organized by mouse tumor model type comparing the mouse model to normal mammary gland. [file bcr3672-S3.zip › Additional_File_3/IGFIR_vs_NMLmammary/AdditionalFile67_IGFIR_vs_NMLmammary/UpregulatedGenesgather_transfac_121024.txt]

#	Annotation	Total Genes With Ann	Your Genes (With Ann)	Your Genes (No Ann)	Genome (With Ann)	Genome (No Ann)	ln(Bayes factor)	neg ln(p value)	FE: neg ln(p value)	FE: neg ln(FDR)	Genes
1	V$E2F1_Q6: E2F-1	437	437	159	7907	7668	57.91	11.93	63.8	57.96	1300002F13Rik 1700013H19Rik 2310031L18Rik 2310066N05Rik 2410004C24Rik 2410006F12Rik 2410043F08Rik 2410080P20Rik 2510015F01Rik 2600001J17Rik 2610040E16Rik 2610511O17Rik 2610528M18Rik 2700075B01Rik 2700084L22Rik 2810013E07Rik 2810418N01Rik 4933424N09Rik 5430413I02Rik 5730592L21Rik 5830426I05Rik AF233884 AJ430384 Acsl4 Actg1 Actl6a Adamts4 Aig1 Ak4 Aqp5 Arf6 Arhgdig Arl6ip4 Arrdc1 Asf1a Asf1b Ass1 A…
2	V$E2F1DP1_01: E2F-1:DP-1 heterodimer	281	281	315	4321	11254	45.48	11.93	51.29	46.14	1700013H19Rik 2310031L18Rik 2310066N05Rik 2410004C24Rik 2410006F12Rik 2410043F08Rik 2510015F01Rik 2600001J17Rik 2610040E16Rik 2610528M18Rik 2700084L22Rik 2810013E07Rik 2810418N01Rik 4933424N09Rik 5430413I02Rik 5730537D05Rik 5730592L21Rik AF233884 Actg1 Actl6a Adamts4 Aig1 Arf6 Arl6ip4 Ass1 Atf4 Atp1b1 Aurka Aurkb B4galt3 BC006933 BC008103 BC025076 BC031407 BC057552 Baiap2 Bcas2 Bcl2l11 Birc5 Blm …
3	V$E2F1_Q6_01	321	321	275	5334	10241	43.1	11.93	48.87	44.13	1700013H19Rik 2310031L18Rik 2310066N05Rik 2410004C24Rik 2410043F08Rik 2510015F01Rik 2600001J17Rik 2610040E16Rik 2610528M18Rik 2700084L22Rik 2810013E07Rik 2810418N01Rik 4930553M18Rik 4933424N09Rik 5430413I02Rik 5730592L21Rik 5830426I05Rik AF233884 Acsl4 Actg1 Actl6a Adamts4 Aig1 Ak4 Arf6 Arl6ip4 Asf1b Ass1 Atf4 Atp1b1 Aurka Aurkb B4galt3 BC006933 BC008103 BC031407 BC057552 Baiap2 Bcas2 Bcl2l11 Bir…
4	V$E2F_Q6: E2F	520	520	76	11293	4282	33.29	11.93	39.17	34.72	1110055N21Rik 1200008O12Rik 1300002F13Rik 1700001L23Rik 1700013H19Rik 1700095N21Rik 1810014L12Rik 2310031L18Rik 2310066N05Rik 2410004C24Rik 2410006F12Rik 2410043F08Rik 2510015F01Rik 2600001J17Rik 2600017H08Rik 2610040E16Rik 2610528M18Rik 2700075B01Rik 2700084L22Rik 2810013E07Rik 2810418N01Rik 4933424N09Rik 5430413I02Rik 5730537D05Rik 5730592L21Rik 5830426I05Rik 5830472H07Rik AF233884 AJ430384 Abh…
5	V$NRF2_01: nuclear respiratory factor 2	178	178	418	2518	13057	30.1	11.93	35.87	31.64	1200008O12Rik 2310066N05Rik 2410004C24Rik 2410080P20Rik 2610040E16Rik 2610528M18Rik 2810418N01Rik 4933424N09Rik 5730592L21Rik AF233884 Ahcy Arg1 Arl6ip4 Atp13a1 Aurka BC002216 BC003236 BC003940 BC008103 BC025546 BC031407 BC057552 Baiap2 Bin3 Blm Brp16 Calm2 Ccnb2 Cdc20 Cdc42se1 Cdca5 Cdk2ap1 Cenph Cfl1 Chic2 Cks1b Cks2 Clk3 Commd5 Dbnl Ddost Ddx47 Dip3b Dtymk Dyrk3 Eif2b2 Eif3s3 Enpp1 Exo1 Exosc4…
6	V$E2F1_Q3_01	252	252	344	4199	11376	28.13	11.93	33.8	29.75	1110055N21Rik 2410004C24Rik 2600001J17Rik 2610019I03Rik 2610040E16Rik 2700084L22Rik 2810013E07Rik 2810418N01Rik 4930553M18Rik 4933424N09Rik 5730592L21Rik 5830442J12Rik AJ430384 Acsl4 Actg1 Aig1 Aqp5 Arhgdig Asf1a Asf1b Ass1 Atf4 Atp13a1 Atp1b1 BC003940 BC006933 BC031407 BC057552 Baiap2 Bcl2l11 Birc5 Blm Brp16 Brrn1 Calm2 Casp2 Cbx1 Ccna2 Ccne2 Cct7 Cdc2a Cdca4 Cdca5 Cdca7 Cfl1 Ch25h Chic2 Chl1 Ck…
7	V$E2F4DP2_01: E2F-4:DP-2 heterodimer	132	132	464	1709	13866	25.92	11.93	31.73	27.83	1700013H19Rik 2310066N05Rik 2410004C24Rik 2410043F08Rik 2610528M18Rik 2810418N01Rik 4933424N09Rik 5430413I02Rik Actl6a Ass1 Atp1b1 BC008103 BC031407 BC057552 Baiap2 Bcas2 Bcl2l11 Blm Casp2 Cbx1 Cct3 Cct7 Cdc2a Cdc6 Cdca5 Cdca7 Ch25h Chek1 Chl1 Ckap2 Cklf Dap Dck Ddx41 Dnajc9 Dusp6 Enpp1 Exo1 Ezh2 Fignl1 Frk G630055P03Rik Gad1 Ggta1 Gjb3 Gnai3 Gorasp2 H2afx Hcngp Hells Hmgb2 Hmmr Hrmt1l2 Hus1 Ier5…
8	V$ELK1_02: Elk-1	529	529	67	11901	3674	25.25	11.93	31.08	27.32	1110055N21Rik 1200008O12Rik 1300002F13Rik 1700001L23Rik 1700013H19Rik 1700095N21Rik 1810014L12Rik 2310031L18Rik 2310066N05Rik 2410004C24Rik 2410006F12Rik 2410080P20Rik 2510015F01Rik 2600001J17Rik 2600017H08Rik 2610040E16Rik 2610528M18Rik 2700075B01Rik 2700084L22Rik 2810013E07Rik 2810418N01Rik 4930553M18Rik 4933424N09Rik 5430413I02Rik 5730537D05Rik 5730592L21Rik AF233884 AJ430384 Acsl4 Actg1 Actl6…
9	V$E2F_Q3_01	290	290	306	5253	10322	24.12	11.93	29.72	26.08	2310031L18Rik 2310066N05Rik 2410004C24Rik 2510015F01Rik 2610040E16Rik 2700075B01Rik 2700084L22Rik 2810418N01Rik 4930553M18Rik 5730592L21Rik AF233884 AJ430384 Acsl4 Actg1 Actl6a Aig1 Ak4 Arf6 Arl6ip4 Asf1a Asf1b Ass1 Atf4 Atp1b1 Aurkb BC006933 BC008103 BC014795 BC057552 Bag2 Bcas2 Bcl2l11 Birc5 Blm Brrn1 Bub1b C1qtnf3 Casp2 Cbx1 Ccnb2 Ccne2 Ccnf Cct3 Cct7 Cdc2a Cdc6 Cdc7 Cdca4 Cdca5 Cdca7 Cdk4 Cfl…
10	V$E2F_Q4: E2F	287	287	309	5227	10348	22.98	11.93	28.57	25.03	1700013H19Rik 1810014L12Rik 2310031L18Rik 2310066N05Rik 2410004C24Rik 2410043F08Rik 2510015F01Rik 2610040E16Rik 2610528M18Rik 2700075B01Rik 2700084L22Rik 2810418N01Rik 4933424N09Rik 5430413I02Rik Acsl4 Actg1 Actl6a Adamts4 Aig1 Ak4 Arf6 Arl6ip4 Ass1 Atp13a1 Atp1b1 Aurka Aurkb BC003236 BC003940 BC006933 BC008103 BC014795 BC031407 BC057552 Bag2 Bcas2 Bcl2l11 Birc5 Bnipl Brrn1 Casp2 Cbx1 Ccne2 Ccnf …
11	V$E2F_Q4_01	184	184	412	2882	12693	22.22	11.93	27.88	24.44	2310031L18Rik 2310066N05Rik 2510015F01Rik 2610040E16Rik 2700084L22Rik 2810418N01Rik Acsl4 Actl6a Aig1 Ak4 Arf6 Arl6ip4 Ass1 Atp1b1 BC006933 BC008103 BC057552 Bag2 Bcl2l11 Blm Brrn1 Bub1b C1qtnf3 Cbx1 Ccne2 Ccnf Cct3 Cct7 Cdc2a Cdc6 Cdca5 Cdca7 Ch25h Chek1 Chl1 Col11a1 Crlf1 Cst6 Ctgf Cyr61 DXImx46e Dck Ddit4 Dnajc9 Dtnb Dtymk Dusp6 Ect2 Eif2ak3 Epha2 Eppb9 Evl Exo1 Ezh2 Foxm1 Gad1 Galgt1 Galk1 Ge…
12	V$E2F1_Q4: E2F-1	247	247	349	4363	11212	20.72	11.93	26.3	22.94	2310031L18Rik 2310066N05Rik 2510015F01Rik 2610040E16Rik 2700075B01Rik 2700084L22Rik 2810418N01Rik AF233884 Acsl4 Actg1 Actl6a Ak4 Arf6 Arl6ip4 Asf1b Ass1 Atp1b1 Atpif1 Aurkb BC003940 BC006933 BC008103 BC014795 BC057552 Bag2 Bcl2l11 Bin3 Birc5 Bnipl Brrn1 Bub1b C1qtnf3 Calm2 Cbx1 Ccne2 Ccnf Cct3 Cct7 Cdc2a Cdc6 Cdca5 Cdca7 Cdk2ap1 Ch25h Chek1 Chic2 Chl1 Chst10 Ckap2 Cks1b Col11a1 Commd5 Crabp2 Crl…
13	V$E2F1_Q4_01	194	194	402	3186	12389	19.8	11.93	25.42	22.21	2310031L18Rik 2310066N05Rik 2510015F01Rik 2610040E16Rik 2700084L22Rik 2810418N01Rik AF233884 Acsl4 Actl6a Aig1 Ak4 Arf6 Arl6ip4 Ass1 Atp1b1 BC006933 BC008103 BC057552 Bag2 Bcl2l11 Blm Brrn1 Bub1b C1qtnf3 Cbx1 Ccne2 Ccnf Cct3 Cct7 Cdc2a Cdc6 Cdca5 Cdca7 Cfl1 Ch25h Chek1 Chl1 Cks1b Clk3 Col11a1 Crlf1 Cst6 Ctgf Cyr61 DXImx46e Dbnl Dck Ddit4 Dnajc9 Dtnb Dtymk Dusp6 Ect2 Eif2ak3 Epha2 Eppb9 Evl Exo1 E…
14	V$E2F_03	116	116	480	1554	14021	19.77	11.93	25.53	22.26	2310031L18Rik 2310066N05Rik 2610040E16Rik 2700084L22Rik 2810418N01Rik Acsl4 Actl6a Aig1 Arf6 Arl6ip4 Ass1 Atp1b1 BC006933 BC008103 BC057552 Bcl2l11 Brrn1 Cbx1 Ccne2 Cct3 Cct7 Cdc2a Cdc6 Cdca5 Cdca7 Ch25h Chek1 Chl1 Col11a1 Cyr61 DXImx46e Dck Dtnb Ect2 Epha2 Exo1 Ezh2 Foxm1 Gad1 Galgt1 Gemin6 H2afx Hells Hist1h2ao Hist2h3c1 Hmgb2 Hmmr Hn1 Hrmt1l2 Hus1 Ier5l Irx5 Khdrbs1 Lamr1 Leprot Lims1 Lrrc1 Ls…
15	V$E2F1DP2_01: E2F-1:DP-2 heterodimer	86	86	510	1015	14560	18.82	11.93	24.65	21.52	1700013H19Rik 2410004C24Rik 2410043F08Rik 2610528M18Rik 2810418N01Rik Atp1b1 BC057552 Bcas2 Bcl2l11 Casp2 Cct3 Cdc2a Cdc6 Cdca7 Ch25h Chek1 Chl1 Dap Dck Ddx41 Dnajc9 Enpp1 Exo1 Ezh2 Frk Gad1 Ggta1 H2afx Hells Hmgb2 Hmmr Hrmt1l2 Hus1 Ier5l Khdrbs1 Lamr1 Lrrc1 Luc7l2 Mcm2 Mcm3 Mcm5 Mcm6 Mcm7 Mphosph6 Mtbp Mxd3 Nol5 Pola1 Pold1 Pole2 Ppil5 Ppox Ppp1r8 Prps2 Rad51c Rbl1 Rbmxrt Rcn2 Rfc3 Ris2 Rpa2 Rqc…
16	V$E2F_Q6_01	125	125	471	1770	13805	18.37	11.93	24.09	21.02	2310066N05Rik 2610040E16Rik 2700084L22Rik 2810418N01Rik 5730592L21Rik Acsl4 Actl6a Aig1 Ak4 Arf6 Arl6ip4 Ass1 Atp1b1 BC006933 BC008103 BC057552 Bag2 Bcl2l11 Brrn1 C1qtnf3 Cbx1 Ccne2 Cct3 Cct7 Cdc2a Cdc6 Cdca5 Cdca7 Ch25h Chek1 Chl1 Ctgf Cyr61 DXImx46e Dck Dtnb Ect2 Evl Exo1 Ezh2 Gad1 Galgt1 Gemin6 Gnai3 H2afx Hells Hist1h2ao Hist2h3c1 Hmgb2 Hmmr Hn1 Hrmt1l2 Hus1 Ier5l Irx5 Khdrbs1 Lamr1 Leprot Li…
17	V$DEAF1_01	178	178	418	2959	12616	16.41	11.93	21.99	18.98	1110055N21Rik 1300002F13Rik 1700095N21Rik 2310066N05Rik 2410006F12Rik 2410080P20Rik 2610040E16Rik 2810418N01Rik 4930553M18Rik 5730592L21Rik Aig1 Apc2 Aqp5 Arf6 Arl6ip4 Atf4 Atp13a1 B4galt6 BC002216 BC003940 BC006933 BC008103 BC021523 BC057552 Baiap2 Blm Brp16 Calm2 Car9 Ccne2 Ccnf Cdc42se1 Cdca7 Cdk4 Cfl1 Chic2 Cks1b Cmas Crlf1 DXImx46e Dbnl Dck Ddost Depdc1a Dip3b Dtnb Dusp6 Eif2ak3 Enpp1 Eppb9 …
18	V$SP3_Q3	463	463	133	10250	5325	16.23	11.93	21.8	18.85	1200008O12Rik 1300002F13Rik 1700013H19Rik 1700095N21Rik 1810014L12Rik 2310031L18Rik 2410004C24Rik 2410006F12Rik 2410043F08Rik 2510015F01Rik 2600001J17Rik 2600017H08Rik 2610019I03Rik 2610040E16Rik 2610511O17Rik 2610528M18Rik 2700084L22Rik 2810013E07Rik 4930403J22Rik 4930553M18Rik 4933424N09Rik 5730537D05Rik 5730592L21Rik 5830426I05Rik 5830472H07Rik AI429613 AJ430384 Abhd2 Actg1 Actl6a Adamts4 Ahcy…
19	V$E2F_02: E2F	41	41	555	339	15236	15.05	11.93	21.07	18.27	2810418N01Rik Atp1b1 BC057552 Bcl2l11 Cct3 Cdc2a Cdc6 Cdca7 Ch25h Chl1 Dck Exo1 Ezh2 Gad1 H2afx Hus1 Ier5l Khdrbs1 Lamr1 Lrrc1 Mcm2 Mcm3 Mcm5 Mcm6 Mcm7 Pola1 Pole2 Ppp1r8 Rad51c Rbl1 Rfc3 Ris2 Scml2 Sec61a1 Slc16a6 Sms Stmn1 Tipin Tk1 Topbp1 Tram1
20	V$E2F_Q3: E2F	41	41	555	339	15236	15.05	11.93	21.07	18.27	2810418N01Rik Atp1b1 BC057552 Bcl2l11 Cct3 Cdc2a Cdc6 Cdca7 Ch25h Chl1 Dck Exo1 Ezh2 Gad1 H2afx Hus1 Ier5l Khdrbs1 Lamr1 Lrrc1 Mcm2 Mcm3 Mcm5 Mcm6 Mcm7 Pola1 Pole2 Ppp1r8 Rad51c Rbl1 Rfc3 Ris2 Scml2 Sec61a1 Slc16a6 Sms Stmn1 Tipin Tk1 Topbp1 Tram1
21	V$E2F4DP1_01: E2F-4:DP-1 heterodimer	41	41	555	339	15236	15.05	11.93	21.07	18.27	2810418N01Rik Atp1b1 BC057552 Bcl2l11 Cct3 Cdc2a Cdc6 Cdca7 Ch25h Chl1 Dck Exo1 Ezh2 Gad1 H2afx Hus1 Ier5l Khdrbs1 Lamr1 Lrrc1 Mcm2 Mcm3 Mcm5 Mcm6 Mcm7 Pola1 Pole2 Ppp1r8 Rad51c Rbl1 Rfc3 Ris2 Scml2 Sec61a1 Slc16a6 Sms Stmn1 Tipin Tk1 Topbp1 Tram1
22	V$CREB_Q2_01	250	250	346	4704	10871	14.69	11.93	20.15	17.44	1200008O12Rik 1300002F13Rik 1700001L23Rik 1700013H19Rik 1700095N21Rik 2310031L18Rik 2410006F12Rik 2510015F01Rik 2600017H08Rik 2610040E16Rik 2610511O17Rik 2610528M18Rik 2810418N01Rik 5430413I02Rik 5730537D05Rik AI429613 AJ430384 Abhd2 Acsl4 Actg1 Aig1 Arf6 Arhgdig Arrdc1 Asf1a Asf1b Ass1 Atf4 Atp1b1 B4galt3 BC002216 BC003236 BC006933 BC021523 BC025546 BC031407 Bag2 Bcas2 Birc5 Bnipl Brrn1 Bub1b Ca…
23	V$E2F1DP1RB_01: Rb:E2F-1:DP-1 trimeric complex	71	71	525	836	14739	14.65	11.93	20.48	17.74	2700084L22Rik 2810418N01Rik Acsl4 Actl6a Atp1b1 BC057552 Bcl2l11 Cbx1 Ccne2 Cct3 Cdc2a Cdc6 Cdca7 Ch25h Chl1 Dck Ect2 Exo1 Ezh2 Foxm1 G630055P03Rik Gad1 Gemin6 H2afx Hells Hist1h2ao Hmgb2 Hmmr Hus1 Ier5l Khdrbs1 Lamr1 Leprot Lrrc1 Lsm4 Mcm2 Mcm3 Mcm5 Mcm6 Mcm7 Mglap Nudt1 Olfml3 Pdxp Pola1 Pole2 Ppp1r8 Racgap1 Rad51c Rbl1 Rbmxrt Rfc3 Ris2 Rpl36al Scml2 Sec61a1 Sgol1 Skp2 Slc16a6 Sms Ssx2ip Stard3…
24	V$KROX_Q6	304	304	292	6061	9514	14.2	11.93	19.65	16.98	1110055N21Rik 1200008O12Rik 1700013H19Rik 1700095N21Rik 1810014L12Rik 2310031L18Rik 2410006F12Rik 2510015F01Rik 2810013E07Rik 4930553M18Rik 4933424N09Rik 5730592L21Rik AF233884 AJ430384 Acsl4 Actg1 Actl6a Aig1 Ak4 Aqp5 Arf6 Arhgdig Arl6ip4 Asf1a Asf1b Ass1 Atpif1 Aurka B4galt3 BC002216 BC008103 BC025546 BC031407 BC057552 Bag2 Baiap2 Bcl2l11 Bnipl Brp16 Bub1b Cacnb3 Calm2 Casp2 Ccl12 Ccna2 Ccne2 C…
25	V$MAZ_Q6	473	473	123	10798	4777	11.51	11.93	17.01	14.39	1110055N21Rik 1200008O12Rik 1300002F13Rik 1700013H19Rik 1700095N21Rik 1810014L12Rik 2310031L18Rik 2310066N05Rik 2410004C24Rik 2410006F12Rik 2410043F08Rik 2410080P20Rik 2510015F01Rik 2600001J17Rik 2610019I03Rik 2610040E16Rik 2610511O17Rik 2700075B01Rik 2700084L22Rik 2810013E07Rik 4930403J22Rik 4930553M18Rik 5430413I02Rik 5730537D05Rik 5730592L21Rik 5830442J12Rik 5830472H07Rik AF233884 AI429613 AJ4…
26	V$GABP_B: GA binding protein	90	90	506	1284	14291	11.19	11.93	16.87	14.29	1200008O12Rik 2610528M18Rik 2810418N01Rik 4933424N09Rik Arl6ip4 Atp13a1 Aurka BC003236 BC003940 BC008103 BC031407 BC057552 Bin3 Brp16 Ccnb2 Cct7 Cdca1 Cdk2ap1 Cenph Cks1b Clk3 Commd5 Dbnl Ddost Ddx47 Dip3b Dtymk Dyrk3 Eif2b2 Eif3s3 Fibp Fliih Gnai3 Grwd1 Hat1 Hmgn1 Hmgn2 Hrmt1l3 Incenp Insr Kctd5 Khdrbs1 Kif22 Kntc2 Lrrc1 Maf1 Mcm3 Melk Mtbp Nola2 Nras Nup107 Nup155 Pdk3 Pigf Psmd7 Pstpip1 Rad1 R…
27	V$CREB_Q4_01	233	233	363	4479	11096	11.09	11.93	16.48	13.94	1200008O12Rik 1300002F13Rik 1700001L23Rik 1700013H19Rik 2310031L18Rik 2410006F12Rik 2510015F01Rik 2610040E16Rik 2610511O17Rik 2610528M18Rik 5430413I02Rik 5730537D05Rik AI429613 AJ430384 Abhd2 Acsl4 Actg1 Aig1 Arf6 Arhgdig Arrdc1 Asf1a Asf1b Ass1 Atf4 Atp1b1 B4galt3 BC002216 BC003236 BC006933 BC021523 BC025546 BC031407 Bag2 Bcas2 Birc5 Bnipl Brrn1 Calm2 Casp1 Ccna2 Ccnb2 Ccne2 Cd72 Cdca5 Cdk4 Cenp…
28	V$MAZR_01: MAZ related factor	309	309	287	6403	9172	10.46	11.93	15.79	13.32	1200008O12Rik 1700013H19Rik 1700095N21Rik 2310066N05Rik 2410004C24Rik 2510015F01Rik 2610019I03Rik 2700075B01Rik 2810418N01Rik 4930403J22Rik 4930553M18Rik 5730537D05Rik 5830442J12Rik 5830472H07Rik AJ430384 Actg1 Adamts4 Aig1 Ak4 Aof2 Aqp5 Arf6 Arg1 Arhgdig Arrdc1 Asf1a Asf1b Ass1 Atpif1 B4galt3 B7h3 BC003236 BC006933 BC008103 BC014795 BC021523 BC025546 BC057552 Baiap2 Bin3 Blm Brp16 Brrn1 Calm2 Ca…
29	V$NFY_01: nuclear factor Y (Y-box binding factor)	180	180	416	3267	12308	10.36	11.93	15.8	13.32	1300002F13Rik 1700001L23Rik 1810014L12Rik 2510015F01Rik 2600017H08Rik 2610511O17Rik 2610528M18Rik 2700084L22Rik 5730592L21Rik AI429613 Actg1 Actl6a Asf1a Asf1b Atf4 Aurka Aurkb B4galt6 BC003236 BC003940 BC006933 BC014795 BC031407 BC057552 Bcl2l11 Blm Calm2 Casp2 Ccna2 Ccnb2 Ccnf Cct3 Cct7 Cdc20 Cdc2a Cdca4 Cdca5 Chic2 Chst10 Ckap2 Cks1b Cks2 Cotl1 Crabp2 Cxcl1 Ddit4 Depdc1a Diap3 Dusp6 Ect2 Eif2a…
30	V$CETS1P54_01: c-Ets-1(p54)	445	445	151	10071	5504	10.18	11.93	15.6	13.16	1200008O12Rik 1700001L23Rik 1700095N21Rik 2310031L18Rik 2310066N05Rik 2410004C24Rik 2410006F12Rik 2410080P20Rik 2510015F01Rik 2600001J17Rik 2600017H08Rik 2610040E16Rik 2610511O17Rik 2610528M18Rik 2700075B01Rik 2810013E07Rik 2810418N01Rik 4930553M18Rik 4933424N09Rik 5430413I02Rik 5730537D05Rik 5730592L21Rik 5830426I05Rik 5830442J12Rik AF233884 AI429613 Abhd2 Acsl4 Actg1 Adamts4 Ahcy Aig1 Amhr2 Aof…
31	V$MYCMAX_B: c-Myc:Max binding sites	287	287	309	5899	9676	9.57	11.93	14.89	12.49	1700095N21Rik 1810014L12Rik 2310031L18Rik 2410080P20Rik 2510015F01Rik 2610019I03Rik 2610040E16Rik 2610528M18Rik 2810418N01Rik 4930403J22Rik 5730537D05Rik 5730592L21Rik 5830426I05Rik AJ430384 Abhd2 Acsl4 Actg1 Ak4 Amhr2 Aof2 Aqp5 Arf6 Arg1 Arhgdig Arl6ip4 Arrdc1 Asf1a Ass1 Atp1b1 Aurkb B7h3 BC003940 BC006933 BC014795 BC025076 BC025546 BC057552 Baiap2 Bcas2 Bcl2l11 Bin3 Birc5 Brp16 Brrn1 Bub1b Cacn…
32	V$CREBATF_Q6	228	228	368	4451	11124	9.42	11.93	14.78	12.4	1200008O12Rik 1300002F13Rik 1700001L23Rik 1700013H19Rik 2310031L18Rik 2410006F12Rik 2510015F01Rik 2600017H08Rik 2610040E16Rik 2610511O17Rik 2610528M18Rik 5430413I02Rik 5730537D05Rik AI429613 AJ430384 Abhd2 Acsl4 Aig1 Arf6 Arhgdig Arrdc1 Asf1a Asf1b Ass1 Atp1b1 B4galt3 BC002216 BC003236 BC003940 BC006933 BC021523 BC025546 BC031407 Bcas2 Bcl2l11 Birc5 Bnipl Brrn1 Calm2 Casp1 Ccna2 Ccne2 Cd72 Cdca5 …
33	V$TANTIGEN_B: Major T-antigen binding sites	106	106	490	1690	13885	8.92	11.93	14.48	12.14	1110055N21Rik 1810014L12Rik 2310066N05Rik 2410043F08Rik 2600017H08Rik 4930553M18Rik 5730537D05Rik 5830442J12Rik AF233884 AI429613 Acsl4 Amhr2 Arf1 Arrdc1 Asf1b B4galt3 BC002216 BC008103 BC031407 Blm Brp16 Cbx1 Ccna2 Ccnf Cdc2a Cenpf Cfl1 Chic2 Chst10 Ckap2 Cklfsf7 Cks2 Clec4n Cst6 Ddost Ddx39 Ddx47 Dna2l Dscr1l2 Dtnb Eif2b2 Fgd6 Fpgs G630055P03Rik Gemin6 Gmip Gsg2 Gtf2h4 H2afx Hells Hn1 Ifi44 Irf…
34	V$HOGNESS_B: Imperfect Hogness /Goldberg Box	70	70	526	975	14600	8.36	11.93	14.06	11.77	1110055N21Rik 2310066N05Rik 2410043F08Rik 2610019I03Rik 4930553M18Rik AF233884 Acsl4 Amhr2 Arf1 Arrdc1 BC002216 BC008103 BC031407 Cbx1 Ccnf Cfl1 Chic2 Ckap2 Cks2 Cst6 Ddx39 Ddx47 Dscr1l2 Dtnb Eif2b2 Fpgs Gemin6 Gsg2 Gtf2h4 Ier3 Ifi44 Irf7 Kpna2 Lsm4 Lst1 Mcmdc1 Nans Nme4 Nola2 Nqo1 Nup155 Pafah1b3 Pdk3 Pgea1 Pi4k2b Piga Pigf Polr2e Ppfia4 Prc1 Qtrt1 Rpa2 Rps10 Rps19 Sh3bp2 Shmt2 Snrp1c Spcs1 Stac…
35	V$HIF1_Q5: hypoxia-inducible factor 1	108	108	488	1760	13815	8.23	11.93	13.76	11.5	1700013H19Rik 1700095N21Rik 2410043F08Rik 2410080P20Rik 2510015F01Rik 2610040E16Rik 5730537D05Rik Abhd2 Ak4 Amhr2 Arf6 Arhgdig Bag2 Bcas2 Bcl2l11 Blm Car9 Ccne2 Cdk2ap1 Cklfsf7 Clk3 Cmas DXImx46e Dbnl Dcps Ddit4 Depdc1a Diap3 Dnajc9 Dtymk Dyrk3 Erf Ero1l Etnk1 Evl Ezh2 Fliih Foxm1 Frk G630055P03Rik Gad1 Galgt1 Galnt7 Gmppb Gnai3 Grwd1 Hat1 Hist1h2ao Hist2h3c1 Hmgb2 Hmgn2 Hrmt1l2 Ifit1 Igsf8 Ikbka…
36	V$TFIII_Q6	576	576	20	14266	1309	8.21	11.93	14.12	11.8	1110055N21Rik 1200008O12Rik 1300002F13Rik 1700001L23Rik 1700013H19Rik 1700095N21Rik 1810014L12Rik 2310031L18Rik 2310066N05Rik 2410004C24Rik 2410006F12Rik 2410043F08Rik 2410080P20Rik 2510015F01Rik 2600001J17Rik 2600017H08Rik 2610019I03Rik 2610511O17Rik 2610528M18Rik 2700075B01Rik 2700084L22Rik 2810013E07Rik 2810418N01Rik 4930403J22Rik 4930553M18Rik 4933424N09Rik 5430413I02Rik 5730537D05Rik 5730592…
37	V$POU6F1_01	22	22	574	1314	14261	6.57	10.54	0.0	0.0	2700075B01Rik AF233884 Aig1 Arg1 Bnipl Cdc42se1 Cklfsf7 Etv1 Gdf3 Id2 Inhba Insl6 Ms4a6c Nme4 Pcdh18 Pla2g4a Prim1 Ptpre Rfwd3 Sap30 Slc5a9 Tmsb10
38	V$OCT1_02: octamer factor 1	152	152	444	5284	10291	6.45	10.54	0.0	0.0	1110055N21Rik 1700001L23Rik 1700095N21Rik 2600017H08Rik 2610528M18Rik 2810418N01Rik 4933424N09Rik 5830442J12Rik AF233884 AJ430384 Aig1 Amhr2 Asf1a Aurkb B4galt6 BC003236 BC008103 BC025076 BC025546 BC057552 Bcas2 Brrn1 C1qtnf3 Calm2 Casp1 Ccnb2 Cdc7 Cdca1 Cdk2ap1 Chc1 Chek1 Clcn5 Clec4n Commd5 Cxcl1 Diap3 Dip3b Dna2l Dusp6 Egln3 Eif3s3 Ero1l Exo1 Exosc4 Fgd6 Galnt7 Gcnt1 Gdf3 Gnai3 Grwd1 Gzmc Gzmf…
39	V$NMYC_01: N-Myc	170	170	426	3310	12265	5.35	9.25	10.62	8.42	1700013H19Rik 1700095N21Rik 1810014L12Rik 2410043F08Rik 2410080P20Rik 2510015F01Rik 2610040E16Rik 4930403J22Rik 5730537D05Rik AF233884 Abhd2 Actg1 Ak4 Amhr2 Aqp5 Arf6 Arg1 Arhgdig Arrdc1 Ass1 Atf4 Atp1b1 Aurka Aurkb BC003940 BC008103 BC057552 Bcas2 Brrn1 Casp1 Cct3 Cct7 Cdk4 Cklfsf7 Clec4n Cotl1 Cryba4 Cxcl1 Cxcr4 Cxxc5 Dap Ddx39 Diap3 Dnase2a Dtymk Dut Eif3s3 Eppb9 Erf Evl Exo1 Fliih Foxm1 Fpgs …
40	V$AHR_Q5: aryl hydrocarbon / dioxin receptor	105	105	491	1822	13753	5.31	9.25	10.75	8.52	1300002F13Rik 1700013H19Rik 1700095N21Rik 2310031L18Rik 2410006F12Rik 4930553M18Rik 5830472H07Rik Acsl4 Actg1 Apc2 Arf6 Atf4 BC002216 BC008103 Bag2 Bcas2 Brrn1 Calm2 Ccnf Cct3 Cdc2a Cdca4 Cenph Ch25h Cklfsf7 Cks1b Clk3 Dcbld1 Ddx47 Dusp6 Dyrk3 Eppb9 Ero1l Espn Etv1 Galgt1 Gdf3 Gfm2 Ggta1 Hat1 Hmgn2 Hmmr Id2 Ier5l Ikbkap Kcnn4 Lims1 Mcm7 Mfap3 Mki67 Morf4l2 Mtbp Nek6 Nono Nqo1 Pcdh18 Pes1 Phtf1 Pp…
41	V$MYC_Q2	151	151	445	2869	12706	5.27	9.13	10.57	8.4	1700013H19Rik 1700095N21Rik 1810014L12Rik 2410043F08Rik 2410080P20Rik 2510015F01Rik 2610040E16Rik 4930403J22Rik 5730537D05Rik AF233884 Abhd2 Actg1 Ak4 Amhr2 Aqp5 Arf6 Arg1 Arhgdig Arrdc1 Ass1 Atp1b1 Aurka Aurkb BC003940 BC008103 BC057552 Bcas2 Brrn1 Casp1 Cct3 Cct7 Cdk4 Cklfsf7 Clec4n Cotl1 Cryba4 Cxcl1 Cxcr4 Cxxc5 Dap Dtymk Dut Eif3s3 Eppb9 Erf Evl Exo1 Fliih Fpgs Frk Fzd9 G630055P03Rik Galk1 Gm…
42	V$ATF_01: activating transcription factor	92	92	504	1560	14015	4.84	8.75	10.3	8.15	1200008O12Rik 1300002F13Rik 2310031L18Rik 2410006F12Rik 2610040E16Rik 2610528M18Rik 5730537D05Rik AJ430384 Abhd2 Acsl4 Atp1b1 B4galt3 BC002216 BC006933 Bcas2 Bnipl Brrn1 Ccna2 Ch25h Chl1 Clcn5 Clk3 Cryba4 Cst6 Cyr61 Dcbld1 Dtymk Enpp1 Epha2 Erf Fliih Gemin6 Gfm2 Gmppb Gtf2h4 Gzmc Gzmf Hmgcr Hps1 Ikbkap Kntc2 Lig3 Mclc Mcm5 Nol5 Olfml3 Padi4 Papss1 Pdk3 Pigf Pld3 Pola1 Psma5 Psmd5 Ptpn2 Pycs Rad51…
43	V$TEF_Q6	167	167	429	5574	10001	4.78	8.75	0.0	0.0	1700013H19Rik 2310031L18Rik 2410006F12Rik 2410043F08Rik 2600001J17Rik 2610019I03Rik 2700084L22Rik 2810013E07Rik 4930403J22Rik 4933424N09Rik 5830426I05Rik AI429613 Aof2 Arf6 Arl6ip4 Atp13a1 Aurkb B4galt6 BC003236 BC006933 BC008103 Baiap2 Birc1b Brp16 Brrn1 C1qtnf3 Cald1 Car9 Ccne2 Cd72 Cdc20 Cdc42se1 Cdc7 Cdca7 Cfl1 Ch25h Chi3l3 Chl1 Chst10 Ckap2 Cklfsf7 Col11a1 Commd5 Ctgf Ctss Cxcl1 Cxcr4 Dap Db…
44	V$PAX3_B: Pax-3 binding sites	406	406	190	9381	6194	4.65	8.6	9.82	7.69	1110055N21Rik 1200008O12Rik 1300002F13Rik 1700095N21Rik 1810014L12Rik 2310031L18Rik 2410080P20Rik 2510015F01Rik 2600001J17Rik 2600017H08Rik 2610040E16Rik 2610528M18Rik 2700075B01Rik 2700084L22Rik 2810013E07Rik 2810418N01Rik 4930403J22Rik 4930553M18Rik 4933424N09Rik 5430413I02Rik 5730537D05Rik 5730592L21Rik 5830442J12Rik 5830472H07Rik AJ430384 Abhd2 Acsl4 Actg1 Actl6a Ak4 Aof2 Apc2 Aqp5 Arf1 Arf6 …
45	V$GATA2_03: GATA-binding factor 2	139	139	457	4725	10850	3.92	7.85	0.0	0.0	2600001J17Rik 2810418N01Rik 4930553M18Rik 5830442J12Rik AI429613 Abhd2 Acsl4 Actl6a Ahcy Aof2 Asf1a Aurkb BC008103 BC014795 BC025076 BC057552 Bag2 Birc1b C1qtnf3 Cald1 Casp1 Casp2 Ccl7 Ccnf Cct3 Cdc42se1 Cdc6 Cdca7 Cenpf Chek1 Chi3l3 Chl1 Cklf Cryba4 Cst6 Dbnl Dcbld1 Dcps Ddx41 Dip3b Dnajc9 Dtymk Dut Ero1l Etnk1 Exosc4 Fignl1 Fpgs Galnt10 Gatm Gcnt1 Gdf3 Gfm2 Gjb3 Gmip Gmppb Gzmc Gzmf Hist1h3d Hm…
46	V$MINI20_B: Muscle initiator sequence-20	407	407	189	9499	6076	3.58	7.49	8.7	6.65	1110055N21Rik 1300002F13Rik 1700013H19Rik 1700095N21Rik 2310031L18Rik 2410004C24Rik 2410006F12Rik 2410043F08Rik 2410080P20Rik 2510015F01Rik 2600017H08Rik 2610040E16Rik 2610511O17Rik 2700075B01Rik 2700084L22Rik 2810013E07Rik 4933424N09Rik 5730537D05Rik 5730592L21Rik 5830426I05Rik AF233884 AJ430384 Acsl4 Actg1 Actl6a Ahcy Aig1 Ak4 Amhr2 Aof2 Aqp5 Arf1 Arf6 Arg1 Arhgdig Arl6ip4 Arrdc1 Asf1a Ass1 Atf…
47	V$HIF1_Q3: hypoxia induced factor	74	74	522	1235	14340	3.42	7.27	8.9	6.79	1700013H19Rik 1700095N21Rik 2410043F08Rik 5730537D05Rik Ak4 Amhr2 Aqp5 Atp1b1 Aurka BC008103 Bag2 Bcl2l11 Ccnf Cct7 Cdc2a Cdk2ap1 Cklfsf7 Clk3 Cxcl1 Dbnl Dcps Ddit4 Diap3 Erf Ero1l Ezh2 Fliih Frk G630055P03Rik Gabrp Gad1 Gmppb Grwd1 Hat1 Insr Kcne3 Kif22 Lgals7 Lta4h Mcmdc1 Mfap3 Mns1 Nab2 Nme4 Nol5 Nola2 Nono Nt5c Papss1 Pdk3 Pdlim5 Pdxp Pes1 Piga Pld3 Plod2 Pola1 Polr2d Ppox Ppp1r14b Ptbp1 Riok…
48	V$CREB_01: cAMP-responsive element binding protein	81	81	515	1392	14183	3.31	7.15	8.74	6.66	1300002F13Rik 2310031L18Rik 2610528M18Rik 5730537D05Rik AJ430384 Abhd2 Acsl4 Arf6 Arhgdig B4galt3 BC025546 Bcas2 Bnipl Brrn1 Calm2 Casp1 Ccna2 Ch25h Clk3 Cryba4 Cyr61 Dcbld1 Ddost Dtymk Epha2 Erf Exo1 Gemin6 Gfm2 Gmppb Gzmc Gzmf Hmgcr Ikbkap Irf7 Kntc2 Lamr1 Lsm8 Mbd4 Mcm2 Mcm5 Mcmdc1 Ms4a11 Ms4a6d Olfml3 Pdk3 Pigf Pld3 Prim2 Psma5 Psmd5 Ptpn2 Rad1 Rad51ap1 Rad51c Rbl1 Rbm12 Rbm3 Rfc3 Rgs11 Rhod …
49	V$WHN_B: winged-helix factor nude	181	181	415	3735	11840	3.03	6.84	8.17	6.15	1200008O12Rik 1300002F13Rik 2310066N05Rik 2610528M18Rik 2810418N01Rik 4930553M18Rik AF233884 AJ430384 Acsl4 Actg1 Aig1 Arf6 Arhgdig Arl6ip4 Ass1 Atf4 Aurkb B4galt6 BC003236 BC003940 BC014795 BC025076 Blm Brp16 Cacnb3 Calm2 Cbx1 Cct7 Cd72 Cdc20 Cdc7 Cdca7 Cenpf Chic2 Cks1b Clk3 Cmas Cotl1 Crabp2 Crlf1 DXImx46e Dck Ddit4 Ddost Ddx39 Ddx41 Dusp6 Dyrk3 Eif3s3 Eppb9 Ero1l Etnk1 Exo1 Foxc1 Foxm1 Gad1 G…
50	V$GATA2_02: GATA-binding factor 2	164	164	432	5343	10232	3.03	6.84	0.0	0.0	1110055N21Rik 2600001J17Rik 2610019I03Rik 2810013E07Rik 2810418N01Rik 4930403J22Rik 5830442J12Rik AF233884 AI429613 Acsl4 Actl6a Ahcy Aof2 Asf1a Atp13a1 Aurka Aurkb B7h3 BC008103 BC014795 BC021523 Birc1b Brp16 C1qtnf3 Cald1 Calm2 Casp2 Ccl7 Ccnf Cct3 Cdc42se1 Cdc6 Cdca4 Cdca7 Cdk4 Cenpf Chek1 Chi3l3 Chl1 Cst6 Ctss Dcbld1 Dcps Ddost Ddx39 Ddx41 Ddx47 Diap3 Dip3b Dnajc9 Dnase2a Dtymk Dut Eif2ak3 Ep…
51	V$POU1F1_Q6	199	199	397	6296	9279	3.02	6.84	0.0	0.0	1110055N21Rik 1200008O12Rik 1700001L23Rik 2310031L18Rik 2310066N05Rik 2410004C24Rik 2410043F08Rik 2610511O17Rik 2700075B01Rik 4930553M18Rik 4933424N09Rik 5730592L21Rik Abhd2 Aig1 Arg1 Arhgdig Arl6ip4 Atp13a1 Atp1b1 Atpif1 Aurkb B4galt6 BC003236 BC006933 BC008103 BC014795 BC025546 Birc1b Brrn1 Car9 Casp1 Cdc2a Cdc42se1 Cdc6 Cdc7 Chi3l3 Chl1 Ckap2 Clec4n Commd5 Cotl1 Cryba4 Cst6 Ctss Cxcr4 Dcbld1 D…
52	V$CREB_Q4: cAMP-response element binding protein	73	73	523	1235	14340	2.94	6.74	8.4	6.37	1200008O12Rik 1300002F13Rik 2310031L18Rik 2410006F12Rik 2610528M18Rik 5730537D05Rik AI429613 AJ430384 Arf6 B4galt3 BC002216 BC003236 BC025546 Bcas2 Birc5 Brrn1 Calm2 Ccna2 Cd72 Ch25h Clcn5 Clk3 Cyr61 DXImx46e Dcbld1 Diap3 Dtymk Epha2 Erf Gemin6 Gmppb Gzmc Gzmf Hist2h3c1 Hmgcr Hmmr Ikbkap Kntc2 Mcm5 Mcmdc1 Nol5 Pdk3 Pigf Psma5 Psmd5 Rabl5 Rad51ap1 Rad51c Rbm12 Rbm3 Rfc3 Rhod Riok2 Rpl13 Rpl13a Rpl…
53	V$VMYB_02: v-Myb	128	128	468	2480	13095	2.9	6.68	8.15	6.15	1810014L12Rik 2600001J17Rik 2610040E16Rik 2700075B01Rik 2700084L22Rik 4933424N09Rik AJ430384 Actg1 Amhr2 Aqp5 Asf1b Atp13a1 Aurka Aurkb B4galt3 B4galt6 BC025546 Brrn1 Calm2 Casp1 Cbx1 Ccna2 Ccnb2 Cdc6 Cdc7 Cdca4 Cfl1 Ch25h Chek1 Chic2 Ckap2 Cks2 Cyr61 Ddost Ddx41 Dtnb Dtymk Dut Dyrk3 Etv1 Ezh2 Fzr1 Gad1 Galgt1 Gemin6 Gnai3 Gtse1 Hells Hist2h3c1 Hus1 Id2 Ier5l Insl6 Iqgap1 Khdrbs1 Kntc2 Kpna2 Lepr…
54	V$SOX9_B1: SOX (SRY-related HMG box)	291	291	305	8703	6872	2.78	6.56	0.0	0.0	1200008O12Rik 2310031L18Rik 2310066N05Rik 2410004C24Rik 2410006F12Rik 2410043F08Rik 2410080P20Rik 2510015F01Rik 2600017H08Rik 2810013E07Rik 2810418N01Rik 5730537D05Rik 5730592L21Rik 5830426I05Rik AF233884 AI429613 Acsl4 Actl6a Ak4 Aof2 Arf1 Arg1 Arl6ip4 Asf1a Atp1b1 Atpif1 B4galt3 B7h3 BC002216 BC021523 BC025076 Bcas2 Bcl2l11 Bin3 Birc1b Blm Bnipl Brca1 Brp16 Bub1b C1qtnf3 Cacnb3 Cald1 Casp1 Casp…
55	V$CP2_01: CP2	413	413	183	9738	5837	2.75	6.51	7.82	5.88	1300002F13Rik 1700013H19Rik 1700095N21Rik 2410004C24Rik 2410006F12Rik 2410043F08Rik 2410080P20Rik 2510015F01Rik 2600001J17Rik 2600017H08Rik 2610511O17Rik 2610528M18Rik 2810013E07Rik 2810418N01Rik 4930403J22Rik 4933424N09Rik 5430413I02Rik 5730592L21Rik 5830472H07Rik AI429613 AJ430384 Abhd2 Acsl4 Actg1 Actl6a Ahcy Aig1 Ak4 Amhr2 Aof2 Aqp5 Arf1 Arf6 Arhgdig Arl6ip4 Asf1a Asf1b Ass1 Atp13a1 Atp1b1 At…
56	V$GATA_C: GATA binding site	242	242	354	7418	8157	2.74	6.51	0.0	0.0	1110055N21Rik 1200008O12Rik 1700095N21Rik 2310031L18Rik 2600001J17Rik 2610019I03Rik 2810418N01Rik 4930403J22Rik 5830442J12Rik AF233884 AI429613 Ahcy Aof2 Aqp5 Arl6ip4 Asf1a Atp13a1 Atpif1 B7h3 BC003236 BC006933 BC008103 BC014795 BC021523 BC025076 BC057552 Bag2 Bcas2 Brca1 Brp16 C1qtnf3 Cald1 Casp2 Cbx1 Ccl7 Ccnf Cdc42se1 Cdc6 Cdca1 Cdca4 Cdca7 Cenpf Cenph Chek1 Chi3l3 Ckap2 Cklf Col11a1 Cotl1 Cst…
57	V$CETS168_Q6	408	408	188	9605	5970	2.71	6.51	7.79	5.86	1200008O12Rik 1300002F13Rik 1700001L23Rik 1700095N21Rik 2310031L18Rik 2310066N05Rik 2410004C24Rik 2410006F12Rik 2410080P20Rik 2510015F01Rik 2600001J17Rik 2610040E16Rik 2610511O17Rik 2610528M18Rik 2700075B01Rik 4930553M18Rik 4933424N09Rik 5430413I02Rik 5730537D05Rik 5730592L21Rik 5830426I05Rik 5830442J12Rik AF233884 AI429613 AJ430384 Abhd2 Acsl4 Actg1 Actl6a Adamts4 Ahcy Aig1 Ak4 Amhr2 Aof2 Aqp5 A…
58	V$PAX6_Q2	153	153	443	3093	12482	2.59	6.38	7.76	5.85	1110055N21Rik 1700013H19Rik 2310066N05Rik 2410043F08Rik 2600001J17Rik 2600017H08Rik 2610511O17Rik 2810013E07Rik 4930553M18Rik 5830442J12Rik AI429613 Acsl4 Ahcy Amhr2 Aof2 Arf1 Arrdc1 Asf1b Ass1 Aurkb B4galt3 BC002216 BC008103 BC025546 Blm Brp16 Ccna2 Ccnf Cdc20 Cdc2a Cenpf Cenph Cfl1 Chc1 Chic2 Ckap2 Cklfsf7 Cks2 Clec4n Commd5 Cst6 DXImx46e Ddx39 Dna2l Dnase2a Dnmt1 Drg1 Dscr1l2 Dtnb Dtymk Eif2b2…
59	V$USF_Q6: upstream stimulating factor	413	413	183	9759	5816	2.52	6.27	7.59	5.72	1700001L23Rik 1700095N21Rik 1810014L12Rik 2410004C24Rik 2410006F12Rik 2410043F08Rik 2410080P20Rik 2510015F01Rik 2600001J17Rik 2610019I03Rik 2610040E16Rik 2610528M18Rik 2810418N01Rik 4930403J22Rik 4930553M18Rik 4933424N09Rik 5430413I02Rik 5730537D05Rik 5730592L21Rik 5830472H07Rik Abhd2 Actg1 Ak4 Amhr2 Aof2 Aqp5 Arf1 Arf6 Arg1 Arhgdig Arl6ip4 Arrdc1 Asf1a Asf1b Ass1 Atf4 Atp13a1 Atp1b1 Aurka Aurkb …
60	V$IPF1_Q4	93	93	503	3296	12279	2.46	6.21	0.0	0.0	1700001L23Rik 2310066N05Rik 4930403J22Rik 5830426I05Rik Aof2 Atp1b1 B4galt3 B4galt6 BC025076 Brca1 Cald1 Ccl12 Cct3 Cenpf Ch25h Chi3l3 Chl1 Clk3 Cxcr4 Dap Dbnl Ddx47 Diap3 Dusp6 Eif3s3 Eppb9 Erf Fgd6 Fzd9 Gemin6 Ggta1 Grwd1 Gtf2h4 H2afx Hcngp Hist1h3d Hus1 Id2 Ifit1 Inhba Kcne3 Kctd5 Lcp1 Leprot Lgals3 Lrrc1 Ltap Lxn Mad2l1 Mbd4 Melk Mxd3 Nfix Nono Nqo1 Nup93 Nusap1 Pak1 Pdk3 Pigf Pld3 Prc1 Psat1…
61	V$TCF1P_Q6	428	428	168	10176	5399	2.44	6.21	7.52	5.67	1110055N21Rik 1200008O12Rik 1300002F13Rik 1700001L23Rik 1700095N21Rik 1810014L12Rik 2310031L18Rik 2310066N05Rik 2410004C24Rik 2410006F12Rik 2410043F08Rik 2410080P20Rik 2600017H08Rik 2610019I03Rik 2610040E16Rik 2610511O17Rik 2610528M18Rik 2700075B01Rik 2700084L22Rik 2810013E07Rik 2810418N01Rik 4933424N09Rik 5430413I02Rik 5730592L21Rik 5830426I05Rik 5830442J12Rik 5830472H07Rik AF233884 AJ430384 Acs…
62	V$CREBP1_Q2: CRE-binding protein 1	59	59	537	962	14613	2.35	6.11	7.85	5.88	1200008O12Rik 1300002F13Rik 2310031L18Rik 2610528M18Rik 5730537D05Rik AJ430384 B4galt3 Bcas2 Brrn1 Calm2 Ccna2 Ch25h Clcn5 Clk3 Cyr61 Dcbld1 Dtymk Epha2 Erf Gemin6 Gmppb Gzmc Gzmf Hmgcr Ikbkap Irf7 Kntc2 Mcm2 Mcm5 Mcmdc1 Nol5 Pdk3 Pigf Psma5 Psmd5 Rad51ap1 Rad51c Rbm12 Rbm3 Rfc3 Riok2 Rpl13 Rpl13a Rpl15 Rps17 Rps9 Sfxn3 Sms Snrpa Snrpg Spata6 Srebf2 Stard3nl Suv39h2 Tdg Thrap6 Tmepai Wisp1 Xpnpep1
63	V$FOXP3_Q4	315	315	281	9259	6316	2.14	5.88	0.0	0.0	1300002F13Rik 1700095N21Rik 1810014L12Rik 2310066N05Rik 2410004C24Rik 2510015F01Rik 2600001J17Rik 2610040E16Rik 2610511O17Rik 2610528M18Rik 2810013E07Rik 2810418N01Rik 4930403J22Rik 4930553M18Rik 5430413I02Rik 5830442J12Rik 5830472H07Rik AI429613 AJ430384 Actl6a Ahcy Aig1 Aof2 Arf1 Arl6ip4 Ass1 Atp13a1 Atp1b1 Atpif1 Aurkb B4galt3 B7h3 BC002216 BC006933 BC021523 BC057552 Bag2 Baiap2 Bcas2 Bin3 Bir…
64	V$FOXJ2_02: fork head box J 2	195	195	401	6100	9475	2.11	5.84	0.0	0.0	1110055N21Rik 1810014L12Rik 2310031L18Rik 2310066N05Rik 2410004C24Rik 2410043F08Rik 2600017H08Rik 2610040E16Rik 2610511O17Rik 2610528M18Rik 4933424N09Rik 5730537D05Rik 5830442J12Rik 5830472H07Rik AI429613 AJ430384 Acsl4 Ahcy Aof2 Arg1 Atp13a1 Aurkb BC025076 BC057552 Bag2 Bcas2 Brrn1 C1qtnf3 Cald1 Casp1 Cbx1 Ccl7 Ccnb2 Cct3 Cdc6 Cdc7 Cdca4 Cenpf Chc1 Chi3l3 Chic2 Cks2 Cmas Col11a1 Commd5 Ctgf Ctss…
65	V$ATF4_Q2: activating transcription factor 4	178	178	418	3739	11836	2.08	5.84	7.16	5.32	1300002F13Rik 1700013H19Rik 1700095N21Rik 2310031L18Rik 2310066N05Rik 2410006F12Rik 2410080P20Rik 2610528M18Rik 2700075B01Rik 4930403J22Rik 5730537D05Rik AJ430384 Abhd2 Actl6a Aig1 Aof2 Arf6 Arl6ip4 Arrdc1 Atp1b1 B4galt3 B7h3 BC002216 BC003236 BC006933 BC008103 BC021523 BC025076 Bcas2 Bcl2l11 Birc5 Brrn1 Bub1b Calm2 Ccna2 Cd72 Cdca5 Ch25h Chek1 Cks1b Clk3 Commd5 DXImx46e Ddit4 Ddx39 Depdc1a Diap3…
66	V$NFY_C: NF-Y binding site	29	29	567	373	15202	1.92	5.68	7.68	5.79	1700001L23Rik Actl6a Asf1b Aurka Blm Calm2 Casp2 Ccnf Cct7 Cdca5 Chst10 Cks2 H3f3b Ier3 Ier5l Kif22 Maf1 Mcm3 Mcm7 Mns1 Pcdh18 Pdk3 Piga Ptpre Slc9a3r1 Thrap6 Tle6 Ube2c Uhrf1
67	V$SOX5_01: Sox-5	237	237	359	7202	8373	1.91	5.63	0.0	0.0	1200008O12Rik 2310031L18Rik 2310066N05Rik 2410004C24Rik 2410006F12Rik 2410043F08Rik 2410080P20Rik 2510015F01Rik 2600017H08Rik 2810013E07Rik 2810418N01Rik 5730537D05Rik 5830426I05Rik AF233884 AI429613 Acsl4 Actl6a Aof2 Arf1 Arg1 Arl6ip4 Asf1a B4galt3 B7h3 BC002216 BC025076 Bcas2 Bcl2l11 Bin3 Birc1b Blm Bnipl Brca1 Bub1b C1qtnf3 Cacnb3 Cald1 Casp1 Cbx1 Ccna2 Ccnf Cdc20 Cdc42se1 Cdca1 Cdca4 Cenph Cf…
68	V$HNF6_Q6	38	38	558	1606	13969	1.84	5.57	0.0	0.0	2600017H08Rik 2610040E16Rik 2700084L22Rik Cdca1 Cdca7 Dap Ddx41 Dtymk Egln3 Fgd6 Fliih Fzr1 G630055P03Rik Gemin6 Leprot Mcm3 Ms4a11 Ms4a6d Ncoa5 Nfix Nhsl1 Nola2 Nup155 Phtf1 Pla2g4a Prim1 Rgs1 Rpa1 Sdc4 Sec61a1 Slc1a4 Smyd5 Sox4 Topbp1 Trem2 Usp22 Wdr4 Xpnpep1
69	V$LDSPOLYA_B: Lentiviral Poly A downstream element	447	447	149	12515	3060	1.78	5.5	0.0	0.0	1300002F13Rik 1700001L23Rik 1700013H19Rik 1700095N21Rik 1810014L12Rik 2310031L18Rik 2410004C24Rik 2410006F12Rik 2410043F08Rik 2510015F01Rik 2600001J17Rik 2600017H08Rik 2610019I03Rik 2610040E16Rik 2610511O17Rik 2610528M18Rik 2700075B01Rik 2810013E07Rik 2810418N01Rik 4930403J22Rik 4930553M18Rik 5430413I02Rik 5730537D05Rik 5730592L21Rik 5830426I05Rik 5830472H07Rik AF233884 AI429613 AJ430384 Abhd2 Ac…
70	V$HNF1_01: hepatic nuclear factor 1	79	79	517	2828	12747	1.69	5.36	0.0	0.0	2310066N05Rik 2410043F08Rik 2600001J17Rik 2610511O17Rik 2610528M18Rik 2810013E07Rik 5430413I02Rik 5730592L21Rik Aqp5 BC025076 Blm Brrn1 Bub1b Cacnb3 Car9 Cdc2a Commd5 Ddost Ddx41 Dnajc9 Fibp Frk Galnt10 Gcnt1 Gorasp2 Grwd1 Hist1h3d Hn1 Ier5 Kctd5 Kif22 Lgals7 Lgals9 Lta4h Luc7l2 Mclc Ms4a6c Mtmr9 Nans Nme4 Nup107 Nusap1 Pafah1b3 Pbk Pdk3 Phlda1 Phtf1 Pi4k2b Pla2g4a Pola1 Polr2d Prc1 Psmd7 Pycs Ra…
71	V$S8_01: S8	32	32	564	1403	14172	1.63	5.3	0.0	0.0	2410006F12Rik AI429613 Actl6a Amhr2 B4galt6 BC002216 Cdca7 Eif3s3 Gnai3 Grwd1 Hist1h2ao Insl6 Morf4l2 Ms4a6c Myef2 Nfix Pcdh18 Prim2 Psmd7 Rgs1 Rpl36a S100a8 Sh3bgrl2 Slc26a2 Slc35e4 Slc5a9 Spag5 Tdg Tesk2 Tipin Tulp3 Txnrd1
72	V$ATF1_Q6	57	57	539	953	14622	1.59	5.24	7.05	5.24	1300002F13Rik 2310031L18Rik 2610040E16Rik AJ430384 Abhd2 Arl6ip4 B4galt3 BC025546 Bnipl Brrn1 Ccna2 Cd72 Cdc7 Ch25h Clk3 DXImx46e Ddit4 Diap3 Dusp6 Epha2 Erf Exo1 Fgd6 Fpgs Gfm2 Gmppb Hist2h3c1 Ikbkap Insl6 Kntc2 Lgals7 Maf1 Mcm2 Mtmr9 Nkd2 Olfml3 Ppp1r8 Rbl1 Rbm3 Riok2 Rqcd1 Sept2 Sfxn3 Slc19a2 Sms Snrpg Solt Spata6 Stard3nl Stat6 Suv39h2 Thrap6 Tmepai Topbp1 Traf4 Ung Xpnpep1
73	V$AFP1_Q6	75	75	521	2679	12896	1.3	4.91	0.0	0.0	1700095N21Rik 2410080P20Rik 2600001J17Rik 2610528M18Rik 4930403J22Rik Aig1 Amhr2 Arg1 Asf1b Atp13a1 C1qtnf3 Cacnb3 Ccl12 Cdc6 Cdca4 Ckap2 Col11a1 Commd5 Dbnl Dck Ddost Depdc1a Dnajc9 Egln3 Enpp1 Erf Fibp Fzr1 Gnai3 Grwd1 Gtf2e2 H3f3b Ifit1 Lta4h Ltap Lxn Ms4a6c Mtmr9 Nol5 Pak1 Pbk Pbp2 Pdk3 Pdlim5 Polr2d Ppp1r8 Prc1 Prim2 Psmd7 Pycr2 Pycs Rbm12 Rfc3 Rps6 Rqcd1 Serpine2 Sh3bgrl2 Shmt2 Slc1a4 Slc35…
74	V$NKX3A_01: NK class homeobox factor 3A	90	90	506	3106	12469	1.23	4.84	0.0	0.0	1810014L12Rik 2410080P20Rik 2600017H08Rik 2610019I03Rik 2810013E07Rik 2810418N01Rik 5830426I05Rik 5830472H07Rik AF233884 AI429613 Ak4 Arf1 Asf1b Atp13a1 Atpif1 BC021523 Bin3 Bnipl Brrn1 Cald1 Cdca1 Cdca4 Chst10 Cklfsf7 Col11a1 Commd5 Cst6 Dnmt1 Dyrk3 Eif3s3 Etnk1 Fgd6 Fpgs Gabrp Galnt7 Gnai3 H2afx H3f3b Hat1 Hist1h3d Hmgb2 Hnrpab Ier5 Ifit1 Inhba Kctd5 Klra2 Luc7l2 Ly78 Mad2l1 Mclc Mcm5 Mfap3 Mlp…
75	V$OCT1_06: octamer-binding factor 1	293	293	303	8595	6980	1.22	4.84	0.0	0.0	1110055N21Rik 1700013H19Rik 1700095N21Rik 2410004C24Rik 2510015F01Rik 2610019I03Rik 2610040E16Rik 2700075B01Rik 2810418N01Rik 4930403J22Rik 4930553M18Rik 4933424N09Rik 5730537D05Rik 5830426I05Rik 5830442J12Rik 5830472H07Rik Acsl4 Ahcy Amhr2 Aof2 Arg1 Arhgdig Arrdc1 Atf4 Atp13a1 Atp1b1 Atpif1 Aurkb B4galt3 B7h3 BC003236 BC006933 BC014795 BC025076 Bag2 Birc1b Birc5 Bnipl Brca1 Brp16 Brrn1 Bub1b Cac…
76	V$CART1_01: Cart-1 (cartilage homeoprotein 1)	48	48	548	1871	13704	1.2	4.79	0.0	0.0	1110055N21Rik 2410080P20Rik 5830442J12Rik Aurkb BC006933 BC057552 Casp1 Casp2 Cdc2a Chi3l3 Cklf Clec4n Cmas Diap3 Eif2ak3 Eif3s3 H3f3b Hat1 Hmgcr Hnrpab Inhba Iqgap1 Lgals9 Lst1 Lxn Mclc Mcm3 Ms4a6c Mtmr9 Myef2 Nek2 Nfix Nup107 Nutf2 Phlda1 Ppp1r8 Psmd7 Rfc5 Rps10 Snrp1c Suv39h1 Taf5l Tdg Tead4 Thrap6 Tk1 Usp22 Wdr31
77	V$CREL_01: c-Rel	464	464	132	11296	4279	1.14	4.73	6.19	4.42	1110055N21Rik 1300002F13Rik 1700001L23Rik 1700013H19Rik 1700095N21Rik 1810014L12Rik 2310066N05Rik 2410006F12Rik 2410043F08Rik 2410080P20Rik 2600001J17Rik 2600017H08Rik 2610019I03Rik 2610040E16Rik 2700084L22Rik 2810013E07Rik 4933424N09Rik 5430413I02Rik 5730537D05Rik 5730592L21Rik 5830442J12Rik AF233884 AI429613 AJ430384 Acsl4 Actg1 Actl6a Adamts4 Ahcy Aig1 Ak4 Amhr2 Apc2 Aqp5 Arf1 Arf6 Arg1 Arl6ip…
78	V$IK1_01: Ikaros 1	295	295	301	8620	6955	0.99	4.57	0.0	0.0	2600001J17Rik 2600017H08Rik 2610019I03Rik 2610040E16Rik 2610511O17Rik 2610528M18Rik 2700075B01Rik 2700084L22Rik 2810013E07Rik 2810418N01Rik 4930403J22Rik 4933424N09Rik 5430413I02Rik 5730537D05Rik 5730592L21Rik 5830426I05Rik 5830472H07Rik AF233884 AJ430384 Abhd2 Acsl4 Actg1 Actl6a Adamts4 Aig1 Arf1 Arl6ip4 Asf1a Atf4 Atp13a1 Atp1b1 Aurka Aurkb B4galt6 BC003236 BC003940 BC008103 BC014795 BC031407 B…
79	V$RREB1_01: Ras-responsive element binding protein 1	70	70	526	1275	14300	0.89	4.46	6.22	4.42	1300002F13Rik 4930553M18Rik 5830442J12Rik Ak4 Apc2 Aqp5 Atp1b1 Atpif1 B4galt6 BC014795 BC031407 Car9 Cdc42se1 Cdca5 Cdk4 Chek1 Crlf1 Cxcl1 Dip3b Eif3s3 Espn Gmip Gpsm2 Gtf2e2 Ier5l Insr Irx5 Kntc2 Lgals7 Ltb4dh Melk Mlp Mns1 Morf4l2 Mtmr9 Nab2 Nola2 Nono Nudt1 Padi4 Parva Psat1 Psmd7 Pycr1 Rbm3 Rbp1 Rgs20 Rpl13 Rpl13a Rpl15 Rps13 Rqcd1 Scrg1 Serpine2 Slc16a6 Slc35b1 Slc7a5 Smarcc1 Smox Smpdl3b Sn…
80	V$CACCCBINDINGFACTOR_Q6	68	68	528	1232	14343	0.85	4.4	6.19	4.42	1700095N21Rik 2410004C24Rik Aof2 Arg1 Arl6ip4 Ass1 BC008103 BC021523 BC031407 Birc5 Cald1 Ccl12 Cdk2ap1 Cdk4 Chc1 Chst10 Crlf1 DXImx46e Ddit4 Dscr1l2 Dut Espn Fzd9 Gatm Gcnt1 Gmip Hmgcr Hps1 Ikbkap Irx5 Kif4 Leprot Lgals9 Lta4h Mclc Mcm6 Nme4 Nup107 Nup155 Nutf2 Pdlim4 Phtf1 Prc1 Psat1 Qtrt1 Rhod Rnf2 Rpl12 Rqcd1 Scrg1 Sema4g Sept2 Sh3bp2 Slc16a6 Slc29a1 Slc9a3r1 Spcs1 Ssx2ip Tacc3 Tcirg1 Tead4 T…
81	V$CMYB_01: c-Myb	150	150	446	3167	12408	0.81	4.4	5.84	4.15	1810014L12Rik 2410004C24Rik 2510015F01Rik 2610019I03Rik 2610511O17Rik 2610528M18Rik 2700084L22Rik 2810418N01Rik 4930403J22Rik 4930553M18Rik 4933424N09Rik AF233884 Actg1 Actl6a Ahcy Arf6 Arg1 Asf1b Atf4 Aurka B4galt6 BC014795 BC031407 BC057552 Baiap2 Bcas2 Birc5 Casp1 Cdc20 Cdc2a Cdc42se1 Cdca1 Cfl1 Chek1 Chic2 Cks1b Cks2 Cmas Crabp2 Crlf1 Ctss Cxcl1 Cxxc5 DXImx46e Dbnl Ddx47 Depdc1a Dusp6 Dyrk3 E…
82	V$MYCMAX_02: c-Myc:Max heterodimer	237	237	359	5340	10235	0.75	4.34	5.65	4.0	1700013H19Rik 1700095N21Rik 1810014L12Rik 2310031L18Rik 2410004C24Rik 2410043F08Rik 2410080P20Rik 2510015F01Rik 2610019I03Rik 2610040E16Rik 2610528M18Rik 2700075B01Rik 2810013E07Rik 2810418N01Rik 4930403J22Rik 4930553M18Rik 5730537D05Rik 5730592L21Rik AF233884 Abhd2 Actg1 Aig1 Ak4 Amhr2 Aqp5 Arf6 Arg1 Arrdc1 Ass1 Atf4 Atp1b1 Aurka Aurkb B4galt6 B7h3 BC003940 BC008103 BC014795 BC025076 BC057552 Bc…
83	V$CEBPDELTA_Q6	413	413	183	11576	3999	0.61	4.15	0.0	0.0	1110055N21Rik 1200008O12Rik 1700001L23Rik 1700013H19Rik 1700095N21Rik 1810014L12Rik 2310031L18Rik 2310066N05Rik 2410004C24Rik 2410043F08Rik 2600001J17Rik 2600017H08Rik 2610040E16Rik 2610511O17Rik 2610528M18Rik 2700084L22Rik 2810013E07Rik 2810418N01Rik 4930403J22Rik 4930553M18Rik 4933424N09Rik 5430413I02Rik 5730537D05Rik 5730592L21Rik 5830472H07Rik AI429613 Acsl4 Actg1 Actl6a Adamts4 Ahcy Aig1 Ak4…
84	V$USF_01: upstream stimulating factor	84	84	512	1612	13963	0.6	4.15	5.83	4.15	1700013H19Rik 2410043F08Rik 2610040E16Rik Abhd2 Actg1 Aqp5 Atf4 Atp1b1 Aurka BC003940 BC008103 Bcas2 Cdk4 Cotl1 Cxxc5 Ddx39 Diap3 Dnase2a Dtymk Eppb9 Foxm1 Fzd9 Galk1 Gnai3 Gpsm2 Hmgn1 Hmgn2 Hmmr Hrmt1l3 Irf7 Kcne3 Khdrbs1 Lamr1 Lig3 Lst1 Lxn Mcm2 Mcm6 Mcmdc1 Melk Mns1 Morf4l2 Mxd3 Ngfrap1 Nras Nup93 Padi4 Parva Pbp2 Pola1 Ppfia4 Ptbp1 Pycr2 Pycs Qtrt1 Rasal1 Riok2 Ris2 Rpa1 Rpl13a Sema4g Sept2 S…
85	V$CAAT_01: cellular and viral CCAAT box	390	390	206	9348	6227	0.57	4.09	5.45	3.84	1200008O12Rik 1300002F13Rik 1700001L23Rik 1700095N21Rik 1810014L12Rik 2310066N05Rik 2410004C24Rik 2410006F12Rik 2410080P20Rik 2510015F01Rik 2600017H08Rik 2610019I03Rik 2610511O17Rik 2610528M18Rik 2700084L22Rik 2810013E07Rik 2810418N01Rik 4933424N09Rik 5430413I02Rik 5730592L21Rik 5830442J12Rik 5830472H07Rik AI429613 Actl6a Adamts4 Ahcy Aig1 Ak4 Apc2 Arhgdig Asf1a Asf1b Atf4 Atp1b1 Aurka Aurkb B4ga…
86	V$GATA1_06: GATA-binding factor 1	142	142	454	4480	11095	0.43	3.91	0.0	0.0	2600001J17Rik 2810418N01Rik 4930403J22Rik 5830442J12Rik AF233884 AI429613 Acsl4 Actl6a Ahcy Aig1 Aof2 Asf1a Aurkb BC008103 BC014795 BC021523 Birc1b Brca1 Brp16 C1qtnf3 Cald1 Calm2 Casp2 Ccl7 Ccnf Cct3 Cdc42se1 Cdc6 Cdca7 Cdk4 Cenpf Chek1 Chi3l3 Chl1 Ckap2 Cst6 Dcbld1 Dcps Ddost Ddx41 Dip3b Dnajc9 Dut Eif2b2 Epha2 Ero1l Exosc4 Foxc1 Fpgs Galnt10 Gatm Gcnt1 Gfm2 Gjb3 Gmppb Gpsm2 Gzmc Gzmf Hist1h3d …
87	V$SREBP1_Q6	227	227	369	5123	10452	0.43	3.91	5.3	3.72	1200008O12Rik 1700001L23Rik 1700013H19Rik 1700095N21Rik 2410006F12Rik 2410043F08Rik 2700075B01Rik 2810418N01Rik 4930553M18Rik 5430413I02Rik 5730537D05Rik 5730592L21Rik 5830442J12Rik 5830472H07Rik AJ430384 Actg1 Ak4 Aof2 Aqp5 Arf6 Arl6ip4 Arrdc1 Asf1a Atf4 Atp1b1 B4galt3 B4galt6 B7h3 BC003236 BC025076 BC031407 Bag2 Baiap2 Bcas2 Bcl2l11 Brca1 Brrn1 Car9 Cct3 Cd72 Cdc2a Cdc42se1 Cdca4 Cdca5 Cfl1 Ch2…
88	V$MRF2_01: modulator recognition factor 2	334	334	262	9558	6017	0.42	3.91	0.0	0.0	1110055N21Rik 1300002F13Rik 1700013H19Rik 1700095N21Rik 1810014L12Rik 2310031L18Rik 2310066N05Rik 2410080P20Rik 2510015F01Rik 2600001J17Rik 2600017H08Rik 2610019I03Rik 2610040E16Rik 2610511O17Rik 2610528M18Rik 4930403J22Rik 4933424N09Rik 5730592L21Rik 5830426I05Rik AF233884 AI429613 Abhd2 Acsl4 Aof2 Arf1 Arf6 Arg1 Arhgdig Arl6ip4 Arrdc1 Asf1b Atf4 Atp13a1 Atp1b1 Aurka Aurkb B4galt3 B4galt6 B7h3 B…
89	V$GATA1_03: GATA-binding factor 1	176	176	420	5402	10173	0.41	3.91	0.0	0.0	1110055N21Rik 1200008O12Rik 1700001L23Rik 2310031L18Rik 2310066N05Rik 2410004C24Rik 2410006F12Rik 2410080P20Rik 2610019I03Rik 2610040E16Rik 2700084L22Rik 4930553M18Rik 4933424N09Rik 5730592L21Rik AJ430384 Acsl4 Aqp5 Arg1 Ass1 Atp1b1 Atpif1 BC002216 BC003940 BC025076 BC057552 Birc1b Blm Bub1b C1qtnf3 Cald1 Ccl7 Ccne2 Cdc20 Cdc2a Cdc42se1 Cdc7 Cdca1 Cdk2ap1 Cenpf Chst10 Cklf Cks2 Clec4n Col11a1 Com…
90	V$NRF1_Q6	45	45	551	751	14824	0.38	3.85	5.85	4.15	2610019I03Rik 2700084L22Rik Ahcy Arf6 BC025546 Casp2 Cct3 Cdc7 Cks2 Cxcr4 Dna2l Eif3s3 Evl Ezh2 Fignl1 Hrmt1l3 Ikbkap Khdrbs1 Kntc2 Llglh Morf4l2 Mphosph6 Mxd3 Nup107 Pgea1 Pola1 Ppp1r8 Prc1 Psma5 Ptpn2 Rgs20 Riok2 Rps17 Rps6 Rqcd1 Sap30 Sgol1 Shmt2 Smarcc1 Snrpb2 Snx12 Tera Thop1 Wdr5 Wrnip1
91	V$BRN2_01: POU factor Brn-2	223	223	373	6654	8921	0.36	3.85	0.0	0.0	1700001L23Rik 1810014L12Rik 2310066N05Rik 2410043F08Rik 2410080P20Rik 2600001J17Rik 2610019I03Rik 2610040E16Rik 2610511O17Rik 2700084L22Rik 2810013E07Rik 2810418N01Rik 4930403J22Rik 4930553M18Rik 5430413I02Rik 5830442J12Rik AJ430384 Abhd2 Acsl4 Adamts4 Ahcy Amhr2 Arl6ip4 Asf1a Atpif1 Aurka B4galt3 B7h3 BC003236 BC006933 BC008103 BC025546 BC031407 BC057552 Bcas2 Birc1b Brca1 C1qtnf3 Car9 Ccl7 Ccna…
92	V$ELK1_01: Elk-1	182	182	414	4017	11558	0.21	3.67	5.11	3.55	1700095N21Rik 2310066N05Rik 2410004C24Rik 2410006F12Rik 2410080P20Rik 2610040E16Rik 2610511O17Rik 4933424N09Rik 5730537D05Rik 5830426I05Rik 5830442J12Rik AF233884 Acsl4 Actg1 Aig1 Apc2 Aqp5 Arg1 Arl6ip4 Atp13a1 Atpif1 B4galt6 BC002216 BC003236 BC008103 BC057552 Birc1b Birc5 Bnipl Brp16 Bub1b Calm2 Ccnb2 Ccnf Cd72 Cdca4 Cdca5 Cenph Ch25h Cks1b Cks2 Commd5 Cotl1 Crabp2 DXImx46e Ddost Ddx39 Ddx41 Di…
93	V$XFD3_01: Xenopus fork head domain factor 3	51	51	545	1885	13690	0.21	3.67	0.0	0.0	2610019I03Rik 4930403J22Rik 5730537D05Rik 5830426I05Rik Aurkb BC025546 Bcl2l11 Brrn1 Ccna2 Cdk2ap1 Cenph Chic2 Cklfsf7 Ctgf Ctss Cyr61 Dap Ect2 Galk1 Gcnt1 Inhba Kif20a Lcp1 Mns1 Nans Nras Nusap1 Olfml3 Pak1 Pask Pld3 Plod2 Pola1 Ppil5 Prim2 Rps6 Sfxn3 Smarcc1 Snrpa Snx1 Snx12 Ssx2ip Stard3nl Stmn1 Taf5l Tgif Tipin Tnfrsf12a Traip Vrk1 Wdr21
94	V$EVI1_05: ectopic viral integration site 1 encoded factor	22	22	574	994	14581	0.16	3.61	0.0	0.0	5830426I05Rik Cald1 Crlf1 Ctss Dcps Ero1l Gatm Gcnt1 Gtse1 Incenp Lta4h Mfap3 Ngfrap1 Pcdh18 Polr3k Qtrt1 Rabl5 Rcn2 Slc25a13 Slc7a5 Stmn1 Tead4
95	V$E2_Q6: papilloma virus regulator E2	73	73	523	1388	14187	0.16	3.61	5.41	3.82	2810418N01Rik Actl6a Aqp5 Arf6 Atf4 B4galt3 Baiap2 Ccnb2 Cdca4 Cdca5 Ch25h Chek1 Clk3 Ctgf Ddost Dnmt1 Dtnb Dusp6 Dyrk3 Eif3s3 Fpgs Gad1 Galk1 Gatm Ggta1 Hells Hmgn1 Id2 Irx5 Kcne3 Kntc2 Lgals3 Lgals9 Lig3 Lrrc1 Mcmdc1 Mki67 Mxd3 Nab2 Ncoa5 Nusap1 Nutf2 Pole2 Polr3k Ppox Rad51c Rgs19ip1 Rpl36a Rps10 Sfxn3 Slc1a4 Slc30a6 Slc35b1 Slc35c2 Sox4 Ssx2ip Stmn1 Tctex1 Tesk2 Thop1 Tmepai Tpd52 Traf4 Traip…
96	V$STAF_01: Se-Cys tRNA gene transcription activating factor	22	22	574	289	15286	0.14	3.55	5.9	4.17	2410004C24Rik 2410080P20Rik 2600017H08Rik 2610511O17Rik Abhd2 Birc5 Brp16 Car9 Cct7 Gtf2h4 Hmgn1 Hrmt1l3 Igsf8 Lsm4 Lta4h Mcm3 Nek2 Nutf2 Pes1 Rad51 Sap30 Tpx2
97	V$ATF6_01: activating transcription factor 6	23	23	573	311	15264	0.05	3.49	5.77	4.1	2610511O17Rik Clk3 Enpp1 Gnai3 Gtf2h4 Lig3 Mbd4 Mcmdc1 Morf4l2 Mtbp Nans Padi4 Papss1 Ppfia4 Rasal1 Rbl1 Tcfe2a Timp1 Traip Vamp8 Xpnpep1 Ywhaz Zdhhc16
98	V$HP1SITEFACTOR_Q6	120	120	476	3822	11753	-0.03	0.0	0.01	0.0	2310066N05Rik 2410080P20Rik 2810013E07Rik 4930403J22Rik 5730592L21Rik 5830426I05Rik Acsl4 Ahcy Arg1 BC002216 BC008103 Birc5 Bnipl Brca1 Casp1 Cbx1 Ccl7 Ccna2 Ccnb2 Cdca4 Cdca7 Chi3l3 Col11a1 Cotl1 Dna2l Dyrk3 Eif2b2 Etv1 Exo1 Fliih Gad1 Gmppb Gpsm2 Gtf2e2 Gtf2h4 Gzmc Gzmf Hcngp Hebp2 Hist1h3d Hmgb2 Hrmt1l2 Hus1 Ier5l Ifit1 Il13ra1 Insl6 Khdrbs1 Klk10 Klra2 Lgals7 Lsm8 Lst1 Ly78 Mad2l1 Mcm3 Mcm5 M…
99	V$E2F_01: E2F	11	11	585	100	15475	-0.05	0.0	5.94	4.2	Dnajc9 Hells Mcm2 Mcm6 Mtbp Rbl1 Rpa2 Shmt2 Ssna1 Trib2 Uhrf1
100	V$CREBP1_01: cAMP-responsive element binding protein 1	19	19	577	243	15332	-0.24	0.0	5.53	3.89	2610528M18Rik Ak4 Calm2 Clk3 Dtymk Etnk1 Gmppb Hmgcr Pdk3 Psma5 Psmd5 Riok2 Rpl13a Rpl15 Snrpg Spata6 Srebf2 Tuft1 Xpnpep1
101	V$NGFIC_01: nerve growth factor-induced protein C	20	20	576	262	15313	-0.25	0.0	5.51	3.88	Actg1 Aig1 Bnipl Ccnf Cdc7 Dcps Kif20a Mclc Nab2 Papss1 Pold1 Rasal1 Rpl12 Sfxn3 Smyd5 Spcs1 Stmn1 Tipin Trim47 Wdr21
102	V$XFD2_01: Xenopus fork head domain factor 2	117	117	479	3708	11867	-0.3	0.0	0.01	0.0	1110055N21Rik 1700001L23Rik 2310031L18Rik 2410004C24Rik 2600001J17Rik 4930403J22Rik 5730537D05Rik 5730592L21Rik 5830426I05Rik AI429613 Actl6a Aof2 Arf6 Asf1a Atp1b1 Atpif1 Aurkb BC003940 BC006933 BC057552 Bcl2l11 Brrn1 Cdc7 Cdca1 Cdk2ap1 Cdk4 Cxcl1 Cxxc5 Cyr61 Dap Dck Ddit4 Depdc1a Dna2l Dnajc9 Dnase2a Dnmt1 Eif2ak3 Enpp1 Exosc4 Ezh2 Fliih Foxm1 Gabrp Galk1 Galnt7 Gdf3 Gfm2 Gpsm2 H3f3b Hcngp Hmgn…
103	V$PAX9_B: zebrafish Pax-9 binding sites	159	159	437	3501	12074	-0.3	0.0	4.59	3.09	1700095N21Rik 2410004C24Rik 2600001J17Rik 2610019I03Rik 2810418N01Rik 4930403J22Rik 4933424N09Rik 5730537D05Rik 5830426I05Rik AI429613 AJ430384 Acsl4 Actg1 Ahcy Apc2 Aqp5 Asf1a B7h3 BC003236 BC008103 Baiap2 Brp16 Cacnb3 Car9 Ccl12 Ccl7 Cdc6 Cdk2ap1 Cks1b Cks2 Clk3 Crabp2 Ctgf Ctss Cyr61 Dnajc9 Dnase2a Drg1 Dut Egln3 Ero1l Espn Etnk1 Etv1 Evl Ezh2 Fgd6 Fliih Foxc1 G630055P03Rik Gabrp Galgt1 Galk1 …
104	V$HTF_01	40	40	556	679	14896	-0.38	0.0	5.06	3.53	2310031L18Rik 2610511O17Rik 2610528M18Rik AI429613 Atp1b1 BC031407 Bub1b Cdca4 Cdk4 Clcn5 Cryba4 Dnmt1 Enpp1 Gnai3 Gtf2h4 Hmmr Hrmt1l2 Mcmdc1 Morf4l2 Ms4a11 Ms4a6d Mtbp Padi4 Papss1 Pld3 Ppfia4 Pycr2 Rabl5 Rbl1 Rfwd3 Rgs1 Rgs20 Riok2 Sec61a1 Slc26a2 Slc30a6 Timp1 Traip Xpnpep1 Zdhhc16
105	V$ZTA_Q2	163	163	433	4950	10625	-0.39	0.0	0.01	0.0	1700001L23Rik 1700013H19Rik 1810014L12Rik 2310066N05Rik 2410004C24Rik 2610019I03Rik 2610528M18Rik 2700084L22Rik 2810418N01Rik 4930553M18Rik 5730592L21Rik Abhd2 Acsl4 Aig1 Aof2 Apc2 Arl6ip4 Arrdc1 Ass1 BC025076 BC025546 BC057552 Baiap2 Birc1b Brca1 Brrn1 Car9 Casp1 Casp2 Cbx1 Cdca1 Cdca4 Ch25h Chc1 Chek1 Chst10 Cklfsf7 Cotl1 Crabp2 Cryba4 Ctgf Ctss Dap Ddx39 Diap3 Dna2l Dnase2a Dusp6 Egln3 Eif3s3 …
106	V$GATA1_02: GATA-binding factor 1	189	189	407	5631	9944	-0.52	0.0	0.01	0.0	1200008O12Rik 1700095N21Rik 2310031L18Rik 2410004C24Rik 2410006F12Rik 2410043F08Rik 2600017H08Rik 2610528M18Rik 4930403J22Rik 4933424N09Rik 5730537D05Rik Ahcy Aof2 Arg1 Arhgdig Asf1a Atp13a1 Aurka B7h3 BC008103 BC021523 BC025076 Birc5 Brca1 Brp16 Car9 Casp1 Casp2 Ccl12 Ccl7 Cct7 Cd72 Cdc7 Cdca4 Cdca5 Cdca7 Cdk4 Cenpf Chi3l3 Ckap2 Clcn5 Clec4n Cotl1 Crabp2 Crlf1 Cryba4 Cst6 Cxcl1 Cxxc5 DXImx46e Db…
107	V$ALPHACP1_01	26	26	570	390	15185	-0.55	0.0	5.07	3.53	2600017H08Rik Aurkb BC031407 Calm2 Ccna2 Cks1b Dusp6 H3f3b Hmgb2 Hmmr Mclc Nans Nek2 Nqo1 Nup93 Pcdh18 Pdk3 Ptbp1 Pycr1 Rbm3 Reg1 Rpa2 Sox4 Tacc3 Ttk Uhrf1
108	V$OCT1_05: octamer-binding factor 1	26	26	570	1071	14504	-0.6	0.0	0.0	0.0	5830442J12Rik Aurkb Brca1 C1qtnf3 Cdca7 Chst10 Clec4n Dck Dnajc9 Egln3 Espn Gemin6 H3f3b Lgals7 Mpeg1 Nedd9 Nras Pdlim5 Scml2 Sema4g Snrp1c Srebf2 Stac2 Tdg Tera Thrap6
109	V$XBP1_01: X-box-binding protein 1	70	70	526	1372	14203	-0.6	0.0	4.58	3.09	2310031L18Rik 2410006F12Rik 2610040E16Rik 2610511O17Rik 2610528M18Rik 5730537D05Rik AI429613 Atf4 Aurka BC002216 Bub1b Cdca4 Cdk4 Clcn5 Crabp2 Cryba4 Dbnl Diap3 Dnmt1 Dtymk Enpp1 Foxm1 Gnai3 Gpsm2 Gtf2h4 Hist1h2ao Hist1h3d Hmmr Hrmt1l2 Hrmt1l3 Hus1 Khdrbs1 Lta4h Mbd4 Mcm2 Mcm6 Mcmdc1 Morf4l2 Ms4a11 Ms4a6d Mtbp Nans Padi4 Papss1 Pdlim4 Pld3 Ppfia4 Rabl5 Rbl1 Rfwd3 Rgs1 Rgs20 Rpl15 Sap30 Sec61a1 Se…
110	V$TFIIA_Q6	518	518	78	14012	1563	-0.64	0.0	0.01	0.0	1200008O12Rik 1300002F13Rik 1700001L23Rik 1700013H19Rik 1700095N21Rik 1810014L12Rik 2310031L18Rik 2310066N05Rik 2410004C24Rik 2410043F08Rik 2410080P20Rik 2510015F01Rik 2600001J17Rik 2600017H08Rik 2610019I03Rik 2610040E16Rik 2610511O17Rik 2610528M18Rik 2700075B01Rik 2700084L22Rik 2810013E07Rik 2810418N01Rik 4930403J22Rik 4930553M18Rik 4933424N09Rik 5430413I02Rik 5830426I05Rik 5830442J12Rik 5830472…
111	V$TITF1_Q3: TTF-1, TITF1 (thyroid transcription factor 1)	206	206	390	6062	9513	-0.68	0.0	0.01	0.0	1700001L23Rik 1700095N21Rik 1810014L12Rik 2410043F08Rik 2610019I03Rik 2610511O17Rik 2610528M18Rik 2810418N01Rik 4930403J22Rik 5730592L21Rik 5830442J12Rik AF233884 AJ430384 Actl6a Ak4 Amhr2 Aof2 Arf1 Arf6 Arg1 Asf1a Atp13a1 B4galt3 BC003236 BC006933 BC008103 BC025076 BC025546 BC031407 Bcas2 Bcl2l11 Bin3 Birc1b Brca1 Brp16 Cald1 Casp1 Casp2 Ccna2 Ccnb2 Cdca1 Cdca7 Cdk2ap1 Cdk4 Cenpf Cenph Chi3l3 Ch…
112	V$MTATA_B: Muscle TATA box	260	260	336	7477	8098	-0.75	0.0	0.02	0.0	1110055N21Rik 1300002F13Rik 1700095N21Rik 2410004C24Rik 2410080P20Rik 2610019I03Rik 4930403J22Rik 4933424N09Rik 5730537D05Rik 5730592L21Rik 5830426I05Rik 5830472H07Rik AI429613 Abhd2 Actl6a Adamts4 Aig1 Ak4 Aqp5 Arf6 Arg1 Asf1a Asf1b Ass1 Atf4 Atp1b1 Aurkb B4galt3 BC003236 BC008103 BC025076 BC057552 Bag2 Baiap2 Bcas2 Bin3 Birc5 Bnipl Brca1 Brp16 Brrn1 C1qtnf3 Cacnb3 Cald1 Casp2 Ccl7 Ccnb2 Cdc7 Cd…
113	V$TAL1_Q6	274	274	322	6483	9092	-0.75	0.0	3.94	2.5	1200008O12Rik 1700001L23Rik 1700095N21Rik 1810014L12Rik 2310031L18Rik 2410043F08Rik 2600001J17Rik 2600017H08Rik 2610040E16Rik 2610511O17Rik 2700075B01Rik 2810013E07Rik 4930553M18Rik 4933424N09Rik 5430413I02Rik 5730592L21Rik AF233884 AJ430384 Abhd2 Acsl4 Actg1 Adamts4 Aig1 Amhr2 Aof2 Apc2 Arf1 Arf6 Arg1 Arhgdig Arl6ip4 Arrdc1 Asf1a Asf1b Ass1 Atp1b1 B4galt3 B7h3 BC003940 BC021523 BC025546 BC057552…
114	V$NRF2_Q4: heterodimer containing Nrf2	134	134	462	4110	11465	-0.8	0.0	0.01	0.0	1700095N21Rik 1810014L12Rik 2310066N05Rik 2410004C24Rik 2510015F01Rik 2610040E16Rik 2810418N01Rik 4930553M18Rik 5730537D05Rik 5830426I05Rik 5830442J12Rik AJ430384 Abhd2 Actl6a Adamts4 Arg1 Arrdc1 B4galt3 B7h3 BC006933 BC021523 Bcas2 Bcl2l11 Brca1 Brp16 C1qtnf3 Cacnb3 Casp1 Ccl7 Ccnb2 Cdc42se1 Cdc6 Chek1 Cklf Cklfsf7 Clec4n Clk3 Crabp2 Ctgf Cxcr4 Cxxc5 Dap Dcbld1 Dck Ddx39 Dnase2a Dscr1l2 Dtnb Dyr…
115	V$CREB_Q2: cAMP-response element-binding protein	70	70	526	1388	14187	-0.81	0.0	4.35	2.86	1300002F13Rik 1700013H19Rik 2610528M18Rik 5730537D05Rik AJ430384 Asf1b B4galt3 Bcas2 Bcl2l11 Brrn1 Calm2 Ccna2 Ccne2 Ch25h Clk3 Cyr61 Dcbld1 Diap3 Dnajc9 Dtymk Epha2 Erf Etnk1 Galk1 Gmppb Gtf2e2 Gzmc Gzmf H3f3b Hmgcr Hps1 Ikbkap Kntc2 Mbd4 Mcm5 Mcmdc1 Ngfrap1 Orc6l Pdk3 Pes1 Pigf Polr3k Psma5 Psmd5 Pycs Rad51ap1 Rad51c Rbm12 Riok2 Rpl13 Rpl13a Rpl15 Rps17 Rps9 Sh3bgrl2 Siah2 Slc19a2 Sms Snrpa Snr…
116	V$TCF11MAFG_01: TCF11:MafG heterodimers	30	30	566	1177	14398	-0.82	0.0	0.01	0.0	2410043F08Rik 2810418N01Rik AJ430384 Abhd2 Brca1 C1qtnf3 Cklfsf7 Cryba4 Dcbld1 Dnase2a Frk Hat1 Mcm5 Nhsl1 Padi4 Psma5 Rgs1 Rpl13 Slc16a6 Slc29a1 Slc35b1 Slc35e4 Snrp1c Tctex1 Tead4 Tmem2 Trim11 Txnrd1 Wdr31 Wrnip1
117	V$AP1_Q2: activator protein 1	380	380	216	10566	5009	-0.85	0.0	0.02	0.0	1110055N21Rik 1700001L23Rik 1700013H19Rik 2310066N05Rik 2410004C24Rik 2510015F01Rik 2600001J17Rik 2610528M18Rik 2700075B01Rik 2700084L22Rik 2810013E07Rik 2810418N01Rik 4930403J22Rik 4930553M18Rik 4933424N09Rik 5430413I02Rik 5730537D05Rik 5830426I05Rik 5830442J12Rik 5830472H07Rik AF233884 AI429613 AJ430384 Abhd2 Acsl4 Actg1 Actl6a Adamts4 Aig1 Amhr2 Aof2 Apc2 Arf1 Arf6 Arg1 Arhgdig Arl6ip4 Atf4 At…
118	V$NFY_Q6_01	281	281	315	6684	8891	-0.87	0.0	3.79	2.36	1200008O12Rik 1300002F13Rik 1700001L23Rik 1700095N21Rik 1810014L12Rik 2410080P20Rik 2510015F01Rik 2600001J17Rik 2600017H08Rik 2610511O17Rik 2610528M18Rik 2700084L22Rik 2810013E07Rik 2810418N01Rik 5430413I02Rik 5730592L21Rik AI429613 Actg1 Actl6a Ahcy Arf1 Arhgdig Asf1a Asf1b Atf4 Aurka Aurkb B4galt6 BC003236 BC003940 BC006933 BC014795 BC021523 BC031407 BC057552 Bcl2l11 Birc1b Blm Bub1b Calm2 Casp…
119	V$LMO2COM_02: complex of Lmo2 bound to Tal-1, E2A proteins, and GATA-1, half-site 2	291	291	305	8267	7308	-0.88	0.0	0.02	0.0	1200008O12Rik 1700095N21Rik 2310031L18Rik 2310066N05Rik 2410004C24Rik 2410043F08Rik 2510015F01Rik 2600017H08Rik 2610511O17Rik 2700075B01Rik 2810013E07Rik 4930403J22Rik 4933424N09Rik 5730537D05Rik 5830442J12Rik 5830472H07Rik AF233884 Aig1 Aof2 Aqp5 Arf1 Arg1 Arhgdig Arl6ip4 Asf1a Atp1b1 Aurka Aurkb B7h3 BC006933 BC008103 BC021523 BC025076 Bag2 Bcas2 Bin3 Birc1b Birc5 Brca1 Brp16 C1qtnf3 Calm2 Car9…
120	V$E4BP4_01: E4BP4	12	12	584	606	14969	-0.92	0.0	0.0	0.0	2810013E07Rik AJ430384 Ctgf Ctss Ier5 Kpna2 Lcp1 Parva Psmd7 Rgs1 Spag5 Tmepai
121	V$SF1_Q6	73	73	523	2412	13163	-0.92	0.0	0.01	0.0	1700001L23Rik 2610019I03Rik 2610511O17Rik 5430413I02Rik Actg1 Amhr2 Arf1 Arhgdig Ass1 Atp13a1 BC008103 Bcl2l11 Blm Brca1 Cbx1 Ccl12 Cdc20 Cdc6 Cdca7 Cklf Commd5 Cryba4 Cst6 Cxcl1 Cxxc5 Ddx41 Eif2ak3 Exosc4 Fliih G630055P03Rik Gjb3 Grwd1 Gsg2 H3f3b Hmmr Hps1 Igsf7 Lgals9 Lig1 Ltap Ly78 Maf1 Mcm3 Nans Ncoa5 Nkd2 Nol5 Pck2 Plp2 Ppil5 Pstpip1 Ptdss1 Pycard Rad1 Rbl1 Rgs11 Rpa1 Rpl36a Sdc4 Slc19a2 Slc…
122	V$MTF1_Q4	58	58	538	1117	14458	-0.93	0.0	4.29	2.82	2310066N05Rik 2410080P20Rik 2810013E07Rik Aig1 B7h3 BC006933 Casp2 Cdca1 Cdca7 Cklfsf7 Crlf1 Ctgf Cxcr4 Diap3 Etnk1 Evl Gad1 Galnt10 Gatm Gjb3 Hist1h2ao Hist2h3c1 Kcnn4 Khdrbs1 Llglh Lta4h Luc7l2 Lxn Maf1 Melk Mtbp Mtmr9 Nek2 Nono Nup37 Oas3 Pdk3 Pigf Pola1 Polr3k Ppox Prim2 Prps2 Rad51 Rgs19ip1 Rps27l Slc29a3 Slc30a6 Slc35c2 Slc9a3r1 Smox Spag5 Ssna1 Stac2 Tcirg1 Trip13 Txn1 Vamp8
123	V$ATF_B: ATF binding site	29	29	567	468	15107	-0.94	0.0	4.59	3.09	1300002F13Rik 2310031L18Rik 5730537D05Rik AJ430384 B4galt3 Bcas2 Brrn1 Calm2 Ccna2 Ch25h Epha2 Gzmc Gzmf Ikbkap Kntc2 Mcm5 Rad51c Rbm3 Rpl13 Rps9 Sms Snrpa Snrpg Stard3nl Suv39h2 Tdg Thrap6 Tmepai Wisp1
124	V$LHX3_01: LIM homeobox transcription factor 3	33	33	563	1258	14317	-0.94	0.0	0.01	0.0	2610528M18Rik Actl6a Arl6ip4 Baiap2 Dck Etv1 Gnai3 Grwd1 Hist1h3d Lig3 Ltap Mbd4 Melk Ms4a6c Nono Pdk3 Prim2 Psmd7 Rfc5 Rps10 Rps13 Rps27l Sec61a1 Sh3bgrl2 Slc5a9 Slco1a5 Tdg Tesk2 Thrap6 Tipin Tk1 Tmepai Tulp3
125	V$GATA3_03: GATA-binding factor 3	378	378	218	10492	5083	-1.0	0.0	0.02	0.0	1700013H19Rik 1700095N21Rik 1810014L12Rik 2310031L18Rik 2410043F08Rik 2410080P20Rik 2600001J17Rik 2600017H08Rik 2610019I03Rik 2610511O17Rik 2610528M18Rik 2700075B01Rik 2700084L22Rik 2810013E07Rik 2810418N01Rik 4930403J22Rik 4930553M18Rik 4933424N09Rik 5430413I02Rik 5730537D05Rik 5730592L21Rik 5830426I05Rik 5830442J12Rik 5830472H07Rik AF233884 AI429613 Abhd2 Acsl4 Actl6a Adamts4 Ahcy Amhr2 Aof2 Ar…
126	V$PBX_Q3	557	557	39	14880	695	-1.12	0.0	0.01	0.0	1110055N21Rik 1200008O12Rik 1300002F13Rik 1700001L23Rik 1700013H19Rik 1700095N21Rik 1810014L12Rik 2310031L18Rik 2310066N05Rik 2410004C24Rik 2410006F12Rik 2410043F08Rik 2410080P20Rik 2510015F01Rik 2600001J17Rik 2600017H08Rik 2610019I03Rik 2610040E16Rik 2610511O17Rik 2610528M18Rik 2700075B01Rik 2700084L22Rik 4930553M18Rik 4933424N09Rik 5430413I02Rik 5730537D05Rik 5730592L21Rik 5830426I05Rik 5830442…
127	V$NFKB_Q6_01	403	403	193	9931	5644	-1.15	0.0	3.53	2.15	1110055N21Rik 1700001L23Rik 1700095N21Rik 1810014L12Rik 2310031L18Rik 2310066N05Rik 2410004C24Rik 2410006F12Rik 2410043F08Rik 2410080P20Rik 2600001J17Rik 2600017H08Rik 2610040E16Rik 2610511O17Rik 2700084L22Rik 2810013E07Rik 4933424N09Rik 5430413I02Rik 5730592L21Rik 5830442J12Rik AF233884 AJ430384 Acsl4 Actg1 Adamts4 Ahcy Ak4 Aof2 Apc2 Aqp5 Arf1 Arf6 Arhgdig Arl6ip4 Arrdc1 Asf1b Ass1 Atf4 Atp1b1 B…
128	V$LEF1TCF1_Q4	270	270	326	7675	7900	-1.15	0.0	0.03	0.0	2310031L18Rik 2410006F12Rik 2410043F08Rik 2410080P20Rik 2600017H08Rik 2700075B01Rik 2700084L22Rik 2810013E07Rik 2810418N01Rik 5430413I02Rik 5730537D05Rik 5730592L21Rik 5830426I05Rik 5830472H07Rik AF233884 AI429613 Actg1 Actl6a Adamts4 Ahcy Aig1 Apc2 Aqp5 Arf1 Arf6 Arhgdig Arl6ip4 Asf1a Asf1b Ass1 B4galt3 B4galt6 BC002216 BC003940 BC006933 BC008103 BC025076 BC025546 BC057552 Bag2 Baiap2 Bcl2l11 Bi…
129	V$NFY_Q6: nuclear factor Y (Y-box binding factor)	232	232	364	5466	10109	-1.16	0.0	3.48	2.13	1200008O12Rik 1700001L23Rik 1810014L12Rik 2410006F12Rik 2410080P20Rik 2600017H08Rik 2610511O17Rik 2610528M18Rik 2700084L22Rik 2810013E07Rik 2810418N01Rik 5430413I02Rik 5730592L21Rik AI429613 Actl6a Ahcy Arf1 Arhgdig Asf1a Asf1b Atf4 Aurka Aurkb B4galt3 B4galt6 BC002216 BC003236 BC003940 BC006933 BC014795 BC031407 BC057552 Bcl2l11 Blm Calm2 Casp2 Ccna2 Ccnb2 Ccnf Cct3 Cct7 Cdc20 Cdc2a Cdca5 Chic2 …
130	V$AHRARNT_01: aryl hydrocarbon receptor:Arnt heterodimers	51	51	545	971	14604	-1.16	0.0	4.09	2.63	1200008O12Rik 1700013H19Rik 1700095N21Rik 2310031L18Rik 2410006F12Rik Acsl4 Aqp5 Arf6 Atf4 BC002216 BC006933 Bcas2 Cdca4 Cklfsf7 Cks1b Dcbld1 Ddx41 Dna2l Espn Evl Fzr1 G630055P03Rik Hat1 Igfbp3 Mcm2 Nek6 Nqo1 Pes1 Plod2 Pola1 Psmd5 Pttg1 Rad51ap1 Rbmxrt Ris2 Rpa1 Rpl12 Rpl13 Rpl15 Slc16a6 Slc1a4 Snx12 Ssx2ip Stac2 Stard3nl Tm4sf1 Tmepai Topbp1 Tram1 Trim27 Zdhhc16
131	V$MEF2_02: myogenic MADS factor MEF-2	30	30	566	1144	14431	-1.25	0.0	0.01	0.0	5730592L21Rik Actl6a Ahcy Aig1 Bnipl Ccnb2 Cdca7 Ddx47 Dscr1l2 Exosc4 Fpgs Hmgn1 Inhba Klra2 Mki67 Ngfrap1 Pdk3 Pdlim1 Pdlim5 Rad51ap1 Rps6 Sdc1 Slc29a1 Slc7a7 Slco1a5 Tesk2 Thrap6 Tyro3 Uchl4 Usp22
132	V$T3R_01: viral homolog of thyroid hormone receptor alpha1	7	7	589	416	15159	-1.32	0.0	0.0	0.0	Cdc6 Fignl1 Rasal1 Tagln2 Tradd Uchl4 Wdr21
133	V$E2_01: papilloma virus regulator E2	44	44	552	821	14754	-1.33	0.0	3.97	2.52	2810418N01Rik Amhr2 Aqp5 Arf6 Atf4 Baiap2 Cdca4 Cdca5 Ch25h Crabp2 Ctgf Dtnb Dusp6 Eif3s3 Gad1 Galk1 Id2 Irx5 Kcne3 Kntc2 Lrrc1 Nab2 Nusap1 Nutf2 Rgs19ip1 Rpl36a Rps10 Sfxn3 Slc1a4 Slc30a6 Slc35b1 Stmn1 Tctex1 Thop1 Tpd52 Traf4 Trim47 Tubb5 Tuft1 Txnrd1 Vrk1 Wdr5 Zdhhc16 Zfp239
134	V$COREBINDINGFACTOR_Q6	174	174	422	5105	10470	-1.34	0.0	0.03	0.0	1110055N21Rik 1700001L23Rik 1700013H19Rik 2310031L18Rik 2310066N05Rik 2410006F12Rik 2410080P20Rik 2610528M18Rik 2700084L22Rik 4930553M18Rik 4933424N09Rik 5730537D05Rik 5830472H07Rik AI429613 Abhd2 Aig1 Aof2 Arf1 Arl6ip4 Atf4 B7h3 BC003236 BC006933 BC021523 BC025076 Bag2 Baiap2 Bcas2 Birc1b Birc5 Brca1 Brrn1 Casp1 Ccl12 Ccl7 Ccna2 Ccnb2 Cct3 Cd72 Cdc7 Cdk4 Cenpf Ch25h Chek1 Cks1b Cks2 Clec4n Col11…
135	V$CDX2_Q5	359	359	237	9922	5653	-1.51	0.0	0.04	0.0	1110055N21Rik 1700013H19Rik 1700095N21Rik 1810014L12Rik 2310031L18Rik 2310066N05Rik 2410043F08Rik 2410080P20Rik 2510015F01Rik 2600001J17Rik 2600017H08Rik 2610019I03Rik 2610040E16Rik 2610511O17Rik 2610528M18Rik 2700075B01Rik 2700084L22Rik 2810013E07Rik 4930403J22Rik 4933424N09Rik 5430413I02Rik 5730537D05Rik 5830426I05Rik 5830472H07Rik AF233884 AI429613 AJ430384 Abhd2 Acsl4 Actg1 Ahcy Aig1 Ak4 Amhr…
136	V$PAX5_01: B-cell-specific activating protein	70	70	526	1450	14125	-1.53	0.0	3.51	2.15	2600017H08Rik Abhd2 Actg1 Aqp5 Ass1 B4galt6 BC003940 BC031407 Bin3 Ccl7 Cct7 Cklf Clk3 Crabp2 Crlf1 Ddit4 Eif2b2 Evl Fgd6 Fpgs Gmip H2afx Hells Hmgn1 Hnrpab Hps1 Ikbkap Irf7 Kcnn4 Kpna2 Lgals3 Llglh Luc7l2 Mbd4 Mlp Mxd3 Myo10 Nab2 Nqo1 Pck2 Pdlim4 Pdxp Plp2 Pola1 Ppfia4 Prc1 Prkca Ptpn2 Rbl1 Rcn2 Rdh10 Rfc3 Rps13 Sdc1 Sfxn3 Sgol1 Sh3bp2 Slc25a13 Slc35e4 Smpdl3b Srebf2 Tgif Tm4sf9 Tnfrsf12a Tnfsf8…
137	V$E2A_Q2	373	373	223	9214	6361	-1.59	0.0	2.97	1.7	1700095N21Rik 2310031L18Rik 2410004C24Rik 2410006F12Rik 2410043F08Rik 2510015F01Rik 2600001J17Rik 2610019I03Rik 2610040E16Rik 2610511O17Rik 2700075B01Rik 2810013E07Rik 4930553M18Rik 5730537D05Rik 5730592L21Rik 5830426I05Rik 5830442J12Rik AF233884 AJ430384 Abhd2 Actg1 Adamts4 Aig1 Aof2 Apc2 Arf1 Arf6 Arg1 Arhgdig Arl6ip4 Arrdc1 Asf1a Asf1b Ass1 Atf4 Atp1b1 Aurkb B4galt3 B4galt6 B7h3 BC003236 BC003…
138	V$IRF_Q6	133	133	463	3965	11610	-1.6	0.0	0.04	0.0	2410004C24Rik 2410080P20Rik 2600001J17Rik 2600017H08Rik 2700084L22Rik 5830442J12Rik AF233884 AJ430384 Abhd2 Actl6a Aof2 Arhgdig Asf1a B4galt3 BC014795 Bcas2 Birc1b Birc5 Bub1b C1qtnf3 Cald1 Car9 Casp1 Cbx1 Ccl12 Ccnb2 Ccne2 Cdk2ap1 Cenph Chc1 Ckap2 Cotl1 Cst6 Ctss DXImx46e Dbnl Dna2l Dtymk Dyrk3 Ect2 Eif2b2 Enpp1 Epha2 Exo1 Exosc4 Fgd6 Gad1 Galnt7 Gcnt1 Grwd1 Gtf2h4 Hells Hmgcr Hnrpab Hus1 Ifi44 …
139	V$RSRFC4_Q2	6	6	590	364	15211	-1.69	0.0	0.01	0.0	Hmgn1 Mki67 Pdk3 Rps6 Sdc1 Tyro3
140	V$E4F1_Q6	26	26	570	440	15135	-1.74	0.0	3.73	2.33	1200008O12Rik Calm2 Cdca5 Clcn5 Cyr61 Dcbld1 Dtymk Gmppb Hmgcr Lig3 Mcmdc1 Morf4l2 Pdk3 Psma5 Psmd5 Rad51ap1 Rad51c Rasal1 Riok2 Rpl15 Rps17 Spata6 Traip Vamp8 Xpnpep1 Zdhhc16
141	V$ELF1_Q6	263	263	333	7376	8199	-1.76	0.0	0.06	0.0	1700001L23Rik 1700013H19Rik 2410006F12Rik 2410043F08Rik 2410080P20Rik 2600017H08Rik 2610040E16Rik 2610528M18Rik 2700075B01Rik 4930553M18Rik 4933424N09Rik 5430413I02Rik 5730537D05Rik 5830442J12Rik 5830472H07Rik AF233884 AJ430384 Abhd2 Acsl4 Ak4 Aof2 Apc2 Aqp5 Arf6 Arg1 Asf1a Atf4 Atp13a1 B7h3 BC003236 BC008103 BC021523 BC025546 BC057552 Baiap2 Birc1b Bnipl Bub1b C1qtnf3 Cacnb3 Cald1 Casp1 Casp2 Cb…
142	V$ETS1_B: c-ETS-1 binding site	244	244	352	6876	8699	-1.77	0.0	0.06	0.0	1200008O12Rik 1300002F13Rik 1700095N21Rik 2410006F12Rik 2600001J17Rik 2600017H08Rik 2610040E16Rik 2610511O17Rik 2700084L22Rik 2810013E07Rik 4930553M18Rik 5430413I02Rik 5730537D05Rik 5830426I05Rik 5830442J12Rik 5830472H07Rik AF233884 AJ430384 Acsl4 Actg1 Adamts4 Amhr2 Aof2 Arf6 Arg1 Atf4 Atpif1 B7h3 BC002216 BC003236 BC008103 Bag2 Baiap2 Bin3 Birc1b Birc5 Blm Bnipl Brp16 Bub1b Casp2 Ccl12 Ccnb2 Cc…
143	V$CREB_02: cAMP-responsive element binding protein	77	77	519	1645	13930	-1.78	0.0	3.18	1.89	1300002F13Rik 1700001L23Rik 2610511O17Rik 2610528M18Rik 5730537D05Rik AJ430384 Abhd2 Acsl4 Aig1 Asf1b Birc5 Calm2 Ccna2 Cd72 Cdca5 Cdk4 Ch25h Ckap2 Clcn5 Epha2 Erf Etnk1 Foxc1 Galk1 Gnai3 Gpsm2 H2afx Hcngp Hist2h3c1 Hnrpab Hrmt1l2 Ier5 Ikbkap Kcnn4 Kntc2 Lta4h Mbd4 Mcm5 Mcmdc1 Morf4l2 Nans Nusap1 Padi4 Papss1 Pbp2 Pgea1 Pigf Ptpn2 Pycs Rad1 Rad51 Rad51ap1 Rasal1 Rbm12 Rbm3 Rbmxrt Riok2 Rps9 Sept2…
144	V$CDPCR3HD_01: cut-like homeodomain protein	172	172	424	4971	10604	-1.79	0.0	0.05	0.0	1200008O12Rik 1300002F13Rik 1700001L23Rik 1700013H19Rik 2310031L18Rik 2410043F08Rik 2510015F01Rik 2610040E16Rik 2700084L22Rik 5730537D05Rik 5830426I05Rik 5830472H07Rik AF233884 Actl6a Ahcy Aqp5 Arf1 Arf6 Arhgdig Asf1b Atf4 Atp13a1 Atp1b1 Aurka B4galt6 BC025076 Bcas2 Birc1b Brca1 Cald1 Casp2 Cbx1 Ccna2 Cd72 Cdc2a Cdc7 Cdca1 Chc1 Chi3l3 Chic2 Chl1 Cklfsf7 Clcn5 Clec4n Cst6 Ctgf Ctss Cxcr4 Cyr61 Dap…
145	V$ETS2_B: c-Ets-2 binding sites	147	147	449	4300	11275	-1.83	0.0	0.05	0.0	1700013H19Rik 1700095N21Rik 2600001J17Rik 2610040E16Rik 2810013E07Rik 4930553M18Rik 5430413I02Rik 5730537D05Rik 5730592L21Rik 5830442J12Rik Acsl4 Actg1 Adamts4 Aig1 Amhr2 Aof2 Arg1 Atf4 Atpif1 B7h3 BC002216 BC008103 Baiap2 Bin3 Birc1b Birc5 Bub1b Casp1 Casp2 Ccl12 Ccnb2 Cd72 Cenpf Cfl1 Ckap2 Cklf Commd5 Cryba4 Ctss Cxxc5 DXImx46e Ddit4 Ddx39 Dip3b Eif3s3 Enpp1 Erf Ero1l Etv1 Frk Fzr1 Gabrp Galk1 …
146	V$VMW65_Q6	239	239	357	6723	8852	-1.87	0.0	0.07	0.0	1810014L12Rik 2310066N05Rik 2410043F08Rik 2600017H08Rik 2610019I03Rik 2610040E16Rik 2810013E07Rik 2810418N01Rik 4930403J22Rik 4933424N09Rik 5730537D05Rik 5730592L21Rik 5830426I05Rik AI429613 Ahcy Aof2 Arf1 Arf6 Arhgdig Arl6ip4 Atpif1 Aurkb B4galt3 B4galt6 BC006933 BC031407 Baiap2 Blm Brca1 Brrn1 Cald1 Calm2 Casp1 Casp2 Ccl12 Ccl7 Ccnb2 Ccnf Cct3 Cdc6 Cdca1 Cdca4 Cdca5 Cdca7 Ch25h Chi3l3 Chl1 Cklf…
147	V$RFX1_02: X-box binding protein RFX1	220	220	376	5284	10291	-1.87	0.0	2.63	1.43	1200008O12Rik 2310031L18Rik 2600001J17Rik 4933424N09Rik 5430413I02Rik 5730592L21Rik AI429613 AJ430384 Abhd2 Acsl4 Actl6a Adamts4 Ahcy Aig1 Arf6 Arhgdig Arl6ip4 Atp13a1 Atp1b1 B4galt3 BC006933 BC008103 BC025076 BC025546 BC031407 BC057552 Bag2 Baiap2 Bcl2l11 Birc1b Birc5 Blm Brrn1 Cacnb3 Car9 Casp1 Ccnb2 Ccne2 Cct3 Cct7 Cdc6 Cdca4 Cdca5 Cdca7 Cdk2ap1 Cdk4 Cenpf Cenph Cfl1 Chi3l3 Chic2 Cks1b Clk3 Cr…
148	V$TAXCREB_01: Tax/CREB complex	24	24	572	403	15172	-1.88	0.0	3.61	2.21	1700095N21Rik 2700084L22Rik 5730537D05Rik Bub1b Calm2 Ccne2 Etnk1 Foxm1 Galk1 Iqgap1 Kcne3 Kntc2 Ltap Luc7l2 Pgea1 Pigf Pycs Rbl1 Sgol1 Sh3bgrl2 Slc25a13 Slc29a3 Traip Trib2
149	V$CLOX_01: Clox	5	5	591	321	15254	-1.88	0.0	0.01	0.0	Galnt10 Hs2st1 Rfwd3 Snrp1c Snx1
150	V$CHOP_01: heterodimers of CHOP and C/EBPalpha	154	154	442	4474	11101	-1.89	0.0	0.06	0.0	1110055N21Rik 2610019I03Rik 2610528M18Rik 2810418N01Rik 4933424N09Rik AJ430384 Abhd2 Atp1b1 Aurkb BC003236 BC003940 BC057552 Baiap2 Bcas2 Bcl2l11 Bin3 Birc1b C1qtnf3 Cald1 Calm2 Ccnf Cct7 Cdc20 Cdc2a Cdk4 Cenph Cfl1 Cks2 Col11a1 Commd5 Crabp2 Ctss Cyr61 Dap Dbnl Ddx39 Dip3b Dnajc9 Dusp6 Dut Dyrk3 Eif3s3 Eppb9 Ero1l Etv1 Foxc1 Fzr1 Galnt10 Ggta1 Gmip Gzmc Gzmf H2afx H3f3b Hells Hmgcr Hmgn1 Hn1 Hus…
151	V$NKX61_01: NKX6-1	25	25	571	941	14634	-1.94	0.0	0.02	0.0	5730592L21Rik 5830472H07Rik Bnipl Brca1 C1qtnf3 Cdca1 Eif3s3 Exosc4 Fignl1 Foxc1 Galnt7 Gzmc Gzmf Insl6 Melk Mtmr9 Nans Nek2 Pdxp Ppil5 Rabl5 Rfc3 Stard3nl Tesk2 Zdhhc16
152	V$HNF1_C: Hepatic nuclear factor 1	187	187	409	5338	10237	-1.94	0.0	0.07	0.0	1700095N21Rik 2310066N05Rik 2600001J17Rik 2610019I03Rik 2610040E16Rik 2610511O17Rik 2700084L22Rik 2810418N01Rik 4930553M18Rik 5430413I02Rik 5730537D05Rik 5830426I05Rik 5830442J12Rik Abhd2 Actl6a Asf1b Atp13a1 Atp1b1 Atpif1 B4galt3 BC006933 BC008103 BC025076 Blm Brp16 Brrn1 C1qtnf3 Cacnb3 Casp1 Cbx1 Ccnb2 Cct3 Cdc2a Cdc6 Cdc7 Cdca1 Cdk4 Clcn5 Commd5 Cotl1 Crabp2 Cxcl1 Cyr61 DXImx46e Dap Dcbld1 Dcp…
153	V$PITX2_Q2: pituitary homeobox factor 2	272	272	324	6647	8928	-1.94	0.0	2.5	1.32	1110055N21Rik 1700095N21Rik 2310031L18Rik 2310066N05Rik 2410043F08Rik 2410080P20Rik 2600001J17Rik 2600017H08Rik 2610019I03Rik 2610040E16Rik 2610511O17Rik 2700075B01Rik 2810013E07Rik 4930553M18Rik 4933424N09Rik 5430413I02Rik 5830472H07Rik AF233884 AI429613 Acsl4 Ak4 Amhr2 Aof2 Arf1 Arl6ip4 Arrdc1 Asf1b Atf4 Atp1b1 Atpif1 B4galt3 BC002216 BC003236 BC008103 BC025076 BC031407 BC057552 Bcl2l11 Birc5 B…
154	V$AP1_C: AP-1 binding site	97	97	499	2937	12638	-1.95	0.0	0.05	0.0	2310066N05Rik 2410004C24Rik 2700084L22Rik 5830442J12Rik 5830472H07Rik Abhd2 Aig1 Arg1 Arrdc1 Atf4 B4galt3 B7h3 BC002216 BC006933 BC021523 BC025076 Brca1 Brp16 Bub1b Cacnb3 Car9 Cbx1 Ccna2 Cdca4 Chek1 Ckap2 Clk3 Crabp2 Cxxc5 Ddx39 Depdc1a Dnase2a G630055P03Rik Gmip Gnai3 Grwd1 Gtf2e2 Gtf2h4 Hcngp Hnrpab Hrmt1l3 Ier5l Ifit1 Igsf7 Inhba Kcnn4 Kif23 Kif4 Lims1 Mbd4 Mfap3 Mmp13 Ms4a11 Ms4a6d Mtbp Mxd3…
155	V$HFH1_01: HNF-3/Fkh Homolog 1	65	65	531	2066	13509	-1.96	0.0	0.04	0.0	1700001L23Rik 2310031L18Rik 2600001J17Rik 4930403J22Rik 5730537D05Rik 5730592L21Rik 5830426I05Rik AJ430384 Arf6 Atp1b1 B7h3 Bcl2l11 Cdca1 Cklfsf7 Ctgf Cxcl1 Cxxc5 Dbnl Depdc1a Enpp1 Exo1 Exosc4 Foxm1 Galk1 Insl6 Irf7 Klra2 Lxn Mbd4 Mmp13 Mns1 Mtbp Nans Nusap1 Nutf2 Pak1 Pbk Pbp2 Pigf Pld3 Polr2e Ppil5 Ppp1r8 Psmd7 Ptpn2 Pttg1 Pycr2 Rabl5 Rad1 Rasal1 Rbmxrt Rfc5 Sema4g Shmt2 Slco1a5 Spata6 Stard3n…
156	V$MEF2_03: myogenic MADS factor MEF-2	5	5	591	317	15258	-1.96	0.0	0.01	0.0	Hmgn1 Inhba Pdk3 Sdc1 Slco1a5
157	V$GATA1_05: GATA-binding factor 1	83	83	513	2557	13018	-1.97	0.0	0.05	0.0	1200008O12Rik 2310066N05Rik 2810013E07Rik 2810418N01Rik 5830442J12Rik AI429613 Acsl4 Actl6a Asf1a Aurka Aurkb BC014795 BC031407 Birc1b C1qtnf3 Calm2 Car9 Ccl7 Ccna2 Cdc42se1 Cdc6 Cenpf Cenph Chi3l3 Chl1 Cklfsf7 Ddx41 Dnajc9 Dtnb Dut Eif2ak3 Epha2 Ero1l Exo1 Ezh2 Frk Galnt10 Galnt7 Gfm2 Gmppb Hps1 Ifi44 Inhba Iqgap1 Irf7 Kif20a Kif4 Lgals3 Lgals7 Llglh Maf1 Mclc Mcm6 Mki67 Nfix Ngfrap1 Nqo1 Nup155…
158	V$NKX25_01: homeo domain factor Nkx-2.5/Csx, tinman homolog	277	277	319	7693	7882	-1.98	0.0	0.08	0.0	1110055N21Rik 1700001L23Rik 1700013H19Rik 2310031L18Rik 2610019I03Rik 2610511O17Rik 2610528M18Rik 2700075B01Rik 4930553M18Rik 4933424N09Rik 5730537D05Rik 5730592L21Rik 5830426I05Rik 5830442J12Rik 5830472H07Rik AF233884 AI429613 AJ430384 Actl6a Ak4 Amhr2 Apc2 Arf1 Arg1 Arhgdig Arrdc1 Atf4 Atp13a1 Atp1b1 B4galt6 BC003236 BC006933 BC008103 BC014795 BC025076 BC031407 BC057552 Bag2 Bin3 C1qtnf3 Cald1 …
159	V$EVI1_06: ectopic viral integration site 1 encoded factor	2	2	594	205	15370	-2.0	0.0	0.0	0.0	Pbk Tubb5
160	V$OCT_C: Octamer binding site	29	29	567	1048	14527	-2.04	0.0	0.03	0.0	5830442J12Rik Aurkb Brca1 C1qtnf3 Cdca7 Chst10 Clec4n Dck Dnajc9 Egln3 Ero1l Espn Exo1 Grwd1 H3f3b Kif20a Luc7l2 Mpeg1 Nras Parva Rps27l Snrp1c Srebf2 Stac2 Tdg Tera Thrap6 Tnfsf8 Zswim6
161	V$TGIF_01: TGIF (5'TG3' interacting factor)	149	149	447	4296	11279	-2.12	0.0	0.08	0.0	1300002F13Rik 1700095N21Rik 2310031L18Rik 2410004C24Rik 2410006F12Rik 2410080P20Rik 2610040E16Rik 5730592L21Rik 5830426I05Rik 5830472H07Rik Abhd2 Ahcy Aof2 Apc2 Arf1 Atp13a1 Atp1b1 B7h3 BC025546 BC057552 Bag2 Cacnb3 Car9 Cct7 Cd72 Cdc7 Cdca5 Cenph Chc1 Chl1 Ckap2 Cklf Cks2 Cxcl1 Cxcr4 Dap Dcbld1 Ddost Ddx47 Diap3 Dnmt1 Dtnb Dyrk3 Enpp1 Evl Fgd6 Fpgs Fzr1 Gabrp Galk1 Galnt7 Gdf3 Gemin6 Gtf2e2 Hmgn…
162	V$EBF_Q6	154	154	442	4429	11146	-2.12	0.0	0.08	0.0	1300002F13Rik 1700013H19Rik 2410004C24Rik 2410006F12Rik 2410080P20Rik 2510015F01Rik 2610040E16Rik 4930553M18Rik 4933424N09Rik 5730592L21Rik AF233884 Abhd2 Acsl4 Adamts4 Aig1 Amhr2 Arhgdig Arl6ip4 Arrdc1 Atf4 Atp1b1 Atpif1 B7h3 BC002216 BC014795 BC021523 BC031407 Bcas2 Birc5 Cacnb3 Ccnb2 Cdc20 Cdc2a Cfl1 Chl1 Crlf1 Cryba4 Dap Ddit4 Dnase2a Dtnb Ect2 Egln3 Eif2ak3 Espn Etv1 Evl Exo1 Fignl1 Frk Fzr1…
163	V$FREAC4_01: Fork head RElated ACtivator-4	12	12	584	162	15413	-2.18	0.0	3.58	2.2	4930403J22Rik 5730537D05Rik 5830426I05Rik Brrn1 Cenpf Ctgf Kif20a Rpa1 Ssx2ip Stard3nl Stat6 Vrk1
164	V$DEC_Q1	434	434	162	10953	4622	-2.2	0.0	2.28	1.14	1110055N21Rik 1300002F13Rik 1700001L23Rik 1700013H19Rik 1700095N21Rik 1810014L12Rik 2310031L18Rik 2410004C24Rik 2410006F12Rik 2410043F08Rik 2410080P20Rik 2510015F01Rik 2600001J17Rik 2610019I03Rik 2610040E16Rik 2610511O17Rik 2700075B01Rik 2700084L22Rik 2810013E07Rik 2810418N01Rik 4930403J22Rik 4930553M18Rik 4933424N09Rik 5430413I02Rik 5730537D05Rik 5730592L21Rik 5830426I05Rik 5830442J12Rik 5830472…
165	V$HEB_Q6	186	186	410	4481	11094	-2.21	0.0	2.23	1.13	1700001L23Rik 2310031L18Rik 2310066N05Rik 2410004C24Rik 2410043F08Rik 2510015F01Rik 2600001J17Rik 2610040E16Rik 2610528M18Rik 2810013E07Rik 4933424N09Rik 5730592L21Rik Abhd2 Actg1 Adamts4 Aig1 Amhr2 Apc2 Arf6 Arg1 Arhgdig Arl6ip4 Asf1a Asf1b Atp13a1 BC008103 Bag2 Baiap2 Bcl2l11 Birc1b Birc5 Blm Bub1b Ccl12 Ccl7 Ccne2 Ccnf Cdc42se1 Cdc7 Cdca5 Cdk2ap1 Cdk4 Ch25h Chek1 Cklfsf7 Cks1b Clk3 Cmas Cotl1 …
166	V$E2_Q6_01	45	45	551	911	14664	-2.22	0.0	2.91	1.66	2810418N01Rik Amhr2 Aqp5 Arf6 Arhgdig Atf4 Cdca4 Cdca5 Ch25h Crabp2 Ctgf Dcps Dnajc9 Dtnb Dusp6 Eif3s3 Gad1 Gatm Id2 Irx5 Kcne3 Kntc2 Lgals3 Lrrc1 Mki67 Nab2 Nusap1 Nutf2 Rfc5 Rgs11 Rgs19ip1 Rpl36a Rps10 Slc1a4 Slc30a6 Slc35b1 Slc35c2 Tctex1 Thop1 Trim47 Tuft1 Txnrd1 Vrk1 Wdr5 Zfp239
167	V$PEBP_Q6	140	140	456	4035	11540	-2.23	0.0	0.09	0.0	1110055N21Rik 1700013H19Rik 2310031L18Rik 2310066N05Rik 2410043F08Rik 2610040E16Rik 2610528M18Rik 4930553M18Rik 4933424N09Rik 5830472H07Rik Aig1 Aof2 Apc2 Arl6ip4 Atf4 Atpif1 B4galt6 BC006933 BC025076 Baiap2 Bcas2 Bin3 Birc5 Brca1 Brrn1 Casp1 Ccl12 Ccl7 Ccna2 Ccnb2 Cct3 Cd72 Cdc7 Cdk4 Cenpf Ch25h Cks1b Cks2 Clec4n Commd5 Cxcl1 Cxxc5 Dck Ddx41 Dut Dyrk3 Ect2 Eif2ak3 Eif3s3 Enpp1 Eppb9 Ero1l Fibp F…
168	V$MAF_Q6	25	25	571	443	15132	-2.23	0.0	3.19	1.9	Adamts4 Cdc6 Cdca7 Commd5 Epha2 Fibp Foxc1 Gabrp Galnt7 Gnai3 Gorasp2 Ifit1 Igsf8 Ms4a6c Rad51c Rps19 Slc16a6 Solt Tagln2 Tcirg1 Tm4sf1 Traf4 Trip13 Vamp8 Zfp239
169	V$FREAC7_01: Fork head RElated ACtivator-7	226	226	370	6292	9283	-2.25	0.0	0.11	0.0	1110055N21Rik 1300002F13Rik 1700001L23Rik 1700013H19Rik 2310031L18Rik 2310066N05Rik 2410004C24Rik 2510015F01Rik 2600001J17Rik 2810013E07Rik 2810418N01Rik 4930403J22Rik 4933424N09Rik 5430413I02Rik 5730592L21Rik 5830426I05Rik AI429613 Abhd2 Actl6a Amhr2 Aof2 Arf6 Arg1 Asf1a Atp1b1 Atpif1 Aurkb B7h3 BC003940 BC006933 BC025076 BC057552 Bcl2l11 Blm Brca1 Brrn1 Calm2 Ccna2 Ccnb2 Cdc2a Cdc7 Cdca1 Cdca7 …
170	V$NFKAPPAB50_01: NF-kappaB (p50)	17	17	579	679	14896	-2.27	0.0	0.02	0.0	Ak4 Bnipl Cdk2ap1 Dap Ero1l Exo1 Foxc1 Fpgs Fzr1 Gjb3 Gmip Hmgn2 Pycard Rgs20 Rps19 Tpx2 Wdr21
171	V$MYOGNF1_01: myogenin / nuclear factor 1 or related factors	140	140	456	3309	12266	-2.28	0.0	2.26	1.14	1110055N21Rik 1300002F13Rik 1700095N21Rik 2510015F01Rik 2600001J17Rik 2610040E16Rik 2700075B01Rik 4930403J22Rik AI429613 Actl6a Arhgdig Asf1a Ass1 B7h3 BC003940 BC025546 BC031407 Bcl2l11 Birc5 Blm Cacnb3 Car9 Ccl7 Ccne2 Cd72 Cdc6 Cdk2ap1 Chic2 Ckap2 Cks1b Cks2 Crlf1 Cryba4 Ddost Ddx47 Diap3 Eif2b2 Erf Fibp Fignl1 Fliih Foxm1 Gabrp Gatm Gcnt1 Ggta1 Gorasp2 Grwd1 H3f3b Hcngp Hist2h3c1 Hmgcr Hmgn1 H…
172	V$AREB6_02: AREB6 (Atp1a1 regulatory element binding factor 6)	216	216	380	6005	9570	-2.34	0.0	0.13	0.0	1300002F13Rik 1700013H19Rik 1700095N21Rik 2410006F12Rik 2610511O17Rik 2700075B01Rik 2700084L22Rik 5730537D05Rik 5730592L21Rik AJ430384 Abhd2 Aig1 Amhr2 Arf1 Arg1 Arhgdig Arl6ip4 Arrdc1 Asf1a Atp1b1 B4galt6 B7h3 BC003940 BC008103 BC025546 Bag2 Baiap2 Birc1b Blm Bnipl Brca1 Brrn1 Bub1b C1qtnf3 Cald1 Car9 Ccl12 Ccna2 Ccne2 Cdc2a Cdc7 Cdca4 Cdk2ap1 Cenpf Ch25h Chc1 Chl1 Cklf Cklfsf7 Col11a1 Crlf1 Cxc…
173	V$GFI1_01: growth factor independence 1	161	161	435	4557	11018	-2.37	0.0	0.12	0.0	1110055N21Rik 1810014L12Rik 2310066N05Rik 2410004C24Rik 2410080P20Rik 2600001J17Rik 2600017H08Rik 2610019I03Rik 2610040E16Rik 2610528M18Rik 2700084L22Rik 2810013E07Rik 2810418N01Rik 5730592L21Rik 5830426I05Rik 5830472H07Rik Abhd2 Ahcy Aig1 Asf1b Ass1 Atp1b1 BC003236 BC025546 Birc1b Birc5 Brca1 Cald1 Cbx1 Ccl12 Ccnf Cdc2a Cdc7 Cdca1 Chl1 Clcn5 Clec4n Col11a1 Cotl1 Crlf1 Ctgf Ctss Cxcl1 Dap Dcbld1 …
174	V$NKX22_01: NK2 class homeobox factor 2	66	66	530	2034	13541	-2.38	0.0	0.07	0.0	1700013H19Rik 2310031L18Rik 2610019I03Rik 2610511O17Rik 5830426I05Rik AF233884 BC003236 BC025076 Bin3 C1qtnf3 Cdca1 Cdk4 Cfl1 Cotl1 Cxxc5 Dcbld1 Ddit4 Dtnb Eif3s3 Erf Fibp Foxc1 Gabrp Galnt7 Gcnt1 Gfm2 Ggta1 Gmppb Gorasp2 Hebp2 Hs2st1 Ifit1 Kcne3 Kctd5 Kif22 Klk10 Lgals3 Llglh Mad2l1 Mbd4 Mcm3 Mcmdc1 Melk Mphosph6 Pck2 Pdk3 Pttg1 Rad51 Rbm3 Reg1 Rps13 S100a8 Slc1a4 Slc26a2 Slc35b1 Slc35e4 Smpdl3b…
175	V$EFC_Q6	318	318	278	8652	6923	-2.4	0.0	0.15	0.0	1110055N21Rik 1200008O12Rik 1700001L23Rik 1700095N21Rik 1810014L12Rik 2410004C24Rik 2410006F12Rik 2410080P20Rik 2510015F01Rik 2600001J17Rik 2610040E16Rik 2700084L22Rik 4930403J22Rik 4933424N09Rik 5830442J12Rik 5830472H07Rik AF233884 AI429613 Abhd2 Acsl4 Actg1 Actl6a Ahcy Ak4 Aof2 Apc2 Aqp5 Arf1 Arg1 Arhgdig Asf1b Atp13a1 Atp1b1 Atpif1 Aurka Aurkb B4galt3 B4galt6 BC003236 BC003940 BC006933 BC00810…
176	V$GATA4_Q3	578	578	18	15279	296	-2.41	0.0	0.02	0.0	1110055N21Rik 1200008O12Rik 1300002F13Rik 1700001L23Rik 1700013H19Rik 1700095N21Rik 1810014L12Rik 2310031L18Rik 2310066N05Rik 2410004C24Rik 2410006F12Rik 2410043F08Rik 2410080P20Rik 2510015F01Rik 2600001J17Rik 2600017H08Rik 2610019I03Rik 2610040E16Rik 2610511O17Rik 2610528M18Rik 2700075B01Rik 2700084L22Rik 2810013E07Rik 2810418N01Rik 4930403J22Rik 4930553M18Rik 4933424N09Rik 5430413I02Rik 5730537…
177	V$FOXD3_01: fork head box D3	522	522	74	13335	2240	-2.44	0.0	2.33	1.18	1110055N21Rik 1200008O12Rik 1300002F13Rik 1700001L23Rik 1700013H19Rik 1700095N21Rik 1810014L12Rik 2310031L18Rik 2310066N05Rik 2410004C24Rik 2410080P20Rik 2510015F01Rik 2600001J17Rik 2600017H08Rik 2610019I03Rik 2610040E16Rik 2610511O17Rik 2610528M18Rik 2700075B01Rik 2700084L22Rik 2810013E07Rik 2810418N01Rik 4930403J22Rik 4930553M18Rik 4933424N09Rik 5430413I02Rik 5730537D05Rik 5730592L21Rik 5830426…
178	V$FOXJ2_01: fork head box J 2	303	303	293	7587	7988	-2.44	0.0	1.81	0.78	1110055N21Rik 1200008O12Rik 1300002F13Rik 1700001L23Rik 1700013H19Rik 1700095N21Rik 2310031L18Rik 2410080P20Rik 2600001J17Rik 2610019I03Rik 2610040E16Rik 2610511O17Rik 2810013E07Rik 2810418N01Rik 4930403J22Rik 4930553M18Rik 5430413I02Rik 5730592L21Rik 5830426I05Rik AF233884 AI429613 Abhd2 Actl6a Ahcy Amhr2 Aof2 Arf6 Arhgdig Arl6ip4 Asf1a Atp13a1 Atp1b1 Atpif1 Aurkb B4galt3 B4galt6 B7h3 BC002216 B…
179	V$PIT1_Q6	438	438	158	11760	3815	-2.46	0.0	0.13	0.0	1110055N21Rik 1300002F13Rik 1700001L23Rik 1700013H19Rik 1700095N21Rik 1810014L12Rik 2310031L18Rik 2310066N05Rik 2410004C24Rik 2410080P20Rik 2600001J17Rik 2600017H08Rik 2610040E16Rik 2610511O17Rik 2610528M18Rik 2700075B01Rik 2700084L22Rik 2810013E07Rik 4930403J22Rik 4930553M18Rik 4933424N09Rik 5430413I02Rik 5730537D05Rik 5730592L21Rik 5830426I05Rik 5830442J12Rik 5830472H07Rik AF233884 AI429613 AJ4…
180	V$STAT5A_01: signal transducer and activator of transcription 5a	48	48	548	1010	14565	-2.48	0.0	2.54	1.35	5830472H07Rik Adamts4 Arf6 Atp13a1 Baiap2 Ccnb2 DXImx46e Drg1 Dyrk3 Exosc4 Fpgs H2afx Hmgb2 Hrmt1l2 Ier3 Kif22 Kpna2 Lsm4 Maf1 Mcm6 Nol5 Nup155 Nutf2 Pbk Phlda1 Polr2d Psmd7 Pstpip1 Ptpn2 Pycr1 Rbm3 Rhoc Rpl35 Rps6 Saa3 Sat1 Scml2 Sdc1 Shmt2 Siah2 Snx1 Solt Srebf2 Ssna1 Tacc3 Tpx2 Tulp3 Vrk1
181	V$RFX1_01: X-box binding protein RFX1	273	273	323	6820	8755	-2.49	0.0	1.74	0.72	1110055N21Rik 1300002F13Rik 1700095N21Rik 2410004C24Rik 2600017H08Rik 2610040E16Rik 2610528M18Rik 2700084L22Rik 2810418N01Rik 4930403J22Rik 4930553M18Rik 4933424N09Rik 5730537D05Rik 5830426I05Rik 5830442J12Rik 5830472H07Rik AI429613 AJ430384 Abhd2 Adamts4 Ahcy Aig1 Aof2 Apc2 Aqp5 Arg1 Atf4 Atp13a1 B4galt3 BC002216 BC003236 BC003940 BC008103 BC014795 BC025546 Baiap2 Bcl2l11 Birc1b Birc5 Blm Brp16 …
182	V$PPARA_02: PPAR-alpha:RXR-alpha heterodimer (peroxisome proliferator activated factor alpha:retinoid X receptor alpha)	25	25	571	459	15116	-2.5	0.0	2.87	1.62	Actl6a Aof2 Arf6 Cks1b Commd5 Foxm1 Gabrp Galnt10 Hist2h3c1 Hus1 Igsf7 Ikbkap Kif20a Kpna2 Lig1 Mcm7 Nkd2 Racgap1 Rbm12 Sept2 Slc25a13 Snrp1c Thop1 Tle6 Ttk
183	V$HLF_01: hepatic leukemia factor	164	164	432	4593	10982	-2.52	0.0	0.15	0.0	2310031L18Rik 2600001J17Rik 2610040E16Rik 2610511O17Rik 2610528M18Rik 2810013E07Rik 4930403J22Rik 4933424N09Rik 5730537D05Rik 5830426I05Rik 5830472H07Rik AJ430384 Ak4 Arg1 Atp13a1 Atp1b1 Aurka Aurkb BC008103 BC014795 BC021523 BC025076 Bag2 Baiap2 Blm Brca1 Cald1 Calm2 Casp1 Ccl12 Cdc42se1 Cdc6 Cdca4 Chi3l3 Chic2 Chl1 Chst10 Cks1b Clk3 Cotl1 Ctgf Ctss Cxcl1 Cxcr4 DXImx46e Dcbld1 Dck Dcps Dip3b Drg…
184	V$SMAD4_Q6	260	260	336	6492	9083	-2.52	0.0	1.69	0.69	1300002F13Rik 1700001L23Rik 1700095N21Rik 2310031L18Rik 2410006F12Rik 2410043F08Rik 2610040E16Rik 2610511O17Rik 2700084L22Rik 2810013E07Rik 2810418N01Rik 5730592L21Rik 5830426I05Rik 5830442J12Rik AF233884 Abhd2 Actg1 Actl6a Adamts4 Ak4 Amhr2 Aof2 Apc2 Arl6ip4 Asf1a Asf1b Ass1 Atf4 Atp1b1 Atpif1 Aurka Aurkb B4galt3 B7h3 BC003940 BC006933 BC008103 BC025076 BC025546 BC031407 Bcas2 Bcl2l11 Bin3 Birc1…
185	V$ACAAT_B: Avian C-type CCAAT box	51	51	545	1089	14486	-2.52	0.0	2.45	1.29	1700001L23Rik 2600017H08Rik 2700075B01Rik 5730592L21Rik Actl6a Aof2 Apc2 Cct3 Cdc2a Cdca4 Cks2 Ddost Depdc1a Dtymk Ect2 Eif2ak3 Evl Exo1 Fpgs Galnt10 Gmppb H3f3b Hcngp Hmgb2 Hmgcr Id2 Iqgap1 Maf1 Mcm7 Morf4l2 Nusap1 Orc6l Pck2 Phtf1 Pld3 Prim2 Ptpn2 Pycr2 Rad51ap1 Rbm3 Rpa2 Scml2 Slc26a2 Slc30a6 Tctex1 Tdg Tk1 Tle2 Tmpo Ube2c Zdhhc16
186	V$CREBP1CJUN_01: CRE-binding protein 1:c-Jun heterodimer	31	31	565	603	14972	-2.54	0.0	2.7	1.47	1300002F13Rik 2310031L18Rik 5730537D05Rik AJ430384 B4galt3 Bcas2 Brrn1 Ccna2 Ch25h Epha2 Gemin6 Gzmc Gzmf Ikbkap Kntc2 Mcm5 Nol5 Rad51c Rbm3 Rpl13 Rps9 Sms Snrpa Snrpg Stard3nl Suv39h2 Tdg Thrap6 Tmepai Trim27 Wisp1
187	V$ER_Q6: estrogen receptor	324	324	272	8174	7401	-2.55	0.0	1.64	0.67	1300002F13Rik 1700001L23Rik 1700013H19Rik 2310031L18Rik 2310066N05Rik 2410004C24Rik 2410006F12Rik 2410080P20Rik 2510015F01Rik 2610040E16Rik 2610528M18Rik 2700075B01Rik 2700084L22Rik 2810013E07Rik 2810418N01Rik 4930403J22Rik 5430413I02Rik 5730537D05Rik 5730592L21Rik 5830426I05Rik 5830442J12Rik AJ430384 Abhd2 Actg1 Adamts4 Aig1 Ak4 Apc2 Aqp5 Arf1 Arf6 Arg1 Arhgdig Arl6ip4 Ass1 Atf4 Atp13a1 Atp1b1 A…
188	V$HNF4ALPHA_Q6	223	223	373	5536	10039	-2.56	0.0	1.68	0.69	1110055N21Rik 2310031L18Rik 2410043F08Rik 2610040E16Rik 2610511O17Rik 2610528M18Rik 2700075B01Rik 2700084L22Rik 2810418N01Rik 4930403J22Rik 4933424N09Rik 5430413I02Rik 5730537D05Rik 5730592L21Rik 5830472H07Rik AF233884 AI429613 AJ430384 Abhd2 Actl6a Ahcy Aig1 Ak4 Amhr2 Aof2 Asf1a Atf4 Atpif1 Aurkb BC008103 BC014795 BC021523 BC025546 Bag2 Brca1 Bub1b Car9 Casp1 Cct3 Cdc20 Cdc6 Cdca1 Cdca5 Cenph Cf…
189	V$AP1_Q4: activator protein 1	475	475	121	12696	2879	-2.56	0.0	0.13	0.0	1700001L23Rik 1700095N21Rik 1810014L12Rik 2310066N05Rik 2410004C24Rik 2410006F12Rik 2410043F08Rik 2510015F01Rik 2600001J17Rik 2610040E16Rik 2610528M18Rik 2700075B01Rik 2700084L22Rik 2810013E07Rik 2810418N01Rik 4930403J22Rik 4930553M18Rik 4933424N09Rik 5430413I02Rik 5730537D05Rik 5730592L21Rik 5830426I05Rik 5830442J12Rik 5830472H07Rik AF233884 AI429613 AJ430384 Abhd2 Actg1 Actl6a Adamts4 Aig1 Ak4 …
190	V$AML_Q6	120	120	476	3430	12145	-2.57	0.0	0.13	0.0	1110055N21Rik 2310066N05Rik 2410080P20Rik 2610528M18Rik 4930553M18Rik 4933424N09Rik 5830472H07Rik Abhd2 Aig1 Aof2 Arl6ip4 B4galt6 B7h3 BC006933 BC025076 Bag2 Baiap2 Bcas2 Birc5 Brca1 Ccl7 Ccna2 Ccnb2 Cct3 Cdc7 Cdk4 Chek1 Cks2 Clec4n Col11a1 Cxxc5 Dcps Ddx41 Ect2 Enpp1 Eppb9 Exo1 Exosc4 Fibp Fignl1 Fliih Foxc1 Frk Galnt10 Gmip Gpsm2 Gzmc Gzmf Hist1h2ao Hn1 Ier5 Igfbp3 Igsf7 Igsf8 Irf7 Kcnn4 Kif4 K…
191	V$CDC5_01: cell division control protein 5	533	533	63	13652	1923	-2.57	0.0	2.23	1.13	1110055N21Rik 1200008O12Rik 1300002F13Rik 1700001L23Rik 1700013H19Rik 1700095N21Rik 1810014L12Rik 2310031L18Rik 2310066N05Rik 2410004C24Rik 2410006F12Rik 2410043F08Rik 2410080P20Rik 2510015F01Rik 2600001J17Rik 2600017H08Rik 2610019I03Rik 2610040E16Rik 2610511O17Rik 2610528M18Rik 2700075B01Rik 2700084L22Rik 2810013E07Rik 2810418N01Rik 4930403J22Rik 4933424N09Rik 5430413I02Rik 5730537D05Rik 5730592…
192	V$IRF_Q6_01	267	267	329	7262	8313	-2.58	0.0	0.2	0.0	1200008O12Rik 1700001L23Rik 1700013H19Rik 2310031L18Rik 2410004C24Rik 2410080P20Rik 2600017H08Rik 2610019I03Rik 2610040E16Rik 2610528M18Rik 2700075B01Rik 2700084L22Rik 2810013E07Rik 2810418N01Rik 5730537D05Rik 5830426I05Rik 5830442J12Rik 5830472H07Rik AF233884 AI429613 AJ430384 Abhd2 Acsl4 Actl6a Adamts4 Amhr2 Aof2 Arf1 Arhgdig Asf1a Asf1b B4galt3 BC002216 BC014795 BC025076 BC025546 BC031407 Bcas…
193	V$AIRE_01	104	104	492	3008	12567	-2.58	0.0	0.12	0.0	1110055N21Rik 1810014L12Rik 2410043F08Rik 2600017H08Rik 2700075B01Rik AF233884 AJ430384 Amhr2 Aof2 Atf4 B7h3 BC003236 BC021523 BC057552 Bcas2 Bnipl Brca1 Brp16 Cdc7 Cdk4 Chi3l3 Cmas Commd5 Cotl1 Ctss Cxcr4 Ddx39 Ddx47 Depdc1a Diap3 Dnajc9 Exo1 Fibp Gmip Gmppb Gtf2h4 H2afx H3f3b Hat1 Hcngp Hells Hnrpab Hus1 Insr Lsm8 Lta4h Luc7l2 Mclc Mcm6 Mki67 Mlp Mpeg1 Myef2 Myo10 Nol5 Nras Nup37 Nusap1 Nutf2 O…
194	V$TATA_C: Retroviral TATA box	170	170	426	4730	10845	-2.59	0.0	0.17	0.0	1110055N21Rik 1700095N21Rik 2310031L18Rik 2410004C24Rik 2610019I03Rik 2610511O17Rik 2610528M18Rik 2810013E07Rik 4930403J22Rik 4933424N09Rik 5730537D05Rik 5730592L21Rik 5830426I05Rik Abhd2 Adamts4 Aof2 Asf1a Asf1b Aurkb B4galt3 B4galt6 Baiap2 Bcas2 Brca1 Bub1b Cacnb3 Cald1 Ccl7 Ccnb2 Ccne2 Cct3 Cdca7 Cenpf Cenph Chl1 Chst10 Cks2 Clcn5 Crabp2 Cst6 Ctgf Cxcl1 Ddx39 Depdc1a Dna2l Dnase2a Dnmt1 Dscr1l…
195	V$HAND1E47_01: Hand1:E47 heterodimer	336	336	260	9045	6530	-2.62	0.0	0.21	0.0	1110055N21Rik 1200008O12Rik 1300002F13Rik 1700001L23Rik 1700095N21Rik 1810014L12Rik 2310031L18Rik 2410004C24Rik 2410006F12Rik 2410043F08Rik 2510015F01Rik 2600001J17Rik 2610019I03Rik 2610040E16Rik 2610511O17Rik 2610528M18Rik 2810013E07Rik 4930553M18Rik 4933424N09Rik 5430413I02Rik 5730592L21Rik 5830426I05Rik 5830442J12Rik 5830472H07Rik Abhd2 Actg1 Actl6a Adamts4 Aig1 Aof2 Aqp5 Arf1 Ass1 Atf4 Atp13a…
196	V$CHX10_01	9	9	587	411	15164	-2.66	0.0	0.03	0.0	4930553M18Rik B7h3 Cks2 Dna2l Pcdh18 Prim2 Sh3bgrl2 Txn1 Ywhaz
197	V$DR4_Q2: direct repeat 4	523	523	73	13402	2173	-2.66	0.0	2.04	0.97	1110055N21Rik 1200008O12Rik 1300002F13Rik 1700001L23Rik 1700013H19Rik 1700095N21Rik 1810014L12Rik 2310031L18Rik 2310066N05Rik 2410006F12Rik 2410043F08Rik 2410080P20Rik 2510015F01Rik 2600001J17Rik 2600017H08Rik 2610019I03Rik 2610040E16Rik 2610511O17Rik 2610528M18Rik 2700075B01Rik 2810013E07Rik 2810418N01Rik 4930403J22Rik 4930553M18Rik 4933424N09Rik 5430413I02Rik 5730537D05Rik 5730592L21Rik 5830426…
198	V$NKX25_02: homeo domain factor Nkx-2.5/Csx, tinman homolog	233	233	363	6334	9241	-2.69	0.0	0.23	0.0	1200008O12Rik 1700001L23Rik 1700013H19Rik 1700095N21Rik 1810014L12Rik 2310031L18Rik 2310066N05Rik 2410006F12Rik 2410080P20Rik 2600017H08Rik 2610019I03Rik 2610511O17Rik 2700075B01Rik 2810013E07Rik 4930403J22Rik 5730537D05Rik AF233884 AI429613 Actl6a Amhr2 Arg1 Arl6ip4 Arrdc1 Asf1b Atp13a1 Atpif1 B4galt6 BC002216 BC003236 BC003940 BC006933 BC014795 BC025546 Bcl2l11 Bnipl Brca1 Brp16 Bub1b Calm2 Car…
199	V$USF_C: USF binding site	293	293	303	7422	8153	-2.69	0.0	1.4	0.49	1110055N21Rik 1200008O12Rik 1700001L23Rik 1700013H19Rik 1700095N21Rik 1810014L12Rik 2310066N05Rik 2410004C24Rik 2410006F12Rik 2410043F08Rik 2410080P20Rik 2510015F01Rik 2610019I03Rik 2610040E16Rik 2610528M18Rik 2700075B01Rik 2810013E07Rik 2810418N01Rik 4930403J22Rik 4930553M18Rik 5730537D05Rik 5730592L21Rik 5830426I05Rik AF233884 Abhd2 Actg1 Aig1 Ak4 Amhr2 Aof2 Aqp5 Arf6 Arg1 Arhgdig Arrdc1 Ass1 A…
200	V$EVI1_02: ectopic viral integration site 1 encoded factor	8	8	588	379	15196	-2.69	0.0	0.02	0.0	4930403J22Rik Cald1 Dut Hist1h3d Ris2 Slc25a13 Stmn1 Tead4
201	V$COMP1_01: COMP1	361	361	235	9671	5904	-2.7	0.0	0.24	0.0	1200008O12Rik 1300002F13Rik 1700095N21Rik 1810014L12Rik 2310031L18Rik 2310066N05Rik 2410080P20Rik 2510015F01Rik 2600001J17Rik 2600017H08Rik 2610528M18Rik 2700075B01Rik 2810418N01Rik 4930403J22Rik 5430413I02Rik 5730537D05Rik 5730592L21Rik 5830426I05Rik AI429613 AJ430384 Abhd2 Actl6a Ahcy Aig1 Ak4 Amhr2 Aof2 Apc2 Aqp5 Arf1 Arg1 Asf1a Asf1b Atf4 Atp13a1 Atp1b1 Atpif1 Aurka Aurkb B4galt6 BC003236 BC0…
202	V$ARP1_01: apolipoprotein AI regulatory protein 1	72	72	524	1644	13931	-2.71	0.0	2.02	0.96	2510015F01Rik 2600001J17Rik 2600017H08Rik 2610511O17Rik 2700075B01Rik 5830442J12Rik Arg1 Asf1a Atf4 Atp1b1 BC003940 BC014795 Bin3 Birc1b Bnipl Cct3 Cdk4 Chst10 Ctgf Ddit4 Ddost Eif3s3 Exo1 Fliih Gcnt1 Gpsm2 Gzmc Gzmf Hn1 Hnrpab Hps1 Id2 Ier3 Ikbkap Insr Kpna2 Lig3 Lims1 Mbd4 Melk Mfap3 Mki67 Ms4a11 Ms4a6c Ms4a6d Nras Nutf2 Padi4 Pdlim1 Pola1 Pole2 Ppox Psma5 Ptpn2 Pycard Rfwd3 Rgs19ip1 Rps10 S100…
203	V$FOXO4_01: fork head box O4	420	420	176	10736	4839	-2.73	0.0	1.48	0.55	1110055N21Rik 1700001L23Rik 1700013H19Rik 2310031L18Rik 2310066N05Rik 2410004C24Rik 2410006F12Rik 2410080P20Rik 2510015F01Rik 2600001J17Rik 2600017H08Rik 2610019I03Rik 2610040E16Rik 2610511O17Rik 2610528M18Rik 2700084L22Rik 2810013E07Rik 2810418N01Rik 4930403J22Rik 4930553M18Rik 4933424N09Rik 5430413I02Rik 5730537D05Rik 5730592L21Rik 5830426I05Rik 5830442J12Rik 5830472H07Rik AF233884 AI429613 AJ4…
204	V$HFH8_01: HNF-3/Fkh Homolog-8	80	80	516	2343	13232	-2.74	0.0	0.13	0.0	1110055N21Rik 1700001L23Rik 2310031L18Rik 2410004C24Rik 2600001J17Rik 4930403J22Rik 5730592L21Rik 5830426I05Rik AI429613 Arf6 Atp1b1 Atpif1 Aurkb B7h3 BC006933 Bcl2l11 Brrn1 Cdc7 Cdca1 Cdk4 Cxcl1 Cxxc5 Cyr61 DXImx46e Dap Dck Depdc1a Enpp1 Exosc4 Ezh2 Foxm1 Gabrp Galk1 Galnt7 Gfm2 Insl6 Insr Irf7 Kif20a Mbd4 Mclc Mcm7 Mmp13 Mns1 Mtbp Myef2 Nedd9 Nudt1 Nusap1 Nutf2 Pak1 Pbk Pbp2 Pes1 Pld3 Polr2e Pp…
205	V$STAT1_01: signal transducer and activator of transcription 1	5	5	591	45	15530	-2.74	0.0	3.32	1.99	Baiap2 Exosc4 Maf1 Rbm3 Rpl35
206	V$HFH3_01: HFH-3 (HNF3/fork head homolog 3)	286	286	310	7265	8310	-2.75	0.0	1.3	0.41	1200008O12Rik 1300002F13Rik 1700001L23Rik 1700013H19Rik 2310031L18Rik 2410080P20Rik 2600001J17Rik 2610019I03Rik 2610511O17Rik 2810013E07Rik 2810418N01Rik 4930403J22Rik 4930553M18Rik 4933424N09Rik 5430413I02Rik 5730592L21Rik 5830426I05Rik AF233884 AI429613 Abhd2 Actl6a Ahcy Amhr2 Aof2 Apc2 Arf6 Arhgdig Arl6ip4 Asf1a Atf4 Atp13a1 Atp1b1 Atpif1 Aurkb B4galt3 B4galt6 B7h3 BC002216 BC003940 BC006933 B…
207	V$ATF3_Q6: activating transcription factor 3	71	71	525	1625	13950	-2.75	0.0	1.98	0.92	1300002F13Rik 2310031L18Rik 2410006F12Rik 5730537D05Rik 5830426I05Rik AJ430384 Abhd2 Apc2 B4galt3 BC002216 BC025076 Bcas2 Bnipl Brrn1 Ccna2 Ch25h Clcn5 Col11a1 Ctss Dnmt1 Dut Epha2 Erf Fignl1 Gemin6 Gfm2 Gzmc Gzmf Igsf7 Ikbkap Inhba Kif23 Kntc2 Kpna2 Lgals9 Mcm5 Mfap3 Mtmr9 Olfml3 Padi4 Ppfia4 Prc1 Ptpn2 Rad51c Rbl1 Rbm3 Rgs20 Rhod Riok2 Rpl13 Rpl36al Rps9 Sec61a1 Sfxn3 Siah2 Slc5a9 Sms Snrpa Snr…
208	V$VBP_01: PAR-type chicken vitellogenin promoter-binding protein	43	43	553	1355	14220	-2.77	0.0	0.09	0.0	2310031L18Rik 2610528M18Rik 2810013E07Rik AJ430384 Ak4 Arg1 BC025076 Cald1 Calm2 Chl1 Clk3 Ctgf Ctss Dtymk Etnk1 Gmppb Hmgcr Ier5 Incenp Kif20a Kpna2 Lcp1 Parva Pask Pck2 Pdk3 Psma5 Psmd5 Psmd7 Rgs1 Riok2 Rpl13 Rpl13a Rpl15 Snrpg Spag5 Spata6 Srebf2 Tmepai Tmpo Tnfsf8 Tuft1 Xpnpep1
209	V$STAF_02: Se-Cys tRNA gene transcription activating factor	110	110	486	2643	12932	-2.78	0.0	1.68	0.69	2410004C24Rik 2410080P20Rik 2600017H08Rik 2610511O17Rik 2700075B01Rik 2700084L22Rik 5830426I05Rik Abhd2 Arf1 Ass1 BC003940 BC014795 Bag2 Birc5 Brp16 Bub1b Car9 Casp2 Cbx1 Cct3 Cct7 Cdc42se1 Cdca4 Chek1 Chst10 Ckap2 Cmas Crlf1 Cst6 Dcbld1 Ddost Ddx47 Dnmt1 Dscr1l2 Fzr1 Gatm Gemin6 Gnai3 Gtf2h4 Gtse1 Hmgn1 Hrmt1l3 Hs2st1 Ier3 Igsf8 Il13ra1 Insr Irf7 Khdrbs1 Kif20a Lgals9 Llglh Lsm4 Lta4h Ltap Ltb4d…
210	V$ATATA_B: Avian C-type TATA box	37	37	559	1191	14384	-2.79	0.0	0.08	0.0	2610040E16Rik 5430413I02Rik 5830426I05Rik AJ430384 Actg1 Aof2 Atp13a1 Bag2 Birc1b Cdc2a Cdc6 Ch25h DXImx46e Depdc1a Dscr1l2 Gad1 Galnt10 Gmppb Hcngp Lsm8 Mad2l1 Mbd4 Mcm2 Mcmdc1 Mfap3 Myo10 Nusap1 Olfml3 Pak1 Pld3 Reg1 Rgs19ip1 Riok2 Scrg1 Sms Spata6 Tm4sf1
211	V$MYOD_01: myoblast determination gene product	397	397	199	10169	5406	-2.79	0.0	1.32	0.42	1700013H19Rik 1700095N21Rik 2310031L18Rik 2410043F08Rik 2410080P20Rik 2510015F01Rik 2600001J17Rik 2600017H08Rik 2610019I03Rik 2610040E16Rik 2610511O17Rik 2700084L22Rik 2810418N01Rik 4930403J22Rik 4930553M18Rik 5430413I02Rik 5730537D05Rik 5730592L21Rik 5830426I05Rik 5830442J12Rik AF233884 Abhd2 Actg1 Adamts4 Aig1 Aof2 Apc2 Arf1 Arf6 Arg1 Arhgdig Arl6ip4 Arrdc1 Asf1a Asf1b Ass1 Atf4 Atp1b1 B4galt3 …
212	V$TCF4_Q5	465	465	131	12374	3201	-2.8	0.0	0.2	0.0	1300002F13Rik 1810014L12Rik 2310031L18Rik 2310066N05Rik 2410004C24Rik 2410006F12Rik 2410043F08Rik 2410080P20Rik 2510015F01Rik 2600001J17Rik 2600017H08Rik 2610019I03Rik 2610040E16Rik 2610511O17Rik 2700075B01Rik 2700084L22Rik 2810418N01Rik 4930403J22Rik 4930553M18Rik 4933424N09Rik 5430413I02Rik 5730537D05Rik 5730592L21Rik 5830426I05Rik 5830442J12Rik 5830472H07Rik AF233884 AI429613 AJ430384 Abhd2 Ac…
213	V$LPOLYA_B: Lentiviral Poly A signal	115	115	481	3236	12339	-2.81	0.0	0.2	0.0	1110055N21Rik 1200008O12Rik 2310066N05Rik 2610511O17Rik 2610528M18Rik 5730537D05Rik 5830472H07Rik AF233884 AI429613 Actg1 Ahcy Arl6ip4 Aurka B4galt6 BC014795 BC031407 BC057552 Bub1b Cbx1 Ccl12 Ccl7 Cdca4 Cdk4 Cenpf Chc1 Chl1 Cks1b Ctss Cxcr4 Dbnl Dcbld1 Dcps Diap3 Dna2l Dtnb Dtymk Dyrk3 Fliih Gcnt1 Gmppb Gsg2 Gtf2h4 H2afx Hmgb2 Hmgn1 Hmmr Hus1 Id2 Ier5 Ifi44 Il13ra1 Iqgap1 Kctd5 Kif20a Klra2 Lamr…
214	V$STRA13_01	24	24	572	456	15119	-2.81	0.0	2.51	1.33	Atf4 Aurka Bcas2 Cdk4 Ddx39 Diap3 Dnase2a Eppb9 Foxm1 Hat1 Ier3 Lst1 Mxd3 Ngfrap1 Orc6l Qtrt1 Ris2 Sgol1 Snrpa Stmn1 Suv39h2 Tada2l Tdg Tubb5
215	V$OSF2_Q6	391	391	205	10404	5171	-2.83	0.0	0.3	0.0	1110055N21Rik 1700001L23Rik 1700013H19Rik 2310031L18Rik 2310066N05Rik 2410004C24Rik 2410006F12Rik 2410043F08Rik 2410080P20Rik 2600017H08Rik 2610019I03Rik 2610040E16Rik 2610528M18Rik 2700084L22Rik 2810013E07Rik 2810418N01Rik 4930553M18Rik 4933424N09Rik 5430413I02Rik 5730537D05Rik 5730592L21Rik 5830426I05Rik 5830472H07Rik AF233884 AI429613 Abhd2 Aig1 Amhr2 Aof2 Apc2 Arf1 Arg1 Arhgdig Arl6ip4 Arrdc1…
216	V$CEBP_C: C/EBP binding site	134	134	462	3709	11866	-2.85	0.0	0.24	0.0	1700013H19Rik 2410006F12Rik 2510015F01Rik 2610528M18Rik AJ430384 Abhd2 Actl6a Adamts4 Ahcy Aig1 Ak4 Asf1b Atp13a1 Atp1b1 B4galt3 B7h3 BC003236 Blm Brrn1 C1qtnf3 Casp1 Cbx1 Ccl12 Ccne2 Cdc2a Cfl1 Chst10 Cklf Cotl1 Dcbld1 Dck Dcps Ddx39 Ddx41 Dnmt1 Dtnb Dut Enpp1 Eppb9 Etnk1 Etv1 Exo1 Gfm2 Gorasp2 Gtf2h4 Gtse1 H2afx Hcngp Hist1h2ao Hmgn2 Hmmr Hps1 Id2 Ier3 Ier5 Ifit1 Ikbkap Il13ra1 Incenp Insl6 Kcn…
217	V$GCM_Q2	128	128	468	3556	12019	-2.85	0.0	0.23	0.0	2310031L18Rik 2410043F08Rik 5830426I05Rik Ahcy Arf6 Arg1 Asf1a Atp1b1 B4galt6 BC002216 BC006933 BC021523 Brp16 Brrn1 Bub1b Cacnb3 Casp2 Ccna2 Ccne2 Cfl1 Clcn5 Crabp2 Cryba4 Ctss Cxcr4 Cxxc5 Dap Dbnl Dck Ddx39 Dnase2a Dtnb Ect2 Epha2 Exo1 Ezh2 Fliih Foxc1 Fzd9 Galgt1 Galk1 Galnt10 Gtf2e2 Gtf2h4 Hist2h3c1 Hmgb2 Hn1 Hps1 Hrmt1l3 Hus1 Id2 Ikbkap Khdrbs1 Kif20a Kif23 Klra2 Kntc2 Lst1 Mad2l1 Mglap Mlp …
218	V$BARBIE_01: barbiturate-inducible element	304	304	292	7796	7779	-2.86	0.0	1.08	0.28	1300002F13Rik 1700001L23Rik 2410004C24Rik 2510015F01Rik 2600001J17Rik 2610019I03Rik 2610511O17Rik 2700075B01Rik 2810013E07Rik 2810418N01Rik 4930403J22Rik 4930553M18Rik 4933424N09Rik 5730537D05Rik 5830442J12Rik AI429613 AJ430384 Acsl4 Adamts4 Ak4 Amhr2 Apc2 Arhgdig Asf1a Asf1b Atp13a1 Atp1b1 Atpif1 Aurka Aurkb B7h3 BC008103 BC014795 BC031407 BC057552 Birc1b Bnipl Brp16 Brrn1 Bub1b Cacnb3 Casp2 Ccl…
219	V$IRF7_01: interferon regulatory factor 7	332	332	264	8824	6751	-2.86	0.0	0.37	0.0	1200008O12Rik 1700001L23Rik 1810014L12Rik 2310031L18Rik 2310066N05Rik 2410004C24Rik 2410080P20Rik 2600001J17Rik 2600017H08Rik 2610019I03Rik 2610040E16Rik 2610511O17Rik 2610528M18Rik 2700075B01Rik 2700084L22Rik 2810013E07Rik 2810418N01Rik 4930403J22Rik 5730537D05Rik 5830426I05Rik AF233884 AI429613 AJ430384 Abhd2 Actl6a Amhr2 Aof2 Arf1 Arf6 Arhgdig Asf1a Asf1b Atf4 Atp13a1 B4galt3 B7h3 BC002216 BC0…
220	V$PPARA_01: PPAR:RXR heterodimers	2	2	594	6	15569	-2.86	0.0	3.42	2.08	Arl6ip4 Suv39h1
221	V$AR_01: androgen receptor	38	38	558	1205	14370	-2.88	0.0	0.1	0.0	5830426I05Rik Baiap2 Brca1 Bub1b C1qtnf3 Cdca1 Cdca5 Cdk2ap1 Chl1 Cks2 Dcbld1 Dcps Exo1 Gnai3 Gpsm2 Gsg2 H2afx Hs2st1 Irx5 Klra2 Lgals9 Mcm5 Myef2 Nek2 Pbk Pdxp Pla2g4a Ppfia4 Psma5 Pycard Rad51 Rfc3 Ris2 Tead4 Tgif Trim47 Txndc7 Uhrf1
222	V$VMYB_01: v-Myb	431	431	165	11099	4476	-2.91	0.0	1.18	0.32	1110055N21Rik 1300002F13Rik 1700095N21Rik 1810014L12Rik 2310066N05Rik 2410080P20Rik 2600001J17Rik 2600017H08Rik 2610040E16Rik 2610528M18Rik 2700075B01Rik 2700084L22Rik 2810013E07Rik 2810418N01Rik 4930403J22Rik 4930553M18Rik 4933424N09Rik 5430413I02Rik 5730592L21Rik 5830426I05Rik 5830442J12Rik AF233884 AJ430384 Abhd2 Acsl4 Actg1 Actl6a Adamts4 Ak4 Amhr2 Aqp5 Arf6 Arg1 Arl6ip4 Asf1a Asf1b Ass1 Atp1…
223	V$SREBP1_01: sterol regulatory element-binding protein 1	29	29	567	585	14990	-2.91	0.0	2.27	1.14	Atf4 Aurka BC003940 Bcas2 Blm Cdk4 Clcn5 Diap3 Dnase2a Fibp Foxm1 Gabrp Hmgb2 Irf7 Ngfrap1 Pld3 Ptbp1 Qtrt1 Ris2 Rps6 Sgol1 Slc29a3 Snrpa Srebf2 Tdg Tera Trip13 Tubb5 Tulp3
224	V$PAX6_01: Pax-6	283	283	313	7299	8276	-2.91	0.0	0.92	0.17	1300002F13Rik 1700001L23Rik 1700013H19Rik 1700095N21Rik 1810014L12Rik 2310031L18Rik 2310066N05Rik 2410004C24Rik 2410080P20Rik 2600001J17Rik 2600017H08Rik 2610019I03Rik 2610040E16Rik 2610528M18Rik 2700075B01Rik 2700084L22Rik 2810013E07Rik 4930403J22Rik 4930553M18Rik 5730537D05Rik 5730592L21Rik 5830426I05Rik 5830442J12Rik 5830472H07Rik AF233884 AI429613 Abhd2 Acsl4 Actg1 Actl6a Aof2 Arhgdig Arrdc1 …
225	V$VMAF_01: v-Maf	379	379	217	9771	5804	-2.91	0.0	1.04	0.25	1200008O12Rik 1300002F13Rik 1700001L23Rik 1700013H19Rik 1700095N21Rik 1810014L12Rik 2310031L18Rik 2310066N05Rik 2410004C24Rik 2410006F12Rik 2510015F01Rik 2600001J17Rik 2600017H08Rik 2610040E16Rik 2610511O17Rik 2700075B01Rik 2700084L22Rik 2810013E07Rik 2810418N01Rik 4930403J22Rik 4930553M18Rik 5430413I02Rik 5730537D05Rik 5730592L21Rik 5830426I05Rik 5830442J12Rik Abhd2 Acsl4 Actg1 Ak4 Aof2 Apc2 Arf…
226	V$SREBP_Q3	187	187	409	5031	10544	-2.92	0.0	0.36	0.0	1110055N21Rik 1200008O12Rik 1300002F13Rik 2410006F12Rik 2410080P20Rik 2700075B01Rik 2810418N01Rik 4930403J22Rik 5730537D05Rik 5830442J12Rik 5830472H07Rik Abhd2 Actg1 Ak4 Aqp5 Arhgdig Atf4 B7h3 BC002216 BC003236 BC006933 BC025076 BC025546 BC057552 Baiap2 Bcas2 Bub1b C1qtnf3 Cald1 Car9 Cct3 Cd72 Cdc2a Cdc7 Cdca4 Cdca5 Ch25h Cklf Cklfsf7 Cks1b Clcn5 Clk3 Crabp2 Ctss Cyr61 Dbnl Dcps Ddx41 Diap3 Dnmt1…
227	V$MAX_01: Max	31	31	565	636	14939	-2.93	0.0	2.21	1.13	1700013H19Rik 2410043F08Rik Atf4 BC003940 BC008103 Bcas2 Cdk4 Cxxc5 Diap3 Eppb9 Gnai3 Kcne3 Lamr1 Lxn Mcm2 Mcmdc1 Mns1 Pola1 Ptbp1 Qtrt1 Riok2 Rpa1 Sema4g Sgol1 Slc7a7 Snrpa Stmn1 Tdg Tesk2 Thoc4 Tubb5
228	V$PAX_Q6	577	577	19	14894	681	-2.93	0.0	2.36	1.2	1110055N21Rik 1200008O12Rik 1700001L23Rik 1700013H19Rik 1700095N21Rik 1810014L12Rik 2310031L18Rik 2310066N05Rik 2410004C24Rik 2410006F12Rik 2410043F08Rik 2410080P20Rik 2510015F01Rik 2600001J17Rik 2600017H08Rik 2610019I03Rik 2610040E16Rik 2610511O17Rik 2610528M18Rik 2700075B01Rik 2700084L22Rik 2810013E07Rik 2810418N01Rik 4930403J22Rik 4930553M18Rik 4933424N09Rik 5430413I02Rik 5730537D05Rik 5730592…
229	V$PADS_C: Retroviral Poly A downstream element	160	160	436	4043	11532	-2.96	0.0	1.11	0.28	1200008O12Rik 1300002F13Rik 2410006F12Rik 2410043F08Rik 2410080P20Rik 2510015F01Rik 2610019I03Rik 2610528M18Rik 2700075B01Rik 2700084L22Rik 5430413I02Rik 5830426I05Rik AJ430384 Aig1 Aof2 Arf1 Arg1 Arl6ip4 Atp1b1 B7h3 BC003940 BC006933 BC025546 BC057552 Bag2 Bcas2 Bin3 Birc1b Brrn1 Cbx1 Ccnb2 Ccnf Cct7 Cd72 Cdc7 Cdca5 Cdk4 Ch25h Cklfsf7 Cks1b Cks2 Clcn5 Ctss Cyr61 Ddx47 Dnmt1 Dtymk Dyrk3 Ect2 Egln…
230	V$SMAD3_Q6	342	342	254	8996	6579	-2.96	0.0	0.53	0.0	1200008O12Rik 1300002F13Rik 1700001L23Rik 1700013H19Rik 1700095N21Rik 1810014L12Rik 2310031L18Rik 2310066N05Rik 2410004C24Rik 2410006F12Rik 2410043F08Rik 2510015F01Rik 2600001J17Rik 2610511O17Rik 2610528M18Rik 5430413I02Rik 5830442J12Rik 5830472H07Rik AF233884 AI429613 Abhd2 Actl6a Adamts4 Ahcy Ak4 Amhr2 Apc2 Aqp5 Arf1 Arl6ip4 Asf1b Ass1 Atf4 Atp13a1 Aurkb B4galt3 B4galt6 B7h3 BC002216 BC003940 B…
231	V$HNF3B_01: Hepatocyte Nuclear Factor 3beta	451	451	145	11631	3944	-2.96	0.0	1.17	0.32	1110055N21Rik 1200008O12Rik 1300002F13Rik 1700001L23Rik 1700013H19Rik 2410004C24Rik 2410043F08Rik 2410080P20Rik 2510015F01Rik 2600001J17Rik 2600017H08Rik 2610019I03Rik 2610040E16Rik 2610511O17Rik 2610528M18Rik 2700075B01Rik 2810013E07Rik 2810418N01Rik 4930403J22Rik 4930553M18Rik 4933424N09Rik 5430413I02Rik 5730537D05Rik 5730592L21Rik 5830426I05Rik 5830442J12Rik 5830472H07Rik AF233884 AI429613 AJ4…
232	V$RORA2_01: RAR-related orphan receptor alpha2	13	13	583	211	15364	-2.97	0.0	2.64	1.43	1700013H19Rik Arl6ip4 B4galt6 Bub1b Gsg2 Hmgcr Hmmr Kctd5 Rps6 Snrpb2 Ssx2ip Suv39h1 Umpk
233	V$PPARG_03: PPAR (peroxisome proliferator-activated receptor gamma)	231	231	365	6086	9489	-2.97	0.0	0.55	0.0	1300002F13Rik 1700001L23Rik 1700013H19Rik 2310031L18Rik 2410080P20Rik 2600001J17Rik 2610511O17Rik 2700075B01Rik 4930403J22Rik 4933424N09Rik 5730592L21Rik 5830442J12Rik AJ430384 Abhd2 Actg1 Adamts4 Aig1 Ak4 Amhr2 Aof2 Apc2 Arf6 Arhgdig Arl6ip4 Asf1a Atf4 B4galt3 B4galt6 B7h3 BC003940 BC006933 BC021523 BC025076 Blm Bnipl Brp16 Bub1b Cacnb3 Car9 Ccl12 Ccl7 Ccne2 Ccnf Cct7 Cd72 Cdc20 Cdc2a Cdc7 Cdca4…
234	V$HNF3ALPHA_Q6	507	507	89	13056	2519	-2.97	0.0	1.48	0.55	1110055N21Rik 1200008O12Rik 1300002F13Rik 1700001L23Rik 1700013H19Rik 1700095N21Rik 2310066N05Rik 2410004C24Rik 2410006F12Rik 2410080P20Rik 2510015F01Rik 2600001J17Rik 2600017H08Rik 2610019I03Rik 2610040E16Rik 2610511O17Rik 2610528M18Rik 2700075B01Rik 2700084L22Rik 2810013E07Rik 2810418N01Rik 4930403J22Rik 4930553M18Rik 4933424N09Rik 5430413I02Rik 5730537D05Rik 5730592L21Rik 5830426I05Rik 5830442…
235	V$MEF2_Q6_01	351	351	245	9189	6386	-2.97	0.0	0.62	0.0	1110055N21Rik 1700013H19Rik 2310031L18Rik 2310066N05Rik 2410006F12Rik 2410043F08Rik 2410080P20Rik 2510015F01Rik 2600001J17Rik 2600017H08Rik 2610019I03Rik 2610040E16Rik 2610511O17Rik 2610528M18Rik 2810013E07Rik 2810418N01Rik 4930553M18Rik 4933424N09Rik 5730537D05Rik 5730592L21Rik 5830426I05Rik 5830442J12Rik 5830472H07Rik AF233884 AI429613 AJ430384 Abhd2 Acsl4 Actl6a Adamts4 Ahcy Aig1 Ak4 Amhr2 Aof…
236	V$PAX5_02: B-cell-specific activating protein	5	5	591	49	15526	-2.98	0.0	3.03	1.76	Cct7 Enpp1 Gmppb Sap30 Stmn1
237	V$FOX_Q2	459	459	137	11845	3730	-2.98	0.0	1.16	0.32	1110055N21Rik 1200008O12Rik 1300002F13Rik 1700001L23Rik 1700013H19Rik 2310066N05Rik 2410004C24Rik 2410080P20Rik 2510015F01Rik 2600001J17Rik 2600017H08Rik 2610019I03Rik 2610040E16Rik 2610511O17Rik 2610528M18Rik 2700075B01Rik 2700084L22Rik 2810013E07Rik 2810418N01Rik 4930403J22Rik 4930553M18Rik 4933424N09Rik 5430413I02Rik 5730592L21Rik 5830426I05Rik 5830442J12Rik 5830472H07Rik AF233884 AI429613 Abh…
238	V$HNF4_01: hepatic nuclear factor 4	566	566	30	14956	619	-3.01	0.0	0.09	0.0	1200008O12Rik 1300002F13Rik 1700001L23Rik 1700013H19Rik 1700095N21Rik 1810014L12Rik 2310031L18Rik 2310066N05Rik 2410004C24Rik 2410006F12Rik 2410043F08Rik 2410080P20Rik 2510015F01Rik 2600001J17Rik 2600017H08Rik 2610019I03Rik 2610040E16Rik 2610511O17Rik 2610528M18Rik 2700075B01Rik 2700084L22Rik 2810013E07Rik 2810418N01Rik 4930403J22Rik 4930553M18Rik 4933424N09Rik 5430413I02Rik 5730537D05Rik 5730592…
239	V$MMEF2_Q6: myocyte enhancer factor	194	194	402	5107	10468	-3.02	0.0	0.57	0.0	1700013H19Rik 2310066N05Rik 2410043F08Rik 2600017H08Rik 2610019I03Rik 2610040E16Rik 2610528M18Rik 2810013E07Rik 2810418N01Rik 4933424N09Rik AI429613 AJ430384 Acsl4 Actl6a Ahcy Aig1 Aqp5 Arf6 Asf1a Atp13a1 Atpif1 Aurka B4galt3 BC003236 BC006933 BC008103 Birc1b Bnipl Brca1 Brrn1 Bub1b Cald1 Casp1 Casp2 Ccl7 Ccne2 Ccnf Cct3 Cdc42se1 Cdc7 Cdca7 Cdk2ap1 Cenpf Cfl1 Chl1 Chst10 Cklf Cklfsf7 Clcn5 Col11a…
240	V$BACH2_01: BTB and CNC homolog 2	405	405	191	10614	4961	-3.02	0.0	0.58	0.0	1110055N21Rik 1700001L23Rik 1700013H19Rik 1700095N21Rik 1810014L12Rik 2310066N05Rik 2410004C24Rik 2410006F12Rik 2410043F08Rik 2600001J17Rik 2610019I03Rik 2610040E16Rik 2610511O17Rik 2610528M18Rik 2700075B01Rik 2700084L22Rik 4930403J22Rik 4930553M18Rik 5830442J12Rik 5830472H07Rik AI429613 Abhd2 Acsl4 Actg1 Actl6a Adamts4 Ahcy Aig1 Amhr2 Aof2 Apc2 Aqp5 Arf1 Arg1 Arl6ip4 Arrdc1 Asf1b Ass1 Atf4 Atp1b…
241	V$OCT1_B: Octamer binding factor 1	29	29	567	944	14631	-3.03	0.0	0.1	0.0	5830442J12Rik Ahcy Aurkb Brca1 C1qtnf3 Cald1 Cdca7 Chst10 Clec4n Dck Egln3 Espn Exo1 Grwd1 H3f3b Ncoa5 Nras Ptdss1 Ptpre Rps27l Sema4g Slc5a9 Sms Snrp1c Srebf2 Stac2 Tdg Tera Zswim6
242	V$EGR3_01: early growth response gene 3 product	11	11	585	170	15405	-3.04	0.0	2.63	1.43	Dcps Erf Igsf8 Nab2 Ppox Rpl12 Sfxn3 Siah2 Smyd5 Spcs1 Trim47
243	V$CEBPGAMMA_Q6	427	427	169	11197	4378	-3.05	0.0	0.56	0.0	1110055N21Rik 1200008O12Rik 1700001L23Rik 1700013H19Rik 1700095N21Rik 2310031L18Rik 2310066N05Rik 2410004C24Rik 2410080P20Rik 2600001J17Rik 2600017H08Rik 2610019I03Rik 2610040E16Rik 2610528M18Rik 2700075B01Rik 2700084L22Rik 2810013E07Rik 2810418N01Rik 4930403J22Rik 4930553M18Rik 4933424N09Rik 5730537D05Rik 5730592L21Rik 5830426I05Rik 5830442J12Rik 5830472H07Rik AF233884 AI429613 AJ430384 Acsl4 Ac…
244	V$SRF_Q5_01	174	174	422	4524	11051	-3.05	0.0	0.72	0.04	1700013H19Rik 1810014L12Rik 2310031L18Rik 2610511O17Rik 2810418N01Rik 5430413I02Rik 5730537D05Rik AJ430384 Actg1 Apc2 Arf1 Arf6 Arhgdig B4galt3 B4galt6 BC014795 BC021523 Bag2 Bcl2l11 Blm Bnipl C1qtnf3 Cald1 Calm2 Ccl7 Cd72 Cdc20 Cdca4 Cdk4 Cks1b Clcn5 Clec4n Clk3 Crlf1 Cryba4 Cst6 Ctgf Cxxc5 Dbnl Ddit4 Ddost Ddx41 Diap3 Dna2l Dnase2a Dnmt1 Dyrk3 Egln3 Eif3s3 Epha2 Eppb9 Etv1 Exo1 Exosc4 Fzd9 Fzr1…
245	V$CDPCR1_01: cut-like homeodomain protein	462	462	134	12185	3390	-3.06	0.0	0.38	0.0	1110055N21Rik 1200008O12Rik 1300002F13Rik 1700001L23Rik 1700013H19Rik 1700095N21Rik 1810014L12Rik 2310031L18Rik 2310066N05Rik 2410004C24Rik 2410006F12Rik 2410043F08Rik 2510015F01Rik 2600001J17Rik 2600017H08Rik 2610040E16Rik 2610528M18Rik 2700084L22Rik 2810013E07Rik 4930403J22Rik 4930553M18Rik 4933424N09Rik 5430413I02Rik 5730537D05Rik 5730592L21Rik 5830426I05Rik 5830442J12Rik 5830472H07Rik AF23388…
246	V$FOXP1_01	1	1	595	0	15575	-3.06	0.0	3.3	1.99	AF233884
247	V$PPARG_02: PPAR-gamma (peroxisome proliferator-activated receptor gamma)	1	1	595	0	15575	-3.06	0.0	3.3	1.99	Parva
248	V$EVI1_04: ectopic viral integration site 1 encoded factor	440	440	156	11546	4029	-3.08	0.0	0.53	0.0	1110055N21Rik 1700013H19Rik 1700095N21Rik 2310031L18Rik 2310066N05Rik 2410004C24Rik 2410043F08Rik 2510015F01Rik 2600001J17Rik 2600017H08Rik 2610019I03Rik 2610040E16Rik 2610528M18Rik 2700075B01Rik 2700084L22Rik 2810013E07Rik 4930403J22Rik 4930553M18Rik 4933424N09Rik 5430413I02Rik 5730537D05Rik 5730592L21Rik 5830426I05Rik 5830442J12Rik 5830472H07Rik AF233884 AJ430384 Abhd2 Acsl4 Actl6a Adamts4 Ahcy…
249	V$STAT_01: signal transducers and activators of transcription	117	117	479	2940	12635	-3.08	0.0	1.08	0.28	2310031L18Rik 2810013E07Rik 5730537D05Rik AF233884 AJ430384 Adamts4 Arf1 Arf6 Arg1 Atf4 Atp13a1 Atp1b1 Baiap2 Bcas2 Blm Brp16 Brrn1 Ccl7 Ccnb2 Cct3 Cenph Clec4n Commd5 Dap Dck Dnase2a Drg1 Eif2ak3 Eppb9 Espn Etv1 Exo1 Exosc4 Fignl1 Fliih Fpgs Frk Fzd9 Gabrp Galgt1 Galnt7 Gatm Gmppb Gorasp2 H2afx H3f3b Hmgn1 Hps1 Hrmt1l2 Id2 Ier3 Ifit1 Ikbkap Irx5 Kif22 Lsm4 Lsm8 Lta4h Ly78 Maf1 Mcm6 Mmp13 Ms4a11 …
250	V$E12_Q6	154	154	442	4065	11510	-3.08	0.0	0.56	0.0	2610511O17Rik 4930403J22Rik 4930553M18Rik AF233884 Aig1 Aof2 Apc2 Arf1 Arhgdig Arl6ip4 Asf1a Asf1b Ass1 Atf4 Atp1b1 BC003940 BC006933 BC008103 BC021523 BC025546 Blm Brp16 Bub1b Cald1 Casp2 Ccl12 Ccna2 Cct7 Cdc42se1 Chi3l3 Ckap2 Cklf Cks2 Clec4n Cotl1 Cryba4 Dnmt1 Dyrk3 Eif2b2 Eif3s3 Espn Evl Frk Fzr1 G630055P03Rik Gatm Gjb3 Gmppb Gpsm2 Gtf2h4 Hebp2 Hells Hist1h3d Hist2h3c1 Hmgcr Hn1 Hrmt1l3 Ier5l…
251	V$DR3_Q4: direct repeat 3	78	78	518	2197	13378	-3.1	0.0	0.25	0.0	1700013H19Rik 1810014L12Rik 2610019I03Rik 2610511O17Rik 2700075B01Rik 4930553M18Rik 5730537D05Rik 5730592L21Rik Amhr2 Aqp5 Arg1 Arl6ip4 B4galt3 BC003940 BC021523 BC031407 Bag2 Cald1 Casp1 Ccl12 Cct7 Cdk2ap1 Cklfsf7 Cks2 Cyr61 Ddx41 Dscr1l2 Ect2 Eif2b2 Epha2 Espn Fignl1 Gabrp Galgt1 Galnt10 Gatm Hebp2 Hells Hmgn1 Igsf8 Klra2 Lims1 Lrrc1 Lsm8 Maf1 Ms4a11 Ms4a6d Myef2 Nono Olfml3 Pafah1b3 Pdlim4 Pdl…
252	V$HNF4_DR1_Q3	473	473	123	12443	3132	-3.12	0.0	0.44	0.0	1200008O12Rik 1300002F13Rik 1700001L23Rik 1700013H19Rik 1700095N21Rik 1810014L12Rik 2310031L18Rik 2310066N05Rik 2410004C24Rik 2410006F12Rik 2410043F08Rik 2410080P20Rik 2510015F01Rik 2600001J17Rik 2610019I03Rik 2610040E16Rik 2610511O17Rik 2610528M18Rik 2700075B01Rik 2810013E07Rik 2810418N01Rik 4930403J22Rik 4930553M18Rik 4933424N09Rik 5430413I02Rik 5730537D05Rik 5730592L21Rik 5830426I05Rik 5830472…
253	V$AREB6_01: AREB6 (Atp1a1 regulatory element binding factor 6)	127	127	469	3364	12211	-3.14	0.0	0.54	0.0	1300002F13Rik 2410004C24Rik 2410006F12Rik 2410043F08Rik 2700075B01Rik 4930403J22Rik 5730537D05Rik Abhd2 Adamts4 Ahcy Arg1 Arrdc1 Atp1b1 Aurkb B4galt6 B7h3 BC002216 BC003236 BC003940 BC008103 Bag2 Brrn1 Cbx1 Cdc42se1 Cdc7 Cdca4 Chi3l3 Chic2 Chl1 Chst10 Ckap2 Cklfsf7 Cst6 Cxcl1 Dcbld1 Drg1 Dscr1l2 Egln3 Eif3s3 Enpp1 Eppb9 Erf Ero1l Etnk1 Exo1 Foxc1 Gabrp Gcnt1 Gmip Gtf2e2 Hist1h2ao Hps1 Ier5 Ier5l …
254	V$LEF1_Q6	555	555	41	14335	1240	-3.15	0.0	1.66	0.68	1110055N21Rik 1200008O12Rik 1300002F13Rik 1700013H19Rik 1700095N21Rik 1810014L12Rik 2310031L18Rik 2310066N05Rik 2410004C24Rik 2410006F12Rik 2410043F08Rik 2410080P20Rik 2510015F01Rik 2600001J17Rik 2600017H08Rik 2610019I03Rik 2610040E16Rik 2610511O17Rik 2610528M18Rik 2700075B01Rik 2700084L22Rik 2810013E07Rik 2810418N01Rik 4930403J22Rik 4930553M18Rik 4933424N09Rik 5430413I02Rik 5730537D05Rik 5730592…
255	V$PTF1BETA_Q6	54	54	542	1261	14314	-3.17	0.0	1.52	0.58	1700095N21Rik 2410043F08Rik 4933424N09Rik AF233884 Adamts4 Amhr2 BC003236 BC003940 BC006933 BC031407 Bcas2 Bcl2l11 Cdk2ap1 Dcps Gmip Gmppb Grwd1 Gtf2h4 Hrmt1l2 Ifi44 Irx5 Lxn Maf1 Ms4a6c Nkd2 Pbk Pcdh18 Phlda1 Ppp1r14b Prim2 Prnpip1 Ptpre Pycard Rabl5 Rhoc Rnf2 Rps13 Rqcd1 Sdc1 Sgol1 Skp2 Slc29a1 Slc30a6 Snrpg Sox4 Stat6 Tada2l Tcirg1 Tiam2 Tm4sf1 Tmsb10 Vamp8 Wisp1 Ywhaz
256	V$COUP_01: COUP:HNF-4 heterodimer	85	85	511	2337	13238	-3.19	0.0	0.34	0.0	2410043F08Rik 2810013E07Rik 4930403J22Rik 5830472H07Rik AI429613 Actl6a Ak4 Aof2 Arl6ip4 Atf4 Atpif1 Aurkb Bag2 Bnipl Brca1 Car9 Chst10 Ckap2 Clec4n Crabp2 Ctgf Cxxc5 Dcbld1 Dna2l Epha2 Espn Fpgs Gemin6 Gmppb Gnai3 Grwd1 Hebp2 Hmmr Hnrpab Hps1 Iqgap1 Lcp1 Lgals9 Llglh Lsm8 Ltb4dh Mfap3 Ms4a11 Ms4a6d Nek2 Nras Pbp2 Pck2 Pdlim1 Pes1 Piga Polr2e Prnpip1 Pycard Rbl1 Rbm3 Rbp1 Reg1 Rpa1 Rpl31 Rqcd1 Sa…
257	V$STAT5A_02	98	98	498	2474	13101	-3.19	0.0	0.98	0.21	2310031L18Rik 2600001J17Rik 2610019I03Rik 5430413I02Rik 5730537D05Rik Actl6a Atf4 Atp1b1 Aurkb Bin3 Birc1b Brrn1 Cald1 Ccl7 Cdca1 Cklfsf7 Depdc1a Dnmt1 Drg1 Dyrk3 Eif3s3 Espn Ezh2 Fgd6 Fliih Foxm1 Frk Galnt7 Gcnt1 Gorasp2 Gtf2e2 Gtf2h4 Gtse1 H3f3b Hmgcr Hps1 Id2 Ier3 Igsf8 Ikbkap Inhba Irx5 Kif22 Kif23 Kpna2 Lgals3 Lgals9 Ltb4dh Ly78 Mcm6 Mfap3 Mmp13 Mphosph6 Nans Ncoa5 Nola2 Nutf2 Pck2 Pdk3 Phld…
258	V$AREB6_03: AREB6 (Atp1a1 regulatory element binding factor 6)	95	95	501	2406	13169	-3.22	0.0	0.94	0.19	1700013H19Rik Aig1 Arhgdig Arrdc1 Atf4 BC003236 BC025076 Birc5 Brca1 Brp16 Cct7 Cdk2ap1 Ckap2 Cklfsf7 Clk3 Cmas Commd5 Cyr61 Dcps Ddost Diap3 Dip3b Dut Eif2b2 Epha2 Ero1l Exosc4 Fzr1 G630055P03Rik Galgt1 Gmppb Gpsm2 H3f3b Hcngp Hmmr Hrmt1l2 Igsf8 Insl6 Insr Kpna2 Ltap Mcm7 Mki67 Mns1 Mphosph6 Nek6 Nfix Nt5c Nudt1 Padi4 Pask Piga Pole2 Ppox Ppp1r14b Prc1 Prim2 Prnpip1 Pycr1 Pycs Rad51 Rad51ap1 Rho…
259	V$E47_01: E47	87	87	509	2354	13221	-3.25	0.0	0.43	0.0	2510015F01Rik 2610511O17Rik AF233884 Aof2 Apc2 Arhgdig Asf1a Asf1b Ass1 Atf4 Atp1b1 BC003940 BC006933 BC021523 BC025546 Bcas2 Car9 Ccl12 Ccna2 Cdc42se1 Chi3l3 Cks2 Dnajc9 Dtymk Ect2 Egln3 Epha2 Erf Evl Exo1 Fzr1 Gabrp Gad1 Gjb3 Hebp2 Hells Hist1h3d Hist2h3c1 Hmgcr Hn1 Ier5 Inhba Irx5 Kcne3 Kif23 Lgals3 Lsm4 Lxn Mbd4 Mclc Ncoa5 Nek2 Nola2 Nudt1 Nup107 Nup93 Pold1 Prim1 Prkca Qtrt1 Reg1 Rfc5 Sap30 …
260	V$XFD1_01: Xenopus fork head domain factor 1	98	98	498	2581	12994	-3.25	0.0	0.6	0.0	1300002F13Rik 1700013H19Rik 1700095N21Rik 2410043F08Rik 2600001J17Rik 2610040E16Rik 2810013E07Rik 4930403J22Rik 5830426I05Rik AJ430384 Abhd2 Aig1 Arg1 Asf1a Aurkb B4galt3 Baiap2 Blm Brca1 Calm2 Casp1 Cdc2a Cklf Clec4n Col11a1 Commd5 Ctgf Ddx39 Dna2l Dnase2a Dnmt1 Dut Enpp1 Fibp Foxc1 Galgt1 Hist1h2ao Hmgb2 Hs2st1 Igfbp3 Incenp Insl6 Irf7 Klra2 Lgals9 Lig3 Ltap Mclc Mns1 Mpeg1 Ms4a11 Ms4a6d Mtbp M…
261	V$AMEF2_Q6: myocyte enhancer factor	57	57	539	1625	13950	-3.25	0.0	0.26	0.0	1110055N21Rik 2410043F08Rik 2610040E16Rik AI429613 Ahcy B4galt3 BC003236 BC008103 Brca1 Bub1b Casp2 Cdca7 Cst6 Dcps Depdc1a Dna2l Dnmt1 Dscr1l2 Eif3s3 Evl Exosc4 Fignl1 Galnt7 Gcnt1 Gfm2 Gzmc Gzmf Ier5 Insl6 Melk Mpeg1 Nras Nutf2 Pdk3 Phtf1 Pigf Pole2 Psmd5 Ptpn2 Rad51ap1 Rbl1 Reg1 Rgs1 Rhod Sdc1 Shmt2 Skp2 Slc29a1 Slc35e4 Smyd5 Snx1 Tcfe2a Thoc4 Tiam2 Tle2 Traf4 Vrk1
262	V$R_01: Epstein-Barr virus transcription factor R	13	13	583	226	15349	-3.27	0.0	2.25	1.14	Ass1 BC021523 Cyr61 Ddx41 Dip3b Evl Galgt1 Mcm7 Mcmdc1 Mmp13 Mns1 Rnf2 Shmt2
263	V$ZID_01: zinc finger with interaction domain	86	86	510	2300	13275	-3.28	0.0	0.5	0.0	1200008O12Rik 1700095N21Rik 1810014L12Rik Ahcy Ass1 Aurka BC006933 BC025076 Bcl2l11 Bin3 Brp16 Bub1b Car9 Ccna2 Cd72 Cdca7 Cenph Chek1 Chic2 Clec4n Ctss Drg1 Eif2b2 Eif3s3 Enpp1 Eppb9 Ero1l Fpgs Galk1 Gcnt1 Gdf3 Gorasp2 Hist2h3c1 Hrmt1l2 Hs2st1 Kctd5 Mbd4 Mcm7 Mki67 Nkd2 Nme4 Nup155 Pdxp Pi4k2b Ppfia4 Ppox Ppp1r8 Pycard Qtrt1 Rabl5 Racgap1 Rap1ga1 Rasal1 Rbm12 Rhoc Rpa1 Rpl12 Rpl13 Rpl36a Rps17 R…
264	V$NFE2_01: NF-E2 p45	83	83	513	2215	13360	-3.3	0.0	0.51	0.0	1110055N21Rik 2410004C24Rik 2610019I03Rik 2700084L22Rik 4930553M18Rik Acsl4 Amhr2 Apc2 Arg1 Arrdc1 Ass1 B4galt3 B7h3 BC006933 BC021523 Birc1b Brca1 Cacnb3 Car9 Casp1 Cdca4 Cdk2ap1 Cenph Chek1 Clk3 Crabp2 Cxxc5 Dap Dnase2a Gmip Gnai3 Grwd1 Gsg2 Hrmt1l3 Igsf7 Irf7 Kif4 Luc7l2 Mbd4 Mfap3 Mlp Mmp13 Mtbp Mxd3 Myef2 Nt5c Nup93 Padi4 Pdk3 Pdlim5 Pi4k2b Qtrt1 Rabl5 Rad51 Rasal1 Rbp1 Rgs19ip1 Ris2 Rpl13 R…
265	V$NFKAPPAB_01: NF-kappaB	85	85	511	2207	13368	-3.31	0.0	0.71	0.03	1700001L23Rik 4933424N09Rik Adamts4 Ak4 Apc2 Arf6 Birc5 Bnipl Cacnb3 Calm2 Cdc2a Cdc7 Cklfsf7 Clk3 Crlf1 Ctgf Cxcl1 Dap Dip3b Drg1 Dusp6 Dyrk3 Enpp1 Etv1 Exo1 Fpgs Fzr1 Galgt1 Gcnt1 Gnai3 Gtse1 Hrmt1l2 Hus1 Igfbp3 Igsf7 Kcnn4 Khdrbs1 Kif23 Lgals3 Lrrc1 Lsm4 Ltap Lxn Mcm3 Mcm5 Mcm7 Mki67 Ms4a6c Nudt1 Pafah1b3 Pak1 Papss1 Pbp2 Pck2 Pdlim5 Phtf1 Piga Pycs Rap1ga1 Rfc3 Rgs20 Rhoc Rpl31 Rpl35 Rps19 Sd…
266	V$E47_02: E47	85	85	511	2250	13325	-3.31	0.0	0.56	0.0	1700013H19Rik 2510015F01Rik 5730592L21Rik Aig1 Apc2 Arrdc1 Atp1b1 B4galt6 BC003236 BC025076 BC025546 Birc1b Brca1 Bub1b Cenpf Chi3l3 Clk3 Ddx41 Diap3 Dip3b Dnajc9 Ect2 Eif2b2 Epha2 Ero1l Exosc4 Fzr1 G630055P03Rik Gabrp Gad1 Galnt7 Gorasp2 Hmgn2 Hrmt1l2 Ifi44 Incenp Irf7 Kcne3 Kcnn4 Khdrbs1 Lgals3 Mbd4 Mns1 Mphosph6 Nudt1 Nup93 Padi4 Pask Pdlim5 Phlda1 Pla2g4a Pole2 Polr2d Prc1 Prim2 Pycr1 Rad51 R…
267	V$AP4_01: activator protein 4	47	47	549	1355	14220	-3.33	0.0	0.25	0.0	2510015F01Rik 2810418N01Rik 5730592L21Rik Adamts4 Arhgdig Ass1 Atf4 BC021523 Brp16 Brrn1 Bub1b Ccl12 Ccne2 Cd72 Cdca5 Cfl1 Chi3l3 Cklfsf7 Commd5 Espn Fignl1 Frk Fzr1 Gmppb Hat1 Khdrbs1 Kpna2 Lxn Ly78 Maf1 Mclc Mcmdc1 Mfap3 Pes1 Pold1 Pycr1 Rap1ga1 Rgs11 Sdc4 Sec61a1 Slc29a3 Slc35c2 Slc7a7 Tle2 Trim27 Ube2c Wrnip1
268	V$EGR2_01: Egr-2/Krox-20 early growth response gene product	12	12	584	206	15369	-3.33	0.0	2.22	1.13	Cdc7 Dcps Erf Igsf8 Nab2 Ppox Rpl12 Sfxn3 Siah2 Smyd5 Spcs1 Trim47
269	V$RORA1_01: RAR-related orphan receptor alpha1	75	75	521	1903	13672	-3.33	0.0	0.88	0.14	1700013H19Rik 2610040E16Rik 2810013E07Rik 5430413I02Rik 5830426I05Rik Ass1 Atp13a1 B4galt6 BC002216 Bcas2 Blm Brca1 Bub1b Ccna2 Cdc2a Cdc6 Cdca4 Cdca7 Cfl1 Chi3l3 Cklfsf7 Commd5 Cst6 Dck Dnajc9 Dnase2a Fibp Fignl1 G630055P03Rik Gdf3 Gemin6 Gmip Gsg2 H3f3b Hcngp Hmgcr Hrmt1l2 Igsf7 Insl6 Kctd5 Lig1 Lims1 Lsm4 Ly78 Mad2l1 Mtbp Ncoa5 Nkd2 Nola2 Nup93 Pdlim4 Phtf1 Pstpip1 Rcn2 Rnf2 Rpa1 Rpl13a Rpl36a…
270	V$NFKB_Q6: NF-kappaB	75	75	521	1955	13620	-3.37	0.0	0.67	0.02	1700001L23Rik 2810013E07Rik 5430413I02Rik Adamts4 Arf6 Arl6ip4 Birc5 Cacnb3 Calm2 Cdc7 Cfl1 Chc1 Cklfsf7 Clk3 Crlf1 Ctgf Cxcl1 Dip3b Drg1 Dyrk3 Egln3 Enpp1 Gabrp Galgt1 Galnt7 Gcnt1 Gnai3 Gtse1 Hmgb2 Hmmr Hrmt1l2 Hus1 Kcnn4 Khdrbs1 Kif23 Lgals3 Lrrc1 Lsm4 Mcm5 Mki67 Ms4a6c Nedd9 Nudt1 Pafah1b3 Pbp2 Pck2 Pdlim5 Phtf1 Piga Ppil5 Pycs Rfc3 Rgs20 Rhoc Rpl31 Rpl35 Sat1 Sdc1 Sema4g Serpine2 Slc16a6 Slc…
271	V$HFH4_01	25	25	571	535	15040	-3.41	0.0	1.68	0.69	Atp13a1 B7h3 Cbx1 Cxcl1 Depdc1a Fpgs Gdf3 Gfm2 Hnrpab Ier5 Irf7 Nol5 Nutf2 Pld3 Ppil5 Prim1 Psmd7 Rfc3 Rfc5 Rfwd3 Rpl31 Shmt2 Tera Uhrf1 Wdr4
272	V$IK3_01: Ikaros 3	57	57	539	1567	14008	-3.41	0.0	0.39	0.0	Acsl4 Actg1 Atp1b1 BC003236 BC008103 BC031407 Bag2 Bnipl Bub1b Ccl12 Cd72 Chc1 Commd5 Eif2ak3 Eif3s3 Eppb9 Fzr1 Gabrp Gjb3 Gorasp2 Grwd1 Gtf2h4 Hrmt1l2 Ifit1 Il13ra1 Incenp Lgals9 Llglh Ltap Mtbp Mxd3 Myo10 Nek2 Nek6 Nhsl1 Nup107 Nup155 Nusap1 Olfml3 Ppp1r8 Pttg1 Rasal1 Rbl1 Rpl35 S100a8 Sdc1 Sh3bgrl2 Siah2 Suv39h1 Taf5l Thop1 Thrap6 Trip13 Wdr5 Wrnip1 Xpnpep1 Zfp7
273	V$YY1_02: Yin and Yang 1	60	60	536	1631	13944	-3.42	0.0	0.44	0.0	2410080P20Rik 2810013E07Rik 5730592L21Rik Arrdc1 Asf1b B4galt3 Birc5 Bnipl Brca1 Col11a1 Ctgf Dcbld1 Dcps Ddx47 Espn Evl Exo1 Fgd6 Fliih Fpgs Fzd9 Galgt1 Ggta1 Grwd1 Hcngp Hrmt1l2 Ier5l Kif20a Kif4 Lta4h Mcm5 Mcm7 Mglap Ncoa5 Pbp2 Pole2 Polr2d Ppp1r8 Prnpip1 Ptbp1 Ptpn2 Racgap1 Rad1 Rad51ap1 Rasal1 Rpa2 Rps13 Rps19 Rrm1 Saa3 Sept2 Smyd5 Solt Suv39h2 Tpx2 Tradd Traip Trem2 Vamp8 Wdr21
274	V$OCT1_Q6: octamer factor 1	550	550	46	14282	1293	-3.45	0.0	1.08	0.28	1110055N21Rik 1300002F13Rik 1700001L23Rik 1700013H19Rik 1700095N21Rik 1810014L12Rik 2310031L18Rik 2310066N05Rik 2410004C24Rik 2410006F12Rik 2410080P20Rik 2510015F01Rik 2600001J17Rik 2600017H08Rik 2610019I03Rik 2610040E16Rik 2610511O17Rik 2610528M18Rik 2700075B01Rik 2700084L22Rik 2810013E07Rik 2810418N01Rik 4930403J22Rik 4930553M18Rik 4933424N09Rik 5430413I02Rik 5730537D05Rik 5830426I05Rik 5830442…
275	V$ARNT_02: AhR nuclear translocator homodimers	25	25	571	540	15035	-3.45	0.0	1.62	0.66	Aqp5 Atf4 Aurka Bcas2 Cdk4 Ddx39 Diap3 Dnase2a Eppb9 Foxm1 Ier3 Lst1 Mxd3 Ngfrap1 Orc6l Qtrt1 Ris2 Rpa1 Sgol1 Slc25a13 Snrpa Stmn1 Suv39h2 Tdg Tubb5
276	V$OLF1_01: olfactory neuron-specific factor	58	58	538	1516	14059	-3.47	0.0	0.65	0.0	4930403J22Rik AF233884 Abhd2 Actg1 Adamts4 Aig1 Arg1 Asf1b B7h3 BC014795 Birc5 Cdc20 Cdk2ap1 Chl1 Dnase2a Dtnb Fignl1 G630055P03Rik Gabrp Ggta1 Gmip Gnai3 Gtf2h4 Ier3 Ier5l Ifi44 Igfbp3 Kcnn4 Kif20a Kif23 Lrrc1 Luc7l2 Mglap Nek2 Pigf Ppox Rabl5 Rap1ga1 Rasal1 Rbmxrt Rpl13a Sap30 Sdc4 Sept2 Sgol1 Slc7a7 Smpdl3b Spcs1 Ssx2ip Tead4 Tera Tgif Tle2 Topbp1 Tpx2 Traip Trem2 Tyro3
277	V$FREAC3_01: Fork head RElated ACtivator-3	9	9	587	352	15223	-3.52	0.0	0.08	0.0	Hus1 Insl6 Mpeg1 Mphosph6 Ms4a11 Ms4a6d Pld3 Pycard Tmsb10
278	V$GR_01: high affinity binding site for glucocorticoid receptor	42	42	554	1176	14399	-3.52	0.0	0.36	0.0	2600001J17Rik 2600017H08Rik 2610511O17Rik 2810418N01Rik Brca1 Brrn1 Bub1b Ccl12 Cdc20 Cdca1 Cenpf Cmas Dcbld1 Dusp6 Frk Gmip Irx5 Lgals9 Maf1 Mtmr9 Pbp2 Pdxp Pole2 Ppfia4 Psma5 Pycard Pycr2 Rad1 Rad51 Rbp1 Rfc3 Smyd5 Snrpa Tagln2 Tesk2 Tmem40 Trem2 Trim11 Trip13 Tyro3 Vrk1 Ywhaz
279	V$ARNT_01: AhR nuclear translocator homodimers	49	49	547	1237	14338	-3.52	0.0	0.86	0.13	2410043F08Rik 2510015F01Rik 2610040E16Rik Abhd2 Arf6 Atf4 Atp1b1 Aurkb BC008103 Brrn1 Cdk4 Clec4n Cryba4 Cxxc5 Dnase2a Eppb9 Evl Exo1 G630055P03Rik Galk1 Hells Hmgn1 Hmgn2 Ier3 Kcne3 Khdrbs1 Lst1 Lta4h Melk Mns1 Mxd3 Nab2 Parva Ptbp1 Qtrt1 Rpa1 Rpl13a Sema4g Sgol1 Slc25a13 Slc35b1 Smyd5 Snrpa Stmn1 Suv39h2 Tesk2 Thoc4 Uhrf1 Wdr31
280	V$NERF_Q2: new ets-related factor 1a	26	26	570	790	14785	-3.53	0.0	0.21	0.0	Clk3 Cxcr4 Dip3b Ero1l Galnt10 Ggta1 Hmgn1 Igsf7 Kcne3 Klra2 Ltb4dh Ly78 Nfix Ris2 Rps10 Rps13 Sept2 Slc19a2 Sms Srebf2 Tagln2 Tcirg1 Tle6 Traip Txn1 Wisp1
281	V$FXR_Q3	6	6	590	268	15307	-3.53	0.0	0.06	0.0	1700001L23Rik Cdk4 Col11a1 Cxxc5 Pdk3 Pla2g4a
282	V$SRF_Q4	46	46	550	1250	14325	-3.55	0.0	0.46	0.0	2310031L18Rik 2610511O17Rik AJ430384 Actg1 Arf1 Arhgdig B4galt6 Bag2 Blm Cald1 Clcn5 Eif3s3 Fzr1 Galgt1 Galk1 Gatm Gdf3 Ier3 Ifit1 Lst1 Mlp Nans Nfix Ngfrap1 Nono Nup107 Pak1 Pigf Psmd7 Rbl1 Rbm3 Rcn2 Rgs11 Rpl12 Rps19 Scml2 Sdc1 Slc35b1 Sms Spag5 Tada2l Thrap6 Tm4sf1 Txnrd1 Uchl4 Zfp7
283	V$FREAC2_01: Fork head RElated ACtivator-2	40	40	556	977	14598	-3.56	0.0	1.03	0.25	2310066N05Rik 4930403J22Rik 5730537D05Rik 5830426I05Rik Aurkb Bcl2l11 Ccna2 Cdca1 Cenpf Cklfsf7 Ctgf Cyr61 Ddx47 Drg1 Dusp6 Hist1h2ao Igsf8 Kif20a Klra2 Lcp1 Mfap3 Mmp13 Nans Nusap1 Pak1 Plp2 Rbp1 Rpa1 Rpl15 Rps6 Sema4g Sfxn3 Smarcc1 Stard3nl Stmn1 Taf5l Tera Thrap6 Tipin Tpd52
284	V$TAL1ALPHAE47_01: Tal-1alpha:E47 heterodimer	47	47	549	1262	14313	-3.56	0.0	0.51	0.0	1200008O12Rik 2310066N05Rik 2810013E07Rik 2810418N01Rik 5430413I02Rik Arf1 Brca1 Brrn1 C1qtnf3 Cks2 Cotl1 Cxxc5 Ddx39 Depdc1a Diap3 Dut Fgd6 Fzr1 Galnt10 Gdf3 H2afx Ier3 Igsf7 Irf7 Klk10 Lgals9 Mad2l1 Mcm6 Nt5c Nup155 Orc6l Padi4 Pbk Pdxp Plp2 Ptpn2 Rad51 Rfc5 Rps6 Rps9 Slc35e4 Slc7a7 Smarcc1 Spcs1 Trim47 Tulp3 Uhrf1
285	V$TEL2_Q6	43	43	553	1086	14489	-3.59	0.0	0.84	0.12	2310066N05Rik Atp13a1 BC002216 Bin3 Birc1b Cks1b Commd5 Ctss DXImx46e Dip3b Ero1l Gtf2e2 Hmgn1 Igsf7 Klra2 Lamr1 Lcp1 Leprot Lrrc1 Lsm4 Lst1 Ltb4dh Mfap3 Ms4a11 Ms4a6d Pstpip1 Ris2 Rpa2 Rps13 Rps6 Slc19a2 Slc5a9 Slc9a3r1 Sms Srebf2 Tcfe2a Tcirg1 Tle6 Topbp1 Traip Txn1 Vamp8 Wdr21
286	V$SRF_Q6: serum response factor	35	35	561	990	14585	-3.59	0.0	0.35	0.0	Actg1 Apc2 Arf1 Arhgdig Bag2 Cald1 Clcn5 Ddost Eif3s3 Gatm Gdf3 Hebp2 Klra2 Lst1 Mfap3 Mlp Nfix Ngfrap1 Nup107 Pak1 Pbp2 Rbl1 Rbm3 Rcn2 Rgs11 Rgs19ip1 Rps19 Sdc1 Sdc4 Serpine2 Slc35b1 Spag5 Txnrd1 Uchl4 Zfp7
287	V$TAL1BETAITF2_01: Tal-1beta:ITF-2 heterodimer	42	42	554	1059	14516	-3.6	0.0	0.84	0.13	1200008O12Rik 2310066N05Rik 2810013E07Rik 2810418N01Rik 5430413I02Rik Arf1 Bcas2 Brca1 C1qtnf3 Cenph Cks2 Cotl1 Ddx39 Depdc1a Dut Fgd6 Fzr1 Gdf3 Ier3 Igsf7 Inhba Klk10 Lgals9 Mad2l1 Mcm6 Mxd3 Nt5c Nup155 Padi4 Ptpn2 Rad51 Rps6 Rps9 Sept2 Serpine2 Slc35e4 Slc7a7 Smarcc1 Sms Trim47 Tulp3 Uhrf1
288	V$NFKAPPAB65_01: NF-kappaB (p65)	37	37	559	903	14672	-3.6	0.0	1.02	0.24	1110055N21Rik 1810014L12Rik 2600001J17Rik Apc2 Birc5 Cdc7 Cxcl1 Dusp6 Exo1 Fpgs Gcnt1 Gtse1 Hrmt1l2 Ier3 Kif22 Lig3 Lsm4 Nans Pak1 Pask Pbk Pbp2 Pck2 Plp2 Psat1 Pycr1 Rap1ga1 Rfc3 Rhoc Sat1 Snx12 Tle2 Tuft1 Uhrf1 Umpk Wisp1 Zfp7
289	V$PR_02: is recognized by progesterone receptor	34	34	562	818	14757	-3.6	0.0	1.08	0.28	2610511O17Rik Bin3 Brca1 Brrn1 Bub1b Cdca1 Cdca4 Fzr1 Irx5 Kif20a Kpna2 Lgals9 Ltap Mtmr9 Pdlim4 Pdxp Pole2 Ppfia4 Ppox Psma5 Psmd5 Pycr2 Rad51 Rbp1 Rfc3 Rgs1 Rpl13a Rrm1 Sfxn3 Snrpg Stac2 Tmem40 Trem2 Trip13
290	V$CDP_01: cut-like homeodomain protein	2	2	594	144	15431	-3.61	0.0	0.03	0.0	Fgd6 Snrpa
291	V$AR_Q2: androgen receptor	31	31	565	886	14689	-3.64	0.0	0.33	0.0	2600017H08Rik 4930403J22Rik 5830472H07Rik Brca1 Cdc20 Cdca4 Chc1 Cryba4 Dbnl Dcps Ddit4 Dusp6 Ect2 Eif2b2 Epha2 Gsg2 Igfbp3 Lgals9 Mcm5 Mtmr9 Nek2 Pes1 Psma5 Ptpre Rfc3 Rhod Sema4g Slc35c2 Tubb5 Ywhaz Zfp239
292	V$FOXO1_02: fork head box O1	34	34	562	949	14626	-3.64	0.0	0.39	0.0	2310066N05Rik 4930403J22Rik 5730537D05Rik Bcl2l11 Cenpf Cklfsf7 Ctgf Cyr61 Diap3 Drg1 Ect2 Hist1h2ao Insr Kif20a Lcp1 Mfap3 Mmp13 Nans Nusap1 Pak1 Phtf1 Ppil5 Rpa1 Rpl15 Rps6 Sfxn3 Smarcc1 Snx12 Stard3nl Stmn1 Taf5l Tera Thrap6 Tpd52
293	V$MEF3_B: MEF-3	14	14	582	471	15104	-3.66	0.0	0.15	0.0	2610040E16Rik BC002216 BC003940 Baiap2 Birc1b Cks1b Fignl1 Frk Fzd9 Gcnt1 Nutf2 Pole2 Sh3bgrl2 Slc25a13
294	V$TAL1BETAE47_01: Tal-1beta:E47 heterodimer	31	31	565	868	14707	-3.69	0.0	0.39	0.0	1200008O12Rik 2310066N05Rik 2810013E07Rik 2810418N01Rik 5430413I02Rik Arf1 Brca1 C1qtnf3 Cks2 Cotl1 Ddx39 Fgd6 Fzr1 Gdf3 Ier3 Lgals9 Mad2l1 Mcm6 Nt5c Nup155 Padi4 Ptpn2 Rad51 Rps6 Rps9 Slc35e4 Slc7a7 Smarcc1 Trim47 Tulp3 Uhrf1
295	V$HEN1_02: HEN1	10	10	586	180	15395	-3.72	0.0	1.8	0.78	B4galt3 Cfl1 Khdrbs1 Rad51ap1 Rap1ga1 Sec61a1 Serpine2 Solt Spata6 Ube2c
296	V$HNF1_Q6	575	575	21	14943	632	-3.73	0.0	1.2	0.33	1110055N21Rik 1200008O12Rik 1300002F13Rik 1700001L23Rik 1700013H19Rik 1700095N21Rik 1810014L12Rik 2310031L18Rik 2310066N05Rik 2410004C24Rik 2410006F12Rik 2410043F08Rik 2410080P20Rik 2510015F01Rik 2600001J17Rik 2600017H08Rik 2610019I03Rik 2610040E16Rik 2610511O17Rik 2610528M18Rik 2700075B01Rik 2700084L22Rik 2810013E07Rik 2810418N01Rik 4930403J22Rik 4930553M18Rik 4933424N09Rik 5430413I02Rik 5730537…
297	V$COUP_DR1_Q6	14	14	582	461	15114	-3.74	0.0	0.18	0.0	Ak4 Arl6ip4 Crabp2 Eif3s3 Epha2 Hebp2 Pes1 Pold1 Prnpip1 Rbl1 Sec11l1 Smyd5 Suv39h1 Tagln2
298	V$POLY_C: Retroviral Poly A signal	12	12	584	232	15343	-3.75	0.0	1.65	0.68	AI429613 Ccne2 Col11a1 Cxxc5 Dtymk H2afx Nutf2 Pafah1b3 Rad1 Saa3 Slc35b1 St6galnac4
299	V$ICSBP_Q6	32	32	564	838	14737	-3.75	0.0	0.63	0.0	2810013E07Rik AJ430384 Abhd2 BC014795 C1qtnf3 Ccl12 Dbnl Dna2l Exo1 Gnai3 Grwd1 Ifi44 Irf7 Khdrbs1 Kif22 Lsm8 Mpeg1 Mtmr9 Nono Nras Pgea1 Pi4k2b Prnpip1 Ptpre Snrpa Snx12 Spata6 Ssx2ip Tctex1 Tgif Tmem9 Xpnpep1
300	V$HNF4_01_B: Hepatocyte nuclear factor 4	20	20	576	603	14972	-3.75	0.0	0.26	0.0	2410043F08Rik 5430413I02Rik Ak4 Asf1a Atf4 Dscr1l2 Dusp6 Ikbkap Lgals9 Lims1 Mlp Pes1 Ppp1r14b Prkca Rbl1 Sec11l1 Slc29a1 Slc29a3 Suv39h1 Tmem9
301	V$SRF_C: serum response factor	22	22	574	511	15064	-3.79	0.0	1.13	0.3	2610511O17Rik 2810418N01Rik Actg1 Cald1 Clcn5 Dna2l Eif3s3 Etv1 Gdf3 Nfix Nol5 Nono Nup107 Pak1 Rcn2 Sdc1 Sdc4 Spag5 Thrap6 Tuft1 Uchl4 Zfp7
302	V$PBX1_02: homeo domain factor Pbx-1	12	12	584	238	15337	-3.81	0.0	1.54	0.59	2700084L22Rik Dnajc9 Gdf3 Gtf2h4 Kif22 Lgals3 Nola2 Papss1 Psat1 Sdc4 Snx12 Suv39h1
303	V$CAAT_C: Retroviral CCAAT box	7	7	589	115	15460	-3.86	0.0	1.81	0.78	Crabp2 Cyr61 Ddx39 Ect2 Mpeg1 Rpa2 Solt
304	V$GRE_C: Glucocorticoid response element	20	20	576	580	14995	-3.86	0.0	0.34	0.0	2600017H08Rik 5830426I05Rik Brca1 Bub1b Cdca1 Gsg2 Hs2st1 Lgals3 Padi4 Pbp2 Pdxp Ppfia4 Rad51 Rgs11 Sfxn3 Tead4 Tgif Trim47 Txnrd1 Wdr21
305	V$IRF1_01: interferon regulatory factor 1	10	10	586	347	15228	-3.87	0.0	0.16	0.0	Fzr1 Ifi44 Lsm8 Ngfrap1 Pi4k2b Spata6 Tcirg1 Tgif Tuft1 Zfp239
306	V$DEAF1_02	16	16	580	360	15215	-3.92	0.0	1.16	0.32	Bin3 Brp16 Cxcl1 Dip3b Drg1 Eif2b2 Gad1 Hmgn1 Kcne3 Mclc Rbl1 Rbmxrt Sema4g Slc16a6 Trim11 Txn1
307	V$NFKB_C: NF-kappaB binding site	21	21	575	541	15034	-3.94	0.0	0.68	0.02	Birc5 Cdc7 Cxcl1 Egln3 Gcnt1 Gtse1 Hmgb2 Kif23 Lsm4 Ms4a6c Pafah1b3 Pbp2 Pck2 Phtf1 Rfc3 Rhoc Rpl35 Sdc1 Slc7a7 Tm4sf9 Wisp1
308	V$NFMUE1_Q6	21	21	575	559	15016	-3.95	0.0	0.57	0.0	Atp13a1 Cdc20 Ddx47 Fpgs Grwd1 Hcngp Hrmt1l2 Mcm5 Ppp1r14b Ppp1r8 Psmd5 Ptbp1 Rad1 Rfwd3 Rpa2 Rpl13a Rps19 Sept2 Smyd5 Suv39h1 Suv39h2
309	V$ISRE_01: interferon-stimulated response element	12	12	584	254	15321	-3.98	0.0	1.28	0.4	Bcas2 C1qtnf3 Grwd1 Ifi44 Kif22 Lsm8 Mtmr9 Slco1a5 Snrpa Spata6 Ssx2ip Tctex1
310	V$OCT1_01: octamer factor 1	16	16	580	461	15114	-4.01	0.0	0.38	0.0	Aurkb Cdca7 Clec4n Dnmt1 Egln3 Espn Exo1 Grwd1 H3f3b Rps27l Skp2 Srebf2 Stac2 Tdg Tera Zswim6
311	V$BACH1_01: BTB and CNC homolog 1	6	6	590	232	15343	-4.02	0.0	0.13	0.0	Cbx1 Gtf2e2 Hcngp Ms4a11 Ms4a6d Tead4
312	V$FOXO4_02: fork head box O4	16	16	580	444	15131	-4.06	0.0	0.46	0.0	2310066N05Rik 5730537D05Rik Bcl2l11 Ctgf Drg1 Hist1h2ao Insr Kif20a Mfap3 Nans Sfxn3 Stmn1 Taf5l Tera Thrap6 Tpd52
313	V$HSF_Q6	8	8	588	151	15424	-4.06	0.0	1.46	0.53	B7h3 Enpp1 Gabrp Lrrc1 Melk Nutf2 Plod2 Rps13
314	V$PR_01: high affinity binding sites for progesterone receptor	8	8	588	275	15300	-4.08	0.0	0.19	0.0	Bub1b Cdca1 Irx5 Pbp2 Pdxp Rad51 Rrm1 Trem2
315	V$AR_03: is recognized by androgen reseptor	13	13	583	304	15271	-4.1	0.0	0.95	0.19	Brca1 Bub1b Cdca1 Irx5 Lgals9 Pdxp Ppfia4 Psma5 Pycard Rad51 Rfc3 Tmem40 Tyro3
316	V$RP58_01: 58 KDA repressor protein	14	14	582	397	15178	-4.1	0.0	0.42	0.0	Arf1 Aurka Brca1 Ctss Cxxc5 Ddost Dnmt1 Galnt10 Gpsm2 Igsf7 Nqo1 Pycs Slc7a5 Wdr21
317	V$RSRFC4_01: related to serum response factor, C4	1	1	595	93	15482	-4.11	0.0	0.03	0.0	Sdc1
318	V$CDPCR3_01: cut-like homeodomain protein	14	14	582	391	15184	-4.12	0.0	0.45	0.0	2410080P20Rik 2610528M18Rik Cdc2a Cenpf Cklf Ctss Dut Mcm3 Rgs1 Rps6 Snx1 Stac2 Suv39h1 Tgif
319	V$MEIS1BHOXA9_02: Meis-1b:HOXA9 heterodimeric binding	9	9	587	184	15391	-4.12	0.0	1.26	0.39	2610528M18Rik BC057552 Brp16 Enpp1 Gemin6 Gtf2e2 Ms4a11 Ms4a6d Nusap1
320	V$FOXO3_01: fork head box O3	14	14	582	369	15206	-4.15	0.0	0.6	0.0	5730537D05Rik Bcl2l11 Ctgf Hist1h2ao Kif20a Lcp1 Mfap3 Nans Sfxn3 Stmn1 Taf5l Tera Thrap6 Tpd52
321	V$HEN1_01: HEN1	14	14	582	369	15206	-4.15	0.0	0.6	0.0	2700084L22Rik B4galt3 Cfl1 Ier5l Khdrbs1 Nudt1 Rap1ga1 Sec61a1 Serpine2 Slc26a2 Slc35e4 Solt Spata6 Ube2c
322	V$STAT5B_01: signal transducer and activator of transcription 5b	11	11	585	318	15257	-4.21	0.0	0.4	0.0	Adamts4 Ccnb2 Exosc4 H2afx Hmgb2 Hrmt1l2 Kif22 Pbk Psmd7 Snx1 Tulp3
323	V$HOX13_01: Hox-1.3	9	9	587	236	15339	-4.37	0.0	0.59	0.0	Bcl2l11 Cxxc5 Gorasp2 Lgals3 Ppp1r8 Pstpip1 Rpa2 Spata6 Tm4sf1
324	V$CDP_02: transcriptional repressor CDP	7	7	589	154	15421	-4.38	0.0	0.96	0.19	Ddx41 Galnt10 Hs2st1 Nup155 Rfwd3 Snrp1c Snx1
325	V$MIF1_01: MIBP-1 / RFX1 complex	8	8	588	190	15385	-4.38	0.0	0.81	0.1	4930403J22Rik Aof2 Baiap2 Cxcl1 Cxcr4 Ncoa5 Rfc5 Riok2
326	V$OCT1_07: octamer factor 1	8	8	588	214	15361	-4.41	0.0	0.55	0.0	2600017H08Rik Eif3s3 Exo1 Hmgn1 Rps27l Skp2 Umpk Zswim6
327	V$EGR1_01: Egr-1/Krox-24/NGFI-A immediate-early gene product	7	7	589	165	15410	-4.44	0.0	0.8	0.1	Cdc7 Igsf8 Kif23 Mclc Ppox Rasal1 Smyd5
328	V$MYCMAX_01: c-Myc:Max heterodimer	6	6	590	136	15439	-4.49	0.0	0.85	0.13	Kcne3 Nup93 Parva Qtrt1 Slc7a7 Tesk2
329	V$FXR_IR1_Q6	6	6	590	148	15427	-4.55	0.0	0.69	0.02	Arhgdig Cdca4 Lcp1 Pdk3 Phtf1 Rgs11
330	V$LXR_Q3	4	4	592	76	15499	-4.58	0.0	1.08	0.28	Irf7 Ly78 Nudt1 Tle6
331	V$PAX3_01: Pax-3 binding sites	2	2	594	24	15551	-4.64	0.0	1.39	0.49	Mxd3 Rpl13
332	V$SREBP1_02: sterol regulatory element-binding protein 1	2	2	594	93	15482	-4.67	0.0	0.14	0.0	Galnt7 Lgals9
333	V$GNCF_01: GCNF (germ cell nuclear factor)	4	4	592	91	15484	-4.73	0.0	0.76	0.07	G630055P03Rik Nkd2 Rpa1 Smyd5
334	V$POU3F2_02	4	4	592	106	15469	-4.75	0.0	0.54	0.0	Atp13a1 Dnmt1 Hist1h3d Nras
335	V$LXR_DR4_Q3	3	3	593	93	15482	-4.83	0.0	0.37	0.0	Mki67 Nudt1 Rpl13a
336	V$DTYPEPA_B: poly A signal of D-type LTRs	3	3	593	82	15493	-4.87	0.0	0.49	0.0	2700075B01Rik Slc35c2 Thoc4
337	V$EVI1_03: ectopic viral integration site 1 encoded factor	2	2	594	70	15505	-4.97	0.0	0.29	0.0	Cald1 Slc7a5
338	V$AHR_01: aryl hydrocarbon / dioxin receptor	2	2	594	41	15534	-5.02	0.0	0.75	0.06	Cdca4 Nek6
339	V$POU3F2_01	2	2	594	64	15511	-5.03	0.0	0.35	0.0	Ezh2 Hus1
340	V$AR_02: high affinity binding sites for androgen receptor	1	1	595	54	15521	-5.04	0.0	0.14	0.0	Pdxp
341	V$HMEF2_Q6: myocyte enhancer factor	2	2	594	57	15518	-5.07	0.0	0.44	0.0	2610040E16Rik Bub1b
342	V$AHRARNT_02: aryl hydrocarbon receptor:Arnt heterodimers, fixed core	1	1	595	14	15561	-5.24	0.0	0.84	0.13	Dtnb
343	V$SRF_01: serum response factor	1	1	595	18	15557	-5.34	0.0	0.67	0.02	Actg1
344	V$IRF2_01: interferon regulatory factor 2	1	1	595	19	15556	-5.34	0.0	0.64	0.0	Pi4k2b
