# Supplementary material for: A genomic analysis of mouse models of breast cancer reveals molecular features of mouse models and relationships to human breast cancer
Source: Breast Cancer Res. 2014 Jun 5;16(3):R59. doi: 10.1186/bcr3672 (PMC4078930; doi:10.1186/bcr3672)
Supplement: Additional file 3 — Fold change values organized by mouse tumor model type comparing the mouse model to normal mammary gland. [file bcr3672-S3.zip › Additional_File_3/INT3_vs_NMLmammary/AdditionalFile68_iNT3_vs_NMLmammary/DownregulatedGenesgather_gene_ontology_121024.txt]

#	Annotation	Total Genes With Ann	Your Genes (With Ann)	Your Genes (No Ann)	Genome (With Ann)	Genome (No Ann)	ln(Bayes factor)	neg ln(p value)	FE: neg ln(p value)	FE: neg ln(FDR)	Genes
1	GO:0006091 [5]: generation of precursor metabolites and energy	37	37	220	393	11979	24.85	10.41	30.17	23.56	1500040F11Rik 1810044O22Rik Acadl Acadvl Acdc Aco1 Aldoa Aox1 Atp5o Cox5b Cox6a1 Cox6c Cox8a Cox8b Cyp2e1 Dlat Etfdh Gbe1 Gpd2 Gyg1 Gys2 Hibadh Hk2 Idh3a Idh3g Mdh2 Ndufa5 Ndufb8 Ndufb9 Pck1 Pcx Pdhb Phka1 Por Pygl Stat5a Uqcrc1
2	GO:0050877 [4]: neurophysiological process	1	1	256	1506	10866	23.92	10.41	0.0	0.0	Ndufb9
3	GO:0007186 [6]: G-protein coupled receptor protein signaling pathway	5	5	252	1882	10490	22.19	10.41	0.0	0.0	Entpd1 Fzd4 Gnb4 Gpr109b P2ry1
4	GO:0007600 [5]: sensory perception	1	1	256	1356	11016	20.55	10.41	0.0	0.0	Ndufb9
5	GO:0015980 [6]: energy derivation by oxidation of organic compounds	18	18	239	98	12274	19.28	10.41	24.7	18.78	Acdc Aco1 Aldoa Dlat Gbe1 Gpd2 Gyg1 Gys2 Hibadh Hk2 Idh3a Idh3g Mdh2 Pck1 Pcx Pdhb Phka1 Pygl
6	GO:0009581 [5]: detection of external stimulus	2	2	255	1365	11007	18.0	10.41	0.0	0.0	Fech Ndufb9
7	GO:0007166 [5]: cell surface receptor linked signal transduction	15	15	242	2287	10085	14.05	10.41	0.0	0.0	Adamts5 Eif4ebp1 Entpd1 Fst Fzd4 Gnb4 Gpr109b Iigp1 Il2rb Nrp1 P2ry1 Prss11 Tgfbr2 Wif1 Wnt4
8	GO:0006092 [7]: main pathways of carbohydrate metabolism	13	13	244	68	12304	13.18	10.41	18.61	13.09	Acdc Aco1 Aldoa Dlat Gpd2 Hibadh Hk2 Idh3a Idh3g Mdh2 Pck1 Pcx Pdhb
9	GO:0006629 [5]: lipid metabolism	28	28	229	406	11966	11.33	10.41	16.54	11.36	Aacs Acadl Acadvl Acdc Adfp Adpn Aldh1a7 Amacr Cav1 Cidea Cpt2 Crat Dci Dgat2 Ehhadh Fasn Hadhb Hsd11b1 Lpgat1 Lpl Lrp1 Pck1 Pcx Phyh Pla1a Plcg2 Sc5d Sult1a1
10	GO:0044262 [6]: cellular carbohydrate metabolism	18	18	239	175	12197	11.03	10.41	16.36	11.36	Acdc Aco1 Aldoa Dlat Gbe1 Gpd2 Gyg1 Gys2 Hibadh Hk2 Idh3a Idh3g Mdh2 Pck1 Pcx Pdhb Phka1 Pygl
11	GO:0009605 [4]: response to external stimulus	17	17	240	2155	10217	9.61	10.41	0.0	0.0	B2m C1r Ccl24 Ccl5 Ccl9 Cd1d1 Cxcl4 Cxcl9 Ephx2 Fech Gadd45g H2-Bf Hp Hsp105 Ndufb9 Orm1 Snai2
12	GO:0019752 [6]: carboxylic acid metabolism	22	22	235	291	12081	9.42	10.41	14.66	10.0	Aacs Acadl Acadvl Acdc Aldh4a1 Arg2 Cav1 Cdo1 Cpt2 Crat Dci Dlat Ehhadh Fasn Got1 Hadhb Hibadh Indo Mdh2 Pck1 Pdk4 Phyh
13	GO:0006082 [5]: organic acid metabolism	22	22	235	291	12081	9.42	10.41	14.66	10.0	Aacs Acadl Acadvl Acdc Aldh4a1 Arg2 Cav1 Cdo1 Cpt2 Crat Dci Dlat Ehhadh Fasn Got1 Hadhb Hibadh Indo Mdh2 Pck1 Pdk4 Phyh
14	GO:0007165 [4]: signal transduction	32	32	225	3028	9344	8.46	10.41	0.0	0.0	Acdc Adamts5 Cav1 Ccl5 Ccl9 Eif4ebp1 Entpd1 Fst Fzd4 Gadd45g Gem Gnb4 Gpr109b Iigp1 Il2rb Jak1 Map3k6 Nrp1 P2ry1 Pde8a Plcg2 Prkcm Prss11 Rapgef3 Rasa3 Rasa4 Rgl1 Sh3bp5 Stat5a Tgfbr2 Wif1 Wnt4
15	GO:0006139 [5]: nucleobase, nucleoside, nucleotide and nucleic acid metabolism	22	22	235	2405	9967	8.41	10.41	0.0	0.0	Atf5 Atp5o Cstf2t Entpd1 Gata2 Hdgfrp2 Hibadh Hoxc6 Hoxd8 Id1 Ifi204 Irx4 Klf4 Lrrk1 Mef2c Rbpms2 Snai2 Stat5a Trp63 Twist1 Zfhx1a id3
16	GO:0005975 [5]: carbohydrate metabolism	20	20	237	277	12095	7.54	10.41	12.77	8.24	Acdc Aco1 Aldoa Dlat Gbe1 Gpd2 Gyg1 Gys2 Hexa Hibadh Hk2 Idh3a Idh3g Mdh2 Pck1 Pcx Pdhb Pgm2 Phka1 Pygl
17	GO:0050896 [3]: response to stimulus	29	29	228	2722	9650	6.83	10.41	0.0	0.0	Acdc B2m C1r Ccl24 Ccl5 Ccl9 Cd1d1 Cxcl4 Cxcl9 Ephx2 Fcgrt Fech Gadd45g H2-Bf H2-DMb1 H2-M3 H2-Q1 Hp Hsp105 Ifi202b Ifi204 Indo Ly6c Ly75 Mpa2 Ndufb9 Orm1 Snai2 Spon2
18	GO:0019395 [7]: fatty acid oxidation	5	5	252	9	12363	6.56	10.41	12.06	7.65	Acdc Dci Ehhadh Hadhb Phyh
19	GO:0044255 [5]: cellular lipid metabolism	21	21	236	326	12046	6.49	10.41	11.68	7.5	Aacs Acadl Acadvl Acdc Aldh1a7 Amacr Cav1 Cpt2 Crat Dci Dgat2 Ehhadh Fasn Hadhb Hsd11b1 Lpgat1 Pck1 Pcx Phyh Sc5d Sult1a1
20	GO:0006118 [6]: electron transport	19	19	238	273	12099	6.48	10.41	11.7	7.5	1500040F11Rik 1810044O22Rik Acadl Acadvl Aox1 Cox5b Cox6a1 Cox6c Cox8a Cox8b Cyp2e1 Etfdh Gpd2 Ndufa5 Ndufb8 Ndufb9 Por Stat5a Uqcrc1
21	GO:0006631 [6]: fatty acid metabolism	12	12	245	113	12259	6.28	10.01	11.62	7.5	Aacs Acadl Acadvl Acdc Cav1 Cpt2 Crat Dci Ehhadh Fasn Hadhb Phyh
22	GO:0006635 [8]: fatty acid beta-oxidation	4	4	253	4	12368	5.9	9.72	11.42	7.37	Acdc Dci Ehhadh Hadhb
23	GO:0006006 [8]: glucose metabolism	9	9	248	63	12309	5.75	9.5	11.14	7.17	Acdc Aldoa Dlat Gpd2 Hibadh Hk2 Pck1 Pcx Pdhb
24	GO:0008152 [3]: metabolism	146	146	111	5456	6916	5.62	9.31	10.28	6.37	1500040F11Rik 1810044O22Rik Aacs Acadl Acadvl Acdc Aco1 Adamts5 Adfp Adpn Aldh1a1 Aldh1a7 Aldh4a1 Aldh6a1 Aldoa Amacr Aox1 Arg2 Atf5 Atp5o C1r C1s Car13 Car3 Car4 Car5b Cav1 Cd1d1 Cdo1 Cidea Cox5b Cox6a1 Cox6c Cox8a Cox8b Cpt2 Crat Cstf2t Ctsb Ctsl Cyp2e1 Dci Dgat2 Dhrs7 Dlat Dnajd1 Dpep1 Ehhadh Eif4ebp1 Enpep Entpd1 Ephx2 Etfdh F13a1 Fasn Fech Fkbp7 Gadd45g Gata2 Gbe1 Got1 Gpd2 Grpel1 Gsn Gstk1 …
25	GO:0007154 [3]: cell communication	47	47	210	3562	8810	4.63	8.16	0.0	0.0	Acdc Adamts5 Aoc3 Cav1 Ccl5 Ccl9 Cd34 Cd36 Col17a1 Col18a1 Col3a1 Col4a1 Dpt Efemp1 Eif4ebp1 Entpd1 Fst Fzd4 Gadd45g Gem Gnb4 Gpr109b Iigp1 Il2rb Jag2 Jak1 Lamb1-1 Lamc1 Map3k6 Nid1 Nrp1 P2ry1 Pde8a Plcg2 Prkcm Prss11 Rapgef3 Rasa3 Rasa4 Rgl1 Sh3bp5 Spon2 Stat5a Tgfbi Tgfbr2 Wif1 Wnt4
26	GO:0009653 [3]: morphogenesis	41	41	216	1065	11307	4.17	7.67	9.05	5.39	1500003O03Rik Actc1 Ank Cbfa2t3h Cd1d1 Col18a1 Crym Egfl7 Enpep Fhl1 Fst Gadd45g Gpd2 Heph Hoxc6 Hoxd8 Hsd11b1 Id1 Igfbp6 Igfbp7 Krt1-14 Krt2-5 Lrrk1 Mef2c Mmp19 Myl1 Nrp1 Phka1 Ppp6c Prss11 Sema3b Sema3c Sepp1 Stat5a Tagln Tnnc2 Trp63 Twist1 Waspip Wnt4 id3
27	GO:0006099 [8]: tricarboxylic acid cycle	5	5	252	18	12354	3.93	7.47	9.39	5.61	Aco1 Idh3a Idh3g Mdh2 Pdhb
28	GO:0006090 [7]: pyruvate metabolism	3	3	254	2	12370	3.91	7.39	9.42	5.61	Dlat Pck1 Pdk4
29	GO:0019318 [7]: hexose metabolism	9	9	248	83	12289	3.82	7.28	9.17	5.45	Acdc Aldoa Dlat Gpd2 Hibadh Hk2 Pck1 Pcx Pdhb
30	GO:0007275 [2]: development	54	54	203	1584	10788	3.78	7.28	8.55	5.08	1500003O03Rik Actc1 Ank Cbfa2t3h Cd1d1 Col18a1 Crym Egfl7 Enpep Fech Fhl1 Fst Fzd4 Gadd45g Gata2 Gpd2 Heph Hoxc6 Hoxd8 Hsd11b1 Id1 Igfbp6 Igfbp7 Jag2 Krt1-14 Krt2-5 Lamb1-1 Lgals1 Lrrk1 Mef2c Mfn2 Mmp19 Myl1 Nrp1 Olfm1 Phka1 Ppp6c Prss11 Sema3b Sema3c Sepp1 Snai2 Spon2 Stat5a Tagln Tgfbr2 Thbd Tnnc2 Trp63 Twist1 Waspip Wif1 Wnt4 id3
31	GO:0005996 [6]: monosaccharide metabolism	9	9	248	85	12287	3.67	7.21	9.01	5.39	Acdc Aldoa Dlat Gpd2 Hibadh Hk2 Pck1 Pcx Pdhb
32	GO:0050875 [3]: cellular physiological process	188	188	69	7746	4626	3.62	7.14	8.25	4.97	1190002H23Rik 1500040F11Rik 1810044O22Rik Aacs Abca8a Abcb1b Abcg2 Acadl Acadvl Acdc Aco1 Actc1 Adamts5 Adfp Aldh1a1 Aldh1a7 Aldh4a1 Aldoa Amacr Angptl4 Ank Aox1 Aqp1 Arg2 Atf5 Atp5o B2m Bnip3 C1r C1s Car13 Car3 Car4 Car5b Cav1 Ccnd2 Cd1d1 Cd36 Cdkn1c Cdo1 Cidea Cidec Col17a1 Col18a1 Col3a1 Col4a1 Cox5b Cox6a1 Cox6c Cox8a Cox8b Cp Cpt2 Crat Csna Csnb Cstf2t Ctsb Ctsl Cyp2e1 Dci Dgat2 Dlat Dnajd1 …
33	GO:0016051 [6]: carbohydrate biosynthesis	7	7	250	50	12322	3.43	6.89	8.82	5.25	Acdc Gbe1 Gpd2 Gyg1 Gys2 Pck1 Pcx
34	GO:0006094 [8]: gluconeogenesis	4	4	253	11	12361	3.08	6.63	8.56	5.08	Acdc Gpd2 Pck1 Pcx
35	GO:0050817 [3]: coagulation	6	6	251	38	12334	2.89	6.38	8.31	4.97	Anxa5 Entpd1 F13a1 Procr Pros1 Thbd
36	GO:0007596 [4]: blood coagulation	6	6	251	38	12334	2.89	6.38	8.31	4.97	Anxa5 Entpd1 F13a1 Procr Pros1 Thbd
37	GO:0009887 [4]: organogenesis	35	35	222	915	11457	2.86	6.28	7.73	4.65	1500003O03Rik Actc1 Ank Cbfa2t3h Cd1d1 Col18a1 Crym Egfl7 Enpep Fhl1 Fst Gadd45g Gpd2 Heph Hoxc6 Hoxd8 Hsd11b1 Id1 Krt1-14 Krt2-5 Lrrk1 Mef2c Mmp19 Myl1 Nrp1 Phka1 Sema3b Sema3c Sepp1 Tagln Tnnc2 Trp63 Twist1 Wnt4 id3
38	GO:0005977 [8]: glycogen metabolism	5	5	252	24	12348	2.78	6.22	8.23	4.97	Gbe1 Gyg1 Gys2 Phka1 Pygl
39	GO:0006073 [7]: glucan metabolism	5	5	252	24	12348	2.78	6.22	8.23	4.97	Gbe1 Gyg1 Gys2 Phka1 Pygl
40	GO:0006817 [8]: phosphate transport	6	6	251	39	12333	2.77	6.16	8.18	4.97	Acdc Ank Col17a1 Col18a1 Col3a1 Col4a1
41	GO:0048513 [3]: organ development	35	35	222	921	11451	2.75	6.16	7.62	4.59	1500003O03Rik Actc1 Ank Cbfa2t3h Cd1d1 Col18a1 Crym Egfl7 Enpep Fhl1 Fst Gadd45g Gpd2 Heph Hoxc6 Hoxd8 Hsd11b1 Id1 Krt1-14 Krt2-5 Lrrk1 Mef2c Mmp19 Myl1 Nrp1 Phka1 Sema3b Sema3c Sepp1 Tagln Tnnc2 Trp63 Twist1 Wnt4 id3
42	GO:0006641 [7]: triacylglycerol metabolism	3	3	254	4	12368	2.69	6.1	8.2	4.97	Cav1 Dgat2 Pck1
43	GO:0007599 [5]: hemostasis	6	6	251	40	12332	2.64	6.02	8.06	4.88	Anxa5 Entpd1 F13a1 Procr Pros1 Thbd
44	GO:0009056 [4]: catabolism	29	29	228	714	11658	2.55	5.93	7.48	4.5	Adamts5 Adpn Aldh4a1 Aldoa Amacr Arg2 C1r C1s Cdo1 Ctsb Ctsl Dlat Dpep1 Enpep Entpd1 Ephx2 H2-Bf Hibadh Hk2 Hp Indo Lcn7 Lpl Mmp19 Pcyox1 Pdhb Plcg2 Prss11 Uqcrc1
45	GO:0006112 [7]: energy reserve metabolism	5	5	252	27	12345	2.32	5.67	7.75	4.65	Gbe1 Gyg1 Gys2 Phka1 Pygl
46	GO:0019915 [6]: lipid storage	2	2	255	0	12372	2.27	5.62	7.79	4.65	Adfp Cav1
47	GO:0050878 [4]: regulation of body fluids	6	6	251	44	12328	2.2	5.56	7.6	4.59	Anxa5 Entpd1 F13a1 Procr Pros1 Thbd
48	GO:0044264 [6]: cellular polysaccharide metabolism	5	5	252	28	12344	2.17	5.51	7.6	4.59	Gbe1 Gyg1 Gys2 Phka1 Pygl
49	GO:0044237 [4]: cellular metabolism	131	131	126	5135	7237	2.04	5.33	6.49	3.87	1500040F11Rik 1810044O22Rik Aacs Acadl Acadvl Acdc Aco1 Adamts5 Aldh1a1 Aldh1a7 Aldh4a1 Aldoa Amacr Aox1 Arg2 Atf5 Atp5o C1r C1s Car13 Car3 Car4 Car5b Cav1 Cd1d1 Cdo1 Cox5b Cox6a1 Cox6c Cox8a Cox8b Cpt2 Crat Cstf2t Ctsb Ctsl Cyp2e1 Dci Dgat2 Dlat Dnajd1 Dpep1 Ehhadh Eif4ebp1 Enpep Entpd1 Ephx2 Etfdh F13a1 Fasn Fech Fkbp7 Gadd45g Gata2 Gbe1 Got1 Gpd2 Grpel1 Gsn Gstk1 Gyg1 Gys2 H2-Bf H2-DMb1 Hadhb …
50	GO:0006350 [6]: transcription	17	17	240	1594	10778	2.02	5.33	0.0	0.0	Atf5 Gata2 Hdgfrp2 Hoxc6 Hoxd8 Id1 Ifi204 Irx4 Klf4 Lrrk1 Mef2c Snai2 Stat5a Trp63 Twist1 Zfhx1a id3
51	GO:0019319 [8]: hexose biosynthesis	4	4	253	16	12356	1.91	5.19	7.37	4.47	Acdc Gpd2 Pck1 Pcx
52	GO:0046165 [6]: alcohol biosynthesis	4	4	253	16	12356	1.91	5.19	7.37	4.47	Acdc Gpd2 Pck1 Pcx
53	GO:0046364 [7]: monosaccharide biosynthesis	4	4	253	16	12356	1.91	5.19	7.37	4.47	Acdc Gpd2 Pck1 Pcx
54	GO:0005976 [5]: polysaccharide metabolism	5	5	252	30	12342	1.89	5.19	7.32	4.45	Gbe1 Gyg1 Gys2 Phka1 Pygl
55	GO:0044248 [5]: cellular catabolism	26	26	231	640	11732	1.89	5.19	6.82	3.99	Adamts5 Aldh4a1 Aldoa Amacr Arg2 C1r C1s Cdo1 Ctsb Ctsl Dlat Dpep1 Enpep Entpd1 Ephx2 H2-Bf Hibadh Hk2 Hp Indo Lcn7 Mmp19 Pcyox1 Pdhb Prss11 Uqcrc1
56	GO:0019219 [5]: regulation of nucleobase, nucleoside, nucleotide and nucleic acid metabolism	17	17	240	1545	10827	1.48	4.73	0.0	0.0	Atf5 Gata2 Hdgfrp2 Hoxc6 Hoxd8 Id1 Ifi204 Irx4 Klf4 Lrrk1 Mef2c Snai2 Stat5a Trp63 Twist1 Zfhx1a id3
57	GO:0051186 [5]: cofactor metabolism	9	9	248	120	12252	1.4	4.69	6.66	3.96	Atp5o Dlat Ehhadh Entpd1 Fech Gstk1 Hibadh Pank3 Pdk4
58	GO:0045449 [6]: regulation of transcription	17	17	240	1538	10834	1.4	4.64	0.0	0.0	Atf5 Gata2 Hdgfrp2 Hoxc6 Hoxd8 Id1 Ifi204 Irx4 Klf4 Lrrk1 Mef2c Snai2 Stat5a Trp63 Twist1 Zfhx1a id3
59	GO:0006351 [7]: transcription, DNA-dependent	17	17	240	1538	10834	1.4	4.64	0.0	0.0	Atf5 Gata2 Hdgfrp2 Hoxc6 Hoxd8 Id1 Ifi204 Irx4 Klf4 Lrrk1 Mef2c Snai2 Stat5a Trp63 Twist1 Zfhx1a id3
60	GO:0005978 [8]: glycogen biosynthesis	3	3	254	8	12364	1.22	4.46	6.71	3.99	Gbe1 Gyg1 Gys2
61	GO:0006638 [6]: neutral lipid metabolism	3	3	254	8	12364	1.22	4.46	6.71	3.99	Cav1 Dgat2 Pck1
62	GO:0006639 [6]: acylglycerol metabolism	3	3	254	8	12364	1.22	4.46	6.71	3.99	Cav1 Dgat2 Pck1
63	GO:0009250 [7]: glucan biosynthesis	3	3	254	8	12364	1.22	4.46	6.71	3.99	Gbe1 Gyg1 Gys2
64	GO:0019432 [8]: triacylglycerol biosynthesis	2	2	255	1	12371	1.18	4.4	6.71	3.99	Dgat2 Pck1
65	GO:0006086 [8]: acetyl-CoA biosynthesis from pyruvate	2	2	255	1	12371	1.18	4.4	6.71	3.99	Dlat Pdk4
66	GO:0006355 [7]: regulation of transcription, DNA-dependent	17	17	240	1511	10861	1.11	4.35	0.0	0.0	Atf5 Gata2 Hdgfrp2 Hoxc6 Hoxd8 Id1 Ifi204 Irx4 Klf4 Lrrk1 Mef2c Snai2 Stat5a Trp63 Twist1 Zfhx1a id3
67	GO:0019320 [8]: hexose catabolism	5	5	252	37	12335	1.08	4.31	6.47	3.87	Aldoa Dlat Hibadh Hk2 Pdhb
68	GO:0046164 [6]: alcohol catabolism	5	5	252	37	12335	1.08	4.31	6.47	3.87	Aldoa Dlat Hibadh Hk2 Pdhb
69	GO:0046365 [7]: monosaccharide catabolism	5	5	252	37	12335	1.08	4.31	6.47	3.87	Aldoa Dlat Hibadh Hk2 Pdhb
70	GO:0006007 [9]: glucose catabolism	5	5	252	37	12335	1.08	4.31	6.47	3.87	Aldoa Dlat Hibadh Hk2 Pdhb
71	GO:0007517 [5]: muscle development	9	9	248	127	12245	1.06	4.31	6.3	3.74	1500003O03Rik Actc1 Fhl1 Gpd2 Mef2c Myl1 Phka1 Tagln Tnnc2
72	GO:0046486 [6]: glycerolipid metabolism	3	3	254	9	12363	0.96	4.23	6.44	3.87	Cav1 Dgat2 Pck1
73	GO:0006662 [5]: glycerol ether metabolism	3	3	254	9	12363	0.96	4.23	6.44	3.87	Cav1 Dgat2 Pck1
74	GO:0006066 [5]: alcohol metabolism	10	10	247	157	12215	0.92	4.16	6.12	3.58	Acdc Aldoa Dlat Gpd2 Hibadh Hk2 Pck1 Pcx Pdhb Sc5d
75	GO:0050874 [3]: organismal physiological process	33	33	224	2375	9997	0.68	3.95	0.0	0.0	Actc1 Ank Anxa5 B2m C1r Cav1 Ccl24 Ccl5 Ccl9 Cd1d1 Cxcl4 Cxcl9 Entpd1 F13a1 Fcgrt Gadd45g H2-Bf H2-DMb1 H2-M3 H2-Q1 Hp Ifi202b Ifi204 Indo Lamb1-1 Mpa2 Ndufb9 Orm1 Procr Pros1 Spon2 Stat5a Thbd
76	GO:0042095 [7]: interferon-gamma biosynthesis	2	2	255	2	12370	0.51	3.73	6.03	3.51	Cd1d1 Gadd45g
77	GO:0001525 [6]: angiogenesis	6	6	251	64	12308	0.5	3.73	5.82	3.32	Col18a1 Egfl7 Enpep Id1 Mmp19 Nrp1
78	GO:0016052 [6]: carbohydrate catabolism	5	5	252	45	12327	0.33	3.58	5.69	3.26	Aldoa Dlat Hibadh Hk2 Pdhb
79	GO:0044275 [7]: cellular carbohydrate catabolism	5	5	252	45	12327	0.33	3.58	5.69	3.26	Aldoa Dlat Hibadh Hk2 Pdhb
80	GO:0043284 [5]: biopolymer biosynthesis	3	3	254	12	12360	0.29	3.52	5.76	3.29	Gbe1 Gyg1 Gys2
81	GO:0000271 [6]: polysaccharide biosynthesis	3	3	254	12	12360	0.29	3.52	5.76	3.29	Gbe1 Gyg1 Gys2
82	GO:0006730 [5]: one-carbon compound metabolism	4	4	253	27	12345	0.26	3.52	5.68	3.26	Car13 Car3 Car4 Car5b
83	GO:0000902 [4]: cellular morphogenesis	9	9	248	147	12225	0.19	3.41	5.38	3.04	Col18a1 Fhl1 Igfbp6 Igfbp7 Krt1-14 Krt2-5 Ppp6c Prss11 Waspip
84	GO:0000004 [2]: biological_process unknown	10	10	247	1001	11371	0.18	3.41	0.0	0.0	Antxr1 Antxr2 Brp44l Cd248 Cdr2 Chpt1 Dgcr6 Lims2 Pgcp Ropn1l
85	GO:0009890 [6]: negative regulation of biosynthesis	3	3	254	13	12359	0.11	3.37	5.56	3.18	Acdc Cav1 Eif4ebp1
86	GO:0046460 [7]: neutral lipid biosynthesis	2	2	255	3	12369	0.02	0.0	5.53	3.18	Dgat2 Pck1
87	GO:0046463 [7]: acylglycerol biosynthesis	2	2	255	3	12369	0.02	0.0	5.53	3.18	Dgat2 Pck1
88	GO:0050818 [4]: regulation of coagulation	2	2	255	3	12369	0.02	0.0	5.53	3.18	Procr Thbd
89	GO:0050819 [5]: negative regulation of coagulation	2	2	255	3	12369	0.02	0.0	5.53	3.18	Procr Thbd
90	GO:0048514 [5]: blood vessel morphogenesis	6	6	251	73	12299	-0.08	0.0	5.22	2.91	Col18a1 Egfl7 Enpep Id1 Mmp19 Nrp1
91	GO:0006512 [8]: ubiquitin cycle	1	1	256	356	12016	-0.11	0.0	0.0	0.0	Wwp1
92	GO:0019882 [5]: antigen presentation	5	5	252	51	12321	-0.14	0.0	5.2	2.91	B2m Cd1d1 Fcgrt H2-DMb1 H2-Q1
93	GO:0006096 [8]: glycolysis	4	4	253	31	12341	-0.16	0.0	5.23	2.91	Aldoa Dlat Hk2 Pdhb
94	GO:0008104 [4]: protein localization	3	3	254	506	11866	-0.24	0.0	0.0	0.0	Ctsb Gstk1 Pex13
95	GO:0006732 [6]: coenzyme metabolism	7	7	250	102	12270	-0.26	0.0	4.99	2.76	Atp5o Dlat Ehhadh Gstk1 Hibadh Pank3 Pdk4
96	GO:0019217 [6]: regulation of fatty acid metabolism	2	2	255	4	12368	-0.36	0.0	5.14	2.9	Acdc Cav1
97	GO:0045017 [7]: glycerolipid biosynthesis	2	2	255	4	12368	-0.36	0.0	5.14	2.9	Dgat2 Pck1
98	GO:0046504 [6]: glycerol ether biosynthesis	2	2	255	4	12368	-0.36	0.0	5.14	2.9	Dgat2 Pck1
99	GO:0006085 [8]: acetyl-CoA biosynthesis	2	2	255	4	12368	-0.36	0.0	5.14	2.9	Dlat Pdk4
100	GO:0015698 [7]: inorganic anion transport	7	7	250	105	12267	-0.39	0.0	4.84	2.64	Acdc Ank Col17a1 Col18a1 Col3a1 Col4a1 Slc12a4
101	GO:0044260 [5]: cellular macromolecule metabolism	62	62	195	2317	10055	-0.45	0.0	3.93	2.15	Acdc Aco1 Adamts5 Aldoa C1r C1s Cav1 Cd1d1 Ctsb Ctsl Dlat Dnajd1 Dpep1 Eif4ebp1 Enpep F13a1 Fkbp7 Gadd45g Gbe1 Gpd2 Grpel1 Gsn Gyg1 Gys2 H2-Bf H2-DMb1 Hibadh Hk2 Hp Hsp105 Idh3a Idh3g Jak1 Lcn7 Map3k6 Mapk12 Mdh2 Mmp19 Mrpl33 Nek7 Pck1 Pcx Pcyox1 Pdhb Pdk4 Phka1 Ppm1a Ppp6c Prkcm Prss11 Ptpn22 Pygl Rapgef3 Rpl5 St8sia4 Tgfbr2 Tiparp Tuba1 Tuba8 Uqcrc1 Waspip Wwp1
102	GO:0050794 [3]: regulation of cellular process	20	20	237	554	11818	-0.52	0.0	4.3	2.2	Acdc Angptl4 Atf5 Bnip3 Cav1 Cd1d1 Cidec Col18a1 Egfl7 Fst Gsn Ifi204 Igfbp6 Igfbp7 Prss11 Snai2 Stat5a Tgfbr2 Trp63 Wif1
103	GO:0045184 [5]: establishment of protein localization	3	3	254	487	11885	-0.52	0.0	0.0	0.0	Ctsb Gstk1 Pex13
104	GO:0009063 [7]: amino acid catabolism	4	4	253	35	12337	-0.54	0.0	4.84	2.64	Aldh4a1 Arg2 Cdo1 Indo
105	GO:0015031 [5]: protein transport	3	3	254	483	11889	-0.58	0.0	0.0	0.0	Ctsb Gstk1 Pex13
106	GO:0019222 [4]: regulation of metabolism	23	23	234	1672	10700	-0.58	0.0	0.01	0.0	Acdc Aco1 Atf5 Cav1 Cd1d1 Eif4ebp1 Gata2 Gsn Hdgfrp2 Hoxc6 Hoxd8 Id1 Ifi204 Irx4 Klf4 Lrrk1 Mef2c Snai2 Stat5a Trp63 Twist1 Zfhx1a id3
107	GO:0001568 [4]: blood vessel development	6	6	251	83	12289	-0.61	0.0	4.65	2.48	Col18a1 Egfl7 Enpep Id1 Mmp19 Nrp1
108	GO:0043170 [4]: macromolecule metabolism	64	64	193	2432	9940	-0.62	0.0	3.71	1.99	Acdc Aco1 Adamts5 Aldoa C1r C1s Cav1 Cd1d1 Ctsb Ctsl Dlat Dnajd1 Dpep1 Eif4ebp1 Enpep F13a1 Fkbp7 Gadd45g Gbe1 Gpd2 Grpel1 Gsn Gyg1 Gys2 H2-Bf H2-DMb1 Hexa Hibadh Hk2 Hp Hsp105 Idh3a Idh3g Jak1 Lcn7 Map3k6 Mapk12 Mdh2 Mmp19 Mrpl33 Nek7 Pck1 Pcx Pcyox1 Pdhb Pdk4 Pgm2 Phka1 Ppm1a Ppp6c Prkcm Prss11 Ptpn22 Pygl Rapgef3 Rpl5 St8sia4 Tgfbr2 Tiparp Tuba1 Tuba8 Uqcrc1 Waspip Wwp1
109	GO:0006825 [9]: copper ion transport	2	2	255	5	12367	-0.68	0.0	4.82	2.63	Cp Heph
110	GO:0009065 [8]: glutamine family amino acid catabolism	2	2	255	5	12367	-0.68	0.0	4.82	2.63	Aldh4a1 Arg2
111	GO:0044265 [6]: cellular macromolecule catabolism	19	19	238	537	11835	-0.85	0.0	3.96	2.15	Adamts5 Aldoa C1r C1s Ctsb Ctsl Dlat Dpep1 Enpep H2-Bf Hibadh Hk2 Hp Lcn7 Mmp19 Pcyox1 Pdhb Prss11 Uqcrc1
112	GO:0030154 [3]: cell differentiation	13	13	244	317	12055	-0.92	0.0	4.03	2.15	Cbfa2t3h Cd1d1 Col18a1 Fhl1 Fst Gadd45g Gata2 Heph Lgals1 Stat5a Tgfbr2 Trp63 Twist1
113	GO:0043065 [7]: positive regulation of apoptosis	6	6	251	90	12282	-0.94	0.0	4.3	2.2	Bnip3 Cd1d1 Cidec Col18a1 Ifi204 Trp63
114	GO:0019216 [5]: regulation of lipid metabolism	2	2	255	6	12366	-0.95	0.0	4.54	2.38	Acdc Cav1
115	GO:0043068 [6]: positive regulation of programmed cell death	6	6	251	91	12281	-0.98	0.0	4.25	2.16	Bnip3 Cd1d1 Cidec Col18a1 Ifi204 Trp63
116	GO:0009057 [5]: macromolecule catabolism	19	19	238	555	11817	-1.1	0.0	3.67	1.96	Adamts5 Aldoa C1r C1s Ctsb Ctsl Dlat Dpep1 Enpep H2-Bf Hibadh Hk2 Hp Lcn7 Mmp19 Pcyox1 Pdhb Prss11 Uqcrc1
117	GO:0009310 [6]: amine catabolism	4	4	253	43	12329	-1.15	0.0	4.2	2.15	Aldh4a1 Arg2 Cdo1 Indo
118	GO:0051084 [8]: posttranslational protein folding	2	2	255	7	12365	-1.18	0.0	4.3	2.2	H2-DMb1 Hsp105
119	GO:0051085 [9]: chaperone cofactor dependent protein folding	2	2	255	7	12365	-1.18	0.0	4.3	2.2	H2-DMb1 Hsp105
120	GO:0006776 [7]: vitamin A metabolism	2	2	255	7	12365	-1.18	0.0	4.3	2.2	Aldh1a1 Aldh1a7
121	GO:0006810 [4]: transport	48	48	209	1805	10567	-1.21	0.0	3.13	1.75	Abca8a Abcb1b Abcg2 Acdc Adfp Ank Aqp1 Atp5o Cav1 Cd36 Col17a1 Col18a1 Col3a1 Col4a1 Cp Cpt2 Crat Csna Csnb Ctsb Dp1 Ehd1 Etfdh Fabp3 Gsn Gstk1 Heph Kcnj8 Lcn7 Lrp1 Ltf Ly75 Myo1c Orm1 Pex13 Pla2g1br Pltp Rbp4 Slc12a4 Slc5a6 Slc6a6 Slco3a1 Sorbs1 Syt12 Tuba1 Tuba8 Tubb6 Uqcrc1
122	GO:0006820 [6]: anion transport	7	7	250	127	12245	-1.23	0.0	3.93	2.15	Acdc Ank Col17a1 Col18a1 Col3a1 Col4a1 Slc12a4
123	GO:0051234 [4]: establishment of localization	48	48	209	1808	10564	-1.24	0.0	3.1	1.73	Abca8a Abcb1b Abcg2 Acdc Adfp Ank Aqp1 Atp5o Cav1 Cd36 Col17a1 Col18a1 Col3a1 Col4a1 Cp Cpt2 Crat Csna Csnb Ctsb Dp1 Ehd1 Etfdh Fabp3 Gsn Gstk1 Heph Kcnj8 Lcn7 Lrp1 Ltf Ly75 Myo1c Orm1 Pex13 Pla2g1br Pltp Rbp4 Slc12a4 Slc5a6 Slc6a6 Slco3a1 Sorbs1 Syt12 Tuba1 Tuba8 Tubb6 Uqcrc1
124	GO:0016070 [5]: RNA metabolism	2	2	255	366	12006	-1.28	0.0	0.0	0.0	Cstf2t Rbpms2
125	GO:0051179 [3]: localization	48	48	209	1825	10547	-1.35	0.0	2.97	1.63	Abca8a Abcb1b Abcg2 Acdc Adfp Ank Aqp1 Atp5o Cav1 Cd36 Col17a1 Col18a1 Col3a1 Col4a1 Cp Cpt2 Crat Csna Csnb Ctsb Dp1 Ehd1 Etfdh Fabp3 Gsn Gstk1 Heph Kcnj8 Lcn7 Lrp1 Ltf Ly75 Myo1c Orm1 Pex13 Pla2g1br Pltp Rbp4 Slc12a4 Slc5a6 Slc6a6 Slco3a1 Sorbs1 Syt12 Tuba1 Tuba8 Tubb6 Uqcrc1
126	GO:0051260 [8]: protein homooligomerization	2	2	255	8	12364	-1.38	0.0	4.09	2.15	Acdc Cav1
127	GO:0043118 [4]: negative regulation of physiological process	11	11	246	268	12104	-1.38	0.0	3.59	1.91	Acdc Angptl4 Atf5 Cav1 Egfl7 Eif4ebp1 Id1 Procr Snai2 Thbd id3
128	GO:0042981 [6]: regulation of apoptosis	9	9	248	198	12174	-1.4	0.0	3.65	1.95	Angptl4 Atf5 Bnip3 Cd1d1 Cidec Col18a1 Ifi204 Snai2 Trp63
129	GO:0043067 [5]: regulation of programmed cell death	9	9	248	201	12171	-1.47	0.0	3.57	1.91	Angptl4 Atf5 Bnip3 Cd1d1 Cidec Col18a1 Ifi204 Snai2 Trp63
130	GO:0007155 [4]: cell adhesion	16	16	241	466	11906	-1.5	0.0	3.28	1.8	Aoc3 Cd34 Cd36 Col17a1 Col18a1 Col3a1 Col4a1 Dpt Efemp1 Lamb1-1 Lamc1 Nid1 Nrp1 Spon2 Stat5a Tgfbi
131	GO:0044238 [4]: primary metabolism	114	114	143	4942	7430	-1.54	0.0	2.45	1.43	Aacs Acadl Acadvl Acdc Aco1 Adamts5 Adfp Adpn Aldh1a7 Aldh4a1 Aldoa Amacr Arg2 Atf5 Atp5o C1r C1s Cav1 Cd1d1 Cdo1 Cidea Cpt2 Crat Cstf2t Ctsb Ctsl Dci Dgat2 Dlat Dnajd1 Dpep1 Ehhadh Eif4ebp1 Enpep Entpd1 F13a1 Fasn Fkbp7 Gadd45g Gata2 Gbe1 Got1 Gpd2 Grpel1 Gsn Gyg1 Gys2 H2-Bf H2-DMb1 Hadhb Hdgfrp2 Hexa Hibadh Hk2 Hoxc6 Hoxd8 Hp Hsd11b1 Hsp105 Id1 Idh3a Idh3g Ifi204 Indo Irx4 Jak1 Klf4 Lcn7 Lpgat1…
132	GO:0051259 [7]: protein oligomerization	2	2	255	9	12363	-1.56	0.0	3.91	2.15	Acdc Cav1
133	GO:0006084 [7]: acetyl-CoA metabolism	2	2	255	9	12363	-1.56	0.0	3.91	2.15	Dlat Pdk4
134	GO:0016049 [4]: cell growth	4	4	253	50	12322	-1.58	0.0	3.73	2.0	Fhl1 Igfbp6 Igfbp7 Prss11
135	GO:0009589 [8]: detection of UV	1	1	256	0	12372	-1.63	0.0	3.89	2.15	Fech
136	GO:0009743 [5]: response to carbohydrate stimulus	1	1	256	0	12372	-1.63	0.0	3.89	2.15	Acdc
137	GO:0009746 [6]: response to hexose stimulus	1	1	256	0	12372	-1.63	0.0	3.89	2.15	Acdc
138	GO:0009749 [7]: response to glucose stimulus	1	1	256	0	12372	-1.63	0.0	3.89	2.15	Acdc
139	GO:0015734 [8]: taurine transport	1	1	256	0	12372	-1.63	0.0	3.89	2.15	Slc6a6
140	GO:0030328 [7]: prenylcysteine catabolism	1	1	256	0	12372	-1.63	0.0	3.89	2.15	Pcyox1
141	GO:0030329 [7]: prenylcysteine metabolism	1	1	256	0	12372	-1.63	0.0	3.89	2.15	Pcyox1
142	GO:0042093 [6]: T-helper cell differentiation	1	1	256	0	12372	-1.63	0.0	3.89	2.15	Gadd45g
143	GO:0042311 [6]: vasodilation	1	1	256	0	12372	-1.63	0.0	3.89	2.15	Cav1
144	GO:0042312 [5]: regulation of vasodilation	1	1	256	0	12372	-1.63	0.0	3.89	2.15	Cav1
145	GO:0045063 [7]: T-helper 1 cell differentiation	1	1	256	0	12372	-1.63	0.0	3.89	2.15	Gadd45g
146	GO:0045721 [7]: negative regulation of gluconeogenesis	1	1	256	0	12372	-1.63	0.0	3.89	2.15	Acdc
147	GO:0045907 [6]: positive regulation of vasoconstriction	1	1	256	0	12372	-1.63	0.0	3.89	2.15	Cav1
148	GO:0045908 [6]: negative regulation of vasodilation	1	1	256	0	12372	-1.63	0.0	3.89	2.15	Cav1
149	GO:0045912 [6]: negative regulation of carbohydrate metabolism	1	1	256	0	12372	-1.63	0.0	3.89	2.15	Acdc
150	GO:0046173 [7]: polyol biosynthesis	1	1	256	0	12372	-1.63	0.0	3.89	2.15	Pck1
151	GO:0046327 [8]: glycerol biosynthesis from pyruvate	1	1	256	0	12372	-1.63	0.0	3.89	2.15	Pck1
152	GO:0048004 [7]: antigen presentation, endogenous peptide antigen	1	1	256	0	12372	-1.63	0.0	3.89	2.15	H2-Q1
153	GO:0048010 [8]: vascular endothelial growth factor receptor signaling pathway	1	1	256	0	12372	-1.63	0.0	3.89	2.15	Nrp1
154	GO:0001561 [8]: fatty acid alpha-oxidation	1	1	256	0	12372	-1.63	0.0	3.89	2.15	Phyh
155	GO:0001762 [8]: beta-alanine transport	1	1	256	0	12372	-1.63	0.0	3.89	2.15	Slc6a6
156	GO:0001885 [4]: endothelial cell development	1	1	256	0	12372	-1.63	0.0	3.89	2.15	Col18a1
157	GO:0001886 [5]: endothelial cell morphogenesis	1	1	256	0	12372	-1.63	0.0	3.89	2.15	Col18a1
158	GO:0001887 [6]: selenium metabolism	1	1	256	0	12372	-1.63	0.0	3.89	2.15	Sepp1
159	GO:0006111 [7]: regulation of gluconeogenesis	1	1	256	0	12372	-1.63	0.0	3.89	2.15	Acdc
160	GO:0006113 [7]: fermentation	1	1	256	0	12372	-1.63	0.0	3.89	2.15	Pck1
161	GO:0006114 [8]: glycerol biosynthesis	1	1	256	0	12372	-1.63	0.0	3.89	2.15	Pck1
162	GO:0006573 [8]: valine metabolism	1	1	256	0	12372	-1.63	0.0	3.89	2.15	Hibadh
163	GO:0007499 [4]: ectoderm and mesoderm interaction	1	1	256	0	12372	-1.63	0.0	3.89	2.15	Trp63
164	GO:0008300 [7]: isoprenoid catabolism	1	1	256	0	12372	-1.63	0.0	3.89	2.15	Amacr
165	GO:0009968 [5]: negative regulation of signal transduction	3	3	254	28	12344	-1.68	0.0	3.7	1.99	Cav1 Prss11 Wif1
166	GO:0042219 [6]: amino acid derivative catabolism	2	2	255	10	12362	-1.72	0.0	3.74	2.0	Indo Pcyox1
167	GO:0008361 [5]: regulation of cell size	4	4	253	53	12319	-1.74	0.0	3.56	1.9	Fhl1 Igfbp6 Igfbp7 Prss11
168	GO:0006955 [4]: immune response	21	21	236	691	11681	-1.74	0.0	2.88	1.63	B2m C1r Ccl24 Ccl5 Ccl9 Cd1d1 Cxcl4 Cxcl9 Fcgrt Gadd45g H2-Bf H2-DMb1 H2-M3 H2-Q1 Hp Ifi202b Ifi204 Indo Mpa2 Orm1 Spon2
169	GO:0051244 [4]: regulation of cellular physiological process	14	14	243	404	11968	-1.75	0.0	3.06	1.69	Acdc Angptl4 Atf5 Bnip3 Cav1 Cd1d1 Cidec Col18a1 Egfl7 Gsn Ifi204 Snai2 Tgfbr2 Trp63
170	GO:0007582 [2]: physiological process	218	218	39	10057	2315	-1.77	0.0	2.47	1.45	1190002H23Rik 1500040F11Rik 1810044O22Rik Aacs Abca8a Abcb1b Abcg2 Acadl Acadvl Acdc Aco1 Actc1 Adamts5 Adfp Adpn Aldh1a1 Aldh1a7 Aldh4a1 Aldh6a1 Aldoa Amacr Angptl4 Ank Anxa5 Aox1 Aqp1 Arg2 Atf5 Atp5o B2m Bnip3 C1r C1s Car13 Car3 Car4 Car5b Cav1 Ccl24 Ccl5 Ccl9 Ccnd2 Cd1d1 Cd36 Cdkn1c Cdo1 Cidea Cidec Cnn1 Col17a1 Col18a1 Col3a1 Col4a1 Cox5b Cox6a1 Cox6c Cox8a Cox8b Cp Cpt2 Crat Csna Csnb Cstf2t…
171	GO:0009889 [5]: regulation of biosynthesis	5	5	252	83	12289	-1.82	0.0	3.39	1.8	Acdc Aco1 Cav1 Cd1d1 Eif4ebp1
172	GO:0019751 [6]: polyol metabolism	2	2	255	11	12361	-1.86	0.0	3.58	1.91	Gpd2 Pck1
173	GO:0046785 [8]: microtubule polymerization	2	2	255	11	12361	-1.86	0.0	3.58	1.91	Tuba1 Tuba8
174	GO:0006071 [7]: glycerol metabolism	2	2	255	11	12361	-1.86	0.0	3.58	1.91	Gpd2 Pck1
175	GO:0050793 [3]: regulation of development	7	7	250	151	12221	-1.93	0.0	3.15	1.77	Cd1d1 Fst Igfbp6 Igfbp7 Nrp1 Prss11 Stat5a
176	GO:0050791 [3]: regulation of physiological process	34	34	223	2026	10346	-1.96	0.0	0.08	0.03	Acdc Aco1 Actc1 Angptl4 Ank Atf5 Bnip3 Cav1 Cd1d1 Cidec Col18a1 Egfl7 Eif4ebp1 Gata2 Gsn Hdgfrp2 Hoxc6 Hoxd8 Id1 Ifi204 Irx4 Klf4 Lrrk1 Mef2c Procr Snai2 Stat5a Tgfbr2 Thbd Tnnc2 Trp63 Twist1 Zfhx1a id3
177	GO:0007010 [6]: cytoskeleton organization and biogenesis	12	12	245	343	12029	-2.01	0.0	2.82	1.63	Actc1 Gsn Krt1-14 Krt2-5 Myl1 Myo1c Tagln Trp63 Tuba1 Tuba8 Tubb6 Waspip
178	GO:0006464 [7]: protein modification	16	16	241	1100	11272	-2.03	0.0	0.05	0.01	Adamts5 F13a1 Jak1 Map3k6 Mapk12 Nek7 Pdk4 Ppm1a Ppp6c Prkcm Ptpn22 Rapgef3 St8sia4 Tgfbr2 Tiparp Wwp1
179	GO:0000041 [8]: transition metal ion transport	3	3	254	34	12338	-2.1	0.0	3.25	1.8	Cp Heph Ltf
180	GO:0006775 [6]: fat-soluble vitamin metabolism	2	2	255	13	12359	-2.12	0.0	3.31	1.8	Aldh1a1 Aldh1a7
181	GO:0006396 [6]: RNA processing	2	2	255	309	12063	-2.14	0.0	0.01	0.0	Cstf2t Rbpms2
182	GO:0050876 [4]: reproductive physiological process	3	3	254	35	12337	-2.17	0.0	3.18	1.79	Lamb1-1 Stat5a Thbd
183	GO:0046545 [5]: development of primary female sexual characteristics	2	2	255	14	12358	-2.23	0.0	3.19	1.8	Fst Wnt4
184	GO:0046660 [4]: female sex differentiation	2	2	255	14	12358	-2.23	0.0	3.19	1.8	Fst Wnt4
185	GO:0007565 [5]: pregnancy	2	2	255	14	12358	-2.23	0.0	3.19	1.8	Lamb1-1 Thbd
186	GO:0008154 [6]: actin polymerization and/or depolymerization	2	2	255	14	12358	-2.23	0.0	3.19	1.8	Gsn Waspip
187	GO:0008544 [7]: epidermis development	2	2	255	14	12358	-2.23	0.0	3.19	1.8	Krt1-14 Krt2-5
188	GO:0008585 [6]: female gonad development	2	2	255	14	12358	-2.23	0.0	3.19	1.8	Fst Wnt4
189	GO:0040007 [3]: growth	5	5	252	96	12276	-2.26	0.0	2.9	1.63	Fhl1 Igfbp6 Igfbp7 Prss11 Sepp1
190	GO:0016042 [5]: lipid catabolism	4	4	253	65	12307	-2.28	0.0	2.96	1.63	Adpn Amacr Lpl Plcg2
191	GO:0015909 [7]: long-chain fatty acid transport	1	1	256	1	12371	-2.3	0.0	3.21	1.8	Adfp
192	GO:0019441 [9]: tryptophan catabolism to kynurenine	1	1	256	1	12371	-2.3	0.0	3.21	1.8	Indo
193	GO:0019448 [9]: L-cysteine catabolism	1	1	256	1	12371	-2.3	0.0	3.21	1.8	Cdo1
194	GO:0019452 [8]: L-cysteine catabolism to taurine	1	1	256	1	12371	-2.3	0.0	3.21	1.8	Cdo1
195	GO:0019530 [7]: taurine metabolism	1	1	256	1	12371	-2.3	0.0	3.21	1.8	Cdo1
196	GO:0030327 [9]: prenylated protein catabolism	1	1	256	1	12371	-2.3	0.0	3.21	1.8	Pcyox1
197	GO:0042097 [7]: interleukin-4 biosynthesis	1	1	256	1	12371	-2.3	0.0	3.21	1.8	Cd1d1
198	GO:0042771 [8]: DNA damage response, signal transduction by p53 class mediator resulting in induction of apoptosis	1	1	256	1	12371	-2.3	0.0	3.21	1.8	Ifi204
199	GO:0043255 [6]: regulation of carbohydrate biosynthesis	1	1	256	1	12371	-2.3	0.0	3.21	1.8	Acdc
200	GO:0045019 [7]: negative regulation of nitric oxide biosynthesis	1	1	256	1	12371	-2.3	0.0	3.21	1.8	Cav1
201	GO:0045078 [9]: positive regulation of interferon-gamma biosynthesis	1	1	256	1	12371	-2.3	0.0	3.21	1.8	Cd1d1
202	GO:0045402 [8]: regulation of interleukin-4 biosynthesis	1	1	256	1	12371	-2.3	0.0	3.21	1.8	Cd1d1
203	GO:0045404 [9]: positive regulation of interleukin-4 biosynthesis	1	1	256	1	12371	-2.3	0.0	3.21	1.8	Cd1d1
204	GO:0045834 [6]: positive regulation of lipid metabolism	1	1	256	1	12371	-2.3	0.0	3.21	1.8	Acdc
205	GO:0045923 [7]: positive regulation of fatty acid metabolism	1	1	256	1	12371	-2.3	0.0	3.21	1.8	Acdc
206	GO:0045947 [9]: negative regulation of translational initiation	1	1	256	1	12371	-2.3	0.0	3.21	1.8	Eif4ebp1
207	GO:0046326 [7]: positive regulation of glucose import	1	1	256	1	12371	-2.3	0.0	3.21	1.8	Acdc
208	GO:0046439 [8]: L-cysteine metabolism	1	1	256	1	12371	-2.3	0.0	3.21	1.8	Cdo1
209	GO:0048284 [6]: organelle fusion	1	1	256	1	12371	-2.3	0.0	3.21	1.8	Mfn2
210	GO:0051132 [8]: NK T-cell activation	1	1	256	1	12371	-2.3	0.0	3.21	1.8	Cd1d1
211	GO:0051133 [8]: regulation of NK T-cell activation	1	1	256	1	12371	-2.3	0.0	3.21	1.8	Cd1d1
212	GO:0051135 [9]: positive regulation of NK T-cell activation	1	1	256	1	12371	-2.3	0.0	3.21	1.8	Cd1d1
213	GO:0001736 [6]: establishment of planar polarity	1	1	256	1	12371	-2.3	0.0	3.21	1.8	Trp63
214	GO:0001913 [7]: T-cell mediated cytotoxicity	1	1	256	1	12371	-2.3	0.0	3.21	1.8	Cd1d1
215	GO:0001914 [8]: regulation of T-cell mediated cytotoxicity	1	1	256	1	12371	-2.3	0.0	3.21	1.8	Cd1d1
216	GO:0001916 [9]: positive regulation of T-cell mediated cytotoxicity	1	1	256	1	12371	-2.3	0.0	3.21	1.8	Cd1d1
217	GO:0006109 [5]: regulation of carbohydrate metabolism	1	1	256	1	12371	-2.3	0.0	3.21	1.8	Acdc
218	GO:0006200 [7]: ATP catabolism	1	1	256	1	12371	-2.3	0.0	3.21	1.8	Entpd1
219	GO:0007164 [7]: establishment of tissue polarity	1	1	256	1	12371	-2.3	0.0	3.21	1.8	Trp63
220	GO:0008053 [7]: mitochondrial fusion	1	1	256	1	12371	-2.3	0.0	3.21	1.8	Mfn2
221	GO:0009093 [8]: cysteine catabolism	1	1	256	1	12371	-2.3	0.0	3.21	1.8	Cdo1
222	GO:0009203 [8]: ribonucleoside triphosphate catabolism	1	1	256	1	12371	-2.3	0.0	3.21	1.8	Entpd1
223	GO:0009207 [9]: purine ribonucleoside triphosphate catabolism	1	1	256	1	12371	-2.3	0.0	3.21	1.8	Entpd1
224	GO:0043283 [4]: biopolymer metabolism	21	21	236	1304	11068	-2.33	0.0	0.09	0.04	Adamts5 C1r C1s Cstf2t Ctsb Ctsl Dpep1 Enpep Gbe1 Gyg1 Gys2 H2-Bf Hp Lcn7 Mmp19 Pcyox1 Phka1 Prss11 Pygl Rbpms2 Uqcrc1
225	GO:0006520 [6]: amino acid metabolism	6	6	251	134	12238	-2.36	0.0	2.71	1.55	Aldh4a1 Arg2 Cdo1 Got1 Hibadh Indo
226	GO:0051242 [5]: positive regulation of cellular physiological process	7	7	250	171	12201	-2.37	0.0	2.64	1.5	Acdc Bnip3 Cd1d1 Cidec Col18a1 Ifi204 Trp63
227	GO:0006519 [5]: amino acid and derivative metabolism	7	7	250	174	12198	-2.43	0.0	2.57	1.5	Aldh4a1 Arg2 Cdo1 Got1 Hibadh Indo Pcyox1
228	GO:0042088 [7]: T-helper 1 type immune response	2	2	255	16	12356	-2.44	0.0	2.98	1.63	Cd1d1 Gadd45g
229	GO:0009058 [4]: biosynthesis	22	22	235	824	11548	-2.44	0.0	1.96	1.16	Acdc Aco1 Adamts5 Atp5o Cav1 Cd1d1 Dgat2 Eif4ebp1 Fasn Fech Gadd45g Gbe1 Got1 Gpd2 Gyg1 Gys2 Mrpl33 Pank3 Pck1 Pcx Rpl5 St8sia4
230	GO:0009059 [5]: macromolecule biosynthesis	15	15	242	514	11858	-2.49	0.0	2.1	1.23	Acdc Aco1 Adamts5 Cd1d1 Eif4ebp1 Gadd45g Gbe1 Gpd2 Gyg1 Gys2 Mrpl33 Pck1 Pcx Rpl5 St8sia4
231	GO:0030509 [9]: BMP signaling pathway	2	2	255	17	12355	-2.52	0.0	2.88	1.63	Fst Prss11
232	GO:0006720 [6]: isoprenoid metabolism	2	2	255	17	12355	-2.52	0.0	2.88	1.63	Aldh1a7 Amacr
233	GO:0006826 [9]: iron ion transport	2	2	255	17	12355	-2.52	0.0	2.88	1.63	Heph Ltf
234	GO:0007398 [6]: ectoderm development	2	2	255	17	12355	-2.52	0.0	2.88	1.63	Krt1-14 Krt2-5
235	GO:0006886 [6]: intracellular protein transport	3	3	254	341	12031	-2.53	0.0	0.03	0.0	Ctsb Gstk1 Pex13
236	GO:0006952 [5]: defense response	23	23	234	885	11487	-2.53	0.0	1.82	1.1	B2m C1r Ccl24 Ccl5 Ccl9 Cd1d1 Cxcl4 Cxcl9 Fcgrt Gadd45g H2-Bf H2-DMb1 H2-M3 H2-Q1 Hp Ifi202b Ifi204 Indo Ly6c Ly75 Mpa2 Orm1 Spon2
237	GO:0001558 [4]: regulation of cell growth	3	3	254	42	12330	-2.54	0.0	2.76	1.59	Igfbp6 Igfbp7 Prss11
238	GO:0006766 [5]: vitamin metabolism	3	3	254	42	12330	-2.54	0.0	2.76	1.59	Aldh1a1 Aldh1a7 Hibadh
239	GO:0050789 [2]: regulation of biological process	42	42	215	2249	10123	-2.54	0.0	0.23	0.15	Acdc Aco1 Actc1 Angptl4 Ank Atf5 Bnip3 Cav1 Cd1d1 Cidec Col18a1 Egfl7 Eif4ebp1 Fst Gadd45g Gata2 Gsn Hdgfrp2 Hoxc6 Hoxd8 Id1 Ifi204 Igfbp6 Igfbp7 Irx4 Klf4 Lrrk1 Map3k6 Mef2c Nrp1 Procr Prss11 Snai2 Stat5a Tgfbr2 Thbd Tnnc2 Trp63 Twist1 Wif1 Zfhx1a id3
240	GO:0044257 [7]: cellular protein catabolism	14	14	243	482	11890	-2.61	0.0	2.0	1.19	Adamts5 C1r C1s Ctsb Ctsl Dpep1 Enpep H2-Bf Hp Lcn7 Mmp19 Pcyox1 Prss11 Uqcrc1
241	GO:0006508 [8]: proteolysis and peptidolysis	14	14	243	482	11890	-2.61	0.0	2.0	1.19	Adamts5 C1r C1s Ctsb Ctsl Dpep1 Enpep H2-Bf Hp Lcn7 Mmp19 Pcyox1 Prss11 Uqcrc1
242	GO:0042087 [6]: cell-mediated immune response	2	2	255	18	12354	-2.61	0.0	2.79	1.61	Cd1d1 Gadd45g
243	GO:0006879 [8]: iron ion homeostasis	2	2	255	18	12354	-2.61	0.0	2.79	1.61	Aco1 Ltf
244	GO:0006915 [6]: apoptosis	11	11	246	351	12021	-2.62	0.0	2.11	1.24	Angptl4 Atf5 Bnip3 Cd1d1 Cidea Cidec Col18a1 Gadd45g Ifi204 Snai2 Trp63
245	GO:0002009 [4]: morphogenesis of an epithelium	3	3	254	44	12328	-2.63	0.0	2.66	1.5	Stat5a Trp63 Twist1
246	GO:0016043 [4]: cell organization and biogenesis	22	22	235	861	11511	-2.65	0.0	1.67	1.03	Actc1 Col18a1 Ehd1 Fhl1 Gsn Igfbp6 Igfbp7 Krt1-14 Krt2-5 Mfn2 Myl1 Myo1c Pex13 Ppp6c Prss11 Rpl5 Tagln Trp63 Tuba1 Tuba8 Tubb6 Waspip
247	GO:0007267 [4]: cell-cell signaling	1	1	256	209	12163	-2.67	0.0	0.01	0.0	Wnt4
248	GO:0006950 [4]: response to stress	12	12	245	795	11577	-2.68	0.0	0.1	0.05	B2m C1r Ccl24 Ccl5 Cd1d1 Cxcl9 Gadd45g H2-Bf Hp Hsp105 Ifi204 Orm1
249	GO:0012501 [5]: programmed cell death	11	11	246	357	12015	-2.68	0.0	2.03	1.19	Angptl4 Atf5 Bnip3 Cd1d1 Cidea Cidec Col18a1 Gadd45g Ifi204 Snai2 Trp63
250	GO:0051258 [7]: protein polymerization	2	2	255	19	12353	-2.69	0.0	2.7	1.54	Tuba1 Tuba8
251	GO:0009064 [7]: glutamine family amino acid metabolism	2	2	255	19	12353	-2.69	0.0	2.7	1.54	Aldh4a1 Arg2
252	GO:0012502 [7]: induction of programmed cell death	4	4	253	77	12295	-2.69	0.0	2.49	1.46	Cd1d1 Cidec Ifi204 Trp63
253	GO:0006917 [8]: induction of apoptosis	4	4	253	77	12295	-2.69	0.0	2.49	1.46	Cd1d1 Cidec Ifi204 Trp63
254	GO:0015908 [6]: fatty acid transport	1	1	256	2	12370	-2.69	0.0	2.82	1.63	Adfp
255	GO:0015937 [8]: coenzyme A biosynthesis	1	1	256	2	12370	-2.69	0.0	2.82	1.63	Pank3
256	GO:0016478 [8]: negative regulation of translation	1	1	256	2	12370	-2.69	0.0	2.82	1.63	Eif4ebp1
257	GO:0030168 [5]: platelet activation	1	1	256	2	12370	-2.69	0.0	2.82	1.63	Entpd1
258	GO:0030330 [7]: DNA damage response, signal transduction by p53 class mediator	1	1	256	2	12370	-2.69	0.0	2.82	1.63	Ifi204
259	GO:0030517 [7]: negative regulation of axon extension	1	1	256	2	12370	-2.69	0.0	2.82	1.63	Nrp1
260	GO:0042092 [6]: T-helper 2 type immune response	1	1	256	2	12370	-2.69	0.0	2.82	1.63	Cd1d1
261	GO:0042436 [7]: indole derivative catabolism	1	1	256	2	12370	-2.69	0.0	2.82	1.63	Indo
262	GO:0042574 [7]: retinal metabolism	1	1	256	2	12370	-2.69	0.0	2.82	1.63	Aldh1a7
263	GO:0043123 [6]: positive regulation of I-kappaB kinase/NF-kappaB cascade	1	1	256	2	12370	-2.69	0.0	2.82	1.63	Acdc
264	GO:0043288 [6]: apocarotenoid metabolism	1	1	256	2	12370	-2.69	0.0	2.82	1.63	Aldh1a7
265	GO:0045072 [8]: regulation of interferon-gamma biosynthesis	1	1	256	2	12370	-2.69	0.0	2.82	1.63	Cd1d1
266	GO:0045428 [6]: regulation of nitric oxide biosynthesis	1	1	256	2	12370	-2.69	0.0	2.82	1.63	Cav1
267	GO:0045884 [9]: regulation of survival gene product activity	1	1	256	2	12370	-2.69	0.0	2.82	1.63	Snai2
268	GO:0046218 [8]: indolalkylamine catabolism	1	1	256	2	12370	-2.69	0.0	2.82	1.63	Indo
269	GO:0048003 [6]: antigen presentation, lipid antigen	1	1	256	2	12370	-2.69	0.0	2.82	1.63	Cd1d1
270	GO:0048007 [7]: antigen presentation, exogenous lipid antigen	1	1	256	2	12370	-2.69	0.0	2.82	1.63	Cd1d1
271	GO:0051014 [8]: actin filament severing	1	1	256	2	12370	-2.69	0.0	2.82	1.63	Gsn
272	GO:0051136 [7]: regulation of NK T-cell differentiation	1	1	256	2	12370	-2.69	0.0	2.82	1.63	Cd1d1
273	GO:0051138 [8]: positive regulation of NK T-cell differentiation	1	1	256	2	12370	-2.69	0.0	2.82	1.63	Cd1d1
274	GO:0001865 [6]: NK T-cell differentiation	1	1	256	2	12370	-2.69	0.0	2.82	1.63	Cd1d1
275	GO:0001912 [8]: positive regulation of immune cell mediated cytotoxicity	1	1	256	2	12370	-2.69	0.0	2.82	1.63	Cd1d1
276	GO:0006562 [9]: proline catabolism	1	1	256	2	12370	-2.69	0.0	2.82	1.63	Aldh4a1
277	GO:0006569 [8]: tryptophan catabolism	1	1	256	2	12370	-2.69	0.0	2.82	1.63	Indo
278	GO:0006625 [7]: protein-peroxisome targeting	1	1	256	2	12370	-2.69	0.0	2.82	1.63	Pex13
279	GO:0009137 [8]: purine nucleoside diphosphate catabolism	1	1	256	2	12370	-2.69	0.0	2.82	1.63	Entpd1
280	GO:0009181 [9]: purine ribonucleoside diphosphate catabolism	1	1	256	2	12370	-2.69	0.0	2.82	1.63	Entpd1
281	GO:0009607 [4]: response to biotic stimulus	24	24	233	970	11402	-2.71	0.0	1.52	0.97	B2m C1r Ccl24 Ccl5 Ccl9 Cd1d1 Cxcl4 Cxcl9 Fcgrt Gadd45g H2-Bf H2-DMb1 H2-M3 H2-Q1 Hp Hsp105 Ifi202b Ifi204 Indo Ly6c Ly75 Mpa2 Orm1 Spon2
282	GO:0006790 [5]: sulfur metabolism	3	3	254	46	12326	-2.72	0.0	2.56	1.5	Cdo1 Gstk1 Sepp1
283	GO:0030163 [6]: protein catabolism	14	14	243	500	11872	-2.74	0.0	1.8	1.1	Adamts5 C1r C1s Ctsb Ctsl Dpep1 Enpep H2-Bf Hp Lcn7 Mmp19 Pcyox1 Prss11 Uqcrc1
284	GO:0009987 [2]: cellular process	217	217	40	10322	2050	-2.76	0.0	0.99	0.66	1190002H23Rik 1500040F11Rik 1810044O22Rik Aacs Abca8a Abcb1b Abcg2 Acadl Acadvl Acdc Aco1 Actc1 Adamts5 Adfp Aldh1a1 Aldh1a7 Aldh4a1 Aldoa Amacr Angptl4 Ank Aoc3 Aox1 Aqp1 Arg2 Atf5 Atp5o B2m Bnip3 C1r C1s Car13 Car3 Car4 Car5b Cav1 Cbfa2t3h Ccl5 Ccl9 Ccnd2 Cd1d1 Cd34 Cd36 Cdkn1c Cdo1 Cidea Cidec Col17a1 Col18a1 Col3a1 Col4a1 Cox5b Cox6a1 Cox6c Cox8a Cox8b Cp Cpt2 Crat Csna Csnb Cstf2t Ctsb Ctsl …
285	GO:0019884 [6]: antigen presentation, exogenous antigen	2	2	255	20	12352	-2.77	0.0	2.62	1.5	Cd1d1 H2-DMb1
286	GO:0030217 [5]: T-cell differentiation	2	2	255	20	12352	-2.77	0.0	2.62	1.5	Cd1d1 Gadd45g
287	GO:0006807 [4]: nitrogen compound metabolism	2	2	255	20	12352	-2.77	0.0	2.62	1.5	Arg2 Cav1
288	GO:0043285 [5]: biopolymer catabolism	14	14	243	503	11869	-2.77	0.0	1.77	1.1	Adamts5 C1r C1s Ctsb Ctsl Dpep1 Enpep H2-Bf Hp Lcn7 Mmp19 Pcyox1 Prss11 Uqcrc1
289	GO:0044249 [5]: cellular biosynthesis	20	20	237	790	11582	-2.78	0.0	1.54	0.97	Acdc Aco1 Adamts5 Atp5o Cd1d1 Dgat2 Eif4ebp1 Fasn Fech Gadd45g Gbe1 Gpd2 Gyg1 Gys2 Mrpl33 Pank3 Pck1 Pcx Rpl5 St8sia4
290	GO:0030333 [5]: antigen processing	3	3	254	48	12324	-2.8	0.0	2.46	1.45	B2m H2-DMb1 H2-Q1
291	GO:0019538 [5]: protein metabolism	46	46	211	2184	10188	-2.8	0.0	0.72	0.49	Acdc Aco1 Adamts5 C1r C1s Cav1 Cd1d1 Ctsb Ctsl Dnajd1 Dpep1 Eif4ebp1 Enpep F13a1 Fkbp7 Gadd45g Grpel1 Gsn H2-Bf H2-DMb1 Hp Hsp105 Jak1 Lcn7 Map3k6 Mapk12 Mmp19 Mrpl33 Nek7 Pcyox1 Pdk4 Ppm1a Ppp6c Prkcm Prss11 Ptpn22 Rapgef3 Rpl5 St8sia4 Tgfbr2 Tiparp Tuba1 Tuba8 Uqcrc1 Waspip Wwp1
292	GO:0044267 [6]: cellular protein metabolism	45	45	212	2164	10208	-2.81	0.0	0.65	0.43	Acdc Aco1 Adamts5 C1r C1s Cav1 Cd1d1 Ctsb Ctsl Dnajd1 Dpep1 Eif4ebp1 Enpep F13a1 Fkbp7 Gadd45g Grpel1 H2-Bf H2-DMb1 Hp Hsp105 Jak1 Lcn7 Map3k6 Mapk12 Mmp19 Mrpl33 Nek7 Pcyox1 Pdk4 Ppm1a Ppp6c Prkcm Prss11 Ptpn22 Rapgef3 Rpl5 St8sia4 Tgfbr2 Tiparp Tuba1 Tuba8 Uqcrc1 Waspip Wwp1
293	GO:0045137 [4]: development of primary sexual characteristics	2	2	255	21	12351	-2.84	0.0	2.54	1.5	Fst Wnt4
294	GO:0006953 [5]: acute-phase response	2	2	255	21	12351	-2.84	0.0	2.54	1.5	Hp Orm1
295	GO:0008406 [5]: gonad development	2	2	255	21	12351	-2.84	0.0	2.54	1.5	Fst Wnt4
296	GO:0006575 [6]: amino acid derivative metabolism	3	3	254	50	12322	-2.88	0.0	2.37	1.37	Cdo1 Indo Pcyox1
297	GO:0008610 [6]: lipid biosynthesis	6	6	251	161	12211	-2.88	0.0	2.07	1.21	Dgat2 Fasn Lpgat1 Pck1 Pcx Sc5d
298	GO:0019439 [6]: aromatic compound catabolism	2	2	255	22	12350	-2.9	0.0	2.47	1.45	Ephx2 Indo
299	GO:0008219 [4]: cell death	11	11	246	387	11985	-2.94	0.0	1.67	1.03	Angptl4 Atf5 Bnip3 Cd1d1 Cidea Cidec Col18a1 Gadd45g Ifi204 Snai2 Trp63
300	GO:0016071 [6]: mRNA metabolism	2	2	255	250	12122	-2.95	0.0	0.03	0.0	Cstf2t Rbpms2
301	GO:0015936 [8]: coenzyme A metabolism	1	1	256	3	12369	-2.96	0.0	2.54	1.5	Pank3
302	GO:0016096 [7]: polyisoprenoid metabolism	1	1	256	3	12369	-2.96	0.0	2.54	1.5	Aldh1a7
303	GO:0019229 [5]: regulation of vasoconstriction	1	1	256	3	12369	-2.96	0.0	2.54	1.5	Cav1
304	GO:0035137 [6]: hindlimb morphogenesis	1	1	256	3	12369	-2.96	0.0	2.54	1.5	Twist1
305	GO:0042214 [5]: terpene metabolism	1	1	256	3	12369	-2.96	0.0	2.54	1.5	Aldh1a7
306	GO:0042310 [6]: vasoconstriction	1	1	256	3	12369	-2.96	0.0	2.54	1.5	Cav1
307	GO:0044270 [5]: nitrogen compound catabolism	1	1	256	3	12369	-2.96	0.0	2.54	1.5	Arg2
308	GO:0045446 [4]: endothelial cell differentiation	1	1	256	3	12369	-2.96	0.0	2.54	1.5	Col18a1
309	GO:0050771 [6]: negative regulation of axonogenesis	1	1	256	3	12369	-2.96	0.0	2.54	1.5	Nrp1
310	GO:0050880 [5]: regulation of blood vessel size	1	1	256	3	12369	-2.96	0.0	2.54	1.5	Cav1
311	GO:0000186 [6]: activation of MAPKK	1	1	256	3	12369	-2.96	0.0	2.54	1.5	Gadd45g
312	GO:0001738 [5]: morphogenesis of a polarized epithelium	1	1	256	3	12369	-2.96	0.0	2.54	1.5	Trp63
313	GO:0006108 [7]: malate metabolism	1	1	256	3	12369	-2.96	0.0	2.54	1.5	Mdh2
314	GO:0006527 [6]: arginine catabolism	1	1	256	3	12369	-2.96	0.0	2.54	1.5	Arg2
315	GO:0006721 [5]: terpenoid metabolism	1	1	256	3	12369	-2.96	0.0	2.54	1.5	Aldh1a7
316	GO:0009071 [8]: serine family amino acid catabolism	1	1	256	3	12369	-2.96	0.0	2.54	1.5	Cdo1
317	GO:0009135 [8]: purine nucleoside diphosphate metabolism	1	1	256	3	12369	-2.96	0.0	2.54	1.5	Entpd1
318	GO:0009146 [8]: purine nucleoside triphosphate catabolism	1	1	256	3	12369	-2.96	0.0	2.54	1.5	Entpd1
319	GO:0009179 [9]: purine ribonucleoside diphosphate metabolism	1	1	256	3	12369	-2.96	0.0	2.54	1.5	Entpd1
320	GO:0009191 [8]: ribonucleoside diphosphate catabolism	1	1	256	3	12369	-2.96	0.0	2.54	1.5	Entpd1
321	GO:0019748 [4]: secondary metabolism	2	2	255	23	12349	-2.97	0.0	2.4	1.39	Aldh1a7 Fech
322	GO:0009966 [4]: regulation of signal transduction	4	4	253	88	12284	-2.98	0.0	2.14	1.26	Acdc Cav1 Prss11 Wif1
323	GO:0006936 [3]: muscle contraction	3	3	254	53	12319	-2.99	0.0	2.25	1.3	Actc1 Cnn1 Tnnc2
324	GO:0016265 [3]: death	11	11	246	394	11978	-3.0	0.0	1.59	1.0	Angptl4 Atf5 Bnip3 Cd1d1 Cidea Cidec Col18a1 Gadd45g Ifi204 Snai2 Trp63
325	GO:0006811 [5]: ion transport	14	14	243	551	11821	-3.05	0.0	1.34	0.87	Acdc Ank Atp5o Col17a1 Col18a1 Col3a1 Col4a1 Cp Heph Kcnj8 Ltf Slc12a4 Slc5a6 Slco3a1
326	GO:0051243 [5]: negative regulation of cellular physiological process	5	5	252	131	12241	-3.06	0.0	1.94	1.14	Angptl4 Atf5 Cav1 Egfl7 Snai2
327	GO:0006397 [7]: mRNA processing	2	2	255	240	12132	-3.08	0.0	0.04	0.0	Cstf2t Rbpms2
328	GO:0016477 [5]: cell migration	5	5	252	135	12237	-3.13	0.0	1.85	1.11	Col18a1 Egfl7 Enpep Nrp1 Twist1
329	GO:0046916 [8]: transition metal ion homeostasis	2	2	255	26	12346	-3.14	0.0	2.2	1.27	Aco1 Ltf
330	GO:0009888 [5]: histogenesis	3	3	254	58	12314	-3.15	0.0	2.06	1.2	Krt1-14 Krt2-5 Trp63
331	GO:0009892 [5]: negative regulation of metabolism	5	5	252	137	12235	-3.16	0.0	1.81	1.1	Acdc Cav1 Eif4ebp1 Id1 id3
332	GO:0015718 [7]: monocarboxylic acid transport	1	1	256	4	12368	-3.16	0.0	2.33	1.37	Slc6a6
333	GO:0015804 [7]: neutral amino acid transport	1	1	256	4	12368	-3.16	0.0	2.33	1.37	Slc6a6
334	GO:0018149 [8]: peptide cross-linking	1	1	256	4	12368	-3.16	0.0	2.33	1.37	F13a1
335	GO:0030335 [7]: positive regulation of cell migration	1	1	256	4	12368	-3.16	0.0	2.33	1.37	Col18a1
336	GO:0030856 [5]: regulation of epithelial cell differentiation	1	1	256	4	12368	-3.16	0.0	2.33	1.37	Stat5a
337	GO:0042573 [6]: retinoic acid metabolism	1	1	256	4	12368	-3.16	0.0	2.33	1.37	Aldh1a1
338	GO:0045086 [9]: positive regulation of interleukin-2 biosynthesis	1	1	256	4	12368	-3.16	0.0	2.33	1.37	Cd1d1
339	GO:0051272 [6]: positive regulation of cell motility	1	1	256	4	12368	-3.16	0.0	2.33	1.37	Col18a1
340	GO:0000050 [5]: urea cycle	1	1	256	4	12368	-3.16	0.0	2.33	1.37	Arg2
341	GO:0006534 [7]: cysteine metabolism	1	1	256	4	12368	-3.16	0.0	2.33	1.37	Cdo1
342	GO:0007566 [3]: embryo implantation	1	1	256	4	12368	-3.16	0.0	2.33	1.37	Lamb1-1
343	GO:0009134 [7]: nucleoside diphosphate catabolism	1	1	256	4	12368	-3.16	0.0	2.33	1.37	Entpd1
344	GO:0009143 [7]: nucleoside triphosphate catabolism	1	1	256	4	12368	-3.16	0.0	2.33	1.37	Entpd1
345	GO:0009154 [8]: purine ribonucleotide catabolism	1	1	256	4	12368	-3.16	0.0	2.33	1.37	Entpd1
346	GO:0009185 [8]: ribonucleoside diphosphate metabolism	1	1	256	4	12368	-3.16	0.0	2.33	1.37	Entpd1
347	GO:0007178 [7]: transmembrane receptor protein serine/threonine kinase signaling pathway	3	3	254	59	12313	-3.17	0.0	2.02	1.19	Fst Prss11 Tgfbr2
348	GO:0016066 [5]: cellular defense response (sensu Vertebrata)	2	2	255	27	12345	-3.19	0.0	2.14	1.27	Cd1d1 Gadd45g
349	GO:0042330 [5]: taxis	4	4	253	99	12273	-3.22	0.0	1.84	1.11	Ccl24 Ccl5 Ccl9 Cxcl4
350	GO:0006935 [6]: chemotaxis	4	4	253	99	12273	-3.22	0.0	1.84	1.11	Ccl24 Ccl5 Ccl9 Cxcl4
351	GO:0007507 [5]: heart development	3	3	254	61	12311	-3.22	0.0	1.96	1.16	Id1 Nrp1 id3
352	GO:0046907 [5]: intracellular transport	7	7	250	467	11905	-3.22	0.0	0.16	0.09	Ctsb Ehd1 Gstk1 Pex13 Tuba1 Tuba8 Tubb6
353	GO:0008283 [4]: cell proliferation	16	16	241	722	11650	-3.23	0.0	0.84	0.55	1190002H23Rik Atf5 Cav1 Ccnd2 Cdkn1c Col18a1 Enpep Fhit Gadd45g H2-Bf Lrp1 Mapk12 Nbl1 Ppp6c Sspn Tgfbr2
354	GO:0043119 [4]: positive regulation of physiological process	8	8	249	281	12091	-3.23	0.0	1.44	0.92	Acdc Bnip3 Cav1 Cd1d1 Cidec Col18a1 Ifi204 Trp63
355	GO:0006996 [5]: organelle organization and biogenesis	16	16	241	731	11641	-3.24	0.0	0.79	0.53	Actc1 Ehd1 Gsn Krt1-14 Krt2-5 Mfn2 Myl1 Myo1c Pex13 Rpl5 Tagln Trp63 Tuba1 Tuba8 Tubb6 Waspip
356	GO:0007018 [7]: microtubule-based movement	3	3	254	63	12309	-3.28	0.0	1.89	1.13	Tuba1 Tuba8 Tubb6
357	GO:0019883 [6]: antigen presentation, endogenous antigen	2	2	255	29	12343	-3.29	0.0	2.03	1.19	B2m H2-Q1
358	GO:0007254 [8]: JNK cascade	2	2	255	29	12343	-3.29	0.0	2.03	1.19	Gadd45g Map3k6
359	GO:0043066 [7]: negative regulation of apoptosis	3	3	254	64	12308	-3.31	0.0	1.86	1.11	Angptl4 Atf5 Snai2
360	GO:0030044 [7]: actin filament stabilization	1	1	256	5	12367	-3.32	0.0	2.15	1.27	Gsn
361	GO:0030048 [8]: actin filament-based movement	1	1	256	5	12367	-3.32	0.0	2.15	1.27	Waspip
362	GO:0030516 [6]: regulation of axon extension	1	1	256	5	12367	-3.32	0.0	2.15	1.27	Nrp1
363	GO:0030851 [5]: granulocyte differentiation	1	1	256	5	12367	-3.32	0.0	2.15	1.27	Cbfa2t3h
364	GO:0043122 [5]: regulation of I-kappaB kinase/NF-kappaB cascade	1	1	256	5	12367	-3.32	0.0	2.15	1.27	Acdc
365	GO:0045059 [7]: positive thymic T-cell selection	1	1	256	5	12367	-3.32	0.0	2.15	1.27	Cd1d1
366	GO:0045076 [8]: regulation of interleukin-2 biosynthesis	1	1	256	5	12367	-3.32	0.0	2.15	1.27	Cd1d1
367	GO:0046323 [9]: glucose import	1	1	256	5	12367	-3.32	0.0	2.15	1.27	Acdc
368	GO:0046324 [6]: regulation of glucose import	1	1	256	5	12367	-3.32	0.0	2.15	1.27	Acdc
369	GO:0048002 [6]: antigen presentation, peptide antigen	1	1	256	5	12367	-3.32	0.0	2.15	1.27	H2-Q1
370	GO:0050768 [5]: negative regulation of neurogenesis	1	1	256	5	12367	-3.32	0.0	2.15	1.27	Nrp1
371	GO:0051016 [8]: barbed-end actin filament capping	1	1	256	5	12367	-3.32	0.0	2.15	1.27	Gsn
372	GO:0000051 [4]: urea cycle intermediate metabolism	1	1	256	5	12367	-3.32	0.0	2.15	1.27	Arg2
373	GO:0006072 [8]: glycerol-3-phosphate metabolism	1	1	256	5	12367	-3.32	0.0	2.15	1.27	Gpd2
374	GO:0006378 [8]: mRNA polyadenylylation	1	1	256	5	12367	-3.32	0.0	2.15	1.27	Cstf2t
375	GO:0006525 [5]: arginine metabolism	1	1	256	5	12367	-3.32	0.0	2.15	1.27	Arg2
376	GO:0006568 [7]: tryptophan metabolism	1	1	256	5	12367	-3.32	0.0	2.15	1.27	Indo
377	GO:0009081 [7]: branched chain family amino acid metabolism	1	1	256	5	12367	-3.32	0.0	2.15	1.27	Hibadh
378	GO:0009261 [7]: ribonucleotide catabolism	1	1	256	5	12367	-3.32	0.0	2.15	1.27	Entpd1
379	GO:0030097 [5]: hemopoiesis	4	4	253	105	12267	-3.33	0.0	1.7	1.04	Cbfa2t3h Cd1d1 Gadd45g Heph
380	GO:0019885 [6]: antigen processing, endogenous antigen via MHC class I	2	2	255	30	12342	-3.33	0.0	1.98	1.18	B2m H2-Q1
381	GO:0045860 [5]: positive regulation of protein kinase activity	2	2	255	30	12342	-3.33	0.0	1.98	1.18	Gadd45g Map3k6
382	GO:0030705 [6]: cytoskeleton-dependent intracellular transport	3	3	254	65	12307	-3.33	0.0	1.83	1.11	Tuba1 Tuba8 Tubb6
383	GO:0043069 [6]: negative regulation of programmed cell death	3	3	254	65	12307	-3.33	0.0	1.83	1.11	Angptl4 Atf5 Snai2
384	GO:0007242 [5]: intracellular signaling cascade	13	13	244	658	11714	-3.34	0.0	0.49	0.33	Acdc Cav1 Gadd45g Gem Jak1 Map3k6 Prkcm Rapgef3 Rasa3 Rasa4 Rgl1 Sh3bp5 Stat5a
385	GO:0006793 [5]: phosphorus metabolism	13	13	244	598	11774	-3.35	0.0	0.74	0.5	Atp5o Jak1 Map3k6 Mapk12 Ndufb9 Nek7 Pdk4 Ppm1a Ppp6c Prkcm Ptpn22 Rapgef3 Tgfbr2
386	GO:0006796 [6]: phosphate metabolism	13	13	244	598	11774	-3.35	0.0	0.74	0.5	Atp5o Jak1 Map3k6 Mapk12 Ndufb9 Nek7 Pdk4 Ppm1a Ppp6c Prkcm Ptpn22 Rapgef3 Tgfbr2
387	GO:0007399 [5]: neurogenesis	8	8	249	299	12073	-3.35	0.0	1.24	0.81	Crym Lrrk1 Mef2c Nrp1 Sema3b Sema3c Sepp1 Twist1
388	GO:0040008 [4]: regulation of growth	3	3	254	66	12306	-3.36	0.0	1.8	1.1	Igfbp6 Igfbp7 Prss11
389	GO:0045595 [4]: regulation of cell differentiation	3	3	254	66	12306	-3.36	0.0	1.8	1.1	Cd1d1 Fst Stat5a
390	GO:0051239 [4]: regulation of organismal physiological process	4	4	253	108	12264	-3.37	0.0	1.64	1.01	Actc1 Ank Cav1 Cd1d1
391	GO:0007049 [5]: cell cycle	10	10	247	548	11824	-3.39	0.0	0.35	0.25	1190002H23Rik Atf5 Ccnd2 Cdkn1c Fhit Gadd45g Mapk12 Nbl1 Ppp6c Sspn
392	GO:0009308 [5]: amine metabolism	6	6	251	203	12169	-3.39	0.0	1.37	0.88	Aldh4a1 Arg2 Cdo1 Got1 Hibadh Indo
393	GO:0000165 [7]: MAPKKK cascade	3	3	254	68	12304	-3.4	0.0	1.74	1.07	Cav1 Gadd45g Map3k6
394	GO:0009628 [5]: response to abiotic stimulus	9	9	248	363	12009	-3.4	0.0	1.06	0.7	Ccl24 Ccl5 Ccl9 Cxcl4 Ephx2 Fech Hsp105 Ndufb9 Snai2
395	GO:0043207 [5]: response to external biotic stimulus	10	10	247	542	11830	-3.41	0.0	0.37	0.26	B2m C1r Ccl24 Ccl5 Cd1d1 Cxcl9 Gadd45g H2-Bf Hp Orm1
396	GO:0006412 [6]: protein biosynthesis	8	8	249	468	11904	-3.42	0.0	0.28	0.19	Aco1 Adamts5 Cd1d1 Eif4ebp1 Gadd45g Mrpl33 Rpl5 St8sia4
397	GO:0051188 [6]: cofactor biosynthesis	3	3	254	70	12302	-3.45	0.0	1.68	1.04	Atp5o Fech Pank3
398	GO:0030334 [6]: regulation of cell migration	2	2	255	33	12339	-3.45	0.0	1.84	1.11	Col18a1 Egfl7
399	GO:0042089 [6]: cytokine biosynthesis	2	2	255	33	12339	-3.45	0.0	1.84	1.11	Cd1d1 Gadd45g
400	GO:0046034 [6]: ATP metabolism	2	2	255	33	12339	-3.45	0.0	1.84	1.11	Atp5o Entpd1
401	GO:0051093 [4]: negative regulation of development	2	2	255	33	12339	-3.45	0.0	1.84	1.11	Fst Nrp1
402	GO:0051270 [5]: regulation of cell motility	2	2	255	33	12339	-3.45	0.0	1.84	1.11	Col18a1 Egfl7
403	GO:0008015 [4]: circulation	2	2	255	33	12339	-3.45	0.0	1.84	1.11	Actc1 Cav1
404	GO:0008643 [5]: carbohydrate transport	2	2	255	33	12339	-3.45	0.0	1.84	1.11	Acdc Dp1
405	GO:0006468 [8]: protein amino acid phosphorylation	8	8	249	456	11916	-3.46	0.0	0.31	0.22	Jak1 Map3k6 Mapk12 Nek7 Pdk4 Prkcm Rapgef3 Tgfbr2
406	GO:0030178 [6]: negative regulation of Wnt receptor signaling pathway	1	1	256	6	12366	-3.46	0.0	2.01	1.19	Wif1
407	GO:0042430 [6]: indole and derivative metabolism	1	1	256	6	12366	-3.46	0.0	2.01	1.19	Indo
408	GO:0042434 [7]: indole derivative metabolism	1	1	256	6	12366	-3.46	0.0	2.01	1.19	Indo
409	GO:0045445 [4]: myoblast differentiation	1	1	256	6	12366	-3.46	0.0	2.01	1.19	Lgals1
410	GO:0001910 [7]: regulation of immune cell mediated cytotoxicity	1	1	256	6	12366	-3.46	0.0	2.01	1.19	Cd1d1
411	GO:0006098 [8]: pentose-phosphate shunt	1	1	256	6	12366	-3.46	0.0	2.01	1.19	Hibadh
412	GO:0006195 [7]: purine nucleotide catabolism	1	1	256	6	12366	-3.46	0.0	2.01	1.19	Entpd1
413	GO:0006560 [8]: proline metabolism	1	1	256	6	12366	-3.46	0.0	2.01	1.19	Aldh4a1
414	GO:0006586 [7]: indolalkylamine metabolism	1	1	256	6	12366	-3.46	0.0	2.01	1.19	Indo
415	GO:0006740 [10]: NADPH regeneration	1	1	256	6	12366	-3.46	0.0	2.01	1.19	Hibadh
416	GO:0008630 [7]: DNA damage response, signal transduction resulting in induction of apoptosis	1	1	256	6	12366	-3.46	0.0	2.01	1.19	Ifi204
417	GO:0009613 [5]: response to pest, pathogen or parasite	10	10	247	506	11866	-3.46	0.0	0.5	0.33	B2m C1r Ccl24 Ccl5 Cd1d1 Cxcl9 Gadd45g H2-Bf Hp Orm1
418	GO:0006928 [4]: cell motility	5	5	252	162	12210	-3.47	0.0	1.37	0.88	Col18a1 Egfl7 Enpep Nrp1 Twist1
419	GO:0016310 [7]: phosphorylation	10	10	247	500	11872	-3.47	0.0	0.52	0.35	Atp5o Jak1 Map3k6 Mapk12 Ndufb9 Nek7 Pdk4 Prkcm Rapgef3 Tgfbr2
420	GO:0042107 [5]: cytokine metabolism	2	2	255	34	12338	-3.48	0.0	1.8	1.1	Cd1d1 Gadd45g
421	GO:0007548 [3]: sex differentiation	2	2	255	34	12338	-3.48	0.0	1.8	1.1	Fst Wnt4
422	GO:0051246 [5]: regulation of protein metabolism	3	3	254	73	12299	-3.51	0.0	1.6	1.0	Cd1d1 Eif4ebp1 Gsn
423	GO:0007243 [6]: protein kinase cascade	4	4	253	119	12253	-3.53	0.0	1.42	0.9	Acdc Cav1 Gadd45g Map3k6
424	GO:0006366 [8]: transcription from Pol II promoter	6	6	251	222	12150	-3.53	0.0	1.14	0.75	Atf5 Id1 Irx4 Mef2c Trp63 id3
425	GO:0006119 [6]: oxidative phosphorylation	2	2	255	36	12336	-3.56	0.0	1.71	1.04	Atp5o Ndufb9
426	GO:0030336 [7]: negative regulation of cell migration	1	1	256	7	12365	-3.57	0.0	1.89	1.13	Egfl7
427	GO:0030510 [6]: regulation of BMP signaling pathway	1	1	256	7	12365	-3.57	0.0	1.89	1.13	Prss11
428	GO:0030514 [7]: negative regulation of BMP signaling pathway	1	1	256	7	12365	-3.57	0.0	1.89	1.13	Prss11
429	GO:0042094 [7]: interleukin-2 biosynthesis	1	1	256	7	12365	-3.57	0.0	1.89	1.13	Cd1d1
430	GO:0044273 [6]: sulfur compound catabolism	1	1	256	7	12365	-3.57	0.0	1.89	1.13	Cdo1
431	GO:0051271 [6]: negative regulation of cell motility	1	1	256	7	12365	-3.57	0.0	1.89	1.13	Egfl7
432	GO:0000098 [7]: sulfur amino acid catabolism	1	1	256	7	12365	-3.57	0.0	1.89	1.13	Cdo1
433	GO:0006120 [9]: mitochondrial electron transport, NADH to ubiquinone	1	1	256	7	12365	-3.57	0.0	1.89	1.13	Ndufb9
434	GO:0007257 [7]: activation of JUNK	1	1	256	7	12365	-3.57	0.0	1.89	1.13	Map3k6
435	GO:0007595 [5]: lactation	1	1	256	7	12365	-3.57	0.0	1.89	1.13	Stat5a
436	GO:0009405 [3]: pathogenesis	1	1	256	7	12365	-3.57	0.0	1.89	1.13	Lrp1
437	GO:0009411 [7]: response to UV	1	1	256	7	12365	-3.57	0.0	1.89	1.13	Fech
438	GO:0007167 [6]: enzyme linked receptor protein signaling pathway	5	5	252	173	12199	-3.57	0.0	1.22	0.8	Eif4ebp1 Fst Nrp1 Prss11 Tgfbr2
439	GO:0001816 [5]: cytokine production	2	2	255	37	12335	-3.58	0.0	1.67	1.03	Cd1d1 Gadd45g
440	GO:0006974 [5]: response to DNA damage stimulus	1	1	256	148	12224	-3.59	0.0	0.05	0.01	Ifi204
441	GO:0008380 [7]: RNA splicing	2	2	255	195	12177	-3.59	0.0	0.09	0.04	Cstf2t Rbpms2
442	GO:0042127 [5]: regulation of cell proliferation	4	4	253	125	12247	-3.6	0.0	1.32	0.86	Atf5 Cav1 Col18a1 Tgfbr2
443	GO:0006897 [6]: endocytosis	4	4	253	125	12247	-3.6	0.0	1.32	0.86	Cav1 Lrp1 Ly75 Pla2g1br
444	GO:0006357 [8]: regulation of transcription from Pol II promoter	5	5	252	178	12194	-3.6	0.0	1.15	0.75	Atf5 Id1 Irx4 Trp63 id3
445	GO:0006417 [6]: regulation of protein biosynthesis	3	3	254	79	12293	-3.61	0.0	1.46	0.93	Aco1 Cd1d1 Eif4ebp1
446	GO:0006812 [6]: cation transport	7	7	250	370	12002	-3.62	0.0	0.43	0.3	Atp5o Cp Heph Kcnj8 Ltf Slc12a4 Slc5a6
447	GO:0006865 [6]: amino acid transport	2	2	255	38	12334	-3.62	0.0	1.63	1.0	Slc12a4 Slc6a6
448	GO:0016192 [5]: vesicle-mediated transport	6	6	251	241	12131	-3.63	0.0	0.94	0.63	Cav1 Ehd1 Gsn Lrp1 Ly75 Pla2g1br
449	GO:0000375 [8]: RNA splicing, via transesterification reactions	2	2	255	191	12181	-3.64	0.0	0.1	0.05	Cstf2t Rbpms2
450	GO:0000377 [9]: RNA splicing, via transesterification reactions with bulged adenosine as nucleophile	2	2	255	191	12181	-3.64	0.0	0.1	0.05	Cstf2t Rbpms2
451	GO:0000398 [8]: nuclear mRNA splicing, via spliceosome	2	2	255	191	12181	-3.64	0.0	0.1	0.05	Cstf2t Rbpms2
452	GO:0006445 [7]: regulation of translation	2	2	255	39	12333	-3.65	0.0	1.6	1.0	Aco1 Eif4ebp1
453	GO:0006457 [7]: protein folding	5	5	252	183	12189	-3.65	0.0	1.09	0.73	Dnajd1 Fkbp7 Grpel1 H2-DMb1 Hsp105
454	GO:0007389 [3]: pattern specification	4	4	253	130	12242	-3.65	0.0	1.23	0.8	Fst Hoxc6 Hoxd8 Trp63
455	GO:0018346 [10]: protein amino acid prenylation	1	1	256	8	12364	-3.67	0.0	1.78	1.1	Adamts5
456	GO:0030218 [5]: erythrocyte differentiation	1	1	256	8	12364	-3.67	0.0	1.78	1.1	Heph
457	GO:0046209 [5]: nitric oxide metabolism	1	1	256	8	12364	-3.67	0.0	1.78	1.1	Cav1
458	GO:0000188 [8]: inactivation of MAPK	1	1	256	8	12364	-3.67	0.0	1.78	1.1	Cav1
459	GO:0006779 [7]: porphyrin biosynthesis	1	1	256	8	12364	-3.67	0.0	1.78	1.1	Fech
460	GO:0006783 [6]: heme biosynthesis	1	1	256	8	12364	-3.67	0.0	1.78	1.1	Fech
461	GO:0006809 [5]: nitric oxide biosynthesis	1	1	256	8	12364	-3.67	0.0	1.78	1.1	Cav1
462	GO:0006957 [7]: complement activation, alternative pathway	1	1	256	8	12364	-3.67	0.0	1.78	1.1	H2-Bf
463	GO:0009132 [7]: nucleoside diphosphate metabolism	1	1	256	8	12364	-3.67	0.0	1.78	1.1	Entpd1
464	GO:0009401 [6]: phosphoenolpyruvate-dependent sugar phosphotransferase system	1	1	256	8	12364	-3.67	0.0	1.78	1.1	Dp1
465	GO:0009611 [5]: response to wounding	6	6	251	326	12046	-3.67	0.0	0.4	0.28	B2m Ccl24 Ccl5 Cd1d1 Cxcl9 Gadd45g
466	GO:0015837 [5]: amine transport	2	2	255	40	12332	-3.68	0.0	1.56	0.97	Slc12a4 Slc6a6
467	GO:0006752 [7]: group transfer coenzyme metabolism	2	2	255	40	12332	-3.68	0.0	1.56	0.97	Atp5o Pank3
468	GO:0016055 [6]: Wnt receptor signaling pathway	3	3	254	84	12288	-3.69	0.0	1.34	0.87	Fzd4 Wif1 Wnt4
469	GO:0030099 [4]: myeloid blood cell differentiation	2	2	255	41	12331	-3.7	0.0	1.52	0.97	Cbfa2t3h Heph
470	GO:0042445 [5]: hormone metabolism	2	2	255	41	12331	-3.7	0.0	1.52	0.97	Aldh1a1 Wnt4
471	GO:0009199 [8]: ribonucleoside triphosphate metabolism	2	2	255	41	12331	-3.7	0.0	1.52	0.97	Atp5o Entpd1
472	GO:0009205 [9]: purine ribonucleoside triphosphate metabolism	2	2	255	41	12331	-3.7	0.0	1.52	0.97	Atp5o Entpd1
473	GO:0000074 [6]: regulation of cell cycle	6	6	251	269	12103	-3.71	0.0	0.71	0.48	Atf5 Ccnd2 Cdkn1c Gadd45g Nbl1 Sspn
474	GO:0030001 [7]: metal ion transport	6	6	251	292	12080	-3.72	0.0	0.57	0.38	Cp Heph Kcnj8 Ltf Slc12a4 Slc5a6
475	GO:0006956 [6]: complement activation	2	2	255	42	12330	-3.73	0.0	1.49	0.94	C1r H2-Bf
476	GO:0009314 [6]: response to radiation	2	2	255	42	12330	-3.73	0.0	1.49	0.94	Fech Snai2
477	GO:0030111 [5]: regulation of Wnt receptor signaling pathway	1	1	256	9	12363	-3.75	0.0	1.68	1.04	Wif1
478	GO:0030216 [4]: keratinocyte differentiation	1	1	256	9	12363	-3.75	0.0	1.68	1.04	Trp63
479	GO:0030512 [6]: negative regulation of transforming growth factor beta receptor signaling pathway	1	1	256	9	12363	-3.75	0.0	1.68	1.04	Prss11
480	GO:0006637 [7]: acyl-CoA metabolism	1	1	256	9	12363	-3.75	0.0	1.68	1.04	Ehhadh
481	GO:0006739 [9]: NADPH metabolism	1	1	256	9	12363	-3.75	0.0	1.68	1.04	Hibadh
482	GO:0006939 [4]: smooth muscle contraction	1	1	256	9	12363	-3.75	0.0	1.68	1.04	Cnn1
483	GO:0008064 [6]: regulation of actin polymerization and/or depolymerization	1	1	256	9	12363	-3.75	0.0	1.68	1.04	Gsn
484	GO:0009074 [7]: aromatic amino acid family catabolism	1	1	256	9	12363	-3.75	0.0	1.68	1.04	Indo
485	GO:0009144 [8]: purine nucleoside triphosphate metabolism	2	2	255	43	12329	-3.76	0.0	1.46	0.93	Atp5o Entpd1
486	GO:0000278 [6]: mitotic cell cycle	1	1	256	135	12237	-3.76	0.0	0.06	0.02	Ppp6c
487	GO:0045859 [4]: regulation of protein kinase activity	2	2	255	45	12327	-3.8	0.0	1.39	0.89	Gadd45g Map3k6
488	GO:0042221 [6]: response to chemical substance	5	5	252	231	12141	-3.8	0.0	0.64	0.43	Ccl24 Ccl5 Ccl9 Cxcl4 Ephx2
489	GO:0009790 [3]: embryonic development	2	2	255	172	12200	-3.82	0.0	0.14	0.08	Thbd Twist1
490	GO:0030005 [7]: di-, tri-valent inorganic cation homeostasis	2	2	255	46	12326	-3.82	0.0	1.36	0.88	Aco1 Ltf
491	GO:0030098 [4]: lymphocyte differentiation	2	2	255	46	12326	-3.82	0.0	1.36	0.88	Cd1d1 Gadd45g
492	GO:0042110 [7]: T-cell activation	2	2	255	46	12326	-3.82	0.0	1.36	0.88	Cd1d1 Gadd45g
493	GO:0009636 [7]: response to toxin	1	1	256	10	12362	-3.83	0.0	1.6	1.0	Ephx2
494	GO:0030500 [7]: regulation of bone mineralization	1	1	256	10	12362	-3.83	0.0	1.6	1.0	Ank
495	GO:0030832 [9]: regulation of actin filament length	1	1	256	10	12362	-3.83	0.0	1.6	1.0	Gsn
496	GO:0042402 [7]: biogenic amine catabolism	1	1	256	10	12362	-3.83	0.0	1.6	1.0	Indo
497	GO:0042775 [8]: ATP synthesis coupled electron transport (sensu Eukaryota)	1	1	256	10	12362	-3.83	0.0	1.6	1.0	Ndufb9
498	GO:0044242 [6]: cellular lipid catabolism	1	1	256	10	12362	-3.83	0.0	1.6	1.0	Amacr
499	GO:0050770 [5]: regulation of axonogenesis	1	1	256	10	12362	-3.83	0.0	1.6	1.0	Nrp1
500	GO:0051128 [5]: regulation of cell organization and biogenesis	1	1	256	10	12362	-3.83	0.0	1.6	1.0	Gsn
501	GO:0000904 [4]: cellular morphogenesis during differentiation	1	1	256	10	12362	-3.83	0.0	1.6	1.0	Col18a1
502	GO:0001906 [5]: cell killing	1	1	256	10	12362	-3.83	0.0	1.6	1.0	Cd1d1
503	GO:0001909 [6]: immune cell mediated cytotoxicity	1	1	256	10	12362	-3.83	0.0	1.6	1.0	Cd1d1
504	GO:0006470 [8]: protein amino acid dephosphorylation	3	3	254	95	12277	-3.83	0.0	1.13	0.75	Ppm1a Ppp6c Ptpn22
505	GO:0016311 [7]: dephosphorylation	3	3	254	97	12275	-3.85	0.0	1.1	0.73	Ppm1a Ppp6c Ptpn22
506	GO:0009141 [7]: nucleoside triphosphate metabolism	2	2	255	47	12325	-3.85	0.0	1.34	0.87	Atp5o Entpd1
507	GO:0046483 [5]: heterocycle metabolism	2	2	255	48	12324	-3.86	0.0	1.31	0.85	Fech Indo
508	GO:0006968 [4]: cellular defense response	3	3	254	201	12171	-3.87	0.0	0.24	0.15	B2m Cd1d1 Gadd45g
509	GO:0015672 [7]: monovalent inorganic cation transport	4	4	253	220	12152	-3.87	0.0	0.4	0.28	Atp5o Kcnj8 Slc12a4 Slc5a6
510	GO:0006916 [8]: anti-apoptosis	2	2	255	49	12323	-3.88	0.0	1.28	0.84	Atf5 Snai2
511	GO:0042044 [5]: fluid transport	1	1	256	11	12361	-3.89	0.0	1.52	0.97	Aqp1
512	GO:0042591 [7]: antigen presentation, exogenous antigen via MHC class II	1	1	256	11	12361	-3.89	0.0	1.52	0.97	H2-DMb1
513	GO:0042773 [7]: ATP synthesis coupled electron transport	1	1	256	11	12361	-3.89	0.0	1.52	0.97	Ndufb9
514	GO:0045061 [6]: thymic T-cell selection	1	1	256	11	12361	-3.89	0.0	1.52	0.97	Cd1d1
515	GO:0045582 [7]: positive regulation of T-cell differentiation	1	1	256	11	12361	-3.89	0.0	1.52	0.97	Cd1d1
516	GO:0045765 [7]: regulation of angiogenesis	1	1	256	11	12361	-3.89	0.0	1.52	0.97	Id1
517	GO:0006100 [8]: tricarboxylic acid cycle intermediate metabolism	1	1	256	11	12361	-3.89	0.0	1.52	0.97	Mdh2
518	GO:0006833 [6]: water transport	1	1	256	11	12361	-3.89	0.0	1.52	0.97	Aqp1
519	GO:0008016 [5]: regulation of heart contraction rate	1	1	256	11	12361	-3.89	0.0	1.52	0.97	Actc1
520	GO:0008202 [6]: steroid metabolism	3	3	254	102	12270	-3.89	0.0	1.02	0.67	Hsd11b1 Sc5d Sult1a1
521	GO:0006869 [5]: lipid transport	2	2	255	50	12322	-3.91	0.0	1.25	0.82	Adfp Pltp
522	GO:0007264 [6]: small GTPase mediated signal transduction	3	3	254	193	12179	-3.91	0.0	0.27	0.18	Gem Rapgef3 Rgl1
523	GO:0006875 [7]: metal ion homeostasis	2	2	255	51	12321	-3.91	0.0	1.23	0.8	Aco1 Ltf
524	GO:0007179 [8]: transforming growth factor beta receptor signaling pathway	2	2	255	51	12321	-3.91	0.0	1.23	0.8	Fst Prss11
525	GO:0006605 [7]: protein targeting	3	3	254	192	12180	-3.92	0.0	0.27	0.18	Ctsb Gstk1 Pex13
526	GO:0015849 [5]: organic acid transport	2	2	255	52	12320	-3.94	0.0	1.2	0.79	Slc12a4 Slc6a6
527	GO:0046942 [6]: carboxylic acid transport	2	2	255	52	12320	-3.94	0.0	1.2	0.79	Slc12a4 Slc6a6
528	GO:0016197 [6]: endosome transport	1	1	256	12	12360	-3.95	0.0	1.45	0.93	Ehd1
529	GO:0017148 [7]: negative regulation of protein biosynthesis	1	1	256	12	12360	-3.95	0.0	1.45	0.93	Eif4ebp1
530	GO:0042593 [4]: glucose homeostasis	1	1	256	12	12360	-3.95	0.0	1.45	0.93	Acdc
531	GO:0045058 [5]: T-cell selection	1	1	256	12	12360	-3.95	0.0	1.45	0.93	Cd1d1
532	GO:0045621 [6]: positive regulation of lymphocyte differentiation	1	1	256	12	12360	-3.95	0.0	1.45	0.93	Cd1d1
533	GO:0006446 [8]: regulation of translational initiation	1	1	256	12	12360	-3.95	0.0	1.45	0.93	Eif4ebp1
534	GO:0006471 [8]: protein amino acid ADP-ribosylation	1	1	256	12	12360	-3.95	0.0	1.45	0.93	Tiparp
535	GO:0006801 [6]: superoxide metabolism	1	1	256	12	12360	-3.95	0.0	1.45	0.93	Sod2
536	GO:0007292 [6]: female gamete generation	1	1	256	12	12360	-3.95	0.0	1.45	0.93	Wnt4
537	GO:0009150 [8]: purine ribonucleotide metabolism	2	2	255	53	12319	-3.96	0.0	1.18	0.77	Atp5o Entpd1
538	GO:0016567 [9]: protein ubiquitination	1	1	256	120	12252	-3.96	0.0	0.09	0.04	Wwp1
539	GO:0015674 [7]: di-, tri-valent inorganic cation transport	3	3	254	112	12260	-3.96	0.0	0.88	0.58	Cp Heph Ltf
540	GO:0000067 [6]: DNA replication and chromosome cycle	1	1	256	118	12254	-3.98	0.0	0.09	0.04	Fhit
541	GO:0051240 [5]: positive regulation of organismal physiological process	2	2	255	55	12317	-3.98	0.0	1.13	0.75	Cav1 Cd1d1
542	GO:0009719 [4]: response to endogenous stimulus	2	2	255	152	12220	-3.99	0.0	0.19	0.12	Acdc Ifi204
543	GO:0043037 [7]: translation	2	2	255	152	12220	-3.99	0.0	0.19	0.12	Aco1 Eif4ebp1
544	GO:0042592 [3]: homeostasis	3	3	254	118	12254	-3.99	0.0	0.8	0.53	Acdc Aco1 Ltf
545	GO:0006954 [5]: inflammatory response	3	3	254	120	12252	-4.0	0.0	0.78	0.52	Ccl24 Ccl5 Cxcl9
546	GO:0017015 [5]: regulation of transforming growth factor beta receptor signaling pathway	1	1	256	13	12359	-4.01	0.0	1.39	0.89	Prss11
547	GO:0018342 [9]: protein prenylation	1	1	256	13	12359	-4.01	0.0	1.39	0.89	Adamts5
548	GO:0030278 [6]: regulation of ossification	1	1	256	13	12359	-4.01	0.0	1.39	0.89	Ank
549	GO:0030574 [9]: collagen catabolism	1	1	256	13	12359	-4.01	0.0	1.39	0.89	Mmp19
550	GO:0042168 [5]: heme metabolism	1	1	256	13	12359	-4.01	0.0	1.39	0.89	Fech
551	GO:0001839 [6]: neural plate morphogenesis	1	1	256	13	12359	-4.01	0.0	1.39	0.89	Twist1
552	GO:0001841 [6]: neural tube formation	1	1	256	13	12359	-4.01	0.0	1.39	0.89	Twist1
553	GO:0001843 [6]: neural tube closure	1	1	256	13	12359	-4.01	0.0	1.39	0.89	Twist1
554	GO:0006469 [5]: negative regulation of protein kinase activity	1	1	256	13	12359	-4.01	0.0	1.39	0.89	Gadd45g
555	GO:0006778 [6]: porphyrin metabolism	1	1	256	13	12359	-4.01	0.0	1.39	0.89	Fech
556	GO:0007005 [6]: mitochondrion organization and biogenesis	1	1	256	13	12359	-4.01	0.0	1.39	0.89	Mfn2
557	GO:0009893 [5]: positive regulation of metabolism	3	3	254	128	12244	-4.03	0.0	0.69	0.47	Acdc Cd1d1 Trp63
558	GO:0009259 [7]: ribonucleotide metabolism	2	2	255	58	12314	-4.03	0.0	1.06	0.7	Atp5o Entpd1
559	GO:0019953 [4]: sexual reproduction	3	3	254	153	12219	-4.04	0.0	0.48	0.33	Fst Sepp1 Wnt4
560	GO:0000003 [3]: reproduction	3	3	254	153	12219	-4.04	0.0	0.48	0.33	Fst Sepp1 Wnt4
561	GO:0006959 [5]: humoral immune response	3	3	254	153	12219	-4.04	0.0	0.48	0.33	C1r Cd1d1 H2-Bf
562	GO:0007017 [7]: microtubule-based process	3	3	254	135	12237	-4.05	0.0	0.62	0.42	Tuba1 Tuba8 Tubb6
563	GO:0009117 [6]: nucleotide metabolism	3	3	254	145	12227	-4.05	0.0	0.54	0.37	Atp5o Entpd1 Hibadh
564	GO:0035295 [3]: tube development	2	2	255	60	12312	-4.05	0.0	1.02	0.67	Hsd11b1 Twist1
565	GO:0016358 [6]: dendrite morphogenesis	1	1	256	14	12358	-4.05	0.0	1.33	0.87	Nrp1
566	GO:0019886 [6]: antigen processing, exogenous antigen via MHC class II	1	1	256	14	12358	-4.05	0.0	1.33	0.87	H2-DMb1
567	GO:0043086 [4]: negative regulation of enzyme activity	1	1	256	14	12358	-4.05	0.0	1.33	0.87	Gadd45g
568	GO:0045580 [6]: regulation of T-cell differentiation	1	1	256	14	12358	-4.05	0.0	1.33	0.87	Cd1d1
569	GO:0046148 [5]: pigment biosynthesis	1	1	256	14	12358	-4.05	0.0	1.33	0.87	Fech
570	GO:0046850 [5]: regulation of bone remodeling	1	1	256	14	12358	-4.05	0.0	1.33	0.87	Ank
571	GO:0000096 [6]: sulfur amino acid metabolism	1	1	256	14	12358	-4.05	0.0	1.33	0.87	Cdo1
572	GO:0000122 [9]: negative regulation of transcription from Pol II promoter	2	2	255	62	12310	-4.08	0.0	0.98	0.65	Id1 id3
573	GO:0006163 [7]: purine nucleotide metabolism	2	2	255	62	12310	-4.08	0.0	0.98	0.65	Atp5o Entpd1
574	GO:0009108 [7]: coenzyme biosynthesis	2	2	255	62	12310	-4.08	0.0	0.98	0.65	Atp5o Pank3
575	GO:0000910 [5]: cytokinesis	1	1	256	109	12263	-4.09	0.0	0.11	0.05	Ccnd2
576	GO:0030282 [6]: bone mineralization	1	1	256	15	12357	-4.09	0.0	1.27	0.84	Ank
577	GO:0042475 [6]: odontogenesis (sensu Vertebrata)	1	1	256	15	12357	-4.09	0.0	1.27	0.84	Fst
578	GO:0042476 [5]: odontogenesis	1	1	256	15	12357	-4.09	0.0	1.27	0.84	Fst
579	GO:0001838 [5]: embryonic epithelial tube formation	1	1	256	15	12357	-4.09	0.0	1.27	0.84	Twist1
580	GO:0006749 [6]: glutathione metabolism	1	1	256	15	12357	-4.09	0.0	1.27	0.84	Gstk1
581	GO:0007032 [6]: endosome organization and biogenesis	1	1	256	15	12357	-4.09	0.0	1.27	0.84	Ehd1
582	GO:0009069 [7]: serine family amino acid metabolism	1	1	256	15	12357	-4.09	0.0	1.27	0.84	Cdo1
583	GO:0030003 [6]: cation homeostasis	2	2	255	66	12306	-4.12	0.0	0.91	0.6	Aco1 Ltf
584	GO:0043085 [4]: positive regulation of enzyme activity	2	2	255	69	12303	-4.14	0.0	0.85	0.56	Gadd45g Map3k6
585	GO:0042770 [6]: DNA damage response, signal transduction	1	1	256	16	12356	-4.14	0.0	1.22	0.8	Ifi204
586	GO:0006769 [8]: nicotinamide metabolism	1	1	256	16	12356	-4.14	0.0	1.22	0.8	Hibadh
587	GO:0008629 [9]: induction of apoptosis by intracellular signals	1	1	256	16	12356	-4.14	0.0	1.22	0.8	Ifi204
588	GO:0007276 [5]: gametogenesis	2	2	255	129	12243	-4.14	0.0	0.29	0.19	Fst Wnt4
589	GO:0050801 [4]: ion homeostasis	2	2	255	70	12302	-4.15	0.0	0.84	0.55	Aco1 Ltf
590	GO:0006873 [5]: cell ion homeostasis	2	2	255	70	12302	-4.15	0.0	0.84	0.55	Aco1 Ltf
591	GO:0009165 [6]: nucleotide biosynthesis	1	1	256	103	12269	-4.16	0.0	0.12	0.07	Atp5o
592	GO:0009791 [3]: post-embryonic development	1	1	256	17	12355	-4.17	0.0	1.17	0.77	Sepp1
593	GO:0030855 [4]: epithelial cell differentiation	1	1	256	17	12355	-4.17	0.0	1.17	0.77	Stat5a
594	GO:0045619 [5]: regulation of lymphocyte differentiation	1	1	256	17	12355	-4.17	0.0	1.17	0.77	Cd1d1
595	GO:0051248 [6]: negative regulation of protein metabolism	1	1	256	17	12355	-4.17	0.0	1.17	0.77	Eif4ebp1
596	GO:0007031 [6]: peroxisome organization and biogenesis	1	1	256	17	12355	-4.17	0.0	1.17	0.77	Pex13
597	GO:0008286 [8]: insulin receptor signaling pathway	1	1	256	17	12355	-4.17	0.0	1.17	0.77	Eif4ebp1
598	GO:0006813 [8]: potassium ion transport	2	2	255	122	12250	-4.17	0.0	0.33	0.23	Kcnj8 Slc12a4
599	GO:0045934 [6]: negative regulation of nucleobase, nucleoside, nucleotide and nucleic acid metabolism	2	2	255	120	12252	-4.18	0.0	0.34	0.24	Id1 id3
600	GO:0006725 [5]: aromatic compound metabolism	2	2	255	76	12296	-4.19	0.0	0.75	0.5	Ephx2 Indo
601	GO:0007028 [5]: cytoplasm organization and biogenesis	1	1	256	101	12271	-4.19	0.0	0.13	0.07	Rpl5
602	GO:0045892 [8]: negative regulation of transcription, DNA-dependent	2	2	255	77	12295	-4.2	0.0	0.73	0.49	Id1 id3
603	GO:0016481 [7]: negative regulation of transcription	2	2	255	115	12257	-4.2	0.0	0.37	0.26	Id1 id3
604	GO:0006814 [8]: sodium ion transport	2	2	255	78	12294	-4.2	0.0	0.72	0.48	Slc12a4 Slc5a6
605	GO:0015749 [6]: monosaccharide transport	1	1	256	18	12354	-4.2	0.0	1.13	0.75	Acdc
606	GO:0015758 [8]: glucose transport	1	1	256	18	12354	-4.2	0.0	1.13	0.75	Acdc
607	GO:0016331 [5]: morphogenesis of embryonic epithelium	1	1	256	18	12354	-4.2	0.0	1.13	0.75	Twist1
608	GO:0019362 [7]: pyridine nucleotide metabolism	1	1	256	18	12354	-4.2	0.0	1.13	0.75	Hibadh
609	GO:0050767 [4]: regulation of neurogenesis	1	1	256	18	12354	-4.2	0.0	1.13	0.75	Nrp1
610	GO:0006937 [4]: regulation of muscle contraction	1	1	256	18	12354	-4.2	0.0	1.13	0.75	Tnnc2
611	GO:0007423 [7]: sensory organ development	1	1	256	18	12354	-4.2	0.0	1.13	0.75	Crym
612	GO:0008645 [7]: hexose transport	1	1	256	18	12354	-4.2	0.0	1.13	0.75	Acdc
613	GO:0009166 [6]: nucleotide catabolism	1	1	256	18	12354	-4.2	0.0	1.13	0.75	Entpd1
614	GO:0009582 [6]: detection of abiotic stimulus	2	2	255	81	12291	-4.21	0.0	0.68	0.46	Fech Ndufb9
615	GO:0019725 [4]: cell homeostasis	2	2	255	83	12289	-4.22	0.0	0.66	0.44	Aco1 Ltf
616	GO:0001501 [5]: skeletal development	2	2	255	84	12288	-4.22	0.0	0.64	0.43	Ank Trp63
617	GO:0001775 [4]: cell activation	2	2	255	106	12266	-4.22	0.0	0.43	0.3	Cd1d1 Gadd45g
618	GO:0030036 [8]: actin cytoskeleton organization and biogenesis	2	2	255	86	12286	-4.23	0.0	0.62	0.42	Gsn Waspip
619	GO:0045321 [5]: immune cell activation	2	2	255	105	12267	-4.23	0.0	0.44	0.3	Cd1d1 Gadd45g
620	GO:0007169 [7]: transmembrane receptor protein tyrosine kinase signaling pathway	2	2	255	93	12279	-4.23	0.0	0.55	0.37	Eif4ebp1 Nrp1
621	GO:0030029 [7]: actin filament-based process	2	2	255	92	12280	-4.23	0.0	0.56	0.38	Gsn Waspip
622	GO:0009967 [5]: positive regulation of signal transduction	1	1	256	19	12353	-4.24	0.0	1.09	0.73	Acdc
623	GO:0019221 [6]: cytokine and chemokine mediated signaling pathway	1	1	256	19	12353	-4.24	0.0	1.09	0.73	Iigp1
624	GO:0042440 [4]: pigment metabolism	1	1	256	19	12353	-4.24	0.0	1.09	0.73	Fech
625	GO:0007223 [7]: frizzled-2 signaling pathway	1	1	256	19	12353	-4.24	0.0	1.09	0.73	Wnt4
626	GO:0007498 [3]: mesoderm development	1	1	256	19	12353	-4.24	0.0	1.09	0.73	Trp63
627	GO:0046649 [6]: lymphocyte activation	2	2	255	96	12276	-4.24	0.0	0.52	0.35	Cd1d1 Gadd45g
628	GO:0050790 [3]: regulation of enzyme activity	2	2	255	100	12272	-4.24	0.0	0.48	0.33	Gadd45g Map3k6
629	GO:0045935 [6]: positive regulation of nucleobase, nucleoside, nucleotide and nucleic acid metabolism	1	1	256	95	12277	-4.24	0.0	0.15	0.09	Trp63
630	GO:0006461 [7]: protein complex assembly	1	1	256	95	12277	-4.24	0.0	0.15	0.09	Waspip
631	GO:0045941 [7]: positive regulation of transcription	1	1	256	94	12278	-4.26	0.0	0.15	0.09	Trp63
632	GO:0051241 [5]: negative regulation of organismal physiological process	1	1	256	20	12352	-4.26	0.0	1.05	0.69	Cav1
633	GO:0009072 [6]: aromatic amino acid family metabolism	1	1	256	20	12352	-4.26	0.0	1.05	0.69	Indo
634	GO:0042254 [6]: ribosome biogenesis and assembly	1	1	256	91	12281	-4.29	0.0	0.16	0.1	Rpl5
635	GO:0007610 [2]: behavior	1	1	256	91	12281	-4.29	0.0	0.16	0.1	Sepp1
636	GO:0042108 [8]: positive regulation of cytokine biosynthesis	1	1	256	21	12351	-4.29	0.0	1.01	0.67	Cd1d1
637	GO:0045596 [5]: negative regulation of cell differentiation	1	1	256	21	12351	-4.29	0.0	1.01	0.67	Fst
638	GO:0000187 [6]: activation of MAPK	1	1	256	21	12351	-4.29	0.0	1.01	0.67	Map3k6
639	GO:0001819 [7]: positive regulation of cytokine production	1	1	256	21	12351	-4.29	0.0	1.01	0.67	Cd1d1
640	GO:0006497 [8]: protein lipidation	1	1	256	21	12351	-4.29	0.0	1.01	0.67	Adamts5
641	GO:0006733 [7]: oxidoreduction coenzyme metabolism	1	1	256	21	12351	-4.29	0.0	1.01	0.67	Hibadh
642	GO:0009795 [4]: embryonic morphogenesis	1	1	256	89	12283	-4.3	0.0	0.17	0.1	Twist1
643	GO:0016126 [7]: sterol biosynthesis	1	1	256	22	12350	-4.32	0.0	0.98	0.65	Sc5d
644	GO:0042158 [7]: lipoprotein biosynthesis	1	1	256	22	12350	-4.32	0.0	0.98	0.65	Adamts5
645	GO:0050870 [8]: positive regulation of T-cell activation	1	1	256	22	12350	-4.32	0.0	0.98	0.65	Cd1d1
646	GO:0001764 [6]: neuronal migration	1	1	256	22	12350	-4.32	0.0	0.98	0.65	Twist1
647	GO:0008360 [5]: regulation of cell shape	1	1	256	22	12350	-4.32	0.0	0.98	0.65	Ppp6c
648	GO:0007050 [7]: cell cycle arrest	1	1	256	23	12349	-4.33	0.0	0.94	0.63	Cdkn1c
649	GO:0007046 [7]: ribosome biogenesis	1	1	256	85	12287	-4.34	0.0	0.19	0.11	Rpl5
650	GO:0015985 [7]: energy coupled proton transport, down electrochemical gradient	1	1	256	24	12348	-4.36	0.0	0.91	0.6	Atp5o
651	GO:0015986 [7]: ATP synthesis coupled proton transport	1	1	256	24	12348	-4.36	0.0	0.91	0.6	Atp5o
652	GO:0030155 [4]: regulation of cell adhesion	1	1	256	24	12348	-4.36	0.0	0.91	0.6	Stat5a
653	GO:0051050 [6]: positive regulation of transport	1	1	256	24	12348	-4.36	0.0	0.91	0.6	Acdc
654	GO:0000082 [7]: G1/S transition of mitotic cell cycle	1	1	256	24	12348	-4.36	0.0	0.91	0.6	Ppp6c
655	GO:0030324 [5]: lung development	1	1	256	25	12347	-4.38	0.0	0.88	0.58	Hsd11b1
656	GO:0045727 [7]: positive regulation of protein biosynthesis	1	1	256	25	12347	-4.38	0.0	0.88	0.58	Cd1d1
657	GO:0006805 [5]: xenobiotic metabolism	1	1	256	25	12347	-4.38	0.0	0.88	0.58	Ephx2
658	GO:0009410 [7]: response to xenobiotic stimulus	1	1	256	25	12347	-4.38	0.0	0.88	0.58	Ephx2
659	GO:0006643 [6]: membrane lipid metabolism	1	1	256	79	12293	-4.39	0.0	0.21	0.14	Lpgat1
660	GO:0009583 [7]: detection of light	1	1	256	26	12346	-4.4	0.0	0.85	0.56	Fech
661	GO:0030323 [4]: respiratory tube development	1	1	256	26	12346	-4.4	0.0	0.85	0.56	Hsd11b1
662	GO:0007249 [7]: I-kappaB kinase/NF-kappaB cascade	1	1	256	26	12346	-4.4	0.0	0.85	0.56	Acdc
663	GO:0009416 [7]: response to light	1	1	256	26	12346	-4.4	0.0	0.85	0.56	Fech
664	GO:0050776 [5]: regulation of immune response	1	1	256	78	12294	-4.4	0.0	0.22	0.14	Cd1d1
665	GO:0030182 [4]: neuron differentiation	1	1	256	27	12345	-4.41	0.0	0.83	0.55	Gata2
666	GO:0030326 [6]: embryonic limb morphogenesis	1	1	256	27	12345	-4.41	0.0	0.83	0.55	Twist1
667	GO:0035113 [5]: embryonic appendage morphogenesis	1	1	256	27	12345	-4.41	0.0	0.83	0.55	Twist1
668	GO:0009408 [5]: response to heat	1	1	256	27	12345	-4.41	0.0	0.83	0.55	Hsp105
669	GO:0007409 [6]: axonogenesis	1	1	256	77	12295	-4.41	0.0	0.22	0.15	Nrp1
670	GO:0009100 [7]: glycoprotein metabolism	1	1	256	75	12297	-4.42	0.0	0.23	0.15	St8sia4
671	GO:0009891 [6]: positive regulation of biosynthesis	1	1	256	28	12344	-4.43	0.0	0.8	0.53	Cd1d1
672	GO:0006767 [6]: water-soluble vitamin metabolism	1	1	256	28	12344	-4.43	0.0	0.8	0.53	Hibadh
673	GO:0006958 [7]: complement activation, classical pathway	1	1	256	28	12344	-4.43	0.0	0.8	0.53	C1r
674	GO:0007422 [6]: peripheral nervous system development	1	1	256	28	12344	-4.43	0.0	0.8	0.53	Crym
675	GO:0045893 [8]: positive regulation of transcription, DNA-dependent	1	1	256	73	12299	-4.44	0.0	0.25	0.16	Trp63
676	GO:0035107 [4]: appendage morphogenesis	1	1	256	29	12343	-4.44	0.0	0.77	0.52	Twist1
677	GO:0035108 [5]: limb morphogenesis	1	1	256	29	12343	-4.44	0.0	0.77	0.52	Twist1
678	GO:0042035 [7]: regulation of cytokine biosynthesis	1	1	256	29	12343	-4.44	0.0	0.77	0.52	Cd1d1
679	GO:0042157 [7]: lipoprotein metabolism	1	1	256	29	12343	-4.44	0.0	0.77	0.52	Adamts5
680	GO:0045597 [5]: positive regulation of cell differentiation	1	1	256	29	12343	-4.44	0.0	0.77	0.52	Cd1d1
681	GO:0007417 [6]: central nervous system development	1	1	256	71	12301	-4.45	0.0	0.26	0.17	Sepp1
682	GO:0050863 [7]: regulation of T-cell activation	1	1	256	30	12342	-4.46	0.0	0.75	0.5	Cd1d1
683	GO:0006753 [8]: nucleoside phosphate metabolism	1	1	256	30	12342	-4.46	0.0	0.75	0.5	Atp5o
684	GO:0006754 [7]: ATP biosynthesis	1	1	256	30	12342	-4.46	0.0	0.75	0.5	Atp5o
685	GO:0008654 [8]: phospholipid biosynthesis	1	1	256	30	12342	-4.46	0.0	0.75	0.5	Lpgat1
686	GO:0001817 [6]: regulation of cytokine production	1	1	256	31	12341	-4.46	0.0	0.73	0.49	Cd1d1
687	GO:0009101 [7]: glycoprotein biosynthesis	1	1	256	70	12302	-4.46	0.0	0.26	0.18	St8sia4
688	GO:0050867 [6]: positive regulation of cell activation	1	1	256	32	12340	-4.47	0.0	0.71	0.48	Cd1d1
689	GO:0051251 [7]: positive regulation of lymphocyte activation	1	1	256	32	12340	-4.47	0.0	0.71	0.48	Cd1d1
690	GO:0009266 [6]: response to temperature	1	1	256	32	12340	-4.47	0.0	0.71	0.48	Hsp105
691	GO:0035239 [4]: tube morphogenesis	1	1	256	33	12339	-4.48	0.0	0.69	0.46	Twist1
692	GO:0048066 [3]: pigmentation	1	1	256	33	12339	-4.48	0.0	0.69	0.46	Fech
693	GO:0048468 [3]: cell development	1	1	256	33	12339	-4.48	0.0	0.69	0.46	Col18a1
694	GO:0006486 [8]: protein amino acid glycosylation	1	1	256	65	12307	-4.49	0.0	0.3	0.2	St8sia4
695	GO:0006413 [8]: translational initiation	1	1	256	34	12338	-4.49	0.0	0.67	0.45	Eif4ebp1
696	GO:0051247 [6]: positive regulation of protein metabolism	1	1	256	35	12337	-4.5	0.0	0.65	0.43	Cd1d1
697	GO:0045165 [4]: cell fate commitment	1	1	256	36	12336	-4.51	0.0	0.63	0.42	Tgfbr2
698	GO:0030198 [4]: extracellular matrix organization and biogenesis	1	1	256	37	12335	-4.51	0.0	0.61	0.41	Col18a1
699	GO:0043062 [3]: extracellular structure organization and biogenesis	1	1	256	37	12335	-4.51	0.0	0.61	0.41	Col18a1
700	GO:0007626 [3]: locomotory behavior	1	1	256	37	12335	-4.51	0.0	0.61	0.41	Sepp1
701	GO:0009145 [8]: purine nucleoside triphosphate biosynthesis	1	1	256	38	12334	-4.52	0.0	0.59	0.4	Atp5o
702	GO:0009201 [8]: ribonucleoside triphosphate biosynthesis	1	1	256	38	12334	-4.52	0.0	0.59	0.4	Atp5o
703	GO:0009206 [9]: purine ribonucleoside triphosphate biosynthesis	1	1	256	38	12334	-4.52	0.0	0.59	0.4	Atp5o
704	GO:0018193 [8]: peptidyl-amino acid modification	1	1	256	60	12312	-4.52	0.0	0.33	0.24	Jak1
705	GO:0006818 [5]: hydrogen transport	1	1	256	60	12312	-4.52	0.0	0.33	0.24	Atp5o
706	GO:0007229 [6]: integrin-mediated signaling pathway	1	1	256	60	12312	-4.52	0.0	0.33	0.24	Adamts5
707	GO:0016053 [6]: organic acid biosynthesis	1	1	256	57	12315	-4.52	0.0	0.36	0.25	Fasn
708	GO:0046394 [7]: carboxylic acid biosynthesis	1	1	256	57	12315	-4.52	0.0	0.36	0.25	Fasn
709	GO:0045944 [9]: positive regulation of transcription from Pol II promoter	1	1	256	58	12314	-4.52	0.0	0.35	0.25	Trp63
710	GO:0007420 [7]: brain development	1	1	256	58	12314	-4.52	0.0	0.35	0.25	Sepp1
711	GO:0000226 [8]: microtubule cytoskeleton organization and biogenesis	1	1	256	39	12333	-4.53	0.0	0.58	0.39	Tuba8
712	GO:0006836 [5]: neurotransmitter transport	1	1	256	39	12333	-4.53	0.0	0.58	0.39	Slc6a6
713	GO:0018108 [9]: peptidyl-tyrosine phosphorylation	1	1	256	40	12332	-4.53	0.0	0.56	0.38	Jak1
714	GO:0018212 [9]: peptidyl-tyrosine modification	1	1	256	40	12332	-4.53	0.0	0.56	0.38	Jak1
715	GO:0046467 [7]: membrane lipid biosynthesis	1	1	256	40	12332	-4.53	0.0	0.56	0.38	Lpgat1
716	GO:0051094 [4]: positive regulation of development	1	1	256	40	12332	-4.53	0.0	0.56	0.38	Cd1d1
717	GO:0006576 [6]: biogenic amine metabolism	1	1	256	40	12332	-4.53	0.0	0.56	0.38	Indo
718	GO:0006800 [5]: oxygen and reactive oxygen species metabolism	1	1	256	41	12331	-4.53	0.0	0.55	0.37	Sod2
719	GO:0009142 [7]: nucleoside triphosphate biosynthesis	1	1	256	41	12331	-4.53	0.0	0.55	0.37	Atp5o
720	GO:0006644 [7]: phospholipid metabolism	1	1	256	54	12318	-4.53	0.0	0.39	0.27	Lpgat1
721	GO:0007160 [5]: cell-matrix adhesion	1	1	256	54	12318	-4.53	0.0	0.39	0.27	Nid1
722	GO:0006986 [5]: response to unfolded protein	1	1	256	43	12329	-4.53	0.0	0.52	0.35	Hsp105
723	GO:0016064 [6]: humoral defense mechanism (sensu Vertebrata)	1	1	256	53	12319	-4.54	0.0	0.4	0.28	C1r
724	GO:0050778 [6]: positive regulation of immune response	1	1	256	53	12319	-4.54	0.0	0.4	0.28	Cd1d1
725	GO:0006164 [7]: purine nucleotide biosynthesis	1	1	256	53	12319	-4.54	0.0	0.4	0.28	Atp5o
726	GO:0006694 [7]: steroid biosynthesis	1	1	256	53	12319	-4.54	0.0	0.4	0.28	Sc5d
727	GO:0006821 [8]: chloride transport	1	1	256	53	12319	-4.54	0.0	0.4	0.28	Slc12a4
728	GO:0045786 [7]: negative regulation of cell cycle	1	1	256	49	12323	-4.54	0.0	0.44	0.3	Nbl1
729	GO:0050954 [6]: sensory perception of mechanical stimulus	1	1	256	49	12323	-4.54	0.0	0.44	0.3	Ndufb9
730	GO:0050982 [7]: detection of mechanical stimulus	1	1	256	49	12323	-4.54	0.0	0.44	0.3	Ndufb9
731	GO:0008285 [6]: negative regulation of cell proliferation	1	1	256	49	12323	-4.54	0.0	0.44	0.3	Cav1
732	GO:0046849 [4]: bone remodeling	1	1	256	51	12321	-4.54	0.0	0.42	0.29	Ank
733	GO:0006633 [7]: fatty acid biosynthesis	1	1	256	51	12321	-4.54	0.0	0.42	0.29	Fasn
734	GO:0009260 [7]: ribonucleotide biosynthesis	1	1	256	51	12321	-4.54	0.0	0.42	0.29	Atp5o
735	GO:0001503 [5]: ossification	1	1	256	46	12326	-4.54	0.0	0.48	0.33	Ank
736	GO:0007411 [6]: axon guidance	1	1	256	45	12327	-4.54	0.0	0.49	0.33	Nrp1
737	GO:0016125 [6]: sterol metabolism	1	1	256	48	12324	-4.54	0.0	0.45	0.31	Sc5d
738	GO:0050865 [5]: regulation of cell activation	1	1	256	44	12328	-4.54	0.0	0.5	0.34	Cd1d1
739	GO:0051249 [6]: regulation of lymphocyte activation	1	1	256	44	12328	-4.54	0.0	0.5	0.34	Cd1d1
740	GO:0007605 [7]: perception of sound	1	1	256	44	12328	-4.54	0.0	0.5	0.34	Ndufb9
741	GO:0051049 [5]: regulation of transport	1	1	256	50	12322	-4.54	0.0	0.43	0.3	Acdc
742	GO:0015992 [6]: proton transport	1	1	256	47	12325	-4.54	0.0	0.47	0.32	Atp5o
743	GO:0008284 [6]: positive regulation of cell proliferation	1	1	256	47	12325	-4.54	0.0	0.47	0.32	Col18a1
744	GO:0009152 [8]: purine ribonucleotide biosynthesis	1	1	256	47	12325	-4.54	0.0	0.47	0.32	Atp5o
