# Supplementary material for: A genomic analysis of mouse models of breast cancer reveals molecular features of mouse models and relationships to human breast cancer
Source: Breast Cancer Res. 2014 Jun 5;16(3):R59. doi: 10.1186/bcr3672 (PMC4078930; doi:10.1186/bcr3672)
Supplement: Additional file 3 — Fold change values organized by mouse tumor model type comparing the mouse model to normal mammary gland. [file bcr3672-S3.zip › Additional_File_3/INT3_vs_NMLmammary/AdditionalFile68_iNT3_vs_NMLmammary/DownregulatedGenesgather_kegg_121024.txt]

#	Annotation	Total Genes With Ann	Your Genes (With Ann)	Your Genes (No Ann)	Genome (With Ann)	Genome (No Ann)	ln(Bayes factor)	neg ln(p value)	FE: neg ln(p value)	FE: neg ln(FDR)	Genes
1	path:mmu04080: Neuroactive ligand-receptor interaction	1	1	109	277	2132	5.84	9.81	0.0	0.0	P2ry1
2	path:mmu00190: Oxidative phosphorylation	15	15	95	100	2309	4.89	9.12	9.26	4.86	1500040F11Rik Atp5o Cox5b Cox6a1 Cox6c Cox8a Cox8b Ndufa1 Ndufa2 Ndufa5 Ndufa9 Ndufb5 Ndufb8 Ndufb9 Uqcrc1
3	path:mmu00620: Pyruvate metabolism	7	7	103	26	2383	3.27	7.49	7.78	4.45	Acyp2 Dlat Hagh Mdh2 Pck1 Pcx Pdhb
4	path:mmu00020: Citrate cycle (TCA cycle)	6	6	104	18	2391	3.21	7.45	7.76	4.45	Aco1 Idh3a Idh3g Mdh2 Pck1 Pcx
5	path:mmu00910: Nitrogen metabolism	4	4	106	10	2399	1.43	5.59	6.01	2.99	Car13 Car3 Car4 Car5b
6	path:mmu00252: Alanine and aspartate metabolism	4	4	106	15	2394	0.3	4.36	4.82	2.03	Crat Got1 Gpt2 Pcx
7	path:mmu00710: Carbon fixation	4	4	106	16	2393	0.12	4.2	4.64	2.02	Aldoa Got1 Gpt2 Mdh2
8	path:mmu00010: Glycolysis / Gluconeogenesis	6	6	104	44	2365	-0.45	0.0	3.91	1.45	Acyp2 Aldoa Dlat Hk2 Pdhb Pgm2
9	path:mmu00500: Starch and sucrose metabolism	4	4	106	26	2383	-1.18	0.0	3.24	0.94	Gbe1 Hk2 Pgm2 Pygl
10	path:mmu00280: Valine, leucine and isoleucine degradation	4	4	106	28	2381	-1.37	0.0	3.03	0.94	Aldh6a1 Aox1 Ehhadh Hibadh
11	path:mmu00521: Streptomycin biosynthesis	2	2	108	6	2403	-1.46	0.0	3.11	0.94	Hk2 Pgm2
12	path:mmu00062: Fatty acid biosynthesis (path 2)	2	2	108	7	2402	-1.67	0.0	2.89	0.94	Ehhadh Fasn
13	path:mmu00330: Arginine and proline metabolism	4	4	106	33	2376	-1.76	0.0	2.59	0.94	Aoc3 Arg2 Ckb Got1
14	path:mmu04020: Calcium signaling pathway	4	4	106	177	2232	-1.76	0.0	0.04	0.02	Phka1 Plcg2 Pygl Tnnc2
15	path:mmu00071: Fatty acid metabolism	5	5	105	49	2360	-1.78	0.0	2.48	0.94	Acadl Cpt2 Cyp2e1 Dci Ehhadh
16	path:mmu04010: MAPK signaling pathway	6	6	104	225	2184	-1.78	0.0	0.05	0.02	Gadd45g Map3k6 Mapk12 Mef2c Ppm1a Tgfbr2
17	path:mmu00630: Glyoxylate and dicarboxylate metabolism	2	2	108	8	2401	-1.85	0.0	2.69	0.94	Aco1 Mdh2
18	path:mmu00720: Reductive carboxylate cycle (CO2 fixation)	2	2	108	8	2401	-1.85	0.0	2.69	0.94	Aco1 Mdh2
19	path:mmu05060: Prion disease	2	2	108	9	2400	-2.01	0.0	2.52	0.94	Lamb1-1 Lamc1
20	path:mmu04060: Cytokine-cytokine receptor interaction	7	7	103	233	2176	-2.07	0.0	0.09	0.02	Ccl5 Ccl9 Cxcl4 Cxcl9 Il2rb Lifr Tgfbr2
21	path:mmu04510: Focal adhesion	6	6	104	208	2201	-2.11	0.0	0.09	0.02	Cav1 Ccnd2 Col3a1 Col4a1 Lamb1-1 Lamc1
22	path:mmu00031: Inositol metabolism	1	1	109	1	2408	-2.18	0.0	2.46	0.94	Aldh6a1
23	path:mmu00061: Fatty acid biosynthesis (path 1)	1	1	109	1	2408	-2.18	0.0	2.46	0.94	Fasn
24	path:mmu04610: Complement and coagulation cascades	5	5	105	63	2346	-2.36	0.0	1.75	0.48	C1r C1s F13a1 H2-Bf Thbd
25	path:mmu00960: Alkaloid biosynthesis II	2	2	108	12	2397	-2.38	0.0	2.1	0.67	Aoc3 Ces3
26	path:mmu04070: Phosphatidylinositol signaling system	1	1	109	75	2334	-2.5	0.0	0.03	0.02	Plcg2
27	path:mmu00401: Novobiocin biosynthesis	1	1	109	2	2407	-2.55	0.0	2.08	0.67	Got1
28	path:mmu00380: Tryptophan metabolism	5	5	105	70	2339	-2.56	0.0	1.48	0.46	Aoc3 Aox1 Cyp2e1 Ehhadh Indo
29	path:mmu00410: beta-Alanine metabolism	2	2	108	15	2394	-2.65	0.0	1.78	0.48	Aoc3 Ehhadh
30	path:mmu04910: Insulin signaling pathway	7	7	103	126	2283	-2.69	0.0	1.02	0.44	Eif4ebp1 Fasn Hk2 Pck1 Phka1 Pygl Sorbs1
31	path:mmu00650: Butanoate metabolism	3	3	107	34	2375	-2.72	0.0	1.53	0.46	Aacs Ehhadh Pdhb
32	path:mmu04512: ECM-receptor interaction	5	5	105	79	2330	-2.74	0.0	1.19	0.46	Cd36 Col3a1 Col4a1 Lamb1-1 Lamc1
33	path:mmu00251: Glutamate metabolism	2	2	108	17	2392	-2.79	0.0	1.61	0.46	Got1 Gpt2
34	path:mmu00860: Porphyrin and chlorophyll metabolism	2	2	108	17	2392	-2.79	0.0	1.61	0.46	Cp Fech
35	path:mmu00830: Retinol metabolism	1	1	109	3	2406	-2.79	0.0	1.81	0.48	Aldh1a1
36	path:mmu00240: Pyrimidine metabolism	1	1	109	65	2344	-2.81	0.0	0.05	0.02	Entpd1
37	path:mmu00230: Purine metabolism	3	3	107	105	2304	-2.81	0.0	0.15	0.02	Entpd1 Fhit Pde8a
38	path:mmu00350: Tyrosine metabolism	3	3	107	37	2372	-2.82	0.0	1.37	0.46	Aoc3 Aox1 Got1
39	path:mmu04310: Wnt signaling pathway	5	5	105	136	2273	-2.84	0.0	0.29	0.03	Ccnd2 Fzd4 Nkd1 Wif1 Wnt4
40	path:mmu00220: Urea cycle and metabolism of amino groups	2	2	108	18	2391	-2.85	0.0	1.53	0.46	Arg2 Ckb
41	path:mmu04540: Gap junction	2	2	108	82	2327	-2.89	0.0	0.12	0.02	Tuba1 Tuba8
42	path:mmu00360: Phenylalanine metabolism	2	2	108	19	2390	-2.91	0.0	1.46	0.46	Aoc3 Got1
43	path:mmu00030: Pentose phosphate pathway	2	2	108	20	2389	-2.96	0.0	1.39	0.46	Aldoa Pgm2
44	path:mmu00950: Alkaloid biosynthesis I	1	1	109	4	2405	-2.97	0.0	1.61	0.46	Got1
45	path:mmu05010: Alzheimer's disease	2	2	108	21	2388	-3.0	0.0	1.33	0.46	Lpl Lrp1
46	path:mmu04620: Toll-like receptor signaling pathway	3	3	107	91	2318	-3.02	0.0	0.24	0.03	Ccl5 Cxcl9 Mapk12
47	path:mmu00640: Propanoate metabolism	2	2	108	22	2387	-3.05	0.0	1.26	0.46	Aldh6a1 Ehhadh
48	path:mmu00562: Inositol phosphate metabolism	1	1	109	56	2353	-3.07	0.0	0.08	0.02	Plcg2
49	path:mmu00052: Galactose metabolism	2	2	108	24	2385	-3.12	0.0	1.15	0.46	Hk2 Pgm2
50	path:mmu00530: Aminosugars metabolism	2	2	108	25	2384	-3.15	0.0	1.1	0.46	Hexa Hk2
51	path:mmu00564: Glycerophospholipid metabolism	1	1	109	52	2357	-3.18	0.0	0.1	0.02	Gpd2
52	path:mmu04520: Adherens junction	3	3	107	71	2338	-3.2	0.0	0.45	0.12	Snai2 Sorbs1 Tgfbr2
53	path:mmu00531: Glycosaminoglycan degradation	1	1	109	6	2403	-3.21	0.0	1.31	0.46	Hexa
54	path:mmu00780: Biotin metabolism	1	1	109	6	2403	-3.21	0.0	1.31	0.46	6530401D17Rik
55	path:mmu04340: Hedgehog signaling pathway	1	1	109	50	2359	-3.23	0.0	0.11	0.02	Wnt4
56	path:mmu04330: Notch signaling pathway	1	1	109	49	2360	-3.26	0.0	0.11	0.02	Jag2
57	path:mmu00625: Tetrachloroethene degradation	1	1	109	7	2402	-3.3	0.0	1.2	0.46	Ephx2
58	path:mmu00051: Fructose and mannose metabolism	2	2	108	36	2373	-3.36	0.0	0.69	0.25	Aldoa Hk2
59	path:mmu00361: gamma-Hexachlorocyclohexane degradation	2	2	108	37	2372	-3.37	0.0	0.67	0.25	Cyp2e1 Pon3
60	path:mmu00760: Nicotinate and nicotinamide metabolism	2	2	108	49	2360	-3.38	0.0	0.41	0.1	Aox1 Pbef1
61	path:mmu00272: Cysteine metabolism	1	1	109	8	2401	-3.38	0.0	1.1	0.46	Got1
62	path:mmu00290: Valine, leucine and isoleucine biosynthesis	1	1	109	8	2401	-3.38	0.0	1.1	0.46	Pdhb
63	path:mmu00920: Sulfur metabolism	1	1	109	8	2401	-3.38	0.0	1.1	0.46	Sult1a1
64	path:mmu00310: Lysine degradation	2	2	108	42	2367	-3.39	0.0	0.54	0.18	6530401D17Rik Ehhadh
65	path:mmu00632: Benzoate degradation via CoA ligation	2	2	108	43	2366	-3.39	0.0	0.52	0.18	Acyp2 Ehhadh
66	path:mmu00400: Phenylalanine, tyrosine and tryptophan biosynthesis	1	1	109	9	2400	-3.44	0.0	1.02	0.44	Got1
67	path:mmu00750: Vitamin B6 metabolism	1	1	109	9	2400	-3.44	0.0	1.02	0.44	Aox1
68	path:mmu00193: ATP synthesis	1	1	109	40	2369	-3.46	0.0	0.17	0.02	Atp5o
69	path:mmu00363: Bisphenol A degradation	1	1	109	10	2399	-3.49	0.0	0.94	0.39	Pon3
70	path:mmu00930: Caprolactam degradation	1	1	109	11	2398	-3.53	0.0	0.88	0.34	Ehhadh
71	path:mmu00480: Glutathione metabolism	1	1	109	35	2374	-3.56	0.0	0.22	0.03	Gstm2
72	path:mmu00140: C21-Steroid hormone metabolism	1	1	109	12	2397	-3.57	0.0	0.82	0.3	Hsd11b1
73	path:mmu00561: Glycerolipid metabolism	1	1	109	34	2375	-3.57	0.0	0.23	0.03	Lpl
74	path:mmu00260: Glycine, serine and threonine metabolism	1	1	109	33	2376	-3.59	0.0	0.24	0.03	Aoc3
75	path:mmu00624: 1- and 2-Methylnaphthalene degradation	1	1	109	13	2396	-3.6	0.0	0.76	0.27	Acadvl
76	path:mmu00150: Androgen and estrogen metabolism	1	1	109	31	2378	-3.62	0.0	0.27	0.03	Hsd11b1
77	path:mmu00100: Biosynthesis of steroids	1	1	109	15	2394	-3.64	0.0	0.67	0.25	Sc5d
78	path:mmu00770: Pantothenate and CoA biosynthesis	1	1	109	15	2394	-3.64	0.0	0.67	0.25	Pank3
79	path:mmu00120: Bile acid biosynthesis	1	1	109	25	2384	-3.68	0.0	0.37	0.09	Acadvl
80	path:mmu00340: Histidine metabolism	1	1	109	25	2384	-3.68	0.0	0.37	0.09	Aoc3
81	path:mmu00903: Limonene and pinene degradation	1	1	109	19	2390	-3.69	0.0	0.52	0.18	Ehhadh
82	path:mmu00603: Globoside metabolism	1	1	109	19	2390	-3.69	0.0	0.52	0.18	Hexa
