# Supplementary material for: A genomic analysis of mouse models of breast cancer reveals molecular features of mouse models and relationships to human breast cancer
Source: Breast Cancer Res. 2014 Jun 5;16(3):R59. doi: 10.1186/bcr3672 (PMC4078930; doi:10.1186/bcr3672)
Supplement: Additional file 3 — Fold change values organized by mouse tumor model type comparing the mouse model to normal mammary gland. [file bcr3672-S3.zip › Additional_File_3/INT3_vs_NMLmammary/AdditionalFile68_iNT3_vs_NMLmammary/DownregulatedGenesgather_transfac_121024.txt]

#	Annotation	Total Genes With Ann	Your Genes (With Ann)	Your Genes (No Ann)	Genome (With Ann)	Genome (No Ann)	ln(Bayes factor)	neg ln(p value)	FE: neg ln(p value)	FE: neg ln(FDR)	Genes
1	V$MAZ_Q6	254	254	58	11017	4842	8.42	11.93	13.45	7.61	1110006I15Rik 1500040F11Rik 1810008K03Rik 2610205H19Rik 5430431G03Rik Aacs Abcg2 Acadl Acadvl Aco1 Actc1 Acyp2 Adfp Adpn Aldh1a7 Aldh6a1 Amacr Ank Antxr1 Anxa5 Aoc3 Aox1 Aqp1 Areg Arg2 Atf5 BC004044 BC022145 BC028528 BC054059 Blcap Bnip3 Btn1a1 C1r C1s C330023F11Rik Car13 Car3 Car5b Cav1 Cbfa2t3h Ccl24 Ccnd2 Cd1d1 Cd248 Cd302 Cd34 Cdo1 Cdr2 Ces3 Chpt1 Chst1 Cidea Cidec Ckb Cln2 Col18a1 Col4a1 Cox…
2	V$TEF_Q6	76	76	236	5665	10194	6.35	10.42	0.0	0.0	Acadl Acadvl Aco1 Actc1 Arg2 B2m BC022145 BC028528 Btn1a1 C330023F11Rik Cav1 Cd34 Cd36 Cdo1 Ces3 Cox8a Cpt2 Csna Csnb Cstf2t Ctsl Dcn Dhrs7 Dpt Echdc1 Efemp1 Enpep Fhit Fhl1 Gabarapl1 Gpr109b Gstk1 Gys2 Hadhb Heph Hibadh Hp Hsp105 Id1 Idh3a Inmt Itgb1bp1 Itm2a Lactb2 Lims2 Lrrk1 Lum Ly6c Matn2 Mdh2 Mmp19 Ndufb5 Ndufb8 Nrg4 Orm1 Pank3 Pdcd1lg1 Pex13 Pgcp Phldb1 Plcg2 Prg1 Rasa3 Rgl1 Rpl5 Sc5d Scar…
3	V$SREBP1_Q6	136	136	176	5214	10645	4.95	8.91	9.72	4.58	1110006I15Rik 1810008K03Rik 2610205H19Rik Aacs Abcb1b Acadl Acadvl Aco1 Actc1 Acyp2 Aldh6a1 Antxr1 Anxa5 BC004044 Bnip3 Brp44l Btn1a1 C1s C330023F11Rik Car13 Car3 Car4 Car5b Ccl24 Cd248 Cd36 Cdo1 Cidec Ckb Cnn1 Col17a1 Col18a1 Cox6a1 Cox8b Cpt2 Crat Crym Csnb Ctsb Ctsl Echdc1 Eif4ebp1 Entpd1 F13a1 Fasn Fcgrt Fst Gabarapl1 Gadd45g Gem Gnb4 Got1 Gpr109b Gpt2 Gstk1 Gstm2 Gyg1 Hagh Hk2 Hoxc6 Hoxd8 Hs…
4	V$HNF1_C: Hepatic nuclear factor 1	77	77	235	5448	10411	3.93	7.91	0.0	0.0	5430431G03Rik Aacs Abca8a Abcb1b Abcg2 Acadvl Actc1 Acyp2 Adfp Aldh1a7 Ank Antxr1 Aoc3 Areg Blcap Car13 Car3 Cav1 Ccnd2 Cd248 Cd302 Cd36 Col3a1 Cp Csnb Dcn Efemp1 Eif4ebp1 Enpep Entpd1 Fcgrt Gabarapl1 Gpc1 Gpr109b Grpel1 Hadhb Hibadh Hoxd8 Id1 Inmt Kctd12 Krt1-14 LOC330189 Lum Ly6a Map3k6 March5 Matn2 Mef2c Mmd Mpa2 Ndufa1 Ndufa5 Ndufb9 Nek7 Nifun Nrg4 Pank3 Pck1 Pcolce2 Pdcd1lg1 Pgcp Phyh Pltp P…
5	V$KROX_Q6	153	153	159	6212	9647	3.46	7.34	8.15	3.49	2610205H19Rik 5430431G03Rik Acadl Acadvl Aco1 Actc1 Acyp2 Adpn Aldh4a1 Aldh6a1 Amacr Anxa5 Aoc3 Aqp1 Arg2 Atf5 BC004044 BC022145 Blcap Bnip3 Brp44l Btn1a1 C330023F11Rik Car13 Car3 Car4 Car5b Cav1 Ccl24 Ccnd2 Cd248 Chpt1 Cidec Col17a1 Cox5b Cox6a1 Cox6c Cox8a Cpt2 Crat Crym Csnb Cstf2t Ctsb Ctsl Dci Dhrs7 Dlat Echdc1 Ehd1 Eif4ebp1 Entpd1 Fasn Fbln1 Fkbp7 Fst Fzd4 Gabarapl1 Gata2 Gem Gnb4 Gpc1 Gyg1…
6	V$MINI20_B: Muscle initiator sequence-20	220	220	92	9686	6173	3.21	7.1	7.94	3.49	1110006I15Rik 1500040F11Rik 1810008K03Rik 2610205H19Rik 5430431G03Rik Abcb1b Acadl Aco1 Adfp Adpn Aldh1a7 Aldh4a1 Aldh6a1 Aldoa Amacr Antxr1 Anxa5 Aoc3 Aox1 Areg Arg2 Atf5 B2m BC004044 BC054059 Blcap Bnip3 Brp44l Btn1a1 C1r Car13 Car3 Cav1 Cbfa2t3h Ccl24 Ccnd2 Cd248 Cd34 Cdr2 Ces3 Chpt1 Cidec Ckb Cnn1 Col18a1 Cox5b Cox6a1 Cox6c Cox8b Cpt2 Crat Ctsb Ctsl Cxcl4 Cyp2e1 Dci Dlat Dnajd1 Dpep1 Dpt Efem…
7	V$HP1SITEFACTOR_Q6	51	51	261	3891	11968	3.12	6.98	0.0	0.0	1810044O22Rik Acadl Acat1 Antxr1 Anxa5 Aox1 Cav1 Cd302 Ces3 Cox6a1 Cpt2 Csnb Ctsl Dhrs7 Dpep1 Echdc1 Fech Fhl1 Fkbp7 Gpr109b Gpt2 Gstk1 Gys2 Id1 Jak1 Klhl2 Krt2-5 Lgals1 Lrrk1 March5 Mef2c Ndufa1 Ndufb8 Nid1 Olfm1 Pcolce2 Pcx Pdk4 Pgcp Phyh Pon3 Prkcm Ptpn22 Rarres2 Rbp4 Rbpms2 Ropn1l Sema3c Slco3a1 Sod2 Sparcl1
8	V$FOXJ2_02: fork head box J 2	94	94	218	6201	9658	2.63	6.38	0.0	0.0	1500040F11Rik 1810044O22Rik 5430431G03Rik Abca8a Abcg2 Acadl Antxr1 Anxa5 Aoc3 Aox1 Arg2 Atf5 B2m BC022145 C1r C330023F11Rik Car3 Cd1d1 Cd36 Cdo1 Cdr2 Chpt1 Cidec Cox6c Cox8a Cp Cpt2 Csna Csnb Cstf2t Ctsl Dci Dcn Dhrs7 Dlat Dnajd1 Echdc1 Efemp1 Ephx2 Fbln1 Fhit Fhl1 Fkbp7 Gabarapl1 Gpr109b Gpt2 Gstk1 Gypc Gys2 Hadhb Hdgfrp2 Heph Hibadh Hoxc6 Hp Hsd11b1 Idh3a Iigp1 Il17d Jak1 Kcnj8 LOC330189 Lpgat…
9	V$SP3_Q3	233	233	79	10480	5379	2.52	6.27	7.23	3.01	1110006I15Rik 1500040F11Rik 1810008K03Rik 2610205H19Rik 5430431G03Rik Aacs Abca8a Abcg2 Acadl Acadvl Acat1 Aco1 Actc1 Acyp2 Adfp Adpn Aldh1a1 Aldh1a7 Aldh6a1 Antxr1 Anxa5 Aoc3 Aqp1 Areg Atf5 BC004044 BC022145 BC028528 BC054059 Bnip3 Brp44l Btn1a1 C1r C330023F11Rik Car13 Car3 Cav1 Cbfa2t3h Ccl24 Ccnd2 Cd1d1 Cd248 Cd302 Cd34 Cdo1 Cdr2 Ces3 Chpt1 Chst1 Cidec Cln2 Cnn1 Col17a1 Col18a1 Col4a1 Cox5b Co…
10	V$VMW65_Q6	107	107	205	6855	9004	2.39	6.16	0.0	0.0	1500040F11Rik 5430431G03Rik Abca8a Abcg2 Acadl Acadvl Acat1 Adfp Adpn Aldh1a7 Aldh6a1 Ank Antxr1 Aoc3 Aox1 B2m Brp44l Btn1a1 C1r C1s Car13 Car3 Car5b Cav1 Cd1d1 Cd36 Cdo1 Chpt1 Cidec Ckb Cnn1 Col3a1 Cox6c Cp Cpt2 Csna Csnb Cstf2t Dcn Dhrs7 Dlat Dpep1 Ehd1 Fhl1 Fkbp7 Gstm2 Gypc Hagh Hdgfrp2 Hoxd8 Hsd11b1 Hsdl2 Id1 Indo Inmt Itm2a Jak1 Kctd12 Klf4 Krt1-14 Lifr Lrrk1 Ltf Lum Mfn2 Myl1 Ndufa5 Ndufb5 …
11	V$MAZR_01: MAZ related factor	157	157	155	6555	9304	2.37	6.11	6.98	2.94	1110006I15Rik 1500040F11Rik 1810008K03Rik 2610205H19Rik 5430431G03Rik Acadl Aco1 Actc1 Acyp2 Adpn Aldh4a1 Aldoa Amacr Anxa5 Aoc3 Aox1 Aqp1 Areg Atf5 BC022145 BC028528 Bnip3 Brp44l Btn1a1 C1r Car13 Car3 Car4 Car5b Ccnd2 Cd248 Cdr2 Chpt1 Ckb Cln2 Col17a1 Col18a1 Cox5b Cpt2 Csna Csnb Cstf2t Ctsb Dci Dcn Dlat Echdc1 Ehd1 Entpd1 Ephx2 Fasn Fbln1 Fkbp7 Fst Fzd4 Gabarapl1 Gadd45g Gata2 Gnb4 Gpc1 Gpd2 Gp…
12	V$GATA3_03: GATA-binding factor 3	184	184	128	10686	5173	2.08	5.84	0.0	0.0	1110006I15Rik 1810008K03Rik 5430431G03Rik Abca8a Abcb1b Abcg2 Acadvl Acat1 Aco1 Actc1 Acyp2 Adfp Adpn Aldh1a1 Aldh4a1 Amacr Antxr1 Anxa5 Aox1 Areg Arg2 B2m BC022145 Blcap Brp44l Btn1a1 C1r C1s Car13 Car3 Car4 Car5b Cav1 Ccl24 Ccnd2 Cd1d1 Cd302 Cd34 Cd36 Cdo1 Cdr2 Ces3 Chpt1 Cidea Cidec Cnn1 Col18a1 Col3a1 Cox6c Cox8b Cp Crym Csna Csnb Cstf2t Ctsb Ctsl Cxcl4 Cyp2e1 Dcn Dgat2 Dhrs7 Dlat Dnajd1 Echd…
13	V$IRF7_01: interferon regulatory factor 7	151	151	161	9005	6854	1.69	5.36	0.0	0.0	Abca8a Abcb1b Acadl Aco1 Adfp Aldh1a1 Aldh1a7 Aldh4a1 Aldh6a1 Amacr Antxr1 Aox1 Areg Arg2 B2m BC022145 BC028528 Blcap Brp44l C1r C1s Car13 Car3 Cav1 Cd1d1 Cd36 Cdo1 Chpt1 Ckb Cln2 Col3a1 Col4a1 Cox5b Cox6a1 Cpt2 Crym Csnb Ctsb Ctsl Cyp2e1 Dlat Dpep1 Entpd1 Ephx2 F13a1 Fcgrt Fech Fhit Fkbp7 Gadd45g Gnb4 Gpc1 Gpr109b Grpel1 Gstk1 Gyg1 Gypc Hadhb Hdgfrp2 Hibch Hoxc6 Hoxd8 Hp Hsdl2 Hsp105 Idh3a Il17d…
14	V$MRF2_01: modulator recognition factor 2	166	166	146	9726	6133	1.52	5.19	0.0	0.0	1110006I15Rik 1810044O22Rik 5430431G03Rik Abca8a Acadvl Acat1 Acyp2 Adfp Adpn Aldh1a7 Antxr1 Anxa5 Aoc3 Aox1 B2m BC022145 BC054059 Bnip3 Btn1a1 C1r C1s Car13 Car5b Cav1 Ccl24 Cd1d1 Cd34 Cdr2 Ces3 Chpt1 Cidec Cnn1 Col18a1 Col3a1 Col4a1 Cox5b Cox6c Cox8b Cpt2 Crat Crym Csna Csnb Cstf2t Ctsl Cyp2e1 Dci Dcn Dgat2 Dhrs7 Dlat Dnajd1 Dpep1 Echdc1 Efemp1 Egfl7 Enpep Entpd1 Ephx2 Etfdh Fabp3 Fhl1 Fzd4 Gab…
15	V$POU6F1_01	12	12	300	1324	14535	1.42	5.07	0.0	0.0	Abca8a Adpn B2m C1s Cd1d1 Cp Dgat2 Gstk1 Lactb2 Ltf Mrpl33 Uqcrc1
16	V$AR_01: androgen receptor	39	39	273	1204	14655	1.39	5.02	6.33	2.45	Areg BC028528 C1r Cav1 Cdr2 Ces3 Cidea Col4a1 Cyp2e1 Dlat Dpep1 Eif4ebp1 Entpd1 Etfdh Fkbp7 Fzd4 Got1 Lcn7 Lgals1 Ltf Map3k6 March5 Ndufb8 Nrp1 Orm1 P2ry1 Pcyox1 Ppp6c Prg1 Prss11 Pygl Rapgef3 Rgl1 S3-12 Sdpr Slc5a6 Sult1a1 Tapbpl Tnnc2
17	V$GATA1_02: GATA-binding factor 1	136	136	176	5684	10175	1.23	4.84	5.77	2.02	1500040F11Rik Abca8a Acadvl Acat1 Acyp2 Adfp Aldh1a7 Aldoa Ank Antxr1 Anxa5 Aox1 Bnip3 C1r C1s Car13 Car4 Car5b Ccl24 Ccnd2 Cd248 Cd302 Cd34 Cd36 Chst1 Ckb Cnn1 Col18a1 Col3a1 Col4a1 Cox6a1 Cox8b Cp Cpt2 Crym Ctsl Cxcl4 Cyp2e1 Dci Dcn Dhrs7 Dnajd1 Dpep1 Egfl7 Entpd1 F13a1 Fhit Fkbp7 Gabarapl1 Gata2 Gem Gpr109b Gpt2 Gstk1 Gyg1 Gypc Gys2 Hagh Heph Hoxd8 Hp Hsd11b1 Igfbp6 Il17d Il2rb Indo Inmt Itgb1…
18	V$IPF1_Q4	46	46	266	3343	12516	1.04	4.63	0.0	0.0	1500040F11Rik 5430431G03Rik Abcg2 Acadl Acat1 Actc1 Adfp Ank Brp44l Btn1a1 Car13 Cbfa2t3h Cd1d1 Ces3 Cidec Col18a1 Cox6a1 Cox6c Csnb Echdc1 Fcgrt Fzd4 Gadd45g Gypc Hagh Hdgfrp2 Heph Hsdl2 Hsp105 Inmt Kctd12 Lpgat1 March5 Ndufa2 Nid1 Odz2 Orm1 Pbef1 Pck1 Phlda3 Procr Sc5d Sepp1 Sgce Sod2 Ttc7b
19	V$NFKB_Q6_01	221	221	91	10113	5746	0.68	4.21	5.21	1.58	1110006I15Rik 1500040F11Rik 1810008K03Rik 2610205H19Rik 5430431G03Rik Abcb1b Acadl Acat1 Aco1 Actc1 Adfp Adpn Aldh1a1 Aldh6a1 Aldoa Amacr Antxr1 Anxa5 Aoc3 Aqp1 Areg Arg2 Atf5 B2m BC004044 BC022145 BC028528 BC054059 Blcap Bnip3 Brp44l C1r C1s C330023F11Rik Car13 Car3 Car4 Cbfa2t3h Ccnd2 Cd1d1 Cd248 Cd302 Cdo1 Cdr2 Cidec Ckb Col17a1 Col18a1 Col3a1 Col4a1 Cox6a1 Cox6c Cox8a Cox8b Cp Cpt2 Crat Crym …
20	V$GATA2_03: GATA-binding factor 2	74	74	238	4790	11069	0.4	3.85	0.0	0.0	5430431G03Rik Abca8a Acadvl Actc1 Aldh4a1 Amacr Ank Antxr1 B2m Cav1 Ccl24 Cd302 Cd34 Cd36 Ces3 Col3a1 Cp Csna Csnb Cstf2t Cxcl4 Cyp2e1 Dnajd1 Fhit Fhl1 Gem Got1 Gpr109b Gpt2 Gstk1 Gstm2 Gypc Hagh Hp Hsdl2 Iigp1 Il17d Il2rb Itm2a Jag2 Jak1 LOC330189 Lims2 Ltf Lum Ly6a Ly6c Matn2 Mef2c Mmd Mmp19 Mrpl33 Ndufa2 Nrg4 Pcolce2 Pcyox1 Pdhb Pdk4 Pgcp Rgl1 S100a13 Sc5d Scara3 Sdpr Sepw1 Sgce Slc12a4 Slco3a…
21	V$E2F1_Q6: E2F-1	182	182	130	8162	7697	0.25	3.67	4.67	1.14	1110006I15Rik 1500040F11Rik 1810008K03Rik 5430431G03Rik Aacs Abcb1b Acadl Acadvl Acat1 Aco1 Actc1 Acyp2 Aldh6a1 Amacr Anxa5 Areg Arg2 Atf5 BC004044 BC054059 Blcap Bnip3 Brp44l C1r C330023F11Rik Car13 Car5b Cbfa2t3h Ccl24 Ccnd2 Cd248 Cd302 Cdr2 Ckb Cln2 Col18a1 Cox5b Cox6c Cox8a Cpt2 Crat Crym Cstf2t Ctsb Dgat2 Dhrs7 Dlat Dnajd1 Dpt Echdc1 Ehd1 Entpd1 Ephx2 Etfdh Fabp3 Fasn Fbln1 Fech Fst Fzd4 Gab…
22	V$BRN2_01: POU factor Brn-2	112	112	200	6765	9094	0.22	3.67	0.01	0.0	1110006I15Rik 5430431G03Rik Abcb1b Abcg2 Acadl Acadvl Acat1 Acyp2 Adfp Adpn Aldh1a1 Aldh1a7 Aoc3 Arg2 BC022145 BC028528 Brp44l Btn1a1 C330023F11Rik Car13 Ccnd2 Cd1d1 Cd36 Cdo1 Chst1 Cidec Cnn1 Col3a1 Cox6a1 Cox6c Cp Cpt2 Csna Csnb Cstf2t Dcn Dhrs7 Dlat Dnajd1 Echdc1 Ehd1 Etfdh Fkbp7 Gem Gpr109b Gpt2 Grpel1 Gstk1 Gstm2 Gypc Gys2 Heph Hibch Hoxd8 Hsd11b1 Iigp1 Il17d Inmt Klhl2 Krt2-5 LOC330189 Lamb…
23	V$POU1F1_Q6	105	105	207	6390	9469	0.16	3.61	0.01	0.0	5430431G03Rik Aacs Abca8a Abcg2 Acadl Acadvl Acat1 Acyp2 Adfp Adpn Aldh1a1 Aldh1a7 Amacr Ank Aox1 Areg Arg2 B2m BC022145 BC028528 Blcap Bnip3 Btn1a1 Ccl24 Cd34 Cd36 Col18a1 Col3a1 Cox6a1 Cox6c Cp Cpt2 Csna Csnb Cyp2e1 Dci Dcn Dnajd1 Dpt Echdc1 Enpep Entpd1 F13a1 Fech Fhit Fhl1 Gem Gstk1 Gyg1 Hadhb Heph Hibadh Hoxc6 Hoxd8 Hsd11b1 Iigp1 Kctd12 Lactb2 Lamb1-1 Lifr Lum March5 Mmp19 Mrpl33 Myl1 Ndufa5…
24	V$FREAC7_01: Fork head RElated ACtivator-7	106	106	206	6412	9447	0.0	0.0	0.01	0.0	1110006I15Rik 5430431G03Rik Abcg2 Acadl Actc1 Acyp2 Adpn Aldh4a1 Ank B2m BC022145 BC028528 C330023F11Rik Car3 Cav1 Cd1d1 Cd248 Cd302 Cd34 Cd36 Cidea Cidec Col3a1 Cox6a1 Cox8a Cp Cstf2t Dcn Dlat Dnajd1 Eif4ebp1 Enpep Entpd1 Etfdh Fbln1 Fech Fhl1 Gabarapl1 Gpr109b Hadhb Hdgfrp2 Heph Hexa Hoxc6 Hoxd8 Id1 Iigp1 Il2rb Indo Kcnj8 Klf4 Klhl2 Lactb2 Lims2 Lpl Lum Ly6a Ly6c Mdh2 Mef2c Mmp19 Mrpl33 Ndufa2 …
25	V$HNF6_Q6	19	19	293	1625	14234	-0.05	0.0	0.0	0.0	C1s Ccl24 Cd36 Col3a1 Dlat Dpt F13a1 Gstm2 Hadhb Hp Itgb1bp1 Lgals1 Lpgat1 Matn2 Mmp19 Ndufa2 Pck1 Pdcd1lg1 Stat5a
26	V$CDPCR1_01: cut-like homeodomain protein	227	227	85	12420	3439	-0.13	0.0	0.01	0.0	1500040F11Rik 1810008K03Rik 2610205H19Rik 5430431G03Rik Abca8a Abcb1b Abcg2 Acadl Acadvl Aco1 Actc1 Acyp2 Adfp Aldh1a7 Aldh6a1 Aldoa Amacr Ank Anxa5 Aox1 Aqp1 Areg Arg2 Atf5 BC022145 BC028528 BC054059 Bnip3 Btn1a1 C1r C1s C330023F11Rik Car13 Car3 Car4 Car5b Cbfa2t3h Ccl24 Ccnd2 Cd1d1 Cd302 Cd34 Cd36 Cdo1 Ces3 Chpt1 Cidea Cidec Ckb Cnn1 Col17a1 Col18a1 Col3a1 Cox5b Cox6a1 Cox8b Cp Cpt2 Crym Csna C…
27	V$HEB_Q6	108	108	204	4559	11300	-0.21	0.0	4.21	0.77	1810044O22Rik Aco1 Adpn Ank Antxr1 Aoc3 Areg Atf5 BC004044 BC028528 C1s Cav1 Cbfa2t3h Ccnd2 Cd248 Cd34 Cdr2 Ces3 Chst1 Ckb Cln2 Col17a1 Cox5b Cox8b Cpt2 Ctsb Ctsl Cxcl4 Dpt Efemp1 Egfl7 Ehd1 Etfdh Fabp3 Fkbp7 Fzd4 Gabarapl1 Gadd45g Gata2 Gem Gpc1 Gpd2 Gpt2 Gys2 Hexa Hp Hsd11b1 Hsp105 Id1 Il2rb Itgb1bp1 Itm2a Jag2 Klf4 Klhl2 Krt1-14 Krt2-5 Lactb2 Lamb1-1 Lamc1 Lgals1 Lifr Lrrk1 Ltf Ly6a Ly6c Mapk1…
28	V$S8_01: S8	16	16	296	1419	14440	-0.25	0.0	0.0	0.0	Acyp2 Ank Dpep1 Ephx2 Fcgrt Hoxd8 Indo Lpgat1 Ly6a Myl1 Odz2 Pdk4 Pon3 Slc12a4 Sspn Ttc7b
29	V$CART1_01: Cart-1 (cartilage homeoprotein 1)	24	24	288	1895	13964	-0.3	0.0	0.01	0.0	Aacs Aldh1a7 Ank C1r C1s Cd1d1 Cd302 Cd36 Csna Csnb Gypc Gys2 Heph Hoxd8 Idh3a Jak1 LOC330189 March5 Pank3 Pdk4 Pygl Ropn1l S100a10 Sspn
30	V$XFD1_01: Xenopus fork head domain factor 1	37	37	275	2642	13217	-0.3	0.0	0.01	0.0	1110006I15Rik 2610205H19Rik Aacs Abca8a Adfp Adpn Aldh6a1 Cd248 Cd36 Csnb Cyp2e1 Enpep Etfdh Fabp3 Fhit Gabarapl1 Hexa Id1 Il2rb LOC330189 Ltf Mmd Mmp19 Mpa2 Ndufa2 Ndufb8 Pank3 Ppp6c Rnase4 Sorbs1 Sparcl1 Spon2 Tpst1 Wif1 Wwp1 Zfhx1a id3
31	V$OCT1_02: octamer factor 1	87	87	225	5349	10510	-0.34	0.0	0.01	0.0	5430431G03Rik Abca8a Abcg2 Acadvl Acyp2 Aldh1a7 Ank Aqp1 Areg B2m Blcap Car13 Cd1d1 Cd34 Cd36 Chpt1 Chst1 Cidec Col3a1 Cpt2 Csnb Echdc1 Enpep Ephx2 Fbln1 Fhit Fhl1 Fkbp7 Gstk1 Gyg1 Gypc Hadhb Hibadh Hibch Hoxc6 Hoxd8 Hsd11b1 Hsp105 Iigp1 Itm2a Jag2 Klhl2 Krt1-14 LOC330189 Lactb2 Lamb1-1 Lifr Lpl Lum Matn2 Mef2c Mpa2 Mrpl33 Ndufa2 Ndufa5 Ndufb8 Nifun Nrg4 P2ry1 Pank3 Pck1 Pde8a Pdk4 Pgcp Pgm2 Pla2…
32	V$OCT1_05: octamer-binding factor 1	11	11	301	1086	14773	-0.43	0.0	0.0	0.0	Adpn Aldh1a7 C1r Car13 Cd36 Il2rb Kctd12 Lpl Lum Ndufa5 Prg1
33	V$CREB_Q4_01	108	108	204	4604	11255	-0.45	0.0	3.93	0.59	1810008K03Rik Abcg2 Adfp Adpn Aldh6a1 Amacr Aqp1 Areg Arg2 BC004044 C1s Car3 Ccnd2 Cdo1 Cdr2 Chpt1 Cln2 Col17a1 Cox5b Cox6c Cox8a Crat Crym Csnb Ctsl Dgat2 Dhrs7 Dlat Dpep1 Ehd1 Enpep Etfdh Fabp3 Fcgrt Fkbp7 Fst Gabarapl1 Gem Gnb4 Gpc1 Gpt2 Grpel1 Gstk1 Gypc Hagh Hk2 Hoxd8 Hsdl2 Hsp105 Id1 Irx4 Jag2 Jak1 Kcnj8 Kctd12 Klf4 Klhl2 Lactb2 Mdh2 Mfn2 Mpa2 Nbl1 Ndufa2 Ndufa5 Ndufb5 Nek7 Nifun Olfm1 Pbef…
34	V$PIT1_Q6	219	219	93	11979	3880	-0.48	0.0	0.01	0.0	1110006I15Rik 1500040F11Rik 1810008K03Rik 1810044O22Rik Aacs Abca8a Abcg2 Acadl Acadvl Acat1 Acyp2 Adfp Aldh1a1 Aldh1a7 Aldh6a1 Amacr Ank Antxr1 Anxa5 Aox1 Aqp1 Areg Arg2 Atf5 B2m BC004044 BC022145 Blcap Bnip3 Btn1a1 C1s Car13 Car5b Cav1 Cbfa2t3h Ccl24 Ccnd2 Cd1d1 Cd302 Cd34 Cd36 Cdo1 Cdr2 Ces3 Chpt1 Cidea Ckb Cln2 Col18a1 Col3a1 Col4a1 Cox6a1 Cox6c Cox8a Cp Cpt2 Crat Csna Csnb Ctsl Cxcl4 Cyp2e1 …
35	V$CAAT_01: cellular and viral CCAAT box	170	170	142	9568	6291	-0.49	0.0	0.02	0.0	1500040F11Rik 1810008K03Rik 1810044O22Rik 2610205H19Rik 5430431G03Rik Abca8a Abcb1b Acat1 Actc1 Adfp Adpn Aldh1a7 Aldh4a1 Aldh6a1 Antxr1 Aox1 Aqp1 Areg Arg2 Atf5 B2m BC022145 BC054059 Blcap Bnip3 Brp44l C1r C1s Car3 Ccl24 Cd302 Cd36 Cdr2 Chst1 Cnn1 Col17a1 Cox6a1 Cox6c Cox8a Cp Cpt2 Crat Csnb Ctsb Ctsl Cyp2e1 Dgat2 Dnajd1 Dpep1 Echdc1 Enpep Ephx2 Etfdh F13a1 Fasn Fech Fhit Fkbp7 Fzd4 Gabarapl1 Ga…
36	V$NKX25_02: homeo domain factor Nkx-2.5/Csx, tinman homolog	109	109	203	6458	9401	-0.54	0.0	0.02	0.0	1110006I15Rik 1500040F11Rik 1810044O22Rik Aacs Abca8a Abcg2 Acyp2 Ank Antxr1 Anxa5 Arg2 B2m BC022145 Blcap Btn1a1 C1s Car3 Car4 Cd302 Cd36 Cdr2 Ces3 Cidec Ckb Cox5b Cp Csna Cstf2t Cxcl4 Dci Dcn Dpep1 Enpep Fbln1 Fst Gadd45g Grpel1 Gstk1 Gyg1 Gypc Gys2 Hdgfrp2 Heph Hk2 Hoxd8 Hp Hsdl2 Id1 Iigp1 Indo Itgb1bp1 Klhl2 Krt1-14 Krt2-5 Lgals1 Lifr Lims2 Ly6c Mapk12 March5 Matn2 Mfn2 Mmd Mmp19 Mrpl33 Myl1 …
37	V$CREBATF_Q6	107	107	205	4572	11287	-0.55	0.0	3.83	0.59	1810008K03Rik 2610205H19Rik Abcg2 Adfp Adpn Aldh6a1 Amacr Aqp1 Areg Arg2 BC004044 C1s Car3 Ccnd2 Cdo1 Cdr2 Chpt1 Cln2 Col17a1 Cox5b Cox6c Cox8a Crat Crym Csnb Ctsb Ctsl Dgat2 Dhrs7 Ehd1 Enpep Etfdh Fabp3 Fcgrt Fkbp7 Fst Gabarapl1 Gem Gnb4 Gpc1 Gpt2 Grpel1 Gstk1 Gypc Hagh Hk2 Hoxd8 Hsdl2 Id1 Irx4 Itm2a Jag2 Jak1 Kcnj8 Klf4 Klhl2 Lactb2 Mdh2 Mfn2 Mpa2 Nbl1 Ndufa2 Ndufa5 Ndufb5 Nek7 Nifun Olfm1 Pbef…
38	V$XFD3_01: Xenopus fork head domain factor 3	25	25	287	1911	13948	-0.62	0.0	0.01	0.0	Abca8a Acadl Acadvl BC054059 Brp44l Cav1 Cdr2 Cidec Dcn Gpt2 Hdgfrp2 Hibadh Hoxd8 Il2rb Lrrk1 Myl1 Nifun Por Prg1 Ptpn22 Slc5a6 Spon2 Ulk2 Uqcrc1 Wif1
39	V$NRF2_Q4: heterodimer containing Nrf2	66	66	246	4178	11681	-0.62	0.0	0.02	0.0	1810008K03Rik 2610205H19Rik Aacs Abca8a Abcb1b Actc1 Adpn Aldh1a7 Aox1 Blcap Car13 Cbfa2t3h Ccl24 Cd248 Cd302 Cd34 Cd36 Cdo1 Ces3 Chst1 Cidec Cln2 Col17a1 Col4a1 Cox6c Crat Crym Dci Egfl7 F13a1 Fech Gadd45g Gata2 Gpd2 Hadhb Heph Id1 Klf4 Lactb2 Lamc1 Lifr Lrp1 Ltf Mapk12 Matn2 Mmp19 Ndufa5 Ndufb9 Nek7 Odz2 Orm1 Pank3 Pck1 Pgcp Phka1 Procr Rasa3 Sdpr Sorbs1 Sparc Sparcl1 Spon2 Sspn Tgfbr2 Tnfaip9 …
40	V$OCT_C: Octamer binding site	11	11	301	1066	14793	-0.64	0.0	0.01	0.0	Abcg2 Adpn Aldh1a7 C1r Car13 Gadd45g Kctd12 Lpl Lum Ndufa5 Prg1
41	V$HNF1_01: hepatic nuclear factor 1	42	42	270	2865	12994	-0.65	0.0	0.01	0.0	Abcg2 Acadl Acat1 Adpn Ank Antxr1 Aoc3 Blcap Cav1 Cd248 Cd36 Cox6c Cp Efemp1 Enpep Ephx2 Fcgrt Fhit Fhl1 Gsn Hadhb Hoxd8 Igfbp7 Inmt Jak1 March5 Mdh2 Mmd Ndufb8 Pck1 Pde8a Phyh Ppp2r5a Prg1 Sema3c Sod2 Spon2 Tgfbi Tpst1 Tuba1 Wnt4 id3
42	V$IRF_Q6_01	128	128	184	7401	8458	-0.69	0.0	0.02	0.0	1810044O22Rik Aacs Abca8a Acadl Acat1 Adpn Aldh1a1 Aldh1a7 Aldh4a1 Amacr Ank Antxr1 Anxa5 Aox1 Areg Arg2 B2m BC022145 BC028528 Btn1a1 C1s Car3 Car4 Cav1 Cd1d1 Cdo1 Cidec Col3a1 Col4a1 Cox6a1 Cp Cpt2 Csnb Ctsb Ctsl Dgat2 Dhrs7 Dpep1 Ehd1 Enpep Entpd1 Ephx2 Fcgrt Fech Fhit Fhl1 Fkbp7 Gadd45g Gpr109b Gsn Gstm2 Gypc Gys2 Hadhb Hdgfrp2 Hexa Hibadh Hoxc6 Hp Hsdl2 Hsp105 Id1 Idh3a Iigp1 Il17d Indo Inmt …
43	V$AMEF2_Q6: myocyte enhancer factor	21	21	291	1661	14198	-0.74	0.0	0.01	0.0	1110006I15Rik Aldh1a7 B2m BC028528 BC054059 Brp44l Cd1d1 Cidec Ckb Cnn1 Cstf2t Efemp1 Hp Klhl2 Lum Nid1 Pcx Rpl5 Sorbs1 Waspip Wwp1
44	V$VMYB_02: v-Myb	64	64	248	2544	13315	-0.74	0.0	3.79	0.59	1810008K03Rik 2610205H19Rik 5430431G03Rik Abcg2 Acadl Aldh6a1 Anxa5 Aqp1 Arg2 Atf5 BC022145 Brp44l Cd1d1 Cd248 Cd302 Cox5b Crat Cstf2t Cyp2e1 Egfl7 Entpd1 Etfdh F13a1 Fhl1 Fkbp7 Gpc1 Gstk1 Gstm2 Gypc Hadhb Hdgfrp2 Id1 Igfbp6 Igfbp7 Indo Klhl2 Lamc1 Lum Mdh2 Mfn2 Myl1 Ndufa1 Nifun Nkd1 Pbef1 Pcx Pdhb Pex13 Phlda3 Phyh Plcg2 Prg1 Prkcm S100a13 Sdpr Sgce Slco3a1 Sod2 Stom Tgfbi Tgoln1 Tmem45b Twist1…
45	V$HFH3_01: HFH-3 (HNF3/fork head homolog 3)	129	129	183	7422	8437	-0.82	0.0	0.02	0.0	1110006I15Rik 1810044O22Rik Acadl Acadvl Acat1 Actc1 Acyp2 Adpn Aldh4a1 Amacr Ank BC022145 BC054059 Btn1a1 C330023F11Rik Car3 Car4 Cav1 Cd248 Cd302 Cd34 Cd36 Ces3 Chpt1 Chst1 Cidec Ckb Cnn1 Col3a1 Cox6a1 Cox6c Cox8a Cp Crat Crym Csnb Cyp2e1 Dlat Dnajd1 Dpt Efemp1 Egfl7 Etfdh Fbln1 Gabarapl1 Grpel1 Gstm2 Gypc Gys2 Hadhb Hdgfrp2 Hexa Hoxc6 Hsd11b1 Id1 Igfbp7 Iigp1 Il2rb Klf4 Klhl2 Krt1-14 Krt2-5 LO…
46	V$HNF3B_01: Hepatocyte Nuclear Factor 3beta	218	218	94	11864	3995	-0.83	0.0	0.02	0.0	1110006I15Rik 1500040F11Rik 1810044O22Rik 2610205H19Rik 5430431G03Rik Aacs Abca8a Abcg2 Acadl Acadvl Acat1 Actc1 Acyp2 Adfp Adpn Aldh1a7 Aldh4a1 Aldh6a1 Amacr Ank Antxr1 Anxa5 Aoc3 Aox1 Arg2 B2m BC022145 BC028528 BC054059 Blcap Bnip3 Brp44l Btn1a1 C330023F11Rik Car13 Car5b Cav1 Ccl24 Cd1d1 Cd248 Cd302 Cd34 Cd36 Cdo1 Ces3 Chpt1 Chst1 Cidec Ckb Cnn1 Col3a1 Cox5b Cox6a1 Cox6c Cox8a Cox8b Cp Cpt2 Cra…
47	V$E2F_Q4: E2F	122	122	190	5392	10467	-0.93	0.0	3.35	0.48	1110006I15Rik 1500040F11Rik 1810008K03Rik Acat1 Actc1 Aldh6a1 Anxa5 Aox1 Areg Arg2 Atf5 BC022145 Brp44l C1r Car13 Car4 Car5b Cbfa2t3h Ccnd2 Cd248 Cdr2 Cnn1 Col18a1 Cox5b Cox6a1 Cox8a Cox8b Cpt2 Crat Crym Cstf2t Dci Dgat2 Dhrs7 Dlat Dnajd1 Dpep1 Echdc1 Ehd1 Etfdh Fabp3 Fasn Fech Fst Fzd4 Gabarapl1 Gadd45g Gata2 Gem Gnb4 Got1 Gpc1 Gpd2 Grpel1 Gsn Hdgfrp2 Hexa Hsp105 Id1 Idh3a Il17d Il2rb Irx4 Jak1 …
48	V$USF_Q6: upstream stimulating factor	212	212	100	9960	5899	-0.94	0.0	3.36	0.48	1110006I15Rik 1500040F11Rik 1810008K03Rik 1810044O22Rik 5430431G03Rik Aacs Abcb1b Abcg2 Acadl Acat1 Aco1 Acyp2 Adfp Aldh1a7 Aldh4a1 Aldh6a1 Aldoa Amacr Ank Anxa5 Aoc3 Aqp1 Areg Arg2 Atf5 B2m BC004044 BC028528 BC054059 Bnip3 Brp44l C1r C330023F11Rik Car13 Car3 Car4 Car5b Cav1 Cbfa2t3h Ccnd2 Cd1d1 Cd248 Cd34 Cdr2 Ces3 Chpt1 Chst1 Cidec Cln2 Cnn1 Col17a1 Col18a1 Cox5b Cox6c Cox8b Cp Cpt2 Crat Csnb C…
49	V$LHX3_01: LIM homeobox transcription factor 3	15	15	297	1276	14583	-0.98	0.0	0.01	0.0	Acyp2 Ank Antxr1 Csna Ephx2 Fcgrt Indo Klhl2 March5 Mfn2 Myl1 Pdk4 Sspn Ttc7b Tuba1
50	V$VMYB_01: v-Myb	237	237	75	11293	4566	-1.05	0.0	3.32	0.48	1110006I15Rik 1810008K03Rik 1810044O22Rik 2610205H19Rik 5430431G03Rik Aacs Abcb1b Abcg2 Acadl Acadvl Acat1 Actc1 Acyp2 Adfp Adpn Aldh1a1 Aldh1a7 Aldh4a1 Aldh6a1 Amacr Ank Antxr1 Anxa5 Aox1 Aqp1 Arg2 Atf5 B2m BC004044 BC022145 BC028528 Bnip3 Brp44l Btn1a1 C330023F11Rik Car13 Car3 Car4 Car5b Cbfa2t3h Cd1d1 Cd248 Cd302 Cd36 Cdo1 Cdr2 Ces3 Chpt1 Chst1 Cidea Cidec Cnn1 Col17a1 Col18a1 Col3a1 Cox5b Cox…
51	V$FOXJ2_01: fork head box J 2	137	137	175	7753	8106	-1.12	0.0	0.04	0.0	1110006I15Rik 1810044O22Rik Aacs Acadl Acadvl Acat1 Actc1 Acyp2 Adpn Aldh4a1 Amacr Ank B2m BC022145 Btn1a1 C330023F11Rik Car3 Car4 Car5b Cav1 Cd1d1 Cd248 Cd302 Cd34 Cd36 Ces3 Chpt1 Chst1 Cidec Cnn1 Col3a1 Cox6a1 Cox8a Cp Crat Crym Csna Csnb Cyp2e1 Dcn Dhrs7 Dlat Dnajd1 Dpt Efemp1 Enpep Etfdh Fbln1 Fech Gabarapl1 Gnb4 Grpel1 Gstk1 Gypc Gys2 Hadhb Hdgfrp2 Hexa Hoxc6 Id1 Idh3a Iigp1 Il2rb Klf4 Klhl2…
52	V$CREB_Q2_01	110	110	202	4844	11015	-1.13	0.0	3.14	0.4	1810008K03Rik 2610205H19Rik Abcg2 Adfp Adpn Aldh6a1 Amacr Aqp1 Areg Arg2 B2m BC004044 C1s Ccnd2 Cd1d1 Cdo1 Cdr2 Chpt1 Cln2 Cox5b Cox6c Cox8a Crat Csnb Ctsb Ctsl Dgat2 Dhrs7 Dlat Ehd1 Enpep Etfdh Fabp3 Fcgrt Fkbp7 Fst Gabarapl1 Gem Gnb4 Gpc1 Gpt2 Grpel1 Gstk1 Gypc Hagh Hk2 Hoxd8 Hsdl2 Id1 Irx4 Itm2a Jag2 Jak1 Kcnj8 Klf4 Krt2-5 Lactb2 Mdh2 Mef2c Mfn2 Mmd Mpa2 Nbl1 Ndufa2 Ndufa5 Ndufb5 Nek7 Nifun Nr…
53	V$GATA1_03: GATA-binding factor 1	93	93	219	5485	10374	-1.15	0.0	0.03	0.0	1500040F11Rik Aacs Abca8a Abcg2 Acadvl Acyp2 Adfp Ank Aoc3 Aox1 Atf5 Brp44l Btn1a1 C1r C1s C330023F11Rik Car13 Car5b Cd1d1 Cd302 Cln2 Col18a1 Cpt2 Csnb Ctsl Dhrs7 Eif4ebp1 Fbln1 Fhit Fhl1 Fzd4 Gabarapl1 Gnb4 Gpr109b Gpt2 Grpel1 Gsn Gstk1 Gypc Gys2 Hadhb Hdgfrp2 Hexa Hk2 Igfbp7 Inmt Jak1 Klhl2 Lamb1-1 Lifr Lims2 Lpl Ltf Lum Map3k6 March5 Mmd Mmp19 Mpa2 Mrpl33 Ndufa1 Ndufa2 Ndufb8 Odz2 Pcolce2 Pex1…
54	V$XBP1_01: X-box-binding protein 1	38	38	274	1404	14455	-1.18	0.0	3.5	0.5	1110006I15Rik 1500040F11Rik 1810008K03Rik 5430431G03Rik Adfp Aldh4a1 Amacr Aqp1 BC022145 Cox6c Ctsb Cyp2e1 Ehd1 Enpep Fcgrt Fst Gypc Hibadh Hk2 Irx4 Itgb1bp1 Jag2 Krt2-5 Lactb2 Lims2 Mapk12 Mfn2 Pdhb Pdk4 Phldb1 Pon3 Prg1 Sema3b Sh3bp5 Sult1a1 Thbd Ttc7b Wnt4
55	V$MYOD_01: myoblast determination gene product	218	218	94	10348	5511	-1.25	0.0	3.01	0.4	1110006I15Rik 1500040F11Rik 1810008K03Rik 2610205H19Rik 5430431G03Rik Aacs Abcb1b Acadvl Acat1 Aco1 Actc1 Adfp Aldh1a7 Aldh4a1 Aldh6a1 Amacr Ank Antxr1 Aoc3 Aox1 Aqp1 Areg Arg2 Atf5 BC004044 BC022145 BC028528 BC054059 Bnip3 Btn1a1 C1r C1s C330023F11Rik Car13 Car3 Car4 Car5b Cbfa2t3h Ccnd2 Cd1d1 Cd248 Cdo1 Ces3 Chst1 Cidec Cln2 Col17a1 Col18a1 Col4a1 Cox6a1 Cox6c Cox8b Cp Crat Crym Ctsb Cxcl4 Cyp2…
56	V$EBF_Q6	102	102	210	4481	11378	-1.27	0.0	3.0	0.4	1110006I15Rik 1500040F11Rik 2610205H19Rik Acadl Aldh1a7 Aldh6a1 Anxa5 Atf5 B2m BC004044 BC028528 Brp44l C1s Car4 Cbfa2t3h Ccnd2 Cdr2 Chst1 Cidea Cidec Ckb Col17a1 Col4a1 Cox5b Cox6a1 Crat Crym Ctsb Dpt Echdc1 Eif4ebp1 Fasn Fkbp7 Gadd45g Gata2 Gem Got1 Gpd2 Gpr109b Gsn Gstk1 Gyg1 Gypc Hexa Hoxd8 Il2rb Inmt Jag2 Krt1-14 Lamb1-1 Lcn7 Lims2 Lpgat1 Lpl Lrp1 Lum Map3k6 Matn2 Mpa2 Mrpl33 Nbl1 Nifun Nrp1…
57	V$HNF4ALPHA_Q6	97	97	215	5662	10197	-1.27	0.0	0.04	0.0	Acyp2 Adfp Aldh1a7 Aqp1 B2m BC028528 Bnip3 Btn1a1 C1r C1s Car3 Cbfa2t3h Cd302 Cd36 Cdo1 Cdr2 Ces3 Chst1 Ckb Col3a1 Cox5b Cox6a1 Cox8a Cox8b Crym Cyp2e1 Dhrs7 Dlat Efemp1 Egfl7 Eif4ebp1 Fbln1 Fcgrt Fst Gabarapl1 Gata2 Gem Gsn Gstk1 Gypc Gys2 Hadhb Hagh Hsdl2 Igfbp6 Kcnj8 Klf4 Klhl2 Lamc1 Lgals1 Lpl Lrp1 Ly75 Map3k6 Matn2 Mdh2 Mef2c Myl1 Ndufa2 Nid1 Nrp1 Olfm1 Orm1 Pck1 Pcx Pdcd1lg1 Pdhb Pdk4 Pgm2 …
58	V$FOXD3_01: fork head box D3	256	256	56	13601	2258	-1.3	0.0	0.03	0.0	1110006I15Rik 1500040F11Rik 1810044O22Rik 5430431G03Rik Aacs Abca8a Abcb1b Abcg2 Acadl Acadvl Acat1 Actc1 Acyp2 Adfp Adpn Aldh1a1 Aldh1a7 Aldh4a1 Aldh6a1 Amacr Ank Antxr1 Anxa5 Aoc3 Aqp1 Areg Arg2 B2m BC022145 BC054059 Blcap Bnip3 Brp44l Btn1a1 C1r C330023F11Rik Car13 Car3 Car5b Cav1 Cbfa2t3h Cd1d1 Cd248 Cd302 Cd34 Cd36 Cdo1 Ces3 Chpt1 Chst1 Cidec Cnn1 Col3a1 Cox5b Cox6a1 Cox6c Cox8a Cox8b Cp Cpt…
59	V$AREB6_02: AREB6 (Atp1a1 regulatory element binding factor 6)	106	106	206	6115	9744	-1.31	0.0	0.04	0.0	1500040F11Rik 1810008K03Rik 5430431G03Rik Abca8a Acat1 Aldh1a1 Aldh6a1 Ank Antxr1 Aoc3 Aox1 Arg2 BC054059 Blcap Brp44l Car13 Car3 Ccl24 Cd34 Cox6c Cox8a Cox8b Cp Crym Ctsl Cyp2e1 Dci Dhrs7 Dpep1 Dpt Echdc1 Enpep Entpd1 Fabp3 Fech Fhit Fhl1 Fst Fzd4 Gabarapl1 Got1 Gpd2 Gpt2 Grpel1 Gsn Gyg1 Hibch Hoxd8 Hp Id1 Iigp1 Il2rb Indo Inmt Jak1 Klhl2 Krt1-14 LOC330189 Lactb2 Lamb1-1 Lgals1 Lrp1 Map3k6 Mapk1…
60	V$XFD2_01: Xenopus fork head domain factor 2	61	61	251	3764	12095	-1.33	0.0	0.04	0.0	Acyp2 Adpn Aldh4a1 B2m BC022145 BC028528 Car3 Cav1 Cidea Cidec Col3a1 Cox6a1 Cp Dcn Dlat Dnajd1 Eif4ebp1 Enpep Fbln1 Fech Fhl1 Gabarapl1 Gpr109b Hadhb Hdgfrp2 Heph Iigp1 Il2rb Indo Kcnj8 Klf4 Klhl2 Lims2 Lpl Lum Ly6a Ly6c Mdh2 Mef2c Mmp19 Mrpl33 Ndufa9 Ndufb8 Nek7 Nkd1 Nrg4 Orm1 Pcyox1 Pde8a Phka1 Phldb1 Phyh Por Sorbs1 Sparcl1 Stom Tiparp Tm4sf17 Tnfaip9 Uqcrc1 Wif1
61	V$MMEF2_Q6: myocyte enhancer factor	89	89	223	5212	10647	-1.41	0.0	0.05	0.0	1110006I15Rik 1500040F11Rik Acadvl Aldh1a7 Antxr1 Aox1 Arg2 B2m BC028528 BC054059 Bnip3 Brp44l C1r Cav1 Cd1d1 Cd36 Cdo1 Ces3 Cidec Cnn1 Col3a1 Cox5b Cox6c Cox8a Cox8b Cp Csna Csnb Cstf2t Ctsl Cyp2e1 Dcn Dhrs7 Dlat Efemp1 F13a1 Fabp3 Fasn Fech Gadd45g Gpr109b Gstk1 Gypc Gys2 Heph Hexa Hoxc6 Hoxd8 Hp Id1 Idh3a Igfbp7 Il2rb Jak1 Kcnj8 Klhl2 Lrrk1 Map3k6 March5 Mmp19 Mrpl33 Myl1 Ndufb8 Nifun Nkd1 Pco…
62	V$WHN_B: winged-helix factor nude	88	88	224	3828	12031	-1.42	0.0	2.86	0.33	1500040F11Rik 1810008K03Rik 1810044O22Rik 5430431G03Rik Abcb1b Abcg2 Acat1 Aco1 Acyp2 Anxa5 Arg2 BC004044 BC022145 C330023F11Rik Car4 Ccnd2 Cd1d1 Cd302 Cdo1 Chpt1 Cox5b Cox6a1 Crym Cstf2t Cxcl4 Dgat2 Dhrs7 Dlat Fabp3 Fzd4 Gadd45g Gpt2 Grpel1 Hagh Hdgfrp2 Hexa Hibadh Hk2 Hoxd8 Hsdl2 Igfbp7 Kcnj8 Klhl2 Krt2-5 Lamb1-1 Lpgat1 Lrrk1 Mdh2 Mfn2 Mmd Nbl1 Ndufa1 Ndufa2 Ndufa5 Ndufb5 Ndufb9 Nek7 Nifun Nrg4…
63	V$E47_01: E47	58	58	254	2383	13476	-1.46	0.0	2.97	0.4	Acadvl Acat1 Atf5 Bnip3 Cbfa2t3h Cd1d1 Ces3 Cln2 Col18a1 Cox8b Dcn Dlat Echdc1 Ehd1 Enpep Fhit Gadd45g Gyg1 Gypc Hagh Idh3a Inmt Kcnj8 Krt1-14 Krt2-5 LOC330189 Lactb2 Lamc1 Lifr Lrrk1 Lum Mapk12 Mdh2 Mmd Ndufa1 Nid1 Pdcd1lg1 Pde8a Phka1 Plcg2 Ppm1a Prkcm Rasa3 Rasa4 Ropn1l Rusc2 Sc5d Sema3b Serpinf1 Sult1a1 Tiparp Tm4sf17 Tmem45b Tnfaip9 Tnnc2 Ttc7b Tuba8 Wnt4
64	V$ETS1_B: c-ETS-1 binding site	124	124	188	6996	8863	-1.47	0.0	0.06	0.0	1810008K03Rik 1810044O22Rik 2610205H19Rik Abca8a Abcg2 Aco1 Adpn Aldh1a7 Aldh6a1 Amacr Ank Aox1 Aqp1 Areg BC022145 BC054059 Blcap Brp44l Btn1a1 Cbfa2t3h Ccl24 Ccnd2 Cd248 Cd302 Cd34 Ces3 Cln2 Col18a1 Cox5b Cox8b Cp Cstf2t Ctsb Ctsl Cxcl4 Cyp2e1 Dcn Dhrs7 Egfl7 Ehd1 Eif4ebp1 Enpep Ephx2 Etfdh F13a1 Fbln1 Fcgrt Fhit Fhl1 Fkbp7 Fzd4 Gem Gpd2 Gpr109b Gstm2 Gypc Hdgfrp2 Heph Hibadh Hsd11b1 Id1 Igfbp6 …
65	V$E2F1_Q3_01	98	98	214	4353	11506	-1.54	0.0	2.66	0.25	1500040F11Rik 2610205H19Rik 5430431G03Rik Aacs Acadl Aco1 Aldh6a1 Aldoa Anxa5 Atf5 BC004044 Bnip3 Brp44l C1r C330023F11Rik Car3 Cdo1 Cdr2 Chpt1 Chst1 Cox5b Crat Ctsb Dgat2 Dlat Etfdh Fasn Fbln1 Fst Fzd4 Gadd45g Gata2 Gem Gnb4 Gpd2 Gpt2 Grpel1 Gsn Gypc Hagh Hibadh Hk2 Hsp105 Id1 Idh3a Igfbp7 Irx4 Itgb1bp1 Itm2a Jag2 Jak1 Kctd12 Klf4 Krt1-14 Lamb1-1 Lamc1 Lgals1 Lpgat1 Lpl Lrp1 Ly75 Map3k6 Mfn2 Mmd…
66	V$ATF6_01: activating transcription factor 6	12	12	300	322	15537	-1.59	0.0	3.53	0.5	1810008K03Rik Adfp Gpt2 Gypc Hk2 Hsdl2 Irx4 Pdk4 Pon3 Sema3b Twist1 Wnt4
67	V$CDX2_Q5	186	186	126	10095	5764	-1.6	0.0	0.07	0.0	1500040F11Rik 1810044O22Rik 5430431G03Rik Aacs Abca8a Abcg2 Acadl Acadvl Acat1 Actc1 Acyp2 Adfp Adpn Aldh1a7 Aldh4a1 Ank Antxr1 Aoc3 Aox1 Arg2 Atf5 B2m Blcap Btn1a1 C1r C1s Car3 Car4 Car5b Cav1 Cbfa2t3h Cd302 Cd36 Cdr2 Ces3 Chpt1 Cidec Cln2 Cnn1 Col3a1 Cox5b Cox6a1 Cox8b Cp Cpt2 Csna Csnb Cstf2t Ctsl Cyp2e1 Dci Dcn Dgat2 Dhrs7 Dlat Echdc1 Efemp1 Enpep Entpd1 F13a1 Fabp3 Fbln1 Fcgrt Fech Fhit Fhl1…
68	V$GFI1_01: growth factor independence 1	79	79	233	4639	11220	-1.6	0.0	0.06	0.0	Abcb1b Acyp2 Aldh1a1 Aoc3 Aox1 Aqp1 BC054059 Bnip3 Cav1 Cbfa2t3h Cdr2 Chpt1 Col17a1 Col18a1 Col3a1 Cox6a1 Cp Cstf2t Cxcl4 Dci Dnajd1 Dpt Etfdh F13a1 Fbln1 Fcgrt Fech Fhl1 Fst Gem Gpr109b Gstm2 Gypc Heph Hexa Hoxc6 Hoxd8 Hp Hsdl2 Il17d Itgb1bp1 Lpl Lrp1 Ly75 Matn2 Mef2c Mrpl33 Ndufa2 Ndufa5 Ndufa9 Pbef1 Pcx Pde8a Pdhb Pex13 Pgm2 Phka1 Phyh Por Ppm1a Ppp6c Procr Prss11 Rapgef3 Rasa4 Rbpms2 Rgl1 Sem…
69	V$TFIII_Q6	295	295	17	14547	1312	-1.62	0.0	3.23	0.45	1110006I15Rik 1500040F11Rik 1810008K03Rik 1810044O22Rik 2610205H19Rik 5430431G03Rik Aacs Abca8a Abcb1b Acadl Acadvl Acat1 Aco1 Actc1 Acyp2 Adfp Adpn Aldh1a7 Aldh4a1 Aldh6a1 Aldoa Ank Antxr1 Anxa5 Aoc3 Aox1 Aqp1 Areg Arg2 Atf5 B2m BC004044 BC022145 BC028528 BC054059 Blcap Bnip3 Brp44l Btn1a1 C1r C330023F11Rik Car13 Car3 Car4 Car5b Cav1 Cbfa2t3h Ccl24 Ccnd2 Cd1d1 Cd248 Cd302 Cd34 Cdo1 Cdr2 Ces3 Chp…
70	V$CMYB_01: c-Myb	75	75	237	3242	12617	-1.63	0.0	2.65	0.25	1500040F11Rik 2610205H19Rik Abcg2 Acadl Acyp2 Aldh6a1 Atf5 Brp44l C330023F11Rik Car4 Cbfa2t3h Ccnd2 Cd1d1 Cdo1 Cox6a1 Cox8a Crat Crym Cyp2e1 Dhrs7 Efemp1 Etfdh F13a1 Fabp3 Fhl1 Fkbp7 Gpc1 Gsn Hagh Hibadh Hp Hsp105 Id1 Igfbp7 Il2rb Kcnj8 Lims2 Ltf Ly6c Mpa2 Ndufb5 Ndufb8 Ndufb9 Nifun Nkd1 Nrp1 Olfm1 Pcyox1 Pdhb Phka1 Pla2g1br Plcg2 Pltp Pon3 Prss11 Rarres2 Rasa4 Rgl1 Rnase4 Ropn1l Rpl5 Scara3 Sepp…
71	V$E2F_Q3_01	119	119	193	5424	10435	-1.63	0.0	2.49	0.25	1500040F11Rik 1810008K03Rik 1810044O22Rik 5430431G03Rik Acadvl Acat1 Actc1 Acyp2 Adfp Adpn Aldh6a1 Amacr Anxa5 Areg BC004044 BC022145 Brp44l C330023F11Rik Car13 Car5b Cbfa2t3h Ccnd2 Cd248 Cdr2 Chst1 Ckb Col18a1 Cox5b Cox8a Cpt2 Crat Crym Cstf2t Dgat2 Dhrs7 Dlat Dnajd1 Dpt Echdc1 Ehd1 Etfdh Fabp3 Fasn Fech Fst Fzd4 Gnb4 Got1 Gpc1 Gpt2 Grpel1 Gyg1 Hsdl2 Hsp105 Id1 Il17d Irx4 Jak1 Kcnj8 Kctd12 Klf4 …
72	V$CP2_01: CP2	208	208	104	9943	5916	-1.65	0.0	2.48	0.25	1500040F11Rik 1810008K03Rik 2610205H19Rik Abcb1b Acadl Acadvl Acat1 Aco1 Actc1 Acyp2 Adfp Aldh1a7 Aldh4a1 Aldh6a1 Aldoa Amacr Antxr1 Aoc3 Aqp1 Areg Arg2 BC022145 BC028528 BC054059 Blcap Bnip3 Brp44l Btn1a1 C1r Car13 Car3 Car4 Cbfa2t3h Ccnd2 Cd248 Cd34 Cdo1 Cdr2 Ces3 Chpt1 Chst1 Cidec Ckb Cln2 Col17a1 Col18a1 Cox5b Cox6a1 Cox8a Cox8b Crat Ctsb Ctsl Dci Dhrs7 Dlat Dnajd1 Dpep1 Dpt Efemp1 Egfl7 Ehd1…
73	V$VMAF_01: v-Maf	208	208	104	9942	5917	-1.66	0.0	2.49	0.25	1500040F11Rik 1810044O22Rik 2610205H19Rik Aacs Abcb1b Abcg2 Acat1 Aco1 Actc1 Acyp2 Adfp Aldh4a1 Aldh6a1 Aldoa Amacr Ank Anxa5 Aqp1 Areg Arg2 Atf5 BC004044 BC022145 BC028528 BC054059 Blcap Bnip3 Brp44l Car13 Car3 Car4 Cbfa2t3h Ccl24 Ccnd2 Cd248 Cd302 Cdr2 Chpt1 Chst1 Cidea Ckb Cln2 Cnn1 Col17a1 Col4a1 Cox6c Cox8a Cox8b Crat Crym Ctsb Ctsl Cxcl4 Dci Dcn Dhrs7 Dpep1 Dpt Echdc1 Efemp1 Egfl7 Ehd1 Eif4…
74	V$LMO2COM_02: complex of Lmo2 bound to Tal-1, E2A proteins, and GATA-1, half-site 2	177	177	135	8381	7478	-1.72	0.0	2.34	0.25	1500040F11Rik 1810044O22Rik 5430431G03Rik Aacs Abca8a Abcb1b Acadl Acadvl Acat1 Adfp Aldh1a1 Aldh1a7 Aldh4a1 Aldoa Ank Antxr1 Aox1 Aqp1 Arg2 B2m Blcap Bnip3 Btn1a1 C1r C1s Car13 Car4 Car5b Ccl24 Ccnd2 Cd248 Cd302 Cd34 Ces3 Cidea Ckb Cln2 Cnn1 Col18a1 Col3a1 Cox5b Cox6a1 Cox8b Cp Cpt2 Crym Csna Csnb Ctsl Cxcl4 Dci Dcn Dhrs7 Dnajd1 Dpep1 Dpt Efemp1 Egfl7 Ehd1 Entpd1 F13a1 Fbln1 Fcgrt Fech Fhl1 Gaba…
75	V$COMP1_01: COMP1	182	182	130	9850	6009	-1.74	0.0	0.08	0.0	1810008K03Rik 1810044O22Rik 2610205H19Rik Abca8a Abcg2 Acadl Acat1 Actc1 Adfp Adpn Aldh1a7 Aldh4a1 Antxr1 Anxa5 Aox1 Aqp1 Arg2 Atf5 B2m Blcap Bnip3 C1r Car3 Car4 Car5b Cbfa2t3h Ccl24 Cd1d1 Cd248 Cd302 Cd36 Chpt1 Chst1 Cidea Col17a1 Col3a1 Col4a1 Cox6a1 Cox6c Cox8b Cp Crat Crym Csnb Cstf2t Ctsl Cyp2e1 Dnajd1 Dpep1 Dpt Echdc1 Efemp1 Egfl7 Eif4ebp1 Enpep Ephx2 F13a1 Fabp3 Fbln1 Fech Fhit Fkbp7 Fzd4 …
76	V$PADS_C: Retroviral Poly A downstream element	92	92	220	4111	11748	-1.75	0.0	2.42	0.25	1500040F11Rik 1810008K03Rik 1810044O22Rik 2610205H19Rik 5430431G03Rik Aacs Abca8a Acadvl Aco1 Adfp Aldh4a1 Aox1 Arg2 B2m Car13 Car5b Cbfa2t3h Cd302 Chpt1 Cln2 Col17a1 Col18a1 Col4a1 Cox6c Ctsl Dcn Dpep1 Egfl7 Ehd1 Entpd1 Fhl1 Gadd45g Gem Gpc1 Gsn Gstk1 Gstm2 Gyg1 Hadhb Hagh Hk2 Hsd11b1 Id1 Igfbp6 Indo Inmt Kctd12 Krt1-14 Lamb1-1 Lcn7 Lpgat1 Lpl Ltf Lum Ly6a Ly6c Map3k6 Mapk12 Myl1 Ndufa1 Ndufa9 N…
77	V$ELK1_01: Elk-1	70	70	242	4129	11730	-1.76	0.0	0.07	0.0	2610205H19Rik 5430431G03Rik Aacs Abcb1b Adfp Aldh6a1 Amacr Aox1 Aqp1 Areg BC022145 Blcap Brp44l Btn1a1 Cbfa2t3h Cd302 Cox5b Cox8a Cpt2 Cstf2t Ctsb Ctsl Cxcl4 Dpt Echdc1 Egfl7 Enpep Entpd1 Ephx2 F13a1 Fcgrt Fzd4 Gem Got1 Grpel1 Gyg1 Hdgfrp2 Hexa Hsd11b1 Il17d Il2rb Irx4 Itgb1bp1 Krt1-14 Lrp1 Ly6a Ly6c Map3k6 Ndufb5 Ndufb9 Pcolce2 Pcyox1 Phldb1 Phyh Pla2g1br Pon3 Prg1 Rarres2 S3-12 Sepp1 Sparcl1 Sp…
78	V$GATA1_06: GATA-binding factor 1	78	78	234	4544	11315	-1.76	0.0	0.07	0.0	1500040F11Rik 5430431G03Rik Abca8a Acadvl Actc1 Aldh4a1 Amacr Ank Aqp1 B2m Btn1a1 C1r C1s Car5b Cav1 Ccl24 Cd34 Cd36 Ces3 Cnn1 Col3a1 Cp Csna Csnb Cstf2t Cxcl4 Dci Dpt Entpd1 Fhit Gem Got1 Gpr109b Gpt2 Gstk1 Gstm2 Gys2 Hagh Hp Hsdl2 Iigp1 Il17d Inmt Itm2a Jag2 Jak1 LOC330189 Lifr Lrrk1 Ltf Lum Ly6a Ly6c Mef2c Mmd Mmp19 Mpa2 Mrpl33 Ndufb5 Ndufb9 Nrg4 Odz2 Pck1 Pcolce2 Pcyox1 Pdhb Pdk4 Pgcp Por Rgl…
79	V$GATA1_05: GATA-binding factor 1	41	41	271	2599	13260	-1.78	0.0	0.05	0.0	Abca8a Acat1 Amacr C1r Cav1 Ccnd2 Ces3 Col3a1 Dgat2 Entpd1 Fhit Gem Gpr109b Gpt2 Gsn Gstk1 Hp Hsdl2 Il2rb Indo Itm2a LOC330189 Lifr Lims2 Ltf Lum Ly6a Ly6c Mef2c Nrg4 Pcyox1 Pgcp Phka1 Prkcm Sc5d Scara3 Sdpr Sepw1 Slc12a4 Syap1 Wwp1
80	V$HFH8_01: HNF-3/Fkh Homolog-8	37	37	275	2386	13473	-1.79	0.0	0.05	0.0	Actc1 Acyp2 BC022145 C330023F11Rik Car3 Cav1 Cox6a1 Cp Dcn Dlat Dnajd1 Gabarapl1 Gpr109b Hdgfrp2 Il2rb Klf4 Klhl2 Lactb2 Ly6a Mdh2 Mef2c Mmp19 Ndufb8 Nkd1 Nrg4 Orm1 Pcyox1 Phka1 Phldb1 Plcg2 Pon3 Sepw1 Sparcl1 Stom Tiparp Tm4sf17 Tpst1
81	V$RORA1_01: RAR-related orphan receptor alpha1	29	29	283	1949	13910	-1.81	0.0	0.04	0.0	BC054059 Brp44l Car3 Cox5b Cox8a Dhrs7 Fhit Got1 Grpel1 Gypc Gys2 Hexa Hoxd8 Id1 Il17d Itgb1bp1 Ly75 Map3k6 Ndufa2 Pcyox1 Pdcd1lg1 Pde8a Procr Ptpn22 Ropn1l Rpl5 Sepp1 Tmem45b Tpst1
82	V$FXR_IR1_Q6	7	7	305	147	15712	-1.82	0.0	3.51	0.5	C1s Car4 Cnn1 Cox5b Lrrk1 Ly6c Scara3
83	V$AIRE_01	50	50	262	3062	12797	-1.84	0.0	0.06	0.0	Acadvl Aco1 Adfp Amacr Antxr1 Anxa5 Aox1 BC022145 Car5b Cd302 Chpt1 Ckb Cox6a1 Cox6c Ctsl Echdc1 Fkbp7 Fzd4 Gem Gnb4 Got1 Gpc1 Gpd2 Hadhb Hibadh Igfbp7 Il17d Inmt Itgb1bp1 Kcnj8 Kctd12 LOC330189 Lamb1-1 Mapk12 Mfn2 Nek7 Nrg4 Pank3 Pde8a Pex13 Ppp6c Prkcm Procr Sod2 Sult1a1 Syap1 Tapbpl Tgfb1i1 Tgfbr2 Uqcrc1
84	V$E2A_Q2	196	196	116	9391	6468	-1.85	0.0	2.21	0.24	1810008K03Rik 2610205H19Rik Aacs Abcb1b Acadvl Acat1 Aco1 Actc1 Adfp Adpn Aldh1a1 Aldh4a1 Aldh6a1 Aldoa Amacr Antxr1 Anxa5 Aoc3 Aox1 Aqp1 Areg Arg2 Atf5 BC004044 BC022145 BC028528 BC054059 C1r C330023F11Rik Car3 Car5b Cbfa2t3h Cd248 Ces3 Chst1 Ckb Cln2 Cnn1 Col17a1 Col18a1 Cox6a1 Cox6c Cox8b Cpt2 Crat Crym Ctsb Ctsl Cxcl4 Cyp2e1 Dci Dcn Dhrs7 Dlat Dpt Efemp1 Egfl7 Ehd1 Eif4ebp1 Enpep Entpd1 Etfdh…
85	V$OSF2_Q6	219	219	93	10576	5283	-1.87	0.0	2.24	0.24	1110006I15Rik 1500040F11Rik 1810008K03Rik 1810044O22Rik Aacs Abcb1b Acadvl Acat1 Acyp2 Adfp Adpn Aldh1a7 Aldh4a1 Aldoa Ank Antxr1 Anxa5 Aoc3 Aox1 Aqp1 Arg2 BC004044 BC022145 BC028528 Blcap Bnip3 Brp44l Btn1a1 C1s C330023F11Rik Car3 Car5b Ccl24 Ccnd2 Cd1d1 Cd302 Chpt1 Chst1 Cidec Ckb Cln2 Cnn1 Col17a1 Col18a1 Col4a1 Cox5b Cox6c Cox8a Cox8b Cp Cpt2 Csna Csnb Cstf2t Ctsb Ctsl Cxcl4 Cyp2e1 Dci Dcn Dh…
86	V$TCF1P_Q6	194	194	118	10410	5449	-1.88	0.0	0.1	0.0	1110006I15Rik 1500040F11Rik 1810008K03Rik 1810044O22Rik 2610205H19Rik 5430431G03Rik Abca8a Abcb1b Abcg2 Acadl Acadvl Aco1 Adfp Adpn Aldh1a1 Aldh1a7 Amacr Antxr1 Anxa5 Aoc3 Aox1 Aqp1 Areg Arg2 Atf5 B2m BC054059 Blcap Bnip3 Brp44l C1r C330023F11Rik Car13 Car3 Car5b Cav1 Ccl24 Ccnd2 Cd1d1 Cd248 Cdo1 Cdr2 Chpt1 Cidec Cln2 Col18a1 Col4a1 Cox6c Cox8a Cox8b Cpt2 Crat Csna Cstf2t Ctsl Cxcl4 Dci Dgat2 Dhr…
87	V$BARBIE_01: barbiturate-inducible element	167	167	145	7933	7926	-1.9	0.0	2.11	0.24	1500040F11Rik 1810008K03Rik Abca8a Abcg2 Acadl Acat1 Aco1 Acyp2 Adfp Adpn Aldh1a7 Aldh6a1 Ank Antxr1 Anxa5 Aox1 Aqp1 Areg Arg2 Atf5 BC054059 Bnip3 Brp44l C1r C330023F11Rik Car3 Car4 Cav1 Cbfa2t3h Ccl24 Ccnd2 Cd302 Cd36 Cdo1 Cdr2 Cidec Cnn1 Col17a1 Col18a1 Col4a1 Cox5b Cox6a1 Cox8a Csna Ctsl Cxcl4 Dcn Dgat2 Dlat Dnajd1 Dpep1 Dpt Echdc1 Ehd1 Eif4ebp1 Etfdh Fabp3 Fhit Fhl1 Fkbp7 Fst Gata2 Gem Gnb4 G…
88	V$TAL1_Q6	141	141	171	6616	9243	-1.9	0.0	2.12	0.24	1810008K03Rik 1810044O22Rik Aacs Abcb1b Acat1 Aco1 Actc1 Adfp Adpn Amacr Ank Antxr1 Aoc3 Aox1 Aqp1 Areg Atf5 BC004044 C1r C1s C330023F11Rik Car4 Cbfa2t3h Ccnd2 Cd248 Cd34 Ces3 Chst1 Cidec Ckb Cln2 Cnn1 Col17a1 Cox5b Cox8b Cpt2 Crat Crym Ctsb Cxcl4 Dci Dcn Dgat2 Dlat Efemp1 Eif4ebp1 Enpep Etfdh Fasn Fhl1 Gabarapl1 Gadd45g Gata2 Gem Got1 Gpc1 Gpd2 Gpr109b Gpt2 Gypc Heph Hibadh Hsd11b1 Hsdl2 Hsp105 …
89	V$CDC5_01: cell division control protein 5	265	265	47	13920	1939	-1.91	0.0	0.06	0.0	1110006I15Rik 1500040F11Rik 1810008K03Rik 1810044O22Rik 5430431G03Rik Aacs Abca8a Abcb1b Abcg2 Acadl Acadvl Acat1 Aco1 Acyp2 Adfp Adpn Aldh1a7 Aldh4a1 Aldh6a1 Amacr Ank Antxr1 Anxa5 Aoc3 Aox1 Aqp1 Areg Arg2 Atf5 B2m BC004044 BC022145 BC028528 BC054059 Blcap Brp44l Btn1a1 C1r C1s C330023F11Rik Car13 Car3 Car4 Car5b Cav1 Cbfa2t3h Ccnd2 Cd1d1 Cd302 Cd34 Cd36 Cdo1 Cdr2 Chpt1 Cidea Cidec Cln2 Col18a1 …
90	V$ATATA_B: Avian C-type TATA box	16	16	296	1212	14647	-1.92	0.0	0.03	0.0	1810044O22Rik Adpn Cidec Col3a1 Dlat Heph Hibadh Kctd12 Mpa2 Ndufb8 Ndufb9 Pon3 Procr Rpl5 Tiparp Tuba1
91	V$LPOLYA_B: Lentiviral Poly A signal	55	55	257	3296	12563	-1.95	0.0	0.08	0.0	Abca8a Abcb1b Acadvl Adpn Aldh4a1 Ank Btn1a1 Cav1 Cd248 Cd34 Cln2 Cnn1 Cox6c Cp Cxcl4 Cyp2e1 Dpt Etfdh F13a1 Fabp3 Fech Gabarapl1 Hadhb Hdgfrp2 Heph Hexa Hibadh Hoxd8 Idh3a Igfbp6 Iigp1 Il2rb Indo Kcnj8 Krt1-14 LOC330189 Matn2 Ndufb8 P2ry1 Pcolce2 Pla2g1br Pon3 Ppp2r5a Ppp6c Rarres2 Rnase4 Slc12a4 Sorbs1 Tagln Tgfbi Tgfbr2 Tnfaip9 Ttc7b Tuba1 Zfhx1a
92	V$PAX3_B: Pax-3 binding sites	199	199	113	9588	6271	-1.97	0.0	2.05	0.23	1110006I15Rik 1500040F11Rik 1810008K03Rik 1810044O22Rik 2610205H19Rik 5430431G03Rik Acadl Acadvl Adfp Aldh1a1 Aldh1a7 Aldh6a1 Aldoa Amacr Aoc3 Aqp1 Areg Arg2 B2m BC004044 Blcap Bnip3 Brp44l Btn1a1 C1r C1s Car13 Car3 Car4 Ccnd2 Cd1d1 Cd34 Cdo1 Ces3 Chpt1 Cidea Cidec Ckb Cln2 Col3a1 Cox5b Cox6a1 Cox6c Cox8a Cox8b Cpt2 Crat Crym Ctsb Ctsl Cxcl4 Cyp2e1 Dgat2 Dnajd1 Dpep1 Dpt Echdc1 Ehd1 Eif4ebp1 Entp…
93	V$ETS2_B: c-Ets-2 binding sites	76	76	236	4371	11488	-1.98	0.0	0.1	0.0	Abca8a Abcg2 Aldh1a7 Amacr Ank Aoc3 Aox1 Aqp1 Atf5 BC022145 BC054059 Blcap Brp44l Car13 Cbfa2t3h Ccl24 Ccnd2 Cd248 Cd34 Cln2 Cox5b Cox8b Cp Ctsb Ctsl Cxcl4 Cyp2e1 Dcn Dhrs7 Egfl7 Enpep Ephx2 Etfdh F13a1 Gem Gstm2 Hibadh Hsd11b1 Id1 Igfbp6 Il2rb Inmt Krt1-14 LOC330189 Lamb1-1 Ly6a Ly6c Matn2 Mef2c Nrp1 Olfm1 Orm1 Pank3 Pcyox1 Pde8a Pgm2 Phldb1 Phyh Pon3 Rapgef3 Rarres2 Rasa3 Rasa4 Rbp4 S3-12 Sspn …
94	V$HLF_01: hepatic leukemia factor	82	82	230	4675	11184	-2.0	0.0	0.1	0.0	1500040F11Rik 1810044O22Rik 2610205H19Rik Aacs Abcb1b Abcg2 Acadl Acat1 Aldh1a7 Aldh6a1 Antxr1 Atf5 BC022145 BC054059 Blcap Brp44l Cd302 Ces3 Chpt1 Cln2 Cox5b Cox6c Csnb Cstf2t Ctsb Ctsl Cxcl4 Dcn Dgat2 Dlat Ehd1 Enpep Fbln1 Fcgrt Fech Fhit Got1 Gpr109b Grpel1 Gsn Gyg1 Gys2 Hadhb Heph Hibch Hk2 Id1 Igfbp6 Iigp1 Klhl2 Lactb2 Lamb1-1 Lifr Lrrk1 Map3k6 Mfn2 Mpa2 Myl1 Ndufa9 Ndufb9 Nek7 Nrp1 Pdcd1lg1…
95	V$RFX1_01: X-box binding protein RFX1	127	127	185	6966	8893	-2.02	0.0	0.12	0.0	1500040F11Rik 2610205H19Rik Aacs Abcg2 Acadl Aco1 Acyp2 Adfp Aldh6a1 Amacr Aoc3 Areg B2m BC004044 BC054059 C1r Car3 Cav1 Cd248 Cdo1 Chst1 Ckb Col18a1 Col4a1 Cox6a1 Cox6c Cox8b Cpt2 Crat Cxcl4 Cyp2e1 Dhrs7 Dlat Efemp1 Ehd1 Eif4ebp1 Enpep Entpd1 Etfdh F13a1 Fasn Fech Fhl1 Fkbp7 Fst Gadd45g Got1 Gpr109b Gpt2 Grpel1 Gstm2 Gyg1 Gypc Hagh Hexa Hk2 Hsdl2 Igfbp7 Il17d Il2rb Inmt Itgb1bp1 Jag2 Kcnj8 Klf4 …
96	V$CEBPDELTA_Q6	222	222	90	11767	4092	-2.02	0.0	0.11	0.0	1110006I15Rik 1500040F11Rik 1810008K03Rik 1810044O22Rik Aacs Abca8a Abcb1b Abcg2 Acadl Acadvl Acat1 Actc1 Acyp2 Adfp Adpn Aldh1a7 Aldh6a1 Ank Anxa5 Aoc3 Aox1 Aqp1 Atf5 B2m BC004044 BC028528 BC054059 Blcap Btn1a1 C1r C1s Car13 Car3 Ccnd2 Cd302 Cd34 Cd36 Cdr2 Ces3 Chpt1 Chst1 Cidea Cidec Ckb Cln2 Cnn1 Col18a1 Col3a1 Col4a1 Cox5b Cox6a1 Cox6c Cox8a Cox8b Cp Cpt2 Csna Csnb Ctsb Ctsl Cxcl4 Cyp2e1 Dci …
97	V$PAX5_01: B-cell-specific activating protein	37	37	275	1483	14376	-2.03	0.0	2.49	0.25	Actc1 Adpn Aqp1 BC004044 Bnip3 Btn1a1 Ccl24 Cd34 Ckb Col18a1 Dlat Dpt Fbln1 Gem Gpd2 Gyg1 Hagh Irx4 Jag2 Klf4 Lifr Nrp1 Pde8a Phlda3 Pltp Por Prss11 S100a13 Scara3 Sgce Stat5a Syt12 Tagln Thbd Tnnc2 Uqcrc1 Wwp1
98	V$TCF11MAFG_01: TCF11:MafG heterodimers	16	16	296	1191	14668	-2.05	0.0	0.04	0.0	Aox1 Cd36 Ckb Cox6c F13a1 Fasn Gpd2 Hexa Lamc1 Mapk12 Matn2 Ndufa1 Sparc Sparcl1 Tagln Tiparp
99	V$ELK1_02: Elk-1	249	249	63	12181	3678	-2.06	0.0	2.13	0.24	1110006I15Rik 1500040F11Rik 1810008K03Rik 1810044O22Rik 2610205H19Rik Aacs Abca8a Abcb1b Abcg2 Acadl Acadvl Acat1 Aco1 Actc1 Adfp Adpn Aldh1a7 Aldh4a1 Aldh6a1 Aldoa Amacr Ank Antxr1 Anxa5 Aoc3 Aox1 Aqp1 Areg Atf5 B2m BC022145 BC028528 BC054059 Blcap Bnip3 Brp44l C1s C330023F11Rik Car13 Car3 Car4 Cbfa2t3h Ccnd2 Cd1d1 Cd248 Cd302 Cd34 Cd36 Cdr2 Chpt1 Cidec Ckb Cln2 Col17a1 Col18a1 Col4a1 Cox5b Cox6…
100	V$CETS168_Q6	184	184	128	9829	6030	-2.08	0.0	0.14	0.0	1110006I15Rik 1500040F11Rik 1810008K03Rik 1810044O22Rik 5430431G03Rik Abca8a Abcb1b Aco1 Adfp Adpn Aldh1a7 Aldoa Amacr Ank Antxr1 Aoc3 Aox1 Aqp1 Areg Arg2 Atf5 BC022145 BC028528 BC054059 Blcap Brp44l C1r Car13 Car3 Car4 Cav1 Cbfa2t3h Ccnd2 Cd1d1 Cd248 Cd302 Cd34 Cdr2 Ces3 Chst1 Cidec Ckb Cln2 Cnn1 Col17a1 Col18a1 Col4a1 Cox5b Cox6a1 Cox8a Cox8b Cpt2 Crat Crym Csnb Cstf2t Ctsb Ctsl Cxcl4 Dci Dgat2…
101	V$IRF_Q6	70	70	242	4028	11831	-2.09	0.0	0.11	0.0	Aacs Abca8a Acadl Acat1 Aldh1a1 Aldh4a1 Anxa5 Arg2 B2m BC022145 BC028528 Car3 Cdo1 Col3a1 Col4a1 Cp Ctsb Ctsl Dnajd1 Dpep1 Ehd1 Eif4ebp1 Enpep Ephx2 Fhl1 Fkbp7 Gadd45g Gstm2 Gypc Hadhb Hsdl2 Hsp105 Id1 Idh3a Iigp1 Il17d Indo Inmt Jak1 LOC330189 Lcn7 Lum Mef2c Mmd Mpa2 Myl1 Ndufa2 Ndufa9 Ndufb9 Nkd1 Nrp1 Pcolce2 Pdcd1lg1 Pdk4 Pltp Ptpn22 Pygl Rapgef3 Scara3 Sepp1 Sepw1 Sgce Stat5a Syt12 Tapbpl Tgf…
102	V$E2F_Q6: E2F	237	237	75	11576	4283	-2.1	0.0	2.01	0.22	1110006I15Rik 1500040F11Rik 1810008K03Rik 1810044O22Rik 2610205H19Rik 5430431G03Rik Aacs Abcb1b Abcg2 Acadl Acadvl Acat1 Aco1 Actc1 Acyp2 Adfp Aldh6a1 Ank Antxr1 Anxa5 Aox1 Areg Arg2 Atf5 BC004044 BC022145 Blcap Bnip3 Brp44l Btn1a1 C1r C330023F11Rik Car13 Car4 Car5b Cav1 Cbfa2t3h Ccl24 Ccnd2 Cd1d1 Cd248 Cdo1 Cdr2 Chst1 Ckb Cln2 Cnn1 Col17a1 Col18a1 Col4a1 Cox5b Cox6a1 Cox6c Cox8a Cox8b Cp Cpt2 Cr…
103	V$DR4_Q2: direct repeat 4	277	277	35	13648	2211	-2.1	0.0	2.35	0.25	1110006I15Rik 1500040F11Rik 1810008K03Rik 1810044O22Rik 2610205H19Rik 5430431G03Rik Aacs Abca8a Abcb1b Abcg2 Acadl Acadvl Aco1 Acyp2 Adfp Adpn Aldh1a1 Aldh4a1 Aldh6a1 Amacr Ank Antxr1 Anxa5 Aoc3 Aqp1 Areg Arg2 Atf5 B2m BC004044 BC028528 BC054059 Blcap Bnip3 Brp44l C1r C1s C330023F11Rik Car13 Car3 Car4 Car5b Cav1 Cbfa2t3h Ccnd2 Cd1d1 Cd248 Cd302 Cd34 Cdo1 Cdr2 Ces3 Chpt1 Chst1 Cidea Cidec Cln2 Cnn…
104	V$NKX3A_01: NK class homeobox factor 3A	53	53	259	3143	12716	-2.13	0.0	0.1	0.0	2610205H19Rik 5430431G03Rik Aacs Abca8a Abcb1b Acadl Adpn Antxr1 Anxa5 C1r Cd34 Cpt2 Csna Csnb Cstf2t Ctsl Dpt Echdc1 Fhit Gstk1 Gypc Hadhb Hdgfrp2 Heph Hoxc6 Id1 Klf4 Klhl2 Lrrk1 Lum Ly6a Ly6c Mef2c Ndufa5 Ndufa9 Ndufb9 Nifun Odz2 Pdhb Pgcp Pgm2 Phldb1 Pltp Procr S100a10 Sema3b Slc12a4 Stom Tgfb1i1 Tgoln1 Tiparp Tuba8 Zfhx1a
105	V$TAL1ALPHAE47_01: Tal-1alpha:E47 heterodimer	18	18	294	1291	14568	-2.13	0.0	0.05	0.0	Aoc3 Arg2 BC022145 Cd34 Cidec Cox8a Fhit Gsn Gstm2 Irx4 Lrrk1 March5 Myl1 Ndufa5 Pcx Phldb1 Tnfaip9 Tuba8
106	V$SMAD4_Q6	139	139	173	6613	9246	-2.14	0.0	1.77	0.14	2610205H19Rik Acadl Acadvl Acat1 Aco1 Acyp2 Adfp Aldh6a1 Amacr Aox1 Aqp1 BC004044 BC054059 Brp44l Cav1 Cbfa2t3h Ccnd2 Cd1d1 Cd248 Cdo1 Chst1 Col17a1 Col18a1 Cox8a Cox8b Ctsb Dcn Dpep1 Dpt Efemp1 Egfl7 Eif4ebp1 Enpep F13a1 Fabp3 Fasn Fhl1 Fkbp7 Gata2 Gem Gnb4 Gpr109b Gsn Gstk1 Gstm2 Gypc Hexa Hibch Hp Hsd11b1 Hsdl2 Hsp105 Igfbp6 Igfbp7 Il17d Il2rb Inmt Itm2a Jag2 Jak1 Kcnj8 Klf4 Klhl2 Krt1-14 Lact…
107	V$FOXP3_Q4	176	176	136	9398	6461	-2.14	0.0	0.15	0.0	1500040F11Rik 1810008K03Rik 1810044O22Rik 5430431G03Rik Aacs Abca8a Abcb1b Abcg2 Acadvl Acat1 Aldh1a1 Aldh1a7 Amacr Anxa5 Aoc3 Areg Arg2 Atf5 BC004044 BC022145 BC028528 Blcap Bnip3 Car3 Car4 Car5b Cav1 Cbfa2t3h Ccl24 Ccnd2 Cd1d1 Cd34 Cd36 Cdr2 Chpt1 Chst1 Cidea Cidec Ckb Cln2 Cnn1 Col3a1 Cox5b Cox6a1 Crym Csna Csnb Cstf2t Ctsb Ctsl Cxcl4 Cyp2e1 Dci Dcn Dgat2 Dhrs7 Dlat Dnajd1 Dpep1 Dpt Efemp1 Eif…
108	V$RP58_01: 58 KDA repressor protein	3	3	309	408	15451	-2.16	0.0	0.01	0.0	Col3a1 Sparc Tuba8
109	V$OCT1_01: octamer factor 1	4	4	308	473	15386	-2.16	0.0	0.02	0.0	Aldh1a7 C1r Lpl Mmp19
110	V$MYCMAX_02: c-Myc:Max heterodimer	99	99	213	5478	10381	-2.18	0.0	0.15	0.0	1110006I15Rik 1500040F11Rik 1810008K03Rik 1810044O22Rik 5430431G03Rik Aacs Abcb1b Abcg2 Acat1 Adfp Aldh6a1 Aldoa Aoc3 BC004044 BC028528 Bnip3 Car5b Ccnd2 Cd36 Chst1 Cln2 Col18a1 Col4a1 Cox6c Cp Crat Ctsb Ctsl Cyp2e1 Dgat2 Dlat Dpt Echdc1 Efemp1 Ehd1 Fabp3 Fbln1 Fcgrt Fech Gadd45g Gstm2 Hexa Hp Hsp105 Iigp1 Il17d Indo Inmt Itgb1bp1 Kctd12 Klf4 Lactb2 Lcn7 Lifr Lpl Lrrk1 Ly75 Mapk12 Mfn2 Mpa2 Myl1 …
111	V$TGIF_01: TGIF (5'TG3' interacting factor)	94	94	218	4351	11508	-2.18	0.0	1.83	0.14	Abca8a Acadl Actc1 Aldh1a7 Aldh4a1 Amacr Aox1 Aqp1 Areg BC054059 Blcap Car4 Car5b Cd34 Cdr2 Cidec Col18a1 Col3a1 Cox5b Cpt2 Crat Crym Cstf2t Ctsb Cyp2e1 Dgat2 Efemp1 Enpep Fasn Fbln1 Fhl1 Fzd4 Gem Gpc1 Gstk1 Gstm2 Gyg1 Hibch Hk2 Hoxc6 Iigp1 Inmt Jag2 Krt1-14 Lcn7 Lpgat1 Lrrk1 Lum Ly6c Ly75 March5 Matn2 Mef2c Mfn2 Mmd Myl1 Ndufa1 Ndufa2 Ndufa5 Ndufb5 Nifun Nrg4 Odz2 Olfm1 Pcolce2 Ppm1a Ppp2r5a Ppp…
112	V$TITF1_Q3: TTF-1, TITF1 (thyroid transcription factor 1)	129	129	183	6139	9720	-2.21	0.0	1.68	0.14	5430431G03Rik Aacs Abca8a Abcb1b Abcg2 Acadvl Actc1 Acyp2 Amacr Aoc3 Aox1 Arg2 B2m BC004044 BC022145 Blcap Bnip3 Btn1a1 C1r C330023F11Rik Car13 Car4 Ccnd2 Cd302 Cd34 Cd36 Cdo1 Chpt1 Cidec Cnn1 Col18a1 Col3a1 Col4a1 Cox5b Crym Csna Cstf2t Ctsl Dci Dcn Dpep1 Efemp1 Eif4ebp1 Ephx2 Etfdh F13a1 Fhit Gata2 Gnb4 Gpt2 Grpel1 Gsn Gstk1 Gys2 Heph Hoxd8 Hsd11b1 Hsdl2 Id1 Idh3a Igfbp6 Iigp1 Irx4 Itm2a Jag2 J…
113	V$EFC_Q6	165	165	147	8805	7054	-2.22	0.0	0.18	0.0	1810044O22Rik Abcg2 Acadvl Acyp2 Aldh1a1 Aldh6a1 Aldoa Amacr Anxa5 Aoc3 Aox1 Aqp1 Areg Arg2 B2m BC022145 BC028528 BC054059 Blcap Brp44l C1s C330023F11Rik Car3 Car4 Car5b Cbfa2t3h Cd1d1 Cd302 Cd34 Cdo1 Chpt1 Chst1 Cidea Cln2 Col18a1 Col4a1 Cox6c Cox8a Crat Csnb Cstf2t Ctsb Ctsl Cxcl4 Dci Dcn Dhrs7 Dlat Dnajd1 Dpep1 Efemp1 Egfl7 Eif4ebp1 Enpep Etfdh F13a1 Fabp3 Fasn Fech Fhit Fhl1 Fkbp7 Gabarapl1 G…
114	V$CETS1P54_01: c-Ets-1(p54)	211	211	101	10305	5554	-2.23	0.0	1.71	0.14	1110006I15Rik 1500040F11Rik 1810044O22Rik 2610205H19Rik 5430431G03Rik Aacs Abca8a Abcb1b Abcg2 Aco1 Actc1 Acyp2 Adfp Adpn Aldh1a7 Aldoa Amacr Ank Antxr1 Aoc3 Aox1 Aqp1 Areg Atf5 B2m BC022145 BC028528 BC054059 Blcap Brp44l Btn1a1 C330023F11Rik Car13 Car3 Car4 Cav1 Ccnd2 Cd1d1 Cd248 Cd302 Cd34 Cdo1 Cdr2 Ces3 Cidec Ckb Cln2 Cnn1 Col17a1 Col18a1 Col4a1 Cox5b Cox6a1 Cox8a Cpt2 Crat Crym Cstf2t Ctsb Ct…
115	V$CREBP1_Q2: CRE-binding protein 1	26	26	286	995	14864	-2.23	0.0	2.41	0.25	Adpn Aldh6a1 Areg Arg2 Dhrs7 Ehd1 Fabp3 Fkbp7 Gem Gnb4 Id1 Jak1 Lactb2 Mdh2 Mfn2 Ndufa5 Pbef1 Pck1 Pcolce2 Pdhb Pex13 Ppm1a Ppp6c S100a13 Sult1a1 Ulk2
116	V$CREL_01: c-Rel	235	235	77	11525	4334	-2.24	0.0	1.8	0.14	1110006I15Rik 1500040F11Rik 1810008K03Rik 1810044O22Rik 2610205H19Rik 5430431G03Rik Aacs Abcb1b Acadl Aco1 Adfp Adpn Aldh1a1 Aldh1a7 Aldh4a1 Aldh6a1 Aldoa Ank Antxr1 Anxa5 Aoc3 Aox1 Aqp1 Areg Arg2 Atf5 B2m BC022145 BC028528 BC054059 Blcap Bnip3 Brp44l C1r C1s C330023F11Rik Car13 Car4 Car5b Cav1 Cbfa2t3h Ccnd2 Cd1d1 Cd248 Cd302 Cd36 Cdo1 Cidec Ckb Cln2 Cnn1 Col17a1 Col18a1 Col3a1 Col4a1 Cox5b Cox6…
117	V$GRE_C: Glucocorticoid response element	17	17	295	583	15276	-2.26	0.0	2.6	0.25	C1r Car5b Cav1 Chst1 Cidea Col4a1 Cyp2e1 Dlat Hp Lcn7 March5 Ndufb8 Nrp1 Orm1 Prss11 Sdpr Tnfaip9
118	V$MTF1_Q4	29	29	283	1146	14713	-2.28	0.0	2.28	0.24	1810008K03Rik Amacr BC004044 C330023F11Rik Cd248 Ces3 Col18a1 Cyp2e1 Eif4ebp1 Fst Gnb4 Gpt2 Gstk1 Hoxd8 Igfbp7 Ly75 Mapk12 Mef2c Nbl1 Ndufa9 Nkd1 Rbp4 Rnase4 S100a13 Sepw1 Slc12a4 Slc6a6 Sod2 Tmem45b
119	V$MAF_Q6	14	14	298	454	15405	-2.29	0.0	2.65	0.25	Acadvl Atf5 Cbfa2t3h Ces3 Fbln1 Gyg1 Idh3a Lims2 Pck1 Pcyox1 Phyh Pon3 Sult1a1 Tuba8
120	V$SRF_Q5_01	98	98	214	4600	11259	-2.3	0.0	1.64	0.14	5430431G03Rik Aco1 Actc1 Acyp2 Aldh4a1 Aldh6a1 Anxa5 Aoc3 Aqp1 Areg BC054059 Blcap Brp44l Car3 Car4 Cbfa2t3h Ccl24 Cd1d1 Cd248 Cd302 Chst1 Cln2 Cnn1 Col17a1 Cox6a1 Crym Cstf2t Cxcl4 Dci Dcn Dlat Dnajd1 Egfl7 Eif4ebp1 F13a1 Fabp3 Fasn Fhl1 Gabarapl1 Gadd45g Gem Gpt2 Gstk1 Gypc Hibadh Hibch Hk2 Hp Hsd11b1 Il2rb Indo Irx4 Itm2a Krt2-5 Lamb1-1 Lcn7 Lifr Lpgat1 Ly6a Map3k6 Matn2 Mrpl33 Nbl1 Ndufb9 Nif…
121	V$CEBPGAMMA_Q6	217	217	95	11407	4452	-2.3	0.0	0.18	0.0	1110006I15Rik 1500040F11Rik 1810044O22Rik Aacs Abca8a Abcb1b Abcg2 Acadl Acadvl Acat1 Acyp2 Adfp Adpn Aldh1a7 Aldh4a1 Aldh6a1 Amacr Ank Antxr1 Anxa5 Aoc3 Aox1 Areg Arg2 BC022145 BC028528 BC054059 Blcap Btn1a1 C1r C1s C330023F11Rik Car13 Car3 Car5b Cav1 Ccl24 Ccnd2 Cd1d1 Cd302 Cd36 Cdr2 Ces3 Chpt1 Chst1 Cidec Ckb Cln2 Cnn1 Col17a1 Col18a1 Col3a1 Cox5b Cox6c Cox8a Cp Cpt2 Crym Csna Csnb Cstf2t Ctsb…
122	V$TATA_C: Retroviral TATA box	87	87	225	4813	11046	-2.31	0.0	0.17	0.0	Aacs Abca8a Abcb1b Abcg2 Aldh1a7 Amacr Aoc3 Areg BC054059 C1r C330023F11Rik Car4 Cd34 Cd36 Cidec Cnn1 Col3a1 Cox6a1 Cox8a Cox8b Cp Csna Csnb Dci Dcn Dlat Dpep1 Dpt Entpd1 F13a1 Fhit Fkbp7 Gadd45g Gnb4 Got1 Gpr109b Gstm2 Hadhb Heph Hexa Hoxc6 Igfbp6 Iigp1 Indo Itgb1bp1 Kcnj8 Lamc1 Lcn7 Lifr Lims2 Lpl Lrp1 Lrrk1 Mef2c Mpa2 Nifun Nrg4 Orm1 Pbef1 Pcolce2 Pdcd1lg1 Plcg2 Pon3 Prkcm Procr Prss11 Rapgef3…
123	V$HAND1E47_01: Hand1:E47 heterodimer	174	174	138	9207	6652	-2.32	0.0	0.21	0.0	1500040F11Rik 5430431G03Rik Aacs Abca8a Acadvl Acat1 Aldh1a7 Aldh6a1 Amacr Ank Anxa5 Aox1 Aqp1 Arg2 BC004044 BC028528 BC054059 Blcap Bnip3 Btn1a1 C330023F11Rik Car13 Car3 Car4 Car5b Cav1 Cbfa2t3h Ccl24 Cd248 Cd36 Ckb Cln2 Cnn1 Col18a1 Col3a1 Cox6c Cox8b Cp Crat Crym Csna Cstf2t Ctsl Cxcl4 Cyp2e1 Dci Dcn Dgat2 Dnajd1 Dpep1 Dpt Echdc1 Efemp1 Ehd1 Eif4ebp1 Enpep Ephx2 Etfdh F13a1 Fbln1 Fhl1 Fst Fzd4…
124	V$ER_Q6: estrogen receptor	171	171	141	8327	7532	-2.32	0.0	1.48	0.11	1110006I15Rik 1500040F11Rik 1810044O22Rik 2610205H19Rik Abcb1b Acyp2 Adfp Adpn Aldh1a7 Aldh4a1 Aldoa Ank Areg Atf5 BC054059 Blcap Bnip3 Btn1a1 C1r C1s Car3 Car5b Cbfa2t3h Ccl24 Ccnd2 Cd34 Cd36 Cdo1 Cdr2 Ces3 Chpt1 Chst1 Cidea Ckb Cln2 Cnn1 Col18a1 Col4a1 Cox6a1 Cox6c Cox8a Cox8b Crym Csnb Cstf2t Ctsb Cxcl4 Dhrs7 Dnajd1 Dpep1 Dpt Echdc1 Efemp1 Egfl7 Ehd1 Enpep Etfdh F13a1 Fabp3 Fasn Fbln1 Fcgrt Fk…
125	V$E2F1_Q4: E2F-1	96	96	216	4514	11345	-2.33	0.0	1.6	0.14	1500040F11Rik 1810044O22Rik 2610205H19Rik 5430431G03Rik Acat1 Actc1 Aldh6a1 BC004044 Brp44l Car13 Car3 Car5b Cbfa2t3h Ccl24 Cd248 Cdo1 Cdr2 Ckb Cln2 Cox5b Cox6a1 Cox8a Cp Cpt2 Crat Cstf2t Dgat2 Dhrs7 Dlat Dpt Echdc1 Etfdh Fabp3 Fasn Fst Fzd4 Gadd45g Gnb4 Gpd2 Gpt2 Grpel1 Gstk1 Hsdl2 Hsp105 Id1 Idh3a Il17d Jak1 Krt1-14 Krt2-5 Lactb2 Lamb1-1 Lgals1 Lpgat1 Lpl Lrp1 Lrrk1 Mapk12 Ndufa1 Ndufa9 Ndufb9 …
126	V$E2F1_Q6_01	116	116	196	5539	10320	-2.34	0.0	1.51	0.11	1110006I15Rik 1500040F11Rik Aacs Acat1 Aco1 Actc1 Aldh6a1 Areg Arg2 Atf5 Bnip3 Brp44l C1r C330023F11Rik Car13 Car3 Car5b Cbfa2t3h Ccl24 Ccnd2 Cd248 Cdr2 Col18a1 Cox5b Cox6a1 Cox6c Cox8a Cpt2 Crat Cstf2t Ctsb Dgat2 Dhrs7 Dlat Dnajd1 Ehd1 Ephx2 Etfdh Fabp3 Fasn Fbln1 Fst Fzd4 Gabarapl1 Gadd45g Gata2 Gem Got1 Gpc1 Gpd2 Hdgfrp2 Hsp105 Id1 Il17d Itgb1bp1 Jag2 Jak1 Kcnj8 Kctd12 Klf4 Krt1-14 Krt2-5 Lact…
127	V$AREB6_01: AREB6 (Atp1a1 regulatory element binding factor 6)	60	60	252	3431	12428	-2.34	0.0	0.15	0.0	1810008K03Rik Abcb1b Acadl Adfp BC022145 C1s Car5b Cbfa2t3h Ccl24 Ccnd2 Cd1d1 Cd302 Cidec Col4a1 Cox5b Cox6c Ctsl Dci Echdc1 Egfl7 F13a1 Fasn Fbln1 Fcgrt Fhl1 Gadd45g Gata2 Grpel1 Gstm2 Gypc Heph Hp Hsdl2 Igfbp6 Iigp1 Irx4 Jak1 Krt1-14 Lactb2 Lamc1 Lgals1 Lifr Lrrk1 Mdh2 Mef2c Mmd Pcolce2 Pcx Pdcd1lg1 Ppp2r5a Prg1 Prss11 Pygl Rasa4 Ropn1l Sema3b Serpinf1 Sh3bp5 Tagln Tgfbi
128	V$ELF1_Q6	141	141	171	7498	8361	-2.38	0.0	0.24	0.0	2610205H19Rik Abca8a Acadl Aco1 Acyp2 Adpn Aldh1a1 Aldh1a7 Aldh4a1 Aldh6a1 Aqp1 Areg BC022145 BC028528 BC054059 C1r C1s Car13 Car3 Car5b Cbfa2t3h Ccnd2 Cd1d1 Cd248 Cd302 Cdo1 Cidea Ckb Cnn1 Col3a1 Col4a1 Cox5b Cox6a1 Cox8a Cp Cpt2 Csna Csnb Ctsb Ctsl Cxcl4 Cyp2e1 Dci Dgat2 Dlat Dpep1 Ehd1 Eif4ebp1 Entpd1 Ephx2 Etfdh F13a1 Fabp3 Fasn Fbln1 Fcgrt Fech Gadd45g Gem Gpd2 Gpr109b Grpel1 Gsn Gstk1 Gypc …
129	V$HNF3ALPHA_Q6	255	255	57	13308	2551	-2.38	0.0	0.14	0.0	1110006I15Rik 1500040F11Rik 1810044O22Rik 2610205H19Rik 5430431G03Rik Aacs Abca8a Abcb1b Abcg2 Acadl Acadvl Acat1 Aco1 Actc1 Acyp2 Adfp Adpn Aldh1a7 Aldh4a1 Aldh6a1 Amacr Ank Antxr1 Anxa5 Aoc3 Aox1 Areg Arg2 B2m BC022145 BC028528 BC054059 Blcap Bnip3 Brp44l Btn1a1 C1s C330023F11Rik Car13 Car3 Car4 Car5b Cav1 Cbfa2t3h Cd1d1 Cd248 Cd302 Cd34 Cd36 Cdo1 Ces3 Chpt1 Chst1 Cidea Cidec Ckb Cnn1 Col17a1 C…
130	V$LEF1TCF1_Q4	147	147	165	7798	8061	-2.39	0.0	0.25	0.0	Aacs Abcb1b Abcg2 Actc1 Adpn Ank Anxa5 Aox1 Arg2 B2m BC004044 BC054059 Bnip3 Btn1a1 C330023F11Rik Car13 Car3 Car5b Cbfa2t3h Ccl24 Cdo1 Cdr2 Ces3 Chpt1 Chst1 Cnn1 Col3a1 Col4a1 Cox5b Cox6c Cox8b Cp Cpt2 Crat Csna Csnb Cyp2e1 Dci Dhrs7 Dpep1 Dpt Echdc1 Efemp1 Egfl7 Ehd1 Entpd1 Etfdh F13a1 Fasn Fech Fst Gabarapl1 Gem Gnb4 Grpel1 Gypc Hadhb Hexa Hibadh Hk2 Hoxc6 Hoxd8 Hsp105 Igfbp6 Iigp1 Il17d Il2rb …
131	V$ZTA_Q2	105	105	207	5008	10851	-2.39	0.0	1.45	0.11	1110006I15Rik 1810008K03Rik Abca8a Abcb1b Acadvl Acat1 Aco1 Aldh1a7 Aldh4a1 Aoc3 Aox1 Arg2 Atf5 BC054059 Blcap C1r C1s Car5b Cbfa2t3h Cd1d1 Cd248 Cd34 Cd36 Cdo1 Ces3 Chst1 Cidec Cnn1 Col18a1 Col3a1 Cox6a1 Cox6c Cox8b Cp Cyp2e1 Dgat2 Dlat Egfl7 Ehd1 Enpep Entpd1 Ephx2 F13a1 Fabp3 Fech Gabarapl1 Gsn Gys2 Hagh Hdgfrp2 Hexa Hibadh Id1 Idh3a Igfbp6 Il17d Jak1 Klf4 Krt1-14 Krt2-5 LOC330189 Lactb2 Lamc1…
132	V$E2F_Q6_01	43	43	269	1852	14007	-2.39	0.0	1.92	0.15	1500040F11Rik Acat1 Actc1 Anxa5 Atf5 Brp44l Car13 Car5b Ccnd2 Cd248 Cox5b Cox8a Crat Cstf2t Dhrs7 Dlat Ehd1 Fabp3 Fst Il17d Irx4 Jak1 Lims2 Lpl Lrp1 Ndufa1 Ndufa2 Ndufb9 Nkd1 Nrg4 Nrp1 Orm1 Ppm1a Prkcm Rbp4 Rbpms2 Rpl5 Sgce Slc12a4 Tgfbi Tgfbr2 Ulk2 Wif1
133	V$SREBP_Q3	107	107	205	5111	10748	-2.4	0.0	1.44	0.11	1110006I15Rik 1500040F11Rik 1810008K03Rik 2610205H19Rik 5430431G03Rik Abca8a Abcb1b Acadvl Aco1 Adpn Amacr Atf5 BC004044 BC028528 Brp44l C1s Car13 Car3 Car4 Cav1 Cd248 Cd34 Cdo1 Cdr2 Cidec Ckb Cox6c Cox8a Crat Cstf2t Cxcl4 Dlat Dpt Echdc1 Ehd1 Eif4ebp1 Entpd1 F13a1 Fasn Fkbp7 Gabarapl1 Got1 Gstk1 Gstm2 Hagh Hibadh Hk2 Hoxc6 Hp Igfbp6 Igfbp7 Il2rb Indo Jag2 Kcnj8 Krt1-14 Krt2-5 Lgals1 Lifr Lum Ly6…
134	V$STRA13_01	14	14	298	466	15393	-2.42	0.0	2.49	0.25	1500040F11Rik 1810008K03Rik Abcb1b Aldh6a1 Crat Ctsb Dlat Fbln1 Hexa Il17d Kctd12 Pdhb Ppm1a Zfhx1a
135	V$USF_C: USF binding site	143	143	169	7572	8287	-2.42	0.0	0.27	0.0	1110006I15Rik 1500040F11Rik 1810008K03Rik 5430431G03Rik Abcb1b Abcg2 Acadl Acat1 Acyp2 Adfp Adpn Aldh1a1 Aldh6a1 Aldoa Amacr Anxa5 Aoc3 BC004044 BC028528 Bnip3 Brp44l Btn1a1 C1r Car13 Car3 Car5b Cbfa2t3h Ccnd2 Cd36 Chst1 Cln2 Cnn1 Col18a1 Col3a1 Cox6c Cp Crat Crym Csnb Ctsb Ctsl Cxcl4 Cyp2e1 Dgat2 Dlat Dnajd1 Dpt Efemp1 Ehd1 Enpep Entpd1 F13a1 Fabp3 Fasn Fbln1 Fcgrt Fech Fhit Gadd45g Gem Gpt2 Gst…
136	V$SOX9_B1: SOX (SRY-related HMG box)	168	168	144	8826	7033	-2.45	0.0	0.28	0.0	1110006I15Rik 1810044O22Rik 2610205H19Rik Abcg2 Acadl Acat1 Acyp2 Adfp Aldh1a7 Antxr1 Aqp1 Arg2 Atf5 B2m BC022145 BC028528 Btn1a1 C330023F11Rik Car13 Car3 Car5b Cav1 Cbfa2t3h Ccl24 Cd302 Cd36 Cdo1 Ces3 Cidec Cln2 Cnn1 Col3a1 Cox5b Cox8b Cp Cpt2 Csna Csnb Cstf2t Ctsl Cxcl4 Dhrs7 Dlat Dpep1 Dpt Efemp1 Egfl7 Ehd1 Enpep Ephx2 F13a1 Fbln1 Fech Fhit Fhl1 Gabarapl1 Gadd45g Gnb4 Gpc1 Gpd2 Gpt2 Gsn Gstk1 …
137	V$PAX6_01: Pax-6	141	141	171	7441	8418	-2.46	0.0	0.29	0.0	1110006I15Rik 1810044O22Rik Aacs Abca8a Abcb1b Abcg2 Acadvl Acyp2 Aldh1a1 Aldh4a1 Antxr1 Aox1 Atf5 BC004044 C1s C330023F11Rik Car3 Car4 Cbfa2t3h Ccl24 Ccnd2 Cd1d1 Cd248 Cd34 Cd36 Cdr2 Ces3 Chst1 Cox6a1 Cox8a Cox8b Cp Crat Crym Cstf2t Ctsb Ctsl Dhrs7 Dnajd1 Dpt Efemp1 Ehd1 Entpd1 Etfdh F13a1 Fabp3 Fbln1 Fhit Fzd4 Gabarapl1 Gadd45g Gnb4 Gpc1 Gpd2 Gpr109b Gpt2 Grpel1 Gsn Gstm2 Gys2 Hexa Hibadh Hibch…
138	V$PITX2_Q2: pituitary homeobox factor 2	128	128	184	6791	9068	-2.46	0.0	0.28	0.0	1810008K03Rik 5430431G03Rik Aacs Abca8a Abcg2 Acadvl Acyp2 Adfp Aldh4a1 Amacr Ank Aoc3 Aox1 Arg2 Atf5 B2m Bnip3 Btn1a1 C1s Car13 Car5b Cav1 Cbfa2t3h Cd248 Cd302 Cd36 Cdo1 Chpt1 Cidec Cln2 Cnn1 Cox5b Cox6a1 Cox6c Cox8a Csnb Cstf2t Ctsl Dci Dcn Dgat2 Dhrs7 Dlat Dnajd1 Eif4ebp1 Enpep Ephx2 Etfdh Fbln1 Fech Fkbp7 Gem Got1 Gpd2 Gpr109b Gpt2 Grpel1 Gsn Gstk1 Gstm2 Gypc Gys2 Hdgfrp2 Hk2 Hoxc6 Hp Id1 Idh…
139	V$NKX25_01: homeo domain factor Nkx-2.5/Csx, tinman homolog	159	159	153	7811	8048	-2.47	0.0	1.22	0.1	1110006I15Rik 1500040F11Rik 1810044O22Rik 5430431G03Rik Acyp2 Adfp Adpn Aldh1a7 Aldh4a1 Aldh6a1 Amacr Anxa5 Aoc3 Areg BC004044 BC028528 Blcap Btn1a1 C1r C1s C330023F11Rik Car13 Car3 Car5b Cd302 Cd34 Cd36 Cdo1 Ces3 Chpt1 Chst1 Cidea Ckb Cln2 Cnn1 Col18a1 Col3a1 Cox8a Cp Cpt2 Csnb Ctsb Cxcl4 Dci Dcn Dhrs7 Dpt Ehd1 Eif4ebp1 Enpep Entpd1 Etfdh Fabp3 Fbln1 Fcgrt Fhit Fhl1 Fkbp7 Gata2 Gem Gpd2 Gpr109b …
140	V$HIF1_Q5: hypoxia-inducible factor 1	42	42	270	1826	14033	-2.48	0.0	1.81	0.14	1500040F11Rik 2610205H19Rik Abcb1b Amacr Aqp1 Bnip3 C330023F11Rik Cox8b Crym Dgat2 Ehd1 Fabp3 Fech Gnb4 Gpc1 Gpr109b Gstk1 Heph Hexa Hibadh Hsp105 Jag2 Kctd12 Klf4 Klhl2 Lactb2 Lrrk1 Ndufa1 Pbef1 Pgcp Phlda3 Phldb1 Pla2g1br Ppm1a Ppp6c Prkcm Rasa4 Rbpms2 Sepw1 Spon2 Twist1 Wif1
141	V$SMAD3_Q6	175	175	137	9163	6696	-2.48	0.0	0.3	0.0	1500040F11Rik 1810008K03Rik 5430431G03Rik Abcb1b Acadl Acadvl Acat1 Aco1 Actc1 Acyp2 Adfp Aldh4a1 Aldh6a1 Aldoa Amacr Aoc3 Aox1 Aqp1 Areg Arg2 Atf5 B2m BC022145 BC054059 Bnip3 C1r C330023F11Rik Cav1 Cbfa2t3h Ccl24 Cd1d1 Cd248 Cd34 Cdo1 Chpt1 Cidea Cidec Ckb Cln2 Cnn1 Col18a1 Cox8a Cox8b Cp Cpt2 Crat Ctsl Dci Dcn Dgat2 Dnajd1 Dpep1 Efemp1 Egfl7 Eif4ebp1 Enpep Ephx2 Etfdh Fasn Fbln1 Fcgrt Fkbp7 Gad…
142	V$OCT1_B: Octamer binding factor 1	13	13	299	960	14899	-2.48	0.0	0.06	0.0	Acadl Adpn Aldh1a7 C1r Car13 Cd36 Col3a1 Csna Dci Kctd12 Lpl Lum Prg1
143	V$FOXO4_01: fork head box O4	221	221	91	10935	4924	-2.48	0.0	1.35	0.11	1110006I15Rik 1500040F11Rik 1810044O22Rik 2610205H19Rik 5430431G03Rik Aacs Abca8a Abcb1b Abcg2 Acadl Acadvl Acat1 Actc1 Acyp2 Adfp Adpn Aldh1a1 Aldh4a1 Amacr Antxr1 Anxa5 Aoc3 Aox1 Arg2 Atf5 B2m BC022145 BC028528 BC054059 Bnip3 Brp44l Btn1a1 C1r C330023F11Rik Car13 Car3 Car5b Cav1 Ccl24 Cd1d1 Cd36 Cdo1 Chpt1 Cidea Cidec Cln2 Cnn1 Col3a1 Col4a1 Cox5b Cox6a1 Cox6c Cp Cpt2 Crat Crym Csnb Cstf2t Ctsb…
144	V$SRF_C: serum response factor	15	15	297	518	15341	-2.49	0.0	2.37	0.25	Aco1 Actc1 Aoc3 BC054059 Brp44l Ccl24 Cd248 Cxcl4 Egfl7 Hsd11b1 Indo Rarres2 Rbp4 Tagln Tgfb1i1
145	V$COREBINDINGFACTOR_Q6	107	107	205	5172	10687	-2.5	0.0	1.26	0.11	1500040F11Rik Abcb1b Aldh4a1 Antxr1 Aox1 Aqp1 Arg2 BC022145 Blcap Bnip3 Brp44l C1s Car3 Ccnd2 Cd302 Ckb Col18a1 Col4a1 Cox6c Cox8b Csnb Ctsb Cyp2e1 Dcn Dhrs7 Dnajd1 Dpep1 Dpt Efemp1 Ehd1 Entpd1 F13a1 Fabp3 Fhl1 Fkbp7 Gem Gnb4 Gpc1 Gpd2 Gpr109b Gsn Gstk1 Gstm2 Hadhb Hdgfrp2 Hk2 Hoxc6 Hp Hsd11b1 Igfbp7 Indo Inmt Irx4 Jak1 Kctd12 Klhl2 Krt1-14 Lamb1-1 Lcn7 Lifr Lrrk1 Ltf Lum Ly6a March5 Mfn2 Mmd Mpa…
146	V$STAF_02: Se-Cys tRNA gene transcription activating factor	59	59	253	2694	13165	-2.5	0.0	1.59	0.14	Abca8a Acadvl Aco1 Adpn Aldh6a1 Aqp1 Atf5 BC028528 Cav1 Cbfa2t3h Ccnd2 Ckb Cln2 Col18a1 Cox6c Cp Csna Cstf2t Dhrs7 Etfdh Fcgrt Gadd45g Gyg1 Hagh Hdgfrp2 Hoxc6 Hsp105 Il2rb Inmt Lamb1-1 Lamc1 Lims2 Mrpl33 Nbl1 Ndufa9 Nek7 Nkd1 Pank3 Pck1 Phlda3 Phldb1 Ppp2r5a Rarres2 Rasa3 Rasa4 Rpl5 S100a10 Scara3 Sgce Slc5a6 Sod2 Spon2 Stat5a Sult1a1 Syt12 Tapbpl Tm4sf17 Tnnc2 Waspip
147	V$RFX1_02: X-box binding protein RFX1	101	101	211	5403	10456	-2.51	0.0	0.28	0.0	1810008K03Rik 1810044O22Rik 2610205H19Rik 5430431G03Rik Abcb1b Adfp Aldh1a7 Aldh6a1 Areg BC022145 BC028528 Bnip3 Brp44l C330023F11Rik Car3 Cd248 Cd302 Cdo1 Cdr2 Cidec Col18a1 Col4a1 Cox6c Dci Dgat2 Dlat Dpep1 Egfl7 Ehd1 Ephx2 Fabp3 Fasn Fbln1 Fhl1 Gabarapl1 Gem Gnb4 Got1 Gpc1 Gpd2 Gpt2 Gypc Hadhb Heph Hsd11b1 Hsdl2 Hsp105 Idh3a Igfbp6 Il17d Itgb1bp1 Jag2 Klf4 Klhl2 Lamb1-1 Mapk12 Mef2c Mfn2 Mmp19…
148	V$MYCMAX_B: c-Myc:Max binding sites	124	124	188	6062	9797	-2.51	0.0	1.17	0.08	1110006I15Rik 1500040F11Rik 1810008K03Rik 1810044O22Rik 2610205H19Rik 5430431G03Rik Aacs Abcg2 Acat1 Aco1 Acyp2 Adfp Adpn Aldh4a1 Amacr BC004044 BC054059 Blcap Bnip3 Brp44l C330023F11Rik Car5b Cav1 Ccnd2 Cd34 Ces3 Chpt1 Chst1 Cidec Cnn1 Col3a1 Cox5b Cox8a Crat Ctsl Dhrs7 Echdc1 Egfl7 Ehd1 Fabp3 Fasn Fkbp7 Fzd4 Gabarapl1 Gadd45g Gnb4 Got1 Gpd2 Gstm2 Gyg1 Gypc Hdgfrp2 Hexa Hibadh Hp Hsdl2 Hsp105 Id…
149	V$AHR_Q5: aryl hydrocarbon / dioxin receptor	43	43	269	1884	13975	-2.51	0.0	1.75	0.14	1110006I15Rik Aacs Acadvl Acat1 Aldh1a1 Anxa5 Car5b Cdo1 Cidea Cidec Cox6a1 Cpt2 Dpep1 Ehd1 Etfdh Fst Gadd45g Gstm2 Gyg1 Hk2 Hsdl2 Lamb1-1 Lum Ly6c Mfn2 Mmd Nbl1 Ndufa1 Ndufa2 Ndufa9 Ndufb9 Pank3 Pbef1 Phyh Por Ropn1l Rpl5 Sgce Sh3bp5 Slc6a6 Sod2 Tgfbr2 Tm4sf17
150	V$NFKAPPAB_01: NF-kappaB	38	38	274	2254	13605	-2.52	0.0	0.14	0.0	Acadl Actc1 Aldh6a1 Aoc3 Arg2 Atf5 B2m C1s Car13 Cd302 Cidec Cln2 Cpt2 Cxcl4 Dpep1 Ehd1 Ephx2 Gem Gstk1 Hsp105 Indo Jag2 Mpa2 Pank3 Pcyox1 Pdk4 Pex13 Phldb1 Pla2g1br Pltp Ppp2r5a Procr Rasa3 S100a10 Sorbs1 Tgfbi Tnfaip9 Twist1
151	V$FOX_Q2	232	232	80	12072	3787	-2.52	0.0	0.24	0.0	1110006I15Rik 1500040F11Rik 1810044O22Rik 2610205H19Rik 5430431G03Rik Aacs Abca8a Abcb1b Abcg2 Acadl Acadvl Acat1 Actc1 Acyp2 Adfp Adpn Aldh4a1 Aldh6a1 Amacr Ank Antxr1 Anxa5 Aoc3 Areg Arg2 B2m BC022145 BC028528 BC054059 Bnip3 Brp44l Btn1a1 C330023F11Rik Car3 Car4 Car5b Cav1 Ccl24 Cd1d1 Cd248 Cd302 Cd34 Cd36 Cdo1 Ces3 Chpt1 Chst1 Cidec Ckb Cnn1 Col3a1 Cox5b Cox6a1 Cox6c Cox8a Cox8b Cp Cpt2 Crat C…
152	V$DEC_Q1	225	225	87	11162	4697	-2.53	0.0	1.29	0.11	1110006I15Rik 1500040F11Rik 1810008K03Rik 1810044O22Rik 5430431G03Rik Aacs Abcb1b Acadl Acadvl Acat1 Actc1 Acyp2 Adfp Aldh1a1 Aldh1a7 Aldh6a1 Aldoa Amacr Antxr1 Anxa5 Aoc3 Aqp1 Areg Arg2 Atf5 B2m BC004044 BC022145 BC054059 Bnip3 Brp44l Btn1a1 C1r C330023F11Rik Car13 Car3 Car5b Cbfa2t3h Cd36 Cdr2 Ces3 Chpt1 Chst1 Cidea Cidec Cln2 Col17a1 Col18a1 Col3a1 Col4a1 Cox5b Cox6a1 Cox6c Cox8b Cp Cpt2 Crat …
153	V$AML_Q6	74	74	238	3476	12383	-2.53	0.0	1.42	0.11	1810044O22Rik Abcb1b Aldh1a7 Aox1 Arg2 Bnip3 Brp44l C1s Car3 Cd302 Cidec Ckb Col18a1 Col4a1 Cox6c Cox8b Csnb Cyp2e1 Dnajd1 Dpep1 Dpt Efemp1 Ehd1 F13a1 Fabp3 Fhl1 Gem Gnb4 Gpc1 Gpr109b Gsn Gstk1 Gstm2 Hdgfrp2 Hexa Hk2 Hoxc6 Hp Hsd11b1 Igfbp7 Indo Kctd12 Lcn7 Lifr Ltf Lum Mpa2 Ndufb9 Odz2 Olfm1 Pex13 Pgcp Ppp6c Prg1 Prkcm Ptpn22 Rasa4 Ropn1l Rusc2 S100a10 S3-12 Scara3 Slc6a6 Sparc St8sia4 Stat5a St…
154	V$NRF2_01: nuclear respiratory factor 2	46	46	266	2650	13209	-2.55	0.0	0.17	0.0	1110006I15Rik 1500040F11Rik 2610205H19Rik Actc1 Acyp2 Amacr BC022145 Brp44l Cox5b Cox6a1 Cox8a Cpt2 Crat Cstf2t Dhrs7 Echdc1 Got1 Hdgfrp2 Hibch Hsp105 Idh3a Il17d Itgb1bp1 Itm2a Jag2 Jak1 Lcn7 Map3k6 Mdh2 Mmd Ndufa1 Ndufa9 Ndufb5 Ndufb9 Nifun Olfm1 Pank3 Pdhb Rasa3 Rasa4 Sema3b Slc12a4 Syt12 Tgoln1 Tiparp Ulk2
155	V$SOX5_01: Sox-5	140	140	172	7299	8560	-2.57	0.0	0.39	0.0	1110006I15Rik 1810044O22Rik 2610205H19Rik Abcg2 Acadl Acat1 Acyp2 Adfp Aldh1a7 Aldh6a1 Antxr1 Aqp1 Arg2 Atf5 B2m BC022145 BC028528 Brp44l Btn1a1 C330023F11Rik Car13 Car5b Cav1 Cd302 Cd36 Cdo1 Ces3 Cidec Cnn1 Col3a1 Cox5b Cox8b Cp Cpt2 Csna Csnb Cstf2t Ctsl Cxcl4 Dhrs7 Dlat Dpep1 Dpt Efemp1 Ehd1 Enpep Ephx2 Fbln1 Fhit Fhl1 Gabarapl1 Gadd45g Gnb4 Gpd2 Gpt2 Gsn Gstk1 Hadhb Heph Hexa Hibadh Hibch Hk2…
156	V$DEAF1_01	55	55	257	3082	12777	-2.58	0.0	0.21	0.0	2610205H19Rik 5430431G03Rik Aacs Acadvl Aco1 Aldh6a1 Anxa5 Ccl24 Cd1d1 Chpt1 Cidec Ckb Cpt2 Cstf2t Ctsl Cxcl4 Dgat2 Dlat Ehd1 Ephx2 Fabp3 Fasn Fhit Fkbp7 Fst Gem Gpd2 Gypc Irx4 Kcnj8 Lcn7 Lgals1 Lpgat1 March5 Mdh2 Ndufa1 Ndufb5 Ndufb9 Nifun Nkd1 Phldb1 Pltp Ppp6c Prkcm Rapgef3 Rbpms2 S100a10 Sema3b Sod2 Sorbs1 Syt12 Tiparp Tnfaip9 Twist1 Ulk2
157	V$E4BP4_01: E4BP4	7	7	305	611	15248	-2.59	0.0	0.04	0.0	Brp44l Cd302 Ces3 Dcn Fhit Lrrk1 Pex13
158	V$E2F1DP1_01: E2F-1:DP-1 heterodimer	93	93	219	4509	11350	-2.59	0.0	1.15	0.08	1110006I15Rik 1810008K03Rik Abcb1b Aldh6a1 Arg2 Atf5 Blcap Bnip3 Brp44l C1r C330023F11Rik Ccl24 Col18a1 Cox5b Cox6c Cox8a Cpt2 Crat Cstf2t Dgat2 Dhrs7 Dnajd1 Echdc1 Ehd1 Etfdh Fabp3 Fasn Fzd4 Gata2 Gem Got1 Gpc1 Hdgfrp2 Hk2 Hsdl2 Hsp105 Id1 Idh3a Il17d Itgb1bp1 Jag2 Klf4 Klhl2 Krt2-5 Lims2 Lpl Lrp1 Lrrk1 Mapk12 Mdh2 Mef2c Ndufa2 Ndufb5 Ndufb9 Nek7 Nifun Nrg4 Nrp1 Pbef1 Pcyox1 Pgcp Phka1 Plcg2 Plt…
159	V$GATA_C: GATA binding site	145	145	167	7515	8344	-2.6	0.0	0.44	0.0	1500040F11Rik 5430431G03Rik Aacs Abca8a Abcg2 Acadvl Actc1 Adfp Aldh1a1 Aldh4a1 Ank Antxr1 Anxa5 Areg B2m BC054059 Btn1a1 C1r C1s Car5b Cav1 Ccl24 Cd248 Cd34 Cd36 Cdr2 Cln2 Cnn1 Col3a1 Cox6c Cox8b Cp Csnb Ctsb Cxcl4 Dci Dcn Dgat2 Dhrs7 Dpep1 Dpt Echdc1 Efemp1 Entpd1 F13a1 Fbln1 Fhl1 Fkbp7 Gabarapl1 Gem Gnb4 Got1 Gpr109b Gpt2 Gstk1 Gstm2 Gypc Gys2 Hadhb Hagh Heph Hk2 Hoxc6 Hoxd8 Hp Hsd11b1 Hsp105 …
160	V$CDPCR3HD_01: cut-like homeodomain protein	103	103	209	5040	10819	-2.6	0.0	1.07	0.07	Abcb1b Abcg2 Acadl Acadvl Actc1 Acyp2 Adfp Aldoa Amacr Ank Aox1 Aqp1 Atf5 BC022145 BC054059 C1s C330023F11Rik Car3 Car4 Ccl24 Cd1d1 Cdo1 Ckb Cnn1 Col18a1 Cox6a1 Cox8b Cpt2 Cstf2t Cxcl4 Cyp2e1 Dcn Dhrs7 Dpt Efemp1 Ehd1 Enpep Entpd1 Fcgrt Fech Fhl1 Fzd4 Gata2 Gem Got1 Gpd2 Gpr109b Gpt2 Gstm2 Hadhb Hagh Heph Hexa Hibch Hk2 Hoxd8 Hp Hsd11b1 Idh3a Indo Itgb1bp1 Kcnj8 Kctd12 LOC330189 Lactb2 Lgals1 Lrr…
161	V$E2F1_Q4_01	70	70	242	3310	12549	-2.61	0.0	1.31	0.11	1500040F11Rik 5430431G03Rik Acat1 Actc1 Anxa5 Areg Brp44l Car13 Car5b Cbfa2t3h Ccnd2 Cd248 Ckb Cox5b Cox8a Cpt2 Crat Cstf2t Dgat2 Dhrs7 Dlat Dpt Ehd1 Etfdh Fabp3 Fasn Fech Fst Fzd4 Gnb4 Gpc1 Il17d Irx4 Jak1 Kcnj8 Krt1-14 Lgals1 Lims2 Lpgat1 Lpl Lrp1 Ndufa1 Ndufa2 Ndufb8 Ndufb9 Nid1 Nifun Nkd1 Nrg4 Nrp1 Orm1 Pon3 Ppm1a Prkcm Rbp4 Rbpms2 Rnase4 Ropn1l Rpl5 Sepw1 Sgce Slc12a4 Sorbs1 Tgfbi Tgfbr2 Tme…
162	V$EVI1_04: ectopic viral integration site 1 encoded factor	227	227	85	11759	4100	-2.61	0.0	0.31	0.0	1110006I15Rik 2610205H19Rik 5430431G03Rik Aacs Abca8a Abcg2 Acadvl Acat1 Aco1 Actc1 Acyp2 Adfp Adpn Aldh1a1 Aldh1a7 Aldh4a1 Aldh6a1 Aldoa Ank Antxr1 Anxa5 Aoc3 Aox1 Areg Arg2 B2m BC022145 BC028528 Blcap Brp44l Btn1a1 C1r Car13 Car3 Car4 Car5b Cav1 Cbfa2t3h Ccl24 Ccnd2 Cd1d1 Cd248 Cd302 Cd34 Cd36 Ces3 Chpt1 Chst1 Cidec Cln2 Col18a1 Col3a1 Col4a1 Cox5b Cox6c Cox8a Cp Cpt2 Csna Csnb Cstf2t Ctsb Ctsl…
163	V$MTATA_B: Muscle TATA box	147	147	165	7590	8269	-2.61	0.0	0.47	0.0	1110006I15Rik 1810008K03Rik 5430431G03Rik Aacs Abca8a Abcg2 Acadl Actc1 Aldh1a7 Aldoa Amacr Ank Aoc3 Aox1 Aqp1 Arg2 B2m BC022145 BC054059 Car4 Cav1 Ccl24 Cd1d1 Cd36 Chpt1 Cidea Ckb Col3a1 Col4a1 Cox6c Cox8a Cox8b Cp Csna Csnb Cstf2t Ctsl Cyp2e1 Dci Dgat2 Dhrs7 Dlat Dpep1 Dpt Efemp1 Egfl7 Ehd1 Eif4ebp1 Enpep Entpd1 Fabp3 Fasn Fhit Fkbp7 Fst Fzd4 Gabarapl1 Gadd45g Gem Gnb4 Gpd2 Gpt2 Gstm2 Gyg1 Hadh…
164	V$NFY_01: nuclear factor Y (Y-box binding factor)	71	71	241	3376	12483	-2.62	0.0	1.25	0.11	1810008K03Rik 1810044O22Rik 2610205H19Rik Abcb1b Acat1 Adpn Aldh1a7 Aldh4a1 Aldh6a1 Antxr1 Aox1 Atf5 B2m Bnip3 Brp44l C1r Car3 Cdr2 Cox6c Cp Ctsl Cyp2e1 Echdc1 Enpep Etfdh Fasn Gadd45g Gem Gnb4 Got1 Gpc1 Gpr109b Grpel1 Gsn Gstk1 Gyg1 Gys2 Hagh Hdgfrp2 Hibadh Hk2 Hoxc6 Hoxd8 Hsd11b1 Idh3a Il2rb LOC330189 Lifr Lpl Ly75 Map3k6 Mmd Ndufa2 Ndufa9 Ndufb9 Orm1 Pcx Pdk4 Pltp Ppm1a Prss11 Rasa3 Sc5d Sdpr …
165	V$BACH2_01: BTB and CNC homolog 2	216	216	96	10803	5056	-2.64	0.0	1.01	0.03	1110006I15Rik 1500040F11Rik 1810008K03Rik 2610205H19Rik Aacs Abca8a Abcb1b Acadvl Acat1 Aco1 Actc1 Acyp2 Adpn Aldh1a7 Aldh4a1 Aldh6a1 Ank Aoc3 Aox1 Arg2 Atf5 BC022145 BC028528 BC054059 Blcap Bnip3 Btn1a1 C1r C1s Car13 Car3 Car4 Car5b Cbfa2t3h Ccnd2 Cd1d1 Cd248 Cd302 Cd34 Cd36 Cdr2 Ces3 Chst1 Cidec Cln2 Cnn1 Col18a1 Col3a1 Col4a1 Cox6a1 Cox6c Cox8a Cp Cpt2 Crat Crym Csna Ctsb Ctsl Dci Dgat2 Dhrs7 …
166	V$OCT1_06: octamer-binding factor 1	170	170	142	8718	7141	-2.64	0.0	0.53	0.0	1110006I15Rik 1810008K03Rik Aacs Abcg2 Acadl Acat1 Acyp2 Adfp Adpn Aldh4a1 Amacr Anxa5 Aoc3 Aqp1 Arg2 B2m BC004044 Blcap Btn1a1 C1r C1s Car13 Car3 Car4 Cd1d1 Cd248 Cd302 Cd36 Ces3 Cidec Col4a1 Cox5b Cox6a1 Cox6c Cox8b Cp Cpt2 Crym Csna Csnb Ctsb Ctsl Cxcl4 Cyp2e1 Dci Dcn Dhrs7 Dlat Dnajd1 Dpep1 Dpt Echdc1 Efemp1 Ehd1 Eif4ebp1 Enpep Entpd1 Etfdh Fabp3 Fhit Fzd4 Gabarapl1 Gpr109b Gpt2 Gsn Gstk1 Gst…
167	V$YY1_02: Yin and Yang 1	27	27	285	1664	14195	-2.64	0.0	0.13	0.0	Acadvl Acyp2 Adfp Antxr1 Anxa5 Cav1 Cd302 Chst1 Ckb Cox8a Crat Dci Fasn Gpd2 Hsdl2 Ly6a Matn2 Ndufa2 Ndufa9 Nifun Pdhb Pgcp Pon3 Prg1 Prkcm S3-12 Uqcrc1
168	V$PPARG_03: PPAR (peroxisome proliferator-activated receptor gamma)	120	120	192	6197	9662	-2.64	0.0	0.5	0.0	5430431G03Rik Acat1 Actc1 Aldh1a7 Aldh6a1 Aldoa Aoc3 Arg2 B2m BC022145 C1s Car4 Cbfa2t3h Ccnd2 Cd248 Cd36 Cidec Cln2 Col4a1 Cox5b Cox6a1 Cox8b Dgat2 Dlat Echdc1 Eif4ebp1 Enpep Ephx2 Fabp3 Fasn Fbln1 Fcgrt Fhl1 Fzd4 Gabarapl1 Gadd45g Gem Gpc1 Gpr109b Grpel1 Gsn Gstk1 Gstm2 Gypc Gys2 Hibch Hk2 Hp Hsp105 Id1 Idh3a Iigp1 Il17d Indo Inmt Itgb1bp1 Jak1 Klf4 Krt1-14 Lactb2 Lifr Lpgat1 Lpl Lrp1 Ltf Lum L…
169	V$IK1_01: Ikaros 1	172	172	140	8743	7116	-2.65	0.0	0.65	0.0	1110006I15Rik 1500040F11Rik 1810008K03Rik 1810044O22Rik 5430431G03Rik Abca8a Acadvl Acat1 Aco1 Actc1 Adfp Adpn Aldh1a1 Aldh1a7 Aldh4a1 Aldh6a1 Ank Aqp1 Areg Atf5 B2m BC004044 BC028528 Blcap Bnip3 Brp44l C1r C1s Car13 Car3 Car4 Car5b Cav1 Cbfa2t3h Ccl24 Cd1d1 Cd34 Cdo1 Chpt1 Cidec Ckb Col18a1 Col4a1 Cox6a1 Cox8b Cpt2 Crym Csna Csnb Ctsb Cxcl4 Cyp2e1 Dcn Dhrs7 Dnajd1 Dpt Echdc1 Egfl7 Ehd1 Eif4ebp1 …
170	V$MEF2_Q6_01	183	183	129	9357	6502	-2.65	0.0	0.56	0.0	1110006I15Rik 5430431G03Rik Aacs Abca8a Abcb1b Abcg2 Acadl Acadvl Actc1 Acyp2 Adfp Adpn Aldh1a1 Aldh1a7 Aldh4a1 Aldh6a1 Amacr Ank Antxr1 Anxa5 Aoc3 Aox1 Aqp1 Arg2 B2m BC004044 BC022145 BC028528 Bnip3 Brp44l Btn1a1 C330023F11Rik Car13 Car5b Cav1 Ccnd2 Cd1d1 Cd248 Cd302 Cd36 Cdr2 Ces3 Chpt1 Cidea Cidec Ckb Cln2 Cnn1 Col3a1 Col4a1 Cox6c Cox8a Cox8b Cp Cpt2 Crym Csna Csnb Cstf2t Cxcl4 Cyp2e1 Dcn Dgat…
171	V$SRF_01: serum response factor	2	2	310	17	15842	-2.65	0.0	2.97	0.4	Actc1 Cd248
172	V$NFY_Q6_01	134	134	178	6831	9028	-2.65	0.0	0.62	0.0	1810008K03Rik 1810044O22Rik 2610205H19Rik Abca8a Abcb1b Acadl Acat1 Adpn Aldh1a7 Aldh4a1 Aldh6a1 Antxr1 Aox1 Areg Arg2 Atf5 B2m BC004044 Bnip3 Brp44l C1r C1s Car3 Car4 Car5b Ccl24 Cd1d1 Cd302 Cd36 Cdr2 Chst1 Ckb Cnn1 Cox6c Cp Csnb Cstf2t Ctsl Cyp2e1 Dgat2 Dpep1 Dpt Echdc1 Ephx2 Etfdh F13a1 Fasn Fech Gadd45g Gata2 Gnb4 Got1 Gpc1 Gpr109b Grpel1 Gsn Gstk1 Gstm2 Gyg1 Gys2 Hagh Hdgfrp2 Heph Hk2 Hoxc6 …
173	V$GATA2_02: GATA-binding factor 2	104	104	208	5403	10456	-2.66	0.0	0.47	0.0	1500040F11Rik 5430431G03Rik Abca8a Acadvl Actc1 Aldh1a1 Aldh4a1 Amacr Ank Antxr1 Anxa5 C1r C1s Car5b Cav1 Ccl24 Cd34 Cd36 Ces3 Cnn1 Col3a1 Cp Csna Csnb Cstf2t Ctsb Cxcl4 Dci Dgat2 Dhrs7 Dpep1 Dpt Echdc1 Entpd1 Fhit Fkbp7 Gem Got1 Gpr109b Gpt2 Gstk1 Gstm2 Gys2 Hagh Hp Hsd11b1 Hsdl2 Il17d Il2rb Indo Inmt Itm2a Jag2 Jak1 Kcnj8 Kctd12 LOC330189 Lifr Lpl Lrrk1 Ltf Lum Ly6a Ly6c March5 Mef2c Mmd Mmp19 …
174	V$AFP1_Q6	48	48	264	2706	13153	-2.66	0.0	0.22	0.0	1500040F11Rik 5430431G03Rik Abca8a Abcg2 Acadl Acat1 Aldh1a7 Amacr Aoc3 Areg BC004044 Btn1a1 Ccl24 Cd36 Ckb Col3a1 Csnb Ctsb Ctsl Echdc1 Efemp1 Fcgrt Fhit Fhl1 Gpt2 Iigp1 Klhl2 LOC330189 Lifr Ltf Mef2c Ndufb8 Ndufb9 Nifun P2ry1 Pdk4 Plcg2 Prg1 Rasa4 Rgl1 Ropn1l S100a10 S3-12 Sc5d Sema3c Sspn Ttc7b Wwp1
175	V$MYOGNF1_01: myogenin / nuclear factor 1 or related factors	62	62	250	3387	12472	-2.67	0.0	0.28	0.0	1810008K03Rik Acadvl Acat1 Aldh6a1 Brp44l C330023F11Rik Car3 Cbfa2t3h Ccl24 Cd1d1 Cd302 Cd34 Col18a1 Cox6c Cox8b Cpt2 Ctsb Cxcl4 Dci Egfl7 Enpep Etfdh Fabp3 Fech Gem Gpc1 Gpd2 Gpr109b Hdgfrp2 Hp Indo Inmt Irx4 Lamc1 Lcn7 Lrp1 Ly6a Mdh2 Myl1 Ndufb9 Nek7 Nid1 Nrp1 Olfm1 Pank3 Pdk4 Pgm2 Pla2g1br Por Prss11 Rapgef3 Rasa4 Rgl1 S100a10 Sc5d Scara3 Sspn Stat5a Sult1a1 Syt12 Tapbpl Tuba8
176	V$TAL1BETAITF2_01: Tal-1beta:ITF-2 heterodimer	16	16	296	1085	14774	-2.68	0.0	0.1	0.0	Aoc3 Arg2 Cd34 Cidec Cox8a Fhit Gsn Gstm2 Irx4 Lims2 Lrrk1 March5 Myl1 Ndufa5 Phldb1 Tnfaip9
177	V$GCM_Q2	67	67	245	3617	12242	-2.68	0.0	0.31	0.0	1110006I15Rik 1500040F11Rik 1810044O22Rik Adfp Adpn Antxr1 Anxa5 BC054059 Btn1a1 C330023F11Rik Car13 Ccnd2 Cdr2 Cidea Cln2 Col18a1 Col4a1 Cpt2 Cxcl4 Efemp1 Entpd1 Ephx2 Etfdh Fasn Gabarapl1 Gem Gnb4 Gpt2 Gstm2 Gyg1 Gypc Hagh Hexa Hoxd8 Idh3a Igfbp7 Jag2 Kcnj8 Krt1-14 Lifr Lims2 Map3k6 Mmp19 Mrpl33 Nbl1 Ndufa1 Ndufa5 P2ry1 Pgcp Pgm2 Pla2g1br Pltp Por Ptpn22 Sh3bp5 Slc5a6 Slc6a6 Sorbs1 Sparc Spon2 …
178	V$NFY_Q6: nuclear factor Y (Y-box binding factor)	109	109	203	5589	10270	-2.68	0.0	0.57	0.0	1810008K03Rik 1810044O22Rik 2610205H19Rik Abca8a Abcb1b Acadl Acat1 Adpn Aldh1a7 Aldh4a1 Aldh6a1 Antxr1 Aox1 Areg Atf5 Bnip3 Brp44l C1r C1s Car3 Car4 Car5b Cd302 Cdr2 Chst1 Cnn1 Cox8a Cp Csnb Ctsl Cyp2e1 Dpep1 Echdc1 Enpep Etfdh F13a1 Fasn Fhit Gadd45g Gata2 Gnb4 Got1 Gpc1 Gpr109b Grpel1 Gsn Gstk1 Gyg1 Gys2 Hagh Hdgfrp2 Heph Hibch Hk2 Hoxc6 Hoxd8 Hp Hsd11b1 Hsp105 Id1 Idh3a Il2rb Indo Itgb1bp1 LO…
179	V$AP1_Q2: activator protein 1	210	210	102	10736	5123	-2.7	0.0	0.54	0.0	1110006I15Rik 1500040F11Rik 1810008K03Rik 1810044O22Rik 5430431G03Rik Aacs Abcb1b Acat1 Aco1 Actc1 Acyp2 Adpn Aldh1a1 Aldh1a7 Aldh4a1 Aldh6a1 Amacr Antxr1 Anxa5 Aox1 Aqp1 Areg Arg2 Atf5 B2m BC004044 BC022145 BC028528 BC054059 Blcap Brp44l Btn1a1 C1r C1s C330023F11Rik Car13 Car3 Car5b Cbfa2t3h Ccl24 Cd1d1 Cd302 Cd36 Cdo1 Cdr2 Chpt1 Chst1 Cidea Cidec Cln2 Cnn1 Col18a1 Col3a1 Col4a1 Cox5b Cox6c Cox8…
180	V$HFH1_01: HNF-3/Fkh Homolog 1	36	36	276	2095	13764	-2.7	0.0	0.19	0.0	Acyp2 Adfp BC022145 Cav1 Cox6a1 Dlat Dnajd1 Gabarapl1 Got1 Gypc Hdgfrp2 Igfbp7 Il2rb Indo Jak1 Klf4 Klhl2 Lactb2 Ly6a Mdh2 Mmp19 Ndufb8 Nkd1 Nrg4 Orm1 Pcyox1 Phka1 Phldb1 Pon3 Sepw1 Slco3a1 Tiparp Tm4sf17 Tnfaip9 Tuba1 Ulk2
181	V$TCF4_Q5	244	244	68	12595	3264	-2.7	0.0	0.32	0.0	1500040F11Rik 1810044O22Rik 2610205H19Rik Aacs Abca8a Abcb1b Abcg2 Acadl Acadvl Acat1 Actc1 Acyp2 Adfp Adpn Aldh1a1 Aldh1a7 Aldh4a1 Aldh6a1 Aldoa Amacr Anxa5 Aoc3 Aox1 Aqp1 Areg Arg2 Atf5 B2m BC022145 BC054059 Blcap Bnip3 Brp44l Btn1a1 C1r C330023F11Rik Car3 Car4 Car5b Cav1 Cbfa2t3h Ccl24 Ccnd2 Cd1d1 Cd248 Cd34 Cd36 Cdo1 Cdr2 Chpt1 Chst1 Cidea Cnn1 Col17a1 Col18a1 Col3a1 Col4a1 Cox5b Cox6a1 Cox6c…
182	V$PEBP_Q6	83	83	229	4092	11767	-2.71	0.0	0.93	0.0	1500040F11Rik 1810044O22Rik Abcb1b Adfp Aldh1a7 Antxr1 Arg2 Blcap Bnip3 Brp44l Ccnd2 Cidec Ckb Col18a1 Csnb Ctsb Cxcl4 Dci Dnajd1 Dpt Efemp1 F13a1 Fhl1 Gem Gnb4 Gpr109b Gstk1 Gstm2 Gys2 Hdgfrp2 Hexa Hk2 Hoxc6 Hp Hsd11b1 Id1 Igfbp7 Indo Irx4 Kctd12 Lamb1-1 Lgals1 Lims2 Ltf Lum Ly75 Mpa2 Mrpl33 Ndufa1 Ndufa2 Nkd1 Olfm1 Pck1 Pcx Pde8a Pex13 Pgcp Pltp Ppp6c Prg1 Prss11 Ptpn22 Rasa3 Rasa4 Rbp4 Ropn1l …
183	V$COUP_01: COUP:HNF-4 heterodimer	51	51	261	2371	13488	-2.71	0.0	1.31	0.11	Acyp2 Adfp Aldh1a7 Aqp1 BC028528 C1r Ccl24 Cd36 Cln2 Col3a1 Cyp2e1 Dnajd1 Egfl7 Fabp3 Fbln1 Fcgrt Fzd4 Gabarapl1 Gata2 Gem Gstk1 Gypc Gys2 Klhl2 Lcn7 Lrp1 Ltf Lum Map3k6 Matn2 Ndufa9 Nrp1 Orm1 Pck1 Pcx Pdhb Pon3 Procr Rapgef3 Rgl1 Rnase4 Scara3 Sema3c Sepp1 Sparcl1 Spon2 Syap1 Tgfb1i1 Tgoln1 Tnfaip9 Ttc7b
184	V$OLF1_01: olfactory neuron-specific factor	35	35	277	1539	14320	-2.72	0.0	1.56	0.14	2610205H19Rik Aldh6a1 Anxa5 Atf5 BC004044 Car4 Cidea Cidec Ckb Col17a1 Fst Gata2 Gpr109b Gsn Inmt Lcn7 Nbl1 Ndufa2 Nifun Pank3 Pcolce2 Pdk4 Phka1 Plcg2 Ppm1a Prg1 Rbp4 S100a10 Sema3b Tgfbi Tm4sf17 Tnfaip9 Tubb6 Twist1 Wnt4
185	V$CHOP_01: heterodimers of CHOP and C/EBPalpha	88	88	224	4540	11319	-2.73	0.0	0.53	0.0	1810044O22Rik 2610205H19Rik Aacs Adfp Aox1 Arg2 BC022145 Bnip3 C1r C1s Car13 Car3 Car4 Ccl24 Ccnd2 Cd34 Cdo1 Cdr2 Ces3 Cln2 Cnn1 Col17a1 Cox5b Cox6a1 Cp Dhrs7 Dnajd1 Efemp1 Egfl7 Enpep Entpd1 Ephx2 Etfdh Fhit Fkbp7 Gnb4 Got1 Gpr109b Gstk1 Gyg1 Gys2 Heph Hk2 Iigp1 Il17d Indo Klhl2 Lgals1 Ly6c Map3k6 Mfn2 Mpa2 Mrpl33 Myl1 Nbl1 Ndufa1 Ndufb8 Nrg4 Odz2 Orm1 Pgm2 Pla2g1br Por Ppp6c Prss11 Rasa4 Rpl5 S…
186	V$E2F1DP1RB_01: Rb:E2F-1:DP-1 trimeric complex	22	22	290	885	14974	-2.73	0.0	1.84	0.14	Areg Col18a1 Cox5b Cox8a Gnb4 Hsp105 Lims2 Lpl Lrp1 Ndufa1 Ndufb8 Nid1 Nifun Nrg4 Orm1 Phka1 Rbp4 Ropn1l Sepw1 Sgce Sorbs1 Wif1
187	V$R_01: Epstein-Barr virus transcription factor R	8	8	304	231	15628	-2.74	0.0	2.38	0.25	BC004044 Ckb Jag2 Ly75 Mmd Sh3bp5 Twist1 Waspip
188	V$ATF4_Q2: activating transcription factor 4	78	78	234	3839	12020	-2.74	0.0	0.93	0.0	1810008K03Rik 2610205H19Rik Adfp Adpn Aldh6a1 Amacr Ank Areg Arg2 BC028528 Brp44l Ccnd2 Cd302 Cdo1 Cdr2 Cidec Col3a1 Cox5b Cox8a Crym Ctsl Dgat2 Ephx2 Fabp3 Fzd4 Gabarapl1 Gem Gnb4 Gpc1 Gpr109b Grpel1 Hadhb Hagh Hk2 Hoxd8 Hsdl2 Id1 Iigp1 Il2rb Jak1 Kcnj8 Klf4 Lactb2 Lamb1-1 Lifr Mdh2 Mfn2 Nbl1 Ndufa2 Ndufa9 Ndufb9 Nrp1 Olfm1 Pbef1 Pck1 Pde8a Pdhb Pex13 Pgcp Ppm1a Ppp6c Procr Prss11 Rgl1 S100a13 S…
189	V$PAX6_Q2	59	59	253	3187	12672	-2.75	0.0	0.33	0.0	1810008K03Rik 1810044O22Rik 5430431G03Rik Aacs Acadvl Actc1 Acyp2 Adfp Aoc3 Aox1 C330023F11Rik Cidec Cln2 Cnn1 Cox8a Cstf2t Ctsl Dci Dgat2 Dlat Dnajd1 Ephx2 Fbln1 Gpr109b Grpel1 Gypc Hadhb Hdgfrp2 Hexa Il17d Irx4 LOC330189 Lactb2 Lrp1 Ltf Ly6a Myl1 Nbl1 Ndufb8 Nid1 Pank3 Pcolce2 Pde8a Pgcp Phyh Plcg2 Rbp4 Rpl5 Rusc2 S3-12 Sepw1 Syap1 Syt12 Tgfbr2 Tnfaip9 Tnnc2 Tpst1 Tuba8 Uqcrc1
190	V$CEBP_C: C/EBP binding site	76	76	236	3767	12092	-2.76	0.0	0.86	0.0	1810008K03Rik Abca8a Acadvl Anxa5 Aoc3 Aox1 B2m Blcap Car13 Car3 Car4 Cd1d1 Chst1 Cln2 Cox8a Cox8b Cyp2e1 Dcn Dpt Echdc1 Efemp1 Fbln1 Fst Fzd4 Gem Got1 Gpd2 Gpr109b Gpt2 Gstk1 Gstm2 Gyg1 Hagh Heph Hk2 Hoxc6 Hoxd8 Igfbp6 Itgb1bp1 Itm2a Krt2-5 LOC330189 Lcn7 Lpl Lrp1 Lum Mpa2 Ndufa1 Ndufa2 Ndufb5 Nid1 Pank3 Pde8a Pdk4 Pgm2 Phka1 Ppp2r5a Ppp6c Prg1 Rarres2 Rasa4 Rbp4 Rbpms2 Rpl5 Sc5d Scara3 Sdpr Sem…
191	V$VBP_01: PAR-type chicken vitellogenin promoter-binding protein	22	22	290	1376	14483	-2.76	0.0	0.14	0.0	Aacs Aldh6a1 B2m BC054059 Brp44l Cd302 Ces3 Cln2 Csna Cxcl4 Dcn Efemp1 Fhit Gys2 Lpl Lrrk1 Mfn2 Mpa2 Pck1 Pex13 Ppp6c S100a13
192	V$ARNT_02: AhR nuclear translocator homodimers	15	15	297	550	15309	-2.77	0.0	2.02	0.22	1500040F11Rik 1810008K03Rik Abcb1b Aldh6a1 Ctsb Dlat Fbln1 Fcgrt Gyg1 Hexa Il17d Kctd12 Mapk12 Ppm1a Zfhx1a
193	V$E12_Q6	81	81	231	4138	11721	-2.77	0.0	0.61	0.0	1810008K03Rik 2610205H19Rik 5430431G03Rik Aacs Acat1 Aldh4a1 Aldh6a1 Aox1 Areg Arg2 Atf5 BC004044 BC022145 Cln2 Col18a1 Crat Cxcl4 Cyp2e1 Dci Dlat Ehd1 Etfdh Fabp3 Fech Fhl1 Gadd45g Gata2 Got1 Gyg1 Gypc Gys2 Hoxd8 Hsd11b1 Indo Inmt Kcnj8 Krt1-14 LOC330189 Lifr Lrrk1 Ltf Mapk12 Mdh2 Mef2c Mfn2 Ndufa2 Ndufa5 Nid1 Nkd1 Odz2 Pdcd1lg1 Phka1 Phldb1 Plcg2 Ppm1a Prg1 Prkcm Procr Pygl Rasa3 Rasa4 Rusc2 S3…
194	V$DEAF1_02	11	11	301	365	15494	-2.77	0.0	2.18	0.24	Aco1 BC028528 Chpt1 Ctsl Dlat Etfdh Fst Kcnj8 March5 Nifun Twist1
195	V$NERF_Q2: new ets-related factor 1a	11	11	301	805	15054	-2.77	0.0	0.08	0.0	BC054059 Ccnd2 Cd34 Ctsb F13a1 Krt1-14 Pank3 Rasa4 Sorbs1 Tapbpl Tm4sf17
196	V$HNF4_01: hepatic nuclear factor 4	304	304	8	15218	641	-2.79	0.0	2.15	0.24	1110006I15Rik 1500040F11Rik 1810008K03Rik 1810044O22Rik 2610205H19Rik 5430431G03Rik Aacs Abca8a Abcb1b Abcg2 Acadvl Acat1 Aco1 Actc1 Acyp2 Adfp Adpn Aldh1a7 Aldh4a1 Aldh6a1 Aldoa Amacr Ank Antxr1 Anxa5 Aoc3 Aox1 Aqp1 Areg Arg2 Atf5 B2m BC004044 BC022145 BC028528 BC054059 Blcap Bnip3 Brp44l Btn1a1 C1r C1s C330023F11Rik Car13 Car3 Car4 Car5b Cav1 Cbfa2t3h Ccl24 Ccnd2 Cd1d1 Cd248 Cd302 Cd34 Cd36 Cdo…
197	V$MEF2_02: myogenic MADS factor MEF-2	27	27	285	1147	14712	-2.79	0.0	1.63	0.14	5430431G03Rik Abcg2 Ank Aqp1 BC028528 Brp44l Cdr2 Cidea Cidec Ckb Cp Csna Cstf2t Fabp3 Itm2a Lpl Ndufa9 Odz2 P2ry1 Pank3 Pltp Sc5d Slc6a6 Stom Tgoln1 Tiparp Waspip
198	V$AR_Q2: androgen receptor	22	22	290	895	14964	-2.79	0.0	1.76	0.14	BC022145 C1r Col3a1 F13a1 Fcgrt Gem Gpc1 Hibadh Hoxc6 Il17d Kctd12 Lpl Ndufa5 Ndufb8 P2ry1 Pank3 Pcolce2 Ppp6c Sult1a1 Tnnc2 Tpst1 Zfhx1a
199	V$NMYC_01: N-Myc	69	69	243	3411	12448	-2.79	0.0	0.87	0.0	1110006I15Rik 1500040F11Rik 1810008K03Rik 5430431G03Rik Abcb1b Abcg2 Acat1 Adfp Aldh6a1 Aldoa BC004044 Bnip3 Brp44l Ccnd2 Chst1 Cidec Crat Ctsb Ctsl Dgat2 Dlat Dpt Ehd1 Fabp3 Fasn Fbln1 Fcgrt Fech Gadd45g Gstm2 Gyg1 Hexa Hp Hsp105 Il17d Inmt Itgb1bp1 Kctd12 Klf4 Lactb2 Ly75 Mapk12 Mfn2 Ndufa5 Pank3 Pcyox1 Pdhb Phlda3 Phldb1 Pla2g1br Plcg2 Pltp Ppm1a Rapgef3 Rpl5 Sc5d Sema3c Sh3bp5 Slco3a1 Sspn Su…
200	V$TAXCREB_01: Tax/CREB complex	12	12	300	415	15444	-2.8	0.0	2.08	0.24	Aldh6a1 Crat Eif4ebp1 Hoxd8 Jag2 Krt2-5 Pbef1 Pdk4 Sc5d Slc5a6 Tmem43 Tuba8
201	V$HTF_01	18	18	294	701	15158	-2.8	0.0	1.85	0.14	1110006I15Rik 1810008K03Rik Adfp Aqp1 Cyp2e1 Ehd1 Fcgrt Gpc1 Gpt2 Gypc Hk2 Hsdl2 Jag2 Nek7 Pdhb Pdk4 Pon3 Prg1
202	V$OCT1_Q6: octamer factor 1	282	282	30	14550	1309	-2.81	0.0	0.18	0.0	1110006I15Rik 1500040F11Rik 1810008K03Rik 1810044O22Rik 5430431G03Rik Aacs Abca8a Abcb1b Abcg2 Acadl Acat1 Actc1 Acyp2 Adfp Adpn Aldh1a7 Aldh4a1 Aldh6a1 Amacr Ank Antxr1 Aoc3 Aox1 Aqp1 Areg Arg2 B2m BC004044 BC022145 BC028528 BC054059 Blcap Bnip3 Brp44l Btn1a1 C1r C1s C330023F11Rik Car13 Car3 Car4 Car5b Cav1 Cbfa2t3h Ccl24 Cd1d1 Cd248 Cd302 Cd34 Cd36 Cdo1 Cdr2 Ces3 Chpt1 Chst1 Cidea Cidec Ckb Cln…
203	V$LDSPOLYA_B: Lentiviral Poly A downstream element	248	248	64	12714	3145	-2.81	0.0	0.43	0.0	1110006I15Rik 1500040F11Rik 1810008K03Rik 5430431G03Rik Aacs Abca8a Abcb1b Abcg2 Acadl Acadvl Acat1 Aco1 Actc1 Acyp2 Adfp Adpn Aldh1a1 Aldh1a7 Aldh4a1 Aldh6a1 Aldoa Amacr Ank Anxa5 Aoc3 Aox1 Aqp1 Areg Arg2 Atf5 B2m BC022145 BC028528 BC054059 Bnip3 Brp44l Btn1a1 C1r C330023F11Rik Car3 Car4 Car5b Cav1 Cbfa2t3h Ccl24 Ccnd2 Cd1d1 Cd248 Cd302 Cd34 Cd36 Ces3 Chpt1 Chst1 Cidea Cidec Ckb Cln2 Cnn1 Col17a…
204	V$PAX9_B: zebrafish Pax-9 binding sites	71	71	241	3589	12270	-2.82	0.0	0.69	0.0	1810008K03Rik Abcb1b Adpn Aqp1 C1s C330023F11Rik Car5b Chpt1 Col18a1 Cox5b Crat Csna Dgat2 Dlat Dnajd1 Dpt Ehd1 Etfdh Fasn Fkbp7 Fzd4 Gata2 Gpc1 Gpd2 Gyg1 Hagh Hdgfrp2 Hexa Hsdl2 Inmt Irx4 Itm2a Jag2 Kctd12 Lamb1-1 Lamc1 Lims2 Lpgat1 Lpl Lrrk1 Mmp19 Mpa2 Nbl1 Ndufa1 Nifun Nkd1 Pbef1 Phlda3 Pltp Procr Prss11 Pygl Rapgef3 Rnase4 S3-12 Slc5a6 Slco3a1 Sod2 Sparc Sparcl1 Stat5a Tapbpl Tgfb1i1 Thbd Tme…
205	V$SF1_Q6	51	51	261	2434	13425	-2.83	0.0	1.09	0.07	Abcg2 B2m BC028528 Bnip3 Brp44l C1r Ckb Cnn1 Col17a1 Cox5b Cox8a Crym Dci Dhrs7 Fabp3 Fzd4 Gabarapl1 Got1 Hagh Hexa Hk2 Hoxc6 Hsd11b1 Il17d Lamb1-1 Lpgat1 Lrrk1 Ltf Map3k6 Myl1 Ndufa1 Ndufa2 Ndufa9 Ndufb5 Nifun Nrp1 Pcx Pla2g1br Pon3 Prg1 Rbpms2 Sc5d Sepw1 Slc6a6 Spon2 Sult1a1 Thbd Tmem43 Ttc7b Tuba1 Twist1
206	V$HEN1_01: HEN1	11	11	301	372	15487	-2.83	0.0	2.09	0.24	Areg Idh3a Lgals1 Pbef1 Pcyox1 Prg1 Prss11 Rbpms2 S100a10 Tm4sf17 Tnfaip9
207	V$AP1_C: AP-1 binding site	56	56	256	2978	12881	-2.84	0.0	0.4	0.0	1810008K03Rik Abca8a Abcb1b Acadvl Actc1 Adpn Aldh1a7 Aox1 Atf5 Blcap Btn1a1 Car13 Car5b Cd302 Chst1 Cidec Col18a1 Col3a1 Cox6a1 Crym Dci Gabarapl1 Hadhb Heph Id1 Klf4 Krt1-14 Krt2-5 Lactb2 Lamb1-1 Lamc1 Lifr Lrp1 Mmp19 Mpa2 Mrpl33 Ndufa5 Ndufa9 Nek7 Odz2 Orm1 Pank3 Pck1 Pcyox1 Pdhb Procr Prss11 Rapgef3 Rbp4 Rpl5 Sc5d Slc6a6 Sorbs1 Sparc Tgfbr2 Zfhx1a
208	V$MYC_Q2	60	60	252	2960	12899	-2.85	0.0	0.86	0.0	1110006I15Rik 1500040F11Rik 1810008K03Rik 5430431G03Rik Abcb1b Abcg2 Acat1 Adfp Aldoa BC004044 Bnip3 Brp44l Ccnd2 Chst1 Crat Ctsl Dgat2 Dpt Ehd1 Fabp3 Fcgrt Fech Gadd45g Gstm2 Gyg1 Hexa Hp Hsp105 Il17d Inmt Itgb1bp1 Klf4 Lactb2 Ly75 Mapk12 Mfn2 Ndufa5 Pank3 Pcyox1 Pdhb Phlda3 Phldb1 Pla2g1br Plcg2 Pltp Ppm1a Rapgef3 Rpl5 Sc5d Sh3bp5 Sspn Sult1a1 Tgfbr2 Tmem43 Tmem45b Tnnc2 Tpst1 Tuba8 Wif1 Zfhx1a
209	V$E2F_03	36	36	276	1634	14225	-2.85	0.0	1.33	0.11	Actc1 Areg Car13 Car5b Cd248 Cox5b Cox8a Crat Cstf2t Dlat Ehd1 Fabp3 Fst Fzd4 Il17d Irx4 Jak1 Lims2 Lpl Lrp1 Ndufa1 Ndufa2 Ndufb9 Nid1 Nifun Nrg4 Orm1 Ppm1a Rbp4 Rbpms2 Ropn1l Sepw1 Sgce Slc12a4 Sorbs1 Wif1
210	V$ZID_01: zinc finger with interaction domain	49	49	263	2337	13522	-2.85	0.0	1.08	0.07	Adpn Aldh4a1 Amacr Ank Areg BC028528 Car4 Cbfa2t3h Cdr2 Ckb Cnn1 Col17a1 Col4a1 Enpep Fzd4 Gem Gnb4 Got1 Gsn Hexa Igfbp7 Irx4 Lamc1 Lpgat1 Lrp1 Ly6a Ly6c Map3k6 Mdh2 Mef2c Ndufa2 Nek7 Nifun Odz2 Pcx Pdk4 Phlda3 Prg1 Prkcm S100a13 Serpinf1 Tapbpl Tgfbr2 Thbd Tmem45b Tnfaip9 Ttc7b Wnt4 Zfhx1a
211	V$HNF4_DR1_Q3	250	250	62	12666	3193	-2.86	0.0	0.72	0.0	1500040F11Rik 1810008K03Rik 1810044O22Rik 5430431G03Rik Aacs Abcb1b Acadvl Acat1 Aco1 Actc1 Acyp2 Adfp Aldh1a7 Aldh6a1 Aldoa Antxr1 Anxa5 Aoc3 Aqp1 Atf5 B2m BC022145 BC028528 BC054059 Blcap Bnip3 C1r C330023F11Rik Car13 Car3 Car5b Cbfa2t3h Ccl24 Ccnd2 Cd1d1 Cd248 Cd302 Cd34 Cd36 Cdo1 Cdr2 Ces3 Chpt1 Chst1 Cidea Cidec Ckb Cln2 Col17a1 Col18a1 Col3a1 Cox5b Cox6a1 Cox8a Cox8b Cp Cpt2 Crym Csna Ctsb …
212	V$CACCCBINDINGFACTOR_Q6	29	29	283	1271	14588	-2.86	0.0	1.46	0.11	1110006I15Rik 1500040F11Rik 2610205H19Rik Aldh6a1 Amacr Brp44l C1r Cdo1 Cp Ctsb Gstk1 Gstm2 Hdgfrp2 Hibadh Id1 Jag2 Klf4 Lcn7 Lgals1 Lrp1 Phlda3 Phldb1 Prss11 Rbpms2 Rusc2 Sema3c Slco3a1 Tagln Tgoln1
213	V$STAT_01: signal transducers and activators of transcription	60	60	252	2997	12862	-2.87	0.0	0.77	0.0	1500040F11Rik Abcb1b Adfp Amacr Atf5 BC004044 Brp44l C1r Car3 Ccl24 Ccnd2 Cd248 Cd302 Cd34 Ckb Cox5b Crym Ctsb Efemp1 Ehd1 Eif4ebp1 Etfdh Fkbp7 Gata2 Gyg1 Gypc Hadhb Hexa Hibadh Idh3a Iigp1 Jag2 Lrp1 Map3k6 Matn2 Mrpl33 Ndufa5 Nkd1 Nrg4 Pdcd1lg1 Phyh Pltp Prkcm Ptpn22 Sdpr Sema3c Sepp1 Slc12a4 Slc5a6 Slco3a1 Sod2 Sspn Stom Syt12 Tgfbr2 Thbd Tmem43 Tnfaip9 Waspip Zfhx1a
214	V$E2F_Q4_01	60	60	252	3006	12853	-2.87	0.0	0.75	0.0	1500040F11Rik 5430431G03Rik Acat1 Actc1 Anxa5 Areg Brp44l Car13 Car5b Ccnd2 Cd248 Cox5b Cox8a Cpt2 Crat Cstf2t Dgat2 Dhrs7 Dlat Ehd1 Etfdh Fabp3 Fasn Fst Fzd4 Gpc1 Il17d Irx4 Jak1 Krt1-14 Lgals1 Lims2 Lpgat1 Lpl Lrp1 Ndufa1 Ndufa2 Ndufb9 Nifun Nkd1 Nrg4 Nrp1 Orm1 Pon3 Ppm1a Prkcm Rbp4 Rbpms2 Rnase4 Ropn1l Rpl5 Sepw1 Sgce Slc12a4 Sorbs1 Tgfbi Tgfbr2 Ulk2 Wif1 id3
215	V$CREB_Q4: cAMP-response element binding protein	29	29	283	1279	14580	-2.89	0.0	1.42	0.11	1810008K03Rik Adpn Aldh6a1 Areg Arg2 Ccnd2 Csnb Fabp3 Fkbp7 Gem Gnb4 Id1 Jak1 Klf4 Lactb2 Mdh2 Mfn2 Nifun Pbef1 Pck1 Pcolce2 Pdhb Pex13 Ppm1a Ppp6c Rapgef3 S100a13 Sdpr Sult1a1
216	V$AP1_Q4: activator protein 1	255	255	57	12916	2943	-2.89	0.0	0.73	0.0	1110006I15Rik 1500040F11Rik 1810008K03Rik 1810044O22Rik 2610205H19Rik 5430431G03Rik Aacs Abca8a Abcb1b Abcg2 Acadvl Acat1 Aco1 Actc1 Acyp2 Adfp Adpn Aldh1a1 Aldh1a7 Aldh4a1 Aldh6a1 Amacr Antxr1 Anxa5 Aox1 Aqp1 Areg Arg2 Atf5 B2m BC004044 BC022145 BC028528 BC054059 Blcap Brp44l Btn1a1 C1r C1s Car13 Car3 Car5b Cbfa2t3h Ccl24 Ccnd2 Cd1d1 Cd248 Cd302 Cd34 Cd36 Cdo1 Cdr2 Ces3 Chpt1 Chst1 Cidea Cidec C…
217	V$NKX22_01: NK2 class homeobox factor 2	37	37	275	2063	13796	-2.9	0.0	0.29	0.0	5430431G03Rik Aox1 C1r Cdo1 Chst1 Col17a1 Cox8a Csnb Cstf2t Dnajd1 Dpt Entpd1 Gstk1 Heph Hoxd8 Hsdl2 Idh3a Il17d Klhl2 Lum Ly6a Ly6c Myl1 Ndufa1 Pank3 Pcolce2 Pdhb Pex13 Pla2g1br Por Ppp6c Sorbs1 Sparc Tm4sf17 Tmem43 Wwp1 id3
218	V$TAL1BETAE47_01: Tal-1beta:E47 heterodimer	13	13	299	886	14973	-2.91	0.0	0.12	0.0	Aoc3 Arg2 Cd34 Cidec Cox8a Fhit Gstm2 Irx4 Lrrk1 Myl1 Ndufa5 Phldb1 Tnfaip9
219	V$TANTIGEN_B: Major T-antigen binding sites	31	31	281	1765	14094	-2.93	0.0	0.26	0.0	1810008K03Rik Aacs Acadvl Aoc3 C330023F11Rik Cidec Cox8a Ctsl Dci Dhrs7 Dlat Dnajd1 Ephx2 Hdgfrp2 Jak1 LOC330189 Lactb2 Lifr Map3k6 Nid1 Pank3 Phyh Procr Rpl5 Serpinf1 Slc6a6 Sparcl1 Syap1 Tgfb1i1 Tuba1 Tuba8
220	V$ATF_01: activating transcription factor	35	35	277	1617	14242	-2.93	0.0	1.19	0.09	1810008K03Rik Adpn Aldh6a1 Areg Arg2 Dgat2 Fabp3 Fcgrt Fkbp7 Fst Gem Gnb4 Hagh Hk2 Hoxd8 Id1 Jak1 Lactb2 Mdh2 Mfn2 Nbl1 Nifun Pbef1 Pck1 Pdhb Pdk4 Pex13 Pon3 Ppm1a Prg1 Rapgef3 Rusc2 Sult1a1 Tgfb1i1 Ulk2
221	V$NRF1_Q6	19	19	293	777	15082	-2.94	0.0	1.61	0.14	1110006I15Rik Amacr Atf5 Blcap Cox6a1 Cox6c Etfdh Hibadh Idh3a Klhl2 Lrp1 Pbef1 Por Ppm1a Ropn1l Rpl5 Syap1 Tmem43 Uqcrc1
222	V$TFIIA_Q6	284	284	28	14246	1613	-2.95	0.0	1.27	0.11	1110006I15Rik 1500040F11Rik 1810008K03Rik 1810044O22Rik 2610205H19Rik 5430431G03Rik Aacs Abca8a Abcb1b Abcg2 Acadl Acadvl Acat1 Actc1 Acyp2 Adfp Adpn Aldh1a1 Aldh1a7 Aldh4a1 Aldh6a1 Aldoa Anxa5 Aoc3 Aox1 Aqp1 Areg Arg2 Atf5 B2m BC004044 BC022145 BC028528 BC054059 Blcap Bnip3 Brp44l C1r C1s C330023F11Rik Car13 Car3 Car4 Car5b Cav1 Cbfa2t3h Ccl24 Ccnd2 Cd1d1 Cd248 Cd302 Cd34 Cd36 Cdo1 Cdr2 Ces3 Chp…
223	V$STAT5A_02	49	49	263	2523	13336	-2.95	0.0	0.57	0.0	1110006I15Rik 1810008K03Rik Abca8a Adfp Ank Antxr1 Areg Arg2 Atf5 C1r Car3 Car4 Cav1 Ccnd2 Cdo1 Cox6c Ctsl Eif4ebp1 Etfdh F13a1 Gata2 Gpt2 Hadhb Hk2 Hoxc6 Hsdl2 Jak1 Kcnj8 LOC330189 Lifr Lpgat1 Mef2c Mfn2 Ndufb9 Nid1 Nkd1 Pank3 Pbef1 Pcolce2 Phyh Plcg2 Rgl1 Rnase4 Sema3c Sepp1 Serpinf1 Tnfaip9 Ulk2 Wif1
224	V$AREB6_03: AREB6 (Atp1a1 regulatory element binding factor 6)	48	48	264	2453	13406	-2.97	0.0	0.62	0.0	1110006I15Rik 1500040F11Rik 1810008K03Rik 2610205H19Rik 5430431G03Rik Actc1 Adfp Aldh1a7 Anxa5 Arg2 BC022145 BC054059 Car3 Cdo1 Ces3 Cyp2e1 Dci Ehd1 Fech Gpc1 Grpel1 Gstm2 Gypc Heph Hibch Hk2 Hoxd8 Id1 Irx4 Krt1-14 Lrrk1 Mapk12 Mef2c Ndufa2 Odz2 Ppm1a S3-12 Sdpr Sh3bp5 Stat5a Syt12 Tapbpl Tgfbi Tgfbr2 Tgoln1 Tmem45b Tuba1 Tuba8
225	V$ACAAT_B: Avian C-type CCAAT box	18	18	294	1122	14737	-2.98	0.0	0.17	0.0	BC004044 Brp44l Cd302 Ckb Got1 Grpel1 Gys2 Hagh Hdgfrp2 LOC330189 Lactb2 Pank3 Pcyox1 Pgm2 Rasa4 S3-12 Sdpr Tgfbr2
226	V$DR3_Q4: direct repeat 3	42	42	270	2233	13626	-2.98	0.0	0.44	0.0	2610205H19Rik Acat1 Car5b Cd248 Col17a1 Col18a1 Col4a1 Dhrs7 Ehd1 Etfdh Fabp3 Fcgrt Hoxc6 Id1 Iigp1 Indo Kcnj8 Lcn7 Ly75 March5 Matn2 Mrpl33 Olfm1 Pck1 Pcx Pde8a Pdhb Ppp6c Prg1 Prss11 Ptpn22 Ropn1l Rusc2 Scara3 Sdpr Sod2 Spon2 Sult1a1 Tapbpl Tgfb1i1 Tnnc2 id3
227	V$E47_02: E47	46	46	266	2289	13570	-2.98	0.0	0.77	0.0	1500040F11Rik 2610205H19Rik Aldh4a1 Areg BC004044 BC054059 Car3 Cd1d1 Col18a1 Cox6a1 Cox6c Cp Crym Ctsb Dpt Fech Fhit Fhl1 Gpc1 Gsn Gstm2 Gyg1 Gypc Gys2 Hibadh Hsd11b1 Irx4 Lamb1-1 Mapk12 Mef2c Mfn2 Ndufa5 Ndufa9 Odz2 Pde8a Pdhb Phka1 Rbpms2 S3-12 Sdpr Sh3bp5 Slc12a4 Sult1a1 Tapbpl Tgfbi Tgfbr2
228	V$ATF_B: ATF binding site	13	13	299	484	15375	-2.98	0.0	1.8	0.14	Adpn Areg Arg2 Gem Gnb4 Id1 Jak1 Lactb2 Mdh2 Pbef1 Pex13 Ppm1a Sult1a1
229	V$NFE2_01: NF-E2 p45	43	43	269	2255	13604	-2.99	0.0	0.49	0.0	1810008K03Rik Abca8a Abcb1b Adpn Aox1 Blcap Car5b Cd302 Chst1 Crym Dcn Dhrs7 Enpep Gpc1 Gys2 Id1 Igfbp7 Krt1-14 Lactb2 Lamc1 Lifr Lrp1 Lrrk1 Lum Mapk12 Mmp19 Mrpl33 Ndufa5 Nek7 Odz2 Orm1 Pank3 Pcyox1 Pdhb Prg1 Procr Pygl Rusc2 Sorbs1 Sparc Tgoln1 Tmem45b Zfhx1a
230	V$E2_Q6: papilloma virus regulator E2	31	31	281	1430	14429	-3.01	0.0	1.15	0.08	2610205H19Rik Arg2 Dnajd1 Ehd1 Fasn Got1 Gpt2 Grpel1 Hibch Hoxd8 Il17d Jag2 Lpgat1 Lrrk1 Mfn2 Ndufb5 Ndufb9 Nifun Pcyox1 Por Ppp6c Prkcm Rapgef3 Rbp4 Sspn Thbd Tm4sf17 Tmem43 Ttc7b Tubb6 id3
231	V$HNF1_Q6	296	296	16	15222	637	-3.01	0.0	0.14	0.0	1110006I15Rik 1500040F11Rik 1810044O22Rik 2610205H19Rik 5430431G03Rik Aacs Abca8a Abcb1b Abcg2 Acadl Acadvl Acat1 Aco1 Actc1 Acyp2 Adfp Adpn Aldh1a7 Aldh4a1 Aldh6a1 Aldoa Amacr Ank Antxr1 Anxa5 Aoc3 Aox1 Aqp1 Areg Arg2 Atf5 B2m BC022145 BC028528 BC054059 Blcap Brp44l Btn1a1 C1r C1s C330023F11Rik Car13 Car3 Car4 Car5b Cav1 Cbfa2t3h Ccl24 Ccnd2 Cd1d1 Cd248 Cd302 Cd34 Cd36 Cdo1 Cdr2 Ces3 Chpt1 Cidea…
232	V$GABP_B: GA binding protein	23	23	289	1351	14508	-3.02	0.0	0.23	0.0	1110006I15Rik 1500040F11Rik Amacr BC022145 Cox5b Cox6a1 Cpt2 Ctsl Echdc1 Entpd1 Fzd4 Jag2 Map3k6 Mdh2 Mmd Ndufa1 Ndufb9 Nifun Pank3 Pcyox1 Rasa4 Slc12a4 Tgoln1
233	V$CREB_01: cAMP-responsive element binding protein	31	31	281	1442	14417	-3.02	0.0	1.1	0.07	Adpn Aldh6a1 Areg Arg2 Cox8a Dhrs7 Fabp3 Fkbp7 Fst Gem Gnb4 Hoxd8 Id1 Jak1 Lactb2 Mdh2 Mfn2 Nbl1 Ndufa5 Nifun Pbef1 Pck1 Pex13 Ppm1a Ppp6c Rapgef3 S100a13 Sult1a1 Tgfb1i1 Tnnc2 Ulk2
234	V$NFKB_C: NF-kappaB binding site	7	7	305	555	15304	-3.03	0.0	0.08	0.0	Atf5 B2m Cxcl4 Dpep1 Mpa2 Pdk4 Pltp
235	V$ARP1_01: apolipoprotein AI regulatory protein 1	35	35	277	1681	14178	-3.05	0.0	0.94	0.0	Actc1 Acyp2 Adpn Amacr Anxa5 BC028528 Car4 Cd248 Chpt1 Cidec Cox6c Cox8a Csna Ctsb Fhit Hoxd8 Lamc1 Lcn7 Ltf Map3k6 Mpa2 Pbef1 Pdk4 Phka1 Phyh Rgl1 Sema3b Sh3bp5 Sod2 Sspn Sult1a1 Tmem45b Tnnc2 Tpst1 Tuba8
236	V$NFKB_Q6: NF-kappaB	38	38	274	1992	13867	-3.05	0.0	0.5	0.0	Actc1 Aldh6a1 Anxa5 Atf5 B2m C1s Cav1 Cln2 Cpt2 Ctsl Cxcl4 Dcn Dpep1 Fbln1 Gpc1 Gstk1 Hsp105 Indo Jag2 Klf4 Mpa2 Myl1 Ndufb9 Nifun Pank3 Pcyox1 Pdk4 Pex13 Phldb1 Pla2g1br Pltp Prg1 Prkcm Procr Rasa3 Scara3 Sorbs1 Tgfbi
237	V$E2F4DP2_01: E2F-4:DP-2 heterodimer	37	37	275	1804	14055	-3.05	0.0	0.86	0.0	1110006I15Rik Aldh6a1 Atf5 Bnip3 Brp44l Ccl24 Col18a1 Cox6c Cox8a Cstf2t Dhrs7 Ehd1 Fasn Gata2 Hsp105 Itgb1bp1 Jag2 Klhl2 Lims2 Lpl Lrp1 Mef2c Nrg4 Pcyox1 Phka1 Pltp Ppp2r5a Prg1 Rbpms2 Sema3c Sgce Slc12a4 Slco3a1 Tgfb1i1 Tm4sf17 Tmem45b Wif1
238	V$HFH4_01	14	14	298	546	15313	-3.06	0.0	1.63	0.14	1810044O22Rik Acadl Actc1 Aox1 C330023F11Rik Cp Cyp2e1 Gabarapl1 Klf4 Krt1-14 Ly6a Pltp Prg1 Wif1
239	V$IK3_01: Ikaros 3	29	29	283	1595	14264	-3.08	0.0	0.36	0.0	Aco1 Adfp Aldh1a1 Atf5 Bnip3 Cox8b Etfdh Fabp3 Gabarapl1 Gpt2 Gys2 Igfbp6 Lcn7 Lims2 Mmp19 Ndufa1 Ndufb9 Pbef1 Pde8a Pdk4 Ppp2r5a Ppp6c Rpl5 Slc5a6 Sspn Tnfaip9 Tpst1 Tuba8 Zfhx1a
240	V$ATF3_Q6: activating transcription factor 3	34	34	278	1662	14197	-3.08	0.0	0.84	0.0	Adpn Areg Arg2 Cnn1 Dpep1 Ehd1 Gem Gnb4 Hagh Hoxd8 Id1 Jag2 Jak1 Lactb2 Ltf Ly75 Mdh2 Ndufa5 Pbef1 Pex13 Pgcp Phldb1 Ppm1a Procr Rarres2 Rgl1 Sh3bp5 Sorbs1 Sult1a1 Syt12 Tagln Tgfb1i1 Ttc7b Tubb6
241	V$E4F1_Q6	12	12	300	454	15405	-3.11	0.0	1.65	0.14	Aldh6a1 Ctsb Dlat Fkbp7 Gpt2 Irx4 Mfn2 Pdhb Pon3 Ppp6c Prss11 S100a13
242	V$CREB_02: cAMP-responsive element binding protein	32	32	280	1690	14169	-3.12	0.0	0.48	0.0	Adpn Arg2 BC004044 Col17a1 Etfdh Fabp3 Gem Gstk1 Gypc Id1 Idh3a Jag2 Klf4 Mfn2 Mmd Ndufa2 Nek7 Nifun Olfm1 Pbef1 Pcolce2 Pdhb Pdk4 Phka1 Pon3 Ppm1a Ptpn22 Rbpms2 Rusc2 Sema3b Thbd Ulk2
243	V$E2_Q6_01	15	15	297	941	14918	-3.12	0.0	0.19	0.0	2610205H19Rik Csnb Gata2 Got1 Hibch Lpgat1 Ndufb5 Ndufb9 Por Prkcm Rapgef3 S100a10 Syt12 Tm4sf17 Ttc7b
244	V$USF_01: upstream stimulating factor	33	33	279	1663	14196	-3.13	0.0	0.68	0.0	1500040F11Rik 1810008K03Rik 5430431G03Rik Abcg2 Acat1 Adfp Aldh6a1 Aldoa BC004044 Ctsb Ctsl Fbln1 Fcgrt Gadd45g Gstm2 Gyg1 Hexa Hp Il17d Kctd12 Lactb2 Ly75 Mapk12 Pank3 Phldb1 Plcg2 Pltp Ppm1a Rapgef3 Sc5d Tmem43 Tnnc2 Zfhx1a
245	V$SRF_Q4	27	27	285	1269	14590	-3.13	0.0	1.0	0.03	Actc1 BC054059 Brp44l Car4 Cd248 Cnn1 Col17a1 Cxcl4 Eif4ebp1 Gabarapl1 Gypc Hsd11b1 Indo Irx4 Krt2-5 Lamb1-1 Lcn7 Matn2 Nbl1 Prkcm Rarres2 Rbp4 Rbpms2 Stat5a Tagln Tgfb1i1 Uqcrc1
246	V$PAX_Q6	302	302	10	15169	690	-3.15	0.0	1.6	0.14	1110006I15Rik 1500040F11Rik 1810008K03Rik 1810044O22Rik 5430431G03Rik Aacs Abca8a Abcb1b Abcg2 Acadl Acadvl Acat1 Aco1 Actc1 Acyp2 Adfp Adpn Aldh1a1 Aldh1a7 Aldh4a1 Aldh6a1 Aldoa Amacr Ank Antxr1 Anxa5 Aoc3 Aox1 Aqp1 Areg Arg2 Atf5 B2m BC004044 BC022145 BC028528 BC054059 Blcap Bnip3 Brp44l Btn1a1 C1r C1s C330023F11Rik Car13 Car3 Car4 Car5b Cav1 Cbfa2t3h Ccl24 Cd1d1 Cd248 Cd302 Cd34 Cd36 Cdo1 Cdr2…
247	V$FREAC2_01: Fork head RElated ACtivator-2	22	22	290	995	14864	-3.16	0.0	1.14	0.08	Adfp Brp44l Cidea Gpt2 Gyg1 Hdgfrp2 Hibadh Hoxd8 Lrp1 Mef2c Mmd Mpa2 Nek7 Ppm1a Ppp2r5a Prg1 Pygl Rbp4 Sepp1 Ulk2 Uqcrc1 Wif1
248	V$AHRARNT_01: aryl hydrocarbon receptor:Arnt heterodimers	22	22	290	1000	14859	-3.17	0.0	1.11	0.07	Acat1 Aldh1a1 Car5b Cdo1 Cox6a1 Dpep1 Eif4ebp1 F13a1 Gadd45g Gpd2 Gstm2 Jag2 Mfn2 Mmd Ndufb9 Nid1 Por Slco3a1 Sod2 Syt12 Tiparp Tm4sf17
249	V$COUP_DR1_Q6	12	12	300	463	15396	-3.17	0.0	1.57	0.14	Cln2 Col18a1 Gabarapl1 Gypc Lrp1 Ltf Pck1 Pcx Rarres2 Scara3 Sod2 Ttc7b
250	V$CREB_Q2: cAMP-response element-binding protein	29	29	283	1429	14430	-3.17	0.0	0.78	0.0	1810008K03Rik 2610205H19Rik Adpn Aldh6a1 Areg Arg2 Ccnd2 Dlat Fabp3 Fkbp7 Gem Id1 Jak1 Kcnj8 Lactb2 Mdh2 Mfn2 Pbef1 Pck1 Pcolce2 Pdhb Pex13 Ppm1a Ppp6c Prss11 Rapgef3 S100a13 Sema3b Sult1a1
251	V$AP4_01: activator protein 4	28	28	284	1374	14485	-3.18	0.0	0.79	0.0	1500040F11Rik 1810008K03Rik 1810044O22Rik Car13 Chst1 Cox8b Ctsb Cxcl4 Echdc1 Egfl7 Eif4ebp1 Hoxc6 Hoxd8 Hp Hsdl2 Itm2a Mmp19 Pcx Pcyox1 Pltp Ptpn22 Rbp4 Rbpms2 S100a10 Sorbs1 Stom Tgfbi Tuba8
252	V$CREBP1CJUN_01: CRE-binding protein 1:c-Jun heterodimer	15	15	297	619	15240	-3.19	0.0	1.41	0.11	Adpn Areg Arg2 Csnb Gem Gnb4 Id1 Jak1 Lactb2 Mdh2 Pbef1 Pcolce2 Pex13 Ppm1a Sult1a1
253	V$RREB1_01: Ras-responsive element binding protein 1	27	27	285	1318	14541	-3.19	0.0	0.81	0.0	Acyp2 Anxa5 BC028528 Car13 Cln2 Cpt2 Crym Entpd1 Gadd45g Gpt2 Gstm2 Hibch Hsdl2 Itgb1bp1 Jag2 Krt1-14 Lifr Lrp1 Mapk12 Ndufb8 Nkd1 Prg1 Rarres2 S100a13 Slc12a4 Tiparp Tm4sf17
254	V$HIF1_Q3: hypoxia induced factor	26	26	286	1283	14576	-3.22	0.0	0.76	0.0	1500040F11Rik Aqp1 Blcap Bnip3 C330023F11Rik Col18a1 Cox8b Crat Dci Dgat2 Fech Gstk1 Gstm2 Klf4 Lrp1 Mfn2 Nrg4 Pcyox1 Pdhb Ppm1a Prkcm Rarres2 Sepw1 Tmem43 Twist1 Wif1
255	V$ICSBP_Q6	19	19	293	851	15008	-3.23	0.0	1.13	0.08	Abca8a Aldh1a7 B2m BC022145 Chpt1 Csnb Ctsb Gnb4 Il17d Indo Mef2c Ndufa2 Nkd1 Pdcd1lg1 Sepw1 Tapbpl Tgfbi Tgfbr2 Tmem45b
256	V$LEF1_Q6	287	287	25	14603	1256	-3.25	0.0	0.55	0.0	1110006I15Rik 1500040F11Rik 1810008K03Rik 1810044O22Rik 2610205H19Rik 5430431G03Rik Aacs Abca8a Abcb1b Abcg2 Acadl Acadvl Acat1 Actc1 Acyp2 Adfp Adpn Aldh1a7 Aldh4a1 Aldh6a1 Amacr Ank Antxr1 Anxa5 Aoc3 Aox1 Aqp1 Arg2 Atf5 B2m BC004044 BC022145 BC028528 BC054059 Blcap Bnip3 Brp44l C1r C1s C330023F11Rik Car13 Car3 Car4 Car5b Cav1 Cbfa2t3h Ccl24 Cd1d1 Cd36 Cdo1 Cdr2 Ces3 Chpt1 Chst1 Cidea Cidec Ckb …
257	V$PR_01: high affinity binding sites for progesterone receptor	8	8	304	275	15584	-3.25	0.0	1.7	0.14	Blcap Ces3 Dlat Krt1-14 Ndufb8 Sdpr Sult1a1 Tnnc2
258	V$PTF1BETA_Q6	25	25	287	1290	14569	-3.25	0.0	0.58	0.0	Aldh1a7 Anxa5 Brp44l C1s Cdr2 Chst1 Cox6c Cox8b Dcn Dgat2 Dpep1 F13a1 Fabp3 Igfbp6 Lpl Ndufb5 Olfm1 Procr Rbpms2 Rpl5 Rusc2 Sh3bp5 Sparc Tapbpl Tgoln1
259	V$GR_01: high affinity binding site for glucocorticoid receptor	22	22	290	1196	14663	-3.25	0.0	0.42	0.0	Car5b Ccl24 Ces3 Cidec Dlat Eif4ebp1 Gem Gsn Il17d Krt1-14 Krt2-5 Ndufb8 P2ry1 Pcolce2 Pcyox1 Pex13 Pon3 Ppp6c S3-12 Sdpr Sult1a1 Tnnc2
260	V$BEL1_B: Bel-1 similar region	2	2	310	26	15833	-3.26	0.0	2.29	0.24	LOC330189 id3
261	V$ARNT_01: AhR nuclear translocator homodimers	24	24	288	1262	14597	-3.26	0.0	0.51	0.0	1500040F11Rik Abcb1b Abcg2 Adfp Aldh6a1 Aldoa BC004044 Crat Ctsl Fbln1 Fcgrt Hexa Hp Hsp105 Il17d Kctd12 Mapk12 Pank3 Pcyox1 Plcg2 Pltp Ppm1a Rapgef3 Zfhx1a
262	V$HEN1_02: HEN1	6	6	306	184	15675	-3.28	0.0	1.82	0.14	Eif4ebp1 Idh3a Pbef1 Prss11 Rbpms2 Tnfaip9
263	V$EVI1_05: ectopic viral integration site 1 encoded factor	21	21	291	995	14864	-3.28	0.0	0.91	0.0	5430431G03Rik Acadvl Cav1 Ccl24 Cd36 Csna Csnb Cstf2t Cyp2e1 Enpep Gadd45g Heph Lifr Lims2 Mapk12 Odz2 Rarres2 Sparc Stat5a Tgfbr2 Waspip
264	V$E2F1DP2_01: E2F-1:DP-2 heterodimer	20	20	292	1081	14778	-3.31	0.0	0.44	0.0	Aldh6a1 Atf5 Brp44l Cox8a Cstf2t Fasn Gata2 Lims2 Lpl Lrp1 Mef2c Nrg4 Pcyox1 Rbpms2 Sema3c Sgce Slc12a4 Slco3a1 Tm4sf17 Wif1
265	V$TEL2_Q6	21	21	291	1108	14751	-3.31	0.0	0.51	0.0	Aco1 Amacr BC022145 BC054059 Cox8a Ctsl Hibadh Il17d Il2rb Krt1-14 Mrpl33 Nrp1 Pank3 Pcyox1 Phldb1 Phyh Rasa4 S3-12 Sspn Tgoln1 Tm4sf17
266	V$PBX1_02: homeo domain factor Pbx-1	2	2	310	248	15611	-3.34	0.0	0.05	0.0	Enpep Zfhx1a
267	V$STAT5A_01: signal transducer and activator of transcription 5a	20	20	292	1038	14821	-3.34	0.0	0.56	0.0	1500040F11Rik Ccl24 Ccnd2 Cox5b Crym Csnb Eif4ebp1 Etfdh Hibadh Kcnj8 Lrp1 Mef2c Nek7 Nkd1 Nrp1 Pdk4 Sepp1 Sspn Thbd Tmem43
268	V$ATF1_Q6	20	20	292	990	14869	-3.34	0.0	0.72	0.0	Aldh1a7 Amacr Areg Arg2 Chpt1 Csnb Gem Id1 Jak1 Klf4 Nbl1 Ndufa5 Pck1 Ppm1a Procr Sdpr Spon2 Sult1a1 Syt12 id3
269	V$HOGNESS_B: Imperfect Hogness /Goldberg Box	20	20	292	1025	14834	-3.35	0.0	0.6	0.0	1810008K03Rik 5430431G03Rik Acadvl Aldh4a1 Aoc3 Cidec Cox8a Dci Dhrs7 Dnajd1 Gys2 Hdgfrp2 Lactb2 Ltf Nid1 Pcolce2 Ppp2r5a Procr Rpl5 Syap1
270	V$SRF_Q6: serum response factor	20	20	292	1005	14854	-3.35	0.0	0.67	0.0	Actc1 Car4 Cd248 Col17a1 Cxcl4 Eif4ebp1 Gypc Hsd11b1 Indo Lamb1-1 Nbl1 Prkcm Pygl Rarres2 Rbp4 Rbpms2 Stat5a Tagln Tuba8 Uqcrc1
271	V$NFKAPPAB65_01: NF-kappaB (p65)	19	19	293	921	14938	-3.36	0.0	0.8	0.0	Aoc3 Atf5 B2m C1s Car13 Ctsl Cyp2e1 Dpep1 Echdc1 Ephx2 Jag2 Mpa2 Myl1 Ndufb9 Pdk4 Prkcm Rbpms2 Sult1a1 Tnfaip9
272	V$NFY_C: NF-Y binding site	10	10	302	392	15467	-3.37	0.0	1.39	0.11	Abcb1b Aldh4a1 Aldh6a1 Got1 Gpc1 Hagh Mmd Pdk4 Sdpr Tnnc2
273	V$FOXO1_02: fork head box O1	18	18	294	965	14894	-3.37	0.0	0.47	0.0	Acadvl Adfp Brp44l Gpt2 Hdgfrp2 Hexa Hibadh Hoxd8 Nek7 Pdk4 Ppm1a Ppp2r5a Prg1 Pygl Sepp1 Ulk2 Uqcrc1 Wif1
274	V$NKX61_01: NKX6-1	18	18	294	948	14911	-3.39	0.0	0.52	0.0	1810044O22Rik Aldh4a1 Arg2 Car13 Csnb Fhl1 Gypc Id1 Idh3a Iigp1 Indo Kcnj8 March5 Ndufa9 Odz2 Sepp1 Stat5a Tiparp
275	V$E2_01: papilloma virus regulator E2	15	15	297	850	15009	-3.4	0.0	0.35	0.0	2610205H19Rik Csnb Got1 Hibch Lpgat1 Lrrk1 Ndufb5 Ndufb9 Por Prkcm Rapgef3 Rbp4 Tm4sf17 Ttc7b id3
276	V$PBX_Q3	300	300	12	15137	722	-3.4	0.0	1.09	0.07	1110006I15Rik 1500040F11Rik 1810008K03Rik 1810044O22Rik 2610205H19Rik 5430431G03Rik Aacs Abca8a Abcb1b Abcg2 Acadl Acadvl Acat1 Actc1 Acyp2 Adfp Adpn Aldh1a7 Aldh4a1 Aldh6a1 Aldoa Amacr Ank Antxr1 Anxa5 Aoc3 Aox1 Aqp1 Areg Arg2 Atf5 B2m BC004044 BC022145 BC028528 BC054059 Blcap Bnip3 Brp44l Btn1a1 C1r C1s C330023F11Rik Car13 Car4 Car5b Cav1 Cbfa2t3h Ccl24 Ccnd2 Cd1d1 Cd248 Cd302 Cd34 Cd36 Cdo1 Cd…
277	V$PR_02: is recognized by progesterone receptor	17	17	295	835	15024	-3.41	0.0	0.74	0.0	BC022145 Car5b Ces3 Chst1 Dlat Gabarapl1 Id1 Krt1-14 March5 Ndufa5 Ndufb8 P2ry1 Pex13 Ppp6c Sdpr Sult1a1 Tnnc2
278	V$POLY_C: Retroviral Poly A signal	2	2	310	242	15617	-3.42	0.0	0.05	0.0	Pde8a Pygl
279	V$MAX_01: Max	14	14	298	653	15206	-3.47	0.0	0.89	0.0	1500040F11Rik Abcg2 Acat1 Adfp Aldoa BC004044 Ctsb Ctsl Gstm2 Hp Mapk12 Ppm1a Sc5d Zfhx1a
280	V$STAF_01: Se-Cys tRNA gene transcription activating factor	8	8	304	303	15556	-3.48	0.0	1.37	0.11	Acadvl Cp Hsp105 Lamc1 Ndufa9 Ppp2r5a Slc5a6 Waspip
281	V$STAT3_01: signal transducer and activator of transcription 3	1	1	311	5	15854	-3.48	0.0	2.2	0.24	1500040F11Rik
282	V$SREBP1_01: sterol regulatory element-binding protein 1	13	13	299	601	15258	-3.49	0.0	0.9	0.0	1500040F11Rik 1810008K03Rik 5430431G03Rik Adfp Aldh6a1 Ctsb Fabp3 Fhit Gpd2 Gstm2 Ndufa9 Ppm1a Zfhx1a
283	V$RSRFC4_Q2	9	9	303	361	15498	-3.5	0.0	1.25	0.11	5430431G03Rik Ank Aqp1 Brp44l Cidea Ckb Odz2 Pltp Ppp6c
284	V$AR_03: is recognized by androgen reseptor	8	8	304	309	15550	-3.51	0.0	1.31	0.11	Dlat Ndufb8 P2ry1 Pex13 Ppp6c Sdpr Sult1a1 Tnnc2
285	V$PPARA_02: PPAR-alpha:RXR-alpha heterodimer (peroxisome proliferator activated factor alpha:retinoid X receptor alpha)	7	7	305	477	15382	-3.52	0.0	0.19	0.0	Aldoa Col18a1 Efemp1 Hp Irx4 Pde8a Uqcrc1
286	V$ISRE_01: interferon-stimulated response element	7	7	305	259	15600	-3.53	0.0	1.37	0.11	Abca8a BC022145 Indo Nkd1 Ptpn22 Sepw1 Tgfbi
287	V$EVI1_02: ectopic viral integration site 1 encoded factor	5	5	307	382	15477	-3.53	0.0	0.14	0.0	Ccl24 Csnb Echdc1 Sparc Tgfbr2
288	V$NFKAPPAB50_01: NF-kappaB (p50)	13	13	299	683	15176	-3.55	0.0	0.53	0.0	Aldoa Car13 Got1 Gsn Il2rb Lrp1 Pcyox1 Ppp2r5a Prkcm S100a10 Sema3b Tubb6 Twist1
289	V$NFMUE1_Q6	12	12	300	568	15291	-3.56	0.0	0.81	0.0	Cox8a Crat Fasn Hsdl2 Il2rb Ly75 Ndufa2 Ndufa9 Pdhb Prkcm Rapgef3 Uqcrc1
290	V$EGR2_01: Egr-2/Krox-20 early growth response gene product	6	6	306	212	15647	-3.58	0.0	1.4	0.11	5430431G03Rik C330023F11Rik Lamb1-1 Pex13 Prss11 Sgce
291	V$HNF4_01_B: Hepatocyte nuclear factor 4	11	11	301	612	15247	-3.59	0.0	0.41	0.0	BC028528 Fabp3 Gstk1 Gys2 Lrp1 Lum Ly75 Ndufb8 Pck1 Pygl S3-12
292	V$T3R_01: viral homolog of thyroid hormone receptor alpha1	6	6	306	417	15442	-3.59	0.0	0.19	0.0	Col4a1 Hp Jag2 Ltf Ly75 Tuba1
293	V$ALPHACP1_01	6	6	306	410	15449	-3.63	0.0	0.2	0.0	Abcb1b Aldh1a7 C1r Enpep Etfdh Hk2
294	V$NGFIC_01: nerve growth factor-induced protein C	7	7	305	275	15584	-3.63	0.0	1.19	0.09	5430431G03Rik C330023F11Rik Got1 Lamb1-1 Pex13 Prss11 Sgce
295	V$OCT1_07: octamer factor 1	2	2	310	220	15639	-3.65	0.0	0.07	0.0	1110006I15Rik Aldh1a7
296	V$MEF3_B: MEF-3	10	10	302	475	15384	-3.66	0.0	0.77	0.0	Chpt1 Dpep1 Fzd4 Gys2 Iigp1 Phyh Ppp6c Sgce St8sia4 Stat5a
297	V$EGR3_01: early growth response gene 3 product	5	5	307	176	15683	-3.72	0.0	1.3	0.11	5430431G03Rik C330023F11Rik Pex13 Sc5d Sgce
298	V$FOXO4_02: fork head box O4	9	9	303	451	15408	-3.74	0.0	0.63	0.0	Adfp Brp44l Gpt2 Hdgfrp2 Hoxd8 Prg1 Sepp1 Uqcrc1 Wif1
299	V$FOXO3_01: fork head box O3	8	8	304	375	15484	-3.77	0.0	0.78	0.0	Adfp Brp44l Hdgfrp2 Hoxd8 Prg1 Sepp1 Uqcrc1 Wif1
300	V$CHX10_01	8	8	304	412	15447	-3.78	0.0	0.57	0.0	Acyp2 Cd36 Crym Gypc Ndufa9 Sc5d Slc12a4 Sparc
301	V$CDPCR3_01: cut-like homeodomain protein	7	7	305	398	15461	-3.81	0.0	0.4	0.0	Adfp Cdo1 Cidea Nkd1 S3-12 Tgfbi Tgoln1
302	V$STAT5B_01: signal transducer and activator of transcription 5b	7	7	305	322	15537	-3.82	0.0	0.8	0.0	1500040F11Rik Eif4ebp1 Etfdh Hibadh Kcnj8 Sspn Tmem43
303	V$CREBP1_01: cAMP-responsive element binding protein 1	6	6	306	256	15603	-3.84	0.0	0.93	0.0	Aldh6a1 Cln2 Mfn2 Pck1 Ppp6c S100a13
304	V$IRF1_01: interferon regulatory factor 1	7	7	305	350	15509	-3.85	0.0	0.62	0.0	BC022145 Il17d Indo Mpa2 Pdcd1lg1 Sepw1 Tgfbr2
305	V$FREAC3_01: Fork head RElated ACtivator-3	7	7	305	354	15505	-3.85	0.0	0.6	0.0	BC022145 Id1 Il2rb LOC330189 Prg1 Sparcl1 Zfhx1a
306	V$APOLYA_B: Avian C-type PolyA signal	2	2	310	41	15818	-3.85	0.0	1.6	0.14	Il2rb Ltf
307	V$MYCMAX_01: c-Myc:Max heterodimer	4	4	308	138	15721	-3.85	0.0	1.22	0.1	Abcg2 Acat1 BC004044 Hp
308	V$E2F_02: E2F	7	7	305	373	15486	-3.85	0.0	0.51	0.0	Cox8a Lims2 Lpl Lrp1 Nrg4 Sgce Wif1
309	V$E2F_Q3: E2F	7	7	305	373	15486	-3.85	0.0	0.51	0.0	Cox8a Lims2 Lpl Lrp1 Nrg4 Sgce Wif1
310	V$E2F4DP1_01: E2F-4:DP-1 heterodimer	7	7	305	373	15486	-3.85	0.0	0.51	0.0	Cox8a Lims2 Lpl Lrp1 Nrg4 Sgce Wif1
311	V$MEF2_03: myogenic MADS factor MEF-2	5	5	307	317	15542	-3.87	0.0	0.29	0.0	Ank Aqp1 Cidea Ckb Pank3
312	V$MIF1_01: MIBP-1 / RFX1 complex	2	2	310	196	15663	-3.9	0.0	0.11	0.0	Car3 Orm1
313	V$GATA4_Q3	306	306	6	15551	308	-3.92	0.0	0.52	0.0	1110006I15Rik 1500040F11Rik 1810044O22Rik 2610205H19Rik 5430431G03Rik Aacs Abca8a Abcb1b Abcg2 Acadl Acadvl Acat1 Aco1 Actc1 Acyp2 Adfp Adpn Aldh1a1 Aldh1a7 Aldh4a1 Aldh6a1 Aldoa Amacr Ank Antxr1 Anxa5 Aoc3 Aox1 Aqp1 Areg Arg2 Atf5 B2m BC004044 BC022145 BC028528 BC054059 Blcap Bnip3 Brp44l Btn1a1 C1r C330023F11Rik Car13 Car3 Car4 Car5b Cav1 Cbfa2t3h Ccl24 Ccnd2 Cd1d1 Cd248 Cd302 Cd34 Cd36 Cdo1 Cd…
314	V$CLOX_01: Clox	6	6	306	320	15539	-3.92	0.0	0.5	0.0	Ccnd2 Itgb1bp1 Lims2 Pdcd1lg1 Pde8a Sc5d
315	V$RSRFC4_01: related to serum response factor, C4	3	3	309	91	15768	-3.93	0.0	1.3	0.11	Ank Cidea Ckb
316	V$CDP_01: cut-like homeodomain protein	1	1	311	145	15714	-3.94	0.0	0.06	0.0	Cdr2
317	V$GNCF_01: GCNF (germ cell nuclear factor)	3	3	309	92	15767	-3.94	0.0	1.28	0.11	Brp44l Cox8a Hexa
318	V$BACH1_01: BTB and CNC homolog 1	5	5	307	233	15626	-3.99	0.0	0.72	0.0	Abcb1b Btn1a1 Gabarapl1 Mpa2 Rapgef3
319	V$FXR_Q3	5	5	307	269	15590	-4.0	0.0	0.49	0.0	Car4 Gpr109b Lrrk1 Odz2 Pck1
320	V$STAT1_01: signal transducer and activator of transcription 1	2	2	310	48	15811	-4.01	0.0	1.38	0.11	1500040F11Rik Cox5b
321	V$HOX13_01: Hox-1.3	4	4	308	241	15618	-4.06	0.0	0.36	0.0	Abca8a Irx4 Lactb2 Mfn2
322	V$MEIS1BHOXA9_02: Meis-1b:HOXA9 heterodimeric binding	4	4	308	189	15670	-4.1	0.0	0.67	0.0	Pcx Pdhb Tmem45b Ttc7b
323	V$RORA2_01: RAR-related orphan receptor alpha2	4	4	308	220	15639	-4.11	0.0	0.46	0.0	Ctsb Got1 Procr Ptpn22
324	V$EVI1_06: ectopic viral integration site 1 encoded factor	3	3	309	204	15655	-4.11	0.0	0.27	0.0	Csnb Sparc id3
325	V$TAACC_B: Lentiviral TATA upstream element	1	1	311	14	15845	-4.21	0.0	1.37	0.11	Sparc
326	V$EGR1_01: Egr-1/Krox-24/NGFI-A immediate-early gene product	3	3	309	169	15690	-4.22	0.0	0.43	0.0	C330023F11Rik Lamb1-1 Prss11
327	V$MEIS1AHOXA9_01: Meis-1a:HOXA9 heterodimeric binding	3	3	309	167	15692	-4.24	0.0	0.45	0.0	Efemp1 Gstk1 Ttc7b
328	V$CDP_02: transcriptional repressor CDP	3	3	309	158	15701	-4.24	0.0	0.5	0.0	Itgb1bp1 Lims2 Pde8a
329	V$HSF_Q6	3	3	309	156	15703	-4.25	0.0	0.52	0.0	Rnase4 S100a10 Tagln
330	V$POU3F2_01	2	2	310	64	15795	-4.26	0.0	1.01	0.03	Gabarapl1 Tapbpl
331	V$E2F_01: E2F	1	1	311	110	15749	-4.35	0.0	0.12	0.0	Ndufb9
332	V$POU3F2_02	1	1	311	109	15750	-4.36	0.0	0.12	0.0	Cstf2t
333	V$LXR_Q3	2	2	310	78	15781	-4.38	0.0	0.78	0.0	Fasn Hk2
334	V$CAAT_C: Retroviral CCAAT box	2	2	310	120	15739	-4.4	0.0	0.38	0.0	Cyp2e1 Hibch
335	V$IRF2_01: interferon regulatory factor 2	1	1	311	19	15840	-4.41	0.0	1.13	0.08	Pdcd1lg1
336	V$SREBP1_02: sterol regulatory element-binding protein 1	2	2	310	93	15766	-4.43	0.0	0.6	0.0	Fasn Kcnj8
337	V$LXR_DR4_Q3	2	2	310	94	15765	-4.44	0.0	0.59	0.0	Fasn Ttc7b
338	V$HMX1_01: H6 homeobox 3	1	1	311	22	15837	-4.5	0.0	1.02	0.03	Nrg4
339	V$PAX3_01: Pax-3 binding sites	1	1	311	25	15834	-4.56	0.0	0.92	0.0	Ndufa1
340	V$AHR_01: aryl hydrocarbon / dioxin receptor	1	1	311	42	15817	-4.72	0.0	0.57	0.0	Fst
341	V$AR_02: high affinity binding sites for androgen receptor	1	1	311	54	15805	-4.75	0.0	0.42	0.0	Dlat
