# Supplementary material for: A genomic analysis of mouse models of breast cancer reveals molecular features of mouse models and relationships to human breast cancer
Source: Breast Cancer Res. 2014 Jun 5;16(3):R59. doi: 10.1186/bcr3672 (PMC4078930; doi:10.1186/bcr3672)
Supplement: Additional file 3 — Fold change values organized by mouse tumor model type comparing the mouse model to normal mammary gland. [file bcr3672-S3.zip › Additional_File_3/INT3_vs_NMLmammary/AdditionalFile68_iNT3_vs_NMLmammary/Int3_vs_NMLmammary_SAM.txt]

Current settings
Input parameters
Data type?								Two class unpaired
Array or Seq data?								array
Arrays centered?								FALSE
Delta								1.780315622
Minimum fold change								0
Test statistic								standard
Are data are log scale?								TRUE
Number of permutations								100
Input percentile for exchangeability factor s0								Automatic choice
Number of neighbors for KNN								10
Seed for Random number generator								80270891
Computed values
Estimate of pi0 (proportion of null genes)								0.562
s0 percentile								0
False Discovery Rate (%)								0
List of Significant Genes for Delta = 1.78
Positive genes (348) Upregulated in Int3 tumors compared to NML mammary galnd
	Row	Gene ID	Gene Name	Score(d)	Numerator(r)	Denominator(s+s0)	Fold Change	q-value(%)
	17335	1456739_x_at	7.743943084	9.68018835	3.470954948	0.358562749	11.08821282	0
	68	1415780_a_at	7.615127122	9.579189391	3.421958561	0.357228406	10.71796096	0
	12240	1437849_x_at	7.47040571	9.455213673	3.264906964	0.345302293	9.612468488	0
	8529	1425841_at	4.555053009	8.606086669	1.999027622	0.232280675	3.997304903	0
	9246	1426784_at	6.899982769	8.025454653	2.069887741	0.257915325	4.198540026	0
	2112	1417986_at	8.206784455	7.970499093	3.308917632	0.4151456	9.910223757	0
	2111	1417985_at	8.372805635	7.93813226	3.281188947	0.41334521	9.72156747	0
	17448	1460236_at	5.011207016	7.490010502	3.853873877	0.514535177	14.45877956	0
	261	1415999_at	8.855423719	7.256482051	3.49348782	0.481429954	11.26275465	0
	15742	1451698_at	6.751145978	7.185494207	3.134311451	0.436199844	8.780550852	0
	1501	1417323_at	7.315676188	7.180082859	2.855644975	0.397717552	7.238270257	0
	8212	1425416_s_at	7.243763999	7.110732414	2.890026704	0.406431649	7.412841702	0
	8583	1425918_at	6.775802645	6.987344228	2.503255429	0.358255633	5.669633304	0
	12649	1439373_x_at	5.782616041	6.985423313	2.609958701	0.373629283	6.104862073	0
	5851	1422602_a_at	5.820663312	6.853573079	2.533747121	0.36969725	5.790737585	0
	3470	1419485_at	7.005322515	6.731652175	2.542903263	0.377753217	5.827605683	0
	3471	1419486_at	7.129308255	6.678774552	2.498595484	0.374109871	5.651349776	0
	6656	1423549_at	5.743972191	6.321413286	2.380373101	0.376557107	5.206713777	0
	6657	1423550_at	5.702943996	6.285759913	2.338531067	0.372036333	5.057873891	0
	17107	1456003_a_at	5.758916878	6.231809501	2.370761802	0.38042912	5.172141703	0
	14212	1449848_at	6.669228612	6.227181435	2.646099416	0.424927304	6.259725595	0
	3951	1420385_at	6.454760626	6.202724896	2.606391566	0.420201058	6.089786146	0
	14101	1449586_at	7.952927567	6.165361214	2.243537	0.363893845	4.735566432	0
	13714	1449146_at	6.281828983	6.110277311	2.477877613	0.405526212	5.570773321	0
	17191	1456263_at	6.003194879	5.85337746	2.492625803	0.425844023	5.628013555	0
	2714	1418648_at	6.873613866	5.812504209	2.456998597	0.42270913	5.490732384	0
	12260	1437932_a_at	7.17524443	5.780753312	2.415238558	0.417806889	5.334076654	0
	524	1416273_at	7.393336244	5.770942456	2.141606997	0.371101776	4.412532784	0
	12525	1438855_x_at	7.427087078	5.748132731	2.166988358	0.376989965	4.490849449	0
	14352	1450014_at	6.922662779	5.738021912	2.41201416	0.420356387	5.3221684	0
	509	1416258_at	6.3573557	5.698099361	1.754427575	0.307896978	3.373924231	0
	12521	1438851_x_at	6.554830717	5.655985568	2.564848837	0.453475138	5.91693004	0
	4109	1420569_at	5.380650065	5.617001127	2.448108588	0.435839077	5.457002059	0
	12520	1438850_at	6.500857076	5.597492107	2.602721234	0.464979885	6.074312932	0
	17466	1460258_at	8.079011096	5.527197693	3.288971065	0.595052185	9.77414878	0
	9662	1427403_at	5.098368956	5.447689969	2.025722487	0.371849811	4.071957452	0
	16582	1453596_at	7.461058801	5.40649295	1.938837784	0.358612839	3.83396664	0
	2221	1418106_at	5.321260837	5.335082266	2.149186518	0.402840371	4.435776014	0
	14296	1449948_at	3.854220391	5.296537479	2.025184885	0.382360154	4.070440372	0
	15524	1451431_a_at	6.323267223	5.282904726	1.298112898	0.245719536	2.459070161	0
	8417	1425705_a_at	4.021614248	5.247742163	1.927431495	0.367287766	3.803773905	0
	7986	1425128_at	5.055770854	5.240462104	1.816668919	0.34666197	3.522668994	0
	9555	1427247_at	4.387871068	5.230082412	2.104589559	0.402400841	4.30075384	0
	6709	1423611_at	6.255946738	5.201326544	2.363030107	0.454312969	5.144497289	0
	1477	1417297_at	6.924263018	5.197631021	1.507786755	0.290091149	2.843734457	0
	12775	1448069_at	5.305521313	5.181520682	2.109223479	0.407066498	4.314590023	0
	15370	1451243_at	6.796391703	5.157668316	1.349656925	0.261679667	2.548515142	0
	11763	1436384_at	8.123521986	5.126959872	1.642706971	0.320405662	3.122511686	0
	15148	1450982_at	7.402728234	5.11821816	1.494219116	0.291941271	2.817116283	0
	16025	1452073_at	4.270867344	5.091980499	1.501234889	0.294823377	2.830849181	0
	2715	1418649_at	7.176373413	5.072221647	2.356504186	0.464590144	5.121279104	0
	13764	1449203_at	5.333918377	5.071863812	2.058659376	0.405898	4.165989998	0
	8345	1425606_at	8.120700822	5.050323508	3.246118781	0.642754623	9.488097144	0
	11391	1434714_at	4.231889747	5.043948766	1.832703978	0.363347064	3.562040643	0
	17018	1455791_at	6.199450738	5.011990339	2.090086725	0.417017309	4.257736667	0
	9518	1427196_at	6.034480961	4.935140175	2.497640029	0.506093027	5.64760829	0
	12307	1438116_x_at	7.513250512	4.921168828	1.483273822	0.301406815	2.795824539	0
	13872	1449325_at	7.49096801	4.909825105	1.646570818	0.335362418	3.130885651	0
	11673	1435919_at	4.355317769	4.873366116	2.021711633	0.414849118	4.060652676	0
	12306	1438115_a_at	7.529201443	4.871719235	1.477192478	0.3032179	2.784064196	0
	16193	1452329_at	3.711450649	4.846935363	1.644704448	0.339328736	3.126837939	0
	3056	1419031_at	7.560655013	4.842397011	1.650581699	0.340860465	3.139602033	0
	12080	1437367_at	6.003791675	4.797938135	1.946572315	0.405710174	3.854576378	0
	4632	1421167_at	5.396049778	4.73504392	1.510493468	0.319003053	2.849074738	0
	5436	1422128_at	6.400201769	4.727740354	1.966978119	0.416050369	3.909483771	0
	7861	1424976_at	5.141655657	4.723436992	2.093361328	0.443186038	4.267411777	0
	11674	1435920_x_at	4.458601436	4.708990179	1.914766221	0.406619285	3.770527106	0
	5793	1422537_a_at	7.850169714	4.69986941	1.743055297	0.370873134	3.347433271	0
	15373	1451246_s_at	5.332516586	4.697106841	1.895185261	0.403479274	3.719697397	0
	3711	1419764_at	4.415819819	4.690545078	2.200832795	0.469206192	4.597446529	0
	14224	1449863_a_at	4.019258118	4.663562284	1.479588225	0.317265673	2.788691269	0
	5579	1422286_a_at	6.726889287	4.656241728	1.654596061	0.355350121	3.148350279	0
	9235	1426767_at	5.324226059	4.638471628	1.341280632	0.28916435	2.533761325	0
	9298	1426858_at	8.795573179	4.628648511	2.118409834	0.457673515	4.342150811	0
	7162	1424128_x_at	5.446583898	4.600822904	1.851746794	0.40248165	3.609369377	0
	12613	1439200_x_at	8.388337214	4.598238738	1.749389666	0.380447768	3.362162992	0
	15105	1450931_at	8.222745848	4.593965722	1.87216213	0.40752636	3.660808052	0
	16811	1454833_at	7.691278815	4.567077116	1.559230868	0.341406731	2.946966924	0
	14005	1449474_a_at	7.025651762	4.559849381	1.446169924	0.317153003	2.724836988	0
	7542	1424583_at	5.546483265	4.559243791	1.321528103	0.289856863	2.499306963	0
	9719	1427498_a_at	4.864177857	4.540598528	1.816273582	0.400007526	3.521703822	0
	8108	1425279_at	3.959360793	4.529801865	1.756575651	0.387782005	3.37895152	0
	13358	1448740_at	6.472887064	4.526089557	1.372595142	0.303262922	2.589359254	0
	17227	1456388_at	5.819081915	4.525257452	1.56975616	0.346887702	2.968545365	0
	15808	1451782_a_at	7.161989038	4.521333461	1.457822036	0.322431877	2.746933598	0
	2535	1418449_at	8.088612471	4.471809103	2.113172885	0.472554359	4.326417477	0
	16152	1452264_at	8.599210995	4.431349642	1.807025592	0.40778222	3.499201133	0
	6634	1423522_at	5.558997788	4.426575266	1.777869342	0.401635403	3.429193567	0
	12547	1438926_at	7.7947989	4.422738984	2.006616981	0.453704591	4.018388305	0
	7649	1424711_at	6.749220608	4.41270353	1.703854369	0.386124823	3.257701392	0
	11505	1435176_a_at	7.952263224	4.412449725	1.730685028	0.392227705	3.318853685	0
	12725	1444028_s_at	8.356762336	4.398040181	1.708264124	0.388414852	3.267674146	0
	15106	1450932_s_at	8.313780149	4.391938373	1.788230309	0.407161977	3.453909565	0
	9299	1426859_at	8.584423196	4.388246526	2.134889243	0.486501665	4.392034062	0
	450	1416196_at	2.840353839	4.36497624	1.129457443	0.258754545	2.187764491	0
	9080	1426552_a_at	5.284107399	4.353559789	1.922964657	0.441699379	3.792014963	0
	15546	1451458_at	6.940295685	4.348052838	1.700700263	0.391140661	3.250586989	0
	15701	1451646_at	4.004733612	4.340308228	1.696450954	0.390859558	3.241026807	0
	522	1416271_at	8.301458192	4.334540546	2.238206054	0.516365236	4.718100186	0
	2300	1418195_at	5.234224876	4.32321499	1.30166414	0.301087071	2.465130701	0
	11146	1433892_at	4.905694443	4.304332764	1.765484366	0.41016447	3.39988127	0
	164	1415890_at	8.165334798	4.272575225	1.08189904	0.253219425	2.116820649	0
	2299	1418194_at	5.166065179	4.260473789	1.282863251	0.30110812	2.43321407	0
	12665	1439398_x_at	7.106797298	4.259662366	1.360852463	0.319474256	2.568368951	0
	4517	1421038_a_at	6.995487337	4.248566678	2.042423858	0.480732448	4.119370411	0
	4805	1421380_at	2.838905404	4.246820573	0.982849253	0.231431782	1.976364782	0
	15621	1451549_at	4.613145415	4.244191622	1.347419089	0.31747367	2.544565078	0
	16491	1453013_at	8.77562389	4.217028153	1.569084776	0.372083069	2.967164221	0
	3395	1419406_a_at	5.495903087	4.213854581	1.857369875	0.440776927	3.623464788	0
	9320	1426893_at	5.602216739	4.213473286	1.09673981	0.260293524	2.138708426	0
	16246	1452411_at	5.541098184	4.202331595	1.063719102	0.253125932	2.090313169	0
	17123	1456043_at	4.676379568	4.195767199	1.148331641	0.273688121	2.216574175	0
	4467	1420981_a_at	8.122776762	4.192412342	1.720060779	0.410279486	3.29450286	0
	12008	1437169_at	7.126062234	4.189960249	1.357693521	0.324034941	2.562751373	0
	17293	1456605_at	7.183300726	4.167496316	1.587165006	0.380843769	3.004583479	0
	12462	1438626_x_at	7.00485512	4.163840089	1.921446543	0.461460215	3.788026813	0
	2950	1418919_at	5.234859921	4.163196365	1.426128646	0.342556181	2.687246464	0
	11147	1433893_s_at	5.004202086	4.156081506	1.752711736	0.421722176	3.36991391	0
	11678	1435945_a_at	7.193328474	4.147441637	2.001007324	0.482467868	4.00279387	0
	12650	1439374_x_at	8.58042188	4.124811887	1.197661502	0.290355423	2.293675822	0
	7552	1424596_s_at	6.644621544	4.115527842	1.799712849	0.437298184	3.481509233	0
	2459	1418369_at	6.268002272	4.1044067	1.534113092	0.373772193	2.896103359	0
	7174	1424144_at	6.745556612	4.09852751	1.50148575	0.366347608	2.831341462	0
	12009	1437170_x_at	7.186277275	4.081366206	1.278930673	0.313358471	2.426590512	0
	1666	1417502_at	6.331186209	4.078828057	1.115651793	0.273522634	2.166928863	0
	12362	1438286_at	4.350353177	4.076456707	1.526102794	0.374369925	2.880067838	0
	559	1416310_at	5.429942032	4.067071203	1.616132337	0.397370062	3.065521105	0
	968	1416746_at	6.611589163	4.05688803	1.358241144	0.334798775	2.563724335	0
	12641	1439356_at	6.237571	4.049872625	1.101158554	0.271899552	2.145268988	0
	12871	1448201_at	7.267492104	4.049322468	1.929389387	0.476472151	3.808939536	0
	11560	1435415_x_at	6.782989654	4.046197891	1.475094625	0.364563144	2.780018772	0
	11825	1436688_x_at	6.967685408	4.044303838	1.890384389	0.467418983	3.707339892	0
	13357	1448737_at	6.535029812	4.037677448	1.055228702	0.261345468	2.078047601	0
	185	1415913_at	7.836484417	4.036932253	1.329350257	0.329297143	2.512894767	0
	12012	1437175_at	4.198876697	4.035416344	1.651715804	0.40930493	3.14207105	0
	14698	1450443_at	6.358618781	4.033633188	1.374360592	0.340725229	2.592529835	0
	6573	1423450_a_at	7.196510273	4.018163918	1.881994817	0.468371837	3.685843504	0
	9502	1427167_at	7.072552727	4.009743861	2.131461653	0.531570526	4.381611746	0
	214	1415945_at	5.861898254	4.008594311	1.698751572	0.423777374	3.246199288	0
	12636	1439269_x_at	6.902817003	4.002751777	1.380894263	0.344986234	2.6042975	0
	6920	1423847_at	5.567026476	3.997787824	1.419174746	0.354990012	2.674324898	0
	1755	1417596_at	5.610003367	3.996212582	1.163860562	0.291240903	2.240561866	0
	10401	1429347_at	4.701118595	3.995871835	1.937591848	0.484898397	3.830656991	0
	15127	1450958_at	6.23173365	3.995475149	2.167904512	0.542589913	4.493702178	0
	9321	1426894_s_at	5.813587002	3.992645668	1.057283311	0.264807699	2.081009153	0
	10059	1428069_at	5.496870873	3.990844813	1.348288384	0.337845355	2.546098767	0
	16052	1452108_at	3.099681334	3.98956301	1.690430773	0.423713266	3.227530599	0
	12422	1438507_x_at	6.962396958	3.988379759	1.876596946	0.470516114	3.672078615	0
	11598	1435627_x_at	6.858100408	3.987817004	1.374991166	0.344797959	2.593663227	0
	697	1416457_at	6.232451024	3.964757382	1.183200525	0.29842949	2.270799809	0
	291	1416030_a_at	7.04212934	3.962418986	1.350693283	0.340875937	2.550346522	0
	870	1416638_at	4.79221886	3.952497176	1.175843365	0.29749379	2.259249127	0
	13641	1449061_a_at	6.16533282	3.947753745	1.502442755	0.380581681	2.833220243	0
	17257	1456496_at	4.308220732	3.946214967	0.997033763	0.252655715	1.995892146	0
	1423	1417235_at	6.733303469	3.946060797	1.652843685	0.418859153	3.144528442	0
	16360	1452595_at	2.289424978	3.944012059	2.203156148	0.558607863	4.604856338	0
	7731	1424814_a_at	4.943602414	3.942997237	1.85140005	0.4695413	3.60850199	0
	583	1416335_at	8.628962309	3.926281223	1.326927162	0.337960295	2.508677748	0
	292	1416031_s_at	6.973263995	3.917853965	1.345516368	0.343431986	2.541211351	0
	17089	1455965_at	2.173218194	3.915992811	2.202600949	0.562462971	4.603084571	0
	1424	1417236_at	6.672678188	3.912505737	1.639857269	0.419132234	3.116349992	0
	10728	1431434_at	4.551373494	3.912251911	1.429956758	0.365507332	2.694386394	0
	11092	1433688_x_at	6.951298001	3.902375321	1.862022732	0.477151114	3.635169744	0
	9253	1426793_a_at	6.855804681	3.898003873	1.823601132	0.467829482	3.539636305	0
	11717	1436144_at	5.875551257	3.896848938	1.098291782	0.281840995	2.141010368	0
	13841	1449291_a_at	4.784115237	3.881794894	0.791956502	0.204018121	1.731420927	0
	3802	1420029_at	5.803538524	3.879649014	1.7437717	0.449466355	3.349095929	0
	2425	1418329_at	6.648758242	3.87523062	1.104625863	0.285047774	2.150431033	0
	12739	1447888_x_at	6.237731897	3.874080279	1.634065568	0.421794452	3.103864479	0
	12889	1448221_at	6.683870723	3.873268649	1.65631017	0.427625946	3.152093152	0
	12274	1437984_x_at	6.717280026	3.869333119	1.668133163	0.431116451	3.178030924	0
	12102	1437428_x_at	6.440176272	3.868855697	0.951508611	0.245940579	1.933893854	0
	10939	1432417_a_at	5.942693693	3.853758941	1.499144726	0.389008433	2.826750843	0
	11281	1434328_at	7.917382678	3.85233658	1.272472203	0.330311793	2.415751744	0
	13732	1449167_at	6.278089816	3.841327801	1.637108132	0.426182876	3.110417264	0
	16031	1452081_a_at	4.932941495	3.833741336	1.136372235	0.296413382	2.198275548	0
	336	1416076_at	5.806754569	3.822945613	1.651364	0.431961154	3.141304943	0
	9089	1426565_at	3.375799771	3.80212255	1.489849931	0.391846899	2.808597586	0
	2765	1418706_at	4.265581173	3.796794544	1.254786964	0.330485874	2.386319083	0
	4270	1420747_at	6.072836256	3.795658991	1.604561564	0.422735964	3.041033194	0
	13484	1448878_at	4.106999306	3.795147752	1.078480717	0.284173578	2.111810989	0
	16196	1452337_at	4.518145694	3.791342088	0.993037941	0.261922538	1.990371787	0
	12875	1448205_at	5.910620232	3.790040818	1.650384925	0.435453074	3.139173842	0
	1625	1417458_s_at	6.569334784	3.788994417	1.5482243	0.408610869	2.924569553	0
	6217	1423032_at	4.492634099	3.785725143	1.10469267	0.291804774	2.150530615	0
	15463	1451358_a_at	5.590360202	3.779503088	1.568164925	0.414912989	2.965272981	0
	15095	1450920_at	6.267188068	3.779350148	1.350528135	0.357344009	2.550054596	0
	17258	1456497_x_at	8.767704284	3.778202409	1.060207517	0.280611625	2.08523144	0
	9799	1427609_at	4.593339346	3.775507222	0.985908638	0.261132765	1.980560317	0
	943	1416719_a_at	8.785549239	3.774462236	1.046495178	0.277256762	2.065505895	0
	12494	1438723_a_at	8.777499532	3.769321583	1.050447566	0.278683456	2.071172286	0
	16804	1454803_a_at	5.65777034	3.769053876	1.462219854	0.387954087	2.755319948	0
	6988	1423927_at	6.290062379	3.765209454	0.872823905	0.231812842	1.831243838	0
	7025	1423971_at	5.404767761	3.755237218	1.180020631	0.314233313	2.265800173	0
	17623	1460581_a_at	8.870872403	3.750648297	0.999371741	0.266453067	1.999129238	0
	9566	1427261_at	6.451515965	3.743271487	1.290880169	0.344853472	2.446772844	0
	12970	1448314_at	6.635908001	3.735541915	1.305094718	0.349372259	2.470999499	0
	2434	1418341_at	5.681961447	3.730918334	1.271816011	0.340885513	2.414653218	0
	2994	1418966_a_at	4.833872616	3.727583296	0.780523644	0.209391335	1.71775424	0
	873	1416641_at	6.442872096	3.726948325	1.049793874	0.281676531	2.070234041	0
	741	1416505_at	6.699893323	3.721677863	1.478388701	0.397237148	2.786373585	0
	14523	1450225_at	2.964035587	3.717900315	0.927584464	0.249491483	1.902088619	0
	820	1416586_at	5.15945631	3.711373236	1.078609568	0.290622769	2.111999609	0
	13991	1449458_at	4.880476379	3.705268197	2.416818894	0.652265576	5.339922835	0
	13895	1449349_at	6.079768457	3.700441764	0.941866317	0.254528075	1.921011715	0
	12374	1438320_s_at	7.1963746	3.693892984	1.310066553	0.354657419	2.479529781	0
	7738	1424824_at	5.104049356	3.692055686	1.387353666	0.375767265	2.615983907	0
	5390	1422073_a_at	5.633543321	3.691903809	1.443370688	0.390955659	2.719555159	0
	15356	1451229_at	5.71745195	3.685970521	1.455707429	0.394931924	2.742910273	0
	11542	1435336_at	5.794952137	3.685886772	1.454617045	0.394645071	2.740837975	0
	11691	1435989_x_at	9.183516792	3.677193231	1.384571917	0.376529551	2.610944727	0
	16621	1453815_at	5.163022445	3.673182718	1.411688244	0.384322903	2.660483109	0
	10202	1428443_a_at	5.571791598	3.669116397	1.451718763	0.395658956	2.735337334	0
	11930	1436959_x_at	7.377339471	3.665675176	1.314774892	0.358671958	2.487635123	0
	14896	1450684_at	5.69364436	3.664785571	1.922313795	0.5245365	3.790304607	0
	8960	1426391_at	4.364727508	3.664511623	1.003482024	0.273837861	2.00483294	0
	8254	1425475_at	6.068545881	3.663064201	1.313354658	0.358539896	2.485187423	0
	11696	1436012_s_at	4.793848071	3.661759835	0.989766601	0.270298066	1.985863693	0
	10685	1431301_at	2.735145021	3.657316687	1.135658312	0.31051681	2.197187991	0
	2291	1418184_at	4.934817496	3.655805443	1.164891577	0.318641568	2.242163644	0
	4182	1420647_a_at	9.242836066	3.650470379	1.373080378	0.376137932	2.590230305	0
	5856	1422607_at	5.843646625	3.650005985	1.915005704	0.524658237	3.771153053	0
	2365	1418264_at	5.261213651	3.64779658	1.455649744	0.399049046	2.742800602	0
	7531	1424567_at	6.023646998	3.645743915	1.461427513	0.400858521	2.753807117	0
	13632	1449048_s_at	5.806163721	3.64472726	1.247286447	0.342216676	2.373944896	0
	17002	1455719_at	7.45731009	3.639737938	1.022678765	0.280975934	2.031687854	0
	11368	1434624_x_at	7.724238794	3.638911961	1.595125204	0.438352239	3.021207355	0
	13290	1448660_at	5.002084732	3.636074875	1.164642503	0.320302123	2.241776579	0
	558	1416309_at	5.872299706	3.634572362	1.363761596	0.375219272	2.573553182	0
	16702	1454144_a_at	3.833275754	3.633688994	1.06792248	0.293894849	2.096412302	0
	15150	1450984_at	6.721610171	3.630052101	1.239209345	0.341375085	2.360691214	0
	6168	1422970_at	4.208108799	3.629545921	1.005622568	0.277065669	2.007809743	0
	1173	1416961_at	5.769985684	3.624425119	1.273422518	0.351344689	2.417343544	0
	7737	1424823_s_at	5.04234154	3.615897919	1.335067505	0.36922157	2.522872862	0
	14464	1450150_a_at	8.884644792	3.61469545	0.975792849	0.269951608	1.966721734	0
	1165	1416953_at	8.450221508	3.607204046	1.683303843	0.466650575	3.211625877	0
	10934	1432400_at	4.949391544	3.605393659	1.391201232	0.385866666	2.622969863	0
	9200	1426712_at	4.772834105	3.603859572	1.74570377	0.484398389	3.353584073	0
	7736	1424822_at	5.147840906	3.603463944	1.317260279	0.365553895	2.491924363	0
	14543	1450254_at	3.53001423	3.601171524	1.102777092	0.306227317	2.147677085	0
	792	1416558_at	5.438661164	3.600044469	1.543074435	0.428626493	2.914148577	0
	16281	1452473_at	2.858604117	3.598467185	1.149683644	0.319492602	2.218652383	0
	9582	1427284_a_at	7.669816708	3.592791973	1.866917004	0.519628472	3.647522819	0
	6780	1423691_x_at	9.193584435	3.589470301	1.367875556	0.381080059	2.580902347	0
	12791	1448113_at	7.131595131	3.588277908	1.243281734	0.346484237	2.367364305	0
	15217	1451061_at	2.375045589	3.587365536	1.345153021	0.3749696	2.54057142	0
	16905	1455245_x_at	8.88871757	3.587225802	0.969925247	0.270383104	1.958739101	0
	9455	1427094_at	6.601323323	3.581767832	1.288534362	0.359748153	2.442797649	0
	1624	1417457_at	6.621563963	3.577616928	1.511759797	0.422560556	2.851576619	0
	8341	1425601_a_at	5.786690393	3.574937798	1.007593232	0.281849165	2.010554206	0
	893	1416664_at	6.454537518	3.570425254	1.524405067	0.426953362	2.87668064	0
	12733	1446165_at	7.027982919	3.561442277	1.070347476	0.300537645	2.099939081	0
	428	1416173_at	5.466714731	3.561355887	1.053761623	0.295887762	2.075935505	0
	9318	1426889_at	5.017336057	3.559725743	0.982075931	0.275885279	1.975305684	0
	6911	1423836_at	6.215906874	3.556210127	1.416770614	0.398393392	2.669872068	0
	3846	1420146_at	3.833741945	3.553042293	0.929313151	0.261554205	1.904369135	0
	2062	1417930_at	5.788477853	3.549436035	1.18121634	0.332789865	2.267678851	0
	14563	1450276_a_at	5.750152782	3.547025026	1.430107007	0.403184922	2.694667014	0
	7692	1424761_at	6.295968313	3.540237554	1.65844468	0.468455762	3.156760218	0
	6719	1423623_at	5.222241982	3.538006828	1.157315928	0.32710958	2.230420811	0
	3418	1419430_at	6.332754298	3.537443967	1.332071672	0.376563328	2.517639418	0
	7173	1424143_a_at	6.884717987	3.535118338	1.352411106	0.382564592	2.553385038	0
	6892	1423813_at	5.52550314	3.534249581	1.644580604	0.465326674	3.126569536	0
	16155	1452269_at	6.117180663	3.532436248	1.154687718	0.326881403	2.226361271	0
	9217	1426743_at	7.615402023	3.532323991	1.209869453	0.342513726	2.313167044	0
	15837	1451822_a_at	4.871571109	3.531957456	0.972930723	0.275465018	1.962823872	0
	15481	1451380_at	5.451597581	3.530602006	0.777238925	0.220143455	1.713847717	0
	796	1416562_at	1.946689506	3.521383583	1.214751933	0.344964388	2.321008705	0
	5886	1422642_at	5.957759968	3.521233113	1.14842047	0.326141563	2.216710656	0
	795	1416561_at	1.738207467	3.520635975	1.211627514	0.344150183	2.315987576	0
	14540	1450250_at	4.641495752	3.519771867	1.466737957	0.416713927	2.763962337	0
	7532	1424568_at	6.004879165	3.519067669	1.412616743	0.401417897	2.66219591	0
	2381	1418281_at	5.708275803	3.518041817	1.315341311	0.373884501	2.488611989	0
	6925	1423852_at	5.766406673	3.516743669	1.902069309	0.540860946	3.737488937	0
	11889	1436872_at	5.092818547	3.514299761	1.268312431	0.360900469	2.408796357	0
	3365	1419373_at	5.210824366	3.51385929	2.172680622	0.61831748	4.50860344	0
	14295	1449946_a_at	4.623522386	3.513392995	0.870081248	0.247647004	1.827765832	0
	13269	1448638_at	4.830659634	3.507852427	1.178851275	0.336060681	2.263964403	0
	8085	1425249_a_at	4.248215786	3.507268431	1.263952276	0.360380821	2.401527412	0
	12363	1438287_x_at	5.727843074	3.507144203	1.16336003	0.33171149	2.239784655	0
	13831	1449280_at	3.977943326	3.505505196	2.097645674	0.598386126	4.28010347	0
	1323	1417125_at	6.627846882	3.503995486	1.004469949	0.286664168	2.006206275	0
	4945	1421546_a_at	5.505068299	3.499343768	1.478312808	0.422454296	2.78622701	0
	12111	1437455_a_at	8.783580143	3.498925232	1.272326785	0.363633602	2.415508258	0
	12842	1448169_at	9.384768423	3.493747042	1.404408295	0.40197767	2.647091923	0
	7785	1424882_a_at	5.416273576	3.493684847	1.446509894	0.414035598	2.72547917	0
	184	1415912_a_at	8.34208716	3.490264369	0.991037873	0.283943498	1.987614365	0
	13391	1448777_at	6.36286806	3.487455819	1.209519077	0.3468199	2.312605332	0
	8084	1425248_a_at	4.202846332	3.485803674	1.310536706	0.375964004	2.480337954	0
	95	1415811_at	5.683165769	3.48439697	1.308840918	0.375629106	2.477424201	0
	6924	1423851_a_at	5.66939446	3.483443763	1.877969265	0.539112841	3.675573229	0
	5950	1422708_at	5.823877878	3.482145599	1.484005615	0.426175636	2.797243052	0
	805	1416571_at	4.372875254	3.481931853	0.849622488	0.244008936	1.802029324	0
	3894	1420281_at	3.26495072	3.481878764	1.103871038	0.317033163	2.149306212	0
	9160	1426653_at	6.07976036	3.477406321	1.512751468	0.435022925	2.853537391	0
	5949	1422707_at	5.912056077	3.474305944	1.432220369	0.412232081	2.698617246	0
	2860	1418818_at	8.22816294	3.472482574	2.549980311	0.734339268	5.856262861	0
	7024	1423970_at	5.493880362	3.468762713	1.096044684	0.315975688	2.13767819	0
	14147	1449705_x_at	6.176740238	3.46807087	1.47985282	0.426707779	2.78920277	0
	6910	1423835_at	6.26951186	3.466547579	1.417905088	0.409025134	2.671972367	0
	1669	1417506_at	7.04008571	3.466140094	1.607065773	0.463647091	3.046316359	0
	8932	1426353_at	5.903365282	3.462994049	1.124221096	0.324638472	2.179838263	0
	1016	1416798_a_at	4.633551672	3.460654457	0.973714754	0.281367229	1.963890857	0
	177	1415905_at	2.839520597	3.459700185	1.267398162	0.36633179	2.407270331	0
	9131	1426620_at	2.979365206	3.457069956	1.254108297	0.362766248	2.385196785	0
	1986	1417843_s_at	6.13625315	3.454684577	1.109291145	0.321097663	2.157396196	0
	8255	1425476_at	6.226245967	3.451779073	1.325557047	0.384021404	2.506296411	0
	5713	1422447_at	3.919604558	3.445037938	1.012522075	0.29390738	2.017434836	0
	6746	1423653_at	5.14405098	3.445023071	1.675179945	0.486260879	3.193591853	0
	3893	1420280_x_at	3.289632885	3.444658337	1.101035126	0.31963551	2.14508546	0
	16411	1452679_at	5.59114542	3.444613208	1.78231326	0.517420434	3.439772759	0
	7179	1424150_at	5.297506429	3.443805253	0.811345504	0.23559564	1.754847307	0
	7665	1424731_at	4.954601882	3.44203198	0.948425138	0.275542222	1.929764955	0
	15434	1451323_at	5.64861652	3.43379209	1.11467688	0.324619794	2.165465038	0
	15275	1451128_s_at	5.544765593	3.432727081	1.581537602	0.460723374	2.99288657	0
	788	1416554_at	7.53468402	3.430035404	0.954357631	0.278235505	1.937716662	0
	99	1415815_at	3.062382133	3.429375934	0.943078968	0.275000171	1.922627091	0
	14909	1450700_at	6.066696153	3.428214086	1.177393729	0.343442299	2.261678289	0
	11911	1436922_at	3.589025947	3.426386363	1.22997896	0.358972641	2.34563569	0
	7290	1424278_a_at	6.343000564	3.425547443	1.436308403	0.419293099	2.706274916	0
	12817	1448142_x_at	8.382335059	3.422992831	0.970310099	0.283468341	1.959261683	0
	9361	1426958_at	7.794469052	3.420365073	1.548364414	0.45268981	2.9248536	0
	9159	1426652_at	6.120605955	3.416777734	1.458499269	0.426863959	2.748223372	0
	502	1416251_at	7.103620132	3.406150107	1.519941701	0.446234503	2.867794606	0
	12522	1438852_x_at	6.907769356	3.404079985	1.536610142	0.451402478	2.901120343	0
	7159	1424125_at	3.681231431	3.401711893	0.877195178	0.257868745	1.836800804	0
	855	1416621_at	6.565629403	3.401395504	0.830749792	0.244237928	1.778609494	0
	2117	1417991_at	2.440885736	3.400746308	0.787034119	0.231429824	1.725523496	0
	7347	1424340_at	3.422012935	3.400552449	0.743053011	0.218509499	1.673713984	0
	11352	1434585_at	7.100764254	3.399611411	0.985308507	0.289829745	1.979736616	0
	17587	1460419_a_at	3.443421773	3.394624901	1.178283611	0.347102742	2.263073767	0
	15226	1451071_a_at	5.144464714	3.387198318	1.695133758	0.500453059	3.238069067	0
	13780	1449223_at	2.811859699	3.386714703	1.166642822	0.344476262	2.244886994	0
	15157	1450993_at	4.604231039	3.380786232	1.078627921	0.319046472	2.112026477	0
	14250	1449896_at	5.507848651	3.378914556	1.610971192	0.476771805	3.054574	0
	12201	1437716_x_at	5.875666997	3.377294807	1.568169575	0.464327121	2.965282539	0
	8328	1425586_a_at	5.346733392	3.376653653	1.586588091	0.469869952	3.003382226	0
	2001	1417861_at	3.96176985	3.365362294	0.985673627	0.292887821	1.980237716	0
	12427	1438527_at	8.232902964	3.363531253	1.760409665	0.523381391	3.387943147	0
	15200	1451043_at	4.872350786	3.358252127	0.937882899	0.279277095	1.915714935	0
	10056	1428066_at	5.16527558	3.353571032	1.368892494	0.408189503	2.582722236	0
	13261	1448627_s_at	6.633562731	3.350681206	1.51498515	0.452142432	2.857958862	0
	2156	1418036_at	5.52792147	3.346480969	1.112194692	0.332347532	2.161742513	0
	5070	1421691_at	2.630298734	3.345891562	1.075808042	0.321531055	2.107902361	0
	9725	1427506_at	3.806376332	3.341018238	1.194621982	0.357562245	2.288848513	0
	13109	1448465_at	5.571166098	3.339626772	1.006271865	0.301312672	2.008713578	0
	10800	1431773_at	4.839445744	3.339042059	0.850446719	0.254697816	1.803059141	0
	6383	1423233_at	7.578357088	3.335579491	1.427186028	0.427867491	2.689216727	0
Negative genes (580) Downregulated in Int3 tumors compared to NML mammary galnd
	Row	Gene ID	Gene Name	Score(d)	Numerator(r)	Denominator(s+s0)	Fold Change	q-value(%)	Inverse Fold Change
	10179	1428333_at	2.382922197	-10.592059	-3.542807323	0.33447768	0.085804236	0	11.65443631
	15725	1451679_at	2.173440225	-9.898610596	-3.66873607	0.370631417	0.078632195	0	12.71743724
	1457	1417273_at	3.257195038	-8.026257975	-4.195094211	0.52267124	0.054594741	0	18.31678266
	13589	1449002_at	5.247484341	-7.731007364	-2.046408366	0.264701386	0.242086013	0	4.13076322
	2050	1417917_at	2.53258917	-7.10822236	-2.668170417	0.375363949	0.157326062	0	6.356225978
	13113	1448469_at	4.368859022	-6.918734229	-2.679814316	0.387327252	0.156061403	0	6.407734251
	1026	1416808_at	4.537444187	-6.638726709	-2.657265032	0.400267272	0.158519801	0	6.308360169
	12356	1438251_x_at	3.946242037	-6.579494898	-2.979215707	0.452803103	0.126813856	0	7.885573634
	12537	1438912_at	2.968661736	-6.551050225	-2.533365914	0.386711417	0.172735209	0	5.789207685
	8823	1426225_at	2.355362912	-6.547969682	-3.313198136	0.505988619	0.100606949	0	9.939671252
	12538	1438913_x_at	3.034032304	-6.544191675	-2.53851514	0.387903543	0.172119786	0	5.809907279
	457	1416203_at	3.941556357	-6.53679354	-2.66943357	0.408370488	0.157188375	0	6.361793616
	971	1416749_at	3.940983031	-6.44542316	-2.960537034	0.45932392	0.128466399	0	7.784136633
	1327	1417130_s_at	4.489452577	-6.413139476	-2.369510741	0.3694775	0.193511238	0	5.167658524
	13623	1449038_at	4.406127371	-6.288096501	-2.350875769	0.373861274	0.196026993	0	5.10133827
	17203	1456312_x_at	5.393456073	-6.242685125	-2.75975726	0.442078562	0.147648923	0	6.772822847
	707	1416468_at	2.581105479	-6.060203074	-2.64515919	0.436480289	0.159855558	0	6.25564737
	11941	1436991_x_at	5.317688595	-6.014411896	-2.720652762	0.452355577	0.151705704	0	6.591709948
	7054	1424008_a_at	4.056851211	-5.990005326	-1.989053539	0.332062065	0.251904092	0	3.969764817
	15232	1451077_at	4.769920601	-5.974813848	-1.714233507	0.286909944	0.304764442	0	3.281222683
	12010	1437171_x_at	5.345872986	-5.963961398	-2.7334041	0.45832022	0.150370753	0	6.650229366
	17136	1456081_a_at	4.646593602	-5.892145231	-1.832251166	0.310965038	0.280826081	0	3.560922818
	17274	1456569_x_at	4.71043535	-5.888236883	-2.793422479	0.474407286	0.144243431	0	6.932724735
	4968	1421571_a_at	4.461882871	-5.88775103	-2.475129338	0.42038621	0.179850573	0	5.560171329
	13713	1449145_a_at	6.037899516	-5.887401728	-2.890858974	0.491024582	0.134823232	0	7.417119301
	284	1416023_at	3.023519476	-5.87055897	-4.10448314	0.69916394	0.058133632	0	17.20174644
	683	1416441_at	3.194021509	-5.86940964	-2.029754513	0.345819194	0.244896742	0	4.083353626
	17411	1460194_at	4.23015117	-5.86870872	-2.27442081	0.387550468	0.206695544	0	4.838033671
	96	1415812_at	5.380276002	-5.841443874	-2.617361445	0.44806755	0.162965508	0	6.136267793
	3422	1419435_at	2.719655972	-5.810408281	-2.215221612	0.381250595	0.215353457	0	4.643528893
	6757	1423666_s_at	4.948648591	-5.749819746	-1.56429668	0.272060125	0.338142514	0	2.957332954
	3429	1419442_at	1.459986635	-5.736224328	-2.418946818	0.421696691	0.186992613	0	5.347804842
	15265	1451116_at	4.302472216	-5.733668779	-1.879703987	0.327836165	0.271739466	0	3.67999546
	16555	1453410_at	3.670350825	-5.716156685	-2.432007296	0.425461972	0.185307439	0	5.396437427
	17095	1455978_a_at	1.389554201	-5.712933541	-2.468313177	0.432057044	0.180702306	0	5.533963686
	1928	1417785_at	3.98692608	-5.670899319	-2.358119353	0.415828111	0.195045233	0	5.127015834
	4604	1421134_at	3.033387932	-5.622963658	-3.046659715	0.541824543	0.12102192	0	8.262965907
	15210	1451054_at	2.752542893	-5.610371911	-2.666610981	0.475300216	0.15749621	0	6.349359129
	6877	1423797_at	4.618856562	-5.608847234	-1.816687841	0.32389683	0.283871941	0	3.522715195
	12994	1448338_at	2.548244092	-5.569241606	-2.107404811	0.37840068	0.232064088	0	4.309154456
	2758	1418699_s_at	4.440466018	-5.546957184	-1.275946888	0.230026453	0.412954035	0	2.421577017
	17273	1456568_at	4.601559573	-5.546818781	-2.767367607	0.498910766	0.146872112	0	6.808644495
	10064	1428074_at	2.484672017	-5.542998192	-2.159898838	0.389662555	0.223771958	0	4.468835186
	9297	1426857_a_at	4.318448161	-5.519398204	-1.844076319	0.334108222	0.278533678	0	3.590230121
	1886	1417741_at	3.206171661	-5.500547938	-3.401745204	0.618437516	0.094617759	0	10.56884051
	13938	1449396_at	3.442463169	-5.393000707	-3.087568745	0.572514063	0.117638423	0	8.500623984
	7351	1424349_a_at	5.773572938	-5.369030691	-1.683701823	0.31359512	0.311282888	0	3.212511956
	15204	1451047_at	2.714112933	-5.36352014	-2.584252752	0.481820276	0.16674868	0	5.997048962
	9296	1426856_at	4.078254398	-5.335744906	-1.701384238	0.318865363	0.30749093	0	3.252128444
	13520	1448919_at	4.072787403	-5.334836173	-2.044192601	0.38317814	0.242458107	0	4.124423854
	2493	1418406_at	3.961283955	-5.33144972	-1.555191852	0.291701495	0.340283275	0	2.938728037
	2734	1418673_at	2.086693088	-5.290630596	-2.511885951	0.474780067	0.175326266	0	5.703651961
	13699	1449131_s_at	5.069713891	-5.270215521	-1.823128722	0.345930582	0.282607426	0	3.538477441
	2667	1418595_at	3.064612332	-5.248820284	-2.338389446	0.445507623	0.197730942	0	5.057377414
	1806	1417649_at	3.452596446	-5.237523863	-1.949443433	0.372207074	0.258916097	0	3.862255036
	16942	1455439_a_at	5.913665516	-5.200095559	-1.988970543	0.382487306	0.251918584	0	3.969536448
	13745	1449181_at	4.23011052	-5.19134871	-1.196938116	0.230563998	0.436200063	0	2.292526032
	16882	1455106_a_at	4.41366774	-5.18472685	-1.710398401	0.329891709	0.305575673	0	3.272511815
	2128	1418003_at	3.309558624	-5.184442766	-2.424082827	0.467568635	0.186328101	0	5.366877011
	2757	1418698_a_at	4.238387624	-5.176880665	-1.211797255	0.234078653	0.431730447	0	2.316260081
	16398	1452652_at	2.470852123	-5.174023919	-2.031343711	0.392604237	0.244627125	0	4.087854116
	13715	1449147_at	3.899358687	-5.171874024	-2.198294061	0.425047874	0.217895142	0	4.589363439
	12807	1448131_at	4.640114186	-5.171872799	-1.340808786	0.259250147	0.394799266	0	2.532932771
	8591	1425927_a_at	4.420699822	-5.164324366	-1.25226682	0.242484153	0.419788101	0	2.382154227
	6706	1423608_at	2.638216519	-5.156162189	-2.584032951	0.501154319	0.166774087	0	5.996135357
	13111	1448467_a_at	2.824822588	-5.153781232	-1.479466836	0.287064345	0.35862132	0	2.788456638
	3113	1419097_a_at	4.517037238	-5.133890252	-1.656090465	0.322580029	0.317297824	0	3.151613162
	3545	1419573_a_at	5.851680507	-5.078420117	-1.94430573	0.382856417	0.259839789	0	3.848525297
	2956	1418926_at	3.08501402	-5.075985886	-1.96229121	0.386583268	0.256620582	0	3.89680357
	7352	1424350_s_at	5.571732144	-5.074415261	-1.632468527	0.321705742	0.322535859	0	3.10043045
	3194	1419186_a_at	3.761823354	-5.033996246	-2.056855667	0.408593008	0.240339275	0	4.160784783
	12536	1438910_a_at	4.618153825	-5.030960095	-1.617746576	0.321558221	0.32584402	0	3.068953053
	1022	1416804_at	2.678214867	-5.029137184	-1.481646508	0.294612466	0.358079912	0	2.792672714
	4194	1420664_s_at	3.131417672	-5.025885385	-1.929911546	0.383994341	0.262445261	0	3.810318367
	12214	1437750_at	2.230038159	-5.023974905	-2.035222454	0.405102034	0.243970319	0	4.09885926
	5536	1422241_a_at	7.106267876	-5.016455221	-1.221455713	0.243489807	0.42884978	0	2.331818846
	16427	1452716_at	2.555639614	-4.994532838	-2.735574903	0.547713869	0.150144663	0	6.660243405
	2763	1418704_at	5.11423518	-4.970635295	-1.312032639	0.26395673	0.402753034	0	2.482911155
	176	1415904_at	4.742465873	-4.953095025	-2.863273569	0.578077657	0.137425957	0	7.276645706
	12425	1438511_a_at	3.292650046	-4.948660902	-2.393737896	0.48371427	0.190288741	0	5.255171679
	3669	1419714_at	3.785879523	-4.948395138	-1.675345837	0.338563472	0.313091048	0	3.193959097
	1910	1417766_at	5.3945157	-4.946134177	-1.588143305	0.321087793	0.332599221	0	3.006621593
	13454	1448844_at	5.314959909	-4.944585151	-1.571077991	0.317737069	0.336556823	0	2.971266462
	13698	1449130_at	4.992063306	-4.928870838	-1.81965085	0.369182093	0.283289523	0	3.529957588
	17128	1456057_x_at	4.547855583	-4.928718872	-1.339545634	0.271783737	0.395145084	0	2.530716033
	11843	1436737_a_at	3.975151612	-4.912915611	-2.304532612	0.469076368	0.202426123	0	4.94007386
	6327	1423166_at	2.7823882	-4.889032839	-3.089942748	0.632015135	0.117445004	0	8.514623557
	15591	1451512_s_at	3.309426116	-4.883534488	-1.945726166	0.398425806	0.259584084	0	3.852316309
	15064	1450883_a_at	2.770036692	-4.867848936	-3.103713848	0.637594529	0.116329278	0	8.596288177
	15534	1451446_at	3.796185784	-4.858796839	-2.079464547	0.427979316	0.23660221	0	4.226503214
	17085	1455956_x_at	3.675925212	-4.85081384	-2.004645369	0.413259596	0.249196314	0	4.012900455
	711	1416472_at	5.705444391	-4.841774545	-1.332206661	0.275148429	0.397160304	0	2.517874999
	8515	1425826_a_at	3.949211075	-4.803486974	-2.048437684	0.426448056	0.241745731	0	4.136577708
	17530	1460347_at	4.497548572	-4.791058585	-2.28406702	0.476735356	0.205318137	0	4.870490326
	16349	1452584_at	4.598476514	-4.789383083	-1.8034624	0.376554218	0.28648621	0	3.49056941
	15590	1451511_at	2.953974665	-4.787537355	-1.872059693	0.391027694	0.273183131	0	3.660548129
	6995	1423935_x_at	4.599774145	-4.785838455	-2.293389869	0.47920336	0.203995627	0	4.902065865
	11951	1437008_x_at	4.627980224	-4.77944399	-1.267241206	0.265144065	0.415453465	0	2.407008449
	2494	1418407_at	3.590257381	-4.77742316	-1.545974701	0.323600119	0.34246425	0	2.920012815
	12974	1448318_at	6.819802277	-4.776097616	-1.541175078	0.322685004	0.343605473	0	2.910314526
	1021	1416803_at	3.461288322	-4.774407367	-1.468248147	0.30752469	0.361420903	0	2.766857124
	10543	1430391_a_at	3.54286745	-4.772094477	-2.006361813	0.420436314	0.248900009	0	4.017677638
	7212	1424186_at	5.815737682	-4.750020308	-2.028394768	0.427028652	0.245127667	0	4.079506865
	2240	1418126_at	4.222886314	-4.748838328	-2.142785	0.451222984	0.226442239	0	4.416137218
	16373	1452609_at	3.830258796	-4.740930819	-1.575042852	0.332222281	0.335633156	0	2.979443423
	15888	1451900_at	4.025919845	-4.733829237	-1.537345835	0.324757349	0.344518692	0	2.902600128
	13581	1448987_at	6.024467437	-4.729607792	-1.504467241	0.31809556	0.352460321	0	2.837198797
	1067	1416850_s_at	5.101847186	-4.717554259	-1.582982931	0.335551611	0.333791025	0	2.995886423
	5861	1422612_at	6.113600909	-4.7174625	-1.729985047	0.366719406	0.301455081	0	3.317243801
	12915	1448250_at	3.283237046	-4.708883828	-1.86740314	0.396570229	0.274066303	0	3.648752109
	5920	1422677_at	3.989688545	-4.708393151	-2.30301605	0.489129938	0.202639026	0	4.934883578
	3879	1420243_at	2.65329935	-4.707188634	-1.879036829	0.399184519	0.271865158	0	3.678294081
	662	1416418_at	5.662192864	-4.689629203	-1.437707622	0.306571705	0.369153407	0	2.708900911
	3573	1419603_at	1.57512133	-4.673921908	-1.915137166	0.4097495	0.265146725	0	3.771496705
	4507	1421028_a_at	3.474850639	-4.67172364	-1.876074235	0.40158074	0.27242401	0	3.670748406
	13913	1449368_at	5.133756838	-4.663848886	-2.310962125	0.495505361	0.201525998	0	4.96213892
	12779	1448100_at	4.420702304	-4.658205874	-1.173646566	0.251952489	0.443299437	0	2.255811574
	2789	1418733_at	2.19874655	-4.64899349	-1.752947722	0.377059621	0.29669495	0	3.370465182
	16969	1455573_at	4.165773619	-4.64282622	-2.014983876	0.433999418	0.247416929	0	4.041760613
	7213	1424187_at	5.564759183	-4.640821887	-1.989942923	0.428791057	0.251748847	0	3.972212828
	1533	1417358_s_at	3.730079392	-4.638924825	-1.979110886	0.426631377	0.253646141	0	3.942500357
	3114	1419098_at	4.254792872	-4.636477874	-1.574217834	0.339528814	0.335825146	0	2.977740089
	7016	1423959_at	2.406973506	-4.634715106	-1.527109778	0.329493775	0.346971777	0	2.882078793
	3880	1420244_at	2.565943376	-4.628221582	-1.839414162	0.397434334	0.279435232	0	3.5786468
	15483	1451382_at	3.548571577	-4.624393363	-1.675764144	0.362374913	0.313000281	0	3.194885315
	15586	1451506_at	3.525279403	-4.622976469	-1.843658786	0.398803411	0.2786143	0	3.589191217
	10998	1433460_at	3.849871356	-4.622296677	-1.61758245	0.349952105	0.325881091	0	3.068603938
	17465	1460256_at	4.133938277	-4.622285483	-3.600405628	0.778923249	0.082446061	0	12.12914228
	15951	1451985_at	2.197539541	-4.620025275	-1.783459613	0.386028108	0.290485969	0	3.442507061
	8987	1426430_at	3.306091615	-4.606530448	-1.555994936	0.337780235	0.340093907	0	2.940364353
	10850	1431995_at	3.618653479	-4.593957751	-1.987719469	0.432681269	0.252137137	0	3.966095644
	663	1416419_s_at	5.866722441	-4.591030137	-1.425219166	0.310435594	0.372362794	0	2.685552948
	4745	1421308_at	4.167128295	-4.58881644	-1.533803393	0.334248147	0.345365675	0	2.895481728
	6620	1423505_at	4.379181429	-4.584550242	-1.682742752	0.36704642	0.311489891	0	3.210377059
	1911	1417767_at	5.217613029	-4.58310695	-1.595491577	0.348124448	0.330909456	0	3.021974689
	15545	1451457_at	3.61712029	-4.580633456	-1.3039105	0.284657245	0.405026862	0	2.468972043
	13888	1449341_a_at	4.425424544	-4.577794079	-1.527935063	0.333771034	0.346773351	0	2.88372794
	10807	1431795_a_at	3.000896498	-4.573996994	-1.423823765	0.311286554	0.372723125	0	2.682956688
	7490	1424524_at	4.666689527	-4.56804488	-2.094592283	0.458531459	0.234134221	0	4.271054428
	333	1416072_at	3.473025505	-4.567378402	-2.047384207	0.448262445	0.241922321	0	4.133558221
	4744	1421307_at	4.347530456	-4.56561773	-1.524531119	0.33391563	0.347592505	0	2.876931995
	7759	1424852_at	3.57068953	-4.561954348	-1.82558565	0.400176221	0.282126551	0	3.544508649
	15952	1451986_s_at	2.130233086	-4.561341955	-1.750993279	0.383876784	0.29709716	0	3.365902249
	1146	1416933_at	4.872201524	-4.561058701	-1.395957326	0.306059934	0.379992454	0	2.631631206
	13968	1449434_at	4.234137812	-4.549869123	-3.697372753	0.812632771	0.077086778	0	12.9723932
	15065	1450884_at	2.467287582	-4.536202802	-2.996857803	0.6606534	0.125272547	0	7.982594923
	15294	1451149_at	5.539673276	-4.508870348	-1.401310221	0.310789646	0.378585164	0	2.6414136
	5921	1422678_at	4.065112086	-4.507430163	-2.312003164	0.512931555	0.201380631	0	4.965720856
	2011	1417872_at	3.799976199	-4.50078465	-2.751073134	0.611243005	0.148540358	0	6.732177122
	15587	1451507_at	3.352762062	-4.482936091	-1.848423469	0.412324296	0.277695659	0	3.601064572
	3115	1419099_x_at	4.251956474	-4.475132424	-1.565503135	0.349822751	0.33785986	0	2.959807062
	12252	1437902_s_at	3.347702742	-4.467136228	-1.946830431	0.435811744	0.259385469	0	3.855266072
	1066	1416849_at	4.954999311	-4.465931016	-1.510833853	0.338302103	0.350908341	0	2.849747021
	9605	1427324_at	4.809366521	-4.464979953	-1.523709308	0.341257816	0.347790563	0	2.875293658
	3296	1419301_at	4.724051789	-4.46063849	-1.659488155	0.372029287	0.316551436	0	3.159044271
	16315	1452522_at	4.109510342	-4.458305209	-1.568521791	0.351820191	0.337153671	0	2.966006565
	10639	1431056_a_at	4.444284858	-4.450979818	-2.799074304	0.628866995	0.143679456	0	6.959937273
	4506	1421027_a_at	3.479815152	-4.44929313	-1.844996723	0.414671875	0.278356037	0	3.592521331
	12897	1448229_s_at	3.545182053	-4.446914791	-1.926872751	0.433305526	0.262998641	0	3.802301018
	9621	1427345_a_at	2.431448129	-4.445159591	-2.348114271	0.528240713	0.196402572	0	5.091583012
	11396	1434745_at	3.726077355	-4.442066877	-1.950438208	0.439083486	0.258737629	0	3.864919078
	9381	1426987_at	4.552182578	-4.439638215	-1.064678492	0.239811994	0.478079188	0	2.091703686
	382	1416123_at	3.323936664	-4.435621228	-1.935907486	0.436445627	0.261356784	0	3.826187268
	9842	1427696_at	3.958293916	-4.433742962	-1.270415776	0.286533475	0.414540288	0	2.412310769
	256	1415994_at	2.999755479	-4.432850959	-2.459492347	0.554833079	0.181810529	0	5.500231521
	15658	1451593_at	3.207547149	-4.423380052	-2.216196982	0.501018894	0.215207911	0	4.646669329
	1190	1416978_at	4.409834653	-4.420195959	-1.801511052	0.407563617	0.286873965	0	3.485851358
	381	1416122_at	3.756798281	-4.412012871	-1.935467202	0.438681223	0.261436558	0	3.825019763
	1377	1417185_at	6.045012399	-4.407140634	-2.245492708	0.509512379	0.210881917	0	4.741990288
	876	1416644_a_at	3.188525295	-4.404762239	-1.39615489	0.31696487	0.379940421	0	2.63199161
	13170	1448529_at	3.085776296	-4.402038672	-1.96872122	0.447229424	0.255479384	0	3.914210163
	1989	1417846_at	3.949220944	-4.395726401	-1.091584282	0.248328531	0.469245794	0	2.131079305
	6973	1423911_at	5.223685307	-4.392533996	-2.086432759	0.474995245	0.235462177	0	4.24696659
	5105	1421733_a_at	4.208967669	-4.384900833	-1.444119187	0.329339076	0.367516471	0	2.720966486
	1562	1417389_at	3.69464818	-4.383646829	-1.767025652	0.403094894	0.293813858	0	3.403515434
	7355	1424357_at	1.748853338	-4.375044653	-2.864528459	0.65474268	0.137306473	0	7.282977859
	14609	1450333_a_at	2.932969292	-4.373390971	-1.428588906	0.326654743	0.371494072	0	2.691832995
	132	1415850_at	4.584114839	-4.371886868	-1.617016516	0.369866962	0.326008952	0	3.067400435
	16455	1452823_at	4.911228427	-4.36794606	-1.45755213	0.333692795	0.364110404	0	2.746419736
	16895	1455209_at	2.282663741	-4.359870203	-2.746722574	0.630000997	0.148988969	0	6.711906291
	2064	1417933_at	3.615570227	-4.356628598	-1.693982164	0.388828684	0.309072636	0	3.235485393
	9687	1427454_at	3.757923502	-4.351947853	-1.196935351	0.275034396	0.436200899	0	2.292521638
	14875	1450658_at	3.527838571	-4.347697271	-1.729103144	0.397705506	0.301639414	0	3.315216626
	16357	1452592_at	2.80561277	-4.346970907	-2.027963599	0.466523389	0.245200938	0	4.078287831
	17019	1455796_x_at	2.783279244	-4.341278598	-1.985688104	0.457397069	0.252492405	0	3.960515172
	11866	1436803_a_at	6.672569414	-4.336202923	-1.202134879	0.277232154	0.434631644	0	2.30079888
	2067	1417936_at	4.215926892	-4.327318897	-1.763409839	0.407506329	0.294551164	0	3.394995916
	17117	1456029_a_at	3.654843179	-4.327180556	-1.628087895	0.376246813	0.323516703	0	3.091030512
	11927	1436954_at	3.309582992	-4.326998055	-1.530506057	0.353710826	0.346155924	0	2.888871548
	10303	1428816_a_at	2.705764658	-4.326852767	-1.459011713	0.337199297	0.363742218	0	2.749199712
	12783	1448104_at	5.317338481	-4.322803011	-1.492241871	0.345202376	0.355459754	0	2.81325801
	15935	1451966_at	2.229376046	-4.322327551	-2.476161446	0.572876863	0.179721953	0	5.564150515
	2268	1418158_at	2.472988433	-4.31544636	-2.44084457	0.565606513	0.184175802	0	5.429594925
	8479	1425784_a_at	3.13933992	-4.312172328	-1.913351036	0.443709317	0.265475193	0	3.766830291
	1217	1417009_at	3.718195061	-4.309739209	-1.944436762	0.45117272	0.25981619	0	3.848874851
	1660	1417496_at	6.024953614	-4.30733427	-1.74419518	0.404936109	0.29850041	0	3.350079146
	6606	1423488_at	4.349455111	-4.306306098	-2.176282195	0.505370994	0.221245161	0	4.519872871
	383	1416124_at	3.239293853	-4.30121118	-1.934134691	0.449672106	0.261678139	0	3.821488505
	11067	1433613_at	5.959376435	-4.297723838	-1.737084678	0.404187133	0.299975238	0	3.333608486
	8988	1426431_at	3.174566858	-4.296734825	-1.529679977	0.356009863	0.346354188	0	2.887217868
	9679	1427435_at	4.794332841	-4.295760025	-1.700716702	0.395905891	0.307633239	0	3.25062403
	1802	1417645_at	3.777804409	-4.295292465	-1.509378864	0.351403048	0.351262418	0	2.846874438
	12916	1448251_at	3.140418559	-4.293680434	-1.804778734	0.420333735	0.286224935	0	3.493755707
	6904	1423828_at	6.549297447	-4.271634673	-1.842271172	0.431280133	0.278882406	0	3.585740718
	10227	1428538_s_at	3.281195431	-4.265437837	-1.916989757	0.449423912	0.264806464	0	3.776342865
	2909	1418872_at	1.408787185	-4.264811564	-1.726886297	0.404915029	0.30210327	0	3.310126374
	9086	1426562_a_at	2.857201294	-4.263675032	-1.933883105	0.453571881	0.261723776	0	3.82082215
	1381	1417190_at	5.150411018	-4.262460471	-1.821798074	0.427405271	0.282868204	0	3.535215285
	13355	1448734_at	6.148715697	-4.262389492	-1.833104722	0.430065043	0.280659982	0	3.563030225
	13487	1448881_at	3.92915097	-4.258925956	-2.217068795	0.520569932	0.215077901	0	4.649478134
	16344	1452579_at	5.931708087	-4.25726114	-1.280164736	0.300701482	0.41174849	0	2.428667073
	7085	1424041_s_at	3.035887884	-4.255837708	-2.153050855	0.505905301	0.224836652	0	4.447673407
	1599	1417430_at	3.950317939	-4.252617583	-1.438155509	0.338181245	0.36903882	0	2.709742024
	13502	1448898_at	4.027271207	-4.250093618	-1.70255545	0.400592458	0.307241404	0	3.254769665
	13065	1448415_a_at	3.095802263	-4.247507663	-1.400081415	0.329624223	0.378907758	0	2.639164751
	13242	1448607_at	4.797934987	-4.240234081	-1.770250855	0.417488945	0.293157759	0	3.411132642
	12066	1437330_at	1.925719104	-4.237137844	-1.664827298	0.392913178	0.315382104	0	3.170756958
	3636	1419674_a_at	2.987668771	-4.234239183	-1.679003739	0.396530207	0.312298222	0	3.202067541
	13118	1448474_at	6.449264264	-4.232934334	-1.517722407	0.358550898	0.349236824	0	2.863386477
	5262	1421922_at	4.543664454	-4.231336771	-1.257419174	0.297168304	0.418291569	0	2.390676918
	11926	1436953_at	3.299119902	-4.230484665	-1.492162697	0.352716725	0.355479262	0	2.813103624
	5813	1422561_at	3.598923997	-4.224756708	-1.720283933	0.407191242	0.303488986	0	3.295012488
	10514	1430127_a_at	3.679894481	-4.21744673	-1.913775293	0.453775807	0.265397136	0	3.767938175
	864	1416630_at	4.450197132	-4.213713543	-1.724574178	0.409276559	0.30258782	0	3.304825685
	6607	1423489_at	4.30604208	-4.212458666	-2.137275	0.507369964	0.22730873	0	4.399303092
	11575	1435496_at	1.931798727	-4.211384953	-2.579556965	0.61251987	0.16729231	0	5.977561075
	1659	1417495_x_at	6.232999797	-4.204238826	-1.787829118	0.425244424	0.289607502	0	3.452949222
	16935	1455393_at	6.214860091	-4.194871181	-1.757451783	0.418952504	0.29577012	0	3.381004141
	13467	1448858_at	4.025000899	-4.194582231	-1.045265514	0.249194188	0.484555723	0	2.063746136
	2921	1418884_x_at	3.773221707	-4.191152458	-2.224911547	0.53085913	0.213911871	0	4.674822368
	1990	1417847_at	4.049577252	-4.188724314	-1.059122055	0.252850743	0.479924026	0	2.083663132
	2083	1417956_at	3.372918295	-4.188413309	-3.059713532	0.73051853	0.119931827	0	8.338070279
	12848	1448175_at	4.391296503	-4.179333079	-1.4439373	0.345494669	0.367562808	0	2.720623463
	1844	1417688_at	4.420063622	-4.164841678	-1.490112036	0.357783597	0.355984903	0	2.809107891
	15987	1452027_a_at	2.341058405	-4.158281746	-2.28135795	0.54862996	0.205704042	0	4.861353177
	271	1416010_a_at	4.530457825	-4.152010313	-1.443987827	0.347780405	0.367549935	0	2.720718747
	8854	1426259_at	5.564963135	-4.151718725	-1.613051111	0.388526106	0.326906256	0	3.058980925
	3938	1420369_a_at	6.892337481	-4.150453821	-3.943737418	0.950194265	0.064985541	0	15.38803828
	272	1416011_x_at	4.490028481	-4.14756864	-1.424790111	0.343524179	0.372473551	0	2.684754389
	7956	1425091_at	2.939283335	-4.145900519	-1.83384885	0.442328233	0.280515258	0	3.564868477
	16107	1452184_at	6.679764642	-4.143809559	-1.174144955	0.283349159	0.443146322	0	2.256590995
	11174	1433984_a_at	7.722506463	-4.141794312	-1.010494808	0.243975131	0.496375974	0	2.014601939
	13839	1449289_a_at	4.102898009	-4.139188473	-1.713463926	0.413961321	0.304927057	0	3.279472838
	1034	1416816_at	6.463721209	-4.134311531	-1.480537817	0.358109882	0.358355197	0	2.790527408
	3939	1420370_s_at	6.849940674	-4.132841407	-3.899656311	0.943577536	0.067001801	0	14.92497191
	15602	1451527_at	2.011090069	-4.130025799	-2.403914351	0.58205795	0.188951208	0	5.292371557
	4950	1421551_s_at	3.546531958	-4.128598262	-1.971686647	0.477568056	0.254954791	0	3.922264008
	13893	1449347_a_at	1.156134222	-4.127470759	-2.49788147	0.605184534	0.177036474	0	5.64855352
	17414	1460197_a_at	4.273313742	-4.125256499	-2.437772179	0.590938328	0.184568444	0	5.418044261
	15473	1451371_at	2.460153972	-4.124888498	-2.346219505	0.568795861	0.196660687	0	5.084900364
	1035	1416817_at	6.115320077	-4.119513077	-1.410488617	0.342392072	0.376184258	0	2.658271789
	1801	1417644_at	3.953335779	-4.118909827	-1.470683887	0.357056588	0.360811221	0	2.771532427
	3660	1419705_at	3.964651517	-4.113807537	-1.588157428	0.386055355	0.332595965	0	3.006651026
	4184	1420654_a_at	4.158654647	-4.102485364	-1.56625336	0.381781584	0.337684213	0	2.96134661
	9978	1427943_at	4.322391632	-4.099702626	-1.439059266	0.351015524	0.368807713	0	2.711440037
	273	1416012_at	4.229243903	-4.099389092	-1.425080006	0.347632287	0.372398714	0	2.685293916
	1658	1417494_a_at	6.333347361	-4.098057703	-1.753614061	0.427913463	0.296557947	0	3.372022263
	4164	1420627_a_at	5.295795638	-4.092996792	-3.032861061	0.740987891	0.122184987	0	8.184311529
	10652	1431099_at	3.815626294	-4.091557126	-1.430296323	0.349572615	0.371054672	0	2.695020642
	6562	1423439_at	2.367078509	-4.086426849	-2.511260703	0.614537051	0.175402267	0	5.701180598
	7150	1424114_s_at	4.003925535	-4.077548419	-1.627400355	0.399112454	0.323670917	0	3.089557781
	16256	1452428_a_at	4.131391306	-4.0677128	-1.705361468	0.419243332	0.306644405	0	3.261106299
	15872	1451876_a_at	2.411455268	-4.058484152	-2.211728411	0.544964161	0.215875525	0	4.632299108
	2790	1418734_at	2.743270368	-4.055270664	-1.984974216	0.489480082	0.252617376	0	3.958555878
	15482	1451381_at	4.154293493	-4.054161606	-1.172777366	0.289277409	0.443566598	0	2.254452894
	15555	1451469_at	3.139867269	-4.042819245	-1.008327294	0.249411916	0.497122293	0	2.011577462
	1614	1417446_at	3.53569023	-4.038550929	-1.235678767	0.305970827	0.424642664	0	2.35492117
	9198	1426708_at	3.340272808	-4.036695571	-1.80900094	0.448139056	0.285388491	0	3.503995544
	7431	1424444_a_at	4.90268993	-4.029436642	-1.371999899	0.340494223	0.386355302	0	2.588291128
	12395	1438385_s_at	4.497971369	-4.02646611	-1.606833202	0.399067857	0.328318238	0	3.045825314
	4880	1421469_a_at	4.857301318	-4.018374323	-1.275816163	0.317495599	0.412991455	0	2.421357604
	17238	1456437_x_at	3.457692835	-4.011274057	-1.948699194	0.485805549	0.259049698	0	3.860263139
	2756	1418697_at	2.599500551	-4.003571703	-2.139543805	0.534408764	0.226951542	0	4.40622695
	12515	1438841_s_at	3.329185388	-3.996978809	-2.484212727	0.621522616	0.178721769	0	5.595289302
	1492	1417314_at	3.715366794	-3.993574824	-1.921004109	0.481023693	0.264070654	0	3.786865311
	11455	1434976_x_at	6.013825563	-3.99071345	-1.048812048	0.262813169	0.483366017	0	2.068825622
	15522	1451428_x_at	4.430224095	-3.990567251	-1.227733993	0.307659016	0.426987579	0	2.341988502
	4168	1420631_a_at	5.071870827	-3.988192191	-1.203108773	0.301667702	0.434338344	0	2.302352564
	13356	1448735_at	5.717379337	-3.988075118	-1.64038229	0.411321813	0.320771464	0	3.11748429
	12298	1438082_at	4.809294367	-3.985099691	-2.012977922	0.505126114	0.247761182	0	4.036144768
	9373	1426978_at	4.999975277	-3.983354797	-1.233176383	0.309582361	0.425379855	0	2.350840051
	7969	1425107_a_at	3.886114493	-3.982566387	-1.605579946	0.403152086	0.328603569	0	3.043180583
	7398	1424408_at	3.224354384	-3.978526638	-1.670220319	0.419808756	0.314205357	0	3.182631929
	15616	1451544_at	3.301145451	-3.969642094	-0.78417544	0.197543109	0.580683747	0	1.722107783
	6705	1423607_at	5.44982322	-3.968689913	-2.218521605	0.559006033	0.214861425	0	4.654162571
	13399	1448786_at	2.988772743	-3.968633934	-2.141653467	0.539645002	0.226619912	0	4.412674915
	15994	1452035_at	6.040011597	-3.966604915	-1.548218491	0.390313259	0.341932038	0	2.924557777
	12539	1438914_at	4.576069199	-3.961903175	-2.098462431	0.529660201	0.233506978	0	4.282527264
	717	1416478_a_at	7.681076915	-3.95891907	-0.98467774	0.248723887	0.50533859	0	1.978871236
	11055	1433584_at	2.995210317	-3.955844168	-2.080740141	0.525991433	0.236393105	0	4.230241833
	2888	1418847_at	3.521339275	-3.947109711	-2.447189729	0.619995366	0.183367552	0	5.453527575
	13279	1448649_at	1.398201186	-3.945871625	-2.256392011	0.571836143	0.209294744	0	4.777950843
	14774	1450534_x_at	3.034855696	-3.940607049	-1.947944103	0.494325894	0.259185317	0	3.858243249
	8857	1426265_x_at	5.493819668	-3.940552272	-1.200218654	0.30458133	0.435209317	0	2.297744928
	15368	1451241_at	3.750994414	-3.927537712	-1.547450931	0.394000273	0.342114005	0	2.923002232
	17619	1460561_x_at	5.175535835	-3.923198448	-1.317297987	0.335771439	0.401285801	0	2.491989496
	6119	1422906_at	3.279173201	-3.917418664	-2.37153796	0.605382821	0.193239515	0	5.174925023
	2247	1418136_at	4.171589081	-3.915295496	-1.208878935	0.308758033	0.432604646	0	2.311579427
	15969	1452005_at	5.293641194	-3.914441593	-1.1753829	0.300268345	0.442766231	0	2.258528158
	1567	1417394_at	4.523410191	-3.914374296	-1.590987033	0.406447343	0.331944273	0	3.012553856
	13582	1448988_at	5.116182434	-3.913374573	-1.687721143	0.431270023	0.310416867	0	3.221474429
	12011	1437172_x_at	6.232894421	-3.911236754	-1.503960788	0.384523076	0.352584073	0	2.836202982
	8856	1426264_at	5.473952706	-3.902172571	-1.194551351	0.306124686	0.436922301	0	2.28873646
	13546	1448949_at	2.804360936	-3.90077279	-1.830059649	0.469153101	0.281252992	0	3.555517727
	14347	1450009_at	4.718514036	-3.898011443	-2.877903665	0.738300466	0.136039389	0	7.350812205
	8936	1426363_x_at	2.470069342	-3.89658499	-1.375436594	0.352985139	0.385436047	0	2.594464137
	7448	1424467_at	4.237932565	-3.887260379	-1.027424538	0.264305562	0.490585148	0	2.038382134
	14508	1450207_at	3.951224267	-3.882998574	-1.539625628	0.396504299	0.343974703	0	2.907190535
	6094	1422878_at	3.953420199	-3.882465342	-1.226471303	0.315900129	0.427361455	0	2.33993962
	8966	1426397_at	2.32996289	-3.881317247	-1.397635924	0.360093194	0.379550584	0	2.634694933
	13875	1449328_at	1.956694184	-3.875703726	-1.457576537	0.376080485	0.364104244	0	2.746466199
	13452	1448842_at	3.548722486	-3.869474529	-2.484407747	0.642053004	0.178697611	0	5.59604571
	7149	1424113_at	3.660994516	-3.859504264	-1.528607744	0.396063235	0.346611699	0	2.885072841
	3293	1419298_at	3.69208286	-3.859306969	-1.815205161	0.470344851	0.28416383	0	3.519096707
	15699	1451644_a_at	2.726139057	-3.858704181	-1.92929118	0.499984215	0.262558138	0	3.808680264
	13951	1449416_at	4.344061633	-3.855980887	-1.61900347	0.419868126	0.325560264	0	3.071627927
	293	1416032_at	4.569038087	-3.855403844	-1.010515828	0.262103756	0.496368742	0	2.014631292
	3064	1419043_a_at	5.2032525	-3.855282236	-1.786611083	0.463419011	0.289852115	0	3.450035203
	6795	1423707_at	4.894831242	-3.852047363	-1.291142376	0.335183411	0.408627336	0	2.44721758
	8219	1425425_a_at	2.55572367	-3.851253831	-2.221436153	0.576808554	0.214427797	0	4.663574462
	2000	1417860_a_at	3.711173627	-3.850163739	-1.389530108	0.360901562	0.3816891	0	2.619933346
	3063	1419042_at	5.008674704	-3.849187809	-1.820695701	0.47300776	0.283084428	0	3.532515036
	8990	1426434_at	4.008534526	-3.843206379	-1.444525282	0.375864614	0.367413036	0	2.721732501
	14978	1450782_at	3.571948027	-3.841133544	-1.096896466	0.285565824	0.467521149	0	2.13894067
	1397	1417208_at	3.758350448	-3.838978464	-1.050286802	0.273584968	0.482872162	0	2.070941501
	198	1415927_at	2.606342529	-3.83599251	-1.20476561	0.314068812	0.433839822	0	2.304998178
	11326	1434491_a_at	7.522963197	-3.833885675	-1.072032513	0.279620365	0.475648419	0	2.102393197
	14715	1450463_at	4.033205312	-3.824484294	-0.981563294	0.256652458	0.506430678	0	1.974603917
	15943	1451975_at	3.903616895	-3.822212979	-1.006619211	0.263360314	0.497711211	0	2.009197258
	236	1415970_at	7.704344856	-3.818404447	-1.020678898	0.267305078	0.492884358	0	2.028873474
	6688	1423584_at	5.453525236	-3.815969287	-1.622978831	0.425312341	0.324664415	0	3.080103501
	1568	1417395_at	4.425701064	-3.808822723	-1.559096384	0.409338133	0.339363572	0	2.946692229
	11676	1435943_at	2.951805335	-3.807921553	-1.673884002	0.439579434	0.313408453	0	3.190724402
	17075	1455934_at	5.806161315	-3.80610089	-1.496289683	0.393129275	0.354463828	0	2.821162333
	8929	1426348_at	5.929439895	-3.804174084	-1.440521557	0.378668674	0.368434086	0	2.7141897
	8567	1425895_a_at	4.828502255	-3.803978524	-1.340683964	0.352442569	0.394833426	0	2.532713631
	350	1416090_at	6.43436053	-3.803344897	-1.265945663	0.332850608	0.41582671	0	2.40484792
	5916	1422673_at	3.911242967	-3.794499478	-1.391083693	0.366605319	0.381278294	0	2.622756175
	16606	1453724_a_at	4.807402465	-3.794160119	-1.610481125	0.424463142	0.327489118	0	3.053536574
	2210	1418094_s_at	2.855408675	-3.790523598	-1.855588197	0.489533477	0.276319983	0	3.618992697
	423	1416168_at	4.842150467	-3.787817811	-1.62694003	0.429519082	0.323774208	0	3.088572144
	529	1416278_a_at	7.070096018	-3.787734027	-0.901273656	0.237945339	0.535413843	0	1.867714131
	14547	1450259_a_at	4.652680436	-3.784841981	-1.194744615	0.315665653	0.436863774	0	2.289043081
	11550	1435370_a_at	2.112598086	-3.779706702	-2.656732812	0.702893907	0.158578291	0	6.306033405
	5344	1422017_s_at	4.094795704	-3.772376945	-0.964847091	0.255766352	0.51233271	0	1.951856637
	1654	1417490_at	8.065919278	-3.768826166	-0.979934936	0.260010649	0.507002605	0	1.972376455
	15521	1451427_a_at	4.447778303	-3.763859913	-1.179820866	0.313460356	0.441406302	0	2.265486457
	12969	1448313_at	5.964105759	-3.7627818	-1.06510279	0.283062597	0.477938605	0	2.092318949
	16151	1452260_at	2.168848912	-3.755627831	-2.383774489	0.634720637	0.191607443	0	5.219003934
	13654	1449081_at	2.257569204	-3.747635199	-2.570926676	0.686013056	0.168296062	0	5.941909683
	12343	1438202_at	3.788841146	-3.745645878	-1.743311121	0.465423368	0.298683382	0	3.348026904
	11648	1435823_x_at	4.367605694	-3.744206305	-1.202398889	0.321135854	0.434552115	0	2.30121996
	17327	1456728_x_at	5.971110017	-3.742909596	-0.939278552	0.250948768	0.521493599	0	1.91756908
	7898	1425025_at	4.113883029	-3.742796516	-1.198442747	0.320199814	0.435745374	0	2.294918225
	9057	1426522_at	6.308457321	-3.742255819	-1.398553156	0.373719281	0.379309351	0	2.636370543
	7449	1424468_s_at	4.166226001	-3.740783474	-1.072720002	0.286763457	0.475421811	0	2.103395292
	5852	1422603_at	5.303885451	-3.739816616	-1.91109245	0.511012343	0.265891129	0	3.760937808
	1722	1417562_at	5.997528485	-3.737850106	-1.006717004	0.269330491	0.497677475	0	2.009333456
	6908	1423833_a_at	6.875060614	-3.735033898	-1.045480247	0.27991185	0.484483606	0	2.06405333
	4000	1420437_at	2.880650954	-3.734661162	-1.646445484	0.440855385	0.319426191	0	3.130613668
	16594	1453651_a_at	5.900666986	-3.73317497	-1.512752402	0.405218725	0.350442001	0	2.85353924
	2476	1418389_at	3.845096515	-3.729890139	-0.977260299	0.262007797	0.507943417	0	1.96872322
	13183	1448543_at	4.875739101	-3.726513848	-1.163700326	0.312275862	0.446366195	0	2.240313026
	11540	1435333_at	5.054273932	-3.72533002	-1.224756915	0.328764675	0.4278696	0	2.337160667
	16855	1455007_s_at	4.521079566	-3.723490709	-1.499211468	0.402636017	0.353746685	0	2.826881617
	3676	1419721_at	3.698296042	-3.722798931	-1.25421618	0.336901402	0.41922127	0	2.385375153
	16631	1453851_a_at	3.963150863	-3.716714549	-1.533689689	0.412646618	0.345392895	0	2.895253534
	1498	1417320_at	6.556744091	-3.714064625	-0.927940218	0.24984493	0.525608234	0	1.902557714
	294	1416033_at	4.207394647	-3.709309666	-1.05934904	0.285591966	0.479848524	0	2.083990989
	4789	1421358_at	4.693941057	-3.709105559	-1.345835131	0.362846274	0.39342618	0	2.541772893
	9046	1426510_at	4.134076941	-3.703544536	-1.029560508	0.277993284	0.489859353	0	2.041402279
	5061	1421681_at	3.363225883	-3.703431466	-1.737792738	0.46923853	0.29982805	0	3.335244988
	13584	1448995_at	3.009066422	-3.692522654	-1.776831087	0.481197071	0.291823691	0	3.426726588
	371	1416112_at	6.981942628	-3.688674436	-0.896722061	0.243101438	0.537105701	0	1.861830918
	11349	1434569_at	6.361161668	-3.684696865	-0.908630733	0.24659579	0.53269043	0	1.877262936
	15422	1451310_a_at	6.361748078	-3.684516868	-1.247770274	0.338652344	0.421098525	0	2.374741162
	13079	1448429_at	5.105440072	-3.680077329	-1.311696694	0.356431829	0.402846829	0	2.482333054
	1216	1417008_at	4.357284978	-3.678551282	-1.359805808	0.369657972	0.389634732	0	2.566506311
	10017	1427997_at	5.254838002	-3.67794261	-1.233408959	0.335352965	0.425311285	0	2.35121906
	13375	1448759_at	3.232618448	-3.673549519	-0.9399921	0.255881157	0.521235735	0	1.918517733
	11551	1435371_x_at	1.980013513	-3.672960872	-2.527453284	0.688124206	0.173444586	0	5.765530196
	2253	1418142_at	3.374708543	-3.672888153	-1.705376568	0.464314865	0.306641195	0	3.261140433
	2673	1418601_at	1.829136795	-3.670285796	-1.833401358	0.499525503	0.280602281	0	3.563762904
	11567	1435446_a_at	5.762275366	-3.664784911	-1.781892162	0.486220121	0.290801746	0	3.438768895
	3515	1419539_at	2.670601342	-3.66231622	-1.334567018	0.364405185	0.396511052	0	2.521997801
	9205	1426721_s_at	4.748504011	-3.661906144	-1.259544716	0.343958765	0.417675749	0	2.39420173
	7341	1424334_at	3.428638035	-3.657169391	-0.921313976	0.251919963	0.528027884	0	1.893839377
	8314	1425567_a_at	6.88108139	-3.648844376	-1.116758024	0.306058003	0.461128895	0	2.16859106
	7211	1424184_at	6.102423007	-3.642718949	-1.220548179	0.335065152	0.429119635	0	2.330352465
	11345	1434542_at	4.426681619	-3.63018325	-1.467974714	0.404380334	0.361489409	0	2.766332773
	2704	1418638_at	3.427487784	-3.623367344	-1.566528619	0.432340547	0.337619791	0	2.961911674
	6453	1423309_at	6.520445484	-3.617879635	-1.105410892	0.305541091	0.464770082	0	2.151601488
	7132	1424096_at	3.985359579	-3.610988513	-1.894002958	0.524510934	0.269059479	0	3.716650319
	13528	1448929_at	3.6759123	-3.610488239	-1.708563036	0.473222158	0.305964667	0	3.268351244
	892	1416663_at	6.731876816	-3.601103441	-0.999842232	0.277648851	0.500054681	0	1.999781299
	11432	1434881_s_at	3.752094993	-3.598822507	-2.075554217	0.576731476	0.237244374	0	4.215063067
	17287	1456588_x_at	6.921250798	-3.597498351	-0.867860605	0.241240029	0.547958825	0	1.82495464
	1462	1417278_a_at	1.927105455	-3.594771318	-1.271282718	0.35364773	0.414291258	0	2.413760806
	1709	1417546_at	3.262396255	-3.588239166	-0.931025158	0.259465748	0.524485518	0	1.906630338
	13285	1448655_at	4.966776931	-3.582276872	-1.225759952	0.342173426	0.427572226	0	2.338786148
	17234	1456424_s_at	4.764360863	-3.581795744	-1.593871016	0.444992158	0.331281371	0	3.018582049
	10016	1427996_at	3.396732703	-3.578593415	-1.502600785	0.419885863	0.352916604	0	2.833530606
	17309	1456642_x_at	5.699840875	-3.573968236	-1.428081776	0.399578754	0.371624681	0	2.69088694
	998	1416778_at	6.151147389	-3.573958834	-1.613249451	0.451390049	0.326861316	0	3.059401501
	15136	1450970_at	3.933948201	-3.572793427	-1.583159334	0.443115273	0.333750214	0	2.996252763
	1123	1416910_at	5.876355398	-3.562022416	-0.962062415	0.270088815	0.513322565	0	1.948092815
	6952	1423886_at	4.915236344	-3.559919099	-1.092275985	0.30682607	0.469020867	0	2.132101301
	9340	1426926_at	4.863279481	-3.559723255	-1.126722882	0.316519797	0.4579548	0	2.183621613
	16987	1455642_a_at	3.482550452	-3.55580646	-0.910018876	0.255924749	0.532178128	0	1.879070084
	996	1416776_at	1.856091571	-3.553036816	-1.959539436	0.551511154	0.257110523	0	3.889377951
	13142	1448499_a_at	3.766418496	-3.547507185	-1.956451542	0.551500375	0.257661423	0	3.881062165
	14851	1450627_at	4.056935509	-3.545464014	-1.779345932	0.501865461	0.291315439	0	3.432705123
	6523	1423394_at	6.014290578	-3.542703393	-0.831602024	0.234736565	0.561904935	0	1.779660469
	11616	1435714_x_at	1.73714902	-3.541052979	-1.17231727	0.331064595	0.44370808	0	2.253734032
	757	1416521_at	4.846274355	-3.537604773	-1.211879798	0.342570715	0.431705747	0	2.316392607
	192	1415920_at	5.700018186	-3.537270808	-1.224740407	0.346238802	0.427874496	0	2.337133924
	15433	1451322_at	2.525898472	-3.535947836	-1.931513756	0.546250637	0.26215396	0	3.814552335
	984	1416762_at	5.775538657	-3.530425855	-1.382404895	0.391568879	0.383578857	0	2.607025863
	12890	1448222_x_at	6.982295752	-3.529520342	-0.880893013	0.249578676	0.543031197	0	1.841514827
	13245	1448610_a_at	6.578022537	-3.527018423	-1.02724677	0.291250752	0.490645601	0	2.038130981
	6951	1423885_at	5.181916405	-3.521912174	-1.038544411	0.294880837	0.486818395	0	2.054154094
	12487	1438705_at	3.62722701	-3.520227395	-1.267130433	0.359956983	0.415485365	0	2.406823642
	12264	1437946_x_at	2.448291053	-3.516386702	-1.67961224	0.477652881	0.312166528	0	3.203418398
	1510	1417333_at	3.124535736	-3.516251598	-1.180649615	0.335769379	0.441152812	0	2.266788228
	2718	1418652_at	4.054695664	-3.514898287	-1.90190556	0.541098321	0.267589691	0	3.737064749
	16226	1452375_at	4.366618555	-3.51451549	-1.065308949	0.303116874	0.477870313	0	2.09261796
	1134	1416921_x_at	7.9521369	-3.512042545	-1.169295284	0.332938815	0.444638481	0	2.249018119
	999	1416779_at	6.039359809	-3.511748458	-1.601010628	0.455901283	0.329645975	0	3.033557437
	16093	1452160_at	4.485113293	-3.510959576	-1.2262595	0.349266197	0.427424201	0	2.339596117
	9	1415678_at	3.282880996	-3.510566136	-1.189963486	0.338966263	0.438313954	0	2.281469688
	11594	1435613_x_at	6.905153886	-3.510496083	-0.844442619	0.240547945	0.556925934	0	1.795570898
	1541	1417368_s_at	6.871875268	-3.503591013	-0.813217136	0.232109608	0.569111353	0	1.757125377
	3455	1419470_at	4.158358387	-3.497799838	-1.326707535	0.379297729	0.39867705	0	2.508295872
	14460	1450144_at	3.643269336	-3.497156868	-1.087065558	0.310842664	0.470717842	0	2.124414906
	11685	1435967_s_at	6.956185555	-3.496267999	-1.12046091	0.320473405	0.459946859	0	2.174164212
	17583	1460412_at	3.489209555	-3.492283635	-1.278959173	0.366224313	0.412092704	0	2.426638448
	4218	1420688_a_at	3.611041964	-3.491859498	-1.828189616	0.523557611	0.281617791	0	3.550912022
	16094	1452161_at	4.581042445	-3.491524426	-1.220951933	0.349690217	0.428999558	0	2.331004731
	3454	1419469_at	4.147843926	-3.489079515	-1.335924775	0.382887455	0.39613806	0	2.524372435
	13541	1448943_at	3.911416363	-3.487572372	-1.40970088	0.404206918	0.376389717	0	2.656820722
	9932	1427883_a_at	7.256521518	-3.487359471	-1.705717888	0.489114444	0.306568657	0	3.26191206
	16176	1452299_at	4.291331037	-3.484796466	-1.342207833	0.385161041	0.394416597	0	2.535390263
	5975	1422743_at	3.69434301	-3.484217383	-1.432037148	0.411006832	0.37060721	0	2.698274546
	11590	1435567_at	3.708589208	-3.484014604	-1.412663859	0.405470131	0.375617489	0	2.662282854
	2417	1418321_at	5.839758142	-3.47879752	-1.191507663	0.342505609	0.437845059	0	2.283912948
	11744	1436289_x_at	4.614832971	-3.478346525	-1.385292402	0.398261758	0.382811904	0	2.612248965
	7998	1425141_at	4.544239428	-3.477910081	-1.078003843	0.309957365	0.473683774	0	2.111113059
	7259	1424239_at	3.639177994	-3.476833051	-1.008643835	0.29010419	0.497013232	0	2.012018869
	1631	1417464_at	6.1493918	-3.476428362	-3.551831086	1.02168971	0.085269223	0	11.72756089
	3187	1419175_a_at	4.500633784	-3.473987249	-2.095315421	0.603144246	0.234016892	0	4.273195793
	17357	1459814_at	3.756331622	-3.471690154	-1.205540854	0.347248977	0.433606758	0	2.30623712
	1468	1417285_a_at	6.142917371	-3.467051185	-1.073830191	0.309724355	0.475056103	0	2.10501453
	16397	1452651_a_at	4.710927625	-3.46353008	-3.117342597	0.900047791	0.115235522	0	8.677879763
	2089	1417963_at	4.605432251	-3.462823194	-1.57605554	0.455136012	0.335397644	0	2.981535553
	5311	1421977_at	3.107627323	-3.46087011	-1.31174339	0.379021272	0.402833791	0	2.4824134
	7663	1424729_at	3.900339306	-3.46063227	-1.439028616	0.415828237	0.368815549	0	2.711382433
	11126	1433805_at	4.761153745	-3.458573285	-1.398465912	0.40434763	0.37933229	0	2.636211119
	17295	1456612_at	1.794652541	-3.455647498	-1.122146229	0.324728211	0.459409874	0	2.176705499
	12222	1437804_at	5.032359586	-3.453716803	-1.534708005	0.444364171	0.345149188	0	2.89729785
	2487	1418400_at	2.645925902	-3.451811434	-1.416393352	0.410333351	0.374647738	0	2.669173993
	13542	1448944_at	3.801146916	-3.451739427	-1.37214992	0.39752419	0.386315128	0	2.588560289
	9638	1427371_at	4.637898695	-3.449776029	-1.948940345	0.564946921	0.2590064	0	3.860908449
	1307	1417109_at	5.226207633	-3.444800995	-1.604981569	0.465914162	0.32873989	0	3.041918645
	13225	1448589_at	6.795241112	-3.439154552	-0.933832494	0.271529668	0.523465915	0	1.910344057
	1300	1417102_a_at	6.73564637	-3.436404025	-0.932431518	0.271339316	0.523974491	0	1.908489855
	4778	1421346_a_at	3.980894066	-3.432770668	-1.021551697	0.297588099	0.492586264	0	2.03010127
	13776	1449218_at	2.612894931	-3.431478128	-2.467124866	0.718968554	0.180851207	0	5.52940738
	9513	1427183_at	1.90826311	-3.430523567	-2.11083058	0.615308579	0.231513691	0	4.319398969
	655	1416411_at	3.570667921	-3.424157559	-1.588934519	0.464036625	0.332416865	0	3.00827096
	15267	1451119_a_at	3.624060673	-3.422554169	-1.417057441	0.414035066	0.374475323	0	2.670402928
	1608	1417439_at	4.271418035	-3.421675167	-1.186120042	0.346648932	0.439483211	0	2.275399777
	12800	1448123_s_at	3.622559157	-3.418366457	-1.647173183	0.481859743	0.319265113	0	3.132193155
	9632	1427362_x_at	3.861759787	-3.415900325	-1.0473057	0.306597266	0.483870973	0	2.066666645
	1595	1417426_at	5.451346875	-3.413673062	-1.607685851	0.47095484	0.328124255	0	3.047625963
	8842	1426246_at	4.784237805	-3.411225389	-1.271344913	0.372694492	0.414273398	0	2.413864867
	2654	1418582_at	3.600913348	-3.40805194	-1.203522817	0.353140984	0.43421371	0	2.303013419
	9631	1427361_at	3.848180771	-3.406990031	-1.042222375	0.305907081	0.485578896	0	2.059397575
	16471	1452900_at	4.310921207	-3.406289031	-1.024514915	0.300771575	0.491575556	0	2.034275274
	11402	1434768_at	5.685334791	-3.403542689	-1.037652149	0.30487414	0.487119571	0	2.052884057
	13035	1448382_at	3.936124984	-3.402551748	-1.48661272	0.436911127	0.356849407	0	2.802302541
	8637	1425993_a_at	5.174583675	-3.399091922	-1.16440348	0.342563104	0.446148693	0	2.241405197
	6672	1423566_a_at	5.036636404	-3.394274499	-1.179872974	0.347606823	0.44139036	0	2.265568284
	7647	1424709_at	3.391251329	-3.391095417	-1.047719711	0.308962026	0.483732136	0	2.067259803
	11413	1434799_x_at	7.883496934	-3.388198192	-1.135251402	0.335060506	0.455255578	0	2.196568365
	4327	1420809_a_at	5.652238073	-3.376623955	-1.128846331	0.334312125	0.45728125	0	2.186837971
	937	1416713_at	3.502465647	-3.376296749	-1.428773976	0.423177843	0.371446419	0	2.692178328
	6468	1423326_at	3.392572745	-3.375881132	-0.880534714	0.260831078	0.543166077	0	1.841057536
	16777	1454716_x_at	6.732041165	-3.372335998	-0.822905261	0.244016391	0.565302405	0	1.768964702
	4868	1421456_at	2.858322464	-3.369704754	-0.835683949	0.24799916	0.560317342	0	1.784702926
	7452	1424471_at	2.354922817	-3.365852562	-1.660131834	0.493227735	0.316410233	0	3.160454038
	6862	1423780_at	6.865688951	-3.360211117	-1.09193258	0.324959517	0.469132521	0	2.131593856
	7997	1425140_at	4.579636466	-3.359753159	-1.063922121	0.316666752	0.478329899	0	2.090607343
	13692	1449124_at	3.173569898	-3.359131864	-1.152514365	0.343098875	0.449840554	0	2.223009887
	11176	1433995_s_at	4.642972701	-3.356897449	-0.828749267	0.246879531	0.563017134	0	1.776144879
	4185	1420655_at	2.746424813	-3.354896239	-2.204447442	0.657083643	0.216967755	0	4.608979791
	17189	1456250_x_at	3.553389246	-3.354857549	-1.631420577	0.486286095	0.322770229	0	3.098179167
	992	1416772_at	5.380481405	-3.352831246	-1.009209382	0.301002141	0.496818437	0	2.01280775
	15094	1450919_at	5.494573379	-3.350755093	-1.15420072	0.344459887	0.449315046	0	2.225609865
	13834	1449283_a_at	4.532816627	-3.350407032	-1.461994526	0.436363257	0.362990947	0	2.754889641
	7279	1424266_s_at	2.45118381	-3.348198742	-1.994609285	0.595726072	0.250935887	0	3.985081654
	14737	1450488_at	2.936810625	-3.345260248	-1.232276873	0.368365024	0.425645159	0	2.349374776
	2201	1418084_at	3.848837585	-3.342802356	-1.358667871	0.406445768	0.389942181	0	2.564482758
	11341	1434537_at	4.781068343	-3.340931681	-2.62009017	0.784239374	0.162657565	0	6.147884963
	13353	1448732_at	7.987840411	-3.340799847	-0.945589198	0.283042757	0.519217459	0	1.925975296
	2844	1418799_a_at	2.562264246	-3.33499185	-1.592992674	0.47766014	0.331483123	0	3.016744834
	7732	1424815_at	1.799369684	-3.334390237	-2.02564903	0.607502088	0.245594638	0	4.071750129
	7848	1424961_at	3.03541942	-3.33319757	-0.657773969	0.197340228	0.633855561	0	1.577646488
	1859	1417707_at	4.032144255	-3.331610264	-1.178414612	0.353707222	0.441836769	0	2.263279269
	2723	1418658_at	4.272907857	-3.328110686	-1.301723952	0.391130006	0.405641187	0	2.465232903
	15839	1451824_at	4.059996567	-3.320506842	-1.91106993	0.57553561	0.265895279	0	3.760879102
	12006	1437164_x_at	6.71563173	-3.317786566	-0.963867619	0.290515258	0.51268066	0	1.950531934
	16986	1455641_at	4.262557436	-3.317285724	-1.469809325	0.44307589	0.361030012	0	2.769852832
	7199	1424172_at	5.099797714	-3.31461311	-0.765727592	0.231015677	0.58815667	0	1.700227255
	8697	1426063_a_at	1.600811487	-3.313029078	-1.377147842	0.415676352	0.384979134	0	2.597543377
	2340	1418237_s_at	4.192321504	-3.312186663	-1.622698827	0.489917686	0.324727433	0	3.07950576
	1382	1417193_at	6.587496385	-3.310542228	-0.990919787	0.299322503	0.503156886	0	1.987451682
	674	1416431_at	4.645444143	-3.310222523	-1.273159788	0.384614563	0.41375258	0	2.41690336
	15238	1451084_at	5.644902276	-3.310180998	-1.357078699	0.409971147	0.390371951	0	2.561659458
	8234	1425444_a_at	2.122745121	-3.309255007	-1.033387723	0.312272013	0.488561565	0	2.046824948
	16259	1452434_s_at	4.681659759	-3.306505348	-0.904349349	0.27350609	0.534273606	0	1.871700173
	14255	1449901_a_at	3.68277357	-3.303031845	-0.995882902	0.301505692	0.501428916	0	1.994300626
	9252	1426792_s_at	3.170532681	-3.299145668	-0.98245742	0.297791464	0.506116909	0	1.975828079
	9729	1427511_at	3.494385309	-3.297349833	-1.407664593	0.42690787	0.376921346	0	2.653073406
	12535	1438909_at	3.940649597	-3.288955165	-0.950940619	0.289131524	0.517295082	0	1.933132625
	10307	1428843_at	5.971559638	-3.288524908	-1.193378922	0.362891861	0.437277517	0	2.286877238
	11659	1435860_at	3.986697921	-3.287091686	-0.818437673	0.24898535	0.567055688	0	1.76349523
	8454	1425754_a_at	3.985583226	-3.28495138	-1.897641316	0.577677139	0.268381789	0	3.726035233
	9360	1426955_at	4.280334187	-3.284654305	-1.61140465	0.490585767	0.327279547	0	3.055491887
	8996	1426440_at	5.551107733	-3.284134454	-1.590635343	0.484339288	0.332025202	0	3.011819567
	373	1416114_at	5.435147132	-3.282665556	-1.76990638	0.539167439	0.293227765	0	3.410318256
	8565	1425893_a_at	3.915942609	-3.276305563	-1.079921286	0.329615558	0.473054633	0	2.113920742
	1603	1417434_at	5.716005899	-3.275895919	-1.409311276	0.430206365	0.376491376	0	2.656103335
	2592	1418511_at	4.05657311	-3.271501681	-2.161457533	0.660692778	0.223530324	0	4.473665947
	12869	1448198_a_at	6.954942474	-3.269604236	-1.062052351	0.324825965	0.478950229	0	2.087899617
	5796	1422540_at	3.499783482	-3.267980511	-1.376310102	0.421150034	0.385202747	0	2.596035483
	4223	1420696_at	3.431072709	-3.265921233	-1.279821058	0.391871379	0.411846588	0	2.428088586
	17715	AFFX-PyruCarbMur/L09192_MA_at	4.971263834	-3.26564835	-0.974784984	0.298496617	0.508815673	0	1.965348264
	7198	1424171_a_at	5.112284172	-3.265040078	-0.764847953	0.234253772	0.58851539	0	1.699190909
	13610	1449024_a_at	5.702597834	-3.262564245	-1.02240605	0.313374994	0.492294644	0	2.031303837
	7210	1424183_at	5.170066139	-3.261646115	-1.051470013	0.322374033	0.482476302	0	2.072640659
	5976	1422744_at	3.591370939	-3.255995477	-1.361506109	0.418153563	0.389175796	0	2.569532873
	1469	1417286_at	6.102333638	-3.249937231	-1.010975376	0.311075355	0.496210657	0	2.015273124
	8763	1426146_a_at	5.653865987	-3.24812096	-1.711747282	0.526996163	0.305290101	0	3.275572957
	5734	1422471_at	5.970785723	-3.24554158	-0.882842924	0.272017135	0.542297745	0	1.844005455
	5462	1422157_a_at	4.83600691	-3.245374182	-1.334335319	0.411149915	0.396574737	0	2.521592797
	1008	1416788_a_at	6.660313234	-3.239855489	-0.894213554	0.276004148	0.538040413	0	1.858596446
	12282	1438001_x_at	6.440370192	-3.238041289	-1.031860392	0.318668077	0.489079062	0	2.044659192
	823	1416589_at	6.742810369	-3.236524592	-1.240447173	0.383265178	0.423241449	0	2.36271755
	4242	1420718_at	2.711496613	-3.233823459	-1.023247606	0.316420367	0.492007562	0	2.032489087
	7348	1424346_at	5.883761154	-3.233698322	-0.682754488	0.211137348	0.622974714	0	1.605201587
	9407	1427020_at	4.626111457	-3.232548746	-1.431280843	0.442771619	0.370801544	0	2.696860398
	2610	1418535_at	3.245946938	-3.228514182	-1.098930063	0.340382603	0.466862604	0	2.141957808
	1115	1416902_a_at	6.75923263	-3.226779378	-0.785243972	0.243352234	0.580253823	0	1.723383733
	5895	1422651_at	2.968339385	-3.221937633	-2.983593478	0.926024591	0.12642963	0	7.909538273
	17713	AFFX-PyruCarbMur/L09192_3_at	5.15376032	-3.221816571	-0.992284174	0.307989034	0.502681265	0	1.989332146
	10537	1430326_s_at	4.05577091	-3.220893339	-1.22533514	0.380433318	0.427698146	0	2.338097577
	6945	1423878_at	2.679021151	-3.217747728	-1.333069131	0.414286403	0.396922945	0	2.51938068
	1588	1417417_a_at	8.433795074	-3.216209232	-0.847281539	0.263441051	0.555831099	0	1.799107682
	10858	1432016_a_at	6.023559921	-3.215125883	-1.737604099	0.540446677	0.299867256	0	3.334808919
	3498	1419518_at	2.239227763	-3.214870239	-1.487378498	0.462655842	0.356660043	0	2.80379039
	16703	1454145_at	3.568648371	-3.214361213	-1.046663484	0.325620991	0.484086416	0	2.065746873
	4577	1421104_at	3.200520159	-3.213380991	-1.303761436	0.405728869	0.405068713	0	2.468716953
	12862	1448190_at	3.03685156	-3.213055102	-1.321338497	0.411240534	0.400163505	0	2.498978514
	3612	1419649_s_at	5.818146421	-3.210579061	-0.887728574	0.276501079	0.540464373	0	1.850260719
	12651	1439375_x_at	7.810232707	-3.20824747	-1.112120097	0.346644113	0.462613702	0	2.161630742
	10293	1428782_a_at	5.586017649	-3.20271123	-0.782278015	0.244254932	0.581447962	0	1.719844364
	16083	1452141_a_at	7.320158327	-3.201243597	-1.318428197	0.411848757	0.400971556	0	2.493942489
	17333	1456736_x_at	4.405381468	-3.196082631	-1.232893423	0.385751423	0.425463294	0	2.35037902
	2121	1417995_at	2.192970413	-3.195540476	-1.533087175	0.479758334	0.345537172	0	2.89404464
	13319	1448696_at	0.92509248	-3.191322727	-1.807399842	0.566348188	0.28570539	0	3.500108979
	4794	1421365_at	2.952493048	-3.189813269	-1.360920974	0.426645969	0.389333671	0	2.56849092
	11953	1437012_x_at	2.292610607	-3.187554666	-1.645127466	0.516109569	0.319718146	0	3.127754906
	5733	1422470_at	6.374882202	-3.187204887	-1.541968389	0.483799581	0.343416583	0	2.911915294
	15588	1451508_at	5.484922828	-3.185212113	-0.804904932	0.252700575	0.572399798	0	1.747030665
	12116	1437463_x_at	3.551493881	-3.184421834	-1.561321791	0.490299926	0.338840495	0	2.951241111
	13078	1448428_at	3.81644191	-3.183890836	-0.947439722	0.297572929	0.518551894	0	1.928447301
	7879	1425001_at	5.254378051	-3.183109019	-1.20077562	0.377233583	0.435041332	0	2.298632166
	147	1415871_at	3.487287486	-3.180136113	-1.566023719	0.492439211	0.337737968	0	2.960875276
	12133	1437519_x_at	5.101855781	-3.177603896	-0.74263971	0.233710599	0.597644836	0	1.673234569
	10285	1428753_a_at	4.649515271	-3.174281932	-0.870023171	0.274085034	0.547138063	0	1.827692254
	Estimated Miss rates for Delta=1.78031562199359
		Quantiles	Cutpoints	Miss Rate(%)
		0 -> 0.05	-3.171 -> -2.267	97.02
		0.05 -> 0.1	-2.267 -> -1.762	87.76
		0.1 -> 0.15	-1.762 -> -1.411	73.12
		0.15 -> 0.2	-1.411 -> -1.108	51
		0.2 -> 0.25	-1.108 -> -0.862	33.28
		0.25 -> 0.75	-0.862 -> 0.939	9.86
		0.75 -> 0.8	0.939 -> 1.148	51.37
		0.8 -> 0.85	1.148 -> 1.41	61.98
		0.85 -> 0.9	1.41 -> 1.729	76.14
		0.9 -> 0.95	1.729 -> 2.249	86.84
		0.95 -> 1	2.249 -> 3.33	96.46
