# Supplementary material for: A genomic analysis of mouse models of breast cancer reveals molecular features of mouse models and relationships to human breast cancer
Source: Breast Cancer Res. 2014 Jun 5;16(3):R59. doi: 10.1186/bcr3672 (PMC4078930; doi:10.1186/bcr3672)
Supplement: Additional file 3 — Fold change values organized by mouse tumor model type comparing the mouse model to normal mammary gland. [file bcr3672-S3.zip › Additional_File_3/INT3_vs_NMLmammary/AdditionalFile68_iNT3_vs_NMLmammary/UpregulatedGenesgather_gene_ontology_121024.txt]

#	Annotation	Total Genes With Ann	Your Genes (With Ann)	Your Genes (No Ann)	Genome (With Ann)	Genome (No Ann)	ln(Bayes factor)	neg ln(p value)	FE: neg ln(p value)	FE: neg ln(FDR)	Genes
1	GO:0008283 [4]: cell proliferation	37	37	127	701	11764	23.2	10.41	28.07	21.76	2810406C15Rik Aurkb Btg1 Bub1b Ccnb1-rs1 Ccnb2 Ccnc Cdc20 Cdc2a Cdca7 Cks2 Dip3b Gmnn H2afx Lig1 Mcm2 Mcm3 Mcm5 Mcm6 Mcm7 Mif Msh2 Mtbp Nusap1 Pes1 Pole2 Prim1 Prim2 Rad51 Ris2 Spag5 Stat6 Stmn1 Tacc3 Tert Tubb5 Uhrf1
2	GO:0050875 [3]: cellular physiological process	143	143	21	7791	4674	22.05	10.41	26.87	21.26	1300013B24Rik 2810406C15Rik 3110024A21Rik 5430413I02Rik AJ430384 Adamts4 Ahcy Aqp5 Arf1 Atp11a Atp1a1 Atp6v1b1 Aurkb Bcl11a Bcl2l14 Birc5 Btg1 Bub1b Cbx1 Ccnb1-rs1 Ccnb2 Ccnc Cdc20 Cdc2a Cdca7 Cebpd Cks2 Ctgf Cyp26a1 D3Bwg0562e Dapk3 Ddah2 Dip3b Dlx5 Dnajb8 Egln3 Eif2b2 Epha1 Esm1 Etv1 Fads2 Fliih Foxc1 Foxi1 Gad1 Galnt10 Gmnn Gna14 H2afx Hdac11 Hey1 Hey2 Igf1r Ins1 Insr Itpr3 Kcnk13 Kcnn4 Kif22 …
3	GO:0007049 [5]: cell cycle	31	31	133	527	11938	21.17	10.41	26.05	20.85	2810406C15Rik Aurkb Bub1b Ccnb1-rs1 Ccnb2 Ccnc Cdc20 Cdc2a Cks2 Gmnn H2afx Lig1 Mcm2 Mcm3 Mcm5 Mcm6 Mcm7 Msh2 Mtbp Nusap1 Pes1 Pole2 Prim1 Prim2 Rad51 Ris2 Spag5 Stmn1 Tacc3 Tert Tubb5
4	GO:0000067 [6]: DNA replication and chromosome cycle	15	15	149	104	12361	19.1	10.41	24.1	19.18	2810406C15Rik Gmnn Lig1 Mcm2 Mcm3 Mcm5 Mcm6 Mcm7 Msh2 Nusap1 Pole2 Prim1 Prim2 Ris2 Tert
5	GO:0006261 [7]: DNA-dependent DNA replication	9	9	155	22	12443	17.67	10.41	22.74	18.05	Gmnn Mcm2 Mcm3 Mcm5 Mcm6 Mcm7 Msh2 Prim1 Prim2
6	GO:0006260 [6]: DNA replication	13	13	151	81	12384	17.2	10.41	22.22	17.7	Gmnn Lig1 Mcm2 Mcm3 Mcm5 Mcm6 Mcm7 Msh2 Pole2 Prim1 Prim2 Ris2 Tert
7	GO:0044237 [4]: cellular metabolism	105	105	59	5161	7304	14.4	10.41	19.0	14.64	1300013B24Rik 3110024A21Rik AJ430384 Adamts4 Ahcy Atp6v1b1 Aurkb Bcl11a Btg1 Bub1b Cbx1 Ccnc Cdc20 Cdc2a Cebpd Ctgf Cyp26a1 D3Bwg0562e Dapk3 Ddah2 Dlx5 Dnajb8 Eif2b2 Epha1 Etv1 Fads2 Foxc1 Foxi1 Gad1 Galnt10 Gmnn Gna14 H2afx Hdac11 Hey1 Hey2 Igf1r Ins1 Insr Klk10 Krt2-8 Lamr1 Lig1 Lmo4 Mcm2 Mcm3 Mcm5 Mcm6 Mcm7 Melk Msh2 Nab2 Nek6 Nme4 Notch4 Npm3 Nr4a1 Nrarp Nudt1 Papss1 Pask Pbk Pdlim1 Pgpep1 Pi…
8	GO:0008152 [3]: metabolism	109	109	55	5493	6972	14.07	10.41	18.66	14.44	1300013B24Rik 3110024A21Rik AJ430384 Adamts4 Ahcy Akp2 Atp11a Atp1a1 Atp6v1b1 Aurkb Bcl11a Btg1 Bub1b Cbx1 Ccnc Cdc20 Cdc2a Cebpd Chi3l3 Ctgf Cyp26a1 D3Bwg0562e Dapk3 Ddah2 Dlx5 Dnajb8 Eif2b2 Epha1 Etv1 Fads2 Foxc1 Foxi1 Gad1 Galnt10 Gmnn Gna14 H2afx Hdac11 Hey1 Hey2 Igf1r Ins1 Insr Klk10 Krt2-8 Lamr1 Lig1 Lmo4 Mcm2 Mcm3 Mcm5 Mcm6 Mcm7 Melk Msh2 Nab2 Nek6 Nme4 Notch4 Npm3 Nr4a1 Nrarp Nudt1 Papss1…
9	GO:0007186 [6]: G-protein coupled receptor protein signaling pathway	3	3	161	1884	10581	13.32	10.41	0.0	0.0	BC018399 Celsr2 Gna14
10	GO:0007067 [8]: mitosis	11	11	153	79	12386	12.63	10.41	17.64	13.62	2810406C15Rik Bub1b Ccnb1-rs1 Ccnb2 Cdc20 Cdc2a Nusap1 Pes1 Spag5 Stmn1 Tubb5
11	GO:0000278 [6]: mitotic cell cycle	13	13	151	123	12342	12.63	10.41	17.61	13.62	2810406C15Rik Bub1b Ccnb1-rs1 Ccnb2 Cdc20 Cdc2a Mtbp Nusap1 Pes1 Ris2 Spag5 Stmn1 Tubb5
12	GO:0000087 [7]: M phase of mitotic cell cycle	11	11	153	80	12385	12.52	10.41	17.53	13.62	2810406C15Rik Bub1b Ccnb1-rs1 Ccnb2 Cdc20 Cdc2a Nusap1 Pes1 Spag5 Stmn1 Tubb5
13	GO:0044238 [4]: primary metabolism	100	100	64	4956	7509	12.43	10.41	16.99	13.17	3110024A21Rik AJ430384 Adamts4 Ahcy Atp6v1b1 Aurkb Bcl11a Btg1 Bub1b Cbx1 Ccnc Cdc20 Cdc2a Cebpd Ctgf D3Bwg0562e Dapk3 Ddah2 Dlx5 Dnajb8 Eif2b2 Epha1 Etv1 Fads2 Foxc1 Foxi1 Gad1 Galnt10 Gmnn Gna14 H2afx Hdac11 Hey1 Hey2 Igf1r Ins1 Insr Klk10 Krt2-8 Lamr1 Lig1 Lmo4 Mcm2 Mcm3 Mcm5 Mcm6 Mcm7 Melk Msh2 Nab2 Nek6 Nme4 Notch4 Npm3 Nr4a1 Nrarp Nudt1 Papss1 Pask Pbk Pdlim1 Pgpep1 Pik3cg Pole2 Prim1 Prim2…
14	GO:0009605 [4]: response to external stimulus	6	6	158	2166	10299	11.5	10.41	0.0	0.0	Atp6v1b1 Chi3l3 Krt2-8 Ly78 Mif Msh2
15	GO:0006270 [8]: DNA replication initiation	5	5	159	5	12460	11.22	10.41	16.3	12.56	Mcm2 Mcm3 Mcm5 Mcm6 Mcm7
16	GO:0050896 [3]: response to stimulus	11	11	153	2740	9725	11.15	10.41	0.0	0.0	Atp6v1b1 Bcl11a Chi3l3 H2afx Krt2-8 Lig1 Ly78 Mif Msh2 Rad51 Tacc3
17	GO:0006259 [5]: DNA metabolism	21	21	143	400	12065	11.08	10.41	15.93	12.34	Ahcy Aurkb Cbx1 Ctgf Gmnn H2afx Hdac11 Lig1 Mcm2 Mcm3 Mcm5 Mcm6 Mcm7 Msh2 Pole2 Prim1 Prim2 Rad51 Ris2 Tert Tk1
18	GO:0000280 [7]: nuclear division	12	12	152	118	12347	10.98	10.41	15.95	12.34	2810406C15Rik Bub1b Ccnb1-rs1 Ccnb2 Cdc20 Cdc2a Nusap1 Pes1 Rad51 Spag5 Stmn1 Tubb5
19	GO:0009581 [5]: detection of external stimulus	1	1	163	1366	11099	10.82	10.41	0.0	0.0	Atp6v1b1
20	GO:0007600 [5]: sensory perception	1	1	163	1356	11109	10.68	10.41	0.0	0.0	Atp6v1b1
21	GO:0000279 [6]: M phase	12	12	152	127	12338	10.25	10.41	15.22	11.68	2810406C15Rik Bub1b Ccnb1-rs1 Ccnb2 Cdc20 Cdc2a Nusap1 Pes1 Rad51 Spag5 Stmn1 Tubb5
22	GO:0000910 [5]: cytokinesis	10	10	154	100	12365	8.38	10.41	13.35	9.88	Ccnb1-rs1 Ccnb2 Ccnc Cdc20 Cdc2a Cdca7 Cks2 Lig1 Nusap1 Spag5
23	GO:0050877 [4]: neurophysiological process	3	3	161	1504	10961	8.36	10.41	0.0	0.0	Atp6v1b1 Gad1 Slc5a8
24	GO:0007166 [5]: cell surface receptor linked signal transduction	11	11	153	2291	10174	6.26	10.01	0.0	0.0	Adamts4 BC018399 Celsr2 Ctgf Epha1 Gna14 Igf1r Insr Sfrp2 Slc9a3r1 Wnt5b
25	GO:0050874 [3]: organismal physiological process	12	12	152	2396	10069	6.24	10.01	0.0	0.0	Atp6v1b1 Bcl11a Chi3l3 Ctgf Foxc1 Gad1 Ly78 Mif Msh2 Slc5a8 Traf4 Ttpa
26	GO:0044267 [6]: cellular protein metabolism	48	48	116	2161	10304	4.53	7.93	8.96	5.65	AJ430384 Adamts4 Aurkb Btg1 Bub1b Cdc20 Cdc2a Dapk3 Dnajb8 Eif2b2 Epha1 Galnt10 Gna14 H2afx Igf1r Insr Klk10 Krt2-8 Lamr1 Mcm2 Melk Nek6 Npm3 Pask Pbk Pgpep1 Pik3cg Prkcb1 Prkwnk4 Rnpep Rpl13 Rpl14 Rpl15 Rpl3 Rpl31 Rpl35 Rpl36a Rpl39 Rps13 Rps9 Spag5 Stk39 Stmn1 Traf4 Trim27 Tubb5 Tyro3 Usp22
27	GO:0007052 [9]: mitotic spindle organization and biogenesis	3	3	161	4	12461	4.45	7.85	9.53	6.12	Nusap1 Stmn1 Tubb5
28	GO:0006468 [8]: protein amino acid phosphorylation	17	17	147	447	12018	4.36	7.85	9.1	5.74	Aurkb Bub1b Cdc2a Dapk3 Epha1 Igf1r Insr Krt2-8 Melk Nek6 Pask Pbk Pik3cg Prkcb1 Prkwnk4 Stk39 Tyro3
29	GO:0019538 [5]: protein metabolism	48	48	116	2182	10283	4.31	7.85	8.73	5.51	AJ430384 Adamts4 Aurkb Btg1 Bub1b Cdc20 Cdc2a Dapk3 Dnajb8 Eif2b2 Epha1 Galnt10 Gna14 H2afx Igf1r Insr Klk10 Krt2-8 Lamr1 Mcm2 Melk Nek6 Npm3 Pask Pbk Pgpep1 Pik3cg Prkcb1 Prkwnk4 Rnpep Rpl13 Rpl14 Rpl15 Rpl3 Rpl31 Rpl35 Rpl36a Rpl39 Rps13 Rps9 Spag5 Stk39 Stmn1 Traf4 Trim27 Tubb5 Tyro3 Usp22
30	GO:0006139 [5]: nucleobase, nucleoside, nucleotide and nucleic acid metabolism	51	51	113	2376	10089	4.27	7.85	8.67	5.5	3110024A21Rik Ahcy Atp6v1b1 Aurkb Bcl11a Cbx1 Ccnc Cebpd Ctgf Dlx5 Etv1 Foxc1 Foxi1 Gmnn H2afx Hdac11 Hey1 Hey2 Lig1 Lmo4 Mcm2 Mcm3 Mcm5 Mcm6 Mcm7 Msh2 Nab2 Nme4 Notch4 Nr4a1 Nrarp Nudt1 Papss1 Pdlim1 Pole2 Prim1 Prim2 Ptbp1 Rad51 Ris2 Rps10 Sall2 Sox14 Stat6 Tert Tgif Thoc3 Tk1 Trim27 Uhrf1 Zfp239
31	GO:0009987 [2]: cellular process	153	153	11	10386	2079	4.19	7.67	8.87	5.61	1300013B24Rik 2810406C15Rik 3110024A21Rik 5430413I02Rik AJ430384 Adamts4 Ahcy Aqp5 Arf1 Atp11a Atp1a1 Atp6v1b1 Aurkb BC018399 Bcl11a Bcl2l14 Birc5 Btg1 Bub1b Cbx1 Ccnb1-rs1 Ccnb2 Ccnc Cdc20 Cdc2a Cdca7 Cebpd Celsr2 Cks2 Col4a5 Col9a3 Ctgf Cyp26a1 D3Bwg0562e Dapk3 Ddah2 Dip3b Dlx5 Dnajb8 Egln3 Eif2b2 Epha1 Esm1 Etv1 Fads2 Farp2 Fliih Foxc1 Foxi1 Gad1 Galnt10 Gmnn Gna14 H2afx Hdac11 Hey1 Hey2 Igf1r…
32	GO:0044260 [5]: cellular macromolecule metabolism	50	50	114	2329	10136	4.1	7.67	8.5	5.37	AJ430384 Adamts4 Aurkb Btg1 Bub1b Cdc20 Cdc2a D3Bwg0562e Dapk3 Dnajb8 Eif2b2 Epha1 Galnt10 Gna14 H2afx Igf1r Ins1 Insr Klk10 Krt2-8 Lamr1 Mcm2 Melk Nek6 Npm3 Pask Pbk Pgpep1 Pik3cg Prkcb1 Prkwnk4 Rnpep Rpl13 Rpl14 Rpl15 Rpl3 Rpl31 Rpl35 Rpl36a Rpl39 Rps13 Rps9 Spag5 Stk39 Stmn1 Traf4 Trim27 Tubb5 Tyro3 Usp22
33	GO:0050789 [2]: regulation of biological process	48	48	116	2243	10222	3.68	7.21	8.07	4.99	3110024A21Rik Ahcy Aurkb Bcl11a Bcl2l14 Birc5 Btg1 Cbx1 Ccnc Cdca7 Cebpd Ctgf Dlx5 Esm1 Etv1 Foxc1 Foxi1 Gmnn Hdac11 Hey1 Hey2 Kcnn4 Lmo4 Mcm2 Mcm3 Mcm5 Mcm6 Mcm7 Mif Msh2 Mtbp Nab2 Notch4 Nr4a1 Nrarp Pdlim1 Perp Pik3cg Rab4a Rps10 Sall2 Sox14 Stat6 Tacc3 Tgif Trim27 Uhrf1 Zfp239
34	GO:0050791 [3]: regulation of physiological process	44	44	120	2016	10449	3.42	6.89	7.82	4.85	3110024A21Rik Bcl11a Bcl2l14 Birc5 Btg1 Cbx1 Ccnc Cdca7 Cebpd Dlx5 Etv1 Foxc1 Foxi1 Gmnn Hdac11 Hey1 Hey2 Kcnn4 Lmo4 Mcm2 Mcm3 Mcm5 Mcm6 Mcm7 Mif Msh2 Mtbp Nab2 Notch4 Nr4a1 Nrarp Pdlim1 Perp Pik3cg Rab4a Rps10 Sall2 Sox14 Stat6 Tacc3 Tgif Trim27 Uhrf1 Zfp239
35	GO:0016310 [7]: phosphorylation	17	17	147	493	11972	3.29	6.78	7.98	4.98	Aurkb Bub1b Cdc2a Dapk3 Epha1 Igf1r Insr Krt2-8 Melk Nek6 Pask Pbk Pik3cg Prkcb1 Prkwnk4 Stk39 Tyro3
36	GO:0007275 [2]: development	37	37	127	1601	10864	3.25	6.78	7.68	4.74	Adamts4 Ahcy Aurkb Bcl11a Birc5 Btg1 Celsr2 Ctgf Dlx5 Esm1 Etv1 Farp2 Fliih Foxc1 Foxi1 Gmnn H2afx Hey1 Hey2 Id2 Igf1r Inhbb Insr Lamr1 Llglh Lmo4 Mif Mlph Msh2 Notch4 Sfrp2 Stmn1 Tacc3 Tnfaip2 Traf4 Ttpa Wnt5b
37	GO:0043170 [4]: macromolecule metabolism	50	50	114	2446	10019	2.99	6.5	7.33	4.49	AJ430384 Adamts4 Aurkb Btg1 Bub1b Cdc20 Cdc2a D3Bwg0562e Dapk3 Dnajb8 Eif2b2 Epha1 Galnt10 Gna14 H2afx Igf1r Ins1 Insr Klk10 Krt2-8 Lamr1 Mcm2 Melk Nek6 Npm3 Pask Pbk Pgpep1 Pik3cg Prkcb1 Prkwnk4 Rnpep Rpl13 Rpl14 Rpl15 Rpl3 Rpl31 Rpl35 Rpl36a Rpl39 Rps13 Rps9 Spag5 Stk39 Stmn1 Traf4 Trim27 Tubb5 Tyro3 Usp22
38	GO:0007051 [8]: spindle organization and biogenesis	3	3	161	8	12457	2.95	6.5	8.02	4.98	Nusap1 Stmn1 Tubb5
39	GO:0007154 [3]: cell communication	29	29	135	3580	8885	2.72	6.16	0.0	0.0	Adamts4 Arf1 BC018399 Celsr2 Col4a5 Col9a3 Ctgf Ddah2 Epha1 Farp2 Gad1 Gna14 Igf1r Insr Pask Pkp1 Prkcb1 Rab4a Racgap1 Rhov Rtkn Sfrp2 Slc5a8 Slc9a3r1 Stat6 Stmn1 Tiam2 Tyro3 Wnt5b
40	GO:0007165 [4]: signal transduction	23	23	141	3037	9428	2.62	6.02	0.0	0.0	Adamts4 Arf1 BC018399 Celsr2 Ctgf Ddah2 Epha1 Farp2 Gna14 Igf1r Insr Pask Prkcb1 Rab4a Racgap1 Rhov Rtkn Sfrp2 Slc9a3r1 Stat6 Stmn1 Tiam2 Wnt5b
41	GO:0006269 [10]: DNA replication, synthesis of RNA primer	2	2	162	1	12464	2.52	5.89	7.6	4.73	Prim1 Prim2
42	GO:0006273 [9]: lagging strand elongation	2	2	162	1	12464	2.52	5.89	7.6	4.73	Prim1 Prim2
43	GO:0000074 [6]: regulation of cell cycle	11	11	153	264	12201	2.2	5.56	6.98	4.2	Ccnb1-rs1 Ccnb2 Ccnc Cdc2a Gmnn H2afx Msh2 Mtbp Nusap1 Ris2 Tacc3
44	GO:0030002 [6]: anion homeostasis	2	2	162	2	12463	1.83	5.16	6.92	4.2	Prkwnk4 Slc9a3r1
45	GO:0051053 [7]: negative regulation of DNA metabolism	2	2	162	2	12463	1.83	5.16	6.92	4.2	Gmnn Msh2
46	GO:0006271 [8]: DNA strand elongation	2	2	162	2	12463	1.83	5.16	6.92	4.2	Prim1 Prim2
47	GO:0006310 [6]: DNA recombination	4	4	160	32	12433	1.75	4.99	6.75	4.06	H2afx Lig1 Msh2 Rad51
48	GO:0019219 [5]: regulation of nucleobase, nucleoside, nucleotide and nucleic acid metabolism	33	33	131	1529	10936	1.44	4.69	5.8	3.23	3110024A21Rik Bcl11a Cbx1 Ccnc Cebpd Dlx5 Etv1 Foxc1 Foxi1 Gmnn Hdac11 Hey1 Hey2 Lmo4 Mcm2 Mcm3 Mcm5 Mcm6 Mcm7 Msh2 Nab2 Notch4 Nr4a1 Nrarp Pdlim1 Rps10 Sall2 Sox14 Stat6 Tgif Trim27 Uhrf1 Zfp239
49	GO:0006793 [5]: phosphorus metabolism	17	17	147	594	11871	1.41	4.69	6.0	3.41	Aurkb Bub1b Cdc2a Dapk3 Epha1 Igf1r Insr Krt2-8 Melk Nek6 Pask Pbk Pik3cg Prkcb1 Prkwnk4 Stk39 Tyro3
50	GO:0006796 [6]: phosphate metabolism	17	17	147	594	11871	1.41	4.69	6.0	3.41	Aurkb Bub1b Cdc2a Dapk3 Epha1 Igf1r Insr Krt2-8 Melk Nek6 Pask Pbk Pik3cg Prkcb1 Prkwnk4 Stk39 Tyro3
51	GO:0030238 [4]: male sex determination	2	2	162	3	12462	1.34	4.6	6.42	3.78	Igf1r Insr
52	GO:0051052 [6]: regulation of DNA metabolism	2	2	162	3	12462	1.34	4.6	6.42	3.78	Gmnn Msh2
53	GO:0043283 [4]: biopolymer metabolism	29	29	135	1296	11169	1.3	4.6	5.69	3.17	Adamts4 Ahcy Aurkb Cbx1 Ctgf D3Bwg0562e Gmnn H2afx Hdac11 Klk10 Lig1 Mcm2 Mcm3 Mcm5 Mcm6 Mcm7 Msh2 Pgpep1 Pole2 Prim1 Prim2 Ptbp1 Rad51 Ris2 Rnpep Spag5 Tert Thoc3 Tk1
54	GO:0009058 [4]: biosynthesis	21	21	143	825	11640	1.27	4.52	5.77	3.23	Atp6v1b1 D3Bwg0562e Ddah2 Eif2b2 Fads2 Gad1 Galnt10 Lamr1 Nme4 Papss1 Rpl13 Rpl14 Rpl15 Rpl3 Rpl31 Rpl35 Rpl36a Rpl39 Rps13 Rps9 Slc5a8
55	GO:0000004 [2]: biological_process unknown	4	4	160	1007	11458	1.22	4.46	0.0	0.0	Eppb9 Nipsnap1 Tenc1 Tmem2
56	GO:0044249 [5]: cellular biosynthesis	20	20	144	790	11675	0.98	4.23	5.48	2.98	Atp6v1b1 D3Bwg0562e Eif2b2 Fads2 Gad1 Galnt10 Lamr1 Nme4 Papss1 Rpl13 Rpl14 Rpl15 Rpl3 Rpl31 Rpl35 Rpl36a Rpl39 Rps13 Rps9 Slc5a8
57	GO:0006464 [7]: protein modification	25	25	139	1091	11374	0.9	4.16	5.32	2.9	AJ430384 Aurkb Btg1 Bub1b Cdc20 Cdc2a Dapk3 Epha1 Galnt10 Gna14 Igf1r Insr Krt2-8 Melk Nek6 Pask Pbk Pik3cg Prkcb1 Prkwnk4 Stk39 Traf4 Trim27 Tyro3 Usp22
58	GO:0007582 [2]: physiological process	146	146	18	10129	2336	0.87	4.1	5.26	2.87	1300013B24Rik 2810406C15Rik 3110024A21Rik 5430413I02Rik AJ430384 Adamts4 Ahcy Akp2 Aqp5 Arf1 Atp11a Atp1a1 Atp6v1b1 Aurkb Bcl11a Bcl2l14 Birc5 Btg1 Bub1b Cbx1 Ccnb1-rs1 Ccnb2 Ccnc Cdc20 Cdc2a Cdca7 Cebpd Chi3l3 Cks2 Ctgf Cyp26a1 D3Bwg0562e Dapk3 Ddah2 Dip3b Dlx5 Dnajb8 Egln3 Eif2b2 Epha1 Esm1 Etv1 Fads2 Fliih Foxc1 Foxi1 Gad1 Galnt10 Gmnn Gna14 H2afx Hdac11 Hey1 Hey2 Igf1r Ins1 Insr Itpr3 Kcnk13 …
59	GO:0009653 [3]: morphogenesis	24	24	140	1082	11383	0.38	3.62	4.76	2.54	Adamts4 Bcl11a Ctgf Dlx5 Esm1 Etv1 Farp2 Foxc1 Foxi1 Gmnn Hey1 Hey2 Id2 Igf1r Insr Lamr1 Llglh Lmo4 Notch4 Stmn1 Tacc3 Tnfaip2 Traf4 Wnt5b
60	GO:0045449 [6]: regulation of transcription	31	31	133	1524	10941	0.37	3.62	4.66	2.54	3110024A21Rik Bcl11a Cbx1 Ccnc Cebpd Dlx5 Etv1 Foxc1 Foxi1 Hdac11 Hey1 Hey2 Lmo4 Mcm2 Mcm3 Mcm5 Mcm6 Mcm7 Nab2 Notch4 Nr4a1 Nrarp Pdlim1 Rps10 Sall2 Sox14 Stat6 Tgif Trim27 Uhrf1 Zfp239
61	GO:0000088 [9]: mitotic prophase	2	2	162	6	12459	0.34	3.58	5.41	2.98	2810406C15Rik Nusap1
62	GO:0007076 [8]: mitotic chromosome condensation	2	2	162	6	12459	0.34	3.58	5.41	2.98	2810406C15Rik Nusap1
63	GO:0007530 [3]: sex determination	2	2	162	6	12459	0.34	3.58	5.41	2.98	Igf1r Insr
64	GO:0019222 [4]: regulation of metabolism	33	33	131	1662	10803	0.31	3.58	4.56	2.54	3110024A21Rik Bcl11a Cbx1 Ccnc Cebpd Dlx5 Etv1 Foxc1 Foxi1 Gmnn Hdac11 Hey1 Hey2 Lmo4 Mcm2 Mcm3 Mcm5 Mcm6 Mcm7 Msh2 Nab2 Notch4 Nr4a1 Nrarp Pdlim1 Rps10 Sall2 Sox14 Stat6 Tgif Trim27 Uhrf1 Zfp239
65	GO:0006952 [5]: defense response	4	4	160	904	11561	0.22	3.47	0.0	0.0	Bcl11a Chi3l3 Ly78 Mif
66	GO:0051244 [4]: regulation of cellular physiological process	12	12	152	406	12059	0.16	3.41	4.78	2.54	Bcl2l14 Birc5 Btg1 Cdca7 Mif Mtbp Nr4a1 Perp Pik3cg Rab4a Stat6 Tacc3
67	GO:0009059 [5]: macromolecule biosynthesis	14	14	150	515	11950	0.15	3.37	4.71	2.54	D3Bwg0562e Eif2b2 Galnt10 Lamr1 Rpl13 Rpl14 Rpl15 Rpl3 Rpl31 Rpl35 Rpl36a Rpl39 Rps13 Rps9
68	GO:0006412 [6]: protein biosynthesis	13	13	151	463	12002	0.1	3.37	4.69	2.54	Eif2b2 Galnt10 Lamr1 Rpl13 Rpl14 Rpl15 Rpl3 Rpl31 Rpl35 Rpl36a Rpl39 Rps13 Rps9
69	GO:0009887 [4]: organogenesis	21	21	143	929	11536	0.07	3.32	4.48	2.54	Adamts4 Bcl11a Ctgf Dlx5 Etv1 Farp2 Foxc1 Foxi1 Gmnn Hey1 Hey2 Id2 Igf1r Insr Lamr1 Notch4 Stmn1 Tacc3 Tnfaip2 Traf4 Wnt5b
70	GO:0006355 [7]: regulation of transcription, DNA-dependent	30	30	134	1498	10967	0.07	3.32	4.33	2.54	3110024A21Rik Bcl11a Cbx1 Ccnc Cebpd Dlx5 Etv1 Foxc1 Foxi1 Hdac11 Hey1 Hey2 Lmo4 Mcm2 Mcm3 Mcm5 Mcm6 Mcm7 Nab2 Notch4 Nr4a1 Nrarp Rps10 Sall2 Sox14 Stat6 Tgif Trim27 Uhrf1 Zfp239
71	GO:0009607 [4]: response to biotic stimulus	5	5	159	989	11476	0.03	0.0	0.0	0.0	Bcl11a Chi3l3 Krt2-8 Ly78 Mif
72	GO:0048513 [3]: organ development	21	21	143	935	11530	0.02	0.0	4.41	2.54	Adamts4 Bcl11a Ctgf Dlx5 Etv1 Farp2 Foxc1 Foxi1 Gmnn Hey1 Hey2 Id2 Igf1r Insr Lamr1 Notch4 Stmn1 Tacc3 Tnfaip2 Traf4 Wnt5b
73	GO:0006350 [6]: transcription	31	31	133	1580	10885	-0.05	0.0	4.18	2.43	3110024A21Rik Bcl11a Cbx1 Ccnc Cebpd Dlx5 Etv1 Foxc1 Foxi1 Hdac11 Hey1 Hey2 Lmo4 Mcm2 Mcm3 Mcm5 Mcm6 Mcm7 Nab2 Notch4 Nr4a1 Nrarp Pdlim1 Rps10 Sall2 Sox14 Stat6 Tgif Trim27 Uhrf1 Zfp239
74	GO:0051243 [5]: negative regulation of cellular physiological process	6	6	158	130	12335	-0.07	0.0	4.76	2.54	Birc5 Btg1 Mtbp Nr4a1 Pik3cg Tacc3
75	GO:0001570 [4]: vasculogenesis	2	2	162	8	12457	-0.1	0.0	4.96	2.58	Hey1 Hey2
76	GO:0006351 [7]: transcription, DNA-dependent	30	30	134	1525	10940	-0.14	0.0	4.1	2.38	3110024A21Rik Bcl11a Cbx1 Ccnc Cebpd Dlx5 Etv1 Foxc1 Foxi1 Hdac11 Hey1 Hey2 Lmo4 Mcm2 Mcm3 Mcm5 Mcm6 Mcm7 Nab2 Notch4 Nr4a1 Nrarp Rps10 Sall2 Sox14 Stat6 Tgif Trim27 Uhrf1 Zfp239
77	GO:0043118 [4]: negative regulation of physiological process	9	9	155	270	12195	-0.16	0.0	4.54	2.54	Birc5 Btg1 Gmnn Msh2 Mtbp Nab2 Nr4a1 Pik3cg Tacc3
78	GO:0006163 [7]: purine nucleotide metabolism	4	4	160	60	12405	-0.28	0.0	4.65	2.54	Atp6v1b1 Nme4 Nudt1 Papss1
79	GO:0030261 [7]: chromosome condensation	2	2	162	9	12456	-0.29	0.0	4.76	2.54	2810406C15Rik Nusap1
80	GO:0006996 [5]: organelle organization and biogenesis	17	17	147	730	11735	-0.37	0.0	4.07	2.36	Birc5 Cbx1 Fliih H2afx Hdac11 Kif22 Krt1-18 Krt2-8 Llglh Mcm2 Nusap1 Pes1 Rpl13 Rpl36a Stmn1 Tert Tubb5
81	GO:0050794 [3]: regulation of cellular process	14	14	150	560	11905	-0.45	0.0	4.05	2.35	Bcl2l14 Birc5 Btg1 Cdca7 Ctgf Esm1 Mif Mtbp Nr4a1 Perp Pik3cg Rab4a Stat6 Tacc3
82	GO:0042136 [6]: neurotransmitter biosynthesis	2	2	162	10	12455	-0.46	0.0	4.59	2.54	Gad1 Slc5a8
83	GO:0007088 [7]: regulation of mitosis	2	2	162	10	12455	-0.46	0.0	4.59	2.54	Cdc2a Nusap1
84	GO:0016043 [4]: cell organization and biogenesis	19	19	145	864	11601	-0.48	0.0	3.89	2.23	Birc5 Cbx1 Ctgf Esm1 Fliih H2afx Hdac11 Kif22 Krt1-18 Krt2-8 Llglh Mcm2 Nusap1 Pes1 Rpl13 Rpl36a Stmn1 Tert Tubb5
85	GO:0050801 [4]: ion homeostasis	4	4	160	68	12397	-0.65	0.0	4.25	2.49	Atp6v1b1 Prkcb1 Prkwnk4 Slc9a3r1
86	GO:0006873 [5]: cell ion homeostasis	4	4	160	68	12397	-0.65	0.0	4.25	2.49	Atp6v1b1 Prkcb1 Prkwnk4 Slc9a3r1
87	GO:0015817 [8]: L-histidine transport	1	1	163	0	12465	-0.74	0.0	4.34	2.54	Slc38a3
88	GO:0019510 [8]: S-adenosylhomocysteine catabolism	1	1	163	0	12465	-0.74	0.0	4.34	2.54	Ahcy
89	GO:0030011 [6]: maintenance of cell polarity	1	1	163	0	12465	-0.74	0.0	4.34	2.54	Llglh
90	GO:0030644 [8]: chloride ion homeostasis	1	1	163	0	12465	-0.74	0.0	4.34	2.54	Prkwnk4
91	GO:0035090 [7]: maintenance of apical/basal cell polarity	1	1	163	0	12465	-0.74	0.0	4.34	2.54	Llglh
92	GO:0040001 [10]: mitotic spindle positioning or orientation	1	1	163	0	12465	-0.74	0.0	4.34	2.54	Nusap1
93	GO:0042360 [7]: vitamin E metabolism	1	1	163	0	12465	-0.74	0.0	4.34	2.54	Ttpa
94	GO:0042994 [7]: cytoplasmic sequestering of transcription factor	1	1	163	0	12465	-0.74	0.0	4.34	2.54	Tacc3
95	GO:0045663 [6]: positive regulation of myoblast differentiation	1	1	163	0	12465	-0.74	0.0	4.34	2.54	Btg1
96	GO:0045787 [7]: positive regulation of cell cycle	1	1	163	0	12465	-0.74	0.0	4.34	2.54	Nusap1
97	GO:0045840 [8]: positive regulation of mitosis	1	1	163	0	12465	-0.74	0.0	4.34	2.54	Nusap1
98	GO:0046070 [10]: dGTP metabolism	1	1	163	0	12465	-0.74	0.0	4.34	2.54	Nudt1
99	GO:0046498 [7]: S-adenosylhomocysteine metabolism	1	1	163	0	12465	-0.74	0.0	4.34	2.54	Ahcy
100	GO:0050428 [10]: 3'-phosphoadenosine 5'-phosphosulfate biosynthesis	1	1	163	0	12465	-0.74	0.0	4.34	2.54	Papss1
101	GO:0051220 [6]: cytoplasmic sequestering of protein	1	1	163	0	12465	-0.74	0.0	4.34	2.54	Tacc3
102	GO:0051223 [6]: regulation of protein transport	1	1	163	0	12465	-0.74	0.0	4.34	2.54	Tacc3
103	GO:0051224 [7]: negative regulation of protein transport	1	1	163	0	12465	-0.74	0.0	4.34	2.54	Tacc3
104	GO:0051261 [7]: protein depolymerization	1	1	163	0	12465	-0.74	0.0	4.34	2.54	Stmn1
105	GO:0000281 [6]: cytokinesis after mitosis	1	1	163	0	12465	-0.74	0.0	4.34	2.54	Nusap1
106	GO:0006203 [10]: dGTP catabolism	1	1	163	0	12465	-0.74	0.0	4.34	2.54	Nudt1
107	GO:0006278 [7]: RNA-dependent DNA replication	1	1	163	0	12465	-0.74	0.0	4.34	2.54	Tert
108	GO:0007019 [8]: microtubule depolymerization	1	1	163	0	12465	-0.74	0.0	4.34	2.54	Stmn1
109	GO:0009136 [8]: purine nucleoside diphosphate biosynthesis	1	1	163	0	12465	-0.74	0.0	4.34	2.54	Papss1
110	GO:0009180 [9]: purine ribonucleoside diphosphate biosynthesis	1	1	163	0	12465	-0.74	0.0	4.34	2.54	Papss1
111	GO:0009188 [8]: ribonucleoside diphosphate biosynthesis	1	1	163	0	12465	-0.74	0.0	4.34	2.54	Papss1
112	GO:0007568 [3]: aging	2	2	162	12	12453	-0.76	0.0	4.29	2.5	Mif Msh2
113	GO:0042472 [6]: inner ear morphogenesis	2	2	162	13	12452	-0.88	0.0	4.15	2.42	Dlx5 Foxi1
114	GO:0006775 [6]: fat-soluble vitamin metabolism	2	2	162	13	12452	-0.88	0.0	4.15	2.42	Cyp26a1 Ttpa
115	GO:0048514 [5]: blood vessel morphogenesis	4	4	160	75	12390	-0.94	0.0	3.94	2.25	Ctgf Hey1 Hey2 Tnfaip2
116	GO:0009144 [8]: purine nucleoside triphosphate metabolism	3	3	161	42	12423	-1.06	0.0	3.89	2.23	Atp6v1b1 Nme4 Nudt1
117	GO:0006629 [5]: lipid metabolism	1	1	163	433	12032	-1.1	0.0	0.0	0.0	Fads2
118	GO:0042770 [6]: DNA damage response, signal transduction	2	2	162	15	12450	-1.12	0.0	3.91	2.23	H2afx Mif
119	GO:0019725 [4]: cell homeostasis	4	4	160	81	12384	-1.16	0.0	3.7	2.22	Atp6v1b1 Prkcb1 Prkwnk4 Slc9a3r1
120	GO:0042127 [5]: regulation of cell proliferation	5	5	159	124	12341	-1.16	0.0	3.63	2.2	Btg1 Cdca7 Mif Mtbp Stat6
121	GO:0009152 [8]: purine ribonucleotide biosynthesis	3	3	161	45	12420	-1.22	0.0	3.72	2.22	Atp6v1b1 Nme4 Papss1
122	GO:0009141 [7]: nucleoside triphosphate metabolism	3	3	161	46	12419	-1.27	0.0	3.66	2.22	Atp6v1b1 Nme4 Nudt1
123	GO:0016265 [3]: death	10	10	154	395	12070	-1.27	0.0	3.26	2.02	Bcl2l14 Birc5 Dapk3 Egln3 Mif Msh2 Nr4a1 Perp Pik3cg Traf4
124	GO:0001568 [4]: blood vessel development	4	4	160	85	12380	-1.29	0.0	3.56	2.13	Ctgf Hey1 Hey2 Tnfaip2
125	GO:0000075 [7]: cell cycle checkpoint	2	2	162	17	12448	-1.32	0.0	3.7	2.22	Cdc2a H2afx
126	GO:0007010 [6]: cytoskeleton organization and biogenesis	9	9	155	346	12119	-1.39	0.0	3.17	1.95	Birc5 Fliih Kif22 Krt1-18 Krt2-8 Llglh Nusap1 Stmn1 Tubb5
127	GO:0007017 [7]: microtubule-based process	5	5	159	133	12332	-1.4	0.0	3.38	2.02	Birc5 Kif22 Nusap1 Stmn1 Tubb5
128	GO:0009260 [7]: ribonucleotide biosynthesis	3	3	161	49	12416	-1.41	0.0	3.51	2.11	Atp6v1b1 Nme4 Papss1
129	GO:0030319 [7]: di-, tri-valent inorganic anion homeostasis	1	1	163	1	12464	-1.42	0.0	3.66	2.22	Slc9a3r1
130	GO:0030320 [7]: monovalent inorganic anion homeostasis	1	1	163	1	12464	-1.42	0.0	3.66	2.22	Prkwnk4
131	GO:0030643 [8]: phosphate ion homeostasis	1	1	163	1	12464	-1.42	0.0	3.66	2.22	Slc9a3r1
132	GO:0042992 [9]: negative regulation of transcription factor-nucleus import	1	1	163	1	12464	-1.42	0.0	3.66	2.22	Tacc3
133	GO:0045185 [5]: maintenance of protein localization	1	1	163	1	12464	-1.42	0.0	3.66	2.22	Tacc3
134	GO:0045910 [8]: negative regulation of DNA recombination	1	1	163	1	12464	-1.42	0.0	3.66	2.22	Msh2
135	GO:0050714 [6]: positive regulation of protein secretion	1	1	163	1	12464	-1.42	0.0	3.66	2.22	Kcnn4
136	GO:0000018 [7]: regulation of DNA recombination	1	1	163	1	12464	-1.42	0.0	3.66	2.22	Msh2
137	GO:0000089 [9]: mitotic metaphase	1	1	163	1	12464	-1.42	0.0	3.66	2.22	Pes1
138	GO:0000724 [8]: double-strand break repair via homologous recombination	1	1	163	1	12464	-1.42	0.0	3.66	2.22	H2afx
139	GO:0000725 [7]: recombinational repair	1	1	163	1	12464	-1.42	0.0	3.66	2.22	H2afx
140	GO:0006868 [8]: L-glutamine transport	1	1	163	1	12464	-1.42	0.0	3.66	2.22	Slc38a3
141	GO:0007000 [6]: nucleolus organization and biogenesis	1	1	163	1	12464	-1.42	0.0	3.66	2.22	Pes1
142	GO:0007090 [8]: regulation of S phase of mitotic cell cycle	1	1	163	1	12464	-1.42	0.0	3.66	2.22	Ris2
143	GO:0007616 [5]: long-term memory	1	1	163	1	12464	-1.42	0.0	3.66	2.22	Chst10
144	GO:0007638 [3]: mechanosensory behavior	1	1	163	1	12464	-1.42	0.0	3.66	2.22	Etv1
145	GO:0008156 [8]: negative regulation of DNA replication	1	1	163	1	12464	-1.42	0.0	3.66	2.22	Gmnn
146	GO:0009151 [8]: purine deoxyribonucleotide metabolism	1	1	163	1	12464	-1.42	0.0	3.66	2.22	Nudt1
147	GO:0009155 [8]: purine deoxyribonucleotide catabolism	1	1	163	1	12464	-1.42	0.0	3.66	2.22	Nudt1
148	GO:0009204 [8]: deoxyribonucleoside triphosphate catabolism	1	1	163	1	12464	-1.42	0.0	3.66	2.22	Nudt1
149	GO:0009215 [9]: purine deoxyribonucleoside triphosphate metabolism	1	1	163	1	12464	-1.42	0.0	3.66	2.22	Nudt1
150	GO:0009217 [9]: purine deoxyribonucleoside triphosphate catabolism	1	1	163	1	12464	-1.42	0.0	3.66	2.22	Nudt1
151	GO:0006810 [4]: transport	31	31	133	1822	10643	-1.46	0.0	2.53	1.56	1300013B24Rik Aqp5 Arf1 Atp11a Atp1a1 Atp6v1b1 Ccnb1-rs1 Epha1 Hey2 Ins1 Itpr3 Kcnk13 Kcnn4 Mlph Prkcb1 Prkwnk4 Rab4a Racgap1 Rangnrf Slc1a4 Slc29a1 Slc38a3 Slc5a8 Slc6a15 Slco1a5 Tacc3 Thoc3 Tiam2 Ttpa Tubb5 Uhrf1
152	GO:0006955 [4]: immune response	4	4	160	708	11757	-1.47	0.0	0.02	0.0	Bcl11a Chi3l3 Ly78 Mif
153	GO:0051234 [4]: establishment of localization	31	31	133	1825	10640	-1.48	0.0	2.51	1.56	1300013B24Rik Aqp5 Arf1 Atp11a Atp1a1 Atp6v1b1 Ccnb1-rs1 Epha1 Hey2 Ins1 Itpr3 Kcnk13 Kcnn4 Mlph Prkcb1 Prkwnk4 Rab4a Racgap1 Rangnrf Slc1a4 Slc29a1 Slc38a3 Slc5a8 Slc6a15 Slco1a5 Tacc3 Thoc3 Tiam2 Ttpa Tubb5 Uhrf1
154	GO:0007169 [7]: transmembrane receptor protein tyrosine kinase signaling pathway	4	4	160	91	12374	-1.49	0.0	3.35	2.02	Ctgf Epha1 Igf1r Insr
155	GO:0042133 [5]: neurotransmitter metabolism	2	2	162	19	12446	-1.5	0.0	3.51	2.11	Gad1 Slc5a8
156	GO:0042471 [5]: ear morphogenesis	2	2	162	19	12446	-1.5	0.0	3.51	2.11	Dlx5 Foxi1
157	GO:0006164 [7]: purine nucleotide biosynthesis	3	3	161	51	12414	-1.51	0.0	3.41	2.02	Atp6v1b1 Nme4 Papss1
158	GO:0009150 [8]: purine ribonucleotide metabolism	3	3	161	52	12413	-1.55	0.0	3.37	2.02	Atp6v1b1 Nme4 Papss1
159	GO:0051179 [3]: localization	31	31	133	1842	10623	-1.55	0.0	2.42	1.51	1300013B24Rik Aqp5 Arf1 Atp11a Atp1a1 Atp6v1b1 Ccnb1-rs1 Epha1 Hey2 Ins1 Itpr3 Kcnk13 Kcnn4 Mlph Prkcb1 Prkwnk4 Rab4a Racgap1 Rangnrf Slc1a4 Slc29a1 Slc38a3 Slc5a8 Slc6a15 Slco1a5 Tacc3 Thoc3 Tiam2 Ttpa Tubb5 Uhrf1
160	GO:0006974 [5]: response to DNA damage stimulus	5	5	159	144	12321	-1.64	0.0	3.11	1.9	H2afx Lig1 Mif Msh2 Rad51
161	GO:0006812 [6]: cation transport	9	9	155	368	12097	-1.66	0.0	2.86	1.79	Atp11a Atp1a1 Atp6v1b1 Itpr3 Kcnk13 Kcnn4 Prkcb1 Slc38a3 Slc5a8
162	GO:0009259 [7]: ribonucleotide metabolism	3	3	161	57	12408	-1.75	0.0	3.15	1.94	Atp6v1b1 Nme4 Papss1
163	GO:0009719 [4]: response to endogenous stimulus	5	5	159	149	12316	-1.75	0.0	2.99	1.89	H2afx Lig1 Mif Msh2 Rad51
164	GO:0006305 [7]: DNA alkylation	2	2	162	23	12442	-1.81	0.0	3.19	1.96	Ahcy Aurkb
165	GO:0006306 [4]: DNA methylation	2	2	162	23	12442	-1.81	0.0	3.19	1.96	Ahcy Aurkb
166	GO:0015802 [7]: basic amino acid transport	1	1	163	2	12463	-1.83	0.0	3.26	2.02	Slc38a3
167	GO:0018107 [9]: peptidyl-threonine phosphorylation	1	1	163	2	12463	-1.83	0.0	3.26	2.02	Pbk
168	GO:0018210 [9]: peptidyl-threonine modification	1	1	163	2	12463	-1.83	0.0	3.26	2.02	Pbk
169	GO:0030330 [7]: DNA damage response, signal transduction by p53 class mediator	1	1	163	2	12463	-1.83	0.0	3.26	2.02	Mif
170	GO:0043154 [8]: negative regulation of caspase activation	1	1	163	2	12463	-1.83	0.0	3.26	2.02	Nr4a1
171	GO:0051014 [8]: actin filament severing	1	1	163	2	12463	-1.83	0.0	3.26	2.02	Fliih
172	GO:0051047 [5]: positive regulation of secretion	1	1	163	2	12463	-1.83	0.0	3.26	2.02	Kcnn4
173	GO:0051225 [9]: spindle assembly	1	1	163	2	12463	-1.83	0.0	3.26	2.02	Tubb5
174	GO:0051227 [10]: mitotic spindle assembly	1	1	163	2	12463	-1.83	0.0	3.26	2.02	Tubb5
175	GO:0051235 [4]: maintenance of localization	1	1	163	2	12463	-1.83	0.0	3.26	2.02	Tacc3
176	GO:0000070 [9]: mitotic sister chromatid segregation	1	1	163	2	12463	-1.83	0.0	3.26	2.02	Nusap1
177	GO:0000090 [9]: mitotic anaphase	1	1	163	2	12463	-1.83	0.0	3.26	2.02	Nusap1
178	GO:0000819 [8]: sister chromatid segregation	1	1	163	2	12463	-1.83	0.0	3.26	2.02	Nusap1
179	GO:0001719 [9]: inhibition of caspase activation	1	1	163	2	12463	-1.83	0.0	3.26	2.02	Nr4a1
180	GO:0006275 [7]: regulation of DNA replication	1	1	163	2	12463	-1.83	0.0	3.26	2.02	Gmnn
181	GO:0007089 [7]: traversing start control point of mitotic cell cycle	1	1	163	2	12463	-1.83	0.0	3.26	2.02	Mtbp
182	GO:0007095 [9]: mitotic G2 checkpoint	1	1	163	2	12463	-1.83	0.0	3.26	2.02	Cdc2a
183	GO:0009133 [7]: nucleoside diphosphate biosynthesis	1	1	163	2	12463	-1.83	0.0	3.26	2.02	Papss1
184	GO:0009264 [7]: deoxyribonucleotide catabolism	1	1	163	2	12463	-1.83	0.0	3.26	2.02	Nudt1
185	GO:0008219 [4]: cell death	9	9	155	389	12076	-1.88	0.0	2.59	1.61	Bcl2l14 Birc5 Dapk3 Egln3 Mif Nr4a1 Perp Pik3cg Traf4
186	GO:0015672 [7]: monovalent inorganic cation transport	6	6	158	218	12247	-1.99	0.0	2.63	1.63	Atp1a1 Atp6v1b1 Kcnk13 Kcnn4 Slc38a3 Slc5a8
187	GO:0043066 [7]: negative regulation of apoptosis	3	3	161	64	12401	-2.0	0.0	2.88	1.8	Birc5 Nr4a1 Pik3cg
188	GO:0043069 [6]: negative regulation of programmed cell death	3	3	161	65	12400	-2.03	0.0	2.84	1.78	Birc5 Nr4a1 Pik3cg
189	GO:0044255 [5]: cellular lipid metabolism	1	1	163	346	12119	-2.04	0.0	0.01	0.0	Fads2
190	GO:0015931 [5]: nucleobase, nucleoside, nucleotide and nucleic acid transport	2	2	162	27	12438	-2.06	0.0	2.92	1.84	Slc29a1 Thoc3
191	GO:0006304 [6]: DNA modification	2	2	162	27	12438	-2.06	0.0	2.92	1.84	Ahcy Aurkb
192	GO:0010165 [7]: response to X-ray	1	1	163	3	12462	-2.1	0.0	2.98	1.89	Msh2
193	GO:0015858 [6]: nucleoside transport	1	1	163	3	12462	-2.1	0.0	2.98	1.89	Slc29a1
194	GO:0016322 [6]: neuronal remodeling	1	1	163	3	12462	-2.1	0.0	2.98	1.89	Farp2
195	GO:0018105 [9]: peptidyl-serine phosphorylation	1	1	163	3	12462	-2.1	0.0	2.98	1.89	Pbk
196	GO:0018209 [9]: peptidyl-serine modification	1	1	163	3	12462	-2.1	0.0	2.98	1.89	Pbk
197	GO:0042990 [8]: regulation of transcription factor-nucleus import	1	1	163	3	12462	-2.1	0.0	2.98	1.89	Tacc3
198	GO:0042991 [8]: transcription factor-nucleus import	1	1	163	3	12462	-2.1	0.0	2.98	1.89	Tacc3
199	GO:0044270 [5]: nitrogen compound catabolism	1	1	163	3	12462	-2.1	0.0	2.98	1.89	Ddah2
200	GO:0045661 [5]: regulation of myoblast differentiation	1	1	163	3	12462	-2.1	0.0	2.98	1.89	Btg1
201	GO:0048009 [8]: insulin-like growth factor receptor signaling pathway	1	1	163	3	12462	-2.1	0.0	2.98	1.89	Igf1r
202	GO:0000103 [7]: sulfate assimilation	1	1	163	3	12462	-2.1	0.0	2.98	1.89	Papss1
203	GO:0006301 [7]: postreplication repair	1	1	163	3	12462	-2.1	0.0	2.98	1.89	Msh2
204	GO:0006527 [6]: arginine catabolism	1	1	163	3	12462	-2.1	0.0	2.98	1.89	Ddah2
205	GO:0006791 [6]: sulfur utilization	1	1	163	3	12462	-2.1	0.0	2.98	1.89	Papss1
206	GO:0007263 [6]: nitric oxide mediated signal transduction	1	1	163	3	12462	-2.1	0.0	2.98	1.89	Ddah2
207	GO:0008340 [4]: determination of adult life span	1	1	163	3	12462	-2.1	0.0	2.98	1.89	Msh2
208	GO:0009135 [8]: purine nucleoside diphosphate metabolism	1	1	163	3	12462	-2.1	0.0	2.98	1.89	Papss1
209	GO:0009146 [8]: purine nucleoside triphosphate catabolism	1	1	163	3	12462	-2.1	0.0	2.98	1.89	Nudt1
210	GO:0009179 [9]: purine ribonucleoside diphosphate metabolism	1	1	163	3	12462	-2.1	0.0	2.98	1.89	Papss1
211	GO:0042592 [3]: homeostasis	4	4	160	117	12348	-2.13	0.0	2.62	1.62	Atp6v1b1 Prkcb1 Prkwnk4 Slc9a3r1
212	GO:0006915 [6]: apoptosis	8	8	156	354	12111	-2.15	0.0	2.31	1.49	Bcl2l14 Birc5 Dapk3 Egln3 Nr4a1 Perp Pik3cg Traf4
213	GO:0006811 [5]: ion transport	11	11	153	554	11911	-2.16	0.0	2.14	1.41	Atp11a Atp1a1 Atp6v1b1 Itpr3 Kcnk13 Kcnn4 Prkcb1 Prkwnk4 Slc38a3 Slc5a8 Slco1a5
214	GO:0012501 [5]: programmed cell death	8	8	156	360	12105	-2.21	0.0	2.24	1.45	Bcl2l14 Birc5 Dapk3 Egln3 Nr4a1 Perp Pik3cg Traf4
215	GO:0006281 [6]: DNA repair	4	4	160	124	12341	-2.27	0.0	2.46	1.52	H2afx Lig1 Msh2 Rad51
216	GO:0030318 [5]: melanocyte differentiation	1	1	163	4	12461	-2.31	0.0	2.76	1.75	Mlph
217	GO:0042306 [7]: regulation of protein-nucleus import	1	1	163	4	12461	-2.31	0.0	2.76	1.75	Tacc3
218	GO:0042573 [6]: retinoic acid metabolism	1	1	163	4	12461	-2.31	0.0	2.76	1.75	Cyp26a1
219	GO:0050931 [4]: pigment cell differentiation	1	1	163	4	12461	-2.31	0.0	2.76	1.75	Mlph
220	GO:0000080 [7]: G1 phase of mitotic cell cycle	1	1	163	4	12461	-2.31	0.0	2.76	1.75	Mtbp
221	GO:0007566 [3]: embryo implantation	1	1	163	4	12461	-2.31	0.0	2.76	1.75	Ttpa
222	GO:0008543 [8]: fibroblast growth factor receptor signaling pathway	1	1	163	4	12461	-2.31	0.0	2.76	1.75	Ctgf
223	GO:0009143 [7]: nucleoside triphosphate catabolism	1	1	163	4	12461	-2.31	0.0	2.76	1.75	Nudt1
224	GO:0009185 [8]: ribonucleoside diphosphate metabolism	1	1	163	4	12461	-2.31	0.0	2.76	1.75	Papss1
225	GO:0009200 [8]: deoxyribonucleoside triphosphate metabolism	1	1	163	4	12461	-2.31	0.0	2.76	1.75	Nudt1
226	GO:0007409 [6]: axonogenesis	3	3	161	75	12390	-2.31	0.0	2.51	1.56	Dlx5 Etv1 Stmn1
227	GO:0006814 [8]: sodium ion transport	3	3	161	77	12388	-2.37	0.0	2.46	1.52	Atp1a1 Slc38a3 Slc5a8
228	GO:0006913 [6]: nucleocytoplasmic transport	3	3	161	77	12388	-2.37	0.0	2.46	1.52	Rangnrf Tacc3 Thoc3
229	GO:0006333 [8]: chromatin assembly or disassembly	3	3	161	81	12384	-2.46	0.0	2.34	1.49	Cbx1 H2afx Mcm2
230	GO:0030154 [3]: cell differentiation	7	7	157	323	12142	-2.47	0.0	1.98	1.32	Bcl11a Btg1 Ctgf Hey1 Hey2 Mlph Notch4
231	GO:0035088 [6]: establishment and/or maintenance of apical/basal cell polarity	1	1	163	5	12460	-2.47	0.0	2.58	1.61	Llglh
232	GO:0000051 [4]: urea cycle intermediate metabolism	1	1	163	5	12460	-2.47	0.0	2.58	1.61	Ddah2
233	GO:0006268 [8]: DNA unwinding	1	1	163	5	12460	-2.47	0.0	2.58	1.61	Mcm2
234	GO:0006525 [5]: arginine metabolism	1	1	163	5	12460	-2.47	0.0	2.58	1.61	Ddah2
235	GO:0007569 [4]: cell aging	1	1	163	5	12460	-2.47	0.0	2.58	1.61	Mif
236	GO:0001501 [5]: skeletal development	3	3	161	83	12382	-2.51	0.0	2.29	1.48	Adamts4 Ctgf Foxc1
237	GO:0007046 [7]: ribosome biogenesis	3	3	161	83	12382	-2.51	0.0	2.29	1.48	Pes1 Rpl13 Rpl36a
238	GO:0009063 [7]: amino acid catabolism	2	2	162	37	12428	-2.52	0.0	2.4	1.5	Ahcy Ddah2
239	GO:0009145 [8]: purine nucleoside triphosphate biosynthesis	2	2	162	37	12428	-2.52	0.0	2.4	1.5	Atp6v1b1 Nme4
240	GO:0009201 [8]: ribonucleoside triphosphate biosynthesis	2	2	162	37	12428	-2.52	0.0	2.4	1.5	Atp6v1b1 Nme4
241	GO:0009206 [9]: purine ribonucleoside triphosphate biosynthesis	2	2	162	37	12428	-2.52	0.0	2.4	1.5	Atp6v1b1 Nme4
242	GO:0016055 [6]: Wnt receptor signaling pathway	3	3	161	84	12381	-2.53	0.0	2.26	1.47	Sfrp2 Slc9a3r1 Wnt5b
243	GO:0042981 [6]: regulation of apoptosis	5	5	159	202	12263	-2.56	0.0	2.02	1.34	Bcl2l14 Birc5 Nr4a1 Perp Pik3cg
244	GO:0043067 [5]: regulation of programmed cell death	5	5	159	205	12260	-2.59	0.0	1.98	1.32	Bcl2l14 Birc5 Nr4a1 Perp Pik3cg
245	GO:0009117 [6]: nucleotide metabolism	4	4	160	144	12321	-2.6	0.0	2.07	1.37	Atp6v1b1 Nme4 Nudt1 Papss1
246	GO:0009795 [4]: embryonic morphogenesis	3	3	161	87	12378	-2.6	0.0	2.19	1.45	Dlx5 Foxi1 Lmo4
247	GO:0043207 [5]: response to external biotic stimulus	4	4	160	548	11917	-2.6	0.0	0.07	0.03	Chi3l3 Krt2-8 Ly78 Mif
248	GO:0016601 [7]: Rac protein signal transduction	1	1	163	6	12459	-2.62	0.0	2.44	1.52	Farp2
249	GO:0045445 [4]: myoblast differentiation	1	1	163	6	12459	-2.62	0.0	2.44	1.52	Btg1
250	GO:0046822 [6]: regulation of nucleocytoplasmic transport	1	1	163	6	12459	-2.62	0.0	2.44	1.52	Tacc3
251	GO:0006195 [7]: purine nucleotide catabolism	1	1	163	6	12459	-2.62	0.0	2.44	1.52	Nudt1
252	GO:0006298 [7]: mismatch repair	1	1	163	6	12459	-2.62	0.0	2.44	1.52	Msh2
253	GO:0009065 [8]: glutamine family amino acid catabolism	1	1	163	6	12459	-2.62	0.0	2.44	1.52	Ddah2
254	GO:0042254 [6]: ribosome biogenesis and assembly	3	3	161	89	12376	-2.64	0.0	2.14	1.41	Pes1 Rpl13 Rpl36a
255	GO:0040029 [3]: regulation of gene expression, epigenetic	2	2	162	40	12425	-2.64	0.0	2.27	1.47	Ahcy Aurkb
256	GO:0009142 [7]: nucleoside triphosphate biosynthesis	2	2	162	40	12425	-2.64	0.0	2.27	1.47	Atp6v1b1 Nme4
257	GO:0009199 [8]: ribonucleoside triphosphate metabolism	2	2	162	41	12424	-2.68	0.0	2.23	1.45	Atp6v1b1 Nme4
258	GO:0009205 [9]: purine ribonucleoside triphosphate metabolism	2	2	162	41	12424	-2.68	0.0	2.23	1.45	Atp6v1b1 Nme4
259	GO:0009628 [5]: response to abiotic stimulus	2	2	162	370	12095	-2.69	0.0	0.04	0.01	Atp6v1b1 Msh2
260	GO:0007242 [5]: intracellular signaling cascade	11	11	153	660	11805	-2.72	0.0	1.36	0.94	Arf1 Ddah2 Farp2 Prkcb1 Rab4a Racgap1 Rhov Slc9a3r1 Stat6 Stmn1 Tiam2
261	GO:0016070 [5]: RNA metabolism	2	2	162	366	12099	-2.72	0.0	0.05	0.01	Ptbp1 Thoc3
262	GO:0006325 [7]: establishment and/or maintenance of chromatin architecture	4	4	160	153	12312	-2.73	0.0	1.91	1.29	Cbx1 H2afx Hdac11 Mcm2
263	GO:0001558 [4]: regulation of cell growth	2	2	162	43	12422	-2.74	0.0	2.16	1.43	Ctgf Esm1
264	GO:0006766 [5]: vitamin metabolism	2	2	162	43	12422	-2.74	0.0	2.16	1.43	Cyp26a1 Ttpa
265	GO:0050793 [3]: regulation of development	4	4	160	154	12311	-2.74	0.0	1.9	1.28	Btg1 Ctgf Esm1 Notch4
266	GO:0015807 [7]: L-amino acid transport	1	1	163	7	12458	-2.74	0.0	2.31	1.49	Slc38a3
267	GO:0044273 [6]: sulfur compound catabolism	1	1	163	7	12458	-2.74	0.0	2.31	1.49	Ahcy
268	GO:0045005 [8]: maintenance of fidelity during DNA-dependent DNA replication	1	1	163	7	12458	-2.74	0.0	2.31	1.49	Msh2
269	GO:0046036 [10]: CTP metabolism	1	1	163	7	12458	-2.74	0.0	2.31	1.49	Nme4
270	GO:0046039 [10]: GTP metabolism	1	1	163	7	12458	-2.74	0.0	2.31	1.49	Nme4
271	GO:0046051 [10]: UTP metabolism	1	1	163	7	12458	-2.74	0.0	2.31	1.49	Nme4
272	GO:0050708 [5]: regulation of protein secretion	1	1	163	7	12458	-2.74	0.0	2.31	1.49	Kcnn4
273	GO:0000098 [7]: sulfur amino acid catabolism	1	1	163	7	12458	-2.74	0.0	2.31	1.49	Ahcy
274	GO:0006183 [10]: GTP biosynthesis	1	1	163	7	12458	-2.74	0.0	2.31	1.49	Nme4
275	GO:0006228 [10]: UTP biosynthesis	1	1	163	7	12458	-2.74	0.0	2.31	1.49	Nme4
276	GO:0006241 [10]: CTP biosynthesis	1	1	163	7	12458	-2.74	0.0	2.31	1.49	Nme4
277	GO:0006302 [7]: double-strand break repair	1	1	163	7	12458	-2.74	0.0	2.31	1.49	H2afx
278	GO:0007093 [8]: mitotic checkpoint	1	1	163	7	12458	-2.74	0.0	2.31	1.49	Cdc2a
279	GO:0009208 [9]: pyrimidine ribonucleoside triphosphate metabolism	1	1	163	7	12458	-2.74	0.0	2.31	1.49	Nme4
280	GO:0009209 [9]: pyrimidine ribonucleoside triphosphate biosynthesis	1	1	163	7	12458	-2.74	0.0	2.31	1.49	Nme4
281	GO:0001505 [7]: regulation of neurotransmitter levels	2	2	162	44	12421	-2.77	0.0	2.12	1.4	Gad1 Slc5a8
282	GO:0030001 [7]: metal ion transport	6	6	158	292	12173	-2.77	0.0	1.65	1.12	Atp1a1 Kcnk13 Kcnn4 Prkcb1 Slc38a3 Slc5a8
283	GO:0001503 [5]: ossification	2	2	162	45	12420	-2.8	0.0	2.09	1.39	Ctgf Foxc1
284	GO:0009310 [6]: amine catabolism	2	2	162	45	12420	-2.8	0.0	2.09	1.39	Ahcy Ddah2
285	GO:0040007 [3]: growth	3	3	161	98	12367	-2.8	0.0	1.94	1.29	Ctgf Esm1 Inhbb
286	GO:0009613 [5]: response to pest, pathogen or parasite	4	4	160	512	11953	-2.8	0.0	0.1	0.06	Chi3l3 Krt2-8 Ly78 Mif
287	GO:0007028 [5]: cytoplasm organization and biogenesis	3	3	161	99	12366	-2.82	0.0	1.92	1.29	Pes1 Rpl13 Rpl36a
288	GO:0006323 [6]: DNA packaging	4	4	160	162	12303	-2.83	0.0	1.77	1.2	Cbx1 H2afx Hdac11 Mcm2
289	GO:0007399 [5]: neurogenesis	6	6	158	301	12164	-2.83	0.0	1.56	1.07	Dlx5 Etv1 Farp2 Igf1r Notch4 Stmn1
290	GO:0007001 [7]: chromosome organization and biogenesis (sensu Eukaryota)	5	5	159	229	12236	-2.83	0.0	1.67	1.12	Cbx1 H2afx Hdac11 Mcm2 Tert
291	GO:0046209 [5]: nitric oxide metabolism	1	1	163	8	12457	-2.84	0.0	2.2	1.45	Ddah2
292	GO:0006776 [7]: vitamin A metabolism	1	1	163	8	12457	-2.84	0.0	2.2	1.45	Cyp26a1
293	GO:0006809 [5]: nitric oxide biosynthesis	1	1	163	8	12457	-2.84	0.0	2.2	1.45	Ddah2
294	GO:0006997 [5]: nuclear organization and biogenesis	1	1	163	8	12457	-2.84	0.0	2.2	1.45	Pes1
295	GO:0007163 [5]: establishment and/or maintenance of cell polarity	1	1	163	8	12457	-2.84	0.0	2.2	1.45	Llglh
296	GO:0007346 [7]: regulation of mitotic cell cycle	1	1	163	8	12457	-2.84	0.0	2.2	1.45	Ris2
297	GO:0007613 [4]: memory	1	1	163	8	12457	-2.84	0.0	2.2	1.45	Chst10
298	GO:0009132 [7]: nucleoside diphosphate metabolism	1	1	163	8	12457	-2.84	0.0	2.2	1.45	Papss1
299	GO:0009218 [8]: pyrimidine ribonucleotide metabolism	1	1	163	8	12457	-2.84	0.0	2.2	1.45	Nme4
300	GO:0009220 [8]: pyrimidine ribonucleotide biosynthesis	1	1	163	8	12457	-2.84	0.0	2.2	1.45	Nme4
301	GO:0009262 [7]: deoxyribonucleotide metabolism	1	1	163	8	12457	-2.84	0.0	2.2	1.45	Nudt1
302	GO:0009165 [6]: nucleotide biosynthesis	3	3	161	101	12364	-2.85	0.0	1.88	1.26	Atp6v1b1 Nme4 Papss1
303	GO:0006790 [5]: sulfur metabolism	2	2	162	47	12418	-2.86	0.0	2.02	1.34	Ahcy Papss1
304	GO:0051276 [6]: chromosome organization and biogenesis	5	5	159	234	12231	-2.87	0.0	1.61	1.09	Cbx1 H2afx Hdac11 Mcm2 Tert
305	GO:0009057 [5]: macromolecule catabolism	5	5	159	569	11896	-2.88	0.0	0.14	0.09	Adamts4 Klk10 Pgpep1 Rnpep Spag5
306	GO:0008285 [6]: negative regulation of cell proliferation	2	2	162	48	12417	-2.89	0.0	1.99	1.32	Btg1 Mtbp
307	GO:0051049 [5]: regulation of transport	2	2	162	49	12416	-2.91	0.0	1.95	1.3	Rab4a Tacc3
308	GO:0006916 [8]: anti-apoptosis	2	2	162	49	12416	-2.91	0.0	1.95	1.3	Birc5 Nr4a1
309	GO:0009790 [3]: embryonic development	4	4	160	170	12295	-2.92	0.0	1.66	1.12	Birc5 Dlx5 Foxi1 Lmo4
310	GO:0043026 [7]: regulation of caspase activation	1	1	163	9	12456	-2.93	0.0	2.1	1.4	Nr4a1
311	GO:0051051 [6]: negative regulation of transport	1	1	163	9	12456	-2.93	0.0	2.1	1.4	Tacc3
312	GO:0000077 [7]: DNA damage checkpoint	1	1	163	9	12456	-2.93	0.0	2.1	1.4	H2afx
313	GO:0001502 [7]: cartilage condensation	1	1	163	9	12456	-2.93	0.0	2.1	1.4	Ctgf
314	GO:0006835 [7]: dicarboxylic acid transport	1	1	163	9	12456	-2.93	0.0	2.1	1.4	Slc1a4
315	GO:0046849 [4]: bone remodeling	2	2	162	50	12415	-2.94	0.0	1.92	1.29	Ctgf Foxc1
316	GO:0007167 [6]: enzyme linked receptor protein signaling pathway	4	4	160	174	12291	-2.96	0.0	1.6	1.09	Ctgf Epha1 Igf1r Insr
317	GO:0044265 [6]: cellular macromolecule catabolism	5	5	159	551	11914	-2.97	0.0	0.16	0.1	Adamts4 Klk10 Pgpep1 Rnpep Spag5
318	GO:0006950 [4]: response to stress	9	9	155	798	11667	-2.98	0.0	0.32	0.21	Chi3l3 H2afx Krt2-8 Lig1 Ly78 Mif Msh2 Rad51 Tacc3
319	GO:0015849 [5]: organic acid transport	2	2	162	52	12413	-2.99	0.0	1.86	1.26	Slc1a4 Slc38a3
320	GO:0016049 [4]: cell growth	2	2	162	52	12413	-2.99	0.0	1.86	1.26	Ctgf Esm1
321	GO:0046942 [6]: carboxylic acid transport	2	2	162	52	12413	-2.99	0.0	1.86	1.26	Slc1a4 Slc38a3
322	GO:0009056 [4]: catabolism	8	8	156	735	11730	-3.0	0.0	0.28	0.18	Adamts4 Ahcy Ddah2 Klk10 Nudt1 Pgpep1 Rnpep Spag5
323	GO:0051046 [4]: regulation of secretion	1	1	163	10	12455	-3.02	0.0	2.01	1.34	Kcnn4
324	GO:0051216 [6]: cartilage development	1	1	163	10	12455	-3.02	0.0	2.01	1.34	Ctgf
325	GO:0005978 [8]: glycogen biosynthesis	1	1	163	10	12455	-3.02	0.0	2.01	1.34	D3Bwg0562e
326	GO:0009147 [8]: pyrimidine nucleoside triphosphate metabolism	1	1	163	10	12455	-3.02	0.0	2.01	1.34	Nme4
327	GO:0009250 [7]: glucan biosynthesis	1	1	163	10	12455	-3.02	0.0	2.01	1.34	D3Bwg0562e
328	GO:0016192 [5]: vesicle-mediated transport	1	1	163	246	12219	-3.03	0.0	0.04	0.01	Rab4a
329	GO:0008361 [5]: regulation of cell size	2	2	162	55	12410	-3.06	0.0	1.78	1.2	Ctgf Esm1
330	GO:0042044 [5]: fluid transport	1	1	163	11	12454	-3.09	0.0	1.93	1.29	Aqp5
331	GO:0006493 [9]: O-linked glycosylation	1	1	163	11	12454	-3.09	0.0	1.93	1.29	Galnt10
332	GO:0006833 [6]: water transport	1	1	163	11	12454	-3.09	0.0	1.93	1.29	Aqp5
333	GO:0045934 [6]: negative regulation of nucleobase, nucleoside, nucleotide and nucleic acid metabolism	3	3	161	119	12346	-3.1	0.0	1.55	1.06	Gmnn Msh2 Nab2
334	GO:0007264 [6]: small GTPase mediated signal transduction	4	4	160	192	12273	-3.11	0.0	1.38	0.96	Arf1 Farp2 Rab4a Rhov
335	GO:0006954 [5]: inflammatory response	3	3	161	120	12345	-3.12	0.0	1.54	1.05	Chi3l3 Ly78 Mif
336	GO:0043285 [5]: biopolymer catabolism	5	5	159	512	11953	-3.12	0.0	0.21	0.14	Adamts4 Klk10 Pgpep1 Rnpep Spag5
337	GO:0006813 [8]: potassium ion transport	3	3	161	121	12344	-3.13	0.0	1.52	1.05	Atp1a1 Kcnk13 Kcnn4
338	GO:0044248 [5]: cellular catabolism	8	8	156	658	11807	-3.13	0.0	0.45	0.29	Adamts4 Ahcy Ddah2 Klk10 Nudt1 Pgpep1 Rnpep Spag5
339	GO:0030163 [6]: protein catabolism	5	5	159	509	11956	-3.13	0.0	0.22	0.14	Adamts4 Klk10 Pgpep1 Rnpep Spag5
340	GO:0006396 [6]: RNA processing	2	2	162	309	12156	-3.15	0.0	0.09	0.05	Ptbp1 Thoc3
341	GO:0007229 [6]: integrin-mediated signaling pathway	2	2	162	59	12406	-3.15	0.0	1.67	1.12	Adamts4 Ctgf
342	GO:0046785 [8]: microtubule polymerization	1	1	163	12	12453	-3.15	0.0	1.86	1.26	Tubb5
343	GO:0006471 [8]: protein amino acid ADP-ribosylation	1	1	163	12	12453	-3.15	0.0	1.86	1.26	Gna14
344	GO:0046907 [5]: intracellular transport	7	7	157	467	11998	-3.16	0.0	0.87	0.58	Arf1 Ccnb1-rs1 Mlph Rangnrf Tacc3 Thoc3 Tubb5
345	GO:0035295 [3]: tube development	2	2	162	60	12405	-3.16	0.0	1.65	1.12	Lmo4 Traf4
346	GO:0006334 [8]: nucleosome assembly	2	2	162	60	12405	-3.16	0.0	1.65	1.12	H2afx Mcm2
347	GO:0007155 [4]: cell adhesion	7	7	157	475	11990	-3.17	0.0	0.83	0.55	Celsr2 Col4a5 Col9a3 Ctgf Farp2 Pkp1 Tyro3
348	GO:0044257 [7]: cellular protein catabolism	5	5	159	491	11974	-3.19	0.0	0.25	0.16	Adamts4 Klk10 Pgpep1 Rnpep Spag5
349	GO:0006508 [8]: proteolysis and peptidolysis	5	5	159	491	11974	-3.19	0.0	0.25	0.16	Adamts4 Klk10 Pgpep1 Rnpep Spag5
350	GO:0006118 [6]: electron transport	5	5	159	287	12178	-3.19	0.0	1.11	0.76	1300013B24Rik Cyp26a1 Fads2 Notch4 Racgap1
351	GO:0007507 [5]: heart development	2	2	162	62	12403	-3.21	0.0	1.6	1.09	Id2 Lamr1
352	GO:0045184 [5]: establishment of protein localization	5	5	159	485	11980	-3.21	0.0	0.26	0.17	Arf1 Ccnb1-rs1 Mlph Rab4a Tacc3
353	GO:0015031 [5]: protein transport	5	5	159	481	11984	-3.21	0.0	0.27	0.18	Arf1 Ccnb1-rs1 Mlph Rab4a Tacc3
354	GO:0001839 [6]: neural plate morphogenesis	1	1	163	13	12452	-3.22	0.0	1.79	1.2	Lmo4
355	GO:0001841 [6]: neural tube formation	1	1	163	13	12452	-3.22	0.0	1.79	1.2	Lmo4
356	GO:0001843 [6]: neural tube closure	1	1	163	13	12452	-3.22	0.0	1.79	1.2	Lmo4
357	GO:0007004 [9]: telomerase-dependent telomere maintenance	1	1	163	13	12452	-3.22	0.0	1.79	1.2	Tert
358	GO:0007585 [4]: respiratory gaseous exchange	1	1	163	13	12452	-3.22	0.0	1.79	1.2	Traf4
359	GO:0005975 [5]: carbohydrate metabolism	2	2	162	295	12170	-3.23	0.0	0.1	0.06	D3Bwg0562e Ins1
360	GO:0008104 [4]: protein localization	6	6	158	503	11962	-3.26	0.0	0.43	0.27	Arf1 Ccnb1-rs1 Mlph Prkwnk4 Rab4a Tacc3
361	GO:0006091 [5]: generation of precursor metabolites and energy	6	6	158	424	12041	-3.27	0.0	0.72	0.48	1300013B24Rik Cyp26a1 D3Bwg0562e Fads2 Notch4 Racgap1
362	GO:0030641 [8]: hydrogen ion homeostasis	1	1	163	14	12451	-3.27	0.0	1.73	1.17	Atp6v1b1
363	GO:0043284 [5]: biopolymer biosynthesis	1	1	163	14	12451	-3.27	0.0	1.73	1.17	D3Bwg0562e
364	GO:0000096 [6]: sulfur amino acid metabolism	1	1	163	14	12451	-3.27	0.0	1.73	1.17	Ahcy
365	GO:0000271 [6]: polysaccharide biosynthesis	1	1	163	14	12451	-3.27	0.0	1.73	1.17	D3Bwg0562e
366	GO:0006479 [9]: protein amino acid methylation	1	1	163	14	12451	-3.27	0.0	1.73	1.17	Btg1
367	GO:0006885 [9]: regulation of pH	1	1	163	14	12451	-3.27	0.0	1.73	1.17	Atp6v1b1
368	GO:0009306 [4]: protein secretion	1	1	163	14	12451	-3.27	0.0	1.73	1.17	Kcnn4
369	GO:0030003 [6]: cation homeostasis	2	2	162	66	12399	-3.28	0.0	1.51	1.05	Atp6v1b1 Prkcb1
370	GO:0051169 [6]: nuclear transport	2	2	162	66	12399	-3.28	0.0	1.51	1.05	Tacc3 Thoc3
371	GO:0006520 [6]: amino acid metabolism	3	3	161	137	12328	-3.29	0.0	1.3	0.88	Ahcy Ddah2 Gad1
372	GO:0040008 [4]: regulation of growth	2	2	162	67	12398	-3.29	0.0	1.49	1.03	Ctgf Esm1
373	GO:0001525 [6]: angiogenesis	2	2	162	68	12397	-3.3	0.0	1.47	1.02	Ctgf Tnfaip2
374	GO:0009892 [5]: negative regulation of metabolism	3	3	161	139	12326	-3.3	0.0	1.27	0.87	Gmnn Msh2 Nab2
375	GO:0001838 [5]: embryonic epithelial tube formation	1	1	163	15	12450	-3.32	0.0	1.67	1.12	Lmo4
376	GO:0007565 [5]: pregnancy	1	1	163	15	12450	-3.32	0.0	1.67	1.12	Ttpa
377	GO:0006512 [8]: ubiquitin cycle	5	5	159	352	12113	-3.36	0.0	0.7	0.47	AJ430384 Cdc20 Traf4 Trim27 Usp22
378	GO:0030183 [5]: B-cell differentiation	1	1	163	16	12449	-3.37	0.0	1.61	1.09	Bcl11a
379	GO:0008213 [8]: protein amino acid alkylation	1	1	163	16	12449	-3.37	0.0	1.61	1.09	Btg1
380	GO:0009611 [5]: response to wounding	3	3	161	329	12136	-3.38	0.0	0.21	0.14	Chi3l3 Ly78 Mif
381	GO:0000902 [4]: cellular morphogenesis	3	3	161	153	12312	-3.41	0.0	1.11	0.76	Ctgf Esm1 Llglh
382	GO:0030004 [7]: monovalent inorganic cation homeostasis	1	1	163	17	12448	-3.42	0.0	1.56	1.07	Atp6v1b1
383	GO:0051028 [7]: mRNA transport	1	1	163	17	12448	-3.42	0.0	1.56	1.07	Thoc3
384	GO:0006406 [8]: mRNA-nucleus export	1	1	163	17	12448	-3.42	0.0	1.56	1.07	Thoc3
385	GO:0007612 [4]: learning	1	1	163	17	12448	-3.42	0.0	1.56	1.07	Chst10
386	GO:0008286 [8]: insulin receptor signaling pathway	1	1	163	17	12448	-3.42	0.0	1.56	1.07	Insr
387	GO:0006886 [6]: intracellular protein transport	4	4	160	340	12125	-3.45	0.0	0.42	0.27	Arf1 Ccnb1-rs1 Mlph Tacc3
388	GO:0015749 [6]: monosaccharide transport	1	1	163	18	12447	-3.45	0.0	1.51	1.05	Ins1
389	GO:0015758 [8]: glucose transport	1	1	163	18	12447	-3.45	0.0	1.51	1.05	Ins1
390	GO:0016331 [5]: morphogenesis of embryonic epithelium	1	1	163	18	12447	-3.45	0.0	1.51	1.05	Lmo4
391	GO:0006221 [7]: pyrimidine nucleotide biosynthesis	1	1	163	18	12447	-3.45	0.0	1.51	1.05	Nme4
392	GO:0007059 [7]: chromosome segregation	1	1	163	18	12447	-3.45	0.0	1.51	1.05	Nusap1
393	GO:0008645 [7]: hexose transport	1	1	163	18	12447	-3.45	0.0	1.51	1.05	Ins1
394	GO:0009166 [6]: nucleotide catabolism	1	1	163	18	12447	-3.45	0.0	1.51	1.05	Nudt1
395	GO:0012502 [7]: induction of programmed cell death	2	2	162	79	12386	-3.46	0.0	1.26	0.87	Nr4a1 Perp
396	GO:0006917 [8]: induction of apoptosis	2	2	162	79	12386	-3.46	0.0	1.26	0.87	Nr4a1 Perp
397	GO:0019752 [6]: carboxylic acid metabolism	4	4	160	309	12156	-3.47	0.0	0.54	0.36	Ahcy Ddah2 Fads2 Gad1
398	GO:0006082 [5]: organic acid metabolism	4	4	160	309	12156	-3.47	0.0	0.54	0.36	Ahcy Ddah2 Fads2 Gad1
399	GO:0016568 [8]: chromatin modification	2	2	162	82	12383	-3.5	0.0	1.21	0.83	Cbx1 Hdac11
400	GO:0016071 [6]: mRNA metabolism	2	2	162	250	12215	-3.5	0.0	0.17	0.11	Ptbp1 Thoc3
401	GO:0006220 [7]: pyrimidine nucleotide metabolism	1	1	163	19	12446	-3.5	0.0	1.47	1.02	Nme4
402	GO:0006874 [8]: calcium ion homeostasis	1	1	163	19	12446	-3.5	0.0	1.47	1.02	Prkcb1
403	GO:0007223 [7]: frizzled-2 signaling pathway	1	1	163	19	12446	-3.5	0.0	1.47	1.02	Wnt5b
404	GO:0006519 [5]: amino acid and derivative metabolism	3	3	161	178	12287	-3.53	0.0	0.87	0.58	Ahcy Ddah2 Gad1
405	GO:0043119 [4]: positive regulation of physiological process	3	3	161	286	12179	-3.53	0.0	0.32	0.21	Kcnn4 Nr4a1 Perp
406	GO:0051258 [7]: protein polymerization	1	1	163	20	12445	-3.53	0.0	1.43	0.99	Tubb5
407	GO:0000723 [8]: telomere maintenance	1	1	163	20	12445	-3.53	0.0	1.43	0.99	Tert
408	GO:0009064 [7]: glutamine family amino acid metabolism	1	1	163	20	12445	-3.53	0.0	1.43	0.99	Ddah2
409	GO:0006397 [7]: mRNA processing	2	2	162	240	12225	-3.55	0.0	0.19	0.13	Ptbp1 Thoc3
410	GO:0007610 [2]: behavior	2	2	162	90	12375	-3.57	0.0	1.09	0.75	Chst10 Etv1
411	GO:0030217 [5]: T-cell differentiation	1	1	163	21	12444	-3.57	0.0	1.39	0.96	Bcl11a
412	GO:0006807 [4]: nitrogen compound metabolism	1	1	163	21	12444	-3.57	0.0	1.39	0.96	Ddah2
413	GO:0007515 [5]: lymph gland development	1	1	163	21	12444	-3.57	0.0	1.39	0.96	Id2
414	GO:0006357 [8]: regulation of transcription from Pol II promoter	1	1	163	182	12283	-3.57	0.0	0.09	0.06	Hey2
415	GO:0009308 [5]: amine metabolism	3	3	161	206	12259	-3.59	0.0	0.67	0.45	Ahcy Ddah2 Gad1
416	GO:0007267 [4]: cell-cell signaling	3	3	161	207	12258	-3.6	0.0	0.66	0.44	Gad1 Slc5a8 Wnt5b
417	GO:0043065 [7]: positive regulation of apoptosis	2	2	162	94	12371	-3.6	0.0	1.04	0.7	Nr4a1 Perp
418	GO:0006461 [7]: protein complex assembly	2	2	162	94	12371	-3.6	0.0	1.04	0.7	H2afx Mcm2
419	GO:0006366 [8]: transcription from Pol II promoter	2	2	162	226	12239	-3.61	0.0	0.22	0.14	Hey2 Lmo4
420	GO:0043068 [6]: positive regulation of programmed cell death	2	2	162	95	12370	-3.61	0.0	1.02	0.7	Nr4a1 Perp
421	GO:0006405 [7]: RNA-nucleus export	1	1	163	23	12442	-3.63	0.0	1.31	0.9	Thoc3
422	GO:0006919 [6]: caspase activation	1	1	163	23	12442	-3.63	0.0	1.31	0.9	Nr4a1
423	GO:0007050 [7]: cell cycle arrest	1	1	163	23	12442	-3.63	0.0	1.31	0.9	Msh2
424	GO:0043280 [5]: positive regulation of caspase activity	1	1	163	24	12441	-3.65	0.0	1.28	0.88	Nr4a1
425	GO:0043281 [4]: regulation of caspase activity	1	1	163	24	12441	-3.65	0.0	1.28	0.88	Nr4a1
426	GO:0050657 [6]: nucleic acid transport	1	1	163	24	12441	-3.65	0.0	1.28	0.88	Thoc3
427	GO:0050658 [6]: RNA transport	1	1	163	24	12441	-3.65	0.0	1.28	0.88	Thoc3
428	GO:0051236 [5]: establishment of RNA localization	1	1	163	24	12441	-3.65	0.0	1.28	0.88	Thoc3
429	GO:0006403 [4]: RNA localization	1	1	163	25	12440	-3.67	0.0	1.24	0.86	Thoc3
430	GO:0030097 [5]: hemopoiesis	2	2	162	107	12358	-3.69	0.0	0.88	0.58	Bcl11a Tacc3
431	GO:0006066 [5]: alcohol metabolism	1	1	163	166	12299	-3.69	0.0	0.12	0.07	Ins1
432	GO:0008610 [6]: lipid biosynthesis	1	1	163	166	12299	-3.69	0.0	0.12	0.07	Fads2
433	GO:0030100 [6]: regulation of endocytosis	1	1	163	26	12439	-3.7	0.0	1.21	0.83	Rab4a
434	GO:0030323 [4]: respiratory tube development	1	1	163	26	12439	-3.7	0.0	1.21	0.83	Traf4
435	GO:0030326 [6]: embryonic limb morphogenesis	1	1	163	27	12438	-3.73	0.0	1.18	0.81	Dlx5
436	GO:0035113 [5]: embryonic appendage morphogenesis	1	1	163	27	12438	-3.73	0.0	1.18	0.81	Dlx5
437	GO:0007611 [3]: learning and/or memory	1	1	163	27	12438	-3.73	0.0	1.18	0.81	Chst10
438	GO:0008380 [7]: RNA splicing	2	2	162	195	12270	-3.73	0.0	0.32	0.21	Ptbp1 Thoc3
439	GO:0044262 [6]: cellular carbohydrate metabolism	2	2	162	191	12274	-3.74	0.0	0.33	0.21	D3Bwg0562e Ins1
440	GO:0000375 [8]: RNA splicing, via transesterification reactions	2	2	162	191	12274	-3.74	0.0	0.33	0.21	Ptbp1 Thoc3
441	GO:0000377 [9]: RNA splicing, via transesterification reactions with bulged adenosine as nucleophile	2	2	162	191	12274	-3.74	0.0	0.33	0.21	Ptbp1 Thoc3
442	GO:0000398 [8]: nuclear mRNA splicing, via spliceosome	2	2	162	191	12274	-3.74	0.0	0.33	0.21	Ptbp1 Thoc3
443	GO:0006605 [7]: protein targeting	2	2	162	193	12272	-3.74	0.0	0.32	0.21	Ccnb1-rs1 Tacc3
444	GO:0016567 [9]: protein ubiquitination	2	2	162	119	12346	-3.74	0.0	0.76	0.51	Traf4 Trim27
445	GO:0005977 [8]: glycogen metabolism	1	1	163	28	12437	-3.75	0.0	1.15	0.79	D3Bwg0562e
446	GO:0006073 [7]: glucan metabolism	1	1	163	28	12437	-3.75	0.0	1.15	0.79	D3Bwg0562e
447	GO:0006457 [7]: protein folding	2	2	162	186	12279	-3.75	0.0	0.35	0.21	Dnajb8 Npm3
448	GO:0035107 [4]: appendage morphogenesis	1	1	163	29	12436	-3.77	0.0	1.12	0.77	Dlx5
449	GO:0035108 [5]: limb morphogenesis	1	1	163	29	12436	-3.77	0.0	1.12	0.77	Dlx5
450	GO:0045597 [5]: positive regulation of cell differentiation	1	1	163	29	12436	-3.77	0.0	1.12	0.77	Btg1
451	GO:0051168 [7]: nuclear export	1	1	163	29	12436	-3.77	0.0	1.12	0.77	Thoc3
452	GO:0019953 [4]: sexual reproduction	1	1	163	155	12310	-3.77	0.0	0.14	0.09	H2afx
453	GO:0000003 [3]: reproduction	1	1	163	155	12310	-3.77	0.0	0.14	0.09	H2afx
454	GO:0051242 [5]: positive regulation of cellular physiological process	2	2	162	176	12289	-3.78	0.0	0.39	0.25	Nr4a1 Perp
455	GO:0016477 [5]: cell migration	2	2	162	138	12327	-3.79	0.0	0.61	0.4	Ctgf Etv1
456	GO:0006928 [4]: cell motility	2	2	162	165	12300	-3.79	0.0	0.44	0.29	Ctgf Etv1
457	GO:0043037 [7]: translation	1	1	163	153	12312	-3.79	0.0	0.14	0.09	Eif2b2
458	GO:0007268 [6]: synaptic transmission	2	2	162	140	12325	-3.79	0.0	0.59	0.4	Gad1 Slc5a8
459	GO:0006730 [5]: one-carbon compound metabolism	1	1	163	30	12435	-3.8	0.0	1.1	0.75	Ahcy
460	GO:0006753 [8]: nucleoside phosphate metabolism	1	1	163	30	12435	-3.8	0.0	1.1	0.75	Atp6v1b1
461	GO:0006754 [7]: ATP biosynthesis	1	1	163	30	12435	-3.8	0.0	1.1	0.75	Atp6v1b1
462	GO:0019226 [5]: transmission of nerve impulse	2	2	162	155	12310	-3.8	0.0	0.5	0.33	Gad1 Slc5a8
463	GO:0006112 [7]: energy reserve metabolism	1	1	163	31	12434	-3.8	0.0	1.07	0.73	D3Bwg0562e
464	GO:0044264 [6]: cellular polysaccharide metabolism	1	1	163	32	12433	-3.83	0.0	1.05	0.71	D3Bwg0562e
465	GO:0035239 [4]: tube morphogenesis	1	1	163	33	12432	-3.84	0.0	1.02	0.7	Lmo4
466	GO:0046034 [6]: ATP metabolism	1	1	163	34	12431	-3.86	0.0	1.0	0.69	Atp6v1b1
467	GO:0005976 [5]: polysaccharide metabolism	1	1	163	34	12431	-3.86	0.0	1.0	0.69	D3Bwg0562e
468	GO:0006413 [8]: translational initiation	1	1	163	34	12431	-3.86	0.0	1.0	0.69	Eif2b2
469	GO:0008643 [5]: carbohydrate transport	1	1	163	34	12431	-3.86	0.0	1.0	0.69	Ins1
470	GO:0007517 [5]: muscle development	1	1	163	135	12330	-3.89	0.0	0.18	0.12	Etv1
471	GO:0050876 [4]: reproductive physiological process	1	1	163	37	12428	-3.91	0.0	0.94	0.62	Ttpa
472	GO:0006820 [6]: anion transport	1	1	163	133	12332	-3.91	0.0	0.19	0.13	Prkwnk4
473	GO:0019933 [8]: cAMP-mediated signaling	1	1	163	38	12427	-3.92	0.0	0.92	0.61	Slc9a3r1
474	GO:0008632 [7]: apoptotic program	1	1	163	38	12427	-3.92	0.0	0.92	0.61	Nr4a1
475	GO:0007276 [5]: gametogenesis	1	1	163	130	12335	-3.92	0.0	0.2	0.13	H2afx
476	GO:0000226 [8]: microtubule cytoskeleton organization and biogenesis	1	1	163	39	12426	-3.93	0.0	0.9	0.6	Birc5
477	GO:0006836 [5]: neurotransmitter transport	1	1	163	39	12426	-3.93	0.0	0.9	0.6	Slc6a15
478	GO:0006865 [6]: amino acid transport	1	1	163	39	12426	-3.93	0.0	0.9	0.6	Slc38a3
479	GO:0051094 [4]: positive regulation of development	1	1	163	40	12425	-3.93	0.0	0.88	0.58	Btg1
480	GO:0051186 [5]: cofactor metabolism	1	1	163	128	12337	-3.94	0.0	0.2	0.13	Atp6v1b1
481	GO:0006897 [6]: endocytosis	1	1	163	128	12337	-3.94	0.0	0.2	0.13	Rab4a
482	GO:0015837 [5]: amine transport	1	1	163	41	12424	-3.95	0.0	0.86	0.57	Slc38a3
483	GO:0006752 [7]: group transfer coenzyme metabolism	1	1	163	41	12424	-3.95	0.0	0.86	0.57	Atp6v1b1
484	GO:0006631 [6]: fatty acid metabolism	1	1	163	124	12341	-3.96	0.0	0.22	0.14	Fads2
485	GO:0009314 [6]: response to radiation	1	1	163	43	12422	-3.97	0.0	0.83	0.55	Msh2
486	GO:0019935 [7]: cyclic-nucleotide-mediated signaling	1	1	163	42	12423	-3.97	0.0	0.84	0.56	Slc9a3r1
487	GO:0042445 [5]: hormone metabolism	1	1	163	42	12423	-3.97	0.0	0.84	0.56	Cyp26a1
488	GO:0042113 [7]: B-cell activation	1	1	163	44	12421	-3.98	0.0	0.81	0.54	Bcl11a
489	GO:0051170 [7]: nuclear import	1	1	163	44	12421	-3.98	0.0	0.81	0.54	Tacc3
490	GO:0006606 [7]: protein-nucleus import	1	1	163	44	12421	-3.98	0.0	0.81	0.54	Tacc3
491	GO:0007605 [7]: perception of sound	1	1	163	44	12421	-3.98	0.0	0.81	0.54	Atp6v1b1
492	GO:0016481 [7]: negative regulation of transcription	1	1	163	116	12349	-3.99	0.0	0.24	0.16	Nab2
493	GO:0002009 [4]: morphogenesis of an epithelium	1	1	163	46	12419	-3.99	0.0	0.78	0.52	Lmo4
494	GO:0007126 [8]: meiosis	1	1	163	46	12419	-3.99	0.0	0.78	0.52	Rad51
495	GO:0007411 [6]: axon guidance	1	1	163	45	12420	-4.0	0.0	0.79	0.53	Etv1
496	GO:0015980 [6]: energy derivation by oxidation of organic compounds	1	1	163	115	12350	-4.0	0.0	0.25	0.16	D3Bwg0562e
497	GO:0015674 [7]: di-, tri-valent inorganic cation transport	1	1	163	114	12351	-4.01	0.0	0.25	0.16	Prkcb1
498	GO:0015992 [6]: proton transport	1	1	163	47	12418	-4.01	0.0	0.76	0.51	Atp6v1b1
499	GO:0030005 [7]: di-, tri-valent inorganic cation homeostasis	1	1	163	47	12418	-4.01	0.0	0.76	0.51	Prkcb1
500	GO:0030098 [4]: lymphocyte differentiation	1	1	163	47	12418	-4.01	0.0	0.76	0.51	Bcl11a
501	GO:0042110 [7]: T-cell activation	1	1	163	47	12418	-4.01	0.0	0.76	0.51	Bcl11a
502	GO:0046903 [3]: secretion	1	1	163	47	12418	-4.01	0.0	0.76	0.51	Kcnn4
503	GO:0015698 [7]: inorganic anion transport	1	1	163	111	12354	-4.01	0.0	0.26	0.17	Prkwnk4
504	GO:0050954 [6]: sensory perception of mechanical stimulus	1	1	163	49	12416	-4.02	0.0	0.73	0.49	Atp6v1b1
505	GO:0050982 [7]: detection of mechanical stimulus	1	1	163	49	12416	-4.02	0.0	0.73	0.49	Atp6v1b1
506	GO:0017038 [6]: protein import	1	1	163	48	12417	-4.02	0.0	0.75	0.5	Tacc3
507	GO:0001775 [4]: cell activation	1	1	163	107	12358	-4.03	0.0	0.28	0.18	Bcl11a
508	GO:0006732 [6]: coenzyme metabolism	1	1	163	108	12357	-4.03	0.0	0.27	0.18	Atp6v1b1
509	GO:0045321 [5]: immune cell activation	1	1	163	106	12359	-4.03	0.0	0.28	0.18	Bcl11a
510	GO:0006575 [6]: amino acid derivative metabolism	1	1	163	52	12413	-4.04	0.0	0.69	0.47	Ahcy
511	GO:0006875 [7]: metal ion homeostasis	1	1	163	52	12413	-4.04	0.0	0.69	0.47	Prkcb1
512	GO:0006633 [7]: fatty acid biosynthesis	1	1	163	51	12414	-4.04	0.0	0.71	0.47	Fads2
513	GO:0006821 [8]: chloride transport	1	1	163	53	12412	-4.05	0.0	0.68	0.45	Prkwnk4
514	GO:0007160 [5]: cell-matrix adhesion	1	1	163	54	12411	-4.05	0.0	0.67	0.45	Ctgf
515	GO:0050790 [3]: regulation of enzyme activity	1	1	163	101	12364	-4.06	0.0	0.3	0.2	Nr4a1
516	GO:0006936 [3]: muscle contraction	1	1	163	55	12410	-4.06	0.0	0.65	0.44	Fliih
517	GO:0048232 [6]: male gamete generation	1	1	163	99	12366	-4.06	0.0	0.31	0.21	H2afx
518	GO:0007283 [7]: spermatogenesis	1	1	163	99	12366	-4.06	0.0	0.31	0.21	H2afx
519	GO:0016051 [6]: carbohydrate biosynthesis	1	1	163	56	12409	-4.06	0.0	0.64	0.43	D3Bwg0562e
520	GO:0016053 [6]: organic acid biosynthesis	1	1	163	57	12408	-4.06	0.0	0.63	0.42	Fads2
521	GO:0046394 [7]: carboxylic acid biosynthesis	1	1	163	57	12408	-4.06	0.0	0.63	0.42	Fads2
522	GO:0016337 [5]: cell-cell adhesion	1	1	163	98	12367	-4.07	0.0	0.32	0.21	Celsr2
523	GO:0046649 [6]: lymphocyte activation	1	1	163	97	12368	-4.07	0.0	0.32	0.21	Bcl11a
524	GO:0007420 [7]: brain development	1	1	163	58	12407	-4.07	0.0	0.62	0.41	Igf1r
525	GO:0030029 [7]: actin filament-based process	1	1	163	93	12372	-4.08	0.0	0.34	0.21	Fliih
526	GO:0005996 [6]: monosaccharide metabolism	1	1	163	93	12372	-4.08	0.0	0.34	0.21	Ins1
527	GO:0009888 [5]: histogenesis	1	1	163	60	12405	-4.08	0.0	0.6	0.4	Ctgf
528	GO:0018193 [8]: peptidyl-amino acid modification	1	1	163	60	12405	-4.08	0.0	0.6	0.4	Pbk
529	GO:0006818 [5]: hydrogen transport	1	1	163	60	12405	-4.08	0.0	0.6	0.4	Atp6v1b1
530	GO:0009108 [7]: coenzyme biosynthesis	1	1	163	63	12402	-4.08	0.0	0.57	0.37	Atp6v1b1
531	GO:0019318 [7]: hexose metabolism	1	1	163	91	12374	-4.09	0.0	0.36	0.22	Ins1
532	GO:0030036 [8]: actin cytoskeleton organization and biogenesis	1	1	163	87	12378	-4.09	0.0	0.38	0.24	Fliih
533	GO:0006486 [8]: protein amino acid glycosylation	1	1	163	65	12400	-4.09	0.0	0.55	0.36	Galnt10
534	GO:0007018 [7]: microtubule-based movement	1	1	163	65	12400	-4.09	0.0	0.55	0.36	Tubb5
535	GO:0043085 [4]: positive regulation of enzyme activity	1	1	163	70	12395	-4.09	0.0	0.5	0.33	Nr4a1
536	GO:0009101 [7]: glycoprotein biosynthesis	1	1	163	70	12395	-4.09	0.0	0.5	0.33	Galnt10
537	GO:0007156 [6]: homophilic cell adhesion	1	1	163	69	12396	-4.09	0.0	0.51	0.33	Celsr2
538	GO:0045595 [4]: regulation of cell differentiation	1	1	163	68	12397	-4.1	0.0	0.52	0.34	Btg1
539	GO:0007218 [7]: neuropeptide signaling pathway	1	1	163	68	12397	-4.1	0.0	0.52	0.34	Celsr2
540	GO:0030705 [6]: cytoskeleton-dependent intracellular transport	1	1	163	67	12398	-4.1	0.0	0.53	0.35	Tubb5
541	GO:0051188 [6]: cofactor biosynthesis	1	1	163	72	12393	-4.1	0.0	0.48	0.32	Atp6v1b1
542	GO:0009100 [7]: glycoprotein metabolism	1	1	163	75	12390	-4.1	0.0	0.46	0.3	Galnt10
543	GO:0006006 [8]: glucose metabolism	1	1	163	71	12394	-4.1	0.0	0.49	0.33	Ins1
544	GO:0007417 [6]: central nervous system development	1	1	163	71	12394	-4.1	0.0	0.49	0.33	Igf1r
545	GO:0009582 [6]: detection of abiotic stimulus	1	1	163	82	12383	-4.1	0.0	0.41	0.27	Atp6v1b1
546	GO:0019932 [6]: second-messenger-mediated signaling	1	1	163	82	12383	-4.1	0.0	0.41	0.27	Slc9a3r1
547	GO:0006816 [8]: calcium ion transport	1	1	163	77	12388	-4.1	0.0	0.45	0.29	Prkcb1
