# Supplementary material for: A genomic analysis of mouse models of breast cancer reveals molecular features of mouse models and relationships to human breast cancer
Source: Breast Cancer Res. 2014 Jun 5;16(3):R59. doi: 10.1186/bcr3672 (PMC4078930; doi:10.1186/bcr3672)
Supplement: Additional file 3 — Fold change values organized by mouse tumor model type comparing the mouse model to normal mammary gland. [file bcr3672-S3.zip › Additional_File_3/INT3_vs_NMLmammary/AdditionalFile68_iNT3_vs_NMLmammary/UpregulatedGenesgather_kegg_121024.txt]

#	Annotation	Total Genes With Ann	Your Genes (With Ann)	Your Genes (No Ann)	Genome (With Ann)	Genome (No Ann)	ln(Bayes factor)	neg ln(p value)	FE: neg ln(p value)	FE: neg ln(FDR)	Genes
1	path:mmu00240: Pyrimidine metabolism	5	5	30	61	2423	2.84	7.15	6.28	2.59	Nme4 Pole2 Prim1 Prim2 Tk1
2	path:mmu04540: Gap junction	5	5	30	79	2405	1.82	6.01	5.22	2.23	Cdc2a Gna14 Itpr3 Prkcb1 Tubb5
3	path:mmu00230: Purine metabolism	5	5	30	103	2381	0.84	4.92	4.18	1.59	Nme4 Papss1 Pole2 Prim1 Prim2
4	path:mmu00450: Selenoamino acid metabolism	2	2	33	16	2468	0.19	4.25	3.69	1.39	Ahcy Papss1
5	path:mmu04530: Tight junction	4	4	31	119	2365	-0.8	0.0	2.43	0.99	Cldn1 Llglh Prkcb1 Tjp2
6	path:mmu04520: Adherens junction	3	3	32	71	2413	-0.81	0.0	2.51	0.99	Farp2 Igf1r Insr
7	path:mmu04020: Calcium signaling pathway	5	5	30	176	2308	-0.85	0.0	2.28	0.99	Ccnb2 Cdc2a Gna14 Itpr3 Prkcb1
8	path:mmu04070: Phosphatidylinositol signaling system	3	3	32	73	2411	-0.87	0.0	2.45	0.99	Itpr3 Pik3cg Prkcb1
9	path:mmu00430: Taurine and hypotaurine metabolism	1	1	34	5	2479	-1.02	0.0	2.52	0.99	Gad1
10	path:mmu00361: gamma-Hexachlorocyclohexane degradation	2	2	33	37	2447	-1.11	0.0	2.29	0.99	Akp2 Cyp26a1
11	path:mmu00628: Fluorene degradation	1	1	34	6	2478	-1.16	0.0	2.37	0.99	Cyp26a1
12	path:mmu04510: Focal adhesion	5	5	30	209	2275	-1.27	0.0	1.77	0.98	Chad Farp2 Igf1r Pik3cg Prkcb1
13	path:mmu04060: Cytokine-cytokine receptor interaction	1	1	34	239	2245	-1.36	0.0	0.03	0.03	Inhbb
14	path:mmu00920: Sulfur metabolism	1	1	34	8	2476	-1.38	0.0	2.13	0.98	Papss1
15	path:mmu00271: Methionine metabolism	1	1	34	10	2474	-1.56	0.0	1.95	0.98	Ahcy
16	path:mmu05060: Prion disease	1	1	34	10	2474	-1.56	0.0	1.95	0.98	Lamr1
17	path:mmu00940: Stilbene, coumarine and lignin biosynthesis	1	1	34	11	2473	-1.63	0.0	1.87	0.98	Cyp26a1
18	path:mmu00053: Ascorbate and aldarate metabolism	1	1	34	12	2472	-1.69	0.0	1.79	0.98	Cyp26a1
19	path:mmu00790: Folate biosynthesis	1	1	34	13	2471	-1.76	0.0	1.72	0.98	Akp2
20	path:mmu05050: Dentatorubropallidoluysian atrophy (DRPLA)	1	1	34	13	2471	-1.76	0.0	1.72	0.98	Insr
21	path:mmu04310: Wnt signaling pathway	3	3	32	138	2346	-1.87	0.0	1.17	0.7	Prkcb1 Sfrp2 Wnt5b
22	path:mmu00410: beta-Alanine metabolism	1	1	34	16	2468	-1.91	0.0	1.55	0.86	Gad1
23	path:mmu00251: Glutamate metabolism	1	1	34	18	2466	-1.99	0.0	1.45	0.85	Gad1
24	path:mmu00252: Alanine and aspartate metabolism	1	1	34	18	2466	-1.99	0.0	1.45	0.85	Gad1
25	path:mmu00903: Limonene and pinene degradation	1	1	34	19	2465	-2.03	0.0	1.41	0.85	Cyp26a1
26	path:mmu00360: Phenylalanine metabolism	1	1	34	20	2464	-2.07	0.0	1.36	0.85	Mif
27	path:mmu04010: MAPK signaling pathway	3	3	32	228	2256	-2.12	0.0	0.45	0.29	Nr4a1 Prkcb1 Stmn1
28	path:mmu00532: Chondroitin / Heparan sulfate biosynthesis	1	1	34	27	2457	-2.26	0.0	1.12	0.69	Hs3st1
29	path:mmu04910: Insulin signaling pathway	2	2	33	131	2353	-2.29	0.0	0.58	0.39	Insr Pik3cg
30	path:mmu00650: Butanoate metabolism	1	1	34	36	2448	-2.41	0.0	0.9	0.51	Gad1
31	path:mmu00350: Tyrosine metabolism	1	1	34	39	2445	-2.45	0.0	0.84	0.5	Mif
32	path:mmu00190: Oxidative phosphorylation	1	1	34	114	2370	-2.45	0.0	0.21	0.19	Atp6v1b1
33	path:mmu00193: ATP synthesis	1	1	34	40	2444	-2.46	0.0	0.82	0.5	Atp6v1b1
34	path:mmu04330: Notch signaling pathway	1	1	34	49	2435	-2.53	0.0	0.68	0.41	Notch4
35	path:mmu04340: Hedgehog signaling pathway	1	1	34	50	2434	-2.54	0.0	0.67	0.41	Wnt5b
36	path:mmu04620: Toll-like receptor signaling pathway	1	1	34	93	2391	-2.55	0.0	0.3	0.25	Pik3cg
37	path:mmu04210: Apoptosis	1	1	34	88	2396	-2.57	0.0	0.33	0.25	Pik3cg
38	path:mmu00562: Inositol phosphate metabolism	1	1	34	56	2428	-2.57	0.0	0.59	0.39	Pik3cg
39	path:mmu04512: ECM-receptor interaction	1	1	34	83	2401	-2.58	0.0	0.36	0.26	Chad
40	path:mmu00380: Tryptophan metabolism	1	1	34	74	2410	-2.59	0.0	0.42	0.29	Uhrf1
