# Supplementary material for: A genomic analysis of mouse models of breast cancer reveals molecular features of mouse models and relationships to human breast cancer
Source: Breast Cancer Res. 2014 Jun 5;16(3):R59. doi: 10.1186/bcr3672 (PMC4078930; doi:10.1186/bcr3672)
Supplement: Additional file 3 — Fold change values organized by mouse tumor model type comparing the mouse model to normal mammary gland. [file bcr3672-S3.zip › Additional_File_3/INT3_vs_NMLmammary/AdditionalFile68_iNT3_vs_NMLmammary/UpregulatedGenesgather_transfac_121024.txt]

#	Annotation	Total Genes With Ann	Your Genes (With Ann)	Your Genes (No Ann)	Genome (With Ann)	Genome (No Ann)	ln(Bayes factor)	neg ln(p value)	FE: neg ln(p value)	FE: neg ln(FDR)	Genes
1	V$E2F1_Q6: E2F-1	140	140	60	8204	7767	11.66	11.93	16.37	10.57	1300013B24Rik 2410129E14Rik 2510015F01Rik 5430413I02Rik 9430059P22Rik AJ430384 Adamts4 Akp2 Aqp5 Arhgdig Atp1a1 Aurkb BC011487 BC025458 BC037006 Bcl11a Birc5 Bub1b Cbx1 Ccnc Cdc2a Cdc42ep3 Cdca7 Celsr2 Chad Chst10 Col9a3 Ctgf Cyp26a1 D2Bwg0891e Ddx39 Dip3b Dock9 Egln3 Ehd3 Eif2b2 Epb4.1l4a Epha1 Eppb9 Fliih Foxc1 Gad1 Gmnn Gna14 H2afx Hdac11 Hey1 Hey2 Hs3st1 Id2 Igf1r Inhbb Insr Kcnk13 Krt2-8 Lad…
2	V$E2F_02: E2F	18	18	182	362	15609	8.57	11.93	13.63	9.21	9430059P22Rik Cdc2a Cdca7 Gad1 H2afx Lad1 Lamr1 Lrrc1 Mcm2 Mcm3 Mcm5 Mcm6 Mcm7 Pole2 Ris2 Sox14 Stmn1 Tk1
3	V$E2F_Q3: E2F	18	18	182	362	15609	8.57	11.93	13.63	9.21	9430059P22Rik Cdc2a Cdca7 Gad1 H2afx Lad1 Lamr1 Lrrc1 Mcm2 Mcm3 Mcm5 Mcm6 Mcm7 Pole2 Ris2 Sox14 Stmn1 Tk1
4	V$E2F4DP1_01: E2F-4:DP-1 heterodimer	18	18	182	362	15609	8.57	11.93	13.63	9.21	9430059P22Rik Cdc2a Cdca7 Gad1 H2afx Lad1 Lamr1 Lrrc1 Mcm2 Mcm3 Mcm5 Mcm6 Mcm7 Pole2 Ris2 Sox14 Stmn1 Tk1
5	V$E2F1DP1_01: E2F-1:DP-1 heterodimer	85	85	115	4517	11454	6.64	10.68	11.21	7.17	1300013B24Rik 2410129E14Rik 2510015F01Rik 5430413I02Rik 9430059P22Rik Adamts4 Atp1a1 Aurkb BC025458 Bcl11a Birc5 Cbx1 Cdc2a Cdc42ep3 Cdca7 Celsr2 Chad D2Bwg0891e Ddx39 Dock9 Epb4.1l4a Epha1 Fliih Gad1 Gmnn Gna14 H2afx Hey2 Igf1r Inhbb Krt2-8 Lad1 Lamr1 Lrrc1 Mcm2 Mcm3 Mcm5 Mcm6 Mcm7 Msh2 Mtbp Mxd3 Nab2 Nrarp Nudt1 Nusap1 Papss1 Pbk Perp Pole2 Ppil5 Prim1 Prim2 Prkcb1 Ptbp1 Reg1 Ris2 Rpl15 Rpl3 Rp…
6	V$E2F1DP2_01: E2F-1:DP-2 heterodimer	31	31	169	1070	14901	6.36	10.42	11.18	7.17	9430059P22Rik Cdc2a Cdca7 Gad1 Gmnn H2afx Lad1 Lamr1 Lrrc1 Mcm2 Mcm3 Mcm5 Mcm6 Mcm7 Msh2 Mtbp Mxd3 Pole2 Ppil5 Ris2 Rpl3 Rpl39 Slc1a4 Sox14 Stmn1 Tgif Tk1 Traf4 Trim27 Uhrf1 Zfp503
7	V$E2F_Q3_01	97	97	103	5446	10525	6.24	10.32	10.77	6.91	2410129E14Rik 2510015F01Rik 9430059P22Rik AJ430384 Atp1a1 Aurkb BC011487 BC016201 BC037006 Bcl11a Birc5 Bub1b Cbx1 Ccnb2 Ccnc Cdc2a Cdc42ep3 Cdca7 Celsr2 Chad Chst10 Col9a3 Ctgf Cyp26a1 Dapk3 Dlx5 Dnajb8 Epb4.1l4a Eppb9 Farp2 Gad1 Gmnn Gna14 H2afx Hey1 Hey2 Hs3st1 Igf1r Inhbb Lad1 Lamr1 Lmo4 Lrrc1 Mcm2 Mcm3 Mcm5 Mcm6 Mcm7 Melk Mlp Msh2 Mtbp Nek6 Nrarp Nudt1 Nusap1 Papss1 Pbk Pdik1l Pdlim1 Pes1 Po…
8	V$KROX_Q6	107	107	93	6258	9713	5.82	9.73	10.34	6.61	1300013B24Rik 2410129E14Rik 2510015F01Rik 4930449E07Rik AJ430384 Akp2 Aqp5 Arhgdig Atp11a Atp1a1 BC016201 BC024955 BC037006 Bcl11a Bub1b Cdc20 Cdc2a Cdc42ep3 Celsr2 Cks2 Col9a3 Cyp26a1 D2Bwg0891e Dapk3 Dip3b Egln3 Ehd3 Epb4.1l4a Epha1 Eps8l2 Etv1 Farp2 Fliih Foxc1 Gad1 Gmnn H2afx Hdac11 Hey1 Hey2 Id2 Igf1r Inhbb Insr Kcnk13 Kcnn4 Klk10 Krt1-18 Lad1 Lamr1 Llglh Lmo4 Lrrc1 Mcm6 Mcm7 Mlp Msh2 Mxd3 N…
9	V$E2F1_Q3_01	81	81	119	4370	11601	5.48	9.33	10.0	6.39	2410129E14Rik 2610019I03Rik AJ430384 Aqp5 Arhgdig Atp11a BC037006 Bcl11a Birc5 Cbx1 Cdc2a Cdc42ep3 Cdca7 Celsr2 Chad Col9a3 D2Bwg0891e Dcbld1 Dip3b Ehd3 Eif2b2 Epb4.1l4a Epha1 Eppb9 Farp2 Gmnn H2afx Hey2 Id2 Igf1r Inhbb Kcnk13 Lamr1 Lmo4 Lrrc1 Mcm3 Mcm5 Mcm6 Mlp Mtbp Mxd3 Nab2 Nek6 Nme4 Nr4a1 Nudt1 Nusap1 Papss1 Pdik1l Perp Pole2 Ppil5 Prim1 Prim2 Prkcb1 Ptbp1 Racgap1 Ris2 Rpl14 Rpl15 Rpl3 Rpl31 …
10	V$E2F_03	38	38	162	1632	14339	4.12	8.02	8.8	5.39	9430059P22Rik BC037006 Cbx1 Cdc2a Cdca7 Chad Gad1 H2afx Igf1r Lad1 Lamr1 Lrrc1 Mcm2 Mcm3 Mcm5 Mcm6 Mcm7 Melk Nudt1 Pole2 Racgap1 Rad51 Ris2 Scin Sfrp2 Sgol1 Slc6a15 Sox14 Stmn1 Tacc3 Thoc3 Tk1 Tm4sf2 Trim47 Tspan2 Tubb5 Uhrf1 Zfyve19
11	V$SP3_Q3	156	156	44	10557	5414	4.11	8.02	8.65	5.33	1300013B24Rik 2410129E14Rik 2510015F01Rik 2600017H08Rik 2610019I03Rik 4930449E07Rik 9430059P22Rik AJ430384 Adamts4 Ahcy Akp2 Aqp5 Arhgdig Atp11a Atp1a1 Atp6v1b1 Aurkb BC011487 BC016201 BC024955 BC025458 BC037006 Bcl11a Bcl2l14 Birc5 Bub1b Cbx1 Ccnc Cdc20 Cdc2a Cdc42ep3 Cdca7 Celsr2 Chad Chst10 Cks2 Col9a3 Ctgf D2Bwg0891e Dapk3 Ddx39 Dio1 Dip3b Dlx5 Dnajb8 Dock9 Egln3 Ehd3 Eif2b2 Epb4.1l4a Epha1 E…
12	V$E2F1DP1RB_01: Rb:E2F-1:DP-1 trimeric complex	25	25	175	882	15089	4.04	7.95	8.85	5.39	9430059P22Rik Cbx1 Cdc2a Cdca7 Chad Gad1 H2afx Lad1 Lamr1 Lrrc1 Mcm2 Mcm3 Mcm5 Mcm6 Mcm7 Nudt1 Pole2 Racgap1 Ris2 Sgol1 Sox14 Stmn1 Thoc3 Tk1 Zfyve19
13	V$E2F_Q4_01	59	59	141	3007	12964	4.01	7.95	8.54	5.3	2510015F01Rik 9430059P22Rik BC011487 BC016201 BC037006 Bub1b Cbx1 Cdc2a Cdc42ep3 Cdca7 Chad Ctgf Cyp26a1 Epb4.1l4a Eppb9 Gad1 Gmnn Gna14 H2afx Hey1 Igf1r Lad1 Lamr1 Lrrc1 Mcm2 Mcm3 Mcm5 Mcm6 Mcm7 Melk Msh2 Mtbp Nrarp Nudt1 Pbk Pes1 Pole2 Ppil5 Prim1 Prkcb1 Racgap1 Rad51 Ris2 Scin Sfrp2 Sgol1 Slc38a3 Slc6a15 Sox14 Stmn1 Tacc3 Thoc3 Tk1 Tm4sf2 Tspan2 Ttpa Tubb5 Uhrf1 Zfyve19
14	V$AFP1_Q6	16	16	184	2738	13233	3.96	7.91	0.0	0.0	9430059P22Rik Armcx2 Dio1 Egln3 Lect1 Pbk Prim2 Prkwnk4 Rpl39 Slc1a4 Slc26a7 Slc38a3 Stk39 Tgif Tk1 Tspan2
15	V$HLF_01: hepatic leukemia factor	37	37	163	4720	11251	3.68	7.58	0.0	0.0	1300013B24Rik 2410129E14Rik AJ430384 Aurkb Chi3l3 Chst10 Ctgf Dcbld1 Dio1 Dip3b Esm1 Gna14 Hey2 Ins1 Krt2-8 Lamr1 Nrarp Nudt1 Pdlim1 Ppil5 Prim2 Prkcb1 Rpl39 Rps9 Slc1a4 Slc29a1 Slc9a3r1 Slco1a5 Spag5 Tert Tgif Tiam2 Tk1 Tyro3 Uhrf1 Wnt5b Zfp7
16	V$E2F4DP2_01: E2F-4:DP-2 heterodimer	40	40	160	1801	14170	3.61	7.53	8.25	5.08	1300013B24Rik 5430413I02Rik 9430059P22Rik Cbx1 Cdc2a Cdca7 Celsr2 Gad1 Gmnn H2afx Lad1 Lamr1 Lrrc1 Mcm2 Mcm3 Mcm5 Mcm6 Mcm7 Msh2 Mtbp Mxd3 Nusap1 Pole2 Ppil5 Prim2 Ris2 Rpl3 Rpl35 Rpl39 Sfrp2 Slc1a4 Sox14 Stmn1 Tgif Thoc3 Tk1 Traf4 Trim27 Uhrf1 Zfp503
17	V$VMW65_Q6	63	63	137	6899	9072	3.2	7.04	0.0	0.0	2600017H08Rik 2610019I03Rik Ahcy Arf1 Arhgdig Aurkb BC016201 BC025458 Bcl2l14 Ccnb2 Cdca7 Chad Chi3l3 Dcbld1 Ddx39 Dip3b Ehd3 Eif2b2 Eppb9 Eps8l2 Fliih Foxi1 Hdac11 Hs3st1 Ins1 Lad1 Lig1 Lmo4 Melk Mxd3 Nab2 Nme4 Nrarp Nusap1 Pask Pbk Perp Pkp1 Ppil5 Prim1 Rab4a Rhov Rpl35 Rps13 Rps9 Sall2 Scin Scrn2 Slc1a4 Slc26a7 Slc5a8 Slco1a5 Stk39 Tert Thoc3 Tiam2 Tjp2 Tmem2 Trim47 Ttpa Tyro3 Zfp239 Zfp7
18	V$EVI1_04: ectopic viral integration site 1 encoded factor	127	127	73	11859	4112	3.07	6.92	0.0	0.0	2510015F01Rik 2600017H08Rik 2610019I03Rik 4930449E07Rik 5430413I02Rik 9430059P22Rik AJ430384 Adamts4 Ahcy Aqp5 Arf1 Armcx2 Atp6v1b1 Aurkb BC011487 BC037006 Bcl11a Bcl2l14 Birc5 Bub1b Cbx1 Ccnb2 Ccnc Cdc2a Cdc42ep3 Chi3l3 Chst10 Cks2 Ctgf D2Bwg0891e Dapk3 Dcbld1 Ddx39 Dio1 Dip3b Dnajb8 Egln3 Ehd3 Eif2b2 Epha1 Esm1 Etv1 Foxc1 Foxi1 Gad1 Galnt10 Gmnn Gna14 Hdac11 Igf1r Ins1 Kcnn4 Kif22 Lamr1 Lect1 L…
19	V$HIF1_Q5: hypoxia-inducible factor 1	39	39	161	1829	14142	2.68	6.45	7.27	4.24	2510015F01Rik 4930449E07Rik Arhgdig Bcl11a Bcl2l14 Ccnc Cdc42ep3 Chad Dock9 Ehd3 Farp2 Fliih Gad1 Hey2 Igf1r Insr Kcnk13 Kif22 Lamr1 Lect1 Mxd3 Nab2 Nme4 Nusap1 Pes1 Pkp1 Ptbp1 Rnpep Rpl14 Rpl31 Scin Sgol1 Slc1a4 Slc5a8 Slc6a15 Spnb3 Stmn1 Tert Tjp2
20	V$GATA2_03: GATA-binding factor 2	40	40	160	4824	11147	2.64	6.45	0.0	0.0	1300013B24Rik Ahcy Armcx2 Atp1a1 Atp6v1b1 Aurkb BC011487 Bcl2l14 Cdca7 Chi3l3 Dcbld1 Dip3b Dnajb8 Esm1 Galnt10 Gna14 Hdac11 Hs3st1 Krt2-8 Llglh Nipsnap1 Prim1 Rad51 Rnpep Rpl15 Rpl39 Sall2 Scin Scrn2 Slc1a4 Slc26a7 Slc29a1 Slc35b1 Slco1a5 Solt Stat6 Tjp2 Tm4sf2 Usp22 Zfp7
21	V$E2F1_Q4_01	61	61	139	3319	12652	2.63	6.38	7.08	4.11	2510015F01Rik 9430059P22Rik BC011487 BC016201 BC037006 Bub1b Cbx1 Cdc2a Cdc42ep3 Cdca7 Chad Col9a3 Ctgf Cyp26a1 Epb4.1l4a Eppb9 Gad1 Gmnn Gna14 H2afx Hey1 Igf1r Lad1 Lamr1 Lrrc1 Mcm2 Mcm3 Mcm5 Mcm6 Mcm7 Melk Msh2 Mtbp Nrarp Nudt1 Pbk Pes1 Pole2 Ppil5 Prim1 Prkcb1 Racgap1 Rad51 Rhov Ris2 Scin Sfrp2 Sgol1 Slc38a3 Slc6a15 Sox14 Stmn1 Tacc3 Thoc3 Tk1 Tm4sf2 Tspan2 Ttpa Tubb5 Uhrf1 Zfyve19
22	V$WHN_B: winged-helix factor nude	68	68	132	3848	12123	2.42	6.16	6.82	3.96	9430059P22Rik AJ430384 Akp2 Arhgdig Aurkb BC016201 BC024955 BC025458 Bcl11a Cbx1 Cdc20 Cdc42ep3 Cdca7 Dapk3 Ddx39 Dio1 Eppb9 Farp2 Foxc1 Gad1 Galnt10 Gmnn Gna14 Hey1 Hey2 Hs3st1 Id2 Insr Kcnn4 Krt1-18 Llglh Mcm2 Mcm3 Msh2 Mtbp Nab2 Nelf Nrarp Nudt1 Papss1 Pdik1l Perp Pes1 Pgpep1 Ptbp1 Racgap1 Reg1 Ris2 Rpl15 Rpl3 Rpl35 Rpl39 Rps10 Rps13 Scin Sfrp2 Sgol1 Slc35b1 Slc5a8 Solt Sox14 Stk39 Thoc3 Tiam2…
23	V$E2F1_Q6_01	91	91	109	5564	10407	2.33	6.11	6.67	3.86	1300013B24Rik 2510015F01Rik 5430413I02Rik 9430059P22Rik Adamts4 Atp1a1 Aurkb BC037006 Bcl11a Birc5 Cbx1 Ccnb2 Cdc2a Cdca7 Celsr2 Chad Cyp26a1 D2Bwg0891e Ddx39 Dlx5 Egln3 Epb4.1l4a Epha1 Eppb9 Gad1 Gmnn H2afx Hey2 Igf1r Inhbb Krt2-8 Lad1 Lamr1 Llglh Lrrc1 Mcm2 Mcm3 Mcm5 Mcm6 Mcm7 Melk Mlp Msh2 Mtbp Mxd3 Nrarp Nudt1 Nusap1 Pdik1l Pdlim1 Pgpep1 Pole2 Ppil5 Prim1 Prim2 Prkcb1 Ptbp1 Racgap1 Rad51 Reg1…
24	V$TFIII_Q6	195	195	5	14647	1324	2.32	6.06	7.31	4.24	1300013B24Rik 2410129E14Rik 2510015F01Rik 2600017H08Rik 2610019I03Rik 4930449E07Rik 5430413I02Rik 9430059P22Rik AJ430384 Adamts4 Ahcy Akp2 Aqp5 Arf1 Arhgdig Armcx2 Atp11a Atp1a1 Atp6v1b1 Aurkb BC016201 BC024955 BC025458 BC037006 Bcl11a Bcl2l14 Birc5 Bub1b Cbx1 Ccnb2 Ccnc Cdc20 Cdc2a Cdc42ep3 Cdca7 Celsr2 Chad Chi3l3 Chst10 Cks2 Col9a3 Ctgf Cyp26a1 D2Bwg0891e Dapk3 Dcbld1 Ddx39 Dio1 Dip3b Dlx5 Dna…
25	V$E2_01: papilloma virus regulator E2	22	22	178	843	15128	2.08	5.84	6.84	3.96	Aqp5 Ctgf Gad1 Hdac11 Hey2 Id2 Lrrc1 Nab2 Nipsnap1 Nr4a1 Nusap1 Rnpep Rpl36a Rpl39 Rps10 Slc1a4 Slc35b1 Stmn1 Traf4 Trim47 Tubb5 Zfp239
26	V$POU1F1_Q6	60	60	140	6435	9536	2.0	5.73	0.0	0.0	1300013B24Rik Arhgdig Armcx2 Atp1a1 Aurkb BC011487 Cdc2a Chi3l3 Dcbld1 Esm1 Etv1 Gmnn H2afx Id2 Ins1 Krt2-8 Lamr1 Lig1 Llglh Lmcd1 Ly78 Mcm3 Mcm7 Mlph Nek6 Nelf Nme4 Npm3 Nudt1 Pbk Pdlim1 Pik3cg Pkp1 Pole2 Ppnr Prim1 Prkcb1 Rab4a Racgap1 Rad51 Rap1ga1 Reg1 Rhov Rpl13 Sall2 Scrn2 Sfrp2 Slc26a7 Slc35b1 Slc9a3r1 Slco1a5 Stk39 Thoc3 Tjp2 Tmem2 Trim27 Tyro3 Uhrf1 Wnt5b Zfp239
27	V$IRF_Q6	33	33	167	4065	11906	1.87	5.63	0.0	0.0	2600017H08Rik AJ430384 Akp2 Arhgdig Atp1a1 Birc5 Bub1b Cbx1 Ccnb2 Eif2b2 Farp2 Gad1 Hs3st1 Kif22 Lig1 Llglh Mcm6 Nme4 Nr4a1 Pes1 Pgpep1 Slc26a7 Slc35b1 Slc5a8 Slco1a5 Spnb3 Stat6 Tjp2 Tubb5 Tyro3 Usp22 Zfp239 Zfp503
28	V$OCT1_02: octamer factor 1	48	48	152	5388	10583	1.86	5.57	0.0	0.0	1300013B24Rik 2600017H08Rik 9430059P22Rik AJ430384 Armcx2 Atp1a1 Aurkb Ccnb2 Dio1 Dip3b Egln3 Epha1 Foxi1 Gmnn Insr Lig1 Lmcd1 Mcm3 Mlph Mtbp Nelf Nme4 Npm3 Nudt1 Nusap1 Pask Pbk Pdlim1 Pes1 Pik3cg Pole2 Ppnr Prim1 Prkcb1 Racgap1 Rhov Rpl15 Sall2 Slc1a4 Slc26a7 Slc29a1 Slc38a3 Slc5a8 Slc9a3r1 Stat6 Tiam2 Tmem2 Ttpa
29	V$E2F_Q6_01	38	38	162	1857	14114	1.82	5.57	6.36	3.59	9430059P22Rik BC016201 BC037006 Cbx1 Cdc2a Cdca7 Ctgf Gad1 H2afx Lad1 Lamr1 Lrrc1 Mcm2 Mcm3 Mcm5 Mcm6 Mcm7 Melk Nrarp Pole2 Racgap1 Rad51 Ris2 Scin Sfrp2 Sgol1 Slc6a15 Sox14 Stmn1 Tacc3 Thoc3 Tk1 Tm4sf2 Tspan2 Ttpa Tubb5 Uhrf1 Zfyve19
30	V$USF_Q6: upstream stimulating factor	145	145	55	10027	5944	1.64	5.3	5.98	3.34	1300013B24Rik 2510015F01Rik 2610019I03Rik 4930449E07Rik 5430413I02Rik 9430059P22Rik Akp2 Aqp5 Arf1 Arhgdig Armcx2 Atp11a Atp1a1 Aurkb BC011487 BC016201 BC025458 BC037006 Bcl11a Bcl2l14 Bub1b Cbx1 Ccnc Cdc20 Cdc42ep3 Cdca7 Celsr2 Chad Cks2 Col9a3 Ctgf Cyp26a1 D2Bwg0891e Dapk3 Ddx39 Dio1 Dnajb8 Egln3 Ehd3 Epb4.1l4a Epha1 Eppb9 Eps8l2 Etv1 Fliih Foxi1 Gad1 Galnt10 Gmnn Gna14 H2afx Hdac11 Hey2 Id2 Ig…
31	V$E2_Q6: papilloma virus regulator E2	31	31	169	1430	14541	1.59	5.24	6.18	3.47	2410129E14Rik Aqp5 Ccnb2 Ctgf Epb4.1l4a Epha1 Gad1 Hdac11 Hey2 Id2 Lrrc1 Mxd3 Nab2 Nipsnap1 Nr4a1 Nusap1 Pole2 Rnpep Rpl36a Rpl39 Rps10 Slc1a4 Slc35b1 Sox14 Stmn1 Traf4 Trim47 Tubb5 Zfp239 Zfp503 Zfyve19
32	V$MAZ_Q6	157	157	43	11114	4857	1.34	4.97	5.73	3.22	1300013B24Rik 2410129E14Rik 2510015F01Rik 2610019I03Rik 4930449E07Rik 5430413I02Rik 9430059P22Rik AJ430384 Adamts4 Akp2 Aqp5 Arhgdig Atp11a Atp1a1 Atp6v1b1 BC024955 BC025458 BC037006 Bcl11a Bcl2l14 Birc5 Bub1b Cbx1 Ccnb2 Ccnc Cdc20 Cdc42ep3 Cdca7 Celsr2 Chad Cks2 Col9a3 Cyp26a1 D2Bwg0891e Dapk3 Ddx39 Dio1 Dip3b Dlx5 Dnajb8 Dock9 Egln3 Eif2b2 Epb4.1l4a Epha1 Eppb9 Eps8l2 Etv1 Farp2 Fliih Foxc1 Fox…
33	V$MTF1_Q4	26	26	174	1149	14822	1.26	4.91	5.89	3.31	Atp11a BC016201 BC025458 Bcl11a Cdc42ep3 Cdca7 Ctgf D2Bwg0891e Dlx5 Gad1 Galnt10 Gmnn Hs3st1 Kcnk13 Kcnn4 Llglh Melk Mtbp Prim2 Rab4a Rad51 Rnpep Slc9a3r1 Spag5 Tert Ttpa
34	V$MINI20_B: Muscle initiator sequence-20	141	141	59	9765	6206	1.26	4.91	5.56	3.13	2410129E14Rik 2510015F01Rik 2600017H08Rik 4930449E07Rik AJ430384 Ahcy Akp2 Aqp5 Arf1 Arhgdig Atp11a Atp1a1 Atp6v1b1 Aurkb BC011487 BC016201 BC024955 BC025458 BC037006 Birc5 Bub1b Cbx1 Ccnb2 Ccnc Cdc20 Cdc42ep3 Celsr2 Chad Chst10 Cks2 Col9a3 Cyp26a1 D2Bwg0891e Dapk3 Ddx39 Dio1 Dlx5 Dnajb8 Dock9 Egln3 Ehd3 Epb4.1l4a Epha1 Eppb9 Eps8l2 Esm1 Etv1 Farp2 Fliih Foxc1 Foxi1 Gmnn Gna14 H2afx Hdac11 Hey1 H…
35	V$PAX9_B: zebrafish Pax-9 binding sites	62	62	138	3598	12373	1.25	4.84	5.59	3.13	1300013B24Rik 2610019I03Rik 9430059P22Rik AJ430384 Ahcy Akp2 Aqp5 Atp11a Bcl11a Bcl2l14 Cdc42ep3 Chad Cks2 Ctgf D2Bwg0891e Dlx5 Dnajb8 Egln3 Ehd3 Etv1 Fliih Foxc1 Gmnn H2afx Hey1 Inhbb Insr Kcnk13 Kcnn4 Lamr1 Lect1 Llglh Ly78 Mlp Msh2 Nelf Nudt1 Papss1 Pes1 Pole2 Ppil5 Ptbp1 Rad51 Rnpep Rpl13 Rpl14 Rpl15 Rpl31 Rps10 Rps13 Scin Sgol1 Slc1a4 Slc29a1 Solt Tgif Traf4 Tspan2 Tubb5 Zfp239 Zfp503 Zfp7
36	V$HIF1_Q3: hypoxia induced factor	28	28	172	1281	14690	1.18	4.79	5.79	3.24	4930449E07Rik Aqp5 Atp1a1 BC025458 Ccnc Cdc2a Cdc42ep3 Ehd3 Fliih Gad1 Igf1r Insr Kcnk13 Kif22 Lect1 Nab2 Nme4 Papss1 Pes1 Pkp1 Ptbp1 Rnpep Rpl14 Scin Slc26a7 Stmn1 Tert Zfp503
37	V$MYCMAX_B: c-Myc:Max binding sites	95	95	105	6091	9880	1.16	4.79	5.39	2.99	2410129E14Rik 2510015F01Rik 2610019I03Rik 4930449E07Rik AJ430384 Akp2 Aqp5 Arhgdig Armcx2 Atp11a Atp1a1 Aurkb BC025458 BC037006 Bcl11a Birc5 Bub1b Cbx1 Cdc42ep3 Cdca7 Chst10 Cks2 Col9a3 Cyp26a1 D2Bwg0891e Ehd3 Epb4.1l4a Eppb9 Galnt10 Gmnn H2afx Hdac11 Hey1 Hey2 Igf1r Inhbb Insr Kcnn4 Krt1-18 Lad1 Lamr1 Lig1 Lmcd1 Lmo4 Lrrc1 Mcm2 Mcm6 Mlph Msh2 Mtbp Mxd3 Nab2 Nek6 Nelf Nipsnap1 Nme4 Nr4a1 Nrarp Pa…
38	V$PIT1_Q6	134	134	66	12064	3907	1.15	4.73	0.0	0.0	1300013B24Rik 2600017H08Rik 4930449E07Rik 5430413I02Rik AJ430384 Adamts4 Ahcy Aqp5 Arhgdig Armcx2 Atp11a Atp1a1 Atp6v1b1 Aurkb BC011487 BC024955 BC037006 Bcl2l14 Ccnc Cdc2a Cdca7 Chi3l3 Chst10 Col9a3 Ctgf Cyp26a1 Dapk3 Dcbld1 Dio1 Dip3b Dnajb8 Dock9 Egln3 Ehd3 Epha1 Eppb9 Etv1 Farp2 Fliih Foxi1 Galnt10 Gmnn H2afx Hey1 Hey2 Hs3st1 Id2 Igf1r Ins1 Kcnn4 Kif22 Lamr1 Lig1 Llglh Lmcd1 Lrrc1 Mcm3 Mcm5 M…
39	V$CDX2_Q5	109	109	91	10172	5799	1.08	4.68	0.0	0.0	2510015F01Rik 2600017H08Rik 2610019I03Rik 4930449E07Rik 5430413I02Rik 9430059P22Rik AJ430384 Ahcy Armcx2 Atp1a1 Aurkb BC011487 BC016201 BC024955 BC025458 BC037006 Bcl2l14 Bub1b Ccnb2 Ccnc Cdc20 Cdca7 Celsr2 Chi3l3 Chst10 Cks2 Ctgf Cyp26a1 D2Bwg0891e Dapk3 Dcbld1 Ddx39 Dip3b Dnajb8 Dock9 Egln3 Ehd3 Eif2b2 Epb4.1l4a Epha1 Etv1 Farp2 Galnt10 Gmnn Gna14 H2afx Hs3st1 Insr Lamr1 Lig1 Lmcd1 Lmo4 Lrrc1 L…
40	V$NRF2_01: nuclear respiratory factor 2	48	48	152	2648	13323	0.96	4.57	5.35	2.98	4930449E07Rik Ahcy Armcx2 Atp11a Ccnb2 Cdc20 Cks2 Dapk3 Dip3b Eif2b2 Epb4.1l4a Fliih Galnt10 Gmnn Gna14 Hey1 Kcnn4 Kif22 Lamr1 Lrrc1 Mcm6 Mcm7 Melk Mtbp Mxd3 Nudt1 Pdlim1 Prim1 Prim2 Rap1ga1 Rpl14 Rpl15 Rpl31 Rpl35 Rpl36a Rpl39 Rps10 Sgol1 Slc1a4 Slc35b1 Slco1a5 Solt Stmn1 Tacc3 Tert Traf4 Trim27 Uhrf1
41	V$E2F1_Q4: E2F-1	74	74	126	4536	11435	0.95	4.51	5.21	2.9	2410129E14Rik 2510015F01Rik 9430059P22Rik Aurkb BC011487 BC016201 BC037006 Birc5 Bub1b Cbx1 Ccnc Cdc2a Cdca7 Chad Chst10 Col9a3 Cyp26a1 D2Bwg0891e Dapk3 Epb4.1l4a Eppb9 Gad1 Gna14 H2afx Hey1 Hs3st1 Igf1r Inhbb Kcnk13 Lad1 Mcm3 Mcm5 Mcm6 Mcm7 Melk Mlph Msh2 Mtbp Nek6 Nme4 Nudt1 Nusap1 Papss1 Pbk Pdik1l Pgpep1 Pik3cg Pole2 Ppil5 Prim1 Prkcb1 Prkwnk4 Racgap1 Rad51 Rhov Ris2 Rpl13 Rpl14 Rpl31 Rpl35 R…
42	V$CP2_01: CP2	143	143	57	10008	5963	0.91	4.51	5.18	2.9	2410129E14Rik 2510015F01Rik 2600017H08Rik 4930449E07Rik 5430413I02Rik 9430059P22Rik AJ430384 Ahcy Akp2 Aqp5 Arf1 Arhgdig Atp11a Atp1a1 Atp6v1b1 BC011487 BC024955 BC025458 BC037006 Birc5 Bub1b Ccnb2 Ccnc Cdc20 Cdc2a Cdc42ep3 Celsr2 Chi3l3 Chst10 Col9a3 Cyp26a1 D2Bwg0891e Dcbld1 Ddx39 Dio1 Dlx5 Dock9 Egln3 Ehd3 Epb4.1l4a Epha1 Eppb9 Eps8l2 Esm1 Etv1 Farp2 Fliih Foxc1 Foxi1 Gad1 Galnt10 Gmnn Hey1 He…
43	V$ELK1_02: Elk-1	169	169	31	12261	3710	0.89	4.46	5.32	2.98	1300013B24Rik 2410129E14Rik 2510015F01Rik 2600017H08Rik 4930449E07Rik 5430413I02Rik 9430059P22Rik AJ430384 Adamts4 Ahcy Akp2 Aqp5 Arhgdig Armcx2 Atp11a Atp1a1 Atp6v1b1 Aurkb BC011487 BC016201 BC025458 BC037006 Bcl11a Birc5 Bub1b Cbx1 Ccnb2 Ccnc Cdc20 Cdc2a Cdc42ep3 Cdca7 Chad Chst10 Cks2 Ctgf Cyp26a1 D2Bwg0891e Dapk3 Ddx39 Dip3b Dnajb8 Dock9 Ehd3 Eif2b2 Epb4.1l4a Epha1 Eppb9 Eps8l2 Etv1 Farp2 Fli…
44	V$CEBPGAMMA_Q6	127	127	73	11497	4474	0.88	4.46	0.0	0.0	1300013B24Rik 2600017H08Rik 2610019I03Rik 4930449E07Rik 9430059P22Rik AJ430384 Ahcy Akp2 Arf1 Armcx2 Atp1a1 Atp6v1b1 BC011487 BC016201 Bcl2l14 Bub1b Cbx1 Ccnb2 Ccnc Cdca7 Chst10 Cks2 Ctgf D2Bwg0891e Dapk3 Dcbld1 Ddx39 Dip3b Dnajb8 Dock9 Egln3 Eif2b2 Epha1 Eppb9 Eps8l2 Esm1 Etv1 Foxc1 Gad1 Galnt10 H2afx Hdac11 Hs3st1 Ins1 Insr Kcnn4 Kif22 Lad1 Lamr1 Lect1 Lmcd1 Lmo4 Mcm3 Mcm5 Melk Mlp Mtbp Mxd3 Ne…
45	V$E2F_01: E2F	6	6	194	105	15866	0.86	4.46	5.97	3.34	Mcm2 Mcm6 Mtbp Rpl3 Sox14 Uhrf1
46	V$CAAT_01: cellular and viral CCAAT box	137	137	63	9601	6370	0.48	3.97	4.7	2.45	1300013B24Rik 2410129E14Rik 2510015F01Rik 2600017H08Rik 2610019I03Rik 4930449E07Rik 5430413I02Rik 9430059P22Rik Adamts4 Ahcy Arhgdig Atp11a Atp1a1 Aurkb BC011487 BC016201 BC025458 Bcl11a Bcl2l14 Ccnb2 Ccnc Cdc20 Cdc2a Cdc42ep3 Chad Chst10 Cks2 Cyp26a1 Dapk3 Dcbld1 Ddx39 Dio1 Dlx5 Dnajb8 Dock9 Eif2b2 Epha1 Eppb9 Eps8l2 Esm1 Etv1 Farp2 Fliih Foxc1 Galnt10 Gmnn Gna14 H2afx Hdac11 Hey1 Hey2 Hs3st1 Id…
47	V$GFI1_01: growth factor independence 1	43	43	157	4675	11296	0.45	3.97	0.01	0.0	2600017H08Rik 2610019I03Rik Ahcy BC011487 Birc5 Cbx1 Cdc2a Chad Col9a3 Ctgf Dcbld1 Ddx39 Dio1 Dlx5 Dnajb8 Dock9 Eppb9 Farp2 Gna14 Hey2 Lmcd1 Lmo4 Mcm3 Mcm7 Nelf Nme4 Npm3 Pole2 Prkwnk4 Rap1ga1 Rpl3 Rps9 Scin Scrn2 Sox14 Spag5 Stk39 Tm4sf2 Tspan2 Ttpa Tyro3 Zfp239 Zfp503
48	V$GATA1_03: GATA-binding factor 1	53	53	147	5525	10446	0.44	3.91	0.01	0.0	2610019I03Rik 4930449E07Rik AJ430384 Akp2 Aqp5 Atp11a BC016201 Bub1b Cdc20 Cdc2a Chad Chst10 Cks2 Col9a3 Ctgf Gad1 Gna14 H2afx Hey1 Ins1 Insr Mcm2 Nek6 Nelf Papss1 Pask Pdlim1 Perp Pes1 Pik3cg Prim1 Ptbp1 Rab4a Ris2 Rpl13 Rpl35 Rps9 Sall2 Scrn2 Slc35b1 Slc5a8 Slco1a5 Solt Spnb3 Stat6 Stmn1 Tert Tk1 Ttpa Tyro3 Usp22 Zfp503 Zfp7
49	V$GATA1_06: GATA-binding factor 1	42	42	158	4580	11391	0.41	3.91	0.01	0.0	1300013B24Rik Ahcy Armcx2 Atp6v1b1 Aurkb Bcl2l14 Cdca7 Chi3l3 Dcbld1 Dip3b Dock9 Eif2b2 Esm1 Foxc1 Galnt10 Gna14 Hdac11 Hs3st1 Krt1-18 Krt2-8 Llglh Lrrc1 Mcm3 Nelf Pbk Prim1 Rad51 Rnpep Rpl15 Rpl39 Scin Scrn2 Slc1a4 Slc26a7 Slc29a1 Slco1a5 Solt Spnb3 Tm4sf1 Tm4sf2 Tmem2 Usp22
50	V$S8_01: S8	8	8	192	1427	14544	0.32	3.79	0.0	0.0	Cdc42ep3 Cdca7 Eps8l2 Prim2 Rpl36a Slc26a7 Slc6a15 Spag5
51	V$TCF4_Q5	145	145	55	12694	3277	0.21	3.67	0.01	0.0	1300013B24Rik 2410129E14Rik 2510015F01Rik 2600017H08Rik 2610019I03Rik 4930449E07Rik 5430413I02Rik AJ430384 Adamts4 Ahcy Aqp5 Arf1 Armcx2 Atp1a1 Atp6v1b1 Aurkb BC011487 BC016201 BC024955 BC025458 Bcl2l14 Bub1b Cbx1 Ccnb2 Cdc20 Cdc2a Cdca7 Chi3l3 Cks2 Col9a3 Ctgf Cyp26a1 D2Bwg0891e Dcbld1 Ddx39 Dio1 Dip3b Egln3 Ehd3 Eif2b2 Eppb9 Eps8l2 Esm1 Etv1 Farp2 Fliih Gad1 Galnt10 Gmnn H2afx Hdac11 Hey1 Hey2 …
52	V$CART1_01: Cart-1 (cartilage homeoprotein 1)	13	13	187	1906	14065	0.14	3.55	0.0	0.0	Aurkb Ccnc Cdc2a Cdc42ep3 Chi3l3 Esm1 Hey2 Hs3st1 Mcm3 Rps10 Scin Tk1 Usp22
53	V$NFKB_Q6_01	143	143	57	10191	5780	0.1	3.49	4.29	2.13	1300013B24Rik 2600017H08Rik 4930449E07Rik 5430413I02Rik 9430059P22Rik AJ430384 Adamts4 Ahcy Aqp5 Arf1 Arhgdig Armcx2 Atp11a BC011487 BC016201 BC024955 BC025458 BC037006 Bcl11a Birc5 Cbx1 Ccnb2 Cdc20 Cdc2a Cdc42ep3 Cdca7 Chad Chi3l3 Cks2 Col9a3 Ctgf Cyp26a1 D2Bwg0891e Dio1 Dip3b Dlx5 Dnajb8 Dock9 Egln3 Ehd3 Eif2b2 Epb4.1l4a Eppb9 Eps8l2 Esm1 Etv1 Farp2 Fliih Foxc1 Foxi1 Gad1 Gna14 H2afx Hdac11 Hey…
54	V$E2F_Q6: E2F	160	160	40	11653	4318	0.0	0.0	4.27	2.13	1300013B24Rik 2410129E14Rik 2510015F01Rik 2600017H08Rik 5430413I02Rik 9430059P22Rik AJ430384 Adamts4 Aqp5 Arf1 Arhgdig Atp1a1 Atp6v1b1 Aurkb BC011487 BC016201 BC025458 BC037006 Bcl11a Bcl2l14 Birc5 Bub1b Cbx1 Ccnc Cdc20 Cdc2a Cdc42ep3 Cdca7 Celsr2 Chad Chst10 Cks2 Col9a3 Ctgf Cyp26a1 D2Bwg0891e Dapk3 Dcbld1 Ddx39 Dip3b Dlx5 Dnajb8 Egln3 Ehd3 Eif2b2 Epb4.1l4a Epha1 Eppb9 Etv1 Fliih Foxc1 Gad1 Gmnn…
55	V$NFY_01: nuclear factor Y (Y-box binding factor)	56	56	144	3391	12580	-0.01	0.0	4.22	2.11	1300013B24Rik 2410129E14Rik 2510015F01Rik 2600017H08Rik 4930449E07Rik Aurkb BC025458 Bcl2l14 Ccnb2 Cdc20 Cdc2a Chst10 Cks2 Dapk3 Eif2b2 Eps8l2 Etv1 Farp2 Fliih Foxc1 Gmnn Gna14 H2afx Hey1 Ins1 Kif22 Lect1 Lmcd1 Mcm3 Mcm5 Mcm6 Mcm7 Msh2 Mxd3 Nusap1 Papss1 Pask Pkp1 Ptbp1 Racgap1 Reg1 Rpl14 Rpl31 Rps9 Scin Slc1a4 Slc29a1 Slc5a8 Slc9a3r1 Solt Tacc3 Tjp2 Tm4sf1 Uhrf1 Zfp7 Zfyve19
56	V$PAX3_B: Pax-3 binding sites	136	136	64	9651	6320	-0.06	0.0	4.09	2.07	2410129E14Rik 2510015F01Rik 2600017H08Rik 4930449E07Rik 5430413I02Rik 9430059P22Rik AJ430384 Akp2 Aqp5 Arf1 Arhgdig Armcx2 Atp11a Atp1a1 Aurkb BC037006 Bcl11a Birc5 Bub1b Cbx1 Cdc42ep3 Celsr2 Chad Chst10 Cks2 Cyp26a1 D2Bwg0891e Dapk3 Dcbld1 Ddx39 Dio1 Dip3b Dlx5 Dock9 Egln3 Ehd3 Eif2b2 Epha1 Eppb9 Eps8l2 Etv1 Farp2 Fliih Foxc1 Foxi1 Gad1 Galnt10 Gmnn Gna14 H2afx Hdac11 Hey1 Id2 Igf1r Inhbb Insr K…
57	V$NKX3A_01: NK class homeobox factor 3A	27	27	173	3169	12802	-0.06	0.0	0.01	0.0	2600017H08Rik 2610019I03Rik Arf1 Armcx2 Chst10 Epha1 Gmnn H2afx Ly78 Mcm5 Mlp Mtbp Nek6 Nusap1 Pik3cg Prim1 Rab4a Racgap1 Rad51 Rhov Rpl13 Rpl39 Slc26a7 Slc5a8 Tjp2 Usp22 Zfyve19
58	V$TANTIGEN_B: Major T-antigen binding sites	33	33	167	1763	14208	-0.08	0.0	4.34	2.15	2600017H08Rik Arf1 Cbx1 Cdc2a Chst10 Cks2 D2Bwg0891e Ddx39 Dio1 Eif2b2 Farp2 H2afx Krt1-18 Lad1 Lamr1 Llglh Mcm2 Melk Pes1 Pole2 Prim1 Rab4a Rad51 Rps10 Sall2 Scrn2 Slc35b1 Spnb3 Thoc3 Trim47 Tspan2 Zfp7 Zfyve19
59	V$FOXJ2_02: fork head box J 2	63	63	137	6232	9739	-0.08	0.0	0.01	0.0	1300013B24Rik 2600017H08Rik AJ430384 Ahcy Aurkb BC016201 Bcl2l14 Cbx1 Ccnb2 Ccnc Chad Chi3l3 Cks2 Ctgf Ddx39 Dnajb8 Eppb9 Esm1 Etv1 Gad1 Gmnn H2afx Id2 Insr Kcnn4 Llglh Lmcd1 Mcm3 Mcm6 Melk Mtbp Nipsnap1 Nme4 Npm3 Papss1 Pbk Pdik1l Perp Pes1 Prkwnk4 Rab4a Rhov Rnpep Rpl31 Rpl36a Rpl39 Rps10 Rps13 Rps9 Scin Slc26a7 Slc5a8 Slc6a15 Solt Spag5 Tjp2 Tm4sf2 Tmem2 Trim47 Ttpa Usp22 Wnt5b Zfp239
60	V$MEF2_Q6_01	103	103	97	9437	6534	-0.1	0.0	0.01	0.0	2510015F01Rik 2600017H08Rik 2610019I03Rik 9430059P22Rik AJ430384 Adamts4 Ahcy Arf1 Armcx2 Atp1a1 BC011487 BC016201 BC024955 Bcl2l14 Bub1b Ccnc Cdc20 Cdc2a Cdca7 Chst10 Col9a3 Ctgf D2Bwg0891e Ddx39 Dio1 Dip3b Dlx5 Ehd3 Eif2b2 Esm1 Etv1 Farp2 Fliih Foxc1 Foxi1 Gmnn H2afx Hdac11 Id2 Igf1r Kif22 Lamr1 Lmcd1 Lmo4 Ly78 Mcm5 Melk Mlph Msh2 Mtbp Nelf Nipsnap1 Nme4 Npm3 Nr4a1 Pbk Pdlim1 Perp Pes1 Pgpep1 P…
61	V$PAX6_Q2	53	53	147	3193	12778	-0.12	0.0	4.12	2.07	2600017H08Rik Ahcy Arf1 Aurkb BC016201 Ccnc Cdc20 Cdc2a Cks2 D2Bwg0891e Dapk3 Ddx39 Dio1 Ehd3 Eif2b2 Foxc1 H2afx Kcnn4 Kif22 Krt1-18 Lamr1 Llglh Lmo4 Ly78 Mcm2 Mcm5 Melk Mtbp Nipsnap1 Nme4 Perp Pes1 Pole2 Prkwnk4 Racgap1 Rad51 Rhov Rnpep Rpl39 Rps10 Rps9 Sall2 Scrn2 Sgol1 Slc35b1 Slc5a8 Spag5 Spnb3 Thoc3 Tk1 Uhrf1 Zfp7 Zfyve19
62	V$CREL_01: c-Rel	159	159	41	11601	4370	-0.15	0.0	4.1	2.07	1300013B24Rik 2410129E14Rik 2600017H08Rik 2610019I03Rik 4930449E07Rik 5430413I02Rik 9430059P22Rik AJ430384 Adamts4 Ahcy Aqp5 Arf1 Armcx2 Atp11a Atp1a1 BC011487 BC016201 BC024955 BC025458 Bcl2l14 Birc5 Cbx1 Ccnb2 Ccnc Cdc20 Cdc2a Cdc42ep3 Cdca7 Celsr2 Chad Chi3l3 Chst10 Cks2 Col9a3 Ctgf Cyp26a1 D2Bwg0891e Dcbld1 Ddx39 Dio1 Dip3b Dlx5 Dock9 Egln3 Ehd3 Eif2b2 Epb4.1l4a Eppb9 Esm1 Etv1 Farp2 Fliih Fo…
63	V$NFY_Q6: nuclear factor Y (Y-box binding factor)	85	85	115	5613	10358	-0.15	0.0	3.95	1.95	1300013B24Rik 2410129E14Rik 2600017H08Rik 4930449E07Rik 5430413I02Rik Ahcy Arf1 Arhgdig Aurkb BC016201 BC025458 Bcl11a Bcl2l14 Ccnb2 Ccnc Cdc20 Cdc2a Chst10 Cks2 Dapk3 Dcbld1 Dock9 Ehd3 Eif2b2 Eps8l2 Esm1 Etv1 Farp2 Fliih Foxc1 Gmnn Gna14 H2afx Hey2 Hs3st1 Id2 Ins1 Kif22 Lamr1 Lect1 Lig1 Lmcd1 Ly78 Mcm3 Mcm5 Mcm6 Mcm7 Msh2 Mxd3 Nek6 Nusap1 Papss1 Pask Pdlim1 Perp Prkcb1 Ptbp1 Racgap1 Reg1 Rhov Rn…
64	V$LPOLYA_B: Lentiviral Poly A signal	29	29	171	3322	12649	-0.18	0.0	0.01	0.0	2410129E14Rik Ahcy Armcx2 BC024955 Bcl2l14 Bub1b Cbx1 Dcbld1 Fliih H2afx Id2 Lamr1 Msh2 Pask Pdik1l Prim1 Prim2 Rpl13 Rpl15 Rpl35 Rps10 Slc9a3r1 Slco1a5 Solt Tert Tjp2 Tnfaip2 Usp22 Zfp239
65	V$TEF_Q6	57	57	143	5684	10287	-0.28	0.0	0.01	0.0	1300013B24Rik 2610019I03Rik Armcx2 Atp1a1 Aurkb Ccnc Cdc20 Cdca7 Chi3l3 Chst10 Ctgf D2Bwg0891e Dcbld1 Ddx39 Dio1 Eps8l2 Esm1 Etv1 Gmnn H2afx Hdac11 Hey2 Ins1 Mcm6 Mlph Nek6 Nme4 Npm3 Nrarp Pask Pes1 Pole2 Ppnr Prkcb1 Rab4a Racgap1 Reg1 Rhov Ris2 Rnpep Rpl36a Rpl39 Rps10 Rps9 Scrn2 Sgol1 Slc26a7 Slc9a3r1 Slco1a5 Spag5 Stk39 Stmn1 Thoc3 Tmem2 Ttpa Tubb5 Usp22
66	V$CETS1P54_01: c-Ets-1(p54)	144	144	56	10372	5599	-0.29	0.0	3.86	1.88	1300013B24Rik 2510015F01Rik 2600017H08Rik 5430413I02Rik 9430059P22Rik Adamts4 Ahcy Akp2 Aqp5 Armcx2 Atp11a Atp1a1 Atp6v1b1 Aurkb BC011487 BC016201 BC025458 BC037006 Bcl11a Birc5 Ccnb2 Ccnc Cdc20 Cdc2a Cdc42ep3 Chad Chi3l3 Chst10 Col9a3 Cyp26a1 Dapk3 Ddx39 Dio1 Dip3b Dnajb8 Ehd3 Eif2b2 Epb4.1l4a Eps8l2 Etv1 Farp2 Fliih Galnt10 Gmnn Gna14 H2afx Hey1 Hey2 Id2 Inhbb Insr Kcnk13 Kcnn4 Kif22 Klk10 Krt1…
67	V$E2F_Q4: E2F	82	82	118	5432	10539	-0.35	0.0	3.73	1.78	2510015F01Rik 5430413I02Rik 9430059P22Rik Adamts4 Aurkb BC016201 BC037006 Birc5 Cbx1 Cdc2a Cdc42ep3 Cdca7 Chad Cks2 Ctgf Dapk3 Dip3b Epb4.1l4a Epha1 Etv1 Gad1 Gmnn H2afx Id2 Igf1r Insr Kcnk13 Krt2-8 Lad1 Lamr1 Lrrc1 Mcm2 Mcm3 Mcm5 Mcm6 Mcm7 Melk Msh2 Mtbp Mxd3 Nme4 Npm3 Nudt1 Perp Pes1 Pole2 Ppil5 Prim1 Prkcb1 Racgap1 Rad51 Ris2 Rpl13 Rpl15 Rpl3 Rpl39 Scin Sfrp2 Sgol1 Slc1a4 Slc5a8 Slc6a15 Slco1a…
68	V$NFY_C: NF-Y binding site	11	11	189	391	15580	-0.36	0.0	4.46	2.24	2410129E14Rik Chst10 Cks2 Kif22 Lect1 Lmcd1 Mcm3 Mcm7 Msh2 Slc9a3r1 Uhrf1
69	V$TGIF_01: TGIF (5'TG3' interacting factor)	42	42	158	4403	11568	-0.37	0.0	0.01	0.0	9430059P22Rik Ahcy Arf1 Armcx2 BC024955 Bcl2l14 Cks2 Dapk3 Dcbld1 Eps8l2 Foxi1 Gna14 Hdac11 Hs3st1 Id2 Insr Lad1 Lig1 Lmcd1 Melk Nelf Nme4 Nr4a1 Perp Ppil5 Ppnr Prim1 Prim2 Rap1ga1 Ris2 Rnpep Rps13 Rps9 Slc1a4 Slc6a15 Sox14 Spnb3 Stk39 Tgif Tm4sf1 Trim47 Tspan2
70	V$E2_Q6_01	20	20	180	936	15035	-0.38	0.0	4.2	2.11	Aqp5 Arhgdig Atp6v1b1 Ctgf Gad1 Hdac11 Hey2 Id2 Lrrc1 Nab2 Nipsnap1 Nr4a1 Nusap1 Rpl36a Rpl39 Rps10 Slc1a4 Slc35b1 Trim47 Zfp239
71	V$IPF1_Q4	30	30	170	3359	12612	-0.41	0.0	0.01	0.0	4930449E07Rik Atp11a BC024955 Bcl2l14 Cdc42ep3 Celsr2 Chi3l3 D2Bwg0891e Dio1 Eppb9 Gna14 H2afx Hs3st1 Id2 Lrrc1 Melk Mxd3 Nusap1 Perp Prkcb1 Racgap1 Rnpep Rpl14 Rpl36a Slc26a7 Tert Traf4 Uhrf1 Wnt5b Zfp239
72	V$XFD2_01: Xenopus fork head domain factor 2	35	35	165	3790	12181	-0.43	0.0	0.01	0.0	Atp6v1b1 Aurkb BC011487 BC025458 Col9a3 Eps8l2 Fliih Gmnn Hdac11 Insr Mcm7 Msh2 Mtbp Nudt1 Nusap1 Pask Pbk Pes1 Pole2 Ppil5 Rhov Rnpep Scrn2 Slc26a7 Slc9a3r1 Slco1a5 Solt Stk39 Stmn1 Tgif Tiam2 Tm4sf2 Ttpa Tyro3 Usp22
73	V$GATA3_03: GATA-binding factor 3	121	121	79	10749	5222	-0.43	0.0	0.02	0.0	1300013B24Rik 2410129E14Rik 2600017H08Rik 2610019I03Rik 4930449E07Rik 5430413I02Rik Adamts4 Ahcy Akp2 Arf1 Armcx2 Atp11a Aurkb BC011487 BC016201 BC024955 BC037006 Bcl11a Bcl2l14 Birc5 Bub1b Cbx1 Ccnc Cdc20 Cdc2a Cdca7 Chi3l3 Chst10 Cks2 Ctgf D2Bwg0891e Dapk3 Dcbld1 Ddx39 Dio1 Dip3b Dnajb8 Egln3 Ehd3 Eif2b2 Epha1 Esm1 Etv1 Gmnn Gna14 H2afx Hdac11 Hs3st1 Ins1 Krt1-18 Lad1 Lamr1 Ly78 Mcm6 Mcm7 Melk …
74	V$COREBINDINGFACTOR_Q6	52	52	148	5227	10744	-0.44	0.0	0.02	0.0	1300013B24Rik 9430059P22Rik Arf1 BC011487 Bcl2l14 Birc5 Ccnb2 Chad Cks2 Col9a3 Cyp26a1 Dnajb8 Eppb9 Fliih Foxc1 Foxi1 Galnt10 Gna14 Hey2 Kcnn4 Lamr1 Lig1 Llglh Mlph Papss1 Pask Pbk Pgpep1 Pole2 Ppnr Prkwnk4 Ptbp1 Racgap1 Rad51 Rpl15 Rps9 Scin Sfrp2 Slc35b1 Slco1a5 Sox14 Spnb3 Tacc3 Tiam2 Tjp2 Tmem2 Tnfaip2 Trim47 Tspan2 Ttpa Uhrf1 Wnt5b
75	V$TFIIA_Q6	170	170	30	14360	1611	-0.44	0.0	0.01	0.0	1300013B24Rik 2410129E14Rik 2510015F01Rik 2600017H08Rik 2610019I03Rik 4930449E07Rik 5430413I02Rik 9430059P22Rik AJ430384 Adamts4 Akp2 Aqp5 Arf1 Arhgdig Atp11a Atp1a1 Atp6v1b1 BC011487 BC016201 BC024955 BC037006 Bcl11a Bcl2l14 Birc5 Bub1b Cbx1 Ccnb2 Ccnc Cdc20 Cdc2a Cdc42ep3 Cdca7 Celsr2 Chi3l3 Chst10 Cks2 Col9a3 Ctgf Cyp26a1 D2Bwg0891e Dapk3 Dcbld1 Ddx39 Dio1 Dip3b Dlx5 Dock9 Egln3 Ehd3 Epb4.1l4a…
76	V$GATA_C: GATA binding site	81	81	119	7579	8392	-0.51	0.0	0.02	0.0	2610019I03Rik Ahcy Akp2 Aqp5 Armcx2 Atp6v1b1 BC011487 BC024955 BC025458 Cbx1 Cdca7 Chi3l3 Col9a3 Ctgf Dcbld1 Ddx39 Dip3b Dnajb8 Dock9 Ehd3 Eif2b2 Epha1 Esm1 Farp2 Foxc1 Galnt10 Gna14 Hdac11 Hey2 Hs3st1 Id2 Krt1-18 Krt2-8 Lad1 Lect1 Lig1 Lmcd1 Lrrc1 Ly78 Mcm3 Mcm5 Mcm6 Mlp Msh2 Nek6 Nelf Npm3 Pbk Pdlim1 Pes1 Pkp1 Ppnr Prkwnk4 Rad51 Reg1 Ris2 Rpl15 Rpl36a Rpl39 Rps13 Rps9 Sall2 Scin Scrn2 Slc26a7 S…
77	V$MTATA_B: Muscle TATA box	82	82	118	7655	8316	-0.53	0.0	0.02	0.0	1300013B24Rik 2610019I03Rik Adamts4 Aqp5 Atp6v1b1 Aurkb BC011487 Bcl2l14 Birc5 Ccnb2 Ccnc Cdca7 Chad Chi3l3 Cks2 Col9a3 Ctgf Cyp26a1 Dapk3 Dcbld1 Ddx39 Dio1 Dnajb8 Dock9 Eif2b2 Epha1 Esm1 Fliih Gad1 Gmnn Gna14 H2afx Hdac11 Hey2 Ins1 Insr Krt1-18 Krt2-8 Lamr1 Lig1 Mcm2 Mcm5 Melk Mtbp Mxd3 Nek6 Nipsnap1 Nme4 Nr4a1 Pask Pdlim1 Pes1 Pole2 Ppil5 Prim1 Prkwnk4 Ptbp1 Racgap1 Reg1 Rhov Rpl15 Rpl3 Rpl31 R…
78	V$GATA1_05: GATA-binding factor 1	22	22	178	2618	13353	-0.56	0.0	0.01	0.0	Atp11a Atp1a1 Atp6v1b1 Aurkb BC016201 Bcl2l14 Ccnc Chi3l3 Esm1 Galnt10 Gna14 Llglh Mcm6 Prim1 Ptbp1 Scrn2 Slc1a4 Slc26a7 Slc29a1 Slc6a15 Tm4sf2 Tyro3
79	V$ELF1_Q6	81	81	119	7558	8413	-0.58	0.0	0.02	0.0	1300013B24Rik 2410129E14Rik 2600017H08Rik 5430413I02Rik AJ430384 Akp2 Aqp5 Atp1a1 Atp6v1b1 BC024955 BC037006 Bcl2l14 Bub1b Cbx1 Ccnb2 Ccnc Chad Chi3l3 Chst10 Cks2 Dapk3 Dio1 Dip3b Dlx5 Egln3 Ehd3 Eif2b2 Eppb9 Eps8l2 Esm1 Etv1 Farp2 Foxc1 Gna14 Hs3st1 Id2 Igf1r Ins1 Kcnn4 Lad1 Lig1 Ly78 Mcm2 Mcm3 Mcm5 Melk Mlp Msh2 Nrarp Pask Pbk Pdlim1 Pgpep1 Pik3cg Rab4a Racgap1 Reg1 Rnpep Rpl35 Rps13 Rps9 Sall2…
80	V$TATA_C: Retroviral TATA box	48	48	152	4852	11119	-0.59	0.0	0.02	0.0	1300013B24Rik 2610019I03Rik 9430059P22Rik Adamts4 Atp1a1 Atp6v1b1 Aurkb Bub1b Ccnb2 Cdca7 Chst10 Cks2 Ctgf Dapk3 Ddx39 Dio1 Epha1 Esm1 Etv1 Gad1 Gna14 Insr Kif22 Lmcd1 Ly78 Mcm5 Nipsnap1 Nusap1 Pes1 Ppil5 Ptbp1 Reg1 Rhov Rnpep Rpl15 Rpl35 Scin Scrn2 Sgol1 Slc26a7 Solt Spnb3 Stk39 Tjp2 Tk1 Tm4sf1 Trim27 Uhrf1
81	V$CETS168_Q6	137	137	63	9876	6095	-0.59	0.0	3.49	1.59	1300013B24Rik 2510015F01Rik 5430413I02Rik 9430059P22Rik AJ430384 Adamts4 Ahcy Akp2 Aqp5 Armcx2 Atp11a Atp1a1 Atp6v1b1 BC016201 BC025458 BC037006 Bcl2l14 Birc5 Ccnb2 Chad Chst10 Col9a3 Ctgf Cyp26a1 Dapk3 Ddx39 Dio1 Dip3b Dnajb8 Ehd3 Eif2b2 Epb4.1l4a Epha1 Eppb9 Eps8l2 Fliih Foxc1 Gad1 Galnt10 Gmnn Gna14 Hdac11 Hey1 Hey2 Id2 Igf1r Kcnk13 Kcnn4 Kif22 Krt1-18 Krt2-8 Lad1 Lamr1 Lect1 Lig1 Llglh Lmo4 L…
82	V$RFX1_01: X-box binding protein RFX1	101	101	99	6992	8979	-0.62	0.0	3.39	1.57	1300013B24Rik 2410129E14Rik 2600017H08Rik 4930449E07Rik AJ430384 Adamts4 Ahcy Akp2 Aqp5 Armcx2 Atp1a1 Atp6v1b1 BC011487 BC016201 BC024955 BC025458 BC037006 Bcl11a Birc5 Cdc42ep3 Celsr2 Chad Chst10 Cks2 Col9a3 Cyp26a1 D2Bwg0891e Dapk3 Dlx5 Dnajb8 Ehd3 Eppb9 Eps8l2 Farp2 Foxc1 Foxi1 Galnt10 Gmnn Gna14 Id2 Inhbb Ins1 Kcnk13 Kcnn4 Kif22 Krt2-8 Lamr1 Lig1 Lmcd1 Lrrc1 Ly78 Mcm5 Mcm6 Mcm7 Mxd3 Nek6 Nelf…
83	V$OCT1_05: octamer-binding factor 1	6	6	194	1091	14880	-0.63	0.0	0.01	0.0	Aurkb Cdca7 Chst10 Egln3 Lect1 Prkcb1
84	V$SOX9_B1: SOX (SRY-related HMG box)	98	98	102	8896	7075	-0.65	0.0	0.03	0.0	1300013B24Rik 2510015F01Rik 2600017H08Rik 9430059P22Rik Arf1 Atp6v1b1 BC011487 BC016201 BC024955 BC025458 Bcl2l14 Bub1b Cbx1 Ccnc Cdc20 Cdc42ep3 Cdca7 Celsr2 Chi3l3 Chst10 Ctgf Dcbld1 Dock9 Ehd3 Epha1 Eppb9 Eps8l2 Esm1 Galnt10 Gmnn Gna14 Hdac11 Hey2 Hs3st1 Ins1 Insr Kcnn4 Lect1 Lig1 Llglh Lmcd1 Lmo4 Ly78 Mcm2 Mcm3 Mcm6 Mcm7 Mlph Nek6 Nipsnap1 Nme4 Npm3 Nr4a1 Nrarp Nudt1 Pask Pdik1l Pdlim1 Pes1 Pg…
85	V$DEAF1_01	50	50	150	3087	12884	-0.66	0.0	3.51	1.6	9430059P22Rik Aqp5 BC011487 BC037006 Ccnc Cdca7 Dapk3 Dip3b Eppb9 Etv1 Galnt10 Hey1 Hs3st1 Id2 Igf1r Inhbb Kif22 Krt2-8 Lamr1 Lrrc1 Mcm3 Mcm6 Mcm7 Mtbp Nipsnap1 Npm3 Pdik1l Pdlim1 Prim2 Prkcb1 Prkwnk4 Ptbp1 Rap1ga1 Rpl13 Rpl15 Rpl3 Rpl31 Rpl39 Sfrp2 Slc1a4 Slc35b1 Slc6a15 Slco1a5 Solt Sox14 Stk39 Tm4sf1 Tm4sf2 Tnfaip2 Tubb5
86	V$IRF_Q6_01	80	80	120	7449	8522	-0.68	0.0	0.03	0.0	2410129E14Rik 2600017H08Rik 2610019I03Rik AJ430384 Adamts4 Akp2 Arf1 Arhgdig Armcx2 Atp6v1b1 Bcl11a Birc5 Bub1b Cbx1 Ccnb2 Ccnc Celsr2 Chst10 Dcbld1 Dock9 Eif2b2 Epha1 Esm1 Etv1 Farp2 Foxi1 Gad1 Hs3st1 Igf1r Kif22 Krt2-8 Lig1 Llglh Lrrc1 Mcm2 Mcm3 Mcm6 Melk Mtbp Nme4 Npm3 Nr4a1 Pbk Perp Pes1 Pgpep1 Pik3cg Pole2 Ppil5 Rab4a Rnpep Rpl13 Rpl14 Rpl15 Rpl35 Rps10 Rps13 Sall2 Scin Slc1a4 Slc26a7 Slc29a…
87	V$CDPCR1_01: cut-like homeodomain protein	145	145	55	12502	3469	-0.71	0.0	0.02	0.0	1300013B24Rik 2410129E14Rik 2510015F01Rik 2600017H08Rik 4930449E07Rik 5430413I02Rik AJ430384 Ahcy Akp2 Aqp5 Arf1 Arhgdig Armcx2 Aurkb BC011487 BC016201 BC024955 BC025458 BC037006 Bcl2l14 Birc5 Cbx1 Ccnb2 Ccnc Cdc2a Cdca7 Celsr2 Chi3l3 Chst10 Cks2 Col9a3 Ctgf Dcbld1 Dio1 Dlx5 Dock9 Egln3 Ehd3 Eif2b2 Epha1 Eppb9 Esm1 Etv1 Farp2 Fliih Foxi1 Gad1 Galnt10 Gmnn H2afx Hey1 Hey2 Hs3st1 Id2 Ins1 Kif22 Krt…
88	V$AP1_Q4: activator protein 1	152	152	48	13019	2952	-0.72	0.0	0.02	0.0	1300013B24Rik 2410129E14Rik 2510015F01Rik 4930449E07Rik 5430413I02Rik 9430059P22Rik AJ430384 Adamts4 Akp2 Aqp5 Arf1 Arhgdig Armcx2 Atp11a Atp6v1b1 Aurkb BC016201 BC024955 BC025458 BC037006 Bcl11a Bcl2l14 Bub1b Cbx1 Ccnb2 Ccnc Cdc2a Cdc42ep3 Cdca7 Chi3l3 Cks2 Ctgf Cyp26a1 Dapk3 Dcbld1 Ddx39 Dip3b Dlx5 Dnajb8 Dock9 Egln3 Ehd3 Epha1 Eppb9 Eps8l2 Esm1 Etv1 Farp2 Fliih Foxc1 Foxi1 Gad1 Galnt10 Gmnn Gn…
89	V$PEBP_Q6	40	40	160	4135	11836	-0.75	0.0	0.02	0.0	1300013B24Rik 9430059P22Rik BC011487 Birc5 Ccnb2 Chad Cks2 Col9a3 Dnajb8 Eppb9 Fliih Foxc1 Gna14 Hey2 Kcnn4 Lamr1 Lect1 Lig1 Llglh Mlph Pbk Pole2 Ppnr Prkwnk4 Ptbp1 Rad51 Rpl15 Rps13 Rps9 Sall2 Scin Sfrp2 Slc35b1 Slco1a5 Spnb3 Tiam2 Tmem2 Tnfaip2 Trim47 Tspan2
90	V$AP1_C: AP-1 binding site	27	27	173	3007	12964	-0.81	0.0	0.02	0.0	Atp11a Atp6v1b1 BC024955 BC025458 BC037006 Bcl2l14 Bub1b Cbx1 Cyp26a1 Ddx39 Epha1 Gmnn Kcnn4 Krt2-8 Mtbp Mxd3 Nrarp Perp Reg1 Ris2 Rpl13 Rpl14 Slc38a3 Spnb3 Stk39 Wnt5b Zfp239
91	V$AREB6_03: AREB6 (Atp1a1 regulatory element binding factor 6)	41	41	159	2460	13511	-0.82	0.0	3.4	1.57	Arhgdig Armcx2 BC016201 BC037006 Birc5 Cdc42ep3 Cyp26a1 Dip3b Dock9 Eif2b2 Epha1 Eps8l2 Foxi1 Gna14 Hey2 Inhbb Insr Lad1 Lmcd1 Mcm7 Nek6 Nelf Nudt1 Pask Perp Pole2 Prim2 Prkcb1 Rad51 Rnpep Rpl13 Rpl31 Sall2 Slc29a1 Slc5a8 Slc9a3r1 Sox14 Tert Trim47 Uhrf1 Zfp503
92	V$AHR_Q5: aryl hydrocarbon / dioxin receptor	33	33	167	1894	14077	-0.88	0.0	3.42	1.57	Bcl11a Cdc2a Cdc42ep3 D2Bwg0891e Dapk3 Dcbld1 Epha1 Eppb9 Etv1 Hey2 Id2 Kcnk13 Kcnn4 Mcm7 Mtbp Nek6 Perp Pes1 Pgpep1 Prim2 Racgap1 Rad51 Ris2 Rnpep Rpl13 Rpl15 Sgol1 Slc1a4 Slc6a15 Stmn1 Tm4sf1 Tnfaip2 Trim27
93	V$MAZR_01: MAZ related factor	95	95	105	6617	9354	-0.94	0.0	3.01	1.25	1300013B24Rik 2510015F01Rik 2610019I03Rik AJ430384 Adamts4 Akp2 Aqp5 Arhgdig Armcx2 Atp11a Atp6v1b1 BC024955 BC025458 BC037006 Bcl11a Cdc2a Cdc42ep3 Cdca7 Col9a3 Cyp26a1 D2Bwg0891e Dcbld1 Dip3b Dnajb8 Epb4.1l4a Epha1 Eps8l2 Etv1 Farp2 Fliih Foxc1 Hey1 Hey2 Id2 Igf1r Inhbb Insr Kcnk13 Kcnn4 Krt2-8 Lamr1 Lect1 Llglh Lmo4 Mcm2 Mcm5 Melk Mlp Mlph Msh2 Mxd3 Nab2 Nek6 Nipsnap1 Nme4 Npm3 Nr4a1 Nrarp Pap…
94	V$FREAC7_01: Fork head RElated ACtivator-7	69	69	131	6449	9522	-1.04	0.0	0.04	0.0	2510015F01Rik 5430413I02Rik Armcx2 Aurkb BC011487 BC025458 BC037006 Ccnb2 Cdc2a Cdca7 Chad Col9a3 Dapk3 Ddx39 Eif2b2 Epha1 Eps8l2 Esm1 Fliih Gmnn H2afx Hdac11 Id2 Insr Lamr1 Mcm5 Mcm7 Msh2 Mtbp Nelf Nme4 Nudt1 Nusap1 Pbk Pes1 Pik3cg Pkp1 Pole2 Ppil5 Prim1 Prim2 Rhov Rnpep Rpl13 Rpl39 Rps10 Rps13 Rps9 Scin Scrn2 Slc1a4 Slc26a7 Slc35b1 Slc5a8 Slc9a3r1 Slco1a5 Solt Stk39 Tgif Tiam2 Tjp2 Tm4sf1 Tm4sf…
95	V$PITX2_Q2: pituitary homeobox factor 2	74	74	126	6845	9126	-1.05	0.0	0.04	0.0	1300013B24Rik 2600017H08Rik 2610019I03Rik 5430413I02Rik Akp2 Arf1 Atp11a Atp1a1 BC011487 BC024955 Birc5 Cbx1 Cdc2a Cdca7 Chi3l3 Chst10 Cks2 Dcbld1 Ddx39 Dnajb8 Eif2b2 Farp2 Foxc1 Gad1 H2afx Hey2 Id2 Kif22 Krt1-18 Lad1 Lmo4 Ly78 Mcm2 Melk Msh2 Mtbp Nek6 Nipsnap1 Nme4 Npm3 Papss1 Pask Pes1 Pole2 Rab4a Racgap1 Rad51 Rap1ga1 Rnpep Rpl14 Rpl3 Rpl39 Rps9 Sall2 Scrn2 Sfrp2 Slc5a8 Slco1a5 Solt Sox14 Spag…
96	V$COUP_DR1_Q6	1	1	199	474	15497	-1.09	0.0	0.0	0.0	Pes1
97	V$NGFIC_01: nerve growth factor-induced protein C	8	8	192	274	15697	-1.13	0.0	3.72	1.78	Atp1a1 D2Bwg0891e Dapk3 Nab2 Papss1 Pgpep1 Stmn1 Trim47
98	V$FOX_Q2	142	142	58	12162	3809	-1.14	0.0	0.04	0.0	1300013B24Rik 2510015F01Rik 2600017H08Rik 2610019I03Rik 4930449E07Rik 5430413I02Rik 9430059P22Rik Adamts4 Ahcy Aqp5 Arf1 Arhgdig Armcx2 Atp11a Atp1a1 Atp6v1b1 Aurkb BC011487 BC024955 BC025458 BC037006 Bcl11a Bcl2l14 Birc5 Bub1b Cbx1 Ccnb2 Ccnc Cdc20 Chad Chi3l3 Chst10 Cks2 Ctgf Dcbld1 Ddx39 Dio1 Dip3b Dnajb8 Egln3 Ehd3 Eif2b2 Epha1 Eppb9 Eps8l2 Esm1 Fliih Foxc1 Foxi1 Gad1 Gmnn Gna14 H2afx Hdac11 …
99	V$AREB6_02: AREB6 (Atp1a1 regulatory element binding factor 6)	66	66	134	6155	9816	-1.17	0.0	0.05	0.0	1300013B24Rik 4930449E07Rik AJ430384 Arf1 Arhgdig Armcx2 BC011487 BC016201 BC025458 Bub1b Ccnc Cdc2a Celsr2 Col9a3 Dapk3 Dcbld1 Dnajb8 Dock9 Egln3 Eif2b2 Epha1 Eppb9 Eps8l2 Foxc1 Gna14 Hey2 Inhbb Insr Kcnn4 Klk10 Krt2-8 Lad1 Lect1 Lig1 Lmcd1 Ly78 Mcm7 Melk Nrarp Nusap1 Pask Pdlim1 Perp Ppil5 Prim1 Prkwnk4 Rad51 Reg1 Rpl13 Rpl15 Rpl31 Sall2 Slc9a3r1 Spag5 Stmn1 Tacc3 Tgif Tm4sf1 Tm4sf2 Tmem2 Tyro3…
100	V$HNF1_Q6	186	186	14	15332	639	-1.19	0.0	0.02	0.0	1300013B24Rik 2510015F01Rik 2600017H08Rik 2610019I03Rik 4930449E07Rik 5430413I02Rik 9430059P22Rik AJ430384 Adamts4 Ahcy Aqp5 Arf1 Arhgdig Armcx2 Atp11a Atp1a1 Atp6v1b1 Aurkb BC011487 BC016201 BC024955 BC025458 BC037006 Bcl11a Bcl2l14 Birc5 Bub1b Cbx1 Ccnb2 Ccnc Cdc20 Cdc2a Cdc42ep3 Cdca7 Celsr2 Chad Chi3l3 Chst10 Cks2 Col9a3 Ctgf Cyp26a1 Dapk3 Dcbld1 Ddx39 Dio1 Dip3b Dlx5 Dnajb8 Dock9 Egln3 Ehd3 …
101	V$USF_01: upstream stimulating factor	29	29	171	1667	14304	-1.2	0.0	3.1	1.32	4930449E07Rik 9430059P22Rik Aqp5 Armcx2 Atp1a1 BC025458 Ddx39 Eppb9 Lamr1 Mcm2 Mcm6 Melk Mlph Mxd3 Perp Ptbp1 Ris2 Sgol1 Slc35b1 Slc6a15 Stmn1 Tenc1 Tjp2 Trim27 Ttpa Tubb5 Uhrf1 Zfp239 Zfp503
102	V$OSF2_Q6	123	123	77	10672	5299	-1.22	0.0	0.05	0.0	1300013B24Rik 2410129E14Rik 2600017H08Rik 2610019I03Rik 5430413I02Rik 9430059P22Rik Arf1 Arhgdig Armcx2 Atp11a Atp6v1b1 BC011487 BC016201 BC024955 Bcl11a Bcl2l14 Birc5 Cbx1 Ccnb2 Cdc42ep3 Cdca7 Celsr2 Chad Chi3l3 Chst10 Cks2 Col9a3 Cyp26a1 D2Bwg0891e Dapk3 Ddx39 Dio1 Dnajb8 Dock9 Eif2b2 Epb4.1l4a Eppb9 Eps8l2 Etv1 Fliih Foxc1 Foxi1 Gad1 Galnt10 Gmnn Gna14 Hdac11 Hey2 Id2 Kcnn4 Kif22 Krt1-18 Krt2-…
103	V$MAF_Q6	11	11	189	457	15514	-1.25	0.0	3.46	1.59	Adamts4 BC024955 Cdca7 Chad Foxc1 Lad1 Rpl14 Solt Tm4sf1 Traf4 Zfp239
104	V$HFH1_01: HNF-3/Fkh Homolog 1	18	18	182	2113	13858	-1.27	0.0	0.03	0.0	AJ430384 Ctgf Eps8l2 Gmnn Msh2 Mtbp Npm3 Nusap1 Pbk Pkp1 Ppil5 Rhov Scrn2 Slco1a5 Stk39 Tgif Tiam2 Tm4sf2
105	V$STAF_02: Se-Cys tRNA gene transcription activating factor	43	43	157	2710	13261	-1.27	0.0	2.85	1.12	1300013B24Rik 2600017H08Rik Arf1 Birc5 Bub1b Cbx1 Chst10 Dcbld1 Dlx5 Dnajb8 Dock9 Ehd3 Epb4.1l4a Eps8l2 Farp2 Hey2 Insr Llglh Ly78 Mcm2 Mcm3 Mcm6 Mlp Msh2 Mxd3 Nelf Nr4a1 Pgpep1 Prim1 Rad51 Ris2 Rnpep Rpl35 Rpl39 Rps13 Slc35b1 Slc5a8 Slc6a15 Sox14 Tacc3 Tenc1 Tspan2 Zfyve19
106	V$ZTA_Q2	53	53	147	5060	10911	-1.28	0.0	0.05	0.0	2410129E14Rik 2610019I03Rik Atp6v1b1 BC024955 BC025458 BC037006 Cbx1 Cdc42ep3 Chst10 Ctgf D2Bwg0891e Ddx39 Egln3 Ehd3 Epha1 Gad1 Galnt10 Hs3st1 Inhbb Kcnn4 Krt2-8 Ly78 Mcm7 Mlp Msh2 Mtbp Mxd3 Perp Pkp1 Ppil5 Rad51 Ris2 Rpl13 Rpl14 Rps13 Rps9 Scin Scrn2 Slc38a3 Slc5a8 Slco1a5 Spnb3 Stat6 Stk39 Tert Thoc3 Tiam2 Tnfaip2 Trim27 Tubb5 Usp22 Wnt5b Zfp239
107	V$TAL1_Q6	94	94	106	6663	9308	-1.31	0.0	2.57	0.91	1300013B24Rik 2600017H08Rik 5430413I02Rik AJ430384 Adamts4 Akp2 Arf1 Arhgdig BC011487 BC016201 BC024955 BC025458 BC037006 Bcl2l14 Birc5 Bub1b Cbx1 Cdc2a Cdc42ep3 Chi3l3 Cks2 Cyp26a1 Dio1 Dlx5 Dnajb8 Dock9 Eif2b2 Eppb9 Eps8l2 Esm1 Farp2 Fliih Foxi1 Galnt10 H2afx Hdac11 Hey2 Hs3st1 Ins1 Insr Krt1-18 Lad1 Lect1 Lig1 Llglh Ly78 Mcm2 Mcm5 Mcm6 Mcm7 Msh2 Mtbp Mxd3 Nab2 Nek6 Nelf Nipsnap1 Nme4 Nr4a1 Nra…
108	V$GATA2_02: GATA-binding factor 2	58	58	142	5449	10522	-1.34	0.0	0.06	0.0	2610019I03Rik Ahcy Akp2 Armcx2 Atp1a1 Atp6v1b1 Aurkb BC025458 Bcl2l14 Ccnc Cdca7 Chi3l3 Dcbld1 Ddx39 Dip3b Dnajb8 Dock9 Ehd3 Esm1 Farp2 Foxc1 Galnt10 Gna14 Hdac11 Hs3st1 Krt1-18 Krt2-8 Lad1 Llglh Lrrc1 Mcm3 Nelf Nme4 Pdlim1 Prim1 Rad51 Ris2 Rpl15 Rpl39 Scin Scrn2 Slc1a4 Slc26a7 Slc29a1 Slc5a8 Slc9a3r1 Slco1a5 Solt Spnb3 Thoc3 Tjp2 Tm4sf1 Tm4sf2 Tmem2 Tyro3 Usp22 Zfp239 Zfyve19
109	V$RFX1_02: X-box binding protein RFX1	78	78	122	5426	10545	-1.36	0.0	2.53	0.89	2410129E14Rik 4930449E07Rik 5430413I02Rik AJ430384 Adamts4 Ahcy Akp2 Arhgdig Armcx2 Atp11a Atp1a1 Atp6v1b1 BC011487 BC016201 BC025458 BC037006 Bcl11a Birc5 Ccnb2 Ccnc Cdca7 Celsr2 Chi3l3 Col9a3 Cyp26a1 Dapk3 Ehd3 Eif2b2 Eppb9 Farp2 Fliih Foxc1 Gmnn Id2 Igf1r Insr Kcnk13 Krt1-18 Krt2-8 Lad1 Lect1 Lig1 Lrrc1 Mcm2 Mcm5 Mcm7 Mxd3 Nelf Nrarp Nudt1 Papss1 Perp Racgap1 Rap1ga1 Ris2 Rnpep Rpl35 Rpl36a Rp…
110	V$NMYC_01: N-Myc	52	52	148	3428	12543	-1.41	0.0	2.61	0.92	2510015F01Rik 4930449E07Rik 9430059P22Rik Akp2 Aqp5 Arhgdig Armcx2 Atp1a1 Aurkb BC025458 Cdc42ep3 Ddx39 Eppb9 Eps8l2 Fliih Igf1r Kcnk13 Kcnn4 Lamr1 Mcm2 Mcm6 Melk Mlph Mxd3 Nab2 Nme4 Nrarp Perp Pes1 Ptbp1 Ris2 Rpl14 Rpl31 Rpl35 Sfrp2 Sgol1 Slc26a7 Slc35b1 Slc6a15 Spnb3 Stk39 Stmn1 Tenc1 Tert Tgif Tjp2 Trim27 Ttpa Tubb5 Uhrf1 Zfp239 Zfp503
111	V$CEBPDELTA_Q6	139	139	61	11850	4121	-1.41	0.0	0.06	0.0	1300013B24Rik 2410129E14Rik 2600017H08Rik 5430413I02Rik 9430059P22Rik Adamts4 Ahcy Aqp5 Arf1 Arhgdig Armcx2 Atp1a1 Atp6v1b1 Aurkb BC011487 BC024955 BC025458 BC037006 Bcl2l14 Birc5 Bub1b Cbx1 Ccnb2 Ccnc Cdc2a Celsr2 Chi3l3 Chst10 Cks2 Col9a3 D2Bwg0891e Dcbld1 Ddx39 Dip3b Dlx5 Dock9 Egln3 Ehd3 Eif2b2 Epha1 Eppb9 Esm1 Etv1 Farp2 Foxc1 Foxi1 Galnt10 Gmnn Gna14 Hdac11 Hey1 Hs3st1 Id2 Igf1r Ins1 Insr K…
112	V$EBF_Q6	66	66	134	4517	11454	-1.44	0.0	2.48	0.88	2410129E14Rik 2510015F01Rik 9430059P22Rik Adamts4 Akp2 Arhgdig BC024955 BC025458 Bcl11a Birc5 Ccnb2 Ccnc Cdc20 Cdc2a Cdc42ep3 Celsr2 Col9a3 Dapk3 Dnajb8 Egln3 Ehd3 Epha1 Etv1 Gad1 Galnt10 Hdac11 Hey1 Hey2 Hs3st1 Id2 Inhbb Insr Kcnn4 Krt1-18 Krt2-8 Lect1 Lmo4 Lrrc1 Mcm7 Melk Mxd3 Nab2 Nek6 Nipsnap1 Nudt1 Nusap1 Papss1 Pes1 Rap1ga1 Rnpep Rpl3 Rpl39 Scin Scrn2 Slc1a4 Slc35b1 Slc38a3 Slco1a5 Solt Sox…
113	V$PADS_C: Retroviral Poly A downstream element	61	61	139	4142	11829	-1.47	0.0	2.46	0.88	1300013B24Rik 2410129E14Rik 2510015F01Rik 2610019I03Rik 4930449E07Rik 5430413I02Rik AJ430384 Akp2 Arf1 BC011487 Cbx1 Ccnb2 Chad Cks2 Cyp26a1 Dnajb8 Egln3 Eppb9 Esm1 Farp2 Fliih Gad1 Galnt10 H2afx Hdac11 Hey2 Hs3st1 Kcnk13 Kcnn4 Kif22 Krt1-18 Lad1 Lig1 Ly78 Mcm2 Mcm6 Mlph Nudt1 Papss1 Pgpep1 Pole2 Prim2 Racgap1 Rap1ga1 Ris2 Rpl15 Rpl3 Rpl35 Slc9a3r1 Slco1a5 Sox14 Stat6 Tacc3 Tert Tm4sf1 Tm4sf2 Tnf…
114	V$AP1_Q2: activator protein 1	126	126	74	10820	5151	-1.47	0.0	0.07	0.0	1300013B24Rik 2410129E14Rik 2510015F01Rik 4930449E07Rik 5430413I02Rik 9430059P22Rik AJ430384 Adamts4 Akp2 Arf1 Arhgdig Atp11a Atp1a1 Atp6v1b1 Aurkb BC024955 BC025458 Bcl11a Bcl2l14 Bub1b Cbx1 Ccnb2 Cdc2a Cdc42ep3 Chad Chi3l3 Cks2 Cyp26a1 Dapk3 Dcbld1 Dlx5 Dnajb8 Dock9 Egln3 Ehd3 Epha1 Eppb9 Eps8l2 Esm1 Etv1 Farp2 Foxc1 Galnt10 Gmnn Gna14 Hdac11 Hey2 Hs3st1 Id2 Ins1 Kcnk13 Kcnn4 Kif22 Krt2-8 Lamr1…
115	V$FOXJ2_01: fork head box J 2	88	88	112	7802	8169	-1.5	0.0	0.08	0.0	2610019I03Rik 5430413I02Rik Ahcy Arhgdig Armcx2 Atp1a1 Aurkb BC011487 BC025458 BC037006 Bub1b Cbx1 Ccnb2 Cdc20 Cdc2a Cdca7 Chad Ctgf Dcbld1 Ddx39 Dio1 Dnajb8 Egln3 Ehd3 Eif2b2 Eps8l2 Foxc1 Gad1 Gmnn H2afx Hey2 Id2 Insr Krt1-18 Lamr1 Ly78 Mcm5 Mlp Msh2 Mtbp Nelf Nipsnap1 Nme4 Nudt1 Nusap1 Pask Pbk Pes1 Pkp1 Ppil5 Prim1 Prim2 Racgap1 Rad51 Rhov Rnpep Rpl13 Rpl15 Rpl39 Rps10 Rps13 Rps9 Scin Scrn2 Sg…
116	V$MRF2_01: modulator recognition factor 2	113	113	87	9779	6192	-1.51	0.0	0.08	0.0	1300013B24Rik 2510015F01Rik 2600017H08Rik 2610019I03Rik 4930449E07Rik 9430059P22Rik Arf1 Arhgdig Atp1a1 Atp6v1b1 Aurkb BC011487 BC016201 Bcl11a Bcl2l14 Birc5 Bub1b Ccnb2 Ccnc Cdc20 Cdca7 Chi3l3 Chst10 Col9a3 Ctgf D2Bwg0891e Dapk3 Dcbld1 Dio1 Dip3b Dnajb8 Egln3 Ehd3 Eif2b2 Epha1 Esm1 Etv1 Foxc1 Gad1 Gna14 H2afx Hdac11 Hey2 Hs3st1 Ins1 Kcnk13 Kcnn4 Kif22 Krt2-8 Lamr1 Llglh Lmcd1 Lrrc1 Mcm3 Melk Mlp…
117	V$COUP_01: COUP:HNF-4 heterodimer	22	22	178	2400	13571	-1.53	0.0	0.04	0.0	Akp2 Aurkb Chst10 Ctgf Cyp26a1 Dcbld1 Epha1 Gna14 Hey2 Lad1 Lect1 Llglh Pdlim1 Perp Pes1 Reg1 Rpl31 Slc29a1 Stat6 Tspan2 Ttpa Zfp239
118	V$BRN2_01: POU factor Brn-2	76	76	124	6801	9170	-1.6	0.0	0.09	0.0	2610019I03Rik 5430413I02Rik 9430059P22Rik AJ430384 Adamts4 Ahcy Armcx2 Atp11a Atp6v1b1 BC025458 BC037006 Bcl11a Bcl2l14 Ccnb2 Cdc2a Celsr2 Chi3l3 Chst10 Ctgf Cyp26a1 D2Bwg0891e Ddx39 Dip3b Dock9 Egln3 Ehd3 Eif2b2 Epha1 Eppb9 Gmnn H2afx Id2 Ins1 Krt2-8 Lig1 Llglh Mcm2 Mcm3 Mcm5 Melk Msh2 Nme4 Npm3 Pbk Pdlim1 Pes1 Pik3cg Pole2 Prim1 Prkcb1 Racgap1 Rad51 Rhov Rnpep Rpl13 Rpl15 Rps13 Rps9 Sall2 Scin …
119	V$POU6F1_01	10	10	190	1326	14645	-1.61	0.0	0.03	0.0	Etv1 Id2 Ins1 Lmcd1 Nme4 Perp Ppnr Prim1 Sall2 Tjp2
120	V$OCT1_06: octamer-binding factor 1	101	101	99	8787	7184	-1.61	0.0	0.09	0.0	1300013B24Rik 2510015F01Rik 2610019I03Rik 4930449E07Rik 9430059P22Rik Ahcy Arhgdig Atp6v1b1 Aurkb BC016201 BC025458 Bcl11a Birc5 Bub1b Cbx1 Ccnb2 Ccnc Cdc20 Cdc2a Cdca7 Celsr2 Chi3l3 Cks2 Cyp26a1 Dcbld1 Dip3b Egln3 Ehd3 Eif2b2 Epha1 Eppb9 Esm1 Etv1 Farp2 Foxc1 Foxi1 Galnt10 Gna14 Hdac11 Hey1 Hey2 Hs3st1 Id2 Kcnn4 Kif22 Lamr1 Lect1 Lmcd1 Ly78 Mcm2 Mcm6 Melk Mlp Mlph Mtbp Nek6 Nme4 Npm3 Nusap1 Paps…
121	V$NFY_Q6_01	95	95	105	6870	9101	-1.62	0.0	2.16	0.64	1300013B24Rik 2410129E14Rik 2510015F01Rik 2600017H08Rik 4930449E07Rik 5430413I02Rik Ahcy Arf1 Arhgdig Aurkb BC011487 BC016201 BC025458 Bcl11a Bcl2l14 Bub1b Ccnb2 Ccnc Cdc20 Cdc2a Cdc42ep3 Chst10 Cks2 Cyp26a1 Dapk3 Dcbld1 Dlx5 Eif2b2 Eps8l2 Etv1 Farp2 Fliih Foxc1 Gad1 Gmnn Gna14 H2afx Hey1 Hey2 Hs3st1 Id2 Ins1 Kif22 Lamr1 Lect1 Lmcd1 Lmo4 Mcm2 Mcm3 Mcm5 Mcm6 Mcm7 Msh2 Mxd3 Nelf Nusap1 Pask Perp Pr…
122	V$BACH2_01: BTB and CNC homolog 2	128	128	72	10891	5080	-1.69	0.0	0.1	0.0	1300013B24Rik 2410129E14Rik 2610019I03Rik 4930449E07Rik Adamts4 Ahcy Aqp5 Arf1 Atp11a Atp1a1 Atp6v1b1 Aurkb BC016201 BC024955 BC025458 BC037006 Bcl2l14 Bub1b Cbx1 Ccnb2 Cdc20 Cdc2a Cdca7 Chst10 Col9a3 Cyp26a1 D2Bwg0891e Dapk3 Ddx39 Dnajb8 Dock9 Egln3 Ehd3 Epha1 Eps8l2 Esm1 Fliih Foxc1 Gad1 Galnt10 Gmnn Gna14 Hdac11 Hs3st1 Insr Kcnn4 Kif22 Krt2-8 Lamr1 Lect1 Lig1 Llglh Lrrc1 Ly78 Mcm2 Mcm3 Mcm5 Mc…
123	V$USF_C: USF binding site	87	87	113	7628	8343	-1.71	0.0	0.11	0.0	1300013B24Rik 2510015F01Rik 2610019I03Rik 4930449E07Rik 9430059P22Rik Akp2 Aqp5 Arhgdig Armcx2 Atp1a1 Atp6v1b1 Aurkb BC016201 BC025458 Celsr2 Col9a3 Dapk3 Dcbld1 Ddx39 Dio1 Egln3 Eppb9 Fliih Foxi1 Gmnn Hdac11 Igf1r Kcnk13 Kcnn4 Lamr1 Lmcd1 Lrrc1 Mcm2 Mcm3 Mcm6 Melk Mlp Mlph Mtbp Mxd3 Nab2 Nme4 Nrarp Nudt1 Pbk Pdik1l Pdlim1 Perp Pes1 Pik3cg Pkp1 Pole2 Ptbp1 Racgap1 Rad51 Reg1 Ris2 Rpl13 Rpl14 Rpl3…
124	V$LEF1_Q6	178	178	22	14712	1259	-1.71	0.0	0.05	0.0	1300013B24Rik 2410129E14Rik 2510015F01Rik 2600017H08Rik 2610019I03Rik 4930449E07Rik 5430413I02Rik 9430059P22Rik AJ430384 Ahcy Aqp5 Arf1 Arhgdig Armcx2 Atp11a Atp1a1 Atp6v1b1 Aurkb BC011487 BC016201 BC024955 BC025458 Bcl11a Bcl2l14 Birc5 Bub1b Cbx1 Ccnb2 Ccnc Cdc20 Cdc2a Cdc42ep3 Celsr2 Chad Chi3l3 Chst10 Cks2 Cyp26a1 D2Bwg0891e Dcbld1 Ddx39 Dio1 Dlx5 Dnajb8 Dock9 Egln3 Ehd3 Eif2b2 Epha1 Eppb9 Eps…
125	V$HNF1_C: Hepatic nuclear factor 1	60	60	140	5465	10506	-1.71	0.0	0.1	0.0	1300013B24Rik 2410129E14Rik 2610019I03Rik 4930449E07Rik 5430413I02Rik 9430059P22Rik Armcx2 Atp1a1 BC016201 BC037006 Bcl2l14 Cbx1 Ccnb2 Ccnc Cdc2a Dcbld1 Dio1 Dlx5 Egln3 Esm1 Gmnn H2afx Hey2 Id2 Lig1 Lmcd1 Mcm6 Msh2 Mtbp Nme4 Pbk Pes1 Pik3cg Pole2 Ppnr Racgap1 Rnpep Rpl36a Rpl39 Rps13 Rps9 Sall2 Scrn2 Slc1a4 Slc26a7 Slc35b1 Slc6a15 Slco1a5 Spag5 Stk39 Tjp2 Tmem2 Tnfaip2 Trim27 Tyro3 Uhrf1 Usp22 Wn…
126	V$MYOD_01: myoblast determination gene product	139	139	61	10427	5544	-1.72	0.0	2.12	0.62	1300013B24Rik 2410129E14Rik 2510015F01Rik 2600017H08Rik 2610019I03Rik 5430413I02Rik 9430059P22Rik Adamts4 Arf1 Arhgdig Armcx2 Atp11a Atp1a1 BC011487 BC016201 BC024955 BC025458 BC037006 Bcl2l14 Birc5 Bub1b Cbx1 Ccnc Cdc2a Cdc42ep3 Celsr2 Chi3l3 Cks2 Col9a3 Cyp26a1 D2Bwg0891e Dapk3 Dcbld1 Dio1 Dip3b Dnajb8 Dock9 Egln3 Eif2b2 Epb4.1l4a Epha1 Eppb9 Eps8l2 Etv1 Farp2 Foxi1 Gad1 Galnt10 Gna14 Hey2 Igf1…
127	V$VBP_01: PAR-type chicken vitellogenin promoter-binding protein	11	11	189	1387	14584	-1.76	0.0	0.04	0.0	1300013B24Rik 2410129E14Rik AJ430384 Atp6v1b1 Ctgf Krt2-8 Pask Rpl13 Rpl15 Spag5 Wnt5b
128	V$GABP_B: GA binding protein	23	23	177	1351	14620	-1.8	0.0	2.48	0.88	Armcx2 Ccnb2 Cyp26a1 Dip3b Eif2b2 Fliih Gmnn Insr Kcnk13 Kif22 Lrrc1 Mcm3 Melk Mtbp Rap1ga1 Rpl15 Rps10 Slc1a4 Solt Tacc3 Traf4 Ttpa Uhrf1
129	V$SREBP_Q3	72	72	128	5146	10825	-1.83	0.0	1.93	0.53	4930449E07Rik Aqp5 Arhgdig Atp1a1 BC011487 BC024955 BC037006 Bcl11a Bcl2l14 Bub1b Ccnc Cdc2a Col9a3 Cyp26a1 Dapk3 Dock9 Epha1 Eppb9 Eps8l2 Esm1 Farp2 Fliih Foxc1 Gad1 Hey1 Hey2 Hs3st1 Ins1 Kcnk13 Kcnn4 Kif22 Klk10 Krt1-18 Ly78 Mcm2 Mcm7 Msh2 Nek6 Npm3 Nusap1 Pask Prim1 Prkcb1 Ptbp1 Racgap1 Rad51 Rap1ga1 Rnpep Rpl3 Rpl36a Rps13 Scin Sfrp2 Sgol1 Slc29a1 Slc5a8 Slc9a3r1 Stat6 Stmn1 Tenc1 Tert Thoc3 …
130	V$EVI1_05: ectopic viral integration site 1 encoded factor	7	7	193	1009	14962	-1.85	0.0	0.03	0.0	Atp6v1b1 BC011487 Dock9 Ehd3 Scin Slc5a8 Stmn1
131	V$SMAD4_Q6	91	91	109	6661	9310	-1.85	0.0	1.85	0.48	9430059P22Rik Adamts4 Akp2 Atp11a Atp1a1 Atp6v1b1 Aurkb BC016201 BC025458 BC037006 Bcl2l14 Bub1b Cdc2a Celsr2 Chad Chst10 Cyp26a1 D2Bwg0891e Dcbld1 Ddx39 Dip3b Dlx5 Dnajb8 Dock9 Egln3 Epb4.1l4a Epha1 Etv1 Fliih Foxi1 Gad1 Galnt10 Gmnn Gna14 Hey1 Hs3st1 Id2 Kcnn4 Kif22 Lect1 Lig1 Llglh Lmcd1 Lmo4 Mcm2 Mcm5 Mlp Mlph Msh2 Mxd3 Nab2 Nek6 Nipsnap1 Nr4a1 Nudt1 Pbk Pdik1l Pes1 Pkp1 Pole2 Ppil5 Ppnr Prim…
132	V$LHX3_01: LIM homeobox transcription factor 3	10	10	190	1281	14690	-1.85	0.0	0.04	0.0	Etv1 Lmcd1 Melk Ppnr Prim2 Rps10 Rps13 Slc26a7 Slco1a5 Tk1
133	V$TAL1ALPHAE47_01: Tal-1alpha:E47 heterodimer	22	22	178	1287	14684	-1.85	0.0	2.44	0.87	5430413I02Rik Arf1 BC037006 Cks2 Ddx39 Foxi1 Galnt10 H2afx Hdac11 Hey2 Klk10 Mcm6 Npm3 Pbk Rad51 Rpl14 Rpl39 Rps9 Scrn2 Tenc1 Trim47 Uhrf1
134	V$ELK1_01: Elk-1	59	59	141	4140	11831	-1.87	0.0	1.94	0.53	Aqp5 Armcx2 BC011487 BC025458 Birc5 Bub1b Ccnb2 Chad Cks2 Dapk3 Ddx39 Dip3b Dnajb8 Ehd3 Epb4.1l4a Eps8l2 Galnt10 Gmnn Id2 Inhbb Kcnk13 Kif22 Krt1-18 Krt2-8 Lad1 Lamr1 Lig1 Lrrc1 Ly78 Mcm2 Mcm3 Mtbp Mxd3 Nipsnap1 Nudt1 Prim1 Prim2 Prkwnk4 Rad51 Rpl3 Rpl35 Rpl39 Rps13 Sgol1 Slc29a1 Slc35b1 Slc5a8 Slco1a5 Spnb3 Tacc3 Tert Tgif Tm4sf2 Tspan2 Ttpa Tyro3 Uhrf1 Usp22 Zfyve19
135	V$AHRARNT_01: aryl hydrocarbon receptor:Arnt heterodimers	18	18	182	1004	14967	-1.88	0.0	2.49	0.88	Aqp5 Bcl11a Cdc42ep3 Dcbld1 Kcnk13 Mcm2 Nek6 Nipsnap1 Pes1 Rhov Ris2 Rpl13 Rpl15 Slc1a4 Spnb3 Tm4sf1 Trim27 Zfyve19
136	V$YY1_02: Yin and Yang 1	27	27	173	1664	14307	-1.88	0.0	2.3	0.76	Armcx2 Birc5 Chad Col9a3 Ctgf Dcbld1 Ehd3 Fliih Gmnn Hs3st1 Mcm5 Mcm7 Nelf Npm3 Pgpep1 Pole2 Prkcb1 Ptbp1 Racgap1 Rhov Rpl39 Rps13 Slc5a8 Solt Sox14 Spnb3 Tjp2
137	V$IRF7_01: interferon regulatory factor 7	106	106	94	9050	6921	-1.89	0.0	0.14	0.0	2600017H08Rik 2610019I03Rik 9430059P22Rik AJ430384 Akp2 Arf1 Arhgdig Atp1a1 Atp6v1b1 BC011487 BC024955 BC025458 Bcl11a Bcl2l14 Birc5 Bub1b Cbx1 Ccnb2 Cdc20 Celsr2 Chi3l3 Chst10 Cks2 Cyp26a1 Dapk3 Dio1 Dock9 Eif2b2 Epb4.1l4a Epha1 Eppb9 Etv1 Farp2 Fliih Foxi1 Gad1 Gmnn Hdac11 Hey1 Hey2 Id2 Ins1 Kcnn4 Kif22 Krt2-8 Lad1 Lamr1 Lig1 Llglh Lrrc1 Mcm3 Mcm5 Mcm7 Mlp Mlph Mtbp Mxd3 Nipsnap1 Npm3 Nr4a1 Nra…
138	V$LEF1TCF1_Q4	91	91	109	7854	8117	-1.9	0.0	0.14	0.0	2410129E14Rik 2600017H08Rik 5430413I02Rik Adamts4 Ahcy Aqp5 Arf1 Arhgdig Armcx2 Atp1a1 BC016201 BC025458 Bcl2l14 Bub1b Ccnb2 Cdc2a Chad Cks2 Cyp26a1 D2Bwg0891e Dcbld1 Dio1 Dlx5 Egln3 Eif2b2 Epha1 Eppb9 Farp2 Fliih Foxi1 Gmnn Gna14 Hdac11 Hey2 Hs3st1 Ins1 Insr Kif22 Krt2-8 Lad1 Lamr1 Lect1 Llglh Lmcd1 Mcm2 Mcm6 Mtbp Nipsnap1 Nme4 Nusap1 Pask Pbk Pik3cg Pkp1 Pole2 Ppnr Prim1 Prim2 Ptbp1 Rab4a Racga…
139	V$MYC_Q2	44	44	156	2976	12995	-1.9	0.0	2.03	0.55	2510015F01Rik 4930449E07Rik 9430059P22Rik Akp2 Aqp5 Arhgdig Armcx2 Atp1a1 Aurkb BC025458 Eppb9 Fliih Igf1r Kcnk13 Kcnn4 Lamr1 Mcm2 Mcm6 Melk Mlph Mxd3 Nab2 Nme4 Nrarp Perp Pes1 Ptbp1 Rpl14 Rpl31 Rpl35 Sgol1 Slc26a7 Slc35b1 Slc6a15 Spnb3 Stmn1 Tenc1 Tert Tjp2 Trim27 Ttpa Tubb5 Uhrf1 Zfp239
140	V$COMP1_01: COMP1	117	117	83	9915	6056	-1.91	0.0	0.14	0.0	1300013B24Rik 2410129E14Rik 2510015F01Rik 2600017H08Rik 5430413I02Rik AJ430384 Ahcy Akp2 Aqp5 Arf1 Armcx2 Atp1a1 Aurkb BC011487 BC024955 Bcl11a Bcl2l14 Ccnb2 Ccnc Cdc20 Cdc2a Cdc42ep3 Chad Chi3l3 Chst10 Cks2 Cyp26a1 D2Bwg0891e Dapk3 Ddx39 Dio1 Dock9 Ehd3 Eif2b2 Epha1 Etv1 Farp2 Foxc1 Gad1 Galnt10 Gmnn Gna14 H2afx Hdac11 Hey1 Hs3st1 Id2 Ins1 Kcnk13 Kcnn4 Kif22 Lad1 Lamr1 Lect1 Llglh Lmcd1 Lrrc1 Ly…
141	V$AP4_01: activator protein 4	23	23	177	1379	14592	-1.93	0.0	2.31	0.76	2510015F01Rik 4930449E07Rik 9430059P22Rik Adamts4 Arhgdig Bub1b Chi3l3 D2Bwg0891e Dnajb8 Farp2 Hdac11 Ly78 Pes1 Pkp1 Prkcb1 Prkwnk4 Rap1ga1 Slc38a3 Slc5a8 Tenc1 Tm4sf2 Tnfaip2 Trim27
142	V$EFC_Q6	104	104	96	8866	7105	-1.93	0.0	0.15	0.0	1300013B24Rik 2410129E14Rik 2510015F01Rik 4930449E07Rik 9430059P22Rik Ahcy Akp2 Aqp5 Arf1 Arhgdig Armcx2 Atp1a1 Atp6v1b1 Aurkb BC011487 BC016201 Bcl2l14 Ccnb2 Ccnc Cdc2a Chi3l3 Chst10 Col9a3 Ctgf D2Bwg0891e Dapk3 Dcbld1 Dip3b Dnajb8 Ehd3 Eif2b2 Epb4.1l4a Eppb9 Eps8l2 Etv1 Fliih Foxi1 Gad1 Galnt10 Gmnn Hey2 Id2 Inhbb Ins1 Insr Kcnn4 Kif22 Krt2-8 Lamr1 Lect1 Lrrc1 Ly78 Mcm3 Mcm5 Mcm7 Msh2 Mtbp Mxd3…
143	V$EGR2_01: Egr-2/Krox-20 early growth response gene product	6	6	194	212	15759	-1.96	0.0	2.92	1.17	Atp1a1 D2Bwg0891e Nab2 Pgpep1 Trim47 Zfyve19
144	V$XBP1_01: X-box-binding protein 1	12	12	188	1430	14541	-1.98	0.0	0.05	0.0	Armcx2 Atp1a1 Bub1b Mcm2 Mcm6 Mlph Mtbp Papss1 Rpl15 Rpl39 Slc35b1 Stmn1
145	V$PAX3_01: Pax-3 binding sites	2	2	198	24	15947	-1.99	0.0	3.2	1.4	Mxd3 Rpl13
146	V$CDPCR3HD_01: cut-like homeodomain protein	57	57	143	5086	10885	-2.0	0.0	0.15	0.0	1300013B24Rik 2510015F01Rik Ahcy Akp2 Aqp5 Arf1 Arhgdig Armcx2 BC024955 BC025458 BC037006 Bcl2l14 Cbx1 Ccnc Cdc2a Chi3l3 Col9a3 Ctgf Dock9 Esm1 Etv1 Galnt10 Hs3st1 Ins1 Krt2-8 Lad1 Lamr1 Lig1 Lmcd1 Mcm2 Mcm5 Mcm6 Mcm7 Nipsnap1 Nrarp Pdlim1 Pole2 Reg1 Rnpep Rpl14 Rpl3 Rpl31 Rpl39 Scrn2 Sfrp2 Slc1a4 Slc35b1 Slco1a5 Spag5 Stat6 Tenc1 Tspan2 Usp22 Zfp239 Zfp503 Zfp7 Zfyve19
147	V$HFH3_01: HFH-3 (HNF3/fork head homolog 3)	87	87	113	7464	8507	-2.01	0.0	0.18	0.0	2610019I03Rik 5430413I02Rik 9430059P22Rik Ahcy Arhgdig Armcx2 Aurkb BC011487 BC037006 Bub1b Cbx1 Ccnb2 Cdc20 Cdc2a Cdca7 Chad Ctgf Dcbld1 Ddx39 Dio1 Dnajb8 Egln3 Ehd3 Eif2b2 Epha1 Eps8l2 Foxc1 Gad1 Gmnn H2afx Hey2 Id2 Insr Kcnn4 Krt1-18 Lamr1 Mcm5 Mlp Msh2 Mtbp Nelf Nipsnap1 Nme4 Npm3 Nusap1 Pask Pbk Pes1 Pkp1 Ppil5 Prim1 Prim2 Racgap1 Rap1ga1 Reg1 Rhov Rnpep Rpl13 Rpl15 Rpl39 Rps10 Rps13 Rps9 Sc…
148	V$E2A_Q2	125	125	75	9462	6509	-2.02	0.0	1.63	0.38	1300013B24Rik 2410129E14Rik 2510015F01Rik 2610019I03Rik 4930449E07Rik 9430059P22Rik AJ430384 Adamts4 Akp2 Arf1 Arhgdig Armcx2 Aurkb BC011487 BC016201 BC024955 BC025458 BC037006 Bcl2l14 Birc5 Bub1b Cbx1 Ccnc Cdc2a Cdc42ep3 Celsr2 Chi3l3 Cks2 Col9a3 Cyp26a1 D2Bwg0891e Dapk3 Dio1 Dnajb8 Egln3 Eif2b2 Epha1 Eps8l2 Esm1 Fliih Foxc1 Foxi1 Gad1 Gna14 H2afx Hdac11 Hey2 Insr Kcnk13 Kcnn4 Krt1-18 Lad1 Lect1…
149	V$ATF4_Q2: activating transcription factor 4	42	42	158	3875	12096	-2.04	0.0	0.13	0.0	2410129E14Rik AJ430384 Atp6v1b1 BC025458 Birc5 Bub1b Ccnc Dapk3 Ddx39 Ehd3 Epha1 Esm1 Galnt10 Gmnn Gna14 Llglh Lmcd1 Mcm5 Mtbp Nelf Nr4a1 Nudt1 Pkp1 Ris2 Rnpep Rpl13 Rpl15 Rpl35 Rps13 Rps9 Sgol1 Slc6a15 Slc9a3r1 Slco1a5 Stmn1 Tenc1 Tiam2 Trim27 Tubb5 Wnt5b Zfp7 Zfyve19
150	V$CMYB_01: c-Myb	47	47	153	3270	12701	-2.05	0.0	1.79	0.44	2510015F01Rik 2610019I03Rik Ahcy Akp2 Atp6v1b1 BC024955 Birc5 Ccnc Cdc20 Cdc2a Cdc42ep3 Chad Cks2 Eppb9 Gad1 H2afx Kif22 Lect1 Lig1 Ly78 Mcm6 Mcm7 Mlp Mlph Mxd3 Nab2 Nek6 Pask Pes1 Pik3cg Ppil5 Ptbp1 Rap1ga1 Rps10 Scin Slc5a8 Slc6a15 Slc9a3r1 Slco1a5 Sox14 Stat6 Tgif Tmem2 Traf4 Tyro3 Uhrf1 Zfp239
151	V$FOXO4_01: fork head box O4	132	132	68	11024	4947	-2.06	0.0	0.17	0.0	1300013B24Rik 2410129E14Rik 2510015F01Rik 2600017H08Rik 2610019I03Rik 4930449E07Rik 5430413I02Rik AJ430384 Ahcy Arf1 Arhgdig Armcx2 Atp11a Atp6v1b1 Aurkb BC011487 BC016201 BC024955 BC025458 Bcl2l14 Bub1b Cbx1 Ccnb2 Ccnc Chi3l3 Chst10 Cks2 Col9a3 Ctgf Dapk3 Dcbld1 Ddx39 Dio1 Dock9 Egln3 Ehd3 Epha1 Eps8l2 Esm1 Etv1 Fliih Foxc1 Gad1 Galnt10 Gmnn H2afx Hdac11 Hey1 Igf1r Insr Kcnn4 Krt1-18 Lamr1 Lect1…
152	V$SOX5_01: Sox-5	86	86	114	7353	8618	-2.06	0.0	0.19	0.0	1300013B24Rik 2510015F01Rik 2600017H08Rik 9430059P22Rik Arf1 BC011487 BC016201 BC024955 BC025458 Bcl2l14 Bub1b Cbx1 Ccnc Cdc20 Cdc42ep3 Celsr2 Chi3l3 Chst10 Ctgf Dcbld1 Dock9 Ehd3 Epha1 Eppb9 Eps8l2 Esm1 Galnt10 Gmnn Gna14 Hdac11 Hey2 Hs3st1 Ins1 Insr Lect1 Lig1 Lmcd1 Lmo4 Ly78 Mcm3 Mlph Nelf Nipsnap1 Nme4 Npm3 Nr4a1 Nrarp Nudt1 Pask Pdik1l Pdlim1 Pes1 Pgpep1 Ppil5 Ppnr Prim1 Prim2 Rad51 Rap1ga1 …
153	V$ALPHACP1_01	9	9	191	407	15564	-2.07	0.0	2.6	0.92	2600017H08Rik Aurkb Dapk3 Lmcd1 Ptbp1 Reg1 Slc5a8 Tacc3 Uhrf1
154	V$ER_Q6: estrogen receptor	111	111	89	8387	7584	-2.08	0.0	1.51	0.31	1300013B24Rik 2510015F01Rik 4930449E07Rik 5430413I02Rik AJ430384 Adamts4 Akp2 Aqp5 Arf1 Arhgdig Armcx2 Atp6v1b1 Aurkb BC011487 BC016201 Cdc2a Cdc42ep3 Cdca7 Chad Chst10 Col9a3 Cyp26a1 Dock9 Egln3 Ehd3 Eif2b2 Epb4.1l4a Epha1 Eppb9 Eps8l2 Fliih Foxc1 Galnt10 Gna14 Hdac11 Hey2 Hs3st1 Ins1 Insr Kif22 Klk10 Krt1-18 Krt2-8 Lad1 Lamr1 Lect1 Llglh Ly78 Mcm2 Mcm3 Mcm6 Mcm7 Melk Mlph Msh2 Mxd3 Nab2 Nek6 Ne…
155	V$SREBP1_Q6	72	72	128	5278	10693	-2.08	0.0	1.56	0.35	2410129E14Rik 5430413I02Rik 9430059P22Rik AJ430384 Aqp5 Atp11a Atp6v1b1 BC016201 BC024955 Bcl11a Cdc2a Chad Dapk3 Dcbld1 Dip3b Dock9 Epha1 Eps8l2 Foxi1 Gad1 Hey2 Hs3st1 Id2 Ins1 Insr Kcnk13 Kcnn4 Klk10 Lad1 Lig1 Llglh Lrrc1 Mcm3 Mlph Nipsnap1 Npm3 Nr4a1 Nudt1 Pbk Pkp1 Ppil5 Prkcb1 Prkwnk4 Ptbp1 Rad51 Rhov Ris2 Rpl14 Rpl15 Rpl31 Rps10 Scin Sfrp2 Sgol1 Slc1a4 Slc29a1 Slc6a15 Slc9a3r1 Solt Stat6 Stm…
156	V$XFD1_01: Xenopus fork head domain factor 1	27	27	173	2652	13319	-2.08	0.0	0.1	0.0	AJ430384 Aurkb Cdc2a Chad Ctgf Ddx39 Foxc1 Gmnn Gna14 Hey2 Msh2 Mtbp Nab2 Nelf Nme4 Rab4a Rhov Rpl13 Rpl14 Rpl39 Scin Slc1a4 Slc26a7 Slc6a15 Stmn1 Tgif Usp22
157	V$ARNT_01: AhR nuclear translocator homodimers	21	21	179	1265	14706	-2.09	0.0	2.16	0.64	2510015F01Rik 9430059P22Rik Akp2 Armcx2 Atp1a1 Aurkb BC025458 Eppb9 Melk Mxd3 Nab2 Perp Ptbp1 Sgol1 Slc26a7 Slc35b1 Stmn1 Tenc1 Tjp2 Uhrf1 Zfp503
158	V$E12_Q6	58	58	142	4161	11810	-2.09	0.0	1.64	0.38	2410129E14Rik 9430059P22Rik Arf1 Arhgdig BC016201 BC024955 BC025458 BC037006 Bcl2l14 Bub1b Ccnc Cdc42ep3 Celsr2 Chi3l3 Cks2 Col9a3 Cyp26a1 Dapk3 Dio1 Dnajb8 Eif2b2 Epha1 Foxi1 Gna14 Krt1-18 Lect1 Lig1 Lmcd1 Lmo4 Lrrc1 Mcm7 Nek6 Nipsnap1 Nrarp Nusap1 Pask Prim1 Prim2 Rab4a Reg1 Rnpep Rpl15 Scin Scrn2 Slc35b1 Slc38a3 Slc9a3r1 Solt Sox14 Stk39 Tk1 Traf4 Trim27 Tyro3 Wnt5b Zfp503 Zfp7 Zfyve19
159	V$HFH8_01: HNF-3/Fkh Homolog-8	24	24	176	2399	13572	-2.11	0.0	0.1	0.0	Aurkb BC011487 Eps8l2 Gmnn Insr Mcm7 Msh2 Mtbp Nudt1 Nusap1 Pbk Pes1 Pkp1 Ppil5 Prim2 Rhov Scrn2 Slc26a7 Slco1a5 Stk39 Tgif Tiam2 Tm4sf2 Tyro3
160	V$PAX5_01: B-cell-specific activating protein	24	24	176	1496	14475	-2.11	0.0	2.06	0.57	1300013B24Rik 2600017H08Rik Aqp5 Atp11a Dnajb8 Dock9 Eif2b2 H2afx Hdac11 Hey1 Inhbb Kcnn4 Llglh Lmcd1 Mlp Mxd3 Nab2 Rps13 Sall2 Sgol1 Tgif Ttpa Tubb5 Zfp7
161	V$VMAF_01: v-Maf	120	120	80	10030	5941	-2.12	0.0	0.21	0.0	1300013B24Rik 2410129E14Rik 2510015F01Rik 2600017H08Rik 4930449E07Rik 5430413I02Rik 9430059P22Rik Akp2 Arf1 Armcx2 Atp11a Aurkb BC016201 Bcl11a Bcl2l14 Birc5 Bub1b Ccnb2 Cdc2a Cdc42ep3 Celsr2 Chad Cks2 Cyp26a1 D2Bwg0891e Dapk3 Dock9 Ehd3 Epb4.1l4a Epha1 Eppb9 Eps8l2 Esm1 Etv1 Farp2 Fliih Galnt10 Hdac11 Hey1 Hey2 Hs3st1 Id2 Ins1 Kcnn4 Krt2-8 Lad1 Lamr1 Lect1 Lig1 Lmcd1 Lmo4 Lrrc1 Mcm3 Mcm5 Mlp Mlp…
162	V$NKX61_01: NKX6-1	7	7	193	959	15012	-2.13	0.0	0.04	0.0	Ccnc Foxc1 Melk Ppil5 Rnpep Slc6a15 Thoc3
163	V$TITF1_Q3: TTF-1, TITF1 (thyroid transcription factor 1)	72	72	128	6196	9775	-2.14	0.0	0.21	0.0	2610019I03Rik 4930449E07Rik 9430059P22Rik AJ430384 Arf1 Armcx2 Atp1a1 BC024955 BC025458 BC037006 Ccnb2 Ccnc Cdca7 Chad Chi3l3 Chst10 Col9a3 Cyp26a1 D2Bwg0891e Dapk3 Dnajb8 Dock9 Egln3 Eps8l2 Etv1 Foxi1 Galnt10 Gna14 Hey2 Hs3st1 Kcnk13 Kif22 Lect1 Lig1 Lmo4 Ly78 Mcm2 Mcm3 Msh2 Mtbp Mxd3 Nelf Nme4 Npm3 Nrarp Papss1 Pbk Perp Pgpep1 Pik3cg Pkp1 Pole2 Prim1 Rpl31 Rpl36a Rpl39 Rps9 Sall2 Sfrp2 Slc1a4 S…
164	V$MMEF2_Q6: myocyte enhancer factor	60	60	140	5241	10730	-2.15	0.0	0.2	0.0	2600017H08Rik 2610019I03Rik 4930449E07Rik 9430059P22Rik AJ430384 Ahcy Aqp5 Atp1a1 BC011487 BC016201 Bcl11a Bub1b Cdca7 Chst10 Ctgf D2Bwg0891e Dcbld1 Dip3b Egln3 Ehd3 Esm1 Etv1 Foxc1 Galnt10 H2afx Hey2 Inhbb Lmcd1 Lmo4 Mcm3 Mcm6 Melk Mxd3 Npm3 Pes1 Pole2 Rad51 Reg1 Rhov Rnpep Rpl13 Rpl15 Rpl39 Rps10 Rps9 Sall2 Scin Sfrp2 Slc1a4 Slc26a7 Slc29a1 Slc35b1 Slc6a15 Slco1a5 Solt Stk39 Tgif Tiam2 Tjp2 Tme…
165	V$SF1_Q6	25	25	175	2460	13511	-2.16	0.0	0.11	0.0	2610019I03Rik 5430413I02Rik Arf1 Arhgdig Armcx2 Atp11a Atp1a1 Cbx1 Cdc20 Cdca7 Cyp26a1 Epb4.1l4a Fliih Gmnn Krt2-8 Lig1 Ly78 Mcm3 Nr4a1 Ppil5 Rpl36a Sfrp2 Stmn1 Tiam2 Tm4sf1
166	V$TCF1P_Q6	126	126	74	10478	5493	-2.17	0.0	0.22	0.0	2410129E14Rik 2600017H08Rik 2610019I03Rik 4930449E07Rik 5430413I02Rik AJ430384 Adamts4 Ahcy Akp2 Atp1a1 Atp6v1b1 Aurkb BC011487 BC024955 Bcl11a Bcl2l14 Birc5 Bub1b Cbx1 Ccnb2 Cdc20 Cdc42ep3 Cdca7 Chad Cks2 Col9a3 Cyp26a1 Dapk3 Dcbld1 Ddx39 Dlx5 Dnajb8 Dock9 Egln3 Ehd3 Eif2b2 Epb4.1l4a Eppb9 Eps8l2 Farp2 Fliih Foxc1 Foxi1 Gmnn Gna14 Hdac11 Hs3st1 Id2 Inhbb Kcnk13 Kcnn4 Kif22 Krt1-18 Lad1 Lamr1 Lec…
167	V$NKX25_02: homeo domain factor Nkx-2.5/Csx, tinman homolog	76	76	124	6491	9480	-2.17	0.0	0.23	0.0	1300013B24Rik 2600017H08Rik 2610019I03Rik 9430059P22Rik Armcx2 Atp6v1b1 BC011487 BC024955 BC037006 Bub1b Cbx1 Ccnb2 Ccnc Cdc42ep3 Chi3l3 Cks2 Dcbld1 Ddx39 Dip3b Dlx5 Dnajb8 Dock9 Egln3 Ehd3 Eif2b2 Epha1 Etv1 Gad1 Gmnn Gna14 H2afx Hs3st1 Id2 Ins1 Kcnk13 Kif22 Lmcd1 Mcm5 Mcm7 Melk Mtbp Nek6 Nme4 Nrarp Nusap1 Pbk Pole2 Ppil5 Ppnr Prim2 Prkwnk4 Rab4a Racgap1 Reg1 Rpl13 Rpl14 Rpl3 Rpl36a Rpl39 Rps13 R…
168	V$GCM_Q2	40	40	160	3644	12327	-2.18	0.0	0.16	0.0	Ahcy Armcx2 Bub1b Celsr2 Chad Ddx39 Dnajb8 Dock9 Esm1 Farp2 Fliih Foxc1 Foxi1 Galnt10 Gmnn Hdac11 Id2 Krt2-8 Lmcd1 Mlp Mtbp Nelf Nr4a1 Nusap1 Pask Ppnr Prim1 Rab4a Ris2 Rpl13 Rps13 Scrn2 Slco1a5 Sox14 Spnb3 Tenc1 Thoc3 Tiam2 Traf4 Zfp239
169	V$BARBIE_01: barbiturate-inducible element	105	105	95	7995	7976	-2.19	0.0	1.31	0.16	1300013B24Rik 2410129E14Rik 2510015F01Rik 2610019I03Rik AJ430384 Adamts4 Akp2 Arhgdig Armcx2 Aurkb BC024955 BC037006 Bcl11a Bcl2l14 Bub1b Cdc20 Cdc42ep3 Cdca7 Celsr2 Cks2 D2Bwg0891e Ddx39 Dio1 Dnajb8 Ehd3 Eif2b2 Epha1 Eppb9 Etv1 Fliih Foxi1 Gmnn Gna14 H2afx Hdac11 Hey1 Igf1r Inhbb Ins1 Insr Kcnk13 Kcnn4 Krt1-18 Krt2-8 Lad1 Lamr1 Lect1 Lig1 Llglh Lmcd1 Lrrc1 Mcm2 Mcm3 Mcm5 Mcm6 Melk Mlp Msh2 Mxd3 …
170	V$E47_02: E47	34	34	166	2301	13670	-2.2	0.0	1.75	0.42	2510015F01Rik 9430059P22Rik Armcx2 Bub1b Chi3l3 Col9a3 Dio1 Dip3b Dock9 Eif2b2 Foxi1 Gad1 Gna14 Inhbb Kcnn4 Krt1-18 Lad1 Lect1 Nelf Nudt1 Pask Pole2 Prim2 Rad51 Reg1 Rpl31 Rpl39 Slc9a3r1 Stmn1 Trim27 Usp22 Wnt5b Zfp239 Zfyve19
171	V$IK1_01: Ikaros 1	115	115	85	8800	7171	-2.2	0.0	1.3	0.16	1300013B24Rik 2600017H08Rik 2610019I03Rik 4930449E07Rik 5430413I02Rik 9430059P22Rik AJ430384 Adamts4 Arf1 Atp1a1 Aurkb BC011487 BC016201 BC025458 Bcl2l14 Bub1b Ccnb2 Cdc20 Cdca7 Chad Cyp26a1 Dio1 Dlx5 Dnajb8 Ehd3 Eif2b2 Epb4.1l4a Eppb9 Eps8l2 Esm1 Fliih Foxc1 Galnt10 Gna14 H2afx Hdac11 Hey1 Hey2 Id2 Igf1r Inhbb Kcnk13 Kif22 Krt1-18 Krt2-8 Lad1 Lect1 Lmcd1 Lmo4 Mcm2 Mcm3 Mcm5 Mcm6 Mcm7 Melk Mlph M…
172	V$HNF6_Q6	15	15	185	1629	14342	-2.2	0.0	0.08	0.0	2600017H08Rik 9430059P22Rik Cdca7 Dlx5 Egln3 Esm1 Fliih Gmnn Mcm3 Ppnr Prim1 Sall2 Slc1a4 Tjp2 Usp22
173	V$FOXP3_Q4	114	114	86	9460	6511	-2.24	0.0	0.27	0.0	2510015F01Rik 5430413I02Rik 9430059P22Rik AJ430384 Ahcy Akp2 Arf1 Armcx2 Atp1a1 Atp6v1b1 Aurkb BC011487 BC016201 BC024955 BC025458 BC037006 Bcl2l14 Birc5 Bub1b Ccnb2 Ccnc Cdc20 Cdc2a Chad Chi3l3 Cks2 Col9a3 Ctgf Dcbld1 Ddx39 Dio1 Dlx5 Dock9 Ehd3 Eps8l2 Esm1 Etv1 Farp2 Gmnn Gna14 H2afx Hey2 Hs3st1 Igf1r Ins1 Insr Kcnn4 Krt1-18 Krt2-8 Lad1 Lmo4 Ly78 Mcm3 Mcm5 Mcm6 Mcm7 Melk Mtbp Mxd3 Nelf Nme4 Npm3…
174	V$CREBATF_Q6	53	53	147	4626	11345	-2.25	0.0	0.22	0.0	2410129E14Rik 2510015F01Rik 2600017H08Rik 5430413I02Rik AJ430384 Arhgdig Armcx2 Atp1a1 BC024955 Bcl11a Birc5 Ccnc Cdc42ep3 Dapk3 Dcbld1 Egln3 Fliih Foxc1 Gna14 Hdac11 Hey2 Kcnn4 Lamr1 Lmcd1 Lmo4 Mcm2 Mcm5 Mtbp Mxd3 Nr4a1 Nudt1 Nusap1 Papss1 Pes1 Pkp1 Ppnr Prim2 Rad51 Rpl13 Rpl15 Rps13 Rps9 Scin Slc1a4 Slc6a15 Stat6 Stmn1 Tenc1 Tiam2 Tjp2 Traf4 Trim27 Zfyve19
175	V$E47_01: E47	35	35	165	2406	13565	-2.26	0.0	1.64	0.38	2510015F01Rik Arhgdig Ccnc Cdc42ep3 Celsr2 Chi3l3 Cks2 Col9a3 Cyp26a1 D2Bwg0891e Dio1 Egln3 Foxi1 Gad1 Lmo4 Nipsnap1 Nr4a1 Nrarp Nudt1 Perp Prim1 Rab4a Reg1 Scin Scrn2 Slc35b1 Slc38a3 Slc5a8 Solt Spag5 Stk39 Stmn1 Traf4 Trim27 Zfyve19
176	V$PPARG_03: PPAR (peroxisome proliferator-activated receptor gamma)	74	74	126	6243	9728	-2.27	0.0	0.29	0.0	4930449E07Rik 9430059P22Rik AJ430384 Adamts4 Arhgdig Armcx2 Atp11a BC016201 BC025458 Bub1b Cdc20 Cdc2a Cdc42ep3 Chst10 Col9a3 Cyp26a1 Dapk3 Dio1 Dlx5 Eppb9 Etv1 Fliih Gmnn Gna14 H2afx Ins1 Insr Kif22 Krt2-8 Lad1 Lect1 Lig1 Llglh Mcm3 Mcm5 Mcm7 Melk Mlp Nipsnap1 Nr4a1 Nudt1 Nusap1 Pask Perp Pes1 Pkp1 Prim1 Rab4a Racgap1 Reg1 Rhov Ris2 Rpl13 Slc1a4 Slc26a7 Slc29a1 Slc38a3 Slc9a3r1 Solt Spnb3 Stat6 …
177	V$HNF3B_01: Hepatocyte Nuclear Factor 3beta	145	145	55	11937	4034	-2.28	0.0	0.23	0.0	1300013B24Rik 2410129E14Rik 2510015F01Rik 2600017H08Rik 2610019I03Rik 4930449E07Rik 5430413I02Rik 9430059P22Rik AJ430384 Adamts4 Ahcy Aqp5 Arf1 Arhgdig Armcx2 Atp11a Atp1a1 Atp6v1b1 Aurkb BC011487 BC016201 BC024955 BC037006 Bcl11a Bcl2l14 Birc5 Bub1b Cbx1 Ccnb2 Ccnc Cdc20 Cdc2a Chad Chst10 Cks2 Ctgf Dcbld1 Ddx39 Dio1 Dip3b Dnajb8 Egln3 Ehd3 Eif2b2 Epha1 Eppb9 Eps8l2 Esm1 Etv1 Foxc1 Foxi1 Gad1 Gmn…
178	V$NFKAPPAB_01: NF-kappaB	33	33	167	2259	13712	-2.28	0.0	1.63	0.38	1300013B24Rik Adamts4 Bcl2l14 Birc5 Cdc2a Ctgf Cyp26a1 Dip3b Etv1 Foxi1 Hdac11 Inhbb Kcnn4 Krt1-18 Lrrc1 Mcm3 Mcm5 Mcm7 Mlph Nrarp Nudt1 Papss1 Rap1ga1 Rpl31 Rpl35 Scin Slc35b1 Slc5a8 Slc6a15 Sox14 Spnb3 Tert Tubb5
179	V$EGR3_01: early growth response gene 3 product	5	5	195	176	15795	-2.28	0.0	2.6	0.92	Atp1a1 D2Bwg0891e Nab2 Trim47 Zfyve19
180	V$FREAC3_01: Fork head RElated ACtivator-3	1	1	199	360	15611	-2.29	0.0	0.01	0.0	Scin
181	V$DR3_Q4: direct repeat 3	23	23	177	2252	13719	-2.29	0.0	0.13	0.0	2410129E14Rik 2610019I03Rik Aqp5 BC024955 Cdc42ep3 Cks2 D2Bwg0891e Eif2b2 Galnt10 Gmnn Hdac11 Krt1-18 Lrrc1 Pgpep1 Rhov Slc38a3 Sox14 Spag5 Spnb3 Stk39 Tenc1 Traf4 Zfyve19
182	V$AML_Q6	39	39	161	3511	12460	-2.29	0.0	0.19	0.0	1300013B24Rik BC011487 Birc5 Ccnb2 Chad Cks2 Col9a3 Dnajb8 Eppb9 Fliih Foxc1 Foxi1 Galnt10 Hey2 Kcnn4 Lamr1 Lect1 Lig1 Llglh Mlph Papss1 Pbk Pgpep1 Pole2 Ppnr Prkwnk4 Ptbp1 Rad51 Rpl15 Rps13 Rps9 Sall2 Sfrp2 Slc35b1 Slco1a5 Tiam2 Tjp2 Tmem2 Wnt5b
183	V$ATF3_Q6: activating transcription factor 3	16	16	184	1680	14291	-2.31	0.0	0.1	0.0	AJ430384 Akp2 BC024955 Cdc42ep3 Dapk3 Esm1 Hey2 Hs3st1 Lmcd1 Lmo4 Mcm5 Rpl13 Rps9 Stk39 Tenc1 Tjp2
184	V$DEC_Q1	145	145	55	11242	4729	-2.31	0.0	1.25	0.15	1300013B24Rik 2410129E14Rik 2510015F01Rik 2610019I03Rik 4930449E07Rik 5430413I02Rik 9430059P22Rik Ahcy Akp2 Aqp5 Arf1 Arhgdig Armcx2 Atp11a Atp6v1b1 BC011487 BC016201 BC025458 Bcl11a Bcl2l14 Bub1b Cbx1 Ccnb2 Ccnc Cdc20 Cdc2a Cdca7 Celsr2 Chad Chi3l3 Col9a3 Ctgf Cyp26a1 D2Bwg0891e Dapk3 Dcbld1 Ddx39 Dip3b Dlx5 Dnajb8 Dock9 Egln3 Eif2b2 Epb4.1l4a Epha1 Eppb9 Eps8l2 Esm1 Etv1 Farp2 Fliih Foxi1 Gna14…
185	V$NRF2_Q4: heterodimer containing Nrf2	48	48	152	4196	11775	-2.32	0.0	0.24	0.0	2510015F01Rik 4930449E07Rik AJ430384 Adamts4 Atp6v1b1 BC037006 Bcl2l14 Ccnb2 Ccnc Ctgf Cyp26a1 Dcbld1 Ddx39 Dnajb8 Epb4.1l4a Esm1 Foxc1 Foxi1 Hdac11 Hs3st1 Kcnk13 Kcnn4 Krt2-8 Lad1 Lmo4 Ly78 Mcm5 Nme4 Perp Pkp1 Rpl13 Rpl14 Rpl15 Rpl31 Rpl36a Sall2 Sgol1 Slc26a7 Slc29a1 Slc38a3 Slco1a5 Tm4sf1 Tmem2 Tyro3 Uhrf1 Wnt5b Zfp239 Zfyve19
186	V$CHOP_01: heterodimers of CHOP and C/EBPalpha	61	61	139	4567	11404	-2.33	0.0	1.2	0.1	2610019I03Rik AJ430384 Aurkb BC011487 BC025458 Cdc20 Cdc2a Cks2 Ddx39 Dip3b Dock9 Eppb9 Etv1 Foxc1 Galnt10 Gmnn H2afx Hdac11 Id2 Kcnn4 Kif22 Krt2-8 Lad1 Lig1 Lmo4 Mcm3 Mlp Mxd3 Nme4 Nrarp Nudt1 Nusap1 Papss1 Pask Pdlim1 Pik3cg Pkp1 Ppil5 Prkcb1 Ptbp1 Racgap1 Reg1 Rnpep Rpl31 Rps10 Scrn2 Sfrp2 Slc5a8 Slc6a15 Spag5 Stat6 Stk39 Tacc3 Tgif Thoc3 Tiam2 Tm4sf2 Tnfaip2 Trim47 Uhrf1 Zfp239
187	V$LMO2COM_02: complex of Lmo2 bound to Tal-1, E2A proteins, and GATA-1, half-site 2	103	103	97	8455	7516	-2.34	0.0	0.38	0.0	1300013B24Rik 2510015F01Rik 2600017H08Rik 9430059P22Rik Aqp5 Arf1 Arhgdig Armcx2 Atp11a Atp6v1b1 Aurkb BC011487 BC016201 BC024955 Bcl2l14 Birc5 Cdc42ep3 Cdca7 Chad Chi3l3 Cks2 Col9a3 Ctgf Cyp26a1 Dcbld1 Dock9 Egln3 Ehd3 Eif2b2 Esm1 Farp2 Fliih Foxc1 Foxi1 Gad1 Galnt10 Gna14 Hdac11 Hey1 Hey2 Hs3st1 Id2 Ins1 Insr Kif22 Krt1-18 Krt2-8 Lad1 Lamr1 Lect1 Lig1 Lrrc1 Ly78 Mcm2 Mcm3 Mcm5 Mcm6 Mcm7 Melk Mx…
188	V$PAX6_01: Pax-6	91	91	109	7491	8480	-2.34	0.0	0.39	0.0	1300013B24Rik 2600017H08Rik 2610019I03Rik 4930449E07Rik Akp2 Arhgdig Armcx2 Atp1a1 Atp6v1b1 BC016201 BC024955 Birc5 Bub1b Ccnb2 Ccnc Cdca7 Celsr2 Chad Chi3l3 Chst10 Cks2 Cyp26a1 D2Bwg0891e Dlx5 Egln3 Ehd3 Epb4.1l4a Epha1 Farp2 Gna14 Hs3st1 Id2 Kcnn4 Lamr1 Lect1 Llglh Mcm2 Mcm3 Mcm5 Mcm6 Mtbp Nek6 Nme4 Npm3 Nrarp Nusap1 Pask Perp Pes1 Pik3cg Ppil5 Ppnr Prim1 Prim2 Prkcb1 Racgap1 Rad51 Reg1 Rhov Rn…
189	V$NERF_Q2: new ets-related factor 1a	14	14	186	802	15169	-2.36	0.0	2.0	0.55	Atp11a Dip3b Galnt10 Krt2-8 Ly78 Nelf Npm3 Nrarp Pik3cg Ris2 Rps10 Rps13 Scrn2 Slc38a3
190	V$HNF4ALPHA_Q6	68	68	132	5691	10280	-2.37	0.0	0.34	0.0	2410129E14Rik 5430413I02Rik AJ430384 Ahcy Akp2 Atp11a Aurkb BC016201 Bub1b Cdc20 Chst10 Ctgf Cyp26a1 Dcbld1 Dio1 Epb4.1l4a Epha1 Etv1 Foxc1 Gad1 Gna14 H2afx Hdac11 Hey2 Igf1r Kcnn4 Kif22 Krt1-18 Lad1 Lect1 Llglh Lmcd1 Ly78 Melk Mtbp Nab2 Nipsnap1 Nr4a1 Pbk Pdlim1 Perp Pes1 Pgpep1 Rap1ga1 Reg1 Rnpep Rpl13 Rpl3 Rpl31 Rpl35 Rpl36a Rps9 Sall2 Scin Sfrp2 Sgol1 Slc1a4 Slc26a7 Slc35b1 Slc6a15 Sox14 Stat…
191	V$AREB6_01: AREB6 (Atp1a1 regulatory element binding factor 6)	47	47	153	3444	12527	-2.37	0.0	1.28	0.16	Adamts4 Ahcy Aurkb BC011487 BC016201 BC025458 BC037006 Cbx1 Cdc42ep3 Chi3l3 Chst10 Col9a3 Dcbld1 Dock9 Egln3 Epb4.1l4a Epha1 Eppb9 Eps8l2 Foxc1 Foxi1 Kif22 Krt2-8 Lad1 Lig1 Lmo4 Mcm3 Mcm5 Mlp Mtbp Npm3 Pdik1l Pik3cg Pole2 Ppnr Rab4a Rpl36a Rps10 Sall2 Slco1a5 Spag5 Spnb3 Tacc3 Thoc3 Tmem2 Zfp7 Zfyve19
192	V$GATA4_Q3	193	193	7	15664	307	-2.38	0.0	0.04	0.0	1300013B24Rik 2410129E14Rik 2510015F01Rik 2600017H08Rik 2610019I03Rik 4930449E07Rik 5430413I02Rik 9430059P22Rik AJ430384 Adamts4 Ahcy Akp2 Aqp5 Arf1 Arhgdig Armcx2 Atp11a Atp1a1 Atp6v1b1 Aurkb BC011487 BC016201 BC024955 BC025458 BC037006 Bcl11a Bcl2l14 Birc5 Bub1b Ccnb2 Ccnc Cdc20 Cdc2a Cdc42ep3 Cdca7 Celsr2 Chad Chi3l3 Chst10 Cks2 Col9a3 Ctgf Cyp26a1 D2Bwg0891e Dapk3 Dcbld1 Ddx39 Dio1 Dip3b Dlx5…
193	V$SMAD3_Q6	118	118	82	9220	6751	-2.38	0.0	0.95	0.0	2410129E14Rik 2510015F01Rik 4930449E07Rik 5430413I02Rik 9430059P22Rik Adamts4 Ahcy Akp2 Aqp5 Arf1 Atp6v1b1 Aurkb BC011487 BC024955 BC025458 BC037006 Bub1b Cbx1 Ccnb2 Ccnc Cdc2a Cdc42ep3 Celsr2 Chad Chi3l3 Cyp26a1 Dcbld1 Ddx39 Dio1 Dnajb8 Dock9 Egln3 Ehd3 Eif2b2 Epb4.1l4a Epha1 Eppb9 Eps8l2 Esm1 Fliih Gad1 Galnt10 Gmnn Gna14 Hdac11 Hs3st1 Igf1r Kcnk13 Kcnn4 Kif22 Krt1-18 Krt2-8 Lamr1 Llglh Mcm2 Mc…
194	V$CREB_Q2_01	64	64	136	4890	11081	-2.4	0.0	1.02	0.03	2410129E14Rik 2510015F01Rik 2600017H08Rik 5430413I02Rik AJ430384 Arhgdig Armcx2 Atp1a1 BC024955 Bcl11a Birc5 Bub1b Cbx1 Ccnb2 Cdc20 Cdc42ep3 Dapk3 Dcbld1 Ddx39 Dock9 Egln3 Epb4.1l4a Eppb9 Fliih Gna14 Hey2 Inhbb Kcnn4 Lamr1 Lmcd1 Lmo4 Mcm2 Mcm5 Mtbp Mxd3 Nr4a1 Nudt1 Nusap1 Papss1 Pkp1 Ppnr Prim2 Rad51 Rpl13 Rpl14 Rpl15 Rpl3 Rpl31 Rps13 Rps9 Scin Sgol1 Slc1a4 Slc6a15 Solt Stat6 Stmn1 Tenc1 Tiam2 Tj…
195	V$TAL1BETAE47_01: Tal-1beta:E47 heterodimer	15	15	185	884	15087	-2.4	0.0	1.92	0.53	5430413I02Rik Arf1 BC037006 Cks2 Ddx39 Hdac11 Hey2 Mcm6 Rad51 Rpl14 Rpl39 Rps9 Scrn2 Trim47 Uhrf1
196	V$NKX25_01: homeo domain factor Nkx-2.5/Csx, tinman homolog	97	97	103	7873	8098	-2.4	0.0	0.48	0.0	2610019I03Rik 4930449E07Rik 9430059P22Rik AJ430384 Arf1 Arhgdig Armcx2 Atp1a1 BC016201 BC024955 BC025458 BC037006 Bcl11a Bcl2l14 Ccnb2 Ccnc Cdc42ep3 Cdca7 Celsr2 Chad Chi3l3 Cks2 Col9a3 Ctgf D2Bwg0891e Dapk3 Dnajb8 Ehd3 Eif2b2 Eppb9 Eps8l2 Esm1 Etv1 Hs3st1 Ins1 Kcnk13 Kcnn4 Kif22 Lect1 Mcm2 Mcm5 Mcm6 Mcm7 Msh2 Mtbp Mxd3 Nab2 Nipsnap1 Nrarp Papss1 Pbk Pdlim1 Perp Pgpep1 Pkp1 Ppil5 Prim1 Prim2 Prkc…
197	V$HAND1E47_01: Hand1:E47 heterodimer	115	115	85	9266	6705	-2.42	0.0	0.53	0.0	2510015F01Rik 2610019I03Rik 5430413I02Rik 9430059P22Rik Adamts4 Akp2 Aqp5 Arf1 Atp11a Atp1a1 Atp6v1b1 Aurkb BC011487 BC016201 BC025458 Bcl11a Ccnb2 Cdc20 Cdc42ep3 Celsr2 Chad Chi3l3 Ctgf Cyp26a1 D2Bwg0891e Dapk3 Ddx39 Dio1 Dip3b Dlx5 Dnajb8 Dock9 Egln3 Ehd3 Eif2b2 Epb4.1l4a Eppb9 Esm1 Farp2 Fliih Foxc1 Gad1 Gna14 H2afx Hey2 Igf1r Insr Kcnk13 Kcnn4 Kif22 Krt1-18 Krt2-8 Lad1 Lamr1 Lect1 Lmcd1 Lrrc1…
198	V$ETS1_B: c-ETS-1 binding site	89	89	111	7031	8940	-2.42	0.0	0.75	0.0	1300013B24Rik 2600017H08Rik 5430413I02Rik AJ430384 Adamts4 Akp2 Atp11a Atp1a1 BC011487 BC016201 BC024955 BC025458 Bcl2l14 Birc5 Bub1b Ccnb2 Cdc20 Chad Chi3l3 Chst10 Ctgf Cyp26a1 Dapk3 Ddx39 Dip3b Dnajb8 Ehd3 Eppb9 Eps8l2 Etv1 Farp2 Foxc1 Gmnn Hey2 Hs3st1 Kcnk13 Kcnn4 Kif22 Krt1-18 Krt2-8 Lad1 Lig1 Lrrc1 Ly78 Mcm2 Mcm3 Mcm6 Melk Mlp Msh2 Nek6 Nelf Npm3 Nrarp Pask Pbk Pdlim1 Perp Pes1 Pgpep1 Pik3cg…
199	V$NFE2_01: NF-E2 p45	24	24	176	2274	13697	-2.42	0.0	0.17	0.0	2610019I03Rik Atp6v1b1 BC025458 BC037006 Bcl2l14 Krt2-8 Lect1 Mlp Mtbp Mxd3 Perp Prkwnk4 Rad51 Ris2 Rpl13 Rpl14 Sgol1 Slc38a3 Slc6a15 Tacc3 Tmem2 Tnfaip2 Tyro3 Zfp239
200	V$MYCMAX_02: c-Myc:Max heterodimer	71	71	129	5506	10465	-2.42	0.0	0.9	0.0	2510015F01Rik 2610019I03Rik 9430059P22Rik Akp2 Aqp5 Armcx2 Atp1a1 Atp6v1b1 Aurkb BC025458 Birc5 Ccnb2 Celsr2 Col9a3 Ddx39 Dio1 Eppb9 Farp2 Fliih H2afx Igf1r Kcnn4 Lamr1 Lmo4 Mcm2 Mcm6 Melk Mlph Mxd3 Nab2 Nme4 Npm3 Nrarp Pask Pbk Perp Pes1 Pik3cg Prim2 Prkwnk4 Ptbp1 Racgap1 Rad51 Rap1ga1 Ris2 Rpl14 Rpl31 Rpl35 Rpl36a Rpl39 Scin Scrn2 Sgol1 Slc26a7 Slc35b1 Slc6a15 Spnb3 Stmn1 Tenc1 Tert Tiam2 Tjp2 …
201	V$VMYB_01: v-Myb	140	140	60	11390	4581	-2.42	0.0	0.37	0.0	1300013B24Rik 2410129E14Rik 2600017H08Rik 4930449E07Rik 5430413I02Rik AJ430384 Adamts4 Aqp5 Armcx2 Atp11a Atp1a1 Atp6v1b1 Aurkb BC011487 BC037006 Bcl2l14 Birc5 Cbx1 Ccnb2 Cdc20 Cdc2a Cdc42ep3 Cdca7 Chi3l3 Cks2 Ctgf Cyp26a1 Dio1 Dip3b Dlx5 Dock9 Egln3 Ehd3 Eif2b2 Epb4.1l4a Epha1 Eppb9 Etv1 Farp2 Fliih Gad1 Galnt10 Gmnn Gna14 H2afx Hdac11 Hey1 Hey2 Hs3st1 Id2 Ins1 Kcnk13 Kcnn4 Kif22 Krt1-18 Krt2-8 …
202	V$GATA1_02: GATA-binding factor 1	70	70	130	5750	10221	-2.43	0.0	0.44	0.0	1300013B24Rik 2600017H08Rik 9430059P22Rik Ahcy Arhgdig Armcx2 Atp6v1b1 BC011487 BC025458 Bcl2l14 Birc5 Cdca7 Chad Chi3l3 Col9a3 Cyp26a1 Dcbld1 Dip3b Dnajb8 Dock9 Egln3 Ehd3 Foxc1 Foxi1 Gad1 Galnt10 Gna14 Hdac11 Hey1 Hs3st1 Insr Kcnk13 Kif22 Krt1-18 Lig1 Lmcd1 Lrrc1 Mcm5 Mcm7 Mxd3 Nek6 Nelf Nipsnap1 Npm3 Nr4a1 Pbk Perp Pes1 Pole2 Prkwnk4 Rab4a Rad51 Ris2 Rpl15 Rpl39 Sall2 Scrn2 Sfrp2 Slc26a7 Slco1…
203	V$ETS2_B: c-Ets-2 binding sites	52	52	148	4395	11576	-2.43	0.0	0.34	0.0	1300013B24Rik 5430413I02Rik Adamts4 Atp11a BC016201 Birc5 Bub1b Ccnb2 Cyp26a1 Dapk3 Ddx39 Dip3b Dnajb8 Ehd3 Eps8l2 Etv1 Gmnn Hey2 Kcnk13 Kcnn4 Krt2-8 Lad1 Lig1 Llglh Lrrc1 Ly78 Mcm3 Mcm6 Mlp Nelf Papss1 Pbk Perp Pes1 Pik3cg Ppil5 Ppnr Ris2 Rpl3 Rps10 Rps13 Scrn2 Slc29a1 Slc38a3 Slc9a3r1 Slco1a5 Spnb3 Tjp2 Tmem2 Tnfaip2 Usp22 Zfyve19
204	V$HNF3ALPHA_Q6	164	164	36	13399	2572	-2.44	0.0	0.23	0.0	1300013B24Rik 2510015F01Rik 2600017H08Rik 2610019I03Rik 4930449E07Rik 5430413I02Rik AJ430384 Adamts4 Ahcy Akp2 Aqp5 Arf1 Arhgdig Armcx2 Atp11a Atp1a1 Atp6v1b1 Aurkb BC011487 BC016201 BC024955 BC025458 BC037006 Bcl2l14 Birc5 Bub1b Cbx1 Ccnb2 Ccnc Cdc20 Cdc2a Cdca7 Chad Chi3l3 Chst10 Cks2 Ctgf Dapk3 Dcbld1 Ddx39 Dio1 Dnajb8 Egln3 Ehd3 Eif2b2 Epha1 Eppb9 Eps8l2 Esm1 Etv1 Fliih Foxc1 Foxi1 Gad1 Gmnn …
205	V$VMYB_02: v-Myb	36	36	164	2572	13399	-2.44	0.0	1.34	0.17	AJ430384 Aqp5 Atp11a Atp1a1 Aurkb BC037006 Bcl2l14 Cbx1 Ccnb2 Cdc42ep3 Cks2 Etv1 Gad1 Id2 Lad1 Lig1 Ly78 Mcm7 Nab2 Pes1 Pkp1 Ptbp1 Racgap1 Rap1ga1 Rpl3 Rpl36a Rps10 Rps9 Scrn2 Slc35b1 Spag5 Tacc3 Tiam2 Tmem2 Trim27 Zfp503
206	V$HEB_Q6	60	60	140	4607	11364	-2.44	0.0	0.95	0.0	2410129E14Rik 2510015F01Rik Adamts4 Akp2 Arhgdig Armcx2 Atp6v1b1 BC016201 BC024955 BC025458 BC037006 Birc5 Bub1b Cdc42ep3 Col9a3 Cyp26a1 D2Bwg0891e Dio1 Eps8l2 Esm1 Farp2 Foxi1 Gmnn Gna14 Kcnk13 Kcnn4 Krt1-18 Lad1 Lect1 Lig1 Llglh Mcm2 Nab2 Nme4 Nudt1 Pdik1l Perp Pes1 Pgpep1 Ppnr Prkcb1 Rap1ga1 Ris2 Rpl36a Sall2 Scin Slc1a4 Slc5a8 Slco1a5 Solt Stat6 Stk39 Tert Tk1 Trim27 Tspan2 Tubb5 Usp22 Wnt5b …
207	V$HNF1_01: hepatic nuclear factor 1	32	32	168	2875	13096	-2.45	0.0	0.23	0.0	5430413I02Rik Aqp5 Armcx2 Atp1a1 Bcl2l14 Bub1b Cdc2a Ehd3 Galnt10 Hey2 Kif22 Mlph Msh2 Nme4 Nusap1 Pbk Pkp1 Ppnr Racgap1 Reg1 Rpl39 Rps13 Rps9 Sall2 Slc1a4 Slc35b1 Slc6a15 Spag5 Stk39 Tjp2 Ttpa Wnt5b
208	V$CREB_Q4_01	56	56	144	4656	11315	-2.46	0.0	0.41	0.0	2410129E14Rik 2510015F01Rik 5430413I02Rik AJ430384 Arhgdig Armcx2 Atp1a1 BC024955 Bcl11a Birc5 Ccnb2 Ccnc Cdc42ep3 Dapk3 Dcbld1 Ddx39 Egln3 Epb4.1l4a Fliih Gna14 Hdac11 Hey2 Inhbb Kcnn4 Lamr1 Lmcd1 Lmo4 Mcm2 Mcm5 Mtbp Mxd3 Nr4a1 Nudt1 Nusap1 Papss1 Pkp1 Ppnr Prim2 Rad51 Rpl13 Rpl14 Rpl15 Rps13 Rps9 Scin Slc1a4 Slc6a15 Stat6 Stmn1 Tenc1 Tiam2 Tjp2 Tk1 Traf4 Trim27 Zfyve19
209	V$SRF_Q5_01	56	56	144	4642	11329	-2.48	0.0	0.42	0.0	4930449E07Rik 5430413I02Rik AJ430384 Arf1 Arhgdig BC016201 BC025458 Ccnc Cdc20 Celsr2 Ctgf D2Bwg0891e Egln3 Epha1 Eppb9 Esm1 Etv1 Galnt10 Hdac11 Igf1r Kif22 Lect1 Lig1 Lmo4 Ly78 Mcm2 Mlp Msh2 Mxd3 Nelf Nr4a1 Nrarp Nusap1 Papss1 Pgpep1 Prim1 Prkcb1 Rap1ga1 Rhov Rnpep Rpl15 Rpl36a Rpl39 Rps9 Slc29a1 Slc35b1 Slc38a3 Spag5 Tgif Tiam2 Tm4sf1 Trim47 Ttpa Tubb5 Uhrf1 Zfp7
210	V$AIRE_01	35	35	165	3077	12894	-2.49	0.0	0.27	0.0	2600017H08Rik AJ430384 Atp11a Celsr2 Chi3l3 Ddx39 Gmnn H2afx Ins1 Insr Kcnk13 Krt2-8 Mcm6 Mlp Nelf Nrarp Nusap1 Pes1 Ppnr Racgap1 Rpl39 Rps9 Scin Slc26a7 Slc6a15 Slco1a5 Stmn1 Tert Thoc3 Tmem2 Ttpa Tubb5 Usp22 Zfp503 Zfyve19
211	V$HNF4_DR1_Q3	157	157	43	12759	3212	-2.5	0.0	0.33	0.0	1300013B24Rik 2410129E14Rik 2510015F01Rik 2610019I03Rik 5430413I02Rik 9430059P22Rik AJ430384 Adamts4 Ahcy Akp2 Aqp5 Arf1 Arhgdig Armcx2 Atp11a Atp6v1b1 Aurkb BC016201 BC024955 BC025458 Bcl11a Bcl2l14 Birc5 Bub1b Cbx1 Cdc20 Cdc2a Cdc42ep3 Cdca7 Celsr2 Chad Chst10 Col9a3 Ctgf Cyp26a1 D2Bwg0891e Dapk3 Dcbld1 Dio1 Dip3b Dnajb8 Egln3 Epb4.1l4a Epha1 Eppb9 Eps8l2 Esm1 Farp2 Fliih Foxi1 Gad1 Galnt10 Gmn…
212	V$HTF_01	5	5	195	714	15257	-2.5	0.0	0.06	0.0	4930449E07Rik Armcx2 Bub1b Mtbp Papss1
213	V$AR_01: androgen receptor	19	19	181	1224	14747	-2.51	0.0	1.62	0.38	BC024955 Bub1b Cks2 Dcbld1 Farp2 H2afx Igf1r Mcm5 Pbk Rad51 Ris2 Rpl14 Scin Scrn2 Slc38a3 Stk39 Tgif Trim47 Uhrf1
214	V$NKX22_01: NK2 class homeobox factor 2	22	22	178	2078	13893	-2.52	0.0	0.19	0.0	2610019I03Rik Bcl2l14 Dcbld1 Epha1 Foxc1 Hs3st1 Kif22 Klk10 Llglh Mcm3 Melk Rad51 Reg1 Rpl39 Rps13 Slc1a4 Slc35b1 Solt Spag5 Tm4sf1 Tmem2 Zfp239
215	V$CEBP_C: C/EBP binding site	49	49	151	3794	12177	-2.54	0.0	0.84	0.0	1300013B24Rik 2510015F01Rik AJ430384 Adamts4 Ahcy Akp2 BC024955 Cbx1 Cdc2a Chst10 D2Bwg0891e Dcbld1 Ddx39 Eppb9 Etv1 H2afx Hdac11 Id2 Ins1 Lad1 Lamr1 Mcm6 Mlph Msh2 Mtbp Nr4a1 Pask Pgpep1 Pole2 Ppil5 Ppnr Prim1 Prim2 Rpl15 Rpl3 Sfrp2 Slc6a15 Slc9a3r1 Slco1a5 Spnb3 Tacc3 Thoc3 Tm4sf1 Tnfaip2 Tubb5 Tyro3 Usp22 Wnt5b Zfp239
216	V$XFD3_01: Xenopus fork head domain factor 3	20	20	180	1916	14055	-2.54	0.0	0.18	0.0	2610019I03Rik Aurkb Ccnc Ctgf Esm1 Igf1r Lect1 Mlph Msh2 Nipsnap1 Nusap1 Pask Pik3cg Ppil5 Ppnr Prim2 Rpl14 Stmn1 Tenc1 Tgif
217	V$GR_01: high affinity binding site for glucocorticoid receptor	11	11	189	1207	14764	-2.54	0.0	0.11	0.0	2600017H08Rik Atp1a1 Bub1b Cdc20 Dcbld1 Nr4a1 Pole2 Rad51 Scrn2 Stk39 Tyro3
218	V$HP1SITEFACTOR_Q6	48	48	152	3894	12077	-2.57	0.0	0.55	0.0	1300013B24Rik Ahcy Armcx2 Atp6v1b1 BC016201 Bcl2l14 Birc5 Cbx1 Ccnb2 Cdca7 Chi3l3 Eif2b2 Epha1 Etv1 Fliih Gad1 Gna14 Hs3st1 Ins1 Klk10 Ly78 Mcm3 Mcm5 Melk Mtbp Nipsnap1 Papss1 Pask Pik3cg Ppnr Racgap1 Reg1 Rpl13 Rpl15 Rpl36a Rps10 Rps13 Slc26a7 Tert Thoc3 Tk1 Tspan2 Ttpa Tyro3 Usp22 Zfp239 Zfp503 Zfp7
219	V$TAL1BETAITF2_01: Tal-1beta:ITF-2 heterodimer	17	17	183	1084	14887	-2.57	0.0	1.59	0.37	5430413I02Rik Arf1 BC037006 Cks2 Ddx39 Hdac11 Klk10 Mcm6 Mxd3 Rad51 Rpl14 Rpl39 Rps9 Scrn2 Tenc1 Trim47 Uhrf1
220	V$STRA13_01	9	9	191	471	15500	-2.59	0.0	1.95	0.53	4930449E07Rik Ddx39 Eppb9 Mxd3 Ris2 Sgol1 Stmn1 Tubb5 Zfp503
221	V$AMEF2_Q6: myocyte enhancer factor	17	17	183	1665	14306	-2.59	0.0	0.17	0.0	4930449E07Rik Ahcy BC011487 Bcl2l14 Bub1b Cdca7 Lmcd1 Melk Npm3 Pole2 Reg1 Rpl39 Slc26a7 Slc29a1 Slc6a15 Tiam2 Traf4
222	V$MYOGNF1_01: myogenin / nuclear factor 1 or related factors	44	44	156	3405	12566	-2.59	0.0	0.83	0.0	2410129E14Rik 2510015F01Rik 4930449E07Rik 9430059P22Rik Arhgdig Bcl2l14 Birc5 Celsr2 Chad Cks2 D2Bwg0891e Dapk3 Dio1 Dnajb8 Eif2b2 Esm1 Farp2 Fliih Foxi1 Hdac11 Hey1 Id2 Llglh Mcm3 Mcm5 Mcm6 Mcm7 Mxd3 Nab2 Nipsnap1 Nr4a1 Nrarp Papss1 Pask Pes1 Rad51 Reg1 Scin Slc38a3 Slc6a15 Spag5 Stat6 Stk39 Zfp239
223	V$ICSBP_Q6	7	7	193	863	15108	-2.61	0.0	0.09	0.0	AJ430384 Ccnc Kif22 Pgpep1 Prkcb1 Tgif Tjp2
224	V$STAT5A_02	34	34	166	2538	13433	-2.61	0.0	1.01	0.03	2410129E14Rik 2610019I03Rik 5430413I02Rik Aurkb BC024955 BC025458 Celsr2 Cyp26a1 Dnajb8 Epb4.1l4a Eps8l2 Fliih Hdac11 Hey1 Id2 Kif22 Krt2-8 Lmo4 Ly78 Mcm6 Npm3 Perp Prim1 Ris2 Rpl13 Rps9 Scrn2 Slc26a7 Slc9a3r1 Solt Tacc3 Tjp2 Tmem2 Usp22
225	V$CLOX_01: Clox	1	1	199	325	15646	-2.62	0.0	0.02	0.0	Galnt10
226	V$STAT_01: signal transducers and activators of transcription	36	36	164	3021	12950	-2.63	0.0	0.42	0.0	4930449E07Rik AJ430384 Adamts4 Akp2 Arf1 Armcx2 BC024955 Ccnb2 Chad Cyp26a1 Ehd3 Eppb9 Eps8l2 Etv1 Fliih H2afx Hs3st1 Id2 Kif22 Lmo4 Ly78 Mcm6 Mtbp Nelf Nrarp Nusap1 Pgpep1 Prkcb1 Rpl35 Rps9 Scrn2 Slc9a3r1 Solt Tacc3 Wnt5b Zfp7
227	V$NRF1_Q6	13	13	187	783	15188	-2.63	0.0	1.67	0.38	2410129E14Rik 2610019I03Rik 9430059P22Rik Ahcy Atp1a1 Cks2 D2Bwg0891e Llglh Mlph Msh2 Mxd3 Pdik1l Sgol1
228	V$FOXD3_01: fork head box D3	169	169	31	13688	2283	-2.63	0.0	0.32	0.0	1300013B24Rik 2510015F01Rik 2600017H08Rik 2610019I03Rik 4930449E07Rik 5430413I02Rik 9430059P22Rik AJ430384 Adamts4 Ahcy Aqp5 Arf1 Arhgdig Armcx2 Atp11a Atp1a1 Atp6v1b1 Aurkb BC011487 BC016201 BC024955 BC037006 Bcl11a Bcl2l14 Birc5 Bub1b Cbx1 Ccnb2 Ccnc Cdc20 Cdc2a Cdc42ep3 Cdca7 Celsr2 Chad Chi3l3 Chst10 Cks2 Col9a3 Ctgf Dcbld1 Ddx39 Dio1 Dip3b Dnajb8 Egln3 Ehd3 Eif2b2 Epha1 Eppb9 Eps8l2 Esm1 Etv…
229	V$T3R_01: viral homolog of thyroid hormone receptor alpha1	2	2	198	421	15550	-2.64	0.0	0.03	0.0	Akp2 Hs3st1
230	V$LDSPOLYA_B: Lentiviral Poly A downstream element	160	160	40	12802	3169	-2.65	0.0	0.57	0.0	1300013B24Rik 2510015F01Rik 2600017H08Rik 2610019I03Rik 4930449E07Rik 5430413I02Rik 9430059P22Rik AJ430384 Adamts4 Ahcy Akp2 Aqp5 Arhgdig Armcx2 Atp11a Atp1a1 Atp6v1b1 Aurkb BC011487 BC016201 BC024955 BC025458 BC037006 Bcl11a Bcl2l14 Bub1b Cbx1 Ccnb2 Cdc2a Cdca7 Celsr2 Chad Chi3l3 Chst10 Cks2 Col9a3 Ctgf D2Bwg0891e Dapk3 Dcbld1 Dio1 Dip3b Dlx5 Dock9 Egln3 Ehd3 Eif2b2 Epha1 Eps8l2 Esm1 Etv1 Fliih …
231	V$ARNT_02: AhR nuclear translocator homodimers	10	10	190	555	15416	-2.65	0.0	1.81	0.45	9430059P22Rik Aqp5 Ddx39 Eppb9 Mxd3 Ris2 Sgol1 Stmn1 Tubb5 Zfp503
232	V$CREB_01: cAMP-responsive element binding protein	21	21	179	1452	14519	-2.68	0.0	1.28	0.16	2410129E14Rik AJ430384 Arhgdig Bcl11a Cdc42ep3 Dapk3 Dcbld1 Hey2 Lamr1 Lmcd1 Lmo4 Mcm2 Mcm5 Pkp1 Ppnr Prim2 Rpl13 Rpl15 Rps9 Tenc1 Tjp2
233	V$DR4_Q2: direct repeat 4	171	171	29	13754	2217	-2.74	0.0	0.44	0.0	1300013B24Rik 2410129E14Rik 2510015F01Rik 2600017H08Rik 2610019I03Rik 4930449E07Rik 5430413I02Rik 9430059P22Rik AJ430384 Adamts4 Ahcy Akp2 Aqp5 Arf1 Arhgdig Armcx2 Atp1a1 Atp6v1b1 Aurkb BC011487 BC016201 BC024955 Bcl11a Bcl2l14 Birc5 Bub1b Cbx1 Ccnc Cdc20 Cdc2a Cdc42ep3 Cdca7 Celsr2 Chad Chst10 Cks2 Col9a3 Ctgf Cyp26a1 D2Bwg0891e Dapk3 Dcbld1 Ddx39 Dio1 Dip3b Dlx5 Dnajb8 Dock9 Egln3 Ehd3 Eif2b2 E…
234	V$ZID_01: zinc finger with interaction domain	28	28	172	2358	13613	-2.74	0.0	0.43	0.0	Ahcy Akp2 Atp1a1 BC024955 BC025458 BC037006 Bcl11a Bub1b Cdca7 Dnajb8 Eif2b2 Eppb9 Mcm7 Nipsnap1 Nme4 Rab4a Racgap1 Rap1ga1 Rpl13 Rpl36a Rps9 Slc29a1 Slc38a3 Slc6a15 Tk1 Traf4 Zfp7 Zfyve19
235	V$RREB1_01: Ras-responsive element binding protein 1	19	19	181	1326	14645	-2.77	0.0	1.18	0.1	Aqp5 BC016201 BC024955 Dip3b Eps8l2 Foxi1 Insr Melk Mlp Nab2 Nudt1 Rpl13 Rpl15 Rps13 Sfrp2 Slc35b1 Slc5a8 Stmn1 Tnfaip2
236	V$CDC5_01: cell division control protein 5	174	174	26	14011	1960	-2.77	0.0	0.4	0.0	1300013B24Rik 2510015F01Rik 2600017H08Rik 2610019I03Rik 5430413I02Rik 9430059P22Rik AJ430384 Adamts4 Ahcy Akp2 Aqp5 Arf1 Arhgdig Armcx2 Atp11a Aurkb BC011487 BC016201 BC024955 BC025458 BC037006 Bcl11a Bcl2l14 Birc5 Bub1b Cbx1 Ccnb2 Ccnc Cdc2a Cdc42ep3 Cdca7 Celsr2 Chad Chi3l3 Chst10 Cks2 Col9a3 Ctgf D2Bwg0891e Dapk3 Dcbld1 Ddx39 Dio1 Dip3b Dlx5 Dnajb8 Dock9 Egln3 Ehd3 Eif2b2 Epb4.1l4a Epha1 Eppb9…
237	V$ATF_01: activating transcription factor	18	18	182	1634	14337	-2.8	0.0	0.29	0.0	AJ430384 Armcx2 Atp1a1 Cdc42ep3 Dapk3 Dcbld1 Fliih Lmcd1 Lmo4 Mcm5 Papss1 Rpl13 Rpl15 Rps9 Slc1a4 Tenc1 Tjp2 Trim27
238	V$STAT5A_01: signal transducer and activator of transcription 5a	10	10	190	1048	14923	-2.82	0.0	0.16	0.0	Adamts4 Ccnb2 Cyp26a1 H2afx Kif22 Mcm6 Pbk Rpl35 Solt Tacc3
239	V$RORA1_01: RAR-related orphan receptor alpha1	23	23	177	1955	14016	-2.82	0.0	0.42	0.0	5430413I02Rik Bub1b Cdc2a Cdc42ep3 Cdca7 Chi3l3 Lad1 Lect1 Lig1 Lmcd1 Ly78 Mtbp Nr4a1 Rab4a Rnpep Rpl36a Scin Sgol1 Slc38a3 Tk1 Trim47 Uhrf1 Zfyve19
240	V$NFKB_Q6: NF-kappaB	25	25	175	2005	13966	-2.84	0.0	0.61	0.0	5430413I02Rik Adamts4 BC011487 BC024955 BC037006 Bcl2l14 Birc5 Ctgf Dip3b Egln3 Igf1r Kcnn4 Krt1-18 Lrrc1 Mcm5 Nudt1 Ppil5 Rpl31 Rpl35 Scin Slc5a8 Sox14 Tspan2 Tubb5 Zfp503
241	V$HSF_Q6	4	4	196	155	15816	-2.85	0.0	2.0	0.55	Dlx5 Lrrc1 Melk Rps13
242	V$CACCCBINDINGFACTOR_Q6	18	18	182	1282	14689	-2.86	0.0	1.07	0.03	2410129E14Rik 4930449E07Rik BC025458 Birc5 Chst10 Foxi1 Krt2-8 Mcm6 Nelf Nme4 Sfrp2 Slc29a1 Slc9a3r1 Spnb3 Tacc3 Tenc1 Tyro3 Uhrf1
243	V$NFKAPPAB65_01: NF-kappaB (p65)	14	14	186	926	15045	-2.86	0.0	1.29	0.16	1300013B24Rik Birc5 Cyp26a1 Foxi1 Kif22 Nrarp Pask Pbk Pgpep1 Rap1ga1 Scin Sox14 Uhrf1 Zfp7
244	V$ARP1_01: apolipoprotein AI regulatory protein 1	22	22	178	1694	14277	-2.88	0.0	0.77	0.0	2510015F01Rik 2600017H08Rik 9430059P22Rik Chst10 Ctgf Eps8l2 Esm1 Fliih Hdac11 Id2 Insr Melk Mlph Nipsnap1 Pdlim1 Perp Pole2 Rps10 Slc38a3 Traf4 Usp22 Wnt5b
245	V$IK3_01: Ikaros 3	21	21	179	1603	14368	-2.89	0.0	0.8	0.0	1300013B24Rik Bub1b Chad Dnajb8 Eppb9 Hey2 Krt2-8 Llglh Mlph Mtbp Mxd3 Nek6 Nusap1 Ppnr Rpl35 Sall2 Slc5a8 Tert Tm4sf2 Wnt5b Zfp7
246	V$CREB_Q2: cAMP-response element-binding protein	16	16	184	1442	14529	-2.9	0.0	0.32	0.0	2410129E14Rik AJ430384 BC024955 Dapk3 Dcbld1 Hdac11 Lmcd1 Mcm5 Nr4a1 Pes1 Ppnr Rpl13 Rpl15 Rps9 Scin Tenc1
247	V$CREB_02: cAMP-responsive element binding protein	21	21	179	1701	14270	-2.91	0.0	0.58	0.0	2410129E14Rik AJ430384 Armcx2 Atp1a1 Birc5 Cdc42ep3 Dapk3 Foxc1 H2afx Inhbb Kcnn4 Lmo4 Mcm5 Nusap1 Papss1 Pkp1 Rad51 Rpl3 Rps9 Sgol1 Tenc1
248	V$OLF1_01: olfactory neuron-specific factor	18	18	182	1556	14415	-2.91	0.0	0.4	0.0	Adamts4 BC024955 Birc5 Cdc20 Cdc42ep3 Ehd3 Epha1 Eps8l2 Kcnn4 Lrrc1 Rap1ga1 Sfrp2 Sgol1 Stk39 Tgif Tspan2 Tyro3 Zfyve19
249	V$SRF_Q6: serum response factor	10	10	190	1015	14956	-2.92	0.0	0.2	0.0	Arf1 Arhgdig BC016201 BC025458 Esm1 Mlp Nr4a1 Slc35b1 Spag5 Zfp7
250	V$CREB_Q4: cAMP-response element binding protein	14	14	186	1294	14677	-2.92	0.0	0.29	0.0	2410129E14Rik AJ430384 BC024955 Birc5 Cdc42ep3 Dapk3 Dcbld1 Lmcd1 Lmo4 Mcm5 Rpl13 Rpl15 Rps9 Tenc1
251	V$HEN1_01: HEN1	7	7	193	376	15595	-2.94	0.0	1.62	0.38	Cyp26a1 Nudt1 Prkcb1 Rap1ga1 Slc6a15 Solt Tenc1
252	V$EVI1_02: ectopic viral integration site 1 encoded factor	7	7	193	380	15591	-2.95	0.0	1.59	0.37	Atp6v1b1 Dock9 Ehd3 Ris2 Scin Slc5a8 Stmn1
253	V$STAF_01: Se-Cys tRNA gene transcription activating factor	6	6	194	305	15666	-2.95	0.0	1.67	0.38	2600017H08Rik Birc5 Dock9 Mcm3 Pes1 Rad51
254	V$ATF1_Q6	10	10	190	1000	14971	-2.96	0.0	0.21	0.0	AJ430384 Bcl11a Hey2 Lmcd1 Lmo4 Mcm2 Pkp1 Solt Stat6 Traf4
255	V$BACH1_01: BTB and CNC homolog 1	5	5	195	233	15738	-2.96	0.0	1.75	0.42	Atp11a Bcl2l14 Cbx1 Epha1 Nrarp
256	V$OCT_C: Octamer binding site	11	11	189	1066	14905	-2.97	0.0	0.24	0.0	Aurkb Cdca7 Chst10 D2Bwg0891e Egln3 Lect1 Lmo4 Nrarp Prkcb1 Sfrp2 Slc26a7
257	V$OCT1_Q6: octamer factor 1	185	185	15	14647	1324	-2.98	0.0	0.9	0.0	1300013B24Rik 2410129E14Rik 2510015F01Rik 2600017H08Rik 2610019I03Rik 4930449E07Rik 5430413I02Rik 9430059P22Rik AJ430384 Adamts4 Ahcy Akp2 Aqp5 Arf1 Arhgdig Armcx2 Atp11a Atp1a1 Atp6v1b1 Aurkb BC011487 BC016201 BC024955 BC025458 BC037006 Bcl11a Bcl2l14 Birc5 Cbx1 Ccnb2 Ccnc Cdc20 Cdc2a Cdc42ep3 Cdca7 Celsr2 Chad Chi3l3 Chst10 Cks2 Col9a3 Ctgf Cyp26a1 D2Bwg0891e Dapk3 Dcbld1 Ddx39 Dio1 Dip3b Dlx5 …
258	V$HFH4_01	9	9	191	551	15420	-3.0	0.0	1.36	0.17	Cbx1 Dio1 Ppil5 Prim1 Rpl31 Slc26a7 Slc5a8 Tm4sf2 Uhrf1
259	V$AR_Q2: androgen receptor	13	13	187	904	15067	-3.01	0.0	1.06	0.03	2600017H08Rik Atp1a1 Cdc20 Dio1 Eif2b2 Kcnk13 Mcm5 Nr4a1 Pes1 Scrn2 Stk39 Tubb5 Zfp239
260	V$ATATA_B: Avian C-type TATA box	16	16	184	1212	14759	-3.01	0.0	0.79	0.0	1300013B24Rik 5430413I02Rik AJ430384 BC011487 Cdc2a Epha1 Gad1 Galnt10 Hs3st1 Lad1 Mcm2 Nusap1 Rab4a Reg1 Rhov Tm4sf1
261	V$CREBP1_Q2: CRE-binding protein 1	14	14	186	1007	14964	-3.01	0.0	0.96	0.0	2410129E14Rik AJ430384 Bcl11a Cdc42ep3 Dapk3 Dcbld1 Lmcd1 Mcm2 Mcm5 Rpl13 Rpl15 Rps9 Scin Tenc1
262	V$SRF_Q4	15	15	185	1281	14690	-3.02	0.0	0.44	0.0	AJ430384 Arf1 Arhgdig BC025458 Celsr2 D2Bwg0891e Esm1 Mlp Nr4a1 Rnpep Rpl39 Slc35b1 Spag5 Tm4sf1 Zfp7
263	V$PTF1BETA_Q6	16	16	184	1299	14672	-3.02	0.0	0.57	0.0	Adamts4 Bcl2l14 Cyp26a1 Gna14 Pbk Prim2 Rps13 Sgol1 Slc26a7 Slc29a1 Stat6 Tiam2 Tm4sf1 Tnfaip2 Ttpa Zfp503
264	V$E4BP4_01: E4BP4	5	5	195	613	15358	-3.03	0.0	0.12	0.0	1300013B24Rik AJ430384 Ctgf Spag5 Wnt5b
265	V$MEF2_02: myogenic MADS factor MEF-2	13	13	187	1161	14810	-3.03	0.0	0.36	0.0	Ahcy Ccnb2 Cdca7 Gmnn Hdac11 Nr4a1 Pdlim1 Rnpep Sall2 Slc29a1 Slco1a5 Tyro3 Usp22
266	V$TCF11MAFG_01: TCF11:MafG heterodimers	14	14	186	1193	14778	-3.06	0.0	0.45	0.0	AJ430384 Dcbld1 Lmo4 Mcm5 Perp Pkp1 Rpl13 Rpl14 Sall2 Scrn2 Slc29a1 Slc35b1 Slc38a3 Tmem2
267	V$SRF_C: serum response factor	4	4	196	529	15442	-3.06	0.0	0.11	0.0	Etv1 Nr4a1 Spag5 Zfp7
268	V$TEL2_Q6	13	13	187	1116	14855	-3.09	0.0	0.44	0.0	Dip3b Eps8l2 Hey2 Krt2-8 Lad1 Lamr1 Lrrc1 Perp Ris2 Rps13 Slc38a3 Slc9a3r1 Zfyve19
269	V$ACAAT_B: Avian C-type CCAAT box	14	14	186	1126	14845	-3.09	0.0	0.6	0.0	2600017H08Rik BC011487 Bcl2l14 Ccnc Cdc2a Cks2 Galnt10 Id2 Mcm7 Nusap1 Prim2 Slc38a3 Tk1 Ttpa
270	V$FREAC2_01: Fork head RElated ACtivator-2	11	11	189	1006	14965	-3.09	0.0	0.33	0.0	Atp6v1b1 Aurkb Ccnc Ctgf Igf1r Mlph Nusap1 Pik3cg Rpl14 Rpl15 Stmn1
271	V$FXR_Q3	1	1	199	273	15698	-3.11	0.0	0.03	0.0	Nr4a1
272	V$HOGNESS_B: Imperfect Hogness /Goldberg Box	13	13	187	1032	14939	-3.12	0.0	0.63	0.0	2610019I03Rik Arf1 Cbx1 Cks2 Ddx39 Eif2b2 Farp2 Nipsnap1 Nme4 Rpl39 Rps10 Scrn2 Thoc3
273	V$PAX5_02: B-cell-specific activating protein	2	2	198	52	15919	-3.13	0.0	1.94	0.53	Slc5a8 Stmn1
274	V$NFKAPPAB50_01: NF-kappaB (p50)	10	10	190	686	15285	-3.14	0.0	1.02	0.03	Foxc1 Hdac11 Nipsnap1 Nr4a1 Prkcb1 Rpl14 Slc5a8 Slc6a15 Spnb3 Tert
275	V$GRE_C: Glucocorticoid response element	9	9	191	591	15380	-3.14	0.0	1.12	0.05	2600017H08Rik BC024955 Bub1b Rad51 Rpl14 Scrn2 Stk39 Tgif Trim47
276	V$FOXO1_02: fork head box O1	12	12	188	971	15000	-3.16	0.0	0.58	0.0	Ccnc Ctgf Igf1r Insr Mlph Msh2 Nusap1 Pik3cg Ppil5 Rpl14 Rpl15 Stmn1
277	V$OCT1_B: Octamer binding factor 1	11	11	189	962	15009	-3.16	0.0	0.41	0.0	Ahcy Aurkb Cdca7 Chst10 Egln3 Epha1 Lmo4 Nrarp Prkcb1 Scin Sfrp2
278	V$HNF4_01_B: Hepatocyte nuclear factor 4	9	9	191	614	15357	-3.18	0.0	1.01	0.03	5430413I02Rik Chad Gna14 Ins1 Mlp Pes1 Scrn2 Slc29a1 Slc38a3
279	V$PR_02: is recognized by progesterone receptor	11	11	189	841	15130	-3.19	0.0	0.72	0.0	BC024955 Bub1b Dio1 Hs3st1 Kcnk13 Nr4a1 Pole2 Rad51 Scrn2 Tenc1 Tspan2
280	V$PBX_Q3	190	190	10	15247	724	-3.21	0.0	0.36	0.0	1300013B24Rik 2410129E14Rik 2510015F01Rik 2600017H08Rik 2610019I03Rik 4930449E07Rik 5430413I02Rik 9430059P22Rik AJ430384 Adamts4 Ahcy Akp2 Aqp5 Arf1 Arhgdig Armcx2 Atp11a Atp1a1 Atp6v1b1 BC011487 BC016201 BC024955 BC025458 BC037006 Bcl11a Bcl2l14 Birc5 Bub1b Cbx1 Ccnb2 Ccnc Cdc20 Cdc42ep3 Cdca7 Chad Chi3l3 Chst10 Cks2 Col9a3 Ctgf Cyp26a1 D2Bwg0891e Dapk3 Dcbld1 Ddx39 Dio1 Dip3b Dlx5 Dnajb8 Dock9 …
281	V$HNF4_01: hepatic nuclear factor 4	191	191	9	15331	640	-3.23	0.0	0.33	0.0	1300013B24Rik 2410129E14Rik 2510015F01Rik 2600017H08Rik 2610019I03Rik 4930449E07Rik 5430413I02Rik 9430059P22Rik AJ430384 Adamts4 Ahcy Akp2 Aqp5 Arf1 Arhgdig Armcx2 Atp11a Atp6v1b1 Aurkb BC016201 BC024955 BC025458 Bcl11a Bcl2l14 Birc5 Bub1b Cbx1 Ccnb2 Ccnc Cdc20 Cdc2a Cdc42ep3 Cdca7 Celsr2 Chad Chi3l3 Chst10 Cks2 Col9a3 Ctgf Cyp26a1 D2Bwg0891e Dapk3 Dcbld1 Ddx39 Dio1 Dip3b Dlx5 Dnajb8 Dock9 Egln3 …
282	V$PAX_Q6	193	193	7	15278	693	-3.23	0.0	1.02	0.03	1300013B24Rik 2410129E14Rik 2510015F01Rik 2600017H08Rik 2610019I03Rik 4930449E07Rik 5430413I02Rik 9430059P22Rik AJ430384 Adamts4 Ahcy Akp2 Aqp5 Arf1 Arhgdig Armcx2 Atp11a Atp1a1 Atp6v1b1 Aurkb BC011487 BC016201 BC024955 BC025458 BC037006 Bcl11a Bcl2l14 Birc5 Bub1b Cbx1 Ccnb2 Ccnc Cdc20 Cdc2a Cdc42ep3 Cdca7 Celsr2 Chi3l3 Chst10 Cks2 Col9a3 Ctgf Cyp26a1 D2Bwg0891e Dapk3 Dcbld1 Ddx39 Dio1 Dip3b Dlx5…
283	V$NFKB_C: NF-kappaB binding site	5	5	195	557	15414	-3.25	0.0	0.19	0.0	BC025458 Birc5 Egln3 Rpl35 Sox14
284	V$MAX_01: Max	9	9	191	658	15313	-3.26	0.0	0.81	0.0	9430059P22Rik Eppb9 Lamr1 Mcm2 Perp Ptbp1 Sgol1 Stmn1 Tubb5
285	V$FOXO4_02: fork head box O4	7	7	193	453	15518	-3.27	0.0	1.07	0.03	Ccnc Ctgf Insr Msh2 Pik3cg Rpl14 Stmn1
286	V$PR_01: high affinity binding sites for progesterone receptor	5	5	195	278	15693	-3.27	0.0	1.3	0.16	Bub1b Mlph Nr4a1 Rad51 Stk39
287	V$RP58_01: 58 KDA repressor protein	3	3	197	408	15563	-3.28	0.0	0.12	0.0	Arf1 Galnt10 Npm3
288	V$DEAF1_02	6	6	194	370	15601	-3.3	0.0	1.13	0.06	Dip3b Ehd3 Eif2b2 Gad1 Gmnn Tnfaip2
289	V$CDPCR3_01: cut-like homeodomain protein	3	3	197	402	15569	-3.33	0.0	0.13	0.0	Cdc2a Mcm3 Tgif
290	V$PPARA_02: PPAR-alpha:RXR-alpha heterodimer (peroxisome proliferator activated factor alpha:retinoid X receptor alpha)	7	7	193	477	15494	-3.33	0.0	0.94	0.0	1300013B24Rik Ehd3 Foxi1 Galnt10 Lig1 Mcm7 Racgap1
291	V$SREBP1_01: sterol regulatory element-binding protein 1	8	8	192	606	15365	-3.34	0.0	0.71	0.0	9430059P22Rik Col9a3 Lmcd1 Ptbp1 Ris2 Sgol1 Tubb5 Zfp503
292	V$E4F1_Q6	4	4	196	462	15509	-3.35	0.0	0.18	0.0	4930449E07Rik BC024955 Dcbld1 Rpl15
293	V$CREBP1CJUN_01: CRE-binding protein 1:c-Jun heterodimer	8	8	192	626	15345	-3.36	0.0	0.64	0.0	AJ430384 Dapk3 Lmcd1 Mcm5 Rpl13 Rps9 Tenc1 Trim27
294	V$HOX13_01: Hox-1.3	1	1	199	244	15727	-3.37	0.0	0.05	0.0	Tm4sf1
295	V$NFMUE1_Q6	6	6	194	574	15397	-3.39	0.0	0.32	0.0	Cdc20 Lect1 Mcm5 Prkwnk4 Ptbp1 Spnb3
296	V$AR_03: is recognized by androgen reseptor	5	5	195	312	15659	-3.42	0.0	1.03	0.03	Bub1b Rad51 Scrn2 Stk39 Tyro3
297	V$STAT5B_01: signal transducer and activator of transcription 5b	5	5	195	324	15647	-3.47	0.0	0.95	0.0	Adamts4 Ccnb2 H2afx Kif22 Pbk
298	V$ATF_B: ATF binding site	6	6	194	491	15480	-3.47	0.0	0.54	0.0	AJ430384 Dapk3 Lmcd1 Mcm5 Rpl13 Rps9
299	V$OCT1_01: octamer factor 1	5	5	195	472	15499	-3.49	0.0	0.35	0.0	Aurkb Cdca7 Egln3 Nrarp Sfrp2
300	V$MEF3_B: MEF-3	6	6	194	479	15492	-3.5	0.0	0.58	0.0	Akp2 Atp11a Dapk3 Eps8l2 Pole2 Tjp2
301	V$TAXCREB_01: Tax/CREB complex	4	4	196	423	15548	-3.5	0.0	0.25	0.0	2410129E14Rik Bub1b Msh2 Sgol1
302	V$CHX10_01	4	4	196	416	15555	-3.51	0.0	0.27	0.0	Cks2 Prim2 Slc26a7 Ttpa
303	V$RORA2_01: RAR-related orphan receptor alpha2	1	1	199	223	15748	-3.54	0.0	0.06	0.0	Bub1b
304	V$OCT1_07: octamer factor 1	1	1	199	221	15750	-3.55	0.0	0.06	0.0	2600017H08Rik
305	V$FOXO3_01: fork head box O3	5	5	195	378	15593	-3.56	0.0	0.66	0.0	Ccnc Ctgf Pik3cg Rpl14 Stmn1
306	V$LXR_Q3	2	2	198	78	15893	-3.59	0.0	1.35	0.17	Ly78 Nudt1
307	V$ATF6_01: activating transcription factor 6	3	3	197	331	15640	-3.63	0.0	0.24	0.0	Armcx2 Mtbp Papss1
308	V$RSRFC4_Q2	4	4	196	366	15605	-3.63	0.0	0.39	0.0	Hdac11 Nr4a1 Rnpep Tyro3
309	V$EGR1_01: Egr-1/Krox-24/NGFI-A immediate-early gene product	3	3	197	169	15802	-3.64	0.0	1.03	0.03	D2Bwg0891e Pgpep1 Zfyve19
310	V$IRF1_01: interferon regulatory factor 1	4	4	196	353	15618	-3.66	0.0	0.43	0.0	Hs3st1 Tgif Tjp2 Zfp239
311	V$FREAC4_01: Fork head RElated ACtivator-4	3	3	197	171	15800	-3.66	0.0	1.01	0.03	Ctgf Pik3cg Stat6
312	V$MEF2_03: myogenic MADS factor MEF-2	4	4	196	318	15653	-3.66	0.0	0.57	0.0	Gmnn Hdac11 Nr4a1 Slco1a5
313	V$ISRE_01: interferon-stimulated response element	2	2	198	264	15707	-3.69	0.0	0.17	0.0	Kif22 Slco1a5
314	V$CREBP1_01: cAMP-responsive element binding protein 1	2	2	198	260	15711	-3.71	0.0	0.18	0.0	2410129E14Rik Rpl15
315	V$HEN1_02: HEN1	3	3	197	187	15784	-3.73	0.0	0.87	0.0	Cyp26a1 Rap1ga1 Solt
316	V$PBX1_02: homeo domain factor Pbx-1	2	2	198	248	15723	-3.77	0.0	0.2	0.0	Kif22 Papss1
317	V$POLY_C: Retroviral Poly A signal	3	3	197	241	15730	-3.81	0.0	0.54	0.0	H2afx Slc35b1 Tert
318	V$R_01: Epstein-Barr virus transcription factor R	2	2	198	237	15734	-3.82	0.0	0.23	0.0	Dip3b Mcm7
319	V$EVI1_06: ectopic viral integration site 1 encoded factor	2	2	198	205	15766	-3.92	0.0	0.32	0.0	Pbk Tubb5
320	V$CAAT_C: Retroviral CCAAT box	2	2	198	120	15851	-3.93	0.0	0.81	0.0	Ddx39 Solt
321	V$MIF1_01: MIBP-1 / RFX1 complex	2	2	198	196	15775	-3.96	0.0	0.35	0.0	4930449E07Rik Atp6v1b1
322	V$MEIS1BHOXA9_02: Meis-1b:HOXA9 heterodimeric binding	2	2	198	191	15780	-3.97	0.0	0.37	0.0	Dapk3 Nusap1
323	V$CDP_02: transcriptional repressor CDP	1	1	199	160	15811	-3.98	0.0	0.14	0.0	Galnt10
324	V$MEIS1AHOXA9_01: Meis-1a:HOXA9 heterodimeric binding	2	2	198	168	15803	-3.98	0.0	0.47	0.0	Gna14 Lad1
325	V$FXR_IR1_Q6	1	1	199	153	15818	-4.04	0.0	0.16	0.0	Arhgdig
326	V$CDP_01: cut-like homeodomain protein	1	1	199	145	15826	-4.09	0.0	0.18	0.0	Ehd3
327	V$AHR_01: aryl hydrocarbon / dioxin receptor	1	1	199	42	15929	-4.14	0.0	0.88	0.0	Nek6
328	V$STAT1_01: signal transducer and activator of transcription 1	1	1	199	49	15922	-4.2	0.0	0.77	0.0	Rpl35
329	V$HMEF2_Q6: myocyte enhancer factor	1	1	199	58	15913	-4.26	0.0	0.65	0.0	Bub1b
330	V$LXR_DR4_Q3	1	1	199	95	15876	-4.29	0.0	0.36	0.0	Nudt1
331	V$GNCF_01: GCNF (germ cell nuclear factor)	1	1	199	94	15877	-4.3	0.0	0.36	0.0	Slc5a8
332	V$RSRFC4_01: related to serum response factor, C4	1	1	199	93	15878	-4.3	0.0	0.37	0.0	Nr4a1
