# Supplementary material for: A genomic analysis of mouse models of breast cancer reveals molecular features of mouse models and relationships to human breast cancer
Source: Breast Cancer Res. 2014 Jun 5;16(3):R59. doi: 10.1186/bcr3672 (PMC4078930; doi:10.1186/bcr3672)
Supplement: Additional file 3 — Fold change values organized by mouse tumor model type comparing the mouse model to normal mammary gland. [file bcr3672-S3.zip › Additional_File_3/LPA_vs_NMLmammary/AdditionalFile69_LPA_vs_NMLmammary/DownregulatedGenesgather_gene_ontology_121024.txt]

#	Annotation	Total Genes With Ann	Your Genes (With Ann)	Your Genes (No Ann)	Genome (With Ann)	Genome (No Ann)	ln(Bayes factor)	neg ln(p value)	FE: neg ln(p value)	FE: neg ln(FDR)	Genes
1	GO:0006091 [5]: generation of precursor metabolites and energy	49	49	207	381	11992	47.04	10.41	52.42	45.81	1810044O22Rik Acadl Acadm Acadvl Acdc Aox1 Atp5o Cox4i1 Cox5a Cox6a1 Cox6c Cox7a1 Cox8b Cs Cyp2e1 Cyp4b1 Dlat Eno3 Etfdh Fads3 Fh1 Fmo1 Fmo2 Gbe1 Gpd2 Gyg1 Gys2 Hibadh Hk2 Idh3a Idh3g Mdh2 Ndufa5 Ndufb4 Ndufb8 Ndufs7 Ndufv1 Pck1 Pcx Pdcd8 Pdha1 Pdhb Por Pygl Suox Txnl6 Txnrd3 Uqcrb Uqcrc1
2	GO:0019752 [6]: carboxylic acid metabolism	34	34	222	279	12094	29.36	10.41	34.73	29.23	Aacs Acadl Acadm Acadvl Acdc Aldh4a1 Arg2 Aspa Cav1 Cdo1 Cpt1b Cpt2 Crat Dci Ddt Dlat Ech1 Ehhadh Elovl6 Fads1 Fads3 Fasn Fh1 Glul Gstz1 Hadhb Hibadh Mdh2 Ndufab1 Pck1 Pdk4 Phyh Scd1 Tph1
3	GO:0006082 [5]: organic acid metabolism	34	34	222	279	12094	29.36	10.41	34.73	29.23	Aacs Acadl Acadm Acadvl Acdc Aldh4a1 Arg2 Aspa Cav1 Cdo1 Cpt1b Cpt2 Crat Dci Ddt Dlat Ech1 Ehhadh Elovl6 Fads1 Fads3 Fasn Fh1 Glul Gstz1 Hadhb Hibadh Mdh2 Ndufab1 Pck1 Pdk4 Phyh Scd1 Tph1
4	GO:0006629 [5]: lipid metabolism	37	37	219	397	11976	24.69	10.41	30.0	24.79	Aacs Acadl Acadm Acadvl Acdc Adfp Adpn Agpat3 Aldh1a7 Cav1 Cidea Cpt1b Cpt2 Crat Dci Dgat2 Ech1 Ehhadh Elovl6 Fads1 Fads3 Fasn Hadhb Hsd11b1 Lipe Lpgat1 Lpin1 Lpl Ndufab1 Pck1 Pcx Phyh Pla1a Sc5d Scd1 Smpd3 Sult1a1
5	GO:0006118 [6]: electron transport	30	30	226	262	12111	23.86	10.41	29.21	24.22	1810044O22Rik Acadl Acadm Acadvl Aox1 Cox4i1 Cox5a Cox6a1 Cox6c Cox7a1 Cox8b Cyp2e1 Cyp4b1 Etfdh Fads3 Fmo1 Fmo2 Gpd2 Ndufa5 Ndufb4 Ndufb8 Ndufs7 Ndufv1 Pdcd8 Por Suox Txnl6 Txnrd3 Uqcrb Uqcrc1
6	GO:0006631 [6]: fatty acid metabolism	20	20	236	105	12268	22.56	10.41	27.99	23.17	Aacs Acadl Acadm Acadvl Acdc Cav1 Cpt1b Cpt2 Crat Dci Ech1 Ehhadh Elovl6 Fads1 Fads3 Fasn Hadhb Ndufab1 Phyh Scd1
7	GO:0015980 [6]: energy derivation by oxidation of organic compounds	19	19	237	97	12276	21.65	10.41	27.07	22.42	Acdc Cs Dlat Eno3 Fh1 Gbe1 Gpd2 Gyg1 Gys2 Hibadh Hk2 Idh3a Idh3g Mdh2 Pck1 Pcx Pdha1 Pdhb Pygl
8	GO:0007166 [5]: cell surface receptor linked signal transduction	10	10	246	2292	10081	21.19	10.41	0.0	0.0	Adamts5 Calca Cish Cspg4 Fzd4 Gpr109b Gprc5b Opn3 Prss11 Wnt4
9	GO:0044255 [5]: cellular lipid metabolism	31	31	225	316	12057	21.1	10.41	26.42	21.9	Aacs Acadl Acadm Acadvl Acdc Agpat3 Aldh1a7 Cav1 Cpt1b Cpt2 Crat Dci Dgat2 Ech1 Ehhadh Elovl6 Fads1 Fads3 Fasn Hadhb Hsd11b1 Lipe Lpgat1 Ndufab1 Pck1 Pcx Phyh Sc5d Scd1 Smpd3 Sult1a1
10	GO:0007600 [5]: sensory perception	1	1	255	1356	11017	20.44	10.41	0.0	0.0	Opn3
11	GO:0007186 [6]: G-protein coupled receptor protein signaling pathway	6	6	250	1881	10492	20.04	10.41	0.0	0.0	Calca Cish Fzd4 Gpr109b Gprc5b Opn3
12	GO:0007165 [4]: signal transduction	21	21	235	3039	9334	19.59	10.41	0.0	0.0	Acdc Adamts5 Arl4 Calca Cav1 Ccl5 Chn1 Cish Cspg4 Cxcl15 Fzd4 Gem Gpr109b Gprc5b Opn3 Pde8a Prss11 Sh3bp5 Smpd3 Sos2 Wnt4
13	GO:0006092 [7]: main pathways of carbohydrate metabolism	15	15	241	66	12307	18.01	10.41	23.45	19.04	Acdc Cs Dlat Eno3 Fh1 Gpd2 Hibadh Hk2 Idh3a Idh3g Mdh2 Pck1 Pcx Pdha1 Pdhb
14	GO:0009581 [5]: detection of external stimulus	2	2	254	1365	11008	17.91	10.41	0.0	0.0	Fech Opn3
15	GO:0008152 [3]: metabolism	162	162	94	5440	6933	16.3	10.41	21.23	16.93	1810044O22Rik 2410001H17Rik Aacs Acadl Acadm Acadvl Acdc Acy3 Adamts5 Adfp Adpn Agpat3 Aldh1a1 Aldh1a7 Aldh4a1 Aldh6a1 Amy1 Aox1 Arg2 Aspa Atp5o Bphl C1r C1s Car3 Car4 Car5b Cav1 Cd1d1 Cdkn2c Cdo1 Cidea Clpx Comt Cox4i1 Cox5a Cox6a1 Cox6c Cox7a1 Cox8b Cpt1b Cpt2 Crat Cs Cyp2e1 Cyp4b1 Dci Ddt Decr1 Dgat2 Dlat Dnaja1 Dnajd1 Dpep1 Dusp1 Ebf1 Ech1 Ehhadh Eif4e3 Elovl6 Eno3 Enpep Enpp2 Ephx2 Esrrb Etf…
16	GO:0050877 [4]: neurophysiological process	4	4	252	1503	10870	16.29	10.41	0.0	0.0	Comt Hnmt Opn3 Tph1
17	GO:0044262 [6]: cellular carbohydrate metabolism	20	20	236	173	12200	14.59	10.41	19.94	15.73	Acdc Cs Dlat Eno3 Fh1 Gbe1 Gpd2 Gyg1 Gys2 Hibadh Hk2 Idh3a Idh3g Mdh2 Pck1 Pcx Pdha1 Pdhb Pfkfb3 Pygl
18	GO:0007154 [3]: cell communication	36	36	220	3573	8800	12.55	10.41	0.0	0.0	Acdc Adamts5 Aoc3 Arl4 Calca Cav1 Ccl5 Cd36 Chn1 Cish Comt Cspg4 Cxcl15 Dpt Efemp1 Fzd4 Gem Glycam1 Gpr109b Gprc5b Hnmt Icam2 Jag2 Lamb1-1 Lamc1 Nid1 Opn3 Pde8a Prss11 Sh3bp5 Smpd3 Sos2 Spon2 Tnxb Tph1 Wnt4
19	GO:0050896 [3]: response to stimulus	24	24	232	2727	9646	11.1	10.41	0.0	0.0	Acdc C1r Calca Ccl24 Ccl5 Cd1d1 Cd7 Comt Cryab Cxcl12 Cxcl15 Cxcl7 Defb1 Dnaja1 Ephx2 Fech Ly6c Msra Opn3 Orm1 Orm2 Smpd3 Snai2 Spon2
20	GO:0005975 [5]: carbohydrate metabolism	22	22	234	275	12098	10.38	10.41	15.64	11.52	Acdc Amy1 Cs Dlat Eno3 Fh1 Gbe1 Gpd2 Gyg1 Gys2 Hibadh Hk2 Idh3a Idh3g Mdh2 Pck1 Pcx Pdha1 Pdhb Pfkfb3 Pgm2 Pygl
21	GO:0009605 [4]: response to external stimulus	17	17	239	2155	10218	9.49	10.41	0.0	0.0	C1r Calca Ccl24 Ccl5 Cd1d1 Comt Cryab Cxcl12 Cxcl15 Defb1 Dnaja1 Ephx2 Fech Opn3 Orm1 Orm2 Snai2
22	GO:0044237 [4]: cellular metabolism	145	145	111	5121	7252	9.24	10.41	14.01	9.98	1810044O22Rik 2410001H17Rik Aacs Acadl Acadm Acadvl Acdc Adamts5 Agpat3 Aldh1a1 Aldh1a7 Aldh4a1 Aox1 Arg2 Aspa Atp5o Bphl C1r C1s Car3 Car4 Car5b Cav1 Cd1d1 Cdkn2c Cdo1 Clpx Comt Cox4i1 Cox5a Cox6a1 Cox6c Cox7a1 Cox8b Cpt1b Cpt2 Crat Cs Cyp2e1 Cyp4b1 Dci Ddt Dgat2 Dlat Dnaja1 Dnajd1 Dpep1 Dusp1 Ebf1 Ech1 Ehhadh Eif4e3 Elovl6 Eno3 Enpep Enpp2 Ephx2 Esrrb Etfdh Fads1 Fads3 Fasn Fbxo9 Fech Fh1 Fkbp9…
23	GO:0050874 [3]: organismal physiological process	21	21	235	2387	9986	8.96	10.41	0.0	0.0	C1r Calca Cav1 Ccl24 Ccl5 Cd1d1 Cd7 Comt Cxcl12 Cxcl15 Cxcl7 Hnmt Lamb1-1 Msra Opn3 Orm1 Orm2 Procr Spon2 Thbd Tph1
24	GO:0050875 [3]: cellular physiological process	196	196	60	7738	4635	8.6	10.41	13.43	9.47	1810044O22Rik 2400002F11Rik 2410001H17Rik Aacs Abca8a Acadl Acadm Acadvl Acdc Acta1 Adamts5 Adfp Agpat3 Aldh1a1 Aldh1a7 Aldh4a1 Angptl4 Aox1 Apip Aqp1 Arfl4 Arg2 Arl4 Aspa Atp5o B430110G05Rik Bphl C1r C1s C330005L02Rik Cables1 Cacna1s Car3 Car4 Car5b Cav1 Ccnd2 Cd1d1 Cd36 Cdkn1c Cdkn2c Cdo1 Cidea Cidec Cish Clpx Comt Cox4i1 Cox5a Cox6a1 Cox6c Cox7a1 Cox8b Cpt1b Cpt2 Crat Cs Cspg4 Cxcl12 Cxcl15 Cy…
25	GO:0006006 [8]: glucose metabolism	10	10	246	62	12311	7.86	10.41	13.26	9.36	Acdc Dlat Eno3 Gpd2 Hibadh Hk2 Pck1 Pcx Pdha1 Pdhb
26	GO:0019318 [7]: hexose metabolism	11	11	245	81	12292	7.55	10.41	12.93	9.1	Acdc Dlat Eno3 Gpd2 Hibadh Hk2 Pck1 Pcx Pdha1 Pdhb Pfkfb3
27	GO:0006139 [5]: nucleobase, nucleoside, nucleotide and nucleic acid metabolism	23	23	233	2404	9969	7.39	10.41	0.0	0.0	Atp5o Cdkn2c Ebf1 Enpp2 Esrrb Hdgfrp2 Hibadh Hoxc6 Hoxd8 Htatsf1 Mef2c Pdcd8 Ppargc1b Rbpms2 Rxrg Smarca1 Smarcd3 Snai2 Sox7 Tcf15 Tcfap2a Wbscr14 Zfhx1a
28	GO:0005996 [6]: monosaccharide metabolism	11	11	245	83	12290	7.35	10.41	12.72	8.95	Acdc Dlat Eno3 Gpd2 Hibadh Hk2 Pck1 Pcx Pdha1 Pdhb Pfkfb3
29	GO:0006099 [8]: tricarboxylic acid cycle	6	6	250	17	12356	6.75	10.41	12.22	8.51	Cs Fh1 Idh3a Idh3g Mdh2 Pdhb
30	GO:0006641 [7]: triacylglycerol metabolism	4	4	252	3	12370	6.6	10.41	12.11	8.47	Cav1 Dgat2 Lipe Pck1
31	GO:0019395 [7]: fatty acid oxidation	5	5	251	9	12364	6.58	10.41	12.08	8.47	Acdc Dci Ehhadh Hadhb Phyh
32	GO:0006066 [5]: alcohol metabolism	14	14	242	153	12220	6.5	10.41	11.79	8.24	Acdc Comt Dlat Eno3 Gpd2 Hibadh Hk2 Lipe Pck1 Pcx Pdha1 Pdhb Pfkfb3 Sc5d
33	GO:0006635 [8]: fatty acid beta-oxidation	4	4	252	4	12369	5.92	9.72	11.43	7.92	Acdc Dci Ehhadh Hadhb
34	GO:0006638 [6]: neutral lipid metabolism	4	4	252	7	12366	4.43	7.85	9.93	6.51	Cav1 Dgat2 Lipe Pck1
35	GO:0006639 [6]: acylglycerol metabolism	4	4	252	7	12366	4.43	7.85	9.93	6.51	Cav1 Dgat2 Lipe Pck1
36	GO:0046486 [6]: glycerolipid metabolism	4	4	252	8	12365	4.05	7.58	9.54	6.2	Cav1 Dgat2 Lipe Pck1
37	GO:0006662 [5]: glycerol ether metabolism	4	4	252	8	12365	4.05	7.58	9.54	6.2	Cav1 Dgat2 Lipe Pck1
38	GO:0006090 [7]: pyruvate metabolism	3	3	253	2	12371	3.92	7.47	9.43	6.13	Dlat Pck1 Pdk4
39	GO:0008610 [6]: lipid biosynthesis	12	12	244	155	12218	3.54	7.03	8.8	5.56	Agpat3 Dgat2 Elovl6 Fads1 Fads3 Fasn Lpgat1 Ndufab1 Pck1 Pcx Sc5d Scd1
40	GO:0006350 [6]: transcription	15	15	241	1596	10777	3.5	6.93	0.0	0.0	Cdkn2c Ebf1 Esrrb Hdgfrp2 Hoxc6 Hoxd8 Mef2c Rxrg Smarcd3 Snai2 Sox7 Tcf15 Tcfap2a Wbscr14 Zfhx1a
41	GO:0016051 [6]: carbohydrate biosynthesis	7	7	249	50	12323	3.46	6.89	8.84	5.57	Acdc Gbe1 Gpd2 Gyg1 Gys2 Pck1 Pcx
42	GO:0019320 [8]: hexose catabolism	6	6	250	36	12337	3.17	6.75	8.59	5.5	Dlat Eno3 Hibadh Hk2 Pdha1 Pdhb
43	GO:0046164 [6]: alcohol catabolism	6	6	250	36	12337	3.17	6.75	8.59	5.5	Dlat Eno3 Hibadh Hk2 Pdha1 Pdhb
44	GO:0046365 [7]: monosaccharide catabolism	6	6	250	36	12337	3.17	6.75	8.59	5.5	Dlat Eno3 Hibadh Hk2 Pdha1 Pdhb
45	GO:0006007 [9]: glucose catabolism	6	6	250	36	12337	3.17	6.75	8.59	5.5	Dlat Eno3 Hibadh Hk2 Pdha1 Pdhb
46	GO:0006094 [8]: gluconeogenesis	4	4	252	11	12362	3.1	6.63	8.57	5.5	Acdc Gpd2 Pck1 Pcx
47	GO:0019219 [5]: regulation of nucleobase, nucleoside, nucleotide and nucleic acid metabolism	15	15	241	1547	10826	2.88	6.28	0.0	0.0	Cdkn2c Ebf1 Esrrb Hdgfrp2 Hoxc6 Hoxd8 Mef2c Rxrg Smarcd3 Snai2 Sox7 Tcf15 Tcfap2a Wbscr14 Zfhx1a
48	GO:0045449 [6]: regulation of transcription	15	15	241	1540	10833	2.79	6.22	0.0	0.0	Cdkn2c Ebf1 Esrrb Hdgfrp2 Hoxc6 Hoxd8 Mef2c Rxrg Smarcd3 Snai2 Sox7 Tcf15 Tcfap2a Wbscr14 Zfhx1a
49	GO:0006351 [7]: transcription, DNA-dependent	15	15	241	1540	10833	2.79	6.22	0.0	0.0	Cdkn2c Ebf1 Esrrb Hdgfrp2 Hoxc6 Hoxd8 Mef2c Rxrg Smarcd3 Snai2 Sox7 Tcf15 Tcfap2a Wbscr14 Zfhx1a
50	GO:0009310 [6]: amine catabolism	6	6	250	41	12332	2.56	5.93	7.96	4.91	Aldh4a1 Arg2 Aspa Cdo1 Comt Gstz1
51	GO:0006355 [7]: regulation of transcription, DNA-dependent	15	15	241	1513	10860	2.47	5.89	0.0	0.0	Cdkn2c Ebf1 Esrrb Hdgfrp2 Hoxc6 Hoxd8 Mef2c Rxrg Smarcd3 Snai2 Sox7 Tcf15 Tcfap2a Wbscr14 Zfhx1a
52	GO:0015909 [7]: long-chain fatty acid transport	2	2	254	0	12373	2.28	5.62	7.8	4.81	Adfp Cpt1b
53	GO:0019915 [6]: lipid storage	2	2	254	0	12373	2.28	5.62	7.8	4.81	Adfp Cav1
54	GO:0016052 [6]: carbohydrate catabolism	6	6	250	44	12329	2.23	5.56	7.62	4.68	Dlat Eno3 Hibadh Hk2 Pdha1 Pdhb
55	GO:0044275 [7]: cellular carbohydrate catabolism	6	6	250	44	12329	2.23	5.56	7.62	4.68	Dlat Eno3 Hibadh Hk2 Pdha1 Pdhb
56	GO:0007582 [2]: physiological process	227	227	29	10048	2325	2.2	5.56	6.97	4.18	1810044O22Rik 2400002F11Rik 2410001H17Rik Aacs Abca8a Acadl Acadm Acadvl Acdc Acta1 Acy3 Adamts5 Adfp Adpn Agpat3 Aldh1a1 Aldh1a7 Aldh4a1 Aldh6a1 Amy1 Angptl4 Aox1 Apip Aqp1 Arfl4 Arg2 Arl4 Aspa Atp5o B430110G05Rik Bphl C1r C1s C330005L02Rik Cables1 Cacna1s Calca Car3 Car4 Car5b Cav1 Ccl24 Ccl5 Ccnd2 Cd1d1 Cd36 Cd7 Cdkn1c Cdkn2c Cdo1 Cidea Cidec Cish Clpx Cnn1 Comt Cox4i1 Cox5a Cox6a1 Cox6c Cox7a…
57	GO:0006633 [7]: fatty acid biosynthesis	6	6	250	46	12327	2.02	5.33	7.4	4.55	Elovl6 Fads1 Fads3 Fasn Ndufab1 Scd1
58	GO:0019319 [8]: hexose biosynthesis	4	4	252	16	12357	1.93	5.19	7.39	4.55	Acdc Gpd2 Pck1 Pcx
59	GO:0046165 [6]: alcohol biosynthesis	4	4	252	16	12357	1.93	5.19	7.39	4.55	Acdc Gpd2 Pck1 Pcx
60	GO:0046364 [7]: monosaccharide biosynthesis	4	4	252	16	12357	1.93	5.19	7.39	4.55	Acdc Gpd2 Pck1 Pcx
61	GO:0006096 [8]: glycolysis	5	5	251	30	12343	1.92	5.19	7.34	4.52	Dlat Eno3 Hk2 Pdha1 Pdhb
62	GO:0006725 [5]: aromatic compound metabolism	7	7	249	71	12302	1.57	4.84	6.9	4.13	Bphl Comt Ddt Ephx2 Gstz1 Mocs2 Tph1
63	GO:0016053 [6]: organic acid biosynthesis	6	6	250	52	12321	1.46	4.73	6.82	4.12	Elovl6 Fads1 Fads3 Fasn Ndufab1 Scd1
64	GO:0046394 [7]: carboxylic acid biosynthesis	6	6	250	52	12321	1.46	4.73	6.82	4.12	Elovl6 Fads1 Fads3 Fasn Ndufab1 Scd1
65	GO:0051186 [5]: cofactor metabolism	9	9	247	120	12253	1.43	4.69	6.69	4.11	Atp5o Dlat Ehhadh Fech Hibadh Mocs2 Pank3 Pdk4 Txnrd3
66	GO:0009063 [7]: amino acid catabolism	5	5	251	34	12339	1.43	4.69	6.83	4.12	Aldh4a1 Arg2 Aspa Cdo1 Gstz1
67	GO:0042775 [8]: ATP synthesis coupled electron transport (sensu Eukaryota)	3	3	253	8	12365	1.24	4.46	6.72	4.12	Ndufs7 Ndufv1 Uqcrb
68	GO:0005978 [8]: glycogen biosynthesis	3	3	253	8	12365	1.24	4.46	6.72	4.12	Gbe1 Gyg1 Gys2
69	GO:0009250 [7]: glucan biosynthesis	3	3	253	8	12365	1.24	4.46	6.72	4.12	Gbe1 Gyg1 Gys2
70	GO:0015908 [6]: fatty acid transport	2	2	254	1	12372	1.2	4.46	6.72	4.12	Adfp Cpt1b
71	GO:0019432 [8]: triacylglycerol biosynthesis	2	2	254	1	12372	1.2	4.46	6.72	4.12	Dgat2 Pck1
72	GO:0006086 [8]: acetyl-CoA biosynthesis from pyruvate	2	2	254	1	12372	1.2	4.46	6.72	4.12	Dlat Pdk4
73	GO:0006732 [6]: coenzyme metabolism	8	8	248	101	12272	1.11	4.35	6.4	3.86	Atp5o Dlat Ehhadh Hibadh Mocs2 Pank3 Pdk4 Txnrd3
74	GO:0007517 [5]: muscle development	9	9	247	127	12246	1.08	4.31	6.32	3.8	Acta1 Cryab Fhl1 Gpd2 Mef2c Myl1 Tagln Tnni2 Tpm2
75	GO:0042773 [7]: ATP synthesis coupled electron transport	3	3	253	9	12364	0.97	4.23	6.45	3.89	Ndufs7 Ndufv1 Uqcrb
76	GO:0000004 [2]: biological_process unknown	9	9	247	1002	11371	0.92	4.16	0.0	0.0	Antxr1 Arhgap24 Atpaf2 Brp44l Chpt1 Cys1 Lims2 Rspondin Zfp385
77	GO:0006520 [6]: amino acid metabolism	9	9	247	131	12242	0.89	4.16	6.12	3.62	Aldh4a1 Arg2 Aspa Cdo1 Ddt Glul Gstz1 Hibadh Tph1
78	GO:0009058 [4]: biosynthesis	29	29	227	817	11556	0.78	4.04	5.58	3.21	Acdc Adamts5 Atp5o Cav1 Cd1d1 Ddt Dgat2 Eif4e3 Elovl6 Fads1 Fads3 Fasn Fech Fthfd Gbe1 Glul Gpd2 Gyg1 Gys2 Mocs2 Ndufab1 Pank3 Pck1 Pcx Rpl5 Scd1 Smarcd3 St8sia4 Tph1
79	GO:0009056 [4]: catabolism	26	26	230	717	11656	0.55	3.78	5.37	3.08	Adamts5 Adpn Aldh4a1 Arg2 Aspa C1r C1s Cdo1 Comt Dlat Dpep1 Eno3 Enpep Ephx2 Gstz1 Hibadh Hk2 Immp2l Lipe Lpl Pdcd8 Pdha1 Pdhb Prss11 Serpinb1b Uqcrc1
80	GO:0005977 [8]: glycogen metabolism	4	4	252	25	12348	0.52	3.78	5.94	3.47	Gbe1 Gyg1 Gys2 Pygl
81	GO:0006073 [7]: glucan metabolism	4	4	252	25	12348	0.52	3.78	5.94	3.47	Gbe1 Gyg1 Gys2 Pygl
82	GO:0006519 [5]: amino acid and derivative metabolism	10	10	246	171	12202	0.4	3.62	5.56	3.21	Aldh4a1 Arg2 Aspa Cdo1 Comt Ddt Glul Gstz1 Hibadh Tph1
83	GO:0019222 [4]: regulation of metabolism	21	21	235	1674	10699	0.35	3.58	0.0	0.0	Acdc Cav1 Cd1d1 Cdkn2c Ebf1 Esrrb Gsn Hdgfrp2 Hoxc6 Hoxd8 Mef2c Rxrg Serpinb1b Smarcd3 Snai2 Sox7 Tcf15 Tcfap2a Tmod1 Wbscr14 Zfhx1a
84	GO:0043284 [5]: biopolymer biosynthesis	3	3	253	12	12361	0.31	3.52	5.77	3.32	Gbe1 Gyg1 Gys2
85	GO:0000271 [6]: polysaccharide biosynthesis	3	3	253	12	12361	0.31	3.52	5.77	3.32	Gbe1 Gyg1 Gys2
86	GO:0006730 [5]: one-carbon compound metabolism	4	4	252	27	12346	0.28	3.52	5.69	3.26	Car3 Car4 Car5b Fthfd
87	GO:0006112 [7]: energy reserve metabolism	4	4	252	28	12345	0.17	3.41	5.57	3.21	Gbe1 Gyg1 Gys2 Pygl
88	GO:0044249 [5]: cellular biosynthesis	27	27	229	783	11590	0.13	3.37	4.9	2.73	Acdc Adamts5 Atp5o Cd1d1 Ddt Dgat2 Eif4e3 Elovl6 Fads1 Fads3 Fasn Fech Gbe1 Glul Gpd2 Gyg1 Gys2 Mocs2 Ndufab1 Pank3 Pck1 Pcx Rpl5 Scd1 Smarcd3 St8sia4 Tph1
89	GO:0044264 [6]: cellular polysaccharide metabolism	4	4	252	29	12344	0.06	3.32	5.46	3.15	Gbe1 Gyg1 Gys2 Pygl
90	GO:0046460 [7]: neutral lipid biosynthesis	2	2	254	3	12370	0.04	0.0	5.54	3.21	Dgat2 Pck1
91	GO:0046463 [7]: acylglycerol biosynthesis	2	2	254	3	12370	0.04	0.0	5.54	3.21	Dgat2 Pck1
92	GO:0050818 [4]: regulation of coagulation	2	2	254	3	12370	0.04	0.0	5.54	3.21	Procr Thbd
93	GO:0050819 [5]: negative regulation of coagulation	2	2	254	3	12370	0.04	0.0	5.54	3.21	Procr Thbd
94	GO:0044248 [5]: cellular catabolism	23	23	233	643	11730	-0.08	0.0	4.73	2.6	Adamts5 Aldh4a1 Arg2 Aspa C1r C1s Cdo1 Comt Dlat Dpep1 Eno3 Enpep Ephx2 Gstz1 Hibadh Hk2 Immp2l Lipe Pdcd8 Pdha1 Pdhb Prss11 Uqcrc1
95	GO:0006936 [3]: muscle contraction	5	5	251	51	12322	-0.13	0.0	5.22	2.95	Acta1 Calca Cnn1 Tnni2 Tpm2
96	GO:0005976 [5]: polysaccharide metabolism	4	4	252	31	12342	-0.15	0.0	5.25	2.96	Gbe1 Gyg1 Gys2 Pygl
97	GO:0044238 [4]: primary metabolism	119	119	137	4937	7436	-0.31	0.0	3.91	2.25	2410001H17Rik Aacs Acadl Acadm Acadvl Acdc Adamts5 Adfp Adpn Agpat3 Aldh1a7 Aldh4a1 Amy1 Arg2 Aspa Atp5o C1r C1s Cav1 Cd1d1 Cdkn2c Cdo1 Cidea Clpx Comt Cpt1b Cpt2 Crat Cs Dci Ddt Dgat2 Dlat Dnaja1 Dnajd1 Dpep1 Dusp1 Ebf1 Ech1 Ehhadh Eif4e3 Elovl6 Eno3 Enpep Enpp2 Esrrb Fads1 Fads3 Fasn Fbxo9 Fh1 Fkbp9 Gbe1 Glul Gpd2 Grpel1 Gsn Gstz1 Gyg1 Gys2 Hadhb Hdgfrp2 Hibadh Hk2 Hoxc6 Hoxd8 Hsd11b1 Htatsf1 I…
98	GO:0019217 [6]: regulation of fatty acid metabolism	2	2	254	4	12369	-0.35	0.0	5.15	2.95	Acdc Cav1
99	GO:0030044 [7]: actin filament stabilization	2	2	254	4	12369	-0.35	0.0	5.15	2.95	Gsn Tmod1
100	GO:0045017 [7]: glycerolipid biosynthesis	2	2	254	4	12369	-0.35	0.0	5.15	2.95	Dgat2 Pck1
101	GO:0046504 [6]: glycerol ether biosynthesis	2	2	254	4	12369	-0.35	0.0	5.15	2.95	Dgat2 Pck1
102	GO:0051016 [8]: barbed-end actin filament capping	2	2	254	4	12369	-0.35	0.0	5.15	2.95	Gsn Tmod1
103	GO:0006085 [8]: acetyl-CoA biosynthesis	2	2	254	4	12369	-0.35	0.0	5.15	2.95	Dlat Pdk4
104	GO:0006119 [6]: oxidative phosphorylation	4	4	252	34	12339	-0.43	0.0	4.95	2.77	Atp5o Ndufs7 Ndufv1 Uqcrb
105	GO:0044267 [6]: cellular protein metabolism	32	32	224	2177	10196	-0.5	0.0	0.01	0.0	2410001H17Rik Acdc Adamts5 C1r C1s Cav1 Cd1d1 Clpx Dnaja1 Dnajd1 Dpep1 Dusp1 Eif4e3 Enpep Fbxo9 Fkbp9 Grpel1 Immp2l Msra Mst1r Nek7 Pcmt1 Pdk4 Pink1 Ppm1a Prss11 Rpl5 Smarcd3 Snrk St8sia4 Uqcrc1 Wwp1
106	GO:0009308 [5]: amine metabolism	10	10	246	199	12174	-0.52	0.0	4.58	2.48	Aldh4a1 Arg2 Aspa Cdo1 Comt Ddt Glul Gstz1 Hibadh Tph1
107	GO:0009064 [7]: glutamine family amino acid metabolism	3	3	253	18	12355	-0.64	0.0	4.78	2.65	Aldh4a1 Arg2 Glul
108	GO:0009072 [6]: aromatic amino acid family metabolism	3	3	253	18	12355	-0.64	0.0	4.78	2.65	Ddt Gstz1 Tph1
109	GO:0009065 [8]: glutamine family amino acid catabolism	2	2	254	5	12368	-0.67	0.0	4.82	2.66	Aldh4a1 Arg2
110	GO:0006807 [4]: nitrogen compound metabolism	3	3	253	19	12354	-0.77	0.0	4.65	2.54	Arg2 Cav1 Glul
111	GO:0050791 [3]: regulation of physiological process	30	30	226	2030	10343	-0.78	0.0	0.02	0.0	Acdc Angptl4 Apip Calca Cav1 Cd1d1 Cdkn2c Cidec Cxcl12 Ebf1 Esrrb Gsn Hdgfrp2 Hoxc6 Hoxd8 Lgals12 Mef2c Procr Rxrg Serpinb1b Smarcd3 Snai2 Sox7 Tcf15 Tcfap2a Thbd Tmod1 Tnni2 Wbscr14 Zfhx1a
112	GO:0019216 [5]: regulation of lipid metabolism	2	2	254	6	12367	-0.94	0.0	4.55	2.47	Acdc Cav1
113	GO:0006120 [9]: mitochondrial electron transport, NADH to ubiquinone	2	2	254	6	12367	-0.94	0.0	4.55	2.47	Ndufs7 Ndufv1
114	GO:0019439 [6]: aromatic compound catabolism	3	3	253	21	12352	-1.0	0.0	4.41	2.34	Comt Ephx2 Gstz1
115	GO:0019748 [4]: secondary metabolism	3	3	253	22	12351	-1.11	0.0	4.3	2.25	Aldh1a7 Ddt Fech
116	GO:0040007 [3]: growth	6	6	250	95	12278	-1.13	0.0	4.09	2.25	Cish Fhl1 Igfbp6 Prss11 Sepp1 Tkt
117	GO:0006776 [7]: vitamin A metabolism	2	2	254	7	12366	-1.16	0.0	4.31	2.25	Aldh1a1 Aldh1a7
118	GO:0006790 [5]: sulfur metabolism	4	4	252	45	12328	-1.27	0.0	4.07	2.25	Cdo1 Mocs2 Sepp1 Txnrd3
119	GO:0050789 [2]: regulation of biological process	36	36	220	2255	10118	-1.34	0.0	0.03	0.0	Acdc Angptl4 Apip Calca Cav1 Cd1d1 Cdkn2c Cidec Cish Cspg4 Cxcl12 Ebf1 Esrrb Gsn Hdgfrp2 Hoxc6 Hoxd8 Igfbp6 Lgals12 Mef2c Procr Prss11 Rxrg Serpinb1b Smarcd3 Snai2 Sox7 Tcf15 Tcfap2a Thbd Tkt Tmod1 Tnni2 Tnxb Wbscr14 Zfhx1a
120	GO:0051260 [8]: protein homooligomerization	2	2	254	8	12365	-1.36	0.0	4.1	2.25	Acdc Cav1
121	GO:0006839 [6]: mitochondrial transport	2	2	254	8	12365	-1.36	0.0	4.1	2.25	Slc25a4 Ucp1
122	GO:0006939 [4]: smooth muscle contraction	2	2	254	8	12365	-1.36	0.0	4.1	2.25	Calca Cnn1
123	GO:0008064 [6]: regulation of actin polymerization and/or depolymerization	2	2	254	8	12365	-1.36	0.0	4.1	2.25	Gsn Tmod1
124	GO:0019538 [5]: protein metabolism	35	35	221	2195	10178	-1.38	0.0	0.04	0.0	2410001H17Rik Acdc Adamts5 C1r C1s Cav1 Cd1d1 Clpx Dnaja1 Dnajd1 Dpep1 Dusp1 Eif4e3 Enpep Fbxo9 Fkbp9 Grpel1 Gsn Immp2l Msra Mst1r Nek7 Pcmt1 Pdk4 Pink1 Ppm1a Prss11 Rpl5 Serpinb1b Smarcd3 Snrk St8sia4 Tmod1 Uqcrc1 Wwp1
125	GO:0006512 [8]: ubiquitin cycle	2	2	254	355	12018	-1.46	0.0	0.01	0.0	Fbxo9 Wwp1
126	GO:0006259 [5]: DNA metabolism	3	3	253	418	11955	-1.54	0.0	0.01	0.0	Pdcd8 Smarca1 Smarcd3
127	GO:0030832 [9]: regulation of actin filament length	2	2	254	9	12364	-1.55	0.0	3.91	2.25	Gsn Tmod1
128	GO:0051128 [5]: regulation of cell organization and biogenesis	2	2	254	9	12364	-1.55	0.0	3.91	2.25	Gsn Tmod1
129	GO:0051259 [7]: protein oligomerization	2	2	254	9	12364	-1.55	0.0	3.91	2.25	Acdc Cav1
130	GO:0006084 [7]: acetyl-CoA metabolism	2	2	254	9	12364	-1.55	0.0	3.91	2.25	Dlat Pdk4
131	GO:0016049 [4]: cell growth	4	4	252	50	12323	-1.56	0.0	3.74	2.12	Cish Fhl1 Igfbp6 Prss11
132	GO:0009589 [8]: detection of UV	1	1	255	0	12373	-1.63	0.0	3.9	2.25	Fech
133	GO:0009743 [5]: response to carbohydrate stimulus	1	1	255	0	12373	-1.63	0.0	3.9	2.25	Acdc
134	GO:0009746 [6]: response to hexose stimulus	1	1	255	0	12373	-1.63	0.0	3.9	2.25	Acdc
135	GO:0009749 [7]: response to glucose stimulus	1	1	255	0	12373	-1.63	0.0	3.9	2.25	Acdc
136	GO:0018158 [8]: protein amino acid oxidation	1	1	255	0	12373	-1.63	0.0	3.9	2.25	Msra
137	GO:0018159 [9]: peptidyl-methionine oxidation	1	1	255	0	12373	-1.63	0.0	3.9	2.25	Msra
138	GO:0018206 [9]: peptidyl-methionine modification	1	1	255	0	12373	-1.63	0.0	3.9	2.25	Msra
139	GO:0019433 [8]: triacylglycerol catabolism	1	1	255	0	12373	-1.63	0.0	3.9	2.25	Lipe
140	GO:0042311 [6]: vasodilation	1	1	255	0	12373	-1.63	0.0	3.9	2.25	Cav1
141	GO:0042312 [5]: regulation of vasodilation	1	1	255	0	12373	-1.63	0.0	3.9	2.25	Cav1
142	GO:0042759 [8]: long-chain fatty acid biosynthesis	1	1	255	0	12373	-1.63	0.0	3.9	2.25	Fads1
143	GO:0044269 [6]: glycerol ether catabolism	1	1	255	0	12373	-1.63	0.0	3.9	2.25	Lipe
144	GO:0045721 [7]: negative regulation of gluconeogenesis	1	1	255	0	12373	-1.63	0.0	3.9	2.25	Acdc
145	GO:0045907 [6]: positive regulation of vasoconstriction	1	1	255	0	12373	-1.63	0.0	3.9	2.25	Cav1
146	GO:0045908 [6]: negative regulation of vasodilation	1	1	255	0	12373	-1.63	0.0	3.9	2.25	Cav1
147	GO:0045912 [6]: negative regulation of carbohydrate metabolism	1	1	255	0	12373	-1.63	0.0	3.9	2.25	Acdc
148	GO:0045932 [5]: negative regulation of muscle contraction	1	1	255	0	12373	-1.63	0.0	3.9	2.25	Calca
149	GO:0045986 [6]: negative regulation of smooth muscle contraction	1	1	255	0	12373	-1.63	0.0	3.9	2.25	Calca
150	GO:0046173 [7]: polyol biosynthesis	1	1	255	0	12373	-1.63	0.0	3.9	2.25	Pck1
151	GO:0046327 [8]: glycerol biosynthesis from pyruvate	1	1	255	0	12373	-1.63	0.0	3.9	2.25	Pck1
152	GO:0046340 [8]: diacylglycerol catabolism	1	1	255	0	12373	-1.63	0.0	3.9	2.25	Lipe
153	GO:0046461 [7]: neutral lipid catabolism	1	1	255	0	12373	-1.63	0.0	3.9	2.25	Lipe
154	GO:0046464 [7]: acylglycerol catabolism	1	1	255	0	12373	-1.63	0.0	3.9	2.25	Lipe
155	GO:0046503 [7]: glycerolipid catabolism	1	1	255	0	12373	-1.63	0.0	3.9	2.25	Lipe
156	GO:0001561 [8]: fatty acid alpha-oxidation	1	1	255	0	12373	-1.63	0.0	3.9	2.25	Phyh
157	GO:0001887 [6]: selenium metabolism	1	1	255	0	12373	-1.63	0.0	3.9	2.25	Sepp1
158	GO:0006083 [7]: acetate metabolism	1	1	255	0	12373	-1.63	0.0	3.9	2.25	Aspa
159	GO:0006106 [7]: fumarate metabolism	1	1	255	0	12373	-1.63	0.0	3.9	2.25	Fh1
160	GO:0006111 [7]: regulation of gluconeogenesis	1	1	255	0	12373	-1.63	0.0	3.9	2.25	Acdc
161	GO:0006113 [7]: fermentation	1	1	255	0	12373	-1.63	0.0	3.9	2.25	Pck1
162	GO:0006114 [8]: glycerol biosynthesis	1	1	255	0	12373	-1.63	0.0	3.9	2.25	Pck1
163	GO:0006531 [8]: aspartate metabolism	1	1	255	0	12373	-1.63	0.0	3.9	2.25	Aspa
164	GO:0006533 [9]: aspartate catabolism	1	1	255	0	12373	-1.63	0.0	3.9	2.25	Aspa
165	GO:0006573 [8]: valine metabolism	1	1	255	0	12373	-1.63	0.0	3.9	2.25	Hibadh
166	GO:0006636 [7]: fatty acid desaturation	1	1	255	0	12373	-1.63	0.0	3.9	2.25	Fads1
167	GO:0009399 [5]: nitrogen fixation	1	1	255	0	12373	-1.63	0.0	3.9	2.25	Glul
168	GO:0006464 [7]: protein modification	15	15	241	1101	11272	-1.67	0.0	0.03	0.0	2410001H17Rik Adamts5 Dusp1 Fbxo9 Msra Mst1r Nek7 Pcmt1 Pdk4 Pink1 Ppm1a Smarcd3 Snrk St8sia4 Wwp1
169	GO:0006100 [8]: tricarboxylic acid cycle intermediate metabolism	2	2	254	10	12363	-1.71	0.0	3.75	2.12	Fh1 Mdh2
170	GO:0006570 [7]: tyrosine metabolism	2	2	254	10	12363	-1.71	0.0	3.75	2.12	Ddt Gstz1
171	GO:0008361 [5]: regulation of cell size	4	4	252	53	12320	-1.72	0.0	3.57	1.96	Cish Fhl1 Igfbp6 Prss11
172	GO:0043283 [4]: biopolymer metabolism	19	19	237	1306	11067	-1.73	0.0	0.04	0.0	Adamts5 C1r C1s Dpep1 Enpep Gbe1 Gyg1 Gys2 Htatsf1 Immp2l Pdcd8 Ppargc1b Prss11 Pygl Rbpms2 Serpinb1b Smarca1 Smarcd3 Uqcrc1
173	GO:0007275 [2]: development	41	41	215	1597	10776	-1.83	0.0	2.43	1.32	Acta1 Cables1 Cd1d1 Cish Cryab Crym Cspg4 Cxcl12 Cxcl15 Ddt Ebf1 Enpep Fech Fhl1 Fzd4 Gpd2 Heph Hoxc6 Hoxd8 Hsd11b1 Igfbp6 Jag2 Lamb1-1 Mef2c Mfn2 Msra Mst1r Myl1 Ndrg2 Prelp Prss11 Sepp1 Snai2 Spon2 Tagln Tcf15 Thbd Tkt Tnni2 Tpm2 Wnt4
174	GO:0019751 [6]: polyol metabolism	2	2	254	11	12362	-1.85	0.0	3.59	1.98	Gpd2 Pck1
175	GO:0006071 [7]: glycerol metabolism	2	2	254	11	12362	-1.85	0.0	3.59	1.98	Gpd2 Pck1
176	GO:0018342 [9]: protein prenylation	2	2	254	12	12361	-1.99	0.0	3.45	1.85	Adamts5 Smarcd3
177	GO:0046148 [5]: pigment biosynthesis	2	2	254	13	12360	-2.11	0.0	3.32	1.83	Ddt Fech
178	GO:0006775 [6]: fat-soluble vitamin metabolism	2	2	254	13	12360	-2.11	0.0	3.32	1.83	Aldh1a1 Aldh1a7
179	GO:0009890 [6]: negative regulation of biosynthesis	2	2	254	14	12359	-2.22	0.0	3.2	1.83	Acdc Cav1
180	GO:0007565 [5]: pregnancy	2	2	254	14	12359	-2.22	0.0	3.2	1.83	Lamb1-1 Thbd
181	GO:0008154 [6]: actin polymerization and/or depolymerization	2	2	254	14	12359	-2.22	0.0	3.2	1.83	Gsn Tmod1
182	GO:0045184 [5]: establishment of protein localization	5	5	251	485	11888	-2.22	0.0	0.03	0.0	Arfl4 Arl4 Clpx Esrrb Pex13
183	GO:0016070 [5]: RNA metabolism	3	3	253	365	12008	-2.25	0.0	0.02	0.0	Htatsf1 Ppargc1b Rbpms2
184	GO:0015031 [5]: protein transport	5	5	251	481	11892	-2.26	0.0	0.03	0.0	Arfl4 Arl4 Clpx Esrrb Pex13
185	GO:0040008 [4]: regulation of growth	4	4	252	65	12308	-2.27	0.0	2.97	1.61	Cish Igfbp6 Prss11 Tkt
186	GO:0019448 [9]: L-cysteine catabolism	1	1	255	1	12372	-2.3	0.0	3.22	1.83	Cdo1
187	GO:0019452 [8]: L-cysteine catabolism to taurine	1	1	255	1	12372	-2.3	0.0	3.22	1.83	Cdo1
188	GO:0019530 [7]: taurine metabolism	1	1	255	1	12372	-2.3	0.0	3.22	1.83	Cdo1
189	GO:0030497 [8]: fatty acid elongation	1	1	255	1	12372	-2.3	0.0	3.22	1.83	Elovl6
190	GO:0042097 [7]: interleukin-4 biosynthesis	1	1	255	1	12372	-2.3	0.0	3.22	1.83	Cd1d1
191	GO:0042427 [7]: serotonin biosynthesis	1	1	255	1	12372	-2.3	0.0	3.22	1.83	Tph1
192	GO:0042428 [6]: serotonin metabolism	1	1	255	1	12372	-2.3	0.0	3.22	1.83	Tph1
193	GO:0043255 [6]: regulation of carbohydrate biosynthesis	1	1	255	1	12372	-2.3	0.0	3.22	1.83	Acdc
194	GO:0045019 [7]: negative regulation of nitric oxide biosynthesis	1	1	255	1	12372	-2.3	0.0	3.22	1.83	Cav1
195	GO:0045078 [9]: positive regulation of interferon-gamma biosynthesis	1	1	255	1	12372	-2.3	0.0	3.22	1.83	Cd1d1
196	GO:0045402 [8]: regulation of interleukin-4 biosynthesis	1	1	255	1	12372	-2.3	0.0	3.22	1.83	Cd1d1
197	GO:0045404 [9]: positive regulation of interleukin-4 biosynthesis	1	1	255	1	12372	-2.3	0.0	3.22	1.83	Cd1d1
198	GO:0045785 [5]: positive regulation of cell adhesion	1	1	255	1	12372	-2.3	0.0	3.22	1.83	Tnxb
199	GO:0045834 [6]: positive regulation of lipid metabolism	1	1	255	1	12372	-2.3	0.0	3.22	1.83	Acdc
200	GO:0045923 [7]: positive regulation of fatty acid metabolism	1	1	255	1	12372	-2.3	0.0	3.22	1.83	Acdc
201	GO:0046326 [7]: positive regulation of glucose import	1	1	255	1	12372	-2.3	0.0	3.22	1.83	Acdc
202	GO:0046439 [8]: L-cysteine metabolism	1	1	255	1	12372	-2.3	0.0	3.22	1.83	Cdo1
203	GO:0048284 [6]: organelle fusion	1	1	255	1	12372	-2.3	0.0	3.22	1.83	Mfn2
204	GO:0051132 [8]: NK T-cell activation	1	1	255	1	12372	-2.3	0.0	3.22	1.83	Cd1d1
205	GO:0051133 [8]: regulation of NK T-cell activation	1	1	255	1	12372	-2.3	0.0	3.22	1.83	Cd1d1
206	GO:0051135 [9]: positive regulation of NK T-cell activation	1	1	255	1	12372	-2.3	0.0	3.22	1.83	Cd1d1
207	GO:0001676 [7]: long-chain fatty acid metabolism	1	1	255	1	12372	-2.3	0.0	3.22	1.83	Fads1
208	GO:0001913 [7]: T-cell mediated cytotoxicity	1	1	255	1	12372	-2.3	0.0	3.22	1.83	Cd1d1
209	GO:0001914 [8]: regulation of T-cell mediated cytotoxicity	1	1	255	1	12372	-2.3	0.0	3.22	1.83	Cd1d1
210	GO:0001916 [9]: positive regulation of T-cell mediated cytotoxicity	1	1	255	1	12372	-2.3	0.0	3.22	1.83	Cd1d1
211	GO:0006003 [9]: fructose 2,6-bisphosphate metabolism	1	1	255	1	12372	-2.3	0.0	3.22	1.83	Pfkfb3
212	GO:0006109 [5]: regulation of carbohydrate metabolism	1	1	255	1	12372	-2.3	0.0	3.22	1.83	Acdc
213	GO:0006125 [7]: thioredoxin pathway	1	1	255	1	12372	-2.3	0.0	3.22	1.83	Txnrd3
214	GO:0006587 [8]: serotonin biosynthesis from tryptophan	1	1	255	1	12372	-2.3	0.0	3.22	1.83	Tph1
215	GO:0008053 [7]: mitochondrial fusion	1	1	255	1	12372	-2.3	0.0	3.22	1.83	Mfn2
216	GO:0008347 [6]: glia cell migration	1	1	255	1	12372	-2.3	0.0	3.22	1.83	Cspg4
217	GO:0008354 [6]: germ cell migration	1	1	255	1	12372	-2.3	0.0	3.22	1.83	Cxcl12
218	GO:0009093 [8]: cysteine catabolism	1	1	255	1	12372	-2.3	0.0	3.22	1.83	Cdo1
219	GO:0043170 [4]: macromolecule metabolism	56	56	200	2440	9933	-2.37	0.0	1.53	0.83	2410001H17Rik Acdc Adamts5 Amy1 C1r C1s Cav1 Cd1d1 Clpx Cs Dlat Dnaja1 Dnajd1 Dpep1 Dusp1 Eif4e3 Eno3 Enpep Fbxo9 Fh1 Fkbp9 Gbe1 Gpd2 Grpel1 Gsn Gyg1 Gys2 Hibadh Hk2 Idh3a Idh3g Immp2l Mdh2 Msra Mst1r Nek7 Pck1 Pcmt1 Pcx Pdha1 Pdhb Pdk4 Pfkfb3 Pgm2 Pink1 Ppm1a Prss11 Pygl Rpl5 Serpinb1b Smarcd3 Snrk St8sia4 Tmod1 Uqcrc1 Wwp1
220	GO:0051188 [6]: cofactor biosynthesis	4	4	252	69	12304	-2.41	0.0	2.8	1.58	Atp5o Fech Mocs2 Pank3
221	GO:0042445 [5]: hormone metabolism	3	3	253	40	12333	-2.43	0.0	2.88	1.59	Aldh1a1 Tph1 Wnt4
222	GO:0044260 [5]: cellular macromolecule metabolism	53	53	203	2326	10047	-2.45	0.0	1.42	0.78	2410001H17Rik Acdc Adamts5 C1r C1s Cav1 Cd1d1 Clpx Cs Dlat Dnaja1 Dnajd1 Dpep1 Dusp1 Eif4e3 Eno3 Enpep Fbxo9 Fh1 Fkbp9 Gbe1 Gpd2 Grpel1 Gsn Gyg1 Gys2 Hibadh Hk2 Idh3a Idh3g Immp2l Mdh2 Msra Mst1r Nek7 Pck1 Pcmt1 Pcx Pdha1 Pdhb Pdk4 Pfkfb3 Pink1 Ppm1a Prss11 Pygl Rpl5 Smarcd3 Snrk St8sia4 Tmod1 Uqcrc1 Wwp1
223	GO:0009987 [2]: cellular process	219	219	37	10320	2053	-2.46	0.0	1.58	0.85	1810044O22Rik 2400002F11Rik 2410001H17Rik Aacs Abca8a Acadl Acadm Acadvl Acdc Acta1 Adamts5 Adfp Agpat3 Aldh1a1 Aldh1a7 Aldh4a1 Angptl4 Aoc3 Aox1 Apip Aqp1 Arfl4 Arg2 Arl4 Aspa Atp5o B430110G05Rik Bphl C1r C1s C330005L02Rik Cables1 Cacna1s Calca Car3 Car4 Car5b Cav1 Ccl5 Ccnd2 Cd1d1 Cd36 Cdkn1c Cdkn2c Cdo1 Chn1 Cidea Cidec Cish Clpx Comt Cox4i1 Cox5a Cox6a1 Cox6c Cox7a1 Cox8b Cpt1b Cpt2 Crat Cs C…
224	GO:0009314 [6]: response to radiation	3	3	253	41	12332	-2.48	0.0	2.82	1.59	Fech Opn3 Snai2
225	GO:0009607 [4]: response to biotic stimulus	15	15	241	979	11394	-2.49	0.0	0.09	0.03	C1r Calca Ccl24 Ccl5 Cd1d1 Cd7 Cxcl12 Cxcl15 Cxcl7 Defb1 Ly6c Msra Orm1 Orm2 Spon2
226	GO:0006937 [4]: regulation of muscle contraction	2	2	254	17	12356	-2.51	0.0	2.89	1.59	Calca Tnni2
227	GO:0051246 [5]: regulation of protein metabolism	4	4	252	72	12301	-2.51	0.0	2.68	1.49	Cd1d1 Gsn Serpinb1b Tmod1
228	GO:0001558 [4]: regulation of cell growth	3	3	253	42	12331	-2.52	0.0	2.77	1.56	Cish Igfbp6 Prss11
229	GO:0006766 [5]: vitamin metabolism	3	3	253	42	12331	-2.52	0.0	2.77	1.56	Aldh1a1 Aldh1a7 Hibadh
230	GO:0001505 [7]: regulation of neurotransmitter levels	3	3	253	43	12330	-2.57	0.0	2.72	1.51	Comt Hnmt Tph1
231	GO:0007242 [5]: intracellular signaling cascade	9	9	247	662	11711	-2.58	0.0	0.07	0.02	Acdc Arl4 Cav1 Chn1 Cish Cspg4 Gem Sh3bp5 Sos2
232	GO:0008104 [4]: protein localization	6	6	250	503	11870	-2.59	0.0	0.05	0.0	Arfl4 Arl4 Clpx Esrrb Immp2l Pex13
233	GO:0042440 [4]: pigment metabolism	2	2	254	18	12355	-2.6	0.0	2.79	1.58	Ddt Fech
234	GO:0043118 [4]: negative regulation of physiological process	9	9	247	270	12103	-2.66	0.0	2.17	1.21	Acdc Angptl4 Apip Calca Cav1 Procr Snai2 Thbd Wbscr14
235	GO:0042133 [5]: neurotransmitter metabolism	2	2	254	19	12354	-2.68	0.0	2.71	1.51	Comt Tph1
236	GO:0015937 [8]: coenzyme A biosynthesis	1	1	255	2	12371	-2.69	0.0	2.82	1.59	Pank3
237	GO:0042092 [6]: T-helper 2 type immune response	1	1	255	2	12371	-2.69	0.0	2.82	1.59	Cd1d1
238	GO:0042420 [7]: dopamine catabolism	1	1	255	2	12371	-2.69	0.0	2.82	1.59	Comt
239	GO:0042424 [8]: catecholamine catabolism	1	1	255	2	12371	-2.69	0.0	2.82	1.59	Comt
240	GO:0042435 [6]: indole derivative biosynthesis	1	1	255	2	12371	-2.69	0.0	2.82	1.59	Tph1
241	GO:0042574 [7]: retinal metabolism	1	1	255	2	12371	-2.69	0.0	2.82	1.59	Aldh1a7
242	GO:0043123 [6]: positive regulation of I-kappaB kinase/NF-kappaB cascade	1	1	255	2	12371	-2.69	0.0	2.82	1.59	Acdc
243	GO:0043288 [6]: apocarotenoid metabolism	1	1	255	2	12371	-2.69	0.0	2.82	1.59	Aldh1a7
244	GO:0045072 [8]: regulation of interferon-gamma biosynthesis	1	1	255	2	12371	-2.69	0.0	2.82	1.59	Cd1d1
245	GO:0045428 [6]: regulation of nitric oxide biosynthesis	1	1	255	2	12371	-2.69	0.0	2.82	1.59	Cav1
246	GO:0045884 [9]: regulation of survival gene product activity	1	1	255	2	12371	-2.69	0.0	2.82	1.59	Snai2
247	GO:0046219 [7]: indolalkylamine biosynthesis	1	1	255	2	12371	-2.69	0.0	2.82	1.59	Tph1
248	GO:0048003 [6]: antigen presentation, lipid antigen	1	1	255	2	12371	-2.69	0.0	2.82	1.59	Cd1d1
249	GO:0048007 [7]: antigen presentation, exogenous lipid antigen	1	1	255	2	12371	-2.69	0.0	2.82	1.59	Cd1d1
250	GO:0051014 [8]: actin filament severing	1	1	255	2	12371	-2.69	0.0	2.82	1.59	Gsn
251	GO:0051136 [7]: regulation of NK T-cell differentiation	1	1	255	2	12371	-2.69	0.0	2.82	1.59	Cd1d1
252	GO:0051138 [8]: positive regulation of NK T-cell differentiation	1	1	255	2	12371	-2.69	0.0	2.82	1.59	Cd1d1
253	GO:0001865 [6]: NK T-cell differentiation	1	1	255	2	12371	-2.69	0.0	2.82	1.59	Cd1d1
254	GO:0001912 [8]: positive regulation of immune cell mediated cytotoxicity	1	1	255	2	12371	-2.69	0.0	2.82	1.59	Cd1d1
255	GO:0006000 [8]: fructose metabolism	1	1	255	2	12371	-2.69	0.0	2.82	1.59	Pfkfb3
256	GO:0006122 [9]: mitochondrial electron transport, ubiquinol to cytochrome c	1	1	255	2	12371	-2.69	0.0	2.82	1.59	Uqcrb
257	GO:0006562 [9]: proline catabolism	1	1	255	2	12371	-2.69	0.0	2.82	1.59	Aldh4a1
258	GO:0006625 [7]: protein-peroxisome targeting	1	1	255	2	12371	-2.69	0.0	2.82	1.59	Pex13
259	GO:0006684 [8]: sphingomyelin metabolism	1	1	255	2	12371	-2.69	0.0	2.82	1.59	Smpd3
260	GO:0006940 [5]: regulation of smooth muscle contraction	1	1	255	2	12371	-2.69	0.0	2.82	1.59	Calca
261	GO:0006952 [5]: defense response	14	14	242	894	11479	-2.69	0.0	0.12	0.04	C1r Calca Ccl24 Ccl5 Cd1d1 Cd7 Cxcl12 Cxcl15 Cxcl7 Defb1 Ly6c Orm1 Orm2 Spon2
262	GO:0009628 [5]: response to abiotic stimulus	11	11	245	361	12012	-2.71	0.0	2.0	1.1	Ccl24 Ccl5 Comt Cryab Cxcl12 Cxcl15 Dnaja1 Ephx2 Fech Opn3 Snai2
263	GO:0009887 [4]: organogenesis	23	23	233	927	11446	-2.71	0.0	1.54	0.83	Acta1 Cables1 Cd1d1 Cryab Crym Cspg4 Cxcl12 Cxcl15 Enpep Fhl1 Gpd2 Heph Hoxc6 Hoxd8 Hsd11b1 Mef2c Myl1 Prelp Sepp1 Tagln Tnni2 Tpm2 Wnt4
264	GO:0009653 [3]: morphogenesis	26	26	230	1080	11293	-2.73	0.0	1.42	0.78	Acta1 Cables1 Cd1d1 Cish Cryab Crym Cspg4 Cxcl12 Cxcl15 Enpep Fhl1 Gpd2 Heph Hoxc6 Hoxd8 Hsd11b1 Igfbp6 Mef2c Myl1 Prelp Prss11 Sepp1 Tagln Tnni2 Tpm2 Wnt4
265	GO:0048513 [3]: organ development	23	23	233	933	11440	-2.73	0.0	1.5	0.82	Acta1 Cables1 Cd1d1 Cryab Crym Cspg4 Cxcl12 Cxcl15 Enpep Fhl1 Gpd2 Heph Hoxc6 Hoxd8 Hsd11b1 Mef2c Myl1 Prelp Sepp1 Tagln Tnni2 Tpm2 Wnt4
266	GO:0006497 [8]: protein lipidation	2	2	254	20	12353	-2.76	0.0	2.62	1.43	Adamts5 Smarcd3
267	GO:0006968 [4]: cellular defense response	1	1	255	203	12170	-2.77	0.0	0.01	0.0	Cd1d1
268	GO:0050794 [3]: regulation of cellular process	15	15	241	559	11814	-2.81	0.0	1.66	0.91	Acdc Angptl4 Apip Cav1 Cd1d1 Cidec Cish Cxcl12 Gsn Igfbp6 Lgals12 Prss11 Snai2 Tmod1 Tnxb
269	GO:0009057 [5]: macromolecule catabolism	15	15	241	559	11814	-2.81	0.0	1.66	0.91	Adamts5 C1r C1s Dlat Dpep1 Eno3 Enpep Hibadh Hk2 Immp2l Pdha1 Pdhb Prss11 Serpinb1b Uqcrc1
270	GO:0042158 [7]: lipoprotein biosynthesis	2	2	254	21	12352	-2.83	0.0	2.55	1.43	Adamts5 Smarcd3
271	GO:0006953 [5]: acute-phase response	2	2	254	21	12352	-2.83	0.0	2.55	1.43	Orm1 Orm2
272	GO:0006810 [4]: transport	39	39	217	1814	10559	-2.83	0.0	0.85	0.45	Abca8a Acdc Adfp Aqp1 Arfl4 Arl4 Atp5o B430110G05Rik C330005L02Rik Cacna1s Cav1 Cd36 Clpx Cpt1b Cpt2 Crat Ehd2 Esrrb Etfdh Fabp3 Fmo1 Fxyd1 Fxyd2 Gsn Heph Immp2l Orm1 Orm2 Pex13 Rbp4 Slc1a5 Slc24a3 Slc25a4 Slc5a6 Sorbs1 Syt12 Tnni2 Ucp1 Uqcrc1
273	GO:0051234 [4]: establishment of localization	39	39	217	1817	10556	-2.83	0.0	0.84	0.45	Abca8a Acdc Adfp Aqp1 Arfl4 Arl4 Atp5o B430110G05Rik C330005L02Rik Cacna1s Cav1 Cd36 Clpx Cpt1b Cpt2 Crat Ehd2 Esrrb Etfdh Fabp3 Fmo1 Fxyd1 Fxyd2 Gsn Heph Immp2l Orm1 Orm2 Pex13 Rbp4 Slc1a5 Slc24a3 Slc25a4 Slc5a6 Sorbs1 Syt12 Tnni2 Ucp1 Uqcrc1
274	GO:0051179 [3]: localization	39	39	217	1834	10539	-2.85	0.0	0.79	0.41	Abca8a Acdc Adfp Aqp1 Arfl4 Arl4 Atp5o B430110G05Rik C330005L02Rik Cacna1s Cav1 Cd36 Clpx Cpt1b Cpt2 Crat Ehd2 Esrrb Etfdh Fabp3 Fmo1 Fxyd1 Fxyd2 Gsn Heph Immp2l Orm1 Orm2 Pex13 Rbp4 Slc1a5 Slc24a3 Slc25a4 Slc5a6 Sorbs1 Syt12 Tnni2 Ucp1 Uqcrc1
275	GO:0006575 [6]: amino acid derivative metabolism	3	3	253	50	12323	-2.86	0.0	2.38	1.3	Cdo1 Comt Tph1
276	GO:0006412 [6]: protein biosynthesis	6	6	250	470	11903	-2.88	0.0	0.08	0.02	Adamts5 Cd1d1 Eif4e3 Rpl5 Smarcd3 St8sia4
277	GO:0046907 [5]: intracellular transport	6	6	250	468	11905	-2.89	0.0	0.08	0.02	Arfl4 Arl4 Esrrb Pex13 Slc25a4 Ucp1
278	GO:0006396 [6]: RNA processing	3	3	253	308	12065	-2.93	0.0	0.05	0.0	Htatsf1 Ppargc1b Rbpms2
279	GO:0006644 [7]: phospholipid metabolism	3	3	253	52	12321	-2.93	0.0	2.3	1.27	Agpat3 Lpgat1 Smpd3
280	GO:0006950 [4]: response to stress	13	13	243	794	11579	-2.95	0.0	0.17	0.08	C1r Calca Ccl24 Ccl5 Cd1d1 Cryab Cxcl15 Defb1 Dnaja1 Msra Orm1 Orm2 Smpd3
281	GO:0015936 [8]: coenzyme A metabolism	1	1	255	3	12370	-2.95	0.0	2.54	1.43	Pank3
282	GO:0016096 [7]: polyisoprenoid metabolism	1	1	255	3	12370	-2.95	0.0	2.54	1.43	Aldh1a7
283	GO:0019229 [5]: regulation of vasoconstriction	1	1	255	3	12370	-2.95	0.0	2.54	1.43	Cav1
284	GO:0019720 [7]: Mo-molybdopterin cofactor metabolism	1	1	255	3	12370	-2.95	0.0	2.54	1.43	Mocs2
285	GO:0042095 [7]: interferon-gamma biosynthesis	1	1	255	3	12370	-2.95	0.0	2.54	1.43	Cd1d1
286	GO:0042214 [5]: terpene metabolism	1	1	255	3	12370	-2.95	0.0	2.54	1.43	Aldh1a7
287	GO:0042310 [6]: vasoconstriction	1	1	255	3	12370	-2.95	0.0	2.54	1.43	Cav1
288	GO:0044270 [5]: nitrogen compound catabolism	1	1	255	3	12370	-2.95	0.0	2.54	1.43	Arg2
289	GO:0050880 [5]: regulation of blood vessel size	1	1	255	3	12370	-2.95	0.0	2.54	1.43	Cav1
290	GO:0006108 [7]: malate metabolism	1	1	255	3	12370	-2.95	0.0	2.54	1.43	Mdh2
291	GO:0006527 [6]: arginine catabolism	1	1	255	3	12370	-2.95	0.0	2.54	1.43	Arg2
292	GO:0006721 [5]: terpenoid metabolism	1	1	255	3	12370	-2.95	0.0	2.54	1.43	Aldh1a7
293	GO:0006777 [8]: Mo-molybdopterin cofactor biosynthesis	1	1	255	3	12370	-2.95	0.0	2.54	1.43	Mocs2
294	GO:0007628 [5]: adult walking behavior	1	1	255	3	12370	-2.95	0.0	2.54	1.43	Msra
295	GO:0008340 [4]: determination of adult life span	1	1	255	3	12370	-2.95	0.0	2.54	1.43	Msra
296	GO:0009071 [8]: serine family amino acid catabolism	1	1	255	3	12370	-2.95	0.0	2.54	1.43	Cdo1
297	GO:0006811 [5]: ion transport	8	8	248	557	11816	-2.96	0.0	0.11	0.04	Acdc Atp5o Cacna1s Fxyd1 Fxyd2 Heph Slc24a3 Slc5a6
298	GO:0006468 [8]: protein amino acid phosphorylation	6	6	250	458	11915	-2.97	0.0	0.09	0.03	2410001H17Rik Mst1r Nek7 Pdk4 Pink1 Snrk
299	GO:0044265 [6]: cellular macromolecule catabolism	14	14	242	542	11831	-2.99	0.0	1.43	0.79	Adamts5 C1r C1s Dlat Dpep1 Eno3 Enpep Hibadh Hk2 Immp2l Pdha1 Pdhb Prss11 Uqcrc1
300	GO:0007049 [5]: cell cycle	8	8	248	550	11823	-3.01	0.0	0.12	0.05	Cables1 Ccnd2 Cdkn1c Cdkn2c Dusp1 Reck Sspn Sycp3
301	GO:0006805 [5]: xenobiotic metabolism	2	2	254	24	12349	-3.01	0.0	2.33	1.3	Comt Ephx2
302	GO:0009410 [7]: response to xenobiotic stimulus	2	2	254	24	12349	-3.01	0.0	2.33	1.3	Comt Ephx2
303	GO:0006996 [5]: organelle organization and biogenesis	12	12	244	735	11638	-3.01	0.0	0.18	0.08	2400002F11Rik Acta1 Gsn Mfn2 Myl1 Pex13 Rpl5 Smarca1 Smarcd3 Tagln Tekt1 Tmod1
304	GO:0008283 [4]: cell proliferation	12	12	244	726	11647	-3.05	0.0	0.19	0.08	Cables1 Cav1 Ccnd2 Cdkn1c Cdkn2c Cspg4 Cxcl12 Dusp1 Enpep Reck Sspn Sycp3
305	GO:0051244 [4]: regulation of cellular physiological process	11	11	245	407	11966	-3.07	0.0	1.47	0.81	Acdc Angptl4 Apip Cav1 Cd1d1 Cidec Cxcl12 Gsn Lgals12 Snai2 Tmod1
306	GO:0009583 [7]: detection of light	2	2	254	25	12348	-3.07	0.0	2.27	1.25	Fech Opn3
307	GO:0009416 [7]: response to light	2	2	254	25	12348	-3.07	0.0	2.27	1.25	Fech Opn3
308	GO:0009059 [5]: macromolecule biosynthesis	13	13	243	516	11857	-3.11	0.0	1.28	0.71	Acdc Adamts5 Cd1d1 Eif4e3 Gbe1 Gpd2 Gyg1 Gys2 Pck1 Pcx Rpl5 Smarcd3 St8sia4
309	GO:0051276 [6]: chromosome organization and biogenesis	2	2	254	237	12136	-3.12	0.0	0.04	0.0	Smarca1 Smarcd3
310	GO:0006886 [6]: intracellular protein transport	4	4	252	340	12033	-3.12	0.0	0.08	0.02	Arfl4 Arl4 Esrrb Pex13
311	GO:0009408 [5]: response to heat	2	2	254	26	12347	-3.13	0.0	2.21	1.21	Cryab Dnaja1
312	GO:0006818 [5]: hydrogen transport	3	3	253	58	12315	-3.13	0.0	2.07	1.13	Atp5o Immp2l Tnni2
313	GO:0016043 [4]: cell organization and biogenesis	16	16	240	867	11506	-3.14	0.0	0.33	0.14	2400002F11Rik Acta1 Cish Fhl1 Gsn Igfbp6 Mfn2 Myl1 Pex13 Prss11 Rpl5 Smarca1 Smarcd3 Tagln Tekt1 Tmod1
314	GO:0006955 [4]: immune response	12	12	244	700	11673	-3.15	0.0	0.24	0.11	C1r Calca Ccl24 Ccl5 Cd1d1 Cd7 Cxcl12 Cxcl15 Cxcl7 Orm1 Orm2 Spon2
315	GO:0030335 [7]: positive regulation of cell migration	1	1	255	4	12369	-3.16	0.0	2.33	1.3	Cxcl12
316	GO:0042417 [6]: dopamine metabolism	1	1	255	4	12369	-3.16	0.0	2.33	1.3	Comt
317	GO:0042573 [6]: retinoic acid metabolism	1	1	255	4	12369	-3.16	0.0	2.33	1.3	Aldh1a1
318	GO:0045086 [9]: positive regulation of interleukin-2 biosynthesis	1	1	255	4	12369	-3.16	0.0	2.33	1.3	Cd1d1
319	GO:0050918 [7]: positive chemotaxis	1	1	255	4	12369	-3.16	0.0	2.33	1.3	Cxcl12
320	GO:0050920 [7]: regulation of chemotaxis	1	1	255	4	12369	-3.16	0.0	2.33	1.3	Cxcl12
321	GO:0050921 [8]: positive regulation of chemotaxis	1	1	255	4	12369	-3.16	0.0	2.33	1.3	Cxcl12
322	GO:0050926 [8]: regulation of positive chemotaxis	1	1	255	4	12369	-3.16	0.0	2.33	1.3	Cxcl12
323	GO:0050927 [9]: positive regulation of positive chemotaxis	1	1	255	4	12369	-3.16	0.0	2.33	1.3	Cxcl12
324	GO:0050930 [10]: induction of positive chemotaxis	1	1	255	4	12369	-3.16	0.0	2.33	1.3	Cxcl12
325	GO:0051272 [6]: positive regulation of cell motility	1	1	255	4	12369	-3.16	0.0	2.33	1.3	Cxcl12
326	GO:0000050 [5]: urea cycle	1	1	255	4	12369	-3.16	0.0	2.33	1.3	Arg2
327	GO:0006309 [7]: DNA fragmentation during apoptosis	1	1	255	4	12369	-3.16	0.0	2.33	1.3	Pdcd8
328	GO:0006534 [7]: cysteine metabolism	1	1	255	4	12369	-3.16	0.0	2.33	1.3	Cdo1
329	GO:0006542 [9]: glutamine biosynthesis	1	1	255	4	12369	-3.16	0.0	2.33	1.3	Glul
330	GO:0006572 [8]: tyrosine catabolism	1	1	255	4	12369	-3.16	0.0	2.33	1.3	Gstz1
331	GO:0007566 [3]: embryo implantation	1	1	255	4	12369	-3.16	0.0	2.33	1.3	Lamb1-1
332	GO:0007001 [7]: chromosome organization and biogenesis (sensu Eukaryota)	2	2	254	232	12141	-3.18	0.0	0.05	0.0	Smarca1 Smarcd3
333	GO:0042330 [5]: taxis	4	4	252	99	12274	-3.2	0.0	1.85	1.01	Ccl24 Ccl5 Cxcl12 Cxcl15
334	GO:0006935 [6]: chemotaxis	4	4	252	99	12274	-3.2	0.0	1.85	1.01	Ccl24 Ccl5 Cxcl12 Cxcl15
335	GO:0009108 [7]: coenzyme biosynthesis	3	3	253	61	12312	-3.22	0.0	1.96	1.08	Atp5o Mocs2 Pank3
336	GO:0042157 [7]: lipoprotein metabolism	2	2	254	28	12345	-3.23	0.0	2.1	1.15	Adamts5 Smarcd3
337	GO:0008202 [6]: steroid metabolism	4	4	252	101	12272	-3.24	0.0	1.81	0.98	Hsd11b1 Lipe Sc5d Sult1a1
338	GO:0030154 [3]: cell differentiation	4	4	252	326	12047	-3.25	0.0	0.1	0.03	Cd1d1 Fhl1 Heph Ndrg2
339	GO:0009968 [5]: negative regulation of signal transduction	2	2	254	29	12344	-3.28	0.0	2.04	1.12	Cav1 Prss11
340	GO:0008654 [8]: phospholipid biosynthesis	2	2	254	29	12344	-3.28	0.0	2.04	1.12	Agpat3 Lpgat1
341	GO:0043207 [5]: response to external biotic stimulus	9	9	247	543	11830	-3.28	0.0	0.23	0.11	C1r Calca Ccl24 Ccl5 Cd1d1 Cxcl15 Defb1 Orm1 Orm2
342	GO:0016265 [3]: death	10	10	246	395	11978	-3.29	0.0	1.18	0.64	Angptl4 Apip Cd1d1 Cidea Cidec Faf1 Lgals12 Msra Pdcd8 Snai2
343	GO:0043066 [7]: negative regulation of apoptosis	3	3	253	64	12309	-3.29	0.0	1.87	1.02	Angptl4 Apip Snai2
344	GO:0030199 [5]: collagen fibril organization	1	1	255	5	12368	-3.32	0.0	2.16	1.21	Tnxb
345	GO:0030262 [8]: apoptotic nuclear changes	1	1	255	5	12368	-3.32	0.0	2.16	1.21	Pdcd8
346	GO:0042438 [6]: melanin biosynthesis	1	1	255	5	12368	-3.32	0.0	2.16	1.21	Ddt
347	GO:0043122 [5]: regulation of I-kappaB kinase/NF-kappaB cascade	1	1	255	5	12368	-3.32	0.0	2.16	1.21	Acdc
348	GO:0045059 [7]: positive thymic T-cell selection	1	1	255	5	12368	-3.32	0.0	2.16	1.21	Cd1d1
349	GO:0045076 [8]: regulation of interleukin-2 biosynthesis	1	1	255	5	12368	-3.32	0.0	2.16	1.21	Cd1d1
350	GO:0046323 [9]: glucose import	1	1	255	5	12368	-3.32	0.0	2.16	1.21	Acdc
351	GO:0046324 [6]: regulation of glucose import	1	1	255	5	12368	-3.32	0.0	2.16	1.21	Acdc
352	GO:0046339 [7]: diacylglycerol metabolism	1	1	255	5	12368	-3.32	0.0	2.16	1.21	Lipe
353	GO:0000051 [4]: urea cycle intermediate metabolism	1	1	255	5	12368	-3.32	0.0	2.16	1.21	Arg2
354	GO:0006072 [8]: glycerol-3-phosphate metabolism	1	1	255	5	12368	-3.32	0.0	2.16	1.21	Gpd2
355	GO:0006525 [5]: arginine metabolism	1	1	255	5	12368	-3.32	0.0	2.16	1.21	Arg2
356	GO:0006568 [7]: tryptophan metabolism	1	1	255	5	12368	-3.32	0.0	2.16	1.21	Tph1
357	GO:0006582 [5]: melanin metabolism	1	1	255	5	12368	-3.32	0.0	2.16	1.21	Ddt
358	GO:0006583 [7]: melanin biosynthesis from tyrosine	1	1	255	5	12368	-3.32	0.0	2.16	1.21	Ddt
359	GO:0006921 [8]: disassembly of cell structures during apoptosis	1	1	255	5	12368	-3.32	0.0	2.16	1.21	Pdcd8
360	GO:0009068 [8]: aspartate family amino acid catabolism	1	1	255	5	12368	-3.32	0.0	2.16	1.21	Aspa
361	GO:0009081 [7]: branched chain family amino acid metabolism	1	1	255	5	12368	-3.32	0.0	2.16	1.21	Hibadh
362	GO:0043069 [6]: negative regulation of programmed cell death	3	3	253	65	12308	-3.32	0.0	1.84	1.0	Angptl4 Apip Snai2
363	GO:0044257 [7]: cellular protein catabolism	8	8	248	488	11885	-3.34	0.0	0.23	0.11	Adamts5 C1r C1s Dpep1 Enpep Immp2l Prss11 Uqcrc1
364	GO:0006508 [8]: proteolysis and peptidolysis	8	8	248	488	11885	-3.34	0.0	0.23	0.11	Adamts5 C1r C1s Dpep1 Enpep Immp2l Prss11 Uqcrc1
365	GO:0006915 [6]: apoptosis	9	9	247	353	12020	-3.34	0.0	1.16	0.63	Angptl4 Apip Cd1d1 Cidea Cidec Faf1 Lgals12 Pdcd8 Snai2
366	GO:0016042 [5]: lipid catabolism	3	3	253	66	12307	-3.34	0.0	1.81	0.98	Adpn Lipe Lpl
367	GO:0007155 [4]: cell adhesion	11	11	245	471	11902	-3.35	0.0	0.95	0.51	Aoc3 Cd36 Dpt Efemp1 Glycam1 Icam2 Lamb1-1 Lamc1 Nid1 Spon2 Tnxb
368	GO:0050793 [3]: regulation of development	5	5	251	153	12220	-3.36	0.0	1.53	0.83	Cd1d1 Cish Igfbp6 Prss11 Tkt
369	GO:0009266 [6]: response to temperature	2	2	254	31	12342	-3.37	0.0	1.94	1.05	Cryab Dnaja1
370	GO:0042981 [6]: regulation of apoptosis	6	6	250	201	12172	-3.37	0.0	1.41	0.78	Angptl4 Apip Cd1d1 Cidec Lgals12 Snai2
371	GO:0012501 [5]: programmed cell death	9	9	247	359	12014	-3.37	0.0	1.11	0.6	Angptl4 Apip Cd1d1 Cidea Cidec Faf1 Lgals12 Pdcd8 Snai2
372	GO:0006793 [5]: phosphorus metabolism	12	12	244	599	11774	-3.39	0.0	0.53	0.25	2410001H17Rik Atp5o Dusp1 Mst1r Ndufs7 Ndufv1 Nek7 Pdk4 Pink1 Ppm1a Snrk Uqcrb
373	GO:0006796 [6]: phosphate metabolism	12	12	244	599	11774	-3.39	0.0	0.53	0.25	2410001H17Rik Atp5o Dusp1 Mst1r Ndufs7 Ndufv1 Nek7 Pdk4 Pink1 Ppm1a Snrk Uqcrb
374	GO:0048066 [3]: pigmentation	2	2	254	32	12341	-3.39	0.0	1.89	1.04	Ddt Fech
375	GO:0043067 [5]: regulation of programmed cell death	6	6	250	204	12169	-3.4	0.0	1.37	0.75	Angptl4 Apip Cd1d1 Cidec Lgals12 Snai2
376	GO:0009613 [5]: response to pest, pathogen or parasite	9	9	247	507	11866	-3.41	0.0	0.32	0.14	C1r Calca Ccl24 Ccl5 Cd1d1 Cxcl15 Defb1 Orm1 Orm2
377	GO:0043285 [5]: biopolymer catabolism	9	9	247	508	11865	-3.41	0.0	0.32	0.14	Adamts5 C1r C1s Dpep1 Enpep Immp2l Prss11 Serpinb1b Uqcrc1
378	GO:0030163 [6]: protein catabolism	9	9	247	505	11868	-3.41	0.0	0.33	0.14	Adamts5 C1r C1s Dpep1 Enpep Immp2l Prss11 Serpinb1b Uqcrc1
379	GO:0042176 [6]: regulation of protein catabolism	1	1	255	6	12367	-3.45	0.0	2.01	1.12	Serpinb1b
380	GO:0042430 [6]: indole and derivative metabolism	1	1	255	6	12367	-3.45	0.0	2.01	1.12	Tph1
381	GO:0042434 [7]: indole derivative metabolism	1	1	255	6	12367	-3.45	0.0	2.01	1.12	Tph1
382	GO:0001910 [7]: regulation of immune cell mediated cytotoxicity	1	1	255	6	12367	-3.45	0.0	2.01	1.12	Cd1d1
383	GO:0006098 [8]: pentose-phosphate shunt	1	1	255	6	12367	-3.45	0.0	2.01	1.12	Hibadh
384	GO:0006559 [8]: L-phenylalanine catabolism	1	1	255	6	12367	-3.45	0.0	2.01	1.12	Gstz1
385	GO:0006560 [8]: proline metabolism	1	1	255	6	12367	-3.45	0.0	2.01	1.12	Aldh4a1
386	GO:0006586 [7]: indolalkylamine metabolism	1	1	255	6	12367	-3.45	0.0	2.01	1.12	Tph1
387	GO:0006740 [10]: NADPH regeneration	1	1	255	6	12367	-3.45	0.0	2.01	1.12	Hibadh
388	GO:0006825 [9]: copper ion transport	1	1	255	6	12367	-3.45	0.0	2.01	1.12	Heph
389	GO:0007631 [3]: feeding behavior	1	1	255	6	12367	-3.45	0.0	2.01	1.12	Calca
390	GO:0016310 [7]: phosphorylation	10	10	246	500	11873	-3.47	0.0	0.53	0.25	2410001H17Rik Atp5o Mst1r Ndufs7 Ndufv1 Nek7 Pdk4 Pink1 Snrk Uqcrb
391	GO:0008219 [4]: cell death	9	9	247	389	11984	-3.47	0.0	0.87	0.46	Angptl4 Apip Cd1d1 Cidea Cidec Faf1 Lgals12 Pdcd8 Snai2
392	GO:0016071 [6]: mRNA metabolism	3	3	253	249	12124	-3.51	0.0	0.12	0.04	Htatsf1 Ppargc1b Rbpms2
393	GO:0006812 [6]: cation transport	6	6	250	371	12002	-3.52	0.0	0.25	0.12	Atp5o Cacna1s Fxyd2 Heph Slc24a3 Slc5a6
394	GO:0006954 [5]: inflammatory response	4	4	252	119	12254	-3.52	0.0	1.43	0.79	Calca Ccl24 Ccl5 Cxcl15
395	GO:0009719 [4]: response to endogenous stimulus	1	1	255	153	12220	-3.52	0.0	0.04	0.0	Acdc
396	GO:0043037 [7]: translation	1	1	255	153	12220	-3.52	0.0	0.04	0.0	Eif4e3
397	GO:0043119 [4]: positive regulation of physiological process	7	7	249	282	12091	-3.54	0.0	0.99	0.53	Acdc Cav1 Cd1d1 Cidec Cxcl12 Ebf1 Lgals12
398	GO:0009611 [5]: response to wounding	5	5	251	327	12046	-3.55	0.0	0.21	0.1	Calca Ccl24 Ccl5 Cd1d1 Cxcl15
399	GO:0050876 [4]: reproductive physiological process	2	2	254	36	12337	-3.55	0.0	1.72	0.92	Lamb1-1 Thbd
400	GO:0007626 [3]: locomotory behavior	2	2	254	36	12337	-3.55	0.0	1.72	0.92	Msra Sepp1
401	GO:0051242 [5]: positive regulation of cellular physiological process	5	5	251	173	12200	-3.56	0.0	1.22	0.67	Acdc Cd1d1 Cidec Cxcl12 Lgals12
402	GO:0030510 [6]: regulation of BMP signaling pathway	1	1	255	7	12366	-3.56	0.0	1.89	1.04	Prss11
403	GO:0030514 [7]: negative regulation of BMP signaling pathway	1	1	255	7	12366	-3.56	0.0	1.89	1.04	Prss11
404	GO:0042094 [7]: interleukin-2 biosynthesis	1	1	255	7	12366	-3.56	0.0	1.89	1.04	Cd1d1
405	GO:0042135 [6]: neurotransmitter catabolism	1	1	255	7	12366	-3.56	0.0	1.89	1.04	Comt
406	GO:0044273 [6]: sulfur compound catabolism	1	1	255	7	12366	-3.56	0.0	1.89	1.04	Cdo1
407	GO:0000098 [7]: sulfur amino acid catabolism	1	1	255	7	12366	-3.56	0.0	1.89	1.04	Cdo1
408	GO:0006308 [6]: DNA catabolism	1	1	255	7	12366	-3.56	0.0	1.89	1.04	Pdcd8
409	GO:0006558 [7]: L-phenylalanine metabolism	1	1	255	7	12366	-3.56	0.0	1.89	1.04	Gstz1
410	GO:0009411 [7]: response to UV	1	1	255	7	12366	-3.56	0.0	1.89	1.04	Fech
411	GO:0006643 [6]: membrane lipid metabolism	3	3	253	77	12296	-3.57	0.0	1.51	0.83	Agpat3 Lpgat1 Smpd3
412	GO:0006814 [8]: sodium ion transport	3	3	253	77	12296	-3.57	0.0	1.51	0.83	Fxyd2 Slc24a3 Slc5a6
413	GO:0042221 [6]: response to chemical substance	6	6	250	230	12143	-3.57	0.0	1.06	0.57	Ccl24 Ccl5 Comt Cxcl12 Cxcl15 Ephx2
414	GO:0012502 [7]: induction of programmed cell death	3	3	253	78	12295	-3.59	0.0	1.49	0.82	Cd1d1 Cidec Lgals12
415	GO:0006917 [8]: induction of apoptosis	3	3	253	78	12295	-3.59	0.0	1.49	0.82	Cd1d1 Cidec Lgals12
416	GO:0006397 [7]: mRNA processing	3	3	253	239	12134	-3.59	0.0	0.14	0.05	Htatsf1 Ppargc1b Rbpms2
417	GO:0007010 [6]: cytoskeleton organization and biogenesis	6	6	250	349	12024	-3.61	0.0	0.31	0.14	Acta1 Gsn Myl1 Tagln Tekt1 Tmod1
418	GO:0006605 [7]: protein targeting	2	2	254	193	12180	-3.62	0.0	0.1	0.03	Esrrb Pex13
419	GO:0006457 [7]: protein folding	5	5	251	183	12190	-3.63	0.0	1.1	0.6	Clpx Dnaja1 Dnajd1 Fkbp9 Grpel1
420	GO:0046467 [7]: membrane lipid biosynthesis	2	2	254	39	12334	-3.63	0.0	1.6	0.87	Agpat3 Lpgat1
421	GO:0006576 [6]: biogenic amine metabolism	2	2	254	39	12334	-3.63	0.0	1.6	0.87	Comt Tph1
422	GO:0051243 [5]: negative regulation of cellular physiological process	4	4	252	132	12241	-3.66	0.0	1.21	0.66	Angptl4 Apip Cav1 Snai2
423	GO:0018346 [10]: protein amino acid prenylation	1	1	255	8	12365	-3.66	0.0	1.78	0.98	Adamts5
424	GO:0019438 [6]: aromatic compound biosynthesis	1	1	255	8	12365	-3.66	0.0	1.78	0.98	Mocs2
425	GO:0030218 [5]: erythrocyte differentiation	1	1	255	8	12365	-3.66	0.0	1.78	0.98	Heph
426	GO:0042559 [7]: pteridine and derivative biosynthesis	1	1	255	8	12365	-3.66	0.0	1.78	0.98	Mocs2
427	GO:0046209 [5]: nitric oxide metabolism	1	1	255	8	12365	-3.66	0.0	1.78	0.98	Cav1
428	GO:0000188 [8]: inactivation of MAPK	1	1	255	8	12365	-3.66	0.0	1.78	0.98	Cav1
429	GO:0006779 [7]: porphyrin biosynthesis	1	1	255	8	12365	-3.66	0.0	1.78	0.98	Fech
430	GO:0006783 [6]: heme biosynthesis	1	1	255	8	12365	-3.66	0.0	1.78	0.98	Fech
431	GO:0006809 [5]: nitric oxide biosynthesis	1	1	255	8	12365	-3.66	0.0	1.78	0.98	Cav1
432	GO:0007205 [8]: protein kinase C activation	1	1	255	8	12365	-3.66	0.0	1.78	0.98	Cish
433	GO:0006752 [7]: group transfer coenzyme metabolism	2	2	254	40	12333	-3.67	0.0	1.56	0.84	Atp5o Pank3
434	GO:0006800 [5]: oxygen and reactive oxygen species metabolism	2	2	254	40	12333	-3.67	0.0	1.56	0.84	Fmo2 Msra
435	GO:0009889 [5]: regulation of biosynthesis	3	3	253	85	12288	-3.69	0.0	1.33	0.74	Acdc Cav1 Cd1d1
436	GO:0016477 [5]: cell migration	4	4	252	136	12237	-3.7	0.0	1.15	0.63	Cspg4 Cxcl12 Cxcl15 Enpep
437	GO:0030001 [7]: metal ion transport	5	5	251	293	12080	-3.7	0.0	0.32	0.14	Cacna1s Fxyd2 Heph Slc24a3 Slc5a6
438	GO:0007399 [5]: neurogenesis	6	6	250	301	12072	-3.71	0.0	0.52	0.25	Cables1 Crym Cspg4 Cxcl12 Mef2c Sepp1
439	GO:0050817 [3]: coagulation	2	2	254	42	12331	-3.71	0.0	1.5	0.82	Procr Thbd
440	GO:0007596 [4]: blood coagulation	2	2	254	42	12331	-3.71	0.0	1.5	0.82	Procr Thbd
441	GO:0000279 [6]: M phase	1	1	255	138	12235	-3.72	0.0	0.06	0.01	Sycp3
442	GO:0009894 [5]: regulation of catabolism	1	1	255	9	12364	-3.74	0.0	1.69	0.92	Serpinb1b
443	GO:0030512 [6]: negative regulation of transforming growth factor beta receptor signaling pathway	1	1	255	9	12364	-3.74	0.0	1.69	0.92	Prss11
444	GO:0042063 [6]: gliogenesis	1	1	255	9	12364	-3.74	0.0	1.69	0.92	Cspg4
445	GO:0042558 [6]: pteridine and derivative metabolism	1	1	255	9	12364	-3.74	0.0	1.69	0.92	Mocs2
446	GO:0006637 [7]: acyl-CoA metabolism	1	1	255	9	12364	-3.74	0.0	1.69	0.92	Ehhadh
447	GO:0006739 [9]: NADPH metabolism	1	1	255	9	12364	-3.74	0.0	1.69	0.92	Hibadh
448	GO:0006835 [7]: dicarboxylic acid transport	1	1	255	9	12364	-3.74	0.0	1.69	0.92	Slc1a5
449	GO:0008344 [4]: adult locomotory behavior	1	1	255	9	12364	-3.74	0.0	1.69	0.92	Msra
450	GO:0008637 [8]: apoptotic mitochondrial changes	1	1	255	9	12364	-3.74	0.0	1.69	0.92	Pdcd8
451	GO:0009074 [7]: aromatic amino acid family catabolism	1	1	255	9	12364	-3.74	0.0	1.69	0.92	Gstz1
452	GO:0009084 [8]: glutamine family amino acid biosynthesis	1	1	255	9	12364	-3.74	0.0	1.69	0.92	Glul
453	GO:0007017 [7]: microtubule-based process	1	1	255	137	12236	-3.75	0.0	0.06	0.01	Tekt1
454	GO:0009966 [4]: regulation of signal transduction	3	3	253	89	12284	-3.75	0.0	1.25	0.69	Acdc Cav1 Prss11
455	GO:0007610 [2]: behavior	3	3	253	89	12284	-3.75	0.0	1.25	0.69	Calca Msra Sepp1
456	GO:0007599 [5]: hemostasis	2	2	254	44	12329	-3.77	0.0	1.43	0.79	Procr Thbd
457	GO:0000074 [6]: regulation of cell cycle	5	5	251	270	12103	-3.78	0.0	0.42	0.19	Cables1 Ccnd2 Cdkn1c Reck Sspn
458	GO:0007167 [6]: enzyme linked receptor protein signaling pathway	2	2	254	176	12197	-3.78	0.0	0.13	0.05	Cspg4 Prss11
459	GO:0016192 [5]: vesicle-mediated transport	4	4	252	243	12130	-3.79	0.0	0.3	0.13	Arfl4 Cav1 Ehd2 Gsn
460	GO:0043065 [7]: positive regulation of apoptosis	3	3	253	93	12280	-3.79	0.0	1.18	0.64	Cd1d1 Cidec Lgals12
461	GO:0006820 [6]: anion transport	1	1	255	133	12240	-3.8	0.0	0.07	0.01	Acdc
462	GO:0019953 [4]: sexual reproduction	4	4	252	152	12221	-3.81	0.0	0.94	0.51	Cxcl12 Sepp1 Tkt Wnt4
463	GO:0000003 [3]: reproduction	4	4	252	152	12221	-3.81	0.0	0.94	0.51	Cxcl12 Sepp1 Tkt Wnt4
464	GO:0000902 [4]: cellular morphogenesis	4	4	252	152	12221	-3.81	0.0	0.94	0.51	Cish Fhl1 Igfbp6 Prss11
465	GO:0043068 [6]: positive regulation of programmed cell death	3	3	253	94	12279	-3.81	0.0	1.16	0.63	Cd1d1 Cidec Lgals12
466	GO:0042110 [7]: T-cell activation	2	2	254	46	12327	-3.81	0.0	1.37	0.75	Cd1d1 Cxcl12
467	GO:0009636 [7]: response to toxin	1	1	255	10	12363	-3.82	0.0	1.6	0.87	Ephx2
468	GO:0030593 [7]: neutrophil chemotaxis	1	1	255	10	12363	-3.82	0.0	1.6	0.87	Cxcl15
469	GO:0042402 [7]: biogenic amine catabolism	1	1	255	10	12363	-3.82	0.0	1.6	0.87	Comt
470	GO:0044242 [6]: cellular lipid catabolism	1	1	255	10	12363	-3.82	0.0	1.6	0.87	Lipe
471	GO:0001906 [5]: cell killing	1	1	255	10	12363	-3.82	0.0	1.6	0.87	Cd1d1
472	GO:0001909 [6]: immune cell mediated cytotoxicity	1	1	255	10	12363	-3.82	0.0	1.6	0.87	Cd1d1
473	GO:0006541 [8]: glutamine metabolism	1	1	255	10	12363	-3.82	0.0	1.6	0.87	Glul
474	GO:0009066 [7]: aspartate family amino acid metabolism	1	1	255	10	12363	-3.82	0.0	1.6	0.87	Aspa
475	GO:0009790 [3]: embryonic development	2	2	254	172	12201	-3.82	0.0	0.14	0.05	Cryab Thbd
476	GO:0016125 [6]: sterol metabolism	2	2	254	47	12326	-3.84	0.0	1.34	0.74	Lipe Sc5d
477	GO:0009309 [6]: amine biosynthesis	2	2	254	47	12326	-3.84	0.0	1.34	0.74	Glul Tph1
478	GO:0000280 [7]: nuclear division	1	1	255	129	12244	-3.84	0.0	0.07	0.02	Sycp3
479	GO:0006928 [4]: cell motility	4	4	252	163	12210	-3.85	0.0	0.82	0.43	Cspg4 Cxcl12 Cxcl15 Enpep
480	GO:0046483 [5]: heterocycle metabolism	2	2	254	48	12325	-3.86	0.0	1.31	0.72	Fech Tph1
481	GO:0050878 [4]: regulation of body fluids	2	2	254	48	12325	-3.86	0.0	1.31	0.72	Procr Thbd
482	GO:0006366 [8]: transcription from Pol II promoter	4	4	252	224	12149	-3.86	0.0	0.38	0.18	Mef2c Sox7 Tcfap2a Wbscr14
483	GO:0042127 [5]: regulation of cell proliferation	1	1	255	128	12245	-3.86	0.0	0.07	0.02	Cav1
484	GO:0015672 [7]: monovalent inorganic cation transport	4	4	252	220	12153	-3.87	0.0	0.4	0.19	Atp5o Fxyd2 Slc24a3 Slc5a6
485	GO:0018955 [7]: phenanthrene metabolism	1	1	255	11	12362	-3.88	0.0	1.52	0.83	Comt
486	GO:0018958 [6]: phenol metabolism	1	1	255	11	12362	-3.88	0.0	1.52	0.83	Comt
487	GO:0042044 [5]: fluid transport	1	1	255	11	12362	-3.88	0.0	1.52	0.83	Aqp1
488	GO:0042136 [6]: neurotransmitter biosynthesis	1	1	255	11	12362	-3.88	0.0	1.52	0.83	Tph1
489	GO:0042219 [6]: amino acid derivative catabolism	1	1	255	11	12362	-3.88	0.0	1.52	0.83	Comt
490	GO:0045061 [6]: thymic T-cell selection	1	1	255	11	12362	-3.88	0.0	1.52	0.83	Cd1d1
491	GO:0045582 [7]: positive regulation of T-cell differentiation	1	1	255	11	12362	-3.88	0.0	1.52	0.83	Cd1d1
492	GO:0006584 [7]: catecholamine metabolism	1	1	255	11	12362	-3.88	0.0	1.52	0.83	Comt
493	GO:0006833 [6]: water transport	1	1	255	11	12362	-3.88	0.0	1.52	0.83	Aqp1
494	GO:0006323 [6]: DNA packaging	2	2	254	164	12209	-3.89	0.0	0.16	0.07	Smarca1 Smarcd3
495	GO:0006869 [5]: lipid transport	2	2	254	50	12323	-3.9	0.0	1.26	0.69	Adfp Cpt1b
496	GO:0008380 [7]: RNA splicing	3	3	253	194	12179	-3.9	0.0	0.27	0.13	Htatsf1 Ppargc1b Rbpms2
497	GO:0007267 [4]: cell-cell signaling	4	4	252	206	12167	-3.9	0.0	0.48	0.23	Comt Hnmt Tph1 Wnt4
498	GO:0007264 [6]: small GTPase mediated signal transduction	3	3	253	193	12180	-3.91	0.0	0.27	0.13	Arl4 Gem Sos2
499	GO:0000375 [8]: RNA splicing, via transesterification reactions	3	3	253	190	12183	-3.92	0.0	0.28	0.13	Htatsf1 Ppargc1b Rbpms2
500	GO:0000377 [9]: RNA splicing, via transesterification reactions with bulged adenosine as nucleophile	3	3	253	190	12183	-3.92	0.0	0.28	0.13	Htatsf1 Ppargc1b Rbpms2
501	GO:0000398 [8]: nuclear mRNA splicing, via spliceosome	3	3	253	190	12183	-3.92	0.0	0.28	0.13	Htatsf1 Ppargc1b Rbpms2
502	GO:0030097 [5]: hemopoiesis	3	3	253	106	12267	-3.92	0.0	0.97	0.51	Cd1d1 Cxcl15 Heph
503	GO:0042178 [6]: xenobiotic catabolism	1	1	255	12	12361	-3.94	0.0	1.45	0.8	Comt
504	GO:0042537 [6]: benzene and derivative metabolism	1	1	255	12	12361	-3.94	0.0	1.45	0.8	Comt
505	GO:0042593 [4]: glucose homeostasis	1	1	255	12	12361	-3.94	0.0	1.45	0.8	Acdc
506	GO:0045058 [5]: T-cell selection	1	1	255	12	12361	-3.94	0.0	1.45	0.8	Cd1d1
507	GO:0045621 [6]: positive regulation of lymphocyte differentiation	1	1	255	12	12361	-3.94	0.0	1.45	0.8	Cd1d1
508	GO:0007292 [6]: female gamete generation	1	1	255	12	12361	-3.94	0.0	1.45	0.8	Wnt4
509	GO:0045934 [6]: negative regulation of nucleobase, nucleoside, nucleotide and nucleic acid metabolism	1	1	255	121	12252	-3.95	0.0	0.08	0.02	Wbscr14
510	GO:0015674 [7]: di-, tri-valent inorganic cation transport	3	3	253	112	12261	-3.96	0.0	0.88	0.47	Cacna1s Heph Slc24a3
511	GO:0006357 [8]: regulation of transcription from Pol II promoter	3	3	253	180	12193	-3.97	0.0	0.33	0.14	Sox7 Tcfap2a Wbscr14
512	GO:0006325 [7]: establishment and/or maintenance of chromatin architecture	2	2	254	155	12218	-3.97	0.0	0.18	0.08	Smarca1 Smarcd3
513	GO:0051240 [5]: positive regulation of organismal physiological process	2	2	254	55	12318	-3.97	0.0	1.13	0.62	Cav1 Cd1d1
514	GO:0006959 [5]: humoral immune response	2	2	254	154	12219	-3.97	0.0	0.19	0.08	C1r Cd1d1
515	GO:0007243 [6]: protein kinase cascade	3	3	253	120	12253	-4.0	0.0	0.78	0.4	Acdc Cav1 Cspg4
516	GO:0017015 [5]: regulation of transforming growth factor beta receptor signaling pathway	1	1	255	13	12360	-4.0	0.0	1.39	0.77	Prss11
517	GO:0042168 [5]: heme metabolism	1	1	255	13	12360	-4.0	0.0	1.39	0.77	Fech
518	GO:0006778 [6]: porphyrin metabolism	1	1	255	13	12360	-4.0	0.0	1.39	0.77	Fech
519	GO:0007005 [6]: mitochondrion organization and biogenesis	1	1	255	13	12360	-4.0	0.0	1.39	0.77	Mfn2
520	GO:0007281 [6]: germ cell development	1	1	255	13	12360	-4.0	0.0	1.39	0.77	Cxcl12
521	GO:0007568 [3]: aging	1	1	255	13	12360	-4.0	0.0	1.39	0.77	Msra
522	GO:0016481 [7]: negative regulation of transcription	1	1	255	116	12257	-4.0	0.0	0.09	0.03	Wbscr14
523	GO:0007420 [7]: brain development	2	2	254	57	12316	-4.01	0.0	1.09	0.6	Cxcl12 Sepp1
524	GO:0009893 [5]: positive regulation of metabolism	3	3	253	128	12245	-4.02	0.0	0.7	0.34	Acdc Cd1d1 Ebf1
525	GO:0019226 [5]: transmission of nerve impulse	3	3	253	154	12219	-4.04	0.0	0.48	0.23	Comt Hnmt Tph1
526	GO:0009892 [5]: negative regulation of metabolism	3	3	253	139	12234	-4.04	0.0	0.59	0.29	Acdc Cav1 Wbscr14
527	GO:0007268 [6]: synaptic transmission	3	3	253	139	12234	-4.04	0.0	0.59	0.29	Comt Hnmt Tph1
528	GO:0009117 [6]: nucleotide metabolism	3	3	253	145	12228	-4.04	0.0	0.54	0.25	Atp5o Enpp2 Hibadh
529	GO:0030534 [3]: adult behavior	1	1	255	14	12359	-4.04	0.0	1.33	0.74	Msra
530	GO:0030595 [6]: immune cell chemotaxis	1	1	255	14	12359	-4.04	0.0	1.33	0.74	Cxcl15
531	GO:0045580 [6]: regulation of T-cell differentiation	1	1	255	14	12359	-4.04	0.0	1.33	0.74	Cd1d1
532	GO:0000096 [6]: sulfur amino acid metabolism	1	1	255	14	12359	-4.04	0.0	1.33	0.74	Cdo1
533	GO:0006479 [9]: protein amino acid methylation	1	1	255	14	12359	-4.04	0.0	1.33	0.74	Pcmt1
534	GO:0009306 [4]: protein secretion	1	1	255	14	12359	-4.04	0.0	1.33	0.74	Arfl4
535	GO:0015698 [7]: inorganic anion transport	1	1	255	111	12262	-4.06	0.0	0.11	0.03	Acdc
536	GO:0042401 [7]: biogenic amine biosynthesis	1	1	255	15	12358	-4.09	0.0	1.27	0.71	Tph1
537	GO:0046545 [5]: development of primary female sexual characteristics	1	1	255	15	12358	-4.09	0.0	1.27	0.71	Wnt4
538	GO:0046660 [4]: female sex differentiation	1	1	255	15	12358	-4.09	0.0	1.27	0.71	Wnt4
539	GO:0050900 [6]: immune cell migration	1	1	255	15	12358	-4.09	0.0	1.27	0.71	Cxcl15
540	GO:0006749 [6]: glutathione metabolism	1	1	255	15	12358	-4.09	0.0	1.27	0.71	Txnrd3
541	GO:0008585 [6]: female gonad development	1	1	255	15	12358	-4.09	0.0	1.27	0.71	Wnt4
542	GO:0009069 [7]: serine family amino acid metabolism	1	1	255	15	12358	-4.09	0.0	1.27	0.71	Cdo1
543	GO:0000278 [6]: mitotic cell cycle	2	2	254	134	12239	-4.1	0.0	0.27	0.13	Cables1 Sycp3
544	GO:0007389 [3]: pattern specification	2	2	254	132	12241	-4.12	0.0	0.28	0.13	Hoxc6 Hoxd8
545	GO:0006769 [8]: nicotinamide metabolism	1	1	255	16	12357	-4.13	0.0	1.22	0.67	Hibadh
546	GO:0008213 [8]: protein amino acid alkylation	1	1	255	16	12357	-4.13	0.0	1.22	0.67	Pcmt1
547	GO:0008629 [9]: induction of apoptosis by intracellular signals	1	1	255	16	12357	-4.13	0.0	1.22	0.67	Lgals12
548	GO:0000165 [7]: MAPKKK cascade	2	2	254	69	12304	-4.13	0.0	0.86	0.45	Cav1 Cspg4
549	GO:0007417 [6]: central nervous system development	2	2	254	70	12303	-4.14	0.0	0.84	0.45	Cxcl12 Sepp1
550	GO:0007276 [5]: gametogenesis	2	2	254	129	12244	-4.14	0.0	0.29	0.13	Cxcl12 Wnt4
551	GO:0006897 [6]: endocytosis	2	2	254	127	12246	-4.15	0.0	0.3	0.13	Cav1 Ehd2
552	GO:0009165 [6]: nucleotide biosynthesis	1	1	255	103	12270	-4.16	0.0	0.13	0.05	Atp5o
553	GO:0009791 [3]: post-embryonic development	1	1	255	17	12356	-4.16	0.0	1.18	0.64	Sepp1
554	GO:0042088 [7]: T-helper 1 type immune response	1	1	255	17	12356	-4.16	0.0	1.18	0.64	Cd1d1
555	GO:0042398 [6]: amino acid derivative biosynthesis	1	1	255	17	12356	-4.16	0.0	1.18	0.64	Tph1
556	GO:0045619 [5]: regulation of lymphocyte differentiation	1	1	255	17	12356	-4.16	0.0	1.18	0.64	Cd1d1
557	GO:0007031 [6]: peroxisome organization and biogenesis	1	1	255	17	12356	-4.16	0.0	1.18	0.64	Pex13
558	GO:0006813 [8]: potassium ion transport	2	2	254	122	12251	-4.17	0.0	0.33	0.14	Fxyd2 Slc24a3
559	GO:0016567 [9]: protein ubiquitination	2	2	254	119	12254	-4.18	0.0	0.35	0.15	Fbxo9 Wwp1
560	GO:0042592 [3]: homeostasis	2	2	254	119	12254	-4.18	0.0	0.35	0.15	Acdc Slc24a3
561	GO:0006816 [8]: calcium ion transport	2	2	254	76	12297	-4.18	0.0	0.75	0.39	Cacna1s Slc24a3
562	GO:0050790 [3]: regulation of enzyme activity	1	1	255	101	12272	-4.19	0.0	0.13	0.05	Cspg4
563	GO:0015749 [6]: monosaccharide transport	1	1	255	18	12355	-4.19	0.0	1.13	0.62	Acdc
564	GO:0015758 [8]: glucose transport	1	1	255	18	12355	-4.19	0.0	1.13	0.62	Acdc
565	GO:0019362 [7]: pyridine nucleotide metabolism	1	1	255	18	12355	-4.19	0.0	1.13	0.62	Hibadh
566	GO:0030509 [9]: BMP signaling pathway	1	1	255	18	12355	-4.19	0.0	1.13	0.62	Prss11
567	GO:0006720 [6]: isoprenoid metabolism	1	1	255	18	12355	-4.19	0.0	1.13	0.62	Aldh1a7
568	GO:0006826 [9]: iron ion transport	1	1	255	18	12355	-4.19	0.0	1.13	0.62	Heph
569	GO:0007423 [7]: sensory organ development	1	1	255	18	12355	-4.19	0.0	1.13	0.62	Crym
570	GO:0008645 [7]: hexose transport	1	1	255	18	12355	-4.19	0.0	1.13	0.62	Acdc
571	GO:0009582 [6]: detection of abiotic stimulus	2	2	254	81	12292	-4.21	0.0	0.68	0.34	Fech Opn3
572	GO:0016568 [8]: chromatin modification	2	2	254	82	12291	-4.21	0.0	0.67	0.34	Smarca1 Smarcd3
573	GO:0051239 [4]: regulation of organismal physiological process	2	2	254	110	12263	-4.21	0.0	0.41	0.19	Cav1 Cd1d1
574	GO:0016337 [5]: cell-cell adhesion	1	1	255	98	12275	-4.21	0.0	0.14	0.05	Icam2
575	GO:0030036 [8]: actin cytoskeleton organization and biogenesis	2	2	254	86	12287	-4.21	0.0	0.62	0.3	Gsn Tmod1
576	GO:0016055 [6]: Wnt receptor signaling pathway	2	2	254	85	12288	-4.21	0.0	0.64	0.31	Fzd4 Wnt4
577	GO:0007046 [7]: ribosome biogenesis	2	2	254	84	12289	-4.21	0.0	0.65	0.32	2400002F11Rik Rpl5
578	GO:0000910 [5]: cytokinesis	2	2	254	108	12265	-4.22	0.0	0.42	0.19	Cables1 Ccnd2
579	GO:0001775 [4]: cell activation	2	2	254	106	12267	-4.22	0.0	0.44	0.2	Cd1d1 Cxcl12
580	GO:0045321 [5]: immune cell activation	2	2	254	105	12268	-4.22	0.0	0.44	0.21	Cd1d1 Cxcl12
581	GO:0042254 [6]: ribosome biogenesis and assembly	2	2	254	90	12283	-4.22	0.0	0.58	0.28	2400002F11Rik Rpl5
582	GO:0016311 [7]: dephosphorylation	2	2	254	98	12275	-4.23	0.0	0.5	0.24	Dusp1 Ppm1a
583	GO:0030029 [7]: actin filament-based process	2	2	254	92	12281	-4.23	0.0	0.56	0.26	Gsn Tmod1
584	GO:0007028 [5]: cytoplasm organization and biogenesis	2	2	254	100	12273	-4.23	0.0	0.48	0.23	2400002F11Rik Rpl5
585	GO:0009967 [5]: positive regulation of signal transduction	1	1	255	19	12354	-4.23	0.0	1.09	0.6	Acdc
586	GO:0042087 [6]: cell-mediated immune response	1	1	255	19	12354	-4.23	0.0	1.09	0.6	Cd1d1
587	GO:0006874 [8]: calcium ion homeostasis	1	1	255	19	12354	-4.23	0.0	1.09	0.6	Slc24a3
588	GO:0007223 [7]: frizzled-2 signaling pathway	1	1	255	19	12354	-4.23	0.0	1.09	0.6	Wnt4
589	GO:0046649 [6]: lymphocyte activation	2	2	254	96	12277	-4.23	0.0	0.52	0.25	Cd1d1 Cxcl12
590	GO:0006470 [8]: protein amino acid dephosphorylation	2	2	254	96	12277	-4.23	0.0	0.52	0.25	Dusp1 Ppm1a
591	GO:0045935 [6]: positive regulation of nucleobase, nucleoside, nucleotide and nucleic acid metabolism	1	1	255	95	12278	-4.24	0.0	0.15	0.06	Ebf1
592	GO:0045941 [7]: positive regulation of transcription	1	1	255	94	12279	-4.25	0.0	0.15	0.06	Ebf1
593	GO:0007169 [7]: transmembrane receptor protein tyrosine kinase signaling pathway	1	1	255	94	12279	-4.25	0.0	0.15	0.06	Cspg4
594	GO:0042098 [6]: T-cell proliferation	1	1	255	20	12353	-4.26	0.0	1.05	0.57	Cxcl12
595	GO:0042446 [6]: hormone biosynthesis	1	1	255	20	12353	-4.26	0.0	1.05	0.57	Tph1
596	GO:0051241 [5]: negative regulation of organismal physiological process	1	1	255	20	12353	-4.26	0.0	1.05	0.57	Cav1
597	GO:0019884 [6]: antigen presentation, exogenous antigen	1	1	255	21	12352	-4.29	0.0	1.01	0.54	Cd1d1
598	GO:0030217 [5]: T-cell differentiation	1	1	255	21	12352	-4.29	0.0	1.01	0.54	Cd1d1
599	GO:0042108 [8]: positive regulation of cytokine biosynthesis	1	1	255	21	12352	-4.29	0.0	1.01	0.54	Cd1d1
600	GO:0000187 [6]: activation of MAPK	1	1	255	21	12352	-4.29	0.0	1.01	0.54	Cspg4
601	GO:0001819 [7]: positive regulation of cytokine production	1	1	255	21	12352	-4.29	0.0	1.01	0.54	Cd1d1
602	GO:0006733 [7]: oxidoreduction coenzyme metabolism	1	1	255	21	12352	-4.29	0.0	1.01	0.54	Hibadh
603	GO:0000087 [7]: M phase of mitotic cell cycle	1	1	255	90	12283	-4.29	0.0	0.17	0.07	Sycp3
604	GO:0009795 [4]: embryonic morphogenesis	1	1	255	89	12284	-4.3	0.0	0.17	0.08	Cryab
605	GO:0007067 [8]: mitosis	1	1	255	89	12284	-4.3	0.0	0.17	0.08	Sycp3
606	GO:0016126 [7]: sterol biosynthesis	1	1	255	22	12351	-4.31	0.0	0.98	0.52	Sc5d
607	GO:0045137 [4]: development of primary sexual characteristics	1	1	255	22	12351	-4.31	0.0	0.98	0.52	Wnt4
608	GO:0048048 [5]: embryonic eye morphogenesis	1	1	255	22	12351	-4.31	0.0	0.98	0.52	Cryab
609	GO:0050870 [8]: positive regulation of T-cell activation	1	1	255	22	12351	-4.31	0.0	0.98	0.52	Cd1d1
610	GO:0001747 [6]: eye morphogenesis (sensu Mammalia)	1	1	255	22	12351	-4.31	0.0	0.98	0.52	Cryab
611	GO:0008406 [5]: gonad development	1	1	255	22	12351	-4.31	0.0	0.98	0.52	Wnt4
612	GO:0009792 [4]: embryonic development (sensu Metazoa)	1	1	255	88	12285	-4.31	0.0	0.18	0.08	Cryab
613	GO:0001568 [4]: blood vessel development	1	1	255	88	12285	-4.31	0.0	0.18	0.08	Enpep
614	GO:0009566 [5]: fertilization	1	1	255	23	12350	-4.33	0.0	0.95	0.51	Tkt
615	GO:0043010 [6]: eye morphogenesis (sensu Vertebrata)	1	1	255	23	12350	-4.33	0.0	0.95	0.51	Cryab
616	GO:0007050 [7]: cell cycle arrest	1	1	255	23	12350	-4.33	0.0	0.95	0.51	Cdkn1c
617	GO:0007338 [6]: fertilization (sensu Metazoa)	1	1	255	23	12350	-4.33	0.0	0.95	0.51	Tkt
618	GO:0007602 [8]: phototransduction	1	1	255	23	12350	-4.33	0.0	0.95	0.51	Opn3
619	GO:0001501 [5]: skeletal development	1	1	255	85	12288	-4.34	0.0	0.19	0.08	Prelp
620	GO:0019725 [4]: cell homeostasis	1	1	255	84	12289	-4.35	0.0	0.19	0.08	Slc24a3
621	GO:0015985 [7]: energy coupled proton transport, down electrochemical gradient	1	1	255	24	12349	-4.35	0.0	0.91	0.49	Atp5o
622	GO:0015986 [7]: ATP synthesis coupled proton transport	1	1	255	24	12349	-4.35	0.0	0.91	0.49	Atp5o
623	GO:0030155 [4]: regulation of cell adhesion	1	1	255	24	12349	-4.35	0.0	0.91	0.49	Tnxb
624	GO:0051050 [6]: positive regulation of transport	1	1	255	24	12349	-4.35	0.0	0.91	0.49	Acdc
625	GO:0000082 [7]: G1/S transition of mitotic cell cycle	1	1	255	24	12349	-4.35	0.0	0.91	0.49	Cables1
626	GO:0007200 [7]: G-protein signaling, coupled to IP3 second messenger (phospholipase C activating)	1	1	255	24	12349	-4.35	0.0	0.91	0.49	Cish
627	GO:0019932 [6]: second-messenger-mediated signaling	1	1	255	82	12291	-4.36	0.0	0.2	0.09	Cish
628	GO:0030324 [5]: lung development	1	1	255	25	12348	-4.37	0.0	0.88	0.47	Hsd11b1
629	GO:0045727 [7]: positive regulation of protein biosynthesis	1	1	255	25	12348	-4.37	0.0	0.88	0.47	Cd1d1
630	GO:0006665 [7]: sphingolipid metabolism	1	1	255	25	12348	-4.37	0.0	0.88	0.47	Smpd3
631	GO:0006417 [6]: regulation of protein biosynthesis	1	1	255	81	12292	-4.38	0.0	0.21	0.09	Cd1d1
632	GO:0030323 [4]: respiratory tube development	1	1	255	26	12347	-4.39	0.0	0.86	0.45	Hsd11b1
633	GO:0006979 [5]: response to oxidative stress	1	1	255	26	12347	-4.39	0.0	0.86	0.45	Msra
634	GO:0007249 [7]: I-kappaB kinase/NF-kappaB cascade	1	1	255	26	12347	-4.39	0.0	0.86	0.45	Acdc
635	GO:0045892 [8]: negative regulation of transcription, DNA-dependent	1	1	255	78	12295	-4.4	0.0	0.22	0.1	Wbscr14
636	GO:0048514 [5]: blood vessel morphogenesis	1	1	255	78	12295	-4.4	0.0	0.22	0.1	Enpep
637	GO:0050776 [5]: regulation of immune response	1	1	255	78	12295	-4.4	0.0	0.22	0.1	Cd1d1
638	GO:0009891 [6]: positive regulation of biosynthesis	1	1	255	28	12345	-4.42	0.0	0.8	0.42	Cd1d1
639	GO:0016066 [5]: cellular defense response (sensu Vertebrata)	1	1	255	28	12345	-4.42	0.0	0.8	0.42	Cd1d1
640	GO:0006767 [6]: water-soluble vitamin metabolism	1	1	255	28	12345	-4.42	0.0	0.8	0.42	Hibadh
641	GO:0006958 [7]: complement activation, classical pathway	1	1	255	28	12345	-4.42	0.0	0.8	0.42	C1r
642	GO:0007422 [6]: peripheral nervous system development	1	1	255	28	12345	-4.42	0.0	0.8	0.42	Crym
643	GO:0009100 [7]: glycoprotein metabolism	1	1	255	75	12298	-4.42	0.0	0.24	0.11	St8sia4
644	GO:0042035 [7]: regulation of cytokine biosynthesis	1	1	255	29	12344	-4.43	0.0	0.78	0.4	Cd1d1
645	GO:0045597 [5]: positive regulation of cell differentiation	1	1	255	29	12344	-4.43	0.0	0.78	0.4	Cd1d1
646	GO:0048015 [7]: phosphoinositide-mediated signaling	1	1	255	29	12344	-4.43	0.0	0.78	0.4	Cish
647	GO:0009617 [6]: response to bacteria	1	1	255	71	12302	-4.45	0.0	0.26	0.13	Defb1
648	GO:0050801 [4]: ion homeostasis	1	1	255	71	12302	-4.45	0.0	0.26	0.13	Slc24a3
649	GO:0050879 [4]: organismal movement	1	1	255	71	12302	-4.45	0.0	0.26	0.13	Opn3
650	GO:0006873 [5]: cell ion homeostasis	1	1	255	71	12302	-4.45	0.0	0.26	0.13	Slc24a3
651	GO:0050863 [7]: regulation of T-cell activation	1	1	255	30	12343	-4.45	0.0	0.75	0.39	Cd1d1
652	GO:0006753 [8]: nucleoside phosphate metabolism	1	1	255	30	12343	-4.45	0.0	0.75	0.39	Atp5o
653	GO:0006754 [7]: ATP biosynthesis	1	1	255	30	12343	-4.45	0.0	0.75	0.39	Atp5o
654	GO:0043085 [4]: positive regulation of enzyme activity	1	1	255	70	12303	-4.45	0.0	0.26	0.13	Cspg4
655	GO:0050881 [5]: musculoskeletal movement	1	1	255	70	12303	-4.45	0.0	0.26	0.13	Opn3
656	GO:0050885 [6]: regulation of balance	1	1	255	70	12303	-4.45	0.0	0.26	0.13	Opn3
657	GO:0050953 [6]: sensory perception of light	1	1	255	70	12303	-4.45	0.0	0.26	0.13	Opn3
658	GO:0050957 [6]: equilibrioception	1	1	255	70	12303	-4.45	0.0	0.26	0.13	Opn3
659	GO:0007601 [7]: visual perception	1	1	255	70	12303	-4.45	0.0	0.26	0.13	Opn3
660	GO:0009101 [7]: glycoprotein biosynthesis	1	1	255	70	12303	-4.45	0.0	0.26	0.13	St8sia4
661	GO:0045860 [5]: positive regulation of protein kinase activity	1	1	255	31	12342	-4.46	0.0	0.73	0.37	Cspg4
662	GO:0046651 [5]: lymphocyte proliferation	1	1	255	31	12342	-4.46	0.0	0.73	0.37	Cxcl12
663	GO:0001817 [6]: regulation of cytokine production	1	1	255	31	12342	-4.46	0.0	0.73	0.37	Cd1d1
664	GO:0001525 [6]: angiogenesis	1	1	255	69	12304	-4.46	0.0	0.27	0.13	Enpep
665	GO:0050867 [6]: positive regulation of cell activation	1	1	255	32	12341	-4.47	0.0	0.71	0.36	Cd1d1
666	GO:0051251 [7]: positive regulation of lymphocyte activation	1	1	255	32	12341	-4.47	0.0	0.71	0.36	Cd1d1
667	GO:0008652 [7]: amino acid biosynthesis	1	1	255	32	12341	-4.47	0.0	0.71	0.36	Glul
668	GO:0045595 [4]: regulation of cell differentiation	1	1	255	68	12305	-4.47	0.0	0.28	0.13	Cd1d1
669	GO:0007218 [7]: neuropeptide signaling pathway	1	1	255	68	12305	-4.47	0.0	0.28	0.13	Calca
670	GO:0007015 [9]: actin filament organization	1	1	255	33	12340	-4.47	0.0	0.69	0.34	Tmod1
671	GO:0030003 [6]: cation homeostasis	1	1	255	67	12306	-4.48	0.0	0.28	0.13	Slc24a3
672	GO:0030334 [6]: regulation of cell migration	1	1	255	34	12339	-4.49	0.0	0.67	0.34	Cxcl12
673	GO:0042089 [6]: cytokine biosynthesis	1	1	255	34	12339	-4.49	0.0	0.67	0.34	Cd1d1
674	GO:0046034 [6]: ATP metabolism	1	1	255	34	12339	-4.49	0.0	0.67	0.34	Atp5o
675	GO:0051270 [5]: regulation of cell motility	1	1	255	34	12339	-4.49	0.0	0.67	0.34	Cxcl12
676	GO:0006413 [8]: translational initiation	1	1	255	34	12339	-4.49	0.0	0.67	0.34	Eif4e3
677	GO:0008015 [4]: circulation	1	1	255	34	12339	-4.49	0.0	0.67	0.34	Cav1
678	GO:0008643 [5]: carbohydrate transport	1	1	255	34	12339	-4.49	0.0	0.67	0.34	Acdc
679	GO:0006486 [8]: protein amino acid glycosylation	1	1	255	65	12308	-4.49	0.0	0.3	0.13	St8sia4
680	GO:0042742 [6]: defense response to bacteria	1	1	255	64	12309	-4.49	0.0	0.31	0.13	Defb1
681	GO:0042107 [5]: cytokine metabolism	1	1	255	35	12338	-4.49	0.0	0.65	0.32	Cd1d1
682	GO:0051247 [6]: positive regulation of protein metabolism	1	1	255	35	12338	-4.49	0.0	0.65	0.32	Cd1d1
683	GO:0007548 [3]: sex differentiation	1	1	255	35	12338	-4.49	0.0	0.65	0.32	Wnt4
684	GO:0000122 [9]: negative regulation of transcription from Pol II promoter	1	1	255	63	12310	-4.5	0.0	0.31	0.14	Wbscr14
685	GO:0006163 [7]: purine nucleotide metabolism	1	1	255	63	12310	-4.5	0.0	0.31	0.14	Atp5o
686	GO:0000041 [8]: transition metal ion transport	1	1	255	36	12337	-4.5	0.0	0.63	0.31	Heph
687	GO:0035295 [3]: tube development	1	1	255	61	12312	-4.5	0.0	0.33	0.14	Hsd11b1
688	GO:0007178 [7]: transmembrane receptor protein serine/threonine kinase signaling pathway	1	1	255	61	12312	-4.5	0.0	0.33	0.14	Prss11
689	GO:0001816 [5]: cytokine production	1	1	255	38	12335	-4.51	0.0	0.6	0.29	Cd1d1
690	GO:0008632 [7]: apoptotic program	1	1	255	38	12335	-4.51	0.0	0.6	0.29	Pdcd8
691	GO:0009145 [8]: purine nucleoside triphosphate biosynthesis	1	1	255	38	12335	-4.51	0.0	0.6	0.29	Atp5o
692	GO:0009201 [8]: ribonucleoside triphosphate biosynthesis	1	1	255	38	12335	-4.51	0.0	0.6	0.29	Atp5o
693	GO:0009206 [9]: purine ribonucleoside triphosphate biosynthesis	1	1	255	38	12335	-4.51	0.0	0.6	0.29	Atp5o
694	GO:0018193 [8]: peptidyl-amino acid modification	1	1	255	60	12313	-4.51	0.0	0.34	0.14	Msra
695	GO:0007229 [6]: integrin-mediated signaling pathway	1	1	255	60	12313	-4.51	0.0	0.34	0.14	Adamts5
696	GO:0030198 [4]: extracellular matrix organization and biogenesis	1	1	255	37	12336	-4.51	0.0	0.61	0.3	Tnxb
697	GO:0043062 [3]: extracellular structure organization and biogenesis	1	1	255	37	12336	-4.51	0.0	0.61	0.3	Tnxb
698	GO:0009259 [7]: ribonucleotide metabolism	1	1	255	59	12314	-4.52	0.0	0.35	0.15	Atp5o
699	GO:0000226 [8]: microtubule cytoskeleton organization and biogenesis	1	1	255	39	12334	-4.52	0.0	0.58	0.28	Tekt1
700	GO:0051094 [4]: positive regulation of development	1	1	255	40	12333	-4.52	0.0	0.56	0.27	Cd1d1
701	GO:0006875 [7]: metal ion homeostasis	1	1	255	52	12321	-4.53	0.0	0.41	0.19	Slc24a3
702	GO:0007179 [8]: transforming growth factor beta receptor signaling pathway	1	1	255	52	12321	-4.53	0.0	0.41	0.19	Prss11
703	GO:0019882 [5]: antigen presentation	1	1	255	55	12318	-4.53	0.0	0.38	0.18	Cd1d1
704	GO:0043009 [5]: embryonic development (sensu Vertebrata)	1	1	255	55	12318	-4.53	0.0	0.38	0.18	Cryab
705	GO:0001701 [6]: embryonic development (sensu Mammalia)	1	1	255	43	12330	-4.53	0.0	0.52	0.25	Cryab
706	GO:0006956 [6]: complement activation	1	1	255	43	12330	-4.53	0.0	0.52	0.25	C1r
707	GO:0009142 [7]: nucleoside triphosphate biosynthesis	1	1	255	41	12332	-4.53	0.0	0.55	0.25	Atp5o
708	GO:0030099 [4]: myeloid blood cell differentiation	1	1	255	42	12331	-4.53	0.0	0.53	0.25	Heph
709	GO:0009199 [8]: ribonucleoside triphosphate metabolism	1	1	255	42	12331	-4.53	0.0	0.53	0.25	Atp5o
710	GO:0009205 [9]: purine ribonucleoside triphosphate metabolism	1	1	255	42	12331	-4.53	0.0	0.53	0.25	Atp5o
711	GO:0015849 [5]: organic acid transport	1	1	255	53	12320	-4.53	0.0	0.4	0.19	Slc1a5
712	GO:0016064 [6]: humoral defense mechanism (sensu Vertebrata)	1	1	255	53	12320	-4.53	0.0	0.4	0.19	C1r
713	GO:0046942 [6]: carboxylic acid transport	1	1	255	53	12320	-4.53	0.0	0.4	0.19	Slc1a5
714	GO:0050778 [6]: positive regulation of immune response	1	1	255	53	12320	-4.53	0.0	0.4	0.19	Cd1d1
715	GO:0006164 [7]: purine nucleotide biosynthesis	1	1	255	53	12320	-4.53	0.0	0.4	0.19	Atp5o
716	GO:0006694 [7]: steroid biosynthesis	1	1	255	53	12320	-4.53	0.0	0.4	0.19	Sc5d
717	GO:0045786 [7]: negative regulation of cell cycle	1	1	255	49	12324	-4.53	0.0	0.44	0.21	Reck
718	GO:0008285 [6]: negative regulation of cell proliferation	1	1	255	49	12324	-4.53	0.0	0.44	0.21	Cav1
719	GO:0045859 [4]: regulation of protein kinase activity	1	1	255	46	12327	-4.53	0.0	0.48	0.23	Cspg4
720	GO:0007126 [8]: meiosis	1	1	255	46	12327	-4.53	0.0	0.48	0.23	Sycp3
721	GO:0007160 [5]: cell-matrix adhesion	1	1	255	54	12319	-4.53	0.0	0.39	0.19	Nid1
722	GO:0009150 [8]: purine ribonucleotide metabolism	1	1	255	54	12319	-4.53	0.0	0.39	0.19	Atp5o
723	GO:0050865 [5]: regulation of cell activation	1	1	255	44	12329	-4.53	0.0	0.51	0.24	Cd1d1
724	GO:0051249 [6]: regulation of lymphocyte activation	1	1	255	44	12329	-4.53	0.0	0.51	0.24	Cd1d1
725	GO:0006817 [8]: phosphate transport	1	1	255	44	12329	-4.53	0.0	0.51	0.24	Acdc
726	GO:0009144 [8]: purine nucleoside triphosphate metabolism	1	1	255	44	12329	-4.53	0.0	0.51	0.24	Atp5o
727	GO:0051049 [5]: regulation of transport	1	1	255	50	12323	-4.53	0.0	0.43	0.2	Acdc
728	GO:0006916 [8]: anti-apoptosis	1	1	255	50	12323	-4.53	0.0	0.43	0.2	Snai2
729	GO:0015992 [6]: proton transport	1	1	255	47	12326	-4.54	0.0	0.47	0.22	Atp5o
730	GO:0030005 [7]: di-, tri-valent inorganic cation homeostasis	1	1	255	47	12326	-4.54	0.0	0.47	0.22	Slc24a3
731	GO:0030098 [4]: lymphocyte differentiation	1	1	255	47	12326	-4.54	0.0	0.47	0.22	Cd1d1
732	GO:0046903 [3]: secretion	1	1	255	47	12326	-4.54	0.0	0.47	0.22	Arfl4
733	GO:0009152 [8]: purine ribonucleotide biosynthesis	1	1	255	47	12326	-4.54	0.0	0.47	0.22	Atp5o
734	GO:0009260 [7]: ribonucleotide biosynthesis	1	1	255	51	12322	-4.54	0.0	0.42	0.19	Atp5o
735	GO:0001654 [5]: eye morphogenesis	1	1	255	45	12328	-4.54	0.0	0.49	0.23	Cryab
736	GO:0008203 [7]: cholesterol metabolism	1	1	255	45	12328	-4.54	0.0	0.49	0.23	Lipe
737	GO:0009141 [7]: nucleoside triphosphate metabolism	1	1	255	48	12325	-4.54	0.0	0.46	0.21	Atp5o
