# Supplementary material for: A genomic analysis of mouse models of breast cancer reveals molecular features of mouse models and relationships to human breast cancer
Source: Breast Cancer Res. 2014 Jun 5;16(3):R59. doi: 10.1186/bcr3672 (PMC4078930; doi:10.1186/bcr3672)
Supplement: Additional file 3 — Fold change values organized by mouse tumor model type comparing the mouse model to normal mammary gland. [file bcr3672-S3.zip › Additional_File_3/LPA_vs_NMLmammary/AdditionalFile69_LPA_vs_NMLmammary/DownregulatedGenesgather_kegg_121024.txt]

#	Annotation	Total Genes With Ann	Your Genes (With Ann)	Your Genes (No Ann)	Genome (With Ann)	Genome (No Ann)	ln(Bayes factor)	neg ln(p value)	FE: neg ln(p value)	FE: neg ln(FDR)	Genes
1	path:mmu00190: Oxidative phosphorylation	20	20	90	95	2314	12.46	11.06	16.94	12.55	Atp5o Cox4i1 Cox5a Cox6a1 Cox6c Cox7a1 Cox8b Ndufa1 Ndufa2 Ndufa5 Ndufab1 Ndufb10 Ndufb4 Ndufb5 Ndufb8 Ndufc1 Ndufs7 Ndufv1 Uqcrb Uqcrc1
2	path:mmu00020: Citrate cycle (TCA cycle)	7	7	103	17	2392	5.4	9.45	9.97	6.47	Cs Fh1 Idh3a Idh3g Mdh2 Pck1 Pcx
3	path:mmu00620: Pyruvate metabolism	8	8	102	25	2384	5.23	9.36	9.77	6.47	Acyp2 Dlat Hagh Mdh2 Pck1 Pcx Pdha1 Pdhb
4	path:mmu00500: Starch and sucrose metabolism	6	6	104	24	2385	1.98	6.18	6.49	3.48	Amy1 Enpp2 Gbe1 Hk2 Pgm2 Pygl
5	path:mmu00910: Nitrogen metabolism	4	4	106	10	2399	1.43	5.59	6.01	3.22	Car3 Car4 Car5b Glul
6	path:mmu00010: Glycolysis / Gluconeogenesis	7	7	103	43	2366	0.83	4.92	5.25	2.64	Acyp2 Dlat Eno3 Hk2 Pdha1 Pdhb Pgm2
7	path:mmu00071: Fatty acid metabolism	7	7	103	47	2362	0.43	4.51	4.82	2.37	Acadl Acadm Cpt2 Cyp2e1 Cyp4b1 Dci Ehhadh
8	path:mmu00280: Valine, leucine and isoleucine degradation	5	5	105	27	2382	0.02	0.0	4.48	2.16	Acadm Aldh6a1 Aox1 Ehhadh Hibadh
9	path:mmu04010: MAPK signaling pathway	4	4	106	227	2182	-0.4	0.0	0.01	0.01	Dusp1 Mef2c Ppm1a Sos2
10	path:mmu00350: Tyrosine metabolism	5	5	105	35	2374	-0.81	0.0	3.57	1.37	Aoc3 Aox1 Comt Ech1 Gstz1
11	path:mmu04060: Cytokine-cytokine receptor interaction	5	5	105	235	2174	-0.96	0.0	0.02	0.01	Ccl5 Cxcl12 Cxcl15 Cxcl7 Ifngr1
12	path:mmu04020: Calcium signaling pathway	3	3	107	178	2231	-1.01	0.0	0.01	0.01	Cacna1s Pygl Slc25a4
13	path:mmu00410: beta-Alanine metabolism	3	3	107	14	2395	-1.16	0.0	3.35	1.27	Acadm Aoc3 Ehhadh
14	path:mmu00252: Alanine and aspartate metabolism	3	3	107	16	2393	-1.42	0.0	3.05	1.27	Crat Gpt2 Pcx
15	path:mmu00521: Streptomycin biosynthesis	2	2	108	6	2403	-1.46	0.0	3.11	1.27	Hk2 Pgm2
16	path:mmu00710: Carbon fixation	3	3	107	17	2392	-1.54	0.0	2.92	1.27	Gpt2 Mdh2 Tkt
17	path:mmu00062: Fatty acid biosynthesis (path 2)	2	2	108	7	2402	-1.67	0.0	2.89	1.27	Ehhadh Fasn
18	path:mmu00290: Valine, leucine and isoleucine biosynthesis	2	2	108	7	2402	-1.67	0.0	2.89	1.27	Pdha1 Pdhb
19	path:mmu00920: Sulfur metabolism	2	2	108	7	2402	-1.67	0.0	2.89	1.27	Sult1a1 Suox
20	path:mmu00650: Butanoate metabolism	4	4	106	33	2376	-1.76	0.0	2.59	1.24	Aacs Ehhadh Pdha1 Pdhb
21	path:mmu00630: Glyoxylate and dicarboxylate metabolism	2	2	108	8	2401	-1.85	0.0	2.69	1.24	Cs Mdh2
22	path:mmu00720: Reductive carboxylate cycle (CO2 fixation)	2	2	108	8	2401	-1.85	0.0	2.69	1.24	Fh1 Mdh2
23	path:mmu04620: Toll-like receptor signaling pathway	1	1	109	93	2316	-1.88	0.0	0.01	0.01	Ccl5
24	path:mmu00380: Tryptophan metabolism	6	6	104	69	2340	-1.91	0.0	2.24	1.07	Aoc3 Aox1 Cyp2e1 Cyp4b1 Ehhadh Tph1
25	path:mmu00640: Propanoate metabolism	3	3	107	21	2388	-1.94	0.0	2.47	1.24	Acadm Aldh6a1 Ehhadh
26	path:mmu05060: Prion disease	2	2	108	9	2400	-2.01	0.0	2.52	1.24	Lamb1-1 Lamc1
27	path:mmu04210: Apoptosis	1	1	109	88	2321	-2.06	0.0	0.02	0.01	Pdcd8
28	path:mmu04310: Wnt signaling pathway	3	3	107	138	2271	-2.11	0.0	0.05	0.01	Ccnd2 Fzd4 Wnt4
29	path:mmu04510: Focal adhesion	6	6	104	208	2201	-2.11	0.0	0.09	0.01	Cav1 Ccnd2 Lamb1-1 Lamc1 Sos2 Tnxb
30	path:mmu00031: Inositol metabolism	1	1	109	1	2408	-2.18	0.0	2.46	1.24	Aldh6a1
31	path:mmu00061: Fatty acid biosynthesis (path 1)	1	1	109	1	2408	-2.18	0.0	2.46	1.24	Fasn
32	path:mmu00550: Peptidoglycan biosynthesis	1	1	109	1	2408	-2.18	0.0	2.46	1.24	Glul
33	path:mmu00230: Purine metabolism	2	2	108	106	2303	-2.31	0.0	0.05	0.01	Enpp2 Pde8a
34	path:mmu00960: Alkaloid biosynthesis II	2	2	108	12	2397	-2.38	0.0	2.1	0.97	Aoc3 Ces3
35	path:mmu00770: Pantothenate and CoA biosynthesis	2	2	108	14	2395	-2.57	0.0	1.88	0.78	Enpp2 Pank3
36	path:mmu04910: Insulin signaling pathway	7	7	103	126	2283	-2.69	0.0	1.02	0.31	Fasn Hk2 Lipe Pck1 Pygl Sorbs1 Sos2
37	path:mmu04512: ECM-receptor interaction	5	5	105	79	2330	-2.74	0.0	1.19	0.38	Cd36 Fndc1 Lamb1-1 Lamc1 Tnxb
38	path:mmu00251: Glutamate metabolism	2	2	108	17	2392	-2.79	0.0	1.61	0.62	Glul Gpt2
39	path:mmu00830: Retinol metabolism	1	1	109	3	2406	-2.79	0.0	1.81	0.75	Aldh1a1
40	path:mmu04540: Gap junction	2	2	108	82	2327	-2.89	0.0	0.12	0.01	Gstz1 Sos2
41	path:mmu00030: Pentose phosphate pathway	2	2	108	20	2389	-2.96	0.0	1.39	0.45	Pgm2 Tkt
42	path:mmu00362: Benzoate degradation via hydroxylation	1	1	109	4	2405	-2.97	0.0	1.61	0.62	Ech1
43	path:mmu04520: Adherens junction	2	2	108	72	2337	-3.09	0.0	0.17	0.02	Snai2 Sorbs1
44	path:mmu00052: Galactose metabolism	2	2	108	24	2385	-3.12	0.0	1.15	0.37	Hk2 Pgm2
45	path:mmu04610: Complement and coagulation cascades	3	3	107	65	2344	-3.21	0.0	0.55	0.15	C1r C1s Thbd
46	path:mmu00780: Biotin metabolism	1	1	109	6	2403	-3.21	0.0	1.31	0.45	6530401D17Rik
47	path:mmu00628: Fluorene degradation	1	1	109	6	2403	-3.21	0.0	1.31	0.45	Ech1
48	path:mmu00643: Styrene degradation	1	1	109	6	2403	-3.21	0.0	1.31	0.45	Gstz1
49	path:mmu04340: Hedgehog signaling pathway	1	1	109	50	2359	-3.23	0.0	0.11	0.01	Wnt4
50	path:mmu04330: Notch signaling pathway	1	1	109	49	2360	-3.26	0.0	0.11	0.01	Jag2
51	path:mmu00625: Tetrachloroethene degradation	1	1	109	7	2402	-3.3	0.0	1.2	0.38	Ephx2
52	path:mmu00561: Glycerolipid metabolism	2	2	108	33	2376	-3.33	0.0	0.78	0.2	Agpat3 Lpl
53	path:mmu00330: Arginine and proline metabolism	2	2	108	35	2374	-3.35	0.0	0.72	0.18	Aoc3 Arg2
54	path:mmu00564: Glycerophospholipid metabolism	2	2	108	51	2358	-3.36	0.0	0.38	0.11	Agpat3 Gpd2
55	path:mmu00361: gamma-Hexachlorocyclohexane degradation	2	2	108	37	2372	-3.37	0.0	0.67	0.16	Cyp2e1 Cyp4b1
56	path:mmu00760: Nicotinate and nicotinamide metabolism	2	2	108	49	2360	-3.38	0.0	0.41	0.11	Aox1 Enpp2
57	path:mmu00310: Lysine degradation	2	2	108	42	2367	-3.39	0.0	0.54	0.15	6530401D17Rik Ehhadh
58	path:mmu00632: Benzoate degradation via CoA ligation	2	2	108	43	2366	-3.39	0.0	0.52	0.15	Acyp2 Ehhadh
59	path:mmu00400: Phenylalanine, tyrosine and tryptophan biosynthesis	1	1	109	9	2400	-3.44	0.0	1.02	0.31	Eno3
60	path:mmu00750: Vitamin B6 metabolism	1	1	109	9	2400	-3.44	0.0	1.02	0.31	Aox1
61	path:mmu00193: ATP synthesis	1	1	109	40	2369	-3.46	0.0	0.17	0.02	Atp5o
62	path:mmu00051: Fructose and mannose metabolism	1	1	109	37	2372	-3.52	0.0	0.2	0.02	Hk2
63	path:mmu00740: Riboflavin metabolism	1	1	109	11	2398	-3.53	0.0	0.88	0.22	Enpp2
64	path:mmu00930: Caprolactam degradation	1	1	109	11	2398	-3.53	0.0	0.88	0.22	Ehhadh
65	path:mmu00480: Glutathione metabolism	1	1	109	35	2374	-3.56	0.0	0.22	0.03	Gstz1
66	path:mmu00140: C21-Steroid hormone metabolism	1	1	109	12	2397	-3.57	0.0	0.82	0.21	Hsd11b1
67	path:mmu00670: One carbon pool by folate	1	1	109	12	2397	-3.57	0.0	0.82	0.21	Fthfd
68	path:mmu00260: Glycine, serine and threonine metabolism	1	1	109	33	2376	-3.59	0.0	0.24	0.04	Aoc3
69	path:mmu00600: Glycosphingolipid metabolism	1	1	109	33	2376	-3.59	0.0	0.24	0.04	Smpd3
70	path:mmu00624: 1- and 2-Methylnaphthalene degradation	1	1	109	13	2396	-3.6	0.0	0.76	0.2	Acadvl
71	path:mmu00150: Androgen and estrogen metabolism	1	1	109	31	2378	-3.62	0.0	0.27	0.04	Hsd11b1
72	path:mmu00100: Biosynthesis of steroids	1	1	109	15	2394	-3.64	0.0	0.67	0.16	Sc5d
73	path:mmu05020: Parkinson's disease	1	1	109	16	2393	-3.66	0.0	0.63	0.15	Pink1
74	path:mmu00530: Aminosugars metabolism	1	1	109	26	2383	-3.67	0.0	0.35	0.1	Hk2
75	path:mmu00860: Porphyrin and chlorophyll metabolism	1	1	109	18	2391	-3.68	0.0	0.56	0.15	Fech
76	path:mmu00120: Bile acid biosynthesis	1	1	109	25	2384	-3.68	0.0	0.37	0.11	Acadvl
77	path:mmu00340: Histidine metabolism	1	1	109	25	2384	-3.68	0.0	0.37	0.11	Aoc3
78	path:mmu00220: Urea cycle and metabolism of amino groups	1	1	109	19	2390	-3.69	0.0	0.52	0.15	Arg2
79	path:mmu00903: Limonene and pinene degradation	1	1	109	19	2390	-3.69	0.0	0.52	0.15	Ehhadh
80	path:mmu00360: Phenylalanine metabolism	1	1	109	20	2389	-3.69	0.0	0.49	0.14	Aoc3
81	path:mmu05010: Alzheimer's disease	1	1	109	22	2387	-3.69	0.0	0.44	0.11	Lpl
