# Supplementary material for: A genomic analysis of mouse models of breast cancer reveals molecular features of mouse models and relationships to human breast cancer
Source: Breast Cancer Res. 2014 Jun 5;16(3):R59. doi: 10.1186/bcr3672 (PMC4078930; doi:10.1186/bcr3672)
Supplement: Additional file 3 — Fold change values organized by mouse tumor model type comparing the mouse model to normal mammary gland. [file bcr3672-S3.zip › Additional_File_3/LPA_vs_NMLmammary/AdditionalFile69_LPA_vs_NMLmammary/DownregulatedGenesgather_transfac_121024.txt]

#	Annotation	Total Genes With Ann	Your Genes (With Ann)	Your Genes (No Ann)	Genome (With Ann)	Genome (No Ann)	ln(Bayes factor)	neg ln(p value)	FE: neg ln(p value)	FE: neg ln(FDR)	Genes
1	V$MAZ_Q6	240	240	57	11031	4843	6.77	10.68	11.71	5.87	0610007A15Rik 1110006I15Rik 1110038M16Rik 2410001H17Rik 2610205H19Rik 5730439E10Rik 6330579B17Rik Aacs Acadl Acadm Acadvl Acta1 Acy3 Acyp2 Adfp Adpn Aldh1a7 Aldh6a1 Antxr1 Aoc3 Aox1 Aqp1 Areg Arfl4 Arg2 Arhgap24 Arl4 Aspa Atpaf2 BC004044 BC010787 BC024806 BC028663 BC054059 Blcap Bphl C1r C1s C330005L02Rik Cacna1s Calca Car3 Car5b Cav1 Ccl24 Ccnd2 Cd151 Cd1d1 Cd302 Cd7 Cdkn2c Cdo1 Ces3 Chn1 Chpt1 …
2	V$CDPCR1_01: cut-like homeodomain protein	207	207	90	12440	3434	3.24	7.1	0.0	0.0	0610007A15Rik 1110038M16Rik 2410001H17Rik 2610205H19Rik 5730439E10Rik 9030611N15Rik Abca8a Acadl Acadm Acadvl Acta1 Acy3 Acyp2 Adfp Aldh1a7 Aldh6a1 Amy1 Aox1 Aqp1 Areg Arfl4 Arg2 Arhgap24 Aspa BC010787 BC024806 BC028663 BC054059 Bphl C1r C1s C330005L02Rik Cables1 Calca Car3 Car4 Car5b Ccl24 Ccnd2 Cd151 Cd1d1 Cd302 Cd36 Cdkn2c Cdo1 Ces3 Chn1 Chpt1 Cib2 Cidea Cidec Cnn1 Cox5a Cox6a1 Cox7a1 Cox8b Cp…
3	V$KROX_Q6	145	145	152	6220	9654	2.93	6.74	7.55	2.42	0610007A15Rik 1110038M16Rik 2410001H17Rik 2610205H19Rik 5730439E10Rik 6330579B17Rik Acadl Acadm Acadvl Acy3 Acyp2 Adpn Aldh4a1 Aldh6a1 Aoc3 Aqp1 Arfl4 Arg2 Arl4 Atpaf2 BC004044 BC024806 BC028663 Blcap Brp44l C330005L02Rik Cacna1s Car3 Car4 Car5b Cav1 Ccl24 Ccnd2 Cd151 Chpt1 Cib2 Cidec Clpx Cox4i1 Cox6a1 Cox6c Cpt1b Cpt2 Crat Cryab Crym Cs Cspg4 Cxcl12 D8Ertd594e Dci Decr1 Dlat Dnaja1 Dusp1 Ebf1 E…
4	V$POU1F1_Q6	93	93	204	6402	9472	2.39	6.16	0.0	0.0	1110038M16Rik 2410001H17Rik Aacs Abca8a Acadl Acadvl Acat1 Acyp2 Adfp Adpn Aldh1a1 Aldh1a7 Amy1 Aox1 Areg Arg2 Arhgap24 Aspa Blcap C330005L02Rik Ccl24 Cd151 Cd36 Cox5a Cox6a1 Cox6c Cpt2 Cxcl15 Cxcl7 Cyp2e1 Dci Dcn Dnajd1 Dpt Echdc1 Enpep Fech Fhl1 Fmo1 Gem Glycam1 Gprc5b Gyg1 Hadhb Heph Hibadh Hnmt Hoxc6 Hoxd8 Hsd11b1 Icam2 Id4 Lamb1-1 Lipe Lum March5 Myl1 Ndufa5 Ndufab1 Ndufb5 Ndufb8 Ndufs7 Nek7…
5	V$E2F_Q4: E2F	127	127	170	5387	10487	2.25	5.99	6.84	2.18	0610007A15Rik 1110006I15Rik 1110038M16Rik 5730439E10Rik 6330579B17Rik Acat1 Acy3 Aldh6a1 Aox1 Areg Arg2 Arl4 Atpaf2 BC010787 BC024806 BC028663 Brp44l C1r Car4 Car5b Ccnd2 Cd7 Cdkn2c Chn1 Cib2 Cish Clpx Cnn1 Cox4i1 Cox5a Cox6a1 Cox7a1 Cox8b Cpt2 Crat Cryab Crym Cs Cspg4 Cxcl12 Cxcl7 Cyp4b1 Dci Dgat2 Dlat Dnajd1 Dpep1 Dusp1 Ebf1 Echdc1 Eif4e3 Elovl6 Eno3 Enpp2 Esrrb Etfdh Fabp3 Faf1 Fasn Fbxo9 Fech…
6	V$WHN_B: winged-helix factor nude	95	95	202	3821	12053	1.99	5.73	6.62	2.18	1810044O22Rik 5730439E10Rik 6330579B17Rik Acat1 Acyp2 Arg2 Arl4 BC004044 BC010787 Bphl Car4 Ccnd2 Cd151 Cd1d1 Cd302 Cdkn2c Cdo1 Chpt1 Clpx Cox4i1 Cox5a Cox6a1 Cpt1b Cryab Crym Cspg4 Cxcl12 Dgat2 Dlat Dnaja1 Ebf1 Ech1 Fabp3 Faf1 Fbxo9 Fndc1 Fthfd Fzd4 Ghitm Gpm6b Gprc5b Gpt2 Grpel1 Gstz1 Hagh Hdgfrp2 Hibadh Hk2 Hoxd8 Hsdl2 Htatsf1 Id4 Klhl2 Lamb1-1 Lpgat1 Mdh2 Mfn2 Mmd Mst1r Ndufa1 Ndufa2 Ndufa5 N…
7	V$NKX3A_01: NK class homeobox factor 3A	39	39	258	3157	12717	1.61	5.3	0.0	0.0	2610205H19Rik Aacs Abca8a Acadl Adpn Amy1 Antxr1 C1r Cox5a Cpt2 Decr1 Dpt Echdc1 Fh1 Fmo1 Hadhb Hdgfrp2 Heph Hoxc6 Htatsf1 Klhl2 Lum Ly6c Mef2c Mst1r Ndufa5 Ndufc1 Orm2 Pdcd8 Pdha1 Pdhb Pfkfb1 Pgm2 Procr Reck Stom Tgoln1 Tmod1 Zfhx1a
8	V$TEF_Q6	82	82	215	5659	10215	1.55	5.19	0.0	0.0	1110038M16Rik 2410001H17Rik Acadl Acadvl Amy1 Arg2 Aspa BC028663 Cacna1s Cav1 Cd36 Cdo1 Ces3 Chn1 Cib2 Cish Clpx Cox7a1 Cpt2 Cs Cxcl12 Cxcl15 Cxcl7 Dcn Dpt Echdc1 Efemp1 Enpep Faf1 Fhl1 Fmo1 Fxyd2 Gabarapl1 Glul Glycam1 Gpm6b Gpr109b Gstm3 Gys2 Hadhb Heph Hibadh Hnmt Htatsf1 Id4 Idh3a Ifngr1 Immp2l Inmt Itm2a Lims2 Lpin1 Lum Ly6c Matn2 Mdh2 Mocs2 Msra Ndufb5 Ndufb8 Ndufc1 Ndufs7 Ndufv1 Np15 Nrg4 …
9	V$SP3_Q3	218	218	79	10495	5379	0.86	4.46	5.4	1.34	0610007A15Rik 1110006I15Rik 1110038M16Rik 2610205H19Rik 5730439E10Rik 6330579B17Rik 9030611N15Rik Aacs Abca8a Acadl Acadm Acadvl Acat1 Acta1 Acy3 Acyp2 Adfp Adpn Aldh1a1 Aldh1a7 Aldh6a1 Antxr1 Aoc3 Aqp1 Areg Arfl4 Arhgap24 Arl4 Atpaf2 BC004044 BC024806 BC028663 BC054059 Bphl Brp44l C1r Cables1 Cacna1s Car3 Cav1 Ccl24 Ccnd2 Cd1d1 Cd302 Cd7 Cdkn2c Cdo1 Ces3 Chn1 Chpt1 Chst1 Cib2 Cidec Cish Cln2 Clp…
10	V$E2F1_Q6: E2F-1	175	175	122	8169	7705	0.64	4.15	5.07	1.34	0610007A15Rik 1110006I15Rik 1110038M16Rik 5730439E10Rik 6330579B17Rik Aacs Acadl Acadvl Acat1 Acyp2 Aldh6a1 Areg Arg2 Arhgap24 Arl4 Atpaf2 BC004044 BC010787 BC024806 BC028663 BC054059 Blcap Brp44l C1r C330005L02Rik Cacna1s Calca Car5b Ccl24 Ccnd2 Cd151 Cd302 Cd7 Cdkn2c Chn1 Cish Cln2 Clpx Cox4i1 Cox5a Cox6c Cpt2 Crat Cryab Crym Cs Cspg4 Cxcl12 Cyp4b1 D8Ertd594e Decr1 Dgat2 Dlat Dnaja1 Dnajd1 Dpt …
11	V$PIT1_Q6	205	205	92	11993	3881	0.49	3.97	0.0	0.0	1110006I15Rik 1110038M16Rik 1810044O22Rik 5730439E10Rik 9030611N15Rik Aacs Abca8a Acadl Acadm Acadvl Acat1 Acyp2 Adfp Aldh1a1 Aldh1a7 Aldh6a1 Amy1 Antxr1 Aox1 Aqp1 Areg Arfl4 Arg2 Arhgap24 Aspa BC004044 BC028663 Blcap Bphl C1s C330005L02Rik Calca Car5b Cav1 Ccl24 Ccnd2 Cd1d1 Cd302 Cd36 Cd7 Cdkn2c Cdo1 Ces3 Chn1 Chpt1 Cib2 Cidea Cln2 Clpx Cox5a Cox6a1 Cox6c Cox7a1 Cpt1b Cpt2 Crat Cryab Cxcl15 Cxcl…
12	V$SREBP1_Q6	118	118	179	5232	10642	0.3	3.73	4.71	1.34	0610007A15Rik 1110006I15Rik 2610205H19Rik 6330579B17Rik 9030611N15Rik Aacs Acadl Acadvl Acta1 Acyp2 Aldh6a1 Antxr1 Arfl4 Arhgap24 Arl4 BC004044 Bphl Brp44l C1s C330005L02Rik Cables1 Cacna1s Car3 Car4 Car5b Ccl24 Cd36 Cdo1 Chn1 Cidec Cnn1 Cox4i1 Cox6a1 Cox7a1 Cox8b Cpt1b Cpt2 Crat Crym Cxcl12 Cxcl7 D8Ertd594e Decr1 Dusp1 Echdc1 Ehd2 Eno3 Fasn Fbxo9 Fmo2 Fthfd Fxyd1 Gabarapl1 Gem Gpm6b Gpr109b Gpt2…
13	V$CP2_01: CP2	206	206	91	9945	5929	0.19	3.61	4.63	1.34	0610007A15Rik 1110038M16Rik 2410001H17Rik 2610205H19Rik 5730439E10Rik 6330579B17Rik 9030611N15Rik Acadl Acadvl Acat1 Acta1 Acy3 Acyp2 Adfp Aldh1a7 Aldh4a1 Aldh6a1 Antxr1 Aoc3 Aqp1 Areg Arg2 Arhgap24 Arl4 Atpaf2 BC024806 BC028663 BC054059 Blcap Bphl Brp44l C1r C330005L02Rik Cables1 Cacna1s Calca Car3 Car4 Ccnd2 Cd151 Cdo1 Ces3 Chpt1 Chst1 Cib2 Cidec Cish Cln2 Clpx Cox5a Cox6a1 Cox7a1 Cox8b Cpt1b C…
14	V$BARBIE_01: barbiturate-inducible element	169	169	128	7931	7943	0.19	3.61	4.57	1.34	1110038M16Rik Abca8a Acadl Acat1 Acyp2 Adfp Adpn Aldh1a7 Aldh6a1 Amy1 Antxr1 Aox1 Aqp1 Areg Arfl4 Arg2 Arhgap24 Aspa Atpaf2 BC024806 BC028663 BC054059 Brp44l C1r C330005L02Rik Cables1 Car3 Car4 Cav1 Ccl24 Ccnd2 Cd151 Cd302 Cd36 Cdo1 Chn1 Cidec Cnn1 Cox6a1 Cox7a1 Cpt1b Cryab Cs Cspg4 Cxcl7 Cyp4b1 D8Ertd594e Dcn Decr1 Dgat2 Dlat Dnajd1 Dpep1 Dpt Ebf1 Ech1 Echdc1 Eif4e3 Elovl6 Esrrb Etfdh Fabp3 Fhl1…
15	V$E2F1DP1_01: E2F-1:DP-1 heterodimer	103	103	194	4499	11375	0.1	3.49	4.53	1.34	0610007A15Rik 1110006I15Rik 1110038M16Rik 6330579B17Rik Aldh6a1 Arg2 Atpaf2 BC010787 BC024806 BC028663 Blcap Brp44l C1r Cacna1s Calca Ccl24 Cdkn2c Clpx Cox4i1 Cox5a Cox6c Cpt2 Crat Cs Cspg4 Cxcl12 Cyp4b1 D8Ertd594e Defb1 Dgat2 Dnaja1 Dnajd1 Dusp1 Echdc1 Ehd2 Eif4e3 Eno3 Esrrb Etfdh Fabp3 Faf1 Fasn Fbxo9 Fh1 Fzd4 Gem Ghitm Glul Gprc5b Gstm3 Gstz1 Hdgfrp2 Hk2 Hsdl2 Htatsf1 Idh3a Jag2 Klhl2 Lims2 Lp…
16	V$E2F1_Q6_01	123	123	174	5532	10342	0.07	3.49	4.45	1.34	0610007A15Rik 1110006I15Rik 1110038M16Rik Aacs Acat1 Aldh6a1 Areg Arg2 Arl4 Atpaf2 BC010787 BC024806 BC028663 Brp44l C1r C330005L02Rik Calca Car3 Car5b Ccl24 Ccnd2 Cdkn2c Chn1 Clpx Cox4i1 Cox5a Cox6a1 Cox6c Cpt2 Crat Cryab Cs Cspg4 Cxcl12 Cyp4b1 Decr1 Dgat2 Dlat Dnaja1 Dnajd1 Dusp1 Ebf1 Ehd2 Elovl6 Eno3 Ephx2 Esrrb Etfdh Fabp3 Faf1 Fasn Fbxo9 Fh1 Fzd4 Gabarapl1 Gem Ghitm Glul Gpd2 Gprc5b Gstm3 Gs…
17	V$E2F1_Q4: E2F-1	103	103	194	4507	11367	0.06	3.49	4.48	1.34	0610007A15Rik 1810044O22Rik 2610205H19Rik 5730439E10Rik 6330579B17Rik Acat1 Acy3 Aldh6a1 Arl4 Atpaf2 BC004044 BC010787 BC024806 Brp44l C330005L02Rik Calca Car3 Car5b Ccl24 Cd7 Cdkn2c Cdo1 Cish Cln2 Clpx Cox4i1 Cox5a Cox6a1 Cpt2 Crat Cs Cxcl12 Decr1 Dgat2 Dlat Dnaja1 Dpt Dusp1 Ebf1 Echdc1 Eif4e3 Elovl6 Etfdh Fabp3 Faf1 Fasn Fbxo9 Fndc1 Fthfd Fzd4 Gpd2 Gpt2 Grpel1 Gstz1 Hsdl2 Htatsf1 Id4 Idh3a Ifng…
18	V$RP58_01: 58 KDA repressor protein	1	1	296	410	15464	-0.03	0.0	0.0	0.0	6330579B17Rik
19	V$HNF1_C: Hepatic nuclear factor 1	83	83	214	5442	10432	-0.04	0.0	0.01	0.0	0610007A15Rik 2410001H17Rik 6330579B17Rik Aacs Abca8a Acadm Acadvl Acyp2 Adfp Aldh1a7 Antxr1 Aoc3 Areg BC028663 Blcap C330005L02Rik Cacna1s Car3 Cav1 Ccnd2 Cd302 Cd36 Cib2 Cox5a Cox7a1 Cs Cxcl7 Dcn Dnaja1 Efemp1 Elovl6 Enpep Faf1 Fh1 Fkbp9 Fmo1 Gabarapl1 Glycam1 Gpr109b Grpel1 Hadhb Hibadh Hnmt Hoxd8 Ifngr1 Inmt LOC330189 Lipe Lpin1 Lum March5 Matn2 Mef2c Mmd Mocs2 Ndufa1 Ndufa5 Ndufab1 Ndufc1 Nd…
20	V$GATA1_03: GATA-binding factor 1	84	84	213	5494	10380	-0.05	0.0	0.01	0.0	1110038M16Rik Aacs Abca8a Acadvl Acyp2 Adfp Aoc3 Aox1 Arfl4 Aspa BC010787 Bphl Brp44l C1r C1s C330005L02Rik Cacna1s Car5b Cd151 Cd1d1 Cd302 Cdkn2c Cib2 Cln2 Cox4i1 Cox5a Cpt2 Cspg4 Cxcl15 Dusp1 Elovl6 Esrrb Fbxo9 Fhl1 Fmo2 Fzd4 Gabarapl1 Gpr109b Gpt2 Grpel1 Gsn Gys2 Hadhb Hdgfrp2 Hk2 Immp2l Inmt Klhl2 Lamb1-1 Lims2 Lipe Lpl Lum March5 Mmd Mocs2 Mst1r Ndufa1 Ndufa2 Ndufb8 Pdha1 Pex13 Phyh Pink1 Pr…
21	V$FOXJ2_02: fork head box J 2	97	97	200	6198	9676	-0.12	0.0	0.01	0.0	1810044O22Rik 6330579B17Rik Abca8a Acadl Antxr1 Aoc3 Aox1 Arg2 Arhgap24 Aspa BC010787 C1r Car3 Cd1d1 Cd36 Cdo1 Chpt1 Cidec Clpx Cox6c Cpt2 Cxcl15 Cxcl7 Dci Dcn Decr1 Defb1 Dlat Dnajd1 Ebf1 Echdc1 Efemp1 Elovl6 Ephx2 Esrrb Faf1 Fbxo9 Fh1 Fhl1 Fkbp9 Fmo1 Fmo2 Fxyd2 Gabarapl1 Glul Glycam1 Gpm6b Gpr109b Gpt2 Gys2 Hadhb Hdgfrp2 Heph Hibadh Hnmt Hoxc6 Hsd11b1 Htatsf1 Idh3a Ifngr1 Immp2l LOC330189 Lpgat…
22	V$HNF6_Q6	18	18	279	1626	14248	-0.15	0.0	0.0	0.0	Arhgap24 BC028663 C1s Ccl24 Cd36 Chn1 Dlat Dpt Fh1 Fkbp9 Hadhb Ifngr1 Lpgat1 Matn2 Msra Ndufa2 Pck1 Rxrg
23	V$E2F_Q6: E2F	234	234	63	11579	4295	-0.16	0.0	4.34	1.34	0610007A15Rik 1110006I15Rik 1110038M16Rik 1810044O22Rik 2410001H17Rik 2610205H19Rik 5730439E10Rik 6330579B17Rik 9030611N15Rik Aacs Acadl Acadvl Acat1 Acta1 Acy3 Acyp2 Adfp Aldh6a1 Amy1 Antxr1 Aox1 Areg Arfl4 Arg2 Arhgap24 Arl4 Atpaf2 BC004044 BC010787 BC024806 BC028663 Blcap Brp44l C1r C330005L02Rik Cables1 Cacna1s Calca Car4 Car5b Cav1 Ccl24 Ccnd2 Cd151 Cd1d1 Cd7 Cdkn2c Cdo1 Chn1 Chst1 Cib2 Cish…
24	V$PAX3_B: Pax-3 binding sites	198	198	99	9589	6285	-0.23	0.0	4.13	1.19	0610007A15Rik 1110006I15Rik 1810044O22Rik 2410001H17Rik 2610205H19Rik 5730439E10Rik 6330579B17Rik Acadl Acadm Acadvl Adfp Aldh1a1 Aldh1a7 Aldh6a1 Aoc3 Aqp1 Areg Arfl4 Arg2 Arl4 Aspa Atpaf2 BC004044 BC010787 BC024806 BC028663 Blcap Bphl Brp44l C1r C1s C330005L02Rik Cables1 Calca Car3 Car4 Ccnd2 Cd151 Cd1d1 Cdkn2c Cdo1 Ces3 Chn1 Chpt1 Cidea Cidec Cish Cln2 Clpx Cox4i1 Cox5a Cox6a1 Cox6c Cox7a1 Cox8…
25	V$MAZR_01: MAZ related factor	141	141	156	6571	9303	-0.42	0.0	3.88	0.99	0610007A15Rik 1110006I15Rik 1110038M16Rik 2410001H17Rik 2610205H19Rik 5730439E10Rik 6330579B17Rik Acadl Acy3 Acyp2 Adpn Aldh4a1 Aoc3 Aox1 Aqp1 Areg Arfl4 Arhgap24 Atpaf2 Bphl Brp44l C1r Cacna1s Car3 Car4 Car5b Ccnd2 Cd151 Chpt1 Cib2 Cish Cln2 Cox4i1 Cox5a Cox7a1 Cpt1b Cpt2 Cs Cspg4 Cxcl12 D8Ertd594e Dci Dcn Decr1 Dlat Ebf1 Echdc1 Ehd2 Eif4e3 Elovl6 Eno3 Enpp2 Ephx2 Esrrb Faf1 Fasn Fbxo9 Fndc1 Fzd…
26	V$NRF1_Q6	24	24	273	772	15102	-0.49	0.0	4.42	1.34	1110006I15Rik Acadm Atpaf2 Blcap Bphl Clpx Cox6a1 Cox6c Etfdh Fbxo9 Hibadh Idh3a Klhl2 Lpin1 Mocs2 Np15 Pink1 Por Ppm1a Rpl5 Syap1 Tekt1 Tmem43 Uqcrc1
27	V$DR3_Q4: direct repeat 3	29	29	268	2246	13628	-0.59	0.0	0.01	0.0	1110038M16Rik 2610205H19Rik 6330579B17Rik Acat1 Cacna1s Car5b Cish Cpt1b Cs Etfdh Fabp3 Hoxc6 March5 Matn2 Msra Ndufb10 Pck1 Pcx Pde8a Pdhb Prelp Prss11 Scd1 Sdpr Slc25a4 Snrk Spon2 Sult1a1 Txnl6
28	V$FOXO4_02: fork head box O4	16	16	281	444	15430	-0.6	0.0	4.49	1.34	Acy3 Adfp Brp44l Elovl6 Enpp2 Gpt2 Hbld1 Hdgfrp2 Hoxd8 Lgals12 Np15 Pink1 Sepp1 Smpd3 Snrk Uqcrc1
29	V$TFIII_Q6	283	283	14	14559	1315	-0.6	0.0	4.37	1.34	0610007A15Rik 1110006I15Rik 1110038M16Rik 1810044O22Rik 2410001H17Rik 2610205H19Rik 5730439E10Rik 6330579B17Rik 9030611N15Rik Aacs Abca8a Acadl Acadm Acadvl Acat1 Acta1 Acy3 Acyp2 Adfp Adpn Aldh1a7 Aldh4a1 Aldh6a1 Amy1 Antxr1 Aoc3 Aox1 Aqp1 Areg Arfl4 Arg2 Arhgap24 Arl4 Atpaf2 BC004044 BC010787 BC024806 BC028663 BC054059 Blcap Bphl Brp44l C1r C330005L02Rik Cables1 Cacna1s Calca Car3 Car4 Car5b Ca…
30	V$NRF2_01: nuclear respiratory factor 2	36	36	261	2660	13214	-0.6	0.0	0.01	0.0	1110006I15Rik 2610205H19Rik 5730439E10Rik 6330579B17Rik Acyp2 BC024806 Brp44l Cish Cox4i1 Cox6a1 Cpt1b Cpt2 Crat Decr1 Dnaja1 Echdc1 Ghitm Hbld1 Hdgfrp2 Hibch Idh3a Itm2a Jag2 Mdh2 Mmd Ndufa1 Ndufb5 Ndufs7 Pank3 Pdhb Slc24a3 Slc25a4 Sox7 Syt12 Tgoln1 Txnl6
31	V$IRF_Q6	60	60	237	4038	11836	-0.62	0.0	0.02	0.0	9030611N15Rik Aacs Abca8a Acadl Acat1 Aldh1a1 Aldh4a1 Amy1 Arg2 C330005L02Rik Calca Car3 Cdo1 Cib2 Clpx Cryab Dnajd1 Dpep1 Ebf1 Enpep Enpp2 Ephx2 Fhl1 Fthfd Fxyd1 Glul Glycam1 Hadhb Hnmt Hsdl2 Idh3a Immp2l Inmt LOC330189 Lum Mef2c Mmd Myl1 Ndufa2 Ndufab1 Opn3 Pdcd8 Pdha1 Pdk4 Pygl Sepp1 Serpinb1b Slc1a5 Smarca1 Snrk Syt12 Tcf15 Tcfap2a Tmem45b Tmod1 Tph1 Txnl6 Ucp1 Wbscr14 Zfhx1a
32	V$IPF1_Q4	48	48	249	3341	12533	-0.69	0.0	0.01	0.0	Acadl Acat1 Acta1 Adfp Arfl4 Brp44l C330005L02Rik Cd1d1 Ces3 Cidec Cox6a1 Cox6c Cryab Cs Cyp4b1 Defb1 Echdc1 Ehd2 Elovl6 Fzd4 Glycam1 Gstm3 Hagh Hbld1 Hdgfrp2 Heph Hsdl2 Inmt Lgals12 Lpgat1 March5 Ndufa2 Nid1 Orm1 Orm2 Pck1 Pcmt1 Pdcd8 Pfkfb1 Phlda3 Procr Rspondin Sc5d Sepp1 Sncg Sycp3 Ttc7b Uqcrb
33	V$NFKB_Q6_01	206	206	91	10128	5746	-0.7	0.0	3.62	0.84	0610007A15Rik 1110006I15Rik 2610205H19Rik 6330579B17Rik 9030611N15Rik Acadl Acadm Acat1 Acy3 Adfp Adpn Aldh1a1 Aldh6a1 Amy1 Antxr1 Aoc3 Aqp1 Areg Arg2 Arl4 Aspa BC004044 BC010787 BC024806 BC028663 BC054059 Blcap Brp44l C1r C1s C330005L02Rik Cables1 Cacna1s Car3 Car4 Ccnd2 Cd151 Cd1d1 Cd302 Cdo1 Chn1 Cib2 Cidec Cish Clpx Cox4i1 Cox6a1 Cox6c Cox7a1 Cox8b Cpt2 Crat Crym Cs Cspg4 Cxcl15 Cyp2e1 Cyp4b1…
34	V$MAF_Q6	16	16	281	452	15422	-0.72	0.0	4.34	1.34	Acadvl Calca Ces3 Cs Elovl6 Glul Gyg1 Idh3a Lims2 Pck1 Phyh Smarca1 Sncg Sult1a1 Tph1 Zfp385
35	V$GATA1_02: GATA-binding factor 1	123	123	174	5697	10177	-0.74	0.0	3.53	0.82	2410001H17Rik 5730439E10Rik 9030611N15Rik Abca8a Acadvl Acat1 Acy3 Acyp2 Adfp Aldh1a7 Antxr1 Aox1 Arfl4 Arl4 Aspa C1r C1s Cables1 Calca Car4 Car5b Ccl24 Ccnd2 Cd151 Cd302 Cd36 Cdkn2c Chst1 Cish Cnn1 Cox6a1 Cox8b Cpt1b Cpt2 Crym Cs Cxcl15 Cxcl7 Cyp2e1 Cyp4b1 D8Ertd594e Dci Dcn Dnajd1 Dpep1 Ebf1 Ehd2 Eif4e3 Eno3 Fbxo9 Gabarapl1 Gem Glul Gpm6b Gpr109b Gpt2 Gyg1 Gys2 Hagh Hbld1 Heph Hoxd8 Hsd11b1 Ifn…
36	V$BRN2_01: POU factor Brn-2	110	110	187	6767	9107	-0.76	0.0	0.02	0.0	1110006I15Rik 9030611N15Rik Acadl Acadm Acadvl Acat1 Acta1 Acy3 Acyp2 Adfp Adpn Aldh1a1 Aldh1a7 Aoc3 Arg2 Aspa Bphl Brp44l C330005L02Rik Calca Ccnd2 Cd1d1 Cd36 Cdo1 Chn1 Chst1 Cidec Cnn1 Cox6a1 Cox6c Cpt2 Cryab Cxcl15 Cxcl7 Dcn Decr1 Defb1 Dlat Dnaja1 Dnajd1 Ech1 Echdc1 Elovl6 Etfdh Fh1 Fkbp9 Fmo2 Fxyd1 Gem Ghitm Glycam1 Gpm6b Gpr109b Gpt2 Grpel1 Gstm3 Gys2 Heph Hibch Hnmt Hoxd8 Hsd11b1 Htatsf1 I…
37	V$MINI20_B: Muscle initiator sequence-20	198	198	99	9708	6166	-0.78	0.0	3.51	0.82	0610007A15Rik 1110006I15Rik 2410001H17Rik 2610205H19Rik Acadl Acadm Acta1 Adfp Adpn Aldh1a7 Aldh4a1 Aldh6a1 Antxr1 Aoc3 Aox1 Areg Arfl4 Arg2 Arhgap24 Arl4 Atpaf2 BC004044 BC010787 BC024806 BC028663 BC054059 Blcap Brp44l C1r Cacna1s Calca Car3 Cav1 Ccl24 Ccnd2 Cdkn2c Ces3 Chn1 Chpt1 Cidec Clpx Cnn1 Cox5a Cox6a1 Cox6c Cox7a1 Cox8b Cpt1b Cpt2 Crat Cryab Cs Cspg4 Cxcl12 Cxcl15 Cyp2e1 D8Ertd594e Dci D…
38	V$DEAF1_01	44	44	253	3093	12781	-0.78	0.0	0.02	0.0	0610007A15Rik 2610205H19Rik Aacs Acadvl Aldh6a1 Atpaf2 BC028663 Ccl24 Cd1d1 Chpt1 Cib2 Cidec Cox4i1 Cpt1b Cpt2 D8Ertd594e Dgat2 Dlat Dnaja1 Dusp1 Ephx2 Fabp3 Fasn Fh1 Gem Gpd2 Gprc5b Htatsf1 Lpgat1 March5 Mdh2 Ndufa1 Ndufb5 Pdcd8 Rbpms2 Reck Smpd3 Sorbs1 Syt12 Tkt Tmem15 Tpm2 Tpmt Zfp385
39	V$MYCMAX_02: c-Myc:Max heterodimer	87	87	210	5490	10384	-0.86	0.0	0.02	0.0	1110006I15Rik 1810044O22Rik 6330579B17Rik 9030611N15Rik Aacs Acat1 Adfp Aldh6a1 Aoc3 Arfl4 Arl4 Atpaf2 BC004044 BC024806 C330005L02Rik Cables1 Car5b Ccnd2 Cd151 Cd36 Cdkn2c Chst1 Cln2 Cox6c Cpt1b Crat Cs Cspg4 Cyp2e1 Decr1 Defb1 Dgat2 Dlat Dpt Dusp1 Ech1 Echdc1 Efemp1 Ehd2 Elovl6 Eno3 Enpp2 Fabp3 Faf1 Fech Fkbp9 Ghitm Gpm6b Ifngr1 Inmt Lgals12 Lpl Mfn2 Myl1 Ndufa5 Ndufb8 Ndufc1 Orm1 Pank3 Pcx Pdc…
40	V$NKX25_02: homeo domain factor Nkx-2.5/Csx, tinman homolog	105	105	192	6462	9412	-0.91	0.0	0.03	0.0	1110006I15Rik 1810044O22Rik 6330579B17Rik 9030611N15Rik Aacs Abca8a Acyp2 Amy1 Antxr1 Arg2 Arhgap24 Arl4 Aspa Blcap C1s Cables1 Car3 Car4 Cd302 Cd36 Ces3 Chn1 Cidec Clpx Cox5a Cpt1b Cs Cxcl15 D8Ertd594e Dci Dcn Dpep1 Ebf1 Ech1 Ehd2 Elovl6 Enpep Faf1 Fbxo9 Fh1 Fkbp9 Fmo1 Fmo2 Gprc5b Grpel1 Gstz1 Gyg1 Gys2 Hdgfrp2 Heph Hk2 Hnmt Hoxd8 Hsdl2 Htatsf1 Icam2 Immp2l Klhl2 Lims2 Lipe Ly6c March5 Matn2 Mfn…
41	V$SRF_Q5_01	101	101	196	4597	11277	-0.93	0.0	3.36	0.71	0610007A15Rik 2410001H17Rik 9030611N15Rik Acta1 Acyp2 Aldh4a1 Aldh6a1 Amy1 Aoc3 Aqp1 Areg Arfl4 Arl4 Aspa BC024806 BC054059 Blcap Brp44l Cacna1s Calca Car3 Car4 Ccl24 Cd1d1 Cd302 Cdkn2c Chst1 Cib2 Cish Cln2 Cnn1 Cox6a1 Cox7a1 Cpt1b Crym Cs Cxcl15 Cxcl7 Cyp4b1 Dci Dcn Decr1 Dlat Dnajd1 Dusp1 Ech1 Ehd2 Eno3 Fabp3 Fasn Fhl1 Fthfd Gabarapl1 Gem Glycam1 Gpt2 Gstm3 Hibadh Hibch Hk2 Hnmt Hsd11b1 Htatsf1…
42	V$SOX9_B1: SOX (SRY-related HMG box)	150	150	147	8844	7030	-1.03	0.0	0.03	0.0	1110006I15Rik 1810044O22Rik 2410001H17Rik 2610205H19Rik 9030611N15Rik Acadl Acadm Acat1 Acyp2 Adfp Aldh1a7 Amy1 Antxr1 Aqp1 Arg2 Arhgap24 Arl4 Aspa BC024806 BC028663 Bphl Cables1 Cacna1s Calca Car3 Car5b Cav1 Ccl24 Cd151 Cd302 Cd36 Cdo1 Ces3 Cib2 Cidec Cln2 Cnn1 Cox8b Cpt2 Cspg4 Cxcl7 Cyp4b1 Decr1 Defb1 Dlat Dnaja1 Dpep1 Dpt Ebf1 Efemp1 Ehd2 Elovl6 Eno3 Enpep Enpp2 Ephx2 Esrrb Fbxo9 Fech Fhl1 Fmo…
43	V$FOXO1_02: fork head box O1	27	27	270	956	14918	-1.06	0.0	3.73	0.89	Acadvl Acy3 Adfp Brp44l Elovl6 Enpp2 Gpt2 Hbld1 Hdgfrp2 Hibadh Hoxd8 Htatsf1 Lgals12 Lipe Ndufs7 Nek7 Np15 Pdk4 Pink1 Ppm1a Ppp2r5a Pygl Sepp1 Smpd3 Snrk Suox Uqcrc1
44	V$TATA_C: Retroviral TATA box	76	76	221	4824	11050	-1.11	0.0	0.03	0.0	2410001H17Rik Aacs Abca8a Acy3 Aldh1a7 Aoc3 Areg Arhgap24 Aspa BC028663 BC054059 C1r C330005L02Rik Calca Car4 Cd36 Cidec Cnn1 Cox6a1 Cox8b Cxcl7 Dci Dcn Defb1 Dlat Dnaja1 Dpep1 Dpt Dusp1 Eif4e3 Eno3 Faf1 Fkbp9 Fmo1 Fthfd Fxyd2 Gpr109b Gstz1 Hadhb Hbld1 Heph Hnmt Hoxc6 Igfbp6 Immp2l Lamc1 Lims2 Lpl Mef2c Msra Ndufc1 Nrg4 Orm1 Orm2 Pdha1 Ppargc1b Procr Prss11 Sc5d Scd1 Sepp1 Sh3bp5 Snrk Sorbs1 Sspn…
45	V$LPOLYA_B: Lentiviral Poly A signal	49	49	248	3302	12572	-1.19	0.0	0.03	0.0	9030611N15Rik Abca8a Acadvl Adpn Aldh4a1 Amy1 Arfl4 BC028663 Cables1 Cav1 Cd151 Cln2 Cnn1 Cox6c Cyp2e1 Dpt Etfdh Fabp3 Fech Fmo2 Gabarapl1 Glul Glycam1 Hadhb Hdgfrp2 Heph Hibadh Hoxd8 Idh3a Ifngr1 Igfbp6 Immp2l LOC330189 Matn2 Ndufab1 Ndufb8 Ndufs7 Pink1 Ppp2r5a Prelp Rarres2 Slc24a3 Slc25a4 Sorbs1 Tagln Ttc7b Txnrd3 Wbscr14 Zfhx1a
46	V$E2_01: papilloma virus regulator E2	8	8	289	857	15017	-1.19	0.0	0.01	0.0	2610205H19Rik Ehd2 Hibch Lpgat1 Ndufb5 Por Rbp4 Ttc7b
47	V$IRF7_01: interferon regulatory factor 7	154	154	143	9002	6872	-1.23	0.0	0.04	0.0	1110038M16Rik 6330579B17Rik 9030611N15Rik Abca8a Acadl Adfp Aldh1a1 Aldh1a7 Aldh4a1 Aldh6a1 Amy1 Antxr1 Aox1 Areg Arg2 Arhgap24 BC028663 Blcap Brp44l C1r C1s C330005L02Rik Calca Car3 Cav1 Cd1d1 Cd36 Cdo1 Chpt1 Cish Cln2 Clpx Cox5a Cox6a1 Cox7a1 Cpt2 Cryab Crym Cs Cspg4 Cxcl7 Cyp2e1 Cyp4b1 D8Ertd594e Decr1 Defb1 Dlat Dnaja1 Dpep1 Ebf1 Ech1 Eno3 Enpp2 Ephx2 Fbxo9 Fech Fmo1 Fmo2 Fndc1 Fthfd Ghitm Gl…
48	V$GABP_B: GA binding protein	16	16	281	1358	14516	-1.27	0.0	0.02	0.0	1110006I15Rik 5730439E10Rik 6330579B17Rik Cox6a1 Cpt2 Echdc1 Fzd4 Id4 Jag2 Mdh2 Mmd Ndufa1 Ndufv1 Pank3 Slc25a4 Tgoln1
49	V$MRF2_01: modulator recognition factor 2	168	168	129	9724	6150	-1.29	0.0	0.05	0.0	1110006I15Rik 1810044O22Rik 2410001H17Rik Abca8a Acadm Acadvl Acat1 Acta1 Acyp2 Adfp Adpn Aldh1a7 Amy1 Antxr1 Aoc3 Aox1 Arfl4 Arhgap24 Aspa BC010787 BC028663 BC054059 Bphl C1r C1s Calca Car5b Cav1 Ccl24 Cd1d1 Ces3 Chn1 Chpt1 Cib2 Cidec Cish Cnn1 Cox4i1 Cox5a Cox6c Cox8b Cpt1b Cpt2 Crat Crym Cxcl15 Cxcl7 Cyp2e1 Cyp4b1 Dci Dcn Decr1 Dgat2 Dlat Dnaja1 Dnajd1 Dpep1 Echdc1 Efemp1 Eif4e3 Elovl6 Eno3 En…
50	V$VMAF_01: v-Maf	200	200	97	9950	5924	-1.31	0.0	2.89	0.49	0610007A15Rik 1810044O22Rik 2410001H17Rik 2610205H19Rik 5730439E10Rik 9030611N15Rik Aacs Acadm Acat1 Acta1 Acyp2 Adfp Aldh4a1 Aldh6a1 Amy1 Aqp1 Areg Arfl4 Arg2 Arhgap24 Arl4 Aspa Atpaf2 BC004044 BC024806 BC028663 BC054059 Blcap Bphl Brp44l C330005L02Rik Cacna1s Car3 Car4 Ccl24 Ccnd2 Cd151 Cd302 Cd7 Cdkn2c Chpt1 Chst1 Cib2 Cidea Cish Cln2 Clpx Cnn1 Cox4i1 Cox5a Cox6c Cox7a1 Cox8b Crat Cryab Crym C…
51	V$CART1_01: Cart-1 (cartilage homeoprotein 1)	25	25	272	1894	13980	-1.31	0.0	0.02	0.0	Aacs Aldh1a7 Aspa C1r C1s C330005L02Rik Cd1d1 Cd302 Cd36 Fmo2 Gys2 Heph Hnmt Hoxd8 Idh3a LOC330189 March5 Pank3 Pdk4 Pygl Snrk Sos2 Sspn Timp3 Txnrd3
52	V$HFH3_01: HFH-3 (HNF3/fork head homolog 3)	125	125	172	7426	8448	-1.34	0.0	0.05	0.0	1110006I15Rik 1110038M16Rik 1810044O22Rik 5730439E10Rik Acadl Acadm Acadvl Acat1 Acyp2 Adpn Aldh4a1 Amy1 Atpaf2 BC010787 BC024806 BC028663 BC054059 C330005L02Rik Cables1 Car3 Car4 Cav1 Cd302 Cd36 Ces3 Chpt1 Chst1 Cib2 Cidec Cish Cnn1 Cox4i1 Cox6a1 Cox6c Cox7a1 Cpt1b Crat Crym Cyp2e1 D8Ertd594e Decr1 Defb1 Dlat Dnajd1 Dpt Dusp1 Ech1 Efemp1 Eif4e3 Elovl6 Enpp2 Esrrb Etfdh Faf1 Fmo1 Fmo2 Gabarapl1 G…
53	V$HP1SITEFACTOR_Q6	60	60	237	3882	11992	-1.34	0.0	0.04	0.0	1810044O22Rik Acadl Acat1 Amy1 Antxr1 Aox1 C330005L02Rik Cav1 Cd302 Ces3 Clpx Cox5a Cox6a1 Cpt1b Cpt2 Cspg4 Decr1 Dnaja1 Dpep1 Ebf1 Ech1 Echdc1 Faf1 Fech Fhl1 Fmo1 Fmo2 Fndc1 Gpr109b Gprc5b Gpt2 Gstm3 Gys2 Klhl2 Lgals12 Lpin1 March5 Mef2c Msra Ndufa1 Ndufb8 Ndufs7 Nid1 Pcx Pdk4 Phyh Rarres2 Rbp4 Rbpms2 Slc1a5 Smarca1 Sos2 Suox Tekt1 Timp3 Tmod1 Tph1 Txnl6 Txnrd3 Ucp1
54	V$E2F1_Q4_01	74	74	223	3306	12568	-1.35	0.0	2.95	0.49	0610007A15Rik 1110038M16Rik 5730439E10Rik 6330579B17Rik Acat1 Areg Atpaf2 BC010787 BC024806 Brp44l C330005L02Rik Car5b Ccnd2 Cd7 Cdkn2c Chn1 Clpx Cox4i1 Cox5a Cpt2 Crat Cs Cxcl12 Dgat2 Dlat Dpt Dusp1 Ebf1 Elovl6 Etfdh Fabp3 Faf1 Fasn Fbxo9 Fech Fh1 Fzd4 Gstz1 Htatsf1 Ifngr1 Lims2 Lpgat1 Lpl Mocs2 Ndufa1 Ndufa2 Ndufab1 Ndufb8 Ndufc1 Ndufs7 Nid1 Nrg4 Orm1 Orm2 Pfkfb1 Pink1 Ppm1a Rbp4 Rbpms2 Rpl5 Sl…
55	V$E2F_Q6_01	45	45	252	1850	14024	-1.36	0.0	3.16	0.57	0610007A15Rik 6330579B17Rik Acat1 Atpaf2 Brp44l Car5b Ccnd2 Cdkn2c Clpx Cox4i1 Cox5a Crat Cs Cxcl12 Dlat Dusp1 Elovl6 Fabp3 Faf1 Fbxo9 Fh1 Gstz1 Lims2 Lpl Mocs2 Ndufa1 Ndufa2 Ndufab1 Ndufs7 Nrg4 Orm1 Orm2 Pink1 Ppm1a Rbp4 Rbpms2 Rpl5 Slc1a5 Smarcd3 Suox Tcfap2a Tekt1 Timp3 Tmem15 Wbscr14
56	V$XFD1_01: Xenopus fork head domain factor 1	38	38	259	2641	13233	-1.36	0.0	0.03	0.0	1110006I15Rik 1110038M16Rik 2610205H19Rik Aacs Abca8a Adfp Adpn Aldh6a1 Arfl4 Cd36 Cox5a Cxcl15 Cxcl7 Cyp2e1 Defb1 Ech1 Elovl6 Enpep Etfdh Fabp3 Fmo2 Gabarapl1 Ghitm Glycam1 LOC330189 Mmd Ndufa2 Ndufab1 Ndufb8 Ndufc1 Ndufs7 Pank3 Reck Slc1a5 Sorbs1 Spon2 Wwp1 Zfhx1a
57	V$FOXD3_01: fork head box D3	244	244	53	13613	2261	-1.44	0.0	0.04	0.0	0610007A15Rik 1110006I15Rik 1110038M16Rik 1810044O22Rik 2410001H17Rik 5730439E10Rik 9030611N15Rik Aacs Abca8a Acadl Acadm Acadvl Acat1 Acy3 Acyp2 Adfp Adpn Aldh1a1 Aldh1a7 Aldh4a1 Aldh6a1 Amy1 Antxr1 Aoc3 Aqp1 Areg Arfl4 Arg2 Aspa BC010787 BC024806 BC028663 BC054059 Blcap Bphl Brp44l C1r C330005L02Rik Cables1 Cacna1s Calca Car3 Car5b Cav1 Cd1d1 Cd302 Cd36 Cd7 Cdo1 Ces3 Chn1 Chpt1 Chst1 Cib2 Cidec…
58	V$MTATA_B: Muscle TATA box	129	129	168	7608	8266	-1.44	0.0	0.06	0.0	1110006I15Rik 1110038M16Rik 2410001H17Rik 6330579B17Rik 9030611N15Rik Aacs Abca8a Acadl Acadm Acta1 Acy3 Aldh1a7 Amy1 Aoc3 Aox1 Aqp1 Arg2 Aspa BC010787 BC054059 Cables1 Calca Car4 Cav1 Ccl24 Cd1d1 Cd36 Chpt1 Cidea Cox4i1 Cox6c Cox8b Cs Cxcl15 Cxcl7 Cyp2e1 Cyp4b1 D8Ertd594e Dci Defb1 Dgat2 Dlat Dpep1 Dpt Ech1 Efemp1 Ehd2 Enpep Enpp2 Fabp3 Fasn Fh1 Fmo2 Fthfd Fxyd2 Fzd4 Gabarapl1 Gem Glul Gpd2 Gpt2…
59	V$FOXP3_Q4	163	163	134	9411	6463	-1.47	0.0	0.06	0.0	0610007A15Rik 1810044O22Rik 5730439E10Rik 6330579B17Rik Aacs Abca8a Acadm Acadvl Acat1 Acy3 Aldh1a1 Aldh1a7 Aoc3 Areg Arfl4 Arg2 Arhgap24 Arl4 Aspa BC004044 BC010787 BC024806 BC028663 Blcap Calca Car3 Car4 Car5b Cav1 Ccl24 Ccnd2 Cd1d1 Cd36 Cd7 Chpt1 Chst1 Cidea Cidec Cln2 Clpx Cnn1 Cox6a1 Cox7a1 Cpt1b Crym Cspg4 Cxcl15 Cyp2e1 D8Ertd594e Dci Dcn Decr1 Dgat2 Dlat Dnaja1 Dnajd1 Dpep1 Dpt Dusp1 Ech1 …
60	V$NRF2_Q4: heterodimer containing Nrf2	66	66	231	4178	11696	-1.49	0.0	0.05	0.0	0610007A15Rik 2610205H19Rik 5730439E10Rik Aacs Abca8a Acadm Acta1 Adpn Aldh1a7 Aox1 Arfl4 BC028663 Blcap Cacna1s Ccl24 Cd302 Cd36 Cd7 Cdo1 Ces3 Chst1 Cib2 Cidec Cish Cln2 Cox4i1 Cox6c Crat Cryab Crym D8Ertd594e Dci Dusp1 Faf1 Fech Fndc1 Fthfd Gpd2 Gprc5b Hadhb Heph Lamc1 Lipe Lpin1 Matn2 Ndufa5 Ndufv1 Nek7 Orm1 Orm2 Pank3 Pck1 Ppargc1b Prelp Procr Reck Rxrg Sdpr Sorbs1 Spon2 Sspn Suox Tcfap2a Tim…
61	V$E2F_03	40	40	257	1630	14244	-1.51	0.0	3.03	0.53	0610007A15Rik Areg Atpaf2 Car5b Chn1 Clpx Cox4i1 Cox5a Crat Cs Cxcl12 Dlat Elovl6 Fabp3 Faf1 Fbxo9 Fh1 Fzd4 Gstz1 Htatsf1 Lims2 Lpl Mocs2 Ndufa1 Ndufa2 Ndufab1 Ndufs7 Nid1 Nrg4 Orm1 Orm2 Pink1 Ppm1a Rbp4 Rbpms2 Slc1a5 Smarcd3 Sorbs1 Suox Tmem15
62	V$USF_C: USF binding site	129	129	168	7586	8288	-1.51	0.0	0.06	0.0	1110006I15Rik 5730439E10Rik 6330579B17Rik 9030611N15Rik Acadl Acadm Acat1 Acyp2 Adfp Adpn Aldh1a1 Aldh6a1 Aoc3 Arfl4 Arhgap24 Atpaf2 BC004044 BC010787 BC024806 Brp44l C1r C330005L02Rik Cables1 Calca Car3 Car5b Ccnd2 Cd151 Cd36 Cdkn2c Chn1 Chst1 Cln2 Cnn1 Cox5a Cox6c Cpt1b Crat Crym Cs Cspg4 Cyp2e1 Decr1 Defb1 Dgat2 Dlat Dnajd1 Dpt Dusp1 Efemp1 Ehd2 Elovl6 Eno3 Enpep Enpp2 Fabp3 Faf1 Fasn Fech Fkb…
63	V$PAX5_01: B-cell-specific activating protein	37	37	260	1483	14391	-1.51	0.0	3.07	0.53	5730439E10Rik 6330579B17Rik Acadm Acta1 Adpn Aqp1 Aspa Atpaf2 BC004044 Ccl24 Cpt1b Cs Cspg4 Dlat Dpt Gem Gpd2 Gyg1 Hagh Jag2 Mst1r Ndufb10 Np15 Pde8a Phlda3 Por Prss11 Serpinb1b Syt12 Tagln Thbd Tmem15 Tmod1 Tnip1 Tpmt Uqcrc1 Wwp1
64	V$E2F_Q3_01	114	114	183	5429	10445	-1.52	0.0	2.59	0.43	0610007A15Rik 1110038M16Rik 1810044O22Rik 5730439E10Rik 6330579B17Rik Acadvl Acat1 Acy3 Acyp2 Adfp Adpn Aldh6a1 Areg Arl4 Atpaf2 BC004044 BC010787 BC024806 Brp44l C330005L02Rik Car5b Ccnd2 Cd151 Cd7 Cdkn2c Chn1 Chst1 Clpx Cox4i1 Cox5a Cpt2 Crat Cryab Crym Cs Cxcl12 Decr1 Dgat2 Dlat Dnaja1 Dnajd1 Dpt Dusp1 Ebf1 Echdc1 Elovl6 Etfdh Fabp3 Faf1 Fasn Fbxo9 Fech Fh1 Fndc1 Fzd4 Gpt2 Grpel1 Gstz1 Gyg1 Hb…
65	V$CREB_Q2_01	103	103	194	4851	11023	-1.53	0.0	2.62	0.43	2410001H17Rik 2610205H19Rik Adfp Adpn Aldh6a1 Aqp1 Areg Arfl4 Arg2 Arhgap24 Arl4 BC004044 BC010787 BC024806 C1s C330005L02Rik Cables1 Calca Ccnd2 Cd1d1 Cd7 Cdkn2c Cdo1 Chn1 Chpt1 Cish Cln2 Cox4i1 Cox5a Cox6c Crat Decr1 Dgat2 Dlat Dusp1 Ebf1 Enpep Esrrb Etfdh Fabp3 Fbxo9 Fh1 Fkbp9 Fmo2 Fxyd2 Gabarapl1 Gem Ghitm Gpm6b Gprc5b Gpt2 Grpel1 Gstz1 Hagh Hbld1 Hk2 Hoxd8 Hsdl2 Htatsf1 Icam2 Id4 Ifngr1 Immp…
66	V$E47_01: E47	55	55	242	2386	13488	-1.56	0.0	2.82	0.45	Acadvl Acat1 Acta1 BC028663 Bphl Cd1d1 Ces3 Cln2 Cox8b Cryab Dcn Dlat Dusp1 Ech1 Echdc1 Eif4e3 Enpep Esrrb Fxyd2 Gpm6b Gstm3 Gyg1 Hagh Icam2 Idh3a Inmt LOC330189 Lamc1 Lgals12 Lipe Lum Mdh2 Mmd Mocs2 Ndufa1 Ndufb10 Nid1 Pcmt1 Pde8a Ppm1a Prelp Rspondin Sc5d Slc24a3 Sncg Snrk Sult1a1 Tmem45b Tnni2 Tph1 Tpm2 Ttc7b Txnl6 Txnrd3 Wnt4
67	V$E2_Q6_01	10	10	287	946	14928	-1.57	0.0	0.02	0.0	2610205H19Rik Ehd2 Hibch Lpgat1 Ndufb5 Por Syt12 Tkt Ttc7b Uqcrb
68	V$E2F_Q4_01	67	67	230	2999	12875	-1.57	0.0	2.72	0.43	0610007A15Rik 1110038M16Rik 5730439E10Rik 6330579B17Rik Acat1 Areg Atpaf2 BC010787 BC024806 Brp44l Car5b Ccnd2 Cd7 Cdkn2c Clpx Cox4i1 Cox5a Cpt2 Crat Cs Cxcl12 Dgat2 Dlat Dusp1 Ebf1 Elovl6 Etfdh Fabp3 Faf1 Fasn Fbxo9 Fh1 Fzd4 Gstz1 Htatsf1 Ifngr1 Lims2 Lpgat1 Lpl Mocs2 Ndufa1 Ndufa2 Ndufab1 Ndufc1 Ndufs7 Nrg4 Orm1 Orm2 Pfkfb1 Pink1 Ppm1a Rbp4 Rbpms2 Rpl5 Slc1a5 Smarcd3 Sorbs1 Sos2 Sox7 Suox Tcf15…
69	V$RFX1_01: X-box binding protein RFX1	118	118	179	6975	8899	-1.58	0.0	0.07	0.0	0610007A15Rik 1110038M16Rik 2410001H17Rik 2610205H19Rik 6330579B17Rik Aacs Acadl Acyp2 Adfp Aldh6a1 Aoc3 Areg Arl4 Aspa Atpaf2 BC004044 BC054059 C1r C330005L02Rik Cables1 Cacna1s Car3 Cav1 Cdo1 Chn1 Chst1 Cib2 Clpx Cox6a1 Cox6c Cox8b Cpt2 Crat Cxcl12 Cxcl7 Cyp2e1 Decr1 Dlat Dnaja1 Ech1 Efemp1 Ehd2 Elovl6 Enpep Enpp2 Etfdh Faf1 Fasn Fech Fhl1 Fkbp9 Glul Glycam1 Gpm6b Gpr109b Gprc5b Gpt2 Grpel1 Gst…
70	V$CREB_Q4_01	98	98	199	4614	11260	-1.61	0.0	2.52	0.43	2410001H17Rik Adfp Adpn Aldh6a1 Aqp1 Areg Arfl4 Arg2 Arhgap24 Arl4 BC004044 BC024806 C1s C330005L02Rik Cables1 Calca Car3 Ccnd2 Cd7 Cdkn2c Cdo1 Chn1 Chpt1 Cish Cln2 Cox4i1 Cox6c Crat Crym Dgat2 Dlat Dnaja1 Dpep1 Dusp1 Ebf1 Enpep Esrrb Etfdh Fabp3 Fbxo9 Fh1 Fkbp9 Fmo2 Gabarapl1 Gem Ghitm Gpm6b Gpt2 Grpel1 Gstz1 Hagh Hbld1 Hk2 Hoxd8 Hsdl2 Htatsf1 Icam2 Ifngr1 Immp2l Jag2 Klhl2 Mdh2 Mfn2 Ndufa2 Nduf…
71	V$NFY_01: nuclear factor Y (Y-box binding factor)	74	74	223	3373	12501	-1.64	0.0	2.6	0.43	1810044O22Rik 2610205H19Rik 5730439E10Rik Acat1 Adpn Aldh1a7 Aldh4a1 Aldh6a1 Antxr1 Aox1 Arfl4 Arl4 BC010787 BC028663 Brp44l C1r C330005L02Rik Cacna1s Calca Car3 Chn1 Clpx Cox6c Cxcl12 Cyp2e1 Ebf1 Echdc1 Enpep Etfdh Fasn Fh1 Fthfd Gem Ghitm Glul Gpr109b Grpel1 Gsn Gstz1 Gyg1 Gys2 Hagh Hdgfrp2 Hibadh Hk2 Hoxc6 Hoxd8 Hsd11b1 Id4 Idh3a LOC330189 Lpl Mmd Ndufa2 Np15 Orm1 Orm2 Pcx Pdk4 Ppargc1b Ppm1a …
72	V$ER_Q6: estrogen receptor	168	168	129	8330	7544	-1.64	0.0	2.41	0.43	0610007A15Rik 1110006I15Rik 1110038M16Rik 1810044O22Rik 2610205H19Rik 5730439E10Rik 6330579B17Rik 9030611N15Rik Acadm Acta1 Acyp2 Adfp Adpn Aldh1a7 Aldh4a1 Amy1 Areg Arfl4 BC010787 BC054059 Blcap Bphl C1r C1s Car3 Car5b Ccl24 Ccnd2 Cd151 Cd36 Cdo1 Ces3 Chpt1 Chst1 Cidea Cln2 Clpx Cnn1 Cox5a Cox6a1 Cox6c Cox8b Cpt1b Cryab Crym Cs Cspg4 Cxcl12 D8Ertd594e Dnaja1 Dnajd1 Dpep1 Dpt Ech1 Echdc1 Efemp1 E…
73	V$FREAC7_01: Fork head RElated ACtivator-7	108	108	189	6410	9464	-1.67	0.0	0.07	0.0	1110006I15Rik 1110038M16Rik 2410001H17Rik 5730439E10Rik Acadl Acadm Acyp2 Adpn Aldh4a1 Amy1 Aspa BC024806 BC028663 C330005L02Rik Cables1 Car3 Cav1 Cd1d1 Cd302 Cd36 Cidea Cidec Clpx Cox6a1 Cs Cxcl7 D8Ertd594e Dcn Decr1 Dlat Dnajd1 Dusp1 Ech1 Eif4e3 Enpep Enpp2 Etfdh Fech Fhl1 Fkbp9 Fmo2 Fndc1 Gabarapl1 Ghitm Glycam1 Gpr109b Gstm3 Hadhb Hdgfrp2 Heph Hnmt Hoxc6 Hoxd8 Immp2l Klhl2 Lims2 Lpin1 Lpl Lum…
74	V$HTF_01	20	20	277	699	15175	-1.68	0.0	3.14	0.57	1110006I15Rik 6330579B17Rik Adfp Aqp1 Arl4 BC024806 Cdkn2c Cish Cyp2e1 Fbxo9 Fh1 Gpt2 Hk2 Hsdl2 Htatsf1 Jag2 Nek7 Pdhb Pdk4 Snrk
75	V$CREBATF_Q6	97	97	200	4582	11292	-1.68	0.0	2.44	0.43	2410001H17Rik 2610205H19Rik Adfp Adpn Aldh6a1 Aqp1 Areg Arfl4 Arg2 Arhgap24 Arl4 BC004044 BC010787 BC024806 C1s C330005L02Rik Cables1 Calca Car3 Ccnd2 Cd7 Cdkn2c Cdo1 Chn1 Chpt1 Cish Cln2 Cox6c Crat Crym Decr1 Dgat2 Dusp1 Ebf1 Enpep Etfdh Fabp3 Fbxo9 Fh1 Fkbp9 Fmo2 Fxyd2 Gabarapl1 Gem Ghitm Gpm6b Gpt2 Grpel1 Gstz1 Hagh Hbld1 Hk2 Hoxd8 Hsdl2 Htatsf1 Icam2 Ifngr1 Immp2l Itm2a Jag2 Klhl2 Mdh2 Mfn2 N…
76	V$S8_01: S8	18	18	279	1417	14457	-1.7	0.0	0.03	0.0	9030611N15Rik Acyp2 Bphl Cox5a Cxcl12 Cxcl15 Decr1 Dpep1 Ephx2 Fh1 Glycam1 Hoxd8 Lpgat1 Myl1 Pdha1 Pdk4 Sspn Ttc7b
77	V$USF_Q6: upstream stimulating factor	198	198	99	9974	5900	-1.74	0.0	2.33	0.42	1110006I15Rik 1110038M16Rik 1810044O22Rik 2410001H17Rik 5730439E10Rik 6330579B17Rik 9030611N15Rik Aacs Acadl Acat1 Acta1 Acy3 Acyp2 Adfp Aldh1a7 Aldh4a1 Aldh6a1 Aoc3 Aqp1 Areg Arfl4 Arg2 Arhgap24 Arl4 Atpaf2 BC004044 BC010787 BC024806 BC028663 BC054059 Bphl Brp44l C1r C330005L02Rik Cables1 Cacna1s Car3 Car4 Car5b Cav1 Ccnd2 Cd151 Cd1d1 Cd7 Cdkn2c Ces3 Chpt1 Chst1 Cidec Cln2 Clpx Cnn1 Cox4i1 Cox5a…
78	V$ICSBP_Q6	9	9	288	861	15013	-1.74	0.0	0.02	0.0	Abca8a Aldh1a7 Amy1 Cdkn2c Chpt1 Fxyd1 Mef2c Ndufa2 Tmem45b
79	V$ETS2_B: c-Ets-2 binding sites	71	71	226	4376	11498	-1.76	0.0	0.07	0.0	6330579B17Rik 9030611N15Rik Abca8a Acy3 Aldh1a7 Amy1 Aoc3 Aox1 Aqp1 Aspa BC024806 BC054059 Blcap Brp44l Calca Ccl24 Ccnd2 Cln2 Cox8b Cspg4 Cxcl7 Cyp2e1 Cyp4b1 Dcn Ehd2 Eif4e3 Enpep Ephx2 Esrrb Etfdh Fbxo9 Fh1 Fthfd Gem Ghitm Glycam1 Gpm6b Gstm3 Hibadh Hsd11b1 Icam2 Igfbp6 Inmt LOC330189 Lamb1-1 Ly6c Matn2 Mef2c Ndufv1 Orm1 Pank3 Pdcd8 Pde8a Pgm2 Phyh Ppargc1b Prelp Rarres2 Rbp4 Rxrg S3-12 Slc25a4…
80	V$NFY_Q6_01	139	139	158	6826	9048	-1.76	0.0	2.25	0.42	1110038M16Rik 1810044O22Rik 2610205H19Rik 5730439E10Rik 6330579B17Rik Abca8a Acadl Acat1 Adpn Aldh1a7 Aldh4a1 Aldh6a1 Antxr1 Aox1 Areg Arg2 Arl4 Atpaf2 BC004044 BC010787 BC024806 BC028663 Brp44l C1r C1s C330005L02Rik Cacna1s Calca Car3 Car4 Car5b Ccl24 Cd151 Cd1d1 Cd302 Cd36 Cd7 Chn1 Chst1 Cib2 Cish Clpx Cnn1 Cox5a Cox6c Cs Cxcl12 Cyp2e1 Dgat2 Dnaja1 Dpep1 Dpt Ebf1 Echdc1 Eif4e3 Enpp2 Ephx2 Etfdh…
81	V$CETS168_Q6	173	173	124	9840	6034	-1.78	0.0	0.09	0.0	0610007A15Rik 1110006I15Rik 1810044O22Rik 5730439E10Rik 6330579B17Rik Abca8a Acy3 Adfp Adpn Aldh1a7 Amy1 Antxr1 Aoc3 Aox1 Aqp1 Areg Arg2 Arl4 Atpaf2 BC024806 BC028663 BC054059 Blcap Brp44l C1r Cacna1s Calca Car3 Car4 Cav1 Ccnd2 Cd1d1 Cd302 Cd7 Cdkn2c Ces3 Chn1 Chst1 Cib2 Cidec Cish Cln2 Clpx Cnn1 Cox6a1 Cox7a1 Cox8b Cpt1b Cpt2 Crat Crym Cxcl7 D8Ertd594e Dci Decr1 Dgat2 Dnaja1 Dnajd1 Dpep1 Dusp1 E…
82	V$DR4_Q2: direct repeat 4	265	265	32	13660	2214	-1.78	0.0	2.72	0.43	0610007A15Rik 1110006I15Rik 1110038M16Rik 1810044O22Rik 2610205H19Rik 5730439E10Rik 6330579B17Rik 9030611N15Rik Aacs Abca8a Acadl Acadm Acadvl Acta1 Acy3 Acyp2 Adfp Adpn Aldh1a1 Aldh4a1 Aldh6a1 Amy1 Antxr1 Aoc3 Aqp1 Areg Arg2 Arhgap24 Arl4 Aspa Atpaf2 BC004044 BC010787 BC024806 BC028663 BC054059 Blcap Bphl Brp44l C1r C1s C330005L02Rik Cables1 Cacna1s Calca Car3 Car4 Car5b Cav1 Ccnd2 Cd151 Cd1d1 C…
83	V$PITX2_Q2: pituitary homeobox factor 2	116	116	181	6803	9071	-1.78	0.0	0.09	0.0	1110038M16Rik 2410001H17Rik Aacs Abca8a Acadm Acadvl Acyp2 Adfp Aldh4a1 Amy1 Aoc3 Aox1 Arfl4 Arg2 Aspa BC010787 C1s C330005L02Rik Car5b Cav1 Cd151 Cd302 Cd36 Cdo1 Chpt1 Cib2 Cidec Cln2 Clpx Cnn1 Cox5a Cox6a1 Cox6c Cpt1b Cspg4 Cxcl12 D8Ertd594e Dci Dcn Dgat2 Dlat Dnajd1 Dusp1 Ebf1 Enpep Ephx2 Etfdh Fech Fkbp9 Fmo2 Gem Ghitm Glul Glycam1 Gpd2 Gpm6b Gpr109b Gpt2 Grpel1 Gsn Gys2 Hdgfrp2 Hk2 Hnmt Hoxc…
84	V$FREAC2_01: Fork head RElated ACtivator-2	26	26	271	991	14883	-1.79	0.0	2.9	0.49	Acy3 Adfp Brp44l Cidea Elovl6 Enpp2 Gpt2 Gyg1 Hbld1 Hdgfrp2 Hibadh Hoxd8 Htatsf1 Lipe Mef2c Mmd Nek7 Np15 Ppm1a Ppp2r5a Pygl Rbp4 Sepp1 Snrk Suox Uqcrc1
85	V$TGIF_01: TGIF (5'TG3' interacting factor)	92	92	205	4353	11521	-1.79	0.0	2.31	0.42	5730439E10Rik 6330579B17Rik Abca8a Acadl Acadm Acta1 Aldh1a7 Aldh4a1 Aox1 Aqp1 Areg Atpaf2 BC054059 Blcap C330005L02Rik Cacna1s Car4 Car5b Cdkn2c Cidec Cish Cox7a1 Cpt2 Crat Crym Cs Cxcl15 Cyp2e1 Defb1 Dgat2 Ech1 Efemp1 Eif4e3 Eno3 Enpep Fasn Fh1 Fhl1 Fkbp9 Fthfd Fzd4 Gem Glul Gprc5b Gstm3 Gstz1 Gyg1 Hibch Hk2 Hoxc6 Immp2l Inmt Jag2 Lpgat1 Lpin1 Lum Ly6c March5 Matn2 Mef2c Mfn2 Mmd Myl1 Ndufa1 Nd…
86	V$VMW65_Q6	117	117	180	6845	9029	-1.81	0.0	0.09	0.0	1110038M16Rik 9030611N15Rik Abca8a Acadl Acadvl Acat1 Adfp Adpn Aldh1a7 Aldh6a1 Amy1 Antxr1 Aoc3 Aox1 Arfl4 Arhgap24 BC010787 Bphl Brp44l C1r C1s C330005L02Rik Cables1 Calca Car3 Car5b Cav1 Cd1d1 Cd36 Cdo1 Chpt1 Cidec Cish Cnn1 Cox4i1 Cox5a Cox6c Cox7a1 Cpt2 Cxcl15 Cxcl7 Cyp4b1 Dcn Decr1 Defb1 Dlat Dpep1 Ebf1 Fhl1 Fkbp9 Fmo1 Fmo2 Glycam1 Gstm3 Hagh Hbld1 Hdgfrp2 Hoxd8 Hsd11b1 Hsdl2 Icam2 Inmt Itm…
87	V$E2F1_Q3_01	92	92	205	4359	11515	-1.81	0.0	2.29	0.42	0610007A15Rik 2610205H19Rik Aacs Acadl Aldh6a1 Arl4 Atpaf2 BC004044 BC010787 BC024806 Brp44l C1r Cables1 Car3 Cd151 Cdo1 Chpt1 Chst1 Clpx Cox4i1 Cox5a Crat Cspg4 Cxcl12 Cxcl7 D8Ertd594e Dgat2 Dlat Dnaja1 Dusp1 Ebf1 Eif4e3 Elovl6 Esrrb Etfdh Fasn Fbxo9 Fkbp9 Fndc1 Fzd4 Gem Ghitm Gpd2 Gprc5b Gpt2 Grpel1 Gsn Gstz1 Hagh Hbld1 Hibadh Hk2 Htatsf1 Id4 Idh3a Itm2a Jag2 Lamb1-1 Lamc1 Lpgat1 Lpl Mfn2 Mmd M…
88	V$EFC_Q6	154	154	143	8816	7058	-1.82	0.0	0.1	0.0	0610007A15Rik 1110038M16Rik 1810044O22Rik 2410001H17Rik 6330579B17Rik Acadvl Acyp2 Aldh1a1 Aldh6a1 Amy1 Aoc3 Aox1 Aqp1 Areg Arg2 Arhgap24 Arl4 Aspa Atpaf2 BC024806 BC028663 BC054059 Blcap Bphl Brp44l C1s C330005L02Rik Cables1 Car3 Car4 Car5b Cd1d1 Cd302 Cd7 Cdo1 Chn1 Chpt1 Chst1 Cidea Cln2 Cox6c Cox7a1 Crat Cxcl12 Cxcl15 Cxcl7 Dci Dcn Decr1 Defb1 Dlat Dnaja1 Dnajd1 Dpep1 Ech1 Efemp1 Ehd2 Eif4e3 E…
89	V$AHR_Q5: aryl hydrocarbon / dioxin receptor	44	44	253	1883	13991	-1.83	0.0	2.6	0.43	1110006I15Rik Aacs Acadvl Acat1 Aldh1a1 Arhgap24 BC024806 Car5b Cd151 Cdo1 Cidea Cidec Cox5a Cox6a1 Cox7a1 Cpt2 Cs Dpep1 Etfdh Fxyd1 Ghitm Gpm6b Gyg1 Hk2 Hsdl2 Lamb1-1 Lum Ly6c Mfn2 Mmd Mocs2 Msra Ndufa1 Ndufa2 Pank3 Phyh Por Rpl5 Rspondin Sh3bp5 Timp3 Tnni2 Tpmt Wbscr14
90	V$MMEF2_Q6: myocyte enhancer factor	87	87	210	5214	10660	-1.86	0.0	0.09	0.0	1110006I15Rik 2410001H17Rik 5730439E10Rik 9030611N15Rik Acadvl Acta1 Aldh1a7 Amy1 Antxr1 Aox1 Arfl4 Arg2 Aspa BC028663 BC054059 Brp44l C1r Cables1 Cav1 Cd1d1 Cd36 Cdo1 Ces3 Chn1 Cidec Cnn1 Cox6c Cox8b Cpt1b Cxcl12 Cxcl15 Cxcl7 Cyp2e1 Dcn Dlat Efemp1 Eno3 Enpp2 Fabp3 Fasn Fech Fkbp9 Fmo1 Fthfd Glul Gpr109b Gstm3 Gys2 Heph Hnmt Hoxc6 Hoxd8 Htatsf1 Idh3a Ifngr1 Immp2l Klhl2 March5 Myl1 Ndufb8 Ndufc1…
91	V$HNF1_01: hepatic nuclear factor 1	44	44	253	2863	13011	-1.87	0.0	0.06	0.0	0610007A15Rik Acadl Acat1 Adpn Antxr1 Aoc3 Blcap Cav1 Cd36 Cox5a Cox6c Cs Cxcl7 D8Ertd594e Efemp1 Elovl6 Enpep Ephx2 Fh1 Fhl1 Glycam1 Gpm6b Gsn Hadhb Hnmt Hoxd8 Inmt Lpin1 March5 Mdh2 Mmd Ndufab1 Ndufb8 Ndufv1 Pck1 Pde8a Pdha1 Phyh Ppp2r5a Sos2 Spon2 Suox Uqcrb Wnt4
92	V$CREL_01: c-Rel	226	226	71	11534	4340	-1.88	0.0	2.26	0.42	1110006I15Rik 1110038M16Rik 1810044O22Rik 2610205H19Rik 5730439E10Rik 6330579B17Rik 9030611N15Rik Aacs Acadl Acadm Acy3 Adfp Adpn Aldh1a1 Aldh1a7 Aldh4a1 Aldh6a1 Amy1 Antxr1 Aoc3 Aox1 Aqp1 Areg Arg2 Atpaf2 BC010787 BC024806 BC054059 Blcap Bphl Brp44l C1r C1s C330005L02Rik Cables1 Calca Car4 Car5b Cav1 Ccnd2 Cd151 Cd1d1 Cd302 Cd36 Cd7 Cdkn2c Cdo1 Chn1 Cib2 Cidec Cish Cln2 Clpx Cnn1 Cox4i1 Cox5a Co…
93	V$AREB6_02: AREB6 (Atp1a1 regulatory element binding factor 6)	104	104	193	6117	9757	-1.89	0.0	0.1	0.0	5730439E10Rik 9030611N15Rik Abca8a Acat1 Acta1 Aldh1a1 Aldh6a1 Antxr1 Aoc3 Aox1 Arg2 Aspa BC010787 BC054059 Blcap Brp44l Calca Car3 Ccl24 Cd151 Cd7 Chn1 Cib2 Cish Clpx Cox6c Cox7a1 Cox8b Crym Cs Cxcl7 Cyp2e1 Cyp4b1 Dci Dpep1 Dpt Echdc1 Eif4e3 Eno3 Enpep Fabp3 Fbxo9 Fech Fhl1 Fxyd2 Fzd4 Gabarapl1 Ghitm Gpd2 Gpm6b Gpt2 Grpel1 Gsn Gyg1 Hibch Hnmt Hoxd8 Inmt Klhl2 LOC330189 Lamb1-1 Lgals12 March5 Mef…
94	V$IRF_Q6_01	128	128	169	7401	8473	-1.9	0.0	0.11	0.0	1810044O22Rik 2410001H17Rik 6330579B17Rik 9030611N15Rik Aacs Abca8a Acadl Acat1 Acy3 Adpn Aldh1a1 Aldh1a7 Aldh4a1 Amy1 Antxr1 Aox1 Areg Arfl4 Arg2 Arhgap24 BC010787 C1s C330005L02Rik Calca Car3 Car4 Cav1 Cd1d1 Cdo1 Cib2 Cidec Cox5a Cox6a1 Cpt2 Cryab Cspg4 Cxcl7 Cyp4b1 Defb1 Dgat2 Dpep1 Ebf1 Ech1 Ehd2 Enpep Enpp2 Ephx2 Faf1 Fech Fhl1 Fkbp9 Fmo1 Fmo2 Fthfd Fxyd1 Glul Glycam1 Gpr109b Gsn Gstm3 Gys2 …
95	V$USF_01: upstream stimulating factor	23	23	274	1673	14201	-1.92	0.0	0.05	0.0	6330579B17Rik Acat1 Adfp Aldh6a1 Atpaf2 BC004044 C330005L02Rik Defb1 Dusp1 Eno3 Faf1 Fkbp9 Gyg1 Ndufv1 Pank3 Pdcd8 Ppm1a Sc5d Sycp3 Tekt1 Tmem15 Tmem43 Zfhx1a
96	V$GATA1_06: GATA-binding factor 1	75	75	222	4547	11327	-1.92	0.0	0.09	0.0	1110038M16Rik 9030611N15Rik Abca8a Acadvl Aldh4a1 Aqp1 Bphl C1r C1s Car5b Cav1 Ccl24 Cd36 Ces3 Cish Cnn1 Cox7a1 Cs Cyp4b1 Dci Decr1 Defb1 Dpt Dusp1 Ehd2 Eif4e3 Elovl6 Eno3 Enpp2 Fbxo9 Fmo1 Fndc1 Gem Glul Glycam1 Gpm6b Gpr109b Gpt2 Gstz1 Gys2 Hagh Hbld1 Hsdl2 Inmt Itm2a Jag2 LOC330189 Lum Ly6c Mef2c Mmd Msra Ndufb5 Ndufc1 Np15 Nrg4 Pck1 Pcmt1 Pdhb Pdk4 Pfkfb1 Por Prelp Rspondin Sdpr Slc24a3 Smarca…
97	V$AREB6_03: AREB6 (Atp1a1 regulatory element binding factor 6)	37	37	260	2464	13410	-1.92	0.0	0.06	0.0	1110006I15Rik 2610205H19Rik Adfp Aldh1a7 Arg2 Aspa BC054059 Bphl Cables1 Car3 Cd151 Cdo1 Ces3 Cox7a1 Cyp2e1 Dci Fech Fmo1 Grpel1 Heph Hibch Hk2 Hoxd8 Mef2c Mst1r Ndufa2 Ppm1a S3-12 Sdpr Sh3bp5 Smpd3 Syt12 Tcfap2a Tgoln1 Tmem45b Tpmt Txnrd3
98	V$CDX2_Q5	179	179	118	10102	5772	-1.93	0.0	0.11	0.0	1110038M16Rik 1810044O22Rik 2410001H17Rik 5730439E10Rik 9030611N15Rik Aacs Abca8a Acadl Acadm Acadvl Acat1 Acy3 Acyp2 Adfp Adpn Aldh1a7 Aldh4a1 Amy1 Antxr1 Aoc3 Aox1 Arg2 Arhgap24 Aspa BC010787 BC028663 Blcap C1r C1s Cables1 Calca Car3 Car4 Car5b Cav1 Cd302 Cd36 Cd7 Ces3 Chn1 Chpt1 Cidec Cish Cln2 Clpx Cnn1 Cox4i1 Cox6a1 Cox7a1 Cox8b Cpt2 Cs Cspg4 Cxcl15 Cxcl7 Cyp2e1 Dci Dcn Decr1 Dgat2 Dlat Dnaj…
99	V$TAL1_Q6	134	134	163	6623	9251	-1.93	0.0	2.02	0.32	0610007A15Rik 1810044O22Rik Aacs Acat1 Acta1 Acy3 Adfp Adpn Antxr1 Aoc3 Aox1 Aqp1 Areg Arfl4 Arhgap24 Arl4 Atpaf2 BC004044 BC010787 BC028663 Bphl C1r C1s Cables1 Cacna1s Car4 Ccnd2 Cd7 Ces3 Chst1 Cib2 Cidec Cln2 Cnn1 Cox5a Cox8b Cpt1b Cpt2 Crat Cryab Crym Cyp4b1 D8Ertd594e Dci Dcn Defb1 Dgat2 Dlat Ech1 Efemp1 Ehd2 Eif4e3 Eno3 Enpep Enpp2 Esrrb Etfdh Fasn Fhl1 Fkbp9 Fthfd Fxyd2 Gabarapl1 Gem Glul …
100	V$OCT1_02: octamer factor 1	90	90	207	5346	10528	-1.95	0.0	0.1	0.0	Abca8a Acadvl Acta1 Acyp2 Aldh1a7 Amy1 Aqp1 Areg Arhgap24 Aspa Blcap C330005L02Rik Cables1 Calca Cd151 Cd1d1 Cd36 Cdkn2c Chn1 Chpt1 Chst1 Cidec Cpt2 Cxcl7 Ech1 Echdc1 Eif4e3 Enpep Ephx2 Esrrb Faf1 Fhl1 Fkbp9 Fmo2 Gprc5b Gyg1 Hadhb Hibadh Hibch Hnmt Hoxc6 Hoxd8 Hsd11b1 Htatsf1 Icam2 Id4 Ifngr1 Itm2a Jag2 Klhl2 LOC330189 Lamb1-1 Lipe Lpin1 Lpl Lum Matn2 Mef2c Ndufa2 Ndufa5 Ndufab1 Ndufb8 Ndufv1 Np1…
101	V$LEF1TCF1_Q4	136	136	161	7809	8065	-1.95	0.0	0.12	0.0	Aacs Acta1 Acy3 Adpn Amy1 Aox1 Arg2 Aspa BC004044 BC028663 BC054059 Bphl Cables1 Calca Car3 Car5b Ccl24 Cd7 Cdo1 Ces3 Chpt1 Chst1 Cnn1 Cox6c Cox7a1 Cox8b Cpt2 Crat Cs Cxcl12 Cxcl15 Cyp2e1 Cyp4b1 Dci Decr1 Dnaja1 Dpep1 Dpt Ebf1 Ech1 Echdc1 Efemp1 Ehd2 Eif4e3 Elovl6 Enpp2 Etfdh Faf1 Fasn Fech Fkbp9 Fmo1 Fmo2 Fxyd1 Gabarapl1 Gem Ghitm Glul Grpel1 Gstm3 Gstz1 Hadhb Hbld1 Hibadh Hk2 Hnmt Hoxc6 Hoxd8 I…
102	V$POU6F1_01	17	17	280	1319	14555	-1.95	0.0	0.04	0.0	Abca8a Acy3 Adpn C1s Cd1d1 Chn1 Dgat2 Faf1 Msra Ndufab1 Ndufb10 Ndufc1 Pink1 Smarca1 Sycp3 Uqcrb Uqcrc1
103	V$GFI1_01: growth factor independence 1	77	77	220	4641	11233	-1.95	0.0	0.1	0.0	1110038M16Rik 9030611N15Rik Acyp2 Aldh1a1 Aoc3 Aox1 Aqp1 BC054059 Cav1 Chn1 Chpt1 Cox6a1 Cspg4 Cxcl7 Cyp4b1 Dci Dnajd1 Dpt Ebf1 Ech1 Enpp2 Etfdh Faf1 Fbxo9 Fech Fh1 Fhl1 Fmo1 Fxyd1 Fxyd2 Gem Ghitm Glul Gpm6b Gpr109b Gprc5b Hbld1 Heph Hoxc6 Hoxd8 Hsdl2 Htatsf1 Immp2l Lpl Matn2 Mef2c Ndufa2 Ndufa5 Ndufab1 Pcx Pde8a Pdha1 Pdhb Pex13 Pfkfb1 Pgm2 Phyh Por Ppargc1b Ppm1a Procr Prss11 Rbpms2 Reck Rxrg S…
104	V$ACAAT_B: Avian C-type CCAAT box	28	28	269	1112	14762	-1.96	0.0	2.65	0.43	Arhgap24 Atpaf2 BC004044 Brp44l Calca Cd302 Cd7 Chn1 Cox7a1 Cyp4b1 Dnaja1 Grpel1 Gys2 Hagh Hdgfrp2 LOC330189 Np15 Pank3 Pcmt1 Pfkfb1 Pgm2 S3-12 Sdpr Smarca1 Sox7 Tph1 Txnrd3 Uqcrb
105	V$GATA_C: GATA binding site	131	131	166	7529	8345	-1.98	0.0	0.12	0.0	1110038M16Rik 9030611N15Rik Aacs Abca8a Acadvl Adfp Aldh1a1 Aldh4a1 Antxr1 Areg Arfl4 Aspa BC054059 C1r C1s C330005L02Rik Car5b Cav1 Ccl24 Cd151 Cd36 Chn1 Cish Cln2 Cnn1 Cox6c Cox7a1 Cox8b Cs Cxcl15 Cyp4b1 Dci Dcn Decr1 Dgat2 Dpep1 Dpt Ebf1 Ech1 Echdc1 Efemp1 Ehd2 Eno3 Esrrb Fbxo9 Fh1 Fhl1 Fmo1 Fmo2 Fthfd Gabarapl1 Gem Glul Gpm6b Gpr109b Gpt2 Gstm3 Gstz1 Gys2 Hadhb Hagh Hbld1 Heph Hk2 Hnmt Hoxc6 …
106	V$MYCMAX_B: c-Myc:Max binding sites	104	104	193	6082	9792	-1.99	0.0	0.12	0.0	0610007A15Rik 1110006I15Rik 1110038M16Rik 1810044O22Rik 2610205H19Rik 5730439E10Rik 9030611N15Rik Aacs Acat1 Acyp2 Adfp Adpn Aldh4a1 Arhgap24 Arl4 Atpaf2 BC004044 BC024806 BC028663 BC054059 Blcap Brp44l C330005L02Rik Cables1 Car5b Cav1 Ccnd2 Cd151 Cd7 Ces3 Chn1 Chpt1 Chst1 Cidec Clpx Cnn1 Cox5a Crat Cxcl15 Defb1 Dnaja1 Dusp1 Ech1 Echdc1 Eif4e3 Elovl6 Enpp2 Esrrb Fabp3 Fasn Fndc1 Fxyd1 Fzd4 Gabara…
107	V$SOX5_01: Sox-5	127	127	170	7312	8562	-1.99	0.0	0.12	0.0	1110006I15Rik 1810044O22Rik 2410001H17Rik 2610205H19Rik 9030611N15Rik Acadl Acadm Acat1 Acyp2 Adfp Aldh1a7 Aldh6a1 Amy1 Antxr1 Aqp1 Arfl4 Arg2 Arhgap24 Aspa BC024806 Bphl Brp44l Cables1 Cacna1s Car5b Cav1 Cd302 Cd36 Cdo1 Ces3 Cib2 Cidec Cnn1 Cox8b Cpt2 Cspg4 Cxcl7 Cyp4b1 Decr1 Defb1 Dlat Dnaja1 Dpep1 Dpt Ebf1 Efemp1 Elovl6 Enpep Ephx2 Esrrb Fbxo9 Fhl1 Fmo1 Fmo2 Fndc1 Gabarapl1 Ghitm Glul Gpd2 Gpm…
108	V$NKX61_01: NKX6-1	11	11	286	955	14919	-1.99	0.0	0.03	0.0	1810044O22Rik Aldh4a1 Arg2 Esrrb Fh1 Fhl1 Idh3a March5 Ndufc1 Pink1 Sepp1
109	V$SRF_Q4	31	31	266	1265	14609	-2.0	0.0	2.55	0.43	0610007A15Rik Acta1 Amy1 Arfl4 Arl4 Aspa BC054059 Brp44l Car4 Cish Cnn1 Cs Cxcl7 Decr1 Ehd2 Eno3 Gabarapl1 Gstm3 Hsd11b1 Lamb1-1 Matn2 Rarres2 Rbp4 Rbpms2 Serpinb1b Slc1a5 Smarca1 Tagln Timp3 Tpm2 Uqcrc1
110	V$HNF4_DR1_Q3	246	246	51	12670	3204	-2.04	0.0	2.19	0.42	0610007A15Rik 1110038M16Rik 1810044O22Rik 2410001H17Rik 5730439E10Rik 6330579B17Rik 9030611N15Rik Aacs Acadm Acadvl Acat1 Acta1 Acy3 Acyp2 Adfp Aldh1a7 Aldh6a1 Amy1 Antxr1 Aoc3 Aqp1 Arfl4 Arhgap24 Arl4 Aspa BC010787 BC024806 BC028663 BC054059 Blcap Bphl C1r Cables1 Cacna1s Calca Car3 Car5b Ccl24 Ccnd2 Cd151 Cd1d1 Cd302 Cd36 Cd7 Cdo1 Ces3 Chn1 Chpt1 Chst1 Cidea Cidec Cish Cln2 Cox4i1 Cox5a Cox6a1 …
111	V$SMAD4_Q6	133	133	164	6619	9255	-2.05	0.0	1.85	0.23	0610007A15Rik 1110038M16Rik 2610205H19Rik 6330579B17Rik 9030611N15Rik Acadl Acadvl Acat1 Acta1 Acyp2 Adfp Aldh6a1 Aox1 Aqp1 Arfl4 Arhgap24 Arl4 Aspa Atpaf2 BC004044 BC024806 BC054059 Brp44l Cables1 Cacna1s Calca Cav1 Ccnd2 Cd1d1 Cd7 Cdkn2c Cdo1 Chst1 Cox4i1 Cox8b Cpt1b Cryab Cxcl12 Dcn Dpep1 Dpt Dusp1 Ech1 Efemp1 Eif4e3 Eno3 Enpep Enpp2 Esrrb Fabp3 Faf1 Fasn Fbxo9 Fh1 Fhl1 Fkbp9 Fmo2 Fndc1 Fthfd …
112	V$CEBPGAMMA_Q6	205	205	92	11419	4455	-2.09	0.0	0.13	0.0	1110006I15Rik 1810044O22Rik 2410001H17Rik 6330579B17Rik 9030611N15Rik Aacs Abca8a Acadl Acadvl Acat1 Acta1 Acyp2 Adfp Adpn Aldh1a7 Aldh4a1 Aldh6a1 Amy1 Antxr1 Aoc3 Aox1 Areg Arfl4 Arg2 Arhgap24 Arl4 Aspa Atpaf2 BC010787 BC054059 Blcap Bphl C1r C1s Calca Car3 Car5b Cav1 Ccl24 Ccnd2 Cd1d1 Cd302 Cd36 Ces3 Chn1 Chpt1 Chst1 Cidec Cish Cln2 Clpx Cnn1 Cox4i1 Cox5a Cox6c Cox7a1 Cpt1b Cpt2 Cryab Crym Cs C…
113	V$ETS1_B: c-ETS-1 binding site	122	122	175	6998	8876	-2.09	0.0	0.15	0.0	0610007A15Rik 1810044O22Rik 2610205H19Rik 6330579B17Rik 9030611N15Rik Abca8a Acta1 Acy3 Adpn Aldh1a7 Aldh6a1 Amy1 Aox1 Aqp1 Areg Arl4 Aspa Atpaf2 BC010787 BC024806 BC054059 Blcap Brp44l Calca Ccl24 Ccnd2 Cd302 Ces3 Chn1 Cln2 Cox7a1 Cox8b Cs Cspg4 Cxcl15 Cyp2e1 Cyp4b1 Dcn Ehd2 Eif4e3 Elovl6 Enpep Ephx2 Esrrb Etfdh Fbxo9 Fh1 Fhl1 Fmo2 Fndc1 Fthfd Fzd4 Gem Ghitm Glycam1 Gpd2 Gpm6b Gpr109b Gstm3 Hdgf…
114	V$IK3_01: Ikaros 3	37	37	260	1587	14287	-2.11	0.0	2.31	0.42	0610007A15Rik 6330579B17Rik Adfp Aldh1a1 Cox8b Cxcl15 Decr1 Defb1 Etfdh Fabp3 Fkbp9 Fmo1 Gabarapl1 Gprc5b Gpt2 Gys2 Hnmt Icam2 Igfbp6 Lgals12 Lims2 Lipe Ndufa1 Pde8a Pdk4 Ppp2r5a Prelp Rpl5 Rspondin Serpinb1b Slc5a6 Sspn Suox Tcf15 Tnni2 Tph1 Zfhx1a
115	V$COMP1_01: COMP1	176	176	121	9856	6018	-2.15	0.0	0.16	0.0	1810044O22Rik 2410001H17Rik 2610205H19Rik 5730439E10Rik 9030611N15Rik Abca8a Acadl Acadm Acat1 Acta1 Adfp Adpn Aldh1a7 Aldh4a1 Antxr1 Aox1 Aqp1 Arfl4 Arg2 Arhgap24 Aspa Atpaf2 BC010787 BC028663 Blcap C1r Calca Car3 Car4 Car5b Ccl24 Cd151 Cd1d1 Cd302 Cd36 Chn1 Chpt1 Chst1 Cib2 Cidea Cox5a Cox6a1 Cox6c Cox8b Crat Cryab Crym Cxcl12 Cxcl7 Cyp2e1 Cyp4b1 D8Ertd594e Decr1 Dnajd1 Dpep1 Dpt Ebf1 Ech1 Echd…
116	V$AREB6_01: AREB6 (Atp1a1 regulatory element binding factor 6)	56	56	241	3435	12439	-2.17	0.0	0.11	0.0	5730439E10Rik 6330579B17Rik Acadl Acadm Acta1 Adfp Arl4 Aspa BC028663 C1s Calca Car5b Ccl24 Ccnd2 Cd1d1 Cd302 Cd7 Cidec Cox6c Cpt1b Dci Defb1 Echdc1 Ehd2 Esrrb Fasn Fhl1 Fkbp9 Fxyd2 Ghitm Glul Grpel1 Gstm3 Heph Hsdl2 Igfbp6 Lamc1 Mdh2 Mef2c Mmd Msra Ndufs7 Orm2 Pcmt1 Pcx Ppp2r5a Prelp Prss11 Pygl Sh3bp5 Slc24a3 Sncg Tagln Tnip1 Uqcrb Zfp385
117	V$AHRARNT_01: aryl hydrocarbon receptor:Arnt heterodimers	25	25	272	997	14877	-2.17	0.0	2.43	0.43	1110038M16Rik Acat1 Aldh1a1 Arhgap24 BC010787 Bphl Cables1 Car5b Cdo1 Cox6a1 Dpep1 Gpd2 Jag2 Mfn2 Mmd Nid1 Opn3 Pcmt1 Pdcd8 Por Reck Smarcd3 Syt12 Timp3 Wbscr14
118	V$ELK1_01: Elk-1	69	69	228	4130	11744	-2.18	0.0	0.13	0.0	2610205H19Rik 5730439E10Rik 6330579B17Rik Aacs Adfp Aldh6a1 Aox1 Aqp1 Areg BC024806 Blcap Brp44l Cd302 Chn1 Clpx Cox4i1 Cox7a1 Cpt1b Cpt2 Cs Cxcl12 Cxcl7 Dnaja1 Dpt Ech1 Echdc1 Ehd2 Enpep Ephx2 Esrrb Fbxo9 Fh1 Fmo1 Fmo2 Fthfd Fzd4 Gem Grpel1 Gstm3 Gyg1 Hdgfrp2 Hsd11b1 Icam2 Id4 Lipe Lpin1 Ly6c Ndufab1 Ndufb5 Ndufs7 Ndufv1 Pfkfb1 Phyh Pink1 Rarres2 Reck S3-12 Sepp1 Slc25a4 Spon2 Sspn St8sia4 Tgoln…
119	V$CAAT_01: cellular and viral CCAAT box	171	171	126	9567	6307	-2.19	0.0	0.17	0.0	1110038M16Rik 1810044O22Rik 2610205H19Rik 5730439E10Rik 6330579B17Rik 9030611N15Rik Abca8a Acat1 Acy3 Adfp Adpn Aldh1a7 Aldh4a1 Aldh6a1 Antxr1 Aox1 Aqp1 Areg Arfl4 Arg2 Arl4 BC010787 BC028663 BC054059 Blcap Bphl Brp44l C1r C1s C330005L02Rik Cacna1s Calca Car3 Ccl24 Cd151 Cd302 Cd36 Chn1 Chst1 Cib2 Cish Clpx Cnn1 Cox5a Cox6a1 Cox6c Cox7a1 Cpt2 Crat Cs Cxcl12 Cyp2e1 Cyp4b1 D8Ertd594e Dgat2 Dnajd1 D…
120	V$NKX22_01: NK2 class homeobox factor 2	31	31	266	2069	13805	-2.19	0.0	0.08	0.0	Amy1 Aox1 C1r Cdo1 Chst1 Cox7a1 Cryab Cspg4 Dnajd1 Dpt Esrrb Fh1 Fxyd1 Heph Hoxd8 Hsdl2 Idh3a Klhl2 Lum Ly6c Myl1 Ndufa1 Pank3 Pdcd8 Pdhb Pex13 Por Sorbs1 Sycp3 Tmem43 Wwp1
121	V$CHOP_01: heterodimers of CHOP and C/EBPalpha	77	77	220	4551	11323	-2.2	0.0	0.14	0.0	1810044O22Rik 2610205H19Rik Aacs Adfp Aox1 Arg2 C1r C1s Car3 Car4 Ccl24 Ccnd2 Cdo1 Ces3 Cish Cln2 Cnn1 Cox6a1 Cs Cxcl12 Dnajd1 Dusp1 Efemp1 Eif4e3 Enpep Ephx2 Etfdh Faf1 Fbxo9 Fh1 Fmo2 Fxyd1 Gpr109b Gyg1 Gys2 Heph Hk2 Hnmt Icam2 Id4 Klhl2 Ly6c Mfn2 Msra Myl1 Ndufa1 Ndufb10 Ndufb8 Nrg4 Orm1 Pfkfb1 Pgm2 Pink1 Por Prss11 Reck Rpl5 Sdpr Sepp1 Serpinb1b Slc25a4 Slc5a6 Snrk Spon2 Sspn Sult1a1 Sycp3 Syt…
122	V$GATA3_03: GATA-binding factor 3	192	192	105	10678	5196	-2.21	0.0	0.17	0.0	1110006I15Rik 1110038M16Rik 2410001H17Rik 9030611N15Rik Abca8a Acadm Acadvl Acat1 Acta1 Acy3 Acyp2 Adfp Adpn Aldh1a1 Aldh4a1 Amy1 Antxr1 Aox1 Areg Arfl4 Arg2 Arhgap24 Arl4 Aspa BC010787 BC024806 BC028663 Blcap Brp44l C1r C1s C330005L02Rik Cables1 Calca Car3 Car4 Car5b Cav1 Ccl24 Ccnd2 Cd1d1 Cd302 Cd36 Cd7 Cdkn2c Cdo1 Ces3 Chn1 Chpt1 Cib2 Cidea Cidec Cish Clpx Cnn1 Cox4i1 Cox6c Cox8b Crym Cs Cspg4…
123	V$NKX25_01: homeo domain factor Nkx-2.5/Csx, tinman homolog	154	154	143	7816	8058	-2.22	0.0	1.6	0.14	1110006I15Rik 1110038M16Rik 1810044O22Rik 5730439E10Rik Acy3 Acyp2 Adfp Adpn Aldh1a7 Aldh4a1 Aldh6a1 Amy1 Aoc3 Areg Arfl4 Arhgap24 Atpaf2 BC004044 BC028663 Blcap Bphl C1r C1s C330005L02Rik Cacna1s Calca Car3 Car5b Cd302 Cd36 Cdkn2c Cdo1 Ces3 Chn1 Chpt1 Chst1 Cidea Cish Cln2 Clpx Cnn1 Cox4i1 Cpt1b Cpt2 Cryab Cspg4 Cxcl7 Cyp4b1 D8Ertd594e Dci Dcn Decr1 Dnaja1 Dpt Ebf1 Eif4e3 Enpep Esrrb Etfdh Fabp3…
124	V$LHX3_01: LIM homeobox transcription factor 3	17	17	280	1274	14600	-2.23	0.0	0.06	0.0	Acyp2 Antxr1 Cables1 Cxcl15 Ephx2 Glycam1 Ifngr1 Klhl2 March5 Mfn2 Myl1 Pdha1 Pdk4 Sspn Tcfap2a Tph1 Ttc7b
125	V$CEBP_C: C/EBP binding site	78	78	219	3765	12109	-2.23	0.0	1.77	0.2	Abca8a Acadvl Aoc3 Aox1 Arfl4 Arhgap24 Arl4 Aspa BC010787 Blcap Cables1 Car3 Car4 Cd1d1 Chst1 Cln2 Cox7a1 Cox8b Cyp2e1 Dcn Decr1 Dpt Echdc1 Efemp1 Fmo1 Fzd4 Gem Gpd2 Gpr109b Gpt2 Gyg1 Hagh Heph Hk2 Hnmt Hoxc6 Hoxd8 Htatsf1 Igfbp6 Itm2a LOC330189 Lgals12 Lpl Lum Ndufa1 Ndufa2 Ndufab1 Ndufb5 Ndufs7 Nid1 Orm2 Pank3 Pcmt1 Pde8a Pdk4 Pgm2 Ppp2r5a Prelp Rarres2 Rbp4 Rbpms2 Rpl5 Sc5d Sdpr Sepp1 Slc1a5 S…
126	V$OSF2_Q6	206	206	91	10589	5285	-2.24	0.0	1.69	0.14	0610007A15Rik 1110006I15Rik 1810044O22Rik 2410001H17Rik 6330579B17Rik 9030611N15Rik Aacs Acadm Acadvl Acat1 Acta1 Acy3 Acyp2 Adfp Adpn Aldh1a7 Aldh4a1 Amy1 Antxr1 Aoc3 Aox1 Aqp1 Arfl4 Arg2 Arhgap24 Aspa Atpaf2 BC004044 BC010787 BC024806 BC028663 Blcap Brp44l C1s Cacna1s Calca Car3 Car5b Ccl24 Ccnd2 Cd151 Cd1d1 Cd302 Cd7 Cdkn2c Chpt1 Chst1 Cib2 Cidec Cish Cln2 Clpx Cnn1 Cox4i1 Cox5a Cox6c Cox8b Cp…
127	V$CETS1P54_01: c-Ets-1(p54)	186	186	111	10330	5544	-2.27	0.0	0.19	0.0	0610007A15Rik 1110006I15Rik 1110038M16Rik 1810044O22Rik 2610205H19Rik 5730439E10Rik 6330579B17Rik Aacs Abca8a Acy3 Acyp2 Adfp Adpn Aldh1a7 Amy1 Antxr1 Aoc3 Aox1 Aqp1 Areg Arfl4 Arhgap24 Arl4 Aspa Atpaf2 BC010787 BC024806 BC028663 BC054059 Blcap Bphl Brp44l Cables1 Cacna1s Calca Car3 Car4 Cav1 Ccnd2 Cd1d1 Cd302 Cd7 Cdkn2c Cdo1 Ces3 Chn1 Cidec Cish Cln2 Clpx Cnn1 Cox4i1 Cox6a1 Cpt1b Cpt2 Crat Crym …
128	V$DEC_Q1	202	202	95	11185	4689	-2.27	0.0	0.18	0.0	1110006I15Rik 1810044O22Rik 5730439E10Rik 6330579B17Rik 9030611N15Rik Aacs Acadl Acadvl Acat1 Acta1 Acy3 Acyp2 Adfp Aldh1a1 Aldh1a7 Aldh6a1 Antxr1 Aoc3 Aqp1 Areg Arfl4 Arg2 Arhgap24 Arl4 Aspa Atpaf2 BC004044 BC010787 BC028663 BC054059 Brp44l C1r C330005L02Rik Cables1 Calca Car3 Car5b Cd151 Cd36 Cd7 Cdkn2c Ces3 Chn1 Chpt1 Chst1 Cidea Cidec Cln2 Cox4i1 Cox5a Cox6a1 Cox6c Cox8b Cpt1b Cpt2 Crat Cryab…
129	V$AR_01: androgen receptor	29	29	268	1214	14660	-2.29	0.0	2.22	0.42	9030611N15Rik Areg C1r Cav1 Ces3 Cidea Cspg4 Cyp2e1 Dlat Dpep1 Dusp1 Etfdh Fzd4 Ghitm March5 Ndufb8 Np15 Opn3 Orm1 Pfkfb3 Prss11 Pygl S3-12 Sdpr Slc5a6 Smarcd3 Sult1a1 Tcf15 Tmod1
130	V$VMYB_01: v-Myb	219	219	78	11311	4563	-2.29	0.0	1.65	0.14	0610007A15Rik 1110006I15Rik 1110038M16Rik 1810044O22Rik 2610205H19Rik 9030611N15Rik Aacs Acadl Acadm Acadvl Acat1 Acy3 Acyp2 Adfp Adpn Aldh1a1 Aldh1a7 Aldh4a1 Aldh6a1 Antxr1 Aox1 Aqp1 Arfl4 Arg2 Arhgap24 Arl4 Atpaf2 BC004044 BC010787 BC024806 BC028663 Bphl Brp44l Cables1 Cacna1s Calca Car3 Car4 Car5b Cd151 Cd1d1 Cd302 Cd36 Cdkn2c Cdo1 Ces3 Chn1 Chpt1 Chst1 Cib2 Cidea Cidec Cish Cnn1 Cox4i1 Cox5a …
131	V$LMO2COM_02: complex of Lmo2 bound to Tal-1, E2A proteins, and GATA-1, half-site 2	164	164	133	8394	7480	-2.3	0.0	1.47	0.14	1810044O22Rik 2410001H17Rik 9030611N15Rik Aacs Abca8a Acadl Acadvl Acat1 Acy3 Adfp Aldh1a1 Aldh1a7 Aldh4a1 Antxr1 Aox1 Aqp1 Arfl4 Arg2 Arl4 Aspa Blcap Bphl C1r C1s Cables1 Calca Car4 Car5b Ccl24 Ccnd2 Cd151 Cd302 Cdkn2c Ces3 Cib2 Cidea Cish Cln2 Cnn1 Cox4i1 Cox6a1 Cox7a1 Cox8b Cpt1b Cpt2 Cryab Crym Cs Cxcl12 Cxcl7 Cyp4b1 Dci Dcn Decr1 Dnajd1 Dpep1 Dpt Ebf1 Efemp1 Ehd2 Eif4e3 Elovl6 Eno3 Enpp2 Faf…
132	V$IK1_01: Ikaros 1	157	157	140	8758	7116	-2.3	0.0	0.22	0.0	0610007A15Rik 1110006I15Rik 1110038M16Rik 1810044O22Rik 6330579B17Rik 9030611N15Rik Abca8a Acadm Acadvl Acat1 Acta1 Adfp Adpn Aldh1a1 Aldh1a7 Aldh4a1 Aldh6a1 Aqp1 Areg Atpaf2 BC004044 BC010787 BC028663 Blcap Brp44l C1r C1s Car3 Car4 Car5b Cav1 Ccl24 Cd1d1 Cdo1 Chpt1 Cidec Cish Clpx Cox6a1 Cox7a1 Cox8b Cpt1b Cpt2 Crym Cxcl12 Cxcl15 Cyp2e1 Cyp4b1 Dcn Decr1 Defb1 Dnajd1 Dpt Dusp1 Echdc1 Ehd2 Elovl6 …
133	V$PAX6_01: Pax-6	146	146	151	7436	8438	-2.31	0.0	1.46	0.14	1110006I15Rik 1110038M16Rik 1810044O22Rik 5730439E10Rik 9030611N15Rik Aacs Abca8a Acadvl Acta1 Acy3 Acyp2 Aldh1a1 Aldh4a1 Antxr1 Aox1 Arhgap24 BC004044 BC010787 BC024806 Bphl C1s C330005L02Rik Cacna1s Car3 Car4 Ccl24 Ccnd2 Cd151 Cd1d1 Cd36 Cdkn2c Ces3 Chst1 Clpx Cox6a1 Cox8b Crat Crym Cspg4 Cxcl15 Cyp4b1 Decr1 Defb1 Dnaja1 Dnajd1 Dpt Ebf1 Efemp1 Ehd2 Eif4e3 Elovl6 Eno3 Etfdh Fabp3 Faf1 Fh1 Fkbp9 …
134	V$COUP_01: COUP:HNF-4 heterodimer	51	51	246	2371	13503	-2.35	0.0	1.82	0.21	6330579B17Rik Acta1 Acyp2 Adfp Aldh1a7 Amy1 Aqp1 C1r Ccl24 Cd36 Cln2 Cpt1b Cs Cxcl12 Cyp2e1 Cyp4b1 Dnajd1 Ech1 Fabp3 Fkbp9 Fndc1 Fthfd Fxyd1 Fzd4 Gabarapl1 Gem Gys2 Immp2l Klhl2 Lum Matn2 Mocs2 Ndufb10 Np15 Orm1 Orm2 Pck1 Pcx Pdha1 Pdhb Pfkfb1 Procr Sepp1 Smpd3 Sos2 Spon2 Syap1 Tgoln1 Timp3 Ttc7b Wbscr14
135	V$ELF1_Q6	134	134	163	7505	8369	-2.35	0.0	0.24	0.0	2610205H19Rik 6330579B17Rik 9030611N15Rik Abca8a Acadl Acyp2 Adpn Aldh1a1 Aldh1a7 Aldh4a1 Aldh6a1 Amy1 Aqp1 Areg Arfl4 Aspa Atpaf2 BC028663 BC054059 Bphl C1r C1s Car3 Car5b Ccnd2 Cd151 Cd1d1 Cd302 Cd7 Cdo1 Chn1 Cib2 Cidea Cnn1 Cox6a1 Cpt2 Cs Cxcl15 Cyp2e1 Cyp4b1 D8Ertd594e Dci Defb1 Dgat2 Dlat Dpep1 Ebf1 Ehd2 Eif4e3 Elovl6 Eno3 Ephx2 Etfdh Fabp3 Fasn Fech Fh1 Fmo1 Fmo2 Fndc1 Gem Ghitm Glul Gpd2 G…
136	V$GRE_C: Glucocorticoid response element	16	16	281	584	15290	-2.36	0.0	2.43	0.43	C1r Car5b Cav1 Chst1 Cidea Cyp2e1 Dlat Dusp1 Fmo1 Ghitm Icam2 March5 Ndufb8 Orm1 Prss11 Sdpr
137	V$HEB_Q6	92	92	205	4575	11299	-2.37	0.0	1.49	0.14	1810044O22Rik Acta1 Acy3 Adpn Antxr1 Aoc3 Areg Arhgap24 Arl4 Aspa BC004044 BC028663 Bphl C1s C330005L02Rik Cav1 Ccnd2 Cd7 Ces3 Chst1 Cln2 Cox8b Cpt2 Cyp4b1 D8Ertd594e Dnaja1 Dpt Dusp1 Ech1 Efemp1 Ehd2 Etfdh Fabp3 Fxyd2 Fzd4 Gabarapl1 Gem Glycam1 Gpd2 Gprc5b Gpt2 Gstm3 Gys2 Hbld1 Hnmt Hsd11b1 Ifngr1 Itm2a Jag2 Klhl2 Lamb1-1 Lamc1 Ly6c Mdh2 Mef2c Mocs2 Msra Ndufb5 Ndufc1 Opn3 Pck1 Pdk4 Pfkfb1 Pfkfb…
138	V$TITF1_Q3: TTF-1, TITF1 (thyroid transcription factor 1)	109	109	188	6159	9715	-2.38	0.0	0.24	0.0	6330579B17Rik Aacs Abca8a Acadvl Acyp2 Amy1 Aoc3 Aox1 Arg2 Arhgap24 Aspa BC004044 BC010787 BC024806 Blcap C1r Calca Car4 Ccnd2 Cd302 Cd36 Cdo1 Chpt1 Cidec Cish Cnn1 Cox5a Crym Cs Dci Dcn Decr1 Defb1 Dnaja1 Dpep1 Ech1 Efemp1 Elovl6 Ephx2 Esrrb Etfdh Faf1 Fbxo9 Fh1 Fkbp9 Fthfd Fxyd2 Glul Gpt2 Grpel1 Gsn Gstm3 Gstz1 Gys2 Heph Hoxd8 Hsd11b1 Hsdl2 Htatsf1 Idh3a Igfbp6 Itm2a Jag2 LOC330189 Lamb1-1 Lims…
139	V$GATA2_03: GATA-binding factor 2	83	83	214	4781	11093	-2.39	0.0	0.21	0.0	1110038M16Rik 9030611N15Rik Abca8a Acadvl Aldh4a1 Antxr1 Arfl4 Cav1 Ccl24 Cd302 Cd36 Ces3 Cish Cox5a Cox7a1 Cs Cyp2e1 Cyp4b1 Defb1 Dnajd1 Dusp1 Ebf1 Ech1 Ehd2 Eif4e3 Eno3 Enpp2 Fh1 Fhl1 Fmo1 Fndc1 Fthfd Gem Glycam1 Gpr109b Gpt2 Gstm3 Gstz1 Hagh Hbld1 Hsdl2 Ifngr1 Itm2a Jag2 LOC330189 Lgals12 Lims2 Lum Ly6c Matn2 Mef2c Mmd Msra Ndufa2 Ndufc1 Np15 Nrg4 Pcmt1 Pdcd8 Pdhb Pdk4 Pfkfb1 Pink1 Prelp Rspon…
140	V$COREBINDINGFACTOR_Q6	91	91	206	5188	10686	-2.41	0.0	0.24	0.0	2410001H17Rik Acadm Acta1 Aldh4a1 Amy1 Antxr1 Aox1 Aqp1 Arg2 Arhgap24 Aspa BC024806 BC028663 Blcap Brp44l C1s Car3 Ccnd2 Cd302 Cd7 Cox6c Cox8b Cspg4 Cxcl7 Cyp2e1 D8Ertd594e Dcn Defb1 Dnajd1 Dpep1 Dpt Efemp1 Eno3 Enpp2 Fabp3 Fh1 Fhl1 Fkbp9 Fndc1 Fthfd Fxyd1 Fxyd2 Gem Gpd2 Gpm6b Gpr109b Gprc5b Gsn Gstm3 Hadhb Hdgfrp2 Hk2 Hoxc6 Hsd11b1 Immp2l Inmt Klhl2 Lamb1-1 Lipe Lum March5 Mfn2 Mmd Mocs2 Mst1r P…
141	V$CMYB_01: c-Myb	67	67	230	3250	12624	-2.42	0.0	1.57	0.14	0610007A15Rik 1110038M16Rik 2410001H17Rik 2610205H19Rik 5730439E10Rik 6330579B17Rik 9030611N15Rik Acadl Acta1 Acy3 Acyp2 Aldh6a1 Arhgap24 BC010787 Bphl Brp44l Car4 Ccnd2 Cd1d1 Cd7 Cdo1 Chn1 Cish Cox4i1 Cox5a Cox6a1 Cpt1b Crat Crym Cyp2e1 Cyp4b1 D8Ertd594e Dnaja1 Ebf1 Efemp1 Etfdh Fabp3 Fhl1 Gsn Hagh Hibadh Htatsf1 Icam2 Lims2 Lipe Ly6c Mst1r Ndufb5 Ndufb8 Ndufc1 Np15 Opn3 Pcmt1 Pdhb Pfkfb3 Prss11…
142	V$E2F1DP1RB_01: Rb:E2F-1:DP-1 trimeric complex	22	22	275	885	14989	-2.42	0.0	2.19	0.42	Areg Atpaf2 BC010787 Chn1 Clpx Cox5a Cxcl12 Faf1 Fh1 Lims2 Lpl Ndufa1 Ndufb8 Ndufs7 Nid1 Nrg4 Orm1 Orm2 Rbp4 Smarcd3 Sorbs1 Tekt1
143	V$HFH8_01: HNF-3/Fkh Homolog-8	38	38	259	2385	13489	-2.43	0.0	0.13	0.0	1110038M16Rik Acadm Acyp2 BC024806 BC028663 C330005L02Rik Cables1 Car3 Cav1 Cox6a1 Cs Dcn Decr1 Dlat Dnajd1 Dusp1 Eif4e3 Enpp2 Gabarapl1 Gpr109b Gstm3 Hdgfrp2 Immp2l Klhl2 Mdh2 Mef2c Ndufab1 Ndufb8 Nrg4 Orm1 Reck Rspondin Slc1a5 Smarca1 Smarcd3 Stom Tekt1 Wbscr14
144	V$XFD2_01: Xenopus fork head domain factor 2	64	64	233	3761	12113	-2.44	0.0	0.19	0.0	1110038M16Rik Acadm Acyp2 Adpn Aldh4a1 Aspa BC024806 BC028663 C330005L02Rik Cables1 Car3 Cav1 Cidea Cidec Clpx Cox6a1 Cs Dcn Decr1 Dlat Dnajd1 Dusp1 Eif4e3 Enpep Enpp2 Fech Fhl1 Fkbp9 Fndc1 Gabarapl1 Gpr109b Gstm3 Hadhb Hdgfrp2 Heph Hnmt Klhl2 Lims2 Lpl Lum Ly6c Mdh2 Mef2c Msra Ndufab1 Ndufb8 Nek7 Nrg4 Opn3 Orm1 Pde8a Phyh Por Ppargc1b Reck Rspondin Slc1a5 Smarcd3 Smpd3 Sorbs1 Stom Tmod1 Txnl6 Uq…
145	V$TAL1ALPHAE47_01: Tal-1alpha:E47 heterodimer	18	18	279	1291	14583	-2.44	0.0	0.08	0.0	9030611N15Rik Aoc3 Arfl4 Arg2 Cidec Cs Fndc1 Glycam1 Gsn Gstz1 March5 Msra Myl1 Ndufa5 Pcx Reck Tcf15 Tmem15
146	V$BACH2_01: BTB and CNC homolog 2	197	197	100	10822	5052	-2.45	0.0	0.26	0.0	0610007A15Rik 1110006I15Rik 2410001H17Rik 2610205H19Rik 5730439E10Rik 9030611N15Rik Aacs Abca8a Acadvl Acat1 Acta1 Acyp2 Adpn Aldh1a7 Aldh4a1 Aldh6a1 Amy1 Aoc3 Aox1 Arfl4 Arg2 Arhgap24 Atpaf2 BC010787 BC024806 BC054059 Blcap Bphl C1r C1s Cables1 Calca Car3 Car4 Car5b Ccnd2 Cd151 Cd1d1 Cd302 Cd36 Cd7 Ces3 Chn1 Chst1 Cib2 Cidec Cish Cln2 Cnn1 Cox4i1 Cox5a Cox6a1 Cox6c Cox7a1 Cpt1b Cpt2 Crat Crym Cs…
147	V$FOXJ2_01: fork head box J 2	140	140	157	7750	8124	-2.45	0.0	0.31	0.0	1110006I15Rik 1110038M16Rik 1810044O22Rik 5730439E10Rik Aacs Acadl Acadm Acadvl Acat1 Acyp2 Adpn Aldh4a1 Amy1 Aspa Atpaf2 BC010787 BC024806 BC028663 C330005L02Rik Cables1 Car3 Car4 Car5b Cav1 Cd1d1 Cd302 Cd36 Ces3 Chpt1 Chst1 Cib2 Cidec Cish Cnn1 Cox4i1 Cox6a1 Cox7a1 Cpt1b Crat Crym Cxcl7 Cyp2e1 D8Ertd594e Dcn Decr1 Dlat Dnajd1 Dpt Dusp1 Ech1 Efemp1 Eif4e3 Elovl6 Enpep Enpp2 Esrrb Etfdh Faf1 Fech…
148	V$RORA1_01: RAR-related orphan receptor alpha1	30	30	267	1948	13926	-2.45	0.0	0.12	0.0	Arl4 BC054059 Brp44l Calca Car3 Cd7 Clpx Cs Cspg4 Dnaja1 Eno3 Fh1 Fmo2 Glycam1 Grpel1 Gys2 Hoxd8 Ndufa2 Pde8a Procr Reck Rpl5 Sepp1 Slc25a4 Tcf15 Tcfap2a Timp3 Tmem45b Txnl6 Txnrd3
149	V$PPARG_03: PPAR (peroxisome proliferator-activated receptor gamma)	121	121	176	6196	9678	-2.46	0.0	1.22	0.04	1110038M16Rik Acat1 Acta1 Aldh1a7 Aldh6a1 Aoc3 Arg2 Aspa BC010787 BC024806 Bphl C1s Calca Car4 Ccnd2 Cd36 Cd7 Cib2 Cidec Cln2 Clpx Cox5a Cox6a1 Cox8b Cpt1b Cs Cspg4 Cyp4b1 D8Ertd594e Defb1 Dgat2 Dlat Dusp1 Ech1 Echdc1 Ehd2 Eif4e3 Eno3 Enpep Enpp2 Ephx2 Esrrb Fabp3 Fasn Fbxo9 Fh1 Fhl1 Fmo2 Fthfd Fxyd1 Fxyd2 Fzd4 Gabarapl1 Gem Ghitm Glycam1 Gpr109b Grpel1 Gsn Gstm3 Gys2 Hbld1 Hibch Hk2 Hnmt Htatsf1…
150	V$STAT5A_02	53	53	244	2519	13355	-2.47	0.0	1.62	0.14	0610007A15Rik 1110006I15Rik 9030611N15Rik Abca8a Acta1 Adfp Amy1 Antxr1 Areg Arg2 Atpaf2 BC028663 C1r Car3 Car4 Cav1 Ccnd2 Cdo1 Cish Cox6c Elovl6 Eno3 Enpp2 Esrrb Etfdh Fbxo9 Fxyd2 Glul Glycam1 Gpt2 Gstz1 Hadhb Hk2 Hoxc6 Hsdl2 LOC330189 Lgals12 Lpgat1 Mef2c Mfn2 Msra Mst1r Ndufb10 Ndufc1 Nid1 Pank3 Pdha1 Phyh Sepp1 Smarca1 Sox7 Timp3 Txnl6
151	V$MYOGNF1_01: myogenin / nuclear factor 1 or related factors	69	69	228	3380	12494	-2.47	0.0	1.48	0.14	0610007A15Rik Acadvl Acat1 Acy3 Aldh6a1 Arfl4 BC024806 Brp44l Car3 Ccl24 Cd1d1 Cd302 Cd7 Cox6c Cox7a1 Cox8b Cpt2 Cryab Cyp4b1 Dci Dusp1 Ehd2 Enpep Etfdh Fabp3 Fbxo9 Fech Fkbp9 Fmo1 Gem Ghitm Gpd2 Gpr109b Hbld1 Hdgfrp2 Htatsf1 Inmt Lamc1 Lgals12 Mdh2 Mst1r Myl1 Nek7 Nid1 Np15 Opn3 Orm2 Pank3 Pdha1 Pdk4 Pfkfb1 Pfkfb3 Pgm2 Por Prss11 Reck Rxrg Sc5d Scd1 Smpd3 Sncg Sox7 Sspn Sult1a1 Sycp3 Syt12 Tnip1…
152	V$TEL2_Q6	15	15	282	1114	14760	-2.48	0.0	0.07	0.0	Acy3 Amy1 BC024806 BC054059 Fthfd Hibadh Icam2 Ndufv1 Pank3 Phyh Prelp S3-12 Sncg Sspn Tgoln1
153	V$CEBPDELTA_Q6	215	215	82	11774	4100	-2.49	0.0	0.25	0.0	1110006I15Rik 1110038M16Rik 1810044O22Rik 5730439E10Rik 9030611N15Rik Aacs Abca8a Acadl Acadvl Acat1 Acta1 Acyp2 Adfp Adpn Aldh1a7 Aldh6a1 Amy1 Aoc3 Aox1 Aqp1 Arfl4 Arhgap24 Aspa BC004044 BC054059 Blcap C1r C1s Cables1 Cacna1s Calca Car3 Ccnd2 Cd151 Cd302 Cd36 Cd7 Ces3 Chn1 Chpt1 Chst1 Cib2 Cidea Cidec Cish Cln2 Cnn1 Cox5a Cox6a1 Cox6c Cox7a1 Cox8b Cpt1b Cpt2 Cryab Cs Cxcl15 Cxcl7 Cyp2e1 Cyp4b1 D…
154	V$PR_01: high affinity binding sites for progesterone receptor	9	9	288	274	15600	-2.49	0.0	2.55	0.43	6330579B17Rik Blcap Ces3 Dlat Gstz1 Ndufb8 Sdpr Sult1a1 Tnni2
155	V$MYOD_01: myoblast determination gene product	199	199	98	10367	5507	-2.49	0.0	1.22	0.04	1110006I15Rik 2610205H19Rik 5730439E10Rik 9030611N15Rik Aacs Acadvl Acat1 Acta1 Adfp Aldh1a7 Aldh4a1 Aldh6a1 Antxr1 Aoc3 Aox1 Aqp1 Areg Arfl4 Arg2 Arl4 Aspa Atpaf2 BC004044 BC010787 BC028663 BC054059 Bphl C1r C1s Cables1 Calca Car3 Car4 Car5b Ccnd2 Cd151 Cd1d1 Cd7 Cdo1 Ces3 Chst1 Cidec Cln2 Clpx Cox4i1 Cox5a Cox6a1 Cox6c Cox7a1 Cox8b Crat Cryab Crym Cs Cyp2e1 D8Ertd594e Dci Dcn Dlat Dpt Dusp1 Ech…
156	V$TANTIGEN_B: Major T-antigen binding sites	27	27	270	1769	14105	-2.51	0.0	0.12	0.0	Aacs Acadvl Aoc3 Arfl4 BC010787 Cd151 Chn1 Cidec Dci Dlat Dnajd1 Ech1 Elovl6 Ephx2 Glul Hdgfrp2 LOC330189 Ndufs7 Nid1 Pank3 Phyh Pink1 Procr Rpl5 Slc1a5 Syap1 Txnl6
157	V$HNF4ALPHA_Q6	110	110	187	5649	10225	-2.52	0.0	1.13	0.0	0610007A15Rik 1110038M16Rik 2410001H17Rik 6330579B17Rik Acta1 Acy3 Acyp2 Adfp Aldh1a7 Amy1 Aqp1 Aspa Bphl C1r C1s Cacna1s Car3 Cd302 Cd36 Cd7 Cdo1 Ces3 Chst1 Cox5a Cox6a1 Cox8b Cpt1b Crym Cs Cxcl12 Cxcl7 Cyp2e1 Cyp4b1 Dlat Dusp1 Ebf1 Ech1 Efemp1 Ehd2 Elovl6 Eno3 Fkbp9 Fmo1 Fndc1 Fthfd Fxyd1 Fxyd2 Gabarapl1 Gem Gprc5b Gsn Gstz1 Gys2 Hadhb Hagh Hbld1 Hnmt Hsdl2 Htatsf1 Icam2 Id4 Ifngr1 Igfbp6 Immp2…
158	V$SF1_Q6	51	51	246	2434	13440	-2.53	0.0	1.55	0.14	Acy3 Arl4 Bphl Brp44l C1r Cd7 Clpx Cnn1 Cox4i1 Crym Cspg4 Dci Ech1 Elovl6 Fabp3 Fh1 Fthfd Fxyd2 Fzd4 Gabarapl1 Ghitm Glycam1 Gstm3 Hagh Hk2 Hoxc6 Hsd11b1 Ifngr1 Lamb1-1 Lpgat1 Myl1 Ndufa1 Ndufa2 Ndufb5 Np15 Pcx Pfkfb1 Rbpms2 Reck Sc5d Spon2 Sult1a1 Sycp3 Tcf15 Thbd Timp3 Tkt Tmem43 Tpmt Ttc7b Txnl6
159	V$HAND1E47_01: Hand1:E47 heterodimer	176	176	121	9205	6669	-2.54	0.0	1.04	0.0	5730439E10Rik 6330579B17Rik 9030611N15Rik Aacs Abca8a Acadm Acadvl Acat1 Acy3 Aldh1a7 Aldh6a1 Amy1 Aox1 Aqp1 Arfl4 Arg2 Arhgap24 Arl4 BC004044 BC024806 BC028663 BC054059 Blcap C330005L02Rik Calca Car3 Car4 Car5b Cav1 Ccl24 Cd151 Cd36 Cd7 Chn1 Cib2 Cish Cln2 Cnn1 Cox4i1 Cox6c Cox7a1 Cox8b Cpt1b Crat Cryab Crym Cs Cspg4 Cxcl15 Cyp2e1 Cyp4b1 D8Ertd594e Dci Dcn Defb1 Dgat2 Dnaja1 Dnajd1 Dpep1 Dpt Ech…
160	V$RFX1_02: X-box binding protein RFX1	105	105	192	5399	10475	-2.55	0.0	1.09	0.0	0610007A15Rik 1810044O22Rik 2410001H17Rik 2610205H19Rik 9030611N15Rik Acadm Acy3 Adfp Aldh1a7 Aldh6a1 Areg Arhgap24 Aspa BC028663 Bphl Brp44l Cacna1s Car3 Cd302 Cd7 Cdo1 Cidec Clpx Cox6c Cxcl12 Cxcl15 Cxcl7 Dci Dgat2 Dlat Dnaja1 Dpep1 Ech1 Ehd2 Elovl6 Eno3 Ephx2 Esrrb Fabp3 Fasn Fh1 Fhl1 Gabarapl1 Gem Gpd2 Gprc5b Gpt2 Gstz1 Hadhb Heph Hnmt Hsd11b1 Hsdl2 Htatsf1 Idh3a Igfbp6 Jag2 Klhl2 Lamb1-1 Mef…
161	V$ARNT_01: AhR nuclear translocator homodimers	18	18	279	1268	14606	-2.55	0.0	0.09	0.0	6330579B17Rik Adfp Aldh6a1 Atpaf2 BC004044 Cables1 Cpt1b Crat Defb1 Faf1 Fkbp9 Pank3 Ppm1a Sycp3 Tekt1 Tmem15 Tnip1 Zfhx1a
162	V$TCF1P_Q6	191	191	106	10413	5461	-2.56	0.0	0.35	0.0	0610007A15Rik 1110006I15Rik 1810044O22Rik 2410001H17Rik 2610205H19Rik 5730439E10Rik Abca8a Acadl Acadm Acadvl Acta1 Acy3 Adfp Adpn Aldh1a1 Aldh1a7 Antxr1 Aoc3 Aox1 Aqp1 Areg Arfl4 Arg2 Arhgap24 Atpaf2 BC024806 BC028663 BC054059 Blcap Bphl Brp44l C1r C330005L02Rik Cables1 Calca Car3 Car5b Cav1 Ccl24 Ccnd2 Cd151 Cd1d1 Cd7 Cdo1 Chn1 Chpt1 Cib2 Cidec Cln2 Clpx Cox4i1 Cox5a Cox6c Cox7a1 Cox8b Cpt1b Cp…
163	V$AFP1_Q6	45	45	252	2709	13165	-2.56	0.0	0.19	0.0	1110038M16Rik Abca8a Acadl Acat1 Aldh1a7 Amy1 Aoc3 Areg BC004044 BC024806 Ccl24 Cd36 Cpt1b Cxcl12 Cyp4b1 Decr1 Echdc1 Efemp1 Enpp2 Fbxo9 Fhl1 Fmo2 Ghitm Gpt2 Hnmt Klhl2 LOC330189 Mef2c Ndufb8 Ndufc1 Pdk4 Rxrg S3-12 Sc5d Sspn Timp3 Tkt Tmod1 Tnip1 Tph1 Ttc7b Ucp1 Uqcrb Wbscr14 Wwp1
164	V$VMYB_02: v-Myb	53	53	244	2555	13319	-2.57	0.0	1.47	0.14	2610205H19Rik Acadl Aldh6a1 Aqp1 Arg2 Arl4 BC010787 Brp44l Calca Cd1d1 Cd302 Cox5a Crat Cxcl15 Cyp2e1 D8Ertd594e Decr1 Dnaja1 Ebf1 Esrrb Etfdh Faf1 Fhl1 Ghitm Glul Gprc5b Hadhb Hdgfrp2 Igfbp6 Klhl2 Lamc1 Lum Mdh2 Mfn2 Myl1 Ndufa1 Np15 Pcx Pdcd8 Pdhb Pex13 Phlda3 Phyh Prelp Sdpr Smpd3 Sncg Stom Sycp3 Tgoln1 Tkt Tmem45b Tph1
165	V$NFY_Q6: nuclear factor Y (Y-box binding factor)	108	108	189	5590	10284	-2.57	0.0	1.02	0.0	1810044O22Rik 2610205H19Rik 5730439E10Rik 6330579B17Rik Abca8a Acadl Acat1 Adpn Aldh1a7 Aldh4a1 Aldh6a1 Antxr1 Aox1 Areg Arl4 BC010787 BC024806 BC028663 Brp44l C1r C1s Cacna1s Calca Car3 Car4 Car5b Cd151 Cd302 Cd7 Chn1 Chst1 Cib2 Cish Clpx Cnn1 Cox5a Cs Cxcl12 Cyp2e1 Dpep1 Ebf1 Echdc1 Eif4e3 Enpep Enpp2 Etfdh Fasn Fh1 Fmo2 Fthfd Ghitm Glul Gpr109b Grpel1 Gsn Gstz1 Gyg1 Gys2 Hagh Hdgfrp2 Heph Hibc…
166	V$E47_02: E47	48	48	249	2287	13587	-2.57	0.0	1.52	0.14	2610205H19Rik 5730439E10Rik 9030611N15Rik Aldh4a1 Areg Arl4 BC004044 BC028663 BC054059 Car3 Cd151 Cd1d1 Cox6a1 Cox6c Crym Cs Dpt Fech Fhl1 Fxyd2 Gsn Gyg1 Gys2 Hibadh Hsd11b1 Lamb1-1 Lipe Mef2c Mfn2 Mst1r Ndufa5 Pcmt1 Pdcd8 Pde8a Pdhb Pfkfb3 Pink1 Rbpms2 S3-12 Sdpr Sh3bp5 Slc24a3 Sncg Snrk Sox7 Sult1a1 Tph1 Txnrd3
167	V$ZTA_Q2	90	90	207	5023	10851	-2.57	0.0	0.34	0.0	1110006I15Rik 5730439E10Rik 9030611N15Rik Abca8a Acadvl Acat1 Aldh1a7 Aldh4a1 Aoc3 Aox1 Arfl4 Arg2 Arhgap24 BC010787 BC054059 Blcap Bphl C1r C1s C330005L02Rik Car5b Cd1d1 Cd36 Cd7 Cdo1 Ces3 Chst1 Cib2 Cidec Cnn1 Cox6a1 Cox6c Cox7a1 Cox8b Cxcl15 Cyp2e1 Dgat2 Dlat Ehd2 Enpep Ephx2 Fabp3 Faf1 Fech Fh1 Fmo1 Fndc1 Gabarapl1 Ghitm Glycam1 Gsn Gys2 Hagh Hdgfrp2 Hibadh Idh3a Igfbp6 Immp2l LOC330189 Lamc1…
168	V$E2A_Q2	179	179	118	9408	6466	-2.58	0.0	0.95	0.0	0610007A15Rik 2610205H19Rik 5730439E10Rik 9030611N15Rik Aacs Acadvl Acat1 Acta1 Acy3 Adfp Adpn Aldh1a1 Aldh4a1 Aldh6a1 Antxr1 Aoc3 Aox1 Aqp1 Areg Arfl4 Arg2 Arhgap24 Arl4 Aspa Atpaf2 BC004044 BC010787 BC028663 BC054059 Bphl C1r Cables1 Cacna1s Calca Car3 Car5b Cd7 Ces3 Chn1 Chst1 Cib2 Cln2 Cnn1 Cox4i1 Cox6a1 Cox6c Cox8b Cpt2 Crat Cryab Crym Cs Cyp2e1 D8Ertd594e Dci Dcn Defb1 Dlat Dpt Dusp1 Ech1 E…
169	V$SREBP_Q3	92	92	205	5126	10748	-2.58	0.0	0.35	0.0	0610007A15Rik 1110006I15Rik 1110038M16Rik 2610205H19Rik 5730439E10Rik 6330579B17Rik Abca8a Acadvl Adpn Arfl4 Arl4 BC004044 BC010787 BC024806 Brp44l C1s Cacna1s Car3 Car4 Cav1 Cd7 Cdo1 Chn1 Cidec Cish Cox6c Crat Cryab Cxcl12 Cxcl7 Dlat Dnaja1 Dpt Echdc1 Ehd2 Eno3 Fasn Fbxo9 Fthfd Fxyd1 Gabarapl1 Gpm6b Gprc5b Hagh Hbld1 Hibadh Hk2 Hoxc6 Igfbp6 Jag2 Lgals12 Lum Ly6c Mfn2 Msra Myl1 Nid1 Nrg4 Opn3 Pan…
170	V$EVI1_04: ectopic viral integration site 1 encoded factor	216	216	81	11770	4104	-2.58	0.0	0.31	0.0	1110006I15Rik 1110038M16Rik 2410001H17Rik 2610205H19Rik 5730439E10Rik 9030611N15Rik Aacs Abca8a Acadm Acadvl Acat1 Acy3 Acyp2 Adfp Adpn Aldh1a1 Aldh1a7 Aldh4a1 Aldh6a1 Amy1 Antxr1 Aoc3 Aox1 Areg Arfl4 Arg2 Aspa BC010787 BC024806 Blcap Bphl Brp44l C1r C330005L02Rik Calca Car3 Car4 Car5b Cav1 Ccl24 Ccnd2 Cd151 Cd1d1 Cd302 Cd36 Ces3 Chn1 Chpt1 Chst1 Cib2 Cidec Cish Cln2 Cox5a Cox6c Cox7a1 Cpt2 Cs Cx…
171	V$NMYC_01: N-Myc	59	59	238	3421	12453	-2.59	0.0	0.25	0.0	1110006I15Rik 6330579B17Rik 9030611N15Rik Acat1 Adfp Aldh6a1 Atpaf2 BC004044 BC024806 Brp44l C330005L02Rik Cables1 Ccnd2 Cd151 Cdkn2c Chst1 Cidec Cpt1b Crat Defb1 Dgat2 Dlat Dpt Dusp1 Elovl6 Eno3 Fabp3 Faf1 Fasn Fech Fkbp9 Gpm6b Gyg1 Inmt Lgals12 Mfn2 Ndufa5 Ndufv1 Pank3 Pdcd8 Pdha1 Pdhb Pfkfb3 Phlda3 Ppm1a Rpl5 Sc5d Sh3bp5 Sspn Sult1a1 Sycp3 Tcf15 Tekt1 Tmem15 Tmem43 Tmem45b Tnip1 Tpm2 Zfhx1a
172	V$ELK1_02: Elk-1	224	224	73	12206	3668	-2.59	0.0	0.29	0.0	0610007A15Rik 1110006I15Rik 1110038M16Rik 1810044O22Rik 2610205H19Rik 5730439E10Rik 6330579B17Rik 9030611N15Rik Aacs Abca8a Acadl Acadm Acadvl Acat1 Acta1 Acy3 Adfp Adpn Aldh1a7 Aldh4a1 Aldh6a1 Amy1 Antxr1 Aoc3 Aox1 Aqp1 Areg Arfl4 Arhgap24 Aspa Atpaf2 BC010787 BC024806 BC054059 Blcap Brp44l C1s C330005L02Rik Cables1 Cacna1s Calca Car3 Car4 Ccnd2 Cd1d1 Cd302 Cd36 Cd7 Cdkn2c Chn1 Chpt1 Cib2 Cidec …
173	V$CDPCR3HD_01: cut-like homeodomain protein	91	91	206	5052	10822	-2.59	0.0	0.37	0.0	1110038M16Rik 2410001H17Rik 5730439E10Rik 9030611N15Rik Acadl Acadm Acadvl Acta1 Acy3 Acyp2 Adfp Aox1 Aqp1 Aspa BC024806 BC054059 C1s Car3 Car4 Ccl24 Cd1d1 Cdo1 Chn1 Cnn1 Cox6a1 Cox8b Cpt2 Cxcl12 Cyp2e1 Cyp4b1 Dcn Decr1 Dpt Efemp1 Eif4e3 Enpep Faf1 Fech Fhl1 Fmo1 Fmo2 Fxyd2 Fzd4 Gem Glul Gpd2 Gpr109b Gprc5b Gpt2 Hadhb Hagh Hbld1 Heph Hibch Hk2 Hnmt Hoxd8 Hsd11b1 Idh3a Immp2l LOC330189 Lpin1 March…
174	V$GATA2_02: GATA-binding factor 2	98	98	199	5409	10465	-2.6	0.0	0.4	0.0	1110038M16Rik 9030611N15Rik Abca8a Acadvl Aldh1a1 Aldh4a1 Antxr1 Bphl C1r C1s Car5b Cav1 Ccl24 Cd36 Ces3 Cish Cnn1 Cox7a1 Cs Cyp4b1 Dci Decr1 Defb1 Dgat2 Dpep1 Dpt Dusp1 Ech1 Echdc1 Ehd2 Eif4e3 Eno3 Enpp2 Fbxo9 Fh1 Fmo1 Fndc1 Gem Glycam1 Gpr109b Gpt2 Gstz1 Gys2 Hagh Hbld1 Hsd11b1 Hsdl2 Icam2 Ifngr1 Inmt Itm2a Jag2 LOC330189 Lpl Lum Ly6c March5 Mef2c Mmd Msra Ndufb10 Ndufc1 Ndufv1 Nid1 Np15 Nrg4 O…
175	V$ARP1_01: apolipoprotein AI regulatory protein 1	26	26	271	1690	14184	-2.61	0.0	0.13	0.0	Acyp2 Adpn Bphl Car4 Chpt1 Cidec Cox6c Cs Esrrb Ghitm Gpm6b Hoxd8 Icam2 Lamc1 Ndufv1 Pdk4 Phyh Pink1 Sh3bp5 Slc25a4 Sspn Sult1a1 Tcf15 Tcfap2a Tmem45b Tpmt
176	V$FOX_Q2	222	222	75	12082	3792	-2.61	0.0	0.31	0.0	1110006I15Rik 1110038M16Rik 1810044O22Rik 2410001H17Rik 2610205H19Rik 5730439E10Rik 9030611N15Rik Aacs Abca8a Acadl Acadm Acadvl Acat1 Acy3 Acyp2 Adfp Adpn Aldh4a1 Aldh6a1 Amy1 Antxr1 Aoc3 Areg Arfl4 Arg2 Arhgap24 Aspa BC010787 BC024806 BC028663 BC054059 Brp44l C330005L02Rik Cacna1s Calca Car3 Car4 Car5b Cav1 Ccl24 Cd1d1 Cd302 Cd36 Cdo1 Ces3 Chpt1 Chst1 Cib2 Cidec Cish Clpx Cnn1 Cox4i1 Cox5a Cox6…
177	V$SMAD3_Q6	170	170	127	9168	6706	-2.62	0.0	0.52	0.0	0610007A15Rik 1110038M16Rik 6330579B17Rik 9030611N15Rik Acadl Acadm Acadvl Acat1 Acta1 Acy3 Acyp2 Adfp Aldh4a1 Aldh6a1 Aoc3 Aox1 Aqp1 Areg Arfl4 Arg2 Arhgap24 Arl4 BC010787 BC024806 BC028663 BC054059 C1r Cables1 Cacna1s Calca Cav1 Ccl24 Cd151 Cd1d1 Cd7 Cdo1 Chn1 Chpt1 Cidea Cidec Cish Cln2 Clpx Cnn1 Cox7a1 Cox8b Cpt1b Cpt2 Crat Cryab Cspg4 Cxcl15 Dci Dcn Decr1 Dgat2 Dnaja1 Dnajd1 Dpep1 Dusp1 Ebf1…
178	V$AP1_Q2: activator protein 1	204	204	93	10742	5132	-2.62	0.0	0.96	0.0	0610007A15Rik 1110006I15Rik 1110038M16Rik 1810044O22Rik 2410001H17Rik 5730439E10Rik 6330579B17Rik 9030611N15Rik Aacs Acadm Acat1 Acta1 Acy3 Acyp2 Adpn Aldh1a1 Aldh1a7 Aldh4a1 Aldh6a1 Amy1 Antxr1 Aox1 Aqp1 Areg Arfl4 Arg2 Arhgap24 Aspa BC004044 BC010787 BC024806 BC028663 BC054059 Blcap Bphl Brp44l C1r C1s C330005L02Rik Cables1 Cacna1s Calca Car3 Car5b Ccl24 Cd151 Cd1d1 Cd302 Cd36 Cdkn2c Cdo1 Chpt1…
179	V$MEF2_Q6_01	176	176	121	9364	6510	-2.63	0.0	0.72	0.0	1110006I15Rik 1110038M16Rik 9030611N15Rik Aacs Abca8a Acadl Acadvl Acta1 Acy3 Acyp2 Adfp Adpn Aldh1a1 Aldh1a7 Aldh4a1 Aldh6a1 Amy1 Antxr1 Aoc3 Aox1 Aqp1 Arfl4 Arg2 Arl4 Aspa BC004044 BC010787 BC024806 BC028663 Bphl Brp44l C330005L02Rik Cables1 Calca Car5b Cav1 Ccnd2 Cd1d1 Cd302 Cd36 Ces3 Chn1 Chpt1 Cib2 Cidea Cidec Cln2 Cnn1 Cox5a Cox6c Cox8b Cpt1b Cpt2 Crym Cs Cxcl15 Cxcl7 Cyp2e1 Dcn Decr1 Defb1…
180	V$OCT1_06: octamer-binding factor 1	163	163	134	8725	7149	-2.63	0.0	0.62	0.0	0610007A15Rik 1110006I15Rik 1110038M16Rik 9030611N15Rik Aacs Acadl Acadm Acat1 Acyp2 Adfp Adpn Aldh4a1 Amy1 Aoc3 Aqp1 Arfl4 Arg2 Arhgap24 Aspa BC004044 BC010787 BC028663 Blcap C1r C1s C330005L02Rik Cables1 Calca Car3 Car4 Cd1d1 Cd302 Cd36 Cd7 Ces3 Chn1 Cib2 Cidec Cish Clpx Cox4i1 Cox5a Cox6a1 Cox6c Cox7a1 Cox8b Cpt2 Crym Cs Cxcl15 Cxcl7 Cyp2e1 D8Ertd594e Dci Dcn Defb1 Dlat Dnajd1 Dpep1 Dpt Echdc1…
181	V$SRF_C: serum response factor	14	14	283	519	15355	-2.63	0.0	2.16	0.41	Acta1 Amy1 Aoc3 Aspa BC054059 Brp44l Ccl24 Cish Cxcl7 Hsd11b1 Rarres2 Rbp4 Tagln Timp3
182	V$MEF3_B: MEF-3	13	13	284	472	15402	-2.64	0.0	2.19	0.42	Arhgap24 Cd151 Chpt1 Cib2 Cish Dpep1 Eno3 Fzd4 Gys2 Opn3 Orm2 Phyh St8sia4
183	V$OCT1_05: octamer-binding factor 1	15	15	282	1082	14792	-2.65	0.0	0.09	0.0	Adpn Aldh1a7 C1r C330005L02Rik Cd36 Cxcl7 D8Ertd594e Lpl Lum Msra Ndufa5 Pfkfb1 Smpd3 Sycp3 Uqcrb
184	V$TCF4_Q5	232	232	65	12607	3267	-2.65	0.0	0.31	0.0	1110038M16Rik 1810044O22Rik 2410001H17Rik 2610205H19Rik 6330579B17Rik 9030611N15Rik Aacs Abca8a Acadl Acadm Acadvl Acat1 Acta1 Acyp2 Adfp Adpn Aldh1a1 Aldh1a7 Aldh4a1 Aldh6a1 Amy1 Aoc3 Aox1 Aqp1 Areg Arfl4 Arg2 Aspa Atpaf2 BC010787 BC024806 BC028663 BC054059 Blcap Bphl Brp44l C1r C330005L02Rik Cables1 Cacna1s Calca Car3 Car4 Car5b Cav1 Ccl24 Ccnd2 Cd151 Cd1d1 Cd36 Cd7 Cdo1 Chpt1 Chst1 Cib2 Cidea …
185	V$HFH1_01: HNF-3/Fkh Homolog 1	34	34	263	2097	13777	-2.66	0.0	0.18	0.0	1110038M16Rik Acadm Acyp2 Adfp BC024806 BC028663 C330005L02Rik Cables1 Cav1 Cox6a1 Decr1 Dlat Dnajd1 Dusp1 Eif4e3 Enpp2 Fndc1 Gabarapl1 Gpm6b Hdgfrp2 Hnmt Immp2l Klhl2 Mdh2 Ndufab1 Ndufb8 Nrg4 Orm1 Reck Rspondin Slc1a5 Smarcd3 Tekt1 Wbscr14
186	V$FOXO4_01: fork head box O4	207	207	90	10949	4925	-2.66	0.0	0.86	0.0	0610007A15Rik 1110006I15Rik 1110038M16Rik 1810044O22Rik 2410001H17Rik 2610205H19Rik 5730439E10Rik 6330579B17Rik 9030611N15Rik Aacs Abca8a Acadl Acadm Acadvl Acat1 Acy3 Acyp2 Adfp Adpn Aldh1a1 Aldh4a1 Amy1 Antxr1 Aoc3 Aox1 Arg2 Aspa BC024806 BC028663 BC054059 Brp44l C1r C330005L02Rik Cables1 Cacna1s Car3 Car5b Cav1 Ccl24 Cd1d1 Cd36 Cdo1 Chpt1 Cib2 Cidea Cidec Cish Cln2 Clpx Cnn1 Cox4i1 Cox5a Cox6a…
187	V$HNF3B_01: Hepatocyte Nuclear Factor 3beta	219	219	78	11863	4011	-2.67	0.0	0.39	0.0	1110006I15Rik 1110038M16Rik 1810044O22Rik 2610205H19Rik 5730439E10Rik 9030611N15Rik Aacs Abca8a Acadl Acadm Acadvl Acat1 Acy3 Acyp2 Adfp Adpn Aldh1a7 Aldh4a1 Aldh6a1 Amy1 Antxr1 Aoc3 Aox1 Arfl4 Arg2 Aspa BC010787 BC024806 BC028663 BC054059 Blcap Brp44l C330005L02Rik Cables1 Cacna1s Car5b Cav1 Ccl24 Cd1d1 Cd302 Cd36 Cdo1 Ces3 Chn1 Chpt1 Chst1 Cib2 Cidec Cish Clpx Cnn1 Cox4i1 Cox5a Cox6a1 Cox6c Cox…
188	V$MYC_Q2	51	51	246	2969	12905	-2.67	0.0	0.26	0.0	1110006I15Rik 9030611N15Rik Acat1 Adfp Atpaf2 BC004044 BC024806 Brp44l Cables1 Ccnd2 Cd151 Cdkn2c Chst1 Crat Defb1 Dgat2 Dpt Dusp1 Elovl6 Eno3 Fabp3 Faf1 Fech Fkbp9 Gpm6b Gyg1 Inmt Lgals12 Mfn2 Ndufa5 Ndufv1 Pank3 Pdcd8 Pdhb Pfkfb3 Phlda3 Ppm1a Rpl5 Sc5d Sh3bp5 Sspn Sult1a1 Sycp3 Tcf15 Tekt1 Tmem15 Tmem43 Tmem45b Tnip1 Tpm2 Zfhx1a
189	V$HLF_01: hepatic leukemia factor	85	85	212	4672	11202	-2.67	0.0	0.44	0.0	1810044O22Rik 2610205H19Rik 5730439E10Rik 9030611N15Rik Aacs Acadl Acat1 Aldh1a7 Aldh6a1 Amy1 Antxr1 Arhgap24 Aspa BC054059 Blcap Brp44l Cables1 Cd302 Ces3 Chpt1 Cib2 Cln2 Cox5a Cox6c Cryab Dcn Decr1 Defb1 Dgat2 Dlat Ebf1 Ehd2 Eif4e3 Elovl6 Enpep Fech Fkbp9 Fndc1 Gpm6b Gpr109b Grpel1 Gsn Gstz1 Gyg1 Gys2 Hadhb Heph Hibch Hk2 Ifngr1 Igfbp6 Klhl2 Lamb1-1 Lipe Mfn2 Mocs2 Msra Myl1 Ndufb10 Ndufc1 Nduf…
190	V$TFIIA_Q6	272	272	25	14258	1616	-2.68	0.0	1.69	0.14	0610007A15Rik 1110006I15Rik 1110038M16Rik 1810044O22Rik 2410001H17Rik 2610205H19Rik 5730439E10Rik 6330579B17Rik 9030611N15Rik Aacs Abca8a Acadl Acadm Acadvl Acat1 Acta1 Acy3 Acyp2 Adfp Adpn Aldh1a1 Aldh1a7 Aldh4a1 Aldh6a1 Amy1 Aoc3 Aox1 Aqp1 Areg Arfl4 Arg2 Arhgap24 Aspa Atpaf2 BC004044 BC010787 BC024806 BC028663 BC054059 Blcap Bphl Brp44l C1r C1s C330005L02Rik Cables1 Cacna1s Calca Car3 Car4 Car…
191	V$STAT_01: signal transducers and activators of transcription	52	52	245	3005	12869	-2.69	0.0	0.28	0.0	0610007A15Rik 6330579B17Rik Adfp BC004044 BC024806 Brp44l C1r Cacna1s Car3 Ccl24 Ccnd2 Cd302 Cish Crym Cyp4b1 Defb1 Efemp1 Esrrb Etfdh Faf1 Fh1 Glul Glycam1 Gyg1 Hadhb Hibadh Hnmt Idh3a Ifngr1 Jag2 Lipe Matn2 Ndufa5 Ndufv1 Nrg4 Phyh Prelp Sdpr Sepp1 Slc5a6 Sox7 Sspn Stom Syt12 Tcfap2a Thbd Tmem43 Tnip1 Tpm2 Txnrd3 Zfhx1a Zfp385
192	V$PADS_C: Retroviral Poly A downstream element	79	79	218	4124	11750	-2.71	0.0	0.85	0.0	0610007A15Rik 1810044O22Rik 2610205H19Rik Aacs Abca8a Acadm Acadvl Adfp Aldh4a1 Amy1 Aox1 Arg2 Arhgap24 BC010787 Cables1 Car5b Cd302 Cd7 Chpt1 Cish Cln2 Cox6c Cxcl7 D8Ertd594e Dcn Dpep1 Elovl6 Eno3 Enpp2 Fhl1 Fndc1 Gem Glycam1 Gpm6b Gsn Gstm3 Gyg1 Hadhb Hagh Hk2 Hsd11b1 Igfbp6 Inmt Lamb1-1 Lpgat1 Lpl Lum Ly6c Mst1r Myl1 Ndufa1 Nek7 Nid1 Orm2 Pank3 Pcmt1 Pde8a Pdhb Pfkfb1 Pgm2 Ppm1a Rbp4 Reck Rxrg…
193	V$EBF_Q6	85	85	212	4498	11376	-2.72	0.0	0.74	0.0	0610007A15Rik 1110006I15Rik 1110038M16Rik 2610205H19Rik 5730439E10Rik Acadl Acta1 Acy3 Aldh1a7 Aldh6a1 BC004044 BC010787 Brp44l C1s C330005L02Rik Car4 Ccnd2 Cd7 Chst1 Cib2 Cidea Cidec Cox6a1 Cox7a1 Crat Cryab Crym Cxcl12 Cxcl7 Decr1 Dpt Dusp1 Echdc1 Eif4e3 Fasn Fthfd Fxyd2 Gem Gpd2 Gpm6b Gpr109b Gsn Gstm3 Gyg1 Hoxd8 Htatsf1 Inmt Jag2 Lamb1-1 Lgals12 Lims2 Lpgat1 Lpin1 Lpl Lum Matn2 Mst1r Ndufb10 …
194	V$AML_Q6	62	62	235	3488	12386	-2.72	0.0	0.36	0.0	1810044O22Rik 2410001H17Rik Acta1 Acy3 Aldh1a7 Aox1 Arg2 BC024806 Brp44l C1s Car3 Cd302 Cd7 Cidec Cox6c Cox8b Cxcl7 Cyp2e1 D8Ertd594e Defb1 Dnajd1 Dpep1 Dpt Ebf1 Efemp1 Eno3 Fabp3 Fh1 Fhl1 Fndc1 Fthfd Fxyd2 Gem Gpm6b Gpr109b Gsn Gstm3 Gstz1 Hdgfrp2 Hk2 Hoxc6 Hsd11b1 Immp2l Lipe Lum Mst1r Pex13 Pfkfb1 Prelp S3-12 Slc1a5 Slc24a3 Smarca1 Smpd3 Sncg St8sia4 Stom Syap1 Tgoln1 Timp3 Tkt Tmem45b
195	V$GCM_Q2	70	70	227	3614	12260	-2.72	0.0	0.93	0.0	0610007A15Rik 1110006I15Rik 1810044O22Rik 5730439E10Rik Acta1 Adfp Adpn Antxr1 Arhgap24 BC028663 BC054059 C330005L02Rik Cacna1s Ccnd2 Cd151 Cd7 Cidea Cln2 Clpx Cox5a Cox7a1 Cpt2 Cryab Ebf1 Efemp1 Enpp2 Ephx2 Etfdh Fasn Fmo2 Gabarapl1 Gem Gpt2 Gyg1 Hagh Hoxd8 Htatsf1 Idh3a Jag2 Lgals12 Lims2 Lpin1 Mst1r Ndufa1 Ndufa5 Ndufc1 Pcmt1 Pfkfb3 Pgm2 Pink1 Por Ppargc1b Reck Scd1 Sh3bp5 Slc1a5 Slc24a3 Slc5a…
196	V$AMEF2_Q6: myocyte enhancer factor	26	26	271	1656	14218	-2.73	0.0	0.16	0.0	1110006I15Rik Acta1 Aldh1a7 BC028663 BC054059 Brp44l Cables1 Cd1d1 Cidec Cnn1 Cpt1b Cxcl15 Efemp1 Eno3 Htatsf1 Klhl2 Lum Nid1 Opn3 Pcx Rpl5 Sorbs1 Tnni2 Txnrd3 Uqcrb Wwp1
197	V$AP1_C: AP-1 binding site	52	52	245	2982	12892	-2.73	0.0	0.31	0.0	0610007A15Rik 2410001H17Rik 9030611N15Rik Abca8a Acadvl Adpn Aldh1a7 Aox1 BC010787 Blcap Bphl Car5b Cd151 Cd302 Cd7 Chst1 Cib2 Cidec Cish Cox5a Cox6a1 Crym Cxcl7 Dci Dnaja1 Fxyd1 Gabarapl1 Hadhb Heph Lamb1-1 Lamc1 Lpin1 Mocs2 Ndufa5 Nek7 Opn3 Orm1 Pank3 Pck1 Pdhb Ppargc1b Procr Prss11 Rbp4 Rpl5 Sc5d Smarca1 Sorbs1 Suox Sycp3 Timp3 Zfhx1a
198	V$NFKB_C: NF-kappaB binding site	6	6	291	556	15318	-2.74	0.0	0.05	0.0	Cox7a1 Dpep1 Icam2 Pdk4 Smpd3 Tnip1
199	V$NFE2_01: NF-E2 p45	46	46	251	2252	13622	-2.74	0.0	1.25	0.05	0610007A15Rik 2410001H17Rik 5730439E10Rik Abca8a Adpn Aox1 Arfl4 Blcap Bphl Car5b Cd302 Cd7 Chst1 Cib2 Cish Crym Dcn Enpep Fthfd Fxyd1 Gys2 Lamc1 Lpin1 Lum Mocs2 Ndufa5 Ndufs7 Nek7 Orm1 Orm2 Pank3 Pcmt1 Pdcd8 Pdhb Ppargc1b Procr Pygl Reck Scd1 Sorbs1 Suox Tgoln1 Timp3 Tmem45b Tnip1 Zfhx1a
200	V$PEBP_Q6	76	76	221	4099	11775	-2.75	0.0	0.58	0.0	0610007A15Rik 1810044O22Rik 2410001H17Rik 9030611N15Rik Acta1 Acy3 Adfp Aldh1a7 Antxr1 Arg2 Arhgap24 BC024806 Blcap Brp44l Ccnd2 Cd7 Cidec Cs Cspg4 Cxcl15 Cxcl7 Cyp4b1 D8Ertd594e Dci Defb1 Dnajd1 Dpt Ebf1 Efemp1 Eno3 Fh1 Fhl1 Fkbp9 Fndc1 Fthfd Gem Gpm6b Gpr109b Gprc5b Gstm3 Gstz1 Gys2 Hdgfrp2 Hk2 Hoxc6 Hsd11b1 Icam2 Immp2l Lamb1-1 Lims2 Lipe Lum Mst1r Ndufa1 Ndufa2 Pck1 Pcx Pde8a Pex13 Pfkfb1 Pre…
201	V$E12_Q6	77	77	220	4142	11732	-2.75	0.0	0.6	0.0	2610205H19Rik Aacs Acat1 Acta1 Aldh4a1 Aldh6a1 Aox1 Areg Arfl4 Arg2 Arl4 BC004044 BC028663 Bphl Cd151 Cln2 Cox4i1 Crat Cryab Cyp2e1 Dci Dlat Dnaja1 Dusp1 Ech1 Ehd2 Eif4e3 Eno3 Esrrb Etfdh Fabp3 Fech Fhl1 Ghitm Gyg1 Gys2 Hoxd8 Hsd11b1 Inmt LOC330189 Lgals12 Lipe Mdh2 Mef2c Mfn2 Mocs2 Ndufa2 Ndufa5 Nid1 Pcmt1 Pink1 Ppargc1b Ppm1a Procr Pygl S3-12 Sc5d Sepp1 Slc1a5 Slc24a3 Slc25a4 Sncg Snrk Sox7 Sul…
202	V$ATF4_Q2: activating transcription factor 4	73	73	224	3844	12030	-2.76	0.0	0.77	0.0	0610007A15Rik 2610205H19Rik Adfp Adpn Aldh6a1 Areg Arfl4 Arg2 Arhgap24 Arl4 BC024806 Brp44l C330005L02Rik Cables1 Calca Ccnd2 Cd302 Cdo1 Cidec Cox4i1 Crym Cs Dgat2 Dnaja1 Dusp1 Ebf1 Ephx2 Fabp3 Fmo1 Fmo2 Fxyd1 Fxyd2 Fzd4 Gabarapl1 Gem Ghitm Glycam1 Gpm6b Gpr109b Grpel1 Gstz1 Hadhb Hagh Hk2 Hoxd8 Hsdl2 Icam2 Id4 Ifngr1 Immp2l Lamb1-1 Mdh2 Mfn2 Ndufa2 Opn3 Pck1 Pcmt1 Pde8a Pdhb Pex13 Ppm1a Procr Pr…
203	V$NFKB_Q6: NF-kappaB	33	33	264	1997	13877	-2.78	0.0	0.22	0.0	Aldh6a1 Amy1 Atpaf2 C1s Cav1 Cd151 Cln2 Cox7a1 Cpt2 Dcn Dpep1 Enpp2 Fkbp9 Fmo1 Gprc5b Icam2 Jag2 Myl1 Opn3 Pank3 Pdcd8 Pdk4 Pex13 Procr Smarca1 Smpd3 Sorbs1 Timp3 Tmod1 Tnip1 Tph1 Ucp1 Zfp385
204	V$E4BP4_01: E4BP4	7	7	290	611	15263	-2.78	0.0	0.06	0.0	Amy1 Brp44l Cd302 Ces3 Dcn Elovl6 Pex13
205	V$PAX9_B: zebrafish Pax-9 binding sites	67	67	230	3593	12281	-2.8	0.0	0.62	0.0	5730439E10Rik Acadm Adpn Aqp1 Atpaf2 C1s C330005L02Rik Cables1 Cacna1s Car5b Chn1 Chpt1 Cib2 Cpt1b Crat Cspg4 Cxcl12 Dgat2 Dlat Dnaja1 Dnajd1 Dpt Ebf1 Etfdh Fasn Fkbp9 Fzd4 Gpd2 Gprc5b Gyg1 Hagh Hbld1 Hdgfrp2 Hnmt Hsdl2 Id4 Ifngr1 Inmt Itm2a Jag2 Lamb1-1 Lamc1 Lims2 Lpgat1 Lpin1 Lpl Ndufa1 Ndufc1 Pcmt1 Phlda3 Pink1 Procr Prss11 Pygl Rxrg S3-12 Slc1a5 Slc5a6 Smpd3 Sox7 Thbd Tmem43 Tnip1 Tnni2 Tpmt…
206	V$CDPCR3_01: cut-like homeodomain protein	11	11	286	394	15480	-2.81	0.0	2.06	0.34	Adfp Cdo1 Cidea Cyp4b1 Fmo1 Pcmt1 S3-12 Sox7 Suox Tgoln1 Wbscr14
207	V$STAF_02: Se-Cys tRNA gene transcription activating factor	53	53	244	2700	13174	-2.81	0.0	0.98	0.0	5730439E10Rik Abca8a Acadvl Adpn Aldh6a1 Aqp1 Aspa Bphl Cav1 Ccnd2 Cln2 Cox6c Cyp4b1 Eno3 Etfdh Fbxo9 Fh1 Fxyd2 Gyg1 Hagh Hdgfrp2 Hoxc6 Htatsf1 Inmt Lamb1-1 Lamc1 Lims2 Mocs2 Ndufab1 Ndufb10 Ndufs7 Ndufv1 Nek7 Pank3 Pck1 Phlda3 Pink1 Ppp2r5a Prelp Rarres2 Rpl5 Rspondin Slc5a6 Smpd3 Sox7 Spon2 Sult1a1 Suox Syt12 Tnip1 Tph1 Wbscr14 Zfp385
208	V$CREB_Q4: cAMP-response element binding protein	28	28	269	1280	14594	-2.81	0.0	1.5	0.14	Adpn Aldh6a1 Areg Arfl4 Arg2 Arl4 C330005L02Rik Cables1 Calca Ccnd2 Dusp1 Ebf1 Fabp3 Fh1 Fkbp9 Gem Gpm6b Gstz1 Ifngr1 Mdh2 Mfn2 Opn3 Pck1 Pdhb Pex13 Ppm1a Sdpr Sult1a1
209	V$AIRE_01	55	55	242	3057	12817	-2.82	0.0	0.43	0.0	2410001H17Rik Acadm Acadvl Acy3 Adfp Antxr1 Aox1 Arhgap24 Aspa Bphl Cables1 Cacna1s Car5b Cd151 Cd302 Chn1 Chpt1 Cox6a1 Cox6c Defb1 Echdc1 Elovl6 Fkbp9 Fmo2 Fxyd1 Fzd4 Gem Glycam1 Gpd2 Hadhb Hibadh Id4 Inmt LOC330189 Lamb1-1 Lipe Mfn2 Mst1r Ndufb10 Nek7 Nrg4 Pank3 Pde8a Pdha1 Pex13 Procr Reck Rxrg Scd1 Slc25a4 Smarca1 Sult1a1 Syap1 Tnni2 Uqcrc1
210	V$PTF1BETA_Q6	28	28	269	1287	14587	-2.83	0.0	1.46	0.14	Aldh1a7 Arl4 Brp44l C1s Chst1 Cox6c Cox8b Cpt1b Dcn Defb1 Dgat2 Dpep1 Ech1 Eif4e3 Fabp3 Htatsf1 Igfbp6 Lpl Ndufb5 Pdha1 Procr Rbpms2 Reck Rpl5 Sh3bp5 Snrk Tgoln1 Tnip1
211	V$PAX6_Q2	59	59	238	3187	12687	-2.84	0.0	0.58	0.0	1810044O22Rik 5730439E10Rik 9030611N15Rik Aacs Acadvl Acy3 Acyp2 Adfp Aoc3 Aox1 Arfl4 Aspa BC010787 Bphl Cd151 Chn1 Cidec Cln2 Clpx Cnn1 Cox4i1 Dci Dgat2 Dlat Dnajd1 Ech1 Ehd2 Elovl6 Ephx2 Glul Gpr109b Grpel1 Hadhb Hdgfrp2 LOC330189 Myl1 Ndufab1 Ndufb10 Ndufb8 Ndufs7 Nid1 Pank3 Pde8a Phyh Pink1 Rbp4 Rpl5 S3-12 Scd1 Slc1a5 Syap1 Sycp3 Syt12 Timp3 Tph1 Txnl6 Ucp1 Uqcrc1 Wbscr14
212	V$LDSPOLYA_B: Lentiviral Poly A downstream element	238	238	59	12724	3150	-2.84	0.0	0.62	0.0	1110006I15Rik 1110038M16Rik 2410001H17Rik 5730439E10Rik 6330579B17Rik 9030611N15Rik Aacs Abca8a Acadl Acadm Acadvl Acat1 Acta1 Acy3 Acyp2 Adfp Adpn Aldh1a1 Aldh1a7 Aldh4a1 Aldh6a1 Amy1 Aoc3 Aox1 Aqp1 Areg Arfl4 Arg2 Aspa Atpaf2 BC010787 BC024806 BC028663 BC054059 Bphl Brp44l C1r C330005L02Rik Cables1 Cacna1s Calca Car3 Car4 Car5b Cav1 Ccl24 Ccnd2 Cd151 Cd1d1 Cd302 Cd36 Cd7 Cdkn2c Ces3 Chn1 Chpt1 …
213	V$AP1_Q4: activator protein 1	241	241	56	12930	2944	-2.85	0.0	0.53	0.0	0610007A15Rik 1110006I15Rik 1110038M16Rik 1810044O22Rik 2410001H17Rik 2610205H19Rik 5730439E10Rik 6330579B17Rik 9030611N15Rik Aacs Abca8a Acadm Acadvl Acat1 Acta1 Acy3 Acyp2 Adfp Adpn Aldh1a1 Aldh1a7 Aldh4a1 Aldh6a1 Amy1 Antxr1 Aox1 Aqp1 Areg Arfl4 Arg2 Arhgap24 Aspa BC004044 BC010787 BC024806 BC028663 BC054059 Blcap Bphl Brp44l C1r C1s Cables1 Cacna1s Calca Car3 Car5b Ccl24 Ccnd2 Cd151 Cd1d1 Cd3…
214	V$EGR2_01: Egr-2/Krox-20 early growth response gene product	7	7	290	211	15663	-2.86	0.0	2.23	0.42	1110038M16Rik Cxcl12 Dnaja1 Ifngr1 Lamb1-1 Pex13 Prss11
215	V$ZID_01: zinc finger with interaction domain	46	46	251	2340	13534	-2.88	0.0	0.96	0.0	5730439E10Rik Adpn Aldh4a1 Areg Atpaf2 Cacna1s Calca Car4 Cd7 Chn1 Cnn1 Cryab Cs Cspg4 Ech1 Ehd2 Enpep Fthfd Fxyd1 Fzd4 Gem Gsn Hbld1 Ifngr1 Lamc1 Lipe Lpgat1 Ly6c Mdh2 Mef2c Ndufa2 Ndufs7 Nek7 Pcx Pdha1 Pdk4 Phlda3 Rspondin Slc1a5 Smarca1 Tcf15 Thbd Tmem45b Ttc7b Wnt4 Zfhx1a
216	V$TAL1BETAITF2_01: Tal-1beta:ITF-2 heterodimer	16	16	281	1085	14789	-2.89	0.0	0.14	0.0	9030611N15Rik Aoc3 Arfl4 Arg2 Cidec Fndc1 Glycam1 Gsn Gstz1 Lims2 March5 Msra Myl1 Ndufa5 Reck Tcf15
217	V$OLF1_01: olfactory neuron-specific factor	25	25	272	1549	14325	-2.89	0.0	0.21	0.0	1110038M16Rik 2610205H19Rik Acy3 Aldh6a1 BC004044 Cacna1s Car4 Cd7 Cdkn2c Cidea Cidec Gpr109b Gsn Inmt Mst1r Ndufa2 Pank3 Pdk4 Ppm1a Rbp4 Smarcd3 Smpd3 Tnni2 Tph1 Wnt4
218	V$OCT1_Q6: octamer factor 1	269	269	28	14563	1311	-2.9	0.0	0.22	0.0	1110006I15Rik 1110038M16Rik 1810044O22Rik 2410001H17Rik 5730439E10Rik 6330579B17Rik 9030611N15Rik Aacs Abca8a Acadl Acadm Acat1 Acta1 Acy3 Acyp2 Adfp Adpn Aldh1a7 Aldh4a1 Aldh6a1 Amy1 Antxr1 Aoc3 Aox1 Aqp1 Areg Arfl4 Arg2 Arhgap24 Arl4 Aspa BC004044 BC010787 BC028663 BC054059 Blcap Bphl Brp44l C1r C1s C330005L02Rik Cables1 Cacna1s Calca Car3 Car4 Car5b Cav1 Ccl24 Cd1d1 Cd302 Cd36 Cd7 Cdkn2c Cdo1 …
219	V$HNF3ALPHA_Q6	251	251	46	13312	2562	-2.9	0.0	0.87	0.0	1110006I15Rik 1110038M16Rik 1810044O22Rik 2410001H17Rik 2610205H19Rik 5730439E10Rik 9030611N15Rik Aacs Abca8a Acadl Acadm Acadvl Acat1 Acy3 Acyp2 Adfp Adpn Aldh1a7 Aldh4a1 Aldh6a1 Amy1 Antxr1 Aoc3 Aox1 Areg Arfl4 Arg2 Aspa Atpaf2 BC010787 BC024806 BC028663 BC054059 Blcap Brp44l C1s C330005L02Rik Cables1 Cacna1s Calca Car3 Car4 Car5b Cav1 Cd1d1 Cd302 Cd36 Cdo1 Ces3 Chn1 Chpt1 Chst1 Cib2 Cidea Cide…
220	V$PPARA_02: PPAR-alpha:RXR-alpha heterodimer (peroxisome proliferator activated factor alpha:retinoid X receptor alpha)	5	5	292	479	15395	-2.91	0.0	0.06	0.0	Cox5a Efemp1 Gprc5b Pde8a Uqcrc1
221	V$RREB1_01: Ras-responsive element binding protein 1	28	28	269	1317	14557	-2.91	0.0	1.31	0.05	Acta1 Acyp2 Arhgap24 Calca Cln2 Cox5a Cox7a1 Cpt1b Cpt2 Cryab Crym Cxcl15 D8Ertd594e Dusp1 Esrrb Gpt2 Hbld1 Hibch Hsdl2 Jag2 Lpin1 Ndufb8 Prelp Rarres2 Slc24a3 Slc25a4 Suox Tpmt
222	V$CREB_Q2: cAMP-response element-binding protein	30	30	267	1428	14446	-2.92	0.0	1.26	0.05	2610205H19Rik Adpn Aldh6a1 Areg Arfl4 Arg2 Arl4 BC024806 C330005L02Rik Cables1 Calca Ccnd2 Decr1 Dlat Dusp1 Fabp3 Fh1 Fxyd2 Gem Gpm6b Mdh2 Mfn2 Ndufv1 Pck1 Pdhb Pex13 Ppm1a Prss11 Smarca1 Sult1a1
223	V$GATA1_05: GATA-binding factor 1	48	48	249	2592	13282	-2.92	0.0	0.59	0.0	Abca8a Acat1 C1r Cav1 Ccnd2 Ces3 Cox7a1 Cxcl12 Cxcl15 Cyp4b1 Dgat2 Dusp1 Ebf1 Enpp2 Fh1 Fndc1 Gem Gpr109b Gpt2 Gsn Hsdl2 Icam2 Itm2a LOC330189 Lims2 Lum Ly6c Mef2c Msra Ndufc1 Nrg4 Pfkfb1 Pink1 Prelp Rspondin Sc5d Sdpr Slc24a3 Smarca1 Smarcd3 Suox Syap1 Tcfap2a Tnni2 Tph1 Txnrd3 Uqcrb Wwp1
224	V$XFD3_01: Xenopus fork head domain factor 3	38	38	259	1898	13976	-2.92	0.0	1.03	0.0	Abca8a Acadl Acadvl Acy3 BC054059 Brp44l Cables1 Cav1 Cidec Cish Cxcl7 Dcn Elovl6 Enpp2 Gpm6b Gpt2 Hbld1 Hdgfrp2 Hibadh Hoxd8 Htatsf1 Immp2l Lgals12 Lipe Myl1 Ndufs7 Ndufv1 Np15 Pink1 Por Reck Slc5a6 Smpd3 Snrk Spon2 Suox Tph1 Uqcrc1
225	V$IRF1_01: interferon regulatory factor 1	3	3	294	354	15520	-2.94	0.0	0.04	0.0	Enpp2 Ndufab1 Snrk
226	V$ATF_01: activating transcription factor	27	27	270	1625	14249	-2.95	0.0	0.26	0.0	Adpn Aldh6a1 Areg Arfl4 Arg2 BC024806 C330005L02Rik Dgat2 Dusp1 Fabp3 Fh1 Gem Ghitm Gpm6b Hagh Hk2 Hoxd8 Mdh2 Mfn2 Pck1 Pdhb Pdk4 Pex13 Ppm1a Smarca1 Sult1a1 Tmod1
227	V$RORA2_01: RAR-related orphan receptor alpha2	1	1	296	223	15651	-2.96	0.0	0.02	0.0	Procr
228	V$HNF4_01: hepatic nuclear factor 4	289	289	8	15233	641	-2.96	0.0	1.88	0.23	0610007A15Rik 1110006I15Rik 1110038M16Rik 1810044O22Rik 2410001H17Rik 2610205H19Rik 5730439E10Rik 6330579B17Rik Aacs Abca8a Acadm Acadvl Acat1 Acta1 Acy3 Acyp2 Adfp Adpn Aldh1a7 Aldh4a1 Aldh6a1 Amy1 Antxr1 Aoc3 Aox1 Aqp1 Areg Arfl4 Arg2 Arhgap24 Arl4 Aspa Atpaf2 BC004044 BC010787 BC024806 BC028663 BC054059 Blcap Bphl Brp44l C1r C1s C330005L02Rik Cables1 Cacna1s Calca Car3 Car4 Car5b Cav1 Ccl24 Cc…
229	V$CREBP1CJUN_01: CRE-binding protein 1:c-Jun heterodimer	15	15	282	619	15255	-2.97	0.0	1.66	0.14	Adpn Areg Arfl4 Arg2 C330005L02Rik Dusp1 Ebf1 Fkbp9 Gem Gpm6b Mdh2 Opn3 Pex13 Ppm1a Sult1a1
230	V$NFKAPPAB_01: NF-kappaB	42	42	255	2250	13624	-2.98	0.0	0.63	0.0	1110038M16Rik Acadl Aldh6a1 Aoc3 Arg2 Atpaf2 C1s Cd151 Cd302 Cidec Cln2 Clpx Cox4i1 Cox7a1 Cpt2 Defb1 Dpep1 Enpp2 Ephx2 Fkbp9 Fmo1 Gem Gprc5b Icam2 Jag2 Opn3 Pank3 Pdcd8 Pdk4 Pex13 Ppp2r5a Procr Rspondin Slc1a5 Smarca1 Smpd3 Sorbs1 Tcf15 Tnip1 Tpmt Ucp1 Zfp385
231	V$OCT1_B: Octamer binding factor 1	14	14	283	959	14915	-2.98	0.0	0.15	0.0	Acadl Adpn Aldh1a7 C1r Cd36 D8Ertd594e Dci Lpl Lum Msra Pdha1 Pfkfb1 Smpd3 Uqcrb
232	V$OCT_C: Octamer binding site	16	16	281	1061	14813	-2.98	0.0	0.17	0.0	Adpn Aldh1a7 C1r C330005L02Rik Cxcl7 D8Ertd594e Ebf1 Lpl Lum Mocs2 Msra Ndufa5 Pfkfb1 Smpd3 Sycp3 Uqcrb
233	V$HIF1_Q5: hypoxia-inducible factor 1	36	36	261	1832	14042	-2.99	0.0	0.9	0.0	2410001H17Rik 2610205H19Rik Acta1 Aqp1 Atpaf2 Cox7a1 Cox8b Cpt1b Crym Dgat2 Eif4e3 Elovl6 Fabp3 Faf1 Fech Fh1 Fthfd Gpm6b Gpr109b Gstz1 Heph Hibadh Ifngr1 Jag2 Klhl2 Lpin1 Ndufa1 Ndufb10 Phlda3 Ppm1a Rbpms2 Serpinb1b Spon2 Tcf15 Tekt1 Tpm2
234	V$TAXCREB_01: Tax/CREB complex	11	11	286	416	15458	-2.99	0.0	1.81	0.21	Acadm Acta1 Aldh6a1 Crat Dusp1 Hoxd8 Jag2 Pdk4 Sc5d Slc5a6 Tmem43
235	V$EGR3_01: early growth response gene 3 product	6	6	291	175	15699	-2.99	0.0	2.15	0.41	1110038M16Rik Cxcl12 Dnaja1 Ifngr1 Pex13 Sc5d
236	V$PAX_Q6	288	288	9	15183	691	-2.99	0.0	1.79	0.21	0610007A15Rik 1110006I15Rik 1110038M16Rik 1810044O22Rik 2410001H17Rik 5730439E10Rik 6330579B17Rik 9030611N15Rik Aacs Abca8a Acadl Acadm Acadvl Acat1 Acta1 Acy3 Acyp2 Adfp Adpn Aldh1a1 Aldh1a7 Aldh4a1 Aldh6a1 Amy1 Antxr1 Aoc3 Aox1 Aqp1 Areg Arfl4 Arg2 Arhgap24 Arl4 Aspa Atpaf2 BC004044 BC010787 BC024806 BC028663 BC054059 Blcap Bphl Brp44l C1r C1s C330005L02Rik Cables1 Cacna1s Calca Car3 Car4 Car5b…
237	V$ATATA_B: Avian C-type TATA box	19	19	278	1209	14665	-3.0	0.0	0.21	0.0	1810044O22Rik Acadm Adpn Amy1 Aspa Bphl Chn1 Cidec Dlat Faf1 Fmo2 Ghitm Glycam1 Heph Hibadh Immp2l Ndufb8 Procr Rpl5
238	V$XBP1_01: X-box-binding protein 1	29	29	268	1413	14461	-3.01	0.0	1.11	0.0	1110006I15Rik 5730439E10Rik 6330579B17Rik Adfp Aldh4a1 Aqp1 Arl4 C330005L02Rik Cdkn2c Cish Cox6c Cyp2e1 Enpep Fh1 Glul Hibadh Hk2 Jag2 Lims2 Mfn2 Pdcd8 Pdhb Pdk4 Sh3bp5 Snrk Sult1a1 Thbd Ttc7b Wnt4
239	V$CDC5_01: cell division control protein 5	261	261	36	13924	1950	-3.04	0.0	0.67	0.0	0610007A15Rik 1110006I15Rik 1110038M16Rik 1810044O22Rik 5730439E10Rik 6330579B17Rik 9030611N15Rik Aacs Abca8a Acadl Acadm Acadvl Acat1 Acy3 Acyp2 Adfp Adpn Aldh1a7 Aldh4a1 Aldh6a1 Amy1 Antxr1 Aoc3 Aox1 Aqp1 Areg Arfl4 Arg2 Arhgap24 Aspa BC004044 BC010787 BC028663 BC054059 Blcap Bphl Brp44l C1r C1s C330005L02Rik Cables1 Cacna1s Car3 Car4 Car5b Cav1 Ccnd2 Cd151 Cd1d1 Cd302 Cd36 Cd7 Cdkn2c Cdo1 Chn1…
240	V$PAX3_01: Pax-3 binding sites	2	2	295	24	15850	-3.04	0.0	2.5	0.43	Ndufa1 Smpd3
241	V$CREB_02: cAMP-responsive element binding protein	33	33	264	1689	14185	-3.04	0.0	0.86	0.0	Adpn Arg2 Arl4 BC004044 BC010787 BC024806 Cables1 Calca Cdkn2c Dusp1 Ebf1 Etfdh Fabp3 Fmo2 Gem Gpm6b Gstz1 Icam2 Idh3a Jag2 Mfn2 Mmd Ndufa2 Nek7 Pdhb Pdk4 Pfkfb3 Ppm1a Rbpms2 Rxrg Snrk Thbd Tph1
242	V$NGFIC_01: nerve growth factor-induced protein C	8	8	289	274	15600	-3.05	0.0	1.9	0.23	1110038M16Rik Cox5a Cxcl12 Dnaja1 Ifngr1 Lamb1-1 Pex13 Prss11
243	V$E2_Q6: papilloma virus regulator E2	24	24	273	1437	14437	-3.05	0.0	0.29	0.0	2610205H19Rik Arg2 Cables1 Cryab Cs Dnajd1 Ehd2 Fasn Gpt2 Grpel1 Hibch Hoxd8 Jag2 Lpgat1 Mfn2 Ndufb5 Por Rbp4 Rxrg Smarca1 Sspn Thbd Tmem43 Ttc7b
244	V$TAL1BETAE47_01: Tal-1beta:E47 heterodimer	13	13	284	886	14988	-3.07	0.0	0.16	0.0	9030611N15Rik Aoc3 Arfl4 Arg2 Cidec Fndc1 Glycam1 Gstz1 Msra Myl1 Ndufa5 Reck Tcf15
245	V$MTF1_Q4	24	24	273	1151	14723	-3.07	0.0	1.13	0.0	Atpaf2 BC004044 BC028663 Cables1 Cdkn2c Ces3 Cox5a Cpt1b Cyp2e1 D8Ertd594e Defb1 Ehd2 Eif4e3 Eno3 Fndc1 Gpt2 Hoxd8 Mef2c Np15 Rbp4 Rspondin Smarcd3 Tmem45b Tph1
246	V$E2F4DP2_01: E2F-4:DP-2 heterodimer	33	33	264	1808	14066	-3.08	0.0	0.53	0.0	1110006I15Rik Aldh6a1 BC010787 BC024806 Brp44l Calca Ccl24 Cox4i1 Cox5a Cox6c Cspg4 Cyp4b1 Dusp1 Ehd2 Esrrb Faf1 Fasn Fh1 Gprc5b Gstz1 Jag2 Klhl2 Lims2 Lpl Mef2c Nrg4 Ppp2r5a Rbpms2 Smarca1 Smarcd3 Sycp3 Tekt1 Tmem45b
247	V$CACCCBINDINGFACTOR_Q6	26	26	271	1274	14600	-3.09	0.0	1.04	0.0	1110006I15Rik 2610205H19Rik Aldh6a1 BC010787 Brp44l C1r Cd151 Cdo1 Cyp4b1 Fxyd1 Glul Hdgfrp2 Hibadh Id4 Jag2 Lipe Lpin1 Pfkfb3 Phlda3 Prss11 Rbpms2 Serpinb1b Tagln Tgoln1 Tnni2 Zfp385
248	V$HOGNESS_B: Imperfect Hogness /Goldberg Box	16	16	281	1029	14845	-3.1	0.0	0.21	0.0	Acadvl Aldh4a1 Aoc3 Aspa Cidec Dci Dnajd1 Ech1 Glul Gys2 Hdgfrp2 Nid1 Ppp2r5a Procr Rpl5 Syap1
249	V$ATF_B: ATF binding site	12	12	285	485	15389	-3.1	0.0	1.59	0.14	Adpn Areg Arfl4 Arg2 C330005L02Rik Dusp1 Gem Gpm6b Mdh2 Pex13 Ppm1a Sult1a1
250	V$HIF1_Q3: hypoxia induced factor	26	26	271	1283	14591	-3.1	0.0	1.0	0.0	Aqp1 Blcap Cables1 Cdkn2c Cox7a1 Cox8b Crat Dci Dgat2 Eif4e3 Elovl6 Fech Fh1 Fthfd Gpm6b Mfn2 Nrg4 Pdha1 Pdhb Ppm1a Rarres2 Serpinb1b Sos2 Sycp3 Tcf15 Tmem43
251	V$ATF3_Q6: activating transcription factor 3	31	31	266	1665	14209	-3.1	0.0	0.62	0.0	Adpn Areg Arfl4 Arg2 C330005L02Rik Cnn1 D8Ertd594e Dpep1 Dusp1 Ehd2 Fxyd2 Gem Gpm6b Gprc5b Hagh Hoxd8 Jag2 Mdh2 Ndufa5 Pcmt1 Pex13 Ppargc1b Ppm1a Procr Rarres2 Sh3bp5 Sorbs1 Sult1a1 Syt12 Tagln Ttc7b
252	V$YY1_02: Yin and Yang 1	30	30	267	1661	14213	-3.11	0.0	0.5	0.0	6330579B17Rik Acadm Acadvl Acyp2 Adfp Antxr1 Atpaf2 BC010787 Cav1 Cd302 Chst1 Crat Dci Fasn Gpd2 Hsdl2 Lipe Matn2 Ndufa2 Ndufs7 Pdhb Pink1 Ppargc1b Reck S3-12 Suox Sycp3 Tmem15 Tph1 Uqcrc1
253	V$AP4_01: activator protein 4	27	27	270	1375	14499	-3.13	0.0	0.85	0.0	1810044O22Rik Atpaf2 BC010787 BC028663 Calca Chst1 Cox8b Echdc1 Eif4e3 Fthfd Hoxc6 Hoxd8 Hsdl2 Itm2a Mst1r Pcx Pink1 Rbp4 Rbpms2 Rxrg Serpinb1b Sorbs1 Stom Tkt Tnip1 Tpm2 Tpmt
254	V$CREBP1_Q2: CRE-binding protein 1	21	21	276	1000	14874	-3.14	0.0	1.12	0.0	Adpn Aldh6a1 Areg Arfl4 Arg2 Arl4 C330005L02Rik Cables1 Dusp1 Fabp3 Fkbp9 Gem Gpm6b Mdh2 Mfn2 Ndufa5 Pck1 Pdhb Pex13 Ppm1a Sult1a1
255	V$VBP_01: PAR-type chicken vitellogenin promoter-binding protein	24	24	273	1374	14500	-3.16	0.0	0.41	0.0	Aacs Aldh6a1 Amy1 Arl4 BC054059 Brp44l Cables1 Cd302 Ces3 Cln2 Cxcl7 Dcn Ech1 Efemp1 Elovl6 Gpm6b Gys2 Lpl Mfn2 Ndufc1 Pck1 Pex13 Pfkfb3 Sox7
256	V$CREB_01: cAMP-responsive element binding protein	26	26	271	1447	14427	-3.16	0.0	0.49	0.0	Adpn Aldh6a1 Areg Arfl4 Arg2 Arl4 BC024806 C330005L02Rik Cables1 Cd7 Dusp1 Fabp3 Fh1 Gem Gpm6b Hoxd8 Htatsf1 Mdh2 Mfn2 Ndufa5 Pck1 Pex13 Ppm1a Smarca1 Sult1a1 Timp3
257	V$PBX_Q3	281	281	16	15156	718	-3.17	0.0	0.22	0.0	0610007A15Rik 1110006I15Rik 1110038M16Rik 1810044O22Rik 2410001H17Rik 2610205H19Rik 5730439E10Rik 6330579B17Rik 9030611N15Rik Aacs Abca8a Acadl Acadm Acadvl Acat1 Acta1 Acy3 Acyp2 Adfp Adpn Aldh1a7 Aldh4a1 Aldh6a1 Amy1 Antxr1 Aoc3 Aox1 Aqp1 Areg Arfl4 Arg2 Arhgap24 Aspa Atpaf2 BC004044 BC010787 BC024806 BC028663 BC054059 Blcap Brp44l C1r C1s C330005L02Rik Cables1 Cacna1s Calca Car4 Car5b Cav1 Ccl…
258	V$TCF11MAFG_01: TCF11:MafG heterodimers	20	20	277	1187	14687	-3.18	0.0	0.33	0.0	0610007A15Rik Acta1 Aox1 BC028663 Cd36 Cd7 Cox5a Cox6c Faf1 Fasn Gpd2 Ifngr1 Lamc1 Lpin1 Matn2 Ndufa1 Ndufv1 Pfkfb1 Tagln Timp3
259	V$NFY_C: NF-Y binding site	10	10	287	392	15482	-3.18	0.0	1.58	0.14	Aldh4a1 Aldh6a1 Fh1 Hagh Id4 Mmd Np15 Pdk4 Sdpr Slc1a5
260	V$AR_Q2: androgen receptor	19	19	278	898	14976	-3.19	0.0	1.12	0.0	1110038M16Rik 9030611N15Rik Arhgap24 C1r Ebf1 Gem Hibadh Hoxc6 Lpl Ndufa5 Ndufab1 Ndufb8 Pank3 Pdcd8 Sult1a1 Tcf15 Tekt1 Txnrd3 Zfhx1a
261	V$EVI1_06: ectopic viral integration site 1 encoded factor	1	1	296	206	15668	-3.19	0.0	0.02	0.0	Hbld1
262	V$LEF1_Q6	273	273	24	14617	1257	-3.21	0.0	0.52	0.0	1110006I15Rik 1110038M16Rik 1810044O22Rik 2410001H17Rik 2610205H19Rik 5730439E10Rik 6330579B17Rik 9030611N15Rik Aacs Abca8a Acadl Acadm Acadvl Acat1 Acta1 Acy3 Acyp2 Adfp Adpn Aldh1a7 Aldh4a1 Aldh6a1 Amy1 Antxr1 Aoc3 Aox1 Aqp1 Arfl4 Arg2 Arhgap24 Aspa Atpaf2 BC004044 BC010787 BC028663 BC054059 Blcap Bphl Brp44l C1r C1s C330005L02Rik Cables1 Cacna1s Calca Car3 Car4 Car5b Cav1 Ccl24 Cd151 Cd1d1 Cd3…
263	V$GR_01: high affinity binding site for glucocorticoid receptor	21	21	276	1197	14677	-3.23	0.0	0.43	0.0	6330579B17Rik 9030611N15Rik Arhgap24 Car5b Ccl24 Ces3 Cidec Cyp4b1 Dlat Gem Gsn Lipe Ndufab1 Ndufb8 Orm2 Pex13 S3-12 Sdpr Sult1a1 Tcf15 Tnni2
264	V$MEF2_02: myogenic MADS factor MEF-2	22	22	275	1152	14722	-3.26	0.0	0.71	0.0	Acta1 Acy3 Aqp1 BC028663 Brp44l Chn1 Cidea Cidec Cpt1b Eno3 Fabp3 Glycam1 Itm2a Lpl Msra Ndufab1 Pank3 Pink1 Sc5d Stom Tgoln1 Txnrd3
265	V$NFMUE1_Q6	13	13	284	567	15307	-3.26	0.0	1.31	0.05	6330579B17Rik Atpaf2 Crat Fasn Gstz1 Hbld1 Hsdl2 Ndufa2 Ndufs7 Pdhb Ppargc1b Tmem15 Uqcrc1
266	V$SRF_Q6: serum response factor	20	20	277	1005	14869	-3.26	0.0	0.86	0.0	Acta1 Amy1 Arl4 Aspa Car4 Cish Cs Cxcl7 Eno3 Hsd11b1 Lamb1-1 Pygl Rarres2 Rbp4 Rbpms2 Rxrg Serpinb1b Tagln Tpm2 Uqcrc1
267	V$FXR_IR1_Q6	5	5	292	149	15725	-3.28	0.0	1.87	0.23	C1s Car4 Cnn1 Ly6c Pink1
268	V$NFKAPPAB65_01: NF-kappaB (p65)	15	15	282	925	14949	-3.28	0.0	0.29	0.0	Amy1 Aoc3 C1s Cd151 Cyp2e1 Dpep1 Ebf1 Echdc1 Ephx2 Jag2 Myl1 Pdk4 Rbpms2 Smpd3 Sult1a1
269	V$E2F1DP2_01: E2F-1:DP-2 heterodimer	19	19	278	1082	14792	-3.28	0.0	0.44	0.0	Aldh6a1 BC010787 BC024806 Brp44l Cox5a Cyp4b1 Dusp1 Faf1 Fasn Gprc5b Gstz1 Lims2 Lpl Mef2c Nrg4 Rbpms2 Smarca1 Smarcd3 Sycp3
270	V$COUP_DR1_Q6	11	11	286	464	15410	-3.29	0.0	1.35	0.06	Acta1 Cln2 Ehd2 Fxyd1 Gabarapl1 Htatsf1 Ndufc1 Pck1 Pcx Rarres2 Ttc7b
271	V$NFKAPPAB50_01: NF-kappaB (p50)	10	10	287	686	15188	-3.29	0.0	0.19	0.0	Cox4i1 Defb1 Gsn Ppp2r5a Rspondin Slc1a5 Slc24a3 Tcf15 Tnip1 Tpmt
272	V$STAT5A_01: signal transducer and activator of transcription 5a	19	19	278	1039	14835	-3.32	0.0	0.55	0.0	Ccl24 Ccnd2 Cish Crym Defb1 Etfdh Glycam1 Hibadh Lipe Mef2c Nek7 Pdk4 Prelp Sepp1 Sox7 Sspn Thbd Tmem43 Zfp385
273	V$ATF1_Q6	19	19	278	991	14883	-3.33	0.0	0.71	0.0	Aldh1a7 Areg Arg2 Arl4 Chpt1 D8Ertd594e Dusp1 Fh1 Fmo2 Gem Gpm6b Ndufa5 Pck1 Ppm1a Procr Sdpr Spon2 Sult1a1 Syt12
274	V$EVI1_05: ectopic viral integration site 1 encoded factor	18	18	279	998	14876	-3.34	0.0	0.51	0.0	Acadvl Cav1 Ccl24 Cd151 Cd36 Cxcl15 Cyp2e1 Eif4e3 Enpep Gstz1 Heph Lims2 Lipe Ndufb10 Rarres2 Sos2 Suox Wbscr14
275	V$NERF_Q2: new ets-related factor 1a	13	13	284	803	15071	-3.35	0.0	0.3	0.0	Acy3 Arl4 BC054059 Ccnd2 Esrrb Fthfd Icam2 Ndufv1 Np15 Pank3 Prelp Sncg Sorbs1
276	V$CREBP1_01: cAMP-responsive element binding protein 1	7	7	290	255	15619	-3.35	0.0	1.57	0.14	Aldh6a1 Arl4 Cables1 Cln2 Gpm6b Mfn2 Pck1
277	V$T3R_01: viral homolog of thyroid hormone receptor alpha1	5	5	292	418	15456	-3.35	0.0	0.11	0.0	D8Ertd594e Ehd2 Fxyd1 Jag2 Serpinb1b
278	V$PR_02: is recognized by progesterone receptor	14	14	283	838	15036	-3.37	0.0	0.35	0.0	9030611N15Rik Car5b Ces3 Chst1 Cryab Dlat Gabarapl1 March5 Msra Ndufa5 Ndufb8 Pex13 Sdpr Sult1a1
279	V$HNF4_01_B: Hepatocyte nuclear factor 4	13	13	284	610	15264	-3.39	0.0	1.03	0.0	Acta1 Aspa Cd7 Fabp3 Gys2 Lum Ndufb10 Ndufb8 Pck1 Pdha1 Pygl S3-12 Txnl6
280	V$FREAC3_01: Fork head RElated ACtivator-3	4	4	293	357	15517	-3.44	0.0	0.1	0.0	Cox5a LOC330189 Reck Zfhx1a
281	V$EVI1_02: ectopic viral integration site 1 encoded factor	9	9	288	378	15496	-3.44	0.0	1.26	0.05	Ccl24 Echdc1 Gstz1 Lipe Snrk Sos2 Suox Tpm2 Wbscr14
282	V$STAT5B_01: signal transducer and activator of transcription 5b	8	8	289	321	15553	-3.44	0.0	1.35	0.06	Esrrb Etfdh Glycam1 Hibadh Prelp Sox7 Sspn Tmem43
283	V$HNF1_Q6	284	284	13	15234	640	-3.46	0.0	0.38	0.0	0610007A15Rik 1110006I15Rik 1110038M16Rik 1810044O22Rik 2410001H17Rik 2610205H19Rik 5730439E10Rik 6330579B17Rik 9030611N15Rik Aacs Abca8a Acadl Acadm Acadvl Acat1 Acta1 Acyp2 Adfp Adpn Aldh1a7 Aldh4a1 Aldh6a1 Amy1 Antxr1 Aoc3 Aox1 Aqp1 Areg Arfl4 Arg2 Arhgap24 Arl4 Aspa BC010787 BC024806 BC028663 BC054059 Blcap Bphl Brp44l C1r C1s C330005L02Rik Cables1 Cacna1s Calca Car3 Car4 Car5b Cav1 Ccl24 Ccn…
284	V$ATF6_01: activating transcription factor 6	8	8	289	326	15548	-3.47	0.0	1.3	0.05	Adfp Fbxo9 Gpt2 Hk2 Hsdl2 Htatsf1 Pdk4 Wnt4
285	V$OCT1_07: octamer factor 1	6	6	291	216	15658	-3.47	0.0	1.49	0.14	1110006I15Rik Aldh1a7 Fbxo9 Msra Uqcrb Wbscr14
286	V$POLY_C: Retroviral Poly A signal	2	2	295	242	15632	-3.49	0.0	0.06	0.0	Pde8a Pygl
287	V$MAX_01: Max	11	11	286	656	15218	-3.51	0.0	0.38	0.0	Acat1 Adfp Atpaf2 BC004044 Eno3 Fkbp9 Ppm1a Sc5d Sycp3 Tmem15 Zfhx1a
288	V$BACH1_01: BTB and CNC homolog 1	2	2	295	236	15638	-3.55	0.0	0.07	0.0	Gabarapl1 Sycp3
289	V$STRA13_01	10	10	287	470	15404	-3.55	0.0	0.95	0.0	6330579B17Rik Aldh6a1 C330005L02Rik Cpt1b Crat Dlat Faf1 Pdhb Ppm1a Zfhx1a
290	V$SREBP1_01: sterol regulatory element-binding protein 1	11	11	286	603	15271	-3.57	0.0	0.55	0.0	6330579B17Rik Adfp Aldh6a1 C330005L02Rik Ehd2 Fabp3 Faf1 Gpd2 Ppm1a Tmem15 Zfhx1a
291	V$R_01: Epstein-Barr virus transcription factor R	6	6	291	233	15641	-3.6	0.0	1.29	0.05	BC004044 Cox4i1 Jag2 Mmd Sh3bp5 Ucp1
292	V$HFH4_01	10	10	287	550	15324	-3.62	0.0	0.54	0.0	1810044O22Rik Acadl Acadm Aox1 Cyp2e1 Enpp2 Gabarapl1 Hnmt Np15 Tcf15
293	V$PPARA_01: PPAR:RXR heterodimers	1	1	296	7	15867	-3.63	0.0	1.98	0.29	Acta1
294	V$ARNT_02: AhR nuclear translocator homodimers	10	10	287	555	15319	-3.63	0.0	0.52	0.0	6330579B17Rik Aldh6a1 C330005L02Rik Cpt1b Dlat Dusp1 Faf1 Gyg1 Ppm1a Zfhx1a
295	V$HOX13_01: Hox-1.3	6	6	291	239	15635	-3.64	0.0	1.22	0.04	Abca8a Bphl Chn1 Elovl6 Fh1 Mfn2
296	V$CHX10_01	6	6	291	414	15460	-3.65	0.0	0.24	0.0	Acyp2 Cd36 Crym Cs Sc5d Sos2
297	V$E4F1_Q6	9	9	288	457	15417	-3.66	0.0	0.72	0.0	Aldh6a1 Arl4 BC024806 Dlat Gpt2 Mfn2 Pdhb Prss11 Smarca1
298	V$FOXO3_01: fork head box O3	8	8	289	375	15499	-3.67	0.0	0.9	0.0	Adfp Brp44l Enpp2 Hbld1 Hdgfrp2 Hoxd8 Sepp1 Uqcrc1
299	V$OCT1_01: octamer factor 1	9	9	288	468	15406	-3.68	0.0	0.66	0.0	Aldh1a7 C1r C330005L02Rik Lpl Msra Pfkfb1 Snrk Uqcrb Wbscr14
300	V$MEIS1BHOXA9_02: Meis-1b:HOXA9 heterodimeric binding	5	5	292	188	15686	-3.68	0.0	1.27	0.05	Defb1 Pcx Pdhb Tmem45b Ttc7b
301	V$ALPHACP1_01	8	8	289	408	15466	-3.72	0.0	0.7	0.0	Aldh1a7 BC010787 C1r Enpep Etfdh Hk2 Id4 Sycp3
302	V$ISRE_01: interferon-stimulated response element	3	3	294	263	15611	-3.76	0.0	0.14	0.0	Abca8a Fthfd Tcfap2a
303	V$FXR_Q3	6	6	291	268	15606	-3.77	0.0	0.94	0.0	Car4 Gpr109b Pck1 Pink1 Slc24a3 Tmem15
304	V$HEN1_01: HEN1	6	6	291	377	15497	-3.78	0.0	0.34	0.0	Areg Cryab Idh3a Mst1r Prss11 Rbpms2
305	V$DEAF1_02	7	7	290	369	15505	-3.8	0.0	0.62	0.0	0610007A15Rik Chpt1 Cs Dlat Etfdh March5 Opn3
306	V$E2F_02: E2F	6	6	291	374	15500	-3.8	0.0	0.35	0.0	Cox5a Faf1 Lims2 Lpl Nrg4 Smarcd3
307	V$E2F_Q3: E2F	6	6	291	374	15500	-3.8	0.0	0.35	0.0	Cox5a Faf1 Lims2 Lpl Nrg4 Smarcd3
308	V$E2F4DP1_01: E2F-4:DP-1 heterodimer	6	6	291	374	15500	-3.8	0.0	0.35	0.0	Cox5a Faf1 Lims2 Lpl Nrg4 Smarcd3
309	V$RSRFC4_Q2	6	6	291	364	15510	-3.83	0.0	0.39	0.0	Amy1 Aqp1 BC028663 Brp44l Cidea Cpt1b
310	V$AR_03: is recognized by androgen reseptor	6	6	291	311	15563	-3.86	0.0	0.64	0.0	9030611N15Rik Dlat Ndufb8 Pex13 Sdpr Sult1a1
311	V$GATA4_Q3	291	291	6	15566	308	-3.87	0.0	0.44	0.0	0610007A15Rik 1110006I15Rik 1110038M16Rik 1810044O22Rik 2410001H17Rik 2610205H19Rik 5730439E10Rik 6330579B17Rik 9030611N15Rik Aacs Abca8a Acadl Acadm Acadvl Acat1 Acta1 Acy3 Acyp2 Adfp Adpn Aldh1a1 Aldh1a7 Aldh4a1 Aldh6a1 Amy1 Antxr1 Aoc3 Aox1 Aqp1 Areg Arfl4 Arg2 Arhgap24 Arl4 Aspa Atpaf2 BC004044 BC010787 BC024806 BC028663 BC054059 Blcap Bphl Brp44l C1r C330005L02Rik Cables1 Cacna1s Calca Car3 …
312	V$STAF_01: Se-Cys tRNA gene transcription activating factor	6	6	291	305	15569	-3.87	0.0	0.67	0.0	Acadvl Bphl Lamc1 Ndufab1 Ppp2r5a Slc5a6
313	V$PBX1_02: homeo domain factor Pbx-1	3	3	294	247	15627	-3.87	0.0	0.17	0.0	Enpep Fkbp9 Zfhx1a
314	V$CLOX_01: Clox	6	6	291	320	15554	-3.87	0.0	0.59	0.0	Ccnd2 Hnmt Lims2 Msra Pde8a Sc5d
315	V$MEF2_03: myogenic MADS factor MEF-2	5	5	292	317	15557	-3.87	0.0	0.34	0.0	Aqp1 BC028663 Cidea Cpt1b Pank3
316	V$EGR1_01: Egr-1/Krox-24/NGFI-A immediate-early gene product	4	4	293	168	15706	-3.95	0.0	0.94	0.0	Cox5a Ifngr1 Lamb1-1 Prss11
317	V$CDP_01: cut-like homeodomain protein	1	1	296	145	15729	-3.98	0.0	0.07	0.0	Txnrd3
318	V$HEN1_02: HEN1	4	4	293	186	15688	-4.03	0.0	0.77	0.0	Idh3a Mst1r Prss11 Rbpms2
319	V$MIF1_01: MIBP-1 / RFX1 complex	4	4	293	194	15680	-4.05	0.0	0.7	0.0	Car3 Elovl6 Orm1 Orm2
320	V$FREAC4_01: Fork head RElated ACtivator-4	2	2	295	172	15702	-4.12	0.0	0.18	0.0	Enpp2 Gpm6b
321	V$AHRARNT_02: aryl hydrocarbon receptor:Arnt heterodimers, fixed core	1	1	296	14	15860	-4.13	0.0	1.42	0.11	Msra
322	V$CDP_02: transcriptional repressor CDP	3	3	294	158	15716	-4.19	0.0	0.56	0.0	Hnmt Lims2 Pde8a
323	V$MEIS1AHOXA9_01: Meis-1a:HOXA9 heterodimeric binding	3	3	294	167	15707	-4.19	0.0	0.5	0.0	Cish Efemp1 Ttc7b
324	V$HSF_Q6	3	3	294	156	15718	-4.21	0.0	0.58	0.0	Cryab Glycam1 Tagln
325	V$EVI1_03: ectopic viral integration site 1 encoded factor	2	2	295	70	15804	-4.24	0.0	0.96	0.0	Suox Wbscr14
326	V$MYCMAX_01: c-Myc:Max heterodimer	2	2	295	140	15734	-4.31	0.0	0.3	0.0	Acat1 BC004044
327	V$LXR_Q3	2	2	295	78	15796	-4.31	0.0	0.84	0.0	Fasn Hk2
328	V$POU3F2_02	1	1	296	109	15765	-4.36	0.0	0.14	0.0	Wbscr14
329	V$CAAT_C: Retroviral CCAAT box	2	2	295	120	15754	-4.36	0.0	0.42	0.0	Cyp2e1 Hibch
330	V$E2F_01: E2F	1	1	296	110	15764	-4.37	0.0	0.14	0.0	Fbxo9
331	V$GNCF_01: GCNF (germ cell nuclear factor)	2	2	295	93	15781	-4.38	0.0	0.65	0.0	Brp44l Lgals12
332	V$LXR_DR4_Q3	2	2	295	94	15780	-4.38	0.0	0.64	0.0	Fasn Ttc7b
333	V$HMX1_01: H6 homeobox 3	1	1	296	22	15852	-4.42	0.0	1.06	0.0	Nrg4
334	V$TAXCREB_02: Tax/CREB complex	1	1	296	22	15852	-4.42	0.0	1.06	0.0	Fxyd2
335	V$BEL1_B: Bel-1 similar region	1	1	296	27	15847	-4.5	0.0	0.9	0.0	LOC330189
336	V$SREBP1_02: sterol regulatory element-binding protein 1	1	1	296	94	15780	-4.51	0.0	0.19	0.0	Fasn
337	V$RSRFC4_01: related to serum response factor, C4	1	1	296	93	15781	-4.51	0.0	0.19	0.0	Cidea
338	V$APOLYA_B: Avian C-type PolyA signal	1	1	296	42	15832	-4.67	0.0	0.6	0.0	Rxrg
339	V$POU3F2_01	1	1	296	65	15809	-4.67	0.0	0.35	0.0	Gabarapl1
340	V$STAT1_01: signal transducer and activator of transcription 1	1	1	296	49	15825	-4.69	0.0	0.5	0.0	Cish
341	V$AR_02: high affinity binding sites for androgen receptor	1	1	296	54	15820	-4.69	0.0	0.45	0.0	Dlat
