# Supplementary material for: A genomic analysis of mouse models of breast cancer reveals molecular features of mouse models and relationships to human breast cancer
Source: Breast Cancer Res. 2014 Jun 5;16(3):R59. doi: 10.1186/bcr3672 (PMC4078930; doi:10.1186/bcr3672)
Supplement: Additional file 3 — Fold change values organized by mouse tumor model type comparing the mouse model to normal mammary gland. [file bcr3672-S3.zip › Additional_File_3/LPA_vs_NMLmammary/AdditionalFile69_LPA_vs_NMLmammary/LPA_vs_NMLmammary_SAM.txt]

Current settings
Input parameters
Data type?								Two class unpaired
Array or Seq data?								array
Arrays centered?								FALSE
Delta								1.325997783
Minimum fold change								0
Test statistic								standard
Are data are log scale?								TRUE
Number of permutations								100
Input percentile for exchangeability factor s0								Automatic choice
Number of neighbors for KNN								10
Seed for Random number generator								68297981
Computed values
Estimate of pi0 (proportion of null genes)								0.65
s0 percentile								0
False Discovery Rate (%)								0.324055793
List of Significant Genes for Delta = 1.326
Positive genes (296) Upregulated in LPA tumors compared to NML mammary gland
	Row	Gene ID	Gene Name	Score(d)	Numerator(r)	Denominator(s+s0)	Fold Change	q-value(%)
	15742	1451698_at	4.143589455	5.811576458	2.223298625	0.382563774	4.669598873	0
	6675	1423569_at	5.402040941	5.609164983	1.722290167	0.307049297	3.29959777	0
	8212	1425416_s_at	4.722040162	5.555516978	2.013994857	0.362521592	4.038990791	0
	1501	1417323_at	4.765394998	5.482088927	1.96765251	0.358923858	3.911311695	0
	3470	1419485_at	4.837179226	4.888501529	1.594058033	0.326083161	3.018973374	0
	9719	1427498_a_at	4.120516947	4.869582417	1.52550273	0.313271775	2.878870173	0
	3471	1419486_at	4.985632641	4.83788796	1.56358722	0.323196245	2.955879013	0
	17212	1456340_at	5.086400423	4.701227235	1.216756614	0.258816805	2.324236077	0
	1964	1417821_at	6.277380566	4.681897314	1.74452375	0.372610426	3.350842206	0
	1965	1417822_at	6.368737671	4.641560484	1.708217109	0.368026468	3.267567659	0
	8341	1425601_a_at	4.827780436	4.619126298	0.981686072	0.212526354	1.974771969	0
	11146	1433892_at	4.143100239	4.570068667	1.466652472	0.320925697	2.763798567	0
	15398	1451278_a_at	5.417276848	4.511215274	1.104998268	0.244944699	2.150986199	0
	10713	1431395_a_at	3.955682054	4.508565055	1.246262573	0.276421113	2.372260714	0
	10714	1431396_at	3.991090887	4.435763829	1.21661626	0.274274354	2.324009974	0
	16621	1453815_at	5.532886471	4.427292461	1.404772601	0.317298352	2.647760446	0
	11147	1433893_s_at	4.226186	4.395108723	1.447106664	0.329253895	2.726606795	0
	559	1416310_at	4.612230853	4.370604541	1.38996169	0.318025041	2.620717214	0
	2046	1417911_at	6.035405649	4.295084322	1.369100471	0.318759859	2.583094584	0
	2045	1417910_at	6.083983416	4.269190877	1.346634019	0.315430736	2.54318078	0
	509	1416258_at	6.351824937	4.259894226	1.217438886	0.285790872	2.325335503	0
	12520	1438850_at	5.77192788	4.251229352	1.811668447	0.42615166	3.510480337	0
	12521	1438851_x_at	5.827909965	4.230021477	1.77539732	0.419713547	3.42332276	0
	8325	1425581_s_at	4.006290104	4.222319526	1.240284978	0.293744936	2.362451936	0
	16246	1452411_at	4.527878311	4.179732644	0.862586746	0.206373665	1.818295586	0
	12363	1438287_x_at	5.875389205	4.171355712	1.284725464	0.307987511	2.436356859	0
	12955	1448294_at	5.961034864	4.164737578	1.001478261	0.240466114	2.002050355	0
	8102	1425272_at	4.886527132	4.152185575	1.132939889	0.272853866	2.193051799	0
	8103	1425273_s_at	4.903571265	4.126620652	1.103834519	0.267491154	2.149251807	0
	16599	1453683_a_at	4.967196222	4.126288033	1.372716482	0.332675875	2.589577045	0
	17356	1459546_s_at	4.562021556	4.102485906	1.362434958	0.332099851	2.571187746	0
	13290	1448660_at	5.596719787	4.080594201	1.149803641	0.281773581	2.218836927	0
	14352	1450014_at	6.203765661	4.059645648	1.628883602	0.401237877	3.092735816	0
	2192	1418074_at	4.817716709	4.0509041	1.187716178	0.293197802	2.277918574	0
	9329	1426908_at	4.185632165	4.030692992	1.203995486	0.29870682	2.303768076	0
	11560	1435415_x_at	5.713212961	4.00901314	1.110638365	0.277035352	2.15941176	0
	15463	1451358_a_at	3.510780446	4.004093938	1.458555759	0.364266119	2.748330983	0
	6941	1423871_at	5.833679973	3.995847035	0.764634284	0.191357246	1.69893927	0
	3610	1419647_a_at	6.074814842	3.989667712	1.40391042	0.351886553	2.646178569	0
	2671	1418599_at	4.84673421	3.985660022	1.803413864	0.452475589	3.490451982	0
	3274	1419276_at	4.573594418	3.967395814	1.356425954	0.341893276	2.5605007	0
	7290	1424278_a_at	6.354106305	3.94316039	1.461034875	0.370523826	2.753057754	0
	11756	1436357_at	5.100234765	3.942409121	0.825162929	0.209304236	1.771735116	0
	12260	1437932_a_at	6.414541108	3.942092562	1.598080985	0.405389006	3.027403523	0
	3802	1420029_at	5.877145306	3.932681295	1.440839861	0.366375954	2.714788602	0
	11598	1435627_x_at	5.844234892	3.932291649	1.035271927	0.263274452	2.049499911	0
	13721	1449154_at	4.74082412	3.918422395	1.796913626	0.458580889	3.474760701	0
	16582	1453596_at	6.14357489	3.916091588	1.101351619	0.281237452	2.145556092	0
	1938	1417795_at	5.123383668	3.90899806	1.549276688	0.396336008	2.926703687	0
	336	1416076_at	5.977678016	3.902043125	1.448395514	0.371189007	2.729043734	0
	428	1416173_at	5.313925279	3.884870934	0.787139397	0.202616615	1.725649418	0
	15745	1451702_at	3.285040614	3.877966336	0.708314504	0.182651019	1.633894128	0
	8922	1426337_a_at	3.553052348	3.868055105	0.816110955	0.210987417	1.760653431	0
	1442	1417256_at	4.334121363	3.862285203	1.947179561	0.504152194	3.856199151	0
	12875	1448205_at	6.082135261	3.860498805	1.444829209	0.374259722	2.722305938	0
	17123	1456043_at	4.004870783	3.852807684	0.832809921	0.216156629	1.781151114	0
	13286	1448656_at	4.723637012	3.84725711	0.970029665	0.252135388	1.958880874	0
	2300	1418195_at	4.286458218	3.839250355	0.943402007	0.245725577	1.923057642	0
	558	1416309_at	5.107661926	3.837656238	1.155398481	0.30106878	2.227458388	0
	4213	1420683_at	5.350328592	3.83421028	1.552008359	0.404779145	2.932250503	0
	6801	1423714_at	5.803674751	3.832915337	0.999372657	0.260734342	1.999130507	0
	17667	1460683_at	3.574500429	3.808708837	0.799624582	0.209946367	1.740648117	0
	2299	1418194_at	4.227046208	3.786410767	0.929156589	0.245392443	1.904162482	0
	4517	1421038_a_at	6.132850967	3.76486159	1.514977116	0.402399153	2.857942947	0
	95	1415811_at	5.714992604	3.76140433	1.317477476	0.350262126	2.492299549	0
	6722	1423627_at	4.896626269	3.749428132	1.197267303	0.319319977	2.293049189	0
	4945	1421546_a_at	3.471700082	3.749411829	1.372120568	0.365956217	2.588507625	0
	820	1416586_at	5.187433082	3.74489368	0.984446826	0.26287711	1.978554529	0
	16130	1452232_at	4.069874846	3.741735222	1.177048886	0.314573003	2.261137752	0
	11968	1437036_at	4.907728402	3.72145204	1.081818136	0.290697858	2.116701945	0
	6988	1423927_at	5.559937999	3.713313182	0.637920743	0.171792874	1.556084865	0
	11836	1436716_at	4.152187534	3.700637936	1.137813209	0.307464072	2.200472298	0
	6662	1423555_a_at	5.60496859	3.699972877	1.707835554	0.46158056	3.266703587	0
	8583	1425918_at	5.0563384	3.696341334	1.398110186	0.378241634	2.635561188	0
	117	1415834_at	5.700828781	3.694187176	1.285738353	0.34804364	2.43806798	0
	15095	1450920_at	6.240327122	3.689158478	1.126361238	0.305316577	2.183074308	0
	4203	1420673_a_at	5.138142191	3.687351152	1.412514656	0.383070285	2.662007537	0
	17097	1455985_x_at	3.996987304	3.683381725	0.772946204	0.209846891	1.708755764	0
	13110	1448466_at	4.857099796	3.680987461	1.333308793	0.362214978	2.519799238	0
	11678	1435945_a_at	6.3335207	3.66568042	1.477116549	0.402958354	2.783917676	0
	6920	1423847_at	6.41158307	3.665527312	1.018891943	0.277965994	2.026362022	0
	1173	1416961_at	5.528529258	3.661347764	1.093272497	0.298598376	2.133574515	0
	10720	1431419_at	6.176432061	3.651591226	1.071898774	0.293542926	2.102198314	0
	16115	1452200_at	5.216995504	3.631699349	0.814779673	0.224352182	1.759029494	0
	11969	1437037_x_at	5.019374243	3.622810726	1.017743596	0.280926516	2.024749733	0
	12791	1448113_at	8.016151106	3.620022314	1.082638422	0.299069544	2.117905799	0
	16647	1453939_x_at	4.82563912	3.619583622	1.347449365	0.3722664	2.544618477	0
	7097	1424055_at	4.779872448	3.615697604	0.811523484	0.224444512	1.75506381	0
	622	1416376_at	5.691961107	3.611720833	0.770019188	0.213200085	1.705292463	0
	11083	1433670_at	5.119553244	3.609281674	0.987617216	0.273632624	1.982907275	0
	13119	1448475_at	5.951260373	3.605144437	1.121825541	0.311173536	2.176221706	0
	15373	1451246_s_at	4.948657203	3.604470163	1.32670394	0.368071833	2.508289623	0
	7481	1424511_at	5.855121762	3.602831169	1.038129114	0.288142593	2.053562866	0
	14896	1450684_at	4.427090134	3.600059579	1.852088291	0.514460456	3.610223844	0
	9262	1426808_at	7.161329734	3.593767726	1.200232975	0.333976224	2.297767738	0
	8256	1425479_at	5.32952833	3.591622682	0.795933445	0.221608313	1.736200358	0
	4171	1420635_a_at	5.216135242	3.590667231	0.69232147	0.19281137	1.615881575	0
	5856	1422607_at	4.573736685	3.580688279	1.84402569	0.514991964	3.590104132	0
	9402	1427013_at	5.718513898	3.57270276	0.914386123	0.255936803	1.88476692	0
	13841	1449291_a_at	5.388287761	3.570339678	0.593806098	0.166316416	1.509223111	0
	17018	1455791_at	5.188551713	3.569086118	1.299466472	0.364089414	2.461378407	0
	6788	1423700_at	5.229966255	3.566650175	0.952171202	0.266965123	1.934782242	0
	11833	1436707_x_at	5.006667101	3.563428261	0.946646532	0.265656122	1.927387338	0
	10740	1431591_s_at	5.039527989	3.557139341	1.351800455	0.3800246	2.552304493	0
	1552	1417379_at	4.674230028	3.556583565	1.081466164	0.304074442	2.116185599	0
	14147	1449705_x_at	6.256927057	3.55236977	1.220144565	0.343473412	2.329700609	0
	11889	1436872_at	4.915684796	3.546277376	1.1676563	0.329262541	2.246464556	0
	11462	1434998_at	4.678161279	3.542084661	1.058967538	0.298967314	2.083439978	0
	9160	1426653_at	6.158925149	3.535290746	1.241397384	0.351144354	2.364274233	0
	16025	1452073_at	4.047635958	3.534376338	0.988780148	0.279760856	1.984506308	0
	12803	1448127_at	6.516211194	3.533622928	0.885878395	0.250699753	1.84788938	0
	7707	1424777_at	5.399575156	3.522884662	0.853186704	0.242184115	1.806486789	0
	12971	1448315_a_at	5.9362674	3.515446669	0.78198892	0.222443687	1.719499766	0
	6981	1423920_at	4.891246205	3.512930222	0.933782698	0.26581305	1.91027812	0
	7162	1424128_x_at	5.065362188	3.512022188	1.287246099	0.366525617	2.440617313	0
	16474	1452917_at	5.730234382	3.510432789	0.90408295	0.257541735	1.871354589	0
	151	1415875_at	3.478920558	3.509090268	0.896505632	0.255480926	1.861551633	0
	10235	1428577_at	2.838547231	3.507568227	0.727941009	0.207534383	1.656273598	0
	2950	1418919_at	5.511952928	3.502000179	1.088555221	0.31083814	2.126609616	0
	12752	1448000_at	2.094672199	3.497436439	0.852132303	0.243644829	1.805166991	0
	5972	1422739_at	4.474501567	3.497071933	0.711325316	0.203405972	1.637307521	0
	7785	1424882_a_at	5.062644261	3.493314964	1.080690442	0.309359578	2.115048055	0
	9348	1426935_at	5.051824242	3.490715496	1.317008049	0.377288854	2.491488732	0
	1479	1417299_at	4.682165778	3.490484456	1.058638417	0.303292689	2.082964738	0
	9159	1426652_at	6.200902231	3.485575913	1.19815077	0.343745424	2.29445382	0
	4283	1420764_at	3.663874876	3.483678763	1.53666721	0.441104739	2.901235103	0
	8975	1426410_at	4.75378808	3.483448435	0.923198097	0.265024189	1.896314297	0
	9924	1427864_at	3.674544843	3.48220276	0.752717459	0.216161295	1.684963639	0
	16089	1452151_at	5.354652876	3.481749763	0.943476155	0.270977589	1.923156481	0
	7938	1425072_at	4.837811087	3.481117974	1.046946994	0.300750219	2.066152861	0
	3858	1420179_at	5.637898357	3.474607686	0.863663348	0.248564277	1.819652984	0
	3818	1420055_at	3.642027648	3.47425635	0.863644626	0.248584025	1.81962937	0
	10233	1428572_at	7.373178225	3.46476265	1.238735459	0.357523901	2.359915919	0
	1522	1417347_at	4.941390478	3.463460665	1.042583108	0.301023516	2.059912574	0
	10098	1428117_x_at	7.104076862	3.457577189	0.966458459	0.279518983	1.954037913	0
	379	1416120_at	5.33452265	3.452908254	1.095483746	0.317264076	2.136847196	0
	15089	1450913_at	4.683515008	3.444458157	1.161291526	0.337147811	2.236575603	0
	4805	1421380_at	2.242216352	3.442955054	0.77379962	0.224748685	1.709766865	0
	11763	1436384_at	7.570640103	3.442801876	0.81660136	0.237190925	1.761252019	0
	1477	1417297_at	5.917892925	3.441291742	0.818504671	0.237848091	1.763577127	0
	2193	1418075_at	5.104985026	3.439322984	1.122777189	0.326452966	2.177657685	0
	5991	1422760_at	3.496498955	3.432188615	1.161065394	0.338287176	2.236225062	0
	10970	1432849_at	4.99488769	3.43205777	0.79504791	0.231653417	1.735134995	0
	15175	1451013_at	3.953891712	3.427986961	1.089424305	0.317802931	2.127891078	0
	10087	1428105_at	5.327908016	3.426060324	1.132100826	0.330438089	2.191776705	0
	2994	1418966_a_at	5.442188623	3.421235652	0.580514995	0.169679921	1.495382956	0
	10270	1428699_at	4.786563478	3.410692445	0.941173105	0.275947808	1.920088894	0.116439402
	1016	1416798_a_at	3.960440005	3.407801327	0.822767686	0.241436518	1.768796023	0.116439402
	12519	1438847_at	6.130888168	3.399408853	1.075610548	0.316411057	2.107613825	0.116439402
	1553	1417380_at	4.715494885	3.394444874	1.056032804	0.311106188	2.079206146	0.116439402
	6379	1423228_at	4.586099821	3.393417982	1.146468691	0.337850715	2.213713762	0.116439402
	3790	1419989_at	2.936256597	3.392636799	0.649746482	0.191516664	1.568892477	0.116439402
	15331	1451198_at	5.077824241	3.388474942	0.652089176	0.192443263	1.571442165	0.116439402
	11630	1435758_at	4.767336687	3.387105697	1.147479972	0.338778909	2.215266047	0.116439402
	17041	1455834_x_at	4.918842903	3.384239664	1.131356238	0.334301453	2.190645801	0.116439402
	16137	1452242_at	5.2904563	3.383492278	1.145828574	0.338652635	2.212731766	0.116439402
	12411	1438461_at	4.124910946	3.374918869	0.721503496	0.213783953	1.64889953	0.116439402
	13484	1448878_at	3.705996845	3.371270979	0.778788561	0.231007405	1.715689594	0.116439402
	3725	1419816_s_at	6.523805634	3.363550446	1.025001894	0.304738077	2.034962056	0.116439402
	12102	1437428_x_at	6.058317546	3.362307415	0.698623326	0.207780919	1.622955368	0.116439402
	14125	1449650_at	3.723556358	3.35979125	1.221889483	0.363680179	2.332520051	0.116439402
	11898	1436887_x_at	4.612723189	3.355037967	0.822331398	0.245103455	1.768261199	0.116439402
	6269	1423093_at	5.122440174	3.350993551	1.034279312	0.308648553	2.048090282	0.116439402
	11245	1434204_x_at	4.054838616	3.348523825	0.709471408	0.211875873	1.635204881	0.116439402
	7153	1424118_a_at	5.878151937	3.346964717	1.12402509	0.335834162	2.179542129	0.116439402
	12189	1437691_at	6.594981274	3.343571968	1.192832992	0.356754095	2.286012024	0.116439402
	2459	1418369_at	5.791763703	3.342385902	0.997507578	0.298441774	1.996547752	0.116439402
	17662	1460675_at	6.977730601	3.334008342	0.781412006	0.23437614	1.718812299	0.116439402
	2030	1417893_at	5.617981242	3.330774126	0.799049597	0.239899064	1.73995452	0.116439402
	3801	1420028_s_at	6.281298799	3.324108668	1.143989079	0.344149122	2.20991224	0.116439402
	14933	1450730_at	4.612916602	3.323993534	0.693629637	0.208673582	1.617347444	0.116439402
	2291	1418184_at	4.948229664	3.32292905	0.944873804	0.284349678	1.925020493	0.116439402
	10959	1432538_a_at	5.175570202	3.313239541	0.90213377	0.272281481	1.868827968	0.116439402
	16811	1454833_at	7.882936279	3.30619102	0.854722722	0.258521881	1.808411155	0.116439402
	154	1415878_at	6.539976955	3.304196708	0.826856103	0.250244212	1.773815678	0.116439402
	16196	1452337_at	3.505441613	3.302466158	0.770141285	0.23320187	1.705436791	0.116439402
	8045	1425198_at	4.804103964	3.300223329	0.857631107	0.259870627	1.812060479	0.116439402
	9915	1427843_at	6.547428825	3.299103254	0.978476102	0.296588505	1.970383022	0.116439402
	16102	1452174_at	4.803998203	3.296774865	0.699309003	0.212119126	1.623726902	0.116439402
	6892	1423813_at	5.50875353	3.296210711	1.253243419	0.380207313	2.383767317	0.116439402
	13261	1448627_s_at	6.773816772	3.294849757	1.326710263	0.402661839	2.508300616	0.116439402
	9455	1427094_at	5.437792501	3.287649124	1.004521523	0.305544018	2.006277994	0.116439402
	9218	1426744_at	4.808131874	3.283870707	0.705037661	0.214697144	1.63018722	0.116439402
	16835	1454940_at	5.967832908	3.283137693	0.76835808	0.234031634	1.703330133	0.116439402
	15325	1451191_at	5.091603505	3.282573255	1.652754049	0.503493424	3.144333076	0.116439402
	912	1416686_at	4.839852463	3.281986225	1.072934637	0.326916252	2.103708245	0.116439402
	792	1416558_at	5.573128861	3.274592618	1.22616614	0.374448453	2.339444722	0.116439402
	12080	1437367_at	4.612292221	3.25831327	1.039828046	0.319130777	2.055982587	0.116439402
	9038	1426496_at	5.676148533	3.256513177	0.581808886	0.178660074	1.496724702	0.116439402
	14166	1449760_at	5.732326406	3.255137395	0.820491955	0.252060622	1.766008094	0.116439402
	10722	1431421_x_at	6.365767631	3.245811717	0.973776548	0.300010177	1.963974976	0.116439402
	17002	1455719_at	6.776768153	3.244675117	0.757695511	0.233519685	1.690787686	0.116439402
	11841	1436730_at	3.781532146	3.243006573	0.994011378	0.306509208	1.991715214	0.116439402
	1432	1417244_a_at	4.747549268	3.242822098	1.234111176	0.38056703	2.35236377	0.116439402
	2025	1417888_at	5.362418689	3.238051644	0.671063465	0.207242978	1.59224624	0.116439402
	1578	1417405_at	5.487846203	3.229906075	0.618284747	0.191424993	1.535049042	0.153964897
	3531	1419557_a_at	4.901153521	3.229010813	0.682851812	0.211473994	1.605309877	0.153964897
	1020	1416802_a_at	5.0053658	3.223161741	1.195450643	0.37089378	2.290163569	0.153964897
	12894	1448226_at	5.317751533	3.222736398	1.058249771	0.328369944	2.082403686	0.153964897
	5793	1422537_a_at	6.575078598	3.22178556	0.93186639	0.289239111	1.907742415	0.153964897
	6168	1422970_at	3.826303452	3.219693465	0.722721381	0.224469003	1.650292076	0.153964897
	10236	1428578_s_at	2.871293786	3.219179714	0.674972124	0.209672086	1.596565924	0.153964897
	1334	1417137_at	3.192130434	3.218163187	0.735451974	0.228531597	1.664918981	0.153964897
	3005	1418977_at	4.278655457	3.217463443	0.541668486	0.168352647	1.455655019	0.153964897
	2381	1418281_at	5.529845097	3.216640339	1.0448721	0.324833363	2.063183442	0.153964897
	17006	1455731_at	4.268071297	3.214634213	0.934058413	0.290564447	1.910643231	0.153964897
	15043	1450860_at	5.502315856	3.213638818	0.67000783	0.20848884	1.591081602	0.153964897
	17049	1455867_at	5.68068966	3.212378846	0.872290193	0.271540262	1.830566511	0.153964897
	16459	1452846_at	2.984826502	3.211159984	0.66382617	0.206724727	1.584278721	0.153964897
	10086	1428104_at	5.55136445	3.206860221	1.078406979	0.336281255	2.111703054	0.153964897
	5579	1422286_a_at	6.435737572	3.206607044	0.949407897	0.296078654	1.931079951	0.153964897
	913	1416687_at	4.940592192	3.204694998	1.048577561	0.327200424	2.068489394	0.153964897
	16152	1452264_at	6.824083809	3.203675385	1.187242604	0.370587672	2.277170956	0.153964897
	3597	1419630_a_at	5.293321595	3.201800768	0.795453769	0.248439496	1.735623192	0.153964897
	14704	1450450_at	4.194786833	3.201418452	0.698410547	0.218156594	1.622716021	0.153964897
	194	1415922_s_at	6.218992828	3.200668904	0.882524965	0.275731415	1.843599095	0.153964897
	893	1416664_at	7.103923291	3.200362731	1.152813919	0.360213518	2.223471511	0.153964897
	15245	1451093_at	6.208544087	3.197509115	0.856699853	0.267927259	1.810891178	0.153964897
	15877	1451884_a_at	4.615845846	3.194832765	0.885915545	0.277296375	1.847936964	0.153964897
	9955	1427910_at	5.263820082	3.193789794	1.257349407	0.393685711	2.390561311	0.153964897
	654	1416410_at	5.946700286	3.19094951	0.715450935	0.224212553	1.641996367	0.153964897
	13843	1449293_a_at	4.874391272	3.189159945	0.946194933	0.296690962	1.926784112	0.153964897
	8044	1425197_at	5.128314093	3.185438968	0.783977343	0.246112812	1.721871335	0.153964897
	3438	1419451_at	4.829028271	3.180380327	0.55194191	0.173545882	1.466057725	0.153964897
	15275	1451128_s_at	5.528942826	3.179155106	1.196080973	0.376226052	2.291164387	0.153964897
	10698	1431349_at	6.332376039	3.17908149	0.873482507	0.274759395	1.832080007	0.153964897
	6600	1423481_at	3.989907617	3.177199073	0.616976578	0.194188832	1.533657761	0.153964897
	4172	1420637_at	4.177633842	3.173322499	0.63598844	0.20041721	1.554002086	0.153964897
	17352	1458219_at	5.807756337	3.168157709	0.923950644	0.291636569	1.897303721	0.153964897
	9166	1426662_at	6.933679586	3.167495941	1.043932495	0.329576585	2.06184016	0.153964897
	2714	1418648_at	5.093821602	3.167074752	1.310504639	0.413790245	2.480282823	0.153964897
	3006	1418978_at	4.30890324	3.147862171	0.533655707	0.169529566	1.447592669	0.153964897
	13641	1449061_a_at	5.679913746	3.147855345	0.955491438	0.303537277	1.939240103	0.153964897
	12762	1448041_at	5.19845386	3.147777061	0.732033854	0.232555813	1.660979024	0.153964897
	2860	1418818_at	7.005971698	3.147243262	2.071428641	0.658172397	4.203026757	0.153964897
	17516	1460329_at	4.781966213	3.14180322	1.078883672	0.343396323	2.112400915	0.186704559
	99	1415815_at	2.038313903	3.140924058	0.663533486	0.211254228	1.583957346	0.186704559
	17712	1460746_at	4.821259041	3.140607539	1.115872456	0.355304648	2.167260324	0.186704559
	17671	1460690_at	7.258290708	3.139878397	0.562474443	0.179138926	1.476799984	0.186704559
	94	1415810_at	5.876780161	3.13912741	1.124065178	0.35808205	2.179602692	0.186704559
	2147	1418027_at	4.14292207	3.137945815	1.152657216	0.367328591	2.223230013	0.186704559
	6286	1423116_at	4.805315972	3.137841561	0.539042642	0.171787718	1.453007996	0.186704559
	11313	1434437_x_at	5.426611687	3.137213478	1.043200583	0.332524576	2.060794407	0.186704559
	12190	1437692_x_at	6.928626569	3.135613752	1.009567514	0.321968072	2.013307468	0.186704559
	4173	1420638_at	4.003688023	3.134788545	0.641096845	0.204510396	1.559514369	0.186704559
	17448	1460236_at	4.133509748	3.131998573	1.237312369	0.395055215	2.35758922	0.186704559
	12547	1438926_at	5.884725008	3.130617552	1.019743305	0.325732316	2.027558169	0.186704559
	8960	1426391_at	4.660842623	3.122707043	0.619636873	0.198429396	1.536488398	0.186704559
	15481	1451380_at	5.438675355	3.119805688	0.509532001	0.16332171	1.42358832	0.186704559
	16482	1452954_at	6.537404843	3.114307268	1.167854277	0.374996485	2.246772854	0.186704559
	13042	1448389_at	5.239454471	3.114216961	0.68655994	0.220459894	1.609441279	0.186704559
	11187	1434027_at	4.443926422	3.113566421	0.681227363	0.218793265	1.603503345	0.186704559
	15854	1451843_a_at	4.853515651	3.106542376	0.947333199	0.304947779	1.928304918	0.186704559
	11277	1434323_at	6.373287122	3.105749052	0.801276158	0.257997715	1.742641926	0.186704559
	6922	1423849_a_at	5.715284564	3.101271927	0.548108347	0.176736629	1.462167253	0.186704559
	3743	1419884_at	4.099086353	3.095501061	1.100348898	0.355467136	2.144065378	0.186704559
	10857	1432013_a_at	4.048423361	3.094276921	0.742026684	0.239806166	1.672523734	0.186704559
	11278	1434324_x_at	6.37434751	3.094041319	0.795840815	0.257217255	1.736088887	0.186704559
	4704	1421256_at	3.320864632	3.090944478	1.129893733	0.36554967	2.188426201	0.186704559
	5725	1422460_at	6.23154758	3.084796625	0.907318378	0.294125833	1.87555605	0.186704559
	12008	1437169_at	5.959385257	3.082746595	0.783101512	0.254027208	1.720826339	0.186704559
	5286	1421948_a_at	5.168342989	3.081541576	0.557616865	0.180953867	1.471835937	0.186704559
	12201	1437716_x_at	5.85705042	3.080818907	1.171750773	0.380337439	2.252849242	0.186704559
	12636	1439269_x_at	5.947734245	3.077702014	0.898539826	0.291951535	1.864178264	0.186704559
	3450	1419465_at	4.479624171	3.071856992	1.216825319	0.396120432	2.324346767	0.186704559
	12970	1448314_at	6.027982355	3.06934174	0.959980751	0.312764375	1.94528394	0.186704559
	15761	1451722_s_at	5.411994159	3.061514069	0.734860882	0.240031849	1.66423698	0.324055793
	12764	1448043_x_at	5.200644448	3.058987245	0.707768704	0.231373539	1.633276111	0.324055793
	14854	1450630_at	5.561318011	3.058028538	0.635331417	0.207758498	1.553294533	0.324055793
	5772	1422512_a_at	5.918458582	3.057904477	0.672282128	0.219850598	1.593591798	0.324055793
	14523	1450225_at	2.360271347	3.056442151	0.716164321	0.234313062	1.642808504	0.324055793
	1618	1417450_a_at	5.056672523	3.056135146	1.001941893	0.327846069	2.002693848	0.324055793
	3814	1420047_at	6.225058503	3.055841407	0.61086717	0.199901464	1.527176883	0.324055793
	16407	1452669_at	6.67206269	3.054436684	0.58648185	0.192009824	1.501580531	0.324055793
	14698	1450443_at	6.710792594	3.053702718	0.759186379	0.248611751	1.692535835	0.324055793
	427	1416172_at	5.698486998	3.051964704	0.572429506	0.187560985	1.487025622	0.324055793
	553	1416304_at	6.579556064	3.051834509	0.724397571	0.237364631	1.652210576	0.324055793
	131	1415849_s_at	8.421403066	3.049060478	0.882506516	0.289435556	1.84357552	0.324055793
	15200	1451043_at	4.518249232	3.04842043	0.730997741	0.239795579	1.659786572	0.324055793
	14468	1450157_a_at	5.41124494	3.045877905	0.894515301	0.293680617	1.858985222	0.324055793
	291	1416030_a_at	6.104977964	3.045221451	0.877473201	0.288147583	1.837154809	0.324055793
	3840	1420130_s_at	5.555103688	3.041906127	0.8034556	0.264128992	1.745276479	0.324055793
	6856	1423774_a_at	5.107280309	3.04018376	0.944245124	0.310588175	1.924181814	0.324055793
	16564	1453473_a_at	7.607702489	3.037454968	0.710121823	0.233788428	1.635942252	0.324055793
	11509	1435199_at	4.06216645	3.037419399	0.851716003	0.280407771	1.804646172	0.324055793
	6305	1423139_at	4.21133897	3.036638165	0.619265846	0.203931391	1.536093301	0.324055793
	9844	1427698_at	5.789301711	3.032767863	1.023646724	0.337528875	2.033051448	0.324055793
	1731	1417572_at	4.719831086	3.03139092	0.672065871	0.221702146	1.593352941	0.324055793
	11693	1436000_a_at	4.932624091	3.027403619	0.890102652	0.29401519	1.853307987	0.324055793
	15808	1451782_a_at	6.695939303	3.026495931	0.904266439	0.298783299	1.871592612	0.324055793
	2948	1418917_at	4.372860088	3.025868189	0.72715767	0.24031373	1.655374536	0.324055793
	12638	1439296_at	5.365762828	3.025483813	1.112462247	0.367697306	2.162143455	0.324055793
	1336	1417139_at	4.474677466	3.024784467	0.693397282	0.229238575	1.617086981	0.324055793
	12120	1437480_at	4.965633056	3.024032713	0.898511894	0.297123735	1.864142172	0.324055793
	4237	1420712_a_at	2.234869755	3.020127248	0.856394914	0.283562527	1.810508455	0.324055793
	1370	1417177_at	5.647339638	3.019265027	0.645589927	0.213823537	1.56437884	0.324055793
Negative genes (506) in LPA tumors compared to NML mammary gland
	Row	Gene ID	Gene Name	Score(d)	Numerator(r)	Denominator(s+s0)	Fold Change	q-value(%)	Inverse Fold Change
	13699	1449131_s_at	5.908639382	-6.09408552	-1.893393497	0.310693621	0.269173167	0	3.715080565
	10179	1428333_at	5.103044902	-6.026381506	-2.525913246	0.419142605	0.173629833	0	5.759378933
	13623	1449038_at	5.716546979	-5.928125249	-2.200275058	0.371158666	0.217596151	0	4.595669527
	15725	1451679_at	5.036895668	-5.821702872	-2.59285035	0.44537662	0.165757913	0	6.032894487
	13698	1449130_at	5.852432487	-5.799056345	-1.889439258	0.3258184	0.269911947	0	3.704911956
	15210	1451054_at	4.541971008	-5.78781241	-2.394259331	0.413672587	0.190219977	0	5.257071407
	998	1416778_at	5.312763698	-5.772489106	-2.325796098	0.402910435	0.199464499	0	5.013423465
	999	1416779_at	5.192723204	-5.707744027	-2.319779771	0.406426735	0.200298043	0	4.992560018
	12538	1438913_x_at	5.436431879	-5.553467843	-2.394445618	0.431162237	0.190195416	0	5.257750267
	12537	1438912_at	5.370984518	-5.547823158	-2.388965903	0.430613204	0.190919199	0	5.237817901
	8823	1426225_at	4.823331861	-5.423006831	-2.786796625	0.513884034	0.14490742	0	6.900957867
	14978	1450782_at	4.161579475	-5.414593156	-1.283448599	0.237035094	0.410812334	0	2.434201502
	13938	1449396_at	6.154927227	-5.372719148	-2.548357341	0.474314266	0.170949565	0	5.84967852
	7317	1424308_at	4.315545267	-5.2698314	-1.846467215	0.350384495	0.278072462	0	3.596184938
	284	1416023_at	4.701073926	-5.211033155	-3.213548977	0.616681737	0.107801639	0	9.27629678
	2050	1417917_at	3.643656289	-5.189856639	-1.988716913	0.383193034	0.251962876	0	3.968838654
	1577	1417404_at	5.736382546	-5.098312801	-1.800311026	0.353118982	0.287112684	0	3.48295305
	15935	1451966_at	4.262492104	-5.051966124	-2.397369779	0.474541935	0.189810305	0	5.268417869
	10064	1428074_at	3.340863286	-5.020739962	-1.415166253	0.28186408	0.374966535	0	2.666904664
	4184	1420654_a_at	4.823538825	-4.95518301	-1.585181963	0.319903818	0.333282631	0	3.000456394
	1576	1417403_at	5.598439985	-4.930421784	-1.734373577	0.351769819	0.300539479	0	3.327349879
	8857	1426265_x_at	6.193234431	-4.907198223	-1.268497756	0.258497354	0.415091773	0	2.409105804
	14882	1450667_a_at	6.904387822	-4.889426917	-1.007502829	0.206057447	0.497406467	0	2.010428223
	7355	1424357_at	4.755387502	-4.879150793	-2.683896345	0.550074482	0.15562046	0	6.425890271
	15969	1452005_at	5.981409738	-4.876443104	-1.242156566	0.254725942	0.422740264	0	2.3655187
	8856	1426264_at	6.180274225	-4.85584968	-1.262871549	0.260072208	0.416713704	0	2.399729095
	15232	1451077_at	5.372684737	-4.841083118	-1.157371382	0.239072818	0.448328655	0	2.230506545
	176	1415904_at	7.733738854	-4.795779048	-2.320864116	0.483938916	0.200147553	0	4.996313888
	15473	1451371_at	4.517734005	-4.788754276	-2.267687181	0.473544277	0.207662528	0	4.815505268
	2667	1418595_at	5.479801839	-4.787046408	-2.193607185	0.458238128	0.218604168	0	4.574478189
	5920	1422677_at	5.498898561	-4.769064937	-2.023206848	0.424235542	0.246010731	0	4.064863335
	11067	1433613_at	5.566105675	-4.758156744	-1.493953138	0.313977285	0.355038372	0	2.816596963
	5830	1422578_at	6.876088928	-4.74729443	-0.966341876	0.203556339	0.511802154	0	1.953880014
	14875	1450658_at	5.069006481	-4.730022773	-1.596104513	0.33744119	0.330768897	0	3.023258862
	6757	1423666_s_at	5.491644443	-4.725043355	-1.064995943	0.225393899	0.477974003	0	2.092163996
	16398	1452652_at	3.266186091	-4.722450619	-1.338571539	0.283448499	0.395411973	0	2.529007892
	17203	1456312_x_at	7.069997186	-4.70957426	-2.076763122	0.440966212	0.237045659	0	4.218596554
	12783	1448104_at	6.060723269	-4.696419209	-1.600156135	0.340718335	0.329841279	0	3.031761225
	3502	1419524_at	3.081139513	-4.694262883	-1.453604556	0.30965555	0.365108065	0	2.738915119
	2758	1418699_s_at	5.697161961	-4.686808191	-1.036584872	0.221170748	0.487480065	0	2.051365936
	13452	1448842_at	5.278663702	-4.684281724	-2.547869788	0.543918991	0.171007347	0	5.847701978
	12779	1448100_at	5.466351432	-4.677067255	-0.994994201	0.212738912	0.501737891	0	1.993072514
	1886	1417741_at	5.34286071	-4.663141242	-2.39593748	0.513803326	0.189998841	0	5.263190013
	7054	1424008_a_at	4.853573681	-4.618930418	-1.342856684	0.290728927	0.394239248	0	2.53653081
	5829	1422577_at	6.798760151	-4.603427706	-0.93763425	0.203681758	0.522088306	0	1.915384789
	8854	1426259_at	5.192113401	-4.590361095	-1.383486046	0.301389372	0.383291512	0	2.608980292
	13319	1448696_at	2.974982	-4.58874955	-2.042991825	0.445217548	0.242659993	0	4.120992462
	5813	1422561_at	5.180097715	-4.585013183	-1.583553088	0.345375907	0.333659136	0	2.997070641
	5921	1422678_at	5.616763722	-4.580794868	-2.023414984	0.441717004	0.245975242	0	4.065449809
	9373	1426978_at	4.60017013	-4.577060429	-1.041360004	0.227517207	0.485869237	0	2.058166938
	6094	1422878_at	4.130475236	-4.574300552	-1.083852622	0.236943902	0.471767316	0	2.119689019
	11941	1436991_x_at	6.99247461	-4.572461434	-2.038317639	0.445781264	0.243447461	0	4.107662469
	2673	1418601_at	4.064798045	-4.561904131	-2.088616425	0.457838737	0.235106051	0	4.253399672
	12010	1437171_x_at	7.032606298	-4.544738426	-2.045534975	0.450088604	0.242232614	0	4.128263262
	12214	1437750_at	3.045308793	-4.531093657	-1.325216009	0.292471555	0.399089435	0	2.505704018
	13546	1448949_at	3.373691411	-4.530510062	-1.685606936	0.372056769	0.310872103	0	3.216756956
	17274	1456569_x_at	6.43678411	-4.511939684	-2.085591237	0.46223828	0.235599562	0	4.244490063
	5536	1422241_a_at	7.658004586	-4.490250576	-0.917491251	0.204329633	0.529428861	0	1.888827892
	17136	1456081_a_at	5.846393768	-4.486741957	-1.146482703	0.255526775	0.451725198	0	2.213735263
	13589	1449002_at	5.543674136	-4.477387725	-1.353695222	0.302340406	0.391288544	0	2.555658771
	96	1415812_at	7.004846469	-4.471047333	-1.958534543	0.438048269	0.257289673	0	3.886669793
	2210	1418094_s_at	3.411677541	-4.47001141	-1.7148943	0.383644278	0.304624884	0	3.282725916
	6973	1423911_at	7.787715727	-4.446763049	-1.575728934	0.354354149	0.335473582	0	2.980860652
	13745	1449181_at	5.440094587	-4.441640377	-0.968053024	0.217949438	0.511195477	0	1.956198842
	2757	1418698_a_at	5.473986287	-4.410890447	-0.97683423	0.221459645	0.508093449	0	1.968141886
	1457	1417273_at	5.831429643	-4.368602813	-2.448520543	0.560481382	0.183198482	0	5.458560502
	6327	1423166_at	5.667097092	-4.363170206	-2.548050459	0.583990617	0.170985933	0	5.848434344
	13279	1448649_at	4.178928052	-4.35126128	-2.194433078	0.504321147	0.218479061	0	4.57709767
	15064	1450883_a_at	5.672042862	-4.348743171	-2.558463548	0.588322522	0.169756233	0	5.890799899
	10639	1431056_a_at	7.495464135	-4.337861359	-2.243702614	0.51723705	0.211143741	0	4.736110083
	16226	1452375_at	5.03714977	-4.337726278	-1.071637686	0.247050555	0.475778609	0	2.101817908
	15265	1451116_at	5.553527467	-4.332053758	-1.16094744	0.267990082	0.447218744	0	2.236042237
	17273	1456568_at	6.347698676	-4.299122276	-2.049960118	0.476832243	0.241490758	0	4.140945221
	17715	AFFX-PyruCarbMur/L09192_MA_at	6.000099671	-4.292230931	-1.061003376	0.247191587	0.479298598	0	2.08638207
	1067	1416850_s_at	6.705290949	-4.285338955	-1.153505441	0.269174843	0.449531637	0	2.224537534
	17713	AFFX-PyruCarbMur/L09192_3_at	6.207746317	-4.248507477	-1.080731996	0.254379215	0.472788879	0	2.115108974
	6877	1423797_at	5.836274267	-4.239901113	-1.119745504	0.26409708	0.460174994	0	2.173086353
	256	1415994_at	5.398102992	-4.232563101	-2.108172351	0.498084092	0.231940659	0	4.311447615
	15591	1451512_s_at	3.860861333	-4.210442349	-1.386891093	0.329393203	0.382387934	0	2.615145277
	15590	1451511_at	3.474316194	-4.205348393	-1.348601854	0.320687308	0.392672412	0	2.546652044
	13520	1448919_at	5.002661688	-4.185289904	-1.486476819	0.35516699	0.356883024	0	2.802038578
	16895	1455209_at	4.303799839	-4.17426349	-2.388985077	0.572312956	0.190916662	0	5.237887511
	12807	1448131_at	6.252812446	-4.173794185	-0.941645735	0.225609049	0.52063863	0	1.920718023
	13713	1449145_a_at	6.356208497	-4.170335357	-2.051495463	0.491925778	0.241233895	0	4.145354445
	4604	1421134_at	1.89367565	-4.15591418	-2.076242054	0.499587326	0.23713129	0	4.21707317
	9978	1427943_at	6.214269663	-4.155521079	-1.259438278	0.303075897	0.417706565	0	2.3940251
	6904	1423828_at	7.593807139	-4.128453615	-1.441417823	0.349142308	0.368205269	0	2.715876398
	15065	1450884_at	5.331393575	-4.108772856	-2.457639363	0.598144373	0.182044194	0	5.493171609
	17411	1460194_at	5.915975071	-4.101472734	-1.512589414	0.368791776	0.350481594	0	2.85321688
	17465	1460256_at	7.187124812	-4.096980572	-2.866285544	0.699609259	0.137139346	0	7.291853335
	13113	1448469_at	5.448930631	-4.090111988	-1.589421938	0.388601081	0.332304575	0	3.009287486
	2011	1417872_at	6.574058163	-4.07937245	-2.268856153	0.556177741	0.207494334	0	4.819408708
	7212	1424186_at	5.653249128	-4.075950718	-1.679809969	0.412127154	0.312123747	0	3.203857473
	16594	1453651_a_at	6.411965816	-4.075074842	-1.37118776	0.336481614	0.386572855	0	2.586834506
	4801	1421374_a_at	5.990340694	-4.070785736	-1.371153123	0.336827633	0.386582136	0	2.586772401
	7732	1424815_at	3.747697977	-4.056787269	-2.053746791	0.506249565	0.240857743	0	4.151828325
	4185	1420655_at	5.415707227	-4.054912021	-2.146750978	0.529419866	0.225820603	0	4.428293909
	3636	1419674_a_at	4.322673728	-4.05036567	-1.440310117	0.355600021	0.368488087	0	2.71379194
	13968	1449434_at	7.38034949	-4.04810607	-2.937280805	0.725593834	0.130554057	0	7.659662394
	9297	1426857_a_at	5.227377162	-4.031465718	-1.280714109	0.317679524	0.411591727	0	2.429592078
	1066	1416849_at	6.537289311	-4.030706074	-1.089325606	0.27025677	0.469981018	0	2.127745509
	992	1416772_at	6.215304817	-4.012040521	-1.046865975	0.260931057	0.484018476	0	2.066036833
	629	1416383_a_at	6.209345621	-4.011803283	-1.056563034	0.26336362	0.48077606	0	2.079970453
	15214	1451058_at	5.653762737	-4.003390659	-1.050030198	0.26228522	0.482958055	0	2.070573188
	13170	1448529_at	4.537701783	-3.999484191	-1.612554916	0.403190721	0.32701871	0	3.057929012
	7213	1424187_at	5.405099814	-3.999359891	-1.644979076	0.41131059	0.319751033	0	3.127433213
	12298	1438082_at	7.377566747	-3.998363986	-1.499945548	0.375139821	0.353566735	0	2.828320374
	5061	1421681_at	4.251986347	-3.995008349	-1.501132115	0.375751934	0.353276058	0	2.830647526
	13715	1449147_at	5.23348112	-3.971984509	-1.549491058	0.39010501	0.341630561	0	2.927138598
	15482	1451381_at	5.451464085	-3.970654094	-0.953671697	0.240179999	0.516316749	0	1.936795587
	12539	1438914_at	7.244062095	-3.962377342	-1.557621797	0.393102843	0.339710615	0	2.943681937
	3296	1419301_at	5.051901238	-3.961567594	-1.350649272	0.340938086	0.392115541	0	2.550268722
	5734	1422471_at	6.193381439	-3.960884357	-0.85473369	0.215793649	0.552967391	0	1.808424903
	13867	1449319_at	3.029007704	-3.952137911	-2.422345603	0.612920312	0.186552603	0	5.360418364
	1026	1416808_at	5.625062153	-3.935073491	-1.558035023	0.395935432	0.339613327	0	2.944525205
	14715	1450463_at	4.982872685	-3.927932719	-0.825791969	0.210235772	0.564172414	0	1.772507791
	9626	1427355_at	2.205120623	-3.925053433	-1.633014517	0.41604899	0.322413818	0	3.101604036
	15968	1452004_at	2.148271099	-3.917506453	-1.63231402	0.416671686	0.322570404	0	3.100098425
	3480	1419495_at	5.140373997	-3.912514285	-1.42373255	0.363891975	0.372746691	0	2.682787062
	9621	1427345_a_at	4.677028467	-3.904200024	-1.859823644	0.476364846	0.275509956	0	3.629632904
	6042	1422820_at	5.414299446	-3.901645572	-1.400655114	0.358990864	0.378757113	0	2.640214446
	10293	1428782_a_at	6.760383115	-3.899843989	-0.728813622	0.186882764	0.603399906	0	1.657275696
	1008	1416788_a_at	7.305124315	-3.894351017	-0.852160231	0.218819574	0.553954646	0	1.805201936
	5344	1422017_s_at	5.028774892	-3.891514431	-0.812992633	0.208914202	0.569199921	0	1.756851966
	707	1416468_at	4.967229783	-3.885974099	-1.751536066	0.450732821	0.296985404	0	3.367168846
	2000	1417860_a_at	3.92692613	-3.877513623	-1.275509284	0.328950304	0.413079313	0	2.420842607
	12827	1448154_at	6.34419675	-3.874307107	-1.687134212	0.43546734	0.31054318	0	3.220164103
	1802	1417645_at	4.793847556	-3.870483599	-1.311068162	0.338734974	0.403022374	0	2.481251823
	4090	1420545_a_at	3.123864176	-3.867217946	-1.089276529	0.281669289	0.469997006	0	2.127673129
	11298	1434369_a_at	6.053923426	-3.854131497	-1.374167328	0.356543966	0.385775298	0	2.592182563
	15545	1451457_at	3.843257683	-3.852802778	-0.900343391	0.233685305	0.535759194	0	1.866510198
	17714	AFFX-PyruCarbMur/L09192_5_at	5.942754067	-3.844870441	-1.008562966	0.262313902	0.497041092	0	2.011906091
	3007	1418979_at	2.029611942	-3.843209647	-1.885282984	0.490549087	0.27069066	0	3.694253799
	9842	1427696_at	5.35948871	-3.841226282	-0.994216069	0.258827779	0.502008581	0	1.99199782
	1468	1417285_a_at	7.221094059	-3.837779285	-0.902690014	0.23521155	0.534888461	0	1.869548649
	1146	1416933_at	5.684834765	-3.835522381	-0.971436687	0.253273633	0.509997936	0	1.96079225
	2493	1418406_at	5.280028039	-3.815000312	-1.021926656	0.267870661	0.492458256	0	2.030628966
	711	1416472_at	5.757574394	-3.808189673	-0.782518766	0.205483138	0.581350941	0	1.720131388
	6562	1423439_at	4.400022422	-3.807810478	-2.151871483	0.565120427	0.225020527	0	4.444039018
	17066	1455901_at	5.150536928	-3.802063107	-1.569828867	0.412888693	0.336848349	0	2.968694974
	6705	1423607_at	6.821919437	-3.794659299	-2.0847341	0.54938637	0.235739579	0	4.241969064
	1009	1416789_at	7.308749849	-3.780989554	-0.82845269	0.219110018	0.563132886	0	1.775779792
	11908	1436909_at	4.534118499	-3.779533329	-0.808016851	0.213787465	0.571166452	0	1.750803109
	4968	1421571_a_at	6.551308111	-3.777509712	-1.379439454	0.36517165	0.384368109	0	2.601672657
	13746	1449183_at	6.276921002	-3.775757028	-0.9998499	0.264807797	0.500052023	0	1.999791928
	16489	1453004_at	4.378752316	-3.773453083	-1.227463075	0.325289078	0.427067769	0	2.34154875
	168	1415894_at	3.882605845	-3.762445303	-1.413404096	0.375661035	0.375424811	0	2.663649205
	236	1415970_at	8.23153339	-3.760701115	-0.737593532	0.196131921	0.599738905	0	1.667392247
	2083	1417956_at	5.901664564	-3.759416151	-2.243931729	0.596883037	0.211110212	0	4.736862285
	9605	1427324_at	5.672912209	-3.758164866	-1.028496578	0.273669893	0.490220738	0	2.039897382
	12812	1448136_at	4.006830098	-3.756840234	-1.450784153	0.386171374	0.365822533	0	2.733565895
	2424	1418328_at	4.641051616	-3.755871252	-1.588670931	0.42298333	0.332477604	0	3.007721384
	17247	1456465_at	4.465468116	-3.743649676	-0.792006278	0.211559934	0.577540379	0	1.731480665
	1801	1417644_at	4.964171606	-3.738233413	-1.274377473	0.340903665	0.413403505	0	2.418944172
	9296	1426856_at	4.969553556	-3.736480674	-1.149525987	0.307649386	0.450773313	0	2.218409942
	16166	1452281_at	5.429209636	-3.719765674	-0.738443578	0.198518843	0.599385638	0	1.668374976
	2768	1418709_at	5.920977032	-3.713763362	-2.031347624	0.546978207	0.244626462	0	4.087865201
	4194	1420664_s_at	4.237547619	-3.710049409	-1.223711014	0.329836851	0.428179902	0	2.335466925
	11676	1435943_at	4.340341516	-3.706627264	-1.424153929	0.384218274	0.372637836	0	2.683570759
	11550	1435370_a_at	5.880030771	-3.703044406	-2.204002198	0.595186543	0.217034726	0	4.60755759
	9052	1426516_a_at	5.578181319	-3.701274769	-1.154685479	0.311969673	0.449164098	0	2.226357817
	3422	1419435_at	4.633231628	-3.698187891	-1.408218975	0.380786217	0.376776535	0	2.654093094
	7879	1425001_at	5.486144787	-3.695946005	-1.109518075	0.30019867	0.463448818	0	2.157735572
	2734	1418673_at	2.951977372	-3.695491317	-1.555695984	0.420971354	0.340164388	0	2.93975512
	6620	1423505_at	5.370971921	-3.694752588	-1.286847034	0.348290448	0.409845757	0	2.439942304
	7739	1424825_a_at	3.932108026	-3.694225674	-3.340788628	0.904327164	0.098701196	0	10.13158952
	1217	1417009_at	4.859344384	-3.689479007	-1.424514914	0.386101916	0.372544608	0	2.684242315
	13654	1449081_at	5.900247013	-3.681925623	-2.134324257	0.579676092	0.22777412	0	4.390314397
	5861	1422612_at	6.266183404	-3.681091533	-1.042618352	0.283236193	0.485445637	0	2.059962897
	9212	1426734_at	4.576275225	-3.679098968	-0.880140273	0.239227126	0.543314602	0	1.840554249
	8515	1425826_a_at	4.403997875	-3.672213582	-1.392832519	0.379289627	0.380816391	0	2.625937391
	11326	1434491_a_at	8.096769292	-3.66747688	-0.749789793	0.20444295	0.5946902	0	1.681547804
	12011	1437172_x_at	7.634970546	-3.665513958	-1.107774929	0.302215444	0.464009121	0	2.155130048
	233	1415967_at	7.186739959	-3.665252397	-0.834806982	0.227762482	0.560658044	0	1.783618393
	3359	1419367_at	6.255077462	-3.664836374	-1.089056158	0.297163651	0.470068803	0	2.127348152
	7211	1424184_at	6.838519632	-3.658979034	-1.033140235	0.282357517	0.488645383	0	2.046473854
	11843	1436737_a_at	4.49200168	-3.656249729	-1.541555093	0.421621937	0.343514977	0	2.911081223
	15888	1451900_at	6.054654904	-3.654410157	-1.019824038	0.27906666	0.4931765	0	2.027671634
	16151	1452260_at	4.686926298	-3.648028081	-2.070560397	0.567583459	0.238067007	0	4.200498048
	695	1416455_a_at	5.983679104	-3.643881434	-1.300467558	0.356890745	0.405994599	0	2.463086951
	11659	1435860_at	4.138413733	-3.632971667	-0.740297495	0.203771888	0.5986159	0	1.670520277
	10993	1433448_at	4.513878626	-3.621424973	-0.769432152	0.212466683	0.586648335	0	1.704598718
	1123	1416910_at	7.021408938	-3.619649084	-0.794825557	0.219586357	0.576412866	0	1.73486759
	2103	1417977_at	5.292672704	-3.611907488	-1.092498858	0.30247144	0.468948416	0	2.1324307
	15294	1451149_at	7.120031465	-3.609544142	-0.882530724	0.244499219	0.542415111	0	1.843606454
	2064	1417933_at	5.039174197	-3.60941161	-1.188814076	0.329365061	0.438663302	0	2.279652742
	11551	1435371_x_at	5.597519627	-3.609231365	-2.092657267	0.579806905	0.234448464	0	4.265329713
	1533	1417358_s_at	4.169169254	-3.605058737	-1.350058486	0.374490011	0.392276146	0	2.549224597
	7398	1424408_at	5.086715139	-3.601029278	-1.296161314	0.359941898	0.407208247	0	2.45574594
	14294	1449945_at	5.059745186	-3.595272869	-0.997993746	0.27758498	0.500695798	0	1.997220675
	2104	1417978_at	5.25947169	-3.591466758	-1.134894941	0.315997618	0.455368076	0	2.196025705
	2565	1418480_at	2.636854436	-3.589867588	-1.137377556	0.316829947	0.454585145	0	2.199807917
	11661	1435870_at	5.096110746	-3.589003865	-1.509688873	0.420642866	0.351186947	0	2.847486245
	2356	1418254_at	5.407795528	-3.586021528	-0.662966559	0.184875231	0.63157827	0	1.58333503
	6908	1423833_a_at	7.427161933	-3.576865254	-0.822043244	0.229822257	0.565640276	0	1.767908053
	12176	1437670_x_at	3.757136064	-3.570281267	-0.747644335	0.209407685	0.595575233	0	1.679049002
	13225	1448589_at	7.888048386	-3.568826125	-0.762181916	0.213566559	0.589603946	0	1.696053779
	17139	1456085_x_at	3.790042955	-3.562081531	-0.767363518	0.215425591	0.587490115	0	1.7021563
	1300	1417102_a_at	7.830291481	-3.560551632	-0.7601883	0.213502956	0.590419264	0	1.693711673
	4001	1420438_at	3.900076391	-3.554284305	-1.161376939	0.326754091	0.447085624	0	2.23670802
	11437	1434897_a_at	7.913806189	-3.550074522	-0.932503248	0.262671457	0.52394844	0	1.908584747
	2352	1418250_at	4.102955396	-3.548292483	-0.838553884	0.236326032	0.559203818	0	1.788256746
	12869	1448198_a_at	7.635128503	-3.541816598	-0.897505117	0.253402482	0.536814253	0	1.862841745
	15359	1451232_at	3.697580867	-3.53900004	-0.710889974	0.200873118	0.610943142	0	1.636813528
	1469	1417286_at	7.19748116	-3.537123297	-0.835897954	0.236321407	0.560234233	0	1.784967682
	9057	1426522_at	7.620186938	-3.536263882	-1.032751964	0.292046069	0.488776909	0	2.045923163
	1909	1417765_a_at	5.039526929	-3.519638544	-2.756972902	0.783311374	0.147934156	0	6.759764107
	6453	1423309_at	7.0183043	-3.519347409	-0.851323671	0.241898162	0.554275955	0	1.804155476
	8987	1426430_at	4.335709565	-3.51685371	-0.995038375	0.282934252	0.501722528	0	1.993133542
	15204	1451047_at	5.293463684	-3.511614459	-1.789033449	0.509461807	0.289365845	0	3.455832873
	13581	1448987_at	7.604727174	-3.497034809	-0.90826514	0.259724363	0.532825436	0	1.876787279
	1603	1417434_at	6.236478373	-3.494306664	-1.156664393	0.331013991	0.448548411	0	2.22941376
	7279	1424266_s_at	4.00963825	-3.483591682	-1.762296249	0.505884848	0.294778611	0	3.392376391
	13951	1449416_at	4.685349013	-3.483272065	-1.294495661	0.371632085	0.407678658	0	2.452912313
	15433	1451322_at	5.086296874	-3.475931046	-1.627259015	0.468150545	0.323702628	0	3.089255114
	1843	1417687_at	4.654299583	-3.471593154	-1.31113614	0.377675633	0.403003384	0	2.481368739
	11299	1434370_s_at	6.027011141	-3.470618736	-1.211844085	0.349172346	0.431716433	0	2.316335268
	1588	1417417_a_at	8.75557574	-3.470002157	-0.722297955	0.208154901	0.606131214	0	1.649807791
	3527	1419552_at	5.736490109	-3.457814469	-1.06463928	0.307893697	0.478092182	0	2.091646835
	7741	1424828_a_at	7.390977876	-3.456484542	-0.800824894	0.231687683	0.574020874	0	1.742096925
	17238	1456437_x_at	4.630961484	-3.453471918	-1.412218081	0.408927049	0.375733568	0	2.661460365
	7129	1424093_x_at	3.701531335	-3.453313855	-0.688223124	0.199293534	0.620617755	0	1.611297762
	2387	1418288_at	5.519186427	-3.451470478	-1.105951632	0.320429115	0.464595913	0	2.152408086
	937	1416713_at	5.485278856	-3.449345127	-1.283139318	0.371995051	0.410900412	0	2.43367972
	2494	1418407_at	4.95084122	-3.448042416	-0.990894117	0.287378749	0.503165839	0	1.987416319
	6117	1422904_at	4.69934189	-3.446440768	-0.906933261	0.263150689	0.533317561	0	1.875055452
	17085	1455956_x_at	5.546048074	-3.443838505	-1.309599508	0.380273206	0.403432857	0	2.47872721
	17114	1456015_x_at	7.111851767	-3.434031711	-0.789770026	0.229983324	0.578436291	0	1.72879886
	12252	1437902_s_at	4.984589119	-3.433190532	-1.379910055	0.401932267	0.38424275	0	2.602521451
	1928	1417785_at	4.81443514	-3.423187025	-1.29724522	0.378958325	0.406902424	0	2.457591651
	457	1416203_at	5.384856496	-3.409160365	-1.371409731	0.402271992	0.386513382	0	2.587232544
	7527	1424562_a_at	7.899759923	-3.406150827	-0.887374914	0.260521321	0.540596878	0	1.849807205
	157	1415882_at	7.228188332	-3.405287271	-0.904454578	0.265603018	0.534234638	0	1.871836698
	3689	1419738_a_at	7.227279603	-3.389894402	-1.606939265	0.474038148	0.328294102	0	3.046049244
	232	1415966_a_at	7.106129967	-3.388104382	-0.782468145	0.230945702	0.581371339	0	1.720071034
	16869	1455069_x_at	7.90121095	-3.380507843	-0.884606176	0.261678487	0.541635357	0	1.846260565
	10175	1428322_a_at	7.062849968	-3.378387613	-0.737490904	0.218296711	0.59978157	0	1.667273638
	7901	1425028_a_at	7.103774499	-3.365559442	-1.62552367	0.482987657	0.324092228	0	3.085541439
	14107	1449592_at	4.499788627	-3.364044636	-1.15850917	0.344379845	0.447975218	0	2.23226634
	13079	1448429_at	6.495448885	-3.355999508	-0.926934424	0.276202193	0.525974797	0	1.901231782
	16373	1452609_at	4.309131197	-3.355846436	-1.014182994	0.302213767	0.495108632	0	2.019758769
	7663	1424729_at	4.144088052	-3.348633862	-1.108897485	0.331149218	0.463648218	0	2.1568076
	6606	1423488_at	4.978165169	-3.348484746	-1.470679699	0.439207525	0.360812269	0	2.771524381
	350	1416090_at	7.08735381	-3.347496429	-0.85003137	0.253930479	0.554772673	0	1.80254012
	2829	1418782_at	4.168984508	-3.342724869	-1.271245211	0.380302077	0.414302028	0	2.413698054
	5895	1422651_at	6.078975783	-3.336795843	-2.590783889	0.776428649	0.165995509	0	6.024259383
	12356	1438251_x_at	5.02152092	-3.336069208	-1.665996986	0.499389216	0.315126506	0	3.173328742
	2552	1418467_at	5.196614204	-3.334323878	-0.848411883	0.254447952	0.555395779	0	1.800517826
	15460	1451354_at	4.423691763	-3.333883385	-0.777519456	0.233217352	0.583368966	0	1.714181005
	1301	1417103_at	6.103072437	-3.33072751	-0.724821429	0.21761655	0.605071933	0	1.65269606
	9866	1427729_at	4.363040682	-3.329503373	-1.093266977	0.328357372	0.468698805	0	2.133566351
	7392	1424401_at	4.124880739	-3.327711421	-1.469723073	0.441661817	0.361051597	0	2.76968724
	2302	1418197_at	5.400388347	-3.327102506	-2.473137582	0.743330744	0.180099043	0	5.552500363
	9739	1427525_at	3.496029352	-3.326146474	-0.604890387	0.181859215	0.657521335	0	1.520863197
	1493	1417315_at	6.266684475	-3.32041654	-0.591200204	0.178050012	0.663790458	0	1.50649951
	3194	1419186_a_at	3.635824238	-3.31822365	-1.183104505	0.356547548	0.440402784	0	2.270648678
	6706	1423608_at	5.321654267	-3.3169768	-1.754525403	0.528953173	0.296370672	0	3.374153022
	529	1416278_a_at	7.981505895	-3.316349424	-0.6702168	0.202094748	0.628412246	0	1.591312083
	9	1415678_at	4.898775186	-3.315341919	-0.840710992	0.253581987	0.558368325	0	1.790932536
	7210	1424183_at	6.05312803	-3.312197935	-0.878104429	0.265112305	0.544081836	0	1.837958802
	448	1416194_at	5.4609506	-3.308378485	-1.346597467	0.407026425	0.393218344	0	2.543116348
	2240	1418126_at	3.716810481	-3.305687725	-1.307088318	0.395405866	0.404135694	0	2.474416429
	11032	1433521_at	7.273972445	-3.30287745	-1.330451658	0.402815932	0.397643734	0	2.514813928
	7752	1424842_a_at	3.866731952	-3.296332444	-1.134642681	0.344213668	0.455447706	0	2.195641756
	12684	1439443_x_at	8.194324267	-3.291804416	-1.158310453	0.351877058	0.448036926	0	2.231958888
	1327	1417130_s_at	6.231634895	-3.289616943	-1.241184229	0.377303574	0.423025275	0	2.363924943
	3676	1419721_at	3.989444934	-3.288704998	-0.940380821	0.285942589	0.521095311	0	1.91903473
	897	1416668_at	6.383063287	-3.287714669	-0.64462119	0.196069688	0.639660725	0	1.563328747
	12915	1448250_at	4.037258708	-3.286535515	-1.305264912	0.397155274	0.404646799	0	2.471291018
	10227	1428538_s_at	4.925922071	-3.286181752	-1.347072405	0.409920238	0.393088917	0	2.543953685
	156	1415881_at	7.057677195	-3.282807551	-0.837620477	0.255153695	0.559565733	0	1.787100139
	2888	1418847_at	5.021136694	-3.278764964	-1.682262983	0.513078248	0.311593494	0	3.209309624
	12515	1438841_s_at	4.87314355	-3.27793437	-1.694925643	0.517071256	0.308870578	0	3.237601994
	15447	1451339_at	4.009326689	-3.276163285	-0.926861837	0.282910758	0.526001261	0	1.901136127
	6607	1423489_at	4.93075704	-3.265178629	-1.435585089	0.4396651	0.369696915	0	2.704918431
	14737	1450488_at	5.177747262	-3.263877474	-1.041980344	0.319246158	0.485660365	0	2.059052112
	247	1415984_at	7.121634003	-3.260615724	-1.095025686	0.33583402	0.468127789	0	2.136168848
	2417	1418321_at	6.465434606	-3.259041707	-0.851388193	0.261238815	0.554251166	0	1.804236167
	10649	1431085_a_at	6.23762935	-3.251987461	-0.575424557	0.176945503	0.671088734	0	1.49011591
	14993	1450798_at	4.847486508	-3.251124546	-1.395070042	0.429103845	0.380226228	0	2.630013203
	13913	1449368_at	6.666731965	-3.239937081	-1.649461602	0.509102974	0.318759092	0	3.137165418
	11174	1433984_a_at	7.811118864	-3.238258253	-0.64154102	0.198112988	0.641027867	0	1.559994583
	9638	1427371_at	4.916817633	-3.238156855	-1.558872195	0.481407253	0.339416312	0	2.946234361
	971	1416749_at	5.02758261	-3.237586835	-1.633878548	0.504659375	0.322220782	0	3.103462143
	7318	1424309_a_at	6.896847161	-3.237304174	-0.784084639	0.242202956	0.580720296	0	1.721999399
	1216	1417008_at	5.310077843	-3.235165834	-0.946688328	0.292624359	0.51882204	0	1.927443176
	539	1416288_at	7.495498683	-3.234875422	-0.644766196	0.199317164	0.639596435	0	1.563485887
	15394	1451271_a_at	5.94620032	-3.233537599	-0.843024865	0.260712869	0.557473501	0	1.793807236
	4825	1421404_at	4.37744728	-3.232066839	-1.575485693	0.487454552	0.335530148	0	2.980358116
	1806	1417649_at	4.959984029	-3.229808818	-1.082547701	0.335173926	0.472194224	0	2.117772623
	13472	1448864_at	5.448195286	-3.228868366	-0.822961829	0.25487624	0.56528024	0	1.769034065
	8988	1426431_at	4.230963505	-3.226623296	-0.953010652	0.295358511	0.51655338	0	1.935908348
	2903	1418865_at	4.38446976	-3.226353072	-0.761979638	0.236173667	0.589686619	0	1.695815994
	14751	1450504_a_at	5.745483906	-3.220471237	-0.779788097	0.242134781	0.582452338	0	1.716878679
	13440	1448830_at	6.875589017	-3.219085305	-1.036825492	0.322086989	0.487398768	0	2.051708101
	12978	1448322_a_at	7.953138623	-3.217908636	-0.580902732	0.180521823	0.66854532	0	1.495784908
	13142	1448499_a_at	5.433195801	-3.213898364	-1.555462886	0.483980111	0.340219353	0	2.939280178
	7956	1425091_at	4.52293029	-3.207752291	-1.284393456	0.400402942	0.410543371	0	2.435796243
	9687	1427454_at	3.847382762	-3.206443477	-0.808109943	0.252026879	0.571129598	0	1.750916086
	2592	1418511_at	6.95211647	-3.205083416	-1.732148625	0.540437923	0.301003335	0	3.32222233
	14093	1449577_x_at	6.884706355	-3.20204902	-1.608676937	0.502389853	0.327898922	0	3.049720305
	15238	1451084_at	6.507758655	-3.198291734	-0.953246813	0.298048737	0.51646883	0	1.936225271
	14980	1450784_at	4.309012985	-3.197358691	-1.084092028	0.339058621	0.471689036	0	2.120040797
	17104	1455997_a_at	7.267360882	-3.197257401	-0.826366775	0.258461135	0.563947678	0	1.773214144
	798	1416564_at	3.137393648	-3.197195705	-0.986322693	0.30849619	0.504762734	0	1.981128821
	15117	1450944_at	4.899787111	-3.196630399	-0.97213532	0.304112518	0.509751026	0	1.961742005
	7150	1424114_s_at	4.543065711	-3.196450002	-1.157457626	0.362107221	0.448301855	0	2.23063989
	8833	1426236_a_at	5.003830139	-3.194200018	-1.446874067	0.45296915	0.366815354	0	2.726167237
	3660	1419705_at	4.404403756	-3.192982875	-1.004602152	0.314628105	0.498407557	0	2.006390125
	12405	1438441_at	3.483477859	-3.190549533	-1.808334667	0.566778434	0.285520321	0	3.502377683
	6482	1423341_at	4.841768069	-3.187397374	-0.964669824	0.302651258	0.512395665	0	1.951616823
	996	1416776_at	3.517999509	-3.185844009	-1.46215551	0.458953893	0.362950445	0	2.755197062
	2756	1418697_at	4.217145136	-3.185384176	-1.329446847	0.417358401	0.397920782	0	2.513063014
	12897	1448229_s_at	5.39782468	-3.180314613	-1.240156119	0.389947622	0.423326844	0	2.362240936
	10869	1432075_a_at	3.215325767	-3.17887053	-0.617757899	0.194332513	0.651682925	0	1.534488569
	382	1416123_at	5.182618526	-3.178265215	-1.245901493	0.392006774	0.421644344	0	2.371667057
	16917	1455298_at	3.509501257	-3.175296969	-1.800450087	0.567017858	0.287085011	0	3.483288789
	1401	1417212_at	5.607853204	-3.175105154	-0.946810152	0.298198046	0.518778231	0	1.92760594
	11073	1433645_at	7.415314991	-3.174808202	-0.826348728	0.260283039	0.563954733	0	1.773191962
	1598	1417429_at	4.388949073	-3.166583115	-1.284869948	0.405759111	0.410407799	0.131524669	2.43660087
	7634	1424692_at	4.880601027	-3.161850411	-0.9898745	0.3130681	0.503521574	0.131524669	1.986012221
	11396	1434745_at	5.609844827	-3.160659507	-1.248767823	0.395097232	0.420807457	0.131524669	2.376383742
	13465	1448856_a_at	5.417694579	-3.159630412	-0.722524249	0.228673659	0.606036147	0.131524669	1.650066592
	13776	1449218_at	5.513932831	-3.157214192	-1.93547101	0.613031265	0.261435868	0.131524669	3.82502986
	1834	1417677_at	4.551734513	-3.152755576	-0.841008857	0.266753586	0.558253054	0.131524669	1.791302337
	6409	1423260_at	3.815768866	-3.151560614	-1.780878622	0.565078334	0.291006116	0.131524669	3.436353897
	14055	1449534_at	4.639091844	-3.151164516	-1.302096561	0.413211228	0.405536434	0.131524669	2.465869688
	10543	1430391_a_at	3.415972281	-3.147835303	-1.141324753	0.362574482	0.453343105	0.131524669	2.205834808
	2079	1417951_at	6.154983052	-3.147200768	-2.082063857	0.661560545	0.236176306	0.131524669	4.234124986
	16787	1454760_at	2.724580359	-3.142554554	-0.840344236	0.267408003	0.558510289	0.131524669	1.79047731
	381	1416122_at	5.630645804	-3.141848488	-1.238720773	0.394264961	0.423748224	0.131524669	2.359891896
	6072	1422852_at	5.804758204	-3.141480038	-1.011638256	0.322026002	0.495982713	0.131524669	2.016199301
	15176	1451015_at	8.050972925	-3.140588408	-1.131630887	0.360324481	0.456399499	0.131524669	2.191062879
	717	1416478_a_at	7.769384568	-3.140278541	-0.627718755	0.1998927	0.647198983	0.131524669	1.545119858
	7490	1424524_at	4.512561516	-3.133031657	-1.16350486	0.371367093	0.446426675	0.131524669	2.240009513
	10017	1427997_at	5.879874404	-3.131375818	-0.815602976	0.260461543	0.568170969	0.131524669	1.760033606
	15793	1451760_s_at	2.586032808	-3.127593197	-0.819914433	0.262155076	0.56647554	0.131524669	1.765301288
	11685	1435967_s_at	7.264392625	-3.120324142	-0.798093817	0.255772728	0.575108547	0.131524669	1.738802189
	230	1415964_at	7.509584679	-3.115297933	-1.269897594	0.407632792	0.414689208	0.131524669	2.411444479
	10115	1428159_s_at	7.543890982	-3.106010235	-0.749555817	0.241324323	0.594786655	0.131524669	1.681275112
	15505	1451411_at	5.388863608	-3.102145914	-0.942797235	0.303917759	0.520223244	0.131524669	1.922251673
	7363	1424366_at	6.277528238	-3.101124543	-0.621402744	0.200379809	0.650038583	0.131524669	1.538370224
	1842	1417686_at	4.673825016	-3.098836302	-1.242480931	0.400950812	0.422645229	0.131524669	2.366050606
	1844	1417688_at	5.199993329	-3.095136499	-1.024389908	0.330967603	0.491618153	0.131524669	2.034099015
	15588	1451508_at	5.755483772	-3.093211384	-0.644876755	0.208481308	0.639547423	0.131524669	1.563605706
	6770	1423680_at	6.155925501	-3.09096311	-1.090580698	0.352828765	0.469572329	0.131524669	2.129597375
	7566	1424613_at	5.369033089	-3.088139362	-0.93103378	0.30148697	0.524482383	0.131524669	1.906641733
	1385	1417196_s_at	4.120689796	-3.085901338	-1.234900134	0.400174859	0.424871909	0.131524669	2.353650544
	16176	1452299_at	4.917477093	-3.085006054	-1.021881437	0.331241307	0.492473692	0.131524669	2.030565319
	6183	1422986_at	2.782886124	-3.084831253	-0.757233058	0.245469848	0.591629929	0.131524669	1.690245795
	4005	1420442_at	3.08288792	-3.084186015	-1.225029292	0.397196955	0.427788827	0.131524669	2.337601959
	10650	1431086_s_at	6.10623741	-3.083961706	-0.535066845	0.173499834	0.6901267	0.131524669	1.449009291
	3089	1419071_at	3.684653032	-3.082965613	-0.97688774	0.316866246	0.508074605	0.131524669	1.968214886
	11567	1435446_a_at	6.110489347	-3.081698094	-1.300754053	0.422090034	0.405913984	0.131524669	2.463576126
	13976	1449443_at	5.892810196	-3.078696306	-1.011392916	0.328513376	0.496067066	0.131524669	2.015856462
	1949	1417806_at	4.585456234	-3.077930756	-0.851932046	0.276787268	0.55404227	0.131524669	1.804916437
	383	1416124_at	5.122237361	-3.074155958	-1.232118927	0.400799095	0.425691761	0.131524669	2.349117582
	4422	1420921_at	3.284226284	-3.074152927	-0.530459806	0.172554788	0.692334043	0.131524669	1.444389469
	6408	1423259_at	3.741397754	-3.073664838	-1.786945459	0.581372906	0.289784943	0.131524669	3.450834916
	2822	1418773_at	5.428740648	-3.072685067	-1.326370935	0.431665109	0.398770078	0.131524669	2.507710721
	7322	1424313_a_at	7.316284449	-3.072162509	-0.659953523	0.214817257	0.632898686	0.131524669	1.580031722
	6570	1423447_at	5.630781155	-3.070385757	-0.763088922	0.248531938	0.589233385	0.131524669	1.697120404
	7391	1424400_a_at	4.350609323	-3.065792367	-1.396389045	0.455474108	0.37987876	0.131524669	2.632418826
	13454	1448844_at	5.747275633	-3.063290524	-0.725092954	0.236703946	0.604958065	0.131524669	1.653007137
	11653	1435837_at	5.533663078	-3.063223771	-1.154613639	0.376927618	0.449186465	0.131524669	2.226246956
	16665	1454005_at	4.26849079	-3.06298865	-0.84223816	0.274972668	0.557777576	0.131524669	1.792829335
	3690	1419739_at	6.843822538	-3.062622203	-1.49856377	0.48930742	0.353905535	0.131524669	2.825612773
	15102	1450928_at	3.646387909	-3.061374783	-1.778321191	0.580889737	0.291522433	0.131524669	3.430267752
	7351	1424349_a_at	5.721446097	-3.060455305	-0.832338007	0.271965418	0.561618355	0.131524669	1.780568584
	8684	1426048_s_at	5.114331286	-3.055560931	-1.396527566	0.457044581	0.379842288	0.131524669	2.632671592
	12947	1448284_a_at	7.100566682	-3.055328593	-0.689553588	0.225688847	0.620045681	0.131524669	1.612784399
	16397	1452651_a_at	6.474234676	-3.053582926	-2.249034908	0.736523278	0.210364781	0.131524669	4.753647438
	1910	1417766_at	5.834321899	-3.051048802	-0.729692608	0.239161238	0.603032387	0.131524669	1.658285726
	17292	1456604_a_at	6.268758236	-3.050168297	-0.52841056	0.173239805	0.693318153	0.131524669	1.442339272
	15368	1451241_at	4.278630406	-3.045206894	-1.087818824	0.357223289	0.470472133	0.131524669	2.125524405
	13118	1448474_at	5.864238797	-3.043604704	-0.782355156	0.257048872	0.581416873	0.131524669	1.719936327
	9871	1427735_a_at	7.376690087	-3.042934493	-2.811972205	0.92409883	0.142400666	0.131524669	7.022439086
	10652	1431099_at	4.69583395	-3.041694136	-0.886652636	0.291499604	0.540867593	0.131524669	1.84888134
	12916	1448251_at	3.894164382	-3.041631983	-1.242750797	0.408580263	0.422566178	0.131524669	2.366493233
	1589	1417418_s_at	8.598655884	-3.037550113	-0.662238232	0.21801722	0.631897196	0.131524669	1.582535904
	12395	1438385_s_at	5.333951943	-3.03637835	-1.011090317	0.332992203	0.496171124	0.131524669	2.015433689
	5262	1421922_at	4.941584103	-3.035935164	-0.826365087	0.272194577	0.563948338	0.131524669	1.773212069
	16083	1452141_a_at	7.974991848	-3.033171581	-1.020350823	0.336397331	0.492996455	0.131524669	2.028412152
	7181	1424154_a_at	6.721649213	-3.02862695	-0.690494912	0.227989423	0.619641247	0.131524669	1.613837046
	1859	1417707_at	3.926921986	-3.028401814	-0.917839601	0.303077219	0.529301042	0.131524669	1.889284019
	2632	1418560_at	8.035216118	-3.028358689	-0.672150456	0.221952062	0.627570544	0.131524669	1.593446362
	3620	1419657_a_at	4.911618488	-3.028153715	-0.675632522	0.223116983	0.626057676	0.131524669	1.597296924
	17128	1456057_x_at	5.510625965	-3.025827985	-0.688285518	0.227470141	0.620590915	0.131524669	1.611367449
	3476	1419491_at	3.595331084	-3.024587496	-1.870958425	0.618583006	0.273391743	0.131524669	3.657754948
	7184	1424157_at	4.723597556	-3.024055852	-0.964658731	0.318995011	0.512399605	0.131524669	1.951601816
	9513	1427183_at	4.873361603	-3.014182142	-1.717510835	0.569809903	0.304072903	0.153964897	3.288685014
	14239	1449883_at	3.808191327	-3.012086808	-1.12779658	0.374423664	0.457614103	0.153964897	2.185247337
	9761	1427552_a_at	5.632303104	-3.011221197	-1.028493681	0.34155368	0.490221723	0.153964897	2.039893284
	16074	1452132_at	4.25011638	-3.009950645	-0.660378828	0.219398557	0.632712135	0.153964897	1.580497582
	10514	1430127_a_at	5.562396826	-3.008041669	-1.212656651	0.403138249	0.431473347	0.153964897	2.31764026
	9527	1427213_at	4.914372947	-3.004810253	-1.016775779	0.338382691	0.49421963	0.153964897	2.023391906
	4507	1421028_a_at	5.097665918	-3.004299533	-1.073155747	0.357206642	0.475278239	0.153964897	2.104030687
	13035	1448382_at	4.488804486	-3.00163219	-1.111940143	0.370445169	0.46267141	0.153964897	2.161361128
	13134	1448491_at	7.333435142	-3.000135122	-0.912349544	0.304102818	0.531319091	0.153964897	1.882108167
	6862	1423780_at	7.171679549	-2.994279944	-0.772838507	0.25810496	0.585264831	0.153964897	1.708628209
	10998	1433460_at	5.29011332	-2.990426408	-0.818353327	0.273657738	0.567088841	0.153964897	1.763392131
	7431	1424444_a_at	5.033750733	-2.990340253	-0.798241776	0.266940117	0.575049568	0.153964897	1.738980526
	7830	1424937_at	4.036420703	-2.988741096	-1.293566728	0.432813244	0.407941242	0.153964897	2.451333422
	15424	1451312_at	7.309716923	-2.986276444	-0.650821702	0.217937527	0.636917447	0.153964897	1.570062186
	3477	1419492_s_at	3.669529253	-2.984875891	-1.8196314	0.609617105	0.283293342	0.153964897	3.529909999
	7149	1424113_at	4.188431701	-2.984303224	-1.0691265	0.358249956	0.47660748	0.153964897	2.09816262
	17095	1455978_a_at	3.152380867	-2.982579637	-1.247090165	0.418124683	0.421297084	0.153964897	2.373621936
	1034	1416816_at	5.890168804	-2.98219476	-0.765341939	0.256637142	0.588313913	0.153964897	1.69977282
	11940	1436990_s_at	7.093963488	-2.98127626	-1.208038789	0.405208603	0.432856645	0.153964897	2.310233682
	16756	1454647_at	5.633648569	-2.98057366	-0.898000461	0.301284438	0.536629972	0.153964897	1.863481454
	12974	1448318_at	8.03966919	-2.97640157	-0.822842856	0.276455591	0.565326858	0.153964897	1.768888186
	10587	1430701_a_at	3.439658545	-2.974873699	-0.775600288	0.260717048	0.584145518	0.153964897	1.711902205
	863	1416629_at	6.079891124	-2.972850419	-1.318168337	0.443402173	0.401043786	0.153964897	2.493493318
	12740	1447919_x_at	7.439184921	-2.971508282	-0.705462632	0.23740894	0.613245806	0.153964897	1.63066749
	10546	1430421_a_at	6.895160529	-2.970514966	-0.666163543	0.224258605	0.630180255	0.153964897	1.58684756
	3113	1419097_a_at	5.967258777	-2.966261783	-0.815546396	0.274940803	0.568193252	0.153964897	1.759964582
	15586	1451506_at	5.131928155	-2.964860183	-1.051356297	0.354605692	0.482514333	0.153964897	2.072477296
	13179	1448539_a_at	4.124209202	-2.963842877	-0.738141419	0.249048769	0.599511187	0.153964897	1.668025587
	1854	1417702_a_at	4.599832285	-2.962607338	-1.351969235	0.456344389	0.391756947	0.153964897	2.552603104
	8697	1426063_a_at	2.598916875	-2.961720697	-1.075187629	0.36302803	0.474609331	0.153964897	2.106996078
	10307	1428843_at	6.001190814	-2.96085292	-0.773171208	0.261131244	0.585129878	0.153964897	1.709022283
	3370	1419378_a_at	3.872120856	-2.960370564	-1.109843242	0.374900107	0.463344373	0.153964897	2.158221956
	3371	1419379_x_at	3.86136063	-2.958252129	-1.09864094	0.37138178	0.466956175	0.153964897	2.141528593
	16392	1452641_at	4.624999898	-2.956931282	-0.696343847	0.235495444	0.6171342	0.153964897	1.6203931
	11540	1435333_at	5.727980215	-2.954706474	-0.764741945	0.25882163	0.588558635	0.153964897	1.699066059
	17291	1456601_x_at	3.791693238	-2.947503484	-1.118210069	0.379375317	0.460665011	0.153964897	2.170774804
	5740	1422477_at	4.839807002	-2.942221714	-0.874145815	0.297103991	0.545576794	0.186704559	1.832922536
	6118	1422905_s_at	4.42380298	-2.941817335	-0.825065229	0.280461067	0.564456681	0.186704559	1.771615137
	2723	1418658_at	4.896358749	-2.940181144	-0.982888733	0.334295299	0.505965621	0.186704559	1.976418867
	8399	1425678_a_at	5.326682024	-2.939314594	-0.771874087	0.262603428	0.585656202	0.186704559	1.707486399
	2956	1418926_at	3.742877011	-2.936262833	-1.087732587	0.370447963	0.470500256	0.186704559	2.125397355
	10065	1428075_at	7.140680629	-2.934795611	-0.661394801	0.225363156	0.632266724	0.186704559	1.581610991
	11951	1437008_x_at	5.53749451	-2.934719845	-0.651973174	0.222158573	0.636409301	0.186704559	1.571315815
	10858	1432016_a_at	7.444611703	-2.933183925	-1.213493606	0.413712074	0.431223108	0.186704559	2.318985189
	3137	1419121_at	4.181417374	-2.929971088	-0.755767308	0.257943606	0.592231319	0.186704559	1.68852941
	12969	1448313_at	5.871101558	-2.928473832	-0.688873132	0.235232811	0.620338198	0.186704559	1.612023898
	14948	1450748_at	3.075536849	-2.928053421	-0.817121477	0.279066451	0.567573259	0.186704559	1.761887096
	12954	1448293_at	3.894233641	-2.924795282	-1.246386239	0.426144779	0.421502695	0.186704559	2.372464071
	16555	1453410_at	5.543978029	-2.917534485	-1.21184531	0.415366234	0.431716067	0.186704559	2.316337235
	7262	1424242_at	3.098081474	-2.916394056	-0.70268118	0.240941782	0.614429257	0.186704559	1.627526665
	8905	1426318_at	2.035603696	-2.912711878	-0.733040617	0.251669457	0.601634575	0.186704559	1.662138517
	7759	1424852_at	5.175307523	-2.912568286	-1.03465291	0.355237305	0.488133304	0.186704559	2.04862072
	4023	1420461_at	3.285293453	-2.909848014	-1.004226888	0.345113175	0.498537216	0.186704559	2.005868304
	13434	1448823_at	4.563721914	-2.908847899	-1.258636279	0.432692366	0.417938834	0.186704559	2.392694622
	17312	1456676_a_at	4.30172979	-2.90866039	-1.115169952	0.38339641	0.46163677	0.186704559	2.166205259
	13343	1448722_s_at	4.275556018	-2.907578857	-0.650608637	0.223763024	0.637011518	0.186704559	1.569830328
	1644	1417480_at	5.428877606	-2.902659706	-0.775320835	0.267107037	0.584258679	0.186704559	1.711570638
	8990	1426434_at	4.004947201	-2.901570065	-0.874457604	0.30137394	0.545458899	0.186704559	1.833318702
	9701	1427474_s_at	3.16422603	-2.899790342	-0.800308676	0.275988462	0.574226304	0.186704559	1.741473689
	12186	1437687_x_at	5.957210968	-2.896681916	-0.737487867	0.254597463	0.599782832	0.186704559	1.667270129
	1498	1417320_at	6.807929392	-2.896537263	-0.607002241	0.209561344	0.656559543	0.186704559	1.523091106
	12607	1439164_at	6.323573845	-2.895245671	-0.993192181	0.343042454	0.502364986	0.186704559	1.990584591
	13111	1448467_a_at	4.166134107	-2.894527284	-0.753126916	0.260189952	0.593316202	0.186704559	1.685441924
	2557	1418472_at	5.429775148	-2.894123526	-1.3666565	0.47221775	0.387788923	0.186704559	2.578722445
	1085	1416868_at	6.651911094	-2.893954306	-0.969247892	0.33492163	0.51077227	0.186704559	1.957819676
	16545	1453321_at	7.052939127	-2.892154645	-1.186056292	0.410094354	0.439502631	0.186704559	2.275299233
	12536	1438910_a_at	6.04797375	-2.891857953	-0.790286681	0.27327991	0.578229179	0.186704559	1.729418085
	675	1416432_at	4.514092528	-2.889388187	-1.119416933	0.387423517	0.460279811	0.186704559	2.172591491
	9836	1427689_a_at	6.216455717	-2.889138345	-0.619941296	0.214576535	0.650697404	0.186704559	1.536812646
	15563	1451479_a_at	4.634144659	-2.888763465	-0.61023984	0.211246039	0.655087788	0.186704559	1.526512962
	3429	1419442_at	3.229225564	-2.885433912	-1.193226356	0.41353446	0.437323762	0.186704559	2.286635411
	3106	1419089_at	3.820859781	-2.882687091	-1.036566856	0.359583549	0.487486153	0.186704559	2.051340319
	4168	1420631_a_at	6.067340553	-2.881775761	-0.6824469	0.236814713	0.623107549	0.186704559	1.604859389
	317	1416056_a_at	7.737816056	-2.879261278	-0.562916934	0.195507417	0.676932114	0.186704559	1.477253005
	5735	1422472_at	5.601077245	-2.879083726	-0.78902935	0.274055715	0.578733335	0.186704559	1.727911527
	5986	1422754_at	4.244507157	-2.878335444	-0.936596255	0.325395102	0.522464075	0.186704559	1.914007198
	10726	1431429_a_at	5.589804413	-2.877318324	-1.132863395	0.393721955	0.456009759	0.186704559	2.192935523
	15534	1451446_at	3.848786778	-2.876869957	-1.147176574	0.398758578	0.451507991	0.186704559	2.214800226
	13705	1449137_at	7.972402103	-2.875216212	-0.656404906	0.228297581	0.634457351	0.186704559	1.576150072
	1931	1417788_at	5.148952619	-2.873831142	-1.786426438	0.621618442	0.289889214	0.186704559	3.449593676
	15293	1451148_at	6.384841881	-2.873262809	-0.762263981	0.2652956	0.589570408	0.186704559	1.696150259
	13345	1448724_at	5.728936898	-2.870972308	-0.926311319	0.32264725	0.526202016	0.186704559	1.900410811
	203	1415933_a_at	8.181758437	-2.869209187	-0.7057986	0.245990639	0.613103013	0.186704559	1.631047277
	6938	1423868_at	4.786192003	-2.867221672	-0.539087487	0.188017373	0.688206066	0.324055793	1.453053162
	2241	1418127_a_at	6.810563505	-2.865599522	-0.730185819	0.254810839	0.602826265	0.324055793	1.658852739
	9022	1426474_at	5.485622704	-2.864197899	-0.616623658	0.21528668	0.652195477	0.324055793	1.533282635
	1541	1417368_s_at	7.410958066	-2.863996113	-0.501683738	0.175169141	0.706282014	0.324055793	1.415865023
	13882	1449335_at	3.862940732	-2.86316309	-1.035969992	0.361827098	0.487687875	0.324055793	2.050491825
	17069	1455911_x_at	7.715032972	-2.862847405	-0.560395824	0.19574771	0.678116088	0.324055793	1.474673759
	7577	1424626_at	3.867612632	-2.861763359	-1.174092692	0.410268965	0.443162376	0.324055793	2.256509249
	13470	1448862_at	4.269701974	-2.86110268	-0.867882767	0.30333856	0.547950408	0.324055793	1.824982674
	1105	1416889_at	6.339006437	-2.860043041	-2.163930838	0.756607788	0.22314744	0.324055793	4.481342019
	15587	1451507_at	4.984832319	-2.857118392	-1.039292956	0.363755649	0.486565874	0.324055793	2.055220172
	7647	1424709_at	3.585860304	-2.854486346	-0.694851224	0.243424259	0.617773022	0.324055793	1.618717496
	10066	1428076_s_at	7.091845592	-2.850273287	-0.638418985	0.223985184	0.642416572	0.324055793	1.55662236
	14113	1449623_at	4.855633655	-2.849575665	-0.546266498	0.191700998	0.684789982	0.324055793	1.460301736
	11042	1433545_s_at	5.561276376	-2.848049389	-0.854222156	0.299932353	0.55316349	0.324055793	1.807783807
	6267	1423091_a_at	5.27665931	-2.847891027	-0.998102627	0.350470793	0.500658012	0.324055793	1.997371412
	7085	1424041_s_at	4.639644575	-2.845124904	-1.276723355	0.448740705	0.41273184	0.324055793	2.422880675
	6952	1423886_at	4.794614541	-2.844996768	-0.720744125	0.253337414	0.606784389	0.324055793	1.648031851
	3193	1419185_a_at	5.295736065	-2.84461889	-1.29866672	0.45653452	0.406501697	0.324055793	2.46001433
	6951	1423885_at	5.063947262	-2.843727132	-0.691379506	0.243124419	0.619261428	0.324055793	1.61482688
	12840	1448167_at	5.136621822	-2.840380004	-0.726123769	0.255643177	0.604525973	0.324055793	1.654188644
	7199	1424172_at	5.983725585	-2.840086313	-0.589477835	0.20755631	0.664583401	0.324055793	1.504702041
	571	1416322_at	4.620431672	-2.837759381	-1.025560287	0.361397902	0.491219492	0.324055793	2.035749837
	17010	1455752_a_at	4.944922795	-2.836800777	-0.544362604	0.191893138	0.685694282	0.324055793	1.458375878
	3666	1419711_at	5.020151292	-2.835321245	-0.892548392	0.314796213	0.53866178	0.324055793	1.856452486
	662	1416418_at	5.750049404	-2.832502274	-0.739902019	0.261218508	0.598780017	0.324055793	1.670062412
	12452	1438609_x_at	6.296877232	-2.83051953	-2.096691765	0.740744497	0.233793745	0.324055793	4.277274403
	17490	1460292_a_at	2.793640017	-2.830237111	-1.021790186	0.361026354	0.492504842	0.324055793	2.03043689
	8207	1425411_at	5.118069186	-2.830189076	-1.066611889	0.376869481	0.477438929	0.324055793	2.094508718
	15922	1451943_a_at	4.530950099	-2.829811426	-0.674187464	0.238244661	0.626685074	0.324055793	1.595697811
	7352	1424350_s_at	5.520024638	-2.825949675	-0.781248995	0.276455381	0.581862835	0.324055793	1.718618101
	8604	1425942_a_at	5.194780136	-2.825178738	-0.974952785	0.345094196	0.508756496	0.324055793	1.965576869
	8412	1425696_at	3.652778436	-2.825001147	-0.734700055	0.26007071	0.600942951	0.324055793	1.664051467
	8293	1425537_at	4.516650695	-2.824570535	-0.715332109	0.253253406	0.609064909	0.324055793	1.641861132
	Estimated Miss rates for Delta=1.32599778300338
		Quantiles	Cutpoints	Miss Rate(%)
		0 -> 0.05	-2.823 -> -1.954	89.08
		0.05 -> 0.1	-1.954 -> -1.437	60.85
		0.1 -> 0.15	-1.437 -> -1.074	29.26
		0.15 -> 0.2	-1.074 -> -0.798	8.45
		0.2 -> 0.25	-0.798 -> -0.58	0.64
		0.25 -> 0.75	-0.58 -> 1.029	9.18
		0.75 -> 0.8	1.029 -> 1.234	47.2
		0.8 -> 0.85	1.234 -> 1.467	60.81
		0.85 -> 0.9	1.467 -> 1.751	72.54
		0.9 -> 0.95	1.751 -> 2.152	84.42
		0.95 -> 1	2.152 -> 3.015	94.2
