# Supplementary material for: A genomic analysis of mouse models of breast cancer reveals molecular features of mouse models and relationships to human breast cancer
Source: Breast Cancer Res. 2014 Jun 5;16(3):R59. doi: 10.1186/bcr3672 (PMC4078930; doi:10.1186/bcr3672)
Supplement: Additional file 3 — Fold change values organized by mouse tumor model type comparing the mouse model to normal mammary gland. [file bcr3672-S3.zip › Additional_File_3/LPA_vs_NMLmammary/AdditionalFile69_LPA_vs_NMLmammary/UpregulatedGenesgather_gene_ontology_121024.txt]

#	Annotation	Total Genes With Ann	Your Genes (With Ann)	Your Genes (No Ann)	Genome (With Ann)	Genome (No Ann)	ln(Bayes factor)	neg ln(p value)	FE: neg ln(p value)	FE: neg ln(FDR)	Genes
1	GO:0007049 [5]: cell cycle	37	37	113	521	11958	35.17	10.41	40.03	34.06	2810406C15Rik Apc2 Aurka Aurkb Brca1 Brrn1 Bub1b Ccna2 Ccnb1-rs1 Ccnb2 Cdc20 Cdc2a Fzr1 Incenp Mad2l1 Mcm3 Mcm7 Nek2 Nusap1 Pes1 Pole2 Prim1 Pycard Rad51 Rfc3 Rfc5 Ris2 Rnf2 Rrm1 Rrm2 Skp2 Spag5 Stmn1 Tacc3 Trim13 Tubb5 Ube2c
2	GO:0000278 [6]: mitotic cell cycle	21	21	129	115	12364	34.58	10.41	39.52	34.06	2810406C15Rik Brrn1 Bub1b Ccna2 Ccnb1-rs1 Ccnb2 Cdc20 Cdc2a Fzr1 Incenp Mad2l1 Nek2 Nusap1 Pes1 Ris2 Rnf2 Skp2 Spag5 Stmn1 Tubb5 Ube2c
3	GO:0007067 [8]: mitosis	18	18	132	72	12407	33.82	10.41	38.79	33.81	2810406C15Rik Brrn1 Bub1b Ccna2 Ccnb1-rs1 Ccnb2 Cdc20 Cdc2a Fzr1 Incenp Mad2l1 Nek2 Nusap1 Pes1 Spag5 Stmn1 Tubb5 Ube2c
4	GO:0000087 [7]: M phase of mitotic cell cycle	18	18	132	73	12406	33.61	10.41	38.58	33.81	2810406C15Rik Brrn1 Bub1b Ccna2 Ccnb1-rs1 Ccnb2 Cdc20 Cdc2a Fzr1 Incenp Mad2l1 Nek2 Nusap1 Pes1 Spag5 Stmn1 Tubb5 Ube2c
5	GO:0008283 [4]: cell proliferation	41	41	109	697	11782	33.36	10.41	38.21	33.66	2810406C15Rik Apc2 Aurka Aurkb Brca1 Brrn1 Bub1b Ccna2 Ccnb1-rs1 Ccnb2 Cdc20 Cdc2a Cdca3 Cdca5 Fzr1 Incenp Mad2l1 Mcm3 Mcm7 Nek2 Nusap1 Pes1 Pole2 Prc1 Prim1 Pycard Rad51 Rfc3 Rfc5 Ris2 Rnf2 Rrm1 Rrm2 Skp2 Spag5 Stmn1 Tacc3 Trim13 Tubb5 Ube2c Uhrf1
6	GO:0000279 [6]: M phase	20	20	130	119	12360	31.29	10.41	36.23	31.87	2810406C15Rik Brca1 Brrn1 Bub1b Ccna2 Ccnb1-rs1 Ccnb2 Cdc20 Cdc2a Fzr1 Incenp Mad2l1 Nek2 Nusap1 Pes1 Rad51 Spag5 Stmn1 Tubb5 Ube2c
7	GO:0000280 [7]: nuclear division	19	19	131	111	12368	29.8	10.41	34.75	30.54	2810406C15Rik Brrn1 Bub1b Ccna2 Ccnb1-rs1 Ccnb2 Cdc20 Cdc2a Fzr1 Incenp Mad2l1 Nek2 Nusap1 Pes1 Rad51 Spag5 Stmn1 Tubb5 Ube2c
8	GO:0000067 [6]: DNA replication and chromosome cycle	15	15	135	104	12375	20.47	10.41	25.4	21.32	2810406C15Rik Brca1 Brrn1 Mad2l1 Mcm3 Mcm7 Nek2 Nusap1 Pole2 Prim1 Rfc3 Rfc5 Ris2 Rrm1 Rrm2
9	GO:0007154 [3]: cell communication	10	10	140	3599	8880	20.15	10.41	0.0	0.0	Apc2 Arf1 Col11a1 Dscr1l2 Insr Iqgap1 Racgap1 Rtkn Stmn1 Wdr5
10	GO:0000910 [5]: cytokinesis	14	14	136	96	12383	18.97	10.41	23.9	19.95	Ccna2 Ccnb1-rs1 Ccnb2 Cdc20 Cdc2a Cdca3 Cdca5 Fzr1 Incenp Nek2 Nusap1 Prc1 Spag5 Ube2c
11	GO:0050875 [3]: cellular physiological process	130	130	20	7804	4675	18.88	10.41	23.59	19.74	2810406C15Rik 5430413I02Rik Acox2 Anxa2 Apc2 Aqp5 Arf1 Asf1b Aurka Aurkb B4galt6 BC031407 Basp1 Birc5 Bnipl Brca1 Brrn1 Bub1b Cacnb3 Car9 Ccna2 Ccnb1-rs1 Ccnb2 Cdc20 Cdc2a Cdca3 Cdca5 Chl1 Clk3 Cmas Col11a1 Crabp2 Ddost Dusp6 Egln3 Eif2b2 Eif3s3 Enpp1 Etv1 Exo1 Foxc1 Fzr1 G1p2 Galk1 Galnt10 Galnt7 Gatm Gzmc Hcngp Hnrpab Hpn Hs2st1 Incenp Insr Irf7 Itpr3 Kcnn4 Kif22 Klk10 Lap3 Mad2l1 Maf1 Mcm3 Mcm…
12	GO:0007166 [5]: cell surface receptor linked signal transduction	3	3	147	2299	10180	16.62	10.41	0.0	0.0	Apc2 Insr Wdr5
13	GO:0007186 [6]: G-protein coupled receptor protein signaling pathway	1	1	149	1886	10593	16.14	10.41	0.0	0.0	Wdr5
14	GO:0007165 [4]: signal transduction	9	9	141	3051	9428	14.99	10.41	0.0	0.0	Apc2 Arf1 Dscr1l2 Insr Iqgap1 Racgap1 Rtkn Stmn1 Wdr5
15	GO:0009605 [4]: response to external stimulus	3	3	147	2169	10310	14.95	10.41	0.0	0.0	Cklfsf7 G1p2 Pycard
16	GO:0050896 [3]: response to stimulus	8	8	142	2743	9736	12.92	10.41	0.0	0.0	Brca1 Cklfsf7 G1p2 Mpg Pycard Rad51 Rfc5 Tacc3
17	GO:0050874 [3]: organismal physiological process	6	6	144	2402	10077	12.14	10.41	0.0	0.0	Anxa2 Enpp1 Foxc1 G1p2 Mmp13 Pycard
18	GO:0044238 [4]: primary metabolism	91	91	59	4965	7514	10.8	10.41	15.27	11.51	Acox2 Asf1b Aurka Aurkb B4galt6 BC031407 Basp1 Brca1 Bub1b Cdc20 Cdc2a Clk3 Cmas Col11a1 Ddost Dusp6 Eif2b2 Eif3s3 Enpp1 Etv1 Exo1 Foxc1 Fzr1 G1p2 Galk1 Galnt10 Galnt7 Gatm Ggta1 Gzmc Hcngp Hnrpab Hpn Hs2st1 Insr Irf7 Klk10 Lap3 Maf1 Mcm3 Mcm7 Melk Mmp13 Mpg Ncoa5 Nek2 Nek6 Nme4 Padi4 Pafah1b3 Pbk Pdlim1 Plod2 Pole2 Polr2e Prim1 Prps2 Psma5 Ptbp1 Ptpn2 Pycr2 Qtrt1 Rad51 Rfc3 Rfc5 Ris2 Rpl35 Rpl36…
19	GO:0044237 [4]: cellular metabolism	93	93	57	5173	7306	10.34	10.41	14.8	11.13	Acox2 Asf1b Aurka Aurkb B4galt6 BC031407 Basp1 Brca1 Bub1b Car9 Cdc20 Cdc2a Clk3 Cmas Col11a1 Ddost Dusp6 Eif2b2 Eif3s3 Enpp1 Etv1 Exo1 Foxc1 Fzr1 G1p2 Galk1 Galnt10 Galnt7 Gatm Gzmc Hcngp Hnrpab Hpn Hs2st1 Insr Irf7 Klk10 Lap3 Maf1 Mcm3 Mcm7 Melk Mmp13 Mpg Ncoa5 Nek2 Nek6 Nme4 Nqo1 Padi4 Pbk Pdlim1 Plod2 Pole2 Polr2e Prim1 Prps2 Psma5 Ptbp1 Ptpn2 Pycr2 Qtrt1 Racgap1 Rad51 Rfc3 Rfc5 Ris2 Rpl35 Rp…
20	GO:0008152 [3]: metabolism	96	96	54	5506	6973	9.5	10.41	13.94	10.36	Acox2 Asf1b Aurka Aurkb B4galt6 BC031407 Basp1 Brca1 Bub1b Car9 Cdc20 Cdc2a Clk3 Cmas Col11a1 Ddost Dusp6 Eif2b2 Eif3s3 Enpp1 Etv1 Exo1 Foxc1 Fzr1 G1p2 Galk1 Galnt10 Galnt7 Gatm Ggta1 Gzmc Hcngp Hnrpab Hpn Hs2st1 Insr Irf7 Klk10 Lap3 Maf1 Mcm3 Mcm7 Melk Mmp13 Mpg Ncoa5 Nek2 Nek6 Nme4 Nqo1 Padi4 Pafah1b3 Pbk Pdlim1 Plod2 Pole2 Polr2e Prim1 Prps2 Psma5 Ptbp1 Ptpn2 Pycr2 Qtrt1 Racgap1 Rad51 Rfc3 Rfc…
21	GO:0006260 [6]: DNA replication	9	9	141	85	12394	8.4	10.41	13.3	9.99	Mcm3 Mcm7 Pole2 Prim1 Rfc3 Rfc5 Ris2 Rrm1 Rrm2
22	GO:0000070 [9]: mitotic sister chromatid segregation	3	3	147	0	12479	8.31	10.41	13.32	9.99	Mad2l1 Nek2 Nusap1
23	GO:0000090 [9]: mitotic anaphase	3	3	147	0	12479	8.31	10.41	13.32	9.99	Mad2l1 Nek2 Nusap1
24	GO:0000819 [8]: sister chromatid segregation	3	3	147	0	12479	8.31	10.41	13.32	9.99	Mad2l1 Nek2 Nusap1
25	GO:0000074 [6]: regulation of cell cycle	14	14	136	261	12218	7.42	10.41	12.22	8.96	Apc2 Brca1 Ccna2 Ccnb1-rs1 Ccnb2 Cdc2a Mad2l1 Nusap1 Pycard Ris2 Skp2 Tacc3 Trim13 Ube2c
26	GO:0007052 [9]: mitotic spindle organization and biogenesis	3	3	147	4	12475	4.81	8.8	9.8	6.59	Nusap1 Stmn1 Tubb5
27	GO:0006464 [7]: protein modification	28	28	122	1088	11391	4.6	8.11	9.1	6.04	Aurka Aurkb Brca1 Bub1b Cdc20 Cdc2a Clk3 Ddost Dusp6 Fzr1 G1p2 Galnt10 Galnt7 Insr Melk Nek2 Nek6 Padi4 Pbk Plod2 Ptpn2 Skp2 St6galnac4 Trim11 Trim13 Trim27 Ube2c Usp22
28	GO:0000088 [9]: mitotic prophase	3	3	147	5	12474	4.34	7.85	9.34	6.23	2810406C15Rik Brrn1 Nusap1
29	GO:0007076 [8]: mitotic chromosome condensation	3	3	147	5	12474	4.34	7.85	9.34	6.23	2810406C15Rik Brrn1 Nusap1
30	GO:0006259 [5]: DNA metabolism	15	15	135	406	12073	4.16	7.67	8.84	5.82	Asf1b Aurkb Brca1 Mcm3 Mcm7 Mpg Pole2 Prim1 Rad51 Rfc3 Rfc5 Ris2 Rrm1 Rrm2 Tk1
31	GO:0044267 [6]: cellular protein metabolism	44	44	106	2165	10314	4.04	7.58	8.39	5.43	Asf1b Aurka Aurkb Brca1 Bub1b Cdc20 Cdc2a Clk3 Col11a1 Ddost Dusp6 Eif2b2 Eif3s3 Fzr1 G1p2 Galnt10 Galnt7 Gzmc Hpn Hs2st1 Insr Klk10 Lap3 Melk Mmp13 Nek2 Nek6 Padi4 Pbk Plod2 Psma5 Ptpn2 Rpl35 Rpl36a Skp2 Spag5 St6galnac4 Stmn1 Trim11 Trim13 Trim27 Tubb5 Ube2c Usp22
32	GO:0043170 [4]: macromolecule metabolism	48	48	102	2448	10031	3.99	7.47	8.31	5.43	Asf1b Aurka Aurkb B4galt6 Brca1 Bub1b Cdc20 Cdc2a Clk3 Cmas Col11a1 Ddost Dusp6 Eif2b2 Eif3s3 Fzr1 G1p2 Galk1 Galnt10 Galnt7 Ggta1 Gzmc Hpn Hs2st1 Insr Klk10 Lap3 Melk Mmp13 Nek2 Nek6 Padi4 Pbk Plod2 Psma5 Ptpn2 Rpl35 Rpl36a Skp2 Spag5 St6galnac4 Stmn1 Trim11 Trim13 Trim27 Tubb5 Ube2c Usp22
33	GO:0019538 [5]: protein metabolism	44	44	106	2186	10293	3.84	7.28	8.17	5.35	Asf1b Aurka Aurkb Brca1 Bub1b Cdc20 Cdc2a Clk3 Col11a1 Ddost Dusp6 Eif2b2 Eif3s3 Fzr1 G1p2 Galnt10 Galnt7 Gzmc Hpn Hs2st1 Insr Klk10 Lap3 Melk Mmp13 Nek2 Nek6 Padi4 Pbk Plod2 Psma5 Ptpn2 Rpl35 Rpl36a Skp2 Spag5 St6galnac4 Stmn1 Trim11 Trim13 Trim27 Tubb5 Ube2c Usp22
34	GO:0044260 [5]: cellular macromolecule metabolism	46	46	104	2333	10146	3.75	7.23	8.08	5.33	Asf1b Aurka Aurkb Brca1 Bub1b Cdc20 Cdc2a Clk3 Cmas Col11a1 Ddost Dusp6 Eif2b2 Eif3s3 Fzr1 G1p2 Galk1 Galnt10 Galnt7 Gzmc Hpn Hs2st1 Insr Klk10 Lap3 Melk Mmp13 Nek2 Nek6 Padi4 Pbk Plod2 Psma5 Ptpn2 Rpl35 Rpl36a Skp2 Spag5 St6galnac4 Stmn1 Trim11 Trim13 Trim27 Tubb5 Ube2c Usp22
35	GO:0043283 [4]: biopolymer metabolism	30	30	120	1295	11184	3.46	6.93	7.89	5.21	Asf1b Aurkb Brca1 Cmas Gzmc Hnrpab Hpn Hs2st1 Klk10 Lap3 Mcm3 Mcm7 Mmp13 Mpg Pole2 Prim1 Psma5 Ptbp1 Qtrt1 Rad51 Rfc3 Rfc5 Ris2 Rrm1 Rrm2 Skp2 Spag5 Tk1 Ube2c Wdr4
36	GO:0030261 [7]: chromosome condensation	3	3	147	8	12471	3.3	6.78	8.28	5.43	2810406C15Rik Brrn1 Nusap1
37	GO:0007051 [8]: spindle organization and biogenesis	3	3	147	8	12471	3.3	6.78	8.28	5.43	Nusap1 Stmn1 Tubb5
38	GO:0045786 [7]: negative regulation of cell cycle	5	5	145	45	12434	3.19	6.75	8.1	5.33	Apc2 Brca1 Mad2l1 Pycard Trim13
39	GO:0007088 [7]: regulation of mitosis	3	3	147	9	12470	3.03	6.55	8.0	5.29	Cdc2a Mad2l1 Nusap1
40	GO:0009607 [4]: response to biotic stimulus	2	2	148	992	11487	2.94	6.38	0.0	0.0	G1p2 Pycard
41	GO:0006952 [5]: defense response	2	2	148	906	11573	2.02	5.33	0.0	0.0	G1p2 Pycard
42	GO:0007017 [7]: microtubule-based process	7	7	143	131	12348	1.86	5.16	6.66	4.0	Birc5 Brca1 Kif22 Nusap1 Stmn1 Tctex1 Tubb5
43	GO:0007059 [7]: chromosome segregation	3	3	147	16	12463	1.63	4.89	6.58	3.96	Mad2l1 Nek2 Nusap1
44	GO:0007582 [2]: physiological process	135	135	15	10140	2339	1.55	4.78	5.95	3.38	2810406C15Rik 5430413I02Rik Acox2 Anxa2 Apc2 Aqp5 Arf1 Asf1b Aurka Aurkb B4galt6 BC031407 Basp1 Birc5 Bnipl Brca1 Brrn1 Bub1b Cacnb3 Car9 Ccna2 Ccnb1-rs1 Ccnb2 Cdc20 Cdc2a Cdca3 Cdca5 Chl1 Cklfsf7 Clk3 Cmas Col11a1 Crabp2 Ddost Dusp6 Egln3 Eif2b2 Eif3s3 Enpp1 Etv1 Exo1 Foxc1 Fzr1 G1p2 Galk1 Galnt10 Galnt7 Gatm Ggta1 Gzmc Hcngp Hnrpab Hpn Hs2st1 Incenp Insr Irf7 Itpr3 Kcnn4 Kif22 Klk10 Lap3 Mad2l1…
45	GO:0030199 [5]: collagen fibril organization	2	2	148	4	12475	1.21	4.46	6.2	3.6	Anxa2 Col11a1
46	GO:0006139 [5]: nucleobase, nucleoside, nucleotide and nucleic acid metabolism	42	42	108	2385	10094	1.04	4.31	5.19	2.71	Asf1b Aurkb BC031407 Basp1 Brca1 Cmas Enpp1 Etv1 Exo1 Foxc1 Hcngp Hnrpab Irf7 Maf1 Mcm3 Mcm7 Mpg Ncoa5 Nme4 Pdlim1 Pole2 Polr2e Prim1 Prps2 Ptbp1 Qtrt1 Rad51 Rfc3 Rfc5 Ris2 Rps10 Rrm1 Rrm2 Sox4 Srebf2 Tead4 Tgif Tk1 Trim27 Uhrf1 Wdr4 Zfp239
47	GO:0001501 [5]: skeletal development	5	5	145	81	12398	0.8	4.04	5.64	3.1	Col11a1 Enpp1 Foxc1 Mmp13 Wdr5
48	GO:0007093 [8]: mitotic checkpoint	2	2	148	6	12473	0.6	3.84	5.59	3.07	Cdc2a Mad2l1
49	GO:0006261 [7]: DNA-dependent DNA replication	3	3	147	28	12451	0.23	3.47	5.15	2.69	Mcm3 Mcm7 Prim1
50	GO:0006270 [8]: DNA replication initiation	2	2	148	8	12471	0.16	3.41	5.13	2.69	Mcm3 Mcm7
51	GO:0006955 [4]: immune response	2	2	148	710	11769	0.04	0.0	0.0	0.0	G1p2 Pycard
52	GO:0006512 [8]: ubiquitin cycle	10	10	140	347	12132	0.01	0.0	4.59	2.47	Brca1 Cdc20 Fzr1 G1p2 Skp2 Trim11 Trim13 Trim27 Ube2c Usp22
53	GO:0006486 [8]: protein amino acid glycosylation	4	4	146	62	12417	0.0	0.0	4.85	2.47	Ddost Galnt10 Galnt7 St6galnac4
54	GO:0051216 [6]: cartilage development	2	2	148	9	12470	-0.03	0.0	4.94	2.52	Col11a1 Mmp13
55	GO:0043207 [5]: response to external biotic stimulus	1	1	149	551	11928	-0.2	0.0	0.0	0.0	Pycard
56	GO:0006493 [9]: O-linked glycosylation	2	2	148	10	12469	-0.21	0.0	4.76	2.47	Galnt10 Galnt7
57	GO:0009101 [7]: glycoprotein biosynthesis	4	4	146	67	12412	-0.24	0.0	4.6	2.47	Ddost Galnt10 Galnt7 St6galnac4
58	GO:0006029 [7]: proteoglycan metabolism	2	2	148	11	12468	-0.36	0.0	4.6	2.47	Col11a1 Hs2st1
59	GO:0009100 [7]: glycoprotein metabolism	4	4	146	72	12407	-0.46	0.0	4.37	2.42	Ddost Galnt10 Galnt7 St6galnac4
60	GO:0009058 [4]: biosynthesis	17	17	133	829	11650	-0.54	0.0	3.77	2.17	Cmas Ddost Eif2b2 Eif3s3 Galnt10 Galnt7 Gatm Hs2st1 Nme4 Prps2 Pycr2 Qtrt1 Rpl35 Rpl36a St6galnac4 Stard3 Umpk
61	GO:0015014 [7]: heparan sulfate proteoglycan biosynthesis, polysaccharide chain biosynthesis	1	1	149	0	12479	-0.57	0.0	4.43	2.47	Hs2st1
62	GO:0018279 [10]: N-linked glycosylation via asparagine	1	1	149	0	12479	-0.57	0.0	4.43	2.47	Ddost
63	GO:0030202 [8]: heparin metabolism	1	1	149	0	12479	-0.57	0.0	4.43	2.47	Hs2st1
64	GO:0040001 [10]: mitotic spindle positioning or orientation	1	1	149	0	12479	-0.57	0.0	4.43	2.47	Nusap1
65	GO:0042730 [7]: fibrinolysis	1	1	149	0	12479	-0.57	0.0	4.43	2.47	Anxa2
66	GO:0042994 [7]: cytoplasmic sequestering of transcription factor	1	1	149	0	12479	-0.57	0.0	4.43	2.47	Tacc3
67	GO:0045787 [7]: positive regulation of cell cycle	1	1	149	0	12479	-0.57	0.0	4.43	2.47	Nusap1
68	GO:0045839 [8]: negative regulation of mitosis	1	1	149	0	12479	-0.57	0.0	4.43	2.47	Mad2l1
69	GO:0045840 [8]: positive regulation of mitosis	1	1	149	0	12479	-0.57	0.0	4.43	2.47	Nusap1
70	GO:0045841 [9]: negative regulation of mitotic metaphase/anaphase transition	1	1	149	0	12479	-0.57	0.0	4.43	2.47	Mad2l1
71	GO:0046380 [8]: N-acetylneuraminate biosynthesis	1	1	149	0	12479	-0.57	0.0	4.43	2.47	Cmas
72	GO:0051220 [6]: cytoplasmic sequestering of protein	1	1	149	0	12479	-0.57	0.0	4.43	2.47	Tacc3
73	GO:0051223 [6]: regulation of protein transport	1	1	149	0	12479	-0.57	0.0	4.43	2.47	Tacc3
74	GO:0051224 [7]: negative regulation of protein transport	1	1	149	0	12479	-0.57	0.0	4.43	2.47	Tacc3
75	GO:0051261 [7]: protein depolymerization	1	1	149	0	12479	-0.57	0.0	4.43	2.47	Stmn1
76	GO:0000281 [6]: cytokinesis after mitosis	1	1	149	0	12479	-0.57	0.0	4.43	2.47	Nusap1
77	GO:0006055 [8]: CMP-N-acetylneuraminate biosynthesis	1	1	149	0	12479	-0.57	0.0	4.43	2.47	Cmas
78	GO:0007019 [8]: microtubule depolymerization	1	1	149	0	12479	-0.57	0.0	4.43	2.47	Stmn1
79	GO:0008054 [7]: cyclin catabolism	1	1	149	0	12479	-0.57	0.0	4.43	2.47	Ube2c
80	GO:0009613 [5]: response to pest, pathogen or parasite	1	1	149	515	11964	-0.57	0.0	0.0	0.0	Pycard
81	GO:0043284 [5]: biopolymer biosynthesis	2	2	148	13	12466	-0.63	0.0	4.32	2.4	Cmas Hs2st1
82	GO:0000271 [6]: polysaccharide biosynthesis	2	2	148	13	12466	-0.63	0.0	4.32	2.4	Cmas Hs2st1
83	GO:0009987 [2]: cellular process	134	134	16	10405	2074	-0.64	0.0	3.57	2.02	2810406C15Rik 5430413I02Rik Acox2 Anxa2 Apc2 Aqp5 Arf1 Asf1b Aurka Aurkb B4galt6 BC031407 Basp1 Birc5 Bnipl Brca1 Brrn1 Bub1b Cacnb3 Car9 Ccna2 Ccnb1-rs1 Ccnb2 Cdc20 Cdc2a Cdca3 Cdca5 Chl1 Clk3 Cmas Col11a1 Crabp2 Ddost Dscr1l2 Dusp6 Egln3 Eif2b2 Eif3s3 Enpp1 Etv1 Exo1 Foxc1 Fzr1 G1p2 Galk1 Galnt10 Galnt7 Gatm Gzmc Hcngp Hnrpab Hpn Hs2st1 Incenp Insr Iqgap1 Irf7 Itpr3 Kcnn4 Kif22 Klk10 Lap3 Mad2l…
84	GO:0044249 [5]: cellular biosynthesis	16	16	134	794	11685	-0.82	0.0	3.47	1.96	Cmas Ddost Eif2b2 Eif3s3 Galnt10 Galnt7 Gatm Hs2st1 Nme4 Prps2 Pycr2 Qtrt1 Rpl35 Rpl36a St6galnac4 Stard3
85	GO:0001503 [5]: ossification	3	3	147	44	12435	-0.86	0.0	4.01	2.17	Enpp1 Foxc1 Mmp13
86	GO:0006793 [5]: phosphorus metabolism	13	13	137	598	11881	-0.87	0.0	3.51	1.97	Aurka Aurkb Bub1b Cdc2a Clk3 Dusp6 Galk1 Insr Melk Nek2 Nek6 Pbk Ptpn2
87	GO:0006796 [6]: phosphate metabolism	13	13	137	598	11881	-0.87	0.0	3.51	1.97	Aurka Aurkb Bub1b Cdc2a Clk3 Dusp6 Galk1 Insr Melk Nek2 Nek6 Pbk Ptpn2
88	GO:0007155 [4]: cell adhesion	1	1	149	481	11998	-0.92	0.0	0.0	0.0	Col11a1
89	GO:0000075 [7]: cell cycle checkpoint	2	2	148	17	12462	-1.07	0.0	3.86	2.17	Cdc2a Mad2l1
90	GO:0009116 [6]: nucleoside metabolism	2	2	148	17	12462	-1.07	0.0	3.86	2.17	Prps2 Qtrt1
91	GO:0046849 [4]: bone remodeling	3	3	147	49	12430	-1.12	0.0	3.74	2.17	Enpp1 Foxc1 Mmp13
92	GO:0016310 [7]: phosphorylation	11	11	139	499	11980	-1.2	0.0	3.2	1.85	Aurka Aurkb Bub1b Cdc2a Clk3 Galk1 Insr Melk Nek2 Nek6 Pbk
93	GO:0030279 [7]: negative regulation of ossification	1	1	149	1	12478	-1.25	0.0	3.75	2.17	Enpp1
94	GO:0042396 [7]: phosphagen biosynthesis	1	1	149	1	12478	-1.25	0.0	3.75	2.17	Gatm
95	GO:0042451 [7]: purine nucleoside biosynthesis	1	1	149	1	12478	-1.25	0.0	3.75	2.17	Qtrt1
96	GO:0042455 [7]: ribonucleoside biosynthesis	1	1	149	1	12478	-1.25	0.0	3.75	2.17	Qtrt1
97	GO:0042992 [9]: negative regulation of transcription factor-nucleus import	1	1	149	1	12478	-1.25	0.0	3.75	2.17	Tacc3
98	GO:0045185 [5]: maintenance of protein localization	1	1	149	1	12478	-1.25	0.0	3.75	2.17	Tacc3
99	GO:0046114 [9]: guanosine biosynthesis	1	1	149	1	12478	-1.25	0.0	3.75	2.17	Qtrt1
100	GO:0046116 [11]: queuosine metabolism	1	1	149	1	12478	-1.25	0.0	3.75	2.17	Qtrt1
101	GO:0046118 [10]: 7-methylguanosine biosynthesis	1	1	149	1	12478	-1.25	0.0	3.75	2.17	Qtrt1
102	GO:0046129 [8]: purine ribonucleoside biosynthesis	1	1	149	1	12478	-1.25	0.0	3.75	2.17	Qtrt1
103	GO:0046381 [7]: CMP-N-acetylneuraminate metabolism	1	1	149	1	12478	-1.25	0.0	3.75	2.17	Cmas
104	GO:0050714 [6]: positive regulation of protein secretion	1	1	149	1	12478	-1.25	0.0	3.75	2.17	Kcnn4
105	GO:0000089 [9]: mitotic metaphase	1	1	149	1	12478	-1.25	0.0	3.75	2.17	Pes1
106	GO:0006600 [6]: creatine metabolism	1	1	149	1	12478	-1.25	0.0	3.75	2.17	Gatm
107	GO:0006601 [7]: creatine biosynthesis	1	1	149	1	12478	-1.25	0.0	3.75	2.17	Gatm
108	GO:0007000 [6]: nucleolus organization and biogenesis	1	1	149	1	12478	-1.25	0.0	3.75	2.17	Pes1
109	GO:0007090 [8]: regulation of S phase of mitotic cell cycle	1	1	149	1	12478	-1.25	0.0	3.75	2.17	Ris2
110	GO:0007638 [3]: mechanosensory behavior	1	1	149	1	12478	-1.25	0.0	3.75	2.17	Etv1
111	GO:0008616 [8]: queuosine biosynthesis	1	1	149	1	12478	-1.25	0.0	3.75	2.17	Qtrt1
112	GO:0008617 [9]: guanosine metabolism	1	1	149	1	12478	-1.25	0.0	3.75	2.17	Qtrt1
113	GO:0008618 [10]: 7-methylguanosine metabolism	1	1	149	1	12478	-1.25	0.0	3.75	2.17	Qtrt1
114	GO:0008653 [6]: lipopolysaccharide metabolism	1	1	149	1	12478	-1.25	0.0	3.75	2.17	Cmas
115	GO:0009103 [7]: lipopolysaccharide biosynthesis	1	1	149	1	12478	-1.25	0.0	3.75	2.17	Cmas
116	GO:0009163 [6]: nucleoside biosynthesis	1	1	149	1	12478	-1.25	0.0	3.75	2.17	Qtrt1
117	GO:0006468 [8]: protein amino acid phosphorylation	10	10	140	454	12025	-1.41	0.0	3.0	1.75	Aurka Aurkb Bub1b Cdc2a Clk3 Insr Melk Nek2 Nek6 Pbk
118	GO:0009888 [5]: histogenesis	3	3	147	58	12421	-1.5	0.0	3.33	1.96	Col11a1 Cst6 Mmp13
119	GO:0018193 [8]: peptidyl-amino acid modification	3	3	147	58	12421	-1.5	0.0	3.33	1.96	Clk3 Ddost Pbk
120	GO:0015012 [7]: heparan sulfate proteoglycan biosynthesis	1	1	149	2	12477	-1.65	0.0	3.35	1.96	Hs2st1
121	GO:0018107 [9]: peptidyl-threonine phosphorylation	1	1	149	2	12477	-1.65	0.0	3.35	1.96	Pbk
122	GO:0018210 [9]: peptidyl-threonine modification	1	1	149	2	12477	-1.65	0.0	3.35	1.96	Pbk
123	GO:0030071 [8]: regulation of mitotic metaphase/anaphase transition	1	1	149	2	12477	-1.65	0.0	3.35	1.96	Mad2l1
124	GO:0030193 [5]: regulation of blood coagulation	1	1	149	2	12477	-1.65	0.0	3.35	1.96	Anxa2
125	GO:0030195 [6]: negative regulation of blood coagulation	1	1	149	2	12477	-1.65	0.0	3.35	1.96	Anxa2
126	GO:0046349 [7]: amino sugar biosynthesis	1	1	149	2	12477	-1.65	0.0	3.35	1.96	Cmas
127	GO:0051047 [5]: positive regulation of secretion	1	1	149	2	12477	-1.65	0.0	3.35	1.96	Kcnn4
128	GO:0051225 [9]: spindle assembly	1	1	149	2	12477	-1.65	0.0	3.35	1.96	Tubb5
129	GO:0051227 [10]: mitotic spindle assembly	1	1	149	2	12477	-1.65	0.0	3.35	1.96	Tubb5
130	GO:0051235 [4]: maintenance of localization	1	1	149	2	12477	-1.65	0.0	3.35	1.96	Tacc3
131	GO:0006269 [10]: DNA replication, synthesis of RNA primer	1	1	149	2	12477	-1.65	0.0	3.35	1.96	Prim1
132	GO:0006273 [9]: lagging strand elongation	1	1	149	2	12477	-1.65	0.0	3.35	1.96	Prim1
133	GO:0007095 [9]: mitotic G2 checkpoint	1	1	149	2	12477	-1.65	0.0	3.35	1.96	Cdc2a
134	GO:0009048 [5]: dosage compensation, by inactivation of X chromosome	1	1	149	2	12477	-1.65	0.0	3.35	1.96	Brca1
135	GO:0009186 [8]: deoxyribonucleoside diphosphate metabolism	1	1	149	2	12477	-1.65	0.0	3.35	1.96	Rrm2
136	GO:0005975 [5]: carbohydrate metabolism	7	7	143	290	12189	-1.75	0.0	2.75	1.62	B4galt6 Brca1 Cmas Col11a1 Galk1 Ggta1 Hs2st1
137	GO:0008033 [7]: tRNA processing	2	2	148	26	12453	-1.76	0.0	3.14	1.81	Qtrt1 Wdr4
138	GO:0050791 [3]: regulation of physiological process	30	30	120	2030	10449	-1.78	0.0	2.02	1.26	Anxa2 BC031407 Basp1 Birc5 Bnipl Brca1 Eif3s3 Enpp1 Etv1 Foxc1 Hcngp Hnrpab Irf7 Kcnn4 Maf1 Mcm3 Mcm7 Ncoa5 Pdlim1 Pycard Rps10 Sox4 Srebf2 Tacc3 Tead4 Tgif Trim27 Ube2c Uhrf1 Zfp239
139	GO:0016567 [9]: protein ubiquitination	4	4	146	117	12362	-1.82	0.0	2.88	1.71	Brca1 Trim11 Trim13 Trim27
140	GO:0015858 [6]: nucleoside transport	1	1	149	3	12476	-1.92	0.0	3.06	1.81	Slc29a1
141	GO:0018105 [9]: peptidyl-serine phosphorylation	1	1	149	3	12476	-1.92	0.0	3.06	1.81	Pbk
142	GO:0018209 [9]: peptidyl-serine modification	1	1	149	3	12476	-1.92	0.0	3.06	1.81	Pbk
143	GO:0030201 [6]: heparan sulfate proteoglycan metabolism	1	1	149	3	12476	-1.92	0.0	3.06	1.81	Hs2st1
144	GO:0042990 [8]: regulation of transcription factor-nucleus import	1	1	149	3	12476	-1.92	0.0	3.06	1.81	Tacc3
145	GO:0042991 [8]: transcription factor-nucleus import	1	1	149	3	12476	-1.92	0.0	3.06	1.81	Tacc3
146	GO:0046851 [6]: negative regulation of bone remodeling	1	1	149	3	12476	-1.92	0.0	3.06	1.81	Enpp1
147	GO:0006271 [8]: DNA strand elongation	1	1	149	3	12476	-1.92	0.0	3.06	1.81	Prim1
148	GO:0006561 [9]: proline biosynthesis	1	1	149	3	12476	-1.92	0.0	3.06	1.81	Pycr2
149	GO:0006599 [7]: phosphagen metabolism	1	1	149	3	12476	-1.92	0.0	3.06	1.81	Gatm
150	GO:0007091 [9]: mitotic metaphase/anaphase transition	1	1	149	3	12476	-1.92	0.0	3.06	1.81	Mad2l1
151	GO:0007094 [9]: mitotic spindle checkpoint	1	1	149	3	12476	-1.92	0.0	3.06	1.81	Mad2l1
152	GO:0006730 [5]: one-carbon compound metabolism	2	2	148	29	12450	-1.93	0.0	2.96	1.72	Car9 Shmt2
153	GO:0006281 [6]: DNA repair	4	4	146	124	12355	-1.96	0.0	2.72	1.61	Brca1 Mpg Rad51 Rfc5
154	GO:0050789 [2]: regulation of biological process	32	32	118	2259	10220	-1.98	0.0	1.72	1.08	Anxa2 Aurkb BC031407 Basp1 Birc5 Bnipl Brca1 Eif3s3 Enpp1 Etv1 Foxc1 Hcngp Hnrpab Irf7 Kcnn4 Maf1 Mcm3 Mcm7 Ncoa5 Ogfr Pdlim1 Pycard Rps10 Sox4 Srebf2 Tacc3 Tead4 Tgif Trim27 Ube2c Uhrf1 Zfp239
155	GO:0009059 [5]: macromolecule biosynthesis	10	10	140	519	11960	-1.98	0.0	2.31	1.39	Cmas Ddost Eif2b2 Eif3s3 Galnt10 Galnt7 Hs2st1 Rpl35 Rpl36a St6galnac4
156	GO:0007409 [6]: axonogenesis	3	3	147	75	12404	-2.04	0.0	2.72	1.61	Chl1 Etv1 Stmn1
157	GO:0012502 [7]: induction of programmed cell death	3	3	147	78	12401	-2.13	0.0	2.63	1.56	Bnipl Brca1 Pycard
158	GO:0006917 [8]: induction of apoptosis	3	3	147	78	12401	-2.13	0.0	2.63	1.56	Bnipl Brca1 Pycard
159	GO:0018196 [9]: peptidyl-asparagine modification	1	1	149	4	12475	-2.13	0.0	2.85	1.71	Ddost
160	GO:0018211 [9]: peptidyl-tryptophan modification	1	1	149	4	12475	-2.13	0.0	2.85	1.71	Ddost
161	GO:0030238 [4]: male sex determination	1	1	149	4	12475	-2.13	0.0	2.85	1.71	Insr
162	GO:0042278 [7]: purine nucleoside metabolism	1	1	149	4	12475	-2.13	0.0	2.85	1.71	Qtrt1
163	GO:0042306 [7]: regulation of protein-nucleus import	1	1	149	4	12475	-2.13	0.0	2.85	1.71	Tacc3
164	GO:0046128 [8]: purine ribonucleoside metabolism	1	1	149	4	12475	-2.13	0.0	2.85	1.71	Qtrt1
165	GO:0050818 [4]: regulation of coagulation	1	1	149	4	12475	-2.13	0.0	2.85	1.71	Anxa2
166	GO:0050819 [5]: negative regulation of coagulation	1	1	149	4	12475	-2.13	0.0	2.85	1.71	Anxa2
167	GO:0006012 [8]: galactose metabolism	1	1	149	4	12475	-2.13	0.0	2.85	1.71	Galk1
168	GO:0006054 [7]: N-acetylneuraminate metabolism	1	1	149	4	12475	-2.13	0.0	2.85	1.71	Cmas
169	GO:0006542 [9]: glutamine biosynthesis	1	1	149	4	12475	-2.13	0.0	2.85	1.71	Pycr2
170	GO:0007098 [8]: centrosome cycle	1	1	149	4	12475	-2.13	0.0	2.85	1.71	Brca1
171	GO:0007549 [4]: dosage compensation	1	1	149	4	12475	-2.13	0.0	2.85	1.71	Brca1
172	GO:0009119 [7]: ribonucleoside metabolism	1	1	149	4	12475	-2.13	0.0	2.85	1.71	Qtrt1
173	GO:0005976 [5]: polysaccharide metabolism	2	2	148	33	12446	-2.13	0.0	2.74	1.62	Cmas Hs2st1
174	GO:0006413 [8]: translational initiation	2	2	148	33	12446	-2.13	0.0	2.74	1.62	Eif2b2 Eif3s3
175	GO:0044257 [7]: cellular protein catabolism	9	9	141	487	11992	-2.27	0.0	1.99	1.25	Gzmc Hpn Klk10 Lap3 Mmp13 Psma5 Skp2 Spag5 Ube2c
176	GO:0006508 [8]: proteolysis and peptidolysis	9	9	141	487	11992	-2.27	0.0	1.99	1.25	Gzmc Hpn Klk10 Lap3 Mmp13 Psma5 Skp2 Spag5 Ube2c
177	GO:0030198 [4]: extracellular matrix organization and biogenesis	2	2	148	36	12443	-2.27	0.0	2.6	1.53	Anxa2 Col11a1
178	GO:0043062 [3]: extracellular structure organization and biogenesis	2	2	148	36	12443	-2.27	0.0	2.6	1.53	Anxa2 Col11a1
179	GO:0009308 [5]: amine metabolism	5	5	145	204	12275	-2.27	0.0	2.27	1.39	Cmas Gatm Hs2st1 Pycr2 Sms
180	GO:0009948 [5]: anterior/posterior axis specification	1	1	149	5	12474	-2.3	0.0	2.67	1.58	Rnf2
181	GO:0008215 [8]: spermine metabolism	1	1	149	5	12474	-2.3	0.0	2.67	1.58	Sms
182	GO:0009117 [6]: nucleotide metabolism	4	4	146	144	12335	-2.31	0.0	2.31	1.39	Enpp1 Nme4 Prps2 Rrm2
183	GO:0007010 [6]: cytoskeleton organization and biogenesis	7	7	143	348	12131	-2.33	0.0	2.04	1.26	Birc5 Brca1 Kif22 Nusap1 Stmn1 Tctex1 Tubb5
184	GO:0006974 [5]: response to DNA damage stimulus	4	4	146	145	12334	-2.33	0.0	2.29	1.39	Brca1 Mpg Rad51 Rfc5
185	GO:0000226 [8]: microtubule cytoskeleton organization and biogenesis	2	2	148	38	12441	-2.34	0.0	2.51	1.47	Birc5 Brca1
186	GO:0006950 [4]: response to stress	6	6	144	801	11678	-2.37	0.0	0.08	0.03	Brca1 Mpg Pycard Rad51 Rfc5 Tacc3
187	GO:0030163 [6]: protein catabolism	9	9	141	505	11974	-2.38	0.0	1.84	1.15	Gzmc Hpn Klk10 Lap3 Mmp13 Psma5 Skp2 Spag5 Ube2c
188	GO:0009611 [5]: response to wounding	1	1	149	331	12148	-2.4	0.0	0.02	0.0	Pycard
189	GO:0043285 [5]: biopolymer catabolism	9	9	141	508	11971	-2.4	0.0	1.82	1.14	Gzmc Hpn Klk10 Lap3 Mmp13 Psma5 Skp2 Spag5 Ube2c
190	GO:0009719 [4]: response to endogenous stimulus	4	4	146	150	12329	-2.41	0.0	2.2	1.35	Brca1 Mpg Rad51 Rfc5
191	GO:0040029 [3]: regulation of gene expression, epigenetic	2	2	148	40	12439	-2.41	0.0	2.42	1.44	Aurkb Brca1
192	GO:0006511 [10]: ubiquitin-dependent protein catabolism	3	3	147	92	12387	-2.44	0.0	2.27	1.39	Psma5 Skp2 Ube2c
193	GO:0018195 [9]: peptidyl-arginine modification	1	1	149	6	12473	-2.45	0.0	2.52	1.48	Ddost
194	GO:0046822 [6]: regulation of nucleocytoplasmic transport	1	1	149	6	12473	-2.45	0.0	2.52	1.48	Tacc3
195	GO:0006560 [8]: proline metabolism	1	1	149	6	12473	-2.45	0.0	2.52	1.48	Pycr2
196	GO:0008630 [7]: DNA damage response, signal transduction resulting in induction of apoptosis	1	1	149	6	12473	-2.45	0.0	2.52	1.48	Brca1
197	GO:0043065 [7]: positive regulation of apoptosis	3	3	147	93	12386	-2.46	0.0	2.24	1.37	Bnipl Brca1 Pycard
198	GO:0019941 [9]: modification-dependent protein catabolism	3	3	147	94	12385	-2.48	0.0	2.22	1.36	Psma5 Skp2 Ube2c
199	GO:0043068 [6]: positive regulation of programmed cell death	3	3	147	94	12385	-2.48	0.0	2.22	1.36	Bnipl Brca1 Pycard
200	GO:0051179 [3]: localization	20	20	130	1853	10626	-2.52	0.0	0.31	0.2	Aqp5 Arf1 Cacnb3 Ccnb1-rs1 Col11a1 Crabp2 Gatm Itpr3 Kcnn4 Racgap1 Sfxn3 Slc29a1 Slc29a3 Slc35c2 Stard3 Tacc3 Tcirg1 Tmem9 Tubb5 Uhrf1
201	GO:0006350 [6]: transcription	21	21	129	1590	10889	-2.53	0.0	1.03	0.58	BC031407 Basp1 Etv1 Foxc1 Hcngp Hnrpab Irf7 Maf1 Mcm3 Mcm7 Ncoa5 Pdlim1 Polr2e Rps10 Sox4 Srebf2 Tead4 Tgif Trim27 Uhrf1 Zfp239
202	GO:0008104 [4]: protein localization	3	3	147	506	11973	-2.54	0.0	0.06	0.03	Arf1 Ccnb1-rs1 Tacc3
203	GO:0051234 [4]: establishment of localization	20	20	130	1836	10643	-2.54	0.0	0.33	0.22	Aqp5 Arf1 Cacnb3 Ccnb1-rs1 Col11a1 Crabp2 Gatm Itpr3 Kcnn4 Racgap1 Sfxn3 Slc29a1 Slc29a3 Slc35c2 Stard3 Tacc3 Tcirg1 Tmem9 Tubb5 Uhrf1
204	GO:0006810 [4]: transport	20	20	130	1833	10646	-2.55	0.0	0.34	0.22	Aqp5 Arf1 Cacnb3 Ccnb1-rs1 Col11a1 Crabp2 Gatm Itpr3 Kcnn4 Racgap1 Sfxn3 Slc29a1 Slc29a3 Slc35c2 Stard3 Tacc3 Tcirg1 Tmem9 Tubb5 Uhrf1
205	GO:0000004 [2]: biological_process unknown	9	9	141	1002	11477	-2.56	0.0	0.15	0.09	2610016C23Rik AL033314 Bcas2 Commd5 Dom3z Igsf8 Litaf Smyd5 Tenc1
206	GO:0007411 [6]: axon guidance	2	2	148	44	12435	-2.56	0.0	2.27	1.39	Chl1 Etv1
207	GO:0030148 [8]: sphingolipid biosynthesis	1	1	149	7	12472	-2.57	0.0	2.39	1.44	B4galt6
208	GO:0046036 [10]: CTP metabolism	1	1	149	7	12472	-2.57	0.0	2.39	1.44	Nme4
209	GO:0046039 [10]: GTP metabolism	1	1	149	7	12472	-2.57	0.0	2.39	1.44	Nme4
210	GO:0046051 [10]: UTP metabolism	1	1	149	7	12472	-2.57	0.0	2.39	1.44	Nme4
211	GO:0050708 [5]: regulation of protein secretion	1	1	149	7	12472	-2.57	0.0	2.39	1.44	Kcnn4
212	GO:0000072 [7]: M phase specific microtubule process	1	1	149	7	12472	-2.57	0.0	2.39	1.44	Brca1
213	GO:0006183 [10]: GTP biosynthesis	1	1	149	7	12472	-2.57	0.0	2.39	1.44	Nme4
214	GO:0006228 [10]: UTP biosynthesis	1	1	149	7	12472	-2.57	0.0	2.39	1.44	Nme4
215	GO:0006241 [10]: CTP biosynthesis	1	1	149	7	12472	-2.57	0.0	2.39	1.44	Nme4
216	GO:0006635 [8]: fatty acid beta-oxidation	1	1	149	7	12472	-2.57	0.0	2.39	1.44	Acox2
217	GO:0007530 [3]: sex determination	1	1	149	7	12472	-2.57	0.0	2.39	1.44	Insr
218	GO:0009208 [9]: pyrimidine ribonucleoside triphosphate metabolism	1	1	149	7	12472	-2.57	0.0	2.39	1.44	Nme4
219	GO:0009209 [9]: pyrimidine ribonucleoside triphosphate biosynthesis	1	1	149	7	12472	-2.57	0.0	2.39	1.44	Nme4
220	GO:0007126 [8]: meiosis	2	2	148	45	12434	-2.58	0.0	2.23	1.36	Nek2 Rad51
221	GO:0045449 [6]: regulation of transcription	20	20	130	1535	10944	-2.6	0.0	0.95	0.55	BC031407 Basp1 Etv1 Foxc1 Hcngp Hnrpab Irf7 Maf1 Mcm3 Mcm7 Ncoa5 Pdlim1 Rps10 Sox4 Srebf2 Tead4 Tgif Trim27 Uhrf1 Zfp239
222	GO:0006351 [7]: transcription, DNA-dependent	20	20	130	1535	10944	-2.6	0.0	0.95	0.55	BC031407 Basp1 Etv1 Foxc1 Hcngp Hnrpab Irf7 Maf1 Mcm3 Mcm7 Ncoa5 Polr2e Rps10 Sox4 Srebf2 Tead4 Tgif Trim27 Uhrf1 Zfp239
223	GO:0019219 [5]: regulation of nucleobase, nucleoside, nucleotide and nucleic acid metabolism	20	20	130	1542	10937	-2.6	0.0	0.93	0.55	BC031407 Basp1 Etv1 Foxc1 Hcngp Hnrpab Irf7 Maf1 Mcm3 Mcm7 Ncoa5 Pdlim1 Rps10 Sox4 Srebf2 Tead4 Tgif Trim27 Uhrf1 Zfp239
224	GO:0044265 [6]: cellular macromolecule catabolism	9	9	141	547	11932	-2.6	0.0	1.53	0.94	Gzmc Hpn Klk10 Lap3 Mmp13 Psma5 Skp2 Spag5 Ube2c
225	GO:0007242 [5]: intracellular signaling cascade	5	5	145	666	11813	-2.61	0.0	0.1	0.05	Arf1 Dscr1l2 Iqgap1 Racgap1 Stmn1
226	GO:0019222 [4]: regulation of metabolism	21	21	129	1674	10805	-2.61	0.0	0.79	0.5	BC031407 Basp1 Eif3s3 Etv1 Foxc1 Hcngp Hnrpab Irf7 Maf1 Mcm3 Mcm7 Ncoa5 Pdlim1 Rps10 Sox4 Srebf2 Tead4 Tgif Trim27 Uhrf1 Zfp239
227	GO:0006412 [6]: protein biosynthesis	8	8	142	468	12011	-2.62	0.0	1.58	0.98	Ddost Eif2b2 Eif3s3 Galnt10 Galnt7 Rpl35 Rpl36a St6galnac4
228	GO:0045184 [5]: establishment of protein localization	3	3	147	487	11992	-2.65	0.0	0.07	0.03	Arf1 Ccnb1-rs1 Tacc3
229	GO:0006355 [7]: regulation of transcription, DNA-dependent	19	19	131	1509	10970	-2.65	0.0	0.79	0.5	BC031407 Basp1 Etv1 Foxc1 Hcngp Hnrpab Irf7 Maf1 Mcm3 Mcm7 Ncoa5 Rps10 Sox4 Srebf2 Tead4 Tgif Trim27 Uhrf1 Zfp239
230	GO:0007275 [2]: development	19	19	131	1619	10860	-2.67	0.0	0.54	0.34	Anxa2 Aurkb Birc5 Brca1 Chl1 Col11a1 Cst6 Enpp1 Etv1 Foxc1 Id2 Insr Mmp13 Ogfr Pafah1b3 Rnf2 Stmn1 Tacc3 Wdr5
231	GO:0009798 [4]: axis specification	1	1	149	8	12471	-2.67	0.0	2.28	1.39	Rnf2
232	GO:0030166 [7]: proteoglycan biosynthesis	1	1	149	8	12471	-2.67	0.0	2.28	1.39	Hs2st1
233	GO:0006997 [5]: nuclear organization and biogenesis	1	1	149	8	12471	-2.67	0.0	2.28	1.39	Pes1
234	GO:0007346 [7]: regulation of mitotic cell cycle	1	1	149	8	12471	-2.67	0.0	2.28	1.39	Ris2
235	GO:0009132 [7]: nucleoside diphosphate metabolism	1	1	149	8	12471	-2.67	0.0	2.28	1.39	Rrm2
236	GO:0009218 [8]: pyrimidine ribonucleotide metabolism	1	1	149	8	12471	-2.67	0.0	2.28	1.39	Nme4
237	GO:0009220 [8]: pyrimidine ribonucleotide biosynthesis	1	1	149	8	12471	-2.67	0.0	2.28	1.39	Nme4
238	GO:0009262 [7]: deoxyribonucleotide metabolism	1	1	149	8	12471	-2.67	0.0	2.28	1.39	Rrm2
239	GO:0009057 [5]: macromolecule catabolism	9	9	141	565	11914	-2.68	0.0	1.41	0.86	Gzmc Hpn Klk10 Lap3 Mmp13 Psma5 Skp2 Spag5 Ube2c
240	GO:0015031 [5]: protein transport	3	3	147	483	11996	-2.68	0.0	0.07	0.03	Arf1 Ccnb1-rs1 Tacc3
241	GO:0051242 [5]: positive regulation of cellular physiological process	4	4	146	174	12305	-2.71	0.0	1.82	1.14	Bnipl Brca1 Pycard Ube2c
242	GO:0009887 [4]: organogenesis	13	13	137	937	11542	-2.71	0.0	1.08	0.6	Anxa2 Chl1 Col11a1 Cst6 Enpp1 Etv1 Foxc1 Id2 Insr Mmp13 Stmn1 Tacc3 Wdr5
243	GO:0048513 [3]: organ development	13	13	137	943	11536	-2.73	0.0	1.06	0.59	Anxa2 Chl1 Col11a1 Cst6 Enpp1 Etv1 Foxc1 Id2 Insr Mmp13 Stmn1 Tacc3 Wdr5
244	GO:0009260 [7]: ribonucleotide biosynthesis	2	2	148	50	12429	-2.73	0.0	2.07	1.28	Nme4 Prps2
245	GO:0006575 [6]: amino acid derivative metabolism	2	2	148	51	12428	-2.75	0.0	2.03	1.26	Gatm Sms
246	GO:0043026 [7]: regulation of caspase activation	1	1	149	9	12470	-2.76	0.0	2.18	1.35	Pycard
247	GO:0051051 [6]: negative regulation of transport	1	1	149	9	12470	-2.76	0.0	2.18	1.35	Tacc3
248	GO:0001502 [7]: cartilage condensation	1	1	149	9	12470	-2.76	0.0	2.18	1.35	Col11a1
249	GO:0009084 [8]: glutamine family amino acid biosynthesis	1	1	149	9	12470	-2.76	0.0	2.18	1.35	Pycr2
250	GO:0009156 [8]: ribonucleoside monophosphate biosynthesis	1	1	149	9	12470	-2.76	0.0	2.18	1.35	Prps2
251	GO:0009653 [3]: morphogenesis	14	14	136	1092	11387	-2.78	0.0	0.82	0.51	Anxa2 Chl1 Col11a1 Cst6 Enpp1 Etv1 Foxc1 Id2 Insr Mmp13 Ogfr Stmn1 Tacc3 Wdr5
252	GO:0009628 [5]: response to abiotic stimulus	2	2	148	370	12109	-2.85	0.0	0.06	0.03	Cklfsf7 G1p2
253	GO:0016051 [6]: carbohydrate biosynthesis	2	2	148	55	12424	-2.85	0.0	1.92	1.2	Cmas Hs2st1
254	GO:0044262 [6]: cellular carbohydrate metabolism	4	4	146	189	12290	-2.85	0.0	1.62	1.0	Cmas Col11a1 Galk1 Hs2st1
255	GO:0010003 [8]: gastrulation (sensu Mammalia)	1	1	149	10	12469	-2.86	0.0	2.09	1.31	Rnf2
256	GO:0048276 [7]: gastrulation (sensu Vertebrata)	1	1	149	10	12469	-2.86	0.0	2.09	1.31	Rnf2
257	GO:0051046 [4]: regulation of secretion	1	1	149	10	12469	-2.86	0.0	2.09	1.31	Kcnn4
258	GO:0001702 [6]: gastrulation (sensu Deuterostomia)	1	1	149	10	12469	-2.86	0.0	2.09	1.31	Rnf2
259	GO:0006541 [8]: glutamine metabolism	1	1	149	10	12469	-2.86	0.0	2.09	1.31	Pycr2
260	GO:0009124 [7]: nucleoside monophosphate biosynthesis	1	1	149	10	12469	-2.86	0.0	2.09	1.31	Prps2
261	GO:0009147 [8]: pyrimidine nucleoside triphosphate metabolism	1	1	149	10	12469	-2.86	0.0	2.09	1.31	Nme4
262	GO:0009161 [8]: ribonucleoside monophosphate metabolism	1	1	149	10	12469	-2.86	0.0	2.09	1.31	Prps2
263	GO:0009225 [6]: nucleotide-sugar metabolism	1	1	149	10	12469	-2.86	0.0	2.09	1.31	Cmas
264	GO:0009056 [4]: catabolism	10	10	140	733	11746	-2.89	0.0	0.95	0.55	Gzmc Hpn Klk10 Lap3 Mmp13 Pafah1b3 Psma5 Skp2 Spag5 Ube2c
265	GO:0006996 [5]: organelle organization and biogenesis	10	10	140	737	11742	-2.9	0.0	0.93	0.55	Asf1b Birc5 Brca1 Kif22 Nusap1 Pes1 Rpl36a Stmn1 Tctex1 Tubb5
266	GO:0016043 [4]: cell organization and biogenesis	11	11	139	872	11607	-2.9	0.0	0.73	0.47	Asf1b Birc5 Brca1 Kif22 Nusap1 Ogfr Pes1 Rpl36a Stmn1 Tctex1 Tubb5
267	GO:0009259 [7]: ribonucleotide metabolism	2	2	148	58	12421	-2.92	0.0	1.84	1.15	Nme4 Prps2
268	GO:0042044 [5]: fluid transport	1	1	149	11	12468	-2.93	0.0	2.01	1.26	Aqp5
269	GO:0006284 [7]: base-excision repair	1	1	149	11	12468	-2.93	0.0	2.01	1.26	Mpg
270	GO:0006833 [6]: water transport	1	1	149	11	12468	-2.93	0.0	2.01	1.26	Aqp5
271	GO:0009123 [7]: nucleoside monophosphate metabolism	1	1	149	11	12468	-2.93	0.0	2.01	1.26	Prps2
272	GO:0044248 [5]: cellular catabolism	9	9	141	657	11822	-2.94	0.0	0.93	0.55	Gzmc Hpn Klk10 Lap3 Mmp13 Psma5 Skp2 Spag5 Ube2c
273	GO:0043119 [4]: positive regulation of physiological process	5	5	145	284	12195	-2.97	0.0	1.35	0.82	Bnipl Brca1 Kcnn4 Pycard Ube2c
274	GO:0042981 [6]: regulation of apoptosis	4	4	146	203	12276	-2.98	0.0	1.46	0.9	Birc5 Bnipl Brca1 Pycard
275	GO:0006091 [5]: generation of precursor metabolites and energy	3	3	147	427	12052	-2.98	0.0	0.12	0.06	Acox2 Nqo1 Racgap1
276	GO:0019722 [7]: calcium-mediated signaling	1	1	149	12	12467	-2.99	0.0	1.94	1.22	Dscr1l2
277	GO:0030203 [7]: glycosaminoglycan metabolism	1	1	149	12	12467	-2.99	0.0	1.94	1.22	Hs2st1
278	GO:0046785 [8]: microtubule polymerization	1	1	149	12	12467	-2.99	0.0	1.94	1.22	Tubb5
279	GO:0006022 [6]: aminoglycan metabolism	1	1	149	12	12467	-2.99	0.0	1.94	1.22	Hs2st1
280	GO:0006446 [8]: regulation of translational initiation	1	1	149	12	12467	-2.99	0.0	1.94	1.22	Eif3s3
281	GO:0043067 [5]: regulation of programmed cell death	4	4	146	206	12273	-3.0	0.0	1.43	0.87	Birc5 Bnipl Brca1 Pycard
282	GO:0006811 [5]: ion transport	5	5	145	560	11919	-3.03	0.0	0.21	0.14	Cacnb3 Col11a1 Itpr3 Kcnn4 Sfxn3
283	GO:0008219 [4]: cell death	6	6	144	392	12087	-3.04	0.0	1.09	0.61	Birc5 Bnipl Brca1 Egln3 Gzmc Pycard
284	GO:0019395 [7]: fatty acid oxidation	1	1	149	13	12466	-3.06	0.0	1.87	1.17	Acox2
285	GO:0030278 [6]: regulation of ossification	1	1	149	13	12466	-3.06	0.0	1.87	1.17	Enpp1
286	GO:0030574 [9]: collagen catabolism	1	1	149	13	12466	-3.06	0.0	1.87	1.17	Mmp13
287	GO:0006040 [6]: amino sugar metabolism	1	1	149	13	12466	-3.06	0.0	1.87	1.17	Cmas
288	GO:0016265 [3]: death	6	6	144	399	12080	-3.06	0.0	1.05	0.59	Birc5 Bnipl Brca1 Egln3 Gzmc Pycard
289	GO:0051244 [4]: regulation of cellular physiological process	6	6	144	412	12067	-3.1	0.0	0.97	0.55	Birc5 Bnipl Brca1 Pycard Tacc3 Ube2c
290	GO:0046850 [5]: regulation of bone remodeling	1	1	149	14	12465	-3.11	0.0	1.81	1.14	Enpp1
291	GO:0006595 [7]: polyamine metabolism	1	1	149	14	12465	-3.11	0.0	1.81	1.14	Sms
292	GO:0006700 [7]: C21-steroid hormone biosynthesis	1	1	149	14	12465	-3.11	0.0	1.81	1.14	Stard3
293	GO:0009306 [4]: protein secretion	1	1	149	14	12465	-3.11	0.0	1.81	1.14	Kcnn4
294	GO:0046907 [5]: intracellular transport	4	4	146	470	12009	-3.11	0.0	0.2	0.13	Arf1 Ccnb1-rs1 Tacc3 Tubb5
295	GO:0050794 [3]: regulation of cellular process	7	7	143	567	11912	-3.13	0.0	0.64	0.4	Birc5 Bnipl Brca1 Ogfr Pycard Tacc3 Ube2c
296	GO:0006399 [6]: tRNA metabolism	2	2	148	69	12410	-3.13	0.0	1.58	0.98	Qtrt1 Wdr4
297	GO:0006629 [5]: lipid metabolism	6	6	144	428	12051	-3.13	0.0	0.89	0.53	Acox2 B4galt6 Cmas Pafah1b3 Srebf2 Stard3
298	GO:0030282 [6]: bone mineralization	1	1	149	15	12464	-3.16	0.0	1.75	1.1	Mmp13
299	GO:0046777 [9]: autophosphorylation	1	1	149	15	12464	-3.16	0.0	1.75	1.1	Clk3
300	GO:0006487 [9]: N-linked glycosylation	1	1	149	15	12464	-3.16	0.0	1.75	1.1	Ddost
301	GO:0008544 [7]: epidermis development	1	1	149	15	12464	-3.16	0.0	1.75	1.1	Cst6
302	GO:0044255 [5]: cellular lipid metabolism	5	5	145	342	12137	-3.19	0.0	0.93	0.55	Acox2 B4galt6 Cmas Srebf2 Stard3
303	GO:0051276 [6]: chromosome organization and biogenesis	1	1	149	238	12241	-3.2	0.0	0.06	0.03	Asf1b
304	GO:0042770 [6]: DNA damage response, signal transduction	1	1	149	16	12463	-3.22	0.0	1.69	1.06	Brca1
305	GO:0008207 [6]: C21-steroid hormone metabolism	1	1	149	16	12463	-3.22	0.0	1.69	1.06	Stard3
306	GO:0008629 [9]: induction of apoptosis by intracellular signals	1	1	149	16	12463	-3.22	0.0	1.69	1.06	Brca1
307	GO:0006915 [6]: apoptosis	5	5	145	357	12122	-3.23	0.0	0.84	0.51	Birc5 Bnipl Brca1 Egln3 Pycard
308	GO:0007001 [7]: chromosome organization and biogenesis (sensu Eukaryota)	1	1	149	233	12246	-3.24	0.0	0.06	0.03	Asf1b
309	GO:0012501 [5]: programmed cell death	5	5	145	363	12116	-3.24	0.0	0.81	0.51	Birc5 Bnipl Brca1 Egln3 Pycard
310	GO:0042398 [6]: amino acid derivative biosynthesis	1	1	149	17	12462	-3.26	0.0	1.64	1.02	Gatm
311	GO:0008286 [8]: insulin receptor signaling pathway	1	1	149	17	12462	-3.26	0.0	1.64	1.02	Insr
312	GO:0006366 [8]: transcription from Pol II promoter	1	1	149	227	12252	-3.28	0.0	0.07	0.03	Polr2e
313	GO:0008610 [6]: lipid biosynthesis	3	3	147	164	12315	-3.29	0.0	1.14	0.64	B4galt6 Cmas Stard3
314	GO:0006221 [7]: pyrimidine nucleotide biosynthesis	1	1	149	18	12461	-3.3	0.0	1.59	0.99	Nme4
315	GO:0006826 [9]: iron ion transport	1	1	149	18	12461	-3.3	0.0	1.59	0.99	Sfxn3
316	GO:0007398 [6]: ectoderm development	1	1	149	18	12461	-3.3	0.0	1.59	0.99	Cst6
317	GO:0015672 [7]: monovalent inorganic cation transport	1	1	149	223	12256	-3.31	0.0	0.07	0.03	Kcnn4
318	GO:0043118 [4]: negative regulation of physiological process	4	4	146	275	12204	-3.33	0.0	0.86	0.53	Anxa2 Birc5 Enpp1 Tacc3
319	GO:0007046 [7]: ribosome biogenesis	2	2	148	84	12395	-3.34	0.0	1.3	0.78	Pes1 Rpl36a
320	GO:0044272 [6]: sulfur compound biosynthesis	1	1	149	19	12460	-3.34	0.0	1.55	0.96	Hs2st1
321	GO:0006220 [7]: pyrimidine nucleotide metabolism	1	1	149	19	12460	-3.34	0.0	1.55	0.96	Nme4
322	GO:0006886 [6]: intracellular protein transport	3	3	147	341	12138	-3.36	0.0	0.25	0.15	Arf1 Ccnb1-rs1 Tacc3
323	GO:0006812 [6]: cation transport	4	4	146	373	12106	-3.37	0.0	0.42	0.25	Cacnb3 Itpr3 Kcnn4 Sfxn3
324	GO:0006519 [5]: amino acid and derivative metabolism	3	3	147	178	12301	-3.37	0.0	1.01	0.57	Gatm Pycr2 Sms
325	GO:0042446 [6]: hormone biosynthesis	1	1	149	20	12459	-3.38	0.0	1.5	0.93	Stard3
326	GO:0051241 [5]: negative regulation of organismal physiological process	1	1	149	20	12459	-3.38	0.0	1.5	0.93	Enpp1
327	GO:0051258 [7]: protein polymerization	1	1	149	20	12459	-3.38	0.0	1.5	0.93	Tubb5
328	GO:0009064 [7]: glutamine family amino acid metabolism	1	1	149	20	12459	-3.38	0.0	1.5	0.93	Pycr2
329	GO:0019752 [6]: carboxylic acid metabolism	4	4	146	309	12170	-3.38	0.0	0.67	0.42	Acox2 Cmas Gatm Pycr2
330	GO:0006082 [5]: organic acid metabolism	4	4	146	309	12170	-3.38	0.0	0.67	0.42	Acox2 Cmas Gatm Pycr2
331	GO:0016070 [5]: RNA metabolism	4	4	146	364	12115	-3.38	0.0	0.45	0.27	Hnrpab Ptbp1 Qtrt1 Wdr4
332	GO:0006396 [6]: RNA processing	4	4	146	307	12172	-3.38	0.0	0.68	0.43	Hnrpab Ptbp1 Qtrt1 Wdr4
333	GO:0042254 [6]: ribosome biogenesis and assembly	2	2	148	90	12389	-3.41	0.0	1.21	0.7	Pes1 Rpl36a
334	GO:0007610 [2]: behavior	2	2	148	90	12389	-3.41	0.0	1.21	0.7	Chl1 Etv1
335	GO:0007515 [5]: lymph gland development	1	1	149	21	12458	-3.42	0.0	1.46	0.9	Id2
336	GO:0007369 [5]: gastrulation	1	1	149	22	12457	-3.44	0.0	1.43	0.87	Rnf2
337	GO:0007399 [5]: neurogenesis	3	3	147	304	12175	-3.45	0.0	0.34	0.22	Chl1 Etv1 Stmn1
338	GO:0006470 [8]: protein amino acid dephosphorylation	2	2	148	96	12383	-3.47	0.0	1.12	0.63	Dusp6 Ptpn2
339	GO:0019835 [5]: cytolysis	1	1	149	23	12456	-3.47	0.0	1.39	0.84	Gzmc
340	GO:0006919 [6]: caspase activation	1	1	149	23	12456	-3.47	0.0	1.39	0.84	Pycard
341	GO:0016311 [7]: dephosphorylation	2	2	148	98	12381	-3.48	0.0	1.1	0.61	Dusp6 Ptpn2
342	GO:0030001 [7]: metal ion transport	3	3	147	295	12184	-3.48	0.0	0.37	0.23	Cacnb3 Kcnn4 Sfxn3
343	GO:0006118 [6]: electron transport	3	3	147	289	12190	-3.48	0.0	0.39	0.24	Acox2 Nqo1 Racgap1
344	GO:0007028 [5]: cytoplasm organization and biogenesis	2	2	148	100	12379	-3.5	0.0	1.07	0.6	Pes1 Rpl36a
345	GO:0043280 [5]: positive regulation of caspase activity	1	1	149	24	12455	-3.5	0.0	1.35	0.82	Pycard
346	GO:0043281 [4]: regulation of caspase activity	1	1	149	24	12455	-3.5	0.0	1.35	0.82	Pycard
347	GO:0000082 [7]: G1/S transition of mitotic cell cycle	1	1	149	24	12455	-3.5	0.0	1.35	0.82	Skp2
348	GO:0006305 [7]: DNA alkylation	1	1	149	24	12455	-3.5	0.0	1.35	0.82	Aurkb
349	GO:0006306 [4]: DNA methylation	1	1	149	24	12455	-3.5	0.0	1.35	0.82	Aurkb
350	GO:0042330 [5]: taxis	2	2	148	101	12378	-3.5	0.0	1.06	0.59	Cklfsf7 G1p2
351	GO:0006935 [6]: chemotaxis	2	2	148	101	12378	-3.5	0.0	1.06	0.59	Cklfsf7 G1p2
352	GO:0009165 [6]: nucleotide biosynthesis	2	2	148	102	12377	-3.51	0.0	1.05	0.59	Nme4 Prps2
353	GO:0008202 [6]: steroid metabolism	2	2	148	103	12376	-3.51	0.0	1.04	0.58	Srebf2 Stard3
354	GO:0016071 [6]: mRNA metabolism	2	2	148	250	12229	-3.52	0.0	0.22	0.14	Hnrpab Ptbp1
355	GO:0006665 [7]: sphingolipid metabolism	1	1	149	25	12454	-3.53	0.0	1.32	0.8	B4galt6
356	GO:0006397 [7]: mRNA processing	2	2	148	240	12239	-3.55	0.0	0.24	0.15	Hnrpab Ptbp1
357	GO:0042221 [6]: response to chemical substance	2	2	148	234	12245	-3.57	0.0	0.26	0.16	Cklfsf7 G1p2
358	GO:0015674 [7]: di-, tri-valent inorganic cation transport	2	2	148	113	12366	-3.59	0.0	0.92	0.54	Cacnb3 Sfxn3
359	GO:0015931 [5]: nucleobase, nucleoside, nucleotide and nucleic acid transport	1	1	149	28	12451	-3.61	0.0	1.23	0.72	Slc29a1
360	GO:0006304 [6]: DNA modification	1	1	149	28	12451	-3.61	0.0	1.23	0.72	Aurkb
361	GO:0007167 [6]: enzyme linked receptor protein signaling pathway	1	1	149	177	12302	-3.64	0.0	0.12	0.07	Insr
362	GO:0051243 [5]: negative regulation of cellular physiological process	2	2	148	134	12345	-3.66	0.0	0.73	0.47	Birc5 Tacc3
363	GO:0016477 [5]: cell migration	2	2	148	138	12341	-3.68	0.0	0.7	0.44	Chl1 Etv1
364	GO:0008380 [7]: RNA splicing	2	2	148	195	12284	-3.68	0.0	0.38	0.24	Hnrpab Ptbp1
365	GO:0007264 [6]: small GTPase mediated signal transduction	2	2	148	194	12285	-3.69	0.0	0.39	0.24	Arf1 Iqgap1
366	GO:0000375 [8]: RNA splicing, via transesterification reactions	2	2	148	191	12288	-3.69	0.0	0.4	0.24	Hnrpab Ptbp1
367	GO:0000377 [9]: RNA splicing, via transesterification reactions with bulged adenosine as nucleophile	2	2	148	191	12288	-3.69	0.0	0.4	0.24	Hnrpab Ptbp1
368	GO:0000398 [8]: nuclear mRNA splicing, via spliceosome	2	2	148	191	12288	-3.69	0.0	0.4	0.24	Hnrpab Ptbp1
369	GO:0044264 [6]: cellular polysaccharide metabolism	1	1	149	32	12447	-3.69	0.0	1.12	0.63	Cmas
370	GO:0008652 [7]: amino acid biosynthesis	1	1	149	32	12447	-3.69	0.0	1.12	0.63	Pycr2
371	GO:0006605 [7]: protein targeting	2	2	148	193	12286	-3.69	0.0	0.39	0.24	Ccnb1-rs1 Tacc3
372	GO:0043037 [7]: translation	2	2	148	152	12327	-3.7	0.0	0.6	0.37	Eif2b2 Eif3s3
373	GO:0009790 [3]: embryonic development	2	2	148	172	12307	-3.71	0.0	0.49	0.3	Birc5 Rnf2
374	GO:0006066 [5]: alcohol metabolism	2	2	148	165	12314	-3.71	0.0	0.52	0.32	Galk1 Srebf2
375	GO:0006928 [4]: cell motility	2	2	148	165	12314	-3.71	0.0	0.52	0.32	Chl1 Etv1
376	GO:0006323 [6]: DNA packaging	1	1	149	165	12314	-3.71	0.0	0.15	0.09	Asf1b
377	GO:0006310 [6]: DNA recombination	1	1	149	35	12444	-3.74	0.0	1.05	0.59	Rad51
378	GO:0000041 [8]: transition metal ion transport	1	1	149	36	12443	-3.76	0.0	1.03	0.58	Sfxn3
379	GO:0050793 [3]: regulation of development	1	1	149	157	12322	-3.76	0.0	0.16	0.1	Ogfr
380	GO:0006325 [7]: establishment and/or maintenance of chromatin architecture	1	1	149	156	12323	-3.76	0.0	0.16	0.1	Asf1b
381	GO:0019953 [4]: sexual reproduction	1	1	149	155	12324	-3.77	0.0	0.17	0.1	Pafah1b3
382	GO:0000003 [3]: reproduction	1	1	149	155	12324	-3.77	0.0	0.17	0.1	Pafah1b3
383	GO:0000902 [4]: cellular morphogenesis	1	1	149	155	12324	-3.77	0.0	0.17	0.1	Ogfr
384	GO:0008632 [7]: apoptotic program	1	1	149	38	12441	-3.78	0.0	0.99	0.56	Pycard
385	GO:0009145 [8]: purine nucleoside triphosphate biosynthesis	1	1	149	38	12441	-3.78	0.0	0.99	0.56	Nme4
386	GO:0009201 [8]: ribonucleoside triphosphate biosynthesis	1	1	149	38	12441	-3.78	0.0	0.99	0.56	Nme4
387	GO:0009206 [9]: purine ribonucleoside triphosphate biosynthesis	1	1	149	38	12441	-3.78	0.0	0.99	0.56	Nme4
388	GO:0009952 [4]: anterior/posterior pattern formation	1	1	149	39	12440	-3.79	0.0	0.97	0.55	Rnf2
389	GO:0018108 [9]: peptidyl-tyrosine phosphorylation	1	1	149	40	12439	-3.8	0.0	0.95	0.55	Clk3
390	GO:0018212 [9]: peptidyl-tyrosine modification	1	1	149	40	12439	-3.8	0.0	0.95	0.55	Clk3
391	GO:0046467 [7]: membrane lipid biosynthesis	1	1	149	40	12439	-3.8	0.0	0.95	0.55	B4galt6
392	GO:0006445 [7]: regulation of translation	1	1	149	40	12439	-3.8	0.0	0.95	0.55	Eif3s3
393	GO:0006576 [6]: biogenic amine metabolism	1	1	149	40	12439	-3.8	0.0	0.95	0.55	Sms
394	GO:0009142 [7]: nucleoside triphosphate biosynthesis	1	1	149	41	12438	-3.82	0.0	0.93	0.55	Nme4
395	GO:0042445 [5]: hormone metabolism	1	1	149	42	12437	-3.84	0.0	0.91	0.54	Stard3
396	GO:0009199 [8]: ribonucleoside triphosphate metabolism	1	1	149	42	12437	-3.84	0.0	0.91	0.54	Nme4
397	GO:0009205 [9]: purine ribonucleoside triphosphate metabolism	1	1	149	42	12437	-3.84	0.0	0.91	0.54	Nme4
398	GO:0050817 [3]: coagulation	1	1	149	43	12436	-3.84	0.0	0.89	0.53	Anxa2
399	GO:0006400 [7]: tRNA modification	1	1	149	43	12436	-3.84	0.0	0.89	0.53	Qtrt1
400	GO:0007596 [4]: blood coagulation	1	1	149	43	12436	-3.84	0.0	0.89	0.53	Anxa2
401	GO:0006520 [6]: amino acid metabolism	1	1	149	139	12340	-3.85	0.0	0.21	0.13	Pycr2
402	GO:0051170 [7]: nuclear import	1	1	149	44	12435	-3.86	0.0	0.88	0.53	Tacc3
403	GO:0001558 [4]: regulation of cell growth	1	1	149	44	12435	-3.86	0.0	0.88	0.53	Ogfr
404	GO:0006606 [7]: protein-nucleus import	1	1	149	44	12435	-3.86	0.0	0.88	0.53	Tacc3
405	GO:0006817 [8]: phosphate transport	1	1	149	44	12435	-3.86	0.0	0.88	0.53	Col11a1
406	GO:0009144 [8]: purine nucleoside triphosphate metabolism	1	1	149	44	12435	-3.86	0.0	0.88	0.53	Nme4
407	GO:0007599 [5]: hemostasis	1	1	149	45	12434	-3.86	0.0	0.86	0.53	Anxa2
408	GO:0008203 [7]: cholesterol metabolism	1	1	149	45	12434	-3.86	0.0	0.86	0.53	Srebf2
409	GO:0007517 [5]: muscle development	1	1	149	135	12344	-3.87	0.0	0.22	0.14	Etv1
410	GO:0006820 [6]: anion transport	1	1	149	133	12346	-3.88	0.0	0.22	0.14	Col11a1
411	GO:0007389 [3]: pattern specification	1	1	149	133	12346	-3.88	0.0	0.22	0.14	Rnf2
412	GO:0046903 [3]: secretion	1	1	149	47	12432	-3.88	0.0	0.83	0.51	Kcnn4
413	GO:0008284 [6]: positive regulation of cell proliferation	1	1	149	47	12432	-3.88	0.0	0.83	0.51	Ube2c
414	GO:0009152 [8]: purine ribonucleotide biosynthesis	1	1	149	47	12432	-3.88	0.0	0.83	0.51	Nme4
415	GO:0007276 [5]: gametogenesis	1	1	149	130	12349	-3.9	0.0	0.23	0.14	Pafah1b3
416	GO:0016125 [6]: sterol metabolism	1	1	149	48	12431	-3.9	0.0	0.81	0.51	Srebf2
417	GO:0017038 [6]: protein import	1	1	149	48	12431	-3.9	0.0	0.81	0.51	Tacc3
418	GO:0006790 [5]: sulfur metabolism	1	1	149	48	12431	-3.9	0.0	0.81	0.51	Hs2st1
419	GO:0009141 [7]: nucleoside triphosphate metabolism	1	1	149	48	12431	-3.9	0.0	0.81	0.51	Nme4
420	GO:0009309 [6]: amine biosynthesis	1	1	149	48	12431	-3.9	0.0	0.81	0.51	Pycr2
421	GO:0050878 [4]: regulation of body fluids	1	1	149	49	12430	-3.9	0.0	0.8	0.5	Anxa2
422	GO:0042127 [5]: regulation of cell proliferation	1	1	149	128	12351	-3.9	0.0	0.24	0.15	Ube2c
423	GO:0051049 [5]: regulation of transport	1	1	149	50	12429	-3.91	0.0	0.78	0.5	Tacc3
424	GO:0006916 [8]: anti-apoptosis	1	1	149	50	12429	-3.91	0.0	0.78	0.5	Birc5
425	GO:0006869 [5]: lipid transport	1	1	149	51	12428	-3.92	0.0	0.77	0.49	Stard3
426	GO:0009451 [6]: RNA modification	1	1	149	51	12428	-3.92	0.0	0.77	0.49	Qtrt1
427	GO:0006813 [8]: potassium ion transport	1	1	149	123	12356	-3.92	0.0	0.26	0.16	Kcnn4
428	GO:0006631 [6]: fatty acid metabolism	1	1	149	124	12355	-3.92	0.0	0.25	0.15	Acox2
429	GO:0006954 [5]: inflammatory response	1	1	149	122	12357	-3.93	0.0	0.26	0.16	Pycard
430	GO:0016049 [4]: cell growth	1	1	149	53	12426	-3.93	0.0	0.74	0.47	Ogfr
431	GO:0006164 [7]: purine nucleotide biosynthesis	1	1	149	53	12426	-3.93	0.0	0.74	0.47	Nme4
432	GO:0006694 [7]: steroid biosynthesis	1	1	149	53	12426	-3.93	0.0	0.74	0.47	Stard3
433	GO:0009150 [8]: purine ribonucleotide metabolism	1	1	149	54	12425	-3.93	0.0	0.73	0.47	Nme4
434	GO:0006936 [3]: muscle contraction	1	1	149	55	12424	-3.94	0.0	0.72	0.46	Wdr21
435	GO:0008361 [5]: regulation of cell size	1	1	149	56	12423	-3.95	0.0	0.7	0.45	Ogfr
436	GO:0015698 [7]: inorganic anion transport	1	1	149	111	12368	-3.97	0.0	0.3	0.19	Col11a1
437	GO:0051239 [4]: regulation of organismal physiological process	1	1	149	111	12368	-3.97	0.0	0.3	0.19	Enpp1
438	GO:0006818 [5]: hydrogen transport	1	1	149	60	12419	-3.97	0.0	0.66	0.41	Tcirg1
439	GO:0006334 [8]: nucleosome assembly	1	1	149	61	12418	-3.97	0.0	0.65	0.4	Asf1b
440	GO:0006163 [7]: purine nucleotide metabolism	1	1	149	63	12416	-3.98	0.0	0.62	0.39	Nme4
441	GO:0007507 [5]: heart development	1	1	149	63	12416	-3.98	0.0	0.62	0.39	Id2
442	GO:0030097 [5]: hemopoiesis	1	1	149	108	12371	-3.98	0.0	0.32	0.2	Tacc3
443	GO:0043066 [7]: negative regulation of apoptosis	1	1	149	66	12413	-3.99	0.0	0.59	0.37	Birc5
444	GO:0007018 [7]: microtubule-based movement	1	1	149	65	12414	-3.99	0.0	0.6	0.37	Tubb5
445	GO:0048232 [6]: male gamete generation	1	1	149	99	12380	-3.99	0.0	0.36	0.23	Pafah1b3
446	GO:0007283 [7]: spermatogenesis	1	1	149	99	12380	-3.99	0.0	0.36	0.23	Pafah1b3
447	GO:0040007 [3]: growth	1	1	149	100	12379	-3.99	0.0	0.35	0.23	Ogfr
448	GO:0001525 [6]: angiogenesis	1	1	149	69	12410	-4.0	0.0	0.57	0.36	Anxa2
449	GO:0016042 [5]: lipid catabolism	1	1	149	68	12411	-4.0	0.0	0.58	0.36	Pafah1b3
450	GO:0040008 [4]: regulation of growth	1	1	149	68	12411	-4.0	0.0	0.58	0.36	Ogfr
451	GO:0050790 [3]: regulation of enzyme activity	1	1	149	101	12378	-4.0	0.0	0.35	0.22	Pycard
452	GO:0030705 [6]: cytoskeleton-dependent intracellular transport	1	1	149	67	12412	-4.0	0.0	0.58	0.37	Tubb5
453	GO:0043069 [6]: negative regulation of programmed cell death	1	1	149	67	12412	-4.0	0.0	0.58	0.37	Birc5
454	GO:0051169 [6]: nuclear transport	1	1	149	67	12412	-4.0	0.0	0.58	0.37	Tacc3
455	GO:0006461 [7]: protein complex assembly	1	1	149	95	12384	-4.0	0.0	0.38	0.24	Asf1b
456	GO:0043085 [4]: positive regulation of enzyme activity	1	1	149	70	12409	-4.0	0.0	0.56	0.35	Pycard
457	GO:0007169 [7]: transmembrane receptor protein tyrosine kinase signaling pathway	1	1	149	94	12385	-4.0	0.0	0.39	0.24	Insr
458	GO:0009889 [5]: regulation of biosynthesis	1	1	149	87	12392	-4.01	0.0	0.43	0.26	Eif3s3
459	GO:0005996 [6]: monosaccharide metabolism	1	1	149	93	12386	-4.01	0.0	0.39	0.24	Galk1
460	GO:0009792 [4]: embryonic development (sensu Metazoa)	1	1	149	88	12391	-4.01	0.0	0.42	0.26	Rnf2
461	GO:0001568 [4]: blood vessel development	1	1	149	88	12391	-4.01	0.0	0.42	0.26	Anxa2
462	GO:0019932 [6]: second-messenger-mediated signaling	1	1	149	82	12397	-4.01	0.0	0.46	0.28	Dscr1l2
463	GO:0016055 [6]: Wnt receptor signaling pathway	1	1	149	86	12393	-4.01	0.0	0.43	0.26	Apc2
464	GO:0006816 [8]: calcium ion transport	1	1	149	77	12402	-4.01	0.0	0.5	0.3	Cacnb3
465	GO:0019318 [7]: hexose metabolism	1	1	149	91	12388	-4.01	0.0	0.4	0.24	Galk1
466	GO:0006643 [6]: membrane lipid metabolism	1	1	149	79	12400	-4.01	0.0	0.48	0.3	B4galt6
467	GO:0006913 [6]: nucleocytoplasmic transport	1	1	149	79	12400	-4.01	0.0	0.48	0.3	Tacc3
468	GO:0006417 [6]: regulation of protein biosynthesis	1	1	149	81	12398	-4.01	0.0	0.47	0.28	Eif3s3
469	GO:0006333 [8]: chromatin assembly or disassembly	1	1	149	83	12396	-4.01	0.0	0.45	0.28	Asf1b
470	GO:0048514 [5]: blood vessel morphogenesis	1	1	149	78	12401	-4.01	0.0	0.49	0.3	Anxa2
