# Supplementary material for: A genomic analysis of mouse models of breast cancer reveals molecular features of mouse models and relationships to human breast cancer
Source: Breast Cancer Res. 2014 Jun 5;16(3):R59. doi: 10.1186/bcr3672 (PMC4078930; doi:10.1186/bcr3672)
Supplement: Additional file 3 — Fold change values organized by mouse tumor model type comparing the mouse model to normal mammary gland. [file bcr3672-S3.zip › Additional_File_3/LPA_vs_NMLmammary/AdditionalFile69_LPA_vs_NMLmammary/UpregulatedGenesgather_kegg_121024.txt]

#	Annotation	Total Genes With Ann	Your Genes (With Ann)	Your Genes (No Ann)	Genome (With Ann)	Genome (No Ann)	ln(Bayes factor)	neg ln(p value)	FE: neg ln(p value)	FE: neg ln(FDR)	Genes
1	path:mmu00240: Pyrimidine metabolism	8	8	35	58	2418	7.83	11.06	11.5	7.67	Nme4 Pole2 Polr2e Prim1 Rrm1 Rrm2 Tk1 Umpk
2	path:mmu00230: Purine metabolism	8	8	35	100	2376	4.32	8.66	7.92	4.78	Enpp1 Nme4 Pole2 Polr2e Prim1 Prps2 Rrm1 Rrm2
3	path:mmu00330: Arginine and proline metabolism	4	4	39	33	2443	2.08	6.23	5.74	3.01	Gatm Lap3 Pycr2 Sms
4	path:mmu00220: Urea cycle and metabolism of amino groups	3	3	40	17	2459	1.75	5.9	5.45	3.0	Gatm Pycr2 Sms
5	path:mmu00601: Blood group glycolipid biosynthesis-lactoseries	2	2	41	11	2465	0.22	4.3	3.93	1.71	B4galt6 Ggta1
6	path:mmu00602: Blood group glycolipid biosynthesis-neolactoseries	2	2	41	15	2461	-0.27	0.0	3.41	1.38	B4galt6 Ggta1
7	path:mmu00604: Ganglioside biosynthesis	2	2	41	17	2459	-0.46	0.0	3.21	1.32	B4galt6 St6galnac4
8	path:mmu00460: Cyanoamino acid metabolism	1	1	42	3	2473	-1.03	0.0	2.71	0.96	Shmt2
9	path:mmu00510: N-Glycan biosynthesis	2	2	41	25	2451	-1.05	0.0	2.57	0.94	B4galt6 Ddost
10	path:mmu04510: Focal adhesion	1	1	42	213	2263	-1.32	0.0	0.02	0.02	Col11a1
11	path:mmu00260: Glycine, serine and threonine metabolism	2	2	41	32	2444	-1.4	0.0	2.18	0.65	Gatm Shmt2
12	path:mmu04540: Gap junction	3	3	40	81	2395	-1.63	0.0	1.77	0.54	Cdc2a Itpr3 Tubb5
13	path:mmu00310: Lysine degradation	2	2	41	42	2434	-1.76	0.0	1.76	0.54	Plod2 Shmt2
14	path:mmu04010: MAPK signaling pathway	2	2	41	229	2247	-1.85	0.0	0.09	0.07	Dusp6 Stmn1
15	path:mmu00680: Methane metabolism	1	1	42	10	2466	-1.93	0.0	1.76	0.54	Shmt2
16	path:mmu00760: Nicotinate and nicotinamide metabolism	2	2	41	49	2427	-1.94	0.0	1.53	0.54	Clk3 Enpp1
17	path:mmu00740: Riboflavin metabolism	1	1	42	11	2465	-2.0	0.0	1.68	0.54	Enpp1
18	path:mmu00670: One carbon pool by folate	1	1	42	12	2464	-2.06	0.0	1.6	0.54	Shmt2
19	path:mmu05050: Dentatorubropallidoluysian atrophy (DRPLA)	1	1	42	13	2463	-2.12	0.0	1.54	0.54	Insr
20	path:mmu00100: Biosynthesis of steroids	1	1	42	15	2461	-2.22	0.0	1.42	0.54	Nqo1
21	path:mmu00770: Pantothenate and CoA biosynthesis	1	1	42	15	2461	-2.22	0.0	1.42	0.54	Enpp1
22	path:mmu00410: beta-Alanine metabolism	1	1	42	16	2460	-2.26	0.0	1.37	0.54	Sms
23	path:mmu04520: Adherens junction	2	2	41	72	2404	-2.31	0.0	1.02	0.5	Insr Iqgap1
24	path:mmu04910: Insulin signaling pathway	1	1	42	132	2344	-2.31	0.0	0.1	0.07	Insr
25	path:mmu04020: Calcium signaling pathway	3	3	40	178	2298	-2.31	0.0	0.5	0.33	Ccnb2 Cdc2a Itpr3
26	path:mmu00380: Tryptophan metabolism	2	2	41	73	2403	-2.31	0.0	1.0	0.5	Trim11 Uhrf1
27	path:mmu04070: Phosphatidylinositol signaling system	2	2	41	74	2402	-2.33	0.0	0.98	0.5	Clk3 Itpr3
28	path:mmu00603: Globoside metabolism	1	1	42	19	2457	-2.37	0.0	1.23	0.5	B4galt6
29	path:mmu04512: ECM-receptor interaction	2	2	41	82	2394	-2.39	0.0	0.86	0.46	Col11a1 Hmmr
30	path:mmu04530: Tight junction	1	1	42	122	2354	-2.41	0.0	0.12	0.07	Cldn1
31	path:mmu00030: Pentose phosphate pathway	1	1	42	21	2455	-2.43	0.0	1.15	0.5	Prps2
32	path:mmu00512: O-Glycan biosynthesis	1	1	42	21	2455	-2.43	0.0	1.15	0.5	B4galt6
33	path:mmu04310: Wnt signaling pathway	2	2	41	139	2337	-2.45	0.0	0.35	0.24	Apc2 Nkd2
34	path:mmu00190: Oxidative phosphorylation	1	1	42	114	2362	-2.48	0.0	0.14	0.07	Tcirg1
35	path:mmu00052: Galactose metabolism	1	1	42	25	2451	-2.53	0.0	1.02	0.5	Galk1
36	path:mmu00530: Aminosugars metabolism	1	1	42	26	2450	-2.55	0.0	0.99	0.5	Cmas
37	path:mmu00532: Chondroitin / Heparan sulfate biosynthesis	1	1	42	27	2449	-2.57	0.0	0.96	0.5	Hs2st1
38	path:mmu00500: Starch and sucrose metabolism	1	1	42	29	2447	-2.61	0.0	0.9	0.48	Enpp1
39	path:mmu00600: Glycosphingolipid metabolism	1	1	42	33	2443	-2.66	0.0	0.81	0.46	B4galt6
40	path:mmu00561: Glycerolipid metabolism	1	1	42	34	2442	-2.67	0.0	0.79	0.46	B4galt6
41	path:mmu00051: Fructose and mannose metabolism	1	1	42	37	2439	-2.71	0.0	0.73	0.43	B4galt6
42	path:mmu00193: ATP synthesis	1	1	42	40	2436	-2.73	0.0	0.67	0.4	Tcirg1
43	path:mmu00632: Benzoate degradation via CoA ligation	1	1	42	44	2432	-2.76	0.0	0.61	0.37	Clk3
44	path:mmu00564: Glycerophospholipid metabolism	1	1	42	52	2424	-2.78	0.0	0.51	0.33	Pafah1b3
45	path:mmu00071: Fatty acid metabolism	1	1	42	53	2423	-2.78	0.0	0.5	0.33	Acox2
46	path:mmu00562: Inositol phosphate metabolism	1	1	42	56	2420	-2.79	0.0	0.46	0.32	Clk3
