# Supplementary material for: A genomic analysis of mouse models of breast cancer reveals molecular features of mouse models and relationships to human breast cancer
Source: Breast Cancer Res. 2014 Jun 5;16(3):R59. doi: 10.1186/bcr3672 (PMC4078930; doi:10.1186/bcr3672)
Supplement: Additional file 3 — Fold change values organized by mouse tumor model type comparing the mouse model to normal mammary gland. [file bcr3672-S3.zip › Additional_File_3/LPA_vs_NMLmammary/AdditionalFile69_LPA_vs_NMLmammary/UpregulatedGenesgather_transfac_121024.txt]

#	Annotation	Total Genes With Ann	Your Genes (With Ann)	Your Genes (No Ann)	Genome (With Ann)	Genome (No Ann)	ln(Bayes factor)	neg ln(p value)	FE: neg ln(p value)	FE: neg ln(FDR)	Genes
1	V$E2F1_Q6: E2F-1	122	122	51	8222	7776	10.52	11.93	15.11	9.3	1300002F13Rik 2410080P20Rik 2510015F01Rik 5430413I02Rik Aqp5 Arhgdig Asf1b Aurka Aurkb BC003940 BC014795 BC031407 Bcas2 Birc5 Brrn1 Bub1b Car9 Cdc2a Cdca5 Chl1 Cklfsf7 Clk3 Col11a1 Commd5 Crabp2 Cst6 Ddx39 Dusp6 Egln3 Eif2b2 Eif3s3 Enpp1 Etnk1 Exo1 Fignl1 Foxc1 Fzr1 Galk1 Gatm Ggta1 Grwd1 Hcngp Hist2h3c1 Hmmr Hnrpab Hs2st1 Id2 Ier3 Igsf8 Incenp Insr Iqgap1 Irf7 Lap3 Lgals3 Lrrc1 Maf1 Mclc Mcm3 Mc…
2	V$NRF2_01: nuclear respiratory factor 2	55	55	118	2641	13357	9.61	11.93	14.23	9.12	1200008O12Rik 2410080P20Rik Aurka BC003940 BC031407 Ccnb2 Cdc20 Cdca5 Clk3 Commd5 Ddost Eif2b2 Eif3s3 Enpp1 Exo1 Galnt10 Gatm Grwd1 Hpn Incenp Iqgap1 Kcnn4 Kif22 Lap3 Lrrc1 Mad2l1 Maf1 Mcm7 Melk Mxd3 Pafah1b3 Pdk3 Pdlim1 Ppp1r14b Prim1 Psma5 Pycr2 Rfc3 Rfc5 Rpl35 Rpl36a Rps10 Sgol1 Shmt2 Slc29a3 Slc35b1 Slc35c2 Sms Stard3 Stmn1 Tacc3 Tpx2 Trim11 Trim27 Uhrf1
3	V$E2F1_Q3_01	77	77	96	4374	11624	9.15	11.93	13.69	8.99	2610019I03Rik Aqp5 Arhgdig Asf1b BC003940 BC031407 Birc5 Brrn1 Ccna2 Cdc2a Cdca5 Chl1 Cklfsf7 Clk3 Dcbld1 Dusp6 Eif2b2 Eif3s3 Enpp1 Exo1 Fzr1 Gatm Ggta1 Grwd1 Hcngp Hist2h3c1 Hmmr Hnrpab Hs2st1 Id2 Igsf8 Iqgap1 Lgals3 Lrrc1 Mad2l1 Maf1 Mclc Mcm3 Mlp Mxd3 Nek2 Nek6 Nme4 Nusap1 Ogfr Olfml3 Pafah1b3 Pole2 Polr2e Ppp1r14b Prc1 Prim1 Ptbp1 Racgap1 Rfc3 Ris2 Rpl35 Sfxn3 Sgol1 Skp2 Sms Smyd5 Sox4 Srebf2…
4	V$ELK1_02: Elk-1	155	155	18	12275	3723	6.62	10.68	11.31	6.89	1200008O12Rik 1300002F13Rik 1810014L12Rik 2410080P20Rik 2510015F01Rik 2600017H08Rik 5430413I02Rik Acox2 Apc2 Aqp5 Arhgdig Asf1b Aurka Aurkb BC003940 BC014795 BC021523 BC031407 Bcas2 Birc5 Bnipl Brrn1 Bub1b Cacnb3 Car9 Ccna2 Ccnb2 Cdc20 Cdc2a Cdca5 Chl1 Cklfsf7 Clk3 Cmas Commd5 Crabp2 Ddost Ddx39 Dscr1l2 Dusp6 Eif2b2 Eif3s3 Enpp1 Etnk1 Etv1 Exo1 Fignl1 Foxc1 Fzr1 Galk1 Galnt10 Galnt7 Gatm Ggta1 Gr…
5	V$E2F1_Q6_01	87	87	86	5568	10430	6.25	10.32	10.69	6.49	2510015F01Rik 5430413I02Rik Asf1b Aurka Aurkb BC031407 Bcas2 Birc5 Brrn1 Ccnb2 Cdc2a Cdca5 Chl1 Col11a1 Cst6 Ddx39 Dusp6 Egln3 Enpp1 Etnk1 Exo1 Fignl1 Fzr1 Galk1 Ggta1 Grwd1 Hcngp Hist2h3c1 Hmmr Hs2st1 Igsf8 Incenp Irf7 Lrrc1 Mad2l1 Maf1 Mclc Mcm3 Mcm7 Melk Mlp Mxd3 Nek2 Nusap1 Ogfr Olfml3 Pdk3 Pdlim1 Pole2 Polr2e Ppp1r14b Prim1 Prps2 Psma5 Ptbp1 Pycr2 Qtrt1 Racgap1 Rad51 Rfc3 Rfc5 Ris2 Rnf2 Rps1…
6	V$SP3_Q3	139	139	34	10574	5424	5.93	10.06	10.47	6.46	1200008O12Rik 1300002F13Rik 1810014L12Rik 2510015F01Rik 2600017H08Rik 2610019I03Rik Acox2 Apc2 Aqp5 Arhgdig Aurka Aurkb B4galt6 BC003940 BC014795 BC021523 BC031407 Bcas2 Birc5 Bnipl Brca1 Bub1b Cacnb3 Car9 Ccna2 Cdc20 Cdc2a Cdca5 Chl1 Clk3 Cmas Col11a1 Commd5 Crabp2 Cst6 Ddost Ddx39 Dscr1l2 Dusp6 Egln3 Eif2b2 Eif3s3 Etnk1 Etv1 Fignl1 Foxc1 Fzr1 Galk1 Galnt10 Galnt7 Gatm Ggta1 Grwd1 Gzmc Hebp2 His…
7	V$E2F_Q6: E2F	148	148	25	11665	4333	5.17	9.07	9.75	5.94	1200008O12Rik 1300002F13Rik 1810014L12Rik 2510015F01Rik 2600017H08Rik 5430413I02Rik Aqp5 Arf1 Arhgdig Asf1b Aurka Aurkb B4galt6 BC003940 BC014795 BC021523 BC031407 Bcas2 Birc5 Bnipl Brrn1 Bub1b Car9 Ccna2 Cdc20 Cdc2a Cdca5 Chl1 Clk3 Col11a1 Commd5 Crabp2 Cst6 Dcbld1 Ddost Ddx39 Dscr1l2 Dusp6 Egln3 Eif2b2 Eif3s3 Enpp1 Etnk1 Etv1 Exo1 Fignl1 Foxc1 Fzr1 Galk1 Galnt7 Gatm Ggta1 Grwd1 Hcngp Hist2h3c1 …
8	V$TANTIGEN_B: Major T-antigen binding sites	37	37	136	1759	14239	5.08	9.01	9.66	5.94	1810014L12Rik 2600017H08Rik Arf1 Asf1b BC031407 Ccna2 Cdc2a Cklfsf7 Cst6 Ddost Ddx39 Dscr1l2 Eif2b2 Ifi44 Irf7 Melk Ncoa5 Nqo1 Pdk3 Pes1 Pole2 Ppfia4 Prc1 Prim1 Qtrt1 Rad51 Rfc5 Rps10 Slc35b1 St6galnac4 Tctex1 Trim13 Ube2c Umpk Wdr21 Wdr4 Zfyve19
9	V$GATA2_03: GATA-binding factor 2	30	30	143	4834	11164	4.86	8.77	0.0	0.0	Aurkb BC014795 Chl1 Cst6 Dcbld1 Etnk1 Fignl1 Galnt10 Gatm Gzmc Hpn Incenp Iqgap1 Irf7 Lap3 Maf1 Mclc Nqo1 Prim1 Rad51 Rfc3 Rrm1 Scrg1 Slc29a1 Slc35b1 Sox4 Tmem9 Tpx2 Trim13 Usp22
10	V$HOGNESS_B: Imperfect Hogness /Goldberg Box	25	25	148	1020	14978	4.3	8.16	8.97	5.37	2610019I03Rik Arf1 BC031407 Cst6 Ddx39 Dscr1l2 Eif2b2 Ier3 Ifi44 Irf7 Nme4 Nqo1 Pafah1b3 Pdk3 Polr2e Ppfia4 Prc1 Qtrt1 Rps10 Shmt2 Tcirg1 Tctex1 Tpx2 Ube2c Wdr21
11	V$E2F1DP1_01: E2F-1:DP-1 heterodimer	71	71	102	4531	11467	3.97	7.91	8.33	4.93	2510015F01Rik 5430413I02Rik Aurka Aurkb BC031407 Bcas2 Birc5 Cdc2a Cdca5 Chl1 Crabp2 Ddx39 Dusp6 Enpp1 Exo1 Fignl1 Fzr1 Ggta1 Grwd1 Hcngp Hist2h3c1 Hmmr Hs2st1 Igsf8 Incenp Irf7 Lrrc1 Maf1 Mclc Mcm3 Mcm7 Mxd3 Nek2 Nusap1 Ogfr Olfml3 Pbk Pole2 Prim1 Prps2 Psma5 Ptbp1 Rfc3 Rfc5 Ris2 Rnf2 Rpl35 Rps10 Rrm1 Sgol1 Shmt2 Skp2 Slc35b1 Sms Srebf2 Stmn1 Tacc3 Tcirg1 Tead4 Tgif Tk1 Tpx2 Trim11 Trim13 Trim27…
12	V$ALPHACP1_01	14	14	159	402	15596	3.92	7.85	8.76	5.26	2600017H08Rik Aurkb BC031407 Ccna2 Dusp6 Hmmr Mclc Nek2 Nqo1 Pdk3 Ptbp1 Sox4 Tacc3 Uhrf1
13	V$GABP_B: GA binding protein	29	29	144	1345	14653	3.51	7.44	8.1	4.78	1200008O12Rik Aurka BC003940 BC031407 Ccnb2 Clk3 Commd5 Ddost Eif2b2 Eif3s3 Grwd1 Incenp Insr Kif22 Lap3 Lrrc1 Maf1 Mcm3 Melk Ogfr Pdk3 Rfc3 Rps10 Slc29a3 Stard3 Tacc3 Trim11 Uhrf1 Wdr4
14	V$NFY_01: nuclear factor Y (Y-box binding factor)	56	56	117	3391	12607	3.33	7.22	7.71	4.47	1300002F13Rik 1810014L12Rik 2510015F01Rik 2600017H08Rik Asf1b Aurka Aurkb B4galt6 BC003940 BC014795 BC031407 Ccna2 Ccnb2 Cdc20 Cdc2a Cdca5 Crabp2 Dusp6 Eif2b2 Etv1 Exo1 Foxc1 Gatm Hcngp Hist2h3c1 Hmmr Hnrpab Ier3 Incenp Kif22 Lap3 Maf1 Mclc Mcm3 Mcm7 Mxd3 Nek2 Nqo1 Nusap1 Olfml3 Pdk3 Psma5 Ptbp1 Ptpn2 Pycr2 Racgap1 Sfxn3 Slc29a1 Sox4 Srebf2 Stard3 Tacc3 Tpx2 Ube2c Uhrf1 Zfyve19
15	V$E2F4DP2_01: E2F-4:DP-2 heterodimer	35	35	138	1806	14192	3.11	6.92	7.62	4.45	5430413I02Rik BC031407 Bcas2 Cdc2a Cdca5 Chl1 Dusp6 Enpp1 Exo1 Fignl1 Ggta1 Hcngp Hmmr Lrrc1 Maf1 Mcm3 Mcm7 Mxd3 Nek2 Nusap1 Pole2 Prps2 Rfc3 Ris2 Rpl35 Shmt2 Sms Stmn1 Tead4 Tgif Tk1 Trim11 Trim27 Uhrf1 Wdr5
16	V$NMYC_01: N-Myc	56	56	117	3424	12574	3.1	6.92	7.47	4.37	1810014L12Rik 2410080P20Rik 2510015F01Rik Acox2 Aqp5 Arhgdig Aurka Aurkb BC003940 Bcas2 Brrn1 Cklfsf7 Ddx39 Eif3s3 Exo1 Galk1 Grwd1 Hmmr Ier3 Irf7 Kcnn4 Lap3 Mclc Melk Mxd3 Ncoa5 Nme4 Nqo1 Padi4 Pes1 Ppfia4 Ppp1r14b Ptbp1 Pycr2 Qtrt1 Riok2 Ris2 Rpl35 Sgol1 Skp2 Slc35b1 Sms Smyd5 Sox4 Stmn1 Tead4 Tenc1 Tgif Trim11 Trim27 Tubb5 Ube2c Uhrf1 Wdr4 Wdr5 Zfp239
17	V$HLF_01: hepatic leukemia factor	32	32	141	4725	11273	2.89	6.68	0.0	0.0	Acox2 Aurka Aurkb BC014795 BC021523 Brca1 Chl1 Clk3 Dcbld1 Etnk1 Fzr1 Hcngp Hnrpab Incenp Mmp13 Ogfr Padi4 Pdk3 Pdlim1 Prc1 Rnf2 Rrm1 Scrg1 Slc29a1 Slc29a3 Sox4 Spag5 Srebf2 Tead4 Tgif Tk1 Uhrf1
18	V$KROX_Q6	89	89	84	6276	9722	2.86	6.68	7.14	4.29	1200008O12Rik 1810014L12Rik 2510015F01Rik Aqp5 Arhgdig Asf1b Aurka BC031407 Bnipl Bub1b Cacnb3 Ccna2 Cdc20 Cdc2a Cdca5 Clk3 Cmas Crabp2 Dusp6 Egln3 Eif3s3 Enpp1 Etnk1 Etv1 Foxc1 Fzr1 Galk1 Ggta1 Hcngp Hebp2 Hist2h3c1 Hpn Hs2st1 Id2 Igsf8 Insr Iqgap1 Kcnn4 Klk10 Lap3 Lrrc1 Mad2l1 Maf1 Mclc Mcm7 Mlp Mxd3 Ncoa5 Nek6 Nkd2 Nqo1 Nusap1 Ogfr Olfml3 Pafah1b3 Plod2 Pole2 Polr2e Ppfia4 Ppp1r14b Prc1 Psma5 …
19	V$GATA_C: GATA binding site	61	61	112	7599	8399	2.84	6.62	0.0	0.0	1200008O12Rik 2610019I03Rik Aqp5 BC014795 BC021523 Bcas2 Brca1 Col11a1 Cst6 Dcbld1 Ddost Ddx39 Dusp6 Eif2b2 Exo1 Fignl1 Foxc1 Galnt10 Gatm Gzmc Hebp2 Id2 Ier3 Incenp Irf7 Lgals3 Lrrc1 Mclc Mcm3 Mlp Mmp13 Nek6 Pbk Pdlim1 Pes1 Polr2e Prps2 Pycard Rad51 Rfc3 Riok2 Ris2 Rpl36a Scrg1 Sfxn3 Shmt2 Slc29a1 Sox4 Srebf2 St6galnac4 Stard3 Stmn1 Tcirg1 Tead4 Trim13 Usp22 Wdr21 Wdr4 Wdr5 Zfp239 Zfyve19
20	V$E2_Q6: papilloma virus regulator E2	29	29	144	1432	14566	2.56	6.32	7.1	4.29	Aqp5 Ccnb2 Cdca5 Clk3 Ddost Dusp6 Eif3s3 Galk1 Gatm Ggta1 Id2 Lgals3 Lrrc1 Mxd3 Ncoa5 Nusap1 Pole2 Rpl36a Rps10 Sfxn3 Slc35b1 Slc35c2 Sox4 Stmn1 Tctex1 Tubb5 Wdr5 Zfp239 Zfyve19
21	V$MAZ_Q6	139	139	34	11132	4866	2.51	6.27	6.9	4.14	1200008O12Rik 1300002F13Rik 1810014L12Rik 2410080P20Rik 2510015F01Rik 2610019I03Rik 5430413I02Rik Acox2 Apc2 Aqp5 Arhgdig Asf1b Aurka B4galt6 BC003940 BC014795 BC021523 BC031407 Bcas2 Birc5 Bnipl Brrn1 Bub1b Cacnb3 Car9 Ccna2 Ccnb2 Cdc20 Cdca5 Chl1 Cklfsf7 Clk3 Cmas Col11a1 Crabp2 Cst6 Ddost Ddx39 Dusp6 Egln3 Eif2b2 Eif3s3 Enpp1 Etnk1 Etv1 Exo1 Fignl1 Foxc1 Fzr1 Galk1 Galnt10 Galnt7 Grwd1 Gzmc Hc…
22	V$CP2_01: CP2	128	128	45	10023	5975	2.48	6.27	6.8	4.09	1300002F13Rik 2410080P20Rik 2510015F01Rik 2600017H08Rik 5430413I02Rik Aqp5 Arf1 Arhgdig Asf1b Aurka B4galt6 BC003940 BC014795 BC021523 BC031407 Bcas2 Birc5 Bnipl Brca1 Brrn1 Bub1b Cacnb3 Car9 Ccna2 Ccnb2 Cdc20 Cdc2a Cdca5 Chl1 Cklfsf7 Clk3 Cmas Commd5 Dcbld1 Ddost Ddx39 Dscr1l2 Egln3 Eif3s3 Enpp1 Etnk1 Etv1 Exo1 Fignl1 Foxc1 Fzr1 Galnt10 Gatm Ggta1 Grwd1 Gzmc Hebp2 Hist2h3c1 Hmmr Hnrpab Hpn Hs2st…
23	V$GATA2_02: GATA-binding factor 2	40	40	133	5467	10531	2.45	6.21	0.0	0.0	2610019I03Rik Aurka Aurkb BC014795 BC021523 Chl1 Cst6 Dcbld1 Ddost Ddx39 Foxc1 Galnt10 Gatm Gzmc Ifi44 Incenp Irf7 Lgals3 Lrrc1 Maf1 Mclc Mcm3 Nme4 Nqo1 Pdlim1 Prim1 Pycard Rad51 Rfc3 Ris2 Scrg1 Slc29a1 Sox4 St6galnac4 Tead4 Tpx2 Trim13 Usp22 Zfp239 Zfyve19
24	V$MYC_Q2	49	49	124	2971	13027	2.35	6.11	6.7	4.04	1810014L12Rik 2410080P20Rik 2510015F01Rik Acox2 Aqp5 Arhgdig Aurka Aurkb BC003940 Bcas2 Brrn1 Cklfsf7 Eif3s3 Exo1 Galk1 Grwd1 Hmmr Irf7 Kcnn4 Lap3 Mclc Melk Mxd3 Nme4 Nqo1 Padi4 Pes1 Ppfia4 Ppp1r14b Ptbp1 Pycr2 Qtrt1 Riok2 Rpl35 Sgol1 Slc35b1 Sms Smyd5 Stmn1 Tead4 Tenc1 Trim11 Trim27 Tubb5 Ube2c Uhrf1 Wdr4 Wdr5 Zfp239
25	V$E2F_02: E2F	12	12	161	368	15630	2.29	6.06	7.11	4.29	Cdc2a Chl1 Exo1 Lrrc1 Mcm3 Mcm7 Pole2 Rfc3 Ris2 Sms Stmn1 Tk1
26	V$E2F_Q3: E2F	12	12	161	368	15630	2.29	6.06	7.11	4.29	Cdc2a Chl1 Exo1 Lrrc1 Mcm3 Mcm7 Pole2 Rfc3 Ris2 Sms Stmn1 Tk1
27	V$E2F4DP1_01: E2F-4:DP-1 heterodimer	12	12	161	368	15630	2.29	6.06	7.11	4.29	Cdc2a Chl1 Exo1 Lrrc1 Mcm3 Mcm7 Pole2 Rfc3 Ris2 Sms Stmn1 Tk1
28	V$E2F_Q4: E2F	78	78	95	5436	10562	2.15	5.88	6.39	3.8	1810014L12Rik 2510015F01Rik 5430413I02Rik Aurka Aurkb BC003940 BC014795 BC031407 Bcas2 Birc5 Bnipl Brrn1 Cdc2a Cdca5 Chl1 Col11a1 Cst6 Ddost Dusp6 Enpp1 Etnk1 Etv1 Exo1 Fignl1 Galk1 Galnt7 Ggta1 Hist2h3c1 Hmmr Hs2st1 Id2 Igsf8 Insr Lrrc1 Maf1 Mcm3 Mcm7 Melk Mxd3 Ncoa5 Nme4 Nqo1 Olfml3 Padi4 Pdk3 Pes1 Pole2 Polr2e Ppp1r14b Prim1 Prps2 Psma5 Pycard Pycr2 Qtrt1 Racgap1 Rad51 Rfc3 Ris2 Sgol1 Skp2 Slc…
29	V$PAX6_Q2	51	51	122	3195	12803	1.93	5.68	6.24	3.74	2600017H08Rik Acox2 Arf1 Asf1b Aurkb Ccna2 Cdc20 Cdc2a Cklfsf7 Commd5 Cst6 Ddx39 Dscr1l2 Eif2b2 Foxc1 Hcngp Hist2h3c1 Hnrpab Ifi44 Irf7 Kcnn4 Kif22 Melk Ncoa5 Nkd2 Nme4 Nqo1 Pafah1b3 Pdk3 Pes1 Pole2 Polr2e Prc1 Qtrt1 Racgap1 Rad51 Riok2 Rps10 Sgol1 Slc35b1 Spag5 Srebf2 Tcirg1 Tctex1 Tk1 Trim13 Ube2c Uhrf1 Umpk Wdr21 Zfyve19
30	V$E2F1DP2_01: E2F-1:DP-2 heterodimer	23	23	150	1078	14920	1.9	5.63	6.47	3.84	Bcas2 Cdc2a Chl1 Enpp1 Exo1 Ggta1 Hmmr Lrrc1 Mcm3 Mcm7 Mxd3 Pole2 Prps2 Rfc3 Ris2 Sms Stmn1 Tead4 Tgif Tk1 Trim11 Trim27 Uhrf1
31	V$USF_Q6: upstream stimulating factor	127	127	46	10045	5953	1.87	5.63	6.14	3.67	1810014L12Rik 2410080P20Rik 2510015F01Rik 2610019I03Rik 5430413I02Rik Acox2 Aqp5 Arf1 Arhgdig Asf1b Aurka Aurkb BC003940 BC014795 BC021523 BC031407 Bcas2 Bnipl Brrn1 Bub1b Cacnb3 Car9 Ccna2 Cdc20 Cklfsf7 Clk3 Cmas Crabp2 Ddost Ddx39 Dusp6 Egln3 Eif3s3 Enpp1 Etnk1 Etv1 Exo1 Fzr1 Galk1 Galnt10 Ggta1 Grwd1 Hcngp Hebp2 Hist2h3c1 Hmmr Hnrpab Hpn Hs2st1 Id2 Ier3 Incenp Insr Irf7 Kcnn4 Kif22 Lap3 Lrrc1 …
32	V$FOXJ2_02: fork head box J 2	49	49	124	6246	9752	1.86	5.57	0.0	0.0	1810014L12Rik 2600017H08Rik Acox2 Aurkb Bcas2 Brrn1 Ccnb2 Cmas Col11a1 Commd5 Ddx39 Eif3s3 Etv1 Exo1 Fzr1 Gzmc Hnrpab Id2 Insr Iqgap1 Kcnn4 Lap3 Lgals3 Mad2l1 Maf1 Mcm3 Melk Mmp13 Nme4 Ogfr Pbk Pdk3 Pes1 Plod2 Prps2 Pycard Qtrt1 Rfc3 Rpl36a Rps10 Slc35c2 Sms Spag5 Tead4 Tmem9 Tpx2 Usp22 Wdr4 Zfp239
33	V$S8_01: S8	5	5	168	1430	14568	1.69	5.36	0.0	0.0	B4galt6 Eif3s3 Grwd1 Rpl36a Spag5
34	V$CAAT_01: cellular and viral CCAAT box	122	122	51	9616	6382	1.58	5.24	5.81	3.38	1200008O12Rik 1300002F13Rik 1810014L12Rik 2410080P20Rik 2510015F01Rik 2600017H08Rik 2610019I03Rik 5430413I02Rik Apc2 Arhgdig Asf1b Aurka Aurkb B4galt6 BC003940 BC014795 BC021523 BC031407 Bnipl Brca1 Ccna2 Ccnb2 Cdc20 Cdc2a Cdca5 Cklfsf7 Commd5 Crabp2 Dcbld1 Ddost Ddx39 Dscr1l2 Dusp6 Eif2b2 Eif3s3 Etv1 Exo1 Foxc1 Galk1 Galnt10 Galnt7 Gatm Ggta1 Gzmc Hcngp Hebp2 Hist2h3c1 Hmmr Hnrpab Hpn Hs2st1 Id2…
35	V$GATA3_03: GATA-binding factor 3	99	99	74	10771	5227	1.44	5.07	0.0	0.0	1810014L12Rik 2410080P20Rik 2600017H08Rik 2610019I03Rik 5430413I02Rik Arf1 Asf1b Aurka Aurkb B4galt6 BC003940 BC014795 BC031407 Birc5 Brca1 Brrn1 Bub1b Cacnb3 Car9 Ccna2 Cdc20 Cdc2a Cdca5 Chl1 Col11a1 Commd5 Crabp2 Cst6 Dcbld1 Ddost Ddx39 Dscr1l2 Egln3 Eif2b2 Eif3s3 Enpp1 Etnk1 Etv1 Exo1 Galk1 Galnt7 Gatm Ggta1 Grwd1 Gzmc Ier3 Incenp Iqgap1 Irf7 Lgals3 Mad2l1 Mcm7 Melk Mmp13 Nek6 Nme4 Olfml3 Pafa…
36	V$STAF_01: Se-Cys tRNA gene transcription activating factor	10	10	163	301	15697	1.43	5.07	6.25	3.74	2410080P20Rik 2600017H08Rik Birc5 Car9 Igsf8 Mcm3 Nek2 Pes1 Rad51 Tpx2
37	V$E2F1_Q4: E2F-1	66	66	107	4544	11454	1.39	5.02	5.59	3.26	2510015F01Rik Asf1b Aurkb BC003940 BC014795 Birc5 Bnipl Brrn1 Bub1b Cdc2a Cdca5 Chl1 Col11a1 Commd5 Crabp2 Cst6 Dusp6 Etnk1 Exo1 Fignl1 Fzr1 Galk1 Ggta1 Hist2h3c1 Hmmr Hs2st1 Ier3 Igsf8 Iqgap1 Maf1 Mcm3 Mcm7 Melk Nek6 Nkd2 Nme4 Nusap1 Olfml3 Pbk Pdk3 Pole2 Polr2e Ppp1r14b Prc1 Prim1 Psma5 Pycard Pycr2 Qtrt1 Racgap1 Rad51 Ris2 Rpl35 Rpl36a Rrm1 Skp2 Slc29a3 Sms Stmn1 Tacc3 Tk1 Tmem9 Uhrf1 Wdr4 Wdr…
38	V$VMW65_Q6	57	57	116	6905	9093	1.33	4.97	0.0	0.0	1810014L12Rik 2600017H08Rik 2610019I03Rik Arf1 Arhgdig Aurkb B4galt6 BC031407 Brca1 Brrn1 Ccnb2 Cdca5 Chl1 Cklfsf7 Col11a1 Dcbld1 Ddost Ddx39 Dscr1l2 Eif2b2 Eif3s3 Enpp1 Exo1 Fzr1 Galk1 Ggta1 Grwd1 Gzmc Hebp2 Hmmr Hnrpab Irf7 Lap3 Mad2l1 Mclc Melk Mmp13 Mxd3 Nek2 Nme4 Nusap1 Ogfr Pbk Plod2 Polr2e Prim1 Prps2 Rfc3 Rfc5 Rnf2 Rpl35 Rrm1 Scrg1 Sox4 Umpk Wdr4 Zfp239
39	V$E2F_03	30	30	143	1640	14358	1.33	4.97	5.76	3.36	Brrn1 Cdc2a Cdca5 Chl1 Col11a1 Exo1 Hist2h3c1 Hmmr Lrrc1 Mcm3 Mcm7 Melk Olfml3 Pdk3 Pole2 Racgap1 Rad51 Rfc3 Ris2 Sgol1 Skp2 Sms Srebf2 Stmn1 Tacc3 Tk1 Tubb5 Uhrf1 Wdr4 Zfyve19
40	V$E2F_Q3_01	76	76	97	5467	10531	1.13	4.73	5.28	3.01	2510015F01Rik Asf1b Aurkb BC014795 Bcas2 Birc5 Brrn1 Bub1b Ccnb2 Cdc2a Cdca5 Chl1 Clk3 Col11a1 Cst6 Ddost Dusp6 Etnk1 Exo1 Fignl1 Fzr1 Galk1 Ggta1 Grwd1 Hist2h3c1 Hmmr Hs2st1 Igsf8 Iqgap1 Lrrc1 Mad2l1 Maf1 Mclc Mcm3 Mcm7 Melk Mlp Nek2 Nek6 Nusap1 Olfml3 Pbk Pdk3 Pdlim1 Pes1 Plod2 Pole2 Polr2e Ppp1r14b Prc1 Prim1 Psma5 Ptbp1 Pycard Pycr2 Qtrt1 Racgap1 Rad51 Rfc3 Rfc5 Riok2 Ris2 Rpl35 Rpl36a Sgol1 …
41	V$GATA1_06: GATA-binding factor 1	34	34	139	4588	11410	1.09	4.68	0.0	0.0	Aurkb BC014795 BC021523 Brca1 Chl1 Cst6 Dcbld1 Ddost Eif2b2 Foxc1 Galnt10 Gatm Gzmc Incenp Irf7 Lrrc1 Maf1 Mclc Mcm3 Nqo1 Pbk Prim1 Prps2 Pycard Rad51 Rfc3 Scrg1 Slc29a1 Sox4 St6galnac4 Tmem9 Tpx2 Trim13 Usp22
42	V$CREB_Q2_01	69	69	104	4885	11113	0.99	4.57	5.14	2.95	1200008O12Rik 1300002F13Rik 2510015F01Rik 2600017H08Rik 5430413I02Rik Arhgdig Asf1b BC021523 BC031407 Bcas2 Birc5 Bnipl Brrn1 Bub1b Ccna2 Ccnb2 Cdc20 Cdca5 Chl1 Clk3 Cst6 Dcbld1 Ddost Ddx39 Egln3 Eif3s3 Enpp1 Etnk1 Exo1 Galk1 Ggta1 Grwd1 Gzmc Hcngp Hist2h3c1 Hmmr Hnrpab Hs2st1 Irf7 Kcnn4 Lap3 Mad2l1 Maf1 Mclc Mxd3 Nusap1 Olfml3 Padi4 Pdk3 Ppfia4 Psma5 Ptpn2 Qtrt1 Rad51 Rfc3 Riok2 Rrm1 Sfxn3 Sgol1…
43	V$TFIII_Q6	168	168	5	14674	1324	0.87	4.46	5.65	3.29	1200008O12Rik 1300002F13Rik 1810014L12Rik 2410080P20Rik 2510015F01Rik 2600017H08Rik 2610019I03Rik 5430413I02Rik Acox2 Apc2 Aqp5 Arf1 Arhgdig Asf1b Aurka Aurkb B4galt6 BC003940 BC014795 BC021523 BC031407 Bcas2 Birc5 Bnipl Brca1 Brrn1 Bub1b Cacnb3 Car9 Ccna2 Ccnb2 Cdc20 Cdc2a Cdca5 Chl1 Cklfsf7 Clk3 Cmas Col11a1 Commd5 Crabp2 Cst6 Dcbld1 Ddost Ddx39 Dscr1l2 Dusp6 Egln3 Eif2b2 Eif3s3 Etnk1 Etv1 Exo1…
44	V$FOXP3_Q4	86	86	87	9488	6510	0.85	4.46	0.0	0.0	1300002F13Rik 1810014L12Rik 2510015F01Rik 5430413I02Rik Arf1 Aurkb BC021523 Bcas2 Birc5 Brca1 Bub1b Ccna2 Ccnb2 Cdc20 Cdc2a Cdca5 Clk3 Crabp2 Dcbld1 Ddx39 Etnk1 Etv1 Exo1 Fignl1 Galnt7 Grwd1 Hcngp Hebp2 Hist2h3c1 Hpn Hs2st1 Ier3 Ifi44 Incenp Insr Iqgap1 Irf7 Kcnn4 Lgals3 Mad2l1 Mclc Mcm3 Mcm7 Melk Mmp13 Mxd3 Nek2 Nme4 Nqo1 Nusap1 Olfml3 Pafah1b3 Pbk Pdlim1 Pes1 Plod2 Polr2e Ppfia4 Prc1 Prim1 Psma…
45	V$E2F_Q6_01	32	32	141	1863	14135	0.77	4.34	5.15	2.95	Brrn1 Cdc2a Cdca5 Chl1 Exo1 Hist2h3c1 Hmmr Lrrc1 Mcm3 Mcm7 Melk Pdk3 Pole2 Psma5 Pycard Pycr2 Qtrt1 Racgap1 Rad51 Rfc3 Ris2 Sgol1 Skp2 Sms Srebf2 Stmn1 Tacc3 Tk1 Tubb5 Uhrf1 Wdr4 Zfyve19
46	V$NFY_C: NF-Y binding site	11	11	162	391	15607	0.75	4.34	5.51	3.2	Asf1b Aurka Cdca5 Ier3 Kif22 Maf1 Mcm3 Mcm7 Pdk3 Ube2c Uhrf1
47	V$SOX9_B1: SOX (SRY-related HMG box)	80	80	93	8914	7084	0.73	4.27	0.01	0.0	1200008O12Rik 2410080P20Rik 2510015F01Rik 2600017H08Rik Arf1 BC021523 Bcas2 Bnipl Brca1 Bub1b Cacnb3 Ccna2 Cdc20 Chl1 Clk3 Cmas Col11a1 Commd5 Dcbld1 Ddost Dusp6 Eif3s3 Etnk1 Exo1 Fignl1 Fzr1 Galnt10 Galnt7 Gzmc Hcngp Hmmr Hnrpab Hs2st1 Incenp Insr Kcnn4 Mcm3 Mcm7 Mmp13 Ncoa5 Nek2 Nek6 Nkd2 Nme4 Nqo1 Olfml3 Pafah1b3 Pdk3 Pdlim1 Pes1 Polr2e Ppp1r14b Prim1 Pycr2 Rad51 Riok2 Rpl35 Rpl36a Scrg1 Sfxn3…
48	V$MYCMAX_B: c-Myc:Max binding sites	82	82	91	6104	9894	0.67	4.21	4.77	2.7	1810014L12Rik 2410080P20Rik 2510015F01Rik 2610019I03Rik Acox2 Aqp5 Arhgdig Aurkb BC003940 BC014795 Bcas2 Birc5 Brrn1 Bub1b Cacnb3 Cdca5 Chl1 Cklfsf7 Clk3 Cmas Crabp2 Cst6 Ddost Eif3s3 Enpp1 Etnk1 Exo1 Fzr1 Galk1 Galnt10 Gatm Ggta1 Hmmr Hs2st1 Igsf8 Insr Kcnn4 Lap3 Lrrc1 Mclc Mxd3 Nek6 Nme4 Padi4 Pafah1b3 Pdk3 Pes1 Ppfia4 Ppp1r14b Prc1 Prim1 Prps2 Psma5 Ptbp1 Ptpn2 Pycr2 Qtrt1 Rfc5 Riok2 Ris2 Rnf2…
49	V$E2_01: papilloma virus regulator E2	18	18	155	847	15151	0.66	4.21	5.24	3.0	Aqp5 Cdca5 Crabp2 Dusp6 Eif3s3 Galk1 Id2 Lrrc1 Nusap1 Rpl36a Rps10 Sfxn3 Slc35b1 Stmn1 Tctex1 Tubb5 Wdr5 Zfp239
50	V$E2F_Q4_01	46	46	127	3020	12978	0.57	4.09	4.78	2.7	2510015F01Rik Brrn1 Bub1b Cdc2a Cdca5 Chl1 Col11a1 Cst6 Dusp6 Exo1 Galk1 Hist2h3c1 Hmmr Hs2st1 Lrrc1 Mcm3 Mcm7 Melk Nek2 Olfml3 Pbk Pdk3 Pes1 Pole2 Polr2e Prim1 Psma5 Pycard Pycr2 Qtrt1 Racgap1 Rad51 Rfc3 Ris2 Sgol1 Skp2 Sms Srebf2 Stmn1 Tacc3 Tk1 Tmem9 Tubb5 Uhrf1 Wdr4 Zfyve19
51	V$AHR_Q5: aryl hydrocarbon / dioxin receptor	32	32	141	1895	14103	0.55	4.09	4.9	2.77	1300002F13Rik Apc2 Bcas2 Brrn1 Cdc2a Cklfsf7 Clk3 Dcbld1 Dusp6 Etv1 Ggta1 Hmmr Id2 Kcnn4 Lap3 Mcm7 Nek6 Nqo1 Pes1 Ppp1r14b Psma5 Racgap1 Rad51 Ris2 Sfxn3 Sgol1 Stmn1 Tpx2 Trim11 Trim27 Umpk Wdr4
52	V$LMO2COM_02: complex of Lmo2 bound to Tal-1, E2A proteins, and GATA-1, half-site 2	76	76	97	8482	7516	0.48	3.97	0.01	0.0	1200008O12Rik 2510015F01Rik 2600017H08Rik Aqp5 Arf1 Arhgdig Aurka Aurkb BC021523 Bcas2 Birc5 Brca1 Car9 Ccna2 Cdca5 Col11a1 Crabp2 Cst6 Dcbld1 Ddost Dscr1l2 Egln3 Eif2b2 Fignl1 Foxc1 Galnt10 Gatm Ggta1 Grwd1 Gzmc Hebp2 Hist2h3c1 Hnrpab Hpn Id2 Ier3 Igsf8 Incenp Insr Iqgap1 Kif22 Lap3 Lrrc1 Maf1 Mclc Mcm3 Mcm7 Melk Mmp13 Mxd3 Nek6 Nkd2 Pbk Pes1 Pole2 Ppp1r14b Prim1 Prps2 Psma5 Ptbp1 Pycard Rfc3 Rf…
53	V$E2_Q6_01	19	19	154	937	15061	0.46	3.97	4.99	2.83	Aqp5 Arhgdig Cdca5 Crabp2 Dusp6 Eif3s3 Gatm Id2 Lgals3 Lrrc1 Nusap1 Rfc5 Rpl36a Rps10 Slc35b1 Slc35c2 Tctex1 Wdr5 Zfp239
54	V$NFY_Q6: nuclear factor Y (Y-box binding factor)	76	76	97	5622	10376	0.45	3.97	4.53	2.49	1200008O12Rik 1810014L12Rik 2410080P20Rik 2600017H08Rik 5430413I02Rik Arf1 Arhgdig Asf1b Aurka Aurkb B4galt6 BC003940 BC014795 BC031407 Ccna2 Ccnb2 Cdc20 Cdc2a Cdca5 Crabp2 Dcbld1 Ddost Dusp6 Eif2b2 Etv1 Exo1 Foxc1 Gatm Gzmc Hcngp Hist2h3c1 Hmmr Hnrpab Hpn Hs2st1 Id2 Ier3 Incenp Kif22 Lap3 Maf1 Mclc Mcm3 Mcm7 Mxd3 Nek2 Nek6 Nqo1 Nusap1 Pdk3 Pdlim1 Ppp1r14b Prc1 Psma5 Ptbp1 Ptpn2 Pycr2 Racgap1 Rfc…
55	V$CEBPGAMMA_Q6	110	110	63	11514	4484	0.44	3.91	0.01	0.0	1200008O12Rik 2410080P20Rik 2600017H08Rik 2610019I03Rik Acox2 Apc2 Arf1 Aurka B4galt6 Bcas2 Brca1 Brrn1 Bub1b Car9 Ccna2 Ccnb2 Chl1 Clk3 Cmas Col11a1 Commd5 Dcbld1 Ddx39 Dusp6 Egln3 Eif2b2 Eif3s3 Etv1 Exo1 Fignl1 Foxc1 Fzr1 Galk1 Galnt10 Galnt7 Gatm Grwd1 Gzmc Hebp2 Hmmr Hnrpab Ier3 Ifi44 Incenp Insr Irf7 Kcnn4 Kif22 Lap3 Lgals3 Mad2l1 Maf1 Mclc Mcm3 Melk Mlp Mmp13 Mxd3 Nek2 Nme4 Nqo1 Olfml3 Pafa…
56	V$E2F1_Q4_01	49	49	124	3331	12667	0.25	3.67	4.41	2.4	2510015F01Rik Brrn1 Bub1b Cdc2a Cdca5 Chl1 Clk3 Col11a1 Cst6 Dusp6 Exo1 Fignl1 Fzr1 Galk1 Hist2h3c1 Hmmr Hs2st1 Lrrc1 Mcm3 Mcm7 Melk Nek2 Olfml3 Pbk Pdk3 Pes1 Pole2 Polr2e Prim1 Psma5 Pycard Pycr2 Qtrt1 Racgap1 Rad51 Rfc3 Ris2 Sgol1 Skp2 Sms Srebf2 Stmn1 Tacc3 Tk1 Tmem9 Tubb5 Uhrf1 Wdr4 Zfyve19
57	V$E2F1DP1RB_01: Rb:E2F-1:DP-1 trimeric complex	18	18	155	889	15109	0.23	3.67	4.77	2.7	Cdc2a Chl1 Exo1 Hmmr Lrrc1 Mcm3 Mcm7 Olfml3 Pole2 Racgap1 Rfc3 Ris2 Sgol1 Skp2 Sms Stmn1 Tk1 Zfyve19
58	V$ELF1_Q6	67	67	106	7572	8426	0.19	3.61	0.01	0.0	2410080P20Rik 2600017H08Rik 5430413I02Rik Apc2 Aqp5 BC021523 Bnipl Bub1b Cacnb3 Ccna2 Ccnb2 Cklfsf7 Commd5 Cst6 Dscr1l2 Egln3 Eif2b2 Eif3s3 Etv1 Exo1 Foxc1 Galk1 Galnt7 Hpn Id2 Igsf8 Incenp Kcnn4 Lap3 Mad2l1 Maf1 Mcm3 Melk Mlp Mmp13 Ncoa5 Nqo1 Ogfr Pafah1b3 Pbk Pdlim1 Ppp1r14b Prc1 Prps2 Psma5 Pycard Racgap1 Rfc3 Riok2 Rpl35 Rrm1 Scrg1 Skp2 Slc35b1 Sms Smyd5 Sox4 Srebf2 Tacc3 Tk1 Tpx2 Trim11 Trim…
59	V$NFY_Q6_01	89	89	84	6876	9122	0.13	3.55	4.15	2.21	1200008O12Rik 1300002F13Rik 1810014L12Rik 2410080P20Rik 2510015F01Rik 2600017H08Rik 5430413I02Rik Arf1 Arhgdig Asf1b Aurka Aurkb B4galt6 BC003940 BC014795 BC021523 BC031407 Bub1b Ccna2 Ccnb2 Cdc20 Cdc2a Cdca5 Crabp2 Dcbld1 Ddost Dusp6 Eif2b2 Etv1 Exo1 Foxc1 Galnt7 Gatm Hcngp Hist2h3c1 Hmmr Hnrpab Hpn Hs2st1 Id2 Ier3 Incenp Kif22 Maf1 Mclc Mcm3 Mcm7 Mxd3 Nek2 Nkd2 Nqo1 Nusap1 Olfml3 Pdk3 Ppp1r14b …
60	V$ELK1_01: Elk-1	58	58	115	4141	11857	0.06	3.49	4.14	2.21	2410080P20Rik Apc2 Aqp5 B4galt6 Birc5 Bnipl Bub1b Ccnb2 Cdca5 Commd5 Crabp2 Ddost Ddx39 Dscr1l2 Eif3s3 Enpp1 Exo1 Fzr1 Galk1 Galnt10 Gzmc Hnrpab Hpn Id2 Ier3 Igsf8 Incenp Kif22 Lrrc1 Mclc Mcm3 Mxd3 Ogfr Olfml3 Padi4 Prim1 Prps2 Psma5 Pycard Rad51 Rpl35 Sgol1 Shmt2 Slc29a1 Slc29a3 Slc35b1 Slc35c2 Srebf2 Tacc3 Tcirg1 Tgif Tpx2 Trim11 Uhrf1 Usp22 Wdr4 Wdr5 Zfyve19
61	V$GATA1_03: GATA-binding factor 1	46	46	127	5532	10466	0.05	3.49	0.01	0.0	1200008O12Rik 2410080P20Rik 2610019I03Rik Aqp5 BC003940 Bub1b Cdc20 Cdc2a Col11a1 Commd5 Dscr1l2 Exo1 Fignl1 Fzr1 Grwd1 Hnrpab Igsf8 Insr Iqgap1 Lgals3 Nek2 Nek6 Nqo1 Ogfr Pafah1b3 Pdlim1 Pes1 Polr2e Prim1 Psma5 Ptbp1 Rfc3 Rfc5 Ris2 Rpl35 Scrg1 Sfxn3 Slc35b1 Sox4 Srebf2 Stmn1 Tctex1 Tk1 Tpx2 Usp22 Wdr21
62	V$PEBP_Q6	32	32	141	4143	11855	0.03	0.0	0.01	0.0	Apc2 B4galt6 Bcas2 Birc5 Brca1 Brrn1 Ccna2 Ccnb2 Commd5 Eif3s3 Enpp1 Foxc1 Galnt7 Gzmc Igsf8 Irf7 Kcnn4 Lap3 Lgals3 Maf1 Nkd2 Nqo1 Pbk Pole2 Ptbp1 Qtrt1 Rad51 Rfc5 Slc35b1 Tcirg1 Wdr4 Wdr5
63	V$STAF_02: Se-Cys tRNA gene transcription activating factor	41	41	132	2712	13286	0.01	0.0	4.21	2.23	2410080P20Rik 2600017H08Rik Acox2 Arf1 BC003940 BC014795 Birc5 Bub1b Car9 Cmas Cst6 Dcbld1 Ddost Dscr1l2 Fzr1 Gatm Hs2st1 Ier3 Igsf8 Insr Irf7 Mcm3 Mlp Mxd3 Nek2 Olfml3 Ppp1r14b Prim1 Psma5 Pycard Pycr2 Rad51 Ris2 Rpl35 Slc35b1 Smyd5 Tacc3 Tenc1 Tpx2 Wdr21 Zfyve19
64	V$USF_01: upstream stimulating factor	28	28	145	1668	14330	-0.01	0.0	4.32	2.33	Aqp5 Aurka BC003940 Bcas2 Ddx39 Galk1 Hmmr Irf7 Lap3 Melk Mxd3 Padi4 Ppfia4 Ptbp1 Pycr2 Qtrt1 Riok2 Ris2 Sgol1 Slc35b1 Smyd5 Stmn1 Tead4 Tenc1 Trim27 Tubb5 Uhrf1 Zfp239
65	V$POU6F1_01	6	6	167	1330	14668	-0.01	0.0	0.0	0.0	Bnipl Cklfsf7 Etv1 Id2 Nme4 Prim1
66	V$CETS1P54_01: c-Ets-1(p54)	126	126	47	10390	5608	-0.03	0.0	4.06	2.15	1200008O12Rik 2410080P20Rik 2510015F01Rik 2600017H08Rik 5430413I02Rik Aqp5 Aurka Aurkb BC003940 BC031407 Bcas2 Birc5 Bnipl Brrn1 Car9 Ccna2 Ccnb2 Cdc20 Cdc2a Cdca5 Cklfsf7 Clk3 Cmas Commd5 Crabp2 Cst6 Ddost Ddx39 Dscr1l2 Eif2b2 Eif3s3 Enpp1 Etnk1 Etv1 Exo1 Fignl1 Fzr1 Galk1 Galnt10 Gatm Ggta1 Grwd1 Gzmc Hcngp Hmmr Hnrpab Hpn Hs2st1 Id2 Ier3 Incenp Insr Iqgap1 Kcnn4 Kif22 Klk10 Lap3 Lrrc1 Mad2l1 M…
67	V$OCT1_02: octamer factor 1	45	45	128	5391	10607	-0.11	0.0	0.01	0.0	2600017H08Rik Acox2 Aurkb B4galt6 Bcas2 Brrn1 Ccnb2 Commd5 Dusp6 Egln3 Eif3s3 Exo1 Galnt7 Grwd1 Gzmc Hcngp Hmmr Ier3 Insr Lgals3 Mad2l1 Mclc Mcm3 Ncoa5 Nek2 Nme4 Nusap1 Pafah1b3 Pbk Pdlim1 Pes1 Pole2 Prc1 Prim1 Prps2 Pycard Racgap1 Rfc3 Rfc5 Rnf2 Slc29a1 Sox4 Srebf2 Trim11 Umpk
68	V$LDSPOLYA_B: Lentiviral Poly A downstream element	127	127	46	12835	3163	-0.15	0.0	0.01	0.0	1300002F13Rik 1810014L12Rik 2510015F01Rik 2600017H08Rik 2610019I03Rik 5430413I02Rik Acox2 Apc2 Aqp5 Arhgdig Aurka Aurkb B4galt6 BC003940 BC014795 Bnipl Brca1 Brrn1 Bub1b Cacnb3 Car9 Ccna2 Ccnb2 Cdc2a Cklfsf7 Clk3 Col11a1 Commd5 Crabp2 Cst6 Dcbld1 Dusp6 Egln3 Eif2b2 Eif3s3 Enpp1 Etv1 Exo1 Fzr1 Galk1 Galnt10 Galnt7 Gatm Ggta1 Grwd1 Gzmc Hebp2 Hist2h3c1 Hs2st1 Ier3 Ifi44 Igsf8 Incenp Insr Kcnn4 Kif2…
69	V$SOX5_01: Sox-5	66	66	107	7373	8625	-0.18	0.0	0.02	0.0	1200008O12Rik 2410080P20Rik 2510015F01Rik 2600017H08Rik Arf1 Bcas2 Bnipl Brca1 Bub1b Cacnb3 Ccna2 Cdc20 Chl1 Clk3 Cmas Col11a1 Commd5 Dcbld1 Ddost Dusp6 Exo1 Fignl1 Fzr1 Galnt10 Galnt7 Gzmc Hcngp Hmmr Hs2st1 Incenp Insr Mcm3 Mmp13 Ncoa5 Nek2 Nkd2 Nme4 Olfml3 Pafah1b3 Pdk3 Pdlim1 Pes1 Polr2e Ppp1r14b Prim1 Pycr2 Rad51 Riok2 Rpl35 Rpl36a Sfxn3 Sgol1 Slc35b1 Sms Smyd5 Stmn1 Tcirg1 Tctex1 Tead4 Tk1 T…
70	V$DEAF1_01	45	45	128	3092	12906	-0.21	0.0	3.92	2.07	1300002F13Rik 2410080P20Rik Apc2 Aqp5 B4galt6 BC003940 BC021523 Car9 Cmas Ddost Dusp6 Enpp1 Etnk1 Etv1 Fzr1 Galnt10 Ggta1 Hmmr Hpn Hs2st1 Id2 Igsf8 Incenp Kif22 Lap3 Lgals3 Lrrc1 Mad2l1 Maf1 Mclc Mcm3 Mcm7 Padi4 Pdlim1 Ptbp1 Ptpn2 Pycr2 Rfc3 Sfxn3 Slc29a3 Slc35b1 Smyd5 Tead4 Trim11 Tubb5
71	V$CREB_Q4_01	63	63	110	4649	11349	-0.24	0.0	3.79	1.96	1200008O12Rik 1300002F13Rik 2510015F01Rik 5430413I02Rik Arhgdig Asf1b BC021523 BC031407 Bcas2 Birc5 Bnipl Brrn1 Ccna2 Ccnb2 Cdca5 Chl1 Clk3 Cst6 Dcbld1 Ddost Ddx39 Egln3 Eif3s3 Enpp1 Etnk1 Exo1 Galk1 Gzmc Hcngp Hist2h3c1 Hmmr Hnrpab Hs2st1 Irf7 Kcnn4 Lap3 Mad2l1 Maf1 Mclc Mxd3 Nusap1 Olfml3 Padi4 Pdk3 Ppfia4 Psma5 Ptpn2 Qtrt1 Rad51 Rfc3 Riok2 Rrm1 Sfxn3 Skp2 Sms Srebf2 Stmn1 Tenc1 Tk1 Trim11 Trim…
72	V$PAX5_01: B-cell-specific activating protein	25	25	148	1495	14503	-0.42	0.0	3.92	2.07	2600017H08Rik Aqp5 B4galt6 BC003940 BC031407 Clk3 Crabp2 Eif2b2 Hnrpab Irf7 Kcnn4 Lgals3 Mlp Mxd3 Nqo1 Ppfia4 Prc1 Ptpn2 Rfc3 Sfxn3 Sgol1 Srebf2 Tgif Tubb5 Wdr21
73	V$TAL1_Q6	85	85	88	6672	9326	-0.44	0.0	3.51	1.76	1200008O12Rik 1810014L12Rik 2600017H08Rik 5430413I02Rik Apc2 Arf1 Arhgdig Asf1b BC003940 BC021523 Bcas2 Birc5 Bnipl Bub1b Car9 Ccna2 Cdc2a Cdca5 Chl1 Clk3 Crabp2 Ddost Eif2b2 Fzr1 Galk1 Galnt10 Galnt7 Gatm Ggta1 Hcngp Hebp2 Hist2h3c1 Hnrpab Hpn Ier3 Ifi44 Igsf8 Insr Iqgap1 Mcm7 Mxd3 Ncoa5 Nek2 Nek6 Nkd2 Nme4 Nqo1 Nusap1 Padi4 Pafah1b3 Pdk3 Pdlim1 Pes1 Plod2 Ptpn2 Pycard Pycr2 Qtrt1 Rfc5 Ris2 Rpl3…
74	V$CREBATF_Q6	62	62	111	4617	11381	-0.45	0.0	3.55	1.78	1200008O12Rik 1300002F13Rik 2510015F01Rik 2600017H08Rik 5430413I02Rik Arhgdig Asf1b BC003940 BC021523 BC031407 Bcas2 Birc5 Bnipl Brrn1 Ccna2 Cdca5 Chl1 Clk3 Cst6 Dcbld1 Ddost Egln3 Eif3s3 Enpp1 Etnk1 Exo1 Foxc1 Galk1 Gzmc Hcngp Hist2h3c1 Hmmr Hnrpab Hs2st1 Irf7 Kcnn4 Lap3 Maf1 Mclc Mxd3 Nusap1 Olfml3 Padi4 Pdk3 Pes1 Ppfia4 Psma5 Ptpn2 Qtrt1 Rad51 Rfc3 Riok2 Rrm1 Sfxn3 Sms Srebf2 Stmn1 Tenc1 Trim1…
75	V$HIF1_Q5: hypoxia-inducible factor 1	29	29	144	1839	14159	-0.56	0.0	3.69	1.87	2410080P20Rik 2510015F01Rik Arhgdig Bcas2 Car9 Cklfsf7 Clk3 Cmas Etnk1 Galnt7 Grwd1 Hist2h3c1 Igsf8 Insr Kif22 Lap3 Mxd3 Nme4 Nqo1 Nusap1 Pdk3 Pes1 Ppp1r14b Ptbp1 Sgol1 Slc35c2 Stmn1 Tpx2 Wdr5
76	V$WHN_B: winged-helix factor nude	53	53	120	3863	12135	-0.57	0.0	3.46	1.72	1200008O12Rik 1300002F13Rik Arhgdig Aurkb B4galt6 BC003940 BC014795 Cacnb3 Cdc20 Clk3 Cmas Crabp2 Ddost Ddx39 Dusp6 Eif3s3 Etnk1 Exo1 Foxc1 Galnt10 Gatm Grwd1 Hcngp Hist2h3c1 Hmmr Id2 Ier3 Igsf8 Incenp Insr Kcnn4 Maf1 Mcm3 Ncoa5 Pafah1b3 Pes1 Ptbp1 Qtrt1 Racgap1 Riok2 Ris2 Rnf2 Rpl35 Rps10 Sfxn3 Sgol1 Slc35b1 Sms Stard3 Tcirg1 Trim11 Trim27 Umpk
77	V$MINI20_B: Muscle initiator sequence-20	118	118	55	9788	6210	-0.6	0.0	3.38	1.69	1300002F13Rik 2410080P20Rik 2510015F01Rik 2600017H08Rik Aqp5 Arf1 Arhgdig Aurka Aurkb B4galt6 BC003940 BC014795 BC021523 BC031407 Bcas2 Birc5 Bnipl Brca1 Bub1b Cacnb3 Car9 Ccna2 Ccnb2 Cdc20 Cdca5 Cklfsf7 Clk3 Cmas Commd5 Crabp2 Cst6 Ddost Ddx39 Dscr1l2 Dusp6 Egln3 Eif3s3 Etnk1 Etv1 Fignl1 Foxc1 Fzr1 Galk1 Galnt7 Ggta1 Gzmc Hebp2 Hist2h3c1 Hmmr Hpn Hs2st1 Id2 Ier3 Igsf8 Insr Iqgap1 Kif22 Klk10 Lga…
78	V$STAT_01: signal transducers and activators of transcription	23	23	150	3034	12964	-0.78	0.0	0.02	0.0	Arf1 Bcas2 Brrn1 Ccnb2 Commd5 Etv1 Exo1 Fignl1 Galnt7 Gatm Id2 Ier3 Kif22 Lap3 Maf1 Mmp13 Nusap1 Pycr2 Rpl35 Shmt2 Slc35c2 Tacc3 Tpx2
79	V$OCT1_05: octamer-binding factor 1	5	5	168	1092	14906	-0.79	0.0	0.01	0.0	Acox2 Aurkb Brca1 Egln3 Srebf2
80	V$LPOLYA_B: Lentiviral Poly A signal	26	26	147	3325	12673	-0.83	0.0	0.02	0.0	1200008O12Rik Acox2 Aurka B4galt6 BC014795 BC031407 Bub1b Chl1 Dcbld1 Hmmr Id2 Ifi44 Iqgap1 Mad2l1 Padi4 Prc1 Prim1 Rfc3 Rpl35 Rps10 Sms Tctex1 Tead4 Trim13 Usp22 Zfp239
81	V$CEBP_C: C/EBP binding site	31	31	142	3812	12186	-0.85	0.0	0.03	0.0	2510015F01Rik Asf1b Brrn1 Cdc2a Dcbld1 Ddx39 Enpp1 Etnk1 Etv1 Exo1 Hcngp Hmmr Id2 Ier3 Incenp Mmp13 Ogfr Pdk3 Pole2 Ppp1r14b Prim1 Ptpn2 Rfc3 Rnf2 Sox4 Srebf2 Tacc3 Tead4 Tubb5 Usp22 Zfp239
82	V$HP1SITEFACTOR_Q6	32	32	141	3910	12088	-0.86	0.0	0.03	0.0	2410080P20Rik Birc5 Bnipl Brca1 Ccna2 Ccnb2 Col11a1 Eif2b2 Etv1 Exo1 Gzmc Hcngp Hebp2 Klk10 Mad2l1 Mcm3 Melk Mmp13 Nkd2 Nqo1 Ogfr Pycard Qtrt1 Racgap1 Rfc5 Rpl36a Rps10 Tk1 Umpk Usp22 Wdr21 Zfp239
83	V$PAX_Q6	171	171	2	15300	698	-0.88	0.0	4.01	2.12	1200008O12Rik 1810014L12Rik 2410080P20Rik 2510015F01Rik 2600017H08Rik 2610019I03Rik 5430413I02Rik Acox2 Apc2 Aqp5 Arf1 Arhgdig Asf1b Aurka Aurkb B4galt6 BC003940 BC014795 BC021523 BC031407 Bcas2 Birc5 Bnipl Brca1 Brrn1 Bub1b Cacnb3 Car9 Ccna2 Ccnb2 Cdc20 Cdc2a Cdca5 Chl1 Cklfsf7 Clk3 Cmas Col11a1 Commd5 Crabp2 Cst6 Dcbld1 Ddost Ddx39 Dscr1l2 Dusp6 Egln3 Eif2b2 Eif3s3 Enpp1 Etnk1 Etv1 Exo1 Fignl1 …
84	V$OCT1_06: octamer-binding factor 1	84	84	89	8804	7194	-0.91	0.0	0.04	0.0	2510015F01Rik 2610019I03Rik Acox2 Arhgdig Aurkb BC014795 Birc5 Bnipl Brca1 Brrn1 Bub1b Cacnb3 Car9 Ccna2 Ccnb2 Cdc20 Cdc2a Cdca5 Chl1 Col11a1 Cst6 Dcbld1 Dscr1l2 Egln3 Eif2b2 Enpp1 Etnk1 Etv1 Foxc1 Galk1 Galnt10 Galnt7 Ggta1 Gzmc Hcngp Hebp2 Hnrpab Hs2st1 Id2 Igsf8 Incenp Kcnn4 Kif22 Lap3 Mclc Melk Mlp Mmp13 Ncoa5 Nek2 Nek6 Nkd2 Nme4 Nusap1 Ogfr Olfml3 Pafah1b3 Pbk Pes1 Pole2 Polr2e Prc1 Prim1 Ps…
85	V$GRE_C: Glucocorticoid response element	12	12	161	588	15410	-0.98	0.0	3.58	1.78	2600017H08Rik Brca1 Bub1b Hs2st1 Lgals3 Padi4 Ppfia4 Rad51 Sfxn3 Tead4 Tgif Wdr21
86	V$MYCMAX_02: c-Myc:Max heterodimer	70	70	103	5507	10491	-1.02	0.0	2.85	1.26	1810014L12Rik 2410080P20Rik 2510015F01Rik 2610019I03Rik Acox2 Aqp5 Aurka Aurkb B4galt6 BC003940 BC014795 Bcas2 Birc5 Brca1 Brrn1 Ccnb2 Cklfsf7 Ddx39 Eif3s3 Exo1 Galk1 Grwd1 Hmmr Ier3 Irf7 Kcnn4 Lap3 Mclc Melk Mxd3 Nek2 Nme4 Nqo1 Padi4 Pbk Pdk3 Pes1 Polr2e Ppfia4 Ppp1r14b Prps2 Psma5 Ptbp1 Ptpn2 Pycr2 Qtrt1 Racgap1 Rad51 Riok2 Ris2 Rpl35 Rpl36a Rrm1 Sgol1 Slc35b1 Sms Smyd5 Stmn1 Tead4 Tenc1 Tpx2 T…
87	V$LHX3_01: LIM homeobox transcription factor 3	7	7	166	1284	14714	-1.05	0.0	0.01	0.0	Etv1 Grwd1 Melk Pdk3 Rfc5 Rps10 Tk1
88	V$HIF1_Q3: hypoxia induced factor	21	21	152	1288	14710	-1.09	0.0	3.22	1.56	Aqp5 Aurka Cdc2a Cklfsf7 Clk3 Grwd1 Insr Kif22 Nme4 Pdk3 Pes1 Plod2 Ppp1r14b Ptbp1 Riok2 Slc35c2 Sms Stmn1 Trim13 Wdr4 Wdr5
89	V$HNF1_C: Hepatic nuclear factor 1	49	49	124	5476	10522	-1.09	0.0	0.04	0.0	2610019I03Rik 5430413I02Rik Acox2 Asf1b Brrn1 Cacnb3 Ccnb2 Cdc2a Commd5 Crabp2 Dcbld1 Dscr1l2 Dusp6 Egln3 Enpp1 Fzr1 Galk1 Grwd1 Gzmc Hcngp Id2 Lap3 Lgals3 Mclc Mmp13 Ncoa5 Nme4 Pbk Pes1 Pole2 Prc1 Psma5 Pycard Pycr2 Racgap1 Rfc3 Riok2 Rpl36a Slc35b1 Sms Smyd5 Sox4 Spag5 Stard3 Trim27 Uhrf1 Usp22 Zfp239 Zfyve19
90	V$ETS2_B: c-Ets-2 binding sites	38	38	135	4409	11589	-1.13	0.0	0.04	0.0	5430413I02Rik Birc5 Bub1b Ccnb2 Commd5 Ddx39 Eif3s3 Enpp1 Etv1 Fzr1 Galk1 Gzmc Hpn Ier3 Incenp Kcnn4 Lrrc1 Mcm3 Mlp Padi4 Pbk Pes1 Prps2 Pycard Rfc3 Ris2 Rps10 Slc29a1 Sms Srebf2 Tcirg1 Tead4 Trim11 Umpk Usp22 Wdr21 Wdr5 Zfyve19
91	V$VMYB_01: v-Myb	114	114	59	11416	4582	-1.2	0.0	0.05	0.0	1300002F13Rik 1810014L12Rik 2410080P20Rik 2600017H08Rik 5430413I02Rik Aqp5 Asf1b Aurka Aurkb B4galt6 BC003940 BC014795 BC021523 BC031407 Bcas2 Birc5 Brrn1 Ccna2 Ccnb2 Cdc20 Cdc2a Cklfsf7 Cmas Commd5 Crabp2 Cst6 Ddost Dusp6 Egln3 Eif2b2 Enpp1 Etv1 Exo1 Fignl1 Fzr1 Galk1 Galnt10 Galnt7 Gatm Gzmc Hcngp Hebp2 Hist2h3c1 Hmmr Hnrpab Hpn Hs2st1 Id2 Ier3 Incenp Iqgap1 Kcnn4 Kif22 Mad2l1 Maf1 Mclc Mcm7 Me…
92	V$STRA13_01	10	10	163	470	15528	-1.22	0.0	3.39	1.69	Aurka Bcas2 Ddx39 Ier3 Mxd3 Qtrt1 Ris2 Sgol1 Stmn1 Tubb5
93	V$CREL_01: c-Rel	135	135	38	11625	4373	-1.24	0.0	2.72	1.19	1300002F13Rik 1810014L12Rik 2410080P20Rik 2600017H08Rik 2610019I03Rik 5430413I02Rik Acox2 Apc2 Aqp5 Arf1 Asf1b B4galt6 BC003940 BC014795 BC031407 Bcas2 Birc5 Bnipl Brrn1 Cacnb3 Ccnb2 Cdc20 Cdc2a Cdca5 Chl1 Cklfsf7 Col11a1 Commd5 Dcbld1 Ddost Ddx39 Dscr1l2 Dusp6 Egln3 Eif2b2 Eif3s3 Enpp1 Etnk1 Etv1 Exo1 Fignl1 Foxc1 Fzr1 Galnt10 Galnt7 Gatm Ggta1 Grwd1 Hcngp Hist2h3c1 Hmmr Hnrpab Hpn Hs2st1 Id2 Ie…
94	V$VMYB_02: v-Myb	36	36	137	2572	13426	-1.24	0.0	2.8	1.24	1810014L12Rik Aqp5 Asf1b Aurka Aurkb B4galt6 Brrn1 Ccna2 Ccnb2 Ddost Etv1 Fzr1 Hist2h3c1 Id2 Iqgap1 Mcm7 Nek2 Olfml3 Pes1 Prc1 Prps2 Ptbp1 Ptpn2 Racgap1 Rpl36a Rps10 Sfxn3 Slc35b1 Sms Smyd5 Spag5 Srebf2 Tacc3 Trim27 Wdr4 Wdr5
95	V$CREBP1_Q2: CRE-binding protein 1	17	17	156	1004	14994	-1.29	0.0	3.07	1.46	1200008O12Rik 1300002F13Rik Bcas2 Brrn1 Ccna2 Clk3 Dcbld1 Gzmc Irf7 Pdk3 Psma5 Rfc3 Riok2 Sfxn3 Sms Srebf2 Tenc1
96	V$NGFIC_01: nerve growth factor-induced protein C	7	7	166	275	15723	-1.3	0.0	3.43	1.71	Bnipl Mclc Sfxn3 Smyd5 Stmn1 Trim13 Wdr21
97	V$PAX3_B: Pax-3 binding sites	114	114	59	9673	6325	-1.32	0.0	2.48	1.04	1200008O12Rik 1300002F13Rik 1810014L12Rik 2410080P20Rik 2510015F01Rik 2600017H08Rik 5430413I02Rik Apc2 Aqp5 Arf1 Arhgdig Asf1b Aurka Aurkb B4galt6 BC014795 BC021523 Birc5 Brca1 Brrn1 Bub1b Cacnb3 Ccna2 Cdca5 Chl1 Clk3 Cmas Commd5 Crabp2 Cst6 Dcbld1 Ddx39 Egln3 Eif2b2 Eif3s3 Enpp1 Etnk1 Etv1 Fignl1 Foxc1 Fzr1 Galk1 Galnt10 Galnt7 Gatm Grwd1 Hcngp Hist2h3c1 Hmmr Hnrpab Hpn Hs2st1 Id2 Ifi44 Incenp I…
98	V$MAZR_01: MAZ related factor	81	81	92	6631	9367	-1.34	0.0	2.42	1.01	1200008O12Rik 2510015F01Rik 2610019I03Rik Aqp5 Arhgdig Asf1b BC014795 BC021523 Brrn1 Car9 Cdc2a Cdca5 Chl1 Cklfsf7 Clk3 Commd5 Crabp2 Cst6 Dcbld1 Dscr1l2 Dusp6 Eif3s3 Enpp1 Etv1 Fignl1 Foxc1 Fzr1 Ggta1 Hebp2 Hpn Hs2st1 Id2 Ier3 Igsf8 Insr Iqgap1 Irf7 Kcnn4 Lap3 Maf1 Melk Mlp Mxd3 Nek6 Nkd2 Nme4 Ogfr Olfml3 Padi4 Pdk3 Plod2 Pole2 Ppfia4 Ppp1r14b Prps2 Ptpn2 Pycard Racgap1 Riok2 Scrg1 Sfxn3 Shmt2 S…
99	V$ARNT_02: AhR nuclear translocator homodimers	11	11	162	554	15444	-1.34	0.0	3.2	1.56	Aqp5 Aurka Bcas2 Ddx39 Ier3 Mxd3 Qtrt1 Ris2 Sgol1 Stmn1 Tubb5
100	V$CDPCR1_01: cut-like homeodomain protein	127	127	46	12520	3478	-1.35	0.0	0.06	0.0	1200008O12Rik 1300002F13Rik 1810014L12Rik 2510015F01Rik 2600017H08Rik 5430413I02Rik Acox2 Apc2 Aqp5 Arf1 Arhgdig Asf1b Aurka Aurkb B4galt6 BC003940 BC021523 BC031407 Bcas2 Birc5 Bnipl Brca1 Cacnb3 Car9 Ccna2 Ccnb2 Cdc2a Cdca5 Chl1 Cklfsf7 Col11a1 Commd5 Cst6 Dcbld1 Ddost Dscr1l2 Dusp6 Egln3 Eif2b2 Eif3s3 Enpp1 Etv1 Fignl1 Fzr1 Galk1 Galnt10 Galnt7 Gatm Ggta1 Grwd1 Gzmc Hcngp Hmmr Hnrpab Hpn Hs2st…
101	V$ETS1_B: c-ETS-1 binding site	67	67	106	7053	8945	-1.37	0.0	0.07	0.0	1200008O12Rik 1300002F13Rik 2600017H08Rik 5430413I02Rik Birc5 Bnipl Bub1b Ccnb2 Cdc20 Cdca5 Clk3 Commd5 Ddost Ddx39 Eif3s3 Etv1 Fignl1 Foxc1 Fzr1 Galk1 Gatm Ggta1 Grwd1 Gzmc Hnrpab Hpn Ier3 Igsf8 Incenp Kcnn4 Kif22 Lrrc1 Maf1 Mcm3 Melk Mlp Nek6 Padi4 Pbk Pdlim1 Pes1 Prps2 Psma5 Pycard Rfc3 Riok2 Ris2 Rpl35 Rpl36a Rps10 Shmt2 Slc29a1 Slc29a3 Slc35b1 Sms Srebf2 Stard3 Tcirg1 Tead4 Tk1 Trim11 Trim27…
102	V$SREBP1_Q6	66	66	107	5284	10714	-1.39	0.0	2.4	1.01	1200008O12Rik 5430413I02Rik Aqp5 B4galt6 BC031407 Bcas2 Brca1 Brrn1 Car9 Cdc2a Cdca5 Cklfsf7 Clk3 Dcbld1 Ddost Enpp1 Exo1 Fignl1 Fzr1 Galnt7 Gatm Ggta1 Hebp2 Hist2h3c1 Hmmr Id2 Igsf8 Insr Iqgap1 Kcnn4 Klk10 Lgals3 Lrrc1 Mclc Mcm3 Mmp13 Nek2 Nkd2 Padi4 Pbk Ppp1r14b Prc1 Psma5 Ptbp1 Pycard Pycr2 Rad51 Ris2 Rnf2 Rps10 Scrg1 Sgol1 Slc29a1 Slc35c2 Srebf2 St6galnac4 Stmn1 Tead4 Tenc1 Tgif Tmem9 Trim11 …
103	V$LEF1TCF1_Q4	76	76	97	7869	8129	-1.41	0.0	0.08	0.0	2410080P20Rik 2600017H08Rik 5430413I02Rik Apc2 Aqp5 Arf1 Arhgdig Asf1b B4galt6 BC003940 Bnipl Bub1b Cacnb3 Car9 Ccnb2 Cdc2a Chl1 Cklfsf7 Cmas Cst6 Dcbld1 Ddost Dscr1l2 Egln3 Eif2b2 Eif3s3 Enpp1 Galnt7 Gatm Hcngp Hmmr Insr Kif22 Mad2l1 Ncoa5 Nme4 Nusap1 Padi4 Pafah1b3 Pbk Pdk3 Plod2 Pole2 Ppfia4 Prc1 Prim1 Prps2 Psma5 Ptbp1 Ptpn2 Pycard Pycr2 Qtrt1 Racgap1 Rad51 Rfc3 Rpl36a Rps10 Sgol1 Shmt2 Slc29…
104	V$ZTA_Q2	46	46	127	5067	10931	-1.42	0.0	0.07	0.0	1810014L12Rik 2610019I03Rik Acox2 Apc2 Brca1 Brrn1 Car9 Cklfsf7 Crabp2 Ddx39 Dusp6 Egln3 Eif3s3 Fzr1 Galk1 Galnt10 Gzmc Hebp2 Hist2h3c1 Hnrpab Incenp Irf7 Kcnn4 Mad2l1 Mcm7 Mlp Mxd3 Ogfr Pdk3 Plod2 Polr2e Psma5 Qtrt1 Rad51 Riok2 Ris2 Rnf2 Shmt2 Skp2 Tead4 Trim27 Tubb5 Umpk Usp22 Wdr4 Zfp239
105	V$ARP1_01: apolipoprotein AI regulatory protein 1	25	25	148	1691	14307	-1.47	0.0	2.69	1.18	2510015F01Rik 2600017H08Rik BC003940 BC014795 Bnipl Ddost Eif3s3 Exo1 Gzmc Hnrpab Id2 Ier3 Insr Melk Padi4 Pdlim1 Pole2 Psma5 Ptpn2 Pycard Rps10 Smyd5 Tcirg1 Ube2c Usp22
106	V$PBX_Q3	160	160	13	15277	721	-1.48	0.0	0.03	0.0	1200008O12Rik 1300002F13Rik 1810014L12Rik 2410080P20Rik 2510015F01Rik 2600017H08Rik 2610019I03Rik 5430413I02Rik Acox2 Apc2 Aqp5 Arf1 Arhgdig Asf1b Aurka B4galt6 BC003940 BC014795 BC021523 BC031407 Bcas2 Birc5 Bnipl Brca1 Brrn1 Bub1b Cacnb3 Car9 Ccna2 Ccnb2 Cdc20 Cdca5 Chl1 Cklfsf7 Cmas Col11a1 Commd5 Crabp2 Cst6 Dcbld1 Ddost Ddx39 Dscr1l2 Dusp6 Egln3 Eif2b2 Eif3s3 Enpp1 Etnk1 Etv1 Exo1 Foxc1 Fzr1…
107	V$HNF6_Q6	11	11	162	1633	14365	-1.49	0.0	0.03	0.0	2600017H08Rik Egln3 Fzr1 Mcm3 Ncoa5 Prim1 Smyd5 Sox4 Trim13 Usp22 Wdr4
108	V$NFKB_Q6_01	119	119	54	10215	5783	-1.5	0.0	2.28	0.95	1810014L12Rik 2410080P20Rik 2600017H08Rik 5430413I02Rik Acox2 Apc2 Aqp5 Arf1 Arhgdig Asf1b B4galt6 BC014795 BC021523 BC031407 Bcas2 Birc5 Bnipl Cacnb3 Car9 Ccnb2 Cdc20 Cdc2a Cdca5 Chl1 Cklfsf7 Clk3 Crabp2 Ddost Dusp6 Egln3 Eif2b2 Eif3s3 Enpp1 Etv1 Exo1 Fignl1 Foxc1 Fzr1 Galnt7 Gatm Grwd1 Hcngp Hist2h3c1 Hmmr Hpn Hs2st1 Id2 Ier3 Ifi44 Igsf8 Incenp Insr Irf7 Kif22 Lap3 Lgals3 Lrrc1 Mclc Mcm3 Mcm7 M…
109	V$USF_C: USF binding site	91	91	82	7624	8374	-1.51	0.0	2.19	0.9	1200008O12Rik 1810014L12Rik 2410080P20Rik 2510015F01Rik 2610019I03Rik Acox2 Aqp5 Arhgdig Aurka Aurkb BC003940 Bcas2 Bnipl Brca1 Brrn1 Cdca5 Cklfsf7 Col11a1 Dcbld1 Ddx39 Egln3 Eif3s3 Enpp1 Exo1 Fzr1 Galk1 Galnt7 Grwd1 Hebp2 Hmmr Ier3 Ifi44 Irf7 Kcnn4 Lap3 Lrrc1 Mclc Mcm3 Melk Mlp Mxd3 Nme4 Nqo1 Ogfr Padi4 Pbk Pdk3 Pdlim1 Pes1 Pole2 Polr2e Ppfia4 Ppp1r14b Prps2 Psma5 Ptbp1 Ptpn2 Pycard Pycr2 Qtrt1 …
110	V$CREB_01: cAMP-responsive element binding protein	22	22	151	1451	14547	-1.52	0.0	2.68	1.18	1300002F13Rik Arhgdig Bcas2 Bnipl Brrn1 Ccna2 Clk3 Dcbld1 Ddost Exo1 Gzmc Irf7 Olfml3 Pdk3 Psma5 Ptpn2 Rfc3 Riok2 Sfxn3 Sms Srebf2 Tenc1
111	V$AFP1_Q6	22	22	151	2732	13266	-1.52	0.0	0.05	0.0	2410080P20Rik Asf1b Cacnb3 Col11a1 Commd5 Ddost Egln3 Enpp1 Fzr1 Grwd1 Pbk Pdk3 Prc1 Pycr2 Rfc3 Shmt2 Slc35c2 Smyd5 Srebf2 Tgif Tk1 Wdr21
112	V$XFD2_01: Xenopus fork head domain factor 2	33	33	140	3792	12206	-1.53	0.0	0.06	0.0	Aurkb BC003940 Brrn1 Enpp1 Galk1 Galnt7 Hcngp Insr Iqgap1 Irf7 Lgals3 Mclc Mcm7 Mmp13 Nusap1 Ogfr Pafah1b3 Pbk Pes1 Pole2 Polr2e Pycr2 Rfc3 Rfc5 Shmt2 Stard3 Stmn1 Tcirg1 Tgif Tpx2 Usp22 Wdr21 Wdr4
113	V$CMYB_01: c-Myb	43	43	130	3274	12724	-1.53	0.0	2.36	0.99	1810014L12Rik 2510015F01Rik 2610019I03Rik Asf1b Aurka B4galt6 BC014795 BC031407 Bcas2 Birc5 Cdc20 Cdc2a Cmas Crabp2 Dusp6 Ier3 Iqgap1 Irf7 Kif22 Lgals3 Mad2l1 Mcm7 Mlp Mxd3 Ncoa5 Nek2 Nek6 Padi4 Pdk3 Pes1 Ppfia4 Ptbp1 Qtrt1 Rfc3 Rnf2 Rps10 Slc35c2 Srebf2 Tcirg1 Tgif Uhrf1 Wdr5 Zfp239
114	V$EGR1_01: Egr-1/Krox-24/NGFI-A immediate-early gene product	5	5	168	167	15831	-1.54	0.0	3.28	1.6	Igsf8 Mclc Smyd5 Trim13 Zfyve19
115	V$ATF_01: activating transcription factor	24	24	149	1628	14370	-1.55	0.0	2.59	1.11	1200008O12Rik 1300002F13Rik Bcas2 Bnipl Brrn1 Ccna2 Chl1 Clk3 Cst6 Dcbld1 Enpp1 Gzmc Mclc Olfml3 Padi4 Pdk3 Psma5 Ptpn2 Rfc3 Riok2 Sms Tenc1 Trim11 Trim27
116	V$E4BP4_01: E4BP4	2	2	171	616	15382	-1.56	0.0	0.01	0.0	Ogfr Spag5
117	V$XFD3_01: Xenopus fork head domain factor 3	14	14	159	1922	14076	-1.56	0.0	0.04	0.0	2610019I03Rik Aurkb Brrn1 Ccna2 Cklfsf7 Galk1 Nusap1 Olfml3 Plod2 Sfxn3 Stmn1 Tenc1 Tgif Wdr21
118	V$TCF4_Q5	130	130	43	12709	3289	-1.57	0.0	0.07	0.0	1300002F13Rik 1810014L12Rik 2410080P20Rik 2510015F01Rik 2600017H08Rik 2610019I03Rik 5430413I02Rik Acox2 Aqp5 Arf1 Asf1b Aurka Aurkb BC003940 BC014795 BC031407 Bcas2 Bnipl Brca1 Bub1b Car9 Ccnb2 Cdc20 Cdc2a Chl1 Cklfsf7 Clk3 Col11a1 Commd5 Crabp2 Cst6 Dcbld1 Ddost Ddx39 Dusp6 Egln3 Eif2b2 Eif3s3 Enpp1 Etnk1 Etv1 Exo1 Galnt10 Galnt7 Gatm Grwd1 Gzmc Hcngp Hebp2 Hmmr Hnrpab Hs2st1 Ier3 Ifi44 Incenp I…
119	V$HFH1_01: HNF-3/Fkh Homolog 1	16	16	157	2115	13883	-1.59	0.0	0.04	0.0	Cklfsf7 Enpp1 Exo1 Galk1 Irf7 Mmp13 Nusap1 Pbk Polr2e Ptpn2 Pycr2 Rfc5 Shmt2 Tgif Tpx2 Wdr21
120	V$OCT_C: Octamer binding site	6	6	167	1071	14927	-1.63	0.0	0.02	0.0	Aurkb Brca1 Egln3 Exo1 Grwd1 Srebf2
121	V$IPF1_Q4	29	29	144	3360	12638	-1.66	0.0	0.07	0.0	B4galt6 Brca1 Chl1 Clk3 Dusp6 Eif3s3 Ggta1 Grwd1 Hcngp Hpn Id2 Lgals3 Lrrc1 Mad2l1 Melk Mxd3 Nqo1 Nusap1 Pdk3 Prc1 Pycard Racgap1 Rnf2 Rpl36a Smyd5 Tead4 Uhrf1 Umpk Zfp239
122	V$GFI1_01: growth factor independence 1	43	43	130	4675	11323	-1.68	0.0	0.09	0.0	1810014L12Rik 2410080P20Rik 2600017H08Rik 2610019I03Rik Asf1b Birc5 Brca1 Cdc2a Chl1 Col11a1 Dcbld1 Ddx39 Etnk1 Fignl1 Fzr1 Galk1 Hnrpab Irf7 Mcm3 Mcm7 Ncoa5 Nek2 Nme4 Olfml3 Plod2 Pole2 Polr2e Prc1 Psma5 Qtrt1 Rfc3 Riok2 Skp2 Slc35c2 Sox4 Spag5 Srebf2 Tead4 Tpx2 Trim13 Ube2c Wdr4 Zfp239
123	V$NRF2_Q4: heterodimer containing Nrf2	38	38	135	4206	11792	-1.68	0.0	0.09	0.0	1810014L12Rik 2510015F01Rik Acox2 BC021523 Bcas2 Brca1 Cacnb3 Ccnb2 Cklfsf7 Clk3 Crabp2 Dcbld1 Ddx39 Dscr1l2 Enpp1 Foxc1 Ifi44 Kcnn4 Mmp13 Nme4 Padi4 Pdk3 Plod2 Psma5 Rnf2 Rpl36a Rrm1 Sgol1 Slc29a1 Slc35c2 Tcirg1 Tctex1 Tead4 Tmem9 Trim11 Uhrf1 Zfp239 Zfyve19
124	V$MEF2_02: myogenic MADS factor MEF-2	7	7	166	1167	14831	-1.69	0.0	0.03	0.0	Bnipl Ccnb2 Dscr1l2 Pdk3 Pdlim1 Slc29a1 Usp22
125	V$EGR3_01: early growth response gene 3 product	5	5	168	176	15822	-1.7	0.0	3.1	1.47	Igsf8 Sfxn3 Smyd5 Trim13 Zfyve19
126	V$TEF_Q6	54	54	119	5687	10311	-1.7	0.0	0.11	0.0	2610019I03Rik Acox2 Aurkb B4galt6 Brrn1 Car9 Cdc20 Chl1 Cklfsf7 Col11a1 Commd5 Dcbld1 Ddx39 Enpp1 Etv1 Galk1 Gatm Grwd1 Gzmc Hebp2 Ifi44 Igsf8 Incenp Iqgap1 Lap3 Maf1 Mclc Ncoa5 Nek2 Nek6 Nme4 Ogfr Pafah1b3 Pes1 Pole2 Psma5 Racgap1 Rfc5 Ris2 Rpl36a Rps10 Rrm1 Scrg1 Sgol1 Smyd5 Sox4 Spag5 Stard3 Stmn1 Tmem9 Tpx2 Tubb5 Umpk Usp22
127	V$GATA4_Q3	166	166	7	15691	307	-1.72	0.0	0.02	0.0	1200008O12Rik 1300002F13Rik 1810014L12Rik 2410080P20Rik 2510015F01Rik 2600017H08Rik 2610019I03Rik 5430413I02Rik Acox2 Apc2 Aqp5 Arf1 Arhgdig Asf1b Aurka Aurkb B4galt6 BC003940 BC014795 BC021523 BC031407 Bcas2 Birc5 Bnipl Brca1 Brrn1 Bub1b Cacnb3 Car9 Ccna2 Ccnb2 Cdc20 Cdc2a Chl1 Cklfsf7 Clk3 Cmas Col11a1 Commd5 Crabp2 Cst6 Dcbld1 Ddost Ddx39 Dscr1l2 Dusp6 Egln3 Eif2b2 Eif3s3 Enpp1 Etnk1 Etv1 Fign…
128	V$SF1_Q6	20	20	153	2465	13533	-1.74	0.0	0.06	0.0	2610019I03Rik 5430413I02Rik Arf1 Arhgdig Brca1 Cdc20 Commd5 Cst6 Grwd1 Hmmr Maf1 Mcm3 Ncoa5 Nkd2 Pycard Rpl36a Smyd5 Srebf2 Stmn1 Wdr21
129	V$TAL1BETAITF2_01: Tal-1beta:ITF-2 heterodimer	17	17	156	1084	14914	-1.75	0.0	2.51	1.05	1200008O12Rik 5430413I02Rik Arf1 Bcas2 Brca1 Ddx39 Fzr1 Ier3 Klk10 Mad2l1 Mxd3 Padi4 Ptpn2 Rad51 Sms Tenc1 Uhrf1
130	V$SREBP1_01: sterol regulatory element-binding protein 1	11	11	162	603	15395	-1.75	0.0	2.72	1.19	Aurka BC003940 Bcas2 Irf7 Ptbp1 Qtrt1 Ris2 Sgol1 Slc29a3 Srebf2 Tubb5
131	V$AR_03: is recognized by androgen reseptor	7	7	166	310	15688	-1.75	0.0	2.91	1.31	Brca1 Bub1b Ppfia4 Psma5 Pycard Rad51 Rfc3
132	V$CDX2_Q5	103	103	70	10178	5820	-1.76	0.0	0.13	0.0	1810014L12Rik 2410080P20Rik 2510015F01Rik 2600017H08Rik 2610019I03Rik 5430413I02Rik Asf1b Aurkb BC021523 Bcas2 Bnipl Brca1 Bub1b Cacnb3 Car9 Ccna2 Ccnb2 Cdc20 Cdca5 Chl1 Cklfsf7 Cmas Col11a1 Crabp2 Cst6 Dcbld1 Ddost Ddx39 Dscr1l2 Dusp6 Egln3 Eif2b2 Eif3s3 Etnk1 Etv1 Exo1 Fignl1 Fzr1 Galnt10 Galnt7 Ggta1 Grwd1 Gzmc Hebp2 Hmmr Hnrpab Ifi44 Incenp Insr Iqgap1 Irf7 Lap3 Lgals3 Lrrc1 Mcm3 Mcm7 Melk Mm…
133	V$MRF2_01: modulator recognition factor 2	99	99	74	9793	6205	-1.8	0.0	0.13	0.0	1300002F13Rik 1810014L12Rik 2410080P20Rik 2510015F01Rik 2600017H08Rik 2610019I03Rik Acox2 Arf1 Arhgdig Asf1b Aurka Aurkb B4galt6 Birc5 Bnipl Brrn1 Bub1b Ccnb2 Cdc20 Cdca5 Chl1 Cklfsf7 Clk3 Col11a1 Commd5 Dcbld1 Dscr1l2 Egln3 Eif2b2 Eif3s3 Enpp1 Etv1 Exo1 Fignl1 Foxc1 Fzr1 Galnt7 Gzmc Hpn Ifi44 Incenp Irf7 Kcnn4 Kif22 Lap3 Lrrc1 Mad2l1 Maf1 Mclc Mcm3 Melk Mmp13 Ncoa5 Nek6 Nkd2 Nme4 Nqo1 Ogfr Pafah…
134	V$OSF2_Q6	109	109	64	10686	5312	-1.84	0.0	0.14	0.0	2410080P20Rik 2600017H08Rik 2610019I03Rik 5430413I02Rik Apc2 Arf1 Arhgdig Aurka B4galt6 BC003940 BC014795 BC021523 Bcas2 Birc5 Bnipl Brca1 Brrn1 Cacnb3 Ccna2 Ccnb2 Cdca5 Chl1 Clk3 Col11a1 Commd5 Cst6 Ddx39 Eif2b2 Eif3s3 Enpp1 Etv1 Exo1 Fignl1 Foxc1 Galk1 Galnt10 Galnt7 Gatm Grwd1 Gzmc Hcngp Hebp2 Hpn Id2 Ier3 Igsf8 Incenp Iqgap1 Irf7 Kcnn4 Kif22 Lap3 Lgals3 Mad2l1 Maf1 Mcm3 Mcm7 Mmp13 Nek2 Nkd2 N…
135	V$E47_01: E47	32	32	141	2409	13589	-1.86	0.0	2.07	0.84	2510015F01Rik Apc2 Arhgdig Asf1b BC003940 BC021523 Bcas2 Car9 Ccna2 Egln3 Exo1 Fzr1 Hebp2 Hist2h3c1 Lgals3 Mclc Ncoa5 Nek2 Prim1 Qtrt1 Rfc5 Slc35b1 Slc35c2 Sms Spag5 Stard3 Stmn1 Trim11 Trim13 Trim27 Wdr4 Zfyve19
136	V$CEBPDELTA_Q6	122	122	51	11867	4131	-1.86	0.0	0.13	0.0	1200008O12Rik 1810014L12Rik 2600017H08Rik 5430413I02Rik Acox2 Apc2 Aqp5 Arf1 Arhgdig Asf1b Aurkb B4galt6 BC003940 BC021523 Bcas2 Birc5 Bnipl Brca1 Bub1b Cacnb3 Car9 Ccna2 Ccnb2 Cdc2a Cdca5 Chl1 Cklfsf7 Clk3 Cmas Col11a1 Commd5 Dcbld1 Ddost Ddx39 Dscr1l2 Dusp6 Egln3 Eif2b2 Eif3s3 Etv1 Exo1 Fignl1 Foxc1 Fzr1 Galnt10 Galnt7 Gatm Ggta1 Grwd1 Gzmc Hcngp Hebp2 Hnrpab Hpn Id2 Ier3 Ifi44 Igsf8 Incenp Ins…
137	V$TFIIA_Q6	150	150	23	14380	1618	-1.86	0.0	0.07	0.0	1200008O12Rik 1300002F13Rik 1810014L12Rik 2410080P20Rik 2510015F01Rik 2600017H08Rik 2610019I03Rik 5430413I02Rik Acox2 Apc2 Aqp5 Arf1 Arhgdig Asf1b Aurka B4galt6 BC003940 BC014795 BC021523 BC031407 Bcas2 Birc5 Bnipl Brca1 Brrn1 Bub1b Cacnb3 Car9 Ccna2 Ccnb2 Cdc20 Cdc2a Chl1 Cklfsf7 Col11a1 Cst6 Dcbld1 Ddx39 Dscr1l2 Dusp6 Egln3 Eif3s3 Enpp1 Etnk1 Exo1 Fignl1 Foxc1 Galk1 Galnt10 Galnt7 Gatm Ggta1 Gr…
138	V$FOXO4_01: fork head box O4	113	113	60	11043	4955	-1.86	0.0	0.14	0.0	2410080P20Rik 2510015F01Rik 2600017H08Rik 2610019I03Rik 5430413I02Rik Acox2 Arf1 Arhgdig Aurka Aurkb B4galt6 BC003940 BC031407 Bcas2 Brca1 Brrn1 Bub1b Cacnb3 Car9 Ccna2 Ccnb2 Cdca5 Chl1 Cklfsf7 Cst6 Dcbld1 Ddx39 Dscr1l2 Dusp6 Egln3 Enpp1 Etv1 Exo1 Fignl1 Foxc1 Fzr1 Galk1 Galnt10 Galnt7 Hcngp Hnrpab Hpn Hs2st1 Ifi44 Igsf8 Incenp Insr Iqgap1 Irf7 Kcnn4 Lap3 Lgals3 Lrrc1 Mclc Mcm7 Melk Mlp Mmp13 Nco…
139	V$GCM_Q2	33	33	140	3651	12347	-1.88	0.0	0.11	0.0	B4galt6 BC021523 Brrn1 Bub1b Cacnb3 Ccna2 Crabp2 Ddx39 Exo1 Foxc1 Galk1 Galnt10 Hist2h3c1 Id2 Mad2l1 Mlp Mmp13 Nkd2 Nusap1 Olfml3 Padi4 Polr2e Ppfia4 Ppp1r14b Prim1 Prps2 Qtrt1 Ris2 Scrg1 Slc35c2 Tead4 Tenc1 Zfp239
140	V$DR4_Q2: direct repeat 4	155	155	18	13770	2228	-1.88	0.0	2.23	0.92	1200008O12Rik 1300002F13Rik 1810014L12Rik 2410080P20Rik 2510015F01Rik 2600017H08Rik 2610019I03Rik 5430413I02Rik Acox2 Apc2 Aqp5 Arf1 Arhgdig Aurka Aurkb B4galt6 BC003940 BC014795 BC021523 BC031407 Bcas2 Birc5 Brca1 Brrn1 Bub1b Cacnb3 Car9 Ccna2 Cdc20 Cdc2a Cdca5 Chl1 Cklfsf7 Clk3 Cmas Col11a1 Commd5 Crabp2 Cst6 Dcbld1 Ddost Ddx39 Dscr1l2 Dusp6 Egln3 Eif2b2 Eif3s3 Enpp1 Etnk1 Exo1 Fignl1 Foxc1 Fzr…
141	V$BARBIE_01: barbiturate-inducible element	93	93	80	8007	7991	-1.88	0.0	1.68	0.51	1300002F13Rik 2510015F01Rik 2610019I03Rik Apc2 Arhgdig Asf1b Aurka Aurkb BC014795 BC031407 Bnipl Brrn1 Bub1b Cacnb3 Cdc20 Cdca5 Cklfsf7 Cmas Col11a1 Commd5 Ddx39 Eif2b2 Eif3s3 Enpp1 Etnk1 Etv1 Exo1 Gatm Ggta1 Grwd1 Gzmc Hcngp Hnrpab Hpn Ifi44 Igsf8 Incenp Insr Irf7 Kcnn4 Lap3 Lgals3 Lrrc1 Mclc Mcm3 Melk Mlp Mxd3 Ncoa5 Nek2 Nkd2 Nusap1 Ogfr Padi4 Pafah1b3 Pbk Pdk3 Plod2 Polr2e Ppfia4 Prim1 Psma5 P…
142	V$SREBP_Q3	62	62	111	5156	10842	-1.89	0.0	1.74	0.55	1200008O12Rik 1300002F13Rik 2410080P20Rik Aqp5 Arhgdig Bcas2 Bub1b Car9 Cdc2a Cdca5 Cklfsf7 Clk3 Crabp2 Eif3s3 Etnk1 Exo1 Fignl1 Foxc1 Fzr1 Galnt7 Gatm Ggta1 Grwd1 Gzmc Igsf8 Kcnn4 Kif22 Klk10 Lgals3 Mcm7 Nek6 Nusap1 Padi4 Ppp1r14b Prim1 Ptbp1 Ptpn2 Pycard Racgap1 Rad51 Rpl36a Rrm1 Sgol1 Skp2 Slc29a1 Slc29a3 Sox4 Srebf2 St6galnac4 Stard3 Stmn1 Tcirg1 Tctex1 Tead4 Tenc1 Trim13 Trim27 Tubb5 Ube2c U…
143	V$AP1_Q2: activator protein 1	111	111	62	10835	5163	-1.91	0.0	0.15	0.0	2510015F01Rik 5430413I02Rik Apc2 Arf1 Arhgdig Aurkb BC021523 BC031407 Bnipl Brca1 Brrn1 Bub1b Cacnb3 Car9 Ccna2 Ccnb2 Cdc2a Cdca5 Chl1 Clk3 Crabp2 Cst6 Dcbld1 Dscr1l2 Dusp6 Egln3 Eif3s3 Enpp1 Etnk1 Etv1 Fignl1 Foxc1 Fzr1 Galk1 Galnt10 Galnt7 Grwd1 Gzmc Hcngp Hist2h3c1 Hmmr Hnrpab Hpn Hs2st1 Id2 Ifi44 Igsf8 Incenp Kcnn4 Kif22 Lap3 Lgals3 Lrrc1 Mad2l1 Maf1 Mcm7 Melk Mlp Mmp13 Mxd3 Ncoa5 Nek2 Nek6 N…
144	V$GR_01: high affinity binding site for glucocorticoid receptor	18	18	155	1200	14798	-1.91	0.0	2.29	0.95	2600017H08Rik Brca1 Brrn1 Bub1b Cdc20 Cmas Dcbld1 Dusp6 Maf1 Pole2 Ppfia4 Psma5 Pycard Pycr2 Rad51 Rfc3 Smyd5 Trim11
145	V$SMAD3_Q6	106	106	67	9232	6766	-1.93	0.0	1.64	0.5	1200008O12Rik 1300002F13Rik 1810014L12Rik 2510015F01Rik 5430413I02Rik Apc2 Aqp5 Arf1 Asf1b Aurkb B4galt6 BC003940 BC021523 BC031407 Bcas2 Bnipl Brrn1 Bub1b Cacnb3 Car9 Ccnb2 Cdc2a Cdca5 Chl1 Cmas Col11a1 Commd5 Cst6 Dcbld1 Ddost Ddx39 Dscr1l2 Egln3 Eif2b2 Eif3s3 Enpp1 Fignl1 Galnt10 Galnt7 Gatm Ggta1 Grwd1 Hcngp Hist2h3c1 Hnrpab Hpn Ier3 Incenp Irf7 Kcnn4 Kif22 Lap3 Maf1 Melk Mmp13 Mxd3 Ncoa5 Nek…
146	V$TAL1ALPHAE47_01: Tal-1alpha:E47 heterodimer	19	19	154	1290	14708	-1.93	0.0	2.23	0.92	1200008O12Rik 5430413I02Rik Arf1 Brca1 Brrn1 Ddx39 Fzr1 Galnt10 Ier3 Irf7 Klk10 Mad2l1 Padi4 Pbk Ptpn2 Rad51 Rfc5 Tenc1 Uhrf1
147	V$CREBP1_01: cAMP-responsive element binding protein 1	6	6	167	256	15742	-1.94	0.0	2.77	1.21	Clk3 Etnk1 Pdk3 Psma5 Riok2 Srebf2
148	V$TITF1_Q3: TTF-1, TITF1 (thyroid transcription factor 1)	61	61	112	6207	9791	-1.94	0.0	0.16	0.0	1810014L12Rik 2610019I03Rik Acox2 Arf1 BC031407 Bcas2 Brca1 Ccna2 Ccnb2 Col11a1 Crabp2 Cst6 Dusp6 Egln3 Enpp1 Etv1 Galk1 Galnt10 Ggta1 Hcngp Hebp2 Ier3 Ifi44 Incenp Kif22 Lap3 Lgals3 Mad2l1 Mcm3 Mxd3 Nkd2 Nme4 Padi4 Pbk Pole2 Polr2e Prim1 Psma5 Qtrt1 Rfc5 Riok2 Rnf2 Rpl36a Rrm1 Sfxn3 Skp2 Slc29a1 Sms St6galnac4 Tacc3 Tcirg1 Tctex1 Tead4 Tgif Tk1 Tmem9 Tpx2 Trim13 Tubb5 Wdr4 Zfyve19
149	V$ACAAT_B: Avian C-type CCAAT box	17	17	156	1123	14875	-1.94	0.0	2.27	0.95	2600017H08Rik Apc2 Cdc2a Ddost Exo1 Galnt10 Hcngp Id2 Iqgap1 Maf1 Mcm7 Nusap1 Ptpn2 Pycr2 Tctex1 Tk1 Ube2c
150	V$EVI1_05: ectopic viral integration site 1 encoded factor	6	6	167	1010	14988	-1.95	0.0	0.04	0.0	Gatm Incenp Qtrt1 Stmn1 Tead4 Trim13
151	V$SMAD4_Q6	78	78	95	6674	9324	-1.96	0.0	1.58	0.46	1300002F13Rik Apc2 Asf1b Aurka Aurkb BC003940 BC031407 Bcas2 Brca1 Brrn1 Bub1b Car9 Ccna2 Cdc2a Cmas Col11a1 Cst6 Dcbld1 Ddost Ddx39 Dscr1l2 Egln3 Enpp1 Etnk1 Etv1 Fzr1 Galnt10 Galnt7 Ggta1 Grwd1 Hnrpab Hpn Id2 Ier3 Ifi44 Kcnn4 Kif22 Lgals3 Mad2l1 Maf1 Mclc Mlp Mxd3 Ncoa5 Nek2 Nek6 Ogfr Padi4 Pafah1b3 Pbk Pes1 Pole2 Ppfia4 Ppp1r14b Prim1 Prps2 Psma5 Racgap1 Riok2 Skp2 Slc29a1 Slc35b1 Sms St6galna…
152	V$MYOD_01: myoblast determination gene product	119	119	54	10447	5551	-1.96	0.0	1.66	0.5	2410080P20Rik 2510015F01Rik 2600017H08Rik 2610019I03Rik 5430413I02Rik Acox2 Apc2 Arf1 Arhgdig Asf1b B4galt6 BC003940 BC021523 Bcas2 Birc5 Bnipl Brca1 Bub1b Car9 Ccna2 Cdc2a Cklfsf7 Clk3 Cmas Commd5 Crabp2 Cst6 Dcbld1 Ddost Egln3 Eif2b2 Eif3s3 Etnk1 Etv1 Exo1 Fignl1 Fzr1 Galk1 Galnt10 Galnt7 Gatm Ggta1 Grwd1 Gzmc Hcngp Hebp2 Hist2h3c1 Hmmr Hnrpab Hpn Ifi44 Igsf8 Incenp Insr Iqgap1 Irf7 Kcnn4 Lgals…
153	V$CETS168_Q6	113	113	60	9900	6098	-1.97	0.0	1.61	0.48	1200008O12Rik 1300002F13Rik 2410080P20Rik 2510015F01Rik 5430413I02Rik Acox2 Aqp5 Aurka BC003940 BC031407 Bcas2 Birc5 Bnipl Brca1 Car9 Ccna2 Ccnb2 Cdca5 Chl1 Cklfsf7 Clk3 Commd5 Crabp2 Ddost Ddx39 Dscr1l2 Eif2b2 Eif3s3 Enpp1 Exo1 Fignl1 Foxc1 Fzr1 Galk1 Galnt10 Gatm Ggta1 Grwd1 Gzmc Hnrpab Hpn Id2 Ier3 Incenp Iqgap1 Irf7 Kcnn4 Kif22 Lgals3 Lrrc1 Maf1 Mcm3 Mcm7 Mlp Nek2 Nek6 Ogfr Olfml3 Padi4 Pbk P…
154	V$FREAC7_01: Fork head RElated ACtivator-7	64	64	109	6454	9544	-1.99	0.0	0.18	0.0	1300002F13Rik 2510015F01Rik 5430413I02Rik Aurkb BC003940 Brca1 Brrn1 Ccna2 Ccnb2 Cdc2a Commd5 Ddx39 Eif2b2 Eif3s3 Enpp1 Galk1 Galnt7 Ggta1 Hcngp Hebp2 Hpn Id2 Ifi44 Incenp Insr Iqgap1 Irf7 Lgals3 Mad2l1 Mclc Mcm7 Mmp13 Nme4 Nusap1 Ogfr Pafah1b3 Pbk Pes1 Pole2 Polr2e Prim1 Psma5 Pycard Pycr2 Rfc3 Rfc5 Riok2 Rps10 Scrg1 Shmt2 Slc35b1 Smyd5 Stard3 Tcirg1 Tctex1 Tgif Tmem9 Tpx2 Ube2c Usp22 Wdr21 Wdr4…
155	V$BRN2_01: POU factor Brn-2	68	68	105	6809	9189	-2.0	0.0	0.19	0.0	1810014L12Rik 2410080P20Rik 2610019I03Rik 5430413I02Rik Acox2 Aurka BC031407 Bcas2 Brca1 Car9 Ccna2 Ccnb2 Cdc2a Cklfsf7 Col11a1 Commd5 Ddx39 Dusp6 Egln3 Eif2b2 Etnk1 Fignl1 Fzr1 Galk1 Galnt7 Ggta1 Grwd1 Hebp2 Hs2st1 Id2 Ifi44 Incenp Mad2l1 Mclc Mcm3 Melk Mmp13 Nme4 Nqo1 Pafah1b3 Pbk Pdlim1 Pes1 Plod2 Pole2 Polr2e Prc1 Prim1 Psma5 Ptpn2 Pycr2 Qtrt1 Racgap1 Rad51 Rfc3 Scrg1 Sgol1 Skp2 Slc35b1 Sms S…
156	V$AR_01: androgen receptor	18	18	155	1225	14773	-2.01	0.0	2.15	0.89	Brca1 Bub1b Cdca5 Chl1 Dcbld1 Exo1 Hs2st1 Nek2 Pbk Ppfia4 Psma5 Pycard Rad51 Rfc3 Ris2 Tead4 Tgif Uhrf1
157	V$HFH3_01: HFH-3 (HNF3/fork head homolog 3)	86	86	87	7465	8533	-2.03	0.0	1.45	0.38	1200008O12Rik 1300002F13Rik 2410080P20Rik 2610019I03Rik 5430413I02Rik Acox2 Apc2 Arhgdig Aurkb B4galt6 BC003940 Brca1 Bub1b Car9 Ccna2 Ccnb2 Cdc20 Cdc2a Chl1 Cklfsf7 Col11a1 Commd5 Cst6 Dcbld1 Ddx39 Dscr1l2 Dusp6 Egln3 Eif2b2 Enpp1 Fignl1 Foxc1 Galk1 Ggta1 Gzmc Hcngp Hebp2 Hpn Id2 Ier3 Ifi44 Incenp Insr Irf7 Kcnn4 Maf1 Mclc Mlp Mmp13 Ncoa5 Nme4 Nusap1 Olfml3 Pafah1b3 Pbk Pdk3 Pes1 Polr2e Prc1 Pri…
158	V$COREBINDINGFACTOR_Q6	51	51	122	5228	10770	-2.04	0.0	0.18	0.0	2410080P20Rik Arf1 BC021523 Bcas2 Birc5 Brca1 Brrn1 Ccna2 Ccnb2 Col11a1 Commd5 Eif3s3 Enpp1 Exo1 Foxc1 Galnt10 Galnt7 Gzmc Hebp2 Igsf8 Irf7 Kcnn4 Lgals3 Maf1 Mmp13 Nkd2 Pbk Pole2 Ppfia4 Ptbp1 Pycard Pycr2 Qtrt1 Racgap1 Rad51 Rfc5 Rnf2 Sfxn3 Shmt2 Slc35b1 Smyd5 Srebf2 Tacc3 Tcirg1 Tctex1 Tpx2 Trim11 Uhrf1 Wdr21 Wdr4 Wdr5
159	V$EVI1_04: ectopic viral integration site 1 encoded factor	123	123	50	11863	4135	-2.04	0.0	0.17	0.0	2510015F01Rik 2600017H08Rik 2610019I03Rik 5430413I02Rik Apc2 Aqp5 Arf1 Asf1b Aurkb B4galt6 BC031407 Birc5 Brca1 Bub1b Car9 Ccnb2 Cdc2a Chl1 Cklfsf7 Clk3 Cmas Col11a1 Cst6 Dcbld1 Ddost Ddx39 Dusp6 Egln3 Eif2b2 Eif3s3 Enpp1 Etv1 Exo1 Fignl1 Foxc1 Fzr1 Galk1 Galnt10 Galnt7 Gatm Ggta1 Grwd1 Gzmc Hcngp Hmmr Hnrpab Hpn Ier3 Ifi44 Igsf8 Incenp Kcnn4 Kif22 Lap3 Lgals3 Lrrc1 Mad2l1 Maf1 Mclc Mcm3 Mcm7 Mel…
160	V$IRF7_01: interferon regulatory factor 7	103	103	70	9053	6945	-2.06	0.0	1.42	0.38	1200008O12Rik 1810014L12Rik 2410080P20Rik 2600017H08Rik 2610019I03Rik Acox2 Arf1 Arhgdig Asf1b BC014795 Bcas2 Birc5 Bnipl Bub1b Cacnb3 Car9 Ccna2 Ccnb2 Cdc20 Chl1 Cmas Commd5 Cst6 Ddost Eif2b2 Eif3s3 Enpp1 Etnk1 Etv1 Exo1 Fignl1 Fzr1 Galnt7 Gatm Grwd1 Hnrpab Hpn Hs2st1 Id2 Ier3 Ifi44 Igsf8 Irf7 Kcnn4 Kif22 Lrrc1 Mad2l1 Maf1 Mcm3 Mcm7 Mlp Mmp13 Mxd3 Nqo1 Ogfr Pafah1b3 Plod2 Pole2 Polr2e Ppp1r14b P…
161	V$RFX1_01: X-box binding protein RFX1	71	71	102	7022	8976	-2.08	0.0	0.23	0.0	1300002F13Rik 2600017H08Rik Acox2 Apc2 Aqp5 BC003940 BC014795 Birc5 Ccna2 Chl1 Clk3 Cmas Crabp2 Exo1 Fignl1 Foxc1 Galnt10 Gatm Ggta1 Grwd1 Hebp2 Hmmr Hpn Hs2st1 Id2 Ier3 Ifi44 Kcnn4 Kif22 Lrrc1 Mcm7 Mxd3 Ncoa5 Nek2 Nek6 Nkd2 Nqo1 Ogfr Pdk3 Pdlim1 Pes1 Pole2 Ppp1r14b Psma5 Qtrt1 Racgap1 Rfc5 Riok2 Ris2 Rpl36a Rrm1 Scrg1 Sgol1 Slc29a3 Smyd5 Spag5 Srebf2 Stard3 Tacc3 Tcirg1 Tctex1 Tead4 Trim11 Trim1…
162	V$VBP_01: PAR-type chicken vitellogenin promoter-binding protein	10	10	163	1388	14610	-2.09	0.0	0.06	0.0	Chl1 Clk3 Etnk1 Incenp Ogfr Pdk3 Psma5 Riok2 Spag5 Srebf2
163	V$MTF1_Q4	17	17	156	1158	14840	-2.09	0.0	2.07	0.84	2410080P20Rik Cklfsf7 Etnk1 Galnt10 Gatm Hist2h3c1 Kcnn4 Maf1 Melk Nek2 Pdk3 Prps2 Rad51 Slc29a3 Slc35c2 Spag5 Tcirg1
164	V$CDPCR3HD_01: cut-like homeodomain protein	50	50	123	5093	10905	-2.1	0.0	0.2	0.0	1200008O12Rik 1300002F13Rik 2510015F01Rik Acox2 Aqp5 Arf1 Arhgdig Asf1b Aurka B4galt6 Bcas2 Brca1 Ccna2 Cdc2a Chl1 Cklfsf7 Cst6 Ddost Dscr1l2 Enpp1 Etv1 Galk1 Galnt10 Grwd1 Hnrpab Hs2st1 Lgals3 Mcm7 Nqo1 Olfml3 Pafah1b3 Pdlim1 Pole2 Polr2e Prps2 Rfc5 Riok2 Shmt2 Slc35b1 Smyd5 Sox4 Spag5 Srebf2 Stard3 Tead4 Tenc1 Umpk Usp22 Zfp239 Zfyve19
165	V$FOXO1_02: fork head box O1	6	6	167	977	15021	-2.11	0.0	0.05	0.0	Cklfsf7 Insr Mmp13 Nusap1 Sfxn3 Stmn1
166	V$CHX10_01	1	1	172	419	15579	-2.12	0.0	0.01	0.0	Lap3
167	V$POU1F1_Q6	65	65	108	6430	9568	-2.14	0.0	0.25	0.0	1200008O12Rik Arhgdig Aurkb B4galt6 BC014795 Brrn1 Car9 Cdc2a Chl1 Commd5 Cst6 Dcbld1 Dusp6 Eif3s3 Enpp1 Etnk1 Etv1 Exo1 Fignl1 Galnt7 Grwd1 Gzmc Hebp2 Id2 Ier3 Lgals3 Mcm3 Mcm7 Mmp13 Ncoa5 Nek2 Nek6 Nme4 Nqo1 Ogfr Pafah1b3 Pbk Pdlim1 Pole2 Polr2e Ppp1r14b Prc1 Prim1 Prps2 Psma5 Racgap1 Rad51 Rfc3 Rfc5 Riok2 Rnf2 Scrg1 Sfxn3 Slc29a3 Slc35b1 Slc35c2 Smyd5 Sox4 Tcirg1 Tead4 Tmem9 Tpx2 Trim27 Uhrf1 …
168	V$HNF4ALPHA_Q6	57	57	116	5702	10296	-2.14	0.0	0.23	0.0	5430413I02Rik Aurkb BC014795 BC021523 Brca1 Bub1b Car9 Cdc20 Cdca5 Clk3 Commd5 Cst6 Dcbld1 Enpp1 Etnk1 Etv1 Fignl1 Foxc1 Galk1 Gatm Grwd1 Hcngp Hebp2 Hnrpab Hpn Iqgap1 Kcnn4 Kif22 Lap3 Maf1 Melk Mmp13 Nek2 Nqo1 Pafah1b3 Pbk Pdk3 Pdlim1 Pes1 Plod2 Polr2e Ptpn2 Rfc5 Rpl35 Rpl36a Sgol1 Shmt2 Slc29a3 Slc35b1 Smyd5 Tcirg1 Tead4 Tmem9 Trim13 Tubb5 Ube2c Wdr5
169	V$IRF_Q6	39	39	134	4059	11939	-2.16	0.0	0.19	0.0	2410080P20Rik 2600017H08Rik Arhgdig BC014795 Bcas2 Birc5 Bub1b Car9 Ccnb2 Cst6 Eif2b2 Enpp1 Exo1 Galnt7 Grwd1 Hnrpab Ifi44 Irf7 Kif22 Mmp13 Nme4 Ogfr Pes1 Pycard Rfc3 Rrm1 Shmt2 Slc35b1 Smyd5 Tcirg1 Tctex1 Tead4 Tmem9 Trim11 Tubb5 Umpk Usp22 Wdr21 Zfp239
170	V$VMAF_01: v-Maf	113	113	60	10037	5961	-2.16	0.0	1.31	0.35	1200008O12Rik 1300002F13Rik 1810014L12Rik 2510015F01Rik 2600017H08Rik 5430413I02Rik Apc2 Arf1 Asf1b Aurkb B4galt6 BC014795 BC021523 BC031407 Birc5 Bnipl Brca1 Brrn1 Bub1b Cacnb3 Car9 Ccna2 Ccnb2 Cdc2a Clk3 Cmas Col11a1 Crabp2 Cst6 Dusp6 Eif3s3 Enpp1 Etnk1 Etv1 Galk1 Galnt10 Galnt7 Gatm Ggta1 Grwd1 Gzmc Hcngp Hebp2 Hist2h3c1 Hmmr Hnrpab Id2 Ifi44 Iqgap1 Irf7 Kcnn4 Lap3 Lgals3 Lrrc1 Mad2l1 Maf1 Mcl…
171	V$GATA1_02: GATA-binding factor 1	58	58	115	5762	10236	-2.18	0.0	0.25	0.0	1200008O12Rik 2600017H08Rik Arhgdig Aurka BC021523 Birc5 Brca1 Car9 Cdca5 Crabp2 Cst6 Dcbld1 Ddost Dscr1l2 Dusp6 Egln3 Fignl1 Foxc1 Galnt10 Gatm Ggta1 Hebp2 Hist2h3c1 Hpn Igsf8 Incenp Insr Iqgap1 Irf7 Kif22 Lrrc1 Mclc Mcm7 Mmp13 Mxd3 Nek6 Nkd2 Nqo1 Pbk Pes1 Pole2 Ppp1r14b Prps2 Pycard Rad51 Rfc3 Ris2 Rrm1 Sfxn3 Slc35c2 Smyd5 St6galnac4 Stmn1 Tenc1 Tpx2 Tubb5 Wdr21 Zfyve19
172	V$TGIF_01: TGIF (5'TG3' interacting factor)	43	43	130	4402	11596	-2.19	0.0	0.22	0.0	1300002F13Rik 2410080P20Rik Apc2 Arf1 Cacnb3 Car9 Cdca5 Chl1 Dcbld1 Ddost Enpp1 Fzr1 Galk1 Galnt7 Hmmr Id2 Ifi44 Incenp Insr Iqgap1 Lap3 Lgals3 Melk Nme4 Olfml3 Plod2 Polr2e Ppfia4 Prim1 Pycard Qtrt1 Rfc5 Ris2 Rnf2 Shmt2 Slc29a3 Sox4 Srebf2 Tcirg1 Tctex1 Tead4 Tgif Wdr4
173	V$NFE2_01: NF-E2 p45	29	29	144	2269	13729	-2.19	0.0	1.64	0.5	2610019I03Rik Acox2 Apc2 BC021523 Brca1 Cacnb3 Car9 Clk3 Crabp2 Grwd1 Hpn Irf7 Mlp Mmp13 Mxd3 Padi4 Pdk3 Qtrt1 Rad51 Ris2 Rrm1 Sgol1 Tacc3 Tctex1 Tead4 Trim11 Ube2c Wdr4 Zfp239
174	V$FOXJ2_01: fork head box J 2	88	88	85	7802	8196	-2.19	0.0	1.15	0.25	1200008O12Rik 1300002F13Rik 2410080P20Rik 2610019I03Rik 5430413I02Rik Arhgdig Aurkb B4galt6 BC003940 Brca1 Bub1b Car9 Ccna2 Ccnb2 Cdc20 Cdc2a Chl1 Cklfsf7 Commd5 Cst6 Dcbld1 Ddx39 Dscr1l2 Dusp6 Egln3 Eif2b2 Enpp1 Fignl1 Foxc1 Galk1 Ggta1 Gzmc Hcngp Hebp2 Hnrpab Hpn Id2 Ier3 Ifi44 Incenp Insr Iqgap1 Irf7 Lgals3 Maf1 Mclc Mlp Mmp13 Ncoa5 Nme4 Nusap1 Pafah1b3 Pbk Pdk3 Pes1 Polr2e Prc1 Prim1 Psma5 Py…
175	V$PR_02: is recognized by progesterone receptor	13	13	160	839	15159	-2.19	0.0	2.07	0.84	Brca1 Brrn1 Bub1b Fzr1 Pole2 Ppfia4 Psma5 Pycr2 Rad51 Rfc3 Rrm1 Sfxn3 Tenc1
176	V$IRF_Q6_01	84	84	89	7445	8553	-2.22	0.0	1.12	0.24	1200008O12Rik 2410080P20Rik 2600017H08Rik 2610019I03Rik Arf1 Arhgdig Asf1b BC014795 BC031407 Bcas2 Birc5 Brca1 Bub1b Cacnb3 Car9 Ccna2 Ccnb2 Chl1 Cmas Crabp2 Cst6 Dcbld1 Ddost Dusp6 Eif2b2 Eif3s3 Enpp1 Etv1 Exo1 Fzr1 Galnt7 Grwd1 Hebp2 Hnrpab Ier3 Ifi44 Igsf8 Irf7 Kif22 Lrrc1 Mad2l1 Mclc Mcm3 Melk Mmp13 Ncoa5 Nme4 Nqo1 Ogfr Olfml3 Pafah1b3 Pbk Pes1 Pole2 Polr2e Ppp1r14b Prc1 Psma5 Ptpn2 Pycard Rf…
177	V$HAND1E47_01: Hand1:E47 heterodimer	97	97	76	9284	6714	-2.22	0.0	0.32	0.0	1200008O12Rik 1300002F13Rik 1810014L12Rik 2510015F01Rik 2610019I03Rik 5430413I02Rik Aqp5 Arf1 Aurkb BC003940 BC014795 Bcas2 Bnipl Brca1 Brrn1 Cacnb3 Ccna2 Ccnb2 Cdc20 Cmas Col11a1 Commd5 Crabp2 Ddx39 Dscr1l2 Dusp6 Egln3 Eif2b2 Eif3s3 Enpp1 Exo1 Foxc1 Fzr1 Gatm Grwd1 Hcngp Hist2h3c1 Hmmr Hnrpab Hs2st1 Incenp Insr Iqgap1 Kcnn4 Kif22 Lap3 Lgals3 Lrrc1 Mad2l1 Maf1 Mcm7 Mlp Mmp13 Ncoa5 Nek2 Nek6 Nkd2 …
178	V$PAX6_01: Pax-6	78	78	95	7504	8494	-2.24	0.0	0.34	0.0	1300002F13Rik 1810014L12Rik 2410080P20Rik 2600017H08Rik 2610019I03Rik Arhgdig Aurka B4galt6 Birc5 Brca1 Bub1b Cacnb3 Ccnb2 Chl1 Col11a1 Commd5 Crabp2 Cst6 Dusp6 Egln3 Eif3s3 Enpp1 Etnk1 Fignl1 Galk1 Ggta1 Grwd1 Gzmc Hcngp Hs2st1 Id2 Irf7 Kcnn4 Lap3 Lgals3 Mad2l1 Mcm3 Nek6 Nkd2 Nme4 Nqo1 Nusap1 Padi4 Pafah1b3 Pes1 Polr2e Ppp1r14b Prim1 Prps2 Psma5 Ptpn2 Pycard Racgap1 Rad51 Rfc5 Riok2 Rnf2 Rpl35 R…
179	V$MMEF2_Q6: myocyte enhancer factor	53	53	120	5248	10750	-2.25	0.0	0.29	0.0	2600017H08Rik 2610019I03Rik Aqp5 Aurka Bnipl Brca1 Brrn1 Bub1b Chl1 Cklfsf7 Col11a1 Cst6 Dcbld1 Dscr1l2 Egln3 Enpp1 Etv1 Fignl1 Foxc1 Galnt10 Gatm Grwd1 Gzmc Hebp2 Hnrpab Incenp Mcm3 Melk Mxd3 Nek2 Pafah1b3 Pdk3 Pes1 Plod2 Pole2 Psma5 Ptpn2 Qtrt1 Rad51 Rps10 Rrm1 Shmt2 Skp2 Slc29a1 Slc35b1 Srebf2 St6galnac4 Tgif Tmem9 Trim11 Trim13 Wdr21 Wdr4
180	V$EGR2_01: Egr-2/Krox-20 early growth response gene product	5	5	168	213	15785	-2.25	0.0	2.46	1.03	Igsf8 Sfxn3 Smyd5 Trim13 Zfyve19
181	V$HEB_Q6	46	46	127	4621	11377	-2.25	0.0	0.26	0.0	2510015F01Rik Apc2 Arhgdig Asf1b Birc5 Bub1b Cdca5 Cklfsf7 Clk3 Cmas Crabp2 Ddost Fzr1 Galnt7 Grwd1 Hist2h3c1 Hpn Irf7 Kcnn4 Nme4 Nqo1 Padi4 Pafah1b3 Pes1 Pycard Pycr2 Riok2 Ris2 Rnf2 Rpl36a Shmt2 Skp2 Slc29a3 Slc35c2 Srebf2 St6galnac4 Tcirg1 Tctex1 Tk1 Tmem9 Trim11 Trim27 Tubb5 Umpk Usp22 Wdr21
182	V$PAX9_B: zebrafish Pax-9 binding sites	43	43	130	3617	12381	-2.26	0.0	1.32	0.35	2610019I03Rik Apc2 Aqp5 Cacnb3 Car9 Clk3 Crabp2 Egln3 Etnk1 Etv1 Foxc1 Galk1 Ggta1 Hcngp Hist2h3c1 Hmmr Igsf8 Incenp Insr Irf7 Kcnn4 Mclc Mlp Nkd2 Nqo1 Padi4 Pes1 Pole2 Ppfia4 Psma5 Ptbp1 Rad51 Rps10 Sgol1 Slc29a1 Tcirg1 Tctex1 Tead4 Tgif Trim13 Tubb5 Wdr5 Zfp239
183	V$CREB_Q4: cAMP-response element binding protein	18	18	155	1290	14708	-2.26	0.0	1.82	0.62	1200008O12Rik 1300002F13Rik Bcas2 Birc5 Brrn1 Ccna2 Clk3 Dcbld1 Gzmc Hist2h3c1 Hmmr Pdk3 Psma5 Rfc3 Riok2 Sms Srebf2 Tenc1
184	V$RFX1_02: X-box binding protein RFX1	62	62	111	5442	10556	-2.26	0.0	1.1	0.24	1200008O12Rik 5430413I02Rik Arhgdig BC031407 Birc5 Brrn1 Cacnb3 Car9 Ccnb2 Cdca5 Clk3 Crabp2 Cst6 Ddost Dusp6 Eif2b2 Eif3s3 Etnk1 Exo1 Fignl1 Foxc1 Fzr1 Gatm Ggta1 Grwd1 Hmmr Id2 Insr Iqgap1 Lap3 Lrrc1 Mad2l1 Mclc Mcm7 Mxd3 Ncoa5 Nek2 Nqo1 Ppfia4 Prps2 Psma5 Pycr2 Qtrt1 Racgap1 Rfc3 Ris2 Rpl35 Rpl36a Rps10 Sfxn3 Slc35c2 Sox4 Spag5 Stmn1 Tacc3 Tctex1 Tead4 Tk1 Tmem9 Trim11 Trim27 Wdr5
185	V$CART1_01: Cart-1 (cartilage homeoprotein 1)	16	16	157	1903	14095	-2.28	0.0	0.12	0.0	2410080P20Rik Aurkb Cdc2a Cmas Eif3s3 Hnrpab Iqgap1 Mclc Mcm3 Nek2 Ogfr Rfc5 Rps10 Tead4 Tk1 Usp22
186	V$IK1_01: Ikaros 1	93	93	80	8822	7176	-2.28	0.0	0.4	0.0	2600017H08Rik 2610019I03Rik 5430413I02Rik Arf1 Aurka Aurkb B4galt6 BC003940 BC014795 BC031407 Bcas2 Bnipl Bub1b Cacnb3 Ccnb2 Cdc20 Chl1 Clk3 Cmas Eif2b2 Eif3s3 Fignl1 Foxc1 Fzr1 Galnt10 Galnt7 Grwd1 Gzmc Hcngp Hist2h3c1 Hmmr Hpn Id2 Igsf8 Incenp Kif22 Lap3 Maf1 Mclc Mcm3 Mcm7 Melk Mmp13 Mxd3 Ncoa5 Nek2 Nek6 Nkd2 Nme4 Nqo1 Nusap1 Ogfr Olfml3 Pbk Pdk3 Pole2 Polr2e Ppfia4 Prc1 Prim1 Psma5 Ptpn2 Pycr…
187	V$NKX25_01: homeo domain factor Nkx-2.5/Csx, tinman homolog	83	83	90	7887	8111	-2.29	0.0	0.41	0.0	2610019I03Rik Acox2 Apc2 Arf1 Arhgdig B4galt6 BC014795 BC031407 Car9 Ccna2 Ccnb2 Cdca5 Crabp2 Ddost Dscr1l2 Eif2b2 Eif3s3 Enpp1 Etnk1 Etv1 Fzr1 Galk1 Galnt7 Ggta1 Grwd1 Gzmc Hcngp Hebp2 Hist2h3c1 Hpn Hs2st1 Ier3 Incenp Iqgap1 Kcnn4 Kif22 Lap3 Mad2l1 Mcm7 Mxd3 Ogfr Olfml3 Padi4 Pbk Pdk3 Pdlim1 Polr2e Ppfia4 Prc1 Prim1 Prps2 Ptpn2 Pycard Racgap1 Riok2 Rnf2 Rpl35 Rpl36a Rrm1 Scrg1 Sfxn3 Skp2 Slc29a3…
188	V$MTATA_B: Muscle TATA box	85	85	88	7652	8346	-2.29	0.0	0.93	0.16	1300002F13Rik 2410080P20Rik 2610019I03Rik Aqp5 Asf1b Aurkb Bcas2 Birc5 Bnipl Brca1 Brrn1 Cacnb3 Ccnb2 Cdca5 Cklfsf7 Col11a1 Crabp2 Cst6 Dcbld1 Ddx39 Eif2b2 Eif3s3 Enpp1 Exo1 Fzr1 Galnt7 Gatm Hcngp Hebp2 Hist2h3c1 Hmmr Hnrpab Incenp Insr Lap3 Lgals3 Mad2l1 Mclc Melk Mmp13 Mxd3 Nek2 Nek6 Nme4 Nqo1 Padi4 Pafah1b3 Pdlim1 Pes1 Plod2 Pole2 Prim1 Prps2 Ptbp1 Pycard Qtrt1 Racgap1 Rfc5 Riok2 Rnf2 Rpl35 Rp…
189	V$AREB6_02: AREB6 (Atp1a1 regulatory element binding factor 6)	69	69	104	6152	9846	-2.3	0.0	0.97	0.16	1300002F13Rik Acox2 Arf1 Arhgdig B4galt6 BC003940 Bnipl Brca1 Brrn1 Bub1b Car9 Ccna2 Cdc2a Chl1 Cklfsf7 Col11a1 Dcbld1 Dscr1l2 Egln3 Eif2b2 Eif3s3 Enpp1 Fignl1 Foxc1 Fzr1 Galnt7 Gatm Grwd1 Gzmc Hcngp Hnrpab Hpn Insr Iqgap1 Irf7 Kcnn4 Klk10 Lgals3 Maf1 Mcm7 Melk Ncoa5 Nqo1 Nusap1 Pafah1b3 Pdk3 Pdlim1 Prc1 Prim1 Prps2 Rad51 Rfc3 Rrm1 Scrg1 Sfxn3 Shmt2 Sms Sox4 Spag5 Stmn1 Tacc3 Tgif Tmem9 Uhrf1 Ump…
190	V$OCT1_07: octamer factor 1	5	5	168	217	15781	-2.3	0.0	2.4	1.01	2600017H08Rik Eif3s3 Exo1 Skp2 Umpk
191	V$PPARG_03: PPAR (peroxisome proliferator-activated receptor gamma)	65	65	108	6252	9746	-2.3	0.0	0.38	0.0	1300002F13Rik 2410080P20Rik Acox2 Apc2 Arhgdig B4galt6 BC003940 BC021523 Bnipl Bub1b Cacnb3 Car9 Cdc20 Cdc2a Chl1 Cklfsf7 Clk3 Crabp2 Eif3s3 Etv1 Fignl1 Galnt7 Grwd1 Hcngp Hmmr Hnrpab Hpn Ier3 Insr Kif22 Lgals3 Mcm3 Mcm7 Melk Mlp Nek2 Nkd2 Nqo1 Nusap1 Olfml3 Pes1 Ppfia4 Ppp1r14b Prc1 Prim1 Psma5 Racgap1 Rfc5 Ris2 Rrm1 Scrg1 Shmt2 Slc29a1 Slc29a3 Sms Smyd5 Sox4 Srebf2 Stmn1 Tacc3 Tenc1 Tgif Tmem9 …
192	V$E2A_Q2	105	105	68	9482	6516	-2.3	0.0	0.96	0.16	2510015F01Rik 2610019I03Rik Acox2 Apc2 Arf1 Arhgdig Asf1b Aurkb B4galt6 BC003940 BC021523 Birc5 Bnipl Bub1b Cacnb3 Car9 Ccna2 Cdc2a Cmas Crabp2 Cst6 Ddost Egln3 Eif2b2 Eif3s3 Exo1 Foxc1 Fzr1 Galk1 Galnt7 Gatm Ggta1 Grwd1 Gzmc Hcngp Hebp2 Hist2h3c1 Hnrpab Hpn Ifi44 Igsf8 Incenp Insr Iqgap1 Irf7 Kcnn4 Lgals3 Lrrc1 Mcm7 Melk Mmp13 Ncoa5 Nek2 Nek6 Nkd2 Nqo1 Nusap1 Ogfr Padi4 Pafah1b3 Pbk Pdk3 Pes1 Pl…
193	V$AIRE_01	37	37	136	3075	12923	-2.3	0.0	1.34	0.35	1810014L12Rik 2600017H08Rik BC021523 Bcas2 Bnipl Brca1 Cmas Commd5 Ddx39 Exo1 Hcngp Hnrpab Insr Mclc Mlp Nusap1 Olfml3 Pdk3 Pes1 Polr2e Racgap1 Riok2 Rnf2 Rrm1 Scrg1 Sfxn3 Shmt2 Sox4 Stmn1 Tctex1 Tmem9 Tpx2 Trim13 Tubb5 Usp22 Wdr4 Zfyve19
194	V$ER_Q6: estrogen receptor	93	93	80	8405	7593	-2.3	0.0	0.91	0.15	1300002F13Rik 2410080P20Rik 2510015F01Rik 5430413I02Rik Acox2 Apc2 Aqp5 Arf1 Arhgdig Aurka Aurkb B4galt6 BC003940 BC021523 Bcas2 Bnipl Brca1 Cacnb3 Ccna2 Cdc2a Cdca5 Cklfsf7 Cmas Col11a1 Commd5 Crabp2 Dscr1l2 Egln3 Eif2b2 Eif3s3 Exo1 Fignl1 Foxc1 Galnt10 Galnt7 Ggta1 Grwd1 Hcngp Hebp2 Hist2h3c1 Ifi44 Insr Iqgap1 Kif22 Klk10 Lap3 Mad2l1 Maf1 Mcm3 Mcm7 Melk Mmp13 Mxd3 Nek2 Nek6 Nusap1 Olfml3 Pbk Pd…
195	V$MEF2_Q6_01	100	100	73	9440	6558	-2.31	0.0	0.42	0.0	2410080P20Rik 2510015F01Rik 2600017H08Rik 2610019I03Rik Arf1 Asf1b Aurka B4galt6 BC014795 Bcas2 Bnipl Brca1 Brrn1 Bub1b Cdc20 Cdc2a Chl1 Cklfsf7 Col11a1 Commd5 Cst6 Ddx39 Dscr1l2 Dusp6 Eif2b2 Eif3s3 Enpp1 Etv1 Exo1 Fignl1 Foxc1 Galnt7 Ggta1 Grwd1 Hcngp Hebp2 Hist2h3c1 Hnrpab Id2 Ifi44 Incenp Irf7 Kif22 Lap3 Lgals3 Mad2l1 Maf1 Melk Mmp13 Ncoa5 Nek2 Nme4 Nqo1 Ogfr Pafah1b3 Pbk Pdk3 Pdlim1 Pes1 Pole…
196	V$NKX25_02: homeo domain factor Nkx-2.5/Csx, tinman homolog	68	68	105	6499	9499	-2.31	0.0	0.41	0.0	1200008O12Rik 1810014L12Rik 2410080P20Rik 2600017H08Rik 2610019I03Rik Acox2 Asf1b B4galt6 BC003940 BC014795 Bnipl Brca1 Bub1b Car9 Ccnb2 Cklfsf7 Clk3 Cmas Col11a1 Dcbld1 Ddx39 Egln3 Eif2b2 Eif3s3 Etv1 Exo1 Fignl1 Fzr1 Galk1 Galnt7 Grwd1 Hnrpab Hs2st1 Id2 Ier3 Kif22 Lap3 Lgals3 Maf1 Mclc Mcm7 Melk Mmp13 Nek6 Nkd2 Nme4 Nusap1 Ogfr Olfml3 Pbk Pdk3 Pole2 Psma5 Racgap1 Riok2 Rnf2 Rpl36a Rrm1 Sgol1 Sox…
197	V$DEC_Q1	125	125	48	11262	4736	-2.32	0.0	1.11	0.24	1300002F13Rik 1810014L12Rik 2410080P20Rik 2510015F01Rik 2610019I03Rik 5430413I02Rik Acox2 Apc2 Aqp5 Arf1 Arhgdig Asf1b Aurka BC003940 BC014795 BC031407 Bcas2 Bnipl Brca1 Brrn1 Bub1b Cacnb3 Car9 Ccnb2 Cdc20 Cdc2a Chl1 Cklfsf7 Cmas Col11a1 Commd5 Crabp2 Cst6 Dcbld1 Ddost Ddx39 Dscr1l2 Egln3 Eif2b2 Enpp1 Etnk1 Etv1 Exo1 Fzr1 Galk1 Ggta1 Gzmc Hebp2 Hist2h3c1 Hmmr Hpn Hs2st1 Ier3 Ifi44 Igsf8 Insr Iqga…
198	V$TCF1P_Q6	116	116	57	10488	5510	-2.33	0.0	0.99	0.16	1200008O12Rik 1300002F13Rik 1810014L12Rik 2410080P20Rik 2600017H08Rik 2610019I03Rik 5430413I02Rik Apc2 Asf1b Aurka Aurkb BC003940 BC021523 BC031407 Birc5 Brca1 Brrn1 Bub1b Car9 Ccna2 Ccnb2 Cdc20 Cdca5 Chl1 Cklfsf7 Clk3 Cmas Col11a1 Dcbld1 Ddost Ddx39 Egln3 Eif2b2 Eif3s3 Etnk1 Exo1 Foxc1 Fzr1 Ggta1 Grwd1 Hcngp Hebp2 Hist2h3c1 Hmmr Hnrpab Hs2st1 Id2 Incenp Iqgap1 Irf7 Kcnn4 Kif22 Lap3 Mad2l1 Maf1 M…
199	V$DR3_Q4: direct repeat 3	28	28	145	2247	13751	-2.34	0.0	1.43	0.38	1810014L12Rik 2610019I03Rik Aqp5 BC003940 BC021523 BC031407 Cklfsf7 Dscr1l2 Eif2b2 Fignl1 Galnt10 Gatm Hebp2 Igsf8 Lap3 Lrrc1 Maf1 Olfml3 Pafah1b3 Plod2 Prc1 Pycr2 Scrg1 Spag5 Tenc1 Trim13 Wdr5 Zfyve19
200	V$E12_Q6	42	42	131	4177	11821	-2.35	0.0	0.31	0.0	Apc2 Arf1 Arhgdig Asf1b BC003940 BC021523 Bub1b Ccna2 Eif2b2 Eif3s3 Fzr1 Gatm Hebp2 Hist2h3c1 Ifi44 Igsf8 Lgals3 Lrrc1 Mcm7 Ncoa5 Nek2 Nek6 Nqo1 Nusap1 Padi4 Plod2 Ppfia4 Prim1 Qtrt1 Rfc5 Slc35b1 Slc35c2 Sms Sox4 Tk1 Trim11 Trim13 Trim27 Ube2c Umpk Wdr4 Zfyve19
201	V$COMP1_01: COMP1	109	109	64	9923	6075	-2.35	0.0	0.85	0.11	1200008O12Rik 1300002F13Rik 1810014L12Rik 2410080P20Rik 2510015F01Rik 2600017H08Rik 5430413I02Rik Apc2 Aqp5 Arf1 Asf1b Aurka Aurkb B4galt6 BC003940 BC014795 BC021523 BC031407 Bcas2 Cacnb3 Ccnb2 Cdc20 Cdc2a Cdca5 Cklfsf7 Clk3 Col11a1 Commd5 Crabp2 Ddost Ddx39 Dscr1l2 Dusp6 Eif2b2 Eif3s3 Enpp1 Etv1 Exo1 Fignl1 Foxc1 Fzr1 Galnt10 Galnt7 Ggta1 Gzmc Hist2h3c1 Hmmr Hnrpab Hpn Hs2st1 Id2 Ifi44 Igsf8 Inc…
202	V$PITX2_Q2: pituitary homeobox factor 2	75	75	98	6844	9154	-2.35	0.0	0.76	0.06	2410080P20Rik 2600017H08Rik 2610019I03Rik 5430413I02Rik Acox2 Arf1 Asf1b BC031407 Birc5 Car9 Ccna2 Cdc2a Col11a1 Commd5 Cst6 Dcbld1 Ddx39 Dscr1l2 Dusp6 Eif2b2 Enpp1 Etnk1 Foxc1 Gatm Grwd1 Gzmc Hcngp Hebp2 Id2 Ier3 Ifi44 Igsf8 Iqgap1 Irf7 Kif22 Lap3 Lgals3 Mad2l1 Melk Nek6 Nme4 Nqo1 Pafah1b3 Pdk3 Pes1 Plod2 Pole2 Polr2e Ppfia4 Ptpn2 Pycr2 Qtrt1 Racgap1 Rad51 Rfc5 Scrg1 Sfxn3 Shmt2 Skp2 Sms Sox4 Sp…
203	V$EFC_Q6	96	96	77	8874	7124	-2.36	0.0	0.64	0.0	1200008O12Rik 1810014L12Rik 2410080P20Rik 2510015F01Rik Acox2 Apc2 Aqp5 Arf1 Arhgdig Asf1b Aurka Aurkb B4galt6 BC003940 BC014795 BC031407 Ccna2 Ccnb2 Cdc2a Clk3 Cmas Col11a1 Cst6 Dcbld1 Eif2b2 Eif3s3 Enpp1 Etv1 Fzr1 Galnt10 Galnt7 Gatm Ggta1 Grwd1 Hcngp Hebp2 Hnrpab Hpn Hs2st1 Id2 Ier3 Ifi44 Incenp Insr Iqgap1 Kcnn4 Kif22 Lap3 Lgals3 Lrrc1 Mad2l1 Mclc Mcm3 Mcm7 Mmp13 Mxd3 Ncoa5 Nek2 Nek6 Nkd2 Nme…
204	V$HNF4_DR1_Q3	135	135	38	12781	3217	-2.36	0.0	0.27	0.0	1200008O12Rik 1300002F13Rik 1810014L12Rik 2410080P20Rik 2510015F01Rik 2610019I03Rik 5430413I02Rik Acox2 Apc2 Aqp5 Arf1 Arhgdig Asf1b Aurka Aurkb BC003940 BC014795 Bcas2 Birc5 Bnipl Brca1 Brrn1 Bub1b Cacnb3 Car9 Ccna2 Cdc20 Cdc2a Chl1 Cklfsf7 Clk3 Cmas Col11a1 Commd5 Crabp2 Dcbld1 Ddost Dscr1l2 Dusp6 Egln3 Eif3s3 Enpp1 Etnk1 Exo1 Fignl1 Galk1 Galnt10 Galnt7 Gatm Ggta1 Grwd1 Gzmc Hcngp Hebp2 Hist2h…
205	V$TEL2_Q6	8	8	165	1121	14877	-2.36	0.0	0.08	0.0	Commd5 Lrrc1 Ris2 Sms Srebf2 Tcirg1 Wdr21 Zfyve19
206	V$TATA_C: Retroviral TATA box	50	50	123	4850	11148	-2.37	0.0	0.38	0.0	2610019I03Rik Asf1b Aurkb B4galt6 Bcas2 Brca1 Bub1b Cacnb3 Ccnb2 Chl1 Crabp2 Cst6 Ddx39 Dscr1l2 Dusp6 Etv1 Exo1 Hnrpab Incenp Insr Iqgap1 Irf7 Kif22 Lap3 Mmp13 Nqo1 Nusap1 Olfml3 Padi4 Pafah1b3 Pes1 Plod2 Polr2e Psma5 Ptbp1 Pycard Qtrt1 Rfc3 Rfc5 Rpl35 Rrm1 Sgol1 Shmt2 Srebf2 Tead4 Tk1 Tpx2 Trim27 Uhrf1 Wdr5
207	V$CREB_02: cAMP-responsive element binding protein	22	22	151	1700	14298	-2.38	0.0	1.52	0.42	1300002F13Rik Asf1b Birc5 Ccna2 Cdca5 Etnk1 Foxc1 Galk1 Hcngp Hist2h3c1 Hnrpab Kcnn4 Nusap1 Padi4 Ptpn2 Rad51 Riok2 Sgol1 Sms Srebf2 Tenc1 Trim13
208	V$PIT1_Q6	128	128	45	12070	3928	-2.39	0.0	0.35	0.0	1300002F13Rik 1810014L12Rik 2410080P20Rik 2600017H08Rik 5430413I02Rik Acox2 Aqp5 Arhgdig Asf1b Aurka Aurkb B4galt6 BC003940 BC021523 Bcas2 Bnipl Brca1 Brrn1 Cacnb3 Car9 Ccna2 Cdc2a Cdca5 Chl1 Cklfsf7 Cmas Col11a1 Crabp2 Cst6 Dcbld1 Ddost Dscr1l2 Dusp6 Egln3 Eif3s3 Enpp1 Etv1 Exo1 Fignl1 Galnt10 Galnt7 Gatm Ggta1 Grwd1 Gzmc Hcngp Hebp2 Hnrpab Id2 Ier3 Ifi44 Incenp Irf7 Kcnn4 Kif22 Lap3 Lgals3 Lrrc…
209	V$HFH8_01: HNF-3/Fkh Homolog-8	22	22	151	2401	13597	-2.39	0.0	0.19	0.0	Aurkb Brrn1 Enpp1 Galk1 Galnt7 Hpn Insr Irf7 Mclc Mcm7 Mmp13 Nusap1 Pbk Pes1 Polr2e Pycr2 Rfc5 Shmt2 Tgif Tpx2 Wdr21 Wdr4
210	V$HSF_Q6	4	4	169	155	15843	-2.39	0.0	2.39	1.01	Enpp1 Lrrc1 Melk Plod2
211	V$SRF_Q5_01	52	52	121	4646	11352	-2.4	0.0	0.88	0.13	1810014L12Rik 5430413I02Rik Apc2 Arf1 Arhgdig B4galt6 BC014795 BC021523 Bnipl Cdc20 Clk3 Cst6 Ddost Egln3 Eif3s3 Etv1 Exo1 Fzr1 Galk1 Galnt10 Gatm Hebp2 Hist2h3c1 Hnrpab Hpn Ier3 Kif22 Lap3 Mad2l1 Mlp Mxd3 Nusap1 Ogfr Olfml3 Pafah1b3 Ppp1r14b Prim1 Rfc3 Rpl36a Rrm1 Slc29a1 Slc35b1 Sms Spag5 Tcirg1 Tgif Tmem9 Tubb5 Uhrf1 Umpk Wdr21 Wdr5
212	V$HNF3B_01: Hepatocyte Nuclear Factor 3beta	127	127	46	11955	4043	-2.4	0.0	0.37	0.0	1200008O12Rik 1300002F13Rik 2410080P20Rik 2510015F01Rik 2600017H08Rik 2610019I03Rik 5430413I02Rik Acox2 Aqp5 Arf1 Arhgdig Aurkb B4galt6 BC003940 BC031407 Birc5 Bnipl Brca1 Brrn1 Bub1b Cacnb3 Car9 Ccna2 Ccnb2 Cdc20 Cdc2a Chl1 Cklfsf7 Clk3 Col11a1 Commd5 Crabp2 Cst6 Dcbld1 Ddx39 Dscr1l2 Dusp6 Egln3 Eif2b2 Enpp1 Etv1 Exo1 Fignl1 Foxc1 Galk1 Galnt7 Ggta1 Grwd1 Hcngp Hebp2 Hnrpab Id2 Ier3 Ifi44 Igsf8 …
213	V$PADS_C: Retroviral Poly A downstream element	47	47	126	4156	11842	-2.4	0.0	0.94	0.16	1200008O12Rik 1300002F13Rik 2410080P20Rik 2510015F01Rik 2610019I03Rik 5430413I02Rik Acox2 Arf1 BC003940 Bcas2 Brrn1 Ccnb2 Cdca5 Cklfsf7 Egln3 Enpp1 Fzr1 Galnt10 Gatm Ier3 Kcnn4 Kif22 Lap3 Lgals3 Mad2l1 Maf1 Mmp13 Padi4 Pafah1b3 Pole2 Ppfia4 Qtrt1 Racgap1 Ris2 Rnf2 Rpl35 Sfxn3 Skp2 Srebf2 Tacc3 Tcirg1 Tctex1 Tpx2 Trim11 Trim27 Uhrf1 Wdr4
214	V$HNF3ALPHA_Q6	142	142	31	13421	2577	-2.42	0.0	0.25	0.0	1200008O12Rik 1300002F13Rik 2410080P20Rik 2510015F01Rik 2600017H08Rik 2610019I03Rik 5430413I02Rik Acox2 Apc2 Aqp5 Arf1 Arhgdig Aurkb B4galt6 BC003940 BC014795 BC031407 Bcas2 Birc5 Bnipl Brca1 Brrn1 Bub1b Cacnb3 Car9 Ccna2 Ccnb2 Cdc20 Cdc2a Cdca5 Chl1 Cklfsf7 Clk3 Cmas Col11a1 Commd5 Crabp2 Cst6 Dcbld1 Ddx39 Dscr1l2 Dusp6 Egln3 Eif2b2 Eif3s3 Enpp1 Etv1 Exo1 Fignl1 Foxc1 Fzr1 Galk1 Galnt7 Ggta1 Grw…
215	V$BACH2_01: BTB and CNC homolog 2	118	118	55	10901	5097	-2.42	0.0	0.64	0.0	1810014L12Rik 2610019I03Rik Acox2 Apc2 Aqp5 Arf1 Asf1b Aurka Aurkb BC003940 BC021523 BC031407 Bnipl Brca1 Brrn1 Bub1b Cacnb3 Car9 Ccna2 Ccnb2 Cdc20 Cdc2a Cdca5 Cklfsf7 Clk3 Col11a1 Commd5 Crabp2 Cst6 Ddost Ddx39 Dscr1l2 Egln3 Etnk1 Exo1 Fignl1 Foxc1 Fzr1 Galk1 Galnt10 Galnt7 Gatm Grwd1 Gzmc Hcngp Hebp2 Hist2h3c1 Hmmr Hnrpab Hpn Hs2st1 Ier3 Ifi44 Igsf8 Incenp Insr Iqgap1 Irf7 Kcnn4 Kif22 Lgals3 Lr…
216	V$CHOP_01: heterodimers of CHOP and C/EBPalpha	48	48	125	4580	11418	-2.42	0.0	0.46	0.0	2610019I03Rik Acox2 Aurkb BC003940 Bcas2 Cdc20 Cdc2a Col11a1 Commd5 Crabp2 Ddx39 Dusp6 Eif3s3 Etv1 Foxc1 Fzr1 Galnt10 Ggta1 Gzmc Id2 Ier3 Kcnn4 Kif22 Mad2l1 Mcm3 Mlp Mxd3 Nme4 Nusap1 Pdlim1 Prps2 Ptbp1 Qtrt1 Racgap1 Rps10 Sfxn3 Skp2 Smyd5 Sox4 Spag5 Srebf2 Tacc3 Tead4 Tgif Uhrf1 Wdr21 Wdr4 Zfp239
217	V$AHR_01: aryl hydrocarbon / dioxin receptor	2	2	171	41	15957	-2.44	0.0	2.56	1.09	Lap3 Nek6
218	V$EBF_Q6	50	50	123	4533	11465	-2.44	0.0	0.77	0.06	1300002F13Rik 2410080P20Rik 2510015F01Rik Arhgdig BC014795 BC021523 BC031407 Bcas2 Birc5 Cacnb3 Ccnb2 Cdc20 Cdc2a Chl1 Egln3 Etv1 Exo1 Fignl1 Fzr1 Galnt10 Galnt7 Gatm Ggta1 Grwd1 Hist2h3c1 Hpn Id2 Ier3 Ifi44 Igsf8 Insr Irf7 Kcnn4 Lrrc1 Mcm7 Melk Mxd3 Nek6 Nusap1 Padi4 Pes1 Pycr2 Rrm1 Slc29a3 Slc35b1 Smyd5 Stard3 Stmn1 Tacc3 Tead4
219	V$NFKB_Q6: NF-kappaB	18	18	155	2012	13986	-2.45	0.0	0.18	0.0	5430413I02Rik Acox2 Birc5 Cacnb3 Cklfsf7 Clk3 Egln3 Enpp1 Galnt7 Hmmr Kcnn4 Lgals3 Lrrc1 Pafah1b3 Rfc3 Rpl35 Tpx2 Tubb5
220	V$FOX_Q2	130	130	43	12174	3824	-2.46	0.0	0.43	0.0	1200008O12Rik 1300002F13Rik 2410080P20Rik 2510015F01Rik 2600017H08Rik 2610019I03Rik 5430413I02Rik Acox2 Aqp5 Arf1 Arhgdig Aurka Aurkb B4galt6 BC003940 BC014795 BC031407 Bcas2 Birc5 Bnipl Brca1 Brrn1 Bub1b Car9 Ccna2 Ccnb2 Cdc20 Chl1 Cklfsf7 Clk3 Col11a1 Commd5 Cst6 Dcbld1 Ddx39 Dscr1l2 Dusp6 Egln3 Eif2b2 Eif3s3 Fignl1 Foxc1 Galk1 Galnt7 Gatm Ggta1 Hcngp Hebp2 Hnrpab Id2 Ier3 Ifi44 Incenp Insr Irf…
221	V$MYOGNF1_01: myogenin / nuclear factor 1 or related factors	39	39	134	3410	12588	-2.46	0.0	0.98	0.16	1300002F13Rik 2510015F01Rik Arhgdig BC003940 BC031407 Birc5 Cacnb3 Car9 Ddost Eif2b2 Fignl1 Gatm Ggta1 Grwd1 Hcngp Hist2h3c1 Id2 Ifi44 Irf7 Mcm3 Mcm7 Mxd3 Nqo1 Pafah1b3 Pes1 Polr2e Qtrt1 Rad51 Rfc3 Riok2 Sfxn3 Slc35c2 Sms Sox4 Spag5 Stard3 Tcirg1 Trim13 Zfp239
222	V$ATF1_Q6	14	14	159	996	15002	-2.49	0.0	1.64	0.5	1300002F13Rik Bnipl Brrn1 Ccna2 Clk3 Dusp6 Exo1 Hist2h3c1 Maf1 Nkd2 Olfml3 Riok2 Sfxn3 Sms
223	V$R_01: Epstein-Barr virus transcription factor R	5	5	168	234	15764	-2.5	0.0	2.17	0.9	BC021523 Mcm7 Mmp13 Rnf2 Shmt2
224	V$ATF4_Q2: activating transcription factor 4	41	41	132	3876	12122	-2.5	0.0	0.52	0.0	1300002F13Rik 2410080P20Rik BC021523 Bcas2 Birc5 Brrn1 Bub1b Ccna2 Cdca5 Clk3 Commd5 Ddx39 Eif3s3 Etnk1 Fignl1 Galk1 Galnt10 Hist2h3c1 Hmmr Hnrpab Hs2st1 Maf1 Pdk3 Psma5 Qtrt1 Riok2 Ris2 Rpl35 Sfxn3 Sgol1 Skp2 Sms Srebf2 Stmn1 Tenc1 Tpx2 Trim11 Trim27 Tubb5 Wdr21 Zfyve19
225	V$AP1_C: AP-1 binding site	30	30	143	3004	12994	-2.5	0.0	0.34	0.0	Acox2 BC021523 Brca1 Bub1b Cacnb3 Car9 Ccna2 Clk3 Crabp2 Ddx39 Grwd1 Hcngp Hnrpab Hpn Kcnn4 Mmp13 Mxd3 Ncoa5 Padi4 Pdk3 Riok2 Ris2 Rrm1 Shmt2 Skp2 Slc35c2 Tead4 Trim11 Wdr4 Zfp239
226	V$RORA1_01: RAR-related orphan receptor alpha1	24	24	149	1954	14044	-2.51	0.0	1.25	0.32	5430413I02Rik B4galt6 Bcas2 Brca1 Bub1b Ccna2 Cdc2a Cklfsf7 Commd5 Cst6 Fignl1 Hcngp Mad2l1 Ncoa5 Nkd2 Ogfr Rnf2 Rpl36a Sgol1 Smyd5 Tk1 Uhrf1 Umpk Zfyve19
227	V$CACCCBINDINGFACTOR_Q6	17	17	156	1283	14715	-2.51	0.0	1.48	0.4	BC021523 BC031407 Birc5 Dscr1l2 Gatm Mclc Nme4 Prc1 Qtrt1 Rnf2 Scrg1 Slc29a1 Tacc3 Tcirg1 Tead4 Tenc1 Uhrf1
228	V$YY1_02: Yin and Yang 1	21	21	152	1670	14328	-2.52	0.0	1.32	0.35	2410080P20Rik Asf1b Birc5 Bnipl Brca1 Col11a1 Dcbld1 Exo1 Ggta1 Grwd1 Hcngp Mcm7 Ncoa5 Pole2 Ptbp1 Ptpn2 Racgap1 Rrm1 Smyd5 Tpx2 Wdr21
229	V$AP4_01: activator protein 4	18	18	155	1384	14614	-2.53	0.0	1.42	0.38	2510015F01Rik Arhgdig BC021523 Brrn1 Bub1b Cdca5 Cklfsf7 Commd5 Fignl1 Fzr1 Maf1 Mclc Pes1 Slc29a3 Slc35c2 Tenc1 Trim27 Ube2c
230	V$AML_Q6	37	37	136	3513	12485	-2.54	0.0	0.51	0.0	2410080P20Rik B4galt6 Bcas2 Birc5 Brca1 Ccna2 Ccnb2 Col11a1 Enpp1 Exo1 Fignl1 Foxc1 Galnt10 Gzmc Igsf8 Irf7 Kcnn4 Lgals3 Maf1 Nkd2 Pbk Pole2 Ptbp1 Pycr2 Qtrt1 Rad51 Rfc5 Rnf2 Shmt2 Slc35b1 Smyd5 Tcirg1 Tctex1 Tpx2 Trim11 Wdr21 Wdr5
231	V$RSRFC4_Q2	1	1	172	369	15629	-2.54	0.0	0.02	0.0	Pdk3
232	V$AREB6_01: AREB6 (Atp1a1 regulatory element binding factor 6)	37	37	136	3454	12544	-2.55	0.0	0.59	0.0	1300002F13Rik Aurkb B4galt6 BC003940 Brrn1 Chl1 Cklfsf7 Cst6 Dcbld1 Dscr1l2 Egln3 Eif3s3 Enpp1 Etnk1 Exo1 Foxc1 Hpn Ifi44 Kif22 Lgals3 Maf1 Mcm3 Mlp Nkd2 Pole2 Psma5 Rfc5 Riok2 Rpl36a Rps10 Scrg1 Sfxn3 Spag5 Tacc3 Ube2c Wdr4 Zfyve19
233	V$HNF1_01: hepatic nuclear factor 1	29	29	144	2878	13120	-2.55	0.0	0.37	0.0	5430413I02Rik Aqp5 Brrn1 Bub1b Cacnb3 Car9 Cdc2a Commd5 Ddost Galnt10 Grwd1 Kif22 Lap3 Mclc Nme4 Nusap1 Pafah1b3 Pbk Pdk3 Prc1 Racgap1 Rfc3 Rrm1 Slc35b1 Sms Spag5 Srebf2 Wdr21 Wdr4
234	V$NKX3A_01: NK class homeobox factor 3A	33	33	140	3163	12835	-2.56	0.0	0.48	0.0	1810014L12Rik 2410080P20Rik 2600017H08Rik 2610019I03Rik Acox2 Arf1 Asf1b BC021523 Bnipl Brrn1 Cklfsf7 Col11a1 Commd5 Cst6 Eif3s3 Etnk1 Galnt7 Hnrpab Mad2l1 Mclc Mlp Nek6 Nusap1 Olfml3 Prc1 Prim1 Psma5 Racgap1 Rad51 Rnf2 Srebf2 Usp22 Zfyve19
235	V$FOXD3_01: fork head box D3	151	151	22	13706	2292	-2.56	0.0	1.14	0.25	1200008O12Rik 1300002F13Rik 1810014L12Rik 2410080P20Rik 2510015F01Rik 2600017H08Rik 2610019I03Rik 5430413I02Rik Acox2 Aqp5 Arf1 Arhgdig Aurka Aurkb B4galt6 BC003940 BC021523 BC031407 Bcas2 Birc5 Bnipl Brca1 Brrn1 Bub1b Cacnb3 Car9 Ccna2 Ccnb2 Cdc20 Cdc2a Chl1 Cklfsf7 Clk3 Col11a1 Commd5 Cst6 Dcbld1 Ddx39 Dscr1l2 Dusp6 Egln3 Eif2b2 Eif3s3 Enpp1 Etnk1 Etv1 Exo1 Fignl1 Foxc1 Fzr1 Galk1 Galnt7 Gatm G…
236	V$XBP1_01: X-box-binding protein 1	12	12	161	1430	14568	-2.57	0.0	0.16	0.0	Aurka Bub1b Crabp2 Enpp1 Hmmr Padi4 Ppfia4 Slc35b1 Sms Stmn1 Tead4 Tmem9
237	V$AP1_Q4: activator protein 1	140	140	33	13031	2967	-2.57	0.0	0.48	0.0	1810014L12Rik 2510015F01Rik 5430413I02Rik Acox2 Apc2 Aqp5 Arf1 Arhgdig Asf1b Aurkb B4galt6 BC021523 BC031407 Bnipl Brca1 Brrn1 Bub1b Cacnb3 Car9 Ccna2 Ccnb2 Cdc2a Cdca5 Chl1 Cklfsf7 Clk3 Col11a1 Commd5 Crabp2 Cst6 Dcbld1 Ddost Ddx39 Dscr1l2 Dusp6 Egln3 Eif3s3 Enpp1 Etnk1 Etv1 Exo1 Fignl1 Foxc1 Fzr1 Galk1 Galnt10 Galnt7 Gatm Grwd1 Gzmc Hcngp Hebp2 Hist2h3c1 Hmmr Hnrpab Hpn Hs2st1 Id2 Ier3 Ifi44 Ig…
238	V$RP58_01: 58 KDA repressor protein	7	7	166	404	15594	-2.6	0.0	1.88	0.66	Arf1 Aurka Brca1 Ddost Galnt10 Nqo1 Wdr21
239	V$FREAC3_01: Fork head RElated ACtivator-3	1	1	172	360	15638	-2.61	0.0	0.02	0.0	Pycard
240	V$RREB1_01: Ras-responsive element binding protein 1	17	17	156	1328	14670	-2.61	0.0	1.3	0.35	1300002F13Rik Apc2 Aqp5 B4galt6 BC014795 BC031407 Car9 Cdca5 Eif3s3 Insr Melk Mlp Padi4 Scrg1 Slc35b1 Stmn1 Wdr4
241	V$XFD1_01: Xenopus fork head domain factor 1	27	27	146	2652	13346	-2.62	0.0	0.41	0.0	1300002F13Rik Aurkb Brca1 Cdc2a Col11a1 Commd5 Ddx39 Enpp1 Foxc1 Hs2st1 Incenp Irf7 Mclc Nme4 Pafah1b3 Plod2 Psma5 Pycard Rfc5 Riok2 Shmt2 Stard3 Stmn1 Tgif Tmem9 Ube2c Usp22
242	V$AREB6_03: AREB6 (Atp1a1 regulatory element binding factor 6)	25	25	148	2476	13522	-2.63	0.0	0.39	0.0	Arhgdig Birc5 Brca1 Cklfsf7 Clk3 Cmas Commd5 Ddost Eif2b2 Fzr1 Hcngp Hmmr Igsf8 Insr Mcm7 Nek6 Ogfr Padi4 Pole2 Ppp1r14b Prc1 Rad51 Slc29a1 Stard3 Uhrf1
243	V$NKX22_01: NK2 class homeobox factor 2	20	20	153	2080	13918	-2.63	0.0	0.29	0.0	2610019I03Rik Dcbld1 Eif3s3 Foxc1 Galnt7 Ggta1 Hebp2 Hs2st1 Kif22 Klk10 Lgals3 Mad2l1 Mcm3 Melk Pdk3 Rad51 Slc35b1 Spag5 Ube2c Zfp239
244	V$GATA1_05: GATA-binding factor 1	28	28	145	2612	13386	-2.65	0.0	0.59	0.0	1200008O12Rik Aurka Aurkb BC014795 BC031407 Car9 Ccna2 Chl1 Cklfsf7 Exo1 Galnt10 Galnt7 Ifi44 Iqgap1 Irf7 Lgals3 Maf1 Mclc Nqo1 Ogfr Polr2e Prim1 Ptbp1 Rfc3 Scrg1 Slc29a1 Sox4 Tpx2
245	V$STAT5A_02	27	27	146	2545	13453	-2.66	0.0	0.55	0.0	2610019I03Rik 5430413I02Rik Aurkb Brrn1 Cklfsf7 Eif3s3 Galnt7 Hpn Id2 Ier3 Igsf8 Kif22 Lgals3 Mmp13 Ncoa5 Pdk3 Prim1 Ptpn2 Ris2 Shmt2 Skp2 Slc35c2 Tacc3 Tead4 Tmem9 Tpx2 Usp22
246	V$STAT1_01: signal transducer and activator of transcription 1	2	2	171	48	15950	-2.66	0.0	2.3	0.95	Maf1 Rpl35
247	V$COUP_01: COUP:HNF-4 heterodimer	25	25	148	2397	13601	-2.68	0.0	0.49	0.0	Aurkb Bnipl Brca1 Car9 Crabp2 Dcbld1 Grwd1 Hebp2 Hmmr Hnrpab Iqgap1 Nek2 Pdlim1 Pes1 Polr2e Pycard Slc29a1 Slc29a3 Sms Smyd5 Stard3 Tmem9 Umpk Wdr21 Zfp239
248	V$ZID_01: zinc finger with interaction domain	26	26	147	2360	13638	-2.68	0.0	0.71	0.03	1200008O12Rik 1810014L12Rik Aurka Bub1b Car9 Ccna2 Eif2b2 Eif3s3 Enpp1 Galk1 Hist2h3c1 Hs2st1 Mcm7 Nkd2 Nme4 Ppfia4 Pycard Qtrt1 Racgap1 Rpl36a Slc29a1 Sms Tk1 Wdr4 Wdr5 Zfyve19
249	V$E47_02: E47	24	24	149	2311	13687	-2.7	0.0	0.48	0.0	2510015F01Rik Apc2 B4galt6 Brca1 Bub1b Clk3 Eif2b2 Fzr1 Galnt7 Ifi44 Incenp Irf7 Kcnn4 Lgals3 Padi4 Pole2 Prc1 Rad51 Stmn1 Trim27 Usp22 Wdr21 Zfp239 Zfyve19
250	V$ARNT_01: AhR nuclear translocator homodimers	16	16	157	1270	14728	-2.7	0.0	1.2	0.28	2510015F01Rik Aurkb Brrn1 Exo1 Galk1 Ier3 Melk Mxd3 Ptbp1 Qtrt1 Sgol1 Slc35b1 Smyd5 Stmn1 Tenc1 Uhrf1
251	V$NRF1_Q6	11	11	162	785	15213	-2.71	0.0	1.46	0.38	2610019I03Rik Eif3s3 Fignl1 Mxd3 Prc1 Psma5 Ptpn2 Riok2 Sgol1 Shmt2 Wdr5
252	V$NFKAPPAB_01: NF-kappaB	24	24	149	2268	13730	-2.71	0.0	0.55	0.0	Acox2 Apc2 Birc5 Bnipl Cacnb3 Cdc2a Cklfsf7 Clk3 Dusp6 Enpp1 Etv1 Exo1 Fzr1 Kcnn4 Lgals3 Lrrc1 Mcm3 Mcm7 Pafah1b3 Rfc3 Rpl35 Slc35b1 Tubb5 Umpk
253	V$TCF11MAFG_01: TCF11:MafG heterodimers	10	10	163	1197	14801	-2.71	0.0	0.17	0.0	Brca1 Cklfsf7 Dcbld1 Padi4 Psma5 Slc29a1 Slc35b1 Tctex1 Tead4 Trim11
254	V$TAL1BETAE47_01: Tal-1beta:E47 heterodimer	12	12	161	887	15111	-2.73	0.0	1.36	0.35	1200008O12Rik 5430413I02Rik Arf1 Brca1 Ddx39 Fzr1 Ier3 Mad2l1 Padi4 Ptpn2 Rad51 Uhrf1
255	V$IK3_01: Ikaros 3	15	15	158	1609	14389	-2.73	0.0	0.27	0.0	BC031407 Bnipl Bub1b Commd5 Eif3s3 Fzr1 Grwd1 Incenp Mxd3 Nek2 Nek6 Nusap1 Olfml3 Rpl35 Wdr5
256	V$ISRE_01: interferon-stimulated response element	5	5	168	261	15737	-2.74	0.0	1.85	0.64	Bcas2 Grwd1 Ifi44 Kif22 Tctex1
257	V$PTF1BETA_Q6	16	16	157	1299	14699	-2.75	0.0	1.1	0.24	BC003940 BC031407 Bcas2 Grwd1 Ifi44 Maf1 Nkd2 Pbk Ppp1r14b Pycard Rnf2 Sgol1 Skp2 Slc29a1 Sox4 Tcirg1
258	V$HNF4_01_B: Hepatocyte nuclear factor 4	9	9	164	614	15384	-2.75	0.0	1.5	0.4	5430413I02Rik Dscr1l2 Dusp6 Mlp Pes1 Ppp1r14b Slc29a1 Slc29a3 Tmem9
259	V$CDC5_01: cell division control protein 5	153	153	20	14032	1966	-2.75	0.0	0.82	0.1	1200008O12Rik 1300002F13Rik 1810014L12Rik 2410080P20Rik 2510015F01Rik 2600017H08Rik 2610019I03Rik 5430413I02Rik Acox2 Aqp5 Arf1 Arhgdig Asf1b Aurka Aurkb B4galt6 Bcas2 Birc5 Bnipl Brca1 Brrn1 Bub1b Cacnb3 Car9 Ccna2 Ccnb2 Cdc2a Cdca5 Chl1 Col11a1 Commd5 Crabp2 Cst6 Dcbld1 Ddost Ddx39 Dscr1l2 Dusp6 Egln3 Eif2b2 Eif3s3 Enpp1 Etnk1 Etv1 Exo1 Fignl1 Foxc1 Fzr1 Galk1 Galnt10 Galnt7 Gatm Grwd1 Gzmc Hcn…
260	V$AMEF2_Q6: myocyte enhancer factor	16	16	157	1666	14332	-2.76	0.0	0.32	0.0	Brca1 Bub1b Cst6 Dscr1l2 Eif3s3 Fignl1 Galnt7 Gzmc Melk Pdk3 Pole2 Ptpn2 Shmt2 Skp2 Slc29a1 Smyd5
261	V$AR_Q2: androgen receptor	12	12	161	905	15093	-2.79	0.0	1.28	0.33	2600017H08Rik Brca1 Cdc20 Dusp6 Eif2b2 Nek2 Pes1 Psma5 Rfc3 Slc35c2 Tubb5 Zfp239
262	V$AHRARNT_01: aryl hydrocarbon receptor:Arnt heterodimers	13	13	160	1009	14989	-2.79	0.0	1.21	0.28	1200008O12Rik Aqp5 Bcas2 Cklfsf7 Dcbld1 Fzr1 Nek6 Nqo1 Pes1 Plod2 Ris2 Trim27 Zfyve19
263	V$PAX5_02: B-cell-specific activating protein	2	2	171	52	15946	-2.79	0.0	2.17	0.9	Enpp1 Stmn1
264	V$CREB_Q2: cAMP-response element-binding protein	17	17	156	1441	14557	-2.8	0.0	0.94	0.16	1300002F13Rik Asf1b Bcas2 Brrn1 Ccna2 Clk3 Dcbld1 Etnk1 Galk1 Gzmc Pdk3 Pes1 Psma5 Riok2 Sms Srebf2 Tenc1
265	V$ATF3_Q6: activating transcription factor 3	18	18	155	1678	14320	-2.84	0.0	0.6	0.0	1300002F13Rik Apc2 Bcas2 Bnipl Brrn1 Ccna2 Col11a1 Fignl1 Gzmc Olfml3 Padi4 Ppfia4 Prc1 Ptpn2 Riok2 Sfxn3 Sms Tenc1
266	V$LEF1_Q6	158	158	15	14732	1266	-2.86	0.0	0.35	0.0	1200008O12Rik 1300002F13Rik 1810014L12Rik 2410080P20Rik 2510015F01Rik 2600017H08Rik 2610019I03Rik 5430413I02Rik Acox2 Apc2 Aqp5 Arf1 Arhgdig Asf1b Aurka Aurkb B4galt6 BC003940 BC014795 BC021523 Bcas2 Birc5 Bnipl Brca1 Bub1b Cacnb3 Car9 Ccna2 Ccnb2 Cdc20 Cdc2a Cdca5 Chl1 Cklfsf7 Clk3 Cmas Col11a1 Crabp2 Cst6 Dcbld1 Ddost Ddx39 Dscr1l2 Dusp6 Egln3 Eif2b2 Eif3s3 Enpp1 Etnk1 Etv1 Exo1 Fignl1 Galk1 Ga…
267	V$SRF_C: serum response factor	3	3	170	530	15468	-2.86	0.0	0.08	0.0	Eif3s3 Etv1 Spag5
268	V$ATATA_B: Avian C-type TATA box	11	11	162	1217	14781	-2.86	0.0	0.26	0.0	5430413I02Rik Cdc2a Dscr1l2 Galnt10 Hcngp Mad2l1 Nusap1 Olfml3 Riok2 Scrg1 Sms
269	V$OLF1_01: olfactory neuron-specific factor	17	17	156	1557	14441	-2.86	0.0	0.65	0.0	Asf1b BC014795 Birc5 Cdc20 Chl1 Fignl1 Ggta1 Ier3 Ifi44 Kcnn4 Lrrc1 Nek2 Sgol1 Tead4 Tgif Tpx2 Zfyve19
270	V$OCT1_B: Octamer binding factor 1	8	8	165	965	15033	-2.88	0.0	0.19	0.0	Aurkb Brca1 Egln3 Exo1 Grwd1 Ncoa5 Sms Srebf2
271	V$HNF1_Q6	164	164	9	15354	644	-2.88	0.0	0.18	0.0	1200008O12Rik 1300002F13Rik 1810014L12Rik 2410080P20Rik 2510015F01Rik 2600017H08Rik 2610019I03Rik 5430413I02Rik Acox2 Apc2 Aqp5 Arf1 Arhgdig Asf1b Aurka Aurkb B4galt6 BC003940 BC014795 BC021523 BC031407 Bcas2 Birc5 Bnipl Brca1 Brrn1 Bub1b Cacnb3 Car9 Ccna2 Ccnb2 Cdc20 Cdc2a Chl1 Cklfsf7 Clk3 Col11a1 Commd5 Cst6 Dcbld1 Ddost Ddx39 Dscr1l2 Dusp6 Egln3 Eif2b2 Eif3s3 Enpp1 Etnk1 Etv1 Exo1 Fignl1 Foxc…
272	V$HFH4_01	8	8	165	552	15446	-2.89	0.0	1.38	0.36	Hnrpab Irf7 Prim1 Rfc3 Rfc5 Shmt2 Uhrf1 Wdr4
273	V$OCT1_Q6: octamer factor 1	158	158	15	14674	1324	-2.9	0.0	0.45	0.0	1300002F13Rik 1810014L12Rik 2410080P20Rik 2510015F01Rik 2600017H08Rik 2610019I03Rik 5430413I02Rik Acox2 Apc2 Aqp5 Arf1 Arhgdig Asf1b Aurka Aurkb B4galt6 BC014795 BC021523 BC031407 Bcas2 Birc5 Bnipl Brca1 Brrn1 Cacnb3 Car9 Ccna2 Ccnb2 Cdc20 Cdc2a Cdca5 Chl1 Cklfsf7 Cmas Col11a1 Commd5 Crabp2 Cst6 Dcbld1 Ddost Ddx39 Dscr1l2 Dusp6 Egln3 Eif2b2 Eif3s3 Enpp1 Etnk1 Etv1 Exo1 Fignl1 Fzr1 Galk1 Galnt10 G…
274	V$MEF2_03: myogenic MADS factor MEF-2	1	1	172	321	15677	-2.91	0.0	0.03	0.0	Pdk3
275	V$MAX_01: Max	9	9	164	658	15340	-2.92	0.0	1.25	0.32	BC003940 Bcas2 Lap3 Ptbp1 Qtrt1 Riok2 Sgol1 Stmn1 Tubb5
276	V$T3R_01: viral homolog of thyroid hormone receptor alpha1	2	2	171	421	15577	-2.92	0.0	0.06	0.0	Fignl1 Wdr21
277	V$SRF_Q4	13	13	160	1283	14715	-2.95	0.0	0.45	0.0	Arf1 Arhgdig B4galt6 Eif3s3 Fzr1 Galk1 Gatm Ier3 Lap3 Mlp Slc35b1 Sms Spag5
278	V$FREAC2_01: Fork head RElated ACtivator-2	9	9	164	1008	14990	-2.97	0.0	0.27	0.0	Aurkb Ccna2 Cklfsf7 Dusp6 Igsf8 Mmp13 Nusap1 Sfxn3 Stmn1
279	V$NFKAPPAB65_01: NF-kappaB (p65)	11	11	162	929	15069	-3.02	0.0	0.86	0.12	1810014L12Rik Apc2 Birc5 Dusp6 Exo1 Ier3 Kif22 Pbk Rfc3 Uhrf1 Umpk
280	V$STAT5A_01: signal transducer and activator of transcription 5a	11	11	162	1047	14951	-3.06	0.0	0.54	0.0	Ccnb2 Ier3 Kif22 Maf1 Pbk Ptpn2 Rpl35 Shmt2 Srebf2 Tacc3 Tpx2
281	V$SRF_Q6: serum response factor	10	10	163	1015	14983	-3.06	0.0	0.41	0.0	Apc2 Arf1 Arhgdig Ddost Eif3s3 Gatm Hebp2 Mlp Slc35b1 Spag5
282	V$RORA2_01: RAR-related orphan receptor alpha2	4	4	169	220	15778	-3.09	0.0	1.52	0.42	B4galt6 Bub1b Hmmr Umpk
283	V$NKX61_01: NKX6-1	10	10	163	956	15042	-3.1	0.0	0.53	0.0	Bnipl Brca1 Eif3s3 Fignl1 Foxc1 Galnt7 Gzmc Melk Nek2 Rfc3
284	V$MEF3_B: MEF-3	3	3	170	482	15516	-3.11	0.0	0.11	0.0	BC003940 Fignl1 Pole2
285	V$CREBP1CJUN_01: CRE-binding protein 1:c-Jun heterodimer	8	8	165	626	15372	-3.11	0.0	1.0	0.16	1300002F13Rik Bcas2 Brrn1 Ccna2 Gzmc Sms Tenc1 Trim27
286	V$TAXCREB_01: Tax/CREB complex	6	6	167	421	15577	-3.12	0.0	1.18	0.27	Bub1b Etnk1 Galk1 Iqgap1 Sgol1 Slc29a3
287	V$HNF4_01: hepatic nuclear factor 4	165	165	8	15357	641	-3.13	0.0	0.3	0.0	1200008O12Rik 1300002F13Rik 1810014L12Rik 2410080P20Rik 2510015F01Rik 2600017H08Rik 2610019I03Rik 5430413I02Rik Acox2 Apc2 Aqp5 Arf1 Arhgdig Asf1b Aurka Aurkb B4galt6 BC003940 BC014795 BC021523 BC031407 Bcas2 Birc5 Bnipl Brca1 Brrn1 Bub1b Cacnb3 Car9 Ccna2 Ccnb2 Cdc20 Cdc2a Chl1 Cklfsf7 Cmas Col11a1 Commd5 Crabp2 Cst6 Dcbld1 Ddost Ddx39 Dscr1l2 Dusp6 Egln3 Eif2b2 Eif3s3 Enpp1 Etnk1 Etv1 Exo1 Fign…
288	V$ICSBP_Q6	9	9	164	861	15137	-3.14	0.0	0.53	0.0	BC014795 Exo1 Grwd1 Ifi44 Irf7 Kif22 Tctex1 Tgif Tmem9
289	V$NERF_Q2: new ets-related factor 1a	8	8	165	808	15190	-3.17	0.0	0.43	0.0	Clk3 Galnt10 Ggta1 Ris2 Rps10 Sms Srebf2 Tcirg1
290	V$FOXO3_01: fork head box O3	2	2	171	381	15617	-3.18	0.0	0.08	0.0	Sfxn3 Stmn1
291	V$HTF_01	8	8	165	711	15287	-3.2	0.0	0.68	0.01	BC031407 Bub1b Enpp1 Hmmr Padi4 Ppfia4 Pycr2 Riok2
292	V$POLY_C: Retroviral Poly A signal	4	4	169	240	15758	-3.21	0.0	1.33	0.35	Col11a1 Pafah1b3 Slc35b1 St6galnac4
293	V$FOXO4_02: fork head box O4	3	3	170	457	15541	-3.21	0.0	0.14	0.0	Insr Sfxn3 Stmn1
294	V$E4F1_Q6	6	6	167	460	15538	-3.23	0.0	0.96	0.16	1200008O12Rik Cdca5 Dcbld1 Pdk3 Psma5 Riok2
295	V$IRF1_01: interferon regulatory factor 1	5	5	168	352	15646	-3.25	0.0	1.09	0.24	Fzr1 Ifi44 Tcirg1 Tgif Zfp239
296	V$MAF_Q6	6	6	167	462	15536	-3.25	0.0	0.95	0.16	Commd5 Foxc1 Galnt7 Igsf8 Tcirg1 Zfp239
297	V$NFKAPPAB50_01: NF-kappaB (p50)	7	7	166	689	15309	-3.26	0.0	0.48	0.0	Bnipl Exo1 Foxc1 Fzr1 Pycard Tpx2 Wdr21
298	V$OCT1_01: octamer factor 1	6	6	167	471	15527	-3.28	0.0	0.91	0.15	Aurkb Egln3 Exo1 Grwd1 Skp2 Srebf2
299	V$PPARA_02: PPAR-alpha:RXR-alpha heterodimer (peroxisome proliferator activated factor alpha:retinoid X receptor alpha)	6	6	167	478	15520	-3.29	0.0	0.88	0.13	Commd5 Galnt10 Hist2h3c1 Mcm7 Nkd2 Racgap1
300	V$ATF_B: ATF binding site	6	6	167	491	15507	-3.29	0.0	0.82	0.1	1300002F13Rik Bcas2 Brrn1 Ccna2 Gzmc Sms
301	V$NFKB_C: NF-kappaB binding site	5	5	168	557	15441	-3.33	0.0	0.32	0.0	Birc5 Egln3 Pafah1b3 Rfc3 Rpl35
302	V$NFMUE1_Q6	6	6	167	574	15424	-3.35	0.0	0.53	0.0	Cdc20 Grwd1 Hcngp Ppp1r14b Ptbp1 Smyd5
303	V$COUP_DR1_Q6	5	5	168	470	15528	-3.42	0.0	0.55	0.0	Crabp2 Eif3s3 Hebp2 Pes1 Smyd5
304	V$CLOX_01: Clox	2	2	171	324	15674	-3.48	0.0	0.14	0.0	Galnt10 Hs2st1
305	V$HOX13_01: Hox-1.3	1	1	172	244	15754	-3.49	0.0	0.07	0.0	Lgals3
306	V$GNCF_01: GCNF (germ cell nuclear factor)	2	2	171	93	15905	-3.49	0.0	1.31	0.35	Nkd2 Smyd5
307	V$EVI1_02: ectopic viral integration site 1 encoded factor	3	3	170	384	15614	-3.49	0.0	0.24	0.0	Ris2 Stmn1 Tead4
308	V$MIF1_01: MIBP-1 / RFX1 complex	3	3	170	195	15803	-3.5	0.0	1.03	0.19	Ncoa5 Rfc5 Riok2
309	V$ATF6_01: activating transcription factor 6	4	4	169	330	15668	-3.5	0.0	0.73	0.04	Clk3 Enpp1 Padi4 Ppfia4
310	V$HEN1_01: HEN1	3	3	170	380	15618	-3.51	0.0	0.25	0.0	Hpn Tenc1 Ube2c
311	V$DEAF1_02	3	3	170	373	15625	-3.53	0.0	0.26	0.0	Eif2b2 Mclc Trim11
312	V$CDPCR3_01: cut-like homeodomain protein	4	4	169	401	15597	-3.53	0.0	0.46	0.0	2410080P20Rik Cdc2a Mcm3 Tgif
313	V$PAX3_01: Pax-3 binding sites	1	1	172	25	15973	-3.6	0.0	1.41	0.38	Mxd3
314	V$BACH1_01: BTB and CNC homolog 1	3	3	170	235	15763	-3.62	0.0	0.76	0.06	Acox2 Hcngp Tead4
315	V$STAT5B_01: signal transducer and activator of transcription 5b	3	3	170	326	15672	-3.63	0.0	0.38	0.0	Ccnb2 Kif22 Pbk
316	V$E2F_01: E2F	2	2	171	109	15889	-3.63	0.0	1.1	0.24	Shmt2 Uhrf1
317	V$PBX1_02: homeo domain factor Pbx-1	3	3	170	247	15751	-3.64	0.0	0.69	0.02	Kif22 Lgals3 Trim13
318	V$PR_01: high affinity binding sites for progesterone receptor	3	3	170	280	15718	-3.67	0.0	0.53	0.0	Bub1b Rad51 Rrm1
319	V$FXR_Q3	2	2	171	272	15726	-3.68	0.0	0.23	0.0	Col11a1 Pdk3
320	V$CAAT_C: Retroviral CCAAT box	2	2	171	120	15878	-3.69	0.0	0.98	0.16	Crabp2 Ddx39
321	V$FXR_IR1_Q6	2	2	171	152	15846	-3.82	0.0	0.71	0.03	Arhgdig Pdk3
322	V$HEN1_02: HEN1	1	1	172	189	15809	-3.82	0.0	0.14	0.0	Ube2c
323	V$CDP_02: transcriptional repressor CDP	2	2	171	159	15839	-3.83	0.0	0.66	0.0	Galnt10 Hs2st1
324	V$EVI1_06: ectopic viral integration site 1 encoded factor	2	2	171	205	15793	-3.85	0.0	0.43	0.0	Pbk Tubb5
325	V$MEIS1BHOXA9_02: Meis-1b:HOXA9 heterodimeric binding	2	2	171	191	15807	-3.85	0.0	0.49	0.0	Enpp1 Nusap1
326	V$FREAC4_01: Fork head RElated ACtivator-4	1	1	172	173	15825	-3.91	0.0	0.17	0.0	Brrn1
327	V$MYCMAX_01: c-Myc:Max heterodimer	1	1	172	141	15857	-4.05	0.0	0.24	0.0	Qtrt1
328	V$HMEF2_Q6: myocyte enhancer factor	1	1	172	58	15940	-4.08	0.0	0.75	0.06	Bub1b
329	V$DTYPEPA_B: poly A signal of D-type LTRs	1	1	172	84	15914	-4.15	0.0	0.51	0.0	Slc35c2
330	V$LXR_Q3	1	1	172	79	15919	-4.15	0.0	0.55	0.0	Irf7
331	V$SREBP1_02: sterol regulatory element-binding protein 1	1	1	172	94	15904	-4.16	0.0	0.44	0.0	Galnt7
