# Supplementary material for: A genomic analysis of mouse models of breast cancer reveals molecular features of mouse models and relationships to human breast cancer
Source: Breast Cancer Res. 2014 Jun 5;16(3):R59. doi: 10.1186/bcr3672 (PMC4078930; doi:10.1186/bcr3672)
Supplement: Additional file 3 — Fold change values organized by mouse tumor model type comparing the mouse model to normal mammary gland. [file bcr3672-S3.zip › Additional_File_3/Met_vs_NMLmammary/AdditionalFile70_Met_vs_NMLmammary/DownregulatedGenesgather_gene_ontology_121024.txt]

#	Annotation	Total Genes With Ann	Your Genes (With Ann)	Your Genes (No Ann)	Genome (With Ann)	Genome (No Ann)	ln(Bayes factor)	neg ln(p value)	FE: neg ln(p value)	FE: neg ln(FDR)	Genes
1	GO:0006091 [5]: generation of precursor metabolites and energy	73	73	437	357	11762	53.23	10.41	59.23	52.33	1110020P15Rik 1500040F11Rik 1810044O22Rik Acadl Acadm Acadvl Acdc Acox1 Aox1 Atp5a1 Atp5h Atp5k Atp5o Cox4i1 Cox5a Cox5b Cox6a1 Cox6a2 Cox6c Cox7a1 Cox8a Cox8b Cs Csl Cyb5 Cyp2e1 Cyp4b1 Dlat Eno3 Etfa Etfb Etfdh Fads2 Fads3 Fbp2 Fh1 Fmo1 Fmo2 Gbe1 Gpd2 Gyg1 Gys2 Hk2 Idh3g Mdh1 Mdh2 Ndufa5 Ndufa6 Ndufb7 Ndufb8 Ndufb9 Ndufs4 Ndufs7 Ndufv1 Pck1 Pcx Pdcd8 Pdhb Phka1 Phkg1 Por Pygl Pygm Sdha Srpx2 Sta…
2	GO:0007600 [5]: sensory perception	3	3	507	1354	10765	42.36	10.41	0.0	0.0	Creb3 Ndufb9 Npy1r
3	GO:0009581 [5]: detection of external stimulus	5	5	505	1362	10757	37.48	10.41	0.0	0.0	Cd209b Creb3 Fech Ndufb9 Npy1r
4	GO:0050877 [4]: neurophysiological process	8	8	502	1499	10620	36.47	10.41	0.0	0.0	Comt Creb3 Hnmt Ndufb9 Npy1r Ntf3 Tmod2 Tph1
5	GO:0019752 [6]: carboxylic acid metabolism	51	51	459	262	11857	33.48	10.41	39.46	33.66	0610010D20Rik Aacs Acadl Acadm Acadvl Acdc Acox1 Aldh4a1 Arg2 Aspa Bckdhb Cach Cav1 Cdo1 Cpt1b Cpt2 Crat Cyb5 Dci Ddt Dlat Ech1 Echs1 Ehhadh Elovl3 Elovl6 Fads1 Fads2 Fads3 Fasn Fh1 Gfpt2 Ggtla1 Glud1 Glul Gstz1 Hadhb Mccc1 Mdh1 Mdh2 Mlycd Ndufab1 Pck1 Pdk4 Phyh Prodh Ptges Scd1 Scp2 Tph1 Ucp3
6	GO:0006082 [5]: organic acid metabolism	51	51	459	262	11857	33.48	10.41	39.46	33.66	0610010D20Rik Aacs Acadl Acadm Acadvl Acdc Acox1 Aldh4a1 Arg2 Aspa Bckdhb Cach Cav1 Cdo1 Cpt1b Cpt2 Crat Cyb5 Dci Ddt Dlat Ech1 Echs1 Ehhadh Elovl3 Elovl6 Fads1 Fads2 Fads3 Fasn Fh1 Gfpt2 Ggtla1 Glud1 Glul Gstz1 Hadhb Mccc1 Mdh1 Mdh2 Mlycd Ndufab1 Pck1 Pdk4 Phyh Prodh Ptges Scd1 Scp2 Tph1 Ucp3
7	GO:0006631 [6]: fatty acid metabolism	31	31	479	94	12025	30.32	10.41	36.4	30.89	Aacs Acadl Acadm Acadvl Acdc Acox1 Cach Cav1 Cpt1b Cpt2 Crat Cyb5 Dci Ech1 Echs1 Ehhadh Elovl3 Elovl6 Fads1 Fads2 Fads3 Fasn Ggtla1 Hadhb Mlycd Ndufab1 Phyh Ptges Scd1 Scp2 Ucp3
8	GO:0006118 [6]: electron transport	46	46	464	246	11873	28.35	10.41	34.32	29.03	1110020P15Rik 1500040F11Rik 1810044O22Rik Acadl Acadm Acadvl Acox1 Aox1 Cox4i1 Cox5a Cox5b Cox6a1 Cox6a2 Cox6c Cox7a1 Cox8a Cox8b Cyb5 Cyp2e1 Cyp4b1 Etfa Etfb Etfdh Fads2 Fads3 Fmo1 Fmo2 Gpd2 Ndufa5 Ndufa6 Ndufb7 Ndufb8 Ndufb9 Ndufs4 Ndufs7 Ndufv1 Pdcd8 Por Sdha Srpx2 Stat5a Suox Txnl6 Txnrd3 Uqcrc1 Uqcrh
9	GO:0006629 [5]: lipid metabolism	53	53	457	381	11738	22.69	10.41	28.56	23.46	Aacs Acadl Acadm Acadvl Acdc Acox1 Adfp Adh1 Adpn Agpat3 Aldh1a7 Cach Cav1 Cel Cidea Cpt1b Cpt2 Crat Cyb5 Dci Dgat2 Ech1 Echs1 Ehhadh Elovl3 Elovl6 Fads1 Fads2 Fads3 Fasn Ggtla1 Hadhb Hsd11b1 Lass4 Lipe Lpgat1 Lpin1 Lpl Lrp1 Mlycd Ndufab1 Osbpl11 Pck1 Pcx Phyh Pla1a Pla2g2d Ptges Scd1 Scp2 Smpd3 Sult1a1 Ucp3
10	GO:0007186 [6]: G-protein coupled receptor protein signaling pathway	26	26	484	1861	10258	22.18	10.41	0.0	0.0	Adcy4 Admr Adra1a Calca Ccrl1 Cish Cmkor1 Cxcr3 Cxcr6 Edg1 Edn1 Eltd1 Fzd4 Gnai1 Gpr109b Gpr146 Gprc5b Npy1r Oxtr Ptger3 Pthr1 Ramp2 Rgs7 Sucnr1 Tgm2 Tmod2
11	GO:0044255 [5]: cellular lipid metabolism	45	45	465	302	11817	20.55	10.41	26.45	21.63	Aacs Acadl Acadm Acadvl Acdc Acox1 Adh1 Agpat3 Aldh1a7 Cach Cav1 Cel Cpt1b Cpt2 Crat Cyb5 Dci Dgat2 Ech1 Echs1 Ehhadh Elovl3 Elovl6 Fads1 Fads2 Fads3 Fasn Ggtla1 Hadhb Hsd11b1 Lass4 Lipe Lpgat1 Mlycd Ndufab1 Osbpl11 Pck1 Pcx Phyh Ptges Scd1 Scp2 Smpd3 Sult1a1 Ucp3
12	GO:0006936 [3]: muscle contraction	18	18	492	38	12081	20.39	10.41	26.5	21.63	Acta1 Actc1 Actn3 Atp2a2 Calca Casq1 Casq2 Cnn1 Myh11 Myh6 Myh7 Myom1 Myom2 Smpx Tnnc2 Tnni2 Tnnt3 Tpm2
13	GO:0015980 [6]: energy derivation by oxidation of organic compounds	25	25	485	91	12028	20.15	10.41	26.19	21.5	Acdc Cs Csl Dlat Eno3 Fbp2 Fh1 Gbe1 Gpd2 Gyg1 Gys2 Hk2 Idh3g Mdh1 Mdh2 Pck1 Pcx Pdhb Phka1 Phkg1 Pygl Pygm Sdha Suclg1 Taldo1
14	GO:0009605 [4]: response to external stimulus	37	37	473	2135	9984	18.94	10.41	0.0	0.0	Adn C1r C2 Calca Ccl11 Ccl24 Ccl5 Ccl9 Cd1d1 Cd209b Cmkor1 Comt Creb3 Cryab Cxcl12 Cxcl13 Cxcl15 Cxcl4 Cxcr3 Defb1 Ephx2 Fech Fmod Gadd45g Ggtla1 Hp Igh-4 Igj Ndufb9 Ninj2 Npy1r Orm1 Orm2 Ptger3 Serpina1a Snai2 Spn
15	GO:0007517 [5]: muscle development	26	26	484	110	12009	18.29	10.41	24.3	19.71	Acta1 Actc1 Casq1 Casq2 Cryab Fhl1 Gpd2 Mef2c Myh11 Myh6 Myh7 Myl1 Myl4 Mylpf Myom1 Myom2 Pdlim3 Phka1 Phkg1 Pvalb Tagln Tnnc2 Tnni2 Tnnt3 Tpm2 Vamp5
16	GO:0008152 [3]: metabolism	298	298	212	5304	6815	18.28	10.41	23.68	19.18	0610010D20Rik 0610038K03Rik 1110020P15Rik 1500040F11Rik 1810044O22Rik 2810423O19Rik AI317395 Aacs Acadl Acadm Acadvl Acas2 Acdc Acox1 Adamts5 Adcy4 Adfp Adh1 Adk Adn Adpn Agpat3 Akt2 Alad Alas1 Aldh1a1 Aldh1a7 Aldh4a1 Aldh6a1 Als2cr19 Amy1 Amy2 Aox1 Arg2 Art3 Asb5 Aspa Atf5 Atp2a2 Atp5a1 Atp5h Atp5k Atp5o BC004012 BC024139 Bckdhb Birc3 Btbd4 C1r C1s C2 Cabc1 Cach Car13 Car3 Car4 Car5b Cav1 Cbr2 C…
17	GO:0050896 [3]: response to stimulus	59	59	451	2692	9427	15.36	10.41	0.0	0.0	Acdc Adn C1r C2 Calca Ccl11 Ccl24 Ccl27 Ccl5 Ccl9 Cd1d1 Cd209b Cd7 Cmkor1 Comt Creb3 Cryab Cxcl12 Cxcl13 Cxcl14 Cxcl15 Cxcl4 Cxcl7 Cxcr3 Defb1 Dusp10 Epas1 Ephx2 Fcgrt Fech Fmod Gadd45g Ggtla1 Gpx3 Gpx4 Gpx7 H2-M9 Hp Ifi203 Igh-4 Igj Ltb Ly6c Msra Ndufb9 Ninj2 Npy1r Orm1 Orm2 Ptger3 Serpina1a Smpd3 Snai2 Sod3 Spn Spon2 Tnfrsf17 Tnfsf11 Ucp3
18	GO:0007166 [5]: cell surface receptor linked signal transduction	45	45	465	2257	9862	15.18	10.41	0.0	0.0	Adamts5 Adcy4 Admr Adra1a Bmp6 Calca Ccrl1 Cd3d Cd3g Chrdl2 Cish Cmkor1 Cxcr3 Cxcr6 Dtx1 Dtx2 Edg1 Edn1 Eif4ebp1 Eltd1 Eng Fzd4 Gnai1 Gpr109b Gpr146 Gprc5b Il2rb Itga7 Lama1 Ltbp4 Npy1r Nrp1 Oxtr P2rx5 Prss11 Ptger3 Pthr1 Ptprcap Ramp2 Rgs7 Sfrp4 Sucnr1 Tgm2 Tmod2 Wnt4
19	GO:0044262 [6]: cellular carbohydrate metabolism	29	29	481	164	11955	14.94	10.41	20.89	16.48	Acdc Cs Csl Dlat Eno3 Fbp2 Fh1 Gbe1 Gpd2 Gyg1 Gys2 Hk2 Idh3g Itih2 Mdh1 Mdh2 Npy1r Pck1 Pcx Pdhb Pfkfb3 Phka1 Phkg1 Pygl Pygm Sdha Suclg1 Taldo1 Xlkd1
20	GO:0006092 [7]: main pathways of carbohydrate metabolism	18	18	492	63	12056	13.72	10.41	19.77	15.44	Acdc Cs Csl Dlat Eno3 Fbp2 Fh1 Gpd2 Hk2 Idh3g Mdh1 Mdh2 Pck1 Pcx Pdhb Sdha Suclg1 Taldo1
21	GO:0050875 [3]: cellular physiological process	379	379	131	7555	4564	12.83	10.41	18.19	14.01	0610010D20Rik 1110020P15Rik 1500040F11Rik 1700020C11Rik 1810044O22Rik 2400002F11Rik 2810423O19Rik 9030617O03Rik AI317395 Aacs Abca8a Acadl Acadm Acadvl Acas2 Acdc Acox1 Acta1 Actc1 Adamts5 Adcy4 Adfp Adh1 Adk Adn Agpat3 Akt2 Alad Alas1 Aldh1a1 Aldh1a7 Aldh4a1 Als2cr19 Angptl4 Aox1 Apip Aqp1 Aqp7 Arg2 Arl4 Art3 Asb5 Aspa Atf5 Atp2a2 Atp5a1 Atp5h Atp5k Atp5o B430110G05Rik BC024139 Bckdhb Birc3 Btbd…
22	GO:0007165 [4]: signal transduction	73	73	437	2987	9132	12.67	10.41	0.0	0.0	Acdc Adamts5 Adcy4 Admr Adra1a Akt2 Arl4 Asb5 Atp2a2 Bmp6 Calca Cav1 Ccl11 Ccl5 Ccl9 Ccrl1 Cd3d Cd3g Chn1 Chrdl2 Cish Cmkor1 Cxcl15 Cxcr3 Cxcr6 Dtx1 Dtx2 Dusp10 Edg1 Edn1 Eif4ebp1 Eltd1 Eng Epas1 Fgf18 Fzd4 Gadd45g Gnai1 Gpr109b Gpr146 Gprc5b Il2rb Itga7 Lama1 Ldb3 Ltbp4 Npy1r Nrp1 Oxtr P2rx5 Pde1a Pde8a Pdlim3 Prkcm Prss11 Psen2 Ptger3 Pthr1 Ptprcap Ramp2 Rasa3 Rasgrp2 Rgl1 Rgs7 Rras Sfrp4 Sh3bp…
23	GO:0051186 [5]: cofactor metabolism	22	22	488	107	12012	12.54	10.41	18.54	14.28	Acas2 Alad Alas1 Atp5a1 Atp5h Atp5k Atp5o Cach Cbr2 D5Ertd33e Dlat Ehhadh Fech Ggtla1 Gstk1 Mlycd Mocs2 Pank3 Pdk4 Scp2 Taldo1 Txnrd3
24	GO:0044237 [4]: cellular metabolism	273	273	237	4993	7126	12.18	10.41	17.46	13.34	0610010D20Rik 1110020P15Rik 1500040F11Rik 1810044O22Rik 2810423O19Rik AI317395 Aacs Acadl Acadm Acadvl Acas2 Acdc Acox1 Adamts5 Adcy4 Adh1 Adk Adn Agpat3 Akt2 Alad Alas1 Aldh1a1 Aldh1a7 Aldh4a1 Als2cr19 Aox1 Arg2 Art3 Asb5 Aspa Atf5 Atp5a1 Atp5h Atp5k Atp5o BC024139 Bckdhb Birc3 Btbd4 C1r C1s C2 Cabc1 Cach Car13 Car3 Car4 Car5b Cav1 Cbr2 Cd1d1 Cd209b Cdo1 Cel Cited1 Ckmt2 Clpx Comt Cox4i1 Cox5a C…
25	GO:0005975 [5]: carbohydrate metabolism	34	34	476	263	11856	11.2	10.41	17.04	12.98	Acdc Amy1 Amy2 Cs Csl Dlat Eno3 Fbp2 Fh1 Gbe1 Gfpt2 Gpd2 Gyg1 Gys2 Hk2 Idh3g Itih2 Khk Mdh1 Mdh2 Npy1r Pck1 Pcx Pdhb Pfkfb3 Pgm2 Phka1 Phkg1 Pygl Pygm Sdha Suclg1 Taldo1 Xlkd1
26	GO:0006732 [6]: coenzyme metabolism	19	19	491	90	12029	10.57	10.41	16.56	12.56	Acas2 Atp5a1 Atp5h Atp5k Atp5o Cach Cbr2 D5Ertd33e Dlat Ehhadh Ggtla1 Gstk1 Mlycd Mocs2 Pank3 Pdk4 Scp2 Taldo1 Txnrd3
27	GO:0007275 [2]: development	107	107	403	1531	10588	10.08	10.41	15.51	11.61	Acox1 Acta1 Actc1 Alad Alas1 Bmp6 Casq1 Casq2 Cbfa2t3h Cd1d1 Chrdl2 Cish Cited1 Cryab Crym Cxcl12 Cxcl13 Cxcl15 Ddt Dmrt2 Ebf1 Ebf2 Edg1 Edn1 Egfl7 Eng Enpep Epas1 Fech Fgf18 Fhl1 Figf Fli1 Fzd4 Gadd45g Gpd2 Gpx4 Gsc Heph Hoxa7 Hoxc6 Hoxc9 Hoxd4 Hoxd8 Hoxd9 Hsd11b1 Htra3 Igfbp6 Itga7 Jag2 Krt1-14 Lama1 Lamb1-1 Lhx8 Ltb Mef2c Meox2 Mfn2 Mfng Mlf1 Msra Myh11 Myh6 Myh7 Myl1 Myl4 Mylpf Myom1 Myom2 Nd…
28	GO:0006099 [8]: tricarboxylic acid cycle	9	9	501	14	12105	9.71	10.41	15.85	11.9	Cs Csl Fh1 Idh3g Mdh1 Mdh2 Pdhb Sdha Suclg1
29	GO:0007154 [3]: cell communication	100	100	410	3509	8610	8.16	10.41	0.0	0.0	Acdc Adamts5 Adcy4 Admr Adra1a Akt2 Aoc3 Arl4 Asb5 Atp2a2 Bmp6 Calca Cav1 Ccl11 Ccl5 Ccl9 Ccrl1 Cd34 Cd36 Cd3d Cd3g Cdh13 Chn1 Chrdl2 Cish Cldn5 Clstn3 Cmkor1 Col17a1 Col3a1 Col6a2 Comt Cxcl15 Cxcr3 Cxcr6 Dpt Dtx1 Dtx2 Dusp10 Edg1 Edn1 Efemp1 Eif4ebp1 Eltd1 Eng Epas1 Fgf18 Fzd4 Gadd45g Glycam1 Gnai1 Gpr109b Gpr146 Gprc5b Hnmt Icam2 Il2rb Itga7 Jag2 Lama1 Lamb1-1 Ldb3 Ltbp4 Nid1 Ninj2 Npy1r Nrp1 N…
30	GO:0006941 [4]: striated muscle contraction	7	7	503	8	12111	7.87	10.41	14.02	10.17	Casq2 Myh11 Myh6 Myh7 Myom1 Myom2 Smpx
31	GO:0050874 [3]: organismal physiological process	59	59	451	2349	9770	7.56	10.41	0.0	0.0	Actc1 Adn Adra1a C1r C2 Calca Cav1 Ccl11 Ccl24 Ccl27 Ccl5 Ccl9 Cd1d1 Cd209b Cd7 Comt Creb3 Cxcl12 Cxcl13 Cxcl14 Cxcl15 Cxcl4 Cxcl7 Edn1 F13a1 Fcgrt Fgb Fgf18 Fli1 Gadd45g Ggtla1 H2-M9 Hnmt Hp Ifi203 Igh-4 Igj Lamb1-1 Ltb Msra Ndufb9 Npy1r Ntf3 Orm1 Orm2 Procr Psen2 Ptger3 Pthr1 Ptn Serpina1a Spn Spon2 Stat5a Thbd Tmod2 Tnfrsf17 Tnfsf11 Tph1
32	GO:0000004 [2]: biological_process unknown	16	16	494	995	11124	6.92	10.41	0.0	0.0	Antxr1 Art4 Atpaf2 Bloc1s1 Brp44l Chpt1 Cys1 Dgcr6 Glcci1 Lace1 Lims2 Nrbf1 Rspondin Serpina3m Stc2 Zfp385
33	GO:0009887 [4]: organogenesis	67	67	443	883	11236	6.82	10.41	12.32	8.52	Acta1 Actc1 Casq1 Casq2 Cbfa2t3h Cd1d1 Cited1 Cryab Crym Cxcl12 Cxcl13 Cxcl15 Edg1 Egfl7 Eng Enpep Epas1 Fgf18 Fhl1 Figf Fli1 Gadd45g Gpd2 Heph Hoxa7 Hoxc6 Hoxc9 Hoxd4 Hoxd8 Hoxd9 Hsd11b1 Krt1-14 Lama1 Lhx8 Ltb Mef2c Myh11 Myh6 Myh7 Myl1 Myl4 Mylpf Myom1 Myom2 Nrp1 Ntf3 Pdlim3 Phka1 Phkg1 Prelp Pthr1 Ptn Pvalb Rtn4 Sepp1 Spn Tagln Tek Tnfsf11 Tnnc2 Tnni2 Tnnt3 Tpm2 Vamp5 Vegfb Vegfc Wnt4
34	GO:0048513 [3]: organ development	67	67	443	889	11230	6.61	10.41	12.1	8.43	Acta1 Actc1 Casq1 Casq2 Cbfa2t3h Cd1d1 Cited1 Cryab Crym Cxcl12 Cxcl13 Cxcl15 Edg1 Egfl7 Eng Enpep Epas1 Fgf18 Fhl1 Figf Fli1 Gadd45g Gpd2 Heph Hoxa7 Hoxc6 Hoxc9 Hoxd4 Hoxd8 Hoxd9 Hsd11b1 Krt1-14 Lama1 Lhx8 Ltb Mef2c Myh11 Myh6 Myh7 Myl1 Myl4 Mylpf Myom1 Myom2 Nrp1 Ntf3 Pdlim3 Phka1 Phkg1 Prelp Pthr1 Ptn Pvalb Rtn4 Sepp1 Spn Tagln Tek Tnfsf11 Tnnc2 Tnni2 Tnnt3 Tpm2 Vamp5 Vegfb Vegfc Wnt4
35	GO:0006937 [4]: regulation of muscle contraction	7	7	503	12	12107	5.98	9.72	12.1	8.43	Atp2a2 Calca Casq1 Casq2 Tnnc2 Tnni2 Tnnt3
36	GO:0006635 [8]: fatty acid beta-oxidation	5	5	505	3	12116	5.97	9.72	12.14	8.43	Acdc Acox1 Dci Ehhadh Hadhb
37	GO:0009653 [3]: morphogenesis	73	73	437	1033	11086	5.59	9.31	11.01	7.49	Acta1 Actc1 Casq1 Casq2 Cbfa2t3h Cd1d1 Cish Cited1 Cryab Crym Cxcl12 Cxcl13 Cxcl15 Edg1 Egfl7 Eng Enpep Epas1 Fgf18 Fhl1 Figf Fli1 Gadd45g Gpd2 Heph Hoxa7 Hoxc6 Hoxc9 Hoxd4 Hoxd8 Hoxd9 Hsd11b1 Htra3 Igfbp6 Itga7 Krt1-14 Lama1 Lhx8 Ltb Mef2c Myh11 Myh6 Myh7 Myl1 Myl4 Mylpf Myom1 Myom2 Nrp1 Ntf3 Pdlim3 Phka1 Phkg1 Prelp Prss11 Pthr1 Ptn Pvalb Rtn4 Sepp1 Spn Stat5a Tagln Tek Tnfsf11 Tnnc2 Tnni2 Tnnt…
38	GO:0019395 [7]: fatty acid oxidation	6	6	504	8	12111	5.41	9.16	11.55	7.92	Acdc Acox1 Dci Ehhadh Hadhb Phyh
39	GO:0006119 [6]: oxidative phosphorylation	9	9	501	29	12090	5.03	8.8	11.09	7.5	1110020P15Rik Atp5a1 Atp5h Atp5k Atp5o Ndufb9 Ndufs7 Ndufv1 Uqcrh
40	GO:0016053 [6]: organic acid biosynthesis	11	11	499	47	12072	4.96	8.8	10.98	7.49	0610010D20Rik Elovl3 Elovl6 Fads1 Fads2 Fads3 Fasn Ggtla1 Mlycd Ndufab1 Scd1
41	GO:0046394 [7]: carboxylic acid biosynthesis	11	11	499	47	12072	4.96	8.8	10.98	7.49	0610010D20Rik Elovl3 Elovl6 Fads1 Fads2 Fads3 Fasn Ggtla1 Mlycd Ndufab1 Scd1
42	GO:0051188 [6]: cofactor biosynthesis	12	12	498	61	12058	4.37	7.85	10.35	6.89	Acas2 Alad Alas1 Atp5a1 Atp5h Atp5k Atp5o D5Ertd33e Fech Ggtla1 Mocs2 Pank3
43	GO:0006633 [7]: fatty acid biosynthesis	10	10	500	42	12077	4.2	7.67	10.23	6.84	Elovl3 Elovl6 Fads1 Fads2 Fads3 Fasn Ggtla1 Mlycd Ndufab1 Scd1
44	GO:0030044 [7]: actin filament stabilization	4	4	506	2	12117	4.03	7.58	10.21	6.84	Gsn Tmod1 Tmod2 Tmod4
45	GO:0051016 [8]: barbed-end actin filament capping	4	4	506	2	12117	4.03	7.58	10.21	6.84	Gsn Tmod1 Tmod2 Tmod4
46	GO:0042775 [8]: ATP synthesis coupled electron transport (sensu Eukaryota)	5	5	505	6	12113	3.98	7.47	10.13	6.82	1110020P15Rik Ndufb9 Ndufs7 Ndufv1 Uqcrh
47	GO:0006084 [7]: acetyl-CoA metabolism	5	5	505	6	12113	3.98	7.47	10.13	6.82	Acas2 Cach Dlat Mlycd Pdk4
48	GO:0006139 [5]: nucleobase, nucleoside, nucleotide and nucleic acid metabolism	67	67	443	2360	9759	3.66	7.21	0.0	0.0	Adcy4 Adk Als2cr19 Asb5 Atf5 Atp5a1 Atp5h Atp5k Atp5o BC024139 Btbd4 Cbr2 Cited1 Creb3 Cugbp2 Dmrt2 Dpf3 Ebf1 Ebf2 Enpp2 Epas1 Esrrb Fli1 Foxa1 Gpx4 Gsc Hdgfrp2 Hoxa7 Hoxc6 Hoxc9 Hoxd4 Hoxd8 Hoxd9 Htatsf1 Irf4 Irx4 Klf15 Klf4 Lass4 Lhx8 Mef2a Mef2c Meox2 Ntf3 Pdcd8 Ppargc1b Rbpms2 Rfx2 Rxrg Sfrp4 Smarca1 Smarcd3 Snai2 Sox17 Sox7 Stat5a Taldo1 Tcf15 Tcfap2a Tgfb1i4 Timm44 Trub2 Twist2 Wbscr14 Zfhx…
49	GO:0048514 [5]: blood vessel morphogenesis	12	12	498	67	12052	3.58	7.03	9.54	6.29	Cited1 Edg1 Egfl7 Eng Enpep Epas1 Figf Nrp1 Rtn4 Tek Vegfb Vegfc
50	GO:0042773 [7]: ATP synthesis coupled electron transport	5	5	505	7	12112	3.48	6.93	9.63	6.35	1110020P15Rik Ndufb9 Ndufs7 Ndufv1 Uqcrh
51	GO:0016051 [6]: carbohydrate biosynthesis	10	10	500	47	12072	3.4	6.83	9.4	6.19	Acdc Fbp2 Gbe1 Gfpt2 Gpd2 Gyg1 Gys2 Pck1 Pcx Phkg1
52	GO:0009058 [4]: biosynthesis	56	56	454	790	11329	3.31	6.78	8.72	5.68	0610010D20Rik 0610038K03Rik Acas2 Acdc Adamts5 Adcy4 Alad Alas1 Atp5a1 Atp5h Atp5k Atp5o Cav1 Cd1d1 Cd209b D5Ertd33e Ddt Dgat2 Eif4e3 Eif4ebp1 Elovl3 Elovl6 Fads1 Fads2 Fads3 Fasn Fbp2 Fech Fthfd Gadd45g Gbe1 Gfpt2 Ggtla1 Glul Gpd2 Gpt1 Gyg1 Gys2 Mknk2 Mlycd Mocs2 Mrpl12 Ndufab1 Pank3 Pck1 Pcx Phkg1 Prodh Psen2 Rpl5 Scd1 Smarcd3 Spn St3gal4 St8sia4 Tph1
53	GO:0009310 [6]: amine catabolism	9	9	501	38	12081	3.27	6.78	9.29	6.11	Aldh4a1 Arg2 Aspa Bckdhb Cdo1 Comt Gstz1 Mccc1 Prodh
54	GO:0006641 [7]: triacylglycerol metabolism	4	4	506	3	12116	3.22	6.75	9.39	6.19	Cav1 Dgat2 Lipe Pck1
55	GO:0001525 [6]: angiogenesis	11	11	499	59	12060	3.2	6.75	9.17	6.01	Edg1 Egfl7 Eng Enpep Epas1 Figf Nrp1 Rtn4 Tek Vegfb Vegfc
56	GO:0006259 [5]: DNA metabolism	4	4	506	417	11702	3.03	6.55	0.0	0.0	Gpx4 Pdcd8 Smarca1 Smarcd3
57	GO:0006006 [8]: glucose metabolism	11	11	499	61	12058	2.95	6.38	8.91	5.84	Acdc Dlat Eno3 Fbp2 Gpd2 Hk2 Npy1r Pck1 Pcx Pdhb Taldo1
58	GO:0005977 [8]: glycogen metabolism	7	7	503	22	12097	2.94	6.38	9.02	5.91	Gbe1 Gyg1 Gys2 Phka1 Phkg1 Pygl Pygm
59	GO:0006073 [7]: glucan metabolism	7	7	503	22	12097	2.94	6.38	9.02	5.91	Gbe1 Gyg1 Gys2 Phka1 Phkg1 Pygl Pygm
60	GO:0007582 [2]: physiological process	444	444	66	9831	2288	2.94	6.38	8.17	5.23	0610010D20Rik 0610038K03Rik 1110020P15Rik 1500040F11Rik 1700020C11Rik 1810044O22Rik 2400002F11Rik 2810423O19Rik 9030617O03Rik AI317395 Aacs Abca8a Acadl Acadm Acadvl Acas2 Acdc Acox1 Acta1 Actc1 Actn3 Adamts5 Adcy4 Adfp Adh1 Adk Adn Adpn Adra1a Agpat3 Akt2 Alad Alas1 Aldh1a1 Aldh1a7 Aldh4a1 Aldh6a1 Als2cr19 Amy1 Amy2 Angptl4 Aox1 Apip Aqp1 Aqp7 Arg2 Arl4 Art3 Asb5 Aspa Atf5 Atp2a2 Atp5a1 Atp5h At…
61	GO:0009063 [7]: amino acid catabolism	8	8	502	31	12088	2.86	6.28	8.9	5.84	Aldh4a1 Arg2 Aspa Bckdhb Cdo1 Gstz1 Mccc1 Prodh
62	GO:0001568 [4]: blood vessel development	12	12	498	77	12042	2.46	5.83	8.37	5.4	Cited1 Edg1 Egfl7 Eng Enpep Epas1 Figf Nrp1 Rtn4 Tek Vegfb Vegfc
63	GO:0006800 [5]: oxygen and reactive oxygen species metabolism	8	8	502	34	12085	2.33	5.67	8.36	5.4	Fmo2 Gpx3 Gpx4 Gpx7 Msra Sod2 Sod3 Ucp3
64	GO:0006112 [7]: energy reserve metabolism	7	7	503	25	12094	2.3	5.62	8.36	5.4	Gbe1 Gyg1 Gys2 Phka1 Phkg1 Pygl Pygm
65	GO:0006094 [8]: gluconeogenesis	5	5	505	10	12109	2.28	5.62	8.4	5.4	Acdc Fbp2 Gpd2 Pck1 Pcx
66	GO:0019318 [7]: hexose metabolism	12	12	498	80	12039	2.15	5.51	8.06	5.16	Acdc Dlat Eno3 Fbp2 Gpd2 Hk2 Npy1r Pck1 Pcx Pdhb Pfkfb3 Taldo1
67	GO:0044264 [6]: cellular polysaccharide metabolism	7	7	503	26	12093	2.1	5.44	8.15	5.23	Gbe1 Gyg1 Gys2 Phka1 Phkg1 Pygl Pygm
68	GO:0044249 [5]: cellular biosynthesis	52	52	458	758	11361	2.09	5.38	7.45	4.65	0610010D20Rik Acas2 Acdc Adamts5 Adcy4 Alad Alas1 Atp5a1 Atp5h Atp5k Atp5o Cd1d1 Cd209b D5Ertd33e Ddt Dgat2 Eif4e3 Eif4ebp1 Elovl3 Elovl6 Fads1 Fads2 Fads3 Fasn Fbp2 Fech Gadd45g Gbe1 Gfpt2 Ggtla1 Glul Gpd2 Gyg1 Gys2 Mknk2 Mlycd Mocs2 Mrpl12 Ndufab1 Pank3 Pck1 Pcx Phkg1 Prodh Psen2 Rpl5 Scd1 Smarcd3 Spn St3gal4 St8sia4 Tph1
69	GO:0005996 [6]: monosaccharide metabolism	12	12	498	82	12037	1.96	5.24	7.86	4.99	Acdc Dlat Eno3 Fbp2 Gpd2 Hk2 Npy1r Pck1 Pcx Pdhb Pfkfb3 Taldo1
70	GO:0030155 [4]: regulation of cell adhesion	6	6	504	19	12100	1.78	5.07	7.86	4.99	Edg1 Lama1 Pscdbp Spn Stat5a Tnxb
71	GO:0005976 [5]: polysaccharide metabolism	7	7	503	28	12091	1.73	4.99	7.77	4.92	Gbe1 Gyg1 Gys2 Phka1 Phkg1 Pygl Pygm
72	GO:0006839 [6]: mitochondrial transport	4	4	506	6	12113	1.55	4.78	7.7	4.88	Slc25a10 Slc25a4 Ucp1 Ucp3
73	GO:0008064 [6]: regulation of actin polymerization and/or depolymerization	4	4	506	6	12113	1.55	4.78	7.7	4.88	Gsn Tmod1 Tmod2 Tmod4
74	GO:0006090 [7]: pyruvate metabolism	3	3	507	2	12117	1.22	4.46	7.39	4.61	Dlat Pck1 Pdk4
75	GO:0042330 [5]: taxis	12	12	498	91	12028	1.16	4.4	7.02	4.36	Ccl11 Ccl24 Ccl5 Ccl9 Cmkor1 Creb3 Cxcl12 Cxcl13 Cxcl15 Cxcl4 Cxcr3 Fmod
76	GO:0006935 [6]: chemotaxis	12	12	498	91	12028	1.16	4.4	7.02	4.36	Ccl11 Ccl24 Ccl5 Ccl9 Cmkor1 Creb3 Cxcl12 Cxcl13 Cxcl15 Cxcl4 Cxcr3 Fmod
77	GO:0030832 [9]: regulation of actin filament length	4	4	506	7	12112	1.14	4.4	7.28	4.59	Gsn Tmod1 Tmod2 Tmod4
78	GO:0051128 [5]: regulation of cell organization and biogenesis	4	4	506	7	12112	1.14	4.4	7.28	4.59	Gsn Tmod1 Tmod2 Tmod4
79	GO:0005978 [8]: glycogen biosynthesis	4	4	506	7	12112	1.14	4.4	7.28	4.59	Gbe1 Gyg1 Gys2 Phkg1
80	GO:0006638 [6]: neutral lipid metabolism	4	4	506	7	12112	1.14	4.4	7.28	4.59	Cav1 Dgat2 Lipe Pck1
81	GO:0006639 [6]: acylglycerol metabolism	4	4	506	7	12112	1.14	4.4	7.28	4.59	Cav1 Dgat2 Lipe Pck1
82	GO:0009250 [7]: glucan biosynthesis	4	4	506	7	12112	1.14	4.4	7.28	4.59	Gbe1 Gyg1 Gys2 Phkg1
83	GO:0008610 [6]: lipid biosynthesis	16	16	494	151	11968	0.98	4.23	6.74	4.18	Agpat3 Dgat2 Elovl3 Elovl6 Fads1 Fads2 Fads3 Fasn Ggtla1 Lass4 Lpgat1 Mlycd Ndufab1 Pck1 Pcx Scd1
84	GO:0009108 [7]: coenzyme biosynthesis	9	9	501	55	12064	0.95	4.23	6.9	4.32	Acas2 Atp5a1 Atp5h Atp5k Atp5o D5Ertd33e Ggtla1 Mocs2 Pank3
85	GO:0019319 [8]: hexose biosynthesis	5	5	505	15	12104	0.84	4.1	6.92	4.32	Acdc Fbp2 Gpd2 Pck1 Pcx
86	GO:0046165 [6]: alcohol biosynthesis	5	5	505	15	12104	0.84	4.1	6.92	4.32	Acdc Fbp2 Gpd2 Pck1 Pcx
87	GO:0046364 [7]: monosaccharide biosynthesis	5	5	505	15	12104	0.84	4.1	6.92	4.32	Acdc Fbp2 Gpd2 Pck1 Pcx
88	GO:0046486 [6]: glycerolipid metabolism	4	4	506	8	12111	0.78	4.04	6.9	4.32	Cav1 Dgat2 Lipe Pck1
89	GO:0006662 [5]: glycerol ether metabolism	4	4	506	8	12111	0.78	4.04	6.9	4.32	Cav1 Dgat2 Lipe Pck1
90	GO:0006520 [6]: amino acid metabolism	14	14	496	126	11993	0.67	3.9	6.45	3.93	0610010D20Rik Aldh4a1 Arg2 Aspa Bckdhb Cdo1 Ddt Gfpt2 Glud1 Glul Gstz1 Mccc1 Prodh Tph1
91	GO:0009064 [7]: glutamine family amino acid metabolism	5	5	505	16	12103	0.6	3.84	6.68	4.15	Aldh4a1 Arg2 Gfpt2 Glul Prodh
92	GO:0006085 [8]: acetyl-CoA biosynthesis	3	3	507	3	12116	0.57	3.84	6.73	4.18	Acas2 Dlat Pdk4
93	GO:0044267 [6]: cellular protein metabolism	67	67	443	2142	9977	0.49	3.73	0.0	0.0	2810423O19Rik AI317395 Acdc Adamts5 Adn Akt2 Art3 Birc3 C1r C1s C2 Cabc1 Cav1 Cd1d1 Cd209b Clpx Ctse Cugbp2 Dapk2 Dnajb4 Dnajd1 Dpep1 Dtx1 Dtx2 Dusp1 Dusp10 Eif4e3 Eif4ebp1 Enpep F13a1 Fap Fbxo9 Fkbp7 Fkbp9 Gadd45g Grpel1 Gzma Hp Htra3 Immp2l Loxl1 Mapk12 Mcpt5 Mknk2 Mrpl12 Msra Myh7 Pdk4 Phkg1 Pink1 Prkcm Prss11 Psen2 Rpl5 Smarcd3 Snrk Spn St3gal4 St8sia4 Tek Tgm2 Tinag Tnfsf11 Trfr2 Ubd Uqcrc1 …
94	GO:0015909 [7]: long-chain fatty acid transport	2	2	508	0	12119	0.23	3.47	6.42	3.92	Adfp Cpt1b
95	GO:0019915 [6]: lipid storage	2	2	508	0	12119	0.23	3.47	6.42	3.92	Adfp Cav1
96	GO:0006519 [5]: amino acid and derivative metabolism	16	16	494	165	11954	0.2	3.41	5.9	3.49	0610010D20Rik Aldh4a1 Arg2 Aspa Bckdhb Cdo1 Ckmt2 Comt Ddt Gfpt2 Glud1 Glul Gstz1 Mccc1 Prodh Tph1
97	GO:0016070 [5]: RNA metabolism	5	5	505	363	11756	0.18	3.41	0.0	0.0	Cugbp2 Htatsf1 Ppargc1b Rbpms2 Trub2
98	GO:0040007 [3]: growth	11	11	499	90	12029	0.16	3.41	5.99	3.56	Bmp6 Cish Fhl1 Htra3 Igfbp6 Lama1 Ninj2 Npy1r Prss11 Sepp1 Tkt
99	GO:0044238 [4]: primary metabolism	231	231	279	4825	7294	0.14	3.37	4.85	2.67	0610010D20Rik 2810423O19Rik AI317395 Aacs Acadl Acadm Acadvl Acdc Acox1 Adamts5 Adcy4 Adfp Adh1 Adk Adn Adpn Agpat3 Akt2 Aldh1a7 Aldh4a1 Als2cr19 Amy1 Amy2 Arg2 Art3 Asb5 Aspa Atf5 Atp5a1 Atp5h Atp5k Atp5o BC024139 Bckdhb Birc3 Btbd4 C1r C1s C2 Cabc1 Cach Cav1 Cbr2 Cd1d1 Cd209b Cdo1 Cel Cidea Cited1 Ckmt2 Clpx Comt Cpt1b Cpt2 Crat Creb3 Cs Csl Ctse Cugbp2 Cyb5 Dapk2 Dci Ddt Dgat2 Dlat Dmrt2 Dnajb…
100	GO:0009065 [8]: glutamine family amino acid catabolism	3	3	507	4	12115	0.04	0.0	6.2	3.71	Aldh4a1 Arg2 Prodh
101	GO:0008015 [4]: circulation	6	6	504	29	12090	-0.02	0.0	5.98	3.56	Actc1 Adra1a Cav1 Edn1 Fli1 Npy1r
102	GO:0043284 [5]: biopolymer biosynthesis	4	4	506	11	12108	-0.12	0.0	5.99	3.56	Gbe1 Gyg1 Gys2 Phkg1
103	GO:0046148 [5]: pigment biosynthesis	4	4	506	11	12108	-0.12	0.0	5.99	3.56	Alad Alas1 Ddt Fech
104	GO:0000271 [6]: polysaccharide biosynthesis	4	4	506	11	12108	-0.12	0.0	5.99	3.56	Gbe1 Gyg1 Gys2 Phkg1
105	GO:0019748 [4]: secondary metabolism	5	5	505	20	12099	-0.19	0.0	5.86	3.45	Alad Alas1 Aldh1a7 Ddt Fech
106	GO:0050794 [3]: regulation of cellular process	36	36	474	538	11581	-0.19	0.0	5.15	2.9	Acdc Akt2 Angptl4 Apip Atf5 Birc3 Cav1 Cd1d1 Cd209b Chrdl2 Cidec Cish Cxcl12 Edg1 Egfl7 Eng Gsn Htra3 Igfbp6 Igh-4 Lama1 Lgals12 Nfkbia Prss11 Pscdbp Ramp2 Rtn4 Snai2 Spn Stat5a Tek Tmod1 Tmod2 Tmod4 Tnfsf11 Tnxb
107	GO:0051246 [5]: regulation of protein metabolism	9	9	501	67	12052	-0.2	0.0	5.68	3.33	Cd1d1 Cd209b Eif4ebp1 Gsn Serpinb1b Spn Tmod1 Tmod2 Tmod4
108	GO:0006790 [5]: sulfur metabolism	7	7	503	42	12077	-0.25	0.0	5.71	3.35	Acas2 Cdo1 Ggtla1 Gstk1 Mocs2 Sepp1 Txnrd3
109	GO:0043283 [4]: biopolymer metabolism	37	37	473	1288	10831	-0.25	0.0	0.0	0.0	AI317395 Adamts5 Adn C1r C1s C2 Ctse Cugbp2 Dpep1 Enpep Fap Gbe1 Gpx4 Gyg1 Gys2 Gzma Hp Htatsf1 Htra3 Immp2l Mcpt5 Pdcd8 Phka1 Phkg1 Ppargc1b Prss11 Pygl Pygm Rbpms2 Serpinb1b Smarca1 Smarcd3 Tgm2 Tinag Trfr2 Trub2 Uqcrc1
110	GO:0009308 [5]: amine metabolism	17	17	493	192	11927	-0.3	0.0	5.34	3.08	0610010D20Rik Aldh4a1 Arg2 Aspa Bckdhb Cdo1 Comt Ddt Gfpt2 Glud1 Glul Gstz1 Itih2 Mccc1 Prodh Tph1 Xlkd1
111	GO:0006749 [6]: glutathione metabolism	4	4	506	12	12107	-0.36	0.0	5.73	3.36	Acas2 Ggtla1 Gstk1 Txnrd3
112	GO:0008154 [6]: actin polymerization and/or depolymerization	4	4	506	12	12107	-0.36	0.0	5.73	3.36	Gsn Tmod1 Tmod2 Tmod4
113	GO:0006120 [9]: mitochondrial electron transport, NADH to ubiquinone	3	3	507	5	12114	-0.38	0.0	5.76	3.37	Ndufb9 Ndufs7 Ndufv1
114	GO:0006464 [7]: protein modification	30	30	480	1086	11033	-0.4	0.0	0.0	0.0	2810423O19Rik Adamts5 Akt2 Art3 Birc3 Dapk2 Dtx1 Dtx2 Dusp1 Dusp10 F13a1 Fbxo9 Loxl1 Mapk12 Mknk2 Msra Myh7 Pdk4 Phkg1 Pink1 Prkcm Psen2 Smarcd3 Snrk St3gal4 St8sia4 Tek Tgm2 Ubd Wwp1
115	GO:0006979 [5]: response to oxidative stress	5	5	505	22	12097	-0.53	0.0	5.5	3.17	Gpx3 Gpx4 Gpx7 Msra Ucp3
116	GO:0009056 [4]: catabolism	43	43	467	700	11419	-0.69	0.0	4.53	2.4	AI317395 Adamts5 Adn Adpn Aldh4a1 Arg2 Aspa Bckdhb C1r C1s C2 Cdo1 Cel Comt Ctse Dlat Dpep1 Eno3 Enpep Ephx2 Fap Gstz1 Gzma Hk2 Hp Htra3 Immp2l Lipe Lpl Mccc1 Mcpt5 Pdcd8 Pdhb Pla2g2d Prodh Prss11 Serpinb1b Taldo1 Tgm2 Tinag Trfr2 Uqcrc1 Xlkd1
117	GO:0006779 [7]: porphyrin biosynthesis	3	3	507	6	12113	-0.75	0.0	5.39	3.08	Alad Alas1 Fech
118	GO:0006783 [6]: heme biosynthesis	3	3	507	6	12113	-0.75	0.0	5.39	3.08	Alad Alas1 Fech
119	GO:0019538 [5]: protein metabolism	72	72	438	2158	9961	-0.81	0.0	0.01	0.0	2810423O19Rik AI317395 Acdc Adamts5 Adn Akt2 Art3 Birc3 C1r C1s C2 Cabc1 Cav1 Cd1d1 Cd209b Clpx Ctse Cugbp2 Dapk2 Dnajb4 Dnajd1 Dpep1 Dtx1 Dtx2 Dusp1 Dusp10 Eif4e3 Eif4ebp1 Enpep F13a1 Fap Fbxo9 Fkbp7 Fkbp9 Gadd45g Grpel1 Gsn Gzma Hp Htra3 Immp2l Loxl1 Mapk12 Mcpt5 Mknk2 Mrpl12 Msra Myh7 Pdk4 Phkg1 Pink1 Prkcm Prss11 Psen2 Rpl5 Serpinb1b Smarcd3 Snrk Spn St3gal4 St8sia4 Tek Tgm2 Tinag Tmod1 Tmod2…
120	GO:0006066 [5]: alcohol metabolism	14	14	496	153	11966	-0.81	0.0	4.86	2.67	Acdc Comt Dlat Eno3 Fbp2 Gpd2 Hk2 Lipe Npy1r Pck1 Pcx Pdhb Pfkfb3 Taldo1
121	GO:0015908 [6]: fatty acid transport	2	2	508	1	12118	-0.83	0.0	5.35	3.08	Adfp Cpt1b
122	GO:0019432 [8]: triacylglycerol biosynthesis	2	2	508	1	12118	-0.83	0.0	5.35	3.08	Dgat2 Pck1
123	GO:0006086 [8]: acetyl-CoA biosynthesis from pyruvate	2	2	508	1	12118	-0.83	0.0	5.35	3.08	Dlat Pdk4
124	GO:0006122 [9]: mitochondrial electron transport, ubiquinol to cytochrome c	2	2	508	1	12118	-0.83	0.0	5.35	3.08	1110020P15Rik Uqcrh
125	GO:0006562 [9]: proline catabolism	2	2	508	1	12118	-0.83	0.0	5.35	3.08	Aldh4a1 Prodh
126	GO:0044248 [5]: cellular catabolism	39	39	471	627	11492	-0.85	0.0	4.39	2.3	AI317395 Adamts5 Adn Aldh4a1 Arg2 Aspa Bckdhb C1r C1s C2 Cdo1 Cel Comt Ctse Dlat Dpep1 Eno3 Enpep Ephx2 Fap Gstz1 Gzma Hk2 Hp Htra3 Immp2l Lipe Mccc1 Mcpt5 Pdcd8 Pdhb Prodh Prss11 Taldo1 Tgm2 Tinag Trfr2 Uqcrc1 Xlkd1
127	GO:0006512 [8]: ubiquitin cycle	6	6	504	351	11768	-1.04	0.0	0.0	0.0	Birc3 Dtx1 Dtx2 Fbxo9 Ubd Wwp1
128	GO:0051260 [8]: protein homooligomerization	3	3	507	7	12112	-1.06	0.0	5.06	2.84	Acdc Cav1 Tnfsf11
129	GO:0006637 [7]: acyl-CoA metabolism	3	3	507	7	12112	-1.06	0.0	5.06	2.84	Ehhadh Mlycd Scp2
130	GO:0006939 [4]: smooth muscle contraction	3	3	507	7	12112	-1.06	0.0	5.06	2.84	Calca Cnn1 Myh11
131	GO:0006730 [5]: one-carbon compound metabolism	5	5	505	26	12093	-1.11	0.0	4.89	2.68	Car13 Car3 Car4 Car5b Fthfd
132	GO:0006350 [6]: transcription	50	50	460	1561	10558	-1.15	0.0	0.02	0.0	Als2cr19 Asb5 Atf5 BC024139 Btbd4 Cited1 Creb3 Dmrt2 Dpf3 Ebf1 Ebf2 Epas1 Esrrb Fli1 Foxa1 Gsc Hdgfrp2 Hoxa7 Hoxc6 Hoxc9 Hoxd4 Hoxd8 Hoxd9 Irf4 Irx4 Klf15 Klf4 Lass4 Lhx8 Mef2a Mef2c Meox2 Ntf3 Rfx2 Rxrg Sfrp4 Smarcd3 Snai2 Sox17 Sox7 Stat5a Tcf15 Tcfap2a Tgfb1i4 Timm44 Twist2 Wbscr14 Zfhx1a Zfp275 Zfp354b
133	GO:0042440 [4]: pigment metabolism	4	4	506	16	12103	-1.18	0.0	4.88	2.68	Alad Alas1 Ddt Fech
134	GO:0051259 [7]: protein oligomerization	3	3	507	8	12111	-1.34	0.0	4.77	2.6	Acdc Cav1 Tnfsf11
135	GO:0006396 [6]: RNA processing	5	5	505	306	11813	-1.36	0.0	0.0	0.0	Cugbp2 Htatsf1 Ppargc1b Rbpms2 Trub2
136	GO:0006818 [5]: hydrogen transport	7	7	503	54	12065	-1.39	0.0	4.5	2.39	Atp5a1 Atp5h Atp5k Atp5o Clca3 Immp2l Tnni2
137	GO:0006351 [7]: transcription, DNA-dependent	49	49	461	1506	10613	-1.47	0.0	0.02	0.0	Als2cr19 Asb5 Atf5 BC024139 Btbd4 Creb3 Dmrt2 Dpf3 Ebf1 Ebf2 Epas1 Esrrb Fli1 Foxa1 Gsc Hdgfrp2 Hoxa7 Hoxc6 Hoxc9 Hoxd4 Hoxd8 Hoxd9 Irf4 Irx4 Klf15 Klf4 Lass4 Lhx8 Mef2a Mef2c Meox2 Ntf3 Rfx2 Rxrg Sfrp4 Smarcd3 Snai2 Sox17 Sox7 Stat5a Tcf15 Tcfap2a Tgfb1i4 Timm44 Twist2 Wbscr14 Zfhx1a Zfp275 Zfp354b
138	GO:0019229 [5]: regulation of vasoconstriction	2	2	508	2	12117	-1.49	0.0	4.68	2.55	Cav1 Edn1
139	GO:0042095 [7]: interferon-gamma biosynthesis	2	2	508	2	12117	-1.49	0.0	4.68	2.55	Cd1d1 Gadd45g
140	GO:0042310 [6]: vasoconstriction	2	2	508	2	12117	-1.49	0.0	4.68	2.55	Cav1 Edn1
141	GO:0050880 [5]: regulation of blood vessel size	2	2	508	2	12117	-1.49	0.0	4.68	2.55	Cav1 Edn1
142	GO:0006108 [7]: malate metabolism	2	2	508	2	12117	-1.49	0.0	4.68	2.55	Mdh1 Mdh2
143	GO:0006468 [8]: protein amino acid phosphorylation	10	10	500	454	11665	-1.51	0.0	0.01	0.0	Akt2 Dapk2 Mapk12 Mknk2 Pdk4 Phkg1 Pink1 Prkcm Snrk Tek
144	GO:0006100 [8]: tricarboxylic acid cycle intermediate metabolism	3	3	507	9	12110	-1.59	0.0	4.51	2.4	Fh1 Mdh1 Mdh2
145	GO:0030334 [6]: regulation of cell migration	5	5	505	30	12089	-1.59	0.0	4.38	2.3	Cxcl12 Egfl7 Lama1 Rtn4 Tek
146	GO:0051270 [5]: regulation of cell motility	5	5	505	30	12089	-1.59	0.0	4.38	2.3	Cxcl12 Egfl7 Lama1 Rtn4 Tek
147	GO:0006953 [5]: acute-phase response	4	4	506	19	12100	-1.66	0.0	4.37	2.3	Hp Orm1 Orm2 Serpina1a
148	GO:0019219 [5]: regulation of nucleobase, nucleoside, nucleotide and nucleic acid metabolism	50	50	460	1512	10607	-1.67	0.0	0.03	0.0	Als2cr19 Asb5 Atf5 BC024139 Btbd4 Cited1 Creb3 Dmrt2 Dpf3 Ebf1 Ebf2 Epas1 Esrrb Fli1 Foxa1 Gsc Hdgfrp2 Hoxa7 Hoxc6 Hoxc9 Hoxd4 Hoxd8 Hoxd9 Irf4 Irx4 Klf15 Klf4 Lass4 Lhx8 Mef2a Mef2c Meox2 Ntf3 Rfx2 Rxrg Sfrp4 Smarcd3 Snai2 Sox17 Sox7 Stat5a Tcf15 Tcfap2a Tgfb1i4 Timm44 Twist2 Wbscr14 Zfhx1a Zfp275 Zfp354b
149	GO:0009719 [4]: response to endogenous stimulus	1	1	509	153	11966	-1.69	0.0	0.0	0.0	Acdc
150	GO:0016052 [6]: carbohydrate catabolism	6	6	504	44	12075	-1.69	0.0	4.21	2.18	Dlat Eno3 Hk2 Pdhb Taldo1 Xlkd1
151	GO:0044275 [7]: cellular carbohydrate catabolism	6	6	504	44	12075	-1.69	0.0	4.21	2.18	Dlat Eno3 Hk2 Pdhb Taldo1 Xlkd1
152	GO:0045449 [6]: regulation of transcription	50	50	460	1505	10614	-1.74	0.0	0.03	0.0	Als2cr19 Asb5 Atf5 BC024139 Btbd4 Cited1 Creb3 Dmrt2 Dpf3 Ebf1 Ebf2 Epas1 Esrrb Fli1 Foxa1 Gsc Hdgfrp2 Hoxa7 Hoxc6 Hoxc9 Hoxd4 Hoxd8 Hoxd9 Irf4 Irx4 Klf15 Klf4 Lass4 Lhx8 Mef2a Mef2c Meox2 Ntf3 Rfx2 Rxrg Sfrp4 Smarcd3 Snai2 Sox17 Sox7 Stat5a Tcf15 Tcfap2a Tgfb1i4 Timm44 Twist2 Wbscr14 Zfhx1a Zfp275 Zfp354b
153	GO:0006355 [7]: regulation of transcription, DNA-dependent	49	49	461	1479	10640	-1.74	0.0	0.03	0.0	Als2cr19 Asb5 Atf5 BC024139 Btbd4 Creb3 Dmrt2 Dpf3 Ebf1 Ebf2 Epas1 Esrrb Fli1 Foxa1 Gsc Hdgfrp2 Hoxa7 Hoxc6 Hoxc9 Hoxd4 Hoxd8 Hoxd9 Irf4 Irx4 Klf15 Klf4 Lass4 Lhx8 Mef2a Mef2c Meox2 Ntf3 Rfx2 Rxrg Sfrp4 Smarcd3 Snai2 Sox17 Sox7 Stat5a Tcf15 Tcfap2a Tgfb1i4 Timm44 Twist2 Wbscr14 Zfhx1a Zfp275 Zfp354b
154	GO:0007155 [4]: cell adhesion	28	28	482	454	11665	-1.85	0.0	3.38	1.7	Aoc3 Cd34 Cd36 Cdh13 Cldn5 Clstn3 Col17a1 Col3a1 Col6a2 Dpt Edg1 Efemp1 Eng Glycam1 Icam2 Itga7 Lama1 Lamb1-1 Nid1 Ninj2 Nrp1 Pscdbp Spn Spon2 Stat5a Tek Tnxb Xlkd1
155	GO:0006869 [5]: lipid transport	6	6	504	46	12073	-1.86	0.0	4.03	2.06	Adfp Cpt1b Osbpl11 Pltp Scp2 Slc27a1
156	GO:0015985 [7]: energy coupled proton transport, down electrochemical gradient	4	4	506	21	12098	-1.93	0.0	4.08	2.09	Atp5a1 Atp5h Atp5k Atp5o
157	GO:0015986 [7]: ATP synthesis coupled proton transport	4	4	506	21	12098	-1.93	0.0	4.08	2.09	Atp5a1 Atp5h Atp5k Atp5o
158	GO:0018149 [8]: peptide cross-linking	2	2	508	3	12116	-1.95	0.0	4.2	2.18	F13a1 Tgm2
159	GO:0046460 [7]: neutral lipid biosynthesis	2	2	508	3	12116	-1.95	0.0	4.2	2.18	Dgat2 Pck1
160	GO:0046463 [7]: acylglycerol biosynthesis	2	2	508	3	12116	-1.95	0.0	4.2	2.18	Dgat2 Pck1
161	GO:0050818 [4]: regulation of coagulation	2	2	508	3	12116	-1.95	0.0	4.2	2.18	Procr Thbd
162	GO:0050819 [5]: negative regulation of coagulation	2	2	508	3	12116	-1.95	0.0	4.2	2.18	Procr Thbd
163	GO:0040008 [4]: regulation of growth	7	7	503	62	12057	-1.96	0.0	3.87	1.9	Cish Htra3 Igfbp6 Lama1 Npy1r Prss11 Tkt
164	GO:0017015 [5]: regulation of transforming growth factor beta receptor signaling pathway	3	3	507	11	12108	-2.01	0.0	4.07	2.09	Chrdl2 Eng Prss11
165	GO:0042168 [5]: heme metabolism	3	3	507	11	12108	-2.01	0.0	4.07	2.09	Alad Alas1 Fech
166	GO:0006778 [6]: porphyrin metabolism	3	3	507	11	12108	-2.01	0.0	4.07	2.09	Alad Alas1 Fech
167	GO:0016071 [6]: mRNA metabolism	4	4	506	248	11871	-2.02	0.0	0.01	0.0	Cugbp2 Htatsf1 Ppargc1b Rbpms2
168	GO:0006954 [5]: inflammatory response	10	10	500	113	12006	-2.07	0.0	3.61	1.72	Calca Ccl11 Ccl24 Ccl5 Cxcl13 Cxcl15 Ggtla1 Igh-4 Ptger3 Spn
169	GO:0045184 [5]: establishment of protein localization	12	12	498	478	11641	-2.14	0.0	0.02	0.0	9030617O03Rik AI317395 Arl4 Clpx Esrrb Etfb Gstk1 Mlycd Nfkbia Ramp2 Slc1a3 Timm44
170	GO:0006810 [4]: transport	86	86	424	1767	10352	-2.18	0.0	2.43	1.27	9030617O03Rik AI317395 Abca8a Acdc Adfp Aqp1 Aqp7 Arl4 Atp2a2 Atp5a1 Atp5h Atp5k Atp5o B430110G05Rik Cacna1s Cav1 Cd209b Cd209d Cd36 Clca3 Clpx Col17a1 Col3a1 Col6a2 Cpt1b Cpt2 Crat Dbi Edn1 Ehd2 Esrrb Etfb Etfdh Fabp3 Fabp4 Fcna Fmo1 Fxyd1 Fxyd2 Gfpt2 Ghr Gsn Gstk1 Heph Igh-4 Immp2l Kcna5 Lrp1 Mlycd Nfkbia Orm1 Orm2 Osbpl11 P2rx5 Pkd2l2 Pltp Ptger3 Ramp2 Rbp4 Rbp7 Scp2 Sdha Slc12a4 Slc16a1 Slc1a…
171	GO:0015031 [5]: protein transport	12	12	498	474	11645	-2.2	0.0	0.02	0.0	9030617O03Rik AI317395 Arl4 Clpx Esrrb Etfb Gstk1 Mlycd Nfkbia Ramp2 Slc1a3 Timm44
172	GO:0051234 [4]: establishment of localization	86	86	424	1770	10349	-2.21	0.0	2.4	1.25	9030617O03Rik AI317395 Abca8a Acdc Adfp Aqp1 Aqp7 Arl4 Atp2a2 Atp5a1 Atp5h Atp5k Atp5o B430110G05Rik Cacna1s Cav1 Cd209b Cd209d Cd36 Clca3 Clpx Col17a1 Col3a1 Col6a2 Cpt1b Cpt2 Crat Dbi Edn1 Ehd2 Esrrb Etfb Etfdh Fabp3 Fabp4 Fcna Fmo1 Fxyd1 Fxyd2 Gfpt2 Ghr Gsn Gstk1 Heph Igh-4 Immp2l Kcna5 Lrp1 Mlycd Nfkbia Orm1 Orm2 Osbpl11 P2rx5 Pkd2l2 Pltp Ptger3 Ramp2 Rbp4 Rbp7 Scp2 Sdha Slc12a4 Slc16a1 Slc1a…
173	GO:0007017 [7]: microtubule-based process	1	1	509	137	11982	-2.25	0.0	0.0	0.0	Tekt1
174	GO:0006397 [7]: mRNA processing	4	4	506	238	11881	-2.27	0.0	0.01	0.0	Cugbp2 Htatsf1 Ppargc1b Rbpms2
175	GO:0019320 [8]: hexose catabolism	5	5	505	37	12082	-2.27	0.0	3.64	1.75	Dlat Eno3 Hk2 Pdhb Taldo1
176	GO:0046164 [6]: alcohol catabolism	5	5	505	37	12082	-2.27	0.0	3.64	1.75	Dlat Eno3 Hk2 Pdhb Taldo1
177	GO:0046365 [7]: monosaccharide catabolism	5	5	505	37	12082	-2.27	0.0	3.64	1.75	Dlat Eno3 Hk2 Pdhb Taldo1
178	GO:0006007 [9]: glucose catabolism	5	5	505	37	12082	-2.27	0.0	3.64	1.75	Dlat Eno3 Hk2 Pdhb Taldo1
179	GO:0006752 [7]: group transfer coenzyme metabolism	5	5	505	37	12082	-2.27	0.0	3.64	1.75	Atp5a1 Atp5h Atp5k Atp5o Pank3
180	GO:0008104 [4]: protein localization	13	13	497	496	11623	-2.3	0.0	0.03	0.0	9030617O03Rik AI317395 Arl4 Clpx Esrrb Etfb Gstk1 Immp2l Mlycd Nfkbia Ramp2 Slc1a3 Timm44
181	GO:0000278 [6]: mitotic cell cycle	1	1	509	135	11984	-2.31	0.0	0.0	0.0	Sycp3
182	GO:0009966 [4]: regulation of signal transduction	8	8	502	84	12035	-2.31	0.0	3.43	1.7	Acdc Akt2 Cav1 Chrdl2 Eng Prss11 Ramp2 Tmod2
183	GO:0019217 [6]: regulation of fatty acid metabolism	2	2	508	4	12115	-2.32	0.0	3.82	1.88	Acdc Cav1
184	GO:0045017 [7]: glycerolipid biosynthesis	2	2	508	4	12115	-2.32	0.0	3.82	1.88	Dgat2 Pck1
185	GO:0046504 [6]: glycerol ether biosynthesis	2	2	508	4	12115	-2.32	0.0	3.82	1.88	Dgat2 Pck1
186	GO:0006750 [7]: glutathione biosynthesis	2	2	508	4	12115	-2.32	0.0	3.82	1.88	Acas2 Ggtla1
187	GO:0051179 [3]: localization	86	86	424	1787	10332	-2.33	0.0	2.24	1.21	9030617O03Rik AI317395 Abca8a Acdc Adfp Aqp1 Aqp7 Arl4 Atp2a2 Atp5a1 Atp5h Atp5k Atp5o B430110G05Rik Cacna1s Cav1 Cd209b Cd209d Cd36 Clca3 Clpx Col17a1 Col3a1 Col6a2 Cpt1b Cpt2 Crat Dbi Edn1 Ehd2 Esrrb Etfb Etfdh Fabp3 Fabp4 Fcna Fmo1 Fxyd1 Fxyd2 Gfpt2 Ghr Gsn Gstk1 Heph Igh-4 Immp2l Kcna5 Lrp1 Mlycd Nfkbia Orm1 Orm2 Osbpl11 P2rx5 Pkd2l2 Pltp Ptger3 Ramp2 Rbp4 Rbp7 Scp2 Sdha Slc12a4 Slc16a1 Slc1a…
188	GO:0051276 [6]: chromosome organization and biogenesis	4	4	506	235	11884	-2.34	0.0	0.01	0.0	Gpx4 Smarca1 Smarcd3 Trub2
189	GO:0009890 [6]: negative regulation of biosynthesis	3	3	507	13	12106	-2.36	0.0	3.7	1.77	Acdc Cav1 Eif4ebp1
190	GO:0009987 [2]: cellular process	436	436	74	10103	2016	-2.39	0.0	2.18	1.21	0610010D20Rik 1110020P15Rik 1500040F11Rik 1700020C11Rik 1810044O22Rik 2400002F11Rik 2810423O19Rik 9030617O03Rik AI317395 Aacs Abca8a Acadl Acadm Acadvl Acas2 Acdc Acox1 Acta1 Actc1 Adamts5 Adcy4 Adfp Adh1 Adk Admr Adn Adra1a Agpat3 Akt2 Alad Alas1 Aldh1a1 Aldh1a7 Aldh4a1 Als2cr19 Angptl4 Aoc3 Aox1 Apip Aqp1 Aqp7 Arg2 Arl4 Art3 Asb5 Aspa Atf5 Atp2a2 Atp5a1 Atp5h Atp5k Atp5o B430110G05Rik BC024139 …
191	GO:0006968 [4]: cellular defense response	3	3	507	201	11918	-2.4	0.0	0.01	0.0	Cd1d1 Gadd45g Spn
192	GO:0007001 [7]: chromosome organization and biogenesis (sensu Eukaryota)	4	4	506	230	11889	-2.47	0.0	0.01	0.0	Gpx4 Smarca1 Smarcd3 Trub2
193	GO:0050789 [2]: regulation of biological process	102	102	408	2189	9930	-2.49	0.0	1.92	1.07	Acdc Actc1 Adcy4 Akt2 Als2cr19 Angptl4 Apip Asb5 Atf5 Atp2a2 BC024139 Birc3 Btbd4 Calca Casq1 Casq2 Cav1 Cd1d1 Cd209b Chrdl2 Cidec Cish Cited1 Creb3 Cxcl12 Dmrt2 Dpf3 Ebf1 Ebf2 Edg1 Edn1 Egfl7 Eif4ebp1 Eng Epas1 Esrrb Fli1 Foxa1 Gadd45g Gsc Gsn Hdgfrp2 Hoxa7 Hoxc6 Hoxc9 Hoxd4 Hoxd8 Hoxd9 Htra3 Igfbp6 Igh-4 Irf4 Irx4 Klf15 Klf4 Lama1 Lass4 Lgals12 Lhx8 Mef2a Mef2c Meox2 Mknk2 Nfkbia Npy1r Nrp1 Ntf…
194	GO:0006817 [8]: phosphate transport	5	5	505	40	12079	-2.51	0.0	3.38	1.7	Acdc Col17a1 Col3a1 Col6a2 Fcna
195	GO:0006753 [8]: nucleoside phosphate metabolism	4	4	506	27	12092	-2.6	0.0	3.36	1.7	Atp5a1 Atp5h Atp5k Atp5o
196	GO:0006754 [7]: ATP biosynthesis	4	4	506	27	12092	-2.6	0.0	3.36	1.7	Atp5a1 Atp5h Atp5k Atp5o
197	GO:0042533 [7]: tumor necrosis factor-alpha biosynthesis	2	2	508	5	12114	-2.62	0.0	3.51	1.7	Cd209b Spn
198	GO:0042534 [8]: regulation of tumor necrosis factor-alpha biosynthesis	2	2	508	5	12114	-2.62	0.0	3.51	1.7	Cd209b Spn
199	GO:0042535 [9]: positive regulation of tumor necrosis factor-alpha biosynthesis	2	2	508	5	12114	-2.62	0.0	3.51	1.7	Cd209b Spn
200	GO:0006560 [8]: proline metabolism	2	2	508	5	12114	-2.62	0.0	3.51	1.7	Aldh4a1 Prodh
201	GO:0007631 [3]: feeding behavior	2	2	508	5	12114	-2.62	0.0	3.51	1.7	Calca Npy1r
202	GO:0008217 [5]: regulation of blood pressure	3	3	507	15	12104	-2.65	0.0	3.38	1.7	Adra1a Edn1 Npy1r
203	GO:0050793 [3]: regulation of development	11	11	499	147	11972	-2.65	0.0	2.89	1.43	Cd1d1 Cish Htra3 Igfbp6 Lama1 Npy1r Nrp1 Prss11 Stat5a Tkt Tnfsf11
204	GO:0051244 [4]: regulation of cellular physiological process	23	23	487	395	11724	-2.68	0.0	2.5	1.33	Acdc Angptl4 Apip Atf5 Birc3 Cav1 Cd1d1 Cd209b Cidec Cxcl12 Egfl7 Gsn Igh-4 Lama1 Lgals12 Nfkbia Rtn4 Snai2 Spn Tek Tmod1 Tmod2 Tmod4
205	GO:0030509 [9]: BMP signaling pathway	3	3	507	16	12103	-2.78	0.0	3.24	1.7	Bmp6 Chrdl2 Prss11
206	GO:0045934 [6]: negative regulation of nucleobase, nucleoside, nucleotide and nucleic acid metabolism	1	1	509	121	11998	-2.78	0.0	0.01	0.0	Wbscr14
207	GO:0007399 [5]: neurogenesis	7	7	503	300	11819	-2.83	0.0	0.03	0.0	Crym Cxcl12 Mef2c Nrp1 Ntf3 Rtn4 Sepp1
208	GO:0006955 [4]: immune response	35	35	475	677	11442	-2.85	0.0	2.03	1.11	Adn C1r C2 Calca Ccl11 Ccl24 Ccl27 Ccl5 Ccl9 Cd1d1 Cd209b Cd7 Cxcl12 Cxcl13 Cxcl14 Cxcl15 Cxcl4 Cxcl7 Fcgrt Gadd45g Ggtla1 H2-M9 Hp Ifi203 Igh-4 Igj Ltb Orm1 Orm2 Ptger3 Serpina1a Spn Spon2 Tnfrsf17 Tnfsf11
209	GO:0050878 [4]: regulation of body fluids	5	5	505	45	12074	-2.85	0.0	2.99	1.5	F13a1 Fgb Procr Ptger3 Thbd
210	GO:0048066 [3]: pigmentation	4	4	506	30	12089	-2.86	0.0	3.06	1.56	Alad Alas1 Ddt Fech
211	GO:0007015 [9]: actin filament organization	4	4	506	30	12089	-2.86	0.0	3.06	1.56	Pdlim3 Tmod1 Tmod2 Tmod4
212	GO:0019216 [5]: regulation of lipid metabolism	2	2	508	6	12113	-2.86	0.0	3.25	1.7	Acdc Cav1
213	GO:0030510 [6]: regulation of BMP signaling pathway	2	2	508	6	12113	-2.86	0.0	3.25	1.7	Chrdl2 Prss11
214	GO:0030514 [7]: negative regulation of BMP signaling pathway	2	2	508	6	12113	-2.86	0.0	3.25	1.7	Chrdl2 Prss11
215	GO:0009405 [3]: pathogenesis	2	2	508	6	12113	-2.86	0.0	3.25	1.7	Edn1 Lrp1
216	GO:0019222 [4]: regulation of metabolism	62	62	448	1633	10486	-2.92	0.0	0.2	0.09	Acdc Als2cr19 Asb5 Atf5 BC024139 Btbd4 Cav1 Cd1d1 Cd209b Cited1 Creb3 Dmrt2 Dpf3 Ebf1 Ebf2 Eif4ebp1 Epas1 Esrrb Fli1 Foxa1 Gsc Gsn Hdgfrp2 Hoxa7 Hoxc6 Hoxc9 Hoxd4 Hoxd8 Hoxd9 Irf4 Irx4 Klf15 Klf4 Lass4 Lhx8 Mef2a Mef2c Meox2 Mknk2 Ntf3 Rfx2 Rxrg Serpinb1b Sfrp4 Smarcd3 Snai2 Sox17 Sox7 Spn Stat5a Tcf15 Tcfap2a Tgfb1i4 Timm44 Tmod1 Tmod2 Tmod4 Twist2 Wbscr14 Zfhx1a Zfp275 Zfp354b
217	GO:0042089 [6]: cytokine biosynthesis	4	4	506	31	12088	-2.94	0.0	2.97	1.5	Cd1d1 Cd209b Gadd45g Spn
218	GO:0046034 [6]: ATP metabolism	4	4	506	31	12088	-2.94	0.0	2.97	1.5	Atp5a1 Atp5h Atp5k Atp5o
219	GO:0006096 [8]: glycolysis	4	4	506	31	12088	-2.94	0.0	2.97	1.5	Dlat Eno3 Hk2 Pdhb
220	GO:0016481 [7]: negative regulation of transcription	1	1	509	116	12003	-2.95	0.0	0.01	0.0	Wbscr14
221	GO:0009889 [5]: regulation of biosynthesis	7	7	503	81	12038	-2.95	0.0	2.74	1.34	Acdc Cav1 Cd1d1 Cd209b Eif4ebp1 Mknk2 Spn
222	GO:0009589 [8]: detection of UV	1	1	509	0	12119	-2.99	0.0	3.21	1.7	Fech
223	GO:0009743 [5]: response to carbohydrate stimulus	1	1	509	0	12119	-2.99	0.0	3.21	1.7	Acdc
224	GO:0009746 [6]: response to hexose stimulus	1	1	509	0	12119	-2.99	0.0	3.21	1.7	Acdc
225	GO:0009749 [7]: response to glucose stimulus	1	1	509	0	12119	-2.99	0.0	3.21	1.7	Acdc
226	GO:0010185 [5]: regulation of cellular defense response	1	1	509	0	12119	-2.99	0.0	3.21	1.7	Spn
227	GO:0018158 [8]: protein amino acid oxidation	1	1	509	0	12119	-2.99	0.0	3.21	1.7	Msra
228	GO:0018159 [9]: peptidyl-methionine oxidation	1	1	509	0	12119	-2.99	0.0	3.21	1.7	Msra
229	GO:0018206 [9]: peptidyl-methionine modification	1	1	509	0	12119	-2.99	0.0	3.21	1.7	Msra
230	GO:0019433 [8]: triacylglycerol catabolism	1	1	509	0	12119	-2.99	0.0	3.21	1.7	Lipe
231	GO:0030146 [5]: diuresis	1	1	509	0	12119	-2.99	0.0	3.21	1.7	Ptger3
232	GO:0042093 [6]: T-helper cell differentiation	1	1	509	0	12119	-2.99	0.0	3.21	1.7	Gadd45g
233	GO:0042311 [6]: vasodilation	1	1	509	0	12119	-2.99	0.0	3.21	1.7	Cav1
234	GO:0042312 [5]: regulation of vasodilation	1	1	509	0	12119	-2.99	0.0	3.21	1.7	Cav1
235	GO:0042759 [8]: long-chain fatty acid biosynthesis	1	1	509	0	12119	-2.99	0.0	3.21	1.7	Fads1
236	GO:0044269 [6]: glycerol ether catabolism	1	1	509	0	12119	-2.99	0.0	3.21	1.7	Lipe
237	GO:0045063 [7]: T-helper 1 cell differentiation	1	1	509	0	12119	-2.99	0.0	3.21	1.7	Gadd45g
238	GO:0045721 [7]: negative regulation of gluconeogenesis	1	1	509	0	12119	-2.99	0.0	3.21	1.7	Acdc
239	GO:0045907 [6]: positive regulation of vasoconstriction	1	1	509	0	12119	-2.99	0.0	3.21	1.7	Cav1
240	GO:0045908 [6]: negative regulation of vasodilation	1	1	509	0	12119	-2.99	0.0	3.21	1.7	Cav1
241	GO:0045912 [6]: negative regulation of carbohydrate metabolism	1	1	509	0	12119	-2.99	0.0	3.21	1.7	Acdc
242	GO:0045932 [5]: negative regulation of muscle contraction	1	1	509	0	12119	-2.99	0.0	3.21	1.7	Calca
243	GO:0045986 [6]: negative regulation of smooth muscle contraction	1	1	509	0	12119	-2.99	0.0	3.21	1.7	Calca
244	GO:0046173 [7]: polyol biosynthesis	1	1	509	0	12119	-2.99	0.0	3.21	1.7	Pck1
245	GO:0046327 [8]: glycerol biosynthesis from pyruvate	1	1	509	0	12119	-2.99	0.0	3.21	1.7	Pck1
246	GO:0046340 [8]: diacylglycerol catabolism	1	1	509	0	12119	-2.99	0.0	3.21	1.7	Lipe
247	GO:0046461 [7]: neutral lipid catabolism	1	1	509	0	12119	-2.99	0.0	3.21	1.7	Lipe
248	GO:0046464 [7]: acylglycerol catabolism	1	1	509	0	12119	-2.99	0.0	3.21	1.7	Lipe
249	GO:0046503 [7]: glycerolipid catabolism	1	1	509	0	12119	-2.99	0.0	3.21	1.7	Lipe
250	GO:0048010 [8]: vascular endothelial growth factor receptor signaling pathway	1	1	509	0	12119	-2.99	0.0	3.21	1.7	Nrp1
251	GO:0051245 [6]: negative regulation of cellular defense response	1	1	509	0	12119	-2.99	0.0	3.21	1.7	Spn
252	GO:0000303 [8]: response to superoxide	1	1	509	0	12119	-2.99	0.0	3.21	1.7	Ucp3
253	GO:0001561 [8]: fatty acid alpha-oxidation	1	1	509	0	12119	-2.99	0.0	3.21	1.7	Phyh
254	GO:0001562 [6]: response to protozoa	1	1	509	0	12119	-2.99	0.0	3.21	1.7	Spn
255	GO:0001660 [5]: fever	1	1	509	0	12119	-2.99	0.0	3.21	1.7	Ptger3
256	GO:0001806 [6]: type IV hypersensitivity	1	1	509	0	12119	-2.99	0.0	3.21	1.7	Spn
257	GO:0001807 [6]: regulation of type IV hypersensitivity	1	1	509	0	12119	-2.99	0.0	3.21	1.7	Spn
258	GO:0001808 [7]: negative regulation of type IV hypersensitivity	1	1	509	0	12119	-2.99	0.0	3.21	1.7	Spn
259	GO:0001887 [6]: selenium metabolism	1	1	509	0	12119	-2.99	0.0	3.21	1.7	Sepp1
260	GO:0006083 [7]: acetate metabolism	1	1	509	0	12119	-2.99	0.0	3.21	1.7	Aspa
261	GO:0006106 [7]: fumarate metabolism	1	1	509	0	12119	-2.99	0.0	3.21	1.7	Fh1
262	GO:0006111 [7]: regulation of gluconeogenesis	1	1	509	0	12119	-2.99	0.0	3.21	1.7	Acdc
263	GO:0006113 [7]: fermentation	1	1	509	0	12119	-2.99	0.0	3.21	1.7	Pck1
264	GO:0006114 [8]: glycerol biosynthesis	1	1	509	0	12119	-2.99	0.0	3.21	1.7	Pck1
265	GO:0006116 [10]: NADH oxidation	1	1	509	0	12119	-2.99	0.0	3.21	1.7	Cbr2
266	GO:0006531 [8]: aspartate metabolism	1	1	509	0	12119	-2.99	0.0	3.21	1.7	Aspa
267	GO:0006533 [9]: aspartate catabolism	1	1	509	0	12119	-2.99	0.0	3.21	1.7	Aspa
268	GO:0006551 [8]: leucine metabolism	1	1	509	0	12119	-2.99	0.0	3.21	1.7	Mccc1
269	GO:0006552 [9]: leucine catabolism	1	1	509	0	12119	-2.99	0.0	3.21	1.7	Mccc1
270	GO:0006636 [7]: fatty acid desaturation	1	1	509	0	12119	-2.99	0.0	3.21	1.7	Fads1
271	GO:0006734 [9]: NADH metabolism	1	1	509	0	12119	-2.99	0.0	3.21	1.7	Cbr2
272	GO:0007403 [6]: glial cell fate determination	1	1	509	0	12119	-2.99	0.0	3.21	1.7	Ntf3
273	GO:0007522 [6]: visceral muscle development	1	1	509	0	12119	-2.99	0.0	3.21	1.7	Myh6
274	GO:0009399 [5]: nitrogen fixation	1	1	509	0	12119	-2.99	0.0	3.21	1.7	Glul
275	GO:0009072 [6]: aromatic amino acid family metabolism	3	3	507	18	12101	-3.01	0.0	2.98	1.5	Ddt Gstz1 Tph1
276	GO:0042221 [6]: response to chemical substance	14	14	496	222	11897	-3.01	0.0	2.33	1.22	Ccl11 Ccl24 Ccl5 Ccl9 Cmkor1 Comt Creb3 Cxcl12 Cxcl13 Cxcl15 Cxcl4 Cxcr3 Ephx2 Fmod
277	GO:0042107 [5]: cytokine metabolism	4	4	506	32	12087	-3.01	0.0	2.88	1.43	Cd1d1 Cd209b Gadd45g Spn
278	GO:0043170 [4]: macromolecule metabolism	104	104	406	2392	9727	-3.02	0.0	0.98	0.59	2810423O19Rik AI317395 Acdc Adamts5 Adn Akt2 Amy1 Amy2 Art3 Birc3 C1r C1s C2 Cabc1 Cav1 Cd1d1 Cd209b Clpx Cs Csl Ctse Cugbp2 Dapk2 Dlat Dnajb4 Dnajd1 Dpep1 Dtx1 Dtx2 Dusp1 Dusp10 Eif4e3 Eif4ebp1 Eno3 Enpep F13a1 Fap Fbp2 Fbxo9 Fh1 Fkbp7 Fkbp9 Gadd45g Gbe1 Gfpt2 Gpd2 Grpel1 Gsn Gyg1 Gys2 Gzma Hk2 Hp Htra3 Idh3g Immp2l Itih2 Khk Loxl1 Mapk12 Mcpt5 Mdh1 Mdh2 Mknk2 Mrpl12 Msra Myh7 Npy1r Pck1 Pcx Pdh…
279	GO:0007179 [8]: transforming growth factor beta receptor signaling pathway	5	5	505	48	12071	-3.03	0.0	2.78	1.36	Bmp6 Chrdl2 Eng Ltbp4 Prss11
280	GO:0001666 [5]: response to hypoxia	2	2	508	7	12112	-3.07	0.0	3.03	1.54	Epas1 Sod3
281	GO:0006776 [7]: vitamin A metabolism	2	2	508	7	12112	-3.07	0.0	3.03	1.54	Aldh1a1 Aldh1a7
282	GO:0044260 [5]: cellular macromolecule metabolism	98	98	412	2281	9838	-3.08	0.0	0.84	0.52	2810423O19Rik AI317395 Acdc Adamts5 Adn Akt2 Art3 Birc3 C1r C1s C2 Cabc1 Cav1 Cd1d1 Cd209b Clpx Cs Csl Ctse Cugbp2 Dapk2 Dlat Dnajb4 Dnajd1 Dpep1 Dtx1 Dtx2 Dusp1 Dusp10 Eif4e3 Eif4ebp1 Eno3 Enpep F13a1 Fap Fbp2 Fbxo9 Fh1 Fkbp7 Fkbp9 Gadd45g Gbe1 Gpd2 Grpel1 Gsn Gyg1 Gys2 Gzma Hk2 Hp Htra3 Idh3g Immp2l Itih2 Loxl1 Mapk12 Mcpt5 Mdh1 Mdh2 Mknk2 Mrpl12 Msra Myh7 Npy1r Pck1 Pcx Pdhb Pdk4 Pfkfb3 Phka1 …
283	GO:0016049 [4]: cell growth	5	5	505	49	12070	-3.09	0.0	2.72	1.34	Cish Fhl1 Htra3 Igfbp6 Prss11
284	GO:0015698 [7]: inorganic anion transport	8	8	502	104	12015	-3.11	0.0	2.49	1.32	Acdc Clca3 Col17a1 Col3a1 Col6a2 Fcna Ptger3 Slc12a4
285	GO:0042108 [8]: positive regulation of cytokine biosynthesis	3	3	507	19	12100	-3.12	0.0	2.86	1.42	Cd1d1 Cd209b Spn
286	GO:0001819 [7]: positive regulation of cytokine production	3	3	507	19	12100	-3.12	0.0	2.86	1.42	Cd1d1 Cd209b Spn
287	GO:0006807 [4]: nitrogen compound metabolism	3	3	507	19	12100	-3.12	0.0	2.86	1.42	Arg2 Cav1 Glul
288	GO:0007515 [5]: lymph gland development	3	3	507	19	12100	-3.12	0.0	2.86	1.42	Cxcl13 Ltb Tnfsf11
289	GO:0006412 [6]: protein biosynthesis	14	14	496	462	11657	-3.14	0.0	0.09	0.02	Adamts5 Cd1d1 Cd209b Eif4e3 Eif4ebp1 Gadd45g Mknk2 Mrpl12 Psen2 Rpl5 Smarcd3 Spn St3gal4 St8sia4
290	GO:0050791 [3]: regulation of physiological process	85	85	425	1975	10144	-3.14	0.0	0.84	0.52	Acdc Actc1 Als2cr19 Angptl4 Apip Asb5 Atf5 Atp2a2 BC024139 Birc3 Btbd4 Calca Casq1 Casq2 Cav1 Cd1d1 Cd209b Cidec Cited1 Creb3 Cxcl12 Dmrt2 Dpf3 Ebf1 Ebf2 Edn1 Egfl7 Eif4ebp1 Epas1 Esrrb Fli1 Foxa1 Gsc Gsn Hdgfrp2 Hoxa7 Hoxc6 Hoxc9 Hoxd4 Hoxd8 Hoxd9 Igh-4 Irf4 Irx4 Klf15 Klf4 Lama1 Lass4 Lgals12 Lhx8 Mef2a Mef2c Meox2 Mknk2 Nfkbia Ntf3 Procr Rfx2 Rtn4 Rxrg Serpinb1b Sfrp4 Smarcd3 Snai2 Sox17 Sox7 …
291	GO:0006820 [6]: anion transport	9	9	501	125	11994	-3.15	0.0	2.38	1.24	Acdc Clca3 Col17a1 Col3a1 Col6a2 Fcna Ptger3 Slc12a4 Slc16a1
292	GO:0001816 [5]: cytokine production	4	4	506	35	12084	-3.23	0.0	2.64	1.34	Cd1d1 Cd209b Gadd45g Spn
293	GO:0009145 [8]: purine nucleoside triphosphate biosynthesis	4	4	506	35	12084	-3.23	0.0	2.64	1.34	Atp5a1 Atp5h Atp5k Atp5o
294	GO:0009201 [8]: ribonucleoside triphosphate biosynthesis	4	4	506	35	12084	-3.23	0.0	2.64	1.34	Atp5a1 Atp5h Atp5k Atp5o
295	GO:0009206 [9]: purine ribonucleoside triphosphate biosynthesis	4	4	506	35	12084	-3.23	0.0	2.64	1.34	Atp5a1 Atp5h Atp5k Atp5o
296	GO:0030512 [6]: negative regulation of transforming growth factor beta receptor signaling pathway	2	2	508	8	12111	-3.24	0.0	2.83	1.4	Chrdl2 Prss11
297	GO:0006835 [7]: dicarboxylic acid transport	2	2	508	8	12111	-3.24	0.0	2.83	1.4	Slc1a3 Slc1a5
298	GO:0009084 [8]: glutamine family amino acid biosynthesis	2	2	508	8	12111	-3.24	0.0	2.83	1.4	Glul Prodh
299	GO:0009607 [4]: response to biotic stimulus	44	44	466	950	11169	-3.24	0.0	1.27	0.76	Adn C1r C2 Calca Ccl11 Ccl24 Ccl27 Ccl5 Ccl9 Cd1d1 Cd209b Cd7 Cmkor1 Cxcl12 Cxcl13 Cxcl14 Cxcl15 Cxcl4 Cxcl7 Cxcr3 Defb1 Fcgrt Gadd45g Ggtla1 Gpx3 Gpx4 Gpx7 H2-M9 Hp Ifi203 Igh-4 Igj Ltb Ly6c Msra Orm1 Orm2 Ptger3 Serpina1a Spn Spon2 Tnfrsf17 Tnfsf11 Ucp3
300	GO:0051240 [5]: positive regulation of organismal physiological process	5	5	505	52	12067	-3.25	0.0	2.53	1.34	Cav1 Cd1d1 Cd209b Igh-4 Spn
301	GO:0008361 [5]: regulation of cell size	5	5	505	52	12067	-3.25	0.0	2.53	1.34	Cish Fhl1 Htra3 Igfbp6 Prss11
302	GO:0000279 [6]: M phase	2	2	508	137	11982	-3.29	0.0	0.02	0.0	Meig1 Sycp3
303	GO:0019439 [6]: aromatic compound catabolism	3	3	507	21	12098	-3.3	0.0	2.65	1.34	Comt Ephx2 Gstz1
304	GO:0007050 [7]: cell cycle arrest	3	3	507	21	12098	-3.3	0.0	2.65	1.34	BC024139 Cdkn1c Pmp22
305	GO:0008380 [7]: RNA splicing	4	4	506	193	11926	-3.31	0.0	0.04	0.0	Cugbp2 Htatsf1 Ppargc1b Rbpms2
306	GO:0006725 [5]: aromatic compound metabolism	6	6	504	72	12047	-3.33	0.0	2.36	1.24	Comt Ddt Ephx2 Gstz1 Mocs2 Tph1
307	GO:0007264 [6]: small GTPase mediated signal transduction	4	4	506	192	11927	-3.33	0.0	0.04	0.0	Arl4 Rasgrp2 Rgl1 Rras
308	GO:0009057 [5]: macromolecule catabolism	27	27	483	547	11572	-3.35	0.0	1.46	0.86	AI317395 Adamts5 Adn C1r C1s C2 Ctse Dlat Dpep1 Eno3 Enpep Fap Gzma Hk2 Hp Htra3 Immp2l Mcpt5 Pdhb Prss11 Serpinb1b Taldo1 Tgm2 Tinag Trfr2 Uqcrc1 Xlkd1
309	GO:0006323 [6]: DNA packaging	3	3	507	163	11956	-3.36	0.0	0.03	0.0	Gpx4 Smarca1 Smarcd3
310	GO:0000375 [8]: RNA splicing, via transesterification reactions	4	4	506	189	11930	-3.39	0.0	0.05	0.0	Cugbp2 Htatsf1 Ppargc1b Rbpms2
311	GO:0000377 [9]: RNA splicing, via transesterification reactions with bulged adenosine as nucleophile	4	4	506	189	11930	-3.39	0.0	0.05	0.0	Cugbp2 Htatsf1 Ppargc1b Rbpms2
312	GO:0000398 [8]: nuclear mRNA splicing, via spliceosome	4	4	506	189	11930	-3.39	0.0	0.05	0.0	Cugbp2 Htatsf1 Ppargc1b Rbpms2
313	GO:0051050 [6]: positive regulation of transport	3	3	507	22	12097	-3.4	0.0	2.55	1.34	Acdc Cd209b Igh-4
314	GO:0007200 [7]: G-protein signaling, coupled to IP3 second messenger (phospholipase C activating)	3	3	507	22	12097	-3.4	0.0	2.55	1.34	Cish Ptger3 Tgm2
315	GO:0044265 [6]: cellular macromolecule catabolism	26	26	484	530	11589	-3.4	0.0	1.4	0.82	AI317395 Adamts5 Adn C1r C1s C2 Ctse Dlat Dpep1 Eno3 Enpep Fap Gzma Hk2 Hp Htra3 Immp2l Mcpt5 Pdhb Prss11 Taldo1 Tgm2 Tinag Trfr2 Uqcrc1 Xlkd1
316	GO:0008283 [4]: cell proliferation	26	26	484	712	11407	-3.41	0.0	0.23	0.12	Akt2 Als2cr19 Atf5 BC024139 Cav1 Ccnd2 Cdkn1c Cxcl12 Dusp1 Enpep Figf Gadd45g Lrp1 Mapk12 Meig1 Nfkbia Pmp22 Ptn Reck Rras Sept4 Spn Sspn Sycp3 Vegfb Vegfc
317	GO:0007010 [6]: cytoskeleton organization and biogenesis	18	18	492	337	11782	-3.41	0.0	1.66	0.96	Acta1 Actc1 Gsn Krt1-14 Krt1-19 Myh11 Myh6 Myh7 Myl1 Myl4 Mylpf Nrap Pdlim3 Tagln Tekt1 Tmod1 Tmod2 Tmod4
318	GO:0009142 [7]: nucleoside triphosphate biosynthesis	4	4	506	38	12081	-3.41	0.0	2.43	1.27	Atp5a1 Atp5h Atp5k Atp5o
319	GO:0044242 [6]: cellular lipid catabolism	2	2	508	9	12110	-3.41	0.0	2.65	1.34	Cel Lipe
320	GO:0001906 [5]: cell killing	2	2	508	9	12110	-3.41	0.0	2.65	1.34	Cd1d1 Igh-4
321	GO:0001909 [6]: immune cell mediated cytotoxicity	2	2	508	9	12110	-3.41	0.0	2.65	1.34	Cd1d1 Igh-4
322	GO:0006541 [8]: glutamine metabolism	2	2	508	9	12110	-3.41	0.0	2.65	1.34	Gfpt2 Glul
323	GO:0006910 [8]: phagocytosis, recognition	2	2	508	9	12110	-3.41	0.0	2.65	1.34	Cd209b Igh-4
324	GO:0009066 [7]: aspartate family amino acid metabolism	2	2	508	9	12110	-3.41	0.0	2.65	1.34	0610010D20Rik Aspa
325	GO:0006952 [5]: defense response	39	39	471	869	11250	-3.43	0.0	1.0	0.61	Adn C1r C2 Calca Ccl11 Ccl24 Ccl27 Ccl5 Ccl9 Cd1d1 Cd209b Cd7 Cmkor1 Cxcl12 Cxcl13 Cxcl14 Cxcl15 Cxcl4 Cxcl7 Cxcr3 Defb1 Fcgrt Gadd45g Ggtla1 H2-M9 Hp Ifi203 Igh-4 Igj Ltb Ly6c Orm1 Orm2 Ptger3 Serpina1a Spn Spon2 Tnfrsf17 Tnfsf11
326	GO:0046907 [5]: intracellular transport	15	15	495	459	11660	-3.43	0.0	0.14	0.06	9030617O03Rik AI317395 Arl4 Esrrb Etfb Gstk1 Mlycd Nfkbia Ramp2 Slc1a3 Slc25a10 Slc25a4 Timm44 Ucp1 Ucp3
327	GO:0030001 [7]: metal ion transport	8	8	502	290	11829	-3.43	0.0	0.08	0.02	Atp2a2 Cacna1s Fxyd2 Heph Kcna5 Slc12a4 Slc24a3 Slc5a6
328	GO:0045045 [5]: secretory pathway	1	1	509	100	12019	-3.47	0.0	0.02	0.0	9030617O03Rik
329	GO:0009199 [8]: ribonucleoside triphosphate metabolism	4	4	506	39	12080	-3.47	0.0	2.36	1.24	Atp5a1 Atp5h Atp5k Atp5o
330	GO:0009205 [9]: purine ribonucleoside triphosphate metabolism	4	4	506	39	12080	-3.47	0.0	2.36	1.24	Atp5a1 Atp5h Atp5k Atp5o
331	GO:0045727 [7]: positive regulation of protein biosynthesis	3	3	507	23	12096	-3.48	0.0	2.46	1.29	Cd1d1 Cd209b Spn
332	GO:0006665 [7]: sphingolipid metabolism	3	3	507	23	12096	-3.48	0.0	2.46	1.29	Cel Lass4 Smpd3
333	GO:0007178 [7]: transmembrane receptor protein serine/threonine kinase signaling pathway	5	5	505	57	12062	-3.48	0.0	2.26	1.21	Bmp6 Chrdl2 Eng Ltbp4 Prss11
334	GO:0016043 [4]: cell organization and biogenesis	34	34	476	849	11270	-3.51	0.0	0.44	0.28	1700020C11Rik 2400002F11Rik Acta1 Actc1 Cish Fhl1 Gpx4 Gsn Htra3 Igfbp6 Itga7 Krt1-14 Krt1-19 Mfn2 Myh11 Myh6 Myh7 Myl1 Myl4 Mylpf Nrap Pdlim3 Prss11 Pxmp2 Rpl5 Scp2 Smarca1 Smarcd3 Tagln Tekt1 Tmod1 Tmod2 Tmod4 Trub2
335	GO:0000280 [7]: nuclear division	2	2	508	128	11991	-3.52	0.0	0.03	0.0	Meig1 Sycp3
336	GO:0050817 [3]: coagulation	4	4	506	40	12079	-3.52	0.0	2.3	1.21	F13a1 Fgb Procr Thbd
337	GO:0006956 [6]: complement activation	4	4	506	40	12079	-3.52	0.0	2.3	1.21	Adn C1r C2 Igh-4
338	GO:0007596 [4]: blood coagulation	4	4	506	40	12079	-3.52	0.0	2.3	1.21	F13a1 Fgb Procr Thbd
339	GO:0042044 [5]: fluid transport	2	2	508	10	12109	-3.55	0.0	2.5	1.33	Aqp1 Aqp7
340	GO:0045061 [6]: thymic T-cell selection	2	2	508	10	12109	-3.55	0.0	2.5	1.33	Cd1d1 Spn
341	GO:0006570 [7]: tyrosine metabolism	2	2	508	10	12109	-3.55	0.0	2.5	1.33	Ddt Gstz1
342	GO:0006833 [6]: water transport	2	2	508	10	12109	-3.55	0.0	2.5	1.33	Aqp1 Aqp7
343	GO:0007219 [6]: Notch signaling pathway	2	2	508	10	12109	-3.55	0.0	2.5	1.33	Dtx1 Dtx2
344	GO:0009059 [5]: macromolecule biosynthesis	24	24	486	505	11614	-3.56	0.0	1.18	0.71	Acdc Adamts5 Cd1d1 Cd209b Eif4e3 Eif4ebp1 Fbp2 Gadd45g Gbe1 Gfpt2 Gpd2 Gyg1 Gys2 Mknk2 Mrpl12 Pck1 Pcx Phkg1 Psen2 Rpl5 Smarcd3 Spn St3gal4 St8sia4
345	GO:0006996 [5]: organelle organization and biogenesis	28	28	482	719	11400	-3.56	0.0	0.37	0.23	1700020C11Rik 2400002F11Rik Acta1 Actc1 Gpx4 Gsn Krt1-14 Krt1-19 Mfn2 Myh11 Myh6 Myh7 Myl1 Myl4 Mylpf Nrap Pdlim3 Pxmp2 Rpl5 Scp2 Smarca1 Smarcd3 Tagln Tekt1 Tmod1 Tmod2 Tmod4 Trub2
346	GO:0006325 [7]: establishment and/or maintenance of chromatin architecture	3	3	507	154	11965	-3.57	0.0	0.05	0.0	Gpx4 Smarca1 Smarcd3
347	GO:0001558 [4]: regulation of cell growth	4	4	506	41	12078	-3.57	0.0	2.23	1.21	Cish Htra3 Igfbp6 Prss11
348	GO:0006766 [5]: vitamin metabolism	4	4	506	41	12078	-3.57	0.0	2.23	1.21	Aldh1a1 Aldh1a7 Cbr2 Taldo1
349	GO:0009144 [8]: purine nucleoside triphosphate metabolism	4	4	506	41	12078	-3.57	0.0	2.23	1.21	Atp5a1 Atp5h Atp5k Atp5o
350	GO:0009628 [5]: response to abiotic stimulus	18	18	492	354	11765	-3.57	0.0	1.4	0.82	Ccl11 Ccl24 Ccl5 Ccl9 Cmkor1 Comt Creb3 Cryab Cxcl12 Cxcl13 Cxcl15 Cxcl4 Cxcr3 Ephx2 Fech Fmod Ndufb9 Snai2
351	GO:0006950 [4]: response to stress	32	32	478	775	11344	-3.59	0.0	0.56	0.36	Adn C1r C2 Calca Ccl11 Ccl24 Ccl5 Cd1d1 Cryab Cxcl13 Cxcl15 Defb1 Dusp10 Epas1 Gadd45g Ggtla1 Gpx3 Gpx4 Gpx7 Hp Igh-4 Igj Msra Ninj2 Orm1 Orm2 Ptger3 Serpina1a Smpd3 Sod3 Spn Ucp3
352	GO:0006793 [5]: phosphorus metabolism	22	22	488	589	11530	-3.6	0.0	0.3	0.17	1110020P15Rik 2810423O19Rik Akt2 Atp5a1 Atp5h Atp5k Atp5o Dapk2 Dusp1 Dusp10 Mapk12 Mknk2 Ndufb9 Ndufs7 Ndufv1 Pdk4 Phkg1 Pink1 Prkcm Snrk Tek Uqcrh
353	GO:0006796 [6]: phosphate metabolism	22	22	488	589	11530	-3.6	0.0	0.3	0.17	1110020P15Rik 2810423O19Rik Akt2 Atp5a1 Atp5h Atp5k Atp5o Dapk2 Dusp1 Dusp10 Mapk12 Mknk2 Ndufb9 Ndufs7 Ndufv1 Pdk4 Phkg1 Pink1 Prkcm Snrk Tek Uqcrh
354	GO:0007242 [5]: intracellular signaling cascade	25	25	485	646	11473	-3.61	0.0	0.37	0.23	Acdc Adcy4 Akt2 Arl4 Asb5 Atp2a2 Cav1 Chn1 Cish Dusp10 Edg1 Gadd45g Ldb3 Pdlim3 Prkcm Psen2 Ptger3 Rasa3 Rasgrp2 Rgl1 Rgs7 Rras Sh3bp5 Stat5a Tgm2
355	GO:0000074 [6]: regulation of cell cycle	14	14	496	261	11858	-3.62	0.0	1.5	0.89	Akt2 Atf5 BC024139 Ccnd2 Cdkn1c Figf Gadd45g Pmp22 Ptn Reck Rras Sspn Vegfb Vegfc
356	GO:0006461 [7]: protein complex assembly	1	1	509	95	12024	-3.62	0.0	0.02	0.0	Cugbp2
357	GO:0007599 [5]: hemostasis	4	4	506	42	12077	-3.63	0.0	2.17	1.21	F13a1 Fgb Procr Thbd
358	GO:0015860 [7]: purine nucleoside transport	1	1	509	1	12118	-3.63	0.0	2.54	1.34	Slc28a2
359	GO:0016045 [6]: detection of bacteria	1	1	509	1	12118	-3.63	0.0	2.54	1.34	Cd209b
360	GO:0016046 [6]: detection of fungi	1	1	509	1	12118	-3.63	0.0	2.54	1.34	Cd209b
361	GO:0019448 [9]: L-cysteine catabolism	1	1	509	1	12118	-3.63	0.0	2.54	1.34	Cdo1
362	GO:0019452 [8]: L-cysteine catabolism to taurine	1	1	509	1	12118	-3.63	0.0	2.54	1.34	Cdo1
363	GO:0019530 [7]: taurine metabolism	1	1	509	1	12118	-3.63	0.0	2.54	1.34	Cdo1
364	GO:0030497 [8]: fatty acid elongation	1	1	509	1	12118	-3.63	0.0	2.54	1.34	Elovl6
365	GO:0042097 [7]: interleukin-4 biosynthesis	1	1	509	1	12118	-3.63	0.0	2.54	1.34	Cd1d1
366	GO:0042427 [7]: serotonin biosynthesis	1	1	509	1	12118	-3.63	0.0	2.54	1.34	Tph1
367	GO:0042428 [6]: serotonin metabolism	1	1	509	1	12118	-3.63	0.0	2.54	1.34	Tph1
368	GO:0043255 [6]: regulation of carbohydrate biosynthesis	1	1	509	1	12118	-3.63	0.0	2.54	1.34	Acdc
369	GO:0045019 [7]: negative regulation of nitric oxide biosynthesis	1	1	509	1	12118	-3.63	0.0	2.54	1.34	Cav1
370	GO:0045078 [9]: positive regulation of interferon-gamma biosynthesis	1	1	509	1	12118	-3.63	0.0	2.54	1.34	Cd1d1
371	GO:0045402 [8]: regulation of interleukin-4 biosynthesis	1	1	509	1	12118	-3.63	0.0	2.54	1.34	Cd1d1
372	GO:0045404 [9]: positive regulation of interleukin-4 biosynthesis	1	1	509	1	12118	-3.63	0.0	2.54	1.34	Cd1d1
373	GO:0045785 [5]: positive regulation of cell adhesion	1	1	509	1	12118	-3.63	0.0	2.54	1.34	Tnxb
374	GO:0045834 [6]: positive regulation of lipid metabolism	1	1	509	1	12118	-3.63	0.0	2.54	1.34	Acdc
375	GO:0045923 [7]: positive regulation of fatty acid metabolism	1	1	509	1	12118	-3.63	0.0	2.54	1.34	Acdc
376	GO:0045947 [9]: negative regulation of translational initiation	1	1	509	1	12118	-3.63	0.0	2.54	1.34	Eif4ebp1
377	GO:0046326 [7]: positive regulation of glucose import	1	1	509	1	12118	-3.63	0.0	2.54	1.34	Acdc
378	GO:0046439 [8]: L-cysteine metabolism	1	1	509	1	12118	-3.63	0.0	2.54	1.34	Cdo1
379	GO:0048284 [6]: organelle fusion	1	1	509	1	12118	-3.63	0.0	2.54	1.34	Mfn2
380	GO:0050688 [7]: regulation of antiviral response	1	1	509	1	12118	-3.63	0.0	2.54	1.34	Spn
381	GO:0051132 [8]: NK T-cell activation	1	1	509	1	12118	-3.63	0.0	2.54	1.34	Cd1d1
382	GO:0051133 [8]: regulation of NK T-cell activation	1	1	509	1	12118	-3.63	0.0	2.54	1.34	Cd1d1
383	GO:0051135 [9]: positive regulation of NK T-cell activation	1	1	509	1	12118	-3.63	0.0	2.54	1.34	Cd1d1
384	GO:0000305 [7]: response to oxygen radicals	1	1	509	1	12118	-3.63	0.0	2.54	1.34	Ucp3
385	GO:0001676 [7]: long-chain fatty acid metabolism	1	1	509	1	12118	-3.63	0.0	2.54	1.34	Fads1
386	GO:0001879 [7]: detection of yeast	1	1	509	1	12118	-3.63	0.0	2.54	1.34	Cd209b
387	GO:0001913 [7]: T-cell mediated cytotoxicity	1	1	509	1	12118	-3.63	0.0	2.54	1.34	Cd1d1
388	GO:0001914 [8]: regulation of T-cell mediated cytotoxicity	1	1	509	1	12118	-3.63	0.0	2.54	1.34	Cd1d1
389	GO:0001916 [9]: positive regulation of T-cell mediated cytotoxicity	1	1	509	1	12118	-3.63	0.0	2.54	1.34	Cd1d1
390	GO:0006003 [9]: fructose 2,6-bisphosphate metabolism	1	1	509	1	12118	-3.63	0.0	2.54	1.34	Pfkfb3
391	GO:0006026 [7]: aminoglycan catabolism	1	1	509	1	12118	-3.63	0.0	2.54	1.34	Xlkd1
392	GO:0006027 [8]: glycosaminoglycan catabolism	1	1	509	1	12118	-3.63	0.0	2.54	1.34	Xlkd1
393	GO:0006109 [5]: regulation of carbohydrate metabolism	1	1	509	1	12118	-3.63	0.0	2.54	1.34	Acdc
394	GO:0006125 [7]: thioredoxin pathway	1	1	509	1	12118	-3.63	0.0	2.54	1.34	Txnrd3
395	GO:0006537 [9]: glutamate biosynthesis	1	1	509	1	12118	-3.63	0.0	2.54	1.34	Prodh
396	GO:0006587 [8]: serotonin biosynthesis from tryptophan	1	1	509	1	12118	-3.63	0.0	2.54	1.34	Tph1
397	GO:0006603 [8]: phosphocreatine metabolism	1	1	509	1	12118	-3.63	0.0	2.54	1.34	Ckmt2
398	GO:0007274 [7]: neuromuscular synaptic transmission	1	1	509	1	12118	-3.63	0.0	2.54	1.34	Ntf3
399	GO:0008053 [7]: mitochondrial fusion	1	1	509	1	12118	-3.63	0.0	2.54	1.34	Mfn2
400	GO:0008354 [6]: germ cell migration	1	1	509	1	12118	-3.63	0.0	2.54	1.34	Cxcl12
401	GO:0009093 [8]: cysteine catabolism	1	1	509	1	12118	-3.63	0.0	2.54	1.34	Cdo1
402	GO:0043037 [7]: translation	3	3	507	151	11968	-3.64	0.0	0.05	0.0	Eif4e3 Eif4ebp1 Mknk2
403	GO:0030097 [5]: hemopoiesis	7	7	503	102	12017	-3.64	0.0	1.89	1.07	Cbfa2t3h Cd1d1 Cxcl15 Gadd45g Heph Spn Tnfsf11
404	GO:0007049 [5]: cell cycle	20	20	490	538	11581	-3.65	0.0	0.3	0.17	Akt2 Als2cr19 Atf5 BC024139 Ccnd2 Cdkn1c Dusp1 Figf Gadd45g Mapk12 Meig1 Pmp22 Ptn Reck Rras Sept4 Sspn Sycp3 Vegfb Vegfc
405	GO:0030154 [3]: cell differentiation	16	16	494	314	11805	-3.66	0.0	1.34	0.79	Bmp6 Cbfa2t3h Cd1d1 Chrdl2 Cited1 Fhl1 Gadd45g Heph Mlf1 Ndrg2 Ntf3 Psen2 Spn Stat5a Tnfsf11 Twist2
406	GO:0043118 [4]: negative regulation of physiological process	14	14	496	265	11854	-3.66	0.0	1.43	0.84	Acdc Angptl4 Apip Atf5 Birc3 Calca Cav1 Egfl7 Eif4ebp1 Procr Snai2 Spn Thbd Wbscr14
407	GO:0030036 [8]: actin cytoskeleton organization and biogenesis	6	6	504	82	12037	-3.66	0.0	1.93	1.07	Gsn Nrap Pdlim3 Tmod1 Tmod2 Tmod4
408	GO:0043066 [7]: negative regulation of apoptosis	5	5	505	62	12057	-3.68	0.0	2.01	1.1	Angptl4 Apip Atf5 Birc3 Snai2
409	GO:0001503 [5]: ossification	4	4	506	43	12076	-3.68	0.0	2.11	1.18	Fgf18 Pthr1 Ptn Tnfsf11
410	GO:0019751 [6]: polyol metabolism	2	2	508	11	12108	-3.68	0.0	2.36	1.24	Gpd2 Pck1
411	GO:0030203 [7]: glycosaminoglycan metabolism	2	2	508	11	12108	-3.68	0.0	2.36	1.24	Itih2 Xlkd1
412	GO:0045058 [5]: T-cell selection	2	2	508	11	12108	-3.68	0.0	2.36	1.24	Cd1d1 Spn
413	GO:0006022 [6]: aminoglycan metabolism	2	2	508	11	12108	-3.68	0.0	2.36	1.24	Itih2 Xlkd1
414	GO:0006071 [7]: glycerol metabolism	2	2	508	11	12108	-3.68	0.0	2.36	1.24	Gpd2 Pck1
415	GO:0006672 [9]: ceramide metabolism	2	2	508	11	12108	-3.68	0.0	2.36	1.24	Cel Lass4
416	GO:0006801 [6]: superoxide metabolism	2	2	508	11	12108	-3.68	0.0	2.36	1.24	Sod2 Sod3
417	GO:0008277 [5]: regulation of G-protein coupled receptor protein signaling pathway	2	2	508	11	12108	-3.68	0.0	2.36	1.24	Ramp2 Tmod2
418	GO:0007389 [3]: pattern specification	8	8	502	126	11993	-3.69	0.0	1.74	0.98	Edn1 Hoxa7 Hoxc6 Hoxc9 Hoxd4 Hoxd8 Hoxd9 Meox2
419	GO:0006811 [5]: ion transport	24	24	486	541	11578	-3.69	0.0	0.85	0.52	Acdc Atp2a2 Atp5a1 Atp5h Atp5k Atp5o Cacna1s Clca3 Col17a1 Col3a1 Col6a2 Fcna Fxyd1 Fxyd2 Heph Kcna5 P2rx5 Pkd2l2 Ptger3 Slc12a4 Slc16a1 Slc22a3 Slc24a3 Slc5a6
420	GO:0006915 [6]: apoptosis	17	17	493	345	11774	-3.7	0.0	1.22	0.73	1700020C11Rik Angptl4 Apip Atf5 Birc3 Cd1d1 Cidea Cidec Dapk2 Faf1 Gadd45g Gzma Igh-4 Lgals12 Pdcd8 Snai2 Spn
421	GO:0009891 [6]: positive regulation of biosynthesis	3	3	507	26	12093	-3.7	0.0	2.2	1.21	Cd1d1 Cd209b Spn
422	GO:0016066 [5]: cellular defense response (sensu Vertebrata)	3	3	507	26	12093	-3.7	0.0	2.2	1.21	Cd1d1 Gadd45g Spn
423	GO:0006958 [7]: complement activation, classical pathway	3	3	507	26	12093	-3.7	0.0	2.2	1.21	C1r C2 Igh-4
424	GO:0051239 [4]: regulation of organismal physiological process	7	7	503	105	12014	-3.71	0.0	1.79	0.99	Actc1 Cav1 Cd1d1 Cd209b Edn1 Igh-4 Spn
425	GO:0043069 [6]: negative regulation of programmed cell death	5	5	505	63	12056	-3.71	0.0	1.97	1.08	Angptl4 Apip Atf5 Birc3 Snai2
426	GO:0051243 [5]: negative regulation of cellular physiological process	8	8	502	128	11991	-3.72	0.0	1.69	0.98	Angptl4 Apip Atf5 Birc3 Cav1 Egfl7 Snai2 Spn
427	GO:0015992 [6]: proton transport	4	4	506	44	12075	-3.72	0.0	2.06	1.13	Atp5a1 Atp5h Atp5k Atp5o
428	GO:0042110 [7]: T-cell activation	4	4	506	44	12075	-3.72	0.0	2.06	1.13	Cd1d1 Cxcl12 Gadd45g Spn
429	GO:0009152 [8]: purine ribonucleotide biosynthesis	4	4	506	44	12075	-3.72	0.0	2.06	1.13	Atp5a1 Atp5h Atp5k Atp5o
430	GO:0012501 [5]: programmed cell death	17	17	493	351	11768	-3.74	0.0	1.14	0.69	1700020C11Rik Angptl4 Apip Atf5 Birc3 Cd1d1 Cidea Cidec Dapk2 Faf1 Gadd45g Gzma Igh-4 Lgals12 Pdcd8 Snai2 Spn
431	GO:0016042 [5]: lipid catabolism	5	5	505	64	12055	-3.75	0.0	1.93	1.07	Adpn Cel Lipe Lpl Pla2g2d
432	GO:0006886 [6]: intracellular protein transport	11	11	499	333	11786	-3.75	0.0	0.19	0.09	9030617O03Rik AI317395 Arl4 Esrrb Etfb Gstk1 Mlycd Nfkbia Ramp2 Slc1a3 Timm44
433	GO:0042035 [7]: regulation of cytokine biosynthesis	3	3	507	27	12092	-3.76	0.0	2.13	1.19	Cd1d1 Cd209b Spn
434	GO:0048015 [7]: phosphoinositide-mediated signaling	3	3	507	27	12092	-3.76	0.0	2.13	1.19	Cish Ptger3 Tgm2
435	GO:0016310 [7]: phosphorylation	19	19	491	491	11628	-3.77	0.0	0.39	0.24	1110020P15Rik Akt2 Atp5a1 Atp5h Atp5k Atp5o Dapk2 Mapk12 Mknk2 Ndufb9 Ndufs7 Ndufv1 Pdk4 Phkg1 Pink1 Prkcm Snrk Tek Uqcrh
436	GO:0009141 [7]: nucleoside triphosphate metabolism	4	4	506	45	12074	-3.77	0.0	2.0	1.1	Atp5a1 Atp5h Atp5k Atp5o
437	GO:0009309 [6]: amine biosynthesis	4	4	506	45	12074	-3.77	0.0	2.0	1.1	0610010D20Rik Glul Prodh Tph1
438	GO:0043207 [5]: response to external biotic stimulus	22	22	488	530	11589	-3.77	0.0	0.58	0.37	Adn C1r C2 Calca Ccl11 Ccl24 Ccl5 Cd1d1 Cd209b Cxcl13 Cxcl15 Defb1 Gadd45g Ggtla1 Hp Igh-4 Igj Orm1 Orm2 Ptger3 Serpina1a Spn
439	GO:0000087 [7]: M phase of mitotic cell cycle	1	1	509	90	12029	-3.78	0.0	0.02	0.0	Sycp3
440	GO:0016265 [3]: death	18	18	492	387	11732	-3.78	0.0	0.99	0.6	1700020C11Rik Angptl4 Apip Atf5 Birc3 Cd1d1 Cidea Cidec Dapk2 Faf1 Gadd45g Gzma Igh-4 Lgals12 Msra Pdcd8 Snai2 Spn
441	GO:0007610 [2]: behavior	6	6	504	86	12033	-3.78	0.0	1.79	0.99	Calca Msra Npy1r Ptn Sepp1 Tmod2
442	GO:0030163 [6]: protein catabolism	21	21	489	493	11626	-3.78	0.0	0.67	0.41	AI317395 Adamts5 Adn C1r C1s C2 Ctse Dpep1 Enpep Fap Gzma Hp Htra3 Immp2l Mcpt5 Prss11 Serpinb1b Tgm2 Tinag Trfr2 Uqcrc1
443	GO:0009613 [5]: response to pest, pathogen or parasite	21	21	489	495	11624	-3.79	0.0	0.66	0.41	Adn C1r C2 Calca Ccl11 Ccl24 Ccl5 Cd1d1 Cxcl13 Cxcl15 Defb1 Gadd45g Ggtla1 Hp Igh-4 Igj Orm1 Orm2 Ptger3 Serpina1a Spn
444	GO:0043285 [5]: biopolymer catabolism	21	21	489	496	11623	-3.79	0.0	0.65	0.41	AI317395 Adamts5 Adn C1r C1s C2 Ctse Dpep1 Enpep Fap Gzma Hp Htra3 Immp2l Mcpt5 Prss11 Serpinb1b Tgm2 Tinag Trfr2 Uqcrc1
445	GO:0018342 [9]: protein prenylation	2	2	508	12	12107	-3.79	0.0	2.23	1.21	Adamts5 Smarcd3
446	GO:0046519 [8]: sphingoid metabolism	2	2	508	12	12107	-3.79	0.0	2.23	1.21	Cel Lass4
447	GO:0007005 [6]: mitochondrion organization and biogenesis	2	2	508	12	12107	-3.79	0.0	2.23	1.21	1700020C11Rik Mfn2
448	GO:0016477 [5]: cell migration	8	8	502	132	11987	-3.8	0.0	1.58	0.9	Cxcl12 Cxcl15 Egfl7 Enpep Lama1 Nrp1 Rtn4 Tek
449	GO:0046483 [5]: heterocycle metabolism	4	4	506	46	12073	-3.81	0.0	1.95	1.07	Alad Alas1 Fech Tph1
450	GO:0044257 [7]: cellular protein catabolism	20	20	490	476	11643	-3.81	0.0	0.62	0.39	AI317395 Adamts5 Adn C1r C1s C2 Ctse Dpep1 Enpep Fap Gzma Hp Htra3 Immp2l Mcpt5 Prss11 Tgm2 Tinag Trfr2 Uqcrc1
451	GO:0006508 [8]: proteolysis and peptidolysis	20	20	490	476	11643	-3.81	0.0	0.62	0.39	AI317395 Adamts5 Adn C1r C1s C2 Ctse Dpep1 Enpep Fap Gzma Hp Htra3 Immp2l Mcpt5 Prss11 Tgm2 Tinag Trfr2 Uqcrc1
452	GO:0007067 [8]: mitosis	1	1	509	89	12030	-3.81	0.0	0.02	0.0	Sycp3
453	GO:0009968 [5]: negative regulation of signal transduction	3	3	507	28	12091	-3.82	0.0	2.05	1.13	Cav1 Chrdl2 Prss11
454	GO:0007254 [8]: JNK cascade	3	3	507	28	12091	-3.82	0.0	2.05	1.13	Akt2 Dusp10 Gadd45g
455	GO:0030029 [7]: actin filament-based process	6	6	504	88	12031	-3.83	0.0	1.72	0.98	Gsn Nrap Pdlim3 Tmod1 Tmod2 Tmod4
456	GO:0008219 [4]: cell death	17	17	493	381	11738	-3.86	0.0	0.82	0.51	1700020C11Rik Angptl4 Apip Atf5 Birc3 Cd1d1 Cidea Cidec Dapk2 Faf1 Gadd45g Gzma Igh-4 Lgals12 Pdcd8 Snai2 Spn
457	GO:0001817 [6]: regulation of cytokine production	3	3	507	29	12090	-3.87	0.0	1.98	1.09	Cd1d1 Cd209b Spn
458	GO:0046849 [4]: bone remodeling	4	4	506	48	12071	-3.89	0.0	1.85	1.04	Fgf18 Pthr1 Ptn Tnfsf11
459	GO:0009260 [7]: ribonucleotide biosynthesis	4	4	506	48	12071	-3.89	0.0	1.85	1.04	Atp5a1 Atp5h Atp5k Atp5o
460	GO:0006775 [6]: fat-soluble vitamin metabolism	2	2	508	13	12106	-3.9	0.0	2.11	1.18	Aldh1a1 Aldh1a7
461	GO:0006575 [6]: amino acid derivative metabolism	4	4	506	49	12070	-3.92	0.0	1.8	1.0	Cdo1 Ckmt2 Comt Tph1
462	GO:0006812 [6]: cation transport	14	14	496	363	11756	-3.93	0.0	0.41	0.25	Atp2a2 Atp5a1 Atp5h Atp5k Atp5o Cacna1s Fxyd2 Heph Kcna5 Pkd2l2 Slc12a4 Slc22a3 Slc24a3 Slc5a6
463	GO:0009117 [6]: nucleotide metabolism	8	8	502	140	11979	-3.93	0.0	1.39	0.82	Adcy4 Atp5a1 Atp5h Atp5k Atp5o Cbr2 Enpp2 Taldo1
464	GO:0008652 [7]: amino acid biosynthesis	3	3	507	30	12089	-3.94	0.0	1.92	1.07	0610010D20Rik Glul Prodh
465	GO:0015849 [5]: organic acid transport	4	4	506	50	12069	-3.96	0.0	1.75	0.98	Slc12a4 Slc1a3 Slc1a5 Slc7a10
466	GO:0046942 [6]: carboxylic acid transport	4	4	506	50	12069	-3.96	0.0	1.75	0.98	Slc12a4 Slc1a3 Slc1a5 Slc7a10
467	GO:0050778 [6]: positive regulation of immune response	4	4	506	50	12069	-3.96	0.0	1.75	0.98	Cd1d1 Cd209b Igh-4 Spn
468	GO:0006164 [7]: purine nucleotide biosynthesis	4	4	506	50	12069	-3.96	0.0	1.75	0.98	Atp5a1 Atp5h Atp5k Atp5o
469	GO:0007188 [8]: G-protein signaling, coupled to cAMP nucleotide second messenger	3	3	507	31	12088	-3.98	0.0	1.85	1.04	Adcy4 Edg1 Ptger3
470	GO:0030282 [6]: bone mineralization	2	2	508	14	12105	-3.98	0.0	2.01	1.1	Pthr1 Ptn
471	GO:0050764 [7]: regulation of phagocytosis	2	2	508	14	12105	-3.98	0.0	2.01	1.1	Cd209b Igh-4
472	GO:0050766 [8]: positive regulation of phagocytosis	2	2	508	14	12105	-3.98	0.0	2.01	1.1	Cd209b Igh-4
473	GO:0007565 [5]: pregnancy	2	2	508	14	12105	-3.98	0.0	2.01	1.1	Lamb1-1 Thbd
474	GO:0008544 [7]: epidermis development	2	2	508	14	12105	-3.98	0.0	2.01	1.1	Krt1-14 Ntf3
475	GO:0042981 [6]: regulation of apoptosis	10	10	500	197	11922	-3.99	0.0	1.12	0.66	Angptl4 Apip Atf5 Birc3 Cd1d1 Cidec Igh-4 Lgals12 Snai2 Spn
476	GO:0009150 [8]: purine ribonucleotide metabolism	4	4	506	51	12068	-4.0	0.0	1.71	0.98	Atp5a1 Atp5h Atp5k Atp5o
477	GO:0009595 [5]: detection of biotic stimulus	1	1	509	2	12117	-4.01	0.0	2.15	1.21	Cd209b
478	GO:0015701 [8]: bicarbonate transport	1	1	509	2	12117	-4.01	0.0	2.15	1.21	Ptger3
479	GO:0015937 [8]: coenzyme A biosynthesis	1	1	509	2	12117	-4.01	0.0	2.15	1.21	Pank3
480	GO:0016478 [8]: negative regulation of translation	1	1	509	2	12117	-4.01	0.0	2.15	1.21	Eif4ebp1
481	GO:0019731 [7]: antibacterial humoral response	1	1	509	2	12117	-4.01	0.0	2.15	1.21	Igh-4
482	GO:0019733 [8]: antibacterial humoral response (sensu Vertebrata)	1	1	509	2	12117	-4.01	0.0	2.15	1.21	Igh-4
483	GO:0019877 [7]: diaminopimelate biosynthesis	1	1	509	2	12117	-4.01	0.0	2.15	1.21	0610010D20Rik
484	GO:0030517 [7]: negative regulation of axon extension	1	1	509	2	12117	-4.01	0.0	2.15	1.21	Nrp1
485	GO:0042092 [6]: T-helper 2 type immune response	1	1	509	2	12117	-4.01	0.0	2.15	1.21	Cd1d1
486	GO:0042246 [4]: tissue regeneration	1	1	509	2	12117	-4.01	0.0	2.15	1.21	Ninj2
487	GO:0042420 [7]: dopamine catabolism	1	1	509	2	12117	-4.01	0.0	2.15	1.21	Comt
488	GO:0042424 [8]: catecholamine catabolism	1	1	509	2	12117	-4.01	0.0	2.15	1.21	Comt
489	GO:0042435 [6]: indole derivative biosynthesis	1	1	509	2	12117	-4.01	0.0	2.15	1.21	Tph1
490	GO:0042574 [7]: retinal metabolism	1	1	509	2	12117	-4.01	0.0	2.15	1.21	Aldh1a7
491	GO:0043101 [6]: purine salvage	1	1	509	2	12117	-4.01	0.0	2.15	1.21	Adk
492	GO:0043123 [6]: positive regulation of I-kappaB kinase/NF-kappaB cascade	1	1	509	2	12117	-4.01	0.0	2.15	1.21	Acdc
493	GO:0043174 [6]: nucleoside salvage	1	1	509	2	12117	-4.01	0.0	2.15	1.21	Adk
494	GO:0043288 [6]: apocarotenoid metabolism	1	1	509	2	12117	-4.01	0.0	2.15	1.21	Aldh1a7
495	GO:0045072 [8]: regulation of interferon-gamma biosynthesis	1	1	509	2	12117	-4.01	0.0	2.15	1.21	Cd1d1
496	GO:0045428 [6]: regulation of nitric oxide biosynthesis	1	1	509	2	12117	-4.01	0.0	2.15	1.21	Cav1
497	GO:0045884 [9]: regulation of survival gene product activity	1	1	509	2	12117	-4.01	0.0	2.15	1.21	Snai2
498	GO:0046219 [7]: indolalkylamine biosynthesis	1	1	509	2	12117	-4.01	0.0	2.15	1.21	Tph1
499	GO:0046451 [6]: diaminopimelate metabolism	1	1	509	2	12117	-4.01	0.0	2.15	1.21	0610010D20Rik
500	GO:0046514 [10]: ceramide catabolism	1	1	509	2	12117	-4.01	0.0	2.15	1.21	Cel
501	GO:0046521 [9]: sphingoid catabolism	1	1	509	2	12117	-4.01	0.0	2.15	1.21	Cel
502	GO:0048003 [6]: antigen presentation, lipid antigen	1	1	509	2	12117	-4.01	0.0	2.15	1.21	Cd1d1
503	GO:0048007 [7]: antigen presentation, exogenous lipid antigen	1	1	509	2	12117	-4.01	0.0	2.15	1.21	Cd1d1
504	GO:0051014 [8]: actin filament severing	1	1	509	2	12117	-4.01	0.0	2.15	1.21	Gsn
505	GO:0051136 [7]: regulation of NK T-cell differentiation	1	1	509	2	12117	-4.01	0.0	2.15	1.21	Cd1d1
506	GO:0051138 [8]: positive regulation of NK T-cell differentiation	1	1	509	2	12117	-4.01	0.0	2.15	1.21	Cd1d1
507	GO:0001659 [4]: thermoregulation	1	1	509	2	12117	-4.01	0.0	2.15	1.21	Ptger3
508	GO:0001757 [5]: somite specification	1	1	509	2	12117	-4.01	0.0	2.15	1.21	Meox2
509	GO:0001865 [6]: NK T-cell differentiation	1	1	509	2	12117	-4.01	0.0	2.15	1.21	Cd1d1
510	GO:0001878 [7]: response to yeast	1	1	509	2	12117	-4.01	0.0	2.15	1.21	Cd209b
511	GO:0001912 [8]: positive regulation of immune cell mediated cytotoxicity	1	1	509	2	12117	-4.01	0.0	2.15	1.21	Cd1d1
512	GO:0006000 [8]: fructose metabolism	1	1	509	2	12117	-4.01	0.0	2.15	1.21	Pfkfb3
513	GO:0006166 [7]: purine ribonucleoside salvage	1	1	509	2	12117	-4.01	0.0	2.15	1.21	Adk
514	GO:0006536 [8]: glutamate metabolism	1	1	509	2	12117	-4.01	0.0	2.15	1.21	Prodh
515	GO:0006553 [8]: lysine metabolism	1	1	509	2	12117	-4.01	0.0	2.15	1.21	0610010D20Rik
516	GO:0006684 [8]: sphingomyelin metabolism	1	1	509	2	12117	-4.01	0.0	2.15	1.21	Smpd3
517	GO:0006940 [5]: regulation of smooth muscle contraction	1	1	509	2	12117	-4.01	0.0	2.15	1.21	Calca
518	GO:0009085 [9]: lysine biosynthesis	1	1	509	2	12117	-4.01	0.0	2.15	1.21	0610010D20Rik
519	GO:0009089 [7]: lysine biosynthesis via diaminopimelate	1	1	509	2	12117	-4.01	0.0	2.15	1.21	0610010D20Rik
520	GO:0009611 [5]: response to wounding	13	13	497	319	11800	-4.01	0.0	0.53	0.34	Calca Ccl11 Ccl24 Ccl5 Cd1d1 Cxcl13 Cxcl15 Gadd45g Ggtla1 Igh-4 Ninj2 Ptger3 Spn
521	GO:0043067 [5]: regulation of programmed cell death	10	10	500	200	11919	-4.02	0.0	1.07	0.65	Angptl4 Apip Atf5 Birc3 Cd1d1 Cidec Igh-4 Lgals12 Snai2 Spn
522	GO:0006897 [6]: endocytosis	7	7	503	122	11997	-4.03	0.0	1.32	0.77	Cav1 Cd209b Cd209d Ehd2 Ghr Igh-4 Lrp1
523	GO:0008643 [5]: carbohydrate transport	3	3	507	32	12087	-4.03	0.0	1.79	0.99	Acdc Edn1 Slc2a5
524	GO:0006643 [6]: membrane lipid metabolism	5	5	505	75	12044	-4.06	0.0	1.51	0.89	Agpat3 Cel Lass4 Lpgat1 Smpd3
525	GO:0043119 [4]: positive regulation of physiological process	12	12	498	277	11842	-4.06	0.0	0.69	0.42	Acdc Cav1 Cd1d1 Cd209b Cidec Cxcl12 Ebf1 Ebf2 Igh-4 Lgals12 Ntf3 Spn
526	GO:0009893 [5]: positive regulation of metabolism	7	7	503	124	11995	-4.06	0.0	1.28	0.76	Acdc Cd1d1 Cd209b Ebf1 Ebf2 Ntf3 Spn
527	GO:0050727 [6]: regulation of inflammatory response	2	2	508	15	12104	-4.07	0.0	1.91	1.07	Igh-4 Spn
528	GO:0006769 [8]: nicotinamide metabolism	2	2	508	15	12104	-4.07	0.0	1.91	1.07	Cbr2 Taldo1
529	GO:0012502 [7]: induction of programmed cell death	5	5	505	76	12043	-4.07	0.0	1.47	0.87	Cd1d1 Cidec Igh-4 Lgals12 Spn
530	GO:0006917 [8]: induction of apoptosis	5	5	505	76	12043	-4.07	0.0	1.47	0.87	Cd1d1 Cidec Igh-4 Lgals12 Spn
531	GO:0051247 [6]: positive regulation of protein metabolism	3	3	507	33	12086	-4.07	0.0	1.73	0.98	Cd1d1 Cd209b Spn
532	GO:0006417 [6]: regulation of protein biosynthesis	5	5	505	77	12042	-4.1	0.0	1.44	0.84	Cd1d1 Cd209b Eif4ebp1 Mknk2 Spn
533	GO:0006913 [6]: nucleocytoplasmic transport	1	1	509	79	12040	-4.1	0.0	0.04	0.0	Nfkbia
534	GO:0006605 [7]: protein targeting	9	9	501	186	11933	-4.12	0.0	0.94	0.58	9030617O03Rik AI317395 Esrrb Etfb Gstk1 Mlycd Nfkbia Slc1a3 Timm44
535	GO:0019932 [6]: second-messenger-mediated signaling	5	5	505	78	12041	-4.12	0.0	1.41	0.82	Adcy4 Cish Edg1 Ptger3 Tgm2
536	GO:0009790 [3]: embryonic development	5	5	505	169	11950	-4.13	0.0	0.18	0.08	Cryab Lama1 Meox2 Thbd Vegfc
537	GO:0016192 [5]: vesicle-mediated transport	9	9	501	238	11881	-4.14	0.0	0.4	0.24	Cav1 Cd209b Cd209d Ehd2 Ghr Gsn Igh-4 Lrp1 Vamp5
538	GO:0045892 [8]: negative regulation of transcription, DNA-dependent	1	1	509	78	12041	-4.14	0.0	0.04	0.0	Wbscr14
539	GO:0006928 [4]: cell motility	8	8	502	159	11960	-4.14	0.0	1.02	0.61	Cxcl12 Cxcl15 Egfl7 Enpep Lama1 Nrp1 Rtn4 Tek
540	GO:0042088 [7]: T-helper 1 type immune response	2	2	508	16	12103	-4.15	0.0	1.81	1.01	Cd1d1 Gadd45g
541	GO:0045807 [7]: positive regulation of endocytosis	2	2	508	16	12103	-4.15	0.0	1.81	1.01	Cd209b Igh-4
542	GO:0007031 [6]: peroxisome organization and biogenesis	2	2	508	16	12103	-4.15	0.0	1.81	1.01	Pxmp2 Scp2
543	GO:0009259 [7]: ribonucleotide metabolism	4	4	506	56	12063	-4.15	0.0	1.5	0.89	Atp5a1 Atp5h Atp5k Atp5o
544	GO:0006366 [8]: transcription from Pol II promoter	8	8	502	220	11899	-4.16	0.0	0.35	0.21	Atf5 Irx4 Mef2c Ntf3 Sox7 Tcfap2a Twist2 Wbscr14
545	GO:0007409 [6]: axonogenesis	1	1	509	77	12042	-4.16	0.0	0.04	0.0	Nrp1
546	GO:0050876 [4]: reproductive physiological process	3	3	507	35	12084	-4.17	0.0	1.62	0.94	Lamb1-1 Stat5a Thbd
547	GO:0007187 [7]: G-protein signaling, coupled to cyclic nucleotide second messenger	3	3	507	35	12084	-4.17	0.0	1.62	0.94	Adcy4 Edg1 Ptger3
548	GO:0007626 [3]: locomotory behavior	3	3	507	35	12084	-4.17	0.0	1.62	0.94	Msra Npy1r Sepp1
549	GO:0007267 [4]: cell-cell signaling	7	7	503	203	11916	-4.17	0.0	0.29	0.16	Comt Hnmt Ltbp4 Ntf3 Tmod2 Tph1 Wnt4
550	GO:0001501 [5]: skeletal development	5	5	505	81	12038	-4.18	0.0	1.32	0.77	Fgf18 Prelp Pthr1 Ptn Tnfsf11
551	GO:0015672 [7]: monovalent inorganic cation transport	9	9	501	215	11904	-4.2	0.0	0.59	0.37	Atp5a1 Atp5h Atp5k Atp5o Fxyd2 Kcna5 Slc12a4 Slc24a3 Slc5a6
552	GO:0019933 [8]: cAMP-mediated signaling	3	3	507	36	12083	-4.2	0.0	1.57	0.9	Adcy4 Edg1 Ptger3
553	GO:0050790 [3]: regulation of enzyme activity	2	2	508	100	12019	-4.2	0.0	0.08	0.02	Adcy4 Gadd45g
554	GO:0007028 [5]: cytoplasm organization and biogenesis	2	2	508	100	12019	-4.2	0.0	0.08	0.02	2400002F11Rik Rpl5
555	GO:0051242 [5]: positive regulation of cellular physiological process	8	8	502	170	11949	-4.21	0.0	0.84	0.52	Acdc Cd1d1 Cd209b Cidec Cxcl12 Igh-4 Lgals12 Spn
556	GO:0007167 [6]: enzyme linked receptor protein signaling pathway	8	8	502	170	11949	-4.21	0.0	0.84	0.52	Bmp6 Chrdl2 Eif4ebp1 Eng Ltbp4 Nrp1 Prss11 Ptprcap
557	GO:0015749 [6]: monosaccharide transport	2	2	508	17	12102	-4.21	0.0	1.73	0.98	Acdc Edn1
558	GO:0015758 [8]: glucose transport	2	2	508	17	12102	-4.21	0.0	1.73	0.98	Acdc Edn1
559	GO:0019362 [7]: pyridine nucleotide metabolism	2	2	508	17	12102	-4.21	0.0	1.73	0.98	Cbr2 Taldo1
560	GO:0006720 [6]: isoprenoid metabolism	2	2	508	17	12102	-4.21	0.0	1.73	0.98	Adh1 Aldh1a7
561	GO:0007398 [6]: ectoderm development	2	2	508	17	12102	-4.21	0.0	1.73	0.98	Krt1-14 Ntf3
562	GO:0008645 [7]: hexose transport	2	2	508	17	12102	-4.21	0.0	1.73	0.98	Acdc Edn1
563	GO:0048232 [6]: male gamete generation	2	2	508	98	12021	-4.24	0.0	0.09	0.02	Acox1 Gpx4
564	GO:0007283 [7]: spermatogenesis	2	2	508	98	12021	-4.24	0.0	0.09	0.02	Acox1 Gpx4
565	GO:0006163 [7]: purine nucleotide metabolism	4	4	506	60	12059	-4.24	0.0	1.35	0.8	Atp5a1 Atp5h Atp5k Atp5o
566	GO:0015858 [6]: nucleoside transport	1	1	509	3	12116	-4.25	0.0	1.88	1.07	Slc28a2
567	GO:0015936 [8]: coenzyme A metabolism	1	1	509	3	12116	-4.25	0.0	1.88	1.07	Pank3
568	GO:0016096 [7]: polyisoprenoid metabolism	1	1	509	3	12116	-4.25	0.0	1.88	1.07	Aldh1a7
569	GO:0019720 [7]: Mo-molybdopterin cofactor metabolism	1	1	509	3	12116	-4.25	0.0	1.88	1.07	Mocs2
570	GO:0019730 [6]: antimicrobial humoral response	1	1	509	3	12116	-4.25	0.0	1.88	1.07	Igh-4
571	GO:0019735 [7]: antimicrobial humoral response (sensu Vertebrata)	1	1	509	3	12116	-4.25	0.0	1.88	1.07	Igh-4
572	GO:0030212 [8]: hyaluronan metabolism	1	1	509	3	12116	-4.25	0.0	1.88	1.07	Itih2
573	GO:0042214 [5]: terpene metabolism	1	1	509	3	12116	-4.25	0.0	1.88	1.07	Aldh1a7
574	GO:0043094 [5]: metabolic compound salvage	1	1	509	3	12116	-4.25	0.0	1.88	1.07	Adk
575	GO:0044270 [5]: nitrogen compound catabolism	1	1	509	3	12116	-4.25	0.0	1.88	1.07	Arg2
576	GO:0045745 [6]: positive regulation of G-protein coupled receptor protein signaling pathway	1	1	509	3	12116	-4.25	0.0	1.88	1.07	Tmod2
577	GO:0046513 [10]: ceramide biosynthesis	1	1	509	3	12116	-4.25	0.0	1.88	1.07	Lass4
578	GO:0046520 [9]: sphingoid biosynthesis	1	1	509	3	12116	-4.25	0.0	1.88	1.07	Lass4
579	GO:0050771 [6]: negative regulation of axonogenesis	1	1	509	3	12116	-4.25	0.0	1.88	1.07	Nrp1
580	GO:0000186 [6]: activation of MAPKK	1	1	509	3	12116	-4.25	0.0	1.88	1.07	Gadd45g
581	GO:0001788 [7]: antibody-dependent cellular cytotoxicity	1	1	509	3	12116	-4.25	0.0	1.88	1.07	Igh-4
582	GO:0001892 [6]: embryonic placenta development	1	1	509	3	12116	-4.25	0.0	1.88	1.07	Cited1
583	GO:0006527 [6]: arginine catabolism	1	1	509	3	12116	-4.25	0.0	1.88	1.07	Arg2
584	GO:0006599 [7]: phosphagen metabolism	1	1	509	3	12116	-4.25	0.0	1.88	1.07	Ckmt2
585	GO:0006721 [5]: terpenoid metabolism	1	1	509	3	12116	-4.25	0.0	1.88	1.07	Aldh1a7
586	GO:0006777 [8]: Mo-molybdopterin cofactor biosynthesis	1	1	509	3	12116	-4.25	0.0	1.88	1.07	Mocs2
587	GO:0007628 [5]: adult walking behavior	1	1	509	3	12116	-4.25	0.0	1.88	1.07	Msra
588	GO:0008340 [4]: determination of adult life span	1	1	509	3	12116	-4.25	0.0	1.88	1.07	Msra
589	GO:0009071 [8]: serine family amino acid catabolism	1	1	509	3	12116	-4.25	0.0	1.88	1.07	Cdo1
590	GO:0046467 [7]: membrane lipid biosynthesis	3	3	507	38	12081	-4.27	0.0	1.47	0.87	Agpat3 Lass4 Lpgat1
591	GO:0009892 [5]: negative regulation of metabolism	4	4	506	138	11981	-4.27	0.0	0.19	0.09	Acdc Cav1 Eif4ebp1 Wbscr14
592	GO:0045893 [8]: positive regulation of transcription, DNA-dependent	1	1	509	73	12046	-4.27	0.0	0.05	0.0	Ntf3
593	GO:0009967 [5]: positive regulation of signal transduction	2	2	508	18	12101	-4.28	0.0	1.65	0.96	Acdc Tmod2
594	GO:0042087 [6]: cell-mediated immune response	2	2	508	18	12101	-4.28	0.0	1.65	0.96	Cd1d1 Gadd45g
595	GO:0044272 [6]: sulfur compound biosynthesis	2	2	508	18	12101	-4.28	0.0	1.65	0.96	Acas2 Ggtla1
596	GO:0000902 [4]: cellular morphogenesis	7	7	503	149	11970	-4.28	0.0	0.81	0.51	Cish Fhl1 Htra3 Igfbp6 Itga7 Krt1-14 Prss11
597	GO:0006457 [7]: protein folding	7	7	503	181	11938	-4.29	0.0	0.45	0.28	Cabc1 Clpx Dnajb4 Dnajd1 Fkbp7 Fkbp9 Grpel1
598	GO:0006357 [8]: regulation of transcription from Pol II promoter	7	7	503	176	11943	-4.3	0.0	0.49	0.31	Atf5 Irx4 Ntf3 Sox7 Tcfap2a Twist2 Wbscr14
599	GO:0019226 [5]: transmission of nerve impulse	5	5	505	152	11967	-4.31	0.0	0.27	0.15	Comt Hnmt Ntf3 Tmod2 Tph1
600	GO:0043065 [7]: positive regulation of apoptosis	5	5	505	91	12028	-4.33	0.0	1.06	0.64	Cd1d1 Cidec Igh-4 Lgals12 Spn
601	GO:0019935 [7]: cyclic-nucleotide-mediated signaling	3	3	507	40	12079	-4.34	0.0	1.38	0.82	Adcy4 Edg1 Ptger3
602	GO:0030099 [4]: myeloid blood cell differentiation	3	3	507	40	12079	-4.34	0.0	1.38	0.82	Cbfa2t3h Heph Tnfsf11
603	GO:0042445 [5]: hormone metabolism	3	3	507	40	12079	-4.34	0.0	1.38	0.82	Aldh1a1 Tph1 Wnt4
604	GO:0043068 [6]: positive regulation of programmed cell death	5	5	505	92	12027	-4.34	0.0	1.04	0.62	Cd1d1 Cidec Igh-4 Lgals12 Spn
605	GO:0042098 [6]: T-cell proliferation	2	2	508	19	12100	-4.34	0.0	1.57	0.9	Cxcl12 Spn
606	GO:0042133 [5]: neurotransmitter metabolism	2	2	508	19	12100	-4.34	0.0	1.57	0.9	Comt Tph1
607	GO:0051241 [5]: negative regulation of organismal physiological process	2	2	508	19	12100	-4.34	0.0	1.57	0.9	Cav1 Spn
608	GO:0007169 [7]: transmembrane receptor protein tyrosine kinase signaling pathway	2	2	508	93	12026	-4.34	0.0	0.1	0.03	Eif4ebp1 Nrp1
609	GO:0016337 [5]: cell-cell adhesion	5	5	505	94	12025	-4.37	0.0	0.99	0.6	Cdh13 Cldn5 Clstn3 Icam2 Tek
610	GO:0000165 [7]: MAPKKK cascade	4	4	506	67	12052	-4.38	0.0	1.13	0.68	Akt2 Cav1 Dusp10 Gadd45g
611	GO:0019953 [4]: sexual reproduction	6	6	504	150	11969	-4.38	0.0	0.5	0.31	Acox1 Cxcl12 Gpx4 Sepp1 Tkt Wnt4
612	GO:0000003 [3]: reproduction	6	6	504	150	11969	-4.38	0.0	0.5	0.31	Acox1 Cxcl12 Gpx4 Sepp1 Tkt Wnt4
613	GO:0006959 [5]: humoral immune response	6	6	504	150	11969	-4.38	0.0	0.5	0.31	Adn C1r C2 Cd1d1 Igh-4 Igj
614	GO:0030217 [5]: T-cell differentiation	2	2	508	20	12099	-4.4	0.0	1.5	0.89	Cd1d1 Gadd45g
615	GO:0006497 [8]: protein lipidation	2	2	508	20	12099	-4.4	0.0	1.5	0.89	Adamts5 Smarcd3
616	GO:0006733 [7]: oxidoreduction coenzyme metabolism	2	2	508	20	12099	-4.4	0.0	1.5	0.89	Cbr2 Taldo1
617	GO:0009617 [6]: response to bacteria	4	4	506	68	12051	-4.4	0.0	1.1	0.66	Cd209b Defb1 Igh-4 Spn
618	GO:0007276 [5]: gametogenesis	4	4	506	127	11992	-4.4	0.0	0.25	0.13	Acox1 Cxcl12 Gpx4 Wnt4
619	GO:0042254 [6]: ribosome biogenesis and assembly	2	2	508	90	12029	-4.4	0.0	0.12	0.04	2400002F11Rik Rpl5
620	GO:0009165 [6]: nucleotide biosynthesis	5	5	505	99	12020	-4.41	0.0	0.89	0.55	Adcy4 Atp5a1 Atp5h Atp5k Atp5o
621	GO:0042127 [5]: regulation of cell proliferation	4	4	506	125	11994	-4.42	0.0	0.26	0.14	Atf5 Cav1 Nfkbia Spn
622	GO:0007268 [6]: synaptic transmission	5	5	505	137	11982	-4.43	0.0	0.38	0.23	Comt Hnmt Ntf3 Tmod2 Tph1
623	GO:0001505 [7]: regulation of neurotransmitter levels	3	3	507	43	12076	-4.43	0.0	1.26	0.76	Comt Hnmt Tph1
624	GO:0015804 [7]: neutral amino acid transport	1	1	509	4	12115	-4.43	0.0	1.68	0.98	Slc7a10
625	GO:0030149 [8]: sphingolipid catabolism	1	1	509	4	12115	-4.43	0.0	1.68	0.98	Cel
626	GO:0030335 [7]: positive regulation of cell migration	1	1	509	4	12115	-4.43	0.0	1.68	0.98	Cxcl12
627	GO:0030856 [5]: regulation of epithelial cell differentiation	1	1	509	4	12115	-4.43	0.0	1.68	0.98	Stat5a
628	GO:0042278 [7]: purine nucleoside metabolism	1	1	509	4	12115	-4.43	0.0	1.68	0.98	Adk
629	GO:0042417 [6]: dopamine metabolism	1	1	509	4	12115	-4.43	0.0	1.68	0.98	Comt
630	GO:0042573 [6]: retinoic acid metabolism	1	1	509	4	12115	-4.43	0.0	1.68	0.98	Aldh1a1
631	GO:0042640 [6]: anagen	1	1	509	4	12115	-4.43	0.0	1.68	0.98	Psen2
632	GO:0045086 [9]: positive regulation of interleukin-2 biosynthesis	1	1	509	4	12115	-4.43	0.0	1.68	0.98	Cd1d1
633	GO:0046128 [8]: purine ribonucleoside metabolism	1	1	509	4	12115	-4.43	0.0	1.68	0.98	Adk
634	GO:0050728 [7]: negative regulation of inflammatory response	1	1	509	4	12115	-4.43	0.0	1.68	0.98	Spn
635	GO:0050918 [7]: positive chemotaxis	1	1	509	4	12115	-4.43	0.0	1.68	0.98	Cxcl12
636	GO:0050920 [7]: regulation of chemotaxis	1	1	509	4	12115	-4.43	0.0	1.68	0.98	Cxcl12
637	GO:0050921 [8]: positive regulation of chemotaxis	1	1	509	4	12115	-4.43	0.0	1.68	0.98	Cxcl12
638	GO:0050926 [8]: regulation of positive chemotaxis	1	1	509	4	12115	-4.43	0.0	1.68	0.98	Cxcl12
639	GO:0050927 [9]: positive regulation of positive chemotaxis	1	1	509	4	12115	-4.43	0.0	1.68	0.98	Cxcl12
640	GO:0050930 [10]: induction of positive chemotaxis	1	1	509	4	12115	-4.43	0.0	1.68	0.98	Cxcl12
641	GO:0051272 [6]: positive regulation of cell motility	1	1	509	4	12115	-4.43	0.0	1.68	0.98	Cxcl12
642	GO:0000050 [5]: urea cycle	1	1	509	4	12115	-4.43	0.0	1.68	0.98	Arg2
643	GO:0001523 [7]: retinoid metabolism	1	1	509	4	12115	-4.43	0.0	1.68	0.98	Adh1
644	GO:0001890 [5]: placenta development	1	1	509	4	12115	-4.43	0.0	1.68	0.98	Cited1
645	GO:0002011 [5]: morphogenesis of an epithelial sheet	1	1	509	4	12115	-4.43	0.0	1.68	0.98	Lama1
646	GO:0006309 [7]: DNA fragmentation during apoptosis	1	1	509	4	12115	-4.43	0.0	1.68	0.98	Pdcd8
647	GO:0006534 [7]: cysteine metabolism	1	1	509	4	12115	-4.43	0.0	1.68	0.98	Cdo1
648	GO:0006542 [9]: glutamine biosynthesis	1	1	509	4	12115	-4.43	0.0	1.68	0.98	Glul
649	GO:0006572 [8]: tyrosine catabolism	1	1	509	4	12115	-4.43	0.0	1.68	0.98	Gstz1
650	GO:0007566 [3]: embryo implantation	1	1	509	4	12115	-4.43	0.0	1.68	0.98	Lamb1-1
651	GO:0009083 [8]: branched chain family amino acid catabolism	1	1	509	4	12115	-4.43	0.0	1.68	0.98	Mccc1
652	GO:0009119 [7]: ribonucleoside metabolism	1	1	509	4	12115	-4.43	0.0	1.68	0.98	Adk
653	GO:0042158 [7]: lipoprotein biosynthesis	2	2	508	21	12098	-4.44	0.0	1.44	0.84	Adamts5 Smarcd3
654	GO:0050870 [8]: positive regulation of T-cell activation	2	2	508	21	12098	-4.44	0.0	1.44	0.84	Cd1d1 Spn
655	GO:0051169 [6]: nuclear transport	1	1	509	67	12052	-4.44	0.0	0.06	0.0	Nfkbia
656	GO:0000910 [5]: cytokinesis	3	3	507	107	12012	-4.44	0.0	0.19	0.09	Als2cr19 Ccnd2 Sept4
657	GO:0009795 [4]: embryonic morphogenesis	2	2	508	88	12031	-4.44	0.0	0.12	0.05	Cryab Vegfc
658	GO:0002009 [4]: morphogenesis of an epithelium	3	3	507	44	12075	-4.45	0.0	1.22	0.73	Lama1 Stat5a Vegfc
659	GO:0009792 [4]: embryonic development (sensu Metazoa)	2	2	508	87	12032	-4.46	0.0	0.13	0.05	Cryab Meox2
660	GO:0006813 [8]: potassium ion transport	4	4	506	120	11999	-4.47	0.0	0.3	0.17	Fxyd2 Kcna5 Slc12a4 Slc24a3
661	GO:0030098 [4]: lymphocyte differentiation	3	3	507	45	12074	-4.47	0.0	1.18	0.71	Cd1d1 Gadd45g Spn
662	GO:0007243 [6]: protein kinase cascade	5	5	505	118	12001	-4.48	0.0	0.58	0.37	Acdc Akt2 Cav1 Dusp10 Gadd45g
663	GO:0016567 [9]: protein ubiquitination	5	5	505	116	12003	-4.48	0.0	0.61	0.39	Birc3 Dtx1 Dtx2 Fbxo9 Wwp1
664	GO:0042592 [3]: homeostasis	5	5	505	116	12003	-4.48	0.0	0.61	0.39	Acdc Edn1 Ptger3 Slc24a3 Trfr2
665	GO:0006690 [7]: icosanoid metabolism	2	2	508	22	12097	-4.49	0.0	1.38	0.82	Ggtla1 Ptges
666	GO:0050776 [5]: regulation of immune response	4	4	506	75	12044	-4.49	0.0	0.93	0.57	Cd1d1 Cd209b Igh-4 Spn
667	GO:0006814 [8]: sodium ion transport	4	4	506	76	12043	-4.5	0.0	0.9	0.55	Fxyd2 Slc12a4 Slc24a3 Slc5a6
668	GO:0007046 [7]: ribosome biogenesis	2	2	508	84	12035	-4.52	0.0	0.14	0.06	2400002F11Rik Rpl5
669	GO:0006909 [7]: phagocytosis	2	2	508	23	12096	-4.53	0.0	1.32	0.77	Cd209b Igh-4
670	GO:0051049 [5]: regulation of transport	3	3	507	48	12071	-4.53	0.0	1.08	0.66	Acdc Cd209b Igh-4
671	GO:0006916 [8]: anti-apoptosis	3	3	507	48	12071	-4.53	0.0	1.08	0.66	Atf5 Birc3 Snai2
672	GO:0015674 [7]: di-, tri-valent inorganic cation transport	4	4	506	111	12008	-4.54	0.0	0.37	0.23	Atp2a2 Cacna1s Heph Slc24a3
673	GO:0000122 [9]: negative regulation of transcription from Pol II promoter	1	1	509	63	12056	-4.54	0.0	0.07	0.01	Wbscr14
674	GO:0016568 [8]: chromatin modification	2	2	508	82	12037	-4.55	0.0	0.15	0.07	Smarca1 Smarcd3
675	GO:0016311 [7]: dephosphorylation	3	3	507	97	12022	-4.56	0.0	0.26	0.14	2810423O19Rik Dusp1 Dusp10
676	GO:0001775 [4]: cell activation	4	4	506	104	12015	-4.56	0.0	0.45	0.28	Cd1d1 Cxcl12 Gadd45g Spn
677	GO:0030324 [5]: lung development	2	2	508	24	12095	-4.57	0.0	1.26	0.76	Fgf18 Hsd11b1
678	GO:0006805 [5]: xenobiotic metabolism	2	2	508	24	12095	-4.57	0.0	1.26	0.76	Comt Ephx2
679	GO:0009410 [7]: response to xenobiotic stimulus	2	2	508	24	12095	-4.57	0.0	1.26	0.76	Comt Ephx2
680	GO:0030199 [5]: collagen fibril organization	1	1	509	5	12114	-4.57	0.0	1.52	0.89	Tnxb
681	GO:0030262 [8]: apoptotic nuclear changes	1	1	509	5	12114	-4.57	0.0	1.52	0.89	Pdcd8
682	GO:0030516 [6]: regulation of axon extension	1	1	509	5	12114	-4.57	0.0	1.52	0.89	Nrp1
683	GO:0030851 [5]: granulocyte differentiation	1	1	509	5	12114	-4.57	0.0	1.52	0.89	Cbfa2t3h
684	GO:0042438 [6]: melanin biosynthesis	1	1	509	5	12114	-4.57	0.0	1.52	0.89	Ddt
685	GO:0043122 [5]: regulation of I-kappaB kinase/NF-kappaB cascade	1	1	509	5	12114	-4.57	0.0	1.52	0.89	Acdc
686	GO:0045059 [7]: positive thymic T-cell selection	1	1	509	5	12114	-4.57	0.0	1.52	0.89	Cd1d1
687	GO:0045076 [8]: regulation of interleukin-2 biosynthesis	1	1	509	5	12114	-4.57	0.0	1.52	0.89	Cd1d1
688	GO:0045453 [5]: bone resorption	1	1	509	5	12114	-4.57	0.0	1.52	0.89	Tnfsf11
689	GO:0045995 [4]: regulation of embryonic development	1	1	509	5	12114	-4.57	0.0	1.52	0.89	Lama1
690	GO:0046323 [9]: glucose import	1	1	509	5	12114	-4.57	0.0	1.52	0.89	Acdc
691	GO:0046324 [6]: regulation of glucose import	1	1	509	5	12114	-4.57	0.0	1.52	0.89	Acdc
692	GO:0046328 [5]: regulation of JNK cascade	1	1	509	5	12114	-4.57	0.0	1.52	0.89	Akt2
693	GO:0046339 [7]: diacylglycerol metabolism	1	1	509	5	12114	-4.57	0.0	1.52	0.89	Lipe
694	GO:0050768 [5]: negative regulation of neurogenesis	1	1	509	5	12114	-4.57	0.0	1.52	0.89	Nrp1
695	GO:0000051 [4]: urea cycle intermediate metabolism	1	1	509	5	12114	-4.57	0.0	1.52	0.89	Arg2
696	GO:0000302 [6]: response to reactive oxygen species	1	1	509	5	12114	-4.57	0.0	1.52	0.89	Ucp3
697	GO:0001812 [8]: positive regulation of type I hypersensitivity	1	1	509	5	12114	-4.57	0.0	1.52	0.89	Igh-4
698	GO:0006072 [8]: glycerol-3-phosphate metabolism	1	1	509	5	12114	-4.57	0.0	1.52	0.89	Gpd2
699	GO:0006525 [5]: arginine metabolism	1	1	509	5	12114	-4.57	0.0	1.52	0.89	Arg2
700	GO:0006568 [7]: tryptophan metabolism	1	1	509	5	12114	-4.57	0.0	1.52	0.89	Tph1
701	GO:0006582 [5]: melanin metabolism	1	1	509	5	12114	-4.57	0.0	1.52	0.89	Ddt
702	GO:0006583 [7]: melanin biosynthesis from tyrosine	1	1	509	5	12114	-4.57	0.0	1.52	0.89	Ddt
703	GO:0006921 [8]: disassembly of cell structures during apoptosis	1	1	509	5	12114	-4.57	0.0	1.52	0.89	Pdcd8
704	GO:0006984 [6]: ER-nuclear signaling pathway	1	1	509	5	12114	-4.57	0.0	1.52	0.89	Atp2a2
705	GO:0009068 [8]: aspartate family amino acid catabolism	1	1	509	5	12114	-4.57	0.0	1.52	0.89	Aspa
706	GO:0009081 [7]: branched chain family amino acid metabolism	1	1	509	5	12114	-4.57	0.0	1.52	0.89	Mccc1
707	GO:0009582 [6]: detection of abiotic stimulus	2	2	508	81	12038	-4.57	0.0	0.16	0.07	Fech Ndufb9
708	GO:0045321 [5]: immune cell activation	4	4	506	103	12016	-4.57	0.0	0.46	0.29	Cd1d1 Cxcl12 Gadd45g Spn
709	GO:0008202 [6]: steroid metabolism	4	4	506	101	12018	-4.57	0.0	0.48	0.31	Hsd11b1 Lipe Osbpl11 Sult1a1
710	GO:0016064 [6]: humoral defense mechanism (sensu Vertebrata)	3	3	507	51	12068	-4.58	0.0	0.99	0.59	C1r C2 Igh-4
711	GO:0006470 [8]: protein amino acid dephosphorylation	3	3	507	95	12024	-4.58	0.0	0.27	0.15	2810423O19Rik Dusp1 Dusp10
712	GO:0046649 [6]: lymphocyte activation	4	4	506	94	12025	-4.59	0.0	0.57	0.37	Cd1d1 Cxcl12 Gadd45g Spn
713	GO:0045935 [6]: positive regulation of nucleobase, nucleoside, nucleotide and nucleic acid metabolism	3	3	507	93	12026	-4.6	0.0	0.29	0.16	Ebf1 Ebf2 Ntf3
714	GO:0006644 [7]: phospholipid metabolism	3	3	507	52	12067	-4.6	0.0	0.96	0.58	Agpat3 Lpgat1 Smpd3
715	GO:0007160 [5]: cell-matrix adhesion	3	3	507	52	12067	-4.6	0.0	0.96	0.58	Itga7 Nid1 Tek
716	GO:0045941 [7]: positive regulation of transcription	3	3	507	92	12027	-4.61	0.0	0.3	0.17	Ebf1 Ebf2 Ntf3
717	GO:0030100 [6]: regulation of endocytosis	2	2	508	25	12094	-4.61	0.0	1.21	0.72	Cd209b Igh-4
718	GO:0030323 [4]: respiratory tube development	2	2	508	25	12094	-4.61	0.0	1.21	0.72	Fgf18 Hsd11b1
719	GO:0019882 [5]: antigen presentation	3	3	507	53	12066	-4.62	0.0	0.93	0.57	Cd1d1 Fcgrt H2-M9
720	GO:0018193 [8]: peptidyl-amino acid modification	1	1	509	60	12059	-4.62	0.0	0.08	0.02	Msra
721	GO:0007611 [3]: learning and/or memory	2	2	508	26	12093	-4.64	0.0	1.16	0.7	Ptn Tmod2
722	GO:0007420 [7]: brain development	3	3	507	56	12063	-4.65	0.0	0.85	0.52	Cxcl12 Ntf3 Sepp1
723	GO:0045944 [9]: positive regulation of transcription from Pol II promoter	1	1	509	58	12061	-4.67	0.0	0.09	0.02	Ntf3
724	GO:0009888 [5]: histogenesis	3	3	507	58	12061	-4.67	0.0	0.8	0.49	Krt1-14 Lama1 Ntf3
725	GO:0006767 [6]: water-soluble vitamin metabolism	2	2	508	27	12092	-4.67	0.0	1.11	0.66	Cbr2 Taldo1
726	GO:0007422 [6]: peripheral nervous system development	2	2	508	27	12092	-4.67	0.0	1.11	0.66	Crym Ntf3
727	GO:0016055 [6]: Wnt receptor signaling pathway	3	3	507	84	12035	-4.68	0.0	0.37	0.23	Fzd4 Sfrp4 Wnt4
728	GO:0019725 [4]: cell homeostasis	3	3	507	82	12037	-4.68	0.0	0.4	0.24	Edn1 Slc24a3 Trfr2
729	GO:0007507 [5]: heart development	3	3	507	61	12058	-4.69	0.0	0.73	0.45	Casq2 Eng Nrp1
730	GO:0042130 [8]: negative regulation of T-cell proliferation	1	1	509	6	12113	-4.69	0.0	1.38	0.82	Spn
731	GO:0042176 [6]: regulation of protein catabolism	1	1	509	6	12113	-4.69	0.0	1.38	0.82	Serpinb1b
732	GO:0042430 [6]: indole and derivative metabolism	1	1	509	6	12113	-4.69	0.0	1.38	0.82	Tph1
733	GO:0042434 [7]: indole derivative metabolism	1	1	509	6	12113	-4.69	0.0	1.38	0.82	Tph1
734	GO:0046466 [7]: membrane lipid catabolism	1	1	509	6	12113	-4.69	0.0	1.38	0.82	Cel
735	GO:0001810 [7]: regulation of type I hypersensitivity	1	1	509	6	12113	-4.69	0.0	1.38	0.82	Igh-4
736	GO:0001910 [7]: regulation of immune cell mediated cytotoxicity	1	1	509	6	12113	-4.69	0.0	1.38	0.82	Cd1d1
737	GO:0006098 [8]: pentose-phosphate shunt	1	1	509	6	12113	-4.69	0.0	1.38	0.82	Taldo1
738	GO:0006559 [8]: L-phenylalanine catabolism	1	1	509	6	12113	-4.69	0.0	1.38	0.82	Gstz1
739	GO:0006586 [7]: indolalkylamine metabolism	1	1	509	6	12113	-4.69	0.0	1.38	0.82	Tph1
740	GO:0006740 [10]: NADPH regeneration	1	1	509	6	12113	-4.69	0.0	1.38	0.82	Taldo1
741	GO:0006825 [9]: copper ion transport	1	1	509	6	12113	-4.69	0.0	1.38	0.82	Heph
742	GO:0007006 [6]: mitochondrial membrane organization and biogenesis	1	1	509	6	12113	-4.69	0.0	1.38	0.82	1700020C11Rik
743	GO:0007379 [4]: segment specification	1	1	509	6	12113	-4.69	0.0	1.38	0.82	Meox2
744	GO:0042157 [7]: lipoprotein metabolism	2	2	508	28	12091	-4.69	0.0	1.07	0.65	Adamts5 Smarcd3
745	GO:0042742 [6]: defense response to bacteria	3	3	507	62	12057	-4.7	0.0	0.71	0.44	Defb1 Igh-4 Spn
746	GO:0006486 [8]: protein amino acid glycosylation	3	3	507	63	12056	-4.7	0.0	0.69	0.42	Psen2 St3gal4 St8sia4
747	GO:0045595 [4]: regulation of cell differentiation	3	3	507	66	12053	-4.71	0.0	0.63	0.39	Cd1d1 Stat5a Tnfsf11
748	GO:0009101 [7]: glycoprotein biosynthesis	3	3	507	68	12051	-4.72	0.0	0.6	0.38	Psen2 St3gal4 St8sia4
749	GO:0030003 [6]: cation homeostasis	3	3	507	65	12054	-4.72	0.0	0.65	0.41	Edn1 Slc24a3 Trfr2
750	GO:0050801 [4]: ion homeostasis	3	3	507	69	12050	-4.72	0.0	0.58	0.37	Edn1 Slc24a3 Trfr2
751	GO:0006873 [5]: cell ion homeostasis	3	3	507	69	12050	-4.72	0.0	0.58	0.37	Edn1 Slc24a3 Trfr2
752	GO:0007417 [6]: central nervous system development	3	3	507	69	12050	-4.72	0.0	0.58	0.37	Cxcl12 Ntf3 Sepp1
753	GO:0009100 [7]: glycoprotein metabolism	3	3	507	73	12046	-4.72	0.0	0.51	0.32	Psen2 St3gal4 St8sia4
754	GO:0006816 [8]: calcium ion transport	3	3	507	75	12044	-4.72	0.0	0.49	0.31	Atp2a2 Cacna1s Slc24a3
755	GO:0050863 [7]: regulation of T-cell activation	2	2	508	29	12090	-4.72	0.0	1.03	0.61	Cd1d1 Spn
756	GO:0008654 [8]: phospholipid biosynthesis	2	2	508	29	12090	-4.72	0.0	1.03	0.61	Agpat3 Lpgat1
757	GO:0046651 [5]: lymphocyte proliferation	2	2	508	30	12089	-4.75	0.0	0.99	0.59	Cxcl12 Spn
758	GO:0043085 [4]: positive regulation of enzyme activity	2	2	508	69	12050	-4.75	0.0	0.24	0.13	Adcy4 Gadd45g
759	GO:0007156 [6]: homophilic cell adhesion	2	2	508	68	12051	-4.76	0.0	0.25	0.13	Cdh13 Clstn3
760	GO:0050867 [6]: positive regulation of cell activation	2	2	508	31	12088	-4.77	0.0	0.95	0.58	Cd1d1 Spn
761	GO:0051251 [7]: positive regulation of lymphocyte activation	2	2	508	31	12088	-4.77	0.0	0.95	0.58	Cd1d1 Spn
762	GO:0007218 [7]: neuropeptide signaling pathway	2	2	508	67	12052	-4.78	0.0	0.26	0.14	Calca Eltd1
763	GO:0009620 [6]: response to fungi	1	1	509	7	12112	-4.78	0.0	1.27	0.76	Cd209b
764	GO:0015711 [7]: organic anion transport	1	1	509	7	12112	-4.78	0.0	1.27	0.76	Slc16a1
765	GO:0016068 [6]: type I hypersensitivity	1	1	509	7	12112	-4.78	0.0	1.27	0.76	Igh-4
766	GO:0030148 [8]: sphingolipid biosynthesis	1	1	509	7	12112	-4.78	0.0	1.27	0.76	Lass4
767	GO:0030336 [7]: negative regulation of cell migration	1	1	509	7	12112	-4.78	0.0	1.27	0.76	Egfl7
768	GO:0042094 [7]: interleukin-2 biosynthesis	1	1	509	7	12112	-4.78	0.0	1.27	0.76	Cd1d1
769	GO:0042135 [6]: neurotransmitter catabolism	1	1	509	7	12112	-4.78	0.0	1.27	0.76	Comt
770	GO:0042303 [4]: molting cycle	1	1	509	7	12112	-4.78	0.0	1.27	0.76	Psen2
771	GO:0042633 [5]: hair cycle	1	1	509	7	12112	-4.78	0.0	1.27	0.76	Psen2
772	GO:0042829 [6]: defense response to pathogen	1	1	509	7	12112	-4.78	0.0	1.27	0.76	Igh-4
773	GO:0042830 [7]: defense response to pathogenic bacteria	1	1	509	7	12112	-4.78	0.0	1.27	0.76	Igh-4
774	GO:0044273 [6]: sulfur compound catabolism	1	1	509	7	12112	-4.78	0.0	1.27	0.76	Cdo1
775	GO:0045060 [7]: negative thymic T-cell selection	1	1	509	7	12112	-4.78	0.0	1.27	0.76	Spn
776	GO:0045670 [7]: regulation of osteoclast differentiation	1	1	509	7	12112	-4.78	0.0	1.27	0.76	Tnfsf11
777	GO:0051271 [6]: negative regulation of cell motility	1	1	509	7	12112	-4.78	0.0	1.27	0.76	Egfl7
778	GO:0000098 [7]: sulfur amino acid catabolism	1	1	509	7	12112	-4.78	0.0	1.27	0.76	Cdo1
779	GO:0001794 [6]: type IIa hypersensitivity	1	1	509	7	12112	-4.78	0.0	1.27	0.76	Igh-4
780	GO:0001796 [7]: regulation of type IIa hypersensitivity	1	1	509	7	12112	-4.78	0.0	1.27	0.76	Igh-4
781	GO:0001798 [8]: positive regulation of type IIa hypersensitivity	1	1	509	7	12112	-4.78	0.0	1.27	0.76	Igh-4
782	GO:0006308 [6]: DNA catabolism	1	1	509	7	12112	-4.78	0.0	1.27	0.76	Pdcd8
783	GO:0006558 [7]: L-phenylalanine metabolism	1	1	509	7	12112	-4.78	0.0	1.27	0.76	Gstz1
784	GO:0007204 [8]: cytosolic calcium ion concentration elevation	1	1	509	7	12112	-4.78	0.0	1.27	0.76	Ptger3
785	GO:0007595 [5]: lactation	1	1	509	7	12112	-4.78	0.0	1.27	0.76	Stat5a
786	GO:0009411 [7]: response to UV	1	1	509	7	12112	-4.78	0.0	1.27	0.76	Fech
787	GO:0006413 [8]: translational initiation	2	2	508	33	12086	-4.8	0.0	0.88	0.55	Eif4e3 Eif4ebp1
788	GO:0007548 [3]: sex differentiation	2	2	508	34	12085	-4.81	0.0	0.84	0.52	Dmrt2 Wnt4
789	GO:0045165 [4]: cell fate commitment	2	2	508	35	12084	-4.84	0.0	0.81	0.51	Ntf3 Psen2
790	GO:0035295 [3]: tube development	2	2	508	60	12059	-4.84	0.0	0.33	0.19	Fgf18 Hsd11b1
791	GO:0018346 [10]: protein amino acid prenylation	1	1	509	8	12111	-4.85	0.0	1.17	0.71	Adamts5
792	GO:0019438 [6]: aromatic compound biosynthesis	1	1	509	8	12111	-4.85	0.0	1.17	0.71	Mocs2
793	GO:0030218 [5]: erythrocyte differentiation	1	1	509	8	12111	-4.85	0.0	1.17	0.71	Heph
794	GO:0042102 [8]: positive regulation of T-cell proliferation	1	1	509	8	12111	-4.85	0.0	1.17	0.71	Spn
795	GO:0042559 [7]: pteridine and derivative biosynthesis	1	1	509	8	12111	-4.85	0.0	1.17	0.71	Mocs2
796	GO:0045655 [6]: regulation of monocyte differentiation	1	1	509	8	12111	-4.85	0.0	1.17	0.71	Tnfsf11
797	GO:0046209 [5]: nitric oxide metabolism	1	1	509	8	12111	-4.85	0.0	1.17	0.71	Cav1
798	GO:0050868 [8]: negative regulation of T-cell activation	1	1	509	8	12111	-4.85	0.0	1.17	0.71	Spn
799	GO:0000188 [8]: inactivation of MAPK	1	1	509	8	12111	-4.85	0.0	1.17	0.71	Cav1
800	GO:0006692 [8]: prostanoid metabolism	1	1	509	8	12111	-4.85	0.0	1.17	0.71	Ptges
801	GO:0006693 [9]: prostaglandin metabolism	1	1	509	8	12111	-4.85	0.0	1.17	0.71	Ptges
802	GO:0006809 [5]: nitric oxide biosynthesis	1	1	509	8	12111	-4.85	0.0	1.17	0.71	Cav1
803	GO:0006957 [7]: complement activation, alternative pathway	1	1	509	8	12111	-4.85	0.0	1.17	0.71	Adn
804	GO:0007193 [9]: G-protein signaling, adenylate cyclase inhibiting pathway	1	1	509	8	12111	-4.85	0.0	1.17	0.71	Edg1
805	GO:0007205 [8]: protein kinase C activation	1	1	509	8	12111	-4.85	0.0	1.17	0.71	Cish
806	GO:0009067 [8]: aspartate family amino acid biosynthesis	1	1	509	8	12111	-4.85	0.0	1.17	0.71	0610010D20Rik
807	GO:0030333 [5]: antigen processing	1	1	509	50	12069	-4.86	0.0	0.13	0.05	H2-M9
808	GO:0007229 [6]: integrin-mediated signaling pathway	2	2	508	59	12060	-4.86	0.0	0.34	0.2	Adamts5 Itga7
809	GO:0006865 [6]: amino acid transport	2	2	508	38	12081	-4.87	0.0	0.72	0.45	Slc12a4 Slc7a10
810	GO:0006445 [7]: regulation of translation	2	2	508	39	12080	-4.87	0.0	0.7	0.43	Eif4ebp1 Mknk2
811	GO:0006576 [6]: biogenic amine metabolism	2	2	508	39	12080	-4.87	0.0	0.7	0.43	Comt Tph1
812	GO:0045786 [7]: negative regulation of cell cycle	1	1	509	49	12070	-4.88	0.0	0.14	0.06	Reck
813	GO:0050954 [6]: sensory perception of mechanical stimulus	1	1	509	49	12070	-4.88	0.0	0.14	0.06	Ndufb9
814	GO:0050982 [7]: detection of mechanical stimulus	1	1	509	49	12070	-4.88	0.0	0.14	0.06	Ndufb9
815	GO:0015837 [5]: amine transport	2	2	508	40	12079	-4.88	0.0	0.67	0.41	Slc12a4 Slc7a10
816	GO:0009314 [6]: response to radiation	2	2	508	42	12077	-4.89	0.0	0.62	0.39	Fech Snai2
817	GO:0043009 [5]: embryonic development (sensu Vertebrata)	2	2	508	54	12065	-4.89	0.0	0.41	0.24	Cryab Meox2
818	GO:0006821 [8]: chloride transport	2	2	508	52	12067	-4.9	0.0	0.43	0.27	Clca3 Slc12a4
819	GO:0006875 [7]: metal ion homeostasis	2	2	508	51	12068	-4.9	0.0	0.45	0.28	Slc24a3 Trfr2
820	GO:0016125 [6]: sterol metabolism	1	1	509	48	12071	-4.9	0.0	0.14	0.06	Lipe
821	GO:0017038 [6]: protein import	1	1	509	48	12071	-4.9	0.0	0.14	0.06	Nfkbia
822	GO:0050865 [5]: regulation of cell activation	2	2	508	43	12076	-4.91	0.0	0.6	0.38	Cd1d1 Spn
823	GO:0051249 [6]: regulation of lymphocyte activation	2	2	508	43	12076	-4.91	0.0	0.6	0.38	Cd1d1 Spn
824	GO:0007126 [8]: meiosis	2	2	508	45	12074	-4.91	0.0	0.56	0.36	Meig1 Sycp3
825	GO:0008285 [6]: negative regulation of cell proliferation	2	2	508	48	12071	-4.91	0.0	0.5	0.31	Cav1 Spn
826	GO:0030005 [7]: di-, tri-valent inorganic cation homeostasis	2	2	508	46	12073	-4.91	0.0	0.54	0.35	Slc24a3 Trfr2
827	GO:0009894 [5]: regulation of catabolism	1	1	509	9	12110	-4.91	0.0	1.08	0.66	Serpinb1b
828	GO:0019233 [6]: perception of pain	1	1	509	9	12110	-4.91	0.0	1.08	0.66	Npy1r
829	GO:0030316 [6]: osteoclast differentiation	1	1	509	9	12110	-4.91	0.0	1.08	0.66	Tnfsf11
830	GO:0042063 [6]: gliogenesis	1	1	509	9	12110	-4.91	0.0	1.08	0.66	Ntf3
831	GO:0042490 [4]: mechanoreceptor differentiation	1	1	509	9	12110	-4.91	0.0	1.08	0.66	Ntf3
832	GO:0042558 [6]: pteridine and derivative metabolism	1	1	509	9	12110	-4.91	0.0	1.08	0.66	Mocs2
833	GO:0050672 [7]: negative regulation of lymphocyte proliferation	1	1	509	9	12110	-4.91	0.0	1.08	0.66	Spn
834	GO:0000060 [8]: protein-nucleus import, translocation	1	1	509	9	12110	-4.91	0.0	1.08	0.66	Nfkbia
835	GO:0001570 [4]: vasculogenesis	1	1	509	9	12110	-4.91	0.0	1.08	0.66	Cited1
836	GO:0001708 [5]: cell fate specification	1	1	509	9	12110	-4.91	0.0	1.08	0.66	Psen2
837	GO:0006739 [9]: NADPH metabolism	1	1	509	9	12110	-4.91	0.0	1.08	0.66	Taldo1
838	GO:0007162 [5]: negative regulation of cell adhesion	1	1	509	9	12110	-4.91	0.0	1.08	0.66	Spn
839	GO:0008344 [4]: adult locomotory behavior	1	1	509	9	12110	-4.91	0.0	1.08	0.66	Msra
840	GO:0008637 [8]: apoptotic mitochondrial changes	1	1	509	9	12110	-4.91	0.0	1.08	0.66	Pdcd8
841	GO:0009074 [7]: aromatic amino acid family catabolism	1	1	509	9	12110	-4.91	0.0	1.08	0.66	Gstz1
842	GO:0046903 [3]: secretion	1	1	509	47	12072	-4.92	0.0	0.15	0.06	Ltbp4
843	GO:0008284 [6]: positive regulation of cell proliferation	1	1	509	47	12072	-4.92	0.0	0.15	0.06	Spn
844	GO:0045859 [4]: regulation of protein kinase activity	1	1	509	46	12073	-4.94	0.0	0.15	0.07	Gadd45g
845	GO:0001654 [5]: eye morphogenesis	1	1	509	45	12074	-4.96	0.0	0.16	0.07	Cryab
846	GO:0007411 [6]: axon guidance	1	1	509	45	12074	-4.96	0.0	0.16	0.07	Nrp1
847	GO:0008203 [7]: cholesterol metabolism	1	1	509	45	12074	-4.96	0.0	0.16	0.07	Lipe
848	GO:0009615 [6]: response to virus	1	1	509	10	12109	-4.97	0.0	1.01	0.61	Spn
849	GO:0009636 [7]: response to toxin	1	1	509	10	12109	-4.97	0.0	1.01	0.61	Ephx2
850	GO:0030593 [7]: neutrophil chemotaxis	1	1	509	10	12109	-4.97	0.0	1.01	0.61	Cxcl15
851	GO:0042060 [6]: wound healing	1	1	509	10	12109	-4.97	0.0	1.01	0.61	Ninj2
852	GO:0042402 [7]: biogenic amine catabolism	1	1	509	10	12109	-4.97	0.0	1.01	0.61	Comt
853	GO:0046879 [4]: hormone secretion	1	1	509	10	12109	-4.97	0.0	1.01	0.61	Ltbp4
854	GO:0050729 [7]: positive regulation of inflammatory response	1	1	509	10	12109	-4.97	0.0	1.01	0.61	Igh-4
855	GO:0050770 [5]: regulation of axonogenesis	1	1	509	10	12109	-4.97	0.0	1.01	0.61	Nrp1
856	GO:0001709 [5]: cell fate determination	1	1	509	10	12109	-4.97	0.0	1.01	0.61	Ntf3
857	GO:0051170 [7]: nuclear import	1	1	509	44	12075	-4.98	0.0	0.17	0.08	Nfkbia
858	GO:0006606 [7]: protein-nucleus import	1	1	509	44	12075	-4.98	0.0	0.17	0.08	Nfkbia
859	GO:0007605 [7]: perception of sound	1	1	509	44	12075	-4.98	0.0	0.17	0.08	Ndufb9
860	GO:0001701 [6]: embryonic development (sensu Mammalia)	1	1	509	43	12076	-5.0	0.0	0.18	0.08	Cryab
861	GO:0009618 [7]: response to pathogenic bacteria	1	1	509	11	12108	-5.02	0.0	0.94	0.58	Igh-4
862	GO:0018955 [7]: phenanthrene metabolism	1	1	509	11	12108	-5.02	0.0	0.94	0.58	Comt
863	GO:0018958 [6]: phenol metabolism	1	1	509	11	12108	-5.02	0.0	0.94	0.58	Comt
864	GO:0035264 [4]: body growth	1	1	509	11	12108	-5.02	0.0	0.94	0.58	Npy1r
865	GO:0040014 [5]: regulation of body size	1	1	509	11	12108	-5.02	0.0	0.94	0.58	Npy1r
866	GO:0042136 [6]: neurotransmitter biosynthesis	1	1	509	11	12108	-5.02	0.0	0.94	0.58	Tph1
867	GO:0042219 [6]: amino acid derivative catabolism	1	1	509	11	12108	-5.02	0.0	0.94	0.58	Comt
868	GO:0045582 [7]: positive regulation of T-cell differentiation	1	1	509	11	12108	-5.02	0.0	0.94	0.58	Cd1d1
869	GO:0045761 [4]: regulation of adenylate cyclase activity	1	1	509	11	12108	-5.02	0.0	0.94	0.58	Adcy4
870	GO:0045762 [5]: positive regulation of adenylate cyclase activity	1	1	509	11	12108	-5.02	0.0	0.94	0.58	Adcy4
871	GO:0045765 [7]: regulation of angiogenesis	1	1	509	11	12108	-5.02	0.0	0.94	0.58	Tek
872	GO:0050671 [7]: positive regulation of lymphocyte proliferation	1	1	509	11	12108	-5.02	0.0	0.94	0.58	Spn
873	GO:0001756 [4]: somitogenesis	1	1	509	11	12108	-5.02	0.0	0.94	0.58	Meox2
874	GO:0006376 [9]: mRNA splice site selection	1	1	509	11	12108	-5.02	0.0	0.94	0.58	Cugbp2
875	GO:0006584 [7]: catecholamine metabolism	1	1	509	11	12108	-5.02	0.0	0.94	0.58	Comt
876	GO:0007190 [6]: adenylate cyclase activation	1	1	509	11	12108	-5.02	0.0	0.94	0.58	Adcy4
877	GO:0008016 [5]: regulation of heart contraction rate	1	1	509	11	12108	-5.02	0.0	0.94	0.58	Actc1
878	GO:0051094 [4]: positive regulation of development	1	1	509	40	12079	-5.04	0.0	0.2	0.1	Cd1d1
879	GO:0017148 [7]: negative regulation of protein biosynthesis	1	1	509	12	12107	-5.05	0.0	0.88	0.55	Eif4ebp1
880	GO:0042178 [6]: xenobiotic catabolism	1	1	509	12	12107	-5.05	0.0	0.88	0.55	Comt
881	GO:0042537 [6]: benzene and derivative metabolism	1	1	509	12	12107	-5.05	0.0	0.88	0.55	Comt
882	GO:0042593 [4]: glucose homeostasis	1	1	509	12	12107	-5.05	0.0	0.88	0.55	Acdc
883	GO:0045621 [6]: positive regulation of lymphocyte differentiation	1	1	509	12	12107	-5.05	0.0	0.88	0.55	Cd1d1
884	GO:0050866 [6]: negative regulation of cell activation	1	1	509	12	12107	-5.05	0.0	0.88	0.55	Spn
885	GO:0051250 [7]: negative regulation of lymphocyte activation	1	1	509	12	12107	-5.05	0.0	0.88	0.55	Spn
886	GO:0006171 [8]: cAMP biosynthesis	1	1	509	12	12107	-5.05	0.0	0.88	0.55	Adcy4
887	GO:0006446 [8]: regulation of translational initiation	1	1	509	12	12107	-5.05	0.0	0.88	0.55	Eif4ebp1
888	GO:0006471 [8]: protein amino acid ADP-ribosylation	1	1	509	12	12107	-5.05	0.0	0.88	0.55	Art3
889	GO:0006911 [8]: phagocytosis, engulfment	1	1	509	12	12107	-5.05	0.0	0.88	0.55	Igh-4
890	GO:0007292 [6]: female gamete generation	1	1	509	12	12107	-5.05	0.0	0.88	0.55	Wnt4
891	GO:0008624 [9]: induction of apoptosis by extracellular signals	1	1	509	12	12107	-5.05	0.0	0.88	0.55	Spn
892	GO:0009952 [4]: anterior/posterior pattern formation	1	1	509	39	12080	-5.07	0.0	0.21	0.11	Meox2
893	GO:0000226 [8]: microtubule cytoskeleton organization and biogenesis	1	1	509	39	12080	-5.07	0.0	0.21	0.11	Tekt1
894	GO:0008632 [7]: apoptotic program	1	1	509	38	12081	-5.08	0.0	0.22	0.12	Pdcd8
895	GO:0019370 [9]: leukotriene biosynthesis	1	1	509	13	12106	-5.09	0.0	0.82	0.51	Ggtla1
896	GO:0045637 [5]: regulation of myeloid blood cell differentiation	1	1	509	13	12106	-5.09	0.0	0.82	0.51	Tnfsf11
897	GO:0046058 [8]: cAMP metabolism	1	1	509	13	12106	-5.09	0.0	0.82	0.51	Adcy4
898	GO:0006469 [5]: negative regulation of protein kinase activity	1	1	509	13	12106	-5.09	0.0	0.82	0.51	Gadd45g
899	GO:0007004 [9]: telomerase-dependent telomere maintenance	1	1	509	13	12106	-5.09	0.0	0.82	0.51	Trub2
900	GO:0007281 [6]: germ cell development	1	1	509	13	12106	-5.09	0.0	0.82	0.51	Cxcl12
901	GO:0007568 [3]: aging	1	1	509	13	12106	-5.09	0.0	0.82	0.51	Msra
902	GO:0007585 [4]: respiratory gaseous exchange	1	1	509	13	12106	-5.09	0.0	0.82	0.51	Edn1
903	GO:0030198 [4]: extracellular matrix organization and biogenesis	1	1	509	37	12082	-5.1	0.0	0.23	0.12	Tnxb
904	GO:0043062 [3]: extracellular structure organization and biogenesis	1	1	509	37	12082	-5.1	0.0	0.23	0.12	Tnxb
905	GO:0000041 [8]: transition metal ion transport	1	1	509	36	12083	-5.11	0.0	0.24	0.13	Heph
906	GO:0016358 [6]: dendrite morphogenesis	1	1	509	14	12105	-5.12	0.0	0.77	0.48	Nrp1
907	GO:0030534 [3]: adult behavior	1	1	509	14	12105	-5.12	0.0	0.77	0.48	Msra
908	GO:0030595 [6]: immune cell chemotaxis	1	1	509	14	12105	-5.12	0.0	0.77	0.48	Cxcl15
909	GO:0030641 [8]: hydrogen ion homeostasis	1	1	509	14	12105	-5.12	0.0	0.77	0.48	Edn1
910	GO:0042129 [7]: regulation of T-cell proliferation	1	1	509	14	12105	-5.12	0.0	0.77	0.48	Spn
911	GO:0043086 [4]: negative regulation of enzyme activity	1	1	509	14	12105	-5.12	0.0	0.77	0.48	Gadd45g
912	GO:0045580 [6]: regulation of T-cell differentiation	1	1	509	14	12105	-5.12	0.0	0.77	0.48	Cd1d1
913	GO:0000096 [6]: sulfur amino acid metabolism	1	1	509	14	12105	-5.12	0.0	0.77	0.48	Cdo1
914	GO:0006614 [8]: SRP-dependent cotranslational protein-membrane targeting	1	1	509	14	12105	-5.12	0.0	0.77	0.48	9030617O03Rik
915	GO:0006691 [8]: leukotriene metabolism	1	1	509	14	12105	-5.12	0.0	0.77	0.48	Ggtla1
916	GO:0006885 [9]: regulation of pH	1	1	509	14	12105	-5.12	0.0	0.77	0.48	Edn1
917	GO:0007270 [7]: nerve-nerve synaptic transmission	1	1	509	14	12105	-5.12	0.0	0.77	0.48	Tmod2
918	GO:0042401 [7]: biogenic amine biosynthesis	1	1	509	15	12104	-5.13	0.0	0.73	0.45	Tph1
919	GO:0042475 [6]: odontogenesis (sensu Vertebrata)	1	1	509	15	12104	-5.13	0.0	0.73	0.45	Lhx8
920	GO:0042476 [5]: odontogenesis	1	1	509	15	12104	-5.13	0.0	0.73	0.45	Lhx8
921	GO:0042828 [6]: response to pathogen	1	1	509	15	12104	-5.13	0.0	0.73	0.45	Igh-4
922	GO:0046545 [5]: development of primary female sexual characteristics	1	1	509	15	12104	-5.13	0.0	0.73	0.45	Wnt4
923	GO:0046660 [4]: female sex differentiation	1	1	509	15	12104	-5.13	0.0	0.73	0.45	Wnt4
924	GO:0050900 [6]: immune cell migration	1	1	509	15	12104	-5.13	0.0	0.73	0.45	Cxcl15
925	GO:0006487 [9]: N-linked glycosylation	1	1	509	15	12104	-5.13	0.0	0.73	0.45	Psen2
926	GO:0008585 [6]: female gonad development	1	1	509	15	12104	-5.13	0.0	0.73	0.45	Wnt4
927	GO:0009069 [7]: serine family amino acid metabolism	1	1	509	15	12104	-5.13	0.0	0.73	0.45	Cdo1
928	GO:0051093 [4]: negative regulation of development	1	1	509	34	12085	-5.14	0.0	0.27	0.15	Nrp1
929	GO:0009266 [6]: response to temperature	1	1	509	32	12087	-5.16	0.0	0.3	0.17	Cryab
930	GO:0009953 [4]: dorsal/ventral pattern formation	1	1	509	16	12103	-5.16	0.0	0.69	0.42	Edn1
931	GO:0050777 [6]: negative regulation of immune response	1	1	509	16	12103	-5.16	0.0	0.69	0.42	Spn
932	GO:0008213 [8]: protein amino acid alkylation	1	1	509	16	12103	-5.16	0.0	0.69	0.42	Myh7
933	GO:0008629 [9]: induction of apoptosis by intracellular signals	1	1	509	16	12103	-5.16	0.0	0.69	0.42	Lgals12
934	GO:0019885 [6]: antigen processing, endogenous antigen via MHC class I	1	1	509	31	12088	-5.17	0.0	0.31	0.18	H2-M9
935	GO:0045860 [5]: positive regulation of protein kinase activity	1	1	509	31	12088	-5.17	0.0	0.31	0.18	Gadd45g
936	GO:0009791 [3]: post-embryonic development	1	1	509	17	12102	-5.17	0.0	0.65	0.41	Sepp1
937	GO:0030004 [7]: monovalent inorganic cation homeostasis	1	1	509	17	12102	-5.17	0.0	0.65	0.41	Edn1
938	GO:0030855 [4]: epithelial cell differentiation	1	1	509	17	12102	-5.17	0.0	0.65	0.41	Stat5a
939	GO:0035282 [3]: segmentation	1	1	509	17	12102	-5.17	0.0	0.65	0.41	Meox2
940	GO:0042398 [6]: amino acid derivative biosynthesis	1	1	509	17	12102	-5.17	0.0	0.65	0.41	Tph1
941	GO:0045619 [5]: regulation of lymphocyte differentiation	1	1	509	17	12102	-5.17	0.0	0.65	0.41	Cd1d1
942	GO:0051248 [6]: negative regulation of protein metabolism	1	1	509	17	12102	-5.17	0.0	0.65	0.41	Eif4ebp1
943	GO:0000245 [8]: spliceosome assembly	1	1	509	17	12102	-5.17	0.0	0.65	0.41	Cugbp2
944	GO:0006613 [7]: cotranslational protein-membrane targeting	1	1	509	17	12102	-5.17	0.0	0.65	0.41	9030617O03Rik
945	GO:0007612 [4]: learning	1	1	509	17	12102	-5.17	0.0	0.65	0.41	Ptn
946	GO:0008286 [8]: insulin receptor signaling pathway	1	1	509	17	12102	-5.17	0.0	0.65	0.41	Eif4ebp1
947	GO:0009880 [4]: embryonic pattern specification	1	1	509	18	12101	-5.18	0.0	0.61	0.39	Meox2
948	GO:0016331 [5]: morphogenesis of embryonic epithelium	1	1	509	18	12101	-5.18	0.0	0.61	0.39	Vegfc
949	GO:0030224 [5]: monocyte differentiation	1	1	509	18	12101	-5.18	0.0	0.61	0.39	Tnfsf11
950	GO:0050767 [4]: regulation of neurogenesis	1	1	509	18	12101	-5.18	0.0	0.61	0.39	Nrp1
951	GO:0006826 [9]: iron ion transport	1	1	509	18	12101	-5.18	0.0	0.61	0.39	Heph
952	GO:0007423 [7]: sensory organ development	1	1	509	18	12101	-5.18	0.0	0.61	0.39	Crym
953	GO:0009116 [6]: nucleoside metabolism	1	1	509	18	12101	-5.18	0.0	0.61	0.39	Adk
954	GO:0045597 [5]: positive regulation of cell differentiation	1	1	509	29	12090	-5.18	0.0	0.34	0.2	Cd1d1
955	GO:0019883 [6]: antigen presentation, endogenous antigen	1	1	509	30	12089	-5.19	0.0	0.33	0.19	H2-M9
956	GO:0015931 [5]: nucleobase, nucleoside, nucleotide and nucleic acid transport	1	1	509	28	12091	-5.2	0.0	0.36	0.22	Slc28a2
957	GO:0045047 [6]: protein-ER targeting	1	1	509	19	12100	-5.2	0.0	0.58	0.37	9030617O03Rik
958	GO:0046456 [8]: icosanoid biosynthesis	1	1	509	19	12100	-5.2	0.0	0.58	0.37	Ggtla1
959	GO:0006612 [8]: protein-membrane targeting	1	1	509	19	12100	-5.2	0.0	0.58	0.37	9030617O03Rik
960	GO:0006874 [8]: calcium ion homeostasis	1	1	509	19	12100	-5.2	0.0	0.58	0.37	Slc24a3
961	GO:0006879 [8]: iron ion homeostasis	1	1	509	19	12100	-5.2	0.0	0.58	0.37	Trfr2
962	GO:0007185 [7]: transmembrane receptor protein tyrosine phosphatase signaling pathway	1	1	509	19	12100	-5.2	0.0	0.58	0.37	Ptprcap
963	GO:0007223 [7]: frizzled-2 signaling pathway	1	1	509	19	12100	-5.2	0.0	0.58	0.37	Wnt4
964	GO:0046916 [8]: transition metal ion homeostasis	1	1	509	27	12092	-5.2	0.0	0.38	0.23	Trfr2
965	GO:0007519 [6]: myogenesis	1	1	509	27	12092	-5.2	0.0	0.38	0.23	Vamp5
966	GO:0009187 [7]: cyclic nucleotide metabolism	1	1	509	27	12092	-5.2	0.0	0.38	0.23	Adcy4
967	GO:0009408 [5]: response to heat	1	1	509	27	12092	-5.2	0.0	0.38	0.23	Cryab
968	GO:0042446 [6]: hormone biosynthesis	1	1	509	20	12099	-5.2	0.0	0.55	0.35	Tph1
969	GO:0050670 [6]: regulation of lymphocyte proliferation	1	1	509	20	12099	-5.2	0.0	0.55	0.35	Spn
970	GO:0000723 [8]: telomere maintenance	1	1	509	20	12099	-5.2	0.0	0.55	0.35	Trub2
971	GO:0019884 [6]: antigen presentation, exogenous antigen	1	1	509	21	12098	-5.21	0.0	0.52	0.32	Cd1d1
972	GO:0009566 [5]: fertilization	1	1	509	23	12096	-5.21	0.0	0.46	0.29	Tkt
973	GO:0019835 [5]: cytolysis	1	1	509	23	12096	-5.21	0.0	0.46	0.29	Gzma
974	GO:0043010 [6]: eye morphogenesis (sensu Vertebrata)	1	1	509	23	12096	-5.21	0.0	0.46	0.29	Cryab
975	GO:0007338 [6]: fertilization (sensu Metazoa)	1	1	509	23	12096	-5.21	0.0	0.46	0.29	Tkt
976	GO:0009583 [7]: detection of light	1	1	509	26	12093	-5.21	0.0	0.4	0.24	Fech
977	GO:0016044 [5]: membrane organization and biogenesis	1	1	509	26	12093	-5.21	0.0	0.4	0.24	1700020C11Rik
978	GO:0007249 [7]: I-kappaB kinase/NF-kappaB cascade	1	1	509	26	12093	-5.21	0.0	0.4	0.24	Acdc
979	GO:0009416 [7]: response to light	1	1	509	26	12093	-5.21	0.0	0.4	0.24	Fech
980	GO:0045137 [4]: development of primary sexual characteristics	1	1	509	22	12097	-5.22	0.0	0.49	0.31	Wnt4
981	GO:0048048 [5]: embryonic eye morphogenesis	1	1	509	22	12097	-5.22	0.0	0.49	0.31	Cryab
982	GO:0001747 [6]: eye morphogenesis (sensu Mammalia)	1	1	509	22	12097	-5.22	0.0	0.49	0.31	Cryab
983	GO:0007189 [9]: G-protein signaling, adenylate cyclase activating pathway	1	1	509	22	12097	-5.22	0.0	0.49	0.31	Adcy4
984	GO:0008406 [5]: gonad development	1	1	509	22	12097	-5.22	0.0	0.49	0.31	Wnt4
985	GO:0009190 [7]: cyclic nucleotide biosynthesis	1	1	509	22	12097	-5.22	0.0	0.49	0.31	Adcy4
