# Supplementary material for: A genomic analysis of mouse models of breast cancer reveals molecular features of mouse models and relationships to human breast cancer
Source: Breast Cancer Res. 2014 Jun 5;16(3):R59. doi: 10.1186/bcr3672 (PMC4078930; doi:10.1186/bcr3672)
Supplement: Additional file 3 — Fold change values organized by mouse tumor model type comparing the mouse model to normal mammary gland. [file bcr3672-S3.zip › Additional_File_3/Met_vs_NMLmammary/AdditionalFile70_Met_vs_NMLmammary/DownregulatedGenesgather_kegg_121024.txt]

#	Annotation	Total Genes With Ann	Your Genes (With Ann)	Your Genes (No Ann)	Genome (With Ann)	Genome (No Ann)	ln(Bayes factor)	neg ln(p value)	FE: neg ln(p value)	FE: neg ln(FDR)	Genes
1	path:mmu00190: Oxidative phosphorylation	30	30	181	85	2223	14.11	11.06	19.13	14.69	1110020P15Rik 1500040F11Rik Atp5a1 Atp5h Atp5k Atp5o Cox4i1 Cox5a Cox5b Cox6a1 Cox6a2 Cox6c Cox7a1 Cox8a Cox8b Ndufa1 Ndufa2 Ndufa5 Ndufa6 Ndufab1 Ndufb10 Ndufb7 Ndufb8 Ndufb9 Ndufs4 Ndufs7 Ndufv1 Sdha Uqcrc1 Uqcrh
2	path:mmu00020: Citrate cycle (TCA cycle)	10	10	201	14	2294	6.41	10.37	11.56	7.81	Cs Csl Fh1 Idh3g Mdh1 Mdh2 Pck1 Pcx Sdha Suclg1
3	path:mmu04080: Neuroactive ligand-receptor interaction	9	9	202	269	2039	3.42	7.73	0.0	0.0	Adra1a Edg1 Edn1 Ghr Gzma Npy1r P2rx5 Ptger3 Pthr1
4	path:mmu00620: Pyruvate metabolism	10	10	201	23	2285	3.31	7.57	8.39	5.04	Acas2 Acyp2 Cach Dlat Hagh Mdh1 Mdh2 Pck1 Pcx Pdhb
5	path:mmu00910: Nitrogen metabolism	6	6	205	8	2300	2.35	6.6	7.51	4.46	Car13 Car3 Car4 Car5b Glud1 Glul
6	path:mmu00500: Starch and sucrose metabolism	8	8	203	22	2286	0.97	5.09	6.01	3.17	Amy1 Amy2 Enpp2 Gbe1 Hk2 Pgm2 Pygl Pygm
7	path:mmu00630: Glyoxylate and dicarboxylate metabolism	4	4	207	6	2302	-0.16	0.0	5.0	2.51	Cs Csl Mdh1 Mdh2
8	path:mmu00720: Reductive carboxylate cycle (CO2 fixation)	4	4	207	6	2302	-0.16	0.0	5.0	2.51	Acas2 Fh1 Mdh1 Mdh2
9	path:mmu00071: Fatty acid metabolism	10	10	201	44	2264	-0.47	0.0	4.39	2.15	Acadl Acadm Acox1 Adh1 Cpt2 Cyp2e1 Cyp4b1 Dci Echs1 Ehhadh
10	path:mmu00640: Propanoate metabolism	6	6	205	18	2290	-0.6	0.0	4.42	2.15	Acadm Acas2 Aldh6a1 Echs1 Ehhadh Suclg1
11	path:mmu04010: MAPK signaling pathway	11	11	200	220	2088	-0.7	0.0	0.01	0.0	Akt2 Dusp1 Dusp10 Fgf18 Gadd45g Mapk12 Mef2c Ntf3 Pla2g2d Rasgrp2 Rras
12	path:mmu04310: Wnt signaling pathway	5	5	206	136	2172	-0.75	0.0	0.01	0.0	Ccnd2 Fzd4 Sfrp4 Sox17 Wnt4
13	path:mmu00010: Glycolysis / Gluconeogenesis	9	9	202	41	2267	-0.97	0.0	3.88	1.8	Acas2 Acyp2 Adh1 Dlat Eno3 Fbp2 Hk2 Pdhb Pgm2
14	path:mmu00710: Carbon fixation	5	5	206	15	2293	-1.19	0.0	3.84	1.8	Fbp2 Gpt2 Mdh1 Mdh2 Tkt
15	path:mmu00062: Fatty acid biosynthesis (path 2)	3	3	208	6	2302	-1.73	0.0	3.4	1.44	Echs1 Ehhadh Fasn
16	path:mmu00280: Valine, leucine and isoleucine degradation	6	6	205	26	2282	-1.82	0.0	3.08	1.24	Acadm Aldh6a1 Aox1 Echs1 Ehhadh Mccc1
17	path:mmu00410: beta-Alanine metabolism	4	4	207	13	2295	-1.98	0.0	3.04	1.24	Acadm Aoc3 Echs1 Ehhadh
18	path:mmu04530: Tight junction	6	6	205	117	2191	-2.29	0.0	0.05	0.0	Actn3 Akt2 Cldn15 Cldn5 Gnai1 Rras
19	path:mmu00251: Glutamate metabolism	4	4	207	15	2293	-2.29	0.0	2.68	0.95	Gfpt2 Glud1 Glul Gpt2
20	path:mmu00230: Purine metabolism	5	5	206	103	2205	-2.36	0.0	0.04	0.0	Adcy4 Adk Enpp2 Pde1a Pde8a
21	path:mmu04620: Toll-like receptor signaling pathway	4	4	207	90	2218	-2.38	0.0	0.04	0.0	Akt2 Ccl5 Mapk12 Nfkbia
22	path:mmu00350: Tyrosine metabolism	6	6	205	34	2274	-2.57	0.0	2.18	0.58	Adh1 Aoc3 Aox1 Comt Ech1 Gstz1
23	path:mmu00030: Pentose phosphate pathway	4	4	207	18	2290	-2.67	0.0	2.24	0.58	Fbp2 Pgm2 Taldo1 Tkt
24	path:mmu04520: Adherens junction	3	3	208	71	2237	-2.68	0.0	0.05	0.0	Actn3 Snai2 Sorbs1
25	path:mmu04020: Calcium signaling pathway	12	12	199	169	2139	-2.75	0.0	0.17	0.0	Adcy4 Adra1a Atp2a2 Cacna1s P2rx5 Phka1 Phkg1 Ptger3 Pygl Pygm Slc25a4 Tnnc2
26	path:mmu04510: Focal adhesion	15	15	196	199	2109	-2.77	0.0	0.21	0.0	Actn3 Akt2 Birc3 Cav1 Ccnd2 Col3a1 Col6a2 Figf Itga7 Lama1 Lamb1-1 Rras Tnxb Vegfb Vegfc
27	path:mmu04060: Cytokine-cytokine receptor interaction	22	22	189	218	2090	-2.8	0.0	1.03	0.23	Ccl11 Ccl27 Ccl5 Ccl9 Csf2rb2 Cxcl12 Cxcl13 Cxcl14 Cxcl15 Cxcl4 Cxcl7 Cxcr3 Cxcr6 Epor Ghr Ifngr1 Il2rb Ltb Tnfrsf17 Tnfsf11 Vegfb Vegfc
28	path:mmu04540: Gap junction	4	4	207	80	2228	-2.81	0.0	0.07	0.0	Adcy4 Gnai1 Gstz1 Rras
29	path:mmu04610: Complement and coagulation cascades	8	8	203	60	2248	-2.91	0.0	1.58	0.34	Adn C1r C1s C2 F13a1 Fgb Serpina1a Thbd
30	path:mmu04910: Insulin signaling pathway	13	13	198	120	2188	-2.97	0.0	1.14	0.23	Akt2 Eif4ebp1 Fasn Fbp2 Hk2 Lipe Pck1 Phka1 Phkg1 Pygl Pygm Rras Sorbs1
31	path:mmu00480: Glutathione metabolism	5	5	206	31	2277	-3.0	0.0	1.72	0.42	Gpx3 Gpx4 Gpx7 Gstm2 Gstz1
32	path:mmu00521: Streptomycin biosynthesis	2	2	209	6	2302	-3.12	0.0	1.97	0.43	Hk2 Pgm2
33	path:mmu04340: Hedgehog signaling pathway	2	2	209	49	2259	-3.17	0.0	0.07	0.0	Bmp6 Wnt4
34	path:mmu00920: Sulfur metabolism	2	2	209	7	2301	-3.28	0.0	1.77	0.42	Sult1a1 Suox
35	path:mmu00252: Alanine and aspartate metabolism	3	3	208	16	2292	-3.31	0.0	1.57	0.34	Crat Gpt2 Pcx
36	path:mmu04210: Apoptosis	6	6	205	83	2225	-3.32	0.0	0.26	0.0	Akt2 Birc3 Csf2rb2 Endog Nfkbia Pdcd8
37	path:mmu00220: Urea cycle and metabolism of amino groups	3	3	208	17	2291	-3.38	0.0	1.46	0.31	Arg2 Ckb Glud1
38	path:mmu00380: Tryptophan metabolism	7	7	204	68	2240	-3.39	0.0	0.82	0.23	Aoc3 Aox1 Cyp2e1 Cyp4b1 Echs1 Ehhadh Tph1
39	path:mmu00031: Inositol metabolism	1	1	210	1	2307	-3.4	0.0	1.83	0.43	Aldh6a1
40	path:mmu00061: Fatty acid biosynthesis (path 1)	1	1	210	1	2307	-3.4	0.0	1.83	0.43	Fasn
41	path:mmu00550: Peptidoglycan biosynthesis	1	1	210	1	2307	-3.4	0.0	1.83	0.43	Glul
42	path:mmu00260: Glycine, serine and threonine metabolism	1	1	210	33	2275	-3.42	0.0	0.05	0.0	Aoc3
43	path:mmu00600: Glycosphingolipid metabolism	1	1	210	33	2275	-3.42	0.0	0.05	0.0	Smpd3
44	path:mmu04512: ECM-receptor interaction	7	7	204	77	2231	-3.43	0.0	0.57	0.14	Cd36 Col3a1 Col6a2 Itga7 Lama1 Lamb1-1 Tnxb
45	path:mmu00561: Glycerolipid metabolism	4	4	207	31	2277	-3.51	0.0	1.09	0.23	Adh1 Agpat3 Cel Lpl
46	path:mmu04330: Notch signaling pathway	5	5	206	45	2263	-3.51	0.0	0.89	0.23	Dtx1 Dtx2 Jag2 Mfng Psen2
47	path:mmu00564: Glycerophospholipid metabolism	3	3	208	50	2258	-3.52	0.0	0.18	0.0	Agpat3 Gpd2 Pla2g2d
48	path:mmu00760: Nicotinate and nicotinamide metabolism	5	5	206	46	2262	-3.53	0.0	0.85	0.23	Aox1 BC004012 Enpp2 Nnmt Pbef1
49	path:mmu05060: Prion disease	2	2	209	9	2299	-3.53	0.0	1.45	0.31	Lama1 Lamb1-1
50	path:mmu00150: Androgen and estrogen metabolism	1	1	210	31	2277	-3.54	0.0	0.06	0.0	Hsd11b1
51	path:mmu05010: Alzheimer's disease	3	3	208	20	2288	-3.56	0.0	1.2	0.23	Lpl Lrp1 Psen2
52	path:mmu00330: Arginine and proline metabolism	4	4	207	33	2275	-3.57	0.0	0.98	0.23	Aoc3 Arg2 Ckb Glud1
53	path:mmu00650: Butanoate metabolism	4	4	207	33	2275	-3.57	0.0	0.98	0.23	Aacs Echs1 Ehhadh Pdhb
54	path:mmu00051: Fructose and mannose metabolism	4	4	207	34	2274	-3.59	0.0	0.93	0.23	Fbp2 Hk2 Khk Sdh1
55	path:mmu00930: Caprolactam degradation	2	2	209	10	2298	-3.63	0.0	1.32	0.23	Echs1 Ehhadh
56	path:mmu00193: ATP synthesis	4	4	207	37	2271	-3.65	0.0	0.79	0.23	Atp5a1 Atp5h Atp5k Atp5o
57	path:mmu00361: gamma-Hexachlorocyclohexane degradation	2	2	209	37	2271	-3.68	0.0	0.16	0.0	Cyp2e1 Cyp4b1
58	path:mmu00120: Bile acid biosynthesis	3	3	208	23	2285	-3.69	0.0	0.98	0.23	Acadvl Adh1 Cel
59	path:mmu00632: Benzoate degradation via CoA ligation	3	3	208	42	2266	-3.72	0.0	0.3	0.02	Acyp2 Echs1 Ehhadh
60	path:mmu00310: Lysine degradation	3	3	208	41	2267	-3.74	0.0	0.32	0.02	6530401D17Rik Echs1 Ehhadh
61	path:mmu00960: Alkaloid biosynthesis II	2	2	209	12	2296	-3.77	0.0	1.11	0.23	Aoc3 Ces3
62	path:mmu00624: 1- and 2-Methylnaphthalene degradation	2	2	209	12	2296	-3.77	0.0	1.11	0.23	Acadvl Adh1
63	path:mmu05040: Huntington's disease	1	1	210	26	2282	-3.81	0.0	0.1	0.0	Tgm2
64	path:mmu00590: Prostaglandin and leukotriene metabolism	3	3	208	30	2278	-3.82	0.0	0.63	0.16	Cbr2 Pla2g2d Ptges
65	path:mmu00340: Histidine metabolism	1	1	210	25	2283	-3.86	0.0	0.11	0.0	Aoc3
66	path:mmu00770: Pantothenate and CoA biosynthesis	2	2	209	14	2294	-3.88	0.0	0.93	0.23	Enpp2 Pank3
67	path:mmu00830: Retinol metabolism	1	1	210	3	2305	-3.92	0.0	1.22	0.23	Aldh1a1
68	path:mmu00860: Porphyrin and chlorophyll metabolism	2	2	209	17	2291	-3.97	0.0	0.73	0.2	Alad Fech
69	path:mmu00903: Limonene and pinene degradation	2	2	209	18	2290	-3.99	0.0	0.68	0.18	Echs1 Ehhadh
70	path:mmu00530: Aminosugars metabolism	2	2	209	25	2283	-3.99	0.0	0.39	0.07	Gfpt2 Hk2
71	path:mmu00052: Galactose metabolism	2	2	209	24	2284	-4.0	0.0	0.42	0.07	Hk2 Pgm2
72	path:mmu00362: Benzoate degradation via hydroxylation	1	1	210	4	2304	-4.05	0.0	1.04	0.23	Ech1
73	path:mmu00360: Phenylalanine metabolism	1	1	210	20	2288	-4.09	0.0	0.17	0.0	Aoc3
74	path:mmu00130: Ubiquinone biosynthesis	1	1	210	5	2303	-4.15	0.0	0.89	0.23	D5Ertd33e
75	path:mmu00780: Biotin metabolism	1	1	210	6	2302	-4.21	0.0	0.78	0.23	6530401D17Rik
76	path:mmu00628: Fluorene degradation	1	1	210	6	2302	-4.21	0.0	0.78	0.23	Ech1
77	path:mmu00643: Styrene degradation	1	1	210	6	2302	-4.21	0.0	0.78	0.23	Gstz1
78	path:mmu05020: Parkinson's disease	1	1	210	16	2292	-4.23	0.0	0.25	0.0	Pink1
79	path:mmu00625: Tetrachloroethene degradation	1	1	210	7	2301	-4.26	0.0	0.69	0.18	Ephx2
80	path:mmu00290: Valine, leucine and isoleucine biosynthesis	1	1	210	8	2300	-4.29	0.0	0.61	0.15	Pdhb
81	path:mmu00140: C21-Steroid hormone metabolism	1	1	210	12	2296	-4.31	0.0	0.39	0.07	Hsd11b1
82	path:mmu00670: One carbon pool by folate	1	1	210	12	2296	-4.31	0.0	0.39	0.07	Fthfd
83	path:mmu00400: Phenylalanine, tyrosine and tryptophan biosynthesis	1	1	210	9	2299	-4.31	0.0	0.54	0.14	Eno3
84	path:mmu00750: Vitamin B6 metabolism	1	1	210	9	2299	-4.31	0.0	0.54	0.14	Aox1
85	path:mmu00740: Riboflavin metabolism	1	1	210	11	2297	-4.31	0.0	0.43	0.07	Enpp2
