# Supplementary material for: A genomic analysis of mouse models of breast cancer reveals molecular features of mouse models and relationships to human breast cancer
Source: Breast Cancer Res. 2014 Jun 5;16(3):R59. doi: 10.1186/bcr3672 (PMC4078930; doi:10.1186/bcr3672)
Supplement: Additional file 3 — Fold change values organized by mouse tumor model type comparing the mouse model to normal mammary gland. [file bcr3672-S3.zip › Additional_File_3/Met_vs_NMLmammary/AdditionalFile70_Met_vs_NMLmammary/DownregulatedGenesgather_transfac_121024.txt]

#	Annotation	Total Genes With Ann	Your Genes (With Ann)	Your Genes (No Ann)	Genome (With Ann)	Genome (No Ann)	ln(Bayes factor)	neg ln(p value)	FE: neg ln(p value)	FE: neg ln(FDR)	Genes
1	V$MAZ_Q6	475	475	122	10796	4778	12.18	11.93	17.7	11.85	0610007A15Rik 0610009E20Rik 0610039P13Rik 1110006I15Rik 1110038M16Rik 1500040F11Rik 1810029C22Rik 2310001N14Rik 2310014H19Rik 2310043K02Rik 2310075G12Rik 2310076O21Rik 2610205H19Rik 2810423O19Rik 2900027G03Rik 5430431G03Rik 5730439E10Rik Aacs Acadl Acadm Acadvl Acas2 Acox1 Acta1 Actc1 Actn3 Acyp2 Adcy4 Adfp Adk Admr Adn Adpn Adra1a Akt2 Alad Aldh1a7 Aldh6a1 Antxr1 Aoc3 Aox1 Aqp1 Aqp7 Areg Arg2 Ar…
2	V$TEF_Q6	157	157	440	5584	9990	8.92	11.93	0.0	0.0	1110038M16Rik 4933424N09Rik Acadl Acadvl Acas2 Actc1 Adcy4 Adk Admr Adra1a Akap1 Amy1 Amy2 Arg2 Art3 Asb5 Aspa Atp5a1 BC028663 Bckdhb Birc3 Cacna1s Cav1 Ccl11 Cd34 Cd36 Cdo1 Ces3 Chn1 Cish Cited1 Ckmt2 Clpx Cox7a1 Cox8a Cpt2 Cs Cugbp2 Cxcl12 Cxcl15 Cxcl7 Cyb5 Cyp2j9 D5Ertd33e Dapk2 Dcn Dmrt2 Dpt Dtx2 Echdc1 Echs1 Edn1 Efemp1 Enpep Faf1 Fbp2 Fez2 Fgb Fhl1 Figf Fmo1 Fxyd2 Gdf10 Ghr Gimap1 Glul Glyc…
3	V$FOXJ2_02: fork head box J 2	178	178	419	6117	9457	8.16	11.93	0.0	0.0	0610039N19Rik 1500040F11Rik 1810044O22Rik 4933424N09Rik 5430431G03Rik Abca8a Acadl Admr Akap1 Alad Amy2 Antxr1 Aoc3 Aox1 Arg2 Art3 Asb5 Aspa Atf5 Atp5a1 BC010787 BC013529 Bckdhb Birc3 Bloc1s1 C1galt1c1 C1r Cach Car3 Casq2 Cbr2 Ccrl1 Cd1d1 Cd209b Cd36 Cdo1 Chpt1 Chrdl2 Cidec Clpx Cox6a2 Cox6c Cox8a Cpt2 Csl Cxcl15 Cxcl7 Cyb5 D5Ertd33e Dci Dcn Decr1 Defb1 Dlat Dnajd1 Dpf3 Dtx2 Ebf1 Echdc1 Echs1 Efe…
4	V$MINI20_B: Muscle initiator sequence-20	415	415	182	9491	6083	6.14	10.22	11.39	6.24	0610007A15Rik 0610009E20Rik 0610039N19Rik 0610039P13Rik 1110006I15Rik 1500040F11Rik 1810029C22Rik 2310001N14Rik 2310014H19Rik 2310043K02Rik 2310075G12Rik 2310076O21Rik 2610205H19Rik 4933424N09Rik 5430431G03Rik Acadl Acadm Acas2 Acta1 Actn3 Adcy4 Adfp Adk Adn Adpn Adra1a Akt2 Alas1 Aldh1a7 Aldh4a1 Aldh6a1 Als2cr19 Antxr1 Aoc3 Aox1 Aqp7 Areg Arg2 Arl4 Art3 Art4 Asb5 Atf5 Atoh8 Atp2a2 Atp5a1 Atp5h A…
5	V$NKX25_02: homeo domain factor Nkx-2.5/Csx, tinman homolog	196	196	401	6371	9203	4.94	8.91	0.0	0.0	0610039P13Rik 1110006I15Rik 1500040F11Rik 1810029C22Rik 1810044O22Rik 2310014H19Rik 2900027G03Rik 9030611N15Rik Aacs Abca8a Actn3 Acyp2 Adra1a Alas1 Als2cr19 Amy1 Amy2 Antxr1 Arg2 Arl4 Aspa Atp5k BC024139 Blvrb C1s Cabc1 Car3 Car4 Casq1 Ccl11 Ccrl1 Cd209b Cd302 Cd36 Ces3 Chn1 Cidec Ckb Clca3 Clpx Cmkor1 Cox5a Cox5b Cpt1b Creb3 Cs Csl Cugbp2 Cxcl15 Cxcl4 Cxcr6 Cyb5 Cyp2j9 D5Ertd33e Dci Dcn Dnajb4 …
6	V$SP3_Q3	440	440	157	10273	5301	4.93	8.91	10.17	5.42	0610007A15Rik 0610009E20Rik 0610039P13Rik 1110006I15Rik 1110038M16Rik 1500031H04Rik 1500040F11Rik 1810029C22Rik 2310001N14Rik 2310014H19Rik 2310075G12Rik 2310076O21Rik 2610205H19Rik 2810423O19Rik 3300001H21Rik 4933424N09Rik 5430431G03Rik 5730439E10Rik 9030611N15Rik Aacs Abca8a Acadl Acadm Acadvl Acas2 Acat1 Acox1 Acta1 Actc1 Actn3 Acyp2 Adcy4 Adfp Adh1 Adk Admr Adn Adpn Adra1a Alad Aldh1a1 Aldh1a…
7	V$BRN2_01: POU factor Brn-2	209	209	388	6668	8906	4.3	8.16	0.0	0.0	0610039N19Rik 1110006I15Rik 2900027G03Rik 5430431G03Rik 9030611N15Rik Acadl Acadm Acadvl Acat1 Acta1 Acyp2 Adfp Adh1 Admr Adpn Aldh1a1 Aldh1a7 Als2cr19 Amy2 Aoc3 Arg2 Art3 Art4 Asb5 Aspa Atp5a1 BC013529 BC024139 Bckdhb Birc3 Bloc1s1 Brp44l Btbd4 Calca Car13 Casq1 Casq2 Ccl27 Ccnd2 Cd1d1 Cd36 Cdo1 Chn1 Chrdl2 Chst1 Cidec Clca3 Cnn1 Col3a1 Cox6a1 Cox6a2 Cox6c Cpt2 Cryab Csf2rb2 Csl Ctse Cugbp2 Cxcl…
8	V$PIT1_Q6	410	410	187	11788	3786	4.2	8.06	0.0	0.0	0610009E20Rik 0610039N19Rik 1110006I15Rik 1110038M16Rik 1500031H04Rik 1500040F11Rik 1810029C22Rik 1810044O22Rik 2310001N14Rik 2310043K02Rik 4933424N09Rik 5730439E10Rik 9030611N15Rik Aacs Abca8a Acadl Acadm Acadvl Acas2 Acat1 Acox1 Acyp2 Adcy4 Adfp Adh1 Adk Admr Adra1a Akap1 Alad Aldh1a1 Aldh1a7 Aldh6a1 Als2cr19 Amy1 Amy2 Antxr1 Aox1 Aqp1 Areg Arg2 Art3 Asb5 Aspa Atf5 Atoh8 Atp5a1 Atp5k BC004012 B…
9	V$LPOLYA_B: Lentiviral Poly A signal	89	89	508	3262	12312	3.59	7.49	0.0	0.0	1810029C22Rik 9030611N15Rik Abca8a Acadvl Adpn Adra1a Akap1 Aldh4a1 Amy1 Art3 Asb5 BC028663 Casq2 Cav1 Cd151 Cd34 Cdh13 Cln2 Cnn1 Cox6c Ctse Cxcl4 Cyp2e1 Dp1l1 Dpt Echs1 Etfdh F13a1 Fabp3 Fech Fmo2 Gimap1 Gimap6 Glcci1 Glud1 Glul Glycam1 Gpx7 Gzma Hadhb Hdgfrp2 Heph Hoxd4 Hoxd8 Ifngr1 Igfbp6 Il2rb Immp2l Irf4 Itga7 Itih2 Krt1-14 LOC330189 Lace1 Marveld1 Matn2 Myh6 Myom1 Myom2 Nap1l5 Ndufab1 Ndufb…
10	V$E2F_Q6: E2F	474	474	123	11339	4235	3.53	7.44	8.75	4.29	0610007A15Rik 0610009E20Rik 0610039N19Rik 0610039P13Rik 1110006I15Rik 1110038M16Rik 1500031H04Rik 1500040F11Rik 1810029C22Rik 1810044O22Rik 2310043K02Rik 2310075G12Rik 2310076O21Rik 2610205H19Rik 2900027G03Rik 3300001H21Rik 4933424N09Rik 5430431G03Rik 5730439E10Rik 9030611N15Rik Aacs Acadl Acadvl Acas2 Acat1 Acox1 Acta1 Actc1 Actn3 Acyp2 Adcy4 Adfp Adh1 Adk Admr Akap1 Akt2 Alad Alas1 Aldh6a1 Als2…
11	V$CDPCR1_01: cut-like homeodomain protein	430	430	167	12217	3357	3.49	7.34	0.0	0.0	0610007A15Rik 0610009E20Rik 1110038M16Rik 1500031H04Rik 1500040F11Rik 1810029C22Rik 2310014H19Rik 2310043K02Rik 2310075G12Rik 2310076O21Rik 2610205H19Rik 2810423O19Rik 4933424N09Rik 5430431G03Rik 5730439E10Rik 9030611N15Rik Abca8a Acadl Acadm Acadvl Acox1 Acta1 Actc1 Actn3 Acyp2 Adcy4 Adfp Adh1 Adk Adra1a Akap1 Akt2 Alad Alas1 Aldh1a7 Aldh6a1 Als2cr19 Amy1 Amy2 Aox1 Aqp1 Areg Arg2 Art3 Art4 Asb5 …
12	V$HNF1_C: Hepatic nuclear factor 1	164	164	433	5361	10213	3.33	7.22	0.0	0.0	0610007A15Rik 2310001N14Rik 3300001H21Rik 5430431G03Rik Aacs Abca8a Acadm Acadvl Actc1 Acyp2 Adfp Adh1 Alad Aldh1a7 Amy2 Antxr1 Aoc3 Areg Art3 Art4 Asb5 BC013529 BC024139 BC028663 C1galt1c1 Cacna1s Car13 Car3 Cav1 Ccl11 Ccnd2 Ccrl1 Cd302 Cd36 Cd3d Cd3g Chrdl2 Cited1 Col3a1 Cox5a Cox7a1 Creb3 Cs Csf2rb2 Ctse Cugbp2 Cxcl7 Cxcr6 Dapk2 Dbi Dcn Dmrt2 Dp1l1 Dpf3 Dtx1 Dtx2 Efemp1 Eif4ebp1 Elovl3 Elovl6 …
13	V$SREBP1_Q6	238	238	359	5112	10462	3.28	7.15	8.36	4.12	0610007A15Rik 0610039N19Rik 0610039P13Rik 1110006I15Rik 1500031H04Rik 2310001N14Rik 2310014H19Rik 2310043K02Rik 2310076O21Rik 2610205H19Rik 2810423O19Rik 9030611N15Rik Aacs Acadl Acadvl Acas2 Acta1 Actc1 Acyp2 Adcy4 Adh1 Adn Akt2 Aldh6a1 Antxr1 Arl4 Atoh8 Atp2a2 BC004012 BC004044 BC024139 Bckdhb Birc3 Blvrb Brp44l C1s Cabc1 Cach Cacna1s Car13 Car3 Car4 Car5b Casq2 Ccl11 Ccl24 Ccrl1 Cd36 Cdo1 Chn1…
14	V$FOXP3_Q4	313	313	284	9261	6313	2.85	6.62	0.0	0.0	0610007A15Rik 1500040F11Rik 1810044O22Rik 2310001N14Rik 2310014H19Rik 2310043K02Rik 2810423O19Rik 2900027G03Rik 3300001H21Rik 5430431G03Rik 5730439E10Rik Aacs Abca8a Acadm Acadvl Acas2 Acat1 Actn3 Adcy4 Adh1 Admr Adn Akt2 Alas1 Aldh1a1 Aldh1a7 Amy2 Aoc3 Aqp7 Areg Arg2 Arl4 Art3 Asb5 Aspa Atf5 Atp5a1 Atp5k BC004012 BC004044 BC010787 BC013529 BC024139 BC024806 BC028663 Bckdhb Birc3 Bloc1s1 Bmp6 Cab…
15	V$NKX3A_01: NK class homeobox factor 3A	86	86	511	3110	12464	2.74	6.51	0.0	0.0	0610009E20Rik 2310043K02Rik 2610205H19Rik 2900027G03Rik 5430431G03Rik Aacs Abca8a Acadl Adpn Alad Amy1 Antxr1 Atp5k BC013529 C1r Casq1 Ccl27 Cd34 Cox5a Cox6a2 Cpt2 Csl Cxcr6 Cyb5 Decr1 Dpt Echdc1 Elovl3 Fabp4 Fbp2 Fh1 Fmo1 Gimap1 Gstk1 Gypc Gzma Hadhb Hdgfrp2 Heph Hint3 Hoxc6 Htatsf1 Htra3 Igk-V8 Klf4 Klhl2 Lama1 Lum Ly6c Mbnl1 Mcpt5 Mef2c Mknk2 Myh6 Myom2 Ndufa5 Ndufb9 Nifun Npy1r Odz2 Orm2 Pdcd…
16	V$SRF_Q5_01	210	210	387	4488	11086	2.43	6.21	7.49	3.5	0610007A15Rik 0610009E20Rik 2310001N14Rik 2310043K02Rik 2310075G12Rik 2810423O19Rik 2900027G03Rik 5430431G03Rik 9030611N15Rik Acta1 Actc1 Actn3 Acyp2 Adra1a Akap1 Alas1 Aldh4a1 Aldh6a1 Amy1 Amy2 Aoc3 Aqp1 Aqp7 Areg Arl4 Asb5 Aspa Atp5a1 Atp5k BC024139 BC024806 BC054059 Bloc1s1 Blvrb Brp44l Btbd4 Cacna1s Calca Car3 Car4 Cbfa2t3h Cbr2 Ccl24 Cd1d1 Cd302 Cel Chst1 Cish Cln2 Cnn1 Col17a1 Cox6a1 Cox7a1…
17	V$E2F1_Q6: E2F-1	347	347	250	7997	7577	2.34	6.11	7.34	3.5	0610007A15Rik 0610009E20Rik 1110006I15Rik 1110038M16Rik 1500031H04Rik 1500040F11Rik 2310014H19Rik 2310043K02Rik 2310075G12Rik 2310076O21Rik 2900027G03Rik 3300001H21Rik 4933424N09Rik 5430431G03Rik 5730439E10Rik Aacs Acadl Acadvl Acat1 Acox1 Actc1 Actn3 Acyp2 Adcy4 Adh1 Adk Akt2 Alad Alas1 Aldh6a1 Als2cr19 Areg Arg2 Arl4 Art4 Atf5 Atoh8 Atp2a2 Atp5a1 Atp5h Atp5k Atpaf2 BC004044 BC010787 BC013529 BC…
18	V$KROX_Q6	273	273	324	6092	9482	2.23	5.99	7.22	3.5	0610007A15Rik 0610009E20Rik 1110038M16Rik 2310001N14Rik 2310014H19Rik 2310075G12Rik 2310076O21Rik 2610205H19Rik 2810423O19Rik 2900027G03Rik 4933424N09Rik 5430431G03Rik 5730439E10Rik Acadl Acadm Acadvl Acas2 Acox1 Actc1 Actn3 Acyp2 Adcy4 Adk Admr Adpn Alad Alas1 Aldh4a1 Aldh6a1 Als2cr19 Aoc3 Aqp1 Arg2 Arl4 Atf5 Atoh8 Atp2a2 Atpaf2 BC004044 BC013529 BC024139 BC024806 BC028663 Bckdhb Blvrb Bmp6 Brp4…
19	V$POU1F1_Q6	204	204	393	6291	9283	1.71	5.42	0.0	0.0	0610009E20Rik 1110038M16Rik 1810029C22Rik 3300001H21Rik 4933424N09Rik 5430431G03Rik Aacs Abca8a Acadl Acadvl Acat1 Acyp2 Adfp Adh1 Adpn Adra1a Alad Aldh1a1 Aldh1a7 Amy1 Aox1 Areg Arg2 Art4 Asb5 Aspa Atp5a1 Atp5k Birc3 Bmp6 Casq1 Casq2 Ccl11 Ccl24 Ccrl1 Cd151 Cd34 Cd36 Cd3d Cd3g Cdh13 Cited1 Clca3 Col3a1 Cox5a Cox6a1 Cox6a2 Cox6c Cpt2 Csf2rb2 Csl Cxcl13 Cxcl14 Cxcl15 Cxcl7 Cxcr3 Cxcr6 Cyp2e1 Cyp2j…
20	V$MEF2_Q6_01	316	316	281	9224	6350	1.7	5.36	0.0	0.0	1110006I15Rik 1110038M16Rik 1500031H04Rik 1810029C22Rik 2310043K02Rik 2900027G03Rik 3300001H21Rik 4933424N09Rik 5430431G03Rik 9030611N15Rik Aacs Abca8a Acadl Acadvl Acox1 Acta1 Actc1 Acyp2 Adcy4 Adfp Adh1 Adk Adpn Adra1a Alad Alas1 Aldh1a1 Aldh1a7 Aldh4a1 Aldh6a1 Amy1 Amy2 Antxr1 Aoc3 Aox1 Aqp1 Arg2 Arl4 Art3 Art4 Asb5 Aspa Atoh8 Atp5k BC004012 BC004044 BC010787 BC024806 BC028663 Bckdhb Birc3 Bmp…
21	V$CDX2_Q5	344	344	253	9937	5637	1.69	5.36	0.0	0.0	0610039N19Rik 1110038M16Rik 1500031H04Rik 1500040F11Rik 1810029C22Rik 1810044O22Rik 2310076O21Rik 4933424N09Rik 5430431G03Rik 5730439E10Rik 9030611N15Rik Aacs Abca8a Acadl Acadm Acadvl Acat1 Acox1 Actc1 Acyp2 Adcy4 Adfp Adh1 Adn Adpn Adra1a Akt2 Alad Aldh1a7 Aldh4a1 Als2cr19 Amy1 Antxr1 Aoc3 Aox1 Aqp7 Arg2 Art3 Asb5 Aspa Atf5 Atp2a2 Atp5h Atp5k BC010787 BC013529 BC028663 Bckdhb Birc3 Bloc1s1 C1ga…
22	V$TFIII_Q6	568	568	29	14274	1300	1.56	5.19	7.15	3.5	0610007A15Rik 0610009E20Rik 0610039N19Rik 0610039P13Rik 1110006I15Rik 1110038M16Rik 1500031H04Rik 1500040F11Rik 1810029C22Rik 1810044O22Rik 2310001N14Rik 2310043K02Rik 2310075G12Rik 2310076O21Rik 2610205H19Rik 2810423O19Rik 2900027G03Rik 3300001H21Rik 4933424N09Rik 5430431G03Rik 5730439E10Rik 9030611N15Rik Aacs Abca8a Acadl Acadm Acadvl Acat1 Acox1 Acta1 Actc1 Actn3 Acyp2 Adcy4 Adfp Adh1 Adk Adn …
23	V$OCT1_06: octamer-binding factor 1	293	293	304	8595	6979	1.35	4.97	0.0	0.0	0610007A15Rik 0610009E20Rik 0610039N19Rik 1110006I15Rik 1110038M16Rik 1500031H04Rik 1810029C22Rik 2310014H19Rik 2310076O21Rik 2900027G03Rik 3300001H21Rik 4933424N09Rik 9030611N15Rik Aacs Acadl Acadm Acas2 Acat1 Acyp2 Adcy4 Adfp Admr Adpn Alad Aldh4a1 Als2cr19 Amy1 Amy2 Aoc3 Aqp1 Arg2 Art4 Asb5 Aspa Atoh8 Atp5k BC004044 BC010787 BC028663 Bckdhb Birc3 Bloc1s1 Bmp6 C1galt1c1 C1r C1s Calca Car13 Car3…
24	V$BARBIE_01: barbiturate-inducible element	334	334	263	7766	7808	1.3	4.91	6.21	2.74	0610039N19Rik 1110038M16Rik 1500031H04Rik 1500040F11Rik 1810029C22Rik 2310001N14Rik 2310014H19Rik 2310043K02Rik 2310076O21Rik 2810423O19Rik 2900027G03Rik 4933424N09Rik Abca8a Acadl Acas2 Acat1 Acox1 Actn3 Acyp2 Adcy4 Adfp Adk Admr Adpn Akt2 Alas1 Aldh1a7 Aldh6a1 Amy1 Amy2 Antxr1 Aox1 Aqp1 Aqp7 Areg Arg2 Art4 Asb5 Aspa Atf5 Atoh8 Atp2a2 Atpaf2 BC013529 BC024139 BC024806 BC028663 BC054059 Bckdhb Bl…
25	V$E2F_Q4: E2F	237	237	360	5277	10297	1.25	4.84	6.19	2.74	0610007A15Rik 0610009E20Rik 1110006I15Rik 1110038M16Rik 1500031H04Rik 1500040F11Rik 2310043K02Rik 2310075G12Rik 2310076O21Rik 3300001H21Rik 4933424N09Rik 5730439E10Rik Acat1 Actc1 Actn3 Adcy4 Adh1 Akt2 Alas1 Aldh6a1 Als2cr19 Aox1 Areg Arg2 Arl4 Art4 Atf5 Atp5h Atp5k Atpaf2 BC010787 BC013529 BC024139 BC024806 BC028663 Bckdhb Bloc1s1 Blvrb Brp44l Btbd4 C1r Cabc1 Car13 Car4 Car5b Cbfa2t3h Ccnd2 Cd7 …
26	V$MAZR_01: MAZ related factor	282	282	315	6430	9144	1.19	4.79	6.09	2.73	0610007A15Rik 0610009E20Rik 0610039P13Rik 1110006I15Rik 1110038M16Rik 1500031H04Rik 1500040F11Rik 2310014H19Rik 2310075G12Rik 2610205H19Rik 2810423O19Rik 3300001H21Rik 5430431G03Rik 5730439E10Rik Acadl Acas2 Acox1 Actc1 Actn3 Acyp2 Adcy4 Adk Admr Adpn Alad Aldh4a1 Aoc3 Aox1 Aqp1 Areg Atf5 Atp2a2 Atp5k Atpaf2 BC004012 BC013529 BC024139 Birc3 Blvrb Brp44l Btbd4 C1galt1c1 C1r Cacna1s Car13 Car3 Car4…
27	V$FREAC7_01: Fork head RElated ACtivator-7	207	207	390	6311	9263	1.15	4.73	0.0	0.0	1110006I15Rik 1110038M16Rik 1500031H04Rik 4933424N09Rik 5430431G03Rik 5730439E10Rik Acadl Acadm Acas2 Actc1 Acyp2 Adcy4 Adh1 Adpn Adra1a Alad Aldh4a1 Als2cr19 Amy1 Amy2 Art3 Art4 Aspa Atp5a1 BC024806 BC028663 Bckdhb Birc3 Bloc1s1 Cach Car3 Cav1 Ccrl1 Cd1d1 Cd302 Cd34 Cd36 Cidea Cidec Clpx Col3a1 Cox6a1 Cox6a2 Cox8a Creb3 Cs Csf2rb2 Ctse Cugbp2 Cxcl13 Cxcl7 Cxcr3 Cyp2j9 D5Ertd33e Dcn Decr1 Dlat Dm…
28	V$HNF1_01: hepatic nuclear factor 1	81	81	516	2826	12748	1.04	4.63	0.0	0.0	0610007A15Rik 3300001H21Rik Acadl Acat1 Adpn Akt2 Amy2 Antxr1 Aoc3 Atp5a1 BC013529 C1galt1c1 Cav1 Ccrl1 Cd36 Cox5a Cox6c Cs Csf2rb2 Cxcl7 Ebf2 Edg1 Efemp1 Elovl3 Elovl6 Enpep Ephx2 Fcgrt Fgb Fh1 Fhl1 Gimap3 Glycam1 Gpm6b Gsc Gsn Gzma Hadhb Hnmt Hoxd8 Inmt Irf4 Kcna5 Klrd1 Krt1-19 Ldb3 Lhx8 Lpin1 Mccc1 Mcpt5 Mdh2 Meig1 Mfhas1 Mmd Ndufab1 Ndufb8 Ndufv1 Ogn Pck1 Pde8a Phyh Ppp2r5a Ptger3 Scg3 Sfrp4 …
29	V$CP2_01: CP2	407	407	190	9744	5830	0.93	4.51	5.86	2.58	0610007A15Rik 0610039P13Rik 1110038M16Rik 1500031H04Rik 1500040F11Rik 1810029C22Rik 2310014H19Rik 2310043K02Rik 2310075G12Rik 2310076O21Rik 2610205H19Rik 2810423O19Rik 2900027G03Rik 3300001H21Rik 4933424N09Rik 5730439E10Rik 9030611N15Rik Acadl Acadvl Acat1 Acta1 Actc1 Actn3 Acyp2 Adcy4 Adfp Adk Adn Akap1 Akt2 Alad Alas1 Aldh1a7 Aldh4a1 Aldh6a1 Als2cr19 Antxr1 Aoc3 Aqp1 Aqp7 Areg Arg2 Arl4 Art3 At…
30	V$XFD1_01: Xenopus fork head domain factor 1	74	74	523	2605	12969	0.82	4.4	0.0	0.0	1110006I15Rik 1110038M16Rik 2610205H19Rik Aacs Abca8a Adfp Adpn Aldh6a1 Art4 Atp5k Bloc1s1 Bmp6 Cd36 Cox5a Ctse Cxcl15 Cxcl7 Cyb5 Cyp2e1 D5Ertd33e Defb1 Dpf3 Dusp10 Ech1 Echs1 Elovl6 Eng Enpep Epor Etfa Etfdh Fabp3 Fabp4 Fcna Fgb Figf Fmo2 Galntl1 Gfpt2 Ggtla1 Ghitm Glud1 Glycam1 Hint2 Il2rb Kcna5 LOC330189 Lace1 Lhx8 Mmd Myom1 Ndufa2 Ndufa6 Ndufab1 Ndufb8 Ndufs7 Pank3 Pde1a Pkd2l2 Pxmp2 Reck Rna…
31	V$MRF2_01: modulator recognition factor 2	333	333	264	9559	6015	0.78	4.34	0.0	0.0	0610039N19Rik 1110006I15Rik 1810044O22Rik 2310001N14Rik 2310014H19Rik 2310043K02Rik 2900027G03Rik 3300001H21Rik 4933424N09Rik 5430431G03Rik Abca8a Acadm Acadvl Acas2 Acat1 Acta1 Acyp2 Adfp Adk Admr Adn Adpn Akap1 Akt2 Alas1 Aldh1a7 Amy1 Amy2 Antxr1 Aoc3 Aox1 Art3 Art4 Asb5 Aspa Atp5a1 Atp5h Atp5k BC004012 BC010787 BC028663 BC054059 Bckdhb Birc3 Bloc1s1 C1r C1s Cabc1 Calca Car13 Car5b Cav1 Ccl11 C…
32	V$E2F1_Q4_01	152	152	445	3228	12346	0.62	4.15	5.62	2.42	0610007A15Rik 1110038M16Rik 1500031H04Rik 1500040F11Rik 2310043K02Rik 2310075G12Rik 5430431G03Rik 5730439E10Rik Acat1 Actc1 Adcy4 Akt2 Alas1 Als2cr19 Areg Art4 Atp5k Atpaf2 BC010787 BC013529 BC024806 Blvrb Brp44l Cabc1 Car13 Car5b Cbfa2t3h Ccnd2 Cd7 Chn1 Chrdl2 Ckb Clpx Cox4i1 Cox5a Cox5b Cox8a Cpt2 Crat Creb3 Cs Ctse Cxcl12 Cxcl14 Dgat2 Dlat Dmrt2 Dnajb4 Dpt Dusp1 Dusp10 Ebf1 Echs1 Elovl6 Epas1 …
33	V$GATA3_03: GATA-binding factor 3	371	371	226	10499	5075	0.55	4.03	0.0	0.0	0610009E20Rik 0610039N19Rik 1110006I15Rik 1110038M16Rik 1500031H04Rik 2310001N14Rik 4933424N09Rik 5430431G03Rik 9030611N15Rik Abca8a Acadm Acadvl Acas2 Acat1 Acox1 Acta1 Actc1 Acyp2 Adfp Adh1 Adk Admr Adpn Adra1a Akap1 Alad Aldh1a1 Aldh4a1 Als2cr19 Amy1 Amy2 Antxr1 Aox1 Areg Arg2 Arl4 Art3 Asb5 Aspa Atoh8 Atp5a1 Atp5h BC010787 BC024806 BC028663 Bckdhb Birc3 Blvrb Brp44l C1r C1s Calca Car13 Car3 C…
34	V$NFKB_Q6_01	412	412	185	9922	5652	0.55	4.03	5.45	2.31	0610007A15Rik 0610009E20Rik 0610039N19Rik 0610039P13Rik 1110006I15Rik 1500040F11Rik 1810029C22Rik 2310001N14Rik 2310014H19Rik 2310043K02Rik 2310075G12Rik 2310076O21Rik 2610205H19Rik 2810423O19Rik 2900027G03Rik 3300001H21Rik 4933424N09Rik 5430431G03Rik 9030611N15Rik Acadl Acadm Acas2 Acat1 Acox1 Actc1 Actn3 Adcy4 Adfp Adk Admr Adn Adpn Adra1a Akap1 Alad Alas1 Aldh1a1 Aldh6a1 Als2cr19 Amy1 Amy2 Ant…
35	V$GATA1_03: GATA-binding factor 1	176	176	421	5402	10172	0.49	3.97	0.0	0.0	0610039N19Rik 1110038M16Rik 1500040F11Rik 2900027G03Rik 4933424N09Rik Aacs Abca8a Acadvl Acyp2 Adcy4 Adfp Adn Adra1a Akap1 Alad Amy2 Aoc3 Aox1 Aspa Atf5 Atp5k BC010787 BC013529 Bckdhb Bloc1s1 Brp44l C1r C1s Cacna1s Car13 Car5b Ccl11 Cd151 Cd1d1 Cd209b Cd209d Cd302 Cdh13 Cited1 Cldn15 Cln2 Cox4i1 Cox5a Cpt2 Creb3 Ctse Cxcl13 Cxcl14 Cxcl15 Cyp2j9 Dmrt2 Dp1l1 Dusp1 Edn1 Eif4ebp1 Elovl3 Elovl6 Eltd1 …
36	V$AIRE_01	90	90	507	3022	12552	0.38	3.85	0.0	0.0	0610039N19Rik 2310076O21Rik 3300001H21Rik Acadm Acadvl Acox1 Adfp Adra1a Akap1 Alas1 Antxr1 Aox1 Art3 Aspa Bckdhb Blvrb Cach Cacna1s Car5b Ccrl1 Cd151 Cd209b Cd302 Chn1 Chpt1 Ckb Cox6a1 Cox6a2 Cox6c Cxcl13 Defb1 Dpf3 Dtx1 Echdc1 Elovl6 Fabp4 Fkbp7 Fkbp9 Fmo2 Fmod Fxyd1 Fzd4 Gimap3 Glycam1 Gpd2 Hadhb Id4 Igk-V8 Inmt Klrd1 LOC330189 Lamb1-1 Lipe Mapk12 Mcpt5 Mfhas1 Mfn2 Mknk2 Mlf1 Myct1 Myl4 Ndufb1…
37	V$HFH3_01: HFH-3 (HNF3/fork head homolog 3)	248	248	349	7303	8271	0.35	3.85	0.0	0.0	1110006I15Rik 1110038M16Rik 1810044O22Rik 4933424N09Rik 5730439E10Rik Acadl Acadm Acadvl Acas2 Acat1 Actc1 Acyp2 Adcy4 Adh1 Admr Adpn Akap1 Akt2 Alad Aldh4a1 Als2cr19 Amy1 Amy2 Art4 Asb5 Atoh8 Atp5a1 Atpaf2 BC010787 BC013529 BC024806 BC028663 BC054059 Bckdhb Birc3 C1galt1c1 Car3 Car4 Cav1 Ccl11 Ccl27 Ccrl1 Cd209b Cd209d Cd302 Cd34 Cd36 Cd3d Cd3g Ces3 Chpt1 Chst1 Cidec Cish Ckb Cnn1 Col3a1 Cox4i1 …
38	V$XFD2_01: Xenopus fork head domain factor 2	115	115	482	3710	11864	0.27	3.73	0.0	0.0	1110038M16Rik 1500031H04Rik Acadm Acas2 Acyp2 Adcy4 Adh1 Adpn Aldh4a1 Art3 Art4 Aspa BC024806 BC028663 Birc3 Bloc1s1 Car3 Cav1 Ccrl1 Cidea Cidec Clpx Col3a1 Cox6a1 Cox6a2 Creb3 Cs Ctse Cxcl13 Cxcr3 Cyp2j9 Dcn Decr1 Dlat Dmrt2 Dnajd1 Dusp1 Eif4e3 Eif4ebp1 Enpep Enpp2 Epor Fbln1 Fech Fez2 Fhl1 Fkbp9 Fli1 Gimap6 Gpr109b Gstm3 Hadhb Hdgfrp2 Heph Hint2 Hint3 Hnmt Ifi27 Igj Igk-V8 Il2rb Klf4 Klhl2 Klrd…
39	V$ATF_01: activating transcription factor	42	42	555	1610	13964	0.16	3.61	0.0	0.0	Actn3 Adpn Aldh6a1 Areg Arg2 BC013529 BC024806 Clstn3 Dgat2 Dnajb4 Dusp1 Fabp3 Fcgrt Fh1 Fkbp7 Foxa1 Ghitm Gpm6b Hagh Hint3 Hk2 Hoxd8 Lactb2 Lama1 Lass4 Mbnl1 Mdh2 Mfn2 Nap1l5 Nifun Nrbf1 Pbef1 Pck1 Pdhb Pdk4 Pdlim3 Sfrp4 Smarca1 Sult1a1 Tgfb1i1 Tmod1 Ucp3
40	V$MTATA_B: Muscle TATA box	256	256	341	7481	8093	0.11	3.55	0.01	0.0	1110006I15Rik 1110038M16Rik 1500031H04Rik 1810029C22Rik 2310014H19Rik 2310043K02Rik 2900027G03Rik 3300001H21Rik 4933424N09Rik 5430431G03Rik 9030611N15Rik Aacs Abca8a Acadl Acadm Acox1 Acta1 Actc1 Adh1 Adk Adn Adra1a Alad Alas1 Aldh1a7 Amy1 Amy2 Aoc3 Aox1 Aqp1 Arg2 Art4 Aspa Atp5k BC010787 BC013529 BC054059 Bckdhb Birc3 Cabc1 Calca Car4 Casq1 Cav1 Ccl11 Ccl24 Ccrl1 Cd1d1 Cd209d Cd36 Cdh13 Chpt1 Ci…
41	V$SRF_Q4	66	66	531	1230	14344	0.09	3.49	5.38	2.3	0610007A15Rik 2310001N14Rik 2900027G03Rik Acta1 Actc1 Actn3 Amy1 Aqp7 Arl4 Asb5 Aspa Atp5a1 BC024139 BC054059 Bloc1s1 Blvrb Brp44l Car4 Cbr2 Cish Cnn1 Col17a1 Cs Cxcl4 Cxcl7 Decr1 Dtx2 Ehd2 Eif4ebp1 Elovl3 Eno3 Gpx7 Gstm3 Gypc Hint3 Hsd11b1 Irx4 Itih2 Klrd1 Lamb1-1 Ldb3 Matn2 Mknk2 Mylpf Myom1 Nnat Pnpla2 Prkcm Ptger3 Ptprcap Rarres2 Rbp4 Rbpms2 Serpinb1b Sh3tc1 Slc1a5 Smarca1 Stat5a Tagln Tgfb1i…
42	V$CART1_01: Cart-1 (cartilage homeoprotein 1)	51	51	546	1868	13706	0.04	0.0	0.0	0.0	Aacs Aldh1a7 Amy2 Aspa Atp5a1 Atp5k BC024139 Birc3 C1galt1c1 C1r C1s Cd1d1 Cd302 Cd36 D5Ertd33e Edg1 Etfa Fez2 Fgb Figf Fmo2 Gpx7 Gypc Gys2 Heph Hnmt Hoxd8 Krt1-19 LOC330189 Lace1 Mfng Mmaa Myoz1 Nnat Pank3 Pdk4 Pvalb Pygl Rras Scg3 Snrk Sntg2 Sspn Suclg1 Sucnr1 Tax1bp1 Tek Thrsp Timp3 Txnrd3 Upk3a
43	V$SOX9_B1: SOX (SRY-related HMG box)	303	303	294	8691	6883	-0.0	0.0	0.01	0.0	0610039N19Rik 1110006I15Rik 1500031H04Rik 1810044O22Rik 2310001N14Rik 2310014H19Rik 2310043K02Rik 2310076O21Rik 2610205H19Rik 2900027G03Rik 3300001H21Rik 9030611N15Rik Acadl Acadm Acas2 Acat1 Acyp2 Adfp Adh1 Admr Adn Adra1a Akap1 Alad Aldh1a7 Als2cr19 Amy1 Amy2 Antxr1 Aqp1 Aqp7 Arg2 Arl4 Art4 Asb5 Aspa Atf5 Atoh8 Atp5a1 Atp5k BC004012 BC024806 BC028663 Bloc1s1 Blvrb Cach Cacna1s Calca Car13 Car3 …
44	V$TATA_C: Retroviral TATA box	155	155	442	4745	10829	-0.25	0.0	0.01	0.0	2310001N14Rik 2310043K02Rik 2310076O21Rik 4933424N09Rik Aacs Abca8a Acox1 Admr Adn Akt2 Alad Aldh1a7 Als2cr19 Amy2 Aoc3 Areg Asb5 Aspa BC013529 BC028663 BC054059 Bckdhb Birc3 C1r Cach Calca Car4 Casq2 Cbr2 Ccrl1 Cd34 Cd36 Chrdl2 Cidec Cited1 Clstn3 Cmkor1 Cnn1 Col3a1 Cox6a1 Cox6a2 Cox8a Cox8b Ctse Cxcl7 Cxcr6 D5Ertd33e Dbi Dci Dcn Defb1 Dlat Dpep1 Dpt Dtx2 Dusp1 Eif4e3 Eno3 Epas1 F13a1 Fabp4 Faf1…
45	V$CREL_01: c-Rel	459	459	138	11301	4273	-0.33	0.0	4.56	1.61	0610009E20Rik 0610039N19Rik 0610039P13Rik 1110006I15Rik 1110038M16Rik 1500031H04Rik 1500040F11Rik 1810044O22Rik 2310001N14Rik 2310014H19Rik 2310075G12Rik 2310076O21Rik 2610205H19Rik 2900027G03Rik 3300001H21Rik 4933424N09Rik 5430431G03Rik 5730439E10Rik 9030611N15Rik Aacs Acadl Acadm Acas2 Acox1 Actn3 Adcy4 Adfp Adh1 Adk Admr Adn Adpn Adra1a Akap1 Akt2 Alad Aldh1a1 Aldh1a7 Aldh4a1 Aldh6a1 Als2cr19 …
46	V$E2F1_Q6_01	235	235	362	5420	10154	-0.39	0.0	4.37	1.58	0610007A15Rik 0610009E20Rik 1110006I15Rik 1110038M16Rik 1500031H04Rik 1500040F11Rik 2310014H19Rik 2310043K02Rik 2310075G12Rik 2310076O21Rik 2810423O19Rik 4933424N09Rik Aacs Acas2 Acat1 Acox1 Actc1 Actn3 Adcy4 Adh1 Akt2 Alas1 Aldh6a1 Als2cr19 Areg Arg2 Arl4 Art4 Atf5 Atp5h Atp5k Atpaf2 BC010787 BC024806 BC028663 Birc3 Blvrb Bmp6 Brp44l C1galt1c1 C1r Cabc1 Calca Car13 Car3 Car5b Cbfa2t3h Ccl24 Ccnd…
47	V$SMAD4_Q6	276	276	321	6476	9098	-0.43	0.0	4.3	1.58	0610007A15Rik 0610039N19Rik 0610039P13Rik 1110038M16Rik 1500031H04Rik 2310001N14Rik 2310043K02Rik 2310076O21Rik 2610205H19Rik 2810423O19Rik 2900027G03Rik 9030611N15Rik Acadl Acadvl Acas2 Acat1 Acta1 Actn3 Acyp2 Adcy4 Adfp Adh1 Akap1 Alas1 Aldh6a1 Aox1 Aqp1 Arl4 Art4 Aspa Atp5a1 Atp5h Atp5k Atpaf2 BC004044 BC013529 BC024139 BC024806 BC054059 Bckdhb Birc3 Blvrb Brp44l Cabc1 Cacna1s Calca Casq2 Cav1…
48	V$GATA1_02: GATA-binding factor 1	241	241	356	5579	9995	-0.44	0.0	4.31	1.58	1500040F11Rik 2310075G12Rik 2310076O21Rik 2900027G03Rik 4933424N09Rik 5730439E10Rik 9030611N15Rik Abca8a Acadvl Acas2 Acat1 Acox1 Actn3 Acyp2 Adcy4 Adfp Adra1a Alad Aldh1a7 Als2cr19 Amy2 Antxr1 Aox1 Aqp7 Arl4 Art4 Aspa Atoh8 Atp2a2 Atp5a1 Atp5k BC004012 BC013529 Bmp6 Btbd4 C1galt1c1 C1r C1s Calca Car13 Car4 Car5b Casq1 Ccl24 Ccnd2 Ccrl1 Cd151 Cd209b Cd302 Cd34 Cd36 Cdh13 Cel Chrdl2 Chst1 Cish Ckb…
49	V$HP1SITEFACTOR_Q6	122	122	475	3820	11754	-0.46	0.0	0.01	0.0	0610009E20Rik 1810044O22Rik 2310043K02Rik Acadl Acat1 Acox1 Adk Akt2 Amy1 Antxr1 Aox1 Aqp7 Art3 Asb5 Atp5a1 BC013529 BC024139 Birc3 Cach Cav1 Ccrl1 Cd302 Ces3 Clpx Cox5a Cox6a1 Cpt1b Cpt2 Creb3 Csl Cxcl13 Cxcl14 Cxcr6 Dbi Decr1 Dpep1 Dpf3 Dusp10 Ebf1 Ech1 Echdc1 Edg1 Epas1 Faf1 Fap Fech Fez2 Fhl1 Figf Fkbp7 Fmo1 Fmo2 Ggtla1 Ghr Gimap6 Gpr109b Gprc5b Gpt2 Gpx7 Gsc Gstk1 Gstm3 Gys2 Hoxd9 Igk-V8 Kaz…
50	V$SOX5_01: Sox-5	248	248	349	7191	8383	-0.48	0.0	0.01	0.0	0610039N19Rik 1110006I15Rik 1500031H04Rik 1810044O22Rik 2310001N14Rik 2310014H19Rik 2310043K02Rik 2310076O21Rik 2610205H19Rik 2900027G03Rik 3300001H21Rik 9030611N15Rik Acadl Acadm Acas2 Acat1 Acyp2 Adfp Adh1 Admr Adra1a Akap1 Alad Aldh1a7 Aldh6a1 Als2cr19 Amy1 Antxr1 Aqp1 Aqp7 Arg2 Asb5 Aspa Atf5 Atoh8 Atp5a1 Atp5k BC024806 Bloc1s1 Blvrb Brp44l Cacna1s Car13 Car5b Cav1 Cd302 Cd36 Cd3d Cd3g Cdo1 C…
51	V$LHX3_01: LIM homeobox transcription factor 3	32	32	565	1259	14315	-0.51	0.0	0.0	0.0	3300001H21Rik Acyp2 Antxr1 Asb5 Cldn15 Cox6a2 Csl Cxcl15 D5Ertd33e Ephx2 Etfa Fabp4 Fcgrt Fez2 Ghr Glycam1 Hoxa7 Ifngr1 Igj Klhl2 Mfn2 Mmaa Myl1 Ogn Pdk4 Ptn Slc7a6 Smpx Sspn Tcfap2a Tph1 Ttc7b
52	V$OCT1_05: octamer-binding factor 1	26	26	571	1071	14503	-0.57	0.0	0.0	0.0	Adpn Aldh1a7 C1r Car13 Cd36 Creb3 Csf2rb2 Cxcl7 Figf Il2rb Lpl Lum Msra Ndufa5 Ndufa6 Ndufs4 Pfkfb1 Ptges Rras Serpina3c Smpd3 Spn Stc2 Sucnr1 Sycp3 Tek
53	V$CEBPGAMMA_Q6	405	405	192	11219	4355	-0.58	0.0	0.01	0.0	0610009E20Rik 0610039N19Rik 1110006I15Rik 1500031H04Rik 1500040F11Rik 1810029C22Rik 1810044O22Rik 2310001N14Rik 2310043K02Rik 2310075G12Rik 2810423O19Rik 2900027G03Rik 3300001H21Rik 4933424N09Rik 9030611N15Rik Aacs Abca8a Acadl Acadvl Acas2 Acat1 Acox1 Acta1 Actn3 Acyp2 Adcy4 Adfp Adh1 Adk Admr Adn Adpn Adra1a Akap1 Alad Aldh1a7 Aldh4a1 Aldh6a1 Als2cr19 Amy1 Amy2 Antxr1 Aoc3 Aox1 Areg Arg2 Arl4 A…
54	V$IRF_Q6_01	252	252	345	7277	8297	-0.61	0.0	0.01	0.0	0610039P13Rik 1810044O22Rik 2310001N14Rik 2310014H19Rik 3300001H21Rik 9030611N15Rik Aacs Abca8a Acadl Acat1 Actn3 Admr Adn Adpn Akap1 Alad Aldh1a1 Aldh1a7 Aldh4a1 Als2cr19 Amy1 Antxr1 Aox1 Areg Arg2 Art4 Asb5 Atp2a2 Atp5a1 BC010787 BC013529 Birc3 Bloc1s1 Bmp6 C1s Cach Calca Car3 Car4 Casq2 Cav1 Ccl11 Cd1d1 Cd209b Cd209d Cd3g Cdh13 Cdo1 Cidec Clca3 Cldn15 Clstn3 Col3a1 Cox5a Cox6a1 Cpt2 Cryab Csf2…
55	V$EBF_Q6	193	193	404	4390	11184	-0.66	0.0	4.11	1.58	0610007A15Rik 0610039P13Rik 1110006I15Rik 1110038M16Rik 1500040F11Rik 1810029C22Rik 2610205H19Rik 4933424N09Rik 5730439E10Rik Acadl Acta1 Admr Akap1 Alad Aldh1a7 Aldh6a1 Als2cr19 Amy2 Aqp7 Art3 Asb5 Atf5 Atp2a2 Atp5h Atp5k BC004012 BC004044 BC010787 BC024139 Blvrb Brp44l Btbd4 C1s Cach Car4 Casq1 Cbfa2t3h Ccnd2 Cd209d Cd7 Chst1 Cidea Cidec Ckb Col17a1 Cox5b Cox6a1 Cox7a1 Crat Cryab Crym Ctse Cxcl…
56	V$HLF_01: hepatic leukemia factor	152	152	445	4605	10969	-0.69	0.0	0.01	0.0	1500040F11Rik 1810029C22Rik 1810044O22Rik 2310043K02Rik 2310076O21Rik 2610205H19Rik 3300001H21Rik 4933424N09Rik 5730439E10Rik 9030611N15Rik Aacs Acadl Acat1 Adra1a Akap1 Alad Aldh1a7 Aldh6a1 Amy1 Antxr1 Asb5 Aspa Atf5 Atp5h BC004012 BC054059 Blvrb Brp44l Cabc1 Ccl11 Ccl27 Ccrl1 Cd209d Cd302 Cd3d Cd3g Ces3 Chpt1 Cited1 Clca3 Cln2 Cox5a Cox5b Cox6c Cryab Csl Cugbp2 Cxcl4 Cyb5 D5Ertd33e Dcn Decr1 De…
57	V$FOXJ2_01: fork head box J 2	266	266	331	7624	7950	-0.73	0.0	0.02	0.0	1110006I15Rik 1110038M16Rik 1810044O22Rik 5730439E10Rik Aacs Acadl Acadm Acadvl Acas2 Acat1 Actc1 Acyp2 Adcy4 Adh1 Admr Adpn Adra1a Akap1 Akt2 Alad Aldh4a1 Als2cr19 Amy1 Art3 Art4 Asb5 Aspa Atoh8 Atp5a1 Atpaf2 BC010787 BC013529 BC024806 BC028663 Bckdhb Birc3 C1galt1c1 Cach Car3 Car4 Car5b Cav1 Ccl11 Ccl27 Ccrl1 Cd1d1 Cd209b Cd302 Cd34 Cd36 Cd3d Cd3g Ces3 Chpt1 Chst1 Cidec Cish Clstn3 Cnn1 Col3a1 …
58	V$POU6F1_01	34	34	563	1302	14272	-0.73	0.0	0.01	0.0	Abca8a Adpn C1s Cabc1 Casq2 Cd1d1 Chn1 Cxcl13 Dgat2 Eng Etfa Fabp4 Faf1 Fgb Galntl1 Gstk1 Lactb2 Lrrc2 Msra Myct1 Myh6 Myl4 Ndufab1 Ndufb10 Ogn Pink1 Ptn Serpina1a Smarca1 Sucnr1 Sycp3 Thy1 Tinag Uqcrc1
59	V$VMW65_Q6	232	232	365	6730	8844	-0.74	0.0	0.02	0.0	0610039N19Rik 1110038M16Rik 1500031H04Rik 1500040F11Rik 1810029C22Rik 2310043K02Rik 4933424N09Rik 5430431G03Rik 9030611N15Rik Abca8a Acadl Acadvl Acas2 Acat1 Acox1 Adfp Adh1 Adk Adn Adpn Akt2 Aldh1a7 Aldh6a1 Amy1 Amy2 Antxr1 Aoc3 Aox1 Art4 Asb5 Atoh8 Atp5a1 Atp5h BC010787 BC013529 Bloc1s1 Brp44l C1galt1c1 C1r C1s Calca Car13 Car3 Car5b Casq2 Cav1 Ccl27 Ccrl1 Cd1d1 Cd209b Cd36 Cd3d Cd3g Cdh13 Cdo1…
60	V$MYOGNF1_01: myogenin / nuclear factor 1 or related factors	149	149	448	3300	12274	-0.76	0.0	4.09	1.58	0610007A15Rik 0610009E20Rik 1500031H04Rik 3300001H21Rik Acadvl Acas2 Acat1 Actn3 Adk Akap1 Alas1 Aldh6a1 Amy2 Atp5a1 Atp5k BC013529 BC024806 Bckdhb Bmp6 Brp44l C1galt1c1 Car3 Cbfa2t3h Cbr2 Ccl24 Ccl27 Cd1d1 Cd302 Cd34 Cd7 Cdh13 Cel Chrdl2 Clca3 Cldn15 Clstn3 Cox6c Cox7a1 Cox8b Cpt2 Cryab Csf2rb2 Cugbp2 Cxcl4 Cxcr3 Cxcr6 Cyb5 Cyp2j9 Cyp4b1 Dbi Dci Dusp1 Edn1 Egfl7 Ehd2 Eltd1 Enpep Etfa Etfdh Fabp3…
61	V$SRF_C: serum response factor	31	31	566	502	15072	-0.77	0.0	4.76	1.74	Acta1 Actc1 Amy1 Aoc3 Aqp7 Aspa BC054059 Brp44l Cbr2 Ccl24 Cish Cxcl4 Cxcl7 Egfl7 Hsd11b1 Itih2 Klrd1 Ldb3 Loxl1 Mylpf Myom1 Ptprcap Rarres2 Rbp4 Sh3tc1 Tagln Tgfb1i1 Timp2 Timp3 Tinag Xlkd1
62	V$E2F_Q4_01	134	134	463	2932	12642	-0.79	0.0	4.09	1.58	0610007A15Rik 1110038M16Rik 1500031H04Rik 1500040F11Rik 2310043K02Rik 2310075G12Rik 5430431G03Rik 5730439E10Rik Acat1 Actc1 Adcy4 Akt2 Alas1 Als2cr19 Areg Art4 Atp5k Atpaf2 BC010787 BC024806 Blvrb Brp44l Cabc1 Car13 Car5b Ccnd2 Cd7 Clpx Cox4i1 Cox5a Cox5b Cox8a Cpt2 Crat Creb3 Cs Ctse Cxcl12 Cxcl14 Dgat2 Dlat Dmrt2 Dnajb4 Dusp1 Dusp10 Ebf1 Echs1 Elovl6 Etfa Etfdh Fabp3 Faf1 Fasn Fbp2 Fbxo9 Fh1 Fl…
63	V$E2F1_Q4: E2F-1	193	193	404	4417	11157	-0.86	0.0	3.88	1.47	0610007A15Rik 1500040F11Rik 1810044O22Rik 2310043K02Rik 2310075G12Rik 2610205H19Rik 5430431G03Rik 5730439E10Rik Acas2 Acat1 Actc1 Adcy4 Admr Alas1 Aldh6a1 Als2cr19 Arl4 Art4 Atp5h Atpaf2 BC004012 BC004044 BC010787 BC024806 Bckdhb Bmp6 Brp44l Cabc1 Calca Car13 Car3 Car5b Casq2 Cbfa2t3h Ccl24 Cd3d Cd7 Cdh13 Cdo1 Cish Ckb Cln2 Clpx Cox4i1 Cox5a Cox5b Cox6a1 Cox8a Cpt2 Crat Creb3 Cs Ctse Cxcl12 Cxcl1…
64	V$SRF_Q6: serum response factor	52	52	545	973	14601	-0.87	0.0	4.4	1.58	2900027G03Rik Acta1 Actc1 Actn3 Amy1 Aqp7 Arl4 Asb5 Aspa Atp5a1 BC024139 Blvrb Car4 Cbr2 Cish Col17a1 Cs Cxcl4 Cxcl7 Eif4ebp1 Elovl3 Eno3 Gypc Hint3 Hsd11b1 Itih2 Klrd1 Lamb1-1 Ldb3 Letmd1 Mylpf Myom1 Nnat Prkcm Ptger3 Ptprcap Pygl Rarres2 Rbp4 Rbpms2 Rras Rxrg Serpinb1b Sh3tc1 Stat5a Tagln Timp2 Tinag Tpm2 Uqcrc1 Vamp5 Xlkd1
65	V$PAX3_B: Pax-3 binding sites	385	385	212	9402	6172	-0.93	0.0	3.75	1.43	0610007A15Rik 1110006I15Rik 1500031H04Rik 1500040F11Rik 1810044O22Rik 2310001N14Rik 2310014H19Rik 2310043K02Rik 2310075G12Rik 2610205H19Rik 2810423O19Rik 3300001H21Rik 4933424N09Rik 5430431G03Rik 5730439E10Rik Acadl Acadm Acadvl Acox1 Actn3 Adcy4 Adfp Adk Admr Adn Akap1 Alad Alas1 Aldh1a1 Aldh1a7 Aldh6a1 Als2cr19 Amy2 Aoc3 Aqp1 Areg Arg2 Arl4 Asb5 Aspa Atp5a1 Atp5h Atp5k Atpaf2 BC004012 BC004044 …
66	V$DR4_Q2: direct repeat 4	532	532	65	13393	2181	-0.94	0.0	4.15	1.58	0610007A15Rik 0610009E20Rik 0610039N19Rik 0610039P13Rik 1110006I15Rik 1110038M16Rik 1500031H04Rik 1500040F11Rik 1810029C22Rik 1810044O22Rik 2310001N14Rik 2310014H19Rik 2310043K02Rik 2310075G12Rik 2310076O21Rik 2610205H19Rik 2900027G03Rik 3300001H21Rik 4933424N09Rik 5430431G03Rik 5730439E10Rik 9030611N15Rik Aacs Abca8a Acadl Acadm Acadvl Acas2 Acox1 Acta1 Actn3 Acyp2 Adcy4 Adfp Adh1 Admr Adn Adpn …
67	V$CEBPDELTA_Q6	421	421	176	11568	4006	-0.99	0.0	0.02	0.0	0610039P13Rik 1110006I15Rik 1110038M16Rik 1500031H04Rik 1500040F11Rik 1810029C22Rik 1810044O22Rik 2310014H19Rik 2310043K02Rik 2310075G12Rik 2900027G03Rik 3300001H21Rik 4933424N09Rik 5730439E10Rik 9030611N15Rik Aacs Abca8a Acadl Acadvl Acas2 Acat1 Acox1 Acta1 Actc1 Actn3 Acyp2 Adfp Adk Admr Adpn Adra1a Akap1 Akt2 Alad Aldh1a7 Aldh6a1 Amy1 Amy2 Aoc3 Aox1 Aqp1 Art3 Asb5 Aspa Atf5 Atoh8 Atp5a1 Atp5k …
68	V$PAX9_B: zebrafish Pax-9 binding sites	156	156	441	3504	12070	-1.0	0.0	3.8	1.43	0610039P13Rik 2310043K02Rik 2810423O19Rik 2900027G03Rik 4933424N09Rik 5730439E10Rik Acadm Acas2 Actn3 Adcy4 Admr Adpn Akap1 Alas1 Aqp1 Art4 Atpaf2 BC024139 Birc3 Bloc1s1 Bmp6 C1galt1c1 C1s Cacna1s Car5b Ccl27 Chn1 Chpt1 Chrdl2 Cmkor1 Cox5b Cox6a2 Cpt1b Crat Ctse Cxcl12 Cxcr6 Cyb5 D5Ertd33e Dapk2 Dbi Dgat2 Dlat Dnajd1 Dpt Dusp10 Ebf1 Echs1 Edn1 Etfdh Fabp4 Fasn Fbp2 Fkbp7 Fkbp9 Fli1 Fmod Fzd4 Ggtl…
69	V$PAX5_01: B-cell-specific activating protein	72	72	525	1448	14126	-1.0	0.0	4.12	1.58	0610009E20Rik 0610039P13Rik 1500031H04Rik 2310076O21Rik 5730439E10Rik Acadm Acta1 Actc1 Adk Adpn Als2cr19 Amy2 Aqp1 Aspa Atp5a1 Atpaf2 BC004044 BC013529 Btbd4 Ccl24 Cd34 Ckb Clstn3 Cmkor1 Cpt1b Cs D5Ertd33e Dapk2 Dbi Dlat Dp1l1 Dpt Fbln1 Fbp2 Fgf18 Gdf10 Gpd2 Gyg1 Hagh Hoxc9 Irf4 Irx4 Jag2 Klf4 Marveld1 Meig1 Mfhas1 Ndufb10 Ninj2 Np15 Nrp1 Pde8a Phlda3 Pltp Por Prss11 Ptger3 Rtn2 Serpinb1b Sgce S…
70	V$SMAD3_Q6	368	368	229	8970	6604	-1.04	0.0	3.61	1.38	0610007A15Rik 0610009E20Rik 0610039N19Rik 0610039P13Rik 1110038M16Rik 1500040F11Rik 2310001N14Rik 2310014H19Rik 2310043K02Rik 2310075G12Rik 2310076O21Rik 2810423O19Rik 2900027G03Rik 5430431G03Rik 9030611N15Rik Acadl Acadm Acadvl Acas2 Acat1 Acox1 Acta1 Actc1 Actn3 Acyp2 Adcy4 Adfp Adh1 Adk Adn Akap1 Alad Alas1 Aldh4a1 Aldh6a1 Als2cr19 Aoc3 Aox1 Aqp1 Aqp7 Areg Arg2 Arl4 Art3 Art4 Asb5 Atf5 Atp5a1 …
71	V$HNF3B_01: Hepatocyte Nuclear Factor 3beta	425	425	172	11657	3917	-1.07	0.0	0.02	0.0	0610039N19Rik 1110006I15Rik 1110038M16Rik 1500040F11Rik 1810029C22Rik 1810044O22Rik 2310001N14Rik 2610205H19Rik 3300001H21Rik 4933424N09Rik 5430431G03Rik 5730439E10Rik 9030611N15Rik Aacs Abca8a Acadl Acadm Acadvl Acas2 Acat1 Actc1 Acyp2 Adcy4 Adfp Adh1 Adk Admr Adn Adpn Adra1a Akap1 Akt2 Alad Alas1 Aldh1a7 Aldh4a1 Aldh6a1 Als2cr19 Amy1 Amy2 Antxr1 Aoc3 Aox1 Arg2 Art3 Art4 Asb5 Aspa Atoh8 Atp2a2 A…
72	V$ELK1_02: Elk-1	479	479	118	11951	3623	-1.13	0.0	3.7	1.41	0610007A15Rik 0610009E20Rik 0610039N19Rik 0610039P13Rik 1110006I15Rik 1110038M16Rik 1500031H04Rik 1500040F11Rik 1810029C22Rik 1810044O22Rik 2310001N14Rik 2310014H19Rik 2310043K02Rik 2310075G12Rik 2310076O21Rik 2610205H19Rik 2810423O19Rik 3300001H21Rik 4933424N09Rik 5730439E10Rik 9030611N15Rik Aacs Abca8a Acadl Acadm Acadvl Acas2 Acat1 Acox1 Acta1 Actc1 Actn3 Adcy4 Adfp Adh1 Adk Admr Adn Adpn Adra…
73	V$E47_01: E47	108	108	489	2333	13241	-1.15	0.0	3.76	1.43	0610039N19Rik 0610039P13Rik 2310043K02Rik Acadvl Acat1 Acta1 Adcy4 Aqp7 Atf5 BC028663 Cabc1 Cbfa2t3h Cbr2 Cd1d1 Cel Ces3 Cln2 Cmkor1 Cox8b Cryab Cxcl13 Cxcr3 Dbi Dcn Dlat Dmrt2 Dtx1 Dtx2 Dusp1 Ech1 Echdc1 Eif4e3 Eltd1 Eng Enpep Esrrb Fbp2 Fxyd2 Gadd45g Galntl1 Gimap1 Gnai1 Gpm6b Gpt1 Gstm3 Gyg1 Gypc Hagh Hint2 Hoxa7 Icam2 Igj Inmt Klf15 Krt1-14 Krt1-19 LOC330189 Lactb2 Letmd1 Lgals12 Lipe Lum Map…
74	V$FOXD3_01: fork head box D3	494	494	103	13363	2211	-1.16	0.0	0.02	0.0	0610007A15Rik 0610039N19Rik 0610039P13Rik 1110006I15Rik 1110038M16Rik 1500031H04Rik 1500040F11Rik 1810029C22Rik 1810044O22Rik 2310001N14Rik 2310014H19Rik 2310075G12Rik 2310076O21Rik 2900027G03Rik 3300001H21Rik 4933424N09Rik 5430431G03Rik 5730439E10Rik 9030611N15Rik Aacs Abca8a Acadl Acadm Acadvl Acas2 Acat1 Acox1 Actc1 Acyp2 Adcy4 Adfp Adh1 Adk Admr Adn Adpn Adra1a Akap1 Akt2 Alad Alas1 Aldh1a1 A…
75	V$CDC5_01: cell division control protein 5	507	507	90	13678	1896	-1.17	0.0	0.02	0.0	0610007A15Rik 0610009E20Rik 0610039N19Rik 0610039P13Rik 1110006I15Rik 1110038M16Rik 1500031H04Rik 1500040F11Rik 1810029C22Rik 1810044O22Rik 2310001N14Rik 2310014H19Rik 2310043K02Rik 2310075G12Rik 2310076O21Rik 2810423O19Rik 2900027G03Rik 3300001H21Rik 4933424N09Rik 5430431G03Rik 5730439E10Rik 9030611N15Rik Aacs Abca8a Acadl Acadm Acadvl Acas2 Acat1 Acox1 Actn3 Acyp2 Adcy4 Adfp Adh1 Adk Adn Adpn A…
76	V$AHRARNT_01: aryl hydrocarbon receptor:Arnt heterodimers	51	51	546	971	14603	-1.18	0.0	4.06	1.58	1110038M16Rik 1500031H04Rik 2310043K02Rik 2310075G12Rik Acat1 Aldh1a1 Atp2a2 Atp5k BC010787 Car5b Cdo1 Clca3 Cox6a1 Cyp2j9 Dmrt2 Dpep1 Eif4ebp1 F13a1 Fap Gadd45g Glud1 Gpd2 Gstm2 Hint2 Jag2 Khk Mfn2 Mlycd Mmaa Mmd Myct1 Ndufb9 Nid1 Oxtr Pdcd8 Por Ppp1r14a Reck Sdh1 Slc25a19 Slc43a3 Smarcd3 Sod2 Stc2 Syt12 Timm44 Timp2 Timp3 Vegfc Wbscr14 Xpnpep2
77	V$HFH8_01: HNF-3/Fkh Homolog-8	72	72	525	2351	13223	-1.18	0.0	0.02	0.0	1110038M16Rik Acadm Acas2 Actc1 Acyp2 Adcy4 Adh1 Art4 BC024806 BC028663 Car3 Cav1 Ccrl1 Cox6a1 Cs Ctse Cyp2j9 Dcn Decr1 Dlat Dmrt2 Dnajd1 Dusp1 Eif4e3 Enpp2 Fabp4 Fez2 Gimap6 Gpr109b Gstm3 Hdgfrp2 Ifi27 Igk-V8 Il2rb Immp2l Klf4 Klhl2 Lactb2 Lhx8 Loxl1 Mdh2 Mef2a Mef2c Meig1 Meox2 Myct1 Nap1l5 Ndufab1 Ndufb8 Nrap Nrg4 Orm1 P2rx5 Pdlim3 Peg12 Phka1 Pkd2l2 Ptges Reck Rras Rspondin Rtn2 Slc1a5 Slc27a…
78	V$IPF1_Q4	106	106	491	3283	12291	-1.23	0.0	0.02	0.0	1500031H04Rik 1500040F11Rik 5430431G03Rik Acadl Acat1 Acta1 Actc1 Adfp Adh1 Adn Amy2 Art4 Atp5a1 Atp5h Blvrb Brp44l C1galt1c1 Car13 Casq2 Cbfa2t3h Cd1d1 Ces3 Cidec Ckmt2 Cox6a1 Cox6c Creb3 Cryab Cs Ctse Cxcl13 Cyp4b1 Dapk2 Defb1 Dpf3 Echdc1 Ehd2 Elovl3 Elovl6 Epas1 Fabp4 Fcgrt Fez2 Fli1 Fmod Fzd4 Gadd45g Ghr Glycam1 Gpx3 Gsc Gstm3 Gypc Gzma Hagh Hdgfrp2 Heph Hsdl2 Inmt Klf15 Klrd1 Lgals12 Lpgat1 …
79	V$E2F_Q3_01	226	226	371	5317	10257	-1.25	0.0	3.38	1.2	0610007A15Rik 0610009E20Rik 1110038M16Rik 1500031H04Rik 1500040F11Rik 1810044O22Rik 2310014H19Rik 2310043K02Rik 2310075G12Rik 2310076O21Rik 5430431G03Rik 5730439E10Rik Acadvl Acat1 Acox1 Actc1 Actn3 Acyp2 Adcy4 Adfp Adpn Akap1 Akt2 Alas1 Aldh6a1 Als2cr19 Areg Arl4 Art3 Art4 Atp5h Atp5k Atpaf2 BC004044 BC010787 BC013529 BC024806 Bckdhb Blvrb Bmp6 Brp44l Btbd4 Cabc1 Car13 Car5b Cbfa2t3h Ccnd2 Cd151…
80	V$IRF7_01: interferon regulatory factor 7	316	316	281	8840	6734	-1.26	0.0	0.03	0.0	0610039N19Rik 1110038M16Rik 1810029C22Rik 2310014H19Rik 2310076O21Rik 2810423O19Rik 9030611N15Rik Abca8a Acadl Acas2 Actn3 Adfp Adh1 Adk Admr Adra1a Akap1 Akt2 Alas1 Aldh1a1 Aldh1a7 Aldh4a1 Aldh6a1 Als2cr19 Amy1 Antxr1 Aox1 Aqp7 Areg Arg2 Art3 Asb5 Atp2a2 Atp5a1 BC013529 BC028663 Bckdhb Birc3 Bloc1s1 Blvrb Bmp6 Brp44l C1galt1c1 C1r C1s Calca Car13 Car3 Casq2 Cav1 Ccl11 Ccl27 Cd1d1 Cd209b Cd209d C…
81	V$LMO2COM_02: complex of Lmo2 bound to Tal-1, E2A proteins, and GATA-1, half-site 2	338	338	259	8220	7354	-1.26	0.0	3.33	1.2	0610039P13Rik 1500040F11Rik 1810029C22Rik 1810044O22Rik 2310014H19Rik 2310043K02Rik 2310075G12Rik 2310076O21Rik 2900027G03Rik 4933424N09Rik 5430431G03Rik 9030611N15Rik Aacs Abca8a Acadl Acadvl Acas2 Acat1 Acox1 Actn3 Adcy4 Adfp Adh1 Adra1a Akt2 Alad Aldh1a1 Aldh1a7 Aldh4a1 Als2cr19 Amy2 Antxr1 Aox1 Aqp1 Aqp7 Arg2 Arl4 Art3 Art4 Aspa Atp2a2 Atp5a1 Atp5h Atp5k BC004012 BC013529 Bckdhb Blvrb Bmp6 C1…
82	V$NFKAPPAB50_01: NF-kappaB (p50)	37	37	560	659	14915	-1.3	0.0	4.09	1.58	0610039N19Rik 2310076O21Rik Acas2 Actn3 Alad Als2cr19 Birc3 Btbd4 Car13 Cox4i1 Defb1 Fgf18 Ghr Gpr146 Gsc Gsn Il2rb Itga7 Lace1 Lama1 Lrp1 Meig1 Mfng Myom1 Nfkbia Pnpla2 Ppp2r5a Prkcm Ramp2 Rspondin Sdha Slc1a5 Slc24a3 Taldo1 Tcf15 Tnip1 Xpnpep2
83	V$NRF2_01: nuclear respiratory factor 2	82	82	515	2614	12960	-1.31	0.0	0.02	0.0	0610039P13Rik 1110006I15Rik 1500040F11Rik 2610205H19Rik 4933424N09Rik 5730439E10Rik Acas2 Actc1 Acyp2 Adk Alad Art3 Atp5h BC024806 Bloc1s1 Brp44l Btbd4 Cd209b Cish Clca3 Cox4i1 Cox5b Cox6a1 Cox8a Cpt1b Cpt2 Crat Creb3 Csl Cxcl14 Dbi Decr1 Dtx2 Dusp10 Echdc1 Epas1 Fez2 Ghitm Gimap6 Hdgfrp2 Hibch Hoxc9 Immt Irf4 Itm2a Jag2 Lace1 Letmd1 Lrrc2 Mdh2 Mlycd Mmd Mrpl12 Myh6 Myoz1 Ndufa1 Ndufb7 Ndufb9 Ndu…
84	V$OCT1_02: octamer factor 1	180	180	417	5256	10318	-1.34	0.0	0.03	0.0	0610039P13Rik 1500031H04Rik 1810029C22Rik 2310043K02Rik 4933424N09Rik 5430431G03Rik Abca8a Acadvl Acta1 Acyp2 Adh1 Adra1a Akt2 Aldh1a7 Als2cr19 Amy1 Aqp1 Areg Art3 Asb5 Aspa Atp5a1 BC004012 Bckdhb Calca Car13 Cd151 Cd1d1 Cd209b Cd209d Cd34 Cd36 Cel Chn1 Chpt1 Chst1 Cidec Clca3 Clstn3 Cmkor1 Col3a1 Cox6a2 Cpt2 Creb3 Csf2rb2 Cxcl14 Cxcl7 Cyp2j9 Dbi Dmrt2 Dp1l1 Dtx2 Ech1 Echdc1 Eif4e3 Enpep Ephx2 Es…
85	V$CMYB_01: c-Myb	141	141	456	3176	12398	-1.35	0.0	3.42	1.21	0610007A15Rik 1110038M16Rik 1500040F11Rik 2310076O21Rik 2610205H19Rik 2900027G03Rik 3300001H21Rik 4933424N09Rik 5730439E10Rik 9030611N15Rik Acadl Acta1 Actn3 Acyp2 Adcy4 Admr Aldh6a1 Aqp7 Art4 Atf5 Atoh8 Atp5k BC010787 Brp44l Btbd4 Cach Car4 Casq1 Cbfa2t3h Cbr2 Ccnd2 Cd1d1 Cd3d Cd7 Cdo1 Chn1 Cish Ckmt2 Clca3 Cox4i1 Cox5a Cox6a1 Cox8a Cpt1b Crat Crym Csf2rb2 Cyp2e1 Cyp4b1 D5Ertd33e Dbi Dmrt2 Ebf1 …
86	V$HNF6_Q6	46	46	551	1598	13976	-1.36	0.0	0.02	0.0	Adcy4 Amy2 BC028663 Bckdhb C1s Casq2 Ccl24 Cd36 Chn1 Col3a1 Csf2rb2 Cyb5 Cyp2j9 Dlat Dpt F13a1 Fh1 Figf Fkbp9 Gfpt2 Gstm2 Hadhb Hp Ifngr1 Immt Kazald1 Lpgat1 Matn2 Mbnl1 Msra Myct1 Ndufa2 Nfkbia Pck1 Ptn Rxrg Sfrp4 Slc1a3 Slc25a19 Slc28a2 Stat5a Suclg1 Taldo1 Tgfb1i4 Thrsp Zfp354b
87	V$VMAF_01: v-Maf	395	395	202	9755	5819	-1.47	0.0	3.14	1.12	0610007A15Rik 0610039N19Rik 1500031H04Rik 1500040F11Rik 1810044O22Rik 2310014H19Rik 2310043K02Rik 2310075G12Rik 2610205H19Rik 2810423O19Rik 2900027G03Rik 5730439E10Rik 9030611N15Rik Aacs Acadm Acas2 Acat1 Acta1 Actc1 Actn3 Acyp2 Adfp Adk Admr Adn Adra1a Akap1 Akt2 Alad Aldh4a1 Aldh6a1 Als2cr19 Amy1 Amy2 Aqp1 Areg Arg2 Arl4 Art3 Aspa Atf5 Atoh8 Atp2a2 Atp5h Atp5k Atpaf2 BC004012 BC004044 BC024139 …
88	V$COUP_DR1_Q6	27	27	570	448	15126	-1.47	0.0	4.03	1.58	Acta1 Atoh8 Cach Ckmt2 Clca3 Cldn15 Cln2 Ehd2 Fbp2 Fgb Fxyd1 Gypc Htatsf1 Igj Khk Lrp1 Ndufb7 Nrap Pck1 Pcx Psen2 Rarres2 Sh3tc1 Slc16a1 Sod2 Thy1 Ttc7b
89	V$OCT1_Q6: octamer factor 1	534	534	63	14298	1276	-1.48	0.0	0.02	0.0	0610009E20Rik 0610039N19Rik 0610039P13Rik 1110006I15Rik 1110038M16Rik 1500031H04Rik 1500040F11Rik 1810029C22Rik 1810044O22Rik 2310001N14Rik 2310014H19Rik 2310043K02Rik 2310075G12Rik 2310076O21Rik 2810423O19Rik 2900027G03Rik 3300001H21Rik 4933424N09Rik 5430431G03Rik 5730439E10Rik 9030611N15Rik Aacs Abca8a Acadl Acadm Acas2 Acat1 Acta1 Actc1 Actn3 Acyp2 Adcy4 Adfp Adh1 Adk Admr Adn Adpn Adra1a Akap…
90	V$AHR_Q5: aryl hydrocarbon / dioxin receptor	86	86	511	1841	13733	-1.58	0.0	3.36	1.2	1110006I15Rik 2310014H19Rik 2310043K02Rik 2310075G12Rik Aacs Acadvl Acat1 Aldh1a1 Atp2a2 Atp5k BC024806 Cach Car5b Cd151 Cdo1 Cidea Cidec Cited1 Clca3 Cox5a Cox6a1 Cox7a1 Cpt2 Cs Cyp2j9 Dapk2 Dnajb4 Dpep1 Epor Etfdh Fgf18 Fxyd1 Gadd45g Ghitm Glud1 Gnai1 Gpm6b Gstm2 Gyg1 Hint2 Hk2 Hoxd9 Hsdl2 Kazald1 Khk Lamb1-1 Lass4 Ldb3 Lum Ly6c Marcks Mfn2 Mlf1 Mmd Mocs2 Msra Myct1 Ndufa1 Ndufa2 Ndufb9 Pank3 P…
91	V$DEAF1_01	99	99	498	3038	12536	-1.61	0.0	0.03	0.0	0610007A15Rik 0610039N19Rik 2310014H19Rik 2610205H19Rik 2810423O19Rik 5430431G03Rik Aacs Acadvl Actn3 Adra1a Aldh6a1 Atp2a2 Atp5h Atp5k Atpaf2 BC028663 Bckdhb Birc3 Bloc1s1 Btbd4 C1galt1c1 Cabc1 Cbr2 Ccl24 Cd1d1 Chpt1 Cidec Ckb Cox4i1 Cpt1b Cpt2 Creb3 Cxcl4 Dgat2 Dlat Dnajb4 Dusp1 Echs1 Ephx2 Fabp3 Fasn Fgf18 Fh1 Figf Fkbp7 Glcci1 Gpd2 Gpr146 Gprc5b Gsc Gypc Hoxc9 Hoxd9 Htatsf1 Irf4 Irx4 Itih2 Ka…
92	V$PITX2_Q2: pituitary homeobox factor 2	236	236	361	6683	8891	-1.63	0.0	0.05	0.0	0610039N19Rik 0610039P13Rik 1110038M16Rik 1810029C22Rik 2310001N14Rik 4933424N09Rik 5430431G03Rik Aacs Abca8a Acadm Acadvl Acox1 Acyp2 Adfp Admr Adn Adra1a Akap1 Alas1 Aldh4a1 Amy1 Aoc3 Aox1 Arg2 Art3 Aspa Atf5 Atp5a1 Atp5k BC010787 BC013529 Bckdhb Birc3 Bloc1s1 Bmp6 C1s Car13 Car5b Casq1 Cav1 Cbfa2t3h Ccl11 Cd151 Cd302 Cd36 Cdh13 Cdo1 Chpt1 Cidec Clca3 Cldn15 Cln2 Clpx Cmkor1 Cnn1 Cox5a Cox5b Co…
93	V$E2F1DP1_01: E2F-1:DP-1 heterodimer	188	188	409	4414	11160	-1.66	0.0	2.94	0.99	0610007A15Rik 0610009E20Rik 1110006I15Rik 1110038M16Rik 1810029C22Rik 2310043K02Rik 2310076O21Rik 4933424N09Rik Actn3 Adh1 Alas1 Aldh6a1 Als2cr19 Arg2 Art4 Atf5 Atp5h Atp5k Atpaf2 BC010787 BC024806 BC028663 Blvrb Brp44l Btbd4 C1galt1c1 C1r Cacna1s Calca Ccl24 Cd209b Cel Chrdl2 Cldn15 Clpx Cmkor1 Cox4i1 Cox5a Cox5b Cox6c Cox8a Cpt2 Crat Creb3 Cs Csl Cxcl12 Cxcl13 Cyp4b1 Dapk2 Dbi Defb1 Dgat2 Dnajb…
94	V$LEF1TCF1_Q4	274	274	323	7671	7903	-1.67	0.0	0.05	0.0	0610009E20Rik 1810029C22Rik 2310043K02Rik Aacs Acox1 Acta1 Actc1 Actn3 Adh1 Admr Adn Adpn Akap1 Alad Amy1 Amy2 Aox1 Arg2 Asb5 Aspa Atp5a1 BC004012 BC004044 BC013529 BC028663 BC054059 Birc3 Bloc1s1 Blvrb C1galt1c1 Cabc1 Cach Calca Car13 Car3 Car5b Casq1 Casq2 Cbfa2t3h Cbr2 Ccl11 Ccl24 Ccl27 Cd209b Cd209d Cd3d Cd7 Cdh13 Cdo1 Ces3 Chpt1 Chrdl2 Chst1 Ckmt2 Clca3 Clstn3 Cmkor1 Cnn1 Col3a1 Cox5b Cox6c …
95	V$ATATA_B: Avian C-type TATA box	33	33	564	1195	14379	-1.67	0.0	0.02	0.0	1810044O22Rik Acadm Adpn Amy1 Aspa Bckdhb Chn1 Cidec Col3a1 Dlat Faf1 Fmo2 Gfpt2 Ghitm Glycam1 Gpr146 Gzma Heph Igj Immp2l Kazald1 Marveld1 Mfng Myom1 Ndufb8 Ndufb9 Procr Ptn Rpl5 Serpina3c Sfrp4 Slc2a5 Taldo1
96	V$PPARG_03: PPAR (peroxisome proliferator-activated receptor gamma)	252	252	345	6065	9509	-1.69	0.0	2.82	0.96	0610009E20Rik 0610039N19Rik 1110038M16Rik 2310001N14Rik 2310076O21Rik 2900027G03Rik 4933424N09Rik 5430431G03Rik Acas2 Acat1 Acox1 Acta1 Actc1 Adcy4 Adh1 Adk Aldh1a7 Aldh6a1 Als2cr19 Aoc3 Aqp7 Arg2 Aspa Atp5a1 BC004012 BC010787 BC013529 BC024806 Btbd4 C1s Cabc1 Cach Calca Car4 Casq1 Cbfa2t3h Ccnd2 Ccrl1 Cd209d Cd36 Cd3d Cd3g Cd7 Cdh13 Cel Chrdl2 Cidec Ckmt2 Clca3 Cldn15 Cln2 Clpx Clstn3 Cox5a Cox5…
97	V$USF_Q6: upstream stimulating factor	394	394	203	9778	5796	-1.72	0.0	2.82	0.96	0610039N19Rik 1110006I15Rik 1110038M16Rik 1500040F11Rik 1810029C22Rik 1810044O22Rik 2310001N14Rik 4933424N09Rik 5430431G03Rik 5730439E10Rik 9030611N15Rik Aacs Acadl Acas2 Acat1 Acox1 Acta1 Acyp2 Adcy4 Adfp Adh1 Adk Admr Adn Akap1 Akt2 Alad Alas1 Aldh1a7 Aldh4a1 Aldh6a1 Als2cr19 Aoc3 Aqp1 Aqp7 Areg Arg2 Arl4 Art3 Art4 Atf5 Atoh8 Atp2a2 Atp5a1 Atp5h Atp5k Atpaf2 BC004012 BC004044 BC010787 BC013529 …
98	V$GATA1_05: GATA-binding factor 1	82	82	515	2558	13016	-1.73	0.0	0.03	0.0	1810029C22Rik Abca8a Acat1 Akap1 Atoh8 C1galt1c1 C1r Cav1 Ccnd2 Cd209b Cel Ces3 Col3a1 Cox6a2 Cox7a1 Csf2rb2 Csl Cugbp2 Cxcl12 Cxcl15 Cyp4b1 Dgat2 Dmrt2 Dtx2 Dusp1 Ebf1 Edn1 Enpp2 Fh1 Gpr109b Gpt2 Gsn Gstk1 Hoxd4 Hp Hsdl2 Icam2 Ifi27 Igj Il2rb Irf4 Itga7 Itm2a Kcna5 LOC330189 Lhx8 Lims2 Lum Ly6c Mbnl1 Mcpt5 Mef2c Msra Myl4 Nrg4 Pdlim3 Pfkfb1 Phka1 Pink1 Pla2g2d Prelp Prkcm Pscdbp Rspondin Sdha Sd…
99	V$E2F_Q6_01	84	84	513	1811	13763	-1.75	0.0	3.17	1.13	0610007A15Rik 1500031H04Rik 1500040F11Rik 2310075G12Rik Acat1 Actc1 Adcy4 Akt2 Als2cr19 Atf5 Atpaf2 Brp44l Cabc1 Car13 Car5b Ccnd2 Clpx Cox4i1 Cox5a Cox5b Cox8a Crat Creb3 Cs Cxcl12 Cxcl14 Dlat Dmrt2 Dusp1 Dusp10 Elovl6 Fabp3 Faf1 Fbxo9 Fh1 Fli1 Glcci1 Glud1 Gstz1 Irx4 Lhx8 Lims2 Lpl Lrp1 Marcks Mfhas1 Mlf1 Mocs2 Ndufa1 Ndufa2 Ndufab1 Ndufb9 Ndufs7 Nnat Nrg4 Nrp1 Orm1 Orm2 Paqr4 Pde1a Pink1 Pmp22…
100	V$TANTIGEN_B: Major T-antigen binding sites	53	53	544	1743	13831	-1.87	0.0	0.03	0.0	0610039N19Rik Aacs Acadvl Adn Aoc3 BC010787 BC013529 Bckdhb C1galt1c1 Cd151 Cdh13 Chn1 Cidec Cox8a Ctse D5Ertd33e Dci Dlat Dnajd1 Dtx2 Ech1 Elovl6 Ephx2 Gimap3 Glul Hdgfrp2 LOC330189 Lactb2 Mylpf Ndufs7 Nid1 Nrbf1 Ogn Pank3 Paqr4 Phkg1 Phyh Pink1 Procr Rpl5 Rtn2 Rtn4 Sdh1 Serpinf1 Slc1a5 Slc25a19 Slc43a3 Tgfb1i1 Thy1 Timm44 Trub2 Txnl6 Xpnpep2
101	V$MYCMAX_02: c-Myc:Max heterodimer	189	189	408	5388	10186	-1.91	0.0	0.06	0.0	1110006I15Rik 1500040F11Rik 1810029C22Rik 1810044O22Rik 5430431G03Rik 9030611N15Rik Aacs Acat1 Acox1 Adfp Adh1 Adk Admr Akap1 Alad Aldh6a1 Amy2 Aoc3 Aqp7 Arl4 Art3 Atoh8 Atp5a1 Atpaf2 BC004044 BC013529 BC024806 Birc3 Bloc1s1 Blvrb Bmp6 Btbd4 Car5b Ccnd2 Cd151 Cd209d Cd36 Cd3d Cd3g Chst1 Cited1 Ckmt2 Cldn15 Cln2 Cox6a2 Cox6c Cpt1b Crat Cs Ctse Cugbp2 Cxcl14 Cxcr3 Cyp2e1 Dbi Decr1 Defb1 Dgat2 Dlat …
102	V$NKX61_01: NKX6-1	25	25	572	941	14633	-1.92	0.0	0.02	0.0	1810044O22Rik Alad Aldh4a1 Arg2 Art3 Birc3 Car13 Cldn15 Dtx1 Dtx2 Esrrb Fh1 Fhl1 Glud1 Gypc Itih2 Lhx8 Odz2 Pde1a Pink1 Pscdbp Ptges Sepp1 Stat5a Thrsp
103	V$AFP1_Q6	87	87	510	2667	12907	-1.93	0.0	0.05	0.0	1110038M16Rik 1500040F11Rik 5430431G03Rik Abca8a Acadl Acat1 Adra1a Aldh1a7 Als2cr19 Amy1 Aoc3 Areg Art3 Asb5 Atp5h BC004044 BC024806 Bckdhb C1galt1c1 Ccl24 Cd36 Cited1 Ckb Col3a1 Cox6a2 Cpt1b Cxcl12 Cxcr3 Cyb5 Cyp4b1 D5Ertd33e Decr1 Echdc1 Efemp1 Elovl3 Enpp2 Epor Etfa Fap Fbp2 Fbxo9 Fcgrt Fez2 Fhl1 Fmo2 Ghitm Gpt2 Gzma Hint3 Hnmt Hoxd9 Igj Klhl2 Klrd1 LOC330189 Mef2c Meox2 Mlf1 Mylpf Ndufa6 Ndu…
104	V$E2F1DP1RB_01: Rb:E2F-1:DP-1 trimeric complex	44	44	553	863	14711	-1.95	0.0	3.25	1.17	1500031H04Rik Akt2 Als2cr19 Areg Atpaf2 BC010787 Cabc1 Chn1 Clpx Cox5a Cox5b Cox8a Cxcl12 Dmrt2 Faf1 Fh1 Fli1 Glcci1 Lims2 Lpl Lrp1 Mfhas1 Ndufa1 Ndufb8 Ndufs7 Nid1 Nifun Nnat Nrg4 Orm1 Orm2 Paqr4 Pde1a Phka1 Pxmp2 Rbp4 Sgce Slc16a1 Slc25a19 Smarcd3 Sorbs1 Sox17 Tekt1 Them2
105	V$NKX22_01: NK2 class homeobox factor 2	64	64	533	2036	13538	-1.95	0.0	0.04	0.0	5430431G03Rik Amy1 Aox1 Atp5k BC013529 Bckdhb C1r Cd209b Cdo1 Chrdl2 Chst1 Cldn15 Col17a1 Cox7a1 Cox8a Creb3 Cryab Cxcl14 Cxcr6 Dnajd1 Dpf3 Dpt Esrrb Fbp2 Fez2 Fh1 Fxyd1 Gimap1 Gimap6 Gstk1 Gzma Heph Hoxa7 Hoxd8 Hsdl2 Igj Klhl2 Lum Ly6c Marveld1 Mcpt5 Mef2a Mrpl12 Myh7 Myl1 Ndufa1 Ndufb7 Pank3 Pcolce2 Pdcd8 Pdhb Por Pscdbp Ptn Sdha Slc1a3 Smpx Sorbs1 Srpx2 Suclg1 Sycp3 Tmem43 Twist2 Wwp1
106	V$STAF_02: Se-Cys tRNA gene transcription activating factor	116	116	481	2637	12937	-1.96	0.0	2.75	0.94	2310075G12Rik 5730439E10Rik Abca8a Acadvl Actn3 Adh1 Adn Adpn Aldh6a1 Aqp1 Aspa Atf5 BC024139 Birc3 Bloc1s1 Btbd4 C1galt1c1 Cabc1 Casq2 Cav1 Cbfa2t3h Ccl11 Ccnd2 Cd209d Cd3g Cited1 Ckb Cldn15 Cln2 Cox6c Creb3 Csf2rb2 Cugbp2 Cyp4b1 Dbi Dp1l1 Dtx1 Dtx2 Eltd1 Eno3 Etfdh Fbxo9 Fcgrt Fh1 Fxyd2 Gadd45g Galntl1 Ggtla1 Gnai1 Gpr146 Gyg1 Hagh Hdgfrp2 Hoxc6 Htatsf1 Igj Il2rb Inmt Krt1-19 Lama1 Lamb1-1 Lims…
107	V$WHN_B: winged-helix factor nude	160	160	437	3756	11818	-1.97	0.0	2.6	0.83	1500040F11Rik 1810044O22Rik 3300001H21Rik 5430431G03Rik 5730439E10Rik Acas2 Acat1 Acyp2 Adh1 Akt2 Alas1 Arg2 Arl4 Atp5a1 Atp5h BC004044 BC010787 BC024139 Bckdhb Blvrb Bmp6 Cach Car4 Casq1 Ccnd2 Cd151 Cd1d1 Cd209d Cd302 Cdo1 Chpt1 Chrdl2 Ckmt2 Clca3 Cldn15 Clpx Cox4i1 Cox5a Cox5b Cox6a1 Cpt1b Cryab Crym Cxcl12 Cxcl4 Cxcr3 Dbi Dgat2 Dlat Dnajb4 Ebf1 Ebf2 Ech1 Fabp3 Faf1 Fbxo9 Fgf18 Foxa1 Fthfd Fzd4…
108	V$FXR_Q3	17	17	580	257	15317	-1.99	0.0	3.65	1.39	Adra1a Atp5h Bckdhb Car4 Cd209b Gpr109b Gpt1 Itih2 Lace1 Nfkbia Odz2 Pck1 Pink1 Ptger3 Slc24a3 Smpx Tmem15
109	V$EVI1_04: ectopic viral integration site 1 encoded factor	427	427	170	11559	4015	-2.0	0.0	0.07	0.0	0610039N19Rik 1110006I15Rik 1110038M16Rik 1500031H04Rik 1810029C22Rik 2310001N14Rik 2310014H19Rik 2310043K02Rik 2310076O21Rik 2610205H19Rik 2900027G03Rik 4933424N09Rik 5430431G03Rik 5730439E10Rik 9030611N15Rik Aacs Abca8a Acadm Acadvl Acat1 Acox1 Actc1 Acyp2 Adcy4 Adfp Adh1 Admr Adpn Adra1a Akt2 Alad Alas1 Aldh1a1 Aldh1a7 Aldh4a1 Aldh6a1 Als2cr19 Amy1 Amy2 Antxr1 Aoc3 Aox1 Aqp7 Areg Arg2 Art3 Art…
110	V$E2F_03	74	74	523	1596	13978	-2.02	0.0	2.9	0.97	0610007A15Rik 1500031H04Rik 2310075G12Rik Actc1 Adcy4 Akt2 Als2cr19 Areg Atp5k Atpaf2 Cabc1 Car13 Car5b Chn1 Clpx Cox4i1 Cox5a Cox5b Cox8a Crat Creb3 Cs Cxcl12 Dlat Dmrt2 Dusp10 Elovl6 Fabp3 Faf1 Fbxo9 Fh1 Fli1 Fzd4 Glcci1 Gstz1 Htatsf1 Irx4 Lims2 Lpl Lrp1 Marcks Mfhas1 Mlf1 Mocs2 Ndufa1 Ndufa2 Ndufab1 Ndufb9 Ndufs7 Nid1 Nifun Nnat Nrg4 Orm1 Orm2 Paqr4 Pde1a Pink1 Pvalb Pxmp2 Rbp4 Rbpms2 Sgce Slc…
111	V$EFC_Q6	315	315	282	8655	6919	-2.04	0.0	0.08	0.0	0610007A15Rik 0610039N19Rik 0610039P13Rik 1110038M16Rik 1500031H04Rik 1810029C22Rik 1810044O22Rik 2310001N14Rik 2810423O19Rik 2900027G03Rik 3300001H21Rik 4933424N09Rik Acadvl Acas2 Acyp2 Adcy4 Adk Admr Adn Adra1a Aldh1a1 Aldh6a1 Als2cr19 Amy1 Amy2 Aoc3 Aox1 Aqp1 Areg Arg2 Arl4 Art3 Aspa Atoh8 Atp5a1 Atpaf2 BC004012 BC024139 BC024806 BC028663 BC054059 Bckdhb Birc3 Bloc1s1 Blvrb Bmp6 Brp44l C1s Cab…
112	V$MMEF2_Q6: myocyte enhancer factor	180	180	417	5121	10453	-2.05	0.0	0.08	0.0	0610039N19Rik 1110006I15Rik 1500031H04Rik 1500040F11Rik 2310001N14Rik 2310043K02Rik 2310075G12Rik 3300001H21Rik 4933424N09Rik 5730439E10Rik 9030611N15Rik Acadvl Acox1 Acta1 Adra1a Aldh1a7 Amy1 Antxr1 Aox1 Arg2 Art3 Aspa Atp5a1 BC028663 BC054059 Birc3 Brp44l C1r Cach Casq1 Casq2 Cav1 Cd1d1 Cd209d Cd36 Cdo1 Ces3 Chn1 Cidec Ckmt2 Cmkor1 Cnn1 Col3a1 Cox5b Cox6a2 Cox6c Cox8a Cox8b Cpt1b Csf2rb2 Ctse C…
113	V$IK3_01: Ikaros 3	72	72	525	1552	14022	-2.06	0.0	2.86	0.96	0610007A15Rik 2310076O21Rik Adfp Akap1 Aldh1a1 Art3 Atf5 Atp2a2 BC004012 Btbd4 C1galt1c1 Cach Ccrl1 Chrdl2 Cox8b Cxcl15 Cyb5 Decr1 Defb1 Etfdh Fabp3 Fkbp9 Fmo1 Gfpt2 Gprc5b Gpt2 Gys2 Hint3 Hnmt Hrc Icam2 Igfbp6 Itga7 Krt1-19 Lgals12 Lims2 Lipe Marcks Mcpt5 Meig1 Ndufa1 Ndufb9 Nrbf1 Pbef1 Pde8a Pdk4 Pdlim3 Peg12 Pnpla2 Ppp2r5a Prelp Ramp2 Rpl5 Rras Rspondin Sept4 Serpina3m Serpinb1b Slc5a6 Sspn St…
114	V$MYCMAX_B: c-Myc:Max binding sites	244	244	353	5942	9632	-2.08	0.0	2.33	0.68	0610007A15Rik 1110006I15Rik 1110038M16Rik 1500040F11Rik 1810044O22Rik 2310075G12Rik 2310076O21Rik 2610205H19Rik 5430431G03Rik 5730439E10Rik 9030611N15Rik Aacs Acat1 Acyp2 Adfp Adk Admr Adn Adpn Akap1 Alad Alas1 Aldh4a1 Als2cr19 Arl4 Art3 Art4 Atoh8 Atp2a2 Atp5a1 Atpaf2 BC004012 BC004044 BC013529 BC024139 BC024806 BC028663 BC054059 Birc3 Bmp6 Brp44l Btbd4 Cabc1 Cach Car5b Cav1 Ccnd2 Cd151 Cd34 Cd3…
115	V$RFX1_01: X-box binding protein RFX1	246	246	351	6847	8727	-2.08	0.0	0.09	0.0	0610007A15Rik 0610039P13Rik 1110038M16Rik 1500040F11Rik 1810029C22Rik 2310076O21Rik 2610205H19Rik 2810423O19Rik 3300001H21Rik 4933424N09Rik Aacs Acadl Acas2 Acox1 Acyp2 Adfp Adra1a Alas1 Aldh6a1 Als2cr19 Aoc3 Areg Arl4 Art3 Asb5 Aspa Atp2a2 Atp5k Atpaf2 BC004044 BC024139 BC054059 Bckdhb Birc3 Blvrb C1galt1c1 C1r Cabc1 Cacna1s Car3 Cav1 Cbr2 Cd209b Cd209d Cd3d Cd3g Cdo1 Chn1 Chst1 Ckb Cldn15 Clpx …
116	V$OSF2_Q6	414	414	183	10381	5193	-2.09	0.0	2.39	0.68	0610007A15Rik 0610039N19Rik 0610039P13Rik 1110006I15Rik 1500031H04Rik 1500040F11Rik 1810044O22Rik 2310001N14Rik 2310014H19Rik 2310043K02Rik 2310076O21Rik 2810423O19Rik 3300001H21Rik 4933424N09Rik 9030611N15Rik Aacs Acadm Acadvl Acas2 Acat1 Acox1 Acta1 Actn3 Acyp2 Adcy4 Adfp Adk Admr Adn Adpn Adra1a Akap1 Akt2 Alas1 Aldh1a7 Aldh4a1 Als2cr19 Amy1 Amy2 Antxr1 Aoc3 Aox1 Aqp1 Aqp7 Arg2 Art3 Art4 Asb5 …
117	V$HNF4ALPHA_Q6	228	228	369	5531	10043	-2.1	0.0	2.33	0.68	0610007A15Rik 0610009E20Rik 0610039P13Rik 1110038M16Rik 1810029C22Rik 2310014H19Rik 2310075G12Rik 2310076O21Rik 2810423O19Rik 4933424N09Rik Acas2 Acox1 Acta1 Actn3 Acyp2 Adfp Adh1 Admr Adra1a Alad Aldh1a7 Als2cr19 Amy1 Aqp1 Art3 Aspa Atoh8 Atp5k BC004012 Birc3 Blvrb C1r C1s Cach Cacna1s Car3 Cbfa2t3h Ccl11 Ccrl1 Cd302 Cd36 Cd3d Cd3g Cd7 Cdo1 Cel Ces3 Chrdl2 Chst1 Ckb Ckmt2 Clca3 Cmkor1 Col3a1 Cox…
118	V$TAL1_Q6	265	265	332	6492	9082	-2.11	0.0	2.28	0.68	0610007A15Rik 0610039N19Rik 0610039P13Rik 1500031H04Rik 1810044O22Rik 2310001N14Rik 2310043K02Rik 2310076O21Rik 2900027G03Rik 3300001H21Rik 4933424N09Rik Aacs Acat1 Acta1 Actc1 Adcy4 Adfp Adk Adn Adpn Adra1a Akt2 Amy2 Antxr1 Aoc3 Aox1 Aqp1 Areg Arl4 Asb5 Atf5 Atoh8 Atp5k Atpaf2 BC004044 BC010787 BC013529 BC028663 Btbd4 C1galt1c1 C1r C1s Cacna1s Car4 Casq1 Cbfa2t3h Cbr2 Ccl11 Ccnd2 Cd209b Cd34 Cd3…
119	V$TCF4_Q5	460	460	137	12379	3195	-2.12	0.0	0.07	0.0	0610009E20Rik 0610039N19Rik 0610039P13Rik 1110038M16Rik 1500031H04Rik 1500040F11Rik 1810029C22Rik 1810044O22Rik 2310001N14Rik 2310014H19Rik 2310043K02Rik 2610205H19Rik 2900027G03Rik 3300001H21Rik 4933424N09Rik 9030611N15Rik Aacs Abca8a Acadl Acadm Acadvl Acat1 Acox1 Acta1 Actc1 Actn3 Acyp2 Adfp Adh1 Admr Adn Adpn Adra1a Akap1 Akt2 Alad Alas1 Aldh1a1 Aldh1a7 Aldh4a1 Aldh6a1 Als2cr19 Amy1 Amy2 Aoc3…
120	V$HEB_Q6	187	187	410	4480	11094	-2.13	0.0	2.34	0.68	0610039P13Rik 1810044O22Rik 2310001N14Rik 2310076O21Rik 4933424N09Rik Acta1 Adcy4 Adk Adn Adpn Akt2 Alad Als2cr19 Antxr1 Aoc3 Aqp7 Areg Arl4 Asb5 Aspa Atf5 Atp2a2 BC004012 BC004044 BC028663 C1s Cach Casq1 Cav1 Cbfa2t3h Cbr2 Ccl27 Ccnd2 Cd209b Cd209d Cd34 Cd3g Cd7 Cel Ces3 Chst1 Ckb Cln2 Col17a1 Cox5b Cox8b Cpt2 Creb3 Ctse Cugbp2 Cxcl13 Cxcl14 Cxcl4 Cyp4b1 Dmrt2 Dpt Dtx1 Dtx2 Dusp1 Ech1 Efemp1 Egf…
121	V$MYOD_01: myoblast determination gene product	405	405	192	10161	5413	-2.17	0.0	2.28	0.68	0610009E20Rik 0610039N19Rik 0610039P13Rik 1110006I15Rik 1500031H04Rik 1500040F11Rik 2310001N14Rik 2310043K02Rik 2310076O21Rik 2610205H19Rik 2810423O19Rik 3300001H21Rik 5430431G03Rik 5730439E10Rik 9030611N15Rik Aacs Acadvl Acat1 Acta1 Actc1 Actn3 Adcy4 Adfp Adk Admr Adn Akt2 Alas1 Aldh1a7 Aldh4a1 Aldh6a1 Als2cr19 Amy2 Antxr1 Aoc3 Aox1 Aqp1 Aqp7 Areg Arg2 Arl4 Art3 Asb5 Aspa Atf5 Atp2a2 Atp5a1 Atp5…
122	V$OCT1_B: Octamer binding factor 1	26	26	571	947	14627	-2.18	0.0	0.03	0.0	Acadl Adpn Aldh1a7 C1r Car13 Ccl27 Cd36 Col3a1 Creb3 Csf2rb2 Cyp2j9 Dci Fcna Figf Lpl Lum Meig1 Msra Ndufs4 Pfkfb1 Ptges Rras Serpina3c Smpd3 Sucnr1 Upk3a
123	V$STAT5B_01: signal transducer and activator of transcription 5b	19	19	578	310	15264	-2.24	0.0	3.3	1.2	1500040F11Rik Clca3 Cxcr6 Eif4ebp1 Esrrb Etfdh Glycam1 Mef2a Nnmt Nrbf1 Prelp Ramp2 Rtn2 Scp2 Slc2a5 Sox7 Sspn Tmem43 Ubxd1
124	V$MAF_Q6	25	25	572	443	15131	-2.25	0.0	3.18	1.13	Acadvl Atf5 Calca Cbfa2t3h Cbr2 Ces3 Cs Cxcl14 Elovl6 Fabp4 Fbln1 Glul Gyg1 Lims2 Mlf1 Nnat Pck1 Phyh Psen2 Slc43a3 Smarca1 Sncg Sult1a1 Tph1 Zfp385
125	V$ETS1_B: c-ETS-1 binding site	277	277	320	6843	8731	-2.26	0.0	2.07	0.55	0610007A15Rik 0610009E20Rik 0610039N19Rik 1500031H04Rik 1810044O22Rik 2310076O21Rik 2610205H19Rik 2900027G03Rik 3300001H21Rik 9030611N15Rik Abca8a Acas2 Acta1 Adcy4 Adh1 Admr Adn Adpn Adra1a Alas1 Aldh1a7 Aldh6a1 Amy1 Aox1 Aqp1 Aqp7 Areg Arl4 Art3 Art4 Aspa Atoh8 Atp2a2 Atp5h Atpaf2 BC004012 BC010787 BC024139 BC024806 BC054059 Bckdhb Birc3 Brp44l Cabc1 Calca Casq1 Casq2 Cbfa2t3h Cbr2 Ccl11 Ccl24 …
126	V$FOX_Q2	441	441	156	11863	3711	-2.26	0.0	0.09	0.0	0610039N19Rik 1110006I15Rik 1110038M16Rik 1500040F11Rik 1810029C22Rik 1810044O22Rik 2310001N14Rik 2310014H19Rik 2310075G12Rik 2310076O21Rik 2610205H19Rik 2900027G03Rik 3300001H21Rik 4933424N09Rik 5430431G03Rik 5730439E10Rik 9030611N15Rik Aacs Abca8a Acadl Acadm Acadvl Acas2 Acat1 Acox1 Actc1 Acyp2 Adcy4 Adfp Adh1 Adk Admr Adn Adpn Adra1a Akap1 Akt2 Alad Alas1 Aldh4a1 Aldh6a1 Als2cr19 Amy1 Amy2 An…
127	V$VBP_01: PAR-type chicken vitellogenin promoter-binding protein	41	41	556	1357	14217	-2.31	0.0	0.05	0.0	3300001H21Rik Aacs Adh1 Aldh6a1 Amy1 Arl4 BC013529 BC054059 Brp44l Ccl11 Cd302 Ces3 Clca3 Cln2 Csl Cxcl4 Cxcl7 Dcn Dnajb4 Dpf3 Ech1 Efemp1 Elovl6 Fbp2 Gimap1 Gpm6b Gys2 Igk-V8 Lpl Marveld1 Mfn2 Myct1 Pck1 Pfkfb3 Pmp22 Ptger3 Rras Slc41a3 Sox17 Sox7 Ubxd1
128	V$ICSBP_Q6	23	23	574	847	14727	-2.33	0.0	0.03	0.0	Abca8a Aldh1a7 Als2cr19 Amy1 Bmp6 Casq1 Chpt1 Edg1 Fxyd1 Gzma Mef2a Mef2c Ndufa2 Ogn Ppp1r14a Ptprcap Pxmp2 St3gal4 Taldo1 Tmem45b Twist2 Ucp3 Upk3a
129	V$HFH1_01: HNF-3/Fkh Homolog 1	67	67	530	2064	13510	-2.33	0.0	0.07	0.0	1110038M16Rik Acadm Acas2 Acyp2 Adcy4 Adfp Adh1 Art4 BC024806 BC028663 Birc3 Bloc1s1 Cav1 Ccrl1 Cox6a1 Ctse Cyp2j9 Decr1 Dlat Dnajd1 Dusp1 Ebf2 Edg1 Eif4e3 Eltd1 Enpp2 Fabp4 Fez2 Fgb Gimap6 Gpm6b Gypc Hdgfrp2 Hnmt Igj Igk-V8 Il2rb Immp2l Itih2 Klf4 Klhl2 Lactb2 Mdh2 Mef2a Meig1 Nap1l5 Ndufab1 Ndufb8 Nrap Nrg4 Orm1 P2rx5 Pde1a Pdlim3 Peg12 Phka1 Ptges Reck Rspondin Rtn2 Sdha Slc1a5 Smarcd3 Smpx Te…
130	V$E2F1_Q3_01	177	177	420	4274	11300	-2.35	0.0	2.05	0.55	0610007A15Rik 0610009E20Rik 1500031H04Rik 1500040F11Rik 2310014H19Rik 2310043K02Rik 2310075G12Rik 2310076O21Rik 2610205H19Rik 4933424N09Rik 5430431G03Rik Aacs Acadl Acas2 Adcy4 Adk Alas1 Aldh6a1 Als2cr19 Amy2 Arl4 Art4 Atf5 Atp2a2 Atp5a1 Atpaf2 BC004044 BC010787 BC024806 Brp44l Btbd4 C1r Car3 Cd151 Cdo1 Cel Chpt1 Chrdl2 Chst1 Cited1 Clpx Cox4i1 Cox5a Cox5b Crat Csf2rb2 Cxcl12 Cxcl7 D5Ertd33e Dgat…
131	V$VMYB_02: v-Myb	108	108	489	2500	13074	-2.37	0.0	2.27	0.68	2310075G12Rik 2310076O21Rik 2610205H19Rik 2900027G03Rik 4933424N09Rik 5430431G03Rik Acadl Acas2 Aldh6a1 Als2cr19 Aqp1 Arg2 Arl4 Atf5 BC010787 Bmp6 Brp44l Cabc1 Calca Cbr2 Ccrl1 Cd1d1 Cd302 Clstn3 Cox5a Cox5b Crat Ctse Cxcl15 Cyp2e1 Decr1 Ebf1 Egfl7 Esrrb Etfdh F13a1 Faf1 Fez2 Fhl1 Fkbp7 Gdf10 Ghitm Glul Gprc5b Gpx3 Gpx7 Gsc Gstk1 Gstm2 Gypc Gzma Hadhb Hdgfrp2 Hint3 Igfbp6 Khk Klhl2 Letmd1 Lhx8 Lu…
132	V$NFY_Q6_01	270	270	327	6695	8879	-2.38	0.0	1.9	0.45	0610009E20Rik 1110038M16Rik 1500031H04Rik 1810044O22Rik 2310014H19Rik 2310043K02Rik 2310076O21Rik 2610205H19Rik 3300001H21Rik 5730439E10Rik Abca8a Acadl Acat1 Acox1 Actn3 Adk Adn Adpn Akap1 Alad Aldh1a7 Aldh4a1 Aldh6a1 Antxr1 Aox1 Areg Arg2 Arl4 Atf5 Atp2a2 Atp5a1 Atp5h Atp5k Atpaf2 BC004012 BC004044 BC010787 BC024806 BC028663 Bckdhb Bmp6 Brp44l Btbd4 C1galt1c1 C1r C1s Cacna1s Calca Car3 Car4 Car…
133	V$GATA1_06: GATA-binding factor 1	158	158	439	4464	11110	-2.39	0.0	0.12	0.0	0610039N19Rik 1110038M16Rik 1500040F11Rik 2310075G12Rik 2900027G03Rik 5430431G03Rik 9030611N15Rik Abca8a Acadvl Actc1 Adcy4 Adra1a Akap1 Aldh4a1 Aqp1 Aqp7 Art3 Art4 Atp5k Bckdhb Bmp6 C1r C1s Car5b Cav1 Ccl24 Ccl27 Ccrl1 Cd34 Cd36 Cd3d Cel Ces3 Chrdl2 Cish Clca3 Cnn1 Col3a1 Cox7a1 Cs Csf2rb2 Ctse Cugbp2 Cxcl13 Cxcl4 Cxcr6 Cyp4b1 Dci Decr1 Defb1 Dmrt2 Dpt Dusp1 Ebf2 Echs1 Edn1 Ehd2 Eif4e3 Elovl6 En…
134	V$IRF_Q6	139	139	458	3959	11615	-2.42	0.0	0.12	0.0	2310014H19Rik 3300001H21Rik 9030611N15Rik Aacs Abca8a Acadl Acat1 Admr Adn Akap1 Aldh1a1 Aldh4a1 Als2cr19 Amy1 Arg2 Art4 Asb5 Atp5a1 BC013529 Birc3 Calca Car3 Cd209b Cd3g Cdh13 Cdo1 Clpx Clstn3 Col3a1 Cryab Csf2rb2 Ctse Cugbp2 Cyb5 Cyp2j9 Dnajd1 Dpep1 Dtx1 Dusp10 Ebf1 Eif4ebp1 Elovl3 Eltd1 Enpep Enpp2 Epas1 Ephx2 Epor Etfa Fabp4 Fgb Fhl1 Fkbp7 Fli1 Foxa1 Fthfd Fxyd1 Gadd45g Galntl1 Ghr Gimap1 Gim…
135	V$NFY_01: nuclear factor Y (Y-box binding factor)	139	139	458	3308	12266	-2.42	0.0	2.07	0.55	0610009E20Rik 1500031H04Rik 1810044O22Rik 2310014H19Rik 2310076O21Rik 2610205H19Rik 3300001H21Rik 5730439E10Rik Acat1 Acox1 Actn3 Adk Adpn Akap1 Aldh1a7 Aldh4a1 Aldh6a1 Amy2 Antxr1 Aox1 Arl4 Atf5 Atp2a2 Atp5a1 Atp5h BC010787 BC028663 Bckdhb Brp44l Btbd4 C1galt1c1 C1r Cacna1s Calca Car3 Ccl11 Chn1 Clpx Clstn3 Cox6a2 Cox6c Cxcl12 Cyb5 Cyp2e1 Dbi Dmrt2 Dp1l1 Dpf3 Dtx2 Dusp10 Ebf1 Ebf2 Echdc1 Enpep E…
136	V$ATF_B: ATF binding site	11	11	586	486	15088	-2.43	0.0	0.02	0.0	Adpn Areg Arg2 Clstn3 Dusp1 Gpm6b Lactb2 Mdh2 Pbef1 Pdlim3 Sult1a1
137	V$RFX1_02: X-box binding protein RFX1	191	191	406	5313	10261	-2.44	0.0	0.14	0.0	0610007A15Rik 0610009E20Rik 0610039N19Rik 0610039P13Rik 1500031H04Rik 1810029C22Rik 1810044O22Rik 2310001N14Rik 2310014H19Rik 2310076O21Rik 2610205H19Rik 3300001H21Rik 4933424N09Rik 5430431G03Rik 9030611N15Rik Acadm Acas2 Acox1 Adfp Adk Aldh1a7 Aldh6a1 Als2cr19 Areg Art3 Aspa Atoh8 Atp2a2 Atp5a1 Atp5k BC004012 BC024139 BC028663 Bloc1s1 Brp44l C1galt1c1 Cacna1s Car3 Casq1 Casq2 Ccl27 Cd209b Cd209d…
138	V$HNF4_01: hepatic nuclear factor 4	581	581	16	14941	633	-2.46	0.0	2.99	1.01	0610007A15Rik 0610009E20Rik 0610039N19Rik 0610039P13Rik 1110006I15Rik 1110038M16Rik 1500031H04Rik 1500040F11Rik 1810029C22Rik 1810044O22Rik 2310001N14Rik 2310014H19Rik 2310043K02Rik 2310075G12Rik 2310076O21Rik 2610205H19Rik 2810423O19Rik 2900027G03Rik 3300001H21Rik 4933424N09Rik 5430431G03Rik 5730439E10Rik Aacs Abca8a Acadm Acadvl Acas2 Acat1 Acox1 Acta1 Actc1 Actn3 Acyp2 Adcy4 Adfp Adh1 Adk Admr…
139	V$IK1_01: Ikaros 1	341	341	256	8574	7000	-2.47	0.0	1.77	0.36	0610007A15Rik 0610039P13Rik 1110006I15Rik 1110038M16Rik 1500040F11Rik 1810044O22Rik 2310014H19Rik 2310043K02Rik 2310076O21Rik 2810423O19Rik 2900027G03Rik 3300001H21Rik 4933424N09Rik 5430431G03Rik 9030611N15Rik Abca8a Acadm Acadvl Acas2 Acat1 Acta1 Actc1 Adfp Adh1 Admr Adpn Adra1a Akt2 Alad Aldh1a1 Aldh1a7 Aldh4a1 Aldh6a1 Aqp1 Aqp7 Areg Art3 Art4 Atf5 Atoh8 Atp2a2 Atp5k Atpaf2 BC004012 BC004044 BC…
140	V$S8_01: S8	43	43	554	1392	14182	-2.47	0.0	0.06	0.0	1810029C22Rik 3300001H21Rik 9030611N15Rik Acyp2 Alas1 Amy2 Cldn15 Cox5a Cox6a2 Csl Cxcl12 Cxcl13 Cxcl15 D5Ertd33e Decr1 Dpep1 Echs1 Ephx2 Fcgrt Fh1 Foxa1 Glycam1 Gnai1 Hoxd8 Igj Krt1-19 Lpgat1 Mef2a Mfng Mmaa Myl1 Odz2 Pdk4 Pkd2l2 Pla2g2d Slc12a4 Slc1a3 Slc7a6 Smpx Sspn Thrsp Tmod2 Ttc7b
141	V$E4BP4_01: E4BP4	15	15	582	603	14971	-2.48	0.0	0.03	0.0	3300001H21Rik Amy1 Brp44l Ccl11 Cd302 Ces3 Clca3 Csl Dcn Dpf3 Elovl6 Igk-V8 Marveld1 Pmp22 Slc41a3
142	V$GATA_C: GATA binding site	271	271	326	7389	8185	-2.48	0.0	0.17	0.0	1110038M16Rik 1500040F11Rik 2310001N14Rik 2310075G12Rik 2310076O21Rik 2900027G03Rik 5430431G03Rik 9030611N15Rik Aacs Abca8a Acadvl Acas2 Actc1 Actn3 Adcy4 Adfp Adra1a Akt2 Alad Aldh1a1 Aldh4a1 Antxr1 Aqp7 Areg Art3 Art4 Aspa Atoh8 Atp5k BC004012 BC013529 BC054059 Bckdhb Birc3 Bmp6 Btbd4 C1galt1c1 C1r C1s Cabc1 Cach Car5b Casq1 Casq2 Cav1 Ccl24 Ccl27 Cd151 Cd209d Cd34 Cd36 Cd3g Cel Chn1 Chrdl2 Cis…
143	V$DEC_Q1	409	409	188	10978	4596	-2.49	0.0	0.15	0.0	0610039P13Rik 1110006I15Rik 1500031H04Rik 1500040F11Rik 1810029C22Rik 1810044O22Rik 2310014H19Rik 2310043K02Rik 2310075G12Rik 2310076O21Rik 3300001H21Rik 4933424N09Rik 5430431G03Rik 5730439E10Rik 9030611N15Rik Aacs Acadl Acadvl Acas2 Acat1 Acox1 Acta1 Actc1 Acyp2 Adfp Adh1 Adk Admr Adra1a Akt2 Alad Alas1 Aldh1a1 Aldh1a7 Aldh6a1 Als2cr19 Amy2 Antxr1 Aoc3 Aqp1 Aqp7 Areg Arg2 Arl4 Art3 Aspa Atf5 Atp…
144	V$HNF3ALPHA_Q6	490	490	107	13073	2501	-2.51	0.0	0.11	0.0	0610009E20Rik 0610039N19Rik 1110006I15Rik 1110038M16Rik 1500040F11Rik 1810029C22Rik 1810044O22Rik 2310001N14Rik 2310014H19Rik 2310043K02Rik 2610205H19Rik 2900027G03Rik 3300001H21Rik 4933424N09Rik 5430431G03Rik 5730439E10Rik 9030611N15Rik Aacs Abca8a Acadl Acadm Acadvl Acas2 Acat1 Acox1 Actc1 Actn3 Acyp2 Adcy4 Adfp Adh1 Adk Admr Adn Adpn Adra1a Akap1 Akt2 Alad Alas1 Aldh1a7 Aldh4a1 Aldh6a1 Als2cr1…
145	V$AR_01: androgen receptor	55	55	542	1188	14386	-2.55	0.0	2.39	0.68	2810423O19Rik 3300001H21Rik 9030611N15Rik Acas2 Akap1 Areg C1r Cav1 Ccl27 Ces3 Cidea Cmkor1 Creb3 Cxcr6 Cyp2e1 Dbi Dlat Dpep1 Dusp1 Eif4ebp1 Etfdh Fkbp7 Fzd4 Ghitm Gpt1 Hoxd9 Itih2 Kcna5 Lama1 Mfhas1 Myom1 Myoz1 Ndufb8 Np15 Nrap Nrp1 Orm1 Pfkfb3 Prss11 Pscdbp Pygl Rgl1 S3-12 Scp2 Sdpr Serpina1a Serpina3c Serpina3m Slc22a3 Slc5a6 Smarcd3 Sult1a1 Tcf15 Tmod1 Tnnc2
146	V$HFH4_01	28	28	569	532	15042	-2.55	0.0	2.74	0.94	1810044O22Rik Acadl Acadm Actc1 Adcy4 Admr Aox1 Atoh8 Ccl27 Cmkor1 Cyp2e1 Enpp2 Fez2 Hnmt Ifi27 Klf4 Krt1-14 Lhx8 Meig1 Np15 Ogn P2rx5 Pltp Rtn2 Tax1bp1 Tcf15 Thy1 Timm44
147	V$SF1_Q6	102	102	495	2383	13191	-2.56	0.0	2.04	0.55	0610039N19Rik 1810029C22Rik Acox1 Adra1a Akap1 Akt2 Alas1 Als2cr19 Aqp7 Arl4 BC004012 BC024139 Brp44l C1r Ccl11 Ccrl1 Cd3d Cd3g Cd7 Cel Chrdl2 Ckb Ckmt2 Clpx Cnn1 Col17a1 Cox4i1 Cox5b Cox6a2 Cox8a Crym Ctse Cugbp2 Dci Dp1l1 Ech1 Elovl6 Epas1 Fabp3 Fh1 Fmod Fthfd Fxyd2 Fzd4 Ghitm Gimap6 Glycam1 Gstm3 Hagh Hk2 Hoxa7 Hoxc6 Hrc Hsd11b1 Ifngr1 Immt Lamb1-1 Ldb3 Lpgat1 Lrrc2 Mef2a Mrpl12 Myl1 Myl4 Nduf…
148	V$CREB_Q4: cAMP-response element binding protein	39	39	558	1269	14305	-2.59	0.0	0.07	0.0	2810423O19Rik Acox1 Adpn Aldh6a1 Areg Arg2 Arl4 Bloc1s1 Calca Ccnd2 Clstn3 D5Ertd33e Dnajb4 Dusp1 Ebf1 Fabp3 Fh1 Fkbp7 Fkbp9 Foxa1 Gpm6b Gstz1 Hint3 Ifngr1 Kcna5 Klf4 Lactb2 Mdh2 Mfn2 Mlf1 Nap1l5 Nifun Pbef1 Pck1 Pcolce2 Pdhb Pdlim3 Sdpr Sult1a1
149	V$RSRFC4_Q2	20	20	577	350	15224	-2.6	0.0	2.85	0.96	2310014H19Rik 2310043K02Rik 5430431G03Rik Amy1 Aqp1 BC028663 Brp44l Cidea Ckb Ckmt2 Cox6a2 Cpt1b Ghr Meox2 Mlf1 Odz2 Peg12 Pltp Thrsp Upk3a
150	V$E2A_Q2	364	364	233	9223	6351	-2.62	0.0	1.57	0.25	0610007A15Rik 0610009E20Rik 0610039N19Rik 0610039P13Rik 1500031H04Rik 2310014H19Rik 2310043K02Rik 2310076O21Rik 2610205H19Rik 2900027G03Rik 5730439E10Rik 9030611N15Rik Aacs Acadvl Acat1 Acta1 Actc1 Actn3 Adcy4 Adfp Adk Admr Adn Adpn Adra1a Akt2 Alas1 Aldh1a1 Aldh4a1 Aldh6a1 Als2cr19 Amy2 Antxr1 Aoc3 Aox1 Aqp1 Aqp7 Areg Arg2 Arl4 Asb5 Aspa Atf5 Atp2a2 Atp5a1 Atp5h Atp5k Atpaf2 BC004012 BC004044 BC…
151	V$MTF1_Q4	52	52	545	1123	14451	-2.62	0.0	2.32	0.68	Akap1 Atp5a1 Atp5h Atpaf2 BC004044 BC028663 Bmp6 Cabc1 Cdh13 Ces3 Cited1 Ckmt2 Cox5a Cox6a2 Cpt1b Creb3 Cyp2e1 Defb1 Dmrt2 Dnajb4 Ehd2 Eif4e3 Eif4ebp1 Elovl3 Eno3 Glud1 Gpt2 Gstk1 Hoxd8 Immt Irf4 Mapk12 Mef2c Myl4 Np15 Rbp4 Rnase4 Rspondin Rtn2 Slc12a4 Slc25a20 Smarcd3 Sntg2 Sod2 Them2 Thy1 Timp2 Tmem45b Tph1 Vegfb Vegfc Zfp354b
152	V$FOXO4_01: fork head box O4	402	402	195	10754	4820	-2.63	0.0	0.19	0.0	0610007A15Rik 0610039N19Rik 0610039P13Rik 1110006I15Rik 1110038M16Rik 1500031H04Rik 1500040F11Rik 1810044O22Rik 2310001N14Rik 2310043K02Rik 2310076O21Rik 2610205H19Rik 2900027G03Rik 3300001H21Rik 4933424N09Rik 5430431G03Rik 5730439E10Rik 9030611N15Rik Aacs Abca8a Acadl Acadm Acadvl Acas2 Acat1 Acox1 Actc1 Acyp2 Adcy4 Adfp Adh1 Admr Adpn Adra1a Akap1 Akt2 Alad Aldh1a1 Aldh4a1 Als2cr19 Amy1 Antxr1 …
153	V$DR3_Q4: direct repeat 3	74	74	523	2201	13373	-2.63	0.0	0.11	0.0	0610009E20Rik 0610039P13Rik 1110038M16Rik 2310014H19Rik 2310076O21Rik 2610205H19Rik 2810423O19Rik Acat1 Acox1 Alad BC013529 BC024139 Cabc1 Cach Cacna1s Car5b Casq1 Ccl27 Cd209b Cd209d Cel Cish Cldn15 Col17a1 Cpt1b Cs Cxcr6 Echs1 Etfdh Fabp3 Fbp2 Fcgrt Gpt1 Hoxc6 Hoxd9 Lama1 Lrrc2 Matn2 Mef2a Mfhas1 Mmaa Msra Myh7 Myoz1 Ndufb10 Nrap Olfm1 Paqr4 Pck1 Pcx Pde8a Pdhb Pdlim3 Pmp22 Prelp Prss11 Ptger3 …
154	V$ELK1_01: Elk-1	145	145	452	4054	11520	-2.65	0.0	0.17	0.0	0610039N19Rik 2610205H19Rik 4933424N09Rik 5430431G03Rik 5730439E10Rik Aacs Adfp Adra1a Akap1 Aldh6a1 Aox1 Aqp1 Aqp7 Areg Atoh8 Atp5a1 Atp5h Atp5k BC004012 BC024806 Birc3 Brp44l Btbd4 Cbfa2t3h Ccrl1 Cd209b Cd302 Chn1 Ckmt2 Clpx Cox4i1 Cox5b Cox7a1 Cox8a Cpt1b Cpt2 Cs Ctse Cxcl12 Cxcl4 Cxcl7 Cxcr3 Cxcr6 Dpt Dusp10 Ech1 Echdc1 Egfl7 Ehd2 Eng Enpep Epas1 Ephx2 Esrrb F13a1 Fap Fbp2 Fbxo9 Fcgrt Fcna Fe…
155	V$CEBP_C: C/EBP binding site	132	132	465	3711	11863	-2.66	0.0	0.17	0.0	0610039P13Rik 2310014H19Rik 2900027G03Rik Abca8a Acadvl Akt2 Als2cr19 Amy2 Aoc3 Aox1 Arl4 Art4 Aspa BC010787 Bckdhb Birc3 Car13 Car3 Car4 Cd1d1 Cd209b Cd3d Chst1 Cln2 Cox7a1 Cox8a Cox8b Csl Cxcl14 Cyp2e1 Cyp2j9 Dbi Dcn Decr1 Dpf3 Dpt Echdc1 Echs1 Efemp1 Fbln1 Fbp2 Fmo1 Fmod Fzd4 Galntl1 Gimap3 Glcci1 Gnai1 Gpd2 Gpr109b Gpt1 Gpt2 Gstk1 Gstm2 Gyg1 Hagh Heph Hk2 Hnmt Hoxc6 Hoxd4 Hoxd8 Hrc Htatsf1 Ig…
156	V$ER_Q6: estrogen receptor	323	323	274	8175	7399	-2.66	0.0	1.46	0.21	0610007A15Rik 0610009E20Rik 0610039N19Rik 0610039P13Rik 1110006I15Rik 1110038M16Rik 1500031H04Rik 1500040F11Rik 1810044O22Rik 2310075G12Rik 2610205H19Rik 2900027G03Rik 5730439E10Rik 9030611N15Rik Acadm Acta1 Acyp2 Adfp Adn Adpn Alas1 Aldh1a7 Aldh4a1 Amy1 Amy2 Aqp7 Areg Art4 Atf5 Atoh8 Atp5a1 Atp5h Atp5k BC004012 BC010787 BC054059 Bckdhb Bmp6 Btbd4 C1r C1s Cabc1 Car3 Car5b Cbfa2t3h Cbr2 Ccl11 Ccl2…
157	V$USF_C: USF binding site	276	276	321	7439	8135	-2.68	0.0	0.25	0.0	1110006I15Rik 1500040F11Rik 1810029C22Rik 2310001N14Rik 2310043K02Rik 5430431G03Rik 5730439E10Rik 9030611N15Rik Acadl Acadm Acat1 Acox1 Acyp2 Adfp Adh1 Adk Admr Adpn Akap1 Alad Alas1 Aldh1a1 Aldh6a1 Als2cr19 Amy2 Aoc3 Aqp7 Art3 Atoh8 Atp2a2 Atp5a1 Atpaf2 BC004012 BC004044 BC010787 BC013529 BC024139 BC024806 Birc3 Bloc1s1 Blvrb Bmp6 Brp44l Btbd4 C1r Cabc1 Calca Car13 Car3 Car5b Casq2 Cbfa2t3h Cbr2…
158	V$HEN1_02: HEN1	12	12	585	178	15396	-2.69	0.0	3.0	1.01	2810423O19Rik Adcy4 Eif4ebp1 Eng Gdf10 Hrc Kcna5 Pbef1 Prss11 Rbpms2 Tmod2 Twist2
159	V$ATF1_Q6	29	29	568	981	14593	-2.7	0.0	0.06	0.0	Acox1 Aldh1a7 Areg Arg2 Arl4 BC013529 Chpt1 Clstn3 Dnajb4 Dusp1 Fh1 Fmo2 Gfpt2 Gpm6b Igj Klf4 Mbnl1 Nap1l5 Ndufa5 Pck1 Pdlim3 Procr Scg3 Sdpr Spon2 Sult1a1 Syt12 Tinag Tmod2
160	V$TGIF_01: TGIF (5'TG3' interacting factor)	173	173	424	4272	11302	-2.71	0.0	1.53	0.24	0610009E20Rik 0610039N19Rik 2310076O21Rik 2900027G03Rik 3300001H21Rik 5730439E10Rik Abca8a Acadl Acadm Acta1 Actc1 Actn3 Admr Akt2 Aldh1a7 Aldh4a1 Als2cr19 Amy2 Aox1 Aqp1 Areg Atp5k Atpaf2 BC004012 BC013529 BC054059 Bloc1s1 Blvrb Bmp6 Cacna1s Car4 Car5b Ccrl1 Cd34 Cidec Cish Col3a1 Cox5b Cox7a1 Cpt2 Crat Creb3 Crym Cs Cugbp2 Cxcl14 Cxcl15 Cyp2e1 D5Ertd33e Dapk2 Defb1 Dgat2 Dmrt2 Dp1l1 Dpf3 Dtx1 E…
161	V$CETS1P54_01: c-Ets-1(p54)	397	397	200	10119	5455	-2.71	0.0	1.45	0.21	0610007A15Rik 0610009E20Rik 0610039N19Rik 0610039P13Rik 1110006I15Rik 1110038M16Rik 1500031H04Rik 1500040F11Rik 1810044O22Rik 2310001N14Rik 2310014H19Rik 2310043K02Rik 2310075G12Rik 2610205H19Rik 2810423O19Rik 2900027G03Rik 3300001H21Rik 4933424N09Rik 5430431G03Rik 5730439E10Rik Aacs Abca8a Acas2 Acox1 Actc1 Acyp2 Adcy4 Adfp Adh1 Adk Admr Adn Adpn Adra1a Akap1 Alad Alas1 Aldh1a7 Amy1 Antxr1 Aoc3 …
162	V$CDPCR3HD_01: cut-like homeodomain protein	181	181	416	4962	10612	-2.72	0.0	0.22	0.0	1110038M16Rik 2310043K02Rik 5730439E10Rik 9030611N15Rik Acadl Acadm Acadvl Acta1 Actc1 Acyp2 Adfp Adh1 Alas1 Als2cr19 Aox1 Aqp1 Aspa Atf5 BC004012 BC024139 BC024806 BC054059 Birc3 Bloc1s1 C1s Cach Car3 Car4 Casq2 Cbr2 Ccl24 Ccl27 Cd1d1 Cd209b Cd3d Cd3g Cdh13 Cdo1 Chn1 Ckb Ckmt2 Clstn3 Cmkor1 Cnn1 Cox6a1 Cox6a2 Cox8b Cpt2 Creb3 Cxcl12 Cxcl4 Cyp2e1 Cyp4b1 D5Ertd33e Dcn Decr1 Dmrt2 Dp1l1 Dpt Dusp10 …
163	V$RREB1_01: Ras-responsive element binding protein 1	58	58	539	1287	14287	-2.72	0.0	2.13	0.57	Acta1 Acyp2 Akap1 Aqp7 BC004012 BC024139 Birc3 Blvrb Calca Car13 Casq2 Cln2 Clstn3 Cox5a Cox6a2 Cox7a1 Cpt1b Cpt2 Cryab Crym Cxcl15 Cyb5 Cyp2j9 Dbi Dusp1 Edn1 Esrrb Gadd45g Ggtla1 Gimap6 Gpt2 Gsc Gstm2 Hibch Hsdl2 Jag2 Klrd1 Krt1-14 Lpin1 Lrp1 Mapk12 Meox2 Myom1 Ndufb8 Nnat Oxtr Paqr4 Prelp Ramp2 Rarres2 Rras Rtn2 Slc12a4 Slc24a3 Slc25a4 Suox Tgfb1i4 Zfp354b
164	V$GABP_B: GA binding protein	42	42	555	1332	14242	-2.72	0.0	0.08	0.0	0610039P13Rik 1110006I15Rik 1500040F11Rik 4933424N09Rik 5730439E10Rik Acas2 Adk Alad Atp5h BC004012 Cd209b Cox5b Cox6a1 Cpt2 Cxcr6 Dtx2 Dusp10 Echdc1 Epas1 Etfa Fcna Fzd4 Id4 Irf4 Jag2 Letmd1 Mdh2 Mmd Ndufa1 Ndufb9 Ndufv1 Nifun Ntf3 Pank3 Paqr4 Pmp22 Slc12a4 Slc25a4 Spn Suclg1 Tgoln1 Uqcrh
165	V$NFY_C: NF-Y binding site	21	21	576	381	15193	-2.73	0.0	2.66	0.87	0610009E20Rik Actn3 Akap1 Aldh4a1 Aldh6a1 Atp5a1 Dbi Dmrt2 Fh1 Hagh Id4 Mbnl1 Mmd Ndufa6 Np15 Pdk4 Sdpr Serpina3c Slc1a5 Tnnc2 Twist2
166	V$CETS168_Q6	378	378	219	9635	5939	-2.74	0.0	1.38	0.21	0610007A15Rik 0610039N19Rik 1110006I15Rik 1500031H04Rik 1500040F11Rik 1810044O22Rik 2310001N14Rik 2310043K02Rik 2310075G12Rik 2310076O21Rik 2810423O19Rik 2900027G03Rik 3300001H21Rik 4933424N09Rik 5430431G03Rik 5730439E10Rik Abca8a Acas2 Acox1 Adcy4 Adfp Adh1 Admr Adpn Adra1a Akap1 Akt2 Alad Alas1 Aldh1a7 Amy1 Amy2 Antxr1 Aoc3 Aox1 Aqp1 Aqp7 Areg Arg2 Arl4 Art3 Asb5 Atf5 Atoh8 Atp5a1 Atp5h Atp5k A…
167	V$PR_01: high affinity binding sites for progesterone receptor	16	16	581	267	15307	-2.75	0.0	2.8	0.96	Ces3 Cited1 Dlat Gstz1 Immt Klrd1 Krt1-14 Lama1 Myom1 Ndufb8 Nrap Rtn2 Sdpr Sult1a1 Tnnc2 Tnni2
168	V$GATA2_03: GATA-binding factor 2	171	171	426	4693	10881	-2.75	0.0	0.23	0.0	0610039N19Rik 1110038M16Rik 1810029C22Rik 2900027G03Rik 5430431G03Rik 9030611N15Rik Abca8a Acadvl Actc1 Adh1 Akap1 Alad Aldh4a1 Antxr1 Art3 Art4 Atp5h Bckdhb Casq1 Casq2 Cav1 Ccl24 Ccl27 Ccrl1 Cd302 Cd34 Cd36 Cd3d Ces3 Cish Clca3 Cmkor1 Col3a1 Cox5a Cox7a1 Cs Csf2rb2 Csl Ctse Cugbp2 Cxcl4 Cxcr6 Cyp2e1 Cyp4b1 Defb1 Dmrt2 Dnajd1 Dusp1 Ebf1 Ebf2 Ech1 Edn1 Ehd2 Eif4e3 Eno3 Enpp2 Etfa Fabp4 Fbp2 Fez2 …
169	V$NKX25_01: homeo domain factor Nkx-2.5/Csx, tinman homolog	301	301	296	7669	7905	-2.79	0.0	1.2	0.16	0610009E20Rik 0610039P13Rik 1110006I15Rik 1110038M16Rik 1500031H04Rik 1500040F11Rik 1810044O22Rik 2310014H19Rik 2810423O19Rik 4933424N09Rik 5430431G03Rik 5730439E10Rik Acas2 Acox1 Actn3 Acyp2 Adfp Adh1 Admr Adn Adpn Adra1a Akt2 Alad Aldh1a7 Aldh4a1 Aldh6a1 Amy1 Amy2 Aoc3 Aqp7 Areg Art4 Atoh8 Atp5h Atpaf2 BC004012 BC004044 BC013529 BC028663 Bckdhb Bloc1s1 Blvrb C1galt1c1 C1r C1s Cabc1 Cach Cacna1s…
170	V$CREB_01: cAMP-responsive element binding protein	46	46	551	1427	14147	-2.8	0.0	0.1	0.0	Actn3 Adpn Adra1a Aldh6a1 Areg Arg2 Arl4 Asb5 BC013529 BC024806 Cd209d Cd7 Clstn3 Cox8a Cugbp2 Dnajb4 Dusp1 Fabp3 Fh1 Fkbp7 Gfpt2 Gpm6b Gsc Hint3 Hoxd8 Htatsf1 Kcna5 Lactb2 Mbnl1 Mdh2 Mfn2 Mlf1 Nap1l5 Ndufa5 Nifun Nrbf1 Pbef1 Pck1 Pdlim3 Rras Smarca1 Sult1a1 Tgfb1i1 Tgfb1i4 Timp3 Tnnc2
171	V$NFKB_C: NF-kappaB binding site	14	14	583	548	15026	-2.81	0.0	0.04	0.0	0610009E20Rik 0610039P13Rik Adra1a Atf5 Cox7a1 Cxcl4 Dpep1 Icam2 Nfkbia Pdk4 Pltp Smpd3 St3gal4 Tnip1
172	V$PBX_Q3	563	563	34	14874	700	-2.84	0.0	0.08	0.0	0610007A15Rik 0610009E20Rik 0610039P13Rik 1110006I15Rik 1110038M16Rik 1500031H04Rik 1500040F11Rik 1810029C22Rik 1810044O22Rik 2310001N14Rik 2310014H19Rik 2310043K02Rik 2310075G12Rik 2310076O21Rik 2610205H19Rik 2810423O19Rik 2900027G03Rik 3300001H21Rik 4933424N09Rik 5430431G03Rik 5730439E10Rik 9030611N15Rik Aacs Abca8a Acadl Acadm Acadvl Acas2 Acat1 Acox1 Acta1 Actc1 Actn3 Acyp2 Adcy4 Adfp Adh1 Ad…
173	V$CREBP1_Q2: CRE-binding protein 1	30	30	567	991	14583	-2.85	0.0	0.08	0.0	Actn3 Adpn Aldh6a1 Areg Arg2 Arl4 Clstn3 Dnajb4 Dusp1 Fabp3 Fkbp7 Fkbp9 Foxa1 Gfpt2 Gpm6b Hint3 Kcna5 Lactb2 Mbnl1 Mdh2 Mfn2 Mlf1 Ndufa5 Pbef1 Pck1 Pcolce2 Pdhb Pdlim3 Sult1a1 Tgfb1i4
174	V$ATF4_Q2: activating transcription factor 4	137	137	460	3780	11794	-2.86	0.0	0.24	0.0	0610007A15Rik 1500031H04Rik 2310001N14Rik 2310014H19Rik 2610205H19Rik 2810423O19Rik 2900027G03Rik Acas2 Adcy4 Adfp Adpn Alas1 Aldh6a1 Als2cr19 Amy2 Areg Arg2 Arl4 Art3 Atoh8 BC024806 Bloc1s1 Brp44l Calca Ccl27 Ccnd2 Cd209d Cd302 Cdo1 Cel Cidec Ckmt2 Clstn3 Col3a1 Cox4i1 Cox5b Cox8a Creb3 Crym Cs Cxcr3 Cyp2j9 D5Ertd33e Dgat2 Dnajb4 Dp1l1 Dusp1 Ebf1 Edn1 Ephx2 Epor Fabp3 Fabp4 Fap Fgb Fgf18 Fmo1 Fm…
175	V$PEBP_Q6	161	161	436	4014	11560	-2.86	0.0	1.31	0.2	0610007A15Rik 0610039N19Rik 1500040F11Rik 1810044O22Rik 2310001N14Rik 4933424N09Rik 9030611N15Rik Acox1 Acta1 Actn3 Adcy4 Adfp Adn Akap1 Akt2 Aldh1a7 Als2cr19 Antxr1 Arg2 Art4 Atp5a1 Atp5h BC024806 Bloc1s1 Blvrb Brp44l C1galt1c1 Cabc1 Casq1 Cbr2 Ccl27 Ccnd2 Ccrl1 Cd209b Cd3g Cd7 Cdh13 Cidec Cited1 Ckb Cldn15 Cmkor1 Cs Ctse Cxcl13 Cxcl15 Cxcl4 Cxcl7 Cxcr3 Cxcr6 Cyp4b1 Dapk2 Dci Defb1 Dnajd1 Dpt Dt…
176	V$PADS_C: Retroviral Poly A downstream element	162	162	435	4041	11533	-2.86	0.0	1.3	0.2	0610007A15Rik 1500040F11Rik 1810044O22Rik 2310043K02Rik 2310076O21Rik 2610205H19Rik 2810423O19Rik 3300001H21Rik 5430431G03Rik Aacs Abca8a Acadm Acadvl Acas2 Adfp Akap1 Akt2 Alad Aldh4a1 Amy1 Aox1 Aqp7 Arg2 Atp5a1 Atp5k BC010787 Bloc1s1 Blvrb Btbd4 Cach Car13 Car5b Casq2 Cbfa2t3h Ccrl1 Cd209d Cd302 Cd3d Cd3g Cd7 Chpt1 Cish Cldn15 Cln2 Col17a1 Cox6c Ctse Cxcl7 Cxcr3 Cxcr6 Cyb5 Dcn Dnajb4 Dpep1 Dpf3…
177	V$CREB_Q2_01	189	189	408	4765	10809	-2.87	0.0	1.19	0.16	2310001N14Rik 2310075G12Rik 2610205H19Rik 2810423O19Rik 2900027G03Rik 3300001H21Rik Acox1 Actn3 Adfp Adpn Adra1a Akt2 Aldh6a1 Als2cr19 Amy2 Aqp1 Areg Arg2 Arl4 Art3 Asb5 Atoh8 Atp5a1 BC004044 BC010787 BC013529 BC024806 Bloc1s1 Blvrb C1s Cach Calca Ccnd2 Cd1d1 Cd209d Cd7 Cdo1 Cel Chn1 Chpt1 Cish Cldn15 Cln2 Clstn3 Cox4i1 Cox5a Cox5b Cox6c Cox8a Crat Cugbp2 D5Ertd33e Decr1 Dgat2 Dlat Dnajb4 Dp1l1 D…
178	V$COMP1_01: COMP1	365	365	232	9667	5907	-2.87	0.0	0.37	0.0	0610009E20Rik 0610039N19Rik 0610039P13Rik 1500031H04Rik 1810029C22Rik 1810044O22Rik 2310014H19Rik 2310075G12Rik 2310076O21Rik 2610205H19Rik 2900027G03Rik 5730439E10Rik 9030611N15Rik Abca8a Acadl Acadm Acas2 Acat1 Acta1 Actc1 Actn3 Adcy4 Adfp Adh1 Adk Admr Adn Adpn Adra1a Akap1 Akt2 Alad Aldh1a7 Aldh4a1 Als2cr19 Amy2 Antxr1 Aox1 Aqp1 Arg2 Art3 Art4 Asb5 Aspa Atf5 Atoh8 Atp2a2 Atp5h Atp5k Atpaf2 BC…
179	V$PTF1BETA_Q6	56	56	541	1259	14315	-2.88	0.0	1.93	0.46	0610039N19Rik 4933424N09Rik Actn3 Aldh1a7 Arl4 Art4 Atoh8 Brp44l C1s Chst1 Cmkor1 Cox6c Cox8b Cpt1b Cxcr6 Dapk2 Dcn Defb1 Dgat2 Dnajb4 Dpep1 Dpf3 Ech1 Eif4e3 Epas1 F13a1 Fabp3 Fgb Glcci1 Hrc Htatsf1 Htra3 Igfbp6 Loxl1 Lpl Marveld1 Mccc1 Meig1 Olfm1 Procr Ptprcap Rbpms2 Reck Rpl5 Serpina3c Sh3bp5 Slc7a6 Snrk Sucnr1 Tgoln1 Thy1 Tmod4 Tnip1 Upk3a Xlkd1 Zfp354b
180	V$AMEF2_Q6: myocyte enhancer factor	54	54	543	1628	13946	-2.88	0.0	0.13	0.0	1110006I15Rik 1500031H04Rik 2310043K02Rik Acox1 Acta1 Aldh1a7 BC028663 BC054059 Birc3 Brp44l Casq1 Cd1d1 Cidec Ckb Ckmt2 Cnn1 Cox6a2 Cpt1b Csf2rb2 Cxcl13 Cxcl15 Ebf2 Echs1 Efemp1 Eno3 Fabp4 Gdf10 Gimap6 Hoxd4 Hp Hrc Htatsf1 Klhl2 Lum Myl4 Nid1 Npy1r Nrap Pcx Pkd2l2 Pla2g2d Pthr1 Ramp2 Rpl5 Slc16a1 Slc25a20 Sorbs1 Tgfb1i4 Tnni2 Tnnt3 Txnrd3 Upk3a Vamp5 Wwp1
181	V$MEF3_B: MEF-3	24	24	573	461	15113	-2.9	0.0	2.41	0.68	3300001H21Rik Cd151 Chpt1 Cish Dpep1 Ebf2 Eng Eno3 Fzd4 Gys2 Hoxa7 Hrc Myct1 Myom2 Ndufb7 Orm2 Phyh Pvalb Sgce Slc28a2 Slc41a3 Sntg2 St8sia4 Stat5a
182	V$ZTA_Q2	183	183	414	4930	10644	-2.9	0.0	0.34	0.0	0610009E20Rik 0610039N19Rik 1110006I15Rik 1500031H04Rik 1810029C22Rik 2310014H19Rik 2310043K02Rik 2310075G12Rik 2810423O19Rik 2900027G03Rik 3300001H21Rik 5730439E10Rik 9030611N15Rik Abca8a Acadvl Acat1 Acox1 Adcy4 Adk Adn Akap1 Akt2 Alas1 Aldh1a7 Aldh4a1 Als2cr19 Aoc3 Aox1 Aqp7 Arg2 Art3 Art4 Atf5 Atp2a2 BC010787 BC013529 BC054059 Birc3 Blvrb C1r C1s Cabc1 Car5b Cbfa2t3h Ccrl1 Cd1d1 Cd34 Cd36 Cd3…
183	V$NFKAPPAB_01: NF-kappaB	92	92	505	2200	13374	-2.9	0.0	1.59	0.25	0610039N19Rik 0610039P13Rik 1110038M16Rik 2310075G12Rik 2310076O21Rik 4933424N09Rik Acadl Acas2 Acox1 Actc1 Actn3 Adk Adra1a Akap1 Akt2 Alas1 Aldh6a1 Aoc3 Arg2 Atf5 Atpaf2 Birc3 Blvrb Btbd4 C1s Car13 Ccl11 Cd151 Cd302 Chrdl2 Cidec Clca3 Cln2 Clpx Cox4i1 Cox7a1 Cpt2 Cxcl4 Cyb5 Dapk2 Defb1 Dpep1 Edg1 Eng Enpp2 Ephx2 Etfa Fkbp9 Fmo1 Ghr Glud1 Gprc5b Gstk1 Hoxa7 Icam2 Jag2 Kazald1 Lace1 Mcpt5 Meig1 M…
184	V$TCF1P_Q6	387	387	210	10217	5357	-2.93	0.0	0.4	0.0	0610007A15Rik 0610009E20Rik 1110006I15Rik 1500031H04Rik 1500040F11Rik 1810029C22Rik 1810044O22Rik 2310001N14Rik 2310014H19Rik 2310075G12Rik 2610205H19Rik 2810423O19Rik 2900027G03Rik 3300001H21Rik 4933424N09Rik 5430431G03Rik 5730439E10Rik Abca8a Acadl Acadm Acadvl Acox1 Acta1 Actn3 Adcy4 Adfp Adh1 Adpn Akap1 Akt2 Alad Alas1 Aldh1a1 Aldh1a7 Als2cr19 Antxr1 Aoc3 Aox1 Aqp1 Areg Arg2 Art4 Atf5 Atoh8 A…
185	V$ELF1_Q6	279	279	318	7360	8214	-2.93	0.0	0.49	0.0	0610009E20Rik 0610039N19Rik 1810029C22Rik 2610205H19Rik 2810423O19Rik 3300001H21Rik 4933424N09Rik 9030611N15Rik Abca8a Acadl Acas2 Acox1 Actn3 Acyp2 Adcy4 Admr Adn Adpn Adra1a Akt2 Alas1 Aldh1a1 Aldh1a7 Aldh4a1 Aldh6a1 Amy1 Aqp1 Aqp7 Areg Art3 Asb5 Aspa Atoh8 Atp2a2 Atp5h Atpaf2 BC004012 BC024139 BC028663 BC054059 Birc3 C1r C1s Car13 Car3 Car5b Casq1 Casq2 Cbfa2t3h Ccnd2 Ccrl1 Cd151 Cd1d1 Cd209b …
186	V$HAND1E47_01: Hand1:E47 heterodimer	349	349	248	9032	6542	-2.94	0.0	0.85	0.0	0610009E20Rik 0610039N19Rik 1500031H04Rik 1500040F11Rik 2310001N14Rik 2310014H19Rik 2310043K02Rik 2310076O21Rik 2810423O19Rik 3300001H21Rik 4933424N09Rik 5430431G03Rik 5730439E10Rik 9030611N15Rik Aacs Abca8a Acadm Acadvl Acas2 Acat1 Actn3 Admr Akap1 Akt2 Aldh1a7 Aldh6a1 Als2cr19 Amy1 Amy2 Aox1 Aqp1 Aqp7 Arg2 Arl4 Art3 Art4 Asb5 Atoh8 Atp5h BC004044 BC024806 BC028663 BC054059 Birc3 Bloc1s1 Blvrb C…
187	V$SREBP_Q3	197	197	400	5021	10553	-2.94	0.0	1.01	0.06	0610007A15Rik 0610039P13Rik 1110006I15Rik 1110038M16Rik 1500031H04Rik 1500040F11Rik 2310001N14Rik 2310076O21Rik 2610205H19Rik 3300001H21Rik 5430431G03Rik 5730439E10Rik Abca8a Acadvl Acas2 Actn3 Adk Admr Adpn Akap1 Alad Arl4 Atf5 Atoh8 Atp2a2 BC004012 BC004044 BC010787 BC024139 BC024806 Blvrb Brp44l C1s Cabc1 Cacna1s Car13 Car3 Car4 Casq2 Cav1 Ccrl1 Cd209b Cd34 Cd3d Cd3g Cd7 Cdo1 Chn1 Cidec Cish C…
188	V$ACAAT_B: Avian C-type CCAAT box	49	49	548	1091	14483	-2.95	0.0	1.91	0.45	2310014H19Rik Akap1 Alad Alas1 Atpaf2 BC004044 Blvrb Brp44l Btbd4 Calca Cd302 Cd7 Chn1 Ckb Ckmt2 Cox7a1 Cyp4b1 Dmrt2 Dnajb4 Dusp10 Galntl1 Gfpt2 Ggtla1 Glcci1 Grpel1 Gys2 Hagh Hdgfrp2 LOC330189 Lactb2 Ltbp4 Mknk2 Mlf1 Myl4 Myom1 Np15 Pank3 Paqr4 Pfkfb1 Pgm2 S3-12 Sdpr Smarca1 Sox7 Sucnr1 Tmeff2 Tph1 Txnrd3 Xpnpep2
189	V$PAX6_01: Pax-6	281	281	316	7301	8273	-2.95	0.0	0.73	0.0	0610009E20Rik 1110006I15Rik 1110038M16Rik 1500031H04Rik 1810044O22Rik 2310014H19Rik 2310043K02Rik 2310075G12Rik 3300001H21Rik 5730439E10Rik 9030611N15Rik Aacs Abca8a Acadvl Acta1 Acyp2 Adk Adn Akap1 Aldh1a1 Aldh4a1 Antxr1 Aox1 Art3 Art4 Asb5 Atf5 Atp2a2 Atp5k BC004044 BC010787 BC024806 Birc3 Blvrb Btbd4 C1s Cacna1s Car3 Car4 Cbfa2t3h Ccl11 Ccl24 Ccl27 Ccnd2 Cd151 Cd1d1 Cd209d Cd34 Cd36 Cdh13 Cel …
190	V$E2F4DP2_01: E2F-4:DP-2 heterodimer	75	75	522	1766	13808	-2.96	0.0	1.64	0.27	0610009E20Rik 1110006I15Rik 2310076O21Rik 4933424N09Rik Adh1 Aldh6a1 Als2cr19 Atf5 Atp5h Atp5k BC010787 BC024806 Brp44l C1galt1c1 Calca Ccl24 Chrdl2 Cmkor1 Cox4i1 Cox5a Cox6c Cox8a Csl Cxcl13 Cyp4b1 Dbi Dusp1 Ehd2 Esrrb Faf1 Fap Fasn Fh1 Figf Fli1 Gnai1 Gprc5b Gstz1 Hint2 Irf4 Jag2 Kazald1 Klf15 Klhl2 Lims2 Lpl Lrp1 Mef2c Myct1 Nap1l5 Nnat Nrg4 Paqr4 Pde1a Phka1 Phkg1 Pltp Ppp2r5a Pxmp2 Rbpms2 Sd…
191	V$CAAT_01: cellular and viral CCAAT box	361	361	236	9377	6197	-2.96	0.0	0.76	0.0	0610009E20Rik 1110038M16Rik 1500031H04Rik 1500040F11Rik 1810029C22Rik 1810044O22Rik 2310001N14Rik 2310014H19Rik 2310043K02Rik 2310076O21Rik 2610205H19Rik 2900027G03Rik 3300001H21Rik 4933424N09Rik 5430431G03Rik 5730439E10Rik 9030611N15Rik Abca8a Acat1 Acox1 Actc1 Actn3 Adfp Adh1 Adk Admr Adn Adpn Adra1a Akap1 Akt2 Alad Alas1 Aldh1a7 Aldh4a1 Aldh6a1 Als2cr19 Amy2 Antxr1 Aox1 Aqp1 Areg Arg2 Arl4 Art…
192	V$CREBATF_Q6	177	177	420	4502	11072	-2.97	0.0	1.01	0.06	1500031H04Rik 2310001N14Rik 2310075G12Rik 2610205H19Rik 2810423O19Rik 2900027G03Rik Acox1 Actn3 Adfp Adpn Adra1a Akt2 Alas1 Aldh6a1 Amy2 Aqp1 Areg Arg2 Arl4 Asb5 Atoh8 Atp5a1 BC004044 BC010787 BC013529 BC024806 Bloc1s1 Blvrb C1s Cach Calca Car3 Ccnd2 Cd209d Cd7 Cdo1 Cel Chn1 Chpt1 Cish Ckmt2 Cln2 Clstn3 Col17a1 Cox5b Cox6c Cox8a Crat Crym Cugbp2 D5Ertd33e Decr1 Dgat2 Dnajb4 Dp1l1 Dpf3 Dusp1 Ebf1 …
193	V$AREB6_02: AREB6 (Atp1a1 regulatory element binding factor 6)	228	228	369	5993	9581	-2.97	0.0	0.56	0.0	0610009E20Rik 1500031H04Rik 1500040F11Rik 2310043K02Rik 2310075G12Rik 3300001H21Rik 5430431G03Rik 5730439E10Rik 9030611N15Rik Abca8a Acas2 Acat1 Acta1 Adk Admr Adn Aldh1a1 Aldh6a1 Als2cr19 Amy2 Antxr1 Aoc3 Aox1 Arg2 Aspa BC010787 BC013529 BC024139 BC054059 Birc3 Bloc1s1 Bmp6 Brp44l C1galt1c1 Cabc1 Cach Calca Car13 Car3 Cbr2 Ccl11 Ccl24 Ccl27 Cd151 Cd209b Cd34 Cd3d Cd7 Cdh13 Cel Chn1 Cish Cldn15 C…
194	V$TITF1_Q3: TTF-1, TITF1 (thyroid transcription factor 1)	232	232	365	6036	9538	-2.97	0.0	0.7	0.0	0610039N19Rik 1810029C22Rik 2310043K02Rik 2310075G12Rik 3300001H21Rik 5430431G03Rik Aacs Abca8a Acadvl Acox1 Actc1 Acyp2 Adcy4 Adh1 Adk Adra1a Akt2 Alad Als2cr19 Amy1 Amy2 Aoc3 Aox1 Aqp7 Arg2 Art4 Aspa Atp5h BC004012 BC004044 BC010787 BC024806 C1r Cach Calca Car13 Car4 Ccnd2 Ccrl1 Cd209b Cd302 Cd34 Cd36 Cd3g Cdo1 Chpt1 Cidec Cish Cited1 Clca3 Cnn1 Col3a1 Cox5a Cox5b Cox6a2 Creb3 Crym Cs Csf2rb2 C…
195	V$AML_Q6	125	125	472	3425	12149	-2.98	0.0	0.3	0.0	1810044O22Rik 4933424N09Rik Acta1 Actn3 Adn Adra1a Akap1 Akt2 Aldh1a7 Aox1 Arg2 Art4 Atp5a1 Atp5k BC024806 Bloc1s1 Blvrb Brp44l C1galt1c1 C1s Car3 Ccl27 Ccrl1 Cd209d Cd302 Cd3d Cd3g Cd7 Cidec Cited1 Ckb Cldn15 Cmkor1 Cox6c Cox8b Cxcl7 Cxcr3 Cxcr6 Cyp2e1 Cyp2j9 Dapk2 Defb1 Dnajd1 Dpep1 Dpt Dtx1 Ebf1 Edn1 Efemp1 Eno3 F13a1 Fabp3 Fh1 Fhl1 Figf Fthfd Fxyd2 Gpm6b Gpr109b Gpx3 Gsn Gstk1 Gstm2 Gstm3 Gst…
196	V$GATA2_02: GATA-binding factor 2	201	201	396	5306	10268	-2.98	0.0	0.52	0.0	0610039N19Rik 1110038M16Rik 1500040F11Rik 2310075G12Rik 2900027G03Rik 5430431G03Rik 9030611N15Rik Abca8a Acadvl Actc1 Adcy4 Akap1 Aldh1a1 Aldh4a1 Antxr1 Aqp7 Art3 Art4 Atoh8 Atp5k Bckdhb Bmp6 Btbd4 C1r C1s Car5b Cav1 Ccl24 Ccl27 Cd34 Cd36 Cd3d Cd3g Cel Ces3 Chrdl2 Cish Clca3 Cnn1 Col3a1 Cox7a1 Cs Csf2rb2 Csl Ctse Cugbp2 Cxcl13 Cxcl4 Cxcr6 Cyp4b1 Dci Decr1 Defb1 Dgat2 Dmrt2 Dpep1 Dpt Dtx2 Dusp1 Eb…
197	V$NFY_Q6: nuclear factor Y (Y-box binding factor)	212	212	385	5486	10088	-2.99	0.0	0.78	0.0	0610009E20Rik 1500031H04Rik 1810029C22Rik 1810044O22Rik 2310014H19Rik 2310043K02Rik 2310076O21Rik 2610205H19Rik 3300001H21Rik 5730439E10Rik Abca8a Acadl Acat1 Acox1 Actn3 Adk Adpn Adra1a Akap1 Alad Aldh1a7 Aldh4a1 Aldh6a1 Amy2 Antxr1 Aox1 Areg Arl4 Atf5 Atp2a2 Atp5a1 Atp5h BC010787 BC024806 BC028663 Bckdhb Brp44l Btbd4 C1galt1c1 C1r C1s Cacna1s Calca Car3 Car4 Car5b Ccl11 Cd151 Cd209b Cd302 Cd7 C…
198	V$AP1_Q2: activator protein 1	407	407	190	10539	5035	-2.99	0.0	0.87	0.0	0610007A15Rik 0610039N19Rik 0610039P13Rik 1110006I15Rik 1110038M16Rik 1500040F11Rik 1810029C22Rik 1810044O22Rik 2310001N14Rik 2310075G12Rik 2810423O19Rik 2900027G03Rik 3300001H21Rik 4933424N09Rik 5430431G03Rik 5730439E10Rik 9030611N15Rik Aacs Acadm Acas2 Acat1 Acta1 Actc1 Acyp2 Adh1 Adk Admr Adpn Akap1 Akt2 Alad Alas1 Aldh1a1 Aldh1a7 Aldh4a1 Aldh6a1 Als2cr19 Amy1 Amy2 Antxr1 Aox1 Aqp1 Aqp7 Areg A…
199	V$XBP1_01: X-box-binding protein 1	46	46	551	1396	14178	-3.0	0.0	0.14	0.0	1110006I15Rik 1500040F11Rik 1810029C22Rik 2900027G03Rik 5430431G03Rik 5730439E10Rik Acox1 Adfp Adh1 Aldh4a1 Aqp1 Arl4 Atp2a2 Casq2 Cish Clstn3 Cox6c Cyp2e1 Dbi Enpep Fcgrt Fh1 Glul Gypc Hk2 Irx4 Jag2 Lactb2 Lims2 Mapk12 Mfn2 Mknk2 Ntf3 Pdcd8 Pdhb Pdk4 Phkg1 Ptger3 Sh3bp5 Snrk Srpx2 Sult1a1 Thbd Ttc7b Ubxd1 Wnt4
200	V$COREBINDINGFACTOR_Q6	196	196	401	5083	10491	-3.01	0.0	0.74	0.0	0610039P13Rik 1500040F11Rik 2310001N14Rik 2810423O19Rik 4933424N09Rik Acadm Acta1 Actn3 Admr Adn Adra1a Akap1 Akt2 Aldh4a1 Amy1 Amy2 Antxr1 Aox1 Aqp1 Arg2 Art4 Aspa Atp5a1 Atp5h Atp5k BC024806 BC028663 Bckdhb Bloc1s1 Blvrb Brp44l C1galt1c1 C1s Cabc1 Car3 Casq1 Casq2 Cbr2 Ccl27 Ccnd2 Cd209b Cd209d Cd302 Cd3d Cd3g Cd7 Cited1 Ckb Cldn15 Cmkor1 Cox6c Cox8b Ctse Cxcl7 Cxcr3 Cxcr6 Cyb5 Cyp2e1 Cyp2j9 Da…
201	V$STAT5A_02	101	101	496	2471	13103	-3.01	0.0	1.34	0.21	0610007A15Rik 1110006I15Rik 2310001N14Rik 9030611N15Rik Abca8a Acta1 Adfp Amy1 Antxr1 Areg Arg2 Atf5 Atoh8 Atp5a1 Atpaf2 BC028663 C1r Car3 Car4 Casq2 Cav1 Ccl11 Ccnd2 Cd3d Cd3g Cdo1 Cish Ckmt2 Cox6c Dpf3 Dtx2 Edg1 Eif4ebp1 Elovl6 Eno3 Enpp2 Esrrb Etfdh F13a1 Fbxo9 Fxyd2 Gimap3 Gimap6 Glul Glycam1 Gnai1 Gpt2 Gstz1 Hadhb Hint3 Hk2 Hoxa7 Hoxc6 Hsdl2 Immt Itih2 Khk LOC330189 Lama1 Ldb3 Lgals12 Lpgat1…
202	V$CREB_Q4_01	171	171	426	4541	11033	-3.01	0.0	0.47	0.0	2310001N14Rik 2310075G12Rik 2810423O19Rik 2900027G03Rik Acox1 Actn3 Adfp Adpn Adra1a Akt2 Aldh6a1 Amy2 Aqp1 Areg Arg2 Arl4 Asb5 Atoh8 Atp5a1 BC004044 BC013529 BC024806 Bloc1s1 Blvrb C1s Cach Calca Car3 Ccnd2 Cd209d Cd7 Cdo1 Cel Chn1 Chpt1 Cish Cldn15 Cln2 Clstn3 Cmkor1 Col17a1 Cox4i1 Cox5b Cox6c Cox8a Crat Crym Cugbp2 D5Ertd33e Dgat2 Dlat Dnajb4 Dp1l1 Dpep1 Dpf3 Dusp1 Ebf1 Ebf2 Eltd1 Enpep Esrrb …
203	V$RORA1_01: RAR-related orphan receptor alpha1	66	66	531	1912	13662	-3.02	0.0	0.19	0.0	0610039N19Rik 1810029C22Rik 2310014H19Rik Aqp7 Arl4 Asb5 Atp5k BC004012 BC054059 Brp44l Cabc1 Calca Car3 Cd7 Cel Cited1 Ckmt2 Clpx Cox5b Cox8a Cs Csl D5Ertd33e Eno3 Epas1 Fabp4 Fh1 Fmo2 Glycam1 Grpel1 Gypc Gys2 Hoxd8 Igj Immt Irf4 Itih2 Lrrc2 Marveld1 Nap1l5 Ndufa2 Pde8a Pla2g2d Procr Pthr1 Ptprcap Reck Rpl5 Sepp1 Sfrp4 Slc25a19 Slc25a20 Slc25a4 Smpx Spn St3gal4 Tcf15 Tcfap2a Tek Timp3 Tmem45b Tp…
204	V$STAT_01: signal transducers and activators of transcription	107	107	490	2950	12624	-3.02	0.0	0.29	0.0	0610007A15Rik 1500040F11Rik Adfp Akt2 Amy2 Atf5 Atp5a1 BC004044 BC024139 BC024806 Brp44l C1galt1c1 C1r Cacna1s Car3 Ccl11 Ccl24 Ccnd2 Cd302 Cd34 Cd3d Cd3g Cish Ckb Ckmt2 Clca3 Cmkor1 Cox5b Crym Ctse Cxcr6 Cyp2j9 Cyp4b1 Defb1 Dtx2 Edg1 Efemp1 Eif4ebp1 Eng Epas1 Esrrb Etfdh Faf1 Fbp2 Fh1 Fkbp7 Glul Glycam1 Gpx7 Gyg1 Gypc Hadhb Hnmt Hoxa7 Ifngr1 Igk-V8 Itih2 Jag2 Ldb3 Lipe Lrp1 Ltbp4 Matn2 Mylpf Ndu…
205	V$BACH2_01: BTB and CNC homolog 2	406	406	191	10613	4961	-3.03	0.0	0.6	0.0	0610007A15Rik 0610039N19Rik 1110006I15Rik 1500031H04Rik 1500040F11Rik 1810029C22Rik 2310001N14Rik 2310043K02Rik 2310075G12Rik 2310076O21Rik 2610205H19Rik 2810423O19Rik 2900027G03Rik 3300001H21Rik 5730439E10Rik 9030611N15Rik Aacs Abca8a Acadvl Acas2 Acat1 Acta1 Actc1 Acyp2 Adcy4 Adh1 Adk Admr Adn Adpn Adra1a Akap1 Akt2 Alas1 Aldh1a7 Aldh4a1 Aldh6a1 Als2cr19 Amy1 Amy2 Aoc3 Aox1 Aqp7 Arg2 Art3 Art4 …
206	V$CHOP_01: heterodimers of CHOP and C/EBPalpha	173	173	424	4455	11119	-3.03	0.0	0.83	0.0	1810044O22Rik 2310043K02Rik 2310075G12Rik 2310076O21Rik 2610205H19Rik 2900027G03Rik 4933424N09Rik Aacs Acas2 Acox1 Adcy4 Adfp Adk Alad Alas1 Amy2 Aox1 Arg2 Atp5k BC013529 Bckdhb C1galt1c1 C1r C1s Cach Car13 Car3 Car4 Casq2 Ccl24 Ccnd2 Cd209d Cd34 Cdh13 Cdo1 Ces3 Cish Cln2 Cmkor1 Cnn1 Col17a1 Cox5b Cox6a1 Cox6a2 Creb3 Cs Cxcl12 Cxcl13 Cxcl14 Cyp2j9 Dapk2 Dnajd1 Dtx1 Dusp1 Echs1 Edg1 Efemp1 Egfl7 E…
207	V$GFI1_01: growth factor independence 1	176	176	421	4542	11032	-3.03	0.0	0.8	0.0	0610009E20Rik 1110038M16Rik 2900027G03Rik 3300001H21Rik 9030611N15Rik Acyp2 Adcy4 Adh1 Akt2 Aldh1a1 Aoc3 Aox1 Aqp1 Art3 Atp5a1 BC004012 BC054059 Birc3 Cav1 Cbfa2t3h Ccl27 Cd209d Cdh13 Chn1 Chpt1 Cldn15 Clstn3 Col17a1 Col3a1 Cox6a1 Cox6a2 Csf2rb2 Csl Ctse Cugbp2 Cxcl14 Cxcl4 Cxcl7 Cyp4b1 Dci Dmrt2 Dnajd1 Dpf3 Dpt Dtx1 Dtx2 Ebf1 Ech1 Echs1 Edn1 Elovl3 Enpp2 Epas1 Epor Etfdh F13a1 Fabp4 Faf1 Fbln1 F…
208	V$ETS2_B: c-Ets-2 binding sites	166	166	431	4281	11293	-3.05	0.0	0.8	0.0	0610039N19Rik 1500031H04Rik 3300001H21Rik 9030611N15Rik Abca8a Adcy4 Adh1 Admr Adn Adra1a Aldh1a7 Amy1 Aoc3 Aox1 Aqp1 Art3 Art4 Aspa Atf5 Atoh8 Atp5h BC024139 BC024806 BC054059 Birc3 Brp44l Calca Car13 Cbfa2t3h Ccl24 Ccnd2 Ccrl1 Cd34 Cln2 Cox5b Cox8b Creb3 Csf2rb2 Csl Ctse Cxcl13 Cxcl14 Cxcl4 Cxcl7 Cxcr3 Cxcr6 Cyp2e1 Cyp4b1 D5Ertd33e Dcn Dtx2 Edn1 Egfl7 Ehd2 Eif4e3 Eng Enpep Ephx2 Epor Esrrb Etfa…
209	V$GRE_C: Glucocorticoid response element	28	28	569	572	15002	-3.05	0.0	2.11	0.57	2810423O19Rik 3300001H21Rik Akap1 C1r Car5b Cav1 Chst1 Cidea Cyp2e1 Dlat Dusp1 Fmo1 Ghitm Ghr Hp Icam2 Klrd1 Meox2 Myom1 Ndufb8 Nrp1 Orm1 Prss11 Rtn2 Sdpr Serpina3c Serpina3m Vegfc
210	V$E47_02: E47	92	92	505	2243	13331	-3.06	0.0	1.34	0.21	1500031H04Rik 1500040F11Rik 2310043K02Rik 2610205H19Rik 3300001H21Rik 5730439E10Rik 9030611N15Rik Admr Adn Aldh4a1 Als2cr19 Aqp7 Areg Arl4 BC004044 BC028663 BC054059 Birc3 Btbd4 Cabc1 Cach Car3 Ccl27 Cd151 Cd1d1 Cldn15 Clstn3 Cmkor1 Cox6a1 Cox6a2 Cox6c Crym Cs Cyb5 Dpt Dtx1 Eltd1 Fech Fhl1 Fxyd2 Galntl1 Gpt1 Gpx3 Gsn Gstm2 Gyg1 Gypc Gys2 Hrc Hsd11b1 Htra3 Irx4 Khk Lamb1-1 Lipe Mapk12 Mef2a Mef2c …
211	V$VMYB_01: v-Myb	426	426	171	11104	4470	-3.06	0.0	0.68	0.0	0610007A15Rik 0610009E20Rik 0610039N19Rik 1110006I15Rik 1110038M16Rik 1810029C22Rik 1810044O22Rik 2310001N14Rik 2310014H19Rik 2310043K02Rik 2310075G12Rik 2310076O21Rik 2610205H19Rik 2810423O19Rik 2900027G03Rik 3300001H21Rik 4933424N09Rik 5430431G03Rik 9030611N15Rik Aacs Acadl Acadm Acadvl Acas2 Acat1 Actc1 Acyp2 Adcy4 Adfp Adk Adpn Adra1a Akap1 Akt2 Alad Aldh1a1 Aldh1a7 Aldh4a1 Aldh6a1 Als2cr19 A…
212	V$E12_Q6	158	158	439	4061	11513	-3.06	0.0	0.84	0.0	0610039N19Rik 2310014H19Rik 2310043K02Rik 2610205H19Rik 5430431G03Rik Aacs Acat1 Acta1 Adcy4 Adk Admr Alas1 Aldh4a1 Aldh6a1 Als2cr19 Aox1 Areg Arg2 Arl4 Atf5 Atp5a1 BC004044 BC013529 BC028663 C1galt1c1 Cach Cbr2 Cd151 Cd3g Cel Chrdl2 Cln2 Cmkor1 Cox4i1 Crat Cryab Cxcl13 Cxcl14 Cxcl4 Cxcr3 Cyp2e1 Dbi Dci Dlat Dmrt2 Dtx1 Dtx2 Dusp1 Ech1 Ehd2 Eif4e3 Eltd1 Eno3 Esrrb Etfa Etfdh Fabp3 Fech Fhl1 Gadd45…
213	V$OCT_C: Octamer binding site	33	33	564	1044	14530	-3.06	0.0	0.12	0.0	Adpn Aldh1a7 BC013529 C1r Car13 Creb3 Csf2rb2 Cxcl7 Cyp2j9 Ebf1 Figf Gadd45g Glud1 Lpl Lum Meig1 Mocs2 Msra Ndufa5 Ndufs4 Pfkfb1 Ptges Rras Serpina3c Slc22a3 Smpd3 Spn St3gal4 Stc2 Sucnr1 Sycp3 Tek Upk3a
214	V$NRF2_Q4: heterodimer containing Nrf2	159	159	438	4085	11489	-3.06	0.0	0.85	0.0	0610007A15Rik 0610039N19Rik 0610039P13Rik 1810029C22Rik 2310001N14Rik 2310014H19Rik 2310043K02Rik 2610205H19Rik 2810423O19Rik 2900027G03Rik 3300001H21Rik 5730439E10Rik Aacs Abca8a Acadm Acta1 Actc1 Adk Admr Adn Adpn Alas1 Aldh1a7 Als2cr19 Amy2 Aox1 Atp5k BC024139 BC028663 Bloc1s1 Cabc1 Cacna1s Car13 Casq2 Cbfa2t3h Ccl24 Ccl27 Ccrl1 Cd209b Cd209d Cd302 Cd34 Cd36 Cd7 Cdo1 Ces3 Chst1 Cidec Cish Clca…
215	V$TFIIA_Q6	543	543	54	13987	1587	-3.08	0.0	1.6	0.25	0610007A15Rik 0610009E20Rik 0610039N19Rik 0610039P13Rik 1110006I15Rik 1110038M16Rik 1500031H04Rik 1500040F11Rik 1810029C22Rik 1810044O22Rik 2310001N14Rik 2310014H19Rik 2310043K02Rik 2310075G12Rik 2310076O21Rik 2610205H19Rik 2810423O19Rik 2900027G03Rik 3300001H21Rik 4933424N09Rik 5430431G03Rik 5730439E10Rik 9030611N15Rik Aacs Abca8a Acadl Acadm Acadvl Acat1 Acox1 Acta1 Actc1 Acyp2 Adcy4 Adfp Adh1 …
216	V$AP1_Q4: activator protein 1	491	491	106	12680	2894	-3.09	0.0	1.12	0.12	0610007A15Rik 0610039N19Rik 0610039P13Rik 1110006I15Rik 1110038M16Rik 1500031H04Rik 1500040F11Rik 1810029C22Rik 1810044O22Rik 2310001N14Rik 2310076O21Rik 2610205H19Rik 2810423O19Rik 2900027G03Rik 3300001H21Rik 4933424N09Rik 5430431G03Rik 5730439E10Rik 9030611N15Rik Aacs Abca8a Acadm Acadvl Acas2 Acat1 Acox1 Acta1 Actc1 Actn3 Acyp2 Adfp Adh1 Adk Admr Adn Adpn Adra1a Akap1 Akt2 Alad Alas1 Aldh1a1 A…
217	V$AP1_C: AP-1 binding site	116	116	481	2918	12656	-3.1	0.0	1.05	0.06	0610007A15Rik 0610039N19Rik 1810029C22Rik 2810423O19Rik 3300001H21Rik 9030611N15Rik Abca8a Acadvl Actc1 Adk Admr Adpn Akap1 Alas1 Aldh1a7 Als2cr19 Amy2 Aox1 Aqp7 Atf5 BC010787 BC013529 Cabc1 Car13 Car5b Ccl27 Cd151 Cd302 Cd7 Cdh13 Chst1 Cidec Cish Col3a1 Cox5a Cox6a1 Crym Cugbp2 Cxcl14 Cxcl7 Cxcr6 D5Ertd33e Dci Edg1 Elovl3 Fabp4 Fbp2 Fez2 Fgb Fgf18 Figf Fli1 Foxa1 Fxyd1 Gfpt2 Ghr Gimap1 Glud1 Gpx…
218	V$NERF_Q2: new ets-related factor 1a	36	36	561	780	14794	-3.1	0.0	1.88	0.44	Admr Arl4 Atoh8 Atp5h BC054059 Cbr2 Ccnd2 Ccrl1 Cd34 Creb3 Ctse Cxcl14 Esrrb Etfa F13a1 Fbp2 Fthfd Icam2 Ifi27 Klrd1 Krt1-14 Loxl1 Mrpl12 Myh6 Ndufv1 Np15 Ntf3 Pank3 Pnpla2 Prelp Scg3 Serpina3c Sh3tc1 Sncg Sorbs1 Tgm2
219	V$LDSPOLYA_B: Lentiviral Poly A downstream element	475	475	122	12487	3087	-3.1	0.0	0.41	0.0	0610009E20Rik 0610039N19Rik 1110006I15Rik 1110038M16Rik 1500031H04Rik 1500040F11Rik 1810029C22Rik 2310001N14Rik 2310014H19Rik 2310075G12Rik 2900027G03Rik 3300001H21Rik 5430431G03Rik 5730439E10Rik 9030611N15Rik Aacs Abca8a Acadl Acadm Acadvl Acas2 Acat1 Acox1 Acta1 Actc1 Actn3 Acyp2 Adcy4 Adfp Adh1 Adk Admr Adn Adpn Adra1a Akt2 Alad Alas1 Aldh1a1 Aldh1a7 Aldh4a1 Aldh6a1 Als2cr19 Amy1 Amy2 Aoc3 Aox…
220	V$GCM_Q2	138	138	459	3546	12028	-3.11	0.0	0.83	0.0	0610007A15Rik 0610009E20Rik 1110006I15Rik 1500040F11Rik 1810044O22Rik 2900027G03Rik 5730439E10Rik Acta1 Adfp Adk Adn Adpn Amy2 Antxr1 Aqp7 Atoh8 Atp5a1 BC013529 BC024139 BC028663 BC054059 Cabc1 Cach Cacna1s Car13 Casq2 Ccl27 Ccnd2 Cd151 Cd209b Cd7 Cdh13 Cidea Ckmt2 Cln2 Clpx Cox5a Cox7a1 Cpt2 Cryab Cxcl4 Dmrt2 Dp1l1 Dtx1 Ebf1 Efemp1 Eltd1 Enpp2 Ephx2 Etfdh Fabp4 Fasn Fgf18 Fmo2 Fmod Ggtla1 Ghr Gl…
221	V$AREB6_01: AREB6 (Atp1a1 regulatory element binding factor 6)	126	126	471	3365	12209	-3.11	0.0	0.46	0.0	0610039P13Rik 2310043K02Rik 5730439E10Rik Acadl Acadm Acta1 Adfp Adh1 Admr Akap1 Amy2 Arl4 Aspa BC028663 Birc3 Btbd4 C1s Cabc1 Cach Calca Car5b Casq2 Cbfa2t3h Ccl11 Ccl24 Ccl27 Ccnd2 Cd1d1 Cd209b Cd302 Cd7 Cdh13 Cel Cidec Cldn15 Cox5b Cox6c Cpt1b Cxcl13 Dci Defb1 Echdc1 Edg1 Egfl7 Ehd2 Elovl3 Epor Esrrb Etfa F13a1 Fasn Fbln1 Fcgrt Fhl1 Fkbp9 Fxyd2 Gadd45g Ghitm Glcci1 Glul Gpx7 Grpel1 Gstm2 Gstm3…
222	V$COUP_01: COUP:HNF-4 heterodimer	94	94	503	2328	13246	-3.13	0.0	1.16	0.15	1810029C22Rik Acox1 Acta1 Acyp2 Adfp Aldh1a7 Amy1 Aqp1 Atoh8 BC004012 Birc3 Blvrb C1r Cach Ccl24 Cd209d Cd36 Ckmt2 Clca3 Cldn15 Cln2 Col3a1 Cox6a2 Cpt1b Cs Csl Ctse Cxcl12 Cxcl14 Cyp2e1 Cyp4b1 Dnajd1 Dpf3 Ech1 Egfl7 Epor Fabp3 Fbln1 Fbp2 Fcgrt Fgb Fkbp9 Foxa1 Fthfd Fxyd1 Fzd4 Gdf10 Gstk1 Gypc Gys2 Hint2 Igj Immp2l Khk Klhl2 Lace1 Lass4 Lrp1 Lum Matn2 Meig1 Mocs2 Mylpf Ndufb10 Ndufb7 Np15 Nrap Nrp…
223	V$HNF4_DR1_Q3	480	480	117	12436	3138	-3.13	0.0	0.93	0.01	0610007A15Rik 0610009E20Rik 0610039P13Rik 1110038M16Rik 1500031H04Rik 1500040F11Rik 1810029C22Rik 1810044O22Rik 2310001N14Rik 2310014H19Rik 2310043K02Rik 2310075G12Rik 2310076O21Rik 2810423O19Rik 2900027G03Rik 4933424N09Rik 5430431G03Rik 5730439E10Rik 9030611N15Rik Aacs Acadm Acadvl Acas2 Acat1 Acox1 Acta1 Actc1 Actn3 Acyp2 Adfp Adh1 Adk Admr Adn Adra1a Akap1 Akt2 Alad Alas1 Aldh1a7 Aldh6a1 Als2c…
224	V$HIF1_Q3: hypoxia induced factor	42	42	555	1267	14307	-3.14	0.0	0.16	0.0	1500040F11Rik Acas2 Adk Aqp1 Bmp6 Btbd4 Cdh13 Cox7a1 Cox8b Crat Dci Dgat2 Ebf2 Edn1 Eif4e3 Elovl3 Elovl6 Etfa Fech Fh1 Fthfd Gnai1 Gpm6b Gstk1 Gstm2 Klf4 Lama1 Lrp1 Meox2 Mfn2 Mmaa Nrg4 Pdhb Prkcm Rarres2 Serpinb1b Sh3tc1 Slc7a10 Sycp3 Tcf15 Timm44 Tmem43
225	V$E2_Q6_01	29	29	568	927	14647	-3.14	0.0	0.12	0.0	2610205H19Rik Adcy4 Art3 Ckmt2 Dnajb4 Ehd2 Gdf10 Gfpt2 Glcci1 Hibch Lpgat1 Marveld1 Mcpt5 Meig1 Mfhas1 Mfng Ndufa6 Ndufb9 Por Prkcm Rras Sdh1 Serpina1a Slc16a1 Syt12 Taldo1 Tkt Ttc7b Ubxd1
226	V$NMYC_01: N-Myc	127	127	470	3353	12221	-3.14	0.0	0.55	0.0	0610009E20Rik 1110006I15Rik 1500040F11Rik 1810029C22Rik 5430431G03Rik 9030611N15Rik Acat1 Acox1 Adfp Adh1 Adk Admr Akap1 Alad Aldh6a1 Amy2 Aqp7 Art3 Atoh8 Atp5a1 Atpaf2 BC004044 BC013529 BC024806 Bloc1s1 Bmp6 Brp44l Btbd4 Ccnd2 Cd151 Chst1 Cidec Cpt1b Crat Dbi Defb1 Dgat2 Dlat Dpt Dtx2 Dusp1 Elovl3 Elovl6 Eno3 Epor Etfa Fabp3 Faf1 Fasn Fbln1 Fbp2 Fcgrt Fech Fkbp9 Gadd45g Gimap6 Gnai1 Gpm6b Gpr146…
227	V$PAX6_Q2	122	122	475	3124	12450	-3.15	0.0	0.85	0.0	0610009E20Rik 0610039N19Rik 1810044O22Rik 2310001N14Rik 2900027G03Rik 5430431G03Rik 5730439E10Rik 9030611N15Rik Aacs Acadvl Actc1 Acyp2 Adfp Adra1a Akap1 Aoc3 Aox1 Aqp7 Art4 Aspa Atp5a1 BC010787 BC013529 Bckdhb Birc3 C1galt1c1 Cach Casq2 Cd151 Cdh13 Chn1 Cidec Cln2 Clpx Clstn3 Cnn1 Cox4i1 Cox8a Ctse D5Ertd33e Dci Dgat2 Dlat Dnajd1 Dtx2 Ech1 Ehd2 Elovl6 Eltd1 Ephx2 Fbln1 Gimap3 Gimap6 Glul Gpr109b…
228	V$TCF11MAFG_01: TCF11:MafG heterodimers	50	50	547	1157	14417	-3.18	0.0	1.54	0.24	0610007A15Rik 0610039N19Rik 2310001N14Rik 2310014H19Rik 2900027G03Rik 3300001H21Rik Acta1 Adn Aox1 Atp5k BC028663 Blvrb C1galt1c1 Cd209b Cd36 Cd7 Ckb Cox5a Cox6c Cxcr6 D5Ertd33e Dtx1 Echs1 F13a1 Faf1 Fasn Fgb Glcci1 Gpd2 Ifngr1 Igj Kcna5 Lpin1 Mapk12 Marcks Matn2 Meox2 Ndufa1 Ndufv1 Pfkfb1 Pmp22 Psen2 Sept4 Sntg2 Srpx2 Tagln Tax1bp1 Thy1 Timp3 Tinag
229	V$MYC_Q2	113	113	484	2907	12667	-3.18	0.0	0.79	0.0	1110006I15Rik 1500040F11Rik 5430431G03Rik 9030611N15Rik Acat1 Adfp Adh1 Adk Admr Akap1 Alad Amy2 Aqp7 Art3 Atoh8 Atp5a1 Atpaf2 BC004044 BC013529 BC024806 Bmp6 Brp44l Btbd4 Ccnd2 Cd151 Chst1 Crat Dbi Defb1 Dgat2 Dpt Dtx2 Dusp1 Elovl3 Elovl6 Eno3 Epor Etfa Fabp3 Faf1 Fbp2 Fcgrt Fech Fkbp9 Gadd45g Gnai1 Gpm6b Gpr146 Gstm2 Gyg1 Gzma Hoxa7 Hoxd4 Hoxd9 Hp Inmt Klf15 Klf4 Lactb2 Lama1 Lgals12 Mapk12 Mbn…
230	V$CREB_02: cAMP-responsive element binding protein	58	58	539	1664	13910	-3.19	0.0	0.23	0.0	Adpn Adra1a Arg2 Arl4 Atoh8 Atp5a1 BC004044 BC010787 BC024806 Calca Cd209d Clstn3 Col17a1 D5Ertd33e Dpf3 Dusp1 Ebf1 Echs1 Etfdh Fabp3 Fmo2 Galntl1 Glcci1 Gpm6b Gsc Gstk1 Gstz1 Gypc Icam2 Itga7 Jag2 Klf4 Klrd1 Mfhas1 Mfn2 Mmd Nap1l5 Ndufa2 Nifun Olfm1 Pbef1 Pcolce2 Pdhb Pdk4 Pfkfb3 Phka1 Phkg1 Rbpms2 Rxrg Scg3 Slc22a3 Slc41a3 Snrk Suclg1 Thbd Them2 Timm44 Tph1
231	V$ATF3_Q6: activating transcription factor 3	57	57	540	1639	13935	-3.19	0.0	0.23	0.0	Actn3 Adpn Aqp7 Areg Arg2 BC004012 BC013529 Clstn3 Cnn1 Csl Dnajb4 Dpep1 Dusp1 Ehd2 Epor Fxyd2 Galntl1 Gfpt2 Gpm6b Gprc5b Hagh Hoxd8 Itga7 Jag2 Kcna5 Lactb2 Loxl1 Mbnl1 Mdh2 Mknk2 Mlf1 Mlycd Nap1l5 Ndufa5 Pbef1 Pde1a Pdlim3 Phkg1 Ppargc1b Procr Ptger3 Rarres2 Rgl1 Scg3 Sfrp4 Sh3bp5 Slc28a2 Smpx Sorbs1 Sult1a1 Syt12 Tagln Tek Tgfb1i1 Tnfsf11 Ttc7b Ubxd1
232	V$E2_01: papilloma virus regulator E2	26	26	571	839	14735	-3.21	0.0	0.12	0.0	2610205H19Rik Adcy4 Art3 Dnajb4 Ehd2 Gdf10 Gfpt2 Glcci1 Hibch Lpgat1 Mcpt5 Meig1 Mfhas1 Mfng Ndufa6 Ndufb9 Por Prkcm Rbp4 Rras Sdh1 Slc16a1 Taldo1 Thy1 Ttc7b Ubxd1
233	V$E2F1DP2_01: E2F-1:DP-2 heterodimer	46	46	551	1055	14519	-3.21	0.0	1.57	0.25	0610009E20Rik 2310076O21Rik Adh1 Aldh6a1 Als2cr19 Atf5 Atp5h BC010787 BC024806 Brp44l Chrdl2 Cmkor1 Cox5a Cox8a Cxcl13 Cyp4b1 Dusp1 Faf1 Fasn Figf Fli1 Gprc5b Gstz1 Irf4 Kazald1 Lims2 Lpl Lrp1 Mef2c Nap1l5 Nnat Nrg4 Paqr4 Pde1a Phkg1 Pxmp2 Rbpms2 Sgce Slc12a4 Slc16a1 Slc43a3 Smarca1 Smarcd3 Sox17 Sycp3 Vamp5
234	V$RP58_01: 58 KDA repressor protein	10	10	587	401	15173	-3.24	0.0	0.06	0.0	Actn3 Col3a1 Ctse Fap Marveld1 Nrap Pkd2l2 Psen2 Srpx2 Thrsp
235	V$TAL1BETAITF2_01: Tal-1beta:ITF-2 heterodimer	35	35	562	1066	14508	-3.25	0.0	0.17	0.0	9030611N15Rik Actn3 Aoc3 Arg2 Bckdhb Cd34 Cidec Cldn15 Cox6a2 Cox8a Fap Ggtla1 Glycam1 Gsn Gstm2 Gstz1 Gzma Irx4 Itih2 Lims2 Loxl1 Mlycd Msra Myl1 Nap1l5 Ndufa5 Ntf3 Pde1a Reck Rtn2 Slc1a3 Spn Tcf15 Vegfc Xlkd1
236	V$XFD3_01: Xenopus fork head domain factor 3	67	67	530	1869	13705	-3.25	0.0	0.31	0.0	Abca8a Acadl Acadvl BC054059 Brp44l Cabc1 Cav1 Cbr2 Ccrl1 Cidec Cish Cugbp2 Cxcl7 Cxcr6 Dcn Dtx1 Elovl6 Eltd1 Enpp2 Fgb Foxa1 Gdf10 Gpm6b Gpt2 Hdgfrp2 Hint2 Hoxd8 Htatsf1 Il2rb Immp2l Lgals12 Lipe Lrrc2 Mccc1 Mcpt5 Meig1 Mfng Mlf1 Myct1 Myl1 Ndufa6 Ndufs7 Ndufv1 Nifun Ninj2 Np15 Npy1r Ogn Pink1 Por Ppp1r14a Ptger3 Reck Rtn4 Serpina1a Sfrp4 Slc5a6 Smpd3 Snrk Sod3 Spon2 Srpx2 Suclg1 Suox Taldo1 Tph…
237	V$CAAT_C: Retroviral CCAAT box	8	8	589	114	15460	-3.26	0.0	2.5	0.75	Adk Bloc1s1 Cyp2e1 Hibch Myh6 Ppp1r14a Slc27a1 Twist2
238	V$ZID_01: zinc finger with interaction domain	90	90	507	2296	13278	-3.27	0.0	0.85	0.0	0610039N19Rik 2310043K02Rik 2310075G12Rik 2310076O21Rik 5730439E10Rik Actn3 Adh1 Adk Adpn Akap1 Alas1 Aldh4a1 Areg Atpaf2 Cacna1s Calca Car4 Cbfa2t3h Cd7 Chn1 Ckb Clca3 Cldn15 Cnn1 Col17a1 Cryab Cs Csl Ctse Cxcl14 Cyp2j9 Dnajb4 Dtx2 Ech1 Ehd2 Enpep Epor Fthfd Fxyd1 Fzd4 Gdf10 Gfpt2 Gimap3 Gsn Gzma Ifngr1 Irx4 Itga7 Lipe Lpgat1 Lrp1 Ly6c Mdh2 Mef2c Myh7 Myom1 Myoz1 Ndufa2 Ndufa6 Ndufs7 Nifun Odz2 …
239	V$TAL1ALPHAE47_01: Tal-1alpha:E47 heterodimer	43	43	554	1266	14308	-3.27	0.0	0.21	0.0	9030611N15Rik Actn3 Adn Aoc3 Arg2 Bckdhb Casq2 Cd34 Cidec Cldn15 Cox6a2 Cox8a Cs Dusp10 Fap Ggtla1 Glycam1 Gsn Gstm2 Gstz1 Gzma Irx4 Itih2 Mlycd Msra Myl1 Nap1l5 Ndufa5 Nnmt Nrap Ntf3 Pcx Pde1a Psen2 Reck Rtn2 Slc1a3 Tcf15 Thrsp Tmem15 Upk3a Vegfc Xlkd1
240	V$AREB6_03: AREB6 (Atp1a1 regulatory element binding factor 6)	91	91	506	2410	13164	-3.28	0.0	0.55	0.0	1110006I15Rik 1500040F11Rik 2610205H19Rik 2810423O19Rik 5430431G03Rik Actc1 Adfp Adk Admr Aldh1a7 Arg2 Asb5 Aspa Atp5k BC054059 Birc3 Cach Car3 Ccl11 Ccl27 Cd151 Cd3d Cdo1 Cel Ces3 Cldn15 Clstn3 Cox7a1 Ctse Cxcl14 Cxcr3 Cyb5 Cyp2e1 D5Ertd33e Dci Dp1l1 Fech Fmo1 Foxa1 Gpt1 Grpel1 Gstm2 Gypc Gzma Heph Hibch Hint3 Hk2 Hoxd8 Htra3 Irx4 Khk Krt1-14 Lass4 Mapk12 Mccc1 Mef2a Mef2c Mfng Mlycd Myom1 Myom2…
241	V$MEF2_02: myogenic MADS factor MEF-2	48	48	549	1126	14448	-3.29	0.0	1.39	0.21	1500031H04Rik 2310014H19Rik 2310043K02Rik 5430431G03Rik Acta1 Amy2 Aqp1 Asb5 BC028663 Brp44l Casq1 Casq2 Chn1 Cidea Cidec Ckb Ckmt2 Cox6a2 Cpt1b Cyb5 Eno3 Epor Fabp3 Fli1 Glycam1 Hoxd4 Itm2a Lpl Lrrc2 Meox2 Mlf1 Msra Ndufab1 Odz2 Pank3 Peg12 Pink1 Pltp Pthr1 Stom Taldo1 Tgfb1i4 Tgoln1 Thrsp Tinag Tnnt3 Txnrd3 Upk3a
242	V$CREBP1CJUN_01: CRE-binding protein 1:c-Jun heterodimer	18	18	579	616	14958	-3.3	0.0	0.1	0.0	Acox1 Adpn Areg Arg2 Clstn3 Dusp1 Ebf1 Fkbp9 Foxa1 Gpm6b Kcna5 Lactb2 Mdh2 Mlf1 Pbef1 Pcolce2 Pdlim3 Sult1a1
243	V$AP4_01: activator protein 4	56	56	541	1346	14228	-3.3	0.0	1.25	0.19	0610009E20Rik 1500040F11Rik 1810044O22Rik Adcy4 Adra1a Akt2 Atpaf2 BC010787 BC028663 Bckdhb Bmp6 Calca Car13 Chst1 Cox8b Ctse Cxcl13 Cxcl4 Ebf2 Echdc1 Egfl7 Eif4e3 Eif4ebp1 Eng Epor Fthfd Gdf10 Gpt1 Hint3 Hoxc6 Hoxd8 Hp Hrc Hsdl2 Itm2a Kcna5 Lace1 Mfhas1 Mfng Mlycd Ndufs4 Pcx Pink1 Pltp Ppp1r14a Rbp4 Rbpms2 Rxrg Serpinb1b Sorbs1 Stom Tkt Tmod2 Tmod4 Tnip1 Tpm2
244	V$NFE2_01: NF-E2 p45	85	85	512	2213	13361	-3.31	0.0	0.67	0.0	0610007A15Rik 0610039N19Rik 1810029C22Rik 5730439E10Rik Abca8a Adpn Akap1 Als2cr19 Amy2 Aox1 Atp2a2 BC013529 Birc3 Cabc1 Car5b Cd302 Cd7 Chst1 Cish Ckmt2 Crym Cugbp2 Cxcr6 Dcn Dtx1 Elovl3 Enpep Fabp4 Fbp2 Fez2 Figf Fli1 Foxa1 Fthfd Fxyd1 Gimap6 Glud1 Gys2 Gzma Igj Immt Irf4 Krt1-14 Lactb2 Lpin1 Lrp1 Lrrc2 Lum Mapk12 Mccc1 Mfng Mocs2 Ndufa5 Ndufs7 Odz2 Orm1 Orm2 Pank3 Pdcd8 Pdhb Pmp22 Ppargc1b Pro…
245	V$EGR2_01: Egr-2/Krox-20 early growth response gene product	12	12	585	206	15368	-3.34	0.0	2.21	0.62	1110038M16Rik 5430431G03Rik C1galt1c1 Cxcl12 Dapk2 Ifngr1 Lamb1-1 Prss11 Pthr1 Sgce Slc7a6 Sntg2
246	V$TEL2_Q6	46	46	551	1083	14491	-3.34	0.0	1.34	0.21	3300001H21Rik Adcy4 Admr Amy1 Atp5a1 Atp5h BC024806 BC054059 Ccrl1 Cox8a Ctse Cxcr3 Cxcr6 Epor Etfa Fcna Fthfd Glcci1 Gpt1 Icam2 Il2rb Immt Klrd1 Krt1-14 Lama1 Mlycd Mrpl12 Myh7 Ndufv1 Nnmt Nrp1 P2rx5 Pank3 Pde1a Phyh Pnpla2 Prelp S3-12 Slc25a20 Slc28a2 Sncg Sox17 Spn Sspn Sucnr1 Tgoln1
247	V$NFKB_Q6: NF-kappaB	76	76	521	1954	13620	-3.36	0.0	0.76	0.0	0610009E20Rik 0610039P13Rik 2310075G12Rik 3300001H21Rik Acox1 Actc1 Adk Adra1a Akap1 Akt2 Alad Alas1 Aldh6a1 Amy1 Atf5 Atpaf2 Blvrb C1s Cav1 Ccl11 Cd151 Chrdl2 Cln2 Cox7a1 Cpt2 Cxcl4 Cyb5 Cyp2j9 Dapk2 Dcn Dpep1 Enpp2 Fbln1 Fbp2 Fkbp9 Fmo1 Gpr146 Gprc5b Gstk1 Icam2 Jag2 Kazald1 Klf4 Mbnl1 Mcpt5 Meig1 Meox2 Myl1 Ndufb9 Nfkbia Nifun Pank3 Pdcd8 Pdk4 Pltp Prkcm Procr Rasa3 Rgs7 Serpina3m Slc25a10 Slc…
248	V$NFMUE1_Q6	26	26	571	554	15020	-3.36	0.0	1.73	0.32	0610009E20Rik Atp5h Atpaf2 Cox8a Crat Cyb5 Dnajb4 Eltd1 Fasn Gstz1 Hsdl2 Il2rb Lace1 Mccc1 Ndufa2 Ndufa6 Ndufs4 Ndufs7 Nrap Pdhb Ppargc1b Prkcm Slc25a19 Tmem15 Uqcrc1 Uqcrh
249	V$OLF1_01: olfactory neuron-specific factor	61	61	536	1513	14061	-3.37	0.0	1.01	0.06	0610039P13Rik 1110038M16Rik 2310014H19Rik 2610205H19Rik 2810423O19Rik Aldh6a1 Atf5 Atp5k BC004044 BC024139 Cacna1s Car4 Casq1 Cd7 Cidea Cidec Ckb Col17a1 Cox6a2 Cyb5 Dapk2 Dp1l1 Ggtla1 Gimap6 Glud1 Gpr109b Gsn Igj Inmt Khk Lace1 Lama1 Ldb3 Loxl1 Ltbp4 Mlf1 Myoz1 Ndufa2 Nfkbia Nifun Ntf3 P2rx5 Pank3 Pcolce2 Pdk4 Phka1 Rbp4 Scg3 Serpina1a Sh3tc1 Smarcd3 Smpd3 Sod3 Stc2 Tgfb1i4 Them2 Tnni2 Tph1 Twis…
250	V$HIF1_Q5: hypoxia-inducible factor 1	67	67	530	1801	13773	-3.38	0.0	0.48	0.0	1500040F11Rik 2610205H19Rik Acas2 Acta1 Actn3 Adk Aqp1 Art3 Atpaf2 BC013529 Btbd4 Cabc1 Casq2 Ccrl1 Cdh13 Ckmt2 Cox7a1 Cox8b Cpt1b Creb3 Crym Dgat2 Dp1l1 Eif4e3 Elovl6 Epas1 Etfa Fabp3 Faf1 Fech Fh1 Fthfd Gnai1 Gpm6b Gpr109b Gstk1 Gstz1 Heph Ifngr1 Jag2 Klf4 Klhl2 Lactb2 Lama1 Letmd1 Loxl1 Lpin1 Meox2 Myct1 Ndufa1 Ndufb10 Oxtr Pbef1 Phlda3 Ppp1r14a Prkcm Ptprcap Rbpms2 Serpinb1b Slc7a10 Smpx Spon…
251	V$CREB_Q2: cAMP-response element-binding protein	50	50	547	1408	14166	-3.39	0.0	0.31	0.0	2310001N14Rik 2610205H19Rik 2810423O19Rik 2900027G03Rik Adpn Adra1a Akt2 Alas1 Aldh6a1 Areg Arg2 Arl4 Atoh8 BC024806 Bloc1s1 Calca Ccnd2 Clstn3 D5Ertd33e Decr1 Dlat Dusp1 Echs1 Eltd1 Fabp3 Fh1 Fkbp7 Fxyd2 Gpm6b Kcna5 Lactb2 Mdh2 Mfn2 Mlf1 Mlycd Myom2 Ndufv1 Nrbf1 Pbef1 Pck1 Pcolce2 Pdhb Pdlim3 Prss11 Sfrp4 Smarca1 Sult1a1 Tax1bp1 Tgfb1i4 Ucp3
252	V$STAT5A_01: signal transducer and activator of transcription 5a	43	43	554	1015	14559	-3.4	0.0	1.29	0.2	1500040F11Rik BC024139 Ccl24 Ccnd2 Cd3d Cd3g Cish Ckmt2 Clca3 Cox5b Crym Cxcr6 Cyp2j9 Defb1 Dtx2 Eif4ebp1 Etfdh Fbp2 Glycam1 Igk-V8 Lipe Lrp1 Mef2a Mef2c Nnmt Nrbf1 Nrp1 Pdk4 Pnpla2 Prelp Ramp2 Rtn2 Scp2 Sdha Sepp1 Slc1a3 Slc2a5 Sox7 Sspn Thbd Tmem43 Ubxd1 Zfp385
253	V$YY1_02: Yin and Yang 1	60	60	537	1631	13943	-3.41	0.0	0.43	0.0	0610009E20Rik 2810423O19Rik 3300001H21Rik Acadm Acadvl Acyp2 Adfp Adk Antxr1 Atp5h Atpaf2 BC010787 Cav1 Cd302 Chst1 Ckb Cox6a2 Cox8a Crat Cxcr6 Cyb5 Cyp2j9 Dci Dnajb4 Ebf2 Fasn Gpd2 Hint2 Hsdl2 Htra3 Lace1 Letmd1 Lhx8 Lipe Ltbp4 Matn2 Ndufa2 Ndufa6 Ndufs4 Ndufs7 Nifun Pdhb Pink1 Ppargc1b Prkcm Pthr1 Pvalb Reck S3-12 Slc1a3 Slc25a10 Slc25a19 Suox Sycp3 Tmem15 Tph1 Twist2 Uqcrc1 Uqcrh Vegfb
254	V$PAX_Q6	576	576	21	14895	679	-3.42	0.0	1.67	0.29	0610007A15Rik 0610009E20Rik 0610039N19Rik 0610039P13Rik 1110006I15Rik 1110038M16Rik 1500031H04Rik 1500040F11Rik 1810029C22Rik 1810044O22Rik 2310001N14Rik 2310014H19Rik 2310043K02Rik 2310075G12Rik 2310076O21Rik 2810423O19Rik 2900027G03Rik 3300001H21Rik 4933424N09Rik 5430431G03Rik 5730439E10Rik 9030611N15Rik Aacs Abca8a Acadl Acadm Acadvl Acas2 Acat1 Acox1 Acta1 Actc1 Actn3 Acyp2 Adcy4 Adfp Adh1 Ad…
255	V$USF_01: upstream stimulating factor	63	63	534	1633	13941	-3.44	0.0	0.69	0.0	1500040F11Rik 1810029C22Rik 5430431G03Rik Acat1 Acox1 Adfp Adh1 Admr Akap1 Aldh6a1 Art3 Atoh8 Atp5a1 Atpaf2 BC004044 Bloc1s1 Bmp6 Btbd4 Dbi Defb1 Dusp1 Eno3 Epor Faf1 Fbln1 Fbp2 Fcgrt Fkbp9 Gadd45g Gstm2 Gyg1 Gzma Hoxa7 Hoxd4 Hoxd9 Hp Khk Klf15 Lactb2 Lama1 Mapk12 Mfhas1 Ndufv1 Pank3 Pdcd8 Phkg1 Pltp Ppp1r14a Psen2 Ramp2 Rgs7 Scp2 Sdh1 Slc16a1 Slc25a10 Sycp3 Tekt1 Tmeff2 Tmem15 Tmem43 Tnnc2 Ubxd1…
256	V$ARP1_01: apolipoprotein AI regulatory protein 1	63	63	534	1653	13921	-3.44	0.0	0.62	0.0	0610009E20Rik 1810029C22Rik 2310014H19Rik 2810423O19Rik Actc1 Acyp2 Adpn Atoh8 Atp5a1 Cabc1 Car4 Cd3g Chpt1 Cidec Cmkor1 Cox6a2 Cox6c Cox8a Cs Cugbp2 Dmrt2 Dtx2 Echs1 Edg1 Esrrb Fli1 Gdf10 Ghitm Gimap6 Gpm6b Gpt1 Hoxd8 Icam2 Loxl1 Ltbp4 Mmaa Ndufv1 Ninj2 Pbef1 Pdk4 Phka1 Phyh Pink1 Pnpla2 Ramp2 Rgl1 Rgs7 Sept4 Sh3bp5 Slc1a3 Slc25a19 Slc25a4 Sod2 Spn Sspn Sult1a1 Tcf15 Tcfap2a Tgfb1i4 Tmem45b Tnnc…
257	V$FREAC2_01: Fork head RElated ACtivator-2	41	41	556	976	14598	-3.47	0.0	1.2	0.16	Adfp Brp44l Ccl27 Cidea Edn1 Elovl6 Eltd1 Enpp2 Etfa Fgb Fgf18 Gpt2 Gyg1 Hdgfrp2 Hint2 Hoxd8 Hrc Htatsf1 Lipe Lrp1 Mccc1 Mef2c Meig1 Meox2 Mmd Ndufa6 Ndufs4 Ninj2 Np15 Nrap Ogn Ppp2r5a Ptger3 Pygl Rbp4 Scp2 Sepp1 Sfrp4 Snrk Suox Uqcrc1
258	V$HTF_01	22	22	575	697	14877	-3.47	0.0	0.17	0.0	1110006I15Rik Adfp Aqp1 Arl4 BC024806 Cish Clstn3 Cyp2e1 Fbxo9 Fcgrt Fh1 Gpt2 Gypc Hk2 Hsdl2 Htatsf1 Jag2 Ntf3 Pdhb Pdk4 Slc7a6 Snrk
259	V$OCT1_01: octamer factor 1	13	13	584	464	15110	-3.47	0.0	0.1	0.0	Aldh1a7 C1r Creb3 Csf2rb2 Lpl Msra Pfkfb1 Ptges Rras Snrk Sucnr1 Upk3a Wbscr14
260	V$FOXO4_02: fork head box O4	21	21	576	439	15135	-3.48	0.0	1.68	0.29	Adfp Brp44l Elovl6 Enpp2 Foxa1 Gpt2 Hdgfrp2 Hint2 Hoxd8 Lgals12 Mccc1 Ndufa6 Np15 Ogn Pink1 Ptger3 Sepp1 Smpd3 Snrk Taldo1 Uqcrc1
261	V$E2_Q6: papilloma virus regulator E2	55	55	542	1406	14168	-3.49	0.0	0.78	0.0	2610205H19Rik Adcy4 Arg2 Art3 Asb5 Atp5a1 Atp5h Bckdhb Cdh13 Cryab Cs Dnajb4 Dnajd1 Ehd2 Elovl3 Fasn Fli1 Gdf10 Gfpt2 Glcci1 Gpt2 Grpel1 Hibch Hoxd8 Jag2 Loxl1 Lpgat1 Meig1 Mfhas1 Mfn2 Mfng Mmaa Ndufa6 Ndufb9 Nifun Ntf3 Oxtr Por Prkcm Rbp4 Rras Rxrg Sdh1 Serpina1a Slc16a1 Slc25a10 Smarca1 Sspn Taldo1 Tax1bp1 Thbd Thy1 Tmem43 Ttc7b Ubxd1
262	V$TAL1BETAE47_01: Tal-1beta:E47 heterodimer	29	29	568	870	14704	-3.49	0.0	0.22	0.0	9030611N15Rik Actn3 Aoc3 Arg2 Bckdhb Cd34 Cidec Cldn15 Cox6a2 Cox8a Ggtla1 Glycam1 Gstm2 Gstz1 Gzma Irx4 Itih2 Mlycd Msra Myl1 Nap1l5 Ndufa5 Ntf3 Pde1a Reck Rtn2 Slc1a3 Tcf15 Vegfc
263	V$FXR_IR1_Q6	9	9	588	145	15429	-3.51	0.0	2.15	0.58	Atp5h C1s Car4 Cnn1 Cox5b Fmod Ifi27 Ly6c Pink1
264	V$FREAC3_01: Fork head RElated ACtivator-3	9	9	588	352	15222	-3.52	0.0	0.08	0.0	Cox5a Glcci1 Il2rb LOC330189 Meig1 Ogn Reck Suclg1 Zfhx1a
265	V$AR_Q2: androgen receptor	37	37	560	880	14694	-3.53	0.0	1.17	0.15	1110038M16Rik 2310014H19Rik 9030611N15Rik Akap1 C1r Col3a1 Cugbp2 Cxcr6 Cyp2j9 Ebf1 F13a1 Fcgrt Hoxc6 Itih2 Klrd1 Lama1 Lpl Mylpf Myom1 Ndufa5 Ndufa6 Ndufab1 Ndufb8 Ndufs4 Pank3 Pcolce2 Pdcd8 Pdlim3 Scp2 Spn Sult1a1 Tcf15 Tekt1 Tnnc2 Tpst1 Txnrd3 Zfhx1a
266	V$NGFIC_01: nerve growth factor-induced protein C	14	14	583	268	15306	-3.55	0.0	1.82	0.4	1110038M16Rik 5430431G03Rik C1galt1c1 Cox5a Cxcl12 Dapk2 Gnai1 Ifngr1 Lamb1-1 Prss11 Pthr1 Sgce Slc7a6 Sntg2
267	V$ARNT_01: AhR nuclear translocator homodimers	46	46	551	1240	14334	-3.55	0.0	0.49	0.0	1500040F11Rik 1810029C22Rik Adfp Akap1 Aldh6a1 Art3 Atp5a1 Atpaf2 BC004044 Bloc1s1 Bmp6 Cpt1b Crat Dbi Defb1 Epor Faf1 Fbln1 Fcgrt Fkbp9 Gimap6 Gpr146 Gzma Hoxa7 Hoxd4 Hoxd9 Hp Khk Klf15 Mapk12 Mbnl1 Pank3 Pltp Ptges Sdh1 Sh3tc1 Slc25a10 Slc25a19 Srpx2 Sycp3 Tekt1 Tmeff2 Tmem15 Tnip1 Ubxd1 Zfhx1a
268	V$LEF1_Q6	549	549	48	14341	1233	-3.56	0.0	0.54	0.0	0610009E20Rik 0610039N19Rik 0610039P13Rik 1110006I15Rik 1110038M16Rik 1500031H04Rik 1500040F11Rik 1810029C22Rik 1810044O22Rik 2310001N14Rik 2310014H19Rik 2310043K02Rik 2310075G12Rik 2310076O21Rik 2610205H19Rik 2810423O19Rik 2900027G03Rik 3300001H21Rik 4933424N09Rik 5430431G03Rik 5730439E10Rik 9030611N15Rik Aacs Abca8a Acadl Acadm Acadvl Acas2 Acat1 Acox1 Acta1 Actc1 Acyp2 Adcy4 Adfp Adh1 Adk Admr…
269	V$IRF1_01: interferon regulatory factor 1	9	9	588	348	15226	-3.56	0.0	0.09	0.0	Birc3 Enpp2 Gnai1 Lhx8 Marveld1 Ndufab1 Scg3 Snrk Twist2
270	V$CACCCBINDINGFACTOR_Q6	48	48	549	1252	14322	-3.56	0.0	0.65	0.0	1110006I15Rik 1500040F11Rik 2610205H19Rik Acas2 Aldh6a1 BC004012 BC010787 Birc3 Bloc1s1 Brp44l C1r Cd151 Cdo1 Cldn15 Creb3 Cyb5 Cyp4b1 Dp1l1 Fxyd1 Glul Gstk1 Gstm2 Hdgfrp2 Id4 Jag2 Kazald1 Klf15 Klf4 Lipe Lpin1 Lrp1 Meig1 Mrpl12 Pfkfb3 Phlda3 Prss11 Ramp2 Rbpms2 Sdha Serpinb1b Slc7a10 Sntg2 Tagln Tgm2 Tgoln1 Tnni2 Xpnpep2 Zfp385
271	V$E4F1_Q6	13	13	584	453	15121	-3.57	0.0	0.12	0.0	1500031H04Rik Aldh6a1 Arl4 BC024806 Dlat Fkbp7 Gpt2 Irx4 Mfn2 Pdhb Prss11 Slc7a6 Smarca1
272	V$GR_01: high affinity binding site for glucocorticoid receptor	45	45	552	1173	14401	-3.59	0.0	0.65	0.0	2310014H19Rik 9030611N15Rik Acox1 Cabc1 Car5b Ccl24 Ces3 Cidec Cited1 Cxcr6 Cyp2j9 Cyp4b1 Dlat Eif4ebp1 Ghr Gpx7 Gsn Immt Itih2 Krt1-14 Lama1 Lipe Mmaa Myom1 Ndufab1 Ndufb8 Ndufs4 Nrap Ogn Orm2 Pcolce2 Pscdbp Rtn2 S3-12 Scg3 Scp2 Sdpr Sox17 Sult1a1 Tcf15 Thy1 Tmod4 Tnnc2 Tnni2 Zfp354b
273	V$CLOX_01: Clox	8	8	589	318	15256	-3.6	0.0	0.09	0.0	Ccnd2 Hnmt Lims2 Mbnl1 Msra Nnmt Pde8a Suclg1
274	V$BACH1_01: BTB and CNC homolog 1	5	5	592	233	15341	-3.62	0.0	0.06	0.0	Cdh13 Ldb3 Rgs7 Sucnr1 Sycp3
275	V$NRF1_Q6	32	32	565	764	14810	-3.62	0.0	1.1	0.1	1110006I15Rik 2310076O21Rik Acadm Alas1 Atf5 Atpaf2 Clpx Cox6a1 Cox6c Dbi Etfdh Fbxo9 Hint3 Klhl2 Lpin1 Lrp1 Mocs2 Ndufa6 Nnat Np15 Paqr4 Pbef1 Pink1 Por Rpl5 Sdha St3gal4 Stc2 Tekt1 Them2 Tmem43 Uqcrc1
276	V$NFKAPPAB65_01: NF-kappaB (p65)	32	32	565	908	14666	-3.64	0.0	0.34	0.0	0610039P13Rik Adra1a Amy1 Aoc3 Atf5 Birc3 Btbd4 C1s Car13 Cd151 Clca3 Cxcr6 Cyp2e1 Dbi Dpep1 Ebf1 Echdc1 Ephx2 Galntl1 Ghr Jag2 Mlycd Myl1 Ndufb9 Nfkbia Pdk4 Pmp22 Prkcm Rbpms2 Rras Smpd3 Sult1a1
277	V$HNF1_Q6	570	570	27	14948	626	-3.65	0.0	0.26	0.0	0610007A15Rik 0610009E20Rik 0610039N19Rik 0610039P13Rik 1110006I15Rik 1110038M16Rik 1500031H04Rik 1500040F11Rik 1810029C22Rik 1810044O22Rik 2310001N14Rik 2310014H19Rik 2310043K02Rik 2310075G12Rik 2310076O21Rik 2610205H19Rik 2810423O19Rik 2900027G03Rik 3300001H21Rik 4933424N09Rik 5430431G03Rik 5730439E10Rik 9030611N15Rik Aacs Abca8a Acadl Acadm Acadvl Acas2 Acat1 Acox1 Acta1 Actc1 Acyp2 Adcy4 Adfp…
278	V$HOGNESS_B: Imperfect Hogness /Goldberg Box	38	38	559	1007	14567	-3.66	0.0	0.57	0.0	5430431G03Rik Acadvl Adn Aldh4a1 Aoc3 Aspa BC013529 Bckdhb Cdh13 Cidec Cox8a Ctse Dci Dnajd1 Dtx2 Ech1 Gimap3 Glul Gys2 Hdgfrp2 Lactb2 Mylpf Nid1 Nrbf1 Ogn Paqr4 Pcolce2 Phkg1 Ppp2r5a Procr Rpl5 Rtn4 Sdh1 Slc25a19 Spn Timm44 Trub2 Xpnpep2
279	V$TAXCREB_01: Tax/CREB complex	19	19	578	408	15166	-3.66	0.0	1.46	0.21	Acadm Acta1 Adra1a Aldh6a1 Atoh8 Crat Dusp1 Echs1 Eif4ebp1 Epas1 Hoxd8 Jag2 Mrpl12 Pbef1 Pdk4 Phkg1 Pla2g2d Slc5a6 Tmem43
280	V$EVI1_05: ectopic viral integration site 1 encoded factor	36	36	561	980	14594	-3.67	0.0	0.47	0.0	2310076O21Rik 2900027G03Rik 5430431G03Rik Acadvl Adcy4 Alas1 Amy2 BC004012 Cav1 Ccl24 Cd151 Cd36 Cxcl15 Cyp2e1 Eif4e3 Enpep Gadd45g Gimap1 Gstz1 Heph Klf15 Lims2 Lipe Mapk12 Mfng Myct1 Myom1 Ndufb10 Npy1r Odz2 Rarres2 Slc28a2 Stat5a Suox Them2 Wbscr14
281	V$FOXO1_02: fork head box O1	37	37	560	946	14628	-3.68	0.0	0.74	0.0	Acadvl Adfp Brp44l Cabc1 Ccl27 Cxcr6 Elovl6 Eltd1 Enpp2 Fgb Foxa1 Gpt2 Hdgfrp2 Hint2 Hoxd8 Htatsf1 Lgals12 Lipe Mccc1 Meig1 Ndufa6 Ndufs7 Np15 Ogn Pdk4 Pink1 Ppp1r14a Ppp2r5a Ptger3 Pygl Sepp1 Sfrp4 Smpd3 Snrk Suox Taldo1 Uqcrc1
282	V$E2F_02: E2F	17	17	580	363	15211	-3.74	0.0	1.42	0.21	Als2cr19 Cox5a Cox8a Faf1 Fli1 Lims2 Lpl Lrp1 Nnat Nrg4 Paqr4 Pde1a Pxmp2 Sgce Slc16a1 Smarcd3 Sox17
283	V$E2F_Q3: E2F	17	17	580	363	15211	-3.74	0.0	1.42	0.21	Als2cr19 Cox5a Cox8a Faf1 Fli1 Lims2 Lpl Lrp1 Nnat Nrg4 Paqr4 Pde1a Pxmp2 Sgce Slc16a1 Smarcd3 Sox17
284	V$E2F4DP1_01: E2F-4:DP-1 heterodimer	17	17	580	363	15211	-3.74	0.0	1.42	0.21	Als2cr19 Cox5a Cox8a Faf1 Fli1 Lims2 Lpl Lrp1 Nnat Nrg4 Paqr4 Pde1a Pxmp2 Sgce Slc16a1 Smarcd3 Sox17
285	V$PR_02: is recognized by progesterone receptor	31	31	566	821	14753	-3.76	0.0	0.58	0.0	9030611N15Rik Art3 Car5b Casq2 Ces3 Chst1 Clca3 Cryab Cxcr6 Cyp2j9 Dlat Fap Ghr Gimap3 Hint3 Immt Itih2 Krt1-14 Lama1 Msra Myom1 Ndufa5 Ndufb8 Nrap Rtn2 Scp2 Sdpr Suclg1 Sult1a1 Thy1 Tnnc2
286	V$CHX10_01	12	12	585	408	15166	-3.76	0.0	0.16	0.0	Acyp2 Alas1 Art4 Ccrl1 Cd36 Cox6a2 Crym Cs Dnajb4 Gypc Slc12a4 Suclg1
287	V$HNF4_01_B: Hepatocyte nuclear factor 4	25	25	572	598	14976	-3.77	0.0	1.02	0.06	2310001N14Rik Acox1 Acta1 Aspa Cd7 Clca3 Dtx2 Etfa Fabp3 Fgb Gstk1 Gys2 Khk Lrp1 Lum Mylpf Ndufb10 Ndufb8 Pck1 Ptn Pygl Rras S3-12 Slc27a1 Txnl6
288	V$SREBP1_01: sterol regulatory element-binding protein 1	20	20	577	594	14980	-3.79	0.0	0.29	0.0	1500040F11Rik 1810029C22Rik 5430431G03Rik Acox1 Adfp Adh1 Aldh6a1 Bloc1s1 Ckmt2 Ehd2 Fabp3 Faf1 Gpd2 Gstm2 Hoxd4 Khk Klf15 Thrsp Tmem15 Zfhx1a
289	V$ARNT_02: AhR nuclear translocator homodimers	18	18	579	547	15027	-3.81	0.0	0.26	0.0	1500040F11Rik 1810029C22Rik Acox1 Aldh6a1 Bloc1s1 Cpt1b Dlat Dusp1 Faf1 Fbln1 Fcgrt Gimap6 Gyg1 Khk Klf15 Mapk12 Ubxd1 Zfhx1a
290	V$ATF6_01: activating transcription factor 6	15	15	582	319	15255	-3.83	0.0	1.37	0.21	Adfp Clstn3 Dp1l1 Fbxo9 Gpt2 Gypc Hk2 Hsdl2 Htatsf1 Irx4 Ntf3 Pdk4 Sfrp4 Slc7a6 Wnt4
291	V$MAX_01: Max	24	24	573	643	14931	-3.87	0.0	0.54	0.0	1500040F11Rik Acat1 Adfp Art3 Atoh8 Atpaf2 BC004044 Bloc1s1 Dbi Eno3 Epor Fkbp9 Gstm2 Gzma Hoxd4 Hp Lama1 Mapk12 Scp2 Sdh1 Slc25a10 Sycp3 Tmem15 Zfhx1a
292	V$STAF_01: Se-Cys tRNA gene transcription activating factor	14	14	583	297	15277	-3.88	0.0	1.34	0.21	Acadvl Btbd4 Ccl11 Cd3g Lama1 Mbnl1 Myoz1 Ndufab1 Ninj2 Ppp2r5a Ptprcap Slc5a6 Taldo1 Tcf23
293	V$T3R_01: viral homolog of thyroid hormone receptor alpha1	13	13	584	410	15164	-3.92	0.0	0.24	0.0	Atp5a1 Cabc1 Ccrl1 Dnajb4 Echs1 Ehd2 Fxyd1 Hp Jag2 Ramp2 Serpinb1b Spn Vegfb
294	V$DEAF1_02	11	11	586	365	15209	-3.92	0.0	0.19	0.0	0610007A15Rik Atp5a1 Chpt1 Creb3 Cs Dlat Etfdh Fgf18 Fli1 Klf15 Nifun
295	V$MEF2_03: myogenic MADS factor MEF-2	14	14	583	308	15266	-3.95	0.0	1.19	0.16	2310014H19Rik Aqp1 Asb5 BC028663 Cidea Ckb Ckmt2 Cox6a2 Cpt1b Mlf1 Pank3 Peg12 Thrsp Upk3a
296	V$POLY_C: Retroviral Poly A signal	6	6	591	238	15336	-3.95	0.0	0.12	0.0	Atp2a2 Ogn Oxtr Pde8a Pygl Tax1bp1
297	V$EGR3_01: early growth response gene 3 product	9	9	588	172	15402	-3.99	0.0	1.49	0.21	1110038M16Rik 5430431G03Rik C1galt1c1 Cxcl12 Ifngr1 Pthr1 Sgce Slc7a6 Sntg2
298	V$STRA13_01	16	16	581	464	15110	-3.99	0.0	0.36	0.0	1500040F11Rik 1810029C22Rik Acox1 Aldh6a1 Bloc1s1 Cpt1b Crat Dlat Faf1 Fbln1 Gimap6 Khk Klf15 Pdhb Ubxd1 Zfhx1a
299	V$ISRE_01: interferon-stimulated response element	7	7	590	259	15315	-4.0	0.0	0.14	0.0	Abca8a Als2cr19 Fthfd Gzma Ogn Ptprcap Tcfap2a
300	V$PPARA_02: PPAR-alpha:RXR-alpha heterodimer (peroxisome proliferator activated factor alpha:retinoid X receptor alpha)	18	18	579	466	15108	-4.02	0.0	0.65	0.0	Atp5h Chrdl2 Cox5a Creb3 Dp1l1 Efemp1 Fcna Gprc5b Hint2 Hoxd9 Hp Ifi27 Irx4 Mlycd Pde8a Pthr1 Sntg2 Uqcrc1
301	V$HOX13_01: Hox-1.3	11	11	586	234	15340	-4.07	0.0	1.22	0.16	Abca8a Chn1 Clca3 Elovl6 Fez2 Fh1 Irx4 Lactb2 Mfn2 Mlycd Rras
302	V$GATA4_Q3	584	584	13	15273	301	-4.09	0.0	0.32	0.0	0610007A15Rik 0610009E20Rik 0610039N19Rik 0610039P13Rik 1110006I15Rik 1110038M16Rik 1500031H04Rik 1500040F11Rik 1810029C22Rik 1810044O22Rik 2310001N14Rik 2310014H19Rik 2310043K02Rik 2310075G12Rik 2310076O21Rik 2610205H19Rik 2810423O19Rik 2900027G03Rik 3300001H21Rik 4933424N09Rik 5430431G03Rik 5730439E10Rik 9030611N15Rik Aacs Abca8a Acadl Acadm Acadvl Acas2 Acat1 Acox1 Acta1 Actc1 Actn3 Acyp2 Adcy…
303	V$EVI1_02: ectopic viral integration site 1 encoded factor	15	15	582	372	15202	-4.09	0.0	0.77	0.0	2900027G03Rik Adcy4 BC004012 Ccl24 Echdc1 Gstz1 Klf15 Lipe Myom1 Npy1r Slc28a2 Snrk Suox Tpm2 Wbscr14
304	V$ALPHACP1_01	15	15	582	401	15173	-4.1	0.0	0.55	0.0	Aldh1a7 Atp5h BC010787 C1r Dbi Ebf2 Enpep Etfa Etfdh Hint2 Hk2 Id4 Ndufa6 Sept4 Sycp3
305	V$AR_03: is recognized by androgen reseptor	13	13	584	304	15270	-4.11	0.0	0.94	0.02	9030611N15Rik Cxcr6 Dlat Immt Itih2 Lama1 Myom1 Ndufb8 Nrap Scp2 Sdpr Sult1a1 Tnnc2
306	V$CDPCR3_01: cut-like homeodomain protein	15	15	582	390	15184	-4.12	0.0	0.63	0.0	2810423O19Rik Adfp Amy2 Cdo1 Cidea Cyp4b1 Fmo1 Gpt1 Psen2 S3-12 Sh3tc1 Sox7 Suox Tgoln1 Wbscr14
307	V$FOXO3_01: fork head box O3	13	13	584	370	15204	-4.13	0.0	0.41	0.0	Adfp Brp44l Enpp2 Foxa1 Hdgfrp2 Hint2 Hoxd8 Mccc1 Ndufa6 Ogn Ptger3 Sepp1 Uqcrc1
308	V$POU3F2_02	6	6	591	104	15470	-4.13	0.0	1.51	0.23	Mfng Myom2 Ptges Rras Slc28a2 Wbscr14
309	V$HEN1_01: HEN1	14	14	583	369	15205	-4.15	0.0	0.59	0.0	2810423O19Rik Adcy4 Areg Cryab Dapk2 Eng Gdf10 Hrc Kcna5 Pbef1 Prss11 Rbpms2 Tmod2 Twist2
310	V$PBX1_02: homeo domain factor Pbx-1	7	7	590	243	15331	-4.16	0.0	0.2	0.0	2310043K02Rik Enpep Fkbp9 Klf15 Nnmt Pla2g2d Zfhx1a
311	V$RORA2_01: RAR-related orphan receptor alpha2	6	6	591	218	15356	-4.2	0.0	0.18	0.0	2310075G12Rik Asb5 Itih2 Procr Ptprcap St3gal4
312	V$R_01: Epstein-Barr virus transcription factor R	10	10	587	229	15345	-4.24	0.0	0.95	0.02	2310075G12Rik BC004044 Ckb Cox4i1 Cxcl14 Jag2 Mmd Oxtr Sh3bp5 Ucp1
313	V$EVI1_06: ectopic viral integration site 1 encoded factor	9	9	588	198	15376	-4.25	0.0	1.03	0.06	Adcy4 BC004012 Ccl27 Gnai1 Hint3 Slc16a1 Slc28a2 Tinag Tmod2
314	V$CREBP1_01: cAMP-responsive element binding protein 1	8	8	589	254	15320	-4.25	0.0	0.28	0.0	Aldh6a1 Arl4 Cln2 Csl Dpf3 Gpm6b Mfn2 Pck1
315	V$DTYPEPA_B: poly A signal of D-type LTRs	1	1	596	84	15490	-4.34	0.0	0.04	0.0	Nnat
316	V$RSRFC4_01: related to serum response factor, C4	5	5	592	89	15485	-4.34	0.0	1.32	0.2	Cidea Ckb Ckmt2 Peg12 Upk3a
317	V$CDP_02: transcriptional repressor CDP	4	4	593	157	15417	-4.36	0.0	0.16	0.0	Hnmt Lims2 Pde8a Psen2
318	V$OCT1_07: octamer factor 1	7	7	590	215	15359	-4.38	0.0	0.33	0.0	1110006I15Rik Aldh1a7 Fbxo9 Igj Mfng Msra Wbscr14
319	V$HSF_Q6	7	7	590	152	15422	-4.38	0.0	0.99	0.05	Cryab Glycam1 Gpr146 Gsc Nnat Rnase4 Tagln
320	V$MEIS1AHOXA9_01: Meis-1a:HOXA9 heterodimeric binding	7	7	590	163	15411	-4.43	0.0	0.82	0.0	Cish Efemp1 Gsc Gstk1 Slc25a20 Suclg1 Ttc7b
321	V$FREAC4_01: Fork head RElated ACtivator-4	5	5	592	169	15405	-4.46	0.0	0.26	0.0	Als2cr19 Enpp2 Gpm6b Ninj2 Scp2
322	V$MIF1_01: MIBP-1 / RFX1 complex	7	7	590	191	15383	-4.47	0.0	0.51	0.0	Car3 Elovl6 Nfkbia Orm1 Orm2 Ppp1r14a Slc22a3
323	V$MEIS1BHOXA9_02: Meis-1b:HOXA9 heterodimeric binding	7	7	590	186	15388	-4.48	0.0	0.56	0.0	Defb1 Dp1l1 Pcx Pdhb Slc28a2 Tmem45b Ttc7b
324	V$EGR1_01: Egr-1/Krox-24/NGFI-A immediate-early gene product	6	6	591	166	15408	-4.55	0.0	0.49	0.0	Cox5a Dapk2 Ifngr1 Lamb1-1 Paqr4 Prss11
325	V$MYCMAX_01: c-Myc:Max heterodimer	4	4	593	138	15436	-4.57	0.0	0.26	0.0	Acat1 BC004044 Hp Scp2
326	V$STAT1_01: signal transducer and activator of transcription 1	3	3	594	47	15527	-4.59	0.0	1.27	0.19	1500040F11Rik Cish Cox5b
327	V$CDP_01: cut-like homeodomain protein	5	5	592	141	15433	-4.63	0.0	0.46	0.0	Alad Fez2 Sdha Tgfb1i4 Txnrd3
328	V$PAX3_01: Pax-3 binding sites	2	2	595	24	15550	-4.65	0.0	1.39	0.21	Ndufa1 Smpd3
329	V$STAT3_01: signal transducer and activator of transcription 3	1	1	596	5	15569	-4.67	0.0	1.6	0.25	1500040F11Rik
330	V$LXR_DR4_Q3	4	4	593	92	15482	-4.72	0.0	0.74	0.0	Blvrb Fasn Loxl1 Ttc7b
331	V$E2F_01: E2F	3	3	594	108	15466	-4.72	0.0	0.25	0.0	2310076O21Rik Fbxo9 Ndufb9
332	V$BEL1_B: Bel-1 similar region	2	2	595	26	15548	-4.72	0.0	1.28	0.2	LOC330189 Xlkd1
333	V$GNCF_01: GCNF (germ cell nuclear factor)	4	4	593	91	15483	-4.72	0.0	0.76	0.0	BC004012 Brp44l Cox8a Lgals12
334	V$SREBP1_02: sterol regulatory element-binding protein 1	4	4	593	91	15483	-4.72	0.0	0.76	0.0	0610039P13Rik Blvrb Fasn Tgm2
335	V$POU3F2_01	1	1	596	65	15509	-4.8	0.0	0.09	0.0	Slc28a2
336	V$PPARA_01: PPAR:RXR heterodimers	1	1	596	7	15567	-4.86	0.0	1.35	0.21	Acta1
337	V$LXR_Q3	3	3	594	77	15497	-4.88	0.0	0.56	0.0	Blvrb Fasn Hk2
338	V$EVI1_03: ectopic viral integration site 1 encoded factor	2	2	595	70	15504	-4.98	0.0	0.29	0.0	Suox Wbscr14
339	V$APOLYA_B: Avian C-type PolyA signal	2	2	595	41	15533	-5.03	0.0	0.74	0.0	Il2rb Rxrg
340	V$PAX5_02: B-cell-specific activating protein	1	1	596	53	15521	-5.06	0.0	0.14	0.0	Fabp4
341	V$AR_02: high affinity binding sites for androgen receptor	2	2	595	53	15521	-5.07	0.0	0.5	0.0	Dlat Myom1
342	V$AHR_01: aryl hydrocarbon / dioxin receptor	1	1	596	42	15532	-5.23	0.0	0.22	0.0	Sdha
343	V$AHRARNT_02: aryl hydrocarbon receptor:Arnt heterodimers, fixed core	1	1	596	14	15560	-5.24	0.0	0.84	0.0	Msra
344	V$SRF_01: serum response factor	1	1	596	18	15556	-5.34	0.0	0.67	0.0	Actc1
345	V$HMX1_01: H6 homeobox 3	1	1	596	22	15552	-5.37	0.0	0.55	0.0	Nrg4
346	V$TAXCREB_02: Tax/CREB complex	1	1	596	22	15552	-5.37	0.0	0.55	0.0	Fxyd2
