# Supplementary material for: A genomic analysis of mouse models of breast cancer reveals molecular features of mouse models and relationships to human breast cancer
Source: Breast Cancer Res. 2014 Jun 5;16(3):R59. doi: 10.1186/bcr3672 (PMC4078930; doi:10.1186/bcr3672)
Supplement: Additional file 3 — Fold change values organized by mouse tumor model type comparing the mouse model to normal mammary gland. [file bcr3672-S3.zip › Additional_File_3/Met_vs_NMLmammary/AdditionalFile70_Met_vs_NMLmammary/MET_vs_NMLmammary_SAM.txt]

Current settings
Input parameters
Data type?								Two class unpaired
Array or Seq data?								array
Arrays centered?								FALSE
Delta								1.901063654
Minimum fold change								0
Test statistic								standard
Are data are log scale?								TRUE
Number of permutations								100
Input percentile for exchangeability factor s0								Automatic choice
Number of neighbors for KNN								10
Seed for Random number generator								92899267
Computed values
Estimate of pi0 (proportion of null genes)								0.461
s0 percentile								0
False Discovery Rate (%)								0
List of Significant Genes for Delta = 1.901
Positive genes (908) Upregulated in Met Tumors Compared to NML mammary gland
	Row	Gene ID	Gene Name	Score(d)	Numerator(r)	Denominator(s+s0)	Fold Change	q-value(%)
	15742	1451698_at	5.449467192	10.07850437	2.846975845	0.282479993	7.194906033	0
	8212	1425416_s_at	5.992126973	9.760043424	2.61432363	0.267859836	6.123360537	0
	1501	1417323_at	6.047581196	9.702914712	2.575900774	0.265477009	5.962431447	0
	2192	1418074_at	3.877206494	7.665830792	1.651326679	0.215413922	3.141223681	0
	9719	1427498_a_at	4.251962041	7.628489116	1.747109979	0.229024379	3.356854437	0
	8102	1425272_at	5.667147107	7.514852833	1.605563018	0.213651957	3.043144875	0
	8103	1425273_s_at	5.66355407	7.465337392	1.562859458	0.209348804	2.954388308	0
	17356	1459546_s_at	6.760050155	7.402667902	1.840220946	0.248588883	3.58064861	0
	3610	1419647_a_at	7.43021055	7.307344531	1.984274119	0.271545171	3.956635375	0
	117	1415834_at	7.707961882	7.226720304	2.030295575	0.280942874	4.084885315	0
	11146	1433892_at	4.279268067	7.223382376	1.694858777	0.234635063	3.237451942	0
	3274	1419276_at	6.799219177	7.214424962	1.843051816	0.255467598	3.587681491	0
	14896	1450684_at	4.649481832	7.140162031	2.730921234	0.382473286	6.63879422	0
	5856	1422607_at	4.796916115	7.117164678	2.725311023	0.382920889	6.613028061	0
	16599	1453683_a_at	5.352909564	7.110156298	1.77936404	0.25025667	3.432748208	0
	11147	1433893_s_at	4.366356008	6.982825896	1.680855755	0.240712826	3.206180737	0
	11083	1433670_at	5.887016889	6.794680483	1.451957747	0.213690364	2.735790482	0
	2193	1418075_at	4.105281966	6.728670895	1.626596507	0.24174113	3.087836804	0
	2950	1418919_at	5.145658114	6.580494638	1.4818833	0.225193299	2.793131118	0
	3470	1419485_at	6.022805862	6.539345649	1.95233415	0.298551912	3.870001564	0
	95	1415811_at	6.235016114	6.498888335	1.556601755	0.239518157	2.941601372	0
	7550	1424594_at	5.706765256	6.49204325	2.324944727	0.358122187	5.01046579	0
	3471	1419486_at	6.160891911	6.486210929	1.916421449	0.295460858	3.774855576	0
	8583	1425918_at	4.361963215	6.419536672	1.981879032	0.30872618	3.950072223	0
	5597	1422308_a_at	5.87505464	6.375070736	2.353569556	0.369183285	5.110872339	0
	1477	1417297_at	6.48019288	6.368343916	1.304114279	0.204780756	2.469320806	0
	6675	1423569_at	3.419307484	6.212197049	1.779325045	0.286424437	3.432655425	0
	15944	1451976_s_at	5.082423719	6.137356068	1.205482519	0.196417237	2.30614387	0
	8975	1426410_at	5.570644724	6.134970419	1.170329152	0.190763618	2.250630394	0
	16196	1452337_at	4.909988303	6.090155706	0.975536547	0.16018253	1.966372367	0
	16137	1452242_at	5.668361592	6.056639194	1.541418118	0.254500568	2.910804846	0
	12520	1438850_at	4.756185886	6.043750078	2.294136589	0.379588262	4.904603767	0
	8822	1426224_x_at	5.132992639	6.020175776	1.205296657	0.200209546	2.305846789	0
	12521	1438851_x_at	4.813846402	6.007970765	2.25676811	0.37562901	4.779196578	0
	2948	1418917_at	5.982395159	5.994417497	1.039268594	0.173372741	2.055185468	0
	15200	1451043_at	5.389786926	5.992128228	1.031061689	0.172069363	2.043527544	0
	8341	1425601_a_at	6.702542055	5.966211851	1.149478285	0.192664678	2.218336592	0
	15518	1451424_at	7.880080353	5.9569166	2.129558557	0.357493432	4.37583566	0
	13290	1448660_at	4.034671539	5.947115307	1.445649593	0.243084171	2.723854409	0
	8325	1425581_s_at	5.82285743	5.942134653	1.493925564	0.25141227	2.816543129	0
	4517	1421038_a_at	7.247436226	5.897484021	1.941473863	0.329203751	3.840978432	0
	16621	1453815_at	4.913605223	5.887724604	1.578274628	0.268061897	2.986125143	0
	15373	1451246_s_at	5.184780952	5.852637285	1.681458497	0.287299283	3.207520525	0
	8467	1425770_at	5.280036371	5.848275543	1.115250592	0.19069734	2.166326343	0
	2641	1418569_at	6.615949821	5.827989296	1.070768111	0.183728565	2.100551432	0
	10087	1428105_at	5.069224568	5.811758972	1.422799562	0.244813931	2.681052671	0
	7596	1424647_at	7.954877876	5.806408769	2.074095885	0.357208038	4.210804469	0
	2442	1418349_at	5.217954223	5.799593642	1.637927294	0.282421044	3.112183861	0
	13261	1448627_s_at	6.678862143	5.797001824	1.771323025	0.305558473	3.413668641	0
	14352	1450014_at	5.196774752	5.786189363	2.105748551	0.363926657	4.304210249	0
	11678	1435945_a_at	7.441756898	5.777204235	1.901162482	0.329080019	3.735140422	0
	559	1416310_at	4.984701686	5.757407536	1.600104736	0.277921048	3.031653216	0
	2062	1417930_at	5.629024313	5.741569847	1.113649153	0.193962485	2.163922983	0
	2714	1418648_at	4.378292992	5.740765561	1.915956124	0.333745753	3.773638237	0
	7162	1424128_x_at	5.300246889	5.7321615	1.639463121	0.286011328	3.115498713	0
	9348	1426935_at	6.95137511	5.730275296	1.713189908	0.298971658	3.278850011	0
	9329	1426908_at	6.026780252	5.721827219	1.462676713	0.255631052	2.756192613	0
	10970	1432849_at	6.201256437	5.699051977	0.97400253	0.170906062	1.964282635	0
	17662	1460675_at	7.320747648	5.68830336	1.01743254	0.178863973	2.024313229	0
	13709	1449141_at	6.700251031	5.679812828	1.055903325	0.185904599	2.07901955	0
	10270	1428699_at	4.821504491	5.671758921	1.248526087	0.220130317	2.37598559	0
	2046	1417911_at	6.148275409	5.668578586	1.484401458	0.261864846	2.798010659	0
	2022	1417884_at	3.96721416	5.653229071	1.449142683	0.256338929	2.730457466	0
	8045	1425198_at	5.412985853	5.645925291	1.286671623	0.227893845	2.43964566	0
	16089	1452151_at	4.947401469	5.641071274	1.223853007	0.216954005	2.335696798	0
	2045	1417910_at	6.195302403	5.638482776	1.459907406	0.258918483	2.750907074	0
	12260	1437932_a_at	5.375800707	5.626156665	2.096766901	0.372681926	4.277497173	0
	16978	1455615_at	5.317444271	5.613837157	1.057975161	0.18845847	2.082007349	0
	16582	1453596_at	5.560807201	5.602809105	1.56363288	0.279080163	2.955972565	0
	6662	1423555_a_at	5.365334193	5.595346556	2.344844205	0.419070415	5.08005531	0
	4203	1420673_a_at	5.120100709	5.58918828	1.872668284	0.335051923	3.662092631	0
	10730	1431469_a_at	5.40524526	5.588071373	1.142974145	0.204538215	2.208358118	0
	8932	1426353_at	5.747040426	5.579690453	1.057864966	0.189592053	2.081848328	0
	16115	1452200_at	5.805069281	5.576381068	0.956156752	0.171465461	1.940134609	0
	4283	1420764_at	5.683717022	5.552969399	2.33075396	0.419731101	5.03068187	0
	450	1416196_at	2.49017901	5.518578814	0.871484818	0.157918342	1.829544895	0
	2443	1418350_at	5.312095649	5.515482701	1.613050423	0.292458613	3.058979468	0
	12120	1437480_at	4.935786923	5.515066176	1.309323727	0.237408525	2.478253429	0
	94	1415810_at	6.39376592	5.514425881	1.359434042	0.246523223	2.565845037	0
	10857	1432013_a_at	4.069252641	5.508065117	1.009679831	0.183309349	2.013464214	0
	8044	1425197_at	5.700071887	5.502944669	1.184407296	0.215231547	2.272700059	0
	10086	1428104_at	5.29442566	5.496543368	1.368327306	0.248943238	2.58171063	0
	336	1416076_at	5.244746654	5.492127734	1.511163576	0.275150843	2.850398395	0
	1938	1417795_at	5.608331233	5.491014889	1.984702933	0.361445557	3.957811584	0
	15095	1450920_at	6.187537642	5.49048192	1.38357389	0.251994981	2.609139154	0
	9455	1427094_at	6.378917167	5.480478707	1.351749968	0.246648156	2.552215178	0
	12363	1438287_x_at	6.778711559	5.471501877	1.420986533	0.259706853	2.677685518	0
	11756	1436357_at	5.286235046	5.442757836	1.062185944	0.195155834	2.088092964	0
	12875	1448205_at	5.342561939	5.439733981	1.508714224	0.277350736	2.845563204	0
	9166	1426662_at	7.061318545	5.401011576	1.444964765	0.26753595	2.722561738	0
	4234	1420708_at	4.482569224	5.399267082	1.108465904	0.205299328	2.156162489	0
	16130	1452232_at	5.968843392	5.399228697	1.447164561	0.268031721	2.726716219	0
	12102	1437428_x_at	6.460298016	5.395063538	0.863170132	0.159992579	1.819031002	0
	16647	1453939_x_at	6.290228673	5.394005383	1.625611557	0.301373737	3.085729411	0
	13348	1448727_at	5.67757022	5.389492821	1.004121034	0.186310858	2.005721133	0
	9742	1427529_at	3.119772926	5.370895743	1.640088669	0.305365948	3.116849877	0
	6563	1423440_at	5.135526671	5.361511399	1.215900776	0.226783212	2.3228577	0
	16552	1453392_at	4.04374	5.360097112	1.134102046	0.211582369	2.194819116	0
	2581	1418499_a_at	4.824100833	5.351359896	1.371097889	0.256214853	2.586673368	0
	10740	1431591_s_at	6.53905947	5.323855759	1.642084889	0.308439027	3.121165566	0
	509	1416258_at	6.664891259	5.298050346	1.2581989	0.237483379	2.391969345	0
	2459	1418369_at	5.515359478	5.292937213	1.296676729	0.24498245	2.456623432	0
	151	1415875_at	3.671381906	5.284361314	1.068046766	0.202114637	2.096592913	0
	1964	1417821_at	6.462359805	5.272442653	1.734934632	0.329057089	3.328644116	0
	13822	1449271_a_at	6.267422184	5.253052776	1.006806509	0.191661221	2.009458118	0
	1181	1416969_at	5.011575959	5.240172147	1.225238787	0.233816514	2.337941428	0
	4213	1420683_at	5.907284109	5.237046216	1.87984382	0.358951161	3.680352161	0
	2030	1417893_at	6.444037655	5.218504728	0.958393935	0.183652978	1.943145504	0
	1965	1417822_at	6.55347098	5.217385626	1.698293583	0.325506624	3.245168936	0
	1479	1417299_at	4.808842374	5.216768124	1.300181199	0.249231165	2.462598104	0
	12703	1440192_at	4.032721228	5.214737412	1.119177249	0.214618141	2.172230576	0
	2715	1418649_at	4.669498126	5.205788235	1.812390412	0.348149085	3.512237518	0
	1625	1417458_s_at	6.385458995	5.196698633	1.374906535	0.264573075	2.593511083	0
	13286	1448656_at	5.731238662	5.193813165	1.032971984	0.198885087	2.046235203	0
	13555	1448960_at	5.498878869	5.189921405	1.084264256	0.208917279	2.120293902	0
	16474	1452917_at	6.150613733	5.17442648	1.049191813	0.202764851	2.069370277	0
	15845	1451832_at	5.283755876	5.169981351	0.978690267	0.189302475	1.970675543	0
	6699	1423596_at	5.766878904	5.169961197	0.753931426	0.145829223	1.686382061	0
	2725	1418661_at	5.307702487	5.167256818	1.403070753	0.271531066	2.644638907	0
	3802	1420029_at	5.977332101	5.164533098	1.428249023	0.276549496	2.691198904	0
	558	1416309_at	5.457786396	5.156726036	1.347439731	0.261297521	2.544601486	0
	1921	1417777_at	5.245897066	5.142771443	1.085847998	0.211140629	2.122622767	0
	15089	1450913_at	5.28350628	5.136709412	1.602644668	0.311998312	3.036995283	0
	12803	1448127_at	6.3045903	5.135517235	1.038705557	0.20225919	2.054383552	0
	15808	1451782_a_at	6.174971056	5.132883528	1.439042512	0.280357523	2.711408549	0
	9402	1427013_at	5.265084259	5.094068677	1.028803497	0.201961057	2.040331395	0
	12183	1437684_at	2.92608084	5.088615219	0.984567905	0.193484448	1.978720587	0
	6379	1423228_at	5.184992336	5.084172893	1.586508994	0.312048592	3.003217567	0
	7290	1424278_a_at	7.473003829	5.081409419	1.485555807	0.292351134	2.800250337	0
	3725	1419816_s_at	7.634582039	5.075931357	1.304429282	0.256983239	2.469860024	0
	11630	1435758_at	5.370021957	5.074871782	1.591930349	0.313688782	3.014524279	0
	10389	1429294_at	4.925425187	5.071256897	1.239427879	0.244402503	2.361048831	0
	12971	1448315_a_at	5.846966816	5.066236888	0.905190924	0.178671259	1.872792321	0
	13641	1449061_a_at	5.398919247	5.058802291	1.260689543	0.249207119	2.396102365	0
	6801	1423714_at	6.026428619	5.04586366	1.040282075	0.206165316	2.056629725	0
	379	1416120_at	5.998649206	5.045556238	1.34922602	0.267408776	2.547754064	0
	4805	1421380_at	3.402954317	5.043094229	0.76206018	0.151109645	1.69591067	0
	8538	1425850_a_at	5.744242483	5.035919016	0.748683967	0.148668786	1.680259391	0
	8466	1425769_x_at	5.417887773	5.007643459	0.923467154	0.184411522	1.896667984	0
	2381	1418281_at	5.819427511	5.002935566	1.21950721	0.243758328	2.328671619	0
	7481	1424511_at	5.80409461	4.982347768	1.146345196	0.230081329	2.213524276	0
	3450	1419465_at	6.942740654	4.977383526	1.725997108	0.346767955	3.308086843	0
	792	1416558_at	5.685414669	4.977238661	1.448473027	0.291019404	2.729190363	0
	6856	1423774_a_at	5.061357754	4.972398968	1.198294218	0.240989153	2.29468197	0
	11889	1436872_at	5.258629214	4.961163816	1.336986642	0.269490525	2.526231133	0
	6892	1423813_at	5.028158823	4.959871285	1.422295363	0.286760539	2.680115849	0
	1624	1417457_at	6.437876711	4.959159445	1.338812914	0.269967709	2.529431051	0
	16025	1452073_at	4.175126193	4.952725128	1.104639449	0.223036696	2.150451284	0
	5793	1422537_a_at	6.003588172	4.945655846	1.381268799	0.279289308	2.604973686	0
	17212	1456340_at	4.411299153	4.920615288	1.292445458	0.262659319	2.449428974	0
	10969	1432848_a_at	6.510076107	4.919747792	0.780353775	0.158616622	1.717551996	0
	15271	1451123_at	5.719694678	4.919456574	0.850689291	0.172923427	1.803362331	0
	14143	1449698_at	3.214247492	4.911061608	1.254138739	0.255370191	2.385247114	0
	16482	1452954_at	6.75459196	4.910831197	1.364995574	0.277956118	2.575755358	0
	2300	1418195_at	4.594880996	4.910228723	0.993173097	0.202266158	1.99055826	0
	15854	1451843_a_at	7.094490932	4.904197136	1.340254041	0.273287147	2.531958996	0
	2147	1418027_at	4.492351116	4.897869561	1.331747212	0.271903364	2.517073268	0
	10202	1428443_a_at	5.364255398	4.896977887	1.201168667	0.245287746	2.29925849	0
	3057	1419032_at	4.049038339	4.893684352	1.526541934	0.311941234	2.880944632	0
	10098	1428117_x_at	7.028378217	4.887818832	1.149813768	0.235240668	2.218852502	0
	3494	1419513_a_at	4.760380559	4.882302391	1.410447773	0.288889884	2.658196531	0
	741	1416505_at	5.753747517	4.878504336	1.347170849	0.276144235	2.544127281	0
	13817	1449265_at	5.846661437	4.87350659	1.405510313	0.288398156	2.649114705	0
	511	1416260_a_at	5.65887675	4.873293683	0.75347886	0.154613883	1.685853135	0
	10547	1430427_a_at	4.486957973	4.867219998	1.324800767	0.272188388	2.50498292	0
	2299	1418194_at	4.532606723	4.853187182	0.978587983	0.201638211	1.970535831	0
	154	1415878_at	6.331093262	4.850350066	0.97766738	0.201566354	1.969278808	0
	17018	1455791_at	5.996901844	4.847218987	1.276734269	0.263395211	2.422899004	0
	11717	1436144_at	5.339795997	4.843242421	1.002529183	0.206995458	2.003509267	0
	4172	1420637_at	5.319820756	4.838837318	0.921351935	0.190407711	1.893889207	0
	3451	1419466_at	7.001521109	4.835880718	1.700332849	0.35160769	3.249759262	0
	10728	1431434_at	3.540283423	4.825361559	1.324306606	0.274447125	2.504125045	0
	15476	1451374_x_at	5.438226231	4.824315464	0.896479017	0.185825123	1.861517291	0
	7707	1424777_at	6.157602414	4.82285161	1.015523555	0.21056496	2.021636414	0
	17516	1460329_at	5.388829978	4.813668477	1.528075898	0.317445189	2.884009462	0
	6105	1422890_at	4.503057537	4.809306038	1.312627394	0.272934886	2.483934952	0
	4173	1420638_at	5.157911943	4.807168292	0.929926643	0.193445827	1.905179121	0
	13767	1449207_a_at	4.972218119	4.805603942	1.245343297	0.259143973	2.370749607	0
	15275	1451128_s_at	5.05432723	4.802206804	1.363588035	0.283950294	2.573243594	0
	13761	1449200_at	4.766442396	4.799040877	0.8954368	0.186586617	1.860172998	0
	14979	1450783_at	5.870698061	4.790776833	1.88267697	0.392979476	3.687586701	0
	12955	1448294_at	8.25894704	4.787645937	1.058546553	0.22109959	2.082832109	0
	1578	1417405_at	6.807391001	4.781885605	0.770716909	0.161174267	1.706117382	0
	12894	1448226_at	5.992968105	4.781278825	1.317996176	0.275657669	2.49319578	0
	17041	1455834_x_at	5.262242471	4.770302499	1.301015103	0.272732202	2.464021942	0
	11911	1436922_at	3.923664678	4.763664172	1.133859239	0.238022497	2.194449757	0
	2291	1418184_at	5.472188626	4.762338236	1.050655124	0.220617493	2.071470284	0
	7097	1424055_at	5.555030072	4.75835351	0.861095408	0.180964993	1.816416955	0
	12775	1448069_at	6.384837964	4.755571276	1.337222007	0.281190614	2.526643302	0
	11841	1436730_at	3.806468131	4.754795767	1.141431627	0.240059023	2.205998221	0
	13500	1448896_at	5.527265842	4.751097907	0.734970539	0.154694884	1.664363482	0
	2568	1418483_a_at	7.284570716	4.748729455	1.231500017	0.259332529	2.348110037	0
	7978	1425119_at	5.404566259	4.74633338	0.954156966	0.20103033	1.937447162	0
	7700	1424770_at	5.53873934	4.739672182	1.303039038	0.274921764	2.467481106	0
	7698	1424768_at	5.494600959	4.739563567	1.311449852	0.276702661	2.481908368	0
	6857	1423775_s_at	5.175941999	4.73534061	1.183068148	0.249838025	2.270591457	0
	3386	1419397_at	4.757251554	4.733108131	1.121737655	0.236998104	2.176089139	0
	2671	1418599_at	3.878933003	4.730733613	2.365412839	0.500009731	5.15300088	0
	2296	1418191_at	6.364171464	4.726778009	1.787174556	0.378095725	3.451382947	0
	1016	1416798_a_at	3.790085792	4.722006987	1.002880734	0.212384424	2.003997536	0
	11737	1436242_a_at	5.737015707	4.717826147	0.873682106	0.185187431	1.832333495	0
	739	1416503_at	6.465957497	4.714366357	1.084898865	0.230126126	2.121226777	0
	15398	1451278_a_at	4.756923215	4.709533589	1.173900887	0.24926054	2.256209268	0
	16407	1452669_at	5.823741357	4.705569718	0.753581672	0.160146745	1.68597328	0
	4237	1420712_a_at	5.611856128	4.701976518	1.089516245	0.231714523	2.128026689	0
	15544	1451456_at	3.829528151	4.694557423	1.076187783	0.229241585	2.108457269	0
	2860	1418818_at	9.292804178	4.687605136	2.46522705	0.525903308	5.522138414	0
	16078	1452136_at	5.724135993	4.684292873	1.690460635	0.360878511	3.227597406	0
	11505	1435176_a_at	6.057472414	4.683821854	1.356623063	0.289640192	2.560850554	0
	11313	1434437_x_at	6.106072792	4.682737267	1.305391337	0.278766726	2.471507589	0
	12201	1437716_x_at	5.373090478	4.680033709	1.342712471	0.286902308	2.536277269	0
	13721	1449154_at	3.765408307	4.677100422	2.363622935	0.505360741	5.146611688	0
	2025	1417888_at	6.155200953	4.674152959	0.884371551	0.189204666	1.845960332	0
	387	1416129_at	7.760967885	4.671190842	1.221176341	0.2614272	2.331367342	0
	14147	1449705_x_at	6.368631684	4.667288999	1.206395478	0.258478847	2.307603694	0
	3597	1419630_a_at	6.208510292	4.663106804	0.928682036	0.199155215	1.90353624	0
	15043	1450860_at	5.68853588	4.660495013	0.907342824	0.19468808	1.875587831	0
	7153	1424118_a_at	5.286462198	4.659791806	1.290127376	0.276863738	2.445496459	0
	912	1416686_at	4.701992004	4.654247087	1.271270186	0.273141963	2.413739838	0
	377	1416118_at	5.043333302	4.652725123	1.398155958	0.300502592	2.635644806	0
	9038	1426496_at	5.926846902	4.651690888	0.68018962	0.146224166	1.602350345	0
	10390	1429295_s_at	5.080282014	4.649428482	1.214541476	0.261223821	2.320670145	0
	9160	1426653_at	6.267843132	4.644453581	1.227797819	0.264357862	2.342092115	0
	9725	1427506_at	4.138806974	4.633946102	1.09877011	0.237113269	2.141720342	0
	7008	1423948_at	5.482425755	4.633373786	0.884315363	0.190857765	1.84588844	0
	12445	1438571_at	2.753995582	4.615976643	1.590203276	0.344499853	3.010917703	0
	12080	1437367_at	5.573854879	4.603308078	1.332281489	0.289418276	2.518005596	0
	3315	1419322_at	4.884342607	4.594572512	0.982452749	0.213828979	1.975821682	0
	2146	1418026_at	4.634228986	4.593071849	1.272974039	0.277150909	2.4165922	0
	13269	1448638_at	4.236043772	4.591293979	0.972323266	0.211775432	1.961997585	0
	11240	1434190_at	5.227258392	4.588049747	1.020767775	0.222484025	2.028998467	0
	300	1416039_x_at	6.522522991	4.57996598	1.069674327	0.233555081	2.098959497	0
	15325	1451191_at	7.789733246	4.579198408	1.542102748	0.336762597	2.912186494	0
	9159	1426652_at	6.312339613	4.577789352	1.184301708	0.25870603	2.272533731	0
	9347	1426934_at	7.389587398	4.577270672	1.489383709	0.325386855	2.807690106	0
	12311	1438133_a_at	6.469492559	4.573136165	1.097263321	0.239936727	2.13948464	0
	2644	1418572_x_at	7.79346384	4.567594428	1.169151094	0.255966486	2.248793353	0
	2785	1418727_at	4.742591222	4.566198775	0.858661586	0.188047351	1.813355247	0
	3524	1419549_at	7.930439011	4.566182502	2.31605101	0.507218231	4.979673008	0
	913	1416687_at	4.803302406	4.565042197	1.24637948	0.273026935	2.372452956	0
	11342	1434538_x_at	6.640967004	4.563545377	0.653031845	0.14309748	1.572469293	0
	3531	1419557_a_at	5.559587377	4.553629545	0.754899976	0.16577984	1.68751459	0
	14870	1450651_at	4.943443668	4.547115806	0.899148543	0.19774041	1.864964984	0
	6104	1422889_at	4.699880136	4.547076785	1.224838783	0.269368397	2.337293297	0
	15835	1451819_at	4.609068595	4.545447639	0.826284024	0.181782762	1.773112438	0
	5991	1422760_at	5.363406127	4.535349668	1.45449935	0.320702803	2.740614385	0
	11398	1434748_at	5.189947887	4.53440863	1.102137	0.243060802	2.146724419	0
	10166	1428306_at	7.510413078	4.525302254	1.357219803	0.299918045	2.561910016	0
	17600	1460460_a_at	6.933846317	4.521900441	0.814692587	0.180165972	1.758923316	0
	10056	1428066_at	5.305602738	4.51913715	1.151911004	0.254896226	2.222080379	0
	164	1415890_at	7.214556698	4.511582535	0.949961496	0.210560594	1.931821099	0
	9143	1426634_at	5.761990227	4.506338203	1.633513919	0.362492526	3.102677869	0
	16246	1452411_at	4.681387204	4.503523722	0.897812686	0.199357823	1.863238927	0
	13391	1448777_at	6.698988632	4.500974057	1.017979314	0.226168669	2.025080577	0
	14037	1449511_a_at	5.145429691	4.495295868	0.699134873	0.155525886	1.623530934	0
	5725	1422460_at	6.557861165	4.492948114	1.103622115	0.245634289	2.148935401	0
	10720	1431419_at	6.301167975	4.48892879	1.180282075	0.262931789	2.266210816	0
	3790	1419989_at	3.624246826	4.483444158	0.696789171	0.155413817	1.620893353	0
	13042	1448389_at	6.292761763	4.483406262	0.72786811	0.162347124	1.656189909	0
	7784	1424881_at	5.295970961	4.480971279	1.136416289	0.253609367	2.198342675	0
	4051	1420502_at	7.943933644	4.480000487	0.925456064	0.206574992	1.899284548	0
	16565	1453497_a_at	4.766361568	4.475510178	0.878358175	0.196258782	1.838282096	0
	3607	1419643_s_at	8.707280281	4.471803406	3.489769112	0.780394126	11.23376102	0
	4846	1421429_a_at	3.651593303	4.47133618	1.104262752	0.246964824	2.14988986	0
	15806	1451780_at	5.541897435	4.470824274	1.380776382	0.308841569	2.604084715	0
	16767	1454686_at	4.042111579	4.470170515	0.990306211	0.221536563	1.986606602	0
	8543	1425860_x_at	5.64089315	4.467633615	0.84201263	0.18846949	1.792549092	0
	5593	1422303_a_at	5.338069146	4.456370178	1.072878858	0.240751736	2.10362691	0
	12362	1438286_at	4.448388516	4.455351355	1.338233466	0.300365417	2.528415328	0
	14523	1450225_at	3.531494927	4.451373406	0.704496688	0.158265017	1.629576056	0
	10576	1430634_a_at	5.582600302	4.432964282	0.974789821	0.219895708	1.965354854	0
	2499	1418412_at	5.422242817	4.432820575	1.57728704	0.355820186	2.984081709	0
	9085	1426561_a_at	3.791554188	4.422629363	1.106298116	0.250144886	2.152925081	0
	1173	1416961_at	5.769437537	4.417658605	1.110623945	0.251405562	2.159390176	0
	6920	1423847_at	5.211076454	4.413248921	1.057063066	0.239520382	2.080691487	0
	16564	1453473_a_at	7.537975591	4.410202258	0.84706526	0.192069481	1.798837992	0
	15282	1451136_a_at	6.61795234	4.404337944	0.64243919	0.145865099	1.560966083	0
	13490	1448884_at	6.340943528	4.39766511	0.848460285	0.192934265	1.800578234	0
	1755	1417596_at	5.927665312	4.392497664	0.773926185	0.176192737	1.709916866	0
	7470	1424495_a_at	5.558015939	4.387294357	0.834107208	0.190118816	1.782753465	0
	805	1416571_at	4.379501222	4.383690528	0.667645115	0.152302064	1.588478006	0
	9566	1427261_at	5.994719341	4.383200086	1.142560204	0.260668046	2.207724581	0
	2060	1417928_at	5.122173723	4.379628183	0.99892871	0.228085278	1.998515429	0
	3846	1420146_at	3.509200463	4.377428599	0.796510229	0.181958474	1.736894623	0
	10097	1428116_a_at	7.644828906	4.3770383	0.822589454	0.187932889	1.768577518	0
	8662	1426021_a_at	4.817133389	4.375593845	0.94702514	0.216433511	1.92789321	0
	1337	1417140_a_at	6.136033099	4.374043919	0.890147484	0.203506755	1.85336558	0
	2876	1418835_at	7.664338605	4.372738968	1.555461222	0.355717831	2.939276788	0
	1618	1417450_a_at	5.383277047	4.371303654	1.1601645	0.265404692	2.234829083	0
	3214	1419209_at	5.52153993	4.3699048	1.821007442	0.416715586	3.533278431	0
	10381	1429244_at	5.477328971	4.366699524	0.925214725	0.21187964	1.898966855	0
	3801	1420028_s_at	6.393477174	4.366493072	1.13024355	0.258844691	2.188956902	0
	7699	1424769_s_at	5.749794498	4.354239124	1.240988263	0.285006916	2.363603864	0
	2059	1417926_at	4.386355401	4.354104988	0.993414739	0.228155899	1.990891694	0
	3656	1419700_a_at	7.159909715	4.350472706	2.181059428	0.501338493	4.53486445	0
	14854	1450630_at	5.606045541	4.349627306	0.760642274	0.174875276	1.694244718	0
	13107	1448462_at	6.621380639	4.34838448	0.775808657	0.178413077	1.712149474	0
	8404	1425685_at	3.66453788	4.345268487	0.985576015	0.226815907	1.980103738	0
	7540	1424581_at	4.698076674	4.343630799	1.560086297	0.359166414	2.948714811	0
	2643	1418571_at	7.829264473	4.343088406	1.137281528	0.261860092	2.199661499	0
	2032	1417895_a_at	6.036958721	4.341528279	1.356183945	0.312374781	2.560071219	0
	6269	1423093_at	5.273476421	4.327309601	1.08588729	0.250938202	2.122680577	0
	13711	1449143_at	6.847024991	4.32634007	1.582028368	0.365673605	2.993904844	0
	6941	1423871_at	6.362155167	4.323325783	0.727472103	0.168266779	1.655735361	0
	7904	1425032_at	2.365312807	4.321222333	3.153481668	0.729766123	8.898003514	0
	261	1415999_at	5.969119318	4.319842023	1.687774884	0.390702918	3.221594432	0
	14125	1449650_at	4.54110722	4.315079698	1.526556516	0.353772496	2.880973751	0
	16363	1452598_at	5.305681481	4.31414044	0.954131785	0.221163821	1.937413347	0
	1334	1417137_at	3.808001328	4.309026833	0.82880139	0.192340736	1.776209052	0
	3505	1419527_at	3.933389093	4.304206766	1.862754693	0.432775374	3.637014538	0
	14939	1450737_at	4.834896763	4.296561429	0.879701967	0.204745581	1.839995155	0
	8741	1426117_a_at	4.437802987	4.280605282	0.8732878	0.204010354	1.831832765	0
	3055	1419030_at	6.054509683	4.273999462	1.291299507	0.302129076	2.447484133	0
	4233	1420707_a_at	4.559140968	4.273112925	0.911644263	0.213344295	1.881188299	0
	17049	1455867_at	6.55707221	4.27300575	0.937150212	0.219318734	1.914742267	0
	1336	1417139_at	4.791510552	4.271911578	0.757790131	0.177389002	1.690898582	0
	815	1416581_at	6.411758574	4.269519961	0.670532366	0.157050997	1.591660195	0
	522	1416271_at	7.283149236	4.267965631	1.463572076	0.342920305	2.757903689	0
	8254	1425475_at	5.368574103	4.267484646	1.234595341	0.28930282	2.353153349	0
	9955	1427910_at	4.684449802	4.260809157	1.483884158	0.348263464	2.797007568	0
	1225	1417019_a_at	5.51256813	4.259616646	1.021176897	0.23973446	2.029573936	0
	1010	1416790_a_at	6.696755714	4.253170866	0.758458193	0.178327703	1.691681759	0
	12519	1438847_at	6.260912021	4.24831708	1.190529238	0.280235495	2.28236454	0
	1868	1417719_at	5.910708212	4.247679951	1.071511641	0.252258092	2.101634285	0
	13830	1449279_at	3.729366931	4.240617496	1.568764313	0.369937707	2.966505203	0
	13240	1448605_at	6.81902885	4.229645255	0.896871668	0.212044182	1.862024	0
	17352	1458219_at	5.588227693	4.229278017	1.030019971	0.243545108	2.042052519	0
	2310	1418206_at	5.864545927	4.228094587	0.974102665	0.230388097	1.964418977	0
	9074	1426546_at	3.802834505	4.218622794	0.820434431	0.194479211	1.76593768	0
	502	1416251_at	6.897101699	4.217885984	1.143281546	0.271055583	2.208828711	0
	17275	1456571_at	5.475472006	4.204224441	0.805729449	0.191647582	1.748029399	0
	12522	1438852_x_at	6.694530264	4.196851445	1.151390588	0.274346281	2.221278963	0
	16525	1453196_a_at	6.380243869	4.195658095	1.636202081	0.389975075	3.108464454	0
	4619	1421151_a_at	6.16947548	4.195217619	1.158620858	0.276176581	2.232439159	0
	17392	1460174_at	5.307682296	4.191933425	0.69907126	0.166765831	1.623459348	0
	9662	1427403_at	3.814948828	4.186287516	1.171877815	0.279932473	2.253047634	0
	5579	1422286_a_at	6.473517967	4.185269512	0.928964433	0.221960481	1.903908879	0
	5773	1422513_at	5.167103121	4.184079828	0.77290721	0.184725732	1.708709579	0
	7281	1424268_at	6.880181601	4.182849561	1.055274698	0.252286075	2.078113854	0
	15798	1451766_at	4.075196902	4.179688295	1.046997254	0.250496492	2.066224842	0
	10305	1428838_a_at	5.35487956	4.179510732	1.317696504	0.315275301	2.492677955	0
	893	1416664_at	6.703081263	4.176086026	1.192909733	0.285652576	2.286133626	0
	11091	1433685_a_at	4.232742517	4.172838629	0.915371601	0.219364246	1.886054808	0
	99	1415815_at	3.183218023	4.171807393	0.772289437	0.185121067	1.707978053	0
	9084	1426560_a_at	3.700490417	4.168734469	1.061787147	0.254702513	2.087515843	0
	809	1416575_at	5.211389094	4.167428231	0.967044123	0.232048177	1.954831318	0
	915	1416689_at	5.300591962	4.167350949	0.948894931	0.227697389	1.930393458	0
	17279	1456577_x_at	5.480892857	4.164459646	0.925631116	0.222269201	1.899515015	0
	9927	1427878_at	6.897489523	4.162229974	1.182506931	0.284104179	2.269708354	0
	15463	1451358_a_at	4.682436999	4.161151681	1.267106186	0.304508531	2.40678319	0
	15745	1451702_at	3.276363195	4.156751403	0.686781345	0.165220692	1.609688292	0
	12442	1438562_a_at	6.235748302	4.150986533	0.865026215	0.208390514	1.821372763	0
	16437	1452754_at	7.391416776	4.149027994	0.814754595	0.196372402	1.758998917	0
	3084	1419066_at	6.134761433	4.148906258	0.941213292	0.226858173	1.920142381	0
	10011	1427989_at	2.402571571	4.146075174	0.879248705	0.212067719	1.839417161	0
	2652	1418580_at	7.402691445	4.146034417	1.510823338	0.364402025	2.84972625	0
	13732	1449167_at	6.336620538	4.143650763	1.148767314	0.277235554	2.217243649	0
	1480	1417300_at	5.747603005	4.143188903	1.300063948	0.313783411	2.462397971	0
	6949	1423882_at	6.547578927	4.142966023	0.721571055	0.174167746	1.648976747	0
	12791	1448113_at	7.242045911	4.142722161	1.105388622	0.266826637	2.151568276	0
	9924	1427864_at	4.966912081	4.127864715	0.747230466	0.181021065	1.678567399	0
	13871	1449324_at	6.189183525	4.126399471	1.269526339	0.307659583	2.410824011	0
	16431	1452732_at	3.668019816	4.114313626	1.656718416	0.402671883	3.152985239	0
	3588	1419620_at	4.385184295	4.1114959	0.795742812	0.193540948	1.735970958	0
	490	1416239_at	5.095308267	4.107939181	1.112943142	0.270924932	2.162864284	0
	3223	1419218_at	4.923983617	4.107630546	0.767116622	0.186754045	1.701865025	0
	1522	1417347_at	4.525266509	4.105021888	1.058834917	0.257936485	2.083248465	0
	7023	1423969_at	6.058770887	4.098478716	0.912595306	0.22266684	1.882428811	0
	6305	1423139_at	5.153561796	4.097024299	0.69468511	0.169558455	1.618531125	0
	15067	1450886_at	4.443530893	4.095304847	0.923649827	0.225538723	1.896908154	0
	8919	1426334_a_at	5.421111746	4.090477021	0.848008063	0.207312756	1.80001392	0
	10722	1431421_x_at	6.48755965	4.084510662	1.078802536	0.264120387	2.11228212	0
	7346	1424339_at	6.017053937	4.080331531	1.016306233	0.249074426	2.02273347	0
	3574	1419604_at	6.014093446	4.074529167	1.075517171	0.263961093	2.107477416	0
	8922	1426337_a_at	4.639022693	4.072532236	0.748009248	0.183671781	1.679473752	0
	15116	1450943_at	4.586778034	4.06960813	0.705899638	0.173456415	1.63116151	0
	2156	1418036_at	5.243198972	4.06736985	0.951810974	0.234011415	1.934299205	0
	10685	1431301_at	3.574578765	4.064492627	0.864738472	0.212754346	1.82100953	0
	8255	1425476_at	5.491136395	4.061672462	1.247184878	0.307061904	2.37377777	0
	16273	1452458_s_at	4.159681301	4.058068764	1.028051799	0.253335234	2.039268584	0
	5972	1422739_at	4.98251556	4.056885828	0.727595904	0.179348381	1.65587745	0
	16102	1452174_at	5.409589563	4.054843642	0.776452062	0.191487547	1.712913219	0
	1998	1417858_at	5.728210604	4.051439327	1.088413802	0.268648674	2.126401168	0
	6788	1423700_at	5.557281052	4.04872753	0.955283642	0.235946636	1.938960807	0
	820	1416586_at	5.117541731	4.047523251	1.004377178	0.248146117	2.006077272	0
	11738	1436244_a_at	4.185681484	4.046644357	1.011773397	0.250027753	2.016388173	0
	3743	1419884_at	4.903482555	4.044840235	1.397289923	0.345449966	2.634063131	0
	3638	1419676_at	5.298987894	4.043853282	1.086263521	0.268620903	2.12323421	0
	9218	1426744_at	5.420105409	4.042909875	0.783558308	0.193810481	1.721371286	0
	3793	1419998_at	3.173758048	4.042888816	1.087726731	0.269046907	2.125388729	0
	1423	1417235_at	3.970967406	4.038722413	1.328703765	0.328991109	2.511768957	0
	6600	1423481_at	4.218727771	4.034397039	0.641240981	0.158943449	1.559670183	0
	9125	1426612_at	5.790011379	4.03278159	0.871639505	0.216138535	1.829741071	0
	5343	1422016_a_at	3.843164068	4.032123278	1.078065625	0.267369212	2.111203468	0
	15877	1451884_a_at	5.360884832	4.031677674	0.863743248	0.214239163	1.819753764	0
	10545	1430419_at	4.633873194	4.030236484	0.760226285	0.188630689	1.693756268	0
	9844	1427698_at	5.586672659	4.029766923	1.120692299	0.278103503	2.174512947	0
	4116	1420576_at	4.121830721	4.029133937	0.776239585	0.192656684	1.712660963	0
	14540	1450250_at	4.73854078	4.02693147	1.273937284	0.316354349	2.418206226	0
	1424	1417236_at	3.929496587	4.021713188	1.318452958	0.327833661	2.493985294	0
	17245	1456461_at	5.738301484	4.018246961	0.850302799	0.211610388	1.802879282	0
	9542	1427230_at	5.075076208	4.017685133	0.708595327	0.176369054	1.6342122	0
	4917	1421514_a_at	3.19254358	4.017513561	0.756004761	0.188177277	1.688807348	0
	17667	1460683_at	4.647743408	4.015444403	0.732835946	0.182504319	1.661902732	0
	7648	1424710_a_at	7.147448856	4.011516597	0.743474269	0.18533496	1.67420277	0
	12028	1437225_x_at	5.422686801	4.008980358	1.136484565	0.283484693	2.198446714	0
	10450	1429638_at	4.444070697	3.998559971	0.818269524	0.204641053	1.763289702	0
	4480	1420998_at	4.894485741	3.997652151	1.034142401	0.25868744	2.047895928	0
	14405	1450082_s_at	4.924584348	3.996470494	1.050829696	0.262939436	2.071720955	0
	16735	1454607_s_at	6.291892067	3.995442297	0.981397556	0.245629265	1.974377085	0
	13325	1448703_at	8.520260262	3.994830625	1.045038702	0.26159775	2.063421711	0
	12589	1439018_at	5.452814131	3.990538647	1.078549319	0.270276625	2.111911412	0
	17110	1456006_at	5.601690504	3.990119218	0.836318494	0.20959737	1.785488069	0
	7783	1424880_at	5.701498319	3.986709426	0.949968367	0.238283824	1.9318303	0
	7796	1424895_at	4.098421117	3.98469932	1.021846433	0.256442544	2.030516052	0
	2425	1418329_at	6.132650132	3.984293253	0.728831434	0.182926152	1.657296158	0
	7250	1424229_at	5.770677827	3.983403919	0.98398646	0.247021512	1.97792327	0
	8018	1425166_at	4.899635928	3.980108229	0.899805578	0.226075656	1.865814523	0
	330	1416069_at	5.834852406	3.977645531	0.876250243	0.220293698	1.835598131	0
	15776	1451739_at	6.213199145	3.975311001	1.034191465	0.260153599	2.047965575	0
	7253	1424232_a_at	3.046554604	3.973369903	0.712011741	0.179195937	1.638086727	0
	4527	1421052_a_at	5.292540464	3.967599297	0.954755947	0.240638198	1.938251722	0
	12866	1448195_at	5.678598243	3.967010887	0.542232956	0.136685522	1.45622467	0
	11206	1434079_s_at	6.740381877	3.966810399	0.926492903	0.233561176	1.90065002	0
	14528	1450234_at	4.296640472	3.966221212	1.070850594	0.269992655	2.10067153	0
	12802	1448126_at	4.173687243	3.964943996	0.968570136	0.244283434	1.956900138	0
	6736	1423643_at	7.237550145	3.964498814	0.78309073	0.197525782	1.720813478	0
	14100	1449585_at	4.376556851	3.964173125	0.616733773	0.155576902	1.533399668	0
	5194	1421843_at	4.578908822	3.963981917	0.612048887	0.154402543	1.528428313	0
	4293	1420774_a_at	3.181604042	3.95683045	1.128316344	0.285156607	2.186034764	0
	8396	1425671_at	3.101176872	3.953670387	0.550263469	0.139177881	1.464353095	0
	16073	1452131_at	5.144597104	3.947921391	0.828289804	0.209804027	1.775579312	0
	16432	1452736_at	5.241732788	3.947721097	0.661539711	0.167575088	1.581769862	0
	15219	1451064_a_at	6.38238924	3.947633002	0.958182209	0.242723224	1.942860354	0
	16281	1452473_at	3.724617104	3.946405171	0.865951334	0.219427884	1.822541081	0
	15220	1451065_a_at	7.153171819	3.945903001	0.819833523	0.207768291	1.765202289	0
	8928	1426347_at	5.393742303	3.94531234	0.582548284	0.147655809	1.497491988	0
	3167	1419152_at	3.956917758	3.944311457	1.007800988	0.255507457	2.010843757	0
	3525	1419550_a_at	4.003336141	3.939632151	1.189083272	0.301825964	2.280078147	0
	12681	1439437_x_at	7.217143416	3.934153594	1.550673125	0.394156732	2.929537922	0
	7499	1424533_a_at	5.876023194	3.932980854	0.544961613	0.13856198	1.458981524	0
	8363	1425625_at	4.28605786	3.932307909	0.761252354	0.193589203	1.694961324	0
	12838	1448165_at	6.61026028	3.930276981	0.693237454	0.176383868	1.616907844	0
	3858	1420179_at	6.886223313	3.923203623	0.882919847	0.225050732	1.844103778	0
	8493	1425801_x_at	7.220593292	3.923032857	0.786851952	0.200572358	1.72530563	0
	8505	1425813_at	3.951812805	3.920926161	0.565185143	0.144145827	1.479577374	0
	12173	1437651_a_at	5.748866984	3.920794108	0.811386079	0.206944322	1.754896662	0
	9351	1426942_at	6.274439904	3.916939493	0.944144565	0.241041396	1.924047699	0
	6921	1423848_at	5.675566267	3.916557617	0.788723577	0.201381839	1.727545342	0
	979	1416757_at	5.007783516	3.915641042	0.939168962	0.239850628	1.917423425	0
	4945	1421546_a_at	4.61885166	3.898880375	1.184703248	0.303857296	2.273166325	0
	2155	1418035_a_at	5.188539616	3.897189112	0.929633549	0.238539502	1.904792109	0
	12130	1437511_x_at	3.989492674	3.895990127	1.044263714	0.268035514	2.062313579	0
	11031	1433515_s_at	5.038350521	3.895292229	1.37101192	0.351966384	2.586519234	0
	15396	1451273_x_at	3.131054847	3.892727283	0.703576376	0.180741245	1.628536863	0
	14933	1450730_at	5.123442588	3.887735702	0.710551506	0.182767441	1.636429563	0
	10492	1429947_a_at	6.114170689	3.885548705	1.03872307	0.267329829	2.054408491	0
	13110	1448466_at	5.528014305	3.885045298	1.161919824	0.299074975	2.237549849	0
	16426	1452715_at	3.970167683	3.882955854	0.679043086	0.17487788	1.601077437	0
	13518	1448917_at	5.961213247	3.879737446	0.659249611	0.169921192	1.579260989	0
	2024	1417887_at	4.643465559	3.876241387	0.631218763	0.162842997	1.548872901	0
	12512	1438817_at	3.404538272	3.873957856	0.882936123	0.227915779	1.844124584	0
	7943	1425077_at	4.286661862	3.871749493	0.80583225	0.208131299	1.748153962	0
	8403	1425684_at	3.958357219	3.867818046	0.818520745	0.211623384	1.763596776	0
	4791	1421362_a_at	4.021207754	3.865071384	0.926459858	0.239700581	1.900606486	0
	4546	1421072_at	5.892277888	3.863271864	1.165833794	0.301773687	2.243628468	0
	11617	1435715_x_at	6.709330341	3.861919461	0.717895953	0.185890969	1.644781511	0
	7882	1425006_a_at	5.438446659	3.857958642	0.814868823	0.211217615	1.759138194	0
	11555	1435394_s_at	7.079742043	3.857361502	0.820216089	0.212636562	1.765670438	0
	7174	1424144_at	6.629108152	3.857077217	0.886584728	0.229859211	1.848794314	0
	3717	1419773_at	2.670502522	3.853697208	0.626803461	0.162649899	1.544139893	0
	16354	1452589_at	5.56213309	3.852103304	0.845410506	0.219467247	1.796775929	0
	583	1416335_at	8.376859552	3.850285623	0.91453646	0.237524316	1.884963333	0
	1980	1417837_at	6.266960296	3.848974209	1.144520313	0.297357231	2.210726131	0
	7816	1424920_at	4.829172323	3.838457329	0.742841632	0.193526088	1.673468774	0
	9555	1427247_at	4.828034938	3.836439952	1.289704223	0.336172139	2.444779284	0
	5046	1421662_a_at	5.615210644	3.834374514	0.699237497	0.18236025	1.623646425	0
	5950	1422708_at	3.807039591	3.8336449	1.051478163	0.274276358	2.072652367	0
	16575	1453567_s_at	5.683516316	3.829777546	1.090568731	0.284760333	2.12957971	0
	15456	1451350_a_at	6.650014053	3.829300227	0.657622833	0.171734467	1.577481223	0
	10420	1429457_at	4.04528539	3.827188109	1.20056972	0.313694986	2.29830413	0
	16604	1453721_a_at	5.974418359	3.825404695	0.905555931	0.236721603	1.873266204	0
	3094	1419076_a_at	3.842090228	3.819450385	0.838453153	0.219521939	1.788131892	0
	13784	1449227_at	4.952160421	3.814879506	1.073440341	0.281382502	2.104445782	0
	5712	1422443_at	7.037211012	3.813225917	0.617372565	0.161902961	1.534078773	0
	5949	1422707_at	3.957661399	3.811611397	1.01237247	0.265602225	2.017225643	0
	13841	1449291_a_at	5.054484028	3.808930243	0.704015152	0.184832776	1.629032235	0
	1323	1417125_at	6.435050593	3.808634941	0.718367677	0.188615524	1.6453194	0
	1702	1417539_at	6.086828744	3.807170589	0.870264435	0.228585616	1.827997928	0
	13764	1449203_at	3.959142169	3.806786692	1.142509949	0.300124499	2.207647679	0
	17123	1456043_at	4.646984642	3.805859054	0.731743729	0.19226769	1.660645036	0
	6542	1423417_at	6.314909101	3.800496071	0.826809891	0.21755315	1.773758861	0
	5800	1422544_at	5.30659145	3.800061123	0.75162341	0.197792453	1.683686353	0
	17097	1455985_x_at	4.744636794	3.797376846	0.716490636	0.188680414	1.643180124	0
	9769	1427562_a_at	4.445393142	3.796054206	0.77804666	0.204961947	1.714807533	0
	10939	1432417_a_at	5.775496436	3.794914862	0.975575685	0.257074459	1.966425712	0
	13740	1449176_a_at	5.337609958	3.79414029	1.150453594	0.303218517	2.219836767	0
	10959	1432538_a_at	5.502563467	3.788974122	0.905081801	0.238872521	1.872650671	0
	16913	1455284_x_at	6.138896785	3.788420951	0.801010195	0.211436428	1.742320697	0
	13735	1449171_at	5.120729919	3.78518544	0.915327511	0.241818406	1.88599717	0
	6573	1423450_a_at	5.555853319	3.784431555	1.337965718	0.3535447	2.527946126	0
	15972	1452008_at	4.886902647	3.781847687	0.893688896	0.236310124	1.857920661	0
	9369	1426968_a_at	6.811150891	3.779349744	1.164565612	0.308139149	2.241657103	0
	9594	1427305_at	4.993920024	3.77753669	0.764425489	0.202360838	1.698693408	0
	11822	1436684_a_at	4.101361086	3.775487353	0.67125557	0.177793092	1.592458273	0
	10737	1431554_a_at	4.938735965	3.765568928	0.927805917	0.246391962	1.902380611	0
	7717	1424796_at	3.889208398	3.763261983	0.725927866	0.192898573	1.653964037	0
	13942	1449403_at	6.395509328	3.7621005	1.106384661	0.29408695	2.153054235	0
	16749	1454633_at	5.130279082	3.761478034	1.344914884	0.357549578	2.540152097	0
	9440	1427076_at	6.452854987	3.761017649	0.939977864	0.24992647	1.918498801	0
	13915	1449370_at	6.811341841	3.760945305	0.831558781	0.221103662	1.779607127	0
	2865	1418824_at	7.447450729	3.760628303	0.776174953	0.20639502	1.712584239	0
	7309	1424300_at	5.343566809	3.758665678	0.754991412	0.200866871	1.687621547	0
	16188	1452323_at	5.436108492	3.758126598	0.710679191	0.189104644	1.636574401	0
	9541	1427229_at	4.204719853	3.757385265	0.933754066	0.248511664	1.910240209	0
	14698	1450443_at	6.712909	3.755994631	0.774433039	0.206185875	1.710517707	0
	6268	1423092_at	5.497934548	3.748735145	0.913262237	0.243618768	1.883299223	0
	15511	1451417_at	5.658494398	3.748687736	1.000706636	0.266948518	2.000979845	0
	15618	1451546_s_at	6.006104604	3.747450269	1.017642941	0.27155609	2.024608474	0
	4624	1421156_a_at	6.194740748	3.745658828	1.276902231	0.340901905	2.4231811	0
	7261	1424241_at	5.430707265	3.741545741	0.600413275	0.160471986	1.516150821	0
	553	1416304_at	8.5365646	3.741420732	0.769453978	0.205658233	1.704624506	0
	16835	1454940_at	7.248370635	3.740187393	0.850494149	0.227393459	1.80311842	0
	1432	1417244_a_at	7.304364231	3.739716884	1.309373567	0.350126388	2.478339045	0
	15622	1451550_at	6.181536997	3.735936499	0.773819667	0.207128699	1.709790624	0
	2038	1417902_at	4.75570085	3.735536944	0.683689408	0.183023062	1.606242155	0
	15900	1451915_at	7.587670801	3.735073113	0.990946577	0.265308482	1.987488588	0
	10800	1431773_at	4.082249646	3.734667708	0.666810214	0.178546063	1.587559005	0
	4483	1421001_a_at	4.375621244	3.733234277	2.598031653	0.6959198	6.05460001	0
	16643	1453915_a_at	4.988510586	3.732549171	0.75938052	0.203448229	1.692763611	0
	12636	1439269_x_at	6.55283426	3.732319993	0.831854347	0.222878625	1.779971754	0
	431	1416177_at	6.850290533	3.731336735	0.670727095	0.179755177	1.591875045	0
	2400	1418303_at	3.351862934	3.730145258	0.727046319	0.194910994	1.655246774	0
	3054	1419029_at	6.178470768	3.729660563	1.191760973	0.319536042	2.284313995	0
	16603	1453714_a_at	4.139178917	3.729381471	0.73332031	0.196633226	1.662460785	0
	13895	1449349_at	6.110760152	3.727654556	0.657693025	0.176436152	1.577557975	0
	1288	1417090_at	4.723117619	3.727538083	1.077635067	0.289101021	2.110573493	0
	6944	1423877_at	4.877967678	3.726399954	0.858242499	0.230314113	1.812828565	0
	14096	1449581_at	7.628020563	3.725005531	1.34059259	0.359890094	2.532553225	0
	12889	1448221_at	6.305768352	3.724733169	1.082203944	0.290545361	2.117268072	0
	16773	1454703_x_at	6.304844625	3.724702161	0.962215895	0.258333647	1.948300072	0
	8644	1426002_a_at	4.926124205	3.722087843	0.778878973	0.209258622	1.715797118	0
	12274	1437984_x_at	6.332558954	3.719939705	1.088848921	0.292706067	2.12704259	0
	16640	1453887_a_at	4.759649131	3.719332695	0.920534972	0.247500035	1.892817047	0
	8169	1425363_at	6.274181027	3.719169311	0.786941131	0.211590564	1.725412282	0
	9149	1426641_at	6.161668794	3.718082786	0.946653949	0.254608088	1.927397246	0
	3526	1419551_s_at	4.057107719	3.717263133	1.144318565	0.307839	2.210417003	0
	15127	1450958_at	7.425124355	3.714438719	1.289956455	0.347281663	2.445206751	0
	13119	1448475_at	6.884894819	3.713564874	0.89850273	0.241951537	1.864130332	0
	7931	1425065_at	6.156113002	3.713062933	1.229456816	0.331116611	2.344786904	0
	218	1415949_at	7.684619809	3.712251021	1.313992707	0.353961168	2.486286769	0
	7581	1424630_a_at	5.544878527	3.711054025	0.99340568	0.267688283	1.990879192	0
	11673	1435919_at	6.016318752	3.709201771	1.123208458	0.302816759	2.178308756	0
	12175	1437658_a_at	6.341088728	3.707668587	0.961291094	0.259271041	1.947051567	0
	4656	1421193_a_at	4.251073648	3.705991657	0.639778189	0.172633467	1.558089589	0
	12324	1438168_x_at	7.257590929	3.705060497	0.745334004	0.201166487	1.676362326	0
	13580	1448986_x_at	6.018345822	3.704906653	0.946822707	0.255559126	1.927622715	0
	16409	1452673_at	5.923928053	3.704719092	0.517420079	0.139665131	1.431393248	0
	3804	1420031_at	2.614629944	3.703300369	0.829231827	0.223916978	1.776739074	0
	3691	1419740_at	2.966636119	3.699534305	0.477573703	0.129090222	1.392399985	0
	2994	1418966_a_at	5.105937892	3.698394744	0.691766074	0.187044954	1.615259627	0
	14563	1450276_a_at	4.54797277	3.696467529	1.228844764	0.332437592	2.343792359	0
	3079	1419061_at	5.914931344	3.695534888	0.699656206	0.189324747	1.62411772	0
	17031	1455814_x_at	7.250164558	3.693687137	0.747974374	0.202500739	1.679433154	0
	291	1416030_a_at	6.702006478	3.690951204	0.812562359	0.220149851	1.756328075	0
	886	1416656_at	7.558033635	3.688394504	0.848105237	0.229938862	1.800135165	0
	12031	1437234_x_at	5.362674602	3.687358936	0.582745799	0.158038805	1.497697019	0
	17712	1460746_at	4.960657374	3.68689345	1.08100575	0.29320233	2.115510359	0
	14166	1449760_at	6.990676815	3.685748945	0.840029161	0.227912745	1.790086324	0
	6152	1422946_a_at	6.510267046	3.683046256	0.694992578	0.188700475	1.618876105	0
	16504	1453089_at	5.44265597	3.682937415	1.741936718	0.472974836	3.344838879	0
	14468	1450157_a_at	4.953104813	3.672280792	0.85840176	0.233751668	1.813028696	0
	2361	1418260_at	4.393871967	3.671459482	1.311403509	0.35718861	2.481828644	0
	2145	1418025_at	7.024454019	3.67105824	0.776448692	0.211505414	1.712909218	0
	15157	1450993_at	4.28044812	3.670537788	0.729412269	0.198720817	1.657963526	0
	6830	1423745_at	5.6649292	3.667252506	0.5965241	0.162662402	1.512069131	0
	895	1416666_at	8.457064708	3.666443916	1.524021168	0.415667389	2.875915263	0
	13349	1448728_a_at	6.053222905	3.661627066	1.002762715	0.27385714	2.003833606	0
	12970	1448314_at	6.040848587	3.659997403	0.881265783	0.240783172	1.841990707	0
	1061	1416844_at	5.398357858	3.657484001	0.56434656	0.154299119	1.478717602	0
	7165	1424133_at	5.952115212	3.655480986	0.760771408	0.208118004	1.694396375	0
	15973	1452009_at	4.863351445	3.655273457	0.875311216	0.239465317	1.834403758	0
	15175	1451013_at	4.220682344	3.651248182	0.955346269	0.261649228	1.939044979	0
	8033	1425184_at	2.667247248	3.650302444	0.744507828	0.203957847	1.675402613	0
	264	1416002_x_at	7.183137994	3.650164636	0.765398299	0.209688706	1.699839225	0
	11560	1435415_x_at	7.68110963	3.648906214	0.94592927	0.259236389	1.92642934	0
	13958	1449424_at	4.563036367	3.648131051	1.028529908	0.281933377	2.039944509	0
	3269	1419269_at	4.227982335	3.64749444	0.84535614	0.231763517	1.796708222	0
	15532	1451443_at	7.026456723	3.645741857	0.799864219	0.219396833	1.740937268	0
	11898	1436887_x_at	4.967967956	3.645655134	0.770520538	0.211353107	1.705885172	0
	13001	1448346_at	7.672458033	3.645479644	0.772710607	0.211964044	1.708476741	0
	6304	1423138_at	5.364981222	3.645051003	0.525077401	0.144052141	1.439010781	0
	884	1416654_at	6.008117915	3.643921521	0.867813277	0.238153668	1.824894772	0
	14992	1450797_a_at	4.03524817	3.643130699	0.681722198	0.187125375	1.60405343	0
	8519	1425830_a_at	5.548428117	3.639646777	0.6668376	0.183214922	1.587589141	0
	11833	1436707_x_at	5.873176352	3.637832649	0.829592291	0.228045754	1.777183055	0
	7536	1424577_at	5.350163245	3.636885941	0.563229089	0.154865755	1.477572672	0
	292	1416031_s_at	6.631164558	3.636781453	0.805144551	0.221389314	1.747320856	0
	15628	1451558_at	5.173179703	3.633117061	0.828614664	0.228072658	1.775979174	0
	1241	1417037_at	4.882585445	3.630312746	0.737520099	0.203156078	1.667307379	0
	17265	1456534_at	4.095613241	3.626268535	0.732759826	0.202069929	1.661815047	0
	554	1416305_at	6.236869906	3.626102064	0.669509813	0.184636229	1.590532457	0
	11030	1433514_at	5.409100399	3.62123995	1.327563468	0.366604668	2.509784454	0
	8700	1426067_x_at	7.789919749	3.61718828	0.8463416	0.233977757	1.797935916	0
	3013	1418985_at	4.484300608	3.616358426	0.868844416	0.240253955	1.826199547	0
	14011	1449481_at	5.182836106	3.614565655	0.895020539	0.247614962	1.85963636	0
	3172	1419157_at	6.816248215	3.613857043	0.77913947	0.215597756	1.716106954	0
	15740	1451696_at	4.592385624	3.613340856	0.738784905	0.204460342	1.668769743	0
	14869	1450650_at	5.338296098	3.612628546	0.735127492	0.203488259	1.66454456	0
	6572	1423449_a_at	7.958435376	3.606150751	0.825961849	0.229042518	1.77271652	0
	5159	1421797_a_at	5.285420911	3.604909297	0.650933991	0.180568757	1.570184394	0
	10424	1429497_s_at	5.609722461	3.597007316	0.73301562	0.203784857	1.662109718	0
	6716	1423620_at	4.583772181	3.594170138	0.701715753	0.195237211	1.626437916	0
	8849	1426253_at	4.086998817	3.59408323	0.652303583	0.181493733	1.571675723	0
	11570	1435449_at	5.65491264	3.585122453	0.778449553	0.217133323	1.715286485	0
	16146	1452254_at	4.943912907	3.583112219	0.648408974	0.180962508	1.567438647	0
	131	1415849_s_at	7.7463894	3.581969566	0.905004331	0.252655505	1.872550116	0
	479	1416227_at	4.715564492	3.580877705	0.542921933	0.151617	1.456920276	0
	8816	1426217_at	5.553617085	3.578892894	0.997790499	0.278798648	1.996939325	0
	1731	1417572_at	4.964713123	3.577108113	0.655538875	0.183259453	1.575204213	0
	11598	1435627_x_at	7.712310368	3.574869211	0.88110194	0.246471098	1.841781529	0
	8791	1426187_a_at	6.880208108	3.574680793	0.529762068	0.148198426	1.44369108	0
	6981	1423920_at	5.759964163	3.574093554	0.815954307	0.228296852	1.760462269	0
	667	1416424_at	5.499394049	3.573835042	0.575962894	0.161161018	1.490672047	0
	1142	1416929_at	4.899363062	3.572914476	0.749598508	0.209800294	1.681324864	0
	654	1416410_at	6.460105847	3.567919048	0.683926217	0.191687706	1.606505831	0
	15272	1451125_at	6.810869786	3.563387994	0.860670214	0.241531434	1.815881695	0
	11674	1435920_x_at	6.060635852	3.563122277	1.050505408	0.294827212	2.071255327	0
	7090	1424046_at	3.267887597	3.561523852	1.395450249	0.391812692	2.630706406	0
	289	1416028_a_at	7.091960898	3.560847615	0.772954689	0.21707042	1.708765813	0
	9148	1426640_s_at	6.483022038	3.558125861	0.887470407	0.249420746	1.849929648	0
	17366	1459909_at	7.128478693	3.558059353	0.759093115	0.213344703	1.692426423	0
	11384	1434688_x_at	6.466431889	3.556523241	0.593143767	0.166776294	1.508530396	0
	8172	1425366_a_at	4.945507907	3.55486049	0.703667934	0.197945302	1.628640218	0
	2942	1418911_s_at	6.811718294	3.553641691	1.582806936	0.4454042	2.995520976	0
	968	1416746_at	6.37606288	3.553633646	0.823999211	0.231875115	1.77030656	0
	15843	1451828_a_at	6.792710735	3.551603549	1.602029375	0.451072129	3.035700315	0
	14142	1449694_s_at	3.837764102	3.549992727	0.587175894	0.165401999	1.502303077	0
	15648	1451583_a_at	5.664763979	3.547094195	0.799217041	0.22531599	1.740156477	0
	17002	1455719_at	7.534199515	3.544873564	0.733911195	0.207034519	1.663141819	0
	13341	1448720_at	5.319509076	3.543645003	0.785193127	0.221577818	1.723322998	0
	7147	1424111_at	5.03573842	3.543519903	0.729639705	0.205908172	1.658224918	0
	4704	1421256_at	4.443129737	3.543447653	0.999777853	0.282148334	1.999692062	0
	16579	1453573_at	5.077471349	3.541534277	0.645870699	0.182370309	1.564683323	0
	16691	1454092_a_at	5.56145683	3.539364782	0.65791509	0.185885076	1.577800817	0
	697	1416457_at	5.664392239	3.538437819	0.742935548	0.209961454	1.673577717	0
	16668	1454011_a_at	5.45597549	3.537900951	0.850353845	0.24035547	1.802943073	0
	14986	1450791_at	3.768805424	3.529655802	0.962361108	0.272650129	1.948496187	0
	4672	1421217_a_at	6.496952677	3.528921053	0.953421053	0.270173529	1.936459131	0
	10721	1431420_s_at	6.819728847	3.523898144	0.978519949	0.27768111	1.970442908	0
	16570	1453528_at	4.716840732	3.521837255	0.923713437	0.262281693	1.896991793	0
	7868	1424986_s_at	5.153745945	3.521745848	0.823455687	0.233820305	1.769639737	0
	12040	1437262_x_at	5.873316846	3.521122385	0.766353477	0.217644658	1.700965025	0
	4806	1421381_a_at	7.384092968	3.517773397	1.525310621	0.433601159	2.87848685	0
	3697	1419750_at	3.533283944	3.517514277	0.757436738	0.215332953	1.690484441	0
	12081	1437368_at	3.919499565	3.51617974	0.749453209	0.213144169	1.68115554	0
	5708	1422439_a_at	6.909964184	3.511347622	0.809097597	0.230423668	1.752115155	0
	6431	1423284_at	7.611833978	3.51091538	1.376833108	0.392157873	2.596976767	0
	7148	1424112_at	5.135789685	3.510899727	0.72160952	0.205534073	1.649020713	0
	7157	1424123_at	3.332848238	3.510515736	1.169573254	0.3331628	2.249451488	0
	5185	1421831_at	3.928775628	3.508209637	0.676920704	0.192953322	1.598723786	0
	1701	1417538_at	6.154455642	3.506326803	0.808243929	0.230510153	1.751078705	0
	12008	1437169_at	6.065095235	3.504134773	0.784505961	0.223880077	1.722502362	0
	2015	1417876_at	4.35654941	3.503936399	1.099171384	0.313696157	2.142316127	0
	7531	1424567_at	5.846446887	3.503087683	0.92318504	0.263534665	1.896297134	0
	7141	1424105_a_at	4.653203321	3.501958806	0.729827297	0.208405449	1.65844055	0
	9270	1426817_at	5.820964458	3.500225836	1.026726083	0.293331382	2.037395526	0
	16170	1452289_a_at	4.423186443	3.498297076	0.647427946	0.185069458	1.566373156	0
	1700	1417537_at	6.015729621	3.498200808	0.753210821	0.215313775	1.685539949	0
	12872	1448202_x_at	6.879140495	3.496149455	0.994959465	0.284587223	1.993024527	0
	11938	1436986_at	3.178146726	3.490734706	0.795835083	0.22798498	1.736081989	0
	11243	1434198_at	5.849261603	3.488881769	1.294330356	0.370987165	2.452631272	0
	5333	1422005_at	4.439338669	3.485933001	0.857193199	0.245900652	1.811510539	0
	8175	1425369_a_at	5.864117203	3.485513203	0.960936255	0.275694338	1.946572738	0
	12411	1438461_at	4.899946073	3.485339379	0.680208892	0.195162886	1.602371751	0
	9131	1426620_at	2.628684276	3.485012542	0.947582417	0.271902154	1.928638051	0
	6347	1423186_at	3.59640883	3.483616179	0.724232163	0.207896658	1.652021157	0
	4899	1421493_a_at	4.373978943	3.483474579	0.738854609	0.212102771	1.668850372	0
	5715	1422449_s_at	6.331749437	3.483088269	0.786018334	0.225667073	1.724309002	0
	5886	1422642_at	5.193584438	3.48099073	0.858649948	0.246668266	1.81334062	0
	11086	1433675_at	6.554190568	3.48053056	0.911038616	0.261752799	1.880398737	0
	12623	1439253_x_at	6.901521455	3.47770966	1.00724211	0.289628005	2.010064937	0
	12853	1448180_a_at	7.139677543	3.470901286	0.729281966	0.210113139	1.657813787	0
	16019	1452064_at	4.965626823	3.47049021	0.58444965	0.168405503	1.499466873	0
	3949	1420381_a_at	5.959581599	3.470319642	0.713084104	0.205480814	1.639304778	0
	7302	1424292_at	3.645470927	3.470216692	1.030491927	0.296953193	2.042720656	0
	11085	1433674_a_at	6.672995874	3.468889109	0.92452211	0.266518208	1.89805541	0
	7183	1424156_at	5.20336111	3.468747806	0.801141089	0.230959739	1.742478783	0
	9330	1426911_at	6.261031283	3.466069163	1.270593651	0.366580582	2.41260821	0
	6988	1423927_at	6.33234658	3.46468386	0.610360559	0.176166307	1.5266407	0
	7425	1424438_a_at	6.729779109	3.46369371	0.588220532	0.169824638	1.50339127	0
	14904	1450692_at	4.948152161	3.46265181	0.938285954	0.270973233	1.916250216	0
	12165	1437619_x_at	6.113551448	3.46241695	0.859718774	0.248300186	1.814684538	0
	2439	1418346_at	4.086230229	3.461711529	1.031772461	0.298052698	2.044534577	0
	16322	1452534_a_at	5.97324155	3.459912863	0.991928667	0.286691806	1.988841998	0
	11904	1436900_x_at	6.724052112	3.455168449	0.608277334	0.176048532	1.524437849	0
	3621	1419659_s_at	6.782726309	3.454258648	0.692182311	0.2003852	1.615725719	0
	17453	1460241_a_at	5.332521489	3.454161853	0.95271289	0.275815938	1.935508831	0
	5709	1422440_at	6.940168874	3.453940703	0.802596682	0.232371297	1.744237726	0
	11245	1434204_x_at	4.798140887	3.452563877	0.653283896	0.189217034	1.572744041	0
	1863	1417711_at	6.196940481	3.451319301	0.762022657	0.2207917	1.695866562	0
	6599	1423480_at	5.68895626	3.449445366	0.727040729	0.210770327	1.655240361	0
	10931	1432392_at	4.018456214	3.448272115	0.890501901	0.258245832	1.85382094	0
	9261	1426807_at	4.556510128	3.446494658	0.881005676	0.255623688	1.84165864	0
	16008	1452049_at	6.039215357	3.444475082	0.589016292	0.171003209	1.504220738	0
	11569	1435448_at	5.826552404	3.44441337	0.773747631	0.224638435	1.709705252	0
	11490	1435122_x_at	6.490973891	3.443382019	0.682478767	0.198200131	1.604894838	0
	15118	1450945_at	4.55564451	3.441084141	0.738828823	0.214708154	1.668820544	0
	16326	1452542_x_at	5.598760065	3.440940424	0.604378676	0.175643458	1.520323856	0
	8640	1425997_a_at	4.167239452	3.440330988	0.494761445	0.143812164	1.409087738	0
	2561	1418476_at	7.005819449	3.43517698	1.098192447	0.319690209	2.140862957	0
	11578	1435508_x_at	5.966139727	3.433361234	0.723625591	0.210763023	1.651326721	0
	13716	1449148_a_at	5.269025703	3.431690479	0.540372994	0.15746554	1.454348476	0
	15472	1451369_at	4.022307816	3.430786415	0.587929031	0.17136859	1.503087537	0
	7161	1424127_at	5.736285047	3.430429087	1.03502562	0.301718996	2.049150035	0
	5710	1422441_x_at	6.99848548	3.429931631	0.803185183	0.234169444	1.744949377	0
	263	1416001_a_at	7.299133964	3.422175121	0.691508435	0.202066934	1.614971197	0
	14784	1450546_at	2.298001039	3.420287367	0.596891089	0.174514894	1.512453816	0
	11212	1434109_at	4.470592882	3.419593771	0.853534008	0.249600995	1.806921722	0
	12384	1438367_x_at	6.08756317	3.417268799	0.847599684	0.248034244	1.799504468	0
	16152	1452264_at	9.59879076	3.416764209	1.093234238	0.319961862	2.133517934	0
	5133	1421766_at	2.260070304	3.414751088	0.555520242	0.162682499	1.469698517	0
	12680	1439436_x_at	5.636687265	3.414556158	0.863939865	0.253016739	1.820001784	0
	3146	1419130_at	5.761900876	3.413640562	0.699868113	0.205021033	1.624356292	0
	10713	1431395_a_at	4.768484131	3.413546839	0.802174095	0.234997243	1.743726887	0
	6888	1423809_at	5.88170359	3.411744276	0.807405109	0.236654639	1.750060878	0
	1442	1417256_at	6.682399934	3.410226815	1.757553883	0.515377416	3.381243425	0
	11968	1437036_at	5.963815419	3.410057547	0.833767691	0.244502528	1.782333969	0
	7665	1424731_at	5.047383346	3.408322359	0.586671045	0.172128978	1.501777462	0
	12992	1448336_at	6.505191666	3.406573432	0.557809933	0.163745166	1.472032917	0
	11851	1436767_at	5.890450002	3.404036138	0.887129566	0.260611089	1.849492649	0
	16195	1452334_at	5.377586837	3.403684313	1.029990777	0.302610549	2.042011198	0
	12392	1438380_at	4.556585715	3.401263328	1.262671268	0.371235963	2.399395977	0
	1437	1417249_at	4.824712361	3.396934621	0.566505708	0.166769683	1.480932319	0
	14206	1449840_at	3.278647448	3.39567587	0.767427364	0.22600136	1.702231629	0
	12585	1439012_a_at	5.510365456	3.394979408	1.084447812	0.319426919	2.120563686	0
	9657	1427397_at	4.183603021	3.394586536	0.795713376	0.234406567	1.735935538	0
	17639	1460642_at	4.638307308	3.392546368	0.612669191	0.180592724	1.52908562	0
	5727	1422462_at	4.221556314	3.391686394	0.827669676	0.244028952	1.774816261	0
	10895	1432179_x_at	2.623390737	3.390220183	0.70638444	0.208359458	1.631709736	0
	11836	1436716_at	5.094567371	3.389706718	0.901543562	0.265965063	1.868063585	0
	10297	1428788_at	5.8115634	3.38958792	0.953884068	0.281415939	1.937080712	0
	9811	1427639_a_at	3.837267378	3.381675987	0.557177133	0.164763607	1.47138739	0
	5135	1421768_a_at	3.270092501	3.378597718	0.480819961	0.142313469	1.395536599	0
	12374	1438320_s_at	6.849268303	3.377176965	0.764449565	0.226357568	1.698721757	0
	17505	1460314_s_at	5.8343297	3.375958135	0.691131355	0.204721542	1.614549145	0
	8004	1425148_a_at	5.614217603	3.375569444	0.687990045	0.203814514	1.611037466	0
	4065	1420518_a_at	4.429587595	3.374649267	0.752809828	0.223077946	1.685071523	0
	1020	1416802_a_at	5.67146617	3.373997942	1.025926361	0.304068461	2.03626646	0
	14909	1450700_at	5.258407675	3.370254574	0.871052258	0.258452956	1.828996428	0
	8960	1426391_at	5.034338364	3.369910922	0.570072241	0.169165374	1.484597908	0
	3460	1419475_a_at	6.15877725	3.369015056	1.415871449	0.420262725	2.668208579	0
	6631	1423517_at	7.395797448	3.366498615	0.620157055	0.184214261	1.537042498	0
	16198	1452339_at	4.333265624	3.364846565	0.74483393	0.221357472	1.675781358	0
	1314	1417116_at	5.687595849	3.361496165	0.661520801	0.196793561	1.581749128	0
	7942	1425076_at	4.556887074	3.360314964	0.612990404	0.18242052	1.529426105	0
	12204	1437721_at	3.361316662	3.359393676	0.831188541	0.24742219	1.779150483	0
	9459	1427101_at	4.242584903	3.358560795	0.756746955	0.22531882	1.689676378	0
	16379	1452620_at	5.513677668	3.356776735	0.70586763	0.210281376	1.631125321	0
	6145	1422935_x_at	4.239148446	3.355012865	0.617900618	0.184172354	1.534640377	0
	7179	1424150_at	6.49824886	3.352622222	0.533572255	0.159150724	1.447508936	0
	10535	1430297_a_at	2.933427804	3.352557975	0.633034117	0.188821229	1.550823086	0
	7853	1424966_at	6.228921939	3.351614854	0.92931744	0.277274532	1.904374795	0
	5195	1421844_at	4.714330388	3.350959332	0.550050585	0.164147198	1.464137032	0
	2535	1418449_at	8.664055148	3.350638602	1.054248027	0.314640924	2.076635524	0
	7532	1424568_at	5.831637765	3.346310363	0.880161725	0.263024534	1.840581617	0
	7296	1424285_s_at	6.385516991	3.343861977	0.472018883	0.141159798	1.387049124	0
	13850	1449300_at	4.753814282	3.34294618	0.855054316	0.255778667	1.808826855	0
	15466	1451362_at	5.229930432	3.34277987	0.65382626	0.195593573	1.573335406	0
	16546	1453324_at	6.152135787	3.339114658	0.676616906	0.202633625	1.598387168	0
	8941	1426368_at	6.443988173	3.334427033	0.738951522	0.221612743	1.668962481	0
	4587	1421115_a_at	5.586267554	3.334085499	0.525500886	0.1576147	1.439433247	0
	3459	1419474_a_at	6.051685963	3.334022564	1.403871321	0.421074331	2.646106854	0
	5756	1422496_at	8.407844099	3.333480885	0.887414961	0.266212704	1.849858552	0
	15417	1451305_at	4.831476795	3.332605035	0.557869861	0.167397533	1.472094065	0
	10714	1431396_at	4.797794623	3.332448612	0.776809779	0.233104804	1.713337989	0
	10901	1432227_at	3.892246509	3.330948675	0.692492349	0.207896433	1.616072979	0
	17236	1456431_at	4.738778384	3.330934271	0.669369376	0.200955444	1.590377637	0
	9822	1427661_a_at	5.639922876	3.329757447	0.520630736	0.156356955	1.4345823	0
	1748	1417589_at	6.413138449	3.329743562	1.444975813	0.433960089	2.722582588	0
	15180	1451021_a_at	6.457121857	3.328170317	0.883110244	0.265344066	1.844347167	0
	7639	1424697_at	4.77812476	3.324947305	0.640352411	0.192590243	1.558709863	0
	1933	1417790_at	6.470317682	3.323658926	0.762688773	0.229472635	1.696649752	0
	1521	1417346_at	5.161416005	3.323318992	0.88323001	0.265767449	1.844500283	0
	12009	1437170_x_at	6.161220334	3.322138518	0.723948318	0.217916356	1.65169616	0
	16377	1452617_at	6.100466812	3.32138785	0.81848618	0.246428968	1.763554524	0
	7742	1424829_at	6.358074564	3.32121093	0.651841365	0.196266175	1.571172262	0
	1711	1417548_at	5.260912625	3.32109404	0.513146881	0.154511398	1.427159798	0
	14167	1449764_x_at	3.077296945	3.318642039	0.891606756	0.268666143	1.85524119	0
	7737	1424823_s_at	5.204781754	3.317864804	0.836049302	0.251984138	1.785154947	0
	16105	1452181_at	5.060332282	3.317261653	0.819621708	0.247077799	1.764943143	0
	12666	1439399_a_at	6.620258747	3.31609973	0.888506621	0.267937243	1.851258835	0
	9753	1427541_x_at	4.991726081	3.315848194	0.79513811	0.23979931	1.735243482	0
	9923	1427863_at	5.101562627	3.315267698	0.593921118	0.179147258	1.50934344	0
	15852	1451841_a_at	5.598608251	3.313993871	0.648679613	0.195739533	1.567732715	0
	12578	1438988_x_at	7.088690629	3.312628446	0.764537249	0.230794748	1.698825005	0
	3353	1419361_at	7.113516418	3.311256822	0.528809816	0.159700635	1.442738485	0
	16806	1454807_a_at	5.414817321	3.309460056	0.613949518	0.1855135	1.530443216	0
	9450	1427087_at	5.803806849	3.307423319	0.867096285	0.262166709	1.82398806	0
	3569	1419598_at	4.723923213	3.30409348	1.110561972	0.336116995	2.159297418	0
	9225	1426754_x_at	5.085359139	3.300990217	0.810227651	0.245449879	1.753488113	0
	3861	1420185_at	3.081665055	3.300317589	0.890010514	0.269674203	1.85318963	0
	10253	1428645_at	5.820206272	3.298945675	0.934100005	0.283151072	1.910698314	0
	8844	1426248_at	6.371236952	3.297942971	0.623212326	0.188970013	1.540301023	0
	11614	1435702_s_at	6.697777366	3.295804438	0.831002764	0.252139585	1.778921395	0
	11969	1437037_x_at	6.038531918	3.295130333	0.779982569	0.236707653	1.717110126	0
	7580	1424629_at	5.779960799	3.292710651	0.886411537	0.2692042	1.848572386	0
	15173	1451010_at	5.732797347	3.292352704	0.694383029	0.210907849	1.618192262	0
	1944	1417801_a_at	5.235468195	3.291880855	0.993137204	0.301692937	1.990508737	0
	10698	1431349_at	8.127538498	3.291415947	0.836957352	0.254284893	1.786278899	0
	12754	1448002_x_at	4.202323055	3.290404481	0.685395791	0.208301379	1.608143102	0
	16769	1454692_x_at	6.594330793	3.289191165	0.720960229	0.219190735	1.648278731	0
	17253	1456481_at	5.772953167	3.288278045	0.792786234	0.241094647	1.732417	0
	5994	1422763_at	5.961847779	3.28784198	0.593728922	0.180583168	1.509142379	0
	15667	1451602_at	5.455487073	3.285323629	0.690800781	0.210268716	1.614179235	0
	17109	1456005_a_at	5.968744965	3.281930693	0.763905382	0.232760973	1.698081122	0
	6546	1423421_at	4.018098897	3.280287401	0.569010752	0.173463689	1.48350599	0
	9265	1426812_a_at	7.83948668	3.280144965	0.699603612	0.213284358	1.624058513	0
	11735	1436236_x_at	7.269255391	3.279049405	0.69504386	0.211965047	1.61893365	0
	12056	1437313_x_at	5.832116802	3.277812559	0.9772131	0.298129647	1.968658812	0
	10232	1428571_at	7.589971415	3.277472792	1.483679931	0.452690236	2.796611654	0
	7736	1424822_at	5.310688216	3.277044356	0.820264893	0.250306314	1.765730168	0
	10235	1428577_at	2.878670388	3.276370993	0.618979003	0.188922135	1.535787918	0
	4467	1420981_a_at	6.1577494	3.273552437	1.037316512	0.316877928	2.052406517	0
	12398	1438390_s_at	4.832292259	3.267130859	0.716536506	0.219316745	1.64323237	0
	17006	1455731_at	4.536521277	3.266007837	0.80063914	0.245143055	1.741872637	0
	3940	1420371_at	3.393034	3.265649352	0.731205992	0.223908299	1.660026178	0
	8714	1426082_a_at	2.271689581	3.263723336	0.785988735	0.240825785	1.724273627	0
	13232	1448596_at	5.693314725	3.262836593	0.646800067	0.198232442	1.565691599	0
	13239	1448604_at	4.162716259	3.261035564	0.74089604	0.227196553	1.671213487	0
	12752	1448000_at	2.331135946	3.259872982	0.63993262	0.196305998	1.55825638	0
	14781	1450543_at	5.855261359	3.259084564	0.733774348	0.225147379	1.662984069	0
	7525	1424560_at	4.935644101	3.258386314	0.895200466	0.274737364	1.859868301	0
	9500	1427165_at	4.817778661	3.257728409	0.791111836	0.242841556	1.730407515	0
	1811	1417654_at	6.135938206	3.257450922	0.886351806	0.272099819	1.848495852	0
	7900	1425027_s_at	5.832010532	3.256589582	0.536197255	0.164649933	1.450145093	0
	7649	1424711_at	5.654294162	3.25552233	0.744359316	0.228645127	1.675230154	0
	108	1415824_at	8.348827696	3.253905977	1.058006473	0.325149675	2.082052536	0
	3894	1420281_at	3.42282519	3.252416047	0.911233132	0.280171146	1.880652284	0
	15682	1451620_at	3.617094429	3.250745405	0.820290256	0.252339126	1.76576121	0
	9499	1427164_at	4.688323215	3.249962528	0.788519069	0.242624049	1.727300473	0
	8421	1425710_a_at	3.297614126	3.248718508	0.470746224	0.144902128	1.385826092	0
	3985	1420422_at	2.44872728	3.24643717	0.509494633	0.156939625	1.423551447	0
	9226	1426755_at	5.037757086	3.246346208	0.802633734	0.247242186	1.744282524	0
	8082	1425245_a_at	4.64527348	3.24524543	0.70033795	0.21580431	1.624885377	0
	3862	1420186_at	3.094190132	3.244112528	0.871608061	0.268673806	1.829701191	0
	5930	1422688_a_at	6.377315892	3.24364081	0.681628662	0.210143078	1.603949436	0
	6598	1423479_at	5.825083652	3.243115714	0.673027911	0.207525099	1.594415799	0
	1420	1417232_at	5.238774022	3.241360172	1.608425613	0.496219342	3.049189077	0
	9879	1427749_at	6.570983485	3.240839335	1.400497097	0.432140243	2.639925281	0
	14932	1450729_at	5.364831216	3.240714312	0.682239703	0.210521397	1.604628919	0
	6722	1423627_at	5.200640279	3.240494125	0.983419233	0.303478172	1.977145759	0
	15114	1450941_at	7.45093576	3.239821552	0.541655065	0.167186697	1.455641477	0
	8842	1426246_at	6.68903347	3.239278077	0.852298097	0.263113594	1.805374453	0
	7785	1424882_a_at	4.928420009	3.237823723	0.875449214	0.270381988	1.834579234	0
	15308	1451171_at	5.181839865	3.237235766	0.518098142	0.160043376	1.432066156	0
	17374	1459990_at	6.193296145	3.236577058	0.786348097	0.242956705	1.72470318	0
	9093	1426569_a_at	4.19206129	3.236543501	0.845689427	0.261294009	1.79712334	0
	5699	1422430_at	5.332438249	3.235864143	0.860319659	0.265870142	1.815440515	0
	9161	1426654_at	5.003232798	3.233416818	0.504131677	0.155912988	1.418269478	0
	5334	1422006_at	4.47405274	3.231939388	0.806167597	0.249437721	1.748560358	0
	6787	1423699_at	5.545613131	3.231304547	0.56315055	0.174279627	1.477492237	0
	3893	1420280_x_at	3.447517238	3.229835837	0.907957967	0.281115825	1.876387724	0
	12739	1447888_x_at	5.389831111	3.228125775	0.73012691	0.226176723	1.658785005	0
	11721	1436165_at	5.912005105	3.227465418	0.840037041	0.260277627	1.790096102	0
	6044	1422822_at	5.690158678	3.227065453	0.699737065	0.216833862	1.62420875	0
	12239	1437847_x_at	4.321286115	3.226054935	0.766150879	0.237488479	1.700726175	0
	9942	1427895_at	5.706328532	3.223288667	0.635094298	0.197033019	1.553039258	0
	552	1416303_at	8.658296437	3.222616246	0.705051844	0.21878244	1.630203246	0
	7173	1424143_a_at	6.775342747	3.219865373	0.757083751	0.235129008	1.690070878	0
	14467	1450156_a_at	4.99750882	3.217372641	0.774026852	0.240577309	1.710036184	0
	4068	1420521_at	4.944497868	3.214044565	1.184205917	0.368447261	2.272382846	0
	10827	1431861_a_at	3.505761241	3.210848125	0.602293865	0.187580926	1.518128451	0
	5115	1421746_a_at	5.223760064	3.208973829	0.67831516	0.211380708	1.600269801	0
	2531	1418445_at	6.235685564	3.208450857	0.846665043	0.263885932	1.798339048	0
	7113	1424076_at	5.825111111	3.208131303	1.062109091	0.331067837	2.087981734	0
	14704	1450450_at	5.060654871	3.205874458	0.577003246	0.179983107	1.491747384	0
	10828	1431862_x_at	3.555751396	3.204691972	0.594780637	0.185596819	1.510242934	0
	5051	1421667_at	3.63866074	3.20378186	0.487329257	0.152110624	1.401847347	0
	17688	1460716_a_at	7.07610013	3.203451196	0.570412275	0.178061797	1.48494786	0
	13763	1449202_at	2.753400534	3.20291376	0.728058173	0.227311201	1.656408112	0
	14473	1450165_at	7.31296911	3.201296625	0.801253383	0.250290266	1.742614416	0
	8200	1425402_at	3.889779099	3.200162784	0.566223806	0.176935939	1.480642973	0
	16581	1453578_at	3.712474164	3.199378402	0.754829832	0.235930152	1.687432545	0
	15802	1451775_s_at	4.739063522	3.199087	0.764384299	0.238938265	1.69864491	0
	17628	1460609_at	3.334546884	3.198815914	0.947878219	0.29632159	1.929033528	0
	9427	1427063_at	5.347086875	3.198416199	1.581066533	0.494327953	2.991909493	0
	9787	1427589_at	4.713736109	3.197884154	0.99468235	0.311043897	1.992641741	0
	15551	1451464_at	5.697300818	3.196194024	0.580651553	0.181669682	1.495524508	0
	8958	1426386_at	6.020180025	3.196071586	0.569824292	0.178288964	1.48434278	0
	13497	1448893_at	5.779818117	3.195999438	0.616202683	0.192804378	1.532835292	0
	10385	1429270_a_at	5.573800599	3.195695468	0.804217643	0.251656533	1.746198592	0
	9986	1427956_at	3.927095378	3.194585285	0.596089995	0.186593859	1.511614219	0
	15427	1451315_at	5.190543755	3.193481328	0.621272606	0.194543992	1.538231462	0
	17042	1455841_s_at	5.106604326	3.193295605	0.683472444	0.214033566	1.606000614	0
	2567	1418482_at	5.698097051	3.191329357	0.51987413	0.162902061	1.433830146	0
	12055	1437309_a_at	5.971718253	3.188690942	0.59158165	0.185524926	1.506897879	0
	12284	1438009_at	7.239100393	3.187940552	0.964873396	0.302663547	1.951892225	0
	676	1416433_at	5.541336583	3.187378248	0.75937857	0.238245514	1.692761323	0
	7114	1424077_at	5.829193599	3.185841273	1.040153169	0.326492464	2.056445971	0
	214	1415945_at	6.150431659	3.185522443	0.856507184	0.268874949	1.810649353	0
	2404	1418308_at	5.083011361	3.183656201	0.594185331	0.186636148	1.509619884	0
	3840	1420130_s_at	6.313341705	3.179952223	0.666953569	0.209736978	1.587716763	0
	7738	1424824_at	5.249120419	3.179609296	0.834802409	0.262548738	1.78361274	0
	2073	1417942_at	5.224307407	3.179566199	1.071035155	0.336849459	2.100940282	0
	5929	1422687_at	6.459760391	3.177735392	0.674115823	0.212137179	1.595618574	0
	16100	1452171_at	5.169110052	3.177615381	0.694748528	0.218638332	1.618602275	0
	15148	1450982_at	7.912150134	3.177564339	0.612035206	0.192611428	1.528413818	0
Negative genes (1043) Downregulated in Met Tumors Compared to NML mammary gland
	Row	Gene ID	Gene Name	Score(d)	Numerator(r)	Denominator(s+s0)	Fold Change	q-value(%)	InverseFoldChange
	10179	1428333_at	2.813249881	-11.17036054	-3.104764225	0.277946644	0.116244614	0	8.602549125
	12538	1438913_x_at	2.620975132	-10.92465211	-3.193836682	0.29235134	0.109284698	0	9.150411871
	12537	1438912_at	2.555867489	-10.92159723	-3.188480597	0.291942701	0.109691178	0	9.116503441
	15725	1451679_at	2.630178948	-10.79004096	-3.202882418	0.29683691	0.108601624	0	9.207965438
	8823	1426225_at	2.560386333	-10.43131458	-3.862012947	0.370232622	0.068773046	0	14.54058035
	13623	1449038_at	3.819596929	-10.20223049	-2.71581807	0.266198462	0.152214946	0	6.56965709
	256	1415994_at	2.860937713	-9.960556114	-2.965523667	0.297726717	0.128023125	0	7.81108883
	15935	1451966_at	2.58823712	-9.9231591	-3.122740476	0.314692171	0.114805171	0	8.710409082
	7355	1424357_at	2.509814165	-9.658280753	-3.34857314	0.346704887	0.098170057	0	10.18640544
	15473	1451371_at	2.823176066	-9.587071044	-3.001562149	0.313084375	0.124864723	0	8.008667082
	2667	1418595_at	2.649753758	-9.575217992	-2.99714203	0.313010318	0.12524787	0	7.984167736
	176	1415904_at	5.68330769	-9.519840183	-3.264655224	0.342931726	0.104049705	0	9.610791329
	17465	1460256_at	4.430540383	-9.450519557	-4.25689281	0.450440083	0.052305526	0	19.11843875
	2673	1418601_at	2.497467181	-9.390202784	-2.526160295	0.269020846	0.173600103	0	5.76036526
	13968	1449434_at	4.559021293	-9.320410139	-4.373537795	0.469243062	0.048242959	0	20.72841349
	16895	1455209_at	1.350548191	-9.258365665	-3.37599985	0.364643175	0.096321399	0	10.38190906
	15210	1451054_at	5.681758606	-8.955824112	-3.224769053	0.360075077	0.1069665	0	9.348721326
	6562	1423439_at	1.428484497	-8.784708192	-3.144802818	0.357986031	0.113062874	0	8.844636293
	10639	1431056_a_at	5.408860773	-8.727311827	-3.207283869	0.36749963	0.108270801	0	9.236100481
	7732	1424815_at	1.839587374	-8.601979073	-2.737433809	0.318233024	0.149951327	0	6.668830628
	11550	1435370_a_at	2.698093099	-8.51909811	-3.256785941	0.382292339	0.104618802	0	9.558511297
	13654	1449081_at	2.82049663	-8.452152992	-3.151616594	0.372877372	0.112530143	0	8.886507863
	11551	1435371_x_at	2.539293022	-8.304214656	-3.103387454	0.373712336	0.1163556	0	8.594343583
	14875	1450658_at	5.261235856	-8.194241555	-1.885467989	0.230096706	0.27065595	0	3.694727565
	13279	1448649_at	3.158269596	-8.100839092	-2.601875134	0.32118588	0.16472425	0	6.070751562
	5813	1422561_at	5.358298572	-7.997716582	-1.876560714	0.234637061	0.272332164	0	3.671986397
	5920	1422677_at	4.267074667	-7.884105745	-2.396771649	0.304000444	0.189889015	0	5.266234078
	8857	1426265_x_at	4.767953947	-7.861229305	-1.425947335	0.181389867	0.3721749	0	2.686908764
	15969	1452005_at	4.579627236	-7.811072475	-1.396899223	0.178835778	0.379744448	0	2.63334989
	8856	1426264_at	4.742293158	-7.796377927	-1.422249291	0.182424365	0.373130115	0	2.680030262
	13938	1449396_at	3.769458576	-7.779104951	-3.042210247	0.391074586	0.121395744	0	8.237521051
	707	1416468_at	3.037748809	-7.736586114	-2.298991516	0.297158395	0.203205095	0	4.921136439
	2050	1417917_at	2.998656425	-7.630139532	-2.325336223	0.30475671	0.199528091	0	5.011825636
	5921	1422678_at	4.352293219	-7.616055551	-2.407086126	0.316054171	0.188536254	0	5.304019671
	14882	1450667_a_at	6.210043809	-7.56259355	-1.221836381	0.161563143	0.428736639	0	2.332434198
	13715	1449147_at	4.659926674	-7.548300872	-1.939095218	0.256891617	0.260779936	0	3.834650833
	1457	1417273_at	6.346994633	-7.520723728	-3.414796693	0.454051607	0.09376565	0	10.66488639
	4185	1420655_at	5.22805383	-7.468496878	-2.913380827	0.390089314	0.132734856	0	7.533816148
	5830	1422578_at	6.184553642	-7.380944761	-1.179580373	0.15981428	0.44147989	0	2.265108837
	3636	1419674_a_at	3.241286198	-7.253283497	-1.900683097	0.262044507	0.267816528	0	3.733899501
	6904	1423828_at	7.162186469	-7.251205644	-1.881107629	0.259419981	0.271475211	0	3.683577583
	5829	1422577_at	6.111318809	-7.193870155	-1.149340983	0.159766712	0.450831122	0	2.218125483
	13452	1448842_at	5.515278081	-7.162813517	-2.887693931	0.40315079	0.135119338	0	7.400865158
	7279	1424266_s_at	2.659634019	-7.140890909	-2.315172999	0.324213467	0.200938651	0	4.976643344
	17203	1456312_x_at	7.165406646	-7.140602834	-2.381662651	0.333538037	0.191888126	0	5.211369867
	9621	1427345_a_at	3.359740288	-7.134915582	-2.374727163	0.332831851	0.192812814	0	5.186377298
	16151	1452260_at	1.980510476	-7.120216558	-2.961119391	0.415874906	0.128414552	0	7.787279408
	1577	1417404_at	5.36302159	-7.112164311	-1.910319307	0.268598871	0.266033659	0	3.758922854
	13713	1449145_a_at	8.87140502	-7.088876275	-2.815970457	0.397237919	0.142006566	0	7.041927905
	284	1416023_at	4.209140859	-6.988403858	-3.523876445	0.504246251	0.086937568	0	11.50250713
	11941	1436991_x_at	7.087775634	-6.956592161	-2.343008084	0.336804003	0.197098939	0	5.073594026
	12010	1437171_x_at	7.127804041	-6.921155773	-2.352588508	0.339912666	0.195794411	0	5.107398074
	1576	1417403_at	5.228365377	-6.889046344	-1.843854224	0.267650141	0.27857656	0	3.589677467
	17274	1456569_x_at	6.530359304	-6.886902008	-2.40186714	0.348758722	0.189219524	0	5.284866909
	6327	1423166_at	3.062678625	-6.846154945	-3.318649112	0.484746422	0.10022754	0	9.977297632
	12807	1448131_at	5.408451161	-6.834274012	-1.160994764	0.169878287	0.447204074	0	2.236115586
	9513	1427183_at	5.724010606	-6.829978716	-2.76389943	0.404671749	0.147225611	0	6.792296465
	15064	1450883_a_at	3.052506531	-6.829326863	-3.333786342	0.488157385	0.099181418	0	10.08253384
	998	1416778_at	3.5205407	-6.823009305	-2.447220242	0.358671685	0.183363674	0	5.453642918
	96	1415812_at	7.100786839	-6.809897374	-2.252963421	0.330836619	0.209792728	0	4.76660944
	1327	1417130_s_at	6.529946234	-6.809090146	-1.879841953	0.276078288	0.27171348	0	3.6803474
	999	1416779_at	3.388757367	-6.756327948	-2.44271661	0.361545003	0.183936971	0	5.436644937
	11676	1435943_at	3.219885354	-6.738834537	-1.903663021	0.282491432	0.267263917	0	3.741619937
	2000	1417860_a_at	3.17438063	-6.738660343	-1.481394633	0.219835183	0.358142433	0	2.792185194
	1909	1417765_a_at	0.927762347	-6.726380609	-3.74701693	0.557062876	0.074479287	0	13.42655175
	13170	1448529_at	3.477671452	-6.725283983	-2.269733519	0.337492591	0.207368186	0	4.822340492
	5536	1422241_a_at	7.401772959	-6.715586511	-1.044373837	0.155514911	0.484855301	0	2.062471005
	7212	1424186_at	5.889206481	-6.706742601	-2.257771787	0.336642081	0.209094673	0	4.782522604
	7317	1424308_at	2.806973766	-6.694914007	-2.08175743	0.310946104	0.236226475	0	4.233225759
	2011	1417872_at	3.458999559	-6.692172959	-2.930694263	0.437928649	0.131151457	0	7.624772343
	14294	1449945_at	3.739928531	-6.691510475	-1.421366068	0.212413337	0.373358617	0	2.67839004
	11843	1436737_a_at	3.003169503	-6.652071347	-1.902532433	0.286006017	0.267473444	0	3.738688912
	7213	1424187_at	5.638373139	-6.612984202	-2.216289904	0.335142174	0.21519405	0	4.646968623
	992	1416772_at	5.075380497	-6.606909428	-1.270403541	0.192284086	0.414543803	0	2.412290311
	6606	1423488_at	5.286324901	-6.604255353	-1.92295743	0.291169455	0.263713361	0	3.791995969
	17273	1456568_at	6.44078581	-6.602481047	-2.370446124	0.359023541	0.193385814	0	5.171010104
	6453	1423309_at	6.723432776	-6.601778093	-1.252270884	0.18968691	0.419786919	0	2.382160937
	6705	1423607_at	5.212693345	-6.593740658	-2.896208169	0.439235984	0.134324263	0	7.444671387
	8515	1425826_a_at	3.097685534	-6.592471002	-1.706195391	0.258809692	0.306467206	0	3.262991866
	17136	1456081_a_at	5.230384266	-6.558344059	-1.399536084	0.213397783	0.379051011	0	2.63816735
	15065	1450884_at	2.746237735	-6.543713172	-3.223054617	0.492542159	0.10709369	0	9.337618307
	17715	AFFX-PyruCarbMur/L09192_MA_at	5.425875452	-6.48313366	-1.247942548	0.19249064	0.421048244	0	2.375024751
	2756	1418697_at	4.385232398	-6.482821263	-1.940159887	0.299277091	0.260587559	0	3.837481744
	6607	1423489_at	5.236436972	-6.459363254	-1.886175486	0.292006412	0.270523253	0	3.696539902
	5895	1422651_at	3.558494019	-6.442240046	-3.757181382	0.583210398	0.07395639	0	13.52148203
	17713	AFFX-PyruCarbMur/L09192_3_at	5.61865399	-6.43774002	-1.272800771	0.197709253	0.413855555	0	2.416301985
	1533	1417358_s_at	2.911138215	-6.436934705	-1.651471418	0.256561779	0.318315338	0	3.141538844
	4187	1420657_at	3.61865316	-6.417130475	-1.194940271	0.186210998	0.436804532	0	2.289353538
	4188	1420658_at	3.623427789	-6.414102536	-1.185938556	0.184895478	0.4395385	0	2.275113557
	11659	1435860_at	3.756160069	-6.410671606	-0.970037032	0.151315976	0.510492959	0	1.958890877
	15265	1451116_at	4.91350545	-6.402937937	-1.425633127	0.222652967	0.372255965	0	2.68632364
	15204	1451047_at	3.325590817	-6.400103855	-2.468703664	0.385728688	0.180653403	0	5.535461738
	7398	1424408_at	3.35076386	-6.392423808	-1.77412367	0.277535364	0.292371852	0	3.420301893
	13776	1449218_at	2.209875605	-6.374726787	-2.852725009	0.447505455	0.138434457	0	7.223635059
	168	1415894_at	4.412631485	-6.347091393	-1.80687626	0.284677839	0.285809097	0	3.498838951
	12812	1448136_at	4.551943591	-6.338484422	-1.857812379	0.293100409	0.275894312	0	3.624576351
	17066	1455901_at	3.73872423	-6.33005964	-1.67988323	0.265381896	0.312107898	0	3.204020171
	15482	1451381_at	4.406788295	-6.320063847	-1.187046843	0.18782197	0.439200974	0	2.276861984
	15888	1451900_at	4.971437482	-6.300286326	-1.295591087	0.205640033	0.407369229	0	2.454775495
	6877	1423797_at	5.211972893	-6.279997043	-1.376630545	0.219208789	0.385117198	0	2.596612163
	16555	1453410_at	5.859336053	-6.249280009	-1.901713869	0.304309275	0.267625248	0	3.736568236
	12252	1437902_s_at	4.43744443	-6.219694963	-2.014009298	0.323811587	0.247584122	0	4.039031221
	13319	1448696_at	2.217905151	-6.195090195	-2.108180907	0.340298662	0.231939283	0	4.311473183
	12954	1448293_at	2.49456419	-6.192936023	-1.940379528	0.313321423	0.260547889	0	3.838066019
	6706	1423608_at	3.276182622	-6.158696831	-2.462254279	0.399801183	0.181462799	0	5.510771389
	3502	1419524_at	2.999782238	-6.152901027	-1.504625878	0.244539262	0.352421567	0	2.837510789
	629	1416383_a_at	5.61596311	-6.133803311	-1.250323248	0.203841432	0.420354013	0	2.378947193
	3007	1418979_at	1.89539979	-6.123902713	-2.065761272	0.337327578	0.238860256	0	4.186548308
	15793	1451760_s_at	2.364714396	-6.123201593	-0.945929111	0.154482765	0.519095141	0	1.926429128
	13867	1449319_at	2.219700858	-6.118391297	-2.77314836	0.453247958	0.146284786	0	6.835980872
	2592	1418511_at	4.554838054	-6.092091268	-2.286608159	0.375340431	0.204956811	0	4.879076687
	2829	1418782_at	2.416085662	-6.06336319	-1.64858463	0.271892773	0.318952915	0	3.135259006
	10227	1428538_s_at	4.376148621	-6.028873703	-1.984340556	0.329139513	0.252728355	0	3.956817583
	551	1416302_at	2.430407271	-6.027430869	-1.899368858	0.315120803	0.26806061	0	3.73049961
	4242	1420718_at	2.830742122	-6.024039105	-1.006165077	0.167024991	0.497867906	0	2.008564899
	550	1416301_a_at	2.39925934	-5.99330894	-1.899713919	0.316972467	0.267996503	0	3.731391971
	9626	1427355_at	2.470772302	-5.992747726	-1.729511576	0.288600765	0.301554031	0	3.316155311
	15968	1452004_at	2.414391788	-5.984507426	-1.729437859	0.288985832	0.30156944	0	3.315985869
	10869	1432075_a_at	2.364164561	-5.968643829	-0.874534956	0.146521552	0.545429654	0	1.833417
	11661	1435870_at	3.690742933	-5.946432724	-1.619638586	0.272371464	0.325416975	0	3.072980445
	7318	1424309_a_at	6.232668923	-5.942146155	-1.052237099	0.177080313	0.482219836	0	2.073742982
	7956	1425091_at	3.993205507	-5.911446033	-1.898182838	0.321102963	0.268281069	0	3.727434079
	17714	AFFX-PyruCarbMur/L09192_5_at	5.366690481	-5.903485759	-1.196440899	0.202666856	0.436350423	0	2.291736061
	4801	1421374_a_at	4.025363845	-5.899721709	-1.724901456	0.29236997	0.302519185	0	3.305575477
	3624	1419662_at	2.500170557	-5.891256221	-2.14812048	0.364628595	0.225606341	0	4.432499535
	7054	1424008_a_at	4.316539891	-5.872030998	-1.397409612	0.23797722	0.379610128	0	2.634281666
	14993	1450798_at	3.176566278	-5.85454219	-1.760214361	0.3006579	0.2952043	0	3.387484538
	457	1416203_at	5.193001244	-5.804862324	-2.02192129	0.348315115	0.246230044	0	4.061242826
	9052	1426516_a_at	4.503672131	-5.787745111	-1.444624817	0.249600628	0.367387688	0	2.721920287
	3625	1419663_at	2.454267176	-5.7830267	-2.157463029	0.373068143	0.224150088	0	4.461296487
	2302	1418197_at	2.252946957	-5.775539293	-2.932885618	0.50781156	0.130952398	0	7.636362654
	11067	1433613_at	6.47816297	-5.774728198	-1.539245235	0.266548517	0.34406541	0	2.906424102
	6094	1422878_at	4.675083734	-5.768553214	-1.162992871	0.201609108	0.446585133	0	2.239214712
	937	1416713_at	3.84639972	-5.760607492	-1.61751792	0.280789469	0.325895668	0	3.068466685
	5061	1421681_at	2.658268054	-5.706747129	-1.615437813	0.283075065	0.32636589	0	3.064045695
	14737	1450488_at	3.837440879	-5.656395265	-1.343803999	0.237572506	0.393980465	0	2.538196916
	8833	1426236_a_at	5.145296312	-5.62495041	-1.74872982	0.310888042	0.297563645	0	3.36062559
	16083	1452141_a_at	6.108310848	-5.624766313	-1.299089323	0.230958808	0.40638264	0	2.460735038
	7652	1424715_at	6.517263051	-5.622475723	-1.21397853	0.2159153	0.431078188	0	2.319764787
	12840	1448167_at	5.497291518	-5.615639639	-1.069764047	0.190497275	0.476396907	0	2.099090033
	13520	1448919_at	4.34715661	-5.614852463	-1.657688025	0.295232695	0.316946661	0	3.155105015
	16594	1453651_a_at	5.702109395	-5.61227531	-1.442508832	0.257027454	0.367926926	0	2.717931003
	12783	1448104_at	4.310689462	-5.610267879	-1.408783545	0.251108071	0.37662912	0	2.655131923
	8854	1426259_at	6.051963899	-5.595311772	-1.425134468	0.25470153	0.372384656	0	2.685395289
	14107	1449592_at	2.927484586	-5.577268726	-1.386142406	0.248534269	0.382586426	0	2.613788498
	2083	1417956_at	5.411266305	-5.56576945	-2.615480865	0.469922602	0.163178075	0	6.128274264
	13699	1449131_s_at	5.186578926	-5.560099093	-1.549676234	0.27871378	0.341586714	0	2.927514332
	7653	1424716_at	6.239358151	-5.553201764	-1.290976321	0.232474233	0.408674372	0	2.446935921
	7431	1424444_a_at	5.184977867	-5.542218239	-1.043402205	0.188264366	0.485181954	0	2.061082431
	13546	1448949_at	2.599221637	-5.538108574	-1.642233185	0.296533223	0.320360197	0	3.12148641
	9502	1427167_at	4.169588192	-5.529522205	-1.999613413	0.36162499	0.250066999	0	3.998928297
	2210	1418094_s_at	2.655335032	-5.519913433	-1.672175282	0.302935055	0.313779873	0	3.186947563
	4604	1421134_at	4.629765168	-5.517052076	-2.274546476	0.412275695	0.20667754	0	4.838455107
	10175	1428322_a_at	6.059935671	-5.505710086	-0.948963249	0.172359829	0.518004577	0	1.930484872
	1806	1417649_at	4.287051228	-5.49538688	-1.451865379	0.264197119	0.365548471	0	2.73561533
	1715	1417552_at	3.759529215	-5.495172487	-1.754702742	0.319317136	0.296334244	0	3.374567806
	12356	1438251_x_at	5.492025072	-5.483445542	-2.196817412	0.400627196	0.21811828	0	4.584668469
	2387	1418288_at	4.447540555	-5.472503106	-1.395073978	0.254924292	0.380225191	0	2.630020378
	9871	1427735_a_at	3.206365232	-5.449096262	-3.872327195	0.710636592	0.068283121	0	14.6449077
	3422	1419435_at	3.405725894	-5.441290864	-1.591523396	0.292490042	0.331820886	0	3.013674066
	6973	1423911_at	5.044889796	-5.438170391	-1.537193001	0.282667311	0.344555191	0	2.902292654
	4001	1420438_at	3.454257	-5.436027315	-1.479500225	0.272165708	0.35861302	0	2.788521173
	7211	1424184_at	6.135071107	-5.435423988	-1.251089992	0.230173395	0.420130669	0	2.38021186
	2240	1418126_at	4.858383336	-5.434826266	-1.64745428	0.303129152	0.319202913	0	3.132803495
	12827	1448154_at	2.798232943	-5.426699385	-1.867883994	0.344202592	0.273974971	0	3.649968452
	13113	1448469_at	6.291176279	-5.401904744	-1.945475601	0.360146225	0.259629172	0	3.851647303
	17306	1456629_at	4.795362435	-5.377024731	-1.20707448	0.224487433	0.433146066	0	2.308690019
	971	1416749_at	5.502246058	-5.360901986	-2.170149152	0.404810451	0.222187698	0	4.500699216
	6042	1422820_at	4.424480827	-5.360808071	-1.628048371	0.303694583	0.323525566	0	3.090945832
	13487	1448881_at	8.35986143	-5.358571592	-2.145570809	0.400399766	0.226005407	0	4.424672911
	2079	1417951_at	2.873504766	-5.357923839	-2.673893488	0.499054031	0.156703196	0	6.381490767
	1401	1417212_at	5.014604623	-5.353740426	-1.240753333	0.231754481	0.423151641	0	2.363219004
	9605	1427324_at	4.336996779	-5.349773766	-1.183959357	0.221310173	0.440141906	0	2.271994523
	1301	1417103_at	5.335108894	-5.346731566	-0.937910452	0.175417531	0.521988363	0	1.915751522
	7351	1424349_a_at	7.375933636	-5.342838366	-1.056946334	0.197824875	0.480648343	0	2.08052314
	7663	1424729_at	4.091865098	-5.337503275	-1.308840007	0.245215776	0.403645299	0	2.477422637
	2064	1417933_at	4.578569367	-5.333222945	-1.485150986	0.278471574	0.357211149	0	2.799464695
	1844	1417688_at	5.5936992	-5.331854472	-1.546125421	0.289978924	0.342428475	0	2.920317889
	14751	1450504_a_at	5.351225893	-5.328805615	-1.092552162	0.205027588	0.46893109	0	2.132509491
	13698	1449130_at	5.11538434	-5.325888666	-1.5385526	0.288881855	0.344230635	0	2.905029068
	13913	1449368_at	4.836749427	-5.325853865	-1.850304646	0.347419342	0.277333799	0	3.60576318
	12011	1437172_x_at	6.0116804	-5.316110233	-1.263934359	0.237755483	0.416406831	0	2.401497586
	863	1416629_at	5.05499667	-5.307336926	-1.734263173	0.326767115	0.300562479	0	3.32709526
	9234	1426766_at	2.16705508	-5.304849372	-0.854026693	0.16098981	0.55323844	0	1.807538897
	4968	1421571_a_at	9.017247373	-5.301345681	-1.734523523	0.327185516	0.300508244	0	3.327695723
	17363	1459889_at	2.800780589	-5.285275712	-1.226905208	0.232136463	0.427232941	0	2.340643486
	6908	1423833_a_at	6.734240833	-5.276637883	-0.985970848	0.186855886	0.504885851	0	1.980645722
	3296	1419301_at	3.44915596	-5.271233037	-1.377799227	0.261380822	0.384805353	0	2.598716448
	13449	1448839_at	4.857999876	-5.270061448	-1.188962652	0.225606981	0.438618129	0	2.279887523
	2758	1418699_s_at	4.173253823	-5.269131211	-1.050282797	0.199327509	0.482873502	0	2.070935753
	13111	1448467_a_at	3.799235012	-5.254758995	-1.063012928	0.202295277	0.47863144	0	2.089290248
	1026	1416808_at	6.471975907	-5.246697981	-1.916505737	0.365278456	0.264895321	0	3.775076124
	1949	1417806_at	3.117436855	-5.230926528	-1.046786148	0.200114864	0.484045258	0	2.06592252
	1928	1417785_at	6.148757787	-5.201856286	-1.642973659	0.315843724	0.320195811	0	3.123088948
	88	1415802_at	5.571849406	-5.190218176	-1.744402681	0.336094288	0.29845748	0	3.350561019
	13746	1449183_at	6.21134803	-5.16988201	-1.159277171	0.224236679	0.447736807	0	2.233454975
	1786	1417629_at	4.71512917	-5.16776707	-1.34814384	0.260875504	0.392797094	0	2.545843684
	2580	1418496_at	4.234207617	-5.166699402	-1.781123214	0.344731341	0.290956783	0	3.436936541
	7319	1424310_at	5.533132406	-5.166081056	-1.269046077	0.245649664	0.41493404	0	2.410021601
	14055	1449534_at	3.316068736	-5.15875286	-1.409432813	0.273211928	0.376459661	0	2.656327104
	6620	1423505_at	5.184400467	-5.155413065	-1.585528671	0.307546389	0.333202546	0	3.001177548
	13465	1448856_a_at	4.294090643	-5.153969105	-0.993697534	0.192802385	0.502189046	0	1.991281983
	6621	1423506_a_at	5.009171766	-5.148983179	-1.929145411	0.374665316	0.262584668	0	3.808295457
	6937	1423867_at	1.508201388	-5.14764758	-0.998915906	0.194052893	0.500375859	0	1.998497692
	6770	1423680_at	5.447960481	-5.142241248	-1.476353086	0.287103038	0.359396164	0	2.782444838
	11028	1433512_at	2.448020355	-5.123723087	-1.086943468	0.212139386	0.470757679	0	2.124235133
	9057	1426522_at	6.097601529	-5.122446533	-1.176790668	0.229732153	0.442334395	0	2.260733083
	2768	1418709_at	2.038612418	-5.120390801	-2.187379042	0.427189862	0.219549927	0	4.554772642
	1022	1416804_at	3.672532868	-5.116034075	-1.055912141	0.206392711	0.480993019	0	2.079032255
	2424	1418328_at	2.471744111	-5.108260493	-1.702845054	0.333351257	0.307179735	0	3.255423088
	1854	1417702_a_at	2.756962209	-5.102110527	-1.630038688	0.319483218	0.323079544	0	3.095212988
	1217	1417009_at	4.143036948	-5.10042908	-1.600303987	0.313758698	0.329807477	0	3.032071948
	233	1415967_at	6.295369787	-5.094374695	-0.98710772	0.193764255	0.504488148	0	1.982207124
	448	1416194_at	5.231538443	-5.087292634	-1.710408109	0.336211858	0.305573617	0	3.272533835
	7577	1424626_at	4.235912034	-5.069816734	-1.563763726	0.308445809	0.338267452	0	2.956240671
	7085	1424041_s_at	4.777933559	-5.061967268	-1.710531817	0.337918388	0.305547416	0	3.272814461
	3689	1419738_a_at	5.704991741	-5.058697871	-1.885380843	0.37270082	0.2706723	0	3.694504392
	1932	1417789_at	4.673122696	-5.053972541	-1.673658706	0.331157064	0.3134574	0	3.190226168
	1190	1416978_at	4.987512546	-5.051531188	-1.381748474	0.273530623	0.383753423	0	2.605839945
	1886	1417741_at	3.826173487	-5.050268125	-2.370025732	0.46928711	0.193442174	0	5.169503526
	1843	1417687_at	3.378649296	-5.03520524	-1.50312576	0.298523236	0.352788207	0	2.834561872
	7901	1425028_a_at	5.543321649	-5.033740815	-1.914364288	0.380306487	0.265288807	0	3.769476789
	9761	1427552_a_at	4.950759194	-5.029576084	-1.243407051	0.247219056	0.422374004	0	2.36756995
	10064	1428074_at	3.099179088	-5.026806475	-1.31463245	0.261524381	0.402027905	0	2.487389524
	13745	1449181_at	3.972973295	-5.021616554	-0.980600523	0.195275866	0.506768753	0	1.97328662
	5351	1422024_at	2.570906138	-5.018600007	-1.038569829	0.206944133	0.486809818	0	2.054190286
	10069	1428079_at	3.503019888	-5.016104483	-1.326829236	0.264513875	0.398643421	0	2.508507473
	2319	1418216_at	4.43060287	-5.014337146	-1.244666786	0.248221599	0.422005356	0	2.369638172
	13454	1448844_at	6.672231597	-5.011598801	-1.069910713	0.213486904	0.476348479	0	2.09930344
	7352	1424350_s_at	7.173538888	-5.003423645	-1.006108409	0.201083994	0.497887462	0	2.008486005
	1910	1417766_at	6.769613126	-5.000973994	-1.079161937	0.215790352	0.473303686	0	2.112808392
	1008	1416788_a_at	6.548358749	-5.000950931	-0.937722098	0.187508758	0.522056516	0	1.915501424
	7314	1424305_at	5.324676407	-5.000298189	-2.019582103	0.403892333	0.246629606	0	4.054663259
	2757	1418698_a_at	3.976197337	-4.990369144	-0.990285977	0.198439424	0.503377983	0	1.98657874
	15591	1451512_s_at	2.970222777	-4.987634485	-1.278917435	0.256417634	0.412104627	0	2.426568244
	15590	1451511_at	2.627383675	-4.986811228	-1.2455853	0.249775908	0.421736765	0	2.371147319
	1588	1417417_a_at	8.717364823	-4.981065985	-0.858789883	0.172410863	0.551414885	0	1.813516514
	2552	1418467_at	3.505141596	-4.961778206	-1.101659253	0.222029121	0.465980261	0	2.14601365
	8832	1426235_a_at	4.991250849	-4.955972393	-1.590678238	0.320961884	0.33201533	0	3.011909116
	1931	1417788_at	3.931643365	-4.951671266	-2.248330967	0.454054974	0.21046745	0	4.751328537
	9527	1427213_at	3.386268508	-4.946800187	-1.173078105	0.237138769	0.443474143	0	2.254922898
	16226	1452375_at	3.641439214	-4.942070978	-1.015272269	0.205434579	0.494734952	0	2.021284318
	10293	1428782_a_at	5.800853147	-4.94110354	-0.856433609	0.173328408	0.552316216	0	1.810557015
	12298	1438082_at	4.631127505	-4.938379132	-1.462557147	0.296161374	0.362849416	0	2.755964198
	1146	1416933_at	5.452679384	-4.934495552	-0.98257019	0.199122723	0.506077349	0	1.975982527
	555	1416306_at	2.786540304	-4.927080371	-1.173433331	0.238159974	0.443364963	0	2.255478183
	7830	1424937_at	2.516262473	-4.926756576	-1.607261367	0.32623113	0.328220814	0	3.046729392
	12539	1438914_at	4.390896104	-4.909046673	-1.518659016	0.309359254	0.349010171	0	2.865246013
	4184	1420654_a_at	3.090488649	-4.895198708	-1.238613212	0.253026136	0.423779818	0	2.359715959
	4194	1420664_s_at	5.508860464	-4.886784577	-1.515664665	0.310155817	0.349735303	0	2.859305288
	4245	1420722_at	3.119404754	-4.873649608	-1.996106077	0.409571109	0.250675677	0	3.98921831
	1009	1416789_at	6.554920053	-4.872819417	-0.913563064	0.187481412	0.530872361	0	1.883691964
	4567	1421093_at	2.958320517	-4.861794903	-1.62853533	0.334965864	0.323416384	0	3.091989307
	1802	1417645_at	4.529262601	-4.851268354	-1.369684933	0.282335429	0.38697575	0	2.584141255
	14093	1449577_x_at	5.254602479	-4.837781505	-1.917174322	0.396292044	0.264772589	0	3.776826007
	17238	1456437_x_at	3.89866261	-4.831426219	-1.593878681	0.329898173	0.331279611	0	3.018598087
	17114	1456015_x_at	6.198573487	-4.82351453	-0.947228441	0.196377234	0.518627841	0	1.928164903
	16398	1452652_at	3.020729235	-4.818199051	-1.242707706	0.257919545	0.422578799	0	2.366422551
	12684	1439443_x_at	7.365404039	-4.803303096	-1.336146291	0.278172388	0.396077241	0	2.524760065
	350	1416090_at	6.840666598	-4.797279277	-0.973988437	0.203029338	0.50909668	0	1.964263447
	13079	1448429_at	5.268320234	-4.777245178	-1.139859663	0.238601876	0.453803719	0	2.203595868
	232	1415966_a_at	6.18967318	-4.771650635	-0.940667302	0.197136667	0.520991846	0	1.919415838
	10998	1433460_at	4.008486183	-4.768016633	-1.025498628	0.21507866	0.491240486	0	2.035662834
	17008	1455747_at	4.267493569	-4.765395559	-1.229913346	0.258092603	0.426343053	0	2.345529012
	2493	1418406_at	4.185395908	-4.754286562	-0.943796535	0.198514861	0.519863029	0	1.923583604
	2956	1418926_at	3.505865661	-4.751530409	-1.480812158	0.311649517	0.358287059	0	2.791058103
	9297	1426857_a_at	4.063085492	-4.747579379	-1.254974829	0.264339936	0.419000878	0	2.386629846
	12915	1448250_at	3.450404297	-4.744678002	-1.552948703	0.327303286	0.34081277	0	2.934162357
	1443	1417257_at	3.80662532	-4.737142017	-1.813041057	0.38272888	0.284590408	0	3.513821869
	11744	1436289_x_at	4.92569256	-4.72734395	-1.027697519	0.217394277	0.49049233	0	2.038767865
	9304	1426867_at	1.728717776	-4.717685103	-1.784051118	0.378162399	0.290366895	0	3.443918776
	1801	1417644_at	4.701907293	-4.700307108	-1.332094067	0.283405751	0.397191301	0	2.5176785
	13951	1449416_at	3.031050218	-4.695962564	-1.323978419	0.28193973	0.399431933	0	2.503555466
	5787	1422529_s_at	3.054463494	-4.695917974	-0.800672272	0.170503888	0.574081603	0	1.74191264
	6945	1423878_at	3.331053411	-4.694821173	-1.239359115	0.263984307	0.423560772	0	2.360936297
	10181	1428351_at	5.780525963	-4.691797182	-0.814868574	0.173679412	0.56846027	0	1.759137892
	11032	1433521_at	7.444748732	-4.683461867	-1.619994235	0.345896749	0.325336764	0	3.07373808
	1911	1417767_at	6.632451169	-4.681070909	-1.068782625	0.22832011	0.476721096	0	2.097662571
	13692	1449124_at	3.684421692	-4.679042396	-0.940720708	0.201049836	0.52097256	0	1.919486892
	9866	1427729_at	5.068755062	-4.678152533	-1.241032216	0.265282546	0.423069851	0	2.363675876
	3359	1419367_at	6.943846958	-4.659462432	-1.164977622	0.25002404	0.445971177	0	2.242297375
	1123	1416910_at	5.733751736	-4.659135203	-0.883066139	0.189534345	0.542213847	0	1.844290784
	2822	1418773_at	5.904856143	-4.656338065	-1.740265647	0.373741258	0.299314557	0	3.340966802
	13982	1449449_at	5.336769836	-4.656101591	-1.300030967	0.279210181	0.406117481	0	2.462341679
	9938	1427891_at	4.479882224	-4.655928425	-1.38154315	0.296727747	0.383808043	0	2.60546911
	8412	1425696_at	3.709123295	-4.654540491	-0.830796118	0.178491544	0.562218909	0	1.778666607
	3690	1419739_at	5.267330885	-4.652831378	-1.792197964	0.385184379	0.288731824	0	3.463421473
	12214	1437750_at	2.799812313	-4.650836294	-1.229004153	0.264254443	0.426611821	0	2.344051314
	3193	1419185_a_at	3.64212027	-4.643006943	-1.628806416	0.350808525	0.323355619	0	3.092570354
	13434	1448823_at	4.612095928	-4.6375144	-1.499829332	0.323412329	0.353595218	0	2.828092547
	9638	1427371_at	4.294765348	-4.636241846	-1.562243019	0.336963228	0.338624199	0	2.953126217
	17487	1460287_at	7.07231676	-4.627098223	-1.388223255	0.300020269	0.382035006	0	2.617561175
	4639	1421174_at	4.280486075	-4.626084647	-1.241999891	0.268477554	0.422786176	0	2.365261822
	4962	1421564_at	1.58961032	-4.62465535	-1.473855416	0.31869519	0.360018908	0	2.77763189
	16397	1452651_a_at	2.646418689	-4.617747353	-2.461260954	0.53300035	0.181587783	0	5.506978417
	2417	1418321_at	5.498017909	-4.617529845	-0.982753858	0.212831079	0.506012925	0	1.976234104
	15176	1451015_at	7.220343507	-4.617101258	-1.310161649	0.283762815	0.403275691	0	2.479693225
	1216	1417008_at	4.399647962	-4.610794876	-1.17902812	0.255710382	0.441648917	0	2.264241937
	3307	1419314_at	2.824406573	-4.609967542	-1.036368327	0.224810331	0.48755324	0	2.051058054
	9042	1426502_s_at	5.033001877	-4.607058048	-1.088920512	0.236359191	0.470113002	0	2.127148143
	16489	1453004_at	5.228164944	-4.606546696	-1.329763429	0.288668175	0.397833473	0	2.513614536
	14862	1450639_at	3.375005421	-4.602222642	-1.4103472	0.306449146	0.376221134	0	2.658011231
	8770	1426157_a_at	3.925461413	-4.601907148	-1.588569824	0.345198148	0.332500906	0	3.007510603
	17312	1456676_a_at	4.575046943	-4.592760114	-1.315798787	0.286494124	0.40170302	0	2.489401249
	12978	1448322_a_at	8.169722189	-4.587169557	-0.706734431	0.154067649	0.612705441	0	1.632105629
	1105	1416889_at	4.97685179	-4.586453748	-2.605657648	0.568120337	0.164292936	0	6.086688977
	2006	1417867_at	3.667749538	-4.577056501	-2.86399116	0.625727727	0.137357619	0	7.280265984
	17456	1460245_at	4.145293584	-4.575084768	-1.440499333	0.314857408	0.368439761	0	2.714147889
	2734	1418673_at	2.835689296	-4.574240625	-1.711338216	0.374125097	0.305376677	0	3.274644323
	12974	1448318_at	8.157435972	-4.573759751	-1.092538942	0.238871082	0.468935387	0	2.132489949
	1842	1417686_at	3.3566826	-4.573257944	-1.441763956	0.315259706	0.368116939	0	2.716528073
	675	1416432_at	4.793202476	-4.567032012	-1.323396616	0.289771697	0.399593047	0	2.502546049
	13470	1448862_at	4.402261055	-4.565898014	-1.105441483	0.242108229	0.464760227	0	2.151647112
	2247	1418136_at	4.225282831	-4.563317153	-1.067961375	0.23403181	0.476992546	0	2.096468822
	1603	1417434_at	6.139932873	-4.559335307	-1.154530737	0.253223476	0.449212277	0	2.226119032
	9932	1427883_a_at	7.112709435	-4.554256661	-1.373249399	0.301530963	0.386020829	0	2.590533785
	16373	1452609_at	5.028275427	-4.545298347	-1.270806532	0.279587045	0.414428024	0	2.412964235
	12452	1438609_x_at	4.958083469	-4.540466462	-2.523352477	0.55574741	0.173938297	0	5.749165162
	9687	1427454_at	3.084866261	-4.540449325	-1.006924283	0.221767541	0.497605976	0	2.009622167
	3113	1419097_a_at	6.43580272	-4.534189849	-1.113859873	0.24565797	0.462056163	0	2.164239069
	2627	1418554_at	1.852461095	-4.532443654	-1.185791853	0.261623076	0.439583198	0	2.274882219
	6936	1423866_at	1.491383473	-4.521345937	-0.941958887	0.208335947	0.520525632	0	1.921134979
	10515	1430128_a_at	3.781807451	-4.518936815	-1.013381893	0.224252282	0.495383632	0	2.018637547
	16763	1454677_at	7.087111444	-4.517763113	-1.381860192	0.305872654	0.383723708	0	2.606041741
	3515	1419539_at	3.392221611	-4.516742205	-1.15796495	0.256371716	0.448144237	0	2.231424432
	2610	1418535_at	3.740035125	-4.51581606	-0.896128033	0.198442102	0.537326899	0	1.86106447
	14978	1450782_at	3.718272631	-4.505397518	-1.056542811	0.234506013	0.4807828	0	2.079941297
	13983	1449450_at	5.504950787	-4.499858132	-1.312107092	0.291588546	0.402732249	0	2.483039293
	14948	1450748_at	3.257248795	-4.496988045	-1.00501925	0.223487196	0.498263483	0	2.006970275
	17117	1456029_a_at	3.822576596	-4.496894374	-1.019990115	0.226821008	0.493119731	0	2.027905065
	13589	1449002_at	6.838223201	-4.485516044	-1.120011943	0.249695226	0.460090017	0	2.173487717
	12562	1438954_x_at	2.585813222	-4.484483792	-1.262845453	0.281603304	0.416721242	0	2.399685688
	4005	1420442_at	2.318848585	-4.484458885	-1.192840729	0.265994351	0.437440673	0	2.286024284
	13557	1448962_at	2.289719396	-4.476217718	-1.075608726	0.240294104	0.474470821	0	2.107611163
	13134	1448491_at	6.317636979	-4.475690373	-1.150411983	0.25703565	0.450496567	0	2.219772743
	3074	1419056_at	2.589192665	-4.47076096	-1.591108197	0.355892031	0.331916396	0	3.012806874
	230	1415964_at	7.680315361	-4.470558127	-1.558726379	0.348664828	0.339450619	0	2.945936592
	16986	1455641_at	4.610157413	-4.469807959	-1.07542442	0.240597455	0.47453144	0	2.10734193
	9842	1427696_at	3.665024729	-4.464254677	-1.013950908	0.227126582	0.495188286	0	2.019433876
	1589	1417418_s_at	8.566159403	-4.461679775	-0.805467849	0.180530179	0.5721765	0	1.747712462
	14239	1449883_at	4.728624423	-4.45892334	-1.279486233	0.286949592	0.411942182	0	2.427525134
	12916	1448251_at	3.308038646	-4.458142136	-1.49048883	0.334329589	0.355891941	0	2.809841651
	6183	1422986_at	2.826678853	-4.451734767	-0.835205873	0.187613575	0.560503049	0	1.784111614
	8684	1426048_s_at	3.015680849	-4.450122517	-1.505384778	0.338279401	0.352236232	0	2.839003795
	15232	1451077_at	4.526872716	-4.449769306	-1.070278217	0.240524428	0.476227152	0	2.099838272
	12536	1438910_a_at	6.510361676	-4.448789452	-1.084383747	0.243748048	0.471593668	0	2.120469522
	7490	1424524_at	6.82005196	-4.444365567	-1.465797108	0.329810203	0.362035454	0	2.762160415
	13676	1449106_at	7.995461597	-4.44325493	-1.779372741	0.400466048	0.291310026	0	3.432768913
	3879	1420243_at	3.074059879	-4.43729014	-1.398447763	0.315158062	0.379337062	0	2.636177956
	17716	AFFX-PyruCarbMur/L09192_MB_at	5.400317785	-4.436516236	-1.035686293	0.233445847	0.487783786	0	2.050088645
	1733	1417574_at	4.601464622	-4.432125284	-1.458322258	0.32903453	0.36391609	0	2.747886199
	571	1416322_at	4.831538978	-4.427999234	-1.019088052	0.230146393	0.493428156	0	2.026637489
	12186	1437687_x_at	6.050675989	-4.423159904	-0.940526854	0.212636865	0.521042568	0	1.919228989
	1468	1417285_a_at	6.013554585	-4.418571167	-0.824808642	0.186668634	0.56455708	0	1.771300079
	2889	1418848_at	2.83816788	-4.417643532	-1.276899278	0.28904534	0.412681515	0	2.42317614
	570	1416321_s_at	4.88462235	-4.416510205	-1.015274982	0.229881724	0.494734021	0	2.02128812
	9679	1427435_at	6.330436421	-4.408314888	-1.118661633	0.253761735	0.460520846	0	2.171454365
	3411	1419422_at	2.974010415	-4.395603852	-0.800690293	0.182157064	0.574074432	0	1.741934398
	3370	1419378_a_at	4.791573359	-4.389680744	-1.260919292	0.287246241	0.417277984	0	2.396483973
	247	1415984_at	6.600926425	-4.389646565	-1.152044101	0.262445754	0.449987209	0	2.222285389
	16606	1453724_a_at	5.677413629	-4.388615597	-1.227927664	0.27979841	0.426930263	0	2.342302918
	423	1416168_at	5.719932559	-4.386563827	-1.239147145	0.282486975	0.423623009	0	2.360589438
	3371	1419379_x_at	4.774146826	-4.384272256	-1.24844813	0.284756068	0.420900716	0	2.375857207
	15739	1451695_a_at	8.314026677	-4.382047955	-0.863609894	0.197079061	0.549575694	0	1.819585565
	9296	1426856_at	3.828251664	-4.37871688	-1.124389019	0.256785047	0.458696238	0	2.180092002
	17291	1456601_x_at	4.715481646	-4.376364827	-1.270679355	0.290350418	0.414464558	0	2.412751537
	3880	1420244_at	2.980722713	-4.376299031	-1.366853546	0.31233093	0.387735962	0	2.579074675
	13528	1448929_at	4.358517108	-4.375178581	-1.611209192	0.368261355	0.32732389	0	3.055077954
	17169	1456193_x_at	8.259854341	-4.367833722	-0.863749767	0.197752438	0.549522414	0	1.819761986
	7392	1424401_at	3.476909158	-4.366128441	-1.581168997	0.362144408	0.334210972	0	2.992121993
	4638	1421173_at	4.299282852	-4.362196829	-1.201295636	0.275387765	0.434884551	0	2.299460851
	3017	1418989_at	3.665324189	-4.361915932	-1.142939575	0.262026961	0.452835958	0	2.208305201
	13777	1449219_at	5.607672964	-4.360107984	-1.692047771	0.38807474	0.309487325	0	3.231150099
	6757	1423666_s_at	4.711064831	-4.359736221	-0.982391526	0.22533279	0.506140026	0	1.975737836
	11078	1433662_s_at	6.993424357	-4.353709312	-1.341823062	0.308202263	0.394521803	0	2.534714158
	12451	1438608_at	4.644588841	-4.352842677	-2.389458184	0.548942004	0.190854065	0	5.239605467
	1493	1417315_at	5.406349908	-4.349534351	-0.704066104	0.161871604	0.613839715	0	1.629089769
	14374	1450040_at	6.868529468	-4.348394553	-1.342583688	0.30875388	0.394313856	0	2.536050877
	15214	1451058_at	5.482064653	-4.34798401	-0.960886534	0.220995876	0.513741123	0	1.946505652
	3476	1419491_at	5.76374424	-4.342923943	-2.045377118	0.47096775	0.24225912	0	4.12781158
	17128	1456057_x_at	5.477805774	-4.340313014	-0.838481887	0.193184658	0.559231726	0	1.788167506
	8758	1426139_a_at	3.265193806	-4.339878647	-0.694860792	0.16011065	0.617768925	0	1.618728232
	13939	1449400_at	2.365065344	-4.3350509	-0.750718816	0.173174164	0.594307373	0	1.682630985
	3480	1419495_at	2.627726654	-4.331946852	-1.308008596	0.301944747	0.403877982	0	2.475995334
	1837	1417680_at	2.860150235	-4.322463788	-1.109940841	0.256784301	0.463313029	0	2.158367965
	1067	1416850_s_at	5.781539525	-4.319980818	-1.03172983	0.23882741	0.489123325	0	2.044474162
	14438	1450118_a_at	4.194767184	-4.319667719	-2.750203323	0.63667011	0.148629941	0	6.72811947
	4301	1420782_at	2.858631143	-4.316160226	-0.870311361	0.201640188	0.547028779	0	1.828057387
	16631	1453851_a_at	4.985262761	-4.297940154	-1.292403044	0.300702894	0.408270421	0	2.449356964
	1810	1417653_at	3.361330546	-4.295242443	-2.496616673	0.58125163	0.177191749	0	5.643603658
	10124	1428181_at	5.878390006	-4.294030201	-1.001192236	0.233159104	0.499586973	0	2.001653474
	7184	1424157_at	5.410152316	-4.290554626	-1.103715173	0.257243007	0.465316686	0	2.149074019
	12561	1438953_at	2.567096723	-4.289272783	-1.231562278	0.287126126	0.425856041	0	2.348211374
	3477	1419492_s_at	5.799616807	-4.289267364	-1.990388065	0.464039169	0.251671182	0	3.973438638
	9701	1427474_s_at	2.359413884	-4.284890145	-0.943112749	0.220101967	0.520109484	0	1.922672111
	2494	1418407_at	3.825463576	-4.283230866	-0.910618091	0.212600749	0.531957137	0	1.879850707
	5044	1421659_at	3.375474383	-4.281024369	-0.787170809	0.183874405	0.579479364	0	1.725686992
	13616	1449031_at	4.11586275	-4.272771284	-1.263645691	0.295743818	0.416490158	0	2.401017121
	11162	1433936_at	5.436632118	-4.272509858	-0.722443727	0.169091179	0.606069973	0	1.649974499
	12487	1438705_at	3.915660804	-4.271276526	-1.047510005	0.245245186	0.483802455	0	2.066959334
	14051	1449528_at	2.611456949	-4.26949268	-1.202445092	0.281636527	0.434538198	0	2.301293658
	1582	1417411_at	2.204773785	-4.269383473	-0.953020301	0.223221996	0.516549925	0	1.935921295
	10652	1431099_at	3.230993953	-4.265810827	-1.058952364	0.248241755	0.479980479	0	2.083418065
	132	1415850_at	4.793323535	-4.258249264	-1.185350666	0.27836573	0.439717646	0	2.274186651
	11567	1435446_a_at	5.376025642	-4.251641048	-1.509119777	0.35494995	0.351325506	0	2.846363227
	3056	1419031_at	6.157377725	-4.25077239	-1.066527566	0.250902064	0.477466836	0	2.0943863
	11951	1437008_x_at	5.506245201	-4.238763953	-0.794196909	0.187365212	0.57666409	0	1.734111794
	13035	1448382_at	4.566287235	-4.23800206	-1.303309428	0.307529211	0.405195644	0	2.467943606
	7739	1424825_a_at	7.455519398	-4.217332216	-3.088260753	0.732278273	0.11758201	0	8.504702396
	16787	1454760_at	2.93865706	-4.216863884	-0.828129653	0.196385199	0.563258993	0	1.775382219
	12405	1438441_at	5.360407753	-4.216539209	-2.016799375	0.4783068	0.247105774	0	4.046849999
	1268	1417067_s_at	3.018781528	-4.211858414	-1.368518899	0.324920442	0.387288643	0	2.582053509
	871	1416639_at	3.283196759	-4.208070795	-1.800424111	0.427850243	0.28709018	0	3.483226071
	14876	1450659_at	2.612788378	-4.204345057	-1.105318889	0.262899185	0.464799722	0	2.151464281
	7244	1424223_at	4.668332426	-4.202015341	-1.196238959	0.284682197	0.436411505	0	2.291415301
	16917	1455298_at	5.38557963	-4.198946593	-2.008720329	0.47838673	0.24849344	0	4.024251106
	4218	1420688_a_at	3.420035424	-4.198553122	-1.560175034	0.37159826	0.339109937	0	2.948896186
	1777	1417618_at	3.22180256	-4.191464101	-0.998979697	0.238336694	0.500353735	0	1.99858606
	15447	1451339_at	3.599260003	-4.187291395	-0.952740755	0.227531515	0.516650025	0	1.935546215
	1982	1417839_at	5.537397607	-4.185878565	-1.32227122	0.315888576	0.399904877	0	2.500594662
	1267	1417066_at	3.567177454	-4.185627506	-1.292284251	0.308743253	0.408304041	0	2.449155288
	3660	1419705_at	4.917399907	-4.185618747	-1.163947871	0.27808263	0.446289611	0	2.240697463
	14510	1450209_at	2.925508629	-4.183143736	-1.163595421	0.278162907	0.446398653	0	2.240150128
	6014	1422788_at	5.273552116	-4.17886303	-1.35728178	0.324796905	0.390317004	0	2.562020075
	3089	1419071_at	2.646711555	-4.170654221	-1.031228491	0.247258208	0.489293326	0	2.043763827
	2654	1418582_at	3.876328015	-4.170633107	-0.993878053	0.23830388	0.502126213	0	1.99153116
	6409	1423260_at	5.681057021	-4.170282772	-1.98674658	0.476405723	0.252307224	0	3.963421988
	4745	1421308_at	6.026113458	-4.169165192	-1.157158932	0.277551711	0.44839468	0	2.230178108
	3194	1419186_a_at	5.999304118	-4.168771626	-1.408126961	0.337779828	0.376800567	0	2.653923823
	10726	1431429_a_at	4.083973994	-4.161682945	-1.200910422	0.28856365	0.435000685	0	2.298846954
	17259	1456510_x_at	4.041308524	-4.156495792	-1.040493067	0.250329393	0.486161291	0	2.056930526
	13642	1449062_at	4.307866248	-4.154575329	-0.662973262	0.159576662	0.631575336	0	1.583342387
	2981	1418952_at	1.5693993	-4.151374862	-1.668559224	0.401929308	0.314567336	0	3.178969608
	3644	1419687_at	4.366711683	-4.149042438	-1.095010168	0.263918768	0.468132824	0	2.136145871
	4744	1421307_at	6.204825179	-4.141017821	-1.148454765	0.277336349	0.451108143	0	2.216763352
	4648	1421184_a_at	4.118575507	-4.136962924	-1.027478015	0.248365294	0.490566963	0	2.038457693
	499	1416248_at	6.924316845	-4.126668537	-0.637196227	0.154409355	0.642961284	0	1.555303601
	13581	1448987_at	6.359529848	-4.124399662	-0.954890473	0.231522294	0.515880753	0	1.938432466
	13872	1449325_at	6.115986987	-4.122130892	-1.017501584	0.246838737	0.493971056	0	2.024410109
	15541	1451453_at	4.988287437	-4.118229727	-1.11215426	0.270056392	0.462602748	0	2.161681929
	15602	1451527_at	3.443397027	-4.11295831	-1.727839087	0.420096426	0.301903819	0	3.312313182
	15294	1451149_at	6.11476001	-4.101530282	-0.910172463	0.221910458	0.532121476	0	1.879270138
	9591	1427300_at	2.4874433	-4.100328922	-0.880301521	0.214690465	0.54325388	0	1.840759977
	9836	1427689_a_at	5.813493835	-4.097318274	-0.696818602	0.170066994	0.61693115	0	1.620926419
	4825	1421404_at	2.759329325	-4.094391946	-1.34651818	0.328868901	0.393239955	0	2.542976589
	1598	1417429_at	4.072189927	-4.088156237	-1.1678059	0.285655888	0.445097746	0	2.246697516
	6408	1423259_at	5.649740084	-4.085766173	-1.999308003	0.489334905	0.250119943	0	3.998081838
	8207	1425411_at	3.663183246	-4.082938476	-1.133672229	0.277660865	0.455754173	0	2.194165318
	1631	1417464_at	2.015539988	-4.082394314	-2.489286942	0.609761515	0.178094277	0	5.615003578
	6008	1422779_at	3.236409858	-4.081976379	-0.951296884	0.233048111	0.517167355	0	1.933610059
	2487	1418400_at	3.557866255	-4.081431393	-1.077665747	0.264041128	0.473794794	0	2.110618377
	15102	1450928_at	5.548492574	-4.072834281	-1.990022011	0.488608638	0.251735047	0	3.972430587
	17411	1460194_at	4.311548788	-4.071476297	-1.276081514	0.313419856	0.412915501	0	2.421802999
	1066	1416849_at	5.623177302	-4.069242089	-0.969128851	0.238159547	0.510814417	0	1.957658137
	9022	1426474_at	5.327418468	-4.068903406	-0.638194567	0.156846822	0.642516511	0	1.556380238
	333	1416072_at	4.723771116	-4.067542311	-1.363060817	0.335106733	0.388756629	0	2.572303401
	4090	1420545_a_at	3.149006652	-4.065863973	-0.933355081	0.229558856	0.523639168	0	1.909711996
	7391	1424400_a_at	3.702736727	-4.065253195	-1.507304579	0.37077754	0.351767822	0	2.842784186
	9933	1427884_at	6.685497079	-4.064528046	-1.288802444	0.317085386	0.409290633	0	2.443251613
	2557	1418472_at	5.775067768	-4.064468431	-1.469657275	0.361586589	0.361068064	0	2.769560925
	2847	1418804_at	1.990997656	-4.063442627	-1.410342453	0.347080686	0.376222372	0	2.658002485
	16344	1452579_at	6.113247105	-4.058199853	-0.743387645	0.183181625	0.59733508	0	1.674102248
	7924	1425057_at	2.286418668	-4.057866993	-0.729112899	0.179678856	0.603274748	0	1.657619522
	3969	1420406_at	1.565765304	-4.054878814	-0.889604669	0.219391185	0.539762005	0	1.852668382
	5105	1421733_a_at	4.377381497	-4.053503421	-0.93144745	0.229788248	0.524332018	0	1.907188511
	4552	1421078_at	2.55678996	-4.048412114	-0.669198963	0.165299121	0.628855754	0	1.590189791
	11813	1436665_a_at	4.444113499	-4.045840587	-0.837326328	0.206959792	0.559679834	0	1.786735807
	15522	1451428_x_at	5.263003287	-4.04071246	-0.845726883	0.209301427	0.556430388	0	1.797169998
	14997	1450803_at	2.841997354	-4.039164452	-0.673956501	0.166855425	0.626785408	0	1.595442374
	2590	1418509_at	4.76135467	-4.036371929	-1.276105704	0.316151665	0.412908578	0	2.421843606
	10956	1432517_a_at	2.998830846	-4.0320081	-1.589295358	0.394169684	0.332333733	0	3.009023466
	1469	1417286_at	5.973373411	-4.031578655	-0.75714365	0.187803269	0.591666595	0	1.690141049
	1349	1417156_at	9.331033795	-4.031468305	-1.838516123	0.456041319	0.279609227	0	3.576419881
	17287	1456588_x_at	7.112597599	-4.024618739	-0.657824262	0.163450082	0.633833465	0	1.577701486
	231	1415965_at	7.355511621	-4.019707062	-1.461807377	0.363660176	0.363038038	0	2.754532293
	13976	1449443_at	6.616391896	-4.019636405	-1.091684103	0.271587774	0.469213327	0	2.131226761
	10543	1430391_a_at	5.761128093	-4.018084922	-1.363899275	0.339440132	0.38853076	0	2.573798793
	8521	1425832_a_at	3.272372462	-4.016527748	-1.052952388	0.262154889	0.48198081	0	2.0747714
	8512	1425822_a_at	3.193639943	-4.015209043	-0.910830783	0.226845171	0.531878718	0	1.880127867
	8800	1426200_at	3.241410719	-4.015183093	-0.781510867	0.194638912	0.581757227	0	1.718930086
	11174	1433984_a_at	7.739694926	-4.014498808	-0.709795628	0.176808031	0.611406745	0	1.635572406
	15433	1451322_at	2.885424492	-4.010507194	-1.47100687	0.366788239	0.360730454	0	2.772152973
	13488	1448882_at	6.564447527	-4.009463771	-0.552611644	0.137826821	0.681784807	0	1.466738463
	1290	1417092_at	3.304096588	-4.009371208	-1.247396519	0.311120237	0.421207632	0	2.374126025
	7150	1424114_s_at	4.883967469	-4.008915932	-1.200512149	0.299460545	0.435120789	0	2.298212418
	4425	1420924_at	6.707453678	-4.00713593	-1.280336259	0.319514057	0.41169954	0	2.428955836
	15460	1451354_at	4.424425739	-4.004323977	-0.803698112	0.200707564	0.572878813	0	1.745569879
	2890	1418849_x_at	2.604981038	-4.001925664	-1.213868717	0.303321156	0.431111001	0	2.319588221
	2294	1418187_at	4.574799919	-3.997756017	-1.183370068	0.296008577	0.440321725	0	2.271066684
	13888	1449341_a_at	6.327174648	-3.993099739	-0.991326534	0.248259898	0.503015048	0	1.988012094
	4649	1421185_at	3.808977246	-3.984952544	-1.015207107	0.25476015	0.494757298	0	2.021193025
	15909	1451924_a_at	4.180127939	-3.980221952	-1.088494763	0.273475896	0.470251756	0	2.1265205
	3114	1419098_at	6.230596239	-3.979507364	-1.012741459	0.254489153	0.495603589	0	2.017741641
	477	1416225_at	2.72455144	-3.977623891	-1.70357173	0.428288792	0.307025049	0	3.257063235
	8752	1426130_at	3.67476514	-3.976849645	-0.7751727	0.194921299	0.584318673	0	1.711394905
	7071	1424026_s_at	5.340170045	-3.974895691	-1.10103894	0.276998197	0.46618066	0	2.145091132
	11117	1433783_at	3.114901953	-3.972309527	-1.819783461	0.458117236	0.283263484	0	3.530282074
	236	1415970_at	7.841461947	-3.967888655	-0.71186425	0.179406307	0.610530701	0	1.637919269
	2480	1418393_a_at	3.26892166	-3.964455609	-0.897983347	0.226508614	0.536636337	0	1.863459349
	10493	1429956_at	2.669744489	-3.958174973	-0.529219796	0.133702982	0.692929366	0	1.443148536
	2088	1417962_s_at	6.173491993	-3.95538858	-1.378377467	0.348480924	0.384651152	0	2.599758236
	1979	1417836_at	4.324810985	-3.95166933	-1.07004363	0.270782685	0.476304594	0	2.09949686
	12869	1448198_a_at	7.593579008	-3.951437268	-0.858811326	0.217341506	0.551406689	0	1.81354347
	1201	1416992_at	4.787637264	-3.948413065	-1.188596437	0.301031431	0.438729482	0	2.279308868
	1984	1417841_at	4.904498589	-3.947255705	-0.765800888	0.194008432	0.588126789	0	1.700313637
	717	1416478_a_at	7.695790178	-3.943971232	-0.694263159	0.176031497	0.618024888	0	1.618057816
	11232	1434150_a_at	4.013802403	-3.941927908	-1.014989047	0.257485441	0.494832085	0	2.02088755
	7185	1424158_at	5.085453527	-3.940939157	-1.076002212	0.273031927	0.47434143	0	2.108186079
	312	1416051_at	4.72674191	-3.939048839	-1.088563562	0.276351883	0.470229332	0	2.126621912
	13602	1449015_at	6.237874383	-3.938792787	-2.012983568	0.511066125	0.247760213	0	4.036160563
	14959	1450759_at	2.922855013	-3.938061191	-0.869265658	0.220734421	0.547425423	0	1.826732844
	16516	1453128_at	3.377014001	-3.932408128	-1.304070371	0.331621319	0.404981982	0	2.469245654
	7741	1424828_a_at	6.265604678	-3.928898922	-0.689875599	0.175590061	0.619907301	0	1.613144414
	11866	1436803_a_at	7.019556099	-3.927288733	-0.770473912	0.196184687	0.586224874	0	1.705830041
	13742	1449178_at	2.527642943	-3.927000509	-1.64321856	0.418441138	0.320141462	0	3.123619146
	15946	1451978_at	4.768331622	-3.924576501	-1.311569887	0.334193992	0.40288224	0	2.482114876
	11594	1435613_x_at	7.093585059	-3.923852779	-0.637431638	0.162450447	0.642856377	0	1.555557408
	2265	1418155_at	0.780062399	-3.918829283	-2.526394811	0.644681008	0.173571885	0	5.761301707
	5262	1421922_at	4.558877307	-3.918645027	-0.903697357	0.230614754	0.534515112	0	1.870854494
	15413	1451301_at	3.415476075	-3.918446542	-0.734277692	0.187389999	0.601118909	0	1.663564371
	11875	1436834_x_at	5.269043672	-3.91734656	-1.424918535	0.363745845	0.372440396	0	2.684993386
	8980	1426418_at	3.664989607	-3.909589637	-0.696817951	0.178233016	0.616931429	0	1.620925687
	7361	1424364_a_at	5.101869214	-3.906788556	-1.16299079	0.2976846	0.446585777	0	2.239211482
	16282	1452474_a_at	3.366606074	-3.906141789	-1.660164909	0.425013991	0.31640298	0	3.160526495
	13285	1448655_at	5.503255973	-3.905373849	-0.996840468	0.255248411	0.50109621	0	1.995624751
	16830	1454925_x_at	5.261798318	-3.904068747	-1.398669715	0.358259499	0.379278707	0	2.63658355
	12677	1439429_x_at	4.714692766	-3.903899979	-0.652781204	0.167212584	0.636052959	0	1.57219613
	655	1416411_at	3.490668555	-3.899771444	-1.301512925	0.333740821	0.405700525	0	2.464872334
	1166	1416954_at	7.020607998	-3.899724235	-0.777316841	0.199326105	0.583450901	0	1.713940279
	2345	1418243_at	4.661519455	-3.896509668	-1.341869172	0.344377221	0.394509194	0	2.53479517
	6767	1423677_at	5.917657806	-3.895779643	-0.868295368	0.222881027	0.54779372	0	1.825504681
	2035	1417898_a_at	2.457051539	-3.895432521	-1.004732021	0.257925664	0.498362693	0	2.006570745
	16039	1452092_at	4.352062056	-3.895356092	-0.730662811	0.18757279	0.602626988	0	1.659401288
	10407	1429379_at	3.351671844	-3.894146512	-1.305411883	0.335224132	0.404605579	0	2.471542787
	15534	1451446_at	4.423838148	-3.891456822	-1.417978556	0.364382446	0.374236309	0	2.672108438
	2655	1418583_at	4.924257791	-3.889639828	-0.5859528	0.150644488	0.666209208	0	1.501029988
	7458	1424480_s_at	5.365790795	-3.885268733	-0.866284906	0.222966535	0.548557628	0	1.822962528
	13142	1448499_a_at	1.940918391	-3.885239198	-1.597538098	0.411181401	0.33044038	0	3.026264524
	2888	1418847_at	4.85010828	-3.880897172	-1.780819139	0.458867901	0.291018114	0	3.436212219
	371	1416112_at	7.470316314	-3.880571744	-0.693356621	0.178673831	0.618413354	0	1.617041406
	8763	1426146_a_at	5.26591413	-3.878847454	-1.436967304	0.370462443	0.369342886	0	2.707511196
	2903	1418865_at	4.722146877	-3.878834739	-0.788948949	0.203398444	0.578765588	0	1.727815233
	529	1416278_a_at	7.580698809	-3.878357551	-0.702290614	0.181079389	0.614595618	0	1.627086121
	16259	1452434_s_at	5.207772304	-3.878023866	-0.699108452	0.180274407	0.615952732	0	1.623501201
	8987	1426430_at	4.493892757	-3.876127684	-0.967170242	0.249519706	0.511508372	0	1.955002215
	2047	1417912_at	6.564811309	-3.875016805	-0.535615558	0.13822277	0.689864268	0	1.44956051
	11699	1436027_at	5.233184611	-3.872403537	-0.855506945	0.220924017	0.552671091	0	1.809394442
	15964	1451999_at	2.981333496	-3.869638173	-1.684398391	0.43528576	0.31113263	0	3.214063408
	1567	1417394_at	6.367251004	-3.866033098	-1.131795551	0.292753715	0.45634741	0	2.191312973
	2980	1418951_at	1.246571756	-3.864991355	-1.540262397	0.398516389	0.343822914	0	2.90847398
	11984	1437081_at	6.430424822	-3.864123072	-1.286238807	0.332866936	0.41001858	0	2.438913864
	12515	1438841_s_at	4.69723544	-3.858303	-1.798023911	0.466014181	0.287568207	0	3.477435873
	15521	1451427_a_at	5.262635083	-3.856191154	-0.808776818	0.209734628	0.570865659	0	1.75172562
	11001	1433467_at	5.17754267	-3.853253256	-0.828836668	0.215100491	0.562983027	0	1.776252485
	16471	1452900_at	4.933026416	-3.849521008	-0.768271094	0.199575764	0.58712065	0	1.703227436
	17613	1460541_at	5.195174659	-3.847751386	-0.833171534	0.216534659	0.56129397	0	1.781597618
	500	1416249_at	6.792867048	-3.843991479	-0.610028636	0.158696667	0.655183697	0	1.526289504
	13778	1449220_at	5.550956799	-3.841238534	-1.064537499	0.277133922	0.478125912	0	2.091499276
	10112	1428143_a_at	6.341748143	-3.837808336	-1.016835616	0.264952162	0.494199133	0	2.023475829
	11298	1434369_a_at	6.940337213	-3.832067573	-1.36593691	0.356449067	0.387982393	0	2.577436546
	15368	1451241_at	4.613460404	-3.831566959	-1.130207697	0.294972712	0.45684995	0	2.188902505
	8336	1425596_at	2.017178446	-3.831442488	-0.677529994	0.176834181	0.625234809	0	1.599399114
	11648	1435823_x_at	5.200130475	-3.829725585	-0.820564109	0.214261855	0.566220501	0	1.766096419
	16455	1452823_at	3.515047371	-3.829474458	-0.972204522	0.253874137	0.509726576	0	1.961836106
	7070	1424025_at	5.318550715	-3.827022664	-1.076663605	0.281331912	0.474124022	0	2.109152783
	8120	1425293_a_at	2.462126997	-3.825842102	-0.74598976	0.194987075	0.596258668	0	1.677124465
	3115	1419099_x_at	6.259731328	-3.823662366	-0.993182812	0.259746473	0.502368248	0	1.990571664
	9632	1427362_x_at	3.216334661	-3.823483125	-0.868314919	0.227100497	0.547786297	0	1.82552942
	13472	1448864_at	5.362677394	-3.823443858	-0.780296749	0.204082178	0.582247018	0	1.717484107
	6726	1423632_at	5.102765873	-3.820485458	-0.732642128	0.191766763	0.601800776	0	1.66167948
	9631	1427361_at	3.206415622	-3.82037222	-0.864610916	0.226315884	0.549194501	0	1.820848532
	6938	1423868_at	3.621192948	-3.815704907	-0.573679303	0.150346874	0.671901053	0	1.488314381
	15821	1451803_a_at	5.119808661	-3.814309561	-0.839715653	0.220148795	0.558753685	0	1.789697368
	11940	1436990_s_at	4.937334918	-3.811159849	-1.296819225	0.340268915	0.407022591	0	2.456866087
	16315	1452522_at	6.124486219	-3.810009609	-0.993693453	0.260811272	0.502190467	0	1.991276351
	10088	1428106_at	5.593596474	-3.805677952	-0.795391315	0.209001215	0.576186868	0	1.735548058
	10850	1431995_at	4.217717678	-3.803332322	-1.356918469	0.356770946	0.390415309	0	2.561374968
	2397	1418300_a_at	7.25986237	-3.803306961	-0.724758305	0.190560034	0.605098408	0	1.652623749
	10979	1433428_x_at	6.953558701	-3.801710154	-0.901901503	0.237235735	0.535180886	0	1.86852712
	14113	1449623_at	3.67251002	-3.801260972	-0.582909176	0.153346266	0.66761618	0	1.497866635
	1295	1417097_at	4.955484657	-3.801223526	-0.797349136	0.209761181	0.575405479	0	1.737904897
	6035	1422812_at	3.137861318	-3.800208649	-1.005209009	0.264514163	0.49819795	0	2.007234272
	9105	1426584_a_at	3.55010968	-3.799315338	-0.97314359	0.256136568	0.509394896	0	1.963113504
	7987	1425129_a_at	8.028562321	-3.798281338	-0.742148438	0.195390592	0.597848383	0	1.672664891
	16962	1455534_s_at	5.316253162	-3.798263834	-0.803647916	0.211582963	0.572898746	0	1.745509145
	11651	1435833_at	2.56140823	-3.791144178	-0.910571426	0.240183803	0.531974344	0	1.879789903
	3015	1418987_at	4.709587137	-3.791131541	-1.1929189	0.314660382	0.437416971	0	2.286148153
	5852	1422603_at	5.00104696	-3.786364932	-1.256963901	0.331971145	0.418423591	0	2.389922609
	1766	1417607_at	2.973732307	-3.7854666	-1.505094603	0.397598173	0.352307086	0	2.838432833
	11326	1434491_a_at	7.680277557	-3.785310379	-0.723960668	0.191255299	0.605433048	0	1.651710298
	13237	1448602_at	2.658305835	-3.784262248	-1.768165392	0.46724177	0.293581834	0	3.4062053
	11233	1434151_at	4.116390736	-3.784166075	-0.967068406	0.255556544	0.511544479	0	1.954864221
	9212	1426734_at	4.699795257	-3.782564453	-0.840537141	0.222213568	0.558435615	0	1.790716734
	12045	1437277_x_at	6.928928986	-3.78255654	-0.882688015	0.23335752	0.542355977	0	1.843807466
	8870	1426278_at	6.20450821	-3.771320193	-1.56072757	0.413841172	0.338980087	0	2.950025797
	13345	1448724_at	6.348341989	-3.770222337	-0.932250616	0.247266748	0.524040197	0	1.908250562
	1296	1417098_s_at	4.957084779	-3.769206558	-0.798762384	0.211917912	0.574842094	0	1.739608164
	12883	1448214_at	6.209828054	-3.76912252	-1.000524551	0.265452913	0.499818237	0	2.000727315
	2356	1418254_at	4.781477912	-3.76735386	-0.596110748	0.158230623	0.661534935	0	1.511635964
	16816	1454858_x_at	4.092750316	-3.765428675	-0.949136401	0.252065962	0.51794241	0	1.930716583
	7149	1424113_at	4.522944462	-3.761247172	-1.111635158	0.295549616	0.462769229	0	2.160904266
	12654	1439381_x_at	5.541792635	-3.761221133	-0.604890318	0.160822854	0.657521367	0	1.520863124
	11914	1436926_at	2.769639638	-3.757975944	-0.749598914	0.19946879	0.594768887	0	1.681325338
	16107	1452184_at	7.025709119	-3.753638806	-0.743643559	0.198112711	0.59722913	0	1.674399237
	15600	1451523_a_at	5.927935279	-3.75335194	-0.650254446	0.173246329	0.637167928	0	1.569444972
	16349	1452584_at	5.011308469	-3.753265754	-0.848844782	0.226161652	0.55522915	0	1.801058175
	10342	1429005_at	4.745836268	-3.752717776	-0.961264286	0.2561515	0.513606624	0	1.947015387
	13869	1449321_x_at	2.056715791	-3.750999894	-0.834604013	0.222501743	0.560736927	0	1.783367478
	12845	1448172_at	5.318814638	-3.750908181	-1.33058332	0.354736308	0.397607446	0	2.515043443
	7326	1424317_at	4.373886148	-3.749896096	-1.037124875	0.276574297	0.487297635	0	2.052133909
	5861	1422612_at	6.77092668	-3.749625321	-0.930903201	0.248265659	0.524529856	0	1.90646917
	316	1416055_at	1.574311428	-3.747897909	-1.181908389	0.315352343	0.440768067	0	2.268766898
	7255	1424234_s_at	2.341892352	-3.745085019	-1.073049544	0.286522079	0.475313228	0	2.103875807
	10285	1428753_a_at	5.163156493	-3.743598468	-0.671027439	0.179246638	0.628059245	0	1.59220648
	1167	1416955_at	6.871880826	-3.743236462	-0.774996323	0.207039104	0.584390114	0	1.71118569
	10793	1431762_at	6.341050196	-3.742566776	-1.206845839	0.322464744	0.433214717	0	2.308324163
	7322	1424313_a_at	6.484075095	-3.740195706	-0.682023059	0.182349565	0.623290635	0	1.604387976
	14276	1449925_at	4.480501635	-3.738074063	-0.879439594	0.235265428	0.54357854	0	1.839660557
	1448	1417264_at	5.439458529	-3.735130659	-0.666567644	0.17845899	0.630003765	0	1.587292101
	1356	1417163_at	3.750242991	-3.734702901	-1.021886637	0.273619258	0.492471917	0	2.030572639
	15941	1451972_at	2.734441569	-3.734389803	-0.772295707	0.206806399	0.585485072	0	1.707985477
	1568	1417395_at	6.273443547	-3.733875052	-1.097830683	0.294019127	0.467218504	0	2.140326189
	13834	1449283_a_at	4.582747785	-3.732102949	-0.968654501	0.259546565	0.510982398	0	1.957014575
	14980	1450784_at	3.358853622	-3.729190904	-0.987085129	0.264691499	0.504496047	0	1.982176085
	14243	1449888_at	4.096958871	-3.726065712	-0.777972343	0.208791901	0.583185865	0	1.714719201
	996	1416776_at	1.911432903	-3.723178582	-1.379738478	0.370580795	0.38428845	0	2.602211956
	5986	1422754_at	3.196719374	-3.722974504	-0.954793038	0.256459731	0.515915595	0	1.938301555
	13848	1449298_a_at	2.591464136	-3.721475089	-0.973653608	0.261631097	0.509214848	0	1.963807623
	8817	1426218_at	2.589479864	-3.721236007	-0.77269383	0.207644403	0.585323525	0	1.708456873
	6485	1423344_at	3.608228913	-3.71512769	-0.67697795	0.182221987	0.6254741	0	1.598787225
	12890	1448222_x_at	7.477035572	-3.714169134	-0.67481529	0.181686742	0.626412414	0	1.596392372
	1357	1417164_at	3.886197871	-3.695324894	-1.025345155	0.277470908	0.491292747	0	2.035446293
	1021	1416803_at	4.339585242	-3.692934628	-0.882926449	0.239085318	0.542266349	0	1.844112217
	5261	1421921_at	2.062410846	-3.692865723	-0.801264564	0.21697636	0.573845964	0	1.742627921
	8905	1426318_at	2.019666322	-3.691813534	-0.695713763	0.188447698	0.617403787	0	1.619685563
	8925	1426341_at	3.142052009	-3.691460404	-0.964574495	0.261298887	0.512429524	0	1.95148787
	17065	1455900_x_at	6.843441782	-3.689602769	-0.887188434	0.240456355	0.540666759	0	1.849568117
	2211	1418095_at	0.846443185	-3.688656983	-2.015510824	0.546407767	0.247326576	0	4.043237146
	3100	1419083_at	2.431972162	-3.687423287	-0.915211068	0.248197995	0.530266286	0	1.885844953
	12918	1448253_at	6.02405452	-3.686117492	-0.555882071	0.150804219	0.680241028	0	1.470067165
	7199	1424172_at	6.361272101	-3.683959943	-0.630373636	0.171113054	0.646009087	0	1.547965841
	6281	1423108_at	6.161460351	-3.678208001	-0.851373646	0.231464247	0.554256755	0	1.804217974
	14312	1449971_a_at	5.285741411	-3.675393146	-1.19470143	0.325054051	0.436876851	0	2.288974563
	3150	1419135_at	4.678885241	-3.665321727	-1.289076079	0.351695206	0.409213011	0	2.443715066
	661	1416417_a_at	7.002607116	-3.662833725	-0.574573117	0.156865738	0.671484909	0	1.489236744
	10276	1428722_at	1.149636557	-3.662368323	-1.940891759	0.52995537	0.260455398	0	3.839428973
	9702	1427475_a_at	3.773728982	-3.661962181	-1.164618719	0.318031335	0.446082136	0	2.241739623
	6117	1422904_at	4.820580378	-3.660993413	-0.669421114	0.182852313	0.628758928	0	1.590434673
	8924	1426340_at	3.17874624	-3.658088361	-0.969190656	0.264944572	0.510792534	0	1.957742005
	1117	1416904_at	6.433799511	-3.651929004	-0.727848322	0.199305168	0.603803773	0	1.656167192
	16392	1452641_at	4.133417566	-3.650617945	-0.69855917	0.191353678	0.61618729	0	1.622883198
	974	1416752_at	2.724457768	-3.649181006	-1.510052049	0.413805741	0.351098552	0	2.848203146
	16777	1454716_x_at	6.930427464	-3.647752619	-0.605867605	0.166093392	0.65707611	0	1.521893712
	15991	1452031_at	3.145555122	-3.64423989	-0.958592067	0.263043075	0.514558829	0	1.943412384
	3125	1419109_at	2.746827445	-3.639999239	-1.187497784	0.326235723	0.439063714	0	2.277573772
	15424	1451312_at	6.457165075	-3.637609112	-0.674302657	0.185369741	0.626635037	0	1.595825226
	15923	1451944_a_at	2.503815045	-3.635004388	-0.883353085	0.243012935	0.542106013	0	1.844657642
	695	1416455_a_at	6.864057531	-3.631303188	-1.292318743	0.355882909	0.408294279	0	2.449213844
	2578	1418494_at	3.390712185	-3.628169939	-1.201577805	0.331180134	0.434799502	0	2.299910635
	7198	1424171_a_at	6.387442042	-3.627709102	-0.627470879	0.172966151	0.64731019	0	1.544854407
	7634	1424692_at	4.072205894	-3.626750876	-0.863181091	0.238003966	0.549739065	0	1.819044821
	12964	1448306_at	5.871044233	-3.624713013	-0.863049099	0.23810136	0.549789363	0	1.818878404
	8201	1425404_a_at	4.536430166	-3.624380254	-0.554843441	0.153086432	0.680730926	0	1.46900921
	15582	1451501_a_at	5.998331734	-3.621352085	-1.321872416	0.365021789	0.400015438	0	2.499903517
	5742	1422479_at	4.415469066	-3.618741658	-1.200625275	0.33177977	0.435086671	0	2.298392636
	15359	1451232_at	4.919634977	-3.618345104	-0.609563719	0.168464782	0.655394868	0	1.525797727
	5441	1422133_at	4.669399224	-3.616223213	-0.574548484	0.158880813	0.671496375	0	1.489211317
	10244	1428591_at	5.800067152	-3.615493343	-1.12278562	0.310548385	0.459206313	0	2.177670412
	12717	1441659_at	3.685917348	-3.615235993	-0.748540604	0.207051657	0.595205349	0	1.680092429
	7247	1424226_at	4.089903908	-3.614712389	-0.873016979	0.241517688	0.546003847	0	1.831488927
	12176	1437670_x_at	5.066200717	-3.614033315	-0.639863846	0.177049792	0.641773513	0	1.5581821
	1229	1417023_a_at	5.992491233	-3.613578546	-1.997550928	0.552790234	0.250424752	0	3.993215492
	2951	1418920_at	4.058285172	-3.613093366	-0.822040229	0.227517018	0.565641458	0	1.767904359
	14001	1449469_at	2.909985591	-3.61143216	-0.710002333	0.196598552	0.61131915	0	1.635806763
	12395	1438385_s_at	4.326938387	-3.611367279	-0.943663036	0.261303535	0.519911137	0	1.923405615
	12302	1438093_x_at	7.700962163	-3.602885143	-0.975886138	0.270862406	0.508427462	0	1.966848911
	3926	1420356_at	3.30294521	-3.602612772	-0.665901854	0.184838587	0.630294573	0	1.58655975
	13024	1448371_at	2.580059637	-3.601454842	-2.099749146	0.583028037	0.23329881	0	4.28634848
	798	1416564_at	5.242860971	-3.598859418	-1.005937863	0.279515743	0.497946323	0	2.008248589
	15093	1450917_at	1.197194225	-3.59783931	-1.646308466	0.457582544	0.31945653	0	3.130316356
	4220	1420693_at	2.209263605	-3.597015533	-1.172588637	0.325989317	0.443624628	0	2.254157993
	16882	1455106_a_at	4.040338657	-3.596310405	-0.946261639	0.263120124	0.518975508	0	1.926873204
	4759	1421324_a_at	5.161451035	-3.594504953	-0.800751468	0.222771002	0.574050089	0	1.742008264
	3786	1419979_s_at	5.808541076	-3.593416385	-0.695792826	0.193629892	0.617369953	0	1.619774327
	5741	1422478_a_at	4.330913885	-3.593333288	-1.203046696	0.334799641	0.434357034	0	2.302253498
	13554	1448959_at	3.951896422	-3.593307038	-0.711311101	0.197954445	0.610764832	0	1.637291388
	17085	1455956_x_at	4.634662158	-3.592863452	-1.125327799	0.313211959	0.458397856	0	2.181511077
	15387	1451263_a_at	5.863874065	-3.58957283	-1.989349964	0.554202424	0.251852339	0	3.970580553
	2835	1418788_at	3.047512765	-3.589447321	-1.020788492	0.284385979	0.492846918	0	2.029027603
	12406	1438443_at	4.251194603	-3.588543574	-0.894500175	0.249265519	0.537933531	0	1.858965731
	9728	1427510_at	3.326373909	-3.586601485	-1.00928322	0.281403781	0.49679301	0	2.012910769
	8988	1426431_at	4.392126777	-3.58425225	-0.924821011	0.258023416	0.526745865	0	1.898448694
	16911	1455282_x_at	5.154380161	-3.581721723	-0.835504968	0.23326909	0.56038686	0	1.784481528
	1664	1417500_a_at	6.888686408	-3.580463909	-0.819851788	0.228979207	0.566500138	0	1.765224637
	7622	1424677_at	2.271393296	-3.579807257	-1.039195104	0.290293591	0.486598877	0	2.055080781
	463	1416209_at	6.038892821	-3.574186301	-0.527688529	0.147638787	0.693665228	0	1.441617599
	13584	1448995_at	4.105136461	-3.572373863	-1.231256344	0.344660551	0.425946357	0	2.347713471
	12987	1448331_at	6.869390106	-3.568111275	-0.56671166	0.15882679	0.675153917	0	1.481143744
	17139	1456085_x_at	5.167509746	-3.566550796	-0.654586027	0.183534755	0.635257749	0	1.574164191
	4084	1420539_a_at	3.498281988	-3.561056509	-1.488745746	0.418062938	0.356322195	0	2.806448813
	7325	1424316_at	4.36752728	-3.559341011	-0.993287608	0.27906503	0.502331758	0	1.990716262
	7254	1424233_at	2.256152075	-3.558942644	-1.028413179	0.288965932	0.490249078	0	2.039779463
	9493	1427153_at	4.794347546	-3.557624804	-0.940593606	0.264388084	0.52101846	0	1.919317791
	2236	1418122_at	2.176144016	-3.552882002	-0.887421948	0.249775238	0.540579254	0	1.849867511
	15238	1451084_at	5.230076303	-3.552604263	-0.773589708	0.217752851	0.584960167	0	1.709518112
	14419	1450098_at	3.60946968	-3.55214639	-0.583033694	0.164135604	0.667558561	0	1.497995919
	950	1416727_a_at	6.391454464	-3.55112839	-0.853583132	0.24036955	0.553408561	0	1.806983249
	7210	1424183_at	4.46826688	-3.550372813	-0.785498631	0.221243986	0.580151408	0	1.723687966
	12133	1437519_x_at	6.355175937	-3.548824622	-0.608488775	0.171462059	0.655883381	0	1.524661288
	2836	1418789_at	2.377353871	-3.545677286	-0.751921568	0.212067119	0.593812115	0	1.684034353
	3088	1419070_at	2.477113147	-3.544887616	-0.939676583	0.265079372	0.521349741	0	1.918098199
	4880	1421469_a_at	6.081259789	-3.544280872	-0.770069264	0.217270948	0.586389321	0	1.705351656
	13967	1449433_at	4.390700964	-3.54334219	-0.821238712	0.231769518	0.565955799	0	1.766922438
	4007	1420444_at	3.543601614	-3.540558004	-1.203292775	0.339859642	0.434282952	0	2.302646225
	3676	1419721_at	4.696855429	-3.527301106	-0.861693348	0.24429254	0.550306263	0	1.817169944
	3188	1419178_at	3.476600349	-3.526076209	-1.069221679	0.30323272	0.476576038	0	2.098301048
	12337	1438183_x_at	3.266255914	-3.525230421	-0.941630903	0.267111874	0.520643982	0	1.920698277
	2263	1418153_at	3.257359048	-3.524883746	-0.954713881	0.27084975	0.515943903	0	1.938195207
	2844	1418799_a_at	6.030067986	-3.521678668	-1.0713713	0.304221765	0.475866467	0	2.101429854
	3288	1419292_at	6.506616343	-3.519034769	-1.172902134	0.33330223	0.443528238	0	2.254647875
	8040	1425191_at	4.703992778	-3.518247498	-0.651060031	0.185052368	0.636812239	0	1.570321578
	11437	1434897_a_at	7.123741453	-3.516412959	-0.788809623	0.224322237	0.578821484	0	1.72764838
	13262	1448628_at	3.280162089	-3.514284066	-0.939310031	0.267283467	0.52148222	0	1.917610922
	1720	1417557_at	5.633191621	-3.513187228	-0.511657499	0.145639121	0.701416125	0	1.425687213
	2177	1418058_at	4.948123814	-3.509686787	-0.93585639	0.266649546	0.522732082	0	1.913025879
	13893	1449347_a_at	3.511819774	-3.508043794	-1.362214043	0.388311584	0.388984873	0	2.570794059
	9651	1427388_at	1.991222097	-3.506351985	-0.902841152	0.257487313	0.534832429	0	1.869744516
	9700	1427473_at	2.142871049	-3.503422373	-0.797778673	0.2277141	0.575234188	0	1.738422405
	1541	1417368_s_at	7.424524823	-3.498962737	-0.571837507	0.163430579	0.672759374	0	1.486415558
	14328	1449988_at	3.685120643	-3.497587271	-1.127475253	0.322358004	0.457716037	0	2.184760677
	14306	1449964_a_at	4.364262844	-3.497364883	-0.682896466	0.195260286	0.622913409	0	1.605359566
	2241	1418127_a_at	5.902636335	-3.496848025	-0.660942486	0.189010927	0.632464984	0	1.581115199
	14028	1449499_at	3.658621815	-3.49537303	-0.900252038	0.257555354	0.53579312	0	1.866392013
	10688	1431326_a_at	3.39015232	-3.493683933	-0.685003997	0.196069252	0.622004103	0	1.607706435
	7129	1424093_x_at	4.934206624	-3.490351438	-0.586109997	0.167922918	0.666136622	0	1.50119355
	12184	1437685_x_at	3.256133853	-3.489730286	-0.952092551	0.272826973	0.516882208	0	1.934676768
	16024	1452072_at	3.191131588	-3.489253031	-0.723109027	0.207238919	0.605790548	0	1.650735561
	8399	1425678_a_at	5.240896886	-3.487645596	-0.729419275	0.209143749	0.603146648	0	1.657971578
	11299	1434370_s_at	6.853059619	-3.485733542	-1.204078631	0.345430486	0.434046456	0	2.303900851
	14618	1450344_a_at	2.705134055	-3.485287759	-1.044731148	0.299754632	0.484735232	0	2.062981878
	14310	1449969_at	3.240027786	-3.485155856	-1.398744844	0.401343556	0.379258957	0	2.636720855
	11613	1435697_a_at	5.364354999	-3.48503216	-1.563315512	0.448579939	0.338372561	0	2.955322375
	4832	1421412_at	2.288185344	-3.484355792	-0.805876211	0.231284134	0.572014566	0	1.748207231
	17093	1455976_x_at	7.866817856	-3.483061369	-0.917210473	0.263334571	0.529531909	0	1.888460323
	10517	1430153_at	3.32398249	-3.478378336	-0.6680145	0.192047683	0.629372261	0	1.58888477
	1115	1416902_a_at	6.953043862	-3.478144891	-0.572894922	0.164712782	0.67226646	0	1.487505417
	7780	1424877_a_at	6.165725633	-3.477571188	-0.787170835	0.226356498	0.579479353	0	1.725687022
	11388	1434702_at	6.246260823	-3.476662348	-0.603618246	0.173620037	0.658101381	0	1.519522719
	13672	1449102_at	3.261398449	-3.473867672	-1.154845699	0.332438022	0.449114218	0	2.22660508
	10641	1431059_x_at	2.543652716	-3.470876105	-0.635668306	0.183143474	0.643642588	0	1.553657291
	5916	1422673_at	5.327560766	-3.46864753	-0.926036363	0.266973325	0.526302312	0	1.900048656
	15394	1451271_a_at	4.41125507	-3.467439378	-0.752651061	0.2170625	0.593511932	0	1.684886093
	13245	1448610_a_at	6.746435445	-3.464654898	-0.706367596	0.203878198	0.612861254	0	1.631690685
	15486	1451386_at	4.326825681	-3.464092522	-0.675939294	0.195127379	0.625924566	0	1.597636606
	208	1415939_at	3.29499635	-3.459781403	-0.943576543	0.272727214	0.519942307	0	1.923290307
	12367	1438292_x_at	5.393606503	-3.458701021	-0.613786559	0.177461583	0.6534793	0	1.530270355
	10366	1429177_x_at	3.501206761	-3.457844934	-0.611191316	0.176754981	0.654655892	0	1.527520049
	11315	1434440_at	3.433990943	-3.453384699	-0.988498477	0.286240475	0.504002055	0	1.984118892
	14227	1449867_at	3.824663394	-3.452153037	-0.66460516	0.192519032	0.630861336	0	1.585134391
	3091	1419073_at	2.307454683	-3.449861907	-1.092057234	0.316550999	0.469091988	0	2.131778041
	16844	1454971_x_at	7.634462555	-3.448957092	-0.780239952	0.226224894	0.582269941	0	1.717416493
	8501	1425809_at	5.52073396	-3.447666952	-1.880672949	0.54549148	0.271557018	0	3.682467899
	10115	1428159_s_at	7.56534059	-3.446742097	-0.666691479	0.193426564	0.629949691	0	1.587428353
	293	1416032_at	5.314882674	-3.44486096	-0.609137787	0.176825072	0.655588391	0	1.525347327
	9050	1426514_at	4.091496894	-3.44240098	-0.657578928	0.191023339	0.633941259	0	1.577433218
	6961	1423895_a_at	6.09302997	-3.440955287	-0.827978158	0.240624504	0.563318143	0	1.775195798
	6282	1423109_s_at	6.001505716	-3.440754198	-0.805550733	0.234120395	0.572143629	0	1.747812873
	15338	1451206_s_at	5.293969901	-3.439333265	-1.548472594	0.450224644	0.341871818	0	2.925072927
	17138	1456084_x_at	3.178753641	-3.439014762	-1.016436475	0.29556037	0.494335878	0	2.022916086
	16205	1452349_x_at	4.56033327	-3.435961601	-1.445796088	0.420783541	0.36708954	0	2.72413101
	13994	1449461_at	4.163900154	-3.433795836	-1.451467339	0.422700536	0.365649339	0	2.734860678
	1644	1417480_at	5.150609242	-3.429557973	-0.750291507	0.218772073	0.594483426	0	1.682132683
	13905	1449360_at	4.338356752	-3.427817919	-1.028015886	0.299903878	0.490384102	0	2.039217821
	12202	1437718_x_at	3.191017316	-3.423695416	-0.936408293	0.273508061	0.522532149	0	1.913757847
	1449	1417265_s_at	5.331409757	-3.422987406	-0.624806337	0.182532467	0.648506825	0	1.542003817
	3709	1419762_at	4.777791726	-3.422648718	-1.237505135	0.361563583	0.424105432	0	2.357904251
	157	1415882_at	6.574828498	-3.422585232	-0.752431385	0.219842994	0.593602311	0	1.684629559
	1455	1417271_a_at	4.893830969	-3.42249089	-0.727819481	0.212657829	0.603815844	0	1.656134084
	1947	1417804_at	3.114548135	-3.41791917	-0.940416545	0.275143003	0.521082408	0	1.91908225
	9180	1426688_at	6.542108722	-3.416802063	-0.778321717	0.227792451	0.583044653	0	1.715134501
	15869	1451871_a_at	5.882930609	-3.413239391	-1.287378799	0.377172138	0.409694719	0	2.440841813
	10061	1428071_at	4.859175591	-3.41240391	-0.578536221	0.169539198	0.669642862	0	1.493333323
	12114	1437459_x_at	4.014691866	-3.412292526	-1.052696241	0.308501171	0.482066392	0	2.074403063
	8646	1426004_a_at	6.688735888	-3.410939542	-0.772034744	0.226340788	0.585590988	0	1.707676553
	10893	1432176_a_at	4.740912611	-3.40317192	-0.739516075	0.217302003	0.598940222	0	1.669615703
	13440	1448830_at	5.981056421	-3.403016469	-0.983651913	0.289052939	0.505698038	0	1.977464661
	198	1415927_at	2.695746304	-3.400759099	-0.764530401	0.22481169	0.588644942	0	1.698816941
	13541	1448943_at	4.537579322	-3.396743534	-1.001708833	0.294902698	0.499408114	0	2.002370349
	11175	1433991_x_at	7.845002158	-3.395873425	-0.895072623	0.263576556	0.537720127	0	1.859703497
	16841	1454959_s_at	3.485704068	-3.391694421	-1.002507074	0.295577063	0.499131869	0	2.003478564
	17116	1456028_x_at	5.675831007	-3.391435788	-0.777978413	0.229395	0.583183411	0	1.714726415
	15293	1451148_at	6.052797105	-3.388326585	-0.756494875	0.223265041	0.591932726	0	1.689381169
	11290	1434341_x_at	4.541235171	-3.386553021	-1.058791933	0.312645905	0.480033857	0	2.083186397
	5096	1421720_a_at	4.599062789	-3.385942133	-0.578176024	0.170757798	0.669810072	0	1.492960529
	13542	1448944_at	4.408553835	-3.384702673	-0.976247112	0.288429208	0.508300265	0	1.967341095
	6535	1423410_at	1.906642169	-3.379259772	-0.583898488	0.172788873	0.667158526	0	1.498894132
	11455	1434976_x_at	6.102528835	-3.37858932	-0.662897086	0.196205287	0.631608685	0	1.583258787
	2661	1418589_a_at	1.880402667	-3.378014369	-1.285824085	0.380644943	0.410136462	0	2.438212867
	15642	1451577_at	4.17703566	-3.376898616	-0.846845626	0.250776148	0.55599907	0	1.79856416
	9978	1427943_at	4.84534928	-3.375553341	-0.914750815	0.270992848	0.530435481	0	1.885243421
	6276	1423101_at	5.029862392	-3.371866441	-0.806523418	0.239191982	0.571758012	0	1.748991669
	17075	1455934_at	6.31338083	-3.370108651	-0.888023453	0.263499948	0.540353917	0	1.85063894
	8536	1425848_a_at	0.775619953	-3.369539244	-1.063161506	0.315521331	0.47858215	0	2.089505427
	15297	1451154_a_at	6.111474503	-3.35981087	-0.83157437	0.247506304	0.561915706	0	1.779626356
	13902	1449356_at	1.001616304	-3.359248284	-1.474107681	0.438820699	0.359955962	0	2.77811762
	7182	1424155_at	5.493814998	-3.356603722	-1.846112228	0.549994095	0.278140893	0	3.595300175
	6301	1423135_at	5.32239173	-3.355747851	-1.015258222	0.302543059	0.494739769	0	2.021264638
	13659	1449088_at	3.477968052	-3.355177403	-1.105044988	0.329355159	0.464887974	0	2.151055857
	13526	1448925_at	3.500553087	-3.354547821	-0.982250449	0.29281158	0.506189523	0	1.975544643
	7053	1424007_at	2.685491647	-3.350326197	-1.216540134	0.363110952	0.430313458	0	2.323887347
	15313	1451177_at	4.817916322	-3.348713902	-0.705631649	0.21071721	0.613173966	0	1.630858541
	7671	1424737_at	6.511463161	-3.347020487	-1.746550801	0.521822561	0.298013419	0	3.355553596
	17234	1456424_s_at	6.117016479	-3.343416092	-0.954905951	0.285607871	0.515875218	0	1.938453263
	203	1415933_a_at	8.224628253	-3.342975385	-0.680439627	0.203543116	0.623975104	0	1.602628044
	2103	1417977_at	5.746330816	-3.342841543	-0.903588175	0.270305416	0.534555566	0	1.870712914
	11002	1433470_a_at	5.661687679	-3.342376426	-0.722835375	0.216263904	0.605905466	0	1.650422478
	16007	1452048_at	7.080931547	-3.34137291	-0.615164778	0.184105395	0.652855323	0	1.531732935
	9739	1427525_at	4.614481995	-3.340637791	-0.511542986	0.153127342	0.701471801	0	1.425574056
	14397	1450069_a_at	6.075184408	-3.338832017	-0.821863907	0.246153117	0.565710594	0	1.767688304
	8551	1425869_a_at	4.28116914	-3.338814809	-0.793923937	0.237786155	0.576773211	0	1.733783715
	16855	1455007_s_at	4.35418811	-3.337716567	-0.864638863	0.259051015	0.549183862	0	1.820883805
	10561	1430522_a_at	5.651892421	-3.337247346	-0.690402117	0.206877719	0.619681104	0	1.613733246
	7527	1424562_a_at	7.111112785	-3.336768559	-0.743918457	0.222945776	0.597115342	0	1.674718315
	13375	1448759_at	4.920443924	-3.33169491	-0.602647911	0.180883282	0.658544159	0	1.518501055
	17470	1460262_a_at	4.9073687	-3.330919697	-0.825345859	0.247783175	0.564346895	0	1.771959781
	8642	1426000_at	4.729285022	-3.328693864	-0.884043029	0.265582557	0.541846823	0	1.845540028
	12006	1437164_x_at	7.343281529	-3.326760441	-0.71639686	0.215343687	0.608615567	0	1.64307332
	5832	1422580_at	2.647828937	-3.324306116	-0.730877698	0.219858723	0.602537235	0	1.659648471
	12322	1438166_x_at	3.698906661	-3.323471463	-0.608690957	0.183149145	0.655791471	0	1.524874972
	5385	1422064_a_at	4.106051996	-3.322642071	-0.839622348	0.2526972	0.558789824	0	1.789581624
	382	1416123_at	4.276045735	-3.320615736	-1.063650823	0.320317347	0.478419858	0	2.090214242
	9181	1426689_s_at	6.465823942	-3.318923478	-0.770028474	0.232011518	0.586405901	0	1.705303441
	16825	1454884_at	3.389531944	-3.318458943	-0.628811141	0.189488902	0.646709119	0	1.546290241
	12897	1448229_s_at	4.49394684	-3.316647939	-1.057836021	0.318947335	0.480352027	0	2.08180656
	7123	1424086_at	4.846322661	-3.315959181	-1.050208063	0.316713206	0.482898517	0	2.070828478
	1494	1417316_at	5.337545715	-3.314611093	-0.612297847	0.184726904	0.654153971	0	1.528692089
	13671	1449101_at	3.306291361	-3.314062675	-1.112341468	0.335642858	0.462542723	0	2.161962454
	9503	1427169_at	3.625625879	-3.313290371	-0.484926092	0.146357861	0.714533674	0	1.399514168
	13399	1448786_at	3.762899749	-3.312459835	-1.234189943	0.372590161	0.425081111	0	2.352492206
	1023	1416805_at	3.564120939	-3.312240266	-1.06224796	0.320703776	0.478885295	0	2.088182725
	15189	1451031_at	3.890962083	-3.310588298	-1.004254468	0.303346227	0.498527686	0	2.00590665
	16869	1455069_x_at	7.110160442	-3.310101638	-0.74081795	0.223805197	0.598399987	0	1.67112303
	8043	1425196_a_at	5.51697192	-3.307689764	-0.578260528	0.174823085	0.66977084	0	1.49304798
	15505	1451411_at	5.245117771	-3.307597302	-0.835673821	0.252652831	0.560321276	0	1.784690397
	2104	1417978_at	5.731120005	-3.307350969	-0.93629908	0.283096378	0.522571706	0	1.913612979
	17318	1456700_x_at	5.672401051	-3.306509771	-0.755050487	0.228352716	0.59252565	0	1.687690652
	11908	1436909_at	4.817910781	-3.30432824	-0.57749717	0.174769916	0.670125323	0	1.492258188
	9557	1427250_at	6.236905437	-3.303598403	-0.783368356	0.237125782	0.581008689	0	1.721144656
	10546	1430421_a_at	5.925387092	-3.298531331	-0.62961673	0.190877899	0.646348103	0	1.547153918
	12919	1448254_at	4.249244587	-3.298167988	-1.422389612	0.431266575	0.373093825	0	2.680290943
	2738	1418677_at	2.666042235	-3.297811596	-1.634298417	0.495570584	0.32212702	0	3.10436548
	9373	1426978_at	4.626362373	-3.297218997	-0.727256181	0.220566538	0.60405165	0	1.655487573
	3106	1419089_at	3.523989083	-3.296313847	-1.108231598	0.336203301	0.463862268	0	2.155812338
	3142	1419126_at	3.77783074	-3.294975601	-0.784713073	0.238154441	0.580467391	0	1.72274966
	11396	1434745_at	4.692601887	-3.294971883	-1.063124441	0.322650535	0.478594446	0	2.089451745
	7566	1424613_at	5.226802902	-3.294667026	-0.824983306	0.2503996	0.564488734	0	1.771514539
	1509	1417332_at	3.958325033	-3.294473706	-0.58335381	0.17707041	0.667410454	0	1.498328343
	2543	1418457_at	6.998493006	-3.294048369	-1.157579502	0.351415454	0.448263985	0	2.230828337
	10429	1429534_a_at	5.650355242	-3.293775491	-0.711203654	0.215923537	0.610810321	0	1.637169454
	6034	1422811_at	4.767594696	-3.293132498	-0.725125633	0.220193276	0.604944363	0	1.653044581
	5701	1422432_at	7.805930982	-3.291955668	-0.882788673	0.26816542	0.542318138	0	1.843936115
	2041	1417906_at	2.918904703	-3.290326207	-0.650374647	0.197662665	0.637114842	0	1.569575739
	13468	1448859_at	6.152384779	-3.290250335	-1.374933519	0.417881127	0.385570473	0	2.593559593
	2201	1418084_at	4.459159106	-3.288425799	-0.960873254	0.292198551	0.513745852	0	1.946487735
	982	1416760_at	4.588476181	-3.287613719	-0.816802498	0.248448439	0.567698763	0	1.761497586
	2203	1418086_at	2.925069297	-3.285655277	-0.720687639	0.219343655	0.606808147	0	1.647967326
	6050	1422828_at	4.765435522	-3.284850668	-1.130063818	0.344022889	0.456895514	0	2.188684217
	8087	1425251_at	2.52539493	-3.284441329	-0.816680291	0.248651204	0.567746853	0	1.761348381
	1382	1417193_at	6.7531224	-3.283533521	-0.67501166	0.205574773	0.626327157	0	1.596609676
	7076	1424032_at	4.058460923	-3.282975065	-1.061796072	0.323424958	0.479035317	0	2.087528757
	6171	1422973_a_at	6.405014774	-3.281568367	-1.703471223	0.519102768	0.307046439	0	3.256836338
	11039	1433538_at	5.291283012	-3.281532998	-0.494341683	0.15064352	0.709885533	0	1.408677813
	14150	1449714_at	4.967085275	-3.280823471	-0.787705017	0.240093691	0.579264832	0	1.726326104
	13990	1449457_at	2.001976559	-3.280714452	-0.519039522	0.158209295	0.697836265	0	1.433000906
	16204	1452348_s_at	4.263787172	-3.278913423	-1.381764836	0.421409369	0.383749071	0	2.605869498
	7998	1425141_at	4.728598883	-3.27768683	-0.672783705	0.205261741	0.627295142	0	1.594145934
	12740	1447919_x_at	7.46065311	-3.277457985	-0.623805364	0.19033207	0.648956929	0	1.540934313
	17419	1460202_at	1.630614405	-3.277354204	-1.094147699	0.333850915	0.468412766	0	2.134869227
	9437	1427073_at	4.875795207	-3.277089739	-0.730781951	0.222997235	0.602577224	0	1.659538329
	13882	1449335_at	3.564622225	-3.276154602	-1.108332497	0.338302868	0.463829827	0	2.155963116
	16705	1454157_a_at	4.585238704	-3.274130401	-1.103566954	0.337056506	0.465364494	0	2.148853239
	4804	1421379_at	2.162554612	-3.273750202	-0.646009698	0.197330174	0.639045386	0	1.564834082
	12328	1438172_x_at	3.378064028	-3.273587094	-1.290575958	0.394239078	0.408787799	0	2.446256963
	381	1416122_at	4.717683339	-3.273129821	-1.053887896	0.321981697	0.481668373	0	2.076117211
	239	1415973_at	5.705763925	-3.272142377	-0.731105905	0.223433402	0.602441932	0	1.659911017
	9926	1427870_x_at	5.157013415	-3.271537816	-1.122479737	0.343104619	0.459303685	0	2.177208747
	9381	1426987_at	5.046514491	-3.270804857	-0.569089059	0.173990526	0.674042255	0	1.483586514
	156	1415881_at	6.430809403	-3.270448637	-0.691885903	0.211556878	0.619044101	0	1.615393795
	7579	1424628_a_at	6.904474858	-3.270286893	-0.594781571	0.181874432	0.662144698	0	1.510243912
	17247	1456465_at	4.744780882	-3.269418754	-0.565259786	0.172893052	0.675833708	0	1.479653926
	294	1416033_at	5.02098984	-3.267538749	-0.621324032	0.190150471	0.650074049	0	1.538286294
	11103	1433720_s_at	4.926742929	-3.26631487	-1.132334782	0.34667043	0.456176875	0	2.192132165
	1709	1417546_at	4.947269226	-3.266137307	-0.594361101	0.181976765	0.662337707	0	1.509803819
	237	1415971_at	5.751913551	-3.26607651	-0.728417122	0.223025125	0.603565763	0	1.656820285
	3487	1419504_at	5.772742632	-3.265029694	-1.253672364	0.383969667	0.419379322	0	2.384476169
	13674	1449104_at	3.497267008	-3.262263236	-0.84842065	0.26007118	0.555392403	0	1.800528768
	2067	1417936_at	6.04834495	-3.257787145	-1.088762633	0.334203122	0.470164451	0	2.126915375
	1400	1417211_a_at	5.431272983	-3.25703298	-0.783841295	0.240661148	0.580818256	0	1.721708968
	17490	1460292_a_at	1.561779029	-3.255455506	-0.945942257	0.290571398	0.519090411	0	1.926446681
	6267	1423091_a_at	4.830603529	-3.252257255	-0.985307993	0.302961271	0.505117877	0	1.979735911
	16075	1452133_at	7.368794915	-3.250006938	-0.682297379	0.209937207	0.623172131	0	1.60469307
	1498	1417320_at	6.346529709	-3.248948966	-0.559870352	0.172323529	0.678363122	0	1.474136738
	1925	1417781_at	2.771723327	-3.248469643	-0.88963625	0.273863187	0.53975019	0	1.852708937
	165	1415891_at	6.582236332	-3.248120087	-0.857820599	0.264097563	0.551785481	0	1.812298501
	11345	1434542_at	4.26133112	-3.247869798	-0.840590969	0.258813013	0.55841478	0	1.790783547
	7563	1424610_at	4.790988549	-3.246593258	-0.586407744	0.180622486	0.665999157	0	1.501503403
	7564	1424611_x_at	4.795824376	-3.246312552	-0.58641466	0.180640234	0.665995964	0	1.501510601
	4701	1421253_at	3.37783388	-3.24617868	-0.981824948	0.302455609	0.506338837	0	1.974962073
	14769	1450529_at	3.69537893	-3.243841075	-0.678150008	0.209057717	0.624966165	0	1.600086622
	6677	1423571_at	4.144709936	-3.242703091	-0.715889206	0.220769274	0.608829763	0	1.642495259
	17095	1455978_a_at	1.665511854	-3.240960646	-1.226151472	0.378329639	0.427456207	0	2.339420937
	12854	1448181_at	4.261182689	-3.239900017	-0.694069595	0.214225622	0.618107812	0	1.617840739
	8604	1425942_a_at	4.762942289	-3.23732245	-0.960081738	0.296566608	0.514027789	0	1.945420113
	13350	1448729_a_at	4.134334315	-3.234240415	-0.937189459	0.289771117	0.522249294	0	1.914794356
	5863	1422614_s_at	5.550499397	-3.232788505	-0.561497112	0.173688168	0.677598642	0	1.475799888
	3196	1419188_s_at	4.168265638	-3.230659866	-0.709752716	0.219692801	0.611424931	0	1.635523758
	11292	1434348_at	4.990470019	-3.230330879	-0.807208478	0.249884148	0.571486578	0	1.749822371
	12569	1438966_x_at	2.985465365	-3.229942085	-0.910916746	0.282022625	0.531847027	0	1.880239899
	1859	1417707_at	3.15240219	-3.225392371	-0.832075534	0.257976531	0.561720541	0	1.78024467
	2900	1418860_a_at	4.467787209	-3.222630086	-0.874370293	0.271321954	0.54549191	0	1.833207754
	8613	1425957_x_at	2.505358683	-3.221090938	-0.437667574	0.135875572	0.738327309	0	1.354412858
	10640	1431058_at	2.454734718	-3.2208892	-0.591896353	0.183767996	0.663470234	0	1.507226622
	16742	1454621_s_at	4.817961173	-3.219276288	-0.765893872	0.237908711	0.588088885	0	1.700423229
	1783	1417625_s_at	4.842901673	-3.219182116	-1.301827015	0.404396821	0.40561221	0	2.46540902
	1948	1417805_at	4.179907479	-3.217718176	-0.682670102	0.212159694	0.623011154	0	1.605107699
	16939	1455422_x_at	4.027919766	-3.216787736	-0.947581427	0.294573812	0.518500963	0	1.928636728
	5603	1422315_x_at	2.056925022	-3.215775296	-0.804881898	0.25029171	0.572408937	0	1.747002773
	7676	1424742_at	5.587108747	-3.215751138	-0.641531105	0.199496503	0.641032272	0	1.559983863
	12969	1448313_at	5.699468935	-3.215323243	-0.654014642	0.203405565	0.635509395	0	1.57354086
	13582	1448988_at	5.579222859	-3.214240703	-0.959973692	0.298662664	0.514066287	0	1.945274422
	16396	1452649_at	7.813461777	-3.213498385	-0.945717985	0.29429546	0.519171112	0	1.926147231
	9383	1426989_at	3.648948469	-3.2133576	-1.053805973	0.32794544	0.481695726	0	2.075999322
	383	1416124_at	4.205174308	-3.212526096	-1.047893708	0.326189944	0.483673799	0	2.067509141
	17019	1455796_x_at	5.621942549	-3.211937218	-1.113351813	0.346629382	0.46221891	0	2.163477044
	2089	1417963_at	5.966314302	-3.209615238	-0.931537135	0.290233273	0.524299424	0	1.907307075
	10363	1429168_at	3.457008442	-3.208911806	-0.591434394	0.184309956	0.663682715	0	1.506744077
	12372	1438317_a_at	4.199335118	-3.208697193	-0.610768455	0.190347801	0.654847803	0	1.527072391
	2542	1418456_a_at	7.021030554	-3.205238038	-1.110943894	0.346602618	0.462991017	0	2.159869121
	12648	1439371_x_at	5.012619246	-3.204947695	-0.479737089	0.149686402	0.717108295	0	1.394489517
	8990	1426434_at	5.216289916	-3.203311093	-0.809011061	0.252554634	0.570772977	0	1.752010063
	15563	1451479_a_at	4.642709901	-3.201039873	-0.55829276	0.174409811	0.67910532	0	1.472525646
	13414	1448801_a_at	5.081696911	-3.200820947	-0.483719835	0.151123678	0.715131355	0	1.398344504
	15216	1451060_at	4.953025823	-3.199147603	-0.666721247	0.208405904	0.629936693	0	1.587461108
	13989	1449456_a_at	2.772599603	-3.199128674	-1.076894936	0.336621326	0.474048004	0	2.109491006
	16746	1454628_at	3.035979935	-3.197830028	-0.764865951	0.239182803	0.588508048	0	1.699212107
	1993	1417851_at	6.110497737	-3.196177916	-1.358023486	0.424889828	0.390116389	0	2.563337577
	9480	1427130_x_at	2.643266408	-3.195150137	-0.43850358	0.137240368	0.73789959	0	1.355197934
	1722	1417562_at	6.083254702	-3.193124691	-0.628642526	0.19687378	0.646784708	0	1.546109529
	3486	1419503_at	3.82141201	-3.190575682	-0.933614866	0.29261643	0.523544885	0	1.910055907
	9514	1427185_at	4.100865673	-3.189924502	-0.713707035	0.223737908	0.609751355	0	1.640012755
	14065	1449545_at	2.008470929	-3.187836296	-0.68977954	0.216378596	0.619948578	0	1.61303701
	17346	1457126_at	2.722549658	-3.187204956	-0.676057177	0.212116003	0.625873424	0	1.597767154
	8184	1425381_a_at	3.811596588	-3.185557125	-0.71716568	0.225130378	0.608291319	0	1.643949156
	13606	1449019_at	4.553834553	-3.185291837	-0.696120653	0.21854219	0.617229682	0	1.620142434
	16786	1454758_a_at	7.517974136	-3.185064169	-0.745394091	0.234027967	0.596504906	0	1.676432146
	6939	1423869_s_at	3.654709614	-3.184562901	-0.498493999	0.156534512	0.707845301	0	1.412738063
	13192	1448553_at	1.685073202	-3.18433368	-1.344190394	0.422126112	0.393874959	0	2.538876808
	15267	1451119_a_at	4.450128501	-3.180893283	-0.969110422	0.304666122	0.510820942	0	1.95763313
	7160	1424126_at	5.461771642	-3.179179646	-0.697725181	0.219467051	0.616543597	0	1.621945317
	13853	1449304_at	4.593556767	-3.179126617	-0.58224662	0.183146722	0.667922852	0	1.497178898
	568	1416319_at	5.232703583	-3.178852167	-0.563996612	0.177421466	0.676425704	0	1.478358959
	14863	1450640_x_at	7.162204333	-3.178261682	-0.640401551	0.201494281	0.641534363	0	1.558762956
	1330	1417133_at	5.283021836	-3.177595953	-1.144304204	0.360116334	0.452407827	0	2.210395
	15536	1451448_a_at	5.653582037	-3.177238917	-0.569453374	0.179229006	0.673872065	0	1.483961202
	11486	1435112_a_at	8.209054986	-3.176739512	-0.524972833	0.165255234	0.694972197	0	1.438906484
	8787	1426183_a_at	3.680242692	-3.176287902	-1.23564124	0.389020542	0.42465371	0	2.354859915
	7363	1424366_at	5.48190608	-3.171141965	-0.602407143	0.189965366	0.658654071	0	1.518247657
	885	1416655_at	5.710386335	-3.170023974	-0.517526682	0.163256394	0.698568414	0	1.43149902
	1790	1417633_at	4.498239843	-3.169747472	-0.633006474	0.199702494	0.644831232	0	1.550793372
	13153	1448511_at	4.596472129	-3.169252659	-0.617164219	0.194734938	0.651951153	0	1.533857246
	5784	1422525_at	7.164144713	-3.168874283	-0.63417315	0.200125689	0.644309981	0	1.552047972
	3854	1420174_s_at	3.78611853	-3.167898685	-1.02760501	0.324380642	0.490523782	0	2.038637139
	16074	1452132_at	4.027793379	-3.167310386	-0.687158049	0.216953176	0.621076098	0	1.610108655
	9086	1426562_a_at	5.633616745	-3.166518954	-1.081562457	0.341561972	0.472516804	0	2.11632685
	16665	1454005_at	4.392084864	-3.166396566	-0.595249601	0.187989593	0.661929925	0	1.510733935
	8229	1425439_a_at	4.583641803	-3.166140871	-0.758421081	0.239541168	0.591142937	0	1.691638243
	11772	1436409_at	6.972827079	-3.164506879	-0.829987854	0.262280313	0.562533978	0	1.777670396
	12061	1437324_x_at	3.152200019	-3.163961075	-0.85395555	0.269900776	0.553265723	0	1.807449765
	6995	1423935_x_at	8.187672164	-3.163582105	-1.285045932	0.406199646	0.410357739	0	2.436898112
	8479	1425784_a_at	5.898093954	-3.163566588	-1.066930636	0.337255628	0.477333456	0	2.094971527
	2565	1418480_at	4.599965057	-3.161647302	-1.013431274	0.320539003	0.495366676	0	2.018706643
	13881	1449334_at	3.400402448	-3.160398688	-1.056737599	0.334368446	0.48071789	0	2.080222143
	11289	1434340_at	4.379813479	-3.159076005	-1.037046755	0.328275342	0.487324022	0	2.052022792
	1614	1417446_at	4.157191782	-3.158016048	-0.764557352	0.242100528	0.588633946	0	1.698848677
	1997	1417857_at	4.869219263	-3.157917083	-0.701803793	0.222236295	0.614803041	0	1.626537172
	14547	1450259_a_at	5.884936775	-3.157250393	-0.685325837	0.217064139	0.621865361	0	1.608065127
	16756	1454647_at	5.146483284	-3.157202079	-0.817082963	0.258799704	0.567588411	0	1.761840061
	2534	1418448_at	6.43258264	-3.157131131	-0.530601198	0.168064352	0.692266194	0	1.444531033
	15644	1451579_at	2.985019248	-3.156470092	-0.466455558	0.147777595	0.723740515	0	1.381710681
	317	1416056_a_at	7.887351621	-3.149787065	-0.514410522	0.163315967	0.700078923	0	1.428410379
	10537	1430326_s_at	4.372566468	-3.148041407	-0.726896619	0.230904402	0.604202216	0	1.655075028
	10993	1433448_at	4.790327815	-3.147619777	-0.544987848	0.173142846	0.685397176	0	1.459008054
	17530	1460347_at	8.084719477	-3.147431717	-1.275995779	0.405408566	0.412940041	0	2.421659083
	9961	1427919_at	4.581674338	-3.144824809	-0.994180001	0.316132078	0.502021132	0	1.991948021
	3693	1419742_at	4.776760973	-3.144428335	-0.772962394	0.245819688	0.585214575	0	1.708774939
	2805	1418753_at	5.536668423	-3.141275211	-0.666442578	0.212156699	0.630058382	0	1.587154506
	464	1416211_a_at	4.216702142	-3.140435693	-1.308623603	0.41670129	0.40370585	0	2.477051053
	11792	1436528_at	3.934770239	-3.138910091	-0.709762384	0.226117462	0.611420833	0	1.635534717
	10514	1430127_a_at	4.645681217	-3.135002939	-1.027254815	0.32767268	0.490642865	0	2.038142346
	9805	1427619_a_at	3.118845177	-3.134261389	-0.932277137	0.297447156	0.524030564	0	1.908285641
	6284	1423111_at	8.329367269	-3.133998643	-0.579554182	0.184924835	0.669170531	0	1.494387385
	17464	1460254_at	4.221476991	-3.132656854	-0.683787107	0.218277053	0.622528975	0	1.606350933
	16142	1452250_a_at	6.030095596	-3.13100693	-0.805117485	0.25714331	0.572315472	0	1.747288075
	2484	1418397_at	5.28615482	-3.130895296	-0.936247514	0.299035076	0.522590385	0	1.913544582
	13193	1448554_s_at	1.696631058	-3.130781106	-1.316265699	0.420427253	0.401573034	0	2.490207046
	4815	1421392_a_at	5.95891694	-3.128956599	-0.766700134	0.245033803	0.587760318	0	1.70137379
	12779	1448100_at	5.67824436	-3.128295819	-0.60338685	0.192880369	0.658206943	0	1.519279021
	12634	1439267_x_at	8.136852345	-3.128046408	-0.644016056	0.205884431	0.639929085	0	1.562673151
	1381	1417190_at	5.820514652	-3.127502905	-0.835709774	0.267213109	0.560307313	0	1.784734872
	5847	1422598_at	3.071626167	-3.125920882	-1.281597756	0.409990465	0.411339706	0	2.431080652
	8445	1425742_a_at	7.540084148	-3.125624969	-0.707697716	0.226417988	0.612296475	0	1.633195748
	17069	1455911_x_at	7.865836817	-3.125392901	-0.511666744	0.163712775	0.701411629	0	1.42569635
	6658	1423551_at	3.210522286	-3.125055033	-0.751045221	0.240330238	0.594172928	0	1.683011718
	11450	1434962_x_at	3.999758031	-3.124743304	-0.696650539	0.222946486	0.617003022	0	1.620737604
	14471	1450162_at	3.337321791	-3.123917767	-0.645124708	0.206511425	0.639437514	0	1.563874464
	7026	1423972_at	6.616524337	-3.121751069	-0.70323938	0.225270806	0.614191572	0	1.628156501
	4882	1421471_at	2.629164523	-3.12160824	-0.652872691	0.209146261	0.636012625	0	1.572295832
	3406	1419417_at	4.35054817	-3.119883998	-1.04160227	0.333859294	0.485787654	0	2.058512587
	7879	1425001_at	4.710142589	-3.118597523	-0.807638728	0.258974979	0.571316172	0	1.750344292
	8591	1425927_a_at	4.869485936	-3.118562834	-0.584886251	0.187549933	0.666701902	0	1.499920724
	16176	1452299_at	3.655064158	-3.117222653	-0.821440311	0.263516727	0.565876719	0	1.767169361
	3368	1419376_at	4.321760942	-3.11717686	-0.903529388	0.289855028	0.534577348	0	1.870636688
	4507	1421028_a_at	3.374206415	-3.116822675	-0.945421679	0.303328671	0.519277752	0	1.925751673
	13738	1449174_at	2.249803848	-3.115670882	-0.782473311	0.251141196	0.581369257	0	1.720077193
	3429	1419442_at	1.738153921	-3.115400937	-1.17216438	0.376248324	0.443755104	0	2.253495205
	8818	1426219_at	6.297585338	-3.114165011	-0.617477328	0.198280221	0.651809675	0	1.534190176
	7997	1425140_at	4.769591095	-3.114016858	-0.649940638	0.208714553	0.637306536	0	1.569103631
	652	1416408_at	6.080123368	-3.11390002	-0.800070696	0.256935255	0.574321033	0	1.741186448
	16263	1452442_at	2.973737016	-3.11286318	-0.652736646	0.209690118	0.636072603	0	1.572147574
	11653	1435837_at	6.436184467	-3.111313075	-1.146572954	0.368517384	0.45169694	0	2.213873753
	16633	1453856_at	3.410630732	-3.111291332	-0.58732586	0.188772377	0.665575457	0	1.502459247
	15416	1451304_at	4.570716126	-3.110739093	-0.676111264	0.217347467	0.625849961	0	1.597827056
	14404	1450080_at	4.081489947	-3.106225959	-0.665282237	0.214177026	0.630565334	0	1.585878491
	6570	1423447_at	4.862028738	-3.106110602	-0.618307471	0.19906164	0.651434724	0	1.53507322
	3666	1419711_at	4.035217058	-3.103970049	-0.820127239	0.264218799	0.566391987	0	1.7655617
	1416	1417227_at	4.592352193	-3.103954819	-0.77774463	0.250565706	0.583277921	0	1.714448574
	8393	1425668_a_at	5.46577716	-3.103633267	-0.652321138	0.210179838	0.636255824	0	1.571694847
	16200	1452341_at	5.413372627	-3.103046294	-0.832043829	0.268137743	0.561732886	0	1.780205549
	11590	1435567_at	4.15208686	-3.100079048	-0.753996514	0.24321848	0.592958682	0	1.686458146
	2214	1418098_at	4.016796732	-3.098888236	-0.782079721	0.252374291	0.581527886	0	1.719607992
	10900	1432211_a_at	4.881464973	-3.097029442	-0.677969987	0.218909765	0.625044154	0	1.599886973
	2178	1418059_at	4.90647475	-3.096622283	-0.855380348	0.276230121	0.55271959	0	1.809235674
	13077	1448427_at	6.511251482	-3.095373432	-0.59760687	0.193064547	0.660849258	0	1.513204393
	Estimated Miss rates for Delta=1.90106365448004
		Quantiles	Cutpoints	Miss Rate(%)
		0 -> 0.05	-3.093 -> -2.267	97.72
		0.05 -> 0.1	-2.267 -> -1.718	87.53
		0.1 -> 0.15	-1.718 -> -1.319	68.27
		0.15 -> 0.2	-1.319 -> -1.009	47.51
		0.2 -> 0.25	-1.009 -> -0.737	24.91
		0.25 -> 0.75	-0.737 -> 1.323	18.93
		0.75 -> 0.8	1.323 -> 1.56	76.1
		0.8 -> 0.85	1.56 -> 1.833	85.44
		0.85 -> 0.9	1.833 -> 2.155	92.39
		0.9 -> 0.95	2.155 -> 2.557	96.79
		0.95 -> 1	2.557 -> 3.176	98.94
