# Supplementary material for: A genomic analysis of mouse models of breast cancer reveals molecular features of mouse models and relationships to human breast cancer
Source: Breast Cancer Res. 2014 Jun 5;16(3):R59. doi: 10.1186/bcr3672 (PMC4078930; doi:10.1186/bcr3672)
Supplement: Additional file 3 — Fold change values organized by mouse tumor model type comparing the mouse model to normal mammary gland. [file bcr3672-S3.zip › Additional_File_3/Met_vs_NMLmammary/AdditionalFile70_Met_vs_NMLmammary/UpregulatedGenesgather_gene_ontology_121024.txt]

#	Annotation	Total Genes With Ann	Your Genes (With Ann)	Your Genes (No Ann)	Genome (With Ann)	Genome (No Ann)	ln(Bayes factor)	neg ln(p value)	FE: neg ln(p value)	FE: neg ln(FDR)	Genes
1	GO:0000067 [6]: DNA replication and chromosome cycle	33	33	377	86	12133	43.28	10.41	49.18	42.51	2810406C15Rik Brca1 Brrn1 Cdc45l Cdc6 Cenph Chaf1b Dut Mad2l1 Mcm2 Mcm3 Mcm5 Mcm6 Mcm7 Msh2 Nek2 Nfix Nusap1 Orc6l Pola1 Pole2 Polm Prim1 Prim2 Pttg1 Rfc3 Rfc5 Ris2 Rpa1 Rpa2 Rrm1 Rrm2 Ssbp1
2	GO:0007049 [5]: cell cycle	68	68	342	490	11729	42.76	10.41	48.51	42.51	2810406C15Rik Aurka Aurkb Brca1 Brrn1 Bub1 Bub1b Ccna2 Ccnb1-rs1 Ccnb2 Ccnf Cdc20 Cdc2a Cdc45l Cdc6 Cdc7 Cdk4 Cenph Chaf1b Chek1 Cks2 Cxcl1 Dut Ect2 Frk Gsg2 H2afx Hus1 Incenp Mad2l1 Mcm2 Mcm3 Mcm5 Mcm6 Mcm7 Mki67 Mphosph6 Msh2 Mtbp Nek2 Nek4 Nfix Nras Nusap1 Orc6l Pola1 Pole2 Polm Prim1 Prim2 Pttg1 Pycard Rad51 Rbl1 Rfc3 Rfc5 Ris2 Rpa1 Rpa2 Rrm1 Rrm2 Spag5 Ssbp1 Stmn1 Tacc3 Trim13 Tubb5 Ube2c
3	GO:0008283 [4]: cell proliferation	77	77	333	661	11558	39.77	10.41	45.48	39.88	2810406C15Rik 5830426I05Rik Aurka Aurkb Brca1 Brrn1 Bub1 Bub1b Ccna2 Ccnb1-rs1 Ccnb2 Ccnf Cdc20 Cdc2a Cdc45l Cdc6 Cdc7 Cdca3 Cdca5 Cdk4 Cenph Chaf1b Chek1 Cks2 Cxcl1 Dut Ect2 Frk Gsg2 H2afx Hus1 Incenp Mad2l1 Mcm2 Mcm3 Mcm5 Mcm6 Mcm7 Mif Mki67 Mphosph6 Msh2 Mtbp Nek2 Nek4 Nfix Nras Nusap1 Orc6l Pola1 Pole2 Polm Prc1 Prim1 Prim2 Pstpip1 Pttg1 Pycard Rad51 Rbl1 Rfc3 Rfc5 Ris2 Rpa1 Rpa2 Rrm1 Rrm2 Sl…
4	GO:0007600 [5]: sensory perception	2	2	408	1355	10864	34.27	10.41	0.0	0.0	Pde6b Rdh10
5	GO:0050877 [4]: neurophysiological process	4	4	406	1503	10716	34.01	10.41	0.0	0.0	Gabrp Pde6b Rdh10 Slc5a9
6	GO:0009581 [5]: detection of external stimulus	3	3	407	1364	10855	31.78	10.41	0.0	0.0	Pde6b Prom1 Rdh10
7	GO:0006260 [6]: DNA replication	25	25	385	69	12150	30.51	10.41	36.4	31.1	Cdc45l Cdc6 Chaf1b Dut Mcm2 Mcm3 Mcm5 Mcm6 Mcm7 Msh2 Nfix Orc6l Pola1 Pole2 Polm Prim1 Prim2 Rfc3 Rfc5 Ris2 Rpa1 Rpa2 Rrm1 Rrm2 Ssbp1
8	GO:0007186 [6]: G-protein coupled receptor protein signaling pathway	12	12	398	1875	10344	29.96	10.41	0.0	0.0	BC018399 Chaf1b Edg4 Fzd9 Gnai3 Gpsm2 Homer1 Nmur1 Rgs11 Rgs20 Slc19a2 Wdr5
9	GO:0009605 [4]: response to external stimulus	18	18	392	2154	10065	28.94	10.41	0.0	0.0	Cklf Cklfsf2a Cklfsf7 Cxcl1 Cyr61 Fcgr1 G1p2 Hus1 Il1rap Mif Msh2 Mx2 Nfkbiz Pde6b Prkca Prom1 Pycard Rdh10
10	GO:0006259 [5]: DNA metabolism	49	49	361	372	11847	27.24	10.41	32.97	27.89	1700113O17Rik 2700075B01Rik Ahcy Asf1b Aurkb Brca1 Brca2 Cbx1 Cdc45l Cdc6 Chaf1b Dnase2a Dnmt1 Dnmt2 Dut Gtf2h3 Gtf2h4 H2afx Hmgb2 Hmgn1 Mcm2 Mcm3 Mcm5 Mcm6 Mcm7 Mpg Msh2 Nfix Orc6l Pola1 Pole2 Polm Ppfibp2 Prim1 Prim2 Pttg1 Rad51 Rfc3 Rfc5 Ris2 Rpa1 Rpa2 Rrm1 Rrm2 Smarcc1 Ssbp1 Suv39h1 Tdg Tk1
11	GO:0000087 [7]: M phase of mitotic cell cycle	23	23	387	68	12151	26.48	10.41	32.37	27.47	2810406C15Rik Brrn1 Bub1 Bub1b Ccna2 Ccnb1-rs1 Ccnb2 Ccnf Cdc20 Cdc2a Cdc6 Cenph Incenp Mad2l1 Mphosph6 Nek2 Nek4 Nusap1 Pttg1 Spag5 Stmn1 Tubb5 Ube2c
12	GO:0000279 [6]: M phase	27	27	383	112	12107	24.91	10.41	30.76	26.01	2810406C15Rik Brca1 Brrn1 Bub1 Bub1b Ccna2 Ccnb1-rs1 Ccnb2 Ccnf Cdc20 Cdc2a Cdc6 Cenph Incenp Mad2l1 Mki67 Mphosph6 Nek2 Nek4 Nusap1 Pttg1 Rad51 Rpa1 Spag5 Stmn1 Tubb5 Ube2c
13	GO:0007067 [8]: mitosis	22	22	388	68	12151	24.38	10.41	30.27	25.65	2810406C15Rik Brrn1 Bub1 Bub1b Ccna2 Ccnb1-rs1 Ccnb2 Ccnf Cdc20 Cdc2a Cdc6 Cenph Incenp Mad2l1 Nek2 Nek4 Nusap1 Pttg1 Spag5 Stmn1 Tubb5 Ube2c
14	GO:0000278 [6]: mitotic cell cycle	26	26	384	110	12109	23.43	10.41	29.27	24.77	2810406C15Rik Brrn1 Bub1 Bub1b Ccna2 Ccnb1-rs1 Ccnb2 Ccnf Cdc20 Cdc2a Cdc6 Cenph Chek1 Incenp Mad2l1 Mphosph6 Mtbp Nek2 Nek4 Nusap1 Pttg1 Ris2 Spag5 Stmn1 Tubb5 Ube2c
15	GO:0000280 [7]: nuclear division	25	25	385	105	12114	22.48	10.41	28.33	23.94	2810406C15Rik Brrn1 Bub1 Bub1b Ccna2 Ccnb1-rs1 Ccnb2 Ccnf Cdc20 Cdc2a Cdc6 Cenph Incenp Mad2l1 Mki67 Nek2 Nek4 Nusap1 Pttg1 Rad51 Rpa1 Spag5 Stmn1 Tubb5 Ube2c
16	GO:0050874 [3]: organismal physiological process	28	28	382	2380	9839	22.26	10.41	0.0	0.0	Cbfb Cxcl1 Enpp1 Fcgr1 Foxc1 G1p2 Gabrp Gnai3 Hbegf Ifit1 Il1rap Mif Mmp13 Msh2 Mx2 Nfkbiz Oas2 Oasl2 Pbx3 Pde6b Prkca Prkr Pros1 Pycard Rdh10 Slc5a9 Traf4 Tuft1
17	GO:0050896 [3]: response to stimulus	39	39	371	2712	9507	19.06	10.41	0.0	0.0	Blnk Brca1 Brca2 Casp1 Cbfb Chaf1b Chek1 Cklf Cklfsf2a Cklfsf7 Cxcl1 Cyr61 Fcgr1 G1p2 Gpx2 Gtf2h3 Gtf2h4 H2afx Hus1 Ifit1 Il1rap Mif Mpg Msh2 Mx2 Nfkbiz Oas2 Oasl2 Pde6b Prkca Prkr Prom1 Pttg1 Pycard Rad51 Rdh10 Rfc5 Tacc3 Tdg
18	GO:0007166 [5]: cell surface receptor linked signal transduction	31	31	379	2271	9948	16.32	10.41	0.0	0.0	2010321M09Rik Amhr2 BC018399 Chaf1b Ddr1 Dok1 Edg4 Epha2 Ephb3 Fbxw7 Fcgr1 Fzd9 Gnai3 Gpsm2 Gsg2 Hbegf Homer1 Hs1bp1 Il13ra1 Il1rap Insr Nmur1 Prkca Rgs11 Rgs20 Slc19a2 Slc9a3r1 Tiam1 Tle2 Tle6 Wdr5
19	GO:0044238 [4]: primary metabolism	224	224	186	4832	7387	15.59	10.41	20.81	16.52	0610009D07Rik 1700113O17Rik 2610018G03Rik 2700075B01Rik 2700084L22Rik AJ430384 Acox2 Acsl4 Adamts7 Ahcy Amhr2 Arg1 Asf1b Ass1 Atpif1 Aurka Aurkb B4galt6 Bag2 Bhlhb2 Brca1 Brca2 Bub1 Bub1b Casp1 Casp2 Cbfb Cbx1 Cct3 Cct6a Cdc20 Cdc2a Cdc45l Cdc6 Cdc7 Cdk4 Ch25h Chaf1b Chek1 Cmas Col11a1 Cpe Crsp3 D3Bwg0562e Dck Ddah2 Ddost Ddr1 Dnase2a Dnmt1 Dnmt2 Dusp6 Dut Dyrk3 Ehf Eif2b2 Enpp1 Epha2 Ephb3 Ero1l…
20	GO:0050875 [3]: cellular physiological process	314	314	96	7620	4599	15.44	10.41	20.74	16.52	0610009D07Rik 1700113O17Rik 2610018G03Rik 2700075B01Rik 2700084L22Rik 2810406C15Rik 5430413I02Rik 5830426I05Rik AJ430384 Acox2 Acsl4 Adamts7 Ahcy Amhr2 Aqp5 Arf1 Arf6 Arg1 Asf1b Ass1 Atp1a1 Atpif1 Aurka Aurkb B4galt6 BC011209 Bcl2l11 Bhlhb2 Birc5 Bnipl Brca1 Brca2 Brrn1 Bub1 Bub1b C1ql3 C330016O10Rik Cacnb3 Car6 Car9 Casp1 Casp2 Cbfb Cbx1 Ccna2 Ccnb1-rs1 Ccnb2 Ccnf Cct3 Cct6a Cdc20 Cdc2a Cdc45l C…
21	GO:0043283 [4]: biopolymer metabolism	83	83	327	1242	10977	14.53	10.41	19.95	15.88	0610009D07Rik 1700113O17Rik 2700075B01Rik Adamts7 Ahcy Asf1b Aurkb Brca1 Brca2 Casp1 Casp2 Cbx1 Cdc45l Cdc6 Chaf1b Cmas Cpe D3Bwg0562e Dnase2a Dnmt1 Dnmt2 Dut Fbxo17 Gemin6 Gtf2h3 Gtf2h4 Gzmc H2afx Hmgb2 Hmgn1 Hnrpab Hpn Hrmt1l1 Hs2st1 Lap3 Lsm8 Lta4h Mcm2 Mcm3 Mcm5 Mcm6 Mcm7 Mmp13 Mpg Msh2 Nfix Orc6l Pgpep1 Pola1 Pole2 Polm Ppfibp2 Prim1 Prim2 Psma5 Ptbp1 Pttg1 Qtrt1 Rad51 Rbm12 Rbmx Rbmxrt Rfc3…
22	GO:0044237 [4]: cellular metabolism	229	229	181	5037	7182	14.38	10.41	19.58	15.59	0610009D07Rik 1700113O17Rik 2610018G03Rik 2700075B01Rik 2700084L22Rik AJ430384 Acox2 Acsl4 Adamts7 Ahcy Amhr2 Arg1 Asf1b Ass1 Atpif1 Aurka Aurkb B4galt6 Bhlhb2 Brca1 Brca2 Bub1 Bub1b Car6 Car9 Casp1 Casp2 Cbfb Cbx1 Cct3 Cct6a Cdc20 Cdc2a Cdc45l Cdc6 Cdc7 Cdk4 Ch25h Chaf1b Chek1 Cmas Col11a1 Cpe Crsp3 D3Bwg0562e Dck Ddah2 Ddost Ddr1 Dnase2a Dnmt1 Dnmt2 Dusp6 Dut Dyrk3 Ehf Eif2b2 Enpp1 Epha2 Ephb3 …
23	GO:0000910 [5]: cytokinesis	19	19	391	91	12128	14.11	10.41	19.93	15.88	Ccna2 Ccnb1-rs1 Ccnb2 Ccnf Cdc20 Cdc2a Cdc6 Cdc7 Cdca3 Cdca5 Cdk4 Cks2 Incenp Nek2 Nusap1 Prc1 Pstpip1 Spag5 Ube2c
24	GO:0008152 [3]: metabolism	236	236	174	5366	6853	12.06	10.41	17.21	13.29	0610009D07Rik 1700113O17Rik 2610018G03Rik 2700075B01Rik 2700084L22Rik AJ430384 Acox2 Acsl4 Adamts7 Ahcy Amhr2 Arg1 Asf1b Ass1 Atp1a1 Atpif1 Aurka Aurkb B4galt6 Bag2 Bhlhb2 Brca1 Brca2 Bub1 Bub1b Car6 Car9 Casp1 Casp2 Cbfb Cbx1 Cct3 Cct6a Cdc20 Cdc2a Cdc45l Cdc6 Cdc7 Cdk4 Ch25h Chaf1b Chek1 Cmas Col11a1 Cpe Crsp3 D3Bwg0562e Dck Ddah2 Ddost Ddr1 Dnase2a Dnmt1 Dnmt2 Dusp6 Dut Dyrk3 Ehf Eif2b2 Enpp1 …
25	GO:0006270 [8]: DNA replication initiation	6	6	404	4	12215	9.4	10.41	15.37	11.5	Cdc45l Mcm2 Mcm3 Mcm5 Mcm6 Mcm7
26	GO:0006261 [7]: DNA-dependent DNA replication	9	9	401	22	12197	8.84	10.41	14.75	10.95	Cdc45l Mcm2 Mcm3 Mcm5 Mcm6 Mcm7 Msh2 Prim1 Prim2
27	GO:0006464 [7]: protein modification	66	66	344	1050	11169	8.4	10.41	13.74	10.04	2610018G03Rik 2700084L22Rik AJ430384 Amhr2 Aurka Aurkb Brca1 Bub1 Bub1b Casp1 Cdc20 Cdc2a Cdc7 Cdk4 Chek1 Cpe Ddost Ddr1 Dusp6 Dyrk3 Epha2 Ephb3 Eya2 Fbxo17 Fbxw7 Frk G1p2 Galnt10 Galnt7 Gsg2 Hunk Hus1 Insr Melk Mtmr9 Nek2 Nek4 Nek6 Oasl2 Padi4 Pask Pbk Pigf Pik3cg Plod2 Prkca Prkr Ptk7 Ptpn2 St3gal5 St6galnac4 Stk39 Tesk2 Tle2 Traf4 Traip Trib1 Trim11 Trim13 Trim27 Ttk Ube2c Uchl4 Usp18 Usp22 Vr…
28	GO:0000074 [6]: regulation of cell cycle	26	26	384	249	11970	8.14	10.41	13.79	10.04	Brca1 Ccna2 Ccnb1-rs1 Ccnb2 Ccnf Cdc2a Cdc45l Cdk4 Chek1 Cxcl1 Ect2 Frk H2afx Hus1 Mad2l1 Mphosph6 Msh2 Mtbp Nras Nusap1 Pycard Rbl1 Ris2 Tacc3 Trim13 Ube2c
29	GO:0006468 [8]: protein amino acid phosphorylation	35	35	375	429	11790	7.18	10.41	12.7	9.05	2610018G03Rik Amhr2 Aurka Aurkb Bub1 Bub1b Cdc2a Cdc7 Cdk4 Chek1 Ddr1 Dyrk3 Epha2 Ephb3 Frk Gsg2 Hunk Hus1 Insr Melk Nek2 Nek4 Nek6 Pask Pbk Pik3cg Prkca Prkr Ptk7 Stk39 Tesk2 Tle2 Trib1 Ttk Vrk1
30	GO:0007154 [3]: cell communication	79	79	331	3530	8689	6.71	10.41	0.0	0.0	2010321M09Rik Amhr2 Arf1 Arf6 BC018399 Blnk Cdk4 Chaf1b Col11a1 Col4a5 Col9a1 Col9a3 Comp Cyr61 Ddah2 Ddr1 Depdc1a Dok1 Dsc2 Dscr1l2 Ect2 Edg4 Epha2 Ephb3 Fbxw7 Fcgr1 Frk Fzd9 Gabrp Gnai3 Gpsm2 Gsg2 Hbegf Homer1 Hs1bp1 Il13ra1 Il1rap Insr Iqgap1 Ms4a6c Myo10 Nmur1 Npnt Nras Pask Pcdh18 Pcdhb21 Pde6b Pde9a Pdlim4 Plek2 Prkca Ptk7 Rab7l1 Racgap1 Rasal1 Rgs11 Rgs20 Rhoc Rhod Rtkn Shrm Slc19a2 Slc5a9…
31	GO:0007165 [4]: signal transduction	64	64	346	2996	9223	6.34	10.01	0.0	0.0	2010321M09Rik Amhr2 Arf1 Arf6 BC018399 Blnk Cdk4 Chaf1b Ddah2 Ddr1 Depdc1a Dok1 Dscr1l2 Ect2 Edg4 Epha2 Ephb3 Fbxw7 Fcgr1 Frk Fzd9 Gnai3 Gpsm2 Gsg2 Hbegf Homer1 Hs1bp1 Il13ra1 Il1rap Insr Iqgap1 Ms4a6c Nmur1 Nras Pask Pde6b Pde9a Pdlim4 Plek2 Prkca Ptk7 Rab7l1 Racgap1 Rasal1 Rgs11 Rgs20 Rhoc Rhod Rtkn Shrm Slc19a2 Slc9a3r1 Snx1 Snx12 Stat6 Stmn1 Thop1 Tiam1 Tiam2 Tle2 Tle6 Traip Wdr5 Ywhae
32	GO:0006139 [5]: nucleobase, nucleoside, nucleotide and nucleic acid metabolism	112	112	298	2315	9904	5.31	9.03	10.36	6.85	0610009D07Rik 1700113O17Rik 2700075B01Rik Ahcy Asf1b Atpif1 Aurkb Bhlhb2 Brca1 Brca2 Cbfb Cbx1 Cdc45l Cdc6 Chaf1b Cmas Crsp3 Dck Dnase2a Dnmt1 Dnmt2 Dut Ehf Enpp1 Etv1 Ewsr1 Exo1 Eya2 Foxc1 Gbif Gemin6 Gtf2e2 Gtf2h3 Gtf2h4 H2afx Hey1 Hmgb2 Hmgn1 Hnrpab Hrmt1l1 Irf7 Irx5 Klf5 Lmo4 Lsm8 Mcm2 Mcm3 Mcm5 Mcm6 Mcm7 Mpg Msh2 Nab2 Ncoa5 Ncor2 Nfix Nfkbiz Nme4 Nr4a1 Nudt1 Orc6l Papss1 Pbx3 Pdlim1 Phtf1 Po…
33	GO:0016310 [7]: phosphorylation	35	35	375	475	11744	5.19	8.91	10.65	7.04	2610018G03Rik Amhr2 Aurka Aurkb Bub1 Bub1b Cdc2a Cdc7 Cdk4 Chek1 Ddr1 Dyrk3 Epha2 Ephb3 Frk Gsg2 Hunk Hus1 Insr Melk Nek2 Nek4 Nek6 Pask Pbk Pik3cg Prkca Prkr Ptk7 Stk39 Tesk2 Tle2 Trib1 Ttk Vrk1
34	GO:0006793 [5]: phosphorus metabolism	39	39	371	572	11647	4.7	8.33	10.09	6.73	2610018G03Rik Amhr2 Aurka Aurkb Bub1 Bub1b Cdc2a Cdc7 Cdk4 Chek1 Ddr1 Dusp6 Dyrk3 Epha2 Ephb3 Eya2 Frk Gsg2 Hunk Hus1 Insr Melk Mtmr9 Nek2 Nek4 Nek6 Pask Pbk Pik3cg Prkca Prkr Ptk7 Ptpn2 Stk39 Tesk2 Tle2 Trib1 Ttk Vrk1
35	GO:0006796 [6]: phosphate metabolism	39	39	371	572	11647	4.7	8.33	10.09	6.73	2610018G03Rik Amhr2 Aurka Aurkb Bub1 Bub1b Cdc2a Cdc7 Cdk4 Chek1 Ddr1 Dusp6 Dyrk3 Epha2 Ephb3 Eya2 Frk Gsg2 Hunk Hus1 Insr Melk Mtmr9 Nek2 Nek4 Nek6 Pask Pbk Pik3cg Prkca Prkr Ptk7 Ptpn2 Stk39 Tesk2 Tle2 Trib1 Ttk Vrk1
36	GO:0000070 [9]: mitotic sister chromatid segregation	3	3	407	0	12219	4.3	7.85	10.29	6.85	Mad2l1 Nek2 Nusap1
37	GO:0000090 [9]: mitotic anaphase	3	3	407	0	12219	4.3	7.85	10.29	6.85	Mad2l1 Nek2 Nusap1
38	GO:0000819 [8]: sister chromatid segregation	3	3	407	0	12219	4.3	7.85	10.29	6.85	Mad2l1 Nek2 Nusap1
39	GO:0006974 [5]: response to DNA damage stimulus	15	15	395	134	12085	3.54	7.03	9.21	5.88	Brca1 Brca2 Chaf1b Chek1 Gtf2h3 Gtf2h4 H2afx Hus1 Mif Mpg Msh2 Pttg1 Rad51 Rfc5 Tdg
40	GO:0009719 [4]: response to endogenous stimulus	15	15	395	139	12080	3.17	6.75	8.84	5.54	Brca1 Brca2 Chaf1b Chek1 Gtf2h3 Gtf2h4 H2afx Hus1 Mif Mpg Msh2 Pttg1 Rad51 Rfc5 Tdg
41	GO:0042770 [6]: DNA damage response, signal transduction	5	5	405	12	12207	2.84	6.28	8.76	5.49	Brca1 Chek1 H2afx Hus1 Mif
42	GO:0019538 [5]: protein metabolism	99	99	311	2131	10088	2.73	6.16	7.69	4.55	1700113O17Rik 2610018G03Rik 2700075B01Rik 2700084L22Rik AJ430384 Adamts7 Amhr2 Asf1b Aurka Aurkb Bag2 Brca1 Bub1 Bub1b Casp1 Casp2 Cct3 Cct6a Cdc20 Cdc2a Cdc7 Cdk4 Chek1 Col11a1 Cpe Ddost Ddr1 Dusp6 Dyrk3 Eif2b2 Epha2 Ephb3 Ero1l Eya2 Fbxo17 Fbxw7 Frk G1p2 Galnt10 Galnt7 Gemin6 Gsg2 Gzmc H2afx Hpn Hs2st1 Hunk Hus1 Il1rap Insr Lamr1 Lap3 Lta4h Mcm2 Melk Mmp13 Mtmr9 Nek2 Nek4 Nek6 Oasl2 Padi4 Pask …
43	GO:0044267 [6]: cellular protein metabolism	98	98	312	2111	10108	2.63	6.02	7.59	4.47	1700113O17Rik 2610018G03Rik 2700075B01Rik 2700084L22Rik AJ430384 Adamts7 Amhr2 Asf1b Aurka Aurkb Brca1 Bub1 Bub1b Casp1 Casp2 Cct3 Cct6a Cdc20 Cdc2a Cdc7 Cdk4 Chek1 Col11a1 Cpe Ddost Ddr1 Dusp6 Dyrk3 Eif2b2 Epha2 Ephb3 Ero1l Eya2 Fbxo17 Fbxw7 Frk G1p2 Galnt10 Galnt7 Gemin6 Gsg2 Gzmc H2afx Hpn Hs2st1 Hunk Hus1 Il1rap Insr Lamr1 Lap3 Lta4h Mcm2 Melk Mmp13 Mtmr9 Nek2 Nek4 Nek6 Oasl2 Padi4 Pask Pbk P…
44	GO:0000075 [7]: cell cycle checkpoint	5	5	405	14	12205	2.27	5.62	8.18	4.98	Cdc2a Chek1 H2afx Hus1 Mad2l1
45	GO:0007059 [7]: chromosome segregation	5	5	405	14	12205	2.27	5.62	8.18	4.98	Cenph Mad2l1 Nek2 Nusap1 Pttg1
46	GO:0043170 [4]: macromolecule metabolism	107	107	303	2389	9830	2.11	5.44	6.99	4.03	1700113O17Rik 2610018G03Rik 2700075B01Rik 2700084L22Rik AJ430384 Adamts7 Amhr2 Asf1b Aurka Aurkb B4galt6 Bag2 Brca1 Bub1 Bub1b Casp1 Casp2 Cct3 Cct6a Cdc20 Cdc2a Cdc7 Cdk4 Chek1 Cmas Col11a1 Cpe D3Bwg0562e Ddost Ddr1 Dusp6 Dyrk3 Eif2b2 Epha2 Ephb3 Ero1l Eya2 Fbxo17 Fbxw7 Frk G1p2 Galnt10 Galnt7 Gemin6 Ggta1 Gsg2 Gzmc H2afx Hpn Hs2st1 Hunk Hus1 Il1rap Insr Lamr1 Lap3 Lta4h Mcm2 Melk Mmp13 Mtmr9 Ne…
47	GO:0050772 [6]: positive regulation of axonogenesis	3	3	407	2	12217	2.07	5.38	8.04	4.87	Metrn Tiam1 Tnfrsf12a
48	GO:0009607 [4]: response to biotic stimulus	16	16	394	978	11241	1.84	5.16	0.0	0.0	Blnk Cbfb Cxcl1 Fcgr1 G1p2 Gpx2 Ifit1 Il1rap Mif Mx2 Nfkbiz Oas2 Oasl2 Prkca Prkr Pycard
49	GO:0044260 [5]: cellular macromolecule metabolism	102	102	308	2277	9942	1.79	5.07	6.68	3.92	1700113O17Rik 2610018G03Rik 2700075B01Rik 2700084L22Rik AJ430384 Adamts7 Amhr2 Asf1b Aurka Aurkb Brca1 Bub1 Bub1b Casp1 Casp2 Cct3 Cct6a Cdc20 Cdc2a Cdc7 Cdk4 Chek1 Cmas Col11a1 Cpe D3Bwg0562e Ddost Ddr1 Dusp6 Dyrk3 Eif2b2 Epha2 Ephb3 Ero1l Eya2 Fbxo17 Fbxw7 Frk G1p2 Galnt10 Galnt7 Gemin6 Gsg2 Gzmc H2afx Hpn Hs2st1 Hunk Hus1 Il1rap Insr Lamr1 Lap3 Lta4h Mcm2 Melk Mmp13 Mtmr9 Nek2 Nek4 Nek6 Oasl2 …
50	GO:0050769 [5]: positive regulation of neurogenesis	3	3	407	3	12216	1.41	4.69	7.37	4.36	Metrn Tiam1 Tnfrsf12a
51	GO:0000051 [4]: urea cycle intermediate metabolism	3	3	407	3	12216	1.41	4.69	7.37	4.36	Arg1 Ass1 Ddah2
52	GO:0006525 [5]: arginine metabolism	3	3	407	3	12216	1.41	4.69	7.37	4.36	Arg1 Ass1 Ddah2
53	GO:0008215 [8]: spermine metabolism	3	3	407	3	12216	1.41	4.69	7.37	4.36	Sat1 Smox Sms
54	GO:0006281 [6]: DNA repair	12	12	398	116	12103	1.33	4.6	6.98	4.03	Brca1 Brca2 Chaf1b Gtf2h3 Gtf2h4 H2afx Mpg Msh2 Pttg1 Rad51 Rfc5 Tdg
55	GO:0043065 [7]: positive regulation of apoptosis	10	10	400	86	12133	1.13	4.35	6.82	3.97	Bcl2l11 Bnipl Brca1 Casp1 Casp2 Fcgr1 Nr4a1 Perp Prkca Pycard
56	GO:0043068 [6]: positive regulation of programmed cell death	10	10	400	87	12132	1.04	4.31	6.74	3.93	Bcl2l11 Bnipl Brca1 Casp1 Casp2 Fcgr1 Nr4a1 Perp Prkca Pycard
57	GO:0006952 [5]: defense response	15	15	395	893	11326	1.01	4.28	0.0	0.0	Blnk Cbfb Cxcl1 Fcgr1 G1p2 Ifit1 Il1rap Mif Mx2 Nfkbiz Oas2 Oasl2 Prkca Prkr Pycard
58	GO:0012502 [7]: induction of programmed cell death	9	9	401	72	12147	0.99	4.28	6.72	3.93	Bnipl Brca1 Casp1 Casp2 Fcgr1 Nr4a1 Perp Prkca Pycard
59	GO:0006917 [8]: induction of apoptosis	9	9	401	72	12147	0.99	4.28	6.72	3.93	Bnipl Brca1 Casp1 Casp2 Fcgr1 Nr4a1 Perp Prkca Pycard
60	GO:0006305 [7]: DNA alkylation	5	5	405	20	12199	0.94	4.23	6.82	3.97	2700075B01Rik Ahcy Aurkb Dnmt1 Dnmt2
61	GO:0006306 [4]: DNA methylation	5	5	405	20	12199	0.94	4.23	6.82	3.97	2700075B01Rik Ahcy Aurkb Dnmt1 Dnmt2
62	GO:0007052 [9]: mitotic spindle organization and biogenesis	3	3	407	4	12215	0.88	4.1	6.83	3.97	Nusap1 Stmn1 Tubb5
63	GO:0046208 [9]: spermine catabolism	2	2	408	0	12219	0.87	4.1	6.86	3.97	Sat1 Smox
64	GO:0000088 [9]: mitotic prophase	3	3	407	5	12214	0.44	3.68	6.39	3.66	2810406C15Rik Brrn1 Nusap1
65	GO:0007076 [8]: mitotic chromosome condensation	3	3	407	5	12214	0.44	3.68	6.39	3.66	2810406C15Rik Brrn1 Nusap1
66	GO:0040029 [3]: regulation of gene expression, epigenetic	6	6	404	36	12183	0.32	3.58	6.12	3.43	2700075B01Rik Ahcy Aurkb Brca1 Dnmt1 Dnmt2
67	GO:0006304 [6]: DNA modification	5	5	405	24	12195	0.27	3.52	6.12	3.43	2700075B01Rik Ahcy Aurkb Dnmt1 Dnmt2
68	GO:0048013 [8]: ephrin receptor signaling pathway	2	2	408	1	12218	-0.2	0.0	5.78	3.15	Epha2 Tiam1
69	GO:0006269 [10]: DNA replication, synthesis of RNA primer	2	2	408	1	12218	-0.2	0.0	5.78	3.15	Prim1 Prim2
70	GO:0006273 [9]: lagging strand elongation	2	2	408	1	12218	-0.2	0.0	5.78	3.15	Prim1 Prim2
71	GO:0000077 [7]: DNA damage checkpoint	3	3	407	7	12212	-0.25	0.0	5.67	3.05	Chek1 H2afx Hus1
72	GO:0043207 [5]: response to external biotic stimulus	8	8	402	544	11675	-0.35	0.0	0.0	0.0	Cxcl1 Fcgr1 Il1rap Mif Mx2 Nfkbiz Prkca Pycard
73	GO:0009064 [7]: glutamine family amino acid metabolism	4	4	406	17	12202	-0.4	0.0	5.47	2.87	Arg1 Ass1 Ddah2 Pycr2
74	GO:0030261 [7]: chromosome condensation	3	3	407	8	12211	-0.54	0.0	5.38	2.83	2810406C15Rik Brrn1 Nusap1
75	GO:0050770 [5]: regulation of axonogenesis	3	3	407	8	12211	-0.54	0.0	5.38	2.83	Metrn Tiam1 Tnfrsf12a
76	GO:0007051 [8]: spindle organization and biogenesis	3	3	407	8	12211	-0.54	0.0	5.38	2.83	Nusap1 Stmn1 Tubb5
77	GO:0007088 [7]: regulation of mitosis	3	3	407	9	12210	-0.8	0.0	5.12	2.63	Cdc2a Mad2l1 Nusap1
78	GO:0044270 [5]: nitrogen compound catabolism	2	2	408	2	12217	-0.86	0.0	5.11	2.63	Arg1 Ddah2
79	GO:0006271 [8]: DNA strand elongation	2	2	408	2	12217	-0.86	0.0	5.11	2.63	Prim1 Prim2
80	GO:0006527 [6]: arginine catabolism	2	2	408	2	12217	-0.86	0.0	5.11	2.63	Arg1 Ddah2
81	GO:0006598 [8]: polyamine catabolism	2	2	408	2	12217	-0.86	0.0	5.11	2.63	Sat1 Smox
82	GO:0016265 [3]: death	22	22	388	383	11836	-0.9	0.0	4.35	2.0	Bcl2l11 Birc5 Bnipl Brca1 Casp1 Casp2 Dnase2a Egln3 Eya2 Fcgr1 Gzmc Lgals7 Mif Msh2 Nr4a1 Perp Pik3cg Prkca Pycard Tnfrsf12a Traf4 Zc3hc1
83	GO:0050789 [2]: regulation of biological process	90	90	320	2201	10018	-0.98	0.0	3.63	1.72	2700075B01Rik Acsl4 Ahcy Atpif1 Aurkb Bcl2l11 Bhlhb2 Birc5 Bnipl Brca1 Cald1 Casp1 Casp2 Cbfb Cbx1 Cdk4 Chaf1b Crsp3 Cyr61 Dnmt1 Dnmt2 Ehf Enpp1 Etv1 Ewsr1 Eya2 Fcgr1 Foxc1 Frk Gbif Gnai3 Gtf2e2 Gtf2h3 Gtf2h4 Hbegf Hey1 Hmgb2 Hnrpab Irf7 Irx5 Kcnn4 Klf5 Lmo4 Mcm2 Mcm3 Mcm5 Mcm6 Mcm7 Metrn Mif Msh2 Mtbp Nab2 Ncoa5 Ncor2 Nfix Nfkbiz Nr4a1 Pbx3 Pdlim1 Perp Phtf1 Pik3cg Polr3k Prkca Pycard Rbl1 Sap30…
84	GO:0050791 [3]: regulation of physiological process	82	82	328	1978	10241	-0.99	0.0	3.66	1.72	Acsl4 Atpif1 Bcl2l11 Bhlhb2 Birc5 Bnipl Brca1 Cald1 Casp1 Casp2 Cbfb Cbx1 Cdk4 Chaf1b Crsp3 Dnmt1 Ehf Enpp1 Etv1 Ewsr1 Eya2 Fcgr1 Foxc1 Frk Gbif Gnai3 Gtf2e2 Gtf2h3 Gtf2h4 Hbegf Hey1 Hmgb2 Hnrpab Irf7 Irx5 Kcnn4 Klf5 Lmo4 Mcm2 Mcm3 Mcm5 Mcm6 Mcm7 Mif Msh2 Mtbp Nab2 Ncoa5 Ncor2 Nfix Nfkbiz Nr4a1 Pbx3 Pdlim1 Perp Phtf1 Pik3cg Polr3k Prkca Pycard Rbl1 Sap30 Slfn2 Smarcc1 Sox10 Sox4 Srebf2 Stat6 Tacc…
85	GO:0009613 [5]: response to pest, pathogen or parasite	8	8	402	508	11711	-1.01	0.0	0.01	0.0	Cxcl1 Fcgr1 Il1rap Mif Mx2 Nfkbiz Prkca Pycard
86	GO:0006968 [4]: cellular defense response	1	1	409	203	12016	-1.14	0.0	0.0	0.0	Il1rap
87	GO:0007169 [7]: transmembrane receptor protein tyrosine kinase signaling pathway	8	8	402	87	12132	-1.2	0.0	4.42	2.06	Ddr1 Dok1 Epha2 Ephb3 Hbegf Insr Prkca Tiam1
88	GO:0051243 [5]: negative regulation of cellular physiological process	10	10	400	126	12093	-1.21	0.0	4.33	2.0	Birc5 Casp2 Frk Mtbp Nr4a1 Pik3cg Prkca Slfn2 Tacc3 Zc3hc1
89	GO:0001839 [6]: neural plate morphogenesis	3	3	407	11	12208	-1.24	0.0	4.66	2.23	Lmo4 Ltap Ptk7
90	GO:0001841 [6]: neural tube formation	3	3	407	11	12208	-1.24	0.0	4.66	2.23	Lmo4 Ltap Ptk7
91	GO:0001843 [6]: neural tube closure	3	3	407	11	12208	-1.24	0.0	4.66	2.23	Lmo4 Ltap Ptk7
92	GO:0007017 [7]: microtubule-based process	10	10	400	128	12091	-1.29	0.0	4.24	1.93	Birc5 Brca1 Kif20a Kif22 Kif2c Kif4 Nusap1 Stmn1 Tctex1 Tubb5
93	GO:0008219 [4]: cell death	21	21	389	377	11842	-1.31	0.0	3.92	1.73	Bcl2l11 Birc5 Bnipl Brca1 Casp1 Casp2 Dnase2a Egln3 Eya2 Fcgr1 Gzmc Lgals7 Mif Nr4a1 Perp Pik3cg Prkca Pycard Tnfrsf12a Traf4 Zc3hc1
94	GO:0007409 [6]: axonogenesis	7	7	403	71	12148	-1.33	0.0	4.33	2.0	Chl1 Ephb3 Etv1 Metrn Stmn1 Tiam1 Tnfrsf12a
95	GO:0000050 [5]: urea cycle	2	2	408	3	12216	-1.34	0.0	4.62	2.2	Arg1 Ass1
96	GO:0042981 [6]: regulation of apoptosis	13	13	397	194	12025	-1.39	0.0	4.04	1.8	Bcl2l11 Birc5 Bnipl Brca1 Casp1 Casp2 Fcgr1 Nr4a1 Perp Pik3cg Prkca Pycard Zc3hc1
97	GO:0043118 [4]: negative regulation of physiological process	16	16	394	263	11956	-1.42	0.0	3.91	1.73	Atpif1 Bhlhb2 Birc5 Casp2 Enpp1 Frk Msh2 Mtbp Nab2 Nr4a1 Pik3cg Prkca Sap30 Slfn2 Tacc3 Zc3hc1
98	GO:0043284 [5]: biopolymer biosynthesis	3	3	407	12	12207	-1.42	0.0	4.46	2.08	Cmas D3Bwg0562e Hs2st1
99	GO:0000271 [6]: polysaccharide biosynthesis	3	3	407	12	12207	-1.42	0.0	4.46	2.08	Cmas D3Bwg0562e Hs2st1
100	GO:0006595 [7]: polyamine metabolism	3	3	407	12	12207	-1.42	0.0	4.46	2.08	Sat1 Smox Sms
101	GO:0043067 [5]: regulation of programmed cell death	13	13	397	197	12022	-1.48	0.0	3.93	1.73	Bcl2l11 Birc5 Bnipl Brca1 Casp1 Casp2 Fcgr1 Nr4a1 Perp Pik3cg Prkca Pycard Zc3hc1
102	GO:0006955 [4]: immune response	14	14	396	698	11521	-1.51	0.0	0.01	0.0	Cbfb Cxcl1 Fcgr1 G1p2 Ifit1 Il1rap Mif Mx2 Nfkbiz Oas2 Oasl2 Prkca Prkr Pycard
103	GO:0001838 [5]: embryonic epithelial tube formation	3	3	407	13	12206	-1.6	0.0	4.28	1.96	Lmo4 Ltap Ptk7
104	GO:0006915 [6]: apoptosis	19	19	391	343	11876	-1.62	0.0	3.6	1.72	Bcl2l11 Birc5 Bnipl Brca1 Casp1 Casp2 Dnase2a Egln3 Eya2 Fcgr1 Lgals7 Nr4a1 Perp Pik3cg Prkca Pycard Tnfrsf12a Traf4 Zc3hc1
105	GO:0006333 [8]: chromatin assembly or disassembly	7	7	403	77	12142	-1.67	0.0	3.95	1.73	1700113O17Rik Asf1b Cbx1 H2afx Mcm2 Smarcc1 Suv39h1
106	GO:0001503 [5]: ossification	5	5	405	42	12177	-1.69	0.0	4.04	1.8	Cbfb Enpp1 Foxc1 Mmp13 Tuft1
107	GO:0007126 [8]: meiosis	5	5	405	42	12177	-1.69	0.0	4.04	1.8	Mki67 Nek2 Pttg1 Rad51 Rpa1
108	GO:0009310 [6]: amine catabolism	5	5	405	42	12177	-1.69	0.0	4.04	1.8	Ahcy Arg1 Ddah2 Sat1 Smox
109	GO:0051244 [4]: regulation of cellular physiological process	21	21	389	397	11822	-1.71	0.0	3.45	1.72	Bcl2l11 Birc5 Bnipl Brca1 Casp1 Casp2 Cdk4 Fcgr1 Frk Mif Mtbp Nr4a1 Perp Pik3cg Prkca Pycard Slfn2 Stat6 Tacc3 Ube2c Zc3hc1
110	GO:0006730 [5]: one-carbon compound metabolism	4	4	406	27	12192	-1.74	0.0	4.06	1.8	Ahcy Car6 Car9 Shmt2
111	GO:0012501 [5]: programmed cell death	19	19	391	349	11870	-1.75	0.0	3.46	1.72	Bcl2l11 Birc5 Bnipl Brca1 Casp1 Casp2 Dnase2a Egln3 Eya2 Fcgr1 Lgals7 Nr4a1 Perp Pik3cg Prkca Pycard Tnfrsf12a Traf4 Zc3hc1
112	GO:0001501 [5]: skeletal development	7	7	403	79	12140	-1.77	0.0	3.84	1.72	Cbfb Col11a1 Enpp1 Foxc1 Mmp13 Tuft1 Wdr5
113	GO:0007242 [5]: intracellular signaling cascade	30	30	380	641	11578	-1.9	0.0	3.06	1.41	Arf1 Arf6 Blnk Ddah2 Depdc1a Dok1 Dscr1l2 Ect2 Frk Iqgap1 Nras Pdlim4 Plek2 Prkca Rab7l1 Racgap1 Rasal1 Rgs11 Rhoc Rhod Shrm Slc9a3r1 Snx1 Snx12 Stat6 Stmn1 Thop1 Tiam1 Tiam2 Ywhae
114	GO:0045786 [7]: negative regulation of cell cycle	5	5	405	45	12174	-1.92	0.0	3.79	1.72	Brca1 Mad2l1 Pycard Rbl1 Trim13
115	GO:0051242 [5]: positive regulation of cellular physiological process	11	11	399	167	12052	-1.93	0.0	3.48	1.72	Bcl2l11 Bnipl Brca1 Casp1 Casp2 Fcgr1 Nr4a1 Perp Prkca Pycard Ube2c
116	GO:0009065 [8]: glutamine family amino acid catabolism	2	2	408	5	12214	-2.01	0.0	3.92	1.73	Arg1 Ddah2
117	GO:0035239 [4]: tube morphogenesis	4	4	406	30	12189	-2.02	0.0	3.75	1.72	Cyr61 Lmo4 Ltap Ptk7
118	GO:0016331 [5]: morphogenesis of embryonic epithelium	3	3	407	16	12203	-2.05	0.0	3.8	1.72	Lmo4 Ltap Ptk7
119	GO:0050767 [4]: regulation of neurogenesis	3	3	407	16	12203	-2.05	0.0	3.8	1.72	Metrn Tiam1 Tnfrsf12a
120	GO:0009116 [6]: nucleoside metabolism	3	3	407	16	12203	-2.05	0.0	3.8	1.72	Atpif1 Prps2 Qtrt1
121	GO:0009101 [7]: glycoprotein biosynthesis	6	6	404	65	12154	-2.05	0.0	3.59	1.72	Ddost Galnt10 Galnt7 Phlda1 St3gal5 St6galnac4
122	GO:0046849 [4]: bone remodeling	5	5	405	47	12172	-2.06	0.0	3.64	1.72	Cbfb Enpp1 Foxc1 Mmp13 Tuft1
123	GO:0006575 [6]: amino acid derivative metabolism	5	5	405	48	12171	-2.12	0.0	3.57	1.72	Ahcy Gatm Sat1 Smox Sms
124	GO:0009308 [5]: amine metabolism	12	12	398	197	12022	-2.13	0.0	3.22	1.55	Ahcy Arg1 Ass1 Cmas Ddah2 Gatm Hs2st1 Psat1 Pycr2 Sat1 Smox Sms
125	GO:0009987 [2]: cellular process	352	352	58	10187	2032	-2.21	0.0	2.29	1.14	0610009D07Rik 1700113O17Rik 2010321M09Rik 2610018G03Rik 2700075B01Rik 2700084L22Rik 2810406C15Rik 5430413I02Rik 5830426I05Rik AJ430384 Acox2 Acsl4 Adamts7 Ahcy Amhr2 Aqp5 Arf1 Arf6 Arg1 Asf1b Ass1 Atp1a1 Atpif1 Aurka Aurkb B4galt6 BC011209 BC018399 Bcl2l11 Bhlhb2 Birc5 Blnk Bnipl Brca1 Brca2 Brrn1 Bub1 Bub1b C1ql3 C330016O10Rik Cacnb3 Car6 Car9 Casp1 Casp2 Cbfb Cbx1 Ccna2 Ccnb1-rs1 Ccnb2 Ccnf Cct…
126	GO:0007267 [4]: cell-cell signaling	2	2	408	208	12011	-2.24	0.0	0.01	0.0	Gabrp Slc5a9
127	GO:0007093 [8]: mitotic checkpoint	2	2	408	6	12213	-2.26	0.0	3.66	1.72	Cdc2a Mad2l1
128	GO:0007530 [3]: sex determination	2	2	408	6	12213	-2.26	0.0	3.66	1.72	2010012C16Rik Insr
129	GO:0009100 [7]: glycoprotein metabolism	6	6	404	70	12149	-2.31	0.0	3.3	1.61	Ddost Galnt10 Galnt7 Phlda1 St3gal5 St6galnac4
130	GO:0006807 [4]: nitrogen compound metabolism	3	3	407	19	12200	-2.41	0.0	3.41	1.71	Arg1 Ass1 Ddah2
131	GO:0030258 [6]: lipid modification	2	2	408	7	12212	-2.48	0.0	3.43	1.72	Galgt1 Mtmr9
132	GO:0006892 [6]: post-Golgi transport	2	2	408	7	12212	-2.48	0.0	3.43	1.72	Chic2 Slc30a6
133	GO:0009132 [7]: nucleoside diphosphate metabolism	2	2	408	7	12212	-2.48	0.0	3.43	1.72	Papss1 Rrm2
134	GO:0009262 [7]: deoxyribonucleotide metabolism	2	2	408	7	12212	-2.48	0.0	3.43	1.72	Nudt1 Rrm2
135	GO:0043037 [7]: translation	1	1	409	153	12066	-2.53	0.0	0.01	0.0	Eif2b2
136	GO:0015014 [7]: heparan sulfate proteoglycan biosynthesis, polysaccharide chain biosynthesis	1	1	409	0	12219	-2.56	0.0	3.43	1.72	Hs2st1
137	GO:0015881 [6]: creatine transport	1	1	409	0	12219	-2.56	0.0	3.43	1.72	Slc6a8
138	GO:0018279 [10]: N-linked glycosylation via asparagine	1	1	409	0	12219	-2.56	0.0	3.43	1.72	Ddost
139	GO:0019510 [8]: S-adenosylhomocysteine catabolism	1	1	409	0	12219	-2.56	0.0	3.43	1.72	Ahcy
140	GO:0030070 [7]: insulin processing	1	1	409	0	12219	-2.56	0.0	3.43	1.72	Cpe
141	GO:0030202 [8]: heparin metabolism	1	1	409	0	12219	-2.56	0.0	3.43	1.72	Hs2st1
142	GO:0040001 [10]: mitotic spindle positioning or orientation	1	1	409	0	12219	-2.56	0.0	3.43	1.72	Nusap1
143	GO:0042994 [7]: cytoplasmic sequestering of transcription factor	1	1	409	0	12219	-2.56	0.0	3.43	1.72	Tacc3
144	GO:0045210 [8]: FasL biosynthesis	1	1	409	0	12219	-2.56	0.0	3.43	1.72	Phlda1
145	GO:0045787 [7]: positive regulation of cell cycle	1	1	409	0	12219	-2.56	0.0	3.43	1.72	Nusap1
146	GO:0045839 [8]: negative regulation of mitosis	1	1	409	0	12219	-2.56	0.0	3.43	1.72	Mad2l1
147	GO:0045840 [8]: positive regulation of mitosis	1	1	409	0	12219	-2.56	0.0	3.43	1.72	Nusap1
148	GO:0045841 [9]: negative regulation of mitotic metaphase/anaphase transition	1	1	409	0	12219	-2.56	0.0	3.43	1.72	Mad2l1
149	GO:0045978 [7]: negative regulation of nucleoside metabolism	1	1	409	0	12219	-2.56	0.0	3.43	1.72	Atpif1
150	GO:0046070 [10]: dGTP metabolism	1	1	409	0	12219	-2.56	0.0	3.43	1.72	Nudt1
151	GO:0046380 [8]: N-acetylneuraminate biosynthesis	1	1	409	0	12219	-2.56	0.0	3.43	1.72	Cmas
152	GO:0046498 [7]: S-adenosylhomocysteine metabolism	1	1	409	0	12219	-2.56	0.0	3.43	1.72	Ahcy
153	GO:0050428 [10]: 3'-phosphoadenosine 5'-phosphosulfate biosynthesis	1	1	409	0	12219	-2.56	0.0	3.43	1.72	Papss1
154	GO:0051220 [6]: cytoplasmic sequestering of protein	1	1	409	0	12219	-2.56	0.0	3.43	1.72	Tacc3
155	GO:0051223 [6]: regulation of protein transport	1	1	409	0	12219	-2.56	0.0	3.43	1.72	Tacc3
156	GO:0051224 [7]: negative regulation of protein transport	1	1	409	0	12219	-2.56	0.0	3.43	1.72	Tacc3
157	GO:0051261 [7]: protein depolymerization	1	1	409	0	12219	-2.56	0.0	3.43	1.72	Stmn1
158	GO:0000147 [9]: actin cortical patch assembly	1	1	409	0	12219	-2.56	0.0	3.43	1.72	Coro1c
159	GO:0000281 [6]: cytokinesis after mitosis	1	1	409	0	12219	-2.56	0.0	3.43	1.72	Nusap1
160	GO:0006055 [8]: CMP-N-acetylneuraminate biosynthesis	1	1	409	0	12219	-2.56	0.0	3.43	1.72	Cmas
161	GO:0006203 [10]: dGTP catabolism	1	1	409	0	12219	-2.56	0.0	3.43	1.72	Nudt1
162	GO:0006931 [7]: substrate-bound cell migration, cell attachment to substrate	1	1	409	0	12219	-2.56	0.0	3.43	1.72	Tnfrsf12a
163	GO:0007019 [8]: microtubule depolymerization	1	1	409	0	12219	-2.56	0.0	3.43	1.72	Stmn1
164	GO:0007387 [5]: anterior compartment specification	1	1	409	0	12219	-2.56	0.0	3.43	1.72	Pbx3
165	GO:0007388 [5]: posterior compartment specification	1	1	409	0	12219	-2.56	0.0	3.43	1.72	Pbx3
166	GO:0008054 [7]: cyclin catabolism	1	1	409	0	12219	-2.56	0.0	3.43	1.72	Ube2c
167	GO:0009118 [6]: regulation of nucleoside metabolism	1	1	409	0	12219	-2.56	0.0	3.43	1.72	Atpif1
168	GO:0009136 [8]: purine nucleoside diphosphate biosynthesis	1	1	409	0	12219	-2.56	0.0	3.43	1.72	Papss1
169	GO:0009180 [9]: purine ribonucleoside diphosphate biosynthesis	1	1	409	0	12219	-2.56	0.0	3.43	1.72	Papss1
170	GO:0009188 [8]: ribonucleoside diphosphate biosynthesis	1	1	409	0	12219	-2.56	0.0	3.43	1.72	Papss1
171	GO:0016043 [4]: cell organization and biogenesis	22	22	388	861	11358	-2.63	0.0	0.08	0.03	1700113O17Rik Asf1b Birc5 Brca1 Cbx1 Coro1c Cyr61 H2afx Kif20a Kif22 Kif2c Kif4 Mcm2 Myo10 Nusap1 Ptk7 Slc30a6 Smarcc1 Stmn1 Suv39h1 Tctex1 Tubb5
172	GO:0035295 [3]: tube development	5	5	405	57	12162	-2.64	0.0	2.99	1.4	Cyr61 Lmo4 Ltap Ptk7 Traf4
173	GO:0043026 [7]: regulation of caspase activation	2	2	408	8	12211	-2.67	0.0	3.22	1.55	Nr4a1 Pycard
174	GO:0051051 [6]: negative regulation of transport	2	2	408	8	12211	-2.67	0.0	3.22	1.55	Prkca Tacc3
175	GO:0009084 [8]: glutamine family amino acid biosynthesis	2	2	408	8	12211	-2.67	0.0	3.22	1.55	Ass1 Pycr2
176	GO:0006519 [5]: amino acid and derivative metabolism	10	10	400	171	12048	-2.68	0.0	2.65	1.31	Ahcy Arg1 Ass1 Ddah2 Gatm Psat1 Pycr2 Sat1 Smox Sms
177	GO:0019219 [5]: regulation of nucleobase, nucleoside, nucleotide and nucleic acid metabolism	57	57	353	1505	10714	-2.7	0.0	1.67	0.86	Atpif1 Bhlhb2 Cbfb Cbx1 Chaf1b Crsp3 Dnmt1 Ehf Etv1 Ewsr1 Eya2 Foxc1 Gbif Gtf2e2 Gtf2h3 Gtf2h4 Hey1 Hmgb2 Hnrpab Irf7 Irx5 Klf5 Lmo4 Mcm2 Mcm3 Mcm5 Mcm6 Mcm7 Msh2 Nab2 Ncoa5 Ncor2 Nfix Nfkbiz Nr4a1 Pbx3 Pdlim1 Phtf1 Polr3k Rbl1 Sap30 Smarcc1 Sox10 Sox4 Srebf2 Stat6 Taf5l Tcf19 Tcfe2a Tead4 Tgif Tle2 Tle6 Trim27 Uhrf1 Zfp239 Zfp64
178	GO:0009314 [6]: response to radiation	4	4	406	40	12179	-2.77	0.0	2.93	1.4	Hus1 Msh2 Pde6b Prom1
179	GO:0009058 [4]: biosynthesis	33	33	377	813	11406	-2.79	0.0	1.86	0.98	Ass1 Cmas D3Bwg0562e Ddah2 Ddost Eif2b2 Galnt10 Galnt7 Gatm Hmgcr Hs2st1 Il1rap Lamr1 Lta4h Nme4 Papss1 Pck2 Phlda1 Piga Pigf Plek2 Prps2 Psat1 Pycr2 Qtrt1 Rpl31 Rpl7l1 Scd2 Slc5a9 St3gal5 St6galnac4 Stard3 Umpk
180	GO:0006817 [8]: phosphate transport	4	4	406	41	12178	-2.83	0.0	2.86	1.4	C1ql3 Col11a1 Col9a1 Emid1
181	GO:0006486 [8]: protein amino acid glycosylation	5	5	405	61	12158	-2.84	0.0	2.77	1.4	Ddost Galnt10 Galnt7 St3gal5 St6galnac4
182	GO:0042402 [7]: biogenic amine catabolism	2	2	408	9	12210	-2.84	0.0	3.04	1.41	Sat1 Smox
183	GO:0050729 [7]: positive regulation of inflammatory response	2	2	408	9	12210	-2.84	0.0	3.04	1.41	Fcgr1 Prkca
184	GO:0051216 [6]: cartilage development	2	2	408	9	12210	-2.84	0.0	3.04	1.41	Col11a1 Mmp13
185	GO:0007222 [7]: frizzled signaling pathway	2	2	408	9	12210	-2.84	0.0	3.04	1.41	Fzd9 Tle2
186	GO:0006357 [8]: regulation of transcription from Pol II promoter	2	2	408	181	12038	-2.86	0.0	0.02	0.0	Cbfb Sap30
187	GO:0043066 [7]: negative regulation of apoptosis	5	5	405	62	12157	-2.88	0.0	2.72	1.37	Birc5 Casp2 Nr4a1 Pik3cg Zc3hc1
188	GO:0007411 [6]: axon guidance	4	4	406	42	12177	-2.89	0.0	2.79	1.4	Chl1 Ephb3 Etv1 Tnfrsf12a
189	GO:0006091 [5]: generation of precursor metabolites and energy	9	9	401	421	11798	-2.9	0.0	0.06	0.01	Acox2 D3Bwg0562e Ero1l Nqo1 Pck2 Pfkp Pitrm1 Racgap1 Smox
190	GO:0006512 [8]: ubiquitin cycle	16	16	394	341	11878	-2.91	0.0	2.12	1.09	2700084L22Rik AJ430384 Brca1 Cdc20 Fbxo17 Fbxw7 G1p2 Traf4 Traip Trim11 Trim13 Trim27 Ube2c Uchl4 Usp18 Usp22
191	GO:0045449 [6]: regulation of transcription	55	55	355	1500	10719	-2.93	0.0	1.32	0.72	Bhlhb2 Cbfb Cbx1 Chaf1b Crsp3 Dnmt1 Ehf Etv1 Ewsr1 Eya2 Foxc1 Gbif Gtf2e2 Gtf2h3 Gtf2h4 Hey1 Hmgb2 Hnrpab Irf7 Irx5 Klf5 Lmo4 Mcm2 Mcm3 Mcm5 Mcm6 Mcm7 Nab2 Ncoa5 Ncor2 Nfix Nfkbiz Nr4a1 Pbx3 Pdlim1 Phtf1 Polr3k Rbl1 Sap30 Smarcc1 Sox10 Sox4 Srebf2 Stat6 Taf5l Tcf19 Tcfe2a Tead4 Tgif Tle2 Tle6 Trim27 Uhrf1 Zfp239 Zfp64
192	GO:0006355 [7]: regulation of transcription, DNA-dependent	54	54	356	1474	10745	-2.93	0.0	1.31	0.7	Bhlhb2 Cbfb Cbx1 Chaf1b Crsp3 Dnmt1 Ehf Etv1 Ewsr1 Eya2 Foxc1 Gbif Gtf2e2 Gtf2h3 Gtf2h4 Hey1 Hmgb2 Hnrpab Irf7 Irx5 Klf5 Lmo4 Mcm2 Mcm3 Mcm5 Mcm6 Mcm7 Nab2 Ncoa5 Ncor2 Nfix Nfkbiz Nr4a1 Pbx3 Phtf1 Polr3k Rbl1 Sap30 Smarcc1 Sox10 Sox4 Srebf2 Stat6 Taf5l Tcf19 Tcfe2a Tead4 Tgif Tle2 Tle6 Trim27 Uhrf1 Zfp239 Zfp64
193	GO:0043069 [6]: negative regulation of programmed cell death	5	5	405	63	12156	-2.93	0.0	2.67	1.33	Birc5 Casp2 Nr4a1 Pik3cg Zc3hc1
194	GO:0007582 [2]: physiological process	337	337	73	9938	2281	-2.93	0.0	1.03	0.55	0610009D07Rik 1700113O17Rik 2610018G03Rik 2700075B01Rik 2700084L22Rik 2810406C15Rik 5430413I02Rik 5830426I05Rik AJ430384 Acox2 Acsl4 Adamts7 Ahcy Amhr2 Aqp5 Arf1 Arf6 Arg1 Asf1b Ass1 Atp1a1 Atpif1 Aurka Aurkb B4galt6 BC011209 Bag2 Bcl2l11 Bhlhb2 Birc5 Blnk Bnipl Brca1 Brca2 Brrn1 Bub1 Bub1b C1ql3 C330016O10Rik Cacnb3 Cald1 Car6 Car9 Casp1 Casp2 Cbfb Cbx1 Ccna2 Ccnb1-rs1 Ccnb2 Ccnf Cct3 Cct6a Cdc2…
195	GO:0006323 [6]: DNA packaging	9	9	401	157	12062	-2.94	0.0	2.39	1.2	1700113O17Rik Asf1b Cbx1 H2afx Hmgb2 Hmgn1 Mcm2 Smarcc1 Suv39h1
196	GO:0019222 [4]: regulation of metabolism	59	59	351	1636	10583	-2.96	0.0	1.2	0.65	Acsl4 Atpif1 Bhlhb2 Cbfb Cbx1 Chaf1b Crsp3 Dnmt1 Ehf Etv1 Ewsr1 Eya2 Foxc1 Gbif Gtf2e2 Gtf2h3 Gtf2h4 Hey1 Hmgb2 Hnrpab Irf7 Irx5 Klf5 Lmo4 Mcm2 Mcm3 Mcm5 Mcm6 Mcm7 Msh2 Nab2 Ncoa5 Ncor2 Nfix Nfkbiz Nr4a1 Pbx3 Pdlim1 Phtf1 Polr3k Prkca Rbl1 Sap30 Smarcc1 Sox10 Sox4 Srebf2 Stat6 Taf5l Tcf19 Tcfe2a Tead4 Tgif Tle2 Tle6 Trim27 Uhrf1 Zfp239 Zfp64
197	GO:0007275 [2]: development	57	57	353	1581	10638	-2.98	0.0	1.19	0.65	2010012C16Rik 2700075B01Rik 5830426I05Rik Ahcy Amhr2 Aurkb Birc5 Brca1 Cald1 Cbfb Ccnf Cenpf Chl1 Col11a1 Cst6 Cyr61 Dnase2a Dnmt1 Dnmt2 Enpp1 Epha2 Ephb3 Etv1 Etv5 Eya2 Foxc1 Fzd9 H2afx Hey1 Hmgcr Id2 Igsf9 Insr Lamr1 Lmo4 Ltap Metrn Mif Mmp13 Msh2 Pafah1b3 Pbx3 Phlda2 Ptk7 Rcn2 Sema4g Shrm Smarcc1 Sox10 Stmn1 Tacc3 Tiam1 Tnfrsf12a Traf4 Tuft1 Wdr5 Zfp64
198	GO:0042219 [6]: amino acid derivative catabolism	2	2	408	10	12209	-2.99	0.0	2.88	1.4	Sat1 Smox
199	GO:0006493 [9]: O-linked glycosylation	2	2	408	10	12209	-2.99	0.0	2.88	1.4	Galnt10 Galnt7
200	GO:0008016 [5]: regulation of heart contraction rate	2	2	408	10	12209	-2.99	0.0	2.88	1.4	Gnai3 Hbegf
201	GO:0006351 [7]: transcription, DNA-dependent	54	54	356	1501	10718	-3.03	0.0	1.15	0.63	Bhlhb2 Cbfb Cbx1 Chaf1b Crsp3 Dnmt1 Ehf Etv1 Ewsr1 Eya2 Foxc1 Gbif Gtf2e2 Gtf2h3 Gtf2h4 Hey1 Hmgb2 Hnrpab Irf7 Irx5 Klf5 Lmo4 Mcm2 Mcm3 Mcm5 Mcm6 Mcm7 Nab2 Ncoa5 Ncor2 Nfix Nfkbiz Nr4a1 Pbx3 Phtf1 Polr3k Rbl1 Sap30 Smarcc1 Sox10 Sox4 Srebf2 Stat6 Taf5l Tcf19 Tcfe2a Tead4 Tgif Tle2 Tle6 Trim27 Uhrf1 Zfp239 Zfp64
202	GO:0000004 [2]: biological_process unknown	28	28	382	983	11236	-3.03	0.0	0.18	0.09	0610012D09Rik 2610016C23Rik AL033314 Abhd2 Abpb Ammecr1 Anxa9 Bcas2 Ckap2 Ckap4 Commd5 Cotl1 Cyb561d2 Ddit4 Deadc1 Eppb9 Gorasp2 Hn1 Igsf8 Litaf Sdf2l1 Slc16a6 Tenc1 Tera Tipin Tmem2 Zbp1 Zswim6
203	GO:0006350 [6]: transcription	55	55	355	1556	10663	-3.07	0.0	1.01	0.53	Bhlhb2 Cbfb Cbx1 Chaf1b Crsp3 Dnmt1 Ehf Etv1 Ewsr1 Eya2 Foxc1 Gbif Gtf2e2 Gtf2h3 Gtf2h4 Hey1 Hmgb2 Hnrpab Irf7 Irx5 Klf5 Lmo4 Mcm2 Mcm3 Mcm5 Mcm6 Mcm7 Nab2 Ncoa5 Ncor2 Nfix Nfkbiz Nr4a1 Pbx3 Pdlim1 Phtf1 Polr3k Rbl1 Sap30 Smarcc1 Sox10 Sox4 Srebf2 Stat6 Taf5l Tcf19 Tcfe2a Tead4 Tgif Tle2 Tle6 Trim27 Uhrf1 Zfp239 Zfp64
204	GO:0051179 [3]: localization	59	59	351	1814	10405	-3.09	0.0	0.47	0.24	Aqp5 Arf1 Arf6 Atp1a1 BC011209 C1ql3 C330016O10Rik Cacnb3 Ccnb1-rs1 Chic2 Clic1 Col11a1 Col9a1 Coro1c Crabp2 Emid1 Ero1l Fcgr1 Gabrp Gatm Igf2r Itpr3 Kcne3 Kcnn4 Kif20a Kif2c Kif4 Nup155 Nup37 Pitrm1 Prkca Pstpip1 Rab7l1 Racgap1 Ranbp3 Sfxn3 Slc19a2 Slc25a13 Slc29a1 Slc29a3 Slc30a6 Slc31a2 Slc35a1 Slc37a3 Slc5a9 Slc6a8 Slco1a5 Snx1 Snx12 Snx6 Stard3 Stard5 Tacc3 Tdg Tiam2 Tmem9 Tubb5 Uhrf1 Ywhae
205	GO:0016567 [9]: protein ubiquitination	7	7	403	114	12105	-3.1	0.0	2.31	1.16	Brca1 Fbxw7 Traf4 Traip Trim11 Trim13 Trim27
206	GO:0006810 [4]: transport	59	59	351	1794	10425	-3.11	0.0	0.53	0.27	Aqp5 Arf1 Arf6 Atp1a1 BC011209 C1ql3 C330016O10Rik Cacnb3 Ccnb1-rs1 Chic2 Clic1 Col11a1 Col9a1 Coro1c Crabp2 Emid1 Ero1l Fcgr1 Gabrp Gatm Igf2r Itpr3 Kcne3 Kcnn4 Kif20a Kif2c Kif4 Nup155 Nup37 Pitrm1 Prkca Pstpip1 Rab7l1 Racgap1 Ranbp3 Sfxn3 Slc19a2 Slc25a13 Slc29a1 Slc29a3 Slc30a6 Slc31a2 Slc35a1 Slc37a3 Slc5a9 Slc6a8 Slco1a5 Snx1 Snx12 Snx6 Stard3 Stard5 Tacc3 Tdg Tiam2 Tmem9 Tubb5 Uhrf1 Ywhae
207	GO:0051234 [4]: establishment of localization	59	59	351	1797	10422	-3.11	0.0	0.52	0.27	Aqp5 Arf1 Arf6 Atp1a1 BC011209 C1ql3 C330016O10Rik Cacnb3 Ccnb1-rs1 Chic2 Clic1 Col11a1 Col9a1 Coro1c Crabp2 Emid1 Ero1l Fcgr1 Gabrp Gatm Igf2r Itpr3 Kcne3 Kcnn4 Kif20a Kif2c Kif4 Nup155 Nup37 Pitrm1 Prkca Pstpip1 Rab7l1 Racgap1 Ranbp3 Sfxn3 Slc19a2 Slc25a13 Slc29a1 Slc29a3 Slc30a6 Slc31a2 Slc35a1 Slc37a3 Slc5a9 Slc6a8 Slco1a5 Snx1 Snx12 Snx6 Stard3 Stard5 Tacc3 Tdg Tiam2 Tmem9 Tubb5 Uhrf1 Ywhae
208	GO:0006029 [7]: proteoglycan metabolism	2	2	408	11	12208	-3.12	0.0	2.74	1.39	Col11a1 Hs2st1
209	GO:0009893 [5]: positive regulation of metabolism	1	1	409	130	12089	-3.14	0.0	0.01	0.0	Cbfb
210	GO:0043119 [4]: positive regulation of physiological process	13	13	397	276	11943	-3.16	0.0	1.91	1.0	Bcl2l11 Bnipl Brca1 Casp1 Casp2 Cbfb Fcgr1 Kcnn4 Nr4a1 Perp Prkca Pycard Ube2c
211	GO:0007167 [6]: enzyme linked receptor protein signaling pathway	9	9	401	169	12050	-3.19	0.0	2.07	1.08	Amhr2 Ddr1 Dok1 Epha2 Ephb3 Hbegf Insr Prkca Tiam1
212	GO:0015780 [6]: nucleotide-sugar transport	1	1	409	1	12218	-3.22	0.0	2.75	1.4	Slc35a1
213	GO:0015888 [6]: thiamin transport	1	1	409	1	12218	-3.22	0.0	2.75	1.4	Slc19a2
214	GO:0030259 [7]: lipid glycosylation	1	1	409	1	12218	-3.22	0.0	2.75	1.4	Galgt1
215	GO:0030279 [7]: negative regulation of ossification	1	1	409	1	12218	-3.22	0.0	2.75	1.4	Enpp1
216	GO:0030319 [7]: di-, tri-valent inorganic anion homeostasis	1	1	409	1	12218	-3.22	0.0	2.75	1.4	Slc9a3r1
217	GO:0030643 [8]: phosphate ion homeostasis	1	1	409	1	12218	-3.22	0.0	2.75	1.4	Slc9a3r1
218	GO:0030859 [5]: polarized epithelial cell differentiation	1	1	409	1	12218	-3.22	0.0	2.75	1.4	Ptk7
219	GO:0042396 [7]: phosphagen biosynthesis	1	1	409	1	12218	-3.22	0.0	2.75	1.4	Gatm
220	GO:0042451 [7]: purine nucleoside biosynthesis	1	1	409	1	12218	-3.22	0.0	2.75	1.4	Qtrt1
221	GO:0042455 [7]: ribonucleoside biosynthesis	1	1	409	1	12218	-3.22	0.0	2.75	1.4	Qtrt1
222	GO:0042992 [9]: negative regulation of transcription factor-nucleus import	1	1	409	1	12218	-3.22	0.0	2.75	1.4	Tacc3
223	GO:0045143 [9]: homologous chromosome segregation	1	1	409	1	12218	-3.22	0.0	2.75	1.4	Pttg1
224	GO:0045185 [5]: maintenance of protein localization	1	1	409	1	12218	-3.22	0.0	2.75	1.4	Tacc3
225	GO:0045198 [6]: establishment of epithelial cell polarity	1	1	409	1	12218	-3.22	0.0	2.75	1.4	Ptk7
226	GO:0045910 [8]: negative regulation of DNA recombination	1	1	409	1	12218	-3.22	0.0	2.75	1.4	Msh2
227	GO:0046114 [9]: guanosine biosynthesis	1	1	409	1	12218	-3.22	0.0	2.75	1.4	Qtrt1
228	GO:0046116 [11]: queuosine metabolism	1	1	409	1	12218	-3.22	0.0	2.75	1.4	Qtrt1
229	GO:0046118 [10]: 7-methylguanosine biosynthesis	1	1	409	1	12218	-3.22	0.0	2.75	1.4	Qtrt1
230	GO:0046129 [8]: purine ribonucleoside biosynthesis	1	1	409	1	12218	-3.22	0.0	2.75	1.4	Qtrt1
231	GO:0046381 [7]: CMP-N-acetylneuraminate metabolism	1	1	409	1	12218	-3.22	0.0	2.75	1.4	Cmas
232	GO:0050714 [6]: positive regulation of protein secretion	1	1	409	1	12218	-3.22	0.0	2.75	1.4	Kcnn4
233	GO:0051180 [5]: vitamin transport	1	1	409	1	12218	-3.22	0.0	2.75	1.4	Slc19a2
234	GO:0000018 [7]: regulation of DNA recombination	1	1	409	1	12218	-3.22	0.0	2.75	1.4	Msh2
235	GO:0000724 [8]: double-strand break repair via homologous recombination	1	1	409	1	12218	-3.22	0.0	2.75	1.4	H2afx
236	GO:0000725 [7]: recombinational repair	1	1	409	1	12218	-3.22	0.0	2.75	1.4	H2afx
237	GO:0006600 [6]: creatine metabolism	1	1	409	1	12218	-3.22	0.0	2.75	1.4	Gatm
238	GO:0006601 [7]: creatine biosynthesis	1	1	409	1	12218	-3.22	0.0	2.75	1.4	Gatm
239	GO:0006895 [7]: Golgi to endosome transport	1	1	409	1	12218	-3.22	0.0	2.75	1.4	Slc30a6
240	GO:0007090 [8]: regulation of S phase of mitotic cell cycle	1	1	409	1	12218	-3.22	0.0	2.75	1.4	Ris2
241	GO:0007133 [10]: meiotic anaphase I	1	1	409	1	12218	-3.22	0.0	2.75	1.4	Pttg1
242	GO:0007616 [5]: long-term memory	1	1	409	1	12218	-3.22	0.0	2.75	1.4	Chst10
243	GO:0007638 [3]: mechanosensory behavior	1	1	409	1	12218	-3.22	0.0	2.75	1.4	Etv1
244	GO:0008616 [8]: queuosine biosynthesis	1	1	409	1	12218	-3.22	0.0	2.75	1.4	Qtrt1
245	GO:0008617 [9]: guanosine metabolism	1	1	409	1	12218	-3.22	0.0	2.75	1.4	Qtrt1
246	GO:0008618 [10]: 7-methylguanosine metabolism	1	1	409	1	12218	-3.22	0.0	2.75	1.4	Qtrt1
247	GO:0008653 [6]: lipopolysaccharide metabolism	1	1	409	1	12218	-3.22	0.0	2.75	1.4	Cmas
248	GO:0009103 [7]: lipopolysaccharide biosynthesis	1	1	409	1	12218	-3.22	0.0	2.75	1.4	Cmas
249	GO:0009151 [8]: purine deoxyribonucleotide metabolism	1	1	409	1	12218	-3.22	0.0	2.75	1.4	Nudt1
250	GO:0009155 [8]: purine deoxyribonucleotide catabolism	1	1	409	1	12218	-3.22	0.0	2.75	1.4	Nudt1
251	GO:0009163 [6]: nucleoside biosynthesis	1	1	409	1	12218	-3.22	0.0	2.75	1.4	Qtrt1
252	GO:0009204 [8]: deoxyribonucleoside triphosphate catabolism	1	1	409	1	12218	-3.22	0.0	2.75	1.4	Nudt1
253	GO:0009215 [9]: purine deoxyribonucleoside triphosphate metabolism	1	1	409	1	12218	-3.22	0.0	2.75	1.4	Nudt1
254	GO:0009217 [9]: purine deoxyribonucleoside triphosphate catabolism	1	1	409	1	12218	-3.22	0.0	2.75	1.4	Nudt1
255	GO:0044248 [5]: cellular catabolism	25	25	385	641	11578	-3.23	0.0	1.37	0.75	Adamts7 Ahcy Arg1 Casp1 Casp2 Cpe Ddah2 Dnase2a Gzmc Hpn Lap3 Lta4h Mmp13 Nudt1 Pfkp Pgpep1 Psma5 Sat1 Smox Spag5 Thop1 Ube2c Uchl4 Usp18 Xpnpep1
256	GO:0007568 [3]: aging	2	2	408	12	12207	-3.25	0.0	2.6	1.28	Mif Msh2
257	GO:0007585 [4]: respiratory gaseous exchange	2	2	408	12	12207	-3.25	0.0	2.6	1.28	Pbx3 Traf4
258	GO:0050794 [3]: regulation of cellular process	22	22	388	552	11667	-3.25	0.0	1.43	0.78	Bcl2l11 Birc5 Bnipl Brca1 Casp1 Casp2 Cdk4 Cyr61 Fcgr1 Frk Mif Mtbp Nr4a1 Perp Pik3cg Prkca Pycard Slfn2 Stat6 Tacc3 Ube2c Zc3hc1
259	GO:0044249 [5]: cellular biosynthesis	29	29	381	781	11438	-3.29	0.0	1.15	0.63	Ass1 Cmas D3Bwg0562e Ddost Eif2b2 Galnt10 Galnt7 Gatm Hs2st1 Il1rap Lamr1 Lta4h Nme4 Papss1 Pck2 Phlda1 Pigf Plek2 Prps2 Psat1 Pycr2 Qtrt1 Rpl31 Rpl7l1 Scd2 Slc5a9 St3gal5 St6galnac4 Stard3
260	GO:0009056 [4]: catabolism	27	27	383	716	11503	-3.29	0.0	1.21	0.65	Adamts7 Ahcy Arg1 Casp1 Casp2 Cpe Ddah2 Dnase2a Fbxo17 Gzmc Hpn Lap3 Lta4h Mmp13 Nudt1 Pafah1b3 Pfkp Pgpep1 Psma5 Sat1 Smox Spag5 Thop1 Ube2c Uchl4 Usp18 Xpnpep1
261	GO:0042127 [5]: regulation of cell proliferation	7	7	403	122	12097	-3.3	0.0	2.07	1.07	Cdk4 Frk Mif Mtbp Slfn2 Stat6 Ube2c
262	GO:0042330 [5]: taxis	6	6	404	97	12122	-3.3	0.0	2.14	1.09	Cklf Cklfsf2a Cklfsf7 Cyr61 G1p2 Prkca
263	GO:0006935 [6]: chemotaxis	6	6	404	97	12122	-3.3	0.0	2.14	1.09	Cklf Cklfsf2a Cklfsf7 Cyr61 G1p2 Prkca
264	GO:0009611 [5]: response to wounding	7	7	403	325	11894	-3.31	0.0	0.09	0.03	Cxcl1 Fcgr1 Il1rap Mif Nfkbiz Prkca Pycard
265	GO:0008652 [7]: amino acid biosynthesis	3	3	407	30	12189	-3.32	0.0	2.4	1.2	Ass1 Psat1 Pycr2
266	GO:0030154 [3]: cell differentiation	7	7	403	323	11896	-3.33	0.0	0.09	0.03	Cbfb Dnase2a Epha2 Hey1 Metrn Ptk7 Sox10
267	GO:0009653 [3]: morphogenesis	35	35	375	1071	11148	-3.33	0.0	0.53	0.27	Cald1 Cbfb Ccnf Cenpf Chl1 Col11a1 Cst6 Cyr61 Dnase2a Enpp1 Ephb3 Etv1 Etv5 Foxc1 Hey1 Id2 Igsf9 Insr Lamr1 Lmo4 Ltap Metrn Mmp13 Phlda2 Ptk7 Rcn2 Sema4g Smarcc1 Stmn1 Tacc3 Tiam1 Tnfrsf12a Traf4 Tuft1 Wdr5
268	GO:0006996 [5]: organelle organization and biogenesis	21	21	389	726	11493	-3.34	0.0	0.24	0.13	1700113O17Rik Asf1b Birc5 Brca1 Cbx1 Coro1c H2afx Kif20a Kif22 Kif2c Kif4 Mcm2 Myo10 Nusap1 Ptk7 Slc30a6 Smarcc1 Stmn1 Suv39h1 Tctex1 Tubb5
269	GO:0009887 [4]: organogenesis	32	32	378	918	11301	-3.37	0.0	0.82	0.44	Cald1 Cbfb Ccnf Cenpf Chl1 Col11a1 Cst6 Cyr61 Dnase2a Enpp1 Ephb3 Etv1 Etv5 Foxc1 Hey1 Id2 Igsf9 Insr Lamr1 Metrn Mmp13 Phlda2 Rcn2 Sema4g Smarcc1 Stmn1 Tacc3 Tiam1 Tnfrsf12a Traf4 Tuft1 Wdr5
270	GO:0048513 [3]: organ development	32	32	378	924	11295	-3.37	0.0	0.79	0.42	Cald1 Cbfb Ccnf Cenpf Chl1 Col11a1 Cst6 Cyr61 Dnase2a Enpp1 Ephb3 Etv1 Etv5 Foxc1 Hey1 Id2 Igsf9 Insr Lamr1 Metrn Mmp13 Phlda2 Rcn2 Sema4g Smarcc1 Stmn1 Tacc3 Tiam1 Tnfrsf12a Traf4 Tuft1 Wdr5
271	GO:0042592 [3]: homeostasis	1	1	409	120	12099	-3.39	0.0	0.02	0.0	Slc9a3r1
272	GO:0006366 [8]: transcription from Pol II promoter	4	4	406	224	11995	-3.39	0.0	0.06	0.01	Cbfb Gtf2e2 Lmo4 Sap30
273	GO:0006118 [6]: electron transport	6	6	404	286	11933	-3.4	0.0	0.09	0.03	Acox2 Ero1l Nqo1 Pitrm1 Racgap1 Smox
274	GO:0016051 [6]: carbohydrate biosynthesis	4	4	406	53	12166	-3.41	0.0	2.18	1.09	Cmas D3Bwg0562e Hs2st1 Pck2
275	GO:0006396 [6]: RNA processing	13	13	397	298	11921	-3.41	0.0	1.55	0.8	0610009D07Rik Gemin6 Hnrpab Hrmt1l1 Lsm8 Ptbp1 Qtrt1 Rbm12 Rbmx Rbmxrt Sart3 Snrpb2 Wdr4
276	GO:0019226 [5]: transmission of nerve impulse	2	2	408	155	12064	-3.42	0.0	0.04	0.01	Gabrp Slc5a9
277	GO:0005976 [5]: polysaccharide metabolism	3	3	407	32	12187	-3.43	0.0	2.27	1.13	Cmas D3Bwg0562e Hs2st1
278	GO:0019953 [4]: sexual reproduction	2	2	408	154	12065	-3.44	0.0	0.04	0.01	H2afx Pafah1b3
279	GO:0000003 [3]: reproduction	2	2	408	154	12065	-3.44	0.0	0.04	0.01	H2afx Pafah1b3
280	GO:0000902 [4]: cellular morphogenesis	2	2	408	154	12065	-3.44	0.0	0.04	0.01	Cyr61 Ptk7
281	GO:0000375 [8]: RNA splicing, via transesterification reactions	9	9	401	184	12035	-3.44	0.0	1.73	0.9	0610009D07Rik Gemin6 Hnrpab Lsm8 Ptbp1 Rbm12 Rbmx Rbmxrt Snrpb2
282	GO:0000377 [9]: RNA splicing, via transesterification reactions with bulged adenosine as nucleophile	9	9	401	184	12035	-3.44	0.0	1.73	0.9	0610009D07Rik Gemin6 Hnrpab Lsm8 Ptbp1 Rbm12 Rbmx Rbmxrt Snrpb2
283	GO:0000398 [8]: nuclear mRNA splicing, via spliceosome	9	9	401	184	12035	-3.44	0.0	1.73	0.9	0610009D07Rik Gemin6 Hnrpab Lsm8 Ptbp1 Rbm12 Rbmx Rbmxrt Snrpb2
284	GO:0044255 [5]: cellular lipid metabolism	14	14	396	333	11886	-3.45	0.0	1.43	0.78	Acox2 Acsl4 B4galt6 Ch25h Cmas Galgt1 Hmgcr Lta4h Mtmr9 Pigf Scd2 Srebf2 Stard3 Stard5
285	GO:0015672 [7]: monovalent inorganic cation transport	4	4	406	220	11999	-3.45	0.0	0.07	0.02	Atp1a1 Kcne3 Kcnn4 Slc5a9
286	GO:0006950 [4]: response to stress	25	25	385	782	11437	-3.47	0.0	0.47	0.24	Brca1 Brca2 Casp1 Chaf1b Chek1 Cxcl1 Fcgr1 Gpx2 Gtf2h3 Gtf2h4 H2afx Hus1 Il1rap Mif Mpg Msh2 Mx2 Nfkbiz Prkca Pttg1 Pycard Rad51 Rfc5 Tacc3 Tdg
287	GO:0006310 [6]: DNA recombination	3	3	407	33	12186	-3.48	0.0	2.2	1.09	H2afx Msh2 Rad51
288	GO:0008610 [6]: lipid biosynthesis	8	8	402	159	12060	-3.48	0.0	1.73	0.9	B4galt6 Cmas Hmgcr Lta4h Pigf Scd2 Stard3 Stard5
289	GO:0007264 [6]: small GTPase mediated signal transduction	9	9	401	187	12032	-3.49	0.0	1.67	0.86	Arf1 Arf6 Dok1 Iqgap1 Nras Rab7l1 Rhoc Rhod Tiam1
290	GO:0008380 [7]: RNA splicing	9	9	401	188	12031	-3.5	0.0	1.65	0.85	0610009D07Rik Gemin6 Hnrpab Lsm8 Ptbp1 Rbm12 Rbmx Rbmxrt Snrpb2
291	GO:0006811 [5]: ion transport	16	16	394	549	11670	-3.54	0.0	0.29	0.14	Atp1a1 C1ql3 Cacnb3 Clic1 Col11a1 Col9a1 Emid1 Gabrp Itpr3 Kcne3 Kcnn4 Sfxn3 Slc30a6 Slc31a2 Slc5a9 Slco1a5
292	GO:0000041 [8]: transition metal ion transport	3	3	407	34	12185	-3.54	0.0	2.14	1.09	Sfxn3 Slc30a6 Slc31a2
293	GO:0050727 [6]: regulation of inflammatory response	2	2	408	15	12204	-3.55	0.0	2.27	1.13	Fcgr1 Prkca
294	GO:0008629 [9]: induction of apoptosis by intracellular signals	2	2	408	15	12204	-3.55	0.0	2.27	1.13	Brca1 Prkca
295	GO:0008104 [4]: protein localization	14	14	396	495	11724	-3.56	0.0	0.25	0.14	Arf1 Arf6 C330016O10Rik Ccnb1-rs1 Kif20a Nup37 Rab7l1 Ranbp3 Snx1 Snx12 Snx6 Tacc3 Tdg Ywhae
296	GO:0018193 [8]: peptidyl-amino acid modification	4	4	406	57	12162	-3.56	0.0	2.0	1.01	Ddost Dyrk3 Pbk Prkca
297	GO:0006334 [8]: nucleosome assembly	4	4	406	58	12161	-3.59	0.0	1.95	1.0	1700113O17Rik Asf1b H2afx Mcm2
298	GO:0015012 [7]: heparan sulfate proteoglycan biosynthesis	1	1	409	2	12217	-3.59	0.0	2.36	1.2	Hs2st1
299	GO:0018107 [9]: peptidyl-threonine phosphorylation	1	1	409	2	12217	-3.59	0.0	2.36	1.2	Pbk
300	GO:0018210 [9]: peptidyl-threonine modification	1	1	409	2	12217	-3.59	0.0	2.36	1.2	Pbk
301	GO:0030071 [8]: regulation of mitotic metaphase/anaphase transition	1	1	409	2	12217	-3.59	0.0	2.36	1.2	Mad2l1
302	GO:0030330 [7]: DNA damage response, signal transduction by p53 class mediator	1	1	409	2	12217	-3.59	0.0	2.36	1.2	Mif
303	GO:0035089 [7]: establishment of apical/basal cell polarity	1	1	409	2	12217	-3.59	0.0	2.36	1.2	Ptk7
304	GO:0042590 [7]: antigen presentation, exogenous antigen via MHC class I	1	1	409	2	12217	-3.59	0.0	2.36	1.2	Fcgr1
305	GO:0043154 [8]: negative regulation of caspase activation	1	1	409	2	12217	-3.59	0.0	2.36	1.2	Nr4a1
306	GO:0044271 [5]: nitrogen compound biosynthesis	1	1	409	2	12217	-3.59	0.0	2.36	1.2	Ass1
307	GO:0045132 [8]: meiotic chromosome segregation	1	1	409	2	12217	-3.59	0.0	2.36	1.2	Pttg1
308	GO:0045197 [7]: establishment and/or maintenance of epithelial cell polarity	1	1	409	2	12217	-3.59	0.0	2.36	1.2	Ptk7
309	GO:0045773 [7]: positive regulation of axon extension	1	1	409	2	12217	-3.59	0.0	2.36	1.2	Tnfrsf12a
310	GO:0046325 [7]: negative regulation of glucose import	1	1	409	2	12217	-3.59	0.0	2.36	1.2	Prkca
311	GO:0046349 [7]: amino sugar biosynthesis	1	1	409	2	12217	-3.59	0.0	2.36	1.2	Cmas
312	GO:0046627 [6]: negative regulation of insulin receptor signaling pathway	1	1	409	2	12217	-3.59	0.0	2.36	1.2	Prkca
313	GO:0051047 [5]: positive regulation of secretion	1	1	409	2	12217	-3.59	0.0	2.36	1.2	Kcnn4
314	GO:0051181 [5]: cofactor transport	1	1	409	2	12217	-3.59	0.0	2.36	1.2	Slc6a8
315	GO:0051225 [9]: spindle assembly	1	1	409	2	12217	-3.59	0.0	2.36	1.2	Tubb5
316	GO:0051227 [10]: mitotic spindle assembly	1	1	409	2	12217	-3.59	0.0	2.36	1.2	Tubb5
317	GO:0051235 [4]: maintenance of localization	1	1	409	2	12217	-3.59	0.0	2.36	1.2	Tacc3
318	GO:0000320 [7]: re-entry into mitotic cell cycle	1	1	409	2	12217	-3.59	0.0	2.36	1.2	Ccnf
319	GO:0001719 [9]: inhibition of caspase activation	1	1	409	2	12217	-3.59	0.0	2.36	1.2	Nr4a1
320	GO:0001802 [6]: type III hypersensitivity	1	1	409	2	12217	-3.59	0.0	2.36	1.2	Fcgr1
321	GO:0001803 [7]: regulation of type III hypersensitivity	1	1	409	2	12217	-3.59	0.0	2.36	1.2	Fcgr1
322	GO:0001805 [8]: positive regulation of type III hypersensitivity	1	1	409	2	12217	-3.59	0.0	2.36	1.2	Fcgr1
323	GO:0001824 [3]: blastocyst development	1	1	409	2	12217	-3.59	0.0	2.36	1.2	5830426I05Rik
324	GO:0001832 [4]: blastocyst growth	1	1	409	2	12217	-3.59	0.0	2.36	1.2	5830426I05Rik
325	GO:0001833 [5]: inner cell mass cell proliferation	1	1	409	2	12217	-3.59	0.0	2.36	1.2	5830426I05Rik
326	GO:0006526 [6]: arginine biosynthesis	1	1	409	2	12217	-3.59	0.0	2.36	1.2	Ass1
327	GO:0006893 [7]: Golgi to plasma membrane transport	1	1	409	2	12217	-3.59	0.0	2.36	1.2	Chic2
328	GO:0006940 [5]: regulation of smooth muscle contraction	1	1	409	2	12217	-3.59	0.0	2.36	1.2	Cald1
329	GO:0007089 [7]: traversing start control point of mitotic cell cycle	1	1	409	2	12217	-3.59	0.0	2.36	1.2	Mtbp
330	GO:0007095 [9]: mitotic G2 checkpoint	1	1	409	2	12217	-3.59	0.0	2.36	1.2	Cdc2a
331	GO:0009048 [5]: dosage compensation, by inactivation of X chromosome	1	1	409	2	12217	-3.59	0.0	2.36	1.2	Brca1
332	GO:0009133 [7]: nucleoside diphosphate biosynthesis	1	1	409	2	12217	-3.59	0.0	2.36	1.2	Papss1
333	GO:0009186 [8]: deoxyribonucleoside diphosphate metabolism	1	1	409	2	12217	-3.59	0.0	2.36	1.2	Rrm2
334	GO:0009264 [7]: deoxyribonucleotide catabolism	1	1	409	2	12217	-3.59	0.0	2.36	1.2	Nudt1
335	GO:0006412 [6]: protein biosynthesis	13	13	397	463	11756	-3.59	0.0	0.25	0.14	Ddost Eif2b2 Galnt10 Galnt7 Il1rap Lamr1 Phlda1 Pigf Plek2 Rpl31 Rpl7l1 St3gal5 St6galnac4
336	GO:0030163 [6]: protein catabolism	18	18	392	496	11723	-3.6	0.0	0.9	0.49	Adamts7 Casp1 Casp2 Cpe Fbxo17 Gzmc Hpn Lap3 Lta4h Mmp13 Pgpep1 Psma5 Spag5 Thop1 Ube2c Uchl4 Usp18 Xpnpep1
337	GO:0016070 [5]: RNA metabolism	14	14	396	354	11865	-3.6	0.0	1.17	0.64	0610009D07Rik Dut Gemin6 Hnrpab Hrmt1l1 Lsm8 Ptbp1 Qtrt1 Rbm12 Rbmx Rbmxrt Sart3 Snrpb2 Wdr4
338	GO:0043285 [5]: biopolymer catabolism	18	18	392	499	11720	-3.61	0.0	0.88	0.49	Adamts7 Casp1 Casp2 Cpe Fbxo17 Gzmc Hpn Lap3 Lta4h Mmp13 Pgpep1 Psma5 Spag5 Thop1 Ube2c Uchl4 Usp18 Xpnpep1
339	GO:0009057 [5]: macromolecule catabolism	19	19	391	555	11664	-3.62	0.0	0.69	0.38	Adamts7 Casp1 Casp2 Cpe Fbxo17 Gzmc Hpn Lap3 Lta4h Mmp13 Pfkp Pgpep1 Psma5 Spag5 Thop1 Ube2c Uchl4 Usp18 Xpnpep1
340	GO:0008632 [7]: apoptotic program	3	3	407	36	12183	-3.63	0.0	2.02	1.04	Eya2 Nr4a1 Pycard
341	GO:0009063 [7]: amino acid catabolism	3	3	407	36	12183	-3.63	0.0	2.02	1.04	Ahcy Arg1 Ddah2
342	GO:0008286 [8]: insulin receptor signaling pathway	2	2	408	16	12203	-3.63	0.0	2.17	1.09	Insr Prkca
343	GO:0045184 [5]: establishment of protein localization	14	14	396	476	11743	-3.64	0.0	0.32	0.15	Arf1 Arf6 C330016O10Rik Ccnb1-rs1 Kif20a Nup37 Rab7l1 Ranbp3 Snx1 Snx12 Snx6 Tacc3 Tdg Ywhae
344	GO:0009117 [6]: nucleotide metabolism	7	7	403	141	12078	-3.65	0.0	1.58	0.82	Dut Enpp1 Nme4 Nudt1 Papss1 Prps2 Rrm2
345	GO:0044265 [6]: cellular macromolecule catabolism	18	18	392	538	11681	-3.66	0.0	0.62	0.33	Adamts7 Casp1 Casp2 Cpe Gzmc Hpn Lap3 Lta4h Mmp13 Pfkp Pgpep1 Psma5 Spag5 Thop1 Ube2c Uchl4 Usp18 Xpnpep1
346	GO:0015031 [5]: protein transport	14	14	396	472	11747	-3.66	0.0	0.33	0.16	Arf1 Arf6 C330016O10Rik Ccnb1-rs1 Kif20a Nup37 Rab7l1 Ranbp3 Snx1 Snx12 Snx6 Tacc3 Tdg Ywhae
347	GO:0044257 [7]: cellular protein catabolism	17	17	393	479	11740	-3.66	0.0	0.81	0.43	Adamts7 Casp1 Casp2 Cpe Gzmc Hpn Lap3 Lta4h Mmp13 Pgpep1 Psma5 Spag5 Thop1 Ube2c Uchl4 Usp18 Xpnpep1
348	GO:0006508 [8]: proteolysis and peptidolysis	17	17	393	479	11740	-3.66	0.0	0.81	0.43	Adamts7 Casp1 Casp2 Cpe Gzmc Hpn Lap3 Lta4h Mmp13 Pgpep1 Psma5 Spag5 Thop1 Ube2c Uchl4 Usp18 Xpnpep1
349	GO:0019752 [6]: carboxylic acid metabolism	12	12	398	301	11918	-3.68	0.0	1.14	0.63	Acox2 Acsl4 Ahcy Arg1 Ass1 Cmas Ddah2 Gatm Lta4h Psat1 Pycr2 Scd2
350	GO:0006082 [5]: organic acid metabolism	12	12	398	301	11918	-3.68	0.0	1.14	0.63	Acox2 Acsl4 Ahcy Arg1 Ass1 Cmas Ddah2 Gatm Lta4h Psat1 Pycr2 Scd2
351	GO:0009059 [5]: macromolecule biosynthesis	17	17	393	512	11707	-3.68	0.0	0.59	0.31	Cmas D3Bwg0562e Ddost Eif2b2 Galnt10 Galnt7 Hs2st1 Il1rap Lamr1 Pck2 Phlda1 Pigf Plek2 Rpl31 Rpl7l1 St3gal5 St6galnac4
352	GO:0046907 [5]: intracellular transport	16	16	394	458	11761	-3.69	0.0	0.75	0.4	Arf1 Arf6 C330016O10Rik Ccnb1-rs1 Chic2 Kif20a Kif2c Kif4 Nup155 Slc30a6 Snx1 Snx6 Tacc3 Tdg Tubb5 Ywhae
353	GO:0001775 [4]: cell activation	1	1	409	107	12112	-3.7	0.0	0.03	0.0	Cbfb
354	GO:0006937 [4]: regulation of muscle contraction	2	2	408	17	12202	-3.71	0.0	2.08	1.08	Cald1 Prkca
355	GO:0006812 [6]: cation transport	10	10	400	367	11852	-3.71	0.0	0.24	0.13	Atp1a1 Cacnb3 Clic1 Itpr3 Kcne3 Kcnn4 Sfxn3 Slc30a6 Slc31a2 Slc5a9
356	GO:0006629 [5]: lipid metabolism	15	15	395	419	11800	-3.71	0.0	0.82	0.44	Acox2 Acsl4 B4galt6 Ch25h Cmas Galgt1 Hmgcr Lta4h Mtmr9 Pafah1b3 Pigf Scd2 Srebf2 Stard3 Stard5
357	GO:0007268 [6]: synaptic transmission	2	2	408	140	12079	-3.71	0.0	0.05	0.01	Gabrp Slc5a9
358	GO:0007010 [6]: cytoskeleton organization and biogenesis	13	13	397	342	11877	-3.72	0.0	1.0	0.53	Birc5 Brca1 Coro1c Kif20a Kif22 Kif2c Kif4 Myo10 Nusap1 Ptk7 Stmn1 Tctex1 Tubb5
359	GO:0007018 [7]: microtubule-based movement	4	4	406	62	12157	-3.72	0.0	1.79	0.92	Kif20a Kif2c Kif4 Tubb5
360	GO:0007155 [4]: cell adhesion	15	15	395	467	11752	-3.72	0.0	0.5	0.26	Col11a1 Col4a5 Col9a1 Col9a3 Comp Cyr61 Ddr1 Dsc2 Myo10 Npnt Pcdh18 Pcdhb21 Ptk7 Ssx2ip Tnfrsf12a
361	GO:0051094 [4]: positive regulation of development	3	3	407	38	12181	-3.72	0.0	1.92	1.0	Metrn Tiam1 Tnfrsf12a
362	GO:0006576 [6]: biogenic amine metabolism	3	3	407	38	12181	-3.72	0.0	1.92	1.0	Sat1 Smox Sms
363	GO:0045321 [5]: immune cell activation	1	1	409	106	12113	-3.73	0.0	0.03	0.0	Cbfb
364	GO:0006954 [5]: inflammatory response	6	6	404	117	12102	-3.73	0.0	1.56	0.8	Cxcl1 Fcgr1 Mif Nfkbiz Prkca Pycard
365	GO:0009628 [5]: response to abiotic stimulus	10	10	400	362	11857	-3.74	0.0	0.26	0.14	Cklf Cklfsf2a Cklfsf7 Cyr61 G1p2 Hus1 Msh2 Pde6b Prkca Prom1
366	GO:0006886 [6]: intracellular protein transport	9	9	401	335	11884	-3.74	0.0	0.23	0.13	Arf1 Arf6 C330016O10Rik Ccnb1-rs1 Snx1 Snx6 Tacc3 Tdg Ywhae
367	GO:0006461 [7]: protein complex assembly	5	5	405	91	12128	-3.77	0.0	1.6	0.82	1700113O17Rik Asf1b Gemin6 H2afx Mcm2
368	GO:0030705 [6]: cytoskeleton-dependent intracellular transport	4	4	406	64	12155	-3.78	0.0	1.72	0.9	Kif20a Kif2c Kif4 Tubb5
369	GO:0006325 [7]: establishment and/or maintenance of chromatin architecture	7	7	403	150	12069	-3.78	0.0	1.39	0.75	1700113O17Rik Asf1b Cbx1 H2afx Mcm2 Smarcc1 Suv39h1
370	GO:0005975 [5]: carbohydrate metabolism	11	11	399	286	11933	-3.79	0.0	0.99	0.53	B4galt6 Brca1 Cmas Col11a1 D3Bwg0562e Ggta1 Hs2st1 Pck2 Pfkp Smpdl3b Tdg
371	GO:0010165 [7]: response to X-ray	1	1	409	3	12216	-3.85	0.0	2.09	1.09	Msh2
372	GO:0015074 [6]: DNA integration	1	1	409	3	12216	-3.85	0.0	2.09	1.09	Ppfibp2
373	GO:0015858 [6]: nucleoside transport	1	1	409	3	12216	-3.85	0.0	2.09	1.09	Slc29a1
374	GO:0018105 [9]: peptidyl-serine phosphorylation	1	1	409	3	12216	-3.85	0.0	2.09	1.09	Pbk
375	GO:0018209 [9]: peptidyl-serine modification	1	1	409	3	12216	-3.85	0.0	2.09	1.09	Pbk
376	GO:0030002 [6]: anion homeostasis	1	1	409	3	12216	-3.85	0.0	2.09	1.09	Slc9a3r1
377	GO:0030010 [6]: establishment of cell polarity	1	1	409	3	12216	-3.85	0.0	2.09	1.09	Ptk7
378	GO:0030201 [6]: heparan sulfate proteoglycan metabolism	1	1	409	3	12216	-3.85	0.0	2.09	1.09	Hs2st1
379	GO:0042990 [8]: regulation of transcription factor-nucleus import	1	1	409	3	12216	-3.85	0.0	2.09	1.09	Tacc3
380	GO:0042991 [8]: transcription factor-nucleus import	1	1	409	3	12216	-3.85	0.0	2.09	1.09	Tacc3
381	GO:0045087 [5]: innate immune response	1	1	409	3	12216	-3.85	0.0	2.09	1.09	Mx2
382	GO:0046489 [10]: phosphoinositide biosynthesis	1	1	409	3	12216	-3.85	0.0	2.09	1.09	Pigf
383	GO:0046626 [5]: regulation of insulin receptor signaling pathway	1	1	409	3	12216	-3.85	0.0	2.09	1.09	Prkca
384	GO:0046851 [6]: negative regulation of bone remodeling	1	1	409	3	12216	-3.85	0.0	2.09	1.09	Enpp1
385	GO:0051053 [7]: negative regulation of DNA metabolism	1	1	409	3	12216	-3.85	0.0	2.09	1.09	Msh2
386	GO:0000103 [7]: sulfate assimilation	1	1	409	3	12216	-3.85	0.0	2.09	1.09	Papss1
387	GO:0001738 [5]: morphogenesis of a polarized epithelium	1	1	409	3	12216	-3.85	0.0	2.09	1.09	Ptk7
388	GO:0001788 [7]: antibody-dependent cellular cytotoxicity	1	1	409	3	12216	-3.85	0.0	2.09	1.09	Fcgr1
389	GO:0006301 [7]: postreplication repair	1	1	409	3	12216	-3.85	0.0	2.09	1.09	Msh2
390	GO:0006506 [9]: GPI anchor biosynthesis	1	1	409	3	12216	-3.85	0.0	2.09	1.09	Pigf
391	GO:0006561 [9]: proline biosynthesis	1	1	409	3	12216	-3.85	0.0	2.09	1.09	Pycr2
392	GO:0006599 [7]: phosphagen metabolism	1	1	409	3	12216	-3.85	0.0	2.09	1.09	Gatm
393	GO:0006791 [6]: sulfur utilization	1	1	409	3	12216	-3.85	0.0	2.09	1.09	Papss1
394	GO:0007091 [9]: mitotic metaphase/anaphase transition	1	1	409	3	12216	-3.85	0.0	2.09	1.09	Mad2l1
395	GO:0007094 [9]: mitotic spindle checkpoint	1	1	409	3	12216	-3.85	0.0	2.09	1.09	Mad2l1
396	GO:0007216 [7]: metabotropic glutamate receptor signaling pathway	1	1	409	3	12216	-3.85	0.0	2.09	1.09	Homer1
397	GO:0007263 [6]: nitric oxide mediated signal transduction	1	1	409	3	12216	-3.85	0.0	2.09	1.09	Ddah2
398	GO:0008340 [4]: determination of adult life span	1	1	409	3	12216	-3.85	0.0	2.09	1.09	Msh2
399	GO:0009135 [8]: purine nucleoside diphosphate metabolism	1	1	409	3	12216	-3.85	0.0	2.09	1.09	Papss1
400	GO:0009146 [8]: purine nucleoside triphosphate catabolism	1	1	409	3	12216	-3.85	0.0	2.09	1.09	Nudt1
401	GO:0009179 [9]: purine ribonucleoside diphosphate metabolism	1	1	409	3	12216	-3.85	0.0	2.09	1.09	Papss1
402	GO:0016192 [5]: vesicle-mediated transport	6	6	404	241	11978	-3.89	0.0	0.2	0.11	Arf6 Chic2 Coro1c Fcgr1 Pstpip1 Slc30a6
403	GO:0006397 [7]: mRNA processing	9	9	401	233	11986	-3.91	0.0	0.95	0.51	0610009D07Rik Gemin6 Hnrpab Lsm8 Ptbp1 Rbm12 Rbmx Rbmxrt Snrpb2
404	GO:0008203 [7]: cholesterol metabolism	3	3	407	43	12176	-3.91	0.0	1.68	0.86	Ch25h Hmgcr Srebf2
405	GO:0007276 [5]: gametogenesis	2	2	408	129	12090	-3.92	0.0	0.07	0.02	H2afx Pafah1b3
406	GO:0016485 [8]: protein processing	2	2	408	20	12199	-3.92	0.0	1.84	0.96	Casp1 Cpe
407	GO:0007265 [7]: Ras protein signal transduction	2	2	408	20	12199	-3.92	0.0	1.84	0.96	Dok1 Nras
408	GO:0007399 [5]: neurogenesis	9	9	401	298	11921	-3.93	0.0	0.4	0.2	Chl1 Ephb3 Etv1 Igsf9 Metrn Sema4g Stmn1 Tiam1 Tnfrsf12a
409	GO:0008202 [6]: steroid metabolism	5	5	405	100	12119	-3.94	0.0	1.37	0.75	Ch25h Hmgcr Srebf2 Stard3 Stard5
410	GO:0046649 [6]: lymphocyte activation	1	1	409	97	12122	-3.94	0.0	0.04	0.01	Cbfb
411	GO:0002009 [4]: morphogenesis of an epithelium	3	3	407	44	12175	-3.94	0.0	1.63	0.84	Lmo4 Ltap Ptk7
412	GO:0006457 [7]: protein folding	4	4	406	184	12035	-3.94	0.0	0.15	0.08	2700075B01Rik Cct3 Cct6a Ero1l
413	GO:0016071 [6]: mRNA metabolism	9	9	401	243	11976	-3.95	0.0	0.84	0.45	0610009D07Rik Gemin6 Hnrpab Lsm8 Ptbp1 Rbm12 Rbmx Rbmxrt Snrpb2
414	GO:0009790 [3]: embryonic development	7	7	403	167	12052	-3.95	0.0	1.09	0.59	5830426I05Rik Birc5 Cyr61 Hmgcr Lmo4 Ltap Ptk7
415	GO:0006520 [6]: amino acid metabolism	6	6	404	134	12085	-3.96	0.0	1.19	0.65	Ahcy Arg1 Ass1 Ddah2 Psat1 Pycr2
416	GO:0030001 [7]: metal ion transport	9	9	401	289	11930	-3.96	0.0	0.45	0.23	Atp1a1 Cacnb3 Clic1 Kcne3 Kcnn4 Sfxn3 Slc30a6 Slc31a2 Slc5a9
417	GO:0042221 [6]: response to chemical substance	6	6	404	230	11989	-3.98	0.0	0.24	0.13	Cklf Cklfsf2a Cklfsf7 Cyr61 G1p2 Prkca
418	GO:0045935 [6]: positive regulation of nucleobase, nucleoside, nucleotide and nucleic acid metabolism	1	1	409	95	12124	-3.98	0.0	0.04	0.01	Cbfb
419	GO:0045941 [7]: positive regulation of transcription	1	1	409	94	12125	-4.0	0.0	0.04	0.01	Cbfb
420	GO:0016125 [6]: sterol metabolism	3	3	407	46	12173	-4.01	0.0	1.55	0.8	Ch25h Hmgcr Srebf2
421	GO:0006790 [5]: sulfur metabolism	3	3	407	46	12173	-4.01	0.0	1.55	0.8	Ahcy Hs2st1 Papss1
422	GO:0009309 [6]: amine biosynthesis	3	3	407	46	12173	-4.01	0.0	1.55	0.8	Ass1 Psat1 Pycr2
423	GO:0006919 [6]: caspase activation	2	2	408	22	12197	-4.02	0.0	1.7	0.88	Nr4a1 Pycard
424	GO:0030029 [7]: actin filament-based process	1	1	409	93	12126	-4.03	0.0	0.05	0.01	Coro1c
425	GO:0051239 [4]: regulation of organismal physiological process	5	5	405	107	12112	-4.03	0.0	1.21	0.65	Enpp1 Fcgr1 Gnai3 Hbegf Prkca
426	GO:0018196 [9]: peptidyl-asparagine modification	1	1	409	4	12215	-4.03	0.0	1.88	1.0	Ddost
427	GO:0018211 [9]: peptidyl-tryptophan modification	1	1	409	4	12215	-4.03	0.0	1.88	1.0	Ddost
428	GO:0030238 [4]: male sex determination	1	1	409	4	12215	-4.03	0.0	1.88	1.0	Insr
429	GO:0042278 [7]: purine nucleoside metabolism	1	1	409	4	12215	-4.03	0.0	1.88	1.0	Qtrt1
430	GO:0042306 [7]: regulation of protein-nucleus import	1	1	409	4	12215	-4.03	0.0	1.88	1.0	Tacc3
431	GO:0046128 [8]: purine ribonucleoside metabolism	1	1	409	4	12215	-4.03	0.0	1.88	1.0	Qtrt1
432	GO:0046839 [7]: phospholipid dephosphorylation	1	1	409	4	12215	-4.03	0.0	1.88	1.0	Mtmr9
433	GO:0050918 [7]: positive chemotaxis	1	1	409	4	12215	-4.03	0.0	1.88	1.0	Prkca
434	GO:0050920 [7]: regulation of chemotaxis	1	1	409	4	12215	-4.03	0.0	1.88	1.0	Prkca
435	GO:0050921 [8]: positive regulation of chemotaxis	1	1	409	4	12215	-4.03	0.0	1.88	1.0	Prkca
436	GO:0050926 [8]: regulation of positive chemotaxis	1	1	409	4	12215	-4.03	0.0	1.88	1.0	Prkca
437	GO:0050927 [9]: positive regulation of positive chemotaxis	1	1	409	4	12215	-4.03	0.0	1.88	1.0	Prkca
438	GO:0050930 [10]: induction of positive chemotaxis	1	1	409	4	12215	-4.03	0.0	1.88	1.0	Prkca
439	GO:0051052 [6]: regulation of DNA metabolism	1	1	409	4	12215	-4.03	0.0	1.88	1.0	Msh2
440	GO:0000080 [7]: G1 phase of mitotic cell cycle	1	1	409	4	12215	-4.03	0.0	1.88	1.0	Mtbp
441	GO:0001569 [5]: patterning of blood vessels	1	1	409	4	12215	-4.03	0.0	1.88	1.0	Cyr61
442	GO:0001890 [5]: placenta development	1	1	409	4	12215	-4.03	0.0	1.88	1.0	Ccnf
443	GO:0006054 [7]: N-acetylneuraminate metabolism	1	1	409	4	12215	-4.03	0.0	1.88	1.0	Cmas
444	GO:0006542 [9]: glutamine biosynthesis	1	1	409	4	12215	-4.03	0.0	1.88	1.0	Pycr2
445	GO:0006929 [6]: substrate-bound cell migration	1	1	409	4	12215	-4.03	0.0	1.88	1.0	Tnfrsf12a
446	GO:0007098 [8]: centrosome cycle	1	1	409	4	12215	-4.03	0.0	1.88	1.0	Brca1
447	GO:0007386 [4]: compartment specification	1	1	409	4	12215	-4.03	0.0	1.88	1.0	Pbx3
448	GO:0007549 [4]: dosage compensation	1	1	409	4	12215	-4.03	0.0	1.88	1.0	Brca1
449	GO:0009119 [7]: ribonucleoside metabolism	1	1	409	4	12215	-4.03	0.0	1.88	1.0	Qtrt1
450	GO:0009143 [7]: nucleoside triphosphate catabolism	1	1	409	4	12215	-4.03	0.0	1.88	1.0	Nudt1
451	GO:0009185 [8]: ribonucleoside diphosphate metabolism	1	1	409	4	12215	-4.03	0.0	1.88	1.0	Papss1
452	GO:0009200 [8]: deoxyribonucleoside triphosphate metabolism	1	1	409	4	12215	-4.03	0.0	1.88	1.0	Nudt1
453	GO:0008285 [6]: negative regulation of cell proliferation	3	3	407	47	12172	-4.04	0.0	1.51	0.8	Frk Mtbp Slfn2
454	GO:0051049 [5]: regulation of transport	3	3	407	48	12171	-4.07	0.0	1.47	0.8	Fcgr1 Prkca Tacc3
455	GO:0006916 [8]: anti-apoptosis	3	3	407	48	12171	-4.07	0.0	1.47	0.8	Birc5 Nr4a1 Zc3hc1
456	GO:0051276 [6]: chromosome organization and biogenesis	7	7	403	232	11987	-4.07	0.0	0.41	0.2	1700113O17Rik Asf1b Cbx1 H2afx Mcm2 Smarcc1 Suv39h1
457	GO:0009966 [4]: regulation of signal transduction	1	1	409	91	12128	-4.07	0.0	0.05	0.01	Prkca
458	GO:0015674 [7]: di-, tri-valent inorganic cation transport	5	5	405	110	12109	-4.07	0.0	1.15	0.63	Cacnb3 Clic1 Sfxn3 Slc30a6 Slc31a2
459	GO:0043280 [5]: positive regulation of caspase activity	2	2	408	23	12196	-4.08	0.0	1.64	0.84	Nr4a1 Pycard
460	GO:0043281 [4]: regulation of caspase activity	2	2	408	23	12196	-4.08	0.0	1.64	0.84	Nr4a1 Pycard
461	GO:0006909 [7]: phagocytosis	2	2	408	23	12196	-4.08	0.0	1.64	0.84	Coro1c Fcgr1
462	GO:0007001 [7]: chromosome organization and biogenesis (sensu Eukaryota)	7	7	403	227	11992	-4.08	0.0	0.45	0.23	1700113O17Rik Asf1b Cbx1 H2afx Mcm2 Smarcc1 Suv39h1
463	GO:0009260 [7]: ribonucleotide biosynthesis	3	3	407	49	12170	-4.09	0.0	1.44	0.78	Nme4 Papss1 Prps2
464	GO:0006605 [7]: protein targeting	5	5	405	190	12029	-4.11	0.0	0.27	0.14	C330016O10Rik Ccnb1-rs1 Tacc3 Tdg Ywhae
465	GO:0009792 [4]: embryonic development (sensu Metazoa)	1	1	409	88	12131	-4.13	0.0	0.05	0.01	5830426I05Rik
466	GO:0045934 [6]: negative regulation of nucleobase, nucleoside, nucleotide and nucleic acid metabolism	5	5	405	117	12102	-4.14	0.0	1.01	0.54	Atpif1 Bhlhb2 Msh2 Nab2 Sap30
467	GO:0006694 [7]: steroid biosynthesis	3	3	407	51	12168	-4.14	0.0	1.36	0.75	Hmgcr Stard3 Stard5
468	GO:0006066 [5]: alcohol metabolism	6	6	404	161	12058	-4.15	0.0	0.78	0.41	Ch25h Gdpd1 Hmgcr Pck2 Pfkp Srebf2
469	GO:0016055 [6]: Wnt receptor signaling pathway	4	4	406	83	12136	-4.15	0.0	1.16	0.63	Fzd9 Slc9a3r1 Tle2 Tle6
470	GO:0030036 [8]: actin cytoskeleton organization and biogenesis	1	1	409	87	12132	-4.16	0.0	0.06	0.01	Coro1c
471	GO:0009583 [7]: detection of light	2	2	408	25	12194	-4.17	0.0	1.52	0.8	Pde6b Prom1
472	GO:0048193 [6]: Golgi vesicle transport	2	2	408	25	12194	-4.17	0.0	1.52	0.8	Chic2 Slc30a6
473	GO:0009416 [7]: response to light	2	2	408	25	12194	-4.17	0.0	1.52	0.8	Pde6b Prom1
474	GO:0044262 [6]: cellular carbohydrate metabolism	6	6	404	187	12032	-4.18	0.0	0.51	0.26	Cmas Col11a1 D3Bwg0562e Hs2st1 Pck2 Pfkp
475	GO:0016202 [7]: regulation of myogenesis	1	1	409	5	12214	-4.19	0.0	1.72	0.9	Cenpf
476	GO:0016486 [6]: peptide hormone processing	1	1	409	5	12214	-4.19	0.0	1.72	0.9	Cpe
477	GO:0019217 [6]: regulation of fatty acid metabolism	1	1	409	5	12214	-4.19	0.0	1.72	0.9	Acsl4
478	GO:0030199 [5]: collagen fibril organization	1	1	409	5	12214	-4.19	0.0	1.72	0.9	Col11a1
479	GO:0030516 [6]: regulation of axon extension	1	1	409	5	12214	-4.19	0.0	1.72	0.9	Tnfrsf12a
480	GO:0035088 [6]: establishment and/or maintenance of apical/basal cell polarity	1	1	409	5	12214	-4.19	0.0	1.72	0.9	Ptk7
481	GO:0046323 [9]: glucose import	1	1	409	5	12214	-4.19	0.0	1.72	0.9	Prkca
482	GO:0046324 [6]: regulation of glucose import	1	1	409	5	12214	-4.19	0.0	1.72	0.9	Prkca
483	GO:0006268 [8]: DNA unwinding	1	1	409	5	12214	-4.19	0.0	1.72	0.9	Mcm2
484	GO:0006505 [10]: GPI anchor metabolism	1	1	409	5	12214	-4.19	0.0	1.72	0.9	Pigf
485	GO:0006518 [5]: peptide metabolism	1	1	409	5	12214	-4.19	0.0	1.72	0.9	Thop1
486	GO:0006564 [9]: L-serine biosynthesis	1	1	409	5	12214	-4.19	0.0	1.72	0.9	Psat1
487	GO:0007569 [4]: cell aging	1	1	409	5	12214	-4.19	0.0	1.72	0.9	Mif
488	GO:0006936 [3]: muscle contraction	3	3	407	53	12166	-4.19	0.0	1.3	0.7	Cald1 Prkca Wdr21
489	GO:0008033 [7]: tRNA processing	2	2	408	26	12193	-4.21	0.0	1.47	0.8	Qtrt1 Wdr4
490	GO:0019725 [4]: cell homeostasis	1	1	409	84	12135	-4.23	0.0	0.06	0.01	Slc9a3r1
491	GO:0050793 [3]: regulation of development	4	4	406	154	12065	-4.24	0.0	0.28	0.14	Cyr61 Metrn Tiam1 Tnfrsf12a
492	GO:0006511 [10]: ubiquitin-dependent protein catabolism	4	4	406	91	12128	-4.25	0.0	0.99	0.53	Psma5 Ube2c Uchl4 Usp18
493	GO:0006928 [4]: cell motility	5	5	405	162	12057	-4.25	0.0	0.45	0.23	Chl1 Ephb3 Etv1 Prkca Tnfrsf12a
494	GO:0016477 [5]: cell migration	5	5	405	135	12084	-4.25	0.0	0.74	0.4	Chl1 Ephb3 Etv1 Prkca Tnfrsf12a
495	GO:0009892 [5]: negative regulation of metabolism	5	5	405	137	12082	-4.25	0.0	0.71	0.39	Atpif1 Bhlhb2 Msh2 Nab2 Sap30
496	GO:0007389 [3]: pattern specification	3	3	407	131	12088	-4.26	0.0	0.2	0.11	Cyr61 Pbx3 Shrm
497	GO:0009259 [7]: ribonucleotide metabolism	3	3	407	57	12162	-4.27	0.0	1.17	0.64	Nme4 Papss1 Prps2
498	GO:0019941 [9]: modification-dependent protein catabolism	4	4	406	93	12126	-4.28	0.0	0.95	0.51	Psma5 Ube2c Uchl4 Usp18
499	GO:0006470 [8]: protein amino acid dephosphorylation	4	4	406	94	12125	-4.28	0.0	0.93	0.51	Dusp6 Eya2 Mtmr9 Ptpn2
500	GO:0009888 [5]: histogenesis	3	3	407	58	12161	-4.29	0.0	1.15	0.63	Col11a1 Cst6 Mmp13
501	GO:0016311 [7]: dephosphorylation	4	4	406	96	12123	-4.29	0.0	0.89	0.49	Dusp6 Eya2 Mtmr9 Ptpn2
502	GO:0010001 [4]: glial cell differentiation	1	1	409	6	12213	-4.31	0.0	1.58	0.82	Metrn
503	GO:0018195 [9]: peptidyl-arginine modification	1	1	409	6	12213	-4.31	0.0	1.58	0.82	Ddost
504	GO:0030865 [7]: cortical cytoskeleton organization and biogenesis	1	1	409	6	12213	-4.31	0.0	1.58	0.82	Coro1c
505	GO:0030866 [8]: cortical actin cytoskeleton organization and biogenesis	1	1	409	6	12213	-4.31	0.0	1.58	0.82	Coro1c
506	GO:0046822 [6]: regulation of nucleocytoplasmic transport	1	1	409	6	12213	-4.31	0.0	1.58	0.82	Tacc3
507	GO:0006195 [7]: purine nucleotide catabolism	1	1	409	6	12213	-4.31	0.0	1.58	0.82	Nudt1
508	GO:0006298 [7]: mismatch repair	1	1	409	6	12213	-4.31	0.0	1.58	0.82	Msh2
509	GO:0006354 [8]: RNA elongation	1	1	409	6	12213	-4.31	0.0	1.58	0.82	Polr3k
510	GO:0006560 [8]: proline metabolism	1	1	409	6	12213	-4.31	0.0	1.58	0.82	Pycr2
511	GO:0006825 [9]: copper ion transport	1	1	409	6	12213	-4.31	0.0	1.58	0.82	Slc31a2
512	GO:0008630 [7]: DNA damage response, signal transduction resulting in induction of apoptosis	1	1	409	6	12213	-4.31	0.0	1.58	0.82	Brca1
513	GO:0006897 [6]: endocytosis	3	3	407	126	12093	-4.32	0.0	0.23	0.13	Coro1c Fcgr1 Pstpip1
514	GO:0006163 [7]: purine nucleotide metabolism	3	3	407	61	12158	-4.33	0.0	1.07	0.57	Nme4 Nudt1 Papss1
515	GO:0007517 [5]: muscle development	4	4	406	132	12087	-4.35	0.0	0.43	0.22	Cald1 Cenpf Etv1 Rcn2
516	GO:0015698 [7]: inorganic anion transport	4	4	406	108	12111	-4.35	0.0	0.7	0.38	C1ql3 Col11a1 Col9a1 Emid1
517	GO:0006813 [8]: potassium ion transport	3	3	407	121	12098	-4.35	0.0	0.26	0.14	Atp1a1 Kcne3 Kcnn4
518	GO:0006820 [6]: anion transport	4	4	406	130	12089	-4.36	0.0	0.45	0.23	C1ql3 Col11a1 Col9a1 Emid1
519	GO:0007243 [6]: protein kinase cascade	3	3	407	120	12099	-4.37	0.0	0.27	0.14	Dok1 Prkca Thop1
520	GO:0006631 [6]: fatty acid metabolism	4	4	406	121	12098	-4.37	0.0	0.54	0.28	Acox2 Acsl4 Lta4h Scd2
521	GO:0044264 [6]: cellular polysaccharide metabolism	2	2	408	31	12188	-4.38	0.0	1.23	0.65	Cmas D3Bwg0562e
522	GO:0040007 [3]: growth	2	2	408	99	12120	-4.39	0.0	0.17	0.09	5830426I05Rik Cyr61
523	GO:0045045 [5]: secretory pathway	2	2	408	99	12120	-4.39	0.0	0.17	0.09	Chic2 Slc30a6
524	GO:0007156 [6]: homophilic cell adhesion	3	3	407	67	12152	-4.4	0.0	0.92	0.5	Dsc2 Pcdh18 Pcdhb21
525	GO:0048232 [6]: male gamete generation	2	2	408	98	12121	-4.41	0.0	0.17	0.09	H2afx Pafah1b3
526	GO:0007283 [7]: spermatogenesis	2	2	408	98	12121	-4.41	0.0	0.17	0.09	H2afx Pafah1b3
527	GO:0019216 [5]: regulation of lipid metabolism	1	1	409	7	12212	-4.41	0.0	1.46	0.8	Acsl4
528	GO:0030148 [8]: sphingolipid biosynthesis	1	1	409	7	12212	-4.41	0.0	1.46	0.8	B4galt6
529	GO:0042094 [7]: interleukin-2 biosynthesis	1	1	409	7	12212	-4.41	0.0	1.46	0.8	Il1rap
530	GO:0042829 [6]: defense response to pathogen	1	1	409	7	12212	-4.41	0.0	1.46	0.8	Fcgr1
531	GO:0042830 [7]: defense response to pathogenic bacteria	1	1	409	7	12212	-4.41	0.0	1.46	0.8	Fcgr1
532	GO:0044273 [6]: sulfur compound catabolism	1	1	409	7	12212	-4.41	0.0	1.46	0.8	Ahcy
533	GO:0045005 [8]: maintenance of fidelity during DNA-dependent DNA replication	1	1	409	7	12212	-4.41	0.0	1.46	0.8	Msh2
534	GO:0046036 [10]: CTP metabolism	1	1	409	7	12212	-4.41	0.0	1.46	0.8	Nme4
535	GO:0046039 [10]: GTP metabolism	1	1	409	7	12212	-4.41	0.0	1.46	0.8	Nme4
536	GO:0046051 [10]: UTP metabolism	1	1	409	7	12212	-4.41	0.0	1.46	0.8	Nme4
537	GO:0050708 [5]: regulation of protein secretion	1	1	409	7	12212	-4.41	0.0	1.46	0.8	Kcnn4
538	GO:0000072 [7]: M phase specific microtubule process	1	1	409	7	12212	-4.41	0.0	1.46	0.8	Brca1
539	GO:0000098 [7]: sulfur amino acid catabolism	1	1	409	7	12212	-4.41	0.0	1.46	0.8	Ahcy
540	GO:0001794 [6]: type IIa hypersensitivity	1	1	409	7	12212	-4.41	0.0	1.46	0.8	Fcgr1
541	GO:0001796 [7]: regulation of type IIa hypersensitivity	1	1	409	7	12212	-4.41	0.0	1.46	0.8	Fcgr1
542	GO:0001798 [8]: positive regulation of type IIa hypersensitivity	1	1	409	7	12212	-4.41	0.0	1.46	0.8	Fcgr1
543	GO:0006183 [10]: GTP biosynthesis	1	1	409	7	12212	-4.41	0.0	1.46	0.8	Nme4
544	GO:0006228 [10]: UTP biosynthesis	1	1	409	7	12212	-4.41	0.0	1.46	0.8	Nme4
545	GO:0006241 [10]: CTP biosynthesis	1	1	409	7	12212	-4.41	0.0	1.46	0.8	Nme4
546	GO:0006302 [7]: double-strand break repair	1	1	409	7	12212	-4.41	0.0	1.46	0.8	H2afx
547	GO:0006308 [6]: DNA catabolism	1	1	409	7	12212	-4.41	0.0	1.46	0.8	Dnase2a
548	GO:0006563 [8]: L-serine metabolism	1	1	409	7	12212	-4.41	0.0	1.46	0.8	Psat1
549	GO:0006635 [8]: fatty acid beta-oxidation	1	1	409	7	12212	-4.41	0.0	1.46	0.8	Acox2
550	GO:0007173 [8]: epidermal growth factor receptor signaling pathway	1	1	409	7	12212	-4.41	0.0	1.46	0.8	Hbegf
551	GO:0007215 [6]: glutamate signaling pathway	1	1	409	7	12212	-4.41	0.0	1.46	0.8	Homer1
552	GO:0009208 [9]: pyrimidine ribonucleoside triphosphate metabolism	1	1	409	7	12212	-4.41	0.0	1.46	0.8	Nme4
553	GO:0009209 [9]: pyrimidine ribonucleoside triphosphate biosynthesis	1	1	409	7	12212	-4.41	0.0	1.46	0.8	Nme4
554	GO:0009411 [7]: response to UV	1	1	409	7	12212	-4.41	0.0	1.46	0.8	Hus1
555	GO:0016481 [7]: negative regulation of transcription	3	3	407	114	12105	-4.41	0.0	0.31	0.15	Bhlhb2 Nab2 Sap30
556	GO:0006399 [6]: tRNA metabolism	3	3	407	68	12151	-4.41	0.0	0.9	0.49	Dut Qtrt1 Wdr4
557	GO:0051246 [5]: regulation of protein metabolism	1	1	409	75	12144	-4.41	0.0	0.08	0.03	Prkca
558	GO:0015980 [6]: energy derivation by oxidation of organic compounds	3	3	407	113	12106	-4.42	0.0	0.31	0.15	D3Bwg0562e Pck2 Pfkp
559	GO:0008015 [4]: circulation	2	2	408	33	12186	-4.43	0.0	1.15	0.63	Gnai3 Hbegf
560	GO:0008643 [5]: carbohydrate transport	2	2	408	33	12186	-4.43	0.0	1.15	0.63	Prkca Slc35a1
561	GO:0045893 [8]: positive regulation of transcription, DNA-dependent	1	1	409	73	12146	-4.45	0.0	0.09	0.03	Cbfb
562	GO:0030097 [5]: hemopoiesis	3	3	407	106	12113	-4.47	0.0	0.37	0.18	Cbfb Dnase2a Tacc3
563	GO:0005996 [6]: monosaccharide metabolism	2	2	408	92	12127	-4.48	0.0	0.21	0.11	Pck2 Pfkp
564	GO:0048514 [5]: blood vessel morphogenesis	3	3	407	76	12143	-4.48	0.0	0.74	0.4	Cyr61 Hey1 Tnfrsf12a
565	GO:0009165 [6]: nucleotide biosynthesis	3	3	407	101	12118	-4.48	0.0	0.41	0.2	Nme4 Papss1 Prps2
566	GO:0016339 [6]: calcium-dependent cell-cell adhesion	1	1	409	8	12211	-4.49	0.0	1.36	0.75	Pcdh18
567	GO:0030166 [7]: proteoglycan biosynthesis	1	1	409	8	12211	-4.49	0.0	1.36	0.75	Hs2st1
568	GO:0030218 [5]: erythrocyte differentiation	1	1	409	8	12211	-4.49	0.0	1.36	0.75	Dnase2a
569	GO:0046209 [5]: nitric oxide metabolism	1	1	409	8	12211	-4.49	0.0	1.36	0.75	Ddah2
570	GO:0046474 [9]: glycerophospholipid biosynthesis	1	1	409	8	12211	-4.49	0.0	1.36	0.75	Pigf
571	GO:0000188 [8]: inactivation of MAPK	1	1	409	8	12211	-4.49	0.0	1.36	0.75	Prkca
572	GO:0001649 [4]: osteoblast differentiation	1	1	409	8	12211	-4.49	0.0	1.36	0.75	Cbfb
573	GO:0001666 [5]: response to hypoxia	1	1	409	8	12211	-4.49	0.0	1.36	0.75	Casp1
574	GO:0006809 [5]: nitric oxide biosynthesis	1	1	409	8	12211	-4.49	0.0	1.36	0.75	Ddah2
575	GO:0006898 [7]: receptor mediated endocytosis	1	1	409	8	12211	-4.49	0.0	1.36	0.75	Fcgr1
576	GO:0007163 [5]: establishment and/or maintenance of cell polarity	1	1	409	8	12211	-4.49	0.0	1.36	0.75	Ptk7
577	GO:0007346 [7]: regulation of mitotic cell cycle	1	1	409	8	12211	-4.49	0.0	1.36	0.75	Ris2
578	GO:0007613 [4]: memory	1	1	409	8	12211	-4.49	0.0	1.36	0.75	Chst10
579	GO:0009218 [8]: pyrimidine ribonucleotide metabolism	1	1	409	8	12211	-4.49	0.0	1.36	0.75	Nme4
580	GO:0009220 [8]: pyrimidine ribonucleotide biosynthesis	1	1	409	8	12211	-4.49	0.0	1.36	0.75	Nme4
581	GO:0009617 [6]: response to bacteria	1	1	409	71	12148	-4.49	0.0	0.1	0.04	Fcgr1
582	GO:0050801 [4]: ion homeostasis	1	1	409	71	12148	-4.49	0.0	0.1	0.04	Slc9a3r1
583	GO:0006873 [5]: cell ion homeostasis	1	1	409	71	12148	-4.49	0.0	0.1	0.04	Slc9a3r1
584	GO:0050790 [3]: regulation of enzyme activity	3	3	407	99	12120	-4.5	0.0	0.43	0.22	Nr4a1 Prkca Pycard
585	GO:0016337 [5]: cell-cell adhesion	3	3	407	96	12123	-4.5	0.0	0.46	0.24	Dsc2 Pcdh18 Pcdhb21
586	GO:0016568 [8]: chromatin modification	3	3	407	81	12138	-4.5	0.0	0.66	0.36	Cbx1 Smarcc1 Suv39h1
587	GO:0001568 [4]: blood vessel development	3	3	407	86	12133	-4.5	0.0	0.59	0.31	Cyr61 Hey1 Tnfrsf12a
588	GO:0019318 [7]: hexose metabolism	2	2	408	90	12129	-4.51	0.0	0.22	0.12	Pck2 Pfkp
589	GO:0007610 [2]: behavior	3	3	407	89	12130	-4.51	0.0	0.55	0.28	Chl1 Chst10 Etv1
590	GO:0009795 [4]: embryonic morphogenesis	3	3	407	87	12132	-4.52	0.0	0.57	0.3	Lmo4 Ltap Ptk7
591	GO:0000226 [8]: microtubule cytoskeleton organization and biogenesis	2	2	408	38	12181	-4.54	0.0	0.98	0.53	Birc5 Brca1
592	GO:0016042 [5]: lipid catabolism	1	1	409	68	12151	-4.55	0.0	0.11	0.05	Pafah1b3
593	GO:0040008 [4]: regulation of growth	1	1	409	68	12151	-4.55	0.0	0.11	0.05	Cyr61
594	GO:0018108 [9]: peptidyl-tyrosine phosphorylation	2	2	408	39	12180	-4.55	0.0	0.95	0.51	Dyrk3 Prkca
595	GO:0018212 [9]: peptidyl-tyrosine modification	2	2	408	39	12180	-4.55	0.0	0.95	0.51	Dyrk3 Prkca
596	GO:0046467 [7]: membrane lipid biosynthesis	2	2	408	39	12180	-4.55	0.0	0.95	0.51	B4galt6 Pigf
597	GO:0042063 [6]: gliogenesis	1	1	409	9	12210	-4.56	0.0	1.27	0.68	Metrn
598	GO:0000086 [7]: G2/M transition of mitotic cell cycle	1	1	409	9	12210	-4.56	0.0	1.27	0.68	Chek1
599	GO:0001502 [7]: cartilage condensation	1	1	409	9	12210	-4.56	0.0	1.27	0.68	Col11a1
600	GO:0001570 [4]: vasculogenesis	1	1	409	9	12210	-4.56	0.0	1.27	0.68	Hey1
601	GO:0006829 [9]: zinc ion transport	1	1	409	9	12210	-4.56	0.0	1.27	0.68	Slc30a6
602	GO:0006939 [4]: smooth muscle contraction	1	1	409	9	12210	-4.56	0.0	1.27	0.68	Cald1
603	GO:0009070 [8]: serine family amino acid biosynthesis	1	1	409	9	12210	-4.56	0.0	1.27	0.68	Psat1
604	GO:0009156 [8]: ribonucleoside monophosphate biosynthesis	1	1	409	9	12210	-4.56	0.0	1.27	0.68	Prps2
605	GO:0051169 [6]: nuclear transport	1	1	409	67	12152	-4.57	0.0	0.11	0.05	Tacc3
606	GO:0030099 [4]: myeloid blood cell differentiation	2	2	408	41	12178	-4.59	0.0	0.89	0.49	Cbfb Dnase2a
607	GO:0042445 [5]: hormone metabolism	2	2	408	41	12178	-4.59	0.0	0.89	0.49	Cpe Stard3
608	GO:0009582 [6]: detection of abiotic stimulus	2	2	408	81	12138	-4.6	0.0	0.28	0.14	Pde6b Prom1
609	GO:0019932 [6]: second-messenger-mediated signaling	2	2	408	81	12138	-4.6	0.0	0.28	0.14	Dscr1l2 Slc9a3r1
610	GO:0006092 [7]: main pathways of carbohydrate metabolism	2	2	408	79	12140	-4.61	0.0	0.3	0.14	Pck2 Pfkp
611	GO:0009144 [8]: purine nucleoside triphosphate metabolism	2	2	408	43	12176	-4.61	0.0	0.84	0.45	Nme4 Nudt1
612	GO:0006643 [6]: membrane lipid metabolism	2	2	408	78	12141	-4.61	0.0	0.3	0.15	B4galt6 Pigf
613	GO:0006814 [8]: sodium ion transport	2	2	408	78	12141	-4.61	0.0	0.3	0.15	Atp1a1 Slc5a9
614	GO:0006913 [6]: nucleocytoplasmic transport	2	2	408	78	12141	-4.61	0.0	0.3	0.15	Nup155 Tacc3
615	GO:0042742 [6]: defense response to bacteria	1	1	409	64	12155	-4.62	0.0	0.12	0.06	Fcgr1
616	GO:0009615 [6]: response to virus	1	1	409	10	12209	-4.63	0.0	1.19	0.65	Mx2
617	GO:0030593 [7]: neutrophil chemotaxis	1	1	409	10	12209	-4.63	0.0	1.19	0.65	Prkca
618	GO:0051046 [4]: regulation of secretion	1	1	409	10	12209	-4.63	0.0	1.19	0.65	Kcnn4
619	GO:0001906 [5]: cell killing	1	1	409	10	12209	-4.63	0.0	1.19	0.65	Fcgr1
620	GO:0001909 [6]: immune cell mediated cytotoxicity	1	1	409	10	12209	-4.63	0.0	1.19	0.65	Fcgr1
621	GO:0005978 [8]: glycogen biosynthesis	1	1	409	10	12209	-4.63	0.0	1.19	0.65	D3Bwg0562e
622	GO:0006367 [9]: transcription initiation from Pol II promoter	1	1	409	10	12209	-4.63	0.0	1.19	0.65	Gtf2e2
623	GO:0006541 [8]: glutamine metabolism	1	1	409	10	12209	-4.63	0.0	1.19	0.65	Pycr2
624	GO:0006910 [8]: phagocytosis, recognition	1	1	409	10	12209	-4.63	0.0	1.19	0.65	Fcgr1
625	GO:0007127 [9]: meiosis I	1	1	409	10	12209	-4.63	0.0	1.19	0.65	Pttg1
626	GO:0009124 [7]: nucleoside monophosphate biosynthesis	1	1	409	10	12209	-4.63	0.0	1.19	0.65	Prps2
627	GO:0009147 [8]: pyrimidine nucleoside triphosphate metabolism	1	1	409	10	12209	-4.63	0.0	1.19	0.65	Nme4
628	GO:0009161 [8]: ribonucleoside monophosphate metabolism	1	1	409	10	12209	-4.63	0.0	1.19	0.65	Prps2
629	GO:0009225 [6]: nucleotide-sugar metabolism	1	1	409	10	12209	-4.63	0.0	1.19	0.65	Cmas
630	GO:0009250 [7]: glucan biosynthesis	1	1	409	10	12209	-4.63	0.0	1.19	0.65	D3Bwg0562e
631	GO:0045892 [8]: negative regulation of transcription, DNA-dependent	2	2	408	77	12142	-4.63	0.0	0.31	0.15	Bhlhb2 Sap30
632	GO:0050776 [5]: regulation of immune response	2	2	408	77	12142	-4.63	0.0	0.31	0.15	Fcgr1 Prkca
633	GO:0006816 [8]: calcium ion transport	2	2	408	76	12143	-4.63	0.0	0.32	0.15	Cacnb3 Clic1
634	GO:0000122 [9]: negative regulation of transcription from Pol II promoter	1	1	409	63	12156	-4.64	0.0	0.13	0.06	Sap30
635	GO:0009152 [8]: purine ribonucleotide biosynthesis	2	2	408	46	12173	-4.65	0.0	0.77	0.41	Nme4 Papss1
636	GO:0009141 [7]: nucleoside triphosphate metabolism	2	2	408	47	12172	-4.66	0.0	0.74	0.4	Nme4 Nudt1
637	GO:0050879 [4]: organismal movement	2	2	408	70	12149	-4.67	0.0	0.38	0.19	Pde6b Rdh10
638	GO:0006006 [8]: glucose metabolism	2	2	408	70	12149	-4.67	0.0	0.38	0.19	Pck2 Pfkp
639	GO:0007178 [7]: transmembrane receptor protein serine/threonine kinase signaling pathway	1	1	409	61	12158	-4.67	0.0	0.14	0.07	Amhr2
640	GO:0043085 [4]: positive regulation of enzyme activity	2	2	408	69	12150	-4.67	0.0	0.39	0.2	Nr4a1 Pycard
641	GO:0050881 [5]: musculoskeletal movement	2	2	408	69	12150	-4.67	0.0	0.39	0.2	Pde6b Rdh10
642	GO:0050885 [6]: regulation of balance	2	2	408	69	12150	-4.67	0.0	0.39	0.2	Pde6b Rdh10
643	GO:0050953 [6]: sensory perception of light	2	2	408	69	12150	-4.67	0.0	0.39	0.2	Pde6b Rdh10
644	GO:0050957 [6]: equilibrioception	2	2	408	69	12150	-4.67	0.0	0.39	0.2	Pde6b Rdh10
645	GO:0000165 [7]: MAPKKK cascade	2	2	408	69	12150	-4.67	0.0	0.39	0.2	Dok1 Prkca
646	GO:0007601 [7]: visual perception	2	2	408	69	12150	-4.67	0.0	0.39	0.2	Pde6b Rdh10
647	GO:0001525 [6]: angiogenesis	2	2	408	68	12151	-4.67	0.0	0.4	0.2	Cyr61 Tnfrsf12a
648	GO:0006633 [7]: fatty acid biosynthesis	2	2	408	50	12169	-4.68	0.0	0.68	0.37	Lta4h Scd2
649	GO:0006869 [5]: lipid transport	2	2	408	50	12169	-4.68	0.0	0.68	0.37	Stard3 Stard5
650	GO:0050778 [6]: positive regulation of immune response	2	2	408	52	12167	-4.68	0.0	0.64	0.34	Fcgr1 Prkca
651	GO:0006164 [7]: purine nucleotide biosynthesis	2	2	408	52	12167	-4.68	0.0	0.64	0.34	Nme4 Papss1
652	GO:0009618 [7]: response to pathogenic bacteria	1	1	409	11	12208	-4.68	0.0	1.12	0.62	Fcgr1
653	GO:0042044 [5]: fluid transport	1	1	409	11	12208	-4.68	0.0	1.12	0.62	Aqp5
654	GO:0042136 [6]: neurotransmitter biosynthesis	1	1	409	11	12208	-4.68	0.0	1.12	0.62	Slc5a9
655	GO:0006284 [7]: base-excision repair	1	1	409	11	12208	-4.68	0.0	1.12	0.62	Mpg
656	GO:0006833 [6]: water transport	1	1	409	11	12208	-4.68	0.0	1.12	0.62	Aqp5
657	GO:0007219 [6]: Notch signaling pathway	1	1	409	11	12208	-4.68	0.0	1.12	0.62	Fbxw7
658	GO:0009123 [7]: nucleoside monophosphate metabolism	1	1	409	11	12208	-4.68	0.0	1.12	0.62	Prps2
659	GO:0009150 [8]: purine ribonucleotide metabolism	2	2	408	53	12166	-4.69	0.0	0.62	0.33	Nme4 Papss1
660	GO:0051240 [5]: positive regulation of organismal physiological process	2	2	408	55	12164	-4.69	0.0	0.59	0.31	Fcgr1 Prkca
661	GO:0016053 [6]: organic acid biosynthesis	2	2	408	56	12163	-4.69	0.0	0.57	0.3	Lta4h Scd2
662	GO:0046394 [7]: carboxylic acid biosynthesis	2	2	408	56	12163	-4.69	0.0	0.57	0.3	Lta4h Scd2
663	GO:0007507 [5]: heart development	2	2	408	62	12157	-4.7	0.0	0.48	0.25	Id2 Lamr1
664	GO:0007229 [6]: integrin-mediated signaling pathway	2	2	408	59	12160	-4.7	0.0	0.52	0.27	2010321M09Rik Gsg2
665	GO:0045944 [9]: positive regulation of transcription from Pol II promoter	1	1	409	58	12161	-4.72	0.0	0.15	0.08	Cbfb
666	GO:0016197 [6]: endosome transport	1	1	409	12	12207	-4.72	0.0	1.05	0.57	Slc30a6
667	GO:0019722 [7]: calcium-mediated signaling	1	1	409	12	12207	-4.72	0.0	1.05	0.57	Dscr1l2
668	GO:0019751 [6]: polyol metabolism	1	1	409	12	12207	-4.72	0.0	1.05	0.57	Gdpd1
669	GO:0030203 [7]: glycosaminoglycan metabolism	1	1	409	12	12207	-4.72	0.0	1.05	0.57	Hs2st1
670	GO:0046785 [8]: microtubule polymerization	1	1	409	12	12207	-4.72	0.0	1.05	0.57	Tubb5
671	GO:0006022 [6]: aminoglycan metabolism	1	1	409	12	12207	-4.72	0.0	1.05	0.57	Hs2st1
672	GO:0006071 [7]: glycerol metabolism	1	1	409	12	12207	-4.72	0.0	1.05	0.57	Gdpd1
673	GO:0006911 [8]: phagocytosis, engulfment	1	1	409	12	12207	-4.72	0.0	1.05	0.57	Fcgr1
674	GO:0008361 [5]: regulation of cell size	1	1	409	56	12163	-4.75	0.0	0.16	0.09	Cyr61
675	GO:0019882 [5]: antigen presentation	1	1	409	55	12164	-4.77	0.0	0.17	0.09	Fcgr1
676	GO:0043009 [5]: embryonic development (sensu Vertebrata)	1	1	409	55	12164	-4.77	0.0	0.17	0.09	5830426I05Rik
677	GO:0019370 [9]: leukotriene biosynthesis	1	1	409	13	12206	-4.78	0.0	0.99	0.53	Lta4h
678	GO:0019395 [7]: fatty acid oxidation	1	1	409	13	12206	-4.78	0.0	0.99	0.53	Acox2
679	GO:0030278 [6]: regulation of ossification	1	1	409	13	12206	-4.78	0.0	0.99	0.53	Enpp1
680	GO:0030574 [9]: collagen catabolism	1	1	409	13	12206	-4.78	0.0	0.99	0.53	Mmp13
681	GO:0006040 [6]: amino sugar metabolism	1	1	409	13	12206	-4.78	0.0	0.99	0.53	Cmas
682	GO:0006469 [5]: negative regulation of protein kinase activity	1	1	409	13	12206	-4.78	0.0	0.99	0.53	Prkca
683	GO:0006644 [7]: phospholipid metabolism	1	1	409	54	12165	-4.78	0.0	0.18	0.09	Pigf
684	GO:0007160 [5]: cell-matrix adhesion	1	1	409	54	12165	-4.78	0.0	0.18	0.09	Npnt
685	GO:0016049 [4]: cell growth	1	1	409	53	12166	-4.8	0.0	0.18	0.1	Cyr61
686	GO:0016358 [6]: dendrite morphogenesis	1	1	409	14	12205	-4.81	0.0	0.94	0.51	Igsf9
687	GO:0030384 [9]: phosphoinositide metabolism	1	1	409	14	12205	-4.81	0.0	0.94	0.51	Pigf
688	GO:0030595 [6]: immune cell chemotaxis	1	1	409	14	12205	-4.81	0.0	0.94	0.51	Prkca
689	GO:0043086 [4]: negative regulation of enzyme activity	1	1	409	14	12205	-4.81	0.0	0.94	0.51	Prkca
690	GO:0046850 [5]: regulation of bone remodeling	1	1	409	14	12205	-4.81	0.0	0.94	0.51	Enpp1
691	GO:0000096 [6]: sulfur amino acid metabolism	1	1	409	14	12205	-4.81	0.0	0.94	0.51	Ahcy
692	GO:0006094 [8]: gluconeogenesis	1	1	409	14	12205	-4.81	0.0	0.94	0.51	Pck2
693	GO:0006691 [8]: leukotriene metabolism	1	1	409	14	12205	-4.81	0.0	0.94	0.51	Lta4h
694	GO:0006700 [7]: C21-steroid hormone biosynthesis	1	1	409	14	12205	-4.81	0.0	0.94	0.51	Stard3
695	GO:0009306 [4]: protein secretion	1	1	409	14	12205	-4.81	0.0	0.94	0.51	Kcnn4
696	GO:0007179 [8]: transforming growth factor beta receptor signaling pathway	1	1	409	52	12167	-4.81	0.0	0.19	0.1	Amhr2
697	GO:0009451 [6]: RNA modification	1	1	409	51	12168	-4.83	0.0	0.2	0.11	Qtrt1
698	GO:0030282 [6]: bone mineralization	1	1	409	15	12204	-4.84	0.0	0.89	0.49	Mmp13
699	GO:0042828 [6]: response to pathogen	1	1	409	15	12204	-4.84	0.0	0.89	0.49	Fcgr1
700	GO:0050764 [7]: regulation of phagocytosis	1	1	409	15	12204	-4.84	0.0	0.89	0.49	Fcgr1
701	GO:0050766 [8]: positive regulation of phagocytosis	1	1	409	15	12204	-4.84	0.0	0.89	0.49	Fcgr1
702	GO:0050900 [6]: immune cell migration	1	1	409	15	12204	-4.84	0.0	0.89	0.49	Prkca
703	GO:0006487 [9]: N-linked glycosylation	1	1	409	15	12204	-4.84	0.0	0.89	0.49	Ddost
704	GO:0007032 [6]: endosome organization and biogenesis	1	1	409	15	12204	-4.84	0.0	0.89	0.49	Slc30a6
705	GO:0008544 [7]: epidermis development	1	1	409	15	12204	-4.84	0.0	0.89	0.49	Cst6
706	GO:0009069 [7]: serine family amino acid metabolism	1	1	409	15	12204	-4.84	0.0	0.89	0.49	Psat1
707	GO:0016052 [6]: carbohydrate catabolism	1	1	409	49	12170	-4.85	0.0	0.21	0.12	Pfkp
708	GO:0044275 [7]: cellular carbohydrate catabolism	1	1	409	49	12170	-4.85	0.0	0.21	0.12	Pfkp
709	GO:0050878 [4]: regulation of body fluids	1	1	409	49	12170	-4.85	0.0	0.21	0.12	Pros1
710	GO:0001763 [5]: branching morphogenesis	1	1	409	16	12203	-4.87	0.0	0.84	0.46	Cyr61
711	GO:0006289 [7]: nucleotide-excision repair	1	1	409	16	12203	-4.87	0.0	0.84	0.46	Gtf2h3
712	GO:0008207 [6]: C21-steroid hormone metabolism	1	1	409	16	12203	-4.87	0.0	0.84	0.46	Stard3
713	GO:0017038 [6]: protein import	1	1	409	48	12171	-4.87	0.0	0.22	0.12	Tacc3
714	GO:0030098 [4]: lymphocyte differentiation	1	1	409	47	12172	-4.88	0.0	0.23	0.13	Cbfb
715	GO:0046903 [3]: secretion	1	1	409	47	12172	-4.88	0.0	0.23	0.13	Kcnn4
716	GO:0008284 [6]: positive regulation of cell proliferation	1	1	409	47	12172	-4.88	0.0	0.23	0.13	Ube2c
717	GO:0030855 [4]: epithelial cell differentiation	1	1	409	17	12202	-4.89	0.0	0.8	0.43	Ptk7
718	GO:0042088 [7]: T-helper 1 type immune response	1	1	409	17	12202	-4.89	0.0	0.8	0.43	Il1rap
719	GO:0042398 [6]: amino acid derivative biosynthesis	1	1	409	17	12202	-4.89	0.0	0.8	0.43	Gatm
720	GO:0045807 [7]: positive regulation of endocytosis	1	1	409	17	12202	-4.89	0.0	0.8	0.43	Fcgr1
721	GO:0000245 [8]: spliceosome assembly	1	1	409	17	12202	-4.89	0.0	0.8	0.43	Gemin6
722	GO:0007612 [4]: learning	1	1	409	17	12202	-4.89	0.0	0.8	0.43	Chst10
723	GO:0045859 [4]: regulation of protein kinase activity	1	1	409	46	12173	-4.89	0.0	0.24	0.13	Prkca
724	GO:0009880 [4]: embryonic pattern specification	1	1	409	18	12201	-4.91	0.0	0.76	0.41	Cyr61
725	GO:0015749 [6]: monosaccharide transport	1	1	409	18	12201	-4.91	0.0	0.76	0.41	Prkca
726	GO:0015758 [8]: glucose transport	1	1	409	18	12201	-4.91	0.0	0.76	0.41	Prkca
727	GO:0006221 [7]: pyrimidine nucleotide biosynthesis	1	1	409	18	12201	-4.91	0.0	0.76	0.41	Nme4
728	GO:0006826 [9]: iron ion transport	1	1	409	18	12201	-4.91	0.0	0.76	0.41	Sfxn3
729	GO:0007398 [6]: ectoderm development	1	1	409	18	12201	-4.91	0.0	0.76	0.41	Cst6
730	GO:0008645 [7]: hexose transport	1	1	409	18	12201	-4.91	0.0	0.76	0.41	Prkca
731	GO:0009166 [6]: nucleotide catabolism	1	1	409	18	12201	-4.91	0.0	0.76	0.41	Nudt1
732	GO:0001505 [7]: regulation of neurotransmitter levels	1	1	409	45	12174	-4.91	0.0	0.25	0.13	Slc5a9
733	GO:0007599 [5]: hemostasis	1	1	409	45	12174	-4.91	0.0	0.25	0.13	Pros1
734	GO:0051170 [7]: nuclear import	1	1	409	44	12175	-4.91	0.0	0.26	0.14	Tacc3
735	GO:0001558 [4]: regulation of cell growth	1	1	409	44	12175	-4.91	0.0	0.26	0.14	Cyr61
736	GO:0006606 [7]: protein-nucleus import	1	1	409	44	12175	-4.91	0.0	0.26	0.14	Tacc3
737	GO:0050817 [3]: coagulation	1	1	409	43	12176	-4.92	0.0	0.27	0.14	Pros1
738	GO:0001701 [6]: embryonic development (sensu Mammalia)	1	1	409	43	12176	-4.92	0.0	0.27	0.14	5830426I05Rik
739	GO:0006400 [7]: tRNA modification	1	1	409	43	12176	-4.92	0.0	0.27	0.14	Qtrt1
740	GO:0007596 [4]: blood coagulation	1	1	409	43	12176	-4.92	0.0	0.27	0.14	Pros1
741	GO:0019221 [6]: cytokine and chemokine mediated signaling pathway	1	1	409	19	12200	-4.93	0.0	0.73	0.4	Il1rap
742	GO:0019319 [8]: hexose biosynthesis	1	1	409	19	12200	-4.93	0.0	0.73	0.4	Pck2
743	GO:0042087 [6]: cell-mediated immune response	1	1	409	19	12200	-4.93	0.0	0.73	0.4	Il1rap
744	GO:0044272 [6]: sulfur compound biosynthesis	1	1	409	19	12200	-4.93	0.0	0.73	0.4	Hs2st1
745	GO:0046165 [6]: alcohol biosynthesis	1	1	409	19	12200	-4.93	0.0	0.73	0.4	Pck2
746	GO:0046364 [7]: monosaccharide biosynthesis	1	1	409	19	12200	-4.93	0.0	0.73	0.4	Pck2
747	GO:0046456 [8]: icosanoid biosynthesis	1	1	409	19	12200	-4.93	0.0	0.73	0.4	Lta4h
748	GO:0006220 [7]: pyrimidine nucleotide metabolism	1	1	409	19	12200	-4.93	0.0	0.73	0.4	Nme4
749	GO:0019935 [7]: cyclic-nucleotide-mediated signaling	1	1	409	42	12177	-4.94	0.0	0.28	0.14	Slc9a3r1
750	GO:0009199 [8]: ribonucleoside triphosphate metabolism	1	1	409	42	12177	-4.94	0.0	0.28	0.14	Nme4
751	GO:0009205 [9]: purine ribonucleoside triphosphate metabolism	1	1	409	42	12177	-4.94	0.0	0.28	0.14	Nme4
752	GO:0019320 [8]: hexose catabolism	1	1	409	41	12178	-4.94	0.0	0.29	0.14	Pfkp
753	GO:0046164 [6]: alcohol catabolism	1	1	409	41	12178	-4.94	0.0	0.29	0.14	Pfkp
754	GO:0046365 [7]: monosaccharide catabolism	1	1	409	41	12178	-4.94	0.0	0.29	0.14	Pfkp
755	GO:0006007 [9]: glucose catabolism	1	1	409	41	12178	-4.94	0.0	0.29	0.14	Pfkp
756	GO:0006800 [5]: oxygen and reactive oxygen species metabolism	1	1	409	41	12178	-4.94	0.0	0.29	0.14	Gpx2
757	GO:0009142 [7]: nucleoside triphosphate biosynthesis	1	1	409	41	12178	-4.94	0.0	0.29	0.14	Nme4
758	GO:0042133 [5]: neurotransmitter metabolism	1	1	409	20	12199	-4.95	0.0	0.69	0.38	Slc5a9
759	GO:0042446 [6]: hormone biosynthesis	1	1	409	20	12199	-4.95	0.0	0.69	0.38	Stard3
760	GO:0051241 [5]: negative regulation of organismal physiological process	1	1	409	20	12199	-4.95	0.0	0.69	0.38	Enpp1
761	GO:0051258 [7]: protein polymerization	1	1	409	20	12199	-4.95	0.0	0.69	0.38	Tubb5
762	GO:0006352 [8]: transcription initiation	1	1	409	20	12199	-4.95	0.0	0.69	0.38	Gtf2e2
763	GO:0006695 [8]: cholesterol biosynthesis	1	1	409	20	12199	-4.95	0.0	0.69	0.38	Hmgcr
764	GO:0019884 [6]: antigen presentation, exogenous antigen	1	1	409	21	12198	-4.96	0.0	0.66	0.36	Fcgr1
765	GO:0048469 [4]: cell maturation	1	1	409	21	12198	-4.96	0.0	0.66	0.36	Cbfb
766	GO:0006497 [8]: protein lipidation	1	1	409	21	12198	-4.96	0.0	0.66	0.36	Pigf
767	GO:0006650 [8]: glycerophospholipid metabolism	1	1	409	21	12198	-4.96	0.0	0.66	0.36	Pigf
768	GO:0007515 [5]: lymph gland development	1	1	409	21	12198	-4.96	0.0	0.66	0.36	Id2
769	GO:0006836 [5]: neurotransmitter transport	1	1	409	39	12180	-4.97	0.0	0.31	0.15	Slc6a8
770	GO:0016126 [7]: sterol biosynthesis	1	1	409	22	12197	-4.97	0.0	0.63	0.34	Hmgcr
771	GO:0042158 [7]: lipoprotein biosynthesis	1	1	409	22	12197	-4.97	0.0	0.63	0.34	Pigf
772	GO:0050730 [6]: regulation of peptidyl-tyrosine phosphorylation	1	1	409	22	12197	-4.97	0.0	0.63	0.34	Prkca
773	GO:0019933 [8]: cAMP-mediated signaling	1	1	409	38	12181	-4.97	0.0	0.32	0.15	Slc9a3r1
774	GO:0001816 [5]: cytokine production	1	1	409	38	12181	-4.97	0.0	0.32	0.15	Il1rap
775	GO:0009145 [8]: purine nucleoside triphosphate biosynthesis	1	1	409	38	12181	-4.97	0.0	0.32	0.15	Nme4
776	GO:0009201 [8]: ribonucleoside triphosphate biosynthesis	1	1	409	38	12181	-4.97	0.0	0.32	0.15	Nme4
777	GO:0009206 [9]: purine ribonucleoside triphosphate biosynthesis	1	1	409	38	12181	-4.97	0.0	0.32	0.15	Nme4
778	GO:0030198 [4]: extracellular matrix organization and biogenesis	1	1	409	37	12182	-4.98	0.0	0.34	0.16	Col11a1
779	GO:0043062 [3]: extracellular structure organization and biogenesis	1	1	409	37	12182	-4.98	0.0	0.34	0.16	Col11a1
780	GO:0019835 [5]: cytolysis	1	1	409	23	12196	-4.98	0.0	0.6	0.32	Gzmc
781	GO:0006690 [7]: icosanoid metabolism	1	1	409	23	12196	-4.98	0.0	0.6	0.32	Lta4h
782	GO:0007050 [7]: cell cycle arrest	1	1	409	23	12196	-4.98	0.0	0.6	0.32	Msh2
783	GO:0007602 [8]: phototransduction	1	1	409	23	12196	-4.98	0.0	0.6	0.32	Prom1
784	GO:0042107 [5]: cytokine metabolism	1	1	409	35	12184	-4.99	0.0	0.36	0.18	Il1rap
785	GO:0007548 [3]: sex differentiation	1	1	409	35	12184	-4.99	0.0	0.36	0.18	Amhr2
786	GO:0051050 [6]: positive regulation of transport	1	1	409	24	12195	-4.99	0.0	0.58	0.3	Fcgr1
787	GO:0001932 [8]: regulation of protein amino acid phosphorylation	1	1	409	25	12194	-4.99	0.0	0.55	0.28	Prkca
788	GO:0006665 [7]: sphingolipid metabolism	1	1	409	25	12194	-4.99	0.0	0.55	0.28	B4galt6
789	GO:0048468 [3]: cell development	1	1	409	33	12186	-4.99	0.0	0.39	0.2	Cbfb
790	GO:0042089 [6]: cytokine biosynthesis	1	1	409	34	12185	-5.0	0.0	0.38	0.19	Il1rap
791	GO:0006096 [8]: glycolysis	1	1	409	34	12185	-5.0	0.0	0.38	0.19	Pfkp
792	GO:0006413 [8]: translational initiation	1	1	409	34	12185	-5.0	0.0	0.38	0.19	Eif2b2
793	GO:0042157 [7]: lipoprotein metabolism	1	1	409	29	12190	-5.0	0.0	0.46	0.24	Pigf
794	GO:0030182 [4]: neuron differentiation	1	1	409	27	12192	-5.0	0.0	0.5	0.26	Epha2
795	GO:0007519 [6]: myogenesis	1	1	409	27	12192	-5.0	0.0	0.5	0.26	Cenpf
796	GO:0007611 [3]: learning and/or memory	1	1	409	27	12192	-5.0	0.0	0.5	0.26	Chst10
797	GO:0006112 [7]: energy reserve metabolism	1	1	409	31	12188	-5.0	0.0	0.43	0.22	D3Bwg0562e
798	GO:0030100 [6]: regulation of endocytosis	1	1	409	26	12193	-5.0	0.0	0.53	0.27	Fcgr1
799	GO:0030323 [4]: respiratory tube development	1	1	409	26	12193	-5.0	0.0	0.53	0.27	Traf4
800	GO:0006979 [5]: response to oxidative stress	1	1	409	26	12193	-5.0	0.0	0.53	0.27	Gpx2
801	GO:0015931 [5]: nucleobase, nucleoside, nucleotide and nucleic acid transport	1	1	409	28	12191	-5.0	0.0	0.48	0.25	Slc29a1
802	GO:0016066 [5]: cellular defense response (sensu Vertebrata)	1	1	409	28	12191	-5.0	0.0	0.48	0.25	Il1rap
803	GO:0019220 [6]: regulation of phosphate metabolism	1	1	409	28	12191	-5.0	0.0	0.48	0.25	Prkca
804	GO:0042325 [7]: regulation of phosphorylation	1	1	409	28	12191	-5.0	0.0	0.48	0.25	Prkca
805	GO:0051174 [5]: regulation of phosphorus metabolism	1	1	409	28	12191	-5.0	0.0	0.48	0.25	Prkca
806	GO:0005977 [8]: glycogen metabolism	1	1	409	28	12191	-5.0	0.0	0.48	0.25	D3Bwg0562e
807	GO:0006073 [7]: glucan metabolism	1	1	409	28	12191	-5.0	0.0	0.48	0.25	D3Bwg0562e
808	GO:0009968 [5]: negative regulation of signal transduction	1	1	409	30	12189	-5.01	0.0	0.44	0.23	Prkca
809	GO:0008654 [8]: phospholipid biosynthesis	1	1	409	30	12189	-5.01	0.0	0.44	0.23	Pigf
