# Supplementary material for: A genomic analysis of mouse models of breast cancer reveals molecular features of mouse models and relationships to human breast cancer
Source: Breast Cancer Res. 2014 Jun 5;16(3):R59. doi: 10.1186/bcr3672 (PMC4078930; doi:10.1186/bcr3672)
Supplement: Additional file 3 — Fold change values organized by mouse tumor model type comparing the mouse model to normal mammary gland. [file bcr3672-S3.zip › Additional_File_3/Met_vs_NMLmammary/AdditionalFile70_Met_vs_NMLmammary/UpregulatedGenesgather_kegg_121024.txt]

#	Annotation	Total Genes With Ann	Your Genes (With Ann)	Your Genes (No Ann)	Genome (With Ann)	Genome (No Ann)	ln(Bayes factor)	neg ln(p value)	FE: neg ln(p value)	FE: neg ln(FDR)	Genes
1	path:mmu00240: Pyrimidine metabolism	12	12	85	54	2368	7.88	11.06	12.27	8.06	Dck Dut Nme4 Pola1 Pole2 Polr3k Prim1 Prim2 Rrm1 Rrm2 Tk1 Umpk
2	path:mmu00230: Purine metabolism	14	14	83	94	2328	5.75	9.56	10.05	6.54	Dck Enpp1 Nme4 Papss1 Pde6b Pde9a Pola1 Pole2 Polr3k Prim1 Prim2 Prps2 Rrm1 Rrm2
3	path:mmu00330: Arginine and proline metabolism	7	7	90	30	2392	3.42	7.73	7.82	4.71	Arg1 Ass1 Gatm Lap3 Pycr2 Sat1 Sms
4	path:mmu00220: Urea cycle and metabolism of amino groups	5	5	92	15	2407	2.75	7.02	7.2	4.38	Arg1 Ass1 Gatm Pycr2 Sms
5	path:mmu04080: Neuroactive ligand-receptor interaction	3	3	94	275	2147	1.27	5.4	0.0	0.0	Edg4 Gabrp Nmur1
6	path:mmu00604: Ganglioside biosynthesis	4	4	93	15	2407	0.84	4.92	5.27	2.68	B4galt6 Galgt1 St3gal5 St6galnac4
7	path:mmu00450: Selenoamino acid metabolism	3	3	94	15	2407	-0.88	0.0	3.52	1.1	Ahcy Hrmt1l1 Papss1
8	path:mmu04070: Phosphatidylinositol signaling system	6	6	91	70	2352	-1.44	0.0	2.66	0.54	Cdc7 Itpr3 Pik3cg Prkca Prkr Ttk
9	path:mmu00271: Methionine metabolism	2	2	95	9	2413	-1.68	0.0	2.74	0.54	Ahcy Dnmt1
10	path:mmu04540: Gap junction	6	6	91	78	2344	-1.76	0.0	2.28	0.48	Cdc2a Gnai3 Itpr3 Nras Prkca Tubb5
11	path:mmu00601: Blood group glycolipid biosynthesis-lactoseries	2	2	95	11	2411	-1.96	0.0	2.44	0.48	B4galt6 Ggta1
12	path:mmu04060: Cytokine-cytokine receptor interaction	6	6	91	234	2188	-2.03	0.0	0.09	0.04	Amhr2 Cxcl1 Il13ra1 Il1rap Tnfrsf12a Tnfrsf18
13	path:mmu05050: Dentatorubropallidoluysian atrophy (DRPLA)	2	2	95	12	2410	-2.07	0.0	2.31	0.48	Casp1 Insr
14	path:mmu00760: Nicotinate and nicotinamide metabolism	4	4	93	47	2375	-2.1	0.0	2.03	0.43	Cdc7 Enpp1 Prkr Ttk
15	path:mmu04020: Calcium signaling pathway	4	4	93	177	2245	-2.12	0.0	0.07	0.04	Ccnb2 Cdc2a Itpr3 Prkca
16	path:mmu04620: Toll-like receptor signaling pathway	1	1	96	93	2329	-2.15	0.0	0.02	0.01	Pik3cg
17	path:mmu04530: Tight junction	7	7	90	116	2306	-2.19	0.0	1.65	0.32	Actn4 Cdk4 Cldn1 Cldn2 Gnai3 Nras Prkca
18	path:mmu00260: Glycine, serine and threonine metabolism	3	3	94	31	2391	-2.26	0.0	1.96	0.43	Gatm Psat1 Shmt2
19	path:mmu00562: Inositol phosphate metabolism	4	4	93	53	2369	-2.33	0.0	1.75	0.32	Cdc7 Pik3cg Prkr Ttk
20	path:mmu00602: Blood group glycolipid biosynthesis-neolactoseries	2	2	95	15	2407	-2.36	0.0	1.99	0.43	B4galt6 Ggta1
21	path:mmu04010: MAPK signaling pathway	7	7	90	224	2198	-2.45	0.0	0.22	0.09	Casp1 Casp2 Dusp6 Nr4a1 Nras Prkca Stmn1
22	path:mmu00460: Cyanoamino acid metabolism	1	1	96	3	2419	-2.56	0.0	1.93	0.43	Shmt2
23	path:mmu04510: Focal adhesion	7	7	90	207	2215	-2.59	0.0	0.31	0.11	Actn4 Col11a1 Comp Nras Pik3cg Prkca Tesk2
24	path:mmu00310: Lysine degradation	3	3	94	41	2381	-2.66	0.0	1.43	0.28	Plod2 Shmt2 Suv39h1
25	path:mmu00030: Pentose phosphate pathway	2	2	95	20	2402	-2.69	0.0	1.58	0.32	Pfkp Prps2
26	path:mmu00512: O-Glycan biosynthesis	2	2	95	20	2402	-2.69	0.0	1.58	0.32	B4galt6 Galnt3
27	path:mmu00632: Benzoate degradation via CoA ligation	3	3	94	42	2380	-2.69	0.0	1.39	0.28	Cdc7 Prkr Ttk
28	path:mmu04310: Wnt signaling pathway	4	4	93	137	2285	-2.72	0.0	0.22	0.09	Fzd9 Ltap Nkd2 Prkca
29	path:mmu04520: Adherens junction	4	4	93	70	2352	-2.74	0.0	1.15	0.28	Actn4 Insr Iqgap1 Ssx2ip
30	path:mmu04910: Insulin signaling pathway	4	4	93	129	2293	-2.81	0.0	0.27	0.11	Insr Nras Pfkp Pik3cg
31	path:mmu04512: ECM-receptor interaction	4	4	93	80	2342	-2.87	0.0	0.9	0.25	Col11a1 Hmmr Npnt Sdc4
32	path:mmu04210: Apoptosis	2	2	95	87	2335	-2.89	0.0	0.14	0.07	Il1rap Pik3cg
33	path:mmu00510: N-Glycan biosynthesis	2	2	95	25	2397	-2.92	0.0	1.28	0.28	B4galt6 Ddost
34	path:mmu00530: Aminosugars metabolism	2	2	95	25	2397	-2.92	0.0	1.28	0.28	Cmas Smpdl3b
35	path:mmu00532: Chondroitin / Heparan sulfate biosynthesis	2	2	95	26	2396	-2.95	0.0	1.23	0.28	Hs2st1 Hs3st1
36	path:mmu00380: Tryptophan metabolism	3	3	94	72	2350	-3.08	0.0	0.58	0.18	Hrmt1l1 Trim11 Uhrf1
37	path:mmu00920: Sulfur metabolism	1	1	96	8	2414	-3.18	0.0	1.21	0.28	Papss1
38	path:mmu00051: Fructose and mannose metabolism	2	2	95	36	2386	-3.18	0.0	0.83	0.24	B4galt6 Pfkp
39	path:mmu00350: Tyrosine metabolism	2	2	95	38	2384	-3.21	0.0	0.78	0.24	Hrmt1l1 Mif
40	path:mmu00564: Glycerophospholipid metabolism	1	1	96	52	2370	-3.22	0.0	0.13	0.07	Pafah1b3
41	path:mmu00750: Vitamin B6 metabolism	1	1	96	9	2413	-3.24	0.0	1.12	0.28	Psat1
42	path:mmu00071: Fatty acid metabolism	2	2	95	52	2370	-3.27	0.0	0.47	0.11	Acox2 Acsl4
43	path:mmu00010: Glycolysis / Gluconeogenesis	1	1	96	49	2373	-3.28	0.0	0.15	0.07	Pfkp
44	path:mmu04330: Notch signaling pathway	1	1	96	49	2373	-3.28	0.0	0.15	0.07	Ncor2
45	path:mmu00440: Aminophosphonate metabolism	1	1	96	10	2412	-3.3	0.0	1.05	0.28	Hrmt1l1
46	path:mmu00626: Nitrobenzene degradation	1	1	96	10	2412	-3.3	0.0	1.05	0.28	Hrmt1l1
47	path:mmu00680: Methane metabolism	1	1	96	10	2412	-3.3	0.0	1.05	0.28	Shmt2
48	path:mmu05060: Prion disease	1	1	96	10	2412	-3.3	0.0	1.05	0.28	Lamr1
49	path:mmu00740: Riboflavin metabolism	1	1	96	11	2411	-3.35	0.0	0.98	0.25	Enpp1
50	path:mmu00670: One carbon pool by folate	1	1	96	12	2410	-3.39	0.0	0.91	0.25	Shmt2
51	path:mmu04710: Circadian rhythm	1	1	96	12	2410	-3.39	0.0	0.91	0.25	Bhlhb2
52	path:mmu00910: Nitrogen metabolism	1	1	96	13	2409	-3.42	0.0	0.86	0.24	Car6
53	path:mmu00100: Biosynthesis of steroids	1	1	96	15	2407	-3.48	0.0	0.76	0.24	Nqo1
54	path:mmu00770: Pantothenate and CoA biosynthesis	1	1	96	15	2407	-3.48	0.0	0.76	0.24	Enpp1
55	path:mmu00410: beta-Alanine metabolism	1	1	96	16	2406	-3.5	0.0	0.72	0.23	Sms
56	path:mmu00480: Glutathione metabolism	1	1	96	35	2387	-3.5	0.0	0.28	0.11	Gpx2
57	path:mmu00561: Glycerolipid metabolism	1	1	96	34	2388	-3.51	0.0	0.29	0.11	B4galt6
58	path:mmu00600: Glycosphingolipid metabolism	1	1	96	33	2389	-3.52	0.0	0.3	0.11	B4galt6
59	path:mmu00252: Alanine and aspartate metabolism	1	1	96	18	2404	-3.53	0.0	0.64	0.18	Ass1
60	path:mmu00590: Prostaglandin and leukotriene metabolism	1	1	96	32	2390	-3.54	0.0	0.32	0.11	Lta4h
61	path:mmu00603: Globoside metabolism	1	1	96	19	2403	-3.54	0.0	0.61	0.18	B4galt6
62	path:mmu00150: Androgen and estrogen metabolism	1	1	96	31	2391	-3.54	0.0	0.33	0.11	Hrmt1l1
63	path:mmu00360: Phenylalanine metabolism	1	1	96	20	2402	-3.55	0.0	0.57	0.18	Mif
64	path:mmu00500: Starch and sucrose metabolism	1	1	96	29	2393	-3.56	0.0	0.36	0.11	Enpp1
65	path:mmu05040: Huntington's disease	1	1	96	26	2396	-3.57	0.0	0.42	0.11	Casp1
66	path:mmu00052: Galactose metabolism	1	1	96	25	2397	-3.57	0.0	0.44	0.11	Pfkp
67	path:mmu00340: Histidine metabolism	1	1	96	25	2397	-3.57	0.0	0.44	0.11	Hrmt1l1
