# Supplementary material for: A genomic analysis of mouse models of breast cancer reveals molecular features of mouse models and relationships to human breast cancer
Source: Breast Cancer Res. 2014 Jun 5;16(3):R59. doi: 10.1186/bcr3672 (PMC4078930; doi:10.1186/bcr3672)
Supplement: Additional file 3 — Fold change values organized by mouse tumor model type comparing the mouse model to normal mammary gland. [file bcr3672-S3.zip › Additional_File_3/Met_vs_NMLmammary/AdditionalFile70_Met_vs_NMLmammary/UpregulatedGenesgather_transfac_121024.txt]

#	Annotation	Total Genes With Ann	Your Genes (With Ann)	Your Genes (No Ann)	Genome (With Ann)	Genome (No Ann)	ln(Bayes factor)	neg ln(p value)	FE: neg ln(p value)	FE: neg ln(FDR)	Genes
1	V$E2F1_Q6: E2F-1	354	354	136	7990	7691	41.85	11.93	47.52	41.69	1300002F13Rik 1500002M01Rik 1700013H19Rik 1810017F10Rik 2010005O13Rik 2310031L18Rik 2410043F08Rik 2410080P20Rik 2510015F01Rik 2610040E16Rik 2610528M18Rik 2700075B01Rik 2700084L22Rik 2810013E07Rik 2810418N01Rik 5430413I02Rik 5730592L21Rik 5830426I05Rik 6530411B15Rik AJ430384 Acsl4 Actn4 Ammecr1 Aqp5 Arf6 Arhgdig Arl6ip4 Arpc1b Asf1b Ass1 Atp1a1 Atpif1 Aurka Aurkb BC008103 BC014795 BC017133 BC02507…
2	V$E2F1DP1_01: E2F-1:DP-1 heterodimer	220	220	270	4382	11299	27.96	11.93	33.5	28.36	1700013H19Rik 1810017F10Rik 2310031L18Rik 2410043F08Rik 2510015F01Rik 2610040E16Rik 2610528M18Rik 2700084L22Rik 2810013E07Rik 2810418N01Rik 5430413I02Rik 5730592L21Rik 6530411B15Rik Actn4 Ammecr1 Arf6 Arl6ip4 Ass1 Atp1a1 Aurka Aurkb BC008103 BC017133 BC025076 Bcas2 Bcl2l11 Birc5 Car6 Casp2 Cbx1 Cct3 Cct6a Cdc2a Cdc42ep3 Cdc6 Cdc7 Cdca5 Cenph Cfl1 Ch25h Chek1 Chic2 Chl1 Ckap2 Cklf Comp Coro1c Crab…
3	V$KROX_Q6	269	269	221	6096	9585	21.99	11.93	27.43	22.96	1110055N21Rik 1200008O12Rik 1700013H19Rik 1810017F10Rik 2010005O13Rik 2310031L18Rik 2310061G07Rik 2510015F01Rik 2610511E22Rik 2810013E07Rik 5730592L21Rik 6530411B15Rik AJ430384 Acsl4 Actn4 Adamts7 Ammecr1 Aqp5 Arf6 Arhgdig Arl6ip4 Arpc1b Asf1b Ass1 Atp1a1 Atpif1 Aurka BC008103 BC011209 BC017133 BC024955 BC025546 BC037006 Bag2 Bcl2l11 Bhlhb2 Bnipl Bub1b Cacnb3 Car6 Casp2 Cbfb Ccna2 Ccnf Cct3 Cct6a…
4	V$E2F_Q6: E2F	422	422	68	11391	4290	21.78	11.93	27.4	22.96	1110055N21Rik 1200008O12Rik 1300002F13Rik 1500002M01Rik 1700013H19Rik 1700020M16Rik 1810017F10Rik 2010005O13Rik 2310031L18Rik 2410043F08Rik 2510015F01Rik 2600017H08Rik 2610040E16Rik 2610511E22Rik 2610528M18Rik 2700075B01Rik 2700084L22Rik 2810013E07Rik 2810418N01Rik 5430413I02Rik 5730592L21Rik 5830426I05Rik 6530411B15Rik AJ430384 Abhd2 Abpb Acsl4 Actn4 Ammecr1 Anxa9 Aqp5 Arf1 Arf6 Arg1 Arhgdig Arl…
5	V$E2F1_Q6_01	245	245	245	5410	10271	21.11	11.93	26.54	22.47	1700013H19Rik 1810017F10Rik 2310031L18Rik 2410043F08Rik 2510015F01Rik 2610040E16Rik 2610528M18Rik 2700084L22Rik 2810013E07Rik 2810418N01Rik 5430413I02Rik 5730592L21Rik 5830426I05Rik 6530411B15Rik Acsl4 Ammecr1 Arf6 Arl6ip4 Asf1b Ass1 Atp1a1 Aurka Aurkb BC008103 BC037006 Bcas2 Bcl2l11 Birc5 Brrn1 Car6 Casp2 Cbx1 Ccnb2 Ccnf Cct3 Cdc2a Cdc6 Cdc7 Cdca5 Cdk4 Cenph Cfl1 Ch25h Chek1 Chic2 Chl1 Ckap2 Ckl…
6	V$E2F1_Q3_01	205	205	285	4246	11435	21.05	11.93	26.5	22.47	1110055N21Rik 1810017F10Rik 2010005O13Rik 2610019I03Rik 2610040E16Rik 2610511E22Rik 2700084L22Rik 2810013E07Rik 2810418N01Rik 5730592L21Rik AJ430384 Acsl4 Actn4 Ammecr1 Aqp5 Arhgdig Asf1b Ass1 BC017133 BC037006 Bcl2l11 Birc5 Brrn1 Casp2 Cbx1 Ccna2 Cct6a Cdc2a Cdc42ep3 Cdca5 Cfl1 Ch25h Chic2 Chl1 Ckap2 Ckap4 Cklf Cklfsf7 Col9a3 Comp Coro1c Crlf1 Cxxc5 Cyr61 Dcbld1 Dck Dna2l Drg1 Dtnb Dusp6 Dut Dyr…
7	V$E2F_Q3_01	234	234	256	5309	10372	16.61	11.93	21.96	18.08	1500002M01Rik 1810017F10Rik 2010005O13Rik 2310031L18Rik 2510015F01Rik 2610040E16Rik 2700075B01Rik 2700084L22Rik 2810418N01Rik 5730592L21Rik 6530411B15Rik AJ430384 Acsl4 Actn4 Ammecr1 Arf6 Arl6ip4 Arpc1b Asf1b Ass1 Atp1a1 Aurkb BC008103 BC014795 BC037006 Bag2 Bcas2 Bcl2l11 Birc5 Brrn1 Bub1b C1ql3 Casp2 Cbx1 Ccnb2 Ccnf Cct3 Cct6a Cdc2a Cdc42ep3 Cdc6 Cdc7 Cdca5 Cdk4 Cfl1 Ch25h Chek1 Chic2 Chl1 Chst1…
8	V$E2F4DP2_01: E2F-4:DP-2 heterodimer	103	103	387	1738	13943	16.25	11.93	21.8	18.05	1700013H19Rik 2410043F08Rik 2610528M18Rik 2810418N01Rik 5430413I02Rik Ass1 BC008103 BC017133 Bcas2 Bcl2l11 Casp2 Cbx1 Cct3 Cdc2a Cdc6 Cdca5 Ch25h Chek1 Chl1 Ckap2 Cklf D3Ertd250e Dck Dsc2 Dusp6 Edg4 Enpp1 Exo1 Fignl1 Frk Ggta1 Gnai3 Gorasp2 H2afx Hmgb2 Hmmr Hus1 Ier5l Kif20a Lad1 Lamr1 Leprot Lrrc1 Luc7l2 Mcm2 Mcm3 Mcm5 Mcm6 Mcm7 Mphosph6 Msh2 Mtbp Mxd3 Nek2 Npnt Nusap1 Oasl1 Pbx3 Pde9a Phlda1 Pi…
9	V$E2F_03	95	95	395	1575	14106	15.35	11.93	20.9	17.27	2310031L18Rik 2610040E16Rik 2700084L22Rik 2810418N01Rik Acsl4 Ammecr1 Arf6 Arl6ip4 Arpc1b Ass1 BC008103 BC037006 Bcl2l11 Brrn1 Cbx1 Cct3 Cdc2a Cdc6 Cdca5 Ch25h Chek1 Chl1 Col11a1 Coro1c Cyr61 Dck Dtnb Ect2 Edg4 Epha2 Exo1 Galgt1 Galnt3 Gemin6 H2afx Hist1h2ao Hist2h3c1 Hmgb2 Hmmr Hn1 Hus1 Ier5l Irx5 Klf5 Lad1 Lamr1 Leprot Lrrc1 Lsm8 Mcm2 Mcm3 Mcm5 Mcm6 Mcm7 Melk Mki67 Nudt1 Olfml3 Orc6l Pdk3 Pfkp …
10	V$NRF2_01: nuclear respiratory factor 2	134	134	356	2562	13119	15.16	11.93	20.61	17.09	1200008O12Rik 1700020M16Rik 1810033A06Rik 2410080P20Rik 2610040E16Rik 2610511E22Rik 2610528M18Rik 2810418N01Rik 5730592L21Rik Abpb Ahcy Arg1 Arl6ip4 Aurka BC003236 BC008103 BC025546 Ccnb2 Cdc20 Cdca5 Cenph Cfl1 Chic2 Cks2 Col9a1 Commd5 Coro1c Cyb561d2 Ddost Ddr1 Ddx47 Dyrk3 Eif2b2 Enpp1 Epb4.1l4a Exo1 Galnt10 Gatm Gnai3 Gorasp2 Grwd1 Gsg2 Gtse1 Hey1 Hmgn1 Hpn Igsf9 Incenp Insl6 Iqgap1 Kcnn4 Kif20…
11	V$E2F_Q4: E2F	230	230	260	5284	10397	14.87	11.93	20.19	16.76	1700013H19Rik 2010005O13Rik 2310031L18Rik 2410043F08Rik 2510015F01Rik 2610040E16Rik 2610511E22Rik 2610528M18Rik 2700075B01Rik 2700084L22Rik 2810418N01Rik 5430413I02Rik 6530411B15Rik Acsl4 Actn4 Ammecr1 Arf6 Arl6ip4 Arpc1b Ass1 Aurka Aurkb BC003236 BC008103 BC011209 BC014795 BC037006 Bag2 Bcas2 Bcl2l11 Birc5 Bnipl Brrn1 Car6 Casp2 Cbx1 Ccnf Cct3 Cdc2a Cdc42ep3 Cdc6 Cdc7 Cdca5 Cenpf Cenph Cfl1 Ch25…
12	V$ELK1_02: Elk-1	428	428	62	12002	3679	14.51	11.93	20.05	16.71	1110055N21Rik 1200008O12Rik 1300002F13Rik 1500002M01Rik 1700013H19Rik 1700020M16Rik 1810033A06Rik 2010005O13Rik 2310031L18Rik 2310061G07Rik 2410080P20Rik 2510015F01Rik 2600017H08Rik 2610040E16Rik 2610511E22Rik 2610528M18Rik 2700075B01Rik 2700084L22Rik 2810013E07Rik 2810418N01Rik 5430413I02Rik 5730592L21Rik 6530411B15Rik AJ430384 Abpb Acox2 Acsl4 Actn4 Ahcy Amhr2 Ammecr1 Aqp5 Arf6 Arg1 Arhgdig Arl…
13	V$MYCMAX_B: c-Myc:Max binding sites	247	247	243	5939	9742	12.51	11.93	17.78	14.64	1500002M01Rik 1810017F10Rik 2010005O13Rik 2310031L18Rik 2410080P20Rik 2510015F01Rik 2610019I03Rik 2610040E16Rik 2610528M18Rik 2810418N01Rik 5730592L21Rik 5830426I05Rik 6530411B15Rik AJ430384 Abhd2 Abpb Acox2 Acsl4 Amhr2 Ammecr1 Aqp5 Arf6 Arg1 Arhgdig Arl6ip4 Ass1 Atp1a1 Aurkb BC011209 BC014795 BC017133 BC025076 BC025546 BC037006 Bcas2 Bcl2l11 Bhlhb2 Birc5 Brrn1 Bub1b Cacnb3 Car6 Cbfb Cbx1 Ccnf Cc…
14	V$E2F1DP2_01: E2F-1:DP-2 heterodimer	68	68	422	1033	14648	12.5	11.93	18.11	14.85	1700013H19Rik 2410043F08Rik 2610528M18Rik 2810418N01Rik Bcas2 Bcl2l11 Casp2 Cct3 Cdc2a Cdc6 Ch25h Chek1 Chl1 D3Ertd250e Dck Edg4 Enpp1 Exo1 Frk Ggta1 H2afx Hmgb2 Hmmr Hus1 Ier5l Lad1 Lamr1 Lrrc1 Luc7l2 Mcm2 Mcm3 Mcm5 Mcm6 Mcm7 Mphosph6 Msh2 Mtbp Mxd3 Pbx3 Pola1 Pole2 Ppil5 Prps2 Rbl1 Rbmxrt Rcn2 Rfc3 Ris2 Rpa2 Scml2 Shrm Slc16a6 Sms Stard5 Stmn1 Suv39h1 Tead4 Tera Tgif Tipin Tk1 Traf4 Trib2 Trim1…
15	V$E2F1_Q4_01	154	154	336	3226	12455	12.41	11.93	17.76	14.64	1810017F10Rik 2010005O13Rik 2310031L18Rik 2510015F01Rik 2610040E16Rik 2700084L22Rik 2810418N01Rik Acsl4 Actn4 Ammecr1 Arf6 Arl6ip4 Arpc1b Ass1 BC008103 BC037006 Bag2 Bcl2l11 Brrn1 Bub1b Cbx1 Ccnf Cct3 Cdc2a Cdc42ep3 Cdc6 Cdca5 Cfl1 Ch25h Chek1 Chl1 Col11a1 Col9a3 Coro1c Crlf1 Crsp3 Cst6 Cyr61 D3Ertd250e Dck Ddit4 Dtnb Dusp6 Ect2 Edg4 Epb4.1l4a Epha2 Eppb9 Exo1 Fbxo17 Fignl1 Galgt1 Galnt3 Gemin6 G…
16	V$E2F_Q4_01	142	142	348	2924	12757	11.86	11.93	17.22	14.17	2010005O13Rik 2310031L18Rik 2510015F01Rik 2610040E16Rik 2700084L22Rik 2810418N01Rik Acsl4 Actn4 Ammecr1 Arf6 Arl6ip4 Arpc1b Ass1 BC008103 BC037006 Bag2 Bcl2l11 Brrn1 Bub1b Cbx1 Ccnf Cct3 Cdc2a Cdc42ep3 Cdc6 Cdca5 Ch25h Chek1 Chl1 Col11a1 Coro1c Crlf1 Cst6 Cyr61 Dck Ddit4 Dtnb Dusp6 Ect2 Edg4 Epb4.1l4a Epha2 Eppb9 Exo1 Fbxo17 Galgt1 Galnt3 Gemin6 Gnai3 Gorasp2 H2afx Hey1 Hist1h2ao Hist2h3c1 Hmgb2 …
17	V$MAZ_Q6	394	394	96	10877	4804	11.78	11.93	17.17	14.17	1110055N21Rik 1200008O12Rik 1300002F13Rik 1700013H19Rik 1700020M16Rik 1810033A06Rik 2010005O13Rik 2310031L18Rik 2310061G07Rik 2410043F08Rik 2410080P20Rik 2510015F01Rik 2610019I03Rik 2610040E16Rik 2610511E22Rik 2700075B01Rik 2700084L22Rik 2810013E07Rik 5430413I02Rik 5730592L21Rik 6530411B15Rik AJ430384 Acox2 Acsl4 Actn4 Adamts7 Amhr2 Ammecr1 Anxa9 Aqp5 Arf6 Arhgdig Arl6ip4 Arpc1b Asf1b Ass1 Atp1a1…
18	V$E2F1_Q4: E2F-1	193	193	297	4417	11264	10.93	11.93	16.19	13.41	1810017F10Rik 2310031L18Rik 2510015F01Rik 2610040E16Rik 2700075B01Rik 2700084L22Rik 2810418N01Rik 6530411B15Rik Acsl4 Actn4 Adamts7 Ammecr1 Arf6 Arl6ip4 Arpc1b Asf1b Ass1 Atpif1 Aurkb BC008103 BC011209 BC014795 BC037006 Bag2 Bcl2l11 Birc5 Bnipl Brrn1 Bub1b Cbfb Cbx1 Ccnf Cct3 Cdc2a Cdc6 Cdca5 Ch25h Chek1 Chic2 Chl1 Chst10 Ckap2 Col11a1 Col9a3 Commd5 Coro1c Crabp2 Crlf1 Crsp3 Cst6 Cxcl1 Cyr61 Dck …
19	V$E2F_02: E2F	33	33	457	347	15334	10.82	11.93	16.64	13.81	2810418N01Rik Bcl2l11 Cct3 Cdc2a Cdc6 Ch25h Chl1 Dck Edg4 Exo1 H2afx Hus1 Ier5l Lad1 Lamr1 Lrrc1 Mcm2 Mcm3 Mcm5 Mcm6 Mcm7 Pola1 Pole2 Rbl1 Rfc3 Ris2 Scml2 Shrm Slc16a6 Sms Stmn1 Tipin Tk1
20	V$E2F_Q3: E2F	33	33	457	347	15334	10.82	11.93	16.64	13.81	2810418N01Rik Bcl2l11 Cct3 Cdc2a Cdc6 Ch25h Chl1 Dck Edg4 Exo1 H2afx Hus1 Ier5l Lad1 Lamr1 Lrrc1 Mcm2 Mcm3 Mcm5 Mcm6 Mcm7 Pola1 Pole2 Rbl1 Rfc3 Ris2 Scml2 Shrm Slc16a6 Sms Stmn1 Tipin Tk1
21	V$E2F4DP1_01: E2F-4:DP-1 heterodimer	33	33	457	347	15334	10.82	11.93	16.64	13.81	2810418N01Rik Bcl2l11 Cct3 Cdc2a Cdc6 Ch25h Chl1 Dck Edg4 Exo1 H2afx Hus1 Ier5l Lad1 Lamr1 Lrrc1 Mcm2 Mcm3 Mcm5 Mcm6 Mcm7 Pola1 Pole2 Rbl1 Rfc3 Ris2 Scml2 Shrm Slc16a6 Sms Stmn1 Tipin Tk1
22	V$E2F_Q6_01	94	94	396	1801	13880	8.65	11.93	14.06	11.37	2610040E16Rik 2700084L22Rik 2810418N01Rik 5730592L21Rik Acsl4 Arf6 Arl6ip4 Ass1 BC008103 BC037006 Bag2 Bcl2l11 Brrn1 Cbx1 Cct3 Cdc2a Cdc6 Cdca5 Ch25h Chek1 Chl1 Coro1c Cyr61 Dck Dtnb Ect2 Edg4 Exo1 Galgt1 Galnt3 Gemin6 Gnai3 H2afx Hist1h2ao Hist2h3c1 Hmgb2 Hmmr Hn1 Hus1 Ier5l Irx5 Klf5 Lad1 Lamr1 Leprot Lrrc1 Lsm8 Mcm2 Mcm3 Mcm5 Mcm6 Mcm7 Melk Metrn Mki67 Orc6l Pdk3 Pola1 Pole2 Psma5 Pycard Pycr2…
23	V$E2F1DP1RB_01: Rb:E2F-1:DP-1 trimeric complex	55	55	435	852	14829	8.6	11.93	14.19	11.46	2700084L22Rik 2810418N01Rik Acsl4 Bcl2l11 Cbx1 Cct3 Cdc2a Cdc6 Ch25h Chl1 Dck Ect2 Edg4 Exo1 Gemin6 H2afx Hist1h2ao Hmgb2 Hmmr Hus1 Ier5l Lad1 Lamr1 Leprot Lrrc1 Mcm2 Mcm3 Mcm5 Mcm6 Mcm7 Nudt1 Olfml3 Pfkp Pola1 Pole2 Racgap1 Rbl1 Rbmx Rbmxrt Rfc3 Ris2 Sart3 Scml2 Sgol1 Shrm Slc16a6 Sms Ssx2ip St3gal5 Stmn1 Tera Thop1 Tipin Tk1 Zdhhc16
24	V$MAZR_01: MAZ related factor	254	254	236	6458	9223	8.08	11.93	13.22	10.57	1200008O12Rik 1700013H19Rik 2010005O13Rik 2510015F01Rik 2610019I03Rik 2700075B01Rik 2810418N01Rik 6530411B15Rik AJ430384 Adamts7 Anxa9 Aqp5 Arf6 Arg1 Arhgdig Arpc1b Asf1b Ass1 Atpif1 BC003236 BC008103 BC011209 BC014795 BC017133 BC021523 BC024955 BC025546 BC037006 Bhlhb2 Brrn1 Car6 Car9 Casp2 Cbfb Ccnf Cct3 Cdc2a Cdc42ep3 Cdc6 Cdca5 Cdk4 Cfl1 Ch25h Chek1 Chl1 Ckap2 Ckap4 Cklfsf7 Col9a1 Col9a3 Comm…
25	V$OCT1_02: octamer factor 1	119	119	371	5317	10364	7.39	11.52	0.0	0.0	1110055N21Rik 1500002M01Rik 2010005O13Rik 2600017H08Rik 2610511E22Rik 2610528M18Rik 2810418N01Rik AJ430384 Acox2 Amhr2 Atp1a1 Aurkb B4galt6 BC003236 BC008103 BC025076 BC025546 Bcas2 Brrn1 Casp1 Ccnb2 Cct6a Cdc7 Chek1 Commd5 Cxcl1 Cyb561d2 Deadc1 Dna2l Dusp6 Egln3 Ero1l Exo1 Fgd6 Galnt3 Galnt7 Gnai3 Grwd1 Gtf2h3 Gzmc Hist1h3d Hmgb2 Hmmr Ier3 Ifit1 Igf2r Insl6 Insr Kif4 Lgals7 Lgals9 Lsm8 Luc7l2 Ma…
26	V$CETS1P54_01: c-Ets-1(p54)	363	363	127	10153	5528	6.55	10.54	11.73	9.12	1200008O12Rik 1700020M16Rik 1810033A06Rik 2010005O13Rik 2310031L18Rik 2310061G07Rik 2410080P20Rik 2510015F01Rik 2600017H08Rik 2610040E16Rik 2610511E22Rik 2610528M18Rik 2700075B01Rik 2810013E07Rik 2810418N01Rik 5430413I02Rik 5730592L21Rik 5830426I05Rik 6530411B15Rik Abhd2 Abpb Acsl4 Actn4 Adamts7 Ahcy Amhr2 Aqp5 Arg1 Arl6ip4 Arpc1b Ass1 Atp1a1 Atpif1 Aurka Aurkb BC003236 BC008103 BC011209 BC017133…
27	V$SP3_Q3	368	368	122	10345	5336	6.31	10.42	11.48	8.92	1200008O12Rik 1300002F13Rik 1500002M01Rik 1700013H19Rik 1810017F10Rik 2010005O13Rik 2310031L18Rik 2410043F08Rik 2510015F01Rik 2600017H08Rik 2610019I03Rik 2610040E16Rik 2610528M18Rik 2700084L22Rik 2810013E07Rik 5730592L21Rik 5830426I05Rik 6530411B15Rik AJ430384 Abhd2 Acox2 Ahcy Amhr2 Anxa9 Aqp5 Arf6 Arg1 Arhgdig Arl6ip4 Arpc1b Ass1 Atp1a1 Aurka Aurkb B4galt6 BC003236 BC011209 BC014795 BC021523 BC0…
28	V$CP2_01: CP2	351	351	139	9800	5881	5.86	9.91	10.99	8.46	1300002F13Rik 1700013H19Rik 1700020M16Rik 1810017F10Rik 2010005O13Rik 2410043F08Rik 2410080P20Rik 2510015F01Rik 2600017H08Rik 2610511E22Rik 2610528M18Rik 2810013E07Rik 2810418N01Rik 5430413I02Rik 5730592L21Rik 6530411B15Rik AJ430384 Abhd2 Abpb Acsl4 Actn4 Adamts7 Ahcy Amhr2 Anxa9 Aqp5 Arf1 Arf6 Arhgdig Arl6ip4 Arpc1b Asf1b Ass1 Atp1a1 Atpif1 Aurka B4galt6 BC011209 BC014795 BC017133 BC021523 BC024…
29	V$CREB_Q2_01	192	192	298	4762	10919	5.45	9.33	10.52	8.03	1200008O12Rik 1300002F13Rik 1700013H19Rik 2010005O13Rik 2310031L18Rik 2510015F01Rik 2600017H08Rik 2610040E16Rik 2610528M18Rik 2810418N01Rik 5430413I02Rik AJ430384 Abhd2 Acsl4 Actn4 Arf6 Arhgdig Asf1b Ass1 Atp1a1 BC003236 BC011209 BC021523 BC024955 BC025546 Bag2 Bcas2 Birc5 Bnipl Brrn1 Bub1b C1ql3 Casp1 Cbx1 Ccna2 Ccnb2 Cct6a Cdc20 Cdc42ep3 Cdca5 Cdk4 Cenpf Cenph Ch25h Chek1 Chl1 Ckap4 Cpe Crsp3 C…
30	V$AHR_Q5: aryl hydrocarbon / dioxin receptor	89	89	401	1838	13843	5.17	9.07	10.47	8.01	1300002F13Rik 1700013H19Rik 2310031L18Rik Acsl4 Anxa9 Arf6 BC008103 Bag2 Bcas2 Brrn1 Ccnf Cct3 Cdc2a Cdc42ep3 Cenph Ch25h Ckap4 Cklfsf7 Col9a1 Crsp3 Dcbld1 Ddx47 Dusp6 Dyrk3 Eppb9 Ero1l Etv1 Eya2 Galgt1 Ggta1 Hmmr Id2 Ier5l Igf2r Kcnn4 Lap3 M6prbp1 Mcm7 Mfap3 Mki67 Mtbp Nek6 Nqo1 Oasl1 Pcdh18 Perp Pfkp Pgpep1 Phtf1 Plek2 Polm Ppp1r14b Prim2 Prkca Psma5 Pttg1 Racgap1 Rad51 Ranbp3 Rasal1 Rbl1 Rbmxr…
31	V$GATA_C: GATA binding site	189	189	301	7471	8210	5.05	8.98	0.0	0.0	1110055N21Rik 1200008O12Rik 1500002M01Rik 1810017F10Rik 1810033A06Rik 2310031L18Rik 2310061G07Rik 2610019I03Rik 2810418N01Rik Ahcy Ammecr1 Aqp5 Arl6ip4 Arpc1b Atpif1 BC003236 BC008103 BC014795 BC021523 BC024955 BC025076 Bag2 Bcas2 Brca1 Cald1 Casp2 Cbfb Cbx1 Ccnf Cdc6 Cenpf Cenph Chek1 Ckap2 Ckap4 Cklf Col11a1 Col9a1 Col9a3 Cotl1 Cpe Crsp3 Cst6 Cxcl1 D3Ertd250e Dcbld1 Dcps Ddost Ddx39 Ddx47 Deadc…
32	V$DEAF1_01	131	131	359	3006	12675	5.05	8.98	10.2	7.78	1110055N21Rik 1300002F13Rik 2410080P20Rik 2610040E16Rik 2810418N01Rik 5730592L21Rik Aqp5 Arf6 Arl6ip4 B4galt6 BC008103 BC021523 BC037006 Car9 Ccnf Cdk4 Cfl1 Chic2 Cmas Comp Coro1c Crlf1 D3Ertd250e Dck Ddost Deadc1 Depdc1a Dtnb Dusp6 Enpp1 Eppb9 Etnk1 Etv1 Galgt1 Galnt10 Galnt3 Ggta1 Gnai3 Gpx2 Gtse1 Hey1 Hmgn1 Hmmr Hpn Hs1bp1 Hs2st1 Hs3st1 Id2 Igf2r Igsf8 Incenp Kif22 Lamr1 Lap3 Leprot Lrrc1 Lsm8…
33	V$HOGNESS_B: Imperfect Hogness /Goldberg Box	55	55	435	990	14691	4.6	8.56	10.05	7.65	1110055N21Rik 1700020M16Rik 2410043F08Rik 2610019I03Rik Acsl4 Amhr2 Arf1 BC008103 BC011209 Cbx1 Ccnf Cfl1 Chic2 Ckap2 Cks2 Cst6 Ddx39 Ddx47 Dscr1l2 Dtnb Eif2b2 Gemin6 Gsg2 Gtf2h4 Ier3 Ifi44 Irf7 Nme4 Nqo1 Nup155 Oasl2 Pafah1b3 Papln Pdk3 Pgea1 Piga Pigf Ppfia4 Prc1 Qtrt1 Ranbp3 Rpa2 Shmt2 Snx6 Ssbp1 Stac2 Tcfe2a Tctex1 Tesk2 Tipin Tnfrsf12a Tnfrsf18 Tpx2 Ube2c Wdr21
34	V$TANTIGEN_B: Major T-antigen binding sites	83	83	407	1713	13968	4.53	8.43	9.82	7.46	1110055N21Rik 1500002M01Rik 1700020M16Rik 2410043F08Rik 2600017H08Rik Acsl4 Amhr2 Arf1 Asf1b BC008103 BC011209 Cbx1 Ccna2 Ccnf Cdc2a Cenpf Cfl1 Chic2 Chst10 Ckap2 Cklfsf7 Cks2 Crsp3 Cst6 Ddost Ddx39 Ddx47 Dna2l Dscr1l2 Dtnb Eif2b2 Fbxo17 Fcgr1 Fgd6 Gemin6 Gsg2 Gtf2h4 H2afx Hn1 Ifi44 Irf7 Lad1 Lamr1 Mansc1 Mcm2 Melk Ncoa5 Ncor2 Nqo1 Nup155 Oasl2 Pdk3 Piga Pigf Pole2 Ppfia4 Prc1 Prim1 Qtrt1 Rad51 R…
35	V$NFY_01: nuclear factor Y (Y-box binding factor)	140	140	350	3307	12374	4.43	8.37	9.54	7.21	1300002F13Rik 2510015F01Rik 2600017H08Rik 2610528M18Rik 2700084L22Rik 5730592L21Rik Abpb Adamts7 Asf1b Aurka Aurkb B4galt6 BC003236 BC014795 BC017133 Bcl2l11 Casp2 Ccna2 Ccnb2 Ccnf Cct3 Cct6a Cdc20 Cdc2a Cdca5 Chic2 Chst10 Ckap2 Cks2 Col9a1 Cotl1 Crabp2 Cxcl1 D3Ertd250e Ddit4 Depdc1a Dusp6 Ect2 Eif2b2 Etv1 Exo1 Foxc1 Galnt3 Gatm Gsg2 Gtf2e2 Gtse1 H2afx Hey1 Hist1h2ao Hist1h3d Hist2h3c1 Hmgb2 Hmgc…
36	V$POU1F1_Q6	157	157	333	6338	9343	4.2	8.06	0.0	0.0	1110055N21Rik 1200008O12Rik 1500002M01Rik 2010005O13Rik 2310031L18Rik 2310061G07Rik 2410043F08Rik 2610511E22Rik 2700075B01Rik 5730592L21Rik Abhd2 Actn4 Ammecr1 Arg1 Arhgdig Arl6ip4 Atp1a1 Atpif1 Aurkb B4galt6 BC003236 BC008103 BC014795 BC025546 Bhlhb2 Brrn1 C1ql3 Car9 Casp1 Cct6a Cdc2a Cdc6 Cdc7 Chl1 Ckap2 Commd5 Cotl1 Cpe Cst6 D3Ertd250e Dcbld1 Dck Dcps Ddr1 Ddx47 Depdc1a Dna2l Dnmt1 Drg1 Dtnb D…
37	V$PAX6_Q2	132	132	358	3114	12567	3.92	7.85	9.03	6.73	1110055N21Rik 1500002M01Rik 1700013H19Rik 1700020M16Rik 1810017F10Rik 2410043F08Rik 2600017H08Rik 2810013E07Rik Acox2 Acsl4 Actn4 Ahcy Amhr2 Arf1 Asf1b Ass1 Aurkb BC008103 BC011209 BC025546 Bhlhb2 Car6 Ccna2 Ccnf Cct6a Cdc20 Cdc2a Cenpf Cenph Cfl1 Chic2 Ckap2 Cklfsf7 Cks2 Commd5 Crsp3 Cst6 Ddx39 Dna2l Dnase2a Dnmt1 Drg1 Dscr1l2 Dtnb Edg4 Ehd3 Eif2b2 Fbxo17 Fgd6 Foxc1 Frk Gdpd1 Gemin6 Gsg2 Gtf2e2 …
38	V$FOXJ2_02: fork head box J 2	152	152	338	6143	9538	3.91	7.85	0.0	0.0	1110055N21Rik 1500002M01Rik 1810017F10Rik 1810033A06Rik 2010005O13Rik 2310031L18Rik 2310061G07Rik 2410043F08Rik 2600017H08Rik 2610040E16Rik 2610528M18Rik AJ430384 Acox2 Acsl4 Ahcy Ammecr1 Arg1 Aurkb BC025076 Bag2 Bcas2 Brrn1 Cald1 Casp1 Cbx1 Ccnb2 Cct3 Cct6a Cdc6 Cdc7 Cenpf Chic2 Cks2 Cldn2 Cmas Col11a1 Col9a1 Commd5 Cpe Crsp3 Cxcl1 Dcps Ddx39 Depdc1a Dna2l Dnmt2 Dsc2 Dut Ect2 Eppb9 Etv1 Exo1 Fbx…
39	V$GATA2_02: GATA-binding factor 2	130	130	360	5377	10304	3.66	7.58	0.0	0.0	1110055N21Rik 1500002M01Rik 2310061G07Rik 2610019I03Rik 2610511E22Rik 2810013E07Rik 2810418N01Rik Acsl4 Actn4 Ahcy Arpc1b Atp1a1 Aurka Aurkb BC008103 BC014795 BC021523 Cald1 Casp2 Ccnf Cct3 Cdc6 Cdk4 Cenpf Chek1 Chl1 Cldn2 Col9a1 Crsp3 Cst6 Dcbld1 Dcps Ddost Ddx39 Ddx47 Deadc1 Dnase2a Dsc2 Dut Ehd3 Epha2 Ero1l Eya2 Fbxo17 Fbxw7 Fgd6 Foxc1 Frk Galnt10 Gatm Gorasp2 Gtf2h3 Gzmc Hist1h3d Hmgn1 Hs3st1…
40	V$IPF1_Q4	72	72	418	3317	12364	3.3	7.15	0.0	0.0	5830426I05Rik 6530411B15Rik B4galt6 BC011209 BC024955 BC025076 Brca1 Cald1 Cct3 Cct6a Cdc42ep3 Cenpf Ch25h Chl1 Cldn2 Cpe Ddx47 Dusp6 Eppb9 Fbxw7 Fgd6 Fzd9 Gemin6 Ggta1 Grwd1 Gtf2h3 Gtf2h4 H2afx Hist1h3d Hpn Hs1bp1 Hs3st1 Hus1 Id2 Ifit1 Kcne3 Klf5 Leprot Lrrc1 Ltap Lxn Mad2l1 Melk Mxd3 Nek4 Nfix Nqo1 Nusap1 Pdk3 Perp Pigf Prc1 Psat1 Pycard Racgap1 Rbmxrt Rcn1 Rnf135 Sap30 Scd2 Slc25a13 Slc31a2 Sn…
41	V$GATA1_06: GATA-binding factor 1	106	106	384	4516	11165	3.26	7.1	0.0	0.0	1500002M01Rik 2310061G07Rik 2610511E22Rik 2810418N01Rik Acsl4 Actn4 Ahcy Arpc1b Aurkb BC008103 BC014795 BC021523 Brca1 Cald1 Casp2 Ccnf Cct3 Cdc6 Cdk4 Cenpf Chek1 Chl1 Ckap2 Cldn2 Col9a1 Crsp3 Cst6 Dcbld1 Dcps Ddost Deadc1 Dsc2 Dut Eif2b2 Epha2 Ero1l Fbxo17 Fbxw7 Foxc1 Galnt10 Gatm Gpsm2 Gtf2h3 Gzmc Hist1h3d Hmgn1 Hs3st1 Igf2r Incenp Irf7 Kif4 Lrrc1 Ltb4dh Luc7l2 Mclc Mcm3 Metrn Mphosph6 Nek4 Npn…
42	V$POU6F1_01	20	20	470	1316	14365	3.24	7.1	0.0	0.0	2700075B01Rik Arg1 Bnipl Cklfsf7 Etv1 Fbxw7 Id2 Insl6 Ms4a6c Nme4 Pcdh18 Perp Polm Prim1 Rfwd3 Sap30 Slc5a9 Tusc3 Usp18 Zmat2
43	V$CREB_Q4_01	178	178	312	4534	11147	3.17	7.04	8.15	5.88	1200008O12Rik 1300002F13Rik 1700013H19Rik 2010005O13Rik 2310031L18Rik 2510015F01Rik 2610040E16Rik 2610528M18Rik 5430413I02Rik AJ430384 Abhd2 Acsl4 Actn4 Arf6 Arhgdig Asf1b Ass1 Atp1a1 BC003236 BC021523 BC024955 BC025546 Bag2 Bcas2 Birc5 Bnipl Brrn1 C1ql3 Casp1 Ccna2 Ccnb2 Cct6a Cdc42ep3 Cdca5 Cdk4 Cenph Ch25h Chek1 Chl1 Ckap2 Ckap4 Cpe Crsp3 Cst6 Cxcl1 Cyb561d2 Cyr61 Dcbld1 Dcps Ddit4 Ddost Ddx39…
44	V$TFIII_Q6	469	469	21	14373	1308	2.41	6.16	7.94	5.7	1110055N21Rik 1200008O12Rik 1300002F13Rik 1500002M01Rik 1700013H19Rik 1700020M16Rik 1810017F10Rik 1810033A06Rik 2010005O13Rik 2310031L18Rik 2310061G07Rik 2410043F08Rik 2410080P20Rik 2510015F01Rik 2600017H08Rik 2610019I03Rik 2610511E22Rik 2610528M18Rik 2700075B01Rik 2700084L22Rik 2810013E07Rik 2810418N01Rik 5430413I02Rik 5730592L21Rik 5830426I05Rik 6530411B15Rik AJ430384 Abhd2 Abpb Acox2 Acsl4 Act…
45	V$HIF1_Q5: hypoxia-inducible factor 1	81	81	409	1787	13894	2.37	6.11	7.54	5.32	1700013H19Rik 1810033A06Rik 2310061G07Rik 2410043F08Rik 2410080P20Rik 2510015F01Rik 2610040E16Rik 6530411B15Rik Abhd2 Amhr2 Arf6 Arhgdig Bag2 Bcas2 Bcl2l11 Car9 Cdc42ep3 Ckap4 Cklfsf7 Cmas Dcps Ddit4 Depdc1a Dyrk3 Edg4 Ehd3 Ero1l Etnk1 Frk Galgt1 Galnt7 Gnai3 Grwd1 Hist1h2ao Hist2h3c1 Hmgb2 Ifit1 Igf2r Igsf8 Insr Kcne3 Kif22 Lamr1 Lap3 Lgals7 Lta4h Mfap3 Mx2 Mxd3 Myo1h Nab2 Nfix Nme4 Nqo1 Nup37 N…
46	V$MINI20_B: Muscle initiator sequence-20	334	334	156	9572	6109	2.28	6.06	7.19	5.01	1110055N21Rik 1300002F13Rik 1500002M01Rik 1700013H19Rik 1810017F10Rik 2310031L18Rik 2310061G07Rik 2410043F08Rik 2410080P20Rik 2510015F01Rik 2600017H08Rik 2610040E16Rik 2610511E22Rik 2700075B01Rik 2700084L22Rik 2810013E07Rik 5730592L21Rik 5830426I05Rik 6530411B15Rik AJ430384 Abpb Acsl4 Actn4 Adamts7 Ahcy Amhr2 Ammecr1 Anxa9 Aqp5 Arf1 Arf6 Arg1 Arhgdig Arl6ip4 Arpc1b Ass1 Atp1a1 Aurka Aurkb B4galt6…
47	V$HNF6_Q6	29	29	461	1615	14066	2.16	5.88	0.0	0.0	2010005O13Rik 2600017H08Rik 2610040E16Rik 2700084L22Rik Egln3 Fcgr1 Fgd6 Gemin6 Gpx2 Leprot M6prbp1 Mcm3 Ms4a6d Ncoa5 Nfix Nhsl1 Nup155 Pcdhb21 Phtf1 Prim1 Rpa1 Sdc4 Shrm Sox4 Trim13 Usp22 Wdr4 Xpnpep1 Zc3hc1
48	V$S8_01: S8	24	24	466	1411	14270	2.1	5.84	0.0	0.0	2310061G07Rik Amhr2 B4galt6 Cdc42ep3 Fbxw7 Gbif Gnai3 Grwd1 Gtf2h3 Hist1h2ao Insl6 Ms4a6c Nfix Pcdh18 Prim2 Rnf135 Sh3bgrl2 Slc5a9 Spag5 Tdg Tesk2 Tipin Tnfrsf18 Zmat2
49	V$GATA1_03: GATA-binding factor 1	137	137	353	5441	10240	1.98	5.73	0.0	0.0	1110055N21Rik 1200008O12Rik 1500002M01Rik 2310031L18Rik 2310061G07Rik 2410080P20Rik 2610019I03Rik 2610040E16Rik 2700084L22Rik 5730592L21Rik AJ430384 Abpb Acsl4 Adamts7 Ammecr1 Aqp5 Arg1 Ass1 Atpif1 BC025076 Bub1b Cald1 Cbfb Cdc20 Cdc2a Cdc7 Cenpf Chst10 Cklf Cks2 Cldn2 Col11a1 Col9a3 Commd5 Crsp3 Cxcl1 Cxxc5 Cyb561d2 Dcps Ddr1 Dnmt1 Dnmt2 Dsc2 Dscr1l2 Dut Exo1 Fbxw7 Fcgr1 Fignl1 Galnt3 Gbif Grwd1…
50	V$SOX5_01: Sox-5	192	192	298	7247	8434	1.9	5.63	0.0	0.0	1200008O12Rik 1700020M16Rik 1810017F10Rik 1810033A06Rik 2310031L18Rik 2410043F08Rik 2410080P20Rik 2510015F01Rik 2600017H08Rik 2810013E07Rik 2810418N01Rik 5830426I05Rik Abpb Acsl4 Actn4 Adamts7 Arf1 Arg1 Arl6ip4 Arpc1b BC011209 BC017133 BC024955 BC025076 Bcas2 Bcl2l11 Bnipl Brca1 Bub1b Cacnb3 Cald1 Casp1 Cbx1 Ccna2 Ccnf Cdc20 Cdc42ep3 Cenph Cfl1 Chek1 Chl1 Chst10 Cmas Col11a1 Col9a1 Commd5 Cpe Crs…
51	V$OCT1_06: octamer-binding factor 1	236	236	254	8652	7029	1.83	5.57	0.0	0.0	1110055N21Rik 1700013H19Rik 1700020M16Rik 1810033A06Rik 2010005O13Rik 2510015F01Rik 2610019I03Rik 2610040E16Rik 2610511E22Rik 2700075B01Rik 2810418N01Rik 5830426I05Rik Acox2 Acsl4 Ahcy Amhr2 Ammecr1 Arg1 Arhgdig Arpc1b Atpif1 Aurkb BC003236 BC014795 BC025076 Bag2 Bhlhb2 Birc5 Bnipl Brca1 Brrn1 Bub1b Cacnb3 Cald1 Car6 Car9 Cbfb Cbx1 Ccna2 Ccnb2 Cdc20 Cdc2a Cdc7 Cdca5 Cenpf Cenph Chl1 Ckap2 Cklf Ck…
52	V$USF_Q6: upstream stimulating factor	340	340	150	9832	5849	1.74	5.42	6.63	4.46	1500002M01Rik 1810017F10Rik 2410043F08Rik 2410080P20Rik 2510015F01Rik 2610019I03Rik 2610040E16Rik 2610511E22Rik 2610528M18Rik 2810418N01Rik 5430413I02Rik 5730592L21Rik 6530411B15Rik Abhd2 Abpb Acox2 Actn4 Amhr2 Ammecr1 Anxa9 Aqp5 Arf1 Arf6 Arg1 Arhgdig Arl6ip4 Arpc1b Asf1b Ass1 Atp1a1 Aurka Aurkb BC003236 BC008103 BC011209 BC014795 BC017133 BC021523 BC025076 BC025546 BC037006 Bag2 Bcas2 Bhlhb2 Bn…
53	V$XFD2_01: Xenopus fork head domain factor 2	88	88	402	3737	11944	1.7	5.36	0.0	0.0	1110055N21Rik 1810017F10Rik 2310031L18Rik 2610511E22Rik 5730592L21Rik 5830426I05Rik Anxa9 Arf6 Atpif1 Aurkb Bcl2l11 Brrn1 Cdc7 Cdk4 Col9a3 Crsp3 Cxcl1 Cxxc5 Cyr61 D3Ertd250e Dck Ddit4 Depdc1a Dna2l Dnase2a Dnmt1 Enpp1 Fbxw7 Gabrp Galnt3 Galnt7 Gbif Gdpd1 Gpsm2 Gtf2h3 Hmgn1 Hs1bp1 Hus1 Insl6 Insr Iqgap1 Irf7 Kif20a Mansc1 Mclc Mcm7 Mmp13 Msh2 Mtbp Myo1h Nudt1 Nusap1 Oasl1 Orc6l Pafah1b3 Pask Pbk P…
54	V$CREBATF_Q6	172	172	318	4507	11174	1.61	5.24	6.48	4.36	1200008O12Rik 1300002F13Rik 1700013H19Rik 2010005O13Rik 2310031L18Rik 2310061G07Rik 2510015F01Rik 2600017H08Rik 2610040E16Rik 2610528M18Rik 5430413I02Rik AJ430384 Abhd2 Acsl4 Actn4 Arf6 Arhgdig Asf1b Ass1 Atp1a1 BC003236 BC021523 BC024955 BC025546 Bcas2 Bcl2l11 Birc5 Bnipl Brrn1 C1ql3 Casp1 Ccna2 Cct6a Cdc42ep3 Cdca5 Cdk4 Cenpf Cenph Ch25h Chek1 Chl1 Ckap2 Ckap4 Cpe Crsp3 Cst6 Cxcl1 Cyb561d2 Cyr6…
55	V$TEF_Q6	143	143	347	5598	10083	1.59	5.24	0.0	0.0	1700013H19Rik 2310031L18Rik 2410043F08Rik 2610019I03Rik 2610511E22Rik 2700084L22Rik 2810013E07Rik 5830426I05Rik Abpb Acox2 Ammecr1 Arf6 Arl6ip4 Atp1a1 Aurkb B4galt6 BC003236 BC008103 BC011209 Brrn1 C1ql3 Cald1 Car9 Cdc20 Cdc7 Cfl1 Ch25h Chl1 Chst10 Ckap2 Cklfsf7 Col11a1 Commd5 Crsp3 Cxcl1 Dcbld1 Ddx39 Ddx47 Deadc1 Depdc1a Dna2l Dnmt1 Dnmt2 Drg1 Dsc2 Dtnb Dut Edg4 Enpp1 Etv1 Eya2 Fbxw7 Fcgr1 Frk G…
56	V$VMW65_Q6	179	179	311	6783	8898	1.56	5.19	0.0	0.0	1500002M01Rik 1700020M16Rik 1810017F10Rik 1810033A06Rik 2310061G07Rik 2410043F08Rik 2600017H08Rik 2610019I03Rik 2610040E16Rik 2610511E22Rik 2810013E07Rik 2810418N01Rik 5730592L21Rik 5830426I05Rik 6530411B15Rik Abpb Ahcy Ammecr1 Arf1 Arf6 Arhgdig Arl6ip4 Atpif1 Aurkb B4galt6 Brca1 Brrn1 Cald1 Casp1 Casp2 Ccnb2 Ccnf Cct3 Cct6a Cdc6 Cdca5 Ch25h Chl1 Cklf Cklfsf7 Col11a1 Cpe Crsp3 Cxxc5 Dcbld1 Ddost …
57	V$GABP_B: GA binding protein	61	61	429	1313	14368	1.23	4.84	6.45	4.36	1200008O12Rik 1700020M16Rik 2610528M18Rik 2810418N01Rik Arl6ip4 Aurka BC003236 BC008103 Ccnb2 Cenph Commd5 Coro1c Cyb561d2 Ddost Ddx47 Dyrk3 Eif2b2 Gnai3 Grwd1 Hmgn1 Incenp Insr Kif22 Lap3 Lrrc1 Mcm3 Melk Mtbp Nek4 Nras Nspc1 Nup155 Papln Pdk3 Pfkp Pigf Polm Ppfibp2 Pstpip1 Rap1ga1 Rbm12 Rfc3 Rpl7l1 Sart3 Sat1 Sh3bgrl2 Slc16a6 Slc29a3 Smarcc1 Snrpb2 Sntb2 Ssbp1 Stard3 Stk24 Tacc3 Tle2 Traf4 Trim1…
58	V$E2_Q6: papilloma virus regulator E2	64	64	426	1397	14284	1.2	4.79	6.38	4.32	1810033A06Rik 2010005O13Rik 2810418N01Rik Aqp5 Arf6 Ccnb2 Cdca5 Ch25h Chek1 Ckap4 Col9a1 Ddost Dnmt1 Dsc2 Dtnb Dusp6 Dyrk3 Edg4 Epb4.1l4a Galnt3 Gatm Ggta1 Hmgn1 Homer1 Id2 Irx5 Kcne3 Lgals9 Lrrc1 Mki67 Mxd3 Nab2 Ncoa5 Nr4a1 Nusap1 Oasl2 Pbx3 Pign Pole2 Polr3k Ppfibp2 Rgs19ip1 Rpl7l1 Sart3 Sfxn3 Slc30a6 Slc35b1 Sox4 Ssx2ip Stmn1 Tctex1 Tesk2 Thop1 Traf4 Traip Tubb5 Tuft1 Usp18 Vrk1 Wdr5 Zdhhc16 Z…
59	V$AFP1_Q6	60	60	430	2694	12987	1.17	4.79	0.0	0.0	2010005O13Rik 2410080P20Rik 2610528M18Rik Amhr2 Arg1 Asf1b BC011209 Cacnb3 Cdc6 Ckap2 Col11a1 Commd5 Cpe Cyb561d2 Dck Ddost Ddr1 Depdc1a Egln3 Enpp1 Fbxw7 Gbif Gnai3 Grwd1 Gtf2e2 Ifit1 Lta4h Ltap Lxn Metrn Ms4a6c Mtmr9 Pbk Pdk3 Prc1 Prim2 Pycr2 Rbm12 Rfc3 Rpl7l1 Sart3 Serpine2 Sh3bgrl2 Shmt2 Slc37a3 Sntb2 Srebf2 Stk39 Suv39h1 Taf5l Tdg Tesk2 Tgif Thop1 Thrap6 Tk1 Tnfrsf18 Tspan2 Wdr21 Ywhae
60	V$WHN_B: winged-helix factor nude	146	146	344	3770	11911	1.14	4.73	6.03	4.03	1200008O12Rik 1300002F13Rik 1810033A06Rik 2010005O13Rik 2610528M18Rik 2810418N01Rik AJ430384 Acsl4 Actn4 Arf6 Arhgdig Arl6ip4 Arpc1b Ass1 Aurkb B4galt6 BC003236 BC014795 BC017133 BC024955 BC025076 Bhlhb2 Cacnb3 Cbx1 Cdc20 Cdc42ep3 Cdc7 Cenpf Chic2 Cmas Cotl1 Crabp2 Crlf1 D3Ertd250e Dck Ddit4 Ddost Ddr1 Ddx39 Deadc1 Dusp6 Dyrk3 Edg4 Eppb9 Ero1l Etnk1 Exo1 Fbxo17 Foxc1 Galnt10 Galnt3 Gatm Gpsm2 Grw…
61	V$CART1_01: Cart-1 (cartilage homeoprotein 1)	38	38	452	1881	13800	1.09	4.68	0.0	0.0	1110055N21Rik 1810033A06Rik 2410080P20Rik Actn4 Aurkb Casp1 Casp2 Cdc2a Cdc42ep3 Cklf Cmas Gbif Hmgcr Hnrpab Hs3st1 Iqgap1 Lgals9 Lxn Mclc Mcm3 Metrn Ms4a6c Mtmr9 Nek2 Nfix Phlda1 Plek2 Rfc5 Scin Snx6 Ssbp1 Suv39h1 Taf5l Tdg Tead4 Thrap6 Tk1 Usp22
62	V$CREB_01: cAMP-responsive element binding protein	64	64	426	1409	14272	1.02	4.63	6.19	4.15	1300002F13Rik 2010005O13Rik 2310031L18Rik 2610528M18Rik AJ430384 Abhd2 Acsl4 Arf6 Arhgdig BC025546 Bcas2 Bnipl Brrn1 Casp1 Ccna2 Cct6a Cdc42ep3 Ch25h Cyr61 Dcbld1 Ddost Epha2 Exo1 Gdpd1 Gemin6 Gzmc Hmgcr Homer1 Hs1bp1 Igf2r Irf7 Lamr1 Lmo4 Lsm8 Mcm2 Mcm5 Ms4a6d Nek4 Nppb Olfml3 Papln Pdk3 Pigf Prim2 Psma5 Ptpn2 Rbl1 Rbm12 Rfc3 Rgs11 Rhod Riok2 Sart3 Sfxn3 Shrm Sms Srebf2 St3gal5 Tdg Tenc1 Thrap6 …
63	V$PAX3_B: Pax-3 binding sites	326	326	164	9461	6220	0.98	4.57	5.78	3.87	1110055N21Rik 1200008O12Rik 1300002F13Rik 1500002M01Rik 1810017F10Rik 1810033A06Rik 2010005O13Rik 2310031L18Rik 2310061G07Rik 2410080P20Rik 2510015F01Rik 2600017H08Rik 2610040E16Rik 2610511E22Rik 2610528M18Rik 2700075B01Rik 2700084L22Rik 2810013E07Rik 2810418N01Rik 5430413I02Rik 5730592L21Rik 6530411B15Rik AJ430384 Abhd2 Abpb Acsl4 Actn4 Aqp5 Arf1 Arf6 Arhgdig Arl6ip4 Asf1b Ass1 Atp1a1 Atpif1 Aur…
64	V$ATF_01: activating transcription factor	70	70	420	1582	14099	0.91	4.51	6.04	4.03	1200008O12Rik 1300002F13Rik 2310031L18Rik 2610040E16Rik 2610528M18Rik AJ430384 Abhd2 Acsl4 Atp1a1 Bcas2 Bnipl Brrn1 C1ql3 Ccna2 Cdc42ep3 Ch25h Chl1 Cpe Crsp3 Cst6 Cyb561d2 Cyr61 Dcbld1 Enpp1 Epha2 Gdpd1 Gemin6 Gtf2h4 Gzmc Hmgcr Homer1 Hs1bp1 Igf2r Lmo4 M6prbp1 Mclc Mcm5 Nppb Olfml3 Padi4 Papln Papss1 Pdk3 Pigf Pola1 Psma5 Ptpn2 Rasal1 Rbl1 Rbm12 Rbmxrt Rfc3 Rhod Riok2 Sart3 Shrm Slc19a2 Slc30a6 S…
65	V$MYC_Q2	116	116	374	2904	12777	0.9	4.46	5.82	3.87	1500002M01Rik 1700013H19Rik 2410043F08Rik 2410080P20Rik 2510015F01Rik 2610040E16Rik 6530411B15Rik Abhd2 Acox2 Amhr2 Aqp5 Arf6 Arg1 Arhgdig Arpc1b Ass1 Atp1a1 Aurka Aurkb BC008103 BC011209 Bcas2 Bhlhb2 Brrn1 Car6 Casp1 Cct3 Cdk4 Cklfsf7 Cotl1 Cpe Cxcl1 Cxxc5 Dut Edg4 Eppb9 Exo1 Frk Fzd9 Gnai3 Gpsm2 Grwd1 Hist1h3d Hmgn1 Hmmr Hus1 Igf2r Igsf9 Il13ra1 Irf7 Kcne3 Kcnn4 Lamr1 Lap3 Lgals7 Lta4h Lxn Mans…
66	V$BRN2_01: POU factor Brn-2	179	179	311	6698	8983	0.88	4.46	0.0	0.0	1500002M01Rik 1700020M16Rik 1810033A06Rik 2410043F08Rik 2410080P20Rik 2610019I03Rik 2610040E16Rik 2610511E22Rik 2700084L22Rik 2810013E07Rik 2810418N01Rik 5430413I02Rik AJ430384 Abhd2 Acox2 Acsl4 Ahcy Amhr2 Ammecr1 Arl6ip4 Atpif1 Aurka BC003236 BC008103 BC025546 BC037006 Bcas2 Brca1 C1ql3 Car9 Ccna2 Ccnb2 Cdc2a Cdc7 Chst10 Ckap4 Cklf Cklfsf7 Col11a1 Col9a1 Commd5 Cpe Crsp3 Cyr61 Dcps Ddx39 Ddx47 D…
67	V$GATA1_02: GATA-binding factor 1	148	148	342	5672	10009	0.83	4.4	0.0	0.0	1200008O12Rik 2310031L18Rik 2410043F08Rik 2600017H08Rik 2610528M18Rik Adamts7 Ahcy Arg1 Arhgdig Aurka BC008103 BC021523 BC025076 Birc5 Brca1 C1ql3 Car9 Casp1 Casp2 Cbfb Cdc7 Cdca5 Cdk4 Cenpf Ckap2 Col9a1 Col9a3 Cotl1 Crabp2 Crlf1 Cst6 Cxcl1 Cxxc5 D3Ertd250e Dcbld1 Ddost Deadc1 Depdc1a Dscr1l2 Dusp6 Ect2 Egln3 Ehd3 Epha2 Eya2 Fgd6 Fignl1 Foxc1 Galgt1 Galnt10 Gatm Ggta1 Gpsm2 Gsg2 Gtf2h4 Hebp2 Hey1…
68	V$E4BP4_01: E4BP4	7	7	483	611	15070	0.83	4.4	0.0	0.0	2810013E07Rik AJ430384 Crsp3 Fbxw7 Igf2r Spag5 Tpd52l1
69	V$TAL1_Q6	234	234	256	6523	9158	0.81	4.4	5.55	3.68	1200008O12Rik 1700020M16Rik 1810017F10Rik 1810033A06Rik 2010005O13Rik 2310031L18Rik 2410043F08Rik 2600017H08Rik 2610040E16Rik 2700075B01Rik 2810013E07Rik 5430413I02Rik 5730592L21Rik 6530411B15Rik AJ430384 Abhd2 Abpb Acsl4 Actn4 Adamts7 Amhr2 Anxa9 Arf1 Arf6 Arg1 Arhgdig Arl6ip4 Arpc1b Asf1b Ass1 BC011209 BC017133 BC021523 BC024955 BC025546 BC037006 Bag2 Bcas2 Birc5 Bnipl Bub1b C1ql3 Cald1 Car9 Cb…
70	V$MEF2_02: myogenic MADS factor MEF-2	20	20	470	1154	14527	0.66	4.21	0.0	0.0	5730592L21Rik Ahcy Bnipl Ccnb2 Ddx47 Dscr1l2 Hmgn1 Homer1 Mki67 Nr4a1 Pdk3 Pdlim1 Shrm Slc29a1 Slc37a3 Slco1a5 Tesk2 Thrap6 Uchl4 Usp22
71	V$NMYC_01: N-Myc	130	130	360	3350	12331	0.6	4.09	5.46	3.6	1500002M01Rik 1700013H19Rik 2410043F08Rik 2410080P20Rik 2510015F01Rik 2610040E16Rik 6530411B15Rik Abhd2 Acox2 Amhr2 Aqp5 Arf6 Arg1 Arhgdig Arpc1b Ass1 Atp1a1 Aurka Aurkb BC008103 BC011209 Bcas2 Bhlhb2 Brrn1 Car6 Casp1 Cct3 Cdc42ep3 Cdk4 Cklfsf7 Cotl1 Cpe Cxcl1 Cxxc5 Ddx39 Dnase2a Dut Edg4 Eppb9 Exo1 Frk Fzd9 Gnai3 Gpsm2 Grwd1 Gtf2h3 Hist1h3d Hmgn1 Hmmr Hus1 Ier3 Igf2r Igsf9 Il13ra1 Irf7 Kcne3 Kcn…
72	V$HIF1_Q3: hypoxia induced factor	57	57	433	1252	14429	0.49	3.97	5.67	3.77	1500002M01Rik 1700013H19Rik 1810033A06Rik 2410043F08Rik Amhr2 Aqp5 Atp1a1 Aurka BC008103 BC011209 Bag2 Bcl2l11 Ccnf Cdc2a Cdc42ep3 Cklfsf7 Cxcl1 Cyb561d2 Dcps Ddit4 Ehd3 Ero1l Frk Gabrp Grwd1 Hs1bp1 Igsf9 Insr Kcne3 Kif22 Lgals7 Lta4h Mfap3 Myo1h Nab2 Nme4 Papss1 Pdk3 Piga Plod2 Pola1 Ppp1r14b Ptbp1 Ranbp3 Riok2 Sap30 Scin Slc30a6 Sms Stard5 Stmn1 Tle6 Trim13 Tuft1 Wdr4 Wdr5 Xpnpep1
73	V$E2_01: papilloma virus regulator E2	41	41	449	824	14857	0.47	3.97	5.79	3.87	2810418N01Rik Amhr2 Aqp5 Arf6 Cdca5 Ch25h Ckap4 Col9a1 Crabp2 Dsc2 Dtnb Dusp6 Edg4 Galnt3 Homer1 Id2 Irx5 Kcne3 Lrrc1 Nab2 Nr4a1 Nusap1 Pign Rgs19ip1 Rpl7l1 Sfxn3 Slc30a6 Slc35b1 Stmn1 Tctex1 Thop1 Traf4 Tubb5 Tuft1 Usp18 Vrk1 Wdr5 Zdhhc16 Zfp239 Zfp64 Zmat2
74	V$PPARA_01: PPAR:RXR heterodimers	3	3	487	5	15676	0.47	3.97	6.58	4.45	Arl6ip4 Papln Suv39h1
75	V$TAXCREB_01: Tax/CREB complex	24	24	466	403	15278	0.35	3.85	5.86	3.89	2010005O13Rik 2310061G07Rik 2700084L22Rik Actn4 Bub1b Etnk1 Galnt3 Homer1 Igf2r Iqgap1 Kcne3 Ltap Luc7l2 Msh2 Pgea1 Pigf Rbl1 Sgol1 Sh3bgrl2 Slc25a13 Slc29a3 Tpd52l1 Traip Trib2
76	V$PIT1_Q6	345	345	145	11853	3828	0.35	3.85	0.0	0.0	1110055N21Rik 1300002F13Rik 1700013H19Rik 1700020M16Rik 1810033A06Rik 2010005O13Rik 2310031L18Rik 2310061G07Rik 2410080P20Rik 2600017H08Rik 2610040E16Rik 2610511E22Rik 2610528M18Rik 2700075B01Rik 2700084L22Rik 2810013E07Rik 5430413I02Rik 5730592L21Rik 5830426I05Rik 6530411B15Rik AJ430384 Abhd2 Abpb Acox2 Acsl4 Actn4 Adamts7 Ahcy Ammecr1 Aqp5 Arg1 Arhgdig Arl6ip4 Asf1b Atp1a1 Atpif1 Aurka Aurkb B4…
77	V$LMO2COM_02: complex of Lmo2 bound to Tal-1, E2A proteins, and GATA-1, half-site 2	232	232	258	8326	7355	0.29	3.73	0.01	0.0	1200008O12Rik 1810033A06Rik 2310031L18Rik 2310061G07Rik 2410043F08Rik 2510015F01Rik 2600017H08Rik 2700075B01Rik 2810013E07Rik 6530411B15Rik Adamts7 Aqp5 Arf1 Arg1 Arhgdig Arl6ip4 Aurka Aurkb BC008103 BC021523 BC024955 BC025076 Bag2 Bcas2 Bhlhb2 Birc5 Brca1 C1ql3 Car6 Car9 Casp1 Casp2 Cbfb Ccna2 Ccnf Cct3 Cdc42ep3 Cdc7 Cdca5 Cdk4 Cenpf Cenph Chek1 Ckap2 Cks2 Col11a1 Col9a1 Col9a3 Cotl1 Cpe Crabp2 …
78	V$LDSPOLYA_B: Lentiviral Poly A downstream element	370	370	120	12592	3089	0.25	3.67	0.0	0.0	1300002F13Rik 1500002M01Rik 1700013H19Rik 1700020M16Rik 1810017F10Rik 1810033A06Rik 2010005O13Rik 2310031L18Rik 2310061G07Rik 2410043F08Rik 2510015F01Rik 2600017H08Rik 2610019I03Rik 2610040E16Rik 2610511E22Rik 2610528M18Rik 2700075B01Rik 2810013E07Rik 2810418N01Rik 5430413I02Rik 5730592L21Rik 5830426I05Rik 6530411B15Rik AJ430384 Abhd2 Abpb Acox2 Acsl4 Actn4 Adamts7 Ahcy Amhr2 Aqp5 Arf6 Arg1 Arhgd…
79	V$SREBP1_Q6	188	188	302	5162	10519	0.23	3.67	4.95	3.21	1200008O12Rik 1700013H19Rik 1810017F10Rik 2410043F08Rik 2700075B01Rik 2810418N01Rik 5430413I02Rik 5730592L21Rik 6530411B15Rik AJ430384 Abpb Ammecr1 Anxa9 Aqp5 Arf6 Arl6ip4 Arpc1b B4galt6 BC003236 BC011209 BC024955 BC025076 Bag2 Bcas2 Bcl2l11 Brca1 Brrn1 Car6 Car9 Cct3 Cdc2a Cdca5 Cfl1 Ch25h Ckap2 Cklfsf7 Col9a1 Comp Coro1c Cotl1 Crlf1 Cxcl1 Dcbld1 Dck Dcps Ddit4 Ddost Ddx47 Dnmt1 Dnmt2 Dyrk3 Ect2…
80	V$TCF1P_Q6	347	347	143	10257	5424	0.2	3.67	4.96	3.22	1110055N21Rik 1200008O12Rik 1300002F13Rik 1500002M01Rik 1700020M16Rik 1810017F10Rik 1810033A06Rik 2310031L18Rik 2310061G07Rik 2410043F08Rik 2410080P20Rik 2600017H08Rik 2610019I03Rik 2610040E16Rik 2610511E22Rik 2610528M18Rik 2700075B01Rik 2700084L22Rik 2810013E07Rik 2810418N01Rik 5430413I02Rik 5730592L21Rik 5830426I05Rik 6530411B15Rik AJ430384 Abpb Acsl4 Adamts7 Ahcy Ammecr1 Anxa9 Arf6 Arg1 Arl6ip…
81	V$VMYB_02: v-Myb	100	100	390	2508	13173	0.14	3.55	5.05	3.24	2610040E16Rik 2700075B01Rik 2700084L22Rik AJ430384 Amhr2 Aqp5 Asf1b Atp1a1 Aurka Aurkb B4galt6 BC025546 BC037006 Brrn1 Casp1 Cbfb Cbx1 Ccna2 Ccnb2 Cdc42ep3 Cdc6 Cdc7 Cfl1 Ch25h Chek1 Chic2 Ckap2 Cks2 Cyb561d2 Cyr61 Ddost Dtnb Dut Dyrk3 Etv1 Fbxo17 Galgt1 Gdpd1 Gemin6 Gnai3 Gpx2 Gtse1 Hist2h3c1 Hus1 Id2 Ier5l Insl6 Iqgap1 Lad1 Leprot Lgals9 Lta4h Ltb4dh Luc7l2 M6prbp1 Mcm7 Mphosph6 Nab2 Nek2 Nspc1…
82	V$SOX9_B1: SOX (SRY-related HMG box)	246	246	244	8748	6933	0.12	3.55	0.01	0.0	1200008O12Rik 1700020M16Rik 1810017F10Rik 1810033A06Rik 2010005O13Rik 2310031L18Rik 2410043F08Rik 2410080P20Rik 2510015F01Rik 2600017H08Rik 2810013E07Rik 2810418N01Rik 5730592L21Rik 5830426I05Rik Abpb Acsl4 Actn4 Adamts7 Ammecr1 Anxa9 Arf1 Arg1 Arl6ip4 Arpc1b Atpif1 BC011209 BC017133 BC021523 BC024955 BC025076 Bcas2 Bcl2l11 Bnipl Brca1 Bub1b Cacnb3 Cald1 Casp1 Casp2 Cbx1 Ccna2 Ccnf Cdc20 Cdc42ep3…
83	V$MYCMAX_02: c-Myc:Max heterodimer	194	194	296	5383	10298	-0.02	0.0	4.66	2.96	1500002M01Rik 1700013H19Rik 2310031L18Rik 2410043F08Rik 2410080P20Rik 2510015F01Rik 2610019I03Rik 2610040E16Rik 2610511E22Rik 2610528M18Rik 2700075B01Rik 2810013E07Rik 2810418N01Rik 5730592L21Rik 6530411B15Rik Abhd2 Abpb Acox2 Amhr2 Aqp5 Arf6 Arg1 Arpc1b Ass1 Atp1a1 Aurka Aurkb B4galt6 BC008103 BC011209 BC014795 BC025076 Bcas2 Bhlhb2 Birc5 Brca1 Brrn1 Cald1 Car6 Casp1 Ccnb2 Cct3 Cdk4 Chek1 Ckap2 …
84	V$USF_01: upstream stimulating factor	69	69	421	1627	14054	-0.04	0.0	5.0	3.24	1700013H19Rik 2410043F08Rik 2610040E16Rik Abhd2 Aqp5 Atp1a1 Aurka BC008103 BC011209 Bcas2 Bhlhb2 Car6 Cdk4 Cotl1 Cpe Cxxc5 Ddx39 Dnase2a Eppb9 Fzd9 Gnai3 Gpsm2 Gtf2h3 Hmgn1 Hmmr Igf2r Irf7 Kcne3 Lamr1 Lap3 Lxn Mcm2 Mcm6 Melk Mxd3 Nras Padi4 Perp Pfkp Pola1 Ppfia4 Ppfibp2 Ptbp1 Pycr2 Qtrt1 Rasal1 Riok2 Ris2 Rpa1 Sema4g Sgol1 Slc25a13 Slc31a2 Slc35b1 Slc37a3 Smpdl3b St3gal5 Stmn1 Tdg Tead4 Tenc1 Te…
85	V$GATA2_03: GATA-binding factor 2	124	124	366	4740	10941	-0.17	0.0	0.01	0.0	1500002M01Rik 1810033A06Rik 2010005O13Rik 2310061G07Rik 2610511E22Rik 2810418N01Rik Abhd2 Acsl4 Actn4 Ahcy Anxa9 Arpc1b Atp1a1 Aurkb BC008103 BC014795 BC025076 Bag2 C1ql3 Cald1 Casp1 Casp2 Ccnf Cct3 Cdc6 Cenpf Chek1 Chl1 Cklf Cldn2 Col9a1 Comp Crsp3 Cst6 D3Ertd250e Dcbld1 Dcps Ddr1 Deadc1 Dsc2 Dut Ero1l Etnk1 Fbxo17 Fbxw7 Fignl1 Galnt10 Gatm Gdpd1 Gpx2 Gzmc Hist1h3d Hmgcr Hpn Hs3st1 Ifit1 Igf2r I…
86	V$NRF1_Q6	37	37	453	759	14922	-0.25	0.0	5.03	3.24	2610019I03Rik 2700084L22Rik Ahcy Arf6 Atp1a1 BC025546 Casp2 Cbfb Cct3 Cdc7 Cks2 Dna2l Fignl1 Mphosph6 Msh2 Mxd3 Nspc1 Pgea1 Pola1 Prc1 Psma5 Ptpn2 Ranbp3 Rgs20 Riok2 Rpl7l1 Sap30 Sgol1 Shmt2 Smarcc1 Snrpb2 Snx12 Tera Thop1 Wdr5 Wrnip1 Ywhae
87	V$MRF2_01: modulator recognition factor 2	276	276	214	9616	6065	-0.39	0.0	0.01	0.0	1110055N21Rik 1300002F13Rik 1500002M01Rik 1700013H19Rik 1810017F10Rik 1810033A06Rik 2010005O13Rik 2310031L18Rik 2310061G07Rik 2410080P20Rik 2510015F01Rik 2600017H08Rik 2610019I03Rik 2610040E16Rik 2610511E22Rik 2610528M18Rik 5730592L21Rik 5830426I05Rik Abhd2 Abpb Acox2 Acsl4 Ammecr1 Arf1 Arf6 Arg1 Arhgdig Arl6ip4 Arpc1b Asf1b Atp1a1 Aurka Aurkb B4galt6 BC003236 BC025076 BC025546 Bag2 Bcl2l11 Birc5…
88	V$OCT1_05: octamer-binding factor 1	20	20	470	1077	14604	-0.42	0.0	0.0	0.0	Acox2 Aurkb Brca1 Chst10 Dck Egln3 Gemin6 Lgals7 Mpeg1 Npnt Nras Polm Scml2 Sema4g Srebf2 Stac2 Tdg Tera Thrap6 Zc3hc1
89	V$NGFIC_01: nerve growth factor-induced protein C	17	17	473	265	15416	-0.42	0.0	5.17	3.33	Atp1a1 Bnipl Ccnf Cdc7 Dcps Kif20a Mclc Nab2 Papss1 Pfkp Pgpep1 Rasal1 Sfxn3 Stmn1 Tipin Trim13 Wdr21
90	V$HLF_01: hepatic leukemia factor	122	122	368	4635	11046	-0.44	0.0	0.01	0.0	2310031L18Rik 2610040E16Rik 2610528M18Rik 2810013E07Rik 5830426I05Rik AJ430384 Acox2 Anxa9 Arg1 Aurka Aurkb BC008103 BC014795 BC021523 BC025076 Bag2 Bhlhb2 Brca1 Cald1 Car6 Casp1 Cdc6 Chic2 Chl1 Chst10 Comp Cotl1 Crsp3 Cxcl1 Cyb561d2 Dcbld1 Dck Dcps Deadc1 Drg1 Dsc2 Dyrk3 Etnk1 Fbxw7 Fcgr1 Galgt1 Galnt3 Gdpd1 Gpsm2 Gsg2 Gtf2h3 Hist1h3d Hmgcr Hmgn1 Hnrpab Hs1bp1 Igf2r Incenp Kcne3 Kif20a Lamr1 Lga…
91	V$LHX3_01: LIM homeobox transcription factor 3	25	25	465	1266	14415	-0.44	0.0	0.0	0.0	2310061G07Rik 2610528M18Rik Arl6ip4 Dck Etv1 Fbxw7 Gnai3 Grwd1 Hist1h3d Ltap Melk Ms4a6c Pdk3 Prim2 Rfc5 Rnf135 Sh3bgrl2 Slc37a3 Slc5a9 Slco1a5 Tdg Tesk2 Thrap6 Tipin Tk1
92	V$CDX2_Q5	289	289	201	9992	5689	-0.6	0.0	0.01	0.0	1110055N21Rik 1500002M01Rik 1700013H19Rik 1700020M16Rik 1810033A06Rik 2010005O13Rik 2310031L18Rik 2410043F08Rik 2410080P20Rik 2510015F01Rik 2600017H08Rik 2610019I03Rik 2610040E16Rik 2610511E22Rik 2610528M18Rik 2700075B01Rik 2700084L22Rik 2810013E07Rik 5430413I02Rik 5830426I05Rik 6530411B15Rik AJ430384 Abhd2 Abpb Acsl4 Ahcy Amhr2 Ammecr1 Anxa9 Arpc1b Asf1b Atp1a1 Aurkb BC003236 BC008103 BC021523 B…
93	V$ISRE_01: interferon-stimulated response element	16	16	474	250	15431	-0.67	0.0	4.92	3.2	Bcas2 Grwd1 Hs1bp1 Ifi44 Kif22 Lsm8 Mtmr9 Mx2 Oasl1 Pcdhb21 Plek2 Slco1a5 Ssx2ip Tctex1 Usp18 Zbp1
94	V$MTATA_B: Muscle TATA box	212	212	278	7525	8156	-0.73	0.0	0.02	0.0	1110055N21Rik 1300002F13Rik 1810033A06Rik 2410080P20Rik 2610019I03Rik 5730592L21Rik 5830426I05Rik 6530411B15Rik Abhd2 Abpb Actn4 Ammecr1 Anxa9 Aqp5 Arf6 Arg1 Asf1b Ass1 Aurkb BC003236 BC008103 BC025076 Bag2 Bcas2 Birc5 Bnipl Brca1 Brrn1 C1ql3 Cacnb3 Cald1 Casp2 Ccnb2 Cdc7 Cdca5 Cdk4 Cenpf Ch25h Cklf Cklfsf7 Cks2 Col11a1 Col9a1 Col9a3 Crabp2 Cst6 Cxcl1 Cyr61 D3Ertd250e Dcbld1 Dck Ddr1 Ddx39 Ddx47 …
95	V$ZTA_Q2	134	134	356	4979	10702	-0.78	0.0	0.02	0.0	1500002M01Rik 1700013H19Rik 1700020M16Rik 1810017F10Rik 2310061G07Rik 2610019I03Rik 2610528M18Rik 2700084L22Rik 2810418N01Rik 5730592L21Rik Abhd2 Abpb Acox2 Acsl4 Actn4 Arl6ip4 Arpc1b Ass1 BC017133 BC024955 BC025076 BC025546 BC037006 Brca1 Brrn1 C1ql3 Car6 Car9 Casp1 Casp2 Cbx1 Cdc42ep3 Ch25h Chek1 Chst10 Cklfsf7 Cldn2 Comp Cotl1 Crabp2 Crsp3 Ddx39 Dna2l Dnase2a Dusp6 Egln3 Ehd3 Eya2 Fbxo17 Fgd6 …
96	V$E2F_01: E2F	9	9	481	102	15579	-0.8	0.0	5.02	3.24	Mcm2 Mcm6 Mtbp Rbl1 Rpa2 Shmt2 Stard5 Trib2 Uhrf1
97	V$MTF1_Q4	49	49	441	1126	14555	-0.83	0.0	4.26	2.59	2410080P20Rik 2810013E07Rik 6530411B15Rik BC017133 Casp2 Cdc42ep3 Cklfsf7 Col9a1 Crlf1 Cyb561d2 D3Ertd250e Etnk1 Galnt10 Gatm Hist1h2ao Hist2h3c1 Homer1 Hs3st1 Igf2r Kcnn4 Lta4h Luc7l2 Lxn Melk Mtbp Mtmr9 Ncor2 Nek2 Nup37 Oas2 Pdk3 Pigf Pola1 Polr3k Prim2 Prps2 Rad51 Rgs19ip1 Sart3 Slc29a3 Slc30a6 Slc9a3r1 Smox Spag5 Stac2 Stk24 Trip13 Zbp1 Zfp64
98	V$ETS2_B: c-Ets-2 binding sites	115	115	375	4332	11349	-0.9	0.0	0.02	0.0	1700013H19Rik 1810033A06Rik 2610040E16Rik 2810013E07Rik 5430413I02Rik 5730592L21Rik Acsl4 Amhr2 Arg1 Atpif1 BC008103 Birc5 Bub1b Casp1 Casp2 Ccnb2 Cct6a Cenpf Cfl1 Ckap2 Cklf Commd5 Crsp3 Cxxc5 Cyb561d2 Ddit4 Ddx39 Dnmt2 Ehd3 Enpp1 Ero1l Etv1 Eya2 Frk Gabrp Gtf2e2 Gtse1 Gzmc Hist1h2ao Hmgn1 Hn1 Hpn Ier3 Igf2r Igsf9 Incenp Kcne3 Kcnn4 Lad1 Leprot Lrrc1 Lsm8 Lta4h Ltb4dh Mcm3 Mcm6 Mlp Ms4a6d Nek4 N…
99	V$NFY_C: NF-Y binding site	21	21	469	381	15300	-0.95	0.0	4.49	2.81	Asf1b Aurka Casp2 Ccnf Cdca5 Chst10 Cks2 Ier3 Ier5l Kif22 Mcm3 Mcm7 Msh2 Pcdh18 Pdk3 Piga Slc9a3r1 Thrap6 Tle6 Ube2c Uhrf1
100	V$RFX1_01: X-box binding protein RFX1	236	236	254	6857	8824	-0.97	0.0	3.55	1.96	1110055N21Rik 1300002F13Rik 1500002M01Rik 1700020M16Rik 2600017H08Rik 2610040E16Rik 2610528M18Rik 2700084L22Rik 2810418N01Rik 5830426I05Rik AJ430384 Abhd2 Acox2 Adamts7 Ahcy Aqp5 Arg1 Arpc1b Atp1a1 BC003236 BC008103 BC011209 BC014795 BC024955 BC025546 BC037006 Bcl2l11 Birc5 C1ql3 Cald1 Car6 Cbfb Ccna2 Cct3 Cct6a Cdc42ep3 Cdc6 Cdc7 Cdk4 Cenph Chek1 Chl1 Chst10 Ckap2 Ckap4 Cks2 Cldn2 Cmas Col9a3 Co…
101	V$LPOLYA_B: Lentiviral Poly A signal	84	84	406	3267	12414	-1.08	0.0	0.02	0.0	1110055N21Rik 1200008O12Rik 2610528M18Rik Acox2 Ahcy Arl6ip4 Aurka B4galt6 BC014795 BC024955 Bub1b C1ql3 Cbx1 Cdk4 Cenpf Chl1 Dcbld1 Dcps Dna2l Dtnb Dyrk3 Edg4 Fbxw7 Gsg2 Gtf2h4 H2afx Hmgb2 Hmgn1 Hmmr Hus1 Id2 Ifi44 Igsf9 Il13ra1 Iqgap1 Kif20a Lamr1 Leprot Lsm8 Mad2l1 Mpeg1 Mphosph6 Ms4a6c Msh2 Nfix Nras Oasl1 Padi4 Pask Pcdhb21 Pck2 Phlda1 Piga Prc1 Prim1 Prim2 Prom1 Rfc3 Rfwd3 Rhoc Rnf135 Scml2…
102	V$AP1_Q4: activator protein 1	382	382	108	12789	2892	-1.1	0.0	0.02	0.0	1500002M01Rik 1700020M16Rik 1810017F10Rik 1810033A06Rik 2010005O13Rik 2310061G07Rik 2410043F08Rik 2510015F01Rik 2610040E16Rik 2610511E22Rik 2610528M18Rik 2700075B01Rik 2700084L22Rik 2810013E07Rik 2810418N01Rik 5430413I02Rik 5730592L21Rik 5830426I05Rik 6530411B15Rik AJ430384 Abhd2 Abpb Acox2 Actn4 Amhr2 Ammecr1 Anxa9 Aqp5 Arf1 Arf6 Arg1 Arhgdig Arl6ip4 Arpc1b Asf1b Atpif1 Aurkb B4galt6 BC003236 BC…
103	V$STAF_02: Se-Cys tRNA gene transcription activating factor	100	100	390	2653	13028	-1.12	0.0	3.62	2.01	2410080P20Rik 2600017H08Rik 2700075B01Rik 2700084L22Rik 5830426I05Rik Abhd2 Acox2 Arf1 Ass1 BC011209 BC014795 Bag2 Birc5 Bub1b Car6 Car9 Casp2 Cbx1 Cct3 Chek1 Chst10 Ckap2 Cmas Cpe Crlf1 Cst6 Cyb561d2 Dcbld1 Ddost Ddx47 Dnmt1 Dscr1l2 Ehd3 Epb4.1l4a Gatm Gemin6 Gnai3 Gpx2 Gtf2h4 Gtse1 Hmgn1 Homer1 Hs2st1 Ier3 Igsf8 Il13ra1 Insr Irf7 Kif20a Klf5 Lgals9 Lta4h Ltap Ltb4dh Mcm2 Mcm3 Mcm6 Mlp Mpeg1 Msh…
104	V$CETS168_Q6	323	323	167	9690	5991	-1.17	0.0	3.35	1.82	1200008O12Rik 1300002F13Rik 1500002M01Rik 1810033A06Rik 2010005O13Rik 2310031L18Rik 2310061G07Rik 2410080P20Rik 2510015F01Rik 2610040E16Rik 2610511E22Rik 2610528M18Rik 2700075B01Rik 5430413I02Rik 5730592L21Rik 5830426I05Rik 6530411B15Rik AJ430384 Abhd2 Abpb Acox2 Acsl4 Actn4 Adamts7 Ahcy Amhr2 Aqp5 Arf6 Arg1 Arpc1b Atp1a1 Atpif1 Aurka BC003236 BC008103 BC011209 BC017133 BC025546 BC037006 Bcas2 Bi…
105	V$COREBINDINGFACTOR_Q6	141	141	349	5138	10543	-1.2	0.0	0.03	0.0	1110055N21Rik 1700013H19Rik 2010005O13Rik 2310031L18Rik 2310061G07Rik 2410080P20Rik 2610528M18Rik 2700084L22Rik Abhd2 Ammecr1 Arf1 Arl6ip4 BC003236 BC021523 BC025076 Bag2 Bcas2 Birc5 Brca1 Brrn1 Casp1 Ccna2 Ccnb2 Cct3 Cdc7 Cdk4 Cenpf Ch25h Chek1 Cks2 Cldn2 Col11a1 Col9a1 Col9a3 Commd5 Cxcl1 Cxxc5 Dcps Ddr1 Deadc1 Dna2l Dnmt1 Dsc2 Ect2 Enpp1 Eppb9 Ero1l Exo1 Eya2 Fbxw7 Foxc1 Frk Galnt10 Galnt3 Gal…
106	V$CEBPGAMMA_Q6	334	334	156	11290	4391	-1.23	0.0	0.03	0.0	1110055N21Rik 1200008O12Rik 1500002M01Rik 1700013H19Rik 1700020M16Rik 1810017F10Rik 1810033A06Rik 2010005O13Rik 2310031L18Rik 2310061G07Rik 2410080P20Rik 2600017H08Rik 2610019I03Rik 2610040E16Rik 2610511E22Rik 2610528M18Rik 2700075B01Rik 2700084L22Rik 2810013E07Rik 2810418N01Rik 5730592L21Rik 5830426I05Rik 6530411B15Rik AJ430384 Acox2 Acsl4 Actn4 Ahcy Amhr2 Ammecr1 Arf1 Arf6 Arg1 Arl6ip4 Atp1a1 A…
107	V$NRF2_Q4: heterodimer containing Nrf2	111	111	379	4133	11548	-1.3	0.0	0.03	0.0	1810017F10Rik 2510015F01Rik 2610040E16Rik 2810418N01Rik 5830426I05Rik AJ430384 Abhd2 Acox2 Arg1 BC021523 BC037006 Bcas2 Bcl2l11 Brca1 Cacnb3 Casp1 Cbfb Ccnb2 Cdc6 Chek1 Cklf Cklfsf7 Comp Crabp2 Crsp3 Cxxc5 D3Ertd250e Dcbld1 Dck Ddx39 Dnase2a Dsc2 Dscr1l2 Dtnb Dyrk3 Edg4 Enpp1 Epb4.1l4a Epha2 Eya2 Fbxw7 Fgd6 Foxc1 Frk Fzd9 Gemin6 Gnai3 Gpx2 Hs3st1 Ifi44 Kcnn4 Lad1 Lmo4 Mansc1 Mcm5 Metrn Mfap3 Mmp1…
108	V$IK1_01: Ikaros 1	251	251	239	8664	7017	-1.3	0.0	0.04	0.0	1700020M16Rik 2310061G07Rik 2600017H08Rik 2610019I03Rik 2610040E16Rik 2610511E22Rik 2610528M18Rik 2700075B01Rik 2700084L22Rik 2810013E07Rik 2810418N01Rik 5430413I02Rik 5730592L21Rik 5830426I05Rik AJ430384 Abhd2 Acsl4 Actn4 Adamts7 Anxa9 Arf1 Arl6ip4 Atp1a1 Aurka Aurkb B4galt6 BC003236 BC008103 BC014795 Bag2 Bcas2 Bhlhb2 Bnipl Bub1b C1ql3 Cacnb3 Cald1 Ccnb2 Ccnf Cct6a Cdc20 Cdk4 Cenpf Cfl1 Chl1 Cl…
109	V$ATF1_Q6	42	42	448	968	14713	-1.33	0.0	3.77	2.13	1300002F13Rik 2310031L18Rik 2610040E16Rik AJ430384 Abhd2 Arl6ip4 BC025546 Bnipl Brrn1 Ccna2 Cdc7 Ch25h Ddit4 Dusp6 Edg4 Epha2 Exo1 Fgd6 Hist2h3c1 Homer1 Igf2r Insl6 Lgals7 Lmo4 Mcm2 Mtmr9 Nkd2 Nmur1 Olfml3 Papln Rbl1 Riok2 Sfxn3 Slc19a2 Sms St3gal5 Stard5 Stat6 Thrap6 Traf4 Trib1 Xpnpep1
110	V$E2_Q6_01	40	40	450	916	14765	-1.39	0.0	3.73	2.1	2810418N01Rik Amhr2 Aqp5 Arf6 Arhgdig Cdca5 Ch25h Ckap4 Col9a1 Crabp2 Dcps Dsc2 Dtnb Dusp6 Edg4 Galnt3 Gatm Id2 Irx5 Kcne3 Lrrc1 Mki67 Nab2 Nr4a1 Nusap1 Pign Rfc5 Rgs11 Rgs19ip1 Slc30a6 Slc35b1 Tctex1 Thop1 Tuft1 Usp18 Vrk1 Wdr5 Zfp239 Zfp64 Zmat2
111	V$NKX3A_01: NK class homeobox factor 3A	81	81	409	3115	12566	-1.42	0.0	0.03	0.0	1500002M01Rik 1810033A06Rik 2410080P20Rik 2600017H08Rik 2610019I03Rik 2810013E07Rik 2810418N01Rik 5830426I05Rik Acox2 Arf1 Asf1b Atpif1 BC021523 Bnipl Brrn1 C1ql3 Cald1 Chst10 Cklfsf7 Col11a1 Commd5 Comp Cst6 Dnmt1 Dnmt2 Dyrk3 Etnk1 Fbxo17 Fbxw7 Fgd6 Gabrp Galnt7 Gbif Gdpd1 Gnai3 Gtf2h3 H2afx Hist1h3d Hmgb2 Hnrpab Ifit1 Klf5 Luc7l2 Mad2l1 Mclc Mcm5 Metrn Mfap3 Mlp Mphosph6 Mtbp Nek6 Nras Nusap1 O…
112	V$ELF1_Q6	213	213	277	7426	8255	-1.42	0.0	0.04	0.0	1700013H19Rik 1700020M16Rik 1810017F10Rik 2410043F08Rik 2410080P20Rik 2600017H08Rik 2610040E16Rik 2610528M18Rik 2700075B01Rik 5430413I02Rik AJ430384 Abhd2 Acsl4 Aqp5 Arf6 Arg1 Atp1a1 BC003236 BC008103 BC017133 BC021523 BC024955 BC025546 BC037006 Bnipl Bub1b C1ql3 Cacnb3 Cald1 Car6 Casp1 Casp2 Cbfb Cbx1 Ccna2 Ccnb2 Ccnf Cdk4 Cenpf Cfl1 Chst10 Cklfsf7 Cks2 Commd5 Cotl1 Cst6 Cyb561d2 Dcps Ddit4 Ddx4…
113	V$NFKB_Q6_01	331	331	159	10003	5678	-1.44	0.0	3.04	1.54	1110055N21Rik 1700020M16Rik 1810017F10Rik 2310031L18Rik 2410043F08Rik 2410080P20Rik 2600017H08Rik 2610040E16Rik 2700084L22Rik 2810013E07Rik 5430413I02Rik 5730592L21Rik AJ430384 Abpb Acox2 Acsl4 Actn4 Adamts7 Ahcy Anxa9 Aqp5 Arf1 Arf6 Arhgdig Arl6ip4 Arpc1b Asf1b Ass1 B4galt6 BC003236 BC008103 BC011209 BC014795 BC017133 BC021523 BC024955 BC025546 BC037006 Bag2 Bcas2 Bcl2l11 Bhlhb2 Birc5 Bnipl C1ql…
114	V$TITF1_Q3: TTF-1, TITF1 (thyroid transcription factor 1)	172	172	318	6096	9585	-1.46	0.0	0.04	0.0	1500002M01Rik 1700020M16Rik 1810017F10Rik 2410043F08Rik 2610019I03Rik 2610511E22Rik 2610528M18Rik 2810418N01Rik 5730592L21Rik AJ430384 Acox2 Actn4 Amhr2 Anxa9 Arf1 Arf6 Arg1 Arpc1b Atp1a1 BC003236 BC008103 BC017133 BC024955 BC025076 BC025546 BC037006 Bcas2 Bcl2l11 Brca1 C1ql3 Cald1 Casp1 Casp2 Cbfb Ccna2 Ccnb2 Cdk4 Cenpf Cenph Chic2 Chst10 Cklf Col11a1 Col9a1 Col9a3 Coro1c Cotl1 Crabp2 Cst6 D3Ert…
115	V$HNF1_01: hepatic nuclear factor 1	73	73	417	2834	12847	-1.49	0.0	0.03	0.0	1500002M01Rik 2410043F08Rik 2610528M18Rik 2810013E07Rik 5430413I02Rik 5730592L21Rik Aqp5 Atp1a1 BC025076 Brrn1 Bub1b C1ql3 Cacnb3 Car6 Car9 Cbfb Cct6a Cdc2a Cldn2 Commd5 Ddost Deadc1 Ehd3 Frk Galnt10 Gorasp2 Grwd1 Hist1h3d Hn1 Kif22 Lap3 Lgals7 Lgals9 Lta4h Luc7l2 Mclc Metrn Ms4a6c Msh2 Mtmr9 Nek4 Nme4 Nusap1 Pafah1b3 Pbk Pdk3 Phlda1 Phtf1 Plek2 Pola1 Prc1 Prom1 Racgap1 Rfc3 Rnf135 Rrm1 Sema4g Sl…
116	V$CMYB_01: c-Myb	116	116	374	3201	12480	-1.52	0.0	3.08	1.56	2310061G07Rik 2510015F01Rik 2610019I03Rik 2610511E22Rik 2610528M18Rik 2700084L22Rik 2810418N01Rik 6530411B15Rik Adamts7 Ahcy Arf6 Arg1 Asf1b Aurka B4galt6 BC014795 BC024955 Bcas2 Birc5 Casp1 Cdc20 Cdc2a Cdc42ep3 Cfl1 Chek1 Chic2 Cks2 Cmas Crabp2 Crlf1 Cxcl1 Cxxc5 Ddx47 Depdc1a Dnmt2 Dsc2 Dusp6 Dyrk3 Edg4 Epha2 Eppb9 Fbxw7 Fcgr1 Galnt3 Gtf2e2 H2afx Hmgcr Ier3 Insl6 Iqgap1 Irf7 Irx5 Kcne3 Kif22 Klf…
117	V$NFKAPPAB50_01: NF-kappaB (p50)	12	12	478	684	14997	-1.55	0.0	0.01	0.0	Bnipl Ero1l Exo1 Fbxw7 Foxc1 Ncor2 Nr4a1 Pfkp Pycard Rgs20 Tpx2 Wdr21
118	V$SMAD4_Q6	222	222	268	6530	9151	-1.56	0.0	2.84	1.41	1300002F13Rik 1500002M01Rik 2010005O13Rik 2310031L18Rik 2310061G07Rik 2410043F08Rik 2610040E16Rik 2610511E22Rik 2700084L22Rik 2810013E07Rik 2810418N01Rik 5730592L21Rik 5830426I05Rik Abhd2 Actn4 Adamts7 Amhr2 Anxa9 Arl6ip4 Arpc1b Asf1b Ass1 Atp1a1 Atpif1 Aurka Aurkb BC008103 BC025076 BC025546 BC037006 Bcas2 Bcl2l11 Bhlhb2 Brca1 Brrn1 Bub1b C1ql3 Car6 Car9 Casp1 Ccna2 Ccnf Cct6a Cdc2a Cdk4 Cenpf Cf…
119	V$NFY_Q6_01	228	228	262	6737	8944	-1.63	0.0	2.75	1.35	1200008O12Rik 1300002F13Rik 1700020M16Rik 2410080P20Rik 2510015F01Rik 2600017H08Rik 2610528M18Rik 2700084L22Rik 2810013E07Rik 2810418N01Rik 5430413I02Rik 5730592L21Rik Abpb Adamts7 Ahcy Arf1 Arhgdig Asf1b Aurka Aurkb B4galt6 BC003236 BC014795 BC017133 BC021523 Bcl2l11 Bub1b Casp2 Ccna2 Ccnb2 Ccnf Cct3 Cct6a Cdc20 Cdc2a Cdc42ep3 Cdc6 Cdca5 Cfl1 Chic2 Chst10 Ckap2 Ckap4 Cks2 Col9a1 Cotl1 Crabp2 Cxc…
120	V$RORA2_01: RAR-related orphan receptor alpha2	13	13	477	211	15470	-1.63	0.0	3.95	2.3	1700013H19Rik Arl6ip4 B4galt6 Bub1b Gsg2 Hmgcr Hmmr Papln Prom1 Snrpb2 Ssx2ip Suv39h1 Umpk
121	V$HP1SITEFACTOR_Q6	104	104	386	3838	11843	-1.65	0.0	0.04	0.0	1500002M01Rik 1810033A06Rik 2410080P20Rik 2810013E07Rik 5730592L21Rik 5830426I05Rik Abpb Acsl4 Ahcy Arg1 BC008103 Birc5 Bnipl Brca1 Casp1 Cbx1 Ccna2 Ccnb2 Cct6a Cldn2 Col11a1 Comp Cotl1 D3Ertd250e Deadc1 Dna2l Dsc2 Dyrk3 Eif2b2 Etv1 Exo1 Fbxo17 Gbif Gpsm2 Gtf2e2 Gtf2h4 Gzmc Hebp2 Hist1h3d Hmgb2 Hs3st1 Hus1 Ier5l Ifit1 Il13ra1 Insl6 Klf5 Lgals7 Lsm8 Mad2l1 Mcm3 Mcm5 Melk Mmp13 Mpeg1 Ms4a6c Mtbp My…
122	V$LEF1TCF1_Q4	224	224	266	7721	7960	-1.68	0.0	0.06	0.0	1500002M01Rik 1810033A06Rik 2310031L18Rik 2410043F08Rik 2410080P20Rik 2600017H08Rik 2610511E22Rik 2700075B01Rik 2700084L22Rik 2810013E07Rik 2810418N01Rik 5430413I02Rik 5730592L21Rik 5830426I05Rik 6530411B15Rik Adamts7 Ahcy Ammecr1 Aqp5 Arf1 Arf6 Arhgdig Arl6ip4 Asf1b Ass1 Atp1a1 B4galt6 BC008103 BC017133 BC025076 BC025546 Bag2 Bcl2l11 Bnipl Bub1b C1ql3 Cacnb3 Cald1 Car6 Car9 Casp1 Casp2 Ccnb2 Ccn…
123	V$VBP_01: PAR-type chicken vitellogenin promoter-binding protein	31	31	459	1367	14314	-1.7	0.0	0.02	0.0	2310031L18Rik 2610528M18Rik 2810013E07Rik AJ430384 Arg1 BC025076 Cald1 Chl1 Crsp3 Etnk1 Fbxw7 Gdpd1 Hmgcr Igf2r Incenp Kif20a Mansc1 Pask Pck2 Pdk3 Psma5 Rab7l1 Riok2 Snx6 Spag5 Srebf2 Tpd52l1 Tuft1 Xpnpep1 Zbp1 Zfp64
124	V$HTF_01	31	31	459	688	14993	-1.7	0.0	3.47	1.91	2310031L18Rik 2610528M18Rik Bub1b C1ql3 Cdk4 Ckap4 Cpe Cyb561d2 Dnmt1 Edg4 Enpp1 Fcgr1 Gnai3 Gtf2h4 Hmmr Ms4a6d Mtbp Padi4 Papss1 Ppfia4 Pycr2 Rbl1 Rfwd3 Rgs20 Riok2 Slc30a6 Slc35a1 Traip Xpnpep1 Zdhhc16 Zfp64
125	V$HFH8_01: HNF-3/Fkh Homolog-8	60	60	430	2363	13318	-1.71	0.0	0.03	0.0	1110055N21Rik 1810017F10Rik 2310031L18Rik 2610511E22Rik 5730592L21Rik 5830426I05Rik Anxa9 Arf6 Atpif1 Aurkb Bcl2l11 Brrn1 Cbfb Cdc7 Cdk4 Cxcl1 Cxxc5 Cyr61 D3Ertd250e Dck Depdc1a Enpp1 Gabrp Galnt3 Galnt7 Gdpd1 Hpn Hs1bp1 Insl6 Insr Irf7 Kif20a Mansc1 Mclc Mcm7 Mmp13 Msh2 Mtbp Myo1h Nudt1 Nusap1 Pbk Pfkp Ppil5 Prim2 Pycr2 Rab7l1 Rasal1 Rbmxrt Rfc5 Shmt2 Slc31a2 Slco1a5 Stk39 Tgif Tiam2 Tpx2 Wdr21 …
126	V$EVI1_04: ectopic viral integration site 1 encoded factor	348	348	142	11638	4043	-1.72	0.0	0.05	0.0	1110055N21Rik 1500002M01Rik 1700013H19Rik 1700020M16Rik 1810033A06Rik 2010005O13Rik 2310031L18Rik 2410043F08Rik 2510015F01Rik 2600017H08Rik 2610019I03Rik 2610040E16Rik 2610511E22Rik 2610528M18Rik 2700075B01Rik 2700084L22Rik 2810013E07Rik 5430413I02Rik 5730592L21Rik 5830426I05Rik 6530411B15Rik AJ430384 Abhd2 Abpb Acsl4 Actn4 Adamts7 Ahcy Amhr2 Ammecr1 Anxa9 Aqp5 Arf1 Arf6 Arg1 Arl6ip4 Arpc1b Asf1b…
127	V$AP1_Q2: activator protein 1	316	316	174	10630	5051	-1.74	0.0	0.06	0.0	1110055N21Rik 1500002M01Rik 1700013H19Rik 1700020M16Rik 1810017F10Rik 2310061G07Rik 2510015F01Rik 2610511E22Rik 2610528M18Rik 2700075B01Rik 2700084L22Rik 2810013E07Rik 2810418N01Rik 5430413I02Rik 5830426I05Rik 6530411B15Rik AJ430384 Abhd2 Abpb Acsl4 Actn4 Adamts7 Amhr2 Ammecr1 Arf1 Arf6 Arg1 Arhgdig Arl6ip4 Arpc1b Atp1a1 Atpif1 Aurkb BC003236 BC008103 BC011209 BC017133 BC021523 BC024955 BC025076 …
128	V$AML_Q6	93	93	397	3457	12224	-1.75	0.0	0.05	0.0	1110055N21Rik 2010005O13Rik 2310061G07Rik 2410080P20Rik 2610528M18Rik Abhd2 Arl6ip4 B4galt6 BC025076 Bag2 Bcas2 Birc5 Brca1 Ccna2 Ccnb2 Cct3 Cdc7 Cdk4 Chek1 Cks2 Cldn2 Col11a1 Col9a1 Col9a3 Cxxc5 Dcps Ddr1 Deadc1 Dsc2 Ect2 Enpp1 Eppb9 Exo1 Eya2 Fbxw7 Fignl1 Foxc1 Frk Galnt10 Galnt3 Gpsm2 Gzmc Hist1h2ao Hn1 Igsf8 Irf7 Kcnn4 Kif4 Lamr1 Leprot Lgals7 Lgals9 Ms4a6c Nfix Nhsl1 Nkd2 Nup37 Oasl1 Papss1 …
129	V$NKX22_01: NK2 class homeobox factor 2	51	51	439	2049	13632	-1.77	0.0	0.03	0.0	1500002M01Rik 1700013H19Rik 2310031L18Rik 2610019I03Rik 5830426I05Rik BC003236 BC025076 C1ql3 Cct6a Cdk4 Cfl1 Cotl1 Cxxc5 Dcbld1 Ddit4 Dnmt2 Dtnb Eya2 Foxc1 Gabrp Galnt7 Ggta1 Gorasp2 Gpx2 Hebp2 Hs2st1 Hs3st1 Ifit1 Kcne3 Kif22 Mad2l1 Mansc1 Mcm3 Melk Mphosph6 Npnt Pck2 Pdk3 Pttg1 Rad51 Rnf135 Slc35b1 Smpdl3b Spag5 Tm4sf1 Tmem2 Tnfrsf12a Tnfrsf18 Ube2c Zc3hc1 Zfp239
130	V$CAAT_01: cellular and viral CCAAT box	311	311	179	9427	6254	-1.77	0.0	2.61	1.25	1200008O12Rik 1300002F13Rik 1700020M16Rik 1810017F10Rik 2310061G07Rik 2410080P20Rik 2510015F01Rik 2600017H08Rik 2610019I03Rik 2610511E22Rik 2610528M18Rik 2700084L22Rik 2810013E07Rik 2810418N01Rik 5430413I02Rik 5730592L21Rik Actn4 Adamts7 Ahcy Arhgdig Arpc1b Asf1b Atp1a1 Aurka Aurkb B4galt6 BC003236 BC014795 BC017133 BC021523 BC025076 BC025546 Bag2 Bcl2l11 Bnipl Brca1 C1ql3 Cald1 Car6 Casp2 Ccna2 …
131	V$ELK1_01: Elk-1	142	142	348	4057	11624	-1.79	0.0	2.67	1.29	1500002M01Rik 1700020M16Rik 1810033A06Rik 2410080P20Rik 2610040E16Rik 2610511E22Rik 5830426I05Rik Abpb Acsl4 Actn4 Aqp5 Arg1 Arl6ip4 Atpif1 B4galt6 BC003236 BC008103 Birc5 Bnipl Bub1b Ccnb2 Ccnf Cdca5 Cenph Ch25h Cks2 Col9a1 Commd5 Cotl1 Cpe Crabp2 Ddost Ddr1 Ddx39 Dnase2a Drg1 Dscr1l2 Edg4 Ehd3 Enpp1 Epb4.1l4a Ero1l Exo1 Fgd6 Frk Galnt10 Gnai3 Gtf2e2 Gtse1 Gzmc Hmgn1 Hnrpab Homer1 Hpn Id2 Ier3 I…
132	V$HFH1_01: HNF-3/Fkh Homolog 1	52	52	438	2079	13602	-1.8	0.0	0.04	0.0	2310031L18Rik 2610511E22Rik 5730592L21Rik 5830426I05Rik 6530411B15Rik AJ430384 Anxa9 Arf6 Arpc1b Bcl2l11 Cbfb Cklfsf7 Crsp3 Cxcl1 Cxxc5 D3Ertd250e Depdc1a Enpp1 Exo1 Fbxw7 Galnt3 Gbif Gdpd1 Hs1bp1 Insl6 Irf7 Lxn Mansc1 Mmp13 Msh2 Mtbp Myo1h Nusap1 Pbk Pfkp Pigf Ppil5 Ptpn2 Pttg1 Pycr2 Rasal1 Rbmxrt Rfc5 Sema4g Shmt2 Slco1a5 Stk39 Tgif Thrap6 Tiam2 Tpx2 Wdr21
133	V$ALPHACP1_01	20	20	470	396	15285	-1.82	0.0	3.54	1.96	2600017H08Rik Aurkb BC017133 Ccna2 Dusp6 Hmgb2 Hmmr Klf5 Mclc Nek2 Nqo1 Pcdh18 Pdk3 Ptbp1 Rpa2 Scd2 Sox4 Tacc3 Ttk Uhrf1
134	V$CREL_01: c-Rel	371	371	119	11389	4292	-1.84	0.0	2.64	1.27	1110055N21Rik 1300002F13Rik 1700013H19Rik 1700020M16Rik 1810017F10Rik 1810033A06Rik 2010005O13Rik 2310061G07Rik 2410043F08Rik 2410080P20Rik 2600017H08Rik 2610019I03Rik 2610040E16Rik 2700084L22Rik 2810013E07Rik 5430413I02Rik 5730592L21Rik AJ430384 Acox2 Acsl4 Actn4 Adamts7 Ahcy Amhr2 Ammecr1 Anxa9 Aqp5 Arf1 Arf6 Arg1 Arl6ip4 Asf1b Ass1 Atp1a1 Atpif1 B4galt6 BC003236 BC008103 BC011209 BC014795 BC01…
135	V$PEBP_Q6	112	112	378	4063	11618	-1.84	0.0	0.06	0.0	1110055N21Rik 1700013H19Rik 2010005O13Rik 2310031L18Rik 2310061G07Rik 2410043F08Rik 2610040E16Rik 2610528M18Rik Abpb Arl6ip4 Atpif1 B4galt6 BC025076 Bcas2 Birc5 Brca1 Brrn1 Casp1 Ccna2 Ccnb2 Cct3 Cdc7 Cdk4 Cenpf Ch25h Cks2 Cldn2 Col9a1 Col9a3 Commd5 Cxcl1 Cxxc5 Dck Ddr1 Deadc1 Dsc2 Dut Dyrk3 Ect2 Enpp1 Eppb9 Ero1l Eya2 Fbxw7 Foxc1 Frk Galnt3 Galnt7 Gpsm2 Gzmc Hist1h2ao Hist1h3d Hn1 Homer1 Hs1bp1 …
136	V$IRF7_01: interferon regulatory factor 7	262	262	228	8894	6787	-1.85	0.0	0.07	0.0	1200008O12Rik 1500002M01Rik 1810033A06Rik 2010005O13Rik 2310031L18Rik 2310061G07Rik 2410080P20Rik 2600017H08Rik 2610019I03Rik 2610040E16Rik 2610528M18Rik 2700075B01Rik 2700084L22Rik 2810013E07Rik 2810418N01Rik 5830426I05Rik AJ430384 Abhd2 Acox2 Adamts7 Amhr2 Ammecr1 Arf1 Arf6 Arhgdig Asf1b Atp1a1 BC003236 BC008103 BC014795 BC024955 BC025546 Bcas2 Birc5 Bnipl Bub1b C1ql3 Cacnb3 Cald1 Car6 Car9 Cas…
137	V$PAX6_01: Pax-6	245	245	245	7337	8344	-1.87	0.0	2.44	1.15	1300002F13Rik 1700013H19Rik 1810033A06Rik 2010005O13Rik 2310031L18Rik 2410080P20Rik 2600017H08Rik 2610019I03Rik 2610040E16Rik 2610511E22Rik 2610528M18Rik 2700075B01Rik 2700084L22Rik 2810013E07Rik 5730592L21Rik 5830426I05Rik Abhd2 Acsl4 Actn4 Ammecr1 Anxa9 Arhgdig Atp1a1 Atpif1 Aurka B4galt6 BC003236 BC008103 BC017133 BC024955 BC025546 Bag2 Bhlhb2 Birc5 Brca1 Bub1b Cacnb3 Casp1 Cbfb Ccnb2 Cct3 Cct…
138	V$MYOGNF1_01: myogenin / nuclear factor 1 or related factors	118	118	372	3331	12350	-1.91	0.0	2.6	1.25	1110055N21Rik 1300002F13Rik 1500002M01Rik 2510015F01Rik 2610040E16Rik 2610511E22Rik 2700075B01Rik Ammecr1 Anxa9 Arhgdig Arpc1b Ass1 BC017133 BC025546 Bcl2l11 Bhlhb2 Birc5 Cacnb3 Car9 Cct6a Cdc6 Chic2 Ckap2 Cks2 Cldn2 Cpe Crlf1 Cyb561d2 Ddost Ddx47 Edg4 Eif2b2 Fignl1 Gabrp Gatm Ggta1 Gorasp2 Grwd1 Hey1 Hist2h3c1 Hmgcr Hmgn1 Hus1 Id2 Ifi44 Igsf9 Irf7 Kcne3 Luc7l2 Mcm3 Mcm5 Mcm6 Mcm7 Mki67 Mpeg1 Mx2…
139	V$PBX_Q3	459	459	31	14978	703	-1.91	0.0	0.03	0.0	1110055N21Rik 1200008O12Rik 1300002F13Rik 1500002M01Rik 1700013H19Rik 1700020M16Rik 1810017F10Rik 1810033A06Rik 2010005O13Rik 2310031L18Rik 2310061G07Rik 2410043F08Rik 2410080P20Rik 2510015F01Rik 2600017H08Rik 2610019I03Rik 2610040E16Rik 2610511E22Rik 2610528M18Rik 2700075B01Rik 2700084L22Rik 5430413I02Rik 5730592L21Rik 5830426I05Rik 6530411B15Rik AJ430384 Abhd2 Abpb Acox2 Acsl4 Actn4 Adamts7 Ahc…
140	V$PAX5_01: B-cell-specific activating protein	57	57	433	1463	14218	-1.92	0.0	2.93	1.48	2600017H08Rik Abhd2 Aqp5 Ass1 B4galt6 Cklf Comp Crabp2 Crlf1 Ddit4 Edg4 Eif2b2 Eya2 Fgd6 Gtf2h3 H2afx Hey1 Hmgn1 Hnrpab Homer1 Irf7 Kcnn4 Klf5 Luc7l2 Mlp Mx2 Mxd3 Myo10 Nab2 Nqo1 Papln Pck2 Pdlim4 Pitrm1 Pola1 Ppfia4 Prc1 Prkca Prkr Ptpn2 Rab7l1 Rbl1 Rcn2 Rdh10 Rfc3 Sfxn3 Sgol1 Slc25a13 Smpdl3b Srebf2 Stk24 Tgif Tnfrsf12a Tubb5 Usp18 Wdr21 Zfp64
141	V$HNF1_C: Hepatic nuclear factor 1	153	153	337	5372	10309	-1.94	0.0	0.08	0.0	1500002M01Rik 1700020M16Rik 1810017F10Rik 2010005O13Rik 2310061G07Rik 2610019I03Rik 2610040E16Rik 2610511E22Rik 2700084L22Rik 2810418N01Rik 5430413I02Rik 5830426I05Rik Abhd2 Abpb Acox2 Asf1b Atp1a1 Atpif1 BC008103 BC017133 BC025076 BC037006 Brrn1 Cacnb3 Car6 Casp1 Cbx1 Ccnb2 Cct3 Cct6a Cdc2a Cdc6 Cdc7 Cdk4 Ckap4 Col9a1 Commd5 Cotl1 Crabp2 Crsp3 Cxcl1 Cyr61 Dcbld1 Dcps Deadc1 Depdc1a Dna2l Dnmt1 D…
142	V$OCT_C: Octamer binding site	23	23	467	1054	14627	-1.97	0.0	0.03	0.0	Aurkb Brca1 Chst10 Dck Egln3 Ero1l Exo1 Gdpd1 Grwd1 Kif20a Lmo4 Luc7l2 Mpeg1 Npnt Nras Polm Srebf2 Stac2 Tdg Tera Thrap6 Zmat2 Zswim6
143	V$TGIF_01: TGIF (5'TG3' interacting factor)	121	121	369	4324	11357	-1.99	0.0	0.07	0.0	1300002F13Rik 1500002M01Rik 2310031L18Rik 2410080P20Rik 2610040E16Rik 5730592L21Rik 5830426I05Rik Abhd2 Abpb Ahcy Anxa9 Arf1 BC011209 BC024955 BC025546 Bag2 C1ql3 Cacnb3 Car9 Cct6a Cdc7 Cdca5 Cenph Chl1 Ckap2 Cklf Cks2 Cldn2 Cpe Cxcl1 Cyb561d2 Dcbld1 Ddost Ddx47 Dnmt1 Dtnb Dyrk3 Enpp1 Fcgr1 Fgd6 Gabrp Galnt7 Gbif Gemin6 Gpx2 Gtf2e2 Hmgn1 Hmmr Hs3st1 Id2 Ifi44 Ifit1 Il13ra1 Incenp Insr Iqgap1 Kif4…
144	V$PAX9_B: zebrafish Pax-9 binding sites	124	124	366	3536	12145	-1.99	0.0	2.47	1.17	1700020M16Rik 1810017F10Rik 2610019I03Rik 2810418N01Rik 5830426I05Rik AJ430384 Acsl4 Ahcy Ammecr1 Aqp5 Arpc1b BC003236 BC008103 Bhlhb2 Cacnb3 Car9 Cdc42ep3 Cdc6 Ckap4 Cks2 Col9a1 Crabp2 Cyr61 Ddr1 Dnase2a Drg1 Dut Edg4 Egln3 Ehd3 Ero1l Etnk1 Etv1 Fbxo17 Fgd6 Foxc1 Gabrp Galgt1 Galnt3 Ggta1 Gpsm2 Gtse1 H2afx Hey1 Hist2h3c1 Hmgn1 Hmmr Homer1 Hs1bp1 Ier5l Ifit1 Igsf8 Incenp Insr Irf7 Kcnn4 Kif20a Ki…
145	V$HEB_Q6	155	155	335	4512	11169	-2.0	0.0	2.37	1.11	1700020M16Rik 2010005O13Rik 2310031L18Rik 2410043F08Rik 2510015F01Rik 2610040E16Rik 2610528M18Rik 2810013E07Rik 5730592L21Rik 6530411B15Rik Abhd2 Adamts7 Amhr2 Ammecr1 Anxa9 Arf6 Arg1 Arhgdig Arl6ip4 Arpc1b Asf1b BC008103 BC017133 BC024955 BC037006 Bag2 Bcl2l11 Birc5 Bub1b Cbfb Ccnf Cdc42ep3 Cdc7 Cdca5 Cdk4 Ch25h Chek1 Ckap4 Cklfsf7 Cmas Col9a3 Cotl1 Cpe Crabp2 Cxxc5 Cyb561d2 D3Ertd250e Dcps Ddit…
146	V$FOXP3_Q4	276	276	214	9298	6383	-2.01	0.0	0.09	0.0	1300002F13Rik 1810033A06Rik 2010005O13Rik 2310061G07Rik 2510015F01Rik 2610040E16Rik 2610511E22Rik 2610528M18Rik 2810013E07Rik 2810418N01Rik 5430413I02Rik 6530411B15Rik AJ430384 Abpb Ahcy Ammecr1 Anxa9 Arf1 Arl6ip4 Arpc1b Ass1 Atp1a1 Atpif1 Aurkb BC011209 BC017133 BC021523 BC024955 BC037006 Bag2 Bcas2 Birc5 Brca1 Bub1b Cald1 Casp1 Ccna2 Ccnb2 Cct6a Cdc20 Cdc2a Cdc7 Cdca5 Cdk4 Cenpf Cfl1 Ch25h Chek…
147	V$PAX_Q6	477	477	13	14994	687	-2.01	0.0	3.37	1.82	1110055N21Rik 1200008O12Rik 1500002M01Rik 1700013H19Rik 1700020M16Rik 1810017F10Rik 1810033A06Rik 2010005O13Rik 2310031L18Rik 2310061G07Rik 2410043F08Rik 2410080P20Rik 2510015F01Rik 2600017H08Rik 2610019I03Rik 2610040E16Rik 2610511E22Rik 2610528M18Rik 2700075B01Rik 2700084L22Rik 2810013E07Rik 2810418N01Rik 5430413I02Rik 5730592L21Rik 5830426I05Rik 6530411B15Rik AJ430384 Abhd2 Abpb Acox2 Acsl4 Act…
148	V$CDPCR3HD_01: cut-like homeodomain protein	142	142	348	5001	10680	-2.01	0.0	0.08	0.0	1200008O12Rik 1300002F13Rik 1500002M01Rik 1700013H19Rik 1700020M16Rik 1810017F10Rik 2010005O13Rik 2310031L18Rik 2310061G07Rik 2410043F08Rik 2510015F01Rik 2610040E16Rik 2700084L22Rik 5830426I05Rik Acox2 Ahcy Aqp5 Arf1 Arf6 Arhgdig Asf1b Aurka B4galt6 BC024955 BC025076 BC037006 Bcas2 Brca1 Cald1 Casp2 Cbx1 Ccna2 Cdc2a Cdc7 Chic2 Chl1 Cklfsf7 Col9a3 Cst6 Cyr61 Ddost Deadc1 Dnmt1 Dscr1l2 Dut Dyrk3 En…
149	V$XBP1_01: X-box-binding protein 1	54	54	436	1388	14293	-2.03	0.0	2.81	1.39	2310031L18Rik 2610040E16Rik 2610528M18Rik Atp1a1 Aurka Bub1b C1ql3 Car6 Cdk4 Ckap4 Cpe Crabp2 Cyb561d2 Dnmt1 Edg4 Enpp1 Fcgr1 Gnai3 Gpsm2 Gtf2h3 Gtf2h4 Hist1h2ao Hist1h3d Hmmr Homer1 Hs1bp1 Hus1 Lta4h Mcm2 Mcm6 Ms4a6d Mtbp Oasl2 Padi4 Papss1 Pdlim4 Ppfia4 Rbl1 Rfwd3 Rgs20 Sap30 Slc30a6 Slc35a1 Slc35b1 Sms St3gal5 Stmn1 Tead4 Tera Tmem9 Tpd52l1 Xpnpep1 Zdhhc16 Zfp64
150	V$GATA3_03: GATA-binding factor 3	316	316	174	10554	5127	-2.06	0.0	0.09	0.0	1500002M01Rik 1700013H19Rik 1810017F10Rik 1810033A06Rik 2010005O13Rik 2310031L18Rik 2310061G07Rik 2410043F08Rik 2410080P20Rik 2600017H08Rik 2610019I03Rik 2610511E22Rik 2610528M18Rik 2700075B01Rik 2700084L22Rik 2810013E07Rik 2810418N01Rik 5430413I02Rik 5730592L21Rik 5830426I05Rik 6530411B15Rik Abhd2 Abpb Acsl4 Actn4 Ahcy Amhr2 Ammecr1 Anxa9 Arf1 Arg1 Arpc1b Asf1b Ass1 Atpif1 Aurka Aurkb B4galt6 BC…
151	V$ETS1_B: c-ETS-1 binding site	202	202	288	6918	8763	-2.06	0.0	0.1	0.0	1200008O12Rik 1300002F13Rik 1810033A06Rik 2600017H08Rik 2610040E16Rik 2700084L22Rik 2810013E07Rik 5430413I02Rik 5830426I05Rik AJ430384 Abpb Acsl4 Amhr2 Arf6 Arg1 Arpc1b Atp1a1 Atpif1 BC003236 BC008103 BC024955 Bag2 Birc5 Bnipl Bub1b Car6 Casp2 Cbfb Ccnb2 Cct6a Cdc20 Cdca5 Cenpf Cfl1 Chst10 Cklf Cldn2 Col9a1 Commd5 Crsp3 Cxxc5 Cyb561d2 Cyr61 D3Ertd250e Ddit4 Ddost Ddx39 Dnmt1 Dnmt2 Ehd3 Epha2 Eppb…
152	V$NFY_Q6: nuclear factor Y (Y-box binding factor)	186	186	304	5512	10169	-2.07	0.0	2.22	1.0	1200008O12Rik 1700020M16Rik 2310061G07Rik 2410080P20Rik 2600017H08Rik 2610528M18Rik 2700084L22Rik 2810013E07Rik 2810418N01Rik 5430413I02Rik 5730592L21Rik 6530411B15Rik Abpb Ahcy Arf1 Arhgdig Asf1b Aurka Aurkb B4galt6 BC003236 BC014795 BC017133 Bcl2l11 Casp2 Ccna2 Ccnb2 Ccnf Cct3 Cct6a Cdc20 Cdc2a Cdca5 Chic2 Chst10 Ckap2 Ckap4 Cks2 Col9a1 Cotl1 Crabp2 Cxcl1 D3Ertd250e Dcbld1 Ddost Depdc1a Dusp6 D…
153	V$NKX25_02: homeo domain factor Nkx-2.5/Csx, tinman homolog	186	186	304	6381	9300	-2.15	0.0	0.11	0.0	1200008O12Rik 1700013H19Rik 2310031L18Rik 2410080P20Rik 2600017H08Rik 2610019I03Rik 2700075B01Rik 2810013E07Rik Acox2 Actn4 Amhr2 Ammecr1 Arg1 Arl6ip4 Asf1b Atpif1 B4galt6 BC003236 BC014795 BC017133 BC024955 BC025546 BC037006 Bcl2l11 Bnipl Brca1 Bub1b C1ql3 Car9 Casp1 Cbfb Cbx1 Ccnb2 Cdc42ep3 Cdc6 Cfl1 Chek1 Chic2 Ckap2 Cklf Cklfsf7 Cks2 Cmas Col11a1 Dcbld1 Ddx39 Ddx47 Deadc1 Depdc1a Dna2l Dnase2…
154	V$RSRFC4_Q2	5	5	485	365	15316	-2.17	0.0	0.01	0.0	Hmgn1 Mki67 Nr4a1 Pdk3 Shrm
155	V$SF1_Q6	64	64	426	2421	13260	-2.17	0.0	0.07	0.0	2610019I03Rik 5430413I02Rik Amhr2 Arf1 Arhgdig Ass1 Atp1a1 BC008103 Bcl2l11 Bhlhb2 Brca1 Car6 Cbx1 Cdc20 Cdc6 Cklf Col9a1 Commd5 Comp Cst6 Cxcl1 Cxxc5 Epb4.1l4a Fcgr1 Grwd1 Gsg2 Hmmr Hs1bp1 Lgals9 Ltap M6prbp1 Mcm3 Ncoa5 Nkd2 Nmur1 Nr4a1 Pck2 Ppfibp2 Ppil5 Prom1 Pstpip1 Pycard Rab7l1 Rbl1 Rgs11 Rpa1 Sart3 Scd2 Sdc4 Slc19a2 Slc25a13 Slc31a2 Sntb2 Snx12 Srebf2 Ssx2ip Stk24 Stmn1 Tiam2 Tm4sf1 Traip …
156	V$MAX_01: Max	28	28	462	639	15042	-2.17	0.0	2.97	1.5	1700013H19Rik 2410043F08Rik BC008103 Bcas2 Car6 Cdk4 Cpe Cxxc5 Eppb9 Gnai3 Kcne3 Lamr1 Lap3 Lxn Mcm2 Perp Pola1 Ptbp1 Qtrt1 Riok2 Rpa1 Sema4g Sgol1 St3gal5 Stmn1 Tdg Tesk2 Tubb5
157	V$XFD3_01: Xenopus fork head domain factor 3	48	48	442	1888	13793	-2.18	0.0	0.06	0.0	2610019I03Rik 5830426I05Rik Aurkb BC017133 BC025546 Bcl2l11 Brrn1 Ccna2 Cenph Chic2 Cklfsf7 Comp Cyr61 Ect2 Fbxo17 Gbif Gtf2h3 Kif20a Msh2 Nras Nusap1 Olfml3 Pask Pik3cg Plod2 Pola1 Ppil5 Prim2 Sart3 Sfxn3 Slc16a4 Smarcc1 Snx1 Snx12 Ss18 Ssx2ip Stmn1 Taf5l Tenc1 Tgif Tipin Tnfrsf12a Tpd52l1 Traip Trib1 Tusc3 Vrk1 Wdr21
158	V$IRF_Q6	112	112	378	3986	11695	-2.18	0.0	0.09	0.0	2310061G07Rik 2410080P20Rik 2600017H08Rik 2700084L22Rik AJ430384 Abhd2 Actn4 Arhgdig Atp1a1 BC014795 Bcas2 Birc5 Bub1b Cald1 Car9 Casp1 Cbx1 Ccnb2 Cenph Ckap2 Cldn2 Cotl1 Cst6 Cyb561d2 D3Ertd250e Dna2l Dnmt2 Dsc2 Dyrk3 Ect2 Eif2b2 Enpp1 Epha2 Exo1 Fbxo17 Fcgr1 Fgd6 Galnt7 Grwd1 Gtf2h4 Hmgcr Hnrpab Hs1bp1 Hs3st1 Hus1 Ifi44 Igsf9 Irf7 Kif22 Lgals9 Lsm8 Luc7l2 Mcm6 Metrn Mmp13 Mpeg1 Mtmr9 Mx2 Myo1h …
159	V$FREAC7_01: Fork head RElated ACtivator-7	185	185	305	6333	9348	-2.2	0.0	0.12	0.0	1110055N21Rik 1300002F13Rik 1500002M01Rik 1700013H19Rik 1700020M16Rik 1810017F10Rik 2310031L18Rik 2510015F01Rik 2610511E22Rik 2810013E07Rik 2810418N01Rik 5430413I02Rik 5730592L21Rik 5830426I05Rik Abhd2 Actn4 Amhr2 Ammecr1 Anxa9 Arf6 Arg1 Atpif1 Aurkb BC025076 BC037006 Bcl2l11 Brca1 Brrn1 Cbfb Ccna2 Ccnb2 Cdc2a Cdc7 Cdk4 Cenph Cklf Col9a3 Commd5 Crsp3 Cxcl1 Cxxc5 Cyr61 D3Ertd250e Dck Ddit4 Ddx39 D…
160	V$MAF_Q6	21	21	469	447	15234	-2.24	0.0	3.04	1.54	BC024955 Cdc6 Commd5 Epha2 Fcgr1 Foxc1 Gabrp Galnt3 Galnt7 Gnai3 Gorasp2 Ifit1 Igsf8 Lad1 Ms4a6c Plek2 Slc16a6 Tm4sf1 Traf4 Trip13 Zfp239
161	V$CREB_02: cAMP-responsive element binding protein	62	62	428	1660	14021	-2.25	0.0	2.46	1.17	1300002F13Rik 2010005O13Rik 2310061G07Rik 2610528M18Rik AJ430384 Abhd2 Acsl4 Actn4 Asf1b Atp1a1 BC011209 Birc5 Ccna2 Cdc42ep3 Cdca5 Cdk4 Ch25h Ckap2 Ckap4 Cyb561d2 Epha2 Etnk1 Foxc1 Gnai3 Gpsm2 H2afx Hist2h3c1 Hnrpab Homer1 Hs1bp1 Igf2r Kcnn4 Klf5 Lmo4 Lta4h Mcm5 Nusap1 Oasl2 Padi4 Papss1 Pgea1 Pigf Ptpn2 Rad51 Rasal1 Rbm12 Rbmxrt Riok2 Sart3 Serpine2 Sgol1 Slc30a6 Smpdl3b Sms Srebf2 Suv39h1 Tdg …
162	V$AIRE_01	83	83	407	3029	12652	-2.26	0.0	0.09	0.0	1110055N21Rik 1810033A06Rik 2310061G07Rik 2410043F08Rik 2600017H08Rik 2610511E22Rik 2700075B01Rik AJ430384 Adamts7 Amhr2 BC003236 BC021523 Bcas2 Bnipl Brca1 C1ql3 Cdc7 Cdk4 Cmas Commd5 Cotl1 Cyb561d2 Ddx39 Ddx47 Depdc1a Dsc2 Exo1 Gtf2h4 H2afx Hnrpab Hus1 Insr Klf5 Lsm8 Lta4h Luc7l2 Mclc Mcm6 Mki67 Mlp Mpeg1 Myo10 Nek4 Npnt Nras Nup37 Nusap1 Olfml3 Pde9a Pdk3 Pign Polr3k Psat1 Racgap1 Riok2 Rnf135…
163	V$EFC_Q6	260	260	230	8710	6971	-2.27	0.0	0.14	0.0	1110055N21Rik 1200008O12Rik 1810033A06Rik 2010005O13Rik 2410080P20Rik 2510015F01Rik 2610040E16Rik 2700084L22Rik Abhd2 Acox2 Acsl4 Actn4 Ahcy Anxa9 Aqp5 Arf1 Arg1 Arhgdig Asf1b Atp1a1 Atpif1 Aurka Aurkb B4galt6 BC003236 BC008103 BC014795 BC025076 BC025546 Bag2 Bcl2l11 Bhlhb2 C1ql3 Cald1 Car6 Casp2 Cbfb Ccna2 Ccnb2 Ccnf Cct6a Cdc2a Cdc6 Cdc7 Cenpf Cenph Chst10 Ckap4 Cldn2 Cmas Col11a1 Col9a1 Col9a3…
164	V$TCF4_Q5	378	378	112	12461	3220	-2.27	0.0	0.1	0.0	1300002F13Rik 1500002M01Rik 1700020M16Rik 1810017F10Rik 1810033A06Rik 2010005O13Rik 2310031L18Rik 2310061G07Rik 2410043F08Rik 2410080P20Rik 2510015F01Rik 2600017H08Rik 2610019I03Rik 2610040E16Rik 2610511E22Rik 2700075B01Rik 2700084L22Rik 2810418N01Rik 5430413I02Rik 5730592L21Rik 5830426I05Rik AJ430384 Abhd2 Abpb Acox2 Acsl4 Actn4 Ahcy Ammecr1 Anxa9 Aqp5 Arf1 Arf6 Arg1 Arl6ip4 Arpc1b Asf1b Ass1 At…
165	V$MEF3_B: MEF-3	8	8	482	477	15204	-2.29	0.0	0.02	0.0	2610040E16Rik Ammecr1 Fignl1 Frk Fzd9 Pole2 Sh3bgrl2 Slc25a13
166	V$ER_Q6: estrogen receptor	269	269	221	8229	7452	-2.31	0.0	1.86	0.71	1300002F13Rik 1700013H19Rik 2010005O13Rik 2310031L18Rik 2410080P20Rik 2510015F01Rik 2610040E16Rik 2610528M18Rik 2700075B01Rik 2700084L22Rik 2810013E07Rik 2810418N01Rik 5430413I02Rik 5730592L21Rik 5830426I05Rik 6530411B15Rik AJ430384 Abhd2 Abpb Acox2 Anxa9 Aqp5 Arf1 Arf6 Arg1 Arhgdig Arl6ip4 Arpc1b Ass1 Atpif1 Aurka Aurkb B4galt6 BC003236 BC008103 BC011209 BC021523 BC025076 Bcas2 Bhlhb2 Bnipl Brca…
167	V$HAND1E47_01: Hand1:E47 heterodimer	273	273	217	9108	6573	-2.31	0.0	0.15	0.0	1110055N21Rik 1200008O12Rik 1300002F13Rik 2010005O13Rik 2310031L18Rik 2410043F08Rik 2510015F01Rik 2610019I03Rik 2610040E16Rik 2610511E22Rik 2610528M18Rik 2810013E07Rik 5430413I02Rik 5730592L21Rik 5830426I05Rik 6530411B15Rik Abhd2 Abpb Actn4 Ammecr1 Anxa9 Aqp5 Arf1 Arpc1b Ass1 Atp1a1 Atpif1 Aurkb BC008103 BC014795 BC025076 BC025546 Bag2 Bcas2 Bhlhb2 Bnipl Brca1 Brrn1 C1ql3 Cacnb3 Casp1 Cbfb Ccna2 …
168	V$ATF6_01: activating transcription factor 6	16	16	474	318	15363	-2.34	0.0	3.03	1.54	Ckap4 Cpe Edg4 Enpp1 Gnai3 Gtf2h4 Mtbp Padi4 Papss1 Ppfia4 Rasal1 Rbl1 Tcfe2a Traip Xpnpep1 Zdhhc16
169	V$NKX61_01: NKX6-1	21	21	469	945	14736	-2.35	0.0	0.04	0.0	5730592L21Rik Ammecr1 Bnipl Brca1 Car6 Col9a1 Cpe Fignl1 Foxc1 Galnt7 Gzmc Insl6 Melk Mtmr9 Nek2 Ppil5 Rfc3 Rnf135 Slc16a4 Tesk2 Zdhhc16
170	V$FOXD3_01: fork head box D3	430	430	60	13427	2254	-2.36	0.0	2.28	1.05	1110055N21Rik 1200008O12Rik 1300002F13Rik 1500002M01Rik 1700013H19Rik 1700020M16Rik 1810017F10Rik 1810033A06Rik 2010005O13Rik 2310031L18Rik 2310061G07Rik 2410080P20Rik 2510015F01Rik 2600017H08Rik 2610019I03Rik 2610040E16Rik 2610511E22Rik 2610528M18Rik 2700075B01Rik 2700084L22Rik 2810013E07Rik 2810418N01Rik 5430413I02Rik 5730592L21Rik 5830426I05Rik 6530411B15Rik AJ430384 Abhd2 Abpb Acox2 Acsl4 Act…
171	V$ARNT_02: AhR nuclear translocator homodimers	24	24	466	541	15140	-2.38	0.0	2.8	1.39	Aqp5 Aurka BC011209 Bcas2 Cdk4 Ddx39 Dnase2a Edg4 Eppb9 Gtf2h3 Ier3 Igf2r Mxd3 Orc6l Qtrt1 Ris2 Rpa1 Sgol1 Slc25a13 Slc37a3 St3gal5 Stmn1 Tdg Tubb5
172	V$CEBPDELTA_Q6	353	353	137	11636	4045	-2.39	0.0	0.14	0.0	1110055N21Rik 1200008O12Rik 1500002M01Rik 1700013H19Rik 1810017F10Rik 1810033A06Rik 2310031L18Rik 2410043F08Rik 2600017H08Rik 2610040E16Rik 2610528M18Rik 2700084L22Rik 2810013E07Rik 2810418N01Rik 5430413I02Rik 5730592L21Rik 6530411B15Rik Acox2 Acsl4 Ahcy Amhr2 Ammecr1 Anxa9 Aqp5 Arf1 Arf6 Arg1 Arhgdig Arl6ip4 Arpc1b Asf1b Ass1 Atp1a1 Aurkb B4galt6 BC003236 BC008103 BC011209 BC017133 BC021523 BC02…
173	V$HNF4ALPHA_Q6	185	185	305	5574	10107	-2.39	0.0	1.78	0.64	1110055N21Rik 1810033A06Rik 2310031L18Rik 2410043F08Rik 2610040E16Rik 2610528M18Rik 2700075B01Rik 2700084L22Rik 2810418N01Rik 5430413I02Rik 5730592L21Rik AJ430384 Abhd2 Ahcy Amhr2 Atpif1 Aurkb BC008103 BC014795 BC021523 BC025546 Bag2 Brca1 Bub1b C1ql3 Car9 Casp1 Cbfb Cct3 Cdc20 Cdc6 Cdca5 Cenph Cfl1 Ch25h Chst10 Ckap2 Cldn2 Commd5 Comp Crsp3 Cst6 Cxcl1 Cyr61 Dcbld1 Dck Depdc1a Dna2l Dsc2 Dut Enpp…
174	V$TATA_C: Retroviral TATA box	138	138	352	4762	10919	-2.41	0.0	0.15	0.0	1110055N21Rik 1810033A06Rik 2010005O13Rik 2310031L18Rik 2610019I03Rik 2610511E22Rik 2610528M18Rik 2810013E07Rik 5730592L21Rik 5830426I05Rik Abhd2 Abpb Asf1b Atp1a1 Aurkb B4galt6 Bcas2 Brca1 Bub1b Cacnb3 Cald1 Ccnb2 Cct3 Cenpf Cenph Chl1 Chst10 Ckap4 Cks2 Cldn2 Crabp2 Crsp3 Cst6 Cxcl1 D3Ertd250e Ddx39 Depdc1a Dna2l Dnase2a Dnmt1 Dnmt2 Dsc2 Dscr1l2 Dtnb Dusp6 Dut Ect2 Ero1l Etv1 Exo1 Gdpd1 Gemin6 G…
175	V$FOX_Q2	383	383	107	11921	3760	-2.43	0.0	1.9	0.73	1110055N21Rik 1200008O12Rik 1300002F13Rik 1500002M01Rik 1700013H19Rik 1700020M16Rik 1810017F10Rik 1810033A06Rik 2310061G07Rik 2410080P20Rik 2510015F01Rik 2600017H08Rik 2610019I03Rik 2610040E16Rik 2610511E22Rik 2610528M18Rik 2700075B01Rik 2700084L22Rik 2810013E07Rik 2810418N01Rik 5430413I02Rik 5730592L21Rik 5830426I05Rik 6530411B15Rik Abhd2 Abpb Acox2 Actn4 Adamts7 Ahcy Amhr2 Ammecr1 Anxa9 Aqp5 Ar…
176	V$STAF_01: Se-Cys tRNA gene transcription activating factor	15	15	475	296	15385	-2.44	0.0	2.95	1.49	2410080P20Rik 2600017H08Rik Abhd2 Birc5 Car9 Cyb561d2 Gtf2h4 Hmgn1 Igsf8 Lta4h Mcm3 Nek2 Rad51 Sap30 Tpx2
177	V$AMEF2_Q6: myocyte enhancer factor	42	42	448	1640	14041	-2.48	0.0	0.08	0.0	1110055N21Rik 2410043F08Rik 2610040E16Rik Ahcy BC003236 BC008103 Brca1 Bub1b Casp2 Cldn2 Cst6 Dcps Depdc1a Dna2l Dnmt1 Dsc2 Dscr1l2 Fbxo17 Fignl1 Galnt7 Gzmc Insl6 Melk Mpeg1 Nras Pdk3 Phtf1 Pigf Pole2 Ptpn2 Rbl1 Rhod Shmt2 Slc29a1 Sntb2 Snx1 Tcfe2a Tiam2 Tle2 Tnfrsf18 Traf4 Vrk1
178	V$PR_02: is recognized by progesterone receptor	33	33	457	819	14862	-2.54	0.0	2.43	1.15	2610511E22Rik BC024955 Brca1 Brrn1 Bub1b Cct6a Cpe Dsc2 Hs3st1 Irx5 Kif20a Lgals9 Ltap Mtmr9 Mx2 Myo1h Nr4a1 Pdlim4 Pole2 Ppfia4 Prom1 Psma5 Pycr2 Rad51 Rfc3 Rrm1 Sfxn3 Stac2 Tenc1 Tmem40 Trip13 Tspan2 Zc3hc1
179	V$TAL1BETAITF2_01: Tal-1beta:ITF-2 heterodimer	41	41	449	1060	14621	-2.54	0.0	2.31	1.06	1200008O12Rik 1500002M01Rik 2010005O13Rik 2810013E07Rik 2810418N01Rik 5430413I02Rik Arf1 BC037006 Bcas2 Brca1 Cenph Cks2 Cotl1 Crsp3 Ddx39 Depdc1a Dut Fgd6 Galnt3 Gbif Hs1bp1 Ier3 Lgals9 Mad2l1 Mcm6 Mxd3 Nup155 Padi4 Pbx3 Prkr Ptpn2 Rad51 Rcn1 Rnf135 Rpl7l1 Serpine2 Smarcc1 Sms Tenc1 Tpd52l1 Uhrf1
180	V$PADS_C: Retroviral Poly A downstream element	136	136	354	4067	11614	-2.56	0.0	1.63	0.53	1200008O12Rik 1300002F13Rik 1500002M01Rik 2010005O13Rik 2410043F08Rik 2410080P20Rik 2510015F01Rik 2610019I03Rik 2610511E22Rik 2610528M18Rik 2700075B01Rik 2700084L22Rik 5430413I02Rik 5830426I05Rik AJ430384 Acox2 Ammecr1 Arf1 Arg1 Arl6ip4 BC025546 Bag2 Bcas2 Brrn1 C1ql3 Cbx1 Ccnb2 Ccnf Cct6a Cdc7 Cdca5 Cdk4 Ch25h Cklfsf7 Cks2 Cyb561d2 Cyr61 Ddr1 Ddx47 Deadc1 Dnmt1 Dnmt2 Dyrk3 Ect2 Edg4 Egln3 Enpp1 …
181	V$MEIS1AHOXA9_01: Meis-1a:HOXA9 heterodimeric binding	1	1	489	169	15512	-2.57	0.0	0.01	0.0	Lad1
182	V$COMP1_01: COMP1	296	296	194	9736	5945	-2.6	0.0	0.24	0.0	1200008O12Rik 1300002F13Rik 1810033A06Rik 2010005O13Rik 2310031L18Rik 2310061G07Rik 2410080P20Rik 2510015F01Rik 2600017H08Rik 2610528M18Rik 2700075B01Rik 2810418N01Rik 5430413I02Rik 5730592L21Rik 5830426I05Rik 6530411B15Rik AJ430384 Abhd2 Abpb Actn4 Ahcy Amhr2 Anxa9 Aqp5 Arf1 Arg1 Arpc1b Asf1b Atp1a1 Atpif1 Aurka Aurkb B4galt6 BC003236 BC008103 BC014795 BC017133 BC021523 BC024955 Bcas2 C1ql3 Cacn…
183	V$CDPCR1_01: cut-like homeodomain protein	375	375	115	12272	3409	-2.62	0.0	0.18	0.0	1110055N21Rik 1200008O12Rik 1300002F13Rik 1500002M01Rik 1700013H19Rik 1700020M16Rik 1810017F10Rik 1810033A06Rik 2010005O13Rik 2310031L18Rik 2310061G07Rik 2410043F08Rik 2510015F01Rik 2600017H08Rik 2610040E16Rik 2610511E22Rik 2610528M18Rik 2700084L22Rik 2810013E07Rik 5430413I02Rik 5730592L21Rik 5830426I05Rik 6530411B15Rik AJ430384 Abhd2 Abpb Acox2 Adamts7 Ahcy Amhr2 Aqp5 Arf1 Arf6 Arhgdig Arl6ip4 A…
184	V$BARBIE_01: barbiturate-inducible element	253	253	237	7847	7834	-2.62	0.0	1.35	0.34	1300002F13Rik 1810017F10Rik 2010005O13Rik 2310061G07Rik 2510015F01Rik 2610019I03Rik 2610511E22Rik 2700075B01Rik 2810013E07Rik 2810418N01Rik 6530411B15Rik AJ430384 Acsl4 Actn4 Amhr2 Ammecr1 Arhgdig Arpc1b Asf1b Atpif1 Aurka Aurkb BC008103 BC014795 BC024955 BC037006 Bnipl Brrn1 Bub1b C1ql3 Cacnb3 Car6 Casp2 Cbfb Cdc20 Cdc42ep3 Cdc6 Cdc7 Cdca5 Cdk4 Ch25h Chek1 Ckap2 Cklfsf7 Cks2 Cldn2 Cmas Col11a1 C…
185	V$E2A_Q2	298	298	192	9289	6392	-2.64	0.0	1.36	0.34	1500002M01Rik 1700020M16Rik 1810017F10Rik 1810033A06Rik 2010005O13Rik 2310031L18Rik 2410043F08Rik 2510015F01Rik 2610019I03Rik 2610040E16Rik 2700075B01Rik 2810013E07Rik 5730592L21Rik 5830426I05Rik 6530411B15Rik AJ430384 Abhd2 Abpb Acox2 Actn4 Adamts7 Ammecr1 Anxa9 Arf1 Arf6 Arg1 Arhgdig Arl6ip4 Arpc1b Asf1b Ass1 Aurkb B4galt6 BC003236 BC008103 BC011209 BC017133 BC021523 BC024955 BC025546 BC037006 …
186	V$IRF_Q6_01	221	221	269	7308	8373	-2.65	0.0	0.28	0.0	1200008O12Rik 1700013H19Rik 1810033A06Rik 2010005O13Rik 2310031L18Rik 2310061G07Rik 2410080P20Rik 2600017H08Rik 2610019I03Rik 2610040E16Rik 2610528M18Rik 2700075B01Rik 2700084L22Rik 2810013E07Rik 2810418N01Rik 5830426I05Rik AJ430384 Abhd2 Abpb Acsl4 Actn4 Adamts7 Amhr2 Ammecr1 Anxa9 Arf1 Arhgdig Asf1b BC011209 BC014795 BC025076 BC025546 Bcas2 Birc5 Brca1 Bub1b Cacnb3 Cald1 Car9 Casp1 Cbx1 Ccna2 C…
187	V$CREBP1_Q2: CRE-binding protein 1	38	38	452	983	14698	-2.65	0.0	2.21	1.0	1200008O12Rik 1300002F13Rik 2310031L18Rik 2610528M18Rik AJ430384 Bcas2 Brrn1 Ccna2 Cdc42ep3 Ch25h Cyr61 Dcbld1 Epha2 Gdpd1 Gemin6 Gzmc Hmgcr Homer1 Irf7 Mcm2 Mcm5 Nppb Pdk3 Pigf Psma5 Rbm12 Rfc3 Riok2 Scin Sfxn3 Sms Srebf2 Tdg Tenc1 Thrap6 Trib1 Xpnpep1 Zfp64
188	V$CREB_Q4: cAMP-response element binding protein	47	47	443	1261	14420	-2.66	0.0	2.08	0.88	1200008O12Rik 1300002F13Rik 2310031L18Rik 2610528M18Rik AJ430384 Arf6 BC003236 BC024955 BC025546 Bcas2 Birc5 Brrn1 Ccna2 Cdc42ep3 Ch25h Cyr61 Dcbld1 Epha2 Gdpd1 Gemin6 Gtf2h3 Gzmc Hist2h3c1 Hmgcr Hmmr Homer1 Igf2r Lmo4 Mcm5 Nppb Pdk3 Pigf Psma5 Rbm12 Rfc3 Rhod Riok2 Sart3 Slc19a2 Sms Srebf2 Tdg Tenc1 Thrap6 Trib1 Xpnpep1 Zfp64
189	V$XFD1_01: Xenopus fork head domain factor 1	89	89	401	2590	13091	-2.66	0.0	1.7	0.58	1300002F13Rik 1500002M01Rik 1700013H19Rik 1700020M16Rik 1810017F10Rik 2310061G07Rik 2410043F08Rik 2610040E16Rik 2610511E22Rik 2810013E07Rik 5830426I05Rik AJ430384 Abhd2 Arg1 Aurkb Brca1 Casp1 Cdc2a Cklf Col11a1 Commd5 Crsp3 Ddx39 Dna2l Dnase2a Dnmt1 Dnmt2 Dsc2 Dut Enpp1 Fbxo17 Foxc1 Galgt1 Hist1h2ao Hmgb2 Hs2st1 Incenp Insl6 Irf7 Lgals9 Ltap Mclc Metrn Mpeg1 Ms4a6d Msh2 Mtbp Myo1h Nab2 Nme4 Oas2 …
190	V$AP1_C: AP-1 binding site	84	84	406	2950	12731	-2.69	0.0	0.18	0.0	1500002M01Rik 1810017F10Rik 2310061G07Rik 2700084L22Rik Abhd2 Abpb Acox2 Ammecr1 Arg1 BC011209 BC021523 BC024955 BC025076 BC037006 Brca1 Bub1b C1ql3 Cacnb3 Car9 Cbx1 Ccna2 Chek1 Ckap2 Col9a1 Comp Crabp2 Cxxc5 Ddx39 Depdc1a Dnase2a Dsc2 Edg4 Eya2 Gnai3 Grwd1 Gtf2e2 Gtf2h4 Hnrpab Hpn Hs1bp1 Ier5l Ifit1 Kcnn4 Kif4 M6prbp1 Mfap3 Mmp13 Ms4a6d Mtbp Mxd3 Ncoa5 Nppb Padi4 Pde6b Pdk3 Perp Pola1 Pstpip1 Pt…
191	V$GATA1_05: GATA-binding factor 1	72	72	418	2568	13113	-2.69	0.0	0.16	0.0	1200008O12Rik 2810013E07Rik 2810418N01Rik Acsl4 Actn4 Atp1a1 Aurka Aurkb BC014795 Car9 Ccna2 Cdc6 Cenpf Cenph Chl1 Cklfsf7 Cldn2 Col9a1 Crsp3 Deadc1 Dsc2 Dtnb Dut Epha2 Ero1l Exo1 Eya2 Fbxo17 Frk Galnt10 Galnt7 Homer1 Ifi44 Iqgap1 Irf7 Kif20a Kif4 Lgals7 Mansc1 Mclc Mcm6 Mki67 Mx2 Nfix Nqo1 Nup155 Oasl2 Ppfibp2 Prim1 Prkca Ptbp1 Rasal1 Rbmx Rfc3 Rhod Rpa2 Sat1 Scd2 Scrg1 Serpine2 Shrm Slc19a2 Slc…
192	V$GCM_Q2	104	104	386	3580	12101	-2.7	0.0	0.21	0.0	2310031L18Rik 2410043F08Rik 5830426I05Rik Ahcy Arf6 Arg1 B4galt6 BC021523 Brrn1 Bub1b C1ql3 Cacnb3 Casp2 Ccna2 Cfl1 Cpe Crabp2 Cxxc5 D3Ertd250e Dck Ddr1 Ddx39 Dnase2a Dsc2 Dtnb Ect2 Epha2 Exo1 Fbxw7 Foxc1 Fzd9 Galgt1 Galnt10 Gdpd1 Gtf2e2 Gtf2h4 Hist2h3c1 Hmgb2 Hn1 Hus1 Id2 Igf2r Kif20a Mad2l1 Mlp Mmp13 Mtbp Myo10 Myo1h Nek4 Nfix Nhsl1 Nkd2 Npnt Nr4a1 Nras Nusap1 Olfml3 Padi4 Pask Pck2 Pde6b Pde9a…
193	V$PPARG_03: PPAR (peroxisome proliferator-activated receptor gamma)	185	185	305	6132	9549	-2.71	0.0	0.3	0.0	1300002F13Rik 1700013H19Rik 2310031L18Rik 2310061G07Rik 2410080P20Rik 2700075B01Rik 5730592L21Rik AJ430384 Abhd2 Abpb Acox2 Actn4 Adamts7 Amhr2 Anxa9 Arf6 Arhgdig Arl6ip4 Arpc1b B4galt6 BC011209 BC017133 BC021523 BC025076 Bnipl Bub1b Cacnb3 Car6 Car9 Ccnf Cdc20 Cdc2a Cdc42ep3 Cdc7 Cenph Cfl1 Chek1 Chl1 Chst10 Ckap2 Ckap4 Cklfsf7 Col9a1 Col9a3 Comp Crabp2 Crsp3 Cxcl1 Cxxc5 Cyb561d2 Cyr61 Dcps Ddit…
194	V$NERF_Q2: new ets-related factor 1a	18	18	472	798	14883	-2.73	0.0	0.06	0.0	Ero1l Galnt10 Ggta1 Hmgn1 Kcne3 Ltb4dh Nfix Pik3cg Ris2 Slc19a2 Slc37a3 Sms Srebf2 Stk24 Tle6 Tpd52l1 Traip Tusc3
195	V$USF_C: USF binding site	239	239	251	7476	8205	-2.74	0.0	1.1	0.21	1110055N21Rik 1200008O12Rik 1500002M01Rik 1700013H19Rik 1700020M16Rik 1810017F10Rik 2010005O13Rik 2410043F08Rik 2410080P20Rik 2510015F01Rik 2610019I03Rik 2610040E16Rik 2610511E22Rik 2610528M18Rik 2700075B01Rik 2810013E07Rik 2810418N01Rik 5730592L21Rik 5830426I05Rik 6530411B15Rik Abhd2 Abpb Acox2 Amhr2 Aqp5 Arf6 Arg1 Arhgdig Arpc1b Ass1 Atp1a1 Aurka Aurkb BC008103 BC011209 BC025076 Bcas2 Bhlhb2 Bn…
196	V$PITX2_Q2: pituitary homeobox factor 2	215	215	275	6704	8977	-2.74	0.0	1.12	0.22	1110055N21Rik 1700020M16Rik 2310031L18Rik 2310061G07Rik 2410043F08Rik 2410080P20Rik 2600017H08Rik 2610019I03Rik 2610040E16Rik 2700075B01Rik 2810013E07Rik 5430413I02Rik Acox2 Acsl4 Actn4 Amhr2 Arf1 Arl6ip4 Asf1b Atp1a1 Atpif1 BC003236 BC008103 BC011209 BC024955 BC025076 Bcl2l11 Birc5 Car6 Car9 Cbx1 Ccna2 Ccnf Cct3 Cct6a Cdc2a Cdk4 Cenph Cfl1 Chic2 Chst10 Ckap2 Ckap4 Cks2 Cldn2 Col11a1 Col9a1 Commd…
197	V$STAT5A_01: signal transducer and activator of transcription 5a	25	25	465	1033	14648	-2.75	0.0	0.08	0.0	Arf6 Ccnb2 Drg1 Dyrk3 Fcgr1 H2afx Hmgb2 Ier3 Kif22 Mcm6 Nup155 Pbk Phlda1 Pstpip1 Ptpn2 Rhoc Sat1 Scml2 Shmt2 Snx1 Srebf2 Stk24 Tacc3 Tpx2 Vrk1
198	V$MEF2_Q6_01	284	284	206	9256	6425	-2.75	0.0	0.36	0.0	1110055N21Rik 1500002M01Rik 1700013H19Rik 1810017F10Rik 1810033A06Rik 2010005O13Rik 2310031L18Rik 2410043F08Rik 2410080P20Rik 2510015F01Rik 2600017H08Rik 2610019I03Rik 2610040E16Rik 2610528M18Rik 2810013E07Rik 2810418N01Rik 5730592L21Rik 5830426I05Rik AJ430384 Abhd2 Acsl4 Actn4 Ahcy Amhr2 Ammecr1 Arf1 Arf6 Arg1 Arl6ip4 Asf1b Atp1a1 Aurka B4galt6 BC003236 BC008103 BC014795 BC024955 BC025076 Bcas2 …
199	V$SREBP_Q3	152	152	338	5066	10615	-2.75	0.0	0.3	0.0	1110055N21Rik 1200008O12Rik 1300002F13Rik 1700020M16Rik 1810017F10Rik 2010005O13Rik 2410080P20Rik 2700075B01Rik 2810418N01Rik Abhd2 Abpb Ammecr1 Aqp5 Arhgdig Arpc1b Atp1a1 BC003236 BC024955 BC025076 BC025546 BC037006 Bcas2 Bub1b Cald1 Car9 Cct3 Cdc2a Cdc7 Cdca5 Ch25h Ckap4 Cklf Cklfsf7 Col9a3 Crabp2 Cyr61 Dcps Dnmt1 Drg1 Epha2 Eppb9 Ero1l Etnk1 Exo1 Fignl1 Foxc1 Fzd9 Galgt1 Galnt7 Gatm Ggta1 Gnai…
200	V$CEBP_C: C/EBP binding site	110	110	380	3733	11948	-2.79	0.0	0.26	0.0	1700013H19Rik 2310061G07Rik 2510015F01Rik 2610528M18Rik 6530411B15Rik AJ430384 Abhd2 Abpb Ahcy Asf1b BC003236 BC011209 BC024955 Brrn1 C1ql3 Casp1 Cbx1 Cdc2a Cfl1 Chst10 Cklf Col9a1 Comp Cotl1 Dcbld1 Dck Dcps Ddx39 Dnmt1 Dtnb Dut Enpp1 Eppb9 Etnk1 Etv1 Exo1 Fbxw7 Galnt3 Gorasp2 Gtf2h3 Gtf2h4 Gtse1 H2afx Hist1h2ao Hmmr Hs1bp1 Id2 Ier3 Ifit1 Igsf9 Il13ra1 Incenp Insl6 Kcne3 Kif20a Klf5 Lad1 Lamr1 Lg…
201	V$SMAD3_Q6	287	287	203	9051	6630	-2.81	0.0	0.99	0.19	1200008O12Rik 1300002F13Rik 1500002M01Rik 1700013H19Rik 1700020M16Rik 2010005O13Rik 2310031L18Rik 2310061G07Rik 2410043F08Rik 2510015F01Rik 2610528M18Rik 5430413I02Rik 6530411B15Rik Abhd2 Abpb Actn4 Adamts7 Ahcy Amhr2 Ammecr1 Anxa9 Aqp5 Arf1 Arl6ip4 Arpc1b Asf1b Ass1 Aurkb B4galt6 BC008103 BC011209 BC017133 BC021523 BC024955 BC025076 BC025546 BC037006 Bcas2 Bhlhb2 Bnipl Brrn1 Bub1b Cacnb3 Cald1 C…
202	V$CACCCBINDINGFACTOR_Q6	46	46	444	1254	14427	-2.81	0.0	1.89	0.73	Arg1 Arl6ip4 Ass1 BC008103 BC021523 Birc5 Cald1 Cdk4 Chst10 Crlf1 Ddit4 Dscr1l2 Dut Fzd9 Gatm Hmgcr Irx5 Kif4 Leprot Lgals9 Lta4h Mclc Mcm6 Nme4 Nup155 Pdlim4 Phtf1 Polm Prc1 Psat1 Qtrt1 Rab7l1 Rhod Scrg1 Sema4g Slc16a6 Slc29a1 Slc37a3 Slc9a3r1 Ssx2ip Stk24 Tacc3 Tead4 Tenc1 Tmem40 Uhrf1
203	V$VMAF_01: v-Maf	312	312	178	9838	5843	-2.81	0.0	1.03	0.2	1200008O12Rik 1300002F13Rik 1500002M01Rik 1700013H19Rik 1700020M16Rik 1810033A06Rik 2010005O13Rik 2310031L18Rik 2510015F01Rik 2600017H08Rik 2610040E16Rik 2610511E22Rik 2700075B01Rik 2700084L22Rik 2810013E07Rik 2810418N01Rik 5430413I02Rik 5730592L21Rik 5830426I05Rik 6530411B15Rik Abhd2 Abpb Acsl4 Actn4 Adamts7 Ammecr1 Anxa9 Arf1 Arf6 Arg1 Arpc1b Asf1b Atpif1 Aurkb B4galt6 BC003236 BC008103 BC01479…
204	V$EVI1_06: ectopic viral integration site 1 encoded factor	2	2	488	205	15476	-2.82	0.0	0.01	0.0	Pbk Tubb5
205	V$FOXJ2_01: fork head box J 2	242	242	248	7648	8033	-2.82	0.0	0.89	0.14	1110055N21Rik 1200008O12Rik 1300002F13Rik 1500002M01Rik 1700013H19Rik 1700020M16Rik 1810017F10Rik 2310031L18Rik 2310061G07Rik 2410080P20Rik 2610019I03Rik 2610040E16Rik 2610511E22Rik 2810013E07Rik 2810418N01Rik 5430413I02Rik 5730592L21Rik 5830426I05Rik 6530411B15Rik Abhd2 Actn4 Ahcy Amhr2 Ammecr1 Anxa9 Arf6 Arhgdig Arl6ip4 Atp1a1 Atpif1 Aurkb B4galt6 BC008103 BC025076 BC037006 Bcl2l11 Brca1 Bub1b …
206	V$DR4_Q2: direct repeat 4	429	429	61	13496	2185	-2.82	0.0	1.64	0.54	1110055N21Rik 1200008O12Rik 1300002F13Rik 1500002M01Rik 1700013H19Rik 1700020M16Rik 1810017F10Rik 1810033A06Rik 2010005O13Rik 2310031L18Rik 2410043F08Rik 2410080P20Rik 2510015F01Rik 2600017H08Rik 2610019I03Rik 2610040E16Rik 2610528M18Rik 2700075B01Rik 2810013E07Rik 2810418N01Rik 5430413I02Rik 5730592L21Rik 5830426I05Rik 6530411B15Rik AJ430384 Abhd2 Abpb Acox2 Acsl4 Actn4 Adamts7 Ahcy Amhr2 Anxa9 …
207	V$STAT_01: signal transducers and activators of transcription	86	86	404	2971	12710	-2.82	0.0	0.23	0.0	2310031L18Rik 2310061G07Rik 2810013E07Rik AJ430384 Actn4 Arf1 Arf6 Arg1 BC024955 Bcas2 Brrn1 Ccnb2 Cct3 Cenph Cldn2 Commd5 Dck Ddr1 Dnase2a Drg1 Ehd3 Eppb9 Etv1 Exo1 Fcgr1 Fignl1 Frk Fzd9 Gabrp Galgt1 Galnt3 Galnt7 Gatm Gdpd1 Gorasp2 H2afx Hmgn1 Hs3st1 Id2 Ier3 Ifit1 Irx5 Kif22 Lap3 Lmo4 Lsm8 Lta4h Mcm6 Mmp13 Ms4a6d Mtbp Myo10 Myo1h Nup155 Nusap1 Pcdhb21 Pde9a Pgpep1 Phlda1 Plek2 Pola1 Prkr Psat1…
208	V$RFX1_02: X-box binding protein RFX1	171	171	319	5333	10348	-2.82	0.0	1.03	0.2	1200008O12Rik 2010005O13Rik 2310031L18Rik 2310061G07Rik 5430413I02Rik 5730592L21Rik 6530411B15Rik AJ430384 Abhd2 Acsl4 Ahcy Anxa9 Arf6 Arhgdig Arl6ip4 Atp1a1 BC008103 BC025076 BC025546 BC037006 Bag2 Bcl2l11 Birc5 Brrn1 Cacnb3 Car9 Casp1 Cbfb Ccnb2 Cct3 Cdc6 Cdca5 Cdk4 Cenpf Cenph Cfl1 Chic2 Col9a3 Comp Crabp2 Crlf1 Cst6 Cxcl1 Cxxc5 Cyr61 D3Ertd250e Ddost Ddr1 Dnmt2 Drg1 Dsc2 Dusp6 Dut Dyrk3 Ect2 …
209	V$AREB6_02: AREB6 (Atp1a1 regulatory element binding factor 6)	185	185	305	6036	9645	-2.83	0.0	0.44	0.0	1300002F13Rik 1500002M01Rik 1700013H19Rik 1810017F10Rik 1810033A06Rik 2010005O13Rik 2310061G07Rik 2610511E22Rik 2700075B01Rik 2700084L22Rik 5730592L21Rik AJ430384 Abhd2 Abpb Acox2 Amhr2 Arf1 Arg1 Arhgdig Arl6ip4 Arpc1b B4galt6 BC008103 BC011209 BC025546 Bag2 Bnipl Brca1 Brrn1 Bub1b C1ql3 Cald1 Car6 Car9 Ccna2 Cdc2a Cdc7 Cenpf Ch25h Chl1 Cklf Cklfsf7 Cldn2 Col11a1 Col9a3 Crlf1 Crsp3 Cyb561d2 Dcbld…
210	V$NKX25_01: homeo domain factor Nkx-2.5/Csx, tinman homolog	239	239	251	7731	7950	-2.83	0.0	0.5	0.0	1110055N21Rik 1500002M01Rik 1700013H19Rik 1700020M16Rik 1810017F10Rik 2010005O13Rik 2310031L18Rik 2610019I03Rik 2610511E22Rik 2610528M18Rik 2700075B01Rik 5730592L21Rik 5830426I05Rik 6530411B15Rik AJ430384 Abpb Acox2 Actn4 Adamts7 Amhr2 Ammecr1 Anxa9 Arf1 Arg1 Arhgdig Arpc1b Atp1a1 B4galt6 BC003236 BC008103 BC011209 BC014795 BC017133 BC024955 BC025076 BC037006 Bag2 Bhlhb2 C1ql3 Cald1 Car9 Casp2 Cb…
211	V$HFH3_01: HFH-3 (HNF3/fork head homolog 3)	231	231	259	7320	8361	-2.84	0.0	0.83	0.12	1200008O12Rik 1300002F13Rik 1500002M01Rik 1700013H19Rik 1700020M16Rik 1810017F10Rik 2310031L18Rik 2310061G07Rik 2410080P20Rik 2610019I03Rik 2610511E22Rik 2810013E07Rik 2810418N01Rik 5430413I02Rik 5730592L21Rik 5830426I05Rik 6530411B15Rik Abhd2 Acox2 Actn4 Ahcy Amhr2 Ammecr1 Anxa9 Arf6 Arhgdig Arl6ip4 Atpif1 Aurkb B4galt6 BC008103 BC025076 BC037006 Bcl2l11 Brca1 Bub1b Car6 Car9 Casp2 Cbfb Cbx1 Ccn…
212	V$PTF1BETA_Q6	33	33	457	1282	14399	-2.85	0.0	0.11	0.0	2410043F08Rik Amhr2 Anxa9 BC003236 Bcas2 Bcl2l11 Dcps Edg4 Gdpd1 Grwd1 Gtf2h4 Ifi44 Irx5 Lxn Ms4a6c Nkd2 Pbk Pcdh18 Phlda1 Ppp1r14b Prim2 Pycard Ranbp3 Rhoc Sgol1 Slc29a1 Slc30a6 Slc31a2 Sox4 Stat6 Tiam2 Tm4sf1 Zfp64
213	V$AREB6_01: AREB6 (Atp1a1 regulatory element binding factor 6)	111	111	379	3380	12301	-2.86	0.0	1.21	0.25	1300002F13Rik 1700020M16Rik 2310061G07Rik 2410043F08Rik 2700075B01Rik Abhd2 Ahcy Anxa9 Arg1 Arpc1b Aurkb B4galt6 BC003236 BC008103 BC017133 BC037006 Bag2 Brrn1 Cbx1 Cdc42ep3 Cdc7 Chic2 Chl1 Chst10 Ckap2 Cklfsf7 Col9a3 Cst6 Cxcl1 Cyb561d2 Dcbld1 Drg1 Dscr1l2 Edg4 Egln3 Enpp1 Epb4.1l4a Eppb9 Ero1l Etnk1 Exo1 Fbxo17 Foxc1 Gabrp Galnt3 Gtf2e2 Hist1h2ao Hpn Ier5l Ifi44 Ifit1 Igsf9 Il13ra1 Kcne3 Kif22 …
214	V$PBX1_02: homeo domain factor Pbx-1	12	12	478	238	15443	-2.86	0.0	2.54	1.21	2700084L22Rik Fcgr1 Gtf2h4 Kif22 Papss1 Psat1 Sdc4 Shrm Snx12 Suv39h1 Tpd52l1 Trim13
215	V$OCT1_B: Octamer binding factor 1	23	23	467	950	14731	-2.87	0.0	0.09	0.0	Ahcy Aurkb Brca1 Cald1 Chst10 Dck Egln3 Exo1 Grwd1 Lmo4 Ncoa5 Nras Polm Rcn1 Scin Sema4g Slc5a9 Sms Srebf2 Stac2 Tdg Tera Zswim6
216	V$HNF3B_01: Hepatocyte Nuclear Factor 3beta	371	371	119	11711	3970	-2.87	0.0	1.13	0.22	1110055N21Rik 1200008O12Rik 1300002F13Rik 1500002M01Rik 1700013H19Rik 1700020M16Rik 1810017F10Rik 1810033A06Rik 2310061G07Rik 2410043F08Rik 2410080P20Rik 2510015F01Rik 2600017H08Rik 2610019I03Rik 2610040E16Rik 2610511E22Rik 2610528M18Rik 2700075B01Rik 2810013E07Rik 2810418N01Rik 5430413I02Rik 5730592L21Rik 5830426I05Rik 6530411B15Rik AJ430384 Abhd2 Acox2 Acsl4 Actn4 Adamts7 Ahcy Amhr2 Anxa9 Aqp5 …
217	V$CHOP_01: heterodimers of CHOP and C/EBPalpha	136	136	354	4492	11189	-2.87	0.0	0.38	0.0	1110055N21Rik 2610019I03Rik 2610528M18Rik 2810418N01Rik AJ430384 Abhd2 Acox2 Ammecr1 Aurkb BC003236 Bcas2 Bcl2l11 Bhlhb2 Cald1 Car6 Ccnf Cdc20 Cdc2a Cdk4 Cenph Cfl1 Ckap4 Cks2 Col11a1 Col9a1 Commd5 Cpe Crabp2 Cyr61 D3Ertd250e Ddr1 Ddx39 Dnmt2 Dsc2 Dusp6 Dut Dyrk3 Edg4 Eppb9 Ero1l Etv1 Fbxo17 Foxc1 Galnt10 Gdpd1 Ggta1 Gzmc H2afx Hmgcr Hmgn1 Hn1 Hus1 Id2 Ier3 Igsf9 Kcnn4 Kif22 Klf5 Lad1 Lmo4 Lta4h …
218	V$BACH2_01: BTB and CNC homolog 2	331	331	159	10688	4993	-2.88	0.0	0.46	0.0	1110055N21Rik 1500002M01Rik 1700013H19Rik 1700020M16Rik 1810017F10Rik 1810033A06Rik 2310061G07Rik 2410043F08Rik 2610019I03Rik 2610040E16Rik 2610511E22Rik 2610528M18Rik 2700075B01Rik 2700084L22Rik 6530411B15Rik Abhd2 Abpb Acox2 Acsl4 Actn4 Ahcy Amhr2 Ammecr1 Aqp5 Arf1 Arg1 Arl6ip4 Arpc1b Asf1b Ass1 Atp1a1 Atpif1 Aurka Aurkb BC003236 BC011209 BC017133 BC021523 BC024955 BC025076 BC025546 BC037006 Bc…
219	V$MYOD_01: myoblast determination gene product	322	322	168	10244	5437	-2.89	0.0	0.8	0.11	1500002M01Rik 1700013H19Rik 1700020M16Rik 1810017F10Rik 1810033A06Rik 2010005O13Rik 2310031L18Rik 2310061G07Rik 2410043F08Rik 2410080P20Rik 2510015F01Rik 2600017H08Rik 2610019I03Rik 2610040E16Rik 2610511E22Rik 2700084L22Rik 2810418N01Rik 5430413I02Rik 5730592L21Rik 5830426I05Rik 6530411B15Rik Abhd2 Abpb Acox2 Actn4 Adamts7 Ammecr1 Anxa9 Arf1 Arf6 Arg1 Arhgdig Arl6ip4 Arpc1b Asf1b Ass1 Atp1a1 B4ga…
220	V$OSF2_Q6	325	325	165	10470	5211	-2.89	0.0	0.51	0.0	1110055N21Rik 1500002M01Rik 1700013H19Rik 1700020M16Rik 2010005O13Rik 2310031L18Rik 2310061G07Rik 2410043F08Rik 2410080P20Rik 2600017H08Rik 2610019I03Rik 2610040E16Rik 2610511E22Rik 2610528M18Rik 2700084L22Rik 2810013E07Rik 2810418N01Rik 5430413I02Rik 5730592L21Rik 5830426I05Rik Abhd2 Abpb Amhr2 Ammecr1 Anxa9 Arf1 Arg1 Arhgdig Arl6ip4 Arpc1b Atpif1 Aurka B4galt6 BC003236 BC014795 BC017133 BC02152…
221	V$EBF_Q6	142	142	348	4441	11240	-2.9	0.0	0.94	0.17	1300002F13Rik 1700013H19Rik 1810033A06Rik 2010005O13Rik 2410080P20Rik 2510015F01Rik 2610040E16Rik 5730592L21Rik 6530411B15Rik Abhd2 Acsl4 Adamts7 Amhr2 Anxa9 Arhgdig Arl6ip4 Atpif1 BC011209 BC014795 BC021523 BC024955 Bcas2 Birc5 Cacnb3 Ccnb2 Cdc20 Cdc2a Cdc42ep3 Cfl1 Chl1 Col9a3 Comp Crlf1 Cyb561d2 Ddit4 Ddr1 Dnase2a Dnmt2 Dsc2 Dtnb Ect2 Egln3 Ehd3 Etv1 Exo1 Fbxo17 Fbxw7 Fignl1 Frk Gabrp Galnt10 …
222	V$CLOX_01: Clox	5	5	485	321	15360	-2.9	0.0	0.03	0.0	Galnt10 Hs2st1 Rfwd3 Snx1 Tpd52l1
223	V$MMEF2_Q6: myocyte enhancer factor	162	162	328	5139	10542	-2.91	0.0	0.77	0.1	1500002M01Rik 1700013H19Rik 1700020M16Rik 2010005O13Rik 2410043F08Rik 2600017H08Rik 2610019I03Rik 2610040E16Rik 2610528M18Rik 2810013E07Rik 2810418N01Rik 6530411B15Rik AJ430384 Acsl4 Ahcy Ammecr1 Aqp5 Arf6 Atp1a1 Atpif1 Aurka BC003236 BC008103 Bnipl Brca1 Brrn1 Bub1b C1ql3 Cald1 Casp1 Casp2 Cbfb Ccnf Cct3 Cct6a Cdc7 Cenpf Cfl1 Chl1 Chst10 Cklf Cklfsf7 Cldn2 Col11a1 Cotl1 Crsp3 Cst6 D3Ertd250e Dcb…
224	V$E12_Q6	124	124	366	4095	11586	-2.92	0.0	0.4	0.0	1500002M01Rik 1700020M16Rik 1810033A06Rik 2010005O13Rik Abpb Ammecr1 Anxa9 Arf1 Arhgdig Arl6ip4 Arpc1b Asf1b Ass1 BC008103 BC011209 BC021523 BC024955 BC025546 BC037006 Bub1b C1ql3 Cald1 Casp2 Ccna2 Cdc42ep3 Ckap2 Cklf Cks2 Cldn2 Col9a3 Cotl1 Cpe Cyb561d2 Deadc1 Dnmt1 Dyrk3 Edg4 Eif2b2 Frk Galnt3 Gatm Gpsm2 Gtf2h4 Hebp2 Hist1h3d Hist2h3c1 Hmgcr Hn1 Homer1 Ier5l Ifi44 Igsf8 Igsf9 Il13ra1 Insl6 Irx5…
225	V$COUP_DR1_Q6	9	9	481	466	15215	-2.92	0.0	0.05	0.0	Arl6ip4 Crabp2 Epha2 Hebp2 Oasl1 Papln Ranbp3 Rbl1 Suv39h1
226	V$FOXO4_01: fork head box O4	340	340	150	10816	4865	-2.92	0.0	0.81	0.12	1110055N21Rik 1500002M01Rik 1700013H19Rik 1810017F10Rik 1810033A06Rik 2310031L18Rik 2310061G07Rik 2410080P20Rik 2510015F01Rik 2600017H08Rik 2610019I03Rik 2610040E16Rik 2610511E22Rik 2610528M18Rik 2700084L22Rik 2810013E07Rik 2810418N01Rik 5430413I02Rik 5730592L21Rik 5830426I05Rik 6530411B15Rik AJ430384 Abhd2 Abpb Acox2 Ahcy Amhr2 Anxa9 Arf1 Arf6 Arg1 Arhgdig Arl6ip4 Arpc1b Atpif1 Aurka Aurkb B4gal…
227	V$GFI1_01: growth factor independence 1	141	141	349	4577	11104	-2.93	0.0	0.52	0.0	1110055N21Rik 1700020M16Rik 1810017F10Rik 2010005O13Rik 2310061G07Rik 2410080P20Rik 2600017H08Rik 2610019I03Rik 2610040E16Rik 2610511E22Rik 2610528M18Rik 2700084L22Rik 2810013E07Rik 2810418N01Rik 5730592L21Rik 5830426I05Rik Abhd2 Ahcy Anxa9 Asf1b Ass1 BC003236 BC017133 BC025546 Birc5 Brca1 C1ql3 Cald1 Cbfb Cbx1 Ccnf Cdc2a Cdc7 Chl1 Col11a1 Col9a3 Cotl1 Cpe Crlf1 Crsp3 Cxcl1 D3Ertd250e Dcbld1 Ddr1…
228	V$CDC5_01: cell division control protein 5	436	436	54	13749	1932	-2.94	0.0	1.53	0.46	1110055N21Rik 1200008O12Rik 1300002F13Rik 1500002M01Rik 1700013H19Rik 1700020M16Rik 1810017F10Rik 1810033A06Rik 2010005O13Rik 2310031L18Rik 2310061G07Rik 2410043F08Rik 2410080P20Rik 2510015F01Rik 2600017H08Rik 2610019I03Rik 2610040E16Rik 2610511E22Rik 2610528M18Rik 2700075B01Rik 2700084L22Rik 2810013E07Rik 2810418N01Rik 5430413I02Rik 5730592L21Rik 5830426I05Rik 6530411B15Rik AJ430384 Abhd2 Abpb A…
229	V$DEC_Q1	346	346	144	11041	4640	-2.94	0.0	0.73	0.06	1110055N21Rik 1300002F13Rik 1500002M01Rik 1700013H19Rik 1700020M16Rik 1810017F10Rik 1810033A06Rik 2010005O13Rik 2310031L18Rik 2310061G07Rik 2410043F08Rik 2410080P20Rik 2510015F01Rik 2610019I03Rik 2610040E16Rik 2700075B01Rik 2700084L22Rik 2810013E07Rik 2810418N01Rik 5430413I02Rik 5730592L21Rik 5830426I05Rik 6530411B15Rik Abhd2 Abpb Acox2 Actn4 Adamts7 Ahcy Amhr2 Anxa9 Aqp5 Arf1 Arf6 Arg1 Arhgdig A…
230	V$VMYB_01: v-Myb	350	350	140	11180	4501	-2.95	0.0	0.7	0.05	1110055N21Rik 1300002F13Rik 1500002M01Rik 1810017F10Rik 1810033A06Rik 2410080P20Rik 2600017H08Rik 2610040E16Rik 2610528M18Rik 2700075B01Rik 2700084L22Rik 2810013E07Rik 2810418N01Rik 5430413I02Rik 5730592L21Rik 5830426I05Rik 6530411B15Rik AJ430384 Abhd2 Abpb Acsl4 Actn4 Adamts7 Amhr2 Ammecr1 Aqp5 Arf6 Arg1 Arl6ip4 Asf1b Ass1 Atp1a1 Atpif1 Aurka Aurkb B4galt6 BC003236 BC008103 BC011209 BC014795 BC0…
231	V$SRF_Q5_01	143	143	347	4555	11126	-2.96	0.0	0.71	0.05	1500002M01Rik 1700013H19Rik 2010005O13Rik 2310031L18Rik 2610511E22Rik 2810418N01Rik 5430413I02Rik AJ430384 Abpb Arf1 Arf6 Arhgdig B4galt6 BC014795 BC017133 BC021523 Bag2 Bcl2l11 Bnipl Cald1 Cdc20 Cdk4 Crlf1 Cst6 Cxxc5 Ddit4 Ddost Dna2l Dnase2a Dnmt1 Dyrk3 Egln3 Epha2 Eppb9 Etv1 Exo1 Fcgr1 Fzd9 Galgt1 Galnt10 Galnt3 Gatm Gsg2 Gtf2h3 Hebp2 Hist1h2ao Hist2h3c1 Hnrpab Homer1 Hpn Ier3 Ier5l Ifit1 Kif2…
232	V$GATA4_Q3	476	476	14	15381	300	-2.99	0.0	0.06	0.0	1110055N21Rik 1200008O12Rik 1300002F13Rik 1500002M01Rik 1700013H19Rik 1700020M16Rik 1810017F10Rik 1810033A06Rik 2010005O13Rik 2310031L18Rik 2310061G07Rik 2410043F08Rik 2410080P20Rik 2510015F01Rik 2600017H08Rik 2610019I03Rik 2610040E16Rik 2610511E22Rik 2610528M18Rik 2700075B01Rik 2700084L22Rik 2810013E07Rik 2810418N01Rik 5430413I02Rik 5730592L21Rik 5830426I05Rik AJ430384 Abhd2 Abpb Acox2 Acsl4 Act…
233	V$HNF3ALPHA_Q6	416	416	74	13147	2534	-2.99	0.0	1.24	0.27	1110055N21Rik 1200008O12Rik 1300002F13Rik 1500002M01Rik 1700013H19Rik 1700020M16Rik 1810017F10Rik 1810033A06Rik 2010005O13Rik 2310061G07Rik 2410080P20Rik 2510015F01Rik 2600017H08Rik 2610019I03Rik 2610040E16Rik 2610511E22Rik 2610528M18Rik 2700075B01Rik 2700084L22Rik 2810013E07Rik 2810418N01Rik 5430413I02Rik 5730592L21Rik 5830426I05Rik 6530411B15Rik AJ430384 Abhd2 Abpb Acox2 Acsl4 Actn4 Ahcy Amhr2 …
234	V$HNF4_DR1_Q3	388	388	102	12528	3153	-2.99	0.0	0.39	0.0	1200008O12Rik 1300002F13Rik 1700013H19Rik 1810033A06Rik 2010005O13Rik 2310031L18Rik 2310061G07Rik 2410043F08Rik 2410080P20Rik 2510015F01Rik 2610019I03Rik 2610040E16Rik 2610511E22Rik 2610528M18Rik 2700075B01Rik 2810013E07Rik 2810418N01Rik 5430413I02Rik 5730592L21Rik 5830426I05Rik 6530411B15Rik AJ430384 Abhd2 Abpb Acox2 Ahcy Amhr2 Ammecr1 Aqp5 Arf1 Arf6 Arg1 Arhgdig Arl6ip4 Arpc1b Asf1b Ass1 Atpif1…
235	V$ATF4_Q2: activating transcription factor 4	117	117	373	3800	11881	-3.0	0.0	0.53	0.0	1300002F13Rik 1700013H19Rik 2010005O13Rik 2310031L18Rik 2410080P20Rik 2610511E22Rik 2610528M18Rik 2700075B01Rik AJ430384 Abhd2 Abpb Arf6 Arl6ip4 BC003236 BC008103 BC017133 BC021523 BC025076 Bcas2 Bcl2l11 Birc5 Brrn1 Bub1b Ccna2 Cct6a Cdca5 Ch25h Chek1 Commd5 Crsp3 Ddit4 Ddx39 Depdc1a Drg1 Dtnb Ehd3 Epha2 Ero1l Etnk1 Eya2 Fgd6 Fignl1 Galnt10 Gdpd1 Gemin6 Gtf2e2 Gtf2h3 Hist2h3c1 Hmgcr Hmmr Hn1 Hnrp…
236	V$AREB6_03: AREB6 (Atp1a1 regulatory element binding factor 6)	80	80	410	2421	13260	-3.02	0.0	1.16	0.22	1700013H19Rik 1700020M16Rik 1810033A06Rik Arhgdig BC003236 BC025076 BC037006 Birc5 Brca1 Car6 Cdc42ep3 Ckap2 Ckap4 Cklfsf7 Cmas Commd5 Cyb561d2 Cyr61 D3Ertd250e Dcps Ddost Dut Eif2b2 Epha2 Ero1l Eya2 Galgt1 Gpsm2 Hmmr Igsf8 Insl6 Insr Lad1 Ltap Mansc1 Mcm7 Mki67 Mphosph6 Mx2 Ncor2 Nek6 Nfix Nmur1 Nspc1 Nudt1 Padi4 Pask Pde6b Perp Piga Plek2 Pole2 Ppp1r14b Prc1 Prim2 Rad51 Rhod Rpl31 Scml2 Sema4g …
237	V$FREAC4_01: Fork head RElated ACtivator-4	9	9	481	165	15516	-3.03	0.0	2.49	1.17	5830426I05Rik Brrn1 Cenpf Kif20a Pik3cg Rpa1 Ssx2ip Stat6 Vrk1
238	V$LEF1_Q6	457	457	33	14433	1248	-3.03	0.0	1.69	0.57	1110055N21Rik 1200008O12Rik 1300002F13Rik 1500002M01Rik 1700013H19Rik 1700020M16Rik 1810033A06Rik 2010005O13Rik 2310031L18Rik 2310061G07Rik 2410043F08Rik 2410080P20Rik 2510015F01Rik 2600017H08Rik 2610019I03Rik 2610040E16Rik 2610511E22Rik 2610528M18Rik 2700075B01Rik 2700084L22Rik 2810013E07Rik 2810418N01Rik 5430413I02Rik 5730592L21Rik 5830426I05Rik 6530411B15Rik AJ430384 Abhd2 Abpb Acox2 Acsl4 Act…
239	V$E47_01: E47	78	78	412	2363	13318	-3.03	0.0	1.14	0.22	1500002M01Rik 1810033A06Rik 2010005O13Rik 2510015F01Rik Anxa9 Arhgdig Asf1b Ass1 BC021523 BC025546 Bcas2 Car9 Ccna2 Cdc42ep3 Cks2 Col9a3 Deadc1 Ect2 Edg4 Egln3 Epha2 Exo1 Eya2 Gabrp Galnt3 Hebp2 Hist1h3d Hist2h3c1 Hmgcr Hn1 Homer1 Irx5 Kcne3 Lmo4 Lxn Mansc1 Mclc Myo1h Ncoa5 Nek2 Npnt Nr4a1 Nudt1 Oas2 Oasl2 Pde9a Perp Pfkp Pign Plek2 Prim1 Prkca Prkr Qtrt1 Rfc5 Sap30 Scin Sh3bgrl2 Slc35b1 Smox Sms…
240	V$STAT5A_02	74	74	416	2498	13183	-3.06	0.0	0.35	0.0	2310031L18Rik 2310061G07Rik 2610019I03Rik 5430413I02Rik Aurkb BC024955 Brrn1 Cald1 Cbfb Cklfsf7 Col9a1 Depdc1a Dnmt1 Drg1 Dyrk3 Epb4.1l4a Fbxo17 Fgd6 Frk Galnt3 Galnt7 Gorasp2 Gtf2e2 Gtf2h4 Gtse1 Hey1 Hmgcr Hpn Id2 Ier3 Igsf8 Irx5 Kif22 Lgals9 Lmo4 Ltb4dh Mcm6 Mfap3 Mmp13 Mphosph6 Ncoa5 Nspc1 Pck2 Pdk3 Perp Phlda1 Plek2 Pola1 Polr3k Prim1 Psat1 Ptpn2 Rab7l1 Rdh10 Ris2 Sat1 Shmt2 Slc16a4 Slc9a3r1 …
241	V$COUP_01: COUP:HNF-4 heterodimer	77	77	413	2345	13336	-3.07	0.0	1.08	0.21	2410043F08Rik 2810013E07Rik Arl6ip4 Atpif1 Aurkb BC017133 Bag2 Bnipl Brca1 C1ql3 Car9 Cbfb Chst10 Ckap2 Ckap4 Cldn2 Crabp2 Cxxc5 Dcbld1 Deadc1 Dna2l Dsc2 Edg4 Epha2 Gbif Gemin6 Gnai3 Grwd1 Hebp2 Hmmr Hnrpab Iqgap1 Lad1 Lgals9 Lsm8 Ltb4dh Mansc1 Mfap3 Ms4a6d Ncor2 Nek2 Nras Papln Pck2 Pdlim1 Perp Piga Pycard Ranbp3 Rbl1 Rpa1 Rpl31 Rpl7l1 Sat1 Scd2 Sdc4 Slc16a4 Slc16a6 Slc29a1 Slc29a3 Sms Sntb2 Sta…
242	V$CAAT_C: Retroviral CCAAT box	7	7	483	115	15566	-3.07	0.0	2.56	1.22	Crabp2 Cyr61 Ddx39 Ect2 Mpeg1 Rpa2 Trib1
243	V$ATF3_Q6: activating transcription factor 3	56	56	434	1640	14041	-3.08	0.0	1.33	0.33	1300002F13Rik 2310031L18Rik 5830426I05Rik AJ430384 Abhd2 Abpb BC024955 BC025076 Bcas2 Bnipl Brrn1 Ccna2 Cdc42ep3 Ch25h Col11a1 Dnmt1 Dut Epha2 Fcgr1 Fignl1 Gbif Gemin6 Gzmc Homer1 Hs3st1 Igf2r Lgals9 Lmo4 Mcm5 Mfap3 Mtmr9 Mx2 Nppb Oas2 Olfml3 Padi4 Papln Ppfia4 Prc1 Ptpn2 Rbl1 Rgs20 Rhod Riok2 Sfxn3 Shrm Slc5a9 Sms Stk39 Tdg Tenc1 Thrap6 Tle6 Trib1 Uchl4 Zdhhc16
244	V$CREBP1_01: cAMP-responsive element binding protein 1	12	12	478	250	15431	-3.08	0.0	2.28	1.05	2610528M18Rik Etnk1 Gdpd1 Hmgcr Pdk3 Psma5 Riok2 Srebf2 Tuft1 Xpnpep1 Zbp1 Zfp64
245	V$DR3_Q4: direct repeat 3	72	72	418	2203	13478	-3.12	0.0	1.01	0.19	1700013H19Rik 2610019I03Rik 2700075B01Rik 5730592L21Rik Abpb Adamts7 Amhr2 Aqp5 Arg1 Arl6ip4 BC021523 BC024955 Bag2 Cald1 Casp1 Cdc42ep3 Cklfsf7 Cks2 Cyr61 Dsc2 Dscr1l2 Ect2 Eif2b2 Epha2 Fignl1 Gabrp Galgt1 Galnt10 Gatm Gtf2h3 Hebp2 Hmgn1 Igsf8 Lap3 Lrrc1 Lsm8 Ms4a6d Myo1h Ncor2 Npnt Oasl2 Olfml3 Pafah1b3 Papln Pde6b Pde9a Pdlim4 Pgpep1 Pigf Plek2 Plod2 Pola1 Polm Prc1 Pstpip1 Pycr2 Rgs11 Rgs19ip…
246	V$OLF1_01: olfactory neuron-specific factor	52	52	438	1522	14159	-3.12	0.0	1.3	0.31	Abhd2 Arg1 Asf1b BC014795 BC024955 Birc5 Cdc20 Cdc42ep3 Chl1 Cpe Dnase2a Dtnb Ehd3 Fignl1 Gabrp Ggta1 Gnai3 Gtf2h4 Ier3 Ier5l Ifi44 Igsf9 Kcnn4 Kif20a Lrrc1 Luc7l2 Mx2 Nek2 Nspc1 Pigf Ppfibp2 Ptk7 Rap1ga1 Rasal1 Rbmxrt Sap30 Sart3 Sdc4 Sgol1 Sh3bp4 Shrm Smpdl3b Ssx2ip Stk39 Tead4 Tera Tgif Tle2 Tpx2 Traip Tspan2 Tusc3
247	V$ZID_01: zinc finger with interaction domain	75	75	415	2311	13370	-3.13	0.0	0.96	0.18	1200008O12Rik 2310061G07Rik Ahcy Ammecr1 Anxa9 Ass1 Atp1a1 Aurka BC024955 BC025076 BC037006 Bcl2l11 Bub1b Car9 Ccna2 Cct6a Cenph Chek1 Chic2 Ckap4 Deadc1 Drg1 Edg4 Eif2b2 Enpp1 Eppb9 Ero1l Gorasp2 Hist2h3c1 Homer1 Hs2st1 Mcm7 Mki67 Nkd2 Nme4 Nup155 Pcdhb21 Pign Ppfia4 Ptk7 Pycard Qtrt1 Racgap1 Rap1ga1 Rasal1 Rbm12 Rcn1 Rhoc Rpa1 Rpl7l1 Sart3 Scml2 Sh3bp4 Slc16a6 Slc29a1 Slc30a6 Sms Ss18 Stac2 Sta…
248	V$NFKB_Q6: NF-kappaB	65	65	425	1965	13716	-3.13	0.0	1.09	0.21	2810013E07Rik 5430413I02Rik Acox2 Arf6 Arl6ip4 BC024955 BC037006 Birc5 C1ql3 Cacnb3 Cdc7 Cfl1 Cklfsf7 Coro1c Crlf1 Cxcl1 D3Ertd250e Drg1 Dsc2 Dyrk3 Edg4 Egln3 Enpp1 Gabrp Galgt1 Galnt7 Gnai3 Gtse1 Hmgb2 Hmmr Hus1 Igf2r Kcnn4 Lrrc1 Mcm5 Mki67 Ms4a6c Ncor2 Npnt Nudt1 Pafah1b3 Pck2 Phtf1 Piga Ppfibp2 Ppil5 Ptk7 Rfc3 Rgs20 Rhoc Rpl31 Sat1 Scin Sema4g Serpine2 Slc16a6 Tera Tipin Tle2 Tpx2 Trib1 Tspan2…
249	V$STRA13_01	19	19	471	461	15220	-3.14	0.0	1.94	0.76	Aurka BC011209 Bcas2 Cdk4 Ddx39 Dnase2a Eppb9 Gtf2h3 Ier3 Igf2r Mxd3 Orc6l Qtrt1 Ris2 Sgol1 Slc37a3 Stmn1 Tdg Tubb5
250	V$CHX10_01	8	8	482	412	15269	-3.14	0.0	0.06	0.0	Cks2 Col9a1 Dna2l Gdpd1 Lap3 Pcdh18 Prim2 Sh3bgrl2
251	V$ICSBP_Q6	31	31	459	839	14842	-3.15	0.0	1.62	0.53	2810013E07Rik AJ430384 Abhd2 BC014795 Dna2l Exo1 Gnai3 Grwd1 Hs1bp1 Ifi44 Irf7 Kif22 Lsm8 Mpeg1 Mtmr9 Mx2 Nras Oasl1 Pcdhb21 Pgea1 Pgpep1 Pitrm1 Plek2 Snx12 Ssx2ip Tctex1 Tgif Tmem9 Tpd52l1 Xpnpep1 Zbp1
252	V$NFE2_01: NF-E2 p45	72	72	418	2226	13455	-3.16	0.0	0.92	0.16	1110055N21Rik 1500002M01Rik 1810017F10Rik 2610019I03Rik 2610511E22Rik 2700084L22Rik Acox2 Acsl4 Amhr2 Arg1 Ass1 BC021523 BC037006 Brca1 C1ql3 Cacnb3 Car9 Casp1 Cenph Chek1 Ckap4 Comp Crabp2 Cxxc5 Dnase2a Dsc2 Edg4 Gnai3 Grwd1 Gsg2 Hpn Irf7 Kif4 Luc7l2 Mfap3 Mlp Mmp13 Mtbp Mxd3 Nppb Padi4 Pde6b Pdk3 Perp Prkr Qtrt1 Rad51 Rasal1 Rgs19ip1 Ris2 Rnf135 Rrm1 Sgol1 Slc16a4 Slc16a6 Slc25a13 Smpdl3b Snx6 …
253	V$PPARA_02: PPAR-alpha:RXR-alpha heterodimer (peroxisome proliferator activated factor alpha:retinoid X receptor alpha)	19	19	471	465	15216	-3.19	0.0	1.89	0.73	Arf6 Commd5 Ehd3 Gabrp Galnt10 Gtf2h3 Hist2h3c1 Hus1 Kif20a Mcm7 Nkd2 Npnt Oasl2 Racgap1 Rbm12 Slc25a13 Thop1 Tle6 Ttk
254	V$AP4_01: activator protein 4	38	38	452	1364	14317	-3.2	0.0	0.24	0.0	2510015F01Rik 2810418N01Rik 5730592L21Rik Arhgdig Ass1 BC021523 Brrn1 Bub1b Cdca5 Cfl1 Cklfsf7 Commd5 Comp Cpe Cyb561d2 D3Ertd250e Ddr1 Fbxo17 Fignl1 Frk Gtf2h3 Lxn Mclc Mfap3 Pde9a Ptk7 Ranbp3 Rap1ga1 Rgs11 Sdc4 Slc29a3 Tenc1 Tle2 Trim27 Ube2c Wrnip1 Zbp1 Zfp64
255	V$E47_02: E47	70	70	420	2265	13416	-3.21	0.0	0.58	0.0	1700013H19Rik 1700020M16Rik 1810033A06Rik 2010005O13Rik 2510015F01Rik 5730592L21Rik Abpb Ammecr1 Anxa9 B4galt6 BC003236 BC025076 BC025546 Brca1 Bub1b C1ql3 Car6 Cenpf Col9a3 Cyb561d2 Ect2 Eif2b2 Epha2 Ero1l Eya2 Gabrp Galnt7 Gdpd1 Gorasp2 Ifi44 Incenp Irf7 Kcne3 Kcnn4 Lad1 Mansc1 Mphosph6 Mx2 Myo1h Npnt Nspc1 Nudt1 Padi4 Pask Phlda1 Pign Plek2 Pole2 Prc1 Prim2 Rad51 Rasal1 Rcn1 Rfwd3 Rpl31 Sema4g…
256	V$NFKAPPAB_01: NF-kappaB	69	69	421	2223	13458	-3.22	0.0	0.61	0.0	Acox2 Adamts7 Arf6 Birc5 Bnipl C1ql3 Cacnb3 Cdc2a Cdc7 Cklfsf7 Coro1c Crlf1 Crsp3 Cxcl1 D3Ertd250e Drg1 Dsc2 Dusp6 Dyrk3 Edg4 Enpp1 Etv1 Exo1 Fbxw7 Galgt1 Gnai3 Gtse1 Hs1bp1 Hus1 Igf2r Igsf9 Kcnn4 Lrrc1 Ltap Lxn Mcm3 Mcm5 Mcm7 Mki67 Ms4a6c Ncor2 Npnt Nudt1 Pafah1b3 Papss1 Pck2 Pde9a Phtf1 Piga Ppfibp2 Rap1ga1 Rfc3 Rgs20 Rhoc Rpl31 Scin Sdc4 Sema4g Sh3bp4 Slc35b1 Tera Tipin Tle2 Trib1 Ttk Tubb5 Tu…
257	V$ARP1_01: apolipoprotein AI regulatory protein 1	55	55	435	1661	14020	-3.22	0.0	1.05	0.2	2510015F01Rik 2600017H08Rik 2700075B01Rik Arg1 Arpc1b BC014795 Bnipl Cbfb Cct3 Cdk4 Chst10 Cpe Ddit4 Ddost Exo1 Gpsm2 Gtf2h3 Gzmc Hn1 Hnrpab Id2 Ier3 Insr Melk Mfap3 Mki67 Ms4a6c Ms4a6d Myo1h Nras Padi4 Pbx3 Pdlim1 Perp Pola1 Pole2 Psma5 Ptpn2 Pycard Rfwd3 Rgs19ip1 Rpl7l1 Scd2 Serpine2 Slc16a4 Slc19a2 Slc25a13 Sntb2 Sox10 Tesk2 Tpd52l1 Traf4 Ube2c Usp22 Ywhae
258	V$TCF11MAFG_01: TCF11:MafG heterodimers	32	32	458	1175	14506	-3.22	0.0	0.21	0.0	2410043F08Rik 2810418N01Rik AJ430384 Abhd2 Brca1 Cct6a Cklfsf7 Dcbld1 Dnase2a Frk Gpx2 Lmo4 Mcm5 Metrn Nhsl1 Nmur1 Padi4 Pcdhb21 Perp Prom1 Psma5 Slc16a6 Slc29a1 Slc35b1 Snx6 St3gal5 Tctex1 Tead4 Tmem2 Trim11 Tusc3 Wrnip1
259	V$EVI1_05: ectopic viral integration site 1 encoded factor	26	26	464	990	14691	-3.22	0.0	0.17	0.0	5830426I05Rik Cald1 Col9a1 Crlf1 Crsp3 Dcps Edg4 Ehd3 Ero1l Fcgr1 Gatm Gpx2 Gtse1 Incenp Lta4h Mfap3 Pcdh18 Polr3k Qtrt1 Rcn2 Scin Slc25a13 Slc37a3 Stmn1 Tead4 Trim13
260	V$YY1_02: Yin and Yang 1	48	48	442	1643	14038	-3.26	0.0	0.35	0.0	2410080P20Rik 2810013E07Rik 5730592L21Rik Adamts7 Ammecr1 Asf1b Birc5 Bnipl Brca1 Col11a1 Col9a3 Dcbld1 Dcps Ddx47 Dsc2 Ehd3 Exo1 Fgd6 Fzd9 Galgt1 Ggta1 Grwd1 Gtf2h3 Hs3st1 Ier5l Kif20a Kif4 Lta4h Mcm5 Mcm7 Ncoa5 Pcdhb21 Pgpep1 Pole2 Prkr Ptbp1 Ptpn2 Racgap1 Rasal1 Rpa2 Rpl7l1 Rrm1 Sart3 Tpx2 Traip Wdr21 Ywhae Zc3hc1
261	V$RORA1_01: RAR-related orphan receptor alpha1	59	59	431	1919	13762	-3.28	0.0	0.56	0.0	1700013H19Rik 2610040E16Rik 2810013E07Rik 5430413I02Rik 5830426I05Rik Anxa9 Arpc1b Ass1 B4galt6 Bcas2 Bhlhb2 Brca1 Bub1b Ccna2 Cdc2a Cdc42ep3 Cdc6 Cfl1 Cklfsf7 Col9a1 Commd5 Cst6 Dck Dnase2a Fcgr1 Fignl1 Gemin6 Gpx2 Gsg2 Hmgcr Insl6 Lad1 Mad2l1 Mtbp Ncoa5 Nkd2 Nr4a1 Pcdhb21 Pdlim4 Phtf1 Ppfibp2 Prom1 Pstpip1 Rcn2 Rpa1 Scd2 Scin Scml2 Sdc4 Sgol1 Slc30a6 Snrpb2 Snx12 Suv39h1 Tk1 Tuft1 Uhrf1 Umpk Yw…
262	V$TFIIA_Q6	438	438	52	14092	1589	-3.28	0.0	0.4	0.0	1200008O12Rik 1300002F13Rik 1500002M01Rik 1700013H19Rik 1700020M16Rik 1810017F10Rik 1810033A06Rik 2010005O13Rik 2310031L18Rik 2410043F08Rik 2410080P20Rik 2510015F01Rik 2600017H08Rik 2610019I03Rik 2610040E16Rik 2610511E22Rik 2610528M18Rik 2700075B01Rik 2700084L22Rik 2810013E07Rik 2810418N01Rik 5430413I02Rik 5830426I05Rik 6530411B15Rik AJ430384 Abhd2 Abpb Acox2 Acsl4 Actn4 Adamts7 Amhr2 Ammecr1 Anx…
263	V$OCT1_Q6: octamer factor 1	453	453	37	14379	1302	-3.31	0.0	1.17	0.22	1110055N21Rik 1300002F13Rik 1700013H19Rik 1700020M16Rik 1810017F10Rik 1810033A06Rik 2010005O13Rik 2310031L18Rik 2310061G07Rik 2410080P20Rik 2510015F01Rik 2600017H08Rik 2610019I03Rik 2610040E16Rik 2610511E22Rik 2610528M18Rik 2700075B01Rik 2700084L22Rik 2810013E07Rik 2810418N01Rik 5430413I02Rik 5830426I05Rik 6530411B15Rik AJ430384 Abhd2 Abpb Acox2 Acsl4 Actn4 Adamts7 Ahcy Amhr2 Ammecr1 Anxa9 Aqp5 A…
264	V$SRF_Q6: serum response factor	27	27	463	998	14683	-3.33	0.0	0.22	0.0	2610511E22Rik Arf1 Arhgdig Bag2 Cald1 Ddost Gatm Hebp2 M6prbp1 Mansc1 Mfap3 Mlp Nfix Nr4a1 Rbl1 Rbmx Rcn2 Rgs11 Rgs19ip1 Sdc4 Serpine2 Slc35a1 Slc35b1 Spag5 Uchl4 Usp18 Zc3hc1
265	V$NFKAPPAB65_01: NF-kappaB (p65)	32	32	458	908	14773	-3.34	0.0	1.3	0.32	1110055N21Rik Adamts7 Birc5 Cdc7 Cxcl1 D3Ertd250e Dusp6 Edg4 Exo1 Gtse1 Hs1bp1 Ier3 Igf2r Kif22 Ncor2 Pask Pbk Pck2 Pde9a Pgpep1 Psat1 Rap1ga1 Rfc3 Rhoc Sat1 Scin Snx12 Tle2 Tuft1 Uhrf1 Umpk Usp18
266	V$RREB1_01: Ras-responsive element binding protein 1	43	43	447	1302	14379	-3.36	0.0	0.97	0.19	1300002F13Rik 1700020M16Rik 6530411B15Rik Abpb Aqp5 Atpif1 B4galt6 BC014795 BC024955 Car9 Cdca5 Cdk4 Chek1 Crlf1 Cxcl1 Gpsm2 Gtf2e2 Ier5l Insr Irx5 Lgals7 Ltb4dh Melk Mlp Mtmr9 Nab2 Nudt1 Padi4 Psat1 Rgs20 Scrg1 Serpine2 Slc16a6 Slc35b1 Smarcc1 Smox Smpdl3b Sox10 Stmn1 Tle6 Tuft1 Wdr4 Zmat2
267	V$IK3_01: Ikaros 3	49	49	441	1575	14106	-3.36	0.0	0.62	0.0	1700020M16Rik Acsl4 BC003236 BC008103 Bag2 Bnipl Bub1b Ckap4 Commd5 Crsp3 Eppb9 Fbxw7 Gabrp Gorasp2 Gpx2 Grwd1 Gtf2h4 Hs1bp1 Ifit1 Il13ra1 Incenp Lgals9 Ltap Mtbp Mxd3 Myo10 Myo1h Nek2 Nek6 Nhsl1 Nup155 Nusap1 Olfml3 Pign Pttg1 Rasal1 Rbl1 Sh3bgrl2 Slc16a4 Suv39h1 Taf5l Thop1 Thrap6 Tnfrsf18 Trib1 Trip13 Wdr5 Wrnip1 Xpnpep1
268	V$ATATA_B: Avian C-type TATA box	34	34	456	1194	14487	-3.37	0.0	0.31	0.0	1700020M16Rik 2610040E16Rik 5430413I02Rik 5830426I05Rik AJ430384 Ammecr1 Bag2 Cdc2a Cdc6 Ch25h D3Ertd250e Depdc1a Dscr1l2 Fbxo17 Galnt10 Gdpd1 Hs3st1 Igf2r Klf5 Lad1 Lsm8 Mad2l1 Mcm2 Metrn Mfap3 Myo10 Nspc1 Nusap1 Olfml3 Rgs19ip1 Riok2 Scrg1 Sms Tm4sf1
269	V$ARNT_01: AhR nuclear translocator homodimers	41	41	449	1245	14436	-3.39	0.0	0.94	0.17	1500002M01Rik 2410043F08Rik 2510015F01Rik 2610040E16Rik Abhd2 Arf6 Atp1a1 Aurkb BC008103 BC011209 Brrn1 Car6 Cdk4 Cpe Cxxc5 Dnase2a Eppb9 Exo1 Hmgn1 Ier3 Igsf9 Kcne3 Lta4h Melk Mxd3 Nab2 Perp Ptbp1 Qtrt1 Rpa1 Sema4g Sgol1 Slc25a13 Slc31a2 Slc35b1 Slc37a3 St3gal5 Stmn1 Tenc1 Tesk2 Uhrf1
270	V$CREB_Q2: cAMP-response element-binding protein	43	43	447	1415	14266	-3.41	0.0	0.51	0.0	1300002F13Rik 1700013H19Rik 2010005O13Rik 2310061G07Rik 2610528M18Rik AJ430384 Asf1b BC024955 Bcas2 Bcl2l11 Brrn1 Ccna2 Ch25h Cyr61 Dcbld1 Epha2 Etnk1 Gdpd1 Gtf2e2 Gzmc Hmgcr Homer1 Mcm5 Nr4a1 Orc6l Pdk3 Pigf Polr3k Psma5 Rbm12 Riok2 Scin Sh3bgrl2 Slc19a2 Sms Srebf2 St3gal5 Tdg Tenc1 Thrap6 Trib1 Xpnpep1 Zfp64
271	V$TAL1ALPHAE47_01: Tal-1alpha:E47 heterodimer	41	41	449	1268	14413	-3.42	0.0	0.83	0.12	1200008O12Rik 1500002M01Rik 2810013E07Rik 2810418N01Rik 5430413I02Rik Arf1 BC037006 Brca1 Brrn1 Cks2 Cotl1 Crsp3 Cxxc5 Ddx39 Depdc1a Dut Fgd6 Galnt10 Galnt3 H2afx Ier3 Irf7 Lgals9 Mad2l1 Mcm6 Nup155 Orc6l Padi4 Pbk Pbx3 Prkr Ptpn2 Rad51 Rcn1 Rfc5 Rnf135 Rpl7l1 Smarcc1 Tenc1 Tpd52l1 Uhrf1
272	V$SREBP1_01: sterol regulatory element-binding protein 1	22	22	468	592	15089	-3.42	0.0	1.44	0.39	Aurka Bcas2 Cdk4 Col9a3 Cpe Dnase2a Gabrp Gtf2h3 Hmgb2 Igf2r Irf7 Ptbp1 Qtrt1 Ris2 Sgol1 Slc29a3 Slc37a3 Srebf2 Tdg Tera Trip13 Tubb5
273	V$TAL1BETAE47_01: Tal-1beta:E47 heterodimer	30	30	460	869	14812	-3.44	0.0	1.15	0.22	1200008O12Rik 1500002M01Rik 2810013E07Rik 2810418N01Rik 5430413I02Rik Arf1 BC037006 Brca1 Cks2 Cotl1 Crsp3 Ddx39 Fgd6 Galnt3 Ier3 Lgals9 Mad2l1 Mcm6 Nup155 Padi4 Pbx3 Prkr Ptpn2 Rad51 Rcn1 Rnf135 Rpl7l1 Smarcc1 Tpd52l1 Uhrf1
274	V$SRF_Q4	38	38	452	1258	14423	-3.46	0.0	0.49	0.0	2010005O13Rik 2310031L18Rik 2610511E22Rik AJ430384 Arf1 Arhgdig B4galt6 Bag2 Cald1 Fcgr1 Galgt1 Gatm Ier3 Ifit1 Klf5 Lap3 M6prbp1 Mansc1 Mlp Myo1h Nfix Nr4a1 Pcdhb21 Pigf Rbl1 Rbmx Rcn2 Rgs11 Scml2 Slc35a1 Slc35b1 Sms Spag5 Thrap6 Tm4sf1 Uchl4 Usp18 Zc3hc1
275	V$AR_01: androgen receptor	36	36	454	1207	14474	-3.46	0.0	0.45	0.0	5830426I05Rik BC024955 Brca1 Bub1b Cct6a Cdca5 Chl1 Cks2 Dcbld1 Dcps Dsc2 Exo1 Gnai3 Gpsm2 Gsg2 H2afx Hs2st1 Irx5 Lgals9 M6prbp1 Mcm5 Myo1h Nek2 Pbk Ppfia4 Psma5 Pycard Rad51 Rfc3 Ris2 Scin Stk39 Tead4 Tgif Uhrf1 Zbp1
276	V$MEF2_03: myogenic MADS factor MEF-2	6	6	484	316	15365	-3.46	0.0	0.07	0.0	Hmgn1 Homer1 Nr4a1 Pdk3 Shrm Slco1a5
277	V$ACAAT_B: Avian C-type CCAAT box	36	36	454	1104	14577	-3.47	0.0	0.86	0.13	2600017H08Rik 2700075B01Rik 5730592L21Rik Cct3 Cdc2a Cks2 Ddost Depdc1a Dnmt2 Ect2 Exo1 Galnt10 Galnt3 Hmgb2 Hmgcr Id2 Igsf9 Iqgap1 Mcm7 Nusap1 Orc6l Pck2 Phtf1 Prim2 Ptpn2 Pycr2 Rpa2 Scml2 Slc30a6 Slc31a2 Tctex1 Tdg Tk1 Tle2 Ube2c Zdhhc16
278	V$AHRARNT_01: aryl hydrocarbon receptor:Arnt heterodimers	33	33	457	989	14692	-3.47	0.0	0.97	0.19	1200008O12Rik 1700013H19Rik 2010005O13Rik 2310031L18Rik Acsl4 Aqp5 Arf6 Bcas2 Cdc42ep3 Cklfsf7 Crsp3 D3Ertd250e Dcbld1 Dna2l M6prbp1 Mcm2 Nek6 Nqo1 Oasl1 Papln Plod2 Pola1 Pttg1 Rbmxrt Ris2 Rpa1 Slc16a6 Snx12 Ssx2ip Stac2 Tm4sf1 Trim27 Zdhhc16
279	V$GR_01: high affinity binding site for glucocorticoid receptor	36	36	454	1182	14499	-3.49	0.0	0.53	0.0	2600017H08Rik 2810418N01Rik Atp1a1 Brca1 Brrn1 Bub1b Cct6a Cdc20 Cenpf Cmas Crsp3 Dcbld1 Dnmt2 Dusp6 Frk Gpx2 Irx5 Lgals9 Mtmr9 Mx2 Myo1h Nr4a1 Papln Pole2 Ppfia4 Psma5 Pycard Pycr2 Rad51 Rfc3 Stk39 Tesk2 Tmem40 Trim11 Trip13 Vrk1
280	V$AR_Q2: androgen receptor	30	30	460	887	14794	-3.5	0.0	1.03	0.2	2600017H08Rik Ammecr1 Atp1a1 Brca1 Cct6a Cdc20 Dcps Ddit4 Dusp6 Ect2 Eif2b2 Epha2 Fbxw7 Gsg2 Hs1bp1 Lgals9 Mcm5 Mtmr9 Myo1h Nek2 Nr4a1 Prom1 Psma5 Rfc3 Rhod Sema4g Stk39 Tubb5 Zc3hc1 Zfp239
281	V$TEL2_Q6	34	34	456	1095	14586	-3.53	0.0	0.61	0.0	1810033A06Rik Commd5 Ero1l Gtf2e2 Hmgn1 Homer1 Igf2r Lad1 Lamr1 Leprot Lrrc1 Ltb4dh Mfap3 Ms4a6d Nek4 Nppb Perp Ppfibp2 Prkr Pstpip1 Ris2 Rpa2 Slc16a4 Slc19a2 Slc5a9 Slc9a3r1 Sms Srebf2 Stk24 Tcfe2a Tle6 Traip Tusc3 Wdr21
282	V$FREAC2_01: Fork head RElated ACtivator-2	31	31	459	986	14695	-3.57	0.0	0.67	0.03	5830426I05Rik Aurkb BC017133 Bcl2l11 Ccna2 Cenpf Cklfsf7 Comp Cyr61 Ddx47 Drg1 Dusp6 Fbxw7 Gtf2h3 Hist1h2ao Igsf8 Kif20a Mfap3 Mmp13 Nusap1 Pik3cg Rpa1 Sema4g Sfxn3 Smarcc1 Ss18 Stmn1 Taf5l Tera Thrap6 Tipin
283	V$HNF4_01: hepatic nuclear factor 4	468	468	22	15054	627	-3.58	0.0	0.28	0.0	1200008O12Rik 1300002F13Rik 1500002M01Rik 1700013H19Rik 1700020M16Rik 1810017F10Rik 1810033A06Rik 2010005O13Rik 2310031L18Rik 2310061G07Rik 2410043F08Rik 2410080P20Rik 2510015F01Rik 2600017H08Rik 2610019I03Rik 2610040E16Rik 2610511E22Rik 2610528M18Rik 2700075B01Rik 2700084L22Rik 2810013E07Rik 2810418N01Rik 5430413I02Rik 5730592L21Rik 5830426I05Rik 6530411B15Rik AJ430384 Abhd2 Abpb Acox2 Acsl4 Act…
284	V$FOXO1_02: fork head box O1	29	29	461	954	14727	-3.59	0.0	0.53	0.0	BC017133 Bcl2l11 Cenpf Cklfsf7 Comp Crsp3 Cyr61 Drg1 Ect2 Hist1h2ao Insr Kif20a Mfap3 Mmp13 Msh2 Nusap1 Phtf1 Pik3cg Ppil5 Rpa1 Sfxn3 Smarcc1 Snx12 Ss18 Stmn1 Taf5l Tera Thrap6 Tpd52l1
285	V$HNF1_Q6	468	468	22	15050	631	-3.6	0.0	0.3	0.0	1110055N21Rik 1200008O12Rik 1300002F13Rik 1500002M01Rik 1700013H19Rik 1700020M16Rik 1810017F10Rik 1810033A06Rik 2010005O13Rik 2310031L18Rik 2310061G07Rik 2410043F08Rik 2410080P20Rik 2510015F01Rik 2600017H08Rik 2610019I03Rik 2610040E16Rik 2610511E22Rik 2610528M18Rik 2700075B01Rik 2700084L22Rik 2810013E07Rik 2810418N01Rik 5430413I02Rik 5730592L21Rik 5830426I05Rik 6530411B15Rik AJ430384 Abhd2 Abpb A…
286	V$HNF4_01_B: Hepatocyte nuclear factor 4	21	21	469	602	15079	-3.62	0.0	1.08	0.21	2410043F08Rik 5430413I02Rik Crsp3 Deadc1 Dnmt2 Dscr1l2 Dusp6 Lgals9 Mansc1 Mlp Mx2 Nmur1 Papln Ppp1r14b Prkca Rbl1 Slc29a1 Slc29a3 Suv39h1 Tmem9 Zfp64
287	V$DEAF1_02	14	14	476	362	15319	-3.67	0.0	1.38	0.34	Cxcl1 Drg1 Ehd3 Eif2b2 Gpx2 Hmgn1 Kcne3 Mclc Rbl1 Rbmxrt Sart3 Sema4g Slc16a6 Trim11
288	V$NFMUE1_Q6	15	15	475	565	15116	-3.71	0.0	0.26	0.0	Ammecr1 Cdc20 Ddx47 Dsc2 Grwd1 Mcm5 Pign Ppp1r14b Ptbp1 Rfwd3 Rpa2 Rpl7l1 Stk24 Suv39h1 Zc3hc1
289	V$CREBP1CJUN_01: CRE-binding protein 1:c-Jun heterodimer	17	17	473	617	15064	-3.72	0.0	0.31	0.0	1300002F13Rik 2310031L18Rik AJ430384 Bcas2 Brrn1 Ccna2 Ch25h Epha2 Gemin6 Gzmc Mcm5 Sms Tdg Tenc1 Thrap6 Trib1 Trim27
290	V$ATF_B: ATF binding site	17	17	473	480	15201	-3.72	0.0	1.08	0.21	1300002F13Rik 2310031L18Rik AJ430384 Bcas2 Brrn1 Ccna2 Ch25h Epha2 Gdpd1 Gzmc Homer1 Mcm5 Sms Tdg Thrap6 Trib1 Zfp64
291	V$AR_03: is recognized by androgen reseptor	12	12	478	305	15376	-3.74	0.0	1.36	0.34	Brca1 Bub1b Irx5 Lgals9 Myo1h Ppfia4 Psma5 Pycard Rad51 Rfc3 Stk39 Tmem40
292	V$T3R_01: viral homolog of thyroid hormone receptor alpha1	10	10	480	413	15268	-3.75	0.0	0.19	0.0	Cdc6 Fcgr1 Fignl1 Hs3st1 Mx2 Nppb Rasal1 Uchl4 Wdr21 Ywhae
293	V$STAT5B_01: signal transducer and activator of transcription 5b	7	7	483	322	15359	-3.76	0.0	0.13	0.0	Ccnb2 H2afx Hmgb2 Kif22 Pbk Plek2 Snx1
294	V$EGR2_01: Egr-2/Krox-20 early growth response gene product	9	9	481	209	15472	-3.77	0.0	1.53	0.46	Atp1a1 Cdc7 Dcps Igsf8 Nab2 Pfkp Pgpep1 Sfxn3 Trim13
295	V$HFH4_01	18	18	472	542	15139	-3.79	0.0	0.84	0.12	BC017133 Cbx1 Cxcl1 D3Ertd250e Depdc1a Hnrpab Irf7 Myo1h Ppil5 Prim1 Rfc3 Rfc5 Rfwd3 Rpl31 Shmt2 Tera Uhrf1 Wdr4
296	V$OCT1_01: octamer factor 1	12	12	478	465	15216	-3.79	0.0	0.24	0.0	Aurkb Dnmt1 Egln3 Exo1 Grwd1 Polm Srebf2 Stac2 Tdg Tera Zc3hc1 Zswim6
297	V$GRE_C: Glucocorticoid response element	17	17	473	583	15098	-3.81	0.0	0.44	0.0	2600017H08Rik 5830426I05Rik BC024955 Brca1 Bub1b Gsg2 Hs2st1 Mx2 Padi4 Ppfia4 Rad51 Rgs11 Sfxn3 Stk39 Tead4 Tgif Wdr21
298	V$HSF_Q6	7	7	483	152	15529	-3.84	0.0	1.57	0.49	C1ql3 Enpp1 Gabrp Lrrc1 Melk Plod2 Zmat2
299	V$NFKB_C: NF-kappaB binding site	17	17	473	545	15136	-3.85	0.0	0.62	0.0	Birc5 Cdc7 Cxcl1 D3Ertd250e Dsc2 Edg4 Egln3 Gtse1 Hmgb2 Igf2r Ms4a6c Ncor2 Pafah1b3 Pck2 Phtf1 Rfc3 Rhoc
300	V$AHR_01: aryl hydrocarbon / dioxin receptor	3	3	487	40	15641	-3.87	0.0	1.96	0.77	Lap3 Nek6 Pfkp
301	V$FOXO4_02: fork head box O4	15	15	475	445	15236	-3.88	0.0	0.86	0.13	BC017133 Bcl2l11 Drg1 Hist1h2ao Insr Kif20a Mfap3 Msh2 Pik3cg Sfxn3 Ss18 Stmn1 Taf5l Tera Thrap6
302	V$SRF_C: serum response factor	16	16	474	517	15164	-3.88	0.0	0.59	0.0	2610511E22Rik 2810418N01Rik Cald1 Dna2l Etv1 Gpx2 M6prbp1 Myo1h Nfix Nr4a1 Rcn2 Sdc4 Spag5 Thrap6 Tuft1 Uchl4
303	V$E4F1_Q6	15	15	475	451	15230	-3.89	0.0	0.81	0.12	1200008O12Rik 2010005O13Rik BC024955 Cdca5 Cyr61 Dcbld1 Hmgcr Homer1 Pdk3 Psma5 Rasal1 Riok2 Traip Xpnpep1 Zdhhc16
304	V$HEN1_01: HEN1	13	13	477	370	15311	-3.91	0.0	0.97	0.19	2700084L22Rik Cfl1 Gtf2h3 Hpn Ier5l Nudt1 Ptk7 Rap1ga1 Serpine2 Slc37a3 Tenc1 Ube2c Zfp64
305	V$FXR_Q3	10	10	480	264	15417	-3.94	0.0	1.14	0.22	Cbfb Cdk4 Col11a1 Cxxc5 Fcgr1 Mx2 Ncor2 Nppb Nr4a1 Pdk3
306	V$FREAC3_01: Fork head RElated ACtivator-3	12	12	478	349	15332	-3.97	0.0	0.88	0.14	1700020M16Rik Fbxo17 Hus1 Insl6 Mpeg1 Mphosph6 Ms4a6d Myo1h Oas2 Pycard Scin St3gal5
307	V$EVI1_02: ectopic viral integration site 1 encoded factor	10	10	480	377	15304	-3.97	0.0	0.3	0.0	Cald1 Dut Ehd3 Hist1h3d Ris2 Scin Slc25a13 Slc37a3 Stmn1 Tead4
308	V$CDP_01: cut-like homeodomain protein	2	2	488	144	15537	-4.01	0.0	0.06	0.0	Ehd3 Fgd6
309	V$HOX13_01: Hox-1.3	9	9	481	236	15445	-4.01	0.0	1.12	0.22	Bcl2l11 Cxxc5 Gorasp2 Mx2 Pde9a Pstpip1 Rpa2 Scd2 Tm4sf1
310	V$RP58_01: 58 KDA repressor protein	12	12	478	399	15282	-4.01	0.0	0.52	0.0	Abpb Arf1 Aurka Brca1 Cxxc5 Ddost Dnmt1 Galnt10 Gpsm2 Nqo1 Rab7l1 Wdr21
311	V$FOXO3_01: fork head box O3	12	12	478	371	15310	-4.02	0.0	0.7	0.05	BC017133 Bcl2l11 Hist1h2ao Kif20a Mfap3 Pik3cg Sfxn3 Ss18 Stmn1 Taf5l Tera Thrap6
312	V$CDPCR3_01: cut-like homeodomain protein	12	12	478	393	15288	-4.02	0.0	0.56	0.0	2410080P20Rik 2610528M18Rik Cdc2a Cenpf Cklf Dut Mcm3 Snx1 Stac2 Suv39h1 Tgif Tusc3
313	V$IRF1_01: interferon regulatory factor 1	10	10	480	347	15334	-4.08	0.0	0.44	0.0	Dsc2 Hs1bp1 Hs3st1 Ifi44 Lsm8 Oasl1 Tgif Tuft1 Zbp1 Zfp239
314	V$EGR3_01: early growth response gene 3 product	7	7	483	174	15507	-4.09	0.0	1.17	0.22	Atp1a1 Dcps Igsf8 Nab2 Pfkp Sfxn3 Trim13
315	V$HEN1_02: HEN1	7	7	483	183	15498	-4.15	0.0	1.04	0.2	Cfl1 Cyb561d2 Gtf2h3 Rap1ga1 Serpine2 Ube2c Zfp64
316	V$MEIS1BHOXA9_02: Meis-1b:HOXA9 heterodimeric binding	7	7	483	186	15495	-4.17	0.0	1.0	0.19	2610528M18Rik Cpe Enpp1 Gemin6 Gtf2e2 Ms4a6d Nusap1
317	V$PR_01: high affinity binding sites for progesterone receptor	8	8	482	275	15406	-4.2	0.0	0.46	0.0	2610511E22Rik Bub1b Cct6a Irx5 Nr4a1 Rad51 Rrm1 Stk39
318	V$POLY_C: Retroviral Poly A signal	8	8	482	236	15445	-4.2	0.0	0.77	0.1	Col11a1 Cxxc5 Edg4 H2afx Pafah1b3 Plek2 Slc35b1 St6galnac4
319	V$PAX5_02: B-cell-specific activating protein	3	3	487	51	15630	-4.24	0.0	1.49	0.44	Enpp1 Sap30 Stmn1
320	V$BACH1_01: BTB and CNC homolog 1	7	7	483	231	15450	-4.27	0.0	0.54	0.0	Acox2 Cbx1 Gtf2e2 Ms4a6d Sh3bp4 Tead4 Zc3hc1
321	V$OCT1_07: octamer factor 1	7	7	483	215	15466	-4.27	0.0	0.67	0.03	2600017H08Rik Exo1 Hmgn1 Metrn Umpk Zc3hc1 Zswim6
322	V$R_01: Epstein-Barr virus transcription factor R	7	7	483	232	15449	-4.28	0.0	0.53	0.0	Ass1 BC021523 Cyr61 Galgt1 Mcm7 Mmp13 Shmt2
323	V$EGR1_01: Egr-1/Krox-24/NGFI-A immediate-early gene product	6	6	484	166	15515	-4.3	0.0	0.86	0.13	Cdc7 Igsf8 Mclc Pgpep1 Rasal1 Trim13
324	V$HMEF2_Q6: myocyte enhancer factor	3	3	487	56	15625	-4.35	0.0	1.33	0.33	2610040E16Rik Bub1b Cldn2
325	V$RSRFC4_01: related to serum response factor, C4	1	1	489	93	15588	-4.36	0.0	0.06	0.0	Nr4a1
326	V$MIF1_01: MIBP-1 / RFX1 complex	5	5	485	193	15488	-4.36	0.0	0.33	0.0	Cxcl1 Ncoa5 Plek2 Rfc5 Riok2
327	V$CDP_02: transcriptional repressor CDP	5	5	485	156	15525	-4.44	0.0	0.61	0.0	Galnt10 Hs2st1 Nup155 Rfwd3 Snx1
328	V$MYCMAX_01: c-Myc:Max heterodimer	3	3	487	139	15542	-4.45	0.0	0.21	0.0	Kcne3 Qtrt1 Tesk2
329	V$FXR_IR1_Q6	4	4	486	150	15531	-4.5	0.0	0.37	0.0	Arhgdig Pdk3 Phtf1 Rgs11
330	V$DTYPEPA_B: poly A signal of D-type LTRs	1	1	489	84	15597	-4.52	0.0	0.08	0.0	2700075B01Rik
331	V$LXR_Q3	3	3	487	77	15604	-4.62	0.0	0.82	0.12	Irf7 Nudt1 Tle6
332	V$POU3F2_02	3	3	487	107	15574	-4.67	0.0	0.43	0.0	Dnmt1 Hist1h3d Nras
333	V$SREBP1_02: sterol regulatory element-binding protein 1	3	3	487	92	15589	-4.69	0.0	0.59	0.0	1810017F10Rik Galnt7 Lgals9
334	V$LXR_DR4_Q3	2	2	488	94	15587	-4.71	0.0	0.23	0.0	Mki67 Nudt1
335	V$GNCF_01: GCNF (germ cell nuclear factor)	2	2	488	93	15588	-4.72	0.0	0.24	0.0	Nkd2 Rpa1
336	V$EVI1_03: ectopic viral integration site 1 encoded factor	1	1	489	71	15610	-4.76	0.0	0.11	0.0	Cald1
337	V$POU3F2_01	1	1	489	65	15616	-4.86	0.0	0.14	0.0	Hus1
338	V$AHRARNT_02: aryl hydrocarbon receptor:Arnt heterodimers, fixed core	1	1	489	14	15667	-4.94	0.0	0.99	0.19	Dtnb
339	V$PAX3_01: Pax-3 binding sites	1	1	489	25	15656	-5.16	0.0	0.6	0.0	Mxd3
