# Supplementary material for: A genomic analysis of mouse models of breast cancer reveals molecular features of mouse models and relationships to human breast cancer
Source: Breast Cancer Res. 2014 Jun 5;16(3):R59. doi: 10.1186/bcr3672 (PMC4078930; doi:10.1186/bcr3672)
Supplement: Additional file 3 — Fold change values organized by mouse tumor model type comparing the mouse model to normal mammary gland. [file bcr3672-S3.zip › Additional_File_3/Myc_vs_NMLmammary/AdditionalFile71_Myc_vs_NMLmammary/DownregulatedGenesgather_gene_ontology_121024 (1).txt]

#	Annotation	Total Genes With Ann	Your Genes (With Ann)	Your Genes (No Ann)	Genome (With Ann)	Genome (No Ann)	ln(Bayes factor)	neg ln(p value)	FE: neg ln(p value)	FE: neg ln(FDR)	Genes
1	GO:0006091 [5]: generation of precursor metabolites and energy	113	113	721	317	11478	82.41	10.41	88.87	81.84	1110020P15Rik 1500040F11Rik 1810044O22Rik 2410011G03Rik Acadl Acadm Acadsb Acadvl Acdc Aco1 Aco2 Acox1 Aldoa Aox1 Atp5a1 Atp5c1 Atp5e Atp5g3 Atp5h Atp5j Atp5k Atp5o Atp6v1d BC019806 Cat Cox4i1 Cox5a Cox5b Cox6a1 Cox6a2 Cox6b1 Cox6c Cox7a1 Cox7a2 Cox8a Cox8b Cs Csl Cyb5 Cyc1 Cyp2e1 Cyp4b1 Dlat Dld Dlst Eno3 Etfa Etfb Etfdh Fads3 Fdx1 Fh1 Fmo1 Fmo2 Gbe1 Glrx2 Gpd2 Gyg1 Gys2 Hibadh Hk2 Idh1 Idh3a Id…
2	GO:0007606 [6]: sensory perception of chemical stimulus	1	1	833	1224	10571	76.97	10.41	0.0	0.0	Grm8
3	GO:0007608 [7]: perception of smell	1	1	833	1176	10619	73.37	10.41	0.0	0.0	Grm8
4	GO:0007600 [5]: sensory perception	6	6	828	1351	10444	70.12	10.41	0.0	0.0	Creb3 Dtnbp1 Grm8 Ndufb9 Npy1r Opn3
5	GO:0009581 [5]: detection of external stimulus	8	8	826	1359	10436	65.5	10.41	0.0	0.0	Cd209b Creb3 Dtnbp1 Fech Grm8 Ndufb9 Npy1r Opn3
6	GO:0050877 [4]: neurophysiological process	14	14	820	1493	10302	61.34	10.41	0.0	0.0	Chrna1 Comt Creb3 Dtnbp1 Gabrb2 Grm8 Hnmt Lynx1 Ndufb9 Npy1r Ntf3 Opn3 Tmod2 Tph1
7	GO:0007186 [6]: G-protein coupled receptor protein signaling pathway	35	35	799	1852	9943	49.26	10.41	0.0	0.0	Admr Adra1a Adrb2 Arhgap20 Calca Ccrl1 Cish Cmkor1 Cxcr3 Cxcr6 Dfy Eltd1 Fzd4 Gabrb2 Gpr109b Gpr146 Gpr3 Gprc5b Grm8 Kcnk2 Npy1r Npy2r Opn3 Oxtr Ptger3 Ptgir Pthr1 Ramp2 Rgs6 Rgs7 Sgne1 Sucnr1 Tgm2 Tmod2 Trpc6
8	GO:0009605 [4]: response to external stimulus	50	50	784	2122	9673	45.55	10.41	0.0	0.0	9530051K01Rik Abhd6 Adn Akr1c12 Bmi1 C1r C2 Calca Ccl11 Ccl19 Ccl24 Ccl5 Cd1d1 Cd209b Cmkor1 Comt Cr2 Creb3 Cryab Cxcl12 Cxcl13 Cxcl15 Cxcl4 Cxcl9 Cxcr3 Defb1 Dfy Dnaja1 Dtnbp1 Ephx2 Fech Ggtla1 Grm8 Hc Hspa1l Hspa9a Il15 Klra8 Lactb Ndufb9 Ninj2 Npy1r Opn3 Orm1 Orm2 Pon1 Ptger3 Serpina1a Snai2 Utrn
9	GO:0015980 [6]: energy derivation by oxidation of organic compounds	42	42	792	74	11721	39.92	10.41	46.45	40.58	Acdc Aco1 Aco2 Aldoa Atp5g3 Cs Csl Dlat Dlst Eno3 Fh1 Gbe1 Gpd2 Gyg1 Gys2 Hibadh Hk2 Idh1 Idh3a Idh3b Idh3g Mdh1 Mdh2 Pck1 Pcx Pdha1 Pdhb Pfkm Pgam2 Phka1 Phkg1 Ppp1r1a Ppp1r3c Pygb Pygl Pygm Sdha Sdhb Sdhc Sdhd Suclg1 Taldo1
10	GO:0019752 [6]: carboxylic acid metabolism	71	71	763	242	11553	39.82	10.41	46.22	40.58	1110059F07Rik Aacs Acadl Acadm Acadsb Acadvl Acdc Aco2 Acox1 Ak3l1 Aldh4a1 Aldh9a1 Arg2 Aspa Atp5g3 Auh Bcat2 Bckdhb Cav1 Cdo1 Cpt1b Cpt2 Crat Ctps2 Cyb5 Dci Ddt Dlat Ech1 Echs1 Ehhadh Elovl3 Elovl6 Fads1 Fads3 Fah Fasn Fh1 Folh1 Gfpt2 Ggtla1 Gldc Glul Gstz1 Hadha Hadhb Hadhsc Hibadh Hsd17b4 Idh1 Indo Lias Lypla1 Mccc1 Mdh1 Mdh2 Mlycd Ndufab1 Pcca Pck1 Pdk4 Phyh Prodh Psph Ptgds Sah Scd1 Scp2 Tph…
11	GO:0006082 [5]: organic acid metabolism	71	71	763	242	11553	39.82	10.41	46.22	40.58	1110059F07Rik Aacs Acadl Acadm Acadsb Acadvl Acdc Aco2 Acox1 Ak3l1 Aldh4a1 Aldh9a1 Arg2 Aspa Atp5g3 Auh Bcat2 Bckdhb Cav1 Cdo1 Cpt1b Cpt2 Crat Ctps2 Cyb5 Dci Ddt Dlat Ech1 Echs1 Ehhadh Elovl3 Elovl6 Fads1 Fads3 Fah Fasn Fh1 Folh1 Gfpt2 Ggtla1 Gldc Glul Gstz1 Hadha Hadhb Hadhsc Hibadh Hsd17b4 Idh1 Indo Lias Lypla1 Mccc1 Mdh1 Mdh2 Mlycd Ndufab1 Pcca Pck1 Pdk4 Phyh Prodh Psph Ptgds Sah Scd1 Scp2 Tph…
12	GO:0006118 [6]: electron transport	68	68	766	224	11571	39.41	10.41	45.82	40.4	1110020P15Rik 1500040F11Rik 1810044O22Rik 2410011G03Rik Acadl Acadm Acadsb Acadvl Acox1 Aox1 BC019806 Cat Cox4i1 Cox5a Cox5b Cox6a1 Cox6a2 Cox6b1 Cox6c Cox7a1 Cox7a2 Cox8a Cox8b Cyb5 Cyc1 Cyp2e1 Cyp4b1 Dld Etfa Etfb Etfdh Fads3 Fdx1 Fmo1 Fmo2 Glrx2 Gpd2 Itgb7 Ncoa4 Ndufa5 Ndufa6 Ndufb4 Ndufb7 Ndufb8 Ndufb9 Ndufs2 Ndufs3 Ndufs4 Ndufs7 Ndufv1 Ndufv2 Pdcd8 Por Sdha Sdhb Sdhc Sdhd Sqrdl Stat5a Suox T…
13	GO:0050896 [3]: response to stimulus	85	85	749	2666	9129	37.66	10.41	0.0	0.0	9530051K01Rik Abhd6 Acdc Adn Akr1c12 Bcap31 Bmi1 C1r C2 Calca Cat Ccl11 Ccl19 Ccl24 Ccl27 Ccl5 Cd1d1 Cd2 Cd209b Cd28 Cd7 Cmkor1 Comt Cr2 Creb3 Cryab Cxcl12 Cxcl13 Cxcl15 Cxcl4 Cxcl9 Cxcr3 Defb1 Dfy Dnaja1 Dtnbp1 Dusp10 Eda Epas1 Ephx2 Fcgrt Fech Ggtla1 Gpx3 Gpx4 Gpx7 Grm8 H2-M9 H2-Oa Hc Hspa1l Hspa9a Hspb3 Idh1 Ifi203 Il15 Il7 Indo Klra1 Klra7 Klra8 Lactb Ltb Ly6c Mpa2 Ms4a1 Msra Ndufb9 Ninj2 Npy…
14	GO:0007166 [5]: cell surface receptor linked signal transduction	63	63	771	2239	9556	37.61	10.41	0.0	0.0	AI586015 Adamts5 Admr Adra1a Adrb2 Arhgap20 Bmp6 Bmp8a Calca Ccrl1 Cd3d Cd3g Cish Clec1b Cmkor1 Cspg4 Cxcr3 Cxcr6 Dfy Dtx1 Dtx2 Eif4ebp1 Eltd1 Fzd4 Gabrb2 Gpr109b Gpr146 Gpr3 Gprc5b Grm8 Iigp1 Il1r2 Il2rb Ilk Itga7 Itgb7 Kcnk2 Lama1 Ltbp4 Npy1r Npy2r Nrp1 Opn3 Oxtr P2rx5 Pace4 Prss11 Ptger3 Ptgir Pthr1 Ptprcap Ramp2 Rgs6 Rgs7 Sfrp4 Sgne1 Sitpec Sucnr1 Tgm2 Tmod2 Trpc6 Wnt4 Zfp106
15	GO:0006099 [8]: tricarboxylic acid cycle	19	19	815	4	11791	36.35	10.41	42.99	37.75	Aco1 Aco2 Atp5g3 Cs Csl Dlst Fh1 Idh1 Idh3a Idh3b Idh3g Mdh1 Mdh2 Pdhb Sdha Sdhb Sdhc Sdhd Suclg1
16	GO:0008152 [3]: metabolism	489	489	345	5113	6682	33.48	10.41	39.36	34.28	0610038K03Rik 1110020P15Rik 1110059F07Rik 1500040F11Rik 1600020H07Rik 1810022C23Rik 1810044O22Rik 1810055D05Rik 2410001H17Rik 2410011G03Rik 2810004N20Rik 2810423O19Rik 4732429I09Rik 4930517K11Rik A2bp1 AI317395 AV071179 Aacs Aatk Abhd6 Acadl Acadm Acadsb Acadvl Acas2 Acdc Aco1 Aco2 Acox1 Acy3 Adamts5 Adfp Adh1 Adk Adn Adpn Adssl1 Afp Agpat1 Agpat3 Ak3l1 Akr1c12 Akt2 Alad Alas1 Aldh1a1 Aldh1a7 Ald…
17	GO:0044262 [6]: cellular carbohydrate metabolism	50	50	784	143	11652	32.2	10.41	38.64	33.81	Acdc Aco1 Aco2 Aldoa Atp5g3 B3galt1 B3galt2 Cs Csl Dlat Dlst Eno3 Fh1 Gbe1 Gnpnat1 Gpd2 Gyg1 Gys2 Hibadh Hk2 Idh1 Idh3a Idh3b Idh3g Itih2 Itpka Mdh1 Mdh2 Npy1r Pck1 Pcx Pdha1 Pdhb Pfkfb3 Pfkm Pgam2 Pglyrp2 Phka1 Phkg1 Ppp1r1a Ppp1r3c Pygb Pygl Pygm Sdha Sdhb Sdhc Sdhd Suclg1 Taldo1
18	GO:0006092 [7]: main pathways of carbohydrate metabolism	32	32	802	49	11746	32.15	10.41	38.7	33.81	Acdc Aco1 Aco2 Aldoa Atp5g3 Cs Csl Dlat Dlst Eno3 Fh1 Gpd2 Hibadh Hk2 Idh1 Idh3a Idh3b Idh3g Mdh1 Mdh2 Pck1 Pcx Pdha1 Pdhb Pfkm Pgam2 Sdha Sdhb Sdhc Sdhd Suclg1 Taldo1
19	GO:0050874 [3]: organismal physiological process	77	77	757	2331	9464	29.17	10.41	0.0	0.0	Actc1 Adn Adra1a Adrb2 Afp Anxa5 Bcap31 Bmi1 Bteb1 C1r C2 Calca Cav1 Ccl11 Ccl19 Ccl24 Ccl27 Ccl5 Cd1d1 Cd209b Cd28 Cd7 Chrna1 Comt Cr2 Creb3 Cxcl12 Cxcl13 Cxcl15 Cxcl4 Cxcl9 Dfy Dtnbp1 Eda Fcgrt Fgb Fgf18 Fli1 Gabrb2 Ggtla1 Grm8 H2-M9 H2-Oa Hc Hnmt Ifi203 Il15 Il7 Indo Lamb1-1 Ltb Lynx1 Mpa2 Ms4a1 Msra Ndufb9 Npr1 Npy1r Ntf3 Opn3 Orm1 Orm2 Pglyrp2 Pon1 Procr Psen2 Ptger3 Pthr1 Serpina1a Spon2 St…
20	GO:0006936 [3]: muscle contraction	25	25	809	31	11764	27.43	10.41	33.99	29.27	Acta1 Actc1 Actn2 Actn3 Atp2a2 Calca Casq1 Casq2 Cnn1 Mybph Myh11 Myh6 Myh7 Myh8 Myom1 Myom2 Smpx Tnnc2 Tnni1 Tnni2 Tnnt1 Tnnt3 Tpm1 Tpm2 Utrn
21	GO:0006631 [6]: fatty acid metabolism	35	35	799	90	11705	23.47	10.41	29.94	25.31	Aacs Acadl Acadm Acadsb Acadvl Acdc Acox1 Cav1 Cpt1b Cpt2 Crat Cyb5 Dci Ech1 Echs1 Ehhadh Elovl3 Elovl6 Fads1 Fads3 Fasn Ggtla1 Hadha Hadhb Hadhsc Hsd17b4 Lypla1 Mlycd Ndufab1 Phyh Ptgds Sah Scd1 Scp2 Ucp3
22	GO:0005975 [5]: carbohydrate metabolism	57	57	777	240	11555	23.14	10.41	29.48	24.93	AV071179 Acdc Aco1 Aco2 Aldoa Amy1 Amy2 Atp5g3 B3galt1 B3galt2 Cs Csl Dlat Dlst Eno3 Fh1 Galm Gbe1 Gfpt2 Gnpnat1 Gpd2 Gyg1 Gys2 Hibadh Hk2 Idh1 Idh3a Idh3b Idh3g Itih2 Itpka Khk Mdh1 Mdh2 Npy1r Pck1 Pcx Pdha1 Pdhb Pfkfb3 Pfkm Pgam2 Pglyrp2 Pgm2 Phka1 Phkg1 Ppp1r1a Ppp1r3c Pygb Pygl Pygm Sdha Sdhb Sdhc Sdhd Suclg1 Taldo1
23	GO:0044237 [4]: cellular metabolism	448	448	386	4818	6977	23.01	10.41	28.77	24.31	1110020P15Rik 1110059F07Rik 1500040F11Rik 1810044O22Rik 1810055D05Rik 2410001H17Rik 2410011G03Rik 2810004N20Rik 2810423O19Rik 4732429I09Rik 4930517K11Rik A2bp1 AI317395 Aacs Aatk Abhd6 Acadl Acadm Acadsb Acadvl Acas2 Acdc Aco1 Aco2 Acox1 Adamts5 Adh1 Adk Adn Adssl1 Afp Agpat1 Agpat3 Ak3l1 Akr1c12 Akt2 Alad Alas1 Aldh1a1 Aldh1a7 Aldh4a1 Aldh9a1 Aldoa Alpk3 Amacr Amfr Angptl2 Ankrd5 Aox1 Apobec2 Ap…
24	GO:0007517 [5]: muscle development	35	35	799	101	11694	20.78	10.41	27.22	22.83	1500003O03Rik Acta1 Actc1 Capn3 Casq1 Casq2 Cryab Dtnbp1 Fhl1 Gpd2 Mef2c Mybph Myf6 Myh11 Myh6 Myh7 Myh8 Myl1 Myl2 Myl4 Mylpf Myom1 Myom2 Phka1 Phkg1 Pvalb Tagln Tnnc2 Tnni1 Tnni2 Tnnt1 Tnnt3 Tpm1 Tpm2 Utrn
25	GO:0006629 [5]: lipid metabolism	70	70	764	364	11431	20.77	10.41	27.01	22.68	1600020H07Rik 2810004N20Rik Aacs Acadl Acadm Acadsb Acadvl Acdc Acox1 Adfp Adh1 Adpn Afp Agpat1 Agpat3 Aldh1a7 Amacr Apoc3 Cav1 Cidea Cpt1b Cpt2 Crat Cyb5 Dci Dgat2 Ech1 Echs1 Ehhadh Elovl3 Elovl6 Fads1 Fads3 Fasn Ggtla1 Gnpat H2-Ke6 Hadha Hadhb Hadhsc Hmgcs1 Hsd11b1 Hsd17b4 Lass4 Lipe Lpgat1 Lpin1 Lpl Lypla1 Mgll Mlycd Mogat2 Ndufab1 Osbpl11 Pck1 Pcx Phyh Pla1a Pla2g2d Pmvk Pon1 Ptgds Sah Sc5d S…
26	GO:0007165 [4]: signal transduction	123	123	711	2937	8858	20.77	10.41	0.0	0.0	AI586015 Acdc Adamts5 Admr Adra1a Adrb2 Akt2 Arhgap20 Arhgap5 Arl4 Asb10 Asb11 Asb5 Atp2a2 Bmp6 Bmp8a Bteb1 Calca Cav1 Ccl11 Ccl5 Ccrl1 Cd3d Cd3g Chn1 Cish Clec1b Cmkor1 Cspg4 Cxcl15 Cxcr3 Cxcr6 Dab1 Dfy Dnaja3 Dscr1 Dtx1 Dtx2 Dusp10 Eif4ebp1 Eltd1 Epas1 Fgf18 Fzd4 Gabrb2 Gem Gpr109b Gpr146 Gpr3 Gprc5b Grb14 Grm8 Iigp1 Il1r2 Il2rb Ilk Itga7 Itgb7 Jak1 Kcnk2 Kifap3 Kras Lama1 Lck Ldb3 Ltbp4 Map3k6…
27	GO:0050875 [3]: cellular physiological process	615	615	219	7319	4476	20.68	10.41	26.48	22.22	1110020P15Rik 1110059F07Rik 1190002H23Rik 1200007B05Rik 1500040F11Rik 1700020C11Rik 1810044O22Rik 1810055D05Rik 2400002F11Rik 2410001H17Rik 2410011G03Rik 2810004N20Rik 2810423O19Rik 4732429I09Rik 4930517K11Rik A2bp1 AI317395 Aacs Aatk Abca8a Abcb4 Abcd3 Abhd6 Acadl Acadm Acadsb Acadvl Acas2 Acdc Aco1 Aco2 Acox1 Acta1 Actc1 Adamts5 Adfp Adh1 Adk Adn Adssl1 Afp Agpat1 Agpat3 Ak3l1 Akr1c12 Akt2 Alad…
28	GO:0044255 [5]: cellular lipid metabolism	60	60	774	287	11508	19.99	10.41	26.26	22.06	2810004N20Rik Aacs Acadl Acadm Acadsb Acadvl Acdc Acox1 Adh1 Afp Agpat1 Agpat3 Aldh1a7 Amacr Cav1 Cpt1b Cpt2 Crat Cyb5 Dci Dgat2 Ech1 Echs1 Ehhadh Elovl3 Elovl6 Fads1 Fads3 Fasn Ggtla1 Gnpat H2-Ke6 Hadha Hadhb Hadhsc Hmgcs1 Hsd11b1 Hsd17b4 Lass4 Lipe Lpgat1 Lypla1 Mlycd Mogat2 Ndufab1 Osbpl11 Pck1 Pcx Phyh Pmvk Pon1 Ptgds Sah Sc5d Scd1 Scp2 Smpd3 Sts Sult1a1 Ucp3
29	GO:0006119 [6]: oxidative phosphorylation	18	18	816	20	11775	19.53	10.41	26.11	21.97	1110020P15Rik Atp5a1 Atp5c1 Atp5e Atp5g3 Atp5h Atp5j Atp5k Atp5o Atp6v1d Cyc1 Ndufb9 Ndufs3 Ndufs7 Ndufv1 Ndufv2 Uqcrb Uqcrh
30	GO:0051186 [5]: cofactor metabolism	31	31	803	98	11697	15.96	10.41	22.38	18.3	Acas2 Alad Alas1 Atp5a1 Atp5c1 Atp5e Atp5g3 Atp5h Atp5j Atp5j2 Atp5k Atp5o Atp6v1d D5Ertd33e Dlat Ehhadh Fech Folh1 Ggtla1 Gstk1 Hibadh Hmgcs1 Idh1 Lias Mlycd Mocs2 Pank3 Pcca Pdk4 Scp2 Taldo1
31	GO:0007154 [3]: cell communication	164	164	670	3445	8350	15.31	10.41	0.0	0.0	AI586015 Acdc Adamts5 Admr Adra1a Adrb2 Akt2 Aoc3 Arhgap20 Arhgap5 Arhgap6 Arl4 Asb10 Asb11 Asb5 Atp2a2 Bmp6 Bmp8a Bteb1 Calca Cav1 Ccl11 Ccl5 Ccrl1 Cd2 Cd34 Cd36 Cd3d Cd3g Cdh13 Cdh8 Chn1 Chrna1 Cish Clec1b Clstn3 Cmkor1 Col4a1 Col4a3 Comt Cspg4 Cxcl15 Cxcr3 Cxcr6 Dab1 Dfy Dnaja3 Dpt Dscr1 Dtx1 Dtx2 Dusp10 Eda Efemp1 Eif4ebp1 Eltd1 Epas1 Fgf18 Fzd4 Gabrb2 Gem Glycam1 Gpr109b Gpr146 Gpr3 Gprc5b G…
32	GO:0006732 [6]: coenzyme metabolism	27	27	807	82	11713	13.97	10.41	20.4	16.37	Acas2 Atp5a1 Atp5c1 Atp5e Atp5g3 Atp5h Atp5j Atp5j2 Atp5k Atp5o Atp6v1d D5Ertd33e Dlat Ehhadh Folh1 Ggtla1 Gstk1 Hibadh Hmgcs1 Idh1 Lias Mlycd Mocs2 Pank3 Pdk4 Scp2 Taldo1
33	GO:0042775 [8]: ATP synthesis coupled electron transport (sensu Eukaryota)	8	8	826	3	11792	10.21	10.41	16.85	12.86	1110020P15Rik Ndufb9 Ndufs3 Ndufs7 Ndufv1 Ndufv2 Uqcrb Uqcrh
34	GO:0006941 [4]: striated muscle contraction	9	9	825	6	11789	9.73	10.41	16.34	12.4	Casq2 Mybph Myh11 Myh6 Myh7 Myh8 Myom1 Myom2 Smpx
35	GO:0042773 [7]: ATP synthesis coupled electron transport	8	8	826	4	11791	9.18	10.41	15.81	11.91	1110020P15Rik Ndufb9 Ndufs3 Ndufs7 Ndufv1 Ndufv2 Uqcrb Uqcrh
36	GO:0051188 [6]: cofactor biosynthesis	19	19	815	54	11741	9.18	10.41	15.63	11.78	Acas2 Alad Alas1 Atp5a1 Atp5c1 Atp5e Atp5g3 Atp5h Atp5j Atp5j2 Atp5k Atp5o Atp6v1d D5Ertd33e Fech Ggtla1 Lias Mocs2 Pank3
37	GO:0009063 [7]: amino acid catabolism	13	13	821	26	11769	7.69	10.41	14.21	10.4	Aldh4a1 Arg2 Aspa Auh Bcat2 Bckdhb Cdo1 Fah Gstz1 Indo Mccc1 Prodh Uroc1
38	GO:0006259 [5]: DNA metabolism	7	7	827	414	11381	7.21	10.41	0.0	0.0	Bmi1 Cbx4 Cbx7 Gpx4 Pdcd8 Smarca1 Smarcd3
39	GO:0009310 [6]: amine catabolism	14	14	820	33	11762	7.16	10.41	13.65	9.91	Aldh4a1 Arg2 Aspa Auh Bcat2 Bckdhb Cdo1 Comt Fah Gstz1 Indo Mccc1 Prodh Uroc1
40	GO:0006937 [4]: regulation of muscle contraction	9	9	825	10	11785	7.09	10.41	13.67	9.91	Atp2a2 Calca Casq1 Casq2 Tnnc2 Tnni1 Tnni2 Tnnt1 Tnnt3
41	GO:0009887 [4]: organogenesis	98	98	736	852	10943	6.47	10.01	12.29	8.66	1500003O03Rik AI586015 Acta1 Actc1 Afp Alpk3 Aplp2 Bmi1 Cables1 Capn3 Casq1 Casq2 Cbfa2t3h Cd1d1 Cd28 Clec3b Cryab Crym Cspg4 Cxcl12 Cxcl13 Cxcl15 Dab1 Dtnbp1 Eda Enpep Epas1 Fgf18 Fhl1 Figf Fli1 Fmr1 Foxd1 Gpd2 H2-Oa Hand2 Heph Hoxa2 Hoxa3 Hoxa4 Hoxa7 Hoxb5 Hoxc6 Hoxc8 Hoxc9 Hoxd11 Hoxd4 Hoxd8 Hoxd9 Hsd11b1 Id1 Il15 Il7 Kif5c Lama1 Lhx8 Lrrk1 Ltb Mef2c Mmp19 Mybph Myf6 Myh11 Myh6 Myh7 Myh8 Myl1 …
42	GO:0006635 [8]: fatty acid beta-oxidation	6	6	828	2	11793	6.47	10.01	13.11	9.41	Acdc Acox1 Dci Ehhadh Hadha Hadhb
43	GO:0009108 [7]: coenzyme biosynthesis	16	16	818	48	11747	6.37	10.01	12.8	9.14	Acas2 Atp5a1 Atp5c1 Atp5e Atp5g3 Atp5h Atp5j Atp5j2 Atp5k Atp5o Atp6v1d D5Ertd33e Ggtla1 Lias Mocs2 Pank3
44	GO:0009653 [3]: morphogenesis	110	110	724	996	10799	6.23	10.01	11.98	8.41	1500003O03Rik AI586015 Acta1 Actc1 Afp Alpk3 Aplp2 Arhgap5 Bmi1 Cables1 Capn3 Casq1 Casq2 Cbfa2t3h Cd1d1 Cd28 Cish Clec3b Cryab Crym Cspg4 Cxcl12 Cxcl13 Cxcl15 Dab1 Dtnbp1 Eda Enpep Epas1 Fgf18 Fhl1 Figf Fli1 Fmr1 Foxd1 Gpd2 H2-Oa Hand2 Heph Hoxa2 Hoxa3 Hoxa4 Hoxa7 Hoxb5 Hoxc6 Hoxc8 Hoxc9 Hoxd11 Hoxd4 Hoxd8 Hoxd9 Hsd11b1 Htra3 Id1 Igfbp6 Igfbp7 Il15 Il7 Ilk Itga7 Kif5c Lama1 Lhx8 Lrrk1 Ltb Mef2c …
45	GO:0048513 [3]: organ development	98	98	736	858	10937	6.21	10.01	12.02	8.42	1500003O03Rik AI586015 Acta1 Actc1 Afp Alpk3 Aplp2 Bmi1 Cables1 Capn3 Casq1 Casq2 Cbfa2t3h Cd1d1 Cd28 Clec3b Cryab Crym Cspg4 Cxcl12 Cxcl13 Cxcl15 Dab1 Dtnbp1 Eda Enpep Epas1 Fgf18 Fhl1 Figf Fli1 Fmr1 Foxd1 Gpd2 H2-Oa Hand2 Heph Hoxa2 Hoxa3 Hoxa4 Hoxa7 Hoxb5 Hoxc6 Hoxc8 Hoxc9 Hoxd11 Hoxd4 Hoxd8 Hoxd9 Hsd11b1 Id1 Il15 Il7 Kif5c Lama1 Lhx8 Lrrk1 Ltb Mef2c Mmp19 Mybph Myf6 Myh11 Myh6 Myh7 Myh8 Myl1 …
46	GO:0007275 [2]: development	151	151	683	1487	10308	6.15	9.72	11.79	8.25	1500003O03Rik AI586015 Acox1 Acta1 Actc1 Afp Alad Alas1 Alpk3 Aplp2 Arhgap5 Bmi1 Bmp6 Bmp8a Bteb1 Cables1 Capn3 Casq1 Casq2 Cbfa2t3h Cd1d1 Cd28 Chrdl1 Cish Clec3b Cryab Crym Cspg4 Cxcl12 Cxcl13 Cxcl15 Dab1 Ddt Dmrt2 Dtnbp1 Ebf1 Ebf2 Eda Enpep Epas1 Fech Fgf18 Fhl1 Figf Fli1 Fmr1 Foxd1 Frap1 Fzd4 Gata2 Gpd2 Gpx4 Gsc H2-Oa Hand2 Heph Hmgcs1 Hoxa2 Hoxa3 Hoxa4 Hoxa7 Hoxb5 Hoxc6 Hoxc8 Hoxc9 Hoxd11 Hox…
47	GO:0005977 [8]: glycogen metabolism	10	10	824	19	11776	5.04	8.8	11.57	8.1	Gbe1 Gyg1 Gys2 Phka1 Phkg1 Ppp1r1a Ppp1r3c Pygb Pygl Pygm
48	GO:0006073 [7]: glucan metabolism	10	10	824	19	11776	5.04	8.8	11.57	8.1	Gbe1 Gyg1 Gys2 Phka1 Phkg1 Ppp1r1a Ppp1r3c Pygb Pygl Pygm
49	GO:0006752 [7]: group transfer coenzyme metabolism	12	12	822	30	11765	4.92	8.8	11.41	7.96	Atp5a1 Atp5c1 Atp5e Atp5g3 Atp5h Atp5j Atp5j2 Atp5k Atp5o Atp6v1d Folh1 Pank3
50	GO:0019395 [7]: fatty acid oxidation	7	7	827	7	11788	4.72	8.33	11.32	7.9	Acdc Acox1 Dci Ehhadh Hadha Hadhb Phyh
51	GO:0006968 [4]: cellular defense response	1	1	833	203	11592	4.71	8.33	0.0	0.0	Cd1d1
52	GO:0006139 [5]: nucleobase, nucleoside, nucleotide and nucleic acid metabolism	118	118	716	2309	9486	4.47	7.93	0.0	0.0	1110059F07Rik 4732429I09Rik A2bp1 Adk Adssl1 Ankrd5 Apobec2 Asb10 Asb11 Asb12 Asb5 Atf5 Atp5a1 Atp5c1 Atp5e Atp5g3 Atp5h Atp5j Atp5j2 Atp5k Atp5o Atp6v1d Auh BC024139 Bmi1 Btbd4 Bteb1 Cbx4 Cbx7 Cdkn2c Creb3 Ctps2 Cugbp2 Dbp Dmrt2 Dpf3 Drap1 E2f6 Ebf1 Ebf2 Enpp2 Epas1 Esrrb Ewsr1 Fah Fli1 Fmr1 Foxd1 Gata2 Gnpnat1 Gpx4 Gsc Hand2 Hdgfrp2 Hibadh Hmgcs1 Hoxa2 Hoxa3 Hoxa4 Hoxa7 Hoxb5 Hoxc6 Hoxc8 Hoxc9 …
53	GO:0015985 [7]: energy coupled proton transport, down electrochemical gradient	9	9	825	16	11779	4.4	7.85	10.93	7.58	Atp5a1 Atp5c1 Atp5e Atp5g3 Atp5h Atp5j Atp5k Atp5o Atp6v1d
54	GO:0015986 [7]: ATP synthesis coupled proton transport	9	9	825	16	11779	4.4	7.85	10.93	7.58	Atp5a1 Atp5c1 Atp5e Atp5g3 Atp5h Atp5j Atp5k Atp5o Atp6v1d
55	GO:0006753 [8]: nucleoside phosphate metabolism	10	10	824	21	11774	4.38	7.85	10.9	7.58	Atp5a1 Atp5c1 Atp5e Atp5g3 Atp5h Atp5j Atp5j2 Atp5k Atp5o Atp6v1d
56	GO:0006754 [7]: ATP biosynthesis	10	10	824	21	11774	4.38	7.85	10.9	7.58	Atp5a1 Atp5c1 Atp5e Atp5g3 Atp5h Atp5j Atp5j2 Atp5k Atp5o Atp6v1d
57	GO:0006112 [7]: energy reserve metabolism	10	10	824	22	11773	4.08	7.58	10.58	7.31	Gbe1 Gyg1 Gys2 Phka1 Phkg1 Ppp1r1a Ppp1r3c Pygb Pygl Pygm
58	GO:0006641 [7]: triacylglycerol metabolism	5	5	829	2	11793	4.03	7.58	10.67	7.37	Cav1 Dgat2 Lipe Mogat2 Pck1
59	GO:0006520 [6]: amino acid metabolism	23	23	811	117	11678	3.81	7.28	10.07	6.84	1110059F07Rik Ak3l1 Aldh4a1 Arg2 Aspa Auh Bcat2 Bckdhb Cdo1 Ctps2 Ddt Fah Gfpt2 Gldc Glul Gstz1 Hibadh Indo Mccc1 Prodh Psph Tph1 Uroc1
60	GO:0044264 [6]: cellular polysaccharide metabolism	10	10	824	23	11772	3.78	7.28	10.28	7.04	Gbe1 Gyg1 Gys2 Phka1 Phkg1 Ppp1r1a Ppp1r3c Pygb Pygl Pygm
61	GO:0006519 [5]: amino acid and derivative metabolism	27	27	807	154	11641	3.61	7.14	9.8	6.64	1110059F07Rik Ak3l1 Aldh4a1 Aldh9a1 Arg2 Aspa Auh Bcat2 Bckdhb Cdo1 Ckm Ckmt2 Comt Ctps2 Ddt Fah Gfpt2 Gldc Glul Gstz1 Hibadh Indo Mccc1 Prodh Psph Tph1 Uroc1
62	GO:0006006 [8]: glucose metabolism	15	15	819	57	11738	3.38	6.83	9.76	6.64	Acdc Aldoa Dlat Eno3 Gpd2 Hibadh Hk2 Npy1r Pck1 Pcx Pdha1 Pdhb Pfkm Pgam2 Taldo1
63	GO:0044238 [4]: primary metabolism	383	383	451	4673	7122	3.26	6.78	8.49	5.56	1110059F07Rik 1600020H07Rik 1810055D05Rik 2410001H17Rik 2810004N20Rik 2810423O19Rik 4732429I09Rik 4930517K11Rik A2bp1 AI317395 AV071179 Aacs Aatk Acadl Acadm Acadsb Acadvl Acdc Aco1 Aco2 Acox1 Adamts5 Adfp Adh1 Adk Adn Adpn Adssl1 Afp Agpat1 Agpat3 Ak3l1 Akt2 Aldh1a7 Aldh4a1 Aldh9a1 Aldoa Alpk3 Amacr Amfr Amy1 Amy2 Angptl2 Ankrd5 Apobec2 Apoc3 Arg2 Art3 Asb10 Asb11 Asb12 Asb5 Aspa Atf5 Atp5a1 Atp…
64	GO:0046486 [6]: glycerolipid metabolism	6	6	828	6	11789	3.25	6.78	9.84	6.66	Cav1 Dgat2 Gnpat Lipe Mogat2 Pck1
65	GO:0006662 [5]: glycerol ether metabolism	6	6	828	6	11789	3.25	6.78	9.84	6.66	Cav1 Dgat2 Gnpat Lipe Mogat2 Pck1
66	GO:0046034 [6]: ATP metabolism	10	10	824	25	11770	3.23	6.78	9.72	6.64	Atp5a1 Atp5c1 Atp5e Atp5g3 Atp5h Atp5j Atp5j2 Atp5k Atp5o Atp6v1d
67	GO:0005976 [5]: polysaccharide metabolism	10	10	824	25	11770	3.23	6.78	9.72	6.64	Gbe1 Gyg1 Gys2 Phka1 Phkg1 Ppp1r1a Ppp1r3c Pygb Pygl Pygm
68	GO:0016051 [6]: carbohydrate biosynthesis	13	13	821	44	11751	3.2	6.75	9.61	6.55	Acdc B3galt1 B3galt2 Gbe1 Gfpt2 Gnpnat1 Gpd2 Gyg1 Gys2 Pck1 Pcx Phkg1 Ppp1r3c
69	GO:0006120 [9]: mitochondrial electron transport, NADH to ubiquinone	5	5	829	3	11792	3.12	6.65	9.74	6.64	Ndufb9 Ndufs3 Ndufs7 Ndufv1 Ndufv2
70	GO:0019318 [7]: hexose metabolism	17	17	817	75	11720	2.94	6.38	9.27	6.22	Acdc Aldoa Dlat Eno3 Gpd2 Hibadh Hk2 Itpka Npy1r Pck1 Pcx Pdha1 Pdhb Pfkfb3 Pfkm Pgam2 Taldo1
71	GO:0005996 [6]: monosaccharide metabolism	17	17	817	77	11718	2.68	6.1	8.99	5.97	Acdc Aldoa Dlat Eno3 Gpd2 Hibadh Hk2 Itpka Npy1r Pck1 Pcx Pdha1 Pdhb Pfkfb3 Pfkm Pgam2 Taldo1
72	GO:0009058 [4]: biosynthesis	82	82	752	764	11031	2.62	6.02	8.31	5.47	0610038K03Rik 1110059F07Rik 4930517K11Rik Acas2 Acdc Aco1 Adamts5 Adssl1 Ak3l1 Alad Alas1 Angptl2 Atp5a1 Atp5c1 Atp5e Atp5g3 Atp5h Atp5j Atp5j2 Atp5k Atp5o Atp6v1d B3galt1 B3galt2 Bcat2 Cav1 Cd1d1 Cd209b Ctps2 D5Ertd33e Ddt Dgat2 Eif4e3 Eif4ebp1 Elovl3 Elovl6 Fads1 Fads3 Fasn Fech Fthfd Gbe1 Gfpt2 Ggtla1 Glul Gnpat Gnpnat1 Gpd2 Gpt1 Gyg1 Gys2 Hmgcs1 Lias Mknk2 Mlycd Mocs2 Mogat2 Mrpl51 Ndufab1 Np…
73	GO:0006818 [5]: hydrogen transport	13	13	821	48	11747	2.48	5.89	8.87	5.87	Atp5a1 Atp5c1 Atp5e Atp5g3 Atp5h Atp5j Atp5j2 Atp5k Atp5o Atp6v1d Clca3 Immp2l Tnni2
74	GO:0009145 [8]: purine nucleoside triphosphate biosynthesis	10	10	824	29	11766	2.26	5.62	8.72	5.76	Atp5a1 Atp5c1 Atp5e Atp5g3 Atp5h Atp5j Atp5j2 Atp5k Atp5o Atp6v1d
75	GO:0009201 [8]: ribonucleoside triphosphate biosynthesis	10	10	824	29	11766	2.26	5.62	8.72	5.76	Atp5a1 Atp5c1 Atp5e Atp5g3 Atp5h Atp5j Atp5j2 Atp5k Atp5o Atp6v1d
76	GO:0009206 [9]: purine ribonucleoside triphosphate biosynthesis	10	10	824	29	11766	2.26	5.62	8.72	5.76	Atp5a1 Atp5c1 Atp5e Atp5g3 Atp5h Atp5j Atp5j2 Atp5k Atp5o Atp6v1d
77	GO:0000004 [2]: biological_process unknown	42	42	792	969	10826	2.14	5.44	0.0	0.0	1200020A08Rik 2210412K09Rik AF397014 Anapc13 Antxr1 Arhgap24 Asb13 Atpaf2 Bloc1s1 Brp44l Caskin2 Ccm2 Cdr2 Chchd6 Chpt1 Clybl Cmya5 Crispld1 Cyp2c44 Cys1 Dact1 Dgcr6 Gba2 Gbas Glcci1 Hig1 Klra20 Lace1 Lims2 Med28 Nrbf1 Pgcp Ropn1l Rspondin Rtn4ip1 Sdccag33l Serpina3m Sh3bgr Sh3glb2 Trdn Tusc2 Zfp385
78	GO:0008610 [6]: lipid biosynthesis	24	24	810	143	11652	2.12	5.44	8.29	5.47	Agpat1 Agpat3 Dgat2 Elovl3 Elovl6 Fads1 Fads3 Fasn Ggtla1 Gnpat H2-Ke6 Hmgcs1 Lass4 Lpgat1 Mlycd Mogat2 Ndufab1 Pck1 Pcx Pmvk Ptgds Sah Sc5d Scd1
79	GO:0006979 [5]: response to oxidative stress	8	8	826	19	11776	1.79	5.07	8.29	5.47	Cat Gpx3 Gpx4 Gpx7 Idh1 Msra Txnip Ucp3
80	GO:0044248 [5]: cellular catabolism	66	66	768	600	11195	1.76	4.99	7.5	4.94	AI317395 Adamts5 Adn Aldh4a1 Aldoa Amacr Arg2 Aspa Auh Bcat2 Bckdhb C1r C1s C2 Capn2 Capn3 Casp9 Cdo1 Comt Cpa3 Dlat Dnpep Dpep1 Eno3 Enpep Ephx2 Fah Fap Folh1 Gstz1 Gzma Hibadh Hk2 Htra3 Immp2l Indo Klk5 Lipe Mccc1 Mcpt4 Mcpt5 Mgll Mmp19 Nrd1 Pace4 Park2 Pdcd8 Pdha1 Pdhb Pep4 Pfkm Pgam2 Pglyrp2 Plau Pmpcb Prodh Prss11 Rnf11 Taldo1 Tgm2 Tinag Trfr2 Uqcrc1 Uqcrc2 Uroc1 Usp2
81	GO:0030044 [7]: actin filament stabilization	4	4	830	2	11793	1.65	4.89	8.28	5.47	Gsn Tmod1 Tmod2 Tmod4
82	GO:0045017 [7]: glycerolipid biosynthesis	4	4	830	2	11793	1.65	4.89	8.28	5.47	Dgat2 Gnpat Mogat2 Pck1
83	GO:0046504 [6]: glycerol ether biosynthesis	4	4	830	2	11793	1.65	4.89	8.28	5.47	Dgat2 Gnpat Mogat2 Pck1
84	GO:0051016 [8]: barbed-end actin filament capping	4	4	830	2	11793	1.65	4.89	8.28	5.47	Gsn Tmod1 Tmod2 Tmod4
85	GO:0009081 [7]: branched chain family amino acid metabolism	4	4	830	2	11793	1.65	4.89	8.28	5.47	Auh Bcat2 Hibadh Mccc1
86	GO:0019320 [8]: hexose catabolism	10	10	824	32	11763	1.63	4.89	8.06	5.36	Aldoa Dlat Eno3 Hibadh Hk2 Pdha1 Pdhb Pfkm Pgam2 Taldo1
87	GO:0046164 [6]: alcohol catabolism	10	10	824	32	11763	1.63	4.89	8.06	5.36	Aldoa Dlat Eno3 Hibadh Hk2 Pdha1 Pdhb Pfkm Pgam2 Taldo1
88	GO:0046365 [7]: monosaccharide catabolism	10	10	824	32	11763	1.63	4.89	8.06	5.36	Aldoa Dlat Eno3 Hibadh Hk2 Pdha1 Pdhb Pfkm Pgam2 Taldo1
89	GO:0006007 [9]: glucose catabolism	10	10	824	32	11763	1.63	4.89	8.06	5.36	Aldoa Dlat Eno3 Hibadh Hk2 Pdha1 Pdhb Pfkm Pgam2 Taldo1
90	GO:0006800 [5]: oxygen and reactive oxygen species metabolism	10	10	824	32	11763	1.63	4.89	8.06	5.36	Cat Fmo2 Gpx3 Gpx4 Gpx7 Idh1 Msra Sod2 Txnip Ucp3
91	GO:0009142 [7]: nucleoside triphosphate biosynthesis	10	10	824	32	11763	1.63	4.89	8.06	5.36	Atp5a1 Atp5c1 Atp5e Atp5g3 Atp5h Atp5j Atp5j2 Atp5k Atp5o Atp6v1d
92	GO:0016052 [6]: carbohydrate catabolism	11	11	823	39	11756	1.59	4.84	8.0	5.32	Aldoa Dlat Eno3 Hibadh Hk2 Pdha1 Pdhb Pfkm Pgam2 Pglyrp2 Taldo1
93	GO:0044275 [7]: cellular carbohydrate catabolism	11	11	823	39	11756	1.59	4.84	8.0	5.32	Aldoa Dlat Eno3 Hibadh Hk2 Pdha1 Pdhb Pfkm Pgam2 Pglyrp2 Taldo1
94	GO:0007582 [2]: physiological process	712	712	122	9563	2232	1.58	4.84	6.97	4.47	0610038K03Rik 1110020P15Rik 1110059F07Rik 1190002H23Rik 1200007B05Rik 1500040F11Rik 1600020H07Rik 1700020C11Rik 1810022C23Rik 1810044O22Rik 1810055D05Rik 2400002F11Rik 2410001H17Rik 2410011G03Rik 2810004N20Rik 2810423O19Rik 4732429I09Rik 4930517K11Rik 9530051K01Rik A2bp1 AI317395 AV071179 Aacs Aatk Abca8a Abcb4 Abcd3 Abhd6 Acadl Acadm Acadsb Acadvl Acas2 Acdc Aco1 Aco2 Acox1 Acta1 Actc1 Actn2 Act…
95	GO:0009719 [4]: response to endogenous stimulus	1	1	833	153	11642	1.53	4.78	0.0	0.0	Acdc
96	GO:0019432 [8]: triacylglycerol biosynthesis	3	3	831	0	11795	1.5	4.73	8.16	5.37	Dgat2 Mogat2 Pck1
97	GO:0006122 [9]: mitochondrial electron transport, ubiquinol to cytochrome c	3	3	831	0	11795	1.5	4.73	8.16	5.37	1110020P15Rik Uqcrb Uqcrh
98	GO:0009199 [8]: ribonucleoside triphosphate metabolism	10	10	824	33	11762	1.42	4.69	7.85	5.21	Atp5a1 Atp5c1 Atp5e Atp5g3 Atp5h Atp5j Atp5j2 Atp5k Atp5o Atp6v1d
99	GO:0009205 [9]: purine ribonucleoside triphosphate metabolism	10	10	824	33	11762	1.42	4.69	7.85	5.21	Atp5a1 Atp5c1 Atp5e Atp5g3 Atp5h Atp5j Atp5j2 Atp5k Atp5o Atp6v1d
100	GO:0009308 [5]: amine metabolism	27	27	807	182	11613	1.32	4.6	7.4	4.86	1110059F07Rik Ak3l1 Aldh4a1 Aldh9a1 Arg2 Aspa Auh Bcat2 Bckdhb Cdo1 Comt Ctps2 Ddt Fah Gfpt2 Gldc Glul Gnpnat1 Gstz1 Hibadh Indo Itih2 Mccc1 Prodh Psph Tph1 Uroc1
101	GO:0009056 [4]: catabolism	71	71	763	672	11123	1.29	4.52	6.96	4.47	AI317395 Adamts5 Adn Adpn Aldh4a1 Aldoa Amacr Apoc3 Arg2 Aspa Auh Bcat2 Bckdhb C1r C1s C2 Capn2 Capn3 Casp9 Cdo1 Comt Cpa3 Dlat Dnpep Dpep1 Eno3 Enpep Ephx2 Fah Fap Folh1 Gstz1 Gzma Hibadh Hk2 Htra3 Immp2l Indo Klk5 Lipe Lpl Mccc1 Mcpt4 Mcpt5 Mgll Mmp19 Nrd1 Pace4 Park2 Pdcd8 Pdha1 Pdhb Pep4 Pfkm Pgam2 Pglyrp2 Pla2g2d Plau Pmpcb Prodh Prss11 Rnf11 Serpinb1b Taldo1 Tgm2 Tinag Trfr2 Uqcrc1 Uqcrc2 U…
102	GO:0006066 [5]: alcohol metabolism	23	23	811	144	11651	1.25	4.52	7.38	4.85	Acdc Aldoa Comt Dlat Eno3 Gpd2 Hibadh Hk2 Hmgcs1 Itpka Lipe Npy1r Pck1 Pcx Pdha1 Pdhb Pfkfb3 Pfkm Pgam2 Pmvk Pon1 Sc5d Taldo1
103	GO:0006633 [7]: fatty acid biosynthesis	11	11	823	41	11754	1.24	4.52	7.64	5.06	Elovl3 Elovl6 Fads1 Fads3 Fasn Ggtla1 Mlycd Ndufab1 Ptgds Sah Scd1
104	GO:0005978 [8]: glycogen biosynthesis	5	5	829	6	11789	1.21	4.46	7.8	5.21	Gbe1 Gyg1 Gys2 Phkg1 Ppp1r3c
105	GO:0006084 [7]: acetyl-CoA metabolism	5	5	829	6	11789	1.21	4.46	7.8	5.21	Acas2 Dlat Hmgcs1 Mlycd Pdk4
106	GO:0006638 [6]: neutral lipid metabolism	5	5	829	6	11789	1.21	4.46	7.8	5.21	Cav1 Dgat2 Lipe Mogat2 Pck1
107	GO:0006639 [6]: acylglycerol metabolism	5	5	829	6	11789	1.21	4.46	7.8	5.21	Cav1 Dgat2 Lipe Mogat2 Pck1
108	GO:0009250 [7]: glucan biosynthesis	5	5	829	6	11789	1.21	4.46	7.8	5.21	Gbe1 Gyg1 Gys2 Phkg1 Ppp1r3c
109	GO:0044249 [5]: cellular biosynthesis	76	76	758	734	11061	1.21	4.46	6.85	4.39	1110059F07Rik 4930517K11Rik Acas2 Acdc Aco1 Adamts5 Adssl1 Ak3l1 Alad Alas1 Angptl2 Atp5a1 Atp5c1 Atp5e Atp5g3 Atp5h Atp5j Atp5j2 Atp5k Atp5o Atp6v1d B3galt1 B3galt2 Bcat2 Cd1d1 Cd209b Ctps2 D5Ertd33e Ddt Dgat2 Eif4e3 Eif4ebp1 Elovl3 Elovl6 Fads1 Fads3 Fasn Fech Gbe1 Gfpt2 Ggtla1 Glul Gnpat Gnpnat1 Gpd2 Gyg1 Gys2 Hmgcs1 Lias Mknk2 Mlycd Mocs2 Mogat2 Mrpl51 Ndufab1 Npr1 Pank3 Pck1 Pcx Phkg1 Ppp1r3…
110	GO:0009144 [8]: purine nucleoside triphosphate metabolism	10	10	824	35	11760	1.06	4.31	7.47	4.91	Atp5a1 Atp5c1 Atp5e Atp5g3 Atp5h Atp5j Atp5j2 Atp5k Atp5o Atp6v1d
111	GO:0006164 [7]: purine nucleotide biosynthesis	11	11	823	43	11752	0.92	4.16	7.3	4.78	Adssl1 Atp5a1 Atp5c1 Atp5e Atp5g3 Atp5h Atp5j Atp5j2 Atp5k Atp5o Atp6v1d
112	GO:0007031 [6]: peroxisome organization and biogenesis	6	6	828	12	11783	0.65	3.9	7.18	4.67	Abcd3 Pex13 Pex16 Prdx5 Pxmp2 Scp2
113	GO:0000279 [6]: M phase	1	1	833	138	11657	0.6	3.84	0.0	0.0	Sycp3
114	GO:0015992 [6]: proton transport	10	10	824	38	11757	0.54	3.78	6.93	4.46	Atp5a1 Atp5c1 Atp5e Atp5g3 Atp5h Atp5j Atp5j2 Atp5k Atp5o Atp6v1d
115	GO:0009152 [8]: purine ribonucleotide biosynthesis	10	10	824	38	11757	0.54	3.78	6.93	4.46	Atp5a1 Atp5c1 Atp5e Atp5g3 Atp5h Atp5j Atp5j2 Atp5k Atp5o Atp6v1d
116	GO:0016070 [5]: RNA metabolism	11	11	823	357	11438	0.4	3.62	0.0	0.0	1110059F07Rik A2bp1 Apobec2 Auh Cugbp2 Fmr1 Htatsf1 Igf2bp3 Ppargc1b Rbpms2 Trub2
117	GO:0009141 [7]: nucleoside triphosphate metabolism	10	10	824	39	11756	0.38	3.62	6.76	4.31	Atp5a1 Atp5c1 Atp5e Atp5g3 Atp5h Atp5j Atp5j2 Atp5k Atp5o Atp6v1d
118	GO:0016053 [6]: organic acid biosynthesis	11	11	823	47	11748	0.33	3.58	6.67	4.25	Elovl3 Elovl6 Fads1 Fads3 Fasn Ggtla1 Mlycd Ndufab1 Ptgds Sah Scd1
119	GO:0046394 [7]: carboxylic acid biosynthesis	11	11	823	47	11748	0.33	3.58	6.67	4.25	Elovl3 Elovl6 Fads1 Fads3 Fasn Ggtla1 Mlycd Ndufab1 Ptgds Sah Scd1
120	GO:0006725 [5]: aromatic compound metabolism	13	13	821	65	11730	0.12	3.37	6.4	4.0	Abhd6 Bphl Comt Ddt Ephx2 Fah Folh1 Gstz1 Indo Mgll Mocs2 Qdpr Tph1
121	GO:0000280 [7]: nuclear division	1	1	833	129	11666	0.05	0.0	0.0	0.0	Sycp3
122	GO:0043170 [4]: macromolecule metabolism	194	194	640	2302	9493	0.04	0.0	5.19	2.99	1110059F07Rik 1810055D05Rik 2410001H17Rik 2810423O19Rik 4930517K11Rik AI317395 AV071179 Aatk Acdc Aco1 Aco2 Adamts5 Adn Akt2 Aldoa Alpk3 Amfr Amy1 Amy2 Angptl2 Apoc3 Art3 Atp5g3 Auh Axl B3galt1 B3galt2 Birc3 Bmi1 C1r C1s C2 Cabc1 Camk2b Camk2d Camk2g Capn2 Capn3 Casp9 Cav1 Cd1d1 Cd2 Cd209b Clpx Cpa3 Cs Csl Cugbp2 Cul3 Dapk2 Dlat Dlst Dm15 Dnaja1 Dnaja3 Dnajb4 Dnajc4 Dnajd1 Dnpep Dpep1 Dtx1 Dtx2 D…
123	GO:0006096 [8]: glycolysis	8	8	826	27	11768	-0.02	0.0	6.4	4.0	Aldoa Dlat Eno3 Hk2 Pdha1 Pdhb Pfkm Pgam2
124	GO:0008015 [4]: circulation	8	8	826	27	11768	-0.02	0.0	6.4	4.0	Actc1 Adra1a Adrb2 Cav1 Fli1 Npr1 Npy1r Pon1
125	GO:0009260 [7]: ribonucleotide biosynthesis	10	10	824	42	11753	-0.08	0.0	6.28	3.9	Atp5a1 Atp5c1 Atp5e Atp5g3 Atp5h Atp5j Atp5j2 Atp5k Atp5o Atp6v1d
126	GO:0044260 [5]: cellular macromolecule metabolism	185	185	649	2194	9601	-0.15	0.0	5.0	2.81	1110059F07Rik 1810055D05Rik 2410001H17Rik 2810423O19Rik 4930517K11Rik AI317395 Aatk Acdc Aco1 Aco2 Adamts5 Adn Akt2 Aldoa Alpk3 Amfr Angptl2 Apoc3 Art3 Atp5g3 Axl B3galt1 B3galt2 Birc3 Bmi1 C1r C1s C2 Cabc1 Camk2b Camk2d Camk2g Capn2 Capn3 Casp9 Cav1 Cd1d1 Cd2 Cd209b Clpx Cpa3 Cs Csl Cugbp2 Cul3 Dapk2 Dlat Dlst Dm15 Dnaja1 Dnaja3 Dnajb4 Dnajc4 Dnajd1 Dnpep Dpep1 Dtx1 Dtx2 Dusp1 Dusp10 Eif4e3 Eif4…
127	GO:0009064 [7]: glutamine family amino acid metabolism	6	6	828	15	11780	-0.21	0.0	6.28	3.9	Aldh4a1 Arg2 Ctps2 Gfpt2 Glul Prodh
128	GO:0006396 [6]: RNA processing	9	9	825	302	11493	-0.23	0.0	0.0	0.0	A2bp1 Apobec2 Cugbp2 Fmr1 Htatsf1 Igf2bp3 Ppargc1b Rbpms2 Trub2
129	GO:0043283 [4]: biopolymer metabolism	66	66	768	1259	10536	-0.3	0.0	0.0	0.0	1110059F07Rik A2bp1 AI317395 Adamts5 Adn Apobec2 Auh Bmi1 C1r C1s C2 Capn2 Capn3 Casp9 Cbx4 Cbx7 Cpa3 Cugbp2 Dnpep Dpep1 Enpep Fap Fmr1 Folh1 Gbe1 Gpx4 Gyg1 Gys2 Gzma Htatsf1 Htra3 Igf2bp3 Immp2l Klk5 Mcpt4 Mcpt5 Mgll Mmp19 Nrd1 Pace4 Park2 Pdcd8 Pep4 Phka1 Phkg1 Plau Pmpcb Ppargc1b Ppp1r1a Ppp1r3c Prss11 Pygb Pygl Pygm Rbpms2 Rnf11 Serpinb1b Smarca1 Smarcd3 Tgm2 Tinag Trfr2 Trub2 Uqcrc1 Uqcrc2 U…
130	GO:0043284 [5]: biopolymer biosynthesis	5	5	829	10	11785	-0.39	0.0	6.15	3.79	Gbe1 Gyg1 Gys2 Phkg1 Ppp1r3c
131	GO:0000271 [6]: polysaccharide biosynthesis	5	5	829	10	11785	-0.39	0.0	6.15	3.79	Gbe1 Gyg1 Gys2 Phkg1 Ppp1r3c
132	GO:0006163 [7]: purine nucleotide metabolism	11	11	823	53	11742	-0.45	0.0	5.85	3.57	Adssl1 Atp5a1 Atp5c1 Atp5e Atp5g3 Atp5h Atp5j Atp5j2 Atp5k Atp5o Atp6v1d
133	GO:0006807 [4]: nitrogen compound metabolism	6	6	828	16	11779	-0.47	0.0	6.02	3.67	Arg2 Btd Cav1 Glul Vnn1 Vnn3
134	GO:0009150 [8]: purine ribonucleotide metabolism	10	10	824	45	11750	-0.48	0.0	5.85	3.57	Atp5a1 Atp5c1 Atp5e Atp5g3 Atp5h Atp5j Atp5j2 Atp5k Atp5o Atp6v1d
135	GO:0000067 [6]: DNA replication and chromosome cycle	1	1	833	118	11677	-0.62	0.0	0.0	0.0	Fhit
136	GO:0046460 [7]: neutral lipid biosynthesis	3	3	831	2	11793	-0.67	0.0	5.95	3.65	Dgat2 Mogat2 Pck1
137	GO:0046463 [7]: acylglycerol biosynthesis	3	3	831	2	11793	-0.67	0.0	5.95	3.65	Dgat2 Mogat2 Pck1
138	GO:0006081 [5]: aldehyde metabolism	3	3	831	2	11793	-0.67	0.0	5.95	3.65	Aldh9a1 Atp5g3 Idh1
139	GO:0006090 [7]: pyruvate metabolism	3	3	831	2	11793	-0.67	0.0	5.95	3.65	Dlat Pck1 Pdk4
140	GO:0009083 [8]: branched chain family amino acid catabolism	3	3	831	2	11793	-0.67	0.0	5.95	3.65	Auh Bcat2 Mccc1
141	GO:0008064 [6]: regulation of actin polymerization and/or depolymerization	4	4	830	6	11789	-0.71	0.0	5.85	3.57	Gsn Tmod1 Tmod2 Tmod4
142	GO:0016310 [7]: phosphorylation	48	48	786	462	11333	-0.83	0.0	4.82	2.64	1110020P15Rik 2410001H17Rik Aatk Akt2 Alpk3 Atp5a1 Atp5c1 Atp5e Atp5g3 Atp5h Atp5j Atp5k Atp5o Atp6v1d Axl Camk2b Camk2d Camk2g Cd2 Cyc1 Dapk2 Dm15 Frap1 Ilk Jak1 Lck Map3k6 Mapk8ip1 Mknk2 Ndufb9 Ndufs3 Ndufs7 Ndufv1 Ndufv2 Nek7 Npr1 Pace4 Pdgfd Pdk4 Phkg1 Pink1 Prkcm Snrk Stk23 Tek Txk Uqcrb Uqcrh
143	GO:0006790 [5]: sulfur metabolism	9	9	825	40	11755	-0.89	0.0	5.45	3.21	Acas2 Cdo1 Ggtla1 Gstk1 Idh1 Mocs2 Pcca Sepp1 Sult1c1
144	GO:0006350 [6]: transcription	86	86	748	1525	10270	-1.06	0.0	0.01	0.0	4732429I09Rik Ankrd5 Asb10 Asb11 Asb12 Asb5 Atf5 BC024139 Bmi1 Btbd4 Bteb1 Cbx4 Cbx7 Cdkn2c Creb3 Dbp Dmrt2 Dpf3 Drap1 E2f6 Ebf1 Ebf2 Epas1 Esrrb Ewsr1 Fah Fli1 Fmr1 Foxd1 Gata2 Gsc Hand2 Hdgfrp2 Hmgcs1 Hoxa2 Hoxa3 Hoxa4 Hoxa7 Hoxb5 Hoxc6 Hoxc8 Hoxc9 Hoxd11 Hoxd4 Hoxd8 Hoxd9 Id1 Irf4 Irx4 Klf4 Lass4 Lhx8 Lrrk1 Mapk8ip1 Mef2a Mef2c Meox2 Myf6 Nfe2l1 Ntf3 Olig1 Psx1 Rfx2 Rnf14 Rnf30 Rora Rxrg Sfrp4…
145	GO:0006793 [5]: phosphorus metabolism	55	55	779	556	11239	-1.09	0.0	4.47	2.33	1110020P15Rik 2410001H17Rik 2810423O19Rik Aatk Akt2 Alpk3 Atp5a1 Atp5c1 Atp5e Atp5g3 Atp5h Atp5j Atp5k Atp5o Atp6v1d Axl Camk2b Camk2d Camk2g Cd2 Cyc1 Dapk2 Dm15 Dusp1 Dusp10 Frap1 Ilk Jak1 Lck Map3k6 Mapk8ip1 Mknk2 Ndufb9 Ndufs3 Ndufs7 Ndufv1 Ndufv2 Nek7 Npr1 Pace4 Pdgfd Pdk4 Phkg1 Pink1 Ppm1a Ppm1b Ppp6c Prkcm Ptplb Snrk Stk23 Tek Txk Uqcrb Uqcrh
146	GO:0006796 [6]: phosphate metabolism	55	55	779	556	11239	-1.09	0.0	4.47	2.33	1110020P15Rik 2410001H17Rik 2810423O19Rik Aatk Akt2 Alpk3 Atp5a1 Atp5c1 Atp5e Atp5g3 Atp5h Atp5j Atp5k Atp5o Atp6v1d Axl Camk2b Camk2d Camk2g Cd2 Cyc1 Dapk2 Dm15 Dusp1 Dusp10 Frap1 Ilk Jak1 Lck Map3k6 Mapk8ip1 Mknk2 Ndufb9 Ndufs3 Ndufs7 Ndufv1 Ndufv2 Nek7 Npr1 Pace4 Pdgfd Pdk4 Phkg1 Pink1 Ppm1a Ppm1b Ppp6c Prkcm Ptplb Snrk Stk23 Tek Txk Uqcrb Uqcrh
147	GO:0009259 [7]: ribonucleotide metabolism	10	10	824	50	11745	-1.09	0.0	5.2	2.99	Atp5a1 Atp5c1 Atp5e Atp5g3 Atp5h Atp5j Atp5j2 Atp5k Atp5o Atp6v1d
148	GO:0030832 [9]: regulation of actin filament length	4	4	830	7	11788	-1.1	0.0	5.45	3.21	Gsn Tmod1 Tmod2 Tmod4
149	GO:0051128 [5]: regulation of cell organization and biogenesis	4	4	830	7	11788	-1.1	0.0	5.45	3.21	Gsn Tmod1 Tmod2 Tmod4
150	GO:0015909 [7]: long-chain fatty acid transport	2	2	832	0	11795	-1.22	0.0	5.44	3.21	Adfp Cpt1b
151	GO:0019915 [6]: lipid storage	2	2	832	0	11795	-1.22	0.0	5.44	3.21	Adfp Cav1
152	GO:0006603 [8]: phosphocreatine metabolism	2	2	832	0	11795	-1.22	0.0	5.44	3.21	Ckm Ckmt2
153	GO:0006085 [8]: acetyl-CoA biosynthesis	3	3	831	3	11792	-1.29	0.0	5.31	3.09	Acas2 Dlat Pdk4
154	GO:0006100 [8]: tricarboxylic acid cycle intermediate metabolism	4	4	830	8	11787	-1.44	0.0	5.1	2.91	Aco2 Fh1 Mdh1 Mdh2
155	GO:0051276 [6]: chromosome organization and biogenesis	7	7	827	232	11563	-1.46	0.0	0.0	0.0	Bmi1 Cbx4 Cbx7 Gpx4 Smarca1 Smarcd3 Trub2
156	GO:0006810 [4]: transport	142	142	692	1711	10084	-1.49	0.0	3.58	1.66	1200007B05Rik AI317395 Abca8a Abcb4 Abcd3 Acdc Adfp Afp Alb1 Ap4s1 Apoc3 Aqp1 Aqp7 Arfl4 Arl4 Atp2a2 Atp5a1 Atp5c1 Atp5e Atp5g3 Atp5h Atp5j Atp5j2 Atp5k Atp5o Atp6v1d B430110G05Rik B430218L07Rik Bcap31 C330005L02Rik Cacna1s Cacna2d1 Camk2b Camk2d Camk2g Cav1 Cd209b Cd209d Cd36 Chrna1 Clca3 Clpx Col4a1 Cplx1 Cpt1b Cpt2 Crat Csnd Dbi Dp1 Eda Ehd1 Ehd2 Epim Esrrb Etfb Etfdh Fabp3 Fabp4 Fcna Fmo1 Fmr…
157	GO:0051234 [4]: establishment of localization	142	142	692	1714	10081	-1.53	0.0	3.53	1.62	1200007B05Rik AI317395 Abca8a Abcb4 Abcd3 Acdc Adfp Afp Alb1 Ap4s1 Apoc3 Aqp1 Aqp7 Arfl4 Arl4 Atp2a2 Atp5a1 Atp5c1 Atp5e Atp5g3 Atp5h Atp5j Atp5j2 Atp5k Atp5o Atp6v1d B430110G05Rik B430218L07Rik Bcap31 C330005L02Rik Cacna1s Cacna2d1 Camk2b Camk2d Camk2g Cav1 Cd209b Cd209d Cd36 Chrna1 Clca3 Clpx Col4a1 Cplx1 Cpt1b Cpt2 Crat Csnd Dbi Dp1 Eda Ehd1 Ehd2 Epim Esrrb Etfb Etfdh Fabp3 Fabp4 Fcna Fmo1 Fmr…
158	GO:0008283 [4]: cell proliferation	35	35	799	703	11092	-1.59	0.0	0.01	0.0	1190002H23Rik Akt2 Asah2 Atf5 Axl BC024139 Bmi1 Cables1 Camk2b Camk2d Camk2g Cav1 Ccnd2 Cd28 Cdkn1c Cdkn2c Cspg4 Cul3 Cxcl12 Dusp1 E2f6 Enpep Fhit Figf Il15 Il7 Ilk Kras Pmp22 Ppp6c Reck Rras Sspn Sycp3 Vegfb
159	GO:0006412 [6]: protein biosynthesis	20	20	814	456	11339	-1.65	0.0	0.01	0.0	1110059F07Rik 4930517K11Rik Aco1 Adamts5 Angptl2 B3galt1 Cd1d1 Cd209b Eif4e3 Eif4ebp1 Mknk2 Mrpl51 Psen2 Rpl5 Slc30a9 Smarcd3 St3gal4 St6galnac5 St8sia2 St8sia4
160	GO:0007001 [7]: chromosome organization and biogenesis (sensu Eukaryota)	7	7	827	227	11568	-1.65	0.0	0.0	0.0	Bmi1 Cbx4 Cbx7 Gpx4 Smarca1 Smarcd3 Trub2
161	GO:0051179 [3]: localization	142	142	692	1731	10064	-1.75	0.0	3.27	1.43	1200007B05Rik AI317395 Abca8a Abcb4 Abcd3 Acdc Adfp Afp Alb1 Ap4s1 Apoc3 Aqp1 Aqp7 Arfl4 Arl4 Atp2a2 Atp5a1 Atp5c1 Atp5e Atp5g3 Atp5h Atp5j Atp5j2 Atp5k Atp5o Atp6v1d B430110G05Rik B430218L07Rik Bcap31 C330005L02Rik Cacna1s Cacna2d1 Camk2b Camk2d Camk2g Cav1 Cd209b Cd209d Cd36 Chrna1 Clca3 Clpx Col4a1 Cplx1 Cpt1b Cpt2 Crat Csnd Dbi Dp1 Eda Ehd1 Ehd2 Epim Esrrb Etfb Etfdh Fabp3 Fabp4 Fcna Fmo1 Fmr…
162	GO:0044265 [6]: cellular macromolecule catabolism	49	49	785	507	11288	-1.75	0.0	3.77	1.79	AI317395 Adamts5 Adn Aldoa Auh C1r C1s C2 Capn2 Capn3 Casp9 Cpa3 Dlat Dnpep Dpep1 Eno3 Enpep Fap Folh1 Gzma Hibadh Hk2 Htra3 Immp2l Klk5 Mcpt4 Mcpt5 Mgll Mmp19 Nrd1 Pace4 Park2 Pdha1 Pdhb Pep4 Pfkm Pgam2 Pglyrp2 Plau Pmpcb Prss11 Rnf11 Taldo1 Tgm2 Tinag Trfr2 Uqcrc1 Uqcrc2 Usp2
163	GO:0019219 [5]: regulation of nucleobase, nucleoside, nucleotide and nucleic acid metabolism	86	86	748	1476	10319	-1.76	0.0	0.03	0.0	4732429I09Rik Ankrd5 Asb10 Asb11 Asb12 Asb5 Atf5 BC024139 Bmi1 Btbd4 Bteb1 Cbx4 Cbx7 Cdkn2c Creb3 Dbp Dmrt2 Dpf3 Drap1 E2f6 Ebf1 Ebf2 Epas1 Esrrb Ewsr1 Fah Fli1 Fmr1 Foxd1 Gata2 Gsc Hand2 Hdgfrp2 Hmgcs1 Hoxa2 Hoxa3 Hoxa4 Hoxa7 Hoxb5 Hoxc6 Hoxc8 Hoxc9 Hoxd11 Hoxd4 Hoxd8 Hoxd9 Id1 Irf4 Irx4 Klf4 Lass4 Lhx8 Lrrk1 Mapk8ip1 Mef2a Mef2c Meox2 Myf6 Nfe2l1 Ntf3 Olig1 Psx1 Rfx2 Rnf14 Rnf30 Rora Rxrg Sfrp4…
164	GO:0007049 [5]: cell cycle	25	25	809	533	11262	-1.78	0.0	0.01	0.0	1190002H23Rik Akt2 Atf5 Axl BC024139 Cables1 Camk2b Camk2d Camk2g Ccnd2 Cdkn1c Cdkn2c Cul3 Dusp1 E2f6 Fhit Figf Kras Pmp22 Ppp6c Reck Rras Sspn Sycp3 Vegfb
165	GO:0009065 [8]: glutamine family amino acid catabolism	3	3	831	4	11791	-1.79	0.0	4.8	2.63	Aldh4a1 Arg2 Prodh
166	GO:0045449 [6]: regulation of transcription	86	86	748	1469	10326	-1.86	0.0	0.03	0.0	4732429I09Rik Ankrd5 Asb10 Asb11 Asb12 Asb5 Atf5 BC024139 Bmi1 Btbd4 Bteb1 Cbx4 Cbx7 Cdkn2c Creb3 Dbp Dmrt2 Dpf3 Drap1 E2f6 Ebf1 Ebf2 Epas1 Esrrb Ewsr1 Fah Fli1 Fmr1 Foxd1 Gata2 Gsc Hand2 Hdgfrp2 Hmgcs1 Hoxa2 Hoxa3 Hoxa4 Hoxa7 Hoxb5 Hoxc6 Hoxc8 Hoxc9 Hoxd11 Hoxd4 Hoxd8 Hoxd9 Id1 Irf4 Irx4 Klf4 Lass4 Lhx8 Lrrk1 Mapk8ip1 Mef2a Mef2c Meox2 Myf6 Nfe2l1 Ntf3 Olig1 Psx1 Rfx2 Rnf14 Rnf30 Rora Rxrg Sfrp4…
167	GO:0006351 [7]: transcription, DNA-dependent	86	86	748	1469	10326	-1.86	0.0	0.03	0.0	4732429I09Rik Ankrd5 Asb10 Asb11 Asb12 Asb5 Atf5 BC024139 Bmi1 Btbd4 Bteb1 Cbx4 Cbx7 Cdkn2c Creb3 Dbp Dmrt2 Dpf3 Drap1 E2f6 Ebf1 Ebf2 Epas1 Esrrb Ewsr1 Fah Fli1 Fmr1 Foxd1 Gata2 Gsc Hand2 Hdgfrp2 Hmgcs1 Hoxa2 Hoxa3 Hoxa4 Hoxa7 Hoxb5 Hoxc6 Hoxc8 Hoxc9 Hoxd11 Hoxd4 Hoxd8 Hoxd9 Id1 Irf4 Irx4 Klf4 Lass4 Lhx8 Lrrk1 Mapk8ip1 Mef2a Mef2c Meox2 Myf6 Nfe2l1 Ntf3 Olig1 Psx1 Rfx2 Rnf14 Rnf30 Rora Rxrg Sfrp4…
168	GO:0009057 [5]: macromolecule catabolism	50	50	784	524	11271	-1.86	0.0	3.63	1.7	AI317395 Adamts5 Adn Aldoa Auh C1r C1s C2 Capn2 Capn3 Casp9 Cpa3 Dlat Dnpep Dpep1 Eno3 Enpep Fap Folh1 Gzma Hibadh Hk2 Htra3 Immp2l Klk5 Mcpt4 Mcpt5 Mgll Mmp19 Nrd1 Pace4 Park2 Pdha1 Pdhb Pep4 Pfkm Pgam2 Pglyrp2 Plau Pmpcb Prss11 Rnf11 Serpinb1b Taldo1 Tgm2 Tinag Trfr2 Uqcrc1 Uqcrc2 Usp2
169	GO:0009072 [6]: aromatic amino acid family metabolism	5	5	829	16	11779	-1.88	0.0	4.57	2.4	Ddt Fah Gstz1 Indo Tph1
170	GO:0043207 [5]: response to external biotic stimulus	25	25	809	527	11268	-1.93	0.0	0.01	0.0	Adn Bmi1 C1r C2 Calca Ccl11 Ccl19 Ccl24 Ccl5 Cd1d1 Cd209b Cr2 Cxcl13 Cxcl15 Cxcl9 Defb1 Dfy Ggtla1 Hc Il15 Klra8 Orm1 Orm2 Ptger3 Serpina1a
171	GO:0040007 [3]: growth	13	13	821	88	11707	-1.93	0.0	4.18	2.1	Bmp6 Bmp8a Cish Fhl1 Htra3 Igfbp6 Igfbp7 Lama1 Ninj2 Npy1r Prss11 Sepp1 Tkt
172	GO:0048514 [5]: blood vessel morphogenesis	11	11	823	68	11727	-1.94	0.0	4.25	2.16	Enpep Epas1 Figf Hand2 Id1 Mmp19 Nrp1 Qk Rtn4 Tek Vegfb
173	GO:0006461 [7]: protein complex assembly	1	1	833	95	11700	-1.99	0.0	0.0	0.0	Cugbp2
174	GO:0042330 [5]: taxis	13	13	821	90	11705	-2.07	0.0	4.03	2.0	9530051K01Rik Ccl11 Ccl19 Ccl24 Ccl5 Cmkor1 Creb3 Cxcl12 Cxcl13 Cxcl15 Cxcl4 Cxcr3 Utrn
175	GO:0006935 [6]: chemotaxis	13	13	821	90	11705	-2.07	0.0	4.03	2.0	9530051K01Rik Ccl11 Ccl19 Ccl24 Ccl5 Cmkor1 Creb3 Cxcl12 Cxcl13 Cxcl15 Cxcl4 Cxcr3 Utrn
176	GO:0001525 [6]: angiogenesis	10	10	824	60	11735	-2.07	0.0	4.13	2.07	Enpep Epas1 Figf Hand2 Id1 Mmp19 Nrp1 Rtn4 Tek Vegfb
177	GO:0006397 [7]: mRNA processing	8	8	826	234	11561	-2.08	0.0	0.01	0.0	A2bp1 Apobec2 Cugbp2 Fmr1 Htatsf1 Igf2bp3 Ppargc1b Rbpms2
178	GO:0009165 [6]: nucleotide biosynthesis	13	13	821	91	11704	-2.13	0.0	3.95	1.95	Adssl1 Atp5a1 Atp5c1 Atp5e Atp5g3 Atp5h Atp5j Atp5j2 Atp5k Atp5o Atp6v1d Ctps2 Npr1
179	GO:0046483 [5]: heterocycle metabolism	8	8	826	42	11753	-2.14	0.0	4.14	2.08	Alad Alas1 Fech Folh1 Indo Lias Pcca Tph1
180	GO:0006950 [4]: response to stress	41	41	793	766	11029	-2.18	0.0	0.03	0.0	Adn Bmi1 C1r C2 Calca Cat Ccl11 Ccl19 Ccl24 Ccl5 Cd1d1 Cr2 Cryab Cxcl13 Cxcl15 Cxcl9 Defb1 Dfy Dnaja1 Dusp10 Epas1 Ggtla1 Gpx3 Gpx4 Gpx7 Hc Hspa1l Hspa9a Hspb3 Idh1 Il15 Klra8 Msra Ninj2 Orm1 Orm2 Ptger3 Serpina1a Smpd3 Txnip Ucp3
181	GO:0006355 [7]: regulation of transcription, DNA-dependent	86	86	748	1442	10353	-2.19	0.0	0.04	0.0	4732429I09Rik Ankrd5 Asb10 Asb11 Asb12 Asb5 Atf5 BC024139 Bmi1 Btbd4 Bteb1 Cbx4 Cbx7 Cdkn2c Creb3 Dbp Dmrt2 Dpf3 Drap1 E2f6 Ebf1 Ebf2 Epas1 Esrrb Ewsr1 Fah Fli1 Fmr1 Foxd1 Gata2 Gsc Hand2 Hdgfrp2 Hmgcs1 Hoxa2 Hoxa3 Hoxa4 Hoxa7 Hoxb5 Hoxc6 Hoxc8 Hoxc9 Hoxd11 Hoxd4 Hoxd8 Hoxd9 Id1 Irf4 Irx4 Klf4 Lass4 Lhx8 Lrrk1 Mapk8ip1 Mef2a Mef2c Meox2 Myf6 Nfe2l1 Ntf3 Olig1 Psx1 Rfx2 Rnf14 Rnf30 Rora Rxrg Sfrp4…
182	GO:0045580 [6]: regulation of T-cell differentiation	4	4	830	11	11784	-2.25	0.0	4.25	2.16	Cd1d1 H2-Oa Il15 Il7
183	GO:0046148 [5]: pigment biosynthesis	4	4	830	11	11784	-2.25	0.0	4.25	2.16	Alad Alas1 Ddt Fech
184	GO:0006094 [8]: gluconeogenesis	4	4	830	11	11784	-2.25	0.0	4.25	2.16	Acdc Gpd2 Pck1 Pcx
185	GO:0015908 [6]: fatty acid transport	2	2	832	1	11794	-2.25	0.0	4.38	2.27	Adfp Cpt1b
186	GO:0046487 [6]: glyoxylate metabolism	2	2	832	1	11794	-2.25	0.0	4.38	2.27	Atp5g3 Idh1
187	GO:0006086 [8]: acetyl-CoA biosynthesis from pyruvate	2	2	832	1	11794	-2.25	0.0	4.38	2.27	Dlat Pdk4
188	GO:0006097 [7]: glyoxylate cycle	2	2	832	1	11794	-2.25	0.0	4.38	2.27	Atp5g3 Idh1
189	GO:0006562 [9]: proline catabolism	2	2	832	1	11794	-2.25	0.0	4.38	2.27	Aldh4a1 Prodh
190	GO:0000087 [7]: M phase of mitotic cell cycle	1	1	833	90	11705	-2.29	0.0	0.0	0.0	Sycp3
191	GO:0008380 [7]: RNA splicing	6	6	828	191	11604	-2.31	0.0	0.01	0.0	A2bp1 Cugbp2 Htatsf1 Igf2bp3 Ppargc1b Rbpms2
192	GO:0009613 [5]: response to pest, pathogen or parasite	24	24	810	492	11303	-2.34	0.0	0.02	0.0	Adn Bmi1 C1r C2 Calca Ccl11 Ccl19 Ccl24 Ccl5 Cd1d1 Cr2 Cxcl13 Cxcl15 Cxcl9 Defb1 Dfy Ggtla1 Hc Il15 Klra8 Orm1 Orm2 Ptger3 Serpina1a
193	GO:0007067 [8]: mitosis	1	1	833	89	11706	-2.34	0.0	0.0	0.0	Sycp3
194	GO:0016071 [6]: mRNA metabolism	9	9	825	243	11552	-2.38	0.0	0.01	0.0	A2bp1 Apobec2 Auh Cugbp2 Fmr1 Htatsf1 Igf2bp3 Ppargc1b Rbpms2
195	GO:0019439 [6]: aromatic compound catabolism	5	5	829	19	11776	-2.42	0.0	3.99	1.99	Comt Ephx2 Fah Gstz1 Indo
196	GO:0006512 [8]: ubiquitin cycle	15	15	819	342	11453	-2.46	0.0	0.02	0.0	Amfr Birc3 Bmi1 Cul3 Dtx1 Dtx2 Fbxo9 Park2 Rfwd2 Rnf11 Rnf14 Ubd Usp2 Wwp1 Zfp364
197	GO:0000375 [8]: RNA splicing, via transesterification reactions	6	6	828	187	11608	-2.46	0.0	0.01	0.0	A2bp1 Cugbp2 Htatsf1 Igf2bp3 Ppargc1b Rbpms2
198	GO:0000377 [9]: RNA splicing, via transesterification reactions with bulged adenosine as nucleophile	6	6	828	187	11608	-2.46	0.0	0.01	0.0	A2bp1 Cugbp2 Htatsf1 Igf2bp3 Ppargc1b Rbpms2
199	GO:0000398 [8]: nuclear mRNA splicing, via spliceosome	6	6	828	187	11608	-2.46	0.0	0.01	0.0	A2bp1 Cugbp2 Htatsf1 Igf2bp3 Ppargc1b Rbpms2
200	GO:0006749 [6]: glutathione metabolism	4	4	830	12	11783	-2.47	0.0	4.01	2.0	Acas2 Ggtla1 Gstk1 Idh1
201	GO:0007565 [5]: pregnancy	4	4	830	12	11783	-2.47	0.0	4.01	2.0	Bteb1 Lamb1-1 Sts Thbd
202	GO:0008154 [6]: actin polymerization and/or depolymerization	4	4	830	12	11783	-2.47	0.0	4.01	2.0	Gsn Tmod1 Tmod2 Tmod4
203	GO:0007389 [3]: pattern specification	15	15	819	119	11676	-2.5	0.0	3.48	1.57	Hoxa2 Hoxa3 Hoxa4 Hoxa7 Hoxb5 Hoxc6 Hoxc8 Hoxc9 Hoxd11 Hoxd4 Hoxd8 Hoxd9 Meox2 Pace4 Pcdh8
204	GO:0006779 [7]: porphyrin biosynthesis	3	3	831	6	11789	-2.52	0.0	4.03	2.0	Alad Alas1 Fech
205	GO:0006783 [6]: heme biosynthesis	3	3	831	6	11789	-2.52	0.0	4.03	2.0	Alad Alas1 Fech
206	GO:0000910 [5]: cytokinesis	2	2	832	108	11687	-2.53	0.0	0.0	0.0	Cables1 Ccnd2
207	GO:0019222 [4]: regulation of metabolism	99	99	735	1596	10199	-2.57	0.0	0.08	0.0	4732429I09Rik Acdc Aco1 Ankrd5 Asb10 Asb11 Asb12 Asb5 Atf5 BC024139 Bmi1 Btbd4 Bteb1 Cav1 Cbx4 Cbx7 Cd1d1 Cd209b Cdkn2c Creb3 Dbp Dmrt2 Dpf3 Drap1 E2f6 Ebf1 Ebf2 Eif4ebp1 Epas1 Esrrb Ewsr1 Fah Fli1 Fmr1 Foxd1 Gata2 Gsc Gsn Hand2 Hdgfrp2 Hmgcs1 Hoxa2 Hoxa3 Hoxa4 Hoxa7 Hoxb5 Hoxc6 Hoxc8 Hoxc9 Hoxd11 Hoxd4 Hoxd8 Hoxd9 Id1 Irf4 Irx4 Klf4 Lass4 Lhx8 Lrrk1 Mapk8ip1 Mef2a Mef2c Meox2 Mknk2 Myf6 Nfe2l1 N…
208	GO:0019748 [4]: secondary metabolism	5	5	829	20	11775	-2.58	0.0	3.83	1.84	Alad Alas1 Aldh1a7 Ddt Fech
209	GO:0030155 [4]: regulation of cell adhesion	5	5	829	20	11775	-2.58	0.0	3.83	1.84	Dab1 Lama1 Pscdbp Stat5a Tnxb
210	GO:0000082 [7]: G1/S transition of mitotic cell cycle	5	5	829	20	11775	-2.58	0.0	3.83	1.84	Cables1 Camk2b Camk2d Camk2g Ppp6c
211	GO:0009117 [6]: nucleotide metabolism	16	16	818	132	11663	-2.58	0.0	3.35	1.47	Adssl1 Atp5a1 Atp5c1 Atp5e Atp5g3 Atp5h Atp5j Atp5j2 Atp5k Atp5o Atp6v1d Ctps2 Enpp2 Hibadh Npr1 Taldo1
212	GO:0001568 [4]: blood vessel development	11	11	823	78	11717	-2.64	0.0	3.44	1.56	Enpep Epas1 Figf Hand2 Id1 Mmp19 Nrp1 Qk Rtn4 Tek Vegfb
213	GO:0009611 [5]: response to wounding	14	14	820	318	11477	-2.65	0.0	0.02	0.0	Calca Ccl11 Ccl19 Ccl24 Ccl5 Cd1d1 Cxcl13 Cxcl15 Cxcl9 Dfy Ggtla1 Hc Ninj2 Ptger3
214	GO:0006457 [7]: protein folding	19	19	815	169	11626	-2.67	0.0	3.17	1.37	1810055D05Rik Cabc1 Clpx Dnaja1 Dnaja3 Dnajb4 Dnajc4 Dnajd1 Fkbp7 Fkbp9 Grpel1 Hspa1l Hspa9a Hspb3 Ndufaf1 ORF28 Sgne1 St13 Uxt
215	GO:0007242 [5]: intracellular signaling cascade	54	54	780	617	11178	-2.69	0.0	2.6	1.19	AI586015 Acdc Akt2 Arhgap5 Arl4 Asb10 Asb11 Asb5 Atp2a2 Bteb1 Cav1 Chn1 Cish Cspg4 Dab1 Dnaja3 Dscr1 Dusp10 Gem Grb14 Jak1 Kifap3 Kras Lck Ldb3 Map3k6 Mapk8ip1 Nkiras1 Npr1 Pclo Pik3c2g Prkcm Psen2 Ptger3 Rab5a Rala Rasa3 Rasgrf2 Rasgrp2 Rem1 Rgl1 Rgs6 Rgs7 Rras Rsb30 Sara2 Sh3bp5 Sos2 Stat5a Stmn4 Tgm2 Trpc6 Txk Ywhag
216	GO:0006637 [7]: acyl-CoA metabolism	3	3	831	7	11788	-2.81	0.0	3.72	1.78	Ehhadh Mlycd Scp2
217	GO:0006839 [6]: mitochondrial transport	3	3	831	7	11788	-2.81	0.0	3.72	1.78	Slc25a4 Ucp1 Ucp3
218	GO:0006939 [4]: smooth muscle contraction	3	3	831	7	11788	-2.81	0.0	3.72	1.78	Calca Cnn1 Myh11
219	GO:0009074 [7]: aromatic amino acid family catabolism	3	3	831	7	11788	-2.81	0.0	3.72	1.78	Fah Gstz1 Indo
220	GO:0045619 [5]: regulation of lymphocyte differentiation	4	4	830	14	11781	-2.85	0.0	3.6	1.68	Cd1d1 H2-Oa Il15 Il7
221	GO:0008217 [5]: regulation of blood pressure	4	4	830	14	11781	-2.85	0.0	3.6	1.68	Adra1a Adrb2 Npr1 Npy1r
222	GO:0009987 [2]: cellular process	707	707	127	9832	1963	-2.85	0.0	1.86	0.81	1110020P15Rik 1110059F07Rik 1190002H23Rik 1200007B05Rik 1500040F11Rik 1700020C11Rik 1810044O22Rik 1810055D05Rik 2400002F11Rik 2410001H17Rik 2410011G03Rik 2810004N20Rik 2810423O19Rik 4732429I09Rik 4930517K11Rik A2bp1 AI317395 AI586015 Aacs Aatk Abca8a Abcb4 Abcd3 Abhd6 Acadl Acadm Acadsb Acadvl Acas2 Acdc Aco1 Aco2 Acox1 Acta1 Actc1 Adamts5 Adfp Adh1 Adk Admr Adn Adra1a Adrb2 Adssl1 Afp Agpat1 Agp…
223	GO:0044267 [6]: cellular protein metabolism	135	135	699	2074	9721	-2.87	0.0	0.15	0.04	1110059F07Rik 1810055D05Rik 2410001H17Rik 2810423O19Rik 4930517K11Rik AI317395 Aatk Acdc Aco1 Adamts5 Adn Akt2 Alpk3 Amfr Angptl2 Apoc3 Art3 Axl B3galt1 Birc3 Bmi1 C1r C1s C2 Cabc1 Camk2b Camk2d Camk2g Capn2 Capn3 Casp9 Cav1 Cd1d1 Cd2 Cd209b Clpx Cpa3 Cugbp2 Cul3 Dapk2 Dm15 Dnaja1 Dnaja3 Dnajb4 Dnajc4 Dnajd1 Dnpep Dpep1 Dtx1 Dtx2 Dusp1 Dusp10 Eif4e3 Eif4ebp1 Enpep Fap Fbxo9 Fkbp7 Fkbp9 Folh1 Frap…
224	GO:0006108 [7]: malate metabolism	2	2	832	2	11793	-2.88	0.0	3.73	1.78	Mdh1 Mdh2
225	GO:0006599 [7]: phosphagen metabolism	2	2	832	2	11793	-2.88	0.0	3.73	1.78	Ckm Ckmt2
226	GO:0050876 [4]: reproductive physiological process	6	6	828	32	11763	-2.99	0.0	3.3	1.43	Afp Bteb1 Lamb1-1 Stat5a Sts Thbd
227	GO:0006952 [5]: defense response	51	51	783	857	10938	-3.02	0.0	0.1	0.01	Adn Bcap31 Bmi1 C1r C2 Calca Ccl11 Ccl19 Ccl24 Ccl27 Ccl5 Cd1d1 Cd2 Cd209b Cd28 Cd7 Cmkor1 Cr2 Cxcl12 Cxcl13 Cxcl15 Cxcl4 Cxcl9 Cxcr3 Defb1 Dfy Eda Fcgrt Ggtla1 H2-M9 H2-Oa Hc Ifi203 Il15 Il7 Indo Klra1 Klra7 Klra8 Ltb Ly6c Mpa2 Ms4a1 Orm1 Orm2 Pglyrp2 Ptger3 Serpina1a Spon2 Tnfrsf17 Tnfrsf7
228	GO:0009636 [7]: response to toxin	3	3	831	8	11787	-3.06	0.0	3.45	1.56	Abhd6 Ephx2 Pon1
229	GO:0006541 [8]: glutamine metabolism	3	3	831	8	11787	-3.06	0.0	3.45	1.56	Ctps2 Gfpt2 Glul
230	GO:0007155 [4]: cell adhesion	39	39	795	443	11352	-3.12	0.0	2.22	0.92	Aoc3 Arhgap6 Cd2 Cd34 Cd36 Cdh13 Cdh8 Clstn3 Col4a1 Col4a3 Dab1 Dpt Eda Efemp1 Glycam1 Icam2 Itga7 Itgb7 Klra1 Klra7 Klra8 Lama1 Lamb1-1 Lamc1 Mpdz Mybph Nid1 Ninj2 Nrp1 Omd Pcdh7 Pcdh8 Pscdbp Spon2 Stat5a Tek Thbs3 Tnfaip6 Tnxb
231	GO:0019538 [5]: protein metabolism	140	140	694	2090	9705	-3.15	0.0	0.27	0.1	1110059F07Rik 1810055D05Rik 2410001H17Rik 2810423O19Rik 4930517K11Rik AI317395 Aatk Acdc Aco1 Adamts5 Adn Akt2 Alpk3 Amfr Angptl2 Apoc3 Art3 Axl B3galt1 Birc3 Bmi1 C1r C1s C2 Cabc1 Camk2b Camk2d Camk2g Capn2 Capn3 Casp9 Cav1 Cd1d1 Cd2 Cd209b Clpx Cpa3 Cugbp2 Cul3 Dapk2 Dm15 Dnaja1 Dnaja3 Dnajb4 Dnajc4 Dnajd1 Dnpep Dpep1 Dtx1 Dtx2 Dusp1 Dusp10 Eif4e3 Eif4ebp1 Enpep Fap Fbxo9 Fkbp7 Fkbp9 Folh1 Frap…
232	GO:0019941 [9]: modification-dependent protein catabolism	2	2	832	95	11700	-3.16	0.0	0.01	0.0	Rnf11 Usp2
233	GO:0019319 [8]: hexose biosynthesis	4	4	830	16	11779	-3.17	0.0	3.24	1.42	Acdc Gpd2 Pck1 Pcx
234	GO:0042440 [4]: pigment metabolism	4	4	830	16	11779	-3.17	0.0	3.24	1.42	Alad Alas1 Ddt Fech
235	GO:0046165 [6]: alcohol biosynthesis	4	4	830	16	11779	-3.17	0.0	3.24	1.42	Acdc Gpd2 Pck1 Pcx
236	GO:0046364 [7]: monosaccharide biosynthesis	4	4	830	16	11779	-3.17	0.0	3.24	1.42	Acdc Gpd2 Pck1 Pcx
237	GO:0043037 [7]: translation	5	5	829	149	11646	-3.21	0.0	0.02	0.0	1110059F07Rik Aco1 Eif4e3 Eif4ebp1 Mknk2
238	GO:0045893 [8]: positive regulation of transcription, DNA-dependent	1	1	833	73	11722	-3.24	0.0	0.01	0.0	Ntf3
239	GO:0006511 [10]: ubiquitin-dependent protein catabolism	2	2	832	93	11702	-3.25	0.0	0.01	0.0	Rnf11 Usp2
240	GO:0006869 [5]: lipid transport	7	7	827	45	11750	-3.26	0.0	2.93	1.26	Adfp Apoc3 Cpt1b Nrd1 Osbpl11 Pltp Scp2
241	GO:0050671 [7]: positive regulation of lymphocyte proliferation	3	3	831	9	11786	-3.28	0.0	3.21	1.41	Cd28 Il15 Il7
242	GO:0006570 [7]: tyrosine metabolism	3	3	831	9	11786	-3.28	0.0	3.21	1.41	Ddt Fah Gstz1
243	GO:0051246 [5]: regulation of protein metabolism	9	9	825	67	11728	-3.29	0.0	2.78	1.26	Cd1d1 Cd209b Eif4ebp1 Gsn Pdgfd Serpinb1b Tmod1 Tmod2 Tmod4
244	GO:0006915 [6]: apoptosis	30	30	804	332	11463	-3.3	0.0	2.15	0.92	1700020C11Rik Aatk Angptl4 Apip Atf5 Bcap31 Bcl2l13 Birc3 Bnip2 Bnip3 Card10 Casp9 Cd1d1 Cd28 Cd5 Cidea Cidec Dapk2 Dnaja3 Faf1 Fastk Grim19 Gzma Il7 Lgals12 Mapk8ip1 Pdcd5 Pdcd8 Snai2 Tnfrsf7
245	GO:0050818 [4]: regulation of coagulation	2	2	832	3	11792	-3.32	0.0	3.27	1.43	Procr Thbd
246	GO:0050819 [5]: negative regulation of coagulation	2	2	832	3	11792	-3.32	0.0	3.27	1.43	Procr Thbd
247	GO:0006572 [8]: tyrosine catabolism	2	2	832	3	11792	-3.32	0.0	3.27	1.43	Fah Gstz1
248	GO:0007566 [3]: embryo implantation	2	2	832	3	11792	-3.32	0.0	3.27	1.43	Bteb1 Lamb1-1
249	GO:0009312 [7]: oligosaccharide biosynthesis	2	2	832	3	11792	-3.32	0.0	3.27	1.43	B3galt1 B3galt2
250	GO:0006575 [6]: amino acid derivative metabolism	7	7	827	46	11749	-3.33	0.0	2.84	1.26	Aldh9a1 Cdo1 Ckm Ckmt2 Comt Indo Tph1
251	GO:0050863 [7]: regulation of T-cell activation	5	5	829	26	11769	-3.34	0.0	2.99	1.26	Cd1d1 Cd28 H2-Oa Il15 Il7
252	GO:0006730 [5]: one-carbon compound metabolism	5	5	829	26	11769	-3.34	0.0	2.99	1.26	Car13 Car3 Car4 Car5b Fthfd
253	GO:0050791 [3]: regulation of physiological process	132	132	702	1928	9867	-3.34	0.0	0.4	0.16	4732429I09Rik Acdc Aco1 Actc1 Angptl4 Ankrd5 Apip Asb10 Asb11 Asb12 Asb5 Atf5 Atp2a2 BC024139 Bcl2l13 Birc3 Bmi1 Bnip3 Btbd4 Bteb1 Calca Card10 Casp9 Casq1 Casq2 Cav1 Cbx4 Cbx7 Cd1d1 Cd209b Cd28 Cd5 Cdkn2c Cidec Creb3 Cxcl12 Dbp Dmrt2 Dpf3 Drap1 E2f6 Ebf1 Ebf2 Eda Eif4ebp1 Epas1 Esrrb Ewsr1 Fah Fli1 Fmr1 Foxd1 Gata2 Gsc Gsn H2-Oa Hand2 Hdgfrp2 Hmgcs1 Hoxa2 Hoxa3 Hoxa4 Hoxa7 Hoxb5 Hoxc6 Hoxc8 Hoxc…
254	GO:0050789 [2]: regulation of biological process	149	149	685	2142	9653	-3.34	0.0	0.51	0.21	4732429I09Rik Acdc Aco1 Actc1 Akt2 Angptl4 Ankrd5 Apip Arhgap6 Asb10 Asb11 Asb12 Asb5 Atf5 Atp2a2 BC024139 Bcl2l13 Birc3 Bmi1 Bnip3 Btbd4 Bteb1 Calca Card10 Casp9 Casq1 Casq2 Cav1 Cbx4 Cbx7 Cd1d1 Cd209b Cd28 Cd5 Cdkn2c Cidec Cish Creb3 Cspg4 Cxcl12 Dab1 Dbp Dmrt2 Dpf3 Drap1 E2f6 Ebf1 Ebf2 Eda Eif4ebp1 Epas1 Esrrb Ewsr1 Fah Fli1 Fmr1 Foxd1 Gata2 Gsc Gsn H2-Oa Hand2 Hdgfrp2 Hmgcs1 Hoxa2 Hoxa3 Hoxa4…
255	GO:0007264 [6]: small GTPase mediated signal transduction	18	18	816	178	11617	-3.38	0.0	2.33	0.96	Arhgap5 Arl4 Dab1 Dnaja3 Gem Kifap3 Kras Nkiras1 Rab5a Rala Rasgrf2 Rasgrp2 Rem1 Rgl1 Rras Rsb30 Sara2 Sos2
256	GO:0012501 [5]: programmed cell death	30	30	804	338	11457	-3.4	0.0	2.0	0.87	1700020C11Rik Aatk Angptl4 Apip Atf5 Bcap31 Bcl2l13 Birc3 Bnip2 Bnip3 Card10 Casp9 Cd1d1 Cd28 Cd5 Cidea Cidec Dapk2 Dnaja3 Faf1 Fastk Grim19 Gzma Il7 Lgals12 Mapk8ip1 Pdcd5 Pdcd8 Snai2 Tnfrsf7
257	GO:0006323 [6]: DNA packaging	6	6	828	160	11635	-3.4	0.0	0.03	0.0	Bmi1 Cbx4 Cbx7 Gpx4 Smarca1 Smarcd3
258	GO:0006399 [6]: tRNA metabolism	1	1	833	70	11725	-3.4	0.0	0.01	0.0	1110059F07Rik
259	GO:0007010 [6]: cytoskeleton organization and biogenesis	29	29	805	326	11469	-3.43	0.0	1.98	0.87	Acta1 Actc1 Arhgap6 Gsn Ilk Kif5c Kifap3 Mid1ip1 Myh11 Myh6 Myh7 Myh8 Myl1 Myl2 Myl4 Mylpf Myo1c Nrap Palm Pclo Rnf30 Sgcd Tagln Tekt1 Tmod1 Tmod2 Tmod4 Tuba1 Tuba8
260	GO:0006464 [7]: protein modification	68	68	766	1048	10747	-3.43	0.0	0.25	0.08	2410001H17Rik 2810423O19Rik Aatk Adamts5 Akt2 Alpk3 Amfr Art3 Axl B3galt1 Birc3 Bmi1 Camk2b Camk2d Camk2g Cd2 Cul3 Dapk2 Dm15 Dtx1 Dtx2 Dusp1 Dusp10 Fbxo9 Frap1 Ilk Jak1 Lck Loxl1 Map3k6 Mapk8ip1 Mknk2 Msra Myh7 Nek7 Npr1 Pace4 Park2 Pcmt1 Pdgfd Pdk4 Phkg1 Pink1 Ppm1a Ppm1b Ppp6c Prkcm Psen2 Ptplb Rfwd2 Rnf11 Rnf14 Smarcd3 Snrk St3gal4 St6galnac5 St8sia2 St8sia4 Stk23 Tek Tgm2 Tiparp Txk Ubd Ubl3…
261	GO:0042445 [5]: hormone metabolism	6	6	828	37	11758	-3.44	0.0	2.79	1.26	Afp Aldh1a1 H2-Ke6 Hmgcs1 Tph1 Wnt4
262	GO:0030217 [5]: T-cell differentiation	4	4	830	18	11777	-3.45	0.0	2.93	1.26	Cd1d1 H2-Oa Il15 Il7
263	GO:0045058 [5]: T-cell selection	3	3	831	10	11785	-3.47	0.0	3.0	1.26	Cd1d1 Cd28 Il15
264	GO:0008202 [6]: steroid metabolism	11	11	823	94	11701	-3.48	0.0	2.46	1.06	Afp H2-Ke6 Hmgcs1 Hsd11b1 Lipe Osbpl11 Pmvk Pon1 Sc5d Sts Sult1a1
265	GO:0009795 [4]: embryonic morphogenesis	2	2	832	88	11707	-3.5	0.0	0.02	0.0	Cryab Pcdh8
266	GO:0016265 [3]: death	32	32	802	373	11422	-3.52	0.0	1.8	0.81	1700020C11Rik Aatk Angptl4 Apip Atf5 Bcap31 Bcl2l13 Birc3 Bnip2 Bnip3 Card10 Casp9 Cd1d1 Cd28 Cd5 Cidea Cidec Dapk2 Dnaja3 Faf1 Fastk Grim19 Gzma Hc Il7 Lgals12 Mapk8ip1 Msra Pdcd5 Pdcd8 Snai2 Tnfrsf7
267	GO:0008652 [7]: amino acid biosynthesis	5	5	829	28	11767	-3.53	0.0	2.76	1.26	Ak3l1 Bcat2 Glul Prodh Psph
268	GO:0050794 [3]: regulation of cellular process	43	43	791	531	11264	-3.54	0.0	1.55	0.71	Acdc Akt2 Angptl4 Apip Atf5 Bcl2l13 Birc3 Bnip3 Card10 Casp9 Cav1 Cd1d1 Cd209b Cd28 Cd5 Cidec Cish Cxcl12 Dab1 Eda Gsn H2-Oa Htra3 Igfbp6 Igfbp7 Il15 Il7 Ilk Lama1 Lgals12 Mapk8ip1 Pclo Prss11 Pscdbp Ramp2 Rtn4 Snai2 Stat5a Tek Tmod1 Tmod2 Tmod4 Tnxb
269	GO:0050870 [8]: positive regulation of T-cell activation	4	4	830	19	11776	-3.57	0.0	2.79	1.26	Cd1d1 Cd28 Il15 Il7
270	GO:0040008 [4]: regulation of growth	8	8	826	61	11734	-3.59	0.0	2.48	1.08	Cish Htra3 Igfbp6 Igfbp7 Lama1 Npy1r Prss11 Tkt
271	GO:0006766 [5]: vitamin metabolism	6	6	828	39	11756	-3.6	0.0	2.61	1.19	Aldh1a1 Aldh1a7 Aldh9a1 Hibadh Pcca Taldo1
272	GO:0008361 [5]: regulation of cell size	7	7	827	50	11745	-3.6	0.0	2.52	1.11	Arhgap5 Cish Fhl1 Htra3 Igfbp6 Igfbp7 Prss11
273	GO:0006811 [5]: ion transport	42	42	792	523	11272	-3.61	0.0	1.47	0.69	Acdc Atp2a2 Atp5a1 Atp5c1 Atp5e Atp5g3 Atp5h Atp5j Atp5j2 Atp5k Atp5o Atp6v1d B430218L07Rik Cacna1s Cacna2d1 Camk2b Camk2d Camk2g Chrna1 Clca3 Col4a1 Eda Fcna Fxyd1 Fxyd2 Gabrb2 Heph Kcna1 Kcna5 Kcnk2 Kcnk3 Marco P2rx5 Pkd2l2 Ptger3 Scn1b Slc16a1 Slc22a3 Slc22a4 Slc24a3 Slc5a6 Trpc6
274	GO:0009607 [4]: response to biotic stimulus	62	62	772	932	10863	-3.62	0.0	0.35	0.13	Adn Bcap31 Bmi1 C1r C2 Calca Cat Ccl11 Ccl19 Ccl24 Ccl27 Ccl5 Cd1d1 Cd2 Cd209b Cd28 Cd7 Cmkor1 Cr2 Cxcl12 Cxcl13 Cxcl15 Cxcl4 Cxcl9 Cxcr3 Defb1 Dfy Eda Fcgrt Ggtla1 Gpx3 Gpx4 Gpx7 H2-M9 H2-Oa Hc Hspa1l Hspa9a Hspb3 Idh1 Ifi203 Il15 Il7 Indo Klra1 Klra7 Klra8 Ltb Ly6c Mpa2 Ms4a1 Msra Orm1 Orm2 Pglyrp2 Ptger3 Serpina1a Spon2 Tnfrsf17 Tnfrsf7 Txnip Ucp3
275	GO:0008219 [4]: cell death	31	31	803	367	11428	-3.63	0.0	1.65	0.79	1700020C11Rik Aatk Angptl4 Apip Atf5 Bcap31 Bcl2l13 Birc3 Bnip2 Bnip3 Card10 Casp9 Cd1d1 Cd28 Cd5 Cidea Cidec Dapk2 Dnaja3 Faf1 Fastk Grim19 Gzma Hc Il7 Lgals12 Mapk8ip1 Pdcd5 Pdcd8 Snai2 Tnfrsf7
276	GO:0042168 [5]: heme metabolism	3	3	831	11	11784	-3.65	0.0	2.81	1.26	Alad Alas1 Fech
277	GO:0006778 [6]: porphyrin metabolism	3	3	831	11	11784	-3.65	0.0	2.81	1.26	Alad Alas1 Fech
278	GO:0019217 [6]: regulation of fatty acid metabolism	2	2	832	4	11791	-3.65	0.0	2.91	1.26	Acdc Cav1
279	GO:0046339 [7]: diacylglycerol metabolism	2	2	832	4	11791	-3.65	0.0	2.91	1.26	Lipe Mogat2
280	GO:0006568 [7]: tryptophan metabolism	2	2	832	4	11791	-3.65	0.0	2.91	1.26	Indo Tph1
281	GO:0006750 [7]: glutathione biosynthesis	2	2	832	4	11791	-3.65	0.0	2.91	1.26	Acas2 Ggtla1
282	GO:0009311 [7]: oligosaccharide metabolism	2	2	832	4	11791	-3.65	0.0	2.91	1.26	B3galt1 B3galt2
283	GO:0006954 [5]: inflammatory response	12	12	822	111	11684	-3.66	0.0	2.19	0.92	Calca Ccl11 Ccl19 Ccl24 Ccl5 Cxcl13 Cxcl15 Cxcl9 Dfy Ggtla1 Hc Ptger3
284	GO:0009790 [3]: embryonic development	7	7	827	167	11628	-3.68	0.0	0.05	0.0	Cryab Lama1 Meox2 Pace4 Pcdh8 Sitpec Thbd
285	GO:0006325 [7]: establishment and/or maintenance of chromatin architecture	6	6	828	151	11644	-3.69	0.0	0.05	0.0	Bmi1 Cbx4 Cbx7 Gpx4 Smarca1 Smarcd3
286	GO:0044257 [7]: cellular protein catabolism	37	37	797	459	11336	-3.69	0.0	1.42	0.68	AI317395 Adamts5 Adn C1r C1s C2 Capn2 Capn3 Casp9 Cpa3 Dnpep Dpep1 Enpep Fap Folh1 Gzma Htra3 Immp2l Klk5 Mcpt4 Mcpt5 Mgll Mmp19 Nrd1 Pace4 Park2 Pep4 Plau Pmpcb Prss11 Rnf11 Tgm2 Tinag Trfr2 Uqcrc1 Uqcrc2 Usp2
287	GO:0006508 [8]: proteolysis and peptidolysis	37	37	797	459	11336	-3.69	0.0	1.42	0.68	AI317395 Adamts5 Adn C1r C1s C2 Capn2 Capn3 Casp9 Cpa3 Dnpep Dpep1 Enpep Fap Folh1 Gzma Htra3 Immp2l Klk5 Mcpt4 Mcpt5 Mgll Mmp19 Nrd1 Pace4 Park2 Pep4 Plau Pmpcb Prss11 Rnf11 Tgm2 Tinag Trfr2 Uqcrc1 Uqcrc2 Usp2
288	GO:0051244 [4]: regulation of cellular physiological process	32	32	802	386	11409	-3.69	0.0	1.54	0.71	Acdc Angptl4 Apip Atf5 Bcl2l13 Birc3 Bnip3 Card10 Casp9 Cav1 Cd1d1 Cd209b Cd28 Cd5 Cidec Cxcl12 Eda Gsn H2-Oa Il15 Il7 Ilk Lama1 Lgals12 Mapk8ip1 Pclo Rtn4 Snai2 Tek Tmod1 Tmod2 Tmod4
289	GO:0045934 [6]: negative regulation of nucleobase, nucleoside, nucleotide and nucleic acid metabolism	4	4	830	118	11677	-3.7	0.0	0.04	0.0	Drap1 Id1 Wbscr14 id3
290	GO:0030163 [6]: protein catabolism	38	38	796	476	11319	-3.71	0.0	1.37	0.63	AI317395 Adamts5 Adn C1r C1s C2 Capn2 Capn3 Casp9 Cpa3 Dnpep Dpep1 Enpep Fap Folh1 Gzma Htra3 Immp2l Klk5 Mcpt4 Mcpt5 Mgll Mmp19 Nrd1 Pace4 Park2 Pep4 Plau Pmpcb Prss11 Rnf11 Serpinb1b Tgm2 Tinag Trfr2 Uqcrc1 Uqcrc2 Usp2
291	GO:0006955 [4]: immune response	43	43	791	669	11126	-3.71	0.0	0.28	0.1	Adn Bcap31 Bmi1 C1r C2 Calca Ccl11 Ccl19 Ccl24 Ccl27 Ccl5 Cd1d1 Cd209b Cd28 Cd7 Cr2 Cxcl12 Cxcl13 Cxcl15 Cxcl4 Cxcl9 Dfy Eda Fcgrt Ggtla1 H2-M9 H2-Oa Hc Ifi203 Il15 Il7 Indo Ltb Mpa2 Ms4a1 Orm1 Orm2 Pglyrp2 Ptger3 Serpina1a Spon2 Tnfrsf17 Tnfrsf7
292	GO:0042742 [6]: defense response to bacteria	1	1	833	64	11731	-3.73	0.0	0.01	0.0	Defb1
293	GO:0043285 [5]: biopolymer catabolism	38	38	796	479	11316	-3.74	0.0	1.32	0.6	AI317395 Adamts5 Adn C1r C1s C2 Capn2 Capn3 Casp9 Cpa3 Dnpep Dpep1 Enpep Fap Folh1 Gzma Htra3 Immp2l Klk5 Mcpt4 Mcpt5 Mgll Mmp19 Nrd1 Pace4 Park2 Pep4 Plau Pmpcb Prss11 Rnf11 Serpinb1b Tgm2 Tinag Trfr2 Uqcrc1 Uqcrc2 Usp2
294	GO:0006333 [8]: chromatin assembly or disassembly	2	2	832	82	11713	-3.76	0.0	0.02	0.0	Cbx4 Cbx7
295	GO:0016043 [4]: cell organization and biogenesis	58	58	776	825	10970	-3.76	0.0	0.62	0.26	1700020C11Rik 2400002F11Rik Abcd3 Acta1 Actc1 Arhgap5 Arhgap6 Bmi1 Cbx4 Cbx7 Cish Ehd1 Fhl1 Gnpat Gpx4 Gsn Htra3 Igfbp6 Igfbp7 Ilk Itga7 Kif5c Kifap3 Mfn2 Mid1ip1 Mrpl30 Myh11 Myh6 Myh7 Myh8 Myl1 Myl2 Myl4 Mylpf Myo1c Nrap Palm Pclo Pex13 Pex16 Ppp6c Prdx5 Prss11 Pxmp2 Rnf30 Rpl5 Scp2 Sgcd Smarca1 Smarcd3 Tagln Tekt1 Tmod1 Tmod2 Tmod4 Trub2 Tuba1 Tuba8
296	GO:0007028 [5]: cytoplasm organization and biogenesis	3	3	831	99	11696	-3.78	0.0	0.03	0.0	2400002F11Rik Mrpl30 Rpl5
297	GO:0007200 [7]: G-protein signaling, coupled to IP3 second messenger (phospholipase C activating)	4	4	830	21	11774	-3.8	0.0	2.54	1.12	Cish Ptger3 Tgm2 Trpc6
298	GO:0042110 [7]: T-cell activation	6	6	828	42	11753	-3.8	0.0	2.36	0.99	Cd1d1 Cd28 Cxcl12 H2-Oa Il15 Il7
299	GO:0045045 [5]: secretory pathway	3	3	831	98	11697	-3.82	0.0	0.03	0.0	Pclo Sec15l1 Stx18
300	GO:0006996 [5]: organelle organization and biogenesis	48	48	786	699	11096	-3.84	0.0	0.51	0.21	1700020C11Rik 2400002F11Rik Abcd3 Acta1 Actc1 Arhgap6 Bmi1 Cbx4 Cbx7 Ehd1 Gpx4 Gsn Ilk Kif5c Kifap3 Mfn2 Mid1ip1 Mrpl30 Myh11 Myh6 Myh7 Myh8 Myl1 Myl2 Myl4 Mylpf Myo1c Nrap Palm Pclo Pex13 Pex16 Prdx5 Pxmp2 Rnf30 Rpl5 Scp2 Sgcd Smarca1 Smarcd3 Tagln Tekt1 Tmod1 Tmod2 Tmod4 Trub2 Tuba1 Tuba8
301	GO:0050793 [3]: regulation of development	14	14	820	144	11651	-3.86	0.0	1.83	0.81	Cd1d1 Cish H2-Oa Htra3 Igfbp6 Igfbp7 Il15 Il7 Lama1 Npy1r Nrp1 Prss11 Stat5a Tkt
302	GO:0009309 [6]: amine biosynthesis	6	6	828	43	11752	-3.86	0.0	2.28	0.92	Ak3l1 Bcat2 Glul Prodh Psph Tph1
303	GO:0016481 [7]: negative regulation of transcription	4	4	830	113	11682	-3.87	0.0	0.05	0.0	Drap1 Id1 Wbscr14 id3
304	GO:0006805 [5]: xenobiotic metabolism	4	4	830	22	11773	-3.89	0.0	2.42	1.04	Abhd6 Akr1c12 Comt Ephx2
305	GO:0009410 [7]: response to xenobiotic stimulus	4	4	830	22	11773	-3.89	0.0	2.42	1.04	Abhd6 Akr1c12 Comt Ephx2
306	GO:0046907 [5]: intracellular transport	34	34	800	440	11355	-3.9	0.0	1.1	0.52	AI317395 Ap4s1 Arfl4 Arl4 Bcap31 Eda Ehd1 Epim Esrrb Etfb Fmr1 Gstk1 Hsd17b4 Hspa9a Kif5c Kpna4 Mlycd Pex13 Ppp1r3c Ramp2 Sara2 Slc25a4 Stx18 Sytl2 Timm13a Timm44 Tomm7 Tuba1 Tuba8 Ucp1 Ucp3 Vti1b Ywhab Ywhag
307	GO:0006886 [6]: intracellular protein transport	26	26	808	318	11477	-3.9	0.0	1.33	0.61	AI317395 Ap4s1 Arfl4 Arl4 Bcap31 Eda Epim Esrrb Etfb Gstk1 Hsd17b4 Hspa9a Kpna4 Mlycd Pex13 Ppp1r3c Ramp2 Sara2 Stx18 Sytl2 Timm13a Timm44 Tomm7 Vti1b Ywhab Ywhag
308	GO:0009059 [5]: macromolecule biosynthesis	32	32	802	497	11298	-3.9	0.0	0.32	0.13	1110059F07Rik 4930517K11Rik Acdc Aco1 Adamts5 Angptl2 B3galt1 B3galt2 Cd1d1 Cd209b Eif4e3 Eif4ebp1 Gbe1 Gfpt2 Gnpnat1 Gpd2 Gyg1 Gys2 Mknk2 Mrpl51 Pck1 Pcx Phkg1 Ppp1r3c Psen2 Rpl5 Slc30a9 Smarcd3 St3gal4 St6galnac5 St8sia2 St8sia4
309	GO:0006812 [6]: cation transport	28	28	806	349	11446	-3.91	0.0	1.26	0.59	Atp2a2 Atp5a1 Atp5c1 Atp5e Atp5g3 Atp5h Atp5j Atp5j2 Atp5k Atp5o Atp6v1d B430218L07Rik Cacna1s Camk2b Camk2d Camk2g Fxyd2 Heph Kcna1 Kcna5 Kcnk2 Kcnk3 Pkd2l2 Slc22a3 Slc22a4 Slc24a3 Slc5a6 Trpc6
310	GO:0042430 [6]: indole and derivative metabolism	2	2	832	5	11790	-3.93	0.0	2.61	1.19	Indo Tph1
311	GO:0042434 [7]: indole derivative metabolism	2	2	832	5	11790	-3.93	0.0	2.61	1.19	Indo Tph1
312	GO:0042692 [4]: muscle cell differentiation	2	2	832	5	11790	-3.93	0.0	2.61	1.19	Kras Qk
313	GO:0006098 [8]: pentose-phosphate shunt	2	2	832	5	11790	-3.93	0.0	2.61	1.19	Hibadh Taldo1
314	GO:0006559 [8]: L-phenylalanine catabolism	2	2	832	5	11790	-3.93	0.0	2.61	1.19	Fah Gstz1
315	GO:0006560 [8]: proline metabolism	2	2	832	5	11790	-3.93	0.0	2.61	1.19	Aldh4a1 Prodh
316	GO:0006586 [7]: indolalkylamine metabolism	2	2	832	5	11790	-3.93	0.0	2.61	1.19	Indo Tph1
317	GO:0006740 [10]: NADPH regeneration	2	2	832	5	11790	-3.93	0.0	2.61	1.19	Hibadh Taldo1
318	GO:0007631 [3]: feeding behavior	2	2	832	5	11790	-3.93	0.0	2.61	1.19	Calca Npy1r
319	GO:0042221 [6]: response to chemical substance	19	19	815	217	11578	-3.93	0.0	1.53	0.7	9530051K01Rik Abhd6 Akr1c12 Ccl11 Ccl19 Ccl24 Ccl5 Cmkor1 Comt Creb3 Cxcl12 Cxcl13 Cxcl15 Cxcl4 Cxcr3 Ephx2 Lactb Pon1 Utrn
320	GO:0009589 [8]: detection of UV	1	1	833	0	11795	-3.94	0.0	2.72	1.26	Fech
321	GO:0009743 [5]: response to carbohydrate stimulus	1	1	833	0	11795	-3.94	0.0	2.72	1.26	Acdc
322	GO:0009746 [6]: response to hexose stimulus	1	1	833	0	11795	-3.94	0.0	2.72	1.26	Acdc
323	GO:0009749 [7]: response to glucose stimulus	1	1	833	0	11795	-3.94	0.0	2.72	1.26	Acdc
324	GO:0018158 [8]: protein amino acid oxidation	1	1	833	0	11795	-3.94	0.0	2.72	1.26	Msra
325	GO:0018159 [9]: peptidyl-methionine oxidation	1	1	833	0	11795	-3.94	0.0	2.72	1.26	Msra
326	GO:0018206 [9]: peptidyl-methionine modification	1	1	833	0	11795	-3.94	0.0	2.72	1.26	Msra
327	GO:0019433 [8]: triacylglycerol catabolism	1	1	833	0	11795	-3.94	0.0	2.72	1.26	Lipe
328	GO:0030146 [5]: diuresis	1	1	833	0	11795	-3.94	0.0	2.72	1.26	Ptger3
329	GO:0030322 [6]: stabilization of membrane potential	1	1	833	0	11795	-3.94	0.0	2.72	1.26	Kcnk2
330	GO:0042311 [6]: vasodilation	1	1	833	0	11795	-3.94	0.0	2.72	1.26	Cav1
331	GO:0042312 [5]: regulation of vasodilation	1	1	833	0	11795	-3.94	0.0	2.72	1.26	Cav1
332	GO:0042759 [8]: long-chain fatty acid biosynthesis	1	1	833	0	11795	-3.94	0.0	2.72	1.26	Fads1
333	GO:0044269 [6]: glycerol ether catabolism	1	1	833	0	11795	-3.94	0.0	2.72	1.26	Lipe
334	GO:0045062 [6]: extrathymic T-cell selection	1	1	833	0	11795	-3.94	0.0	2.72	1.26	Il15
335	GO:0045721 [7]: negative regulation of gluconeogenesis	1	1	833	0	11795	-3.94	0.0	2.72	1.26	Acdc
336	GO:0045907 [6]: positive regulation of vasoconstriction	1	1	833	0	11795	-3.94	0.0	2.72	1.26	Cav1
337	GO:0045908 [6]: negative regulation of vasodilation	1	1	833	0	11795	-3.94	0.0	2.72	1.26	Cav1
338	GO:0045912 [6]: negative regulation of carbohydrate metabolism	1	1	833	0	11795	-3.94	0.0	2.72	1.26	Acdc
339	GO:0045932 [5]: negative regulation of muscle contraction	1	1	833	0	11795	-3.94	0.0	2.72	1.26	Calca
340	GO:0045986 [6]: negative regulation of smooth muscle contraction	1	1	833	0	11795	-3.94	0.0	2.72	1.26	Calca
341	GO:0046173 [7]: polyol biosynthesis	1	1	833	0	11795	-3.94	0.0	2.72	1.26	Pck1
342	GO:0046327 [8]: glycerol biosynthesis from pyruvate	1	1	833	0	11795	-3.94	0.0	2.72	1.26	Pck1
343	GO:0046340 [8]: diacylglycerol catabolism	1	1	833	0	11795	-3.94	0.0	2.72	1.26	Lipe
344	GO:0046461 [7]: neutral lipid catabolism	1	1	833	0	11795	-3.94	0.0	2.72	1.26	Lipe
345	GO:0046462 [7]: monoacylglycerol metabolism	1	1	833	0	11795	-3.94	0.0	2.72	1.26	Mogat2
346	GO:0046464 [7]: acylglycerol catabolism	1	1	833	0	11795	-3.94	0.0	2.72	1.26	Lipe
347	GO:0046485 [6]: ether lipid metabolism	1	1	833	0	11795	-3.94	0.0	2.72	1.26	Gnpat
348	GO:0046503 [7]: glycerolipid catabolism	1	1	833	0	11795	-3.94	0.0	2.72	1.26	Lipe
349	GO:0046677 [8]: response to antibiotic	1	1	833	0	11795	-3.94	0.0	2.72	1.26	Lactb
350	GO:0048010 [8]: vascular endothelial growth factor receptor signaling pathway	1	1	833	0	11795	-3.94	0.0	2.72	1.26	Nrp1
351	GO:0050691 [8]: regulation of antiviral response by host	1	1	833	0	11795	-3.94	0.0	2.72	1.26	Il15
352	GO:0050847 [8]: progesterone receptor signaling pathway	1	1	833	0	11795	-3.94	0.0	2.72	1.26	Bteb1
353	GO:0000303 [8]: response to superoxide	1	1	833	0	11795	-3.94	0.0	2.72	1.26	Ucp3
354	GO:0001561 [8]: fatty acid alpha-oxidation	1	1	833	0	11795	-3.94	0.0	2.72	1.26	Phyh
355	GO:0001660 [5]: fever	1	1	833	0	11795	-3.94	0.0	2.72	1.26	Ptger3
356	GO:0001866 [7]: NK T-cell proliferation	1	1	833	0	11795	-3.94	0.0	2.72	1.26	Il15
357	GO:0001887 [6]: selenium metabolism	1	1	833	0	11795	-3.94	0.0	2.72	1.26	Sepp1
358	GO:0006083 [7]: acetate metabolism	1	1	833	0	11795	-3.94	0.0	2.72	1.26	Aspa
359	GO:0006106 [7]: fumarate metabolism	1	1	833	0	11795	-3.94	0.0	2.72	1.26	Fh1
360	GO:0006111 [7]: regulation of gluconeogenesis	1	1	833	0	11795	-3.94	0.0	2.72	1.26	Acdc
361	GO:0006113 [7]: fermentation	1	1	833	0	11795	-3.94	0.0	2.72	1.26	Pck1
362	GO:0006114 [8]: glycerol biosynthesis	1	1	833	0	11795	-3.94	0.0	2.72	1.26	Pck1
363	GO:0006531 [8]: aspartate metabolism	1	1	833	0	11795	-3.94	0.0	2.72	1.26	Aspa
364	GO:0006533 [9]: aspartate catabolism	1	1	833	0	11795	-3.94	0.0	2.72	1.26	Aspa
365	GO:0006551 [8]: leucine metabolism	1	1	833	0	11795	-3.94	0.0	2.72	1.26	Mccc1
366	GO:0006552 [9]: leucine catabolism	1	1	833	0	11795	-3.94	0.0	2.72	1.26	Mccc1
367	GO:0006573 [8]: valine metabolism	1	1	833	0	11795	-3.94	0.0	2.72	1.26	Hibadh
368	GO:0006636 [7]: fatty acid desaturation	1	1	833	0	11795	-3.94	0.0	2.72	1.26	Fads1
369	GO:0006768 [6]: biotin metabolism	1	1	833	0	11795	-3.94	0.0	2.72	1.26	Pcca
370	GO:0007258 [9]: JUN phosphorylation	1	1	833	0	11795	-3.94	0.0	2.72	1.26	Mapk8ip1
371	GO:0007354 [7]: zygotic determination of anterior/posterior axis, embryo	1	1	833	0	11795	-3.94	0.0	2.72	1.26	Pace4
372	GO:0007403 [6]: glial cell fate determination	1	1	833	0	11795	-3.94	0.0	2.72	1.26	Ntf3
373	GO:0007522 [6]: visceral muscle development	1	1	833	0	11795	-3.94	0.0	2.72	1.26	Myh6
374	GO:0008210 [6]: estrogen metabolism	1	1	833	0	11795	-3.94	0.0	2.72	1.26	H2-Ke6
375	GO:0008300 [7]: isoprenoid catabolism	1	1	833	0	11795	-3.94	0.0	2.72	1.26	Amacr
376	GO:0008611 [7]: ether lipid biosynthesis	1	1	833	0	11795	-3.94	0.0	2.72	1.26	Gnpat
377	GO:0009060 [8]: aerobic respiration	1	1	833	0	11795	-3.94	0.0	2.72	1.26	Sdhb
378	GO:0009399 [5]: nitrogen fixation	1	1	833	0	11795	-3.94	0.0	2.72	1.26	Glul
379	GO:0009890 [6]: negative regulation of biosynthesis	3	3	831	13	11782	-3.94	0.0	2.47	1.08	Acdc Cav1 Eif4ebp1
380	GO:0046777 [9]: autophosphorylation	3	3	831	13	11782	-3.94	0.0	2.47	1.08	Camk2b Camk2d Camk2g
381	GO:0009069 [7]: serine family amino acid metabolism	3	3	831	13	11782	-3.94	0.0	2.47	1.08	Cdo1 Gldc Psph
382	GO:0008104 [4]: protein localization	31	31	803	478	11317	-3.95	0.0	0.34	0.13	AI317395 Ap4s1 Arfl4 Arl4 Bcap31 Clpx Eda Epim Esrrb Etfb Gstk1 Hsd17b4 Hspa9a Immp2l Kpna4 Mlycd Pex13 Ppp1r3c Rab5a Ramp2 Rsb30 Sara2 Sec15l1 Stx18 Sytl2 Timm13a Timm44 Tomm7 Vti1b Ywhab Ywhag
383	GO:0045184 [5]: establishment of protein localization	30	30	804	460	11335	-3.98	0.0	0.36	0.13	AI317395 Ap4s1 Arfl4 Arl4 Bcap31 Clpx Eda Epim Esrrb Etfb Gstk1 Hsd17b4 Hspa9a Kpna4 Mlycd Pex13 Ppp1r3c Rab5a Ramp2 Rsb30 Sara2 Sec15l1 Stx18 Sytl2 Timm13a Timm44 Tomm7 Vti1b Ywhab Ywhag
384	GO:0015672 [7]: monovalent inorganic cation transport	18	18	816	206	11589	-3.98	0.0	1.49	0.69	Atp5a1 Atp5c1 Atp5e Atp5g3 Atp5h Atp5j Atp5j2 Atp5k Atp5o Atp6v1d Fxyd2 Kcna1 Kcna5 Kcnk2 Kcnk3 Slc22a4 Slc24a3 Slc5a6
385	GO:0030001 [7]: metal ion transport	16	16	818	282	11513	-3.99	0.0	0.18	0.05	Atp2a2 B430218L07Rik Cacna1s Camk2b Camk2d Camk2g Fxyd2 Heph Kcna1 Kcna5 Kcnk2 Kcnk3 Slc22a4 Slc24a3 Slc5a6 Trpc6
386	GO:0015031 [5]: protein transport	30	30	804	456	11339	-4.0	0.0	0.39	0.15	AI317395 Ap4s1 Arfl4 Arl4 Bcap31 Clpx Eda Epim Esrrb Etfb Gstk1 Hsd17b4 Hspa9a Kpna4 Mlycd Pex13 Ppp1r3c Rab5a Ramp2 Rsb30 Sara2 Sec15l1 Stx18 Sytl2 Timm13a Timm44 Tomm7 Vti1b Ywhab Ywhag
387	GO:0006816 [8]: calcium ion transport	8	8	826	70	11725	-4.01	0.0	1.95	0.84	Atp2a2 B430218L07Rik Cacna1s Camk2b Camk2d Camk2g Slc24a3 Trpc6
388	GO:0045935 [6]: positive regulation of nucleobase, nucleoside, nucleotide and nucleic acid metabolism	3	3	831	93	11702	-4.01	0.0	0.04	0.0	Ebf1 Ebf2 Ntf3
389	GO:0009628 [5]: response to abiotic stimulus	27	27	807	345	11450	-4.01	0.0	1.1	0.52	9530051K01Rik Abhd6 Akr1c12 Ccl11 Ccl19 Ccl24 Ccl5 Cmkor1 Comt Creb3 Cryab Cxcl12 Cxcl13 Cxcl15 Cxcl4 Cxcr3 Dnaja1 Ephx2 Fech Hspa1l Hspa9a Lactb Ndufb9 Opn3 Pon1 Snai2 Utrn
390	GO:0016567 [9]: protein ubiquitination	11	11	823	110	11685	-4.03	0.0	1.74	0.81	Amfr Birc3 Bmi1 Dtx1 Dtx2 Fbxo9 Rfwd2 Rnf11 Rnf14 Wwp1 Zfp364
391	GO:0045941 [7]: positive regulation of transcription	3	3	831	92	11703	-4.05	0.0	0.05	0.0	Ebf1 Ebf2 Ntf3
392	GO:0045944 [9]: positive regulation of transcription from Pol II promoter	1	1	833	58	11737	-4.05	0.0	0.02	0.0	Ntf3
393	GO:0009408 [5]: response to heat	4	4	830	24	11771	-4.07	0.0	2.21	0.92	Cryab Dnaja1 Hspa1l Hspa9a
394	GO:0006468 [8]: protein amino acid phosphorylation	30	30	804	434	11361	-4.07	0.0	0.55	0.22	2410001H17Rik Aatk Akt2 Alpk3 Axl Camk2b Camk2d Camk2g Cd2 Dapk2 Dm15 Frap1 Ilk Jak1 Lck Map3k6 Mapk8ip1 Mknk2 Nek7 Npr1 Pace4 Pdgfd Pdk4 Phkg1 Pink1 Prkcm Snrk Stk23 Tek Txk
395	GO:0000074 [6]: regulation of cell cycle	15	15	819	260	11535	-4.1	0.0	0.21	0.06	Akt2 Atf5 Axl BC024139 Cables1 Ccnd2 Cdkn1c E2f6 Figf Kras Pmp22 Reck Rras Sspn Vegfb
396	GO:0043066 [7]: negative regulation of apoptosis	7	7	827	60	11735	-4.12	0.0	1.88	0.81	Angptl4 Apip Atf5 Birc3 Il7 Mapk8ip1 Snai2
397	GO:0046467 [7]: membrane lipid biosynthesis	5	5	829	36	11759	-4.13	0.0	2.03	0.9	Agpat1 Agpat3 Gnpat Lass4 Lpgat1
398	GO:0016049 [4]: cell growth	6	6	828	48	11747	-4.13	0.0	1.94	0.83	Cish Fhl1 Htra3 Igfbp6 Igfbp7 Prss11
399	GO:0006959 [5]: humoral immune response	7	7	827	149	11646	-4.14	0.0	0.11	0.01	Adn Bmi1 C1r C2 Cd1d1 Cr2 Hc
400	GO:0019216 [5]: regulation of lipid metabolism	2	2	832	6	11789	-4.14	0.0	2.37	0.99	Acdc Cav1
401	GO:0006558 [7]: L-phenylalanine metabolism	2	2	832	6	11789	-4.14	0.0	2.37	0.99	Fah Gstz1
402	GO:0007204 [8]: cytosolic calcium ion concentration elevation	2	2	832	6	11789	-4.14	0.0	2.37	0.99	Ptger3 Trpc6
403	GO:0006767 [6]: water-soluble vitamin metabolism	4	4	830	25	11770	-4.15	0.0	2.11	0.92	Aldh9a1 Hibadh Pcca Taldo1
404	GO:0006958 [7]: complement activation, classical pathway	4	4	830	25	11770	-4.15	0.0	2.11	0.92	C1r C2 Cr2 Hc
405	GO:0043069 [6]: negative regulation of programmed cell death	7	7	827	61	11734	-4.16	0.0	1.83	0.81	Angptl4 Apip Atf5 Birc3 Il7 Mapk8ip1 Snai2
406	GO:0042254 [6]: ribosome biogenesis and assembly	3	3	831	89	11706	-4.16	0.0	0.05	0.0	2400002F11Rik Mrpl30 Rpl5
407	GO:0035282 [3]: segmentation	3	3	831	15	11780	-4.18	0.0	2.19	0.92	Meox2 Pace4 Pcdh8
408	GO:0006644 [7]: phospholipid metabolism	6	6	828	49	11746	-4.19	0.0	1.88	0.81	2810004N20Rik Agpat1 Agpat3 Gnpat Lpgat1 Smpd3
409	GO:0007160 [5]: cell-matrix adhesion	6	6	828	49	11746	-4.19	0.0	1.88	0.81	Arhgap6 Eda Itga7 Itgb7 Nid1 Tek
410	GO:0042981 [6]: regulation of apoptosis	16	16	818	191	11604	-4.19	0.0	1.23	0.58	Angptl4 Apip Atf5 Bcl2l13 Birc3 Bnip3 Card10 Casp9 Cd1d1 Cd28 Cd5 Cidec Il7 Lgals12 Mapk8ip1 Snai2
411	GO:0007267 [4]: cell-cell signaling	11	11	823	199	11596	-4.22	0.0	0.19	0.06	Chrna1 Comt Gabrb2 Hnmt Ltbp4 Lynx1 Ntf3 Pclo Tmod2 Tph1 Wnt4
412	GO:0043067 [5]: regulation of programmed cell death	16	16	818	194	11601	-4.23	0.0	1.16	0.53	Angptl4 Apip Atf5 Bcl2l13 Birc3 Bnip3 Card10 Casp9 Cd1d1 Cd28 Cd5 Cidec Il7 Lgals12 Mapk8ip1 Snai2
413	GO:0048015 [7]: phosphoinositide-mediated signaling	4	4	830	26	11769	-4.23	0.0	2.02	0.89	Cish Ptger3 Tgm2 Trpc6
414	GO:0030154 [3]: cell differentiation	22	22	812	308	11487	-4.23	0.0	0.67	0.28	AI586015 Bmp6 Cbfa2t3h Cd1d1 Cd28 Eda Fhl1 Gata2 H2-Oa Heph Hoxb5 Il15 Il7 Kras Mlf1 Myf6 Ndrg2 Ntf3 Psen2 Qk Stat5a Twist2
415	GO:0051242 [5]: positive regulation of cellular physiological process	14	14	820	164	11631	-4.24	0.0	1.25	0.59	Acdc Bnip3 Casp9 Cd1d1 Cd209b Cd28 Cd5 Cidec Cxcl12 Eda Il15 Il7 Ilk Lgals12
416	GO:0000278 [6]: mitotic cell cycle	6	6	828	130	11665	-4.24	0.0	0.11	0.02	Cables1 Camk2b Camk2d Camk2g Ppp6c Sycp3
417	GO:0006605 [7]: protein targeting	15	15	819	180	11615	-4.25	0.0	1.18	0.54	AI317395 Eda Esrrb Etfb Gstk1 Hsd17b4 Hspa9a Kpna4 Mlycd Pex13 Ppp1r3c Timm13a Timm44 Ywhab Ywhag
418	GO:0007399 [5]: neurogenesis	19	19	815	288	11507	-4.25	0.0	0.43	0.17	Aplp2 Bmi1 Cables1 Crym Cspg4 Cxcl12 Dab1 Fmr1 Foxd1 Kif5c Lrrk1 Mef2c Nrp1 Ntf3 Olig1 Qk Rtn4 Sepp1 Zic1
419	GO:0016192 [5]: vesicle-mediated transport	14	14	820	233	11562	-4.26	0.0	0.27	0.1	Ap4s1 Arfl4 Cav1 Cd209b Cd209d Ehd1 Ehd2 Ghr Gsn Pclo Pla2g1br Rab5a Sec15l1 Stx18
420	GO:0051240 [5]: positive regulation of organismal physiological process	6	6	828	51	11744	-4.27	0.0	1.76	0.81	Cav1 Cd1d1 Cd209b Cd28 Il15 Il7
421	GO:0009617 [6]: response to bacteria	2	2	832	70	11725	-4.27	0.0	0.05	0.0	Cd209b Defb1
422	GO:0050879 [4]: organismal movement	2	2	832	70	11725	-4.27	0.0	0.05	0.0	Dtnbp1 Opn3
423	GO:0030509 [9]: BMP signaling pathway	3	3	831	16	11779	-4.28	0.0	2.07	0.92	Bmp6 Prss11 Sitpec
424	GO:0006720 [6]: isoprenoid metabolism	3	3	831	16	11779	-4.28	0.0	2.07	0.92	Adh1 Aldh1a7 Amacr
425	GO:0043118 [4]: negative regulation of physiological process	17	17	817	262	11533	-4.29	0.0	0.4	0.16	Acdc Angptl4 Apip Atf5 Birc3 Calca Cav1 Drap1 Eif4ebp1 Id1 Il7 Mapk8ip1 Procr Snai2 Thbd Wbscr14 id3
426	GO:0007254 [8]: JNK cascade	4	4	830	27	11768	-4.29	0.0	1.93	0.83	Akt2 Dusp10 Map3k6 Mapk8ip1
427	GO:0008654 [8]: phospholipid biosynthesis	4	4	830	27	11768	-4.29	0.0	1.93	0.83	Agpat1 Agpat3 Gnpat Lpgat1
428	GO:0006956 [6]: complement activation	5	5	829	39	11756	-4.3	0.0	1.82	0.81	Adn C1r C2 Cr2 Hc
429	GO:0043119 [4]: positive regulation of physiological process	18	18	816	271	11524	-4.3	0.0	0.45	0.18	Acdc Bnip3 Casp9 Cav1 Cd1d1 Cd209b Cd28 Cd5 Cidec Cxcl12 Ebf1 Ebf2 Eda Il15 Il7 Ilk Lgals12 Ntf3
430	GO:0007417 [6]: central nervous system development	7	7	827	65	11730	-4.3	0.0	1.63	0.76	Aplp2 Bmi1 Cxcl12 Fmr1 Ntf3 Sepp1 Zic1
431	GO:0043085 [4]: positive regulation of enzyme activity	2	2	832	69	11726	-4.32	0.0	0.05	0.0	Cspg4 Map3k6
432	GO:0050881 [5]: musculoskeletal movement	2	2	832	69	11726	-4.32	0.0	0.05	0.0	Dtnbp1 Opn3
433	GO:0050885 [6]: regulation of balance	2	2	832	69	11726	-4.32	0.0	0.05	0.0	Dtnbp1 Opn3
434	GO:0050953 [6]: sensory perception of light	2	2	832	69	11726	-4.32	0.0	0.05	0.0	Dtnbp1 Opn3
435	GO:0050957 [6]: equilibrioception	2	2	832	69	11726	-4.32	0.0	0.05	0.0	Dtnbp1 Opn3
436	GO:0007601 [7]: visual perception	2	2	832	69	11726	-4.32	0.0	0.05	0.0	Dtnbp1 Opn3
437	GO:0006366 [8]: transcription from Pol II promoter	13	13	821	215	11580	-4.32	0.0	0.29	0.11	Atf5 Drap1 Foxd1 Id1 Irx4 Mef2c Ntf3 Sitpec Sox7 Tcfap2a Twist2 Wbscr14 id3
438	GO:0019438 [6]: aromatic compound biosynthesis	2	2	832	7	11788	-4.32	0.0	2.16	0.92	Mocs2 Qdpr
439	GO:0042102 [8]: positive regulation of T-cell proliferation	2	2	832	7	11788	-4.32	0.0	2.16	0.92	Cd28 Il15
440	GO:0042559 [7]: pteridine and derivative biosynthesis	2	2	832	7	11788	-4.32	0.0	2.16	0.92	Mocs2 Qdpr
441	GO:0006776 [7]: vitamin A metabolism	2	2	832	7	11788	-4.32	0.0	2.16	0.92	Aldh1a1 Aldh1a7
442	GO:0006957 [7]: complement activation, alternative pathway	2	2	832	7	11788	-4.32	0.0	2.16	0.92	Adn Hc
443	GO:0007026 [9]: microtubule stabilization	2	2	832	7	11788	-4.32	0.0	2.16	0.92	Mid1ip1 Rnf30
444	GO:0016055 [6]: Wnt receptor signaling pathway	3	3	831	84	11711	-4.33	0.0	0.07	0.0	Fzd4 Sfrp4 Wnt4
445	GO:0050865 [5]: regulation of cell activation	5	5	829	40	11755	-4.35	0.0	1.75	0.81	Cd1d1 Cd28 H2-Oa Il15 Il7
446	GO:0051249 [6]: regulation of lymphocyte activation	5	5	829	40	11755	-4.35	0.0	1.75	0.81	Cd1d1 Cd28 H2-Oa Il15 Il7
447	GO:0001558 [4]: regulation of cell growth	5	5	829	40	11755	-4.35	0.0	1.75	0.81	Cish Htra3 Igfbp6 Igfbp7 Prss11
448	GO:0006817 [8]: phosphate transport	5	5	829	40	11755	-4.35	0.0	1.75	0.81	Acdc Col4a1 Eda Fcna Marco
449	GO:0050790 [3]: regulation of enzyme activity	4	4	830	98	11697	-4.35	0.0	0.09	0.0	Arhgap6 Cspg4 Map3k6 Pkia
450	GO:0046651 [5]: lymphocyte proliferation	4	4	830	28	11767	-4.36	0.0	1.85	0.81	Cd28 Cxcl12 Il15 Il7
451	GO:0007046 [7]: ribosome biogenesis	3	3	831	83	11712	-4.36	0.0	0.07	0.0	2400002F11Rik Mrpl30 Rpl5
452	GO:0009893 [5]: positive regulation of metabolism	6	6	828	125	11670	-4.36	0.0	0.14	0.04	Acdc Cd1d1 Cd209b Ebf1 Ebf2 Ntf3
453	GO:0019226 [5]: transmission of nerve impulse	8	8	826	149	11646	-4.4	0.0	0.2	0.06	Chrna1 Comt Gabrb2 Hnmt Lynx1 Ntf3 Tmod2 Tph1
454	GO:0016477 [5]: cell migration	11	11	823	129	11666	-4.41	0.0	1.14	0.52	Cspg4 Cxcl12 Cxcl15 Dab1 Enpep Foxd1 Kif5c Lama1 Nrp1 Rtn4 Tek
455	GO:0042127 [5]: regulation of cell proliferation	6	6	828	123	11672	-4.41	0.0	0.15	0.04	Atf5 Cav1 Cd28 Il15 Il7 Ilk
456	GO:0050867 [6]: positive regulation of cell activation	4	4	830	29	11766	-4.42	0.0	1.77	0.81	Cd1d1 Cd28 Il15 Il7
457	GO:0051251 [7]: positive regulation of lymphocyte activation	4	4	830	29	11766	-4.42	0.0	1.77	0.81	Cd1d1 Cd28 Il15 Il7
458	GO:0009266 [6]: response to temperature	4	4	830	29	11766	-4.42	0.0	1.77	0.81	Cryab Dnaja1 Hspa1l Hspa9a
459	GO:0009892 [5]: negative regulation of metabolism	7	7	827	135	11660	-4.43	0.0	0.18	0.05	Acdc Cav1 Drap1 Eif4ebp1 Id1 Wbscr14 id3
460	GO:0030097 [5]: hemopoiesis	9	9	825	100	11695	-4.45	0.0	1.23	0.58	AI586015 Cbfa2t3h Cd1d1 Cd28 Cxcl15 H2-Oa Heph Il15 Il7
461	GO:0042098 [6]: T-cell proliferation	3	3	831	18	11777	-4.46	0.0	1.85	0.81	Cd28 Cxcl12 Il15
462	GO:0050670 [6]: regulation of lymphocyte proliferation	3	3	831	18	11777	-4.46	0.0	1.85	0.81	Cd28 Il15 Il7
463	GO:0009582 [6]: detection of abiotic stimulus	3	3	831	80	11715	-4.46	0.0	0.09	0.0	Fech Ndufb9 Opn3
464	GO:0042063 [6]: gliogenesis	2	2	832	8	11787	-4.48	0.0	1.98	0.87	Cspg4 Ntf3
465	GO:0042558 [6]: pteridine and derivative metabolism	2	2	832	8	11787	-4.48	0.0	1.98	0.87	Mocs2 Qdpr
466	GO:0051260 [8]: protein homooligomerization	2	2	832	8	11787	-4.48	0.0	1.98	0.87	Acdc Cav1
467	GO:0006739 [9]: NADPH metabolism	2	2	832	8	11787	-4.48	0.0	1.98	0.87	Hibadh Taldo1
468	GO:0009084 [8]: glutamine family amino acid biosynthesis	2	2	832	8	11787	-4.48	0.0	1.98	0.87	Glul Prodh
469	GO:0048066 [3]: pigmentation	4	4	830	30	11765	-4.48	0.0	1.69	0.81	Alad Alas1 Ddt Fech
470	GO:0007015 [9]: actin filament organization	4	4	830	30	11765	-4.48	0.0	1.69	0.81	Arhgap6 Tmod1 Tmod2 Tmod4
471	GO:0030098 [4]: lymphocyte differentiation	5	5	829	43	11752	-4.48	0.0	1.57	0.72	Cd1d1 Cd28 H2-Oa Il15 Il7
472	GO:0007017 [7]: microtubule-based process	7	7	827	131	11664	-4.5	0.0	0.21	0.06	Kif5c Kifap3 Mid1ip1 Rnf30 Tekt1 Tuba1 Tuba8
473	GO:0045786 [7]: negative regulation of cell cycle	1	1	833	49	11746	-4.5	0.0	0.03	0.0	Reck
474	GO:0050954 [6]: sensory perception of mechanical stimulus	1	1	833	49	11746	-4.5	0.0	0.03	0.0	Ndufb9
475	GO:0050982 [7]: detection of mechanical stimulus	1	1	833	49	11746	-4.5	0.0	0.03	0.0	Ndufb9
476	GO:0008285 [6]: negative regulation of cell proliferation	1	1	833	49	11746	-4.5	0.0	0.03	0.0	Cav1
477	GO:0006813 [8]: potassium ion transport	6	6	828	118	11677	-4.51	0.0	0.18	0.05	Fxyd2 Kcna1 Kcna5 Kcnk2 Kcnk3 Slc24a3
478	GO:0007507 [5]: heart development	6	6	828	58	11737	-4.52	0.0	1.4	0.66	Alpk3 Casq2 Hand2 Id1 Nrp1 id3
479	GO:0007167 [6]: enzyme linked receptor protein signaling pathway	12	12	822	166	11629	-4.52	0.0	0.67	0.28	AI586015 Bmp6 Bmp8a Cspg4 Eif4ebp1 Ltbp4 Nrp1 Pace4 Prss11 Ptprcap Sitpec Zfp106
480	GO:0006643 [6]: membrane lipid metabolism	7	7	827	73	11722	-4.52	0.0	1.29	0.59	2810004N20Rik Agpat1 Agpat3 Gnpat Lass4 Lpgat1 Smpd3
481	GO:0016125 [6]: sterol metabolism	5	5	829	44	11751	-4.53	0.0	1.51	0.69	Hmgcs1 Lipe Pmvk Pon1 Sc5d
482	GO:0006357 [8]: regulation of transcription from Pol II promoter	12	12	822	171	11624	-4.53	0.0	0.59	0.24	Atf5 Drap1 Foxd1 Id1 Irx4 Ntf3 Sitpec Sox7 Tcfap2a Twist2 Wbscr14 id3
483	GO:0030334 [6]: regulation of cell migration	4	4	830	31	11764	-4.53	0.0	1.62	0.76	Cxcl12 Lama1 Rtn4 Tek
484	GO:0051270 [5]: regulation of cell motility	4	4	830	31	11764	-4.53	0.0	1.62	0.76	Cxcl12 Lama1 Rtn4 Tek
485	GO:0015674 [7]: di-, tri-valent inorganic cation transport	9	9	825	106	11689	-4.54	0.0	1.05	0.49	Atp2a2 B430218L07Rik Cacna1s Camk2b Camk2d Camk2g Heph Slc24a3 Trpc6
486	GO:0019953 [4]: sexual reproduction	11	11	823	145	11650	-4.55	0.0	0.78	0.35	Acox1 Afp Bmp8a Cxcl12 Frap1 Gpx4 Hspa1l Qk Sepp1 Tkt Wnt4
487	GO:0000003 [3]: reproduction	11	11	823	145	11650	-4.55	0.0	0.78	0.35	Acox1 Afp Bmp8a Cxcl12 Frap1 Gpx4 Hspa1l Qk Sepp1 Tkt Wnt4
488	GO:0000902 [4]: cellular morphogenesis	11	11	823	145	11650	-4.55	0.0	0.78	0.35	Arhgap5 Cish Fhl1 Htra3 Igfbp6 Igfbp7 Ilk Itga7 Palm Ppp6c Prss11
489	GO:0007515 [5]: lymph gland development	3	3	831	19	11776	-4.55	0.0	1.75	0.81	Cxcl13 Il15 Ltb
490	GO:0046649 [6]: lymphocyte activation	8	8	826	90	11705	-4.55	0.0	1.14	0.52	Cd1d1 Cd28 Cr2 Cxcl12 H2-Oa Il15 Il7 Ms4a1
491	GO:0050878 [4]: regulation of body fluids	5	5	829	45	11750	-4.55	0.0	1.46	0.69	Anxa5 Fgb Procr Ptger3 Thbd
492	GO:0015860 [7]: purine nucleoside transport	1	1	833	1	11794	-4.56	0.0	2.06	0.92	Slc28a2
493	GO:0016045 [6]: detection of bacteria	1	1	833	1	11794	-4.56	0.0	2.06	0.92	Cd209b
494	GO:0016046 [6]: detection of fungi	1	1	833	1	11794	-4.56	0.0	2.06	0.92	Cd209b
495	GO:0019441 [9]: tryptophan catabolism to kynurenine	1	1	833	1	11794	-4.56	0.0	2.06	0.92	Indo
496	GO:0019448 [9]: L-cysteine catabolism	1	1	833	1	11794	-4.56	0.0	2.06	0.92	Cdo1
497	GO:0019452 [8]: L-cysteine catabolism to taurine	1	1	833	1	11794	-4.56	0.0	2.06	0.92	Cdo1
498	GO:0019530 [7]: taurine metabolism	1	1	833	1	11794	-4.56	0.0	2.06	0.92	Cdo1
499	GO:0030497 [8]: fatty acid elongation	1	1	833	1	11794	-4.56	0.0	2.06	0.92	Elovl6
500	GO:0030518 [7]: steroid hormone receptor signaling pathway	1	1	833	1	11794	-4.56	0.0	2.06	0.92	Bteb1
501	GO:0042097 [7]: interleukin-4 biosynthesis	1	1	833	1	11794	-4.56	0.0	2.06	0.92	Cd1d1
502	GO:0042346 [9]: positive regulation of NF-kappaB-nucleus import	1	1	833	1	11794	-4.56	0.0	2.06	0.92	Eda
503	GO:0042427 [7]: serotonin biosynthesis	1	1	833	1	11794	-4.56	0.0	2.06	0.92	Tph1
504	GO:0042428 [6]: serotonin metabolism	1	1	833	1	11794	-4.56	0.0	2.06	0.92	Tph1
505	GO:0042448 [7]: progesterone metabolism	1	1	833	1	11794	-4.56	0.0	2.06	0.92	Afp
506	GO:0042993 [9]: positive regulation of transcription factor-nucleus import	1	1	833	1	11794	-4.56	0.0	2.06	0.92	Eda
507	GO:0043255 [6]: regulation of carbohydrate biosynthesis	1	1	833	1	11794	-4.56	0.0	2.06	0.92	Acdc
508	GO:0045019 [7]: negative regulation of nitric oxide biosynthesis	1	1	833	1	11794	-4.56	0.0	2.06	0.92	Cav1
509	GO:0045078 [9]: positive regulation of interferon-gamma biosynthesis	1	1	833	1	11794	-4.56	0.0	2.06	0.92	Cd1d1
510	GO:0045402 [8]: regulation of interleukin-4 biosynthesis	1	1	833	1	11794	-4.56	0.0	2.06	0.92	Cd1d1
511	GO:0045404 [9]: positive regulation of interleukin-4 biosynthesis	1	1	833	1	11794	-4.56	0.0	2.06	0.92	Cd1d1
512	GO:0045785 [5]: positive regulation of cell adhesion	1	1	833	1	11794	-4.56	0.0	2.06	0.92	Tnxb
513	GO:0045834 [6]: positive regulation of lipid metabolism	1	1	833	1	11794	-4.56	0.0	2.06	0.92	Acdc
514	GO:0045923 [7]: positive regulation of fatty acid metabolism	1	1	833	1	11794	-4.56	0.0	2.06	0.92	Acdc
515	GO:0045947 [9]: negative regulation of translational initiation	1	1	833	1	11794	-4.56	0.0	2.06	0.92	Eif4ebp1
516	GO:0046326 [7]: positive regulation of glucose import	1	1	833	1	11794	-4.56	0.0	2.06	0.92	Acdc
517	GO:0046439 [8]: L-cysteine metabolism	1	1	833	1	11794	-4.56	0.0	2.06	0.92	Cdo1
518	GO:0048041 [6]: focal adhesion formation	1	1	833	1	11794	-4.56	0.0	2.06	0.92	Arhgap6
519	GO:0048284 [6]: organelle fusion	1	1	833	1	11794	-4.56	0.0	2.06	0.92	Mfn2
520	GO:0050688 [7]: regulation of antiviral response	1	1	833	1	11794	-4.56	0.0	2.06	0.92	Il15
521	GO:0051132 [8]: NK T-cell activation	1	1	833	1	11794	-4.56	0.0	2.06	0.92	Cd1d1
522	GO:0051133 [8]: regulation of NK T-cell activation	1	1	833	1	11794	-4.56	0.0	2.06	0.92	Cd1d1
523	GO:0051135 [9]: positive regulation of NK T-cell activation	1	1	833	1	11794	-4.56	0.0	2.06	0.92	Cd1d1
524	GO:0000273 [6]: lipoic acid metabolism	1	1	833	1	11794	-4.56	0.0	2.06	0.92	Lias
525	GO:0000288 [8]: mRNA catabolism, deadenylylation-dependent decay	1	1	833	1	11794	-4.56	0.0	2.06	0.92	Auh
526	GO:0000305 [7]: response to oxygen radicals	1	1	833	1	11794	-4.56	0.0	2.06	0.92	Ucp3
527	GO:0001676 [7]: long-chain fatty acid metabolism	1	1	833	1	11794	-4.56	0.0	2.06	0.92	Fads1
528	GO:0001879 [7]: detection of yeast	1	1	833	1	11794	-4.56	0.0	2.06	0.92	Cd209b
529	GO:0001913 [7]: T-cell mediated cytotoxicity	1	1	833	1	11794	-4.56	0.0	2.06	0.92	Cd1d1
530	GO:0001914 [8]: regulation of T-cell mediated cytotoxicity	1	1	833	1	11794	-4.56	0.0	2.06	0.92	Cd1d1
531	GO:0001916 [9]: positive regulation of T-cell mediated cytotoxicity	1	1	833	1	11794	-4.56	0.0	2.06	0.92	Cd1d1
532	GO:0006003 [9]: fructose 2,6-bisphosphate metabolism	1	1	833	1	11794	-4.56	0.0	2.06	0.92	Pfkfb3
533	GO:0006042 [8]: glucosamine biosynthesis	1	1	833	1	11794	-4.56	0.0	2.06	0.92	Gnpnat1
534	GO:0006045 [9]: N-acetylglucosamine biosynthesis	1	1	833	1	11794	-4.56	0.0	2.06	0.92	Gnpnat1
535	GO:0006048 [8]: UDP-N-acetylglucosamine biosynthesis	1	1	833	1	11794	-4.56	0.0	2.06	0.92	Gnpnat1
536	GO:0006101 [7]: citrate metabolism	1	1	833	1	11794	-4.56	0.0	2.06	0.92	Aco2
537	GO:0006109 [5]: regulation of carbohydrate metabolism	1	1	833	1	11794	-4.56	0.0	2.06	0.92	Acdc
538	GO:0006428 [9]: isoleucyl-tRNA aminoacylation	1	1	833	1	11794	-4.56	0.0	2.06	0.92	1110059F07Rik
539	GO:0006537 [9]: glutamate biosynthesis	1	1	833	1	11794	-4.56	0.0	2.06	0.92	Prodh
540	GO:0006587 [8]: serotonin biosynthesis from tryptophan	1	1	833	1	11794	-4.56	0.0	2.06	0.92	Tph1
541	GO:0007274 [7]: neuromuscular synaptic transmission	1	1	833	1	11794	-4.56	0.0	2.06	0.92	Ntf3
542	GO:0007527 [7]: adult somatic muscle development	1	1	833	1	11794	-4.56	0.0	2.06	0.92	Utrn
543	GO:0008053 [7]: mitochondrial fusion	1	1	833	1	11794	-4.56	0.0	2.06	0.92	Mfn2
544	GO:0008347 [6]: glia cell migration	1	1	833	1	11794	-4.56	0.0	2.06	0.92	Cspg4
545	GO:0008354 [6]: germ cell migration	1	1	833	1	11794	-4.56	0.0	2.06	0.92	Cxcl12
546	GO:0009082 [8]: branched chain family amino acid biosynthesis	1	1	833	1	11794	-4.56	0.0	2.06	0.92	Bcat2
547	GO:0009093 [8]: cysteine catabolism	1	1	833	1	11794	-4.56	0.0	2.06	0.92	Cdo1
548	GO:0009105 [7]: lipoic acid biosynthesis	1	1	833	1	11794	-4.56	0.0	2.06	0.92	Lias
549	GO:0009106 [7]: lipoate metabolism	1	1	833	1	11794	-4.56	0.0	2.06	0.92	Lias
550	GO:0009107 [8]: lipoate biosynthesis	1	1	833	1	11794	-4.56	0.0	2.06	0.92	Lias
551	GO:0006928 [4]: cell motility	11	11	823	156	11639	-4.56	0.0	0.6	0.25	Cspg4 Cxcl12 Cxcl15 Dab1 Enpep Foxd1 Kif5c Lama1 Nrp1 Rtn4 Tek
552	GO:0042592 [3]: homeostasis	6	6	828	115	11680	-4.57	0.0	0.2	0.06	Acdc Aco1 Kcnk2 Ptger3 Slc24a3 Trfr2
553	GO:0007548 [3]: sex differentiation	4	4	830	32	11763	-4.58	0.0	1.55	0.71	Afp Dmrt2 Hmgcs1 Wnt4
554	GO:0006486 [8]: protein amino acid glycosylation	6	6	828	60	11735	-4.58	0.0	1.31	0.59	B3galt1 Psen2 St3gal4 St6galnac5 St8sia2 St8sia4
555	GO:0007268 [6]: synaptic transmission	8	8	826	134	11661	-4.6	0.0	0.32	0.12	Chrna1 Comt Gabrb2 Hnmt Lynx1 Ntf3 Tmod2 Tph1
556	GO:0009615 [6]: response to virus	2	2	832	9	11786	-4.62	0.0	1.82	0.81	Il15 Klra8
557	GO:0042402 [7]: biogenic amine catabolism	2	2	832	9	11786	-4.62	0.0	1.82	0.81	Comt Indo
558	GO:0044242 [6]: cellular lipid catabolism	2	2	832	9	11786	-4.62	0.0	1.82	0.81	Amacr Lipe
559	GO:0046879 [4]: hormone secretion	2	2	832	9	11786	-4.62	0.0	1.82	0.81	Ltbp4 Pclo
560	GO:0051259 [7]: protein oligomerization	2	2	832	9	11786	-4.62	0.0	1.82	0.81	Acdc Cav1
561	GO:0016126 [7]: sterol biosynthesis	3	3	831	20	11775	-4.62	0.0	1.65	0.79	Hmgcs1 Pmvk Sc5d
562	GO:0006953 [5]: acute-phase response	3	3	831	20	11775	-4.62	0.0	1.65	0.79	Orm1 Orm2 Serpina1a
563	GO:0007409 [6]: axonogenesis	3	3	831	75	11720	-4.62	0.0	0.11	0.01	Foxd1 Kif5c Nrp1
564	GO:0007126 [8]: meiosis	1	1	833	46	11749	-4.64	0.0	0.04	0.0	Sycp3
565	GO:0016042 [5]: lipid catabolism	6	6	828	63	11732	-4.65	0.0	1.19	0.55	Adpn Amacr Apoc3 Lipe Lpl Pla2g2d
566	GO:0007179 [8]: transforming growth factor beta receptor signaling pathway	5	5	829	48	11747	-4.65	0.0	1.31	0.59	Bmp6 Bmp8a Ltbp4 Prss11 Sitpec
567	GO:0051243 [5]: negative regulation of cellular physiological process	8	8	826	128	11667	-4.65	0.0	0.38	0.15	Angptl4 Apip Atf5 Birc3 Cav1 Il7 Mapk8ip1 Snai2
568	GO:0035295 [3]: tube development	2	2	832	60	11735	-4.66	0.0	0.08	0.0	Fgf18 Hsd11b1
569	GO:0006820 [6]: anion transport	9	9	825	125	11670	-4.66	0.0	0.64	0.28	Acdc Clca3 Col4a1 Eda Fcna Gabrb2 Marco Ptger3 Slc16a1
570	GO:0045321 [5]: immune cell activation	8	8	826	99	11696	-4.66	0.0	0.89	0.38	Cd1d1 Cd28 Cr2 Cxcl12 H2-Oa Il15 Il7 Ms4a1
571	GO:0007276 [5]: gametogenesis	9	9	825	122	11673	-4.66	0.0	0.69	0.3	Acox1 Afp Bmp8a Cxcl12 Frap1 Gpx4 Hspa1l Qk Wnt4
572	GO:0001775 [4]: cell activation	8	8	826	100	11695	-4.67	0.0	0.86	0.38	Cd1d1 Cd28 Cr2 Cxcl12 H2-Oa Il15 Il7 Ms4a1
573	GO:0009889 [5]: regulation of biosynthesis	7	7	827	81	11714	-4.67	0.0	1.02	0.46	Acdc Aco1 Cav1 Cd1d1 Cd209b Eif4ebp1 Mknk2
574	GO:0007626 [3]: locomotory behavior	4	4	830	34	11761	-4.67	0.0	1.42	0.68	Msra Npy1r Qk Sepp1
575	GO:0007050 [7]: cell cycle arrest	3	3	831	21	11774	-4.68	0.0	1.57	0.72	BC024139 Cdkn1c Pmp22
576	GO:0009792 [4]: embryonic development (sensu Metazoa)	4	4	830	85	11710	-4.69	0.0	0.17	0.05	Cryab Meox2 Pcdh8 Sitpec
577	GO:0050778 [6]: positive regulation of immune response	5	5	829	49	11746	-4.69	0.0	1.26	0.59	Cd1d1 Cd209b Cd28 Il15 Il7
578	GO:0001654 [5]: eye morphogenesis	1	1	833	45	11750	-4.69	0.0	0.04	0.0	Cryab
579	GO:0000165 [7]: MAPKKK cascade	6	6	828	65	11730	-4.69	0.0	1.12	0.52	Akt2 Cav1 Cspg4 Dusp10 Map3k6 Mapk8ip1
580	GO:0009101 [7]: glycoprotein biosynthesis	6	6	828	65	11730	-4.69	0.0	1.12	0.52	B3galt1 Psen2 St3gal4 St6galnac5 St8sia2 St8sia4
581	GO:0007243 [6]: protein kinase cascade	7	7	827	116	11679	-4.69	0.0	0.34	0.13	Acdc Akt2 Cav1 Cspg4 Dusp10 Map3k6 Mapk8ip1
582	GO:0015698 [7]: inorganic anion transport	8	8	826	104	11691	-4.7	0.0	0.77	0.35	Acdc Clca3 Col4a1 Eda Fcna Gabrb2 Marco Ptger3
583	GO:0051239 [4]: regulation of organismal physiological process	8	8	826	104	11691	-4.7	0.0	0.77	0.35	Actc1 Cav1 Cd1d1 Cd209b Cd28 H2-Oa Il15 Il7
584	GO:0006897 [6]: endocytosis	8	8	826	121	11674	-4.7	0.0	0.47	0.19	Ap4s1 Cav1 Cd209b Cd209d Ehd2 Ghr Pla2g1br Rab5a
585	GO:0048232 [6]: male gamete generation	5	5	829	95	11700	-4.71	0.0	0.23	0.07	Acox1 Bmp8a Gpx4 Hspa1l Qk
586	GO:0007283 [7]: spermatogenesis	5	5	829	95	11700	-4.71	0.0	0.23	0.07	Acox1 Bmp8a Gpx4 Hspa1l Qk
587	GO:0007610 [2]: behavior	7	7	827	85	11710	-4.73	0.0	0.9	0.38	Calca Msra Npy1r Qk Sepp1 Tmod2 Zic1
588	GO:0042044 [5]: fluid transport	2	2	832	10	11785	-4.73	0.0	1.68	0.81	Aqp1 Aqp7
589	GO:0042219 [6]: amino acid derivative catabolism	2	2	832	10	11785	-4.73	0.0	1.68	0.81	Comt Indo
590	GO:0045061 [6]: thymic T-cell selection	2	2	832	10	11785	-4.73	0.0	1.68	0.81	Cd1d1 Cd28
591	GO:0045582 [7]: positive regulation of T-cell differentiation	2	2	832	10	11785	-4.73	0.0	1.68	0.81	Cd1d1 Il7
592	GO:0045765 [7]: regulation of angiogenesis	2	2	832	10	11785	-4.73	0.0	1.68	0.81	Id1 Tek
593	GO:0001756 [4]: somitogenesis	2	2	832	10	11785	-4.73	0.0	1.68	0.81	Meox2 Pcdh8
594	GO:0006833 [6]: water transport	2	2	832	10	11785	-4.73	0.0	1.68	0.81	Aqp1 Aqp7
595	GO:0007219 [6]: Notch signaling pathway	2	2	832	10	11785	-4.73	0.0	1.68	0.81	Dtx1 Dtx2
596	GO:0051050 [6]: positive regulation of transport	3	3	831	22	11773	-4.74	0.0	1.49	0.69	Acdc Cd209b Eda
597	GO:0007605 [7]: perception of sound	1	1	833	44	11751	-4.74	0.0	0.05	0.0	Ndufb9
598	GO:0000226 [8]: microtubule cytoskeleton organization and biogenesis	4	4	830	36	11759	-4.75	0.0	1.31	0.59	Mid1ip1 Rnf30 Tekt1 Tuba8
599	GO:0043065 [7]: positive regulation of apoptosis	7	7	827	89	11706	-4.75	0.0	0.8	0.35	Bnip3 Casp9 Cd1d1 Cd28 Cd5 Cidec Lgals12
600	GO:0043068 [6]: positive regulation of programmed cell death	7	7	827	90	11705	-4.77	0.0	0.77	0.35	Bnip3 Casp9 Cd1d1 Cd28 Cd5 Cidec Lgals12
601	GO:0006470 [8]: protein amino acid dephosphorylation	7	7	827	91	11704	-4.77	0.0	0.75	0.33	2810423O19Rik Dusp1 Dusp10 Ppm1a Ppm1b Ppp6c Ptplb
602	GO:0009100 [7]: glycoprotein metabolism	6	6	828	70	11725	-4.77	0.0	0.95	0.42	B3galt1 Psen2 St3gal4 St6galnac5 St8sia2 St8sia4
603	GO:0019725 [4]: cell homeostasis	4	4	830	81	11714	-4.77	0.0	0.2	0.06	Aco1 Kcnk2 Slc24a3 Trfr2
604	GO:0016311 [7]: dephosphorylation	7	7	827	93	11702	-4.77	0.0	0.71	0.31	2810423O19Rik Dusp1 Dusp10 Ppm1a Ppm1b Ppp6c Ptplb
605	GO:0006576 [6]: biogenic amine metabolism	4	4	830	37	11758	-4.78	0.0	1.25	0.59	Aldh9a1 Comt Indo Tph1
606	GO:0001701 [6]: embryonic development (sensu Mammalia)	1	1	833	43	11752	-4.78	0.0	0.05	0.0	Cryab
607	GO:0006400 [7]: tRNA modification	1	1	833	43	11752	-4.78	0.0	0.05	0.0	1110059F07Rik
608	GO:0050801 [4]: ion homeostasis	3	3	831	69	11726	-4.78	0.0	0.15	0.04	Aco1 Slc24a3 Trfr2
609	GO:0006873 [5]: cell ion homeostasis	3	3	831	69	11726	-4.78	0.0	0.15	0.04	Aco1 Slc24a3 Trfr2
610	GO:0007420 [7]: brain development	5	5	829	54	11741	-4.8	0.0	1.05	0.49	Aplp2 Bmi1 Cxcl12 Ntf3 Sepp1
611	GO:0050776 [5]: regulation of immune response	6	6	828	73	11722	-4.81	0.0	0.86	0.38	Cd1d1 Cd209b Cd28 H2-Oa Il15 Il7
612	GO:0019751 [6]: polyol metabolism	2	2	832	11	11784	-4.82	0.0	1.56	0.72	Gpd2 Pck1
613	GO:0045621 [6]: positive regulation of lymphocyte differentiation	2	2	832	11	11784	-4.82	0.0	1.56	0.72	Cd1d1 Il7
614	GO:0046785 [8]: microtubule polymerization	2	2	832	11	11784	-4.82	0.0	1.56	0.72	Tuba1 Tuba8
615	GO:0006071 [7]: glycerol metabolism	2	2	832	11	11784	-4.82	0.0	1.56	0.72	Gpd2 Pck1
616	GO:0006471 [8]: protein amino acid ADP-ribosylation	2	2	832	11	11784	-4.82	0.0	1.56	0.72	Art3 Tiparp
617	GO:0007292 [6]: female gamete generation	2	2	832	11	11784	-4.82	0.0	1.56	0.72	Afp Wnt4
618	GO:0008277 [5]: regulation of G-protein coupled receptor protein signaling pathway	2	2	832	11	11784	-4.82	0.0	1.56	0.72	Ramp2 Tmod2
619	GO:0008624 [9]: induction of apoptosis by extracellular signals	2	2	832	11	11784	-4.82	0.0	1.56	0.72	Cd28 Cd5
620	GO:0012502 [7]: induction of programmed cell death	6	6	828	75	11720	-4.83	0.0	0.8	0.35	Casp9 Cd1d1 Cd28 Cd5 Cidec Lgals12
621	GO:0006917 [8]: induction of apoptosis	6	6	828	75	11720	-4.83	0.0	0.8	0.35	Casp9 Cd1d1 Cd28 Cd5 Cidec Lgals12
622	GO:0016337 [5]: cell-cell adhesion	6	6	828	93	11702	-4.83	0.0	0.44	0.18	Cdh13 Cdh8 Clstn3 Icam2 Pcdh7 Tek
623	GO:0019932 [6]: second-messenger-mediated signaling	6	6	828	77	11718	-4.84	0.0	0.75	0.33	Cish Dscr1 Pclo Ptger3 Tgm2 Trpc6
624	GO:0016044 [5]: membrane organization and biogenesis	3	3	831	24	11771	-4.84	0.0	1.34	0.61	1700020C11Rik Gnpat Sgcd
625	GO:0007178 [7]: transmembrane receptor protein serine/threonine kinase signaling pathway	5	5	829	57	11738	-4.85	0.0	0.94	0.42	Bmp6 Bmp8a Ltbp4 Prss11 Sitpec
626	GO:0007169 [7]: transmembrane receptor protein tyrosine kinase signaling pathway	6	6	828	89	11706	-4.85	0.0	0.5	0.21	AI586015 Cspg4 Eif4ebp1 Nrp1 Pace4 Zfp106
627	GO:0001501 [5]: skeletal development	6	6	828	80	11715	-4.86	0.0	0.68	0.29	Bmi1 Clec3b Fgf18 Hoxd11 Prelp Pthr1
628	GO:0030036 [8]: actin cytoskeleton organization and biogenesis	6	6	828	82	11713	-4.86	0.0	0.64	0.28	Arhgap6 Gsn Nrap Tmod1 Tmod2 Tmod4
629	GO:0030029 [7]: actin filament-based process	6	6	828	88	11707	-4.86	0.0	0.52	0.22	Arhgap6 Gsn Nrap Tmod1 Tmod2 Tmod4
630	GO:0050817 [3]: coagulation	4	4	830	40	11755	-4.87	0.0	1.11	0.52	Anxa5 Fgb Procr Thbd
631	GO:0007596 [4]: blood coagulation	4	4	830	40	11755	-4.87	0.0	1.11	0.52	Anxa5 Fgb Procr Thbd
632	GO:0009966 [4]: regulation of signal transduction	6	6	828	86	11709	-4.87	0.0	0.56	0.22	Acdc Akt2 Cav1 Prss11 Ramp2 Tmod2
633	GO:0006814 [8]: sodium ion transport	4	4	830	76	11719	-4.87	0.0	0.24	0.08	Fxyd2 Slc22a4 Slc24a3 Slc5a6
634	GO:0006913 [6]: nucleocytoplasmic transport	4	4	830	76	11719	-4.87	0.0	0.24	0.08	Eda Fmr1 Hspa9a Kpna4
635	GO:0015837 [5]: amine transport	1	1	833	41	11754	-4.87	0.0	0.06	0.0	Slc7a10
636	GO:0045892 [8]: negative regulation of transcription, DNA-dependent	4	4	830	75	11720	-4.89	0.0	0.26	0.09	Drap1 Id1 Wbscr14 id3
637	GO:0030003 [6]: cation homeostasis	3	3	831	65	11730	-4.89	0.0	0.18	0.05	Aco1 Slc24a3 Trfr2
638	GO:0030705 [6]: cytoskeleton-dependent intracellular transport	3	3	831	65	11730	-4.89	0.0	0.18	0.05	Kif5c Tuba1 Tuba8
639	GO:0009595 [5]: detection of biotic stimulus	1	1	833	2	11793	-4.9	0.0	1.69	0.81	Cd209b
640	GO:0015701 [8]: bicarbonate transport	1	1	833	2	11793	-4.9	0.0	1.69	0.81	Ptger3
641	GO:0015937 [8]: coenzyme A biosynthesis	1	1	833	2	11793	-4.9	0.0	1.69	0.81	Pank3
642	GO:0016478 [8]: negative regulation of translation	1	1	833	2	11793	-4.9	0.0	1.69	0.81	Eif4ebp1
643	GO:0018107 [9]: peptidyl-threonine phosphorylation	1	1	833	2	11793	-4.9	0.0	1.69	0.81	Frap1
644	GO:0018210 [9]: peptidyl-threonine modification	1	1	833	2	11793	-4.9	0.0	1.69	0.81	Frap1
645	GO:0030517 [7]: negative regulation of axon extension	1	1	833	2	11793	-4.9	0.0	1.69	0.81	Nrp1
646	GO:0030522 [6]: intracellular receptor-mediated signaling pathway	1	1	833	2	11793	-4.9	0.0	1.69	0.81	Bteb1
647	GO:0042055 [6]: neuronal lineage restriction	1	1	833	2	11793	-4.9	0.0	1.69	0.81	Olig1
648	GO:0042092 [6]: T-helper 2 type immune response	1	1	833	2	11793	-4.9	0.0	1.69	0.81	Cd1d1
649	GO:0042246 [4]: tissue regeneration	1	1	833	2	11793	-4.9	0.0	1.69	0.81	Ninj2
650	GO:0042307 [8]: positive regulation of protein-nucleus import	1	1	833	2	11793	-4.9	0.0	1.69	0.81	Eda
651	GO:0042345 [9]: regulation of NF-kappaB-nucleus import	1	1	833	2	11793	-4.9	0.0	1.69	0.81	Eda
652	GO:0042348 [9]: NF-kappaB-nucleus import	1	1	833	2	11793	-4.9	0.0	1.69	0.81	Eda
653	GO:0042420 [7]: dopamine catabolism	1	1	833	2	11793	-4.9	0.0	1.69	0.81	Comt
654	GO:0042424 [8]: catecholamine catabolism	1	1	833	2	11793	-4.9	0.0	1.69	0.81	Comt
655	GO:0042435 [6]: indole derivative biosynthesis	1	1	833	2	11793	-4.9	0.0	1.69	0.81	Tph1
656	GO:0042436 [7]: indole derivative catabolism	1	1	833	2	11793	-4.9	0.0	1.69	0.81	Indo
657	GO:0042574 [7]: retinal metabolism	1	1	833	2	11793	-4.9	0.0	1.69	0.81	Aldh1a7
658	GO:0043101 [6]: purine salvage	1	1	833	2	11793	-4.9	0.0	1.69	0.81	Adk
659	GO:0043123 [6]: positive regulation of I-kappaB kinase/NF-kappaB cascade	1	1	833	2	11793	-4.9	0.0	1.69	0.81	Acdc
660	GO:0043174 [6]: nucleoside salvage	1	1	833	2	11793	-4.9	0.0	1.69	0.81	Adk
661	GO:0043288 [6]: apocarotenoid metabolism	1	1	833	2	11793	-4.9	0.0	1.69	0.81	Aldh1a7
662	GO:0045072 [8]: regulation of interferon-gamma biosynthesis	1	1	833	2	11793	-4.9	0.0	1.69	0.81	Cd1d1
663	GO:0045197 [7]: establishment and/or maintenance of epithelial cell polarity	1	1	833	2	11793	-4.9	0.0	1.69	0.81	Ilk
664	GO:0045428 [6]: regulation of nitric oxide biosynthesis	1	1	833	2	11793	-4.9	0.0	1.69	0.81	Cav1
665	GO:0045884 [9]: regulation of survival gene product activity	1	1	833	2	11793	-4.9	0.0	1.69	0.81	Snai2
666	GO:0046218 [8]: indolalkylamine catabolism	1	1	833	2	11793	-4.9	0.0	1.69	0.81	Indo
667	GO:0046219 [7]: indolalkylamine biosynthesis	1	1	833	2	11793	-4.9	0.0	1.69	0.81	Tph1
668	GO:0046349 [7]: amino sugar biosynthesis	1	1	833	2	11793	-4.9	0.0	1.69	0.81	Gnpnat1
669	GO:0046824 [7]: positive regulation of nucleocytoplasmic transport	1	1	833	2	11793	-4.9	0.0	1.69	0.81	Eda
670	GO:0048003 [6]: antigen presentation, lipid antigen	1	1	833	2	11793	-4.9	0.0	1.69	0.81	Cd1d1
671	GO:0048007 [7]: antigen presentation, exogenous lipid antigen	1	1	833	2	11793	-4.9	0.0	1.69	0.81	Cd1d1
672	GO:0051014 [8]: actin filament severing	1	1	833	2	11793	-4.9	0.0	1.69	0.81	Gsn
673	GO:0051136 [7]: regulation of NK T-cell differentiation	1	1	833	2	11793	-4.9	0.0	1.69	0.81	Cd1d1
674	GO:0051138 [8]: positive regulation of NK T-cell differentiation	1	1	833	2	11793	-4.9	0.0	1.69	0.81	Cd1d1
675	GO:0051146 [5]: striated muscle cell differentiation	1	1	833	2	11793	-4.9	0.0	1.69	0.81	Kras
676	GO:0000578 [5]: embryonic axis specification	1	1	833	2	11793	-4.9	0.0	1.69	0.81	Pace4
677	GO:0001659 [4]: thermoregulation	1	1	833	2	11793	-4.9	0.0	1.69	0.81	Ptger3
678	GO:0001757 [5]: somite specification	1	1	833	2	11793	-4.9	0.0	1.69	0.81	Meox2
679	GO:0001865 [6]: NK T-cell differentiation	1	1	833	2	11793	-4.9	0.0	1.69	0.81	Cd1d1
680	GO:0001878 [7]: response to yeast	1	1	833	2	11793	-4.9	0.0	1.69	0.81	Cd209b
681	GO:0001912 [8]: positive regulation of immune cell mediated cytotoxicity	1	1	833	2	11793	-4.9	0.0	1.69	0.81	Cd1d1
682	GO:0006000 [8]: fructose metabolism	1	1	833	2	11793	-4.9	0.0	1.69	0.81	Pfkfb3
683	GO:0006047 [7]: UDP-N-acetylglucosamine metabolism	1	1	833	2	11793	-4.9	0.0	1.69	0.81	Gnpnat1
684	GO:0006166 [7]: purine ribonucleoside salvage	1	1	833	2	11793	-4.9	0.0	1.69	0.81	Adk
685	GO:0006381 [8]: mRNA editing	1	1	833	2	11793	-4.9	0.0	1.69	0.81	Apobec2
686	GO:0006536 [8]: glutamate metabolism	1	1	833	2	11793	-4.9	0.0	1.69	0.81	Prodh
687	GO:0006569 [8]: tryptophan catabolism	1	1	833	2	11793	-4.9	0.0	1.69	0.81	Indo
688	GO:0006625 [7]: protein-peroxisome targeting	1	1	833	2	11793	-4.9	0.0	1.69	0.81	Pex13
689	GO:0006651 [8]: diacylglycerol biosynthesis	1	1	833	2	11793	-4.9	0.0	1.69	0.81	Mogat2
690	GO:0006684 [8]: sphingomyelin metabolism	1	1	833	2	11793	-4.9	0.0	1.69	0.81	Smpd3
691	GO:0006940 [5]: regulation of smooth muscle contraction	1	1	833	2	11793	-4.9	0.0	1.69	0.81	Calca
692	GO:0007350 [4]: blastoderm segmentation	1	1	833	2	11793	-4.9	0.0	1.69	0.81	Pace4
693	GO:0007351 [5]: regional subdivision	1	1	833	2	11793	-4.9	0.0	1.69	0.81	Pace4
694	GO:0007525 [6]: somatic muscle development	1	1	833	2	11793	-4.9	0.0	1.69	0.81	Utrn
695	GO:0008045 [7]: motor axon guidance	1	1	833	2	11793	-4.9	0.0	1.69	0.81	Kif5c
696	GO:0008595 [6]: determination of anterior/posterior axis, embryo	1	1	833	2	11793	-4.9	0.0	1.69	0.81	Pace4
697	GO:0009253 [8]: peptidoglycan catabolism	1	1	833	2	11793	-4.9	0.0	1.69	0.81	Pglyrp2
698	GO:0009437 [7]: carnitine metabolism	1	1	833	2	11793	-4.9	0.0	1.69	0.81	Aldh9a1
699	GO:0043038 [7]: amino acid activation	1	1	833	40	11755	-4.91	0.0	0.06	0.0	1110059F07Rik
700	GO:0043039 [8]: tRNA aminoacylation	1	1	833	40	11755	-4.91	0.0	0.06	0.0	1110059F07Rik
701	GO:0006418 [8]: tRNA aminoacylation for protein translation	1	1	833	40	11755	-4.91	0.0	0.06	0.0	1110059F07Rik
702	GO:0018342 [9]: protein prenylation	2	2	832	12	11783	-4.92	0.0	1.45	0.69	Adamts5 Smarcd3
703	GO:0030574 [9]: collagen catabolism	2	2	832	12	11783	-4.92	0.0	1.45	0.69	Mmp19 Pep4
704	GO:0048278 [6]: vesicle docking	2	2	832	12	11783	-4.92	0.0	1.45	0.69	Sec15l1 Stx18
705	GO:0006904 [7]: vesicle docking during exocytosis	2	2	832	12	11783	-4.92	0.0	1.45	0.69	Sec15l1 Stx18
706	GO:0007005 [6]: mitochondrion organization and biogenesis	2	2	832	12	11783	-4.92	0.0	1.45	0.69	1700020C11Rik Mfn2
707	GO:0007281 [6]: germ cell development	2	2	832	12	11783	-4.92	0.0	1.45	0.69	Cxcl12 Frap1
708	GO:0016568 [8]: chromatin modification	5	5	829	79	11716	-4.92	0.0	0.42	0.16	Bmi1 Cbx4 Cbx7 Smarca1 Smarcd3
709	GO:0007599 [5]: hemostasis	4	4	830	42	11753	-4.92	0.0	1.02	0.46	Anxa5 Fgb Procr Thbd
710	GO:0008203 [7]: cholesterol metabolism	4	4	830	42	11753	-4.92	0.0	1.02	0.46	Hmgcs1 Lipe Pmvk Pon1
711	GO:0015849 [5]: organic acid transport	2	2	832	52	11743	-4.93	0.0	0.13	0.03	Slc1a5 Slc7a10
712	GO:0046942 [6]: carboxylic acid transport	2	2	832	52	11743	-4.93	0.0	0.13	0.03	Slc1a5 Slc7a10
713	GO:0006821 [8]: chloride transport	2	2	832	52	11743	-4.93	0.0	0.13	0.03	Clca3 Gabrb2
714	GO:0006417 [6]: regulation of protein biosynthesis	5	5	829	77	11718	-4.93	0.0	0.45	0.18	Aco1 Cd1d1 Cd209b Eif4ebp1 Mknk2
715	GO:0007018 [7]: microtubule-based movement	3	3	831	63	11732	-4.93	0.0	0.2	0.06	Kif5c Tuba1 Tuba8
716	GO:0045595 [4]: regulation of cell differentiation	5	5	829	64	11731	-4.93	0.0	0.73	0.32	Cd1d1 H2-Oa Il15 Il7 Stat5a
717	GO:0007218 [7]: neuropeptide signaling pathway	5	5	829	64	11731	-4.93	0.0	0.73	0.32	Arhgap20 Calca Eltd1 Npy2r Sgne1
718	GO:0008284 [6]: positive regulation of cell proliferation	4	4	830	44	11751	-4.96	0.0	0.94	0.42	Cd28 Il15 Il7 Ilk
719	GO:0042157 [7]: lipoprotein metabolism	3	3	831	27	11768	-4.96	0.0	1.15	0.52	Adamts5 Apoc3 Smarcd3
720	GO:0006865 [6]: amino acid transport	1	1	833	39	11756	-4.96	0.0	0.07	0.0	Slc7a10
721	GO:0042129 [7]: regulation of T-cell proliferation	2	2	832	13	11782	-4.99	0.0	1.35	0.62	Cd28 Il15
722	GO:0006775 [6]: fat-soluble vitamin metabolism	2	2	832	13	11782	-4.99	0.0	1.35	0.62	Aldh1a1 Aldh1a7
723	GO:0007270 [7]: nerve-nerve synaptic transmission	2	2	832	13	11782	-4.99	0.0	1.35	0.62	Lynx1 Tmod2
724	GO:0009451 [6]: RNA modification	2	2	832	50	11745	-4.99	0.0	0.14	0.04	1110059F07Rik Apobec2
725	GO:0051049 [5]: regulation of transport	4	4	830	47	11748	-5.0	0.0	0.83	0.36	Acdc Cd209b Eda Pclo
726	GO:0006916 [8]: anti-apoptosis	4	4	830	47	11748	-5.0	0.0	0.83	0.36	Atf5 Birc3 Mapk8ip1 Snai2
727	GO:0008632 [7]: apoptotic program	1	1	833	38	11757	-5.0	0.0	0.07	0.0	Pdcd8
728	GO:0007156 [6]: homophilic cell adhesion	4	4	830	66	11729	-5.0	0.0	0.37	0.14	Cdh13 Cdh8 Clstn3 Pcdh7
729	GO:0051169 [6]: nuclear transport	4	4	830	64	11731	-5.02	0.0	0.41	0.16	Eda Fmr1 Hspa9a Kpna4
730	GO:0030333 [5]: antigen processing	2	2	832	49	11746	-5.02	0.0	0.15	0.04	H2-M9 H2-Oa
731	GO:0016064 [6]: humoral defense mechanism (sensu Vertebrata)	4	4	830	50	11745	-5.03	0.0	0.73	0.32	C1r C2 Cr2 Hc
732	GO:0006694 [7]: steroid biosynthesis	4	4	830	50	11745	-5.03	0.0	0.73	0.32	H2-Ke6 Hmgcs1 Pmvk Sc5d
733	GO:0009888 [5]: histogenesis	3	3	831	58	11737	-5.03	0.0	0.25	0.09	Lama1 Ntf3 Sitpec
734	GO:0046545 [5]: development of primary female sexual characteristics	2	2	832	14	11781	-5.04	0.0	1.25	0.59	Afp Wnt4
735	GO:0046660 [4]: female sex differentiation	2	2	832	14	11781	-5.04	0.0	1.25	0.59	Afp Wnt4
736	GO:0008585 [6]: female gonad development	2	2	832	14	11781	-5.04	0.0	1.25	0.59	Afp Wnt4
737	GO:0007187 [7]: G-protein signaling, coupled to cyclic nucleotide second messenger	1	1	833	37	11758	-5.04	0.0	0.08	0.0	Ptger3
738	GO:0019882 [5]: antigen presentation	4	4	830	52	11743	-5.05	0.0	0.67	0.29	Cd1d1 Fcgrt H2-M9 H2-Oa
739	GO:0000122 [9]: negative regulation of transcription from Pol II promoter	4	4	830	60	11735	-5.05	0.0	0.48	0.2	Drap1 Id1 Wbscr14 id3
740	GO:0018193 [8]: peptidyl-amino acid modification	4	4	830	57	11738	-5.06	0.0	0.55	0.22	Frap1 Jak1 Msra Pdgfd
741	GO:0007229 [6]: integrin-mediated signaling pathway	4	4	830	57	11738	-5.06	0.0	0.55	0.22	Adamts5 Ilk Itga7 Itgb7
742	GO:0017038 [6]: protein import	2	2	832	47	11748	-5.08	0.0	0.17	0.05	Eda Kpna4
743	GO:0000041 [8]: transition metal ion transport	1	1	833	36	11759	-5.09	0.0	0.08	0.0	Heph
744	GO:0008643 [5]: carbohydrate transport	3	3	831	32	11763	-5.1	0.0	0.89	0.38	Acdc Dp1 Slc2a5
745	GO:0006769 [8]: nicotinamide metabolism	2	2	832	15	11780	-5.11	0.0	1.17	0.53	Hibadh Taldo1
746	GO:0008207 [6]: C21-steroid hormone metabolism	2	2	832	15	11780	-5.11	0.0	1.17	0.53	Afp Hmgcs1
747	GO:0008213 [8]: protein amino acid alkylation	2	2	832	15	11780	-5.11	0.0	1.17	0.53	Myh7 Pcmt1
748	GO:0043009 [5]: embryonic development (sensu Vertebrata)	3	3	831	53	11742	-5.12	0.0	0.32	0.13	Cryab Meox2 Pcdh8
749	GO:0015858 [6]: nucleoside transport	1	1	833	3	11792	-5.12	0.0	1.43	0.69	Slc28a2
750	GO:0015936 [8]: coenzyme A metabolism	1	1	833	3	11792	-5.12	0.0	1.43	0.69	Pank3
751	GO:0016096 [7]: polyisoprenoid metabolism	1	1	833	3	11792	-5.12	0.0	1.43	0.69	Aldh1a7
752	GO:0016547 [7]: RNA editing	1	1	833	3	11792	-5.12	0.0	1.43	0.69	Apobec2
753	GO:0016556 [7]: mRNA modification	1	1	833	3	11792	-5.12	0.0	1.43	0.69	Apobec2
754	GO:0019229 [5]: regulation of vasoconstriction	1	1	833	3	11792	-5.12	0.0	1.43	0.69	Cav1
755	GO:0019720 [7]: Mo-molybdopterin cofactor metabolism	1	1	833	3	11792	-5.12	0.0	1.43	0.69	Mocs2
756	GO:0030212 [8]: hyaluronan metabolism	1	1	833	3	11792	-5.12	0.0	1.43	0.69	Itih2
757	GO:0042095 [7]: interferon-gamma biosynthesis	1	1	833	3	11792	-5.12	0.0	1.43	0.69	Cd1d1
758	GO:0042214 [5]: terpene metabolism	1	1	833	3	11792	-5.12	0.0	1.43	0.69	Aldh1a7
759	GO:0042310 [6]: vasoconstriction	1	1	833	3	11792	-5.12	0.0	1.43	0.69	Cav1
760	GO:0042391 [5]: regulation of membrane potential	1	1	833	3	11792	-5.12	0.0	1.43	0.69	Kcnk2
761	GO:0042990 [8]: regulation of transcription factor-nucleus import	1	1	833	3	11792	-5.12	0.0	1.43	0.69	Eda
762	GO:0042991 [8]: transcription factor-nucleus import	1	1	833	3	11792	-5.12	0.0	1.43	0.69	Eda
763	GO:0043094 [5]: metabolic compound salvage	1	1	833	3	11792	-5.12	0.0	1.43	0.69	Adk
764	GO:0044270 [5]: nitrogen compound catabolism	1	1	833	3	11792	-5.12	0.0	1.43	0.69	Arg2
765	GO:0045333 [7]: cellular respiration	1	1	833	3	11792	-5.12	0.0	1.43	0.69	Sdhb
766	GO:0045446 [4]: endothelial cell differentiation	1	1	833	3	11792	-5.12	0.0	1.43	0.69	Hoxb5
767	GO:0045745 [6]: positive regulation of G-protein coupled receptor protein signaling pathway	1	1	833	3	11792	-5.12	0.0	1.43	0.69	Tmod2
768	GO:0046513 [10]: ceramide biosynthesis	1	1	833	3	11792	-5.12	0.0	1.43	0.69	Lass4
769	GO:0046520 [9]: sphingoid biosynthesis	1	1	833	3	11792	-5.12	0.0	1.43	0.69	Lass4
770	GO:0048103 [6]: somatic stem cell division	1	1	833	3	11792	-5.12	0.0	1.43	0.69	Bmi1
771	GO:0050771 [6]: negative regulation of axonogenesis	1	1	833	3	11792	-5.12	0.0	1.43	0.69	Nrp1
772	GO:0050880 [5]: regulation of blood vessel size	1	1	833	3	11792	-5.12	0.0	1.43	0.69	Cav1
773	GO:0000270 [7]: peptidoglycan metabolism	1	1	833	3	11792	-5.12	0.0	1.43	0.69	Pglyrp2
774	GO:0006527 [6]: arginine catabolism	1	1	833	3	11792	-5.12	0.0	1.43	0.69	Arg2
775	GO:0006548 [9]: histidine catabolism	1	1	833	3	11792	-5.12	0.0	1.43	0.69	Uroc1
776	GO:0006721 [5]: terpenoid metabolism	1	1	833	3	11792	-5.12	0.0	1.43	0.69	Aldh1a7
777	GO:0006777 [8]: Mo-molybdopterin cofactor biosynthesis	1	1	833	3	11792	-5.12	0.0	1.43	0.69	Mocs2
778	GO:0007628 [5]: adult walking behavior	1	1	833	3	11792	-5.12	0.0	1.43	0.69	Msra
779	GO:0008209 [6]: androgen metabolism	1	1	833	3	11792	-5.12	0.0	1.43	0.69	H2-Ke6
780	GO:0008340 [4]: determination of adult life span	1	1	833	3	11792	-5.12	0.0	1.43	0.69	Msra
781	GO:0009071 [8]: serine family amino acid catabolism	1	1	833	3	11792	-5.12	0.0	1.43	0.69	Cdo1
782	GO:0009077 [8]: histidine family amino acid catabolism	1	1	833	3	11792	-5.12	0.0	1.43	0.69	Uroc1
783	GO:0001503 [5]: ossification	2	2	832	45	11750	-5.13	0.0	0.19	0.06	Fgf18 Pthr1
784	GO:0006875 [7]: metal ion homeostasis	3	3	831	50	11745	-5.14	0.0	0.37	0.14	Aco1 Slc24a3 Trfr2
785	GO:0006887 [6]: exocytosis	3	3	831	50	11745	-5.14	0.0	0.37	0.14	Pclo Sec15l1 Stx18
786	GO:0009791 [3]: post-embryonic development	2	2	832	16	11779	-5.15	0.0	1.09	0.52	Afp Sepp1
787	GO:0008286 [8]: insulin receptor signaling pathway	2	2	832	16	11779	-5.15	0.0	1.09	0.52	Eif4ebp1 Zfp106
788	GO:0046849 [4]: bone remodeling	3	3	831	49	11746	-5.16	0.0	0.39	0.15	Fgf18 Il7 Pthr1
789	GO:0051093 [4]: negative regulation of development	1	1	833	34	11761	-5.17	0.0	0.1	0.01	Nrp1
790	GO:0009952 [4]: anterior/posterior pattern formation	3	3	831	37	11758	-5.17	0.0	0.7	0.31	Meox2 Pace4 Pcdh8
791	GO:0006445 [7]: regulation of translation	3	3	831	38	11757	-5.18	0.0	0.66	0.28	Aco1 Eif4ebp1 Mknk2
792	GO:0051170 [7]: nuclear import	2	2	832	43	11752	-5.18	0.0	0.21	0.07	Eda Kpna4
793	GO:0006606 [7]: protein-nucleus import	2	2	832	43	11752	-5.18	0.0	0.21	0.07	Eda Kpna4
794	GO:0030005 [7]: di-, tri-valent inorganic cation homeostasis	3	3	831	45	11750	-5.18	0.0	0.47	0.19	Aco1 Slc24a3 Trfr2
795	GO:0046903 [3]: secretion	3	3	831	45	11750	-5.18	0.0	0.47	0.19	Arfl4 Ltbp4 Pclo
796	GO:0045859 [4]: regulation of protein kinase activity	3	3	831	44	11751	-5.19	0.0	0.5	0.2	Cspg4 Map3k6 Pkia
797	GO:0002009 [4]: morphogenesis of an epithelium	3	3	831	44	11751	-5.19	0.0	0.5	0.2	Lama1 Pcdh8 Stat5a
798	GO:0030099 [4]: myeloid blood cell differentiation	3	3	831	40	11755	-5.19	0.0	0.6	0.25	AI586015 Cbfa2t3h Heph
799	GO:0006986 [5]: response to unfolded protein	3	3	831	41	11754	-5.19	0.0	0.57	0.24	Hspa1l Hspa9a Hspb3
800	GO:0009314 [6]: response to radiation	3	3	831	41	11754	-5.19	0.0	0.57	0.24	Fech Opn3 Snai2
801	GO:0001505 [7]: regulation of neurotransmitter levels	3	3	831	43	11752	-5.19	0.0	0.52	0.22	Comt Hnmt Tph1
802	GO:0007411 [6]: axon guidance	3	3	831	43	11752	-5.19	0.0	0.52	0.22	Foxd1 Kif5c Nrp1
803	GO:0009880 [4]: embryonic pattern specification	2	2	832	17	11778	-5.2	0.0	1.02	0.46	Meox2 Pace4
804	GO:0019362 [7]: pyridine nucleotide metabolism	2	2	832	17	11778	-5.2	0.0	1.02	0.46	Hibadh Taldo1
805	GO:0042113 [7]: B-cell activation	3	3	831	42	11753	-5.2	0.0	0.55	0.22	Cr2 Il7 Ms4a1
806	GO:0048468 [3]: cell development	1	1	833	33	11762	-5.21	0.0	0.1	0.01	Qk
807	GO:0007188 [8]: G-protein signaling, coupled to cAMP nucleotide second messenger	1	1	833	33	11762	-5.21	0.0	0.1	0.01	Ptger3
808	GO:0019935 [7]: cyclic-nucleotide-mediated signaling	2	2	832	41	11754	-5.23	0.0	0.24	0.08	Pclo Ptger3
809	GO:0009967 [5]: positive regulation of signal transduction	2	2	832	18	11777	-5.24	0.0	0.96	0.43	Acdc Tmod2
810	GO:0044272 [6]: sulfur compound biosynthesis	2	2	832	18	11777	-5.24	0.0	0.96	0.43	Acas2 Ggtla1
811	GO:0046456 [8]: icosanoid biosynthesis	2	2	832	18	11777	-5.24	0.0	0.96	0.43	Ggtla1 Ptgds
812	GO:0006879 [8]: iron ion homeostasis	2	2	832	18	11777	-5.24	0.0	0.96	0.43	Aco1 Trfr2
813	GO:0018108 [9]: peptidyl-tyrosine phosphorylation	2	2	832	39	11756	-5.26	0.0	0.27	0.1	Jak1 Pdgfd
814	GO:0018212 [9]: peptidyl-tyrosine modification	2	2	832	39	11756	-5.26	0.0	0.27	0.1	Jak1 Pdgfd
815	GO:0051094 [4]: positive regulation of development	2	2	832	39	11756	-5.26	0.0	0.27	0.1	Cd1d1 Il7
816	GO:0042133 [5]: neurotransmitter metabolism	2	2	832	19	11776	-5.27	0.0	0.9	0.38	Comt Tph1
817	GO:0042446 [6]: hormone biosynthesis	2	2	832	19	11776	-5.27	0.0	0.9	0.38	Hmgcs1 Tph1
818	GO:0051258 [7]: protein polymerization	2	2	832	19	11776	-5.27	0.0	0.9	0.38	Tuba1 Tuba8
819	GO:0006695 [8]: cholesterol biosynthesis	2	2	832	19	11776	-5.27	0.0	0.9	0.38	Hmgcs1 Pmvk
820	GO:0015804 [7]: neutral amino acid transport	1	1	833	4	11791	-5.27	0.0	1.24	0.59	Slc7a10
821	GO:0018149 [8]: peptide cross-linking	1	1	833	4	11791	-5.27	0.0	1.24	0.59	Tgm2
822	GO:0030073 [6]: insulin secretion	1	1	833	4	11791	-5.27	0.0	1.24	0.59	Pclo
823	GO:0030335 [7]: positive regulation of cell migration	1	1	833	4	11791	-5.27	0.0	1.24	0.59	Cxcl12
824	GO:0030856 [5]: regulation of epithelial cell differentiation	1	1	833	4	11791	-5.27	0.0	1.24	0.59	Stat5a
825	GO:0042278 [7]: purine nucleoside metabolism	1	1	833	4	11791	-5.27	0.0	1.24	0.59	Adk
826	GO:0042306 [7]: regulation of protein-nucleus import	1	1	833	4	11791	-5.27	0.0	1.24	0.59	Eda
827	GO:0042417 [6]: dopamine metabolism	1	1	833	4	11791	-5.27	0.0	1.24	0.59	Comt
828	GO:0042573 [6]: retinoic acid metabolism	1	1	833	4	11791	-5.27	0.0	1.24	0.59	Aldh1a1
829	GO:0042640 [6]: anagen	1	1	833	4	11791	-5.27	0.0	1.24	0.59	Psen2
830	GO:0045086 [9]: positive regulation of interleukin-2 biosynthesis	1	1	833	4	11791	-5.27	0.0	1.24	0.59	Cd1d1
831	GO:0046128 [8]: purine ribonucleoside metabolism	1	1	833	4	11791	-5.27	0.0	1.24	0.59	Adk
832	GO:0046146 [7]: tetrahydrobiopterin metabolism	1	1	833	4	11791	-5.27	0.0	1.24	0.59	Qdpr
833	GO:0050918 [7]: positive chemotaxis	1	1	833	4	11791	-5.27	0.0	1.24	0.59	Cxcl12
834	GO:0050920 [7]: regulation of chemotaxis	1	1	833	4	11791	-5.27	0.0	1.24	0.59	Cxcl12
835	GO:0050921 [8]: positive regulation of chemotaxis	1	1	833	4	11791	-5.27	0.0	1.24	0.59	Cxcl12
836	GO:0050926 [8]: regulation of positive chemotaxis	1	1	833	4	11791	-5.27	0.0	1.24	0.59	Cxcl12
837	GO:0050927 [9]: positive regulation of positive chemotaxis	1	1	833	4	11791	-5.27	0.0	1.24	0.59	Cxcl12
838	GO:0050930 [10]: induction of positive chemotaxis	1	1	833	4	11791	-5.27	0.0	1.24	0.59	Cxcl12
839	GO:0051272 [6]: positive regulation of cell motility	1	1	833	4	11791	-5.27	0.0	1.24	0.59	Cxcl12
840	GO:0000050 [5]: urea cycle	1	1	833	4	11791	-5.27	0.0	1.24	0.59	Arg2
841	GO:0001523 [7]: retinoid metabolism	1	1	833	4	11791	-5.27	0.0	1.24	0.59	Adh1
842	GO:0002011 [5]: morphogenesis of an epithelial sheet	1	1	833	4	11791	-5.27	0.0	1.24	0.59	Lama1
843	GO:0006309 [7]: DNA fragmentation during apoptosis	1	1	833	4	11791	-5.27	0.0	1.24	0.59	Pdcd8
844	GO:0006534 [7]: cysteine metabolism	1	1	833	4	11791	-5.27	0.0	1.24	0.59	Cdo1
845	GO:0006542 [9]: glutamine biosynthesis	1	1	833	4	11791	-5.27	0.0	1.24	0.59	Glul
846	GO:0006544 [8]: glycine metabolism	1	1	833	4	11791	-5.27	0.0	1.24	0.59	Gldc
847	GO:0006547 [8]: histidine metabolism	1	1	833	4	11791	-5.27	0.0	1.24	0.59	Uroc1
848	GO:0006626 [8]: protein-mitochondrial targeting	1	1	833	4	11791	-5.27	0.0	1.24	0.59	Timm13a
849	GO:0006729 [8]: tetrahydrobiopterin biosynthesis	1	1	833	4	11791	-5.27	0.0	1.24	0.59	Qdpr
850	GO:0009075 [7]: histidine family amino acid metabolism	1	1	833	4	11791	-5.27	0.0	1.24	0.59	Uroc1
851	GO:0009119 [7]: ribonucleoside metabolism	1	1	833	4	11791	-5.27	0.0	1.24	0.59	Adk
852	GO:0019885 [6]: antigen processing, endogenous antigen via MHC class I	1	1	833	31	11764	-5.28	0.0	0.12	0.02	H2-M9
853	GO:0006836 [5]: neurotransmitter transport	2	2	832	38	11757	-5.28	0.0	0.29	0.11	Cplx1 Slc6a13
854	GO:0019933 [8]: cAMP-mediated signaling	2	2	832	37	11758	-5.29	0.0	0.3	0.11	Pclo Ptger3
855	GO:0048511 [3]: rhythmic process	2	2	832	37	11758	-5.29	0.0	0.3	0.11	Afp Dbp
856	GO:0001816 [5]: cytokine production	2	2	832	37	11758	-5.29	0.0	0.3	0.11	Cd1d1 Cd209b
857	GO:0019884 [6]: antigen presentation, exogenous antigen	2	2	832	20	11775	-5.3	0.0	0.84	0.37	Cd1d1 H2-Oa
858	GO:0042108 [8]: positive regulation of cytokine biosynthesis	2	2	832	20	11775	-5.3	0.0	0.84	0.37	Cd1d1 Cd209b
859	GO:0000187 [6]: activation of MAPK	2	2	832	20	11775	-5.3	0.0	0.84	0.37	Cspg4 Map3k6
860	GO:0001819 [7]: positive regulation of cytokine production	2	2	832	20	11775	-5.3	0.0	0.84	0.37	Cd1d1 Cd209b
861	GO:0006497 [8]: protein lipidation	2	2	832	20	11775	-5.3	0.0	0.84	0.37	Adamts5 Smarcd3
862	GO:0006733 [7]: oxidoreduction coenzyme metabolism	2	2	832	20	11775	-5.3	0.0	0.84	0.37	Hibadh Taldo1
863	GO:0030198 [4]: extracellular matrix organization and biogenesis	2	2	832	36	11759	-5.32	0.0	0.32	0.13	Aplp2 Tnxb
864	GO:0043062 [3]: extracellular structure organization and biogenesis	2	2	832	36	11759	-5.32	0.0	0.32	0.13	Aplp2 Tnxb
865	GO:0042158 [7]: lipoprotein biosynthesis	2	2	832	21	11774	-5.32	0.0	0.79	0.35	Adamts5 Smarcd3
866	GO:0045137 [4]: development of primary sexual characteristics	2	2	832	21	11774	-5.32	0.0	0.79	0.35	Afp Wnt4
867	GO:0008360 [5]: regulation of cell shape	2	2	832	21	11774	-5.32	0.0	0.79	0.35	Palm Ppp6c
868	GO:0008406 [5]: gonad development	2	2	832	21	11774	-5.32	0.0	0.79	0.35	Afp Wnt4
869	GO:0019883 [6]: antigen presentation, endogenous antigen	1	1	833	30	11765	-5.33	0.0	0.13	0.03	H2-M9
870	GO:0045165 [4]: cell fate commitment	2	2	832	35	11760	-5.33	0.0	0.34	0.13	Ntf3 Psen2
871	GO:0019835 [5]: cytolysis	2	2	832	22	11773	-5.33	0.0	0.74	0.32	Gzma Hc
872	GO:0006690 [7]: icosanoid metabolism	2	2	832	22	11773	-5.33	0.0	0.74	0.32	Ggtla1 Ptgds
873	GO:0007266 [7]: Rho protein signal transduction	2	2	832	22	11773	-5.33	0.0	0.74	0.32	Arhgap5 Kifap3
874	GO:0042107 [5]: cytokine metabolism	2	2	832	34	11761	-5.34	0.0	0.36	0.13	Cd1d1 Cd209b
875	GO:0051247 [6]: positive regulation of protein metabolism	2	2	832	34	11761	-5.34	0.0	0.36	0.13	Cd1d1 Cd209b
876	GO:0042089 [6]: cytokine biosynthesis	2	2	832	33	11762	-5.36	0.0	0.38	0.15	Cd1d1 Cd209b
877	GO:0006413 [8]: translational initiation	2	2	832	33	11762	-5.36	0.0	0.38	0.15	Eif4e3 Eif4ebp1
878	GO:0030324 [5]: lung development	2	2	832	24	11771	-5.36	0.0	0.65	0.28	Fgf18 Hsd11b1
879	GO:0045727 [7]: positive regulation of protein biosynthesis	2	2	832	24	11771	-5.36	0.0	0.65	0.28	Cd1d1 Cd209b
880	GO:0006665 [7]: sphingolipid metabolism	2	2	832	24	11771	-5.36	0.0	0.65	0.28	Lass4 Smpd3
881	GO:0009583 [7]: detection of light	2	2	832	25	11770	-5.38	0.0	0.62	0.26	Fech Opn3
882	GO:0030323 [4]: respiratory tube development	2	2	832	25	11770	-5.38	0.0	0.62	0.26	Fgf18 Hsd11b1
883	GO:0009416 [7]: response to light	2	2	832	25	11770	-5.38	0.0	0.62	0.26	Fech Opn3
884	GO:0045860 [5]: positive regulation of protein kinase activity	2	2	832	30	11765	-5.38	0.0	0.46	0.18	Cspg4 Map3k6
885	GO:0001817 [6]: regulation of cytokine production	2	2	832	30	11765	-5.38	0.0	0.46	0.18	Cd1d1 Cd209b
886	GO:0042035 [7]: regulation of cytokine biosynthesis	2	2	832	28	11767	-5.38	0.0	0.51	0.21	Cd1d1 Cd209b
887	GO:0045597 [5]: positive regulation of cell differentiation	2	2	832	28	11767	-5.38	0.0	0.51	0.21	Cd1d1 Il7
888	GO:0051168 [7]: nuclear export	2	2	832	28	11767	-5.38	0.0	0.51	0.21	Fmr1 Hspa9a
889	GO:0046916 [8]: transition metal ion homeostasis	2	2	832	26	11769	-5.38	0.0	0.58	0.24	Aco1 Trfr2
890	GO:0009891 [6]: positive regulation of biosynthesis	2	2	832	27	11768	-5.38	0.0	0.55	0.22	Cd1d1 Cd209b
891	GO:0015931 [5]: nucleobase, nucleoside, nucleotide and nucleic acid transport	2	2	832	27	11768	-5.38	0.0	0.55	0.22	Fmr1 Slc28a2
892	GO:0007422 [6]: peripheral nervous system development	2	2	832	27	11768	-5.38	0.0	0.55	0.22	Crym Ntf3
893	GO:0009968 [5]: negative regulation of signal transduction	2	2	832	29	11766	-5.38	0.0	0.48	0.2	Cav1 Prss11
894	GO:0009948 [5]: anterior/posterior axis specification	1	1	833	5	11790	-5.39	0.0	1.09	0.52	Pace4
895	GO:0017145 [5]: stem cell division	1	1	833	5	11790	-5.39	0.0	1.09	0.52	Bmi1
896	GO:0030072 [5]: peptide hormone secretion	1	1	833	5	11790	-5.39	0.0	1.09	0.52	Pclo
897	GO:0030199 [5]: collagen fibril organization	1	1	833	5	11790	-5.39	0.0	1.09	0.52	Tnxb
898	GO:0030262 [8]: apoptotic nuclear changes	1	1	833	5	11790	-5.39	0.0	1.09	0.52	Pdcd8
899	GO:0030516 [6]: regulation of axon extension	1	1	833	5	11790	-5.39	0.0	1.09	0.52	Nrp1
900	GO:0030851 [5]: granulocyte differentiation	1	1	833	5	11790	-5.39	0.0	1.09	0.52	Cbfa2t3h
901	GO:0030890 [8]: positive regulation of B-cell proliferation	1	1	833	5	11790	-5.39	0.0	1.09	0.52	Il7
902	GO:0035088 [6]: establishment and/or maintenance of apical/basal cell polarity	1	1	833	5	11790	-5.39	0.0	1.09	0.52	Ilk
903	GO:0042438 [6]: melanin biosynthesis	1	1	833	5	11790	-5.39	0.0	1.09	0.52	Ddt
904	GO:0043122 [5]: regulation of I-kappaB kinase/NF-kappaB cascade	1	1	833	5	11790	-5.39	0.0	1.09	0.52	Acdc
905	GO:0045059 [7]: positive thymic T-cell selection	1	1	833	5	11790	-5.39	0.0	1.09	0.52	Cd1d1
906	GO:0045076 [8]: regulation of interleukin-2 biosynthesis	1	1	833	5	11790	-5.39	0.0	1.09	0.52	Cd1d1
907	GO:0045453 [5]: bone resorption	1	1	833	5	11790	-5.39	0.0	1.09	0.52	Il7
908	GO:0045995 [4]: regulation of embryonic development	1	1	833	5	11790	-5.39	0.0	1.09	0.52	Lama1
909	GO:0046323 [9]: glucose import	1	1	833	5	11790	-5.39	0.0	1.09	0.52	Acdc
910	GO:0046324 [6]: regulation of glucose import	1	1	833	5	11790	-5.39	0.0	1.09	0.52	Acdc
911	GO:0046328 [5]: regulation of JNK cascade	1	1	833	5	11790	-5.39	0.0	1.09	0.52	Akt2
912	GO:0046457 [9]: prostanoid biosynthesis	1	1	833	5	11790	-5.39	0.0	1.09	0.52	Ptgds
913	GO:0046488 [10]: phosphatidylinositol metabolism	1	1	833	5	11790	-5.39	0.0	1.09	0.52	2810004N20Rik
914	GO:0050768 [5]: negative regulation of neurogenesis	1	1	833	5	11790	-5.39	0.0	1.09	0.52	Nrp1
915	GO:0000051 [4]: urea cycle intermediate metabolism	1	1	833	5	11790	-5.39	0.0	1.09	0.52	Arg2
916	GO:0000302 [6]: response to reactive oxygen species	1	1	833	5	11790	-5.39	0.0	1.09	0.52	Ucp3
917	GO:0001516 [10]: prostaglandin biosynthesis	1	1	833	5	11790	-5.39	0.0	1.09	0.52	Ptgds
918	GO:0006020 [8]: myo-inositol metabolism	1	1	833	5	11790	-5.39	0.0	1.09	0.52	Itpka
919	GO:0006072 [8]: glycerol-3-phosphate metabolism	1	1	833	5	11790	-5.39	0.0	1.09	0.52	Gpd2
920	GO:0006525 [5]: arginine metabolism	1	1	833	5	11790	-5.39	0.0	1.09	0.52	Arg2
921	GO:0006564 [9]: L-serine biosynthesis	1	1	833	5	11790	-5.39	0.0	1.09	0.52	Psph
922	GO:0006582 [5]: melanin metabolism	1	1	833	5	11790	-5.39	0.0	1.09	0.52	Ddt
923	GO:0006583 [7]: melanin biosynthesis from tyrosine	1	1	833	5	11790	-5.39	0.0	1.09	0.52	Ddt
924	GO:0006921 [8]: disassembly of cell structures during apoptosis	1	1	833	5	11790	-5.39	0.0	1.09	0.52	Pdcd8
925	GO:0006984 [6]: ER-nuclear signaling pathway	1	1	833	5	11790	-5.39	0.0	1.09	0.52	Atp2a2
926	GO:0009068 [8]: aspartate family amino acid catabolism	1	1	833	5	11790	-5.39	0.0	1.09	0.52	Aspa
927	GO:0016066 [5]: cellular defense response (sensu Vertebrata)	1	1	833	28	11767	-5.39	0.0	0.15	0.04	Cd1d1
928	GO:0019220 [6]: regulation of phosphate metabolism	1	1	833	28	11767	-5.39	0.0	0.15	0.04	Pdgfd
929	GO:0042325 [7]: regulation of phosphorylation	1	1	833	28	11767	-5.39	0.0	0.15	0.04	Pdgfd
930	GO:0051174 [5]: regulation of phosphorus metabolism	1	1	833	28	11767	-5.39	0.0	0.15	0.04	Pdgfd
931	GO:0001655 [5]: urogenital system development	1	1	833	28	11767	-5.39	0.0	0.15	0.04	Hoxd11
932	GO:0030182 [4]: neuron differentiation	1	1	833	27	11768	-5.42	0.0	0.16	0.05	Gata2
933	GO:0007519 [6]: myogenesis	1	1	833	27	11768	-5.42	0.0	0.16	0.05	Myf6
934	GO:0007611 [3]: learning and/or memory	1	1	833	27	11768	-5.42	0.0	0.16	0.05	Tmod2
935	GO:0009187 [7]: cyclic nucleotide metabolism	1	1	833	27	11768	-5.42	0.0	0.16	0.05	Npr1
936	GO:0030100 [6]: regulation of endocytosis	1	1	833	26	11769	-5.46	0.0	0.17	0.05	Cd209b
937	GO:0048193 [6]: Golgi vesicle transport	1	1	833	26	11769	-5.46	0.0	0.17	0.05	Stx18
938	GO:0007249 [7]: I-kappaB kinase/NF-kappaB cascade	1	1	833	26	11769	-5.46	0.0	0.17	0.05	Acdc
939	GO:0030728 [7]: ovulation	1	1	833	6	11789	-5.48	0.0	0.97	0.44	Afp
940	GO:0042176 [6]: regulation of protein catabolism	1	1	833	6	11789	-5.48	0.0	0.97	0.44	Serpinb1b
941	GO:0042533 [7]: tumor necrosis factor-alpha biosynthesis	1	1	833	6	11789	-5.48	0.0	0.97	0.44	Cd209b
942	GO:0042534 [8]: regulation of tumor necrosis factor-alpha biosynthesis	1	1	833	6	11789	-5.48	0.0	0.97	0.44	Cd209b
943	GO:0042535 [9]: positive regulation of tumor necrosis factor-alpha biosynthesis	1	1	833	6	11789	-5.48	0.0	0.97	0.44	Cd209b
944	GO:0046822 [6]: regulation of nucleocytoplasmic transport	1	1	833	6	11789	-5.48	0.0	0.97	0.44	Eda
945	GO:0001542 [5]: ovulation (sensu Mammalia)	1	1	833	6	11789	-5.48	0.0	0.97	0.44	Afp
946	GO:0001910 [7]: regulation of immune cell mediated cytotoxicity	1	1	833	6	11789	-5.48	0.0	0.97	0.44	Cd1d1
947	GO:0006354 [8]: RNA elongation	1	1	833	6	11789	-5.48	0.0	0.97	0.44	Tcea3
948	GO:0006402 [7]: mRNA catabolism	1	1	833	6	11789	-5.48	0.0	0.97	0.44	Auh
949	GO:0006760 [6]: folic acid and derivative metabolism	1	1	833	6	11789	-5.48	0.0	0.97	0.44	Folh1
950	GO:0006825 [9]: copper ion transport	1	1	833	6	11789	-5.48	0.0	0.97	0.44	Heph
951	GO:0006888 [6]: ER to Golgi transport	1	1	833	6	11789	-5.48	0.0	0.97	0.44	Stx18
952	GO:0007006 [6]: mitochondrial membrane organization and biogenesis	1	1	833	6	11789	-5.48	0.0	0.97	0.44	1700020C11Rik
953	GO:0007379 [4]: segment specification	1	1	833	6	11789	-5.48	0.0	0.97	0.44	Meox2
954	GO:0001932 [8]: regulation of protein amino acid phosphorylation	1	1	833	25	11770	-5.49	0.0	0.19	0.06	Pdgfd
955	GO:0006403 [4]: RNA localization	1	1	833	25	11770	-5.49	0.0	0.19	0.06	Fmr1
956	GO:0050657 [6]: nucleic acid transport	1	1	833	24	11771	-5.52	0.0	0.2	0.06	Fmr1
957	GO:0050658 [6]: RNA transport	1	1	833	24	11771	-5.52	0.0	0.2	0.06	Fmr1
958	GO:0051236 [5]: establishment of RNA localization	1	1	833	24	11771	-5.52	0.0	0.2	0.06	Fmr1
959	GO:0001822 [6]: kidney development	1	1	833	24	11771	-5.52	0.0	0.2	0.06	Hoxd11
960	GO:0006909 [7]: phagocytosis	1	1	833	24	11771	-5.52	0.0	0.2	0.06	Cd209b
961	GO:0009566 [5]: fertilization	1	1	833	23	11772	-5.54	0.0	0.22	0.07	Tkt
962	GO:0043010 [6]: eye morphogenesis (sensu Vertebrata)	1	1	833	23	11772	-5.54	0.0	0.22	0.07	Cryab
963	GO:0001656 [7]: metanephros development	1	1	833	23	11772	-5.54	0.0	0.22	0.07	Hoxd11
964	GO:0006405 [7]: RNA-nucleus export	1	1	833	23	11772	-5.54	0.0	0.22	0.07	Fmr1
965	GO:0007338 [6]: fertilization (sensu Metazoa)	1	1	833	23	11772	-5.54	0.0	0.22	0.07	Tkt
966	GO:0007602 [8]: phototransduction	1	1	833	23	11772	-5.54	0.0	0.22	0.07	Opn3
967	GO:0009620 [6]: response to fungi	1	1	833	7	11788	-5.54	0.0	0.86	0.38	Cd209b
968	GO:0015711 [7]: organic anion transport	1	1	833	7	11788	-5.54	0.0	0.86	0.38	Slc16a1
969	GO:0030148 [8]: sphingolipid biosynthesis	1	1	833	7	11788	-5.54	0.0	0.86	0.38	Lass4
970	GO:0030510 [6]: regulation of BMP signaling pathway	1	1	833	7	11788	-5.54	0.0	0.86	0.38	Prss11
971	GO:0030514 [7]: negative regulation of BMP signaling pathway	1	1	833	7	11788	-5.54	0.0	0.86	0.38	Prss11
972	GO:0042094 [7]: interleukin-2 biosynthesis	1	1	833	7	11788	-5.54	0.0	0.86	0.38	Cd1d1
973	GO:0042135 [6]: neurotransmitter catabolism	1	1	833	7	11788	-5.54	0.0	0.86	0.38	Comt
974	GO:0042303 [4]: molting cycle	1	1	833	7	11788	-5.54	0.0	0.86	0.38	Psen2
975	GO:0042633 [5]: hair cycle	1	1	833	7	11788	-5.54	0.0	0.86	0.38	Psen2
976	GO:0044273 [6]: sulfur compound catabolism	1	1	833	7	11788	-5.54	0.0	0.86	0.38	Cdo1
977	GO:0045060 [7]: negative thymic T-cell selection	1	1	833	7	11788	-5.54	0.0	0.86	0.38	Cd28
978	GO:0000098 [7]: sulfur amino acid catabolism	1	1	833	7	11788	-5.54	0.0	0.86	0.38	Cdo1
979	GO:0006041 [7]: glucosamine metabolism	1	1	833	7	11788	-5.54	0.0	0.86	0.38	Gnpnat1
980	GO:0006044 [8]: N-acetylglucosamine metabolism	1	1	833	7	11788	-5.54	0.0	0.86	0.38	Gnpnat1
981	GO:0006308 [6]: DNA catabolism	1	1	833	7	11788	-5.54	0.0	0.86	0.38	Pdcd8
982	GO:0006563 [8]: L-serine metabolism	1	1	833	7	11788	-5.54	0.0	0.86	0.38	Psph
983	GO:0007257 [7]: activation of JUNK	1	1	833	7	11788	-5.54	0.0	0.86	0.38	Map3k6
984	GO:0007595 [5]: lactation	1	1	833	7	11788	-5.54	0.0	0.86	0.38	Stat5a
985	GO:0009411 [7]: response to UV	1	1	833	7	11788	-5.54	0.0	0.86	0.38	Fech
986	GO:0030900 [8]: forebrain development	1	1	833	22	11773	-5.57	0.0	0.23	0.08	Aplp2
987	GO:0048048 [5]: embryonic eye morphogenesis	1	1	833	22	11773	-5.57	0.0	0.23	0.08	Cryab
988	GO:0050730 [6]: regulation of peptidyl-tyrosine phosphorylation	1	1	833	22	11773	-5.57	0.0	0.23	0.08	Pdgfd
989	GO:0050864 [7]: regulation of B-cell activation	1	1	833	22	11773	-5.57	0.0	0.23	0.08	Il7
990	GO:0001747 [6]: eye morphogenesis (sensu Mammalia)	1	1	833	22	11773	-5.57	0.0	0.23	0.08	Cryab
991	GO:0001764 [6]: neuronal migration	1	1	833	22	11773	-5.57	0.0	0.23	0.08	Dab1
992	GO:0007369 [5]: gastrulation	1	1	833	22	11773	-5.57	0.0	0.23	0.08	Sitpec
993	GO:0009190 [7]: cyclic nucleotide biosynthesis	1	1	833	22	11773	-5.57	0.0	0.23	0.08	Npr1
994	GO:0009798 [4]: axis specification	1	1	833	8	11787	-5.59	0.0	0.78	0.35	Pace4
995	GO:0010092 [5]: specification of organ identity	1	1	833	8	11787	-5.59	0.0	0.78	0.35	Hoxd11
996	GO:0018346 [10]: protein amino acid prenylation	1	1	833	8	11787	-5.59	0.0	0.78	0.35	Adamts5
997	GO:0030218 [5]: erythrocyte differentiation	1	1	833	8	11787	-5.59	0.0	0.78	0.35	Heph
998	GO:0035272 [5]: exocrine system development	1	1	833	8	11787	-5.59	0.0	0.78	0.35	Eda
999	GO:0046209 [5]: nitric oxide metabolism	1	1	833	8	11787	-5.59	0.0	0.78	0.35	Cav1
1000	GO:0000188 [8]: inactivation of MAPK	1	1	833	8	11787	-5.59	0.0	0.78	0.35	Cav1
1001	GO:0001666 [5]: response to hypoxia	1	1	833	8	11787	-5.59	0.0	0.78	0.35	Epas1
1002	GO:0001707 [5]: mesoderm formation	1	1	833	8	11787	-5.59	0.0	0.78	0.35	Sitpec
1003	GO:0001759 [4]: induction of an organ	1	1	833	8	11787	-5.59	0.0	0.78	0.35	Hoxd11
1004	GO:0006611 [8]: protein-nucleus export	1	1	833	8	11787	-5.59	0.0	0.78	0.35	Hspa9a
1005	GO:0006692 [8]: prostanoid metabolism	1	1	833	8	11787	-5.59	0.0	0.78	0.35	Ptgds
1006	GO:0006693 [9]: prostaglandin metabolism	1	1	833	8	11787	-5.59	0.0	0.78	0.35	Ptgds
1007	GO:0006809 [5]: nitric oxide biosynthesis	1	1	833	8	11787	-5.59	0.0	0.78	0.35	Cav1
1008	GO:0007163 [5]: establishment and/or maintenance of cell polarity	1	1	833	8	11787	-5.59	0.0	0.78	0.35	Ilk
1009	GO:0007205 [8]: protein kinase C activation	1	1	833	8	11787	-5.59	0.0	0.78	0.35	Cish
1010	GO:0007431 [6]: salivary gland development	1	1	833	8	11787	-5.59	0.0	0.78	0.35	Eda
1011	GO:0009401 [6]: phosphoenolpyruvate-dependent sugar phosphotransferase system	1	1	833	8	11787	-5.59	0.0	0.78	0.35	Dp1
1012	GO:0048469 [4]: cell maturation	1	1	833	21	11774	-5.6	0.0	0.25	0.09	Qk
1013	GO:0006650 [8]: glycerophospholipid metabolism	1	1	833	21	11774	-5.6	0.0	0.25	0.09	2810004N20Rik
1014	GO:0007265 [7]: Ras protein signal transduction	1	1	833	21	11774	-5.6	0.0	0.25	0.09	Kras
1015	GO:0051241 [5]: negative regulation of organismal physiological process	1	1	833	20	11775	-5.62	0.0	0.27	0.1	Cav1
1016	GO:0000723 [8]: telomere maintenance	1	1	833	20	11775	-5.62	0.0	0.27	0.1	Trub2
1017	GO:0009894 [5]: regulation of catabolism	1	1	833	9	11786	-5.62	0.0	0.7	0.31	Serpinb1b
1018	GO:0017157 [6]: regulation of exocytosis	1	1	833	9	11786	-5.62	0.0	0.7	0.31	Pclo
1019	GO:0019233 [6]: perception of pain	1	1	833	9	11786	-5.62	0.0	0.7	0.31	Npy1r
1020	GO:0030512 [6]: negative regulation of transforming growth factor beta receptor signaling pathway	1	1	833	9	11786	-5.62	0.0	0.7	0.31	Prss11
1021	GO:0042490 [4]: mechanoreceptor differentiation	1	1	833	9	11786	-5.62	0.0	0.7	0.31	Ntf3
1022	GO:0048332 [4]: mesoderm morphogenesis	1	1	833	9	11786	-5.62	0.0	0.7	0.31	Sitpec
1023	GO:0001570 [4]: vasculogenesis	1	1	833	9	11786	-5.62	0.0	0.7	0.31	Qk
1024	GO:0001704 [6]: formation of primary germ layer	1	1	833	9	11786	-5.62	0.0	0.7	0.31	Sitpec
1025	GO:0001708 [5]: cell fate specification	1	1	833	9	11786	-5.62	0.0	0.7	0.31	Psen2
1026	GO:0006182 [8]: cGMP biosynthesis	1	1	833	9	11786	-5.62	0.0	0.7	0.31	Npr1
1027	GO:0006401 [6]: RNA catabolism	1	1	833	9	11786	-5.62	0.0	0.7	0.31	Auh
1028	GO:0006835 [7]: dicarboxylic acid transport	1	1	833	9	11786	-5.62	0.0	0.7	0.31	Slc1a5
1029	GO:0007162 [5]: negative regulation of cell adhesion	1	1	833	9	11786	-5.62	0.0	0.7	0.31	Dab1
1030	GO:0008344 [4]: adult locomotory behavior	1	1	833	9	11786	-5.62	0.0	0.7	0.31	Msra
1031	GO:0008637 [8]: apoptotic mitochondrial changes	1	1	833	9	11786	-5.62	0.0	0.7	0.31	Pdcd8
1032	GO:0009070 [8]: serine family amino acid biosynthesis	1	1	833	9	11786	-5.62	0.0	0.7	0.31	Psph
1033	GO:0019221 [6]: cytokine and chemokine mediated signaling pathway	1	1	833	19	11776	-5.64	0.0	0.29	0.11	Iigp1
1034	GO:0042087 [6]: cell-mediated immune response	1	1	833	19	11776	-5.64	0.0	0.29	0.11	Cd1d1
1035	GO:0006220 [7]: pyrimidine nucleotide metabolism	1	1	833	19	11776	-5.64	0.0	0.29	0.11	Ctps2
1036	GO:0006874 [8]: calcium ion homeostasis	1	1	833	19	11776	-5.64	0.0	0.29	0.11	Slc24a3
1037	GO:0007185 [7]: transmembrane receptor protein tyrosine phosphatase signaling pathway	1	1	833	19	11776	-5.64	0.0	0.29	0.11	Ptprcap
1038	GO:0007223 [7]: frizzled-2 signaling pathway	1	1	833	19	11776	-5.64	0.0	0.29	0.11	Wnt4
1039	GO:0007498 [3]: mesoderm development	1	1	833	19	11776	-5.64	0.0	0.29	0.11	Sitpec
1040	GO:0015749 [6]: monosaccharide transport	1	1	833	18	11777	-5.65	0.0	0.32	0.13	Acdc
1041	GO:0015758 [8]: glucose transport	1	1	833	18	11777	-5.65	0.0	0.32	0.13	Acdc
1042	GO:0016331 [5]: morphogenesis of embryonic epithelium	1	1	833	18	11777	-5.65	0.0	0.32	0.13	Pcdh8
1043	GO:0050767 [4]: regulation of neurogenesis	1	1	833	18	11777	-5.65	0.0	0.32	0.13	Nrp1
1044	GO:0006221 [7]: pyrimidine nucleotide biosynthesis	1	1	833	18	11777	-5.65	0.0	0.32	0.13	Ctps2
1045	GO:0006826 [9]: iron ion transport	1	1	833	18	11777	-5.65	0.0	0.32	0.13	Heph
1046	GO:0007398 [6]: ectoderm development	1	1	833	18	11777	-5.65	0.0	0.32	0.13	Ntf3
1047	GO:0007423 [7]: sensory organ development	1	1	833	18	11777	-5.65	0.0	0.32	0.13	Crym
1048	GO:0007623 [4]: circadian rhythm	1	1	833	18	11777	-5.65	0.0	0.32	0.13	Dbp
1049	GO:0008645 [7]: hexose transport	1	1	833	18	11777	-5.65	0.0	0.32	0.13	Acdc
1050	GO:0009116 [6]: nucleoside metabolism	1	1	833	18	11777	-5.65	0.0	0.32	0.13	Adk
1051	GO:0030593 [7]: neutrophil chemotaxis	1	1	833	10	11785	-5.66	0.0	0.64	0.28	Cxcl15
1052	GO:0042060 [6]: wound healing	1	1	833	10	11785	-5.66	0.0	0.64	0.28	Ninj2
1053	GO:0042493 [7]: response to drug	1	1	833	10	11785	-5.66	0.0	0.64	0.28	Lactb
1054	GO:0050770 [5]: regulation of axonogenesis	1	1	833	10	11785	-5.66	0.0	0.64	0.28	Nrp1
1055	GO:0001709 [5]: cell fate determination	1	1	833	10	11785	-5.66	0.0	0.64	0.28	Ntf3
1056	GO:0001906 [5]: cell killing	1	1	833	10	11785	-5.66	0.0	0.64	0.28	Cd1d1
1057	GO:0001909 [6]: immune cell mediated cytotoxicity	1	1	833	10	11785	-5.66	0.0	0.64	0.28	Cd1d1
1058	GO:0006910 [8]: phagocytosis, recognition	1	1	833	10	11785	-5.66	0.0	0.64	0.28	Cd209b
1059	GO:0007271 [8]: synaptic transmission, cholinergic	1	1	833	10	11785	-5.66	0.0	0.64	0.28	Lynx1
1060	GO:0009066 [7]: aspartate family amino acid metabolism	1	1	833	10	11785	-5.66	0.0	0.64	0.28	Aspa
1061	GO:0009225 [6]: nucleotide-sugar metabolism	1	1	833	10	11785	-5.66	0.0	0.64	0.28	Gnpnat1
1062	GO:0009799 [4]: determination of symmetry	1	1	833	17	11778	-5.66	0.0	0.35	0.13	Pace4
1063	GO:0009855 [5]: determination of bilateral symmetry	1	1	833	17	11778	-5.66	0.0	0.35	0.13	Pace4
1064	GO:0030855 [4]: epithelial cell differentiation	1	1	833	17	11778	-5.66	0.0	0.35	0.13	Stat5a
1065	GO:0042088 [7]: T-helper 1 type immune response	1	1	833	17	11778	-5.66	0.0	0.35	0.13	Cd1d1
1066	GO:0042398 [6]: amino acid derivative biosynthesis	1	1	833	17	11778	-5.66	0.0	0.35	0.13	Tph1
1067	GO:0045807 [7]: positive regulation of endocytosis	1	1	833	17	11778	-5.66	0.0	0.35	0.13	Cd209b
1068	GO:0051028 [7]: mRNA transport	1	1	833	17	11778	-5.66	0.0	0.35	0.13	Fmr1
1069	GO:0051248 [6]: negative regulation of protein metabolism	1	1	833	17	11778	-5.66	0.0	0.35	0.13	Eif4ebp1
1070	GO:0000245 [8]: spliceosome assembly	1	1	833	17	11778	-5.66	0.0	0.35	0.13	Cugbp2
1071	GO:0006406 [8]: mRNA-nucleus export	1	1	833	17	11778	-5.66	0.0	0.35	0.13	Fmr1
1072	GO:0007368 [6]: determination of left/right symmetry	1	1	833	17	11778	-5.66	0.0	0.35	0.13	Pace4
1073	GO:0018955 [7]: phenanthrene metabolism	1	1	833	11	11784	-5.67	0.0	0.58	0.24	Comt
1074	GO:0018958 [6]: phenol metabolism	1	1	833	11	11784	-5.67	0.0	0.58	0.24	Comt
1075	GO:0030888 [7]: regulation of B-cell proliferation	1	1	833	11	11784	-5.67	0.0	0.58	0.24	Il7
1076	GO:0035264 [4]: body growth	1	1	833	11	11784	-5.67	0.0	0.58	0.24	Npy1r
1077	GO:0040014 [5]: regulation of body size	1	1	833	11	11784	-5.67	0.0	0.58	0.24	Npy1r
1078	GO:0042136 [6]: neurotransmitter biosynthesis	1	1	833	11	11784	-5.67	0.0	0.58	0.24	Tph1
1079	GO:0042591 [7]: antigen presentation, exogenous antigen via MHC class II	1	1	833	11	11784	-5.67	0.0	0.58	0.24	H2-Oa
1080	GO:0046068 [8]: cGMP metabolism	1	1	833	11	11784	-5.67	0.0	0.58	0.24	Npr1
1081	GO:0006376 [9]: mRNA splice site selection	1	1	833	11	11784	-5.67	0.0	0.58	0.24	Cugbp2
1082	GO:0006584 [7]: catecholamine metabolism	1	1	833	11	11784	-5.67	0.0	0.58	0.24	Comt
1083	GO:0008016 [5]: regulation of heart contraction rate	1	1	833	11	11784	-5.67	0.0	0.58	0.24	Actc1
1084	GO:0008366 [6]: nerve ensheathment	1	1	833	11	11784	-5.67	0.0	0.58	0.24	Qk
1085	GO:0007214 [7]: gamma-aminobutyric acid signaling pathway	1	1	833	16	11779	-5.68	0.0	0.38	0.14	Gabrb2
1086	GO:0008629 [9]: induction of apoptosis by intracellular signals	1	1	833	16	11779	-5.68	0.0	0.38	0.14	Lgals12
1087	GO:0030282 [6]: bone mineralization	1	1	833	15	11780	-5.68	0.0	0.41	0.16	Pthr1
1088	GO:0042401 [7]: biogenic amine biosynthesis	1	1	833	15	11780	-5.68	0.0	0.41	0.16	Tph1
1089	GO:0042475 [6]: odontogenesis (sensu Vertebrata)	1	1	833	15	11780	-5.68	0.0	0.41	0.16	Lhx8
1090	GO:0042476 [5]: odontogenesis	1	1	833	15	11780	-5.68	0.0	0.41	0.16	Lhx8
1091	GO:0050764 [7]: regulation of phagocytosis	1	1	833	15	11780	-5.68	0.0	0.41	0.16	Cd209b
1092	GO:0050766 [8]: positive regulation of phagocytosis	1	1	833	15	11780	-5.68	0.0	0.41	0.16	Cd209b
1093	GO:0050871 [8]: positive regulation of B-cell activation	1	1	833	15	11780	-5.68	0.0	0.41	0.16	Il7
1094	GO:0050900 [6]: immune cell migration	1	1	833	15	11780	-5.68	0.0	0.41	0.16	Cxcl15
1095	GO:0006487 [9]: N-linked glycosylation	1	1	833	15	11780	-5.68	0.0	0.41	0.16	Psen2
1096	GO:0007032 [6]: endosome organization and biogenesis	1	1	833	15	11780	-5.68	0.0	0.41	0.16	Ehd1
1097	GO:0008544 [7]: epidermis development	1	1	833	15	11780	-5.68	0.0	0.41	0.16	Ntf3
1098	GO:0016197 [6]: endosome transport	1	1	833	12	11783	-5.68	0.0	0.53	0.22	Ehd1
1099	GO:0017148 [7]: negative regulation of protein biosynthesis	1	1	833	12	11783	-5.68	0.0	0.53	0.22	Eif4ebp1
1100	GO:0019722 [7]: calcium-mediated signaling	1	1	833	12	11783	-5.68	0.0	0.53	0.22	Dscr1
1101	GO:0030203 [7]: glycosaminoglycan metabolism	1	1	833	12	11783	-5.68	0.0	0.53	0.22	Itih2
1102	GO:0042178 [6]: xenobiotic catabolism	1	1	833	12	11783	-5.68	0.0	0.53	0.22	Comt
1103	GO:0042537 [6]: benzene and derivative metabolism	1	1	833	12	11783	-5.68	0.0	0.53	0.22	Comt
1104	GO:0042551 [5]: nerve maturation	1	1	833	12	11783	-5.68	0.0	0.53	0.22	Qk
1105	GO:0042593 [4]: glucose homeostasis	1	1	833	12	11783	-5.68	0.0	0.53	0.22	Acdc
1106	GO:0042698 [4]: menstrual cycle	1	1	833	12	11783	-5.68	0.0	0.53	0.22	Afp
1107	GO:0006022 [6]: aminoglycan metabolism	1	1	833	12	11783	-5.68	0.0	0.53	0.22	Itih2
1108	GO:0006446 [8]: regulation of translational initiation	1	1	833	12	11783	-5.68	0.0	0.53	0.22	Eif4ebp1
1109	GO:0006672 [9]: ceramide metabolism	1	1	833	12	11783	-5.68	0.0	0.53	0.22	Lass4
1110	GO:0006801 [6]: superoxide metabolism	1	1	833	12	11783	-5.68	0.0	0.53	0.22	Sod2
1111	GO:0016358 [6]: dendrite morphogenesis	1	1	833	14	11781	-5.69	0.0	0.44	0.18	Nrp1
1112	GO:0019886 [6]: antigen processing, exogenous antigen via MHC class II	1	1	833	14	11781	-5.69	0.0	0.44	0.18	H2-Oa
1113	GO:0030384 [9]: phosphoinositide metabolism	1	1	833	14	11781	-5.69	0.0	0.44	0.18	2810004N20Rik
1114	GO:0030534 [3]: adult behavior	1	1	833	14	11781	-5.69	0.0	0.44	0.18	Msra
1115	GO:0030595 [6]: immune cell chemotaxis	1	1	833	14	11781	-5.69	0.0	0.44	0.18	Cxcl15
1116	GO:0042100 [6]: B-cell proliferation	1	1	833	14	11781	-5.69	0.0	0.44	0.18	Il7
1117	GO:0043086 [4]: negative regulation of enzyme activity	1	1	833	14	11781	-5.69	0.0	0.44	0.18	Pkia
1118	GO:0043087 [4]: regulation of GTPase activity	1	1	833	14	11781	-5.69	0.0	0.44	0.18	Arhgap6
1119	GO:0000096 [6]: sulfur amino acid metabolism	1	1	833	14	11781	-5.69	0.0	0.44	0.18	Cdo1
1120	GO:0006479 [9]: protein amino acid methylation	1	1	833	14	11781	-5.69	0.0	0.44	0.18	Pcmt1
1121	GO:0006691 [8]: leukotriene metabolism	1	1	833	14	11781	-5.69	0.0	0.44	0.18	Ggtla1
1122	GO:0006700 [7]: C21-steroid hormone biosynthesis	1	1	833	14	11781	-5.69	0.0	0.44	0.18	Hmgcs1
1123	GO:0009306 [4]: protein secretion	1	1	833	14	11781	-5.69	0.0	0.44	0.18	Arfl4
1124	GO:0017015 [5]: regulation of transforming growth factor beta receptor signaling pathway	1	1	833	13	11782	-5.69	0.0	0.48	0.2	Prss11
1125	GO:0019370 [9]: leukotriene biosynthesis	1	1	833	13	11782	-5.69	0.0	0.48	0.2	Ggtla1
1126	GO:0046519 [8]: sphingoid metabolism	1	1	833	13	11782	-5.69	0.0	0.48	0.2	Lass4
1127	GO:0006040 [6]: amino sugar metabolism	1	1	833	13	11782	-5.69	0.0	0.48	0.2	Gnpnat1
1128	GO:0006469 [5]: negative regulation of protein kinase activity	1	1	833	13	11782	-5.69	0.0	0.48	0.2	Pkia
1129	GO:0007004 [9]: telomerase-dependent telomere maintenance	1	1	833	13	11782	-5.69	0.0	0.48	0.2	Trub2
1130	GO:0007568 [3]: aging	1	1	833	13	11782	-5.69	0.0	0.48	0.2	Msra
1131	GO:0007585 [4]: respiratory gaseous exchange	1	1	833	13	11782	-5.69	0.0	0.48	0.2	Adrb2
