# Supplementary material for: A genomic analysis of mouse models of breast cancer reveals molecular features of mouse models and relationships to human breast cancer
Source: Breast Cancer Res. 2014 Jun 5;16(3):R59. doi: 10.1186/bcr3672 (PMC4078930; doi:10.1186/bcr3672)
Supplement: Additional file 3 — Fold change values organized by mouse tumor model type comparing the mouse model to normal mammary gland. [file bcr3672-S3.zip › Additional_File_3/Myc_vs_NMLmammary/AdditionalFile71_Myc_vs_NMLmammary/DownregulatedGenesgather_kegg_121024.txt]

#	Annotation	Total Genes With Ann	Your Genes (With Ann)	Your Genes (No Ann)	Genome (With Ann)	Genome (No Ann)	ln(Bayes factor)	neg ln(p value)	FE: neg ln(p value)	FE: neg ln(FDR)	Genes
1	path:mmu00190: Oxidative phosphorylation	59	59	261	56	2143	50.4	11.06	55.92	51.32	1110020P15Rik 1500040F11Rik 2410011G03Rik Atp5a1 Atp5c1 Atp5e Atp5g3 Atp5h Atp5j Atp5j2 Atp5k Atp5o Atp6v1d Cox4i1 Cox5a Cox5b Cox6a1 Cox6a2 Cox6b1 Cox6c Cox7a1 Cox7a2 Cox8a Cox8b Cyc1 Grim19 Ndufa1 Ndufa10 Ndufa2 Ndufa4 Ndufa5 Ndufa6 Ndufa9 Ndufab1 Ndufb10 Ndufb3 Ndufb4 Ndufb5 Ndufb7 Ndufb8 Ndufb9 Ndufc1 Ndufs2 Ndufs3 Ndufs4 Ndufs7 Ndufs8 Ndufv1 Ndufv2 Sdha Sdhb Sdhc Sdhd Uqcr Uqcrb Uqcrc1 Uqcrc…
2	path:mmu00020: Citrate cycle (TCA cycle)	19	19	301	5	2194	24.03	11.06	29.63	25.73	Aco1 Aco2 Cs Csl Dld Dlst Fh1 Idh1 Idh3a Idh3g Mdh1 Mdh2 Pck1 Pcx Sdha Sdhb Sdhc Sdhd Suclg1
3	path:mmu04080: Neuroactive ligand-receptor interaction	11	11	309	267	1932	10.27	11.06	0.0	0.0	Adra1a Adrb2 Gabrb2 Ghr Grm8 Gzma Npy1r Npy2r P2rx5 Ptger3 Pthr1
4	path:mmu00280: Valine, leucine and isoleucine degradation	15	15	305	17	2182	7.67	11.06	13.15	9.65	Acadm Acat2 Aldh2 Aldh6a1 Aox1 Bcat2 Echs1 Ehhadh Hadha Hadhsc Hibadh Hmgcs1 Mccc1 Pcca Pccb
5	path:mmu00720: Reductive carboxylate cycle (CO2 fixation)	7	7	313	3	2196	4.48	8.76	10.06	6.85	Acas2 Aco1 Aco2 Fh1 Idh1 Mdh1 Mdh2
6	path:mmu00640: Propanoate metabolism	11	11	309	13	2186	4.2	8.5	9.67	6.68	Acadm Acas2 Acat2 Aldh2 Aldh6a1 Echs1 Ehhadh Hadha Pcca Pccb Suclg1
7	path:mmu00620: Pyruvate metabolism	13	13	307	20	2179	3.86	8.14	9.28	6.48	Acas2 Acat2 Acyp2 Aldh2 Dlat Dld Hagh Mdh1 Mdh2 Pck1 Pcx Pdha1 Pdhb
8	path:mmu00062: Fatty acid biosynthesis (path 2)	6	6	314	3	2196	2.75	7.02	8.33	5.68	Acat2 Echs1 Ehhadh Fasn Hadha Hadhsc
9	path:mmu00630: Glyoxylate and dicarboxylate metabolism	6	6	314	4	2195	1.97	6.18	7.53	5.01	Aco1 Aco2 Cs Csl Mdh1 Mdh2
10	path:mmu00010: Glycolysis / Gluconeogenesis	15	15	305	35	2164	1.74	5.9	7.02	4.63	Acas2 Acyp2 Adh1 Aldh2 Aldoa Dlat Dld Eno3 Galm Hk2 Pdha1 Pdhb Pfkm Pgam2 Pgm2
11	path:mmu00240: Pyrimidine metabolism	1	1	319	65	2134	1.17	5.27	0.0	0.0	Ak3l1
12	path:mmu00500: Starch and sucrose metabolism	10	10	310	20	2179	0.55	4.61	5.9	3.61	Amy1 Amy2 Enpp2 Gbe1 Hk2 Pgm2 Pygb Pygl Pygm Ugp2
13	path:mmu00650: Butanoate metabolism	11	11	309	26	2173	0.08	4.14	5.37	3.17	Aacs Acat2 Aldh2 Echs1 Ehhadh Hadha Hadhsc Hmgcs1 Pdha1 Pdhb Rdh14
14	path:mmu04620: Toll-like receptor signaling pathway	4	4	316	90	2109	0.02	0.0	0.0	0.0	Akt2 Ccl5 Cxcl9 Pik3c2g
15	path:mmu00071: Fatty acid metabolism	14	14	306	40	2159	-0.05	0.0	5.14	3.03	Acadl Acadm Acat2 Acox1 Adh1 Aldh2 Cpt2 Cyp2e1 Cyp4b1 Dci Echs1 Ehhadh Hadha Hadhsc
16	path:mmu04530: Tight junction	7	7	313	116	2083	-0.29	0.0	0.0	0.0	Actn2 Actn3 Akt2 Kras Mpdz Ppp2r2d Rras
17	path:mmu04310: Wnt signaling pathway	9	9	311	132	2067	-0.48	0.0	0.0	0.0	Camk2b Camk2d Camk2g Ccnd2 Fzd4 Ppp2r2d Ppp3cc Sfrp4 Wnt4
18	path:mmu04070: Phosphatidylinositol signaling system	3	3	317	73	2126	-0.61	0.0	0.0	0.0	Dm15 Fastk Pik3c2g
19	path:mmu00930: Caprolactam degradation	5	5	315	7	2192	-1.03	0.0	4.43	2.4	Echs1 Ehhadh Hadha Hadhsc Vnn1
20	path:mmu00410: beta-Alanine metabolism	6	6	314	11	2188	-1.17	0.0	4.23	2.27	Acadm Aldh2 Aoc3 Echs1 Ehhadh Hadha
21	path:mmu00562: Inositol phosphate metabolism	2	2	318	55	2144	-1.37	0.0	0.0	0.0	Dm15 Fastk
22	path:mmu00550: Peptidoglycan biosynthesis	2	2	318	0	2199	-1.51	0.0	4.13	2.24	Glul Pglyrp2
23	path:mmu00193: ATP synthesis	10	10	310	31	2168	-1.6	0.0	3.56	1.8	Atp5a1 Atp5c1 Atp5e Atp5g3 Atp5h Atp5j Atp5j2 Atp5k Atp5o Atp6v1d
24	path:mmu00910: Nitrogen metabolism	5	5	315	9	2190	-1.69	0.0	3.72	1.9	Car13 Car3 Car4 Car5b Glul
25	path:mmu04520: Adherens junction	4	4	316	70	2129	-1.78	0.0	0.01	0.0	Actn2 Actn3 Snai2 Sorbs1
26	path:mmu00310: Lysine degradation	10	10	310	34	2165	-2.0	0.0	3.11	1.46	6530401D17Rik Acat2 Aldh2 Aldh9a1 Dlst Echs1 Ehhadh Hadha Hadhsc Rdh14
27	path:mmu04010: MAPK signaling pathway	22	22	298	209	1990	-2.01	0.0	0.05	0.0	Akt2 Casp9 Dusp1 Dusp10 Fgf18 Hspa1l Hspa9a Il1r2 Kras Map3k6 Mapk8ip1 Mef2c Ntf3 Pla2g2d Ppm1a Ppm1b Ppp3cc Rasgrf2 Rasgrp2 Rras Sitpec Sos2
28	path:mmu00130: Ubiquinone biosynthesis	3	3	317	3	2196	-2.03	0.0	3.5	1.79	2410011G03Rik D5Ertd33e Grim19
29	path:mmu00230: Purine metabolism	8	8	312	100	2099	-2.08	0.0	0.03	0.0	Adk Adssl1 Ak2 Enpp2 Fhit Npr1 Pde1a Pde8a
30	path:mmu04060: Cytokine-cytokine receptor interaction	25	25	295	215	1984	-2.55	0.0	0.12	0.0	Ccl11 Ccl19 Ccl27 Ccl5 Cxcl12 Cxcl13 Cxcl15 Cxcl4 Cxcl9 Cxcr3 Cxcr6 Eda Epor Ghr Ifngr1 Il15 Il1r2 Il2rb Il7 Lifr Ltb Pdgfd Tnfrsf17 Tnfrsf7 Vegfb
31	path:mmu00600: Glycosphingolipid metabolism	1	1	319	33	2166	-2.6	0.0	0.01	0.0	Smpd3
32	path:mmu04020: Calcium signaling pathway	18	18	302	163	2036	-2.64	0.0	0.1	0.0	Adra1a Adrb2 Atp2a2 Cacna1s Camk2b Camk2d Camk2g Lck P2rx5 Phka1 Phkg1 Ppp3cc Ptger3 Pygb Pygl Pygm Slc25a4 Tnnc2
33	path:mmu00590: Prostaglandin and leukotriene metabolism	1	1	319	32	2167	-2.71	0.0	0.01	0.0	Pla2g2d
34	path:mmu00632: Benzoate degradation via CoA ligation	9	9	311	36	2163	-2.77	0.0	2.22	0.76	Acat2 Acyp2 Dm15 Echs1 Ehhadh Fastk Hadha Hadhsc Rdh14
35	path:mmu04340: Hedgehog signaling pathway	3	3	317	48	2151	-2.85	0.0	0.03	0.0	Bmp6 Bmp8a Wnt4
36	path:mmu00380: Tryptophan metabolism	13	13	307	62	2137	-2.86	0.0	1.91	0.61	Acat2 Aldh2 Aoc3 Aox1 Cat Cyp2e1 Cyp4b1 Echs1 Ehhadh Hadha Hadhsc Indo Tph1
37	path:mmu00710: Carbon fixation	5	5	315	15	2184	-2.93	0.0	2.31	0.8	Aldoa Gpt2 Mdh1 Mdh2 Tkt
38	path:mmu00072: Synthesis and degradation of ketone bodies	2	2	318	2	2197	-3.03	0.0	2.51	0.91	Acat2 Hmgcs1
39	path:mmu00290: Valine, leucine and isoleucine biosynthesis	3	3	317	6	2193	-3.06	0.0	2.35	0.8	Bcat2 Pdha1 Pdhb
40	path:mmu04510: Focal adhesion	25	25	295	189	2010	-3.1	0.0	0.34	0.0	Actn2 Actn3 Akt2 Arhgap5 Birc3 Capn2 Capn3 Cav1 Ccnd2 Col4a1 Figf Ilk Itga7 Itgb7 Kras Lama1 Lamb1-1 Lamc1 Pdgfd Rras Sos2 Thbs3 Tnxb Txk Vegfb
41	path:mmu00561: Glycerolipid metabolism	7	7	313	28	2171	-3.11	0.0	1.92	0.61	Adh1 Agpat1 Agpat3 Aldh2 Dgat1 Lpl Mgll
42	path:mmu00030: Pentose phosphate pathway	5	5	315	17	2182	-3.19	0.0	1.99	0.61	Aldoa Pfkm Pgm2 Taldo1 Tkt
43	path:mmu00480: Glutathione metabolism	7	7	313	29	2170	-3.19	0.0	1.81	0.58	Gpx3 Gpx4 Gpx7 Gstm1 Gstm2 Gstz1 Idh1
44	path:mmu00770: Pantothenate and CoA biosynthesis	4	4	316	12	2187	-3.26	0.0	2.0	0.61	Bcat2 Enpp2 Pank3 Vnn1
45	path:mmu04910: Insulin signaling pathway	18	18	302	115	2084	-3.33	0.0	0.86	0.17	Akt2 Eif4ebp1 Fasn Frap1 Hk2 Irs3 Kras Lipe Pck1 Pfkm Phka1 Phkg1 Pygb Pygl Pygm Rras Sorbs1 Sos2
46	path:mmu05040: Huntington's disease	1	1	319	26	2173	-3.33	0.0	0.03	0.0	Tgm2
47	path:mmu04210: Apoptosis	9	9	311	80	2119	-3.38	0.0	0.2	0.0	Akt2 Birc3 Capn2 Capn3 Casp9 Endog Pdcd8 Pik3c2g Ppp3cc
48	path:mmu00350: Tyrosine metabolism	7	7	313	33	2166	-3.45	0.0	1.43	0.48	Adh1 Aoc3 Aox1 Comt Ech1 Fah Gstz1
49	path:mmu05060: Prion disease	3	3	317	8	2191	-3.46	0.0	1.87	0.6	Lama1 Lamb1-1 Lamc1
50	path:mmu04330: Notch signaling pathway	4	4	316	46	2153	-3.48	0.0	0.11	0.0	Dtx1 Dtx2 Jag2 Psen2
51	path:mmu04540: Gap junction	9	9	311	75	2124	-3.52	0.0	0.28	0.0	Grm8 Gstz1 Kras Npr1 Pdgfd Rras Sos2 Tuba1 Tuba8
52	path:mmu00052: Galactose metabolism	5	5	315	21	2178	-3.56	0.0	1.48	0.48	Hk2 Pfkm Pgm2 Rdh14 Ugp2
53	path:mmu00120: Bile acid biosynthesis	5	5	315	21	2178	-3.56	0.0	1.48	0.48	Acadsb Acadvl Adh1 Aldh2 Rdh14
54	path:mmu00760: Nicotinate and nicotinamide metabolism	8	8	312	43	2156	-3.57	0.0	1.15	0.35	Aox1 BC004012 Dm15 Enpp2 Fastk Nnmt Pbef1 Vnn1
55	path:mmu00251: Glutamate metabolism	4	4	316	15	2184	-3.61	0.0	1.54	0.48	Gfpt2 Glul Gnpnat1 Gpt2
56	path:mmu00252: Alanine and aspartate metabolism	4	4	316	15	2184	-3.61	0.0	1.54	0.48	Adssl1 Crat Gpt2 Pcx
57	path:mmu04512: ECM-receptor interaction	10	10	310	74	2125	-3.61	0.0	0.45	0.0	Cd36 Col4a1 Fndc1 Itga7 Itgb7 Lama1 Lamb1-1 Lamc1 Thbs3 Tnxb
58	path:mmu00361: gamma-Hexachlorocyclohexane degradation	3	3	317	36	2163	-3.67	0.0	0.12	0.0	Cyp2e1 Cyp4b1 Pon1
59	path:mmu04610: Complement and coagulation cascades	9	9	311	59	2140	-3.69	0.0	0.69	0.08	Adn C1r C1s C2 Fgb Hc Plau Serpina1a Thbd
60	path:mmu00903: Limonene and pinene degradation	4	4	316	16	2183	-3.7	0.0	1.41	0.48	Aldh2 Echs1 Ehhadh Hadha
61	path:mmu00051: Fructose and mannose metabolism	6	6	314	32	2167	-3.75	0.0	1.05	0.28	Aldoa Hk2 Khk Pfkm Rdh14 Sdh1
62	path:mmu00564: Glycerophospholipid metabolism	7	7	313	46	2153	-3.81	0.0	0.66	0.07	Agpat1 Agpat3 Gnpat Gpd2 Lypla1 Pla2g2d Rdh14
63	path:mmu00960: Alkaloid biosynthesis II	3	3	317	11	2188	-3.85	0.0	1.35	0.48	Aoc3 Ces1 Ces3
64	path:mmu00624: 1- and 2-Methylnaphthalene degradation	3	3	317	11	2188	-3.85	0.0	1.35	0.48	Acadsb Acadvl Adh1
65	path:mmu00643: Styrene degradation	2	2	318	5	2194	-3.87	0.0	1.51	0.48	Fah Gstz1
66	path:mmu00360: Phenylalanine metabolism	1	1	319	20	2179	-3.9	0.0	0.06	0.0	Aoc3
67	path:mmu00260: Glycine, serine and threonine metabolism	5	5	315	29	2170	-3.92	0.0	0.83	0.16	Aoc3 Dld Gldc Psph Rdh14
68	path:mmu00330: Arginine and proline metabolism	4	4	316	33	2166	-4.0	0.0	0.34	0.0	Aldh2 Aoc3 Arg2 Ckm
69	path:mmu00521: Streptomycin biosynthesis	2	2	318	6	2193	-4.03	0.0	1.31	0.48	Hk2 Pgm2
70	path:mmu00625: Tetrachloroethene degradation	2	2	318	6	2193	-4.03	0.0	1.31	0.48	Ephx2 Rdh14
71	path:mmu00604: Ganglioside biosynthesis	1	1	319	18	2181	-4.07	0.0	0.08	0.0	St6galnac5
72	path:mmu00150: Androgen and estrogen metabolism	4	4	316	28	2171	-4.08	0.0	0.52	0.0	H2-Ke6 Hsd11b1 Hsd17b4 Sts
73	path:mmu00031: Inositol metabolism	1	1	319	1	2198	-4.13	0.0	1.44	0.48	Aldh6a1
74	path:mmu00061: Fatty acid biosynthesis (path 1)	1	1	319	1	2198	-4.13	0.0	1.44	0.48	Fasn
75	path:mmu00791: Atrazine degradation	1	1	319	1	2198	-4.13	0.0	1.44	0.48	Apobec2
76	path:mmu00920: Sulfur metabolism	2	2	318	7	2192	-4.14	0.0	1.14	0.35	Sult1a1 Suox
77	path:mmu00530: Aminosugars metabolism	3	3	317	24	2175	-4.17	0.0	0.38	0.0	Gfpt2 Gnpnat1 Hk2
78	path:mmu00340: Histidine metabolism	3	3	317	23	2176	-4.19	0.0	0.42	0.0	Aldh2 Aoc3 Uroc1
79	path:mmu05010: Alzheimer's disease	2	2	318	21	2178	-4.19	0.0	0.21	0.0	Lpl Psen2
80	path:mmu05030: Amyotrophic lateral sclerosis (ALS)	1	1	319	16	2183	-4.23	0.0	0.1	0.0	Cat
81	path:mmu00520: Nucleotide sugars metabolism	2	2	318	9	2190	-4.3	0.0	0.88	0.17	Rdh14 Ugp2
82	path:mmu00363: Bisphenol A degradation	2	2	318	9	2190	-4.3	0.0	0.88	0.17	Pon1 Rdh14
83	path:mmu00100: Biosynthesis of steroids	1	1	319	15	2184	-4.31	0.0	0.12	0.0	Sc5d
84	path:mmu00220: Urea cycle and metabolism of amino groups	2	2	318	18	2181	-4.31	0.0	0.3	0.0	Arg2 Ckm
85	path:mmu00860: Porphyrin and chlorophyll metabolism	2	2	318	17	2182	-4.34	0.0	0.33	0.0	Alad Fech
86	path:mmu00053: Ascorbate and aldarate metabolism	2	2	318	11	2188	-4.37	0.0	0.68	0.08	Aldh2 Rdh14
87	path:mmu05020: Parkinson's disease	2	2	318	15	2184	-4.39	0.0	0.42	0.0	Park2 Pink1
88	path:mmu00790: Folate biosynthesis	1	1	319	13	2186	-4.45	0.0	0.16	0.0	Qdpr
89	path:mmu00140: C21-Steroid hormone metabolism	1	1	319	12	2187	-4.51	0.0	0.19	0.0	Hsd11b1
90	path:mmu00670: One carbon pool by folate	1	1	319	12	2187	-4.51	0.0	0.19	0.0	Fthfd
91	path:mmu00830: Retinol metabolism	1	1	319	3	2196	-4.55	0.0	0.87	0.17	Aldh1a1
92	path:mmu00740: Riboflavin metabolism	1	1	319	11	2188	-4.56	0.0	0.22	0.0	Enpp2
93	path:mmu00040: Pentose and glucuronate interconversions	1	1	319	10	2189	-4.61	0.0	0.25	0.0	Ugp2
94	path:mmu00680: Methane metabolism	1	1	319	10	2189	-4.61	0.0	0.25	0.0	Cat
95	path:mmu00362: Benzoate degradation via hydroxylation	1	1	319	4	2195	-4.64	0.0	0.71	0.08	Ech1
96	path:mmu00400: Phenylalanine, tyrosine and tryptophan biosynthesis	1	1	319	9	2190	-4.65	0.0	0.3	0.0	Eno3
97	path:mmu00750: Vitamin B6 metabolism	1	1	319	9	2190	-4.65	0.0	0.3	0.0	Aox1
98	path:mmu00780: Biotin metabolism	1	1	319	6	2193	-4.7	0.0	0.49	0.0	6530401D17Rik
99	path:mmu00628: Fluorene degradation	1	1	319	6	2193	-4.7	0.0	0.49	0.0	Ech1
