# Supplementary material for: A genomic analysis of mouse models of breast cancer reveals molecular features of mouse models and relationships to human breast cancer
Source: Breast Cancer Res. 2014 Jun 5;16(3):R59. doi: 10.1186/bcr3672 (PMC4078930; doi:10.1186/bcr3672)
Supplement: Additional file 3 — Fold change values organized by mouse tumor model type comparing the mouse model to normal mammary gland. [file bcr3672-S3.zip › Additional_File_3/Myc_vs_NMLmammary/AdditionalFile71_Myc_vs_NMLmammary/DownregulatedGenesgather_transfac_121024.txt]

#	Annotation	Total Genes With Ann	Your Genes (With Ann)	Your Genes (No Ann)	Genome (With Ann)	Genome (No Ann)	ln(Bayes factor)	neg ln(p value)	FE: neg ln(p value)	FE: neg ln(FDR)	Genes
1	V$MAZ_Q6	778	778	206	10493	4694	19.85	11.93	25.8	19.94	0610007A15Rik 0610009E20Rik 1110006I15Rik 1110020A09Rik 1110030K22Rik 1110038M16Rik 1110056N09Rik 1500040F11Rik 1600020H07Rik 1810029C22Rik 1810055D05Rik 2010002H18Rik 2210412K09Rik 2310001N14Rik 2310014H19Rik 2310044D20Rik 2310075G12Rik 2310076O21Rik 2410001H17Rik 2610205H19Rik 2810004N20Rik 2810423O19Rik 2900027G03Rik 4732429I09Rik 4930487N19Rik 5031400M07Rik 5430431G03Rik 5730439E10Rik 6330579…
2	V$E2F1_Q6: E2F-1	590	590	394	7754	7433	11.56	11.93	17.23	12.07	0610007A15Rik 0610009E20Rik 1110006I15Rik 1110038M16Rik 1110056N09Rik 1110059F07Rik 1500031H04Rik 1500040F11Rik 1600020H07Rik 1810020E01Rik 1810055D05Rik 2210412K09Rik 2310014H19Rik 2310075G12Rik 2310076O21Rik 2410011G03Rik 2900027G03Rik 3300001H21Rik 4732429I09Rik 4930487N19Rik 4933424N09Rik 5031400M07Rik 5430431G03Rik 5730439E10Rik 6330579B17Rik AF397014 AV071179 Aacs Abcb4 Abcd3 Abhd6 Acadl Ac…
3	V$MINI20_B: Muscle initiator sequence-20	680	680	304	9226	5961	10.71	11.93	16.4	11.64	0610007A15Rik 0610009E20Rik 0610039N19Rik 1110006I15Rik 1110030K22Rik 1110056N09Rik 1110059F07Rik 1500040F11Rik 1600020H07Rik 1810020E01Rik 1810029C22Rik 1810055D05Rik 2210412K09Rik 2310001N14Rik 2310014H19Rik 2310044D20Rik 2310075G12Rik 2310076O21Rik 2410001H17Rik 2610205H19Rik 4930487N19Rik 4933424N09Rik 5031400M07Rik 5430431G03Rik AF397014 Aatk Abcb4 Abcd3 Acadl Acadm Acas2 Acat2 Aco1 Aco2 Act…
4	V$E2F_Q6: E2F	786	786	198	11027	4160	9.73	11.93	15.49	11.01	0610007A15Rik 0610009E20Rik 0610039N19Rik 1110006I15Rik 1110038M16Rik 1110056N09Rik 1500031H04Rik 1500040F11Rik 1600020H07Rik 1810020E01Rik 1810029C22Rik 1810044O22Rik 1810055D05Rik 2010002H18Rik 2210412K09Rik 2310075G12Rik 2310076O21Rik 2410001H17Rik 2410011G03Rik 2610205H19Rik 2810004N20Rik 2900027G03Rik 3300001H21Rik 4732429I09Rik 4930487N19Rik 4933424N09Rik 5031400M07Rik 5430431G03Rik 5730439…
5	V$KROX_Q6	460	460	524	5905	9282	8.58	11.93	14.16	9.91	0610007A15Rik 0610009E20Rik 1110038M16Rik 1110056N09Rik 1600020H07Rik 1810055D05Rik 2310001N14Rik 2310014H19Rik 2310075G12Rik 2310076O21Rik 2410001H17Rik 2610205H19Rik 2810004N20Rik 2810423O19Rik 2900027G03Rik 4732429I09Rik 4930487N19Rik 4933424N09Rik 5031400M07Rik 5430431G03Rik 5730439E10Rik 6330579B17Rik A2bp1 AF397014 Abcb4 Abcd3 Abhd6 Acadl Acadm Acadvl Acas2 Acat2 Aco1 Aco2 Acox1 Actc1 Actn2…
6	V$SP3_Q3	716	716	268	9997	5190	6.98	10.83	12.58	8.51	0610007A15Rik 0610009E20Rik 1110006I15Rik 1110020A09Rik 1110030K22Rik 1110038M16Rik 1110056N09Rik 1110059F07Rik 1500031H04Rik 1500040F11Rik 1810020E01Rik 1810029C22Rik 2210412K09Rik 2310001N14Rik 2310014H19Rik 2310075G12Rik 2310076O21Rik 2610205H19Rik 2810004N20Rik 2810423O19Rik 3300001H21Rik 4732429I09Rik 4930487N19Rik 4933424N09Rik 5031400M07Rik 5430431G03Rik 5730439E10Rik 6330579B17Rik 9030611…
7	V$PIT1_Q6	685	685	299	11513	3674	5.87	9.91	0.0	0.0	0610009E20Rik 0610039N19Rik 1110006I15Rik 1110020A09Rik 1110030K22Rik 1110038M16Rik 1110059F07Rik 1500031H04Rik 1500040F11Rik 1810020E01Rik 1810029C22Rik 1810044O22Rik 1810055D05Rik 2010002H18Rik 2210412K09Rik 2310001N14Rik 2310044D20Rik 2410011G03Rik 2810004N20Rik 4732429I09Rik 4930487N19Rik 4933424N09Rik 5031400M07Rik 5730439E10Rik 9030611N15Rik A2bp1 AF397014 Aacs Aatk Abca8a Abcb4 Abcd3 Acadl…
8	V$BRN2_01: POU factor Brn-2	355	355	629	6522	8665	5.82	9.73	0.0	0.0	0610039N19Rik 1110006I15Rik 1110020A09Rik 1600020H07Rik 1810020E01Rik 1810055D05Rik 2810004N20Rik 2900027G03Rik 4732429I09Rik 5430431G03Rik 9030611N15Rik AV071179 Abcb4 Acadl Acadm Acadsb Acadvl Acat1 Acta1 Acy3 Acyp2 Adfp Adh1 Admr Adpn Adrb2 Afp Ak2 Alb1 Aldh1a1 Aldh1a7 Aldh2 Aldh9a1 Amfr Amy2 Angptl2 Angptl3 Ankrd5 Aoc3 Aplp2 Arg2 Arhgap5 Art3 Asb10 Asb11 Asb12 Asb5 Aspa Atp5a1 Atp5e Atp5j2 B3…
9	V$E2F1_Q3_01	329	329	655	4122	11065	5.59	9.49	11.11	7.19	0610007A15Rik 0610009E20Rik 1110020A09Rik 1500031H04Rik 1500040F11Rik 1810020E01Rik 1810055D05Rik 2210412K09Rik 2310014H19Rik 2310075G12Rik 2310076O21Rik 2610205H19Rik 4930487N19Rik 4933424N09Rik 5430431G03Rik AF397014 Aacs Abcd3 Abhd6 Acadl Acas2 Acat2 Aco1 Aco2 Actn2 Adk Adssl1 Ak3l1 Alas1 Aldh6a1 Aldh9a1 Aldoa Alpk3 Amy2 Anxa5 Aplp2 Arhgap20 Arhgap6 Arl4 Atf5 Atp2a2 Atp5a1 Atp5c1 Atp5g3 Atp5j2…
10	V$FOXJ2_02: fork head box J 2	322	322	662	5973	9214	5.4	9.33	0.0	0.0	0610039N19Rik 1110059F07Rik 1500040F11Rik 1810044O22Rik 2310044D20Rik 2410011G03Rik 4933424N09Rik 5031400M07Rik 5430431G03Rik 6330579B17Rik A2bp1 Aatk Abca8a Abcb4 Acadl Admr Adrb2 Alad Alb1 Amfr Amy2 Anapc13 Angptl2 Angptl3 Angptl6 Ankrd5 Antxr1 Anxa5 Aoc3 Aox1 Arg2 Arhgap24 Arhgap5 Art3 Asb5 Aspa Atf5 Atp5a1 Atp5c1 Atp5e Atp5j2 B3galt2 B430218L07Rik BC003479 BC010787 BC013529 BC023105 Bckdhb Bi…
11	V$MAZR_01: MAZ related factor	470	470	514	6242	8945	5.17	9.07	10.6	6.82	0610007A15Rik 0610009E20Rik 1110006I15Rik 1110030K22Rik 1110038M16Rik 1500031H04Rik 1500040F11Rik 2010002H18Rik 2310014H19Rik 2310075G12Rik 2410001H17Rik 2610205H19Rik 2810004N20Rik 2810423O19Rik 3300001H21Rik 4732429I09Rik 4930487N19Rik 5430431G03Rik 5730439E10Rik 6330579B17Rik A2bp1 AF397014 Abcb4 Abhd6 Acadl Acas2 Acat2 Aco1 Aco2 Acox1 Actc1 Actn2 Actn3 Acy3 Acyp2 Adk Admr Adpn Adrb2 Adssl1 Ak…
12	V$TEF_Q6	292	292	692	5449	9738	4.69	8.67	0.0	0.0	1110020A09Rik 1110038M16Rik 1110059F07Rik 1810020E01Rik 2410001H17Rik 2410011G03Rik 4933424N09Rik A2bp1 AV071179 Abcb4 Abcd3 Acadl Acadsb Acadvl Acas2 Aco1 Actc1 Adk Admr Adra1a Adrb2 Afp Alpk3 Amfr Amy1 Amy2 Anapc13 Anxa11 Ap4s1 Arg2 Arhgap5 Art3 Asb12 Asb5 Aspa Atp5a1 Atp5c1 Atp5e Atp5j2 Axl B3galt2 BC003479 BC009118 BC023105 BC028663 Bckdhb Birc3 C330023F11Rik Cacna1s Cacna2d1 Cap2 Capn2 Capn3…
13	V$FREAC7_01: Fork head RElated ACtivator-7	340	340	644	6178	9009	4.09	8.02	0.0	0.0	1110006I15Rik 1110030K22Rik 1110038M16Rik 1110056N09Rik 1500031H04Rik 1810020E01Rik 1810055D05Rik 2010002H18Rik 2310044D20Rik 2410001H17Rik 2410011G03Rik 4933424N09Rik 5430431G03Rik 5730439E10Rik AV071179 Abcb4 Acadl Acadm Acas2 Actc1 Acyp2 Adh1 Adpn Adra1a Adrb2 Alad Aldh2 Aldh4a1 Alpk3 Amfr Amy1 Amy2 Angptl3 Ankrd5 Anxa11 Ap4s1 Arhgap5 Art3 Asah2 Asb12 Asb13 Aspa Atp5a1 Atp5c1 Atp5j2 Atp6v1d B3…
14	V$POU1F1_Q6	339	339	645	6156	9031	3.99	7.95	0.0	0.0	0610009E20Rik 1110020A09Rik 1110038M16Rik 1110059F07Rik 1600020H07Rik 1810029C22Rik 2010002H18Rik 2310044D20Rik 2410001H17Rik 2810004N20Rik 3300001H21Rik 4933424N09Rik 5430431G03Rik AF397014 Aacs Abca8a Abcb4 Abhd6 Acadl Acadvl Acat1 Aco2 Actn2 Acyp2 Adfp Adh1 Adpn Adra1a Afp Ak2 Ak3l1 Alad Aldh1a1 Aldh1a7 Aldh9a1 Alpk3 Amacr Amfr Amy1 Angptl3 Anxa11 Aox1 Ap4s1 Apobec2 Areg Arg2 Arhgap24 Arhgap5 …
15	V$E2F1_Q6_01	398	398	586	5257	9930	3.56	7.49	8.94	5.28	0610007A15Rik 0610009E20Rik 1110006I15Rik 1110038M16Rik 1110056N09Rik 1500031H04Rik 1500040F11Rik 1600020H07Rik 1810020E01Rik 1810055D05Rik 2310014H19Rik 2310075G12Rik 2310076O21Rik 2810004N20Rik 2810423O19Rik 4732429I09Rik 4933424N09Rik Aacs Abcb4 Abcd3 Acas2 Acat1 Aco1 Aco2 Acox1 Actc1 Actn3 Adh1 Adssl1 Ak2 Akt2 Alas1 Aldh6a1 Anapc13 Angptl2 Anxa11 Ap4s1 Aplp2 Areg Arg2 Arhgap20 Arhgap6 Arl4 As…
16	V$SREBP1_Q6	378	378	606	4972	10215	3.35	7.22	8.73	5.17	0610007A15Rik 0610039N19Rik 1110006I15Rik 1110030K22Rik 1500031H04Rik 1600020H07Rik 2210412K09Rik 2310001N14Rik 2310014H19Rik 2310076O21Rik 2610205H19Rik 2810004N20Rik 2810423O19Rik 4732429I09Rik 4930487N19Rik 6330579B17Rik 9030611N15Rik AF397014 Aacs Aatk Abhd6 Acadl Acadvl Acas2 Acat2 Aco1 Acta1 Actc1 Acyp2 Adh1 Adn Adrb2 Afp Ak3l1 Akt2 Alb1 Aldh6a1 Aldh9a1 Angptl2 Antxr1 Anxa11 Anxa5 Ap4s1 Apl…
17	V$CART1_01: Cart-1 (cartilage homeoprotein 1)	82	82	902	1837	13350	3.07	6.92	0.0	0.0	1110030K22Rik Aacs Aldh1a7 Amfr Amy2 Anxa11 Arhgap5 Aspa Atp5a1 Atp5k B3galt2 BC024139 Birc3 C1galt1c1 C1r C1s C330005L02Rik Cat Cd1d1 Cd302 Cd36 Cox7a2 Cr2 D5Ertd33e D9Wsu20e Etfa Fez2 Fgb Figf Fmo2 Gpx7 Gstm1 Gypc Gys2 Hand2 Heph Hnmt Hoxd8 Idh3a Idh3b Ilk Itgb1bp2 Itgb7 Jak1 Klra1 Klra12 LOC330189 Lace1 March5 Mfap1 Mmaa Mpv17 Myoz1 Nat1 Nnat Npr1 Pank3 Pcca Pclo Pdk4 Plau Pvalb Pygl Qk Ropn1l…
18	V$NKX3A_01: NK class homeobox factor 3A	152	152	832	3044	12143	3.0	6.8	0.0	0.0	0610009E20Rik 1600020H07Rik 2410011G03Rik 2610205H19Rik 2900027G03Rik 5430431G03Rik A2bp1 Aacs Abca8a Acadl Adpn Alad Amy1 Ankrd5 Antxr1 Anxa5 Asb12 Atp5e Atp5k B3galt1 B3galt2 BC013529 C1r Cacna2d1 Capn2 Casq1 Cbx7 Ccl27 Cd34 Cox5a Cox6a2 Cpa3 Cpt2 Cr2 Csl Csnd Ctps2 Cxcr6 Cyb5 Decr1 Dpt Dtnbp1 E2f6 Echdc1 Elovl3 Epim Evi5 Fabp4 Fh1 Fhit Fmo1 Folh1 Gimap1 Gpr155 Grm8 Gstk1 Gypc Gzma Hadhb Hdgfrp…
19	V$OCT1_02: octamer factor 1	282	282	702	5154	10033	2.62	6.38	0.0	0.0	1110059F07Rik 1500031H04Rik 1810029C22Rik 2010002H18Rik 2310044D20Rik 2410011G03Rik 4732429I09Rik 4933424N09Rik 5430431G03Rik AF397014 Abca8a Abcb4 Acadvl Acta1 Acyp2 Adh1 Adra1a Adrb2 Adssl1 Ak2 Akt2 Alb1 Aldh1a7 Aldh9a1 Amy1 Ankrd5 Ap4s1 Apobec2 Aqp1 Areg Arhgap24 Arhgap5 Art3 Asb11 Asb13 Asb5 Aspa Atp5a1 Atp5c1 B3galt1 BC004012 BC023105 Bckdhb Blcap Bmi1 Btbd1 Btd C330005L02Rik Cables1 Cacna2d…
20	V$GATA3_03: GATA-binding factor 3	613	613	371	10257	4930	2.41	6.16	0.0	0.0	0610009E20Rik 0610039N19Rik 1110006I15Rik 1110020A09Rik 1110030K22Rik 1110038M16Rik 1110056N09Rik 1110059F07Rik 1500031H04Rik 1810020E01Rik 1810055D05Rik 2010002H18Rik 2310001N14Rik 2310044D20Rik 2410001H17Rik 2410011G03Rik 4732429I09Rik 4930487N19Rik 4933424N09Rik 5430431G03Rik 9030611N15Rik AV071179 Abca8a Abcb4 Abcd3 Acadm Acadsb Acadvl Acas2 Acat1 Aco1 Acox1 Acta1 Actc1 Acy3 Acyp2 Adfp Adh1 A…
21	V$HFH3_01: HFH-3 (HNF3/fork head homolog 3)	409	409	575	7142	8045	2.36	6.11	0.0	0.0	1110006I15Rik 1110020A09Rik 1110038M16Rik 1110059F07Rik 1600020H07Rik 1810020E01Rik 1810044O22Rik 1810055D05Rik 2410011G03Rik 4933424N09Rik 5730439E10Rik A2bp1 AV071179 Abcb4 Abhd6 Acadl Acadm Acadvl Acas2 Acat1 Actc1 Actn2 Acyp2 Adh1 Admr Adpn Afp Akt2 Alad Aldh2 Aldh4a1 Alpk3 Amacr Amfr Amy1 Amy2 Anapc13 Angptl3 Angptl6 Ankrd5 Anxa11 Ap4s1 Arhgap5 Asah2 Asb10 Asb13 Asb5 Atoh8 Atp5a1 Atp5c1 Atp5…
22	V$MRF2_01: modulator recognition factor 2	553	553	431	9339	5848	2.18	5.93	0.0	0.0	0610039N19Rik 1110006I15Rik 1110020A09Rik 1110056N09Rik 1600020H07Rik 1810044O22Rik 1810055D05Rik 2010002H18Rik 2310001N14Rik 2310014H19Rik 2410001H17Rik 2410011G03Rik 2810004N20Rik 2900027G03Rik 3300001H21Rik 4732429I09Rik 4933424N09Rik 5430431G03Rik A2bp1 AF397014 Abca8a Abcb4 Acadm Acadvl Acas2 Acat1 Acat2 Aco2 Acta1 Actn2 Acyp2 Adfp Adk Admr Adn Adpn Ak3l1 Akt2 Alas1 Alb1 Aldh1a7 Aldh2 Aldh9a…
23	V$XFD2_01: Xenopus fork head domain factor 2	191	191	793	3634	11553	2.03	5.78	0.0	0.0	1110030K22Rik 1110038M16Rik 1500031H04Rik 1810055D05Rik 2310044D20Rik 2410011G03Rik Abcb4 Acadm Acas2 Acyp2 Adh1 Adpn Aldh2 Aldh4a1 Alpk3 Anxa11 Ap4s1 Arhgap5 Art3 Asah2 Asb12 Asb13 Aspa Atp5c1 Atp5j2 B3galt1 BC009118 BC024806 BC028663 Birc3 Bloc1s1 C330005L02Rik Cables1 Cacna2d1 Car3 Cav1 Ccrl1 Cfl2 Cidea Cidec Clpx Cox6a1 Cox6a2 Cox7a2 Cr2 Creb3 Cs Csnd Ctdsp1 Cxcl13 Cxcr3 Cyp2j9 D9Wsu20e Dcn D…
24	V$OCT1_05: octamer-binding factor 1	42	42	942	1055	14132	1.86	5.57	0.0	0.0	1600020H07Rik 2410011G03Rik Adpn Aldh1a7 Anxa11 Asb13 BC021611 Bteb1 C1r C330005L02Rik Car13 Card10 Cd36 Creb3 D8Ertd594e Fah Figf Hoxd11 Il2rb Lpl Lum Msra Ndufa5 Ndufa6 Ndufs4 Odag Pcdh8 Pfkfb1 Plau Psx1 Rasgrf2 Rras Serpina3c Sh3glb2 Smpd3 Sucnr1 Sycp3 Tek Tnfaip6 Tpm1 Uqcrb Utrn
25	V$CDX2_Q5	579	579	405	9702	5485	1.79	5.5	0.0	0.0	0610039N19Rik 1110020A09Rik 1110030K22Rik 1110038M16Rik 1110059F07Rik 1500031H04Rik 1500040F11Rik 1600020H07Rik 1810020E01Rik 1810029C22Rik 1810044O22Rik 1810055D05Rik 2010002H18Rik 2310076O21Rik 2410001H17Rik 2410011G03Rik 4732429I09Rik 4933424N09Rik 5031400M07Rik 5430431G03Rik 5730439E10Rik 9030611N15Rik A2bp1 Aacs Aatk Abca8a Abcb4 Abcd3 Acadl Acadm Acadsb Acadvl Acat1 Aco2 Acox1 Actc1 Actn2 A…
26	V$HNF1_C: Hepatic nuclear factor 1	291	291	693	5234	9953	1.74	5.42	0.0	0.0	0610007A15Rik 1600020H07Rik 1810020E01Rik 1810055D05Rik 2010002H18Rik 2310001N14Rik 2410001H17Rik 2410011G03Rik 3300001H21Rik 5031400M07Rik 5430431G03Rik 6330579B17Rik A2bp1 AV071179 Aacs Abca8a Abcd3 Acadm Acadvl Actc1 Acyp2 Adfp Adh1 Afp Ak2 Alad Alb1 Aldh1a7 Aldh2 Alpk3 Amfr Amy2 Anapc13 Angptl3 Ankrd5 Antxr1 Anxa11 Aoc3 Ap4s1 Areg Arhgap6 Art3 Asah2 Asb13 Asb5 Atp5e B3galt1 B430218L07Rik BC00…
27	V$E2F1_Q4: E2F-1	324	324	660	4286	10901	1.63	5.3	6.92	3.52	0610007A15Rik 1110056N09Rik 1500040F11Rik 1810044O22Rik 1810055D05Rik 2210412K09Rik 2310075G12Rik 2610205H19Rik 4930487N19Rik 5430431G03Rik 5730439E10Rik 6330579B17Rik AF397014 Abcb4 Abhd6 Acas2 Acat1 Aco2 Actc1 Acy3 Admr Adrb2 Adssl1 Ak3l1 Alas1 Aldh2 Aldh6a1 Anapc13 Angptl2 Angptl6 Anxa11 Aplp2 Apobec2 Arhgap20 Arhgap6 Arl4 Asb13 Atp5c1 Atp5h Atp5j2 Atp6v1d Atpaf2 Axl BC003479 BC004012 BC004044…
28	V$E2F_Q3_01	382	382	602	5161	10026	1.5	5.13	6.74	3.52	0610007A15Rik 0610009E20Rik 1110020A09Rik 1110038M16Rik 1110056N09Rik 1500031H04Rik 1500040F11Rik 1810044O22Rik 1810055D05Rik 2210412K09Rik 2310014H19Rik 2310044D20Rik 2310075G12Rik 2310076O21Rik 5430431G03Rik 5730439E10Rik 6330579B17Rik Abcb4 Abhd6 Acadvl Acat1 Aco2 Acox1 Actc1 Actn3 Acy3 Acyp2 Adfp Adpn Adrb2 Adssl1 Akt2 Alas1 Aldh2 Aldh6a1 Amacr Anapc13 Angptl2 Anxa11 Anxa5 Ap4s1 Aplp2 Areg Ar…
29	V$NKX25_02: homeo domain factor Nkx-2.5/Csx, tinman homolog	354	354	630	6213	8974	1.49	5.13	0.0	0.0	1110006I15Rik 1110020A09Rik 1110030K22Rik 1110059F07Rik 1500040F11Rik 1810029C22Rik 1810044O22Rik 2310014H19Rik 2310044D20Rik 2410011G03Rik 2900027G03Rik 4732429I09Rik 5031400M07Rik 6330579B17Rik 9030611N15Rik Aacs Abca8a Acadsb Actn2 Actn3 Acyp2 Adra1a Adrb2 Alas1 Aldh9a1 Alpk3 Amy1 Amy2 Angptl3 Ankrd5 Antxr1 Anxa11 Anxa5 Ap4s1 Arg2 Arhgap20 Arhgap24 Arl4 Aspa Atp5c1 Atp5g3 Atp5j2 Atp5k BC006909…
30	V$SOX9_B1: SOX (SRY-related HMG box)	501	501	483	8493	6694	1.47	5.13	0.0	0.0	0610039N19Rik 1110006I15Rik 1110030K22Rik 1500031H04Rik 1810044O22Rik 1810055D05Rik 2010002H18Rik 2310001N14Rik 2310014H19Rik 2310076O21Rik 2410001H17Rik 2410011G03Rik 2610205H19Rik 2900027G03Rik 3300001H21Rik 5031400M07Rik 9030611N15Rik AF397014 AV071179 Abcb4 Abcd3 Acadl Acadm Acadsb Acas2 Acat1 Acyp2 Adfp Adh1 Admr Adn Adra1a Afp Ak3l1 Alad Aldh1a7 Aldh9a1 Alpk3 Amy1 Amy2 Angptl3 Ankrd5 Antxr1…
31	V$PAX3_B: Pax-3 binding sites	640	640	344	9147	6040	1.3	4.91	6.53	3.38	0610007A15Rik 1110006I15Rik 1110030K22Rik 1110056N09Rik 1110059F07Rik 1500031H04Rik 1500040F11Rik 1600020H07Rik 1810020E01Rik 1810044O22Rik 1810055D05Rik 2210412K09Rik 2310001N14Rik 2310014H19Rik 2310044D20Rik 2310075G12Rik 2410001H17Rik 2410011G03Rik 2610205H19Rik 2810004N20Rik 2810423O19Rik 3300001H21Rik 4732429I09Rik 4933424N09Rik 5031400M07Rik 5430431G03Rik 5730439E10Rik 6330579B17Rik Aatk Ab…
32	V$AR_01: androgen receptor	102	102	882	1141	14046	1.15	4.73	6.85	3.52	2810004N20Rik 2810423O19Rik 3300001H21Rik 4732429I09Rik 9030611N15Rik Acas2 Angptl2 Ankrd5 Areg Bmi1 Btd C1r Cap2 Casp9 Cat Cav1 Ccl27 Cd5 Cdr2 Ces3 Chrdl1 Cidea Cmkor1 Col4a1 Creb3 Cspg4 Ctdsp1 Ctdspl Cxcr6 Cyp2e1 Dab1 Dbi Dlat Dlst Dnajc4 Dpep1 Dtnbp1 Dusp1 Eif4ebp1 Etfdh Fkbp7 Folh1 Fzd4 Ghitm Gpr3 Gpt1 Hoxc8 Hoxd9 Hsd17b4 Il15 Irs3 Itih2 Kcna5 Kcnk2 Kcnk3 Kifap3 Klk5 Lama1 Map3k6 March5 Mfhas…
33	V$E2F_Q4: E2F	378	378	606	5136	10051	1.05	4.63	6.25	3.17	0610007A15Rik 0610009E20Rik 1110006I15Rik 1110038M16Rik 1110056N09Rik 1500031H04Rik 1500040F11Rik 1810020E01Rik 1810055D05Rik 2210412K09Rik 2310075G12Rik 2310076O21Rik 2410011G03Rik 3300001H21Rik 4933424N09Rik 5031400M07Rik 5730439E10Rik 6330579B17Rik Aatk Abhd6 Acat1 Aco2 Actc1 Actn3 Acy3 Adh1 Adssl1 Ak2 Akt2 Alas1 Aldh2 Aldh6a1 Angptl2 Angptl3 Anxa11 Anxa5 Aox1 Ap4s1 Aplp2 Areg Arg2 Arhgap20 Ar…
34	V$NRF1_Q6	70	70	914	726	14461	0.93	4.51	6.76	3.52	1110006I15Rik 1110020A09Rik 2010002H18Rik 2310044D20Rik 2310076O21Rik 4732429I09Rik Abcd3 Acadm Adssl1 Alas1 Amacr Apobec2 Atf5 Atp5c1 Atp6v1d Atpaf2 Blcap Bnip2 Bphl Caskin2 Cbx7 Clpx Cox6a1 Cox6c Cyp2c44 D9Wsu20e Dbi E2f6 Etfdh Fbxo9 Fmr1 Gnpnat1 Hibadh Hint3 Idh3a Klhl2 Lpin1 Lypla1 Mocs2 Mtch2 Ncoa4 Ndufa6 Nnat Nol7 Np15 Paqr4 Park2 Pbef1 Pccb Pgrmc2 Pink1 Por Ppm1a Ppp1r3c Ppp3cc Qk Rfwd2 Ro…
35	V$NKX22_01: NK2 class homeobox factor 2	98	98	886	2002	13185	0.85	4.4	0.0	0.0	5430431G03Rik A2bp1 Abcd3 Amy1 Angptl2 Angptl3 Anxa11 Aox1 Arhgap5 Asah2 Atp5j2 Atp5k BC013529 BC023105 Bckdhb C1r Cacna2d1 Cbx7 Ccl19 Cd209b Cdo1 Chst1 Cox7a1 Cox8a Cr2 Creb3 Cryab Cspg4 Cxcr6 Dnajd1 Dpf3 Dpt Esrrb Evi5 Fez2 Fh1 Fxyd1 Gimap1 Gimap6 Gstk1 Gzma Hc Heph Hmgcs1 Hoxa7 Hoxd8 Hsdl2 Idh3a Il17d Il1r2 Ilk Kcnk2 Kif5c Klhl2 Klra1 Lum Ly6c Lypla1 Mcpt5 Mef2a Ms4a1 Mtch2 Myh7 Myl1 Myl2 Nduf…
36	V$HFH8_01: HNF-3/Fkh Homolog-8	116	116	868	2307	12880	0.83	4.4	0.0	0.0	1110038M16Rik 2310044D20Rik 2410011G03Rik Abcb4 Acadm Acas2 Actc1 Acyp2 Adh1 Alpk3 Angptl3 Anxa11 Arhgap5 Atp5c1 B3galt1 BC009118 BC024806 BC028663 C330005L02Rik C330023F11Rik Cables1 Cacna2d1 Car3 Cat Cav1 Ccrl1 Cfl2 Cox6a1 Cox7a2 Cs Csnd Ctdsp1 Cyp2j9 D9Wsu20e Dcn Decr1 Dlat Dmrt2 Dnajd1 Dtnbp1 Dusp1 Eif4e3 Enpp2 Fabp4 Fez2 Folh1 Gabarapl1 Galm Gimap6 Gpr109b Gstm1 Gstm3 Hdgfrp2 Hrasls3 Ifi27 I…
37	V$ELK1_02: Elk-1	793	793	191	11637	3550	0.82	4.4	6.18	3.17	0610007A15Rik 0610009E20Rik 0610039N19Rik 1110006I15Rik 1110020A09Rik 1110030K22Rik 1110038M16Rik 1110056N09Rik 1500031H04Rik 1500040F11Rik 1600020H07Rik 1810020E01Rik 1810029C22Rik 1810044O22Rik 1810055D05Rik 2010002H18Rik 2210412K09Rik 2310001N14Rik 2310014H19Rik 2310044D20Rik 2310075G12Rik 2310076O21Rik 2410011G03Rik 2610205H19Rik 2810004N20Rik 2810423O19Rik 3300001H21Rik 4732429I09Rik 4930487…
38	V$E2F1DP1_01: E2F-1:DP-1 heterodimer	319	319	665	4283	10904	0.67	4.21	5.89	2.98	0610007A15Rik 0610009E20Rik 1110006I15Rik 1110038M16Rik 1110056N09Rik 1600020H07Rik 1810029C22Rik 1810055D05Rik 2310076O21Rik 4732429I09Rik 4933424N09Rik 6330579B17Rik AF397014 Abcd3 Aco2 Actn3 Adh1 Ak2 Alas1 Aldh6a1 Anapc13 Angptl6 Anxa11 Arg2 Arhgap20 Arhgap6 Asb13 Atf5 Atp5c1 Atp5h Atp5j2 Atp5k Atp6v1d Atpaf2 BC006909 BC010787 BC024806 BC026432 BC028663 Bcat2 Blcap Blvrb Bmp8a Bnip2 Bnip3 Brp4…
39	V$TATA_C: Retroviral TATA box	260	260	724	4640	10547	0.5	4.03	0.0	0.0	1110056N09Rik 1110059F07Rik 2310001N14Rik 2310076O21Rik 2410001H17Rik 2410011G03Rik 4933424N09Rik 5031400M07Rik Aacs Abca8a Abcb4 Acox1 Acy3 Admr Adn Akt2 Alad Alb1 Aldh1a7 Alpk3 Amacr Amfr Amy2 Aoc3 Areg Arhgap24 Arhgap5 Asb11 Asb5 Aspa Atp5e Atp5j2 B3galt1 B3galt2 BC009118 BC013529 BC028663 BC054059 Bcat2 Bckdhb Birc3 Bnip2 C1r C330005L02Rik C330023F11Rik Calca Cap2 Capn3 Car4 Casp9 Casq2 Ccrl1…
40	V$LPOLYA_B: Lentiviral Poly A signal	170	170	814	3181	12006	0.47	3.97	0.0	0.0	1110059F07Rik 1810029C22Rik 9030611N15Rik A2bp1 AV071179 Abca8a Acadvl Adpn Adra1a Aldh4a1 Amy1 Apobec2 Arfl4 Arhgap5 Art3 Asb5 Atp5e Atp5g3 B3galt1 B3galt2 BC028663 Bcat2 Btbd1 Cables1 Cacna2d1 Capn3 Casq2 Cav1 Cd151 Cd34 Cdh13 Chrdl1 Cln2 Cnn1 Cox6c Csnd Cxcl4 Cyp2c44 Cyp2e1 Dab1 Dnajc4 Dpt Dtnbp1 Echs1 Efhd1 Etfdh Fabp3 Fah Fech Fmo2 Folh1 Gabarapl1 Galm Gimap1 Gimap6 Glcci1 Gldc Glul Glycam1 …
41	V$IRF7_01: interferon regulatory factor 7	517	517	467	8639	6548	0.33	3.79	0.0	0.0	0610039N19Rik 1110020A09Rik 1110030K22Rik 1110038M16Rik 1810029C22Rik 1810055D05Rik 2210412K09Rik 2310014H19Rik 2310076O21Rik 2410011G03Rik 2810423O19Rik 6330579B17Rik 9030611N15Rik A2bp1 AF397014 AV071179 Aatk Abca8a Abhd6 Acadl Acadsb Acas2 Aco1 Aco2 Actn2 Actn3 Adfp Adh1 Adk Admr Adra1a Adrb2 Adssl1 Afp Ak2 Ak3l1 Akt2 Alas1 Alb1 Aldh1a1 Aldh1a7 Aldh2 Aldh4a1 Aldh6a1 Alpk3 Amacr Amfr Amy1 Angpt…
42	V$POU6F1_01	58	58	926	1278	13909	0.31	3.79	0.0	0.0	1600020H07Rik Abca8a Acy3 Adpn Adrb2 Ankrd5 BC003479 C1s Cabc1 Cacna2d1 Casq2 Cd1d1 Chn1 Cxcl13 Dgat2 Dtnbp1 Etfa Fabp4 Faf1 Fgb Galntl1 Gstk1 Hc Idh3b Kifap3 Klhl7 Klra1 Klra15 Klra16 Klra8 Lactb2 Lrrc2 Msra Mup5 Myct1 Myh6 Myl4 Nat1 Ndufab1 Ndufb10 Ndufc1 Ogn Pace4 Pccb Pgrmc1 Pgrmc2 Pink1 Pmvk Psx1 Rasgrf2 Rnf30 Serpina1a Smarca1 Sucnr1 Sycp3 Tinag Uqcrb Uqcrc1
43	V$CEBPDELTA_Q6	694	694	290	11295	3892	0.18	3.61	0.0	0.0	1110006I15Rik 1110020A09Rik 1110030K22Rik 1110038M16Rik 1110059F07Rik 1500031H04Rik 1500040F11Rik 1600020H07Rik 1810020E01Rik 1810029C22Rik 1810044O22Rik 1810055D05Rik 2310014H19Rik 2310075G12Rik 2810004N20Rik 2900027G03Rik 3300001H21Rik 4732429I09Rik 4930487N19Rik 4933424N09Rik 5730439E10Rik 9030611N15Rik A2bp1 AF397014 AV071179 Aacs Abca8a Abcb4 Abcd3 Abhd6 Acadl Acadsb Acadvl Acas2 Acat1 Acox1…
44	V$E2F1_Q4_01	239	239	745	3141	12046	0.16	3.61	5.42	2.56	0610007A15Rik 1110038M16Rik 1110056N09Rik 1500031H04Rik 1500040F11Rik 1810055D05Rik 2210412K09Rik 2310075G12Rik 5430431G03Rik 5730439E10Rik 6330579B17Rik Abhd6 Acat1 Aco2 Actc1 Adrb2 Adssl1 Akt2 Alas1 Anapc13 Angptl2 Anxa11 Anxa5 Ap4s1 Aplp2 Areg Arhgap20 Arhgap6 Asb13 Atp5c1 Atp5j2 Atp5k Atpaf2 Axl BC010787 BC013529 BC024806 Blvrb Bmp8a Brp44l C330005L02Rik Cabc1 Capn2 Car13 Car5b Cbfa2t3h Cbx4 …
45	V$CDPCR1_01: cut-like homeodomain protein	736	736	248	11911	3276	0.12	3.55	0.0	0.0	0610007A15Rik 0610009E20Rik 1110020A09Rik 1110030K22Rik 1110038M16Rik 1500031H04Rik 1500040F11Rik 1600020H07Rik 1810020E01Rik 1810029C22Rik 1810055D05Rik 2010002H18Rik 2210412K09Rik 2310014H19Rik 2310075G12Rik 2310076O21Rik 2410001H17Rik 2610205H19Rik 2810004N20Rik 2810423O19Rik 4732429I09Rik 4933424N09Rik 5031400M07Rik 5430431G03Rik 5730439E10Rik 9030611N15Rik A2bp1 AV071179 Aatk Abca8a Abcb4 Ab…
46	V$VMW65_Q6	385	385	599	6577	8610	0.1	3.55	0.0	0.0	0610039N19Rik 1110030K22Rik 1110038M16Rik 1110059F07Rik 1500031H04Rik 1500040F11Rik 1600020H07Rik 1810029C22Rik 1810055D05Rik 2010002H18Rik 2810004N20Rik 4933424N09Rik 5031400M07Rik 5430431G03Rik 9030611N15Rik AV071179 Abca8a Acadl Acadsb Acadvl Acas2 Acat1 Acox1 Adfp Adh1 Adk Adn Adpn Ak2 Akt2 Alb1 Aldh1a7 Aldh6a1 Aldh9a1 Amfr Amy1 Amy2 Angptl3 Angptl6 Ankrd5 Antxr1 Aoc3 Aox1 Ap4s1 Aplp2 Apobec2…
47	V$HNF4_01: hepatic nuclear factor 4	961	961	23	14561	626	0.07	3.49	6.14	3.17	0610007A15Rik 0610009E20Rik 0610039N19Rik 1110006I15Rik 1110020A09Rik 1110030K22Rik 1110038M16Rik 1110056N09Rik 1110059F07Rik 1500031H04Rik 1500040F11Rik 1600020H07Rik 1810020E01Rik 1810029C22Rik 1810044O22Rik 1810055D05Rik 2010002H18Rik 2210412K09Rik 2310001N14Rik 2310014H19Rik 2310044D20Rik 2310075G12Rik 2310076O21Rik 2410001H17Rik 2410011G03Rik 2610205H19Rik 2810004N20Rik 2810423O19Rik 2900027…
48	V$FOXJ2_01: fork head box J 2	442	442	542	7448	7739	-0.04	0.0	0.01	0.0	1110006I15Rik 1110020A09Rik 1110038M16Rik 1600020H07Rik 1810020E01Rik 1810044O22Rik 1810055D05Rik 2310044D20Rik 2410011G03Rik 5730439E10Rik AV071179 Aacs Aatk Abcb4 Abhd6 Acadl Acadm Acadvl Acas2 Acat1 Actc1 Acyp2 Adh1 Admr Adpn Adra1a Adrb2 Afp Akt2 Alad Aldh2 Aldh4a1 Alpk3 Amacr Amfr Amy1 Anapc13 Angptl3 Angptl6 Ankrd5 Anxa11 Ap4s1 Apobec2 Arhgap20 Arhgap5 Arhgap6 Art3 Asah2 Asb12 Asb13 Asb5 As…
49	V$GATA1_06: GATA-binding factor 1	247	247	737	4375	10812	-0.15	0.0	0.01	0.0	0610039N19Rik 1110038M16Rik 1500040F11Rik 1810055D05Rik 2010002H18Rik 2310075G12Rik 2900027G03Rik 5430431G03Rik 9030611N15Rik Abca8a Acadsb Acadvl Actc1 Adra1a Adrb2 Ak3l1 Aldh4a1 Amacr Anapc13 Angptl6 Apobec2 Aqp1 Aqp7 Arhgap5 Art3 Asah2 Asb10 Asb12 Atp5c1 Atp5g3 Atp5j2 Atp5k B3galt2 BC003479 BC009118 BC023105 Bckdhb Bmi1 Bmp6 Bnip2 Bphl C1r C1s Cacna2d1 Camk2g Car5b Card10 Cav1 Ccl24 Ccl27 Ccrl…
50	V$CP2_01: CP2	654	654	330	9497	5690	-0.15	0.0	4.94	2.22	0610007A15Rik 1110020A09Rik 1110030K22Rik 1110038M16Rik 1110056N09Rik 1110059F07Rik 1500031H04Rik 1500040F11Rik 1600020H07Rik 1810029C22Rik 1810055D05Rik 2010002H18Rik 2310014H19Rik 2310044D20Rik 2310075G12Rik 2310076O21Rik 2410001H17Rik 2410011G03Rik 2610205H19Rik 2810423O19Rik 2900027G03Rik 3300001H21Rik 4933424N09Rik 5730439E10Rik 6330579B17Rik 9030611N15Rik A2bp1 AF397014 Aatk Abcb4 Abcd3 Abh…
51	V$IPF1_Q4	175	175	809	3214	11973	-0.15	0.0	0.0	0.0	1110020A09Rik 1500031H04Rik 1500040F11Rik 5430431G03Rik Abhd6 Acadl Acadsb Acat1 Acta1 Actc1 Adfp Adh1 Adn Amfr Amy2 Angptl3 Arfl4 Asb11 Asb12 Atp5a1 Atp5g3 Atp5h Atp5j2 BC009118 BC019806 BC021611 Blvrb Bmp8a Brp44l C1galt1c1 C330005L02Rik Camk2d Capn3 Car13 Casq2 Cbfa2t3h Cd1d1 Cdh8 Ces3 Chrdl1 Cidec Ckmt2 Clec1b Clec3b Cox6a1 Cox6c Cox7a2 Creb3 Cryab Cs Csnd Ctps2 Cul3 Cxcl13 Cyp4b1 Dapk2 Defb1…
52	V$AIRE_01	159	159	825	2953	12234	-0.15	0.0	0.0	0.0	0610039N19Rik 1110059F07Rik 1810055D05Rik 2310076O21Rik 2410001H17Rik 3300001H21Rik 4732429I09Rik Abcb4 Acadm Acadvl Aco1 Acox1 Acy3 Adfp Adra1a Adrb2 Ak2 Alas1 Amacr Antxr1 Anxa11 Anxa5 Aox1 Arhgap24 Art3 Aspa Atp5e BC021611 Bckdhb Blvrb Bmi1 Bphl Cables1 Cacna1s Cacna2d1 Car5b Ccrl1 Cd151 Cd163 Cd209b Cd302 Chchd3 Chn1 Chpt1 Cox6a1 Cox6a2 Cox6c Cpa3 Crispld1 Cxcl13 Cyp2c44 D9Wsu20e Dab1 Dact1 D…
53	V$CREL_01: c-Rel	749	749	235	11011	4176	-0.23	0.0	4.96	2.22	0610009E20Rik 0610039N19Rik 1110006I15Rik 1110020A09Rik 1110030K22Rik 1110038M16Rik 1500031H04Rik 1500040F11Rik 1600020H07Rik 1810020E01Rik 1810044O22Rik 1810055D05Rik 2010002H18Rik 2210412K09Rik 2310001N14Rik 2310014H19Rik 2310075G12Rik 2310076O21Rik 2410011G03Rik 2610205H19Rik 2810004N20Rik 2900027G03Rik 3300001H21Rik 4732429I09Rik 4930487N19Rik 4933424N09Rik 5031400M07Rik 5430431G03Rik 5730439…
54	V$E2F_Q4_01	217	217	767	2849	12338	-0.24	0.0	5.01	2.22	0610007A15Rik 1110038M16Rik 1110056N09Rik 1500031H04Rik 1500040F11Rik 1810055D05Rik 2210412K09Rik 2310075G12Rik 5430431G03Rik 5730439E10Rik 6330579B17Rik Abhd6 Acat1 Aco2 Actc1 Adrb2 Adssl1 Akt2 Alas1 Anapc13 Angptl2 Anxa11 Anxa5 Ap4s1 Aplp2 Areg Arhgap20 Arhgap6 Asb13 Atp5c1 Atp5j2 Atp5k Atpaf2 Axl BC010787 BC024806 Blvrb Bmp8a Brp44l Cabc1 Capn2 Car13 Car5b Cbx4 Ccnd2 Cd7 Cdh8 Cdkn2c Cfl2 Clec1…
55	V$SOX5_01: Sox-5	416	416	568	7023	8164	-0.27	0.0	0.01	0.0	0610039N19Rik 1110006I15Rik 1110030K22Rik 1500031H04Rik 1810044O22Rik 2010002H18Rik 2310001N14Rik 2310014H19Rik 2310076O21Rik 2410001H17Rik 2410011G03Rik 2610205H19Rik 2900027G03Rik 3300001H21Rik 5031400M07Rik 9030611N15Rik AF397014 AV071179 Abcd3 Acadl Acadm Acadsb Acas2 Acat1 Acyp2 Adfp Adh1 Admr Adra1a Afp Ak3l1 Alad Aldh1a7 Aldh6a1 Aldh9a1 Alpk3 Amy1 Angptl3 Ankrd5 Antxr1 Anxa11 Ap4s1 Aplp2 A…
56	V$NFKB_Q6_01	664	664	320	9670	5517	-0.31	0.0	4.77	2.14	0610007A15Rik 0610009E20Rik 0610039N19Rik 1110006I15Rik 1110030K22Rik 1110059F07Rik 1500040F11Rik 1600020H07Rik 1810029C22Rik 1810055D05Rik 2010002H18Rik 2210412K09Rik 2310001N14Rik 2310014H19Rik 2310044D20Rik 2310075G12Rik 2310076O21Rik 2410011G03Rik 2610205H19Rik 2810004N20Rik 2810423O19Rik 2900027G03Rik 3300001H21Rik 4732429I09Rik 4933424N09Rik 5031400M07Rik 5430431G03Rik 6330579B17Rik 9030611…
57	V$XFD1_01: Xenopus fork head domain factor 1	135	135	849	2544	12643	-0.35	0.0	0.01	0.0	1110006I15Rik 1110038M16Rik 1600020H07Rik 2610205H19Rik 4732429I09Rik 5031400M07Rik AV071179 Aacs Abca8a Acadsb Adfp Adpn Adrb2 Aldh6a1 Amfr Arfl4 Arhgap5 Asah2 Atp5j2 Atp5k Bloc1s1 Bmp6 Cacna2d1 Casp9 Cat Cd36 Chchd3 Clec1b Cox5a Cpa3 Ctdsp1 Cxcl15 Cyb5 Cyp2e1 D5Ertd33e Defb1 Dpf3 Dusp10 Ech1 Echs1 Elovl5 Elovl6 Enpep Epim Epor Etfa Etfdh Fabp3 Fabp4 Fcna Fgb Fhit Figf Fmo2 Gabarapl1 Galntl1 Gfp…
58	V$BARBIE_01: barbiturate-inducible element	529	529	455	7571	7616	-0.37	0.0	4.65	2.09	0610039N19Rik 1110030K22Rik 1110038M16Rik 1500031H04Rik 1500040F11Rik 1810029C22Rik 2010002H18Rik 2210412K09Rik 2310001N14Rik 2310014H19Rik 2310076O21Rik 2810004N20Rik 2810423O19Rik 2900027G03Rik 4933424N09Rik A2bp1 AV071179 Abca8a Abhd6 Acadl Acadsb Acas2 Acat1 Acat2 Aco1 Aco2 Acox1 Actn2 Actn3 Acyp2 Adfp Adk Admr Adpn Adrb2 Akt2 Alas1 Alb1 Aldh1a7 Aldh6a1 Amfr Amy1 Amy2 Anapc13 Angptl2 Angptl6 …
59	V$EVI1_04: ectopic viral integration site 1 encoded factor	697	697	287	11289	3898	-0.41	0.0	0.01	0.0	0610039N19Rik 1110006I15Rik 1110020A09Rik 1110030K22Rik 1110038M16Rik 1110056N09Rik 1110059F07Rik 1500031H04Rik 1600020H07Rik 1810020E01Rik 1810029C22Rik 1810055D05Rik 2010002H18Rik 2310001N14Rik 2310014H19Rik 2310044D20Rik 2310076O21Rik 2410001H17Rik 2410011G03Rik 2610205H19Rik 2900027G03Rik 4933424N09Rik 5430431G03Rik 5730439E10Rik 9030611N15Rik A2bp1 AV071179 Aacs Aatk Abca8a Abcb4 Abcd3 Acadm…
60	V$COMP1_01: COMP1	576	576	408	9456	5731	-0.51	0.0	0.01	0.0	0610009E20Rik 0610039N19Rik 1110020A09Rik 1110030K22Rik 1110056N09Rik 1110059F07Rik 1500031H04Rik 1600020H07Rik 1810029C22Rik 1810044O22Rik 1810055D05Rik 2010002H18Rik 2310014H19Rik 2310044D20Rik 2310075G12Rik 2310076O21Rik 2410001H17Rik 2610205H19Rik 2900027G03Rik 5031400M07Rik 5730439E10Rik 9030611N15Rik AV071179 Abca8a Abcb4 Acadl Acadm Acadsb Acas2 Acat1 Acat2 Aco2 Acta1 Actc1 Actn2 Actn3 Adf…
61	V$CDC5_01: cell division control protein 5	838	838	146	13347	1840	-0.52	0.0	0.01	0.0	0610007A15Rik 0610009E20Rik 0610039N19Rik 1110006I15Rik 1110020A09Rik 1110030K22Rik 1110038M16Rik 1110056N09Rik 1110059F07Rik 1500031H04Rik 1500040F11Rik 1600020H07Rik 1810020E01Rik 1810029C22Rik 1810044O22Rik 1810055D05Rik 2010002H18Rik 2210412K09Rik 2310001N14Rik 2310014H19Rik 2310044D20Rik 2310075G12Rik 2310076O21Rik 2410011G03Rik 2810004N20Rik 2810423O19Rik 2900027G03Rik 3300001H21Rik 4732429…
62	V$LHX3_01: LIM homeobox transcription factor 3	58	58	926	1233	13954	-0.55	0.0	0.0	0.0	1600020H07Rik 2010002H18Rik 3300001H21Rik Acyp2 Antxr1 Arhgap5 Asb11 Asb5 Btbd1 Cables1 Cd163 Chchd6 Chrna1 Cox6a2 Csl Cxcl15 D5Ertd33e Dtnbp1 Ephx2 Etfa Fabp4 Fcgrt Fez2 Ghr Glycam1 Grb14 Grem2 Hoxa7 Hsd17b4 Ifngr1 Indo Itgb1bp2 Klhl2 Kras Lypla1 March5 Mcpt4 Med28 Mfn2 Mmaa Myf6 Myl1 Nfe2l1 Npr1 Odag Ogn Pdha1 Pdk4 Ranbp9 Rdh14 Shox2 Smpx Sspn Tcfap2a Tph1 Ttc7b Tuba1 Vsnl1
63	V$AHR_Q5: aryl hydrocarbon / dioxin receptor	142	142	842	1785	13402	-0.56	0.0	4.83	2.15	1110006I15Rik 2310014H19Rik 2310075G12Rik Aacs Acadvl Acat1 Ak3l1 Aldh1a1 Aldh9a1 Alpk3 Angptl6 Ankrd5 Anxa11 Anxa5 Ap4s1 Aplp2 Arhgap24 Arhgap6 Asah2 Atp2a2 Atp5k Auh BC021611 BC024806 Bmi1 Bteb1 Camk2b Camk2d Car5b Ccl19 Cd151 Cdo1 Chchd6 Chrna1 Cidea Cidec Clca3 Cox5a Cox6a1 Cox7a1 Cox7a2 Cpt2 Cs Cyp2c44 Cyp2j9 D9Wsu20e Dact1 Dapk2 Dnajb4 Dpep1 Ehd1 Epor Etfdh Fgf18 Fmr1 Fxyd1 Ghitm Gnpnat1 Gs…
64	V$IRF_Q6_01	424	424	560	7105	8082	-0.66	0.0	0.01	0.0	1110020A09Rik 1110030K22Rik 1810044O22Rik 1810055D05Rik 2210412K09Rik 2310001N14Rik 2310014H19Rik 2410001H17Rik 2410011G03Rik 3300001H21Rik 6330579B17Rik 9030611N15Rik A2bp1 AV071179 Aacs Aatk Abca8a Abcd3 Acadl Acat1 Actn2 Actn3 Acy3 Admr Adn Adpn Adrb2 Afp Ak2 Ak3l1 Alad Aldh1a1 Aldh1a7 Aldh2 Aldh4a1 Aldh9a1 Alpk3 Amacr Amfr Amy1 Anapc13 Angptl3 Ankrd5 Antxr1 Anxa5 Aox1 Areg Arfl4 Arg2 Arhgap20…
65	V$CDPCR3HD_01: cut-like homeodomain protein	281	281	703	4862	10325	-0.69	0.0	0.01	0.0	1110038M16Rik 1600020H07Rik 1810055D05Rik 2410001H17Rik 2810004N20Rik 5730439E10Rik 9030611N15Rik A2bp1 Acadl Acadm Acadvl Acta1 Actc1 Actn2 Acy3 Acyp2 Adfp Adh1 Alas1 Aldh9a1 Aldoa Alpk3 Amacr Angptl3 Aox1 Ap4s1 Aplp2 Apobec2 Aqp1 Asb11 Aspa Atf5 Axl BC004012 BC009118 BC023105 BC024139 BC024806 BC027309 BC054059 Birc3 Bloc1s1 Bmi1 Btbd1 Btd C1s C330023F11Rik Cap2 Capn3 Car3 Car4 Casq2 Cat Ccl24 …
66	V$MEF2_Q6_01	547	547	437	8993	6194	-0.71	0.0	0.01	0.0	1110006I15Rik 1110030K22Rik 1110038M16Rik 1110056N09Rik 1110059F07Rik 1500031H04Rik 1600020H07Rik 1810029C22Rik 1810055D05Rik 2010002H18Rik 2210412K09Rik 2310044D20Rik 2410011G03Rik 2810004N20Rik 2900027G03Rik 3300001H21Rik 4930487N19Rik 4933424N09Rik 5430431G03Rik 9030611N15Rik A2bp1 AF397014 AV071179 Aacs Abca8a Abcb4 Abcd3 Acadl Acadsb Acadvl Aco2 Acox1 Acta1 Actc1 Acy3 Acyp2 Adfp Adh1 Adk Adp…
67	V$HNF1_01: hepatic nuclear factor 1	150	150	834	2757	12430	-0.76	0.0	0.01	0.0	0610007A15Rik 1600020H07Rik 2010002H18Rik 2810004N20Rik 3300001H21Rik AV071179 Abcd3 Acadl Acat1 Adpn Afp Ak2 Ak3l1 Akt2 Alb1 Amy2 Angptl3 Ankrd5 Antxr1 Aoc3 Atp5a1 Atp5e B3galt1 BC013529 Blcap Bmp8a Btbd1 Bteb1 C1galt1c1 Cacna2d1 Capn2 Cav1 Ccrl1 Cd36 Ces1 Chchd6 Ckm Cox5a Cox6c Cr2 Cs D8Ertd594e D9Wsu20e Dlst Dtnbp1 Ebf2 Efemp1 Elovl3 Elovl6 Enpep Ephx2 Evi5 Fcgrt Fdx1 Fgb Fh1 Fhit Fhl1 Gimap3 …
68	V$WHN_B: winged-helix factor nude	268	268	716	3648	11539	-0.78	0.0	4.33	1.84	1110030K22Rik 1110056N09Rik 1500040F11Rik 1810020E01Rik 1810044O22Rik 2310044D20Rik 2410011G03Rik 2810004N20Rik 3300001H21Rik 5430431G03Rik 5730439E10Rik 6330579B17Rik A2bp1 Abcd3 Abhd6 Acadsb Acas2 Acat1 Aco1 Aco2 Acyp2 Adh1 Akt2 Alas1 Aldh9a1 Anxa11 Anxa5 Ap4s1 Aplp2 Arg2 Arhgap20 Arl4 Atp5a1 Atp5h Atp5j2 Auh Axl B430218L07Rik BC004044 BC006909 BC010787 BC019806 BC021611 BC024139 BC026432 Bcat2…
69	V$S8_01: S8	67	67	917	1368	13819	-0.9	0.0	0.01	0.0	1810029C22Rik 2010002H18Rik 3300001H21Rik 9030611N15Rik Acyp2 Alas1 Amy2 Apobec2 Arhgap5 Bphl Cd163 Chrna1 Cox5a Cox6a2 Csl Cxcl12 Cxcl13 Cxcl15 D5Ertd33e Dab1 Decr1 Dpep1 Echs1 Ephx2 Fcgrt Fh1 Glycam1 Grb14 Hadha Hoxd8 Hsd17b4 Il1r2 Indo Kcna1 Klhl7 Lpgat1 Lypla1 Mcpt4 Med28 Mef2a Mmaa Myl1 Ndufs3 Ndufs8 Nfe2l1 Npr1 Odag Odz2 Osbpl9 Pdha1 Pdk4 Pkd2l2 Pla2g2d Ranbp9 Rasgrf2 Rdh14 Rsb30 Shox2 Sit …
70	V$GATA2_03: GATA-binding factor 2	266	266	718	4598	10589	-0.96	0.0	0.01	0.0	0610039N19Rik 1110020A09Rik 1110038M16Rik 1810029C22Rik 2900027G03Rik 5430431G03Rik 9030611N15Rik Abca8a Abcd3 Acadvl Actc1 Adh1 Adrb2 Ak3l1 Alad Alb1 Aldh2 Aldh4a1 Aldh9a1 Amacr Anapc13 Angptl6 Antxr1 Anxa11 Apoc3 Arfl4 Arhgap5 Art3 Asb12 Atp5c1 Atp5g3 Atp5h Auh BC003479 BC009118 Bckdhb Bmi1 Bnip2 Cacna2d1 Camk2g Cap2 Card10 Casq1 Casq2 Cav1 Cbx7 Ccl24 Ccl27 Ccrl1 Cd302 Cd34 Cd36 Cd3d Ces1 Ces3 …
71	V$GATA_C: GATA binding site	434	434	550	7226	7961	-0.96	0.0	0.02	0.0	1110030K22Rik 1110038M16Rik 1500040F11Rik 1810020E01Rik 1810055D05Rik 2010002H18Rik 2310001N14Rik 2310044D20Rik 2310075G12Rik 2310076O21Rik 2810004N20Rik 2900027G03Rik 4732429I09Rik 5031400M07Rik 5430431G03Rik 9030611N15Rik AV071179 Aacs Abca8a Abcb4 Abhd6 Acadvl Acas2 Actc1 Actn3 Adfp Adra1a Adrb2 Ak2 Akt2 Alad Alb1 Aldh1a1 Aldh4a1 Alpk3 Amfr Anapc13 Angptl3 Angptl6 Antxr1 Anxa5 Ap4s1 Apobec2 Aq…
72	V$OCT1_06: octamer-binding factor 1	509	509	475	8379	6808	-0.99	0.0	0.02	0.0	0610007A15Rik 0610009E20Rik 0610039N19Rik 1110006I15Rik 1110038M16Rik 1500031H04Rik 1810029C22Rik 1810055D05Rik 2010002H18Rik 2310014H19Rik 2310044D20Rik 2310076O21Rik 2410011G03Rik 2900027G03Rik 3300001H21Rik 4933424N09Rik 9030611N15Rik A2bp1 AV071179 Aacs Aatk Acadl Acadm Acas2 Acat1 Aco2 Actn2 Acyp2 Adfp Admr Adpn Adssl1 Afp Ak2 Alad Alb1 Aldh4a1 Amacr Amfr Amy1 Amy2 Angptl2 Angptl3 Angptl6 An…
73	V$MTATA_B: Muscle TATA box	439	439	545	7298	7889	-1.0	0.0	0.02	0.0	1110006I15Rik 1110038M16Rik 1500031H04Rik 1600020H07Rik 1810029C22Rik 1810055D05Rik 2310014H19Rik 2410001H17Rik 2410011G03Rik 2810004N20Rik 2900027G03Rik 3300001H21Rik 4732429I09Rik 4930487N19Rik 4933424N09Rik 5430431G03Rik 6330579B17Rik 9030611N15Rik A2bp1 Aacs Aatk Abca8a Abcb4 Abcd3 Acadl Acadm Acadsb Acox1 Acta1 Actc1 Actn2 Acy3 Adh1 Adk Adn Adra1a Afp Ak2 Ak3l1 Alad Alas1 Alb1 Aldh1a7 Aldoa …
74	V$VMAF_01: v-Maf	648	648	336	9502	5685	-1.08	0.0	3.88	1.46	0610007A15Rik 0610039N19Rik 1110030K22Rik 1110056N09Rik 1110059F07Rik 1500031H04Rik 1500040F11Rik 1810044O22Rik 2010002H18Rik 2210412K09Rik 2310014H19Rik 2310044D20Rik 2310075G12Rik 2410001H17Rik 2610205H19Rik 2810004N20Rik 2810423O19Rik 2900027G03Rik 4732429I09Rik 4930487N19Rik 5031400M07Rik 5730439E10Rik 9030611N15Rik A2bp1 AF397014 Aacs Aatk Abcd3 Acadm Acas2 Acat1 Acat2 Aco1 Aco2 Acta1 Actc1 …
75	V$HFH1_01: HNF-3/Fkh Homolog 1	107	107	877	2024	13163	-1.11	0.0	0.01	0.0	1110020A09Rik 1110038M16Rik 2410011G03Rik Acadm Acadsb Acas2 Acyp2 Adfp Adh1 Angptl3 Anxa11 Arhgap5 B3galt1 BC009118 BC024806 BC028663 Birc3 Bloc1s1 C330005L02Rik Cables1 Cacna2d1 Cat Cav1 Ccrl1 Cfl2 Cox6a1 Csnd Ctdsp1 Cyp2j9 D9Wsu20e Decr1 Dlat Dnajd1 Dtnbp1 Dusp1 Ebf2 Eif4e3 Eltd1 Enpp2 Fabp4 Fez2 Fgb Fndc1 Folh1 Foxd1 Gabarapl1 Gimap6 Gypc Hdgfrp2 Hnmt Hsd17b4 Igfbp7 Il2rb Immp2l Indo Itih2 Ja…
76	V$CEBPGAMMA_Q6	679	679	305	10945	4242	-1.16	0.0	0.02	0.0	0610009E20Rik 0610039N19Rik 1110006I15Rik 1110020A09Rik 1110030K22Rik 1110056N09Rik 1500031H04Rik 1500040F11Rik 1600020H07Rik 1810020E01Rik 1810029C22Rik 1810044O22Rik 1810055D05Rik 2010002H18Rik 2310001N14Rik 2310044D20Rik 2310075G12Rik 2410001H17Rik 2410011G03Rik 2810004N20Rik 2810423O19Rik 2900027G03Rik 3300001H21Rik 4732429I09Rik 4930487N19Rik 4933424N09Rik 5031400M07Rik 6330579B17Rik 9030611…
77	V$TFIII_Q6	922	922	62	13920	1267	-1.17	0.0	4.44	1.91	0610007A15Rik 0610009E20Rik 0610039N19Rik 1110006I15Rik 1110020A09Rik 1110030K22Rik 1110038M16Rik 1110056N09Rik 1110059F07Rik 1500031H04Rik 1500040F11Rik 1600020H07Rik 1810020E01Rik 1810029C22Rik 1810044O22Rik 1810055D05Rik 2010002H18Rik 2210412K09Rik 2310001N14Rik 2310075G12Rik 2310076O21Rik 2410001H17Rik 2410011G03Rik 2610205H19Rik 2810004N20Rik 2810423O19Rik 2900027G03Rik 3300001H21Rik 4732429…
78	V$STAT_01: signal transducers and activators of transcription	161	161	823	2896	12291	-1.2	0.0	0.01	0.0	0610007A15Rik 1500040F11Rik 2010002H18Rik 2410011G03Rik 5031400M07Rik 6330579B17Rik AF397014 Adfp Adrb2 Akt2 Aldh9a1 Amacr Amy2 Arhgap20 Arhgap5 Asah2 Asb11 Atf5 Atp5a1 Auh BC004044 BC019806 BC021611 BC024139 BC024806 Bmi1 Brp44l C1galt1c1 C1r Cacna1s Cacna2d1 Car3 Ccbl2 Ccl11 Ccl24 Ccnd2 Cd302 Cd34 Cd3d Cd3g Cish Ckmt2 Clca3 Clec1b Cmkor1 Cox5b Cox7a2 Crispld1 Crym Cxcr6 Cyp2j9 Cyp4b1 Dact1 Defb…
79	V$MYCMAX_B: c-Myc:Max binding sites	406	406	578	5780	9407	-1.22	0.0	3.69	1.42	0610007A15Rik 1110006I15Rik 1110020A09Rik 1110030K22Rik 1110038M16Rik 1110056N09Rik 1500040F11Rik 1810020E01Rik 1810044O22Rik 2010002H18Rik 2210412K09Rik 2310044D20Rik 2310075G12Rik 2310076O21Rik 2610205H19Rik 4732429I09Rik 4930487N19Rik 5031400M07Rik 5430431G03Rik 5730439E10Rik 9030611N15Rik AV071179 Aacs Abcd3 Abhd6 Acat1 Aco1 Actn2 Acyp2 Adfp Adk Admr Adn Adpn Adssl1 Afp Ak2 Alad Alas1 Aldh4a1…
80	V$SRF_Q5_01	314	314	670	4384	10803	-1.23	0.0	3.76	1.43	0610007A15Rik 0610009E20Rik 1110059F07Rik 1810020E01Rik 2210412K09Rik 2310001N14Rik 2310075G12Rik 2410001H17Rik 2810004N20Rik 2810423O19Rik 2900027G03Rik 4930487N19Rik 5430431G03Rik 9030611N15Rik A2bp1 Aatk Aco1 Acta1 Actc1 Actn2 Actn3 Acyp2 Adra1a Alas1 Aldh2 Aldh4a1 Aldh6a1 Amy1 Amy2 Anapc13 Angptl2 Anxa5 Aoc3 Aplp2 Apoc3 Aqp1 Aqp7 Areg Arfl4 Arl4 Asb10 Asb12 Asb13 Asb5 Aspa Atp5a1 Atp5e Atp5j2…
81	V$FXR_Q3	27	27	957	247	14940	-1.37	0.0	4.68	2.09	Acadsb Adra1a Atp5h B3galt1 BC003479 BC027309 Bckdhb Car4 Cd209b Chrdl1 Ctps2 Gpr109b Gpt1 Itih2 Lace1 Lrrk1 Lrrn1 Odz2 Pck1 Pik3c2g Pink1 Ptger3 Slc24a3 Smpx Tmem15 Uroc1 Vnn1
82	V$AMEF2_Q6: myocyte enhancer factor	83	83	901	1599	13588	-1.48	0.0	0.01	0.0	1110006I15Rik 1500031H04Rik 2410011G03Rik A2bp1 Abcb4 Acox1 Acta1 Afp Aldh1a7 Ap4s1 Asb12 B3galt2 BC028663 BC054059 Birc3 Brp44l Cables1 Cacna2d1 Casq1 Cd1d1 Cidec Ckm Ckmt2 Clec1b Cmya1 Cnn1 Cox6a2 Cpt1b Cxcl13 Cxcl15 Dtnbp1 Ebf2 Echs1 Efemp1 Eno3 Fabp4 Gdf10 Gimap6 Gnpnat1 Hmgcs1 Hoxc8 Hoxd4 Hrc Hspb3 Htatsf1 Klhl2 Klra1 Klra15 Klra16 Klra8 Lum Mfap1 Ms4a1 Myl2 Myl4 Nid1 Nol7 Npy1r Nrap Opn3 Pc…
83	V$CREB_Q2_01	328	328	656	4626	10561	-1.48	0.0	3.44	1.32	1110059F07Rik 1600020H07Rik 2310001N14Rik 2310044D20Rik 2310075G12Rik 2410001H17Rik 2410011G03Rik 2610205H19Rik 2810423O19Rik 2900027G03Rik 3300001H21Rik 5031400M07Rik AV071179 Aatk Aco2 Acox1 Actn3 Adfp Adpn Adra1a Adrb2 Adssl1 Ak3l1 Akt2 Aldh2 Aldh6a1 Amacr Amfr Amy2 Angptl2 Aqp1 Areg Arfl4 Arg2 Arhgap24 Arl4 Art3 Asb11 Asb5 Atoh8 Atp5a1 Atp5j2 B3galt2 BC003479 BC004044 BC009118 BC010787 BC0135…
84	V$CREB_Q4_01	313	313	671	4399	10788	-1.48	0.0	3.45	1.32	1110059F07Rik 1600020H07Rik 2310001N14Rik 2310044D20Rik 2310075G12Rik 2410001H17Rik 2410011G03Rik 2810423O19Rik 2900027G03Rik 4732429I09Rik 5031400M07Rik Aatk Aco2 Acox1 Actn3 Adfp Adpn Adra1a Adrb2 Adssl1 Ak3l1 Akt2 Aldh2 Aldh6a1 Amacr Amfr Amy2 Angptl2 Anxa11 Aplp2 Apobec2 Aqp1 Areg Arfl4 Arg2 Arhgap24 Arl4 Asb11 Asb5 Atoh8 Atp5a1 Atp5j2 B3galt2 BC003479 BC004044 BC009118 BC013529 BC019806 BC02…
85	V$E2F_03	121	121	863	1549	13638	-1.53	0.0	3.79	1.43	0610007A15Rik 1110056N09Rik 1500031H04Rik 1810055D05Rik 2210412K09Rik 2310075G12Rik Aco2 Actc1 Akt2 Angptl2 Anxa11 Ap4s1 Areg Arhgap20 Arhgap6 Asb13 Atp5c1 Atp5j2 Atp5k Atpaf2 Bmp8a Cabc1 Capn2 Car13 Car5b Chn1 Clec1b Clpx Cmya1 Cox4i1 Cox5a Cox5b Cox8a Crat Creb3 Cs Cxcl12 D9Wsu20e Dbp Dlat Dlst Dmrt2 Drap1 Dusp10 Ehd1 Elovl6 Fabp3 Faf1 Fbxo9 Fh1 Fli1 Fmr1 Fzd4 Galm Glcci1 Grim19 Gstm1 Gstz1 Hta…
86	V$EVI1_05: ectopic viral integration site 1 encoded factor	46	46	938	970	14217	-1.55	0.0	0.01	0.0	1110020A09Rik 2310076O21Rik 2900027G03Rik 5430431G03Rik Acadvl Ak3l1 Alas1 Amy2 Atp5c1 BC004012 Cacna2d1 Capn3 Cav1 Ccl24 Cd151 Cd36 Cxcl15 Cyp2e1 Dtnbp1 Eif4e3 Enpep Gimap1 Gstz1 Heph Hspb3 Il7 Klhl7 Lifr Lims2 Lipe Mid1ip1 Myct1 Myom1 Ndufb10 Npy1r Odz2 Ppp2r2d Rarres2 Sah Slc28a2 Sos2 Stat5a Suox Them2 Timm13a Wbscr14
87	V$CREBATF_Q6	310	310	674	4369	10818	-1.61	0.0	3.3	1.23	1110059F07Rik 1500031H04Rik 1600020H07Rik 2310001N14Rik 2310044D20Rik 2310075G12Rik 2410001H17Rik 2610205H19Rik 2810423O19Rik 2900027G03Rik 4732429I09Rik 5031400M07Rik Aatk Aco2 Acox1 Actn3 Adfp Adpn Adra1a Adrb2 Adssl1 Ak3l1 Akt2 Alas1 Aldh2 Aldh6a1 Amacr Amfr Amy2 Angptl2 Aqp1 Areg Arfl4 Arg2 Arhgap24 Arl4 Asb11 Asb5 Atoh8 Atp5a1 Atp5j2 B3galt2 BC003479 BC004044 BC009118 BC010787 BC013529 BC019…
88	V$DR4_Q2: direct repeat 4	868	868	116	13057	2130	-1.62	0.0	3.66	1.41	0610007A15Rik 0610009E20Rik 0610039N19Rik 1110006I15Rik 1110020A09Rik 1110030K22Rik 1110038M16Rik 1110056N09Rik 1500031H04Rik 1500040F11Rik 1600020H07Rik 1810029C22Rik 1810044O22Rik 1810055D05Rik 2010002H18Rik 2210412K09Rik 2310001N14Rik 2310014H19Rik 2310044D20Rik 2310075G12Rik 2310076O21Rik 2610205H19Rik 2810004N20Rik 2900027G03Rik 3300001H21Rik 4732429I09Rik 4930487N19Rik 4933424N09Rik 5031400…
89	V$AHRARNT_01: aryl hydrocarbon receptor:Arnt heterodimers	78	78	906	944	14243	-1.68	0.0	3.83	1.44	1110038M16Rik 1500031H04Rik 1810020E01Rik 2310075G12Rik Acat1 Aldh1a1 Aplp2 Arhgap24 Asah2 Atp2a2 Atp5k BC010787 Bphl Cables1 Camk2d Car5b Ccl19 Cdo1 Clca3 Clybl Cox6a1 Crispld1 Cyp2c44 Cyp2j9 D9Wsu20e Dab1 Dmrt2 Dpep1 Efhd1 Eif4ebp1 Fap Gpd2 Gstm2 Hint2 Hspa9a Jag2 Khk Kif5c Lias Mfn2 Mgat4b Mgll Mlycd Mmaa Mmd Myct1 Ndufb9 Nid1 Npy2r Opn3 Oxtr Pcmt1 Pdcd8 Pmpcb Pmvk Por Ppp1r14a Ppp1r3c Prdx5 P…
90	V$SRF_Q4	96	96	888	1200	13987	-1.68	0.0	3.72	1.42	0610007A15Rik 1810020E01Rik 2310001N14Rik 2900027G03Rik Aatk Acta1 Actc1 Actn3 Amy1 Anapc13 Angptl2 Aqp7 Arfl4 Arl4 Asb10 Asb13 Asb5 Aspa Atp5a1 Atp5e Atp6v1d B3galt1 BC024139 BC054059 Bloc1s1 Blvrb Brp44l Car4 Ccbl2 Cish Ckm Cnn1 Cplx1 Cs Cxcl4 Decr1 Drap1 Dtx2 Efhd1 Ehd2 Eif4ebp1 Elovl3 Eno3 Gabarapl1 Gpx7 Gstm3 Gypc Hint3 Hoxb5 Hsd11b1 Idh1 Indo Irx4 Itgb1bp2 Itih2 Kcna1 Kcnk3 Klrd1 Lamb1-1 Ld…
91	V$GATA1_03: GATA-binding factor 1	314	314	670	5264	9923	-1.7	0.0	0.04	0.0	0610039N19Rik 1110038M16Rik 1110056N09Rik 1500040F11Rik 2410011G03Rik 2900027G03Rik 4930487N19Rik 4933424N09Rik Aacs Abca8a Abcd3 Acadsb Acadvl Actn2 Acyp2 Adfp Adn Adra1a Adssl1 Alad Alb1 Aldh9a1 Alpk3 Amy2 Aoc3 Aox1 Ap4s1 Apoc3 Arfl4 Arhgap5 Asah2 Asb12 Aspa Atf5 Atp5c1 Atp5k B3galt2 BC009118 BC010787 BC013529 BC019806 BC027309 Bckdhb Bloc1s1 Bmp8a Bphl Brp44l Btbd1 Btd C1r C1s C330005L02Rik C3…
92	V$OCT_C: Octamer binding site	50	50	934	1027	14160	-1.74	0.0	0.01	0.0	2010002H18Rik 2410011G03Rik Adpn Aldh1a7 Anxa11 Asb13 BC013529 BC021611 Bteb1 C1r C330005L02Rik Car13 Card10 Ces1 Creb3 Cyp2j9 D8Ertd594e Ebf1 Figf Hoxd11 Irs3 Klra15 Klra16 Klra7 Lpl Lum Mocs2 Msra Ndufa5 Ndufs4 Odag Pcdh8 Pfkfb1 Pmpcb Psx1 Rras Serpina3c Sh3glb2 Slc22a3 Smpd3 St3gal4 Sucnr1 Sycp3 Tde2 Tek Tnfaip6 Tpm1 Trdn Uqcrb Utrn
93	V$CETS1P54_01: c-Ets-1(p54)	665	665	319	9851	5336	-1.74	0.0	3.12	1.14	0610007A15Rik 0610009E20Rik 0610039N19Rik 1110006I15Rik 1110030K22Rik 1110038M16Rik 1110056N09Rik 1500031H04Rik 1500040F11Rik 1600020H07Rik 1810020E01Rik 1810044O22Rik 1810055D05Rik 2210412K09Rik 2310001N14Rik 2310014H19Rik 2310044D20Rik 2310075G12Rik 2610205H19Rik 2810423O19Rik 2900027G03Rik 3300001H21Rik 4732429I09Rik 4930487N19Rik 4933424N09Rik 5031400M07Rik 5430431G03Rik 5730439E10Rik 6330579…
94	V$TITF1_Q3: TTF-1, TITF1 (thyroid transcription factor 1)	356	356	628	5912	9275	-1.75	0.0	0.04	0.0	0610039N19Rik 1110030K22Rik 1600020H07Rik 1810029C22Rik 1810055D05Rik 2310075G12Rik 3300001H21Rik 4930487N19Rik 5430431G03Rik 6330579B17Rik AV071179 Aacs Abca8a Abcb4 Acadvl Acox1 Actc1 Acyp2 Adh1 Adk Adra1a Adssl1 Afp Akt2 Alad Alb1 Amacr Amy1 Amy2 Anapc13 Angptl3 Aoc3 Aox1 Ap4s1 Aqp7 Arg2 Arhgap24 Arhgap5 Arhgap6 Aspa Atp5c1 Atp5h Auh Axl B3galt1 BC004012 BC004044 BC009118 BC010787 BC019806 BC0…
95	V$HNF6_Q6	82	82	902	1562	13625	-1.75	0.0	0.02	0.0	1810020E01Rik AV071179 Abcb4 Acadsb Amfr Amy2 Arhgap24 Arhgap5 Atp5e Atp5g3 B3galt1 BC009118 BC028663 Bckdhb Btd C1s Cacna2d1 Casq2 Ccl24 Cd36 Chn1 Ctdsp1 Cyb5 Cyp2j9 Dlat Dnajc4 Dpt Fdx1 Fh1 Figf Fkbp9 Gfpt2 Gldc Gstm2 Hadhb Hspb3 Idh3b Ifngr1 Immt Itgb1bp1 Kcna1 Kifap3 Lpgat1 Matn2 Mbnl1 Mcpt4 Mmp19 Msra Mup4 Myct1 Ndufa2 Ndufa4 Nol7 Osbpl9 Pace4 Pck1 Pclo Pdcd1lg1 Rab6ip1 Rai2 Rasgrf2 Rtn4ip1 …
96	V$NFMUE1_Q6	48	48	936	532	14655	-1.75	0.0	3.99	1.53	0610009E20Rik 6330579B17Rik Atp5h Atpaf2 Bteb1 Ccm2 Cfl2 Cox8a Crat Cyb5 Dnajb4 Drap1 E2f6 Eltd1 Epim Fasn Fastk Foxd1 Gbas Gnpat Gpr155 Gstz1 Hbld1 Hsdl2 Il2rb Kif5c Lace1 Mccc1 Ndufa2 Ndufa6 Ndufa9 Ndufs2 Ndufs4 Ndufs7 Nkg7 Nrap Pdhb Ppargc1b Prkcm Rala Rfwd2 Sdf4 Sec15l1 Slc25a19 Tmem15 Uqcrc1 Uqcrh Ywhag
97	V$SMAD4_Q6	436	436	548	6316	8871	-1.8	0.0	2.99	1.14	0610007A15Rik 0610039N19Rik 1110030K22Rik 1110038M16Rik 1110056N09Rik 1500031H04Rik 2210412K09Rik 2310001N14Rik 2310076O21Rik 2610205H19Rik 2810004N20Rik 2810423O19Rik 2900027G03Rik 6330579B17Rik 9030611N15Rik Aatk Abcd3 Abhd6 Acadl Acadvl Acas2 Acat1 Aco1 Aco2 Acta1 Actn2 Actn3 Acyp2 Adfp Adh1 Adssl1 Afp Alas1 Aldh2 Aldh6a1 Amacr Ankrd5 Aox1 Aplp2 Apobec2 Apoc3 Aqp1 Arfl4 Arhgap20 Arhgap24 Arhga…
98	V$VMYB_01: v-Myb	725	725	259	10805	4382	-1.84	0.0	3.06	1.14	0610007A15Rik 0610009E20Rik 0610039N19Rik 1110006I15Rik 1110020A09Rik 1110030K22Rik 1110038M16Rik 1110056N09Rik 1110059F07Rik 1600020H07Rik 1810020E01Rik 1810029C22Rik 1810044O22Rik 1810055D05Rik 2010002H18Rik 2210412K09Rik 2310001N14Rik 2310014H19Rik 2310044D20Rik 2310075G12Rik 2310076O21Rik 2410011G03Rik 2610205H19Rik 2810423O19Rik 2900027G03Rik 3300001H21Rik 4732429I09Rik 4930487N19Rik 4933424…
99	V$RFX1_02: X-box binding protein RFX1	359	359	625	5145	10042	-1.85	0.0	2.97	1.14	0610007A15Rik 0610009E20Rik 0610039N19Rik 1110030K22Rik 1110059F07Rik 1500031H04Rik 1600020H07Rik 1810020E01Rik 1810029C22Rik 1810044O22Rik 2310001N14Rik 2310014H19Rik 2310076O21Rik 2410001H17Rik 2610205H19Rik 3300001H21Rik 4732429I09Rik 4930487N19Rik 4933424N09Rik 5430431G03Rik 9030611N15Rik AF397014 Abcb4 Abcd3 Acadm Acas2 Aco2 Acox1 Actn2 Acy3 Adfp Adk Ak2 Alb1 Aldh1a7 Aldh2 Aldh6a1 Alpk3 Amfr…
100	V$OCT1_Q6: octamer factor 1	886	886	98	13946	1241	-1.87	0.0	0.02	0.0	0610009E20Rik 0610039N19Rik 1110006I15Rik 1110020A09Rik 1110030K22Rik 1110038M16Rik 1110056N09Rik 1110059F07Rik 1500031H04Rik 1500040F11Rik 1600020H07Rik 1810020E01Rik 1810029C22Rik 1810044O22Rik 1810055D05Rik 2010002H18Rik 2210412K09Rik 2310001N14Rik 2310014H19Rik 2310044D20Rik 2310075G12Rik 2310076O21Rik 2410001H17Rik 2410011G03Rik 2810004N20Rik 2810423O19Rik 2900027G03Rik 3300001H21Rik 4732429…
101	V$USF_Q6: upstream stimulating factor	643	643	341	9529	5658	-1.89	0.0	2.92	1.1	0610039N19Rik 1110006I15Rik 1110020A09Rik 1110030K22Rik 1110038M16Rik 1110056N09Rik 1500040F11Rik 1810020E01Rik 1810029C22Rik 1810044O22Rik 1810055D05Rik 2310001N14Rik 2310044D20Rik 2410001H17Rik 4732429I09Rik 4930487N19Rik 4933424N09Rik 5031400M07Rik 5430431G03Rik 5730439E10Rik 6330579B17Rik 9030611N15Rik AV071179 Aacs Aatk Abcb4 Abhd6 Acadl Acas2 Acat1 Acat2 Aco1 Acox1 Acta1 Acy3 Acyp2 Adfp Adh…
102	V$DEC_Q1	670	670	314	10717	4470	-1.91	0.0	0.05	0.0	1110006I15Rik 1110020A09Rik 1110059F07Rik 1500031H04Rik 1500040F11Rik 1600020H07Rik 1810020E01Rik 1810029C22Rik 1810044O22Rik 1810055D05Rik 2010002H18Rik 2310014H19Rik 2310044D20Rik 2310075G12Rik 2310076O21Rik 2810004N20Rik 3300001H21Rik 4732429I09Rik 4930487N19Rik 4933424N09Rik 5430431G03Rik 5730439E10Rik 6330579B17Rik 9030611N15Rik A2bp1 AV071179 Aacs Aatk Abhd6 Acadl Acadsb Acadvl Acas2 Acat1 …
103	V$E47_01: E47	168	168	816	2273	12914	-1.93	0.0	3.16	1.16	0610039N19Rik 1600020H07Rik 2310044D20Rik 2410011G03Rik 4930487N19Rik 5031400M07Rik Abhd6 Acadvl Acat1 Acta1 Angptl2 Ankrd5 Anxa11 Aqp7 Atf5 Atp5j2 Auh BC028663 Bnip3 Bphl Btd Cabc1 Camk2d Camk2g Card10 Cbfa2t3h Cbx7 Ccm2 Cd163 Cd1d1 Cd5 Ces3 Cfl2 Chrdl1 Ckm Cln2 Cmkor1 Col4a3 Cox8b Cpa3 Cryab Csnd Cxcl13 Cxcr3 Dab1 Dbi Dcn Dlat Dlst Dmrt2 Drap1 Dtx1 Dtx2 Dusp1 Ech1 Echdc1 Eda Ehd1 Eif4e3 Eltd1 E…
104	V$PITX2_Q2: pituitary homeobox factor 2	397	397	587	6522	8665	-1.93	0.0	0.05	0.0	0610039N19Rik 1110020A09Rik 1110030K22Rik 1110038M16Rik 1810020E01Rik 1810029C22Rik 2010002H18Rik 2310001N14Rik 2410001H17Rik 2410011G03Rik 2810004N20Rik 4930487N19Rik 4933424N09Rik 5031400M07Rik 5430431G03Rik A2bp1 Aacs Aatk Abca8a Abcb4 Acadm Acadsb Acadvl Acat2 Aco2 Acox1 Acyp2 Adfp Admr Adn Adra1a Afp Ak2 Alas1 Aldh2 Aldh4a1 Alpk3 Amacr Amfr Amy1 Anapc13 Angptl6 Ankrd5 Aoc3 Aox1 Ap4s1 Apobec2…
105	V$GATA2_02: GATA-binding factor 2	312	312	672	5195	9992	-1.96	0.0	0.05	0.0	0610039N19Rik 1110038M16Rik 1500040F11Rik 1810055D05Rik 2310075G12Rik 2810004N20Rik 2900027G03Rik 4732429I09Rik 5430431G03Rik 9030611N15Rik Abca8a Abcb4 Acadvl Actc1 Adrb2 Ak3l1 Aldh1a1 Aldh4a1 Amacr Anapc13 Angptl6 Antxr1 Anxa5 Apobec2 Aqp7 Arhgap5 Art3 Asb10 Asb12 Atoh8 Atp5c1 Atp5g3 Atp5k Auh B3galt2 BC009118 Bckdhb Bmi1 Bmp6 Bmp8a Bphl Btbd4 C1r C1s Cacna2d1 Camk2g Capn2 Car5b Card10 Cat Cav1…
106	V$CAAT_01: cellular and viral CCAAT box	569	569	415	9169	6018	-1.96	0.0	0.05	0.0	0610009E20Rik 1110030K22Rik 1110038M16Rik 1110056N09Rik 1110059F07Rik 1500031H04Rik 1500040F11Rik 1810020E01Rik 1810029C22Rik 1810044O22Rik 1810055D05Rik 2010002H18Rik 2210412K09Rik 2310001N14Rik 2310014H19Rik 2310076O21Rik 2410011G03Rik 2610205H19Rik 2900027G03Rik 3300001H21Rik 4732429I09Rik 4933424N09Rik 5031400M07Rik 5430431G03Rik 5730439E10Rik 6330579B17Rik 9030611N15Rik AF397014 AV071179 Abc…
107	V$SRF_Q6: serum response factor	77	77	907	948	14239	-1.99	0.0	3.47	1.32	1110059F07Rik 1810020E01Rik 2900027G03Rik Acta1 Actc1 Actn3 Amy1 Anapc13 Angptl2 Aqp7 Arl4 Asb5 Aspa Atp5a1 Atp5e Atp5j2 Atp6v1d BC024139 Blvrb Car4 Ccbl2 Chrdl1 Cish Ckm Cox6b1 Cplx1 Cs Cxcl4 Efhd1 Eif4ebp1 Elovl3 Eno3 Gypc Hint3 Hoxb5 Hsd11b1 Idh1 Il1r2 Indo Itgb1bp2 Itih2 Kcnk3 Klrd1 Lamb1-1 Ldb3 Letmd1 Mapk8ip1 Mapre3 Mid1ip1 Mylpf Myom1 Ndufb3 Ndufs8 Nnat Prkcm Ptger3 Ptprcap Pygl Rarres2 Rb…
108	V$VMYB_02: v-Myb	178	178	806	2430	12757	-2.01	0.0	3.04	1.14	1110056N09Rik 1110059F07Rik 1600020H07Rik 1810020E01Rik 2310075G12Rik 2310076O21Rik 2610205H19Rik 2900027G03Rik 4732429I09Rik 4933424N09Rik 5430431G03Rik Aatk Acadl Acas2 Adssl1 Ak3l1 Aldh2 Aldh6a1 Angptl2 Anxa5 Apobec2 Apoc3 Aqp1 Arg2 Arl4 Atf5 Atp5g3 BC010787 Bmi1 Bmp6 Bmp8a Bnip2 Brp44l Btbd1 Btd Cabc1 Calca Caskin2 Ccm2 Ccrl1 Cd1d1 Cd302 Clec1b Clstn3 Cox5a Cox5b Cox6b1 Crat Csnd Ctdsp1 Cxcl1…
109	V$IRF_Q6	228	228	756	3870	11317	-2.03	0.0	0.05	0.0	1810055D05Rik 2210412K09Rik 2310014H19Rik 2410011G03Rik 3300001H21Rik 9030611N15Rik Aacs Abca8a Acadl Acat1 Actn2 Admr Adn Adrb2 Afp Ak2 Ak3l1 Aldh1a1 Aldh4a1 Alpk3 Amfr Amy1 Anapc13 Ankrd5 Anxa5 Arg2 Arhgap20 Asb5 Atp5a1 Atp5j2 Atp6v1d B3galt1 B3galt2 BC009118 BC013529 BC023105 Birc3 Bnip2 C330005L02Rik Calca Cap2 Car3 Cbx7 Ccl19 Cd163 Cd209b Cd3g Cdh13 Cdo1 Chchd3 Cib2 Clec3b Clpx Clstn3 Col4a1…
110	V$FOXP3_Q4	560	560	424	9014	6173	-2.07	0.0	0.06	0.0	0610007A15Rik 1110020A09Rik 1110030K22Rik 1110056N09Rik 1110059F07Rik 1500040F11Rik 1600020H07Rik 1810044O22Rik 2210412K09Rik 2310001N14Rik 2310014H19Rik 2310044D20Rik 2410011G03Rik 2810004N20Rik 2810423O19Rik 2900027G03Rik 3300001H21Rik 4930487N19Rik 5031400M07Rik 5430431G03Rik 5730439E10Rik 6330579B17Rik AV071179 Aacs Aatk Abca8a Abcb4 Abcd3 Acadm Acadsb Acadvl Acas2 Acat1 Aco2 Actn2 Actn3 Acy3…
111	V$HP1SITEFACTOR_Q6	219	219	765	3723	11464	-2.07	0.0	0.05	0.0	0610009E20Rik 1810044O22Rik 2210412K09Rik 2310044D20Rik 5031400M07Rik A2bp1 AV071179 Aatk Abcd3 Acadl Acat1 Acox1 Adk Afp Akt2 Alb1 Amy1 Angptl2 Ankrd5 Antxr1 Anxa5 Aox1 Apoc3 Aqp7 Arhgap5 Arhgap6 Art3 Asb5 Atp5a1 Atp5e Axl B3galt1 B3galt2 BC013529 BC023105 BC024139 Birc3 Bmi1 Bnip2 Bteb1 C330005L02Rik Cacna2d1 Capn3 Cav1 Ccm2 Ccrl1 Cd163 Cd302 Ces3 Chrdl1 Ckm Clpx Cox5a Cox6a1 Cox6b1 Cox7a2 Cpt1…
112	V$EFC_Q6	524	524	460	8446	6741	-2.16	0.0	0.07	0.0	0610007A15Rik 0610039N19Rik 1110038M16Rik 1110056N09Rik 1110059F07Rik 1500031H04Rik 1600020H07Rik 1810029C22Rik 1810044O22Rik 2310001N14Rik 2410001H17Rik 2810423O19Rik 2900027G03Rik 3300001H21Rik 4930487N19Rik 4933424N09Rik 5031400M07Rik 6330579B17Rik A2bp1 AV071179 Acadsb Acadvl Acas2 Aco2 Actn2 Acyp2 Adk Admr Adn Adra1a Adrb2 Afp Alb1 Aldh1a1 Aldh2 Aldh6a1 Aldh9a1 Aldoa Alpk3 Amacr Amfr Amy1 Am…
113	V$ELF1_Q6	443	443	541	7196	7991	-2.16	0.0	0.07	0.0	0610009E20Rik 0610039N19Rik 1110030K22Rik 1110059F07Rik 1810020E01Rik 1810029C22Rik 2210412K09Rik 2310044D20Rik 2610205H19Rik 2810004N20Rik 2810423O19Rik 3300001H21Rik 4732429I09Rik 4933424N09Rik 6330579B17Rik 9030611N15Rik AF397014 AV071179 Abca8a Acadl Acadsb Acas2 Acat2 Aco1 Acox1 Actn2 Actn3 Acyp2 Admr Adn Adpn Adra1a Adrb2 Ak2 Ak3l1 Akt2 Alas1 Alb1 Aldh1a1 Aldh1a7 Aldh2 Aldh4a1 Aldh6a1 Amfr …
114	V$CREB_Q2: cAMP-response element-binding protein	104	104	880	1354	13833	-2.22	0.0	3.06	1.14	2310001N14Rik 2310044D20Rik 2610205H19Rik 2810423O19Rik 2900027G03Rik 5031400M07Rik Adpn Adra1a Adssl1 Akt2 Alas1 Aldh6a1 Areg Arfl4 Arg2 Arl4 Atoh8 BC019806 BC024806 Bloc1s1 Bnip2 C330005L02Rik Cables1 Calca Camk2d Cap2 Ccnd2 Clstn3 D5Ertd33e Dact1 Decr1 Dgat1 Dlat Dld Dusp1 Echs1 Elovl5 Eltd1 Fabp3 Fdx1 Fh1 Fkbp7 Fxyd2 Gem Gnpat Gnpnat1 Grim19 Hbld2 Hmgcs1 Hspa9a Id1 Itgb7 Jak1 Kcna5 Kif5c Klhl…
115	V$TAXCREB_01: Tax/CREB complex	36	36	948	391	14796	-2.27	0.0	3.52	1.32	1810055D05Rik 5031400M07Rik Acadm Acta1 Adra1a Ak2 Aldh6a1 Atoh8 Bnip2 Camk2d Crat Ctdsp1 Dgat1 Dusp1 Echs1 Eif4ebp1 Epas1 Hoxd8 Jag2 Mpdz Ndufs8 Osbpl9 Pbef1 Pcca Pdk4 Pgrmc1 Phkg1 Pla2g2d Ppp2r2d Rasgrf2 Sc5d Sdhb Slc5a6 Tmem43 Tuba8 Ywhag
116	V$HNF3ALPHA_Q6	808	808	176	12755	2432	-2.29	0.0	0.06	0.0	0610009E20Rik 0610039N19Rik 1110006I15Rik 1110020A09Rik 1110030K22Rik 1110038M16Rik 1110059F07Rik 1500040F11Rik 1600020H07Rik 1810020E01Rik 1810029C22Rik 1810044O22Rik 1810055D05Rik 2010002H18Rik 2210412K09Rik 2310001N14Rik 2310014H19Rik 2310044D20Rik 2410001H17Rik 2410011G03Rik 2610205H19Rik 2810004N20Rik 2900027G03Rik 3300001H21Rik 4933424N09Rik 5031400M07Rik 5430431G03Rik 5730439E10Rik 9030611…
117	V$MMEF2_Q6: myocyte enhancer factor	303	303	681	4998	10189	-2.32	0.0	0.08	0.0	0610039N19Rik 1110006I15Rik 1500031H04Rik 1500040F11Rik 2310001N14Rik 2310075G12Rik 2410001H17Rik 2410011G03Rik 3300001H21Rik 4930487N19Rik 4933424N09Rik 5730439E10Rik 9030611N15Rik A2bp1 AV071179 Abcb4 Acadsb Acadvl Acox1 Acta1 Actn2 Adra1a Afp Aldh1a7 Alpk3 Amfr Amy1 Antxr1 Aox1 Ap4s1 Arfl4 Arg2 Arhgap5 Art3 Asb11 Asb12 Aspa Atp5a1 Atp5e Atp5g3 Atp5j2 B3galt2 BC003479 BC028663 BC054059 Birc3 Bn…
118	V$HAND1E47_01: Hand1:E47 heterodimer	551	551	433	8830	6357	-2.33	0.0	0.09	0.0	0610009E20Rik 0610039N19Rik 1110020A09Rik 1110030K22Rik 1500031H04Rik 1500040F11Rik 1600020H07Rik 2210412K09Rik 2310001N14Rik 2310014H19Rik 2310044D20Rik 2310076O21Rik 2410011G03Rik 2810423O19Rik 3300001H21Rik 4933424N09Rik 5031400M07Rik 5430431G03Rik 5730439E10Rik 6330579B17Rik 9030611N15Rik A2bp1 Aacs Abca8a Acadm Acadvl Acas2 Acat1 Acat2 Aco2 Actn2 Actn3 Acy3 Admr Afp Ak3l1 Akt2 Alb1 Aldh1a7 A…
119	V$ZTA_Q2	292	292	692	4821	10366	-2.36	0.0	0.09	0.0	0610009E20Rik 0610039N19Rik 1110006I15Rik 1110056N09Rik 1500031H04Rik 1810020E01Rik 1810029C22Rik 2010002H18Rik 2210412K09Rik 2310014H19Rik 2310075G12Rik 2810423O19Rik 2900027G03Rik 3300001H21Rik 5031400M07Rik 5730439E10Rik 9030611N15Rik AV071179 Aatk Abca8a Acadsb Acadvl Acat1 Acat2 Aco1 Acox1 Adk Adn Ak2 Ak3l1 Akt2 Alas1 Aldh1a7 Aldh2 Aldh4a1 Amfr Angptl2 Ankrd5 Anxa11 Aoc3 Aox1 Aqp7 Arfl4 Arg2…
120	V$COUP_DR1_Q6	39	39	945	436	14751	-2.37	0.0	3.35	1.26	Acta1 Aldh9a1 Apoc3 Asah2 Atoh8 BC006909 Ckmt2 Clca3 Cln2 Cplx1 Ctps2 Ehd2 Fgb Folh1 Fxyd1 Gabarapl1 Glrx2 Gypc Hbld2 Htatsf1 Irs3 Kcnk2 Khk Ndufb7 Ndufc1 Nol7 Nrap Pck1 Pcx Pex16 Phactr2 Psen2 Qdpr Rarres2 Sh3tc1 Slc16a1 Sod2 Ttc7b Uckl1
121	V$AR_03: is recognized by androgen reseptor	28	28	956	289	14898	-2.41	0.0	3.49	1.32	2810004N20Rik 9030611N15Rik Ankrd5 Cap2 Casp9 Ctdspl Cxcr6 Dlat Hoxc8 Hsd17b4 Immt Irs3 Itih2 Kcnk2 Lama1 Myom1 Ndufb8 Nrap Pex13 Ppp2r2d Ppp6c Ptgds Scp2 Sdpr Sitpec Sult1a1 Tnnc2 Ywhab
122	V$ER_Q6: estrogen receptor	536	536	448	7962	7225	-2.42	0.0	2.18	0.6	0610007A15Rik 0610009E20Rik 0610039N19Rik 1110006I15Rik 1110020A09Rik 1110038M16Rik 1110059F07Rik 1500031H04Rik 1500040F11Rik 1810044O22Rik 1810055D05Rik 2210412K09Rik 2310075G12Rik 2410011G03Rik 2610205H19Rik 2810004N20Rik 2900027G03Rik 4732429I09Rik 4930487N19Rik 5031400M07Rik 5730439E10Rik 6330579B17Rik 9030611N15Rik Aatk Abcd3 Acadm Acadsb Acat2 Aco2 Acta1 Actn2 Acyp2 Adfp Adn Adpn Adssl1 Afp…
123	V$CMYB_01: c-Myb	219	219	765	3098	12089	-2.42	0.0	2.43	0.77	0610007A15Rik 1110038M16Rik 1110056N09Rik 1500040F11Rik 2310076O21Rik 2410001H17Rik 2610205H19Rik 2900027G03Rik 3300001H21Rik 4930487N19Rik 4933424N09Rik 5730439E10Rik 6330579B17Rik 9030611N15Rik AF397014 Aatk Acadl Acta1 Actn3 Acy3 Acyp2 Admr Ak2 Aldh2 Aldh6a1 Anapc13 Anxa11 Ap4s1 Aqp7 Arhgap20 Arhgap24 Asah2 Asb13 Atf5 Atoh8 Atp5k B3galt1 B430218L07Rik BC006909 BC010787 Bnip2 Bphl Brp44l Btbd4 …
124	V$NFKB_Q6: NF-kappaB	108	108	876	1922	13265	-2.43	0.0	0.06	0.0	0610009E20Rik 2310075G12Rik 3300001H21Rik AV071179 Abhd6 Acat2 Aco2 Acox1 Actc1 Adk Adra1a Adrb2 Akt2 Alad Alas1 Aldh6a1 Amy1 Anxa5 Atf5 Atpaf2 B430218L07Rik BC006909 BC009118 Blvrb Bmi1 C1s Capn3 Cav1 Cbx4 Ccbl2 Ccl11 Cd151 Cdh8 Chrna1 Clec1b Cln2 Cox7a1 Cpt2 Cul3 Cxcl4 Cyb5 Cyp2j9 Dapk2 Dcn Dnajc4 Dpep1 Enpp2 Fah Fkbp9 Fmo1 Gpr146 Gprc5b Grim19 Gstk1 Icam2 Ilk Indo Jag2 Kif5c Klf4 Mal Mapk8ip1 …
125	V$AFP1_Q6	151	151	833	2603	12584	-2.44	0.0	0.07	0.0	1110030K22Rik 1110038M16Rik 1110059F07Rik 1500040F11Rik 2410011G03Rik 5031400M07Rik 5430431G03Rik Abca8a Abcb4 Acadl Acat1 Adra1a Afp Ak2 Aldh1a7 Amacr Amy1 Ankrd5 Aoc3 Ap4s1 Areg Art3 Asb5 Atp5h B3galt2 BC004044 BC024806 BC027309 Bckdhb Bnip2 C1galt1c1 Ccl24 Cd163 Cd36 Chrdl1 Chrna1 Clec1b Cmya1 Cox6a2 Cpt1b Ctdsp1 Cxcl12 Cxcr3 Cyb5 Cyp2c44 Cyp4b1 D5Ertd33e Decr1 Echdc1 Eda Efemp1 Elovl3 Elovl5 …
126	V$COREBINDINGFACTOR_Q6	303	303	681	4976	10211	-2.44	0.0	0.1	0.0	1110059F07Rik 1500040F11Rik 1600020H07Rik 1810055D05Rik 2310001N14Rik 2410001H17Rik 2810423O19Rik 4933424N09Rik Abcd3 Acadm Acadsb Acta1 Actn3 Admr Adn Adra1a Akt2 Alb1 Aldh4a1 Aldh9a1 Alpk3 Amy1 Amy2 Antxr1 Anxa11 Aox1 Aplp2 Aqp1 Arg2 Arhgap24 Asb13 Aspa Atp5a1 Atp5e Atp5h Atp5j2 Atp5k B3galt2 B430218L07Rik BC024806 BC027309 BC028663 Bckdhb Blcap Bloc1s1 Blvrb Bnip2 Bnip3 Brp44l Btbd1 C1galt1c1 …
127	V$TGIF_01: TGIF (5'TG3' interacting factor)	288	288	696	4157	11030	-2.47	0.0	2.25	0.63	0610009E20Rik 0610039N19Rik 1110020A09Rik 1110030K22Rik 1810055D05Rik 2010002H18Rik 2310044D20Rik 2310076O21Rik 2810004N20Rik 2900027G03Rik 3300001H21Rik 5730439E10Rik 6330579B17Rik Abca8a Abhd6 Acadl Acadm Acadsb Acat2 Acta1 Actc1 Actn3 Admr Adrb2 Ak2 Ak3l1 Akt2 Aldh1a7 Aldh4a1 Amacr Amy2 Anapc13 Angptl2 Angptl3 Anxa11 Aox1 Ap4s1 Apobec2 Aqp1 Areg Asb11 Atp5e Atp5j2 Atp5k Atp6v1d Atpaf2 B3galt1 …
128	V$NFKB_C: NF-kappaB binding site	24	24	960	538	14649	-2.49	0.0	0.02	0.0	0610009E20Rik Acat2 Adra1a Atf5 B430218L07Rik BC006909 Cbx4 Cox7a1 Cul3 Cxcl4 Dnajc4 Dpep1 Icam2 Mfap1 Mpa2 Pdk4 Pltp Ppm1b Ptgir Rnf10 Rnf14 Smpd3 St3gal4 Tnip1
129	V$HLF_01: hepatic leukemia factor	272	272	712	4485	10702	-2.5	0.0	0.1	0.0	1110056N09Rik 1500040F11Rik 1600020H07Rik 1810029C22Rik 1810044O22Rik 1810055D05Rik 2310044D20Rik 2310076O21Rik 2610205H19Rik 3300001H21Rik 4930487N19Rik 4933424N09Rik 5730439E10Rik 9030611N15Rik AV071179 Aacs Abhd6 Acadl Acat1 Acat2 Actn2 Adra1a Afp Ak2 Alad Alb1 Aldh1a7 Aldh6a1 Alpk3 Amy1 Anapc13 Angptl2 Antxr1 Anxa11 Ap4s1 Arhgap24 Arhgap5 Asb5 Aspa Atf5 Atp5c1 Atp5h B3galt1 BC004012 BC019806 …
130	V$E2F_Q6_01	130	130	854	1765	13422	-2.5	0.0	2.59	0.86	0610007A15Rik 1110056N09Rik 1500031H04Rik 1500040F11Rik 1810055D05Rik 2210412K09Rik 2310075G12Rik 6330579B17Rik Abhd6 Acat1 Aco2 Actc1 Adssl1 Akt2 Anapc13 Angptl2 Anxa11 Anxa5 Ap4s1 Arhgap20 Arhgap6 Asb13 Atf5 Atp5j2 Atpaf2 Brp44l Cabc1 Car13 Car5b Ccnd2 Cdh8 Cdkn2c Clpx Clybl Cmya1 Cox4i1 Cox5a Cox5b Cox8a Crat Creb3 Cs Cxcl12 Dhrs7 Dlat Dlst Dmrt2 Drap1 Dusp1 Dusp10 Ehd1 Elovl6 Fabp3 Faf1 Fbxo9…
131	V$CEBP_C: C/EBP binding site	217	217	767	3626	11561	-2.52	0.0	0.09	0.0	1110056N09Rik 2310014H19Rik 2310044D20Rik 2410011G03Rik 2900027G03Rik 4930487N19Rik AV071179 Abca8a Acadvl Akt2 Alb1 Aldh2 Amfr Amy2 Anxa5 Aoc3 Aox1 Arfl4 Arhgap24 Arhgap5 Arl4 Asah2 Asb11 Aspa Atp5c1 BC003479 BC010787 Bcat2 Bckdhb Birc3 Blcap Bteb1 Cables1 Cap2 Car13 Car3 Car4 Card10 Cbx4 Ccbl2 Cd163 Cd1d1 Cd209b Cd3d Chchd6 Chrna1 Chst1 Cln2 Col4a3 Cox7a1 Cox8a Cox8b Cpa3 Cr2 Csl Csnd Ctps2 Cyp…
132	V$GFI1_01: growth factor independence 1	270	270	714	4448	10739	-2.53	0.0	0.11	0.0	0610009E20Rik 1110030K22Rik 1110038M16Rik 1600020H07Rik 2310044D20Rik 2410011G03Rik 2900027G03Rik 3300001H21Rik 9030611N15Rik A2bp1 AV071179 Acadsb Acyp2 Adh1 Akt2 Aldh1a1 Aldh9a1 Angptl3 Angptl6 Ankrd5 Aoc3 Aox1 Aplp2 Apobec2 Aqp1 Art3 Asah2 Asb11 Asb12 Atp5a1 Atp5g3 Atp5j2 B430218L07Rik BC004012 BC023105 BC054059 Birc3 Bnip2 Bnip3 Camk2g Capn2 Casp9 Cat Cav1 Cbfa2t3h Ccl27 Ccm2 Cd209d Cdh13 Cdr…
133	V$RREB1_01: Ras-responsive element binding protein 1	95	95	889	1250	13937	-2.55	0.0	2.69	0.92	4732429I09Rik Aco2 Acta1 Acyp2 Anxa5 Aqp7 Arhgap24 Auh B3galt2 B430218L07Rik BC004012 BC024139 BC027309 Birc3 Blvrb Calca Camk2d Capn2 Car13 Casq2 Chchd6 Cln2 Clstn3 Cox5a Cox6a2 Cox7a1 Cpt1b Cpt2 Cryab Crym Cxcl15 Cyb5 Cyp2j9 D8Ertd594e Dab1 Dbi Dusp1 E2f6 Elovl5 Esrrb Fah Ggtla1 Gimap6 Gpr3 Gpt2 Grb14 Gsc Gstm2 Hadhsc Hbld1 Hibch Hoxa2 Hoxb5 Hsdl2 Hspa9a Itgb1bp1 Jag2 Kcna1 Klrd1 Lifr Lpin1 Meo…
134	V$ATATA_B: Avian C-type TATA box	62	62	922	1166	14021	-2.59	0.0	0.05	0.0	1810044O22Rik 2810004N20Rik Acadm Adpn Amy1 Aspa Atp5g3 Atp6v1d B3galt2 Bckdhb Bphl Cacna2d1 Cap2 Chn1 Cidec Col4a3 Cox7a2 Cpa3 Cr2 Dlat Faf1 Fdx1 Fmo2 Gfpt2 Ghitm Glycam1 Gpr146 Gzma Heph Hibadh Hspb3 Idh3b Il7 Immp2l Klra7 Kpna4 Lynx1 Lypla1 Marco Mpa2 Mup5 Myom1 Ndufb8 Ndufb9 Pmvk Procr Rab5a Rasgrf2 Rpl5 Rtn4ip1 Sah Serpina3c Sfrp4 Slc2a5 Sqrdl Sult1c1 Taldo1 Tiparp Tnmd Trdn Tuba1 Uck1
135	V$PAX6_Q2	213	213	771	3033	12154	-2.6	0.0	2.21	0.61	0610009E20Rik 0610039N19Rik 1110020A09Rik 1110030K22Rik 1110059F07Rik 1810020E01Rik 1810044O22Rik 2310001N14Rik 2410011G03Rik 2810004N20Rik 2900027G03Rik 5430431G03Rik 5730439E10Rik 9030611N15Rik Aacs Abcb4 Acadsb Acadvl Acat2 Aco2 Actc1 Acy3 Acyp2 Adfp Adra1a Ak2 Ak3l1 Amfr Angptl6 Ankrd5 Aoc3 Aox1 Ap4s1 Apoc3 Aqp7 Arfl4 Asb13 Aspa Atp5a1 BC003479 BC009118 BC010787 BC013529 BC027309 Bcat2 Bckdhb…
136	V$E2_Q6: papilloma virus regulator E2	102	102	882	1359	13828	-2.61	0.0	2.58	0.86	1810055D05Rik 2310044D20Rik 2610205H19Rik Acat2 Aco2 Adssl1 Anapc13 Apobec2 Arg2 Arhgap6 Art3 Asah2 Asb5 Atp5a1 Atp5h Bcat2 Bckdhb Cables1 Cdh13 Clybl Cox6b1 Cryab Cs Ctps2 Cyp2c44 D9Wsu20e Dab1 Dfy Dlst Dnajb4 Dnajd1 Ehd1 Ehd2 Elovl3 Elovl5 Fasn Fli1 Gdf10 Gfpt2 Glcci1 Glrx2 Gnpnat1 Gpt2 Grpel1 Hbld2 Hibch Hig1 Hoxd8 Igf2bp3 Il17d Jag2 Loxl1 Lpgat1 Lrrk1 Lrrn1 Mfap1 Mfhas1 Mfn2 Mmaa Mpv17 Ms4a1 …
137	V$MEF3_B: MEF-3	39	39	945	446	14741	-2.62	0.0	3.09	1.14	2310044D20Rik 3300001H21Rik Actn2 Arhgap24 Cd151 Chpt1 Cib2 Cish Dpep1 E2f6 Ebf2 Eno3 Fzd4 Gys2 Hoxa7 Hrc Iigp1 Kcna1 Klra1 Mybph Myct1 Myom2 Ndufb7 Nrd1 Opn3 Orm2 Osbpl9 Phyh Pmpcb Ppp6c Pvalb Sgce Slc28a2 Slc30a9 Slc41a3 St8sia4 Stat5a Uqcr Zfp574
138	V$ATF4_Q2: activating transcription factor 4	254	254	730	3663	11524	-2.62	0.0	2.1	0.54	0610007A15Rik 1500031H04Rik 1810055D05Rik 2210412K09Rik 2310001N14Rik 2310014H19Rik 2310044D20Rik 2610205H19Rik 2810423O19Rik 2900027G03Rik AV071179 Aatk Abcd3 Acas2 Aco2 Adfp Adpn Ak3l1 Alas1 Aldh6a1 Amacr Amfr Amy2 Anxa11 Areg Arfl4 Arg2 Arhgap24 Arl4 Art3 Asb13 Atoh8 Atp5j2 BC003479 BC019806 BC023105 BC024806 Bcat2 Bloc1s1 Brp44l C330005L02Rik Cables1 Calca Camk2d Cap2 Cat Cbx4 Ccl27 Ccnd2 Cd2…
139	V$GATA1_05: GATA-binding factor 1	146	146	838	2494	12693	-2.66	0.0	0.09	0.0	1810029C22Rik Abca8a Acat1 Ak3l1 Amacr Amfr Angptl6 Apobec2 Arhgap5 Asb12 Asb13 Atoh8 Atp5e Atp5g3 B3galt2 BC003479 Bmi1 C1galt1c1 C1r Camk2g Card10 Cav1 Ccnd2 Cd209b Cdh8 Ces1 Ces3 Chchd3 Chrna1 Clec3b Cox6a2 Cox7a1 Cplx1 Cr2 Csl Cugbp2 Cxcl12 Cxcl15 Cyp2c44 Cyp4b1 Dact1 Dfy Dgat2 Dmrt2 Dtx2 Dusp1 Ebf1 Enpp2 Evc Fh1 Fhit Fndc1 Gem Gpr109b Gpt2 Gsn Gstk1 Gstm1 Hadhsc Hand2 Hoxd4 Hsd17b4 Hsdl2 Hsp…
140	V$CETS168_Q6	625	625	359	9388	5799	-2.66	0.0	1.89	0.42	0610007A15Rik 0610039N19Rik 1110006I15Rik 1110030K22Rik 1110056N09Rik 1500031H04Rik 1500040F11Rik 1600020H07Rik 1810020E01Rik 1810044O22Rik 1810055D05Rik 2310001N14Rik 2310044D20Rik 2310075G12Rik 2310076O21Rik 2810423O19Rik 2900027G03Rik 3300001H21Rik 4930487N19Rik 4933424N09Rik 5031400M07Rik 5430431G03Rik 5730439E10Rik 6330579B17Rik A2bp1 AF397014 Abca8a Abcb4 Abcd3 Acadsb Acas2 Acat2 Aco1 Aco2 …
141	V$PR_01: high affinity binding sites for progesterone receptor	25	25	959	258	14929	-2.67	0.0	3.24	1.18	6330579B17Rik Ankrd5 Blcap Cap2 Casp9 Ces3 Ctdspl Dlat Fastk Gstz1 Hsd17b4 Immt Kcnk2 Klrd1 Lama1 Myom1 Ndufb8 Nrap Rab6ip1 Rtn2 Sdpr Sult1a1 Tnnc2 Tnni2 Ywhab
142	V$ZID_01: zinc finger with interaction domain	159	159	825	2227	12960	-2.7	0.0	2.21	0.61	0610039N19Rik 2310044D20Rik 2310075G12Rik 2310076O21Rik 5730439E10Rik Actn3 Adh1 Adk Adpn Ak2 Alas1 Aldh4a1 Alpk3 Amacr Angptl6 Apoc3 Areg Atp5c1 Atp5j2 Atpaf2 BC026432 BC027309 Bmi1 Cacna1s Calca Capn3 Car4 Casp9 Cbfa2t3h Cbx7 Cd7 Cdr2 Chn1 Clca3 Clybl Cnn1 Col4a1 Cryab Cs Csl Cspg4 Ctdsp1 Cul3 Cyp2j9 Dact1 Dnajb4 Dtx2 Ech1 Ehd2 Enpep Epor Evi5 Fah Fthfd Fxyd1 Fzd4 Gba2 Gbas Gdf10 Gem Gfpt2 Gima…
143	V$SREBP_Q3	332	332	652	4886	10301	-2.73	0.0	1.82	0.38	0610007A15Rik 1110006I15Rik 1110020A09Rik 1110038M16Rik 1110056N09Rik 1500031H04Rik 1500040F11Rik 2310001N14Rik 2310076O21Rik 2610205H19Rik 2810004N20Rik 3300001H21Rik 4732429I09Rik 5430431G03Rik 5730439E10Rik 6330579B17Rik A2bp1 Abca8a Abhd6 Acadvl Acas2 Aco1 Actn2 Actn3 Adk Admr Adpn Ak2 Ak3l1 Alad Alb1 Aldh9a1 Alpk3 Amacr Angptl2 Arfl4 Arl4 Asah2 Asb12 Atf5 Atoh8 Atp2a2 Atp5e Atp5j2 BC004012 B…
144	V$ELK1_01: Elk-1	241	241	743	3958	11229	-2.74	0.0	0.14	0.0	0610039N19Rik 1110030K22Rik 1810020E01Rik 2310044D20Rik 2610205H19Rik 4933424N09Rik 5031400M07Rik 5430431G03Rik 5730439E10Rik 6330579B17Rik Aacs Abcd3 Acadsb Aco2 Adfp Adra1a Ak2 Aldh6a1 Aldh9a1 Amacr Aox1 Apobec2 Apoc3 Aqp1 Aqp7 Areg Arhgap20 Asb10 Atoh8 Atp5a1 Atp5h Atp5k Atp6v1d BC003479 BC004012 BC019806 BC021611 BC024806 BC026432 Bcat2 Birc3 Blcap Bnip2 Brp44l Btbd4 Bteb1 Card10 Caskin2 Cbfa…
145	V$MYOGNF1_01: myogenin / nuclear factor 1 or related factors	224	224	760	3225	11962	-2.74	0.0	1.99	0.47	0610007A15Rik 0610009E20Rik 1110059F07Rik 1500031H04Rik 1600020H07Rik 1810020E01Rik 2210412K09Rik 3300001H21Rik Aatk Acadvl Acas2 Acat1 Actn2 Actn3 Acy3 Adk Adssl1 Afp Alas1 Alb1 Aldh6a1 Aldh9a1 Amfr Amy2 Ap4s1 Arfl4 Atp5a1 Atp5g3 Atp5k Auh B3galt1 BC013529 BC021611 BC024806 BC027309 Bckdhb Bmi1 Bmp6 Bmp8a Brp44l C1galt1c1 C330023F11Rik Camk2b Capn3 Car3 Card10 Cbfa2t3h Ccl24 Ccl27 Ccm2 Cd1d1 Cd3…
146	V$PPARG_03: PPAR (peroxisome proliferator-activated receptor gamma)	398	398	586	5919	9268	-2.79	0.0	1.67	0.36	0610009E20Rik 0610039N19Rik 1110038M16Rik 1110056N09Rik 1110059F07Rik 1600020H07Rik 1810055D05Rik 2010002H18Rik 2310001N14Rik 2310076O21Rik 2810004N20Rik 2900027G03Rik 4732429I09Rik 4930487N19Rik 4933424N09Rik 5430431G03Rik Aatk Abcd3 Acadsb Acas2 Acat1 Aco2 Acox1 Acta1 Actc1 Adh1 Adk Adssl1 Afp Ak2 Alb1 Aldh1a7 Aldh6a1 Aldh9a1 Aldoa Angptl3 Anxa11 Aoc3 Apobec2 Apoc3 Aqp7 Arg2 Asah2 Asb10 Aspa At…
147	V$EBF_Q6	292	292	692	4291	10896	-2.83	0.0	1.72	0.36	0610007A15Rik 1110006I15Rik 1110020A09Rik 1110038M16Rik 1500040F11Rik 1600020H07Rik 1810029C22Rik 1810055D05Rik 2410011G03Rik 2610205H19Rik 2810004N20Rik 4732429I09Rik 4933424N09Rik 5730439E10Rik AF397014 AV071179 Aatk Abcd3 Acadl Acta1 Acy3 Admr Ak3l1 Alad Alb1 Aldh1a7 Aldh2 Aldh6a1 Aldh9a1 Alpk3 Amy2 Anxa5 Apoc3 Aqp7 Arhgap6 Art3 Asb10 Asb5 Atf5 Atp2a2 Atp5h Atp5k Atp6v1d BC004012 BC004044 BC00…
148	V$HEN1_02: HEN1	18	18	966	172	15015	-2.85	0.0	3.18	1.16	2810423O19Rik Eif4ebp1 Gdf10 Hrc Idh3a Kcna5 Pbef1 Ppp3cc Prss11 Ptgds Rbpms2 Rnf11 Sara2 Tcea3 Tmod2 Tnfaip9 Tnni1 Twist2
149	V$PEBP_Q6	241	241	743	3934	11253	-2.85	0.0	0.17	0.0	0610007A15Rik 0610039N19Rik 1110059F07Rik 1500040F11Rik 1600020H07Rik 1810044O22Rik 2310001N14Rik 2410001H17Rik 4732429I09Rik 4933424N09Rik 9030611N15Rik Acox1 Acta1 Actn3 Acy3 Adfp Adn Akt2 Aldh1a7 Alpk3 Antxr1 Aplp2 Arg2 Arhgap24 Asb12 Asb13 Atp5a1 Atp5e Atp5h Atp5j2 B430218L07Rik BC006909 BC021611 BC024806 BC027309 Blcap Bloc1s1 Blvrb Bnip2 Bnip3 Brp44l C1galt1c1 Cabc1 Camk2b Cap2 Casq1 Cat Cc…
150	V$AREB6_02: AREB6 (Atp1a1 regulatory element binding factor 6)	366	366	618	5855	9332	-2.86	0.0	0.21	0.0	0610009E20Rik 1110030K22Rik 1110056N09Rik 1110059F07Rik 1500031H04Rik 1500040F11Rik 1600020H07Rik 2010002H18Rik 2210412K09Rik 2310075G12Rik 2410011G03Rik 2810004N20Rik 3300001H21Rik 4732429I09Rik 5430431G03Rik 5730439E10Rik 9030611N15Rik A2bp1 Abca8a Acas2 Acat1 Acat2 Aco2 Acta1 Actn2 Adk Admr Adn Adrb2 Adssl1 Afp Ak3l1 Alb1 Aldh1a1 Aldh6a1 Alpk3 Amfr Amy2 Anapc13 Angptl6 Ankrd5 Antxr1 Anxa11 Aoc…
151	V$BACH2_01: BTB and CNC homolog 2	658	658	326	10361	4826	-2.86	0.0	0.2	0.0	0610007A15Rik 0610039N19Rik 1110006I15Rik 1110020A09Rik 1110030K22Rik 1110056N09Rik 1110059F07Rik 1500031H04Rik 1500040F11Rik 1810020E01Rik 1810029C22Rik 1810055D05Rik 2010002H18Rik 2210412K09Rik 2310001N14Rik 2310075G12Rik 2310076O21Rik 2410001H17Rik 2410011G03Rik 2610205H19Rik 2810423O19Rik 2900027G03Rik 3300001H21Rik 4930487N19Rik 5031400M07Rik 5730439E10Rik 9030611N15Rik A2bp1 AF397014 Aacs A…
152	V$ETS2_B: c-Ets-2 binding sites	258	258	726	4189	10998	-2.88	0.0	0.18	0.0	0610039N19Rik 1110030K22Rik 1110056N09Rik 1500031H04Rik 1810055D05Rik 2310044D20Rik 3300001H21Rik 5031400M07Rik 6330579B17Rik 9030611N15Rik Abca8a Abcb4 Acat2 Actn2 Acy3 Adh1 Admr Adn Adra1a Ak2 Ak3l1 Alb1 Aldh1a7 Aldh2 Aldh9a1 Amacr Amy1 Anapc13 Ankrd5 Aoc3 Aox1 Aplp2 Apobec2 Aqp1 Arhgap20 Art3 Asb10 Asb11 Asb12 Aspa Atf5 Atoh8 Atp5c1 Atp5g3 Atp5h B3galt2 BC019806 BC023105 BC024139 BC024806 BC02…
153	V$OSF2_Q6	669	669	315	10126	5061	-2.9	0.0	1.57	0.33	0610007A15Rik 0610039N19Rik 1110006I15Rik 1110020A09Rik 1110030K22Rik 1110059F07Rik 1500031H04Rik 1500040F11Rik 1600020H07Rik 1810044O22Rik 1810055D05Rik 2310001N14Rik 2310014H19Rik 2310044D20Rik 2310076O21Rik 2410001H17Rik 2810004N20Rik 2810423O19Rik 3300001H21Rik 4732429I09Rik 4930487N19Rik 4933424N09Rik 5031400M07Rik 6330579B17Rik 9030611N15Rik A2bp1 AF397014 AV071179 Aacs Aatk Abcb4 Abcd3 Aca…
154	V$USF_C: USF binding site	458	458	526	7257	7930	-2.91	0.0	0.24	0.0	1110006I15Rik 1110020A09Rik 1110030K22Rik 1110056N09Rik 1500040F11Rik 1810020E01Rik 1810029C22Rik 1810055D05Rik 2010002H18Rik 2210412K09Rik 2310001N14Rik 2810004N20Rik 4732429I09Rik 5031400M07Rik 5430431G03Rik 5730439E10Rik 6330579B17Rik 9030611N15Rik A2bp1 AV071179 Aatk Abhd6 Acadl Acadm Acadsb Acat1 Acox1 Acyp2 Adfp Adh1 Adk Admr Adpn Afp Ak2 Alad Alas1 Aldh1a1 Aldh2 Aldh6a1 Aldoa Amacr Amfr Am…
155	V$PAX_Q6	951	951	33	14520	667	-2.91	0.0	2.7	0.92	0610007A15Rik 0610009E20Rik 0610039N19Rik 1110006I15Rik 1110020A09Rik 1110030K22Rik 1110038M16Rik 1110056N09Rik 1110059F07Rik 1500031H04Rik 1500040F11Rik 1600020H07Rik 1810020E01Rik 1810029C22Rik 1810044O22Rik 1810055D05Rik 2010002H18Rik 2310001N14Rik 2310014H19Rik 2310044D20Rik 2310075G12Rik 2310076O21Rik 2410001H17Rik 2410011G03Rik 2810004N20Rik 2810423O19Rik 2900027G03Rik 3300001H21Rik 4732429…
156	V$HEB_Q6	295	295	689	4372	10815	-2.96	0.0	1.5	0.3	1110056N09Rik 1810044O22Rik 2010002H18Rik 2310001N14Rik 2310076O21Rik 2410011G03Rik 4732429I09Rik 4930487N19Rik 4933424N09Rik 5031400M07Rik Abhd6 Acadsb Aco1 Acta1 Acy3 Adk Adn Adpn Adssl1 Ak3l1 Akt2 Alad Alpk3 Anapc13 Angptl2 Antxr1 Aoc3 Aplp2 Apobec2 Apoc3 Aqp7 Areg Arhgap24 Arhgap6 Arl4 Asah2 Asb5 Aspa Atf5 Atp2a2 Auh Axl B3galt1 BC004012 BC004044 BC027309 BC028663 Bphl Bteb1 C1s C330005L02Rik…
157	V$PAX9_B: zebrafish Pax-9 binding sites	234	234	750	3426	11761	-2.96	0.0	1.62	0.36	1110059F07Rik 2010002H18Rik 2210412K09Rik 2810423O19Rik 2900027G03Rik 4930487N19Rik 4933424N09Rik 5730439E10Rik Aatk Abcd3 Acadm Acas2 Acat2 Aco2 Actn3 Admr Adpn Alas1 Aldh2 Aqp1 Arhgap20 Atpaf2 Auh BC024139 BC026432 Bcat2 Birc3 Bloc1s1 Bmp6 C1galt1c1 C1s C330005L02Rik C330023F11Rik Cables1 Cacna1s Camk2d Camk2g Capn2 Capn3 Car5b Card10 Ccl27 Chchd6 Chn1 Chpt1 Cib2 Cmkor1 Cox5b Cox6a2 Cpt1b Cr2 C…
158	V$OCT1_B: Octamer binding factor 1	49	49	935	924	14263	-2.97	0.0	0.07	0.0	2010002H18Rik 2410011G03Rik Acadl Adpn Aldh1a7 Amfr Anxa11 Asb13 BC021611 Bteb1 C1r Car13 Cbx4 Ccl27 Cd36 Ces1 Creb3 Cyp2j9 D8Ertd594e Dci Fah Fcna Figf Il1r2 Irs3 Itgb7 Kif5c Lpl Lum Msra Ndufs4 Odag Pcdh8 Pdha1 Pfkfb1 Psx1 Rasgrf2 Rras Serpina3c Sh3glb2 Smpd3 St6galnac5 Sucnr1 Tde2 Tnfaip6 Tpm1 Trdn Uqcrb Utrn
159	V$NFY_01: nuclear factor Y (Y-box binding factor)	221	221	763	3226	11961	-2.97	0.0	1.64	0.36	0610009E20Rik 1110030K22Rik 1110059F07Rik 1500031H04Rik 1600020H07Rik 1810020E01Rik 1810044O22Rik 2010002H18Rik 2310014H19Rik 2310076O21Rik 2610205H19Rik 3300001H21Rik 5730439E10Rik AF397014 Abcd3 Abhd6 Acat1 Aco2 Acox1 Actn3 Adk Adpn Alb1 Aldh1a7 Aldh2 Aldh4a1 Aldh6a1 Aldh9a1 Alpk3 Amfr Amy2 Antxr1 Aox1 Aplp2 Arfl4 Arl4 Asb11 Atf5 Atp2a2 Atp5a1 Atp5e Atp5h BC010787 BC023105 BC028663 Bckdhb Bmp8a…
160	V$FOXD3_01: fork head box D3	832	832	152	13025	2162	-2.98	0.0	0.15	0.0	0610007A15Rik 0610039N19Rik 1110006I15Rik 1110020A09Rik 1110030K22Rik 1110038M16Rik 1110056N09Rik 1110059F07Rik 1500031H04Rik 1500040F11Rik 1600020H07Rik 1810020E01Rik 1810029C22Rik 1810044O22Rik 1810055D05Rik 2010002H18Rik 2210412K09Rik 2310001N14Rik 2310014H19Rik 2310044D20Rik 2310075G12Rik 2310076O21Rik 2410001H17Rik 2410011G03Rik 2810004N20Rik 2900027G03Rik 3300001H21Rik 4732429I09Rik 4933424…
161	V$TAL1ALPHAE47_01: Tal-1alpha:E47 heterodimer	69	69	915	1240	13947	-3.0	0.0	0.09	0.0	9030611N15Rik AV071179 Actn3 Adn Adssl1 Afp Aoc3 Arfl4 Arg2 B3galt1 Bckdhb Casp9 Casq2 Ccl19 Cd34 Chrdl1 Cidec Cox6a2 Cox8a Cs Ctps2 Dlst Dusp10 Fap Fhit Fndc1 Ggtla1 Glycam1 Gsn Gstm2 Gstz1 Gzma Hand2 Irx4 Itih2 Klra15 Klra16 Klra7 Lck Lrrk1 Lrrn1 March5 Mlycd Mrpl30 Mrps36 Msra Myl1 Nap1l5 Ncoa4 Ndufa5 Nnmt Nrap Ntf3 Pcx Pde1a Phldb1 Pi16 Psen2 Qdpr Rasgrf2 Reck Rtn2 Tcf15 Tmem15 Tnfaip6 Tnfaip…
162	V$LDSPOLYA_B: Lentiviral Poly A downstream element	778	778	206	12184	3003	-3.01	0.0	0.19	0.0	0610009E20Rik 0610039N19Rik 1110006I15Rik 1110020A09Rik 1110030K22Rik 1110038M16Rik 1110059F07Rik 1500031H04Rik 1500040F11Rik 1600020H07Rik 1810020E01Rik 1810029C22Rik 1810055D05Rik 2010002H18Rik 2310001N14Rik 2310014H19Rik 2310044D20Rik 2310075G12Rik 2410001H17Rik 2410011G03Rik 2810004N20Rik 2900027G03Rik 3300001H21Rik 4732429I09Rik 5031400M07Rik 5430431G03Rik 5730439E10Rik 6330579B17Rik 9030611…
163	V$AML_Q6	205	205	779	3345	11842	-3.01	0.0	0.2	0.0	1110059F07Rik 1600020H07Rik 1810044O22Rik 2410001H17Rik 4732429I09Rik 4933424N09Rik Abcd3 Acta1 Actn3 Acy3 Adn Adra1a Akt2 Aldh1a7 Alpk3 Anxa11 Aox1 Aplp2 Arg2 Asb13 Atp5a1 Atp5e Atp5k B3galt2 BC024806 BC027309 Bloc1s1 Blvrb Bnip3 Brp44l Btbd1 C1galt1c1 C1s Camk2b Capn2 Car3 Ccl27 Ccrl1 Cd209d Cd302 Cd3d Cd3g Cd5 Cd7 Ces1 Chchd3 Cidec Cmkor1 Col4a1 Cox6c Cox8b Cr2 Ctdspl Ctps2 Cxcr3 Cxcr6 Cyp2c44…
164	V$NKX25_01: homeo domain factor Nkx-2.5/Csx, tinman homolog	476	476	508	7494	7693	-3.02	0.0	0.31	0.0	0610009E20Rik 1110006I15Rik 1110038M16Rik 1110059F07Rik 1500031H04Rik 1500040F11Rik 1810044O22Rik 1810055D05Rik 2310014H19Rik 2410011G03Rik 2810423O19Rik 4933424N09Rik 5430431G03Rik 5730439E10Rik Abcb4 Abcd3 Abhd6 Acas2 Acox1 Actn3 Acy3 Acyp2 Adfp Adh1 Admr Adn Adpn Adra1a Adrb2 Afp Ak2 Ak3l1 Akt2 Alad Alb1 Aldh1a7 Aldh2 Aldh4a1 Aldh6a1 Amacr Amfr Amy1 Amy2 Angptl3 Angptl6 Ankrd5 Anxa5 Aoc3 Ap4s1…
165	V$AREB6_03: AREB6 (Atp1a1 regulatory element binding factor 6)	141	141	843	2360	12827	-3.02	0.0	0.15	0.0	1110006I15Rik 1500040F11Rik 2010002H18Rik 2610205H19Rik 2810423O19Rik 4930487N19Rik 5430431G03Rik Aatk Abhd6 Aco2 Actc1 Adfp Adk Admr Afp Aldh1a7 Anxa11 Anxa5 Ap4s1 Arg2 Asb5 Aspa Atp5e Atp5k Auh BC026432 BC054059 Birc3 Bmp8a Bphl Cables1 Car3 Card10 Cbx7 Ccl11 Ccl19 Ccl27 Cd151 Cd3d Cdh8 Cdo1 Ces3 Chrdl1 Ckm Clstn3 Cmya1 Cox7a1 Cxcr3 Cyb5 Cyc1 Cyp2e1 D5Ertd33e Dci Dnajc4 Drap1 Dtnbp1 Ehd1 Epim E…
166	V$EGR3_01: early growth response gene 3 product	17	17	967	164	15023	-3.04	0.0	3.0	1.14	1110038M16Rik 5430431G03Rik C1galt1c1 C330023F11Rik Cxcl12 D9Wsu20e Dnaja1 Hadha Hspa9a Ifngr1 Lactb Mogat2 Pex13 Prdx5 Pthr1 Sc5d Sgce
167	V$RFX1_01: X-box binding protein RFX1	423	423	561	6670	8517	-3.04	0.0	0.32	0.0	0610007A15Rik 1110038M16Rik 1110056N09Rik 1500040F11Rik 1810020E01Rik 1810029C22Rik 2010002H18Rik 2210412K09Rik 2310044D20Rik 2310076O21Rik 2410001H17Rik 2410011G03Rik 2610205H19Rik 2810423O19Rik 3300001H21Rik 4930487N19Rik 4933424N09Rik 6330579B17Rik Aacs Abcd3 Acadl Acadsb Acas2 Acat2 Aco1 Aco2 Acox1 Acyp2 Adfp Adra1a Adrb2 Adssl1 Ak2 Alas1 Aldh6a1 Aldh9a1 Amacr Amfr Angptl2 Angptl3 Aoc3 Areg A…
168	V$STAT5A_02	167	167	817	2405	12782	-3.04	0.0	1.69	0.36	0610007A15Rik 1110006I15Rik 1110020A09Rik 1810020E01Rik 2310001N14Rik 2310044D20Rik 9030611N15Rik Abca8a Abcb4 Acta1 Adfp Adssl1 Ak2 Amy1 Angptl2 Antxr1 Aplp2 Areg Arg2 Asah2 Asb11 Asb12 Asb13 Atf5 Atoh8 Atp5a1 Atp5g3 Atpaf2 BC003479 BC028663 Bmi1 Btbd1 Bteb1 C1r Cacna2d1 Car3 Car4 Casq2 Cav1 Ccl11 Ccm2 Ccnd2 Cd3d Cd3g Cdo1 Ces1 Chrna1 Cish Ckmt2 Cox6c Cpa3 Cr2 Dact1 Dbp Dgat1 Dnajc4 Dpf3 Dtx2 Ei…
169	V$GRE_C: Glucocorticoid response element	45	45	939	555	14632	-3.05	0.0	2.46	0.78	2810004N20Rik 2810423O19Rik 3300001H21Rik Adrb2 Ankrd5 BC009118 C1r Cap2 Car5b Casp9 Cav1 Chst1 Cidea Col4a1 Cyp2e1 Dlat Dusp1 Fmo1 Folh1 Ghitm Ghr Hoxc8 Hsd17b4 Icam2 Klk5 Klrd1 March5 Meox2 Mpv17 Myom1 Ndufb8 Nrp1 Orm1 Pex16 Prss11 Rasgrf2 Rnf10 Rtn2 Sdpr Sec15l1 Serpina3c Serpina3m Strn3 Tnfaip9 Ywhab
170	V$NFY_Q6: nuclear factor Y (Y-box binding factor)	338	338	646	5360	9827	-3.06	0.0	0.31	0.0	0610009E20Rik 1110030K22Rik 1110059F07Rik 1500031H04Rik 1810020E01Rik 1810029C22Rik 1810044O22Rik 2010002H18Rik 2310014H19Rik 2310076O21Rik 2610205H19Rik 3300001H21Rik 5730439E10Rik 6330579B17Rik AF397014 Abca8a Abcb4 Abcd3 Abhd6 Acadl Acat1 Aco2 Acox1 Actn3 Adk Adpn Adra1a Ak2 Alad Alb1 Aldh1a7 Aldh2 Aldh4a1 Aldh6a1 Aldh9a1 Alpk3 Amfr Amy2 Antxr1 Aox1 Apobec2 Areg Arl4 Asb11 Atf5 Atp2a2 Atp5a1 A…
171	V$DEAF1_01	201	201	783	2936	12251	-3.06	0.0	1.56	0.33	0610007A15Rik 0610039N19Rik 1600020H07Rik 1810020E01Rik 2010002H18Rik 2210412K09Rik 2310014H19Rik 2610205H19Rik 2810004N20Rik 2810423O19Rik 4930487N19Rik 5430431G03Rik AF397014 Aacs Abcd3 Abhd6 Acadvl Aco1 Aco2 Actn3 Adra1a Ak3l1 Aldh6a1 Anxa11 Anxa5 Arhgap6 Asb11 Atp2a2 Atp5h Atp5k Atp6v1d Atpaf2 BC006909 BC019806 BC028663 Bckdhb Birc3 Bloc1s1 Bmi1 Bmp8a Bnip2 Btbd4 Bteb1 C1galt1c1 Cabc1 Camk2d …
172	V$FXR_IR1_Q6	15	15	969	139	15048	-3.06	0.0	3.03	1.14	Atp5h BC009118 C1s Car4 Cnn1 Cox5b Gstm1 Ifi27 Lrrk1 Ly6c Pink1 Sdhd Tnnt1 Uroc1 Vnn1
173	V$IK1_01: Ikaros 1	550	550	434	8365	6822	-3.08	0.0	1.14	0.16	0610007A15Rik 1110006I15Rik 1110020A09Rik 1110038M16Rik 1110059F07Rik 1500040F11Rik 1810020E01Rik 1810044O22Rik 1810055D05Rik 2010002H18Rik 2310014H19Rik 2310076O21Rik 2410011G03Rik 2810423O19Rik 2900027G03Rik 3300001H21Rik 4732429I09Rik 4933424N09Rik 5031400M07Rik 5430431G03Rik 6330579B17Rik 9030611N15Rik A2bp1 AF397014 Aatk Abca8a Abcd3 Acadm Acadvl Acas2 Acat1 Acat2 Aco1 Acta1 Actc1 Adfp Adh1 …
174	V$HNF3B_01: Hepatocyte Nuclear Factor 3beta	726	726	258	11356	3831	-3.08	0.0	0.26	0.0	0610039N19Rik 1110006I15Rik 1110020A09Rik 1110030K22Rik 1110038M16Rik 1110056N09Rik 1110059F07Rik 1500040F11Rik 1600020H07Rik 1810020E01Rik 1810029C22Rik 1810044O22Rik 1810055D05Rik 2010002H18Rik 2210412K09Rik 2310001N14Rik 2310044D20Rik 2410011G03Rik 2610205H19Rik 2810004N20Rik 3300001H21Rik 4933424N09Rik 5031400M07Rik 5430431G03Rik 5730439E10Rik 9030611N15Rik A2bp1 AF397014 AV071179 Aacs Aatk A…
175	V$MYCMAX_02: c-Myc:Max heterodimer	331	331	653	5246	9941	-3.08	0.0	0.32	0.0	1110006I15Rik 1110030K22Rik 1110056N09Rik 1500040F11Rik 1810020E01Rik 1810029C22Rik 1810044O22Rik 2810004N20Rik 4732429I09Rik 4930487N19Rik 5031400M07Rik 5430431G03Rik 6330579B17Rik 9030611N15Rik AV071179 Aacs Abhd6 Acadsb Acat1 Acox1 Adfp Adh1 Adk Admr Alad Aldh2 Aldh6a1 Aldoa Amfr Amy2 Angptl2 Angptl3 Aoc3 Aplp2 Aqp7 Arfl4 Arhgap6 Arl4 Art3 Atoh8 Atp5a1 Atp5e Atp5g3 Atp5j2 Atpaf2 Auh B3galt1 B3…
176	V$NFKAPPAB50_01: NF-kappaB (p50)	51	51	933	645	14542	-3.09	0.0	2.35	0.71	0610039N19Rik 1600020H07Rik 2310076O21Rik Acas2 Actn3 Alad Aldoa Auh Birc3 Btbd4 Car13 Cox4i1 Cox6b1 Defb1 Fgf18 Ghr Gpr146 Gsc Gsn Hoxc8 Hoxd11 Il15 Il2rb Itga7 Lace1 Lama1 Mpdz Mybph Myom1 Ndufs8 Pace4 Pnpla2 Ppp2r5a Prkcm Psph Rala Ramp2 Rem1 Rspondin Sdha Slc1a5 Slc24a3 Taldo1 Tcf15 Tgfbr3 Tnip1 Tpmt Uqcrfs1 Usp2 Xpnpep2 Ywhag
177	V$HNF4ALPHA_Q6	358	358	626	5401	9786	-3.1	0.0	1.16	0.16	0610007A15Rik 0610009E20Rik 1110038M16Rik 1110056N09Rik 1110059F07Rik 1810029C22Rik 1810055D05Rik 2010002H18Rik 2310014H19Rik 2310075G12Rik 2310076O21Rik 2410001H17Rik 2410011G03Rik 2810423O19Rik 4732429I09Rik 4933424N09Rik 6330579B17Rik AF397014 AV071179 Aatk Abcd3 Acadsb Acas2 Aco2 Acox1 Acta1 Actn3 Acy3 Acyp2 Adfp Adh1 Admr Adra1a Alad Aldh1a7 Aldh9a1 Alpk3 Amy1 Angptl3 Ankrd5 Apoc3 Aqp1 Arhga…
178	V$SMAD3_Q6	575	575	409	8763	6424	-3.11	0.0	1.08	0.15	0610007A15Rik 0610009E20Rik 0610039N19Rik 1110038M16Rik 1500040F11Rik 1600020H07Rik 1810055D05Rik 2310001N14Rik 2310014H19Rik 2310044D20Rik 2310075G12Rik 2310076O21Rik 2810004N20Rik 2810423O19Rik 2900027G03Rik 5031400M07Rik 5430431G03Rik 6330579B17Rik 9030611N15Rik A2bp1 AF397014 Abcd3 Acadl Acadm Acadvl Acas2 Acat1 Acat2 Aco1 Acox1 Acta1 Actc1 Actn2 Actn3 Acy3 Acyp2 Adfp Adh1 Adk Adn Ak3l1 Alad …
179	V$PAX6_01: Pax-6	456	456	528	7126	8061	-3.13	0.0	0.43	0.0	0610009E20Rik 1110006I15Rik 1110020A09Rik 1110038M16Rik 1110056N09Rik 1500031H04Rik 1600020H07Rik 1810020E01Rik 1810044O22Rik 1810055D05Rik 2010002H18Rik 2310014H19Rik 2310075G12Rik 2810004N20Rik 3300001H21Rik 5031400M07Rik 5730439E10Rik 9030611N15Rik A2bp1 AF397014 AV071179 Aacs Abca8a Abhd6 Acadvl Aco2 Acta1 Acy3 Acyp2 Adk Adn Afp Ak3l1 Aldh1a1 Aldh4a1 Alpk3 Angptl3 Ankrd5 Antxr1 Anxa11 Aox1 Ap…
180	V$PAX5_01: B-cell-specific activating protein	102	102	882	1418	13769	-3.13	0.0	1.86	0.41	0610009E20Rik 1500031H04Rik 1810055D05Rik 2010002H18Rik 2210412K09Rik 2310076O21Rik 4930487N19Rik 5730439E10Rik 6330579B17Rik Acadm Acta1 Actc1 Actn2 Adk Adpn Amy2 Aplp2 Aqp1 Asb12 Aspa Atp5a1 Atpaf2 BC004044 BC013529 BC021611 Bnip3 Btbd4 Camk2b Camk2d Card10 Ccl24 Cd34 Clstn3 Cmkor1 Cpt1b Cs Cspg4 Cyc1 D5Ertd33e Dapk2 Dbi Dlat Dnajc4 Dpt Fgf18 Gba2 Gdf10 Gem Gldc Gpd2 Gpr3 Grim19 Gyg1 Hadha Hagh…
181	V$NRF2_Q4: heterodimer containing Nrf2	250	250	734	3994	11193	-3.14	0.0	0.3	0.0	0610007A15Rik 0610039N19Rik 1600020H07Rik 1810029C22Rik 2210412K09Rik 2310001N14Rik 2310014H19Rik 2610205H19Rik 2810423O19Rik 2900027G03Rik 3300001H21Rik 5031400M07Rik 5730439E10Rik A2bp1 Aacs Abca8a Acadm Acadsb Acta1 Actc1 Actn2 Adk Admr Adn Adpn Adssl1 Alas1 Aldh1a7 Alpk3 Amy2 Aox1 Arfl4 Atp5c1 Atp5k Atp6v1d Auh B3galt2 B430218L07Rik BC021611 BC023105 BC024139 BC028663 Blcap Bloc1s1 Bteb1 Cabc…
182	V$HNF4_DR1_Q3	795	795	189	12121	3066	-3.15	0.0	1.42	0.3	0610007A15Rik 0610009E20Rik 1110020A09Rik 1110030K22Rik 1110038M16Rik 1110056N09Rik 1110059F07Rik 1500031H04Rik 1500040F11Rik 1600020H07Rik 1810020E01Rik 1810029C22Rik 1810044O22Rik 1810055D05Rik 2310001N14Rik 2310014H19Rik 2310075G12Rik 2310076O21Rik 2410001H17Rik 2410011G03Rik 2810004N20Rik 2810423O19Rik 2900027G03Rik 4732429I09Rik 4933424N09Rik 5031400M07Rik 5430431G03Rik 5730439E10Rik 6330579…
183	V$GATA1_02: GATA-binding factor 1	360	360	624	5460	9727	-3.15	0.0	1.03	0.13	1110020A09Rik 1500040F11Rik 2010002H18Rik 2210412K09Rik 2310075G12Rik 2310076O21Rik 2410001H17Rik 2810004N20Rik 2900027G03Rik 4933424N09Rik 5730439E10Rik 9030611N15Rik Abca8a Abcb4 Abcd3 Abhd6 Acadsb Acadvl Acas2 Acat1 Acox1 Actn3 Acy3 Acyp2 Adfp Adra1a Adrb2 Alad Aldh1a7 Aldh2 Aldh9a1 Aldoa Amy2 Anapc13 Ankrd5 Antxr1 Anxa5 Aox1 Apobec2 Apoc3 Aqp7 Arfl4 Arl4 Asb10 Asb12 Aspa Atoh8 Atp2a2 Atp5a1 A…
184	V$E12_Q6	249	249	735	3970	11217	-3.17	0.0	0.31	0.0	0610039N19Rik 1110030K22Rik 1600020H07Rik 2310014H19Rik 2310044D20Rik 2410011G03Rik 2610205H19Rik 4930487N19Rik 5031400M07Rik 5430431G03Rik Aacs Abhd6 Acat1 Acat2 Aco2 Acta1 Adk Admr Adrb2 Alas1 Aldh4a1 Aldh6a1 Alpk3 Angptl2 Anxa11 Aox1 Apobec2 Apoc3 Areg Arfl4 Arg2 Arl4 Atf5 Atp5a1 Atp5j2 BC004044 BC006909 BC013529 BC028663 Bcat2 Bmp8a Bphl Btbd1 Btd C1galt1c1 Camk2g Card10 Caskin2 Cbx7 Ccm2 Cd1…
185	V$FOXO3_01: fork head box O3	16	16	968	367	14820	-3.17	0.0	0.04	0.0	Adfp Brp44l Enpp2 Epim Hbld1 Hdgfrp2 Hint2 Hoxd8 Mapre3 Mccc1 Ndufa6 Nrd1 Ogn Ptger3 Sepp1 Uqcrc1
186	V$GCM_Q2	232	232	752	3452	11735	-3.17	0.0	1.27	0.24	0610007A15Rik 0610009E20Rik 1110006I15Rik 1500040F11Rik 1810044O22Rik 2010002H18Rik 2210412K09Rik 2900027G03Rik 4732429I09Rik 5730439E10Rik Abhd6 Acat2 Aco2 Acta1 Adfp Adk Adn Adpn Afp Ak2 Alb1 Amy2 Ankrd5 Antxr1 Anxa5 Apobec2 Aqp7 Arhgap24 Asah2 Asb11 Asb13 Atoh8 Atp5a1 Atp5c1 Atp5j2 B3galt1 B3galt2 BC013529 BC024139 BC026432 BC028663 BC054059 Bcat2 C330005L02Rik C330023F11Rik Cabc1 Cacna1s Car1…
187	V$MAF_Q6	36	36	948	432	14755	-3.17	0.0	2.44	0.77	Acadvl Apoc3 Atf5 Calca Cbfa2t3h Cd5 Ces3 Chrdl1 Ckm Cs Elovl6 Fabp4 Gbas Glul Grim19 Gyg1 Hrasls3 Idh3a Il15 Il1r2 Kras Lims2 Mgat4b Mlf1 Nnat Pck1 Phyh Psen2 Smarca1 Sncg Stmn4 Sult1a1 Tnni1 Tph1 Tuba8 Zfp385
188	V$TAL1_Q6	415	415	569	6342	8845	-3.17	0.0	0.89	0.08	0610007A15Rik 0610039N19Rik 1110020A09Rik 1110030K22Rik 1110056N09Rik 1500031H04Rik 1810044O22Rik 1810055D05Rik 2010002H18Rik 2310001N14Rik 2310076O21Rik 2810004N20Rik 2900027G03Rik 3300001H21Rik 4732429I09Rik 4933424N09Rik 5031400M07Rik Aacs Abhd6 Acadsb Acat1 Acat2 Aco1 Acta1 Actc1 Actn2 Acy3 Adfp Adk Adn Adpn Adra1a Ak2 Akt2 Alpk3 Amacr Amy2 Anapc13 Angptl2 Angptl6 Antxr1 Aoc3 Aox1 Ap4s1 Apobe…
189	V$DR3_Q4: direct repeat 3	129	129	855	2146	13041	-3.18	0.0	0.19	0.0	0610009E20Rik 1110038M16Rik 1110059F07Rik 1810020E01Rik 2310014H19Rik 2310076O21Rik 2610205H19Rik 2810423O19Rik 6330579B17Rik AF397014 Acadsb Acat1 Aco2 Acox1 Adssl1 Ak3l1 Alad Amfr Angptl2 BC013529 BC024139 BC026432 Bteb1 Cabc1 Cacna1s Car5b Casq1 Ccl27 Ccm2 Cd209b Cd209d Cdh8 Cish Col4a1 Cplx1 Cpt1b Cs Cxcr6 Dhrs7 Dm15 Drap1 Echs1 Ehd1 Epim Etfdh Evc Fabp3 Fah Fastk Fcgrt Fdx1 Gabrb2 Gpt1 Grm8 …
190	V$CHOP_01: heterodimers of CHOP and C/EBPalpha	288	288	696	4340	10847	-3.18	0.0	1.1	0.15	1110030K22Rik 1810044O22Rik 2310075G12Rik 2310076O21Rik 2410011G03Rik 2610205H19Rik 2900027G03Rik 4933424N09Rik AV071179 Aacs Acadsb Acas2 Acox1 Adfp Adk Afp Alad Alas1 Alb1 Aldh9a1 Amfr Amy2 Anapc13 Angptl3 Anxa11 Aox1 Ap4s1 Arg2 Arhgap5 Arhgap6 Asah2 Atp5j2 Atp5k Axl B3galt1 BC009118 BC013529 BC019806 BC021611 BC023105 Bckdhb Bnip3 Btd Bteb1 C1galt1c1 C1r C1s Cacna2d1 Camk2b Car13 Car3 Car4 Cas…
191	V$ATF_01: activating transcription factor	91	91	893	1561	13626	-3.18	0.0	0.15	0.0	2310044D20Rik Actn3 Adpn Adrb2 Aldh2 Aldh6a1 Areg Arfl4 Arg2 Asb11 B3galt2 BC003479 BC009118 BC013529 BC019806 BC021611 BC024806 C330005L02Rik Camk2d Cbx4 Clstn3 Dgat1 Dgat2 Dld Dnajb4 Dusp1 Evc Fabp3 Fastk Fcgrt Fh1 Fkbp7 Foxd1 Galm Gem Ghitm Hagh Hint3 Hk2 Hmgcs1 Hoxb5 Hoxd8 Id1 Jak1 Kif5c Lactb2 Lama1 Lass4 Mbnl1 Mdh2 Mfn2 Nap1l5 Ndufa10 Nifun Nkiras1 Nrbf1 Nrd1 Ormdl3 Park2 Pbef1 Pck1 Pdgfd P…
192	V$E2A_Q2	587	587	397	9000	6187	-3.18	0.0	0.87	0.08	0610007A15Rik 0610009E20Rik 0610039N19Rik 1110020A09Rik 1110030K22Rik 1110056N09Rik 1110059F07Rik 1500031H04Rik 1600020H07Rik 2010002H18Rik 2310014H19Rik 2310044D20Rik 2310076O21Rik 2410011G03Rik 2610205H19Rik 2810004N20Rik 2900027G03Rik 5031400M07Rik 5730439E10Rik 9030611N15Rik A2bp1 Aacs Aatk Abhd6 Acadvl Acat1 Acat2 Aco1 Aco2 Acta1 Actc1 Actn2 Actn3 Acy3 Adfp Adk Admr Adn Adpn Adra1a Adrb2 Ads…
193	V$DTYPEPA_B: poly A signal of D-type LTRs	1	1	983	84	15103	-3.19	0.0	0.0	0.0	Nnat
194	V$GR_01: high affinity binding site for glucocorticoid receptor	83	83	901	1135	14052	-3.19	0.0	1.91	0.42	1110056N09Rik 1110059F07Rik 2310014H19Rik 2810004N20Rik 6330579B17Rik 9030611N15Rik Acox1 Alb1 Ankrd5 Arhgap24 Cabc1 Cap2 Car5b Casp9 Ccl24 Ces3 Cidec Clybl Cpa3 Ctdspl Cxcr6 Cyc1 Cyp2j9 Cyp4b1 Dlat Eif4ebp1 Fmr1 Galm Gem Ghr Gpx7 Gsn Hig1 Hoxc8 Hsd17b4 Il17d Ilk Immt Irs3 Itih2 Kcnk2 Klra8 Lama1 Lipe Mmaa Mtch2 Myom1 Nat1 Ncoa4 Ndufab1 Ndufb3 Ndufb8 Ndufs4 Nrap Ogn Orm2 Pcolce2 Pex13 Pex16 Ppp2r…
195	V$ETS1_B: c-ETS-1 binding site	434	434	550	6686	8501	-3.19	0.0	0.71	0.0	0610007A15Rik 0610009E20Rik 0610039N19Rik 1110056N09Rik 1110059F07Rik 1500031H04Rik 1810044O22Rik 1810055D05Rik 2210412K09Rik 2310044D20Rik 2310076O21Rik 2610205H19Rik 2900027G03Rik 3300001H21Rik 4732429I09Rik 5031400M07Rik 6330579B17Rik 9030611N15Rik AF397014 Abca8a Abcb4 Acas2 Acat2 Aco1 Acta1 Actn2 Acy3 Adh1 Admr Adn Adpn Adra1a Ak2 Ak3l1 Alas1 Alb1 Aldh1a7 Aldh2 Aldh6a1 Aldh9a1 Amacr Amfr Amy…
196	V$LEF1TCF1_Q4	485	485	499	7460	7727	-3.19	0.0	0.75	0.01	0610009E20Rik 1110020A09Rik 1110030K22Rik 1810029C22Rik 1810055D05Rik 2010002H18Rik 2410011G03Rik 2810004N20Rik 4930487N19Rik A2bp1 Aacs Abcb4 Acat2 Aco2 Acox1 Acta1 Actc1 Actn3 Acy3 Adh1 Admr Adn Adpn Ak2 Ak3l1 Alad Aldh2 Aldh9a1 Alpk3 Amy1 Amy2 Anapc13 Angptl3 Ankrd5 Anxa5 Aox1 Aplp2 Apoc3 Arg2 Arhgap20 Arhgap5 Asah2 Asb11 Asb13 Asb5 Aspa Atp5a1 Atp5c1 Atp5e Atp5g3 B3galt1 B430218L07Rik BC00401…
197	V$LMO2COM_02: complex of Lmo2 bound to Tal-1, E2A proteins, and GATA-1, half-site 2	521	521	463	8037	7150	-3.19	0.0	0.68	0.0	1110030K22Rik 1110059F07Rik 1500040F11Rik 1810020E01Rik 1810029C22Rik 1810044O22Rik 1810055D05Rik 2010002H18Rik 2210412K09Rik 2310014H19Rik 2310044D20Rik 2310075G12Rik 2310076O21Rik 2410001H17Rik 2810004N20Rik 2900027G03Rik 4732429I09Rik 4930487N19Rik 4933424N09Rik 5430431G03Rik 9030611N15Rik Aacs Aatk Abca8a Abcd3 Abhd6 Acadl Acadsb Acadvl Acas2 Acat1 Acox1 Actn3 Acy3 Adfp Adh1 Adra1a Akt2 Alad …
198	V$TCF1P_Q6	650	650	334	9954	5233	-3.19	0.0	0.95	0.08	0610007A15Rik 0610009E20Rik 1110006I15Rik 1110020A09Rik 1110030K22Rik 1110056N09Rik 1110059F07Rik 1500031H04Rik 1500040F11Rik 1810029C22Rik 1810044O22Rik 2010002H18Rik 2210412K09Rik 2310001N14Rik 2310014H19Rik 2310044D20Rik 2310075G12Rik 2410001H17Rik 2410011G03Rik 2610205H19Rik 2810423O19Rik 2900027G03Rik 3300001H21Rik 4930487N19Rik 4933424N09Rik 5430431G03Rik 5730439E10Rik A2bp1 AF397014 AV0711…
199	V$NFY_Q6_01	426	426	558	6539	8648	-3.2	0.0	0.79	0.02	0610009E20Rik 1110030K22Rik 1110038M16Rik 1110059F07Rik 1500031H04Rik 1810020E01Rik 1810044O22Rik 2010002H18Rik 2310014H19Rik 2310076O21Rik 2610205H19Rik 3300001H21Rik 5730439E10Rik 6330579B17Rik AF397014 Abca8a Abcb4 Abcd3 Abhd6 Acadl Acat1 Aco2 Acox1 Actn3 Adk Adn Adpn Adrb2 Afp Ak2 Alad Alb1 Aldh1a7 Aldh2 Aldh4a1 Aldh6a1 Aldh9a1 Alpk3 Amfr Anapc13 Antxr1 Aox1 Ap4s1 Apobec2 Apoc3 Areg Arg2 Arl4…
200	V$FOXO4_01: fork head box O4	674	674	310	10482	4705	-3.21	0.0	0.43	0.0	0610007A15Rik 0610039N19Rik 1110006I15Rik 1110020A09Rik 1110030K22Rik 1110038M16Rik 1110056N09Rik 1110059F07Rik 1500031H04Rik 1500040F11Rik 1810020E01Rik 1810044O22Rik 1810055D05Rik 2010002H18Rik 2310001N14Rik 2310044D20Rik 2310076O21Rik 2410001H17Rik 2410011G03Rik 2610205H19Rik 2810004N20Rik 2900027G03Rik 3300001H21Rik 4933424N09Rik 5031400M07Rik 5430431G03Rik 5730439E10Rik 6330579B17Rik 9030611…
201	V$ACAAT_B: Avian C-type CCAAT box	78	78	906	1062	14125	-3.21	0.0	1.91	0.42	2310014H19Rik Alad Alas1 Aldh2 Anapc13 Arhgap24 Atp5c1 Atpaf2 B3galt2 BC004044 BC026432 Blvrb Brp44l Btbd1 Btbd4 Calca Cat Cd302 Cd7 Chn1 Ckmt2 Cox7a1 Cul3 Cyp4b1 Dmrt2 Dnaja1 Dnajb4 Dusp10 Elovl5 Epim Galntl1 Gbas Gfpt2 Ggtla1 Glcci1 Grpel1 Gys2 Hagh Hand2 Hdgfrp2 LOC330189 Lactb Lactb2 Ltbp4 Mgll Mknk2 Mlf1 Mrpl51 Ms4a1 Myl4 Myom1 Ndufb3 Nkiras1 Np15 Osbpl9 Pace4 Pank3 Paqr4 Pcca Pcmt1 Pfkfb1 P…
202	V$AP1_Q2: activator protein 1	670	670	314	10276	4911	-3.22	0.0	0.9	0.08	0610007A15Rik 0610039N19Rik 1110006I15Rik 1110020A09Rik 1110030K22Rik 1110038M16Rik 1110056N09Rik 1110059F07Rik 1500040F11Rik 1600020H07Rik 1810020E01Rik 1810029C22Rik 1810044O22Rik 1810055D05Rik 2010002H18Rik 2210412K09Rik 2310001N14Rik 2310075G12Rik 2410001H17Rik 2410011G03Rik 2810423O19Rik 2900027G03Rik 3300001H21Rik 4732429I09Rik 4933424N09Rik 5031400M07Rik 5430431G03Rik 5730439E10Rik 6330579…
203	V$MYOD_01: myoblast determination gene product	646	646	338	9920	5267	-3.23	0.0	0.84	0.06	0610009E20Rik 0610039N19Rik 1110006I15Rik 1110020A09Rik 1110030K22Rik 1110056N09Rik 1110059F07Rik 1500031H04Rik 1500040F11Rik 1600020H07Rik 1810055D05Rik 2010002H18Rik 2310001N14Rik 2310044D20Rik 2310076O21Rik 2410011G03Rik 2610205H19Rik 2810004N20Rik 2810423O19Rik 3300001H21Rik 4930487N19Rik 5031400M07Rik 5430431G03Rik 5730439E10Rik 9030611N15Rik Aacs Aatk Abcd3 Abhd6 Acadvl Acat1 Acat2 Aco1 Aco…
204	V$XFD3_01: Xenopus fork head domain factor 3	109	109	875	1827	13360	-3.25	0.0	0.19	0.0	1110020A09Rik 1110030K22Rik 1810055D05Rik Abca8a Acadl Acadsb Acadvl Acy3 Adrb2 Angptl6 Ap4s1 Apobec2 B3galt1 BC023105 BC054059 Brp44l Cabc1 Cables1 Cav1 Ccbl2 Ccrl1 Cdr2 Ces1 Cidec Cish Cox7a2 Cugbp2 Cxcr6 Dcn Dtnbp1 Dtx1 Elovl6 Eltd1 Enpp2 Epim Fgb Gdf10 Gpt2 Grim19 Hbld1 Hdgfrp2 Hibadh Hint2 Hoxd8 Hspb3 Htatsf1 Idh1 Il2rb Immp2l Itpka Klra12 Klra8 Lgals12 Lipe Lrrc2 Lrrk1 Mapre3 Mccc1 Mcpt5 Me…
205	V$NMYC_01: N-Myc	218	218	766	3262	11925	-3.25	0.0	1.14	0.16	0610009E20Rik 1110006I15Rik 1110030K22Rik 1110056N09Rik 1500040F11Rik 1810020E01Rik 1810029C22Rik 5031400M07Rik 5430431G03Rik 6330579B17Rik 9030611N15Rik Abhd6 Acadsb Acat1 Acox1 Adfp Adh1 Adk Admr Adssl1 Alad Aldh6a1 Aldh9a1 Aldoa Amfr Amy2 Angptl2 Aplp2 Aqp7 Arhgap6 Art3 Atoh8 Atp5a1 Atp5g3 Atpaf2 B3galt2 BC004044 BC013529 BC019806 BC024806 Bloc1s1 Bmp6 Bnip3 Brp44l Btbd4 Bteb1 C330005L02Rik Ca…
206	V$STAF_02: Se-Cys tRNA gene transcription activating factor	175	175	809	2578	12609	-3.25	0.0	1.31	0.26	2310044D20Rik 2310075G12Rik 5730439E10Rik AV071179 Aatk Abca8a Abcb4 Abcd3 Acadsb Acadvl Aco1 Actn3 Adh1 Adn Adpn Aldh2 Aldh6a1 Aldh9a1 Anxa11 Aqp1 Aspa Atf5 Atp5j2 Axl BC009118 BC024139 Birc3 Bloc1s1 Bnip2 Bphl Btbd4 C1galt1c1 Cabc1 Camk2b Camk2d Camk2g Card10 Casq2 Cat Cav1 Cbfa2t3h Ccl11 Ccm2 Ccnd2 Cd209d Cd3g Cd5 Chchd3 Chrdl1 Cln2 Col4a3 Cox6c Creb3 Ctdspl Cugbp2 Cyp4b1 Dbi Dgat1 Dhrs7 Dm15 …
207	V$CREB_01: cAMP-responsive element binding protein	98	98	886	1375	13812	-3.26	0.0	1.7	0.36	2310044D20Rik Actn3 Adpn Adra1a Aldh2 Aldh6a1 Areg Arfl4 Arg2 Arl4 Asb5 BC003479 BC009118 BC013529 BC019806 BC021611 BC024806 Bnip2 C330005L02Rik Cables1 Camk2d Cbx4 Cd209d Cd7 Clstn3 Cox8a Cugbp2 Dact1 Dgat1 Dhrs7 Dld Dnajb4 Dusp1 Evc Fabp3 Fh1 Fkbp7 Gem Gfpt2 Gsc Hbld2 Hint3 Hmgcs1 Hoxd8 Htatsf1 Id1 Itgb1bp2 Itgb7 Jak1 Kcna5 Kif5c Klhl7 Lactb2 Mbnl1 Mdh2 Mfn2 Mlf1 Nap1l5 Ndufa10 Ndufa5 Nifun Nk…
208	V$PADS_C: Retroviral Poly A downstream element	252	252	732	3951	11236	-3.29	0.0	0.47	0.0	0610007A15Rik 1110030K22Rik 1110056N09Rik 1110059F07Rik 1500040F11Rik 1810020E01Rik 1810044O22Rik 2310076O21Rik 2610205H19Rik 2810423O19Rik 3300001H21Rik 5430431G03Rik Aacs Abca8a Abcd3 Acadm Acadvl Acas2 Aco1 Adfp Adssl1 Afp Akt2 Alad Aldh4a1 Alpk3 Amy1 Anapc13 Angptl6 Anxa11 Aox1 Aqp7 Arg2 Arhgap24 Asb11 Asb13 Atp5a1 Atp5e Atp5g3 Atp5j2 Atp5k Auh BC010787 BC027309 Bloc1s1 Blvrb Bmi1 Btbd4 Cable…
209	V$CREBP1_01: cAMP-responsive element binding protein 1	22	22	962	240	14947	-3.3	0.0	2.54	0.85	Aldh6a1 Arhgap5 Arl4 BC019806 Cables1 Cln2 Cpa3 Csl Dpf3 Hbld2 Mfn2 Ncoa4 Nkiras1 Ormdl3 Pck1 Ppp6c S100a13 Spic Stx18 Ubl3 Ywhag Zfp106
210	V$EGR2_01: Egr-2/Krox-20 early growth response gene product	19	19	965	199	14988	-3.31	0.0	2.62	0.87	1110038M16Rik 5430431G03Rik C1galt1c1 C330023F11Rik Cxcl12 Dapk2 Dnaja1 Hadha Hadhsc Hspa9a Ifngr1 Lactb Lamb1-1 Mogat2 Pex13 Prdx5 Prss11 Pthr1 Sgce
211	V$USF_01: upstream stimulating factor	111	111	873	1585	13602	-3.31	0.0	1.54	0.32	1110030K22Rik 1110056N09Rik 1500040F11Rik 1810029C22Rik 5031400M07Rik 5430431G03Rik 6330579B17Rik Acat1 Acox1 Adfp Adh1 Admr Aldh6a1 Aldoa Amfr Angptl2 Art3 Atoh8 Atp5a1 Atpaf2 B3galt2 BC004044 BC019806 Bloc1s1 Bmp6 Btbd4 C330005L02Rik Camk2d Cfl2 Chchd3 Crispld1 Cul3 Dbi Defb1 Dnpep Dusp1 E2f6 Elovl5 Eno3 Epor Faf1 Fcgrt Fkbp9 Fmr1 Gnpat Gstm2 Gyg1 Gzma Hoxa7 Hoxb5 Hoxd11 Hoxd4 Hoxd9 Hspa9a Il17…
212	V$RP58_01: 58 KDA repressor protein	18	18	966	393	14794	-3.32	0.0	0.05	0.0	1600020H07Rik 6330579B17Rik Aatk Actn3 Anxa11 Btd Caskin2 Cplx1 Fap Hadha Hspa9a Nrap Park2 Pkd2l2 Psen2 Tnfaip6 Tuba8 Zfp364
213	V$FOX_Q2	747	747	237	11557	3630	-3.34	0.0	0.56	0.0	0610039N19Rik 1110006I15Rik 1110020A09Rik 1110030K22Rik 1110038M16Rik 1110056N09Rik 1110059F07Rik 1500040F11Rik 1600020H07Rik 1810020E01Rik 1810029C22Rik 1810044O22Rik 1810055D05Rik 2010002H18Rik 2210412K09Rik 2310001N14Rik 2310014H19Rik 2310044D20Rik 2310075G12Rik 2310076O21Rik 2410001H17Rik 2410011G03Rik 2610205H19Rik 2810004N20Rik 2900027G03Rik 3300001H21Rik 4933424N09Rik 5430431G03Rik 5730439…
214	V$CREB_02: cAMP-responsive element binding protein	112	112	872	1610	13577	-3.35	0.0	1.45	0.3	1110059F07Rik 2410011G03Rik 4732429I09Rik 5031400M07Rik Aco2 Adpn Adra1a Adssl1 Angptl2 Arg2 Arl4 Atoh8 Atp5a1 BC003479 BC004044 BC010787 BC019806 BC024806 Bnip2 Cables1 Calca Camk2d Cbx4 Cd209d Cdh8 Cdkn2c Clstn3 Ctdsp1 D5Ertd33e Dgat1 Dld Dpf3 Dusp1 Ebf1 Echs1 Etfdh Fabp3 Fmo2 Galntl1 Gem Glcci1 Gnpnat1 Gpr3 Gsc Gstk1 Gstz1 Gypc Hbld2 Hmgcs1 Hoxb5 Hoxd11 Icam2 Id1 Idh3a Itga7 Jag2 Kif5c Klf4 Kl…
215	V$TAL1BETAITF2_01: Tal-1beta:ITF-2 heterodimer	59	59	925	1042	14145	-3.37	0.0	0.14	0.0	9030611N15Rik AV071179 Acat2 Actn3 Afp Aoc3 Arfl4 Arg2 B3galt1 Bckdhb Casp9 Cd34 Cidec Cox6a2 Cox8a Ctps2 Fap Fhit Fndc1 Foxd1 Ggtla1 Glycam1 Gsn Gstm2 Gstz1 Gzma Hand2 Irx4 Itih2 Klra15 Klra16 Klra7 Lck Lims2 Loxl1 Lrrk1 Lrrn1 March5 Mlycd Mrps36 Msra Myl1 Nap1l5 Ncoa4 Ndufa5 Ntf3 Pde1a Pep4 Phldb1 Pi16 Rasgrf2 Reck Rtn2 Sah Sdfr1 Tcf15 Tnfaip6 Tnfaip9 Zfp106
216	V$IK3_01: Ikaros 3	106	106	878	1518	13669	-3.37	0.0	1.47	0.3	0610007A15Rik 2310076O21Rik 6330579B17Rik Aatk Aco1 Adfp Adssl1 Ak3l1 Aldh1a1 Art3 Asb12 Atf5 Atp2a2 Atp5e Auh BC004012 Bnip3 Btbd1 Btbd4 C1galt1c1 Cacna2d1 Ccrl1 Cd5 Cdh8 Cox8b Cplx1 Ctdsp1 Cxcl15 Cyb5 Cyp2c44 Decr1 Defb1 Dgat1 Etfdh Fabp3 Fkbp9 Fmo1 Gabarapl1 Gfpt2 Gprc5b Gpt2 Gys2 Hc Hint3 Hmgcs1 Hnmt Hoxc8 Hrc Hsd17b4 Icam2 Igfbp6 Itga7 Klra8 Lgals12 Lims2 Lipe Mapk8ip1 Mcpt5 Mfap1 Mmp19 Mpdz…
217	V$TCF4_Q5	785	785	199	12054	3133	-3.37	0.0	0.92	0.08	0610009E20Rik 0610039N19Rik 1110020A09Rik 1110030K22Rik 1110038M16Rik 1110059F07Rik 1500031H04Rik 1500040F11Rik 1600020H07Rik 1810029C22Rik 1810044O22Rik 1810055D05Rik 2010002H18Rik 2310001N14Rik 2310014H19Rik 2310044D20Rik 2410001H17Rik 2610205H19Rik 2810004N20Rik 2900027G03Rik 3300001H21Rik 4930487N19Rik 4933424N09Rik 5031400M07Rik 6330579B17Rik 9030611N15Rik A2bp1 AV071179 Aacs Aatk Abca8a Abc…
218	V$MTF1_Q4	79	79	905	1096	14091	-3.37	0.0	1.68	0.36	2410011G03Rik Abcd3 Acat2 Adrb2 Alb1 Amacr Aplp2 Arhgap20 Atp5a1 Atp5h Atpaf2 BC004044 BC028663 Bmp6 Bmp8a C330023F11Rik Cabc1 Cables1 Cap2 Cdh13 Cdh8 Cdkn2c Ces1 Ces3 Ckmt2 Cox5a Cox6a2 Cpt1b Creb3 Cyp2e1 D8Ertd594e Dab1 Dact1 Defb1 Dmrt2 Dnajb4 Ehd2 Eif4e3 Eif4ebp1 Elovl3 Eno3 Fndc1 Gpr155 Gpt2 Gstk1 Hoxd11 Hoxd8 Hspa9a Igfbp7 Immt Irf4 Lactb Mef2c Mpdz Myl4 Ndufa10 Ndufa9 Ndufs3 Np15 Plau Pmpc…
219	V$OLF1_01: olfactory neuron-specific factor	103	103	881	1471	13716	-3.37	0.0	1.49	0.3	1110038M16Rik 1110059F07Rik 2310014H19Rik 2610205H19Rik 2810423O19Rik 4732429I09Rik AF397014 AV071179 Aatk Acy3 Aldh6a1 Anxa5 Atf5 Atp5k Axl BC004044 BC009118 BC019806 BC024139 Bmp8a Btbd1 Cacna1s Camk2g Car4 Casq1 Cat Cd7 Cdh8 Cdkn2c Cidea Cidec Cmya1 Cox6a2 Crispld1 Cyb5 D9Wsu20e Dapk2 Dgat1 Dtnbp1 Eda Efhd1 Folh1 Gata2 Ggtla1 Gimap6 Gpr109b Gsn Hoxc8 Idh3b Il15 Ilk Inmt Khk Lace1 Lama1 Ldb3 Lo…
220	V$AREB6_01: AREB6 (Atp1a1 regulatory element binding factor 6)	210	210	774	3281	11906	-3.37	0.0	0.53	0.0	1110030K22Rik 1110059F07Rik 1600020H07Rik 1810055D05Rik 2210412K09Rik 5730439E10Rik 6330579B17Rik AF397014 Acadl Acadm Acadsb Acta1 Adfp Adh1 Admr Ak2 Ak3l1 Amfr Amy2 Anapc13 Angptl3 Anxa11 Arhgap20 Arl4 Aspa Atp5e BC009118 BC028663 Birc3 Bmp8a Btbd1 Btbd4 Btd C1s Cabc1 Calca Camk2d Capn2 Car5b Caskin2 Casq2 Cbfa2t3h Ccl11 Ccl24 Ccl27 Ccnd2 Cd163 Cd1d1 Cd209b Cd302 Cd7 Cdh13 Cdh8 Cidec Ckm Clec1b…
221	V$TANTIGEN_B: Major T-antigen binding sites	102	102	882	1694	13493	-3.39	0.0	0.23	0.0	0610039N19Rik 1110020A09Rik Aacs Abcb4 Acadvl Acat2 Adn Amfr Ankrd5 Aoc3 Apoc3 Arfl4 Atp5c1 BC003479 BC009118 BC010787 BC013529 Bcat2 Bckdhb Btbd1 C1galt1c1 C330023F11Rik Cap2 Cd151 Cdh13 Chn1 Cidec Cox8a Cyc1 D5Ertd33e Dact1 Dci Dhrs7 Dlat Dld Dnajd1 Dtnbp1 Dtx2 E2f6 Ech1 Elovl6 Ephx2 Gimap3 Glrx2 Glul Gnpat Grb14 Hc Hdgfrp2 Irs3 Jak1 LOC330189 Lactb2 Lifr Lynx1 MGC41689 Map3k6 Mapk8ip1 Mylpf Nd…
222	V$HIF1_Q5: hypoxia-inducible factor 1	120	120	864	1748	13439	-3.4	0.0	1.3	0.26	1500040F11Rik 1810020E01Rik 2410001H17Rik 2610205H19Rik Abhd6 Acas2 Acta1 Actn3 Adk Amacr Amfr Angptl2 Aqp1 Art3 Atpaf2 BC013529 Bnip3 Btbd4 Bteb1 C330023F11Rik Cabc1 Casq2 Ccrl1 Cdh13 Ckmt2 Cox7a1 Cox8b Cplx1 Cpt1b Creb3 Crym Ctdsp1 Cul3 Dbp Dgat2 Ehd1 Eif4e3 Elovl6 Epas1 Etfa Fabp3 Faf1 Fech Fh1 Fthfd Gba2 Gpr109b Grim19 Gstk1 Gstz1 Hbld2 Heph Hibadh Hig1 Hoxd11 Hrasls3 Hspa9a Ifngr1 Igf2bp3 Il…
223	V$AP1_C: AP-1 binding site	187	187	797	2847	12340	-3.41	0.0	0.83	0.06	0610007A15Rik 0610039N19Rik 1810029C22Rik 2410001H17Rik 2810423O19Rik 3300001H21Rik 5031400M07Rik 9030611N15Rik Aatk Abca8a Acadsb Acadvl Actc1 Adk Admr Adpn Adssl1 Alas1 Alb1 Aldh1a7 Amy2 Anapc13 Aox1 Aqp7 Arhgap6 Asah2 Asb13 Atf5 Atp5c1 Atp5j2 B430218L07Rik BC010787 BC013529 Blcap Bphl Bteb1 Cabc1 Cacna2d1 Capn2 Car13 Car5b Ccl27 Cd151 Cd302 Cd5 Cd7 Cdh13 Chchd6 Chrna1 Chst1 Cib2 Cidec Cish Cmy…
224	V$EVI1_02: ectopic viral integration site 1 encoded factor	17	17	967	370	14817	-3.43	0.0	0.06	0.0	2900027G03Rik Atp5c1 BC004012 Ccl24 Dtnbp1 Echdc1 Gstz1 Lactb Lipe Myom1 Npy1r Slc28a2 Snrk Sos2 Suox Tpm2 Wbscr14
225	V$YY1_02: Yin and Yang 1	96	96	888	1595	13592	-3.43	0.0	0.24	0.0	0610009E20Rik 2810423O19Rik 3300001H21Rik 6330579B17Rik Acadm Acadvl Acyp2 Adfp Adk Antxr1 Anxa5 Ap4s1 Apoc3 Atp5e Atp5h Atpaf2 Auh BC010787 Bteb1 Camk2b Capn3 Cav1 Cd302 Chchd6 Chst1 Cox6a2 Cox8a Crat Cxcr6 Cyb5 Cyp2j9 Dci Dnajb4 E2f6 Ebf2 Elovl5 Fasn Fastk Gbas Gpd2 Gpr155 Hc Hint2 Hoxa2 Hrasls3 Hsdl2 Hspa9a Htra3 Kif5c Lace1 Letmd1 Lhx8 Lipe Ltbp4 Mapk8ip1 Matn2 Mtch2 Ndufa2 Ndufa6 Ndufa9 Nduf…
226	V$MYC_Q2	183	183	801	2837	12350	-3.44	0.0	0.62	0.0	1110006I15Rik 1110030K22Rik 1110056N09Rik 1500040F11Rik 1810020E01Rik 5031400M07Rik 5430431G03Rik 9030611N15Rik Abhd6 Acat1 Adfp Adh1 Adk Admr Alad Aldoa Amfr Amy2 Angptl2 Aqp7 Arhgap6 Art3 Atoh8 Atp5a1 Atp5g3 Atpaf2 B3galt2 BC004044 BC013529 BC019806 BC024806 Bmp6 Bnip3 Brp44l Btbd4 Bteb1 Cables1 Camk2g Card10 Caskin2 Ccnd2 Cd151 Cdkn2c Cfl2 Chchd3 Chrna1 Chst1 Cr2 Crat Crispld1 Cul3 Dact1 Dbi D…
227	V$AP1_Q4: activator protein 1	801	801	183	12370	2817	-3.44	0.0	0.63	0.0	0610007A15Rik 0610039N19Rik 1110006I15Rik 1110020A09Rik 1110030K22Rik 1110038M16Rik 1110056N09Rik 1110059F07Rik 1500031H04Rik 1500040F11Rik 1600020H07Rik 1810020E01Rik 1810029C22Rik 1810044O22Rik 1810055D05Rik 2010002H18Rik 2210412K09Rik 2310001N14Rik 2310076O21Rik 2410001H17Rik 2410011G03Rik 2610205H19Rik 2810004N20Rik 2810423O19Rik 2900027G03Rik 3300001H21Rik 4933424N09Rik 5031400M07Rik 5430431…
228	V$NRF2_01: nuclear respiratory factor 2	167	167	817	2529	12658	-3.44	0.0	0.89	0.08	1110006I15Rik 1500040F11Rik 1810020E01Rik 2210412K09Rik 2310044D20Rik 2610205H19Rik 4930487N19Rik 4933424N09Rik 5031400M07Rik 5730439E10Rik 6330579B17Rik AF397014 Acadsb Acas2 Actc1 Acyp2 Adk Ak3l1 Alad Amacr Ap4s1 Art3 Atp5e Atp5h Atp6v1d Auh BC003479 BC006909 BC019806 BC024806 Bcat2 Bloc1s1 Brp44l Btbd4 Casp9 Ccm2 Cd209b Cish Clca3 Cox4i1 Cox5b Cox6a1 Cox6b1 Cox7a2 Cox8a Cpt1b Cpt2 Crat Creb3 C…
229	V$CREBP1_Q2: CRE-binding protein 1	69	69	915	952	14235	-3.45	0.0	1.64	0.36	1600020H07Rik 2310044D20Rik Aco2 Actn3 Adpn Aldh6a1 Areg Arfl4 Arg2 Arl4 BC003479 BC019806 C330005L02Rik Cables1 Camk2d Clstn3 Dact1 Dgat1 Dhrs7 Dnajb4 Dusp1 Ehd1 Evc Fabp3 Fkbp7 Fkbp9 Gem Gfpt2 Hbld2 Hint3 Hmgcs1 Id1 Jak1 Kcna5 Kif5c Lactb2 Mbnl1 Mdh2 Mfn2 Mlf1 Ndufa10 Ndufa5 Nkiras1 Ormdl3 Pbef1 Pck1 Pcolce2 Pdhb Pex13 Pgrmc1 Pmvk Ppm1a Ppm1b Ppp2r2d Ppp6c Rab5a S100a13 Scn1b Sdhb Snapc5 Spic S…
230	V$SREBP1_02: sterol regulatory element-binding protein 1	10	10	974	85	15102	-3.45	0.0	2.77	0.97	Blvrb Cyc1 Fah Fasn Mtch2 Nat1 Pcdh7 Tgm2 Tnfrsf7 Uckl1
231	V$NFE2_01: NF-E2 p45	144	144	840	2154	13033	-3.46	0.0	1.02	0.12	0610007A15Rik 0610039N19Rik 1810029C22Rik 2410001H17Rik 2810004N20Rik 5031400M07Rik 5730439E10Rik Aatk Abca8a Adpn Adssl1 Alb1 Amy2 Aox1 Arfl4 Arhgap6 Asah2 Asb13 Atp2a2 Atp5c1 Atp5j2 BC013529 BC021611 Birc3 Blcap Bphl Cabc1 Cacna2d1 Capn2 Car5b Ccl19 Cd302 Cd5 Cd7 Chrna1 Chst1 Cib2 Cish Ckmt2 Cmya1 Cox6b1 Cplx1 Crym Ctps2 Cugbp2 Cxcr6 Dcn Dhrs7 Dm15 Dnajc4 Drap1 Dtnbp1 Dtx1 E2f6 Elovl3 Enpep Evi…
232	V$E2F1DP1RB_01: Rb:E2F-1:DP-1 trimeric complex	62	62	922	845	14342	-3.46	0.0	1.7	0.36	1500031H04Rik Aco2 Akt2 Anxa11 Ap4s1 Areg Arhgap6 Asb13 Atp5j2 Atpaf2 BC010787 Cabc1 Cbx4 Chn1 Clec1b Clpx Cox5a Cox5b Cox8a Cxcl12 Dlst Dmrt2 Faf1 Fh1 Fli1 Fmr1 Galm Glcci1 Gstm1 Kcna1 Lims2 Lpl Mfhas1 Mgat4b Mrpl30 Mrpl51 Ndufa1 Ndufb8 Ndufs7 Nid1 Nifun Nnat Nrg4 Orm1 Orm2 Paqr4 Pde1a Phka1 Ppm1b Pxmp2 Rbp4 Ropn1l Rtn4ip1 Sepw1 Sgce Slc16a1 Slc25a19 Smarcd3 Sorbs1 Tekt1 Them2 Vti1b
233	V$COUP_01: COUP:HNF-4 heterodimer	151	151	833	2271	12916	-3.46	0.0	0.96	0.08	1810029C22Rik 2810004N20Rik 6330579B17Rik AF397014 AV071179 Aco2 Acox1 Acta1 Acyp2 Adfp Aldh1a7 Aldh9a1 Amy1 Aplp2 Apoc3 Aqp1 Asah2 Asb12 Atoh8 B3galt1 BC004012 BC006909 Birc3 Blvrb Btbd1 C1r Cacna2d1 Capn3 Caskin2 Cat Ccl24 Cd163 Cd209d Cd36 Ckmt2 Clca3 Clec1b Cln2 Cox6a2 Cplx1 Cpt1b Cs Csl Ctps2 Cxcl12 Cyc1 Cyp2e1 Cyp4b1 Dm15 Dnajd1 Dpf3 Ech1 Epim Epor Evi5 Fabp3 Fah Fcgrt Fgb Fkbp9 Fndc1 Folh1…
234	V$CHX10_01	19	19	965	401	14786	-3.47	0.0	0.07	0.0	Abcb4 Acyp2 Alas1 Ccrl1 Cd36 Cox6a2 Crym Cs Dnajb4 Gypc Hsd17b4 Kpna4 Ndufa9 Ptgds Rab5a Rnf14 Sc5d Sos2 Suclg1
235	V$NFKAPPAB_01: NF-kappaB	135	135	849	2157	13030	-3.47	0.0	0.39	0.0	0610039N19Rik 1110038M16Rik 1600020H07Rik 2010002H18Rik 2310075G12Rik 2310076O21Rik 4933424N09Rik AV071179 Acadl Acas2 Acat2 Aco2 Acox1 Actc1 Actn3 Adk Adra1a Adrb2 Akt2 Alas1 Aldh6a1 Aoc3 Arg2 Asb11 Atf5 Atpaf2 B430218L07Rik BC006909 Birc3 Blvrb Btbd4 C1s Car13 Cbx4 Ccl11 Cd151 Cd302 Cdh8 Cfl2 Chrna1 Cidec Ckm Clca3 Clec1b Cln2 Clpx Cox4i1 Cox6b1 Cox7a1 Cpt2 Cul3 Cxcl4 Cyb5 Dapk2 Defb1 Dnajc4 Dp…
236	V$SF1_Q6	154	154	830	2331	12856	-3.48	0.0	0.88	0.08	0610039N19Rik 1110059F07Rik 1810029C22Rik Aco2 Acox1 Acy3 Adra1a Ak2 Akt2 Alas1 Amfr Angptl2 Aqp7 Arhgap20 Arl4 Atp5g3 BC004012 BC024139 BC026432 Bnip2 Bnip3 Bphl Brp44l C1r Camk2g Ccbl2 Ccl11 Ccl19 Ccrl1 Cd3d Cd3g Cd7 Cfl2 Chchd6 Chrdl1 Ckmt2 Clpx Cnn1 Cox4i1 Cox5b Cox6a2 Cox8a Crym Cspg4 Cugbp2 Dact1 Dci Dhrs7 Dld Drap1 Ech1 Elovl6 Epas1 Evc Fabp3 Fastk Fh1 Fmr1 Fthfd Fxyd2 Fzd4 Gabarapl1 Gabrb…
237	V$XBP1_01: X-box-binding protein 1	81	81	903	1361	13826	-3.48	0.0	0.23	0.0	1110006I15Rik 1500040F11Rik 1600020H07Rik 1810029C22Rik 2900027G03Rik 5430431G03Rik 5730439E10Rik 6330579B17Rik Aco2 Acox1 Adfp Adh1 Adrb2 Aldh4a1 Aldh9a1 Amacr Aqp1 Arl4 Atp2a2 C330005L02Rik Camk2d Casq2 Cdkn2c Cfl2 Chchd3 Cish Clec1b Clstn3 Cmya1 Cox6c Cyp2e1 Dbi E2f6 Ehd1 Enpep Fcgrt Fh1 Glul Gypc Hibadh Hk2 Hoxd11 Il7 Irx4 Itgb1bp1 Jag2 Lactb2 Lims2 Mfn2 Mknk2 Mpv17 Ms4a1 Nkiras1 Nol7 Ntf3 Or…
238	V$RORA1_01: RAR-related orphan receptor alpha1	125	125	859	1853	13334	-3.49	0.0	1.09	0.15	0610039N19Rik 1110059F07Rik 1810029C22Rik 2310014H19Rik 2810004N20Rik Abcd3 Aco2 Ak3l1 Angptl6 Ankrd5 Aqp7 Arl4 Asb13 Asb5 Atp5j2 Atp5k B3galt1 BC003479 BC004012 BC027309 BC054059 Brp44l Btbd1 Cabc1 Calca Car3 Cd7 Cfl2 Chchd6 Chrdl1 Ckmt2 Clpx Cox5b Cox8a Cs Csl Cspg4 Cyp2c44 D5Ertd33e Dbp Dhrs7 Dld Dnaja1 Eno3 Epas1 Evc Fabp4 Fastk Fh1 Fhit Fmo2 Folh1 Foxd1 Gldc Glycam1 Grpel1 Gypc Gys2 Hadha Ha…
239	V$HIF1_Q3: hypoxia induced factor	73	73	911	1236	13951	-3.51	0.0	0.22	0.0	1500040F11Rik 1810020E01Rik Acas2 Aco2 Adk Angptl2 Aqp1 Blcap Bmp6 Bnip3 Btbd4 Bteb1 C330023F11Rik Cables1 Cbx4 Cdh13 Cdkn2c Cox7a1 Cox8b Crat Ctdsp1 Cul3 Dci Dgat2 Ebf2 Eif4e3 Elovl3 Elovl6 Etfa Fdx1 Fech Fh1 Fthfd Grim19 Gstk1 Gstm2 Hoxd11 Hrasls3 Hspa9a Ilk Klf4 Lama1 Lias Meox2 Mfn2 Mgll Mid1ip1 Mmaa Nrg4 Pdha1 Pdhb Pdk1 Ppm1a Ppp1r3c Prdx5 Prkcm Rarres2 Sah Sepw1 Serpinb1b Sgne1 Sh3tc1 Slc6a…
240	V$TEL2_Q6	75	75	909	1054	14133	-3.51	0.0	1.49	0.3	2310044D20Rik 3300001H21Rik Aco1 Acy3 Admr Aldh2 Amacr Amy1 Ankrd5 Asb10 Atp5a1 Atp5h BC023105 BC024806 BC026432 BC054059 Ccrl1 Ces1 Chchd6 Col4a3 Cox8a Cxcr3 Cxcr6 D9Wsu20e Epor Etfa Fcna Fthfd Glcci1 Gpr155 Gpt1 Hibadh Icam2 Il17d Il2rb Immt Kifap3 Klrd1 Lama1 Lck Leng1 Med28 Mlycd Mogat2 Mrpl51 Myh7 Ndufs8 Ndufv1 Nnmt Nrp1 P2rx5 Pank3 Pde1a Pep4 Phldb1 Phyh Pnpla2 Prelp Psph Rala Rdh14 Rnf10 S…
241	V$CACCCBINDINGFACTOR_Q6	85	85	899	1215	13972	-3.53	0.0	1.37	0.28	1110006I15Rik 1500040F11Rik 2610205H19Rik Aatk Acas2 Actn2 Aldh6a1 Amacr Ap4s1 Asb10 Atp5c1 BC004012 BC010787 Birc3 Bloc1s1 Brp44l C1r Camk2b Cat Cd151 Cd163 Cdo1 Cfl2 Creb3 Ctdspl Cyb5 Cyp4b1 Dld E2f6 Fah Fxyd1 Gldc Glul Gnpat Gstk1 Gstm2 Hdgfrp2 Hibadh Hoxb5 Hrasls3 Id1 Id4 Jag2 Kcnk2 Kif5c Kifap3 Klf4 Lias Lipe Lpin1 Mgat4b Mrpl30 Nrd1 Osbpl9 Osr2 Pfkfb3 Phactr2 Phlda3 Phldb1 Pi16 Ppp1r1a Prss…
242	V$E47_02: E47	144	144	840	2191	12996	-3.53	0.0	0.81	0.04	1110056N09Rik 1500031H04Rik 1500040F11Rik 2610205H19Rik 3300001H21Rik 4930487N19Rik 5730439E10Rik 9030611N15Rik Abcd3 Abhd6 Actn2 Admr Adn Adssl1 Ak3l1 Aldh4a1 Aqp7 Areg Arl4 Asb13 Atp5e BC004044 BC026432 BC027309 BC028663 BC054059 Birc3 Btbd1 Btbd4 Cabc1 Car3 Caskin2 Cbx7 Ccl27 Cd151 Cd1d1 Cfl2 Chchd3 Ckm Clstn3 Cmkor1 Cox6a1 Cox6a2 Cox6b1 Cox6c Crym Cs Csnd Cyb5 Dnajc4 Dpt Dtnbp1 Dtx1 Eltd1 Evc…
243	V$TCF11MAFG_01: TCF11:MafG heterodimers	67	67	917	1140	14047	-3.54	0.0	0.21	0.0	0610007A15Rik 0610039N19Rik 1600020H07Rik 2310001N14Rik 2310014H19Rik 2900027G03Rik 3300001H21Rik 5031400M07Rik A2bp1 Acta1 Adn Aox1 Atp5k Auh B3galt2 BC019806 BC028663 Blvrb C1galt1c1 Cd209b Cd36 Cd7 Clec1b Cox5a Cox6c Csnd Cxcr6 D5Ertd33e Dm15 Dtx1 Echs1 Faf1 Fah Fasn Fgb Glcci1 Gpd2 Grb14 Hadhsc Hoxc8 Ifngr1 Itgb7 Kcna5 Kpna4 Lamc1 Lpin1 Matn2 Meox2 Ndufa1 Ndufv1 Omd Pccb Pfkfb1 Pgrmc1 Pmp22 P…
244	V$TAL1BETAE47_01: Tal-1beta:E47 heterodimer	48	48	936	851	14336	-3.54	0.0	0.16	0.0	9030611N15Rik AV071179 Actn3 Afp Aoc3 Arfl4 Arg2 B3galt1 Bckdhb Casp9 Cd34 Cidec Cox6a2 Cox8a Ctps2 Fhit Fndc1 Ggtla1 Glycam1 Gstm2 Gstz1 Gzma Irx4 Itih2 Klra15 Klra16 Klra7 Lck Lrrk1 Lrrn1 Mlycd Mrps36 Msra Myl1 Nap1l5 Ncoa4 Ndufa5 Ntf3 Pde1a Phldb1 Pi16 Rasgrf2 Reck Rtn2 Tcf15 Tnfaip6 Tnfaip9 Zfp106
245	V$CREB_Q4: cAMP-response element binding protein	85	85	899	1223	13964	-3.56	0.0	1.3	0.26	1600020H07Rik 2310044D20Rik 2810423O19Rik Aco2 Acox1 Adpn Aldh6a1 Areg Arfl4 Arg2 Arl4 Atp5j2 B3galt2 BC003479 BC019806 Bloc1s1 Bteb1 C330005L02Rik Cables1 Calca Camk2d Ccnd2 Cfl2 Clstn3 D5Ertd33e Dact1 Dgat1 Dnajb4 Dusp1 Ebf1 Fabp3 Fh1 Fkbp7 Fkbp9 Gem Gpr3 Gstz1 Hbld2 Hint3 Hmgcs1 Hoxd11 Id1 Ifngr1 Jak1 Kcna5 Kif5c Klf4 Lactb2 Mdh2 Mfn2 Mlf1 Nap1l5 Ndufa10 Ndufs8 Nifun Nkiras1 Opn3 Ormdl3 Pbef1 …
246	V$HFH4_01	40	40	944	520	14667	-3.58	0.0	1.81	0.38	1810044O22Rik Acadl Acadm Actc1 Admr Adrb2 Angptl3 Aox1 Ap4s1 Atoh8 C330023F11Rik Ccl27 Ces1 Chchd3 Cmkor1 Cyp2e1 Enpp2 Fez2 Gabarapl1 Hnmt Hsd17b4 Ifi27 Klf4 Kpna4 Lhx8 Mrpl30 Np15 Ogn Osr2 P2rx5 Phactr2 Pltp Pon1 Rem1 Rsnl2 Rtn2 Tax1bp1 Tcf15 Timm44 Zfp106
247	V$E2F4DP2_01: E2F-4:DP-2 heterodimer	115	115	869	1726	13461	-3.59	0.0	0.93	0.08	0610009E20Rik 1110006I15Rik 1810055D05Rik 2310076O21Rik 4933424N09Rik Aco2 Adh1 Ak2 Aldh6a1 Anxa11 Arhgap6 Asb13 Atf5 Atp5h Atp5j2 Atp5k BC006909 BC010787 BC024806 Bnip3 Brp44l C1galt1c1 Calca Card10 Ccl24 Chchd3 Cmkor1 Cox4i1 Cox5a Cox6c Cox8a Csl Cspg4 Cxcl13 Cyp2c44 Cyp4b1 Dbi Dhrs7 Dlst Dusp1 Ehd1 Ehd2 Esrrb Evc Faf1 Fap Fasn Fh1 Figf Fli1 Fmr1 Foxd1 Gata2 Gnpnat1 Gprc5b Gstz1 Hint2 Irf4 Itgb…
248	V$STRA13_01	35	35	949	445	14742	-3.59	0.0	1.88	0.42	1500040F11Rik 1810020E01Rik 1810029C22Rik 6330579B17Rik Acox1 Aldh6a1 Bloc1s1 C330005L02Rik Camk2d Card10 Chchd3 Cpt1b Crat Crispld1 Dlat Faf1 Fmr1 Gimap6 Hoxd11 Igf2bp3 Il17d Khk Mpv17 Pdhb Pgrmc2 Pmpcb Ppm1a Ppp1r3c Rab5a Sdfr1 Sytl2 Ubxd1 Zfhx1a Zfp364 Zic1
249	V$AP4_01: activator protein 4	80	80	904	1322	13865	-3.59	0.0	0.29	0.0	0610009E20Rik 1500040F11Rik 1810044O22Rik 2310044D20Rik Adra1a Akt2 Angptl2 Angptl3 Ankrd5 Apobec2 Arhgap6 Asb10 Atpaf2 BC010787 BC027309 BC028663 Bckdhb Bmp6 Calca Car13 Chst1 Cox8b Cr2 Cxcl13 Cxcl4 Dfy E2f6 Ebf2 Echdc1 Eif4e3 Eif4ebp1 Epim Epor Fthfd Gdf10 Gpt1 Gstm1 Hint3 Hmgcs1 Hoxc6 Hoxd8 Hrc Hsdl2 Itm2a Kcna5 Lace1 Lrrn1 Mal Mfhas1 Mlycd Mmp19 Ncoa4 Ndufa4 Ndufs2 Ndufs4 Pcdh8 Pcx Pink1 Pltp…
250	V$HOGNESS_B: Imperfect Hogness /Goldberg Box	69	69	915	976	14211	-3.6	0.0	1.38	0.28	1110020A09Rik 5430431G03Rik Abcb4 Acadvl Acat2 Adn Aldh4a1 Amfr Aoc3 Aspa Auh BC013529 Bcat2 Bckdhb Ccm2 Cdh13 Chchd6 Cidec Clybl Cox6b1 Cox8a Cyc1 Dci Dhrs7 Dld Dnajd1 Dtx2 Ech1 Gimap3 Glrx2 Glul Grb14 Gys2 Hc Hdgfrp2 Idh3b Lactb2 Mapk8ip1 Mpv17 Mylpf Ndufv2 Nid1 Nrbf1 Ogn Paqr4 Pcolce2 Pdk1 Phkg1 Ppp1r3c Ppp2r5a Procr Ptgds Rnf11 Rnf30 Rpl5 Rsb30 Rtn4 Sdh1 Sdhb Sitpec Slc25a19 St13 Stx18 Syap1 …
251	V$RSRFC4_Q2	28	28	956	342	14845	-3.62	0.0	1.99	0.47	2310014H19Rik 5430431G03Rik AV071179 Amy1 Aqp1 Asb12 BC003479 BC028663 Brp44l Capn3 Cidea Ckmt2 Cox6a2 Cpt1b Ghr Hbld2 Hsd17b4 Hspb3 Meox2 Mlf1 Nrd1 Odz2 Peg12 Pltp Pmvk Ppp6c St6galnac5 Timm13a
252	V$OCT1_01: octamer factor 1	23	23	961	454	14733	-3.64	0.0	0.1	0.0	2410011G03Rik Aldh1a7 Bteb1 C1r C330005L02Rik Ces1 Cr2 Creb3 Lpl Mmp19 Msra Odag Pcdh8 Pfkfb1 Psx1 Rras Sh3glb2 Snrk Sucnr1 Trdn Uqcrb Utrn Wbscr14
253	V$ARNT_02: AhR nuclear translocator homodimers	40	40	944	525	14662	-3.65	0.0	1.72	0.36	1500040F11Rik 1810029C22Rik 6330579B17Rik Acox1 Aldh6a1 Bloc1s1 C330005L02Rik Camk2d Card10 Chchd3 Cpt1b Crispld1 Dact1 Dlat Dusp1 Faf1 Fcgrt Fmr1 Gimap6 Gyg1 Hoxb5 Hoxd11 Igf2bp3 Il17d Khk Mpv17 Mtch2 Pgrmc2 Pmpcb Ppm1a Ppp1r3c Qk Rab5a Sdf4 Sdfr1 Sytl2 Ubxd1 Zfhx1a Zfp364 Zic1
254	V$FREAC2_01: Fork head RElated ACtivator-2	67	67	917	950	14237	-3.65	0.0	1.34	0.28	1110030K22Rik 2010002H18Rik Acy3 Adfp Adrb2 Apobec2 BC023105 Brp44l Ccl27 Ces1 Cidea Cox7a2 Cr2 Dtnbp1 Elovl6 Eltd1 Enpp2 Epim Etfa Fgb Fgf18 Gpt2 Gyg1 Hbld1 Hdgfrp2 Hibadh Hint2 Hoxd8 Hrc Hspb3 Htatsf1 Idh1 Klra12 Lipe Mapre3 Mccc1 Mef2c Meox2 Mgll Mmd Mpa2 Mrpl30 Mup4 Mybph Ndufa6 Ndufaf1 Ndufs4 Nek7 Ninj2 Np15 Nrap Nrd1 Ogn Ppm1a Ppp2r5a Ptger3 Pygl Rbp4 Scp2 Sepp1 Sfrp4 Sgne1 Snrk Suox Tde2 U…
255	V$SRF_C: serum response factor	38	38	946	495	14692	-3.65	0.0	1.75	0.36	Aco1 Acta1 Actc1 Amy1 Aoc3 Aqp7 Aspa Atp5e Atp6v1d BC054059 Brp44l Ccbl2 Ccl24 Cish Ckm Cplx1 Cxcl4 Hoxb5 Hsd11b1 Il1r2 Indo Itih2 Klrd1 Ldb3 Loxl1 Mapre3 Mylpf Myom1 Ndufb3 Ndufs8 Ptprcap Rarres2 Rbp4 Sdhb Sh3tc1 Tagln Timp3 Tinag
256	V$IRF1_01: interferon regulatory factor 1	16	16	968	341	14846	-3.65	0.0	0.08	0.0	2210412K09Rik B3galt1 Birc3 Chchd3 Enpp2 Il15 Il17d Indo Lhx8 Mpa2 Ndufab1 Pdcd1lg1 Scg3 Sepw1 Snrk Twist2
257	V$MEF2_02: myogenic MADS factor MEF-2	76	76	908	1098	14089	-3.65	0.0	1.21	0.18	1500031H04Rik 2310014H19Rik 2410011G03Rik 5430431G03Rik AF397014 AV071179 Acta1 Acy3 Alpk3 Amy2 Apobec2 Aqp1 Asb12 Asb5 BC027309 BC028663 Bcat2 Brp44l Capn3 Casq1 Casq2 Cdr2 Chn1 Cidea Cidec Ckm Ckmt2 Cox6a2 Cpt1b Cyb5 Dact1 Dnpep Eno3 Epor Fabp3 Fli1 Glycam1 Hbld2 Hoxd4 Hspb3 Itm2a Lpl Lrrc2 MGC41689 Meox2 Mlf1 Msra Mup4 Mup5 Ndufa9 Ndufab1 Npy2r Odz2 Pank3 Peg12 Pgam2 Pink1 Pltp Pmvk Pthr1 Qk R…
258	V$AR_Q2: androgen receptor	61	61	923	856	14331	-3.66	0.0	1.39	0.29	1110038M16Rik 2310014H19Rik 2810004N20Rik 9030611N15Rik Ankrd5 Apoc3 Arhgap24 Arhgap5 C1r Cap2 Casp9 Chchd3 Ctdspl Cugbp2 Cxcr6 Cyp2j9 Dab1 Dtnbp1 Ebf1 Fcgrt Folh1 Galm Gem Hibadh Hoxc6 Hsd17b4 Il17d Il7 Itih2 Kcnk2 Klrd1 Lama1 Lpl Mcpt4 Mrpl51 Mylpf Myom1 Ndufa5 Ndufa6 Ndufab1 Ndufb8 Ndufs4 Omd Pank3 Park2 Pcolce2 Pdcd5 Pdcd8 Ppp6c Scp2 Sitpec Sult1a1 Tcf15 Tekt1 Tnnc2 Tpst1 Vnn1 Vnn3 Ywhab Zfhx…
259	V$PBX_Q3	934	934	50	14503	684	-3.67	0.0	0.2	0.0	0610007A15Rik 0610009E20Rik 1110006I15Rik 1110020A09Rik 1110030K22Rik 1110038M16Rik 1110056N09Rik 1110059F07Rik 1500031H04Rik 1500040F11Rik 1600020H07Rik 1810020E01Rik 1810029C22Rik 1810044O22Rik 1810055D05Rik 2010002H18Rik 2210412K09Rik 2310001N14Rik 2310014H19Rik 2310044D20Rik 2310075G12Rik 2310076O21Rik 2410001H17Rik 2410011G03Rik 2610205H19Rik 2810004N20Rik 2810423O19Rik 2900027G03Rik 3300001…
260	V$ATF3_Q6: activating transcription factor 3	104	104	880	1592	13595	-3.68	0.0	0.73	0.0	2310044D20Rik AV071179 Actn3 Adpn Angptl3 Aqp7 Areg Arfl4 Arg2 BC003479 BC004012 BC013529 BC019806 Bteb1 C330005L02Rik Camk2d Camk2g Cbx4 Cfl2 Clstn3 Cnn1 Cplx1 Csl D8Ertd594e Dfy Dgat1 Dnajb4 Dpep1 Dusp1 Ehd1 Ehd2 Epor Fastk Fxyd2 Galntl1 Gem Gfpt2 Gprc5b Hagh Hig1 Hoxd8 Id1 Itga7 Jag2 Jak1 Kcna5 Kif5c Lactb2 Loxl1 Mbnl1 Mdh2 Mknk2 Mlf1 Mlycd Mpdz Mrpl51 Mrps36 Ms4a1 Mup5 Nap1l5 Ndufa10 Ndufa5 N…
261	V$ARP1_01: apolipoprotein AI regulatory protein 1	105	105	879	1611	13576	-3.68	0.0	0.71	0.0	0610009E20Rik 1810029C22Rik 2310014H19Rik 2810004N20Rik 2810423O19Rik Actc1 Acyp2 Adpn Ak2 Amacr Anxa5 Asb10 Atoh8 Atp5a1 BC023105 BC026432 Bphl Bteb1 Cabc1 Cacna2d1 Car4 Cbx7 Cd163 Cd3g Ces1 Chchd6 Chpt1 Cidec Clec3b Cmkor1 Cox6a2 Cox6c Cox8a Cs Ctdsp1 Cugbp2 Dbp Dmrt2 Dtx2 Echs1 Epim Esrrb Fhit Fli1 Gdf10 Ghitm Gimap6 Gpt1 Grem2 Grim19 Hadhsc Hoxd8 Hrasls3 Icam2 Irs3 Klk5 Lamc1 Leng1 Loxl1 Lrrn…
262	V$STAF_01: Se-Cys tRNA gene transcription activating factor	24	24	960	287	14900	-3.69	0.0	1.98	0.47	Acadvl BC009118 Bphl Btbd4 Ccl11 Cd3g Galm Lama1 Lamc1 Mbnl1 Myoz1 Ndufa9 Ndufab1 Ninj2 Ppp2r5a Ptprcap Rnf10 Sdccag33l Slc5a6 Taldo1 Tcf23 Timp4 Tnfrsf7 Vti1b
263	V$TFIIA_Q6	883	883	101	13647	1540	-3.69	0.0	0.55	0.0	0610007A15Rik 0610009E20Rik 0610039N19Rik 1110006I15Rik 1110020A09Rik 1110030K22Rik 1110038M16Rik 1110056N09Rik 1110059F07Rik 1500031H04Rik 1500040F11Rik 1600020H07Rik 1810029C22Rik 1810044O22Rik 1810055D05Rik 2010002H18Rik 2210412K09Rik 2310001N14Rik 2310014H19Rik 2310044D20Rik 2310075G12Rik 2310076O21Rik 2410001H17Rik 2610205H19Rik 2810004N20Rik 2810423O19Rik 2900027G03Rik 3300001H21Rik 4732429…
264	V$GABP_B: GA binding protein	86	86	898	1288	13899	-3.72	0.0	0.9	0.08	1110006I15Rik 1500040F11Rik 4933424N09Rik 5730439E10Rik 6330579B17Rik AF397014 Acas2 Adk Ak3l1 Alad Amacr Asb10 Atp5g3 Atp5h Atp6v1d Auh BC004012 BC019806 BC026432 Bcat2 Casp9 Ccm2 Cd209b Cox5b Cox6a1 Cpt2 Cul3 Cxcr6 D9Wsu20e Dlst Dtx2 Dusp10 Echdc1 Epas1 Etfa Fah Fastk Fcna Fmr1 Fzd4 Gba2 Gbas Gnpat Hbld2 Hmgcs1 Id4 Idh3b Irf4 Jag2 Leng1 Letmd1 Map3k6 Mdh2 Mmd Mogat2 Mrpl30 Mtch2 Ndufa1 Ndufaf1 …
265	V$ARNT_01: AhR nuclear translocator homodimers	81	81	903	1205	13982	-3.74	0.0	0.95	0.08	1110030K22Rik 1110056N09Rik 1500040F11Rik 1810020E01Rik 1810029C22Rik 5031400M07Rik 6330579B17Rik Adfp Aldh6a1 Aldoa Angptl2 Art3 Atp5a1 Atpaf2 BC004044 BC019806 Bloc1s1 Bmp6 Cables1 Cfl2 Chrna1 Cpt1b Cr2 Crat Dact1 Dbi Defb1 E2f6 Elovl5 Epor Evc Faf1 Fcgrt Fkbp9 Fmr1 Gimap6 Gpr146 Gzma Hoxa7 Hoxb5 Hoxd11 Hoxd4 Hoxd9 Hsd17b4 Il17d Khk Mbnl1 Med28 Mpdz Myl2 Palm Pank3 Pltp Pmpcb Pon1 Ppm1a Ppp1r3c…
266	V$STAT5A_01: signal transducer and activator of transcription 5a	60	60	924	998	14189	-3.75	0.0	0.3	0.0	1500040F11Rik Ak2 Aldh9a1 BC024139 Ccl19 Ccl24 Ccnd2 Cd3d Cd3g Cish Ckmt2 Clca3 Cox5b Crym Cul3 Cxcr6 Cyp2j9 Defb1 Dtx2 Eif4ebp1 Etfdh Fastk Glycam1 Gpr155 Hibadh Hoxa2 Klra12 Kpna4 Lipe Mef2a Mef2c Nek7 Nnmt Nol7 Nrbf1 Nrp1 Odag Pccb Pdk4 Pkia Pnpla2 Prelp Ramp2 Rnf10 Rtn2 Scp2 Sdha Sdhd Sepp1 Sgne1 Slc2a5 Sox7 Sqrdl Sspn Sult1c1 Tcea3 Thbd Tmem43 Ubxd1 Zfp385
267	V$NKX61_01: NKX6-1	54	54	930	912	14275	-3.76	0.0	0.27	0.0	1110059F07Rik 1810044O22Rik Alad Aldh4a1 Amfr Angptl3 Apobec2 Arg2 Art3 B3galt1 Birc3 Car13 Cd163 Ckm Cpa3 Ctdsp1 Dbp Dtx1 Dtx2 Eda Elovl5 Esrrb Fh1 Fhl1 Gypc Hmgcs1 Id1 Idh3a Iigp1 Indo Itih2 Kifap3 Klra7 Lhx8 MGC41689 March5 Marco Ndufa9 Ndufc1 Ndufs3 Odz2 Pde1a Pgam2 Pink1 Pscdbp Rsb30 Sec15l1 Sepp1 Snapc5 Stat5a Tiparp Tnni1 Txk Zfp364
268	V$VBP_01: PAR-type chicken vitellogenin promoter-binding protein	86	86	898	1312	13875	-3.76	0.0	0.75	0.01	3300001H21Rik AV071179 Aacs Adh1 Ak2 Alb1 Aldh6a1 Amy1 Ap4s1 Arhgap5 Arl4 Atp5c1 BC013529 BC019806 BC054059 Brp44l Cables1 Ccl11 Cd302 Ces1 Ces3 Chchd3 Clca3 Cln2 Cmya1 Cpa3 Cr2 Csl Cxcl4 Dcn Dgat1 Dnajb4 Dpf3 Ech1 Efemp1 Elovl6 Fhit Gimap1 Gys2 Hadhsc Hbld2 Klhl7 Lpl Lrrk1 Mfn2 Mid1ip1 Mpa2 Mpv17 Mup4 Myct1 Ncoa4 Ndufb3 Ndufc1 Ndufs3 Nkiras1 Ormdl3 Pcca Pck1 Pclo Pex13 Pfkfb3 Pgrmc2 Phactr2 Pmp2…
269	V$ATF1_Q6	65	65	919	945	14242	-3.78	0.0	1.1	0.15	1600020H07Rik 2310044D20Rik Acox1 Aldh1a7 Amacr Areg Arg2 Arl4 BC013529 BC019806 Btd Bteb1 Cbx4 Chpt1 Clstn3 Cox6b1 D8Ertd594e D9Wsu20e Dld Dnajb4 Dusp1 Elovl5 Fh1 Fmo2 Gem Gfpt2 Hand2 Hbld2 Id1 Jak1 Kif5c Klf4 Mbnl1 Mrpl30 Mtch2 Nap1l5 Ndufa10 Ndufa5 Nfe2l1 Ormdl3 Pck1 Pfkm Plau Pmvk Ppm1a Ppm1b Ppp2r2d Procr Rab5a Scg3 Scn1b Sdpr Snapc5 Spon2 St13 St6galnac5 Sult1a1 Syt12 Tinag Tmod2 Tpm1 Ubl3 …
270	V$PTF1BETA_Q6	81	81	903	1234	13953	-3.78	0.0	0.75	0.01	0610039N19Rik 4933424N09Rik Actn3 Aldh1a7 Anxa5 Arhgap20 Arl4 Atoh8 BC026432 Brp44l C1s Casp9 Ccbl2 Cdr2 Chst1 Cmkor1 Cox6c Cox8b Cpt1b Cxcr6 Dapk2 Dcn Defb1 Dgat2 Dnajb4 Dpep1 Dpf3 Ech1 Eif4e3 Epas1 Fabp3 Fgb Gabrb2 Glcci1 Glrx2 Grb14 Grem2 Hbld2 Hrc Htatsf1 Htra3 Idh3b Igfbp6 Il15 Il1r2 Kcnk3 Kifap3 Klhl7 Loxl1 Lpl Marco Mccc1 Mfap1 Mpdz Ndufb5 Npy2r Nxph3 Olfm1 Osr2 Pace4 Pdgfd Pdha1 Procr Ptg…
271	V$SREBP1_01: sterol regulatory element-binding protein 1	42	42	942	572	14615	-3.79	0.0	1.45	0.3	1500040F11Rik 1810020E01Rik 1810029C22Rik 5430431G03Rik 6330579B17Rik Acox1 Adfp Adh1 Aldh6a1 Bloc1s1 C330005L02Rik Camk2d Ckmt2 Crispld1 E2f6 Ehd2 Evc Fabp3 Faf1 Fhit Fmr1 Gpd2 Gstm2 Hoxb5 Hoxd11 Hoxd4 Kcnk3 Khk Lactb Med28 Mpv17 Mtch2 Ndufa9 Pgrmc2 Pmpcb Ppm1a Ppp1r3c Rab5a Sytl2 Tmem15 Zfhx1a Zfp364
272	V$E2_01: papilloma virus regulator E2	48	48	936	817	14370	-3.8	0.0	0.26	0.0	1810055D05Rik 2310044D20Rik 2610205H19Rik Acat2 Aco2 Adssl1 Anapc13 Apobec2 Art3 Asah2 Bcat2 Cox6b1 Ctps2 Dlst Dnajb4 Ehd2 Gdf10 Gfpt2 Glcci1 Gnpnat1 Hbld2 Hibch Hig1 Lpgat1 Lrrk1 Mcpt5 Mfap1 Mfhas1 Mpv17 Ndufa6 Ndufb5 Ndufb9 Odag Ormdl3 Pdk1 Pi16 Por Ppp1r3c Prkcm Rbp4 Rras Sdh1 Slc16a1 Taldo1 Ttc7b Ubxd1 Ywhag id3
273	V$E2_Q6_01	54	54	930	902	14285	-3.8	0.0	0.3	0.0	1810055D05Rik 2310044D20Rik 2610205H19Rik Acat2 Aco2 Adssl1 Anapc13 Apobec2 Art3 Asah2 Bcat2 Ckmt2 Cox6b1 Ctps2 Dfy Dlst Dnajb4 Ehd2 Gata2 Gdf10 Gfpt2 Glcci1 Gnpnat1 Hbld2 Hibch Hig1 Lpgat1 Mapre3 Mcpt5 Mfap1 Mfhas1 Mpv17 Ndufa6 Ndufb5 Ndufb9 Ormdl3 Pdk1 Pi16 Por Ppp1r3c Prkcm Ptgir Rras Sdh1 Serpina1a Slc16a1 Slc30a9 Syt12 Taldo1 Tkt Ttc7b Ubxd1 Uqcr Uqcrb
274	V$LEF1_Q6	906	906	78	13984	1203	-3.81	0.0	0.63	0.0	0610009E20Rik 0610039N19Rik 1110006I15Rik 1110020A09Rik 1110030K22Rik 1110038M16Rik 1110059F07Rik 1500031H04Rik 1500040F11Rik 1600020H07Rik 1810020E01Rik 1810029C22Rik 1810044O22Rik 1810055D05Rik 2010002H18Rik 2310001N14Rik 2310014H19Rik 2310044D20Rik 2310075G12Rik 2310076O21Rik 2410001H17Rik 2410011G03Rik 2610205H19Rik 2810004N20Rik 2810423O19Rik 2900027G03Rik 3300001H21Rik 4732429I09Rik 4930487…
275	V$NFKAPPAB65_01: NF-kappaB (p65)	53	53	931	887	14300	-3.82	0.0	0.3	0.0	2010002H18Rik AV071179 Adra1a Amy1 Aoc3 Atf5 B430218L07Rik BC006909 Birc3 Bmi1 Btbd4 C1s Capn3 Car13 Cbx4 Ccbl2 Cd151 Cfl2 Clca3 Ctdsp1 Cul3 Cxcr6 Cyp2e1 Dbi Dpep1 Ebf1 Echdc1 Ephx2 Galntl1 Ghr Hand2 Jag2 Mlycd Mpa2 Myl1 Ndufb9 Nfe2l1 Pdk4 Plau Pmp22 Ppm1b Prkcm Ptgir Pygb Rbpms2 Rnf10 Rnf14 Rras Sdhb Smpd3 Sult1a1 Tnfaip9 Vsnl1
276	V$FOXO1_02: fork head box O1	56	56	928	927	14260	-3.82	0.0	0.33	0.0	1110030K22Rik Acadvl Acy3 Adfp Adrb2 Apobec2 BC023105 Brp44l Cabc1 Ccl27 Ces1 Cox7a2 Cxcr6 Elovl6 Eltd1 Enpp2 Epim Fgb Gpt2 Hbld1 Hdgfrp2 Hibadh Hint2 Hoxd8 Hspb3 Htatsf1 Idh1 Klra12 Lgals12 Lipe Mapre3 Mccc1 Mrpl30 Mybph Ndufa6 Ndufaf1 Ndufs7 Nek7 Np15 Nrd1 Ogn Pdk4 Pink1 Ppm1a Ppp1r14a Ppp2r5a Ptger3 Pygl Sepp1 Sfrp4 Smpd3 Snrk Suox Taldo1 Tde2 Uqcrc1
277	V$HEN1_01: HEN1	28	28	956	355	14832	-3.82	0.0	1.71	0.36	2810423O19Rik Areg Cdh8 Cryab Dapk2 Evi5 Gdf10 Hoxb5 Hrc Idh3a Kcna5 Lias Ndufv2 Pbef1 Ppp3cc Prss11 Ptgds Rbpms2 Sara2 Tcea3 Timp4 Tmem38a Tmod2 Tnfaip9 Tnfrsf7 Tnni1 Tpm1 Twist2
278	V$HTF_01	39	39	945	680	14507	-3.83	0.0	0.23	0.0	1110006I15Rik 1600020H07Rik 6330579B17Rik Aco2 Adfp Aqp1 Arl4 BC024806 Cdkn2c Chchd3 Cish Clstn3 Cmya1 Cyp2e1 Ehd1 Fbxo9 Fcgrt Fh1 Gpt2 Gypc Hk2 Hoxd11 Hsdl2 Htatsf1 Jag2 Ms4a1 Nek7 Ntf3 Ormdl3 Pdgfd Pdhb Pdk4 Rab6ip1 Ranbp9 Rgs6 Sdf4 Sgne1 Snrk Stx18
279	V$E2F1DP2_01: E2F-1:DP-2 heterodimer	65	65	919	1036	14151	-3.85	0.0	0.47	0.0	0610009E20Rik 1810055D05Rik 2310076O21Rik Aco2 Adh1 Ak2 Aldh6a1 Anxa11 Arhgap6 Asb13 Atf5 Atp5h Atp5j2 BC010787 BC024806 Brp44l Card10 Cmkor1 Cox5a Cox8a Cxcl13 Cyp4b1 Dlst Dusp1 Evc Faf1 Fasn Figf Fli1 Fmr1 Foxd1 Gata2 Gnpnat1 Gprc5b Gstz1 Irf4 Klhl7 Lims2 Lpl Mef2c Mfap1 Mgat4b Mrpl51 Nap1l5 Nnat Npy2r Nrg4 Paqr4 Pcdh8 Pde1a Pgrmc1 Phkg1 Pmvk Pxmp2 Qk Rbpms2 Scn1b Sgce Slc16a1 Smarca1 Smarcd3 S…
280	V$PR_02: is recognized by progesterone receptor	54	54	930	798	14389	-3.92	0.0	0.92	0.08	2810004N20Rik 9030611N15Rik Ankrd5 Art3 Cap2 Car5b Casp9 Casq2 Ces3 Chst1 Ckm Clca3 Cryab Ctdspl Cxcr6 Cyp2j9 Dlat Fap Gabarapl1 Ghr Gimap3 Gstm1 Hint3 Hoxc8 Hsd17b4 Id1 Immt Itih2 Kcnk2 Lama1 March5 Mid1ip1 Msra Myf6 Myom1 Ndufa5 Ndufb8 Nrap Park2 Pex13 Ppp2r2d Ppp6c Ptgds Rab6ip1 Rasgrf2 Rtn2 Scp2 Sdpr Sitpec Suclg1 Sult1a1 Tnnc2 Tnni1 Ywhab
281	V$CREBP1CJUN_01: CRE-binding protein 1:c-Jun heterodimer	42	42	942	592	14595	-3.93	0.0	1.19	0.18	2310044D20Rik 5031400M07Rik Acox1 Adpn Areg Arfl4 Arg2 B3galt2 BC003479 C330005L02Rik Camk2d Clstn3 Dusp1 Ebf1 Fkbp9 Gem Id1 Jak1 Kcna5 Kif5c Lactb2 Mdh2 Mlf1 Ndufa10 Opn3 Ormdl3 Pbef1 Pcolce2 Pex13 Pgrmc1 Pmvk Ppm1a Ppm1b Ppp2r2d Rab5a Scn1b Sdhb Snapc5 St13 Sult1a1 Tcea3 Uqcrfs1
282	V$ATF_B: ATF binding site	34	34	950	463	14724	-3.95	0.0	1.34	0.28	2310044D20Rik Adpn Areg Arfl4 Arg2 BC003479 BC019806 C330005L02Rik Camk2d Clstn3 Dusp1 Gem Id1 Jak1 Kif5c Lactb2 Mdh2 Ndufa10 Ormdl3 Pbef1 Pex13 Pmvk Ppm1a Ppm1b Ppp2r2d Rab5a Scn1b Sdhb Snapc5 St13 Sult1a1 Tcea3 Ubl3 Uqcrfs1
283	V$PPARA_02: PPAR-alpha:RXR-alpha heterodimer (peroxisome proliferator activated factor alpha:retinoid X receptor alpha)	25	25	959	459	14728	-3.96	0.0	0.19	0.0	2310044D20Rik Aldoa Atp5h Cox5a Creb3 Cul3 Efemp1 Evi5 Fcna Gprc5b Hint2 Hoxd9 Ifi27 Irx4 Kif5c Mlycd Nol7 Pde8a Pon1 Ptgir Pthr1 Sytl2 Tex27 Tpm1 Uqcrc1
284	V$ICSBP_Q6	51	51	933	819	14368	-3.96	0.0	0.46	0.0	Abca8a Ak2 Aldh1a7 Amfr Amy1 Arhgap5 Asb11 Bmp6 Bteb1 Casq1 Cbx7 Cdkn2c Chchd3 Chpt1 Cox6b1 Drap1 Fmr1 Folh1 Fxyd1 Gldc Gpr155 Gzma Hmgcs1 Il17d Indo Klra8 Kpna4 Mef2a Mef2c Mtch2 Mup5 Ncoa4 Ndufa2 Ogn Pace4 Pcca Pclo Pdcd1lg1 Ppp1r14a Prdx5 Ptprcap Pxmp2 Rab6ip1 Sepw1 St3gal4 Taldo1 Tmem45b Twist2 Uck1 Ucp3 Uroc1
285	V$STAT5B_01: signal transducer and activator of transcription 5b	24	24	960	305	14882	-3.97	0.0	1.58	0.33	1500040F11Rik Clca3 Cxcr6 Eif4ebp1 Esrrb Etfdh Fastk Glycam1 Hibadh Klra12 Mef2a Nnmt Nol7 Nrbf1 Prelp Ramp2 Rtn2 Scp2 Slc2a5 Sox7 Sspn Tcea3 Tmem43 Ubxd1
286	V$HNF4_01_B: Hepatocyte nuclear factor 4	41	41	943	582	14605	-3.97	0.0	1.13	0.16	2310001N14Rik Acox1 Acta1 Afp Aldh9a1 Apoc3 Aspa BC006909 Caskin2 Cd7 Clca3 Cplx1 Ctps2 Cyp2c44 Dm15 Dtx2 Etfa Fabp3 Fgb Gldc Gnpnat1 Gstk1 Gys2 Itgb1bp2 Khk Lum Mylpf Ndufb10 Ndufb8 Pcca Pck1 Pdha1 Pex16 Pygl Qdpr Rras S3-12 Sdfr1 Txnl6 Uckl1 Uroc1
287	V$NERF_Q2: new ets-related factor 1a	48	48	936	768	14419	-4.0	0.0	0.48	0.0	Acy3 Admr Aplp2 Arl4 Asb10 Asb11 Asb13 Atoh8 Atp5g3 Atp5h B3galt2 BC023105 BC054059 Ccnd2 Ccrl1 Cd34 Chchd6 Creb3 D9Wsu20e Esrrb Etfa Fthfd Icam2 Ifi27 Il1r2 Klrd1 Lck Loxl1 Lrrn1 Mpv17 Myh6 Ndufv1 Np15 Ntf3 Pank3 Pep4 Pnpla2 Prelp Scg3 Sdhb Serpina3c Sh3tc1 Sncg Sorbs1 St13 Strn3 Tgm2 Uqcrfs1
288	V$NGFIC_01: nerve growth factor-induced protein C	21	21	963	261	14926	-4.0	0.0	1.62	0.36	1110038M16Rik 5430431G03Rik C1galt1c1 C330023F11Rik Cox5a Cxcl12 Dapk2 Dnaja1 Hadha Hoxa2 Ifngr1 Kcna1 Lactb Lamb1-1 Mogat2 Pex13 Prdx5 Prss11 Pthr1 Sdhd Sgce
289	V$ISRE_01: interferon-stimulated response element	20	20	964	246	14941	-4.0	0.0	1.65	0.36	Abca8a Afp Atp6v1d Bteb1 Chchd3 Drap1 Fthfd Gldc Gzma Idh1 Indo Mrpl30 Ncoa4 Ogn Pclo Pik3c2g Ptprcap Sepw1 Tcfap2a Uroc1
290	V$HNF1_Q6	942	942	42	14576	611	-4.03	0.0	0.38	0.0	0610007A15Rik 0610009E20Rik 0610039N19Rik 1110006I15Rik 1110020A09Rik 1110030K22Rik 1110038M16Rik 1110056N09Rik 1110059F07Rik 1500031H04Rik 1500040F11Rik 1600020H07Rik 1810020E01Rik 1810029C22Rik 1810044O22Rik 1810055D05Rik 2010002H18Rik 2210412K09Rik 2310001N14Rik 2310014H19Rik 2310044D20Rik 2310075G12Rik 2310076O21Rik 2410001H17Rik 2410011G03Rik 2610205H19Rik 2810004N20Rik 2810423O19Rik 2900027…
291	V$MAX_01: Max	41	41	943	626	14561	-4.1	0.0	0.7	0.0	1110056N09Rik 1500040F11Rik Acat1 Adfp Aldoa Amfr Angptl2 Art3 Atoh8 Atpaf2 BC004044 Bloc1s1 Cfl2 Crispld1 Dbi E2f6 Eno3 Epor Fkbp9 Gstm2 Gzma Hoxb5 Hoxd4 Lama1 Med28 Ms4a1 Mtch2 Pon1 Ppm1a Prdx5 Rnf10 Rsb30 Sc5d Scp2 Sdf4 Sdh1 Sycp3 Sytl2 Tmem15 Vnn1 Zfhx1a
292	V$CDPCR3_01: cut-like homeodomain protein	21	21	963	384	14803	-4.12	0.0	0.21	0.0	1110059F07Rik 2210412K09Rik 2810423O19Rik Acadsb Adfp Amy2 Bmi1 Cdo1 Cidea Cplx1 Cyp4b1 Fmo1 Gpt1 Pcmt1 Psen2 S3-12 Sh3tc1 Sox7 Suox Tgoln1 Wbscr14
293	V$E4BP4_01: E4BP4	36	36	948	582	14605	-4.13	0.0	0.46	0.0	3300001H21Rik AV071179 Alb1 Amy1 Ap4s1 Brp44l Ccl11 Cd302 Ces1 Ces3 Chchd3 Clca3 Cr2 Csl Dcn Dpf3 Elovl6 Fhit Hadhsc Lrrk1 Mid1ip1 Mpv17 Mup4 Ndufb3 Pex13 Pgrmc2 Pmp22 Ptgds Rab6ip1 Rasgrf2 Sah Sdccag33l Slc41a3 Stx18 Tnnt1 Trpc6
294	V$NFY_C: NF-Y binding site	27	27	957	375	14812	-4.17	0.0	1.12	0.16	0610009E20Rik Actn3 Aldh4a1 Aldh6a1 Atp5a1 Cat Cmya1 Dbi Dmrt2 Fh1 Hagh Id4 Kpna4 Mbnl1 Mmd Mpdz Ndufa6 Np15 Nrd1 Pdk4 Ppm1b Sdpr Serpina3c Slc1a5 Stmn4 Tnnc2 Twist2
295	V$E4F1_Q6	30	30	954	436	14751	-4.2	0.0	0.91	0.08	1500031H04Rik 1600020H07Rik Aco2 Aldh6a1 Arl4 BC019806 BC024806 Cfl2 Cmya1 Dact1 Dgat1 Dlat Fkbp7 Gpt2 Hbld2 Hmgcs1 Irx4 Itgb7 Mfn2 Nkiras1 Ormdl3 Pdhb Ppp6c Prss11 Rnf11 S100a13 Smarca1 Txk Ubl3 Ywhag
296	V$OCT1_07: octamer factor 1	10	10	974	212	14975	-4.24	0.0	0.13	0.0	1110006I15Rik Aldh1a7 Angptl3 Ces1 Cr2 Fbxo9 Msra Sgne1 Uqcrb Wbscr14
297	V$BACH1_01: BTB and CNC homolog 1	11	11	973	227	14960	-4.24	0.0	0.15	0.0	Acadsb Cdh13 Gabarapl1 Kifap3 Ldb3 Med28 Mpa2 Pkia Rgs7 Sucnr1 Sycp3
298	V$FREAC3_01: Fork head RElated ACtivator-3	19	19	965	342	14845	-4.25	0.0	0.25	0.0	Acadsb Cox5a Drap1 Glcci1 Gpr155 Hmgcs1 Id1 Il2rb LOC330189 Ogn Pdgfd Pi16 Pon1 Reck Suclg1 Timm13a Tm4sf12 Trdn Zfhx1a
299	V$DEAF1_02	25	25	959	351	14836	-4.25	0.0	1.04	0.13	0610007A15Rik Aco1 Atp5a1 Atp5j2 Bmi1 Cfl2 Chpt1 Cox6b1 Creb3 Cs Cul3 Dlat Etfdh Fdx1 Fgf18 Fli1 Igf2bp3 Ilk March5 Nifun Opn3 Prdx5 St13 Stx18 Zfp364
300	V$FOXO4_02: fork head box O4	27	27	957	433	14754	-4.29	0.0	0.5	0.0	Acy3 Adfp Brp44l Elovl6 Enpp2 Epim Gpt2 Hbld1 Hdgfrp2 Hint2 Hoxd8 Hspb3 Lgals12 Mapre3 Mccc1 Ndufa6 Np15 Nrd1 Ogn Pink1 Ptger3 Sepp1 Smpd3 Snrk Taldo1 Tde2 Uqcrc1
301	V$T3R_01: viral homolog of thyroid hormone receptor alpha1	26	26	958	397	14790	-4.32	0.0	0.68	0.0	Atp5a1 Btbd1 Cabc1 Ccrl1 Cfl2 Col4a1 Cyp2c44 D8Ertd594e Dnajb4 Echs1 Ehd2 Evc Fxyd1 Hig1 Jag2 Mapk8ip1 Ms4a1 Nkiras1 Pygb Ramp2 Serpinb1b St8sia2 Tuba1 Tusc2 Ubl3 Vegfb
302	V$MEF2_03: myogenic MADS factor MEF-2	17	17	967	305	14882	-4.33	0.0	0.27	0.0	2310014H19Rik AV071179 Aqp1 Asb12 Asb5 BC028663 Capn3 Cidea Ckmt2 Cox6a2 Cpt1b Hbld2 Hspb3 Mlf1 Pank3 Peg12 Pmvk
303	V$GATA4_Q3	963	963	21	14894	293	-4.33	0.0	0.32	0.0	0610007A15Rik 0610009E20Rik 0610039N19Rik 1110006I15Rik 1110020A09Rik 1110030K22Rik 1110038M16Rik 1110056N09Rik 1110059F07Rik 1500031H04Rik 1500040F11Rik 1600020H07Rik 1810020E01Rik 1810029C22Rik 1810044O22Rik 1810055D05Rik 2010002H18Rik 2210412K09Rik 2310001N14Rik 2310014H19Rik 2310044D20Rik 2310075G12Rik 2310076O21Rik 2410001H17Rik 2410011G03Rik 2610205H19Rik 2810004N20Rik 2810423O19Rik 2900027…
304	V$ALPHACP1_01	25	25	959	391	14796	-4.34	0.0	0.59	0.0	1810020E01Rik Aldh1a7 Atp5h BC010787 Bteb1 C1r Casp9 Cmya1 Dbi Dbp Ebf2 Enpep Etfa Etfdh Folh1 Hig1 Hint2 Hk2 Hmgcs1 Id4 Ndufa6 Ndufb3 Sycp3 Uqcr Ywhab
305	V$E2F_02: E2F	23	23	961	357	14830	-4.38	0.0	0.61	0.0	Aco2 Arhgap6 Asb13 Atp5j2 Cox5a Cox8a Dlst Faf1 Fli1 Fmr1 Lims2 Lpl Mgat4b Mrpl51 Nnat Nrg4 Paqr4 Pde1a Pxmp2 Sgce Slc16a1 Smarcd3 Vti1b
306	V$E2F_Q3: E2F	23	23	961	357	14830	-4.38	0.0	0.61	0.0	Aco2 Arhgap6 Asb13 Atp5j2 Cox5a Cox8a Dlst Faf1 Fli1 Fmr1 Lims2 Lpl Mgat4b Mrpl51 Nnat Nrg4 Paqr4 Pde1a Pxmp2 Sgce Slc16a1 Smarcd3 Vti1b
307	V$E2F4DP1_01: E2F-4:DP-1 heterodimer	23	23	961	357	14830	-4.38	0.0	0.61	0.0	Aco2 Arhgap6 Asb13 Atp5j2 Cox5a Cox8a Dlst Faf1 Fli1 Fmr1 Lims2 Lpl Mgat4b Mrpl51 Nnat Nrg4 Paqr4 Pde1a Pxmp2 Sgce Slc16a1 Smarcd3 Vti1b
308	V$MIF1_01: MIBP-1 / RFX1 complex	9	9	975	189	14998	-4.39	0.0	0.15	0.0	Cacna2d1 Car3 Elovl6 Hmgcs1 Orm1 Orm2 Ppp1r14a Slc22a3 Snapc5
309	V$FREAC4_01: Fork head RElated ACtivator-4	13	13	971	161	15026	-4.39	0.0	1.34	0.28	Ccbl2 Cr2 Dtnbp1 Enpp2 Epim Glrx2 Grm8 Mapre3 Mup4 Ninj2 Sah Scp2 Utrn
310	V$HOX13_01: Hox-1.3	17	17	967	228	14959	-4.39	0.0	1.13	0.16	Abca8a Bphl Chn1 Clca3 Cplx1 Elovl6 Fez2 Fh1 Gpr3 Il7 Irx4 Lactb2 Lynx1 Mfn2 Mlycd Rala Rras
311	V$CLOX_01: Clox	21	21	963	305	14882	-4.4	0.0	0.85	0.06	Amfr Angptl3 Ap4s1 BC006909 BC023105 Ccnd2 Cd163 Hadha Hnmt Itgb1bp1 Kifap3 Lims2 Mbnl1 Msra Nnmt Pdcd1lg1 Pde8a Rasgrf2 Sc5d Sh3glb2 Suclg1
312	V$ATF6_01: activating transcription factor 6	19	19	965	315	14872	-4.42	0.0	0.43	0.0	Adfp Asb11 Clstn3 Fbxo9 Gpt2 Gypc Hk2 Hsdl2 Htatsf1 Irx4 Nrd1 Ntf3 Ormdl3 Park2 Pdgfd Pdk4 Rgs6 Sfrp4 Wnt4
313	V$MYCMAX_01: c-Myc:Max heterodimer	11	11	973	131	15056	-4.43	0.0	1.4	0.29	1110056N09Rik Acat1 Amfr Angptl2 BC004044 Dnpep Gnpat Pon1 Psx1 Rnf10 Scp2
314	V$R_01: Epstein-Barr virus transcription factor R	12	12	972	227	14960	-4.44	0.0	0.23	0.0	2310075G12Rik Abcd3 BC004044 Cox4i1 Gba2 Jag2 Mmd Ndufs2 Oxtr Sh3bp5 Slc30a9 Ucp1
315	V$MEIS1BHOXA9_02: Meis-1b:HOXA9 heterodimeric binding	9	9	975	184	15003	-4.46	0.0	0.18	0.0	Defb1 Grm8 Pcx Pdhb Sara2 Slc28a2 Tmem45b Ttc7b Ubl3
316	V$CDP_02: transcriptional repressor CDP	7	7	977	154	15033	-4.47	0.0	0.14	0.0	BC006909 D9Wsu20e Hnmt Itgb1bp1 Lims2 Pde8a Psen2
317	V$PBX1_02: homeo domain factor Pbx-1	14	14	970	236	14951	-4.57	0.0	0.41	0.0	Asah2 Btbd1 Cd163 Enpep Fkbp9 Hoxa2 Hoxd11 Hspb3 Myf6 Nnmt Pla2g2d Rab6ip1 Strn3 Zfhx1a
318	V$STAT1_01: signal transducer and activator of transcription 1	5	5	979	45	15142	-4.58	0.0	1.68	0.36	1500040F11Rik Cish Cox5b Cox7a2 Fastk
319	V$EGR1_01: Egr-1/Krox-24/NGFI-A immediate-early gene product	12	12	972	160	15027	-4.59	0.0	1.04	0.13	C330023F11Rik Cox5a Dapk2 Hoxa2 Ifngr1 Kcna1 Lamb1-1 Paqr4 Prss11 Qk Sdhd Ubl3
320	V$RORA2_01: RAR-related orphan receptor alpha2	12	12	972	212	14975	-4.59	0.0	0.33	0.0	2310075G12Rik Asb5 Clec1b Cyp2c44 Dbp Itih2 Med28 Procr Ptprcap St13 St3gal4 Tusc2
321	V$POLY_C: Retroviral Poly A signal	15	15	969	229	14958	-4.6	0.0	0.65	0.0	Aldh2 Atp2a2 Chrdl1 Fmr1 Grm8 Kcnk2 Klra1 Ogn Oxtr Pde8a Pygl St6galnac5 Tax1bp1 Tde2 U2af1-rs1
322	V$EVI1_06: ectopic viral integration site 1 encoded factor	13	13	971	194	14993	-4.66	0.0	0.7	0.0	2010002H18Rik BC004012 Cacna2d1 Ccl27 Hbld1 Hint3 Nfe2l1 Ormdl3 Slc16a1 Slc28a2 Tinag Tmod2 id3
323	V$MEF2_01: myogenic enhancer factor 2	1	1	983	1	15186	-4.67	0.0	2.14	0.57	Ckm
324	V$EVI1_03: ectopic viral integration site 1 encoded factor	2	2	982	70	15117	-4.68	0.0	0.06	0.0	Suox Wbscr14
325	V$MEIS1AHOXA9_01: Meis-1a:HOXA9 heterodimeric binding	9	9	975	161	15026	-4.73	0.0	0.34	0.0	Cish Efemp1 Gba2 Gsc Gstk1 Slc25a20 Suclg1 Ttc7b Ubl3
326	V$AR_02: high affinity binding sites for androgen receptor	5	5	979	50	15137	-4.76	0.0	1.42	0.3	Cap2 Dlat Hoxc8 Hsd17b4 Myom1
327	V$HSF_Q6	9	9	975	150	15037	-4.82	0.0	0.45	0.0	1110056N09Rik Cryab Glycam1 Gpr146 Gsc Nnat Rnase4 Slc6a13 Tagln
328	V$CDP_01: cut-like homeodomain protein	8	8	976	138	15049	-4.86	0.0	0.4	0.0	Alad BC027309 Cdr2 Cyp2c44 Fez2 Rgs6 Sdha Zfp364
329	V$PAX3_01: Pax-3 binding sites	3	3	981	23	15164	-4.86	0.0	1.57	0.33	Ak3l1 Ndufa1 Smpd3
330	V$CAAT_C: Retroviral CCAAT box	8	8	976	114	15073	-4.87	0.0	0.76	0.01	Adk Bloc1s1 Cyp2e1 Hibch Ms4a1 Myh6 Ppp1r14a Twist2
331	V$LXR_Q3	3	3	981	77	15110	-4.92	0.0	0.14	0.0	Blvrb Fasn Hk2
332	V$BEL1_B: Bel-1 similar region	3	3	981	25	15162	-4.96	0.0	1.42	0.3	LOC330189 Prdx5 id3
333	V$POU3F2_02	6	6	978	104	15083	-4.99	0.0	0.41	0.0	Angptl3 Myom2 Odag Rras Slc28a2 Wbscr14
334	V$E2F_01: E2F	6	6	978	105	15082	-4.99	0.0	0.39	0.0	2310076O21Rik Ak2 Fbxo9 Hadha Ndufb9 Uqcrc2
335	V$GNCF_01: GCNF (germ cell nuclear factor)	6	6	978	89	15098	-5.04	0.0	0.65	0.0	1110059F07Rik BC004012 Brp44l Cox8a Gpr155 Lgals12
336	V$RSRFC4_01: related to serum response factor, C4	6	6	978	88	15099	-5.04	0.0	0.67	0.0	AV071179 Capn3 Cidea Ckmt2 Hspb3 Peg12
337	V$LXR_DR4_Q3	5	5	979	91	15096	-5.06	0.0	0.35	0.0	Blvrb Fasn Hsd17b4 Loxl1 Ttc7b
338	V$AHRARNT_02: aryl hydrocarbon receptor:Arnt heterodimers, fixed core	2	2	982	13	15174	-5.07	0.0	1.47	0.3	Hoxc8 Msra
339	V$POU3F2_01	3	3	981	63	15124	-5.21	0.0	0.26	0.0	Cacna2d1 Gabarapl1 Slc28a2
340	V$PAX5_02: B-cell-specific activating protein	2	2	982	52	15135	-5.24	0.0	0.16	0.0	Ak3l1 Fabp4
341	V$HMEF2_Q6: myocyte enhancer factor	3	3	981	56	15131	-5.31	0.0	0.35	0.0	Ckm Cmya1 Myl2
342	V$IRF2_01: interferon regulatory factor 2	2	2	982	18	15169	-5.34	0.0	1.06	0.14	2210412K09Rik Pdcd1lg1
343	V$AHR_01: aryl hydrocarbon / dioxin receptor	3	3	981	40	15147	-5.34	0.0	0.71	0.0	Camk2d Cox7a2 Sdha
344	V$APOLYA_B: Avian C-type PolyA signal	3	3	981	40	15147	-5.34	0.0	0.71	0.0	Il2rb Rem1 Rxrg
345	V$TAXCREB_02: Tax/CREB complex	2	2	982	21	15166	-5.45	0.0	0.89	0.08	Fxyd2 Klhl7
346	V$STAT3_01: signal transducer and activator of transcription 3	1	1	983	5	15182	-5.51	0.0	1.16	0.16	1500040F11Rik
347	V$PPARA_01: PPAR:RXR heterodimers	1	1	983	7	15180	-5.67	0.0	0.93	0.08	Acta1
348	V$HMX1_01: H6 homeobox 3	1	1	983	22	15165	-5.79	0.0	0.27	0.0	Nrg4
349	V$SRF_01: serum response factor	1	1	983	18	15169	-5.85	0.0	0.36	0.0	Actc1
350	V$VJUN_01: v-Jun	1	1	983	15	15172	-5.86	0.0	0.46	0.0	Ppp2r2d
