# Supplementary material for: A genomic analysis of mouse models of breast cancer reveals molecular features of mouse models and relationships to human breast cancer
Source: Breast Cancer Res. 2014 Jun 5;16(3):R59. doi: 10.1186/bcr3672 (PMC4078930; doi:10.1186/bcr3672)
Supplement: Additional file 3 — Fold change values organized by mouse tumor model type comparing the mouse model to normal mammary gland. [file bcr3672-S3.zip › Additional_File_3/Myc_vs_NMLmammary/AdditionalFile71_Myc_vs_NMLmammary/Myc_VS_NMLmammary_SAM.txt]

Current settings
Input parameters
Data type?								Two class unpaired
Array or Seq data?								array
Arrays centered?								FALSE
Delta								2.117867456
Minimum fold change								0
Test statistic								standard
Are data are log scale?								TRUE
Number of permutations								100
Input percentile for exchangeability factor s0								Automatic choice
Number of neighbors for KNN								10
Seed for Random number generator								82022654
Computed values
Estimate of pi0 (proportion of null genes)								0.349
s0 percentile								0
False Discovery Rate (%)								0
List of Significant Genes for Delta = 2.118
Positive genes (1659) Upregulated in Myc tumors compared to NML mammary gland
	Row	Gene ID	Gene Name	Score(d)	Numerator(r)	Denominator(s+s0)	Fold Change	q-value(%)
	12201	1437716_x_at	5.358643942	8.511550965	1.404380768	0.164997046	2.647041417	0
	6675	1423569_at	6.024417242	8.41845489	1.604978354	0.190649992	3.041911867	0
	12875	1448205_at	5.652188277	7.912898623	1.550762878	0.195979116	2.929720179	0
	7290	1424278_a_at	5.963701954	7.898414987	1.416853455	0.179384529	2.670025379	0
	15275	1451128_s_at	4.597891075	7.803169511	1.384896685	0.177478739	2.61153255	0
	336	1416076_at	5.403074628	7.752204682	1.520969877	0.196198364	2.869839147	0
	6892	1423813_at	4.50105689	7.708652573	1.436790204	0.186386686	2.707178853	0
	16599	1453683_a_at	4.497238854	7.648842604	1.295233906	0.169337241	2.454167819	0
	2046	1417911_at	5.828481424	7.433896175	1.300978081	0.175006222	2.463958712	0
	893	1416664_at	6.611128602	7.266347897	1.326509678	0.182555212	2.507951898	0
	4517	1421038_a_at	7.206193332	7.265723269	1.543608669	0.212450793	2.915227894	0
	11678	1435945_a_at	7.58615816	7.252227163	1.518601476	0.209397947	2.865131739	0
	2045	1417910_at	6.023425306	7.21300273	1.268069111	0.175803221	2.408390132	0
	509	1416258_at	5.782395834	7.149642576	1.166729659	0.163187131	2.245022119	0
	16621	1453815_at	4.279961723	7.136902216	1.272616057	0.178314907	2.415992636	0
	15742	1451698_at	4.169839838	7.122697847	2.301010227	0.323053185	4.928027228	0
	15095	1450920_at	5.722347378	7.092464998	1.17679466	0.165921814	2.260739338	0
	8212	1425416_s_at	5.434844786	7.076426848	2.148014749	0.303545108	4.432174704	0
	13110	1448466_at	5.625386586	7.066460419	1.188491601	0.168187682	2.279143245	0
	792	1416558_at	5.415051058	7.021267984	1.315548263	0.187366195	2.488969003	0
	9719	1427498_a_at	4.691580502	6.962519464	1.380121015	0.198221495	2.602902037	0
	15373	1451246_s_at	4.896754393	6.924039263	1.411023031	0.203786111	2.659256668	0
	14147	1449705_x_at	5.868639031	6.893712606	1.108662384	0.160822252	2.156456155	0
	95	1415811_at	4.964118894	6.885191609	1.246276313	0.181008225	2.372283309	0
	7162	1424128_x_at	5.022873265	6.879823878	1.38504645	0.201320045	2.611803664	0
	15463	1451358_a_at	5.038394722	6.828124277	1.337168611	0.195832495	2.526549789	0
	1501	1417323_at	5.458270169	6.7738353	2.087100638	0.308112103	4.248933127	0
	6269	1423093_at	4.632621169	6.718792935	1.057131596	0.157339511	2.080790325	0
	2147	1418027_at	4.822279881	6.716150428	1.251306333	0.186313029	2.380568814	0
	13261	1448627_s_at	6.620329712	6.698485278	1.301984221	0.194369946	2.465677683	0
	2950	1418919_at	4.978112845	6.663420414	1.1216456	0.168328806	2.175950293	0
	1479	1417299_at	4.069064667	6.646940834	1.044881388	0.157197335	2.063196725	0
	9159	1426652_at	5.609841428	6.601447925	1.098947776	0.166470718	2.141984107	0
	3802	1420029_at	4.158519285	6.588670926	1.302496575	0.197687301	2.466553492	0
	1625	1417458_s_at	6.645392408	6.567008594	1.050408009	0.159952282	2.071115498	0
	17356	1459546_s_at	5.108224218	6.491325872	1.387173322	0.213696454	2.615656917	0
	16474	1452917_at	6.107254794	6.462754104	0.909861006	0.140785336	1.878864474	0
	4945	1421546_a_at	4.74102939	6.457125136	1.256134146	0.194534583	2.388548459	0
	15175	1451013_at	5.158685069	6.448234941	1.036706204	0.16077364	2.051538465	0
	1964	1417821_at	6.398563123	6.43330592	1.35816493	0.211114619	2.563588902	0
	11146	1433892_at	4.718760249	6.410220687	1.32493023	0.206690268	2.50520772	0
	2146	1418026_at	5.064131997	6.396207386	1.210944028	0.189322196	2.314890621	0
	9160	1426653_at	5.445898556	6.383789396	1.1191104	0.175305031	2.172129925	0
	16137	1452242_at	4.953496801	6.369448771	1.097844699	0.172361022	2.140346983	0
	2459	1418369_at	6.398279169	6.356530289	1.098721792	0.172849297	2.141648613	0
	5579	1422286_a_at	6.119801901	6.351507821	0.885813762	0.139465114	1.847806595	0
	11410	1434790_a_at	5.674551052	6.344271115	0.963849613	0.151924405	1.95050759	0
	3801	1420028_s_at	5.883906054	6.339861708	1.037379692	0.163628126	2.0524964	0
	11889	1436872_at	4.345539437	6.321056562	1.124120143	0.177837381	2.179685735	0
	1624	1417457_at	6.610245254	6.305376209	1.032393301	0.163732229	2.045414597	0
	3274	1419276_at	5.008359196	6.280780454	1.377598523	0.219335564	2.598354948	0
	1965	1417822_at	6.451488893	6.277821261	1.320394372	0.21032685	2.497343673	0
	8325	1425581_s_at	6.647043222	6.267940907	1.120474006	0.178762695	2.174183948	0
	10166	1428306_at	8.106173892	6.203742516	1.238016918	0.199559688	2.358740844	0
	1020	1416802_a_at	5.989763831	6.19923996	1.052572811	0.169790622	2.074225593	0
	17041	1455834_x_at	4.088516849	6.19519014	1.093322285	0.176479214	2.133648146	0
	1173	1416961_at	6.10443555	6.188019939	1.084344217	0.175232825	2.120411422	0
	17006	1455731_at	6.183291362	6.186185819	0.902816309	0.145940703	1.869712319	0
	379	1416120_at	6.252654267	6.176758494	1.06299841	0.172096482	2.089269223	0
	820	1416586_at	5.174812402	6.168910786	1.11570531	0.180859369	2.167009248	0
	10389	1429294_at	5.228871344	6.15139426	1.054696768	0.171456539	2.077281549	0
	151	1415875_at	3.167018736	6.139814232	0.757561517	0.123385088	1.690630657	0
	16482	1452954_at	6.665762665	6.12833525	1.143344127	0.186566838	2.208924528	0
	7097	1424055_at	5.219398605	6.105489184	0.778588788	0.127522753	1.715452035	0
	9329	1426908_at	6.856784284	6.103199666	1.098397575	0.179970775	2.141167375	0
	9270	1426817_at	5.98487869	6.077317524	1.094664641	0.180122996	2.135634324	0
	1334	1417137_at	4.145930262	6.064632702	0.857931092	0.141464642	1.812437306	0
	10087	1428105_at	4.835815602	6.050812428	1.071916799	0.177152541	2.102224578	0
	13641	1449061_a_at	6.037983336	6.04523969	1.051373183	0.173917535	2.072501554	0
	7481	1424511_at	5.82106657	6.03408623	1.008129117	0.167072375	2.011301159	0
	1181	1416969_at	4.151663941	6.019430181	1.042026818	0.173110542	2.059118444	0
	2024	1417887_at	4.40983984	6.012685601	0.758019849	0.126070096	1.691167842	0
	2381	1418281_at	5.952773847	5.972954276	1.064912893	0.178289142	2.092043563	0
	13767	1449207_a_at	5.031969876	5.964073017	1.059906814	0.177715264	2.084796856	0
	13391	1448777_at	5.830241131	5.961576724	0.919271448	0.154199382	1.891160028	0
	99	1415815_at	3.295189139	5.95114693	0.725968591	0.121988013	1.654010727	0
	12803	1448127_at	6.735670006	5.942780192	0.907869364	0.152768458	1.876272489	0
	16449	1452787_a_at	7.168056309	5.929794858	0.985495678	0.166193891	1.979993477	0
	3470	1419485_at	6.007376681	5.920509286	1.362417225	0.230118248	2.571156141	0
	10086	1428104_at	5.550538982	5.91821232	1.035073657	0.174896337	2.049218267	0
	583	1416335_at	8.440047853	5.906680767	0.922855965	0.15623935	1.895864642	0
	1618	1417450_a_at	5.069737385	5.903718231	0.960309119	0.162661747	1.945726751	0
	559	1416310_at	4.544228257	5.892359092	1.206229072	0.20471072	2.307337542	0
	13761	1449200_at	5.626784057	5.889061697	0.794932708	0.134984612	1.734996446	0
	12522	1438852_x_at	6.093927882	5.887304624	1.09363185	0.185761044	2.134106022	0
	16196	1452337_at	4.176662349	5.868477964	0.832509744	0.141861271	1.780780554	0
	11398	1434748_at	4.683616667	5.864717919	0.973571796	0.16600488	1.963696263	0
	3471	1419486_at	6.141673156	5.856660772	1.312950078	0.22418066	2.48449059	0
	7153	1424118_a_at	5.143852843	5.853956346	1.004010471	0.17150973	2.005567428	0
	11147	1433893_s_at	5.052049904	5.840576615	1.284248509	0.219883856	2.435551532	0
	502	1416251_at	6.897293572	5.839863195	1.092217553	0.187027935	2.132014948	0
	9261	1426807_at	3.901533602	5.836385904	1.03883966	0.177993655	2.054574522	0
	94	1415810_at	5.447076286	5.834936341	1.067640483	0.182973801	2.096002566	0
	4679	1421226_at	4.907348169	5.831286987	0.796956967	0.136669138	1.737432545	0
	12666	1439399_a_at	6.744061326	5.826892241	0.964709482	0.165561579	1.95167047	0
	9455	1427094_at	5.836726955	5.820491068	0.98960019	0.170020051	1.985634642	0
	11598	1435627_x_at	6.170511652	5.819258084	0.968684608	0.166461874	1.957055417	0
	10390	1429295_s_at	5.580669981	5.814585577	1.028744387	0.176924799	2.040247801	0
	7174	1424144_at	6.010985029	5.809751375	1.009787176	0.173809017	2.013614033	0
	6920	1423847_at	4.514648508	5.789888533	0.950523656	0.164169595	1.932573998	0
	14143	1449698_at	2.54677713	5.774305254	0.949956924	0.164514497	1.931814976	0
	154	1415878_at	6.722327044	5.761805047	0.840450599	0.145865851	1.790609318	0
	6268	1423092_at	5.446271928	5.733760797	0.893675687	0.155862046	1.857903651	0
	11085	1433674_a_at	6.998957825	5.7273655	0.974556405	0.170157886	1.965036902	0
	12171	1437630_at	6.144738791	5.721819876	0.624912266	0.109215648	1.542117042	0
	16570	1453528_at	3.972959956	5.72165815	1.089124833	0.190351259	2.127449422	0
	6788	1423700_at	5.392798751	5.714305602	0.800465852	0.140081037	1.741663426	0
	15877	1451884_a_at	5.355742783	5.710302703	0.86393097	0.151293375	1.819990564	0
	214	1415945_at	5.983072836	5.690127666	1.010991637	0.177674684	2.015295839	0
	6856	1423774_a_at	5.041230699	5.673783117	0.95223907	0.167831419	1.934873262	0
	11560	1435415_x_at	6.104361436	5.672009838	1.022658712	0.180299178	2.031659614	0
	2785	1418727_at	5.690218111	5.671245439	0.756007462	0.133305368	1.68881051	0
	12970	1448314_at	6.4099304	5.670003188	0.929440422	0.163922381	1.904537141	0
	11093	1433689_s_at	7.335026684	5.662226062	0.952739421	0.168262343	1.935544425	0
	11086	1433675_at	6.866560704	5.638377036	0.959951966	0.170253241	1.945245128	0
	16130	1452232_at	6.470168932	5.634568077	1.058772936	0.187906672	2.083158966	0
	17712	1460746_at	3.409543554	5.630293934	1.22468827	0.217517644	2.337049465	0
	9844	1427698_at	4.47405658	5.62648632	1.048653238	0.186377995	2.068597901	0
	291	1416030_a_at	6.683306296	5.618656912	0.848891998	0.151084505	1.80111712	0
	2299	1418194_at	5.321002897	5.613911162	0.822315035	0.146478099	1.768241143	0
	2062	1417930_at	5.260170729	5.607018884	0.8230477	0.146788823	1.769139363	0
	3588	1419620_at	4.671294116	5.6038399	0.81263912	0.145014693	1.756421525	0
	12894	1448226_at	6.179782292	5.592943825	1.02441121	0.183161362	2.03412905	0
	2300	1418195_at	5.045583663	5.587219907	0.829387649	0.14844371	1.776930985	0
	15152	1450986_at	6.945180518	5.583006915	0.803865189	0.143984272	1.745772042	0
	979	1416757_at	5.321941467	5.577874544	0.972155988	0.174287891	1.961770108	0
	12636	1439269_x_at	6.308540179	5.554637356	0.875612246	0.157636258	1.834786562	0
	12102	1437428_x_at	5.544737486	5.551535577	0.753174371	0.135669557	1.685497364	0
	6801	1423714_at	5.628872134	5.549295736	0.827889208	0.149188158	1.775086352	0
	16063	1452119_at	5.71823868	5.522431333	0.834805457	0.15116629	1.783616507	0
	2291	1418184_at	4.876459218	5.506765855	0.921949747	0.167421273	1.894674143	0
	292	1416031_s_at	6.493277156	5.506747799	0.842324324	0.152962212	1.792936413	0
	11737	1436242_a_at	5.677752628	5.491389489	0.620289473	0.112956743	1.537183582	0
	16115	1452200_at	6.004771455	5.485348768	0.823175089	0.150067958	1.769295583	0
	16062	1452118_at	5.757723986	5.478152985	0.833369427	0.152125987	1.781842015	0
	289	1416028_a_at	6.52993899	5.476299065	0.712570621	0.130119011	1.638721422	0
	5699	1422430_at	5.186263059	5.467233953	0.971293186	0.177657147	1.960597225	0
	6857	1423775_s_at	5.28799936	5.453421797	0.9340906	0.171285229	1.910685858	0
	17018	1455791_at	3.920119447	5.452661975	1.344862018	0.246643204	2.540059018	0
	450	1416196_at	2.394808331	5.445249689	0.715503962	0.131399661	1.642056721	0
	16773	1454703_x_at	6.063965032	5.43616229	0.992825124	0.182633459	1.990078202	0
	13490	1448884_at	6.491200713	5.431353125	0.66310835	0.122088978	1.583490651	0
	11313	1434437_x_at	6.296346403	5.414475715	1.022329545	0.188814134	2.031196122	0
	16195	1452334_at	4.489222984	5.405016592	0.998310283	0.184700688	1.997658926	0
	7173	1424143_a_at	6.659164741	5.401930363	0.9113576	0.168709617	1.880814544	0
	3569	1419598_at	5.289179805	5.392523788	1.20476849	0.22341459	2.305002779	0
	558	1416309_at	5.736108282	5.387792179	0.996714863	0.184995046	1.995451015	0
	5725	1422460_at	5.895694664	5.366785598	0.875579337	0.163147814	1.83474471	0
	13269	1448638_at	4.465336403	5.364308624	0.767060769	0.142993408	1.701799141	0
	1016	1416798_a_at	5.831745473	5.358401693	0.926787506	0.172959692	1.901038178	0
	3570	1419599_s_at	5.833918262	5.354757978	1.156537568	0.215983164	2.229217784	0
	7882	1425006_a_at	5.647376496	5.349728608	0.711833871	0.13305981	1.63788478	0
	11206	1434079_s_at	5.956262127	5.348777913	0.831643428	0.155482886	1.779711544	0
	6736	1423643_at	6.748918675	5.339766014	0.737797699	0.138170417	1.667628229	0
	12175	1437658_a_at	6.336980819	5.327366143	0.965900647	0.181309229	1.953282538	0
	6888	1423809_at	5.716020954	5.326128464	0.801537115	0.15049151	1.742957165	0
	8932	1426353_at	6.145641528	5.322481078	0.753165036	0.141506381	1.685486458	0
	9021	1426473_at	5.938545374	5.319338207	0.748656778	0.140742466	1.680227725	0
	14468	1450157_a_at	5.220049515	5.30832267	0.9438133	0.177798781	1.923605958	0
	4234	1420708_at	3.998966186	5.302897293	0.895082833	0.168791282	1.859716658	0
	8466	1425769_x_at	5.079388088	5.292436431	0.651340182	0.123070006	1.570626541	0
	7938	1425072_at	4.845728557	5.290073886	0.986952747	0.186566912	1.981994209	0
	622	1416376_at	5.855624595	5.287918696	0.845687956	0.159928321	1.797121508	0
	11833	1436707_x_at	5.512628026	5.281876745	0.806603858	0.152711602	1.749089191	0
	3386	1419397_at	5.766149041	5.280917372	0.838489438	0.158777231	1.788176866	0
	15745	1451702_at	3.298316431	5.277054119	0.617354055	0.116988388	1.53405909	0
	8543	1425860_x_at	5.401459555	5.273084466	0.575852866	0.109206077	1.490558364	0
	3804	1420031_at	2.148391816	5.270390451	0.804464155	0.152638436	1.746496989	0
	15067	1450886_at	4.365616893	5.268964384	0.896526654	0.170152347	1.861578759	0
	2581	1418499_a_at	4.242572348	5.267951258	1.159927832	0.220185756	2.234462499	0
	10959	1432538_a_at	5.272870324	5.263252664	0.72659308	0.138050199	1.654726842	0
	17110	1456006_at	4.968906353	5.26230113	0.885114501	0.168199136	1.846911198	0
	16658	1453986_at	4.715165896	5.260687838	0.853918849	0.16232076	1.807403785	0
	16025	1452073_at	3.263740008	5.254337401	0.964162961	0.183498487	1.95093128	0
	12363	1438287_x_at	4.038419503	5.249922152	1.213776065	0.231198869	2.319439258	0
	3524	1419549_at	6.610320309	5.242753465	1.880614227	0.358707355	3.682318015	0
	15476	1451374_x_at	5.086385648	5.227046215	0.606620826	0.11605423	1.522688488	0
	15511	1451417_at	4.784075047	5.213796561	0.911797817	0.17488174	1.881388533	0
	15157	1450993_at	4.61697466	5.206140918	0.707025738	0.135806108	1.632435215	0
	2192	1418074_at	4.047225934	5.195238658	1.066229761	0.205232104	2.093954016	0
	968	1416746_at	6.488703348	5.193838138	0.905197322	0.174282929	1.872800626	0
	7520	1424555_at	4.763173713	5.188975923	0.667197432	0.12857979	1.587985162	0
	12284	1438009_at	7.957533456	5.176335691	1.01477131	0.196040475	2.020582573	0
	5710	1422441_x_at	7.165297026	5.172608784	0.756111384	0.146176024	1.688932165	0
	2071	1417940_s_at	4.797667049	5.16728153	0.860207887	0.166472038	1.81529987	0
	12955	1448294_at	6.06299977	5.165117133	0.837116497	0.162071154	1.786475956	0
	10698	1431349_at	6.165826558	5.160134233	0.851989101	0.165109872	1.804987819	0
	7573	1424620_at	6.498073927	5.159682824	0.709004338	0.137412388	1.634675572	0
	1868	1417719_at	5.822058771	5.156775553	0.803749404	0.155862786	1.745631939	0
	15944	1451976_s_at	3.433314412	5.148978873	0.842364098	0.163598282	1.792985844	0
	12853	1448180_a_at	6.791666132	5.142337179	0.681493451	0.132526014	1.603799119	0
	13011	1448357_at	7.306187744	5.141230476	0.708534326	0.137814153	1.634143102	0
	6981	1423920_at	5.023970428	5.14097236	0.791287849	0.153917935	1.730618643	0
	9440	1427076_at	7.208775603	5.129511047	0.904521952	0.176336876	1.871924116	0
	11841	1436730_at	4.320500735	5.120145627	0.77239359	0.150853832	1.708101362	0
	194	1415922_s_at	7.423627184	5.103100819	0.820943406	0.160871485	1.766560803	0
	8467	1425770_at	4.34359369	5.097797155	0.795997972	0.156145478	1.736278014	0
	839	1416605_at	7.260664122	5.09681542	0.778686085	0.152778945	1.715567731	0
	7470	1424495_a_at	5.456295859	5.091452547	0.55625641	0.109252989	1.470448656	0
	1480	1417300_at	6.865465032	5.090643575	1.292439449	0.253885276	2.449418771	0
	912	1416686_at	4.26103482	5.080787242	1.160956737	0.22849938	2.236056647	0
	7717	1424796_at	3.927231	5.079037925	0.687212785	0.135303732	1.610169743	0
	12055	1437309_a_at	6.687595614	5.071803411	0.723576789	0.142666569	1.651270863	0
	5708	1422439_a_at	7.008485032	5.069732812	0.740763123	0.146114825	1.671059523	0
	13256	1448622_at	6.849172927	5.069655561	0.621334579	0.122559525	1.53829754	0
	7023	1423969_at	6.143206277	5.064413993	0.731573449	0.144453722	1.660449043	0
	16978	1455615_at	4.314179004	5.062665707	0.728783488	0.14395252	1.65724108	0
	17150	1456117_at	6.463000181	5.061528341	0.761005224	0.150350877	1.694671007	0
	11588	1435561_at	4.912076684	5.05726498	0.778171914	0.153872086	1.714956418	0
	11569	1435448_at	5.644500607	5.056173123	0.83235542	0.164621622	1.780590076	0
	3076	1419058_at	5.356442056	5.043516817	0.734069007	0.145547053	1.663323755	0
	11477	1435057_x_at	5.352131076	5.039773253	0.723045278	0.143467819	1.650662621	0
	10857	1432013_a_at	4.406510016	5.038889657	0.742816702	0.147416743	1.673439857	0
	17031	1455814_x_at	6.641978871	5.036587863	0.699039916	0.13879236	1.623424077	0
	11570	1435449_at	5.275326204	5.032811337	0.83445962	0.165803875	1.783188997	0
	9235	1426767_at	5.076492233	5.028643335	0.641572897	0.127583695	1.560029053	0
	1522	1417347_at	4.549075562	5.027049968	1.069702431	0.212789297	2.099000384	0
	3494	1419513_a_at	4.570343536	5.024927722	0.952916596	0.189637871	1.935782141	0
	3531	1419557_a_at	5.186531524	5.021118225	0.627566823	0.12498547	1.544957148	0
	12374	1438320_s_at	7.097490632	5.019650014	0.806370865	0.160642846	1.748806739	0
	15508	1451414_at	5.063245057	5.01640725	0.879004102	0.175225826	1.839105321	0
	6440	1423293_at	6.443727243	5.016370266	0.688333977	0.137217538	1.611421575	0
	11183	1434012_at	5.392772409	5.01292151	0.665148435	0.132686784	1.585731416	0
	13735	1449171_at	4.988190945	5.011058335	0.863229113	0.17226483	1.819105371	0
	8919	1426334_a_at	4.585361169	5.005927629	0.876688225	0.175130024	1.836155478	0
	13012	1448358_s_at	7.452311912	5.005214234	0.685420752	0.136941342	1.608170925	0
	7785	1424882_a_at	4.228240616	5.004641606	1.135441346	0.226877654	2.196857582	0
	12680	1439436_x_at	5.889711762	4.999941761	0.848429946	0.169687966	1.800540369	0
	1730	1417571_at	6.084808761	4.999639158	0.630807188	0.126170543	1.548431098	0
	6542	1423417_at	6.105402909	4.981629393	0.884502826	0.177552916	1.846128308	0
	913	1416687_at	4.835861055	4.975471778	1.159662113	0.23307581	2.234050988	0
	5727	1422462_at	4.824122181	4.975206222	0.813306397	0.163471897	1.757234095	0
	11911	1436922_at	4.133717689	4.974302927	0.871133113	0.175126671	1.829098937	0
	4587	1421115_a_at	5.620002852	4.972017551	0.474680593	0.095470418	1.389610532	0
	14421	1450100_a_at	5.096592386	4.969735738	0.767726658	0.154480378	1.702584802	0
	4805	1421380_at	2.922634171	4.961095681	0.641010116	0.129207368	1.55942062	0
	15282	1451136_a_at	6.344239355	4.960478186	0.543110136	0.109487456	1.457110346	0
	15220	1451065_a_at	6.375419917	4.947208194	0.7420637	0.149996457	1.672566648	0
	8975	1426410_at	4.574275009	4.94378584	0.937214812	0.189574315	1.914828006	0
	10970	1432849_at	4.826171835	4.941276808	0.713133815	0.14432177	1.639361265	0
	15628	1451558_at	5.440956169	4.937476549	0.710283702	0.14385561	1.636125825	0
	12324	1438168_x_at	6.634405338	4.931847012	0.690560692	0.140020704	1.613910631	0
	3167	1419152_at	3.421818111	4.929443227	0.80669492	0.163648283	1.749199596	0
	915	1416689_at	5.557174695	4.92437112	0.714789062	0.14515337	1.641243232	0
	6600	1423481_at	5.430003929	4.92406081	0.642514998	0.130484781	1.561048107	0
	10059	1428069_at	5.77562099	4.920586154	0.947012303	0.192459246	1.927876056	0
	17662	1460675_at	6.656847178	4.919957005	0.714728802	0.145271351	1.641174681	0
	7943	1425077_at	3.759486794	4.910263379	0.827516039	0.168527831	1.774627265	0
	1336	1417139_at	4.764177875	4.906758834	0.640985111	0.130633099	1.559393591	0
	840	1416606_s_at	7.488838043	4.906210093	0.746363743	0.152126331	1.677559274	0
	1731	1417572_at	5.171117751	4.899902144	0.702825387	0.143436617	1.627689355	0
	16668	1454011_a_at	5.588855261	4.895731489	0.76027825	0.155294107	1.693817277	0
	17667	1460683_at	3.616429875	4.890011474	0.766663123	0.156781457	1.701330143	0
	7581	1424630_a_at	4.600710088	4.880146112	0.874121387	0.179117872	1.8328915	0
	3862	1420186_at	2.539869003	4.87961323	0.952083012	0.195114442	1.934663975	0
	14167	1449764_x_at	2.767141556	4.872820959	0.966523937	0.198349979	1.9541266	0
	10235	1428577_at	3.653499172	4.869240305	0.667654828	0.137116837	1.588488701	0
	17623	1460581_a_at	8.476020531	4.868670005	0.521557984	0.107125351	1.43550463	0
	16089	1452151_at	4.69247755	4.866133123	0.856283283	0.175967912	1.810368369	0
	17505	1460314_s_at	4.73826205	4.862506478	0.715242253	0.147093326	1.641758873	0
	11342	1434538_x_at	6.527592119	4.861502634	0.547333205	0.112585191	1.46138186	0
	3793	1419998_at	2.89160778	4.85821108	0.790220134	0.162656608	1.729338314	0
	3861	1420185_at	2.491193699	4.856696808	0.969292568	0.199578563	1.957880305	0
	15200	1451043_at	4.21602203	4.855914311	0.754998403	0.155480174	1.687629724	0
	14295	1449946_a_at	4.929743745	4.854201162	0.595384907	0.12265353	1.510875629	0
	3172	1419157_at	6.397812445	4.847062064	0.767725529	0.15838987	1.70258347	0
	3223	1419218_at	4.157882951	4.840543857	0.672159186	0.138860261	1.593456003	0
	5793	1422537_a_at	7.612732057	4.830177502	0.904954078	0.187354208	1.872484892	0
	5424	1422114_at	3.665057761	4.828808385	0.84067828	0.174096426	1.790891927	0
	12520	1438850_at	3.076527256	4.823064309	1.504837112	0.312008511	2.837926278	0
	1477	1417297_at	6.148204714	4.820721737	0.869568478	0.180381388	1.827116313	0
	1677	1417514_at	4.52092253	4.817396027	0.820635019	0.170348258	1.766183227	0
	4615	1421145_at	4.358463978	4.811301658	0.719118572	0.149464453	1.64617598	0
	7942	1425076_at	5.088898059	4.810071743	0.638586694	0.132760326	1.556803322	0
	9166	1426662_at	7.298026861	4.806740728	0.918433678	0.191072024	1.890062154	0
	3790	1419989_at	3.688342344	4.802422621	0.603236743	0.125610924	1.519120954	0
	5709	1422440_at	7.101133073	4.801135557	0.726761876	0.151372913	1.654920457	0
	12819	1448144_at	6.992232227	4.80001866	0.676777435	0.140994751	1.59856503	0
	2070	1417939_at	4.333450572	4.79935988	0.78338868	0.163227743	1.721168903	0
	13001	1448346_at	6.664401729	4.797773896	0.779014966	0.162370087	1.715958861	0
	12521	1438851_x_at	3.45513526	4.796135336	1.499068393	0.312557567	2.826601285	0
	12173	1437651_a_at	6.132456024	4.792428591	0.768202954	0.160295128	1.703146992	0
	16582	1453596_at	6.006796252	4.78965514	1.031541097	0.215368553	2.044206721	0
	13503	1448899_s_at	5.081213593	4.788486035	0.785608137	0.164061904	1.723818805	0
	16078	1452136_at	6.513256562	4.782129168	1.182673368	0.247311046	2.269970216	0
	11368	1434624_x_at	5.257355149	4.779882127	0.984013146	0.205865567	1.977959856	0
	14467	1450156_a_at	5.220952372	4.769624473	0.864054683	0.181157801	1.820146636	0
	8507	1425815_a_at	5.619207196	4.76431237	0.869739231	0.18255294	1.827332578	0
	5343	1422016_a_at	4.540875097	4.760879636	0.854827632	0.179552456	1.808542664	0
	12029	1437226_x_at	7.503557693	4.755304047	0.84513728	0.177725183	1.796435678	0
	13358	1448740_at	6.499353871	4.750488122	0.862641466	0.181590069	1.818364553	0
	2860	1418818_at	7.310976483	4.750188042	1.865435646	0.392707747	3.643779469	0
	17109	1456005_a_at	6.205864256	4.749143035	0.812160907	0.171012096	1.755839417	0
	12445	1438571_at	3.434722644	4.746857322	0.898289641	0.189238812	1.863855016	0
	14464	1450150_a_at	8.571892789	4.745785771	0.503197012	0.106030284	1.417350934	0
	17049	1455867_at	5.260411362	4.744651622	0.903036614	0.190327275	1.869997854	0
	9262	1426808_at	7.863246328	4.737299496	1.037152871	0.218933355	2.052173732	0
	6555	1423430_at	6.277221118	4.736565862	0.738797099	0.155977373	1.668783848	0
	654	1416410_at	6.064752874	4.732672209	0.572887676	0.121049515	1.487497946	0
	13064	1448414_at	4.84976827	4.731071077	0.769925888	0.162738178	1.705182185	0
	8341	1425601_a_at	6.070898623	4.730688613	0.742399718	0.156932696	1.67295625	0
	7665	1424731_at	5.554074599	4.730615316	0.663540589	0.140265176	1.583965145	0
	12791	1448113_at	5.727992294	4.730353747	0.851761741	0.180063012	1.804703386	0
	1767	1417608_a_at	9.139666279	4.72979509	0.569171819	0.120337522	1.483671622	0
	6944	1423877_at	5.603145257	4.72361633	0.749167252	0.15860036	1.680822351	0
	11297	1434366_x_at	6.99966977	4.720973977	0.956960556	0.202704052	1.941215866	0
	9753	1427541_x_at	5.246302095	4.718868001	0.89740888	0.19017461	1.862717485	0
	16905	1455245_x_at	8.46658872	4.717120582	0.495175526	0.104974108	1.409492231	0
	16181	1452310_at	6.17426897	4.716383888	0.623607265	0.132221482	1.54072274	0
	11311	1434434_s_at	6.256586453	4.713266254	0.642424553	0.13630135	1.560950245	0
	8103	1425273_s_at	4.269220765	4.711587276	0.98035001	0.208072132	1.972944003	0
	431	1416177_at	6.810961879	4.706646777	0.600889593	0.1276683	1.516651474	0
	9131	1426620_at	4.309884346	4.697809466	0.803859413	0.171113669	1.745765053	0
	7141	1424105_a_at	5.115995724	4.696223122	0.731019843	0.155661225	1.659812001	0
	10773	1431715_a_at	5.789743199	4.695800349	0.742761689	0.158175739	1.673376046	0
	11836	1436716_at	4.47423271	4.695341288	0.780744016	0.166280568	1.718016647	0
	9125	1426612_at	6.227476802	4.69454723	0.698049536	0.148693687	1.622310014	0
	12398	1438390_s_at	5.367687935	4.691427534	0.748834636	0.15961765	1.68043488	0
	13843	1449293_a_at	5.295533972	4.690089765	0.870539865	0.185612623	1.82834695	0
	8404	1425685_at	4.108580605	4.686257756	0.81358832	0.173611517	1.757577516	0
	6599	1423480_at	5.819954296	4.675299567	0.680706075	0.145596248	1.602924057	0
	16363	1452598_at	5.342414755	4.675018338	0.794673229	0.169982912	1.734684423	0
	9497	1427161_at	5.135836993	4.671342557	0.852893118	0.18257987	1.806119209	0
	13798	1449243_a_at	8.571932973	4.666602847	0.541494611	0.116036146	1.455479592	0
	3594	1419627_s_at	5.379627406	4.663444065	1.182670397	0.253604499	2.269965541	0
	11187	1434027_at	4.210252139	4.661267675	0.663962392	0.142442451	1.584428319	0
	16102	1452174_at	5.371095742	4.660505103	0.624475872	0.133993174	1.541650645	0
	15325	1451191_at	8.113198105	4.658372727	1.567146206	0.336414945	2.963179877	0
	943	1416719_a_at	8.677779077	4.656636534	0.547659588	0.117608403	1.461712509	0
	3269	1419269_at	4.167763083	4.655142588	0.708681554	0.152236272	1.634309876	0
	15845	1451832_at	4.421401114	4.653439354	0.661529705	0.142159305	1.581758891	0
	13107	1448462_at	6.361602233	4.651896357	0.559851829	0.120349162	1.474117811	0
	11693	1436000_a_at	5.164438764	4.649778082	0.829136027	0.178317333	1.776621095	0
	1264	1417063_at	7.404754944	4.641655375	0.936913357	0.20184897	1.91442794	0
	1010	1416790_a_at	6.490183328	4.640003207	0.544064696	0.117255241	1.458074763	0
	16322	1452534_a_at	6.067534805	4.639633633	0.837951931	0.180607349	1.787510766	0
	9787	1427589_at	4.73653931	4.638470471	0.931841859	0.20089421	1.907709975	0
	2997	1418969_at	5.364395616	4.636061557	0.805863004	0.173824915	1.748191228	0
	5773	1422513_at	4.368858206	4.627961453	0.65918491	0.142435264	1.579190165	0
	12578	1438988_x_at	6.412936568	4.625882458	0.703044948	0.15198072	1.627937089	0
	10030	1428020_at	4.235396803	4.624659341	0.793949217	0.171677341	1.733814096	0
	10113	1428144_at	5.151404107	4.623813298	0.616642961	0.133362426	1.53330315	0
	2069	1417938_at	5.066574036	4.620505729	0.745881851	0.161428617	1.676999026	0
	1998	1417858_at	6.754562944	4.618744021	0.926424776	0.200579372	1.900560269	0
	12494	1438723_a_at	8.580746171	4.615836436	0.549964085	0.119147221	1.464049249	0
	895	1416666_at	6.959885029	4.615455383	1.254326711	0.27176662	2.385557915	0
	1847	1417691_at	6.344601013	4.611607572	0.484304797	0.105018649	1.398911598	0
	7008	1423948_at	6.657987841	4.608981065	0.659036687	0.142989671	1.579027927	0
	17520	1460334_at	5.806901492	4.606533399	0.548743512	0.119122877	1.462811133	0
	8082	1425245_a_at	5.775125807	4.596918135	0.790548439	0.171973573	1.729731893	0
	8044	1425197_at	4.743327214	4.596463209	0.782637128	0.170269421	1.720272517	0
	3211	1419205_x_at	4.884711544	4.595230592	0.595479406	0.129586404	1.510974597	0
	10720	1431419_at	5.431633486	4.594070395	0.731010054	0.159120342	1.659800738	0
	13042	1448389_at	5.63297755	4.593670204	0.565416899	0.123086089	1.479815073	0
	10969	1432848_a_at	6.096629318	4.588636427	0.582197996	0.126878214	1.497128439	0
	9361	1426958_at	6.294151368	4.588590548	0.911597922	0.198666216	1.881127872	0
	4233	1420707_a_at	4.825569532	4.584889674	0.715438505	0.156042687	1.64198222	0
	4173	1420638_at	5.65129032	4.582682395	0.735056057	0.160398647	1.664462142	0
	3222	1419217_at	4.921715539	4.581505396	0.53958497	0.117774601	1.453554303	0
	14638	1450372_a_at	8.326909828	4.579527185	0.562717643	0.122876799	1.477048955	0
	1323	1417125_at	7.308518809	4.578551271	0.658325918	0.143784765	1.578250183	0
	17698	1460727_at	5.432885719	4.578197436	0.512353235	0.111911564	1.426374914	0
	13684	1449116_a_at	6.240598771	4.57673165	0.654995281	0.143114198	1.574610802	0
	13290	1448660_at	6.068540248	4.57255699	1.072760363	0.234608418	2.103454138	0
	427	1416172_at	6.856735179	4.571672314	0.552794555	0.120917362	1.466924434	0
	5972	1422739_at	4.824284648	4.569048146	0.614065564	0.134396825	1.530566326	0
	17258	1456497_x_at	8.486695123	4.567183277	0.553176262	0.121119786	1.467312603	0
	3597	1419630_a_at	5.95572523	4.563198839	0.735331558	0.161143878	1.664780022	0
	7868	1424986_s_at	5.419584504	4.56049969	0.697347697	0.15291037	1.621520988	0
	9725	1427506_at	4.792589849	4.55992909	0.847066664	0.185763122	1.798839743	0
	11822	1436684_a_at	5.063768871	4.559405238	0.639696094	0.140302531	1.55800093	0
	14352	1450014_at	3.502252416	4.559106681	1.382636954	0.30326927	2.607445239	0
	13841	1449291_a_at	4.677724115	4.553708127	0.623767034	0.136980021	1.540893374	0
	815	1416581_at	6.325813884	4.547030952	0.518438373	0.1140169	1.432403921	0
	1521	1417346_at	6.44260132	4.54628948	0.972460926	0.213902113	1.962184805	0
	8102	1425272_at	4.201405528	4.542526796	1.016028082	0.223670245	2.022343526	0
	12120	1437480_at	4.533234456	4.541580898	0.774106165	0.170448613	1.710130196	0
	12462	1438626_x_at	7.456086071	4.537173014	0.732563346	0.161458103	1.661588741	0
	16152	1452264_at	5.881684577	4.536215307	1.045515265	0.230481843	2.06410343	0
	1704	1417541_at	5.637860132	4.53601585	0.808319375	0.178200298	1.751170279	0
	1578	1417405_at	5.703653206	4.532641526	0.676562118	0.149264422	1.598326469	0
	377	1416118_at	4.958099945	4.524990533	0.806691655	0.178274772	1.749195637	0
	1025	1416807_at	8.233078878	4.522802958	0.562803326	0.124436844	1.477136681	0
	14011	1449481_at	5.297188827	4.522635308	0.657497874	0.14537937	1.577344596	0
	10098	1428117_x_at	5.678303254	4.519216377	0.831689842	0.184034083	1.779768802	0
	8548	1425865_a_at	5.917095077	4.516799907	0.723026878	0.160075029	1.650641569	0
	1554	1417381_at	8.14676428	4.516309661	0.959129228	0.212370121	1.944136112	0
	10356	1429117_at	5.587046437	4.515698485	0.547934858	0.121340001	1.461991433	0
	4512	1421033_a_at	5.915364792	4.511782255	0.653332086	0.144805766	1.572796576	0
	13361	1448743_at	4.675487775	4.507620455	0.773402692	0.171576711	1.709296523	0
	13239	1448604_at	5.030185863	4.507589321	0.753783983	0.167225523	1.686209723	0
	15173	1451010_at	5.754828462	4.50617124	0.648274273	0.143863657	1.567292306	0
	17600	1460460_a_at	6.618381887	4.505358872	0.59188098	0.13137266	1.507210562	0
	10602	1430811_a_at	4.273135093	4.504944354	0.677080629	0.150297224	1.598901017	0
	14020	1449490_at	4.586847535	4.501925541	0.642216321	0.142653697	1.560724961	0
	428	1416173_at	4.797898944	4.501536862	0.740896394	0.164587432	1.671213896	0
	14704	1450450_at	4.017156216	4.500898266	0.669237658	0.148689799	1.590232442	0
	8922	1426337_a_at	3.995080035	4.497959151	0.755820461	0.168036311	1.688591622	0
	4213	1420683_at	6.406224704	4.497325571	1.267417471	0.281815815	2.40730255	0
	6729	1423636_at	4.170541169	4.490404524	0.659857158	0.146948266	1.579926186	0
	3094	1419076_a_at	5.124646359	4.490299416	0.698266461	0.155505546	1.622553964	0
	2030	1417893_at	6.192282787	4.489949113	0.637538688	0.141992408	1.555672836	0
	17458	1460247_a_at	5.281886317	4.489579767	0.796461087	0.177402146	1.736835462	0
	6499	1423358_at	6.334932929	4.486857603	0.572635155	0.12762499	1.487237606	0
	12304	1438096_a_at	6.382706179	4.478726029	0.644815663	0.143973009	1.563539496	0
	14523	1450225_at	3.009008206	4.477889221	0.609940261	0.136211557	1.526196012	0
	2527	1418441_at	4.635064083	4.476829022	1.176234843	0.262738389	2.259862262	0
	1458	1417274_at	6.571160937	4.476073009	0.509690951	0.113870116	1.423745174	0
	15551	1451464_at	4.819535319	4.475010766	0.560313595	0.125209441	1.474589711	0
	9038	1426496_at	6.920910792	4.474277863	0.556642695	0.124409505	1.470842425	0
	15015	1450827_at	2.534499927	4.472754379	0.830032141	0.185575167	1.777724967	0
	14528	1450234_at	5.640505814	4.472226246	0.897937055	0.200780776	1.863399556	0
	8822	1426224_x_at	3.805578613	4.469897954	0.840992702	0.188145839	1.791282279	0
	11965	1437033_a_at	5.504988481	4.466849105	0.799025464	0.178878992	1.739925415	0
	1439	1417252_at	6.347145092	4.465242209	0.565571883	0.126660964	1.479974053	0
	12641	1439356_at	5.074343197	4.462245384	0.616529875	0.138165838	1.533182966	0
	8169	1425363_at	5.698506022	4.461815449	0.718920537	0.161127358	1.645950029	0
	11664	1435873_a_at	9.086039734	4.460750054	0.536477851	0.120266288	1.450427166	0
	10011	1427989_at	4.325675423	4.460523429	0.828735167	0.185793255	1.776127521	0
	11948	1437005_a_at	8.503248227	4.458024964	0.540232764	0.121182086	1.45420712	0
	3846	1420146_at	3.074379591	4.45791243	0.617959627	0.138620854	1.534703147	0
	15854	1451843_a_at	4.613252709	4.456782464	1.037584179	0.232810147	2.052787341	0
	17123	1456043_at	5.148914119	4.454587709	0.636105567	0.142797854	1.554128255	0
	1491	1417313_at	6.361123764	4.451518166	0.538559012	0.120983222	1.452520991	0
	10305	1428838_a_at	4.287561827	4.446820598	0.869202269	0.195466008	1.826652583	0
	3315	1419322_at	4.724537121	4.4446446	0.736532954	0.165712452	1.666166936	0
	8045	1425198_at	4.099015949	4.442417823	0.815443816	0.183558559	1.759839448	0
	3438	1419451_at	5.61212693	4.440935511	0.537008697	0.120922426	1.450960955	0
	9218	1426744_at	5.318140771	4.436768971	0.634373091	0.142980871	1.552263083	0
	16413	1452681_at	6.385009745	4.436523229	0.64961387	0.146424089	1.568748272	0
	16426	1452715_at	4.653694876	4.436508101	0.583417046	0.131503659	1.498394019	0
	16564	1453473_a_at	7.506327602	4.433288142	0.609579173	0.137500463	1.525814072	0
	494	1416243_a_at	8.543597164	4.433191561	0.522974311	0.117967903	1.43691459	0
	7580	1424629_at	5.28796457	4.431296326	0.798286723	0.180147448	1.739034703	0
	10097	1428116_a_at	7.882377085	4.424639435	0.586779374	0.132616314	1.501890231	0
	17671	1460690_at	5.993384216	4.424246963	0.577950835	0.130632589	1.492727513	0
	16852	1455001_x_at	8.670875845	4.4206152	0.559302433	0.126521402	1.473556555	0
	13932	1449390_at	4.330890603	4.4183427	0.597962073	0.135336282	1.513577002	0
	2994	1418966_a_at	4.9875632	4.417153837	0.610252579	0.138155156	1.526526442	0
	17097	1455985_x_at	4.744670547	4.417123539	0.687477297	0.155639137	1.610464989	0
	6541	1423416_at	6.727747641	4.415423835	0.678914349	0.153759724	1.600934573	0
	6286	1423116_at	5.669357132	4.412164105	0.447547748	0.101434973	1.363720272	0
	16326	1452542_x_at	4.903999031	4.409039171	0.616500293	0.13982645	1.533151529	0
	11898	1436887_x_at	5.276148056	4.407495835	0.610687012	0.138556458	1.526986187	0
	3727	1419818_x_at	5.539381467	4.405841034	0.545982357	0.123922391	1.460014156	0
	11968	1437036_at	4.365862044	4.405257455	0.906719232	0.205826615	1.8747773	0
	5185	1421831_at	3.960456234	4.402488309	0.701920383	0.159437194	1.626668624	0
	7330	1424323_at	5.896586514	4.401337495	0.599081832	0.136113586	1.514752232	0
	803	1416569_at	5.976857552	4.400479252	0.539913072	0.122694152	1.453884912	0
	12209	1437726_x_at	7.177780803	4.400231441	0.930520106	0.211470719	1.905962991	0
	9230	1426761_at	5.963779463	4.398113279	0.520796418	0.118413598	1.43474706	0
	17212	1456340_at	4.31272604	4.397116847	0.928043551	0.211057287	1.90269399	0
	12547	1438926_at	4.592399392	4.394485561	1.103040336	0.251005566	2.148069	0
	11969	1437037_x_at	4.367070679	4.393341259	0.851120759	0.193729717	1.803901743	0
	6544	1423419_at	6.1539928	4.391758654	0.706557196	0.160882519	1.631905138	0
	8079	1425242_at	5.227357415	4.38387543	0.512447076	0.116893622	1.426467696	0
	6563	1423440_at	4.672438766	4.381321192	0.728924577	0.166370952	1.657403159	0
	59	1415771_at	8.153763886	4.381124603	0.609829138	0.139194657	1.526078461	0
	1291	1417093_a_at	4.78029497	4.379654344	0.54828008	0.12518798	1.462341315	0
	10804	1431784_a_at	5.595357999	4.37919188	0.652730066	0.14905263	1.572140403	0
	9924	1427864_at	3.201687253	4.376451363	0.51752975	0.118253285	1.431502063	0
	676	1416433_at	5.672927836	4.373660308	0.661044422	0.15114215	1.58122692	0
	17325	1456725_x_at	6.261637348	4.369503458	0.539024485	0.123360581	1.452989709	0
	855	1416621_at	6.310338675	4.36915738	0.460261531	0.105343317	1.375791199	0
	15544	1451456_at	3.371194658	4.366912536	0.755008396	0.172892951	1.687641414	0
	886	1416656_at	7.926280999	4.366795229	0.669082426	0.153220472	1.590061344	0
	11830	1436699_x_at	8.162806054	4.360982584	0.56602707	0.129793472	1.480441076	0
	8085	1425249_a_at	4.055342428	4.358704952	0.751142631	0.172331607	1.683125357	0
	13915	1449370_at	5.817721932	4.357532769	0.817472835	0.187599928	1.762316243	0
	8583	1425918_at	4.592534284	4.355761014	1.051253056	0.241347735	2.072328992	0
	10021	1428004_at	5.713852272	4.354190193	0.553781794	0.127183648	1.467928597	0
	8875	1426286_at	5.705597129	4.348303795	0.519216071	0.119406577	1.433176279	0
	4899	1421493_a_at	4.992066967	4.347896404	0.639304916	0.147037753	1.557578544	0
	11825	1436688_x_at	7.286658817	4.341083221	0.715329605	0.164781362	1.641858282	0
	8172	1425366_a_at	4.943131334	4.338813351	0.628251966	0.144798108	1.54569103	0
	10236	1428578_s_at	3.383021227	4.338680414	0.639525035	0.147400816	1.557816209	0
	17224	1456383_at	7.212793445	4.336488389	0.603321628	0.139126771	1.519210338	0
	6598	1423479_at	6.086571921	4.33579867	0.618824624	0.142724483	1.535623586	0
	10381	1429244_at	5.992406046	4.335127589	0.577845509	0.133293772	1.492618538	0
	14933	1450730_at	5.128764413	4.333658197	0.610875224	0.140960638	1.527185409	0
	15740	1451696_at	4.108527654	4.332393485	0.645563033	0.149008403	1.564349678	0
	1241	1417037_at	5.074643882	4.331973047	0.567375373	0.130973893	1.481825302	0
	3805	1420032_at	3.047837542	4.331168255	0.660773295	0.15256237	1.580929786	0
	9143	1426634_at	6.675762573	4.328788831	1.138730847	0.263059921	2.20187237	0
	6949	1423882_at	6.669924488	4.324292745	0.528367124	0.12218579	1.442295847	0
	16815	1454856_x_at	8.444273191	4.324069903	0.523293663	0.12101878	1.437232698	0
	11092	1433688_x_at	7.294437823	4.323725572	0.709213238	0.164028273	1.634912288	0
	13740	1449176_a_at	4.185202462	4.322345255	0.689930418	0.15961946	1.61320571	0
	12752	1448000_at	1.755379596	4.318487056	0.548694006	0.127056999	1.462760938	0
	17265	1456534_at	4.02411372	4.316012718	0.757827507	0.175585096	1.690942389	0
	12728	1445172_at	3.610363014	4.315639509	0.871821449	0.202014429	1.829971842	0
	3170	1419155_a_at	6.696419967	4.315619531	0.686287236	0.159024036	1.609137084	0
	9942	1427895_at	5.04671028	4.313288074	0.588182444	0.136365212	1.503351581	0
	7309	1424300_at	6.407149005	4.312855735	0.616233385	0.142882912	1.532867913	0
	11160	1433928_a_at	8.395661863	4.309147769	0.592980833	0.13760977	1.508360037	0
	4172	1420637_at	6.097783777	4.307627828	0.701941062	0.162953043	1.62669194	0
	17344	1456757_at	3.234579111	4.305855915	0.584011674	0.135631959	1.499011732	0
	9286	1426846_at	5.720647338	4.300938978	0.572640257	0.133143079	1.487242865	0
	5904	1422660_at	7.771393885	4.300636889	0.631603182	0.146862709	1.549285668	0
	263	1416001_a_at	6.973061438	4.299482509	0.599396623	0.139411341	1.515082783	0
	12422	1438507_x_at	7.28926717	4.298748383	0.705608448	0.164142765	1.630832313	0
	11505	1435176_a_at	7.560542635	4.296494502	0.849339653	0.197682006	1.801676077	0
	7536	1424577_at	5.624478514	4.294086452	0.538532774	0.125412653	1.452494574	0
	1616	1417448_at	5.752024489	4.292613082	0.46037234	0.107247574	1.375896872	0
	4237	1420712_a_at	5.789146558	4.291623719	0.874819008	0.203843362	1.833778016	0
	12081	1437368_at	3.514940805	4.290995395	0.773314261	0.180217919	1.709191753	0
	14286	1449936_at	5.510962211	4.290906564	0.838926108	0.195512556	1.788718187	0
	809	1416575_at	4.822789567	4.290528203	0.678555115	0.158151883	1.600535987	0
	3725	1419816_s_at	6.182654665	4.287894485	0.891153168	0.207830013	1.854657988	0
	12733	1446165_at	5.682651924	4.28701753	0.718319276	0.167556879	1.645264203	0
	16459	1452846_at	3.953464967	4.285124488	0.595185028	0.138895621	1.510666318	0
	12971	1448315_a_at	6.509985698	4.283790204	0.719209079	0.167890827	1.646279256	0
	13895	1449349_at	6.426399804	4.283419584	0.549013714	0.128171827	1.463085129	0
	7018	1423964_at	6.108016796	4.282764718	0.447816229	0.104562417	1.36397408	0
	16885	1455138_x_at	7.248878354	4.282751113	0.619534678	0.144658109	1.536379563	0
	11245	1434204_x_at	5.102435006	4.27910952	0.661518398	0.154592537	1.581746494	0
	15398	1451278_a_at	5.805257219	4.273212076	0.815406546	0.190818179	1.759793985	0
	10152	1428264_at	5.905112445	4.27272365	0.517861752	0.121201789	1.431831527	0
	12650	1439374_x_at	7.920473066	4.269257425	0.595946519	0.139590205	1.511463897	0
	7707	1424777_at	7.17945339	4.26794987	0.7662414	0.179533833	1.70083289	0
	16667	1454008_at	4.152350983	4.267897914	0.735402687	0.172310281	1.664862104	0
	739	1416503_at	6.781992326	4.264143616	0.662157084	0.155284893	1.582446894	0
	17002	1455719_at	6.659482897	4.257712729	0.663734457	0.155889911	1.584178011	0
	7978	1425119_at	4.52912746	4.256022541	0.628257335	0.147616073	1.545696782	0
	12056	1437313_x_at	5.733761088	4.255092967	0.788863093	0.185392681	1.727712412	0
	11384	1434688_x_at	6.649221411	4.253766913	0.510010155	0.119896122	1.424060219	0
	16491	1453013_at	7.017853966	4.253258128	0.870246827	0.204607104	1.827975617	0
	4283	1420764_at	3.710907945	4.252483873	1.455142116	0.342186393	2.741835688	0
	6305	1423139_at	4.34777837	4.252128921	0.594032134	0.139702287	1.50945959	0
	8519	1425830_a_at	6.43876563	4.250453469	0.577778517	0.135933382	1.492549229	0
	2568	1418483_a_at	5.32821358	4.247047097	0.948304517	0.223285614	1.929603618	0
	3146	1419130_at	6.2986714	4.240203913	0.656067235	0.154725397	1.575781208	0
	6719	1423623_at	5.483945805	4.23937323	0.585204446	0.138040322	1.500251576	0
	4917	1421514_a_at	3.390777217	4.239355011	0.56900226	0.134219064	1.483497257	0
	12008	1437169_at	4.918871113	4.239185759	0.727969518	0.171723902	1.656306327	0
	7219	1424193_at	5.763184213	4.239051631	0.463278189	0.109288169	1.378670971	0
	11879	1436840_x_at	8.436089623	4.2378361	0.513159632	0.121090014	1.427172412	0
	13484	1448878_at	2.996055933	4.23632992	0.589841779	0.139234146	1.505081675	0
	9224	1426751_s_at	6.16062876	4.235076811	0.638986577	0.150879572	1.557234893	0
	8611	1425951_a_at	5.05649727	4.234370836	1.096387055	0.258925611	2.138185551	0
	9662	1427403_at	4.773849886	4.234128178	0.784227428	0.185215798	1.72216984	0
	16954	1455485_x_at	9.099185982	4.233408463	0.529658932	0.125114063	1.443587877	0
	11717	1436144_at	4.668503461	4.232703947	0.762729672	0.180199154	1.696697851	0
	14803	1450569_a_at	5.445054355	4.230370154	0.618147589	0.146121395	1.53490311	0
	3743	1419884_at	4.224305223	4.229281355	0.944400093	0.22330037	1.924388514	0
	15427	1451315_at	5.276063131	4.224903554	0.560982941	0.132780058	1.475274013	0
	12231	1437836_x_at	4.037804895	4.223965422	0.641202625	0.151801106	1.559628718	0
	9179	1426681_at	5.126923384	4.218988668	0.542978336	0.128698695	1.456977235	0
	387	1416129_at	6.449368024	4.218960567	0.853383873	0.202273489	1.806733693	0
	6941	1423871_at	5.906506448	4.218877661	0.570465802	0.135217432	1.485002955	0
	15808	1451782_a_at	6.933393531	4.217281073	0.929118718	0.220312258	1.904112498	0
	17328	1456730_x_at	5.620796118	4.214442658	0.515175802	0.122240553	1.429168283	0
	17263	1456528_x_at	7.036206359	4.212250145	0.675765853	0.160428709	1.597444549	0
	8510	1425820_x_at	5.339082562	4.209092103	0.550135392	0.130701676	1.464223102	0
	12020	1437198_at	6.229413049	4.208534662	0.694385972	0.164994714	1.618195563	0
	8960	1426391_at	3.808736663	4.207922916	0.61255535	0.145571904	1.528964966	0
	12260	1437932_a_at	4.237336967	4.207012398	1.367742431	0.32511015	2.580664205	0
	2193	1418075_at	4.541773761	4.20554546	1.017960466	0.242051947	2.025054121	0
	11309	1434432_at	6.254955206	4.203625511	0.712297504	0.169448373	1.638411225	0
	8639	1425996_a_at	4.630193002	4.203096442	0.560107346	0.133260646	1.474378917	0
	7648	1424710_a_at	7.131988096	4.202860913	0.527398673	0.125485636	1.441327989	0
	131	1415849_s_at	7.334918985	4.200573698	0.690570442	0.164399078	1.613921537	0
	15341	1451211_a_at	5.064581989	4.197287518	0.738199363	0.175875338	1.668092582	0
	5994	1422763_at	6.07572426	4.195525221	0.483842977	0.115323577	1.398463866	0
	184	1415912_a_at	8.517971474	4.195513909	0.525459606	0.125243204	1.439392061	0
	6152	1422946_a_at	6.34290255	4.193441702	0.629243269	0.150054135	1.546753469	0
	16630	1453849_s_at	8.130787531	4.192385666	0.518611336	0.123703156	1.432575661	0
	60	1415772_at	6.465792732	4.19161488	0.725353576	0.173048717	1.65330578	0
	2059	1417926_at	4.892214678	4.191299832	0.684159802	0.163233324	1.606765959	0
	12922	1448257_at	4.143210292	4.190826115	0.553910462	0.132172141	1.468059521	0
	1755	1417596_at	5.590259171	4.18782533	0.616901784	0.147308385	1.533578253	0
	8493	1425801_x_at	6.79935182	4.18668062	0.650662461	0.15541249	1.569888897	0
	7519	1424554_at	6.008733729	4.185581421	0.495080095	0.118282276	1.409399	0
	2948	1418917_at	4.456484091	4.184621656	0.687927124	0.164394103	1.610967204	0
	6699	1423596_at	6.022719806	4.182414575	0.533457991	0.127547851	1.447394296	0
	12817	1448142_x_at	8.495112101	4.178170348	0.515557876	0.123393216	1.429546824	0
	7272	1424258_at	6.212508254	4.176762514	0.449898988	0.107714764	1.365944615	0
	17020	1455797_x_at	5.042354583	4.176021526	0.697326144	0.166983369	1.621496763	0
	3610	1419647_a_at	6.350538289	4.174757162	1.076831658	0.257938753	2.109398484	0
	13089	1448441_at	7.169732774	4.174728689	0.576149467	0.138008841	1.490864837	0
	3717	1419773_at	3.554385774	4.173980443	0.493325061	0.118190554	1.407685513	0
	6988	1423927_at	6.911829016	4.169940365	0.53457908	0.128198255	1.448519474	0
	16767	1454686_at	3.811804811	4.166182235	0.681630348	0.163610305	1.60395131	0
	17236	1456431_at	4.418439801	4.164605061	0.602311695	0.144626366	1.518147214	0
	16783	1454750_a_at	4.808681667	4.163452551	0.547494583	0.131500138	1.461545338	0
	10331	1428942_at	7.518409888	4.160850725	0.961220888	0.231015471	1.94695682	0
	1174	1416962_at	5.760368612	4.156867936	0.668677816	0.160860972	1.589615468	0
	14698	1450443_at	4.669913628	4.155550069	0.81707943	0.196623652	1.761835747	0
	7857	1424971_at	5.367115294	4.152229641	0.648695726	0.156228287	1.567750224	0
	10714	1431396_at	4.865263739	4.152099081	0.742101256	0.178729178	1.672610188	0
	12009	1437170_x_at	5.24856499	4.150719761	0.685749689	0.165212235	1.608537632	0
	12018	1437194_x_at	5.386344506	4.150355409	0.531159411	0.127979259	1.445090065	0
	16146	1452254_at	5.033589203	4.150030083	0.474839469	0.11441832	1.38976357	0
	12482	1438670_at	5.983974841	4.1496792	0.53880338	0.129842177	1.452767043	0
	6168	1422970_at	4.071946044	4.149475994	0.518449271	0.124943311	1.432414742	0
	11763	1436384_at	6.819359557	4.149009139	0.835754398	0.201434697	1.784790077	0
	349	1416089_at	8.336096862	4.148653469	0.480574451	0.115838658	1.395299135	0
	11243	1434198_at	4.818000462	4.147483016	0.852977939	0.205661587	1.8062254	0
	10051	1428061_at	5.789230999	4.146984798	0.553184276	0.133394334	1.467320753	0
	11083	1433670_at	4.990202043	4.145405823	0.887780394	0.214160068	1.85032718	0
	61	1415773_at	7.806588973	4.144970659	0.606500517	0.146322029	1.522561514	0
	9822	1427661_a_at	5.578484349	4.143207105	0.475009036	0.114647669	1.389926925	0
	287	1416026_a_at	8.884004239	4.141299494	0.495063651	0.119543069	1.409382935	0
	5286	1421948_a_at	5.220549821	4.138697459	0.506214112	0.122312422	1.420318134	0
	16407	1452669_at	6.569725514	4.132355599	0.544158517	0.131682403	1.458169587	0
	4167	1420630_at	6.210712588	4.131768329	0.788482412	0.190834129	1.727256585	0
	2526	1418440_at	4.86307231	4.130169995	1.09758356	0.265747793	2.139959599	0
	9253	1426793_a_at	7.152628255	4.130049852	0.656765872	0.159021294	1.576544478	0
	3726	1419817_s_at	5.233027107	4.129473461	0.519859142	0.125889934	1.433815251	0
	14854	1450630_at	6.696465328	4.126577478	0.642829821	0.15577796	1.561388794	0
	13456	1448846_a_at	8.240353784	4.124053241	0.476978237	0.115657633	1.391825396	0
	9811	1427639_a_at	4.879616218	4.121633707	0.517665021	0.125597047	1.431636291	0
	3055	1419030_at	6.066644889	4.120955384	0.897599664	0.217813488	1.86296383	0
	1294	1417096_at	6.44221716	4.119728496	0.600836625	0.145843743	1.516595792	0
	7550	1424594_at	4.606960785	4.118830043	1.598418678	0.388075901	3.028112234	0
	3484	1419501_at	4.007435562	4.11789036	0.590297325	0.143349452	1.505556996	0
	3013	1418985_at	4.07560095	4.117809086	0.711865351	0.172874783	1.637920519	0
	17275	1456571_at	4.438737383	4.116925954	0.66447403	0.16140053	1.58499032	0
	14125	1449650_at	3.39401888	4.114895849	1.012233906	0.245992594	2.017031907	0
	13060	1448408_at	4.898884364	4.111185704	0.527073821	0.12820482	1.441003482	0
	553	1416304_at	7.764599517	4.110175554	0.566893406	0.137924378	1.481330346	0
	7454	1424473_at	6.370724581	4.108615016	0.511663274	0.124534246	1.425692921	0
	8426	1425716_s_at	5.027503661	4.108573562	0.659833746	0.160599229	1.579900548	0
	12519	1438847_at	5.212474595	4.10331007	0.734409706	0.178979822	1.663716603	0
	15434	1451323_at	4.596813613	4.09838784	0.699938428	0.170783844	1.624435463	0
	10722	1431421_x_at	6.040151121	4.097155489	0.6570451	0.160366162	1.576849642	0
	16766	1454682_at	6.477713013	4.096549222	0.468165651	0.114282931	1.383349457	0
	6787	1423699_at	4.927251652	4.093677677	0.587137247	0.143425373	1.502262834	0
	16718	1454229_a_at	3.801362122	4.088093489	0.598432065	0.146384144	1.514070166	0
	8256	1425479_at	5.57851631	4.087118261	0.75936454	0.185794609	1.692744862	0
	15567	1451483_s_at	4.774625312	4.07843007	0.570946881	0.139991828	1.485498225	0
	12838	1448165_at	6.30781991	4.075977606	0.563507389	0.138250855	1.477857728	0
	16552	1453392_at	3.130110854	4.075057912	0.824486711	0.202325152	1.770904866	0
	10931	1432392_at	4.091585879	4.074145733	0.611321453	0.15004899	1.527657844	0
	6953	1423887_a_at	4.14879854	4.07237311	0.452460213	0.111104803	1.368371739	0
	7068	1424023_at	5.524794572	4.071400981	0.472954559	0.116165065	1.387949001	0
	11617	1435715_x_at	6.656779827	4.063432907	0.491991472	0.121077789	1.406384886	0
	67	1415779_s_at	9.02802833	4.061940639	0.495421012	0.121966581	1.409732088	0
	12197	1437712_x_at	5.59121178	4.058417986	0.565633742	0.139372964	1.480037512	0
	13871	1449324_at	6.677437234	4.05697305	0.872712694	0.215114245	1.83110268	0
	3164	1419149_at	5.603101044	4.055082069	0.97347593	0.240063188	1.963565781	0
	5159	1421797_a_at	5.272767227	4.047533218	0.52304535	0.129225709	1.436985346	0
	16691	1454092_a_at	5.713946008	4.047382885	0.503043656	0.124288626	1.41720028	0
	8538	1425850_a_at	5.844673453	4.04686376	0.527575891	0.130366605	1.44150505	0
	8033	1425184_at	2.787441381	4.045087561	0.589772261	0.145799628	1.505009153	0
	10270	1428699_at	4.195757354	4.045014743	0.699634427	0.172962145	1.624093202	0
	12753	1448001_x_at	2.309193733	4.044853798	0.543315181	0.134322576	1.457317455	0
	1165	1416953_at	6.241114868	4.043798332	0.939194867	0.232255615	1.917457853	0
	819	1416585_at	6.078719951	4.041250377	0.620706535	0.153592695	1.537628024	0
	15184	1451026_at	5.9883074	4.04008046	0.582955012	0.144292921	1.497914223	0
	12183	1437684_at	3.197770113	4.039951759	0.697253789	0.172589632	1.621415443	0
	4462	1420976_at	5.120520486	4.03928304	0.591716346	0.146490439	1.507038575	0
	5769	1422509_at	7.189386968	4.034812088	0.56668033	0.140447763	1.481111579	0
	16437	1452754_at	6.592361915	4.033010802	0.619478143	0.153601905	1.536319358	0
	5155	1421792_s_at	6.159677819	4.03180699	0.757667089	0.18792246	1.690754378	0
	3818	1420055_at	3.586540213	4.026632528	0.752218844	0.186810899	1.684381393	0
	10713	1431395_a_at	4.97779123	4.021999621	0.748769845	0.186168552	1.680359414	0
	12860	1448187_at	5.281489594	4.021314893	0.588135876	0.146254619	1.503303055	0
	6791	1423703_at	6.378657821	4.020965054	0.578367811	0.14383806	1.493159011	0
	16381	1452622_a_at	5.744710562	4.020383247	0.515507668	0.128223514	1.429497076	0
	2404	1418308_at	5.496748459	4.017161883	0.533733626	0.13286336	1.447670855	0
	16575	1453567_s_at	5.638021973	4.017119528	0.78912949	0.196441626	1.728031469	0
	12703	1440192_at	3.486763639	4.01482174	0.823721405	0.205170107	1.769965703	0
	6584	1423465_at	6.733045034	4.014342975	0.612062607	0.152468937	1.528442848	0
	14874	1450657_at	5.443467932	4.013867786	0.50965808	0.126974307	1.423712734	0
	9542	1427230_at	4.859421684	4.013164858	0.489213718	0.121902223	1.403679649	0
	17366	1459909_at	5.965894833	4.012566468	0.669023128	0.166731974	1.589995991	0
	16246	1452411_at	5.015105664	4.007940433	0.678608089	0.169315912	1.600594758	0
	1172	1416960_at	5.028597978	4.007284177	0.591282314	0.14755188	1.506585255	0
	315	1416054_at	9.012652989	4.00228607	0.425560872	0.106329449	1.343094552	0
	10699	1431350_at	5.067216273	4.001986678	1.0030532	0.250638815	2.004237115	0
	3858	1420179_at	4.746268521	4.000585056	0.758653459	0.189635628	1.691910741	0
	15418	1451306_at	6.698147654	3.999628421	0.7352333	0.183825401	1.664666643	0
	11352	1434585_at	6.092253318	3.997329926	0.655756998	0.164048755	1.575442388	0
	12866	1448195_at	5.822205627	3.995574632	0.437178754	0.10941574	1.353954028	0
	7796	1424895_at	4.080949237	3.993426165	0.677349771	0.1696162	1.599199328	0
	6786	1423698_at	6.009995696	3.992473491	0.528710134	0.132426711	1.442638803	0
	8018	1425166_at	4.725192869	3.991710003	0.581382893	0.145647578	1.496282821	0
	5597	1422308_a_at	4.159316956	3.989965165	1.618255778	0.40558143	3.070036437	0
	12361	1438278_a_at	5.071714787	3.989344404	0.495011463	0.124083411	1.409331953	0
	10385	1429270_a_at	5.381259632	3.983110995	0.693928628	0.174217748	1.617682666	0
	5436	1422128_at	6.076678816	3.982507096	0.769600493	0.193245228	1.70479763	0
	1225	1417019_a_at	5.190108155	3.982179427	0.713827351	0.179255446	1.640149532	0
	918	1416692_at	5.349175148	3.980279456	0.524417481	0.131753935	1.438352697	0
	16811	1454833_at	6.25817224	3.977839948	0.900034931	0.226262228	1.866111165	0
	17081	1455949_at	4.741843918	3.977438545	0.55249328	0.138906805	1.466618131	0
	12992	1448336_at	7.008620346	3.974985406	0.468237477	0.117796024	1.38341833	0
	472	1416219_at	8.78262661	3.974334833	0.444127511	0.111748891	1.360491092	0
	9402	1427013_at	5.200099305	3.972897562	0.805091997	0.20264605	1.747257207	0
	1142	1416929_at	4.748623414	3.971946809	0.517915972	0.130393481	1.43188534	0
	15532	1451443_at	5.297565176	3.970591448	0.719437916	0.181191625	1.646540406	0
	11619	1435725_x_at	8.872227722	3.969261708	0.477116117	0.120202736	1.39195842	0
	11291	1434343_at	5.079601757	3.966839244	0.444643538	0.112090133	1.360977804	0
	13850	1449300_at	4.704240103	3.965901273	0.713803567	0.179985208	1.640122493	0
	8084	1425248_a_at	4.077201277	3.96506838	0.75493455	0.190396351	1.687555032	0
	246	1415983_at	7.841629444	3.964804836	0.724843519	0.18281947	1.652721365	0
	15148	1450982_at	6.473704636	3.963246206	0.674757713	0.170253797	1.596328662	0
	15806	1451780_at	7.089042391	3.962739151	1.062282185	0.268067653	2.088232264	0
	7656	1424721_at	5.875753655	3.962467737	0.47732117	0.120460582	1.392156276	0
	13227	1448591_at	8.242282243	3.961878004	0.796865429	0.201133258	1.73732231	0
	14904	1450692_at	4.756453566	3.959557599	0.664808078	0.167899585	1.585357359	0
	17241	1456447_at	6.209710942	3.957743702	0.789945662	0.199594951	1.729009339	0
	11091	1433685_a_at	4.633056767	3.955617824	0.635550044	0.160670235	1.553529938	0
	10110	1428133_at	5.666073499	3.955204799	0.466360201	0.117910507	1.381619357	0
	1053	1416835_s_at	7.379547365	3.947564436	0.522780045	0.132431035	1.436721115	0
	1613	1417445_at	4.319239736	3.947497177	0.643269113	0.162956193	1.561864301	0
	186	1415914_at	8.190461094	3.947175865	0.48214611	0.12214964	1.39681999	0
	8363	1425625_at	3.476952342	3.945513659	0.587300916	0.148852841	1.50243327	0
	15150	1450984_at	6.013834314	3.943096558	0.654937233	0.166097184	1.574547449	0
	16834	1454932_at	6.171421879	3.940384799	0.549328191	0.139409783	1.463404084	0
	16273	1452458_s_at	4.46996892	3.938950733	0.76065493	0.193111055	1.694259581	0
	15219	1451064_a_at	7.836259179	3.936724455	0.687367056	0.174603802	1.610341933	0
	6901	1423823_at	6.525623698	3.93670467	0.488332709	0.124046061	1.402822727	0
	12831	1448158_at	5.079569711	3.934947592	0.968075179	0.246019841	1.956228884	0
	4171	1420635_a_at	6.09332027	3.933944098	0.54597895	0.138786657	1.460010708	0
	10345	1429016_at	3.829316237	3.933298403	0.632109057	0.16070712	1.549829013	0
	1933	1417790_at	5.017901384	3.932503985	0.755622108	0.19214783	1.688359476	0
	5183	1421829_at	4.186044414	3.931969012	0.610486767	0.155262354	1.526774257	0
	12005	1437163_x_at	5.281140934	3.930404208	0.511662433	0.130180614	1.42569209	0
	16749	1454633_at	5.246045032	3.928633984	0.902059321	0.229611444	1.868731531	0
	17271	1456566_x_at	5.487535515	3.928328994	0.559539642	0.142437062	1.473798859	0
	13320	1448697_s_at	8.586410051	3.927618383	0.435596161	0.110905928	1.352469595	0
	8200	1425402_at	3.643869164	3.925732528	0.555541175	0.141512742	1.469719842	0
	2725	1418661_at	4.078022436	3.924942995	0.835017133	0.212746308	1.783878224	0
	6922	1423849_a_at	5.716969059	3.924447959	0.449191666	0.114459835	1.365275086	0
	1437	1417249_at	4.618741381	3.921115877	0.510572444	0.130211006	1.424615353	0
	6304	1423138_at	5.42889961	3.920483207	0.450376602	0.11487783	1.366396896	0
	805	1416571_at	4.844333708	3.919414464	0.574344547	0.146538355	1.489000819	0
	13302	1448675_at	5.230721838	3.91458043	0.518079258	0.13234605	1.432047412	0
	9231	1426762_s_at	6.558167155	3.905454843	0.513512297	0.131485913	1.427521324	0
	16745	1454627_a_at	8.300721937	3.905415178	0.465772732	0.119263308	1.381056873	0
	11964	1437032_x_at	5.244630786	3.903284122	0.574014076	0.14705926	1.48865978	0
	1442	1417256_at	3.640203702	3.897446664	1.863920494	0.478241437	3.639954695	0
	17660	1460673_at	6.124401496	3.895396091	0.542044031	0.139149914	1.456033986	0
	910	1416684_at	7.348376526	3.894806081	0.489164546	0.12559407	1.403631808	0
	16640	1453887_a_at	4.650903919	3.893976238	0.679656586	0.174540507	1.601758433	0
	16008	1452049_at	6.518290334	3.888955043	0.457260064	0.117579159	1.372931897	0
	6384	1423234_at	6.67077863	3.887040344	0.455614543	0.117213742	1.37136684	0
	16180	1452305_s_at	5.114973198	3.886540924	0.551133033	0.14180554	1.46523598	0
	348	1416088_a_at	8.352194824	3.884564449	0.458693638	0.118081099	1.374296828	0
	17281	1456579_x_at	3.892563461	3.882927848	0.442692417	0.114009952	1.359138442	0
	12833	1448160_at	7.255122617	3.882095949	0.706393232	0.181961817	1.63171968	0
	6631	1423517_at	8.13155766	3.881660966	0.53752527	0.13847816	1.45148058	0
	17597	1460442_at	6.029751387	3.877300923	0.845252529	0.218000239	1.796579191	0
	12642	1439360_x_at	5.990980964	3.877113627	0.516778184	0.133289409	1.430756523	0
	780	1416546_a_at	9.007353677	3.876198864	0.446248783	0.115125358	1.362492967	0
	16136	1452241_at	6.347275771	3.875047253	0.561315838	0.144853934	1.475614466	0
	4557	1421083_x_at	6.620100359	3.874562997	0.481894581	0.124373918	1.396576479	0
	1101	1416885_at	5.789886857	3.874103395	0.449162538	0.115939739	1.365247522	0
	17628	1460609_at	3.161102218	3.873788646	0.923062804	0.238284245	1.896136472	0
	6244	1423062_at	5.861583243	3.873113008	0.772115157	0.199352602	1.707771739	0
	16959	1455517_at	4.611630249	3.869284932	0.679173673	0.175529506	1.601222366	0
	2022	1417884_at	4.061272387	3.867887179	0.92236195	0.238466612	1.895215562	0
	4704	1421256_at	2.397060662	3.867463552	0.954059139	0.246688592	1.937315792	0
	15481	1451380_at	5.93527135	3.86236878	0.399471842	0.103426644	1.319024939	0
	9887	1427764_a_at	5.692416243	3.860557536	0.538379813	0.139456493	1.452340582	0
	14219	1449857_at	5.011488123	3.860548044	0.52087435	0.134922385	1.434824565	0
	13958	1449424_at	5.220992585	3.860513103	0.844937876	0.218866729	1.796187399	0
	17181	1456240_x_at	5.7578458	3.860239968	0.504017485	0.130566361	1.418157223	0
	17245	1456461_at	4.049979489	3.859551297	0.720114943	0.186579964	1.647313275	0
	15858	1451849_a_at	4.728846183	3.858953206	0.503758499	0.130542785	1.417902665	0
	11030	1433514_at	5.566924651	3.858018797	0.869780642	0.225447487	1.82738503	0
	3054	1419029_at	6.437290947	3.857354035	0.819054335	0.212335795	1.764249174	0
	9314	1426885_a_at	7.031358406	3.856232275	0.447211608	0.115971128	1.36340257	0
	164	1415890_at	7.713336094	3.855769925	0.552561332	0.143307651	1.466687313	0
	4546	1421072_at	6.123810735	3.852269699	0.803131573	0.208482696	1.744884537	0
	16354	1452589_at	5.174619815	3.850438543	0.608821767	0.158117513	1.525013239	0
	16925	1455348_x_at	8.311077318	3.848406653	0.45354761	0.117853348	1.369403505	0
	11604	1435655_at	7.680820225	3.848268885	0.631344655	0.164059392	1.549008064	0
	3171	1419156_at	6.646228531	3.847589126	0.632846273	0.164478652	1.550621177	0
	13221	1448585_at	5.367026379	3.847335703	0.503968917	0.130991667	1.418109482	0
	12585	1439012_a_at	4.809818192	3.847139571	0.62681918	0.16293123	1.544156718	0
	12307	1438116_x_at	6.627211674	3.846473367	0.671013269	0.174448957	1.592190841	0
	11182	1434011_a_at	6.229318673	3.843235437	0.669597356	0.174227514	1.590628974	0
	3473	1419488_at	5.14025464	3.840162109	0.451546488	0.117585267	1.36750536	0
	11031	1433515_s_at	4.439076214	3.839681214	0.892972491	0.232564226	1.856998296	0
	5856	1422607_at	3.685981986	3.838597182	1.512329294	0.393979681	2.852702488	0
	11490	1435122_x_at	6.233614562	3.836862463	0.61889171	0.16130151	1.535694994	0
	15889	1451901_at	4.137752723	3.834368896	0.603469402	0.157384284	1.519365957	0
	856	1416622_at	5.190814966	3.832979034	0.47479082	0.123869923	1.389716706	0
	14037	1449511_a_at	6.231705488	3.832599369	0.516214576	0.134690461	1.430197688	0
	3607	1419643_s_at	6.630138666	3.83202505	2.378845691	0.620780308	5.201204241	0
	11528	1435277_x_at	7.57158168	3.831137087	0.466412287	0.121742521	1.381669239	0
	14896	1450684_at	3.023069318	3.830856523	1.533197944	0.400223275	2.894266851	0
	15967	1452003_at	4.313011102	3.828381487	0.682679569	0.178320675	1.605118232	0
	8958	1426386_at	6.597938939	3.827748687	0.455679177	0.119046263	1.37142828	0
	15648	1451583_a_at	5.372591155	3.827300059	0.612642099	0.160071614	1.529056906	0
	4556	1421082_s_at	6.691082015	3.827199003	0.476676089	0.124549596	1.391533932	0
	10510	1430117_a_at	5.613730348	3.827152066	0.486349208	0.127078621	1.40089537	0
	7047	1424001_at	6.913323183	3.8253342	0.493289891	0.12895341	1.407651197	0
	2720	1418655_at	7.298545033	3.822806232	0.59187891	0.154828384	1.507208399	0
	2442	1418349_at	3.105317813	3.819771177	1.074897267	0.281403576	2.106572059	0
	507	1416256_a_at	7.454271438	3.819234185	0.486551239	0.127394974	1.401091561	0
	15233	1451078_at	5.75186753	3.818997566	0.467078923	0.122304064	1.382307824	0
	3881	1420246_at	3.372258723	3.818306446	0.652097974	0.17078199	1.571451748	0
	6830	1423745_at	5.773184355	3.816668577	0.52518707	0.13760353	1.439120174	0
	10499	1430018_at	5.255321934	3.814851201	0.549597476	0.144067867	1.463677261	0
	10800	1431773_at	4.167935988	3.812975004	0.505900453	0.13267867	1.420009373	0
	13301	1448674_at	5.6535085	3.812811294	0.5181099	0.135886583	1.432077828	0
	13332	1448710_at	5.590608764	3.809768618	0.770538601	0.202253386	1.705906531	0
	8700	1426067_x_at	5.882152197	3.809243109	0.670882701	0.176119686	1.59204675	0
	138	1415860_at	7.316040165	3.805253826	0.576368901	0.151466611	1.491091614	0
	4463	1420977_at	5.519036161	3.800434629	0.569583394	0.149873225	1.484094948	0
	6716	1423620_at	4.812050671	3.798415806	0.533257264	0.140389386	1.447192929	0
	15245	1451093_at	5.501671644	3.798245873	0.721616472	0.189986772	1.649028659	0
	13286	1448656_at	4.857086042	3.797764902	0.722157567	0.19015331	1.649647257	0
	12144	1437545_at	6.281024165	3.796818557	0.52967294	0.139504412	1.443601893	0
	5991	1422760_at	5.194363609	3.796033652	0.951304019	0.250604738	1.933619622	0
	1335	1417138_s_at	7.468180234	3.795800044	0.491400493	0.129459004	1.405808899	0
	274	1416013_at	7.013596498	3.794693047	0.592028719	0.156014917	1.507364916	0
	13116	1448472_at	6.324081583	3.790277308	0.533819344	0.140839126	1.447756871	0
	5756	1422496_at	5.293904355	3.788861944	0.773174817	0.204065186	1.709026559	0
	16835	1454940_at	5.677874562	3.788130275	0.708016569	0.186903965	1.633556743	0
	264	1416002_x_at	6.555737136	3.786755977	0.648232484	0.171184119	1.567246909	0
	12278	1437994_x_at	4.984481931	3.785752844	0.446099837	0.117836493	1.362352309	0
	703	1416463_at	6.37315938	3.784241023	0.570469816	0.150748806	1.485007087	0
	8951	1426379_at	7.446276312	3.781672627	0.52649818	0.139223627	1.44042863	0
	17463	1460253_at	4.480004654	3.781213973	0.612461608	0.161974861	1.528865622	0
	2671	1418599_at	3.321541343	3.780727027	1.356610256	0.358822588	2.560827821	0
	11706	1436046_x_at	8.12446922	3.780295341	0.444613125	0.11761333	1.360949113	0
	100	1415816_at	7.509440418	3.778231492	0.439987335	0.11645325	1.356592419	0
	12306	1438115_a_at	6.721427509	3.777040866	0.66132624	0.1750911	1.581535829	0
	7293	1424281_at	6.062708539	3.773908491	0.476387017	0.126231735	1.39125514	0
	4464	1420978_at	4.42240836	3.773170757	0.471429101	0.124942424	1.386482206	0
	11838	1436724_a_at	5.363401355	3.772513233	0.670672761	0.17777877	1.591815093	0
	12313	1438140_a_at	5.41730011	3.771691857	0.477148439	0.1265078	1.391989606	0
	15283	1451138_x_at	4.903971035	3.771567349	0.505247723	0.13396227	1.419367053	0
	11749	1436327_a_at	5.846481933	3.771502787	0.504868516	0.133864018	1.418994026	0
	778	1416544_at	5.351429207	3.770458963	0.574808584	0.152450561	1.489479827	0
	505	1416254_a_at	5.720448436	3.769119889	0.408425173	0.108360887	1.327236229	0
	924	1416698_a_at	7.720305251	3.76899237	0.526274077	0.139632566	1.440204896	0
	7539	1424580_at	6.019999916	3.768590849	0.639505881	0.169693635	1.557795527	0
	185	1415913_at	7.429651993	3.766788052	0.676704708	0.179650328	1.598484448	0
	10797	1431768_a_at	5.291167587	3.765168957	0.647560627	0.171987137	1.566517219	0
	15389	1451265_at	5.748964484	3.764337097	0.438626998	0.116521711	1.355313871	0
	1627	1417460_at	7.402091183	3.764153484	0.534539519	0.142007897	1.448479753	0
	9217	1426743_at	7.156829691	3.76047471	0.597440997	0.158873824	1.513030423	0
	9328	1426907_s_at	5.401914457	3.758884092	0.446185001	0.118701452	1.362432732	0
	14710	1450456_at	3.978421537	3.757148167	0.490678993	0.130598787	1.405106022	0
	11795	1436558_at	4.928226622	3.756867891	0.682958104	0.181789226	1.605428155	0
	4153	1420615_at	4.703084319	3.752415781	0.477753472	0.127318906	1.392573498	0
	2027	1417890_at	4.026748364	3.749809349	0.649494485	0.173207335	1.568618461	0
	10787	1431748_a_at	4.378061238	3.748191018	0.547056036	0.145952016	1.461101128	0
	7049	1424003_at	5.351899654	3.746625105	0.513322492	0.137009302	1.427333528	0
	13784	1449227_at	4.88466402	3.744986736	0.771888094	0.206112371	1.707502978	0
	13325	1448703_at	6.595974364	3.743792727	0.652174368	0.174201516	1.571534962	0
	7700	1424770_at	6.388354573	3.74075649	0.764764382	0.204441103	1.699092484	0
	6722	1423627_at	5.439454912	3.740551102	0.954588802	0.255200043	1.938027177	0
	17432	1460215_at	5.72483674	3.739436669	0.564654613	0.150999913	1.479033381	0
	7914	1425043_s_at	3.914529272	3.73791099	0.471984172	0.126269506	1.387015752	0
	9566	1427261_at	6.44994221	3.73774015	0.811858899	0.217205816	1.755471895	0
	12712	1440971_x_at	4.3602728	3.735951795	0.492254815	0.131761554	1.406641625	0
	12130	1437511_x_at	4.9796624	3.735665793	0.668086866	0.178840106	1.588964471	0
	8403	1425684_at	5.147400408	3.73555321	0.64028735	0.171403622	1.558639572	0
	13549	1448953_at	5.000767448	3.735280792	0.582600833	0.155972433	1.497546534	0
	17702	1460731_at	5.137894663	3.734297455	0.58266539	0.156030792	1.497613547	0
	4555	1421081_a_at	6.626876737	3.732245149	0.466982335	0.125121024	1.382215282	0
	2032	1417895_a_at	5.530059753	3.731730067	0.950609849	0.254737034	1.932689462	0
	8161	1425349_a_at	3.888502265	3.728627618	0.658384151	0.176575464	1.578313888	0
	17042	1455841_s_at	5.891167196	3.727841248	0.532184806	0.142759514	1.446117527	0
	8886	1426297_at	5.923866458	3.726907705	0.499168459	0.133936362	1.413398672	0
	10344	1429015_at	4.012409246	3.726853447	0.625847661	0.167929238	1.543117224	0
	15618	1451546_s_at	5.526657176	3.726720466	0.900432643	0.241615289	1.866625673	0
	552	1416303_at	8.010274982	3.726487286	0.529457898	0.14207962	1.443386732	0
	1887	1417742_a_at	5.537688459	3.726264004	0.424261848	0.113857163	1.341885754	0
	16499	1453047_at	3.614768272	3.723653531	0.476646182	0.128004976	1.391505087	0
	8982	1426423_at	5.877394332	3.723600284	0.560569618	0.150545057	1.474851417	0
	17045	1455855_x_at	8.172593128	3.723459341	0.488918534	0.131307606	1.403392477	0
	10796	1431766_x_at	9.353268124	3.720768987	0.435041151	0.116922376	1.351949395	0
	9769	1427562_a_at	4.126192139	3.720705464	0.528434593	0.142025376	1.442363299	0
	1426	1417238_at	6.516811485	3.719023305	0.448486437	0.120592532	1.364607866	0
	11061	1433595_at	4.584989877	3.718916102	0.528833042	0.142200853	1.442761711	0
	15070	1450889_at	5.258398204	3.718534483	0.530583338	0.142686142	1.444513151	0
	13894	1449348_at	6.488303343	3.716731813	0.659152489	0.177347337	1.579154677	0
	10047	1428049_a_at	5.90746103	3.71650361	0.423336097	0.113907086	1.341024967	0
	2155	1418035_a_at	5.088771216	3.715475429	0.56552051	0.152206769	1.479921354	0
	12739	1447888_x_at	3.768509845	3.715297947	0.755381943	0.203316653	1.688078439	0
	1337	1417140_a_at	6.130113136	3.713371645	0.524906159	0.141355676	1.438839987	0
	14144	1449699_s_at	3.662992299	3.713318324	0.711269889	0.191545628	1.637244618	0
	8662	1426021_a_at	4.640120274	3.713132411	0.727392973	0.195897397	1.655644549	0
	13119	1448475_at	5.817175332	3.71170712	0.93138525	0.250931773	1.907106287	0
	9348	1426935_at	4.922815524	3.711146798	0.921627414	0.248340328	1.894250874	0
	13341	1448720_at	5.715364325	3.710606106	0.515652079	0.138967076	1.429640172	0
	14216	1449853_at	4.159209479	3.71012654	0.583700529	0.157326313	1.498688476	0
	12411	1438461_at	3.521593727	3.708893256	0.600787892	0.16198576	1.516544564	0
	7091	1424047_at	6.174349771	3.70805164	0.427587111	0.115313149	1.344982229	0
	15417	1451305_at	4.42949231	3.70796936	0.466472617	0.125802716	1.381727018	0
	6772	1423683_at	6.075454132	3.707797323	0.484683408	0.130720038	1.399278767	0
	3840	1420130_s_at	5.191839917	3.707374975	0.661085045	0.178316207	1.581271444	0
	4485	1421003_at	3.852614453	3.707064389	0.444602858	0.119933945	1.360939429	0
	359	1416099_at	8.576620605	3.705618103	0.419805045	0.113288804	1.337746769	0
	7146	1424110_a_at	7.918242503	3.705593979	0.453578071	0.122403608	1.369432419	0
	1943	1417800_at	6.066718028	3.704623603	0.444317995	0.11993607	1.360670735	0
	13150	1448508_at	6.072887401	3.702256269	0.567312227	0.153234186	1.481760445	0
	10795	1431765_a_at	9.475035212	3.701466591	0.455103451	0.122952197	1.370881103	0
	8816	1426217_at	5.3509297	3.700285241	0.67226959	0.181680478	1.593577949	0
	14992	1450797_a_at	4.766973378	3.700249691	0.518112037	0.140020831	1.432079949	0
	15472	1451369_at	5.182556073	3.699796091	0.489192724	0.132221536	1.403659223	0
	17614	1460543_x_at	8.696405383	3.699468643	0.537520835	0.145296768	1.451476119	0
	1269	1417068_a_at	6.574075378	3.69946454	0.496517263	0.134213278	1.410803698	0
	2641	1418569_at	6.194434662	3.699342177	0.819790952	0.221604521	1.765150201	0
	16432	1452736_at	5.779704986	3.699181841	0.453695414	0.122647502	1.369543807	0
	3005	1418977_at	4.389127847	3.697924944	0.407937957	0.11031537	1.326788081	0
	2714	1418648_at	3.99716043	3.697853788	0.959808075	0.259558146	1.945051123	0
	11369	1434627_at	4.4533074	3.697712265	0.461042731	0.124683236	1.376536372	0
	10516	1430147_a_at	4.676046408	3.697517817	0.627952999	0.16983096	1.545370753	0
	6611	1423493_a_at	7.027308062	3.697303444	0.59324188	0.160452581	1.508632991	0
	9140	1426631_at	6.793880672	3.696905437	0.585549413	0.15838907	1.500610349	0
	16425	1452713_a_at	5.524392278	3.693209726	0.48104449	0.130251062	1.395753806	0
	490	1416239_at	5.947191993	3.692635578	0.785400786	0.212693825	1.723571068	0
	1444	1417258_at	8.046130206	3.692630236	0.451256453	0.122204614	1.367230469	0
	12802	1448126_at	4.715021235	3.692250079	0.62294456	0.168716784	1.540015168	0
	13723	1449157_at	5.556082977	3.691197574	0.435121329	0.117880802	1.352024532	0
	11363	1434611_at	5.553584602	3.688012922	0.439220194	0.119093996	1.355871254	0
	5744	1422482_at	6.968624467	3.687126627	0.547261919	0.148425041	1.461309653	0
	15761	1451722_s_at	5.518819169	3.685318354	0.701218927	0.190273637	1.62587791	0
	3067	1419046_at	5.768576344	3.684619296	0.527125633	0.143061085	1.441055234	0
	2156	1418036_at	5.799138363	3.683781279	0.555863598	0.150894843	1.470048342	0
	14166	1449760_at	4.662914247	3.683755933	0.752925673	0.20439076	1.685206836	0
	11554	1435390_at	4.399632672	3.681747819	0.531443242	0.144345367	1.445374395	0
	1565	1417392_a_at	5.387297715	3.681071525	0.627665311	0.170511577	1.54506262	0
	13273	1448643_at	6.93761145	3.680361899	0.37476523	0.101828364	1.296628537	0
	1511	1417334_at	5.290190006	3.677996228	0.428934223	0.116621714	1.346238689	0
	8739	1426114_at	8.318958389	3.677815589	0.485986422	0.132139965	1.400543139	0
	12080	1437367_at	4.419518421	3.677367105	0.719369536	0.195620811	1.646462366	0
	469	1416216_at	5.37314902	3.676993127	0.481930806	0.131066551	1.396611547	0
	12169	1437624_x_at	6.341344434	3.676902396	0.396139288	0.107737232	1.315981573	0
	7711	1424787_a_at	4.411690687	3.67674988	0.473803983	0.128864894	1.388766433	0
	13152	1448510_at	6.259752832	3.674096881	0.533398349	0.145178085	1.447334461	0
	11052	1433575_at	7.480662839	3.673936669	0.602989816	0.16412635	1.518860968	0
	14870	1450651_at	4.782149371	3.673184902	0.578196647	0.157410167	1.492981871	0
	3949	1420381_a_at	6.965337423	3.673118537	0.54187239	0.147523796	1.455860769	0
	17101	1455990_at	3.65185967	3.669719	0.759793469	0.207044046	1.693248208	0
	15151	1450985_a_at	6.106216723	3.669518817	0.609420863	0.166076506	1.52564665	0
	16519	1453162_at	5.854863819	3.669417458	0.469092547	0.127838425	1.38423851	0
	16988	1455644_at	5.466812474	3.666694705	0.507476826	0.138401712	1.421561806	0
	2620	1418546_a_at	6.296364258	3.665134226	0.531143492	0.144917883	1.445074119	0
	1110	1416895_at	6.248550929	3.663987003	0.537604946	0.146726761	1.451560744	0
	17666	1460679_at	5.981330575	3.661642822	0.494217492	0.134971518	1.408556556	0
	470	1416217_a_at	8.979528556	3.661323462	0.509510582	0.139160221	1.423567185	0
	5907	1422663_at	4.73297555	3.66078968	0.646492494	0.17659919	1.56535784	0
	6771	1423682_a_at	6.066316108	3.660270569	0.484348256	0.132325807	1.398953739	0
	15900	1451915_at	4.858654061	3.660126292	0.758424905	0.207212769	1.691642727	0
	1454	1417270_at	5.079523825	3.65779945	0.622825616	0.170273309	1.539888205	0
	1918	1417774_at	6.908908275	3.657688384	0.561708462	0.15356925	1.476016104	0
	9250	1426790_at	6.98416717	3.657227427	0.475643767	0.130055835	1.390538575	0
	16490	1453005_at	5.708271936	3.655900691	0.486065395	0.132953665	1.400619807	0
	16546	1453324_at	5.131169011	3.654509867	0.610491616	0.167051571	1.526779389	0
	2876	1418835_at	6.798508967	3.654130642	1.035531319	0.283386507	2.049868437	0
	9463	1427105_at	5.408440601	3.652722748	0.491715674	0.134616205	1.406116055	0
	770	1416535_at	5.739539232	3.651504476	0.474887374	0.130052524	1.389809718	0
	1286	1417088_at	5.061700444	3.65114502	0.415441851	0.113783991	1.333707086	0
	2003	1417863_at	2.754135139	3.650878041	0.631660374	0.173016016	1.549347086	0
	14602	1450324_a_at	4.033599792	3.649434965	0.500114903	0.137038996	1.414326201	0
	3711	1419764_at	1.483264759	3.648256283	1.509192078	0.413674907	2.846505876	0
	10225	1428532_at	5.531496576	3.648210287	0.528638759	0.144903588	1.442567433	0
	7538	1424579_at	6.549477139	3.644416747	0.611691868	0.167843557	1.528050124	0
	911	1416685_s_at	7.612956389	3.642766095	0.462433599	0.126945729	1.377864099	0
	13210	1448574_at	5.184245267	3.642539197	0.429809818	0.117997307	1.34705599	0
	8162	1425350_a_at	4.656369573	3.6404131	0.64070609	0.175998183	1.55909203	0
	5383	1422062_at	5.231658518	3.639754879	0.774200362	0.212706731	1.710241858	0
	12627	1439258_at	4.543166375	3.638821643	0.639148614	0.17564714	1.557409805	0
	10668	1431219_at	4.669413912	3.637742056	0.571804469	0.157186645	1.486381519	0
	6634	1423522_at	7.597371814	3.636771461	0.876705736	0.241067041	1.836177765	0
	9161	1426654_at	5.189984371	3.63454476	0.461754004	0.127045898	1.377215196	0
	11702	1436032_at	6.158691611	3.633024919	0.787070828	0.216643388	1.725567403	0
	3079	1419061_at	5.371003843	3.627945631	0.503888659	0.138890907	1.418030594	0
	15622	1451550_at	5.196607938	3.627254097	0.636687275	0.175528722	1.55475502	0
	6954	1423888_at	4.472063641	3.627170007	0.401500546	0.110692508	1.320881044	0
	5035	1421650_at	3.159909825	3.625754605	0.385436226	0.106305106	1.306254698	0
	10028	1428018_a_at	5.129198875	3.624265094	0.621175541	0.171393517	1.538127973	0
	8953	1426381_at	5.868259507	3.623805203	0.460367002	0.127039666	1.375891782	0
	12512	1438817_at	4.417416447	3.623232539	0.61317853	0.169235213	1.529625553	0
	12442	1438562_a_at	6.248444951	3.62129122	0.516204445	0.142547068	1.430187644	0
	791	1416557_a_at	6.302268049	3.621158028	0.458947694	0.126740587	1.37453886	0
	8659	1426017_a_at	5.197981732	3.619209103	0.5029421	0.138964643	1.417100522	0
	10730	1431469_a_at	5.477557086	3.619019428	0.683802492	0.188946897	1.606368063	0
	16454	1452822_at	5.240811574	3.618617053	0.548691868	0.151630267	1.46275877	0
	16806	1454807_a_at	5.612352421	3.618090549	0.496999048	0.137365011	1.411274912	0
	13266	1448633_at	6.187156541	3.618069911	0.433650041	0.119856733	1.350646414	0
	12360	1438267_x_at	7.019456003	3.616674584	0.400574637	0.110757722	1.320033586	0
	11647	1435821_s_at	5.629342246	3.615823855	0.488751215	0.135170084	1.403229726	0
	7372	1424377_at	6.535091349	3.61390398	0.498165682	0.137846961	1.412416599	0
	2721	1418656_at	5.67728875	3.613453478	0.518377799	0.143457721	1.432343781	0
	14910	1450701_a_at	5.41241686	3.612799134	0.449948179	0.124542816	1.36599119	0
	16851	1454998_at	5.507379219	3.612110008	0.449991756	0.124578641	1.366032451	0
	788	1416554_at	6.868961793	3.611995898	0.475464736	0.131634905	1.390366027	0
	2644	1418572_x_at	6.781266323	3.61119494	0.681729776	0.188782325	1.604061856	0
	451	1416197_at	6.457282849	3.609787563	0.36173133	0.100208481	1.284967019	0
	5461	1422156_a_at	9.509519473	3.60851653	0.427654383	0.118512519	1.345044946	0
	2443	1418350_at	3.092671637	3.608244153	1.055916931	0.2926401	2.079039158	0
	16488	1452987_at	5.01955641	3.607950166	0.686497778	0.190273631	1.609371933	0
	6647	1423539_at	5.413741318	3.607690576	0.413951612	0.11474144	1.332330138	0
	16388	1452635_x_at	4.313493381	3.607597481	0.616306365	0.170835679	1.532945456	0
	16769	1454692_x_at	5.261819433	3.606657419	0.611373553	0.16951251	1.527713013	0
	6413	1423264_at	6.266779733	3.606336123	0.50644835	0.140432931	1.420548758	0
	1527	1417352_s_at	6.357658973	3.604941186	0.469487394	0.130234412	1.38461741	0
	11161	1433935_at	6.475433789	3.603924921	0.60826648	0.168778899	1.524426381	0
	11828	1436693_x_at	5.51229819	3.603776258	0.489875294	0.135933881	1.404323482	0
	10226	1428534_at	6.148349922	3.602892859	0.436493095	0.121150729	1.353310696	0
	3882	1420247_at	3.85207207	3.602373057	0.563042914	0.156297781	1.477382009	0
	14122	1449645_s_at	7.675231101	3.602048246	0.49503437	0.137431355	1.40935433	0
	9074	1426546_at	4.414260166	3.60098361	0.506404666	0.140629539	1.420505745	0
	11935	1436979_x_at	5.948160449	3.600626213	0.504428934	0.140094779	1.418561732	0
	13721	1449154_at	2.93411202	3.597032221	1.329676907	0.369659437	2.513463793	0
	8751	1426129_at	4.817270089	3.596130101	0.475231034	0.132150679	1.39014082	0
	9062	1426529_a_at	6.695448688	3.595767322	0.54772304	0.152324383	1.461776798	0
	13217	1448581_at	4.735105897	3.595045025	0.426668104	0.11868227	1.344125739	0
	4293	1420774_a_at	3.664013036	3.594553915	0.784970427	0.218377703	1.723056999	0
	2353	1418251_at	2.81660137	3.591586102	0.38632541	0.107564012	1.307060037	0
	10056	1428066_at	4.864651281	3.590393535	0.643913903	0.179343544	1.562562507	0
	480	1416228_at	6.512642173	3.590314673	0.395170659	0.110065745	1.315098317	0
	3450	1419465_at	4.608460528	3.587718506	1.049858888	0.292625769	2.070327336	0
	1906	1417762_a_at	8.762104901	3.587684424	0.441721962	0.123121744	1.358224501	0
	4749	1421313_s_at	6.256908915	3.587579469	0.624918922	0.174189569	1.542124157	0
	17581	1460410_at	4.745485621	3.586587113	0.421410477	0.117496234	1.339236243	0
	47	1415744_at	6.61979955	3.584540786	0.389903415	0.108773603	1.310305679	0
	2700	1418630_at	4.718703261	3.579839159	0.471314978	0.131658144	1.386372534	0
	11288	1434336_s_at	6.641508485	3.579598296	0.502125485	0.140274255	1.416298622	0
	7005	1423945_a_at	5.901075437	3.578903917	0.54622891	0.152624637	1.46026369	0
	7698	1424768_at	5.428925415	3.576183605	0.73418277	0.20529784	1.663454921	0
	13489	1448883_at	6.646972781	3.57459004	0.692714513	0.19378852	1.61632186	0
	10697	1431345_a_at	5.191456715	3.574477784	0.52812754	0.147749566	1.44205635	0
	6893	1423814_at	5.903889017	3.570542904	0.403657527	0.113052143	1.322857377	0
	8453	1425753_a_at	5.743403573	3.569336581	0.597293391	0.16734017	1.512875629	0
	14417	1450094_at	4.608343107	3.569163224	0.536744536	0.150383858	1.450695304	0
	13003	1448348_at	7.372185905	3.568773942	0.493822448	0.138373138	1.408170913	0
	10134	1428212_x_at	7.805011729	3.566496843	0.584829724	0.163978758	1.499861956	0
	11913	1436924_x_at	7.800421719	3.563595342	0.588356041	0.16510181	1.503532487	0
	241	1415977_at	8.183549092	3.563551532	0.767006378	0.215236505	1.701734982	0
	13066	1448416_at	7.546623208	3.563406203	0.967265701	0.271444131	1.955131576	0
	398	1416141_a_at	9.392833692	3.560837498	0.40409105	0.113482025	1.323254949	0
	16735	1454607_s_at	7.558801091	3.559229896	0.651640223	0.183084612	1.570953223	0
	4500	1421020_at	5.040617217	3.555997596	0.519113795	0.145982606	1.433074682	0
	15972	1452008_at	4.307739042	3.554755362	0.77224114	0.217241712	1.707920877	0
	15186	1451028_at	4.69809074	3.554290227	0.532810699	0.149906357	1.446745041	0
	1869	1417720_at	6.498550833	3.553995765	0.368001121	0.10354574	1.290563493	0
	13018	1448365_at	6.974564064	3.553431658	0.503427842	0.141673709	1.417577728	0
	8556	1425884_at	4.827205676	3.553158105	0.638749845	0.17976961	1.556979388	0
	1700	1417537_at	5.183236403	3.551155946	0.582625841	0.164066532	1.497572493	0
	15196	1451039_at	5.556382878	3.550745058	0.408064464	0.114923617	1.326904429	0
	8108	1425279_at	4.204191013	3.55053843	0.558037952	0.157169951	1.472265591	0
	8928	1426347_at	5.995275066	3.548608197	0.390486269	0.110039274	1.310835154	0
	2643	1418571_at	6.863836444	3.54791896	0.663360076	0.186971598	1.583766968	0
	17353	1458613_at	5.423950878	3.546764578	0.483542876	0.136333513	1.398172995	0
	12980	1448324_at	6.840196732	3.546521059	0.394256771	0.111167187	1.314265519	0
	16184	1452315_at	5.2365305	3.54458584	0.697949575	0.196905818	1.622197611	0
	4751	1421315_s_at	6.504754594	3.544028679	0.584966786	0.165057013	1.500004456	0
	17378	1460008_x_at	7.796489986	3.543880957	0.58656675	0.165515365	1.501668899	0
	5686	1422414_a_at	7.347019432	3.543724653	0.519064891	0.146474386	1.433026105	0
	1758	1417599_at	4.781896837	3.54247759	0.509036063	0.143694928	1.423099034	0
	66	1415778_at	7.922241237	3.541585715	0.379806174	0.107241842	1.301167032	0
	16059	1452115_a_at	4.243133098	3.54156216	0.591218549	0.166937222	1.506518667	0
	213	1415944_at	5.094277179	3.54155384	0.889060509	0.251036847	1.851969718	0
	7629	1424685_at	6.047199195	3.54037507	0.483207321	0.136484782	1.397847834	0
	14314	1449973_a_at	4.63709619	3.539161494	0.553433353	0.156374145	1.467574104	0
	3270	1419270_a_at	5.152166103	3.537981032	0.660086807	0.186571607	1.580177701	0
	12331	1438176_x_at	6.309034334	3.534708744	0.471515648	0.133395898	1.386565383	0
	17023	1455801_x_at	6.367363022	3.534474475	0.477644274	0.135138697	1.392468097	0
	484	1416233_at	8.141743423	3.534406461	0.427094216	0.120839021	1.344522796	0
	6996	1423936_at	5.430960176	3.534114999	0.412558801	0.1167361	1.331044497	0
	11493	1435130_at	4.750567226	3.532012709	0.474155464	0.134245118	1.389104817	0
	12057	1437314_a_at	5.707989493	3.527237291	0.441351907	0.125126798	1.357876158	0
	1430	1417242_at	7.276281487	3.524869474	0.400405914	0.113594536	1.319879217	0
	1283	1417085_at	2.200947429	3.524738002	0.4222668	0.119800904	1.340031393	0
	1197	1416988_at	6.020317743	3.52402656	0.528723893	0.150034026	1.442652562	0
	12200	1437715_x_at	7.368738605	3.523367253	0.47227445	0.134040654	1.387294855	0
	5930	1422688_a_at	5.919812993	3.521628098	0.494949383	0.140545614	1.40927131	0
	7050	1424004_x_at	5.539675268	3.520499464	0.486137308	0.138087596	1.400689624	0
	10309	1428845_at	6.007959722	3.520248511	0.464987446	0.132089381	1.380305342	0
	15800	1451768_a_at	5.614177952	3.518364498	0.551568251	0.156768365	1.465678064	0
	873	1416641_at	6.12926983	3.517544482	0.516413437	0.146810777	1.43039484	0
	4376	1420869_at	4.778856998	3.517208355	0.456464834	0.129780436	1.37217533	0
	1412	1417223_at	5.725649365	3.515970694	0.404043181	0.114916538	1.323211044	0
	10501	1430022_at	5.199323737	3.515926869	0.581127714	0.165284358	1.496018187	0
	5409	1422098_at	4.328778239	3.514975521	0.642496035	0.182788196	1.561027588	0
	5748	1422488_at	5.844837022	3.513516305	0.352687334	0.100380161	1.276936987	0
	13555	1448960_at	5.865794747	3.512273141	0.659301234	0.187713543	1.5793175	0
	14142	1449694_s_at	4.813765245	3.510239695	0.451205572	0.128539818	1.36718225	0
	8950	1426378_at	7.592135878	3.509359915	0.485361744	0.13830492	1.399936844	0
	7499	1424533_a_at	5.952716963	3.506359515	0.438320109	0.125007178	1.355025601	0
	7625	1424681_a_at	7.406229013	3.505239994	0.401205569	0.114458802	1.320611001	0
	1787	1417630_at	5.531903869	3.504697945	0.492766082	0.140601584	1.407140203	0
	16697	1454119_at	4.888479052	3.504175669	0.54233519	0.154768265	1.456327867	0
	3817	1420054_s_at	4.81047165	3.501635476	0.569886025	0.16274853	1.484406295	0
	10985	1433439_at	5.755280488	3.497757426	0.437452881	0.125066672	1.354211317	0
	7183	1424156_at	5.488598713	3.496561467	0.50722775	0.145064732	1.421316401	0
	3724	1419815_at	5.217888107	3.496534581	0.356499891	0.101958062	1.280315964	0
	1133	1416920_at	5.934438639	3.495496738	0.423098241	0.121040948	1.340803891	0
	11797	1436561_at	3.253993919	3.495436432	0.519695365	0.148678248	1.43365249	0
	1370	1417177_at	6.351090488	3.495372195	0.579609659	0.165822014	1.494444851	0
	14013	1449483_at	4.551495641	3.493428774	0.544324985	0.155813964	1.458337851	0
	17284	1456583_x_at	4.605634266	3.491829076	0.528287933	0.151292609	1.44221668	0
	101	1415817_s_at	7.454132521	3.491342026	0.419728252	0.120219746	1.337675565	0
	17373	1459987_s_at	7.938873555	3.49004577	0.461783917	0.132314573	1.377243751	0
	17134	1456079_x_at	7.40926878	3.488879008	0.454685218	0.130324158	1.370483747	0
	16144	1452252_at	6.147706715	3.488436388	0.468077473	0.134179736	1.383264909	0
	8741	1426117_a_at	3.880574448	3.48843496	0.602746261	0.172784147	1.518604576	0
	10284	1428752_at	4.341391838	3.488127167	0.381982095	0.109509223	1.303130976	0
	15068	1450887_at	5.909245437	3.486545573	0.411836541	0.118121657	1.330378299	0
	8227	1425435_at	4.131383917	3.485844973	0.779977746	0.223755718	1.717104386	0
	12047	1437279_x_at	5.917240432	3.485612275	0.877970596	0.251884182	1.83778831	0
	8727	1426096_at	3.874645283	3.485010201	0.452561446	0.129859432	1.36846776	0
	9819	1427657_at	4.418565897	3.4836813	0.427945791	0.12284298	1.345316658	0
	7124	1424087_at	6.554053321	3.482917823	0.461105403	0.132390549	1.376596172	0
	8245	1425461_at	4.902312783	3.482216498	0.676723613	0.19433703	1.598505394	0
	3707	1419760_a_at	5.369167371	3.480667808	0.346512229	0.099553375	1.271483049	0
	145	1415869_a_at	7.25398916	3.480376386	0.421731137	0.121174003	1.339533942	0
	17332	1456734_at	6.075496198	3.480055208	0.654928432	0.18819484	1.574537843	0
	6431	1423284_at	7.371136586	3.47839046	0.957076519	0.275149248	1.941371905	0
	16717	1454228_a_at	4.640995182	3.477760777	0.491367199	0.141288384	1.405776457	0
	15852	1451841_a_at	5.681199511	3.476685787	0.505232343	0.145320105	1.419351921	0
	15981	1452021_a_at	5.322735017	3.474818417	0.503420804	0.144876866	1.417570812	0
	12681	1439437_x_at	3.649328874	3.474724982	1.122059206	0.322920292	2.176574205	0
	13822	1449271_a_at	5.63485824	3.474104308	0.627283668	0.180559826	1.544653952	0
	16611	1453748_a_at	2.456596042	3.47392229	0.696852857	0.200595407	1.620964906	0
	17372	1459986_a_at	9.379382604	3.473642395	0.364222409	0.104853168	1.287187668	0
	17130	1456066_a_at	5.512166904	3.472971086	0.543769217	0.156571766	1.457776164	0
	12768	1448053_at	2.143121291	3.469444821	0.398532281	0.11486918	1.318166199	0
	6452	1423306_at	4.727642289	3.467811686	0.821928844	0.237016574	1.767767871	0
	16530	1453237_at	5.853544166	3.467030734	0.618161215	0.17829701	1.534917606	0
	13500	1448896_at	5.241738264	3.465527993	0.447952153	0.129259424	1.364102594	0
	16100	1452171_at	6.219947528	3.465323519	0.532607009	0.153696186	1.446540794	0
	12358	1438261_at	4.645392801	3.464962118	0.620844014	0.179177721	1.537774556	0
	13709	1449141_at	6.351407086	3.463327899	0.761252878	0.219803871	1.694961939	0
	9265	1426812_a_at	6.796367547	3.462796398	0.485544	0.140217311	1.40011371	0
	11407	1434783_at	5.595106548	3.461037193	0.553745731	0.159994158	1.467891903	0
	1526	1417351_a_at	6.169088373	3.460885215	0.429998314	0.124245182	1.347232003	0
	16991	1455662_x_at	9.172432985	3.459477178	0.362558594	0.104801557	1.28570405	0
	16183	1452314_at	5.348239796	3.457610325	0.665953351	0.192605091	1.586616383	0
	7638	1424696_at	6.879178397	3.457171013	0.511311031	0.147898681	1.425344872	0
	6997	1423937_at	5.3602939	3.455479507	0.398010514	0.115182426	1.317689555	0
	970	1416748_a_at	5.654998993	3.453719741	0.476907296	0.138085117	1.391756958	0
	4483	1421001_a_at	7.157259387	3.453568476	2.006834811	0.581090204	4.01899508	0
	7172	1424142_at	4.600343134	3.451895432	0.497571212	0.144144347	1.411834726	0
	909	1416683_at	6.296584187	3.450243523	0.430921406	0.124895939	1.348094289	0
	7736	1424822_at	5.074029097	3.449439669	0.625350991	0.181290601	1.542586073	0
	17147	1456107_x_at	6.538449256	3.449406724	0.456512005	0.132345079	1.372220196	0
	13763	1449202_at	3.824992535	3.448727221	0.55947178	0.162225582	1.473729536	0
	5115	1421746_a_at	4.725141343	3.448372429	0.576403295	0.167152275	1.491127163	0
	2771	1418712_at	6.104871746	3.447350501	0.469735849	0.136259962	1.384855884	0
	1702	1417539_at	6.755276523	3.445015686	0.545068999	0.158219599	1.459090126	0
	3084	1419066_at	4.978927066	3.442930196	0.586190792	0.170259273	1.501277624	0
	9374	1426980_s_at	4.703517631	3.441272548	0.740812648	0.215272879	1.671116888	0
	12500	1438776_x_at	8.768218535	3.441107341	0.376984648	0.109553295	1.298624783	0
	9885	1427761_at	3.496670326	3.441014725	0.628124642	0.182540527	1.545554623	0
	3280	1419282_at	3.654776744	3.43835892	0.901764075	0.262265836	1.868349136	0
	11757	1436363_a_at	7.253096947	3.438237552	0.550669282	0.160160336	1.464765059	0
	11671	1435896_at	4.853124833	3.436925163	0.489478496	0.14241756	1.40393729	0
	10127	1428191_s_at	5.52483994	3.436383278	0.353367259	0.102831154	1.277538934	0
	300	1416039_x_at	4.464760606	3.435803875	0.708557929	0.2062277	1.634169838	0
	15185	1451027_at	5.066575358	3.435579154	0.508715538	0.148072716	1.422782898	0
	6546	1423421_at	5.002235608	3.434108079	0.507430275	0.147761883	1.421515938	0
	17352	1458219_at	3.507575731	3.434107338	0.699105578	0.20357709	1.623497967	0
	6194	1423005_a_at	5.006007788	3.43319706	0.701348762	0.204284447	1.626024237	0
	3006	1418978_at	4.525145657	3.43278678	0.405256867	0.118054774	1.324324681	0
	12685	1439447_x_at	6.807407285	3.431944361	0.713216032	0.207816898	1.639454692	0
	8661	1426020_at	2.84110881	3.429956361	0.549558843	0.160223276	1.463638067	0
	11281	1434328_at	7.592457323	3.428291621	0.57717691	0.168357005	1.491926963	0
	11428	1434872_x_at	7.403312205	3.427604929	0.566100117	0.165159092	1.480516036	0
	5803	1422547_at	7.890734814	3.426657136	0.432481494	0.126210904	1.349552867	0
	8849	1426253_at	4.948507234	3.425761166	0.394536689	0.115167599	1.314520544	0
	3945	1420376_a_at	7.48992524	3.42418431	0.522753021	0.152664978	1.436694204	0
	15835	1451819_at	4.938973104	3.424077509	0.548499129	0.160188877	1.462563364	0
	6251	1423070_at	4.834487564	3.422903607	0.449185776	0.131229455	1.365269512	0
	3027	1418999_at	5.504214032	3.421983684	0.394212381	0.115199959	1.314225082	0
	13348	1448727_at	5.329097586	3.419944083	0.566411504	0.165620107	1.480835621	0
	2334	1418231_at	5.006547592	3.419738941	0.58584665	0.171313267	1.50091955	0
	11944	1436996_x_at	8.767234068	3.419256053	0.71839029	0.210101343	1.645345189	0
	17379	1460009_at	4.85918097	3.41886841	0.597194362	0.17467603	1.512771786	0
	16579	1453573_at	2.81021154	3.417965292	0.443350171	0.129711724	1.359758242	0
	212	1415943_at	5.728991378	3.41768674	0.850478591	0.248846268	1.803098975	0
	3402	1419413_at	4.041911936	3.417552967	0.613937698	0.179642482	1.530430678	0
	5772	1422512_a_at	5.884314571	3.417234659	0.470270146	0.137617165	1.385368856	0
	15089	1450913_at	3.952525662	3.416868255	0.864937708	0.253137565	1.821261029	0
	12028	1437225_x_at	5.469324441	3.414088009	0.623320767	0.18257314	1.540416805	0
	2561	1418476_at	4.853105704	3.41382334	0.926470128	0.271387836	1.900620016	0
	14932	1450729_at	5.903038323	3.412604386	0.552674893	0.161951059	1.466802767	0
	10500	1430021_a_at	6.532527593	3.411488934	0.462951318	0.135703597	1.378358641	0
	11735	1436236_x_at	7.005291372	3.411098045	0.56943289	0.166935363	1.483940133	0
	1917	1417773_at	7.268771541	3.410404561	0.534601913	0.156756157	1.448542399	0
	15116	1450943_at	5.203968402	3.41016935	0.483762522	0.141858797	1.398385879	0
	17554	1460375_at	5.739316766	3.409614919	0.53906335	0.158100948	1.453028852	0
	13124	1448480_at	6.568207303	3.409096367	0.447384808	0.131232667	1.363566261	0
	7446	1424465_at	5.888747226	3.408446568	0.442465873	0.129814525	1.358925035	0
	2402	1418305_s_at	7.025513153	3.407868632	0.521351578	0.152984647	1.435299268	0
	12830	1448157_s_at	9.01037523	3.406884199	0.343713658	0.100887978	1.26901899	0
	10294	1428784_at	5.00018403	3.406586877	0.501653353	0.147259815	1.415835204	0
	16702	1454144_a_at	3.837610523	3.405109148	0.459539886	0.134955993	1.375103191	0
	15086	1450907_at	7.811793834	3.404764416	0.416080275	0.122205305	1.334297411	0
	6379	1423228_at	3.595889676	3.403269229	0.852906965	0.250614015	1.806136544	0
	11240	1434190_at	5.206702439	3.402220984	0.544176624	0.159947466	1.458187889	0
	5949	1422707_at	4.559349727	3.401479593	0.615312136	0.180895437	1.531889395	0
	8413	1425699_a_at	5.962691815	3.401217756	0.488877576	0.143736041	1.403352635	0
	12984	1448328_at	6.577285865	3.400825555	0.603185589	0.17736446	1.51906709	0
	11491	1435128_at	4.346899205	3.400741978	0.509499934	0.149820227	1.423556678	0
	10193	1428389_s_at	6.450923325	3.400322802	0.45129828	0.132722187	1.367270109	0
	3932	1420363_at	5.463826515	3.398723297	0.731361822	0.215187221	1.660205492	0
	9249	1426789_s_at	7.060894493	3.398053518	0.441662089	0.129975024	1.358168134	0
	6905	1423830_a_at	4.638195582	3.397950201	0.416713753	0.122636804	1.334883421	0
	7737	1424823_s_at	4.937975848	3.397535006	0.624905646	0.183929127	1.542109967	0
	6978	1423917_a_at	6.826053685	3.39675463	0.533952316	0.157194845	1.447890316	0
	8438	1425732_a_at	5.492038133	3.396369283	0.463737681	0.13653924	1.379110141	0
	2082	1417955_at	6.095678464	3.396215117	0.447275834	0.131698323	1.363463268	0
	9923	1427863_at	3.788820007	3.396130667	0.388683519	0.114448929	1.309198196	0
	1788	1417631_at	5.189026305	3.394038182	0.526948462	0.155257081	1.440878275	0
	6403	1423254_x_at	8.438410492	3.393933381	0.508275114	0.149759897	1.422348619	0
	9196	1426706_s_at	5.123252959	3.392949243	0.609334572	0.179588472	1.5255554	0
	10884	1432139_at	2.904023134	3.392808265	0.492065649	0.145031965	1.406457198	0
	12772	1448061_at	5.594511457	3.39037635	0.732272492	0.215985607	1.661253792	0
	10828	1431862_x_at	4.438550323	3.38935041	0.44241021	0.130529499	1.358872606	0
	16179	1452304_a_at	6.7138745	3.389049801	0.545731529	0.161027887	1.459760338	0
	17204	1456313_x_at	6.103770551	3.388344428	0.413446129	0.122020101	1.331863406	0
	211	1415942_at	9.0271557	3.387250624	0.33084019	0.097672191	1.257745642	0
	8952	1426380_at	7.667889893	3.385231873	0.466191021	0.137713173	1.381457349	0
	16726	1454368_at	4.228406536	3.38397115	0.571623574	0.168920936	1.486195158	0
	12366	1438291_x_at	6.217290949	3.383655926	0.613233194	0.18123391	1.529683513	0
	1316	1417118_a_at	6.6714195	3.383291508	0.481325129	0.142265344	1.39602534	0
	13825	1449274_at	4.878647774	3.382751786	0.39549816	0.116916104	1.315396886	0
	12362	1438286_at	3.459929562	3.382145286	0.580750157	0.171710588	1.495626726	0
	2677	1418605_at	5.392253446	3.381323828	0.398307461	0.117796308	1.3179608	0
	12268	1437968_at	4.762619207	3.38102549	0.464741456	0.137455768	1.38007001	0
	16155	1452269_at	6.490986771	3.379696319	0.610891528	0.180753378	1.527202668	0
	15518	1451424_at	4.239585007	3.378914935	1.096921974	0.324637345	2.13897849	0
	8175	1425369_a_at	6.161952819	3.378849879	0.689163442	0.203963913	1.612348315	0
	7302	1424292_at	3.654923601	3.378659938	0.635626443	0.188129748	1.553612209	0
	15376	1451249_at	5.938663084	3.378317175	0.417391594	0.12355015	1.335510755	0
	9449	1427085_at	6.291220524	3.377755462	0.39402394	0.116652595	1.314053432	0
	8852	1426257_a_at	7.401693413	3.377322052	0.372082425	0.110170845	1.294219594	0
	16507	1453096_x_at	8.321614498	3.376464085	0.447864334	0.132643003	1.364019561	0
	10230	1428563_at	5.951696261	3.375388153	0.464263953	0.137543871	1.37961331	0
	5812	1422560_at	5.392436847	3.375005214	0.454586481	0.134692082	1.370389954	0
	17441	1460227_at	5.440557542	3.374727908	0.881461917	0.261194959	1.842241142	0
	12507	1438794_x_at	8.056148248	3.373532141	0.506753295	0.150214456	1.420849053	0
	13406	1448793_a_at	5.642520884	3.373335179	0.606018905	0.179649775	1.522053325	0
	10026	1428013_at	4.753399565	3.372935125	0.456748226	0.135415657	1.372444896	0
	7161	1424127_at	6.184704854	3.37209776	0.786416884	0.233212955	1.724785415	0
	11565	1435429_x_at	8.320563403	3.369376809	0.508636591	0.150958655	1.422705043	0
	3691	1419740_at	3.336984449	3.367628108	0.363269542	0.107871039	1.286337791	0
	15798	1451766_at	3.079249055	3.363298185	0.602169005	0.179041218	1.517997068	0
	4791	1421362_a_at	3.432424851	3.361524317	0.59071357	0.175727889	1.505991441	0
	14203	1449836_x_at	5.774105158	3.359703113	0.722587557	0.215074824	1.650139002	0
	7179	1424150_at	5.934848377	3.357743298	0.477773618	0.142290097	1.392592943	0
	15025	1450838_x_at	5.290407707	3.354829948	0.723246676	0.215583707	1.650893067	0
	3019	1418991_at	4.862711577	3.352089871	0.540726992	0.16131041	1.454705376	0
	1667	1417503_at	6.244342279	3.351415109	0.358052797	0.106836302	1.281694829	0
	16716	1454221_a_at	4.375442209	3.351323701	0.564912038	0.168563854	1.479297312	0
	15973	1452009_at	4.536789684	3.350862905	0.7305502	0.218018529	1.659271767	0
	3168	1419153_at	4.996899216	3.350685214	0.694186464	0.207177464	1.617971801	0
	7159	1424125_at	3.122439836	3.350655826	0.466330803	0.139175979	1.381591204	0
	12311	1438133_a_at	4.124678994	3.34979286	0.716887736	0.214009572	1.643632469	0
	13258	1448624_at	5.465502652	3.348890542	0.388142491	0.115901815	1.308707322	0
	17294	1456608_at	4.047009356	3.347873263	0.470926409	0.140664348	1.385999185	0
	9351	1426942_at	6.589910993	3.347609014	0.615301209	0.183803188	1.531877793	0
	8246	1425462_at	5.688083014	3.347482881	0.599924703	0.17921666	1.51563746	0
	16603	1453714_a_at	4.056918391	3.346143321	0.503897146	0.150590425	1.418038936	0
	9758	1427548_a_at	6.684883398	3.344932412	0.445543267	0.133199483	1.361826835	0
	7329	1424321_at	6.010228182	3.344117424	0.55248512	0.165211041	1.466609836	0
	16403	1452665_at	5.330939378	3.343993074	0.477561374	0.142811711	1.392388085	0
	685	1416443_a_at	6.807270076	3.343993012	0.43467976	0.129988238	1.351610778	0
	11630	1435758_at	3.622351047	3.343559656	0.86487504	0.258668942	1.821181917	0
	2327	1418224_at	5.329501204	3.343197777	0.672365475	0.201114478	1.593683866	0
	10194	1428390_at	6.647796304	3.342628475	0.467671984	0.139911446	1.382876178	0
	5791	1422535_at	3.837788425	3.342573392	0.647002852	0.193564292	1.565911689	0
	8002	1425146_at	4.860102701	3.340099626	0.468650358	0.140310293	1.383814303	0
	10202	1428443_a_at	4.63220865	3.339945397	0.840655045	0.251697242	1.790863085	0
	6654	1423547_at	8.621205213	3.339740765	0.764874764	0.229022196	1.699222488	0
	8603	1425941_a_at	3.057233214	3.33892382	0.472796966	0.141601603	1.387797397	0
	162	1415888_at	6.672432602	3.338778062	0.512364228	0.153458606	1.426385782	0
	10308	1428844_a_at	5.722042819	3.338246601	0.414716912	0.124231958	1.333037081	0
	14682	1450423_s_at	5.284320165	3.33805145	0.507534972	0.152045281	1.421619102	0
	15517	1451423_at	4.670685003	3.337636086	0.406572686	0.121814565	1.325533091	0
	8714	1426082_a_at	4.481318507	3.335867398	0.589699859	0.176775569	1.504933625	0
	6693	1423589_at	6.976408759	3.334498087	0.507634267	0.152237084	1.42171695	0
	3451	1419466_at	4.558353134	3.331720201	1.020742065	0.306370885	2.028962309	0
	5207	1421857_at	5.652341025	3.33128303	0.456304368	0.136975563	1.372022716	0
	8226	1425434_a_at	5.016015279	3.330970131	0.7049185	0.211625584	1.630052578	0
	14222	1449861_at	5.091203737	3.330790094	0.429955119	0.129085024	1.347191666	0
	471	1416218_x_at	7.386113888	3.330208824	0.638453437	0.191715736	1.556659532	0
	1090	1416873_a_at	5.154451254	3.328677375	0.435441604	0.130815202	1.352324712	0
	15585	1451505_at	5.239383652	3.327884185	0.427823736	0.128557279	1.345202845	0
	392	1416135_at	7.451739854	3.32619212	0.434800098	0.130720079	1.351723523	0
	5283	1421945_a_at	5.237810282	3.324988987	0.513447767	0.154420893	1.427457475	0
	16018	1452062_at	6.38017035	3.323980911	0.454774561	0.136816237	1.37056862	0
	15561	1451476_at	5.461609847	3.323567408	0.386667113	0.116340987	1.307369652	0
	5523	1422227_at	3.377673078	3.323014602	0.454007626	0.136625228	1.369840221	0
	11532	1435306_a_at	5.183515421	3.322781352	0.646580571	0.194590165	1.565453409	0
	7853	1424966_at	5.958426373	3.32258241	0.829111154	0.249538176	1.776590465	0
	15100	1450925_a_at	8.312843851	3.3222349	0.497513333	0.149752606	1.411778086	0
	11236	1434167_at	5.254128546	3.321597654	0.465141243	0.140035396	1.380452496	0
	7596	1424647_at	4.650846828	3.320245679	1.033027696	0.311129897	2.046314224	0
	1669	1417506_at	5.910447774	3.319863694	0.54615384	0.164510923	1.460187707	0
	9345	1426932_at	5.642906071	3.318570356	0.441680864	0.133093717	1.358185809	0
	17272	1456567_x_at	7.828098659	3.318336991	0.52666138	0.158712446	1.440591583	0
	17126	1456055_x_at	5.497161559	3.316759764	0.539158513	0.162555793	1.4531247	0
	11579	1435509_x_at	7.572601671	3.314766135	0.36798761	0.111014652	1.290551407	0
	5950	1422708_at	4.363918941	3.313733693	0.641624677	0.193625903	1.560085045	0
	2034	1417897_at	5.698513985	3.313574839	0.354740869	0.107056845	1.278755876	0
	7758	1424851_at	4.812894481	3.311400266	0.416643543	0.125820955	1.334818459	0
	14666	1450405_at	6.031519018	3.311368691	0.436957972	0.131956908	1.353746842	0
	12774	1448065_at	2.615278566	3.309602585	0.431605032	0.130409927	1.34873324	0
	13518	1448917_at	6.230339125	3.308070539	0.442113574	0.133646961	1.358593234	0
	11278	1434324_x_at	4.753229339	3.307933955	0.735195877	0.222252284	1.664623463	0
	3931	1420362_a_at	5.715503388	3.307058236	0.759977582	0.229804717	1.69346431	0
	17176	1456213_x_at	6.5773811	3.304015045	0.446560405	0.135156892	1.362787297	0
	2849	1418806_at	4.121740769	3.303424463	0.59131837	0.179001632	1.506622907	0
	12472	1438646_x_at	6.196931727	3.303251137	0.390677814	0.118270697	1.311009203	0
	11359	1434600_at	6.279140111	3.301483721	0.570831358	0.172901461	1.485379279	0
	5962	1422727_at	4.911901163	3.301327444	0.518923745	0.157186391	1.432885912	0
	17099	1455988_a_at	7.921977604	3.30055563	0.498661639	0.151084149	1.412902232	0
	7253	1424232_a_at	4.050185702	3.300259284	0.442261609	0.13400814	1.358732646	0
	8589	1425924_at	4.33067249	3.300169274	0.659264073	0.199766745	1.57927682	0
	6950	1423884_at	7.441962179	3.297277321	0.461447921	0.139948168	1.376923036	0
	10161	1428294_at	5.249994795	3.296246849	0.464078288	0.140789907	1.379435775	0
	13604	1449017_at	5.840062818	3.295488615	0.534386161	0.162156883	1.448325788	0
	6080	1422863_s_at	5.375901544	3.295438424	0.64261528	0.195001453	1.56115662	0
	10424	1429497_s_at	6.343061904	3.294788316	0.424478138	0.128833205	1.342086946	0
	4510	1421031_a_at	5.941681283	3.292891326	0.533520119	0.162021781	1.447456627	0
	628	1416382_at	7.760813038	3.292683426	0.610132744	0.185299546	1.526399648	0
	6063	1422843_at	3.948672316	3.292648724	0.490644594	0.149012128	1.405072519	0
	15396	1451273_x_at	4.060586624	3.292629102	0.451622935	0.1371618	1.367577825	0
	10529	1430271_x_at	5.076744751	3.292158129	0.573935666	0.174334173	1.488578874	0
	2575	1418491_a_at	5.204299829	3.291562591	0.46178442	0.140293373	1.377244231	0
	14681	1450422_a_at	5.367691005	3.291337313	0.472371056	0.143519491	1.387387754	0
	13213	1448577_x_at	7.037600546	3.287890935	0.408838306	0.124346675	1.327616354	0
	6342	1423181_s_at	6.633768858	3.287448769	0.420232955	0.127829507	1.33814361	0
	14778	1450539_at	3.593757055	3.286329499	0.443736494	0.135024956	1.360122406	0
	3185	1419173_at	6.023299042	3.286215424	0.513588431	0.156285686	1.42759666	0
	13716	1449148_a_at	5.057456887	3.285960911	0.390173025	0.118739399	1.310550571	0
	1106	1416890_at	6.805224609	3.285938104	0.426056706	0.1296606	1.343556234	0
	11645	1435817_x_at	8.210092657	3.285048638	0.438603468	0.13351506	1.355291766	0
	12464	1438629_x_at	7.896395025	3.284729875	0.527136013	0.16048078	1.441065602	0
	7699	1424769_s_at	6.683815277	3.284441469	0.679039615	0.206744319	1.601073584	0
	12932	1448268_at	7.945632404	3.283373538	0.441673131	0.134518088	1.358178529	0
	9200	1426712_at	4.254836748	3.281978572	1.234795	0.376234936	2.353479032	0
	11758	1436364_x_at	7.179696884	3.281794546	0.532454251	0.162244846	1.446387637	0
	6079	1422862_at	4.599314937	3.281368048	0.668171845	0.203625998	1.589058067	0
	1413	1417224_a_at	4.939868549	3.281107997	0.419221486	0.127768268	1.33720577	0
	121	1415839_a_at	8.584077026	3.281098337	0.444072028	0.135342493	1.360438772	0
	1699	1417536_at	6.756417353	3.280717831	0.356074079	0.108535417	1.279938134	0
	218	1415949_at	5.484257875	3.27940488	0.933633983	0.284696162	1.910081217	0
	16394	1452647_a_at	5.164742371	3.279023634	0.423427895	0.12913231	1.341110298	0
	12851	1448178_a_at	7.980875996	3.278723425	0.424948811	0.129608008	1.342524867	0
	15778	1451741_a_at	6.731595566	3.278132748	0.459034567	0.14002928	1.374621631	0
	15177	1451016_at	6.380609989	3.277213955	0.516458042	0.157590578	1.430439066	0
	11152	1433908_a_at	7.157974251	3.275378258	0.50642053	0.154614365	1.420521365	0
	2567	1418482_at	6.103410962	3.275156303	0.36962325	0.112856675	1.292015386	0
	10376	1429222_at	4.867442906	3.270128034	0.504904321	0.154398946	1.419029244	0
	12528	1438860_a_at	4.506666231	3.268060575	0.586015028	0.17931584	1.501094733	0
	13172	1448531_at	5.226209335	3.267746014	0.422887501	0.129412598	1.340608049	0
	12775	1448069_at	3.478672134	3.265244709	0.799577462	0.244875203	1.740591266	0
	16188	1452323_at	5.037211261	3.264029778	0.467709572	0.143292066	1.382912207	0
	7462	1424487_x_at	4.925341644	3.263997821	0.517668067	0.158599391	1.431639314	0
	5713	1422447_at	4.181276721	3.263353898	0.426557997	0.130711535	1.344023159	0
	7842	1424955_at	6.718015772	3.262809911	0.472480526	0.144807862	1.387493032	0
	16597	1453677_a_at	7.043198392	3.262389414	0.844206948	0.258769522	1.795277608	0
	16609	1453729_a_at	7.377532202	3.261595042	0.566347609	0.173641302	1.480770038	0
	11277	1434323_at	4.802240256	3.261058903	0.745404573	0.228577464	1.676444327	0
	12037	1437246_x_at	8.304172788	3.260406533	0.426890708	0.130931742	1.34433315	0
	1641	1417475_at	6.8095141	3.260073059	0.393321466	0.120648053	1.313413752	0
	1528	1417353_x_at	6.260667818	3.259638839	0.414691313	0.127220019	1.333013428	0
	285	1416024_x_at	8.124335867	3.259207327	0.429864846	0.131892452	1.347107372	0
	13412	1448799_s_at	6.931338837	3.258417304	0.383541164	0.11770781	1.304539985	0
	5377	1422053_at	4.32397312	3.257270828	0.860914895	0.264305592	1.816189694	0
	1938	1417795_at	2.966915686	3.257202078	1.037857205	0.318634577	2.053175863	0
	9248	1426788_a_at	7.234056756	3.256768054	0.426025743	0.13081243	1.343527399	0
	8644	1426002_a_at	5.391518164	3.256378857	0.577560461	0.177362797	1.492323655	0
	12676	1439426_x_at	8.378502376	3.253980199	0.71784463	0.220605101	1.644723001	0
	6909	1423834_s_at	5.540545813	3.25366833	0.411380788	0.126435994	1.329958094	0
	7742	1424829_at	6.176627457	3.253575174	0.443755375	0.136390079	1.360140206	0
	11961	1437027_x_at	7.105044908	3.253512307	0.366395631	0.112615413	1.2891281	0
	1240	1417036_at	3.90895709	3.253297156	0.468276609	0.143939083	1.383455854	0
	3141	1419125_at	6.600975686	3.252894978	0.487420275	0.149841996	1.401935791	0
	8830	1426232_at	4.195952256	3.252456223	0.46887254	0.144159524	1.384027434	0
	2060	1417928_at	5.407720794	3.251891192	0.929946369	0.285970936	1.905205171	0
	8032	1425183_a_at	9.138999902	3.251830861	0.406403783	0.124976913	1.325377913	0
	10679	1431284_a_at	5.880508021	3.248962229	0.355821569	0.10951853	1.27971413	0
	11474	1435054_at	4.40870344	3.248638938	0.485839418	0.149551682	1.400400438	0
	681	1416439_at	6.778873723	3.248392804	0.484812034	0.149246739	1.399403528	0
	2310	1418206_at	6.633504111	3.248058001	0.578038842	0.177964446	1.492818575	0
	10949	1432474_a_at	7.799632532	3.247969565	0.609386975	0.187620901	1.525610814	0
	11709	1436050_x_at	5.435968251	3.247334667	0.478146147	0.147242645	1.392952581	0
	11756	1436357_at	6.232927852	3.247134185	0.58672082	0.180688812	1.501829275	0
	2535	1418449_at	6.833713771	3.246945316	0.86009155	0.264892527	1.815153493	0
	11238	1434176_x_at	5.494368537	3.245901987	0.367935392	0.113353821	1.290504697	0
	6150	1422944_a_at	3.601897998	3.244849664	0.50258375	0.154886606	1.416748574	0
	11691	1435989_x_at	8.64005146	3.243563963	0.696175749	0.214632965	1.620204309	0
	6921	1423848_at	6.53804391	3.243371308	0.430080772	0.132603002	1.347309007	0
	12427	1438527_at	7.059726355	3.243258804	0.676561704	0.208605525	1.59832601	0
	16873	1455084_x_at	6.072677898	3.242424833	0.514823807	0.158777407	1.428819631	0
	13764	1449203_at	6.208370542	3.242083412	0.707421977	0.218199808	1.632883628	0
	6510	1423373_at	6.339163879	3.24148723	0.407656678	0.125762235	1.326529425	0
	4414	1420912_at	4.829255923	3.240455326	0.44116894	0.13614412	1.357703958	0
	2038	1417902_at	4.895308379	3.238395572	0.478698873	0.147819765	1.393486352	0
	17205	1456314_x_at	7.468733493	3.238022497	0.35966535	0.111075618	1.283128227	0
	17545	1460363_at	4.743403355	3.237432635	0.468383936	0.144677585	1.383558778	0
	5862	1422613_a_at	9.086923628	3.237312118	0.341024776	0.105341952	1.266656006	0
	5257	1421914_s_at	6.026621856	3.235281336	0.418943085	0.129492011	1.336947752	0
	12823	1448148_at	7.660599906	3.234480428	0.552736771	0.17088889	1.46686568	0
	11337	1434523_x_at	6.073136196	3.233079336	0.665785726	0.205929288	1.586432046	0
	42	1415738_at	7.224775379	3.232889587	0.42781157	0.132331018	1.345191502	0
	152	1415876_a_at	8.955058489	3.231054219	0.371615196	0.115013606	1.293800518	0
	561	1416312_at	7.503472615	3.229739029	0.392648526	0.121572834	1.312801257	0
	6162	1422958_at	3.326945116	3.228996951	0.387952338	0.120146394	1.308534841	0
	15965	1452000_s_at	7.032553209	3.228931258	0.389581964	0.120653533	1.310013758	0
	1606	1417437_at	5.955137739	3.228700602	0.510537879	0.158124875	1.424581222	0
	10231	1428570_at	4.270669497	3.228645635	0.402986738	0.124816032	1.32224245	0
	12591	1439030_at	5.71913333	3.227526307	0.40851555	0.126572338	1.327319376	0
	9333	1426914_at	5.877439455	3.227382626	0.780307043	0.241777048	1.717496362	0
	9369	1426968_a_at	5.69093929	3.227300346	0.728708234	0.225794985	1.657154637	0
	1088	1416871_at	5.303249266	3.227235612	0.74124949	0.229685582	1.671622972	0
	8158	1425344_at	4.907744729	3.226680622	0.488870765	0.151508879	1.403346011	0
	17594	1460432_a_at	6.132584148	3.226629231	0.682585958	0.211547689	1.605014085	0
	11140	1433860_at	5.038155362	3.226045075	0.39563897	0.122639009	1.315525278	0
	10895	1432179_x_at	2.748316273	3.225522549	0.517461446	0.160427167	1.431434291	0
	8003	1425147_at	4.594648332	3.224062364	0.470990851	0.146086148	1.386061096	0
	10108	1428131_a_at	7.539054306	3.221951352	0.426060183	0.13223669	1.343559472	0
	13008	1448353_x_at	7.540999366	3.221745759	0.366314565	0.113700643	1.289055665	0
	6692	1423588_at	6.898809699	3.221467838	0.467894094	0.145242516	1.383089095	0
	10827	1431861_a_at	4.48080228	3.220038937	0.435800048	0.135339993	1.352660744	0
	10939	1432417_a_at	5.379434075	3.219808175	0.646333898	0.200736771	1.565185769	0
	10672	1431239_at	6.307386177	3.2184595	0.497114957	0.154457422	1.411388302	0
	14148	1449708_s_at	4.434938403	3.217502812	0.648406429	0.201524744	1.567435882	0
	16073	1452131_at	4.440005101	3.2171466	0.572169071	0.17784986	1.486757209	0
	17003	1455725_a_at	8.119098429	3.216852425	0.478497354	0.148747064	1.39329172	0
	2102	1417976_at	5.33190566	3.215496528	0.638730546	0.198641342	1.556958559	0
	6743	1423650_at	4.741192972	3.215150167	0.423887533	0.131840664	1.34153764	0
	5835	1422584_at	4.870195567	3.215101235	0.460808865	0.143326393	1.376313249	0
	16395	1452648_at	6.313614885	3.214522183	0.407875301	0.126885204	1.32673046	0
	2308	1418204_s_at	5.645727479	3.214009424	0.647323778	0.201406932	1.566260063	0
	12225	1437808_x_at	4.012363117	3.213862798	0.449017673	0.13971277	1.36511044	0
	1921	1417777_at	6.039035532	3.213374585	0.645011935	0.200727279	1.563752223	0
	16916	1455288_at	4.243086451	3.211447124	0.619142702	0.192792432	1.53596219	0
	16001	1452042_a_at	5.160205721	3.210103939	0.500368301	0.155872928	1.414574638	0
	5929	1422687_at	6.250641298	3.2083246	0.473728364	0.147655996	1.388693643	0
	10685	1431301_at	2.627050689	3.208196227	0.455810631	0.142076918	1.371553246	0
	2001	1417861_at	4.070814355	3.207424899	0.395919289	0.123438366	1.315780913	0
	11293	1434356_a_at	7.704867913	3.207339231	0.361920831	0.112841457	1.285135813	0
	632	1416386_a_at	7.609043973	3.20676096	0.362454285	0.113028158	1.285611095	0
	444	1416190_a_at	7.009945301	3.204079875	0.440829468	0.137583795	1.357384523	0
	7227	1424203_at	6.301977515	3.204040996	0.405774002	0.126644447	1.324799471	0
	13899	1449353_at	5.111780479	3.20329113	0.605692804	0.189084532	1.521709326	0
	15331	1451198_at	5.196728782	3.202552102	0.500582715	0.156307438	1.414784889	0
	16170	1452289_a_at	4.980843709	3.202057771	0.413003248	0.128980574	1.331454611	0
	3138	1419122_at	5.12010269	3.202012039	0.468429561	0.146292255	1.383602534	0
	10125	1428182_at	6.498818173	3.200496933	0.354715051	0.110831242	1.278732992	0
	7465	1424490_at	4.39884103	3.1992361	0.444986542	0.139091498	1.361301417	0
	12166	1437620_x_at	4.174548006	3.199190645	0.605099981	0.189141582	1.521084163	0
	3608	1419644_at	4.891995604	3.198647357	0.455900726	0.142529224	1.371638901	0
	2320	1418217_at	6.043694705	3.198513555	0.41007088	0.128206704	1.328751094	0
	6449	1423303_at	5.08405756	3.198182321	0.360207808	0.112628916	1.283610777	0
	4833	1421413_a_at	5.014166637	3.196729622	0.603299774	0.188724054	1.519187325	0
	7715	1424793_a_at	3.048505067	3.195780302	0.396169751	0.123966516	1.31600936	0
	3479	1419494_a_at	7.141061948	3.194644577	0.481074587	0.150587828	1.395782924	0
	5712	1422443_at	7.352475975	3.194371658	0.423698338	0.132639024	1.341361722	0
	1011	1416791_a_at	6.794587327	3.192004494	0.391861214	0.122763365	1.312085027	0
	13817	1449265_at	6.744724852	3.190619177	0.742859029	0.232825978	1.673488955	0
	2112	1417986_at	4.667833383	3.190432122	0.914961635	0.286782981	1.88551893	0
	14376	1450043_at	4.805627479	3.190002261	0.419535816	0.131515837	1.337497149	0
	12230	1437835_a_at	5.115339089	3.189518101	0.47139535	0.147795164	1.38644977	0
	2072	1417941_at	6.28203955	3.185459332	0.41100088	0.129024055	1.329607919	0
	7500	1424535_at	5.129128435	3.184665526	0.394267267	0.123801782	1.314275081	0
	4182	1420647_a_at	8.706149352	3.184390541	0.68176677	0.214096469	1.604102988	0
	7777	1424874_a_at	7.330410981	3.184240761	0.386988268	0.121532352	1.307660714	0
	14140	1449692_at	3.661361497	3.183596057	0.533119146	0.167458162	1.447054387	0
	5771	1422511_a_at	6.312172208	3.183324225	0.413725756	0.129966578	1.332121576	0
	399	1416142_at	7.937436225	3.182968723	0.492783715	0.1548189	1.407157402	0
	13374	1448757_at	4.87505464	3.182643376	0.472560987	0.148480659	1.387570416	0
	4816	1421393_at	4.011036916	3.18232395	0.479751686	0.150755138	1.394503626	0
	14779	1450540_x_at	3.828032584	3.182257607	0.390023579	0.122561913	1.310414821	0
	8004	1425148_a_at	6.127202429	3.1812281	0.394250621	0.123930321	1.314259917	0
	6390	1423241_a_at	7.032724516	3.180664878	0.467440137	0.146963027	1.382653962	0
	2715	1418649_at	5.233818612	3.18057173	0.876498654	0.275578961	1.835914221	0
	12162	1437615_s_at	5.578633567	3.178285334	0.526970165	0.16580329	1.440899951	0
	2409	1418313_at	5.361502243	3.17794139	0.381599521	0.120077583	1.302785458	0
	4600	1421130_at	3.848147956	3.177642729	0.383068808	0.120551252	1.304112933	0
	16476	1452920_a_at	6.199611977	3.176202696	0.353031436	0.1111489	1.27724159	0
	3279	1419281_a_at	6.033342783	3.175367618	0.371773655	0.117080508	1.293942631	0
	7594	1424645_at	4.945814317	3.173565642	0.436558513	0.13756089	1.353372063	0
	12129	1437510_x_at	9.046963265	3.171370405	0.334638185	0.10551848	1.261061107	0
	12635	1439268_x_at	5.787005596	3.170723686	0.644138997	0.203152044	1.562806322	0
	2788	1418732_s_at	6.029884412	3.168436512	0.396617154	0.125177561	1.31641754	0
	10423	1429485_a_at	6.697352165	3.167684645	0.38439452	0.121348733	1.30531185	0
	12669	1439413_x_at	7.906086228	3.166476939	0.344092978	0.108667451	1.26935269	0
	7540	1424581_at	3.669365315	3.165055735	0.901104759	0.284704231	1.86749549	0
	1919	1417775_at	6.122280965	3.164859352	0.469743618	0.148424801	1.384863342	0
	6780	1423691_x_at	8.634484471	3.164337823	0.684522264	0.216324015	1.607169693	0
	7461	1424486_a_at	5.566825489	3.163961064	0.464157531	0.146701404	1.379511545	0
	939	1416715_at	5.208894876	3.163126854	0.715448867	0.226184058	1.641994013	0
	4688	1421235_s_at	5.000596983	3.162190006	0.340934897	0.107816069	1.266577097	0
	10520	1430172_a_at	4.683241614	3.161859432	0.499432802	0.15795541	1.413657671	0
	3795	1420012_at	6.525602153	3.161721456	0.745900559	0.235915962	1.677020772	0
	14965	1450767_at	5.882384744	3.161698731	0.525626432	0.166248108	1.439558514	0
	6369	1423215_at	7.984201831	3.159184043	0.377678355	0.119549336	1.299249366	0
	11468	1435019_at	6.187531356	3.158817254	0.387569218	0.12269441	1.308187394	0
	16419	1452699_at	5.681222248	3.157995811	0.325530171	0.103081255	1.25312486	0
	10036	1428029_a_at	6.274080299	3.15667679	0.431029139	0.136545224	1.348194962	0
	13347	1448726_at	4.79454746	3.155305484	0.462834826	0.146684633	1.378247349	0
	13229	1448593_at	4.440376852	3.15507707	0.754430422	0.239116321	1.686965444	0
	15201	1451044_at	5.132686798	3.154418531	0.38055331	0.12064135	1.301841049	0
	821	1416587_a_at	5.507630406	3.154352187	0.38110141	0.120817647	1.30233573	0
	15080	1450899_at	5.456567231	3.153702556	0.419087663	0.132887505	1.337081738	0
	1811	1417654_at	5.505355271	3.153689192	0.607936194	0.19276985	1.524077423	0
	6355	1423196_at	5.25193905	3.153301785	0.413471986	0.131123506	1.331887277	0
	11787	1436494_x_at	5.75864022	3.152848794	0.395860082	0.125556317	1.315726915	0
	10014	1427994_at	5.008771586	3.152616616	0.565392268	0.179340636	1.479789808	0
	5208	1421859_at	5.725169197	3.152427414	0.430411284	0.136533289	1.347617702	0
	10535	1430297_a_at	4.129211872	3.152314167	0.490586431	0.155627391	1.405015874	0
	10379	1429239_a_at	4.098523996	3.152104021	0.567281014	0.179969002	1.481728387	0
	6592	1423473_at	4.582717271	3.150829547	0.535400721	0.169923734	1.449344667	0
	16379	1452620_at	4.670443218	3.149138844	0.501888703	0.159373317	1.416066192	0
	15724	1451678_at	5.234773337	3.147393135	0.476656401	0.151444825	1.391514943	0
	12910	1448245_at	6.361217234	3.147294792	0.719668922	0.228662699	1.646804073	0
	9318	1426889_at	4.500219659	3.145818794	0.416562924	0.132417965	1.33474387	0
	6947	1423880_at	6.783708398	3.145517887	0.360103328	0.114481412	1.283517822	0
	11149	1433901_at	7.36418821	3.144878223	0.422557079	0.134363574	1.340301043	0
	15546	1451458_at	5.478347729	3.144767522	0.656174689	0.208656024	1.575898578	0
	7165	1424133_at	6.940818889	3.14413519	0.505143297	0.160662079	1.419264319	0
	7432	1424445_at	2.953060717	3.142449535	0.37571135	0.119560027	1.297479145	0
	12942	1448279_at	7.528877056	3.139485021	0.441568789	0.14065007	1.358080303	0
	2434	1418341_at	5.59810012	3.139318135	0.630638132	0.200883792	1.548249663	0
	6019	1422793_at	5.648292305	3.138746145	0.406114606	0.129387528	1.325112278	0
	2333	1418230_a_at	5.820483066	3.136278928	0.591450141	0.188583399	1.506760524	0
	8064	1425225_at	4.647188524	3.135908632	0.52440582	0.167226116	1.438341072	0
	11778	1436443_a_at	5.762048835	3.135413837	0.436538072	0.139228215	1.353352888	0
	2440	1418347_at	5.685867819	3.134913091	0.334498098	0.106700916	1.260938662	0
	9365	1426964_at	6.969694437	3.134911128	0.392504685	0.125204406	1.312670374	0
	12668	1439407_x_at	6.617181914	3.134685577	0.493501286	0.157432468	1.407857472	0
	2025	1417888_at	5.763212202	3.133383533	0.517913249	0.165288814	1.431882637	0
	4224	1420697_at	4.678220604	3.13252916	0.573107186	0.182953504	1.487724289	0
	12589	1439018_at	6.495308399	3.131209123	0.623925872	0.199260365	1.541063032	0
	8440	1425734_a_at	4.735268843	3.130368232	0.437010915	0.139603677	1.353796521	0
	12419	1438502_x_at	7.002744707	3.129192157	0.581186935	0.185730663	1.496079598	0
	5682	1422407_s_at	5.871136663	3.129114279	0.426125904	0.136180998	1.343620679	0
	8013	1425161_a_at	6.239818932	3.12790626	0.499390894	0.159656605	1.413616607	0
	5333	1422005_at	5.372417267	3.127232956	0.494770411	0.158213481	1.409096495	0
	17358	1459816_x_at	5.046517415	3.125930103	0.441118865	0.141116036	1.357656834	0
	1772	1417613_at	5.548845556	3.124891671	0.468721838	0.149996188	1.383882867	0
	3788	1419987_at	3.21548623	3.124502035	0.521592132	0.166936083	1.435538608	0
	6864	1423783_at	5.586449777	3.124481773	0.391527235	0.125309496	1.311781319	0
	2422	1418326_at	7.175737839	3.12377999	0.705563956	0.225868646	1.63078202	0
	9733	1427517_at	3.55798404	3.122490418	0.645599736	0.206757956	1.564389476	0
	14695	1450439_at	5.013691667	3.122110232	0.453457966	0.145240857	1.369318418	0
	3913	1420341_at	3.118634785	3.11959996	0.379662478	0.121702296	1.301037439	0
	17096	1455981_at	7.514047686	3.119573643	0.497248193	0.159396203	1.411518652	0
	12885	1448217_a_at	8.234597301	3.118291605	0.437339762	0.140249796	1.35410514	0
	13720	1449153_at	6.628447303	3.117157312	1.040744245	0.333876074	2.057288676	0
	334	1416074_a_at	9.023680139	3.116867591	0.336222077	0.107871787	1.262446348	0
	10380	1429240_at	4.180248481	3.11665154	0.555594849	0.178266592	1.469774523	0
	13708	1449140_at	6.359601299	3.11645231	0.404492134	0.129792499	1.323622879	0
	10266	1428684_at	5.617667871	3.116065601	0.425935956	0.136690305	1.343443786	0
	11916	1436929_x_at	3.811803552	3.115910169	0.457654324	0.14687661	1.373307144	0
	10545	1430419_at	3.947331242	3.115850118	0.478339352	0.153518088	1.393139138	0
	6662	1423555_a_at	4.990319955	3.114828083	1.145111242	0.367632245	2.211631832	0
	13533	1448935_at	4.562019721	3.114492989	0.46017629	0.147753195	1.375709913	0
	9512	1427180_at	3.246418784	3.114038447	0.535836517	0.172071259	1.449782537	0
	13349	1448728_a_at	4.777914678	3.113625337	0.480726036	0.15439431	1.395445747	0
	15489	1451389_at	4.049930892	3.112993922	0.464232619	0.149127377	1.379583347	0
	15729	1451685_at	3.333533464	3.111673053	0.407931629	0.131097201	1.326782261	0
	15723	1451677_at	4.650404387	3.110856053	0.478287577	0.153747897	1.393089142	0
	7217	1424191_a_at	6.443204964	3.110783856	0.370195936	0.119004069	1.29252836	0
	1536	1417361_at	5.087402773	3.110568181	0.355608196	0.114322585	1.279524876	0
	12577	1438986_x_at	9.045636673	3.110528494	0.333842954	0.107326763	1.260366186	0
	11212	1434109_at	6.234232756	3.110377752	0.570836562	0.183526442	1.485384637	0
	6145	1422935_x_at	5.127167957	3.109973585	0.45489166	0.146268657	1.370679869	0
	12727	1444508_s_at	6.143952558	3.109540043	0.417271341	0.134190696	1.335399441	0
	12762	1448041_at	4.49800412	3.109495273	0.510910503	0.16430657	1.424949216	0
	10109	1428132_at	7.046060259	3.107652067	0.407792647	0.131222105	1.326654452	0
	13497	1448893_at	6.195741331	3.106894486	0.475685287	0.153106354	1.390578594	0
	7347	1424340_at	3.805645921	3.106692674	0.434865839	0.139977103	1.351785121	0
	9187	1426695_at	4.510453344	3.10578817	0.491612944	0.158289271	1.406015934	0
	2375	1418274_at	7.094620044	3.104918764	0.398715906	0.128414279	1.318333984	0
	299	1416038_at	6.858209944	3.103739143	0.469761097	0.151353279	1.38488012	0
	13128	1448484_at	7.601053933	3.102540778	0.436396732	0.140657855	1.353220307	0
	5890	1422646_at	3.820477065	3.102078174	0.434911361	0.1402	1.351827774	0
	16081	1452139_at	5.575283591	3.10155536	0.42904315	0.138331611	1.346340336	0
	13772	1449213_at	6.682397592	3.101534459	0.35600232	0.114782642	1.279874472	0
	10233	1428572_at	7.4939805	3.101313445	0.796378189	0.256787391	1.736735665	0
	5448	1422140_at	3.851622673	3.101029107	1.023540715	0.330064852	2.032902065	0
	11644	1435816_at	7.878339286	3.10102752	0.464677059	0.149846158	1.38000841	0
	12780	1448101_s_at	5.35738437	3.09952104	0.561552226	0.181173871	1.475856268	0
	10362	1429150_at	4.93182215	3.098405699	0.432130893	0.13946879	1.349224941	0
	9915	1427843_at	5.465589661	3.097716866	0.596751072	0.192642226	1.512307035	0
	1392	1417203_at	5.134072343	3.096197202	0.408105337	0.131808574	1.326942023	0
	17098	1455987_at	6.734873355	3.096157754	0.430614248	0.139080203	1.347807302	0
	12761	1448040_at	3.789225348	3.095687868	0.577888522	0.186675319	1.492663039	0
	17632	1460633_at	6.957427638	3.095551063	0.433508616	0.14004247	1.350514019	0
	1489	1417311_at	7.679546434	3.092107439	0.519676201	0.168065376	1.433633446	0
	12068	1437334_x_at	5.726039748	3.091014257	0.365345592	0.118196023	1.288190173	0
	7187	1424160_at	7.494760982	3.090779793	0.467213987	0.15116379	1.382437241	0
	11300	1434377_x_at	9.419601293	3.089617114	0.363641796	0.117698013	1.286669743	0
	4444	1420949_at	3.270121759	3.089385539	0.428395119	0.138666772	1.345735722	0
	11682	1435962_at	5.643645662	3.08811808	0.719043249	0.23284189	1.646090036	0
	7350	1424348_at	6.157619234	3.087858408	0.354743877	0.114883466	1.278758542	0
	9117	1426600_at	5.164086834	3.087564489	0.683076943	0.221234875	1.605560405	0
	11024	1433507_a_at	7.324344541	3.085800051	0.498832929	0.161654326	1.413069994	0
	2400	1418303_at	3.190497295	3.085156451	0.448595222	0.145404367	1.364710766	0
	11333	1434512_x_at	6.757042391	3.083127053	0.417372324	0.135373054	1.335492917	0
	13632	1449048_s_at	5.94052789	3.08239377	0.609724025	0.197808609	1.525967277	0
	3391	1419402_at	3.533714679	3.082007445	0.628781297	0.2040168	1.546258254	0
	12418	1438501_at	6.847197401	3.08137001	0.590608549	0.191670766	1.505881816	0
	10224	1428531_at	6.210727164	3.080341786	0.389113749	0.126321615	1.309588673	0
	1872	1417724_at	5.973292133	3.078870023	0.479343059	0.155687981	1.394108705	0
	2425	1418329_at	6.931900426	3.078843522	0.467350132	0.151794052	1.382567706	0
	702	1416462_at	7.656990912	3.077532682	0.367123483	0.119291498	1.289778641	0
	7164	1424132_at	5.442415705	3.075099442	0.440585906	0.143275336	1.357155383	0
	13838	1449288_at	3.530698151	3.074764789	0.41349055	0.134478758	1.331904415	0
	6278	1423103_at	6.109213127	3.07449015	0.41955247	0.136462454	1.337512589	0
	11179	1434003_a_at	5.216191155	3.074253737	0.393738146	0.128076008	1.313793147	0
	3699	1419752_at	5.610094851	3.073756673	0.349434682	0.113683261	1.274061291	0
	14473	1450165_at	5.577545548	3.072604754	0.61558546	0.200346452	1.532179645	0
	2015	1417876_at	5.13152477	3.070987924	0.707198354	0.230283665	1.632630544	0
	6829	1423742_at	5.544676055	3.070099004	0.446450773	0.145419015	1.362683741	0
	535	1416284_at	6.764112434	3.069771269	0.35010543	0.114049354	1.274653774	0
	2408	1418312_at	5.649191747	3.069087214	0.357869675	0.116604596	1.281532153	0
	486	1416235_at	7.130828562	3.068583871	0.407716803	0.132868065	1.32658471	0
	2005	1417866_at	5.786235339	3.066424035	0.351244696	0.114545377	1.275660739	0
	3313	1419320_at	3.270491705	3.065447143	0.347117179	0.113235415	1.272016318	0
	6067	1422847_a_at	6.192063082	3.065374258	0.442308923	0.144291981	1.358777207	0
	15118	1450945_at	4.156654817	3.064656486	0.481796693	0.157210668	1.396481724	0
	16595	1453659_at	3.452772488	3.06248227	0.469449696	0.153290584	1.384581231	0
	2566	1418481_at	5.159882664	3.059423956	0.382001447	0.124860579	1.303148457	0
	9705	1427478_at	4.978963328	3.058874905	0.493828458	0.161441207	1.408176779	0
	6448	1423302_a_at	4.590601276	3.058492942	0.33795389	0.110496868	1.263962701	0
	7296	1424285_s_at	6.53289869	3.05738612	0.322977322	0.105638382	1.250909417	0
	1848	1417692_at	6.281915661	3.056407223	0.386648656	0.1265043	1.307352926	0
	14110	1449614_s_at	5.601031397	3.056122229	0.379184265	0.124073658	1.300606253	0
	3814	1420047_at	5.091566639	3.056090917	0.444034701	0.145294991	1.360403574	0
	8125	1425299_s_at	7.423690099	3.055003295	0.31854862	0.104271121	1.247075335	0
	12928	1448264_a_at	7.736959882	3.054731277	0.415474626	0.136010204	1.333737385	0
	445	1416191_at	7.141043369	3.054220431	0.419010369	0.137190612	1.337010105	0
	3798	1420020_at	4.418111906	3.053642052	0.331622783	0.108599101	1.258428093	0
	12839	1448166_a_at	7.645562215	3.052507512	0.352903962	0.115611169	1.27712874	0
	10521	1430173_x_at	4.416889756	3.051746186	0.485186438	0.158986498	1.399766744	0
	10063	1428073_a_at	5.862663331	3.049318396	0.407555498	0.133654622	1.326436395	0
	5739	1422476_at	6.999106018	3.048533818	0.423695262	0.138983291	1.341358862	0
	14156	1449739_at	4.641422782	3.047680929	0.502609856	0.16491551	1.41677421	0
	12004	1437159_at	5.290584543	3.04664804	0.418334216	0.137309663	1.33638363	0
	3820	1420057_at	4.553317275	3.045682841	0.488545473	0.160405892	1.403029626	0
	7301	1424291_at	5.718605574	3.04439423	0.407666636	0.133907308	1.326538581	0
	1198	1416989_at	6.705642834	3.044344058	0.395930931	0.130054594	1.31579153	0
	8704	1426071_at	3.688730927	3.04397016	0.416967471	0.136981458	1.3351182	0
	11509	1435199_at	3.846719543	3.042639357	0.481136416	0.158131267	1.395842744	0
	17639	1460642_at	5.54747183	3.040643148	0.525398907	0.172792031	1.439331502	0
	11918	1436935_x_at	7.298882835	3.040432828	0.342134162	0.112528111	1.267630399	0
	1674	1417511_at	6.564641286	3.040216182	0.469310209	0.154367381	1.384447369	0
	4750	1421314_at	4.548516333	3.040068825	0.702691383	0.231143248	1.627538175	0
	17253	1456481_at	7.391023296	3.039771437	0.693843144	0.228255038	1.617586817	0
	16079	1452137_at	5.331484656	3.039350837	0.379824355	0.124968908	1.301183429	0
	2939	1418905_at	6.108735197	3.039167173	0.321823477	0.105891996	1.249909359	0
	2151	1418031_at	5.63608887	3.038624878	0.372870137	0.122710157	1.294926432	0
	11256	1434235_at	6.01952121	3.035787776	0.490615322	0.161610547	1.405044012	0
	177	1415905_at	2.604770197	3.035578306	0.653415215	0.215252301	1.572887205	0
	7064	1424019_at	6.099186546	3.035157752	0.401796433	0.132380741	1.321151976	0
	7090	1424046_at	4.956454617	3.034913832	0.752221804	0.247856066	1.684384849	0
	14409	1450086_at	4.33204753	3.034712001	0.393523215	0.12967399	1.313597435	0
	2254	1418143_at	5.787798922	3.034046247	0.350291334	0.115453525	1.274818035	0
	2176	1418057_at	4.958797956	3.033889136	0.527705847	0.17393709	1.441634905	0
	15241	1451087_at	5.775114559	3.03198286	0.425336199	0.14028318	1.342885406	0
Negative genes (1752) Downregulated in Myc tumors compared to NML mammary gland
	Row	Gene ID	Gene Name	Score(d)	Numerator(r)	Denominator(s+s0)	Fold Change	q-value(%)	InverseFoldChange
	15935	1451966_at	2.350297076	-11.77834053	-2.65807184	0.225674562	0.158431176	0	6.311889024
	15473	1451371_at	3.220014544	-10.17334053	-2.561506906	0.251786215	0.16939851	0	5.903239627
	2424	1418328_at	3.04153309	-10.15874136	-1.826933842	0.179838602	0.281863028	0	3.547822523
	7317	1424308_at	3.144463857	-9.821791461	-1.924824609	0.195974901	0.263372276	0	3.796906858
	12537	1438912_at	3.53791623	-9.605392055	-2.544647218	0.264918621	0.171389755	0	5.834654454
	12538	1438913_x_at	4.164394811	-9.483619795	-2.550218439	0.268907705	0.17072918	0	5.857229561
	2768	1418709_at	4.116255552	-9.317937735	-2.218326056	0.238070496	0.21489055	0	4.653531768
	12298	1438082_at	4.725416089	-8.946982541	-1.495025562	0.167098299	0.354774553	0	2.818691452
	16895	1455209_at	2.515041756	-8.826429696	-2.773149831	0.314187041	0.146284637	0	6.835987843
	7355	1424357_at	2.589118593	-8.723912482	-2.631532315	0.301645887	0.161372616	0	6.196838265
	13623	1449038_at	4.169713192	-8.684819238	-2.225705851	0.256275438	0.21379413	0	4.677396891
	12539	1438914_at	3.707512163	-8.67319824	-1.529006546	0.176290972	0.346515899	0	2.885870468
	8823	1426225_at	1.559146715	-8.57891421	-3.087839069	0.359933553	0.117616383	0	8.502216929
	11067	1433613_at	5.878728277	-8.500107268	-1.36699588	0.160821015	0.38769771	0	2.579329135
	4184	1420654_a_at	4.334052722	-8.292128904	-1.494596127	0.180242751	0.354880172	0	2.81785256
	12869	1448198_a_at	7.617242681	-8.27254153	-0.965528392	0.116714844	0.512090822	0	1.952778603
	1533	1417358_s_at	3.617423223	-8.236381262	-1.384755647	0.168126706	0.382954356	0	2.611277258
	2667	1418595_at	3.809735348	-8.19757267	-2.405494273	0.293439823	0.188744398	0	5.298170503
	7732	1424815_at	1.731611761	-8.190026208	-2.233435167	0.272701834	0.21265178	0	4.702523544
	2661	1418589_a_at	2.308003127	-8.134223433	-1.653117731	0.203229939	0.317952304	0	3.145125816
	5920	1422677_at	4.338343023	-8.092582275	-1.970179809	0.243455024	0.25522122	0	3.918169498
	2302	1418197_at	2.372709172	-8.032857975	-2.797599304	0.348269484	0.143826428	0	6.952825126
	6973	1423911_at	5.982908367	-7.902030307	-1.557342987	0.197081374	0.339776272	0	2.943113105
	168	1415894_at	2.855975503	-7.869775103	-1.449058167	0.184129552	0.366260451	0	2.730297514
	2050	1417917_at	3.331195686	-7.863320612	-1.750576577	0.222625614	0.297182985	0	3.364930197
	17274	1456569_x_at	4.312994542	-7.831764723	-1.969745418	0.251507226	0.255298078	0	3.916989925
	13938	1449396_at	4.979463041	-7.795244199	-2.201384428	0.282400958	0.217428893	0	4.599204755
	15968	1452004_at	2.971240314	-7.791304791	-1.253768763	0.160918973	0.419351301	0	2.384635501
	16594	1453651_a_at	7.063544705	-7.771448435	-1.415706947	0.182167708	0.374826031	0	2.667904355
	9626	1427355_at	2.996364996	-7.711788145	-1.234408432	0.160067731	0.425016739	0	2.352848505
	6562	1423439_at	2.257118176	-7.672054109	-2.62534414	0.342195728	0.16206628	0	6.170314993
	2981	1418952_at	2.943014052	-7.649454559	-1.586879245	0.207449986	0.332890766	0	3.003988406
	17273	1456568_at	3.983678358	-7.6069262	-1.958773997	0.257498751	0.257246972	0	3.887314944
	176	1415904_at	6.586290456	-7.54837956	-2.28597035	0.302842528	0.205047442	0	4.876920146
	5921	1422678_at	4.494012268	-7.524956464	-1.943806993	0.258314716	0.25992963	0	3.847195098
	8854	1426259_at	4.892992821	-7.463701955	-1.266970072	0.169750893	0.415531551	0	2.406556129
	5536	1422241_a_at	7.753264452	-7.448563736	-0.946951297	0.127132066	0.518727479	0	1.927794535
	2210	1418094_s_at	2.737668264	-7.440406844	-1.757882414	0.236261598	0.295681848	0	3.382013489
	8515	1425826_a_at	4.294351586	-7.406890292	-1.428595932	0.192873915	0.371492263	0	2.691846104
	5061	1421681_at	3.639470743	-7.400768548	-1.41951719	0.191806727	0.373837399	0	2.674959762
	4005	1420442_at	3.374578848	-7.393754081	-1.321505487	0.178732681	0.400117189	0	2.499267784
	1577	1417404_at	7.030079481	-7.360873457	-1.618251721	0.219845067	0.325729949	0	3.070027802
	4801	1421374_a_at	4.483707838	-7.326254962	-1.406337291	0.191958552	0.377268279	0	2.650633659
	15265	1451116_at	4.325213326	-7.324292637	-1.235824339	0.168729514	0.424599819	0	2.355158801
	2980	1418951_at	1.642823963	-7.31301309	-1.514688848	0.207122403	0.349971938	0	2.857371951
	12011	1437172_x_at	6.971144053	-7.288860296	-1.141242377	0.156573501	0.453368991	0	2.205708861
	13867	1449319_at	2.508385121	-7.268137177	-2.024747042	0.27857854	0.245748235	0	4.069205224
	17411	1460194_at	4.886936541	-7.255031993	-1.603845223	0.221066595	0.328998926	0	3.039523605
	10624	1430998_at	3.257154383	-7.240769521	-1.301740046	0.179779241	0.405636661	0	2.465260404
	13776	1449218_at	3.479601951	-7.240287308	-2.298177072	0.317415176	0.203319843	0	4.918359095
	8857	1426265_x_at	6.552407065	-7.214999625	-1.13761966	0.157674251	0.454508865	0	2.200177105
	12214	1437750_at	3.986782829	-7.202889979	-1.137171164	0.15787707	0.454650182	0	2.199493235
	1588	1417417_a_at	8.57966582	-7.184450766	-0.789524815	0.109893552	0.578534614	0	1.728505046
	7279	1424266_s_at	3.207364016	-7.163787218	-1.868452059	0.260819034	0.273867114	0	3.65140592
	4185	1420655_at	5.57896676	-7.1074877	-2.052045794	0.288716053	0.241141892	0	4.146936035
	10639	1431056_a_at	5.769289302	-7.079227295	-2.248557817	0.317627578	0.210434358	0	4.752075697
	999	1416779_at	3.59671757	-7.061464214	-2.370561421	0.335703949	0.19337036	0	5.171423378
	11941	1436991_x_at	6.196471569	-7.059236835	-1.915882094	0.271400739	0.265009853	0	3.773444602
	8856	1426264_at	6.511813667	-7.044928373	-1.144614748	0.162473582	0.452310456	0	2.210870844
	13279	1448649_at	2.171266572	-7.039832776	-2.052341276	0.291532674	0.241092508	0	4.147785466
	1576	1417403_at	6.619855678	-7.03542231	-1.569520781	0.223088354	0.33692029	0	2.968061079
	998	1416778_at	4.189354299	-7.024536619	-2.356211578	0.335425909	0.195303326	0	5.120240508
	17203	1456312_x_at	6.367533759	-7.021562892	-1.923852208	0.273992021	0.263549853	0	3.794348543
	7663	1424729_at	5.237721488	-7.001909516	-1.357366705	0.193856647	0.390294029	0	2.562170894
	13546	1448949_at	2.153678945	-6.995296811	-1.748801708	0.249996784	0.297548818	0	3.360793051
	3359	1419367_at	6.487879466	-6.98891375	-1.090719853	0.156064289	0.469527039	0	2.129802795
	15238	1451084_at	6.627743754	-6.974491855	-1.016651546	0.145767114	0.49426219	0	2.023217676
	15065	1450884_at	3.030500614	-6.974459465	-2.576775003	0.36945874	0.167615213	0	5.966045592
	7830	1424937_at	4.441489316	-6.969061707	-1.332063683	0.191139602	0.397199667	0	2.517625477
	1008	1416788_a_at	7.441076261	-6.961883728	-0.825540814	0.118580092	0.564270638	0	1.772199247
	6937	1423867_at	1.411536267	-6.9602232	-0.871021278	0.125142722	0.546759665	0	1.828957154
	15969	1452005_at	5.522914419	-6.956707902	-1.100178444	0.158146419	0.466458797	0	2.143812072
	16151	1452260_at	2.908439061	-6.948867171	-2.348655523	0.337991138	0.196328902	0	5.093493565
	15590	1451511_at	4.248714714	-6.934297797	-1.359470934	0.196050267	0.389725184	0	2.565910651
	7054	1424008_a_at	3.895457299	-6.926865427	-1.416822093	0.20454015	0.374536417	0	2.669967337
	17136	1456081_a_at	5.080601015	-6.920636777	-1.201024008	0.173542413	0.434966438	0	2.299027954
	7398	1424408_at	4.058734984	-6.915244957	-1.348407262	0.194990528	0.392725379	0	2.546308574
	6453	1423309_at	6.683397274	-6.915160072	-1.054504909	0.152491757	0.481462417	0	2.077005316
	15210	1451054_at	6.33211244	-6.910451542	-2.621506809	0.379353909	0.162497924	0	6.153924776
	12010	1437171_x_at	6.289024994	-6.882944917	-1.913770724	0.278045335	0.265397976	0	3.767926243
	6621	1423506_a_at	2.871177742	-6.879688557	-1.656962903	0.240848534	0.317106004	0	3.153519608
	7352	1424350_s_at	5.054913924	-6.871349307	-1.106006069	0.160959081	0.464578383	0	2.152489304
	233	1415967_at	6.740103245	-6.869907606	-0.837194108	0.121863955	0.55973113	0	1.786572064
	1216	1417008_at	5.116075042	-6.860177046	-1.149827677	0.167609038	0.45067906	0	2.218873894
	6877	1423797_at	4.97210488	-6.858711532	-1.180916835	0.17217765	0.441071108	0	2.267208127
	2557	1418472_at	3.794655648	-6.857834618	-1.614944128	0.235488929	0.32647759	0	3.062997369
	13698	1449130_at	6.154725079	-6.846744393	-1.703426891	0.248793703	0.307055874	0	3.256736261
	6327	1423166_at	5.024603795	-6.8339668	-2.657741594	0.388901742	0.158467446	0	6.310444339
	13581	1448987_at	6.766977651	-6.805557644	-1.134972615	0.166771435	0.45534356	0	2.196143941
	7211	1424184_at	7.650959904	-6.793165985	-1.034711853	0.152316586	0.488113361	0	2.048704421
	2000	1417860_a_at	3.178992547	-6.792127201	-1.076965515	0.158560858	0.474024813	0	2.109594208
	9621	1427345_a_at	4.389516095	-6.792038596	-1.753352488	0.258148193	0.296611721	0	3.371410941
	15591	1451512_s_at	5.061404088	-6.787548833	-1.362512872	0.2007371	0.38890431	0	2.571326608
	1009	1416789_at	7.548453431	-6.782024056	-0.804748463	0.11865904	0.572461882	0	1.7468412
	7351	1424349_a_at	5.665155086	-6.781109001	-1.146184945	0.169026179	0.451818439	0	2.213278417
	13319	1448696_at	2.341830619	-6.755644294	-1.634440503	0.241937028	0.322095296	0	3.104671232
	15064	1450883_a_at	4.917331097	-6.752066971	-2.669749019	0.395397295	0.157154009	0	6.363184791
	96	1415812_at	6.08949407	-6.747662534	-1.831077317	0.271364685	0.281054668	0	3.55802665
	350	1416090_at	7.430369089	-6.734931633	-0.876861554	0.130196059	0.544550762	0	1.836376091
	12783	1448104_at	5.822531832	-6.733478283	-1.519212335	0.225620737	0.34887634	0	2.866345137
	13699	1449131_s_at	6.146378375	-6.731589987	-1.673943194	0.248669809	0.313395595	0	3.190855316
	256	1415994_at	3.17401348	-6.730243967	-2.341817845	0.347954377	0.197261615	0	5.069409985
	1066	1416849_at	5.463651445	-6.726916416	-1.027149703	0.152692503	0.490678614	0	2.037993857
	1067	1416850_s_at	5.656345455	-6.723524999	-1.05674998	0.157172016	0.480713765	0	2.080239994
	9978	1427943_at	5.794573639	-6.714571934	-1.198966102	0.178561808	0.435587331	0	2.295750885
	10179	1428333_at	4.189828693	-6.714350719	-2.368905894	0.352812356	0.193592384	0	5.165492449
	13237	1448602_at	3.868120823	-6.697158487	-1.913164867	0.285668149	0.265509453	0	3.76634424
	1909	1417765_a_at	2.445522547	-6.671654668	-2.913607167	0.436714325	0.132714033	0	7.534998201
	7326	1424317_at	4.23464186	-6.668715822	-1.110830937	0.16657344	0.463027268	0	2.159700018
	16398	1452652_at	4.543882595	-6.663504017	-1.117873965	0.16776068	0.460772345	0	2.170269139
	6281	1423108_at	6.196954508	-6.661320434	-0.907076364	0.136170655	0.533264663	0	1.87524145
	8684	1426048_s_at	4.326514521	-6.655584592	-1.542670769	0.231785916	0.34324943	0	2.913333313
	9057	1426522_at	7.410736892	-6.654199602	-1.046445418	0.1572609	0.484159592	0	2.065434656
	17114	1456015_x_at	6.305423241	-6.644133259	-0.792143864	0.11922456	0.577485303	0	1.7316458
	3636	1419674_a_at	3.521682273	-6.643434627	-1.377953606	0.207415845	0.384764178	0	2.598994545
	10175	1428322_a_at	6.374285085	-6.637942537	-0.791607135	0.119254894	0.577700186	0	1.731001693
	12812	1448136_at	3.484655405	-6.634138572	-1.458962542	0.219917405	0.363754615	0	2.749106013
	2011	1417872_at	5.188901893	-6.616546219	-2.33178754	0.35241763	0.19863785	0	5.034287261
	7325	1424316_at	4.44839949	-6.59938617	-1.083752329	0.164220172	0.471800113	0	2.119541669
	1384	1417195_at	4.360189177	-6.590349349	-1.296450915	0.196719604	0.407126514	0	2.456238946
	9052	1426516_a_at	5.15571808	-6.576054646	-1.218049038	0.185224896	0.429863632	0	2.326319154
	17465	1460256_at	6.627724233	-6.575565656	-3.275342803	0.498108144	0.103281746	0	9.682253067
	1603	1417434_at	6.063279704	-6.554608198	-1.073519332	0.163780855	0.475158475	0	2.104561008
	156	1415881_at	6.507921401	-6.54346404	-0.87085305	0.133087466	0.546823424	0	1.828743897
	1385	1417196_s_at	4.687462572	-6.535193858	-1.449118494	0.221740705	0.366245136	0	2.730411685
	13452	1448842_at	4.507468899	-6.533759001	-2.149810022	0.329031117	0.225342287	0	4.437693484
	1766	1417607_at	3.844649778	-6.530923208	-1.514897542	0.231957641	0.349921316	0	2.857785317
	937	1416713_at	3.806751393	-6.51348066	-1.252950777	0.192362708	0.419589134	0	2.383283833
	13713	1449145_a_at	4.856258201	-6.486206272	-2.188504082	0.337408955	0.219378784	0	4.558325923
	247	1415984_at	7.375303385	-6.482434348	-1.130859824	0.174449869	0.456643492	0	2.189892155
	14875	1450658_at	3.814715637	-6.481573897	-1.579775349	0.243733293	0.334533977	0	2.989232989
	4328	1420810_at	5.593417766	-6.481314898	-0.859807688	0.132659453	0.551026005	0	1.814796382
	2079	1417951_at	4.30417346	-6.471998207	-2.141869689	0.33094411	0.22658595	0	4.413336308
	232	1415966_a_at	6.309495216	-6.470761113	-0.787100789	0.121639599	0.579507489	0	1.725603238
	711	1416472_at	6.344105589	-6.468214065	-0.888238056	0.13732354	0.540273544	0	1.850914246
	3125	1419109_at	3.44745378	-6.464743795	-1.237090825	0.191359606	0.424227243	0	2.35722721
	12114	1437459_x_at	3.012106743	-6.46152339	-1.142757754	0.176855779	0.452893031	0	2.208026909
	1457	1417273_at	6.299003794	-6.458103627	-2.262651098	0.350358438	0.208388692	0	4.798724864
	5861	1422612_at	6.150647602	-6.452418389	-1.007250043	0.156104267	0.497493629	0	2.010075991
	13134	1448491_at	7.318831773	-6.448714116	-0.998353602	0.154814368	0.500570924	0	1.997718909
	11843	1436737_a_at	4.101803111	-6.447794731	-1.588641424	0.246385236	0.332484405	0	3.007659867
	316	1416055_at	1.372677567	-6.447782486	-1.169694824	0.181410404	0.44451536	0	2.249641048
	6936	1423866_at	1.603095933	-6.4404744	-0.792235854	0.123008928	0.577448482	0	1.731756218
	5986	1422754_at	3.153194506	-6.432672434	-0.958772114	0.149047246	0.514494616	0	1.943654934
	1810	1417653_at	6.715204557	-6.430990787	-2.295024688	0.356869534	0.203764596	0	4.907623888
	10276	1428722_at	1.945201676	-6.430263346	-1.88983766	0.293897397	0.269837421	0	3.705935211
	2387	1418288_at	4.794158752	-6.425858118	-1.185644581	0.184511478	0.439628073	0	2.274650009
	11844	1436756_x_at	4.306051463	-6.424421233	-1.727268438	0.268859774	0.302023259	0	3.311003275
	157	1415882_at	7.234219818	-6.400506828	-0.931105836	0.145473767	0.524456188	0	1.906736964
	1468	1417285_a_at	6.549716078	-6.369180733	-0.905379743	0.14215011	0.533892156	0	1.873037447
	5895	1422651_at	2.574994966	-6.36279282	-3.022414656	0.475013841	0.123072927	0	8.125263815
	992	1416772_at	6.656379405	-6.362259932	-0.988256721	0.155331082	0.504086519	0	1.983786436
	2758	1418699_s_at	4.816729513	-6.359517629	-0.98323706	0.154608748	0.505843475	0	1.976896115
	9638	1427371_at	4.115006319	-6.349417545	-1.4933949	0.235201873	0.355175777	0	2.815507316
	2829	1418782_at	3.394688827	-6.343482565	-1.316192835	0.207487421	0.401593317	0	2.49008128
	3411	1419422_at	2.735244344	-6.331207239	-0.856275749	0.135246836	0.552376654	0	1.810358915
	1589	1417418_s_at	8.116202317	-6.32500716	-0.7454912	0.117864088	0.596464756	0	1.676544992
	6042	1422820_at	5.532821156	-6.324073927	-1.297708151	0.205201294	0.406771878	0	2.458380367
	16373	1452609_at	4.098383398	-6.320671852	-1.237465389	0.195780673	0.424117116	0	2.357839292
	1356	1417163_at	2.727969813	-6.318484328	-0.908738441	0.14382222	0.532650662	0	1.877403092
	2673	1418601_at	2.707961829	-6.312032772	-1.935743721	0.30667517	0.261386453	0	3.825752968
	2757	1418698_a_at	4.712716394	-6.305125789	-0.975769567	0.154758144	0.508468545	0	1.966689995
	7653	1424716_at	6.080528511	-6.299849087	-1.079029323	0.171278599	0.473347195	0	2.112614189
	12807	1448131_at	6.136743588	-6.293277701	-0.931977685	0.148090984	0.524139345	0	1.907889591
	4327	1420809_a_at	5.35218634	-6.290281622	-0.891746518	0.141765754	0.53896126	0	1.855420926
	4176	1420641_a_at	4.834774307	-6.273748594	-1.260156616	0.200861829	0.417498635	0	2.395217414
	10065	1428075_at	7.068327862	-6.256980189	-0.707990393	0.113152091	0.612172273	0	1.633527104
	2417	1418321_at	6.168605616	-6.255495408	-0.904613603	0.144611025	0.534175753	0	1.872043038
	17104	1455997_a_at	7.749602529	-6.253706342	-0.874744333	0.139876145	0.545350502	0	1.833683102
	16344	1452579_at	6.361015093	-6.24154025	-0.767848627	0.123022298	0.587292603	0	1.702728749
	15482	1451381_at	5.489381742	-6.232846265	-0.960709886	0.154136625	0.513804031	0	1.946267331
	6904	1423828_at	8.102489706	-6.228928099	-1.373498364	0.220503166	0.38595422	0	2.590980871
	2889	1418848_at	3.364879303	-6.228723947	-1.12442799	0.180523009	0.458683848	0	2.180150892
	6607	1423489_at	5.242263359	-6.227103424	-1.573072957	0.252617124	0.336091752	0	2.975377985
	10793	1431762_at	4.309742496	-6.223167901	-1.019334635	0.163796743	0.493343828	0	2.026983907
	13745	1449181_at	4.559977671	-6.217583149	-0.954154793	0.153460721	0.516143885	0	1.937444244
	6282	1423109_s_at	5.958548076	-6.214908554	-0.863130646	0.138880667	0.549758288	0	1.818981217
	1498	1417320_at	6.989746207	-6.206643043	-0.699406557	0.11268677	0.61582547	0	1.623836701
	974	1416752_at	3.178076188	-6.206468496	-1.495024361	0.240881648	0.354774848	0	2.818689106
	9605	1427324_at	5.027012059	-6.196567296	-1.068488598	0.17243234	0.476818264	0	2.097235102
	3296	1419301_at	4.42691234	-6.195396765	-1.131709699	0.182669447	0.456374567	0	2.191182576
	6606	1423488_at	5.398434776	-6.18580579	-1.572951747	0.25428405	0.33611999	0	2.975128015
	13976	1449443_at	5.041962413	-6.184996193	-1.007240906	0.162852308	0.49749678	0	2.01006326
	14310	1449969_at	4.017845954	-6.181354207	-1.288567588	0.208460403	0.409357267	0	2.442853908
	10017	1427997_at	6.116181056	-6.18105601	-0.886994674	0.143502125	0.540739378	0	1.849319729
	2847	1418804_at	2.187000885	-6.177660899	-1.208988219	0.195703234	0.432571878	0	2.311754535
	13142	1448499_a_at	4.971374111	-6.176101841	-1.776330055	0.287613466	0.291925055	0	3.425536732
	14737	1450488_at	3.718911882	-6.175519266	-1.012231575	0.163910358	0.495778779	0	2.017028649
	4090	1420545_a_at	3.193753283	-6.151461645	-0.997293908	0.16212308	0.50093874	0	1.996252077
	8151	1425332_at	7.034625063	-6.144424407	-0.818266828	0.133172251	0.567122843	0	1.763286407
	3007	1418979_at	1.869730012	-6.12936059	-1.744642367	0.284636928	0.2984079	0	3.351117719
	7577	1424626_at	3.527214254	-6.125197822	-1.154132618	0.18842373	0.449336257	0	2.225504809
	2890	1418849_x_at	2.512524464	-6.120174283	-1.090371857	0.178160262	0.469640309	0	2.129289121
	13968	1449434_at	7.557040921	-6.120128158	-3.334468197	0.544836335	0.099134553	0	10.08730023
	11676	1435943_at	3.363749944	-6.101016397	-1.387208341	0.227373318	0.382303857	0	2.615720409
	8016	1425164_a_at	2.189897295	-6.09706549	-0.81269583	0.133292947	0.569317034	0	1.756490568
	1931	1417788_at	3.847713055	-6.075453728	-1.755635196	0.288971865	0.296142777	0	3.376749588
	9383	1426989_at	3.937892016	-6.073729856	-1.107132387	0.182282125	0.464215826	0	2.154170418
	14882	1450667_a_at	6.925983954	-6.07014348	-0.873967474	0.143978059	0.54564424	0	1.832695971
	7741	1424828_a_at	7.075131943	-6.062260144	-0.738235316	0.121775592	0.59947217	0	1.668134153
	17714	AFFX-PyruCarbMur/L09192_5_at	4.976270884	-6.060884517	-0.870604352	0.143643118	0.546917696	0	1.828428678
	10858	1432016_a_at	6.390754299	-6.052656046	-1.118478314	0.184791322	0.460579366	0	2.171178462
	236	1415970_at	8.017000899	-6.050595094	-0.699470594	0.115603603	0.615798136	0	1.623908779
	14107	1449592_at	3.458171161	-6.046902062	-0.993930216	0.164370153	0.502108058	0	1.991603169
	10182	1428357_at	3.315480689	-6.044656341	-1.25437448	0.207517915	0.419175273	0	2.385636904
	10064	1428074_at	5.187107063	-6.036329893	-1.198395847	0.198530542	0.43575954	0	2.294843622
	7752	1424842_a_at	3.921573127	-6.031255484	-1.1940003	0.197968782	0.437089219	0	2.287862422
	5813	1422561_at	3.475962685	-6.027868676	-1.599911575	0.265419116	0.329897197	0	3.031247338
	284	1416023_at	3.243282939	-6.023419216	-2.839187977	0.47135819	0.139739523	0	7.156171575
	17713	AFFX-PyruCarbMur/L09192_3_at	5.612609525	-6.02157357	-0.994058815	0.165082898	0.502063303	0	1.991780704
	2265	1418155_at	3.761735794	-6.015980064	-2.398772839	0.398733509	0.189625799	0	5.273544042
	15964	1451999_at	4.546763228	-6.015566673	-1.689455997	0.280847356	0.310043812	0	3.225350612
	10066	1428076_s_at	7.095800341	-6.013434953	-0.693813166	0.11537718	0.618217687	0	1.617553204
	15725	1451679_at	2.26951338	-6.01219202	-2.417213814	0.402051998	0.187217368	0	5.341384771
	5734	1422471_at	6.717966896	-6.004433459	-0.792087967	0.131917186	0.577507678	0	1.73157871
	5603	1422315_x_at	2.095134554	-6.003393792	-0.798568416	0.133019496	0.574919386	0	1.739374291
	2083	1417956_at	5.182966887	-5.998045567	-2.210636278	0.368559434	0.216039006	0	4.628793741
	16226	1452375_at	4.772126395	-5.992843413	-0.933706436	0.155803576	0.523511656	0	1.910177144
	4832	1421412_at	2.540600913	-5.988618874	-0.846895901	0.141417565	0.555979694	0	1.798626838
	16392	1452641_at	3.97993497	-5.984734763	-0.731515866	0.12223029	0.602270764	0	1.66038277
	585	1416337_at	6.962445925	-5.979081247	-0.772046701	0.129124638	0.585586134	0	1.707690707
	9527	1427213_at	4.333858467	-5.967353484	-0.984178815	0.164927186	0.50551338	0	1.978187005
	11032	1433521_at	7.756813966	-5.964061334	-1.605685778	0.269226906	0.328579464	0	3.043403831
	11651	1435833_at	3.62719252	-5.961469323	-0.852641717	0.143025431	0.5537698	0	1.805804506
	9327	1426906_at	2.725952403	-5.95986223	-1.347747954	0.226137434	0.392904895	0	2.545145183
	4007	1420444_at	3.346679408	-5.956448266	-1.220864697	0.204965215	0.4290255	0	2.330863786
	629	1416383_a_at	4.819256089	-5.95513002	-0.953790697	0.160162867	0.516274162	0	1.936955349
	8770	1426157_a_at	4.18641922	-5.952906389	-1.1823773	0.198621853	0.44062483	0	2.269504423
	6908	1423833_a_at	7.556973347	-5.937318609	-0.927417679	0.156201434	0.525798642	0	1.901868739
	13035	1448382_at	5.527882126	-5.923942672	-1.198329178	0.202285749	0.435779677	0	2.294737576
	7026	1423972_at	7.662943829	-5.923657027	-0.833790442	0.140756029	0.56105323	0	1.782362076
	17470	1460262_a_at	5.025974911	-5.912401277	-0.805878512	0.136303081	0.572013653	0	1.74821002
	11290	1434341_x_at	4.785469447	-5.907400508	-1.035829905	0.175344452	0.487735232	0	2.050292731
	7213	1424187_at	4.805166641	-5.905368804	-1.619059245	0.274167338	0.325547678	0	3.071746679
	15793	1451760_s_at	3.797605445	-5.900460429	-0.993947414	0.168452518	0.502102073	0	1.99162691
	6391	1423242_at	5.424461951	-5.899051973	-0.71285308	0.120841973	0.610112384	0	1.639042292
	165	1415891_at	7.268198416	-5.897494437	-0.848354235	0.143849942	0.555417972	0	1.800445881
	17401	1460184_at	6.904100889	-5.894532648	-1.74523962	0.296077692	0.298284389	0	3.352505317
	3480	1419495_at	5.071152979	-5.872169296	-1.196538808	0.203764358	0.436320811	0	2.291891596
	7431	1424444_a_at	5.898090238	-5.867033343	-0.840866912	0.143320629	0.558307982	0	1.791126102
	17091	1455972_x_at	7.356123302	-5.860774	-1.788125723	0.30510061	0.289547968	0	3.45365919
	7652	1424715_at	6.708044165	-5.853129034	-1.00301018	0.171363073	0.498957839	0	2.004177352
	9297	1426857_a_at	6.597020997	-5.842876026	-1.119524449	0.191605032	0.46024551	0	2.172753409
	17715	AFFX-PyruCarbMur/L09192_MA_at	5.191562308	-5.840923824	-0.900608228	0.154189347	0.535660854	0	1.866852866
	10993	1433448_at	5.034880307	-5.840603096	-0.734245139	0.125713925	0.601132473	0	1.663526835
	14438	1450118_a_at	5.812129814	-5.839894058	-2.447886739	0.419166292	0.183278983	0	5.456162979
	2592	1418511_at	3.888264606	-5.838778285	-1.928769712	0.330337892	0.262653058	0	3.80730385
	10628	1431011_at	4.988866818	-5.814718759	-0.764973915	0.131558197	0.588464008	0	1.699339273
	2738	1418677_at	4.398398689	-5.814256054	-1.648023585	0.283445306	0.319076976	0	3.134039982
	9373	1426978_at	5.240162875	-5.809100605	-0.909672393	0.15659436	0.532305953	0	1.878618853
	6757	1423666_s_at	6.141694125	-5.802053963	-0.98619872	0.169974069	0.504806111	0	1.980958587
	1146	1416933_at	5.10351664	-5.795289812	-0.896587608	0.15470971	0.537155759	0	1.861657412
	9304	1426867_at	2.242642174	-5.792163851	-1.382089842	0.238613734	0.383662631	0	2.606456608
	12607	1439164_at	4.958392545	-5.788723106	-1.211404549	0.209269735	0.431847981	0	2.315629673
	12672	1439418_x_at	3.642119631	-5.786446971	-0.980195436	0.169395043	0.506911066	0	1.972732629
	9761	1427552_a_at	6.050575734	-5.778989985	-1.019129017	0.176350715	0.493414146	0	2.026695034
	11349	1434569_at	6.351004862	-5.778970917	-0.688369699	0.119116311	0.620554705	0	1.611461475
	16397	1452651_a_at	6.732922205	-5.776205197	-2.5700084	0.444930246	0.168403217	0	5.938128856
	1026	1416808_at	5.19951168	-5.757170888	-1.413411385	0.245504504	0.375422915	0	2.663662662
	5830	1422578_at	6.727836629	-5.753563424	-0.819957632	0.142513008	0.566458578	0	1.765354148
	13654	1449081_at	4.983835703	-5.751446429	-2.201686256	0.382805662	0.217383409	0	4.600167062
	14346	1450007_at	5.414205947	-5.74812318	-0.85696882	0.149086718	0.552111356	0	1.811228821
	12328	1438172_x_at	4.220831272	-5.746955495	-1.130397749	0.196695059	0.456789772	0	2.189190876
	1469	1417286_at	6.571379424	-5.740592225	-0.847104543	0.147563964	0.555899295	0	1.798886974
	10783	1431741_a_at	4.194530271	-5.733876468	-1.17770321	0.205393893	0.442054695	0	2.262163507
	13113	1448469_at	4.636700916	-5.727156872	-1.433631943	0.250321752	0.370197756	0	2.701258942
	10900	1432211_a_at	5.053880594	-5.723427877	-0.781982872	0.136628414	0.581566925	0	1.719492558
	15165	1451002_at	6.77060459	-5.723075916	-0.787729804	0.137640985	0.579254879	0	1.726355765
	1300	1417102_a_at	7.248725875	-5.713272779	-0.72427699	0.126770945	0.605300316	0	1.652072488
	11940	1436990_s_at	6.950645256	-5.707690203	-1.295041122	0.226894081	0.40752455	0	2.453839897
	16477	1452925_a_at	6.424951532	-5.701714547	-0.851332082	0.149311593	0.554272724	0	1.804165994
	11551	1435371_x_at	3.941344345	-5.698465402	-2.160543218	0.379144746	0.223672033	0	4.470831637
	2211	1418095_at	3.301173662	-5.697864635	-2.00256773	0.351459338	0.249555442	0	4.007125599
	3074	1419056_at	3.811538002	-5.696283061	-1.271727253	0.223255628	0.414163623	0	2.414504668
	8336	1425596_at	2.153198294	-5.695385898	-0.776561359	0.136349209	0.583756511	0	1.713042992
	13642	1449062_at	4.307183758	-5.690678916	-0.659552847	0.115900555	0.633074484	0	1.579592964
	3854	1420174_s_at	5.482009039	-5.686671159	-1.011987056	0.177957724	0.495862814	0	2.016686816
	13225	1448589_at	7.537763635	-5.681858913	-0.730484102	0.12856428	0.602701641	0	1.659195748
	5829	1422577_at	6.672948623	-5.676253286	-0.813852543	0.143378475	0.568860754	0	1.757899438
	15571	1451488_at	4.97797671	-5.674488107	-0.786454991	0.138594879	0.579766954	0	1.724830974
	1400	1417211_a_at	5.686841179	-5.667824476	-0.919581479	0.162245934	0.528662361	0	1.891566476
	11540	1435333_at	5.498652827	-5.658378757	-0.851625522	0.150506984	0.554159998	0	1.804532995
	7879	1425001_at	5.385991411	-5.658353542	-1.001920148	0.177069202	0.49933497	0	2.002663663
	15416	1451304_at	4.40683541	-5.658154411	-0.744814159	0.131635531	0.596744736	0	1.675758392
	7579	1424628_a_at	6.691836832	-5.658153548	-0.657399072	0.116186149	0.634020296	0	1.577236576
	15232	1451077_at	6.118132319	-5.651198892	-1.056837536	0.187011209	0.480684592	0	2.080366247
	3527	1419552_at	6.697530942	-5.650496498	-0.987405873	0.174746745	0.504383899	0	1.982616817
	14948	1450748_at	3.391428402	-5.647435992	-0.807757635	0.143030861	0.571269085	0	1.750488562
	13951	1449416_at	3.203512742	-5.646883811	-1.059848323	0.187687291	0.479682488	0	2.084712336
	7998	1425141_at	5.418742615	-5.644502531	-0.802633545	0.142197393	0.573301697	0	1.744282295
	1843	1417687_at	4.87659773	-5.639652921	-1.145000855	0.20302683	0.452189421	0	2.211462618
	8936	1426363_x_at	2.938599954	-5.636606723	-0.83738063	0.148561124	0.559658769	0	1.786803059
	11289	1434340_at	4.411180704	-5.631611731	-1.03144118	0.183152041	0.489221197	0	2.044065151
	1357	1417164_at	3.262976591	-5.629897975	-0.918067841	0.163070067	0.529217311	0	1.889582936
	17247	1456465_at	4.646314641	-5.629752004	-0.714691534	0.126949026	0.609335401	0	1.641132286
	7322	1424313_a_at	6.692798261	-5.628513026	-0.672285371	0.119442803	0.627511859	0	1.593595382
	11117	1433783_at	5.173088087	-5.628099502	-1.752391991	0.311364785	0.29680926	0	3.369167117
	10623	1430994_at	5.626906989	-5.621136155	-0.805413524	0.143283048	0.572198046	0	1.747646653
	2035	1417898_a_at	3.169631226	-5.618277374	-0.846125243	0.150602255	0.556276767	0	1.797666306
	11326	1434491_a_at	7.334445961	-5.617195892	-0.721388608	0.12842504	0.606513386	0	1.648768226
	13079	1448429_at	5.991568573	-5.616600875	-0.941504962	0.16762896	0.520689434	0	1.920530616
	11174	1433984_a_at	7.961433135	-5.614559629	-0.633604867	0.112850323	0.644563828	0	1.551436734
	14231	1449872_at	2.562028764	-5.61446972	-0.957203894	0.170488745	0.51505418	0	1.941543316
	529	1416278_a_at	7.856635245	-5.611339723	-0.644399077	0.114838721	0.639759213	0	1.56308808
	16204	1452348_s_at	2.736780981	-5.604428922	-1.486508727	0.265238216	0.35687513	0	2.802100552
	1301	1417103_at	5.590697002	-5.602096993	-0.758246135	0.135350412	0.591214626	0	1.691433121
	9180	1426688_at	7.409170592	-5.601634897	-0.79037954	0.141098011	0.578191963	0	1.729529402
	2552	1418467_at	3.450826128	-5.594834618	-0.903795553	0.161541067	0.534478732	0	1.870981836
	11744	1436289_x_at	5.294057605	-5.582575831	-0.818220523	0.146566844	0.567141046	0	1.763229813
	14863	1450640_x_at	7.594095784	-5.57600928	-0.700756921	0.125673557	0.615249327	0	1.625357325
	4962	1421564_at	1.855293356	-5.575798478	-1.105658632	0.198296017	0.464690278	0	2.151970994
	5784	1422525_at	7.594874874	-5.571697818	-0.692037472	0.124205852	0.618979068	0	1.615563517
	11437	1434897_a_at	6.906311051	-5.570821486	-0.801030789	0.143790425	0.573938958	0	1.742345568
	6094	1422878_at	5.579745746	-5.569601949	-0.865932295	0.155474718	0.548691718	0	1.822517029
	9871	1427735_a_at	7.90211111	-5.567436076	-2.922705279	0.524964317	0.131879728	0	7.582666537
	13582	1448988_at	4.000324862	-5.558140568	-1.160402088	0.208775232	0.447387828	0	2.235197152
	11550	1435370_a_at	5.307357029	-5.557720573	-2.293578712	0.412683344	0.203968927	0	4.902707568
	11275	1434319_at	4.241258004	-5.55728525	-1.181822625	0.212661861	0.44079427	0	2.268632032
	17287	1456588_x_at	7.696883058	-5.557077614	-0.644604319	0.115996998	0.639668205	0	1.563310466
[truncated: 1,446 more rows]
