# Supplementary material for: A genomic analysis of mouse models of breast cancer reveals molecular features of mouse models and relationships to human breast cancer
Source: Breast Cancer Res. 2014 Jun 5;16(3):R59. doi: 10.1186/bcr3672 (PMC4078930; doi:10.1186/bcr3672)
Supplement: Additional file 3 — Fold change values organized by mouse tumor model type comparing the mouse model to normal mammary gland. [file bcr3672-S3.zip › Additional_File_3/Myc_vs_NMLmammary/AdditionalFile71_Myc_vs_NMLmammary/UpregulatedGenesgather_gene_ontology_121024.txt]

#	Annotation	Total Genes With Ann	Your Genes (With Ann)	Your Genes (No Ann)	Genome (With Ann)	Genome (No Ann)	ln(Bayes factor)	neg ln(p value)	FE: neg ln(p value)	FE: neg ln(FDR)	Genes
1	GO:0007186 [6]: G-protein coupled receptor protein signaling pathway	13	13	702	1874	10040	71.89	10.41	0.0	0.0	Adcy3 BC018399 Calm2 Chaf1b Cxcr4 Fzd7 Gnai3 Gpsm2 Ranbp17 Rgs11 Rgs20 Slc19a2 Wdr5
2	GO:0050875 [3]: cellular physiological process	591	591	124	7343	4571	67.9	10.41	74.01	67.06	0610040B21Rik 1110017C15Rik 1700030A21Rik 1700051E09Rik 1700113O17Rik 2210013K02Rik 2410005K20Rik 2610012O22Rik 2610027L16Rik 2700075B01Rik 2700082D03Rik 2700084L22Rik 2810406C15Rik 3110024A21Rik 5430413I02Rik 5730403M16Rik 5830426I05Rik 5930412E23Rik AJ430384 Acbd3 Actg1 Actl6a Acvr1b Acy1 Ada Adam17 Adam8 Adcy3 Ahcy Aif1 Akr1c6 Amd1 Amhr2 Aof2 Apc2 Apex1 Aqp5 Ard1 Arf1 Arg1 Arpc3 Arpc4 Asb3 Asf…
3	GO:0007606 [6]: sensory perception of chemical stimulus	1	1	714	1224	10690	64.31	10.41	0.0	0.0	Adcy3
4	GO:0009581 [5]: detection of external stimulus	4	4	711	1363	10551	63.03	10.41	0.0	0.0	Adcy3 Pde6b Ranbp17 Rdh10
5	GO:0007600 [5]: sensory perception	4	4	711	1353	10561	62.41	10.41	0.0	0.0	Adcy3 Pde6b Ranbp17 Rdh10
6	GO:0007608 [7]: perception of smell	1	1	714	1176	10738	61.24	10.41	0.0	0.0	Adcy3
7	GO:0050877 [4]: neurophysiological process	9	9	706	1498	10416	58.32	10.41	0.0	0.0	Adcy3 Gabrp Grin1 Grin2d Pde6b Ranbp17 Rdh10 Slc5a11 Slc5a9
8	GO:0044238 [4]: primary metabolism	429	429	286	4627	7287	58.3	10.41	64.26	58.01	1700030A21Rik 1700051E09Rik 1700113O17Rik 2410005K20Rik 2610012O22Rik 2610027L16Rik 2700075B01Rik 2700082D03Rik 2700084L22Rik 3110024A21Rik 5730403M16Rik AJ430384 Acbd3 Actl6a Acvr1b Acy1 Ada Adam17 Adam8 Adcy3 Ahcy Akr1c6 Amd1 Amhr2 Aof2 Apex1 Ard1 Arg1 Arpc4 Asb3 Asf1b Ash2l Ass1 Atf4 Atpif1 Aurka Aurkb B4galt6 B7h3 BC003885 BC031407 Bag2 Banf1 Basp1 Bclaf1 Blm Bop1 Brca1 Brca2 Bub1 Bub1b Casp1…
9	GO:0007049 [5]: cell cycle	104	104	611	454	11460	57.5	10.41	63.74	57.9	2810406C15Rik Apc2 Aurka Aurkb Blm Brca1 Brms1 Brrn1 Bub1 Bub1b Calm2 Ccdc5 Ccna2 Ccnb1-rs1 Ccnb2 Ccnc Ccne2 Ccnf Cdc20 Cdc2a Cdc45l Cdc6 Cdc7 Cdca1 Cdk2 Cdk2ap1 Cdk4 Cdk7 Cenph Chaf1b Chc1 Chek1 Cks1b Cks2 Dut Ect2 Frk Fzr1 Gmnn Gsg2 H2afx Hras1 Hus1 Incenp Kif11 Kntc2 Lig1 Lig3 Mad2l1 Mcm2 Mcm3 Mcm5 Mcm6 Mcm7 Mki67 Mphosph6 Mre11a Msh2 Mtbp Nedd9 Nek2 Nek4 Nfix Nras Nusap1 Orc1l Orc6l Pes1 Pin1…
10	GO:0008283 [4]: cell proliferation	120	120	595	618	11296	54.59	10.41	60.78	55.22	2810406C15Rik 5830426I05Rik Apc2 Aurka Aurkb B7h3 Blm Brca1 Brms1 Brrn1 Bub1 Bub1b Calm2 Ccdc5 Ccna2 Ccnb1-rs1 Ccnb2 Ccnc Ccne2 Ccnf Cdc20 Cdc2a Cdc45l Cdc6 Cdc7 Cdca1 Cdca3 Cdca5 Cdca7 Cdk2 Cdk2ap1 Cdk4 Cdk7 Cenph Chaf1b Chc1 Chek1 Cks1b Cks2 Crip2 Cxcr4 Dip3b Dut Ect2 Frk Fzr1 Gmnn Gsg2 H2afx Hras1 Hus1 Ifrd2 Incenp Kif11 Kntc2 Lig1 Lig3 Mad2l1 Mcm2 Mcm3 Mcm5 Mcm6 Mcm7 Mif Mki67 Mphosph6 Mre11a…
11	GO:0050874 [3]: organismal physiological process	40	40	675	2368	9546	53.6	10.41	0.0	0.0	Ada Adcy3 B7h3 C1qa C1qb Ccl12 Ccl17 Chi3l3 Csf3r Ctgf Cxcr4 Dbnl Enpp1 Fcgr1 Foxc1 Gabrp Gnai3 Grin1 Grin2d Hbegf Hells Ifi30 Ly78 Mepe Mglap Mif Mmp13 Msh2 Nfkbiz Pde6b Prkca Prkcd Prkr Pycard Ranbp17 Rdh10 Slc5a11 Slc5a9 Traf4 Tuft1
12	GO:0007166 [5]: cell surface receptor linked signal transduction	37	37	678	2265	9649	52.42	10.41	0.0	0.0	2010321M09Rik Acvr1b Adam8 Adcy3 Amhr2 Apc2 BC018399 Calm2 Chaf1b Ctgf Cxcr4 Dok1 Efna1 Ephb3 Fbxw7 Fcgr1 Fzd7 Gnai3 Gpsm2 Gsg2 Hbegf Il10ra Il13ra1 Insr Prkca Ptdsr Ranbp17 Rgs11 Rgs20 Rqcd1 Slc19a2 Slc9a3r1 Tiam1 Tle6 Wdr12 Wdr5 Wisp1
13	GO:0044237 [4]: cellular metabolism	434	434	281	4832	7082	52.28	10.41	58.21	52.87	0610040B21Rik 1700030A21Rik 1700051E09Rik 1700113O17Rik 2410005K20Rik 2610012O22Rik 2610027L16Rik 2700075B01Rik 2700082D03Rik 2700084L22Rik 3110024A21Rik 5730403M16Rik AJ430384 Acbd3 Actl6a Acvr1b Acy1 Ada Adam17 Adam8 Adcy3 Ahcy Akr1c6 Amd1 Amhr2 Aof2 Apex1 Ard1 Arg1 Arpc4 Asb3 Asf1b Ash2l Ass1 Atf4 Atpif1 Aurka Aurkb B4galt6 B7h3 BC003885 BC031407 Banf1 Basp1 Bclaf1 Blm Bop1 Brca1 Brca2 Bub1 Bu…
14	GO:0009605 [4]: response to external stimulus	33	33	682	2139	9775	51.56	10.41	0.0	0.0	Adcy3 B7h3 C1qa C1qb Ccl12 Ccl17 Chi3l3 Cklf Cklfsf2a Cklfsf7 Csf3r Cxcr4 Cyr61 Fcgr1 Hus1 Krt2-8 Krtap5-1 Lcp1 Ly78 Lyzs Lzp-s Man1b Mbd4 Mif Msh2 Nfkbiz Pde6b Prkca Prkcd Pycard Ranbp17 Rdh10 Sdfr2
15	GO:0006259 [5]: DNA metabolism	84	84	631	337	11577	49.77	10.41	56.03	50.88	1700113O17Rik 2700075B01Rik Actl6a Ahcy Apex1 Ard1 Asf1b Aurkb Banf1 Blm Brca1 Brca2 Cbx1 Ccne2 Cdc45l Cdc6 Cdyl Chaf1b Ctgf Dnmt1 Dut Ercc2 Ezh2 G22p1 Gmnn Gtf2h3 Gtf2h4 H2afv H2afx H3f3b Hat1 Hells Hmgb2 Hmgn1 Hmgn2 Lig1 Lig3 Mbd4 Mcm2 Mcm3 Mcm5 Mcm6 Mcm7 Mpg Mre11a Msh2 Nfix Orc1l Orc6l Parp2 Pms2 Pola1 Pold1 Pole2 Polk Polm Prim1 Prim2 Prp19 Pttg1 Rad1 Rad51 Rad51ap1 Recql5 Rfc2 Rfc3 Rfc4 Rfc…
16	GO:0008152 [3]: metabolism	448	448	267	5154	6760	48.11	10.41	54.02	49.02	0610040B21Rik 1700030A21Rik 1700051E09Rik 1700113O17Rik 2410005K20Rik 2610012O22Rik 2610027L16Rik 2700075B01Rik 2700082D03Rik 2700084L22Rik 3110024A21Rik 5730403M16Rik AJ430384 Acbd3 Actl6a Acvr1b Acy1 Ada Adam17 Adam8 Adcy3 Ahcy Akr1c6 Amd1 Amhr2 Aof2 Apex1 Ard1 Arg1 Arpc4 Asb3 Asf1b Ash2l Ass1 Atf4 Atp13a1 Atpif1 Aurka Aurkb B4galt6 B7h3 BC003885 BC031407 Bag2 Banf1 Basp1 Bclaf1 Blm Bop1 Brca1 …
17	GO:0000067 [6]: DNA replication and chromosome cycle	43	43	672	76	11838	47.09	10.41	53.5	48.64	2810406C15Rik Blm Brca1 Brrn1 Ccne2 Cdc45l Cdc6 Cenph Chaf1b Dut Gmnn Lig1 Lig3 Mad2l1 Mcm2 Mcm3 Mcm5 Mcm6 Mcm7 Msh2 Nek2 Nfix Nusap1 Orc1l Orc6l Pms2 Pola1 Pold1 Pole2 Polk Polm Prim1 Prim2 Pttg1 Rfc2 Rfc3 Rfc4 Rfc5 Ris2 Rpa1 Rpa2 Rrm1 Rrm2
18	GO:0043283 [4]: biopolymer metabolism	164	164	551	1161	10753	46.17	10.41	52.23	47.49	1700113O17Rik 2610027L16Rik 2700075B01Rik 2700082D03Rik Actl6a Acy1 Adam17 Adam8 Ahcy Apex1 Ard1 Asf1b Aurkb Banf1 Blm Bop1 Brca1 Brca2 Casp1 Casp2 Cbx1 Ccne2 Cdc45l Cdc6 Cdyl Chaf1b Cmas Cpe Cstf2 Ctgf Ctsc Ctss Ddx41 Ddx48 Dnmt1 Dut Ercc2 Erf Exosc4 Exosc7 Ezh2 Fbl Fbxo17 G22p1 Gemin6 Gmnn Gtf2h3 Gtf2h4 Gzmc H2afv H2afx H3f3b Hat1 Hells Hmgb2 Hmgn1 Hmgn2 Hnrpab Hpn Hs2st1 Lgmn Lig1 Lig3 Lsm4 Ls…
19	GO:0007154 [3]: cell communication	99	99	616	3510	8404	42.66	10.41	0.0	0.0	2010321M09Rik Acvr1b Adam8 Adcy3 Amhr2 Apc2 Arf1 Asb3 BC018399 Baiap2 Blnk Calm2 Ccl12 Ccl17 Cdc42ep5 Cdc42se1 Cdk4 Chaf1b Col11a1 Col8a1 Csf3r Ctgf Cxcr4 Cyr61 Dbnl Depdc1a Dok1 Dscr1l2 Ect2 Efna1 Ephb3 Fbxw7 Fcgr1 Frk Fzd7 Gabrp Gjb3 Gmip Gnai3 Gpsm2 Grin1 Grin2d Gsg2 Hbegf Hras1 Il10ra Il13ra1 Insr Iqgap1 Kpna2 Lims1 Man1b Ms4a6c Mt2 Myo10 Myo9b Nedd9 Nras Pask Pde6b Pdlim4 Plek2 Prkca Prkcd P…
20	GO:0006260 [6]: DNA replication	35	35	680	59	11855	38.48	10.41	44.89	40.25	Blm Ccne2 Cdc45l Cdc6 Chaf1b Dut Gmnn Lig1 Lig3 Mcm2 Mcm3 Mcm5 Mcm6 Mcm7 Msh2 Nfix Orc1l Orc6l Pms2 Pola1 Pold1 Pole2 Polk Polm Prim1 Prim2 Rfc2 Rfc3 Rfc4 Rfc5 Ris2 Rpa1 Rpa2 Rrm1 Rrm2
21	GO:0007165 [4]: signal transduction	82	82	633	2978	8936	35.62	10.41	0.0	0.0	2010321M09Rik Acvr1b Adam8 Adcy3 Amhr2 Apc2 Arf1 Asb3 BC018399 Baiap2 Blnk Calm2 Ccl12 Ccl17 Cdc42ep5 Cdc42se1 Cdk4 Chaf1b Ctgf Cxcr4 Dbnl Depdc1a Dok1 Dscr1l2 Ect2 Efna1 Ephb3 Fbxw7 Fcgr1 Frk Fzd7 Gmip Gnai3 Gpsm2 Gsg2 Hbegf Hras1 Il10ra Il13ra1 Insr Iqgap1 Man1b Ms4a6c Mt2 Myo9b Nras Pask Pde6b Pdlim4 Plek2 Prkca Prkcd Prkcz Ptdsr Ptk7 Pwp2h Rab4a Racgap1 Ranbp17 Rasal1 Rgs11 Rgs20 Rhod Rqcd1 R…
22	GO:0050896 [3]: response to stimulus	69	69	646	2682	9232	35.28	10.41	0.0	0.0	Ada Adcy3 Apex1 B7h3 Blnk Brca1 Brca2 C1qa C1qb Casp1 Ccl12 Ccl17 Chaf1b Chek1 Chi3l3 Cklf Cklfsf2a Cklfsf7 Csf3r Cxcr4 Cyr61 Dbnl Ercc2 Fcgr1 G22p1 Gtf2h3 Gtf2h4 H2afx Hells Hus1 Ifi30 Krt2-8 Krtap5-1 Lcp1 Lig1 Lig3 Ly78 Lyzs Lzp-s Man1b Mbd4 Mif Mpg Mre11a Msh2 Nfkbiz Parp2 Pde6b Pms2 Pold1 Polk Prkca Prkcd Prkr Prp19 Pttg1 Pycard Rad1 Rad51 Ranbp17 Rdh10 Recql5 Rfc5 Sdfr2 Smarca3 Tacc3 Tdg Ung…
23	GO:0006139 [5]: nucleobase, nucleoside, nucleotide and nucleic acid metabolism	233	233	482	2194	9720	35.23	10.41	41.12	36.57	1700051E09Rik 1700113O17Rik 2610027L16Rik 2700075B01Rik 2700082D03Rik 3110024A21Rik 5730403M16Rik Actl6a Ada Adcy3 Ahcy Aof2 Apex1 Ard1 Asb3 Asf1b Ash2l Atf4 Atpif1 Aurkb BC031407 Banf1 Basp1 Bclaf1 Blm Bop1 Brca1 Brca2 Cbx1 Ccnc Ccne2 Cdc45l Cdc6 Cdk7 Cdyl Chaf1b Cited4 Cmas Cstf2 Ctgf D1Ertd161e Dck Ddx41 Ddx48 Dmap1 Dnmt1 Dtymk Dut Enpp1 Ercc2 Erf Etv1 Ewsr1 Exo1 Exosc4 Exosc7 Eya2 Ezh2 Fbl Fo…
24	GO:0000279 [6]: M phase	40	40	675	99	11815	34.06	10.41	40.41	35.96	2810406C15Rik Brca1 Brrn1 Bub1 Bub1b Ccdc5 Ccna2 Ccnb1-rs1 Ccnb2 Ccnf Cdc20 Cdc2a Cdc6 Cdca1 Cdk2 Cenph Chc1 Fzr1 Incenp Kif11 Kntc2 Mad2l1 Mki67 Mphosph6 Mre11a Nedd9 Nek2 Nek4 Nusap1 Pes1 Pms2 Pttg1 Rad51 Ranbp1 Rpa1 Spag5 Stmn1 Topbp1 Tubb5 Ube2c
25	GO:0000087 [7]: M phase of mitotic cell cycle	30	30	685	61	11853	28.37	10.41	34.76	30.38	2810406C15Rik Brrn1 Bub1 Bub1b Ccdc5 Ccna2 Ccnb1-rs1 Ccnb2 Ccnf Cdc20 Cdc2a Cdc6 Cdk2 Cenph Chc1 Fzr1 Incenp Kntc2 Mad2l1 Mphosph6 Nedd9 Nek2 Nek4 Nusap1 Pes1 Pttg1 Spag5 Stmn1 Tubb5 Ube2c
26	GO:0000280 [7]: nuclear division	35	35	680	95	11819	26.9	10.41	33.25	28.94	2810406C15Rik Brrn1 Bub1 Bub1b Ccdc5 Ccna2 Ccnb1-rs1 Ccnb2 Ccnf Cdc20 Cdc2a Cdc6 Cdk2 Cenph Chc1 Fzr1 Incenp Kntc2 Mad2l1 Mki67 Mre11a Nedd9 Nek2 Nek4 Nusap1 Pes1 Pms2 Pttg1 Rad51 Rpa1 Spag5 Stmn1 Topbp1 Tubb5 Ube2c
27	GO:0007067 [8]: mitosis	29	29	686	61	11853	26.57	10.41	32.96	28.72	2810406C15Rik Brrn1 Bub1 Bub1b Ccdc5 Ccna2 Ccnb1-rs1 Ccnb2 Ccnf Cdc20 Cdc2a Cdc6 Cdk2 Cenph Chc1 Fzr1 Incenp Kntc2 Mad2l1 Nedd9 Nek2 Nek4 Nusap1 Pes1 Pttg1 Spag5 Stmn1 Tubb5 Ube2c
28	GO:0000278 [6]: mitotic cell cycle	35	35	680	101	11813	25.42	10.41	31.75	27.58	2810406C15Rik Brrn1 Bub1 Bub1b Ccdc5 Ccna2 Ccnb1-rs1 Ccnb2 Ccnf Cdc20 Cdc2a Cdc6 Cdk2 Cenph Chc1 Chek1 Fzr1 Incenp Kntc2 Mad2l1 Mphosph6 Mtbp Nedd9 Nek2 Nek4 Nusap1 Pes1 Pttg1 Ris2 Rnf2 Skp2 Spag5 Stmn1 Tubb5 Ube2c
29	GO:0007046 [7]: ribosome biogenesis	26	26	689	60	11854	21.64	10.41	28.01	23.9	1110017C15Rik 2610012O22Rik 2700082D03Rik BC003885 Bop1 D16Bwg1547e Ddx48 Exosc4 Exosc7 Fbl Nol5 Nola1 Pes1 Rpl12 Rpl13 Rpl21 Rpl27 Rpl28 Rpl29 Rpl36a Rpl37a Rpl6 Rps15 Rps19 Rps5 Rps6
30	GO:0000910 [5]: cytokinesis	29	29	686	81	11833	20.85	10.41	27.2	23.15	Ccdc5 Ccna2 Ccnb1-rs1 Ccnb2 Ccnc Ccne2 Ccnf Cdc20 Cdc2a Cdc6 Cdc7 Cdca3 Cdca5 Cdca7 Cdk2 Cdk4 Cdk7 Cks1b Cks2 Fzr1 Incenp Lig1 Lig3 Nek2 Nusap1 Prc1 Sept2 Spag5 Ube2c
31	GO:0044249 [5]: cellular biosynthesis	95	95	620	715	11199	20.18	10.41	26.16	22.21	2410005K20Rik 2610012O22Rik Ada Adcy3 Amd1 Ass1 Atf4 B7h3 BC003885 Cmas Ddost Ddx48 Dtymk Eif2b2 Eif3s2 Eif3s3 Eif3s6 Eif4b Fpgs Galnt10 Galnt7 Gatm Hs2st1 Isyna1 Lamr1 Lgtn Lta4h Man1b Mknk1 Mrpl19 Mrps12 Nfx1 Nme1 Nme4 Nme5 Nme6 Nme7 Nola2 Papss1 Pck2 Phlda1 Pigf Plek2 Ppox Prps2 Prpsap1 Prpsap2 Psat1 Pycr2 Pycs Qars Qtrt1 Rars Rpl10 Rpl12 Rpl13 Rpl14 Rpl15 Rpl18 Rpl19 Rpl21 Rpl28 Rpl29 Rpl3 Rp…
32	GO:0042254 [6]: ribosome biogenesis and assembly	26	26	689	66	11848	19.91	10.41	26.27	22.27	1110017C15Rik 2610012O22Rik 2700082D03Rik BC003885 Bop1 D16Bwg1547e Ddx48 Exosc4 Exosc7 Fbl Nol5 Nola1 Pes1 Rpl12 Rpl13 Rpl21 Rpl27 Rpl28 Rpl29 Rpl36a Rpl37a Rpl6 Rps15 Rps19 Rps5 Rps6
33	GO:0009058 [4]: biosynthesis	97	97	618	749	11165	19.42	10.41	25.38	21.48	2410005K20Rik 2610012O22Rik Ada Adcy3 Amd1 Ass1 Atf4 B7h3 BC003885 Cmas Ddost Ddx48 Dtymk Eif2b2 Eif3s2 Eif3s3 Eif3s6 Eif4b Fpgs Galnt10 Galnt7 Gatm Hmgcr Hs2st1 Isyna1 Lamr1 Lgtn Lta4h Man1b Mknk1 Mrpl19 Mrps12 Nfx1 Nme1 Nme4 Nme5 Nme6 Nme7 Nola2 Papss1 Pck2 Phlda1 Pigf Plek2 Ppox Prps2 Prpsap1 Prpsap2 Psat1 Pycr2 Pycs Qars Qtrt1 Rars Rpl10 Rpl12 Rpl13 Rpl14 Rpl15 Rpl18 Rpl19 Rpl21 Rpl28 Rpl29 R…
34	GO:0009059 [5]: macromolecule biosynthesis	70	70	645	459	11455	18.71	10.41	24.77	20.92	2410005K20Rik 2610012O22Rik Atf4 B7h3 BC003885 Cmas Ddost Ddx48 Eif2b2 Eif3s2 Eif3s3 Eif3s6 Eif4b Galnt10 Galnt7 Hs2st1 Isyna1 Lamr1 Lgtn Man1b Mknk1 Mrpl19 Mrps12 Nfx1 Nola2 Pck2 Phlda1 Pigf Plek2 Qars Rars Rpl10 Rpl12 Rpl13 Rpl14 Rpl15 Rpl18 Rpl19 Rpl21 Rpl28 Rpl29 Rpl3 Rpl31 Rpl35 Rpl36a Rpl36al Rpl37 Rpl37a Rpl4 Rpl6 Rpl7a Rpl7l1 Rpl8 Rpn1 Rpp30 Rps13 Rps15 Rps17 Rps19 Rps2 Rps26 Rps27l Rps5 …
35	GO:0043170 [4]: macromolecule metabolism	213	213	502	2283	9631	18.63	10.41	24.34	20.57	1700030A21Rik 1700113O17Rik 2410005K20Rik 2610012O22Rik 2700075B01Rik 2700084L22Rik AJ430384 Acvr1b Acy1 Adam17 Adam8 Amhr2 Ard1 Arpc4 Asf1b Atf4 Aurka Aurkb B4galt6 B7h3 BC003885 Bag2 Brca1 Bub1 Bub1b Casp1 Casp2 Cct3 Cct5 Cct6a Cct7 Cdc20 Cdc2a Cdc7 Cdk2 Cdk4 Cdk7 Chek1 Clk3 Cmas Col11a1 Cpe Ctsc Ctss Dbnl Ddost Ddx48 Dnajc9 Eif2b2 Eif3s2 Eif3s3 Eif3s6 Eif4b Ephb3 Erf Ero1l Eya2 Ezh2 Fbxo17 Fbx…
36	GO:0019538 [5]: protein metabolism	195	195	520	2035	9879	18.42	10.41	24.15	20.43	1700030A21Rik 1700113O17Rik 2410005K20Rik 2610012O22Rik 2700075B01Rik 2700084L22Rik AJ430384 Acvr1b Acy1 Adam17 Adam8 Amhr2 Ard1 Arpc4 Asf1b Aurka Aurkb B7h3 BC003885 Bag2 Brca1 Bub1 Bub1b Casp1 Casp2 Cct3 Cct5 Cct6a Cct7 Cdc20 Cdc2a Cdc7 Cdk2 Cdk4 Cdk7 Chek1 Clk3 Col11a1 Cpe Ctsc Ctss Dbnl Ddost Ddx48 Dnajc9 Eif2b2 Eif3s2 Eif3s3 Eif3s6 Eif4b Ephb3 Erf Ero1l Eya2 Ezh2 Fbxo17 Fbxw11 Fbxw7 Frk Fzr1…
37	GO:0006412 [6]: protein biosynthesis	65	65	650	411	11503	18.35	10.41	24.43	20.62	2410005K20Rik 2610012O22Rik B7h3 BC003885 Ddost Ddx48 Eif2b2 Eif3s2 Eif3s3 Eif3s6 Eif4b Galnt10 Galnt7 Lamr1 Lgtn Man1b Mknk1 Mrpl19 Mrps12 Nfx1 Nola2 Phlda1 Pigf Plek2 Qars Rars Rpl10 Rpl12 Rpl13 Rpl14 Rpl15 Rpl18 Rpl19 Rpl21 Rpl28 Rpl29 Rpl3 Rpl31 Rpl35 Rpl36a Rpl36al Rpl37 Rpl37a Rpl4 Rpl6 Rpl7a Rpl7l1 Rpl8 Rpn1 Rpp30 Rps13 Rps15 Rps17 Rps19 Rps2 Rps26 Rps27l Rps5 Rps6 Rps9 Sars1 Skiv2l Snrp11…
38	GO:0044267 [6]: cellular protein metabolism	193	193	522	2016	9898	18.07	10.41	23.79	20.15	1700030A21Rik 1700113O17Rik 2410005K20Rik 2610012O22Rik 2700075B01Rik 2700084L22Rik AJ430384 Acvr1b Acy1 Adam17 Adam8 Amhr2 Ard1 Arpc4 Asf1b Aurka Aurkb B7h3 BC003885 Brca1 Bub1 Bub1b Casp1 Casp2 Cct3 Cct5 Cct6a Cct7 Cdc20 Cdc2a Cdc7 Cdk2 Cdk4 Cdk7 Chek1 Clk3 Col11a1 Cpe Ctsc Ctss Ddost Ddx48 Dnajc9 Eif2b2 Eif3s2 Eif3s3 Eif3s6 Eif4b Ephb3 Erf Ero1l Eya2 Ezh2 Fbxo17 Fbxw11 Fbxw7 Frk Fzr1 Galnt10 G…
39	GO:0006974 [5]: response to DNA damage stimulus	32	32	683	117	11797	17.61	10.41	23.9	20.22	Apex1 Brca1 Brca2 Chaf1b Chek1 Ercc2 G22p1 Gtf2h3 Gtf2h4 H2afx Hus1 Lig1 Lig3 Mbd4 Mif Mpg Mre11a Msh2 Parp2 Pms2 Pold1 Polk Prp19 Pttg1 Rad1 Rad51 Recql5 Rfc5 Smarca3 Tdg Ung Xrcc1
40	GO:0007028 [5]: cytoplasm organization and biogenesis	26	26	689	76	11838	17.37	10.41	23.7	20.09	1110017C15Rik 2610012O22Rik 2700082D03Rik BC003885 Bop1 D16Bwg1547e Ddx48 Exosc4 Exosc7 Fbl Nol5 Nola1 Pes1 Rpl12 Rpl13 Rpl21 Rpl27 Rpl28 Rpl29 Rpl36a Rpl37a Rpl6 Rps15 Rps19 Rps5 Rps6
41	GO:0006281 [6]: DNA repair	29	29	686	99	11815	16.86	10.41	23.16	19.58	Apex1 Brca1 Brca2 Chaf1b Ercc2 G22p1 Gtf2h3 Gtf2h4 H2afx Lig1 Lig3 Mbd4 Mpg Mre11a Msh2 Parp2 Pms2 Pold1 Polk Prp19 Pttg1 Rad1 Rad51 Recql5 Rfc5 Smarca3 Tdg Ung Xrcc1
42	GO:0009719 [4]: response to endogenous stimulus	32	32	683	122	11792	16.71	10.41	22.99	19.45	Apex1 Brca1 Brca2 Chaf1b Chek1 Ercc2 G22p1 Gtf2h3 Gtf2h4 H2afx Hus1 Lig1 Lig3 Mbd4 Mif Mpg Mre11a Msh2 Parp2 Pms2 Pold1 Polk Prp19 Pttg1 Rad1 Rad51 Recql5 Rfc5 Smarca3 Tdg Ung Xrcc1
43	GO:0044260 [5]: cellular macromolecule metabolism	200	200	515	2179	9735	15.62	10.41	21.28	17.81	1700030A21Rik 1700113O17Rik 2410005K20Rik 2610012O22Rik 2700075B01Rik 2700084L22Rik AJ430384 Acvr1b Acy1 Adam17 Adam8 Amhr2 Ard1 Arpc4 Asf1b Atf4 Aurka Aurkb B7h3 BC003885 Brca1 Bub1 Bub1b Casp1 Casp2 Cct3 Cct5 Cct6a Cct7 Cdc20 Cdc2a Cdc7 Cdk2 Cdk4 Cdk7 Chek1 Clk3 Cmas Col11a1 Cpe Ctsc Ctss Dbnl Ddost Ddx48 Dnajc9 Eif2b2 Eif3s2 Eif3s3 Eif3s6 Eif4b Ephb3 Erf Ero1l Eya2 Ezh2 Fbxo17 Fbxw11 Fbxw7 Frk…
44	GO:0006261 [7]: DNA-dependent DNA replication	14	14	701	17	11897	15.39	10.41	21.83	18.32	Ccne2 Cdc45l Gmnn Mcm2 Mcm3 Mcm5 Mcm6 Mcm7 Msh2 Pms2 Pold1 Prim1 Prim2 Rfc4
45	GO:0006396 [6]: RNA processing	46	46	669	265	11649	14.04	10.41	20.16	16.71	2700082D03Rik Bop1 Cstf2 Ddx41 Ddx48 Exosc4 Exosc7 Fbl Gemin6 Hnrpab Lsm4 Lsm5 Lsm7 Lsm8 Mettl1 Mki67ip Myef2 Ncl Nol5 Nola1 Nola2 Nono Nxf1 Nxt1 Ppp1r8 Pprc1 Prpf31 Ptbp1 Pus3 Qtrt1 Rbm12 Rbm14 Rbm3 Rbm4 Rbmxrt Rnps1 Rpp30 Sfrs3 Sip1 Snrp116 Snrpa Snrpb2 Snrpg Thoc4 U2af1 Wdr4
46	GO:0016070 [5]: RNA metabolism	51	51	664	317	11597	13.81	10.41	19.9	16.48	2610027L16Rik 2700082D03Rik Bop1 Cstf2 Ddx41 Ddx48 Dut Exosc4 Exosc7 Fbl Gemin6 Hnrpab Lsm4 Lsm5 Lsm7 Lsm8 Mettl1 Mki67ip Myef2 Ncl Nol5 Nola1 Nola2 Nono Nxf1 Nxt1 Ppp1r8 Pprc1 Prpf31 Ptbp1 Pus3 Qtrt1 Rars Rbm12 Rbm14 Rbm3 Rbm4 Rbmxrt Rnps1 Rpp30 Sars1 Sfrs3 Sip1 Snrp116 Snrpa Snrpb2 Snrpg Thoc4 U2af1 Vars2 Wdr4
47	GO:0006270 [8]: DNA replication initiation	7	7	708	3	11911	9.01	10.41	15.49	12.1	Ccne2 Cdc45l Mcm2 Mcm3 Mcm5 Mcm6 Mcm7
48	GO:0009607 [4]: response to biotic stimulus	25	25	690	969	10945	8.28	10.41	0.0	0.0	Ada B7h3 Blnk C1qa C1qb Ccl12 Ccl17 Chi3l3 Csf3r Cxcr4 Dbnl Ercc2 Fcgr1 Hells Ifi30 Krt2-8 Ly78 Lyzs Lzp-s Mif Nfkbiz Prkca Prkcd Prkr Pycard
49	GO:0000375 [8]: RNA splicing, via transesterification reactions	29	29	686	164	11750	7.41	10.41	13.54	10.23	Cstf2 Gemin6 Hnrpab Lsm4 Lsm5 Lsm7 Lsm8 Mki67ip Myef2 Ncl Nola2 Nono Ppp1r8 Pprc1 Prpf31 Ptbp1 Rbm12 Rbm14 Rbm3 Rbm4 Rbmxrt Rnps1 Sfrs3 Snrp116 Snrpa Snrpb2 Snrpg Thoc4 U2af1
50	GO:0000377 [9]: RNA splicing, via transesterification reactions with bulged adenosine as nucleophile	29	29	686	164	11750	7.41	10.41	13.54	10.23	Cstf2 Gemin6 Hnrpab Lsm4 Lsm5 Lsm7 Lsm8 Mki67ip Myef2 Ncl Nola2 Nono Ppp1r8 Pprc1 Prpf31 Ptbp1 Rbm12 Rbm14 Rbm3 Rbm4 Rbmxrt Rnps1 Sfrs3 Snrp116 Snrpa Snrpb2 Snrpg Thoc4 U2af1
51	GO:0000398 [8]: nuclear mRNA splicing, via spliceosome	29	29	686	164	11750	7.41	10.41	13.54	10.23	Cstf2 Gemin6 Hnrpab Lsm4 Lsm5 Lsm7 Lsm8 Mki67ip Myef2 Ncl Nola2 Nono Ppp1r8 Pprc1 Prpf31 Ptbp1 Rbm12 Rbm14 Rbm3 Rbm4 Rbmxrt Rnps1 Sfrs3 Snrp116 Snrpa Snrpb2 Snrpg Thoc4 U2af1
52	GO:0008380 [7]: RNA splicing	29	29	686	168	11746	6.98	10.41	13.11	9.83	Cstf2 Gemin6 Hnrpab Lsm4 Lsm5 Lsm7 Lsm8 Mki67ip Myef2 Ncl Nola2 Nono Ppp1r8 Pprc1 Prpf31 Ptbp1 Rbm12 Rbm14 Rbm3 Rbm4 Rbmxrt Rnps1 Sfrs3 Snrp116 Snrpa Snrpb2 Snrpg Thoc4 U2af1
53	GO:0006952 [5]: defense response	23	23	692	885	11029	6.96	10.41	0.0	0.0	Ada B7h3 Blnk C1qa C1qb Ccl12 Ccl17 Chi3l3 Csf3r Cxcr4 Dbnl Fcgr1 Hells Ifi30 Ly78 Lyzs Lzp-s Mif Nfkbiz Prkca Prkcd Prkr Pycard
54	GO:0006310 [6]: DNA recombination	11	11	704	25	11889	6.38	10.01	12.75	9.5	Banf1 G22p1 H2afx Lig1 Lig3 Msh2 Rad51 Rad51ap1 Ruvbl1 Ruvbl2 Topbp1
55	GO:0016071 [6]: mRNA metabolism	33	33	682	219	11695	6.03	9.72	12.08	8.85	2610027L16Rik Cstf2 Gemin6 Hnrpab Lsm4 Lsm5 Lsm7 Lsm8 Mki67ip Myef2 Ncl Nola2 Nono Nxf1 Nxt1 Ppp1r8 Pprc1 Prpf31 Ptbp1 Rbm12 Rbm14 Rbm3 Rbm4 Rbmxrt Rnps1 Sfrs3 Sip1 Snrp116 Snrpa Snrpb2 Snrpg Thoc4 U2af1
56	GO:0016043 [4]: cell organization and biogenesis	81	81	634	802	11112	5.95	9.72	11.66	8.48	1110017C15Rik 1700113O17Rik 2610012O22Rik 2700082D03Rik Actg1 Actl6a Aif1 Ard1 Arpc4 Asf1b BC003885 Birc5 Bop1 Brca1 Cbx1 Cdc42se1 Cdca1 Cdyl Ctgf Cyr61 D16Bwg1547e Dbnl Ddx41 Ddx48 Diap3 Espn Exosc4 Exosc7 Ezh2 Fbl Fliih H2afv H2afx H3f3b Hells Hps1 Igfbp3 Kif11 Kif20a Kif22 Kif2c Kif4 Krt2-8 Lcp1 Llglh Mcm2 Morf4l2 Myo10 Myo9b Nedd9 Nol5 Nola1 Nrf1 Nusap1 Ogfr Pes1 Pml Ptk7 Ranbp1 Rpl12 Rpl13 R…
57	GO:0006397 [7]: mRNA processing	32	32	683	210	11704	5.91	9.72	11.96	8.76	Cstf2 Gemin6 Hnrpab Lsm4 Lsm5 Lsm7 Lsm8 Mki67ip Myef2 Ncl Nola2 Nono Nxf1 Nxt1 Ppp1r8 Pprc1 Prpf31 Ptbp1 Rbm12 Rbm14 Rbm3 Rbm4 Rbmxrt Rnps1 Sfrs3 Sip1 Snrp116 Snrpa Snrpb2 Snrpg Thoc4 U2af1
58	GO:0006996 [5]: organelle organization and biogenesis	70	70	645	677	11237	5.16	8.91	10.9	7.79	1110017C15Rik 1700113O17Rik 2610012O22Rik 2700082D03Rik Actg1 Actl6a Aif1 Ard1 Arpc4 Asf1b BC003885 Birc5 Bop1 Brca1 Cbx1 Cdca1 Cdyl D16Bwg1547e Dbnl Ddx48 Diap3 Espn Exosc4 Exosc7 Ezh2 Fbl Fliih H2afv H2afx H3f3b Hells Hps1 Kif11 Kif20a Kif22 Kif2c Kif4 Krt2-8 Lcp1 Llglh Mcm2 Myo10 Myo9b Nol5 Nola1 Nrf1 Nusap1 Pes1 Ptk7 Ranbp1 Rpl12 Rpl13 Rpl21 Rpl27 Rpl28 Rpl29 Rpl36a Rpl37a Rpl6 Rps15 Rps19 Rp…
59	GO:0000074 [6]: regulation of cell cycle	34	34	681	241	11673	5.14	8.91	11.15	8.01	Apc2 Brca1 Brms1 Ccna2 Ccnb1-rs1 Ccnb2 Ccnc Ccne2 Ccnf Cdc2a Cdc45l Cdk2ap1 Cdk4 Chek1 Ect2 Frk Gmnn H2afx Hras1 Hus1 Mad2l1 Mphosph6 Msh2 Mtbp Nras Nusap1 Pycard Rbl1 Ris2 Skp2 Tacc3 Tfdp1 Trim13 Ube2c
60	GO:0009147 [8]: pyrimidine nucleoside triphosphate metabolism	6	6	709	5	11909	4.89	8.8	11.36	8.2	Dtymk Nme1 Nme4 Nme5 Nme6 Nme7
61	GO:0007582 [2]: physiological process	620	620	95	9655	2259	4.35	7.85	9.83	6.9	0610040B21Rik 1110017C15Rik 1700030A21Rik 1700051E09Rik 1700113O17Rik 2210013K02Rik 2410005K20Rik 2610012O22Rik 2610027L16Rik 2700075B01Rik 2700082D03Rik 2700084L22Rik 2810406C15Rik 3110024A21Rik 5430413I02Rik 5730403M16Rik 5830426I05Rik 5930412E23Rik AJ430384 Acbd3 Actg1 Actl6a Acvr1b Acy1 Ada Adam17 Adam8 Adcy3 Ahcy Aif1 Akr1c6 Amd1 Amhr2 Aof2 Apc2 Apex1 Aqp5 Ard1 Arf1 Arg1 Arpc3 Arpc4 Asb3 Asf…
62	GO:0046036 [10]: CTP metabolism	5	5	710	3	11911	4.01	7.47	10.49	7.53	Nme1 Nme4 Nme5 Nme6 Nme7
63	GO:0046039 [10]: GTP metabolism	5	5	710	3	11911	4.01	7.47	10.49	7.53	Nme1 Nme4 Nme5 Nme6 Nme7
64	GO:0046051 [10]: UTP metabolism	5	5	710	3	11911	4.01	7.47	10.49	7.53	Nme1 Nme4 Nme5 Nme6 Nme7
65	GO:0006183 [10]: GTP biosynthesis	5	5	710	3	11911	4.01	7.47	10.49	7.53	Nme1 Nme4 Nme5 Nme6 Nme7
66	GO:0006228 [10]: UTP biosynthesis	5	5	710	3	11911	4.01	7.47	10.49	7.53	Nme1 Nme4 Nme5 Nme6 Nme7
67	GO:0006241 [10]: CTP biosynthesis	5	5	710	3	11911	4.01	7.47	10.49	7.53	Nme1 Nme4 Nme5 Nme6 Nme7
68	GO:0009208 [9]: pyrimidine ribonucleoside triphosphate metabolism	5	5	710	3	11911	4.01	7.47	10.49	7.53	Nme1 Nme4 Nme5 Nme6 Nme7
69	GO:0009209 [9]: pyrimidine ribonucleoside triphosphate biosynthesis	5	5	710	3	11911	4.01	7.47	10.49	7.53	Nme1 Nme4 Nme5 Nme6 Nme7
70	GO:0009218 [8]: pyrimidine ribonucleotide metabolism	5	5	710	4	11910	3.26	6.78	9.73	6.83	Nme1 Nme4 Nme5 Nme6 Nme7
71	GO:0009220 [8]: pyrimidine ribonucleotide biosynthesis	5	5	710	4	11910	3.26	6.78	9.73	6.83	Nme1 Nme4 Nme5 Nme6 Nme7
72	GO:0009987 [2]: cellular process	630	630	85	9909	2005	3.0	6.55	8.47	5.65	0610040B21Rik 1110017C15Rik 1700030A21Rik 1700051E09Rik 1700113O17Rik 2010321M09Rik 2210013K02Rik 2410005K20Rik 2610012O22Rik 2610027L16Rik 2700075B01Rik 2700082D03Rik 2700084L22Rik 2810406C15Rik 3110024A21Rik 5430413I02Rik 5730403M16Rik 5830426I05Rik 5930412E23Rik AJ430384 Acbd3 Actg1 Actl6a Acvr1b Acy1 Ada Adam17 Adam8 Adcy3 Ahcy Aif1 Akr1c6 Amd1 Amhr2 Aof2 Apc2 Apex1 Aqp5 Ard1 Arf1 Arg1 Arpc3 …
73	GO:0006955 [4]: immune response	20	20	695	692	11222	2.8	6.22	0.0	0.0	Ada B7h3 C1qa C1qb Ccl12 Ccl17 Chi3l3 Csf3r Cxcr4 Dbnl Fcgr1 Hells Ifi30 Ly78 Mif Nfkbiz Prkca Prkcd Prkr Pycard
74	GO:0006364 [7]: rRNA processing	8	8	707	21	11893	2.44	5.83	8.8	5.92	2700082D03Rik Bop1 Ddx48 Exosc4 Exosc7 Fbl Nol5 Nola1
75	GO:0000070 [9]: mitotic sister chromatid segregation	3	3	712	0	11914	2.1	5.44	8.62	5.79	Mad2l1 Nek2 Nusap1
76	GO:0000090 [9]: mitotic anaphase	3	3	712	0	11914	2.1	5.44	8.62	5.79	Mad2l1 Nek2 Nusap1
77	GO:0000819 [8]: sister chromatid segregation	3	3	712	0	11914	2.1	5.44	8.62	5.79	Mad2l1 Nek2 Nusap1
78	GO:0042770 [6]: DNA damage response, signal transduction	6	6	709	11	11903	1.95	5.24	8.37	5.57	Brca1 Chek1 H2afx Hus1 Mbd4 Mif
79	GO:0016072 [6]: rRNA metabolism	8	8	707	23	11891	1.94	5.24	8.29	5.51	2700082D03Rik Bop1 Ddx48 Exosc4 Exosc7 Fbl Nol5 Nola1
80	GO:0006221 [7]: pyrimidine nucleotide biosynthesis	6	6	709	13	11901	1.29	4.52	7.68	4.92	Dtymk Nme1 Nme4 Nme5 Nme6 Nme7
81	GO:0009116 [6]: nucleoside metabolism	6	6	709	13	11901	1.29	4.52	7.68	4.92	Atpif1 Dtymk Prps2 Prpsap1 Prpsap2 Qtrt1
82	GO:0006968 [4]: cellular defense response	2	2	713	202	11712	1.13	4.35	0.0	0.0	B7h3 Ccl17
83	GO:0006220 [7]: pyrimidine nucleotide metabolism	6	6	709	14	11900	0.98	4.23	7.37	4.65	Dtymk Nme1 Nme4 Nme5 Nme6 Nme7
84	GO:0000072 [7]: M phase specific microtubule process	4	4	711	4	11910	0.97	4.23	7.43	4.69	Brca1 Cdca1 Kif11 Ranbp1
85	GO:0006271 [8]: DNA strand elongation	3	3	712	1	11913	0.78	4.04	7.28	4.57	Prim1 Prim2 Rfc4
86	GO:0007568 [3]: aging	5	5	710	9	11905	0.77	3.99	7.2	4.5	Ercc2 Hras1 Mif Morf4l2 Msh2
87	GO:0006464 [7]: protein modification	85	85	630	1031	10883	0.55	3.78	5.93	3.34	2700084L22Rik AJ430384 Acvr1b Amhr2 Ard1 Aurka Aurkb Brca1 Bub1 Bub1b Casp1 Cdc20 Cdc2a Cdc7 Cdk2 Cdk4 Cdk7 Chek1 Clk3 Cpe Ddost Ephb3 Eya2 Ezh2 Fbxo17 Fbxw11 Fbxw7 Frk Fzr1 Galnt10 Galnt7 Gsg2 Hat1 Hrmt1l2 Hus1 Insr Krt2-8 Man1b Melk Mknk1 Mtmr9 Nek2 Nek4 Nek6 Padi4 Parp2 Pask Pbk Pigf Pik3cg Pkmyt1 Plk4 Plod2 Pml Prkca Prkcd Prkcz Prkr Prp19 Ptk7 Ptpn1 Ptpn18 Ptpn2 Rnf25 Rpn1 Sec11l1 Skp2 Spcs2…
88	GO:0009262 [7]: deoxyribonucleotide metabolism	4	4	711	5	11909	0.44	3.68	6.89	4.21	Dtymk Nt5c Nudt1 Rrm2
89	GO:0050789 [2]: regulation of biological process	157	157	558	2134	9780	0.33	3.58	5.44	3.02	1700051E09Rik 2700075B01Rik 3110024A21Rik 5730403M16Rik Adcy3 Ahcy Aof2 Apex1 Asb3 Ash2l Atf4 Atpif1 Aurkb B7h3 BC031407 Bak1 Basp1 Bcl2l11 Bclaf1 Biklk Birc5 Bnipl Brca1 Cald1 Casp1 Casp2 Cbx1 Ccnc Cdc42se1 Cdca7 Cdk4 Cdk7 Chaf1b Cited4 Crip2 Ctgf Cxcr4 Cyr61 D1Ertd161e Dbnl Dmap1 Dnmt1 Efna1 Eif3s3 Eif3s6 Eif4b Enpp1 Ercc2 Erf Etv1 Ewsr1 Eya2 Ezh2 Fcgr1 Foxc1 Frk Gbif Gmnn Gnai3 Gtf2e2 Gtf2h3 G…
90	GO:0009613 [5]: response to pest, pathogen or parasite	15	15	700	501	11413	0.32	3.58	0.0	0.0	B7h3 C1qa C1qb Ccl12 Ccl17 Chi3l3 Csf3r Fcgr1 Krt2-8 Ly78 Mif Nfkbiz Prkca Prkcd Pycard
91	GO:0043207 [5]: response to external biotic stimulus	17	17	698	535	11379	0.05	0.0	0.0	0.0	B7h3 C1qa C1qb Ccl12 Ccl17 Chi3l3 Csf3r Fcgr1 Krt2-8 Ly78 Lyzs Lzp-s Mif Nfkbiz Prkca Prkcd Pycard
92	GO:0051017 [10]: actin filament bundle formation	4	4	711	6	11908	-0.01	0.0	6.42	3.76	Aif1 Dbnl Espn Lcp1
93	GO:0006323 [6]: DNA packaging	19	19	696	147	11767	-0.04	0.0	5.92	3.34	1700113O17Rik Actl6a Ard1 Asf1b Cbx1 Cdyl Ezh2 H2afv H2afx H3f3b Hat1 Hells Hmgb2 Hmgn1 Hmgn2 Mcm2 Smarcc1 Suv39h2 Suz12
94	GO:0007098 [8]: centrosome cycle	3	3	712	2	11912	-0.08	0.0	6.4	3.75	Brca1 Kif11 Ranbp1
95	GO:0006091 [5]: generation of precursor metabolites and energy	12	12	703	418	11496	-0.21	0.0	0.0	0.0	0610040B21Rik Atf4 Cyp4f16 Ero1l Krtap5-1 Mybbp1a Nqo1 Pck2 Ppox Racgap1 Txn1 Txnrd1
96	GO:0006305 [7]: DNA alkylation	6	6	709	19	11895	-0.24	0.0	6.09	3.47	2700075B01Rik Ahcy Aurkb Dnmt1 Hells Mbd4
97	GO:0006306 [4]: DNA methylation	6	6	709	19	11895	-0.24	0.0	6.09	3.47	2700075B01Rik Ahcy Aurkb Dnmt1 Hells Mbd4
98	GO:0043118 [4]: negative regulation of physiological process	27	27	688	252	11662	-0.4	0.0	5.39	3.01	Atpif1 B7h3 Bclaf1 Birc5 Casp2 Dmap1 Enpp1 Frk Gmnn Hells Khdrbs1 Mepe Msh2 Mtbp Mxi1 Mybbp1a Nab2 Nfx1 Pik3cg Prkca Qars Sap30 Slfn2 Tacc3 Trim28 Wig1 Zc3hc1
99	GO:0007051 [8]: spindle organization and biogenesis	4	4	711	7	11907	-0.41	0.0	6.02	3.4	Nusap1 Ranbp1 Stmn1 Tubb5
100	GO:0016049 [4]: cell growth	9	9	706	45	11869	-0.42	0.0	5.79	3.24	Ctgf Cyr61 Igfbp3 Morf4l2 Nedd9 Nol5 Ogfr Wig1 Wisp1
101	GO:0050791 [3]: regulation of physiological process	140	140	575	1920	9994	-0.44	0.0	4.64	2.49	1700051E09Rik 3110024A21Rik 5730403M16Rik Aof2 Apex1 Asb3 Ash2l Atf4 Atpif1 B7h3 BC031407 Bak1 Basp1 Bcl2l11 Bclaf1 Biklk Birc5 Bnipl Brca1 Cald1 Casp1 Casp2 Cbx1 Ccnc Cdca7 Cdk4 Cdk7 Chaf1b Cited4 Crip2 Cxcr4 D1Ertd161e Dbnl Dmap1 Dnmt1 Eif3s3 Eif3s6 Eif4b Enpp1 Ercc2 Erf Etv1 Ewsr1 Eya2 Ezh2 Fcgr1 Foxc1 Frk Gbif Gmnn Gnai3 Gtf2e2 Gtf2h3 Gtf2h4 Hbegf Hcngp Hells Hes6 Hmgb2 Hnrpab Irx5 Kcnn4 Khdr…
102	GO:0009117 [6]: nucleotide metabolism	17	17	698	131	11783	-0.51	0.0	5.47	3.02	Ada Adcy3 Dtymk Dut Enpp1 Nme1 Nme4 Nme5 Nme6 Nme7 Nt5c Nudt1 Papss1 Prps2 Prpsap1 Prpsap2 Rrm2
103	GO:0001558 [4]: regulation of cell growth	8	8	707	37	11877	-0.55	0.0	5.69	3.21	Ctgf Cyr61 Igfbp3 Morf4l2 Nedd9 Ogfr Wig1 Wisp1
104	GO:0040007 [3]: growth	13	13	702	88	11826	-0.66	0.0	5.41	3.02	5830426I05Rik Ctgf Cyr61 Gdf3 Igfbp3 Inhba Lgmn Morf4l2 Nedd9 Nol5 Ogfr Wig1 Wisp1
105	GO:0007155 [4]: cell adhesion	15	15	700	467	11447	-0.66	0.0	0.0	0.0	Adam8 Col11a1 Col8a1 Csf3r Ctgf Cyr61 Kpna2 Lims1 Myo10 Nedd9 Ptk7 Ssx2ip Tnfrsf12a Tyro3 Wisp1
106	GO:0000075 [7]: cell cycle checkpoint	5	5	710	14	11900	-0.69	0.0	5.68	3.21	Cdc2a Chek1 H2afx Hus1 Mad2l1
107	GO:0007059 [7]: chromosome segregation	5	5	710	14	11900	-0.69	0.0	5.68	3.21	Cenph Mad2l1 Nek2 Nusap1 Pttg1
108	GO:0035088 [6]: establishment and/or maintenance of apical/basal cell polarity	3	3	712	3	11911	-0.71	0.0	5.75	3.24	Llglh Ptk7 Vil2
109	GO:0006518 [5]: peptide metabolism	3	3	712	3	11911	-0.71	0.0	5.75	3.24	Sec11l1 Spcs2 Thop1
110	GO:0006284 [7]: base-excision repair	4	4	711	8	11906	-0.75	0.0	5.66	3.2	Mbd4 Mpg Parp2 Pold1
111	GO:0030279 [7]: negative regulation of ossification	2	2	713	0	11914	-0.76	0.0	5.74	3.24	Enpp1 Mepe
112	GO:0000089 [9]: mitotic metaphase	2	2	713	0	11914	-0.76	0.0	5.74	3.24	Kntc2 Pes1
113	GO:0006475 [9]: internal protein amino acid acetylation	2	2	713	0	11914	-0.76	0.0	5.74	3.24	Ard1 Hat1
114	GO:0007100 [9]: mitotic centrosome separation	2	2	713	0	11914	-0.76	0.0	5.74	3.24	Kif11 Ranbp1
115	GO:0008361 [5]: regulation of cell size	9	9	706	48	11866	-0.77	0.0	5.42	3.02	Ctgf Cyr61 Igfbp3 Morf4l2 Nedd9 Nol5 Ogfr Wig1 Wisp1
116	GO:0051244 [4]: regulation of cellular physiological process	36	36	679	382	11532	-0.79	0.0	4.84	2.54	Apex1 B7h3 Bak1 Bcl2l11 Bclaf1 Biklk Birc5 Bnipl Brca1 Casp1 Casp2 Cdca7 Cdk4 Crip2 Cxcr4 Dbnl Fcgr1 Frk Hells Khdrbs1 Mbd4 Mif Mtbp Pik3cg Pin1 Prkca Pycard Qars Rab4a Slfn2 Stat6 Tacc3 Tradd Ube2c Wig1 Zc3hc1
117	GO:0001503 [5]: ossification	8	8	707	39	11875	-0.81	0.0	5.41	3.02	B7h3 Ctgf Enpp1 Foxc1 Mepe Mglap Mmp13 Tuft1
118	GO:0007126 [8]: meiosis	8	8	707	39	11875	-0.81	0.0	5.41	3.02	Mki67 Mre11a Nek2 Pms2 Pttg1 Rad51 Rpa1 Topbp1
119	GO:0006468 [8]: protein amino acid phosphorylation	39	39	676	425	11489	-0.84	0.0	4.75	2.54	Acvr1b Amhr2 Aurka Aurkb Bub1 Bub1b Cdc2a Cdc7 Cdk2 Cdk4 Cdk7 Chek1 Clk3 Ephb3 Frk Gsg2 Hus1 Insr Krt2-8 Melk Mknk1 Nek2 Nek4 Nek6 Pask Pbk Pik3cg Pkmyt1 Plk4 Prkca Prkcd Prkcz Prkr Ptk7 Stk23 Tesk2 Ttk Tyro3 Vrk1
120	GO:0016265 [3]: death	35	35	680	370	11544	-0.85	0.0	4.79	2.54	Bak1 Bcl2l11 Bclaf1 Biklk Birc5 Bnipl Brca1 Casp1 Casp2 Ddx41 Egln3 Ercc2 Eya2 Fcgr1 Gzmc Hells Hras1 Lgals7 Lyzs Lzp-s Mbd4 Mif Morf4l2 Msh2 Pik3cg Prkca Ptdsr Pycard Qars Tfdp1 Tnfrsf12a Tradd Traf4 Zc3hc1 Zfp346
121	GO:0006913 [6]: nucleocytoplasmic transport	11	11	704	69	11845	-0.86	0.0	5.25	2.91	Khdrbs1 Kpna2 Nol5 Nup155 Nutf2 Nxf1 Nxt1 Ranbp17 Rangnrf Tacc3 Thoc4
122	GO:0015931 [5]: nucleobase, nucleoside, nucleotide and nucleic acid transport	6	6	709	23	11891	-1.0	0.0	5.3	2.94	Khdrbs1 Nxf1 Nxt1 Slc29a1 Slc29a2 Thoc4
123	GO:0006304 [6]: DNA modification	6	6	709	23	11891	-1.0	0.0	5.3	2.94	2700075B01Rik Ahcy Aurkb Dnmt1 Hells Mbd4
124	GO:0045786 [7]: negative regulation of cell cycle	8	8	707	42	11872	-1.18	0.0	5.02	2.7	Apc2 Brca1 Brms1 Cdk2ap1 Mad2l1 Pycard Rbl1 Trim13
125	GO:0007052 [9]: mitotic spindle organization and biogenesis	3	3	712	4	11910	-1.22	0.0	5.24	2.9	Nusap1 Stmn1 Tubb5
126	GO:0050794 [3]: regulation of cellular process	45	45	670	529	11385	-1.35	0.0	4.11	2.06	Apex1 B7h3 Bak1 Bcl2l11 Bclaf1 Biklk Birc5 Bnipl Brca1 Casp1 Casp2 Cdc42se1 Cdca7 Cdk4 Crip2 Ctgf Cxcr4 Cyr61 Dbnl Ezh2 Fcgr1 Frk Hells Igfbp3 Khdrbs1 Mbd4 Mif Morf4l2 Mtbp Nedd9 Ogfr Pik3cg Pin1 Prkca Pycard Qars Rab4a Slfn2 Stat6 Tacc3 Tradd Ube2c Wig1 Wisp1 Zc3hc1
127	GO:0030278 [6]: regulation of ossification	4	4	711	10	11904	-1.35	0.0	5.04	2.71	B7h3 Enpp1 Mepe Mglap
128	GO:0046849 [4]: bone remodeling	8	8	707	44	11870	-1.4	0.0	4.78	2.54	B7h3 Ctgf Enpp1 Foxc1 Mepe Mglap Mmp13 Tuft1
129	GO:0009260 [7]: ribonucleotide biosynthesis	8	8	707	44	11870	-1.4	0.0	4.78	2.54	Ada Nme1 Nme4 Nme5 Nme6 Nme7 Papss1 Prps2
130	GO:0040029 [3]: regulation of gene expression, epigenetic	7	7	708	35	11879	-1.47	0.0	4.75	2.54	2700075B01Rik Ahcy Aurkb Brca1 Dnmt1 Hells Mbd4
131	GO:0048513 [3]: organ development	40	40	675	916	10998	-1.5	0.0	0.01	0.0	B7h3 Boc Cald1 Ccnf Cenpf Chl1 Col11a1 Crip2 Ctgf Cxcr4 Cyr61 Efna1 Enpp1 Ephb3 Etv1 F730004D16Rik Foxc1 Gmnn Hells Hes6 Hrmt1l2 Id2 Insr Kntc2 Lamr1 Mepe Mglap Mmp13 Plxnb2 Sema4g Serpine1 Smarcc1 Stmn1 Tacc3 Tagln2 Tiam1 Tnfrsf12a Traf4 Tuft1 Wdr5
132	GO:0046850 [5]: regulation of bone remodeling	4	4	711	11	11903	-1.6	0.0	4.78	2.54	B7h3 Enpp1 Mepe Mglap
133	GO:0009887 [4]: organogenesis	40	40	675	910	11004	-1.6	0.0	0.02	0.0	B7h3 Boc Cald1 Ccnf Cenpf Chl1 Col11a1 Crip2 Ctgf Cxcr4 Cyr61 Efna1 Enpp1 Ephb3 Etv1 F730004D16Rik Foxc1 Gmnn Hells Hes6 Hrmt1l2 Id2 Insr Kntc2 Lamr1 Mepe Mglap Mmp13 Plxnb2 Sema4g Serpine1 Smarcc1 Stmn1 Tacc3 Tagln2 Tiam1 Tnfrsf12a Traf4 Tuft1 Wdr5
134	GO:0045005 [8]: maintenance of fidelity during DNA-dependent DNA replication	3	3	712	5	11909	-1.62	0.0	4.81	2.54	Msh2 Pms2 Pold1
135	GO:0000088 [9]: mitotic prophase	3	3	712	5	11909	-1.62	0.0	4.81	2.54	2810406C15Rik Brrn1 Nusap1
136	GO:0006302 [7]: double-strand break repair	3	3	712	5	11909	-1.62	0.0	4.81	2.54	G22p1 H2afx Mre11a
137	GO:0007076 [8]: mitotic chromosome condensation	3	3	712	5	11909	-1.62	0.0	4.81	2.54	2810406C15Rik Brrn1 Nusap1
138	GO:0016310 [7]: phosphorylation	40	40	675	470	11444	-1.67	0.0	3.79	1.89	Acvr1b Amhr2 Aurka Aurkb Bub1 Bub1b Cdc2a Cdc7 Cdk2 Cdk4 Cdk7 Chek1 Clk3 Ephb3 Frk Galk1 Gsg2 Hus1 Insr Krt2-8 Melk Mknk1 Nek2 Nek4 Nek6 Pask Pbk Pik3cg Pkmyt1 Plk4 Prkca Prkcd Prkcz Prkr Ptk7 Stk23 Tesk2 Ttk Tyro3 Vrk1
139	GO:0009165 [6]: nucleotide biosynthesis	12	12	703	92	11822	-1.75	0.0	4.24	2.15	Ada Adcy3 Dtymk Nme1 Nme4 Nme5 Nme6 Nme7 Papss1 Prps2 Prpsap1 Prpsap2
140	GO:0048013 [8]: ephrin receptor signaling pathway	2	2	713	1	11913	-1.81	0.0	4.68	2.53	Efna1 Tiam1
141	GO:0051014 [8]: actin filament severing	2	2	713	1	11913	-1.81	0.0	4.68	2.53	Dbnl Fliih
142	GO:0006269 [10]: DNA replication, synthesis of RNA primer	2	2	713	1	11913	-1.81	0.0	4.68	2.53	Prim1 Prim2
143	GO:0006273 [9]: lagging strand elongation	2	2	713	1	11913	-1.81	0.0	4.68	2.53	Prim1 Prim2
144	GO:0009133 [7]: nucleoside diphosphate biosynthesis	2	2	713	1	11913	-1.81	0.0	4.68	2.53	Dtymk Papss1
145	GO:0009186 [8]: deoxyribonucleoside diphosphate metabolism	2	2	713	1	11913	-1.81	0.0	4.68	2.53	Dtymk Rrm2
146	GO:0009264 [7]: deoxyribonucleotide catabolism	2	2	713	1	11913	-1.81	0.0	4.68	2.53	Nt5c Nudt1
147	GO:0051170 [7]: nuclear import	7	7	708	38	11876	-1.81	0.0	4.38	2.27	Kpna2 Nol5 Nutf2 Nxf1 Nxt1 Ranbp17 Tacc3
148	GO:0006606 [7]: protein-nucleus import	7	7	708	38	11876	-1.81	0.0	4.38	2.27	Kpna2 Nol5 Nutf2 Nxf1 Nxt1 Ranbp17 Tacc3
149	GO:0030282 [6]: bone mineralization	4	4	711	12	11902	-1.82	0.0	4.53	2.4	B7h3 Mepe Mglap Mmp13
150	GO:0051169 [6]: nuclear transport	9	9	706	59	11855	-1.84	0.0	4.27	2.17	Khdrbs1 Kpna2 Nol5 Nutf2 Nxf1 Nxt1 Ranbp17 Tacc3 Thoc4
151	GO:0040008 [4]: regulation of growth	9	9	706	60	11854	-1.92	0.0	4.18	2.09	Ctgf Cyr61 Igfbp3 Lgmn Morf4l2 Nedd9 Ogfr Wig1 Wisp1
152	GO:0008219 [4]: cell death	32	32	683	366	11548	-1.97	0.0	3.56	1.72	Bak1 Bcl2l11 Bclaf1 Biklk Birc5 Bnipl Brca1 Casp1 Casp2 Ddx41 Egln3 Eya2 Fcgr1 Gzmc Hells Hras1 Lgals7 Lyzs Lzp-s Mbd4 Mif Pik3cg Prkca Ptdsr Pycard Qars Tfdp1 Tnfrsf12a Tradd Traf4 Zc3hc1 Zfp346
153	GO:0007163 [5]: establishment and/or maintenance of cell polarity	3	3	712	6	11908	-1.98	0.0	4.44	2.32	Llglh Ptk7 Vil2
154	GO:0009132 [7]: nucleoside diphosphate metabolism	3	3	712	6	11908	-1.98	0.0	4.44	2.32	Dtymk Papss1 Rrm2
155	GO:0006732 [6]: coenzyme metabolism	1	1	714	108	11806	-2.02	0.0	0.0	0.0	Fpgs
156	GO:0045934 [6]: negative regulation of nucleobase, nucleoside, nucleotide and nucleic acid metabolism	13	13	702	109	11805	-2.05	0.0	3.88	1.94	Atpif1 Bclaf1 Dmap1 Gmnn Hells Khdrbs1 Msh2 Mxi1 Mybbp1a Nab2 Nfx1 Sap30 Trim28
157	GO:0043065 [7]: positive regulation of apoptosis	11	11	704	85	11829	-2.06	0.0	3.93	1.98	Bcl2l11 Bclaf1 Biklk Bnipl Brca1 Casp1 Casp2 Fcgr1 Mbd4 Prkca Pycard
158	GO:0006399 [6]: tRNA metabolism	9	9	706	62	11852	-2.07	0.0	4.0	2.01	Dut Mettl1 Pus3 Qtrt1 Rars Rpp30 Sars1 Vars2 Wdr4
159	GO:0006333 [8]: chromatin assembly or disassembly	10	10	705	74	11840	-2.11	0.0	3.92	1.96	1700113O17Rik Asf1b Cbx1 Cdyl H2afv H2afx H3f3b Mcm2 Smarcc1 Suv39h2
160	GO:0009152 [8]: purine ribonucleotide biosynthesis	7	7	708	41	11873	-2.13	0.0	4.04	2.03	Ada Nme1 Nme4 Nme5 Nme6 Nme7 Papss1
161	GO:0043068 [6]: positive regulation of programmed cell death	11	11	704	86	11828	-2.13	0.0	3.86	1.94	Bcl2l11 Bclaf1 Biklk Bnipl Brca1 Casp1 Casp2 Fcgr1 Mbd4 Prkca Pycard
162	GO:0006793 [5]: phosphorus metabolism	45	45	670	566	11348	-2.15	0.0	3.18	1.53	Acvr1b Amhr2 Aurka Aurkb Bub1 Bub1b Cdc2a Cdc7 Cdk2 Cdk4 Cdk7 Chek1 Clk3 Ephb3 Eya2 Frk Galk1 Gsg2 Hus1 Insr Krt2-8 Melk Mknk1 Mtmr9 Nek2 Nek4 Nek6 Pask Pbk Pik3cg Pkmyt1 Plk4 Prkca Prkcd Prkcz Prkr Ptk7 Ptpn1 Ptpn18 Ptpn2 Stk23 Tesk2 Ttk Tyro3 Vrk1
163	GO:0006796 [6]: phosphate metabolism	45	45	670	566	11348	-2.15	0.0	3.18	1.53	Acvr1b Amhr2 Aurka Aurkb Bub1 Bub1b Cdc2a Cdc7 Cdk2 Cdk4 Cdk7 Chek1 Clk3 Ephb3 Eya2 Frk Galk1 Gsg2 Hus1 Insr Krt2-8 Melk Mknk1 Mtmr9 Nek2 Nek4 Nek6 Pask Pbk Pik3cg Pkmyt1 Plk4 Prkca Prkcd Prkcz Prkr Ptk7 Ptpn1 Ptpn18 Ptpn2 Stk23 Tesk2 Ttk Tyro3 Vrk1
164	GO:0009259 [7]: ribonucleotide metabolism	8	8	707	52	11862	-2.16	0.0	3.95	1.98	Ada Nme1 Nme4 Nme5 Nme6 Nme7 Papss1 Prps2
165	GO:0017038 [6]: protein import	7	7	708	42	11872	-2.23	0.0	3.93	1.98	Kpna2 Nol5 Nutf2 Nxf1 Nxt1 Ranbp17 Tacc3
166	GO:0009141 [7]: nucleoside triphosphate metabolism	7	7	708	42	11872	-2.23	0.0	3.93	1.98	Dtymk Nme1 Nme4 Nme5 Nme6 Nme7 Nudt1
167	GO:0001501 [5]: skeletal development	10	10	705	76	11838	-2.25	0.0	3.77	1.87	B7h3 Col11a1 Ctgf Enpp1 Foxc1 Mepe Mglap Mmp13 Tuft1 Wdr5
168	GO:0000077 [7]: DNA damage checkpoint	3	3	712	7	11907	-2.27	0.0	4.13	2.07	Chek1 H2afx Hus1
169	GO:0006401 [6]: RNA catabolism	3	3	712	7	11907	-2.27	0.0	4.13	2.07	Lsm5 Lsm7 Ppp1r8
170	GO:0009084 [8]: glutamine family amino acid biosynthesis	3	3	712	7	11907	-2.27	0.0	4.13	2.07	Ass1 Pycr2 Pycs
171	GO:0009893 [5]: positive regulation of metabolism	2	2	713	129	11785	-2.28	0.0	0.0	0.0	Atf4 Cited4
172	GO:0006959 [5]: humoral immune response	3	3	712	153	11761	-2.29	0.0	0.01	0.0	C1qa C1qb Prkcd
173	GO:0008033 [7]: tRNA processing	5	5	710	23	11891	-2.3	0.0	3.96	1.98	Mettl1 Pus3 Qtrt1 Rpp30 Wdr4
174	GO:0009892 [5]: negative regulation of metabolism	14	14	701	128	11786	-2.36	0.0	3.5	1.68	Atpif1 B7h3 Bclaf1 Dmap1 Gmnn Hells Khdrbs1 Msh2 Mxi1 Mybbp1a Nab2 Nfx1 Sap30 Trim28
175	GO:0051186 [5]: cofactor metabolism	2	2	713	127	11787	-2.37	0.0	0.0	0.0	Fpgs Ppox
176	GO:0015858 [6]: nucleoside transport	2	2	713	2	11912	-2.45	0.0	4.03	2.03	Slc29a1 Slc29a2
177	GO:0046851 [6]: negative regulation of bone remodeling	2	2	713	2	11912	-2.45	0.0	4.03	2.03	Enpp1 Mepe
178	GO:0051053 [7]: negative regulation of DNA metabolism	2	2	713	2	11912	-2.45	0.0	4.03	2.03	Gmnn Msh2
179	GO:0006465 [6]: signal peptide processing	2	2	713	2	11912	-2.45	0.0	4.03	2.03	Sec11l1 Spcs2
180	GO:0006473 [8]: protein amino acid acetylation	2	2	713	2	11912	-2.45	0.0	4.03	2.03	Ard1 Hat1
181	GO:0006561 [9]: proline biosynthesis	2	2	713	2	11912	-2.45	0.0	4.03	2.03	Pycr2 Pycs
182	GO:0006163 [7]: purine nucleotide metabolism	8	8	707	56	11858	-2.47	0.0	3.6	1.72	Ada Nme1 Nme4 Nme5 Nme6 Nme7 Nudt1 Papss1
183	GO:0016337 [5]: cell-cell adhesion	1	1	714	98	11816	-2.51	0.0	0.0	0.0	Adam8
184	GO:0030261 [7]: chromosome condensation	3	3	712	8	11906	-2.53	0.0	3.85	1.94	2810406C15Rik Brrn1 Nusap1
185	GO:0030500 [7]: regulation of bone mineralization	3	3	712	8	11906	-2.53	0.0	3.85	1.94	B7h3 Mepe Mglap
186	GO:0050770 [5]: regulation of axonogenesis	3	3	712	8	11906	-2.53	0.0	3.85	1.94	Efna1 Tiam1 Tnfrsf12a
187	GO:0051216 [6]: cartilage development	3	3	712	8	11906	-2.53	0.0	3.85	1.94	Col11a1 Ctgf Mmp13
188	GO:0006631 [6]: fatty acid metabolism	2	2	713	123	11791	-2.54	0.0	0.01	0.0	Lta4h Slc27a3
189	GO:0042981 [6]: regulation of apoptosis	18	18	697	189	11725	-2.62	0.0	3.07	1.53	Bak1 Bcl2l11 Bclaf1 Biklk Birc5 Bnipl Brca1 Casp1 Casp2 Fcgr1 Hells Mbd4 Pik3cg Prkca Pycard Qars Tradd Zc3hc1
190	GO:0006350 [6]: transcription	102	102	613	1509	10405	-2.63	0.0	2.13	1.14	1700051E09Rik 3110024A21Rik 5730403M16Rik Aof2 Asb3 Ash2l Atf4 BC031407 Basp1 Bclaf1 Cbx1 Ccnc Cdk7 Chaf1b Cited4 D1Ertd161e Dmap1 Dnmt1 Ercc2 Erf Etv1 Ewsr1 Eya2 Ezh2 Foxc1 Gbif Gtf2e2 Gtf2h3 Gtf2h4 Hcngp Hells Hes6 Hmgb2 Hnrpab Irx5 Khdrbs1 Klf12 Lsm4 Maf1 Mcm2 Mcm3 Mcm5 Mcm6 Mcm7 Mga Mllt10 Mllt6 Mxi1 Mybbp1a Nab2 Ncoa5 Ncor2 Nfix Nfkbiz Nfx1 Nr2c1 Nrarp Nrf1 Paf53 Pdlim1 Phtf1 Pml Polr2d Polr…
191	GO:0009142 [7]: nucleoside triphosphate biosynthesis	6	6	709	36	11878	-2.65	0.0	3.52	1.69	Dtymk Nme1 Nme4 Nme5 Nme6 Nme7
192	GO:0006164 [7]: purine nucleotide biosynthesis	7	7	708	47	11867	-2.65	0.0	3.45	1.64	Ada Nme1 Nme4 Nme5 Nme6 Nme7 Papss1
193	GO:0006730 [5]: one-carbon compound metabolism	5	5	710	26	11888	-2.68	0.0	3.55	1.72	Ahcy Car6 Car9 Fpgs Shmt2
194	GO:0009308 [5]: amine metabolism	18	18	697	191	11723	-2.69	0.0	3.0	1.53	Acy1 Ahcy Amd1 Arg1 Ass1 Cmas Dhps Gatm Hs2st1 Psat1 Pycr2 Pycs Rars Sars1 Sdfr2 Slc7a7 Sms Vars2
195	GO:0016567 [9]: protein ubiquitination	12	12	703	109	11805	-2.69	0.0	3.19	1.53	Brca1 Fbxw7 Pml Prp19 Rnf25 Traf4 Traip Trim11 Trim13 Trim27 Trim28 Zc3hdc5
196	GO:0051243 [5]: negative regulation of cellular physiological process	13	13	702	123	11791	-2.72	0.0	3.11	1.53	B7h3 Birc5 Casp2 Frk Hells Mtbp Pik3cg Prkca Qars Slfn2 Tacc3 Wig1 Zc3hc1
197	GO:0043067 [5]: regulation of programmed cell death	18	18	697	192	11722	-2.72	0.0	2.96	1.53	Bak1 Bcl2l11 Bclaf1 Biklk Birc5 Bnipl Brca1 Casp1 Casp2 Fcgr1 Hells Mbd4 Pik3cg Prkca Pycard Qars Tradd Zc3hc1
198	GO:0009064 [7]: glutamine family amino acid metabolism	4	4	711	17	11897	-2.72	0.0	3.57	1.72	Arg1 Ass1 Pycr2 Pycs
199	GO:0009150 [8]: purine ribonucleotide metabolism	7	7	708	48	11866	-2.73	0.0	3.36	1.57	Ada Nme1 Nme4 Nme5 Nme6 Nme7 Papss1
200	GO:0012502 [7]: induction of programmed cell death	9	9	706	72	11842	-2.75	0.0	3.24	1.53	Biklk Bnipl Brca1 Casp1 Casp2 Fcgr1 Mbd4 Prkca Pycard
201	GO:0006917 [8]: induction of apoptosis	9	9	706	72	11842	-2.75	0.0	3.24	1.53	Biklk Bnipl Brca1 Casp1 Casp2 Fcgr1 Mbd4 Prkca Pycard
202	GO:0006519 [5]: amino acid and derivative metabolism	16	16	699	165	11749	-2.76	0.0	2.97	1.53	Acy1 Ahcy Amd1 Arg1 Ass1 Dhps Gatm Psat1 Pycr2 Pycs Rars Sars1 Sdfr2 Slc7a7 Sms Vars2
203	GO:0007088 [7]: regulation of mitosis	3	3	712	9	11905	-2.77	0.0	3.61	1.72	Cdc2a Mad2l1 Nusap1
204	GO:0009653 [3]: morphogenesis	53	53	662	1053	10861	-2.77	0.0	0.09	0.01	B7h3 Boc Cald1 Ccnf Cdc42se1 Cenpf Chl1 Col11a1 Crip2 Ctgf Cxcr4 Cyr61 Ddx41 Efna1 Enpp1 Ephb3 Etv1 F730004D16Rik Foxc1 Gmnn Hells Hes6 Hrmt1l2 Id2 Igfbp3 Insr Kntc2 Lamr1 Llglh Ltap Mepe Mglap Mmp13 Morf4l2 Nedd9 Nol5 Ogfr Plxnb2 Ptk7 Sema4g Serpine1 Smarcc1 Stmn1 Tacc3 Tagln2 Tiam1 Tnfrsf12a Traf4 Tuft1 Vil2 Wdr5 Wig1 Wisp1
205	GO:0051179 [3]: localization	96	96	619	1777	10137	-2.8	0.0	0.13	0.03	2210013K02Rik 5930412E23Rik Aqp5 Arf1 Atp13a1 Atp1b1 Bin3 C1qa C1qb Cacnb3 Ccnb1-rs1 Clic1 Clns1a Col11a1 Col8a1 Crabp2 Dbnl Ero1l Fcgr1 Gabrp Gatm Gga1 Grin1 Grin2d Hras1 Ins1 Itpr3 Kcne3 Kcnk13 Kcnn4 Kctd5 Khdrbs1 Kif20a Kif2c Kif4 Kpna2 M6pr Mettl1 Mre11a Msr1 Nol5 Nup107 Nup155 Nup37 Nup88 Nup93 Nutf2 Nxf1 Nxt1 Prkca Rab4a Racgap1 Ranbp17 Rangnrf Sec61a1 Serpine1 Sfxn2 Sfxn3 Slc15a3 Slc19a2 S…
206	GO:0007017 [7]: microtubule-based process	13	13	702	125	11789	-2.81	0.0	3.02	1.53	Birc5 Brca1 Cdca1 Kif11 Kif20a Kif22 Kif2c Kif4 Nusap1 Ranbp1 Stmn1 Tctex1 Tubb5
207	GO:0007267 [4]: cell-cell signaling	6	6	709	204	11710	-2.81	0.0	0.02	0.0	Gabrp Gjb3 Grin1 Grin2d Slc5a11 Slc5a9
208	GO:0007010 [6]: cytoskeleton organization and biogenesis	27	27	688	328	11586	-2.82	0.0	2.63	1.33	Actg1 Aif1 Arpc4 Birc5 Brca1 Cdca1 Dbnl Diap3 Espn Fliih Kif11 Kif20a Kif22 Kif2c Kif4 Krt2-8 Lcp1 Llglh Myo10 Myo9b Nusap1 Ptk7 Ranbp1 Stmn1 Tctex1 Tubb5 Vil2
209	GO:0006118 [6]: electron transport	10	10	705	282	11632	-2.84	0.0	0.03	0.0	0610040B21Rik Cyp4f16 Ero1l Krtap5-1 Mybbp1a Nqo1 Ppox Racgap1 Txn1 Txnrd1
210	GO:0009611 [5]: response to wounding	12	12	703	320	11594	-2.85	0.0	0.03	0.0	B7h3 Ccl12 Ccl17 Chi3l3 Csf3r Fcgr1 Lcp1 Ly78 Mif Nfkbiz Prkca Pycard
211	GO:0016485 [8]: protein processing	4	4	711	18	11896	-2.87	0.0	3.41	1.6	Casp1 Cpe Sec11l1 Spcs2
212	GO:0050772 [6]: positive regulation of axonogenesis	2	2	713	3	11911	-2.89	0.0	3.56	1.72	Tiam1 Tnfrsf12a
213	GO:0051052 [6]: regulation of DNA metabolism	2	2	713	3	11911	-2.89	0.0	3.56	1.72	Gmnn Msh2
214	GO:0000050 [5]: urea cycle	2	2	713	3	11911	-2.89	0.0	3.56	1.72	Arg1 Ass1
215	GO:0006542 [9]: glutamine biosynthesis	2	2	713	3	11911	-2.89	0.0	3.56	1.72	Pycr2 Pycs
216	GO:0008216 [8]: spermidine metabolism	2	2	713	3	11911	-2.89	0.0	3.56	1.72	Amd1 Dhps
217	GO:0009200 [8]: deoxyribonucleoside triphosphate metabolism	2	2	713	3	11911	-2.89	0.0	3.56	1.72	Dtymk Nudt1
218	GO:0030154 [3]: cell differentiation	12	12	703	318	11596	-2.9	0.0	0.04	0.0	B7h3 Ctgf Efna1 Ezh2 F730004D16Rik Hells Hes6 Hps1 Ifrd2 Mdfi Ptk7 Sox10
219	GO:0051234 [4]: establishment of localization	96	96	619	1760	10154	-2.91	0.0	0.16	0.04	2210013K02Rik 5930412E23Rik Aqp5 Arf1 Atp13a1 Atp1b1 Bin3 C1qa C1qb Cacnb3 Ccnb1-rs1 Clic1 Clns1a Col11a1 Col8a1 Crabp2 Dbnl Ero1l Fcgr1 Gabrp Gatm Gga1 Grin1 Grin2d Hras1 Ins1 Itpr3 Kcne3 Kcnk13 Kcnn4 Kctd5 Khdrbs1 Kif20a Kif2c Kif4 Kpna2 M6pr Mettl1 Mre11a Msr1 Nol5 Nup107 Nup155 Nup37 Nup88 Nup93 Nutf2 Nxf1 Nxt1 Prkca Rab4a Racgap1 Ranbp17 Rangnrf Sec61a1 Serpine1 Sfxn2 Sfxn3 Slc15a3 Slc19a2 S…
220	GO:0015980 [6]: energy derivation by oxidation of organic compounds	2	2	713	114	11800	-2.91	0.0	0.01	0.0	Atf4 Pck2
221	GO:0006817 [8]: phosphate transport	6	6	709	39	11875	-2.91	0.0	3.22	1.53	C1qa C1qb Col11a1 Col8a1 Msr1 Slc20a2
222	GO:0009144 [8]: purine nucleoside triphosphate metabolism	6	6	709	39	11875	-2.91	0.0	3.22	1.53	Nme1 Nme4 Nme5 Nme6 Nme7 Nudt1
223	GO:0006810 [4]: transport	96	96	619	1757	10157	-2.92	0.0	0.17	0.04	2210013K02Rik 5930412E23Rik Aqp5 Arf1 Atp13a1 Atp1b1 Bin3 C1qa C1qb Cacnb3 Ccnb1-rs1 Clic1 Clns1a Col11a1 Col8a1 Crabp2 Dbnl Ero1l Fcgr1 Gabrp Gatm Gga1 Grin1 Grin2d Hras1 Ins1 Itpr3 Kcne3 Kcnk13 Kcnn4 Kctd5 Khdrbs1 Kif20a Kif2c Kif4 Kpna2 M6pr Mettl1 Mre11a Msr1 Nol5 Nup107 Nup155 Nup37 Nup88 Nup93 Nutf2 Nxf1 Nxt1 Prkca Rab4a Racgap1 Ranbp17 Rangnrf Sec61a1 Serpine1 Sfxn2 Sfxn3 Slc15a3 Slc19a2 S…
224	GO:0000902 [4]: cellular morphogenesis	14	14	701	142	11772	-2.93	0.0	2.83	1.49	Cdc42se1 Ctgf Cyr61 Ddx41 Igfbp3 Llglh Morf4l2 Nedd9 Nol5 Ogfr Ptk7 Vil2 Wig1 Wisp1
225	GO:0016192 [5]: vesicle-mediated transport	8	8	707	239	11675	-2.95	0.0	0.03	0.0	Bin3 Dbnl Fcgr1 Gga1 Hras1 Msr1 Rab4a Vps45
226	GO:0007399 [5]: neurogenesis	11	11	704	296	11618	-2.96	0.0	0.04	0.0	Chl1 Cxcr4 Efna1 Ephb3 Etv1 Hes6 Plxnb2 Sema4g Stmn1 Tiam1 Tnfrsf12a
227	GO:0006325 [7]: establishment and/or maintenance of chromatin architecture	14	14	701	143	11771	-2.96	0.0	2.79	1.45	1700113O17Rik Actl6a Asf1b Cbx1 Cdyl Ezh2 H2afv H2afx H3f3b Hells Mcm2 Smarcc1 Suv39h2 Suz12
228	GO:0006915 [6]: apoptosis	27	27	688	335	11579	-2.97	0.0	2.45	1.2	Bak1 Bcl2l11 Bclaf1 Biklk Birc5 Bnipl Brca1 Casp1 Casp2 Ddx41 Egln3 Eya2 Fcgr1 Hells Lgals7 Mbd4 Pik3cg Prkca Ptdsr Pycard Qars Tfdp1 Tnfrsf12a Tradd Traf4 Zc3hc1 Zfp346
229	GO:0006446 [8]: regulation of translational initiation	3	3	712	10	11904	-2.97	0.0	3.39	1.59	Eif3s3 Eif3s6 Eif4b
230	GO:0019222 [4]: regulation of metabolism	104	104	611	1591	10323	-2.97	0.0	1.63	0.88	1700051E09Rik 3110024A21Rik 5730403M16Rik Aof2 Asb3 Ash2l Atf4 Atpif1 B7h3 BC031407 Basp1 Bclaf1 Cbx1 Ccnc Cdk7 Chaf1b Cited4 D1Ertd161e Dbnl Dmap1 Dnmt1 Eif3s3 Eif3s6 Eif4b Ercc2 Erf Etv1 Ewsr1 Eya2 Ezh2 Foxc1 Gbif Gmnn Gtf2e2 Gtf2h3 Gtf2h4 Hcngp Hells Hes6 Hmgb2 Hnrpab Irx5 Khdrbs1 Klf12 Lsm4 Maf1 Mcm2 Mcm3 Mcm5 Mcm6 Mcm7 Mga Mknk1 Mllt10 Mllt6 Msh2 Mxi1 Mybbp1a Nab2 Ncoa5 Ncor2 Nfix Nfkbiz Nfx…
231	GO:0006457 [7]: protein folding	16	16	699	172	11742	-2.99	0.0	2.7	1.38	1700030A21Rik 2700075B01Rik Cct3 Cct5 Cct6a Cct7 Dnajc9 Ero1l H2-Ke2 Krtap5-1 Npm3 Pin1 Ppie Ppil2 Thoc4 Tor2a
232	GO:0050793 [3]: regulation of development	14	14	701	144	11770	-3.0	0.0	2.75	1.41	B7h3 Ctgf Cyr61 Efna1 Ezh2 Igfbp3 Lgmn Morf4l2 Nedd9 Ogfr Tiam1 Tnfrsf12a Wig1 Wisp1
233	GO:0019219 [5]: regulation of nucleobase, nucleoside, nucleotide and nucleic acid metabolism	96	96	619	1466	10448	-3.03	0.0	1.59	0.88	1700051E09Rik 3110024A21Rik 5730403M16Rik Aof2 Asb3 Ash2l Atf4 Atpif1 BC031407 Basp1 Bclaf1 Cbx1 Ccnc Cdk7 Chaf1b Cited4 D1Ertd161e Dmap1 Dnmt1 Ercc2 Erf Etv1 Ewsr1 Eya2 Ezh2 Foxc1 Gbif Gmnn Gtf2e2 Gtf2h3 Gtf2h4 Hcngp Hells Hes6 Hmgb2 Hnrpab Irx5 Khdrbs1 Klf12 Lsm4 Maf1 Mcm2 Mcm3 Mcm5 Mcm6 Mcm7 Mga Mllt10 Mllt6 Msh2 Mxi1 Mybbp1a Nab2 Ncoa5 Ncor2 Nfix Nfkbiz Nfx1 Nr2c1 Nrarp Nrf1 Pdlim1 Phtf1 Pml …
234	GO:0012501 [5]: programmed cell death	27	27	688	341	11573	-3.08	0.0	2.3	1.2	Bak1 Bcl2l11 Bclaf1 Biklk Birc5 Bnipl Brca1 Casp1 Casp2 Ddx41 Egln3 Eya2 Fcgr1 Hells Lgals7 Mbd4 Pik3cg Prkca Ptdsr Pycard Qars Tfdp1 Tnfrsf12a Tradd Traf4 Zc3hc1 Zfp346
235	GO:0006413 [8]: translational initiation	5	5	710	30	11884	-3.09	0.0	3.09	1.53	Eif2b2 Eif3s3 Eif3s6 Eif4b Lgtn
236	GO:0006812 [6]: cation transport	15	15	700	362	11552	-3.12	0.0	0.06	0.0	Atp13a1 Atp1b1 Cacnb3 Clic1 Grin1 Itpr3 Kcne3 Kcnk13 Kcnn4 Kctd5 Sfxn2 Sfxn3 Slc5a11 Slc5a9 Tnfaip1
237	GO:0006405 [7]: RNA-nucleus export	4	4	711	20	11894	-3.13	0.0	3.13	1.53	Khdrbs1 Nxf1 Nxt1 Thoc4
238	GO:0007389 [3]: pattern specification	3	3	712	131	11783	-3.13	0.0	0.02	0.0	Cyr61 Rnf2 Shrm
239	GO:0042330 [5]: taxis	10	10	705	93	11821	-3.16	0.0	2.71	1.39	Ccl12 Ccl17 Cklf Cklfsf2a Cklfsf7 Csf3r Cxcr4 Cyr61 Man1b Prkca
240	GO:0006935 [6]: chemotaxis	10	10	705	93	11821	-3.16	0.0	2.71	1.39	Ccl12 Ccl17 Cklf Cklfsf2a Cklfsf7 Csf3r Cxcr4 Cyr61 Man1b Prkca
241	GO:0016202 [7]: regulation of myogenesis	2	2	713	4	11910	-3.24	0.0	3.19	1.53	Boc Cenpf
242	GO:0050769 [5]: positive regulation of neurogenesis	2	2	713	4	11910	-3.24	0.0	3.19	1.53	Tiam1 Tnfrsf12a
243	GO:0000051 [4]: urea cycle intermediate metabolism	2	2	713	4	11910	-3.24	0.0	3.19	1.53	Arg1 Ass1
244	GO:0006525 [5]: arginine metabolism	2	2	713	4	11910	-3.24	0.0	3.19	1.53	Arg1 Ass1
245	GO:0007569 [4]: cell aging	2	2	713	4	11910	-3.24	0.0	3.19	1.53	Hras1 Mif
246	GO:0008215 [8]: spermine metabolism	2	2	713	4	11910	-3.24	0.0	3.19	1.53	Amd1 Sms
247	GO:0050657 [6]: nucleic acid transport	4	4	711	21	11893	-3.25	0.0	3.0	1.53	Khdrbs1 Nxf1 Nxt1 Thoc4
248	GO:0050658 [6]: RNA transport	4	4	711	21	11893	-3.25	0.0	3.0	1.53	Khdrbs1 Nxf1 Nxt1 Thoc4
249	GO:0051236 [5]: establishment of RNA localization	4	4	711	21	11893	-3.25	0.0	3.0	1.53	Khdrbs1 Nxf1 Nxt1 Thoc4
250	GO:0045449 [6]: regulation of transcription	93	93	622	1462	10452	-3.26	0.0	1.21	0.66	1700051E09Rik 3110024A21Rik 5730403M16Rik Aof2 Asb3 Ash2l Atf4 BC031407 Basp1 Bclaf1 Cbx1 Ccnc Cdk7 Chaf1b Cited4 D1Ertd161e Dmap1 Dnmt1 Ercc2 Erf Etv1 Ewsr1 Eya2 Ezh2 Foxc1 Gbif Gtf2e2 Gtf2h3 Gtf2h4 Hcngp Hells Hes6 Hmgb2 Hnrpab Irx5 Khdrbs1 Klf12 Lsm4 Maf1 Mcm2 Mcm3 Mcm5 Mcm6 Mcm7 Mga Mllt10 Mllt6 Mxi1 Mybbp1a Nab2 Ncoa5 Ncor2 Nfix Nfkbiz Nfx1 Nr2c1 Nrarp Nrf1 Pdlim1 Phtf1 Pml Rbl1 Rcor1 Rps10 …
251	GO:0009582 [6]: detection of abiotic stimulus	1	1	714	82	11832	-3.27	0.0	0.01	0.0	Pde6b
252	GO:0000004 [2]: biological_process unknown	51	51	664	960	10954	-3.27	0.0	0.19	0.06	2610016C23Rik 2810429O05Rik AF155546 AL033314 AW494914 Abhd2 Arhgef5 Arrdc1 Atxn7l3 Bcas2 Brp16 Cd2bp2 Cdca4 Chchd5 Ckap2 Coil Commd5 Cotl1 Cpne1 Cyb561d2 Ddit4 Deadc1 Dom3z Dorz1 Drg2 Eppb9 Ftsj3 Gnefr Gorasp2 Hn1 Igsf7 Igsf8 Ikbkap Krtap5-4 Laf4l Litaf Nans Nol1 Parn Pdlim5 Prnpip1 Rnf123 Sdf2l1 Slc16a6 Smyd5 Tenc1 Tera Tipin Tmem2 Znrf1 Zswim6
253	GO:0007275 [2]: development	88	88	627	1550	10364	-3.29	0.0	0.32	0.12	2010012C16Rik 2700075B01Rik 5830426I05Rik Acvr1b Ahcy Amhr2 Aurkb B7h3 Birc5 Boc Brca1 Cald1 Ccnf Cdc42se1 Cenpf Chl1 Col11a1 Crip2 Ctgf Cxcr4 Cyr61 Ddx41 Dnmt1 Efna1 Enpp1 Ephb3 Ercc2 Etv1 Eya2 Ezh2 F730004D16Rik Fliih Foxc1 Fzd7 Gdf3 Gmnn H2afx Hells Hes6 Hmgcr Hps1 Hras1 Hrmt1l2 Id2 Ifrd2 Igfbp3 Inhba Insr Kntc2 Lamr1 Lgmn Llglh Ltap Mbd4 Mdfi Mepe Mglap Mif Mmp13 Morf4l2 Msh2 Nedd9 Nme5 Nol5 …
254	GO:0006595 [7]: polyamine metabolism	3	3	712	12	11902	-3.31	0.0	3.01	1.53	Amd1 Dhps Sms
255	GO:0006811 [5]: ion transport	26	26	689	539	11375	-3.33	0.0	0.12	0.02	Atp13a1 Atp1b1 C1qa C1qb Cacnb3 Clic1 Clns1a Col11a1 Col8a1 Gabrp Grin1 Grin2d Itpr3 Kcne3 Kcnk13 Kcnn4 Kctd5 Msr1 Sfxn2 Sfxn3 Slc20a2 Slc26a2 Slc5a11 Slc5a9 Slco1a5 Tnfaip1
256	GO:0006403 [4]: RNA localization	4	4	711	22	11892	-3.35	0.0	2.87	1.53	Khdrbs1 Nxf1 Nxt1 Thoc4
257	GO:0006351 [7]: transcription, DNA-dependent	91	91	624	1464	10450	-3.38	0.0	0.96	0.49	1700051E09Rik 3110024A21Rik 5730403M16Rik Aof2 Asb3 Ash2l Atf4 BC031407 Basp1 Bclaf1 Cbx1 Ccnc Cdk7 Chaf1b D1Ertd161e Dmap1 Dnmt1 Ercc2 Erf Etv1 Ewsr1 Eya2 Ezh2 Foxc1 Gbif Gtf2e2 Gtf2h3 Gtf2h4 Hcngp Hells Hes6 Hmgb2 Hnrpab Irx5 Klf12 Lsm4 Maf1 Mcm2 Mcm3 Mcm5 Mcm6 Mcm7 Mga Mllt10 Mllt6 Mxi1 Nab2 Ncoa5 Ncor2 Nfix Nfkbiz Nfx1 Nr2c1 Nrarp Nrf1 Paf53 Phtf1 Pml Polr2e Rbl1 Rcor1 Rps10 Sap30 Smarca3 Sma…
258	GO:0009145 [8]: purine nucleoside triphosphate biosynthesis	5	5	710	34	11880	-3.43	0.0	2.7	1.38	Nme1 Nme4 Nme5 Nme6 Nme7
259	GO:0009201 [8]: ribonucleoside triphosphate biosynthesis	5	5	710	34	11880	-3.43	0.0	2.7	1.38	Nme1 Nme4 Nme5 Nme6 Nme7
260	GO:0009206 [9]: purine ribonucleoside triphosphate biosynthesis	5	5	710	34	11880	-3.43	0.0	2.7	1.38	Nme1 Nme4 Nme5 Nme6 Nme7
261	GO:0006355 [7]: regulation of transcription, DNA-dependent	88	88	627	1440	10474	-3.43	0.0	0.8	0.39	1700051E09Rik 3110024A21Rik 5730403M16Rik Aof2 Asb3 Ash2l Atf4 BC031407 Basp1 Bclaf1 Cbx1 Ccnc Cdk7 Chaf1b D1Ertd161e Dmap1 Dnmt1 Ercc2 Erf Etv1 Ewsr1 Eya2 Ezh2 Foxc1 Gbif Gtf2e2 Gtf2h3 Gtf2h4 Hcngp Hells Hes6 Hmgb2 Hnrpab Irx5 Klf12 Lsm4 Maf1 Mcm2 Mcm3 Mcm5 Mcm6 Mcm7 Mga Mllt10 Mllt6 Mxi1 Nab2 Ncoa5 Ncor2 Nfix Nfkbiz Nfx1 Nr2c1 Nrarp Nrf1 Phtf1 Pml Rbl1 Rcor1 Rps10 Sap30 Smarca3 Smarcc1 Snapc2 S…
262	GO:0006950 [4]: response to stress	50	50	665	757	11157	-3.48	0.0	1.31	0.71	Apex1 B7h3 Brca1 Brca2 C1qa C1qb Casp1 Ccl12 Ccl17 Chaf1b Chek1 Chi3l3 Csf3r Ercc2 Fcgr1 G22p1 Gtf2h3 Gtf2h4 H2afx Hus1 Krt2-8 Krtap5-1 Lcp1 Lig1 Lig3 Ly78 Mbd4 Mif Mpg Mre11a Msh2 Nfkbiz Parp2 Pms2 Pold1 Polk Prkca Prkcd Prp19 Pttg1 Pycard Rad1 Rad51 Recql5 Rfc5 Smarca3 Tacc3 Tdg Ung Xrcc1
263	GO:0006461 [7]: protein complex assembly	9	9	706	87	11827	-3.48	0.0	2.37	1.2	1700113O17Rik Asf1b Gemin6 H2afv H2afx H3f3b Mcm2 Sfrs3 Slc7a7
264	GO:0006575 [6]: amino acid derivative metabolism	6	6	709	47	11867	-3.48	0.0	2.56	1.27	Ahcy Amd1 Dhps Gatm Sdfr2 Sms
265	GO:0000226 [8]: microtubule cytoskeleton organization and biogenesis	5	5	710	35	11879	-3.51	0.0	2.61	1.32	Birc5 Brca1 Cdca1 Kif11 Ranbp1
266	GO:0045045 [5]: secretory pathway	2	2	713	99	11815	-3.51	0.0	0.02	0.0	Gga1 Vps45
267	GO:0009628 [5]: response to abiotic stimulus	16	16	699	356	11558	-3.51	0.0	0.1	0.02	Ccl12 Ccl17 Cklf Cklfsf2a Cklfsf7 Csf3r Cxcr4 Cyr61 Hus1 Krtap5-1 Man1b Mbd4 Msh2 Pde6b Prkca Sdfr2
268	GO:0016998 [6]: cell wall catabolism	2	2	713	5	11909	-3.52	0.0	2.89	1.53	Lyzs Lzp-s
269	GO:0018195 [9]: peptidyl-arginine modification	2	2	713	5	11909	-3.52	0.0	2.89	1.53	Ddost Hrmt1l2
270	GO:0045926 [5]: negative regulation of growth	2	2	713	5	11909	-3.52	0.0	2.89	1.53	Lgmn Wig1
271	GO:0046822 [6]: regulation of nucleocytoplasmic transport	2	2	713	5	11909	-3.52	0.0	2.89	1.53	Khdrbs1 Tacc3
272	GO:0006298 [7]: mismatch repair	2	2	713	5	11909	-3.52	0.0	2.89	1.53	Msh2 Pms2
273	GO:0006402 [7]: mRNA catabolism	2	2	713	5	11909	-3.52	0.0	2.89	1.53	Lsm5 Lsm7
274	GO:0006560 [8]: proline metabolism	2	2	713	5	11909	-3.52	0.0	2.89	1.53	Pycr2 Pycs
275	GO:0008630 [7]: DNA damage response, signal transduction resulting in induction of apoptosis	2	2	713	5	11909	-3.52	0.0	2.89	1.53	Brca1 Mbd4
276	GO:0042127 [5]: regulation of cell proliferation	11	11	704	118	11796	-3.57	0.0	2.17	1.17	B7h3 Cdca7 Cdk4 Crip2 Frk Mif Mtbp Pin1 Slfn2 Stat6 Ube2c
277	GO:0006445 [7]: regulation of translation	5	5	710	36	11878	-3.57	0.0	2.52	1.25	Eif3s3 Eif3s6 Eif4b Mknk1 Skiv2l
278	GO:0050727 [6]: regulation of inflammatory response	3	3	712	14	11900	-3.61	0.0	2.69	1.38	B7h3 Fcgr1 Prkca
279	GO:0008629 [9]: induction of apoptosis by intracellular signals	3	3	712	14	11900	-3.61	0.0	2.69	1.38	Brca1 Mbd4 Prkca
280	GO:0006629 [5]: lipid metabolism	20	20	695	414	11500	-3.63	0.0	0.15	0.04	Acbd3 Akr1c6 B4galt6 Ch25h Cmas Galgt1 Grn Hmgcr Isyna1 Lta4h Mtmr9 Pafah1b2 Pafah1b3 Pigf Pld3 Ptdss1 Slc27a3 Srebf2 Stard3 Stard4
281	GO:0015014 [7]: heparan sulfate proteoglycan biosynthesis, polysaccharide chain biosynthesis	1	1	714	0	11914	-3.64	0.0	2.87	1.53	Hs2st1
282	GO:0016074 [6]: snoRNA metabolism	1	1	714	0	11914	-3.64	0.0	2.87	1.53	Fbl
283	GO:0018216 [10]: peptidyl-arginine methylation	1	1	714	0	11914	-3.64	0.0	2.87	1.53	Hrmt1l2
284	GO:0018279 [10]: N-linked glycosylation via asparagine	1	1	714	0	11914	-3.64	0.0	2.87	1.53	Ddost
285	GO:0019510 [8]: S-adenosylhomocysteine catabolism	1	1	714	0	11914	-3.64	0.0	2.87	1.53	Ahcy
286	GO:0019919 [13]: peptidyl-arginine methylation, to asymmetrical-dimethyl arginine	1	1	714	0	11914	-3.64	0.0	2.87	1.53	Hrmt1l2
287	GO:0030011 [6]: maintenance of cell polarity	1	1	714	0	11914	-3.64	0.0	2.87	1.53	Llglh
288	GO:0030070 [7]: insulin processing	1	1	714	0	11914	-3.64	0.0	2.87	1.53	Cpe
289	GO:0030202 [8]: heparin metabolism	1	1	714	0	11914	-3.64	0.0	2.87	1.53	Hs2st1
290	GO:0030502 [8]: negative regulation of bone mineralization	1	1	714	0	11914	-3.64	0.0	2.87	1.53	Mepe
291	GO:0030575 [6]: nuclear body organization and biogenesis	1	1	714	0	11914	-3.64	0.0	2.87	1.53	Pml
292	GO:0030578 [7]: PML body organization and biogenesis	1	1	714	0	11914	-3.64	0.0	2.87	1.53	Pml
293	GO:0035090 [7]: maintenance of apical/basal cell polarity	1	1	714	0	11914	-3.64	0.0	2.87	1.53	Llglh
294	GO:0035246 [11]: peptidyl-arginine N-methylation	1	1	714	0	11914	-3.64	0.0	2.87	1.53	Hrmt1l2
295	GO:0035247 [12]: peptidyl-arginine omega-N-methylation	1	1	714	0	11914	-3.64	0.0	2.87	1.53	Hrmt1l2
296	GO:0040001 [10]: mitotic spindle positioning or orientation	1	1	714	0	11914	-3.64	0.0	2.87	1.53	Nusap1
297	GO:0042273 [8]: ribosomal large subunit biogenesis	1	1	714	0	11914	-3.64	0.0	2.87	1.53	Bop1
298	GO:0042994 [7]: cytoplasmic sequestering of transcription factor	1	1	714	0	11914	-3.64	0.0	2.87	1.53	Tacc3
299	GO:0045004 [7]: DNA replication proofreading	1	1	714	0	11914	-3.64	0.0	2.87	1.53	Pold1
300	GO:0045077 [9]: negative regulation of interferon-gamma biosynthesis	1	1	714	0	11914	-3.64	0.0	2.87	1.53	B7h3
301	GO:0045085 [9]: negative regulation of interleukin-2 biosynthesis	1	1	714	0	11914	-3.64	0.0	2.87	1.53	B7h3
302	GO:0045210 [8]: FasL biosynthesis	1	1	714	0	11914	-3.64	0.0	2.87	1.53	Phlda1
303	GO:0045347 [8]: negative regulation of MHC class II biosynthesis	1	1	714	0	11914	-3.64	0.0	2.87	1.53	Nfx1
304	GO:0045787 [7]: positive regulation of cell cycle	1	1	714	0	11914	-3.64	0.0	2.87	1.53	Nusap1
305	GO:0045839 [8]: negative regulation of mitosis	1	1	714	0	11914	-3.64	0.0	2.87	1.53	Mad2l1
306	GO:0045840 [8]: positive regulation of mitosis	1	1	714	0	11914	-3.64	0.0	2.87	1.53	Nusap1
307	GO:0045841 [9]: negative regulation of mitotic metaphase/anaphase transition	1	1	714	0	11914	-3.64	0.0	2.87	1.53	Mad2l1
308	GO:0045978 [7]: negative regulation of nucleoside metabolism	1	1	714	0	11914	-3.64	0.0	2.87	1.53	Atpif1
309	GO:0046070 [10]: dGTP metabolism	1	1	714	0	11914	-3.64	0.0	2.87	1.53	Nudt1
310	GO:0046203 [9]: spermidine catabolism	1	1	714	0	11914	-3.64	0.0	2.87	1.53	Dhps
311	GO:0046329 [6]: negative regulation of JNK cascade	1	1	714	0	11914	-3.64	0.0	2.87	1.53	Cdc42se1
312	GO:0046380 [8]: N-acetylneuraminate biosynthesis	1	1	714	0	11914	-3.64	0.0	2.87	1.53	Cmas
313	GO:0046498 [7]: S-adenosylhomocysteine metabolism	1	1	714	0	11914	-3.64	0.0	2.87	1.53	Ahcy
314	GO:0046602 [10]: regulation of mitotic centrosome separation	1	1	714	0	11914	-3.64	0.0	2.87	1.53	Ranbp1
315	GO:0046604 [11]: positive regulation of mitotic centrosome separation	1	1	714	0	11914	-3.64	0.0	2.87	1.53	Ranbp1
316	GO:0046605 [9]: regulation of centrosome cycle	1	1	714	0	11914	-3.64	0.0	2.87	1.53	Ranbp1
317	GO:0046607 [10]: positive regulation of centrosome cycle	1	1	714	0	11914	-3.64	0.0	2.87	1.53	Ranbp1
318	GO:0046831 [7]: regulation of RNA-nucleus export	1	1	714	0	11914	-3.64	0.0	2.87	1.53	Khdrbs1
319	GO:0050428 [10]: 3'-phosphoadenosine 5'-phosphosulfate biosynthesis	1	1	714	0	11914	-3.64	0.0	2.87	1.53	Papss1
320	GO:0050983 [10]: spermidine catabolism to deoxyhypusine, using deoxyhypusine synthase	1	1	714	0	11914	-3.64	0.0	2.87	1.53	Dhps
321	GO:0051147 [5]: regulation of muscle cell differentiation	1	1	714	0	11914	-3.64	0.0	2.87	1.53	Ezh2
322	GO:0051148 [6]: negative regulation of muscle cell differentiation	1	1	714	0	11914	-3.64	0.0	2.87	1.53	Ezh2
323	GO:0051153 [6]: regulation of striated muscle cell differentiation	1	1	714	0	11914	-3.64	0.0	2.87	1.53	Ezh2
324	GO:0051154 [7]: negative regulation of striated muscle cell differentiation	1	1	714	0	11914	-3.64	0.0	2.87	1.53	Ezh2
325	GO:0051220 [6]: cytoplasmic sequestering of protein	1	1	714	0	11914	-3.64	0.0	2.87	1.53	Tacc3
326	GO:0051223 [6]: regulation of protein transport	1	1	714	0	11914	-3.64	0.0	2.87	1.53	Tacc3
327	GO:0051224 [7]: negative regulation of protein transport	1	1	714	0	11914	-3.64	0.0	2.87	1.53	Tacc3
328	GO:0051261 [7]: protein depolymerization	1	1	714	0	11914	-3.64	0.0	2.87	1.53	Stmn1
329	GO:0000244 [10]: assembly of spliceosomal tri-snRNP	1	1	714	0	11914	-3.64	0.0	2.87	1.53	Prpf31
330	GO:0000281 [6]: cytokinesis after mitosis	1	1	714	0	11914	-3.64	0.0	2.87	1.53	Nusap1
331	GO:0000351 [10]: assembly of spliceosomal tri-snRNP U4/U6.U5	1	1	714	0	11914	-3.64	0.0	2.87	1.53	Prpf31
332	GO:0000387 [9]: spliceosomal snRNP biogenesis	1	1	714	0	11914	-3.64	0.0	2.87	1.53	Prpf31
333	GO:0006021 [9]: myo-inositol biosynthesis	1	1	714	0	11914	-3.64	0.0	2.87	1.53	Isyna1
334	GO:0006055 [8]: CMP-N-acetylneuraminate biosynthesis	1	1	714	0	11914	-3.64	0.0	2.87	1.53	Cmas
335	GO:0006203 [10]: dGTP catabolism	1	1	714	0	11914	-3.64	0.0	2.87	1.53	Nudt1
336	GO:0006438 [9]: valyl-tRNA aminoacylation	1	1	714	0	11914	-3.64	0.0	2.87	1.53	Vars2
337	GO:0006608 [8]: snRNP protein-nucleus import	1	1	714	0	11914	-3.64	0.0	2.87	1.53	Nol5
338	GO:0006931 [7]: substrate-bound cell migration, cell attachment to substrate	1	1	714	0	11914	-3.64	0.0	2.87	1.53	Tnfrsf12a
339	GO:0007019 [8]: microtubule depolymerization	1	1	714	0	11914	-3.64	0.0	2.87	1.53	Stmn1
340	GO:0008054 [7]: cyclin catabolism	1	1	714	0	11914	-3.64	0.0	2.87	1.53	Ube2c
341	GO:0009118 [6]: regulation of nucleoside metabolism	1	1	714	0	11914	-3.64	0.0	2.87	1.53	Atpif1
342	GO:0009136 [8]: purine nucleoside diphosphate biosynthesis	1	1	714	0	11914	-3.64	0.0	2.87	1.53	Papss1
343	GO:0009180 [9]: purine ribonucleoside diphosphate biosynthesis	1	1	714	0	11914	-3.64	0.0	2.87	1.53	Papss1
344	GO:0009188 [8]: ribonucleoside diphosphate biosynthesis	1	1	714	0	11914	-3.64	0.0	2.87	1.53	Papss1
345	GO:0007242 [5]: intracellular signaling cascade	41	41	674	630	11284	-3.67	0.0	1.12	0.58	Adcy3 Arf1 Asb3 Baiap2 Blnk Cdc42ep5 Cdc42se1 Dbnl Depdc1a Dok1 Dscr1l2 Ect2 Efna1 Frk Gmip Hras1 Iqgap1 Mt2 Myo9b Nras Pdlim4 Plek2 Prkca Prkcd Prkcz Rab4a Racgap1 Rasal1 Rgs11 Rhod Sh3bp2 Shrm Slc9a3r1 Snip1 Snx12 Stat6 Stmn1 Thop1 Tiam1 Tiam2 Tnip2
346	GO:0016481 [7]: negative regulation of transcription	10	10	705	107	11807	-3.68	0.0	2.07	1.1	Bclaf1 Dmap1 Hells Khdrbs1 Mxi1 Mybbp1a Nab2 Nfx1 Sap30 Trim28
347	GO:0045893 [8]: positive regulation of transcription, DNA-dependent	1	1	714	73	11841	-3.68	0.0	0.01	0.0	Atf4
348	GO:0009101 [7]: glycoprotein biosynthesis	7	7	708	64	11850	-3.68	0.0	2.24	1.2	Ddost Galnt10 Galnt7 Man1b Phlda1 Rpn1 St6galnac4
349	GO:0045935 [6]: positive regulation of nucleobase, nucleoside, nucleotide and nucleic acid metabolism	2	2	713	94	11820	-3.7	0.0	0.03	0.0	Atf4 Cited4
350	GO:0009056 [4]: catabolism	44	44	671	699	11215	-3.71	0.0	0.92	0.46	Acy1 Adam17 Adam8 Ahcy Arg1 Casp1 Casp2 Cpe Ctsc Ctss Dhps Erf Fbxo17 Grn Gzmc Hpn Lgmn Lsm5 Lsm7 Lta4h Lyzs Lzp-s Mmp12 Mmp13 Nr2c1 Nt5c Nudt1 Pafah1b2 Pafah1b3 Parp2 Pgpep1 Pld3 Ppp1r8 Psma5 Psmb1 Sdfr2 Sec11l1 Skp2 Spag5 Thop1 Ube2c Usp12 Wdr31 Xpnpep1
351	GO:0009199 [8]: ribonucleoside triphosphate metabolism	5	5	710	38	11876	-3.71	0.0	2.36	1.2	Nme1 Nme4 Nme5 Nme6 Nme7
352	GO:0009205 [9]: purine ribonucleoside triphosphate metabolism	5	5	710	38	11876	-3.71	0.0	2.36	1.2	Nme1 Nme4 Nme5 Nme6 Nme7
353	GO:0019226 [5]: transmission of nerve impulse	5	5	710	152	11762	-3.72	0.0	0.05	0.0	Gabrp Grin1 Grin2d Slc5a11 Slc5a9
354	GO:0051168 [7]: nuclear export	4	4	711	26	11888	-3.72	0.0	2.44	1.2	Khdrbs1 Nxf1 Nxt1 Thoc4
355	GO:0051028 [7]: mRNA transport	3	3	712	15	11899	-3.73	0.0	2.55	1.27	Nxf1 Nxt1 Thoc4
356	GO:0006406 [8]: mRNA-nucleus export	3	3	712	15	11899	-3.73	0.0	2.55	1.27	Nxf1 Nxt1 Thoc4
357	GO:0045941 [7]: positive regulation of transcription	2	2	713	93	11821	-3.74	0.0	0.03	0.0	Atf4 Cited4
358	GO:0019953 [4]: sexual reproduction	5	5	710	151	11763	-3.74	0.0	0.06	0.0	Cxcr4 H2afx Nme5 Pafah1b2 Pafah1b3
359	GO:0000003 [3]: reproduction	5	5	710	151	11763	-3.74	0.0	0.06	0.0	Cxcr4 H2afx Nme5 Pafah1b2 Pafah1b3
360	GO:0007093 [8]: mitotic checkpoint	2	2	713	6	11908	-3.75	0.0	2.64	1.34	Cdc2a Mad2l1
361	GO:0007530 [3]: sex determination	2	2	713	6	11908	-3.75	0.0	2.64	1.34	2010012C16Rik Insr
362	GO:0007417 [6]: central nervous system development	1	1	714	71	11843	-3.77	0.0	0.01	0.0	Cxcr4
363	GO:0044248 [5]: cellular catabolism	39	39	676	627	11287	-3.79	0.0	0.83	0.4	Acy1 Adam17 Adam8 Ahcy Arg1 Casp1 Casp2 Cpe Ctsc Ctss Dhps Erf Gzmc Hpn Lgmn Lsm5 Lsm7 Lta4h Lyzs Lzp-s Mmp12 Mmp13 Nr2c1 Nt5c Nudt1 Parp2 Pgpep1 Ppp1r8 Psma5 Psmb1 Sdfr2 Sec11l1 Skp2 Spag5 Thop1 Ube2c Usp12 Wdr31 Xpnpep1
364	GO:0043037 [7]: translation	12	12	703	142	11772	-3.79	0.0	1.81	0.99	Eif2b2 Eif3s3 Eif3s6 Eif4b Lgtn Mknk1 Qars Rars Sars1 Skiv2l Snrp116 Vars2
365	GO:0006366 [8]: transcription from Pol II promoter	9	9	706	219	11695	-3.79	0.0	0.1	0.01	Atf4 Gtf2e2 Hes6 Mxi1 Nfx1 Polr2e Sap30 Smarca3 Trim28
366	GO:0030001 [7]: metal ion transport	13	13	702	285	11629	-3.81	0.0	0.14	0.03	Atp1b1 Cacnb3 Clic1 Grin1 Kcne3 Kcnk13 Kcnn4 Kctd5 Sfxn2 Sfxn3 Slc5a11 Slc5a9 Tnfaip1
367	GO:0050767 [4]: regulation of neurogenesis	3	3	712	16	11898	-3.83	0.0	2.42	1.2	Efna1 Tiam1 Tnfrsf12a
368	GO:0044255 [5]: cellular lipid metabolism	16	16	699	331	11583	-3.84	0.0	0.18	0.05	Acbd3 Akr1c6 B4galt6 Ch25h Cmas Galgt1 Hmgcr Isyna1 Lta4h Mtmr9 Pigf Ptdss1 Slc27a3 Srebf2 Stard3 Stard4
369	GO:0008104 [4]: protein localization	26	26	689	483	11431	-3.84	0.0	0.31	0.11	5930412E23Rik Arf1 Ccnb1-rs1 Gga1 Kif20a Kpna2 M6pr Nol5 Nup107 Nup37 Nup88 Nutf2 Nxf1 Nxt1 Rab4a Ranbp17 Sec61a1 Slc35a3 Snx12 Snx6 Syngr2 Tacc3 Tdg Tmed9 Vps16 Vps45
370	GO:0006954 [5]: inflammatory response	10	10	705	113	11801	-3.85	0.0	1.84	1.0	B7h3 Ccl12 Chi3l3 Csf3r Fcgr1 Ly78 Mif Nfkbiz Prkca Pycard
371	GO:0009966 [4]: regulation of signal transduction	2	2	713	90	11824	-3.85	0.0	0.03	0.0	Cdc42se1 Prkca
372	GO:0006512 [8]: ubiquitin cycle	23	23	692	334	11580	-3.86	0.0	1.24	0.67	2700084L22Rik AJ430384 Brca1 Cdc20 Fbxo17 Fbxw11 Fbxw7 Fzr1 Pml Prp19 Rnf25 Skp2 Traf4 Traip Trim11 Trim13 Trim27 Trim28 Ube2c Uble1a Usp12 Usp22 Zc3hdc5
373	GO:0006520 [6]: amino acid metabolism	11	11	704	129	11785	-3.86	0.0	1.77	0.96	Acy1 Ahcy Arg1 Ass1 Psat1 Pycr2 Pycs Rars Sars1 Slc7a7 Vars2
374	GO:0015672 [7]: monovalent inorganic cation transport	9	9	706	215	11699	-3.87	0.0	0.11	0.02	Atp1b1 Grin1 Kcne3 Kcnk13 Kcnn4 Kctd5 Slc5a11 Slc5a9 Tnfaip1
375	GO:0009100 [7]: glycoprotein metabolism	7	7	708	69	11845	-3.89	0.0	1.98	1.01	Ddost Galnt10 Galnt7 Man1b Phlda1 Rpn1 St6galnac4
376	GO:0009057 [5]: macromolecule catabolism	32	32	683	542	11372	-3.9	0.0	0.57	0.28	Acy1 Adam17 Adam8 Casp1 Casp2 Cpe Ctsc Ctss Erf Fbxo17 Gzmc Hpn Lgmn Lsm5 Lsm7 Lta4h Mmp12 Mmp13 Nr2c1 Parp2 Pgpep1 Ppp1r8 Psma5 Psmb1 Sec11l1 Skp2 Spag5 Thop1 Ube2c Usp12 Wdr31 Xpnpep1
377	GO:0044265 [6]: cellular macromolecule catabolism	31	31	684	525	11389	-3.91	0.0	0.57	0.28	Acy1 Adam17 Adam8 Casp1 Casp2 Cpe Ctsc Ctss Erf Gzmc Hpn Lgmn Lsm5 Lsm7 Lta4h Mmp12 Mmp13 Nr2c1 Parp2 Pgpep1 Ppp1r8 Psma5 Psmb1 Sec11l1 Skp2 Spag5 Thop1 Ube2c Usp12 Wdr31 Xpnpep1
378	GO:0051242 [5]: positive regulation of cellular physiological process	13	13	702	165	11749	-3.93	0.0	1.57	0.87	Bcl2l11 Bclaf1 Biklk Bnipl Brca1 Casp1 Casp2 Crip2 Fcgr1 Mbd4 Prkca Pycard Ube2c
379	GO:0009795 [4]: embryonic morphogenesis	2	2	713	88	11826	-3.93	0.0	0.03	0.0	Ltap Ptk7
380	GO:0045184 [5]: establishment of protein localization	26	26	689	464	11450	-3.94	0.0	0.41	0.17	5930412E23Rik Arf1 Ccnb1-rs1 Gga1 Kif20a Kpna2 M6pr Nol5 Nup107 Nup37 Nup88 Nutf2 Nxf1 Nxt1 Rab4a Ranbp17 Sec61a1 Slc35a3 Snx12 Snx6 Syngr2 Tacc3 Tdg Tmed9 Vps16 Vps45
381	GO:0030258 [6]: lipid modification	2	2	713	7	11907	-3.94	0.0	2.43	1.2	Galgt1 Mtmr9
382	GO:0046474 [9]: glycerophospholipid biosynthesis	2	2	713	7	11907	-3.94	0.0	2.43	1.2	Pigf Ptdss1
383	GO:0006898 [7]: receptor mediated endocytosis	2	2	713	7	11907	-3.94	0.0	2.43	1.2	Fcgr1 Msr1
384	GO:0006997 [5]: nuclear organization and biogenesis	2	2	713	7	11907	-3.94	0.0	2.43	1.2	Pes1 Pml
385	GO:0019319 [8]: hexose biosynthesis	3	3	712	17	11897	-3.94	0.0	2.3	1.2	Atf4 Isyna1 Pck2
386	GO:0046165 [6]: alcohol biosynthesis	3	3	712	17	11897	-3.94	0.0	2.3	1.2	Atf4 Isyna1 Pck2
387	GO:0046364 [7]: monosaccharide biosynthesis	3	3	712	17	11897	-3.94	0.0	2.3	1.2	Atf4 Isyna1 Pck2
388	GO:0006334 [8]: nucleosome assembly	6	6	709	56	11858	-3.94	0.0	1.99	1.02	1700113O17Rik Asf1b H2afv H2afx H3f3b Mcm2
389	GO:0030163 [6]: protein catabolism	29	29	686	485	11429	-3.95	0.0	0.62	0.3	Acy1 Adam17 Adam8 Casp1 Casp2 Cpe Ctsc Ctss Erf Fbxo17 Gzmc Hpn Lgmn Lta4h Mmp12 Mmp13 Nr2c1 Parp2 Pgpep1 Psma5 Psmb1 Sec11l1 Skp2 Spag5 Thop1 Ube2c Usp12 Wdr31 Xpnpep1
390	GO:0043285 [5]: biopolymer catabolism	29	29	686	488	11426	-3.95	0.0	0.6	0.28	Acy1 Adam17 Adam8 Casp1 Casp2 Cpe Ctsc Ctss Erf Fbxo17 Gzmc Hpn Lgmn Lta4h Mmp12 Mmp13 Nr2c1 Parp2 Pgpep1 Psma5 Psmb1 Sec11l1 Skp2 Spag5 Thop1 Ube2c Usp12 Wdr31 Xpnpep1
391	GO:0008652 [7]: amino acid biosynthesis	4	4	711	29	11885	-3.95	0.0	2.17	1.17	Ass1 Psat1 Pycr2 Pycs
392	GO:0030003 [6]: cation homeostasis	1	1	714	67	11847	-3.95	0.0	0.02	0.0	Mt2
393	GO:0015031 [5]: protein transport	26	26	689	460	11454	-3.95	0.0	0.43	0.18	5930412E23Rik Arf1 Ccnb1-rs1 Gga1 Kif20a Kpna2 M6pr Nol5 Nup107 Nup37 Nup88 Nutf2 Nxf1 Nxt1 Rab4a Ranbp17 Sec61a1 Slc35a3 Snx12 Snx6 Syngr2 Tacc3 Tdg Tmed9 Vps16 Vps45
394	GO:0009792 [4]: embryonic development (sensu Metazoa)	2	2	713	87	11827	-3.96	0.0	0.04	0.0	5830426I05Rik Rnf2
395	GO:0007409 [6]: axonogenesis	7	7	708	71	11843	-3.96	0.0	1.88	1.0	Chl1 Efna1 Ephb3 Etv1 Stmn1 Tiam1 Tnfrsf12a
396	GO:0044257 [7]: cellular protein catabolism	28	28	687	468	11446	-3.97	0.0	0.63	0.3	Acy1 Adam17 Adam8 Casp1 Casp2 Cpe Ctsc Ctss Erf Gzmc Hpn Lgmn Lta4h Mmp12 Mmp13 Nr2c1 Parp2 Pgpep1 Psma5 Psmb1 Sec11l1 Skp2 Spag5 Thop1 Ube2c Usp12 Wdr31 Xpnpep1
397	GO:0006508 [8]: proteolysis and peptidolysis	28	28	687	468	11446	-3.97	0.0	0.63	0.3	Acy1 Adam17 Adam8 Casp1 Casp2 Cpe Ctsc Ctss Erf Gzmc Hpn Lgmn Lta4h Mmp12 Mmp13 Nr2c1 Parp2 Pgpep1 Psma5 Psmb1 Sec11l1 Skp2 Spag5 Thop1 Ube2c Usp12 Wdr31 Xpnpep1
398	GO:0006357 [8]: regulation of transcription from Pol II promoter	7	7	708	176	11738	-3.97	0.0	0.11	0.02	Atf4 Hes6 Mxi1 Nfx1 Sap30 Smarca3 Trim28
399	GO:0046907 [5]: intracellular transport	27	27	688	447	11467	-3.98	0.0	0.66	0.31	5930412E23Rik Arf1 Ccnb1-rs1 Gga1 Khdrbs1 Kif20a Kif2c Kif4 Kpna2 M6pr Nol5 Nup155 Nutf2 Nxf1 Nxt1 Ranbp17 Rangnrf Sec61a1 Slc35a3 Snx6 Syngr2 Tacc3 Tdg Thoc4 Tmed9 Tubb5 Vps16
400	GO:0007169 [7]: transmembrane receptor protein tyrosine kinase signaling pathway	8	8	707	87	11827	-3.99	0.0	1.78	0.96	Ctgf Dok1 Efna1 Ephb3 Hbegf Insr Prkca Tiam1
401	GO:0005975 [5]: carbohydrate metabolism	19	19	696	278	11636	-4.01	0.0	1.13	0.59	Atf4 B4galt6 Brca1 Cmas Col11a1 Galk1 Ggta1 Glb1 Hs2st1 Ins1 Isyna1 Lyzs Lzp-s Man1b Nrf1 Pck2 Smpdl3b Tdg Ung
402	GO:0007015 [9]: actin filament organization	4	4	711	30	11884	-4.01	0.0	2.09	1.1	Aif1 Dbnl Espn Lcp1
403	GO:0051241 [5]: negative regulation of organismal physiological process	3	3	712	18	11896	-4.03	0.0	2.18	1.18	B7h3 Enpp1 Mepe
404	GO:0009309 [6]: amine biosynthesis	5	5	710	44	11870	-4.05	0.0	1.95	1.0	Amd1 Ass1 Psat1 Pycr2 Pycs
405	GO:0008643 [5]: carbohydrate transport	4	4	711	31	11883	-4.08	0.0	2.01	1.04	Ins1 Prkca Slc2a1 Slc35a1
406	GO:0007268 [6]: synaptic transmission	5	5	710	137	11777	-4.08	0.0	0.09	0.01	Gabrp Grin1 Grin2d Slc5a11 Slc5a9
407	GO:0006417 [6]: regulation of protein biosynthesis	7	7	708	75	11839	-4.09	0.0	1.71	0.89	B7h3 Eif3s3 Eif3s6 Eif4b Mknk1 Nfx1 Skiv2l
408	GO:0051051 [6]: negative regulation of transport	2	2	713	8	11906	-4.1	0.0	2.24	1.2	Prkca Tacc3
409	GO:0001502 [7]: cartilage condensation	2	2	713	8	11906	-4.1	0.0	2.24	1.2	Col11a1 Ctgf
410	GO:0009156 [8]: ribonucleoside monophosphate biosynthesis	2	2	713	8	11906	-4.1	0.0	2.24	1.2	Ada Prps2
411	GO:0044262 [6]: cellular carbohydrate metabolism	8	8	707	185	11729	-4.1	0.0	0.15	0.04	Atf4 Cmas Col11a1 Galk1 Hs2st1 Ins1 Isyna1 Pck2
412	GO:0006486 [8]: protein amino acid glycosylation	6	6	709	60	11854	-4.11	0.0	1.78	0.96	Ddost Galnt10 Galnt7 Man1b Rpn1 St6galnac4
413	GO:0009108 [7]: coenzyme biosynthesis	1	1	714	63	11851	-4.12	0.0	0.02	0.0	Fpgs
414	GO:0007265 [7]: Ras protein signal transduction	3	3	712	19	11895	-4.13	0.0	2.08	1.1	Dok1 Hras1 Nras
415	GO:0051049 [5]: regulation of transport	5	5	710	46	11868	-4.14	0.0	1.83	1.0	Fcgr1 Khdrbs1 Prkca Rab4a Tacc3
416	GO:0019752 [6]: carboxylic acid metabolism	16	16	699	297	11617	-4.14	0.0	0.36	0.14	Acy1 Ahcy Arg1 Ass1 Cmas Fpgs Gatm Lta4h Psat1 Pycr2 Pycs Rars Sars1 Slc27a3 Slc7a7 Vars2
417	GO:0006082 [5]: organic acid metabolism	16	16	699	297	11617	-4.14	0.0	0.36	0.14	Acy1 Ahcy Arg1 Ass1 Cmas Fpgs Gatm Lta4h Psat1 Pycr2 Pycs Rars Sars1 Slc27a3 Slc7a7 Vars2
418	GO:0043066 [7]: negative regulation of apoptosis	6	6	709	61	11853	-4.15	0.0	1.73	0.91	Birc5 Casp2 Hells Pik3cg Qars Zc3hc1
419	GO:0006886 [6]: intracellular protein transport	19	19	696	325	11589	-4.15	0.0	0.55	0.26	5930412E23Rik Arf1 Ccnb1-rs1 Gga1 Kpna2 M6pr Nol5 Nutf2 Nxf1 Nxt1 Ranbp17 Sec61a1 Slc35a3 Snx6 Syngr2 Tacc3 Tdg Tmed9 Vps16
420	GO:0007001 [7]: chromosome organization and biogenesis (sensu Eukaryota)	15	15	700	219	11695	-4.15	0.0	1.06	0.55	1700113O17Rik Actl6a Ard1 Asf1b Cbx1 Cdyl Ezh2 H2afv H2afx H3f3b Hells Mcm2 Smarcc1 Suv39h2 Suz12
421	GO:0016568 [8]: chromatin modification	7	7	708	77	11837	-4.16	0.0	1.62	0.88	Actl6a Cbx1 Ezh2 Hells Smarcc1 Suv39h2 Suz12
422	GO:0042592 [3]: homeostasis	4	4	711	117	11797	-4.16	0.0	0.09	0.01	Apex1 Clns1a Mt2 Slc9a3r1
423	GO:0006605 [7]: protein targeting	13	13	702	182	11732	-4.17	0.0	1.17	0.62	5930412E23Rik Ccnb1-rs1 Kpna2 Nol5 Nutf2 Nxf1 Nxt1 Ranbp17 Sec61a1 Slc35a3 Syngr2 Tacc3 Tdg
424	GO:0042221 [6]: response to chemical substance	11	11	704	225	11689	-4.18	0.0	0.24	0.08	Ccl12 Ccl17 Cklf Cklfsf2a Cklfsf7 Csf3r Cxcr4 Cyr61 Man1b Prkca Sdfr2
425	GO:0043069 [6]: negative regulation of programmed cell death	6	6	709	62	11852	-4.18	0.0	1.68	0.88	Birc5 Casp2 Hells Pik3cg Qars Zc3hc1
426	GO:0051276 [6]: chromosome organization and biogenesis	15	15	700	224	11690	-4.19	0.0	0.97	0.5	1700113O17Rik Actl6a Ard1 Asf1b Cbx1 Cdyl Ezh2 H2afv H2afx H3f3b Hells Mcm2 Smarcc1 Suv39h2 Suz12
427	GO:0043119 [4]: positive regulation of physiological process	17	17	698	272	11642	-4.2	0.0	0.75	0.36	Atf4 B7h3 Bcl2l11 Bclaf1 Biklk Bnipl Brca1 Casp1 Casp2 Cited4 Crip2 Fcgr1 Kcnn4 Mbd4 Prkca Pycard Ube2c
428	GO:0007178 [7]: transmembrane receptor protein serine/threonine kinase signaling pathway	1	1	714	61	11853	-4.2	0.0	0.03	0.0	Amhr2
429	GO:0006092 [7]: main pathways of carbohydrate metabolism	2	2	713	79	11835	-4.25	0.0	0.05	0.0	Atf4 Pck2
430	GO:0006818 [5]: hydrogen transport	1	1	714	60	11854	-4.25	0.0	0.03	0.0	Tcirg1
431	GO:0030593 [7]: neutrophil chemotaxis	2	2	713	9	11905	-4.26	0.0	2.08	1.1	Csf3r Prkca
432	GO:0050729 [7]: positive regulation of inflammatory response	2	2	713	9	11905	-4.26	0.0	2.08	1.1	Fcgr1 Prkca
433	GO:0006541 [8]: glutamine metabolism	2	2	713	9	11905	-4.26	0.0	2.08	1.1	Pycr2 Pycs
434	GO:0007127 [9]: meiosis I	2	2	713	9	11905	-4.26	0.0	2.08	1.1	Pttg1 Topbp1
435	GO:0009124 [7]: nucleoside monophosphate biosynthesis	2	2	713	9	11905	-4.26	0.0	2.08	1.1	Ada Prps2
436	GO:0009161 [8]: ribonucleoside monophosphate metabolism	2	2	713	9	11905	-4.26	0.0	2.08	1.1	Ada Prps2
437	GO:0009889 [5]: regulation of biosynthesis	7	7	708	81	11833	-4.26	0.0	1.47	0.79	B7h3 Eif3s3 Eif3s6 Eif4b Mknk1 Nfx1 Skiv2l
438	GO:0030036 [8]: actin cytoskeleton organization and biogenesis	7	7	708	81	11833	-4.26	0.0	1.47	0.79	Aif1 Arpc4 Dbnl Diap3 Espn Fliih Lcp1
439	GO:0006694 [7]: steroid biosynthesis	5	5	710	49	11865	-4.26	0.0	1.66	0.88	Acbd3 Akr1c6 Hmgcr Stard3 Stard4
440	GO:0015780 [6]: nucleotide-sugar transport	1	1	714	1	11913	-4.27	0.0	2.21	1.2	Slc35a1
441	GO:0015888 [6]: thiamin transport	1	1	714	1	11913	-4.27	0.0	2.21	1.2	Slc19a2
442	GO:0019047 [4]: provirus integration	1	1	714	1	11913	-4.27	0.0	2.21	1.2	Banf1
443	GO:0030046 [11]: parallel actin filament bundle formation	1	1	714	1	11913	-4.27	0.0	2.21	1.2	Espn
444	GO:0030069 [3]: lysogeny	1	1	714	1	11913	-4.27	0.0	2.21	1.2	Banf1
445	GO:0030259 [7]: lipid glycosylation	1	1	714	1	11913	-4.27	0.0	2.21	1.2	Galgt1
446	GO:0030319 [7]: di-, tri-valent inorganic anion homeostasis	1	1	714	1	11913	-4.27	0.0	2.21	1.2	Slc9a3r1
447	GO:0030501 [8]: positive regulation of bone mineralization	1	1	714	1	11913	-4.27	0.0	2.21	1.2	B7h3
448	GO:0030503 [5]: regulation of cell redox homeostasis	1	1	714	1	11913	-4.27	0.0	2.21	1.2	Apex1
449	GO:0030643 [8]: phosphate ion homeostasis	1	1	714	1	11913	-4.27	0.0	2.21	1.2	Slc9a3r1
450	GO:0030859 [5]: polarized epithelial cell differentiation	1	1	714	1	11913	-4.27	0.0	2.21	1.2	Ptk7
451	GO:0042396 [7]: phosphagen biosynthesis	1	1	714	1	11913	-4.27	0.0	2.21	1.2	Gatm
452	GO:0042451 [7]: purine nucleoside biosynthesis	1	1	714	1	11913	-4.27	0.0	2.21	1.2	Qtrt1
453	GO:0042455 [7]: ribonucleoside biosynthesis	1	1	714	1	11913	-4.27	0.0	2.21	1.2	Qtrt1
454	GO:0042992 [9]: negative regulation of transcription factor-nucleus import	1	1	714	1	11913	-4.27	0.0	2.21	1.2	Tacc3
455	GO:0045143 [9]: homologous chromosome segregation	1	1	714	1	11913	-4.27	0.0	2.21	1.2	Pttg1
456	GO:0045185 [5]: maintenance of protein localization	1	1	714	1	11913	-4.27	0.0	2.21	1.2	Tacc3
457	GO:0045198 [6]: establishment of epithelial cell polarity	1	1	714	1	11913	-4.27	0.0	2.21	1.2	Ptk7
458	GO:0045454 [5]: cell redox homeostasis	1	1	714	1	11913	-4.27	0.0	2.21	1.2	Apex1
459	GO:0045669 [6]: positive regulation of osteoblast differentiation	1	1	714	1	11913	-4.27	0.0	2.21	1.2	B7h3
460	GO:0045778 [7]: positive regulation of ossification	1	1	714	1	11913	-4.27	0.0	2.21	1.2	B7h3
461	GO:0045910 [8]: negative regulation of DNA recombination	1	1	714	1	11913	-4.27	0.0	2.21	1.2	Msh2
462	GO:0046072 [10]: dTDP metabolism	1	1	714	1	11913	-4.27	0.0	2.21	1.2	Dtymk
463	GO:0046114 [9]: guanosine biosynthesis	1	1	714	1	11913	-4.27	0.0	2.21	1.2	Qtrt1
464	GO:0046116 [11]: queuosine metabolism	1	1	714	1	11913	-4.27	0.0	2.21	1.2	Qtrt1
465	GO:0046118 [10]: 7-methylguanosine biosynthesis	1	1	714	1	11913	-4.27	0.0	2.21	1.2	Qtrt1
466	GO:0046129 [8]: purine ribonucleoside biosynthesis	1	1	714	1	11913	-4.27	0.0	2.21	1.2	Qtrt1
467	GO:0046381 [7]: CMP-N-acetylneuraminate metabolism	1	1	714	1	11913	-4.27	0.0	2.21	1.2	Cmas
468	GO:0046852 [6]: positive regulation of bone remodeling	1	1	714	1	11913	-4.27	0.0	2.21	1.2	B7h3
469	GO:0050714 [6]: positive regulation of protein secretion	1	1	714	1	11913	-4.27	0.0	2.21	1.2	Kcnn4
470	GO:0051180 [5]: vitamin transport	1	1	714	1	11913	-4.27	0.0	2.21	1.2	Slc19a2
471	GO:0000018 [7]: regulation of DNA recombination	1	1	714	1	11913	-4.27	0.0	2.21	1.2	Msh2
472	GO:0000724 [8]: double-strand break repair via homologous recombination	1	1	714	1	11913	-4.27	0.0	2.21	1.2	H2afx
473	GO:0000725 [7]: recombinational repair	1	1	714	1	11913	-4.27	0.0	2.21	1.2	H2afx
474	GO:0000726 [7]: non-recombinational repair	1	1	714	1	11913	-4.27	0.0	2.21	1.2	G22p1
475	GO:0006125 [7]: thioredoxin pathway	1	1	714	1	11913	-4.27	0.0	2.21	1.2	Txnrd1
476	GO:0006233 [10]: dTDP biosynthesis	1	1	714	1	11913	-4.27	0.0	2.21	1.2	Dtymk
477	GO:0006303 [8]: double-strand break repair via nonhomologous end-joining	1	1	714	1	11913	-4.27	0.0	2.21	1.2	G22p1
478	GO:0006374 [9]: nuclear mRNA splicing via U2-type spliceosome	1	1	714	1	11913	-4.27	0.0	2.21	1.2	Prpf31
479	GO:0006420 [9]: arginyl-tRNA aminoacylation	1	1	714	1	11913	-4.27	0.0	2.21	1.2	Rars
480	GO:0006434 [9]: seryl-tRNA aminoacylation	1	1	714	1	11913	-4.27	0.0	2.21	1.2	Sars1
481	GO:0006597 [9]: spermine biosynthesis	1	1	714	1	11913	-4.27	0.0	2.21	1.2	Amd1
482	GO:0006600 [6]: creatine metabolism	1	1	714	1	11913	-4.27	0.0	2.21	1.2	Gatm
483	GO:0006601 [7]: creatine biosynthesis	1	1	714	1	11913	-4.27	0.0	2.21	1.2	Gatm
484	GO:0006658 [9]: phosphatidylserine metabolism	1	1	714	1	11913	-4.27	0.0	2.21	1.2	Ptdss1
485	GO:0006659 [10]: phosphatidylserine biosynthesis	1	1	714	1	11913	-4.27	0.0	2.21	1.2	Ptdss1
486	GO:0006884 [5]: regulation of cell volume	1	1	714	1	11913	-4.27	0.0	2.21	1.2	Clns1a
487	GO:0007000 [6]: nucleolus organization and biogenesis	1	1	714	1	11913	-4.27	0.0	2.21	1.2	Pes1
488	GO:0007090 [8]: regulation of S phase of mitotic cell cycle	1	1	714	1	11913	-4.27	0.0	2.21	1.2	Ris2
489	GO:0007133 [10]: meiotic anaphase I	1	1	714	1	11913	-4.27	0.0	2.21	1.2	Pttg1
490	GO:0007616 [5]: long-term memory	1	1	714	1	11913	-4.27	0.0	2.21	1.2	Chst10
491	GO:0007638 [3]: mechanosensory behavior	1	1	714	1	11913	-4.27	0.0	2.21	1.2	Etv1
492	GO:0008156 [8]: negative regulation of DNA replication	1	1	714	1	11913	-4.27	0.0	2.21	1.2	Gmnn
493	GO:0008354 [6]: germ cell migration	1	1	714	1	11913	-4.27	0.0	2.21	1.2	Cxcr4
494	GO:0008608 [8]: attachment of spindle microtubules to kinetochore	1	1	714	1	11913	-4.27	0.0	2.21	1.2	Cdca1
495	GO:0008616 [8]: queuosine biosynthesis	1	1	714	1	11913	-4.27	0.0	2.21	1.2	Qtrt1
496	GO:0008617 [9]: guanosine metabolism	1	1	714	1	11913	-4.27	0.0	2.21	1.2	Qtrt1
497	GO:0008618 [10]: 7-methylguanosine metabolism	1	1	714	1	11913	-4.27	0.0	2.21	1.2	Qtrt1
498	GO:0008653 [6]: lipopolysaccharide metabolism	1	1	714	1	11913	-4.27	0.0	2.21	1.2	Cmas
499	GO:0009103 [7]: lipopolysaccharide biosynthesis	1	1	714	1	11913	-4.27	0.0	2.21	1.2	Cmas
500	GO:0009138 [8]: pyrimidine nucleoside diphosphate metabolism	1	1	714	1	11913	-4.27	0.0	2.21	1.2	Dtymk
501	GO:0009139 [8]: pyrimidine nucleoside diphosphate biosynthesis	1	1	714	1	11913	-4.27	0.0	2.21	1.2	Dtymk
502	GO:0009151 [8]: purine deoxyribonucleotide metabolism	1	1	714	1	11913	-4.27	0.0	2.21	1.2	Nudt1
503	GO:0009155 [8]: purine deoxyribonucleotide catabolism	1	1	714	1	11913	-4.27	0.0	2.21	1.2	Nudt1
504	GO:0009163 [6]: nucleoside biosynthesis	1	1	714	1	11913	-4.27	0.0	2.21	1.2	Qtrt1
505	GO:0009189 [8]: deoxyribonucleoside diphosphate biosynthesis	1	1	714	1	11913	-4.27	0.0	2.21	1.2	Dtymk
506	GO:0009196 [9]: pyrimidine deoxyribonucleoside diphosphate metabolism	1	1	714	1	11913	-4.27	0.0	2.21	1.2	Dtymk
507	GO:0009197 [9]: pyrimidine deoxyribonucleoside diphosphate biosynthesis	1	1	714	1	11913	-4.27	0.0	2.21	1.2	Dtymk
508	GO:0009204 [8]: deoxyribonucleoside triphosphate catabolism	1	1	714	1	11913	-4.27	0.0	2.21	1.2	Nudt1
509	GO:0009215 [9]: purine deoxyribonucleoside triphosphate metabolism	1	1	714	1	11913	-4.27	0.0	2.21	1.2	Nudt1
510	GO:0009217 [9]: purine deoxyribonucleoside triphosphate catabolism	1	1	714	1	11913	-4.27	0.0	2.21	1.2	Nudt1
511	GO:0019835 [5]: cytolysis	3	3	712	21	11893	-4.28	0.0	1.88	1.0	Gzmc Lyzs Lzp-s
512	GO:0008610 [6]: lipid biosynthesis	11	11	704	156	11758	-4.29	0.0	1.06	0.55	Acbd3 Akr1c6 B4galt6 Cmas Hmgcr Isyna1 Lta4h Pigf Ptdss1 Stard3 Stard4
513	GO:0015674 [7]: di-, tri-valent inorganic cation transport	4	4	711	111	11803	-4.31	0.0	0.11	0.02	Cacnb3 Clic1 Sfxn2 Sfxn3
514	GO:0007276 [5]: gametogenesis	5	5	710	126	11788	-4.32	0.0	0.14	0.03	Cxcr4 H2afx Nme5 Pafah1b2 Pafah1b3
515	GO:0045944 [9]: positive regulation of transcription from Pol II promoter	1	1	714	58	11856	-4.33	0.0	0.03	0.0	Atf4
516	GO:0007420 [7]: brain development	1	1	714	58	11856	-4.33	0.0	0.03	0.0	Cxcr4
517	GO:0006725 [5]: aromatic compound metabolism	2	2	713	76	11838	-4.34	0.0	0.06	0.0	Fpgs Sdfr2
518	GO:0006816 [8]: calcium ion transport	2	2	713	76	11838	-4.34	0.0	0.06	0.0	Cacnb3 Clic1
519	GO:0007264 [6]: small GTPase mediated signal transduction	12	12	703	184	11730	-4.35	0.0	0.84	0.41	Arf1 Baiap2 Cdc42ep5 Cdc42se1 Dbnl Dok1 Hras1 Iqgap1 Nras Rab4a Rhod Tiam1
520	GO:0016051 [6]: carbohydrate biosynthesis	5	5	710	52	11862	-4.36	0.0	1.52	0.82	Atf4 Cmas Hs2st1 Isyna1 Pck2
521	GO:0009790 [3]: embryonic development	8	8	707	166	11748	-4.37	0.0	0.25	0.09	5830426I05Rik Acvr1b Birc5 Cyr61 Hmgcr Ltap Ptk7 Rnf2
522	GO:0015698 [7]: inorganic anion transport	8	8	707	104	11810	-4.37	0.0	1.2	0.66	C1qa C1qb Clns1a Col11a1 Col8a1 Msr1 Slc20a2 Slc26a2
523	GO:0051239 [4]: regulation of organismal physiological process	8	8	707	104	11810	-4.37	0.0	1.2	0.66	B7h3 Enpp1 Fcgr1 Gnai3 Hbegf Mepe Mglap Prkca
524	GO:0016053 [6]: organic acid biosynthesis	1	1	714	57	11857	-4.37	0.0	0.03	0.0	Lta4h
525	GO:0046394 [7]: carboxylic acid biosynthesis	1	1	714	57	11857	-4.37	0.0	0.03	0.0	Lta4h
526	GO:0042136 [6]: neurotransmitter biosynthesis	2	2	713	10	11904	-4.38	0.0	1.93	1.0	Slc5a11 Slc5a9
527	GO:0006493 [9]: O-linked glycosylation	2	2	713	10	11904	-4.38	0.0	1.93	1.0	Galnt10 Galnt7
528	GO:0007219 [6]: Notch signaling pathway	2	2	713	10	11904	-4.38	0.0	1.93	1.0	Fbxw7 Wdr12
529	GO:0008016 [5]: regulation of heart contraction rate	2	2	713	10	11904	-4.38	0.0	1.93	1.0	Gnai3 Hbegf
530	GO:0009123 [7]: nucleoside monophosphate metabolism	2	2	713	10	11904	-4.38	0.0	1.93	1.0	Ada Prps2
531	GO:0046467 [7]: membrane lipid biosynthesis	4	4	711	37	11877	-4.39	0.0	1.61	0.88	B4galt6 Isyna1 Pigf Ptdss1
532	GO:0006576 [6]: biogenic amine metabolism	4	4	711	37	11877	-4.39	0.0	1.61	0.88	Amd1 Dhps Sdfr2 Sms
533	GO:0030029 [7]: actin filament-based process	7	7	708	87	11827	-4.39	0.0	1.26	0.67	Aif1 Arpc4 Dbnl Diap3 Espn Fliih Lcp1
534	GO:0030097 [5]: hemopoiesis	4	4	711	105	11809	-4.44	0.0	0.14	0.03	Crip2 F730004D16Rik Hells Tacc3
535	GO:0007610 [2]: behavior	3	3	712	89	11825	-4.45	0.0	0.11	0.02	Chl1 Chst10 Etv1
536	GO:0007167 [6]: enzyme linked receptor protein signaling pathway	9	9	706	169	11745	-4.45	0.0	0.38	0.15	Amhr2 Ctgf Dok1 Efna1 Ephb3 Hbegf Insr Prkca Tiam1
537	GO:0001775 [4]: cell activation	4	4	711	104	11810	-4.46	0.0	0.14	0.03	B7h3 Cxcr4 Hells Prkcd
538	GO:0019882 [5]: antigen presentation	1	1	714	55	11859	-4.46	0.0	0.04	0.0	Fcgr1
539	GO:0043009 [5]: embryonic development (sensu Vertebrata)	1	1	714	55	11859	-4.46	0.0	0.04	0.0	5830426I05Rik
540	GO:0045321 [5]: immune cell activation	4	4	711	103	11811	-4.48	0.0	0.15	0.04	B7h3 Cxcr4 Hells Prkcd
541	GO:0017148 [7]: negative regulation of protein biosynthesis	2	2	713	11	11903	-4.48	0.0	1.8	0.98	B7h3 Nfx1
542	GO:0006029 [7]: proteoglycan metabolism	2	2	713	11	11903	-4.48	0.0	1.8	0.98	Col11a1 Hs2st1
543	GO:0018193 [8]: peptidyl-amino acid modification	5	5	710	56	11858	-4.49	0.0	1.34	0.73	Clk3 Ddost Hrmt1l2 Pbk Prkca
544	GO:0007517 [5]: muscle development	6	6	709	130	11784	-4.49	0.0	0.24	0.08	Boc Cald1 Cenpf Etv1 Kntc2 Tagln2
545	GO:0051188 [6]: cofactor biosynthesis	2	2	713	71	11843	-4.5	0.0	0.08	0.0	Fpgs Ppox
546	GO:0007243 [6]: protein kinase cascade	8	8	707	115	11799	-4.5	0.0	0.93	0.46	Cdc42ep5 Cdc42se1 Dok1 Efna1 Prkca Snip1 Thop1 Tnip2
547	GO:0006066 [5]: alcohol metabolism	9	9	706	158	11756	-4.5	0.0	0.5	0.23	Atf4 Ch25h Galk1 Hmgcr Ins1 Isyna1 Pck2 Sdfr2 Srebf2
548	GO:0006928 [4]: cell motility	9	9	706	158	11756	-4.5	0.0	0.5	0.23	Arpc3 Chl1 Csf3r Ctgf Cxcr4 Ephb3 Etv1 Prkca Tnfrsf12a
549	GO:0006400 [7]: tRNA modification	4	4	711	40	11874	-4.51	0.0	1.44	0.77	Qtrt1 Rars Sars1 Vars2
550	GO:0009314 [6]: response to radiation	4	4	711	40	11874	-4.51	0.0	1.44	0.77	Hus1 Mbd4 Msh2 Pde6b
551	GO:0050801 [4]: ion homeostasis	2	2	713	70	11844	-4.53	0.0	0.08	0.01	Mt2 Slc9a3r1
552	GO:0006873 [5]: cell ion homeostasis	2	2	713	70	11844	-4.53	0.0	0.08	0.01	Mt2 Slc9a3r1
553	GO:0006821 [8]: chloride transport	1	1	714	53	11861	-4.53	0.0	0.04	0.0	Clns1a
554	GO:0008202 [6]: steroid metabolism	7	7	708	98	11816	-4.55	0.0	0.96	0.49	Acbd3 Akr1c6 Ch25h Hmgcr Srebf2 Stard3 Stard4
555	GO:0006820 [6]: anion transport	8	8	707	126	11788	-4.56	0.0	0.71	0.34	C1qa C1qb Clns1a Col11a1 Col8a1 Msr1 Slc20a2 Slc26a2
556	GO:0006875 [7]: metal ion homeostasis	1	1	714	52	11862	-4.57	0.0	0.05	0.0	Mt2
557	GO:0006887 [6]: exocytosis	1	1	714	52	11862	-4.57	0.0	0.05	0.0	Vps45
558	GO:0007179 [8]: transforming growth factor beta receptor signaling pathway	1	1	714	52	11862	-4.57	0.0	0.05	0.0	Amhr2
559	GO:0001839 [6]: neural plate morphogenesis	2	2	713	12	11902	-4.58	0.0	1.68	0.88	Ltap Ptk7
560	GO:0001841 [6]: neural tube formation	2	2	713	12	11902	-4.58	0.0	1.68	0.88	Ltap Ptk7
561	GO:0001843 [6]: neural tube closure	2	2	713	12	11902	-4.58	0.0	1.68	0.88	Ltap Ptk7
562	GO:0006469 [5]: negative regulation of protein kinase activity	2	2	713	12	11902	-4.58	0.0	1.68	0.88	Pkig Prkca
563	GO:0016477 [5]: cell migration	8	8	707	132	11782	-4.58	0.0	0.61	0.29	Chl1 Csf3r Ctgf Cxcr4 Ephb3 Etv1 Prkca Tnfrsf12a
564	GO:0006897 [6]: endocytosis	6	6	709	123	11791	-4.58	0.0	0.29	0.1	Bin3 Dbnl Fcgr1 Hras1 Msr1 Rab4a
565	GO:0007411 [6]: axon guidance	4	4	711	42	11872	-4.58	0.0	1.34	0.73	Chl1 Ephb3 Etv1 Tnfrsf12a
566	GO:0048232 [6]: male gamete generation	4	4	711	96	11818	-4.61	0.0	0.19	0.06	H2afx Nme5 Pafah1b2 Pafah1b3
567	GO:0007283 [7]: spermatogenesis	4	4	711	96	11818	-4.61	0.0	0.19	0.06	H2afx Nme5 Pafah1b2 Pafah1b3
568	GO:0006633 [7]: fatty acid biosynthesis	1	1	714	51	11863	-4.61	0.0	0.05	0.0	Lta4h
569	GO:0045595 [4]: regulation of cell differentiation	2	2	713	67	11847	-4.63	0.0	0.1	0.01	B7h3 Ezh2
570	GO:0015012 [7]: heparan sulfate proteoglycan biosynthesis	1	1	714	2	11912	-4.63	0.0	1.83	1.0	Hs2st1
571	GO:0018107 [9]: peptidyl-threonine phosphorylation	1	1	714	2	11912	-4.63	0.0	1.83	1.0	Pbk
572	GO:0018210 [9]: peptidyl-threonine modification	1	1	714	2	11912	-4.63	0.0	1.83	1.0	Pbk
573	GO:0030071 [8]: regulation of mitotic metaphase/anaphase transition	1	1	714	2	11912	-4.63	0.0	1.83	1.0	Mad2l1
574	GO:0030308 [5]: negative regulation of cell growth	1	1	714	2	11912	-4.63	0.0	1.83	1.0	Wig1
575	GO:0030330 [7]: DNA damage response, signal transduction by p53 class mediator	1	1	714	2	11912	-4.63	0.0	1.83	1.0	Mif
576	GO:0035089 [7]: establishment of apical/basal cell polarity	1	1	714	2	11912	-4.63	0.0	1.83	1.0	Ptk7
577	GO:0040015 [6]: negative regulation of body size	1	1	714	2	11912	-4.63	0.0	1.83	1.0	Lgmn
578	GO:0042590 [7]: antigen presentation, exogenous antigen via MHC class I	1	1	714	2	11912	-4.63	0.0	1.83	1.0	Fcgr1
579	GO:0044271 [5]: nitrogen compound biosynthesis	1	1	714	2	11912	-4.63	0.0	1.83	1.0	Ass1
580	GO:0045072 [8]: regulation of interferon-gamma biosynthesis	1	1	714	2	11912	-4.63	0.0	1.83	1.0	B7h3
581	GO:0045132 [8]: meiotic chromosome segregation	1	1	714	2	11912	-4.63	0.0	1.83	1.0	Pttg1
582	GO:0045197 [7]: establishment and/or maintenance of epithelial cell polarity	1	1	714	2	11912	-4.63	0.0	1.83	1.0	Ptk7
583	GO:0045773 [7]: positive regulation of axon extension	1	1	714	2	11912	-4.63	0.0	1.83	1.0	Tnfrsf12a
584	GO:0045792 [6]: negative regulation of cell size	1	1	714	2	11912	-4.63	0.0	1.83	1.0	Wig1
585	GO:0046075 [10]: dTTP metabolism	1	1	714	2	11912	-4.63	0.0	1.83	1.0	Dtymk
586	GO:0046125 [8]: pyrimidine deoxyribonucleoside metabolism	1	1	714	2	11912	-4.63	0.0	1.83	1.0	Dtymk
587	GO:0046325 [7]: negative regulation of glucose import	1	1	714	2	11912	-4.63	0.0	1.83	1.0	Prkca
588	GO:0046349 [7]: amino sugar biosynthesis	1	1	714	2	11912	-4.63	0.0	1.83	1.0	Cmas
589	GO:0046627 [6]: negative regulation of insulin receptor signaling pathway	1	1	714	2	11912	-4.63	0.0	1.83	1.0	Prkca
590	GO:0051047 [5]: positive regulation of secretion	1	1	714	2	11912	-4.63	0.0	1.83	1.0	Kcnn4
591	GO:0051146 [5]: striated muscle cell differentiation	1	1	714	2	11912	-4.63	0.0	1.83	1.0	Ezh2
592	GO:0051225 [9]: spindle assembly	1	1	714	2	11912	-4.63	0.0	1.83	1.0	Tubb5
593	GO:0051227 [10]: mitotic spindle assembly	1	1	714	2	11912	-4.63	0.0	1.83	1.0	Tubb5
594	GO:0051235 [4]: maintenance of localization	1	1	714	2	11912	-4.63	0.0	1.83	1.0	Tacc3
595	GO:0000012 [7]: single strand break repair	1	1	714	2	11912	-4.63	0.0	1.83	1.0	Xrcc1
596	GO:0000320 [7]: re-entry into mitotic cell cycle	1	1	714	2	11912	-4.63	0.0	1.83	1.0	Ccnf
597	GO:0001802 [6]: type III hypersensitivity	1	1	714	2	11912	-4.63	0.0	1.83	1.0	Fcgr1
598	GO:0001803 [7]: regulation of type III hypersensitivity	1	1	714	2	11912	-4.63	0.0	1.83	1.0	Fcgr1
599	GO:0001805 [8]: positive regulation of type III hypersensitivity	1	1	714	2	11912	-4.63	0.0	1.83	1.0	Fcgr1
600	GO:0001824 [3]: blastocyst development	1	1	714	2	11912	-4.63	0.0	1.83	1.0	5830426I05Rik
601	GO:0001832 [4]: blastocyst growth	1	1	714	2	11912	-4.63	0.0	1.83	1.0	5830426I05Rik
602	GO:0001833 [5]: inner cell mass cell proliferation	1	1	714	2	11912	-4.63	0.0	1.83	1.0	5830426I05Rik
603	GO:0006213 [7]: pyrimidine nucleoside metabolism	1	1	714	2	11912	-4.63	0.0	1.83	1.0	Dtymk
604	GO:0006235 [10]: dTTP biosynthesis	1	1	714	2	11912	-4.63	0.0	1.83	1.0	Dtymk
605	GO:0006275 [7]: regulation of DNA replication	1	1	714	2	11912	-4.63	0.0	1.83	1.0	Gmnn
606	GO:0006379 [8]: mRNA cleavage	1	1	714	2	11912	-4.63	0.0	1.83	1.0	Cstf2
607	GO:0006526 [6]: arginine biosynthesis	1	1	714	2	11912	-4.63	0.0	1.83	1.0	Ass1
608	GO:0006940 [5]: regulation of smooth muscle contraction	1	1	714	2	11912	-4.63	0.0	1.83	1.0	Cald1
609	GO:0007089 [7]: traversing start control point of mitotic cell cycle	1	1	714	2	11912	-4.63	0.0	1.83	1.0	Mtbp
610	GO:0007095 [9]: mitotic G2 checkpoint	1	1	714	2	11912	-4.63	0.0	1.83	1.0	Cdc2a
611	GO:0008295 [9]: spermidine biosynthesis	1	1	714	2	11912	-4.63	0.0	1.83	1.0	Amd1
612	GO:0008635 [7]: caspase activation via cytochrome c	1	1	714	2	11912	-4.63	0.0	1.83	1.0	Bak1
613	GO:0009048 [5]: dosage compensation, by inactivation of X chromosome	1	1	714	2	11912	-4.63	0.0	1.83	1.0	Brca1
614	GO:0009148 [8]: pyrimidine nucleoside triphosphate biosynthesis	1	1	714	2	11912	-4.63	0.0	1.83	1.0	Dtymk
615	GO:0009202 [8]: deoxyribonucleoside triphosphate biosynthesis	1	1	714	2	11912	-4.63	0.0	1.83	1.0	Dtymk
616	GO:0009211 [9]: pyrimidine deoxyribonucleoside triphosphate metabolism	1	1	714	2	11912	-4.63	0.0	1.83	1.0	Dtymk
617	GO:0009212 [9]: pyrimidine deoxyribonucleoside triphosphate biosynthesis	1	1	714	2	11912	-4.63	0.0	1.83	1.0	Dtymk
618	GO:0006813 [8]: potassium ion transport	7	7	708	117	11797	-4.64	0.0	0.58	0.28	Atp1b1 Grin1 Kcne3 Kcnk13 Kcnn4 Kctd5 Tnfaip1
619	GO:0046649 [6]: lymphocyte activation	4	4	711	94	11820	-4.65	0.0	0.21	0.06	B7h3 Cxcr4 Hells Prkcd
620	GO:0030333 [5]: antigen processing	1	1	714	50	11864	-4.66	0.0	0.05	0.0	Ifi30
621	GO:0006414 [8]: translational elongation	1	1	714	50	11864	-4.66	0.0	0.05	0.0	Snrp116
622	GO:0030595 [6]: immune cell chemotaxis	2	2	713	13	11901	-4.66	0.0	1.57	0.88	Csf3r Prkca
623	GO:0043086 [4]: negative regulation of enzyme activity	2	2	713	13	11901	-4.66	0.0	1.57	0.88	Pkig Prkca
624	GO:0043284 [5]: biopolymer biosynthesis	2	2	713	13	11901	-4.66	0.0	1.57	0.88	Cmas Hs2st1
625	GO:0000271 [6]: polysaccharide biosynthesis	2	2	713	13	11901	-4.66	0.0	1.57	0.88	Cmas Hs2st1
626	GO:0006094 [8]: gluconeogenesis	2	2	713	13	11901	-4.66	0.0	1.57	0.88	Atf4 Pck2
627	GO:0006479 [9]: protein amino acid methylation	2	2	713	13	11901	-4.66	0.0	1.57	0.88	Ezh2 Hrmt1l2
628	GO:0009306 [4]: protein secretion	2	2	713	13	11901	-4.66	0.0	1.57	0.88	Kcnn4 Sec61a1
629	GO:0019932 [6]: second-messenger-mediated signaling	3	3	712	80	11834	-4.66	0.0	0.16	0.04	Adcy3 Dscr1l2 Slc9a3r1
630	GO:0008654 [8]: phospholipid biosynthesis	3	3	712	28	11886	-4.67	0.0	1.37	0.76	Isyna1 Pigf Ptdss1
631	GO:0000165 [7]: MAPKKK cascade	5	5	710	66	11848	-4.69	0.0	0.98	0.51	Cdc42ep5 Cdc42se1 Dok1 Efna1 Prkca
632	GO:0008285 [6]: negative regulation of cell proliferation	4	4	711	46	11868	-4.69	0.0	1.16	0.62	B7h3 Frk Mtbp Slfn2
633	GO:0046651 [5]: lymphocyte proliferation	3	3	712	29	11885	-4.71	0.0	1.31	0.71	B7h3 Cxcr4 Prkcd
634	GO:0050790 [3]: regulation of enzyme activity	6	6	709	96	11818	-4.71	0.0	0.65	0.31	Adcy3 Bak1 Efna1 Pkig Prkca Pycard
635	GO:0006916 [8]: anti-apoptosis	4	4	711	47	11867	-4.71	0.0	1.12	0.58	Birc5 Hells Qars Zc3hc1
636	GO:0006814 [8]: sodium ion transport	3	3	712	77	11837	-4.73	0.0	0.18	0.05	Atp1b1 Slc5a11 Slc5a9
637	GO:0009451 [6]: RNA modification	4	4	711	48	11866	-4.74	0.0	1.08	0.57	Qtrt1 Rars Sars1 Vars2
638	GO:0009890 [6]: negative regulation of biosynthesis	2	2	713	14	11900	-4.74	0.0	1.48	0.79	B7h3 Nfx1
639	GO:0050900 [6]: immune cell migration	2	2	713	14	11900	-4.74	0.0	1.48	0.79	Csf3r Prkca
640	GO:0001838 [5]: embryonic epithelial tube formation	2	2	713	14	11900	-4.74	0.0	1.48	0.79	Ltap Ptk7
641	GO:0006487 [9]: N-linked glycosylation	2	2	713	14	11900	-4.74	0.0	1.48	0.79	Ddost Man1b
642	GO:0008154 [6]: actin polymerization and/or depolymerization	2	2	713	14	11900	-4.74	0.0	1.48	0.79	Arpc4 Dbnl
643	GO:0050776 [5]: regulation of immune response	3	3	712	76	11838	-4.74	0.0	0.18	0.06	B7h3 Fcgr1 Prkca
644	GO:0016311 [7]: dephosphorylation	5	5	710	95	11819	-4.75	0.0	0.39	0.16	Eya2 Mtmr9 Ptpn1 Ptpn18 Ptpn2
645	GO:0007507 [5]: heart development	2	2	713	62	11852	-4.76	0.0	0.12	0.02	Id2 Lamr1
646	GO:0030005 [7]: di-, tri-valent inorganic cation homeostasis	1	1	714	47	11867	-4.77	0.0	0.06	0.0	Mt2
647	GO:0030098 [4]: lymphocyte differentiation	1	1	714	47	11867	-4.77	0.0	0.06	0.0	Hells
648	GO:0006470 [8]: protein amino acid dephosphorylation	5	5	710	93	11821	-4.77	0.0	0.42	0.18	Eya2 Mtmr9 Ptpn1 Ptpn18 Ptpn2
649	GO:0001568 [4]: blood vessel development	4	4	711	85	11829	-4.77	0.0	0.29	0.1	Ctgf Cyr61 Serpine1 Tnfrsf12a
650	GO:0045892 [8]: negative regulation of transcription, DNA-dependent	5	5	710	74	11840	-4.77	0.0	0.76	0.36	Hells Mxi1 Nfx1 Sap30 Trim28
651	GO:0019941 [9]: modification-dependent protein catabolism	5	5	710	92	11822	-4.78	0.0	0.43	0.18	Psma5 Psmb1 Skp2 Ube2c Usp12
652	GO:0035239 [4]: tube morphogenesis	3	3	712	31	11883	-4.78	0.0	1.2	0.65	Cyr61 Ltap Ptk7
653	GO:0006511 [10]: ubiquitin-dependent protein catabolism	5	5	710	90	11824	-4.78	0.0	0.46	0.2	Psma5 Psmb1 Skp2 Ube2c Usp12
654	GO:0005996 [6]: monosaccharide metabolism	5	5	710	89	11825	-4.79	0.0	0.48	0.21	Atf4 Galk1 Ins1 Isyna1 Pck2
655	GO:0019318 [7]: hexose metabolism	5	5	710	87	11827	-4.8	0.0	0.51	0.23	Atf4 Galk1 Ins1 Isyna1 Pck2
656	GO:0016055 [6]: Wnt receptor signaling pathway	5	5	710	82	11832	-4.8	0.0	0.59	0.28	Apc2 Fzd7 Slc9a3r1 Tle6 Wisp1
657	GO:0006936 [3]: muscle contraction	4	4	711	52	11862	-4.81	0.0	0.94	0.47	Cald1 Fliih Prkca Wdr21
658	GO:0006289 [7]: nucleotide-excision repair	2	2	713	15	11899	-4.81	0.0	1.39	0.76	Ercc2 Gtf2h3
659	GO:0008213 [8]: protein amino acid alkylation	2	2	713	15	11899	-4.81	0.0	1.39	0.76	Ezh2 Hrmt1l2
660	GO:0051093 [4]: negative regulation of development	3	3	712	32	11882	-4.82	0.0	1.15	0.61	Ezh2 Lgmn Wig1
661	GO:0019725 [4]: cell homeostasis	4	4	711	81	11833	-4.83	0.0	0.33	0.12	Apex1 Clns1a Mt2 Slc9a3r1
662	GO:0010165 [7]: response to X-ray	1	1	714	3	11911	-4.85	0.0	1.57	0.88	Msh2
663	GO:0015074 [6]: DNA integration	1	1	714	3	11911	-4.85	0.0	1.57	0.88	Banf1
664	GO:0016032 [2]: viral life cycle	1	1	714	3	11911	-4.85	0.0	1.57	0.88	Banf1
665	GO:0018105 [9]: peptidyl-serine phosphorylation	1	1	714	3	11911	-4.85	0.0	1.57	0.88	Pbk
666	GO:0018209 [9]: peptidyl-serine modification	1	1	714	3	11911	-4.85	0.0	1.57	0.88	Pbk
667	GO:0030002 [6]: anion homeostasis	1	1	714	3	11911	-4.85	0.0	1.57	0.88	Slc9a3r1
668	GO:0030010 [6]: establishment of cell polarity	1	1	714	3	11911	-4.85	0.0	1.57	0.88	Ptk7
669	GO:0030201 [6]: heparan sulfate proteoglycan metabolism	1	1	714	3	11911	-4.85	0.0	1.57	0.88	Hs2st1
670	GO:0042095 [7]: interferon-gamma biosynthesis	1	1	714	3	11911	-4.85	0.0	1.57	0.88	B7h3
671	GO:0042990 [8]: regulation of transcription factor-nucleus import	1	1	714	3	11911	-4.85	0.0	1.57	0.88	Tacc3
672	GO:0042991 [8]: transcription factor-nucleus import	1	1	714	3	11911	-4.85	0.0	1.57	0.88	Tacc3
673	GO:0044270 [5]: nitrogen compound catabolism	1	1	714	3	11911	-4.85	0.0	1.57	0.88	Arg1
674	GO:0045342 [7]: MHC class II biosynthesis	1	1	714	3	11911	-4.85	0.0	1.57	0.88	Nfx1
675	GO:0045346 [7]: regulation of MHC class II biosynthesis	1	1	714	3	11911	-4.85	0.0	1.57	0.88	Nfx1
676	GO:0046489 [10]: phosphoinositide biosynthesis	1	1	714	3	11911	-4.85	0.0	1.57	0.88	Pigf
677	GO:0046626 [5]: regulation of insulin receptor signaling pathway	1	1	714	3	11911	-4.85	0.0	1.57	0.88	Prkca
678	GO:0000103 [7]: sulfate assimilation	1	1	714	3	11911	-4.85	0.0	1.57	0.88	Papss1
679	GO:0001738 [5]: morphogenesis of a polarized epithelium	1	1	714	3	11911	-4.85	0.0	1.57	0.88	Ptk7
680	GO:0001788 [7]: antibody-dependent cellular cytotoxicity	1	1	714	3	11911	-4.85	0.0	1.57	0.88	Fcgr1
681	GO:0006287 [8]: base-excision repair, gap-filling	1	1	714	3	11911	-4.85	0.0	1.57	0.88	Pold1
682	GO:0006301 [7]: postreplication repair	1	1	714	3	11911	-4.85	0.0	1.57	0.88	Msh2
683	GO:0006506 [9]: GPI anchor biosynthesis	1	1	714	3	11911	-4.85	0.0	1.57	0.88	Pigf
684	GO:0006527 [6]: arginine catabolism	1	1	714	3	11911	-4.85	0.0	1.57	0.88	Arg1
685	GO:0006598 [8]: polyamine catabolism	1	1	714	3	11911	-4.85	0.0	1.57	0.88	Dhps
686	GO:0006599 [7]: phosphagen metabolism	1	1	714	3	11911	-4.85	0.0	1.57	0.88	Gatm
687	GO:0006791 [6]: sulfur utilization	1	1	714	3	11911	-4.85	0.0	1.57	0.88	Papss1
688	GO:0006882 [8]: zinc ion homeostasis	1	1	714	3	11911	-4.85	0.0	1.57	0.88	Mt2
689	GO:0007091 [9]: mitotic metaphase/anaphase transition	1	1	714	3	11911	-4.85	0.0	1.57	0.88	Mad2l1
690	GO:0007094 [9]: mitotic spindle checkpoint	1	1	714	3	11911	-4.85	0.0	1.57	0.88	Mad2l1
691	GO:0007263 [6]: nitric oxide mediated signal transduction	1	1	714	3	11911	-4.85	0.0	1.57	0.88	Mt2
692	GO:0008340 [4]: determination of adult life span	1	1	714	3	11911	-4.85	0.0	1.57	0.88	Msh2
693	GO:0009120 [7]: deoxyribonucleoside metabolism	1	1	714	3	11911	-4.85	0.0	1.57	0.88	Dtymk
694	GO:0009135 [8]: purine nucleoside diphosphate metabolism	1	1	714	3	11911	-4.85	0.0	1.57	0.88	Papss1
695	GO:0009146 [8]: purine nucleoside triphosphate catabolism	1	1	714	3	11911	-4.85	0.0	1.57	0.88	Nudt1
696	GO:0009179 [9]: purine ribonucleoside diphosphate metabolism	1	1	714	3	11911	-4.85	0.0	1.57	0.88	Papss1
697	GO:0009219 [8]: pyrimidine deoxyribonucleotide metabolism	1	1	714	3	11911	-4.85	0.0	1.57	0.88	Dtymk
698	GO:0009221 [8]: pyrimidine deoxyribonucleotide biosynthesis	1	1	714	3	11911	-4.85	0.0	1.57	0.88	Dtymk
699	GO:0009303 [8]: rRNA transcription	1	1	714	3	11911	-4.85	0.0	1.57	0.88	Paf53
700	GO:0009396 [7]: folic acid and derivative biosynthesis	1	1	714	3	11911	-4.85	0.0	1.57	0.88	Fpgs
701	GO:0042398 [6]: amino acid derivative biosynthesis	2	2	713	16	11898	-4.86	0.0	1.3	0.71	Amd1 Gatm
702	GO:0051248 [6]: negative regulation of protein metabolism	2	2	713	16	11898	-4.86	0.0	1.3	0.71	B7h3 Nfx1
703	GO:0000245 [8]: spliceosome assembly	2	2	713	16	11898	-4.86	0.0	1.3	0.71	Gemin6 Sfrs3
704	GO:0008286 [8]: insulin receptor signaling pathway	2	2	713	16	11898	-4.86	0.0	1.3	0.71	Insr Prkca
705	GO:0009617 [6]: response to bacteria	3	3	712	69	11845	-4.87	0.0	0.25	0.08	Fcgr1 Lyzs Lzp-s
706	GO:0050879 [4]: organismal movement	3	3	712	69	11845	-4.87	0.0	0.25	0.08	Pde6b Ranbp17 Rdh10
707	GO:0006006 [8]: glucose metabolism	3	3	712	69	11845	-4.87	0.0	0.25	0.08	Atf4 Ins1 Pck2
708	GO:0006643 [6]: membrane lipid metabolism	4	4	711	76	11838	-4.87	0.0	0.4	0.16	B4galt6 Isyna1 Pigf Ptdss1
709	GO:0007229 [6]: integrin-mediated signaling pathway	4	4	711	57	11857	-4.87	0.0	0.78	0.38	2010321M09Rik Adam8 Ctgf Gsg2
710	GO:0048514 [5]: blood vessel morphogenesis	4	4	711	75	11839	-4.87	0.0	0.41	0.17	Ctgf Cyr61 Serpine1 Tnfrsf12a
711	GO:0035295 [3]: tube development	4	4	711	58	11856	-4.88	0.0	0.76	0.36	Cyr61 Ltap Ptk7 Traf4
712	GO:0050881 [5]: musculoskeletal movement	3	3	712	68	11846	-4.88	0.0	0.26	0.09	Pde6b Ranbp17 Rdh10
713	GO:0050885 [6]: regulation of balance	3	3	712	68	11846	-4.88	0.0	0.26	0.09	Pde6b Ranbp17 Rdh10
714	GO:0050953 [6]: sensory perception of light	3	3	712	68	11846	-4.88	0.0	0.26	0.09	Pde6b Ranbp17 Rdh10
715	GO:0050957 [6]: equilibrioception	3	3	712	68	11846	-4.88	0.0	0.26	0.09	Pde6b Ranbp17 Rdh10
716	GO:0007601 [7]: visual perception	3	3	712	68	11846	-4.88	0.0	0.26	0.09	Pde6b Ranbp17 Rdh10
717	GO:0042113 [7]: B-cell activation	1	1	714	44	11870	-4.88	0.0	0.08	0.0	Prkcd
718	GO:0050865 [5]: regulation of cell activation	1	1	714	44	11870	-4.88	0.0	0.08	0.0	B7h3
719	GO:0051249 [6]: regulation of lymphocyte activation	1	1	714	44	11870	-4.88	0.0	0.08	0.0	B7h3
720	GO:0000122 [9]: negative regulation of transcription from Pol II promoter	4	4	711	60	11854	-4.89	0.0	0.71	0.34	Mxi1 Nfx1 Sap30 Trim28
721	GO:0051246 [5]: regulation of protein metabolism	4	4	711	72	11842	-4.9	0.0	0.46	0.2	B7h3 Dbnl Nfx1 Prkca
722	GO:0001525 [6]: angiogenesis	4	4	711	66	11848	-4.9	0.0	0.57	0.27	Ctgf Cyr61 Serpine1 Tnfrsf12a
723	GO:0007018 [7]: microtubule-based movement	4	4	711	62	11852	-4.9	0.0	0.66	0.31	Kif20a Kif2c Kif4 Tubb5
724	GO:0043085 [4]: positive regulation of enzyme activity	4	4	711	67	11847	-4.91	0.0	0.55	0.26	Adcy3 Bak1 Efna1 Pycard
725	GO:0030705 [6]: cytoskeleton-dependent intracellular transport	4	4	711	64	11850	-4.91	0.0	0.61	0.29	Kif20a Kif2c Kif4 Tubb5
726	GO:0015749 [6]: monosaccharide transport	2	2	713	17	11897	-4.91	0.0	1.23	0.67	Ins1 Prkca
727	GO:0015758 [8]: glucose transport	2	2	713	17	11897	-4.91	0.0	1.23	0.67	Ins1 Prkca
728	GO:0016331 [5]: morphogenesis of embryonic epithelium	2	2	713	17	11897	-4.91	0.0	1.23	0.67	Ltap Ptk7
729	GO:0006826 [9]: iron ion transport	2	2	713	17	11897	-4.91	0.0	1.23	0.67	Sfxn2 Sfxn3
730	GO:0006937 [4]: regulation of muscle contraction	2	2	713	17	11897	-4.91	0.0	1.23	0.67	Cald1 Prkca
731	GO:0008645 [7]: hexose transport	2	2	713	17	11897	-4.91	0.0	1.23	0.67	Ins1 Prkca
732	GO:0009166 [6]: nucleotide catabolism	2	2	713	17	11897	-4.91	0.0	1.23	0.67	Nt5c Nudt1
733	GO:0008632 [7]: apoptotic program	3	3	712	36	11878	-4.91	0.0	0.96	0.49	Bak1 Eya2 Pycard
734	GO:0001701 [6]: embryonic development (sensu Mammalia)	1	1	714	43	11871	-4.91	0.0	0.08	0.0	5830426I05Rik
735	GO:0016042 [5]: lipid catabolism	4	4	711	65	11849	-4.92	0.0	0.59	0.28	Grn Pafah1b2 Pafah1b3 Pld3
736	GO:0043038 [7]: amino acid activation	3	3	712	38	11876	-4.95	0.0	0.89	0.46	Rars Sars1 Vars2
737	GO:0043039 [8]: tRNA aminoacylation	3	3	712	38	11876	-4.95	0.0	0.89	0.46	Rars Sars1 Vars2
738	GO:0051094 [4]: positive regulation of development	3	3	712	38	11876	-4.95	0.0	0.89	0.46	B7h3 Tiam1 Tnfrsf12a
739	GO:0006418 [8]: tRNA aminoacylation for protein translation	3	3	712	38	11876	-4.95	0.0	0.89	0.46	Rars Sars1 Vars2
740	GO:0030099 [4]: myeloid blood cell differentiation	1	1	714	42	11872	-4.95	0.0	0.08	0.01	F730004D16Rik
741	GO:0042742 [6]: defense response to bacteria	3	3	712	62	11852	-4.97	0.0	0.33	0.12	Fcgr1 Lyzs Lzp-s
742	GO:0007160 [5]: cell-matrix adhesion	2	2	713	53	11861	-4.98	0.0	0.19	0.06	Ctgf Lims1
743	GO:0006752 [7]: group transfer coenzyme metabolism	1	1	714	41	11873	-4.99	0.0	0.09	0.01	Fpgs
744	GO:0006800 [5]: oxygen and reactive oxygen species metabolism	1	1	714	41	11873	-4.99	0.0	0.09	0.01	Ercc2
745	GO:0015849 [5]: organic acid transport	2	2	713	52	11862	-5.0	0.0	0.2	0.06	Slc7a5 Slc7a7
746	GO:0046942 [6]: carboxylic acid transport	2	2	713	52	11862	-5.0	0.0	0.2	0.06	Slc7a5 Slc7a7
747	GO:0050778 [6]: positive regulation of immune response	2	2	713	52	11862	-5.0	0.0	0.2	0.06	Fcgr1 Prkca
748	GO:0042098 [6]: T-cell proliferation	2	2	713	19	11895	-5.0	0.0	1.09	0.58	B7h3 Cxcr4
749	GO:0042133 [5]: neurotransmitter metabolism	2	2	713	19	11895	-5.0	0.0	1.09	0.58	Slc5a11 Slc5a9
750	GO:0051258 [7]: protein polymerization	2	2	713	19	11895	-5.0	0.0	1.09	0.58	Arpc4 Tubb5
751	GO:0009888 [5]: histogenesis	3	3	712	58	11856	-5.01	0.0	0.39	0.15	Col11a1 Ctgf Mmp13
752	GO:0018196 [9]: peptidyl-asparagine modification	1	1	714	4	11910	-5.01	0.0	1.38	0.76	Ddost
753	GO:0018211 [9]: peptidyl-tryptophan modification	1	1	714	4	11910	-5.01	0.0	1.38	0.76	Ddost
754	GO:0030238 [4]: male sex determination	1	1	714	4	11910	-5.01	0.0	1.38	0.76	Insr
755	GO:0030318 [5]: melanocyte differentiation	1	1	714	4	11910	-5.01	0.0	1.38	0.76	Hps1
756	GO:0042036 [8]: negative regulation of cytokine biosynthesis	1	1	714	4	11910	-5.01	0.0	1.38	0.76	B7h3
757	GO:0042278 [7]: purine nucleoside metabolism	1	1	714	4	11910	-5.01	0.0	1.38	0.76	Qtrt1
758	GO:0042306 [7]: regulation of protein-nucleus import	1	1	714	4	11910	-5.01	0.0	1.38	0.76	Tacc3
759	GO:0045667 [5]: regulation of osteoblast differentiation	1	1	714	4	11910	-5.01	0.0	1.38	0.76	B7h3
760	GO:0046128 [8]: purine ribonucleoside metabolism	1	1	714	4	11910	-5.01	0.0	1.38	0.76	Qtrt1
761	GO:0046839 [7]: phospholipid dephosphorylation	1	1	714	4	11910	-5.01	0.0	1.38	0.76	Mtmr9
762	GO:0050728 [7]: negative regulation of inflammatory response	1	1	714	4	11910	-5.01	0.0	1.38	0.76	B7h3
763	GO:0050918 [7]: positive chemotaxis	1	1	714	4	11910	-5.01	0.0	1.38	0.76	Prkca
764	GO:0050920 [7]: regulation of chemotaxis	1	1	714	4	11910	-5.01	0.0	1.38	0.76	Prkca
765	GO:0050921 [8]: positive regulation of chemotaxis	1	1	714	4	11910	-5.01	0.0	1.38	0.76	Prkca
766	GO:0050926 [8]: regulation of positive chemotaxis	1	1	714	4	11910	-5.01	0.0	1.38	0.76	Prkca
767	GO:0050927 [9]: positive regulation of positive chemotaxis	1	1	714	4	11910	-5.01	0.0	1.38	0.76	Prkca
768	GO:0050930 [10]: induction of positive chemotaxis	1	1	714	4	11910	-5.01	0.0	1.38	0.76	Prkca
769	GO:0050931 [4]: pigment cell differentiation	1	1	714	4	11910	-5.01	0.0	1.38	0.76	Hps1
770	GO:0000080 [7]: G1 phase of mitotic cell cycle	1	1	714	4	11910	-5.01	0.0	1.38	0.76	Mtbp
771	GO:0001569 [5]: patterning of blood vessels	1	1	714	4	11910	-5.01	0.0	1.38	0.76	Cyr61
772	GO:0001818 [7]: negative regulation of cytokine production	1	1	714	4	11910	-5.01	0.0	1.38	0.76	B7h3
773	GO:0001890 [5]: placenta development	1	1	714	4	11910	-5.01	0.0	1.38	0.76	Ccnf
774	GO:0006012 [8]: galactose metabolism	1	1	714	4	11910	-5.01	0.0	1.38	0.76	Galk1
775	GO:0006054 [7]: N-acetylneuraminate metabolism	1	1	714	4	11910	-5.01	0.0	1.38	0.76	Cmas
776	GO:0006929 [6]: substrate-bound cell migration	1	1	714	4	11910	-5.01	0.0	1.38	0.76	Tnfrsf12a
777	GO:0007131 [7]: meiotic recombination	1	1	714	4	11910	-5.01	0.0	1.38	0.76	Topbp1
778	GO:0007549 [4]: dosage compensation	1	1	714	4	11910	-5.01	0.0	1.38	0.76	Brca1
779	GO:0008543 [8]: fibroblast growth factor receptor signaling pathway	1	1	714	4	11910	-5.01	0.0	1.38	0.76	Ctgf
780	GO:0009119 [7]: ribonucleoside metabolism	1	1	714	4	11910	-5.01	0.0	1.38	0.76	Qtrt1
781	GO:0009143 [7]: nucleoside triphosphate catabolism	1	1	714	4	11910	-5.01	0.0	1.38	0.76	Nudt1
782	GO:0009185 [8]: ribonucleoside diphosphate metabolism	1	1	714	4	11910	-5.01	0.0	1.38	0.76	Papss1
783	GO:0009263 [7]: deoxyribonucleotide biosynthesis	1	1	714	4	11910	-5.01	0.0	1.38	0.76	Dtymk
784	GO:0008203 [7]: cholesterol metabolism	3	3	712	43	11871	-5.02	0.0	0.72	0.34	Ch25h Hmgcr Srebf2
785	GO:0045859 [4]: regulation of protein kinase activity	3	3	712	44	11870	-5.03	0.0	0.69	0.34	Efna1 Pkig Prkca
786	GO:0009310 [6]: amine catabolism	3	3	712	44	11870	-5.03	0.0	0.69	0.34	Ahcy Arg1 Dhps
787	GO:0051240 [5]: positive regulation of organismal physiological process	3	3	712	54	11860	-5.03	0.0	0.46	0.2	B7h3 Fcgr1 Prkca
788	GO:0016125 [6]: sterol metabolism	3	3	712	46	11868	-5.04	0.0	0.63	0.31	Ch25h Hmgcr Srebf2
789	GO:0006790 [5]: sulfur metabolism	3	3	712	46	11868	-5.04	0.0	0.63	0.31	Ahcy Hs2st1 Papss1
790	GO:0016064 [6]: humoral defense mechanism (sensu Vertebrata)	3	3	712	51	11863	-5.04	0.0	0.52	0.24	C1qa C1qb Prkcd
791	GO:0006644 [7]: phospholipid metabolism	3	3	712	52	11862	-5.04	0.0	0.5	0.23	Isyna1 Pigf Ptdss1
792	GO:0006869 [5]: lipid transport	3	3	712	49	11865	-5.05	0.0	0.56	0.27	Slc27a3 Stard3 Stard4
793	GO:0006650 [8]: glycerophospholipid metabolism	2	2	713	20	11894	-5.05	0.0	1.03	0.52	Pigf Ptdss1
794	GO:0006807 [4]: nitrogen compound metabolism	2	2	713	20	11894	-5.05	0.0	1.03	0.52	Arg1 Ass1
795	GO:0009952 [4]: anterior/posterior pattern formation	1	1	714	39	11875	-5.05	0.0	0.1	0.02	Rnf2
796	GO:0006836 [5]: neurotransmitter transport	1	1	714	39	11875	-5.05	0.0	0.1	0.02	Slc6a15
797	GO:0046483 [5]: heterocycle metabolism	2	2	713	48	11866	-5.08	0.0	0.24	0.08	Fpgs Ppox
798	GO:0008360 [5]: regulation of cell shape	2	2	713	21	11893	-5.08	0.0	0.98	0.5	Cdc42se1 Ddx41
799	GO:0001816 [5]: cytokine production	1	1	714	38	11876	-5.08	0.0	0.11	0.02	B7h3
800	GO:0006919 [6]: caspase activation	2	2	713	22	11892	-5.1	0.0	0.92	0.46	Bak1 Pycard
801	GO:0007266 [7]: Rho protein signal transduction	2	2	713	22	11892	-5.1	0.0	0.92	0.46	Baiap2 Cdc42ep5
802	GO:0042110 [7]: T-cell activation	2	2	713	46	11868	-5.11	0.0	0.27	0.09	B7h3 Cxcr4
803	GO:0046903 [3]: secretion	2	2	713	46	11868	-5.11	0.0	0.27	0.09	Kcnn4 Sec61a1
804	GO:0008284 [6]: positive regulation of cell proliferation	2	2	713	46	11868	-5.11	0.0	0.27	0.09	Crip2 Ube2c
805	GO:0030198 [4]: extracellular matrix organization and biogenesis	1	1	714	37	11877	-5.12	0.0	0.12	0.02	Col11a1
806	GO:0043062 [3]: extracellular structure organization and biogenesis	1	1	714	37	11877	-5.12	0.0	0.12	0.02	Col11a1
807	GO:0007187 [7]: G-protein signaling, coupled to cyclic nucleotide second messenger	1	1	714	37	11877	-5.12	0.0	0.12	0.02	Adcy3
808	GO:0043280 [5]: positive regulation of caspase activity	2	2	713	23	11891	-5.13	0.0	0.87	0.45	Bak1 Pycard
809	GO:0043281 [4]: regulation of caspase activity	2	2	713	23	11891	-5.13	0.0	0.87	0.45	Bak1 Pycard
810	GO:0002009 [4]: morphogenesis of an epithelium	2	2	713	45	11869	-5.13	0.0	0.28	0.1	Ltap Ptk7
811	GO:0009948 [5]: anterior/posterior axis specification	1	1	714	5	11909	-5.13	0.0	1.22	0.67	Rnf2
812	GO:0016486 [6]: peptide hormone processing	1	1	714	5	11909	-5.13	0.0	1.22	0.67	Cpe
813	GO:0016571 [10]: histone methylation	1	1	714	5	11909	-5.13	0.0	1.22	0.67	Ezh2
814	GO:0030044 [7]: actin filament stabilization	1	1	714	5	11909	-5.13	0.0	1.22	0.67	Dbnl
815	GO:0030199 [5]: collagen fibril organization	1	1	714	5	11909	-5.13	0.0	1.22	0.67	Col11a1
816	GO:0030516 [6]: regulation of axon extension	1	1	714	5	11909	-5.13	0.0	1.22	0.67	Tnfrsf12a
817	GO:0045076 [8]: regulation of interleukin-2 biosynthesis	1	1	714	5	11909	-5.13	0.0	1.22	0.67	B7h3
818	GO:0046323 [9]: glucose import	1	1	714	5	11909	-5.13	0.0	1.22	0.67	Prkca
819	GO:0046324 [6]: regulation of glucose import	1	1	714	5	11909	-5.13	0.0	1.22	0.67	Prkca
820	GO:0046328 [5]: regulation of JNK cascade	1	1	714	5	11909	-5.13	0.0	1.22	0.67	Cdc42se1
821	GO:0051016 [8]: barbed-end actin filament capping	1	1	714	5	11909	-5.13	0.0	1.22	0.67	Dbnl
822	GO:0006020 [8]: myo-inositol metabolism	1	1	714	5	11909	-5.13	0.0	1.22	0.67	Isyna1
823	GO:0006268 [8]: DNA unwinding	1	1	714	5	11909	-5.13	0.0	1.22	0.67	Mcm2
824	GO:0006378 [8]: mRNA polyadenylylation	1	1	714	5	11909	-5.13	0.0	1.22	0.67	Cstf2
825	GO:0006505 [10]: GPI anchor metabolism	1	1	714	5	11909	-5.13	0.0	1.22	0.67	Pigf
826	GO:0006564 [9]: L-serine biosynthesis	1	1	714	5	11909	-5.13	0.0	1.22	0.67	Psat1
827	GO:0006596 [8]: polyamine biosynthesis	1	1	714	5	11909	-5.13	0.0	1.22	0.67	Amd1
828	GO:0001505 [7]: regulation of neurotransmitter levels	2	2	713	44	11870	-5.15	0.0	0.3	0.11	Slc5a11 Slc5a9
829	GO:0006956 [6]: complement activation	2	2	713	42	11872	-5.17	0.0	0.33	0.12	C1qa C1qb
830	GO:0030100 [6]: regulation of endocytosis	2	2	713	25	11889	-5.17	0.0	0.78	0.38	Fcgr1 Rab4a
831	GO:0007249 [7]: I-kappaB kinase/NF-kappaB cascade	2	2	713	25	11889	-5.17	0.0	0.78	0.38	Snip1 Tnip2
832	GO:0042107 [5]: cytokine metabolism	1	1	714	35	11879	-5.17	0.0	0.13	0.03	B7h3
833	GO:0007548 [3]: sex differentiation	1	1	714	35	11879	-5.17	0.0	0.13	0.03	Amhr2
834	GO:0016582 [9]: non-covalent chromatin modification	2	2	713	26	11888	-5.18	0.0	0.74	0.36	Actl6a Hells
835	GO:0006338 [10]: chromatin remodeling	2	2	713	26	11888	-5.18	0.0	0.74	0.36	Actl6a Hells
836	GO:0007519 [6]: myogenesis	2	2	713	26	11888	-5.18	0.0	0.74	0.36	Boc Cenpf
837	GO:0019935 [7]: cyclic-nucleotide-mediated signaling	2	2	713	41	11873	-5.19	0.0	0.34	0.13	Adcy3 Slc9a3r1
838	GO:0042445 [5]: hormone metabolism	2	2	713	41	11873	-5.19	0.0	0.34	0.13	Cpe Stard3
839	GO:0015837 [5]: amine transport	2	2	713	40	11874	-5.19	0.0	0.36	0.14	Slc7a5 Slc7a7
840	GO:0018108 [9]: peptidyl-tyrosine phosphorylation	2	2	713	39	11875	-5.2	0.0	0.38	0.15	Clk3 Prkca
841	GO:0018212 [9]: peptidyl-tyrosine modification	2	2	713	39	11875	-5.2	0.0	0.38	0.15	Clk3 Prkca
842	GO:0006958 [7]: complement activation, classical pathway	2	2	713	27	11887	-5.2	0.0	0.7	0.34	C1qa C1qb
843	GO:0030334 [6]: regulation of cell migration	1	1	714	34	11880	-5.21	0.0	0.14	0.03	Cxcr4
844	GO:0042089 [6]: cytokine biosynthesis	1	1	714	34	11880	-5.21	0.0	0.14	0.03	B7h3
845	GO:0051270 [5]: regulation of cell motility	1	1	714	34	11880	-5.21	0.0	0.14	0.03	Cxcr4
846	GO:0006865 [6]: amino acid transport	2	2	713	38	11876	-5.21	0.0	0.4	0.16	Slc7a5 Slc7a7
847	GO:0019933 [8]: cAMP-mediated signaling	2	2	713	37	11877	-5.22	0.0	0.42	0.18	Adcy3 Slc9a3r1
848	GO:0009063 [7]: amino acid catabolism	2	2	713	37	11877	-5.22	0.0	0.42	0.18	Ahcy Arg1
849	GO:0009968 [5]: negative regulation of signal transduction	2	2	713	29	11885	-5.22	0.0	0.63	0.31	Cdc42se1 Prkca
850	GO:0007254 [8]: JNK cascade	2	2	713	29	11885	-5.22	0.0	0.63	0.31	Cdc42ep5 Cdc42se1
851	GO:0000041 [8]: transition metal ion transport	2	2	713	35	11879	-5.23	0.0	0.47	0.21	Sfxn2 Sfxn3
852	GO:0005976 [5]: polysaccharide metabolism	2	2	713	33	11881	-5.23	0.0	0.52	0.24	Cmas Hs2st1
853	GO:0008015 [4]: circulation	2	2	713	33	11881	-5.23	0.0	0.52	0.24	Gnai3 Hbegf
854	GO:0048066 [3]: pigmentation	1	1	714	33	11881	-5.23	0.0	0.15	0.04	Ppox
855	GO:0007188 [8]: G-protein signaling, coupled to cAMP nucleotide second messenger	1	1	714	33	11881	-5.23	0.0	0.15	0.04	Adcy3
856	GO:0016601 [7]: Rac protein signal transduction	1	1	714	6	11908	-5.24	0.0	1.09	0.58	Dbnl
857	GO:0042130 [8]: negative regulation of T-cell proliferation	1	1	714	6	11908	-5.24	0.0	1.09	0.58	B7h3
858	GO:0042692 [4]: muscle cell differentiation	1	1	714	6	11908	-5.24	0.0	1.09	0.58	Ezh2
859	GO:0006195 [7]: purine nucleotide catabolism	1	1	714	6	11908	-5.24	0.0	1.09	0.58	Nudt1
860	GO:0006760 [6]: folic acid and derivative metabolism	1	1	714	6	11908	-5.24	0.0	1.09	0.58	Fpgs
861	GO:0006891 [6]: intra-Golgi transport	1	1	714	6	11908	-5.24	0.0	1.09	0.58	Gga1
862	GO:0009065 [8]: glutamine family amino acid catabolism	1	1	714	6	11908	-5.24	0.0	1.09	0.58	Arg1
863	GO:0009127 [8]: purine nucleoside monophosphate biosynthesis	1	1	714	6	11908	-5.24	0.0	1.09	0.58	Ada
864	GO:0009168 [9]: purine ribonucleoside monophosphate biosynthesis	1	1	714	6	11908	-5.24	0.0	1.09	0.58	Ada
865	GO:0044264 [6]: cellular polysaccharide metabolism	1	1	714	32	11882	-5.27	0.0	0.16	0.04	Cmas
866	GO:0009266 [6]: response to temperature	1	1	714	32	11882	-5.27	0.0	0.16	0.04	Krtap5-1
867	GO:0045860 [5]: positive regulation of protein kinase activity	1	1	714	31	11883	-5.29	0.0	0.17	0.05	Efna1
868	GO:0001817 [6]: regulation of cytokine production	1	1	714	31	11883	-5.29	0.0	0.17	0.05	B7h3
869	GO:0030041 [7]: actin filament polymerization	1	1	714	7	11907	-5.31	0.0	0.99	0.51	Arpc4
870	GO:0030148 [8]: sphingolipid biosynthesis	1	1	714	7	11907	-5.31	0.0	0.99	0.51	B4galt6
871	GO:0042094 [7]: interleukin-2 biosynthesis	1	1	714	7	11907	-5.31	0.0	0.99	0.51	B7h3
872	GO:0042829 [6]: defense response to pathogen	1	1	714	7	11907	-5.31	0.0	0.99	0.51	Fcgr1
873	GO:0042830 [7]: defense response to pathogenic bacteria	1	1	714	7	11907	-5.31	0.0	0.99	0.51	Fcgr1
874	GO:0044273 [6]: sulfur compound catabolism	1	1	714	7	11907	-5.31	0.0	0.99	0.51	Ahcy
875	GO:0050708 [5]: regulation of protein secretion	1	1	714	7	11907	-5.31	0.0	0.99	0.51	Kcnn4
876	GO:0000098 [7]: sulfur amino acid catabolism	1	1	714	7	11907	-5.31	0.0	0.99	0.51	Ahcy
877	GO:0001794 [6]: type IIa hypersensitivity	1	1	714	7	11907	-5.31	0.0	0.99	0.51	Fcgr1
878	GO:0001796 [7]: regulation of type IIa hypersensitivity	1	1	714	7	11907	-5.31	0.0	0.99	0.51	Fcgr1
879	GO:0001798 [8]: positive regulation of type IIa hypersensitivity	1	1	714	7	11907	-5.31	0.0	0.99	0.51	Fcgr1
880	GO:0006360 [8]: transcription from Pol I promoter	1	1	714	7	11907	-5.31	0.0	0.99	0.51	Taf1b
881	GO:0006563 [8]: L-serine metabolism	1	1	714	7	11907	-5.31	0.0	0.99	0.51	Psat1
882	GO:0006857 [6]: oligopeptide transport	1	1	714	7	11907	-5.31	0.0	0.99	0.51	Slc15a3
883	GO:0007128 [10]: meiotic prophase I	1	1	714	7	11907	-5.31	0.0	0.99	0.51	Topbp1
884	GO:0007173 [8]: epidermal growth factor receptor signaling pathway	1	1	714	7	11907	-5.31	0.0	0.99	0.51	Hbegf
885	GO:0009126 [8]: purine nucleoside monophosphate metabolism	1	1	714	7	11907	-5.31	0.0	0.99	0.51	Ada
886	GO:0009167 [9]: purine ribonucleoside monophosphate metabolism	1	1	714	7	11907	-5.31	0.0	0.99	0.51	Ada
887	GO:0009411 [7]: response to UV	1	1	714	7	11907	-5.31	0.0	0.99	0.51	Hus1
888	GO:0050863 [7]: regulation of T-cell activation	1	1	714	30	11884	-5.32	0.0	0.18	0.05	B7h3
889	GO:0042035 [7]: regulation of cytokine biosynthesis	1	1	714	29	11885	-5.34	0.0	0.19	0.06	B7h3
890	GO:0042157 [7]: lipoprotein metabolism	1	1	714	29	11885	-5.34	0.0	0.19	0.06	Pigf
891	GO:0045597 [5]: positive regulation of cell differentiation	1	1	714	29	11885	-5.34	0.0	0.19	0.06	B7h3
892	GO:0009798 [4]: axis specification	1	1	714	8	11906	-5.37	0.0	0.9	0.46	Rnf2
893	GO:0015833 [5]: peptide transport	1	1	714	8	11906	-5.37	0.0	0.9	0.46	Slc15a3
894	GO:0016569 [9]: covalent chromatin modification	1	1	714	8	11906	-5.37	0.0	0.9	0.46	Ezh2
895	GO:0016570 [10]: histone modification	1	1	714	8	11906	-5.37	0.0	0.9	0.46	Ezh2
896	GO:0030166 [7]: proteoglycan biosynthesis	1	1	714	8	11906	-5.37	0.0	0.9	0.46	Hs2st1
897	GO:0045814 [4]: negative regulation of gene expression, epigenetic	1	1	714	8	11906	-5.37	0.0	0.9	0.46	Hells
898	GO:0050868 [8]: negative regulation of T-cell activation	1	1	714	8	11906	-5.37	0.0	0.9	0.46	B7h3
899	GO:0000188 [8]: inactivation of MAPK	1	1	714	8	11906	-5.37	0.0	0.9	0.46	Prkca
900	GO:0001649 [4]: osteoblast differentiation	1	1	714	8	11906	-5.37	0.0	0.9	0.46	B7h3
901	GO:0001666 [5]: response to hypoxia	1	1	714	8	11906	-5.37	0.0	0.9	0.46	Casp1
902	GO:0006342 [5]: chromatin silencing	1	1	714	8	11906	-5.37	0.0	0.9	0.46	Hells
903	GO:0006611 [8]: protein-nucleus export	1	1	714	8	11906	-5.37	0.0	0.9	0.46	Nxt1
904	GO:0006779 [7]: porphyrin biosynthesis	1	1	714	8	11906	-5.37	0.0	0.9	0.46	Ppox
905	GO:0006783 [6]: heme biosynthesis	1	1	714	8	11906	-5.37	0.0	0.9	0.46	Ppox
906	GO:0007346 [7]: regulation of mitotic cell cycle	1	1	714	8	11906	-5.37	0.0	0.9	0.46	Ris2
907	GO:0007613 [4]: memory	1	1	714	8	11906	-5.37	0.0	0.9	0.46	Chst10
908	GO:0016066 [5]: cellular defense response (sensu Vertebrata)	1	1	714	28	11886	-5.37	0.0	0.2	0.06	B7h3
909	GO:0019220 [6]: regulation of phosphate metabolism	1	1	714	28	11886	-5.37	0.0	0.2	0.06	Prkca
910	GO:0042325 [7]: regulation of phosphorylation	1	1	714	28	11886	-5.37	0.0	0.2	0.06	Prkca
911	GO:0051174 [5]: regulation of phosphorus metabolism	1	1	714	28	11886	-5.37	0.0	0.2	0.06	Prkca
912	GO:0001655 [5]: urogenital system development	1	1	714	28	11886	-5.37	0.0	0.2	0.06	Hells
913	GO:0030182 [4]: neuron differentiation	1	1	714	27	11887	-5.39	0.0	0.22	0.07	Efna1
914	GO:0046916 [8]: transition metal ion homeostasis	1	1	714	27	11887	-5.39	0.0	0.22	0.07	Mt2
915	GO:0007611 [3]: learning and/or memory	1	1	714	27	11887	-5.39	0.0	0.22	0.07	Chst10
916	GO:0009187 [7]: cyclic nucleotide metabolism	1	1	714	27	11887	-5.39	0.0	0.22	0.07	Adcy3
917	GO:0009408 [5]: response to heat	1	1	714	27	11887	-5.39	0.0	0.22	0.07	Krtap5-1
918	GO:0030316 [6]: osteoclast differentiation	1	1	714	9	11905	-5.42	0.0	0.82	0.4	F730004D16Rik
919	GO:0043026 [7]: regulation of caspase activation	1	1	714	9	11905	-5.42	0.0	0.82	0.4	Pycard
920	GO:0050672 [7]: negative regulation of lymphocyte proliferation	1	1	714	9	11905	-5.42	0.0	0.82	0.4	B7h3
921	GO:0000086 [7]: G2/M transition of mitotic cell cycle	1	1	714	9	11905	-5.42	0.0	0.82	0.4	Chek1
922	GO:0006939 [4]: smooth muscle contraction	1	1	714	9	11905	-5.42	0.0	0.82	0.4	Cald1
923	GO:0008064 [6]: regulation of actin polymerization and/or depolymerization	1	1	714	9	11905	-5.42	0.0	0.82	0.4	Dbnl
924	GO:0009070 [8]: serine family amino acid biosynthesis	1	1	714	9	11905	-5.42	0.0	0.82	0.4	Psat1
925	GO:0009583 [7]: detection of light	1	1	714	26	11888	-5.42	0.0	0.23	0.08	Pde6b
926	GO:0030323 [4]: respiratory tube development	1	1	714	26	11888	-5.42	0.0	0.23	0.08	Traf4
927	GO:0048193 [6]: Golgi vesicle transport	1	1	714	26	11888	-5.42	0.0	0.23	0.08	Gga1
928	GO:0006979 [5]: response to oxidative stress	1	1	714	26	11888	-5.42	0.0	0.23	0.08	Ercc2
929	GO:0009416 [7]: response to light	1	1	714	26	11888	-5.42	0.0	0.23	0.08	Pde6b
930	GO:0001932 [8]: regulation of protein amino acid phosphorylation	1	1	714	25	11889	-5.44	0.0	0.25	0.08	Prkca
931	GO:0006665 [7]: sphingolipid metabolism	1	1	714	25	11889	-5.44	0.0	0.25	0.08	B4galt6
932	GO:0006805 [5]: xenobiotic metabolism	1	1	714	25	11889	-5.44	0.0	0.25	0.08	Sdfr2
933	GO:0009410 [7]: response to xenobiotic stimulus	1	1	714	25	11889	-5.44	0.0	0.25	0.08	Sdfr2
934	GO:0010003 [8]: gastrulation (sensu Mammalia)	1	1	714	10	11904	-5.46	0.0	0.75	0.36	Rnf2
935	GO:0030832 [9]: regulation of actin filament length	1	1	714	10	11904	-5.46	0.0	0.75	0.36	Dbnl
936	GO:0042402 [7]: biogenic amine catabolism	1	1	714	10	11904	-5.46	0.0	0.75	0.36	Dhps
937	GO:0048276 [7]: gastrulation (sensu Vertebrata)	1	1	714	10	11904	-5.46	0.0	0.75	0.36	Rnf2
938	GO:0051046 [4]: regulation of secretion	1	1	714	10	11904	-5.46	0.0	0.75	0.36	Kcnn4
939	GO:0051128 [5]: regulation of cell organization and biogenesis	1	1	714	10	11904	-5.46	0.0	0.75	0.36	Dbnl
940	GO:0001702 [6]: gastrulation (sensu Deuterostomia)	1	1	714	10	11904	-5.46	0.0	0.75	0.36	Rnf2
941	GO:0001906 [5]: cell killing	1	1	714	10	11904	-5.46	0.0	0.75	0.36	Fcgr1
942	GO:0001909 [6]: immune cell mediated cytotoxicity	1	1	714	10	11904	-5.46	0.0	0.75	0.36	Fcgr1
943	GO:0006367 [9]: transcription initiation from Pol II promoter	1	1	714	10	11904	-5.46	0.0	0.75	0.36	Gtf2e2
944	GO:0006910 [8]: phagocytosis, recognition	1	1	714	10	11904	-5.46	0.0	0.75	0.36	Fcgr1
945	GO:0009225 [6]: nucleotide-sugar metabolism	1	1	714	10	11904	-5.46	0.0	0.75	0.36	Cmas
946	GO:0019748 [4]: secondary metabolism	1	1	714	24	11890	-5.46	0.0	0.26	0.09	Ppox
947	GO:0051050 [6]: positive regulation of transport	1	1	714	24	11890	-5.46	0.0	0.26	0.09	Fcgr1
948	GO:0000082 [7]: G1/S transition of mitotic cell cycle	1	1	714	24	11890	-5.46	0.0	0.26	0.09	Skp2
949	GO:0006909 [7]: phagocytosis	1	1	714	24	11890	-5.46	0.0	0.26	0.09	Fcgr1
950	GO:0019439 [6]: aromatic compound catabolism	1	1	714	23	11891	-5.47	0.0	0.28	0.1	Sdfr2
951	GO:0006690 [7]: icosanoid metabolism	1	1	714	23	11891	-5.47	0.0	0.28	0.1	Lta4h
952	GO:0007050 [7]: cell cycle arrest	1	1	714	23	11891	-5.47	0.0	0.28	0.1	Msh2
953	GO:0009618 [7]: response to pathogenic bacteria	1	1	714	11	11903	-5.48	0.0	0.69	0.34	Fcgr1
954	GO:0018955 [7]: phenanthrene metabolism	1	1	714	11	11903	-5.48	0.0	0.69	0.34	Sdfr2
955	GO:0018958 [6]: phenol metabolism	1	1	714	11	11903	-5.48	0.0	0.69	0.34	Sdfr2
956	GO:0035264 [4]: body growth	1	1	714	11	11903	-5.48	0.0	0.69	0.34	Lgmn
957	GO:0040014 [5]: regulation of body size	1	1	714	11	11903	-5.48	0.0	0.69	0.34	Lgmn
958	GO:0042044 [5]: fluid transport	1	1	714	11	11903	-5.48	0.0	0.69	0.34	Aqp5
959	GO:0042219 [6]: amino acid derivative catabolism	1	1	714	11	11903	-5.48	0.0	0.69	0.34	Dhps
960	GO:0045761 [4]: regulation of adenylate cyclase activity	1	1	714	11	11903	-5.48	0.0	0.69	0.34	Adcy3
961	GO:0045762 [5]: positive regulation of adenylate cyclase activity	1	1	714	11	11903	-5.48	0.0	0.69	0.34	Adcy3
962	GO:0045765 [7]: regulation of angiogenesis	1	1	714	11	11903	-5.48	0.0	0.69	0.34	Serpine1
963	GO:0000059 [8]: protein-nucleus import, docking	1	1	714	11	11903	-5.48	0.0	0.69	0.34	Ranbp17
964	GO:0006376 [9]: mRNA splice site selection	1	1	714	11	11903	-5.48	0.0	0.69	0.34	Sfrs3
965	GO:0006584 [7]: catecholamine metabolism	1	1	714	11	11903	-5.48	0.0	0.69	0.34	Sdfr2
966	GO:0006833 [6]: water transport	1	1	714	11	11903	-5.48	0.0	0.69	0.34	Aqp5
967	GO:0007190 [6]: adenylate cyclase activation	1	1	714	11	11903	-5.48	0.0	0.69	0.34	Adcy3
968	GO:0008272 [8]: sulfate transport	1	1	714	11	11903	-5.48	0.0	0.69	0.34	Slc26a2
969	GO:0016126 [7]: sterol biosynthesis	1	1	714	22	11892	-5.49	0.0	0.3	0.11	Hmgcr
970	GO:0042158 [7]: lipoprotein biosynthesis	1	1	714	22	11892	-5.49	0.0	0.3	0.11	Pigf
971	GO:0050730 [6]: regulation of peptidyl-tyrosine phosphorylation	1	1	714	22	11892	-5.49	0.0	0.3	0.11	Prkca
972	GO:0001764 [6]: neuronal migration	1	1	714	22	11892	-5.49	0.0	0.3	0.11	Cxcr4
973	GO:0007189 [9]: G-protein signaling, adenylate cyclase activating pathway	1	1	714	22	11892	-5.49	0.0	0.3	0.11	Adcy3
974	GO:0007369 [5]: gastrulation	1	1	714	22	11892	-5.49	0.0	0.3	0.11	Rnf2
975	GO:0009190 [7]: cyclic nucleotide biosynthesis	1	1	714	22	11892	-5.49	0.0	0.3	0.11	Adcy3
976	GO:0016458 [6]: gene silencing	1	1	714	12	11902	-5.5	0.0	0.63	0.31	Hells
977	GO:0019722 [7]: calcium-mediated signaling	1	1	714	12	11902	-5.5	0.0	0.63	0.31	Dscr1l2
978	GO:0030203 [7]: glycosaminoglycan metabolism	1	1	714	12	11902	-5.5	0.0	0.63	0.31	Hs2st1
979	GO:0042178 [6]: xenobiotic catabolism	1	1	714	12	11902	-5.5	0.0	0.63	0.31	Sdfr2
980	GO:0042537 [6]: benzene and derivative metabolism	1	1	714	12	11902	-5.5	0.0	0.63	0.31	Sdfr2
981	GO:0046785 [8]: microtubule polymerization	1	1	714	12	11902	-5.5	0.0	0.63	0.31	Tubb5
982	GO:0050866 [6]: negative regulation of cell activation	1	1	714	12	11902	-5.5	0.0	0.63	0.31	B7h3
983	GO:0051250 [7]: negative regulation of lymphocyte activation	1	1	714	12	11902	-5.5	0.0	0.63	0.31	B7h3
984	GO:0006022 [6]: aminoglycan metabolism	1	1	714	12	11902	-5.5	0.0	0.63	0.31	Hs2st1
985	GO:0006171 [8]: cAMP biosynthesis	1	1	714	12	11902	-5.5	0.0	0.63	0.31	Adcy3
986	GO:0006471 [8]: protein amino acid ADP-ribosylation	1	1	714	12	11902	-5.5	0.0	0.63	0.31	Parp2
987	GO:0006911 [8]: phagocytosis, engulfment	1	1	714	12	11902	-5.5	0.0	0.63	0.31	Fcgr1
988	GO:0019884 [6]: antigen presentation, exogenous antigen	1	1	714	21	11893	-5.51	0.0	0.32	0.12	Fcgr1
989	GO:0045596 [5]: negative regulation of cell differentiation	1	1	714	21	11893	-5.51	0.0	0.32	0.12	Ezh2
990	GO:0000187 [6]: activation of MAPK	1	1	714	21	11893	-5.51	0.0	0.32	0.12	Efna1
991	GO:0006497 [8]: protein lipidation	1	1	714	21	11893	-5.51	0.0	0.32	0.12	Pigf
992	GO:0007515 [5]: lymph gland development	1	1	714	21	11893	-5.51	0.0	0.32	0.12	Id2
993	GO:0042446 [6]: hormone biosynthesis	1	1	714	20	11894	-5.52	0.0	0.35	0.13	Stard3
994	GO:0050670 [6]: regulation of lymphocyte proliferation	1	1	714	20	11894	-5.52	0.0	0.35	0.13	B7h3
995	GO:0006352 [8]: transcription initiation	1	1	714	20	11894	-5.52	0.0	0.35	0.13	Gtf2e2
996	GO:0006695 [8]: cholesterol biosynthesis	1	1	714	20	11894	-5.52	0.0	0.35	0.13	Hmgcr
997	GO:0019370 [9]: leukotriene biosynthesis	1	1	714	13	11901	-5.52	0.0	0.58	0.28	Lta4h
998	GO:0030574 [9]: collagen catabolism	1	1	714	13	11901	-5.52	0.0	0.58	0.28	Mmp13
999	GO:0042168 [5]: heme metabolism	1	1	714	13	11901	-5.52	0.0	0.58	0.28	Ppox
1000	GO:0046058 [8]: cAMP metabolism	1	1	714	13	11901	-5.52	0.0	0.58	0.28	Adcy3
1001	GO:0048278 [6]: vesicle docking	1	1	714	13	11901	-5.52	0.0	0.58	0.28	Vps45
1002	GO:0006040 [6]: amino sugar metabolism	1	1	714	13	11901	-5.52	0.0	0.58	0.28	Cmas
1003	GO:0006778 [6]: porphyrin metabolism	1	1	714	13	11901	-5.52	0.0	0.58	0.28	Ppox
1004	GO:0006904 [7]: vesicle docking during exocytosis	1	1	714	13	11901	-5.52	0.0	0.58	0.28	Vps45
1005	GO:0007005 [6]: mitochondrion organization and biogenesis	1	1	714	13	11901	-5.52	0.0	0.58	0.28	Nrf1
1006	GO:0007281 [6]: germ cell development	1	1	714	13	11901	-5.52	0.0	0.58	0.28	Cxcr4
1007	GO:0007585 [4]: respiratory gaseous exchange	1	1	714	13	11901	-5.52	0.0	0.58	0.28	Traf4
1008	GO:0019221 [6]: cytokine and chemokine mediated signaling pathway	1	1	714	19	11895	-5.52	0.0	0.37	0.15	Rqcd1
1009	GO:0042087 [6]: cell-mediated immune response	1	1	714	19	11895	-5.52	0.0	0.37	0.15	B7h3
1010	GO:0042440 [4]: pigment metabolism	1	1	714	19	11895	-5.52	0.0	0.37	0.15	Ppox
1011	GO:0044272 [6]: sulfur compound biosynthesis	1	1	714	19	11895	-5.52	0.0	0.37	0.15	Hs2st1
1012	GO:0046456 [8]: icosanoid biosynthesis	1	1	714	19	11895	-5.52	0.0	0.37	0.15	Lta4h
1013	GO:0009880 [4]: embryonic pattern specification	1	1	714	18	11896	-5.53	0.0	0.4	0.16	Cyr61
1014	GO:0030224 [5]: monocyte differentiation	1	1	714	18	11896	-5.53	0.0	0.4	0.16	F730004D16Rik
1015	GO:0019886 [6]: antigen processing, exogenous antigen via MHC class II	1	1	714	14	11900	-5.53	0.0	0.54	0.26	Ifi30
1016	GO:0030384 [9]: phosphoinositide metabolism	1	1	714	14	11900	-5.53	0.0	0.54	0.26	Pigf
1017	GO:0042100 [6]: B-cell proliferation	1	1	714	14	11900	-5.53	0.0	0.54	0.26	Prkcd
1018	GO:0042129 [7]: regulation of T-cell proliferation	1	1	714	14	11900	-5.53	0.0	0.54	0.26	B7h3
1019	GO:0046148 [5]: pigment biosynthesis	1	1	714	14	11900	-5.53	0.0	0.54	0.26	Ppox
1020	GO:0000096 [6]: sulfur amino acid metabolism	1	1	714	14	11900	-5.53	0.0	0.54	0.26	Ahcy
1021	GO:0006691 [8]: leukotriene metabolism	1	1	714	14	11900	-5.53	0.0	0.54	0.26	Lta4h
1022	GO:0006700 [7]: C21-steroid hormone biosynthesis	1	1	714	14	11900	-5.53	0.0	0.54	0.26	Stard3
1023	GO:0042401 [7]: biogenic amine biosynthesis	1	1	714	15	11899	-5.54	0.0	0.5	0.23	Amd1
1024	GO:0042828 [6]: response to pathogen	1	1	714	15	11899	-5.54	0.0	0.5	0.23	Fcgr1
1025	GO:0046777 [9]: autophosphorylation	1	1	714	15	11899	-5.54	0.0	0.5	0.23	Clk3
1026	GO:0050764 [7]: regulation of phagocytosis	1	1	714	15	11899	-5.54	0.0	0.5	0.23	Fcgr1
1027	GO:0050766 [8]: positive regulation of phagocytosis	1	1	714	15	11899	-5.54	0.0	0.5	0.23	Fcgr1
1028	GO:0009069 [7]: serine family amino acid metabolism	1	1	714	15	11899	-5.54	0.0	0.5	0.23	Psat1
1029	GO:0009791 [3]: post-embryonic development	1	1	714	17	11897	-5.54	0.0	0.43	0.18	Ercc2
1030	GO:0030855 [4]: epithelial cell differentiation	1	1	714	17	11897	-5.54	0.0	0.43	0.18	Ptk7
1031	GO:0042088 [7]: T-helper 1 type immune response	1	1	714	17	11897	-5.54	0.0	0.43	0.18	B7h3
1032	GO:0045807 [7]: positive regulation of endocytosis	1	1	714	17	11897	-5.54	0.0	0.43	0.18	Fcgr1
1033	GO:0007612 [4]: learning	1	1	714	17	11897	-5.54	0.0	0.43	0.18	Chst10
1034	GO:0050777 [6]: negative regulation of immune response	1	1	714	16	11898	-5.54	0.0	0.46	0.21	B7h3
1035	GO:0001763 [5]: branching morphogenesis	1	1	714	16	11898	-5.54	0.0	0.46	0.21	Cyr61
1036	GO:0008207 [6]: C21-steroid hormone metabolism	1	1	714	16	11898	-5.54	0.0	0.46	0.21	Stard3
