# Supplementary material for: A genomic analysis of mouse models of breast cancer reveals molecular features of mouse models and relationships to human breast cancer
Source: Breast Cancer Res. 2014 Jun 5;16(3):R59. doi: 10.1186/bcr3672 (PMC4078930; doi:10.1186/bcr3672)
Supplement: Additional file 3 — Fold change values organized by mouse tumor model type comparing the mouse model to normal mammary gland. [file bcr3672-S3.zip › Additional_File_3/Myc_vs_NMLmammary/AdditionalFile71_Myc_vs_NMLmammary/UpregulatedGenesgather_kegg_121024.txt]

#	Annotation	Total Genes With Ann	Your Genes (With Ann)	Your Genes (No Ann)	Genome (With Ann)	Genome (No Ann)	ln(Bayes factor)	neg ln(p value)	FE: neg ln(p value)	FE: neg ln(FDR)	Genes
1	path:mmu00240: Pyrimidine metabolism	20	20	123	46	2330	17.88	11.06	22.67	18.28	Dck Dtymk Dut Nme1 Nme4 Nme6 Pola1 Pold1 Pole2 Polr2e Polr2h Polr2j Prim1 Prim2 Rpo1-4 Rrm1 Rrm2 Tk1 Txnrd1 Umpk
2	path:mmu00230: Purine metabolism	22	22	121	86	2290	11.92	11.06	16.62	12.92	Ada Adcy3 Ak4 Dck Enpp1 Nme1 Nme4 Nme6 Papss1 Pde6b Pola1 Pold1 Pole2 Polr2e Polr2h Polr2j Prim1 Prim2 Prps2 Rpo1-4 Rrm1 Rrm2
3	path:mmu04080: Neuroactive ligand-receptor interaction	3	3	140	275	2101	5.33	9.36	0.0	0.0	Gabrp Grin1 Grin2d
4	path:mmu00220: Urea cycle and metabolism of amino groups	7	7	136	13	2363	4.78	9.12	9.59	6.3	Acy1 Arg1 Ass1 Gatm Pycr2 Pycs Sms
5	path:mmu00330: Arginine and proline metabolism	7	7	136	30	2346	0.84	4.92	5.52	2.51	Amd1 Arg1 Ass1 Gatm Pycr2 Rars Sms
6	path:mmu00190: Oxidative phosphorylation	1	1	142	114	2262	-0.01	0.0	0.0	0.0	Tcirg1
7	path:mmu00510: N-Glycan biosynthesis	5	5	138	22	2354	-0.55	0.0	4.13	1.51	Alg5 B4galt6 Ddost Man1b Rpn1
8	path:mmu00450: Selenoamino acid metabolism	4	4	139	14	2362	-0.62	0.0	4.11	1.51	Ahcy Hrmt1l2 Hrmt1l3 Papss1
9	path:mmu04620: Toll-like receptor signaling pathway	1	1	142	93	2283	-1.08	0.0	0.0	0.0	Pik3cg
10	path:mmu04530: Tight junction	12	12	131	111	2265	-1.15	0.0	3.14	0.83	Actg1 Cdk4 Cldn1 Cttn Gnai3 Hras1 Llglh Nras Prkca Prkcd Prkcz Tjp2
11	path:mmu05050: Dentatorubropallidoluysian atrophy (DRPLA)	3	3	140	11	2365	-1.55	0.0	3.19	0.83	Baiap2 Casp1 Insr
12	path:mmu04510: Focal adhesion	7	7	136	207	2169	-1.59	0.0	0.03	0.0	Actg1 Col11a1 Hras1 Nras Pik3cg Prkca Tesk2
13	path:mmu04070: Phosphatidylinositol signaling system	8	8	135	68	2308	-1.62	0.0	2.76	0.81	Calm2 Cdc7 Clk3 Itpr3 Pik3cg Prkca Prkr Ttk
14	path:mmu04010: MAPK signaling pathway	8	8	135	223	2153	-1.67	0.0	0.04	0.0	Acvr1b Atf4 Casp1 Casp2 Hras1 Nras Prkca Stmn1
15	path:mmu00760: Nicotinate and nicotinamide metabolism	6	6	137	45	2331	-1.76	0.0	2.72	0.81	Cdc7 Clk3 Enpp1 Nt5c Prkr Ttk
16	path:mmu00530: Aminosugars metabolism	4	4	139	23	2353	-1.86	0.0	2.76	0.81	Cmas Nans Nt5c Smpdl3b
17	path:mmu04540: Gap junction	8	8	135	76	2300	-2.01	0.0	2.3	0.81	Adcy3 Cdc2a Gnai3 Hras1 Itpr3 Nras Prkca Tubb5
18	path:mmu00562: Inositol phosphate metabolism	6	6	137	51	2325	-2.12	0.0	2.29	0.81	Cdc7 Clk3 Isyna1 Pik3cg Prkr Ttk
19	path:mmu00310: Lysine degradation	5	5	138	39	2337	-2.18	0.0	2.29	0.81	Ard1 Plod2 Shmt2 Spcs2 Suv39h2
20	path:mmu04520: Adherens junction	7	7	136	67	2309	-2.22	0.0	2.09	0.81	Actg1 Acvr1b Baiap2 Insr Iqgap1 Ptpn1 Ssx2ip
21	path:mmu00632: Benzoate degradation via CoA ligation	5	5	138	40	2336	-2.24	0.0	2.22	0.81	Ard1 Cdc7 Clk3 Prkr Ttk
22	path:mmu00604: Ganglioside biosynthesis	3	3	140	16	2360	-2.24	0.0	2.42	0.81	B4galt6 Galgt1 St6galnac4
23	path:mmu04210: Apoptosis	2	2	141	87	2289	-2.34	0.0	0.03	0.0	Pik3cg Tradd
24	path:mmu00260: Glycine, serine and threonine metabolism	4	4	139	30	2346	-2.43	0.0	2.09	0.81	Gatm Psat1 Sars1 Shmt2
25	path:mmu00750: Vitamin B6 metabolism	2	2	141	8	2368	-2.51	0.0	2.24	0.81	Nt5c Psat1
26	path:mmu00970: Aminoacyl-tRNA biosynthesis	3	3	140	19	2357	-2.53	0.0	2.08	0.81	Rars Sars1 Vars2
27	path:mmu04060: Cytokine-cytokine receptor interaction	11	11	132	229	2147	-2.54	0.0	0.2	0.05	Acvr1b Amhr2 Ccl12 Ccl17 Csf3r Cxcr4 Il10ra Il13ra1 Il21r Inhba Tnfrsf12a
28	path:mmu00271: Methionine metabolism	2	2	141	9	2367	-2.66	0.0	2.07	0.81	Ahcy Dnmt1
29	path:mmu00440: Aminophosphonate metabolism	2	2	141	9	2367	-2.66	0.0	2.07	0.81	Hrmt1l2 Hrmt1l3
30	path:mmu00626: Nitrobenzene degradation	2	2	141	9	2367	-2.66	0.0	2.07	0.81	Hrmt1l2 Hrmt1l3
31	path:mmu04020: Calcium signaling pathway	8	8	135	173	2203	-2.69	0.0	0.2	0.05	Adcy3 Calm2 Ccnb2 Cdc2a Grin1 Grin2d Itpr3 Prkca
32	path:mmu00350: Tyrosine metabolism	4	4	139	36	2340	-2.76	0.0	1.67	0.6	Ard1 Hrmt1l2 Hrmt1l3 Mif
33	path:mmu00740: Riboflavin metabolism	2	2	141	10	2366	-2.78	0.0	1.93	0.71	Enpp1 Nt5c
34	path:mmu00340: Histidine metabolism	3	3	140	23	2353	-2.83	0.0	1.71	0.6	Ard1 Hrmt1l2 Hrmt1l3
35	path:mmu00601: Blood group glycolipid biosynthesis-lactoseries	2	2	141	11	2365	-2.89	0.0	1.8	0.62	B4galt6 Ggta1
36	path:mmu00790: Folate biosynthesis	2	2	141	12	2364	-2.99	0.0	1.68	0.6	Ercc2 Ruvbl2
37	path:mmu04310: Wnt signaling pathway	7	7	136	134	2242	-2.99	0.0	0.35	0.12	Apc2 Fbxw11 Fzd7 Ltap Nkd2 Prkca Ruvbl1
38	path:mmu04910: Insulin signaling pathway	8	8	135	125	2251	-2.99	0.0	0.72	0.18	Calm2 Hras1 Insr Nras Pik3cg Prkcz Ptpn1 Rps6
39	path:mmu00500: Starch and sucrose metabolism	3	3	140	27	2349	-3.04	0.0	1.42	0.43	Enpp1 Ercc2 Ruvbl2
40	path:mmu04340: Hedgehog signaling pathway	1	1	142	50	2326	-3.04	0.0	0.05	0.0	Fbxw11
41	path:mmu00380: Tryptophan metabolism	5	5	138	70	2306	-3.16	0.0	0.86	0.18	Hrmt1l2 Hrmt1l3 Rnf25 Trim11 Uhrf1
42	path:mmu00602: Blood group glycolipid biosynthesis-neolactoseries	2	2	141	15	2361	-3.21	0.0	1.38	0.42	B4galt6 Ggta1
43	path:mmu04512: ECM-receptor interaction	4	4	139	80	2296	-3.25	0.0	0.34	0.12	Col11a1 Hmmr Sdc1 Sdc4
44	path:mmu00460: Cyanoamino acid metabolism	1	1	142	3	2373	-3.26	0.0	1.57	0.54	Shmt2
45	path:mmu04610: Complement and coagulation cascades	3	3	140	65	2311	-3.34	0.0	0.28	0.09	C1qa C1qb Serpine1
46	path:mmu00360: Phenylalanine metabolism	2	2	141	19	2357	-3.42	0.0	1.09	0.25	Ard1 Mif
47	path:mmu00193: ATP synthesis	1	1	142	40	2336	-3.42	0.0	0.09	0.0	Tcirg1
48	path:mmu00030: Pentose phosphate pathway	2	2	141	20	2356	-3.45	0.0	1.03	0.23	Dera Prps2
49	path:mmu00564: Glycerophospholipid metabolism	3	3	140	50	2326	-3.46	0.0	0.53	0.15	Ard1 Pafah1b2 Pafah1b3
50	path:mmu04330: Notch signaling pathway	2	2	141	48	2328	-3.49	0.0	0.24	0.06	Adam17 Ncor2
51	path:mmu00642: Ethylbenzene degradation	1	1	142	5	2371	-3.54	0.0	1.22	0.29	Ard1
52	path:mmu00650: Butanoate metabolism	1	1	142	36	2340	-3.55	0.0	0.12	0.02	Ard1
53	path:mmu00052: Galactose metabolism	2	2	141	24	2352	-3.56	0.0	0.82	0.18	Galk1 Glb1
54	path:mmu05040: Huntington's disease	2	2	141	25	2351	-3.58	0.0	0.78	0.18	Calm2 Casp1
55	path:mmu00532: Chondroitin / Heparan sulfate biosynthesis	2	2	141	26	2350	-3.6	0.0	0.74	0.18	B3gat3 Hs2st1
56	path:mmu00051: Fructose and mannose metabolism	2	2	141	36	2340	-3.63	0.0	0.44	0.12	B4galt6 Nt5c
57	path:mmu00150: Androgen and estrogen metabolism	2	2	141	30	2346	-3.64	0.0	0.6	0.15	Hrmt1l2 Hrmt1l3
58	path:mmu00531: Glycosaminoglycan degradation	1	1	142	6	2370	-3.64	0.0	1.09	0.25	Glb1
59	path:mmu00780: Biotin metabolism	1	1	142	6	2370	-3.64	0.0	1.09	0.25	Spcs2
60	path:mmu00561: Glycerolipid metabolism	2	2	141	33	2343	-3.64	0.0	0.51	0.15	B4galt6 Glb1
61	path:mmu00600: Glycosphingolipid metabolism	2	2	141	32	2344	-3.64	0.0	0.54	0.15	B4galt6 Glb1
62	path:mmu00590: Prostaglandin and leukotriene metabolism	1	1	142	32	2344	-3.67	0.0	0.15	0.04	Lta4h
63	path:mmu00280: Valine, leucine and isoleucine degradation	1	1	142	31	2345	-3.7	0.0	0.17	0.04	Ard1
64	path:mmu00521: Streptomycin biosynthesis	1	1	142	7	2369	-3.72	0.0	0.98	0.23	Isyna1
65	path:mmu00730: Thiamine metabolism	1	1	142	7	2369	-3.72	0.0	0.98	0.23	Nt5c
66	path:mmu00290: Valine, leucine and isoleucine biosynthesis	1	1	142	8	2368	-3.78	0.0	0.89	0.19	Vars2
67	path:mmu00920: Sulfur metabolism	1	1	142	8	2368	-3.78	0.0	0.89	0.19	Papss1
68	path:mmu00680: Methane metabolism	1	1	142	10	2366	-3.86	0.0	0.74	0.18	Shmt2
69	path:mmu05060: Prion disease	1	1	142	10	2366	-3.86	0.0	0.74	0.18	Lamr1
70	path:mmu00670: One carbon pool by folate	1	1	142	12	2364	-3.91	0.0	0.63	0.15	Shmt2
71	path:mmu00512: O-Glycan biosynthesis	1	1	142	21	2355	-3.91	0.0	0.32	0.12	B4galt6
72	path:mmu00910: Nitrogen metabolism	1	1	142	13	2363	-3.93	0.0	0.58	0.15	Car6
73	path:mmu00960: Alkaloid biosynthesis II	1	1	142	13	2363	-3.93	0.0	0.58	0.15	Ard1
74	path:mmu00624: 1- and 2-Methylnaphthalene degradation	1	1	142	13	2363	-3.93	0.0	0.58	0.15	Ard1
75	path:mmu00903: Limonene and pinene degradation	1	1	142	19	2357	-3.93	0.0	0.37	0.12	Ard1
76	path:mmu00603: Globoside metabolism	1	1	142	19	2357	-3.93	0.0	0.37	0.12	B4galt6
77	path:mmu00252: Alanine and aspartate metabolism	1	1	142	18	2358	-3.94	0.0	0.4	0.12	Ass1
78	path:mmu00860: Porphyrin and chlorophyll metabolism	1	1	142	18	2358	-3.94	0.0	0.4	0.12	Ppox
79	path:mmu00100: Biosynthesis of steroids	1	1	142	15	2361	-3.94	0.0	0.5	0.15	Nqo1
80	path:mmu00770: Pantothenate and CoA biosynthesis	1	1	142	15	2361	-3.94	0.0	0.5	0.15	Enpp1
81	path:mmu00410: beta-Alanine metabolism	1	1	142	16	2360	-3.95	0.0	0.46	0.13	Sms
