# Supplementary material for: A genomic analysis of mouse models of breast cancer reveals molecular features of mouse models and relationships to human breast cancer
Source: Breast Cancer Res. 2014 Jun 5;16(3):R59. doi: 10.1186/bcr3672 (PMC4078930; doi:10.1186/bcr3672)
Supplement: Additional file 3 — Fold change values organized by mouse tumor model type comparing the mouse model to normal mammary gland. [file bcr3672-S3.zip › Additional_File_3/Myc_vs_NMLmammary/AdditionalFile71_Myc_vs_NMLmammary/UpregulatedGenesgather_transfac_121024.txt]

#	Annotation	Total Genes With Ann	Your Genes (With Ann)	Your Genes (No Ann)	Genome (With Ann)	Genome (No Ann)	ln(Bayes factor)	neg ln(p value)	FE: neg ln(p value)	FE: neg ln(FDR)	Genes
1	V$E2F1_Q6: E2F-1	611	611	251	7733	7576	66.83	11.93	73.01	67.16	0610009C03Rik 0610040B21Rik 1110017C15Rik 1300002F13Rik 1500002M01Rik 1700013H19Rik 1810017F10Rik 2310031L18Rik 2310066N05Rik 2410004C24Rik 2410006F12Rik 2410043F08Rik 2410080P20Rik 2510015F01Rik 2600001J17Rik 2610040E16Rik 2610511O17Rik 2610528M18Rik 2700075B01Rik 2700082D03Rik 2700084L22Rik 2700087H15Rik 2700091N06Rik 2810013E07Rik 2810418N01Rik 3100002B05Rik 4430402O11Rik 4930563C04Rik 4933424…
2	V$E2F1_Q6_01	449	449	413	5206	10103	52.73	11.93	58.81	53.65	0610009C03Rik 0610040B21Rik 1110017C15Rik 1700013H19Rik 1810017F10Rik 2310031L18Rik 2310066N05Rik 2410004C24Rik 2410043F08Rik 2510015F01Rik 2600001J17Rik 2610040E16Rik 2610528M18Rik 2700082D03Rik 2700084L22Rik 2810013E07Rik 2810418N01Rik 4930553M18Rik 4930563C04Rik 4933424N09Rik 5430413I02Rik 5730409F24Rik 5730436H21Rik 5730592L21Rik 5830426I05Rik 5930412E23Rik 6530411B15Rik AF233884 AI413631 AW4…
3	V$NRF2_01: nuclear respiratory factor 2	264	264	598	2432	12877	51.15	11.93	57.32	52.56	1110017C15Rik 1200008O12Rik 1700020M16Rik 2310066N05Rik 2410004C24Rik 2410080P20Rik 2600016J21Rik 2610040E16Rik 2610511E22Rik 2610528M18Rik 2700082D03Rik 2810418N01Rik 3100002B05Rik 4930449E07Rik 4933424N09Rik 5730409F24Rik 5730436H21Rik 5730592L21Rik AF233884 Ada Adam17 Ahcy Arg1 Arl6ip4 Arpc3 Arpc4 Asb3 Atp13a1 Atxn7l3 Aurka B3gat3 BC003236 BC003885 BC003940 BC003993 BC006705 BC008103 BC025462 …
4	V$E2F1DP1_01: E2F-1:DP-1 heterodimer	373	373	489	4229	11080	42.33	11.93	48.36	43.89	0610040B21Rik 1110017C15Rik 1700013H19Rik 1810017F10Rik 2310031L18Rik 2310066N05Rik 2410004C24Rik 2410006F12Rik 2410043F08Rik 2510015F01Rik 2600001J17Rik 2610040E16Rik 2610528M18Rik 2700082D03Rik 2700084L22Rik 2700087H15Rik 2810013E07Rik 2810418N01Rik 4933424N09Rik 5430413I02Rik 5730436H21Rik 5730537D05Rik 5730592L21Rik 5930412E23Rik 6530411B15Rik AF233884 Actg1 Actl6a Ada Adcy3 Alg5 Amd1 Arhgef5…
5	V$E2F_Q3_01	422	422	440	5121	10188	38.39	11.93	44.37	40.13	0610009C03Rik 0610040B21Rik 1110017C15Rik 1500002M01Rik 1810017F10Rik 2310031L18Rik 2310066N05Rik 2410004C24Rik 2510015F01Rik 2610040E16Rik 2700075B01Rik 2700082D03Rik 2700084L22Rik 2810418N01Rik 4430402O11Rik 4930553M18Rik 5730409F24Rik 5730436H21Rik 5730592L21Rik 5930412E23Rik 6530411B15Rik AF155546 AF233884 AJ430384 AW494914 Acbd3 Actg1 Actl6a Ada Adam17 Adcy3 Ak4 Alg5 Apex1 Arl6ip4 Arpc3 Asf1…
6	V$ELK1_02: Elk-1	764	764	98	11666	3643	37.48	11.93	43.68	39.61	0610009C03Rik 0610040B21Rik 1110017C15Rik 1110028E10Rik 1110055N21Rik 1200008O12Rik 1300002F13Rik 1500002M01Rik 1700001L23Rik 1700013H19Rik 1700020M16Rik 1700030A21Rik 1700095F04Rik 1700095N21Rik 1810014L12Rik 2310031L18Rik 2310066N05Rik 2410004C24Rik 2410006F12Rik 2410080P20Rik 2510015F01Rik 2600001J17Rik 2600016J21Rik 2600017H08Rik 2610040E16Rik 2610511E22Rik 2610528M18Rik 2700075B01Rik 2700082…
7	V$E2F1_Q3_01	355	355	507	4096	11213	36.3	11.93	42.28	38.37	0610009C03Rik 1110017C15Rik 1110055N21Rik 1810017F10Rik 2410004C24Rik 2600001J17Rik 2610019I03Rik 2610040E16Rik 2610511E22Rik 2700084L22Rik 2810013E07Rik 2810418N01Rik 4930553M18Rik 4930563C04Rik 4933424N09Rik 5730409F24Rik 5730592L21Rik 5930412E23Rik AJ430384 Acbd3 Actg1 Adam17 Adcy3 Alg5 Amd1 Apex1 Aqp5 Arhgdig Arpc3 Asf1b Ass1 Atf4 Atp13a1 Atp1b1 Atxn7l3 B3gat3 BC003940 BC006705 BC006933 BC025…
8	V$E2F1_Q4: E2F-1	363	363	499	4247	11062	35.35	11.93	41.33	37.55	0610040B21Rik 1110017C15Rik 1810017F10Rik 2310031L18Rik 2310066N05Rik 2510015F01Rik 2610040E16Rik 2700075B01Rik 2700082D03Rik 2700084L22Rik 2810418N01Rik 4930563C04Rik 5930412E23Rik 6530411B15Rik AF233884 Acbd3 Actg1 Actl6a Acy1 Ada Adam17 Adcy3 Ak4 Apex1 Arl6ip4 Arpc3 Asf1b Ass1 Atp1b1 Atpif1 Aurkb BC003940 BC005752 BC006705 BC006933 BC008103 BC014795 BC025462 BC037006 BC057552 Bag2 Banf1 Bcl2l1…
9	V$E2F1DP2_01: E2F-1:DP-2 heterodimer	126	126	736	975	14334	30.73	11.93	36.94	33.28	0610040B21Rik 1700013H19Rik 2410004C24Rik 2410043F08Rik 2610528M18Rik 2810418N01Rik 5730436H21Rik 5930412E23Rik Ada Arhgef5 Atp1b1 Atxn7l3 BC057552 Banf1 Bcas2 Bcl2l11 Casp2 Ccdc5 Cct3 Cd2bp2 Cdc2a Cdc6 Cdca7 Cdk2 Ch25h Chek1 Chl1 Cited4 Clns1a D3Ertd250e Dck Ddx41 Dnajc9 Enpp1 Exo1 Ezh2 Frk G22p1 Ggta1 Gmnn Grin2d H2afv H2afx Hells Hmgb2 Hmmr Hrmt1l2 Hus1 Ier5l Khdrbs1 Lad1 Lamr1 Lgtn Lrrc1 Lsm5…
10	V$E2F_Q6: E2F	728	728	134	11085	4224	30.02	11.93	36.09	32.54	0610009C03Rik 0610040B21Rik 1110017C15Rik 1110028E10Rik 1110055N21Rik 1200008O12Rik 1300002F13Rik 1500002M01Rik 1700001L23Rik 1700013H19Rik 1700020M16Rik 1700030A21Rik 1700051E09Rik 1700095F04Rik 1700095N21Rik 1810014L12Rik 1810017F10Rik 2310031L18Rik 2310066N05Rik 2410004C24Rik 2410006F12Rik 2410043F08Rik 2510015F01Rik 2600001J17Rik 2600017H08Rik 2610040E16Rik 2610511E22Rik 2610528M18Rik 2700075…
11	V$E2F_Q4: E2F	406	406	456	5108	10201	29.63	11.93	35.53	32.07	0610009C03Rik 0610040B21Rik 1110017C15Rik 1700013H19Rik 1700095F04Rik 1810014L12Rik 2310031L18Rik 2310066N05Rik 2410004C24Rik 2410043F08Rik 2510015F01Rik 2610040E16Rik 2610511E22Rik 2610528M18Rik 2700075B01Rik 2700084L22Rik 2700087H15Rik 2810418N01Rik 4933424N09Rik 5430413I02Rik 5730436H21Rik 5930412E23Rik 6530411B15Rik AA959742 AW494914 Actg1 Actl6a Acvr1b Ada Adam17 Adcy3 Ak4 Alg5 Amd1 Apex1 Ar…
12	V$E2F1_Q4_01	277	277	585	3103	12206	28.18	11.93	34.14	30.77	0610009C03Rik 1110017C15Rik 1810017F10Rik 2310031L18Rik 2310066N05Rik 2510015F01Rik 2610040E16Rik 2700084L22Rik 2810418N01Rik 4430402O11Rik 5930412E23Rik AF233884 Acbd3 Actl6a Ada Adam17 Adcy3 Ak4 Alg5 Apex1 Arl6ip4 Arpc3 Ass1 Atp1b1 Atxn7l3 BC006933 BC008103 BC025462 BC037006 BC057552 Bag2 Banf1 Bcl2l11 Blm Brrn1 Bub1b Cbx1 Ccne2 Ccnf Cct3 Cct7 Cdc2a Cdc6 Cdca5 Cdca7 Cfl1 Ch25h Chek1 Chl1 Cited4…
13	V$E2F_Q4_01	257	257	605	2809	12500	27.98	11.93	33.95	30.66	0610009C03Rik 1110017C15Rik 2310031L18Rik 2310066N05Rik 2510015F01Rik 2610040E16Rik 2700084L22Rik 2810418N01Rik 5930412E23Rik Actl6a Ada Adam17 Adcy3 Ak4 Alg5 Apex1 Arl6ip4 Arpc3 Ass1 Atp1b1 Atxn7l3 BC006933 BC008103 BC025462 BC037006 BC057552 Bag2 Banf1 Bcl2l11 Blm Brrn1 Bub1b Cbx1 Ccne2 Ccnf Cct3 Cct7 Cdc2a Cdc6 Cdca5 Cdca7 Ch25h Chek1 Chl1 Cited4 Col11a1 Crlf1 Cstf2 Ctgf Ctsc Cyr61 Dck Ddit4 D…
14	V$GABP_B: GA binding protein	143	143	719	1231	14078	27.72	11.93	33.87	30.65	1110017C15Rik 1200008O12Rik 1700020M16Rik 2600016J21Rik 2610528M18Rik 2810418N01Rik 3100002B05Rik 4933424N09Rik 5730409F24Rik 5730436H21Rik 6820428D13 Ada Adam17 Apex1 Arl6ip4 Arpc3 Arpc4 Asb3 Atp13a1 Aurka B3gat3 BC003236 BC003885 BC003940 BC003993 BC008103 BC031407 BC057552 Banf1 Bclaf1 Bin3 Brp16 Bxdc1 Ccnb2 Cct5 Cct7 Cd2bp2 Cdca1 Cdk2ap1 Cenph Chchd5 Cks1b Clk3 Commd5 Cpne1 Cttn Cyb561d2 Dbnl…
15	V$E2F4DP2_01: E2F-4:DP-2 heterodimer	176	176	686	1665	13644	27.66	11.93	33.75	30.6	0610040B21Rik 1700013H19Rik 2310066N05Rik 2410004C24Rik 2410043F08Rik 2610528M18Rik 2810418N01Rik 4933424N09Rik 5430413I02Rik 5730436H21Rik 5930412E23Rik Actl6a Ada Arhgef5 Ass1 Atp1b1 Atxn7l3 BC003993 BC008103 BC025462 BC031407 BC057552 Baiap2 Banf1 Bcas2 Bcl2l11 Blm Casp2 Cbx1 Ccdc5 Cct3 Cct7 Cd2bp2 Cdc2a Cdc6 Cdca5 Cdca7 Cdk2 Ch25h Chek1 Chl1 Cited4 Ckap2 Cklf Clns1a D3Ertd250e Dck Ddx41 Dnajc…
16	V$KROX_Q6	442	442	420	5923	9386	23.3	11.93	29.13	26.04	0610009C03Rik 0610040B21Rik 1110055N21Rik 1200008O12Rik 1700013H19Rik 1700095N21Rik 1810014L12Rik 1810017F10Rik 2310031L18Rik 2410006F12Rik 2510015F01Rik 2600016J21Rik 2610511E22Rik 2700082D03Rik 2700087H15Rik 2810013E07Rik 4930449E07Rik 4930553M18Rik 4933424N09Rik 5730409F24Rik 5730592L21Rik 5930412E23Rik 6530411B15Rik AF233884 AI413631 AJ430384 Acbd3 Actg1 Actl6a Acvr1b Acy1 Ada Adam17 Adcy3 Ak…
17	V$E2F_Q6_01	171	171	691	1724	13585	21.53	11.93	27.55	24.52	2310066N05Rik 2610040E16Rik 2700084L22Rik 2810418N01Rik 5730592L21Rik 5930412E23Rik Actl6a Ada Adcy3 Ak4 Alg5 Arl6ip4 Ass1 Atp1b1 Atxn7l3 BC006933 BC008103 BC025462 BC037006 BC057552 Bag2 Banf1 Bcl2l11 Brrn1 Cbx1 Ccne2 Cct3 Cct7 Cdc2a Cdc6 Cdca5 Cdca7 Ch25h Chek1 Chl1 Cited4 Cstf2 Ctgf Cyr61 Dck Dorz1 Dtnb Ect2 Exo1 Ezh2 G22p1 Galgt1 Gemin6 Gnai3 Gtf2h2 H2afx Hdgf Hells Hist1h2ao Hist2h3c1 Hmgb2 …
18	V$USF_Q6: upstream stimulating factor	635	635	227	9537	5772	20.46	11.93	26.29	23.32	0610009C03Rik 0610040B21Rik 1110017C15Rik 1110028E10Rik 1500002M01Rik 1700001L23Rik 1700051E09Rik 1700095F04Rik 1700095N21Rik 1810014L12Rik 1810017F10Rik 2410004C24Rik 2410006F12Rik 2410043F08Rik 2410080P20Rik 2510015F01Rik 2600001J17Rik 2600016J21Rik 2610019I03Rik 2610040E16Rik 2610511E22Rik 2610528M18Rik 2700087H15Rik 2700091N06Rik 2810418N01Rik 3100002B05Rik 3830408P06Rik 4930449E07Rik 4930553…
19	V$CETS1P54_01: c-Ets-1(p54)	651	651	211	9865	5444	19.99	11.93	25.84	22.98	0610009C03Rik 0610040B21Rik 1110017C15Rik 1110028E10Rik 1200008O12Rik 1700001L23Rik 1700020M16Rik 1700095N21Rik 2310031L18Rik 2310066N05Rik 2410004C24Rik 2410006F12Rik 2410080P20Rik 2510015F01Rik 2600001J17Rik 2600016J21Rik 2600017H08Rik 2610040E16Rik 2610511E22Rik 2610511O17Rik 2610528M18Rik 2700075B01Rik 2700082D03Rik 2700087H15Rik 2700091N06Rik 2810013E07Rik 2810418N01Rik 2810429O05Rik 3100002…
20	V$DEAF1_01	248	248	614	2889	12420	19.98	11.93	25.85	22.98	0610009C03Rik 1110017C15Rik 1110055N21Rik 1300002F13Rik 1700095N21Rik 2310066N05Rik 2410006F12Rik 2410080P20Rik 2610040E16Rik 2810418N01Rik 2810429O05Rik 3100002B05Rik 4930553M18Rik 4930563C04Rik 5730592L21Rik 5930412E23Rik AA959742 Acvr1b Ada Alg5 Apc2 Aqp5 Arhgef5 Arl6ip4 Arpc4 Asb3 Atf4 Atp13a1 B4galt6 BC003940 BC006933 BC008103 BC021523 BC025462 BC037006 BC057552 Baiap2 Banf1 Blm Brms1 Brp16 …
21	V$E2F_03	153	153	709	1517	13792	19.64	11.93	25.66	22.85	2310031L18Rik 2310066N05Rik 2610040E16Rik 2700084L22Rik 2810418N01Rik 5930412E23Rik Actl6a Ada Adam17 Adcy3 Arl6ip4 Ass1 Atp1b1 Atxn7l3 BC006933 BC008103 BC025462 BC037006 BC057552 Bcl2l11 Brrn1 Cbx1 Ccne2 Cct3 Cct7 Cdc2a Cdc6 Cdca5 Cdca7 Ch25h Chek1 Chl1 Cited4 Col11a1 Cstf2 Cyr61 Dck Dtnb Ect2 Efna1 Exo1 Ezh2 G22p1 Galgt1 Gemin6 Gtf2h2 H2afx Hdgf Hdhd4 Hells Hist1h2ao Hist2h3c1 Hmgb2 Hmmr Hn1 H…
22	V$MYCMAX_B: c-Myc:Max binding sites	424	424	438	5762	9547	19.32	11.93	25.08	22.31	0610040B21Rik 1500002M01Rik 1700095F04Rik 1700095N21Rik 1810014L12Rik 1810017F10Rik 2310031L18Rik 2410080P20Rik 2510015F01Rik 2610019I03Rik 2610040E16Rik 2610528M18Rik 2700082D03Rik 2810418N01Rik 3830408P06Rik 4430402O11Rik 4930449E07Rik 4930563C04Rik 5730436H21Rik 5730537D05Rik 5730592L21Rik 5830426I05Rik 5930412E23Rik 6530411B15Rik AF155546 AI413631 AJ430384 AW494914 Abhd2 Actg1 Acvr1b Acy1 Ada…
23	V$MYC_Q2	239	239	623	2781	12528	19.0	11.93	24.87	22.15	0610040B21Rik 1110028E10Rik 1500002M01Rik 1700013H19Rik 1700095N21Rik 1810014L12Rik 2410043F08Rik 2410080P20Rik 2510015F01Rik 2610040E16Rik 3830408P06Rik 4930449E07Rik 4930563C04Rik 5730537D05Rik 6530411B15Rik 6820428D13 AF233884 Abhd2 Actg1 Acvr1b Acy1 Ak4 Amd1 Amhr2 Apex1 Aqp5 Arg1 Arhgdig Arrdc1 Ass1 Atp1b1 Aurka Aurkb BC003885 BC003940 BC006705 BC008103 BC057552 Bcas2 Bop1 Brms1 Brrn1 Bxdc1 B…
24	V$HIF1_Q5: hypoxia-inducible factor 1	164	164	698	1704	13605	18.15	11.93	24.12	21.45	1700013H19Rik 1700095N21Rik 2410043F08Rik 2410080P20Rik 2510015F01Rik 2610040E16Rik 2700082D03Rik 2700087H15Rik 2810429O05Rik 4430402O11Rik 4930449E07Rik 5730537D05Rik 6530411B15Rik 6820428D13 AI413631 Abhd2 Acvr1b Ak4 Amd1 Amhr2 Arhgdig Bag2 Bcas2 Bcl2l11 Blm Brms1 C1qa C330017I15Rik Car9 Ccnc Ccne2 Cd2bp2 Cdk2 Cdk2ap1 Cdk7 Cklfsf7 Clk3 Cmas Cstf2 D8Ertd812e Dbnl Dcps Ddit4 Ddx48 Depdc1a Diap3 D…
25	V$CREB_Q2_01	351	351	511	4603	10706	17.61	11.93	23.36	20.72	0610009C03Rik 0610040B21Rik 1110017C15Rik 1200008O12Rik 1300002F13Rik 1700001L23Rik 1700013H19Rik 1700030A21Rik 1700051E09Rik 1700095N21Rik 2310031L18Rik 2410006F12Rik 2510015F01Rik 2600017H08Rik 2610040E16Rik 2610511O17Rik 2610528M18Rik 2810418N01Rik 4930563C04Rik 5430413I02Rik 5730436H21Rik 5730537D05Rik 5930412E23Rik AA959742 AI413631 AI429613 AJ430384 AW494914 Abhd2 Actg1 Adcy3 Amd1 Apex1 Arh…
26	V$E2F_02: E2F	53	53	809	327	14982	16.53	11.93	22.86	20.34	2810418N01Rik 5930412E23Rik Ada Atp1b1 Atxn7l3 BC057552 Bcl2l11 Cct3 Cdc2a Cdc6 Cdca7 Ch25h Chl1 Cited4 Dck Exo1 Ezh2 G22p1 H2afx Hus1 Ier5l Khdrbs1 Lad1 Lamr1 Lgtn Lrrc1 Mcm2 Mcm3 Mcm5 Mcm6 Mcm7 Ncl Orc1l Pkmyt1 Pola1 Pole2 Polr2j Ppp1r8 Rbl1 Rfc3 Ris2 Rnps1 Rps26 Scml2 Sec61a1 Shrm Slc16a6 Sms Stmn1 Tfdp1 Tipin Tk1 Topbp1
27	V$E2F_Q3: E2F	53	53	809	327	14982	16.53	11.93	22.86	20.34	2810418N01Rik 5930412E23Rik Ada Atp1b1 Atxn7l3 BC057552 Bcl2l11 Cct3 Cdc2a Cdc6 Cdca7 Ch25h Chl1 Cited4 Dck Exo1 Ezh2 G22p1 H2afx Hus1 Ier5l Khdrbs1 Lad1 Lamr1 Lgtn Lrrc1 Mcm2 Mcm3 Mcm5 Mcm6 Mcm7 Ncl Orc1l Pkmyt1 Pola1 Pole2 Polr2j Ppp1r8 Rbl1 Rfc3 Ris2 Rnps1 Rps26 Scml2 Sec61a1 Shrm Slc16a6 Sms Stmn1 Tfdp1 Tipin Tk1 Topbp1
28	V$E2F4DP1_01: E2F-4:DP-1 heterodimer	53	53	809	327	14982	16.53	11.93	22.86	20.34	2810418N01Rik 5930412E23Rik Ada Atp1b1 Atxn7l3 BC057552 Bcl2l11 Cct3 Cdc2a Cdc6 Cdca7 Ch25h Chl1 Cited4 Dck Exo1 Ezh2 G22p1 H2afx Hus1 Ier5l Khdrbs1 Lad1 Lamr1 Lgtn Lrrc1 Mcm2 Mcm3 Mcm5 Mcm6 Mcm7 Ncl Orc1l Pkmyt1 Pola1 Pole2 Polr2j Ppp1r8 Rbl1 Rfc3 Ris2 Rnps1 Rps26 Scml2 Sec61a1 Shrm Slc16a6 Sms Stmn1 Tfdp1 Tipin Tk1 Topbp1
29	V$NMYC_01: N-Myc	261	261	601	3219	12090	15.88	11.93	21.66	19.21	0610040B21Rik 1110028E10Rik 1500002M01Rik 1700013H19Rik 1700095N21Rik 1810014L12Rik 2410043F08Rik 2410080P20Rik 2510015F01Rik 2610040E16Rik 3830408P06Rik 4930449E07Rik 4930563C04Rik 5730537D05Rik 6530411B15Rik 6820428D13 AF233884 Abhd2 Actg1 Acvr1b Acy1 Ak4 Amd1 Amhr2 Apex1 Aqp5 Arg1 Arhgdig Arrdc1 Ass1 Atf4 Atp1b1 Aurka Aurkb BC003885 BC003940 BC005752 BC006705 BC008103 BC057552 Bcas2 Bop1 Brms1…
30	V$E2F1DP1RB_01: Rb:E2F-1:DP-1 trimeric complex	94	94	768	813	14496	15.82	11.93	21.94	19.46	2700084L22Rik 2810418N01Rik 5930412E23Rik Actl6a Ada Atp1b1 Atxn7l3 BC057552 Bcl2l11 Cbx1 Ccne2 Cct3 Cdc2a Cdc6 Cdca7 Ch25h Chl1 Cited4 Cstf2 Dck Ect2 Efna1 Exo1 Ezh2 G22p1 G630055P03Rik Gemin6 H2afx Hdgf Hdhd4 Hells Hist1h2ao Hmgb2 Hmmr Hus1 Ier5l Khdrbs1 Lad1 Lamr1 Lgtn Lrrc1 Lsm4 Mcm2 Mcm3 Mcm5 Mcm6 Mcm7 Mglap Mt2 Ncl Ncln Nme6 Nme7 Nol1 Npm1 Nudt1 Olfml3 Orc1l Pdxp Pkmyt1 Pola1 Pole2 Polr2h P…
31	V$CREB_Q4_01	333	333	529	4379	10930	15.72	11.93	21.44	19.02	0610009C03Rik 0610040B21Rik 1110017C15Rik 1200008O12Rik 1300002F13Rik 1700001L23Rik 1700013H19Rik 1700030A21Rik 1700051E09Rik 2310031L18Rik 2410006F12Rik 2510015F01Rik 2610040E16Rik 2610511O17Rik 2610528M18Rik 4930563C04Rik 5430413I02Rik 5730436H21Rik 5730537D05Rik 5930412E23Rik AA959742 AI429613 AJ430384 AW494914 Abhd2 Actg1 Acy1 Adcy3 Amd1 Apex1 Arhgdig Arpc3 Arpc4 Arrdc1 Asb3 Asf1b Ass1 Atf4 A…
32	V$PAX3_B: Pax-3 binding sites	606	606	256	9181	6128	15.65	11.93	21.38	18.99	0610009C03Rik 0610040B21Rik 1110017C15Rik 1110028E10Rik 1110055N21Rik 1200008O12Rik 1300002F13Rik 1500002M01Rik 1700030A21Rik 1700095F04Rik 1700095N21Rik 1810014L12Rik 1810017F10Rik 2310031L18Rik 2410080P20Rik 2510015F01Rik 2600001J17Rik 2600017H08Rik 2610040E16Rik 2610511E22Rik 2610528M18Rik 2700075B01Rik 2700084L22Rik 2810013E07Rik 2810418N01Rik 2810429O05Rik 3830408P06Rik 4430402O11Rik 4930449…
33	V$SP3_Q3	650	650	212	10063	5246	14.68	11.93	20.43	18.08	1110017C15Rik 1110028E10Rik 1200008O12Rik 1300002F13Rik 1500002M01Rik 1700013H19Rik 1700030A21Rik 1700051E09Rik 1700095N21Rik 1810014L12Rik 1810017F10Rik 2310031L18Rik 2410004C24Rik 2410006F12Rik 2410043F08Rik 2510015F01Rik 2600001J17Rik 2600016J21Rik 2600017H08Rik 2610019I03Rik 2610040E16Rik 2610511O17Rik 2610528M18Rik 2700082D03Rik 2700084L22Rik 2700087H15Rik 2700091N06Rik 2810013E07Rik 2810429…
34	V$TANTIGEN_B: Major T-antigen binding sites	153	153	709	1643	13666	14.33	11.93	20.26	17.93	1110017C15Rik 1110055N21Rik 1500002M01Rik 1700020M16Rik 1810014L12Rik 2310066N05Rik 2410043F08Rik 2600017H08Rik 2700091N06Rik 2810429O05Rik 4930553M18Rik 4930563C04Rik 5730537D05Rik AF233884 AI429613 Adam17 Amhr2 Arf1 Arpc3 Arrdc1 Asf1b B4galt3 BC003885 BC003993 BC005752 BC008103 BC025462 BC031407 Blm Brp16 Cbx1 Ccna2 Ccnf Cdc2a Cenpf Cfl1 Chst10 Ckap2 Cklfsf7 Cks2 Clec4n Cpne1 Ddost Ddx39 Dna2l …
35	V$MAZ_Q6	675	675	187	10596	4713	13.63	11.93	19.4	17.1	0610009C03Rik 0610040B21Rik 1110017C15Rik 1110028E10Rik 1110055N21Rik 1200008O12Rik 1300002F13Rik 1700013H19Rik 1700020M16Rik 1700030A21Rik 1700095F04Rik 1700095N21Rik 1810014L12Rik 2310031L18Rik 2310066N05Rik 2410004C24Rik 2410006F12Rik 2410043F08Rik 2410080P20Rik 2510015F01Rik 2600001J17Rik 2600016J21Rik 2610019I03Rik 2610040E16Rik 2610511E22Rik 2610511O17Rik 2700075B01Rik 2700082D03Rik 2700084…
36	V$OCT1_02: octamer factor 1	214	214	648	5222	10087	13.27	11.93	0.0	0.0	0610040B21Rik 1110055N21Rik 1500002M01Rik 1700001L23Rik 1700095F04Rik 1700095N21Rik 2600016J21Rik 2600017H08Rik 2610511E22Rik 2610528M18Rik 2810418N01Rik 2810429O05Rik 4430402O11Rik 4930563C04Rik 4933424N09Rik 5730409F24Rik 5730436H21Rik 6820428D13 AF233884 AI413631 AJ430384 Ada Adam8 Akr1c6 Amd1 Amhr2 Arpc3 Aurkb B3gat3 B4galt6 BC003236 BC008103 BC025076 BC025546 BC057552 Bcas2 Brrn1 Bxdc1 Bzrpl…
37	V$PAX6_Q2	240	240	622	3006	12303	12.58	11.93	18.32	16.05	1110017C15Rik 1110055N21Rik 1500002M01Rik 1700013H19Rik 1700020M16Rik 1700051E09Rik 1810017F10Rik 2310066N05Rik 2410043F08Rik 2600001J17Rik 2600017H08Rik 2610511O17Rik 2700091N06Rik 2810013E07Rik 2810429O05Rik 4430402O11Rik 4930553M18Rik 4930563C04Rik 5730436H21Rik AA959742 AI429613 Acbd3 Adam17 Adam8 Ahcy Amhr2 Aof2 Apex1 Arf1 Arpc3 Arrdc1 Asf1b Ass1 Aurkb B3gat3 B4galt3 BC003993 BC005752 BC0081…
38	V$CREBATF_Q6	322	322	540	4357	10952	11.81	11.93	17.45	15.21	0610009C03Rik 0610040B21Rik 1110017C15Rik 1200008O12Rik 1300002F13Rik 1700001L23Rik 1700013H19Rik 1700030A21Rik 2310031L18Rik 2410006F12Rik 2510015F01Rik 2600017H08Rik 2610040E16Rik 2610511O17Rik 2610528M18Rik 4930563C04Rik 5430413I02Rik 5730436H21Rik 5730537D05Rik 5930412E23Rik AA959742 AI413631 AI429613 AJ430384 AW494914 Abhd2 Acy1 Adcy3 Amd1 Apex1 Arhgdig Arhgef5 Arpc3 Arpc4 Arrdc1 Asb3 Asf1b …
39	V$ELK1_01: Elk-1	291	291	571	3908	11401	10.43	11.93	16.06	13.87	0610009C03Rik 1110017C15Rik 1500002M01Rik 1700020M16Rik 1700095F04Rik 1700095N21Rik 2310066N05Rik 2410004C24Rik 2410006F12Rik 2410080P20Rik 2600016J21Rik 2610040E16Rik 2610511E22Rik 2610511O17Rik 2700082D03Rik 2810429O05Rik 3100002B05Rik 4933424N09Rik 5730409F24Rik 5730436H21Rik 5730537D05Rik 5830426I05Rik AF233884 AW494914 Acbd3 Actg1 Adam17 Apc2 Aqp5 Arg1 Arl6ip4 Arpc3 Arpc4 Atp13a1 Atpif1 B4ga…
40	V$HOGNESS_B: Imperfect Hogness /Goldberg Box	96	96	766	949	14360	10.25	11.93	16.24	14.02	1110017C15Rik 1110055N21Rik 1700020M16Rik 2310066N05Rik 2410043F08Rik 2610019I03Rik 2700091N06Rik 2810429O05Rik 4930553M18Rik 4930563C04Rik AF233884 Adam17 Amhr2 Arf1 Arpc3 Arrdc1 BC003993 BC008103 BC031407 Cbx1 Ccnf Cfl1 Ckap2 Cks2 D8Ertd812e Ddx39 Dph2l2 Dscr1l2 Dtnb Eif2b2 Eif4b F730004D16Rik Fpgs Gemin6 Glb1 Gmeb1 Gpatc4 Gsg2 Gtf2h4 Ier3 Ifi44 Ifrd2 Kpna2 Lsm4 Lzp-s Mybbp1a Nans Nedd1 Nme4 No…
41	V$VMYB_02: v-Myb	194	194	668	2414	12895	9.22	11.93	14.93	12.77	0610040B21Rik 1700030A21Rik 1810014L12Rik 2600001J17Rik 2600016J21Rik 2610040E16Rik 2700075B01Rik 2700084L22Rik 2700087H15Rik 4933424N09Rik 5930412E23Rik AA959742 AI413631 AJ430384 Actg1 Acy1 Ada Alg5 Amd1 Amhr2 Aqp5 Asf1b Ash2l Atp13a1 Aurka Aurkb B3gat3 B4galt3 B4galt6 BC025462 BC025546 BC037006 Banf1 Bclaf1 Brms1 Brrn1 C330017I15Rik Calm2 Casp1 Cbx1 Ccdc5 Ccna2 Ccnb2 Cdc6 Cdc7 Cdca4 Cdyl Cfl1 …
42	V$MAZR_01: MAZ related factor	427	427	435	6285	9024	8.8	11.93	14.3	12.16	1110028E10Rik 1200008O12Rik 1700013H19Rik 1700030A21Rik 1700051E09Rik 1700095N21Rik 2310066N05Rik 2410004C24Rik 2510015F01Rik 2600016J21Rik 2610019I03Rik 2700075B01Rik 2700091N06Rik 2810418N01Rik 4430402O11Rik 4930553M18Rik 4930563C04Rik 5730409F24Rik 5730537D05Rik 5930412E23Rik 6530411B15Rik AJ430384 Acbd3 Actg1 Acvr1b Acy1 Ada Adam17 Adcy3 Ak4 Alg5 Aof2 Aqp5 Arg1 Arhgdig Arhgef5 Arpc4 Arrdc1 As…
43	V$GATA2_03: GATA-binding factor 2	197	197	665	4667	10642	8.57	11.93	0.0	0.0	0610040B21Rik 1500002M01Rik 1700030A21Rik 1700051E09Rik 1700095F04Rik 2600001J17Rik 2610511E22Rik 2810418N01Rik 4930553M18Rik 4930563C04Rik 5730436H21Rik AI429613 Abhd2 Actl6a Ahcy Aof2 Apex1 Ash2l Aurkb BC005752 BC008103 BC014795 BC024479 BC025076 BC057552 Bag2 Bxdc1 Cald1 Casp1 Casp2 Ccnf Cct3 Cct5 Cdc42ep5 Cdc42se1 Cdc6 Cdca7 Cdk2 Cdk7 Cenpf Chek1 Chi3l3 Chl1 Chst5 Cited4 Cklf Clns1a Csf3r Cst…
44	V$HIF1_Q3: hypoxia induced factor	110	110	752	1199	14110	8.05	11.93	13.92	11.81	1500002M01Rik 1700013H19Rik 1700095N21Rik 2410043F08Rik 2700082D03Rik 3100002B05Rik 3830408P06Rik 4930449E07Rik 5730537D05Rik AI413631 Acvr1b Adcy3 Ak4 Amhr2 Aqp5 Atp1b1 Aurka BC008103 Bag2 Bcl2l11 Bxdc1 C330017I15Rik Ccnc Ccnf Cct7 Cdc2a Cdk2 Cdk2ap1 Cklfsf7 Clk3 Cyb561d2 Dbnl Dcps Ddit4 Diap3 Erf Ero1l Ezh2 Fbxw11 Fliih Frk Fzd7 G630055P03Rik Gabrp Glb1 Gmppb Grwd1 Hat1 Hdgf Insr Kcne3 Kcnk13 K…
45	V$POU6F1_01	36	36	826	1300	14009	7.92	11.93	0.0	0.0	1700030A21Rik 2700075B01Rik AF233884 Akr1c6 Arg1 BC024479 Bnipl C1qb Cdc42se1 Chchd5 Cklfsf7 Cttn Etv1 Fbxw7 Gdf3 Gmeb1 Id2 Inhba Ins1 Klf12 Mmp12 Ms4a6c Nme1 Nme4 Nr2c1 Pafah1b2 Polm Prim1 Prpsap2 Rfwd3 Rpl21 Sap30 Slc5a9 Tjp2 Tmed9 Zmat2
46	V$WHN_B: winged-helix factor nude	268	268	594	3648	11661	7.89	11.93	13.46	11.39	0610040B21Rik 1110017C15Rik 1110028E10Rik 1200008O12Rik 1300002F13Rik 2310066N05Rik 2610528M18Rik 2700087H15Rik 2810418N01Rik 4430402O11Rik 4930553M18Rik 5730409F24Rik 5730436H21Rik 5930412E23Rik AF233884 AJ430384 Actg1 Acvr1b Adam17 Adam8 Amd1 Arhgdig Arl6ip4 Arpc3 Asb3 Ash2l Ass1 Atf4 Aurkb B3gat3 B4galt6 BC003236 BC003940 BC003993 BC014795 BC024955 BC025076 Banf1 Biklk Blm Brms1 Brp16 Bxdc1 Ca…
47	V$TFIII_Q6	826	826	36	14016	1293	7.71	11.93	13.81	11.72	0610009C03Rik 0610040B21Rik 1110017C15Rik 1110028E10Rik 1110055N21Rik 1200008O12Rik 1300002F13Rik 1500002M01Rik 1700001L23Rik 1700013H19Rik 1700020M16Rik 1700030A21Rik 1700095N21Rik 1810014L12Rik 1810017F10Rik 2310031L18Rik 2310066N05Rik 2410004C24Rik 2410006F12Rik 2410043F08Rik 2410080P20Rik 2510015F01Rik 2600001J17Rik 2600016J21Rik 2600017H08Rik 2610019I03Rik 2610511E22Rik 2610511O17Rik 2610528…
48	V$MINI20_B: Muscle initiator sequence-20	592	592	270	9314	5995	7.63	11.93	13.15	11.1	0610040B21Rik 1110017C15Rik 1110028E10Rik 1110055N21Rik 1300002F13Rik 1500002M01Rik 1700013H19Rik 1700051E09Rik 1700095N21Rik 1810017F10Rik 2310031L18Rik 2410004C24Rik 2410006F12Rik 2410043F08Rik 2410080P20Rik 2510015F01Rik 2600016J21Rik 2600017H08Rik 2610040E16Rik 2610511E22Rik 2610511O17Rik 2700075B01Rik 2700084L22Rik 2700087H15Rik 2810013E07Rik 2810429O05Rik 3100002B05Rik 4430402O11Rik 4930449…
49	V$MYCMAX_02: c-Myc:Max heterodimer	360	360	502	5217	10092	7.22	11.52	12.71	10.68	0610040B21Rik 1110028E10Rik 1500002M01Rik 1700013H19Rik 1700095N21Rik 1810014L12Rik 2310031L18Rik 2410004C24Rik 2410043F08Rik 2410080P20Rik 2510015F01Rik 2600016J21Rik 2610019I03Rik 2610040E16Rik 2610511E22Rik 2610528M18Rik 2700075B01Rik 2700082D03Rik 2810013E07Rik 2810418N01Rik 3830408P06Rik 4930553M18Rik 4930563C04Rik 5730537D05Rik 5730592L21Rik 6530411B15Rik 6820428D13 AA959742 AF233884 Abhd2 …
50	V$NFY_01: nuclear factor Y (Y-box binding factor)	237	237	625	3210	12099	6.51	10.54	12.06	10.06	0610009C03Rik 0610040B21Rik 1110028E10Rik 1300002F13Rik 1700001L23Rik 1810014L12Rik 2510015F01Rik 2600017H08Rik 2610511O17Rik 2610528M18Rik 2700084L22Rik 3830408P06Rik 4430402O11Rik 4930449E07Rik 5730592L21Rik 5930412E23Rik AI429613 AW494914 Actg1 Actl6a Adam8 Apex1 Asf1b Atf4 Atxn7l3 Aurka Aurkb B3gat3 B4galt6 BC003236 BC003940 BC006933 BC014795 BC024479 BC031407 BC057552 Bcl2l11 Blm Calm2 Casp2…
51	V$CETS168_Q6	594	594	268	9419	5890	6.47	10.54	11.95	9.96	0610009C03Rik 0610040B21Rik 1110017C15Rik 1110028E10Rik 1200008O12Rik 1300002F13Rik 1500002M01Rik 1700001L23Rik 1700095N21Rik 2310031L18Rik 2310066N05Rik 2410004C24Rik 2410006F12Rik 2410080P20Rik 2510015F01Rik 2600001J17Rik 2600016J21Rik 2610040E16Rik 2610511E22Rik 2610511O17Rik 2610528M18Rik 2700075B01Rik 2700082D03Rik 2700087H15Rik 2810429O05Rik 3100002B05Rik 4430402O11Rik 4930553M18Rik 4933424…
52	V$FOXP3_Q4	449	449	413	9125	6184	6.27	10.32	0.0	0.0	1110028E10Rik 1300002F13Rik 1700030A21Rik 1700051E09Rik 1700095N21Rik 1810014L12Rik 2310066N05Rik 2410004C24Rik 2510015F01Rik 2600001J17Rik 2600016J21Rik 2610040E16Rik 2610511E22Rik 2610511O17Rik 2610528M18Rik 2700091N06Rik 2810013E07Rik 2810418N01Rik 2810429O05Rik 4930553M18Rik 5430413I02Rik 6530411B15Rik 6820428D13 AF155546 AI429613 AJ430384 AW494914 Actl6a Acvr1b Ada Adam17 Ahcy Akr1c6 Amd1 Ao…
53	V$AHR_Q5: aryl hydrocarbon / dioxin receptor	145	145	717	1782	13527	6.02	10.22	11.73	9.77	0610009C03Rik 1110017C15Rik 1300002F13Rik 1700013H19Rik 1700095F04Rik 1700095N21Rik 2310031L18Rik 2410006F12Rik 2700082D03Rik 2700087H15Rik 3100002B05Rik 4430402O11Rik 4930553M18Rik Actg1 Adam17 Alg5 Apc2 Atf4 BC006705 BC008103 Bag2 Banf1 Bcas2 Bclaf1 Brrn1 C1qa Calm2 Ccnf Cct3 Cd2bp2 Cdc2a Cdca4 Cenph Ch25h Cklfsf7 Cks1b Clk3 Coil Cttn Dcbld1 Eppb9 Ero1l Espn Etv1 Exosc7 Eya2 Galgt1 Gdf3 Gga1 Gg…
54	V$GATA_C: GATA binding site	348	348	514	7312	7997	5.86	9.91	0.0	0.0	0610009C03Rik 1110055N21Rik 1200008O12Rik 1500002M01Rik 1700030A21Rik 1700051E09Rik 1700095F04Rik 1700095N21Rik 1810017F10Rik 2310031L18Rik 2600001J17Rik 2600016J21Rik 2610019I03Rik 2700087H15Rik 2810418N01Rik 2810429O05Rik 3100002B05Rik 3830408P06Rik 4430402O11Rik 4930563C04Rik 5730436H21Rik AA959742 AF233884 AI429613 AW494914 Acvr1b Adam8 Ahcy Akr1c6 Amd1 Aof2 Apex1 Aqp5 Arl6ip4 Ash2l Atp13a1 A…
55	V$USF_01: upstream stimulating factor	130	130	732	1566	13743	5.72	9.53	11.46	9.51	0610040B21Rik 1700013H19Rik 2410043F08Rik 2610040E16Rik 3830408P06Rik 4930449E07Rik 4930563C04Rik 6820428D13 Abhd2 Actg1 Acy1 Apex1 Aqp5 Atf4 Atp1b1 Aurka BC003940 BC008103 Bcas2 Car6 Cdc42ep5 Cdk4 Clns1a Cotl1 Cpe Cxxc5 DXImx40e Ddx39 Diap3 Dph2l2 Drg2 Dtymk Eppb9 Ethe1 Exosc7 Fzd7 Galk1 Glb1 Gmeb1 Gnai3 Gpsm2 Gtf2h3 Hdgf Hmgn1 Hmgn2 Hmmr Hrmt1l3 Ifi30 Kcne3 Khdrbs1 Kif11 Laf4l Lamr1 Lig3 Lxn Mc…
56	V$SOX5_01: Sox-5	337	337	525	7102	8207	5.67	9.53	0.0	0.0	0610009C03Rik 0610040B21Rik 1200008O12Rik 1700020M16Rik 1700030A21Rik 1700051E09Rik 1700095F04Rik 1810017F10Rik 2310031L18Rik 2310066N05Rik 2410004C24Rik 2410006F12Rik 2410043F08Rik 2410080P20Rik 2510015F01Rik 2600017H08Rik 2810013E07Rik 2810418N01Rik 2810429O05Rik 3100002B05Rik 4930563C04Rik 5730409F24Rik 5730537D05Rik 5830426I05Rik 5930412E23Rik 6820428D13 AA959742 AF155546 AF233884 AI413631 AI…
57	V$FOXJ2_02: fork head box J 2	280	280	582	6015	9294	4.93	8.91	0.0	0.0	0610040B21Rik 1110028E10Rik 1110055N21Rik 1500002M01Rik 1700030A21Rik 1700051E09Rik 1810014L12Rik 1810017F10Rik 2310031L18Rik 2310066N05Rik 2410004C24Rik 2410043F08Rik 2600017H08Rik 2610040E16Rik 2610511O17Rik 2610528M18Rik 2700082D03Rik 3100002B05Rik 3830408P06Rik 4930563C04Rik 4933424N09Rik 5730409F24Rik 5730436H21Rik 5730537D05Rik AA959742 AI413631 AI429613 AJ430384 AW494914 Acvr1b Acy1 Ahcy A…
58	V$POU1F1_Q6	292	292	570	6203	9106	4.45	8.37	0.0	0.0	1110017C15Rik 1110055N21Rik 1200008O12Rik 1500002M01Rik 1700001L23Rik 1700030A21Rik 1700051E09Rik 1700095F04Rik 2310031L18Rik 2310066N05Rik 2410004C24Rik 2410043F08Rik 2600016J21Rik 2610511E22Rik 2610511O17Rik 2700075B01Rik 2700091N06Rik 3100002B05Rik 3830408P06Rik 4430402O11Rik 4930553M18Rik 4933424N09Rik 5730409F24Rik 5730592L21Rik AA959742 AW494914 Abhd2 Acvr1b Ada Akr1c6 Arg1 Arhgdig Arl6ip4 …
59	V$SOX9_B1: SOX (SRY-related HMG box)	424	424	438	8570	6739	4.43	8.37	0.0	0.0	0610009C03Rik 0610040B21Rik 1200008O12Rik 1700020M16Rik 1700030A21Rik 1700051E09Rik 1700095F04Rik 1810017F10Rik 2310031L18Rik 2310066N05Rik 2410004C24Rik 2410006F12Rik 2410043F08Rik 2410080P20Rik 2510015F01Rik 2600017H08Rik 2700087H15Rik 2810013E07Rik 2810418N01Rik 2810429O05Rik 3100002B05Rik 4930563C04Rik 5730409F24Rik 5730537D05Rik 5730592L21Rik 5830426I05Rik 5930412E23Rik 6820428D13 AA959742 A…
60	V$ATF_01: activating transcription factor	124	124	738	1528	13781	4.31	8.24	9.99	8.07	0610009C03Rik 1200008O12Rik 1300002F13Rik 2310031L18Rik 2410006F12Rik 2610040E16Rik 2610528M18Rik 5730537D05Rik 5930412E23Rik AA959742 AJ430384 Abhd2 Amd1 Apex1 Atp1b1 B4galt3 BC006933 Banf1 Bcas2 Bnipl Bop1 Brrn1 Ccna2 Cdk2 Ch25h Chl1 Clk3 Cpe Cpne1 Cstf2 Cyb561d2 Cyr61 DXImx40e Dcbld1 Dmap1 Dtymk Enpp1 Erf Fliih Ftsj3 Gemin6 Gga1 Gmppb Gtf2h4 Gzmc H2afv Hmgcr Hps1 Ikbkap Klf12 Kntc2 Lig3 Mclc M…
61	V$HNF6_Q6	55	55	807	1589	13720	4.23	8.11	0.0	0.0	2600017H08Rik 2610040E16Rik 2700082D03Rik 2700084L22Rik BC024479 Ccdc5 Cdca1 Cdca7 Cdk7 Ddx41 Dtymk Egln3 Fcgr1 Fgd6 Fliih Fzr1 G630055P03Rik Gemin6 Gmnn Lmnb2 Lsm5 Mcm3 Mga Mki67ip Mllt10 Ms4a11 Ms4a6d Ncoa5 Nfix Nola2 Nup155 Paf53 Phtf1 Pkmyt1 Prim1 Ranbp17 Rcor1 Reps1 Rfx5 Rpa1 Rpl28 Sdc4 Sec61a1 Shrm Smyd5 Sox4 Tjp2 Topbp1 Trem2 Trim13 Usp22 Wdr4 Xpnpep1 Zc3hc1 Znrf1
62	V$GATA2_02: GATA-binding factor 2	243	243	619	5264	10045	3.95	7.91	0.0	0.0	0610040B21Rik 1110055N21Rik 1500002M01Rik 1700030A21Rik 1700051E09Rik 1700095F04Rik 2600001J17Rik 2600016J21Rik 2610019I03Rik 2610511E22Rik 2810013E07Rik 2810418N01Rik 2810429O05Rik 3100002B05Rik 4430402O11Rik 4930563C04Rik 5730436H21Rik AA959742 AF233884 AI429613 AW494914 Actl6a Ahcy Aof2 Apex1 Ash2l Atp13a1 Aurka Aurkb B7h3 BC005752 BC006705 BC008103 BC014795 BC021523 Brms1 Brp16 C1qb Cald1 Cal…
63	V$TEF_Q6	255	255	607	5486	9823	3.93	7.91	0.0	0.0	0610009C03Rik 1110017C15Rik 1700013H19Rik 1700030A21Rik 1700051E09Rik 2310031L18Rik 2410006F12Rik 2410043F08Rik 2600001J17Rik 2610019I03Rik 2610511E22Rik 2700082D03Rik 2700084L22Rik 2700091N06Rik 2810013E07Rik 3100002B05Rik 4430402O11Rik 4930563C04Rik 4933424N09Rik 5730436H21Rik 5830426I05Rik 5930412E23Rik AI429613 AW494914 Akr1c6 Amd1 Aof2 Arl6ip4 Arpc3 Atp13a1 Aurkb B4galt6 BC003236 BC005752 BC…
64	V$CREB_01: cAMP-responsive element binding protein	112	112	750	1361	13948	3.92	7.85	9.63	7.72	0610009C03Rik 1300002F13Rik 1700030A21Rik 2310031L18Rik 2610528M18Rik 5730436H21Rik 5730537D05Rik 5930412E23Rik AJ430384 Abhd2 Adcy3 Apex1 Arhgdig B4galt3 BC025546 Banf1 Bcas2 Bnipl Brrn1 Calm2 Casp1 Ccna2 Cct6a Ch25h Clk3 Cpne1 Cstf2 Cyr61 Dcbld1 Ddost Dmap1 Dtymk Erf Exo1 Gemin6 Gga1 Gmppb Gpr89 Gzmc H2afv Hmgcr Ikbkap Kntc2 Krtap5-4 Lamr1 Lsm8 Mbd4 Mcm2 Mcm5 Ms4a11 Ms4a6d Ncl Nedd1 Nek4 Nfx1 N…
65	V$CMYB_01: c-Myb	220	220	642	3097	12212	3.37	7.22	8.8	6.95	0610040B21Rik 1110028E10Rik 1700030A21Rik 1700095F04Rik 1810014L12Rik 2410004C24Rik 2510015F01Rik 2610019I03Rik 2610511E22Rik 2610511O17Rik 2610528M18Rik 2700084L22Rik 2810418N01Rik 4930553M18Rik 4933424N09Rik 5730436H21Rik 5930412E23Rik 6530411B15Rik AA959742 AF155546 AF233884 Acbd3 Actg1 Actl6a Ahcy Arg1 Arhgef5 Asb3 Asf1b Atf4 Atxn7l3 Aurka B4galt6 BC003885 BC014795 BC024955 BC031407 BC057552 …
66	V$HNF1_C: Hepatic nuclear factor 1	246	246	616	5279	10030	3.35	7.22	0.0	0.0	0610040B21Rik 1110017C15Rik 1110028E10Rik 1500002M01Rik 1700020M16Rik 1700030A21Rik 1700095F04Rik 1700095N21Rik 1810017F10Rik 2310066N05Rik 2600001J17Rik 2610019I03Rik 2610040E16Rik 2610511E22Rik 2610511O17Rik 2700084L22Rik 2810418N01Rik 4930449E07Rik 4930553M18Rik 5430413I02Rik 5730537D05Rik 5830426I05Rik 6820428D13 Abhd2 Actl6a Acvr1b Akr1c6 Asb3 Asf1b Atp13a1 Atp1b1 Atpif1 B4galt3 BC006933 BC0…
67	V$OCT1_06: octamer-binding factor 1	423	423	439	8465	6844	3.2	7.04	0.0	0.0	0610009C03Rik 0610040B21Rik 1110017C15Rik 1110055N21Rik 1700013H19Rik 1700020M16Rik 1700030A21Rik 1700095N21Rik 2410004C24Rik 2510015F01Rik 2600016J21Rik 2610019I03Rik 2610040E16Rik 2610511E22Rik 2700075B01Rik 2700087H15Rik 2700091N06Rik 2810418N01Rik 2810429O05Rik 3830408P06Rik 4930449E07Rik 4930553M18Rik 4933424N09Rik 5730436H21Rik 5730537D05Rik 5830426I05Rik 5930412E23Rik 6820428D13 AI413631 A…
68	V$E2F_01: E2F	17	17	845	94	15215	3.07	6.92	9.46	7.57	Dnajc9 Hells Klf12 Mcm2 Mcm6 Mtbp Orc1l Pms2 Rbl1 Rpa2 Rpl3 Shmt2 Ssna1 Suz12 Tfdp1 Ubap2 Uhrf1
69	V$CDX2_Q5	500	500	362	9781	5528	2.84	6.62	0.0	0.0	0610040B21Rik 1110017C15Rik 1110055N21Rik 1500002M01Rik 1700013H19Rik 1700020M16Rik 1700030A21Rik 1700051E09Rik 1700095N21Rik 1810014L12Rik 2310031L18Rik 2310066N05Rik 2410043F08Rik 2410080P20Rik 2510015F01Rik 2600001J17Rik 2600017H08Rik 2610019I03Rik 2610040E16Rik 2610511E22Rik 2610511O17Rik 2610528M18Rik 2700075B01Rik 2700082D03Rik 2700084L22Rik 2700087H15Rik 2700091N06Rik 2810013E07Rik 3100002…
70	V$STAF_01: Se-Cys tRNA gene transcription activating factor	33	33	829	278	15031	2.81	6.62	8.95	7.08	0610009C03Rik 0610040B21Rik 2410004C24Rik 2410080P20Rik 2600017H08Rik 2610511O17Rik Abhd2 Adam17 BC003993 Birc5 Brp16 Car9 Cct7 Cyb561d2 Gtf2h4 Hmgn1 Hrmt1l3 Ifrd2 Igsf8 Kif11 Lsm4 Lta4h Mcm3 Nek2 Nutf2 Pes1 Polk Prp19 Rad51 Rps26 Sap30 Suz12 Tpx2
71	V$CP2_01: CP2	588	588	274	9563	5746	2.69	6.45	7.97	6.16	0610040B21Rik 1110017C15Rik 1110028E10Rik 1300002F13Rik 1700013H19Rik 1700020M16Rik 1700051E09Rik 1700095F04Rik 1700095N21Rik 1810017F10Rik 2410004C24Rik 2410006F12Rik 2410043F08Rik 2410080P20Rik 2510015F01Rik 2600001J17Rik 2600017H08Rik 2610511E22Rik 2610511O17Rik 2610528M18Rik 2700087H15Rik 2810013E07Rik 2810418N01Rik 3100002B05Rik 4430402O11Rik 4930449E07Rik 4930563C04Rik 4933424N09Rik 5430413…
72	V$CREB_Q4: cAMP-response element binding protein	98	98	764	1210	14099	2.34	6.11	8.02	6.19	0610009C03Rik 1200008O12Rik 1300002F13Rik 1700030A21Rik 2310031L18Rik 2410006F12Rik 2610528M18Rik 5730537D05Rik 5930412E23Rik AI429613 AJ430384 Amd1 Apex1 Arpc3 B4galt3 BC003236 BC003885 BC024955 BC025546 Bcas2 Birc5 Brrn1 Calm2 Ccna2 Cd2bp2 Cdk2 Ch25h Cited4 Clk3 Cpne1 Cyr61 Dcbld1 Diap3 Dtymk Erf Ftsj3 Gemin6 Gga1 Gmppb Gpr89 Gtf2h3 Gzmc Hist2h3c1 Hmgcr Hmmr Ikbkap Kntc2 Krtap5-4 Lsm5 Mcm5 Nedd…
73	V$XFD2_01: Xenopus fork head domain factor 2	164	164	698	3661	11648	2.28	6.06	0.0	0.0	1110017C15Rik 1110055N21Rik 1700001L23Rik 1700030A21Rik 1700051E09Rik 1810017F10Rik 2310031L18Rik 2410004C24Rik 2600001J17Rik 2610511E22Rik 2810429O05Rik 5730537D05Rik 5730592L21Rik 5830426I05Rik 6820428D13 AI413631 AI429613 AW494914 Actl6a Adam17 Adam8 Akr1c6 Amd1 Aof2 Atp1b1 Atpif1 Aurkb BC003940 BC005752 BC006933 BC057552 Bcl2l11 Brrn1 Ccdc5 Cdc7 Cdca1 Cdk2ap1 Cdk4 Cdyl Chst5 Csf3r Cxxc5 Cyr61…
74	V$MTATA_B: Muscle TATA box	366	366	496	7371	7938	2.17	5.88	0.0	0.0	0610009C03Rik 1110017C15Rik 1110055N21Rik 1300002F13Rik 1700030A21Rik 1700095F04Rik 1700095N21Rik 2410004C24Rik 2410080P20Rik 2610019I03Rik 2810429O05Rik 3100002B05Rik 3830408P06Rik 4430402O11Rik 4933424N09Rik 5730409F24Rik 5730436H21Rik 5730537D05Rik 5730592L21Rik 5830426I05Rik 6530411B15Rik AI429613 AW494914 Abhd2 Actl6a Acy1 Ada Ak4 Akr1c6 Alg5 Amd1 Aqp5 Arg1 Arpc4 Asf1b Ass1 Atf4 Atp1b1 Aurkb…
75	V$CREL_01: c-Rel	668	668	194	11092	4217	2.11	5.84	7.45	5.71	0610009C03Rik 0610040B21Rik 1110017C15Rik 1110028E10Rik 1110055N21Rik 1300002F13Rik 1700001L23Rik 1700013H19Rik 1700020M16Rik 1700030A21Rik 1700051E09Rik 1700095F04Rik 1700095N21Rik 1810014L12Rik 1810017F10Rik 2310066N05Rik 2410006F12Rik 2410043F08Rik 2410080P20Rik 2600001J17Rik 2600016J21Rik 2600017H08Rik 2610019I03Rik 2610040E16Rik 2700082D03Rik 2700084L22Rik 2700087H15Rik 2810013E07Rik 2810429…
76	V$SF1_Q6	99	99	763	2386	12923	2.09	5.84	0.0	0.0	1700001L23Rik 1700030A21Rik 2610019I03Rik 2610511O17Rik 4430402O11Rik 5430413I02Rik Actg1 Amhr2 Arf1 Arhgdig Ass1 Atp13a1 BC008103 Bcl2l11 Bclaf1 Blm Brca1 C1qa C330017I15Rik Car6 Cbx1 Ccdc5 Ccl12 Cdc20 Cdc6 Cdca7 Cklf Commd5 Cxxc5 Ddx41 Dhps Exosc4 Fcgr1 Fliih Ftsj3 G630055P03Rik Gjb3 Gmnn Grin1 Grwd1 Gsg2 H3f3b Hmmr Hps1 Igsf7 Krt2-8 Lgmn Lig1 Ltap Ly78 M6pr Maf1 Mcm3 Mcrs1 Mllt6 Nans Ncoa5 Nkd…
77	V$GATA1_06: GATA-binding factor 1	205	205	657	4417	10892	2.02	5.78	0.0	0.0	0610040B21Rik 1500002M01Rik 1700030A21Rik 1700051E09Rik 1700095F04Rik 2600001J17Rik 2610511E22Rik 2810418N01Rik 3100002B05Rik 4430402O11Rik 4930563C04Rik 5730436H21Rik AA959742 AF233884 AI429613 AW494914 Actl6a Ahcy Aof2 Apex1 Ash2l Aurkb BC005752 BC008103 BC014795 BC021523 Brca1 Brms1 Brp16 Bxdc1 C1qb Cald1 Calm2 Casp2 Ccl17 Ccnf Cct3 Cct5 Cdc42ep5 Cdc42se1 Cdc6 Cdca7 Cdk2 Cdk4 Cdk7 Cenpf Chek1 …
78	V$CREB_02: cAMP-responsive element binding protein	122	122	740	1600	13709	1.91	5.63	7.46	5.71	0610009C03Rik 1300002F13Rik 1700001L23Rik 2610511O17Rik 2610528M18Rik 4930563C04Rik 5730537D05Rik AA959742 AJ430384 AW494914 Abhd2 Asf1b Birc5 Bop1 Brms1 Calm2 Ccna2 Cdca5 Cdk4 Ch25h Ckap2 Cpne1 Cyb561d2 Eif3s2 Erf Etnk1 Exosc7 Fbl Foxc1 G22p1 Galk1 Glb1 Gnai3 Gnefr Gpr89 Gpsm2 H2afv H2afx Hcngp Hist2h3c1 Hnrpab Hrmt1l2 Ier5 Ikbkap Kcnn4 Kntc2 Laf4l Lta4h Mbd4 Mcm5 Mettl1 Mllt10 Morf4l2 Mpp6 Mre1…
79	V$CREBP1_Q2: CRE-binding protein 1	79	79	783	942	14367	1.88	5.63	7.61	5.83	0610009C03Rik 1200008O12Rik 1300002F13Rik 1700030A21Rik 2310031L18Rik 2610528M18Rik 5730537D05Rik 5930412E23Rik AJ430384 Amd1 Apex1 B4galt3 BC003885 Banf1 Bcas2 Brrn1 Calm2 Ccna2 Cdk2 Ch25h Clk3 Cpne1 Cyr61 Dcbld1 Dtymk Erf Gemin6 Gmppb Gpr89 Gzmc Hmgcr Ikbkap Kntc2 Krtap5-4 Mcm2 Mcm5 Nedd1 Nfx1 Nol5 Nup88 Pdk3 Pigf Plk4 Pms2 Ppan Psma5 Psmd5 Rad51ap1 Rbm12 Rbm3 Rfc3 Riok2 Rnps1 Rpl13 Rpl13a Rpl1…
80	V$LMO2COM_02: complex of Lmo2 bound to Tal-1, E2A proteins, and GATA-1, half-site 2	411	411	451	8147	7162	1.87	5.63	0.0	0.0	0610040B21Rik 1110017C15Rik 1200008O12Rik 1700030A21Rik 1700095F04Rik 1700095N21Rik 2310031L18Rik 2310066N05Rik 2410004C24Rik 2410043F08Rik 2510015F01Rik 2600017H08Rik 2610511O17Rik 2700075B01Rik 2700082D03Rik 2700087H15Rik 2810013E07Rik 2810429O05Rik 3100002B05Rik 3830408P06Rik 4430402O11Rik 4933424N09Rik 5730436H21Rik 5730537D05Rik 6530411B15Rik 6820428D13 AA959742 AF233884 AW494914 Acvr1b Acy1…
81	V$CREBP1_01: cAMP-responsive element binding protein 1	28	28	834	234	15075	1.77	5.5	7.92	6.12	1700030A21Rik 2610528M18Rik 5930412E23Rik Ak4 Apex1 Calm2 Clk3 DXImx40e Dtymk Etnk1 Gmppb Gpr89 Hmgcr Nfx1 Pdk3 Psma5 Psmd5 Riok2 Rnps1 Rpl13a Rpl15 Sfrs3 Snrpg Srebf2 Tbrg1 Tuft1 Xpnpep1 Zfp64
82	V$CART1_01: Cart-1 (cartilage homeoprotein 1)	73	73	789	1846	13463	1.77	5.5	0.0	0.0	0610040B21Rik 1110055N21Rik 2410080P20Rik 4430402O11Rik 6820428D13 AW494914 Asb3 Aurkb BC006933 BC057552 Casp1 Casp2 Ccnc Cct5 Cdc2a Chi3l3 Cklf Clec4n Cmas D15Ertd405e Diap3 Eif3s3 Gbif Gpr89 H3f3b Hat1 Hmgcr Hnrpab Il10ra Inhba Iqgap1 Lxn Mclc Mcm3 Mga Mllt10 Mmp12 Mre11a Ms4a6c Mtmr9 Myef2 Ncln Nek2 Nfix Nme7 Nup107 Nutf2 Ogfr Phlda1 Plek2 Poldip3 Ppp1r8 Prpsap1 Prpsap2 Psmd7 Pus3 Rfc5 Rfx5 Rp…
83	V$AFP1_Q6	113	113	749	2641	12668	1.75	5.42	0.0	0.0	1700030A21Rik 1700095N21Rik 2410080P20Rik 2600001J17Rik 2610528M18Rik 2700091N06Rik 4430402O11Rik 5730436H21Rik AW494914 Alg5 Amhr2 Arg1 Asf1b Atp13a1 BC024479 Bxdc1 Cacnb3 Ccl12 Cdc6 Cdca4 Cdk7 Chst5 Ckap2 Col11a1 Commd5 Cpe Cpne1 Csf3r Cyb561d2 D15Ertd405e DXImx40e Dbnl Dck Ddost Depdc1a Dmap1 Dnajc9 Egln3 Enpp1 Erf Ethe1 Fbxw7 Fzr1 Gbif Gmeb1 Gnai3 Grwd1 Gtf2e2 H3f3b Hdhd4 Lgtn Lta4h Ltap Lxn …
84	V$MEF2_02: myogenic MADS factor MEF-2	39	39	823	1135	14174	1.75	5.42	0.0	0.0	5730592L21Rik Actl6a Ahcy B3gat3 Bnipl Ccnb2 Cd2bp2 Cdca7 DXImx40e Dhps Dscr1l2 Exosc4 F730004D16Rik Fpgs Gmeb1 Gmnn Hmgn1 Inhba Mki67 Pdk3 Pdlim1 Pdlim5 Poldip3 Polr2j Prpsap2 Psmb1 Rad51ap1 Rps6 Sdc1 Sfrs3 Shrm Slc29a1 Slc7a7 Slco1a5 Tesk2 Thrap6 Tyro3 Usp22 Xylb
85	V$CEBPDELTA_Q6	599	599	263	11390	3919	1.74	5.42	0.0	0.0	0610009C03Rik 0610040B21Rik 1110028E10Rik 1110055N21Rik 1200008O12Rik 1500002M01Rik 1700001L23Rik 1700013H19Rik 1700030A21Rik 1700051E09Rik 1700095F04Rik 1700095N21Rik 1810014L12Rik 1810017F10Rik 2310031L18Rik 2310066N05Rik 2410004C24Rik 2410043F08Rik 2600001J17Rik 2600017H08Rik 2610040E16Rik 2610511O17Rik 2610528M18Rik 2700082D03Rik 2700084L22Rik 2700087H15Rik 2700091N06Rik 2810013E07Rik 2810418…
86	V$ATF4_Q2: activating transcription factor 4	248	248	614	3669	11640	1.7	5.36	6.98	5.27	0610009C03Rik 0610040B21Rik 1110017C15Rik 1300002F13Rik 1700013H19Rik 1700030A21Rik 1700095N21Rik 2310031L18Rik 2310066N05Rik 2410006F12Rik 2410080P20Rik 2610511E22Rik 2610528M18Rik 2700075B01Rik 3830408P06Rik 4930563C04Rik 5730537D05Rik 5930412E23Rik AA959742 AI413631 AJ430384 Abhd2 Actl6a Adcy3 Amd1 Aof2 Apex1 Arhgef5 Arl6ip4 Arpc3 Arpc4 Arrdc1 Atp1b1 B3gat3 B4galt3 B7h3 BC003236 BC006933 BC008…
87	V$BRN2_01: POU factor Brn-2	323	323	539	6554	8755	1.65	5.3	0.0	0.0	0610040B21Rik 1500002M01Rik 1700001L23Rik 1700020M16Rik 1700051E09Rik 1810014L12Rik 2310066N05Rik 2410043F08Rik 2410080P20Rik 2600001J17Rik 2610019I03Rik 2610040E16Rik 2610511E22Rik 2610511O17Rik 2700084L22Rik 2700091N06Rik 2810013E07Rik 2810418N01Rik 3100002B05Rik 4930553M18Rik 5430413I02Rik 5730436H21Rik 6820428D13 AA959742 AI413631 AJ430384 AW494914 Abhd2 Acvr1b Ada Adam8 Ahcy Akr1c6 Amd1 Amhr…
88	V$PAX9_B: zebrafish Pax-9 binding sites	233	233	629	3427	11882	1.57	5.24	6.85	5.16	0610040B21Rik 1700020M16Rik 1700095N21Rik 1810017F10Rik 2410004C24Rik 2600001J17Rik 2610019I03Rik 2700087H15Rik 2700091N06Rik 2810418N01Rik 2810429O05Rik 4930563C04Rik 4933424N09Rik 5730409F24Rik 5730537D05Rik 5830426I05Rik 5930412E23Rik AI429613 AJ430384 Acbd3 Actg1 Ahcy Amd1 Apc2 Apex1 Aqp5 Arpc3 Ash2l B7h3 BC003236 BC005752 BC008103 Baiap2 Banf1 Bclaf1 Brp16 Bzrpl1 Cacnb3 Car9 Ccl12 Ccl17 Cdc4…
89	V$NRF1_Q6	64	64	798	732	14577	1.56	5.19	7.35	5.62	2610019I03Rik 2700084L22Rik 2810429O05Rik Ahcy BC025546 Casp2 Cct3 Cct5 Cdc7 Cks2 Csf3r Cxcr4 D15Ertd405e Dna2l Dorz1 Eif3s3 Ezh2 Fignl1 Hdhd4 Hrmt1l3 Ikbkap Khdrbs1 Kntc2 Llglh Lyar Morf4l2 Mphosph6 Msh2 Mxd3 Npm1 Nup107 Pdik1l Pgea1 Plk4 Pola1 Polr2j Ppp1r8 Prc1 Prpsap1 Psma5 Ptpn2 Pus3 Rgs20 Riok2 Rpl37a Rpl7l1 Rps15 Rps17 Rps6 Rqcd1 Sap30 Sgol1 Shmt2 Smarcc1 Snrpa1 Snrpb2 Snx12 Ssrp1 Tera Tfd…
90	V$TCF11MAFG_01: TCF11:MafG heterodimers	41	41	821	1166	14143	1.48	5.13	0.0	0.0	2410043F08Rik 2700091N06Rik 2810418N01Rik 5730409F24Rik AJ430384 Abhd2 Brca1 Cct6a Cdyl Cklfsf7 Dcbld1 Fcrl3 Frk Ftsj3 Grin2d Gtf2h2 Hat1 Ifi30 Mcm5 Padi4 Psma5 Rbm14 Rpl13 Rpl14 Sfxn2 Slc16a6 Slc29a1 Slc35b1 Slc35e4 Snrp116 Snrp1c Snx6 Taf1b Tctex1 Tead4 Tmem2 Trim11 Txnrd1 Usp12 Wdr12 Wdr31
91	V$USF_C: USF binding site	454	454	408	7261	8048	1.35	4.97	6.48	4.82	0610040B21Rik 1110028E10Rik 1110055N21Rik 1200008O12Rik 1500002M01Rik 1700001L23Rik 1700013H19Rik 1700020M16Rik 1700051E09Rik 1700095N21Rik 1810014L12Rik 1810017F10Rik 2310066N05Rik 2410004C24Rik 2410006F12Rik 2410043F08Rik 2410080P20Rik 2510015F01Rik 2600016J21Rik 2610019I03Rik 2610040E16Rik 2610511E22Rik 2610528M18Rik 2700075B01Rik 2810013E07Rik 2810418N01Rik 3100002B05Rik 3830408P06Rik 4930449…
92	V$HNF1_01: hepatic nuclear factor 1	122	122	740	2785	12524	1.28	4.91	0.0	0.0	1500002M01Rik 1700095F04Rik 2310066N05Rik 2410043F08Rik 2600001J17Rik 2610511O17Rik 2610528M18Rik 2810013E07Rik 5430413I02Rik 5730436H21Rik 5730592L21Rik AW494914 Akr1c6 Aqp5 Arpc3 BC005752 BC024479 BC025076 BC025462 Blm Brms1 Brrn1 Bub1b Bzrpl1 C330017I15Rik Cacnb3 Car6 Car9 Ccl17 Cct6a Cdc2a Coil Commd5 Cstf2 Cttn D15Ertd405e Ddost Ddx41 Deadc1 Dnajc9 Frk Galnt10 Gorasp2 Grwd1 Hist1h3d Hn1 Ier5…
93	V$IPF1_Q4	146	146	716	3243	12066	1.24	4.84	0.0	0.0	1110017C15Rik 1700001L23Rik 1700095F04Rik 2310066N05Rik 4430402O11Rik 4930449E07Rik 5830426I05Rik 6530411B15Rik Acvr1b Akr1c6 Aof2 Arhgef5 Asb3 Atp1b1 B3gat3 B4galt3 B4galt6 BC006705 BC024955 BC025076 Brca1 Cald1 Ccl12 Cct3 Cct5 Cct6a Cdyl Cenpf Ch25h Chi3l3 Chl1 Cited4 Clk3 Cpe Cxcr4 Dbnl Ddx48 Dera Diap3 Dmap1 Efna1 Eif3s2 Eif3s3 Eif3s6 Eppb9 Erf Exosc7 Fbl Fbxw7 Fgd6 Gemin6 Gga1 Ggta1 Glb1 Gpr…
94	V$CREB_Q2: cAMP-response element-binding protein	104	104	758	1354	13955	1.16	4.79	6.72	5.06	0610009C03Rik 0610040B21Rik 1300002F13Rik 1700013H19Rik 1700030A21Rik 2610528M18Rik 4930563C04Rik 5730537D05Rik 5930412E23Rik AI413631 AJ430384 Amd1 Apex1 Asf1b B4galt3 BC003885 BC024955 Bcas2 Bcl2l11 Bclaf1 Brrn1 Calm2 Ccna2 Ccne2 Cd2bp2 Cdk2 Ch25h Clk3 Cpne1 Cyr61 Dcbld1 Diap3 Dnajc9 Dtymk Erf Etnk1 Fbl G22p1 Galk1 Gmppb Gpr89 Gtf2e2 Gzmc H3f3b Hmgcr Hps1 Ikbkap Kntc2 Krtap5-4 Mbd4 Mcm5 Mrps12 …
95	V$LEF1TCF1_Q4	382	382	480	7563	7746	1.08	4.68	0.0	0.0	0610040B21Rik 1500002M01Rik 1700051E09Rik 2310031L18Rik 2410006F12Rik 2410043F08Rik 2410080P20Rik 2600016J21Rik 2600017H08Rik 2610511E22Rik 2700075B01Rik 2700082D03Rik 2700084L22Rik 2810013E07Rik 2810418N01Rik 2810429O05Rik 3100002B05Rik 3830408P06Rik 4430402O11Rik 4930563C04Rik 5430413I02Rik 5730409F24Rik 5730537D05Rik 5730592L21Rik 5830426I05Rik 6530411B15Rik AF233884 AI413631 AI429613 Acbd3 Ac…
96	V$E4F1_Q6	41	41	821	425	14884	0.85	4.4	6.78	5.1	1200008O12Rik 1700030A21Rik 4930449E07Rik Amd1 Apex1 BC003885 BC024955 Calm2 Cdca5 Cyr61 Dcbld1 Dtymk Gmppb Gpr89 Hmgcr Lig3 Morf4l2 Nup88 Orc1l Pdk3 Psma5 Psmd5 Rad51ap1 Rasal1 Rfx5 Riok2 Rnps1 Rpl15 Rpl21 Rps17 Sdfr2 Sfrs3 Slc15a3 Slc20a2 Tfdp1 Tnrc6c Traip Ubap2 Xpnpep1 Zdhhc16 Zfp276
97	V$GATA1_03: GATA-binding factor 1	260	260	602	5318	9991	0.64	4.15	0.0	0.0	1110017C15Rik 1110028E10Rik 1110055N21Rik 1200008O12Rik 1500002M01Rik 1700001L23Rik 1700095F04Rik 2310031L18Rik 2310066N05Rik 2410004C24Rik 2410006F12Rik 2410080P20Rik 2610019I03Rik 2610040E16Rik 2700084L22Rik 2700091N06Rik 2810429O05Rik 3830408P06Rik 4430402O11Rik 4930449E07Rik 4930553M18Rik 4933424N09Rik 5730409F24Rik 5730592L21Rik 5930412E23Rik 6820428D13 AA959742 AJ430384 AW494914 Acbd3 Aqp5 …
98	V$HTF_01	57	57	805	662	14647	0.59	4.09	6.36	4.74	2310031L18Rik 2610511O17Rik 2610528M18Rik 4930449E07Rik AA959742 AI429613 AW494914 Atp1b1 BC031407 Bop1 Bub1b Cdca4 Cdk4 Cdk7 Cpe Cyb561d2 Dnmt1 Enpp1 Fcgr1 Gnai3 Gpr89 Gtf2h4 Hmmr Hrmt1l2 Klf12 Laf4l Morf4l2 Mre11a Mrpl19 Ms4a11 Ms4a6d Mtbp Padi4 Papss1 Pld3 Plk4 Ppfia4 Prp19 Pycr2 Rbl1 Rfwd3 Rgs20 Riok2 Rnf25 Rpl4 Sdfr2 Sec61a1 Slc26a2 Slc35a1 Snrpa1 Timp1 Tnfaip1 Traip Vps45 Xpnpep1 Zdhhc16 Zf…
99	V$TCF1P_Q6	602	602	260	10002	5307	0.51	4.03	5.65	4.05	1110017C15Rik 1110055N21Rik 1200008O12Rik 1300002F13Rik 1500002M01Rik 1700001L23Rik 1700020M16Rik 1700030A21Rik 1700095F04Rik 1700095N21Rik 1810014L12Rik 1810017F10Rik 2310031L18Rik 2310066N05Rik 2410004C24Rik 2410006F12Rik 2410043F08Rik 2410080P20Rik 2600017H08Rik 2610019I03Rik 2610040E16Rik 2610511E22Rik 2610511O17Rik 2610528M18Rik 2700075B01Rik 2700082D03Rik 2700084L22Rik 2810013E07Rik 2810418…
100	V$ALPHACP1_01	37	37	825	379	14930	0.49	3.97	6.43	4.8	2600017H08Rik 4430402O11Rik Aurkb B3gat3 BC031407 Calm2 Ccna2 Cks1b Gpr89 H3f3b Hes6 Hmgb2 Hmmr Isyna1 Mclc Mre11a Mxi1 Nans Nek2 Nqo1 Nudcd2 Nup93 Pdk3 Polr2j Ptbp1 Rbm3 Rbm4 Reg1 Rpa2 Rpn1 Sip1 Slc2a1 Sox4 Stard4 Tacc3 Ttk Uhrf1
101	V$MTF1_Q4	85	85	777	1090	14219	0.48	3.97	6.08	4.47	1110017C15Rik 2310066N05Rik 2410080P20Rik 2700091N06Rik 2810013E07Rik 4430402O11Rik 6530411B15Rik Amd1 B7h3 BC006705 BC006933 Casp2 Cdca1 Cdca7 Cklfsf7 Clns1a Crlf1 Ctgf Cxcr4 Cyb561d2 D3Ertd250e D8Ertd812e Diap3 Etnk1 Fzd7 Galnt10 Gatm Gjb3 Gmnn Gtf2h2 H2afv Hist1h2ao Hist2h3c1 Kcnk13 Kcnn4 Khdrbs1 Laf4l Llglh Lta4h Lxn Lyzs Maf1 Melk Mt2 Mtbp Mtmr9 Ncor2 Nek2 Nfx1 Nono Nup37 Paxip1 Pdk3 Pigf Pk…
102	V$S8_01: S8	54	54	808	1381	13928	0.36	3.85	0.0	0.0	2410006F12Rik 6820428D13 AI429613 Actl6a Akr1c6 Amhr2 B4galt6 BC003993 BC024479 Bzrpl1 Cdca7 Dera Drg2 Eif3s3 Fbxw7 Gbif Gnai3 Grwd1 Gtf2h3 Hist1h2ao Il10ra Lmnb2 Mga Mki67ip Mknk1 Mllt10 Morf4l2 Ms4a6c Msr1 Myef2 Nedd1 Nfix Nola1 Paf53 Prim2 Psmd7 Rnf135 Rpl28 Rpl36a Rpo1-4 Sh3bgrl2 Slc26a2 Slc35e4 Slc5a9 Slc6a15 Spag5 Tcerg1 Tdg Tesk2 Tipin Tulp3 Txnrd1 Usp12 Zmat2
103	V$PBX_Q3	805	805	57	14632	677	0.17	3.61	0.0	0.0	0610009C03Rik 0610040B21Rik 1110017C15Rik 1110028E10Rik 1110055N21Rik 1200008O12Rik 1300002F13Rik 1500002M01Rik 1700001L23Rik 1700013H19Rik 1700020M16Rik 1700030A21Rik 1700051E09Rik 1700095N21Rik 1810014L12Rik 1810017F10Rik 2310031L18Rik 2310066N05Rik 2410004C24Rik 2410006F12Rik 2410043F08Rik 2410080P20Rik 2510015F01Rik 2600001J17Rik 2600016J21Rik 2600017H08Rik 2610019I03Rik 2610040E16Rik 2610511…
104	V$OCT1_05: octamer-binding factor 1	39	39	823	1058	14251	0.1	3.55	0.0	0.0	0610040B21Rik Aurkb B3gat3 Brca1 Cdca7 Chst10 Clec4n Dck Ddx10 Dnajc9 Egln3 Espn Gemin6 H2afv H3f3b Lgals7 Mpeg1 Mrpl19 Nedd9 Nme7 Nras Parp2 Pdlim5 Poldip3 Polm Polr2j Pwp2h Scml2 Sdfr2 Sema4g Snrp1c Srebf2 Stac2 Tdg Tera Thrap6 Vps16 Vps45 Zc3hc1
105	V$LDSPOLYA_B: Lentiviral Poly A downstream element	661	661	201	12301	3008	0.02	0.0	0.0	0.0	0610040B21Rik 1110017C15Rik 1110028E10Rik 1300002F13Rik 1500002M01Rik 1700001L23Rik 1700013H19Rik 1700020M16Rik 1700030A21Rik 1700051E09Rik 1700095F04Rik 1700095N21Rik 1810014L12Rik 1810017F10Rik 2310031L18Rik 2410004C24Rik 2410006F12Rik 2410043F08Rik 2510015F01Rik 2600001J17Rik 2600016J21Rik 2600017H08Rik 2610019I03Rik 2610040E16Rik 2610511E22Rik 2610511O17Rik 2610528M18Rik 2700075B01Rik 2700087…
106	V$NKX3A_01: NK class homeobox factor 3A	142	142	720	3054	12255	-0.19	0.0	0.0	0.0	1500002M01Rik 1810014L12Rik 2410080P20Rik 2600016J21Rik 2600017H08Rik 2610019I03Rik 2810013E07Rik 2810418N01Rik 2810429O05Rik 5830426I05Rik AF233884 AI413631 AI429613 Acvr1b Ak4 Amd1 Arf1 Arpc3 Asf1b Atp13a1 Atpif1 BC006705 BC021523 BC024479 Banf1 Bin3 Bnipl Brrn1 C1qb Cald1 Cdca1 Cdca4 Cdk2 Cdyl Chst10 Cklfsf7 Clns1a Col11a1 Commd5 Cttn Dera Dnmt1 Eif3s3 Eif3s6 Eif4b Etnk1 Fbxo17 Fbxw7 Fgd6 Fpgs…
107	V$HP1SITEFACTOR_Q6	180	180	682	3762	11547	-0.23	0.0	0.01	0.0	1500002M01Rik 1700030A21Rik 1700095F04Rik 2310066N05Rik 2410080P20Rik 2810013E07Rik 3100002B05Rik 4430402O11Rik 5730409F24Rik 5730436H21Rik 5730592L21Rik 5830426I05Rik AA959742 Acvr1b Adam8 Ahcy Akr1c6 Amd1 Arg1 B3gat3 BC003885 BC005752 BC006705 BC008103 BC024479 Birc5 Bnipl Brca1 C1qa Casp1 Cbx1 Ccna2 Ccnb2 Cct5 Cct6a Cdca4 Cdca7 Cdk2 Chi3l3 Cited4 Clns1a Col11a1 Cotl1 D3Ertd250e Deadc1 Dera Dna…
108	V$TAL1_Q6	394	394	468	6363	8946	-0.28	0.0	4.69	3.22	0610009C03Rik 0610040B21Rik 1110028E10Rik 1200008O12Rik 1700001L23Rik 1700020M16Rik 1700030A21Rik 1700051E09Rik 1700095F04Rik 1700095N21Rik 1810014L12Rik 1810017F10Rik 2310031L18Rik 2410043F08Rik 2600001J17Rik 2600017H08Rik 2610040E16Rik 2610511O17Rik 2700075B01Rik 2700087H15Rik 2700091N06Rik 2810013E07Rik 3100002B05Rik 4930553M18Rik 4930563C04Rik 4933424N09Rik 5430413I02Rik 5730592L21Rik 6530411…
109	V$FREAC7_01: Fork head RElated ACtivator-7	314	314	548	6204	9105	-0.3	0.0	0.01	0.0	1110017C15Rik 1110028E10Rik 1110055N21Rik 1300002F13Rik 1500002M01Rik 1700001L23Rik 1700013H19Rik 1700020M16Rik 1700030A21Rik 1700051E09Rik 1810017F10Rik 2310031L18Rik 2310066N05Rik 2410004C24Rik 2510015F01Rik 2600001J17Rik 2610511E22Rik 2810013E07Rik 2810418N01Rik 2810429O05Rik 4933424N09Rik 5430413I02Rik 5730409F24Rik 5730592L21Rik 5830426I05Rik 6820428D13 AI413631 AI429613 AW494914 Abhd2 Actl6…
110	V$XBP1_01: X-box-binding protein 1	98	98	764	1344	13965	-0.46	0.0	4.98	3.48	2310031L18Rik 2410006F12Rik 2610040E16Rik 2610511O17Rik 2610528M18Rik 2810429O05Rik 5730537D05Rik AA959742 AI429613 AW494914 Atf4 Aurka Bop1 Bub1b Car6 Cdca4 Cdk2 Cdk4 Cdk7 Cpe Crabp2 Cyb561d2 Dbnl Diap3 Dnmt1 Dtymk Enpp1 Fcgr1 Ftsj3 Gnai3 Gpr89 Gpsm2 Gtf2h3 Gtf2h4 Hist1h2ao Hist1h3d Hmmr Hrmt1l2 Hrmt1l3 Hus1 Ifi30 Khdrbs1 Klf12 Laf4l Lsm5 Lta4h Mbd4 Mcm2 Mcm6 Mepe Morf4l2 Mre11a Mrpl19 Ms4a11 Ms…
111	V$E4BP4_01: E4BP4	19	19	843	599	14710	-0.57	0.0	0.0	0.0	2810013E07Rik 4430402O11Rik AJ430384 Brms1 Ctgf Ctss Fbxw7 Ier5 Kpna2 Lcp1 Mrpl28 Nme1 Ogfr Psmd7 Rbm4 Rpo1-4 Sars1 Spag5 Uble1a
112	V$MAX_01: Max	51	51	811	616	14693	-0.6	0.0	5.11	3.58	1700013H19Rik 2410043F08Rik 4930563C04Rik Acy1 Apex1 Atf4 BC003940 BC008103 Bcas2 Car6 Cdk4 Cpe Cxxc5 Diap3 Eppb9 Ethe1 Exosc7 Glb1 Gmeb1 Gnai3 Hdgf Kcne3 Kif11 Lamr1 Lxn Mcm2 Mns1 Mt2 Nme5 Nme6 Parp2 Plxnb2 Pola1 Ptbp1 Pus3 Qtrt1 Riok2 Rpa1 Rpl19 Sema4g Sgol1 Slc7a7 Snrpa Stard4 Stmn1 Tdg Tesk2 Thoc4 Tubb5 Ubap2 Uble1a
113	V$EVI1_05: ectopic viral integration site 1 encoded factor	37	37	825	979	14330	-0.62	0.0	0.0	0.0	5830426I05Rik Cald1 Crlf1 Csf3r Ctss D8Ertd812e Dcps Ddx48 Dph2l2 Ero1l Fcgr1 Gatm Gga1 Gpr89 Gtse1 Ifrd2 Incenp Krtap5-1 Lta4h Mdfi Mepe Mettl1 Mfap3 Pkig Plxnb2 Qtrt1 Rnf25 Rpl21 Slc25a13 Slc7a5 Ssrp1 Stard4 Stmn1 Tead4 Tfpt Trim13 Wdr36
114	V$GATA3_03: GATA-binding factor 3	549	549	313	10321	4988	-0.64	0.0	0.01	0.0	0610040B21Rik 1500002M01Rik 1700013H19Rik 1700030A21Rik 1700051E09Rik 1700095F04Rik 1700095N21Rik 1810014L12Rik 1810017F10Rik 2310031L18Rik 2410043F08Rik 2410080P20Rik 2600001J17Rik 2600017H08Rik 2610019I03Rik 2610511E22Rik 2610511O17Rik 2610528M18Rik 2700075B01Rik 2700084L22Rik 2700087H15Rik 2810013E07Rik 2810418N01Rik 3100002B05Rik 4430402O11Rik 4930449E07Rik 4930553M18Rik 4930563C04Rik 4933424…
115	V$NGFIC_01: nerve growth factor-induced protein C	26	26	836	256	15053	-0.65	0.0	5.36	3.8	Actg1 Ada Alg5 Bnipl Ccnf Cdc7 Dcps Gnefr Kif20a Lgmn Lyar Mclc Nab2 Papss1 Pgpep1 Pold1 Rasal1 Rpl12 Sfxn3 Slc20a2 Smyd5 Stmn1 Tfdp1 Tipin Trim13 Wdr21
116	V$NKX25_01: homeo domain factor Nkx-2.5/Csx, tinman homolog	393	393	469	7577	7732	-0.65	0.0	0.01	0.0	1110017C15Rik 1110028E10Rik 1110055N21Rik 1500002M01Rik 1700001L23Rik 1700013H19Rik 1700020M16Rik 1700030A21Rik 1700051E09Rik 1810017F10Rik 2310031L18Rik 2610019I03Rik 2610511E22Rik 2610511O17Rik 2610528M18Rik 2700075B01Rik 2700091N06Rik 4430402O11Rik 4930449E07Rik 4930553M18Rik 4933424N09Rik 5730409F24Rik 5730436H21Rik 5730537D05Rik 5730592L21Rik 5830426I05Rik 6530411B15Rik AF233884 AI429613 AJ4…
117	V$STRA13_01	39	39	823	441	14868	-0.69	0.0	5.14	3.59	4930449E07Rik 6820428D13 Acvr1b Apex1 Atf4 Aurka Bcas2 Bzrpl1 Cdk4 Cstf2 DXImx40e Ddx39 Diap3 Dph2l2 Eppb9 Exosc7 Gtf2h3 Hat1 Ier3 Ifi30 Laf4l Mt2 Mxd3 Nup88 Orc6l Prpsap1 Qtrt1 Ris2 Sgol1 Snrpa Stmn1 Suv39h2 Tada2l Tdg Tnrc6c Tubb5 Ubap2 Uble1a Vil2
118	V$HFH1_01: HNF-3/Fkh Homolog 1	91	91	771	2040	13269	-0.72	0.0	0.01	0.0	1700001L23Rik 2310031L18Rik 2600001J17Rik 2610511E22Rik 2810429O05Rik 5730537D05Rik 5730592L21Rik 5830426I05Rik 6530411B15Rik AJ430384 AW494914 Acvr1b Ada Akr1c6 Atp1b1 B7h3 Bcl2l11 Ccdc5 Cdca1 Cdyl Chst5 Cklfsf7 Csf3r Ctgf Cxxc5 D3Ertd250e Dbnl Depdc1a Enpp1 Exo1 Exosc4 Fbxw7 Galk1 Gbif Gmnn Gpr89 Hdgf Isyna1 Lxn M6pr Mansc1 Mbd4 Mki67ip Mmp13 Mns1 Mre11a Msh2 Mtbp Mxi1 Mybbp1a Nans Npm1 Npm3 Nu…
119	V$SREBP1_Q6	315	315	547	5035	10274	-0.75	0.0	4.19	2.77	0610009C03Rik 0610040B21Rik 1110017C15Rik 1110028E10Rik 1200008O12Rik 1700001L23Rik 1700013H19Rik 1700095N21Rik 1810017F10Rik 2410006F12Rik 2410043F08Rik 2600016J21Rik 2700075B01Rik 2700087H15Rik 2810418N01Rik 2810429O05Rik 3100002B05Rik 4430402O11Rik 4930553M18Rik 4930563C04Rik 5430413I02Rik 5730436H21Rik 5730537D05Rik 5730592L21Rik 6530411B15Rik AI413631 AJ430384 AW494914 Acbd3 Actg1 Ada Adam17…
120	V$CHX10_01	11	11	851	409	14900	-0.79	0.0	0.0	0.0	4930553M18Rik B7h3 Cks2 Dna2l Mcrs1 Mllt10 Prim2 Rpo1-4 Sh3bgrl2 Txn1 Usp12
121	V$AHRARNT_01: aryl hydrocarbon receptor:Arnt heterodimers	72	72	790	950	14359	-0.82	0.0	4.71	3.23	0610009C03Rik 1200008O12Rik 1700013H19Rik 1700095N21Rik 2310031L18Rik 2410006F12Rik 3830408P06Rik AI413631 Alg5 Apex1 Aqp5 Atf4 Atxn7l3 BC003885 BC006705 BC006933 Banf1 Bcas2 Bxdc1 Cdc42ep5 Cdca4 Cklfsf7 Cks1b D3Ertd250e Dcbld1 Ddx41 Dna2l Espn Fzr1 G630055P03Rik Grin2d Hat1 Hdhd4 Igfbp3 Kcnk13 Kif11 Mcm2 Nek6 Nme5 Nqo1 Paxip1 Pes1 Pin1 Plod2 Pola1 Polk Ppan Psmd5 Pttg1 Rad51ap1 Rars Rbmxrt Ris2 …
122	V$GATA1_05: GATA-binding factor 1	117	117	745	2523	12786	-0.87	0.0	0.01	0.0	1200008O12Rik 1700051E09Rik 1700095F04Rik 2310066N05Rik 2810013E07Rik 2810418N01Rik 5730436H21Rik AI429613 Actl6a Apex1 Aurka Aurkb BC014795 BC031407 Calm2 Car9 Ccna2 Ccnc Cdc42se1 Cdc6 Cdk7 Cenpf Cenph Chi3l3 Chl1 Cited4 Cklfsf7 Cyp4f16 D8Ertd812e Ddx41 Deadc1 Dmap1 Dnajc9 Dtnb Dut Eif4b Ero1l Exo1 Eya2 Ezh2 Fbxo17 Frk Galnt10 Galnt7 Gga1 Gmppb Gpatc4 Hdhd4 Hps1 Ifi30 Ifi44 Ifrd2 Inhba Iqgap1 Kd…
123	V$XFD3_01: Xenopus fork head domain factor 3	82	82	780	1854	13455	-0.89	0.0	0.01	0.0	2610019I03Rik 5730537D05Rik 5830426I05Rik AI413631 Aurkb BC025462 BC025546 Bcl2l11 Biklk Brms1 Brrn1 Ccna2 Ccnc Cdk2ap1 Cenph Cklfsf7 Ctgf Ctss Cyr61 Ddx10 Dmap1 Ect2 Ethe1 Exosc7 Fbxo17 Galk1 Gbif Gtf2h2 Gtf2h3 Inhba Kif20a Krtap5-4 Krtcap3 Laf4l Lcp1 Lmnb2 M6pr Mki67ip Mns1 Msh2 Msr1 Nans Nme5 Nme6 Npm1 Nras Nusap1 Olfml3 Pask Pik3cg Pld3 Plod2 Pola1 Polr2h Ppil5 Prim2 Prp19 Rpl14 Rpl6 Rps5 Rps…
124	V$EVI1_06: ectopic viral integration site 1 encoded factor	3	3	859	204	15105	-0.91	0.0	0.0	0.0	Hdhd4 Pbk Tubb5
125	V$ATF6_01: activating transcription factor 6	29	29	833	305	15004	-0.93	0.0	4.99	3.48	2610511O17Rik AA959742 AW494914 Bop1 Cdk7 Clk3 Cpe Enpp1 Gnai3 Gtf2h2 Gtf2h4 Laf4l Lig3 Mbd4 Morf4l2 Mtbp Nans Padi4 Papss1 Ppfia4 Prp19 Rasal1 Rbl1 Tcfe2a Tfdp1 Timp1 Traip Xpnpep1 Zdhhc16
126	V$CACCCBINDINGFACTOR_Q6	88	88	774	1212	14097	-0.95	0.0	4.48	3.03	1700095N21Rik 2410004C24Rik 2700091N06Rik 3100002B05Rik 4930449E07Rik 5930412E23Rik Aof2 Arg1 Arl6ip4 Ass1 BC006705 BC008103 BC021523 BC031407 Birc5 Cald1 Ccl12 Cdk2 Cdk2ap1 Cdk4 Chc1 Chst10 Chst5 Crlf1 Csf3r Ddit4 Dera Dph2l2 Dscr1l2 Dut Eif3s6 Espn Fbl Gatm Gmip Grin2d Hmgcr Hps1 Ikbkap Il21r Irx5 Kif4 Krt2-8 Lta4h Mclc Mcm6 Mdfi Nme1 Nme4 Nup107 Nup155 Nutf2 Pdlim4 Phtf1 Polm Prc1 Psat1 Psmb1 …
127	V$PEBP_Q6	196	196	666	3979	11330	-0.99	0.0	0.01	0.0	1110028E10Rik 1110055N21Rik 1700013H19Rik 2310031L18Rik 2310066N05Rik 2410043F08Rik 2600016J21Rik 2610040E16Rik 2610528M18Rik 2700087H15Rik 4930553M18Rik 4930563C04Rik 4933424N09Rik Adam8 Aof2 Apc2 Apex1 Arl6ip4 Arpc3 Atf4 Atpif1 B4galt6 BC006933 BC024479 BC025076 Baiap2 Bcas2 Bin3 Birc5 Brca1 Brrn1 C1qb Casp1 Ccl12 Ccna2 Ccnb2 Cct3 Cd2bp2 Cdc42ep5 Cdc7 Cdk4 Cenpf Ch25h Chst5 Cks1b Cks2 Clec4n Co…
128	V$SMAD3_Q6	527	527	335	8811	6498	-1.0	0.0	3.88	2.53	0610009C03Rik 0610040B21Rik 1110017C15Rik 1110028E10Rik 1200008O12Rik 1300002F13Rik 1500002M01Rik 1700001L23Rik 1700013H19Rik 1700020M16Rik 1700051E09Rik 1700095F04Rik 1700095N21Rik 1810014L12Rik 2310031L18Rik 2310066N05Rik 2410004C24Rik 2410006F12Rik 2410043F08Rik 2510015F01Rik 2600001J17Rik 2610511O17Rik 2610528M18Rik 2700082D03Rik 2700087H15Rik 2810429O05Rik 3100002B05Rik 3830408P06Rik 4430402…
129	V$LHX3_01: LIM homeobox transcription factor 3	51	51	811	1240	14069	-1.01	0.0	0.01	0.0	2610528M18Rik 3830408P06Rik Actl6a Arl6ip4 Asb3 BC003993 Baiap2 Bzrpl1 Cdk7 Chst5 D15Ertd405e D8Ertd812e Dck Dmap1 Etv1 Fbxw7 Gnai3 Gpatc4 Grwd1 Hist1h3d Lig3 Ltap Mbd4 Melk Mknk1 Ms4a6c Msr1 Nono Pdk3 Polr2h Prim2 Psmd7 Pus3 Rfc5 Rnf135 Rps10 Rps13 Rps27l Sec61a1 Sh3bgrl2 Slc29a2 Slc5a9 Slco1a5 Snrpa1 Tdg Tesk2 Thrap6 Tipin Tk1 Tulp3 Xylb
130	V$EGR2_01: Egr-2/Krox-20 early growth response gene product	21	21	841	197	15112	-1.02	0.0	5.05	3.53	AI413631 Ada Alg5 Apex1 Cdc7 Dcps Erf Gnefr Grin1 Igsf8 Lgmn Lyar Nab2 Pgpep1 Ppox Rpl12 Sfxn3 Smyd5 Tfdp1 Trim13 Zfyve19
131	V$E2A_Q2	540	540	322	9047	6262	-1.02	0.0	3.87	2.53	0610009C03Rik 0610040B21Rik 1110017C15Rik 1110028E10Rik 1500002M01Rik 1700020M16Rik 1700030A21Rik 1700095F04Rik 1700095N21Rik 1810017F10Rik 2310031L18Rik 2410004C24Rik 2410006F12Rik 2410043F08Rik 2510015F01Rik 2600001J17Rik 2600016J21Rik 2610019I03Rik 2610040E16Rik 2610511O17Rik 2700075B01Rik 2700082D03Rik 2700087H15Rik 2810013E07Rik 2810429O05Rik 4930449E07Rik 4930553M18Rik 4930563C04Rik 5730436…
132	V$PITX2_Q2: pituitary homeobox factor 2	398	398	464	6521	8788	-1.02	0.0	3.84	2.53	1110017C15Rik 1110055N21Rik 1700020M16Rik 1700030A21Rik 1700051E09Rik 1700095F04Rik 1700095N21Rik 2310031L18Rik 2310066N05Rik 2410043F08Rik 2410080P20Rik 2600001J17Rik 2600016J21Rik 2600017H08Rik 2610019I03Rik 2610040E16Rik 2610511O17Rik 2700075B01Rik 2700091N06Rik 2810013E07Rik 2810429O05Rik 3830408P06Rik 4430402O11Rik 4930553M18Rik 4930563C04Rik 4933424N09Rik 5430413I02Rik 5730409F24Rik 5730436…
133	V$STAT1_01: signal transducer and activator of transcription 1	8	8	854	42	15267	-1.06	0.0	5.38	3.8	3100002B05Rik Ada Baiap2 Exosc4 Maf1 Mcrs1 Rbm3 Rpl35
134	V$TATA_C: Retroviral TATA box	234	234	628	4666	10643	-1.07	0.0	0.02	0.0	0610009C03Rik 1110055N21Rik 1700030A21Rik 1700095N21Rik 2310031L18Rik 2410004C24Rik 2610019I03Rik 2610511E22Rik 2610511O17Rik 2610528M18Rik 2700082D03Rik 2810013E07Rik 2810429O05Rik 3100002B05Rik 4933424N09Rik 5730409F24Rik 5730436H21Rik 5730537D05Rik 5730592L21Rik 5830426I05Rik Abhd2 Acbd3 Acy1 Aof2 Asf1b Aurkb B4galt3 B4galt6 BC003885 BC003993 Baiap2 Banf1 Bcas2 Biklk Brca1 Bub1b Cacnb3 Cald1 C…
135	V$HFH8_01: HNF-3/Fkh Homolog-8	107	107	755	2316	12993	-1.08	0.0	0.01	0.0	1110055N21Rik 1700001L23Rik 1700030A21Rik 1810017F10Rik 2310031L18Rik 2410004C24Rik 2600001J17Rik 2610511E22Rik 2810429O05Rik 5730592L21Rik 5830426I05Rik AI429613 AW494914 Acvr1b Adam17 Akr1c6 Atp1b1 Atpif1 Aurkb B7h3 BC005752 BC006933 Bcl2l11 Brrn1 Ccdc5 Cdc7 Cdca1 Cdk4 Cdyl Chst5 Csf3r Cxxc5 Cyr61 D3Ertd250e Dck Depdc1a Efna1 Enpp1 Exosc4 Ezh2 Gabrp Galk1 Galnt7 Gmnn Gpr89 Hdgf Hpn Insr Isyna1 …
136	V$CHOP_01: heterodimers of CHOP and C/EBPalpha	220	220	642	4408	10901	-1.08	0.0	0.02	0.0	1110055N21Rik 1700030A21Rik 2600016J21Rik 2610019I03Rik 2610528M18Rik 2810418N01Rik 3100002B05Rik 3830408P06Rik 4933424N09Rik 5730409F24Rik 5730436H21Rik 5930412E23Rik AJ430384 Abhd2 Acvr1b Ada Arhgef5 Arpc4 Atp1b1 Aurkb BC003236 BC003885 BC003940 BC005752 BC024479 BC057552 Baiap2 Bcas2 Bcl2l11 Bin3 Bxdc1 Cald1 Calm2 Car6 Ccdc5 Ccnf Cct7 Cdc20 Cdc2a Cdc42ep5 Cdk4 Cenph Cfl1 Chchd5 Cited4 Cks2 Col…
137	V$MRF2_01: modulator recognition factor 2	499	499	363	9393	5916	-1.11	0.0	0.02	0.0	0610009C03Rik 0610040B21Rik 1110017C15Rik 1110028E10Rik 1110055N21Rik 1300002F13Rik 1500002M01Rik 1700013H19Rik 1700030A21Rik 1700051E09Rik 1700095F04Rik 1700095N21Rik 1810014L12Rik 1810017F10Rik 2310031L18Rik 2310066N05Rik 2410080P20Rik 2510015F01Rik 2600001J17Rik 2600017H08Rik 2610019I03Rik 2610040E16Rik 2610511E22Rik 2610511O17Rik 2610528M18Rik 2700087H15Rik 2700091N06Rik 2810429O05Rik 3100002…
138	V$STAF_02: Se-Cys tRNA gene transcription activating factor	170	170	692	2583	12726	-1.11	0.0	4.0	2.61	0610009C03Rik 0610040B21Rik 2410004C24Rik 2410080P20Rik 2600017H08Rik 2610511O17Rik 2700075B01Rik 2700084L22Rik 2700091N06Rik 5830426I05Rik Abhd2 Acbd3 Adam17 Adam8 Arf1 Ass1 B3gat3 BC003940 BC003993 BC005752 BC006705 BC014795 BC024479 Bag2 Bclaf1 Birc5 Bop1 Brp16 Bub1b C1qb Car6 Car9 Casp2 Cbx1 Ccdc5 Cct3 Cct5 Cct7 Cdc42se1 Cdca4 Chek1 Chst10 Ckap2 Cmas Cpe Crlf1 Cstf2 Cyb561d2 D8Ertd812e DXImx4…
139	V$RREB1_01: Ras-responsive element binding protein 1	90	90	772	1255	14054	-1.12	0.0	4.27	2.84	0610040B21Rik 1300002F13Rik 1700020M16Rik 4930553M18Rik 6530411B15Rik AW494914 Acy1 Adcy3 Ak4 Apc2 Aqp5 Atp1b1 Atpif1 B3gat3 B4galt6 BC014795 BC024955 BC031407 Brms1 Car9 Cdc42ep5 Cdc42se1 Cdca5 Cdk4 Chek1 Crlf1 Dip3b Efna1 Eif3s3 Espn Fcrl3 Fzd7 Gmeb1 Gmip Gpsm2 Gtf2e2 H2afv Ier5l Insr Irx5 Isyna1 Kntc2 Lgals7 Lgmn Ltb4dh Melk Mlp Mns1 Morf4l2 Mtmr9 Nab2 Nme6 Nola2 Nono Nrf1 Nudt1 Padi4 Psat1 Ps…
140	V$GFI1_01: growth factor independence 1	225	225	637	4493	10816	-1.14	0.0	0.02	0.0	0610009C03Rik 1110055N21Rik 1700020M16Rik 1700030A21Rik 1810014L12Rik 1810017F10Rik 2310066N05Rik 2410004C24Rik 2410080P20Rik 2600001J17Rik 2600017H08Rik 2610019I03Rik 2610040E16Rik 2610511E22Rik 2610528M18Rik 2700084L22Rik 2700091N06Rik 2810013E07Rik 2810418N01Rik 3830408P06Rik 5730409F24Rik 5730436H21Rik 5730592L21Rik 5830426I05Rik AI413631 Abhd2 Ada Adam8 Ahcy Akr1c6 Asf1b Ash2l Ass1 Atp1b1 BC…
141	V$VMW65_Q6	343	343	519	6619	8690	-1.16	0.0	0.02	0.0	0610009C03Rik 1110028E10Rik 1500002M01Rik 1700020M16Rik 1700051E09Rik 1810014L12Rik 1810017F10Rik 2310066N05Rik 2410043F08Rik 2600017H08Rik 2610019I03Rik 2610040E16Rik 2610511E22Rik 2700082D03Rik 2700091N06Rik 2810013E07Rik 2810418N01Rik 2810429O05Rik 4430402O11Rik 4933424N09Rik 5730409F24Rik 5730436H21Rik 5730537D05Rik 5730592L21Rik 5830426I05Rik 6530411B15Rik AI429613 Acvr1b Adam8 Adcy3 Ahcy Ak…
142	V$NFY_C: NF-Y binding site	33	33	829	369	14940	-1.17	0.0	4.68	3.22	1700001L23Rik Actl6a Asf1b Aurka Blm Calm2 Casp2 Ccnf Cct7 Cdca5 Chst10 Cks2 Gpr89 H3f3b Ier3 Ier5l Kif22 Maf1 Mcm3 Mcm7 Mns1 Mrps12 Msh2 Mxi1 Pdk3 Rbm4 Rpn1 Slc9a3r1 Thrap6 Tle6 Tnrc6c Ube2c Uhrf1
143	V$IK1_01: Ikaros 1	447	447	415	8468	6841	-1.17	0.0	0.02	0.0	0610040B21Rik 1110017C15Rik 1700020M16Rik 1700051E09Rik 1700095F04Rik 2600001J17Rik 2600016J21Rik 2600017H08Rik 2610019I03Rik 2610040E16Rik 2610511E22Rik 2610511O17Rik 2610528M18Rik 2700075B01Rik 2700082D03Rik 2700084L22Rik 2700087H15Rik 2810013E07Rik 2810418N01Rik 2810429O05Rik 3100002B05Rik 3830408P06Rik 4430402O11Rik 4930449E07Rik 4930563C04Rik 4933424N09Rik 5430413I02Rik 5730436H21Rik 5730537…
144	V$CEBPGAMMA_Q6	594	594	268	11030	4279	-1.26	0.0	0.02	0.0	0610009C03Rik 0610040B21Rik 1110028E10Rik 1110055N21Rik 1200008O12Rik 1500002M01Rik 1700001L23Rik 1700013H19Rik 1700020M16Rik 1700030A21Rik 1700051E09Rik 1700095F04Rik 1700095N21Rik 1810017F10Rik 2310031L18Rik 2310066N05Rik 2410004C24Rik 2410080P20Rik 2600001J17Rik 2600017H08Rik 2610019I03Rik 2610040E16Rik 2610511E22Rik 2610528M18Rik 2700075B01Rik 2700082D03Rik 2700084L22Rik 2810013E07Rik 2810418…
145	V$CDPCR3HD_01: cut-like homeodomain protein	248	248	614	4895	10414	-1.27	0.0	0.02	0.0	1110028E10Rik 1200008O12Rik 1300002F13Rik 1500002M01Rik 1700001L23Rik 1700013H19Rik 1700020M16Rik 1700051E09Rik 1810017F10Rik 2310031L18Rik 2410043F08Rik 2510015F01Rik 2610040E16Rik 2700084L22Rik 2810429O05Rik 3100002B05Rik 5730409F24Rik 5730537D05Rik 5830426I05Rik AA959742 AF155546 AF233884 AW494914 Actl6a Adam8 Adcy3 Ahcy Aqp5 Arf1 Arhgdig Asf1b Atf4 Atp13a1 Atp1b1 Aurka B4galt6 BC006705 BC0249…
146	V$YY1_02: Yin and Yang 1	109	109	753	1582	13727	-1.35	0.0	3.92	2.55	0610040B21Rik 1110017C15Rik 2410080P20Rik 2810013E07Rik 3100002B05Rik 4930563C04Rik 5730592L21Rik 5930412E23Rik Acbd3 Arrdc1 Asf1b B4galt3 BC006705 Birc5 Bnipl Brca1 Coil Col11a1 Ctgf Dcbld1 Dcps Ddx48 Eif3s6 Espn Exo1 Fgd6 Fliih Fpgs Ftsj3 Galgt1 Ggta1 Gmnn Gnefr Gpatc4 Grwd1 Gtf2h2 Gtf2h3 Hcngp Hrmt1l2 Ier5l Kif20a Kif4 Lta4h Marveld2 Mcm5 Mcm7 Mepe Mettl1 Mglap Mrps12 Mxi1 Ncoa5 Nme1 Npm1 Npm3…
147	V$ELF1_Q6	381	381	481	7258	8051	-1.45	0.0	0.03	0.0	1110017C15Rik 1700001L23Rik 1700013H19Rik 1700020M16Rik 1700030A21Rik 1700051E09Rik 1700095F04Rik 1810017F10Rik 2410006F12Rik 2410043F08Rik 2410080P20Rik 2600016J21Rik 2600017H08Rik 2610040E16Rik 2610528M18Rik 2700075B01Rik 2700082D03Rik 3100002B05Rik 3830408P06Rik 4930553M18Rik 4933424N09Rik 5430413I02Rik 5730537D05Rik 5930412E23Rik AA959742 AF233884 AJ430384 Abhd2 Acvr1b Adam8 Ak4 Amd1 Aof2 Apc…
148	V$GATA1_02: GATA-binding factor 1	285	285	577	5535	9774	-1.49	0.0	0.03	0.0	0610040B21Rik 1200008O12Rik 1700030A21Rik 1700051E09Rik 1700095F04Rik 1700095N21Rik 2310031L18Rik 2410004C24Rik 2410006F12Rik 2410043F08Rik 2600017H08Rik 2610528M18Rik 2700082D03Rik 3100002B05Rik 3830408P06Rik 4430402O11Rik 4933424N09Rik 5730436H21Rik 5730537D05Rik 6820428D13 AA959742 AI413631 AW494914 Acvr1b Acy1 Ahcy Aof2 Arg1 Arhgdig Arpc3 Arpc4 Ash2l Atp13a1 Atxn7l3 Aurka B3gat3 B7h3 BC005752…
149	V$TEL2_Q6	76	76	786	1053	14256	-1.51	0.0	3.9	2.54	1110017C15Rik 2310066N05Rik 2600016J21Rik 2810429O05Rik 6820428D13 Amd1 Atp13a1 B3gat3 Bin3 Bop1 Bxdc1 Cd2bp2 Cdk7 Chchd5 Cks1b Commd5 Ctss Dhps Dip3b Dph2l2 Eif3s2 Ero1l Gmeb1 Gtf2e2 Gtf2h2 Hmgn1 Igsf7 Krt2-8 Krtap5-1 Krtap5-4 Lad1 Lamr1 Lcp1 Lrrc1 Lsm4 Ltb4dh Lyzs Mcrs1 Mfap3 Mknk1 Ms4a11 Ms4a6d Mxi1 Nek4 Nol1 Pkmyt1 Ppan Prkr Ptpn1 Ris2 Rpa2 Rpl27 Rpl37 Rps13 Rps26 Rps6 Slc16a4 Slc19a2 Slc20a2…
150	V$DEC_Q1	631	631	231	10756	4553	-1.52	0.0	3.36	2.11	0610040B21Rik 1110017C15Rik 1110028E10Rik 1110055N21Rik 1300002F13Rik 1500002M01Rik 1700001L23Rik 1700013H19Rik 1700020M16Rik 1700051E09Rik 1700095N21Rik 1810014L12Rik 1810017F10Rik 2310031L18Rik 2410004C24Rik 2410006F12Rik 2410043F08Rik 2410080P20Rik 2510015F01Rik 2600001J17Rik 2600016J21Rik 2610019I03Rik 2610040E16Rik 2610511O17Rik 2700075B01Rik 2700082D03Rik 2700084L22Rik 2700087H15Rik 2700091…
151	V$RSRFC4_Q2	10	10	852	360	14949	-1.54	0.0	0.0	0.0	Hmgn1 Mki67 Pdk3 Plk4 Psmb1 Rps6 Sdc1 Sfrs3 Shrm Tyro3
152	V$COMP1_01: COMP1	510	510	352	9522	5787	-1.58	0.0	0.04	0.0	0610009C03Rik 0610040B21Rik 1110017C15Rik 1110028E10Rik 1200008O12Rik 1300002F13Rik 1700051E09Rik 1700095N21Rik 1810014L12Rik 2310031L18Rik 2310066N05Rik 2410080P20Rik 2510015F01Rik 2600001J17Rik 2600017H08Rik 2610528M18Rik 2700075B01Rik 2700091N06Rik 2810418N01Rik 3100002B05Rik 4430402O11Rik 5430413I02Rik 5730409F24Rik 5730537D05Rik 5730592L21Rik 5830426I05Rik 5930412E23Rik 6530411B15Rik 6820428…
153	V$TGIF_01: TGIF (5'TG3' interacting factor)	214	214	648	4231	11078	-1.63	0.0	0.03	0.0	0610009C03Rik 1300002F13Rik 1500002M01Rik 1700030A21Rik 1700095F04Rik 1700095N21Rik 2310031L18Rik 2410004C24Rik 2410006F12Rik 2410080P20Rik 2600016J21Rik 2610040E16Rik 2700091N06Rik 4430402O11Rik 5730436H21Rik 5730592L21Rik 5830426I05Rik 6820428D13 AW494914 Abhd2 Adam8 Ahcy Akr1c6 Aof2 Apc2 Arf1 Atp13a1 Atp1b1 B7h3 BC003885 BC024955 BC025546 BC057552 Bag2 Bclaf1 Brms1 C330017I15Rik Cacnb3 Car9 Cc…
154	V$COREBINDINGFACTOR_Q6	258	258	604	5021	10288	-1.68	0.0	0.04	0.0	1110028E10Rik 1110055N21Rik 1700001L23Rik 1700013H19Rik 2310031L18Rik 2310066N05Rik 2410006F12Rik 2410080P20Rik 2610528M18Rik 2700084L22Rik 4930553M18Rik 4930563C04Rik 4933424N09Rik 5730537D05Rik AI429613 Abhd2 Acy1 Adam17 Adam8 Adcy3 Alg5 Aof2 Apex1 Arf1 Arl6ip4 Arpc3 Atf4 B7h3 BC003236 BC006933 BC021523 BC024479 BC025076 Bag2 Baiap2 Bcas2 Birc5 Brca1 Brrn1 C1qa C1qb C330017I15Rik Casp1 Ccdc5 Cc…
155	V$PPARA_02: PPAR-alpha:RXR-alpha heterodimer (peroxisome proliferator activated factor alpha:retinoid X receptor alpha)	37	37	825	447	14862	-1.7	0.0	4.04	2.64	1700095F04Rik 2700087H15Rik Actl6a Aof2 Apex1 Arpc3 Bop1 Cks1b Commd5 Cpne1 Ctsc Gabrp Galnt10 Gtf2h3 Hist2h3c1 Hus1 Igsf7 Ikbkap Kif20a Kpna2 Lig1 Mcm7 Myo9b Nkd2 Pms2 Prpsap2 Racgap1 Rbm12 Sept2 Slc25a13 Snrp1c Snrpa1 Thop1 Tle6 Tm4sf5 Ttk Zfp259
156	V$OCT_C: Octamer binding site	43	43	819	1034	14275	-1.75	0.0	0.02	0.0	0610040B21Rik 2810429O05Rik AI413631 Aurkb Brca1 C330017I15Rik Cdca7 Chst10 Cited4 Clec4n Dck Ddx10 Dnajc9 Egln3 Ero1l Espn Exo1 Grwd1 H2afv H3f3b Kif20a M6pr Mpeg1 Mrpl19 Nrarp Nras Parp2 Poldip3 Polm Polr2j Pwp2h Rps27l Sdfr2 Snrp1c Srebf2 Stac2 Tdg Tera Thrap6 Vps45 Zfp111 Zmat2 Zswim6
157	V$TCF4_Q5	664	664	198	12175	3134	-1.79	0.0	0.04	0.0	0610009C03Rik 0610040B21Rik 1110017C15Rik 1300002F13Rik 1500002M01Rik 1700020M16Rik 1700030A21Rik 1700051E09Rik 1810014L12Rik 1810017F10Rik 2310031L18Rik 2310066N05Rik 2410004C24Rik 2410006F12Rik 2410043F08Rik 2410080P20Rik 2510015F01Rik 2600001J17Rik 2600016J21Rik 2600017H08Rik 2610019I03Rik 2610040E16Rik 2610511E22Rik 2610511O17Rik 2700075B01Rik 2700082D03Rik 2700084L22Rik 2700091N06Rik 2810418…
158	V$AMEF2_Q6: myocyte enhancer factor	73	73	789	1609	13700	-1.79	0.0	0.02	0.0	1110055N21Rik 2410043F08Rik 2600016J21Rik 2610040E16Rik 2810429O05Rik 4930449E07Rik AI429613 Ahcy Arpc3 B4galt3 BC003236 BC008103 Brca1 Bub1b C330017I15Rik Casp2 Cdca7 Cttn Dcps Depdc1a Dna2l Dnmt1 Dscr1l2 Eif3s3 Eif4b Ethe1 Exosc4 Fbxo17 Fignl1 Galnt7 Gzmc Hdgf Ier5 Lzp-s Melk Mpeg1 Nme1 Npm3 Nras Nudcd2 Nutf2 Pafah1b2 Pdk3 Phtf1 Pigf Pml Pole2 Polr2h Ppan Psmd5 Ptpn2 Rad51ap1 Rbl1 Reg1 Rhod Rpl…
159	V$CAAT_01: cellular and viral CCAAT box	542	542	320	9196	6113	-1.82	0.0	2.92	1.74	0610009C03Rik 0610040B21Rik 1110028E10Rik 1200008O12Rik 1300002F13Rik 1700001L23Rik 1700020M16Rik 1700030A21Rik 1700051E09Rik 1700095F04Rik 1700095N21Rik 1810014L12Rik 1810017F10Rik 2310066N05Rik 2410004C24Rik 2410006F12Rik 2410080P20Rik 2510015F01Rik 2600017H08Rik 2610019I03Rik 2610511E22Rik 2610511O17Rik 2610528M18Rik 2700084L22Rik 2700091N06Rik 2810013E07Rik 2810418N01Rik 3830408P06Rik 4430402…
160	V$NRF2_Q4: heterodimer containing Nrf2	205	205	657	4039	11270	-1.84	0.0	0.04	0.0	0610009C03Rik 1700095F04Rik 1700095N21Rik 1810014L12Rik 1810017F10Rik 2310066N05Rik 2410004C24Rik 2510015F01Rik 2610040E16Rik 2700091N06Rik 2810418N01Rik 4930449E07Rik 4930553M18Rik 5730409F24Rik 5730537D05Rik 5830426I05Rik AJ430384 Abhd2 Actl6a Adam17 Adam8 Akr1c6 Arg1 Arrdc1 B4galt3 B7h3 BC005752 BC006933 BC021523 BC037006 Bcas2 Bcl2l11 Bclaf1 Brca1 Brp16 C1qb C330017I15Rik Cacnb3 Casp1 Ccnb2 C…
161	V$TAXCREB_01: Tax/CREB complex	33	33	829	394	14915	-1.89	0.0	3.87	2.53	1700095N21Rik 2700084L22Rik 5730537D05Rik AW494914 Bub1b Calm2 Ccne2 Etnk1 Galk1 Gnefr Gpiap1 H2afv Iqgap1 Kcne3 Kntc2 Laf4l Ltap Msh2 Paxip1 Pgea1 Pigf Poldip3 Pycs Rbl1 Rfx5 Sgol1 Sh3bgrl2 Slc15a3 Slc20a2 Slc25a13 Slc29a3 Tnfaip1 Traip
162	V$IRF_Q6	198	198	664	3900	11409	-1.93	0.0	0.05	0.0	1700030A21Rik 2410004C24Rik 2410080P20Rik 2600001J17Rik 2600017H08Rik 2700084L22Rik 2700091N06Rik 2810429O05Rik 3830408P06Rik 6820428D13 AF233884 AI413631 AJ430384 Abhd2 Acbd3 Actl6a Adam17 Aof2 Arhgdig Arpc3 Ash2l B3gat3 B4galt3 BC003993 BC005752 BC014795 BC024479 Bcas2 Birc5 Bub1b Bxdc1 C330017I15Rik Cald1 Car9 Casp1 Cbx1 Ccdc5 Ccl12 Ccnb2 Ccne2 Cct5 Cd2bp2 Cdk2ap1 Cdk7 Cenph Chc1 Chchd5 Ckap2 …
163	V$PIT1_Q6	630	630	232	11568	3741	-1.93	0.0	0.05	0.0	0610009C03Rik 0610040B21Rik 1110017C15Rik 1110028E10Rik 1110055N21Rik 1300002F13Rik 1700001L23Rik 1700013H19Rik 1700020M16Rik 1700030A21Rik 1700051E09Rik 1700095F04Rik 1700095N21Rik 1810014L12Rik 2310031L18Rik 2310066N05Rik 2410004C24Rik 2410080P20Rik 2600001J17Rik 2600016J21Rik 2600017H08Rik 2610040E16Rik 2610511E22Rik 2610511O17Rik 2610528M18Rik 2700075B01Rik 2700084L22Rik 2700087H15Rik 2810013…
164	V$EGR3_01: early growth response gene 3 product	17	17	845	164	15145	-1.97	0.0	4.09	2.68	Ada Alg5 Apex1 Dcps Erf Grin1 Igsf8 Lgmn Lyar Nab2 Ppox Rpl12 Sfxn3 Smyd5 Tfdp1 Trim13 Zfyve19
165	V$NKX22_01: NK2 class homeobox factor 2	95	95	767	2005	13304	-1.98	0.0	0.03	0.0	1500002M01Rik 1700013H19Rik 1700095F04Rik 2310031L18Rik 2600016J21Rik 2610019I03Rik 2610511O17Rik 5830426I05Rik AF233884 Acvr1b Akr1c6 BC003236 BC005752 BC025076 Bin3 Ccdc5 Cct6a Cdca1 Cdk4 Cfl1 Coil Cotl1 Csf3r Cstf2 Cxxc5 Cyp4f16 Dcbld1 Ddit4 Dmap1 Drg2 Dtnb Eif3s3 Eif4b Erf Eya2 Foxc1 Gabrp Galnt7 Ggta1 Gmppb Gorasp2 Gpiap1 H2afv Hebp2 Hs2st1 Kcne3 Kctd5 Kif22 Lgals3 Llglh Mad2l1 Mansc1 Mbd4 M…
166	V$E2_Q6: papilloma virus regulator E2	93	93	769	1368	13941	-2.0	0.0	3.23	2.01	2700091N06Rik 2810418N01Rik AA959742 Actl6a Aqp5 Atf4 B4galt3 Baiap2 Ccnb2 Cdca4 Cdca5 Ch25h Chek1 Clk3 Cstf2 Ctgf Cttn Cyp4f16 Ddost Dmap1 Dnmt1 Dtnb Eif3s3 Fpgs G22p1 Galk1 Gatm Gga1 Ggta1 Hells Hmgn1 Id2 Ifrd2 Irx5 Kcne3 Kdelc1 Kntc2 Krtap5-4 Lgals3 Lig3 Lrrc1 Mki67 Mxd3 Nab2 Ncl Ncoa5 Nusap1 Nutf2 Pole2 Ppox Prkcz Prpsap1 Ptdsr Rbm4 Rgs19ip1 Rnps1 Rpl29 Rpl36a Rpl7a Rpl7l1 Rps10 Rps5 Ruvbl2 S…
167	V$ARNT_01: AhR nuclear translocator homodimers	83	83	779	1203	14106	-2.02	0.0	3.26	2.03	1110028E10Rik 1500002M01Rik 2410043F08Rik 2510015F01Rik 2610040E16Rik 3830408P06Rik 6820428D13 Abhd2 Acvr1b Amd1 Apex1 Atf4 Atp1b1 Aurkb BC003885 BC008103 Brrn1 Car6 Cdk4 Cdk7 Clec4n Clns1a Cpe Cxxc5 DXImx40e Drg2 Eppb9 Ethe1 Exo1 Exosc7 G630055P03Rik Galk1 Glb1 Gmeb1 Hdgf Hells Hmgn1 Hmgn2 Ier3 Kcne3 Khdrbs1 Laf4l Lta4h Melk Mllt6 Mns1 Mrpl28 Mt2 Mxd3 Nab2 Nfx1 Nme6 Parp2 Paxip1 Plxnb2 Polr2j Pt…
168	V$NFMUE1_Q6	42	42	820	538	14771	-2.02	0.0	3.61	2.33	1110017C15Rik 4930563C04Rik 5930412E23Rik Acbd3 Atp13a1 Cdc20 Chst5 Eif3s6 Fpgs Grwd1 Hcngp Hrmt1l2 Mcm5 Nme1 Npm1 Nup88 Pin1 Plxnb2 Poldip3 Polk Ppp1r14b Ppp1r8 Prpsap1 Psmd5 Ptbp1 Rad1 Recql5 Rfwd3 Rpa2 Rpl13a Rpl28 Rpl6 Rpl7l1 Rpo1-4 Rps19 Sept2 Smyd5 Spnb3 Suv39h2 Tnrc6c Vil2 Zc3hc1
169	V$PR_02: is recognized by progesterone receptor	58	58	804	794	14515	-2.03	0.0	3.43	2.17	0610009C03Rik 2610511E22Rik 2610511O17Rik 4930563C04Rik BC003885 BC024955 Bclaf1 Bin3 Brca1 Brrn1 Bub1b C1qb Cct6a Cdca1 Cdca4 Clns1a Coil Cpe Exosc7 Fcrl3 Fzr1 Irx5 Kcnk13 Kif20a Kpna2 Ltap Msr1 Mtmr9 Nup88 Paxip1 Pdlim4 Pdxp Pin1 Pole2 Ppfia4 Ppox Prpf31 Psma5 Psmd5 Pycr2 Rad51 Rbm10 Rfc3 Rpl13a Rpl37a Rrm1 Sfxn3 Snrpg Spcs2 Stac2 Tenc1 Tmem40 Trem2 Trip13 Tspan2 Wdr12 Zc3hc1 Zfp276
170	V$AP1_Q2: activator protein 1	563	563	299	10383	4926	-2.03	0.0	0.06	0.0	0610040B21Rik 1110017C15Rik 1110055N21Rik 1500002M01Rik 1700001L23Rik 1700013H19Rik 1700020M16Rik 1700030A21Rik 1700051E09Rik 1700095F04Rik 1810017F10Rik 2310066N05Rik 2410004C24Rik 2510015F01Rik 2600001J17Rik 2600016J21Rik 2610511E22Rik 2610528M18Rik 2700075B01Rik 2700082D03Rik 2700084L22Rik 2700087H15Rik 2700091N06Rik 2810013E07Rik 2810418N01Rik 3100002B05Rik 3830408P06Rik 4930449E07Rik 4930553…
171	V$ATF1_Q6	67	67	795	943	14366	-2.07	0.0	3.31	2.07	1110017C15Rik 1300002F13Rik 2310031L18Rik 2610040E16Rik 5730436H21Rik AJ430384 Abhd2 Adcy3 Arl6ip4 B4galt3 BC025546 Banf1 Bnipl Brrn1 Ccna2 Cdc7 Ch25h Clk3 Ddit4 Diap3 Dmap1 Erf Exo1 Fgd6 Fpgs Gmppb H2afv Hist2h3c1 Ikbkap Kif11 Kntc2 Lgals7 Lgtn Lsm5 Lzp-s Maf1 Mcm2 Mtmr9 Nedd1 Nkd2 Olfml3 Plk4 Ppan Ppp1r8 Rbl1 Rbm3 Riok2 Rnps1 Rpl4 Rpl8 Rqcd1 Sept2 Sfrs3 Sfxn3 Slc19a2 Sms Snrpg Stat6 Suv39h2 Thr…
172	V$PAX5_01: B-cell-specific activating protein	96	96	766	1424	13885	-2.07	0.0	3.13	1.92	2600017H08Rik Abhd2 Actg1 Adcy3 Amd1 Apex1 Aqp5 Arhgef5 Ass1 Atxn7l3 B4galt6 BC003940 BC031407 Banf1 Bin3 Bxdc1 Cct7 Cdk2 Cited4 Cklf Clk3 Coil Crabp2 Crlf1 Ddit4 Eif2b2 Eya2 Fgd6 Fpgs Gmip Gpiap1 Grin2d Gtf2h3 H2afx Hells Hmgn1 Hnrpab Hps1 Hras1 Ikbkap Il10ra Kcnn4 Kpna2 Lgals3 Llglh Lyar Mbd4 Mllt6 Mlp Mxd3 Mxi1 Myo10 Nab2 Nqo1 Nrf1 Pck2 Pdlim4 Pdxp Pkig Pkmyt1 Plxnb2 Pms2 Pola1 Polr2h Ppfia4 P…
173	V$DR4_Q2: direct repeat 4	759	759	103	13166	2143	-2.08	0.0	3.03	1.83	0610040B21Rik 1110017C15Rik 1110028E10Rik 1110055N21Rik 1200008O12Rik 1300002F13Rik 1500002M01Rik 1700001L23Rik 1700013H19Rik 1700020M16Rik 1700030A21Rik 1700051E09Rik 1700095F04Rik 1700095N21Rik 1810014L12Rik 1810017F10Rik 2310031L18Rik 2310066N05Rik 2410006F12Rik 2410043F08Rik 2410080P20Rik 2510015F01Rik 2600001J17Rik 2600016J21Rik 2600017H08Rik 2610019I03Rik 2610040E16Rik 2610511O17Rik 2610528…
174	V$PAX_Q6	836	836	26	14635	674	-2.1	0.0	3.61	2.33	0610009C03Rik 0610040B21Rik 1110017C15Rik 1110028E10Rik 1110055N21Rik 1200008O12Rik 1500002M01Rik 1700001L23Rik 1700013H19Rik 1700020M16Rik 1700030A21Rik 1700051E09Rik 1700095F04Rik 1700095N21Rik 1810014L12Rik 1810017F10Rik 2310031L18Rik 2310066N05Rik 2410004C24Rik 2410006F12Rik 2410043F08Rik 2410080P20Rik 2510015F01Rik 2600001J17Rik 2600016J21Rik 2600017H08Rik 2610019I03Rik 2610040E16Rik 2610511…
175	V$GCM_Q2	178	178	684	3506	11803	-2.15	0.0	0.06	0.0	1700051E09Rik 1700095F04Rik 2310031L18Rik 2410043F08Rik 2600016J21Rik 3100002B05Rik 4930563C04Rik 5830426I05Rik Ada Adam17 Ahcy Amd1 Arg1 Atp1b1 B3gat3 B4galt6 BC006705 BC006933 BC021523 BC024479 BC025462 Bclaf1 Bop1 Brp16 Brrn1 Bub1b C1qa Cacnb3 Casp2 Ccna2 Ccne2 Cfl1 Cpe Crabp2 Csf3r Ctss Cxcr4 Cxxc5 D3Ertd250e Dbnl Dck Ddx10 Ddx39 Dmap1 Dph2l2 Drg2 Dtnb Ect2 Efna1 Eif3s2 Eif3s6 Exo1 Ezh2 Fbxw7…
176	V$FOXD3_01: fork head box D3	755	755	107	13102	2207	-2.16	0.0	2.91	1.74	0610009C03Rik 0610040B21Rik 1110017C15Rik 1110028E10Rik 1110055N21Rik 1200008O12Rik 1300002F13Rik 1500002M01Rik 1700001L23Rik 1700013H19Rik 1700020M16Rik 1700030A21Rik 1700051E09Rik 1700095F04Rik 1700095N21Rik 1810014L12Rik 1810017F10Rik 2310031L18Rik 2310066N05Rik 2410004C24Rik 2410080P20Rik 2510015F01Rik 2600001J17Rik 2600016J21Rik 2600017H08Rik 2610019I03Rik 2610040E16Rik 2610511E22Rik 2610511…
177	V$NFY_Q6_01	391	391	471	6574	8735	-2.17	0.0	2.44	1.33	0610009C03Rik 0610040B21Rik 1110028E10Rik 1200008O12Rik 1300002F13Rik 1700001L23Rik 1700020M16Rik 1700095F04Rik 1700095N21Rik 1810014L12Rik 2410080P20Rik 2510015F01Rik 2600001J17Rik 2600017H08Rik 2610511O17Rik 2610528M18Rik 2700084L22Rik 2700087H15Rik 2700091N06Rik 2810013E07Rik 2810418N01Rik 2810429O05Rik 3830408P06Rik 4430402O11Rik 4930449E07Rik 5430413I02Rik 5730592L21Rik 5930412E23Rik 6820428…
178	V$EGR1_01: Egr-1/Krox-24/NGFI-A immediate-early gene product	16	16	846	156	15153	-2.21	0.0	3.84	2.53	Cdc7 D15Ertd405e Gnefr Grin1 Igsf8 Kif23 Lgmn Lyar Mclc Pgpep1 Ppox Rasal1 Slc20a2 Smyd5 Trim13 Zfyve19
179	V$HLF_01: hepatic leukemia factor	235	235	627	4522	10787	-2.22	0.0	0.07	0.0	0610040B21Rik 1700030A21Rik 2310031L18Rik 2600001J17Rik 2610040E16Rik 2610511O17Rik 2610528M18Rik 2700091N06Rik 2810013E07Rik 2810429O05Rik 3830408P06Rik 4430402O11Rik 4933424N09Rik 5730537D05Rik 5830426I05Rik AI413631 AJ430384 AW494914 Acvr1b Acy1 Adcy3 Ak4 Amd1 Arg1 Arhgef5 Asb3 Atp13a1 Atp1b1 Aurka Aurkb BC003885 BC003993 BC008103 BC014795 BC021523 BC025076 Bag2 Baiap2 Blm Brca1 Brms1 Bxdc1 Ca…
180	V$NKX25_02: homeo domain factor Nkx-2.5/Csx, tinman homolog	331	331	531	6236	9073	-2.25	0.0	0.08	0.0	0610009C03Rik 0610040B21Rik 1110017C15Rik 1110028E10Rik 1200008O12Rik 1700001L23Rik 1700013H19Rik 1700030A21Rik 1700095N21Rik 1810014L12Rik 2310031L18Rik 2310066N05Rik 2410006F12Rik 2410080P20Rik 2600017H08Rik 2610019I03Rik 2610511O17Rik 2700075B01Rik 2810013E07Rik 3830408P06Rik 5730409F24Rik 5730436H21Rik 5730537D05Rik 6820428D13 AF233884 AI413631 AI429613 Acbd3 Actl6a Ada Akr1c6 Amd1 Amhr2 Apex…
181	V$EVI1_02: ectopic viral integration site 1 encoded factor	12	12	850	375	14934	-2.29	0.0	0.01	0.0	Cald1 Csf3r Ddx48 Dut Hist1h3d Pkig Ris2 Rnf25 Rpl21 Slc25a13 Stmn1 Tead4
182	V$TAL1BETAITF2_01: Tal-1beta:ITF-2 heterodimer	71	71	791	1030	14279	-2.36	0.0	2.93	1.75	0610009C03Rik 1200008O12Rik 1500002M01Rik 2310066N05Rik 2810013E07Rik 2810418N01Rik 5430413I02Rik 5730436H21Rik Acy1 Adam8 Arf1 BC003885 BC025462 BC037006 Banf1 Bcas2 Brca1 Cdyl Cenph Cks2 Coil Cotl1 Ddx10 Ddx39 Depdc1a Dera Dut Fbxw11 Fcrl3 Fgd6 Fzr1 G22p1 Gbif Gdf3 Ier3 Igsf7 Inhba Mad2l1 Mcm6 Mdfi Mre11a Mxd3 Mybbp1a Nt5c Nudcd2 Nup155 Padi4 Ppan Prkr Prpsap2 Ptpn2 Rad51 Rnf135 Rpl14 Rpl29 Rpl…
183	V$MYOGNF1_01: myogenin / nuclear factor 1 or related factors	200	200	662	3249	12060	-2.38	0.0	2.39	1.3	1110055N21Rik 1300002F13Rik 1500002M01Rik 1700095N21Rik 2510015F01Rik 2600001J17Rik 2610040E16Rik 2610511E22Rik 2700075B01Rik 2700087H15Rik 4930449E07Rik 4930563C04Rik 5730409F24Rik 5930412E23Rik AI429613 AW494914 Actl6a Adam17 Amd1 Arhgdig Ash2l Ass1 B7h3 BC003885 BC003940 BC006705 BC025546 BC031407 Banf1 Bcl2l11 Biklk Birc5 Blm Bop1 C1qa Cacnb3 Car9 Ccne2 Cct6a Cdc6 Cdk2ap1 Cited4 Ckap2 Cks1b C…
184	V$CDPCR1_01: cut-like homeodomain protein	658	658	204	11989	3320	-2.38	0.0	0.08	0.0	1110017C15Rik 1110028E10Rik 1110055N21Rik 1200008O12Rik 1300002F13Rik 1500002M01Rik 1700001L23Rik 1700013H19Rik 1700020M16Rik 1700030A21Rik 1700051E09Rik 1700095F04Rik 1700095N21Rik 1810014L12Rik 1810017F10Rik 2310031L18Rik 2310066N05Rik 2410004C24Rik 2410006F12Rik 2410043F08Rik 2510015F01Rik 2600001J17Rik 2600016J21Rik 2600017H08Rik 2610040E16Rik 2610511E22Rik 2610528M18Rik 2700082D03Rik 2700084…
185	V$TFIIA_Q6	761	761	101	13769	1540	-2.4	0.0	0.06	0.0	0610009C03Rik 0610040B21Rik 1110017C15Rik 1110028E10Rik 1200008O12Rik 1300002F13Rik 1500002M01Rik 1700001L23Rik 1700013H19Rik 1700020M16Rik 1700030A21Rik 1700051E09Rik 1700095F04Rik 1700095N21Rik 1810014L12Rik 1810017F10Rik 2310031L18Rik 2310066N05Rik 2410004C24Rik 2410043F08Rik 2410080P20Rik 2510015F01Rik 2600001J17Rik 2600016J21Rik 2600017H08Rik 2610019I03Rik 2610040E16Rik 2610511E22Rik 2610511…
186	V$NFKB_Q6_01	568	568	294	9766	5543	-2.4	0.0	2.19	1.14	0610009C03Rik 0610040B21Rik 1110028E10Rik 1110055N21Rik 1700001L23Rik 1700020M16Rik 1700051E09Rik 1700095F04Rik 1700095N21Rik 1810014L12Rik 1810017F10Rik 2310031L18Rik 2310066N05Rik 2410004C24Rik 2410006F12Rik 2410043F08Rik 2410080P20Rik 2600001J17Rik 2600016J21Rik 2600017H08Rik 2610040E16Rik 2610511O17Rik 2700082D03Rik 2700084L22Rik 2700087H15Rik 2810013E07Rik 2810429O05Rik 3100002B05Rik 3830408…
187	V$IRF_Q6_01	384	384	478	7145	8164	-2.41	0.0	0.11	0.0	1110017C15Rik 1200008O12Rik 1700001L23Rik 1700013H19Rik 1700030A21Rik 2310031L18Rik 2410004C24Rik 2410080P20Rik 2600017H08Rik 2610019I03Rik 2610040E16Rik 2610528M18Rik 2700075B01Rik 2700082D03Rik 2700084L22Rik 2810013E07Rik 2810418N01Rik 2810429O05Rik 3830408P06Rik 5730537D05Rik 5830426I05Rik 6820428D13 AF233884 AI413631 AI429613 AJ430384 Abhd2 Acbd3 Actl6a Acvr1b Adam17 Amd1 Amhr2 Aof2 Arf1 Arhg…
188	V$PADS_C: Retroviral Poly A downstream element	240	240	622	3963	11346	-2.45	0.0	2.21	1.15	1110028E10Rik 1200008O12Rik 1300002F13Rik 1500002M01Rik 1700030A21Rik 2410006F12Rik 2410043F08Rik 2410080P20Rik 2510015F01Rik 2610019I03Rik 2610511E22Rik 2610528M18Rik 2700075B01Rik 2700082D03Rik 2700084L22Rik 4930449E07Rik 4930563C04Rik 5430413I02Rik 5830426I05Rik AJ430384 Ada Adam17 Alg5 Aof2 Arf1 Arg1 Arl6ip4 Arpc3 Atp1b1 B7h3 BC003940 BC003993 BC006705 BC006933 BC024479 BC025546 BC057552 Bag2…
189	V$PPARG_03: PPAR (peroxisome proliferator-activated receptor gamma)	320	320	542	5997	9312	-2.45	0.0	0.11	0.0	0610040B21Rik 1300002F13Rik 1700001L23Rik 1700013H19Rik 1700030A21Rik 1700095F04Rik 2310031L18Rik 2410080P20Rik 2600001J17Rik 2600016J21Rik 2610511O17Rik 2700075B01Rik 2700082D03Rik 2700091N06Rik 3830408P06Rik 4430402O11Rik 4930449E07Rik 4933424N09Rik 5730592L21Rik 5930412E23Rik AJ430384 AW494914 Abhd2 Acbd3 Actg1 Adcy3 Ak4 Amhr2 Aof2 Apc2 Arhgdig Arl6ip4 Arpc3 Atf4 B4galt3 B4galt6 B7h3 BC003940 …
190	V$MEIS1BHOXA9_02: Meis-1b:HOXA9 heterodimeric binding	17	17	845	176	15133	-2.45	0.0	3.54	2.27	2610528M18Rik Amd1 BC057552 Brp16 Cpe DXImx40e Enpp1 Gemin6 Gtf2e2 Mki67ip Ms4a11 Ms4a6d Nup88 Nusap1 Polr2h Ptdsr Tex292
191	V$MEF2_Q6_01	492	492	370	9048	6261	-2.46	0.0	0.12	0.0	0610040B21Rik 1110028E10Rik 1110055N21Rik 1500002M01Rik 1700013H19Rik 1700030A21Rik 1810017F10Rik 2310031L18Rik 2310066N05Rik 2410006F12Rik 2410043F08Rik 2410080P20Rik 2510015F01Rik 2600001J17Rik 2600016J21Rik 2600017H08Rik 2610019I03Rik 2610040E16Rik 2610511O17Rik 2610528M18Rik 2700082D03Rik 2700087H15Rik 2700091N06Rik 2810013E07Rik 2810418N01Rik 3100002B05Rik 3830408P06Rik 4930553M18Rik 4933424…
192	V$IRF1_01: interferon regulatory factor 1	11	11	851	346	14963	-2.48	0.0	0.02	0.0	Fzr1 Hdhd4 Ifi44 Lsm8 Ptpn18 Tcirg1 Tgif Tjp2 Tuft1 Xbp1 Zfp239
193	V$HAND1E47_01: Hand1:E47 heterodimer	484	484	378	8897	6412	-2.5	0.0	0.13	0.0	0610009C03Rik 1110028E10Rik 1110055N21Rik 1200008O12Rik 1300002F13Rik 1700001L23Rik 1700030A21Rik 1700051E09Rik 1700095F04Rik 1700095N21Rik 1810014L12Rik 2310031L18Rik 2410004C24Rik 2410006F12Rik 2410043F08Rik 2510015F01Rik 2600001J17Rik 2600016J21Rik 2610019I03Rik 2610040E16Rik 2610511E22Rik 2610511O17Rik 2610528M18Rik 2700082D03Rik 2700087H15Rik 2810013E07Rik 3100002B05Rik 4430402O11Rik 4930553…
194	V$E2_01: papilloma virus regulator E2	57	57	805	808	14501	-2.5	0.0	2.88	1.74	2700091N06Rik 2810418N01Rik AA959742 Akr1c6 Amhr2 Aqp5 Atf4 Baiap2 Cdca4 Cdca5 Ch25h Chchd5 Crabp2 Ctgf Cttn Dtnb Eif3s3 G22p1 Galk1 Gga1 Id2 Irx5 Kcne3 Kntc2 Krtap5-4 Lrrc1 Nab2 Ncl Nusap1 Nutf2 Rbm4 Rgs19ip1 Rnps1 Rpl36a Rpl7a Rpl7l1 Rps10 Rps5 Sfxn3 Slc35b1 Slc35c1 Stmn1 Tctex1 Thop1 Tpd52 Traf4 Tubb5 Tuft1 Txnrd1 Vrk1 Wdr36 Wdr5 Wig1 Zdhhc16 Zfp239 Zfp64 Zmat2
195	V$AML_Q6	174	174	688	3376	11933	-2.51	0.0	0.1	0.0	1110028E10Rik 1110055N21Rik 2310066N05Rik 2410080P20Rik 2610528M18Rik 2700087H15Rik 4930553M18Rik 4933424N09Rik Abhd2 Adam17 Adam8 Adcy3 Alg5 Aof2 Arl6ip4 B4galt6 B7h3 BC006933 BC024479 BC025076 Bag2 Baiap2 Bcas2 Birc5 Bop1 Brca1 C1qa Ccdc5 Ccna2 Ccnb2 Cct3 Cd2bp2 Cdc42ep5 Cdc7 Cdk4 Chek1 Cited4 Cks2 Clec4n Col11a1 Cpne1 Csf3r Cxxc5 Dcps Ddx41 Deadc1 Drg2 Ect2 Efna1 Eif4b Enpp1 Eppb9 Exo1 Exosc4 …
196	V$RFX1_01: X-box binding protein RFX1	394	394	468	6699	8610	-2.52	0.0	1.98	0.97	0610040B21Rik 1110055N21Rik 1300002F13Rik 1500002M01Rik 1700020M16Rik 1700051E09Rik 1700095F04Rik 1700095N21Rik 2410004C24Rik 2600016J21Rik 2600017H08Rik 2610040E16Rik 2610528M18Rik 2700084L22Rik 2810418N01Rik 2810429O05Rik 4930449E07Rik 4930553M18Rik 4933424N09Rik 5730537D05Rik 5830426I05Rik AA959742 AI413631 AI429613 AJ430384 AW494914 Abhd2 Acbd3 Acy1 Ada Adcy3 Ahcy Amd1 Aof2 Apc2 Apex1 Aqp5 Ar…
197	V$VBP_01: PAR-type chicken vitellogenin promoter-binding protein	62	62	800	1336	13973	-2.52	0.0	0.05	0.0	1700030A21Rik 2310031L18Rik 2610528M18Rik 2810013E07Rik 4430402O11Rik 5930412E23Rik AJ430384 Ak4 Apex1 Arg1 BC024479 BC025076 Brms1 Cald1 Calm2 Chl1 Clk3 Ctgf Ctss DXImx40e Dtymk Etnk1 Fbxw7 Gmppb Gpr89 Hmgcr Ier5 Incenp Kif20a Kpna2 Krt2-8 Lcp1 Mansc1 Mrpl28 Nfx1 Nme1 Ogfr Pask Pck2 Pdk3 Psma5 Psmd5 Psmd7 Rbm4 Riok2 Rnps1 Rpl13 Rpl13a Rpl15 Rpo1-4 Sars1 Sfrs3 Snrpg Snx6 Spag5 Srebf2 Tbrg1 Tmpo T…
198	V$SMAD4_Q6	375	375	487	6377	8932	-2.58	0.0	1.89	0.9	0610040B21Rik 1110028E10Rik 1300002F13Rik 1500002M01Rik 1700001L23Rik 1700030A21Rik 1700051E09Rik 1700095N21Rik 2310031L18Rik 2410006F12Rik 2410043F08Rik 2600016J21Rik 2610040E16Rik 2610511E22Rik 2610511O17Rik 2700084L22Rik 2700091N06Rik 2810013E07Rik 2810418N01Rik 3830408P06Rik 5730592L21Rik 5830426I05Rik 5930412E23Rik 6820428D13 AF233884 Abhd2 Actg1 Actl6a Acy1 Adam8 Adcy3 Ak4 Akr1c6 Alg5 Amd1 …
199	V$PAX5_02: B-cell-specific activating protein	7	7	855	47	15262	-2.61	0.0	3.74	2.44	Cct7 Enpp1 Gmppb Pml Polr2j Sap30 Stmn1
200	V$ZTA_Q2	258	258	604	4855	10454	-2.61	0.0	0.14	0.0	1500002M01Rik 1700001L23Rik 1700013H19Rik 1700020M16Rik 1700095F04Rik 1810014L12Rik 1810017F10Rik 2310066N05Rik 2410004C24Rik 2600016J21Rik 2610019I03Rik 2610528M18Rik 2700082D03Rik 2700084L22Rik 2700091N06Rik 2810418N01Rik 3100002B05Rik 4930553M18Rik 5730409F24Rik 5730436H21Rik 5730592L21Rik AA959742 Abhd2 Acvr1b Adam8 Akr1c6 Alg5 Aof2 Apc2 Arl6ip4 Arrdc1 Ash2l Ass1 BC003885 BC003993 BC005752 BC…
201	V$OCT1_B: Octamer binding factor 1	41	41	821	932	14377	-2.62	0.0	0.04	0.0	0610040B21Rik Ahcy Aurkb Brca1 Cald1 Cdca7 Chst10 Cited4 Clec4n Dck Ddx10 Egln3 Espn Exo1 Grwd1 H2afv H3f3b M6pr Mrpl19 Ncoa5 Nrarp Nras Parp2 Poldip3 Polm Polr2j Ptdss1 Pwp2h Rps27l Sdfr2 Sema4g Slc5a9 Sms Snrp1c Srebf2 Stac2 Tdg Tera Vps45 Zfp111 Zswim6
202	V$NFY_Q6: nuclear factor Y (Y-box binding factor)	318	318	544	5380	9929	-2.63	0.0	1.85	0.87	0610009C03Rik 0610040B21Rik 1110028E10Rik 1200008O12Rik 1700001L23Rik 1700020M16Rik 1810014L12Rik 2410006F12Rik 2410080P20Rik 2600017H08Rik 2610511O17Rik 2610528M18Rik 2700084L22Rik 2700091N06Rik 2810013E07Rik 2810418N01Rik 2810429O05Rik 3830408P06Rik 4430402O11Rik 4930449E07Rik 5430413I02Rik 5730592L21Rik 5930412E23Rik 6530411B15Rik 6820428D13 AF155546 AI429613 AW494914 Actl6a Adam8 Ahcy Akr1c6 …
203	V$EBF_Q6	230	230	632	4353	10956	-2.64	0.0	0.13	0.0	1110017C15Rik 1300002F13Rik 1700013H19Rik 1700051E09Rik 1700095F04Rik 2410004C24Rik 2410006F12Rik 2410080P20Rik 2510015F01Rik 2610040E16Rik 2700087H15Rik 4430402O11Rik 4930553M18Rik 4933424N09Rik 5730436H21Rik 5730592L21Rik 6530411B15Rik 6820428D13 AF233884 Abhd2 Acbd3 Ada Adam17 Adam8 Amd1 Amhr2 Arhgdig Arhgef5 Arl6ip4 Arpc4 Arrdc1 Asb3 Atf4 Atp1b1 Atpif1 Atxn7l3 B7h3 BC014795 BC021523 BC024479 …
204	V$LPOLYA_B: Lentiviral Poly A signal	165	165	697	3186	12123	-2.67	0.0	0.12	0.0	1110055N21Rik 1200008O12Rik 2310066N05Rik 2610511O17Rik 2610528M18Rik 2700082D03Rik 5730537D05Rik AF233884 AI429613 Actg1 Ada Adam17 Ahcy Amd1 Arl6ip4 Aurka B4galt6 BC005752 BC014795 BC024479 BC024955 BC031407 BC057552 Bub1b Bxdc1 Cbx1 Ccl12 Ccl17 Cdca4 Cdk4 Cenpf Chc1 Chl1 Cited4 Cks1b Ctsc Ctss Cxcr4 D15Ertd405e D8Ertd812e Dbnl Dcbld1 Dcps Ddx10 Diap3 Dmap1 Dna2l Dtnb Dtymk Eif3s6 Eif4b Fbxw7 F…
205	V$HEB_Q6	262	262	600	4405	10904	-2.7	0.0	1.82	0.85	0610009C03Rik 1110028E10Rik 1700001L23Rik 1700020M16Rik 1700095F04Rik 2310031L18Rik 2310066N05Rik 2410004C24Rik 2410043F08Rik 2510015F01Rik 2600001J17Rik 2600016J21Rik 2610040E16Rik 2610528M18Rik 2700091N06Rik 2810013E07Rik 3100002B05Rik 4430402O11Rik 4930563C04Rik 4933424N09Rik 5730409F24Rik 5730436H21Rik 5730592L21Rik 6530411B15Rik 6820428D13 Abhd2 Actg1 Ada Adam17 Amd1 Amhr2 Apc2 Arg1 Arhgdig …
206	V$OSF2_Q6	589	589	273	10206	5103	-2.7	0.0	1.8	0.84	1110028E10Rik 1110055N21Rik 1500002M01Rik 1700001L23Rik 1700013H19Rik 1700020M16Rik 1700051E09Rik 1700095F04Rik 2310031L18Rik 2310066N05Rik 2410004C24Rik 2410006F12Rik 2410043F08Rik 2410080P20Rik 2600016J21Rik 2600017H08Rik 2610019I03Rik 2610040E16Rik 2610511E22Rik 2610528M18Rik 2700084L22Rik 2700087H15Rik 2810013E07Rik 2810418N01Rik 4930553M18Rik 4930563C04Rik 4933424N09Rik 5430413I02Rik 5730436…
207	V$ATF_B: ATF binding site	35	35	827	462	14847	-2.71	0.0	2.87	1.74	0610009C03Rik 1300002F13Rik 2310031L18Rik 5730537D05Rik 5930412E23Rik AJ430384 Apex1 B4galt3 Bcas2 Brrn1 Calm2 Ccna2 Ch25h Gzmc Ikbkap Kntc2 Mcm5 Nedd1 Plk4 Ppan Rbm3 Rpl13 Rpl18 Rpl4 Rps9 Sfrs3 Sms Snrpa Snrpg Stard4 Suv39h2 Tdg Thrap6 Wisp1 Zfp64
208	V$EVI1_04: ectopic viral integration site 1 encoded factor	626	626	236	11360	3949	-2.73	0.0	0.15	0.0	0610009C03Rik 1110055N21Rik 1500002M01Rik 1700013H19Rik 1700020M16Rik 1700030A21Rik 1700051E09Rik 1700095N21Rik 2310031L18Rik 2310066N05Rik 2410004C24Rik 2410043F08Rik 2510015F01Rik 2600001J17Rik 2600016J21Rik 2600017H08Rik 2610019I03Rik 2610040E16Rik 2610511E22Rik 2610528M18Rik 2700075B01Rik 2700082D03Rik 2700084L22Rik 2700091N06Rik 2810013E07Rik 2810429O05Rik 3100002B05Rik 3830408P06Rik 4430402…
209	V$GATA4_Q3	838	838	24	15019	290	-2.75	0.0	0.03	0.0	0610009C03Rik 0610040B21Rik 1110017C15Rik 1110028E10Rik 1110055N21Rik 1200008O12Rik 1300002F13Rik 1500002M01Rik 1700001L23Rik 1700013H19Rik 1700020M16Rik 1700030A21Rik 1700051E09Rik 1700095F04Rik 1700095N21Rik 1810014L12Rik 1810017F10Rik 2310031L18Rik 2310066N05Rik 2410004C24Rik 2410006F12Rik 2410043F08Rik 2410080P20Rik 2510015F01Rik 2600001J17Rik 2600016J21Rik 2600017H08Rik 2610019I03Rik 2610040…
210	V$IK3_01: Ikaros 3	75	75	787	1549	13760	-2.77	0.0	0.08	0.0	1110017C15Rik 1700020M16Rik 3100002B05Rik AA959742 Actg1 Adam17 Atp1b1 BC003236 BC008103 BC031407 Bag2 Bnipl Bub1b Ccl12 Chc1 Clns1a Commd5 Cstf2 Eif3s2 Eif3s3 Eppb9 F730004D16Rik Fbxw7 Fzr1 G22p1 Gabrp Gjb3 Gorasp2 Gpatc4 Gpr89 Grin1 Grwd1 Gtf2h4 Hrmt1l2 Il13ra1 Incenp Kdelc1 Krt2-8 Lgmn Lgtn Llglh Ltap Mdfi Mtbp Mxd3 Myo10 Nek2 Nek6 Nup107 Nup155 Nusap1 Olfml3 Parp2 Pkig Polr2j Ppp1r8 Pttg1 Ras…
211	V$MMEF2_Q6: myocyte enhancer factor	270	270	592	5031	10278	-2.77	0.0	0.18	0.0	1500002M01Rik 1700013H19Rik 1700020M16Rik 1700051E09Rik 2310066N05Rik 2410043F08Rik 2600017H08Rik 2610019I03Rik 2610040E16Rik 2610528M18Rik 2700082D03Rik 2810013E07Rik 2810418N01Rik 2810429O05Rik 3100002B05Rik 3830408P06Rik 4930449E07Rik 4933424N09Rik 5730436H21Rik 6530411B15Rik AI429613 AJ430384 AW494914 Actl6a Acvr1b Acy1 Ahcy Amd1 Aqp5 Arpc3 Atp13a1 Atpif1 Aurka B3gat3 B4galt3 BC003236 BC00693…
212	V$MEF2_03: myogenic MADS factor MEF-2	10	10	852	312	14997	-2.78	0.0	0.02	0.0	Dhps Gmnn Hmgn1 Inhba Pdk3 Psmb1 Sdc1 Sfrs3 Shrm Slco1a5
213	V$TITF1_Q3: TTF-1, TITF1 (thyroid transcription factor 1)	322	322	540	5946	9363	-2.79	0.0	0.2	0.0	1500002M01Rik 1700001L23Rik 1700020M16Rik 1700030A21Rik 1700095N21Rik 1810014L12Rik 1810017F10Rik 2410043F08Rik 2610019I03Rik 2610511E22Rik 2610511O17Rik 2610528M18Rik 2810418N01Rik 2810429O05Rik 3100002B05Rik 4430402O11Rik 4930449E07Rik 5730409F24Rik 5730592L21Rik 6820428D13 AF233884 AJ430384 Actl6a Acvr1b Adam17 Adam8 Ak4 Amhr2 Aof2 Apex1 Arf1 Arg1 Arpc3 Asb3 Atp13a1 B4galt3 BC003236 BC003993 B…
214	V$ACAAT_B: Avian C-type CCAAT box	71	71	791	1069	14240	-2.8	0.0	2.37	1.28	0610040B21Rik 1110028E10Rik 1700001L23Rik 2600017H08Rik 2700075B01Rik 5730592L21Rik Actl6a Adcy3 Aof2 Apc2 B3gat3 Ccnc Cct3 Cdc2a Cdca4 Cks2 Cttn Cyp4f16 Ddost Depdc1a Dtymk Ect2 Exo1 F730004D16Rik Fpgs Galnt10 Gmppb H2afv H3f3b Hcngp Hmgb2 Hmgcr Id2 Ifitm2 Ifrd2 Iqgap1 Krtap5-1 Maf1 Mcm7 Morf4l2 Nme6 Nme7 Nusap1 Orc6l Paxip1 Pck2 Phtf1 Pld3 Pms2 Prim2 Prkcd Psmb1 Ptpn2 Pycr2 Rad51ap1 Rbm3 Recql5…
215	V$HEN1_01: HEN1	28	28	834	355	14954	-2.81	0.0	2.88	1.74	2700084L22Rik Adam8 B4galt3 Cfl1 Chchd5 Chst5 Dmap1 Fbl Gtf2h3 Hpn Ier5l Khdrbs1 Mrpl28 Nudt1 Prkcz Ptk7 Rap1ga1 Sec61a1 Serpine2 Slc26a2 Slc35e4 Slc6a15 Spcs2 Tenc1 Tex292 Tnip2 Ube2c Zfp64
216	V$MYOD_01: myoblast determination gene product	575	575	287	9991	5318	-2.82	0.0	1.59	0.66	0610040B21Rik 1110017C15Rik 1110028E10Rik 1500002M01Rik 1700013H19Rik 1700020M16Rik 1700030A21Rik 1700095F04Rik 1700095N21Rik 1810017F10Rik 2310031L18Rik 2410043F08Rik 2410080P20Rik 2510015F01Rik 2600001J17Rik 2600016J21Rik 2600017H08Rik 2610019I03Rik 2610040E16Rik 2610511E22Rik 2610511O17Rik 2700082D03Rik 2700084L22Rik 2700087H15Rik 2810418N01Rik 2810429O05Rik 4930553M18Rik 4930563C04Rik 5430413…
217	V$AP1_C: AP-1 binding site	150	150	712	2884	12425	-2.84	0.0	0.15	0.0	1500002M01Rik 1700095F04Rik 1810017F10Rik 2310066N05Rik 2410004C24Rik 2700084L22Rik 3100002B05Rik Abhd2 Adam8 Arg1 Arrdc1 Atf4 B4galt3 B7h3 BC003993 BC006933 BC021523 BC024955 BC025076 BC037006 Brca1 Brp16 Bub1b Bzrpl1 C1qb Cacnb3 Car9 Cbx1 Ccna2 Cdca4 Cdk7 Cdyl Chek1 Ckap2 Clk3 Crabp2 Cstf2 Cxxc5 Cyp4f16 DXImx40e Ddx39 Ddx48 Depdc1a Dhps Dorz1 Eya2 G630055P03Rik Glb1 Gmip Gmnn Gnai3 Grwd1 Gtf2e2…
218	V$ETS1_B: c-ETS-1 binding site	369	369	493	6751	8558	-2.87	0.0	0.25	0.0	0610009C03Rik 0610040B21Rik 1110017C15Rik 1200008O12Rik 1300002F13Rik 1700095F04Rik 1700095N21Rik 2410006F12Rik 2600001J17Rik 2600016J21Rik 2600017H08Rik 2610040E16Rik 2610511O17Rik 2700084L22Rik 2700087H15Rik 2810013E07Rik 3100002B05Rik 3830408P06Rik 4430402O11Rik 4930553M18Rik 5430413I02Rik 5730409F24Rik 5730537D05Rik 5830426I05Rik 6820428D13 AA959742 AF233884 AJ430384 AW494914 Acbd3 Actg1 Adcy…
219	V$EFC_Q6	468	468	394	8502	6807	-2.88	0.0	0.26	0.0	0610040B21Rik 1110028E10Rik 1110055N21Rik 1200008O12Rik 1700001L23Rik 1700051E09Rik 1700095N21Rik 1810014L12Rik 2410004C24Rik 2410006F12Rik 2410080P20Rik 2510015F01Rik 2600001J17Rik 2610040E16Rik 2700082D03Rik 2700084L22Rik 2700087H15Rik 2810429O05Rik 3100002B05Rik 4430402O11Rik 4930449E07Rik 4930563C04Rik 4933424N09Rik 5730409F24Rik 6820428D13 AF233884 AI413631 AI429613 Abhd2 Acbd3 Actg1 Actl6a …
220	V$HNF4ALPHA_Q6	317	317	545	5442	9867	-2.91	0.0	1.42	0.52	0610009C03Rik 0610040B21Rik 1110017C15Rik 1110028E10Rik 1110055N21Rik 1700030A21Rik 2310031L18Rik 2410043F08Rik 2600016J21Rik 2610040E16Rik 2610511O17Rik 2610528M18Rik 2700075B01Rik 2700084L22Rik 2810418N01Rik 2810429O05Rik 3100002B05Rik 3830408P06Rik 4933424N09Rik 5430413I02Rik 5730537D05Rik 5730592L21Rik 5930412E23Rik 6820428D13 AF233884 AI413631 AI429613 AJ430384 Abhd2 Actl6a Adam8 Ahcy Ak4 Am…
221	V$VMAF_01: v-Maf	551	551	311	9599	5710	-2.92	0.0	1.4	0.51	0610040B21Rik 1110017C15Rik 1110028E10Rik 1200008O12Rik 1300002F13Rik 1500002M01Rik 1700001L23Rik 1700013H19Rik 1700020M16Rik 1700030A21Rik 1700051E09Rik 1700095N21Rik 1810014L12Rik 2310031L18Rik 2310066N05Rik 2410004C24Rik 2410006F12Rik 2510015F01Rik 2600001J17Rik 2600016J21Rik 2600017H08Rik 2610040E16Rik 2610511E22Rik 2610511O17Rik 2700075B01Rik 2700084L22Rik 2700087H15Rik 2810013E07Rik 2810418…
222	V$TAL1BETAE47_01: Tal-1beta:E47 heterodimer	57	57	805	842	14467	-2.93	0.0	2.33	1.26	0610009C03Rik 1200008O12Rik 1500002M01Rik 2310066N05Rik 2810013E07Rik 2810418N01Rik 5430413I02Rik 5730436H21Rik Acy1 Adam8 Arf1 BC003885 BC037006 Banf1 Brca1 Cks2 Cotl1 Ddx10 Ddx39 Dera Fbxw11 Fcrl3 Fgd6 Fzr1 G22p1 Gdf3 Ier3 Mad2l1 Mcm6 Mdfi Mt2 Mybbp1a Nt5c Nudcd2 Nup155 Padi4 Ppan Ppie Prkr Prpsap2 Ptpn2 Rad51 Ranbp17 Rnf135 Rpl14 Rpl29 Rpl7l1 Rps2 Rps6 Rps9 Slc35e4 Slc7a7 Smarcc1 Tm4sf5 Tulp3 …
223	V$ER_Q6: estrogen receptor	444	444	418	8054	7255	-2.94	0.0	0.29	0.0	0610040B21Rik 1110028E10Rik 1300002F13Rik 1700001L23Rik 1700013H19Rik 1700030A21Rik 1700051E09Rik 2310031L18Rik 2310066N05Rik 2410004C24Rik 2410006F12Rik 2410080P20Rik 2510015F01Rik 2610040E16Rik 2610528M18Rik 2700075B01Rik 2700084L22Rik 2700087H15Rik 2810013E07Rik 2810418N01Rik 2810429O05Rik 3830408P06Rik 4430402O11Rik 4930449E07Rik 4930563C04Rik 5430413I02Rik 5730409F24Rik 5730537D05Rik 5730592…
224	V$FOXJ2_01: fork head box J 2	412	412	450	7478	7831	-2.96	0.0	0.3	0.0	1110017C15Rik 1110028E10Rik 1110055N21Rik 1200008O12Rik 1300002F13Rik 1500002M01Rik 1700001L23Rik 1700013H19Rik 1700020M16Rik 1700051E09Rik 1700095F04Rik 1700095N21Rik 1810017F10Rik 2310031L18Rik 2410080P20Rik 2600001J17Rik 2610019I03Rik 2610040E16Rik 2610511E22Rik 2610511O17Rik 2700082D03Rik 2700091N06Rik 2810013E07Rik 2810418N01Rik 2810429O05Rik 4930553M18Rik 4930563C04Rik 5430413I02Rik 5730409…
225	V$IRF7_01: interferon regulatory factor 7	496	496	366	8660	6649	-2.99	0.0	1.2	0.42	0610009C03Rik 0610040B21Rik 1110017C15Rik 1110028E10Rik 1200008O12Rik 1500002M01Rik 1700001L23Rik 1700030A21Rik 1700051E09Rik 1700095F04Rik 1810014L12Rik 2310031L18Rik 2310066N05Rik 2410004C24Rik 2410080P20Rik 2600001J17Rik 2600017H08Rik 2610019I03Rik 2610040E16Rik 2610511O17Rik 2610528M18Rik 2700075B01Rik 2700084L22Rik 2810013E07Rik 2810418N01Rik 2810429O05Rik 3830408P06Rik 5730537D05Rik 5830426…
226	V$ETS2_B: c-Ets-2 binding sites	228	228	634	4219	11090	-3.0	0.0	0.26	0.0	0610009C03Rik 1110017C15Rik 1700013H19Rik 1700095F04Rik 1700095N21Rik 2600001J17Rik 2600016J21Rik 2610040E16Rik 2810013E07Rik 3100002B05Rik 3830408P06Rik 4930553M18Rik 5430413I02Rik 5730537D05Rik 5730592L21Rik AW494914 Acbd3 Actg1 Amd1 Amhr2 Aof2 Arg1 Arhgef5 Atf4 Atpif1 B3gat3 B7h3 BC003885 BC008103 Baiap2 Bclaf1 Bin3 Birc5 Bop1 Bub1b Bxdc1 Bzrpl1 C1qb Casp1 Casp2 Ccdc5 Ccl12 Ccl17 Ccnb2 Cct6a C…
227	V$BACH2_01: BTB and CNC homolog 2	596	596	266	10423	4886	-3.01	0.0	1.3	0.48	0610009C03Rik 0610040B21Rik 1110017C15Rik 1110055N21Rik 1500002M01Rik 1700001L23Rik 1700013H19Rik 1700020M16Rik 1700030A21Rik 1700095F04Rik 1700095N21Rik 1810014L12Rik 1810017F10Rik 2310066N05Rik 2410004C24Rik 2410006F12Rik 2410043F08Rik 2600001J17Rik 2610019I03Rik 2610040E16Rik 2610511E22Rik 2610511O17Rik 2610528M18Rik 2700075B01Rik 2700084L22Rik 2700087H15Rik 3100002B05Rik 3830408P06Rik 4930449…
228	V$ARP1_01: apolipoprotein AI regulatory protein 1	101	101	761	1615	13694	-3.02	0.0	1.88	0.89	2510015F01Rik 2600001J17Rik 2600017H08Rik 2610511O17Rik 2700075B01Rik 5730409F24Rik 5930412E23Rik 6820428D13 Arg1 Atf4 Atp1b1 BC003940 BC014795 Bin3 Bnipl Bzrpl1 Ccdc5 Ccl17 Cct3 Cdk4 Cdk7 Chst10 Coil Cpe Cstf2 Ctgf Ddit4 Ddost Drg2 Eif3s3 Ethe1 Exo1 Fliih Ftsj3 Gga1 Gnefr Gpsm2 Gtf2h3 Gzmc Hn1 Hnrpab Hps1 Id2 Ier3 Ikbkap Insr Isyna1 Kpna2 Lig3 Lims1 Mbd4 Melk Mfap3 Mga Mki67 Mki67ip Ms4a11 Ms4a6…
229	V$RORA1_01: RAR-related orphan receptor alpha1	115	115	747	1863	13446	-3.02	0.0	1.79	0.84	1700013H19Rik 2610040E16Rik 2810013E07Rik 2810429O05Rik 3830408P06Rik 4430402O11Rik 5430413I02Rik 5830426I05Rik Acbd3 Apex1 Ass1 Atp13a1 B4galt6 BC006705 Bcas2 Blm Bop1 Brca1 Bub1b Ccdc5 Ccl17 Ccna2 Cdc2a Cdc6 Cdca4 Cdca7 Cfl1 Chi3l3 Chst5 Cklfsf7 Clns1a Commd5 Dck Dera Dnajc9 Efna1 Ethe1 Exosc7 Fcgr1 Fignl1 Ftsj3 G630055P03Rik Gdf3 Gemin6 Gmip Gpiap1 Gsg2 H3f3b Hcngp Hmgcr Hrmt1l2 Igsf7 Kctd5 La…
230	V$CEBP_C: C/EBP binding site	196	196	666	3647	11662	-3.04	0.0	0.25	0.0	0610009C03Rik 0610040B21Rik 1110028E10Rik 1700013H19Rik 1700030A21Rik 1700051E09Rik 2410006F12Rik 2510015F01Rik 2610528M18Rik 3100002B05Rik 4430402O11Rik 5730409F24Rik 6530411B15Rik 6820428D13 AA959742 AJ430384 Abhd2 Acbd3 Actl6a Adam17 Ahcy Ak4 Alg5 Asf1b Atp13a1 Atp1b1 B3gat3 B4galt3 B7h3 BC003236 BC003993 BC006705 BC024479 BC024955 Blm Brms1 Brrn1 C330017I15Rik Casp1 Cbx1 Ccl12 Ccne2 Cd2bp2 Cd…
231	V$AREB6_02: AREB6 (Atp1a1 regulatory element binding factor 6)	325	325	537	5896	9413	-3.06	0.0	0.36	0.0	1110028E10Rik 1300002F13Rik 1500002M01Rik 1700013H19Rik 1700095F04Rik 1700095N21Rik 1810017F10Rik 2410006F12Rik 2610511E22Rik 2610511O17Rik 2700075B01Rik 2700082D03Rik 2700084L22Rik 2700087H15Rik 4930449E07Rik 4930563C04Rik 5730436H21Rik 5730537D05Rik 5730592L21Rik AA959742 AJ430384 Abhd2 Acvr1b Ada Adcy3 Amhr2 Arf1 Arg1 Arhgdig Arhgef5 Arl6ip4 Arpc4 Arrdc1 Asb3 Ash2l Atp1b1 B4galt6 B7h3 BC003940…
232	V$RFX1_02: X-box binding protein RFX1	300	300	562	5204	10105	-3.07	0.0	1.12	0.36	1200008O12Rik 1700030A21Rik 1700051E09Rik 1700095F04Rik 2310031L18Rik 2600001J17Rik 2700082D03Rik 2700087H15Rik 3100002B05Rik 4930449E07Rik 4933424N09Rik 5430413I02Rik 5730592L21Rik 5930412E23Rik 6530411B15Rik AI429613 AJ430384 AW494914 Abhd2 Acbd3 Actl6a Acy1 Ada Adam8 Ahcy Apex1 Arhgdig Arl6ip4 Arpc3 Asb3 Ash2l Atp13a1 Atp1b1 Atxn7l3 B3gat3 B4galt3 BC006705 BC006933 BC008103 BC025076 BC025546 B…
233	V$PAX6_01: Pax-6	400	400	462	7182	8127	-3.09	0.0	0.47	0.0	0610040B21Rik 1110017C15Rik 1300002F13Rik 1700001L23Rik 1700013H19Rik 1700030A21Rik 1700095F04Rik 1700095N21Rik 1810014L12Rik 2310031L18Rik 2310066N05Rik 2410004C24Rik 2410080P20Rik 2600001J17Rik 2600016J21Rik 2600017H08Rik 2610019I03Rik 2610040E16Rik 2610511E22Rik 2610528M18Rik 2700075B01Rik 2700084L22Rik 2700087H15Rik 2700091N06Rik 2810013E07Rik 3100002B05Rik 3830408P06Rik 4930449E07Rik 4930553…
234	V$BARBIE_01: barbiturate-inducible element	436	436	426	7664	7645	-3.1	0.0	0.92	0.23	1110028E10Rik 1300002F13Rik 1700001L23Rik 1700051E09Rik 1810017F10Rik 2410004C24Rik 2510015F01Rik 2600001J17Rik 2600016J21Rik 2610019I03Rik 2610511E22Rik 2610511O17Rik 2700075B01Rik 2700087H15Rik 2700091N06Rik 2810013E07Rik 2810418N01Rik 3830408P06Rik 4430402O11Rik 4930553M18Rik 4933424N09Rik 5730409F24Rik 5730537D05Rik 6530411B15Rik AI413631 AI429613 AJ430384 Acbd3 Acvr1b Acy1 Ada Ak4 Alg5 Amhr2…
235	V$HFH3_01: HFH-3 (HNF3/fork head homolog 3)	406	406	456	7145	8164	-3.12	0.0	0.88	0.21	0610009C03Rik 0610040B21Rik 1110017C15Rik 1110028E10Rik 1200008O12Rik 1300002F13Rik 1500002M01Rik 1700001L23Rik 1700013H19Rik 1700020M16Rik 1700030A21Rik 1700051E09Rik 1700095F04Rik 1810017F10Rik 2310031L18Rik 2410080P20Rik 2600001J17Rik 2610019I03Rik 2610511E22Rik 2610511O17Rik 2700082D03Rik 2700091N06Rik 2810013E07Rik 2810418N01Rik 2810429O05Rik 4930553M18Rik 4930563C04Rik 4933424N09Rik 5430413…
236	V$NKX61_01: NKX6-1	43	43	819	923	14386	-3.14	0.0	0.09	0.0	1700030A21Rik 5730592L21Rik 6820428D13 BC003993 BC024479 BC025462 Bnipl Brca1 Car6 Ccl17 Ccnc Cdca1 Cpe Eif3s3 Exosc4 F730004D16Rik Fignl1 Foxc1 Galnt7 Gpatc4 Gzmc Hdhd4 Lmnb2 Melk Mrpl19 Mtmr9 Nans Ncln Nek2 Nme7 Nrf1 Pdxp Poldip3 Ppil5 Prpsap2 Rfc3 Rnf135 Slc16a4 Slc6a15 Tesk2 Wdr36 Zdhhc16 Zfp259
237	V$E2_Q6_01	59	59	803	897	14412	-3.14	0.0	2.02	1.0	2700091N06Rik 2810418N01Rik AA959742 Akr1c6 Amhr2 Aqp5 Arhgdig Atf4 Brms1 Cdca4 Cdca5 Ch25h Chchd5 Crabp2 Ctgf Cttn Dcps Dnajc9 Dtnb Eif3s3 G22p1 Gatm Id2 Irx5 Kcne3 Kntc2 Lgals3 Lrrc1 Mki67 Myo9b Nab2 Ncl Nusap1 Nutf2 Ptdsr Rbm4 Rfc5 Rgs11 Rgs19ip1 Rnps1 Rpl36a Rpl7a Rps10 Rps5 Slc35b1 Slc35c1 Slc35c2 Tctex1 Thop1 Tuft1 Txnrd1 Usp12 Vrk1 Wdr36 Wdr5 Wig1 Zfp239 Zfp64 Zmat2
238	V$VMYB_01: v-Myb	620	620	242	10910	4399	-3.15	0.0	1.04	0.31	0610040B21Rik 1110017C15Rik 1110028E10Rik 1110055N21Rik 1300002F13Rik 1500002M01Rik 1700030A21Rik 1700095N21Rik 1810014L12Rik 1810017F10Rik 2310066N05Rik 2410080P20Rik 2600001J17Rik 2600016J21Rik 2600017H08Rik 2610040E16Rik 2610528M18Rik 2700075B01Rik 2700084L22Rik 2700087H15Rik 2810013E07Rik 2810418N01Rik 2810429O05Rik 3830408P06Rik 4430402O11Rik 4930449E07Rik 4930553M18Rik 4930563C04Rik 4933424…
239	V$E47_02: E47	116	116	746	2219	13090	-3.16	0.0	0.21	0.0	1700013H19Rik 1700020M16Rik 2510015F01Rik 2810429O05Rik 5730592L21Rik Apc2 Arrdc1 Atp1b1 B3gat3 B4galt6 BC003236 BC003885 BC024479 BC025076 BC025546 Bop1 Brca1 Bub1b C1qb Car6 Ccdc5 Ccl17 Cdk7 Cenpf Chi3l3 Clk3 Cyb561d2 DXImx40e Ddx41 Diap3 Dip3b Dnajc9 Dorz1 Ect2 Eif2b2 Ero1l Exosc4 Eya2 Fzr1 G630055P03Rik Gabrp Galnt7 Gorasp2 Hdhd4 Hes6 Hmgn2 Hras1 Hrmt1l2 Ifi44 Ifrd2 Incenp Kcne3 Kcnn4 Khdrbs1…
240	V$TAL1ALPHAE47_01: Tal-1alpha:E47 heterodimer	78	78	784	1231	14078	-3.16	0.0	1.83	0.86	0610009C03Rik 1200008O12Rik 1500002M01Rik 2310066N05Rik 2810013E07Rik 2810418N01Rik 5430413I02Rik 5730436H21Rik Acy1 Adam8 Arf1 BC003885 BC037006 Banf1 Brca1 Brrn1 C1qa Cks2 Cotl1 Cxxc5 DXImx40e Ddx10 Ddx39 Depdc1a Dera Diap3 Dut Fbxw11 Fcrl3 Fgd6 Fzr1 G22p1 Galnt10 Gdf3 Gnefr Gtf2h2 H2afx Ier3 Igsf7 Mad2l1 Mcm6 Mdfi Mt2 Mybbp1a Nme6 Npm3 Nt5c Nudcd2 Nup155 Orc6l Padi4 Pbk Pdxp Ppan Ppie Prkr Prp…
241	V$SREBP1_01: sterol regulatory element-binding protein 1	40	40	822	574	14735	-3.17	0.0	2.21	1.15	6820428D13 Apex1 Atf4 Aurka BC003940 Bcas2 Blm C330017I15Rik Cdk4 Cpe Diap3 Dph2l2 Fcrl3 Gabrp Gtf2h2 Gtf2h3 Hmgb2 Laf4l Nme5 Nol1 Nup88 Paxip1 Pld3 Ptbp1 Qtrt1 Ris2 Rps6 Sgol1 Slc29a3 Snrpa Srebf2 Stard4 Tdg Tera Tex292 Trip13 Tubb5 Tulp3 Ubap2 Uble1a
242	V$CLOX_01: Clox	11	11	851	315	14994	-3.18	0.0	0.04	0.0	Cdk7 Clns1a Galnt10 Hs2st1 Msr1 Nr2c1 Poldip3 Rfwd3 Snrp1c Wdr12 Xylb
243	V$MEIS1AHOXA9_01: Meis-1a:HOXA9 heterodimeric binding	4	4	858	166	15143	-3.21	0.0	0.02	0.0	Lad1 Nup88 Ruvbl1 Tex292
244	V$E12_Q6	229	229	633	3990	11319	-3.21	0.0	0.95	0.26	0610040B21Rik 1500002M01Rik 1700020M16Rik 2610511O17Rik 2810429O05Rik 4930553M18Rik 4930563C04Rik 6820428D13 AF233884 Acy1 Ada Adam17 Aof2 Apc2 Arf1 Arhgdig Arl6ip4 Arpc3 Asf1b Ash2l Ass1 Atf4 Atp1b1 Atxn7l3 BC003940 BC003993 BC006933 BC008103 BC021523 BC024479 BC024955 BC025462 BC025546 BC037006 Banf1 Biklk Blm Bop1 Brp16 Bub1b C1qa Cald1 Casp2 Ccdc5 Ccl12 Ccna2 Ccnc Cct7 Cdc42se1 Cdk2 Cdk7 Chi3…
245	V$SREBP_Q3	279	279	583	4939	10370	-3.21	0.0	0.72	0.09	1110017C15Rik 1110028E10Rik 1110055N21Rik 1200008O12Rik 1300002F13Rik 1700020M16Rik 1810017F10Rik 2410006F12Rik 2410080P20Rik 2700075B01Rik 2700087H15Rik 2810418N01Rik 3100002B05Rik 4930449E07Rik 4930563C04Rik 5730436H21Rik 5730537D05Rik Abhd2 Acbd3 Actg1 Ak4 Alg5 Amd1 Aqp5 Arhgdig Arpc4 Asb3 Atf4 B7h3 BC003236 BC003993 BC006705 BC006933 BC024479 BC024955 BC025076 BC025546 BC037006 BC057552 Baiap…
246	V$FOXO4_01: fork head box O4	594	594	268	10562	4747	-3.21	0.0	0.62	0.04	0610009C03Rik 1110017C15Rik 1110055N21Rik 1500002M01Rik 1700001L23Rik 1700013H19Rik 1700030A21Rik 1700051E09Rik 1810017F10Rik 2310031L18Rik 2310066N05Rik 2410004C24Rik 2410006F12Rik 2410080P20Rik 2510015F01Rik 2600001J17Rik 2600017H08Rik 2610019I03Rik 2610040E16Rik 2610511E22Rik 2610511O17Rik 2610528M18Rik 2700082D03Rik 2700084L22Rik 2700091N06Rik 2810013E07Rik 2810418N01Rik 2810429O05Rik 3100002…
247	V$AP1_Q4: activator protein 1	709	709	153	12462	2847	-3.21	0.0	1.26	0.45	0610009C03Rik 0610040B21Rik 1110017C15Rik 1500002M01Rik 1700001L23Rik 1700020M16Rik 1700030A21Rik 1700051E09Rik 1700095F04Rik 1700095N21Rik 1810014L12Rik 1810017F10Rik 2310066N05Rik 2410004C24Rik 2410006F12Rik 2410043F08Rik 2510015F01Rik 2600001J17Rik 2600016J21Rik 2610040E16Rik 2610511E22Rik 2610528M18Rik 2700075B01Rik 2700082D03Rik 2700084L22Rik 2700087H15Rik 2700091N06Rik 2810013E07Rik 2810418…
248	V$STAT5A_02	144	144	718	2428	12881	-3.22	0.0	1.32	0.48	1110017C15Rik 1700095F04Rik 2310031L18Rik 2600001J17Rik 2610019I03Rik 2700087H15Rik 5430413I02Rik 5730537D05Rik 5930412E23Rik 6820428D13 Actl6a Adam17 Adcy3 Asb3 Atf4 Atp1b1 Aurkb BC003885 BC005752 BC024479 BC024955 Bclaf1 Bin3 Brrn1 Cald1 Ccl17 Cdca1 Chchd5 Cited4 Cklfsf7 DXImx40e Depdc1a Dnmt1 Drg1 Eif3s3 Eif4b Espn Ethe1 Exosc7 Ezh2 Fbxo17 Fcrl3 Fgd6 Fliih Frk G22p1 Galnt7 Gorasp2 Gpatc4 Grn G…
249	V$STAT_01: signal transducers and activators of transcription	169	169	693	2888	12421	-3.22	0.0	1.18	0.4	0610009C03Rik 1110017C15Rik 2310031L18Rik 2700082D03Rik 2700091N06Rik 2810013E07Rik 2810429O05Rik 3100002B05Rik 4930449E07Rik 5730436H21Rik 5730537D05Rik AF233884 AI413631 AJ430384 Ada Adcy3 Alg5 Arf1 Arg1 Asb3 Ash2l Atf4 Atp13a1 Atp1b1 BC003885 BC005752 BC024479 BC024955 Baiap2 Bcas2 Bclaf1 Blm Brp16 Brrn1 Bxdc1 Ccnb2 Cct3 Cenph Chst5 Cited4 Clec4n Commd5 Dck Ddx10 Dmap1 Drg1 Drg2 Eif3s2 Eif4b E…
250	V$SRF_Q5_01	248	248	614	4450	10859	-3.22	0.0	0.53	0.0	1500002M01Rik 1700013H19Rik 1810014L12Rik 2310031L18Rik 2610511E22Rik 2610511O17Rik 2700082D03Rik 2810418N01Rik 3830408P06Rik 4930449E07Rik 5430413I02Rik 5730409F24Rik 5730436H21Rik 5730537D05Rik 5930412E23Rik AA959742 AJ430384 Actg1 Acy1 Ada Amd1 Apc2 Arf1 Arhgdig Arhgef5 Arpc4 Atxn7l3 B4galt3 B4galt6 BC006705 BC014795 BC021523 BC024479 Bag2 Bcl2l11 Bclaf1 Blm Bnipl Brms1 Bzrpl1 C1qa C1qb Cald1 …
251	V$ARNT_02: AhR nuclear translocator homodimers	37	37	825	528	14781	-3.25	0.0	2.17	1.13	6820428D13 Acvr1b Apex1 Aqp5 Atf4 Aurka Bcas2 Bzrpl1 Cdk4 DXImx40e Ddx39 Diap3 Dph2l2 Eppb9 Gtf2h3 Ier3 Ifi30 Laf4l Mt2 Mxd3 Nfx1 Nup88 Orc6l Qtrt1 Ris2 Rpa1 Sgol1 Slc25a13 Snrpa Stard4 Stmn1 Suv39h2 Tdg Tnrc6c Tubb5 Ubap2 Uble1a
252	V$CAAT_C: Retroviral CCAAT box	11	11	851	111	15198	-3.25	0.0	2.8	1.67	Crabp2 Cyr61 Ddx39 Ect2 Hdhd4 Mepe Mknk1 Mpeg1 Rpa2 Rpl28 Stard4
253	V$CDPCR3_01: cut-like homeodomain protein	15	15	847	390	14919	-3.26	0.0	0.05	0.0	2410080P20Rik 2610528M18Rik Acvr1b Cdc2a Cenpf Cklf Coil Ctss Dut Efna1 Mcm3 Ncln Rps6 Stac2 Tgif
254	V$HNF3B_01: Hepatocyte Nuclear Factor 3beta	645	645	217	11437	3872	-3.28	0.0	0.72	0.09	0610040B21Rik 1110017C15Rik 1110028E10Rik 1110055N21Rik 1200008O12Rik 1300002F13Rik 1500002M01Rik 1700001L23Rik 1700013H19Rik 1700020M16Rik 1700030A21Rik 1700051E09Rik 1700095F04Rik 1810017F10Rik 2410004C24Rik 2410043F08Rik 2410080P20Rik 2510015F01Rik 2600001J17Rik 2600017H08Rik 2610019I03Rik 2610040E16Rik 2610511E22Rik 2610511O17Rik 2610528M18Rik 2700075B01Rik 2700082D03Rik 2700091N06Rik 2810013…
255	V$MEF3_B: MEF-3	19	19	843	466	14843	-3.28	0.0	0.06	0.0	2610040E16Rik 5730409F24Rik Acbd3 BC003940 Baiap2 C1qa Cks1b D8Ertd812e Dhps Ethe1 Fignl1 Frk Nutf2 Pole2 Rpl19 Sh3bgrl2 Slc25a13 Tjp2 Tnip2
256	V$T3R_01: viral homolog of thyroid hormone receptor alpha1	16	16	846	407	14902	-3.29	0.0	0.06	0.0	Alg5 BC005752 Ccl17 Cdc6 D15Ertd405e Fcgr1 Fignl1 Plxnb2 Prkcz Rasal1 Rpl37a Tagln2 Tbcd Tradd Wdr21 Wig1
257	V$FOX_Q2	658	658	204	11646	3663	-3.29	0.0	0.8	0.16	0610009C03Rik 0610040B21Rik 1110017C15Rik 1110028E10Rik 1110055N21Rik 1200008O12Rik 1300002F13Rik 1500002M01Rik 1700001L23Rik 1700013H19Rik 1700020M16Rik 1700030A21Rik 1700051E09Rik 1700095F04Rik 1810017F10Rik 2310066N05Rik 2410004C24Rik 2410080P20Rik 2510015F01Rik 2600001J17Rik 2600017H08Rik 2610019I03Rik 2610040E16Rik 2610511E22Rik 2610511O17Rik 2610528M18Rik 2700075B01Rik 2700082D03Rik 2700084…
258	V$AREB6_01: AREB6 (Atp1a1 regulatory element binding factor 6)	189	189	673	3302	12007	-3.29	0.0	0.88	0.21	1110028E10Rik 1300002F13Rik 1700020M16Rik 1700051E09Rik 2410004C24Rik 2410006F12Rik 2410043F08Rik 2600016J21Rik 2700075B01Rik 2700082D03Rik 2700087H15Rik 4430402O11Rik 5730537D05Rik AW494914 Abhd2 Ada Adam17 Ahcy Akr1c6 Arg1 Arpc4 Arrdc1 Atp1b1 Aurkb B4galt6 B7h3 BC003236 BC003940 BC005752 BC006705 BC008103 BC037006 Bag2 Brrn1 C1qa C1qb Cbx1 Cdc42se1 Cdc7 Cdca4 Chi3l3 Chl1 Chst10 Chst5 Ckap2 Cklf…
259	V$XFD1_01: Xenopus fork head domain factor 1	137	137	725	2542	12767	-3.3	0.0	0.33	0.0	1110017C15Rik 1300002F13Rik 1500002M01Rik 1700013H19Rik 1700020M16Rik 1700051E09Rik 1700095N21Rik 1810017F10Rik 2410043F08Rik 2600001J17Rik 2610040E16Rik 2610511E22Rik 2810013E07Rik 5730409F24Rik 5730436H21Rik 5830426I05Rik 6820428D13 AJ430384 Abhd2 Acy1 Adam8 Amd1 Arg1 Aurkb B4galt3 Baiap2 Bclaf1 Blm Brca1 Brms1 C330017I15Rik Calm2 Casp1 Cdc2a Cdyl Chchd5 Cited4 Cklf Clec4n Coil Col11a1 Commd5 C…
260	V$ZID_01: zinc finger with interaction domain	133	133	729	2253	13056	-3.31	0.0	1.21	0.42	1200008O12Rik 1700095F04Rik 1700095N21Rik 1810014L12Rik 2700087H15Rik 6820428D13 AW494914 Ada Adam17 Adcy3 Ahcy Arhgef5 Ass1 Aurka B3gat3 BC006705 BC006933 BC024955 BC025076 BC037006 Bcl2l11 Bin3 Brp16 Bub1b C1qb Car9 Ccna2 Cct6a Cdca7 Cenph Chek1 Clec4n Ctss D8Ertd812e Ddx48 Deadc1 Drg1 Drg2 Eif2b2 Eif3s2 Eif3s3 Enpp1 Eppb9 Ero1l F730004D16Rik Fpgs Fzd7 G22p1 Galk1 Gdf3 Gorasp2 Gtf2h2 Hdhd4 Hist…
261	V$HNF4_DR1_Q3	692	692	170	12224	3085	-3.32	0.0	0.92	0.23	0610009C03Rik 0610040B21Rik 1110017C15Rik 1110028E10Rik 1200008O12Rik 1300002F13Rik 1700001L23Rik 1700013H19Rik 1700030A21Rik 1700051E09Rik 1700095F04Rik 1700095N21Rik 1810014L12Rik 2310031L18Rik 2310066N05Rik 2410004C24Rik 2410006F12Rik 2410043F08Rik 2410080P20Rik 2510015F01Rik 2600001J17Rik 2600016J21Rik 2610019I03Rik 2610040E16Rik 2610511E22Rik 2610511O17Rik 2610528M18Rik 2700075B01Rik 2700082…
262	V$HNF3ALPHA_Q6	718	718	144	12845	2464	-3.32	0.0	0.35	0.0	0610009C03Rik 0610040B21Rik 1110017C15Rik 1110028E10Rik 1110055N21Rik 1200008O12Rik 1300002F13Rik 1500002M01Rik 1700001L23Rik 1700013H19Rik 1700020M16Rik 1700030A21Rik 1700051E09Rik 1700095F04Rik 1700095N21Rik 1810017F10Rik 2310066N05Rik 2410004C24Rik 2410006F12Rik 2410080P20Rik 2510015F01Rik 2600001J17Rik 2600017H08Rik 2610019I03Rik 2610040E16Rik 2610511E22Rik 2610511O17Rik 2610528M18Rik 2700075…
263	V$AREB6_03: AREB6 (Atp1a1 regulatory element binding factor 6)	138	138	724	2363	12946	-3.35	0.0	1.08	0.33	1700013H19Rik 1700020M16Rik 1700030A21Rik 5730436H21Rik AW494914 Arhgdig Arrdc1 Atf4 B3gat3 BC003236 BC003885 BC024479 BC025076 BC037006 Birc5 Bop1 Brca1 Brp16 C1qa C1qb Car6 Ccl17 Cct7 Cdk2ap1 Ckap2 Cklfsf7 Clk3 Cmas Commd5 Cstf2 Ctsc Cyb561d2 Cyp4f16 Cyr61 D3Ertd250e DXImx40e Dcps Ddost Diap3 Dip3b Dorz1 Dut Eif2b2 Eif3s6 Ero1l Exosc4 Eya2 F730004D16Rik Fzr1 G630055P03Rik Galgt1 Gmppb Gpsm2 Gri…
264	V$R_01: Epstein-Barr virus transcription factor R	18	18	844	221	15088	-3.36	0.0	2.43	1.33	Ass1 BC021523 BC025462 Banf1 Cyr61 Ddx41 Dip3b Dmap1 Eif3s2 Galgt1 Laf4l Mcm7 Mmp13 Mns1 Plxnb2 Rnf2 Shmt2 Tex292
265	V$E47_01: E47	125	125	737	2316	12993	-3.36	0.0	0.35	0.0	1500002M01Rik 2510015F01Rik 2610511O17Rik AF233884 Aof2 Apc2 Arhgdig Arpc3 Asf1b Ash2l Ass1 Atf4 Atp1b1 Atxn7l3 BC003940 BC005752 BC006933 BC021523 BC024479 BC025546 Banf1 Bcas2 Bop1 C1qa Car9 Ccl12 Ccna2 Ccnc Cdc42se1 Chchd5 Chi3l3 Cks2 D15Ertd405e Deadc1 Dmap1 Dnajc9 Dtymk Ect2 Egln3 Erf Exo1 Eya2 Fzr1 G22p1 Gabrp Gjb3 Gpr89 Grin2d Gtf2h2 Hebp2 Hells Hist1h3d Hist2h3c1 Hmgcr Hn1 Ier5 Inhba Irx5…
266	V$SRF_Q4	62	62	800	1234	14075	-3.37	0.0	0.18	0.0	2310031L18Rik 2610511E22Rik 2610511O17Rik 2700082D03Rik AA959742 AJ430384 Actg1 Arf1 Arhgdig Arhgef5 Arpc4 B4galt6 Bag2 Blm C1qb Cald1 Chchd5 Eif3s3 Fcgr1 Fzr1 Galgt1 Galk1 Gatm Gdf3 Gmeb1 Gnefr Gpiap1 Ier3 Mansc1 Mlp Nans Nfix Nono Nup107 Paxip1 Pigf Pkmyt1 Ppan Ppie Psmd7 Rbl1 Rbm3 Rgs11 Rpl12 Rpl18 Rpl4 Rps19 Scml2 Sdc1 Slc29a2 Slc35a1 Slc35b1 Sms Spag5 Tada2l Thrap6 Tm4sf1 Tor2a Txnrd1 Usp12 …
267	V$AIRE_01	166	166	696	2946	12363	-3.38	0.0	0.67	0.06	0610040B21Rik 1110028E10Rik 1110055N21Rik 1700095F04Rik 1810014L12Rik 2410043F08Rik 2600016J21Rik 2600017H08Rik 2610511E22Rik 2700075B01Rik 2700087H15Rik 2700091N06Rik 3100002B05Rik AF155546 AF233884 AJ430384 Acbd3 Adam8 Amhr2 Aof2 Apex1 Atf4 B7h3 BC003236 BC006705 BC021523 BC024479 BC057552 Bcas2 Bnipl Brca1 Brp16 Ccdc5 Cd2bp2 Cdc7 Cdk2 Cdk4 Chi3l3 Cmas Commd5 Cotl1 Ctss Cttn Cxcr4 Cyb561d2 D8Er…
268	V$HEN1_02: HEN1	15	15	847	175	15134	-3.38	0.0	2.49	1.37	B4galt3 Cfl1 Chchd5 Cyb561d2 Fbl Gtf2h3 Khdrbs1 Mrpl28 Rad51ap1 Rap1ga1 Sec61a1 Serpine2 Tex292 Ube2c Zfp64
269	V$NFE2_01: NF-E2 p45	127	127	735	2171	13138	-3.38	0.0	1.08	0.33	1110055N21Rik 1500002M01Rik 1810017F10Rik 2410004C24Rik 2610019I03Rik 2610511E22Rik 2700084L22Rik 4930553M18Rik 5730436H21Rik Adam8 Amhr2 Apc2 Arg1 Arrdc1 Ass1 B4galt3 B7h3 BC006933 BC021523 BC037006 Brca1 Brms1 Bzrpl1 C1qb Cacnb3 Car9 Casp1 Cdca4 Cdk2ap1 Cdk7 Cdyl Cenph Chek1 Clk3 Crabp2 Cxxc5 Cyp4f16 DXImx40e Dhps Eif3s2 Glb1 Gmip Gnai3 Grwd1 Gsg2 Hes6 Hpn Hrmt1l3 Ifi30 Igsf7 Kif4 Krt2-8 M6pr M…
270	V$COUP_01: COUP:HNF-4 heterodimer	125	125	737	2297	13012	-3.41	0.0	0.4	0.0	1110017C15Rik 1110028E10Rik 2410043F08Rik 2600016J21Rik 2810013E07Rik 2810429O05Rik 3830408P06Rik AI429613 Actl6a Adam8 Ak4 Aof2 Arl6ip4 Atf4 Atpif1 Aurkb Bag2 Bclaf1 Biklk Bnipl Brca1 Car9 Cdk2 Cdk7 Cdyl Chst10 Ckap2 Clec4n Crabp2 Ctgf Ctsc Cxxc5 Cyp4f16 Dcbld1 Deadc1 Dera Dna2l Eif3s6 Espn Fpgs Gbif Gemin6 Gmeb1 Gmppb Gnai3 Gpatc4 Gpiap1 Grwd1 Gtf2h2 Hebp2 Hmmr Hnrpab Hps1 Il21r Iqgap1 Lad1 Lcp…
271	V$DR3_Q4: direct repeat 3	124	124	738	2151	13158	-3.45	0.0	0.9	0.23	1700013H19Rik 1700030A21Rik 1810014L12Rik 2610019I03Rik 2610511O17Rik 2700075B01Rik 3100002B05Rik 4930553M18Rik 4930563C04Rik 5730537D05Rik 5730592L21Rik 6820428D13 Adam8 Alg5 Amhr2 Aqp5 Arg1 Arl6ip4 B4galt3 BC003885 BC003940 BC021523 BC024955 BC031407 Bag2 Cald1 Casp1 Ccl12 Ccl17 Cct7 Cdk2ap1 Cklfsf7 Cks2 Ctsc Cyr61 D8Ertd812e Ddx41 Dera Dscr1l2 Ect2 Eif2b2 Eif3s2 Espn Exosc7 Fcrl3 Fignl1 Gabrp …
272	V$NFKB_Q6: NF-kappaB	112	112	750	1918	13391	-3.46	0.0	1.02	0.31	0610040B21Rik 1700001L23Rik 2600016J21Rik 2810013E07Rik 5430413I02Rik Acbd3 Acy1 Ada Adcy3 Arl6ip4 BC024955 BC037006 Birc5 Cacnb3 Calm2 Ccdc5 Cdc7 Cfl1 Chc1 Chchd5 Cklfsf7 Clk3 Crlf1 Csf3r Cstf2 Ctgf D3Ertd250e Ddx10 Dip3b Drg1 Efna1 Egln3 Enpp1 G22p1 Gabrp Galgt1 Galnt7 Glb1 Gnai3 Grn Gtse1 Hmgb2 Hmmr Hrmt1l2 Hus1 Ifi30 Ifitm2 Ifrd2 Il10ra Il21r Kcnn4 Khdrbs1 Kif23 Lgals3 Lrrc1 Lsm4 Lyzs Mcm5 Md…
273	V$CDC5_01: cell division control protein 5	753	753	109	13432	1877	-3.49	0.0	0.42	0.0	0610009C03Rik 0610040B21Rik 1110017C15Rik 1110028E10Rik 1110055N21Rik 1200008O12Rik 1300002F13Rik 1500002M01Rik 1700001L23Rik 1700013H19Rik 1700020M16Rik 1700030A21Rik 1700051E09Rik 1700095F04Rik 1700095N21Rik 1810014L12Rik 1810017F10Rik 2310031L18Rik 2310066N05Rik 2410004C24Rik 2410006F12Rik 2410043F08Rik 2410080P20Rik 2510015F01Rik 2600001J17Rik 2600016J21Rik 2600017H08Rik 2610019I03Rik 2610040…
274	V$NFKAPPAB_01: NF-kappaB	122	122	740	2170	13139	-3.5	0.0	0.65	0.05	0610040B21Rik 1700001L23Rik 1700095F04Rik 2600016J21Rik 4933424N09Rik Acbd3 Ada Adcy3 Ak4 Apc2 Birc5 Bnipl Cacnb3 Calm2 Ccdc5 Cdc2a Cdc7 Chchd5 Cited4 Cklfsf7 Clk3 Crlf1 Csf3r Cstf2 Ctgf D3Ertd250e Ddx10 Dip3b Drg1 Efna1 Enpp1 Etv1 Exo1 Exosc7 Fbxw7 Fpgs Fzr1 G22p1 Galgt1 Gnai3 Gnefr Gtse1 Hrmt1l2 Hus1 Ifitm2 Ifrd2 Igfbp3 Igsf7 Il10ra Il21r Kcnn4 Khdrbs1 Kif23 Krtcap3 Lgals3 Lgtn Lrrc1 Lsm4 Ltap …
275	V$PTF1BETA_Q6	75	75	787	1240	14069	-3.52	0.0	1.26	0.45	0610040B21Rik 1700095F04Rik 1700095N21Rik 2410043F08Rik 3830408P06Rik 4933424N09Rik AF233884 Acy1 Amhr2 BC003236 BC003940 BC006933 BC024479 BC031407 Bcas2 Bcl2l11 Bclaf1 Cdk2ap1 Chchd5 Cttn Cyp4f16 Dcps Glb1 Gmip Gmppb Grin1 Grin2d Grwd1 Gtf2h4 H2afv Hrmt1l2 Ifi44 Ifrd2 Irx5 Lgmn Lmnb2 Lxn Maf1 Mdfi Mettl1 Ms4a6c Mt2 Ncl Nkd2 Pbk Phlda1 Ppp1r14b Prim2 Prnpip1 Psmb1 Ptpn1 Pycard Rnf2 Rpl18 Rpl7a R…
276	V$ATF3_Q6: activating transcription factor 3	94	94	768	1602	13707	-3.53	0.0	1.03	0.31	0610009C03Rik 1300002F13Rik 2310031L18Rik 2410006F12Rik 5730436H21Rik 5730537D05Rik 5830426I05Rik 5930412E23Rik AJ430384 Abhd2 Apc2 B4galt3 BC024955 BC025076 Banf1 Bcas2 Bnipl Bop1 Brrn1 Ccna2 Ch25h Col11a1 Ctss Dnmt1 Dut Erf Fcgr1 Fignl1 Ftsj3 Gbif Gemin6 Gzmc H2afv Igsf7 Ikbkap Il10ra Il21r Inhba Kif23 Kntc2 Kpna2 Mcm5 Mfap3 Mmp12 Mtmr9 Ncl Nedd1 Nudcd2 Olfml3 Padi4 Parp2 Pkig Plk4 Plxnb2 Ppan …
277	V$OCT1_Q6: octamer factor 1	786	786	76	14046	1263	-3.54	0.0	0.29	0.0	0610009C03Rik 0610040B21Rik 1110017C15Rik 1110028E10Rik 1110055N21Rik 1300002F13Rik 1700001L23Rik 1700013H19Rik 1700020M16Rik 1700030A21Rik 1700051E09Rik 1700095F04Rik 1700095N21Rik 1810014L12Rik 1810017F10Rik 2310031L18Rik 2310066N05Rik 2410004C24Rik 2410006F12Rik 2410080P20Rik 2510015F01Rik 2600001J17Rik 2600016J21Rik 2600017H08Rik 2610019I03Rik 2610040E16Rik 2610511E22Rik 2610511O17Rik 2610528…
278	V$NFKAPPAB50_01: NF-kappaB (p50)	31	31	831	665	14644	-3.54	0.0	0.13	0.0	Acy1 Adcy3 Ak4 Bnipl Cdk2ap1 Cited4 Ero1l Exo1 Exosc7 Fbxw7 Foxc1 Fpgs Fzr1 Gjb3 Gmip Hmgn2 Krtcap3 Lgtn Mrpl28 Ncor2 Pwp2h Pycard Rgs20 Rpl14 Rps19 Slc35c1 Slc6a15 Spnb3 Tpx2 Vil2 Wdr21
279	V$LEF1_Q6	799	799	63	14091	1218	-3.55	0.0	1.31	0.48	0610009C03Rik 0610040B21Rik 1110017C15Rik 1110028E10Rik 1110055N21Rik 1200008O12Rik 1300002F13Rik 1500002M01Rik 1700013H19Rik 1700020M16Rik 1700030A21Rik 1700051E09Rik 1700095F04Rik 1700095N21Rik 1810014L12Rik 2310031L18Rik 2310066N05Rik 2410004C24Rik 2410006F12Rik 2410043F08Rik 2410080P20Rik 2510015F01Rik 2600001J17Rik 2600016J21Rik 2600017H08Rik 2610019I03Rik 2610040E16Rik 2610511E22Rik 2610511…
280	V$ISRE_01: interferon-stimulated response element	19	19	843	247	15062	-3.57	0.0	2.12	1.09	Ash2l Bcas2 Chchd5 Fcrl3 Grwd1 Hdhd4 Ifi44 Kif22 Lsm8 Mtmr9 Plek2 Pml Reps1 Rfx5 Sip1 Slco1a5 Snrpa Ssx2ip Tctex1
281	V$PBX1_02: homeo domain factor Pbx-1	18	18	844	232	15077	-3.59	0.0	2.12	1.09	2700084L22Rik Dhps Dnajc9 Fcgr1 Gdf3 Gtf2h4 Kif22 Lgals3 Mki67ip Nola2 Papss1 Psat1 Psmb1 Sdc4 Shrm Snx12 Trim13 Xylb
282	V$CREBP1CJUN_01: CRE-binding protein 1:c-Jun heterodimer	39	39	823	595	14714	-3.6	0.0	1.63	0.69	0610009C03Rik 1300002F13Rik 2310031L18Rik 5730537D05Rik 5930412E23Rik AJ430384 B4galt3 Bcas2 Brrn1 Ccna2 Ch25h Gemin6 Gpr89 Gzmc Ikbkap Kntc2 Lzp-s Mcm5 Nedd1 Nol5 Plk4 Pms2 Ppan Rbm3 Rpl13 Rpl18 Rpl21 Rpl4 Rps9 Sms Snrpa Snrpg Stard4 Suv39h2 Tdg Tenc1 Thrap6 Trim27 Wisp1
283	V$FREAC2_01: Fork head RElated ACtivator-2	49	49	813	968	14341	-3.61	0.0	0.23	0.0	2310066N05Rik 3830408P06Rik 5730537D05Rik 5830426I05Rik Acvr1b Adam8 Aurkb Bcl2l11 Ccna2 Ccnc Cdca1 Cenpf Cklfsf7 Ctgf Cyr61 Drg1 Efna1 Ethe1 Fbxw7 Gtf2h3 Hist1h2ao Igsf8 Kif20a Lcp1 Lmnb2 Marveld2 Mfap3 Mmp13 Nans Nme6 Nusap1 Paxip1 Pik3cg Pml Rpa1 Rpl14 Rpl15 Rps6 Sema4g Sfxn3 Smarcc1 Stmn1 Taf5l Tbrg1 Tera Thrap6 Tipin Tpd52 Vps45
284	V$OLF1_01: olfactory neuron-specific factor	82	82	780	1492	13817	-3.64	0.0	0.5	0.0	1700095F04Rik 4430402O11Rik AF233884 Abhd2 Acbd3 Actg1 Acy1 Adcy3 Arg1 Arhgef5 Arpc4 Asf1b Ash2l B7h3 BC014795 BC024955 Birc5 Cd2bp2 Cdc20 Cdk2ap1 Cdk7 Chl1 Cited4 Cpe Csf3r Cyp4f16 Dtnb Fignl1 G630055P03Rik Gabrp Ggta1 Gmip Gnai3 Gtf2h4 Ier3 Ier5l Ifi44 Igfbp3 Isyna1 Kcnn4 Kdelc1 Kif20a Kif23 Lrrc1 Lyar Mglap Nek2 Nr2c1 Pigf Polk Ppox Ptk7 Pus3 Rap1ga1 Rasal1 Rbm10 Rbmxrt Rpl13a Sap30 Sars1 Sdc4…
285	V$SRF_Q6: serum response factor	50	50	812	975	14334	-3.66	0.0	0.27	0.0	2610511E22Rik 2700082D03Rik AA959742 Actg1 Apc2 Arf1 Arhgdig Arhgef5 Arpc4 BC024479 Bag2 C1qb Cald1 Chchd5 Ddost Eif3s3 Gatm Gdf3 Gmeb1 Gpiap1 Hebp2 Krtap5-1 Mansc1 Mfap3 Mlp Mrpl19 Nfix Nup107 Paxip1 Pbp2 Pkmyt1 Ppan Ppie Rbl1 Rbm3 Rgs11 Rgs19ip1 Rpl18 Rpo1-4 Rps19 Sdc1 Sdc4 Serpine2 Slc35a1 Slc35b1 Spag5 Txnrd1 Usp12 Zc3hc1 Zfp7
286	V$STAT5A_01: signal transducer and activator of transcription 5a	60	60	802	998	14311	-3.68	0.0	1.12	0.36	1110017C15Rik 2810429O05Rik 3100002B05Rik Ada Ash2l Atp13a1 BC003885 BC005752 Baiap2 Bclaf1 Bxdc1 Ccnb2 Cited4 Drg1 Eif3s2 Ethe1 Exosc4 Fcgr1 Fpgs Gpatc4 H2afx Hmgb2 Hrmt1l2 Ier3 Il10ra Kif22 Kpna2 Laf4l Lsm4 Maf1 Mcm6 Mmp12 Ncln Nol5 Nup155 Nup88 Nutf2 Pbk Phlda1 Polr2d Prpf31 Psmd7 Ptpn2 Pus3 Rbm3 Rcor1 Rnf25 Rpl35 Rps6 Scml2 Sdc1 Shmt2 Snapc2 Srebf2 Ssna1 Tacc3 Tfpt Tpx2 Tulp3 Vrk1
287	V$AR_Q2: androgen receptor	44	44	818	873	14436	-3.68	0.0	0.24	0.0	0610009C03Rik 2600017H08Rik Adam17 BC003885 BC024479 Brca1 C1qb Cct5 Cct6a Cdc20 Cdca4 Chc1 Dbnl Dcps Ddit4 Dph2l2 Ect2 Eif2b2 Ethe1 Fbl Fbxw7 Fcrl3 Gsg2 Igfbp3 Kcnk13 Mcm5 Mtmr9 Nek2 Paxip1 Pes1 Pin1 Psma5 Rbm10 Rfc3 Rhod Sema4g Serpine1 Slc35c2 Tubb5 Wig1 Xbp1 Zc3hc1 Zfp111 Zfp239
288	V$AP4_01: activator protein 4	73	73	789	1329	13980	-3.69	0.0	0.5	0.0	1110028E10Rik 2510015F01Rik 2700087H15Rik 2810418N01Rik 4930449E07Rik 5730592L21Rik Adam8 Arhgdig Arhgef5 Ass1 Atf4 BC021523 Brms1 Brp16 Brrn1 Bub1b Ccdc5 Ccl12 Ccne2 Cdc42ep5 Cdca5 Cfl1 Chi3l3 Cklfsf7 Commd5 Cpe Cyb561d2 D3Ertd250e Espn Fbxo17 Fignl1 Frk Fzr1 Glb1 Gmppb Gtf2h2 Gtf2h3 Hat1 Isyna1 Khdrbs1 Kpna2 Lsm5 Lxn Ly78 Lyzs Lzp-s Maf1 Marveld2 Mclc Mfap3 Nxt1 Pes1 Pold1 Polk Ptk7 Rap1ga1 Rfx…
289	V$ATATA_B: Avian C-type TATA box	63	63	799	1165	14144	-3.73	0.0	0.44	0.0	1700020M16Rik 2610040E16Rik 5430413I02Rik 5830426I05Rik AJ430384 Actg1 Acvr1b Akr1c6 Amd1 Aof2 Arpc3 Atp13a1 BC005752 Bag2 Cdc2a Cdc6 Ch25h Coil Cstf2 D15Ertd405e D3Ertd250e Depdc1a Dscr1l2 Eif3s2 Eif3s6 Eif4b Ethe1 Fbxo17 Galnt10 Glb1 Gmppb Hcngp Kdelc1 Krtap5-4 Lad1 Lsm8 Lyzs Lzp-s Mad2l1 Mbd4 Mcm2 Mfap3 Mybbp1a Myo10 Nusap1 Olfml3 Pkmyt1 Pld3 Pus3 Rab4a Ranbp17 Recql5 Reg1 Rgs19ip1 Riok2 Rps26…
290	V$AR_01: androgen receptor	64	64	798	1179	14130	-3.74	0.0	0.45	0.0	0610009C03Rik 5830426I05Rik Ada BC003885 BC003993 BC024955 Baiap2 Brca1 Bub1b C1qb C330017I15Rik Cct6a Cd2bp2 Cdca1 Cdca5 Cdk2ap1 Chl1 Cited4 Cks2 Coil Dcbld1 Dcps Drg2 Exo1 Fcrl3 Gnai3 Gpsm2 Gsg2 H2afx Hs2st1 Ifitm2 Irx5 Krtcap3 Lgtn Lsm5 Mcm5 Mybbp1a Myef2 Nek2 Nme1 Paxip1 Pbk Pdxp Polk Ppfia4 Psma5 Ptpn1 Pycard Rad51 Rars Rfc3 Ris2 Rpl14 Rpl27 Rpl37a Rpo1-4 Rps5 Serpine1 Slc35c1 Tead4 Tgif Tia…
291	V$HNF1_Q6	832	832	30	14686	623	-3.76	0.0	1.49	0.58	0610009C03Rik 0610040B21Rik 1110017C15Rik 1110028E10Rik 1110055N21Rik 1200008O12Rik 1300002F13Rik 1500002M01Rik 1700001L23Rik 1700013H19Rik 1700020M16Rik 1700030A21Rik 1700051E09Rik 1700095F04Rik 1700095N21Rik 1810014L12Rik 1810017F10Rik 2310031L18Rik 2310066N05Rik 2410004C24Rik 2410006F12Rik 2410043F08Rik 2410080P20Rik 2510015F01Rik 2600001J17Rik 2600016J21Rik 2600017H08Rik 2610019I03Rik 2610040…
292	V$FOXO1_02: fork head box O1	49	49	813	934	14375	-3.77	0.0	0.34	0.0	2310066N05Rik 5730537D05Rik Acvr1b Bcl2l11 Ccnc Cenpf Cklfsf7 Ctgf Cyr61 Diap3 Dmap1 Drg1 Ect2 Efna1 Ethe1 Hist1h2ao Insr Kif20a Krtcap3 Lcp1 Lmnb2 M6pr Marveld2 Mfap3 Mmp13 Msh2 Nans Nme6 Nup88 Nusap1 Paxip1 Phtf1 Pik3cg Pml Ppil5 Rbm4 Rpa1 Rpl14 Rpl15 Rps6 Sfxn3 Smarcc1 Snx12 Stmn1 Taf5l Tbrg1 Tera Thrap6 Tpd52
293	V$GR_01: high affinity binding site for glucocorticoid receptor	65	65	797	1153	14156	-3.78	0.0	0.66	0.05	0610009C03Rik 2600001J17Rik 2600017H08Rik 2610511O17Rik 2700082D03Rik 2810418N01Rik 2810429O05Rik 4930563C04Rik BC003885 Brca1 Brrn1 Bub1b C1qb Ccl12 Cct6a Cdc20 Cdca1 Cenpf Cmas Coil Csf3r Dcbld1 Exosc7 Fbl Fcrl3 Frk Ftsj3 Gmip Irx5 Lmnb2 Maf1 Mtmr9 Mybbp1a Paxip1 Pbp2 Pdxp Pin1 Pole2 Ppfia4 Prpf31 Prpsap1 Psma5 Pycard Pycr2 Rad1 Rad51 Rbm14 Rfc3 Rpl37a Rps15 Smyd5 Snrpa Spcs2 Tagln2 Tesk2 Tiaf2…
294	V$FOXP1_01	1	1	861	0	15309	-3.79	0.0	2.93	1.75	AF233884
295	V$ICSBP_Q6	44	44	818	826	14483	-3.88	0.0	0.41	0.0	2700091N06Rik 2810013E07Rik AJ430384 Abhd2 Ash2l BC014795 Ccl12 Ccnc Cct5 Chchd5 D15Ertd405e Dbnl Dna2l Exo1 Fcrl3 Gnai3 Grwd1 Hdhd4 Ifi44 Ifrd2 Khdrbs1 Kif22 Lsm8 Mpeg1 Mtmr9 Nme5 Nono Nras Pgea1 Pgpep1 Plek2 Pml Prnpip1 Reps1 Rfx5 Slc5a11 Snrpa Snx12 Ssx2ip Tctex1 Tgif Tjp2 Tmem9 Xpnpep1
296	V$OCT1_01: octamer factor 1	29	29	833	448	14861	-3.9	0.0	1.36	0.5	Aurkb Cdca7 Cited4 Clec4n Ddx10 Dnmt1 Efna1 Egln3 Espn Exo1 Grwd1 H2afv H3f3b M6pr Nrarp Polm Polr2j Pwp2h Rps27l Sdfr2 Skp2 Srebf2 Stac2 Tdg Tera Vps45 Zc3hc1 Zfp111 Zswim6
297	V$NFKAPPAB65_01: NF-kappaB (p65)	50	50	812	890	14419	-3.9	0.0	0.64	0.05	0610040B21Rik 1110055N21Rik 1700095F04Rik 1810014L12Rik 2600001J17Rik 2600016J21Rik Apc2 Birc5 Cdc7 Cited4 Cstf2 D3Ertd250e Exo1 Fbxw11 Fpgs G22p1 Gtse1 Hrmt1l2 Ier3 Ifrd2 Kif22 Lig3 Lsm4 Mcrs1 Mdfi Mt2 Nans Ncor2 Nme6 Nrarp Pask Pbk Pbp2 Pck2 Pgpep1 Plk4 Psat1 Ptpn1 Rap1ga1 Rars Rfc3 Rfx5 Rpl29 Rps2 Snx12 Tuft1 Uhrf1 Umpk Wisp1 Zfp7
298	V$MYCMAX_01: c-Myc:Max heterodimer	11	11	851	131	15178	-3.91	0.0	1.99	0.98	Acy1 Exosc7 Glb1 Gmeb1 Kcne3 Nup93 Plxnb2 Qtrt1 Slc7a7 Tesk2 Uble1a
299	V$HFH4_01	33	33	829	527	14782	-3.92	0.0	1.21	0.42	2700091N06Rik Ada Atp13a1 B7h3 BC024479 C330017I15Rik Cbx1 Cdyl D3Ertd250e Depdc1a Fpgs Gdf3 Gga1 Hnrpab Ier5 Nme1 Nol5 Nutf2 Pld3 Ppie Ppil5 Prim1 Psmd7 Rfc3 Rfc5 Rfwd3 Rpl31 Serpine1 Shmt2 Tera Uble1a Uhrf1 Wdr4
300	V$FOXO4_02: fork head box O4	28	28	834	432	14877	-3.92	0.0	1.35	0.5	2310066N05Rik 5730537D05Rik Bcl2l11 Ccnc Ctgf Dmap1 Drg1 Efna1 Ethe1 Hist1h2ao Insr Kif20a Krtcap3 Lmnb2 Marveld2 Mfap3 Msh2 Nans Pik3cg Pml Rpl14 Sfxn3 Stmn1 Taf5l Tbrg1 Tera Thrap6 Tpd52
301	V$NERF_Q2: new ets-related factor 1a	44	44	818	772	14537	-3.95	0.0	0.71	0.09	1110017C15Rik 2600016J21Rik B3gat3 Bop1 Bzrpl1 C1qb Clk3 Csf3r Cttn Cxcr4 Dip3b Ero1l Galnt10 Ggta1 Grin1 Hmgn1 Igsf7 Kcne3 Krt2-8 Krtap5-4 Ltb4dh Ly78 Nfix Npm3 Nrarp Pik3cg Pkmyt1 Ris2 Rps10 Rps13 Sept2 Slc19a2 Slc27a3 Sms Srebf2 Stard4 Suz12 Tagln2 Tcirg1 Tle6 Traip Txn1 Wisp1 Znrf1
302	V$NFKB_C: NF-kappaB binding site	27	27	835	535	14774	-4.01	0.0	0.3	0.0	2600016J21Rik Birc5 Cdc7 Chchd5 D3Ertd250e Egln3 G22p1 Grn Gtse1 Hmgb2 Ifrd2 Il21r Kif23 Lsm4 Mdfi Ms4a6c Ncor2 Pafah1b3 Pbp2 Pck2 Phtf1 Pus3 Rfc3 Rpl35 Sdc1 Slc7a7 Wisp1
303	V$HNF4_01: hepatic nuclear factor 4	826	826	36	14696	613	-4.02	0.0	0.44	0.0	0610009C03Rik 0610040B21Rik 1110017C15Rik 1110028E10Rik 1200008O12Rik 1300002F13Rik 1500002M01Rik 1700001L23Rik 1700013H19Rik 1700020M16Rik 1700030A21Rik 1700051E09Rik 1700095F04Rik 1700095N21Rik 1810014L12Rik 1810017F10Rik 2310031L18Rik 2310066N05Rik 2410004C24Rik 2410006F12Rik 2410043F08Rik 2410080P20Rik 2510015F01Rik 2600001J17Rik 2600016J21Rik 2600017H08Rik 2610019I03Rik 2610040E16Rik 2610511…
304	V$COUP_DR1_Q6	22	22	840	453	14856	-4.03	0.0	0.25	0.0	2600016J21Rik 3830408P06Rik Ak4 Arl6ip4 Crabp2 Cyp4f16 Eif3s3 Gpatc4 Hebp2 Pes1 Pold1 Prnpip1 Pus3 Ranbp17 Rars Rbl1 Sec11l1 Smyd5 Tagln2 Wdr12 Xylb Znrf1
305	V$AR_03: is recognized by androgen reseptor	20	20	842	297	15012	-4.05	0.0	1.39	0.51	0610009C03Rik BC003885 Brca1 Bub1b C1qb Cdca1 Coil Fcrl3 Irx5 Mybbp1a Paxip1 Pdxp Ppfia4 Psma5 Pycard Rad51 Rfc3 Rpl37a Tmem40 Tyro3
306	V$HNF4_01_B: Hepatocyte nuclear factor 4	32	32	830	591	14718	-4.07	0.0	0.49	0.0	1700030A21Rik 2410043F08Rik 3830408P06Rik 5430413I02Rik Ak4 Atf4 Biklk Deadc1 Dscr1l2 Gpatc4 Gpiap1 Gpr89 Grin2d Ikbkap Ins1 Lims1 Mansc1 Mlp Myo9b Nol1 Pes1 Ppp1r14b Prkca Rbl1 Sec11l1 Slc29a1 Slc29a3 Tmem9 Trim28 Vps16 Zfp346 Zfp64
307	V$SRF_C: serum response factor	26	26	836	507	14802	-4.09	0.0	0.34	0.0	2610511E22Rik 2610511O17Rik 2700082D03Rik 2810418N01Rik Actg1 Arhgef5 C1qb Cald1 Dna2l Eif3s3 Etv1 Gdf3 Gnefr Nfix Nol5 Nono Nup107 Pkmyt1 Ppie Sdc1 Sdc4 Spag5 Thrap6 Tuft1 Usp12 Zfp7
308	V$RORA2_01: RAR-related orphan receptor alpha2	15	15	847	209	15100	-4.1	0.0	1.53	0.6	1700013H19Rik Arl6ip4 B4galt6 Bub1b Bxdc1 Ccl17 Gsg2 Hmgcr Hmmr Kctd5 Nxt1 Rps6 Snrpb2 Ssx2ip Umpk
309	V$MAF_Q6	27	27	835	441	14868	-4.11	0.0	1.01	0.31	BC024955 Bop1 Cdc6 Cdca7 Cdk7 Commd5 Fcgr1 Foxc1 Gabrp Galnt7 Gnai3 Gorasp2 Ifrd2 Igsf8 Lad1 Ms4a6c Plek2 Rpl14 Rps19 Sfrs3 Slc16a6 Tagln2 Tcirg1 Tm4sf1 Traf4 Trip13 Zfp239
310	V$PR_01: high affinity binding sites for progesterone receptor	18	18	844	265	15044	-4.11	0.0	1.38	0.51	0610009C03Rik 2610511E22Rik Bub1b C1qb Cct6a Cdca1 Csf3r Fcrl3 Irx5 Mybbp1a Paxip1 Pbp2 Pdxp Pwp2h Rad51 Rbm14 Rrm1 Trem2
311	V$FOXO3_01: fork head box O3	23	23	839	360	14949	-4.11	0.0	1.18	0.4	5730537D05Rik Bcl2l11 Ccnc Ctgf Dmap1 Efna1 Hist1h2ao Kif20a Krtcap3 Lcp1 Marveld2 Mfap3 Nans Pik3cg Pml Rpl14 Sfxn3 Stmn1 Taf5l Tbrg1 Tera Thrap6 Tpd52
312	V$GRE_C: Glucocorticoid response element	32	32	830	568	14741	-4.11	0.0	0.64	0.05	2600017H08Rik 5830426I05Rik BC024955 Bclaf1 Brca1 Bub1b C1qb Cdca1 Gsg2 Hs2st1 Lgals3 Lsm5 Mcrs1 Myo9b Nme1 Padi4 Paxip1 Pbp2 Pdxp Ppfia4 Rad51 Rgs11 Rpl14 Ruvbl2 Serpine1 Sfxn3 Spcs2 Tead4 Tgif Txnrd1 Wdr21 Wig1
313	V$FREAC3_01: Fork head RElated ACtivator-3	16	16	846	345	14964	-4.13	0.0	0.21	0.0	1700020M16Rik Brms1 Chchd5 Fbxo17 Hus1 Laf4l Mga Mki67ip Mpeg1 Mphosph6 Ms4a11 Ms4a6d Nme1 Npm1 Pld3 Pycard
314	V$SREBP1_02: sterol regulatory element-binding protein 1	2	2	860	93	15216	-4.17	0.0	0.04	0.0	1810017F10Rik Galnt7
315	V$FREAC4_01: Fork head RElated ACtivator-4	12	12	850	162	15147	-4.2	0.0	1.52	0.6	5730537D05Rik 5830426I05Rik Brrn1 Cenpf Ctgf Kif20a Marveld2 Pik3cg Rpa1 Ssx2ip Stat6 Vrk1
316	V$HSF_Q6	11	11	851	148	15161	-4.27	0.0	1.48	0.57	B7h3 Enpp1 Gabrp Lrrc1 Melk Nutf2 Plod2 Ptdsr Rpl7a Rps13 Zmat2
317	V$RP58_01: 58 KDA repressor protein	22	22	840	389	14920	-4.29	0.0	0.65	0.05	Arf1 Ash2l Aurka Brca1 Ctss Cxxc5 DXImx40e Ddost Dnmt1 Galnt10 Gpsm2 Gtf2h2 Igsf7 Mpp6 Nme5 Nme6 Npm3 Nqo1 Pycs Slc7a5 Spcs2 Wdr21
318	V$DEAF1_02	21	21	841	355	14954	-4.29	0.0	0.81	0.16	Bin3 Brp16 Dip3b Drg1 Eif2b2 Fzd7 Gmnn Hmgn1 Kcne3 Lyar Mclc Mllt10 Ncl Prp19 Rbl1 Rbmxrt Sema4g Slc16a6 Slc20a2 Trim11 Txn1
319	V$FXR_Q3	12	12	850	262	15047	-4.31	0.0	0.23	0.0	1700001L23Rik Bxdc1 Cdk4 Col11a1 Cxxc5 Eif3s6 Fcgr1 Klf12 Ncor2 Pdk3 Rbm4 U2af1
320	V$BACH1_01: BTB and CNC homolog 1	10	10	852	228	15081	-4.33	0.0	0.2	0.0	Cbx1 Gtf2e2 Hcngp Ms4a11 Ms4a6d Nrarp Recql5 Sdfr2 Tead4 Zc3hc1
321	V$STAT5B_01: signal transducer and activator of transcription 5b	16	16	846	313	14996	-4.37	0.0	0.38	0.0	Ada BC005752 Bxdc1 Ccnb2 Cited4 Ethe1 Exosc4 H2afx Hmgb2 Hrmt1l2 Il10ra Kif22 Pbk Plek2 Psmd7 Tulp3
322	V$POLY_C: Retroviral Poly A signal	14	14	848	230	15079	-4.47	0.0	0.85	0.19	AI429613 Ccne2 Col11a1 Cxxc5 Dtymk Gtf2h2 H2afx Nutf2 Pafah1b3 Plek2 Ptpn18 Rad1 Slc35b1 St6galnac4
323	V$MIF1_01: MIBP-1 / RFX1 complex	12	12	850	186	15123	-4.49	0.0	1.01	0.3	4930449E07Rik Aof2 Baiap2 Cxcr4 Ethe1 Ncoa5 Plek2 Rfc5 Riok2 Rnf25 Snrp116 Tmed9
324	V$GNCF_01: GCNF (germ cell nuclear factor)	7	7	855	88	15221	-4.5	0.0	1.42	0.52	G630055P03Rik Mrpl28 Nkd2 Ppie Rpa1 Smyd5 U2af1
325	V$HOX13_01: Hox-1.3	13	13	849	232	15077	-4.55	0.0	0.6	0.03	4430402O11Rik Bcl2l11 Clns1a Cxxc5 Cyp4f16 Gorasp2 Lgals3 Mrpl19 Ppp1r8 Rpa2 Smarca3 Syngr2 Tm4sf1
326	V$CDP_02: transcriptional repressor CDP	10	10	852	151	15158	-4.55	0.0	1.03	0.31	Clns1a Ddx41 Galnt10 Hs2st1 Msr1 Nup155 Poldip3 Rfwd3 Snrp1c Wdr12
327	V$OCT1_07: octamer factor 1	11	11	851	211	15098	-4.58	0.0	0.44	0.0	2600017H08Rik Eif3s3 Exo1 Hmgn1 Mepe Nrf1 Rps27l Skp2 Umpk Zc3hc1 Zswim6
328	V$LXR_Q3	6	6	856	74	15235	-4.6	0.0	1.37	0.51	Brms1 Csf3r Gga1 Ly78 Nudt1 Tle6
329	V$CDP_01: cut-like homeodomain protein	6	6	856	140	15169	-4.68	0.0	0.23	0.0	Dmap1 Fgd6 Mrpl19 Rpl21 Snrpa Zfp346
330	V$FXR_IR1_Q6	9	9	853	145	15164	-4.69	0.0	0.83	0.18	Arhgdig Cdca4 Eif3s6 Hras1 Lcp1 Pdk3 Phtf1 Rgs11 U2af1
331	V$RSRFC4_01: related to serum response factor, C4	3	3	859	91	15218	-4.75	0.0	0.12	0.0	Psmb1 Sdc1 Sfrs3
332	V$AR_02: high affinity binding sites for androgen receptor	1	1	861	54	15255	-4.84	0.0	0.05	0.0	Pdxp
333	V$POU3F2_02	5	5	857	105	15204	-4.92	0.0	0.35	0.0	AI413631 Atp13a1 Dnmt1 Hist1h3d Nras
334	V$LXR_DR4_Q3	4	4	858	92	15217	-4.96	0.0	0.27	0.0	Brms1 Mki67 Nudt1 Rpl13a
335	V$SRF_01: serum response factor	2	2	860	17	15292	-5.08	0.0	1.31	0.48	Actg1 Arhgef5
336	V$DTYPEPA_B: poly A signal of D-type LTRs	4	4	858	81	15228	-5.08	0.0	0.4	0.0	2700075B01Rik Ada Slc35c2 Thoc4
337	V$EVI1_03: ectopic viral integration site 1 encoded factor	3	3	859	69	15240	-5.14	0.0	0.29	0.0	Cald1 Pkig Slc7a5
338	V$HMEF2_Q6: myocyte enhancer factor	2	2	860	57	15252	-5.18	0.0	0.19	0.0	2610040E16Rik Bub1b
339	V$POU3F2_01	3	3	859	63	15246	-5.2	0.0	0.37	0.0	Ezh2 Hus1 Tnfaip1
340	V$TAXCREB_02: Tax/CREB complex	2	2	860	21	15288	-5.23	0.0	1.05	0.31	0610040B21Rik Pkig
341	V$APOLYA_B: Avian C-type PolyA signal	1	1	861	42	15267	-5.25	0.0	0.1	0.0	Pml
342	V$STAT3_01: signal transducer and activator of transcription 3	1	1	861	5	15304	-5.31	0.0	1.27	0.45	Ada
343	V$PAX3_01: Pax-3 binding sites	2	2	860	24	15285	-5.33	0.0	0.9	0.23	Mxd3 Rpl13
344	V$AHR_01: aryl hydrocarbon / dioxin receptor	2	2	860	41	15268	-5.41	0.0	0.39	0.0	Cdca4 Nek6
345	V$PPARA_01: PPAR:RXR heterodimers	1	1	861	7	15302	-5.47	0.0	1.04	0.31	Arl6ip4
346	V$NRSF_01: neuron-restrictive silencer factor	1	1	861	12	15297	-5.69	0.0	0.67	0.06	Grin1
347	V$HMX1_01: H6 homeobox 3	1	1	861	22	15287	-5.72	0.0	0.33	0.0	Eif3s2
348	V$AHRARNT_02: aryl hydrocarbon receptor:Arnt heterodimers, fixed core	1	1	861	14	15295	-5.73	0.0	0.58	0.01	Dtnb
349	V$NRSE_B: neural-restrictive-silencer-element	1	1	861	19	15290	-5.73	0.0	0.41	0.0	Grin1
