# Supplementary material for: A genomic analysis of mouse models of breast cancer reveals molecular features of mouse models and relationships to human breast cancer
Source: Breast Cancer Res. 2014 Jun 5;16(3):R59. doi: 10.1186/bcr3672 (PMC4078930; doi:10.1186/bcr3672)
Supplement: Additional file 3 — Fold change values organized by mouse tumor model type comparing the mouse model to normal mammary gland. [file bcr3672-S3.zip › Additional_File_3/Neu_vs_NMLmammary/AdditionalFile72_Neu_vs_NMLmammary/DownregulatedGenesgather_gene_ontology_121024.txt]

#	Annotation	Total Genes With Ann	Your Genes (With Ann)	Your Genes (No Ann)	Genome (With Ann)	Genome (No Ann)	ln(Bayes factor)	neg ln(p value)	FE: neg ln(p value)	FE: neg ln(FDR)	Genes
1	GO:0006091 [5]: generation of precursor metabolites and energy	82	82	543	348	11656	54.53	10.41	60.7	53.73	1110020P15Rik 1500040F11Rik 1810044O22Rik 2410011G03Rik Acadl Acadm Acadvl Acdc Aco2 Alox12 Alox12e Aox1 Atp5o BC019806 Cox5a Cox5b Cox6a1 Cox6a2 Cox6c Cox7a1 Cox8b Cs Csl Cyb5 Cyc1 Cyp2e1 Cyp4b1 Dlat Dlst Eno3 Etfa Etfb Etfdh Fads2 Fads3 Fbp2 Fh1 Fmo1 Fmo2 Gbe1 Gpd1 Gpd2 Gyg1 Gys2 Hibadh Hk2 Idh3a Idh3b Idh3g Itgb7 Mdh2 Ndufa5 Ndufa6 Ndufb8 Ndufb9 Ndufs2 Ndufs7 Ndufv1 Nr1h3 Pck1 Pcx Pdcd8 Pdha1 …
2	GO:0007606 [6]: sensory perception of chemical stimulus	2	2	623	1223	10781	51.28	10.41	0.0	0.0	Adcy3 Grm8
3	GO:0007608 [7]: perception of smell	2	2	623	1175	10829	48.66	10.41	0.0	0.0	Adcy3 Grm8
4	GO:0007600 [5]: sensory perception	7	7	618	1350	10654	44.52	10.41	0.0	0.0	Adcy3 Dtnbp1 Gjb6 Grm8 Ndufb9 Opn3 Ppef2
5	GO:0009581 [5]: detection of external stimulus	9	9	616	1358	10646	40.57	10.41	0.0	0.0	Adcy3 Cd209b Dtnbp1 Fech Gjb6 Grm8 Ndufb9 Opn3 Ppef2
6	GO:0050877 [4]: neurophysiological process	13	13	612	1494	10510	39.48	10.41	0.0	0.0	Adcy3 Comt Dtnbp1 Gjb6 Grm8 Hnmt Lynx1 Ndufb9 Ntf3 Opn3 Ppef2 Tmod2 Tph1
7	GO:0007186 [6]: G-protein coupled receptor protein signaling pathway	25	25	600	1862	10142	37.29	10.41	0.0	0.0	Adcy3 Adra1a Calca Calcrl Ccrl1 Cd97 Cmkor1 Edg1 Edg2 Edn1 Fzd4 Gnai1 Gnb4 Gpr109b Gprk5 Grm8 Kcnk2 Mrgprf Opn3 Ptger3 Pthr1 Rgs7 Sucnr1 Tgm2 Tmod2
8	GO:0015980 [6]: energy derivation by oxidation of organic compounds	33	33	592	83	11921	30.87	10.41	37.13	30.86	Acdc Aco2 Cs Csl Dlat Dlst Eno3 Fbp2 Fh1 Gbe1 Gpd1 Gpd2 Gyg1 Gys2 Hibadh Hk2 Idh3a Idh3b Idh3g Mdh2 Pck1 Pcx Pdha1 Pdhb Phkg1 Ppp1r1a Pygl Pygm Sdha Sdhb Sdhd Suclg1 Taldo1
9	GO:0006118 [6]: electron transport	52	52	573	240	11764	29.31	10.41	35.45	29.58	1110020P15Rik 1500040F11Rik 1810044O22Rik 2410011G03Rik Acadl Acadm Acadvl Alox12 Alox12e Aox1 BC019806 Cox5a Cox5b Cox6a1 Cox6a2 Cox6c Cox7a1 Cox8b Cyb5 Cyc1 Cyp2e1 Cyp4b1 Etfa Etfb Etfdh Fads2 Fads3 Fmo1 Fmo2 Gpd2 Itgb7 Ndufa5 Ndufa6 Ndufb8 Ndufb9 Ndufs2 Ndufs7 Ndufv1 Nr1h3 Pdcd8 Por Sdha Sdhb Sdhd Sqrdl Suox Txnl2 Txnl6 Txnrd3 Uqcrb Uqcrc1 Uqcrh
10	GO:0019752 [6]: carboxylic acid metabolism	53	53	572	260	11744	27.78	10.41	33.9	28.54	Aacs Acadl Acadm Acadvl Acdc Aco2 Aldh4a1 Aldh9a1 Alox12 Alox12e Arg2 Asns Aspa Bckdhb Cav1 Cdo1 Cpt1b Cpt2 Crat Cyb5 Dci Degs1 Dlat Ech1 Elovl3 Elovl6 Fads1 Fads2 Fads3 Fasn Fh1 Ggtla1 Glud1 Glul Gstz1 Hadhb Hadhsc Hibadh Hsd17b4 Indo Lias Lpd Ltc4s Mdh2 Ndufab1 Pcca Pck1 Pdk4 Prodh Ptges Slc27a2 Tph1 Ucp3
11	GO:0006082 [5]: organic acid metabolism	53	53	572	260	11744	27.78	10.41	33.9	28.54	Aacs Acadl Acadm Acadvl Acdc Aco2 Aldh4a1 Aldh9a1 Alox12 Alox12e Arg2 Asns Aspa Bckdhb Cav1 Cdo1 Cpt1b Cpt2 Crat Cyb5 Dci Degs1 Dlat Ech1 Elovl3 Elovl6 Fads1 Fads2 Fads3 Fasn Fh1 Ggtla1 Glud1 Glul Gstz1 Hadhb Hadhsc Hibadh Hsd17b4 Indo Lias Lpd Ltc4s Mdh2 Ndufab1 Pcca Pck1 Pdk4 Prodh Ptges Slc27a2 Tph1 Ucp3
12	GO:0006092 [7]: main pathways of carbohydrate metabolism	26	26	599	55	11949	26.48	10.41	32.76	27.58	Acdc Aco2 Cs Csl Dlat Dlst Eno3 Fbp2 Fh1 Gpd1 Gpd2 Hibadh Hk2 Idh3a Idh3b Idh3g Mdh2 Pck1 Pcx Pdha1 Pdhb Sdha Sdhb Sdhd Suclg1 Taldo1
13	GO:0006631 [6]: fatty acid metabolism	31	31	594	94	11910	24.56	10.41	30.79	25.77	Aacs Acadl Acadm Acadvl Acdc Alox12 Alox12e Cav1 Cpt1b Cpt2 Crat Cyb5 Dci Degs1 Ech1 Elovl3 Elovl6 Fads1 Fads2 Fads3 Fasn Ggtla1 Hadhb Hadhsc Hsd17b4 Lpd Ltc4s Ndufab1 Ptges Slc27a2 Ucp3
14	GO:0009605 [4]: response to external stimulus	45	45	580	2127	9877	24.46	10.41	0.0	0.0	Abp1 Adcy3 Akr1c12 C1r C2 Calca Ccl11 Ccl24 Ccl5 Cd1d1 Cd209b Cmkor1 Comt Cryab Cxcl12 Cxcl13 Cxcl15 Cxcl4 Cxcl9 Defb1 Dnaja1 Dtnbp1 Fech Fmod Gadd45g Ggtla1 Gjb6 Grm8 H2-Bf Hc Hp Hspa9a Igj Lactb Mest Ndufb9 Ninj2 Opn3 Orm1 Orm2 Pon1 Ppef2 Ptger3 Serpina1a Snai2
15	GO:0007166 [5]: cell surface receptor linked signal transduction	50	50	575	2252	9752	24.16	10.41	0.0	0.0	Adamts5 Adcy3 Adra1a Axin2 Calca Calcrl Ccrl1 Cd97 Chrdl2 Cmkor1 Cspg4 Dok2 Dtx1 Dtx2 Edg1 Edg2 Edn1 Eif4ebp1 Fst Fzd4 Gnai1 Gnb4 Gpr109b Gprk5 Grm8 Il1r1 Il1r2 Itga7 Itgb7 Kcnk2 Ltbp4 Mrgprf Nrp1 Opn3 P2rx5 Pace4 Pdgfrb Prss11 Ptger3 Pthr1 Ptprcap Rgs7 Sfrp4 Sitpec Sucnr1 Tgm2 Tmod2 Wif1 Wnt4 Wnt6
16	GO:0050896 [3]: response to stimulus	67	67	558	2684	9320	24.04	10.41	0.0	0.0	Abp1 Acdc Adcy3 Akr1c12 C1r C2 Calca Ccl11 Ccl24 Ccl5 Cd1d1 Cd2 Cd209b Cmkor1 Comt Cryab Cxcl12 Cxcl13 Cxcl15 Cxcl4 Cxcl7 Cxcl9 Defb1 Dnaja1 Dtnbp1 Dusp10 Eda Fcgrt Fech Fmod Gadd45g Ggtla1 Gjb6 Gpx3 Gpx7 Grm8 H2-Bf H2-M9 Hc Hp Hspa9a Hspb3 Ifi202b Ifi203 Ifi204 Igj Il7 Indo Lactb Ltb Ly6c Ly6d Mest Msra Ndufb9 Ninj2 Opn3 Orm1 Orm2 Pon1 Ppef2 Ptger3 Serpina1a Smpd3 Snai2 Spon2 Ucp3
17	GO:0044262 [6]: cellular carbohydrate metabolism	38	38	587	155	11849	23.27	10.41	29.44	24.55	Acdc Aco2 Cs Csl Dlat Dlst Eno3 Fabp5 Fbp2 Fh1 Gbe1 Gpd1 Gpd2 Gyg1 Gys2 Hibadh Hk2 Idh3a Idh3b Idh3g Itih2 Mdh2 Pck1 Pcx Pdha1 Pdhb Pfkfb3 Phkg1 Ppp1r1a Pygl Pygm Rbks Sdha Sdhb Sdhd Suclg1 Taldo1 Xlkd1
18	GO:0006099 [8]: tricarboxylic acid cycle	14	14	611	9	11995	22.67	10.41	29.03	24.26	Aco2 Cs Csl Dlst Fh1 Idh3a Idh3b Idh3g Mdh2 Pdhb Sdha Sdhb Sdhd Suclg1
19	GO:0008152 [3]: metabolism	360	360	265	5242	6762	20.2	10.41	25.75	21.09	0610038K03Rik 1110020P15Rik 1500040F11Rik 1810044O22Rik 2410001H17Rik 2410011G03Rik 2810423O19Rik AI317395 AV071179 Aacs Acadl Acadm Acadvl Acas2 Acdc Aco2 Adamts1 Adamts5 Adcy3 Adh1 Adk Adpn Agpat3 Akr1c12 Akt2 Alad Alas1 Aldh1a1 Aldh1a7 Aldh4a1 Aldh6a1 Aldh9a1 Alox12 Alox12e Amy1 Amy2 Ankrd5 Aox1 Arg2 Art3 Asb11 Asb5 Asns Aspa Atf5 Atp5o BC019806 Bckdhb Birc3 Btbd4 C1r C1s C2 C330012H03Rik Cabc…
20	GO:0006629 [5]: lipid metabolism	56	56	569	378	11626	18.12	10.41	24.12	19.55	Aacs Acadl Acadm Acadvl Acdc Adh1 Adpn Agpat3 Aldh1a7 Alox12 Alox12e Cav1 Cel Cidea Cpt1b Cpt2 Crat Cyb5 Dci Degs1 Dgat2 Ech1 Elovl3 Elovl6 Fabp5 Fads1 Fads2 Fads3 Fasn Ggtla1 Hadhb Hadhsc Hsd11b1 Hsd17b4 Lipe Lpd Lpgat1 Lpin1 Lpl Lrp1 Ltc4s Mogat2 Ndufab1 Nr1h3 Osbpl11 Pck1 Pcx Pla1a Plcl2 Pon1 Ptges Sc5d Slc27a2 Smpd3 Sult1a1 Ucp3
21	GO:0044255 [5]: cellular lipid metabolism	48	48	577	299	11705	17.19	10.41	23.22	18.8	Aacs Acadl Acadm Acadvl Acdc Adh1 Agpat3 Aldh1a7 Alox12 Alox12e Cav1 Cel Cpt1b Cpt2 Crat Cyb5 Dci Degs1 Dgat2 Ech1 Elovl3 Elovl6 Fads1 Fads2 Fads3 Fasn Ggtla1 Hadhb Hadhsc Hsd11b1 Hsd17b4 Lipe Lpd Lpgat1 Ltc4s Mogat2 Ndufab1 Nr1h3 Osbpl11 Pck1 Pcx Pon1 Ptges Sc5d Slc27a2 Smpd3 Sult1a1 Ucp3
22	GO:0007517 [5]: muscle development	28	28	597	108	11896	16.96	10.41	23.14	18.8	1500003O03Rik Acta1 Actc1 Casq1 Cryab Dtnbp1 Fhl1 Gpd2 Mef2c Myh11 Myh6 Myh7 Myl1 Myl2 Myl4 Mylpf Myom1 Myom2 Pdlim3 Phkg1 Pvalb Tagln Tbx1 Tnnc2 Tnni2 Tnnt1 Tnnt3 Tpm2
23	GO:0006936 [3]: muscle contraction	18	18	607	38	11966	16.85	10.41	23.13	18.8	Acta1 Actc1 Actn2 Actn3 Calca Casq1 Cnn1 Myh11 Myh6 Myh7 Myom1 Myom2 Smpx Tnnc2 Tnni2 Tnnt1 Tnnt3 Tpm2
24	GO:0005975 [5]: carbohydrate metabolism	43	43	582	254	11750	16.33	10.41	22.38	18.12	AV071179 Acdc Aco2 Amy1 Amy2 Cs Csl Dlat Dlst Eno3 Fabp5 Fbp2 Fh1 Gbe1 Gpd1 Gpd2 Gyg1 Gys2 Hibadh Hk2 Idh3a Idh3b Idh3g Itih2 Large Mdh2 Pck1 Pcx Pdha1 Pdhb Pfkfb3 Pgm2 Phkg1 Ppp1r1a Pygl Pygm Rbks Sdha Sdhb Sdhd Suclg1 Taldo1 Xlkd1
25	GO:0050874 [3]: organismal physiological process	64	64	561	2344	9660	15.64	10.41	0.0	0.0	Actc1 Adcy3 Adra1a Anxa5 C1r C2 Calca Cav1 Ccl11 Ccl24 Ccl5 Cd1d1 Cd209b Comt Cxcl12 Cxcl13 Cxcl15 Cxcl4 Cxcl7 Cxcl9 Dtnbp1 Eda Edn1 F13a1 Fcgrt Fgb Fgf18 Fli1 Gadd45g Ggtla1 Gjb6 Grm8 H2-Bf H2-M9 Hc Hnmt Hp Ifi202b Ifi203 Ifi204 Igj Il7 Indo Lamb1-1 Ltb Lynx1 Msra Myo5a Ndufb9 Ntf3 Opn3 Orm1 Orm2 Pon1 Ppef2 Procr Ptger3 Pthr1 Ptn Serpina1a Spon2 Thbd Tmod2 Tph1
26	GO:0044237 [4]: cellular metabolism	333	333	292	4933	7071	14.88	10.41	20.34	16.15	1110020P15Rik 1500040F11Rik 1810044O22Rik 2410001H17Rik 2410011G03Rik 2810423O19Rik AI317395 Aacs Acadl Acadm Acadvl Acas2 Acdc Aco2 Adamts1 Adamts5 Adcy3 Adh1 Adk Agpat3 Akr1c12 Akt2 Alad Alas1 Aldh1a1 Aldh1a7 Aldh4a1 Aldh9a1 Alox12 Alox12e Ankrd5 Aox1 Arg2 Art3 Asb11 Asb5 Asns Aspa Atf5 Atp5o BC019806 Bckdhb Birc3 Btbd4 C1r C1s C2 C330012H03Rik Cabc1 Camk2b Camk2d Capn2 Car13 Car3 Car4 Car5b Ca…
27	GO:0007165 [4]: signal transduction	92	92	533	2968	9036	14.66	10.41	0.0	0.0	4930422J18Rik Acdc Adamts5 Adcy3 Adra1a Akt2 Arl4 Asb11 Asb5 Axin2 Calca Calcrl Cav1 Ccl11 Ccl5 Ccrl1 Cd97 Chrdl2 Cmkor1 Cspg4 Cxcl15 Dnaja3 Dok2 Dscr1 Dtx1 Dtx2 Dusp10 Edg1 Edg2 Edn1 Eif4ebp1 Fgf18 Fgfr3 Fst Fzd4 Gadd45g Gem Gnai1 Gnb4 Gpr109b Gprk5 Grm8 Gucy1a3 Il1r1 Il1r2 Irak1bp1 Itga7 Itgb7 Kcnk2 Ldb3 Ltbp4 Map3k6 Mrgprf Nrp1 Opn3 P2rx5 Pace4 Pde1a Pde8a Pdgfrb Pdk1 Pdlim3 Plcl2 Ppp1r1a Ppp2…
28	GO:0007275 [2]: development	131	131	494	1507	10497	13.05	10.41	18.68	14.54	1500003O03Rik Acta1 Actc1 Alad Alas1 Alcam Axin2 Casq1 Cbfa2t3h Cd1d1 Chrdl2 Clec3b Clp1 Cryab Crym Cryz Cspg4 Cxcl12 Cxcl13 Cxcl15 Dmrt2 Dtnbp1 Ebf1 Ebf2 Eda Edg1 Edn1 Enpep Fech Fgf18 Fgfr3 Fhl1 Fli1 Fmr1 Foxd1 Frap1 Fst Fzd4 Gadd45g Gata2 Gjb6 Gpd2 Gsc Hand2 Heph Hic1 Hod Hoxa7 Hoxc6 Hoxc9 Hoxd4 Hoxd8 Hsd11b1 Htra3 Id1 Igfbp6 Il7 Itga7 Jag1 Jag2 Krt1-14 Krt2-5 Lamb1-1 Lgals1 Lhx8 Lmo1 Ltb Mef2…
29	GO:0050875 [3]: cellular physiological process	456	456	169	7478	4526	12.04	10.41	17.5	13.42	1110020P15Rik 1190002H23Rik 1500040F11Rik 1700020C11Rik 1810044O22Rik 2400002F11Rik 2410001H17Rik 2410011G03Rik 2810423O19Rik 9030617O03Rik AI317395 Aacs Abca8a Abcb1b Abcb4 Abcc5 Abp1 Acadl Acadm Acadvl Acas2 Acdc Aco2 Acta1 Actc1 Adamts1 Adamts5 Adcy3 Adh1 Adk Agpat3 Akr1c12 Akt2 Alad Alas1 Alcam Aldh1a1 Aldh1a7 Aldh4a1 Aldh9a1 Alox12 Alox12e Angptl4 Ankrd5 Aox1 Apip Aqp1 Aqp7 Arg2 Arl4 Art3 As…
30	GO:0009887 [4]: organogenesis	85	85	540	865	11139	11.14	10.41	16.87	12.85	1500003O03Rik Acta1 Actc1 Alcam Casq1 Cbfa2t3h Cd1d1 Clec3b Clp1 Cryab Crym Cryz Cspg4 Cxcl12 Cxcl13 Cxcl15 Dtnbp1 Eda Edg1 Enpep Fgf18 Fhl1 Fli1 Fmr1 Foxd1 Fst Gadd45g Gjb6 Gpd2 Hand2 Heph Hod Hoxa7 Hoxc6 Hoxc9 Hoxd4 Hoxd8 Hsd11b1 Id1 Il7 Jag1 Krt1-14 Krt2-5 Lhx8 Ltb Mef2c Mmp19 Mrg1 Myh11 Myh6 Myh7 Myl1 Myl2 Myl4 Mylpf Myom1 Myom2 Narg1 Nr2f2 Nrp1 Ntf3 Pdlim3 Phkg1 Prelp Pthr1 Ptn Pvalb Qk Rtn4…
31	GO:0048513 [3]: organ development	85	85	540	871	11133	10.86	10.41	16.59	12.62	1500003O03Rik Acta1 Actc1 Alcam Casq1 Cbfa2t3h Cd1d1 Clec3b Clp1 Cryab Crym Cryz Cspg4 Cxcl12 Cxcl13 Cxcl15 Dtnbp1 Eda Edg1 Enpep Fgf18 Fhl1 Fli1 Fmr1 Foxd1 Fst Gadd45g Gjb6 Gpd2 Hand2 Heph Hod Hoxa7 Hoxc6 Hoxc9 Hoxd4 Hoxd8 Hsd11b1 Id1 Il7 Jag1 Krt1-14 Krt2-5 Lhx8 Ltb Mef2c Mmp19 Mrg1 Myh11 Myh6 Myh7 Myl1 Myl2 Myl4 Mylpf Myom1 Myom2 Narg1 Nr2f2 Nrp1 Ntf3 Pdlim3 Phkg1 Prelp Pthr1 Ptn Pvalb Qk Rtn4…
32	GO:0007154 [3]: cell communication	126	126	499	3483	8521	9.01	10.41	0.0	0.0	4930422J18Rik Acdc Adamts5 Adcy3 Adra1a Akt2 Alcam Aoc3 Arl4 Asb11 Asb5 Axin2 Calca Calcrl Cav1 Ccl11 Ccl5 Ccrl1 Cd2 Cd34 Cd36 Cd97 Chrdl2 Cldn5 Clstn3 Cmkor1 Col17a1 Col3a1 Col4a1 Col6a2 Comt Cspg4 Cxcl15 Dnaja3 Dok2 Dpt Dscr1 Dtx1 Dtx2 Dusp10 Eda Edg1 Edg2 Edn1 Efemp1 Eif4ebp1 Fgf18 Fgfr3 Fst Fzd4 Gadd45g Gem Gjb6 Glycam1 Gnai1 Gnb4 Gpr109b Gprk5 Grm8 Gucy1a3 Hnmt Icam2 Il1r1 Il1r2 Irak1bp1 Itg…
33	GO:0006259 [5]: DNA metabolism	3	3	622	418	11586	7.79	10.41	0.0	0.0	Pdcd8 Smarca1 Smarcd3
34	GO:0009653 [3]: morphogenesis	89	89	536	1017	10987	7.33	10.41	12.93	9.01	1500003O03Rik Acta1 Actc1 Alcam Casq1 Cbfa2t3h Cd1d1 Clec3b Clp1 Cryab Crym Cryz Cspg4 Cxcl12 Cxcl13 Cxcl15 Dtnbp1 Eda Edg1 Enpep Fgf18 Fhl1 Fli1 Fmr1 Foxd1 Fst Gadd45g Gjb6 Gpd2 Hand2 Heph Hod Hoxa7 Hoxc6 Hoxc9 Hoxd4 Hoxd8 Hsd11b1 Htra3 Id1 Igfbp6 Il7 Itga7 Jag1 Krt1-14 Krt2-5 Lhx8 Ltb Mef2c Mmp19 Mrg1 Myh11 Myh6 Myh7 Myl1 Myl2 Myl4 Mylpf Myom1 Myom2 Narg1 Nr2f2 Nrp1 Ntf3 Pdlim3 Phkg1 Prelp Prss…
35	GO:0042775 [8]: ATP synthesis coupled electron transport (sensu Eukaryota)	6	6	619	5	11999	5.78	9.5	12.14	8.26	1110020P15Rik Ndufb9 Ndufs7 Ndufv1 Uqcrb Uqcrh
36	GO:0006633 [7]: fatty acid biosynthesis	12	12	613	40	11964	5.73	9.5	11.95	8.16	Alox12 Alox12e Degs1 Elovl3 Elovl6 Fads1 Fads2 Fads3 Fasn Ggtla1 Ltc4s Ndufab1
37	GO:0006641 [7]: triacylglycerol metabolism	5	5	620	2	12002	5.71	9.5	12.08	8.25	Cav1 Dgat2 Lipe Mogat2 Pck1
38	GO:0006006 [8]: glucose metabolism	14	14	611	58	11946	5.4	9.03	11.56	7.81	Acdc Dlat Eno3 Fabp5 Fbp2 Gpd1 Gpd2 Hibadh Hk2 Pck1 Pcx Pdha1 Pdhb Taldo1
39	GO:0006139 [5]: nucleobase, nucleoside, nucleotide and nucleic acid metabolism	82	82	543	2345	9659	5.25	9.03	0.0	0.0	Adcy3 Adk Ankrd5 Asb11 Asb5 Atf5 Atp5o Btbd4 C330012H03Rik Cbr2 Cdkn2c Dmrt2 Dpf3 Ebf1 Ebf2 Enpp2 Esrrb Ewsr1 Fli1 Fmr1 Foxa1 Foxd1 Gata2 Gmpr Gsc Gucy1a3 Hand2 Hdgfrp2 Hibadh Hic1 Hod Hoxa7 Hoxc6 Hoxc9 Hoxd4 Hoxd8 Htatsf1 Id1 Ifi204 Irf4 Irx4 Klf4 Lhx8 Mef2c Meox2 Mrg1 Narg1 Ndufa10 Nfil3 Nr1h3 Nr2f2 Ntf3 Pdcd8 Ppargc1b Rbm28 Rbms2 Rbpms2 Rfx2 Rnf30 Rxrg Sfrp4 Shox2 Sitpec Six1 Smarca1 Smarcd3 S…
40	GO:0042773 [7]: ATP synthesis coupled electron transport	6	6	619	6	11998	5.15	8.91	11.49	7.78	1110020P15Rik Ndufb9 Ndufs7 Ndufv1 Uqcrb Uqcrh
41	GO:0005996 [6]: monosaccharide metabolism	16	16	609	78	11926	5.1	8.8	11.22	7.55	Acdc Dlat Eno3 Fabp5 Fbp2 Gpd1 Gpd2 Hibadh Hk2 Pck1 Pcx Pdha1 Pdhb Pfkfb3 Rbks Taldo1
42	GO:0016053 [6]: organic acid biosynthesis	12	12	613	46	11958	4.57	8.11	10.76	7.16	Alox12 Alox12e Degs1 Elovl3 Elovl6 Fads1 Fads2 Fads3 Fasn Ggtla1 Ltc4s Ndufab1
43	GO:0046394 [7]: carboxylic acid biosynthesis	12	12	613	46	11958	4.57	8.11	10.76	7.16	Alox12 Alox12e Degs1 Elovl3 Elovl6 Fads1 Fads2 Fads3 Fasn Ggtla1 Ltc4s Ndufab1
44	GO:0019318 [7]: hexose metabolism	15	15	610	77	11927	3.97	7.47	10.08	6.52	Acdc Dlat Eno3 Fabp5 Fbp2 Gpd1 Gpd2 Hibadh Hk2 Pck1 Pcx Pdha1 Pdhb Pfkfb3 Taldo1
45	GO:0006094 [8]: gluconeogenesis	6	6	619	9	11995	3.6	7.14	9.93	6.42	Acdc Fbp2 Gpd1 Gpd2 Pck1 Pcx
46	GO:0006941 [4]: striated muscle contraction	6	6	619	9	11995	3.6	7.14	9.93	6.42	Myh11 Myh6 Myh7 Myom1 Myom2 Smpx
47	GO:0000004 [2]: biological_process unknown	27	27	598	984	11020	3.28	6.78	0.0	0.0	3110001A13Rik AF397014 Antxr1 Antxr2 Arhgap24 Asb13 Atpaf2 Brp44l Cd248 Chchd6 Chpt1 Cmya5 Crispld1 Cyp2c44 Cys1 Glcci1 Lims2 Niban Nrbf1 Rspondin Sav1 Sdccag33l Sh3bgr Stc2 Trdn Ttyh2 Zfp385
48	GO:0016051 [6]: carbohydrate biosynthesis	11	11	614	46	11958	3.13	6.65	9.29	5.88	Acdc Fbp2 Gbe1 Gpd1 Gpd2 Gyg1 Gys2 Large Pck1 Pcx Phkg1
49	GO:0030044 [7]: actin filament stabilization	4	4	621	2	12002	3.04	6.55	9.41	5.96	Gsn Tmod1 Tmod2 Tmod4
50	GO:0051016 [8]: barbed-end actin filament capping	4	4	621	2	12002	3.04	6.55	9.41	5.96	Gsn Tmod1 Tmod2 Tmod4
51	GO:0006638 [6]: neutral lipid metabolism	5	5	620	6	11998	2.82	6.22	9.16	5.8	Cav1 Dgat2 Lipe Mogat2 Pck1
52	GO:0006639 [6]: acylglycerol metabolism	5	5	620	6	11998	2.82	6.22	9.16	5.8	Cav1 Dgat2 Lipe Mogat2 Pck1
53	GO:0019432 [8]: triacylglycerol biosynthesis	3	3	622	0	12004	2.64	6.02	9.02	5.72	Dgat2 Mogat2 Pck1
54	GO:0006122 [9]: mitochondrial electron transport, ubiquinol to cytochrome c	3	3	622	0	12004	2.64	6.02	9.02	5.72	1110020P15Rik Uqcrb Uqcrh
55	GO:0051186 [5]: cofactor metabolism	17	17	608	112	11892	2.47	5.89	8.49	5.26	Acas2 Alad Alas1 Atp5o Cbr2 Dlat Fech Ggtla1 Gstk1 Hibadh Lias Mocs2 Pank3 Pcca Pdk4 Taldo1 Txnrd3
56	GO:0006066 [5]: alcohol metabolism	20	20	605	147	11857	2.46	5.83	8.42	5.22	Acdc Comt Dlat Eno3 Fabp5 Fbp2 Gpd1 Gpd2 Hibadh Hk2 Lipe Pck1 Pcx Pdha1 Pdhb Pfkfb3 Pon1 Rbks Sc5d Taldo1
57	GO:0046486 [6]: glycerolipid metabolism	5	5	620	7	11997	2.34	5.67	8.66	5.41	Cav1 Dgat2 Lipe Mogat2 Pck1
58	GO:0006662 [5]: glycerol ether metabolism	5	5	620	7	11997	2.34	5.67	8.66	5.41	Cav1 Dgat2 Lipe Mogat2 Pck1
59	GO:0006937 [4]: regulation of muscle contraction	6	6	619	13	11991	2.12	5.44	8.41	5.22	Calca Casq1 Tnnc2 Tnni2 Tnnt1 Tnnt3
60	GO:0006512 [8]: ubiquitin cycle	5	5	620	352	11652	2.07	5.38	0.0	0.0	Birc3 Dtx1 Dtx2 Ubd Wwp1
61	GO:0019319 [8]: hexose biosynthesis	6	6	619	14	11990	1.81	5.07	8.09	4.97	Acdc Fbp2 Gpd1 Gpd2 Pck1 Pcx
62	GO:0046165 [6]: alcohol biosynthesis	6	6	619	14	11990	1.81	5.07	8.09	4.97	Acdc Fbp2 Gpd1 Gpd2 Pck1 Pcx
63	GO:0046364 [7]: monosaccharide biosynthesis	6	6	619	14	11990	1.81	5.07	8.09	4.97	Acdc Fbp2 Gpd1 Gpd2 Pck1 Pcx
64	GO:0044238 [4]: primary metabolism	287	287	338	4769	7235	1.71	4.96	6.68	3.82	2410001H17Rik 2810423O19Rik AI317395 AV071179 Aacs Acadl Acadm Acadvl Acdc Aco2 Adamts1 Adamts5 Adcy3 Adh1 Adk Adpn Agpat3 Akt2 Aldh1a7 Aldh4a1 Aldh9a1 Alox12 Alox12e Amy1 Amy2 Ankrd5 Arg2 Art3 Asb11 Asb5 Asns Aspa Atf5 Atp5o Bckdhb Birc3 Btbd4 C1r C1s C2 C330012H03Rik Cabc1 Camk2b Camk2d Capn2 Casp9 Cav1 Cbr2 Cd1d1 Cd2 Cd209b Cdkn2c Cdo1 Cel Cidea Ckm Ckmt2 Clpx Comt Cpa3 Cpt1b Cpt2 Crat Cs Csl …
65	GO:0009310 [6]: amine catabolism	9	9	616	38	11966	1.6	4.84	7.77	4.71	Aldh4a1 Arg2 Aspa Bckdhb Cdo1 Comt Gstz1 Indo Prodh
66	GO:0005977 [8]: glycogen metabolism	7	7	618	22	11982	1.53	4.78	7.77	4.71	Gbe1 Gyg1 Gys2 Phkg1 Ppp1r1a Pygl Pygm
67	GO:0006073 [7]: glucan metabolism	7	7	618	22	11982	1.53	4.78	7.77	4.71	Gbe1 Gyg1 Gys2 Phkg1 Ppp1r1a Pygl Pygm
68	GO:0006119 [6]: oxidative phosphorylation	8	8	617	30	11974	1.5	4.73	7.71	4.67	1110020P15Rik Atp5o Cyc1 Ndufb9 Ndufs7 Ndufv1 Uqcrb Uqcrh
69	GO:0008610 [6]: lipid biosynthesis	19	19	606	148	11856	1.49	4.73	7.41	4.42	Agpat3 Alox12 Alox12e Degs1 Dgat2 Elovl3 Elovl6 Fads1 Fads2 Fads3 Fasn Ggtla1 Lpgat1 Ltc4s Mogat2 Ndufab1 Pck1 Pcx Sc5d
70	GO:0051276 [6]: chromosome organization and biogenesis	2	2	623	237	11767	1.48	4.73	0.0	0.0	Smarca1 Smarcd3
71	GO:0009063 [7]: amino acid catabolism	8	8	617	31	11973	1.32	4.6	7.52	4.51	Aldh4a1 Arg2 Aspa Bckdhb Cdo1 Gstz1 Indo Prodh
72	GO:0007001 [7]: chromosome organization and biogenesis (sensu Eukaryota)	2	2	623	232	11772	1.26	4.52	0.0	0.0	Smarca1 Smarcd3
73	GO:0006112 [7]: energy reserve metabolism	7	7	618	25	11979	0.91	4.16	7.13	4.15	Gbe1 Gyg1 Gys2 Phkg1 Ppp1r1a Pygl Pygm
74	GO:0044264 [6]: cellular polysaccharide metabolism	7	7	618	26	11978	0.72	3.95	6.93	4.0	Gbe1 Gyg1 Gys2 Phkg1 Ppp1r1a Pygl Pygm
75	GO:0006839 [6]: mitochondrial transport	4	4	621	6	11998	0.61	3.84	6.93	4.0	Slc25a10 Slc25a4 Ucp1 Ucp3
76	GO:0008064 [6]: regulation of actin polymerization and/or depolymerization	4	4	621	6	11998	0.61	3.84	6.93	4.0	Gsn Tmod1 Tmod2 Tmod4
77	GO:0046460 [7]: neutral lipid biosynthesis	3	3	622	2	12002	0.43	3.68	6.8	3.92	Dgat2 Mogat2 Pck1
78	GO:0046463 [7]: acylglycerol biosynthesis	3	3	622	2	12002	0.43	3.68	6.8	3.92	Dgat2 Mogat2 Pck1
79	GO:0006090 [7]: pyruvate metabolism	3	3	622	2	12002	0.43	3.68	6.8	3.92	Dlat Pck1 Pdk4
80	GO:0005976 [5]: polysaccharide metabolism	7	7	618	28	11976	0.37	3.62	6.57	3.74	Gbe1 Gyg1 Gys2 Phkg1 Ppp1r1a Pygl Pygm
81	GO:0048514 [5]: blood vessel morphogenesis	11	11	614	68	11936	0.33	3.58	6.39	3.63	Edg1 Enpep Hand2 Id1 Mmp19 Narg1 Nrp1 Qk Rtn4 Tbx1 Tek
82	GO:0016070 [5]: RNA metabolism	7	7	618	361	11643	0.3	3.52	0.0	0.0	C330012H03Rik Fmr1 Htatsf1 Ppargc1b Rbm28 Rbms2 Rbpms2
83	GO:0006412 [6]: protein biosynthesis	11	11	614	465	11539	0.2	3.41	0.0	0.0	Adamts5 Cd1d1 Cd209b Eif4e3 Eif4ebp1 Gadd45g Mknk2 Rpl5 Smarcd3 St3gal4 St8sia4
84	GO:0030832 [9]: regulation of actin filament length	4	4	621	7	11997	0.2	3.41	6.51	3.74	Gsn Tmod1 Tmod2 Tmod4
85	GO:0051128 [5]: regulation of cell organization and biogenesis	4	4	621	7	11997	0.2	3.41	6.51	3.74	Gsn Tmod1 Tmod2 Tmod4
86	GO:0005978 [8]: glycogen biosynthesis	4	4	621	7	11997	0.2	3.41	6.51	3.74	Gbe1 Gyg1 Gys2 Phkg1
87	GO:0009250 [7]: glucan biosynthesis	4	4	621	7	11997	0.2	3.41	6.51	3.74	Gbe1 Gyg1 Gys2 Phkg1
88	GO:0043283 [4]: biopolymer metabolism	46	46	579	1279	10725	0.16	3.41	0.0	0.0	AI317395 Adamts1 Adamts5 C1r C1s C2 C330012H03Rik Capn2 Casp9 Cpa3 Ctse Dpep1 Dpp7 Enpep Fap Fmr1 Gbe1 Gyg1 Gys2 H2-Bf Hp Htatsf1 Htra3 Immp2l Mest Mmp19 Pace4 Pappa Pdcd8 Phkg1 Pmpcb Ppargc1b Ppp1r1a Prss11 Pygl Pygm Rbm28 Rbms2 Rbpms2 Serpinb1a Smarca1 Smarcd3 Tgm2 Tinag Trfr2 Uqcrc1
89	GO:0001525 [6]: angiogenesis	10	10	615	60	11944	0.04	0.0	6.11	3.41	Edg1 Enpep Hand2 Id1 Mmp19 Narg1 Nrp1 Rtn4 Tbx1 Tek
90	GO:0006968 [4]: cellular defense response	2	2	623	202	11802	-0.01	0.0	0.0	0.0	Cd1d1 Gadd45g
91	GO:0006732 [6]: coenzyme metabolism	13	13	612	96	11908	-0.09	0.0	5.88	3.22	Acas2 Atp5o Cbr2 Dlat Ggtla1 Gstk1 Hibadh Lias Mocs2 Pank3 Pdk4 Taldo1 Txnrd3
92	GO:0006790 [5]: sulfur metabolism	8	8	617	41	11963	-0.17	0.0	5.96	3.29	Acas2 Cdo1 Ggtla1 Gstk1 Mocs2 Pcca Sepp1 Txnrd3
93	GO:0045017 [7]: glycerolipid biosynthesis	3	3	622	3	12001	-0.2	0.0	6.14	3.42	Dgat2 Mogat2 Pck1
94	GO:0046504 [6]: glycerol ether biosynthesis	3	3	622	3	12001	-0.2	0.0	6.14	3.42	Dgat2 Mogat2 Pck1
95	GO:0006085 [8]: acetyl-CoA biosynthesis	3	3	622	3	12001	-0.2	0.0	6.14	3.42	Acas2 Dlat Pdk4
96	GO:0044248 [5]: cellular catabolism	48	48	577	618	11386	-0.22	0.0	5.2	2.74	AI317395 Adamts1 Adamts5 Aldh4a1 Arg2 Aspa Bckdhb C1r C1s C2 Capn2 Casp9 Cdo1 Cel Comt Cpa3 Ctse Dlat Dpep1 Dpp7 Eno3 Enpep Fap Gstz1 H2-Bf Hibadh Hk2 Hp Htra3 Immp2l Indo Lipe Mest Mmp19 Pace4 Pappa Pdcd8 Pdha1 Pdhb Pmpcb Prodh Prss11 Taldo1 Tgm2 Tinag Trfr2 Uqcrc1 Xlkd1
97	GO:0006519 [5]: amino acid and derivative metabolism	18	18	607	163	11841	-0.25	0.0	5.58	2.99	Aldh4a1 Aldh9a1 Arg2 Asns Aspa Bckdhb Cdo1 Ckm Ckmt2 Comt Glud1 Glul Gstz1 Hibadh Indo Odc1 Prodh Tph1
98	GO:0016052 [6]: carbohydrate catabolism	8	8	617	42	11962	-0.29	0.0	5.83	3.2	Dlat Eno3 Hibadh Hk2 Pdha1 Pdhb Taldo1 Xlkd1
99	GO:0044275 [7]: cellular carbohydrate catabolism	8	8	617	42	11962	-0.29	0.0	5.83	3.2	Dlat Eno3 Hibadh Hk2 Pdha1 Pdhb Taldo1 Xlkd1
100	GO:0007582 [2]: physiological process	531	531	94	9744	2260	-0.34	0.0	4.71	2.4	0610038K03Rik 1110020P15Rik 1190002H23Rik 1500040F11Rik 1700020C11Rik 1810044O22Rik 2400002F11Rik 2410001H17Rik 2410011G03Rik 2810423O19Rik 9030617O03Rik AI317395 AV071179 Aacs Abca8a Abcb1b Abcb4 Abcc5 Abp1 Acadl Acadm Acadvl Acas2 Acdc Aco2 Acta1 Actc1 Actn2 Actn3 Adamts1 Adamts5 Adcy3 Adh1 Adk Adpn Adra1a Agpat3 Akr1c12 Akt2 Alad Alas1 Alcam Aldh1a1 Aldh1a7 Aldh4a1 Aldh6a1 Aldh9a1 Alox12 Alox1…
101	GO:0006603 [8]: phosphocreatine metabolism	2	2	623	0	12004	-0.37	0.0	6.01	3.32	Ckm Ckmt2
102	GO:0009056 [4]: catabolism	52	52	573	691	11313	-0.41	0.0	4.97	2.6	AI317395 Adamts1 Adamts5 Adpn Aldh4a1 Arg2 Aspa Bckdhb C1r C1s C2 Capn2 Casp9 Cdo1 Cel Comt Cpa3 Ctse Dlat Dpep1 Dpp7 Eno3 Enpep Fap Gstz1 H2-Bf Hibadh Hk2 Hp Htra3 Immp2l Indo Lipe Lpl Mest Mmp19 Pace4 Pappa Pdcd8 Pdha1 Pdhb Plcl2 Pmpcb Prodh Prss11 Serpinb1a Taldo1 Tgm2 Tinag Trfr2 Uqcrc1 Xlkd1
103	GO:0009064 [7]: glutamine family amino acid metabolism	5	5	620	16	11988	-0.45	0.0	5.79	3.16	Aldh4a1 Arg2 Asns Glul Prodh
104	GO:0001568 [4]: blood vessel development	11	11	614	78	11926	-0.56	0.0	5.44	2.92	Edg1 Enpep Hand2 Id1 Mmp19 Narg1 Nrp1 Qk Rtn4 Tbx1 Tek
105	GO:0006575 [6]: amino acid derivative metabolism	8	8	617	45	11959	-0.63	0.0	5.46	2.94	Aldh9a1 Cdo1 Ckm Ckmt2 Comt Indo Odc1 Tph1
106	GO:0019320 [8]: hexose catabolism	7	7	618	35	11969	-0.67	0.0	5.48	2.94	Dlat Eno3 Hibadh Hk2 Pdha1 Pdhb Taldo1
107	GO:0046164 [6]: alcohol catabolism	7	7	618	35	11969	-0.67	0.0	5.48	2.94	Dlat Eno3 Hibadh Hk2 Pdha1 Pdhb Taldo1
108	GO:0046365 [7]: monosaccharide catabolism	7	7	618	35	11969	-0.67	0.0	5.48	2.94	Dlat Eno3 Hibadh Hk2 Pdha1 Pdhb Taldo1
109	GO:0006007 [9]: glucose catabolism	7	7	618	35	11969	-0.67	0.0	5.48	2.94	Dlat Eno3 Hibadh Hk2 Pdha1 Pdhb Taldo1
110	GO:0009065 [8]: glutamine family amino acid catabolism	3	3	622	4	12000	-0.73	0.0	5.62	3.01	Aldh4a1 Arg2 Prodh
111	GO:0019370 [9]: leukotriene biosynthesis	4	4	621	10	11994	-0.76	0.0	5.52	2.94	Alox12 Alox12e Ggtla1 Ltc4s
112	GO:0006974 [5]: response to DNA damage stimulus	1	1	624	148	11856	-0.84	0.0	0.0	0.0	Ifi204
113	GO:0043284 [5]: biopolymer biosynthesis	4	4	621	11	11993	-1.02	0.0	5.25	2.77	Gbe1 Gyg1 Gys2 Phkg1
114	GO:0000271 [6]: polysaccharide biosynthesis	4	4	621	11	11993	-1.02	0.0	5.25	2.77	Gbe1 Gyg1 Gys2 Phkg1
115	GO:0006691 [8]: leukotriene metabolism	4	4	621	11	11993	-1.02	0.0	5.25	2.77	Alox12 Alox12e Ggtla1 Ltc4s
116	GO:0006766 [5]: vitamin metabolism	7	7	618	38	11966	-1.03	0.0	5.08	2.67	Aldh1a1 Aldh1a7 Aldh9a1 Cbr2 Hibadh Pcca Taldo1
117	GO:0006817 [8]: phosphate transport	7	7	618	38	11966	-1.03	0.0	5.08	2.67	Acdc Col17a1 Col3a1 Col4a1 Col6a2 Eda Fcna
118	GO:0006690 [7]: icosanoid metabolism	5	5	620	19	11985	-1.04	0.0	5.17	2.74	Alox12 Alox12e Ggtla1 Ltc4s Ptges
119	GO:0009058 [4]: biosynthesis	56	56	569	790	11214	-1.07	0.0	4.18	1.99	0610038K03Rik Acas2 Acdc Adamts5 Adcy3 Alad Alas1 Alox12 Alox12e Asns Atp5o Cav1 Cd1d1 Cd209b Degs1 Dgat2 Eif4e3 Eif4ebp1 Elovl3 Elovl6 Fads1 Fads2 Fads3 Fasn Fbp2 Fech Fthfd Gadd45g Gbe1 Ggtla1 Glul Gpd1 Gpd2 Gpt1 Gucy1a3 Gyg1 Gys2 Large Lias Ltc4s Mknk2 Mocs2 Mogat2 Ndufab1 Odc1 Pank3 Pck1 Pcx Phkg1 Prodh Rpl5 Smarcd3 St3gal4 St8sia4 Tph1 Uckl1
120	GO:0006120 [9]: mitochondrial electron transport, NADH to ubiquinone	3	3	622	5	11999	-1.14	0.0	5.18	2.74	Ndufb9 Ndufs7 Ndufv1
121	GO:0006635 [8]: fatty acid beta-oxidation	3	3	622	5	11999	-1.14	0.0	5.18	2.74	Acdc Dci Hadhb
122	GO:0008015 [4]: circulation	6	6	619	29	11975	-1.17	0.0	4.99	2.61	Actc1 Adra1a Cav1 Edn1 Fli1 Pon1
123	GO:0006749 [6]: glutathione metabolism	4	4	621	12	11992	-1.25	0.0	5.0	2.61	Acas2 Ggtla1 Gstk1 Txnrd3
124	GO:0008154 [6]: actin polymerization and/or depolymerization	4	4	621	12	11992	-1.25	0.0	5.0	2.61	Gsn Tmod1 Tmod2 Tmod4
125	GO:0000279 [6]: M phase	1	1	624	138	11866	-1.28	0.0	0.0	0.0	Sycp3
126	GO:0051188 [6]: cofactor biosynthesis	9	9	616	64	11940	-1.36	0.0	4.64	2.34	Acas2 Alad Alas1 Atp5o Fech Ggtla1 Lias Mocs2 Pank3
127	GO:0006086 [8]: acetyl-CoA biosynthesis from pyruvate	2	2	623	1	12003	-1.43	0.0	4.95	2.6	Dlat Pdk4
128	GO:0006562 [9]: proline catabolism	2	2	623	1	12003	-1.43	0.0	4.95	2.6	Aldh4a1 Prodh
129	GO:0006396 [6]: RNA processing	7	7	618	304	11700	-1.45	0.0	0.0	0.0	C330012H03Rik Fmr1 Htatsf1 Ppargc1b Rbm28 Rbms2 Rbpms2
130	GO:0006350 [6]: transcription	64	64	561	1547	10457	-1.48	0.0	0.02	0.0	Ankrd5 Asb11 Asb5 Atf5 Btbd4 Cdkn2c Dmrt2 Dpf3 Ebf1 Ebf2 Esrrb Ewsr1 Fli1 Fmr1 Foxa1 Foxd1 Gata2 Gsc Hand2 Hdgfrp2 Hic1 Hod Hoxa7 Hoxc6 Hoxc9 Hoxd4 Hoxd8 Id1 Ifi204 Irf4 Irx4 Klf4 Lhx8 Mef2c Meox2 Mrg1 Narg1 Nfil3 Nr1h3 Nr2f2 Ntf3 Rfx2 Rnf30 Rxrg Sfrp4 Shox2 Sitpec Six1 Smarcd3 Snai2 Sox7 Tbx1 Tbx15 Tcf15 Tcfap2a Tgfb1i4 Timm44 Twist1 Twist2 Wbscr14 Zfhx1a Zfhx1b Zfp275 id3
131	GO:0006779 [7]: porphyrin biosynthesis	3	3	622	6	11998	-1.49	0.0	4.82	2.49	Alad Alas1 Fech
132	GO:0006783 [6]: heme biosynthesis	3	3	622	6	11998	-1.49	0.0	4.82	2.49	Alad Alas1 Fech
133	GO:0007026 [9]: microtubule stabilization	3	3	622	6	11998	-1.49	0.0	4.82	2.49	Mid1ip1 Mtap4 Rnf30
134	GO:0007010 [6]: cytoskeleton organization and biogenesis	27	27	598	328	11676	-1.5	0.0	4.04	1.88	Acta1 Actc1 Gsn Krt1-14 Krt1-15 Krt1-19 Krt2-5 Mid1ip1 Mtap4 Myh11 Myh6 Myh7 Myl1 Myl2 Myl4 Mylpf Myo5a Nrap Pdlim3 Rnf30 Sgcd Tagln Tekt1 Tmod1 Tmod2 Tmod4 Tuba8
135	GO:0006323 [6]: DNA packaging	2	2	623	164	11840	-1.54	0.0	0.0	0.0	Smarca1 Smarcd3
136	GO:0009308 [5]: amine metabolism	18	18	607	191	11813	-1.56	0.0	4.15	1.97	Aldh4a1 Aldh9a1 Arg2 Asns Aspa Bckdhb Cdo1 Comt Glud1 Glul Gstz1 Hibadh Indo Itih2 Odc1 Prodh Tph1 Xlkd1
137	GO:0046483 [5]: heterocycle metabolism	7	7	618	43	11961	-1.57	0.0	4.51	2.21	Alad Alas1 Fech Indo Lias Pcca Tph1
138	GO:0043170 [4]: macromolecule metabolism	141	141	484	2355	9649	-1.58	0.0	3.18	1.44	2410001H17Rik 2810423O19Rik AI317395 AV071179 Acdc Aco2 Adamts1 Adamts5 Akt2 Amy1 Amy2 Art3 Birc3 C1r C1s C2 Cabc1 Camk2b Camk2d Capn2 Casp9 Cav1 Cd1d1 Cd2 Cd209b Clpx Cpa3 Cs Csl Ctse Dapk2 Dlat Dlst Dm15 Dnaja1 Dnaja3 Dnajb4 Dnajd1 Dpep1 Dpp7 Dtx1 Dtx2 Dusp1 Dusp10 Eif4e3 Eif4ebp1 Eno3 Enpep F13a1 Fabp5 Fap Fbp2 Fgfr3 Fh1 Fkbp7 Fkbp9 Frap1 Gadd45g Gbe1 Gpd1 Gpd2 Gprk5 Grpel1 Gsn Gyg1 Gys2 H2-Bf…
139	GO:0044260 [5]: cellular macromolecule metabolism	135	135	490	2244	9760	-1.58	0.0	3.2	1.44	2410001H17Rik 2810423O19Rik AI317395 Acdc Aco2 Adamts1 Adamts5 Akt2 Art3 Birc3 C1r C1s C2 Cabc1 Camk2b Camk2d Capn2 Casp9 Cav1 Cd1d1 Cd2 Cd209b Clpx Cpa3 Cs Csl Ctse Dapk2 Dlat Dlst Dm15 Dnaja1 Dnaja3 Dnajb4 Dnajd1 Dpep1 Dpp7 Dtx1 Dtx2 Dusp1 Dusp10 Eif4e3 Eif4ebp1 Eno3 Enpep F13a1 Fabp5 Fap Fbp2 Fgfr3 Fh1 Fkbp7 Fkbp9 Frap1 Gadd45g Gbe1 Gpd1 Gpd2 Gprk5 Grpel1 Gsn Gyg1 Gys2 H2-Bf Hibadh Hk2 Hp Hspa…
140	GO:0051246 [5]: regulation of protein metabolism	9	9	616	67	11937	-1.6	0.0	4.39	2.11	Cd1d1 Cd209b Eif4ebp1 Gsn Pdgfrb Serpinb1a Tmod1 Tmod2 Tmod4
141	GO:0000280 [7]: nuclear division	1	1	624	129	11875	-1.67	0.0	0.0	0.0	Sycp3
142	GO:0006939 [4]: smooth muscle contraction	3	3	622	7	11997	-1.79	0.0	4.5	2.21	Calca Cnn1 Myh11
143	GO:0006767 [6]: water-soluble vitamin metabolism	5	5	620	24	11980	-1.82	0.0	4.35	2.09	Aldh9a1 Cbr2 Hibadh Pcca Taldo1
144	GO:0030509 [9]: BMP signaling pathway	4	4	621	15	11989	-1.86	0.0	4.37	2.1	Chrdl2 Fst Prss11 Sitpec
145	GO:0006325 [7]: establishment and/or maintenance of chromatin architecture	2	2	623	155	11849	-1.9	0.0	0.0	0.0	Smarca1 Smarcd3
146	GO:0006520 [6]: amino acid metabolism	13	13	612	127	11877	-1.96	0.0	3.84	1.71	Aldh4a1 Arg2 Asns Aspa Bckdhb Cdo1 Glud1 Glul Gstz1 Hibadh Indo Prodh Tph1
147	GO:0007049 [5]: cell cycle	18	18	607	540	11464	-1.97	0.0	0.02	0.0	1190002H23Rik Akt2 Atf5 Axin2 Camk2b Camk2d Ccnd2 Cdkn1c Cdkn2c Dusp1 Gadd45g Mapk12 Nbl1 Pmp22 Ptn Sept4 Sspn Sycp3
148	GO:0006800 [5]: oxygen and reactive oxygen species metabolism	6	6	619	36	11968	-1.99	0.0	4.11	1.93	Fmo2 Gpx3 Gpx7 Msra Sod2 Ucp3
149	GO:0009719 [4]: response to endogenous stimulus	2	2	623	152	11852	-2.02	0.0	0.0	0.0	Acdc Ifi204
150	GO:0019219 [5]: regulation of nucleobase, nucleoside, nucleotide and nucleic acid metabolism	64	64	561	1498	10506	-2.02	0.0	0.04	0.0	Ankrd5 Asb11 Asb5 Atf5 Btbd4 Cdkn2c Dmrt2 Dpf3 Ebf1 Ebf2 Esrrb Ewsr1 Fli1 Fmr1 Foxa1 Foxd1 Gata2 Gsc Hand2 Hdgfrp2 Hic1 Hod Hoxa7 Hoxc6 Hoxc9 Hoxd4 Hoxd8 Id1 Ifi204 Irf4 Irx4 Klf4 Lhx8 Mef2c Meox2 Mrg1 Narg1 Nfil3 Nr1h3 Nr2f2 Ntf3 Rfx2 Rnf30 Rxrg Sfrp4 Shox2 Sitpec Six1 Smarcd3 Snai2 Sox7 Tbx1 Tbx15 Tcf15 Tcfap2a Tgfb1i4 Timm44 Twist1 Twist2 Wbscr14 Zfhx1a Zfhx1b Zfp275 id3
151	GO:0044249 [5]: cellular biosynthesis	51	51	574	759	11245	-2.03	0.0	3.12	1.44	Acas2 Acdc Adamts5 Adcy3 Alad Alas1 Alox12 Alox12e Asns Atp5o Cd1d1 Cd209b Degs1 Dgat2 Eif4e3 Eif4ebp1 Elovl3 Elovl6 Fads1 Fads2 Fads3 Fasn Fbp2 Fech Gadd45g Gbe1 Ggtla1 Glul Gpd1 Gpd2 Gucy1a3 Gyg1 Gys2 Large Lias Ltc4s Mknk2 Mocs2 Mogat2 Ndufab1 Odc1 Pank3 Pck1 Pcx Phkg1 Prodh Rpl5 Smarcd3 St3gal4 St8sia4 Tph1
152	GO:0046456 [8]: icosanoid biosynthesis	4	4	621	16	11988	-2.03	0.0	4.18	1.99	Alox12 Alox12e Ggtla1 Ltc4s
153	GO:0044267 [6]: cellular protein metabolism	95	95	530	2114	9890	-2.06	0.0	0.05	0.0	2410001H17Rik 2810423O19Rik AI317395 Acdc Adamts1 Adamts5 Akt2 Art3 Birc3 C1r C1s C2 Cabc1 Camk2b Camk2d Capn2 Casp9 Cav1 Cd1d1 Cd2 Cd209b Clpx Cpa3 Ctse Dapk2 Dm15 Dnaja1 Dnaja3 Dnajb4 Dnajd1 Dpep1 Dpp7 Dtx1 Dtx2 Dusp1 Dusp10 Eif4e3 Eif4ebp1 Enpep F13a1 Fap Fgfr3 Fkbp7 Fkbp9 Frap1 Gadd45g Gprk5 Grpel1 H2-Bf Hp Hspa9a Hspb3 Htra3 Immp2l Loxl1 Lrrk2 Map3k6 Mapk12 Mest Mknk2 Mmp19 Msra Mst1r Myh7 N…
154	GO:0019229 [5]: regulation of vasoconstriction	2	2	623	2	12002	-2.07	0.0	4.29	2.08	Cav1 Edn1
155	GO:0042095 [7]: interferon-gamma biosynthesis	2	2	623	2	12002	-2.07	0.0	4.29	2.08	Cd1d1 Gadd45g
156	GO:0042310 [6]: vasoconstriction	2	2	623	2	12002	-2.07	0.0	4.29	2.08	Cav1 Edn1
157	GO:0050880 [5]: regulation of blood vessel size	2	2	623	2	12002	-2.07	0.0	4.29	2.08	Cav1 Edn1
158	GO:0006599 [7]: phosphagen metabolism	2	2	623	2	12002	-2.07	0.0	4.29	2.08	Ckm Ckmt2
159	GO:0006084 [7]: acetyl-CoA metabolism	3	3	622	8	11996	-2.07	0.0	4.22	2.01	Acas2 Dlat Pdk4
160	GO:0006730 [5]: one-carbon compound metabolism	5	5	620	26	11978	-2.08	0.0	4.07	1.91	Car13 Car3 Car4 Car5b Fthfd
161	GO:0050794 [3]: regulation of cellular process	38	38	587	536	11468	-2.08	0.0	3.2	1.44	Acdc Akt2 Angptl4 Apip Atf5 Axin2 Birc3 Bnip3 Card10 Casp9 Cav1 Cd1d1 Cd209b Chrdl2 Cidec Cxcl12 Eda Edg1 Fgfr3 Fst Gsn Htra3 Ifi204 Igfbp6 Il7 Lgals12 Nfkbia Prss11 Pscdbp Rtn4 Snai2 Stk17b Tek Tmod1 Tmod2 Tmod4 Tnxb Wif1
162	GO:0006793 [5]: phosphorus metabolism	40	40	585	571	11433	-2.09	0.0	3.16	1.44	1110020P15Rik 2410001H17Rik 2810423O19Rik Akt2 Atp5o Camk2b Camk2d Cd2 Cyc1 Dapk2 Dm15 Dusp1 Dusp10 Fgfr3 Frap1 Gprk5 Lrrk2 Map3k6 Mapk12 Mknk2 Mst1r Ndufb9 Ndufs7 Ndufv1 Nek7 Pace4 Pdgfrb Pdk4 Phkg1 Ppm1a Prkcm Ptplb Rab32 Rapgef3 Snrk Stk17b Tek Uqcrb Uqcrh X99384
163	GO:0006796 [6]: phosphate metabolism	40	40	585	571	11433	-2.09	0.0	3.16	1.44	1110020P15Rik 2410001H17Rik 2810423O19Rik Akt2 Atp5o Camk2b Camk2d Cd2 Cyc1 Dapk2 Dm15 Dusp1 Dusp10 Fgfr3 Frap1 Gprk5 Lrrk2 Map3k6 Mapk12 Mknk2 Mst1r Ndufb9 Ndufs7 Ndufv1 Nek7 Pace4 Pdgfrb Pdk4 Phkg1 Ppm1a Prkcm Ptplb Rab32 Rapgef3 Snrk Stk17b Tek Uqcrb Uqcrh X99384
164	GO:0045449 [6]: regulation of transcription	64	64	561	1491	10513	-2.09	0.0	0.04	0.0	Ankrd5 Asb11 Asb5 Atf5 Btbd4 Cdkn2c Dmrt2 Dpf3 Ebf1 Ebf2 Esrrb Ewsr1 Fli1 Fmr1 Foxa1 Foxd1 Gata2 Gsc Hand2 Hdgfrp2 Hic1 Hod Hoxa7 Hoxc6 Hoxc9 Hoxd4 Hoxd8 Id1 Ifi204 Irf4 Irx4 Klf4 Lhx8 Mef2c Meox2 Mrg1 Narg1 Nfil3 Nr1h3 Nr2f2 Ntf3 Rfx2 Rnf30 Rxrg Sfrp4 Shox2 Sitpec Six1 Smarcd3 Snai2 Sox7 Tbx1 Tbx15 Tcf15 Tcfap2a Tgfb1i4 Timm44 Twist1 Twist2 Wbscr14 Zfhx1a Zfhx1b Zfp275 id3
165	GO:0006351 [7]: transcription, DNA-dependent	64	64	561	1491	10513	-2.09	0.0	0.04	0.0	Ankrd5 Asb11 Asb5 Atf5 Btbd4 Cdkn2c Dmrt2 Dpf3 Ebf1 Ebf2 Esrrb Ewsr1 Fli1 Fmr1 Foxa1 Foxd1 Gata2 Gsc Hand2 Hdgfrp2 Hic1 Hod Hoxa7 Hoxc6 Hoxc9 Hoxd4 Hoxd8 Id1 Ifi204 Irf4 Irx4 Klf4 Lhx8 Mef2c Meox2 Mrg1 Narg1 Nfil3 Nr1h3 Nr2f2 Ntf3 Rfx2 Rnf30 Rxrg Sfrp4 Shox2 Sitpec Six1 Smarcd3 Snai2 Sox7 Tbx1 Tbx15 Tcf15 Tcfap2a Tgfb1i4 Timm44 Twist1 Twist2 Wbscr14 Zfhx1a Zfhx1b Zfp275 id3
166	GO:0016310 [7]: phosphorylation	34	34	591	476	11528	-2.24	0.0	3.06	1.44	1110020P15Rik 2410001H17Rik Akt2 Atp5o Camk2b Camk2d Cd2 Cyc1 Dapk2 Dm15 Fgfr3 Frap1 Gprk5 Lrrk2 Map3k6 Mapk12 Mknk2 Mst1r Ndufb9 Ndufs7 Ndufv1 Nek7 Pace4 Pdgfrb Pdk4 Phkg1 Prkcm Rab32 Rapgef3 Snrk Stk17b Tek Uqcrb Uqcrh
167	GO:0006100 [8]: tricarboxylic acid cycle intermediate metabolism	3	3	622	9	11995	-2.31	0.0	3.96	1.82	Aco2 Fh1 Mdh2
168	GO:0006355 [7]: regulation of transcription, DNA-dependent	64	64	561	1464	10540	-2.35	0.0	0.06	0.01	Ankrd5 Asb11 Asb5 Atf5 Btbd4 Cdkn2c Dmrt2 Dpf3 Ebf1 Ebf2 Esrrb Ewsr1 Fli1 Fmr1 Foxa1 Foxd1 Gata2 Gsc Hand2 Hdgfrp2 Hic1 Hod Hoxa7 Hoxc6 Hoxc9 Hoxd4 Hoxd8 Id1 Ifi204 Irf4 Irx4 Klf4 Lhx8 Mef2c Meox2 Mrg1 Narg1 Nfil3 Nr1h3 Nr2f2 Ntf3 Rfx2 Rnf30 Rxrg Sfrp4 Shox2 Sitpec Six1 Smarcd3 Snai2 Sox7 Tbx1 Tbx15 Tcf15 Tcfap2a Tgfb1i4 Timm44 Twist1 Twist2 Wbscr14 Zfhx1a Zfhx1b Zfp275 id3
169	GO:0008283 [4]: cell proliferation	27	27	598	711	11293	-2.35	0.0	0.04	0.0	1190002H23Rik Akt2 Atf5 Axin2 Camk2b Camk2d Cav1 Ccnd2 Cdkn1c Cdkn2c Cspg4 Cxcl12 Dusp1 Enpep Gadd45g H2-Bf Il7 Lmo1 Lrp1 Mapk12 Nbl1 Nfkbia Pmp22 Ptn Sept4 Sspn Sycp3
170	GO:0009057 [5]: macromolecule catabolism	37	37	588	537	11467	-2.4	0.0	2.82	1.29	AI317395 Adamts1 Adamts5 C1r C1s C2 Capn2 Casp9 Cpa3 Ctse Dlat Dpep1 Dpp7 Eno3 Enpep Fap H2-Bf Hibadh Hk2 Hp Htra3 Immp2l Mest Mmp19 Pace4 Pappa Pdha1 Pdhb Pmpcb Prss11 Serpinb1a Taldo1 Tgm2 Tinag Trfr2 Uqcrc1 Xlkd1
171	GO:0044265 [6]: cellular macromolecule catabolism	36	36	589	520	11484	-2.41	0.0	2.82	1.29	AI317395 Adamts1 Adamts5 C1r C1s C2 Capn2 Casp9 Cpa3 Ctse Dlat Dpep1 Dpp7 Eno3 Enpep Fap H2-Bf Hibadh Hk2 Hp Htra3 Immp2l Mest Mmp19 Pace4 Pappa Pdha1 Pdhb Pmpcb Prss11 Taldo1 Tgm2 Tinag Trfr2 Uqcrc1 Xlkd1
172	GO:0006953 [5]: acute-phase response	4	4	621	19	11985	-2.48	0.0	3.7	1.61	Hp Orm1 Orm2 Serpina1a
173	GO:0019751 [6]: polyol metabolism	3	3	622	10	11994	-2.51	0.0	3.74	1.65	Gpd1 Gpd2 Pck1
174	GO:0006071 [7]: glycerol metabolism	3	3	622	10	11994	-2.51	0.0	3.74	1.65	Gpd1 Gpd2 Pck1
175	GO:0006096 [8]: glycolysis	5	5	620	30	11974	-2.52	0.0	3.59	1.51	Dlat Eno3 Hk2 Pdha1 Pdhb
176	GO:0015804 [7]: neutral amino acid transport	2	2	623	3	12001	-2.52	0.0	3.81	1.7	Slc6a6 Slc7a10
177	GO:0018149 [8]: peptide cross-linking	2	2	623	3	12001	-2.52	0.0	3.81	1.7	F13a1 Tgm2
178	GO:0050818 [4]: regulation of coagulation	2	2	623	3	12001	-2.52	0.0	3.81	1.7	Procr Thbd
179	GO:0050819 [5]: negative regulation of coagulation	2	2	623	3	12001	-2.52	0.0	3.81	1.7	Procr Thbd
180	GO:0019538 [5]: protein metabolism	100	100	525	2130	9874	-2.63	0.0	0.13	0.04	2410001H17Rik 2810423O19Rik AI317395 Acdc Adamts1 Adamts5 Akt2 Art3 Birc3 C1r C1s C2 Cabc1 Camk2b Camk2d Capn2 Casp9 Cav1 Cd1d1 Cd2 Cd209b Clpx Cpa3 Ctse Dapk2 Dm15 Dnaja1 Dnaja3 Dnajb4 Dnajd1 Dpep1 Dpp7 Dtx1 Dtx2 Dusp1 Dusp10 Eif4e3 Eif4ebp1 Enpep F13a1 Fap Fgfr3 Fkbp7 Fkbp9 Frap1 Gadd45g Gprk5 Grpel1 Gsn H2-Bf Hp Hspa9a Hspb3 Htra3 Immp2l Loxl1 Lrrk2 Map3k6 Mapk12 Mest Mknk2 Mmp19 Msra Mst1r My…
181	GO:0016477 [5]: cell migration	12	12	613	128	11876	-2.63	0.0	3.11	1.44	Alcam Cspg4 Cxcl12 Cxcl15 Enpep Foxd1 Nr2f2 Nrp1 Rtn4 Tek Twist1 Zfhx1b
182	GO:0050878 [4]: regulation of body fluids	6	6	619	44	11960	-2.69	0.0	3.33	1.44	Anxa5 F13a1 Fgb Procr Ptger3 Thbd
183	GO:0007507 [5]: heart development	7	7	618	57	11947	-2.69	0.0	3.27	1.44	Clp1 Hand2 Hod Id1 Nrp1 Tbx1 id3
184	GO:0019395 [7]: fatty acid oxidation	3	3	622	11	11993	-2.71	0.0	3.53	1.48	Acdc Dci Hadhb
185	GO:0042168 [5]: heme metabolism	3	3	622	11	11993	-2.71	0.0	3.53	1.48	Alad Alas1 Fech
186	GO:0006778 [6]: porphyrin metabolism	3	3	622	11	11993	-2.71	0.0	3.53	1.48	Alad Alas1 Fech
187	GO:0007155 [4]: cell adhesion	31	31	594	451	11553	-2.72	0.0	2.51	1.15	Alcam Aoc3 Cd2 Cd34 Cd36 Cd97 Cldn5 Clstn3 Col17a1 Col3a1 Col4a1 Col6a2 Dpt Eda Edg1 Efemp1 Glycam1 Icam2 Itga7 Itgb7 Lamb1-1 Mpdz Nid1 Ninj2 Nrp1 Pscdbp Spon2 Tek Thbs3 Tnxb Xlkd1
188	GO:0019748 [4]: secondary metabolism	4	4	621	21	11983	-2.74	0.0	3.42	1.44	Alad Alas1 Aldh1a7 Fech
189	GO:0015698 [7]: inorganic anion transport	10	10	615	102	11902	-2.8	0.0	2.98	1.42	Acdc Clca3 Col17a1 Col3a1 Col4a1 Col6a2 Eda Fcna Ptger3 Slc12a4
190	GO:0046148 [5]: pigment biosynthesis	3	3	622	12	11992	-2.88	0.0	3.35	1.44	Alad Alas1 Fech
191	GO:0019217 [6]: regulation of fatty acid metabolism	2	2	623	4	12000	-2.88	0.0	3.44	1.44	Acdc Cav1
192	GO:0046339 [7]: diacylglycerol metabolism	2	2	623	4	12000	-2.88	0.0	3.44	1.44	Lipe Mogat2
193	GO:0006072 [8]: glycerol-3-phosphate metabolism	2	2	623	4	12000	-2.88	0.0	3.44	1.44	Gpd1 Gpd2
194	GO:0006568 [7]: tryptophan metabolism	2	2	623	4	12000	-2.88	0.0	3.44	1.44	Indo Tph1
195	GO:0006750 [7]: glutathione biosynthesis	2	2	623	4	12000	-2.88	0.0	3.44	1.44	Acas2 Ggtla1
196	GO:0019222 [4]: regulation of metabolism	76	76	549	1619	10385	-2.93	0.0	0.17	0.06	Acdc Ankrd5 Asb11 Asb5 Atf5 Btbd4 Cav1 Cd1d1 Cd209b Cdkn2c Dmrt2 Dpf3 Ebf1 Ebf2 Eif4ebp1 Esrrb Ewsr1 Fli1 Fmr1 Foxa1 Foxd1 Gata2 Gsc Gsn Hand2 Hdgfrp2 Hic1 Hod Hoxa7 Hoxc6 Hoxc9 Hoxd4 Hoxd8 Id1 Ifi204 Irf4 Irx4 Klf4 Lhx8 Mef2c Meox2 Mknk2 Mrg1 Narg1 Nfil3 Nr1h3 Nr2f2 Ntf3 Pdgfrb Rfx2 Rnf30 Rxrg Serpinb1a Sfrp4 Shox2 Sitpec Six1 Smarcd3 Snai2 Sox7 Tbx1 Tbx15 Tcf15 Tcfap2a Tgfb1i4 Timm44 Tmod1 Tmod…
197	GO:0048232 [6]: male gamete generation	1	1	624	99	11905	-2.95	0.0	0.01	0.0	Qk
198	GO:0007283 [7]: spermatogenesis	1	1	624	99	11905	-2.95	0.0	0.01	0.0	Qk
199	GO:0006979 [5]: response to oxidative stress	4	4	621	23	11981	-2.97	0.0	3.17	1.44	Gpx3 Gpx7 Msra Ucp3
200	GO:0000226 [8]: microtubule cytoskeleton organization and biogenesis	5	5	620	35	11969	-2.98	0.0	3.08	1.44	Mid1ip1 Mtap4 Rnf30 Tekt1 Tuba8
201	GO:0016071 [6]: mRNA metabolism	7	7	618	245	11759	-2.99	0.0	0.03	0.0	C330012H03Rik Fmr1 Htatsf1 Ppargc1b Rbm28 Rbms2 Rbpms2
202	GO:0043037 [7]: translation	3	3	622	151	11853	-2.99	0.0	0.02	0.0	Eif4e3 Eif4ebp1 Mknk2
203	GO:0006820 [6]: anion transport	11	11	614	123	11881	-3.02	0.0	2.68	1.21	Acdc Clca3 Col17a1 Col3a1 Col4a1 Col6a2 Eda Fcna Ptger3 Slc12a4 Slc16a1
204	GO:0007389 [3]: pattern specification	11	11	614	123	11881	-3.02	0.0	2.68	1.21	Axin2 Edn1 Fst Hoxa7 Hoxc6 Hoxc9 Hoxd4 Hoxd8 Meox2 Pace4 Tbx1
205	GO:0006810 [4]: transport	98	98	527	1755	10249	-3.02	0.0	1.39	0.7	9030617O03Rik AI317395 Abca8a Abcb1b Abcb4 Abcc5 Abp1 Acdc Aqp1 Aqp7 Arl4 Atp5o B430110G05Rik B430218L07Rik Cacna1s Camk2b Camk2d Cav1 Cd209b Cd36 Clca3 Clpx Col17a1 Col3a1 Col4a1 Col6a2 Cpt1b Cpt2 Crat Eda Edn1 Ehd1 Ehd2 Epim Esrrb Etfb Etfdh Fabp3 Fabp5 Fcna Fmo1 Fmr1 Fxyd1 Fxyd2 Ghr Gsn Gstk1 Heph Hsd17b4 Hspa9a Il1r2 Immp2l Kcna5 Kcnk2 Kcnk3 Lrp1 Myo5a Nfkbia Orm1 Orm2 Osbpl11 P2rx5 Pex13 Plt…
206	GO:0009890 [6]: negative regulation of biosynthesis	3	3	622	13	11991	-3.03	0.0	3.18	1.44	Acdc Cav1 Eif4ebp1
207	GO:0008544 [7]: epidermis development	3	3	622	13	11991	-3.03	0.0	3.18	1.44	Krt1-14 Krt2-5 Ntf3
208	GO:0050789 [2]: regulation of biological process	119	119	506	2172	9832	-3.03	0.0	1.24	0.63	Acdc Actc1 Adcy3 Akt2 Angptl4 Ankrd5 Apip Asb11 Asb5 Atf5 Axin2 Birc3 Bnip3 Btbd4 Calca Card10 Casp9 Casq1 Cav1 Cd1d1 Cd209b Cdkn2c Chrdl2 Cidec Cspg4 Cxcl12 Dmrt2 Dpf3 Ebf1 Ebf2 Eda Edg1 Edn1 Eif4ebp1 Esrrb Ewsr1 Fgfr3 Fli1 Fmr1 Foxa1 Foxd1 Fst Gadd45g Gata2 Gsc Gsn Hand2 Hdgfrp2 Hic1 Hod Hoxa7 Hoxc6 Hoxc9 Hoxd4 Hoxd8 Htra3 Id1 Ifi204 Igfbp6 Il7 Irf4 Irx4 Klf4 Lgals12 Lhx8 Map3k6 Mef2c Meox2 Mkn…
209	GO:0051234 [4]: establishment of localization	98	98	527	1758	10246	-3.04	0.0	1.37	0.7	9030617O03Rik AI317395 Abca8a Abcb1b Abcb4 Abcc5 Abp1 Acdc Aqp1 Aqp7 Arl4 Atp5o B430110G05Rik B430218L07Rik Cacna1s Camk2b Camk2d Cav1 Cd209b Cd36 Clca3 Clpx Col17a1 Col3a1 Col4a1 Col6a2 Cpt1b Cpt2 Crat Eda Edn1 Ehd1 Ehd2 Epim Esrrb Etfb Etfdh Fabp3 Fabp5 Fcna Fmo1 Fmr1 Fxyd1 Fxyd2 Ghr Gsn Gstk1 Heph Hsd17b4 Hspa9a Il1r2 Immp2l Kcna5 Kcnk2 Kcnk3 Lrp1 Myo5a Nfkbia Orm1 Orm2 Osbpl11 P2rx5 Pex13 Plt…
210	GO:0006576 [6]: biogenic amine metabolism	5	5	620	36	11968	-3.05	0.0	2.99	1.42	Aldh9a1 Comt Indo Odc1 Tph1
211	GO:0006950 [4]: response to stress	33	33	592	774	11230	-3.05	0.0	0.11	0.03	C1r C2 Calca Ccl11 Ccl24 Ccl5 Cd1d1 Cryab Cxcl13 Cxcl15 Cxcl9 Defb1 Dnaja1 Dusp10 Gadd45g Ggtla1 Gpx3 Gpx7 H2-Bf Hc Hp Hspa9a Hspb3 Ifi204 Igj Msra Ninj2 Orm1 Orm2 Ptger3 Serpina1a Smpd3 Ucp3
212	GO:0000165 [7]: MAPKKK cascade	7	7	618	64	11940	-3.1	0.0	2.8	1.27	Akt2 Cav1 Cspg4 Dok2 Dusp10 Gadd45g Map3k6
213	GO:0009987 [2]: cellular process	527	527	98	10012	1992	-3.1	0.0	1.22	0.63	1110020P15Rik 1190002H23Rik 1500040F11Rik 1700020C11Rik 1810044O22Rik 2400002F11Rik 2410001H17Rik 2410011G03Rik 2810423O19Rik 4930422J18Rik 9030617O03Rik AI317395 Aacs Abca8a Abcb1b Abcb4 Abcc5 Abp1 Acadl Acadm Acadvl Acas2 Acdc Aco2 Acta1 Actc1 Adamts1 Adamts5 Adcy3 Adh1 Adk Adra1a Agpat3 Akr1c12 Akt2 Alad Alas1 Alcam Aldh1a1 Aldh1a7 Aldh4a1 Aldh9a1 Alox12 Alox12e Angptl4 Ankrd5 Aoc3 Aox1 Apip A…
214	GO:0051179 [3]: localization	98	98	527	1775	10229	-3.1	0.0	1.25	0.63	9030617O03Rik AI317395 Abca8a Abcb1b Abcb4 Abcc5 Abp1 Acdc Aqp1 Aqp7 Arl4 Atp5o B430110G05Rik B430218L07Rik Cacna1s Camk2b Camk2d Cav1 Cd209b Cd36 Clca3 Clpx Col17a1 Col3a1 Col4a1 Col6a2 Cpt1b Cpt2 Crat Eda Edn1 Ehd1 Ehd2 Epim Esrrb Etfb Etfdh Fabp3 Fabp5 Fcna Fmo1 Fmr1 Fxyd1 Fxyd2 Ghr Gsn Gstk1 Heph Hsd17b4 Hspa9a Il1r2 Immp2l Kcna5 Kcnk2 Kcnk3 Lrp1 Myo5a Nfkbia Orm1 Orm2 Osbpl11 P2rx5 Pex13 Plt…
215	GO:0042330 [5]: taxis	9	9	616	94	11910	-3.11	0.0	2.68	1.21	Ccl11 Ccl24 Ccl5 Cmkor1 Cxcl12 Cxcl13 Cxcl15 Cxcl4 Fmod
216	GO:0006935 [6]: chemotaxis	9	9	616	94	11910	-3.11	0.0	2.68	1.21	Ccl11 Ccl24 Ccl5 Cmkor1 Cxcl12 Cxcl13 Cxcl15 Cxcl4 Fmod
217	GO:0006464 [7]: protein modification	49	49	576	1067	10937	-3.16	0.0	0.18	0.07	2410001H17Rik 2810423O19Rik Adamts5 Akt2 Art3 Birc3 Camk2b Camk2d Cd2 Dapk2 Dm15 Dtx1 Dtx2 Dusp1 Dusp10 F13a1 Fgfr3 Frap1 Gprk5 Loxl1 Lrrk2 Map3k6 Mapk12 Mknk2 Msra Mst1r Myh7 Nek7 Pace4 Padi3 Pdgfrb Pdk4 Phkg1 Ppm1a Prkcm Ptplb Rab32 Rapgef3 Smarcd3 Snrk St3gal4 St8sia4 Stk17b Tek Tgm2 Tiparp Ubd Wwp1 X99384
218	GO:0042430 [6]: indole and derivative metabolism	2	2	623	5	11999	-3.17	0.0	3.13	1.44	Indo Tph1
219	GO:0042434 [7]: indole derivative metabolism	2	2	623	5	11999	-3.17	0.0	3.13	1.44	Indo Tph1
220	GO:0006098 [8]: pentose-phosphate shunt	2	2	623	5	11999	-3.17	0.0	3.13	1.44	Hibadh Taldo1
221	GO:0006560 [8]: proline metabolism	2	2	623	5	11999	-3.17	0.0	3.13	1.44	Aldh4a1 Prodh
222	GO:0006586 [7]: indolalkylamine metabolism	2	2	623	5	11999	-3.17	0.0	3.13	1.44	Indo Tph1
223	GO:0006740 [10]: NADPH regeneration	2	2	623	5	11999	-3.17	0.0	3.13	1.44	Hibadh Taldo1
224	GO:0006769 [8]: nicotinamide metabolism	3	3	622	14	11990	-3.18	0.0	3.02	1.44	Cbr2 Hibadh Taldo1
225	GO:0051244 [4]: regulation of cellular physiological process	26	26	599	392	11612	-3.2	0.0	2.0	1.01	Acdc Angptl4 Apip Atf5 Birc3 Bnip3 Card10 Casp9 Cav1 Cd1d1 Cd209b Cidec Cxcl12 Eda Gsn Ifi204 Il7 Lgals12 Nfkbia Rtn4 Snai2 Stk17b Tek Tmod1 Tmod2 Tmod4
226	GO:0006397 [7]: mRNA processing	7	7	618	235	11769	-3.22	0.0	0.04	0.0	C330012H03Rik Fmr1 Htatsf1 Ppargc1b Rbm28 Rbms2 Rbpms2
227	GO:0006952 [5]: defense response	39	39	586	869	11135	-3.23	0.0	0.17	0.06	C1r C2 Calca Ccl11 Ccl24 Ccl5 Cd1d1 Cd2 Cd209b Cmkor1 Cxcl12 Cxcl13 Cxcl15 Cxcl4 Cxcl7 Cxcl9 Defb1 Eda Fcgrt Gadd45g Ggtla1 H2-Bf H2-M9 Hc Hp Ifi202b Ifi203 Ifi204 Igj Il7 Indo Ltb Ly6c Ly6d Orm1 Orm2 Ptger3 Serpina1a Spon2
228	GO:0006954 [5]: inflammatory response	10	10	615	113	11891	-3.23	0.0	2.48	1.15	Calca Ccl11 Ccl24 Ccl5 Cxcl13 Cxcl15 Cxcl9 Ggtla1 Hc Ptger3
229	GO:0050791 [3]: regulation of physiological process	101	101	524	1959	10045	-3.27	0.0	0.58	0.3	Acdc Actc1 Angptl4 Ankrd5 Apip Asb11 Asb5 Atf5 Birc3 Bnip3 Btbd4 Calca Card10 Casp9 Casq1 Cav1 Cd1d1 Cd209b Cdkn2c Cidec Cxcl12 Dmrt2 Dpf3 Ebf1 Ebf2 Eda Edn1 Eif4ebp1 Esrrb Ewsr1 Fli1 Fmr1 Foxa1 Foxd1 Gata2 Gsc Gsn Hand2 Hdgfrp2 Hic1 Hod Hoxa7 Hoxc6 Hoxc9 Hoxd4 Hoxd8 Id1 Ifi204 Il7 Irf4 Irx4 Klf4 Lgals12 Lhx8 Mef2c Meox2 Mknk2 Mrg1 Narg1 Nfil3 Nfkbia Nr1h3 Nr2f2 Ntf3 Pdgfrb Procr Rfx2 Rnf30 Rtn4 …
230	GO:0050817 [3]: coagulation	5	5	620	39	11965	-3.27	0.0	2.74	1.25	Anxa5 F13a1 Fgb Procr Thbd
231	GO:0007596 [4]: blood coagulation	5	5	620	39	11965	-3.27	0.0	2.74	1.25	Anxa5 F13a1 Fgb Procr Thbd
232	GO:0035282 [3]: segmentation	3	3	622	15	11989	-3.31	0.0	2.87	1.33	Axin2 Meox2 Pace4
233	GO:0000087 [7]: M phase of mitotic cell cycle	1	1	624	90	11914	-3.32	0.0	0.01	0.0	Sycp3
234	GO:0009966 [4]: regulation of signal transduction	8	8	617	84	11920	-3.33	0.0	2.47	1.15	Acdc Akt2 Axin2 Cav1 Chrdl2 Prss11 Tmod2 Wif1
235	GO:0007242 [5]: intracellular signaling cascade	38	38	587	633	11371	-3.34	0.0	1.54	0.77	4930422J18Rik Acdc Adcy3 Akt2 Arl4 Asb11 Asb5 Cav1 Cspg4 Dnaja3 Dok2 Dscr1 Dusp10 Edg1 Gadd45g Gem Gucy1a3 Irak1bp1 Ldb3 Map3k6 Pdlim3 Plcl2 Prkcm Ptger3 Rab32 Rab34 Rab5a Rapgef3 Rasa3 Rasa4 Rasgrf2 Rasgrp2 Rgs7 Rrad Snx10 Stmn2 Stmn4 Tgm2
236	GO:0009968 [5]: negative regulation of signal transduction	4	4	621	27	11977	-3.35	0.0	2.73	1.25	Cav1 Chrdl2 Prss11 Wif1
237	GO:0007254 [8]: JNK cascade	4	4	621	27	11977	-3.35	0.0	2.73	1.25	Akt2 Dusp10 Gadd45g Map3k6
238	GO:0043207 [5]: response to external biotic stimulus	22	22	603	530	11474	-3.35	0.0	0.13	0.04	C1r C2 Calca Ccl11 Ccl24 Ccl5 Cd1d1 Cd209b Cxcl13 Cxcl15 Cxcl9 Defb1 Gadd45g Ggtla1 H2-Bf Hc Hp Igj Orm1 Orm2 Ptger3 Serpina1a
239	GO:0007067 [8]: mitosis	1	1	624	89	11915	-3.36	0.0	0.01	0.0	Sycp3
240	GO:0009628 [5]: response to abiotic stimulus	23	23	602	349	11655	-3.37	0.0	1.83	0.91	Abp1 Akr1c12 Ccl11 Ccl24 Ccl5 Cmkor1 Comt Cryab Cxcl12 Cxcl13 Cxcl15 Cxcl4 Dnaja1 Fech Fmod Gjb6 Hspa9a Lactb Mest Ndufb9 Opn3 Pon1 Snai2
241	GO:0009589 [8]: detection of UV	1	1	624	0	12004	-3.38	0.0	3.01	1.44	Fech
242	GO:0009743 [5]: response to carbohydrate stimulus	1	1	624	0	12004	-3.38	0.0	3.01	1.44	Acdc
243	GO:0009746 [6]: response to hexose stimulus	1	1	624	0	12004	-3.38	0.0	3.01	1.44	Acdc
244	GO:0009749 [7]: response to glucose stimulus	1	1	624	0	12004	-3.38	0.0	3.01	1.44	Acdc
245	GO:0015734 [8]: taurine transport	1	1	624	0	12004	-3.38	0.0	3.01	1.44	Slc6a6
246	GO:0015898 [6]: amiloride transport	1	1	624	0	12004	-3.38	0.0	3.01	1.44	Abp1
247	GO:0018158 [8]: protein amino acid oxidation	1	1	624	0	12004	-3.38	0.0	3.01	1.44	Msra
248	GO:0018159 [9]: peptidyl-methionine oxidation	1	1	624	0	12004	-3.38	0.0	3.01	1.44	Msra
249	GO:0018206 [9]: peptidyl-methionine modification	1	1	624	0	12004	-3.38	0.0	3.01	1.44	Msra
250	GO:0019433 [8]: triacylglycerol catabolism	1	1	624	0	12004	-3.38	0.0	3.01	1.44	Lipe
251	GO:0030146 [5]: diuresis	1	1	624	0	12004	-3.38	0.0	3.01	1.44	Ptger3
252	GO:0030322 [6]: stabilization of membrane potential	1	1	624	0	12004	-3.38	0.0	3.01	1.44	Kcnk2
253	GO:0042093 [6]: T-helper cell differentiation	1	1	624	0	12004	-3.38	0.0	3.01	1.44	Gadd45g
254	GO:0042311 [6]: vasodilation	1	1	624	0	12004	-3.38	0.0	3.01	1.44	Cav1
255	GO:0042312 [5]: regulation of vasodilation	1	1	624	0	12004	-3.38	0.0	3.01	1.44	Cav1
256	GO:0042759 [8]: long-chain fatty acid biosynthesis	1	1	624	0	12004	-3.38	0.0	3.01	1.44	Fads1
257	GO:0044269 [6]: glycerol ether catabolism	1	1	624	0	12004	-3.38	0.0	3.01	1.44	Lipe
258	GO:0045063 [7]: T-helper 1 cell differentiation	1	1	624	0	12004	-3.38	0.0	3.01	1.44	Gadd45g
259	GO:0045721 [7]: negative regulation of gluconeogenesis	1	1	624	0	12004	-3.38	0.0	3.01	1.44	Acdc
260	GO:0045907 [6]: positive regulation of vasoconstriction	1	1	624	0	12004	-3.38	0.0	3.01	1.44	Cav1
261	GO:0045908 [6]: negative regulation of vasodilation	1	1	624	0	12004	-3.38	0.0	3.01	1.44	Cav1
262	GO:0045912 [6]: negative regulation of carbohydrate metabolism	1	1	624	0	12004	-3.38	0.0	3.01	1.44	Acdc
263	GO:0045932 [5]: negative regulation of muscle contraction	1	1	624	0	12004	-3.38	0.0	3.01	1.44	Calca
264	GO:0045986 [6]: negative regulation of smooth muscle contraction	1	1	624	0	12004	-3.38	0.0	3.01	1.44	Calca
265	GO:0046173 [7]: polyol biosynthesis	1	1	624	0	12004	-3.38	0.0	3.01	1.44	Pck1
266	GO:0046327 [8]: glycerol biosynthesis from pyruvate	1	1	624	0	12004	-3.38	0.0	3.01	1.44	Pck1
267	GO:0046340 [8]: diacylglycerol catabolism	1	1	624	0	12004	-3.38	0.0	3.01	1.44	Lipe
268	GO:0046461 [7]: neutral lipid catabolism	1	1	624	0	12004	-3.38	0.0	3.01	1.44	Lipe
269	GO:0046462 [7]: monoacylglycerol metabolism	1	1	624	0	12004	-3.38	0.0	3.01	1.44	Mogat2
270	GO:0046464 [7]: acylglycerol catabolism	1	1	624	0	12004	-3.38	0.0	3.01	1.44	Lipe
271	GO:0046503 [7]: glycerolipid catabolism	1	1	624	0	12004	-3.38	0.0	3.01	1.44	Lipe
272	GO:0046677 [8]: response to antibiotic	1	1	624	0	12004	-3.38	0.0	3.01	1.44	Lactb
273	GO:0048010 [8]: vascular endothelial growth factor receptor signaling pathway	1	1	624	0	12004	-3.38	0.0	3.01	1.44	Nrp1
274	GO:0000303 [8]: response to superoxide	1	1	624	0	12004	-3.38	0.0	3.01	1.44	Ucp3
275	GO:0001660 [5]: fever	1	1	624	0	12004	-3.38	0.0	3.01	1.44	Ptger3
276	GO:0001762 [8]: beta-alanine transport	1	1	624	0	12004	-3.38	0.0	3.01	1.44	Slc6a6
277	GO:0001887 [6]: selenium metabolism	1	1	624	0	12004	-3.38	0.0	3.01	1.44	Sepp1
278	GO:0006014 [8]: D-ribose metabolism	1	1	624	0	12004	-3.38	0.0	3.01	1.44	Rbks
279	GO:0006083 [7]: acetate metabolism	1	1	624	0	12004	-3.38	0.0	3.01	1.44	Aspa
280	GO:0006106 [7]: fumarate metabolism	1	1	624	0	12004	-3.38	0.0	3.01	1.44	Fh1
281	GO:0006111 [7]: regulation of gluconeogenesis	1	1	624	0	12004	-3.38	0.0	3.01	1.44	Acdc
282	GO:0006113 [7]: fermentation	1	1	624	0	12004	-3.38	0.0	3.01	1.44	Pck1
283	GO:0006114 [8]: glycerol biosynthesis	1	1	624	0	12004	-3.38	0.0	3.01	1.44	Pck1
284	GO:0006116 [10]: NADH oxidation	1	1	624	0	12004	-3.38	0.0	3.01	1.44	Cbr2
285	GO:0006528 [8]: asparagine metabolism	1	1	624	0	12004	-3.38	0.0	3.01	1.44	Asns
286	GO:0006529 [9]: asparagine biosynthesis	1	1	624	0	12004	-3.38	0.0	3.01	1.44	Asns
287	GO:0006531 [8]: aspartate metabolism	1	1	624	0	12004	-3.38	0.0	3.01	1.44	Aspa
288	GO:0006533 [9]: aspartate catabolism	1	1	624	0	12004	-3.38	0.0	3.01	1.44	Aspa
289	GO:0006573 [8]: valine metabolism	1	1	624	0	12004	-3.38	0.0	3.01	1.44	Hibadh
290	GO:0006636 [7]: fatty acid desaturation	1	1	624	0	12004	-3.38	0.0	3.01	1.44	Fads1
291	GO:0006734 [9]: NADH metabolism	1	1	624	0	12004	-3.38	0.0	3.01	1.44	Cbr2
292	GO:0006768 [6]: biotin metabolism	1	1	624	0	12004	-3.38	0.0	3.01	1.44	Pcca
293	GO:0007354 [7]: zygotic determination of anterior/posterior axis, embryo	1	1	624	0	12004	-3.38	0.0	3.01	1.44	Pace4
294	GO:0007403 [6]: glial cell fate determination	1	1	624	0	12004	-3.38	0.0	3.01	1.44	Ntf3
295	GO:0007522 [6]: visceral muscle development	1	1	624	0	12004	-3.38	0.0	3.01	1.44	Myh6
296	GO:0009060 [8]: aerobic respiration	1	1	624	0	12004	-3.38	0.0	3.01	1.44	Sdhb
297	GO:0009399 [5]: nitrogen fixation	1	1	624	0	12004	-3.38	0.0	3.01	1.44	Glul
298	GO:0019216 [5]: regulation of lipid metabolism	2	2	623	6	11998	-3.4	0.0	2.88	1.34	Acdc Cav1
299	GO:0030510 [6]: regulation of BMP signaling pathway	2	2	623	6	11998	-3.4	0.0	2.88	1.34	Chrdl2 Prss11
300	GO:0030514 [7]: negative regulation of BMP signaling pathway	2	2	623	6	11998	-3.4	0.0	2.88	1.34	Chrdl2 Prss11
301	GO:0009405 [3]: pathogenesis	2	2	623	6	11998	-3.4	0.0	2.88	1.34	Edn1 Lrp1
302	GO:0007599 [5]: hemostasis	5	5	620	41	11963	-3.41	0.0	2.58	1.15	Anxa5 F13a1 Fgb Procr Thbd
303	GO:0009607 [4]: response to biotic stimulus	45	45	580	949	11055	-3.41	0.0	0.27	0.14	C1r C2 Calca Ccl11 Ccl24 Ccl5 Cd1d1 Cd2 Cd209b Cmkor1 Cxcl12 Cxcl13 Cxcl15 Cxcl4 Cxcl7 Cxcl9 Defb1 Eda Fcgrt Gadd45g Ggtla1 Gpx3 Gpx7 H2-Bf H2-M9 Hc Hp Hspa9a Hspb3 Ifi202b Ifi203 Ifi204 Igj Il7 Indo Ltb Ly6c Ly6d Msra Orm1 Orm2 Ptger3 Serpina1a Spon2 Ucp3
304	GO:0015749 [6]: monosaccharide transport	3	3	622	16	11988	-3.43	0.0	2.74	1.25	Acdc Edn1 Fabp5
305	GO:0015758 [8]: glucose transport	3	3	622	16	11988	-3.43	0.0	2.74	1.25	Acdc Edn1 Fabp5
306	GO:0019362 [7]: pyridine nucleotide metabolism	3	3	622	16	11988	-3.43	0.0	2.74	1.25	Cbr2 Hibadh Taldo1
307	GO:0007398 [6]: ectoderm development	3	3	622	16	11988	-3.43	0.0	2.74	1.25	Krt1-14 Krt2-5 Ntf3
308	GO:0008645 [7]: hexose transport	3	3	622	16	11988	-3.43	0.0	2.74	1.25	Acdc Edn1 Fabp5
309	GO:0006928 [4]: cell motility	12	12	613	155	11849	-3.47	0.0	2.08	1.01	Alcam Cspg4 Cxcl12 Cxcl15 Enpep Foxd1 Nr2f2 Nrp1 Rtn4 Tek Twist1 Zfhx1b
310	GO:0006812 [6]: cation transport	14	14	611	363	11641	-3.49	0.0	0.11	0.03	Atp5o B430218L07Rik Cacna1s Camk2b Camk2d Fxyd2 Heph Kcna5 Kcnk2 Kcnk3 Slc12a4 Slc22a3 Slc24a3 Slc5a6
311	GO:0009613 [5]: response to pest, pathogen or parasite	21	21	604	495	11509	-3.51	0.0	0.16	0.06	C1r C2 Calca Ccl11 Ccl24 Ccl5 Cd1d1 Cxcl13 Cxcl15 Cxcl9 Defb1 Gadd45g Ggtla1 H2-Bf Hc Hp Igj Orm1 Orm2 Ptger3 Serpina1a
312	GO:0042981 [6]: regulation of apoptosis	14	14	611	193	11811	-3.52	0.0	1.92	0.97	Angptl4 Apip Atf5 Birc3 Bnip3 Card10 Casp9 Cd1d1 Cidec Ifi204 Il7 Lgals12 Snai2 Stk17b
313	GO:0000278 [6]: mitotic cell cycle	3	3	622	133	11871	-3.53	0.0	0.03	0.0	Camk2b Camk2d Sycp3
314	GO:0009108 [7]: coenzyme biosynthesis	6	6	619	58	11946	-3.53	0.0	2.34	1.15	Acas2 Atp5o Ggtla1 Lias Mocs2 Pank3
315	GO:0042440 [4]: pigment metabolism	3	3	622	17	11987	-3.54	0.0	2.61	1.15	Alad Alas1 Fech
316	GO:0016043 [4]: cell organization and biogenesis	41	41	584	842	11162	-3.57	0.0	0.37	0.19	1700020C11Rik 2400002F11Rik Acta1 Actc1 Ehd1 Fhl1 Gsn Htra3 Igfbp6 Itga7 Krt1-14 Krt1-15 Krt1-19 Krt2-5 Mfn2 Mid1ip1 Mtap4 Myh11 Myh6 Myh7 Myl1 Myl2 Myl4 Mylpf Myo5a Nrap Pdlim3 Pex13 Prss11 Pxmp2 Rnf30 Rpl5 Sgcd Smarca1 Smarcd3 Tagln Tekt1 Tmod1 Tmod2 Tmod4 Tuba8
317	GO:0030163 [6]: protein catabolism	29	29	596	485	11519	-3.57	0.0	1.36	0.7	AI317395 Adamts1 Adamts5 C1r C1s C2 Capn2 Casp9 Cpa3 Ctse Dpep1 Dpp7 Enpep Fap H2-Bf Hp Htra3 Immp2l Mest Mmp19 Pace4 Pappa Pmpcb Prss11 Serpinb1a Tgm2 Tinag Trfr2 Uqcrc1
318	GO:0045184 [5]: establishment of protein localization	20	20	605	470	11534	-3.57	0.0	0.17	0.06	9030617O03Rik AI317395 Arl4 Clpx Eda Epim Esrrb Etfb Gstk1 Hsd17b4 Hspa9a Nfkbia Pex13 Rab32 Rab34 Rab5a Slc1a3 Snx10 Stx18 Timm44
319	GO:0009059 [5]: macromolecule biosynthesis	22	22	603	507	11497	-3.57	0.0	0.19	0.07	Acdc Adamts5 Cd1d1 Cd209b Eif4e3 Eif4ebp1 Fbp2 Gadd45g Gbe1 Gpd1 Gpd2 Gyg1 Gys2 Large Mknk2 Pck1 Pcx Phkg1 Rpl5 Smarcd3 St3gal4 St8sia4
320	GO:0008104 [4]: protein localization	21	21	604	488	11516	-3.58	0.0	0.18	0.07	9030617O03Rik AI317395 Arl4 Clpx Eda Epim Esrrb Etfb Gstk1 Hsd17b4 Hspa9a Immp2l Nfkbia Pex13 Rab32 Rab34 Rab5a Slc1a3 Snx10 Stx18 Timm44
321	GO:0048066 [3]: pigmentation	4	4	621	30	11974	-3.58	0.0	2.46	1.15	Alad Alas1 Fech Myo5a
322	GO:0007015 [9]: actin filament organization	4	4	621	30	11974	-3.58	0.0	2.46	1.15	Pdlim3 Tmod1 Tmod2 Tmod4
323	GO:0000910 [5]: cytokinesis	2	2	623	108	11896	-3.58	0.0	0.03	0.0	Ccnd2 Sept4
324	GO:0043067 [5]: regulation of programmed cell death	14	14	611	196	11808	-3.58	0.0	1.84	0.91	Angptl4 Apip Atf5 Birc3 Bnip3 Card10 Casp9 Cd1d1 Cidec Ifi204 Il7 Lgals12 Snai2 Stk17b
325	GO:0009309 [6]: amine biosynthesis	5	5	620	44	11960	-3.59	0.0	2.37	1.15	Asns Glul Odc1 Prodh Tph1
326	GO:0030154 [3]: cell differentiation	20	20	605	310	11694	-3.59	0.0	1.59	0.78	Cbfa2t3h Cd1d1 Chrdl2 Eda Fgfr3 Fhl1 Fst Gadd45g Gata2 Heph Il7 Lgals1 Mlf1 Ndrg2 Ntf3 Pappa Qk Tbx1 Twist1 Twist2
327	GO:0043285 [5]: biopolymer catabolism	29	29	596	488	11516	-3.59	0.0	1.32	0.68	AI317395 Adamts1 Adamts5 C1r C1s C2 Capn2 Casp9 Cpa3 Ctse Dpep1 Dpp7 Enpep Fap H2-Bf Hp Htra3 Immp2l Mest Mmp19 Pace4 Pappa Pmpcb Prss11 Serpinb1a Tgm2 Tinag Trfr2 Uqcrc1
328	GO:0044257 [7]: cellular protein catabolism	28	28	597	468	11536	-3.6	0.0	1.34	0.7	AI317395 Adamts1 Adamts5 C1r C1s C2 Capn2 Casp9 Cpa3 Ctse Dpep1 Dpp7 Enpep Fap H2-Bf Hp Htra3 Immp2l Mest Mmp19 Pace4 Pappa Pmpcb Prss11 Tgm2 Tinag Trfr2 Uqcrc1
329	GO:0006508 [8]: proteolysis and peptidolysis	28	28	597	468	11536	-3.6	0.0	1.34	0.7	AI317395 Adamts1 Adamts5 C1r C1s C2 Capn2 Casp9 Cpa3 Ctse Dpep1 Dpp7 Enpep Fap H2-Bf Hp Htra3 Immp2l Mest Mmp19 Pace4 Pappa Pmpcb Prss11 Tgm2 Tinag Trfr2 Uqcrc1
330	GO:0006776 [7]: vitamin A metabolism	2	2	623	7	11997	-3.6	0.0	2.66	1.2	Aldh1a1 Aldh1a7
331	GO:0006957 [7]: complement activation, alternative pathway	2	2	623	7	11997	-3.6	0.0	2.66	1.2	H2-Bf Hc
332	GO:0015031 [5]: protein transport	20	20	605	466	11538	-3.61	0.0	0.18	0.07	9030617O03Rik AI317395 Arl4 Clpx Eda Epim Esrrb Etfb Gstk1 Hsd17b4 Hspa9a Nfkbia Pex13 Rab32 Rab34 Rab5a Slc1a3 Snx10 Stx18 Timm44
333	GO:0009072 [6]: aromatic amino acid family metabolism	3	3	622	18	11986	-3.64	0.0	2.49	1.15	Gstz1 Indo Tph1
334	GO:0008643 [5]: carbohydrate transport	4	4	621	31	11973	-3.66	0.0	2.38	1.15	Acdc Edn1 Fabp5 Slc2a5
335	GO:0043066 [7]: negative regulation of apoptosis	6	6	619	61	11943	-3.67	0.0	2.18	1.02	Angptl4 Apip Atf5 Birc3 Il7 Snai2
336	GO:0006468 [8]: protein amino acid phosphorylation	26	26	599	438	11566	-3.67	0.0	1.26	0.64	2410001H17Rik Akt2 Camk2b Camk2d Cd2 Dapk2 Dm15 Fgfr3 Frap1 Gprk5 Lrrk2 Map3k6 Mapk12 Mknk2 Mst1r Nek7 Pace4 Pdgfrb Pdk4 Phkg1 Prkcm Rab32 Rapgef3 Snrk Stk17b Tek
337	GO:0042221 [6]: response to chemical substance	15	15	610	221	11783	-3.69	0.0	1.65	0.82	Abp1 Akr1c12 Ccl11 Ccl24 Ccl5 Cmkor1 Comt Cxcl12 Cxcl13 Cxcl15 Cxcl4 Fmod Lactb Mest Pon1
338	GO:0008380 [7]: RNA splicing	6	6	619	191	11813	-3.69	0.0	0.07	0.01	C330012H03Rik Htatsf1 Ppargc1b Rbm28 Rbms2 Rbpms2
339	GO:0051242 [5]: positive regulation of cellular physiological process	12	12	613	166	11838	-3.71	0.0	1.76	0.85	Acdc Bnip3 Casp9 Cd1d1 Cd209b Cidec Cxcl12 Eda Ifi204 Il7 Lgals12 Stk17b
340	GO:0007167 [6]: enzyme linked receptor protein signaling pathway	12	12	613	166	11838	-3.71	0.0	1.76	0.85	Chrdl2 Cspg4 Dok2 Eif4ebp1 Fst Ltbp4 Nrp1 Pace4 Pdgfrb Prss11 Ptprcap Sitpec
341	GO:0043069 [6]: negative regulation of programmed cell death	6	6	619	62	11942	-3.72	0.0	2.13	1.01	Angptl4 Apip Atf5 Birc3 Il7 Snai2
342	GO:0006915 [6]: apoptosis	21	21	604	341	11663	-3.72	0.0	1.36	0.7	1700020C11Rik Angptl4 Apip Atf5 Birc3 Bnip3 Card10 Casp9 Cd1d1 Cidea Cidec Dapk2 Dnaja3 Faf1 Gadd45g Ifi204 Il7 Lgals12 Pdcd8 Snai2 Stk17b
343	GO:0016265 [3]: death	23	23	602	382	11622	-3.72	0.0	1.29	0.65	1700020C11Rik Angptl4 Apip Atf5 Birc3 Bnip3 Card10 Casp9 Cd1d1 Cidea Cidec Dapk2 Dnaja3 Faf1 Gadd45g Hc Ifi204 Il7 Lgals12 Msra Pdcd8 Snai2 Stk17b
344	GO:0006996 [5]: organelle organization and biogenesis	36	36	589	711	11293	-3.72	0.0	0.52	0.26	1700020C11Rik 2400002F11Rik Acta1 Actc1 Ehd1 Gsn Krt1-14 Krt1-15 Krt1-19 Krt2-5 Mfn2 Mid1ip1 Mtap4 Myh11 Myh6 Myh7 Myl1 Myl2 Myl4 Mylpf Myo5a Nrap Pdlim3 Pex13 Pxmp2 Rnf30 Rpl5 Sgcd Smarca1 Smarcd3 Tagln Tekt1 Tmod1 Tmod2 Tmod4 Tuba8
345	GO:0006955 [4]: immune response	34	34	591	678	11326	-3.73	0.0	0.49	0.25	C1r C2 Calca Ccl11 Ccl24 Ccl5 Cd1d1 Cd209b Cxcl12 Cxcl13 Cxcl15 Cxcl4 Cxcl7 Cxcl9 Eda Fcgrt Gadd45g Ggtla1 H2-Bf H2-M9 Hc Hp Ifi202b Ifi203 Ifi204 Igj Il7 Indo Ltb Orm1 Orm2 Ptger3 Serpina1a Spon2
346	GO:0043118 [4]: negative regulation of physiological process	17	17	608	262	11742	-3.73	0.0	1.51	0.77	Acdc Angptl4 Apip Atf5 Birc3 Calca Cav1 Eif4ebp1 Hod Id1 Il7 Nr1h3 Procr Snai2 Thbd Wbscr14 id3
347	GO:0030217 [5]: T-cell differentiation	3	3	622	19	11985	-3.74	0.0	2.38	1.15	Cd1d1 Gadd45g Il7
348	GO:0006733 [7]: oxidoreduction coenzyme metabolism	3	3	622	19	11985	-3.74	0.0	2.38	1.15	Cbr2 Hibadh Taldo1
349	GO:0006807 [4]: nitrogen compound metabolism	3	3	622	19	11985	-3.74	0.0	2.38	1.15	Arg2 Cav1 Glul
350	GO:0007243 [6]: protein kinase cascade	9	9	616	114	11890	-3.76	0.0	1.86	0.93	Acdc Akt2 Cav1 Cspg4 Dok2 Dusp10 Gadd45g Irak1bp1 Map3k6
351	GO:0012501 [5]: programmed cell death	21	21	604	347	11657	-3.77	0.0	1.27	0.65	1700020C11Rik Angptl4 Apip Atf5 Birc3 Bnip3 Card10 Casp9 Cd1d1 Cidea Cidec Dapk2 Dnaja3 Faf1 Gadd45g Ifi204 Il7 Lgals12 Pdcd8 Snai2 Stk17b
352	GO:0000375 [8]: RNA splicing, via transesterification reactions	6	6	619	187	11817	-3.77	0.0	0.08	0.02	C330012H03Rik Htatsf1 Ppargc1b Rbm28 Rbms2 Rbpms2
353	GO:0000377 [9]: RNA splicing, via transesterification reactions with bulged adenosine as nucleophile	6	6	619	187	11817	-3.77	0.0	0.08	0.02	C330012H03Rik Htatsf1 Ppargc1b Rbm28 Rbms2 Rbpms2
354	GO:0000398 [8]: nuclear mRNA splicing, via spliceosome	6	6	619	187	11817	-3.77	0.0	0.08	0.02	C330012H03Rik Htatsf1 Ppargc1b Rbm28 Rbms2 Rbpms2
355	GO:0000074 [6]: regulation of cell cycle	10	10	615	265	11739	-3.78	0.0	0.13	0.04	Akt2 Atf5 Axin2 Ccnd2 Cdkn1c Gadd45g Nbl1 Pmp22 Ptn Sspn
356	GO:0030111 [5]: regulation of Wnt receptor signaling pathway	2	2	623	8	11996	-3.78	0.0	2.47	1.15	Axin2 Wif1
357	GO:0030512 [6]: negative regulation of transforming growth factor beta receptor signaling pathway	2	2	623	8	11996	-3.78	0.0	2.47	1.15	Chrdl2 Prss11
358	GO:0042063 [6]: gliogenesis	2	2	623	8	11996	-3.78	0.0	2.47	1.15	Cspg4 Ntf3
359	GO:0051260 [8]: protein homooligomerization	2	2	623	8	11996	-3.78	0.0	2.47	1.15	Acdc Cav1
360	GO:0006739 [9]: NADPH metabolism	2	2	623	8	11996	-3.78	0.0	2.47	1.15	Hibadh Taldo1
361	GO:0006835 [7]: dicarboxylic acid transport	2	2	623	8	11996	-3.78	0.0	2.47	1.15	Slc1a3 Slc1a5
362	GO:0009074 [7]: aromatic amino acid family catabolism	2	2	623	8	11996	-3.78	0.0	2.47	1.15	Gstz1 Indo
363	GO:0009084 [8]: glutamine family amino acid biosynthesis	2	2	623	8	11996	-3.78	0.0	2.47	1.15	Glul Prodh
364	GO:0007179 [8]: transforming growth factor beta receptor signaling pathway	5	5	620	48	11956	-3.79	0.0	2.12	1.01	Chrdl2 Fst Ltbp4 Prss11 Sitpec
365	GO:0009611 [5]: response to wounding	13	13	612	319	11685	-3.79	0.0	0.17	0.06	Calca Ccl11 Ccl24 Ccl5 Cd1d1 Cxcl13 Cxcl15 Cxcl9 Gadd45g Ggtla1 Hc Ninj2 Ptger3
366	GO:0006811 [5]: ion transport	26	26	599	539	11465	-3.8	0.0	0.39	0.19	Acdc Atp5o B430218L07Rik Cacna1s Camk2b Camk2d Clca3 Col17a1 Col3a1 Col4a1 Col6a2 Eda Fcna Fxyd1 Fxyd2 Heph Kcna5 Kcnk2 Kcnk3 P2rx5 Ptger3 Slc12a4 Slc16a1 Slc22a3 Slc24a3 Slc5a6
367	GO:0006357 [8]: regulation of transcription from Pol II promoter	12	12	613	171	11833	-3.8	0.0	1.63	0.81	Atf5 Foxd1 Hod Id1 Irx4 Ntf3 Sitpec Sox7 Tcfap2a Twist2 Wbscr14 id3
368	GO:0008219 [4]: cell death	22	22	603	376	11628	-3.83	0.0	1.12	0.57	1700020C11Rik Angptl4 Apip Atf5 Birc3 Bnip3 Card10 Casp9 Cd1d1 Cidea Cidec Dapk2 Dnaja3 Faf1 Gadd45g Hc Ifi204 Il7 Lgals12 Pdcd8 Snai2 Stk17b
369	GO:0015849 [5]: organic acid transport	5	5	620	49	11955	-3.84	0.0	2.06	1.01	Slc12a4 Slc1a3 Slc1a5 Slc6a6 Slc7a10
370	GO:0046942 [6]: carboxylic acid transport	5	5	620	49	11955	-3.84	0.0	2.06	1.01	Slc12a4 Slc1a3 Slc1a5 Slc6a6 Slc7a10
371	GO:0007028 [5]: cytoplasm organization and biogenesis	2	2	623	100	11904	-3.84	0.0	0.04	0.0	2400002F11Rik Rpl5
372	GO:0045045 [5]: secretory pathway	2	2	623	99	11905	-3.87	0.0	0.04	0.0	9030617O03Rik Stx18
373	GO:0007160 [5]: cell-matrix adhesion	5	5	620	50	11954	-3.88	0.0	2.0	1.01	Eda Itga7 Itgb7 Nid1 Tek
374	GO:0006457 [7]: protein folding	12	12	613	176	11828	-3.88	0.0	1.51	0.77	Cabc1 Clpx Dnaja1 Dnaja3 Dnajb4 Dnajd1 Fkbp7 Fkbp9 Grpel1 Hspa9a Hspb3 Ppil4
375	GO:0046907 [5]: intracellular transport	24	24	601	450	11554	-3.91	0.0	0.72	0.38	9030617O03Rik AI317395 Arl4 Eda Ehd1 Epim Esrrb Etfb Fmr1 Gstk1 Hsd17b4 Hspa9a Myo5a Nfkbia Pex13 Slc1a3 Slc25a10 Slc25a4 Snx10 Stx18 Timm44 Tuba8 Ucp1 Ucp3
376	GO:0019439 [6]: aromatic compound catabolism	3	3	622	21	11983	-3.92	0.0	2.18	1.02	Comt Gstz1 Indo
377	GO:0009636 [7]: response to toxin	2	2	623	9	11995	-3.93	0.0	2.3	1.13	Mest Pon1
378	GO:0042402 [7]: biogenic amine catabolism	2	2	623	9	11995	-3.93	0.0	2.3	1.13	Comt Indo
379	GO:0042493 [7]: response to drug	2	2	623	9	11995	-3.93	0.0	2.3	1.13	Abp1 Lactb
380	GO:0044242 [6]: cellular lipid catabolism	2	2	623	9	11995	-3.93	0.0	2.3	1.13	Cel Lipe
381	GO:0051259 [7]: protein oligomerization	2	2	623	9	11995	-3.93	0.0	2.3	1.13	Acdc Cav1
382	GO:0006541 [8]: glutamine metabolism	2	2	623	9	11995	-3.93	0.0	2.3	1.13	Asns Glul
383	GO:0009066 [7]: aspartate family amino acid metabolism	2	2	623	9	11995	-3.93	0.0	2.3	1.13	Asns Aspa
384	GO:0015672 [7]: monovalent inorganic cation transport	8	8	617	216	11788	-3.94	0.0	0.14	0.05	Atp5o Fxyd2 Kcna5 Kcnk2 Kcnk3 Slc12a4 Slc24a3 Slc5a6
385	GO:0030001 [7]: metal ion transport	12	12	613	286	11718	-3.96	0.0	0.21	0.09	B430218L07Rik Cacna1s Camk2b Camk2d Fxyd2 Heph Kcna5 Kcnk2 Kcnk3 Slc12a4 Slc24a3 Slc5a6
386	GO:0009952 [4]: anterior/posterior pattern formation	4	4	621	36	11968	-3.96	0.0	2.01	1.01	Axin2 Meox2 Pace4 Tbx1
387	GO:0045893 [8]: positive regulation of transcription, DNA-dependent	1	1	624	73	11931	-3.97	0.0	0.02	0.0	Ntf3
388	GO:0006605 [7]: protein targeting	12	12	613	183	11821	-3.97	0.0	1.35	0.7	9030617O03Rik AI317395 Eda Esrrb Etfb Gstk1 Hsd17b4 Hspa9a Nfkbia Pex13 Slc1a3 Timm44
389	GO:0007399 [5]: neurogenesis	17	17	608	290	11714	-3.98	0.0	1.05	0.53	Alcam Crym Cryz Cspg4 Cxcl12 Fmr1 Foxd1 Mef2c Nr2f2 Nrp1 Ntf3 Qk Rtn4 Sema3c Sema3e Sepp1 Twist1
390	GO:0030029 [7]: actin filament-based process	7	7	618	87	11917	-3.98	0.0	1.7	0.85	Gsn Myo5a Nrap Pdlim3 Tmod1 Tmod2 Tmod4
391	GO:0030155 [4]: regulation of cell adhesion	3	3	622	22	11982	-4.0	0.0	2.09	1.01	Edg1 Pscdbp Tnxb
392	GO:0051050 [6]: positive regulation of transport	3	3	622	22	11982	-4.0	0.0	2.09	1.01	Acdc Cd209b Eda
393	GO:0043119 [4]: positive regulation of physiological process	16	16	609	273	11731	-4.01	0.0	1.03	0.52	Acdc Bnip3 Casp9 Cav1 Cd1d1 Cd209b Cidec Cxcl12 Ebf1 Ebf2 Eda Ifi204 Il7 Lgals12 Ntf3 Stk17b
394	GO:0015860 [7]: purine nucleoside transport	1	1	624	1	12003	-4.02	0.0	2.34	1.15	Slc28a2
395	GO:0015909 [7]: long-chain fatty acid transport	1	1	624	1	12003	-4.02	0.0	2.34	1.15	Cpt1b
396	GO:0016045 [6]: detection of bacteria	1	1	624	1	12003	-4.02	0.0	2.34	1.15	Cd209b
397	GO:0016046 [6]: detection of fungi	1	1	624	1	12003	-4.02	0.0	2.34	1.15	Cd209b
398	GO:0019441 [9]: tryptophan catabolism to kynurenine	1	1	624	1	12003	-4.02	0.0	2.34	1.15	Indo
399	GO:0019448 [9]: L-cysteine catabolism	1	1	624	1	12003	-4.02	0.0	2.34	1.15	Cdo1
400	GO:0019452 [8]: L-cysteine catabolism to taurine	1	1	624	1	12003	-4.02	0.0	2.34	1.15	Cdo1
401	GO:0019530 [7]: taurine metabolism	1	1	624	1	12003	-4.02	0.0	2.34	1.15	Cdo1
402	GO:0019915 [6]: lipid storage	1	1	624	1	12003	-4.02	0.0	2.34	1.15	Cav1
403	GO:0030050 [7]: vesicle transport along actin filament	1	1	624	1	12003	-4.02	0.0	2.34	1.15	Myo5a
404	GO:0030497 [8]: fatty acid elongation	1	1	624	1	12003	-4.02	0.0	2.34	1.15	Elovl6
405	GO:0042097 [7]: interleukin-4 biosynthesis	1	1	624	1	12003	-4.02	0.0	2.34	1.15	Cd1d1
406	GO:0042346 [9]: positive regulation of NF-kappaB-nucleus import	1	1	624	1	12003	-4.02	0.0	2.34	1.15	Eda
407	GO:0042427 [7]: serotonin biosynthesis	1	1	624	1	12003	-4.02	0.0	2.34	1.15	Tph1
408	GO:0042428 [6]: serotonin metabolism	1	1	624	1	12003	-4.02	0.0	2.34	1.15	Tph1
409	GO:0042771 [8]: DNA damage response, signal transduction by p53 class mediator resulting in induction of apoptosis	1	1	624	1	12003	-4.02	0.0	2.34	1.15	Ifi204
410	GO:0042993 [9]: positive regulation of transcription factor-nucleus import	1	1	624	1	12003	-4.02	0.0	2.34	1.15	Eda
411	GO:0043255 [6]: regulation of carbohydrate biosynthesis	1	1	624	1	12003	-4.02	0.0	2.34	1.15	Acdc
412	GO:0045019 [7]: negative regulation of nitric oxide biosynthesis	1	1	624	1	12003	-4.02	0.0	2.34	1.15	Cav1
413	GO:0045078 [9]: positive regulation of interferon-gamma biosynthesis	1	1	624	1	12003	-4.02	0.0	2.34	1.15	Cd1d1
414	GO:0045402 [8]: regulation of interleukin-4 biosynthesis	1	1	624	1	12003	-4.02	0.0	2.34	1.15	Cd1d1
415	GO:0045404 [9]: positive regulation of interleukin-4 biosynthesis	1	1	624	1	12003	-4.02	0.0	2.34	1.15	Cd1d1
416	GO:0045785 [5]: positive regulation of cell adhesion	1	1	624	1	12003	-4.02	0.0	2.34	1.15	Tnxb
417	GO:0045834 [6]: positive regulation of lipid metabolism	1	1	624	1	12003	-4.02	0.0	2.34	1.15	Acdc
418	GO:0045923 [7]: positive regulation of fatty acid metabolism	1	1	624	1	12003	-4.02	0.0	2.34	1.15	Acdc
419	GO:0045947 [9]: negative regulation of translational initiation	1	1	624	1	12003	-4.02	0.0	2.34	1.15	Eif4ebp1
420	GO:0046326 [7]: positive regulation of glucose import	1	1	624	1	12003	-4.02	0.0	2.34	1.15	Acdc
421	GO:0046439 [8]: L-cysteine metabolism	1	1	624	1	12003	-4.02	0.0	2.34	1.15	Cdo1
422	GO:0048284 [6]: organelle fusion	1	1	624	1	12003	-4.02	0.0	2.34	1.15	Mfn2
423	GO:0051132 [8]: NK T-cell activation	1	1	624	1	12003	-4.02	0.0	2.34	1.15	Cd1d1
424	GO:0051133 [8]: regulation of NK T-cell activation	1	1	624	1	12003	-4.02	0.0	2.34	1.15	Cd1d1
425	GO:0051135 [9]: positive regulation of NK T-cell activation	1	1	624	1	12003	-4.02	0.0	2.34	1.15	Cd1d1
426	GO:0000273 [6]: lipoic acid metabolism	1	1	624	1	12003	-4.02	0.0	2.34	1.15	Lias
427	GO:0000305 [7]: response to oxygen radicals	1	1	624	1	12003	-4.02	0.0	2.34	1.15	Ucp3
428	GO:0001676 [7]: long-chain fatty acid metabolism	1	1	624	1	12003	-4.02	0.0	2.34	1.15	Fads1
429	GO:0001879 [7]: detection of yeast	1	1	624	1	12003	-4.02	0.0	2.34	1.15	Cd209b
430	GO:0001913 [7]: T-cell mediated cytotoxicity	1	1	624	1	12003	-4.02	0.0	2.34	1.15	Cd1d1
431	GO:0001914 [8]: regulation of T-cell mediated cytotoxicity	1	1	624	1	12003	-4.02	0.0	2.34	1.15	Cd1d1
432	GO:0001916 [9]: positive regulation of T-cell mediated cytotoxicity	1	1	624	1	12003	-4.02	0.0	2.34	1.15	Cd1d1
433	GO:0006003 [9]: fructose 2,6-bisphosphate metabolism	1	1	624	1	12003	-4.02	0.0	2.34	1.15	Pfkfb3
434	GO:0006026 [7]: aminoglycan catabolism	1	1	624	1	12003	-4.02	0.0	2.34	1.15	Xlkd1
435	GO:0006027 [8]: glycosaminoglycan catabolism	1	1	624	1	12003	-4.02	0.0	2.34	1.15	Xlkd1
436	GO:0006101 [7]: citrate metabolism	1	1	624	1	12003	-4.02	0.0	2.34	1.15	Aco2
437	GO:0006109 [5]: regulation of carbohydrate metabolism	1	1	624	1	12003	-4.02	0.0	2.34	1.15	Acdc
438	GO:0006125 [7]: thioredoxin pathway	1	1	624	1	12003	-4.02	0.0	2.34	1.15	Txnrd3
439	GO:0006537 [9]: glutamate biosynthesis	1	1	624	1	12003	-4.02	0.0	2.34	1.15	Prodh
440	GO:0006587 [8]: serotonin biosynthesis from tryptophan	1	1	624	1	12003	-4.02	0.0	2.34	1.15	Tph1
441	GO:0007274 [7]: neuromuscular synaptic transmission	1	1	624	1	12003	-4.02	0.0	2.34	1.15	Ntf3
442	GO:0008053 [7]: mitochondrial fusion	1	1	624	1	12003	-4.02	0.0	2.34	1.15	Mfn2
443	GO:0008347 [6]: glia cell migration	1	1	624	1	12003	-4.02	0.0	2.34	1.15	Cspg4
444	GO:0008354 [6]: germ cell migration	1	1	624	1	12003	-4.02	0.0	2.34	1.15	Cxcl12
445	GO:0009093 [8]: cysteine catabolism	1	1	624	1	12003	-4.02	0.0	2.34	1.15	Cdo1
446	GO:0009105 [7]: lipoic acid biosynthesis	1	1	624	1	12003	-4.02	0.0	2.34	1.15	Lias
447	GO:0009106 [7]: lipoate metabolism	1	1	624	1	12003	-4.02	0.0	2.34	1.15	Lias
448	GO:0009107 [8]: lipoate biosynthesis	1	1	624	1	12003	-4.02	0.0	2.34	1.15	Lias
449	GO:0043065 [7]: positive regulation of apoptosis	7	7	618	89	11915	-4.03	0.0	1.62	0.8	Bnip3 Casp9 Cd1d1 Cidec Ifi204 Lgals12 Stk17b
450	GO:0042044 [5]: fluid transport	2	2	623	10	11994	-4.06	0.0	2.15	1.01	Aqp1 Aqp7
451	GO:0042219 [6]: amino acid derivative catabolism	2	2	623	10	11994	-4.06	0.0	2.15	1.01	Comt Indo
452	GO:0045582 [7]: positive regulation of T-cell differentiation	2	2	623	10	11994	-4.06	0.0	2.15	1.01	Cd1d1 Il7
453	GO:0045765 [7]: regulation of angiogenesis	2	2	623	10	11994	-4.06	0.0	2.15	1.01	Id1 Tek
454	GO:0001756 [4]: somitogenesis	2	2	623	10	11994	-4.06	0.0	2.15	1.01	Axin2 Meox2
455	GO:0006833 [6]: water transport	2	2	623	10	11994	-4.06	0.0	2.15	1.01	Aqp1 Aqp7
456	GO:0007219 [6]: Notch signaling pathway	2	2	623	10	11994	-4.06	0.0	2.15	1.01	Dtx1 Dtx2
457	GO:0043068 [6]: positive regulation of programmed cell death	7	7	618	90	11914	-4.06	0.0	1.59	0.78	Bnip3 Casp9 Cd1d1 Cidec Ifi204 Lgals12 Stk17b
458	GO:0006805 [5]: xenobiotic metabolism	3	3	622	23	11981	-4.06	0.0	2.0	1.01	Akr1c12 Comt Mest
459	GO:0009410 [7]: response to xenobiotic stimulus	3	3	622	23	11981	-4.06	0.0	2.0	1.01	Akr1c12 Comt Mest
460	GO:0006886 [6]: intracellular protein transport	16	16	609	328	11676	-4.08	0.0	0.45	0.22	9030617O03Rik AI317395 Arl4 Eda Epim Esrrb Etfb Gstk1 Hsd17b4 Hspa9a Nfkbia Pex13 Slc1a3 Snx10 Stx18 Timm44
461	GO:0006366 [8]: transcription from Pol II promoter	13	13	612	215	11789	-4.08	0.0	1.08	0.55	Atf5 Foxd1 Hod Id1 Irx4 Mef2c Ntf3 Sitpec Sox7 Tcfap2a Twist2 Wbscr14 id3
462	GO:0016192 [5]: vesicle-mediated transport	10	10	615	237	11767	-4.1	0.0	0.24	0.11	Cav1 Cd209b Ehd1 Ehd2 Ghr Gsn Lrp1 Rab34 Rab5a Stx18
463	GO:0007156 [6]: homophilic cell adhesion	1	1	624	69	11935	-4.12	0.0	0.03	0.0	Clstn3
464	GO:0012502 [7]: induction of programmed cell death	6	6	619	75	11929	-4.14	0.0	1.55	0.77	Casp9 Cd1d1 Cidec Ifi204 Lgals12 Stk17b
465	GO:0006917 [8]: induction of apoptosis	6	6	619	75	11929	-4.14	0.0	1.55	0.77	Casp9 Cd1d1 Cidec Ifi204 Lgals12 Stk17b
466	GO:0040007 [3]: growth	7	7	618	94	11910	-4.14	0.0	1.46	0.73	Fhl1 Htra3 Igfbp6 Ninj2 Prss11 Sepp1 Tkt
467	GO:0042254 [6]: ribosome biogenesis and assembly	2	2	623	90	11914	-4.14	0.0	0.06	0.0	2400002F11Rik Rpl5
468	GO:0007178 [7]: transmembrane receptor protein serine/threonine kinase signaling pathway	5	5	620	57	11947	-4.15	0.0	1.65	0.83	Chrdl2 Fst Ltbp4 Prss11 Sitpec
469	GO:0006956 [6]: complement activation	4	4	621	40	11964	-4.15	0.0	1.76	0.85	C1r C2 H2-Bf Hc
470	GO:0030203 [7]: glycosaminoglycan metabolism	2	2	623	11	11993	-4.17	0.0	2.02	1.01	Itih2 Xlkd1
471	GO:0045621 [6]: positive regulation of lymphocyte differentiation	2	2	623	11	11993	-4.17	0.0	2.02	1.01	Cd1d1 Il7
472	GO:0006022 [6]: aminoglycan metabolism	2	2	623	11	11993	-4.17	0.0	2.02	1.01	Itih2 Xlkd1
473	GO:0006471 [8]: protein amino acid ADP-ribosylation	2	2	623	11	11993	-4.17	0.0	2.02	1.01	Art3 Tiparp
474	GO:0009408 [5]: response to heat	3	3	622	25	11979	-4.19	0.0	1.84	0.91	Cryab Dnaja1 Hspa9a
475	GO:0007264 [6]: small GTPase mediated signal transduction	11	11	614	185	11819	-4.21	0.0	0.97	0.5	Arl4 Dnaja3 Dok2 Gem Rab32 Rab34 Rab5a Rapgef3 Rasgrf2 Rasgrp2 Rrad
476	GO:0042127 [5]: regulation of cell proliferation	4	4	621	125	11879	-4.23	0.0	0.12	0.04	Atf5 Cav1 Il7 Nfkbia
477	GO:0006958 [7]: complement activation, classical pathway	3	3	622	26	11978	-4.26	0.0	1.76	0.85	C1r C2 Hc
478	GO:0007422 [6]: peripheral nervous system development	3	3	622	26	11978	-4.26	0.0	1.76	0.85	Crym Cryz Ntf3
479	GO:0007018 [7]: microtubule-based movement	1	1	624	65	11939	-4.27	0.0	0.04	0.0	Tuba8
480	GO:0016055 [6]: Wnt receptor signaling pathway	6	6	619	81	11923	-4.28	0.0	1.34	0.7	Axin2 Fzd4 Sfrp4 Wif1 Wnt4 Wnt6
481	GO:0017015 [5]: regulation of transforming growth factor beta receptor signaling pathway	2	2	623	12	11992	-4.28	0.0	1.89	0.96	Chrdl2 Prss11
482	GO:0018342 [9]: protein prenylation	2	2	623	12	11992	-4.28	0.0	1.89	0.96	Adamts5 Smarcd3
483	GO:0007005 [6]: mitochondrion organization and biogenesis	2	2	623	12	11992	-4.28	0.0	1.89	0.96	1700020C11Rik Mfn2
484	GO:0007281 [6]: germ cell development	2	2	623	12	11992	-4.28	0.0	1.89	0.96	Cxcl12 Frap1
485	GO:0009889 [5]: regulation of biosynthesis	6	6	619	82	11922	-4.3	0.0	1.31	0.68	Acdc Cav1 Cd1d1 Cd209b Eif4ebp1 Mknk2
486	GO:0030036 [8]: actin cytoskeleton organization and biogenesis	6	6	619	82	11922	-4.3	0.0	1.31	0.68	Gsn Nrap Pdlim3 Tmod1 Tmod2 Tmod4
487	GO:0042742 [6]: defense response to bacteria	1	1	624	64	11940	-4.3	0.0	0.04	0.0	Defb1
488	GO:0045597 [5]: positive regulation of cell differentiation	3	3	622	27	11977	-4.31	0.0	1.69	0.85	Cd1d1 Fgfr3 Il7
489	GO:0050793 [3]: regulation of development	9	9	616	149	11855	-4.31	0.0	0.96	0.49	Cd1d1 Fgfr3 Fst Htra3 Igfbp6 Il7 Nrp1 Prss11 Tkt
490	GO:0042110 [7]: T-cell activation	4	4	621	44	11960	-4.31	0.0	1.55	0.77	Cd1d1 Cxcl12 Gadd45g Il7
491	GO:0007046 [7]: ribosome biogenesis	2	2	623	84	11920	-4.31	0.0	0.07	0.01	2400002F11Rik Rpl5
492	GO:0007267 [4]: cell-cell signaling	10	10	615	200	11804	-4.34	0.0	0.52	0.26	Comt Gjb6 Hnmt Ltbp4 Lynx1 Ntf3 Tmod2 Tph1 Wnt4 Wnt6
493	GO:0006163 [7]: purine nucleotide metabolism	1	1	624	63	11941	-4.34	0.0	0.04	0.0	Atp5o
494	GO:0016042 [5]: lipid catabolism	5	5	620	64	11940	-4.35	0.0	1.36	0.7	Adpn Cel Lipe Lpl Plcl2
495	GO:0019226 [5]: transmission of nerve impulse	6	6	619	151	11853	-4.35	0.0	0.23	0.11	Comt Hnmt Lynx1 Ntf3 Tmod2 Tph1
496	GO:0009165 [6]: nucleotide biosynthesis	3	3	622	101	11903	-4.35	0.0	0.11	0.03	Adcy3 Atp5o Gucy1a3
497	GO:0006959 [5]: humoral immune response	6	6	619	150	11854	-4.36	0.0	0.24	0.11	C1r C2 Cd1d1 H2-Bf Hc Igj
498	GO:0045580 [6]: regulation of T-cell differentiation	2	2	623	13	11991	-4.37	0.0	1.78	0.86	Cd1d1 Il7
499	GO:0006775 [6]: fat-soluble vitamin metabolism	2	2	623	13	11991	-4.37	0.0	1.78	0.86	Aldh1a1 Aldh1a7
500	GO:0007270 [7]: nerve-nerve synaptic transmission	2	2	623	13	11991	-4.37	0.0	1.78	0.86	Lynx1 Tmod2
501	GO:0016568 [8]: chromatin modification	2	2	623	82	11922	-4.37	0.0	0.08	0.02	Smarca1 Smarcd3
502	GO:0007610 [2]: behavior	6	6	619	86	11918	-4.37	0.0	1.19	0.62	Calca Msra Ptn Qk Sepp1 Tmod2
503	GO:0016567 [9]: protein ubiquitination	4	4	621	117	11887	-4.38	0.0	0.16	0.06	Birc3 Dtx1 Dtx2 Wwp1
504	GO:0009790 [3]: embryonic development	9	9	616	165	11839	-4.38	0.0	0.7	0.36	Axin2 Cryab Gjb6 Meox2 Pace4 Sitpec Tbx1 Thbd Twist1
505	GO:0009595 [5]: detection of biotic stimulus	1	1	624	2	12002	-4.38	0.0	1.96	1.01	Cd209b
506	GO:0015701 [8]: bicarbonate transport	1	1	624	2	12002	-4.38	0.0	1.96	1.01	Ptger3
507	GO:0015908 [6]: fatty acid transport	1	1	624	2	12002	-4.38	0.0	1.96	1.01	Cpt1b
508	GO:0015937 [8]: coenzyme A biosynthesis	1	1	624	2	12002	-4.38	0.0	1.96	1.01	Pank3
509	GO:0016478 [8]: negative regulation of translation	1	1	624	2	12002	-4.38	0.0	1.96	1.01	Eif4ebp1
510	GO:0018107 [9]: peptidyl-threonine phosphorylation	1	1	624	2	12002	-4.38	0.0	1.96	1.01	Frap1
511	GO:0018210 [9]: peptidyl-threonine modification	1	1	624	2	12002	-4.38	0.0	1.96	1.01	Frap1
512	GO:0019321 [7]: pentose metabolism	1	1	624	2	12002	-4.38	0.0	1.96	1.01	Rbks
513	GO:0030330 [7]: DNA damage response, signal transduction by p53 class mediator	1	1	624	2	12002	-4.38	0.0	1.96	1.01	Ifi204
514	GO:0030517 [7]: negative regulation of axon extension	1	1	624	2	12002	-4.38	0.0	1.96	1.01	Nrp1
515	GO:0042092 [6]: T-helper 2 type immune response	1	1	624	2	12002	-4.38	0.0	1.96	1.01	Cd1d1
516	GO:0042246 [4]: tissue regeneration	1	1	624	2	12002	-4.38	0.0	1.96	1.01	Ninj2
517	GO:0042307 [8]: positive regulation of protein-nucleus import	1	1	624	2	12002	-4.38	0.0	1.96	1.01	Eda
518	GO:0042345 [9]: regulation of NF-kappaB-nucleus import	1	1	624	2	12002	-4.38	0.0	1.96	1.01	Eda
519	GO:0042348 [9]: NF-kappaB-nucleus import	1	1	624	2	12002	-4.38	0.0	1.96	1.01	Eda
520	GO:0042420 [7]: dopamine catabolism	1	1	624	2	12002	-4.38	0.0	1.96	1.01	Comt
521	GO:0042424 [8]: catecholamine catabolism	1	1	624	2	12002	-4.38	0.0	1.96	1.01	Comt
522	GO:0042435 [6]: indole derivative biosynthesis	1	1	624	2	12002	-4.38	0.0	1.96	1.01	Tph1
523	GO:0042436 [7]: indole derivative catabolism	1	1	624	2	12002	-4.38	0.0	1.96	1.01	Indo
524	GO:0042574 [7]: retinal metabolism	1	1	624	2	12002	-4.38	0.0	1.96	1.01	Aldh1a7
525	GO:0043101 [6]: purine salvage	1	1	624	2	12002	-4.38	0.0	1.96	1.01	Adk
526	GO:0043123 [6]: positive regulation of I-kappaB kinase/NF-kappaB cascade	1	1	624	2	12002	-4.38	0.0	1.96	1.01	Acdc
527	GO:0043174 [6]: nucleoside salvage	1	1	624	2	12002	-4.38	0.0	1.96	1.01	Adk
528	GO:0043288 [6]: apocarotenoid metabolism	1	1	624	2	12002	-4.38	0.0	1.96	1.01	Aldh1a7
529	GO:0045072 [8]: regulation of interferon-gamma biosynthesis	1	1	624	2	12002	-4.38	0.0	1.96	1.01	Cd1d1
530	GO:0045428 [6]: regulation of nitric oxide biosynthesis	1	1	624	2	12002	-4.38	0.0	1.96	1.01	Cav1
531	GO:0045884 [9]: regulation of survival gene product activity	1	1	624	2	12002	-4.38	0.0	1.96	1.01	Snai2
532	GO:0046218 [8]: indolalkylamine catabolism	1	1	624	2	12002	-4.38	0.0	1.96	1.01	Indo
533	GO:0046219 [7]: indolalkylamine biosynthesis	1	1	624	2	12002	-4.38	0.0	1.96	1.01	Tph1
534	GO:0046514 [10]: ceramide catabolism	1	1	624	2	12002	-4.38	0.0	1.96	1.01	Cel
535	GO:0046521 [9]: sphingoid catabolism	1	1	624	2	12002	-4.38	0.0	1.96	1.01	Cel
536	GO:0046824 [7]: positive regulation of nucleocytoplasmic transport	1	1	624	2	12002	-4.38	0.0	1.96	1.01	Eda
537	GO:0048003 [6]: antigen presentation, lipid antigen	1	1	624	2	12002	-4.38	0.0	1.96	1.01	Cd1d1
538	GO:0048007 [7]: antigen presentation, exogenous lipid antigen	1	1	624	2	12002	-4.38	0.0	1.96	1.01	Cd1d1
539	GO:0051014 [8]: actin filament severing	1	1	624	2	12002	-4.38	0.0	1.96	1.01	Gsn
540	GO:0051136 [7]: regulation of NK T-cell differentiation	1	1	624	2	12002	-4.38	0.0	1.96	1.01	Cd1d1
541	GO:0051138 [8]: positive regulation of NK T-cell differentiation	1	1	624	2	12002	-4.38	0.0	1.96	1.01	Cd1d1
542	GO:0000578 [5]: embryonic axis specification	1	1	624	2	12002	-4.38	0.0	1.96	1.01	Pace4
543	GO:0001659 [4]: thermoregulation	1	1	624	2	12002	-4.38	0.0	1.96	1.01	Ptger3
544	GO:0001757 [5]: somite specification	1	1	624	2	12002	-4.38	0.0	1.96	1.01	Meox2
545	GO:0001865 [6]: NK T-cell differentiation	1	1	624	2	12002	-4.38	0.0	1.96	1.01	Cd1d1
546	GO:0001878 [7]: response to yeast	1	1	624	2	12002	-4.38	0.0	1.96	1.01	Cd209b
547	GO:0001912 [8]: positive regulation of immune cell mediated cytotoxicity	1	1	624	2	12002	-4.38	0.0	1.96	1.01	Cd1d1
548	GO:0006000 [8]: fructose metabolism	1	1	624	2	12002	-4.38	0.0	1.96	1.01	Pfkfb3
549	GO:0006166 [7]: purine ribonucleoside salvage	1	1	624	2	12002	-4.38	0.0	1.96	1.01	Adk
550	GO:0006536 [8]: glutamate metabolism	1	1	624	2	12002	-4.38	0.0	1.96	1.01	Prodh
551	GO:0006569 [8]: tryptophan catabolism	1	1	624	2	12002	-4.38	0.0	1.96	1.01	Indo
552	GO:0006625 [7]: protein-peroxisome targeting	1	1	624	2	12002	-4.38	0.0	1.96	1.01	Pex13
553	GO:0006651 [8]: diacylglycerol biosynthesis	1	1	624	2	12002	-4.38	0.0	1.96	1.01	Mogat2
554	GO:0006684 [8]: sphingomyelin metabolism	1	1	624	2	12002	-4.38	0.0	1.96	1.01	Smpd3
555	GO:0006940 [5]: regulation of smooth muscle contraction	1	1	624	2	12002	-4.38	0.0	1.96	1.01	Calca
556	GO:0007350 [4]: blastoderm segmentation	1	1	624	2	12002	-4.38	0.0	1.96	1.01	Pace4
557	GO:0007351 [5]: regional subdivision	1	1	624	2	12002	-4.38	0.0	1.96	1.01	Pace4
558	GO:0008045 [7]: motor axon guidance	1	1	624	2	12002	-4.38	0.0	1.96	1.01	Alcam
559	GO:0008595 [6]: determination of anterior/posterior axis, embryo	1	1	624	2	12002	-4.38	0.0	1.96	1.01	Pace4
560	GO:0009437 [7]: carnitine metabolism	1	1	624	2	12002	-4.38	0.0	1.96	1.01	Aldh9a1
561	GO:0009892 [5]: negative regulation of metabolism	8	8	617	134	11870	-4.39	0.0	0.9	0.46	Acdc Cav1 Eif4ebp1 Hod Id1 Nr1h3 Wbscr14 id3
562	GO:0007017 [7]: microtubule-based process	5	5	620	133	11871	-4.39	0.0	0.2	0.08	Mid1ip1 Mtap4 Rnf30 Tekt1 Tuba8
563	GO:0045860 [5]: positive regulation of protein kinase activity	3	3	622	29	11975	-4.41	0.0	1.56	0.77	Cspg4 Gadd45g Map3k6
564	GO:0007417 [6]: central nervous system development	5	5	620	67	11937	-4.41	0.0	1.26	0.64	Cxcl12 Fmr1 Nr2f2 Ntf3 Sepp1
565	GO:0009117 [6]: nucleotide metabolism	8	8	617	140	11864	-4.42	0.0	0.8	0.41	Adcy3 Atp5o Cbr2 Enpp2 Gmpr Gucy1a3 Hibadh Taldo1
566	GO:0007169 [7]: transmembrane receptor protein tyrosine kinase signaling pathway	6	6	619	89	11915	-4.42	0.0	1.11	0.57	Cspg4 Dok2 Eif4ebp1 Nrp1 Pace4 Pdgfrb
567	GO:0046849 [4]: bone remodeling	4	4	621	48	11956	-4.44	0.0	1.36	0.7	Fgf18 Il7 Pthr1 Ptn
568	GO:0006869 [5]: lipid transport	4	4	621	48	11956	-4.44	0.0	1.36	0.7	Cpt1b Osbpl11 Pltp Slc27a1
569	GO:0030282 [6]: bone mineralization	2	2	623	14	11990	-4.45	0.0	1.68	0.85	Pthr1 Ptn
570	GO:0042401 [7]: biogenic amine biosynthesis	2	2	623	14	11990	-4.45	0.0	1.68	0.85	Odc1 Tph1
571	GO:0042475 [6]: odontogenesis (sensu Vertebrata)	2	2	623	14	11990	-4.45	0.0	1.68	0.85	Fst Lhx8
572	GO:0042476 [5]: odontogenesis	2	2	623	14	11990	-4.45	0.0	1.68	0.85	Fst Lhx8
573	GO:0046545 [5]: development of primary female sexual characteristics	2	2	623	14	11990	-4.45	0.0	1.68	0.85	Fst Wnt4
574	GO:0046660 [4]: female sex differentiation	2	2	623	14	11990	-4.45	0.0	1.68	0.85	Fst Wnt4
575	GO:0046777 [9]: autophosphorylation	2	2	623	14	11990	-4.45	0.0	1.68	0.85	Camk2b Camk2d
576	GO:0007565 [5]: pregnancy	2	2	623	14	11990	-4.45	0.0	1.68	0.85	Lamb1-1 Thbd
577	GO:0008585 [6]: female gonad development	2	2	623	14	11990	-4.45	0.0	1.68	0.85	Fst Wnt4
578	GO:0008652 [7]: amino acid biosynthesis	3	3	622	30	11974	-4.45	0.0	1.5	0.77	Asns Glul Prodh
579	GO:0009266 [6]: response to temperature	3	3	622	30	11974	-4.45	0.0	1.5	0.77	Cryab Dnaja1 Hspa9a
580	GO:0006470 [8]: protein amino acid dephosphorylation	6	6	619	92	11912	-4.46	0.0	1.03	0.52	2810423O19Rik Dusp1 Dusp10 Ppm1a Ptplb X99384
581	GO:0007276 [5]: gametogenesis	5	5	620	126	11878	-4.47	0.0	0.24	0.11	Cxcl12 Frap1 Fst Qk Wnt4
582	GO:0019953 [4]: sexual reproduction	7	7	618	149	11855	-4.48	0.0	0.42	0.21	Cxcl12 Frap1 Fst Qk Sepp1 Tkt Wnt4
583	GO:0000003 [3]: reproduction	7	7	618	149	11855	-4.48	0.0	0.42	0.21	Cxcl12 Frap1 Fst Qk Sepp1 Tkt Wnt4
584	GO:0000902 [4]: cellular morphogenesis	7	7	618	149	11855	-4.48	0.0	0.42	0.21	Fhl1 Htra3 Igfbp6 Itga7 Krt1-14 Krt2-5 Prss11
585	GO:0009259 [7]: ribonucleotide metabolism	1	1	624	59	11945	-4.48	0.0	0.05	0.0	Atp5o
586	GO:0016311 [7]: dephosphorylation	6	6	619	94	11910	-4.48	0.0	0.98	0.51	2810423O19Rik Dusp1 Dusp10 Ppm1a Ptplb X99384
587	GO:0006897 [6]: endocytosis	7	7	618	122	11882	-4.49	0.0	0.78	0.41	Cav1 Cd209b Ehd2 Ghr Lrp1 Rab34 Rab5a
588	GO:0016049 [4]: cell growth	4	4	621	50	11954	-4.49	0.0	1.28	0.65	Fhl1 Htra3 Igfbp6 Prss11
589	GO:0007188 [8]: G-protein signaling, coupled to cAMP nucleotide second messenger	3	3	622	31	11973	-4.49	0.0	1.44	0.72	Adcy3 Edg1 Ptger3
590	GO:0007268 [6]: synaptic transmission	6	6	619	136	11868	-4.5	0.0	0.34	0.17	Comt Hnmt Lynx1 Ntf3 Tmod2 Tph1
591	GO:0051243 [5]: negative regulation of cellular physiological process	7	7	618	129	11875	-4.5	0.0	0.67	0.35	Angptl4 Apip Atf5 Birc3 Cav1 Il7 Snai2
592	GO:0045944 [9]: positive regulation of transcription from Pol II promoter	1	1	624	58	11946	-4.51	0.0	0.05	0.0	Ntf3
593	GO:0045935 [6]: positive regulation of nucleobase, nucleoside, nucleotide and nucleic acid metabolism	3	3	622	93	11911	-4.52	0.0	0.15	0.06	Ebf1 Ebf2 Ntf3
594	GO:0006725 [5]: aromatic compound metabolism	5	5	620	73	11931	-4.52	0.0	1.07	0.55	Comt Gstz1 Indo Mocs2 Tph1
595	GO:0006816 [8]: calcium ion transport	5	5	620	73	11931	-4.52	0.0	1.07	0.55	B430218L07Rik Cacna1s Camk2b Camk2d Slc24a3
596	GO:0008202 [6]: steroid metabolism	6	6	619	99	11905	-4.53	0.0	0.87	0.44	Hsd11b1 Lipe Osbpl11 Pon1 Sc5d Sult1a1
597	GO:0008629 [9]: induction of apoptosis by intracellular signals	2	2	623	15	11989	-4.53	0.0	1.59	0.78	Ifi204 Lgals12
598	GO:0030334 [6]: regulation of cell migration	3	3	622	32	11972	-4.53	0.0	1.39	0.7	Cxcl12 Rtn4 Tek
599	GO:0042089 [6]: cytokine biosynthesis	3	3	622	32	11972	-4.53	0.0	1.39	0.7	Cd1d1 Cd209b Gadd45g
600	GO:0051270 [5]: regulation of cell motility	3	3	622	32	11972	-4.53	0.0	1.39	0.7	Cxcl12 Rtn4 Tek
601	GO:0045941 [7]: positive regulation of transcription	3	3	622	92	11912	-4.54	0.0	0.16	0.06	Ebf1 Ebf2 Ntf3
602	GO:0030097 [5]: hemopoiesis	6	6	619	103	11901	-4.56	0.0	0.79	0.41	Cbfa2t3h Cd1d1 Cxcl15 Gadd45g Heph Il7
603	GO:0051240 [5]: positive regulation of organismal physiological process	4	4	621	53	11951	-4.56	0.0	1.17	0.6	Cav1 Cd1d1 Cd209b Il7
604	GO:0008361 [5]: regulation of cell size	4	4	621	53	11951	-4.56	0.0	1.17	0.6	Fhl1 Htra3 Igfbp6 Prss11
605	GO:0009893 [5]: positive regulation of metabolism	6	6	619	125	11879	-4.57	0.0	0.45	0.22	Acdc Cd1d1 Cd209b Ebf1 Ebf2 Ntf3
606	GO:0045934 [6]: negative regulation of nucleobase, nucleoside, nucleotide and nucleic acid metabolism	5	5	620	117	11887	-4.57	0.0	0.32	0.16	Hod Id1 Nr1h3 Wbscr14 id3
607	GO:0042107 [5]: cytokine metabolism	3	3	622	33	11971	-4.57	0.0	1.34	0.7	Cd1d1 Cd209b Gadd45g
608	GO:0007548 [3]: sex differentiation	3	3	622	33	11971	-4.57	0.0	1.34	0.7	Dmrt2 Fst Wnt4
609	GO:0051239 [4]: regulation of organismal physiological process	6	6	619	106	11898	-4.57	0.0	0.73	0.38	Actc1 Cav1 Cd1d1 Cd209b Edn1 Il7
610	GO:0009100 [7]: glycoprotein metabolism	2	2	623	74	11930	-4.57	0.0	0.11	0.03	St3gal4 St8sia4
611	GO:0015674 [7]: di-, tri-valent inorganic cation transport	6	6	619	109	11895	-4.58	0.0	0.68	0.36	B430218L07Rik Cacna1s Camk2b Camk2d Heph Slc24a3
612	GO:0001775 [4]: cell activation	4	4	621	104	11900	-4.58	0.0	0.24	0.11	Cd1d1 Cxcl12 Gadd45g Il7
613	GO:0006813 [8]: potassium ion transport	6	6	619	118	11886	-4.58	0.0	0.54	0.27	Fxyd2 Kcna5 Kcnk2 Kcnk3 Slc12a4 Slc24a3
614	GO:0019932 [6]: second-messenger-mediated signaling	5	5	620	78	11926	-4.59	0.0	0.93	0.48	Adcy3 Dscr1 Edg1 Ptger3 Tgm2
615	GO:0042592 [3]: homeostasis	6	6	619	115	11889	-4.59	0.0	0.58	0.3	Acdc Edn1 Kcnk2 Ptger3 Slc24a3 Trfr2
616	GO:0045321 [5]: immune cell activation	4	4	621	103	11901	-4.59	0.0	0.25	0.11	Cd1d1 Cxcl12 Gadd45g Il7
617	GO:0042088 [7]: T-helper 1 type immune response	2	2	623	16	11988	-4.59	0.0	1.5	0.77	Cd1d1 Gadd45g
618	GO:0042398 [6]: amino acid derivative biosynthesis	2	2	623	16	11988	-4.59	0.0	1.5	0.77	Odc1 Tph1
619	GO:0045619 [5]: regulation of lymphocyte differentiation	2	2	623	16	11988	-4.59	0.0	1.5	0.77	Cd1d1 Il7
620	GO:0007031 [6]: peroxisome organization and biogenesis	2	2	623	16	11988	-4.59	0.0	1.5	0.77	Pex13 Pxmp2
621	GO:0008217 [5]: regulation of blood pressure	2	2	623	16	11988	-4.59	0.0	1.5	0.77	Adra1a Edn1
622	GO:0007420 [7]: brain development	4	4	621	55	11949	-4.6	0.0	1.1	0.57	Cxcl12 Nr2f2 Ntf3 Sepp1
623	GO:0001501 [5]: skeletal development	5	5	620	81	11923	-4.61	0.0	0.86	0.44	Clec3b Fgf18 Prelp Pthr1 Ptn
624	GO:0016481 [7]: negative regulation of transcription	5	5	620	112	11892	-4.61	0.0	0.37	0.19	Hod Id1 Nr1h3 Wbscr14 id3
625	GO:0015858 [6]: nucleoside transport	1	1	624	3	12001	-4.62	0.0	1.69	0.85	Slc28a2
626	GO:0015893 [5]: drug transport	1	1	624	3	12001	-4.62	0.0	1.69	0.85	Abp1
627	GO:0015936 [8]: coenzyme A metabolism	1	1	624	3	12001	-4.62	0.0	1.69	0.85	Pank3
628	GO:0016096 [7]: polyisoprenoid metabolism	1	1	624	3	12001	-4.62	0.0	1.69	0.85	Aldh1a7
629	GO:0019720 [7]: Mo-molybdopterin cofactor metabolism	1	1	624	3	12001	-4.62	0.0	1.69	0.85	Mocs2
630	GO:0030212 [8]: hyaluronan metabolism	1	1	624	3	12001	-4.62	0.0	1.69	0.85	Itih2
631	GO:0035137 [6]: hindlimb morphogenesis	1	1	624	3	12001	-4.62	0.0	1.69	0.85	Twist1
632	GO:0042214 [5]: terpene metabolism	1	1	624	3	12001	-4.62	0.0	1.69	0.85	Aldh1a7
633	GO:0042391 [5]: regulation of membrane potential	1	1	624	3	12001	-4.62	0.0	1.69	0.85	Kcnk2
634	GO:0042990 [8]: regulation of transcription factor-nucleus import	1	1	624	3	12001	-4.62	0.0	1.69	0.85	Eda
635	GO:0042991 [8]: transcription factor-nucleus import	1	1	624	3	12001	-4.62	0.0	1.69	0.85	Eda
636	GO:0043094 [5]: metabolic compound salvage	1	1	624	3	12001	-4.62	0.0	1.69	0.85	Adk
637	GO:0044270 [5]: nitrogen compound catabolism	1	1	624	3	12001	-4.62	0.0	1.69	0.85	Arg2
638	GO:0045333 [7]: cellular respiration	1	1	624	3	12001	-4.62	0.0	1.69	0.85	Sdhb
639	GO:0045745 [6]: positive regulation of G-protein coupled receptor protein signaling pathway	1	1	624	3	12001	-4.62	0.0	1.69	0.85	Tmod2
640	GO:0050771 [6]: negative regulation of axonogenesis	1	1	624	3	12001	-4.62	0.0	1.69	0.85	Nrp1
641	GO:0000186 [6]: activation of MAPKK	1	1	624	3	12001	-4.62	0.0	1.69	0.85	Gadd45g
642	GO:0001755 [6]: neural crest cell migration	1	1	624	3	12001	-4.62	0.0	1.69	0.85	Zfhx1b
643	GO:0006108 [7]: malate metabolism	1	1	624	3	12001	-4.62	0.0	1.69	0.85	Mdh2
644	GO:0006527 [6]: arginine catabolism	1	1	624	3	12001	-4.62	0.0	1.69	0.85	Arg2
645	GO:0006721 [5]: terpenoid metabolism	1	1	624	3	12001	-4.62	0.0	1.69	0.85	Aldh1a7
646	GO:0006777 [8]: Mo-molybdopterin cofactor biosynthesis	1	1	624	3	12001	-4.62	0.0	1.69	0.85	Mocs2
647	GO:0007628 [5]: adult walking behavior	1	1	624	3	12001	-4.62	0.0	1.69	0.85	Msra
648	GO:0008340 [4]: determination of adult life span	1	1	624	3	12001	-4.62	0.0	1.69	0.85	Msra
649	GO:0009071 [8]: serine family amino acid catabolism	1	1	624	3	12001	-4.62	0.0	1.69	0.85	Cdo1
650	GO:0007187 [7]: G-protein signaling, coupled to cyclic nucleotide second messenger	3	3	622	35	11969	-4.64	0.0	1.24	0.63	Adcy3 Edg1 Ptger3
651	GO:0007626 [3]: locomotory behavior	3	3	622	35	11969	-4.64	0.0	1.24	0.63	Msra Qk Sepp1
652	GO:0009150 [8]: purine ribonucleotide metabolism	1	1	624	54	11950	-4.64	0.0	0.06	0.01	Atp5o
653	GO:0009888 [5]: histogenesis	4	4	621	57	11947	-4.64	0.0	1.03	0.52	Krt1-14 Krt2-5 Ntf3 Sitpec
654	GO:0006818 [5]: hydrogen transport	4	4	621	57	11947	-4.64	0.0	1.03	0.52	Atp5o Clca3 Immp2l Tnni2
655	GO:0009880 [4]: embryonic pattern specification	2	2	623	17	11987	-4.65	0.0	1.42	0.7	Meox2 Pace4
656	GO:0006720 [6]: isoprenoid metabolism	2	2	623	17	11987	-4.65	0.0	1.42	0.7	Adh1 Aldh1a7
657	GO:0007423 [7]: sensory organ development	2	2	623	17	11987	-4.65	0.0	1.42	0.7	Crym Cryz
658	GO:0050790 [3]: regulation of enzyme activity	4	4	621	98	11906	-4.65	0.0	0.29	0.14	Adcy3 Cspg4 Gadd45g Map3k6
659	GO:0019933 [8]: cAMP-mediated signaling	3	3	622	36	11968	-4.67	0.0	1.19	0.62	Adcy3 Edg1 Ptger3
660	GO:0001816 [5]: cytokine production	3	3	622	36	11968	-4.67	0.0	1.19	0.62	Cd1d1 Cd209b Gadd45g
661	GO:0009617 [6]: response to bacteria	2	2	623	70	11934	-4.67	0.0	0.13	0.04	Cd209b Defb1
662	GO:0006164 [7]: purine nucleotide biosynthesis	1	1	624	53	11951	-4.68	0.0	0.07	0.01	Atp5o
663	GO:0006694 [7]: steroid biosynthesis	1	1	624	53	11951	-4.68	0.0	0.07	0.01	Sc5d
664	GO:0016337 [5]: cell-cell adhesion	4	4	621	95	11909	-4.68	0.0	0.32	0.16	Cldn5 Clstn3 Icam2 Tek
665	GO:0000122 [9]: negative regulation of transcription from Pol II promoter	4	4	621	60	11944	-4.68	0.0	0.94	0.48	Hod Id1 Wbscr14 id3
666	GO:0009101 [7]: glycoprotein biosynthesis	2	2	623	69	11935	-4.69	0.0	0.14	0.05	St3gal4 St8sia4
667	GO:0006865 [6]: amino acid transport	3	3	622	37	11967	-4.69	0.0	1.15	0.59	Slc12a4 Slc6a6 Slc7a10
668	GO:0046649 [6]: lymphocyte activation	4	4	621	94	11910	-4.69	0.0	0.33	0.17	Cd1d1 Cxcl12 Gadd45g Il7
669	GO:0006887 [6]: exocytosis	1	1	624	52	11952	-4.71	0.0	0.07	0.01	Stx18
670	GO:0009967 [5]: positive regulation of signal transduction	2	2	623	18	11986	-4.71	0.0	1.35	0.7	Acdc Tmod2
671	GO:0042087 [6]: cell-mediated immune response	2	2	623	18	11986	-4.71	0.0	1.35	0.7	Cd1d1 Gadd45g
672	GO:0044272 [6]: sulfur compound biosynthesis	2	2	623	18	11986	-4.71	0.0	1.35	0.7	Acas2 Ggtla1
673	GO:0007223 [7]: frizzled-2 signaling pathway	2	2	623	18	11986	-4.71	0.0	1.35	0.7	Wnt4 Wnt6
674	GO:0051094 [4]: positive regulation of development	3	3	622	38	11966	-4.71	0.0	1.1	0.57	Cd1d1 Fgfr3 Il7
675	GO:0051169 [6]: nuclear transport	4	4	621	64	11940	-4.73	0.0	0.83	0.42	Eda Fmr1 Hspa9a Nfkbia
676	GO:0015837 [5]: amine transport	3	3	622	39	11965	-4.74	0.0	1.06	0.54	Slc12a4 Slc6a6 Slc7a10
677	GO:0007218 [7]: neuropeptide signaling pathway	2	2	623	67	11937	-4.74	0.0	0.15	0.06	Calca Cd97
678	GO:0040008 [4]: regulation of growth	4	4	621	65	11939	-4.74	0.0	0.8	0.41	Htra3 Igfbp6 Prss11 Tkt
679	GO:0045595 [4]: regulation of cell differentiation	4	4	621	65	11939	-4.74	0.0	0.8	0.41	Cd1d1 Fgfr3 Fst Il7
680	GO:0009260 [7]: ribonucleotide biosynthesis	1	1	624	51	11953	-4.74	0.0	0.07	0.01	Atp5o
681	GO:0043085 [4]: positive regulation of enzyme activity	4	4	621	67	11937	-4.75	0.0	0.76	0.39	Adcy3 Cspg4 Gadd45g Map3k6
682	GO:0042133 [5]: neurotransmitter metabolism	2	2	623	19	11985	-4.75	0.0	1.28	0.65	Comt Tph1
683	GO:0042471 [5]: ear morphogenesis	2	2	623	19	11985	-4.75	0.0	1.28	0.65	Gjb6 Tbx1
684	GO:0009795 [4]: embryonic morphogenesis	4	4	621	86	11918	-4.75	0.0	0.42	0.21	Cryab Gjb6 Tbx1 Twist1
685	GO:0030705 [6]: cytoskeleton-dependent intracellular transport	2	2	623	66	11938	-4.76	0.0	0.15	0.06	Myo5a Tuba8
686	GO:0009792 [4]: embryonic development (sensu Metazoa)	4	4	621	85	11919	-4.76	0.0	0.43	0.21	Axin2 Cryab Meox2 Sitpec
687	GO:0019935 [7]: cyclic-nucleotide-mediated signaling	3	3	622	40	11964	-4.76	0.0	1.02	0.52	Adcy3 Edg1 Ptger3
688	GO:0042445 [5]: hormone metabolism	3	3	622	40	11964	-4.76	0.0	1.02	0.52	Aldh1a1 Tph1 Wnt4
689	GO:0030333 [5]: antigen processing	1	1	624	50	11954	-4.77	0.0	0.08	0.02	H2-M9
690	GO:0019725 [4]: cell homeostasis	4	4	621	81	11923	-4.77	0.0	0.49	0.25	Edn1 Kcnk2 Slc24a3 Trfr2
691	GO:0009582 [6]: detection of abiotic stimulus	4	4	621	79	11925	-4.78	0.0	0.52	0.26	Fech Gjb6 Ndufb9 Opn3
692	GO:0009314 [6]: response to radiation	3	3	622	41	11963	-4.78	0.0	0.99	0.51	Fech Opn3 Snai2
693	GO:0045892 [8]: negative regulation of transcription, DNA-dependent	4	4	621	75	11929	-4.78	0.0	0.59	0.3	Hod Id1 Wbscr14 id3
694	GO:0006417 [6]: regulation of protein biosynthesis	4	4	621	78	11926	-4.78	0.0	0.54	0.27	Cd1d1 Cd209b Eif4ebp1 Mknk2
695	GO:0006643 [6]: membrane lipid metabolism	4	4	621	76	11928	-4.78	0.0	0.57	0.29	Agpat3 Cel Lpgat1 Smpd3
696	GO:0006814 [8]: sodium ion transport	4	4	621	76	11928	-4.78	0.0	0.57	0.29	Fxyd2 Slc12a4 Slc24a3 Slc5a6
697	GO:0006913 [6]: nucleocytoplasmic transport	4	4	621	76	11928	-4.78	0.0	0.57	0.29	Eda Fmr1 Hspa9a Nfkbia
698	GO:0015718 [7]: monocarboxylic acid transport	1	1	624	4	12000	-4.79	0.0	1.5	0.77	Slc6a6
699	GO:0030149 [8]: sphingolipid catabolism	1	1	624	4	12000	-4.79	0.0	1.5	0.77	Cel
700	GO:0030335 [7]: positive regulation of cell migration	1	1	624	4	12000	-4.79	0.0	1.5	0.77	Cxcl12
701	GO:0042278 [7]: purine nucleoside metabolism	1	1	624	4	12000	-4.79	0.0	1.5	0.77	Adk
702	GO:0042306 [7]: regulation of protein-nucleus import	1	1	624	4	12000	-4.79	0.0	1.5	0.77	Eda
703	GO:0042417 [6]: dopamine metabolism	1	1	624	4	12000	-4.79	0.0	1.5	0.77	Comt
704	GO:0042573 [6]: retinoic acid metabolism	1	1	624	4	12000	-4.79	0.0	1.5	0.77	Aldh1a1
705	GO:0042640 [6]: anagen	1	1	624	4	12000	-4.79	0.0	1.5	0.77	Myo5a
706	GO:0045086 [9]: positive regulation of interleukin-2 biosynthesis	1	1	624	4	12000	-4.79	0.0	1.5	0.77	Cd1d1
707	GO:0046128 [8]: purine ribonucleoside metabolism	1	1	624	4	12000	-4.79	0.0	1.5	0.77	Adk
708	GO:0050918 [7]: positive chemotaxis	1	1	624	4	12000	-4.79	0.0	1.5	0.77	Cxcl12
709	GO:0050920 [7]: regulation of chemotaxis	1	1	624	4	12000	-4.79	0.0	1.5	0.77	Cxcl12
710	GO:0050921 [8]: positive regulation of chemotaxis	1	1	624	4	12000	-4.79	0.0	1.5	0.77	Cxcl12
711	GO:0050926 [8]: regulation of positive chemotaxis	1	1	624	4	12000	-4.79	0.0	1.5	0.77	Cxcl12
712	GO:0050927 [9]: positive regulation of positive chemotaxis	1	1	624	4	12000	-4.79	0.0	1.5	0.77	Cxcl12
713	GO:0050930 [10]: induction of positive chemotaxis	1	1	624	4	12000	-4.79	0.0	1.5	0.77	Cxcl12
714	GO:0051272 [6]: positive regulation of cell motility	1	1	624	4	12000	-4.79	0.0	1.5	0.77	Cxcl12
715	GO:0000050 [5]: urea cycle	1	1	624	4	12000	-4.79	0.0	1.5	0.77	Arg2
716	GO:0001523 [7]: retinoid metabolism	1	1	624	4	12000	-4.79	0.0	1.5	0.77	Adh1
717	GO:0002011 [5]: morphogenesis of an epithelial sheet	1	1	624	4	12000	-4.79	0.0	1.5	0.77	Jag1
718	GO:0006081 [5]: aldehyde metabolism	1	1	624	4	12000	-4.79	0.0	1.5	0.77	Aldh9a1
719	GO:0006309 [7]: DNA fragmentation during apoptosis	1	1	624	4	12000	-4.79	0.0	1.5	0.77	Pdcd8
720	GO:0006534 [7]: cysteine metabolism	1	1	624	4	12000	-4.79	0.0	1.5	0.77	Cdo1
721	GO:0006542 [9]: glutamine biosynthesis	1	1	624	4	12000	-4.79	0.0	1.5	0.77	Glul
722	GO:0006572 [8]: tyrosine catabolism	1	1	624	4	12000	-4.79	0.0	1.5	0.77	Gstz1
723	GO:0007566 [3]: embryo implantation	1	1	624	4	12000	-4.79	0.0	1.5	0.77	Lamb1-1
724	GO:0009119 [7]: ribonucleoside metabolism	1	1	624	4	12000	-4.79	0.0	1.5	0.77	Adk
725	GO:0050776 [5]: regulation of immune response	3	3	622	76	11928	-4.79	0.0	0.28	0.14	Cd1d1 Cd209b Il7
726	GO:0006486 [8]: protein amino acid glycosylation	2	2	623	64	11940	-4.8	0.0	0.17	0.06	St3gal4 St8sia4
727	GO:0007409 [6]: axonogenesis	3	3	622	75	11929	-4.8	0.0	0.29	0.14	Alcam Foxd1 Nrp1
728	GO:0001558 [4]: regulation of cell growth	3	3	622	42	11962	-4.8	0.0	0.95	0.48	Htra3 Igfbp6 Prss11
729	GO:0042108 [8]: positive regulation of cytokine biosynthesis	2	2	623	20	11984	-4.8	0.0	1.21	0.63	Cd1d1 Cd209b
730	GO:0000187 [6]: activation of MAPK	2	2	623	20	11984	-4.8	0.0	1.21	0.63	Cspg4 Map3k6
731	GO:0001819 [7]: positive regulation of cytokine production	2	2	623	20	11984	-4.8	0.0	1.21	0.63	Cd1d1 Cd209b
732	GO:0006497 [8]: protein lipidation	2	2	623	20	11984	-4.8	0.0	1.21	0.63	Adamts5 Smarcd3
733	GO:0007515 [5]: lymph gland development	2	2	623	20	11984	-4.8	0.0	1.21	0.63	Cxcl13 Ltb
734	GO:0008285 [6]: negative regulation of cell proliferation	1	1	624	49	11955	-4.8	0.0	0.08	0.02	Cav1
735	GO:0001505 [7]: regulation of neurotransmitter levels	3	3	622	43	11961	-4.82	0.0	0.92	0.48	Comt Hnmt Tph1
736	GO:0007411 [6]: axon guidance	3	3	622	43	11961	-4.82	0.0	0.92	0.48	Alcam Foxd1 Nrp1
737	GO:0045859 [4]: regulation of protein kinase activity	3	3	622	44	11960	-4.83	0.0	0.88	0.45	Cspg4 Gadd45g Map3k6
738	GO:0001503 [5]: ossification	3	3	622	44	11960	-4.83	0.0	0.88	0.45	Fgf18 Pthr1 Ptn
739	GO:0009141 [7]: nucleoside triphosphate metabolism	1	1	624	48	11956	-4.84	0.0	0.09	0.02	Atp5o
740	GO:0030098 [4]: lymphocyte differentiation	3	3	622	45	11959	-4.84	0.0	0.85	0.44	Cd1d1 Gadd45g Il7
741	GO:0042158 [7]: lipoprotein biosynthesis	2	2	623	21	11983	-4.85	0.0	1.15	0.59	Adamts5 Smarcd3
742	GO:0045137 [4]: development of primary sexual characteristics	2	2	623	21	11983	-4.85	0.0	1.15	0.59	Fst Wnt4
743	GO:0050870 [8]: positive regulation of T-cell activation	2	2	623	21	11983	-4.85	0.0	1.15	0.59	Cd1d1 Il7
744	GO:0001764 [6]: neuronal migration	2	2	623	21	11983	-4.85	0.0	1.15	0.59	Nr2f2 Twist1
745	GO:0008406 [5]: gonad development	2	2	623	21	11983	-4.85	0.0	1.15	0.59	Fst Wnt4
746	GO:0009190 [7]: cyclic nucleotide biosynthesis	2	2	623	21	11983	-4.85	0.0	1.15	0.59	Adcy3 Gucy1a3
747	GO:0016125 [6]: sterol metabolism	3	3	622	46	11958	-4.86	0.0	0.82	0.42	Lipe Pon1 Sc5d
748	GO:0050801 [4]: ion homeostasis	3	3	622	69	11935	-4.86	0.0	0.36	0.18	Edn1 Slc24a3 Trfr2
749	GO:0050879 [4]: organismal movement	3	3	622	69	11935	-4.86	0.0	0.36	0.18	Dtnbp1 Opn3 Ppef2
750	GO:0006873 [5]: cell ion homeostasis	3	3	622	69	11935	-4.86	0.0	0.36	0.18	Edn1 Slc24a3 Trfr2
751	GO:0015992 [6]: proton transport	1	1	624	47	11957	-4.87	0.0	0.09	0.02	Atp5o
752	GO:0046903 [3]: secretion	1	1	624	47	11957	-4.87	0.0	0.09	0.02	Ltbp4
753	GO:0008284 [6]: positive regulation of cell proliferation	1	1	624	47	11957	-4.87	0.0	0.09	0.02	Il7
754	GO:0009152 [8]: purine ribonucleotide biosynthesis	1	1	624	47	11957	-4.87	0.0	0.09	0.02	Atp5o
755	GO:0050881 [5]: musculoskeletal movement	3	3	622	68	11936	-4.87	0.0	0.37	0.19	Dtnbp1 Opn3 Ppef2
756	GO:0050885 [6]: regulation of balance	3	3	622	68	11936	-4.87	0.0	0.37	0.19	Dtnbp1 Opn3 Ppef2
757	GO:0050953 [6]: sensory perception of light	3	3	622	68	11936	-4.87	0.0	0.37	0.19	Dtnbp1 Opn3 Ppef2
758	GO:0050957 [6]: equilibrioception	3	3	622	68	11936	-4.87	0.0	0.37	0.19	Dtnbp1 Opn3 Ppef2
759	GO:0007601 [7]: visual perception	3	3	622	68	11936	-4.87	0.0	0.37	0.19	Dtnbp1 Opn3 Ppef2
760	GO:0007050 [7]: cell cycle arrest	2	2	623	22	11982	-4.88	0.0	1.09	0.57	Cdkn1c Pmp22
761	GO:0051049 [5]: regulation of transport	3	3	622	48	11956	-4.88	0.0	0.76	0.39	Acdc Cd209b Eda
762	GO:0006916 [8]: anti-apoptosis	3	3	622	48	11956	-4.88	0.0	0.76	0.39	Atf5 Birc3 Snai2
763	GO:0007126 [8]: meiosis	1	1	624	46	11958	-4.89	0.0	0.1	0.02	Sycp3
764	GO:0016064 [6]: humoral defense mechanism (sensu Vertebrata)	3	3	622	51	11953	-4.9	0.0	0.68	0.36	C1r C2 Hc
765	GO:0050778 [6]: positive regulation of immune response	3	3	622	51	11953	-4.9	0.0	0.68	0.36	Cd1d1 Cd209b Il7
766	GO:0030003 [6]: cation homeostasis	3	3	622	65	11939	-4.9	0.0	0.41	0.21	Edn1 Slc24a3 Trfr2
767	GO:0006644 [7]: phospholipid metabolism	3	3	622	52	11952	-4.91	0.0	0.66	0.34	Agpat3 Lpgat1 Smpd3
768	GO:0035295 [3]: tube development	3	3	622	59	11945	-4.91	0.0	0.51	0.26	Fgf18 Hsd11b1 Twist1
769	GO:0019882 [5]: antigen presentation	3	3	622	53	11951	-4.92	0.0	0.64	0.33	Cd1d1 Fcgrt H2-M9
770	GO:0043009 [5]: embryonic development (sensu Vertebrata)	3	3	622	53	11951	-4.92	0.0	0.64	0.33	Axin2 Cryab Meox2
771	GO:0000082 [7]: G1/S transition of mitotic cell cycle	2	2	623	23	11981	-4.92	0.0	1.04	0.52	Camk2b Camk2d
772	GO:0007200 [7]: G-protein signaling, coupled to IP3 second messenger (phospholipase C activating)	2	2	623	23	11981	-4.92	0.0	1.04	0.52	Ptger3 Tgm2
773	GO:0018193 [8]: peptidyl-amino acid modification	3	3	622	58	11946	-4.92	0.0	0.53	0.26	Frap1 Msra Pdgfrb
774	GO:0007229 [6]: integrin-mediated signaling pathway	3	3	622	58	11946	-4.92	0.0	0.53	0.26	Adamts5 Itga7 Itgb7
775	GO:0009948 [5]: anterior/posterior axis specification	1	1	624	5	11999	-4.92	0.0	1.34	0.7	Pace4
776	GO:0030048 [8]: actin filament-based movement	1	1	624	5	11999	-4.92	0.0	1.34	0.7	Myo5a
777	GO:0030199 [5]: collagen fibril organization	1	1	624	5	11999	-4.92	0.0	1.34	0.7	Tnxb
778	GO:0030262 [8]: apoptotic nuclear changes	1	1	624	5	11999	-4.92	0.0	1.34	0.7	Pdcd8
779	GO:0030516 [6]: regulation of axon extension	1	1	624	5	11999	-4.92	0.0	1.34	0.7	Nrp1
780	GO:0030851 [5]: granulocyte differentiation	1	1	624	5	11999	-4.92	0.0	1.34	0.7	Cbfa2t3h
781	GO:0030890 [8]: positive regulation of B-cell proliferation	1	1	624	5	11999	-4.92	0.0	1.34	0.7	Il7
782	GO:0043122 [5]: regulation of I-kappaB kinase/NF-kappaB cascade	1	1	624	5	11999	-4.92	0.0	1.34	0.7	Acdc
783	GO:0045059 [7]: positive thymic T-cell selection	1	1	624	5	11999	-4.92	0.0	1.34	0.7	Cd1d1
784	GO:0045076 [8]: regulation of interleukin-2 biosynthesis	1	1	624	5	11999	-4.92	0.0	1.34	0.7	Cd1d1
785	GO:0045453 [5]: bone resorption	1	1	624	5	11999	-4.92	0.0	1.34	0.7	Il7
786	GO:0046323 [9]: glucose import	1	1	624	5	11999	-4.92	0.0	1.34	0.7	Acdc
787	GO:0046324 [6]: regulation of glucose import	1	1	624	5	11999	-4.92	0.0	1.34	0.7	Acdc
788	GO:0046328 [5]: regulation of JNK cascade	1	1	624	5	11999	-4.92	0.0	1.34	0.7	Akt2
789	GO:0050768 [5]: negative regulation of neurogenesis	1	1	624	5	11999	-4.92	0.0	1.34	0.7	Nrp1
790	GO:0000051 [4]: urea cycle intermediate metabolism	1	1	624	5	11999	-4.92	0.0	1.34	0.7	Arg2
791	GO:0000302 [6]: response to reactive oxygen species	1	1	624	5	11999	-4.92	0.0	1.34	0.7	Ucp3
792	GO:0006525 [5]: arginine metabolism	1	1	624	5	11999	-4.92	0.0	1.34	0.7	Arg2
793	GO:0006596 [8]: polyamine biosynthesis	1	1	624	5	11999	-4.92	0.0	1.34	0.7	Odc1
794	GO:0006921 [8]: disassembly of cell structures during apoptosis	1	1	624	5	11999	-4.92	0.0	1.34	0.7	Pdcd8
795	GO:0009068 [8]: aspartate family amino acid catabolism	1	1	624	5	11999	-4.92	0.0	1.34	0.7	Aspa
796	GO:0009081 [7]: branched chain family amino acid metabolism	1	1	624	5	11999	-4.92	0.0	1.34	0.7	Hibadh
797	GO:0030324 [5]: lung development	2	2	623	24	11980	-4.94	0.0	0.99	0.51	Fgf18 Hsd11b1
798	GO:0045727 [7]: positive regulation of protein biosynthesis	2	2	623	24	11980	-4.94	0.0	0.99	0.51	Cd1d1 Cd209b
799	GO:0006665 [7]: sphingolipid metabolism	2	2	623	24	11980	-4.94	0.0	0.99	0.51	Cel Smpd3
800	GO:0042113 [7]: B-cell activation	1	1	624	44	11960	-4.96	0.0	0.11	0.03	Il7
801	GO:0009144 [8]: purine nucleoside triphosphate metabolism	1	1	624	44	11960	-4.96	0.0	0.11	0.03	Atp5o
802	GO:0009583 [7]: detection of light	2	2	623	25	11979	-4.97	0.0	0.94	0.48	Fech Opn3
803	GO:0016044 [5]: membrane organization and biogenesis	2	2	623	25	11979	-4.97	0.0	0.94	0.48	1700020C11Rik Sgcd
804	GO:0030323 [4]: respiratory tube development	2	2	623	25	11979	-4.97	0.0	0.94	0.48	Fgf18 Hsd11b1
805	GO:0007249 [7]: I-kappaB kinase/NF-kappaB cascade	2	2	623	25	11979	-4.97	0.0	0.94	0.48	Acdc Irak1bp1
806	GO:0009416 [7]: response to light	2	2	623	25	11979	-4.97	0.0	0.94	0.48	Fech Opn3
807	GO:0001701 [6]: embryonic development (sensu Mammalia)	1	1	624	43	11961	-4.98	0.0	0.11	0.03	Cryab
808	GO:0007611 [3]: learning and/or memory	2	2	623	26	11978	-4.99	0.0	0.9	0.46	Ptn Tmod2
809	GO:0009187 [7]: cyclic nucleotide metabolism	2	2	623	26	11978	-4.99	0.0	0.9	0.46	Adcy3 Gucy1a3
810	GO:0006821 [8]: chloride transport	2	2	623	52	11952	-5.0	0.0	0.28	0.14	Clca3 Slc12a4
811	GO:0006875 [7]: metal ion homeostasis	2	2	623	51	11953	-5.01	0.0	0.29	0.14	Slc24a3 Trfr2
812	GO:0009199 [8]: ribonucleoside triphosphate metabolism	1	1	624	42	11962	-5.01	0.0	0.12	0.04	Atp5o
813	GO:0009205 [9]: purine ribonucleoside triphosphate metabolism	1	1	624	42	11962	-5.01	0.0	0.12	0.04	Atp5o
814	GO:0009891 [6]: positive regulation of biosynthesis	2	2	623	27	11977	-5.01	0.0	0.86	0.44	Cd1d1 Cd209b
815	GO:0015931 [5]: nucleobase, nucleoside, nucleotide and nucleic acid transport	2	2	623	27	11977	-5.01	0.0	0.86	0.44	Fmr1 Slc28a2
816	GO:0016066 [5]: cellular defense response (sensu Vertebrata)	2	2	623	27	11977	-5.01	0.0	0.86	0.44	Cd1d1 Gadd45g
817	GO:0030178 [6]: negative regulation of Wnt receptor signaling pathway	1	1	624	6	11998	-5.03	0.0	1.21	0.63	Wif1
818	GO:0042176 [6]: regulation of protein catabolism	1	1	624	6	11998	-5.03	0.0	1.21	0.63	Serpinb1a
819	GO:0042533 [7]: tumor necrosis factor-alpha biosynthesis	1	1	624	6	11998	-5.03	0.0	1.21	0.63	Cd209b
820	GO:0042534 [8]: regulation of tumor necrosis factor-alpha biosynthesis	1	1	624	6	11998	-5.03	0.0	1.21	0.63	Cd209b
821	GO:0042535 [9]: positive regulation of tumor necrosis factor-alpha biosynthesis	1	1	624	6	11998	-5.03	0.0	1.21	0.63	Cd209b
822	GO:0042692 [4]: muscle cell differentiation	1	1	624	6	11998	-5.03	0.0	1.21	0.63	Qk
823	GO:0045445 [4]: myoblast differentiation	1	1	624	6	11998	-5.03	0.0	1.21	0.63	Lgals1
824	GO:0046466 [7]: membrane lipid catabolism	1	1	624	6	11998	-5.03	0.0	1.21	0.63	Cel
825	GO:0046822 [6]: regulation of nucleocytoplasmic transport	1	1	624	6	11998	-5.03	0.0	1.21	0.63	Eda
826	GO:0001910 [7]: regulation of immune cell mediated cytotoxicity	1	1	624	6	11998	-5.03	0.0	1.21	0.63	Cd1d1
827	GO:0006559 [8]: L-phenylalanine catabolism	1	1	624	6	11998	-5.03	0.0	1.21	0.63	Gstz1
828	GO:0006825 [9]: copper ion transport	1	1	624	6	11998	-5.03	0.0	1.21	0.63	Heph
829	GO:0006888 [6]: ER to Golgi transport	1	1	624	6	11998	-5.03	0.0	1.21	0.63	Stx18
830	GO:0007006 [6]: mitochondrial membrane organization and biogenesis	1	1	624	6	11998	-5.03	0.0	1.21	0.63	1700020C11Rik
831	GO:0007379 [4]: segment specification	1	1	624	6	11998	-5.03	0.0	1.21	0.63	Meox2
832	GO:0007631 [3]: feeding behavior	1	1	624	6	11998	-5.03	0.0	1.21	0.63	Calca
833	GO:0008630 [7]: DNA damage response, signal transduction resulting in induction of apoptosis	1	1	624	6	11998	-5.03	0.0	1.21	0.63	Ifi204
834	GO:0042035 [7]: regulation of cytokine biosynthesis	2	2	623	28	11976	-5.03	0.0	0.82	0.42	Cd1d1 Cd209b
835	GO:0042157 [7]: lipoprotein metabolism	2	2	623	28	11976	-5.03	0.0	0.82	0.42	Adamts5 Smarcd3
836	GO:0048015 [7]: phosphoinositide-mediated signaling	2	2	623	28	11976	-5.03	0.0	0.82	0.42	Ptger3 Tgm2
837	GO:0051168 [7]: nuclear export	2	2	623	28	11976	-5.03	0.0	0.82	0.42	Fmr1 Hspa9a
838	GO:0009142 [7]: nucleoside triphosphate biosynthesis	1	1	624	41	11963	-5.04	0.0	0.13	0.04	Atp5o
839	GO:0045786 [7]: negative regulation of cell cycle	2	2	623	48	11956	-5.05	0.0	0.33	0.17	Axin2 Nbl1
840	GO:0050954 [6]: sensory perception of mechanical stimulus	2	2	623	48	11956	-5.05	0.0	0.33	0.17	Gjb6 Ndufb9
841	GO:0050982 [7]: detection of mechanical stimulus	2	2	623	48	11956	-5.05	0.0	0.33	0.17	Gjb6 Ndufb9
842	GO:0050863 [7]: regulation of T-cell activation	2	2	623	29	11975	-5.05	0.0	0.78	0.41	Cd1d1 Il7
843	GO:0008654 [8]: phospholipid biosynthesis	2	2	623	29	11975	-5.05	0.0	0.78	0.41	Agpat3 Lpgat1
844	GO:0046651 [5]: lymphocyte proliferation	2	2	623	30	11974	-5.06	0.0	0.74	0.38	Cxcl12 Il7
845	GO:0001817 [6]: regulation of cytokine production	2	2	623	30	11974	-5.06	0.0	0.74	0.38	Cd1d1 Cd209b
846	GO:0018108 [9]: peptidyl-tyrosine phosphorylation	1	1	624	40	11964	-5.06	0.0	0.13	0.04	Pdgfrb
847	GO:0018212 [9]: peptidyl-tyrosine modification	1	1	624	40	11964	-5.06	0.0	0.13	0.04	Pdgfrb
848	GO:0017038 [6]: protein import	2	2	623	47	11957	-5.06	0.0	0.35	0.18	Eda Nfkbia
849	GO:0030005 [7]: di-, tri-valent inorganic cation homeostasis	2	2	623	46	11958	-5.07	0.0	0.36	0.19	Slc24a3 Trfr2
850	GO:0002009 [4]: morphogenesis of an epithelium	2	2	623	45	11959	-5.07	0.0	0.38	0.19	Jag1 Twist1
851	GO:0050867 [6]: positive regulation of cell activation	2	2	623	31	11973	-5.07	0.0	0.71	0.37	Cd1d1 Il7
852	GO:0051251 [7]: positive regulation of lymphocyte activation	2	2	623	31	11973	-5.07	0.0	0.71	0.37	Cd1d1 Il7
853	GO:0001654 [5]: eye morphogenesis	2	2	623	44	11960	-5.09	0.0	0.4	0.2	Cryab Mrg1
854	GO:0008203 [7]: cholesterol metabolism	2	2	623	44	11960	-5.09	0.0	0.4	0.2	Lipe Pon1
855	GO:0051093 [4]: negative regulation of development	2	2	623	33	11971	-5.09	0.0	0.65	0.33	Fst Nrp1
856	GO:0006413 [8]: translational initiation	2	2	623	33	11971	-5.09	0.0	0.65	0.33	Eif4e3 Eif4ebp1
857	GO:0050865 [5]: regulation of cell activation	2	2	623	43	11961	-5.09	0.0	0.42	0.21	Cd1d1 Il7
858	GO:0051170 [7]: nuclear import	2	2	623	43	11961	-5.09	0.0	0.42	0.21	Eda Nfkbia
859	GO:0051249 [6]: regulation of lymphocyte activation	2	2	623	43	11961	-5.09	0.0	0.42	0.21	Cd1d1 Il7
860	GO:0006606 [7]: protein-nucleus import	2	2	623	43	11961	-5.09	0.0	0.42	0.21	Eda Nfkbia
861	GO:0007605 [7]: perception of sound	2	2	623	43	11961	-5.09	0.0	0.42	0.21	Gjb6 Ndufb9
862	GO:0051247 [6]: positive regulation of protein metabolism	2	2	623	34	11970	-5.09	0.0	0.62	0.32	Cd1d1 Cd209b
863	GO:0006986 [5]: response to unfolded protein	2	2	623	42	11962	-5.1	0.0	0.43	0.21	Hspa9a Hspb3
864	GO:0046467 [7]: membrane lipid biosynthesis	2	2	623	39	11965	-5.1	0.0	0.5	0.25	Agpat3 Lpgat1
865	GO:0006445 [7]: regulation of translation	2	2	623	39	11965	-5.1	0.0	0.5	0.25	Eif4ebp1 Mknk2
866	GO:0006752 [7]: group transfer coenzyme metabolism	2	2	623	40	11964	-5.1	0.0	0.47	0.24	Atp5o Pank3
867	GO:0030099 [4]: myeloid blood cell differentiation	2	2	623	41	11963	-5.1	0.0	0.45	0.22	Cbfa2t3h Heph
868	GO:0045165 [4]: cell fate commitment	2	2	623	35	11969	-5.1	0.0	0.59	0.3	Ntf3 Tbx1
869	GO:0009620 [6]: response to fungi	1	1	624	7	11997	-5.11	0.0	1.1	0.57	Cd209b
870	GO:0015711 [7]: organic anion transport	1	1	624	7	11997	-5.11	0.0	1.1	0.57	Slc16a1
871	GO:0042094 [7]: interleukin-2 biosynthesis	1	1	624	7	11997	-5.11	0.0	1.1	0.57	Cd1d1
872	GO:0042135 [6]: neurotransmitter catabolism	1	1	624	7	11997	-5.11	0.0	1.1	0.57	Comt
873	GO:0042303 [4]: molting cycle	1	1	624	7	11997	-5.11	0.0	1.1	0.57	Myo5a
874	GO:0042633 [5]: hair cycle	1	1	624	7	11997	-5.11	0.0	1.1	0.57	Myo5a
875	GO:0044273 [6]: sulfur compound catabolism	1	1	624	7	11997	-5.11	0.0	1.1	0.57	Cdo1
876	GO:0000098 [7]: sulfur amino acid catabolism	1	1	624	7	11997	-5.11	0.0	1.1	0.57	Cdo1
877	GO:0006308 [6]: DNA catabolism	1	1	624	7	11997	-5.11	0.0	1.1	0.57	Pdcd8
878	GO:0006558 [7]: L-phenylalanine metabolism	1	1	624	7	11997	-5.11	0.0	1.1	0.57	Gstz1
879	GO:0007204 [8]: cytosolic calcium ion concentration elevation	1	1	624	7	11997	-5.11	0.0	1.1	0.57	Ptger3
880	GO:0007257 [7]: activation of JUNK	1	1	624	7	11997	-5.11	0.0	1.1	0.57	Map3k6
881	GO:0009411 [7]: response to UV	1	1	624	7	11997	-5.11	0.0	1.1	0.57	Fech
882	GO:0006836 [5]: neurotransmitter transport	2	2	623	38	11966	-5.11	0.0	0.52	0.26	Slc6a13 Slc6a6
883	GO:0050876 [4]: reproductive physiological process	2	2	623	36	11968	-5.11	0.0	0.57	0.29	Lamb1-1 Thbd
884	GO:0048511 [3]: rhythmic process	1	1	624	38	11966	-5.11	0.0	0.15	0.06	Ccrn4l
885	GO:0008632 [7]: apoptotic program	1	1	624	38	11966	-5.11	0.0	0.15	0.06	Pdcd8
886	GO:0009145 [8]: purine nucleoside triphosphate biosynthesis	1	1	624	38	11966	-5.11	0.0	0.15	0.06	Atp5o
887	GO:0009201 [8]: ribonucleoside triphosphate biosynthesis	1	1	624	38	11966	-5.11	0.0	0.15	0.06	Atp5o
888	GO:0009206 [9]: purine ribonucleoside triphosphate biosynthesis	1	1	624	38	11966	-5.11	0.0	0.15	0.06	Atp5o
889	GO:0030198 [4]: extracellular matrix organization and biogenesis	1	1	624	37	11967	-5.14	0.0	0.16	0.06	Tnxb
890	GO:0043062 [3]: extracellular structure organization and biogenesis	1	1	624	37	11967	-5.14	0.0	0.16	0.06	Tnxb
891	GO:0000041 [8]: transition metal ion transport	1	1	624	36	11968	-5.17	0.0	0.17	0.06	Heph
892	GO:0009798 [4]: axis specification	1	1	624	8	11996	-5.18	0.0	1.0	0.52	Pace4
893	GO:0018346 [10]: protein amino acid prenylation	1	1	624	8	11996	-5.18	0.0	1.0	0.52	Adamts5
894	GO:0019438 [6]: aromatic compound biosynthesis	1	1	624	8	11996	-5.18	0.0	1.0	0.52	Mocs2
895	GO:0030218 [5]: erythrocyte differentiation	1	1	624	8	11996	-5.18	0.0	1.0	0.52	Heph
896	GO:0035272 [5]: exocrine system development	1	1	624	8	11996	-5.18	0.0	1.0	0.52	Eda
897	GO:0042559 [7]: pteridine and derivative biosynthesis	1	1	624	8	11996	-5.18	0.0	1.0	0.52	Mocs2
898	GO:0046209 [5]: nitric oxide metabolism	1	1	624	8	11996	-5.18	0.0	1.0	0.52	Cav1
899	GO:0000188 [8]: inactivation of MAPK	1	1	624	8	11996	-5.18	0.0	1.0	0.52	Cav1
900	GO:0001707 [5]: mesoderm formation	1	1	624	8	11996	-5.18	0.0	1.0	0.52	Sitpec
901	GO:0006611 [8]: protein-nucleus export	1	1	624	8	11996	-5.18	0.0	1.0	0.52	Hspa9a
902	GO:0006692 [8]: prostanoid metabolism	1	1	624	8	11996	-5.18	0.0	1.0	0.52	Ptges
903	GO:0006693 [9]: prostaglandin metabolism	1	1	624	8	11996	-5.18	0.0	1.0	0.52	Ptges
904	GO:0006809 [5]: nitric oxide biosynthesis	1	1	624	8	11996	-5.18	0.0	1.0	0.52	Cav1
905	GO:0007193 [9]: G-protein signaling, adenylate cyclase inhibiting pathway	1	1	624	8	11996	-5.18	0.0	1.0	0.52	Edg1
906	GO:0007431 [6]: salivary gland development	1	1	624	8	11996	-5.18	0.0	1.0	0.52	Eda
907	GO:0009067 [8]: aspartate family amino acid biosynthesis	1	1	624	8	11996	-5.18	0.0	1.0	0.52	Asns
908	GO:0046034 [6]: ATP metabolism	1	1	624	34	11970	-5.21	0.0	0.18	0.07	Atp5o
909	GO:0009894 [5]: regulation of catabolism	1	1	624	9	11995	-5.23	0.0	0.92	0.48	Serpinb1a
910	GO:0042490 [4]: mechanoreceptor differentiation	1	1	624	9	11995	-5.23	0.0	0.92	0.48	Ntf3
911	GO:0042558 [6]: pteridine and derivative metabolism	1	1	624	9	11995	-5.23	0.0	0.92	0.48	Mocs2
912	GO:0048332 [4]: mesoderm morphogenesis	1	1	624	9	11995	-5.23	0.0	0.92	0.48	Sitpec
913	GO:0000060 [8]: protein-nucleus import, translocation	1	1	624	9	11995	-5.23	0.0	0.92	0.48	Nfkbia
914	GO:0001570 [4]: vasculogenesis	1	1	624	9	11995	-5.23	0.0	0.92	0.48	Qk
915	GO:0001704 [6]: formation of primary germ layer	1	1	624	9	11995	-5.23	0.0	0.92	0.48	Sitpec
916	GO:0001708 [5]: cell fate specification	1	1	624	9	11995	-5.23	0.0	0.92	0.48	Tbx1
917	GO:0006182 [8]: cGMP biosynthesis	1	1	624	9	11995	-5.23	0.0	0.92	0.48	Gucy1a3
918	GO:0008344 [4]: adult locomotory behavior	1	1	624	9	11995	-5.23	0.0	0.92	0.48	Msra
919	GO:0008637 [8]: apoptotic mitochondrial changes	1	1	624	9	11995	-5.23	0.0	0.92	0.48	Pdcd8
920	GO:0035239 [4]: tube morphogenesis	1	1	624	33	11971	-5.23	0.0	0.2	0.08	Twist1
921	GO:0048468 [3]: cell development	1	1	624	33	11971	-5.23	0.0	0.2	0.08	Qk
922	GO:0019885 [6]: antigen processing, endogenous antigen via MHC class I	1	1	624	31	11973	-5.27	0.0	0.22	0.1	H2-M9
923	GO:0030593 [7]: neutrophil chemotaxis	1	1	624	10	11994	-5.28	0.0	0.85	0.44	Cxcl15
924	GO:0042060 [6]: wound healing	1	1	624	10	11994	-5.28	0.0	0.85	0.44	Ninj2
925	GO:0046879 [4]: hormone secretion	1	1	624	10	11994	-5.28	0.0	0.85	0.44	Ltbp4
926	GO:0050770 [5]: regulation of axonogenesis	1	1	624	10	11994	-5.28	0.0	0.85	0.44	Nrp1
927	GO:0001709 [5]: cell fate determination	1	1	624	10	11994	-5.28	0.0	0.85	0.44	Ntf3
928	GO:0001906 [5]: cell killing	1	1	624	10	11994	-5.28	0.0	0.85	0.44	Cd1d1
929	GO:0001909 [6]: immune cell mediated cytotoxicity	1	1	624	10	11994	-5.28	0.0	0.85	0.44	Cd1d1
930	GO:0006910 [8]: phagocytosis, recognition	1	1	624	10	11994	-5.28	0.0	0.85	0.44	Cd209b
931	GO:0007222 [7]: frizzled signaling pathway	1	1	624	10	11994	-5.28	0.0	0.85	0.44	Axin2
932	GO:0007271 [8]: synaptic transmission, cholinergic	1	1	624	10	11994	-5.28	0.0	0.85	0.44	Lynx1
933	GO:0019883 [6]: antigen presentation, endogenous antigen	1	1	624	30	11974	-5.3	0.0	0.23	0.11	H2-M9
934	GO:0006753 [8]: nucleoside phosphate metabolism	1	1	624	30	11974	-5.3	0.0	0.23	0.11	Atp5o
935	GO:0006754 [7]: ATP biosynthesis	1	1	624	30	11974	-5.3	0.0	0.23	0.11	Atp5o
936	GO:0018955 [7]: phenanthrene metabolism	1	1	624	11	11993	-5.31	0.0	0.78	0.41	Comt
937	GO:0018958 [6]: phenol metabolism	1	1	624	11	11993	-5.31	0.0	0.78	0.41	Comt
938	GO:0030888 [7]: regulation of B-cell proliferation	1	1	624	11	11993	-5.31	0.0	0.78	0.41	Il7
939	GO:0042136 [6]: neurotransmitter biosynthesis	1	1	624	11	11993	-5.31	0.0	0.78	0.41	Tph1
940	GO:0045061 [6]: thymic T-cell selection	1	1	624	11	11993	-5.31	0.0	0.78	0.41	Cd1d1
941	GO:0045761 [4]: regulation of adenylate cyclase activity	1	1	624	11	11993	-5.31	0.0	0.78	0.41	Adcy3
942	GO:0045762 [5]: positive regulation of adenylate cyclase activity	1	1	624	11	11993	-5.31	0.0	0.78	0.41	Adcy3
943	GO:0046068 [8]: cGMP metabolism	1	1	624	11	11993	-5.31	0.0	0.78	0.41	Gucy1a3
944	GO:0050671 [7]: positive regulation of lymphocyte proliferation	1	1	624	11	11993	-5.31	0.0	0.78	0.41	Il7
945	GO:0006570 [7]: tyrosine metabolism	1	1	624	11	11993	-5.31	0.0	0.78	0.41	Gstz1
946	GO:0006584 [7]: catecholamine metabolism	1	1	624	11	11993	-5.31	0.0	0.78	0.41	Comt
947	GO:0007190 [6]: adenylate cyclase activation	1	1	624	11	11993	-5.31	0.0	0.78	0.41	Adcy3
948	GO:0008016 [5]: regulation of heart contraction rate	1	1	624	11	11993	-5.31	0.0	0.78	0.41	Actc1
949	GO:0008366 [6]: nerve ensheathment	1	1	624	11	11993	-5.31	0.0	0.78	0.41	Qk
950	GO:0035107 [4]: appendage morphogenesis	1	1	624	29	11975	-5.31	0.0	0.25	0.11	Twist1
951	GO:0035108 [5]: limb morphogenesis	1	1	624	29	11975	-5.31	0.0	0.25	0.11	Twist1
952	GO:0019220 [6]: regulation of phosphate metabolism	1	1	624	28	11976	-5.33	0.0	0.26	0.13	Pdgfrb
953	GO:0042325 [7]: regulation of phosphorylation	1	1	624	28	11976	-5.33	0.0	0.26	0.13	Pdgfrb
954	GO:0051174 [5]: regulation of phosphorus metabolism	1	1	624	28	11976	-5.33	0.0	0.26	0.13	Pdgfrb
955	GO:0016197 [6]: endosome transport	1	1	624	12	11992	-5.33	0.0	0.73	0.38	Ehd1
956	GO:0017148 [7]: negative regulation of protein biosynthesis	1	1	624	12	11992	-5.33	0.0	0.73	0.38	Eif4ebp1
957	GO:0019722 [7]: calcium-mediated signaling	1	1	624	12	11992	-5.33	0.0	0.73	0.38	Dscr1
958	GO:0042178 [6]: xenobiotic catabolism	1	1	624	12	11992	-5.33	0.0	0.73	0.38	Comt
959	GO:0042537 [6]: benzene and derivative metabolism	1	1	624	12	11992	-5.33	0.0	0.73	0.38	Comt
960	GO:0042551 [5]: nerve maturation	1	1	624	12	11992	-5.33	0.0	0.73	0.38	Qk
961	GO:0042593 [4]: glucose homeostasis	1	1	624	12	11992	-5.33	0.0	0.73	0.38	Acdc
962	GO:0045058 [5]: T-cell selection	1	1	624	12	11992	-5.33	0.0	0.73	0.38	Cd1d1
963	GO:0046785 [8]: microtubule polymerization	1	1	624	12	11992	-5.33	0.0	0.73	0.38	Tuba8
964	GO:0006171 [8]: cAMP biosynthesis	1	1	624	12	11992	-5.33	0.0	0.73	0.38	Adcy3
965	GO:0006446 [8]: regulation of translational initiation	1	1	624	12	11992	-5.33	0.0	0.73	0.38	Eif4ebp1
966	GO:0006672 [9]: ceramide metabolism	1	1	624	12	11992	-5.33	0.0	0.73	0.38	Cel
967	GO:0006801 [6]: superoxide metabolism	1	1	624	12	11992	-5.33	0.0	0.73	0.38	Sod2
968	GO:0007292 [6]: female gamete generation	1	1	624	12	11992	-5.33	0.0	0.73	0.38	Wnt4
969	GO:0008277 [5]: regulation of G-protein coupled receptor protein signaling pathway	1	1	624	12	11992	-5.33	0.0	0.73	0.38	Tmod2
970	GO:0030182 [4]: neuron differentiation	1	1	624	27	11977	-5.34	0.0	0.28	0.14	Gata2
971	GO:0030326 [6]: embryonic limb morphogenesis	1	1	624	27	11977	-5.34	0.0	0.28	0.14	Twist1
972	GO:0035113 [5]: embryonic appendage morphogenesis	1	1	624	27	11977	-5.34	0.0	0.28	0.14	Twist1
973	GO:0046916 [8]: transition metal ion homeostasis	1	1	624	27	11977	-5.34	0.0	0.28	0.14	Trfr2
974	GO:0030574 [9]: collagen catabolism	1	1	624	13	11991	-5.36	0.0	0.68	0.36	Mmp19
975	GO:0046058 [8]: cAMP metabolism	1	1	624	13	11991	-5.36	0.0	0.68	0.36	Adcy3
976	GO:0046519 [8]: sphingoid metabolism	1	1	624	13	11991	-5.36	0.0	0.68	0.36	Cel
977	GO:0048278 [6]: vesicle docking	1	1	624	13	11991	-5.36	0.0	0.68	0.36	Stx18
978	GO:0001839 [6]: neural plate morphogenesis	1	1	624	13	11991	-5.36	0.0	0.68	0.36	Twist1
979	GO:0001841 [6]: neural tube formation	1	1	624	13	11991	-5.36	0.0	0.68	0.36	Twist1
980	GO:0001843 [6]: neural tube closure	1	1	624	13	11991	-5.36	0.0	0.68	0.36	Twist1
981	GO:0006469 [5]: negative regulation of protein kinase activity	1	1	624	13	11991	-5.36	0.0	0.68	0.36	Gadd45g
982	GO:0006904 [7]: vesicle docking during exocytosis	1	1	624	13	11991	-5.36	0.0	0.68	0.36	Stx18
983	GO:0007568 [3]: aging	1	1	624	13	11991	-5.36	0.0	0.68	0.36	Msra
984	GO:0007585 [4]: respiratory gaseous exchange	1	1	624	13	11991	-5.36	0.0	0.68	0.36	Edn1
985	GO:0030100 [6]: regulation of endocytosis	1	1	624	26	11978	-5.36	0.0	0.29	0.14	Cd209b
986	GO:0048193 [6]: Golgi vesicle transport	1	1	624	26	11978	-5.36	0.0	0.29	0.14	Stx18
987	GO:0001932 [8]: regulation of protein amino acid phosphorylation	1	1	624	25	11979	-5.37	0.0	0.31	0.16	Pdgfrb
988	GO:0006403 [4]: RNA localization	1	1	624	25	11979	-5.37	0.0	0.31	0.16	Fmr1
989	GO:0016358 [6]: dendrite morphogenesis	1	1	624	14	11990	-5.38	0.0	0.63	0.33	Nrp1
990	GO:0030534 [3]: adult behavior	1	1	624	14	11990	-5.38	0.0	0.63	0.33	Msra
991	GO:0030595 [6]: immune cell chemotaxis	1	1	624	14	11990	-5.38	0.0	0.63	0.33	Cxcl15
992	GO:0030641 [8]: hydrogen ion homeostasis	1	1	624	14	11990	-5.38	0.0	0.63	0.33	Edn1
993	GO:0042100 [6]: B-cell proliferation	1	1	624	14	11990	-5.38	0.0	0.63	0.33	Il7
994	GO:0042472 [6]: inner ear morphogenesis	1	1	624	14	11990	-5.38	0.0	0.63	0.33	Tbx1
995	GO:0043086 [4]: negative regulation of enzyme activity	1	1	624	14	11990	-5.38	0.0	0.63	0.33	Gadd45g
996	GO:0000096 [6]: sulfur amino acid metabolism	1	1	624	14	11990	-5.38	0.0	0.63	0.33	Cdo1
997	GO:0006595 [7]: polyamine metabolism	1	1	624	14	11990	-5.38	0.0	0.63	0.33	Odc1
998	GO:0006614 [8]: SRP-dependent cotranslational protein-membrane targeting	1	1	624	14	11990	-5.38	0.0	0.63	0.33	9030617O03Rik
999	GO:0006885 [9]: regulation of pH	1	1	624	14	11990	-5.38	0.0	0.63	0.33	Edn1
1000	GO:0015985 [7]: energy coupled proton transport, down electrochemical gradient	1	1	624	24	11980	-5.39	0.0	0.33	0.17	Atp5o
1001	GO:0015986 [7]: ATP synthesis coupled proton transport	1	1	624	24	11980	-5.39	0.0	0.33	0.17	Atp5o
1002	GO:0050657 [6]: nucleic acid transport	1	1	624	24	11980	-5.39	0.0	0.33	0.17	Fmr1
1003	GO:0050658 [6]: RNA transport	1	1	624	24	11980	-5.39	0.0	0.33	0.17	Fmr1
1004	GO:0051236 [5]: establishment of RNA localization	1	1	624	24	11980	-5.39	0.0	0.33	0.17	Fmr1
1005	GO:0006909 [7]: phagocytosis	1	1	624	24	11980	-5.39	0.0	0.33	0.17	Cd209b
1006	GO:0009566 [5]: fertilization	1	1	624	23	11981	-5.39	0.0	0.35	0.18	Tkt
1007	GO:0019835 [5]: cytolysis	1	1	624	23	11981	-5.39	0.0	0.35	0.18	Hc
1008	GO:0043010 [6]: eye morphogenesis (sensu Vertebrata)	1	1	624	23	11981	-5.39	0.0	0.35	0.18	Cryab
1009	GO:0006405 [7]: RNA-nucleus export	1	1	624	23	11981	-5.39	0.0	0.35	0.18	Fmr1
1010	GO:0007338 [6]: fertilization (sensu Metazoa)	1	1	624	23	11981	-5.39	0.0	0.35	0.18	Tkt
1011	GO:0007602 [8]: phototransduction	1	1	624	23	11981	-5.39	0.0	0.35	0.18	Opn3
1012	GO:0050764 [7]: regulation of phagocytosis	1	1	624	15	11989	-5.39	0.0	0.59	0.3	Cd209b
1013	GO:0050766 [8]: positive regulation of phagocytosis	1	1	624	15	11989	-5.39	0.0	0.59	0.3	Cd209b
1014	GO:0050871 [8]: positive regulation of B-cell activation	1	1	624	15	11989	-5.39	0.0	0.59	0.3	Il7
1015	GO:0050900 [6]: immune cell migration	1	1	624	15	11989	-5.39	0.0	0.59	0.3	Cxcl15
1016	GO:0001838 [5]: embryonic epithelial tube formation	1	1	624	15	11989	-5.39	0.0	0.59	0.3	Twist1
1017	GO:0007032 [6]: endosome organization and biogenesis	1	1	624	15	11989	-5.39	0.0	0.59	0.3	Ehd1
1018	GO:0009069 [7]: serine family amino acid metabolism	1	1	624	15	11989	-5.39	0.0	0.59	0.3	Cdo1
1019	GO:0016126 [7]: sterol biosynthesis	1	1	624	22	11982	-5.4	0.0	0.37	0.19	Sc5d
1020	GO:0030900 [8]: forebrain development	1	1	624	22	11982	-5.4	0.0	0.37	0.19	Nr2f2
1021	GO:0048048 [5]: embryonic eye morphogenesis	1	1	624	22	11982	-5.4	0.0	0.37	0.19	Cryab
1022	GO:0050730 [6]: regulation of peptidyl-tyrosine phosphorylation	1	1	624	22	11982	-5.4	0.0	0.37	0.19	Pdgfrb
1023	GO:0050864 [7]: regulation of B-cell activation	1	1	624	22	11982	-5.4	0.0	0.37	0.19	Il7
1024	GO:0001747 [6]: eye morphogenesis (sensu Mammalia)	1	1	624	22	11982	-5.4	0.0	0.37	0.19	Cryab
1025	GO:0007189 [9]: G-protein signaling, adenylate cyclase activating pathway	1	1	624	22	11982	-5.4	0.0	0.37	0.19	Adcy3
1026	GO:0007369 [5]: gastrulation	1	1	624	22	11982	-5.4	0.0	0.37	0.19	Sitpec
1027	GO:0009953 [4]: dorsal/ventral pattern formation	1	1	624	16	11988	-5.41	0.0	0.55	0.27	Edn1
1028	GO:0042770 [6]: DNA damage response, signal transduction	1	1	624	16	11988	-5.41	0.0	0.55	0.27	Ifi204
1029	GO:0008213 [8]: protein amino acid alkylation	1	1	624	16	11988	-5.41	0.0	0.55	0.27	Myh7
1030	GO:0042098 [6]: T-cell proliferation	1	1	624	20	11984	-5.41	0.0	0.42	0.21	Cxcl12
1031	GO:0042446 [6]: hormone biosynthesis	1	1	624	20	11984	-5.41	0.0	0.42	0.21	Tph1
1032	GO:0050670 [6]: regulation of lymphocyte proliferation	1	1	624	20	11984	-5.41	0.0	0.42	0.21	Il7
1033	GO:0051241 [5]: negative regulation of organismal physiological process	1	1	624	20	11984	-5.41	0.0	0.42	0.21	Cav1
1034	GO:0051258 [7]: protein polymerization	1	1	624	20	11984	-5.41	0.0	0.42	0.21	Tuba8
1035	GO:0016331 [5]: morphogenesis of embryonic epithelium	1	1	624	18	11986	-5.41	0.0	0.48	0.24	Twist1
1036	GO:0050767 [4]: regulation of neurogenesis	1	1	624	18	11986	-5.41	0.0	0.48	0.24	Nrp1
1037	GO:0006826 [9]: iron ion transport	1	1	624	18	11986	-5.41	0.0	0.48	0.24	Heph
1038	GO:0009116 [6]: nucleoside metabolism	1	1	624	18	11986	-5.41	0.0	0.48	0.24	Adk
1039	GO:0009791 [3]: post-embryonic development	1	1	624	17	11987	-5.41	0.0	0.51	0.26	Sepp1
1040	GO:0009799 [4]: determination of symmetry	1	1	624	17	11987	-5.41	0.0	0.51	0.26	Pace4
1041	GO:0009855 [5]: determination of bilateral symmetry	1	1	624	17	11987	-5.41	0.0	0.51	0.26	Pace4
1042	GO:0030004 [7]: monovalent inorganic cation homeostasis	1	1	624	17	11987	-5.41	0.0	0.51	0.26	Edn1
1043	GO:0045807 [7]: positive regulation of endocytosis	1	1	624	17	11987	-5.41	0.0	0.51	0.26	Cd209b
1044	GO:0051028 [7]: mRNA transport	1	1	624	17	11987	-5.41	0.0	0.51	0.26	Fmr1
1045	GO:0051248 [6]: negative regulation of protein metabolism	1	1	624	17	11987	-5.41	0.0	0.51	0.26	Eif4ebp1
1046	GO:0006406 [8]: mRNA-nucleus export	1	1	624	17	11987	-5.41	0.0	0.51	0.26	Fmr1
1047	GO:0006613 [7]: cotranslational protein-membrane targeting	1	1	624	17	11987	-5.41	0.0	0.51	0.26	9030617O03Rik
1048	GO:0007368 [6]: determination of left/right symmetry	1	1	624	17	11987	-5.41	0.0	0.51	0.26	Pace4
1049	GO:0007612 [4]: learning	1	1	624	17	11987	-5.41	0.0	0.51	0.26	Ptn
1050	GO:0008286 [8]: insulin receptor signaling pathway	1	1	624	17	11987	-5.41	0.0	0.51	0.26	Eif4ebp1
1051	GO:0019221 [6]: cytokine and chemokine mediated signaling pathway	1	1	624	19	11985	-5.41	0.0	0.45	0.22	Il1r1
1052	GO:0045047 [6]: protein-ER targeting	1	1	624	19	11985	-5.41	0.0	0.45	0.22	9030617O03Rik
1053	GO:0006612 [8]: protein-membrane targeting	1	1	624	19	11985	-5.41	0.0	0.45	0.22	9030617O03Rik
1054	GO:0006874 [8]: calcium ion homeostasis	1	1	624	19	11985	-5.41	0.0	0.45	0.22	Slc24a3
1055	GO:0006879 [8]: iron ion homeostasis	1	1	624	19	11985	-5.41	0.0	0.45	0.22	Trfr2
1056	GO:0007185 [7]: transmembrane receptor protein tyrosine phosphatase signaling pathway	1	1	624	19	11985	-5.41	0.0	0.45	0.22	Ptprcap
1057	GO:0007498 [3]: mesoderm development	1	1	624	19	11985	-5.41	0.0	0.45	0.22	Sitpec
1058	GO:0019884 [6]: antigen presentation, exogenous antigen	1	1	624	21	11983	-5.41	0.0	0.4	0.2	Cd1d1
1059	GO:0045596 [5]: negative regulation of cell differentiation	1	1	624	21	11983	-5.41	0.0	0.4	0.2	Fst
1060	GO:0048469 [4]: cell maturation	1	1	624	21	11983	-5.41	0.0	0.4	0.2	Qk
1061	GO:0007265 [7]: Ras protein signal transduction	1	1	624	21	11983	-5.41	0.0	0.4	0.2	Dok2
