# Supplementary material for: A genomic analysis of mouse models of breast cancer reveals molecular features of mouse models and relationships to human breast cancer
Source: Breast Cancer Res. 2014 Jun 5;16(3):R59. doi: 10.1186/bcr3672 (PMC4078930; doi:10.1186/bcr3672)
Supplement: Additional file 3 — Fold change values organized by mouse tumor model type comparing the mouse model to normal mammary gland. [file bcr3672-S3.zip › Additional_File_3/Neu_vs_NMLmammary/AdditionalFile72_Neu_vs_NMLmammary/DownregulatedGenesgather_kegg_121024.txt]

#	Annotation	Total Genes With Ann	Your Genes (With Ann)	Your Genes (No Ann)	Genome (With Ann)	Genome (No Ann)	ln(Bayes factor)	neg ln(p value)	FE: neg ln(p value)	FE: neg ln(FDR)	Genes
1	path:mmu00190: Oxidative phosphorylation	34	34	207	81	2197	16.48	11.06	21.62	17.12	1110020P15Rik 1500040F11Rik 2410011G03Rik Atp5o Cox5a Cox5b Cox6a1 Cox6a2 Cox6c Cox7a1 Cox8b Cyc1 Ndufa1 Ndufa10 Ndufa5 Ndufa6 Ndufa9 Ndufab1 Ndufb10 Ndufb3 Ndufb5 Ndufb8 Ndufb9 Ndufc1 Ndufs2 Ndufs7 Ndufv1 Pyp Sdha Sdhb Sdhd Uqcrb Uqcrc1 Uqcrh
2	path:mmu00020: Citrate cycle (TCA cycle)	14	14	227	10	2268	14.28	11.06	19.6	15.79	Aco2 Cs Csl Dlst Fh1 Idh3a Idh3g Mdh2 Pck1 Pcx Sdha Sdhb Sdhd Suclg1
3	path:mmu04080: Neuroactive ligand-receptor interaction	10	10	231	268	2010	4.69	9.05	0.0	0.0	Adra1a Calcrl Edg1 Edg2 Edn1 Ghr Grm8 P2rx5 Ptger3 Pthr1
4	path:mmu00910: Nitrogen metabolism	6	6	235	8	2270	1.53	5.7	6.79	3.39	Car13 Car3 Car4 Car5b Glud1 Glul
5	path:mmu00500: Starch and sucrose metabolism	8	8	233	22	2256	0.06	4.14	5.17	2.28	Amy1 Amy2 Enpp2 Gbe1 Hk2 Pgm2 Pygl Pygm
6	path:mmu00640: Propanoate metabolism	7	7	234	17	2261	0.03	0.0	5.18	2.28	Acadm Acas2 Acat2 Aldh6a1 Pcca Slc27a2 Suclg1
7	path:mmu00620: Pyruvate metabolism	8	8	233	25	2253	-0.51	0.0	4.56	2.11	Acas2 Acat2 Dlat Mdh2 Pck1 Pcx Pdha1 Pdhb
8	path:mmu00630: Glyoxylate and dicarboxylate metabolism	4	4	237	6	2272	-0.73	0.0	4.53	2.11	Aco2 Cs Csl Mdh2
9	path:mmu00720: Reductive carboxylate cycle (CO2 fixation)	4	4	237	6	2272	-0.73	0.0	4.53	2.11	Acas2 Aco2 Fh1 Mdh2
10	path:mmu04070: Phosphatidylinositol signaling system	2	2	239	74	2204	-1.15	0.0	0.0	0.0	Dm15 Gprk5
11	path:mmu00280: Valine, leucine and isoleucine degradation	7	7	234	25	2253	-1.46	0.0	3.57	1.27	Acadm Acat2 Aldh6a1 Aox1 Hadhsc Hibadh Pcca
12	path:mmu00010: Glycolysis / Gluconeogenesis	9	9	232	41	2237	-1.76	0.0	3.12	1.12	Acas2 Adh1 Dlat Eno3 Fbp2 Hk2 Pdha1 Pdhb Pgm2
13	path:mmu00220: Urea cycle and metabolism of amino groups	5	5	236	15	2263	-1.78	0.0	3.32	1.13	Arg2 Ckb Ckm Glud1 Odc1
14	path:mmu00030: Pentose phosphate pathway	5	5	236	17	2261	-2.11	0.0	2.95	1.09	Fbp2 Pgm2 Rbks Taldo1 Tkt
15	path:mmu00071: Fatty acid metabolism	9	9	232	45	2233	-2.12	0.0	2.7	0.91	Acadl Acadm Acat2 Adh1 Cpt2 Cyp2e1 Cyp4b1 Dci Hadhsc
16	path:mmu00062: Fatty acid biosynthesis (path 2)	3	3	238	6	2272	-2.17	0.0	3.06	1.12	Acat2 Fasn Hadhsc
17	path:mmu00920: Sulfur metabolism	3	3	238	6	2272	-2.17	0.0	3.06	1.12	Chst12 Sult1a1 Suox
18	path:mmu04060: Cytokine-cytokine receptor interaction	18	18	223	222	2056	-2.4	0.0	0.11	0.0	Ccl11 Ccl5 Csf2rb2 Cxcl12 Cxcl13 Cxcl15 Cxcl4 Cxcl7 Cxcl9 Eda Epor Ghr Ifngr1 Il1r1 Il1r2 Il7 Ltb Pdgfrb
19	path:mmu04620: Toll-like receptor signaling pathway	5	5	236	89	2189	-2.5	0.0	0.05	0.0	Akt2 Ccl5 Cxcl9 Mapk12 Nfkbia
20	path:mmu00562: Inositol phosphate metabolism	2	2	239	55	2223	-2.52	0.0	0.02	0.0	Dm15 Gprk5
21	path:mmu04510: Focal adhesion	16	16	225	198	2080	-2.52	0.0	0.12	0.0	Actn2 Actn3 Akt2 Birc3 Capn2 Cav1 Ccnd2 Col3a1 Col4a1 Col6a2 Itga7 Itgb7 Lamb1-1 Pdgfrb Thbs3 Tnxb
22	path:mmu04020: Calcium signaling pathway	13	13	228	168	2110	-2.56	0.0	0.1	0.0	Adcy3 Adra1a Cacna1s Camk2b Camk2d P2rx5 Pdgfrb Phkg1 Ptger3 Pygl Pygm Slc25a4 Tnnc2
23	path:mmu04530: Tight junction	8	8	233	115	2163	-2.69	0.0	0.09	0.0	Actn2 Actn3 Akt2 Cldn15 Cldn5 Gnai1 Mpdz Ppp2r2d
24	path:mmu00193: ATP synthesis	1	1	240	40	2238	-2.72	0.0	0.02	0.0	Atp5o
25	path:mmu04010: MAPK signaling pathway	19	19	222	212	2066	-2.8	0.0	0.22	0.0	Akt2 Casp9 Dusp1 Dusp10 Fgf18 Fgfr3 Gadd45g Hspa9a Il1r1 Il1r2 Map3k6 Mapk12 Mef2c Ntf3 Pdgfrb Ppm1a Rasgrf2 Rasgrp2 Sitpec
26	path:mmu00330: Arginine and proline metabolism	6	6	235	31	2247	-2.85	0.0	2.0	0.34	Aoc3 Arg2 Ckb Ckm Glud1 Odc1
27	path:mmu00710: Carbon fixation	4	4	237	16	2262	-2.88	0.0	2.15	0.42	Fbp2 Gpt2 Mdh2 Tkt
28	path:mmu04340: Hedgehog signaling pathway	2	2	239	49	2229	-2.9	0.0	0.04	0.0	Wnt4 Wnt6
29	path:mmu04520: Adherens junction	4	4	237	70	2208	-2.91	0.0	0.07	0.0	Actn2 Actn3 Snai2 Sorbs1
30	path:mmu04610: Complement and coagulation cascades	9	9	232	59	2219	-2.96	0.0	1.62	0.32	C1r C1s C2 F13a1 Fgb H2-Bf Hc Serpina1a Thbd
31	path:mmu04310: Wnt signaling pathway	11	11	230	130	2148	-3.04	0.0	0.21	0.0	Axin2 Camk2b Camk2d Ccnd2 Fzd4 Nkd1 Ppp2r2d Sfrp4 Wif1 Wnt4 Wnt6
32	path:mmu00350: Tyrosine metabolism	6	6	235	34	2244	-3.05	0.0	1.73	0.34	Adh1 Aoc3 Aox1 Comt Ech1 Gstz1
33	path:mmu00960: Alkaloid biosynthesis II	3	3	238	11	2267	-3.14	0.0	1.94	0.34	Aoc3 Ces3 Slc27a2
34	path:mmu00230: Purine metabolism	8	8	233	100	2178	-3.15	0.0	0.19	0.0	Adcy3 Adk Ak2 Enpp2 Gmpr Gucy1a3 Pde1a Pde8a
35	path:mmu00590: Prostaglandin and leukotriene metabolism	5	5	236	28	2250	-3.22	0.0	1.6	0.32	Alox12 Alox12e Cbr2 Ltc4s Ptges
36	path:mmu00260: Glycine, serine and threonine metabolism	1	1	240	33	2245	-3.24	0.0	0.03	0.0	Aoc3
37	path:mmu04910: Insulin signaling pathway	12	12	229	121	2157	-3.27	0.0	0.46	0.01	Akt2 Eif4ebp1 Fasn Fbp2 Frap1 Hk2 Lipe Pck1 Phkg1 Pygl Pygm Sorbs1
38	path:mmu00561: Glycerolipid metabolism	5	5	236	30	2248	-3.33	0.0	1.43	0.23	Adh1 Agpat3 Cel Dgat1 Lpl
39	path:mmu04512: ECM-receptor interaction	9	9	232	75	2203	-3.37	0.0	0.89	0.08	Cd36 Col3a1 Col4a1 Col6a2 Itga7 Itgb7 Lamb1-1 Thbs3 Tnxb
40	path:mmu00564: Glycerophospholipid metabolism	3	3	238	50	2228	-3.38	0.0	0.11	0.0	Agpat3 Gpd1 Gpd2
41	path:mmu00521: Streptomycin biosynthesis	2	2	239	6	2272	-3.43	0.0	1.75	0.34	Hk2 Pgm2
42	path:mmu00650: Butanoate metabolism	5	5	236	32	2246	-3.43	0.0	1.29	0.19	Aacs Acat2 Hadhsc Pdha1 Pdhb
43	path:mmu00380: Tryptophan metabolism	8	8	233	67	2211	-3.44	0.0	0.85	0.08	Acat2 Aoc3 Aox1 Cyp2e1 Cyp4b1 Hadhsc Indo Tph1
44	path:mmu04210: Apoptosis	8	8	233	81	2197	-3.47	0.0	0.46	0.01	Akt2 Birc3 Capn2 Casp9 Csf2rb2 Il1r1 Nfkbia Pdcd8
45	path:mmu04540: Gap junction	8	8	233	76	2202	-3.49	0.0	0.58	0.05	Adcy3 Edg2 Gnai1 Grm8 Gstz1 Gucy1a3 Pdgfrb Tuba8
46	path:mmu00760: Nicotinate and nicotinamide metabolism	6	6	235	45	2233	-3.5	0.0	1.02	0.08	Aox1 Dm15 Enpp2 Gprk5 Nnmt Pbef1
47	path:mmu00290: Valine, leucine and isoleucine biosynthesis	2	2	239	7	2271	-3.58	0.0	1.56	0.32	Pdha1 Pdhb
48	path:mmu00251: Glutamate metabolism	3	3	238	16	2262	-3.62	0.0	1.31	0.19	Glud1 Glul Gpt2
49	path:mmu00252: Alanine and aspartate metabolism	3	3	238	16	2262	-3.62	0.0	1.31	0.19	Crat Gpt2 Pcx
50	path:mmu00051: Fructose and mannose metabolism	2	2	239	36	2242	-3.63	0.0	0.11	0.0	Fbp2 Hk2
51	path:mmu00031: Inositol metabolism	1	1	240	1	2277	-3.64	0.0	1.7	0.34	Aldh6a1
52	path:mmu00061: Fatty acid biosynthesis (path 1)	1	1	240	1	2277	-3.64	0.0	1.7	0.34	Fasn
53	path:mmu00550: Peptidoglycan biosynthesis	1	1	240	1	2277	-3.64	0.0	1.7	0.34	Glul
54	path:mmu00310: Lysine degradation	5	5	236	39	2239	-3.64	0.0	0.88	0.08	6530401D17Rik Acat2 Aldh9a1 Dlst Hadhsc
55	path:mmu00532: Chondroitin / Heparan sulfate biosynthesis	1	1	240	27	2251	-3.66	0.0	0.06	0.0	Chst12
56	path:mmu04330: Notch signaling pathway	5	5	236	45	2233	-3.71	0.0	0.64	0.07	Dtx1 Dtx2 Jag1 Jag2 Mfng
57	path:mmu00530: Aminosugars metabolism	1	1	240	26	2252	-3.72	0.0	0.07	0.0	Hk2
58	path:mmu05040: Huntington's disease	1	1	240	26	2252	-3.72	0.0	0.07	0.0	Tgm2
59	path:mmu00480: Glutathione metabolism	4	4	237	32	2246	-3.78	0.0	0.78	0.08	Gpx3 Gpx7 Gstm2 Gstz1
60	path:mmu00632: Benzoate degradation via CoA ligation	4	4	237	41	2237	-3.8	0.0	0.45	0.01	Acat2 Dm15 Gprk5 Hadhsc
61	path:mmu00363: Bisphenol A degradation	2	2	239	9	2269	-3.8	0.0	1.26	0.19	Pon1 Pon3
62	path:mmu00600: Glycosphingolipid metabolism	2	2	239	32	2246	-3.81	0.0	0.16	0.0	Degs1 Smpd3
63	path:mmu00361: gamma-Hexachlorocyclohexane degradation	4	4	237	35	2243	-3.81	0.0	0.65	0.07	Cyp2e1 Cyp4b1 Pon1 Pon3
64	path:mmu00930: Caprolactam degradation	2	2	239	10	2268	-3.88	0.0	1.14	0.13	Hadhsc Slc27a2
65	path:mmu00150: Androgen and estrogen metabolism	2	2	239	30	2248	-3.89	0.0	0.19	0.0	Hsd11b1 Hsd17b4
66	path:mmu00120: Bile acid biosynthesis	3	3	238	23	2255	-3.9	0.0	0.78	0.08	Acadvl Adh1 Cel
67	path:mmu00624: 1- and 2-Methylnaphthalene degradation	2	2	239	12	2266	-4.0	0.0	0.93	0.08	Acadvl Adh1
68	path:mmu00052: Galactose metabolism	2	2	239	24	2254	-4.07	0.0	0.32	0.0	Hk2 Pgm2
69	path:mmu00340: Histidine metabolism	2	2	239	24	2254	-4.07	0.0	0.32	0.0	Aoc3 Hdc
70	path:mmu00360: Phenylalanine metabolism	1	1	240	20	2258	-4.08	0.0	0.13	0.0	Aoc3
71	path:mmu00770: Pantothenate and CoA biosynthesis	2	2	239	14	2264	-4.08	0.0	0.77	0.08	Enpp2 Pank3
72	path:mmu00410: beta-Alanine metabolism	2	2	239	15	2263	-4.1	0.0	0.7	0.07	Acadm Aoc3
73	path:mmu05010: Alzheimer's disease	2	2	239	21	2257	-4.12	0.0	0.41	0.0	Lpl Lrp1
74	path:mmu00903: Limonene and pinene degradation	1	1	240	19	2259	-4.13	0.0	0.14	0.0	Slc27a2
75	path:mmu00072: Synthesis and degradation of ketone bodies	1	1	240	3	2275	-4.13	0.0	1.1	0.13	Acat2
76	path:mmu00830: Retinol metabolism	1	1	240	3	2275	-4.13	0.0	1.1	0.13	Aldh1a1
77	path:mmu00860: Porphyrin and chlorophyll metabolism	2	2	239	17	2261	-4.13	0.0	0.59	0.05	Alad Fech
78	path:mmu00362: Benzoate degradation via hydroxylation	1	1	240	4	2274	-4.25	0.0	0.93	0.08	Ech1
79	path:mmu00100: Biosynthesis of steroids	1	1	240	15	2263	-4.31	0.0	0.22	0.0	Sc5d
80	path:mmu00130: Ubiquinone biosynthesis	1	1	240	5	2273	-4.33	0.0	0.79	0.08	2410011G03Rik
81	path:mmu00642: Ethylbenzene degradation	1	1	240	5	2273	-4.33	0.0	0.79	0.08	Slc27a2
82	path:mmu00780: Biotin metabolism	1	1	240	6	2272	-4.39	0.0	0.68	0.07	6530401D17Rik
83	path:mmu00628: Fluorene degradation	1	1	240	6	2272	-4.39	0.0	0.68	0.07	Ech1
84	path:mmu00643: Styrene degradation	1	1	240	6	2272	-4.39	0.0	0.68	0.07	Gstz1
85	path:mmu00140: C21-Steroid hormone metabolism	1	1	240	12	2266	-4.4	0.0	0.31	0.0	Hsd11b1
86	path:mmu00670: One carbon pool by folate	1	1	240	12	2266	-4.4	0.0	0.31	0.0	Fthfd
87	path:mmu00740: Riboflavin metabolism	1	1	240	11	2267	-4.42	0.0	0.35	0.0	Enpp2
88	path:mmu05060: Prion disease	1	1	240	10	2268	-4.44	0.0	0.4	0.0	Lamb1-1
89	path:mmu00400: Phenylalanine, tyrosine and tryptophan biosynthesis	1	1	240	9	2269	-4.44	0.0	0.45	0.01	Eno3
90	path:mmu00750: Vitamin B6 metabolism	1	1	240	9	2269	-4.44	0.0	0.45	0.01	Aox1
