# Supplementary material for: A genomic analysis of mouse models of breast cancer reveals molecular features of mouse models and relationships to human breast cancer
Source: Breast Cancer Res. 2014 Jun 5;16(3):R59. doi: 10.1186/bcr3672 (PMC4078930; doi:10.1186/bcr3672)
Supplement: Additional file 3 — Fold change values organized by mouse tumor model type comparing the mouse model to normal mammary gland. [file bcr3672-S3.zip › Additional_File_3/Neu_vs_NMLmammary/AdditionalFile72_Neu_vs_NMLmammary/DownregulatedGenesgather_transfac_121024.txt]

#	Annotation	Total Genes With Ann	Your Genes (With Ann)	Your Genes (No Ann)	Genome (With Ann)	Genome (No Ann)	ln(Bayes factor)	neg ln(p value)	FE: neg ln(p value)	FE: neg ln(FDR)	Genes
1	V$MAZ_Q6	578	578	132	10693	4768	23.04	11.93	28.87	23.02	0610009E20Rik 0610039P13Rik 1110006I15Rik 1110030K22Rik 1500040F11Rik 2310001N14Rik 2310043K02Rik 2310076O21Rik 2410001H17Rik 2810423O19Rik 4930422J18Rik 5430431G03Rik 6330579B17Rik AF397014 Aacs Abcb4 Acadl Acadm Acadvl Acas2 Acat2 Aco2 Acta1 Actc1 Actn2 Actn3 Adcy3 Adk Adpn Adra1a Ak2 Akt2 Alad Aldh1a7 Aldh6a1 Aldh9a1 Alox12 Alox12e Ankrd5 Antxr1 Anxa5 Aoc3 Aox1 Aqp1 Aqp7 Areg Arg2 Arhgap24 Arl…
2	V$FOXJ2_02: fork head box J 2	208	208	502	6087	9374	11.89	11.93	0.0	0.0	0610039N19Rik 1500040F11Rik 1810044O22Rik 2410011G03Rik 4933424N09Rik 5430431G03Rik 6330579B17Rik Abca8a Abcb4 Acadl Akap1 Alad Alox12 Amy2 Ankrd5 Antxr1 Anxa5 Aoc3 Aox1 Arg2 Arhgap24 Art3 Asb5 Aspa Atf5 B430218L07Rik BC003479 BC010787 BC013529 Bckdhb Birc3 C1r Calcrl Capn2 Car3 Cbr2 Ccrl1 Cd1d1 Cd209b Cd36 Cdo1 Chchd6 Chpt1 Chrdl2 Cidec Ckm Clp1 Clpx Cox6a2 Cox6c Cpt2 Cryz Csl Cxcl15 Cxcl7 Cyb5 …
3	V$TEF_Q6	189	189	521	5552	9909	10.19	11.93	0.0	0.0	2410001H17Rik 2410011G03Rik 4930422J18Rik 4933424N09Rik AV071179 Abcb4 Acadl Acadvl Acas2 Actc1 Adk Adra1a Akap1 Amy1 Amy2 Arg2 Art3 Asb5 Aspa Axin2 BC003479 BC028663 Bckdhb Birc3 Cacna1s Calcrl Capn2 Cav1 Ccbl2 Ccl11 Cd34 Cd36 Cdo1 Ces3 Chchd3 Chchd6 Ckmt2 Clpx Cox7a1 Cpt2 Cryz Cs Cxcl12 Cxcl15 Cxcl7 Cyb5 Cyp2c44 Cyp2j9 Dapk2 Dcn Dmrt2 Dpt Dtnbp1 Dtx2 Edg2 Edn1 Efemp1 Enpep Epim Faf1 Fbp2 Fez2 F…
4	V$MINI20_B: Muscle initiator sequence-20	499	499	211	9407	6054	10.05	11.93	15.54	10.37	0610009E20Rik 0610039N19Rik 0610039P13Rik 1110006I15Rik 1110030K22Rik 1500040F11Rik 2310001N14Rik 2310043K02Rik 2310076O21Rik 2410001H17Rik 4930422J18Rik 4933424N09Rik 5430431G03Rik AF397014 Abcb1b Abcb4 Acadl Acadm Acas2 Acat2 Aco2 Acta1 Actn2 Actn3 Adcy3 Adk Adpn Adra1a Ak2 Akt2 Alas1 Aldh1a7 Aldh4a1 Aldh6a1 Aldh9a1 Alox12e Ankrd5 Antxr1 Anxa5 Aoc3 Aox1 Aqp7 Areg Arg2 Arhgap24 Arl4 Art3 Asb11 A…
5	V$KROX_Q6	341	341	369	6024	9437	8.41	11.93	13.81	9.26	0610009E20Rik 2310001N14Rik 2310076O21Rik 2410001H17Rik 2810423O19Rik 4930422J18Rik 4933424N09Rik 5430431G03Rik 6330579B17Rik AF397014 Abcb4 Acadl Acadm Acadvl Acas2 Acat2 Aco2 Actc1 Actn2 Actn3 Adcy3 Adk Adpn Ak2 Alad Alas1 Aldh4a1 Aldh6a1 Alox12 Alox12e Anxa5 Aoc3 Aqp1 Arg2 Arl4 Atf5 Atoh8 Atpaf2 Axin2 B430218L07Rik BC004044 BC006909 BC013529 BC024806 BC028663 Bckdhb Blcap Bnip3 Brp44l Btbd4 Ca…
6	V$SP3_Q3	528	528	182	10185	5276	8.25	11.93	13.73	9.26	0610009E20Rik 0610039P13Rik 1110006I15Rik 1110030K22Rik 1500040F11Rik 2310001N14Rik 2310076O21Rik 2810423O19Rik 4930422J18Rik 4933424N09Rik 5430431G03Rik 6330579B17Rik 9030611N15Rik AF397014 AV071179 Aacs Abca8a Abcb4 Acadl Acadm Acadvl Acas2 Acat1 Acat2 Aco2 Acta1 Actc1 Actn2 Actn3 Adcy3 Adh1 Adk Adpn Adra1a Ak2 Alad Aldh1a1 Aldh1a7 Aldh6a1 Aldh9a1 Alox12 Alox12e Amy2 Ankrd5 Antxr1 Anxa5 Aoc3 Aq…
7	V$PIT1_Q6	484	484	226	11714	3747	6.87	10.68	0.0	0.0	0610009E20Rik 0610039N19Rik 1110006I15Rik 1110030K22Rik 1500040F11Rik 1810044O22Rik 2310001N14Rik 2310043K02Rik 2410011G03Rik 4930422J18Rik 4933424N09Rik 9030611N15Rik AF397014 Aacs Abca8a Abcb4 Acadl Acadm Acadvl Acas2 Acat1 Actn2 Adcy3 Adh1 Adk Adra1a Ak2 Akap1 Alad Aldh1a1 Aldh1a7 Aldh6a1 Aldh9a1 Amy1 Amy2 Ankrd5 Antxr1 Anxa5 Aox1 Aqp1 Areg Arg2 Arhgap24 Art3 Asb5 Asns Aspa Atf5 Atoh8 B430218L…
8	V$SREBP1_Q6	290	290	420	5060	10401	6.72	10.68	12.07	7.82	0610039N19Rik 0610039P13Rik 1110006I15Rik 1110030K22Rik 2310001N14Rik 2310043K02Rik 2310076O21Rik 2810423O19Rik 6330579B17Rik 9030611N15Rik AF397014 Aacs Abcb1b Acadl Acadvl Acas2 Acat2 Acta1 Actc1 Adh1 Akt2 Aldh6a1 Aldh9a1 Antxr1 Anxa5 Arhgap24 Arl4 Atoh8 Axin2 BC004044 BC006909 BC019806 Bckdhb Birc3 Bnip3 Brp44l C1s Cabc1 Cacna1s Camk2b Camk2d Car13 Car3 Car4 Car5b Casp9 Ccl11 Ccl24 Ccrl1 Cd248…
9	V$CDPCR1_01: cut-like homeodomain protein	506	506	204	12141	3320	6.69	10.68	0.0	0.0	0610009E20Rik 1110030K22Rik 1500040F11Rik 2310043K02Rik 2310076O21Rik 2410001H17Rik 2810423O19Rik 4933424N09Rik 5430431G03Rik 9030611N15Rik AV071179 Abca8a Abcb1b Abcb4 Acadl Acadm Acadvl Acat2 Acta1 Actc1 Actn2 Actn3 Adcy3 Adh1 Adk Adra1a Akap1 Akt2 Alad Alas1 Aldh1a7 Aldh6a1 Aldh9a1 Alox12 Alox12e Amy1 Amy2 Anxa5 Aox1 Aqp1 Areg Arg2 Arhgap24 Art3 Asb11 Asb13 Asb5 Asns Aspa Atf5 Atoh8 Axin2 B430…
10	V$E2F_Q6: E2F	568	568	142	11245	4216	6.4	10.42	11.87	7.81	0610009E20Rik 0610039N19Rik 0610039P13Rik 1110006I15Rik 1500040F11Rik 1810044O22Rik 2310043K02Rik 2310076O21Rik 2410001H17Rik 2410011G03Rik 4930422J18Rik 4933424N09Rik 5430431G03Rik 6330579B17Rik 9030611N15Rik AF397014 AV071179 Aacs Abcb1b Abcb4 Acadl Acadvl Acas2 Acat1 Acat2 Aco2 Acta1 Actc1 Actn2 Actn3 Adcy3 Adh1 Adk Ak2 Akap1 Akt2 Alad Alas1 Aldh6a1 Alox12 Alox12e Amy1 Amy2 Ankrd5 Antxr1 Anxa5…
11	V$E2F1_Q6: E2F-1	422	422	288	7922	7539	6.14	10.22	11.45	7.54	0610009E20Rik 1110006I15Rik 1500040F11Rik 2310043K02Rik 2310076O21Rik 2410011G03Rik 4930422J18Rik 4933424N09Rik 5430431G03Rik 6330579B17Rik AF397014 AV071179 Aacs Abcb1b Abcb4 Acadl Acadvl Acat1 Acat2 Aco2 Actc1 Actn3 Adcy3 Adh1 Adk Ak2 Akt2 Alad Alas1 Aldh6a1 Alox12e Anxa5 Areg Arg2 Arhgap24 Arl4 Asb13 Asns Atf5 Atoh8 Atpaf2 Axin2 B430218L07Rik BC004044 BC006909 BC010787 BC013529 BC019806 BC0248…
12	V$POU1F1_Q6	232	232	478	6263	9198	5.76	9.73	0.0	0.0	0610009E20Rik 2410001H17Rik 4933424N09Rik 5430431G03Rik AF397014 Aacs Abca8a Abcb4 Acadl Acadvl Acat1 Aco2 Actn2 Adh1 Adpn Adra1a Ak2 Alad Aldh1a1 Aldh1a7 Aldh9a1 Amy1 Aox1 Areg Arg2 Arhgap24 Asb11 Asb13 Asb5 Aspa B430218L07Rik BC003479 Birc3 Blcap Bnip3 Calcrl Casq1 Ccl11 Ccl24 Ccrl1 Ccrn4l Cd151 Cd163 Cd34 Cd36 Clca3 Col3a1 Cox5a Cox6a1 Cox6a2 Cox6c Cpt2 Crispld1 Cryz Csf2rb2 Csl Cxcl13 Cxcl15 …
13	V$CP2_01: CP2	497	497	213	9654	5807	5.42	9.33	10.75	6.97	0610039P13Rik 1110030K22Rik 1500040F11Rik 2310043K02Rik 2310076O21Rik 2410001H17Rik 2410011G03Rik 2810423O19Rik 4930422J18Rik 4933424N09Rik 6330579B17Rik 9030611N15Rik AF397014 Abcb1b Abcb4 Acadl Acadvl Acat1 Acat2 Aco2 Acta1 Actc1 Actn2 Actn3 Adcy3 Adk Ak2 Akap1 Akt2 Alad Alas1 Aldh1a7 Aldh4a1 Aldh6a1 Aldh9a1 Alox12 Ankrd5 Antxr1 Aoc3 Aqp1 Aqp7 Areg Arg2 Arhgap24 Arl4 Art3 Asb13 Asns Atoh8 Atpaf…
14	V$FREAC7_01: Fork head RElated ACtivator-7	234	234	476	6284	9177	5.42	9.33	0.0	0.0	1110006I15Rik 1110030K22Rik 2410001H17Rik 2410011G03Rik 4930422J18Rik 4933424N09Rik 5430431G03Rik AV071179 Abcb4 Acadl Acadm Acas2 Actc1 Adh1 Adpn Adra1a Alad Aldh4a1 Amy1 Amy2 Ankrd5 Art3 Asb13 Aspa Axin2 BC003479 BC024806 BC028663 Bckdhb Birc3 Calcrl Car3 Casp9 Cav1 Ccrl1 Cd163 Cd1d1 Cd248 Cd302 Cd34 Cd36 Cd97 Cfl2 Cidea Cidec Clpx Col3a1 Cox6a1 Cox6a2 Cpa3 Cryz Cs Csf2rb2 Ctse Cxcl13 Cxcl7 Cyp…
15	V$HFH3_01: HFH-3 (HNF3/fork head homolog 3)	279	279	431	7272	8189	5.18	9.07	0.0	0.0	1110006I15Rik 1810044O22Rik 2410011G03Rik 4933424N09Rik AV071179 Abcb4 Acadl Acadm Acadvl Acas2 Acat1 Actc1 Actn2 Adh1 Adpn Akap1 Akt2 Alad Aldh4a1 Alox12e Amy1 Amy2 Ankrd5 Asb13 Asb5 Asns Atoh8 Atpaf2 B430218L07Rik BC003479 BC010787 BC013529 BC024806 BC028663 BC054059 Bckdhb Birc3 Calcrl Car3 Car4 Casp9 Cav1 Ccl11 Ccrl1 Cd209b Cd248 Cd302 Cd34 Cd36 Cd97 Ces3 Cfl2 Chchd3 Chchd6 Chpt1 Chst1 Chst12…
16	V$MAZR_01: MAZ related factor	346	346	364	6366	9095	4.84	8.75	10.09	6.43	0610009E20Rik 0610039P13Rik 1110006I15Rik 1110030K22Rik 1500040F11Rik 2410001H17Rik 2810423O19Rik 5430431G03Rik 6330579B17Rik AF397014 Abcb4 Acadl Acas2 Acat2 Aco2 Actc1 Actn2 Actn3 Adcy3 Adk Adpn Ak2 Alad Aldh4a1 Alox12 Alox12e Anxa5 Aoc3 Aox1 Aqp1 Areg Arhgap24 Atf5 Atpaf2 Axin2 BC006909 BC013529 Birc3 Bnip3 Brp44l Btbd4 C1r Cacna1s Calcrl Camk2d Car13 Car3 Car4 Car5b Card10 Casp9 Ccnd2 Cd151 C…
17	V$BRN2_01: POU factor Brn-2	252	252	458	6625	8836	4.56	8.56	0.0	0.0	0610039N19Rik 1110006I15Rik 4930422J18Rik 5430431G03Rik 9030611N15Rik AV071179 Abcb1b Abcb4 Acadl Acadm Acadvl Acat1 Acta1 Adh1 Adpn Ak2 Aldh1a1 Aldh1a7 Aldh9a1 Alox12 Amy2 Ankrd5 Aoc3 Arg2 Art3 Asb11 Asb5 Aspa Axin2 BC003479 BC013529 Bckdhb Birc3 Brp44l Btbd4 Calca Calcrl Car13 Casp9 Casq1 Ccnd2 Cd1d1 Cd36 Cdo1 Cfl2 Chrdl2 Chst1 Cidec Ckm Clca3 Cnn1 Col3a1 Cox6a1 Cox6a2 Cox6c Cpt2 Crispld1 Cryab…
18	V$SRF_Q5_01	253	253	457	4445	11016	4.42	8.28	9.7	6.15	0610009E20Rik 2310001N14Rik 2310043K02Rik 2410001H17Rik 2810423O19Rik 5430431G03Rik 9030611N15Rik Acta1 Actc1 Actn2 Actn3 Adra1a Akap1 Alas1 Aldh4a1 Aldh6a1 Alox12 Alox12e Amy1 Amy2 Anxa5 Aoc3 Aqp1 Aqp7 Areg Arl4 Asb13 Asb5 Asns Aspa BC024806 BC054059 Blcap Brp44l Btbd4 Cacna1s Calca Car3 Car4 Card10 Cbfa2t3h Cbr2 Ccbl2 Ccl24 Cd163 Cd1d1 Cd248 Cd302 Cd97 Cdkn2c Cel Chchd6 Chst1 Ckm Clec3b Cln2 Cl…
19	V$OCT1_02: octamer factor 1	192	192	518	5244	10217	4.29	8.16	0.0	0.0	0610039P13Rik 2310043K02Rik 2410011G03Rik 4933424N09Rik 5430431G03Rik AF397014 Abca8a Abcb4 Acadvl Acta1 Adh1 Adra1a Ak2 Akt2 Aldh1a7 Aldh9a1 Amy1 Ankrd5 Aqp1 Areg Arhgap24 Art3 Asb11 Asb13 Asb5 Aspa Bckdhb Blcap Calca Calcrl Car13 Card10 Casp9 Cd151 Cd1d1 Cd209b Cd34 Cd36 Cdkn2c Cel Chchd3 Chpt1 Chst1 Cidec Clca3 Clstn3 Cmkor1 Col3a1 Cox6a2 Cpa3 Cpt2 Crispld1 Cryz Csf2rb2 Cxcl7 Cyp2j9 Degs1 Dgat…
20	V$NFKB_Q6_01	501	501	209	9833	5628	4.22	8.11	9.49	6.03	0610009E20Rik 0610039N19Rik 0610039P13Rik 1110006I15Rik 1110030K22Rik 1500040F11Rik 2310001N14Rik 2310043K02Rik 2310076O21Rik 2410011G03Rik 2810423O19Rik 4930422J18Rik 4933424N09Rik 5430431G03Rik 6330579B17Rik 9030611N15Rik AF397014 AV071179 Abcb1b Abcb4 Acadl Acadm Acas2 Acat1 Acat2 Aco2 Actc1 Actn2 Actn3 Adcy3 Adk Adpn Adra1a Ak2 Akap1 Alad Alas1 Aldh1a1 Aldh6a1 Alox12 Alox12e Amy1 Amy2 Ankrd5 …
21	V$XFD1_01: Xenopus fork head domain factor 1	82	82	628	2597	12864	3.89	7.85	0.0	0.0	1110006I15Rik AV071179 Aacs Abca8a Adpn Aldh6a1 Alox12 Casp9 Cd248 Cd36 Chchd3 Cox5a Cpa3 Ctse Cxcl15 Cxcl7 Cyb5 Cyp2e1 Defb1 Dok2 Dpf3 Dusp10 Ech1 Elovl6 Enpep Epim Epor Etfa Etfdh Fabp3 Fcna Fgb Fmo2 Gabarapl1 Galntl1 Ggtla1 Ghitm Glud1 Glycam1 Gpr155 Gucy1a3 Id1 Il7 Kcna5 LOC330189 Lhx8 Mmd Mmp19 Myom1 Ndufa6 Ndufab1 Ndufb8 Ndufc1 Ndufs7 Osr2 Pank3 Pcca Pde1a Pon1 Ppef2 Ppil4 Pxmp2 Rasgrf2 Rna…
22	V$HP1SITEFACTOR_Q6	132	132	578	3810	11651	3.85	7.79	0.0	0.0	0610009E20Rik 1810044O22Rik 2310043K02Rik 4930422J18Rik AV071179 Acadl Acat1 Adk Akt2 Amy1 Ankrd5 Antxr1 Anxa5 Aox1 Aqp7 Art3 Asb5 BC013529 Birc3 Calcrl Cav1 Ccrl1 Cd163 Cd302 Ces3 Ckm Clpx Cox5a Cox6a1 Cpt1b Cpt2 Csl Cspg4 Cxcl13 Cyp2c44 D3Jfr1 Decr1 Dnaja1 Dpep1 Dpf3 Dtnbp1 Dusp10 Ear11 Ebf1 Ech1 Edg1 Faf1 Fap Fech Fez2 Fhl1 Fkbp7 Fmo1 Fmo2 Ggtla1 Ghr Gimap6 Gpr109b Gpr155 Gpt2 Gpx7 Grm8 Gsc Gs…
23	V$OCT1_06: octamer-binding factor 1	342	342	368	8546	6915	3.83	7.79	0.0	0.0	0610009E20Rik 0610039N19Rik 1110006I15Rik 2310076O21Rik 2410011G03Rik 4933424N09Rik 9030611N15Rik AV071179 Aacs Acadl Acadm Acas2 Acat1 Aco2 Actn2 Adpn Ak2 Alad Aldh4a1 Amy1 Amy2 Ankrd5 Anxa5 Aoc3 Aqp1 Arg2 Arhgap24 Asb11 Asb13 Asb5 Asns Aspa Atoh8 BC003479 BC004044 BC006909 BC010787 BC028663 Bckdhb Birc3 Blcap C1r C1s Calca Calcrl Capn2 Car13 Car3 Car4 Cbr2 Ccl11 Ccrl1 Ccrn4l Cd163 Cd1d1 Cd209b …
24	V$IPF1_Q4	111	111	599	3278	12183	3.43	7.34	0.0	0.0	1500040F11Rik 5430431G03Rik Acadl Acat1 Acta1 Actc1 Adh1 Amy2 Asb11 BC019806 Brp44l Camk2d Car13 Cbfa2t3h Cd1d1 Ces3 Cidec Ckmt2 Clec3b Cox6a1 Cox6c Cryab Cryz Cs Ctse Cxcl13 Cyp4b1 Dapk2 Defb1 Dpf3 Dtnbp1 Ehd2 Elovl3 Elovl6 Eps15 Fcgrt Fez2 Fli1 Fmod Fzd4 Gadd45g Ghr Gjb6 Glycam1 Gpx3 Grm8 Gsc Gstm3 Gypc Hc Hdgfrp2 Heph Hod Hsdl2 Il1r1 Inmt Kctd12 Lgals12 Lpgat1 Lrrc2 March5 Mbnl1 Mfng Myl4 Myom…
25	V$LPOLYA_B: Lentiviral Poly A signal	110	110	600	3241	12220	3.24	7.1	0.0	0.0	9030611N15Rik AV071179 Abca8a Abcb1b Acadvl Adpn Adra1a Akap1 Aldh4a1 Amy1 Art3 Asb5 BC028663 Calcrl Cav1 Cd151 Cd248 Cd34 Cd97 Cln2 Cnn1 Cox6c Ctse Cxcl4 Cyp2c44 Cyp2e1 D3Jfr1 Dp1l1 Dpt Dtnbp1 Etfdh F13a1 Fabp3 Fech Fgfr3 Fmo2 Gabarapl1 Gimap1 Gimap6 Glcci1 Glud1 Glul Glycam1 Gpr155 Gpx7 Grm8 Hadhb Hc Hdgfrp2 Heph Hibadh Hoxd4 Hoxd8 Idh3a Idh3b Ifngr1 Igfbp6 Immp2l Indo Irf4 Itga7 Itih2 Kcnk2 Kr…
26	V$CREL_01: c-Rel	556	556	154	11204	4257	2.88	6.68	8.16	4.79	0610009E20Rik 0610039N19Rik 0610039P13Rik 1110006I15Rik 1110030K22Rik 1500040F11Rik 1810044O22Rik 2310001N14Rik 2310076O21Rik 2410011G03Rik 4930422J18Rik 4933424N09Rik 5430431G03Rik 6330579B17Rik 9030611N15Rik AV071179 Aacs Abcb1b Abcb4 Acadl Acadm Acas2 Acat2 Aco2 Actn3 Adcy3 Adh1 Adk Adpn Adra1a Ak2 Akap1 Akt2 Alad Aldh1a1 Aldh1a7 Aldh4a1 Aldh6a1 Aldh9a1 Alox12 Alox12e Amy1 Ankrd5 Antxr1 Anxa5 …
27	V$E2F1_Q3_01	236	236	474	4215	11246	2.75	6.56	7.95	4.66	0610009E20Rik 1500040F11Rik 2310043K02Rik 2310076O21Rik 4930422J18Rik 4933424N09Rik 5430431G03Rik AF397014 Aacs Acadl Acas2 Acat2 Aco2 Actn2 Adcy3 Adk Alas1 Aldh6a1 Aldh9a1 Amy2 Anxa5 Arl4 Atf5 Atpaf2 B430218L07Rik BC004044 BC010787 BC019806 BC024806 Bnip3 Brp44l Btbd4 C1r Camk2b Capn2 Car3 Card10 Casp9 Cd151 Cd97 Cdo1 Cel Cfl2 Chchd3 Chchd6 Chpt1 Chrdl2 Chst1 Clp1 Clpx Cox5a Cox5b Crat Cryz Csf2…
28	V$NKX3A_01: NK class homeobox factor 3A	106	106	604	3090	12371	2.46	6.21	0.0	0.0	0610009E20Rik 2310043K02Rik 2410011G03Rik 4930422J18Rik 5430431G03Rik Aacs Abca8a Abcb1b Acadl Adpn Alad Alox12 Amy1 Ankrd5 Antxr1 Anxa5 BC013529 C1r Calcrl Capn2 Casq1 Cd34 Cox5a Cox6a2 Cpa3 Cpt2 Csl Cyb5 D3Jfr1 Decr1 Dok2 Dpt Dtnbp1 Elovl3 Epim Evi5 Fbp2 Fh1 Fmo1 Gimap1 Gpr155 Grm8 Gstk1 Gypc Hadhb Hdgfrp2 Heph Hod Hoxc6 Htatsf1 Htra3 Id1 Il1r2 Klf4 Klhl2 Lum Ly6a Ly6c Mbnl1 Mef2c Mknk2 Mpdz Ms…
29	V$CART1_01: Cart-1 (cartilage homeoprotein 1)	57	57	653	1862	13599	2.14	5.88	0.0	0.0	1110030K22Rik Aacs Aldh1a7 Amy2 Asns Aspa Birc3 C1r C1s Calcrl Cd1d1 Cd302 Cd36 Cryz Edg1 Eps15 Etfa Fez2 Fgb Fmo2 Gpx7 Gypc Gys2 Hand2 Heph Hnmt Hoxd8 Idh3a Idh3b Itgb7 Krt1-19 LOC330189 March5 Mfng Mtap4 Myoz1 Nnat Pank3 Pcca Pdk4 Pvalb Pygl Qk S100a10 Scg3 Snrk Sntg2 Sspn Stx18 Suclg1 Sucnr1 Tax1bp1 Tek Thrsp Timp3 Txnrd3 Zfhx1b
30	V$E2F1_Q4: E2F-1	241	241	469	4369	11092	2.1	5.84	7.25	4.11	1500040F11Rik 1810044O22Rik 2310043K02Rik 5430431G03Rik 6330579B17Rik AF397014 Abcb4 Acas2 Acat1 Aco2 Actc1 Adcy3 Alas1 Aldh6a1 Alox12e Arl4 Asb13 Atpaf2 BC003479 BC004044 BC006909 BC010787 BC019806 BC024806 Bckdhb Brp44l Cabc1 Calca Capn2 Car13 Car3 Car5b Casp9 Cbfa2t3h Ccbl2 Ccl24 Cd248 Cdkn2c Cdo1 Cfl2 Ckb Cln2 Clp1 Clpx Cmya1 Cox5a Cox5b Cox6a1 Cpt2 Crat Cryz Cs Ctse Cxcl12 Cyc1 Cyp2c44 Decr1…
31	V$FOXJ2_01: fork head box J 2	305	305	405	7585	7876	2.02	5.78	0.0	0.0	1110006I15Rik 1810044O22Rik 2410011G03Rik AV071179 Aacs Abcb4 Acadl Acadm Acadvl Acas2 Acat1 Actc1 Adh1 Adpn Adra1a Akap1 Akt2 Alad Aldh4a1 Alox12e Amy1 Ankrd5 Art3 Asb13 Asb5 Aspa Atoh8 Atpaf2 Axin2 B430218L07Rik BC003479 BC010787 BC013529 BC024806 BC028663 Bckdhb Birc3 Calcrl Capn2 Car3 Car4 Car5b Casp9 Cav1 Ccl11 Ccrl1 Cd1d1 Cd209b Cd248 Cd302 Cd34 Cd36 Cd97 Ces3 Cfl2 Chchd3 Chpt1 Chst1 Chst12…
32	V$TFIII_Q6	674	674	36	14168	1293	1.7	5.36	7.4	4.18	0610009E20Rik 0610039N19Rik 0610039P13Rik 1110006I15Rik 1110030K22Rik 1500040F11Rik 1810044O22Rik 2310001N14Rik 2310043K02Rik 2310076O21Rik 2410001H17Rik 2410011G03Rik 2810423O19Rik 4930422J18Rik 4933424N09Rik 5430431G03Rik 6330579B17Rik 9030611N15Rik AF397014 AV071179 Aacs Abca8a Abcb1b Abcb4 Acadl Acadm Acadvl Acat1 Acat2 Aco2 Acta1 Actc1 Actn2 Actn3 Adcy3 Adh1 Adk Adpn Adra1a Ak2 Akap1 Akt2 Al…
33	V$XFD2_01: Xenopus fork head domain factor 2	134	134	576	3691	11770	1.64	5.3	0.0	0.0	1110030K22Rik 2410011G03Rik Abcb4 Acadm Acas2 Adh1 Adpn Aldh4a1 Art3 Asb13 Aspa Axin2 BC024806 BC028663 Birc3 Calcrl Car3 Cav1 Ccrl1 Cd97 Cfl2 Cidea Cidec Clpx Col3a1 Cox6a1 Cox6a2 Cryz Cs Ctse Cxcl13 Cyp2j9 D3Jfr1 Dcn Decr1 Dlat Dmrt2 Dnajd1 Dtnbp1 Dusp1 Eif4e3 Eif4ebp1 Enpep Enpp2 Epor Evi5 Fech Fez2 Fhl1 Fkbp9 Fli1 Foxd1 Gabarapl1 Gimap6 Gpr109b Gstm3 Hadhb Hdgfrp2 Heph Hic1 Hnmt Hspb3 Ifi27 I…
34	V$HNF1_C: Hepatic nuclear factor 1	205	205	505	5320	10141	1.61	5.24	0.0	0.0	2310001N14Rik 2410001H17Rik 2410011G03Rik 4930422J18Rik 5430431G03Rik 6330579B17Rik AV071179 Aacs Abca8a Abcb1b Acadm Acadvl Actc1 Adh1 Ak2 Alad Aldh1a7 Amy2 Ankrd5 Antxr1 Aoc3 Areg Art3 Asb13 Asb5 Axin2 B430218L07Rik BC003479 BC013529 BC028663 Blcap Cacna1s Calcrl Car13 Car3 Cav1 Ccl11 Ccnd2 Ccrl1 Cd248 Cd302 Cd36 Cd97 Chchd6 Chrdl2 Cmya1 Col3a1 Cox5a Cox7a1 Cpa3 Cryz Cs Csf2rb2 Ctse Cxcl7 Dapk2…
35	V$CEBPGAMMA_Q6	474	474	236	11150	4311	1.56	5.24	0.0	0.0	0610009E20Rik 0610039N19Rik 1110006I15Rik 1110030K22Rik 1500040F11Rik 1810044O22Rik 2310001N14Rik 2310043K02Rik 2410001H17Rik 2410011G03Rik 2810423O19Rik 4930422J18Rik 4933424N09Rik 6330579B17Rik 9030611N15Rik AV071179 Aacs Abca8a Abcb1b Abcb4 Acadl Acadvl Acas2 Acat1 Aco2 Acta1 Actn3 Adh1 Adk Adpn Adra1a Ak2 Akap1 Alad Aldh1a7 Aldh4a1 Aldh6a1 Aldh9a1 Alox12 Amy1 Amy2 Ankrd5 Antxr1 Anxa5 Aoc3 Aox…
36	V$CDX2_Q5	413	413	297	9868	5593	1.54	5.19	0.0	0.0	0610039N19Rik 1110030K22Rik 1500040F11Rik 1810044O22Rik 2310076O21Rik 2410001H17Rik 2410011G03Rik 4930422J18Rik 4933424N09Rik 5430431G03Rik 9030611N15Rik Aacs Abca8a Abcb4 Acadl Acadm Acadvl Acat1 Aco2 Actc1 Actn2 Adh1 Adpn Adra1a Akt2 Alad Aldh1a7 Aldh4a1 Amy1 Ankrd5 Antxr1 Aoc3 Aox1 Aqp7 Arg2 Arhgap24 Art3 Asb11 Asb13 Asb5 Asns Aspa Atf5 BC003479 BC010787 BC013529 BC019806 BC028663 Bckdhb Birc3…
37	V$E2F_Q4: E2F	280	280	430	5234	10227	1.54	5.19	6.61	3.53	0610009E20Rik 1110006I15Rik 1500040F11Rik 2310043K02Rik 2310076O21Rik 2410011G03Rik 4930422J18Rik 4933424N09Rik 6330579B17Rik Acat1 Aco2 Actc1 Actn3 Adcy3 Adh1 Ak2 Akt2 Alas1 Aldh6a1 Alox12e Anxa5 Aox1 Areg Arg2 Arl4 Asb11 Asb13 Atf5 Atpaf2 B430218L07Rik BC010787 BC013529 BC024806 BC028663 Bckdhb Brp44l Btbd4 C1r Cabc1 Camk2d Capn2 Car13 Car4 Car5b Card10 Cbfa2t3h Ccnd2 Cd248 Cd97 Cdkn2c Cel Cfl2…
38	V$HFH8_01: HNF-3/Fkh Homolog-8	78	78	632	2345	13116	1.53	5.19	0.0	0.0	2410011G03Rik Abcb4 Acadm Acas2 Actc1 Adh1 Axin2 BC024806 BC028663 Car3 Cav1 Ccrl1 Cd97 Cfl2 Cox6a1 Cryz Cs Ctse Cyp2j9 D3Jfr1 Dcn Decr1 Dlat Dmrt2 Dnajd1 Dtnbp1 Dusp1 Eif4e3 Enpp2 Fez2 Gabarapl1 Gimap6 Gpr109b Gstm3 Hdgfrp2 Ifi27 Il1r1 Immp2l Irak1bp1 Klf4 Klhl2 Lactb2 Lhx8 Loxl1 Ly6a Mdh2 Mef2c Meox2 Mest Mmp19 Nap1l5 Ndufab1 Ndufb8 Nkd1 Nrap Nrg4 Orm1 P2rx5 Pdk1 Pdlim3 Phldb1 Pon1 Pon3 Ptges R…
39	V$TATA_C: Retroviral TATA box	179	179	531	4721	10740	1.52	5.19	0.0	0.0	2310001N14Rik 2310043K02Rik 2310076O21Rik 2410001H17Rik 2410011G03Rik 4933424N09Rik Aacs Abca8a Abcb1b Abcb4 Akt2 Alad Aldh1a7 Alox12 Amy2 Aoc3 Areg Arhgap24 Asb11 Asb5 Aspa Axin2 BC013529 BC028663 BC054059 Bckdhb Birc3 C1r Calca Car4 Casp9 Cbr2 Ccrl1 Cd34 Cd36 Chchd3 Chchd6 Chrdl2 Cidec Clstn3 Cmkor1 Cnn1 Col3a1 Cox6a1 Cox6a2 Cox8b Cpa3 Ctse Cxcl7 Dci Dcn Defb1 Dlat Dnaja1 Dpep1 Dpt Dtnbp1 Dtx2 …
40	V$E2F1_Q6_01	286	286	424	5369	10092	1.45	5.07	6.51	3.48	0610009E20Rik 1110006I15Rik 1500040F11Rik 2310043K02Rik 2310076O21Rik 2810423O19Rik 4930422J18Rik 4933424N09Rik Aacs Abcb4 Acas2 Acat1 Aco2 Actc1 Actn3 Adcy3 Adh1 Ak2 Akt2 Alas1 Aldh6a1 Areg Arg2 Arl4 Asb13 Asns Atf5 Atpaf2 Axin2 B430218L07Rik BC006909 BC010787 BC024806 BC028663 Birc3 Bnip3 Brp44l C1r Cabc1 Calca Camk2d Capn2 Car13 Car3 Car5b Card10 Casp9 Cbfa2t3h Ccl24 Ccnd2 Cd248 Cdkn2c Cel Cfl…
41	V$SMAD4_Q6	335	335	375	6417	9044	1.4	5.02	6.44	3.48	0610039N19Rik 0610039P13Rik 1110030K22Rik 2310001N14Rik 2310043K02Rik 2310076O21Rik 2810423O19Rik 4930422J18Rik 6330579B17Rik 9030611N15Rik Acadl Acadvl Acas2 Acat1 Aco2 Acta1 Actn2 Actn3 Adcy3 Adh1 Akap1 Alas1 Aldh6a1 Ankrd5 Aox1 Aqp1 Arhgap24 Arl4 Asns Aspa Atpaf2 BC004044 BC006909 BC013529 BC024806 BC054059 Bckdhb Birc3 Brp44l Cabc1 Cacna1s Calca Camk2b Casp9 Cav1 Cbfa2t3h Ccl11 Ccnd2 Ccrl1 Cc…
42	V$FOXD3_01: fork head box D3	581	581	129	13276	2185	0.92	4.51	0.0	0.0	0610039N19Rik 0610039P13Rik 1110006I15Rik 1110030K22Rik 1500040F11Rik 1810044O22Rik 2310001N14Rik 2310076O21Rik 2410001H17Rik 2410011G03Rik 4933424N09Rik 5430431G03Rik 9030611N15Rik AF397014 AV071179 Aacs Abca8a Abcb1b Abcb4 Acadl Acadm Acadvl Acas2 Acat1 Acat2 Aco2 Actc1 Adcy3 Adh1 Adk Adpn Adra1a Ak2 Akap1 Akt2 Alad Alas1 Aldh1a1 Aldh1a7 Aldh4a1 Aldh6a1 Aldh9a1 Alox12 Alox12e Amy1 Amy2 Ankrd5 A…
43	V$CDC5_01: cell division control protein 5	597	597	113	13588	1873	0.87	4.46	0.0	0.0	0610009E20Rik 0610039N19Rik 0610039P13Rik 1110006I15Rik 1110030K22Rik 1500040F11Rik 1810044O22Rik 2310001N14Rik 2310043K02Rik 2310076O21Rik 2410011G03Rik 2810423O19Rik 4930422J18Rik 4933424N09Rik 5430431G03Rik 6330579B17Rik 9030611N15Rik AV071179 Aacs Abca8a Abcb1b Abcb4 Acadl Acadm Acadvl Acas2 Acat1 Acat2 Aco2 Actn2 Actn3 Adh1 Adk Adpn Adra1a Ak2 Akap1 Alad Alas1 Aldh1a7 Aldh4a1 Aldh6a1 Alox12 …
44	V$HNF3B_01: Hepatocyte Nuclear Factor 3beta	498	498	212	11584	3877	0.83	4.4	0.0	0.0	0610039N19Rik 1110006I15Rik 1110030K22Rik 1500040F11Rik 1810044O22Rik 2310001N14Rik 2410011G03Rik 4933424N09Rik 5430431G03Rik 9030611N15Rik AF397014 AV071179 Aacs Abca8a Abcb4 Acadl Acadm Acadvl Acas2 Acat1 Acat2 Actc1 Adcy3 Adh1 Adk Adpn Adra1a Akap1 Akt2 Alad Alas1 Aldh1a7 Aldh4a1 Aldh6a1 Aldh9a1 Alox12 Alox12e Amy1 Amy2 Ankrd5 Antxr1 Anxa5 Aoc3 Aox1 Arg2 Art3 Asb11 Asb13 Asb5 Aspa Atoh8 Axin2 …
45	V$VMW65_Q6	270	270	440	6692	8769	0.79	4.34	0.0	0.0	0610039N19Rik 1110030K22Rik 1500040F11Rik 2310043K02Rik 4933424N09Rik 5430431G03Rik 9030611N15Rik AV071179 Abca8a Acadl Acadvl Acas2 Acat1 Adcy3 Adh1 Adk Adpn Ak2 Akt2 Aldh1a7 Aldh6a1 Aldh9a1 Alox12 Amy1 Amy2 Ankrd5 Antxr1 Aoc3 Aox1 Arhgap24 Asb11 Asb5 Atoh8 Axin2 BC010787 BC013529 BC019806 Brp44l C1r C1s Calca Calcrl Camk2d Car13 Car3 Car5b Casp9 Cav1 Ccrl1 Cd163 Cd1d1 Cd209b Cd36 Cdo1 Cfl2 Chch…
46	V$MRF2_01: modulator recognition factor 2	399	399	311	9493	5968	0.76	4.34	0.0	0.0	0610039N19Rik 1110006I15Rik 1810044O22Rik 2310001N14Rik 2310043K02Rik 2410001H17Rik 2410011G03Rik 4930422J18Rik 4933424N09Rik 5430431G03Rik AF397014 Abca8a Abcb4 Acadm Acadvl Acas2 Acat1 Acat2 Aco2 Acta1 Actn2 Adk Adpn Akap1 Akt2 Alas1 Aldh1a7 Aldh9a1 Alox12 Amy1 Amy2 Ankrd5 Antxr1 Anxa5 Aoc3 Aox1 Arhgap24 Art3 Asb11 Asb5 Asns Aspa Axin2 B430218L07Rik BC003479 BC006909 BC010787 BC028663 BC054059 …
47	V$SOX5_01: Sox-5	291	291	419	7148	8313	0.72	4.27	0.0	0.0	0610039N19Rik 1110006I15Rik 1110030K22Rik 1810044O22Rik 2310001N14Rik 2310043K02Rik 2310076O21Rik 2410001H17Rik 2410011G03Rik 9030611N15Rik AF397014 AV071179 Acadl Acadm Acas2 Acat1 Adh1 Adra1a Akap1 Alad Aldh1a7 Aldh6a1 Aldh9a1 Alox12e Amy1 Ankrd5 Antxr1 Aqp1 Aqp7 Arg2 Arhgap24 Asb11 Asb5 Asns Aspa Atf5 Atoh8 B430218L07Rik BC024806 Brp44l Cacna1s Calcrl Capn2 Car13 Car5b Cav1 Cd302 Cd36 Cdo1 Ces…
48	V$E2F1DP1_01: E2F-1:DP-1 heterodimer	235	235	475	4367	11094	0.7	4.27	5.74	2.88	0610009E20Rik 1110006I15Rik 2310043K02Rik 2310076O21Rik 4930422J18Rik 4933424N09Rik 6330579B17Rik AF397014 Abcb1b Aco2 Actn3 Adcy3 Adh1 Ak2 Alas1 Aldh6a1 Arg2 Asb13 Asns Atf5 Atpaf2 Axin2 BC006909 BC010787 BC024806 BC028663 Blcap Bnip3 Brp44l Btbd4 C1r Cacna1s Calca Camk2d Capn2 Card10 Ccl24 Cd209b Cdkn2c Cel Chchd3 Chrdl2 Cldn15 Clpx Cmkor1 Cox5a Cox5b Cox6c Cpt2 Crat Cryz Cs Csl Cspg4 Cxcl12 Cx…
49	V$FOX_Q2	509	509	201	11795	3666	0.65	4.15	0.0	0.0	0610039N19Rik 1110006I15Rik 1110030K22Rik 1500040F11Rik 1810044O22Rik 2310001N14Rik 2310076O21Rik 2410001H17Rik 2410011G03Rik 4933424N09Rik 5430431G03Rik 9030611N15Rik AV071179 Aacs Abca8a Abcb1b Abcb4 Acadl Acadm Acadvl Acas2 Acat1 Acat2 Aco2 Actc1 Adcy3 Adh1 Adk Adpn Adra1a Akap1 Akt2 Alad Alas1 Aldh4a1 Aldh6a1 Alox12 Alox12e Amy1 Amy2 Ankrd5 Antxr1 Anxa5 Aoc3 Areg Arg2 Arhgap24 Art3 Asb11 Asb1…
50	V$SOX9_B1: SOX (SRY-related HMG box)	360	360	350	8634	6827	0.56	4.09	0.0	0.0	0610039N19Rik 1110006I15Rik 1110030K22Rik 1810044O22Rik 2310001N14Rik 2310043K02Rik 2310076O21Rik 2410001H17Rik 2410011G03Rik 9030611N15Rik AF397014 AV071179 Abcb4 Acadl Acadm Acas2 Acat1 Adh1 Adra1a Akap1 Alad Aldh1a7 Aldh9a1 Alox12e Amy1 Amy2 Ankrd5 Antxr1 Aqp1 Aqp7 Arg2 Arhgap24 Arl4 Asb11 Asb5 Asns Aspa Atf5 Atoh8 B430218L07Rik BC024806 BC028663 Cacna1s Calca Calcrl Capn2 Car13 Car3 Car5b Cav…
51	V$IRF_Q6_01	296	296	414	7233	8228	0.49	3.97	0.0	0.0	0610039P13Rik 1110030K22Rik 1810044O22Rik 2310001N14Rik 2410001H17Rik 2410011G03Rik 6330579B17Rik 9030611N15Rik AV071179 Aacs Abca8a Acadl Acat1 Actn2 Actn3 Adpn Ak2 Akap1 Alad Aldh1a1 Aldh1a7 Aldh4a1 Aldh9a1 Amy1 Ankrd5 Antxr1 Anxa5 Aox1 Areg Arg2 Arhgap24 Asb11 Asb5 B430218L07Rik BC010787 BC013529 BC019806 Birc3 C1s Calca Calcrl Car3 Car4 Casp9 Cav1 Ccl11 Ccrn4l Cd163 Cd1d1 Cd209b Cdo1 Chchd3 C…
52	V$OCT1_05: octamer-binding factor 1	30	30	680	1067	14394	0.43	3.91	0.0	0.0	2410011G03Rik Adpn Aldh1a7 Asb13 C1r Calcrl Car13 Card10 Cd36 Csf2rb2 Cxcl7 Kctd12 Lpd Lpl Lum Msra Mtap4 Ndufa5 Ndufa6 Padi3 Pfkfb1 Ptges Rasgrf2 Serpina3c Smpd3 Stc2 Sucnr1 Sycp3 Tek Uqcrb
53	V$NKX25_02: homeo domain factor Nkx-2.5/Csx, tinman homolog	255	255	455	6312	9149	0.34	3.79	0.0	0.0	0610039P13Rik 1110006I15Rik 1110030K22Rik 1500040F11Rik 1810044O22Rik 2410011G03Rik 6330579B17Rik 9030611N15Rik Aacs Abca8a Actn2 Actn3 Adra1a Alas1 Aldh9a1 Amy1 Amy2 Ankrd5 Antxr1 Anxa5 Arg2 Arhgap24 Arl4 Asns Aspa BC006909 Blcap C1s Cabc1 Calcrl Car3 Car4 Casq1 Ccbl2 Ccl11 Ccrl1 Cd209b Cd302 Cd36 Ces3 Chchd3 Cidec Ckb Clca3 Clec3b Clp1 Clpx Cmkor1 Cmya1 Cox5a Cox5b Cpa3 Cpt1b Crispld1 Cryz Cs C…
54	V$SRF_C: serum response factor	38	38	672	495	14966	0.34	3.79	6.07	3.16	Acta1 Actc1 Amy1 Aoc3 Aqp7 Aspa BC054059 Brp44l Cbr2 Ccbl2 Ccl24 Cd248 Ckm Cxcl4 Cxcl7 Gjb6 Hsd11b1 Il1r2 Indo Itih2 Ldb3 Loxl1 Lpd Mylpf Myom1 Ndufb3 Ptprcap Rarres2 Rbp4 Sdhb Sh3tc1 Stmn2 Tagln Tgfb1i1 Timp2 Timp3 Tinag Xlkd1
55	V$E2F1_Q4_01	177	177	533	3203	12258	0.3	3.79	5.39	2.58	1500040F11Rik 2310043K02Rik 5430431G03Rik 6330579B17Rik Acat1 Aco2 Actc1 Adcy3 Akt2 Alas1 Alox12e Anxa5 Areg Asb13 Atpaf2 BC010787 BC013529 BC024806 Brp44l Cabc1 Capn2 Car13 Car5b Cbfa2t3h Ccnd2 Cd248 Cdkn2c Cfl2 Chrdl2 Chst12 Ckb Clpx Cmya1 Cox5a Cox5b Cpt2 Crat Cryz Cs Ctse Cxcl12 Cyc1 Degs1 Dgat2 Dlat Dlst Dmrt2 Dnajb4 Dpt Dusp1 Dusp10 E430036I04Rik Ebf1 Edg2 Ehd1 Elovl6 Eps15 Etfa Etfdh Fabp3…
56	V$MEF2_Q6_01	386	386	324	9154	6307	0.21	3.67	0.0	0.0	1110006I15Rik 1110030K22Rik 2310043K02Rik 2410011G03Rik 4933424N09Rik 5430431G03Rik 9030611N15Rik AF397014 AV071179 Aacs Abca8a Abcb1b Abcb4 Acadl Acadvl Aco2 Acta1 Actc1 Adh1 Adk Adpn Adra1a Ak2 Alad Alas1 Aldh1a1 Aldh1a7 Aldh4a1 Aldh6a1 Amy1 Amy2 Antxr1 Anxa5 Aoc3 Aox1 Aqp1 Arg2 Arl4 Art3 Asb11 Asb13 Asb5 Aspa Atoh8 B430218L07Rik BC003479 BC004044 BC006909 BC010787 BC024806 BC028663 Bckdhb Birc…
57	V$ELK1_02: Elk-1	574	574	136	11856	3605	0.17	3.61	5.28	2.52	0610009E20Rik 0610039N19Rik 0610039P13Rik 1110006I15Rik 1110030K22Rik 1500040F11Rik 1810044O22Rik 2310001N14Rik 2310043K02Rik 2310076O21Rik 2410011G03Rik 2810423O19Rik 4930422J18Rik 4933424N09Rik 6330579B17Rik 9030611N15Rik AF397014 Aacs Abca8a Abcb1b Acadl Acadm Acadvl Acas2 Acat1 Acat2 Aco2 Acta1 Actc1 Actn2 Actn3 Adcy3 Adh1 Adk Adpn Adra1a Ak2 Akap1 Akt2 Alad Alas1 Aldh1a7 Aldh4a1 Aldh6a1 Aldh…
58	V$GATA3_03: GATA-binding factor 3	446	446	264	10424	5037	0.12	3.55	0.01	0.0	0610009E20Rik 0610039N19Rik 1110006I15Rik 1110030K22Rik 2310001N14Rik 2410001H17Rik 2410011G03Rik 4930422J18Rik 4933424N09Rik 5430431G03Rik 9030611N15Rik AV071179 Abca8a Abcb1b Abcb4 Acadm Acadvl Acas2 Acat1 Acta1 Actc1 Adcy3 Adh1 Adk Adpn Adra1a Ak2 Akap1 Alad Aldh1a1 Aldh4a1 Amy1 Amy2 Antxr1 Anxa5 Aox1 Areg Arg2 Arhgap24 Arl4 Art3 Asb11 Asb5 Asns Aspa Atoh8 Axin2 BC003479 BC006909 BC010787 BC02…
59	V$OCT1_Q6: octamer factor 1	631	631	79	14201	1260	0.11	3.55	0.0	0.0	0610009E20Rik 0610039N19Rik 0610039P13Rik 1110006I15Rik 1110030K22Rik 1500040F11Rik 1810044O22Rik 2310001N14Rik 2310043K02Rik 2310076O21Rik 2410001H17Rik 2410011G03Rik 2810423O19Rik 4930422J18Rik 4933424N09Rik 5430431G03Rik 6330579B17Rik 9030611N15Rik AV071179 Aacs Abca8a Abcb1b Abcb4 Acadl Acadm Acas2 Acat1 Acat2 Aco2 Acta1 Actc1 Actn2 Actn3 Adh1 Adk Adpn Adra1a Ak2 Akap1 Alad Alas1 Aldh1a7 Aldh…
60	V$CEBPDELTA_Q6	497	497	213	11492	3969	0.08	3.49	0.0	0.0	0610039P13Rik 1110006I15Rik 1110030K22Rik 1500040F11Rik 1810044O22Rik 2310043K02Rik 4930422J18Rik 4933424N09Rik 9030611N15Rik AF397014 AV071179 Aacs Abca8a Abcb1b Abcb4 Acadl Acadvl Acas2 Acat1 Acta1 Actc1 Actn2 Actn3 Adcy3 Adk Adpn Adra1a Akap1 Akt2 Alad Aldh1a7 Aldh6a1 Aldh9a1 Alox12e Amy1 Amy2 Ankrd5 Anxa5 Aoc3 Aox1 Aqp1 Arhgap24 Art3 Asb11 Asb5 Aspa Atf5 Atoh8 BC003479 BC004044 BC006909 BC013…
61	V$VMAF_01: v-Maf	477	477	233	9673	5788	0.04	0.0	4.99	2.27	0610039N19Rik 1110030K22Rik 1500040F11Rik 1810044O22Rik 2310043K02Rik 2410001H17Rik 2810423O19Rik 4930422J18Rik 9030611N15Rik AF397014 Aacs Abcb1b Acadm Acas2 Acat1 Acat2 Aco2 Acta1 Actc1 Actn2 Actn3 Adk Adra1a Ak2 Akap1 Akt2 Alad Aldh4a1 Aldh6a1 Aldh9a1 Amy1 Amy2 Ankrd5 Anxa5 Aqp1 Areg Arg2 Arhgap24 Arl4 Art3 Asb13 Aspa Atf5 Atoh8 Atpaf2 Axin2 BC003479 BC004044 BC024806 BC028663 BC054059 Bckdhb …
62	V$IRF7_01: interferon regulatory factor 7	370	370	340	8786	6675	-0.0	0.0	0.01	0.0	0610039N19Rik 1110030K22Rik 2310076O21Rik 2410011G03Rik 2810423O19Rik 6330579B17Rik 9030611N15Rik AF397014 AV071179 Abca8a Abcb1b Acadl Acas2 Aco2 Actn2 Actn3 Adh1 Adk Adra1a Ak2 Akap1 Akt2 Alas1 Aldh1a1 Aldh1a7 Aldh4a1 Aldh6a1 Amy1 Ankrd5 Antxr1 Aox1 Aqp7 Areg Arg2 Arhgap24 Art3 Asb11 Asb13 Asb5 Asns B430218L07Rik BC003479 BC006909 BC013529 BC028663 Bckdhb Birc3 Blcap Brp44l C1r C1s Calca Calcrl…
63	V$HNF6_Q6	52	52	658	1592	13869	-0.1	0.0	0.0	0.0	AV071179 Abcb4 Amy2 Arhgap24 BC028663 Bckdhb C1s Ccl24 Cd36 Cd97 Col3a1 Csf2rb2 Cyb5 Cyp2j9 Dlat Dpt F13a1 Fh1 Fkbp9 Gstm2 Hadhb Hp Hspb3 Idh3b Ifngr1 Immt Kazald1 Lgals1 Lpgat1 Matn2 Mbnl1 Mmp19 Msra Nfkbia Pace4 Pck1 Pdcd1lg1 Ptn Rasgrf2 Rxrg Sfrp4 Six1 Slc1a3 Slc25a19 Slc28a2 Suclg1 Sult5a1 Taldo1 Tgfb1i4 Thrsp Trdn Uckl1
64	V$WHN_B: winged-helix factor nude	199	199	511	3717	11744	-0.31	0.0	4.67	2.06	1110030K22Rik 1500040F11Rik 1810044O22Rik 2410011G03Rik 4930422J18Rik 5430431G03Rik 6330579B17Rik Abcb1b Acas2 Acat1 Aco2 Adh1 Akt2 Alas1 Aldh9a1 Alox12 Anxa5 Arg2 Arl4 Asns Axin2 B430218L07Rik BC004044 BC006909 BC010787 BC019806 Bckdhb Camk2d Car4 Card10 Casp9 Casq1 Ccbl2 Ccnd2 Ccrn4l Cd151 Cd1d1 Cd302 Cdkn2c Cdo1 Chchd6 Chpt1 Chrdl2 Ckmt2 Clca3 Cldn15 Clpx Cmya1 Cox5a Cox5b Cox6a1 Cpt1b Cryab C…
65	V$LHX3_01: LIM homeobox transcription factor 3	39	39	671	1252	14209	-0.35	0.0	0.0	0.0	Antxr1 Asb11 Asb5 Calcrl Cd163 Chchd6 Cldn15 Cox6a2 Csl Cxcl15 Dtnbp1 Etfa Fcgrt Fez2 Ghr Glycam1 Grem2 Hoxa7 Hsd17b4 Ifngr1 Igj Indo Klhl2 March5 Mfn2 Myl1 Ogn Pdha1 Pdk4 Plcl2 Ptn Shox2 Six1 Slc7a6 Smpx Sspn Tcfap2a Tph1 Ttc7b
66	V$NRF2_01: nuclear respiratory factor 2	95	95	615	2601	12860	-0.37	0.0	0.01	0.0	0610039P13Rik 1110006I15Rik 1500040F11Rik 4933424N09Rik 6330579B17Rik AF397014 Acas2 Actc1 Adk Alad Art3 BC003479 BC006909 BC019806 BC024806 Brp44l Btbd4 Casp9 Cd209b Clca3 Clp1 Cox5b Cox6a1 Cpt1b Cpt2 Crat Csl Decr1 Dlst Dnaja1 Dtx2 Dusp10 Fez2 Fmr1 Ghitm Gimap6 Hdgfrp2 Hibch Hod Hoxc9 Hsd17b4 Hspa9a Idh3a Idh3b Il17d Immt Irf4 Itm2a Jag2 Letmd1 Lrmp Lrrc2 Mal Map3k6 Mdh2 Mmd Mrg1 Myh6 Myoz1 Ndu…
67	V$POU6F1_01	41	41	669	1295	14166	-0.46	0.0	0.0	0.0	Abca8a Adpn Ankrd5 BC003479 C1s Cabc1 Calcrl Cd1d1 Cxcl13 Dgat2 Dtnbp1 Etfa Faf1 Fgb Galntl1 Gstk1 Hc Idh3b Lactb2 Lrrc2 Msra Myh6 Myl4 Ndufab1 Ndufb10 Ndufc1 Ogn Pace4 Ptn Rasgrf2 Rnf30 Serpina1a Six1 Smarca1 Sucnr1 Sycp3 Thy1 Tinag Ttyh2 Uqcrb Uqcrc1
68	V$E47_01: E47	130	130	580	2311	13150	-0.47	0.0	4.65	2.06	0610039N19Rik 0610039P13Rik 2310043K02Rik 2410011G03Rik Acadvl Acat1 Acta1 Ankrd5 Aqp7 Atf5 BC028663 Bnip3 Cabc1 Camk2d Card10 Cbfa2t3h Cbr2 Ccrn4l Cd163 Cd1d1 Cel Ces3 Cfl2 Ckm Cln2 Cmkor1 Cox8b Cpa3 Cryab Cxcl13 Dcn Degs1 Dlat Dlst Dmrt2 Dtx1 Dtx2 Dusp1 Ech1 Eda Edg2 Ehd1 Eif4e3 Enpep Eps15 Esrrb Fbp2 Fxyd2 Gadd45g Galntl1 Gimap1 Gnai1 Gpt1 Grm8 Gstm3 Gyg1 Gypc Hoxa7 Icam2 Idh3a Igj Il7 Inmt Kr…
69	V$E2F_Q4_01	159	159	551	2907	12554	-0.49	0.0	4.54	1.98	1500040F11Rik 2310043K02Rik 5430431G03Rik 6330579B17Rik Acat1 Aco2 Actc1 Adcy3 Akt2 Alas1 Alox12e Anxa5 Areg Asb13 Atpaf2 BC010787 BC024806 Brp44l Cabc1 Capn2 Car13 Car5b Ccnd2 Cd248 Cdkn2c Cfl2 Clpx Cmya1 Cox5a Cox5b Cpt2 Crat Cryz Cs Ctse Cxcl12 Cyc1 Degs1 Dgat2 Dlat Dlst Dmrt2 Dnajb4 Dusp1 Dusp10 E430036I04Rik Ebf1 Edg2 Ehd1 Elovl6 Eps15 Etfa Etfdh Fabp3 Fabp5 Faf1 Fasn Fbp2 Fh1 Fli1 Fmr1 Fst …
70	V$PPARG_03: PPAR (peroxisome proliferator-activated receptor gamma)	306	306	404	6011	9450	-0.54	0.0	4.29	1.83	0610009E20Rik 0610039N19Rik 2310001N14Rik 2310076O21Rik 4933424N09Rik 5430431G03Rik Acas2 Acat1 Aco2 Acta1 Actc1 Adcy3 Adh1 Adk Ak2 Aldh1a7 Aldh6a1 Aldh9a1 Aoc3 Aqp7 Arg2 Aspa BC006909 BC010787 BC013529 BC024806 Btbd4 C1s Cabc1 Calca Calcrl Camk2b Camk2d Car4 Casq1 Cbfa2t3h Ccbl2 Ccnd2 Ccrl1 Cd163 Cd248 Cd36 Cd97 Cel Chchd6 Chrdl2 Cidec Ckmt2 Clca3 Cldn15 Cln2 Clpx Clstn3 Col4a1 Cox5a Cox5b Cox6a…
71	V$HLF_01: hepatic leukemia factor	182	182	528	4575	10886	-0.55	0.0	0.01	0.0	1500040F11Rik 1810044O22Rik 2310043K02Rik 2310076O21Rik 4933424N09Rik 9030611N15Rik AV071179 Aacs Abcb1b Acadl Acat1 Acat2 Actn2 Adcy3 Adra1a Ak2 Akap1 Alad Aldh1a7 Aldh6a1 Amy1 Antxr1 Arhgap24 Asb5 Asns Aspa Atf5 BC019806 BC054059 Blcap Brp44l Cabc1 Ccl11 Ccrl1 Cd302 Ces3 Cfl2 Chchd3 Chpt1 Clca3 Cln2 Cox5a Cox5b Cox6c Cpa3 Cryab Csl Cxcl4 Cyb5 Dcn Decr1 Defb1 Dgat2 Dlat Dpf3 Dtnbp1 Ebf1 Ebf2 Edg…
72	V$E2F_Q3_01	271	271	439	5272	10189	-0.62	0.0	4.23	1.8	0610009E20Rik 1500040F11Rik 1810044O22Rik 2310043K02Rik 2310076O21Rik 4930422J18Rik 5430431G03Rik 6330579B17Rik Abcb4 Acadvl Acat1 Aco2 Actc1 Actn3 Adcy3 Adpn Akap1 Akt2 Alas1 Aldh6a1 Alox12e Anxa5 Areg Arl4 Art3 Asb13 Atpaf2 Axin2 BC003479 BC004044 BC006909 BC010787 BC013529 BC019806 BC024806 Bckdhb Brp44l Btbd4 Cabc1 Camk2b Camk2d Capn2 Car13 Car5b Cbfa2t3h Ccnd2 Cd151 Cd248 Cdkn2c Cfl2 Chrdl2 …
73	V$LDSPOLYA_B: Lentiviral Poly A downstream element	545	545	165	12417	3044	-0.63	0.0	0.01	0.0	0610009E20Rik 0610039N19Rik 1110006I15Rik 1110030K22Rik 1500040F11Rik 2310001N14Rik 2410001H17Rik 2410011G03Rik 4930422J18Rik 5430431G03Rik 6330579B17Rik 9030611N15Rik AV071179 Aacs Abca8a Abcb1b Abcb4 Acadl Acadm Acadvl Acas2 Acat1 Acat2 Acta1 Actc1 Actn2 Actn3 Adh1 Adk Adpn Adra1a Ak2 Akt2 Alad Alas1 Aldh1a1 Aldh1a7 Aldh4a1 Aldh6a1 Aldh9a1 Alox12 Alox12e Amy1 Amy2 Anxa5 Aoc3 Aox1 Aqp1 Aqp7 Areg…
74	V$TAL1_Q6	325	325	385	6432	9029	-0.64	0.0	4.17	1.8	0610039N19Rik 0610039P13Rik 1110030K22Rik 1810044O22Rik 2310001N14Rik 2310043K02Rik 2310076O21Rik 4933424N09Rik Aacs Abcb1b Acat1 Acat2 Acta1 Actc1 Actn2 Adk Adpn Adra1a Ak2 Akt2 Alox12 Amy2 Antxr1 Aoc3 Aox1 Aqp1 Areg Arhgap24 Arl4 Asb5 Atf5 Atoh8 Atpaf2 Axin2 B430218L07Rik BC004044 BC006909 BC010787 BC013529 BC028663 Btbd4 C1r C1s Cacna1s Car4 Casp9 Casq1 Cbfa2t3h Cbr2 Ccl11 Ccnd2 Ccrn4l Cd209b …
75	V$RREB1_01: Ras-responsive element binding protein 1	77	77	633	1268	14193	-0.65	0.0	4.67	2.06	Aco2 Acta1 Adcy3 Akap1 Alox12 Anxa5 Aqp7 Arhgap24 Axin2 B430218L07Rik Birc3 Calca Camk2d Capn2 Car13 Chchd6 Cln2 Clstn3 Cox5a Cox6a2 Cox7a1 Cpt1b Cpt2 Cryab Crym Cxcl15 Cyb5 Cyp2j9 Dusp1 Edn1 Esrrb Gadd45g Ggtla1 Gimap6 Gmpr Gpt2 Gsc Gstm2 Hadhsc Hibch Hic1 Hsdl2 Hspa9a Jag2 Krt1-14 Krt1-15 Lpin1 Lrp1 Mapk12 Meox2 Myom1 Ndufb8 Nfil3 Nkd1 Nnat Paqr4 Pdk1 Pon1 Prelp Qk Rarres2 Rnf30 Rtn2 Sdccag33l …
76	V$GATA1_06: GATA-binding factor 1	177	177	533	4445	11016	-0.7	0.0	0.01	0.0	0610039N19Rik 1500040F11Rik 5430431G03Rik 9030611N15Rik Abca8a Acadvl Actc1 Adra1a Akap1 Aldh4a1 Aqp1 Aqp7 Art3 Axin2 BC003479 Bckdhb C1r C1s Calcrl Car5b Card10 Cav1 Ccl24 Ccrl1 Cd34 Cd36 Cel Ces3 Chrdl2 Clca3 Clp1 Cmya1 Cnn1 Col3a1 Cox7a1 Cpa3 Cs Csf2rb2 Ctse Cxcl13 Cxcl4 Cyc1 Cyp4b1 Dci Decr1 Defb1 Dmrt2 Dok2 Dpt Dusp1 E430036I04Rik Ebf2 Edg2 Edn1 Ehd2 Eif4e3 Elovl6 Eno3 Enpp2 Epor Evi5 Fbp2 F…
77	V$NKX22_01: NK2 class homeobox factor 2	72	72	638	2028	13433	-0.71	0.0	0.01	0.0	5430431G03Rik Alox12e Amy1 Aox1 BC013529 Bckdhb C1r Cd209b Cd97 Cdo1 Chrdl2 Chst1 Cldn15 Col17a1 Cox7a1 Cryab Cspg4 D3Jfr1 Dnajd1 Dpf3 Dpt Esrrb Evi5 Fbp2 Fez2 Fgfr3 Fh1 Fxyd1 Gimap1 Gimap6 Gjb6 Gstk1 Hc Heph Hoxa7 Hoxd8 Hsdl2 Idh3a Igj Il17d Il1r2 Kcnk2 Klhl2 Lum Ly6a Ly6c Marveld1 Myh7 Myl1 Myl2 Myo5a Ndufa1 Osr2 Pank3 Pcolce2 Pdcd8 Pdhb Pex13 Por Pscdbp Ptn Sdha Slc1a3 Smpx Sorbs1 Suclg1 Sycp3…
78	V$GATA1_03: GATA-binding factor 1	218	218	492	5360	10101	-0.72	0.0	0.01	0.0	0610039N19Rik 1500040F11Rik 2410011G03Rik 4933424N09Rik Aacs Abca8a Acadvl Actn2 Adra1a Akap1 Alad Aldh9a1 Amy2 Aoc3 Aox1 Asns Aspa Atf5 BC010787 BC013529 BC019806 Bckdhb Brp44l C1r C1s Cacna1s Car13 Car5b Ccl11 Ccrn4l Cd151 Cd1d1 Cd209b Cd302 Cd97 Cdkn2c Cfl2 Chchd3 Cldn15 Clec3b Cln2 Clp1 Cox5a Cpt2 Crispld1 Cryz Cspg4 Ctse Cxcl13 Cxcl15 Cyp2j9 D3Jfr1 Degs1 Dmrt2 Dp1l1 Dtnbp1 Dusp1 Edn1 Eif4ebp…
79	V$EFC_Q6	366	366	344	8604	6857	-0.75	0.0	0.01	0.0	0610039N19Rik 0610039P13Rik 1810044O22Rik 2310001N14Rik 2410001H17Rik 2810423O19Rik 4933424N09Rik 6330579B17Rik AV071179 Acadvl Acas2 Aco2 Actn2 Adk Adra1a Aldh1a1 Aldh6a1 Aldh9a1 Amy1 Amy2 Anxa5 Aoc3 Aox1 Aqp1 Areg Arg2 Arhgap24 Arl4 Art3 Asb13 Aspa Atoh8 Atpaf2 Axin2 B430218L07Rik BC003479 BC019806 BC024806 BC028663 BC054059 Bckdhb Birc3 Blcap Brp44l C1s Cabc1 Calcrl Camk2d Car3 Car4 Car5b Cbfa…
80	V$PAX5_01: B-cell-specific activating protein	85	85	625	1435	14026	-0.8	0.0	4.46	1.94	0610009E20Rik 0610039P13Rik 2310076O21Rik 6330579B17Rik Acadm Acta1 Actc1 Actn2 Adcy3 Adk Adpn Amy2 Aqp1 Aspa Atpaf2 BC004044 BC013529 Bnip3 Btbd4 Camk2b Camk2d Card10 Ccl24 Cd34 Ckb Clstn3 Cmkor1 Cpt1b Cs Cspg4 Cyc1 Dapk2 Dlat Dp1l1 Dpt Fbp2 Fgf18 Gem Gpd2 Gyg1 Hoxc9 Il1r1 Irak1bp1 Irf4 Irx4 Jag2 Klf4 Marveld1 Mfhas1 Mgat4b Mogat2 Mst1r Ndufb10 Nfil3 Ninj2 Nr1h3 Nrp1 Odc1 Pde8a Pdgfrb Phlda3 Plt…
81	V$MMEF2_Q6: myocyte enhancer factor	207	207	503	5094	10367	-0.88	0.0	0.02	0.0	0610039N19Rik 1110006I15Rik 1500040F11Rik 2310001N14Rik 2310043K02Rik 2410001H17Rik 2410011G03Rik 4933424N09Rik 9030611N15Rik AV071179 Abcb4 Acadvl Acta1 Actn2 Adra1a Aldh1a7 Alox12 Amy1 Antxr1 Aox1 Arg2 Art3 Asb11 Aspa BC003479 BC028663 BC054059 Birc3 Bnip3 Brp44l C1r Calcrl Casp9 Casq1 Cav1 Cd1d1 Cd36 Cdo1 Ces3 Cfl2 Cidec Ckm Ckmt2 Cmkor1 Cmya1 Cnn1 Col3a1 Cox5b Cox6a2 Cox6c Cox8b Cpa3 Cpt1b Cr…
82	V$S8_01: S8	46	46	664	1389	14072	-0.88	0.0	0.01	0.0	9030611N15Rik Alas1 Amy2 Calcrl Cd163 Cldn15 Cox5a Cox6a2 Csl Cxcl12 Cxcl13 Cxcl15 Decr1 Dpep1 Fcgrt Fh1 Foxa1 Glycam1 Gnai1 Hoxd8 Hsd17b4 Igj Il1r2 Indo Krt1-19 Lpgat1 Ly6a Mfng Myl1 Odz2 Pdha1 Pdk4 Pon3 Rasgrf2 Rbms2 Shox2 Slc12a4 Slc1a3 Slc7a6 Smpx Snx10 Sspn Thrsp Tmod2 Trim29 Ttc7b
83	V$HNF1_01: hepatic nuclear factor 1	106	106	604	2801	12660	-0.93	0.0	0.01	0.0	AV071179 Acadl Acat1 Adpn Ak2 Akt2 Amy2 Ankrd5 Antxr1 Aoc3 BC013529 Blcap Calcrl Capn2 Cav1 Ccrl1 Cd248 Cd36 Chchd6 Ckm Cox5a Cox6c Cs Csf2rb2 Cxcl7 Dlst Dtnbp1 Ear11 Ebf2 Edg1 Efemp1 Elovl3 Elovl6 Enpep Eps15 Evi5 Fcgrt Fgb Fh1 Fhl1 Gimap3 Glycam1 Gpr155 Grm8 Gsc Gsn Hadhb Hand2 Hc Hnmt Hoxd8 Inmt Irf4 Jag1 Kcna5 Krt1-19 Ldb3 Lhx8 Lpin1 March5 Mdh2 Mfhas1 Mid1ip1 Mmd Mtap4 Ndufab1 Ndufb8 Ndufv1 …
84	V$EVI1_04: ectopic viral integration site 1 encoded factor	502	502	208	11484	3977	-0.94	0.0	0.02	0.0	0610039N19Rik 1110006I15Rik 1110030K22Rik 2310001N14Rik 2310043K02Rik 2310076O21Rik 2410001H17Rik 2410011G03Rik 4933424N09Rik 5430431G03Rik 9030611N15Rik AV071179 Aacs Abca8a Abcb4 Acadm Acadvl Acat1 Acat2 Aco2 Actc1 Actn2 Adh1 Adpn Adra1a Akt2 Alad Alas1 Aldh1a1 Aldh1a7 Aldh4a1 Aldh6a1 Aldh9a1 Alox12 Alox12e Amy1 Amy2 Ankrd5 Antxr1 Anxa5 Aoc3 Aox1 Aqp7 Areg Arg2 Art3 Asb11 Asb13 Asb5 Asns Aspa A…
85	V$IRF_Q6	157	157	553	3941	11520	-1.13	0.0	0.02	0.0	2410011G03Rik 9030611N15Rik Aacs Abca8a Acadl Acat1 Actn2 Ak2 Akap1 Aldh1a1 Aldh4a1 Amy1 Ankrd5 Anxa5 Arg2 Asb5 BC013529 Birc3 Calca Car3 Ccrn4l Cd163 Cd209b Cdo1 Chchd3 Clec3b Clpx Clstn3 Col3a1 Col4a1 Cryab Cryz Csf2rb2 Ctse Cyb5 Cyp2j9 Degs1 Dnajd1 Dpep1 Dtx1 Dusp10 Ear11 Ebf1 Edg2 Ehd1 Eif4ebp1 Elovl3 Enpep Enpp2 Epor Etfa Evi5 Fgb Fhl1 Fkbp7 Fli1 Fmr1 Foxa1 Foxd1 Fthfd Fxyd1 Gadd45g Galntl1 …
86	V$SRF_Q4	73	73	637	1223	14238	-1.15	0.0	4.13	1.8	2310001N14Rik Acta1 Actc1 Actn3 Amy1 Aqp7 Arl4 Asb13 Asb5 Aspa BC054059 Brp44l Car4 Cbr2 Ccbl2 Cd248 Ckm Cnn1 Col17a1 Cs Cxcl4 Cxcl7 Decr1 Dtx2 Ehd2 Eif4ebp1 Elovl3 Eno3 Gabarapl1 Gjb6 Gpx7 Gstm3 Gypc Hsd11b1 Indo Irx4 Itih2 Kcnk3 Krt2-5 Lamb1-1 Ldb3 Lpd Matn2 Mid1ip1 Mknk2 Mylpf Myom1 Nbl1 Ndufb3 Nfil3 Nnat Pappa Pnpla2 Prkcm Ptger3 Ptprcap Rarres2 Rbp4 Rbpms2 Sdhb Sh3tc1 Slc1a5 Smarca1 Stmn2 Ta…
87	V$AHR_Q5: aryl hydrocarbon / dioxin receptor	103	103	607	1824	13637	-1.16	0.0	3.97	1.7	1110006I15Rik 2310043K02Rik Aacs Acadvl Acat1 Aldh1a1 Aldh9a1 Ankrd5 Anxa5 Arhgap24 Axin2 BC024806 Camk2b Camk2d Car5b Cd151 Cdo1 Chchd6 Cidea Cidec Clca3 Cox5a Cox6a1 Cox7a1 Cpt2 Cs Cyp2c44 Cyp2j9 Dapk2 Dnajb4 Dpep1 Ehd1 Epor Etfdh Fgf18 Fmr1 Fst Fxyd1 Gadd45g Ghitm Glud1 Gnai1 Gstm2 Gyg1 Hand2 Hk2 Hsdl2 Hspa9a Il1r1 Il7 Kazald1 Lamb1-1 Ldb3 Lias Lum Ly6c Marcks Mfn2 Mlf1 Mmd Mocs2 Mogat2 Msra M…
88	V$XFD3_01: Xenopus fork head domain factor 3	67	67	643	1869	13592	-1.16	0.0	0.01	0.0	1110030K22Rik Abca8a Acadl Acadvl BC054059 Brp44l Cabc1 Cav1 Cbr2 Ccbl2 Ccrl1 Cidec Clp1 Cxcl7 Dcn Dtnbp1 Dtx1 Elovl6 Enpp2 Epim Fgb Foxa1 Gpt2 Hdgfrp2 Hibadh Hic1 Hoxd8 Hspb3 Htatsf1 Immp2l Lgals12 Lipe Lrrc2 Mfng Mlf1 Myl1 Myl2 Narg1 Ndufa6 Ndufs7 Ndufv1 Ninj2 Nr1h3 Ogn Pmpcb Pon1 Por Ppil4 Ptger3 Rasgrf2 Rtn4 Serpina1a Sfrp4 Slc27a2 Slc5a6 Smpd3 Snrk Spon2 Sqrdl Suclg1 Suox Taldo1 Tph1 Trdn Uq…
89	V$NFKAPPAB_01: NF-kappaB	120	120	590	2172	13289	-1.17	0.0	3.88	1.66	0610039N19Rik 0610039P13Rik 2310076O21Rik 4930422J18Rik 4933424N09Rik AV071179 Acadl Acas2 Acat2 Aco2 Actc1 Actn3 Adcy3 Adk Adra1a Akap1 Akt2 Alas1 Aldh6a1 Alox12e Aoc3 Arg2 Asb11 Atf5 Atpaf2 B430218L07Rik BC006909 Birc3 Btbd4 C1s Car13 Ccl11 Cd151 Cd302 Cfl2 Chrdl2 Cidec Ckm Clca3 Cln2 Clpx Cox7a1 Cpt2 Cxcl4 Cyb5 Dapk2 Defb1 Dok2 Dpep1 Dpp7 E430036I04Rik Edg1 Ehd1 Enpp2 Etfa Fkbp9 Fmo1 Gem Ghr G…
90	V$HFH1_01: HNF-3/Fkh Homolog 1	75	75	635	2056	13405	-1.17	0.0	0.01	0.0	2410011G03Rik Acadm Acas2 Adh1 BC024806 BC028663 Birc3 Cav1 Ccrl1 Cd97 Cfl2 Cox6a1 Cryz Ctse Cyp2j9 D3Jfr1 Decr1 Dlat Dnajd1 Dtnbp1 Dusp1 Ebf2 Edg1 Eif4e3 Enpp2 Eps15 Fez2 Fgb Foxd1 Gabarapl1 Gimap6 Gypc Hdgfrp2 Hnmt Hsd17b4 Igj Il1r1 Immp2l Indo Itih2 Klf4 Klhl2 Lactb2 Ly6a Mdh2 Mest Mmp19 Nap1l5 Ndufab1 Ndufb8 Nkd1 Nrap Nrg4 Orm1 P2rx5 Pde1a Pdk1 Pdlim3 Phldb1 Pon1 Pon3 Ppil4 Ptges Rspondin Rtn…
91	V$E2F_Q6_01	101	101	609	1794	13667	-1.27	0.0	3.84	1.66	1500040F11Rik 6330579B17Rik Acat1 Aco2 Actc1 Adcy3 Akt2 Alox12e Anxa5 Asb13 Atf5 Atpaf2 Brp44l Cabc1 Car13 Car5b Ccnd2 Cd248 Cdkn2c Clpx Cmya1 Cox5a Cox5b Crat Cs Cxcl12 Dlat Dlst Dmrt2 Dusp1 Dusp10 Edg2 Ehd1 Elovl6 Eps15 Fabp3 Fabp5 Faf1 Fh1 Fli1 Fmr1 Fst Glcci1 Glud1 Gstz1 Hic1 Il17d Irx4 Lhx8 Lims2 Lpl Lrp1 Marcks Mfhas1 Mgat4b Mid1ip1 Mlf1 Mocs2 Mrg1 Mtap4 Ndufa1 Ndufab1 Ndufb9 Ndufs7 Nkd1 Nn…
92	V$EBF_Q6	224	224	486	4359	11102	-1.28	0.0	3.51	1.47	0610039P13Rik 1110006I15Rik 1500040F11Rik 2410011G03Rik 4933424N09Rik AF397014 AV071179 Acadl Acta1 Akap1 Alad Aldh1a7 Aldh6a1 Aldh9a1 Alox12 Amy2 Anxa5 Aqp7 Art3 Asb5 Asns Atf5 BC004044 BC010787 BC019806 Brp44l Btbd4 C1s Calcrl Car4 Casp9 Casq1 Cbfa2t3h Ccnd2 Chst1 Chst12 Cidea Cidec Ckb Ckm Cmya1 Col17a1 Col4a1 Cox5b Cox6a1 Cox7a1 Crat Crispld1 Cryab Crym Ctse Cxcl12 Cxcl7 Dapk2 Decr1 Dm15 Dp1l…
93	V$FOXO4_01: fork head box O4	467	467	243	10689	4772	-1.34	0.0	0.03	0.0	0610039N19Rik 0610039P13Rik 1110006I15Rik 1110030K22Rik 1500040F11Rik 1810044O22Rik 2310001N14Rik 2310043K02Rik 2310076O21Rik 2410001H17Rik 2410011G03Rik 4933424N09Rik 5430431G03Rik 6330579B17Rik 9030611N15Rik AF397014 Aacs Abca8a Abcb1b Abcb4 Acadl Acadm Acadvl Acas2 Acat1 Acat2 Aco2 Actc1 Adcy3 Adh1 Adpn Adra1a Akap1 Akt2 Alad Aldh1a1 Aldh4a1 Alox12e Amy1 Ankrd5 Antxr1 Anxa5 Aoc3 Aox1 Aqp7 Arg2…
94	V$GATA2_03: GATA-binding factor 2	191	191	519	4673	10788	-1.34	0.0	0.03	0.0	0610039N19Rik 4930422J18Rik 5430431G03Rik 9030611N15Rik Abca8a Acadvl Actc1 Adh1 Akap1 Alad Aldh4a1 Aldh9a1 Antxr1 Art3 Axin2 BC003479 Bckdhb Calcrl Card10 Casq1 Cav1 Ccl24 Ccrl1 Cd302 Cd34 Cd36 Ces3 Chchd6 Clca3 Cmkor1 Col3a1 Cox5a Cox7a1 Cpa3 Cs Csf2rb2 Csl Ctse Cxcl4 Cyp2e1 Cyp4b1 Defb1 Dmrt2 Dnajd1 Dok2 Dtnbp1 Dusp1 E430036I04Rik Ebf1 Ebf2 Ech1 Edg2 Edn1 Ehd2 Eif4e3 Eno3 Enpp2 Etfa Fabp5 Fbp2…
95	V$CAAT_01: cellular and viral CCAAT box	404	404	306	9334	6127	-1.37	0.0	0.03	0.0	0610009E20Rik 1110030K22Rik 1500040F11Rik 1810044O22Rik 2310001N14Rik 2310043K02Rik 2310076O21Rik 2410011G03Rik 4933424N09Rik 5430431G03Rik 6330579B17Rik 9030611N15Rik AF397014 AV071179 Abca8a Abcb1b Acat1 Acat2 Aco2 Actc1 Actn2 Actn3 Adh1 Adk Adpn Adra1a Akap1 Akt2 Alad Alas1 Aldh1a7 Aldh4a1 Aldh6a1 Aldh9a1 Amy2 Antxr1 Aox1 Aqp1 Areg Arg2 Arl4 Art3 Asb11 Asb13 Asns Atf5 Axin2 BC003479 BC006909 B…
96	V$IK1_01: Ikaros 1	415	415	295	8500	6961	-1.4	0.0	3.29	1.29	0610039P13Rik 1110006I15Rik 1500040F11Rik 1810044O22Rik 2310043K02Rik 2310076O21Rik 2410011G03Rik 2810423O19Rik 4930422J18Rik 4933424N09Rik 5430431G03Rik 6330579B17Rik 9030611N15Rik AF397014 Abca8a Acadm Acadvl Acas2 Acat1 Acat2 Acta1 Actc1 Adcy3 Adh1 Adpn Adra1a Ak2 Akt2 Alad Aldh1a1 Aldh1a7 Aldh4a1 Aldh6a1 Aldh9a1 Alox12 Alox12e Aqp1 Aqp7 Areg Art3 Asb11 Asb13 Asns Atf5 Atoh8 Atpaf2 B430218L07R…
97	V$AIRE_01	117	117	593	2995	12466	-1.45	0.0	0.02	0.0	0610039N19Rik 2310076O21Rik 2410001H17Rik Abcb4 Acadm Acadvl Adra1a Ak2 Akap1 Alas1 Antxr1 Anxa5 Aox1 Arhgap24 Art3 Aspa Axin2 Bckdhb Cacna1s Car5b Ccrl1 Cd151 Cd163 Cd209b Cd302 Chchd3 Chpt1 Chst12 Ckb Cox6a1 Cox6a2 Cox6c Cpa3 Crispld1 Cxcl13 Cyp2c44 D3Jfr1 Defb1 Dpf3 Dpp7 Dtx1 Edg2 Elovl6 Epim Fkbp7 Fkbp9 Fmo2 Fmod Fxyd1 Fzd4 Gem Gimap3 Gjb6 Glycam1 Gnb4 Gpd1 Gpd2 Gprk5 Grem2 Hadhb Hibadh Id4 I…
98	V$COMP1_01: COMP1	418	418	292	9614	5847	-1.5	0.0	0.04	0.0	0610009E20Rik 0610039N19Rik 0610039P13Rik 1110030K22Rik 1810044O22Rik 2310076O21Rik 2410001H17Rik 4930422J18Rik 9030611N15Rik AV071179 Abca8a Abcb4 Acadl Acadm Acas2 Acat1 Acat2 Aco2 Acta1 Actc1 Actn2 Actn3 Adh1 Adk Adpn Adra1a Ak2 Akap1 Akt2 Alad Aldh1a7 Aldh4a1 Alox12 Amy2 Ankrd5 Antxr1 Anxa5 Aox1 Aqp1 Arg2 Arhgap24 Art3 Asb11 Asb13 Asb5 Asns Aspa Atf5 Atoh8 Atpaf2 BC003479 BC010787 BC019806 BC…
99	V$PR_01: high affinity binding sites for progesterone receptor	21	21	689	262	15199	-1.51	0.0	4.31	1.83	6330579B17Rik Ankrd5 Blcap Casp9 Ces3 D3Jfr1 Dlat Gstz1 Hsd17b4 Immt Kcnk2 Krt1-14 Myom1 Ndufb8 Nrap Rtn2 Sdpr Sult1a1 Tnnc2 Tnni2 Txnl2
100	V$MTATA_B: Muscle TATA box	317	317	393	7420	8041	-1.53	0.0	0.04	0.0	1110006I15Rik 2310043K02Rik 2410001H17Rik 2410011G03Rik 4930422J18Rik 4933424N09Rik 5430431G03Rik 6330579B17Rik 9030611N15Rik Aacs Abca8a Abcb4 Acadl Acadm Acta1 Actc1 Actn2 Adh1 Adk Adra1a Ak2 Alad Alas1 Aldh1a7 Alox12e Amy1 Amy2 Aoc3 Aox1 Aqp1 Arg2 Asb11 Asns Aspa B430218L07Rik BC003479 BC006909 BC010787 BC013529 BC054059 Bckdhb Birc3 Cabc1 Calca Capn2 Car4 Casq1 Cav1 Ccbl2 Ccl11 Ccl24 Ccrl1 Cc…
101	V$FOXP3_Q4	398	398	312	9176	6285	-1.54	0.0	0.04	0.0	1110030K22Rik 1500040F11Rik 1810044O22Rik 2310001N14Rik 2310043K02Rik 2410011G03Rik 2810423O19Rik 5430431G03Rik 6330579B17Rik AV071179 Aacs Abca8a Abcb1b Abcb4 Acadm Acadvl Acas2 Acat1 Aco2 Actn2 Actn3 Adh1 Akt2 Alas1 Aldh1a1 Aldh1a7 Aldh9a1 Alox12 Amy2 Ankrd5 Anxa5 Aoc3 Aqp7 Areg Arg2 Arhgap24 Arl4 Art3 Asb13 Asb5 Asns Aspa Atf5 Axin2 BC003479 BC004044 BC006909 BC010787 BC013529 BC019806 BC02480…
102	V$AR_01: androgen receptor	69	69	641	1174	14287	-1.56	0.0	3.68	1.59	2810423O19Rik 9030611N15Rik Acas2 Akap1 Ankrd5 Areg C1r Casp9 Cav1 Ces3 Cidea Cmkor1 Col4a1 Cspg4 Cyp2e1 Dlat Dlst Dpep1 Dtnbp1 Dusp1 Eif4ebp1 Eps15 Etfdh Fkbp7 Fzd4 Ghitm Gjb6 Gmpr Gpt1 Hsd17b4 Itih2 Kcna5 Kcnk2 Kcnk3 Lgals1 Map3k6 March5 Mfhas1 Myom1 Myoz1 Ndufb8 Nrap Nrp1 Opn3 Orm1 Pdgfrb Pfkfb3 Prss11 Pscdbp Pygl Rab5a Rapgef3 Rasgrf2 Rnf30 S3-12 Sdpr Serpina1a Serpina3c Sitpec Slc22a3 Slc5a6…
103	V$BARBIE_01: barbiturate-inducible element	378	378	332	7722	7739	-1.58	0.0	3.07	1.12	0610039N19Rik 1110030K22Rik 1500040F11Rik 2310001N14Rik 2310043K02Rik 2310076O21Rik 2810423O19Rik 4933424N09Rik AV071179 Abca8a Acadl Acas2 Acat1 Acat2 Aco2 Actn2 Actn3 Adk Adpn Akt2 Alas1 Aldh1a7 Aldh6a1 Alox12e Amy1 Amy2 Ankrd5 Antxr1 Anxa5 Aox1 Aqp1 Aqp7 Areg Arg2 Arhgap24 Asb11 Asb5 Aspa Atf5 Atoh8 Atpaf2 Axin2 B430218L07Rik BC003479 BC006909 BC013529 BC019806 BC024806 BC028663 BC054059 Bckdh…
104	V$COUP_DR1_Q6	31	31	679	444	15017	-1.61	0.0	4.0	1.7	Acta1 Aldh9a1 Atoh8 BC006909 Ckmt2 Clca3 Cldn15 Cln2 Ehd2 Fbp2 Fgb Fxyd1 Gabarapl1 Gypc Htatsf1 Igj Kcnk2 Lrp1 Ndufc1 Nr1h3 Nrap Pck1 Pcx Rarres2 Scara3 Sh3tc1 Slc16a1 Sod2 Thy1 Ttc7b Uckl1
105	V$OCT1_B: Octamer binding factor 1	30	30	680	943	14518	-1.62	0.0	0.01	0.0	2410011G03Rik Acadl Adpn Aldh1a7 Asb13 C1r Car13 Cd36 Col3a1 Csf2rb2 Cyp2j9 Dci Fcna Il1r2 Itgb7 Kctd12 Lpd Lpl Lum Msra Padi3 Pdha1 Pfkfb1 Ptges Rasgrf2 Serpina3c Smpd3 Sucnr1 Trdn Uqcrb
106	V$USF_Q6: upstream stimulating factor	468	468	242	9704	5757	-1.64	0.0	3.04	1.12	0610039N19Rik 1110006I15Rik 1110030K22Rik 1500040F11Rik 1810044O22Rik 2310001N14Rik 2410001H17Rik 4930422J18Rik 4933424N09Rik 5430431G03Rik 6330579B17Rik 9030611N15Rik AV071179 Aacs Abcb1b Abcb4 Acadl Acas2 Acat1 Acat2 Acta1 Adcy3 Adh1 Adk Ak2 Akap1 Akt2 Alad Alas1 Aldh1a7 Aldh4a1 Aldh6a1 Aldh9a1 Alox12 Alox12e Ankrd5 Anxa5 Aoc3 Aqp1 Aqp7 Areg Arg2 Arhgap24 Arl4 Art3 Asb11 Asb13 Asns Atf5 Atoh8 A…
107	V$PAX9_B: zebrafish Pax-9 binding sites	180	180	530	3480	11981	-1.67	0.0	3.13	1.17	0610039P13Rik 2310043K02Rik 2810423O19Rik 4933424N09Rik Abcb1b Acadm Acas2 Acat2 Aco2 Actn3 Adpn Akap1 Alas1 Aqp1 Asns Atpaf2 Birc3 C1s Cacna1s Camk2d Capn2 Car5b Card10 Ccrn4l Chchd6 Chpt1 Chrdl2 Cmkor1 Cox5b Cox6a2 Cpt1b Crat Cspg4 Ctse Cxcl12 Cyb5 Cyp2c44 Dapk2 Dgat2 Dlat Dlst Dm15 Dnaja1 Dnajd1 Dpt Dusp10 Ebf1 Edg2 Edn1 Ehd1 Etfdh Fasn Fbp2 Fgfr3 Fkbp7 Fkbp9 Fli1 Fmod Fzd4 Gata2 Ggtla1 Gpd2 G…
108	V$RFX1_01: X-box binding protein RFX1	290	290	420	6803	8658	-1.68	0.0	0.05	0.0	0610039P13Rik 1500040F11Rik 2310076O21Rik 2410001H17Rik 2410011G03Rik 2810423O19Rik 4933424N09Rik 6330579B17Rik Aacs Acadl Acas2 Acat2 Aco2 Adcy3 Adra1a Ak2 Alas1 Aldh6a1 Aldh9a1 Aoc3 Areg Arl4 Art3 Asb11 Asb5 Asns Aspa Atpaf2 BC004044 BC006909 BC019806 BC054059 Bckdhb Birc3 C1r Cabc1 Cacna1s Calcrl Car3 Casp9 Cav1 Cbr2 Ccbl2 Cd209b Cd248 Cd97 Cdo1 Chchd6 Chst1 Ckb Ckm Cldn15 Clpx Clstn3 Cmkor1 C…
109	V$E2_01: papilloma virus regulator E2	26	26	684	839	14622	-1.69	0.0	0.01	0.0	Acat2 Aco2 Art3 Dlst Dnajb4 Ehd2 Glcci1 Hibch Lpgat1 Mfhas1 Mfng Ndufa6 Ndufb5 Ndufb9 Pdk1 Por Prkcm Rab32 Rapgef3 Rbp4 Slc16a1 Slc27a2 Taldo1 Thy1 Ttc7b id3
110	V$EGR2_01: Egr-2/Krox-20 early growth response gene product	17	17	693	201	15260	-1.73	0.0	4.14	1.8	5430431G03Rik Cxcl12 Dapk2 Dnaja1 Hadhsc Hic1 Hspa9a Ifngr1 Lactb Lamb1-1 Mogat2 Pex13 Prss11 Pthr1 Sgce Slc7a6 Sntg2
111	V$HFH4_01	35	35	675	525	14936	-1.76	0.0	3.78	1.66	1810044O22Rik Acadl Acadm Actc1 Aox1 Atoh8 Cd97 Chchd3 Cmkor1 Cyp2e1 Enpp2 Eps15 Fez2 Gabarapl1 Hnmt Hsd17b4 Ifi27 Irak1bp1 Klf4 Krt1-14 Lhx8 Ly6a Nr1h3 Ogn Osr2 P2rx5 Pltp Pon1 Rbm28 Rtn2 Tax1bp1 Tcf15 Thy1 Timm44 Wif1
112	V$MTF1_Q4	65	65	645	1110	14351	-1.77	0.0	3.47	1.44	2410011G03Rik Acat2 Akap1 Atpaf2 Axin2 BC004044 BC028663 Cabc1 Cd248 Cdkn2c Ces3 Ckmt2 Cox5a Cox6a2 Cpt1b Cyp2e1 Defb1 Dmrt2 Dnajb4 Dpp7 Ehd2 Eif4e3 Eif4ebp1 Elovl3 Eno3 Fst Gjb6 Glud1 Gnb4 Gpr155 Gpt2 Gstk1 Hoxd8 Hspa9a Immt Irf4 Lactb Mapk12 Mef2c Mpdz Myl4 Nbl1 Ndufa10 Ndufa9 Nkd1 Odc1 Pmpcb Psca Rab32 Rbp4 Rnase4 Rspondin Rtn2 Sitpec Slc12a4 Slc25a20 Slc6a6 Smarcd3 Sntg2 Sod2 Thy1 Timp2 Tmem4…
113	V$BACH2_01: BTB and CNC homolog 2	464	464	246	10555	4906	-1.79	0.0	0.05	0.0	0610039N19Rik 1110006I15Rik 1110030K22Rik 1500040F11Rik 2310001N14Rik 2310043K02Rik 2310076O21Rik 2410001H17Rik 2410011G03Rik 2810423O19Rik 4930422J18Rik 9030611N15Rik AF397014 Aacs Abca8a Abcb1b Acadvl Acas2 Acat1 Acat2 Aco2 Acta1 Actc1 Adcy3 Adh1 Adk Adpn Adra1a Ak2 Akap1 Akt2 Alas1 Aldh1a7 Aldh4a1 Aldh6a1 Amy1 Amy2 Ankrd5 Aoc3 Aox1 Aqp7 Arg2 Arhgap24 Art3 Asb13 Atf5 Atoh8 Atpaf2 B430218L07Rik …
114	V$MYCMAX_02: c-Myc:Max heterodimer	225	225	485	5352	10109	-1.81	0.0	0.05	0.0	1110006I15Rik 1110030K22Rik 1500040F11Rik 1810044O22Rik 5430431G03Rik 6330579B17Rik 9030611N15Rik AV071179 Aacs Abcb1b Acat1 Adh1 Adk Akap1 Alad Aldh6a1 Alox12 Amy2 Aoc3 Aqp7 Arl4 Art3 Atoh8 Atpaf2 BC003479 BC004044 BC013529 BC019806 BC024806 Birc3 Bnip3 Btbd4 Calcrl Camk2b Car5b Card10 Casp9 Ccnd2 Ccrn4l Cd151 Cd36 Cdkn2c Cfl2 Chchd3 Chst1 Chst12 Ckmt2 Cldn15 Cln2 Col4a1 Cox6a2 Cox6c Cpt1b Crat …
115	V$TAXCREB_01: Tax/CREB complex	28	28	682	399	15062	-1.85	0.0	3.78	1.66	Acadm Acta1 Adra1a Ak2 Aldh6a1 Atoh8 Camk2d Crat Dgat1 Dusp1 Edg2 Eif4ebp1 Hoxd8 Jag2 Krt2-5 Mpdz Pbef1 Pcca Pdk4 Phkg1 Plcl2 Ppp2r2d Rasgrf2 Sc5d Sdhb Slc5a6 Tmem43 Tuba8
116	V$RSRFC4_Q2	25	25	685	345	15116	-1.86	0.0	3.82	1.66	2310043K02Rik 5430431G03Rik AV071179 Amy1 Aqp1 BC003479 BC028663 Brp44l Cidea Ckb Ckmt2 Cox6a2 Cpt1b E430036I04Rik Ghr Hod Hsd17b4 Hspb3 Meox2 Mlf1 Odz2 Pappa Pltp Stk17b Thrsp
117	V$PITX2_Q2: pituitary homeobox factor 2	285	285	425	6634	8827	-2.01	0.0	0.07	0.0	0610039N19Rik 0610039P13Rik 1110030K22Rik 2310001N14Rik 2410001H17Rik 2410011G03Rik 4930422J18Rik 4933424N09Rik 5430431G03Rik Aacs Abca8a Abcb4 Acadm Acadvl Acat2 Aco2 Adra1a Ak2 Akap1 Alas1 Aldh4a1 Alox12e Amy1 Ankrd5 Aoc3 Aox1 Arg2 Art3 Asb11 Asns Aspa Atf5 B430218L07Rik BC003479 BC010787 BC013529 BC019806 Bckdhb Birc3 Bnip3 C1s Calcrl Car13 Car5b Casp9 Casq1 Cav1 Cbfa2t3h Ccl11 Ccrn4l Cd151 Cd…
118	V$HEN1_02: HEN1	15	15	695	175	15286	-2.01	0.0	3.89	1.66	2810423O19Rik Alox12e Eif4ebp1 Hrc Idh3a Kcna5 Mst1r Nfil3 Pbef1 Prss11 Psca Rbpms2 Tmod2 Tnfaip9 Twist2
119	V$CDPCR3HD_01: cut-like homeodomain protein	208	208	502	4935	10526	-2.04	0.0	0.07	0.0	2310043K02Rik 2410001H17Rik 9030611N15Rik Abcb1b Acadl Acadm Acadvl Acta1 Actc1 Actn2 Adcy3 Adh1 Alas1 Aldh9a1 Alox12 Aox1 Aqp1 Asb11 Asns Aspa Atf5 BC024806 BC054059 Birc3 C1s Car3 Car4 Cbr2 Ccl24 Cd1d1 Cd209b Cdo1 Chchd3 Ckb Ckmt2 Clp1 Clstn3 Cmkor1 Cnn1 Cox6a1 Cox6a2 Cox8b Cpt2 Crispld1 Cryz Cxcl12 Cxcl4 Cyp2e1 Cyp4b1 D3Jfr1 Dcn Decr1 Dmrt2 Dok2 Dp1l1 Dpt Dusp10 E430036I04Rik Ear11 Eda Efemp1 …
120	V$PTF1BETA_Q6	70	70	640	1245	14216	-2.17	0.0	2.95	1.11	0610039N19Rik 4933424N09Rik Actn3 Aldh1a7 Alox12e Anxa5 Arl4 Atoh8 Brp44l C1s Casp9 Ccbl2 Chst1 Cmkor1 Cox6c Cox8b Cpt1b Dapk2 Dcn Defb1 Dgat2 Dnajb4 Dpep1 Dpf3 Ech1 Eif4e3 F13a1 Fabp3 Fgb Glcci1 Gprk5 Grem2 Hrc Htatsf1 Htra3 Idh3b Igfbp6 Il1r2 Kcnk3 Loxl1 Lpl Ltc4s Marveld1 Mpdz Ndufb5 Nr1h3 Nxph3 Olfm1 Osr2 Pace4 Pdgfrb Pdha1 Plcl2 Procr Ptprcap Rbks Rbpms2 Rpl5 Serpina3c Sgcd Slc7a6 Snrk Stmn2…
121	V$ZID_01: zinc finger with interaction domain	119	119	591	2267	13194	-2.19	0.0	2.66	0.9	0610039N19Rik 2310043K02Rik 2310076O21Rik Actn3 Adcy3 Adh1 Adk Adpn Ak2 Akap1 Alas1 Aldh4a1 Areg Atpaf2 Cacna1s Calca Car4 Casp9 Cbfa2t3h Ccrn4l Ckb Clca3 Cldn15 Clp1 Cnn1 Col17a1 Col4a1 Cryab Cs Csl Cspg4 Ctse Cyp2j9 Dnajb4 Dok2 Dtx2 Ech1 Ehd2 Enpep Epor Evi5 Fabp5 Fgfr3 Fthfd Fxyd1 Fzd4 Gem Gimap3 Gjb6 Gnb4 Gsn Hdc Hic1 Ifngr1 Irx4 Itga7 Kcnk2 Kcnk3 Lipe Lpd Lpgat1 Lrmp Lrp1 Ly6a Ly6c Map3k6 Md…
122	V$E2_Q6_01	31	31	679	925	14536	-2.2	0.0	0.03	0.0	Acat2 Aco2 Art3 Axin2 Ckmt2 Dlst Dnajb4 Ehd2 Gata2 Glcci1 Hibch Lpgat1 Marveld1 Mfhas1 Mfng Ndufa6 Ndufb5 Ndufb9 Pdk1 Por Prkcm Rapgef3 S100a10 Serpina1a Slc16a1 Slc27a2 Syt12 Taldo1 Tkt Ttc7b Uqcrb
123	V$HNF3ALPHA_Q6	581	581	129	12982	2479	-2.2	0.0	0.06	0.0	0610009E20Rik 0610039N19Rik 1110006I15Rik 1110030K22Rik 1500040F11Rik 1810044O22Rik 2310001N14Rik 2310043K02Rik 2410001H17Rik 2410011G03Rik 4933424N09Rik 5430431G03Rik 9030611N15Rik AV071179 Aacs Abca8a Abcb1b Abcb4 Acadl Acadm Acadvl Acas2 Acat1 Acat2 Aco2 Actc1 Actn2 Actn3 Adcy3 Adh1 Adk Adpn Adra1a Ak2 Akap1 Akt2 Alad Alas1 Aldh1a7 Aldh4a1 Aldh6a1 Aldh9a1 Alox12e Amy1 Amy2 Ankrd5 Antxr1 Anxa5 …
124	V$AHRARNT_01: aryl hydrocarbon receptor:Arnt heterodimers	56	56	654	966	14495	-2.23	0.0	2.99	1.11	2310043K02Rik Acat1 Aldh1a1 Arhgap24 BC010787 Camk2d Car5b Cdo1 Clca3 Cox6a1 Crispld1 Cyp2c44 Cyp2j9 Dmrt2 Dok2 Dpep1 Eif4ebp1 F13a1 Fap Gadd45g Glud1 Gpd2 Gstm2 Hic1 Hspa9a Il1r1 Jag2 Lias Mfn2 Mgat4b Mmd Ndufb9 Nid1 Odc1 Opn3 Pdcd8 Pmpcb Por Rbms2 Sitpec Slc25a19 Smarcd3 Sod2 Spg4 Stc2 Syt12 Tex27 Timm44 Timp2 Timp3 Tiparp Tmeff1 Ttyh2 Wbscr14 X99384 Xpnpep2
125	V$SRF_Q6: serum response factor	56	56	654	969	14492	-2.27	0.0	2.95	1.11	Acta1 Actc1 Actn3 Amy1 Aqp7 Arl4 Asb5 Aspa Car4 Cbr2 Ccbl2 Cd248 Cd97 Ckm Col17a1 Cs Cxcl4 Cxcl7 Eif4ebp1 Elovl3 Eno3 Gypc Hsd11b1 Il1r2 Indo Itih2 Kcnk3 Lamb1-1 Ldb3 Letmd1 Lpd Mid1ip1 Mylpf Myom1 Nbl1 Ndufb3 Nnat Pappa Pdgfrb Prkcm Ptger3 Ptprcap Pygl Rarres2 Rbp4 Rbpms2 Rxrg Sh3tc1 Tagln Timp2 Tinag Tpm2 Trdn Tuba8 Uqcrc1 Xlkd1
126	V$GATA_C: GATA binding site	320	320	390	7340	8121	-2.27	0.0	0.1	0.0	1110030K22Rik 1500040F11Rik 2310001N14Rik 2310076O21Rik 5430431G03Rik 9030611N15Rik AV071179 Aacs Abca8a Abcb4 Acadvl Acas2 Actc1 Actn3 Adra1a Ak2 Akt2 Alad Aldh1a1 Aldh4a1 Antxr1 Anxa5 Aqp7 Areg Art3 Asns Aspa Atoh8 Axin2 B430218L07Rik BC013529 BC054059 Bckdhb Birc3 Btbd4 C1r C1s Cabc1 Camk2b Capn2 Car5b Card10 Casq1 Cav1 Ccl24 Cd151 Cd248 Cd34 Cd36 Cel Chchd3 Chchd6 Chrdl2 Clca3 Clec3b Cln2 Clp…
127	V$TCF4_Q5	549	549	161	12290	3171	-2.27	0.0	0.08	0.0	0610009E20Rik 0610039N19Rik 0610039P13Rik 1110030K22Rik 1500040F11Rik 1810044O22Rik 2310001N14Rik 2310043K02Rik 2410001H17Rik 4930422J18Rik 4933424N09Rik 6330579B17Rik 9030611N15Rik AV071179 Aacs Abca8a Abcb1b Abcb4 Acadl Acadm Acadvl Acat1 Acat2 Aco2 Acta1 Actc1 Actn3 Adcy3 Adh1 Adpn Adra1a Ak2 Akap1 Akt2 Alad Alas1 Aldh1a1 Aldh1a7 Aldh4a1 Aldh6a1 Aldh9a1 Alox12 Alox12e Amy1 Amy2 Ankrd5 Anxa5 Ao…
128	V$TANTIGEN_B: Major T-antigen binding sites	66	66	644	1730	13731	-2.29	0.0	0.05	0.0	0610039N19Rik Aacs Abcb4 Acadvl Acat2 Alox12e Ankrd5 Aoc3 BC003479 BC010787 BC013529 Bckdhb Ccrn4l Cd151 Cd97 Cidec Ctse Cyc1 D3Jfr1 Dci Dlat Dnajd1 Dtnbp1 Dtx2 Ech1 Elovl6 Eps15 Gimap3 Glul Gpd1 Hc Hdgfrp2 LOC330189 Lactb2 Lmo1 Lynx1 Map3k6 Mtap4 Mylpf Ndufs7 Nid1 Nrbf1 Ogn Pank3 Paqr4 Pdk1 Phkg1 Procr Rbms2 Rnf30 Rpl5 Rtn2 Rtn4 Sdhd Serpinf1 Sitpec Slc1a5 Slc25a19 Slc6a6 Tgfb1i1 Thy1 Timm44 Tty…
129	V$NRF2_Q4: heterodimer containing Nrf2	171	171	539	4073	11388	-2.3	0.0	0.09	0.0	0610039N19Rik 0610039P13Rik 2310001N14Rik 2310043K02Rik 2810423O19Rik Aacs Abca8a Abcb1b Acadm Acta1 Actc1 Actn2 Adk Adpn Alas1 Aldh1a7 Amy2 Aox1 B430218L07Rik BC028663 Blcap Cabc1 Cacna1s Calcrl Camk2b Capn2 Car13 Cbfa2t3h Ccbl2 Ccl24 Ccrl1 Cd209b Cd248 Cd302 Cd34 Cd36 Cdo1 Ces3 Chst1 Cidec Clca3 Cln2 Cmya1 Col17a1 Col4a1 Cox6c Crat Cryab Crym Cxcl13 Dapk2 Dci Dm15 Dp1l1 Dtnbp1 Dtx1 Dtx2 Dusp1 E…
130	V$EGR3_01: early growth response gene 3 product	14	14	696	167	15294	-2.33	0.0	3.55	1.48	5430431G03Rik Cxcl12 Dnaja1 Hic1 Hspa9a Ifngr1 Lactb Mogat2 Pex13 Pthr1 Sc5d Sgce Slc7a6 Sntg2
131	V$OSF2_Q6	489	489	221	10306	5155	-2.36	0.0	2.14	0.53	0610039N19Rik 0610039P13Rik 1110006I15Rik 1110030K22Rik 1500040F11Rik 1810044O22Rik 2310001N14Rik 2310043K02Rik 2310076O21Rik 2410001H17Rik 2810423O19Rik 4933424N09Rik 6330579B17Rik 9030611N15Rik AF397014 AV071179 Aacs Abcb1b Abcb4 Acadm Acadvl Acas2 Acat1 Acat2 Acta1 Actn2 Actn3 Adcy3 Adk Adpn Adra1a Ak2 Akap1 Akt2 Alas1 Aldh1a7 Aldh4a1 Aldh9a1 Alox12 Alox12e Amy1 Amy2 Ankrd5 Antxr1 Anxa5 Aoc3 A…
132	V$ARP1_01: apolipoprotein AI regulatory protein 1	63	63	647	1653	13808	-2.37	0.0	0.05	0.0	0610009E20Rik 2810423O19Rik Actc1 Adpn Ak2 Alox12e Anxa5 Atoh8 Cabc1 Car4 Cd163 Cd248 Chchd6 Chpt1 Cidec Clec3b Cmkor1 Cox6a2 Cox6c Cs Dmrt2 Dtx2 Ear11 Edg1 Epim Esrrb Fgfr3 Fli1 Ghitm Gimap6 Gpt1 Grem2 Hadhsc Hoxd8 Icam2 Loxl1 Lrmp Ltbp4 Map3k6 Mogat2 Ndufv1 Ninj2 Pbef1 Pdk4 Pnpla2 Rgs7 Sept4 Serpinb1a Slc1a3 Slc25a19 Slc25a4 Sod2 Sspn Sult1a1 Tcf15 Tcfap2a Tgfb1i4 Tmem45b Tnnc2 Tpmt Tpst1 Ttyh2…
133	V$NFKAPPAB50_01: NF-kappaB (p50)	40	40	670	656	14805	-2.37	0.0	3.0	1.11	0610039N19Rik 2310076O21Rik Acas2 Actn3 Adcy3 Alad Alox12 Birc3 Btbd4 Car13 Defb1 Fgf18 Ghr Gsc Gsn Itga7 Krt1-15 Lrp1 Mest Mfng Mpdz Myom1 Nfkbia Niban Pace4 Pnpla2 Ppp2r5a Prkcm Rrad Rspondin S100a10 Sdha Slc1a5 Slc24a3 Taldo1 Tcf15 Tnip1 Tpmt Twist1 Xpnpep2
134	V$HEB_Q6	219	219	491	4448	11013	-2.42	0.0	2.08	0.53	0610039P13Rik 1810044O22Rik 2310001N14Rik 2310076O21Rik 2410011G03Rik 4933424N09Rik Acta1 Adk Adpn Akt2 Alad Alox12e Antxr1 Aoc3 Aqp7 Areg Arhgap24 Arl4 Asb5 Aspa Atf5 Axin2 BC004044 BC028663 C1s Card10 Casp9 Casq1 Cav1 Cbfa2t3h Cbr2 Ccnd2 Cd209b Cd248 Cd34 Cel Ces3 Chst1 Ckb Ckm Cln2 Col17a1 Cox5b Cox8b Cpt2 Ctse Cxcl13 Cxcl4 Cyc1 Cyp4b1 Dm15 Dmrt2 Dnaja1 Dok2 Dpt Dtx1 Dtx2 Dusp1 E430036I04Rik E…
135	V$CHOP_01: heterodimers of CHOP and C/EBPalpha	189	189	521	4439	11022	-2.43	0.0	0.11	0.0	1110030K22Rik 1810044O22Rik 2310043K02Rik 2310076O21Rik 2410011G03Rik 4933424N09Rik AV071179 Aacs Acas2 Adk Alad Alas1 Aldh9a1 Amy2 Aox1 Arg2 BC013529 BC019806 Bckdhb Bnip3 C1r C1s Camk2b Car13 Car3 Car4 Ccl24 Ccnd2 Cd163 Cd34 Cdo1 Ces3 Chchd3 Cln2 Cmkor1 Cnn1 Col17a1 Cox5b Cox6a1 Cox6a2 Cpa3 Cryz Cs Cxcl12 Cxcl13 Cyp2j9 Dapk2 Dgat1 Dm15 Dnajd1 Dok2 Dtx1 Dusp1 Ear11 Eda Edg1 Edg2 Efemp1 Eif4e3 En…
136	V$GABP_B: GA binding protein	49	49	661	1325	14136	-2.43	0.0	0.05	0.0	0610039P13Rik 1110006I15Rik 1500040F11Rik 4933424N09Rik 6330579B17Rik AF397014 Acas2 Adk Alad BC019806 Casp9 Cd209b Cox5b Cox6a1 Cpt2 Dlst Dtx2 Dusp10 Etfa Fcna Fmr1 Fzd4 Hod Id4 Idh3b Irf4 Jag2 Letmd1 Map3k6 Mdh2 Mmd Mogat2 Ndufa1 Ndufb9 Ndufs2 Ndufv1 Ntf3 Padi3 Pank3 Paqr4 Pmp22 Rasa4 Sdhb Slc12a4 Slc25a4 Stx18 Suclg1 Tgoln1 Uqcrh
137	V$TGIF_01: TGIF (5'TG3' interacting factor)	209	209	501	4236	11225	-2.44	0.0	2.07	0.53	0610009E20Rik 0610039N19Rik 1110030K22Rik 2310076O21Rik 6330579B17Rik Abca8a Acadl Acadm Acat2 Acta1 Actc1 Actn3 Ak2 Akt2 Aldh1a7 Aldh4a1 Amy2 Aox1 Aqp1 Areg Asb11 Atpaf2 BC006909 BC013529 BC054059 Blcap Cacna1s Camk2d Car4 Car5b Ccrl1 Cd34 Cdkn2c Chchd3 Chst12 Cidec Clec3b Col3a1 Cox5b Cox7a1 Cpa3 Cpt2 Crat Crispld1 Crym Cs Cxcl15 Cyc1 Cyp2e1 Dapk2 Defb1 Dgat2 Dmrt2 Dp1l1 Dpf3 Dtnbp1 Dtx1 Ech1 E…
138	V$AREB6_02: AREB6 (Atp1a1 regulatory element binding factor 6)	259	259	451	5962	9499	-2.45	0.0	0.13	0.0	0610009E20Rik 1110030K22Rik 1500040F11Rik 2310043K02Rik 2410011G03Rik 4930422J18Rik 5430431G03Rik 9030611N15Rik Abca8a Acas2 Acat1 Acat2 Aco2 Acta1 Actn2 Adcy3 Adk Aldh1a1 Aldh6a1 Alox12 Alox12e Amy2 Ankrd5 Antxr1 Aoc3 Aox1 Arg2 Asb13 Aspa Axin2 BC010787 BC013529 BC054059 Birc3 Blcap Brp44l Cabc1 Calca Camk2b Camk2d Car13 Car3 Cbr2 Ccbl2 Ccl11 Ccl24 Cd151 Cd209b Cd34 Cel Cfl2 Chchd6 Chst12 Cldn15…
139	V$GRE_C: Glucocorticoid response element	35	35	675	565	14896	-2.48	0.0	2.93	1.11	2810423O19Rik Akap1 Ankrd5 C1r Car5b Casp9 Cav1 Chst1 Cidea Col4a1 Cyp2e1 D3Jfr1 Dlat Dusp1 Fmo1 Ghitm Ghr Gjb6 Hod Hp Hsd17b4 Icam2 March5 Meox2 Myom1 Ndufb8 Nrp1 Orm1 Prss11 Rasgrf2 Rtn2 Sdpr Serpina3c Tnfaip9 Txnl2
140	V$OCT_C: Octamer binding site	37	37	673	1040	14421	-2.5	0.0	0.05	0.0	2410011G03Rik Adpn Aldh1a7 Asb13 BC013529 C1r Calcrl Car13 Card10 Csf2rb2 Cxcl7 Cyp2j9 Ebf1 Gadd45g Glud1 Kctd12 Lpd Lpl Lum Mocs2 Msra Mtap4 Ndufa5 Padi3 Pfkfb1 Pmpcb Ptges Serpina3c Slc22a3 Smpd3 St3gal4 Stc2 Sucnr1 Sycp3 Tek Trdn Uqcrb
141	V$MYOGNF1_01: myogenin / nuclear factor 1 or related factors	164	164	546	3285	12176	-2.54	0.0	2.04	0.52	0610009E20Rik Acadvl Acas2 Acat1 Actn2 Actn3 Adk Akap1 Alas1 Aldh6a1 Aldh9a1 Alox12e Amy2 BC013529 BC024806 Bckdhb Brp44l Camk2b Car3 Card10 Cbfa2t3h Cbr2 Ccl24 Ccrn4l Cd1d1 Cd302 Cd34 Cel Chrdl2 Clca3 Cldn15 Clstn3 Cox6c Cox7a1 Cox8b Cpt2 Cryab Csf2rb2 Cxcl4 Cyb5 Cyp2c44 Cyp2j9 Cyp4b1 Dci Dlst Dusp1 Eda Edn1 Ehd2 Enpep Etfa Etfdh Fabp3 Fech Fgf18 Fkbp9 Fmo1 Fmr1 Gem Ghitm Gpd2 Gpr109b Hc Hdgfrp2…
142	V$MYOD_01: myoblast determination gene product	477	477	233	10089	5372	-2.55	0.0	1.87	0.35	0610009E20Rik 0610039N19Rik 0610039P13Rik 1110006I15Rik 1110030K22Rik 1500040F11Rik 2310001N14Rik 2310043K02Rik 2310076O21Rik 2410011G03Rik 2810423O19Rik 4930422J18Rik 5430431G03Rik 9030611N15Rik Aacs Abcb1b Acadvl Acat1 Acat2 Aco2 Acta1 Actc1 Actn2 Actn3 Adcy3 Adk Akt2 Alas1 Aldh1a7 Aldh4a1 Aldh6a1 Alox12e Amy2 Ankrd5 Antxr1 Aoc3 Aox1 Aqp1 Aqp7 Areg Arg2 Arl4 Art3 Asb13 Asb5 Aspa Atf5 Atpaf2 BC0…
143	V$SMAD3_Q6	423	423	287	8915	6546	-2.55	0.0	1.8	0.35	0610009E20Rik 0610039N19Rik 0610039P13Rik 1500040F11Rik 2310001N14Rik 2310043K02Rik 2310076O21Rik 2810423O19Rik 4930422J18Rik 5430431G03Rik 6330579B17Rik 9030611N15Rik AF397014 Abcb1b Acadl Acadm Acadvl Acas2 Acat1 Acat2 Acta1 Actc1 Actn2 Actn3 Adh1 Adk Akap1 Alad Alas1 Aldh4a1 Aldh6a1 Aldh9a1 Ankrd5 Aoc3 Aox1 Aqp1 Aqp7 Areg Arg2 Arhgap24 Arl4 Art3 Asb5 Atf5 BC003479 BC010787 BC019806 BC024806 BC…
144	V$COUP_01: COUP:HNF-4 heterodimer	118	118	592	2304	13157	-2.58	0.0	2.16	0.53	6330579B17Rik AF397014 AV071179 Aco2 Acta1 Aldh1a7 Aldh9a1 Alox12e Amy1 Aqp1 Atoh8 BC006909 Birc3 C1r Calcrl Ccl24 Cd163 Cd36 Ckmt2 Clca3 Cldn15 Cln2 Clp1 Col3a1 Cox6a2 Cpt1b Cryz Cs Csl Ctse Cxcl12 Cyc1 Cyp2e1 Cyp4b1 Dm15 Dnajd1 Dpf3 Ech1 Epim Epor Evi5 Fabp3 Fbp2 Fcgrt Fgb Fkbp9 Foxa1 Foxd1 Fthfd Fxyd1 Fzd4 Gabarapl1 Gata2 Gem Gpd1 Gstk1 Gypc Gys2 Hadhsc Hdc Hspa9a Igj Immp2l Kcnk2 Klhl2 Lrp1 L…
145	V$IK3_01: Ikaros 3	82	82	628	1542	13919	-2.6	0.0	2.32	0.63	2310076O21Rik 6330579B17Rik Akap1 Aldh1a1 Alox12 Art3 Atf5 Bnip3 Btbd4 Ccrl1 Chrdl2 Cox8b Cxcl15 Cyb5 Cyp2c44 Decr1 Defb1 Dgat1 Dpp7 E430036I04Rik Etfdh Fabp3 Fkbp9 Fmo1 Gabarapl1 Gpt2 Gys2 Hc Hnmt Hrc Hsd17b4 Icam2 Igfbp6 Itga7 Krt1-19 Lgals12 Lims2 Lipe Lpd Lrmp Ltc4s Marcks Mmp19 Mpdz Ndufa1 Ndufb3 Ndufb9 Nfil3 Niban Nrbf1 Odc1 Pbef1 Pde8a Pdk4 Pdlim3 Pnpla2 Ppp1r1a Ppp2r5a Prelp Rab32 Rab5a R…
146	V$PAX_Q6	688	688	22	14783	678	-2.6	0.0	2.9	1.1	0610009E20Rik 0610039N19Rik 0610039P13Rik 1110006I15Rik 1110030K22Rik 1500040F11Rik 1810044O22Rik 2310001N14Rik 2310043K02Rik 2310076O21Rik 2410001H17Rik 2410011G03Rik 2810423O19Rik 4930422J18Rik 4933424N09Rik 5430431G03Rik 6330579B17Rik 9030611N15Rik AF397014 AV071179 Aacs Abca8a Abcb1b Abcb4 Acadl Acadm Acadvl Acas2 Acat1 Acat2 Aco2 Acta1 Actc1 Actn2 Actn3 Adcy3 Adh1 Adk Adpn Adra1a Ak2 Akap1 A…
147	V$CETS168_Q6	452	452	258	9561	5900	-2.61	0.0	1.75	0.35	0610039N19Rik 1110006I15Rik 1110030K22Rik 1500040F11Rik 1810044O22Rik 2310001N14Rik 2310043K02Rik 2310076O21Rik 2810423O19Rik 4930422J18Rik 4933424N09Rik 5430431G03Rik 6330579B17Rik AF397014 Abca8a Abcb1b Abcb4 Acas2 Acat2 Aco2 Actn2 Adcy3 Adh1 Adpn Adra1a Ak2 Akap1 Akt2 Alad Alas1 Aldh1a7 Aldh9a1 Alox12e Amy1 Amy2 Ankrd5 Antxr1 Aoc3 Aox1 Aqp1 Aqp7 Areg Arg2 Arl4 Art3 Asb11 Asb13 Asb5 Asns Atf5 A…
148	V$PAX3_B: Pax-3 binding sites	442	442	268	9345	6116	-2.61	0.0	1.73	0.35	1110006I15Rik 1110030K22Rik 1500040F11Rik 1810044O22Rik 2310001N14Rik 2310043K02Rik 2410001H17Rik 2410011G03Rik 2810423O19Rik 4930422J18Rik 4933424N09Rik 5430431G03Rik 6330579B17Rik Abcb4 Acadl Acadm Acadvl Acat2 Aco2 Actn3 Adk Ak2 Akap1 Alad Alas1 Aldh1a1 Aldh1a7 Aldh6a1 Aldh9a1 Alox12 Amy2 Aoc3 Aqp1 Areg Arg2 Arl4 Asb13 Asb5 Aspa Atpaf2 Axin2 BC004044 BC006909 BC010787 BC019806 BC024806 BC02866…
149	V$HNF4_01: hepatic nuclear factor 4	690	690	20	14832	629	-2.61	0.0	2.93	1.11	0610009E20Rik 0610039N19Rik 0610039P13Rik 1110006I15Rik 1110030K22Rik 1500040F11Rik 1810044O22Rik 2310001N14Rik 2310043K02Rik 2310076O21Rik 2410001H17Rik 2410011G03Rik 2810423O19Rik 4930422J18Rik 4933424N09Rik 5430431G03Rik 6330579B17Rik AF397014 AV071179 Aacs Abca8a Abcb1b Abcb4 Acadm Acadvl Acas2 Acat1 Acat2 Aco2 Acta1 Actc1 Actn2 Actn3 Adcy3 Adh1 Adk Adpn Adra1a Ak2 Akap1 Alad Alas1 Aldh1a7 Al…
150	V$AFP1_Q6	109	109	601	2645	12816	-2.62	0.0	0.11	0.0	1110030K22Rik 1500040F11Rik 2410011G03Rik 5430431G03Rik Abca8a Abcb4 Acadl Acat1 Adra1a Ak2 Aldh1a7 Amy1 Ankrd5 Aoc3 Areg Art3 Asb5 Asns BC004044 BC024806 Bckdhb Ccl24 Cd163 Cd36 Ckb Cmya1 Col3a1 Cox6a2 Cpt1b Cxcl12 Cyb5 Cyp2c44 Cyp4b1 Decr1 Eda Efemp1 Elovl3 Enpp2 Epor Etfa Evi5 Fap Fbp2 Fcgrt Fez2 Fhl1 Fmo2 Ghitm Gprk5 Gpt2 Grem2 Grm8 Hnmt Igj Klhl2 LOC330189 Lmo1 Lpd Lrmp Mef2c Meox2 Mlf1 Moga…
151	V$AMEF2_Q6: myocyte enhancer factor	63	63	647	1619	13842	-2.64	0.0	0.08	0.0	1110006I15Rik 2310043K02Rik 2410011G03Rik Abcb4 Acta1 Aldh1a7 BC028663 BC054059 Birc3 Brp44l Calcrl Casq1 Cd1d1 Cidec Ckb Ckm Ckmt2 Cmya1 Cnn1 Cox6a2 Cpt1b Csf2rb2 Cxcl13 Cxcl15 Dtnbp1 E430036I04Rik Ebf2 Efemp1 Eno3 Fabp5 Gimap6 Gjb6 Gpd1 Hod Hoxd4 Hp Hrc Hspb3 Htatsf1 Klhl2 Lmo1 Lum Myl2 Myl4 Narg1 Nid1 Nrap Opn3 Pcx Pthr1 Rpl5 Rrad Sdhb Slc16a1 Slc25a20 Sorbs1 Stmn2 Tgfb1i4 Tnni2 Tnnt3 Txnrd3 U…
152	V$HNF1_Q6	673	673	37	14845	616	-2.65	0.0	0.05	0.0	0610009E20Rik 0610039N19Rik 0610039P13Rik 1110006I15Rik 1110030K22Rik 1500040F11Rik 1810044O22Rik 2310001N14Rik 2310043K02Rik 2310076O21Rik 2410001H17Rik 2410011G03Rik 2810423O19Rik 4930422J18Rik 4933424N09Rik 5430431G03Rik 6330579B17Rik 9030611N15Rik AF397014 AV071179 Aacs Abca8a Abcb1b Abcb4 Acadl Acadm Acadvl Acas2 Acat1 Acat2 Aco2 Acta1 Actc1 Actn2 Adh1 Adpn Adra1a Ak2 Akap1 Akt2 Alad Alas1 A…
153	V$FXR_IR1_Q6	12	12	698	142	15319	-2.66	0.0	3.25	1.26	C1s Car4 Cnn1 Cox5b Fmod Ifi27 Ly6c Scara3 Sdhd Tnnt1 Trim29 Zfhx1b
154	V$ELF1_Q6	324	324	386	7315	8146	-2.67	0.0	0.2	0.0	0610009E20Rik 0610039N19Rik 1110030K22Rik 2810423O19Rik 4933424N09Rik 6330579B17Rik 9030611N15Rik AF397014 AV071179 Abca8a Acadl Acas2 Acat2 Actn2 Actn3 Adpn Adra1a Ak2 Akt2 Alas1 Aldh1a1 Aldh1a7 Aldh4a1 Aldh6a1 Amy1 Ankrd5 Aqp1 Aqp7 Areg Art3 Asb11 Asb5 Asns Aspa Atoh8 Atpaf2 Axin2 B430218L07Rik BC028663 BC054059 Birc3 C1r C1s Capn2 Car13 Car3 Car5b Card10 Casq1 Cbfa2t3h Ccbl2 Ccnd2 Ccrl1 Ccrn4l…
155	V$MAF_Q6	28	28	682	440	15021	-2.68	0.0	2.8	1.03	Acadvl Atf5 Calca Cbfa2t3h Cbr2 Ces3 Ckm Cs Elovl6 Eps15 Glul Gyg1 Idh3a Il1r2 Lims2 Ltc4s Mgat4b Mlf1 Nnat Pck1 Pon3 Smarca1 Sncg Stmn4 Sult1a1 Tph1 Tuba8 Zfp385
156	V$GR_01: high affinity binding site for glucocorticoid receptor	63	63	647	1155	14306	-2.7	0.0	2.34	0.63	6330579B17Rik 9030611N15Rik Alox12 Ankrd5 Arhgap24 Cabc1 Car5b Casp9 Ccl24 Ces3 Cidec Cpa3 Cyc1 Cyp2j9 Cyp4b1 D3Jfr1 Dlat Dok2 Eif4ebp1 Fmr1 Gem Ghr Gmpr Gpx7 Gsn Hdc Hsd17b4 Il17d Immt Itih2 Kcnk2 Krt1-14 Krt2-5 Lipe Myom1 Ndufab1 Ndufb3 Ndufb8 Niban Nrap Odc1 Ogn Orm2 Pcolce2 Pex13 Pon3 Ppp2r2d Pscdbp Rbms2 Rnf30 Rtn2 S3-12 Scg3 Sdpr Shox2 Sitpec Sult1a1 Tcf15 Thy1 Tmod4 Tnnc2 Tnni2 Txnl2
157	V$DEC_Q1	489	489	221	10898	4563	-2.7	0.0	0.18	0.0	0610039P13Rik 1110006I15Rik 1500040F11Rik 1810044O22Rik 2310043K02Rik 2310076O21Rik 4930422J18Rik 4933424N09Rik 5430431G03Rik 6330579B17Rik 9030611N15Rik AV071179 Aacs Abcb1b Acadl Acadvl Acas2 Acat1 Acat2 Aco2 Acta1 Actc1 Actn2 Adh1 Adk Adra1a Ak2 Akt2 Alad Alas1 Aldh1a1 Aldh1a7 Aldh6a1 Alox12 Amy2 Ankrd5 Antxr1 Anxa5 Aoc3 Aqp1 Aqp7 Areg Arg2 Arhgap24 Arl4 Art3 Asb13 Aspa Atf5 Atpaf2 Axin2 BC003…
158	V$OLF1_01: olfactory neuron-specific factor	79	79	631	1495	13966	-2.72	0.0	2.18	0.53	0610039P13Rik 2810423O19Rik AF397014 AV071179 Adcy3 Aldh6a1 Anxa5 Atf5 BC004044 BC019806 Cacna1s Car4 Casq1 Cdkn2c Cidea Cidec Ckb Cmya1 Col17a1 Cox6a2 Crispld1 Cyb5 Dapk2 Dgat1 Dp1l1 Dtnbp1 Eda Fst Gata2 Ggtla1 Gimap6 Glud1 Gmpr Gpr109b Gsn Idh3b Igj Il1r1 Inmt Ldb3 Loxl1 Ltbp4 Mlf1 Mrgprf Mst1r Myo5a Myoz1 Nbl1 Nfkbia Ntf3 P2rx5 Pace4 Pank3 Pcolce2 Pdk4 Pon1 Ppef2 Ppm1a Ppp2r2d Rasgrf2 Rbp4 Rra…
159	V$AML_Q6	145	145	565	3405	12056	-2.75	0.0	0.16	0.0	1810044O22Rik 2410001H17Rik 4933424N09Rik Abcb1b Acta1 Actn3 Adcy3 Adra1a Akap1 Akt2 Aldh1a7 Aox1 Arg2 Asb13 Asns BC024806 Bnip3 Brp44l C1s Camk2b Capn2 Car3 Ccrl1 Cd302 Chchd3 Cidec Ckb Cldn15 Cmkor1 Col4a1 Cox6c Cox8b Cxcl7 Cyp2c44 Cyp2e1 Cyp2j9 Dapk2 Defb1 Dnajd1 Dok2 Dpep1 Dpt Dtnbp1 Dtx1 Ebf1 Edn1 Efemp1 Ehd1 Eno3 F13a1 Fabp3 Fh1 Fhl1 Fthfd Fxyd2 Gem Gnb4 Gpr109b Gprk5 Gpx3 Grem2 Grm8 Gsn Gs…
160	V$USF_C: USF binding site	329	329	381	7386	8075	-2.77	0.0	0.24	0.0	1110006I15Rik 1110030K22Rik 1500040F11Rik 2310001N14Rik 2310043K02Rik 5430431G03Rik 6330579B17Rik 9030611N15Rik AV071179 Abcb1b Acadl Acadm Acat1 Adh1 Adk Adpn Ak2 Akap1 Alad Alas1 Aldh1a1 Aldh6a1 Alox12 Amy2 Anxa5 Aoc3 Aqp7 Arhgap24 Art3 Asns Atoh8 Atpaf2 Axin2 B430218L07Rik BC004044 BC010787 BC013529 BC019806 BC024806 Birc3 Bnip3 Brp44l Btbd4 C1r Cabc1 Calca Calcrl Camk2d Car13 Car3 Car5b Card1…
161	V$E2F_03	83	83	627	1587	13874	-2.77	0.0	2.08	0.53	Aco2 Actc1 Adcy3 Akt2 Areg Asb13 Atpaf2 Cabc1 Capn2 Car13 Car5b Cd248 Clpx Cmya1 Cox5a Cox5b Crat Cs Cxcl12 Degs1 Dlat Dlst Dmrt2 Dusp10 Edg2 Ehd1 Elovl6 Fabp3 Fabp5 Faf1 Fh1 Fli1 Fmr1 Fst Fzd4 Glcci1 Gprk5 Gstz1 Hic1 Htatsf1 Il17d Irx4 Lims2 Lpl Lrp1 Marcks Mfhas1 Mgat4b Mid1ip1 Mlf1 Mocs2 Mpdz Mtap4 Ndufa1 Ndufab1 Ndufb9 Ndufs7 Nid1 Nnat Nr1h3 Nrg4 Orm1 Orm2 Paqr4 Pde1a Pdk1 Ppm1a Pvalb Pxmp2 R…
162	V$ETS1_B: c-ETS-1 binding site	322	322	388	6798	8663	-2.79	0.0	1.4	0.21	0610009E20Rik 0610039N19Rik 1810044O22Rik 2310076O21Rik 4930422J18Rik 6330579B17Rik 9030611N15Rik AF397014 Abca8a Abcb4 Acas2 Acat2 Acta1 Actn2 Adcy3 Adh1 Adpn Adra1a Ak2 Alas1 Aldh1a7 Aldh6a1 Aldh9a1 Amy1 Ankrd5 Aox1 Aqp1 Aqp7 Areg Arl4 Art3 Asb11 Aspa Atoh8 Atpaf2 BC006909 BC010787 BC019806 BC024806 BC054059 Bckdhb Birc3 Blcap Brp44l Cabc1 Calca Capn2 Card10 Casq1 Cbfa2t3h Cbr2 Ccbl2 Ccl11 Ccl2…
163	V$LEF1TCF1_Q4	340	340	370	7605	7856	-2.83	0.0	0.27	0.0	0610009E20Rik 1110030K22Rik 2310043K02Rik 2410011G03Rik 4930422J18Rik Aacs Abcb1b Abcb4 Acat2 Aco2 Acta1 Actc1 Actn3 Adcy3 Adh1 Adpn Ak2 Akap1 Alad Aldh9a1 Alox12e Amy1 Amy2 Ankrd5 Anxa5 Aox1 Arg2 Asb11 Asb13 Asb5 Aspa Axin2 B430218L07Rik BC004044 BC013529 BC019806 BC028663 BC054059 Birc3 Bnip3 Cabc1 Calca Capn2 Car13 Car3 Car5b Casq1 Cbfa2t3h Cbr2 Ccl11 Ccl24 Cd163 Cd209b Cdo1 Ces3 Chchd6 Chpt1 …
164	V$ATF_01: activating transcription factor	63	63	647	1589	13872	-2.85	0.0	0.11	0.0	Actn3 Adpn Aldh6a1 Areg Arg2 Asb11 BC003479 BC013529 BC019806 BC024806 Camk2d Clp1 Clstn3 Dgat1 Dgat2 Dnajb4 Dusp1 Ear11 Fabp3 Fcgrt Fh1 Fkbp7 Foxa1 Foxd1 Fst Gem Ghitm Gnb4 Hk2 Hoxd8 Id1 Lactb2 Lrrk2 Mbnl1 Mdh2 Mfn2 Mrgprf Nap1l5 Nbl1 Ndufa10 Nrbf1 Pbef1 Pck1 Pdhb Pdk4 Pdlim3 Pex13 Pon3 Ppil4 Ppm1a Ppp2r2d Rab5a Rapgef3 Rbks Rbms2 Sdhb Sfrp4 Smarca1 Stx18 Sult1a1 Tgfb1i1 Tmod1 Ucp3
165	V$ELK1_01: Elk-1	175	175	535	4024	11437	-2.85	0.0	0.22	0.0	0610039N19Rik 1110030K22Rik 4933424N09Rik 5430431G03Rik 6330579B17Rik Aacs Abcb1b Aco2 Adra1a Ak2 Akap1 Aldh6a1 Aldh9a1 Aox1 Aqp1 Aqp7 Areg Asns Atoh8 BC003479 BC019806 BC024806 Birc3 Blcap Brp44l Btbd4 Card10 Cbfa2t3h Ccrl1 Cd209b Cd302 Chchd6 Chst12 Ckmt2 Clpx Cox5b Cox7a1 Cpt1b Cpt2 Crispld1 Cs Ctse Cxcl12 Cxcl4 Cxcl7 D3Jfr1 Degs1 Dgat1 Dlst Dnaja1 Dpt Dusp10 E430036I04Rik Ech1 Edg2 Ehd2 Enpep…
166	V$XBP1_01: X-box-binding protein 1	54	54	656	1388	14073	-2.86	0.0	0.1	0.0	1110006I15Rik 1500040F11Rik 5430431G03Rik 6330579B17Rik Aco2 Adh1 Aldh4a1 Aldh9a1 Aqp1 Arl4 Camk2d Cdkn2c Cfl2 Chchd3 Clstn3 Cmya1 Cox6c Cyp2e1 Dok2 Ehd1 Enpep Fcgrt Fh1 Fst Glul Gypc Hibadh Hk2 Il7 Irak1bp1 Irx4 Jag2 Krt2-5 Lactb2 Lims2 Lrrk2 Mapk12 Mfn2 Mknk2 Ntf3 Pdcd8 Pdhb Pdk4 Phkg1 Phldb1 Pon3 Ptger3 Rbks Snrk Stx18 Sult1a1 Thbd Ttc7b Wnt4
167	V$COREBINDINGFACTOR_Q6	223	223	487	5056	10405	-2.86	0.0	0.25	0.0	0610039P13Rik 1500040F11Rik 2310001N14Rik 2410001H17Rik 2810423O19Rik 4933424N09Rik Abcb1b Acadm Acta1 Actn3 Adcy3 Adra1a Akap1 Akt2 Aldh4a1 Aldh9a1 Alox12 Amy1 Amy2 Antxr1 Aox1 Aqp1 Arg2 Arhgap24 Asb13 Asns Aspa B430218L07Rik BC024806 BC028663 Bckdhb Blcap Bnip3 Brp44l C1s Cabc1 Capn2 Car3 Casq1 Cbr2 Ccnd2 Cd209b Cd302 Chchd3 Chst12 Ckb Cldn15 Clec3b Cmkor1 Cmya1 Col4a1 Cox6c Cox8b Cspg4 Ctse Cx…
168	V$GATA1_02: GATA-binding factor 1	264	264	446	5556	9905	-2.86	0.0	1.34	0.17	1500040F11Rik 2310076O21Rik 2410001H17Rik 4933424N09Rik 9030611N15Rik Abca8a Abcb4 Acadvl Acas2 Acat1 Actn3 Adra1a Alad Aldh1a7 Aldh9a1 Amy2 Ankrd5 Antxr1 Anxa5 Aox1 Aqp7 Arl4 Aspa Atoh8 BC013529 Bnip3 Btbd4 C1r C1s Calca Camk2b Car13 Car4 Car5b Card10 Casq1 Ccl24 Ccnd2 Ccrl1 Cd151 Cd209b Cd248 Cd302 Cd34 Cd36 Cdkn2c Cel Cfl2 Chchd3 Chchd6 Chrdl2 Chst1 Ckb Ckmt2 Clp1 Cnn1 Col3a1 Col4a1 Cox6a1 Cox…
169	V$PAX6_01: Pax-6	325	325	385	7257	8204	-2.86	0.0	0.3	0.0	0610009E20Rik 1110006I15Rik 1810044O22Rik 2310043K02Rik 9030611N15Rik AF397014 AV071179 Aacs Abca8a Abcb1b Acadvl Aco2 Acta1 Adk Akap1 Aldh1a1 Aldh4a1 Alox12 Alox12e Ankrd5 Antxr1 Aox1 Arhgap24 Art3 Asb11 Asb13 Asb5 Asns Atf5 BC004044 BC006909 BC010787 BC024806 Birc3 Btbd4 C1s Cacna1s Camk2d Car3 Car4 Casp9 Cbfa2t3h Ccbl2 Ccl11 Ccl24 Ccnd2 Ccrn4l Cd151 Cd1d1 Cd248 Cd34 Cd36 Cd97 Cdkn2c Cel Ces3 C…
170	V$E2F1DP1RB_01: Rb:E2F-1:DP-1 trimeric complex	48	48	662	859	14602	-2.86	0.0	2.28	0.6	Aco2 Akt2 Areg Asb13 Atpaf2 BC010787 Cabc1 Clpx Cox5a Cox5b Cryz Cxcl12 Degs1 Dlst Dmrt2 Faf1 Fh1 Fli1 Fmr1 Glcci1 Gnb4 Hic1 Lims2 Lpl Lrp1 Mfhas1 Mgat4b Ndufa1 Ndufb8 Ndufs7 Nid1 Nnat Nrg4 Orm1 Orm2 Paqr4 Pde1a Pxmp2 Rbm28 Rbp4 Sgce Slc16a1 Slc25a19 Smarcd3 Sorbs1 Tekt1 Wif1 Zfhx1b
171	V$HAND1E47_01: Hand1:E47 heterodimer	404	404	306	8977	6484	-2.87	0.0	0.3	0.0	0610009E20Rik 0610039N19Rik 1110030K22Rik 1500040F11Rik 2310001N14Rik 2310043K02Rik 2310076O21Rik 2410011G03Rik 2810423O19Rik 4930422J18Rik 4933424N09Rik 5430431G03Rik 6330579B17Rik 9030611N15Rik Aacs Abca8a Acadm Acadvl Acas2 Acat1 Acat2 Aco2 Actn2 Actn3 Adcy3 Akap1 Akt2 Aldh1a7 Aldh6a1 Aldh9a1 Alox12 Alox12e Amy1 Amy2 Anxa5 Aox1 Aqp1 Aqp7 Arg2 Arhgap24 Arl4 Art3 Asb5 Atoh8 Axin2 B430218L07Rik B…
172	V$E12_Q6	194	194	516	4025	11436	-2.87	0.0	1.45	0.22	0610039N19Rik 1110030K22Rik 2310043K02Rik 2410011G03Rik 5430431G03Rik Aacs Acat1 Acat2 Aco2 Acta1 Adk Alas1 Aldh4a1 Aldh6a1 Alox12 Alox12e Aox1 Areg Arg2 Arl4 Atf5 BC004044 BC006909 BC013529 BC028663 Card10 Cbr2 Ccrn4l Cd151 Cel Cfl2 Chchd3 Chrdl2 Ckm Cln2 Clp1 Cmkor1 Cmya1 Cpa3 Crat Cryab Cxcl13 Cxcl4 Cyc1 Cyp2e1 D3Jfr1 Dci Dlat Dmrt2 Dnaja1 Dpp7 Dtx1 Dtx2 Dusp1 E430036I04Rik Ech1 Eda Ehd1 Ehd2 …
173	V$NFY_Q6_01	298	298	412	6667	8794	-2.87	0.0	0.3	0.0	0610009E20Rik 1110030K22Rik 1810044O22Rik 2310043K02Rik 2310076O21Rik 6330579B17Rik AF397014 Abca8a Abcb1b Abcb4 Acadl Acat1 Aco2 Actn3 Adk Adpn Ak2 Akap1 Alad Aldh1a7 Aldh4a1 Aldh6a1 Aldh9a1 Antxr1 Aox1 Areg Arg2 Arl4 Asb11 Asns Atf5 Atpaf2 Axin2 BC004044 BC010787 BC019806 BC024806 BC028663 Bckdhb Bnip3 Brp44l Btbd4 C1r C1s Cacna1s Calca Camk2b Car3 Car4 Car5b Card10 Casp9 Ccbl2 Ccl11 Ccl24 Cd15…
174	V$STAT5A_02	122	122	588	2450	13011	-2.88	0.0	1.7	0.33	1110006I15Rik 2310001N14Rik 9030611N15Rik Abca8a Abcb4 Acta1 Adcy3 Ak2 Amy1 Antxr1 Areg Arg2 Asb11 Asb13 Atf5 Atoh8 Atpaf2 BC003479 BC028663 C1r Car3 Car4 Cav1 Ccl11 Ccnd2 Cd97 Cdo1 Ckmt2 Cox6c Cpa3 Dgat1 Dpf3 Dtx2 Edg1 Eif4ebp1 Elovl6 Eno3 Enpp2 Esrrb Etfdh F13a1 Fgfr3 Fxyd2 Gata2 Gimap3 Gimap6 Gjb6 Glul Glycam1 Gnai1 Gprk5 Gpt2 Grem2 Gstz1 Hadhb Hk2 Hoxa7 Hoxc6 Hsdl2 Immt Itgb7 Itih2 Jag1 LOC33…
175	V$STAF_02: Se-Cys tRNA gene transcription activating factor	130	130	580	2623	12838	-2.88	0.0	1.67	0.33	AV071179 Abca8a Abcb4 Acadvl Actn3 Adh1 Adpn Aldh6a1 Aldh9a1 Alox12 Aqp1 Aspa Atf5 Axin2 Birc3 Btbd4 Cabc1 Camk2b Camk2d Card10 Cav1 Cbfa2t3h Ccl11 Ccnd2 Chchd3 Ckb Cldn15 Cln2 Cox6c Csf2rb2 Cyp4b1 Dgat1 Dm15 Dp1l1 Dtx1 Dtx2 Eda Eno3 Eps15 Etfdh Fcgrt Fh1 Fmr1 Fxyd2 Gadd45g Galntl1 Ggtla1 Gnai1 Gpd1 Gyg1 Hdgfrp2 Hod Hoxc6 Hsd17b4 Htatsf1 Igj Il1r2 Inmt Jag1 Kcnk3 Krt1-19 Lamb1-1 Lims2 Lmo1 Marcks…
176	V$MEF2_02: myogenic MADS factor MEF-2	60	60	650	1114	14347	-2.88	0.0	2.11	0.53	2310043K02Rik 2410011G03Rik 5430431G03Rik AF397014 AV071179 Acta1 Amy2 Aqp1 Asb5 BC028663 Brp44l Casq1 Cd97 Cidea Cidec Ckb Ckm Ckmt2 Cox6a2 Cpt1b Cyb5 E430036I04Rik Eno3 Epor Fabp3 Fli1 Glycam1 Gpd1 Hod Hoxd4 Hspb3 Itm2a Lpl Lrrc2 Meox2 Mlf1 Msra Ndufa9 Ndufab1 Odz2 Pank3 Pappa Pltp Pthr1 Qk Sc5d Shox2 Slc6a13 Slc6a6 Stk17b Stmn2 Stom Taldo1 Tgfb1i4 Tgoln1 Thrsp Tinag Tiparp Tnnt3 Txnrd3
177	V$ICSBP_Q6	30	30	680	840	14621	-2.9	0.0	0.07	0.0	Abca8a Ak2 Aldh1a7 Amy1 Asb11 Casq1 Cdkn2c Chchd3 Chpt1 Edg1 Fmr1 Fxyd1 Gnb4 Gpr155 Il17d Indo Mef2c Nkd1 Ogn Pace4 Pcca Pdcd1lg1 Ptprcap Pxmp2 Pyp St3gal4 Taldo1 Tmem45b Twist2 Ucp3
178	V$NKX61_01: NKX6-1	34	34	676	932	14529	-2.91	0.0	0.07	0.0	1810044O22Rik Alad Aldh4a1 Arg2 Art3 Birc3 Car13 Cd163 Ckm Cldn15 Cpa3 Dtx1 Dtx2 Eda Esrrb Fh1 Fhl1 Glud1 Gypc Id1 Idh3a Indo Itih2 Lhx8 March5 Ndufa9 Ndufc1 Odz2 Pde1a Pscdbp Ptges Sepp1 Thrsp Tiparp
179	V$TCF1P_Q6	458	458	252	10146	5315	-2.91	0.0	0.3	0.0	0610009E20Rik 1110006I15Rik 1110030K22Rik 1500040F11Rik 1810044O22Rik 2310001N14Rik 2410001H17Rik 2410011G03Rik 2810423O19Rik 4930422J18Rik 4933424N09Rik 5430431G03Rik AF397014 AV071179 Abca8a Abcb1b Abcb4 Acadl Acadm Acadvl Acat2 Aco2 Acta1 Actn3 Adh1 Adpn Ak2 Akap1 Akt2 Alad Alas1 Aldh1a1 Aldh1a7 Alox12 Alox12e Ankrd5 Antxr1 Anxa5 Aoc3 Aox1 Aqp1 Areg Arg2 Arhgap24 Asb11 Atf5 Atoh8 Atpaf2 BC0034…
180	V$E2A_Q2	428	428	282	9159	6302	-2.92	0.0	1.19	0.12	0610009E20Rik 0610039N19Rik 0610039P13Rik 1110030K22Rik 2310043K02Rik 2310076O21Rik 2410011G03Rik 9030611N15Rik Aacs Abcb1b Acadvl Acat1 Acat2 Aco2 Acta1 Actc1 Actn2 Actn3 Adcy3 Adk Adpn Adra1a Akt2 Alas1 Aldh1a1 Aldh4a1 Aldh6a1 Alox12 Alox12e Amy2 Antxr1 Anxa5 Aoc3 Aox1 Aqp1 Aqp7 Areg Arg2 Arhgap24 Arl4 Asb5 Asns Aspa Atf5 Atpaf2 Axin2 BC004044 BC006909 BC010787 BC013529 BC028663 BC054059 Birc3 …
181	V$CMYB_01: c-Myb	154	154	556	3163	12298	-2.93	0.0	1.49	0.25	1500040F11Rik 2310076O21Rik 2410001H17Rik 4930422J18Rik 4933424N09Rik 6330579B17Rik 9030611N15Rik AF397014 Acadl Acta1 Actn3 Ak2 Aldh6a1 Aqp7 Arhgap24 Asb13 Atf5 Atoh8 B430218L07Rik BC006909 BC010787 Brp44l Btbd4 Capn2 Car4 Casq1 Cbfa2t3h Cbr2 Ccnd2 Cd1d1 Cdo1 Ckmt2 Clca3 Clp1 Cox5a Cox6a1 Cpt1b Crat Crym Csf2rb2 Cyp2c44 Cyp2e1 Cyp4b1 Dgat1 Dmrt2 Dnaja1 Dtnbp1 Ear11 Ebf1 Eda Efemp1 Etfdh Evi5 F13…
182	V$AP1_Q4: activator protein 1	570	570	140	12601	2860	-2.95	0.0	0.21	0.0	0610039N19Rik 0610039P13Rik 1110006I15Rik 1110030K22Rik 1500040F11Rik 1810044O22Rik 2310001N14Rik 2310076O21Rik 2410001H17Rik 2410011G03Rik 2810423O19Rik 4930422J18Rik 4933424N09Rik 5430431G03Rik 6330579B17Rik 9030611N15Rik AV071179 Aacs Abca8a Abcb1b Abcb4 Acadm Acadvl Acas2 Acat1 Aco2 Acta1 Actc1 Actn2 Actn3 Adh1 Adk Adpn Adra1a Ak2 Akap1 Akt2 Alad Alas1 Aldh1a1 Aldh1a7 Aldh4a1 Aldh6a1 Aldh9a1 …
183	V$CREB_Q4_01	214	214	496	4498	10963	-2.96	0.0	1.25	0.12	2310001N14Rik 2410001H17Rik 2410011G03Rik 2810423O19Rik Aco2 Actn3 Adcy3 Adpn Adra1a Akt2 Aldh6a1 Amy2 Aqp1 Areg Arg2 Arhgap24 Arl4 Asb11 Asb5 Atoh8 BC003479 BC004044 BC013529 BC019806 BC024806 C1s Calca Camk2d Car3 Ccnd2 Cd97 Cdkn2c Cdo1 Cel Cfl2 Chchd3 Chpt1 Chst12 Cldn15 Cln2 Clp1 Clstn3 Cmkor1 Cmya1 Col17a1 Cox5b Cox6c Crat Crym Dgat1 Dgat2 Dlat Dnaja1 Dnajb4 Dok2 Dp1l1 Dpep1 Dpf3 Dusp1 E4300…
184	V$TITF1_Q3: TTF-1, TITF1 (thyroid transcription factor 1)	269	269	441	5999	9462	-2.96	0.0	0.36	0.0	0610039N19Rik 1110030K22Rik 2310043K02Rik 5430431G03Rik 6330579B17Rik AV071179 Aacs Abca8a Abcb1b Abcb4 Acadvl Actc1 Adh1 Adk Adra1a Akt2 Alad Amy1 Amy2 Aoc3 Aox1 Aqp7 Arg2 Arhgap24 Aspa Axin2 BC004044 BC010787 BC019806 BC024806 Blcap Bnip3 C1r Calca Calcrl Car13 Car4 Ccbl2 Ccnd2 Ccrl1 Ccrn4l Cd209b Cd302 Cd34 Cd36 Cd97 Cdo1 Chchd6 Chpt1 Cidec Ckm Clca3 Clec3b Cmya1 Cnn1 Col3a1 Col4a1 Cox5a Cox5b…
185	V$T3R_01: viral homolog of thyroid hormone receptor alpha1	12	12	698	411	15050	-2.96	0.0	0.04	0.0	4930422J18Rik Cabc1 Ccrl1 Cfl2 Col4a1 Cyp2c44 Dnajb4 Ehd2 Fxyd1 Hp Jag2 Pdgfrb
186	V$CEBP_C: C/EBP binding site	161	161	549	3682	11779	-2.97	0.0	0.26	0.0	0610039P13Rik 2410011G03Rik AV071179 Abca8a Acadvl Akt2 Amy2 Anxa5 Aoc3 Aox1 Arhgap24 Arl4 Asb11 Aspa BC003479 BC010787 Bckdhb Birc3 Blcap Car13 Car3 Car4 Card10 Ccbl2 Cd163 Cd1d1 Cd209b Chchd6 Chst1 Cln2 Cox7a1 Cox8b Cpa3 Cryz Csl Cyp2e1 Cyp2j9 D3Jfr1 Dcn Decr1 Dm15 Dpf3 Dpt Ear11 Efemp1 Fabp5 Fbp2 Fmo1 Fmod Fst Fzd4 Galntl1 Gem Gimap3 Glcci1 Gmpr Gnai1 Gpd2 Gpr109b Gpt1 Gpt2 Gstk1 Gstm2 Gyg1 Ha…
187	V$ZTA_Q2	218	218	492	4895	10566	-2.98	0.0	0.33	0.0	0610009E20Rik 0610039N19Rik 1110006I15Rik 2310043K02Rik 2810423O19Rik 4930422J18Rik 9030611N15Rik AV071179 Abca8a Abcb1b Acadvl Acat1 Acat2 Adk Ak2 Akap1 Akt2 Alas1 Aldh1a7 Aldh4a1 Alox12 Ankrd5 Aoc3 Aox1 Aqp7 Arg2 Arhgap24 Art3 Asb11 Asns Atf5 Axin2 BC010787 BC013529 BC054059 Birc3 Blcap C1r C1s Cabc1 Calcrl Capn2 Car5b Cbfa2t3h Ccrl1 Ccrn4l Cd1d1 Cd248 Cd34 Cd36 Cdo1 Cel Ces3 Chst1 Chst12 Cidec…
188	V$MYCMAX_B: c-Myc:Max binding sites	277	277	433	5909	9552	-2.98	0.0	1.05	0.04	1110006I15Rik 1110030K22Rik 1500040F11Rik 1810044O22Rik 2310076O21Rik 4930422J18Rik 5430431G03Rik 9030611N15Rik AV071179 Aacs Acat1 Actn2 Adcy3 Adk Adpn Ak2 Akap1 Alad Alas1 Aldh4a1 Aldh9a1 Ankrd5 Arhgap24 Arl4 Art3 Asb13 Atoh8 Atpaf2 B430218L07Rik BC004044 BC013529 BC019806 BC024806 BC028663 BC054059 Birc3 Blcap Bnip3 Brp44l Btbd4 Cabc1 Calcrl Camk2b Car5b Card10 Casp9 Cav1 Ccnd2 Ccrn4l Cd151 Cd…
189	V$DR4_Q2: direct repeat 4	620	620	90	13305	2156	-2.98	0.0	1.69	0.33	0610009E20Rik 0610039N19Rik 0610039P13Rik 1110006I15Rik 1110030K22Rik 1500040F11Rik 1810044O22Rik 2310001N14Rik 2310043K02Rik 2310076O21Rik 4930422J18Rik 4933424N09Rik 5430431G03Rik 6330579B17Rik 9030611N15Rik AF397014 AV071179 Aacs Abca8a Abcb1b Abcb4 Acadl Acadm Acadvl Acas2 Acat2 Aco2 Acta1 Actn2 Actn3 Adcy3 Adh1 Adpn Adra1a Ak2 Akap1 Akt2 Alad Alas1 Aldh1a1 Aldh4a1 Aldh6a1 Aldh9a1 Alox12 Alox…
190	V$GATA2_02: GATA-binding factor 2	236	236	474	5271	10190	-2.99	0.0	0.37	0.0	0610039N19Rik 1500040F11Rik 5430431G03Rik 9030611N15Rik Abca8a Abcb4 Acadvl Actc1 Akap1 Aldh1a1 Aldh4a1 Antxr1 Anxa5 Aqp7 Art3 Atoh8 Axin2 Bckdhb Btbd4 C1r C1s Calcrl Capn2 Car5b Card10 Cav1 Ccl24 Cd34 Cd36 Cel Ces3 Chchd3 Chrdl2 Clca3 Clec3b Clp1 Cnn1 Col3a1 Cox7a1 Cpa3 Cs Csf2rb2 Csl Ctse Cxcl13 Cxcl4 Cyc1 Cyp2c44 Cyp4b1 Dci Decr1 Defb1 Dgat1 Dgat2 Dmrt2 Dok2 Dpep1 Dpt Dtx2 Dusp1 E430036I04Rik …
191	V$SF1_Q6	117	117	593	2368	13093	-3.0	0.0	1.54	0.26	0610039N19Rik Aco2 Adra1a Ak2 Akap1 Akt2 Alas1 Aqp7 Arl4 Asns Bnip3 Brp44l C1r Ccbl2 Ccl11 Ccrl1 Cel Cfl2 Chchd6 Chrdl2 Ckb Ckmt2 Clpx Cnn1 Col17a1 Cox5b Cox6a2 Crym Cspg4 Ctse Dci Dok2 Dp1l1 Ech1 Elovl6 Fabp3 Fh1 Fmod Fmr1 Fthfd Fxyd2 Fzd4 Gabarapl1 Ghitm Gimap6 Gjb6 Glycam1 Gpd1 Gstm3 Hdc Hic1 Hk2 Hoxa7 Hoxc6 Hrc Hsd11b1 Hspa9a Idh3b Ifngr1 Il17d Il1r1 Immt Irak1bp1 Lamb1-1 Ldb3 Lpgat1 Lrrc2 Ma…
192	V$NGFIC_01: nerve growth factor-induced protein C	18	18	692	264	15197	-3.0	0.0	2.63	0.88	5430431G03Rik Cox5a Cxcl12 Dapk2 Dnaja1 Gnai1 Hic1 Ifngr1 Lactb Lamb1-1 Mogat2 Pex13 Prss11 Pthr1 Sdhd Sgce Slc7a6 Sntg2
193	V$MYC_Q2	140	140	570	2880	12581	-3.01	0.0	1.4	0.21	1110006I15Rik 1110030K22Rik 1500040F11Rik 5430431G03Rik 9030611N15Rik Abcb1b Acat1 Adh1 Adk Akap1 Alad Amy2 Aqp7 Art3 Atoh8 Atpaf2 BC004044 BC013529 BC019806 BC024806 Bnip3 Brp44l Btbd4 Calcrl Card10 Ccnd2 Cd151 Cdkn2c Cfl2 Chchd3 Chst1 Chst12 Crat Crispld1 Cryz Defb1 Dgat2 Dpt Dtx2 Dusp1 Ehd1 Elovl3 Elovl6 Eno3 Epor Etfa Fabp3 Faf1 Fbp2 Fcgrt Fech Fkbp9 Gadd45g Gnai1 Gpd1 Gstm2 Gyg1 Hoxa7 Hoxd4 …
194	V$LMO2COM_02: complex of Lmo2 bound to Tal-1, E2A proteins, and GATA-1, half-site 2	379	379	331	8179	7282	-3.02	0.0	0.88	0.0	0610039P13Rik 1110030K22Rik 1500040F11Rik 1810044O22Rik 2310043K02Rik 2310076O21Rik 2410001H17Rik 4933424N09Rik 5430431G03Rik 9030611N15Rik Aacs Abca8a Abcb1b Acadl Acadvl Acas2 Acat1 Actn3 Adh1 Adra1a Akt2 Alad Aldh1a1 Aldh1a7 Aldh4a1 Aldh9a1 Amy2 Ankrd5 Antxr1 Aox1 Aqp1 Aqp7 Arg2 Arl4 Art3 Asb13 Asns Aspa BC013529 BC019806 Bckdhb Blcap Bnip3 C1r C1s Calca Camk2b Capn2 Car13 Car4 Car5b Casp9 Cas…
195	V$NFY_Q6: nuclear factor Y (Y-box binding factor)	246	246	464	5452	10009	-3.03	0.0	0.44	0.0	0610009E20Rik 1110030K22Rik 1810044O22Rik 2310043K02Rik 2310076O21Rik 6330579B17Rik AF397014 Abca8a Abcb1b Abcb4 Acadl Acat1 Aco2 Actn3 Adk Adpn Adra1a Ak2 Akap1 Alad Aldh1a7 Aldh4a1 Aldh6a1 Aldh9a1 Amy2 Antxr1 Aox1 Areg Arl4 Asb11 Asns Atf5 Axin2 BC010787 BC019806 BC024806 BC028663 Bckdhb Bnip3 Brp44l Btbd4 C1r C1s Cacna1s Calca Camk2b Car3 Car4 Car5b Card10 Casp9 Ccbl2 Ccl11 Cd151 Cd163 Cd209b …
196	V$YY1_02: Yin and Yang 1	66	66	644	1625	13836	-3.04	0.0	0.15	0.0	0610009E20Rik 2810423O19Rik 6330579B17Rik Acadm Acadvl Adk Antxr1 Anxa5 Atpaf2 BC010787 Camk2b Cav1 Cd302 Chchd6 Chst1 Ckb Cox6a2 Crat Cyb5 Cyp2j9 Dci Dnajb4 Ebf2 Fabp5 Fasn Gpd2 Gpr155 Hc Hsdl2 Hspa9a Htra3 Letmd1 Lhx8 Lipe Lpd Ltbp4 Ly6a Matn2 Myo5a Narg1 Ndufa6 Ndufa9 Ndufs2 Ndufs7 Nr1h3 Pdhb Pmpcb Pon3 Ppargc1b Prkcm Pthr1 Pvalb Pyp S3-12 Sdhb Slc1a3 Slc25a10 Slc25a19 Snx10 Suox Sycp3 Tph1 Tw…
197	V$NKX25_01: homeo domain factor Nkx-2.5/Csx, tinman homolog	348	348	362	7622	7839	-3.04	0.0	0.56	0.0	0610009E20Rik 0610039P13Rik 1110006I15Rik 1500040F11Rik 1810044O22Rik 2410011G03Rik 2810423O19Rik 4933424N09Rik 5430431G03Rik Abcb4 Acas2 Actn3 Adh1 Adpn Adra1a Ak2 Akt2 Alad Aldh1a7 Aldh4a1 Aldh6a1 Amy1 Amy2 Ankrd5 Anxa5 Aoc3 Aqp7 Areg Arhgap24 Asb11 Asns Atoh8 Atpaf2 B430218L07Rik BC003479 BC004044 BC006909 BC013529 BC028663 Bckdhb Blcap C1r C1s Cabc1 Cacna1s Calca Calcrl Camk2b Car13 Car3 Car5…
198	V$TCF11MAFG_01: TCF11:MafG heterodimers	45	45	665	1162	14299	-3.04	0.0	0.11	0.0	0610039N19Rik 2310001N14Rik Acta1 Aox1 BC019806 BC028663 Calcrl Cd209b Cd36 Ckb Cox5a Cox6c Dm15 Dtx1 F13a1 Faf1 Fasn Fgb Gjb6 Glcci1 Gpd2 Hadhsc Hod Ifngr1 Igj Itgb7 Kcna5 Lpin1 Mapk12 Marcks Matn2 Meox2 Ndufa1 Ndufv1 Nr1h3 Pfkfb1 Pmp22 Sept4 Sntg2 Tagln Tax1bp1 Thy1 Timp3 Tinag Tiparp
199	V$ER_Q6: estrogen receptor	374	374	336	8124	7337	-3.04	0.0	0.72	0.0	0610009E20Rik 0610039N19Rik 0610039P13Rik 1110006I15Rik 1500040F11Rik 1810044O22Rik 2410011G03Rik 4930422J18Rik 6330579B17Rik 9030611N15Rik Abcb1b Acadm Acat2 Aco2 Acta1 Actn2 Adpn Ak2 Alas1 Aldh1a7 Aldh4a1 Alox12 Amy1 Amy2 Ankrd5 Aqp7 Areg Asb13 Atf5 Atoh8 B430218L07Rik BC003479 BC010787 BC019806 BC054059 Bckdhb Blcap Bnip3 Btbd4 C1r C1s Cabc1 Camk2d Capn2 Car3 Car5b Card10 Casp9 Cbfa2t3h Cbr2 C…
200	V$E2_Q6: papilloma virus regulator E2	56	56	654	1405	14056	-3.04	0.0	0.13	0.0	Acat2 Aco2 Alox12 Arg2 Art3 Asb5 Bckdhb Cryab Cs Cyp2c44 Dlst Dnajb4 Dnajd1 Ehd1 Ehd2 Elovl3 Fasn Fli1 Glcci1 Gpt2 Grpel1 Hibch Hoxd8 Il17d Jag2 Loxl1 Lpgat1 Mfhas1 Mfn2 Mfng Ndufa6 Ndufb5 Ndufb9 Nr1h3 Ntf3 Pdk1 Por Prkcm Rab32 Rapgef3 Rbp4 Rxrg Serpina1a Slc16a1 Slc25a10 Slc27a2 Smarca1 Sspn Taldo1 Tax1bp1 Thbd Thbs3 Thy1 Tmem43 Ttc7b id3
201	V$CREB_Q2_01	222	222	488	4732	10729	-3.05	0.0	1.0	0.02	2310001N14Rik 2410001H17Rik 2410011G03Rik 2810423O19Rik AV071179 Aco2 Actn3 Adcy3 Adpn Adra1a Akt2 Aldh6a1 Amy2 Aqp1 Areg Arg2 Arhgap24 Arl4 Art3 Asb11 Asb5 Atoh8 BC003479 BC004044 BC010787 BC013529 BC019806 BC024806 C1s Calca Camk2d Ccnd2 Cd1d1 Cdkn2c Cdo1 Cel Cfl2 Chchd3 Chpt1 Chst12 Cldn15 Cln2 Clp1 Clstn3 Cmya1 Cox5a Cox5b Cox6c Crat Decr1 Dgat1 Dgat2 Dlat Dm15 Dnajb4 Dok2 Dp1l1 Dusp1 E430036…
202	V$CREBATF_Q6	210	210	500	4469	10992	-3.06	0.0	1.01	0.02	2310001N14Rik 2410001H17Rik 2810423O19Rik Aco2 Actn3 Adcy3 Adpn Adra1a Akt2 Alas1 Aldh6a1 Amy2 Aqp1 Areg Arg2 Arhgap24 Arl4 Asb11 Asb5 Atoh8 BC003479 BC004044 BC010787 BC013529 BC019806 BC024806 C1s Calca Camk2d Car3 Ccnd2 Cdkn2c Cdo1 Cel Cfl2 Chchd3 Chpt1 Chst12 Ckmt2 Cln2 Clp1 Clstn3 Cmya1 Col17a1 Cox5b Cox6c Crat Crym Decr1 Dgat1 Dgat2 Dnajb4 Dok2 Dp1l1 Dpf3 Dusp1 E430036I04Rik Ear11 Ebf1 Ebf2…
203	V$HNF4ALPHA_Q6	250	250	460	5509	9952	-3.07	0.0	0.5	0.0	0610009E20Rik 0610039P13Rik 2310076O21Rik 2410001H17Rik 2410011G03Rik 2810423O19Rik 4930422J18Rik 4933424N09Rik 6330579B17Rik AF397014 AV071179 Acas2 Aco2 Acta1 Actn3 Adh1 Adra1a Alad Aldh1a7 Aldh9a1 Alox12e Amy1 Ankrd5 Aqp1 Art3 Aspa Atoh8 BC006909 Birc3 Bnip3 C1r C1s Cacna1s Calcrl Car3 Card10 Cbfa2t3h Ccbl2 Ccl11 Ccrl1 Cd302 Cd36 Cdo1 Cel Ces3 Chrdl2 Chst1 Ckb Ckm Ckmt2 Clca3 Clp1 Cmkor1 Col3a…
204	V$PEBP_Q6	178	178	532	3997	11464	-3.08	0.0	0.37	0.0	0610039N19Rik 1500040F11Rik 1810044O22Rik 2310001N14Rik 2410001H17Rik 4933424N09Rik 9030611N15Rik Abcb1b Acta1 Actn3 Akap1 Akt2 Aldh1a7 Alox12 Antxr1 Arg2 Arhgap24 Asb13 Asns B430218L07Rik BC006909 BC024806 Blcap Bnip3 Brp44l Cabc1 Camk2b Casq1 Cbr2 Ccnd2 Ccrl1 Cd209b Chchd3 Chst12 Cidec Ckb Cldn15 Cmkor1 Cmya1 Cs Cspg4 Ctse Cxcl13 Cxcl15 Cxcl4 Cxcl7 Cyp4b1 Dapk2 Dci Defb1 Dnajd1 Dok2 Dpt Dtnbp1 …
205	V$DEAF1_01	131	131	579	3006	12455	-3.08	0.0	0.28	0.0	0610039N19Rik 2810423O19Rik 5430431G03Rik AF397014 Aacs Acadvl Aco2 Actn3 Adra1a Aldh6a1 Alox12e Anxa5 Asb11 Atpaf2 BC006909 BC019806 BC028663 Bckdhb Birc3 Btbd4 Cabc1 Camk2d Card10 Cbr2 Ccl24 Cd1d1 Cd97 Cfl2 Chpt1 Cidec Ckb Cpt1b Cpt2 Cxcl4 Dgat1 Dgat2 Dlat Dnaja1 Dnajb4 Dusp1 E430036I04Rik Ehd1 Fabp3 Fasn Fgf18 Fh1 Fkbp7 Fst Gem Glcci1 Gpd2 Gsc Gypc Hod Hoxc9 Htatsf1 Idh3b Irak1bp1 Irf4 Irx4 It…
206	V$CETS1P54_01: c-Ets-1(p54)	460	460	250	10056	5405	-3.08	0.0	0.56	0.0	0610009E20Rik 0610039N19Rik 0610039P13Rik 1110006I15Rik 1110030K22Rik 1500040F11Rik 1810044O22Rik 2310001N14Rik 2310043K02Rik 2810423O19Rik 4930422J18Rik 4933424N09Rik 5430431G03Rik 6330579B17Rik AF397014 Aacs Abca8a Abcb1b Acas2 Acat2 Aco2 Actc1 Actn2 Adcy3 Adh1 Adk Adpn Adra1a Ak2 Akap1 Alad Alas1 Aldh1a7 Aldh9a1 Alox12e Amy1 Ankrd5 Antxr1 Aoc3 Aox1 Aqp1 Aqp7 Areg Arhgap24 Arl4 Art3 Asb11 Asb13…
207	V$EVI1_05: ectopic viral integration site 1 encoded factor	37	37	673	979	14482	-3.09	0.0	0.1	0.0	2310076O21Rik 5430431G03Rik Acadvl Alas1 Amy2 Calcrl Cav1 Ccl24 Cd151 Cd36 Cxcl15 Cyp2e1 Dtnbp1 Edg2 Eif4e3 Enpep Gadd45g Gimap1 Gmpr Gstz1 Heph Hspb3 Il7 Lims2 Lipe Lpd Mapk12 Mfng Mid1ip1 Myom1 Ndufb10 Odz2 Ppp2r2d Rarres2 Slc28a2 Suox Wbscr14
208	V$AP1_Q2: activator protein 1	483	483	227	10463	4998	-3.09	0.0	0.82	0.0	0610039N19Rik 0610039P13Rik 1110006I15Rik 1110030K22Rik 1500040F11Rik 1810044O22Rik 2310001N14Rik 2410001H17Rik 2410011G03Rik 2810423O19Rik 4930422J18Rik 4933424N09Rik 5430431G03Rik 6330579B17Rik 9030611N15Rik AV071179 Aacs Abcb1b Abcb4 Acadm Acas2 Acat1 Aco2 Acta1 Actc1 Actn2 Adh1 Adk Adpn Ak2 Akap1 Akt2 Alad Alas1 Aldh1a1 Aldh1a7 Aldh4a1 Aldh6a1 Aldh9a1 Alox12 Amy1 Amy2 Ankrd5 Antxr1 Anxa5 Aox1…
209	V$RFX1_02: X-box binding protein RFX1	241	241	469	5263	10198	-3.1	0.0	0.62	0.0	0610009E20Rik 0610039N19Rik 0610039P13Rik 1110030K22Rik 1810044O22Rik 2310001N14Rik 2310076O21Rik 2410001H17Rik 4933424N09Rik 5430431G03Rik 9030611N15Rik AF397014 Abcb1b Abcb4 Acadm Acas2 Aco2 Actn2 Adk Ak2 Aldh1a7 Aldh6a1 Alox12e Ankrd5 Areg Arhgap24 Art3 Asb11 Asns Aspa Atoh8 BC006909 BC028663 Bnip3 Brp44l Cacna1s Calcrl Camk2d Capn2 Car3 Casq1 Cd163 Cd209b Cd248 Cd302 Cd97 Cdo1 Chchd3 Chchd6 C…
210	V$SREBP_Q3	228	228	482	4990	10471	-3.11	0.0	0.6	0.0	0610039P13Rik 1110006I15Rik 1500040F11Rik 2310001N14Rik 2310076O21Rik 5430431G03Rik 6330579B17Rik Abca8a Abcb1b Acadvl Acas2 Actn2 Actn3 Adk Adpn Ak2 Akap1 Alad Aldh9a1 Arl4 Atf5 Atoh8 Axin2 BC004044 BC006909 BC010787 BC019806 BC024806 Brp44l C1s Cabc1 Cacna1s Capn2 Car13 Car3 Car4 Card10 Casp9 Cav1 Ccrl1 Cd209b Cd248 Cd34 Cdo1 Chchd3 Chchd6 Cidec Ckb Ckmt2 Clec3b Clstn3 Cmya1 Cox6c Crat Crispld1…
211	V$NMYC_01: N-Myc	158	158	552	3322	12139	-3.11	0.0	1.12	0.08	0610009E20Rik 1110006I15Rik 1110030K22Rik 1500040F11Rik 5430431G03Rik 6330579B17Rik 9030611N15Rik Abcb1b Acat1 Adh1 Adk Akap1 Alad Aldh6a1 Aldh9a1 Amy2 Aqp7 Art3 Atoh8 Atpaf2 BC004044 BC013529 BC019806 BC024806 Bnip3 Brp44l Btbd4 Calcrl Camk2d Card10 Ccnd2 Cd151 Cdkn2c Cfl2 Chchd3 Chst1 Chst12 Cidec Cpt1b Crat Crispld1 Cryz D3Jfr1 Defb1 Dgat2 Dlat Dpp7 Dpt Dtx2 Dusp1 Ehd1 Elovl3 Elovl6 Eno3 Epor …
212	V$AP1_C: AP-1 binding site	139	139	571	2895	12566	-3.12	0.0	1.21	0.12	0610039N19Rik 2410001H17Rik 2810423O19Rik 9030611N15Rik Abca8a Abcb1b Acadvl Actc1 Adk Adpn Akap1 Alas1 Aldh1a7 Amy2 Aox1 Aqp7 Asb13 Atf5 B430218L07Rik BC010787 BC013529 Blcap Cabc1 Calcrl Capn2 Car13 Car5b Ccrn4l Cd151 Cd302 Chchd6 Chst1 Cidec Cmya1 Col3a1 Cox5a Cox6a1 Crym Cxcl7 Cyp2c44 Dci Dm15 Dnaja1 Dtnbp1 Edg1 Edg2 Elovl3 Evi5 Fbp2 Fez2 Fgb Fgf18 Fli1 Foxa1 Fxyd1 Gabarapl1 Ghr Gimap1 Gjb6 G…
213	V$GFI1_01: growth factor independence 1	205	205	505	4513	10948	-3.12	0.0	0.53	0.0	0610009E20Rik 1110030K22Rik 2410011G03Rik 4930422J18Rik 9030611N15Rik AV071179 Abcb1b Adh1 Akt2 Aldh1a1 Aldh9a1 Ankrd5 Aoc3 Aox1 Aqp1 Art3 Asb11 Asns Axin2 B430218L07Rik BC054059 Birc3 Bnip3 Capn2 Casp9 Cav1 Cbfa2t3h Ccrn4l Chpt1 Ckm Cldn15 Clp1 Clstn3 Col17a1 Col3a1 Cox6a1 Cox6a2 Cpa3 Cryz Csf2rb2 Csl Cspg4 Ctse Cxcl4 Cxcl7 Cyp2c44 Cyp4b1 Dci Degs1 Dlst Dmrt2 Dnajd1 Dok2 Dpf3 Dpt Dtnbp1 Dtx1 Dtx…
214	V$VMYB_01: v-Myb	508	508	202	11022	4439	-3.13	0.0	0.78	0.0	0610009E20Rik 0610039N19Rik 1110006I15Rik 1110030K22Rik 1810044O22Rik 2310001N14Rik 2310043K02Rik 2310076O21Rik 2410011G03Rik 2810423O19Rik 4930422J18Rik 4933424N09Rik 5430431G03Rik 9030611N15Rik AF397014 AV071179 Aacs Abcb1b Abcb4 Acadl Acadm Acadvl Acas2 Acat1 Acat2 Aco2 Actc1 Actn2 Adk Adpn Adra1a Ak2 Akap1 Akt2 Alad Aldh1a1 Aldh1a7 Aldh4a1 Aldh6a1 Alox12 Alox12e Amy2 Antxr1 Anxa5 Aox1 Aqp1 Aq…
215	V$ETS2_B: c-Ets-2 binding sites	197	197	513	4250	11211	-3.14	0.0	0.79	0.0	0610039N19Rik 1110030K22Rik 6330579B17Rik 9030611N15Rik Abca8a Abcb4 Acat2 Actn2 Adh1 Adra1a Ak2 Aldh1a7 Aldh9a1 Amy1 Ankrd5 Aoc3 Aox1 Aqp1 Art3 Asb11 Aspa Atf5 Atoh8 BC019806 BC024806 BC054059 Birc3 Blcap Brp44l Calca Capn2 Car13 Card10 Cbfa2t3h Ccl24 Ccnd2 Ccrl1 Cd248 Cd34 Chchd6 Clec3b Cln2 Cox5b Cox8b Cryz Csf2rb2 Csl Cspg4 Ctse Cxcl13 Cxcl4 Cxcl7 Cyp2e1 Cyp4b1 Dcn Degs1 Dgat1 Dok2 Dtx2 E4300…
216	V$NFY_01: nuclear factor Y (Y-box binding factor)	156	156	554	3291	12170	-3.14	0.0	1.06	0.04	0610009E20Rik 1110030K22Rik 1810044O22Rik 2310076O21Rik AF397014 Abcb1b Acat1 Aco2 Actn3 Adk Adpn Akap1 Aldh1a7 Aldh4a1 Aldh6a1 Aldh9a1 Amy2 Antxr1 Aox1 Arl4 Asb11 Atf5 BC010787 BC028663 Bckdhb Bnip3 Brp44l Btbd4 C1r Cacna1s Calca Camk2b Car3 Card10 Casp9 Ccl11 Ccrn4l Clp1 Clpx Clstn3 Cmya1 Cox6a2 Cox6c Cxcl12 Cyb5 Cyp2e1 Dmrt2 Dp1l1 Dpf3 Dpp7 Dtx2 Dusp10 Ear11 Ebf1 Ebf2 Eda Enpep Etfa Etfdh Fabp…
217	V$PADS_C: Retroviral Poly A downstream element	183	183	527	4020	11441	-3.17	0.0	0.57	0.0	1110030K22Rik 1500040F11Rik 1810044O22Rik 2310043K02Rik 2310076O21Rik 2810423O19Rik 4930422J18Rik 5430431G03Rik Aacs Abca8a Acadm Acadvl Acas2 Akap1 Akt2 Alad Aldh4a1 Amy1 Aox1 Aqp7 Arg2 Arhgap24 Asb11 Asb13 Asns BC010787 Btbd4 Camk2d Car13 Car5b Cbfa2t3h Ccrl1 Cd302 Chchd6 Chpt1 Cldn15 Clec3b Cln2 Col17a1 Col4a1 Cox6c Ctse Cxcl7 Cyb5 Cyc1 Cyp2c44 Dcn Dgat1 Dnajb4 Dok2 Dpep1 Dpf3 Dtx1 Dusp10 E430…
218	V$GCM_Q2	158	158	552	3526	11935	-3.17	0.0	0.43	0.0	0610009E20Rik 1110006I15Rik 1500040F11Rik 1810044O22Rik Acat2 Aco2 Acta1 Adk Adpn Ak2 Alox12 Amy2 Ankrd5 Antxr1 Anxa5 Aqp7 Arhgap24 Asb11 Asb13 Atoh8 Axin2 BC013529 BC028663 BC054059 Cabc1 Cacna1s Car13 Casp9 Ccnd2 Cd151 Cd209b Cidea Ckmt2 Cln2 Clpx Col4a1 Cox5a Cox7a1 Cpt2 Cryab Cxcl4 Cyc1 Dmrt2 Dp1l1 Dtx1 Ear11 Ebf1 Efemp1 Enpp2 Epim Etfdh Evi5 Fasn Fgf18 Fgfr3 Fmo2 Fmod Gabarapl1 Gem Ggtla1 Gh…
219	V$GATA1_05: GATA-binding factor 1	110	110	600	2530	12931	-3.17	0.0	0.29	0.0	Abca8a Acat1 Akap1 Asb13 Asns Atoh8 Axin2 BC003479 C1r Card10 Cav1 Ccnd2 Cd209b Cel Ces3 Chchd3 Clec3b Col3a1 Cox6a2 Cox7a1 Csf2rb2 Csl Cxcl12 Cxcl15 Cyp2c44 Cyp4b1 Dgat2 Dmrt2 Dtx2 Dusp1 E430036I04Rik Ebf1 Edg2 Edn1 Enpp2 Fh1 Gem Gpr109b Gpt2 Gsn Gstk1 Gucy1a3 Hadhsc Hand2 Hdc Hic1 Hoxd4 Hp Hsd17b4 Hsdl2 Hspb3 Icam2 Ifi27 Igj Il7 Indo Irf4 Itga7 Itm2a Kcna5 Kcnk3 Krt1-15 LOC330189 Lhx8 Lims2 Lum…
220	V$STAT_01: signal transducers and activators of transcription	129	129	581	2928	12533	-3.17	0.0	0.34	0.0	1500040F11Rik 2410011G03Rik 6330579B17Rik AF397014 Abcb1b Adcy3 Akt2 Aldh9a1 Alox12 Amy2 Asb11 Atf5 BC004044 BC019806 BC024806 Brp44l C1r Cacna1s Car3 Ccbl2 Ccl11 Ccl24 Ccnd2 Cd248 Cd302 Cd34 Ckb Ckmt2 Clca3 Cmkor1 Cox5b Crispld1 Crym Ctse Cyp2j9 Cyp4b1 Defb1 Dlst Dpp7 Dtx2 Edg1 Efemp1 Ehd1 Eif4ebp1 Esrrb Etfdh Faf1 Fbp2 Fgfr3 Fh1 Fkbp7 Gata2 Gjb6 Glul Glycam1 Gpr155 Gpx7 Grem2 Gyg1 Gypc Hadhb Hi…
221	V$E2F1DP2_01: E2F-1:DP-2 heterodimer	55	55	655	1046	14415	-3.18	0.0	1.75	0.35	0610009E20Rik 2310076O21Rik 4930422J18Rik Aco2 Adh1 Ak2 Aldh6a1 Asb13 Atf5 BC010787 BC024806 Brp44l Card10 Chrdl2 Cmkor1 Cox5a Cxcl13 Cyp4b1 Dlst Dusp1 Fabp5 Faf1 Fasn Fli1 Fmr1 Foxd1 Gata2 Gstz1 Irf4 Kazald1 Lims2 Lpl Lrp1 Mef2c Mgat4b Nap1l5 Nnat Nrg4 Paqr4 Pde1a Phkg1 Ppil4 Pxmp2 Qk Rbm28 Rbpms2 Sema3c Sgce Slc12a4 Slc16a1 Smarca1 Smarcd3 Sycp3 Wif1 Zfhx1b
222	V$ATF4_Q2: activating transcription factor 4	170	170	540	3747	11714	-3.19	0.0	0.54	0.0	2310001N14Rik 2810423O19Rik AV071179 Acas2 Aco2 Adcy3 Adpn Alas1 Aldh6a1 Amy2 Areg Arg2 Arhgap24 Arl4 Art3 Asb13 Atoh8 Axin2 BC003479 BC019806 BC024806 Brp44l Calca Camk2d Ccnd2 Ccrn4l Cd302 Cdo1 Cel Chchd6 Cidec Ckmt2 Clstn3 Cmya1 Col3a1 Cox5b Crispld1 Crym Cs Cyp2c44 Cyp2j9 Dgat1 Dgat2 Dnaja1 Dnajb4 Dok2 Dp1l1 Dusp1 E430036I04Rik Ebf1 Edg2 Edn1 Epor Fabp3 Fap Fgb Fgf18 Fmo1 Fmo2 Foxa1 Fxyd1 Fxy…
223	V$AREB6_01: AREB6 (Atp1a1 regulatory element binding factor 6)	150	150	560	3341	12120	-3.2	0.0	0.45	0.0	0610039P13Rik 1110030K22Rik 2310043K02Rik 6330579B17Rik AF397014 Abcb1b Acadl Acadm Acta1 Adh1 Ak2 Akap1 Amy2 Arl4 Asns Aspa BC028663 Birc3 Btbd4 C1s Cabc1 Calca Camk2d Capn2 Car5b Cbfa2t3h Ccl11 Ccl24 Ccnd2 Ccrn4l Cd163 Cd1d1 Cd209b Cd302 Cd97 Cel Chst12 Cidec Ckm Cldn15 Col4a1 Cox5b Cox6c Cpa3 Cpt1b Crispld1 Cxcl13 Cyp2c44 D3Jfr1 Dci Defb1 Edg1 Edg2 Ehd2 Elovl3 Epim Epor Eps15 Esrrb Etfa Evi5 F…
224	V$E2F4DP2_01: E2F-4:DP-2 heterodimer	87	87	623	1754	13707	-3.2	0.0	1.41	0.21	0610009E20Rik 1110006I15Rik 2310076O21Rik 4930422J18Rik 4933424N09Rik Aco2 Adh1 Ak2 Aldh6a1 Asb13 Atf5 BC006909 BC010787 BC024806 Bnip3 Brp44l Calca Card10 Ccl24 Chchd3 Chrdl2 Cmkor1 Cox5a Cox6c Csl Cspg4 Cxcl13 Cyp2c44 Cyp4b1 Dlst Dusp1 Ehd1 Ehd2 Esrrb Fabp5 Faf1 Fap Fasn Fh1 Fli1 Fmr1 Foxd1 Gata2 Gjb6 Gnai1 Gstz1 Irf4 Jag2 Kazald1 Klhl2 Lims2 Lpl Lrp1 Mef2c Mgat4b Mpdz Mrg1 Nap1l5 Ndufb3 Nnat N…
225	V$ATATA_B: Avian C-type TATA box	47	47	663	1181	14280	-3.22	0.0	0.15	0.0	1810044O22Rik Acadm Adpn Amy1 Aspa Bckdhb Calcrl Cidec Col3a1 Cpa3 Dlat Faf1 Fmo2 Ghitm Glycam1 Heph Hibadh Hspb3 Idh3b Igj Il7 Immp2l Kazald1 Kctd12 Lrrk2 Lynx1 Marveld1 Mfng Mtap4 Myom1 Ndufb8 Ndufb9 Odc1 Pon3 Procr Ptn Rab5a Rasgrf2 Rpl5 Serpina3c Sfrp4 Slc2a5 Sqrdl Taldo1 Tiparp Trdn Zfhx1b
226	V$HNF4_DR1_Q3	570	570	140	12346	3115	-3.23	0.0	0.89	0.0	0610009E20Rik 0610039P13Rik 1110030K22Rik 1500040F11Rik 1810044O22Rik 2310001N14Rik 2310043K02Rik 2310076O21Rik 2410001H17Rik 2410011G03Rik 2810423O19Rik 4930422J18Rik 4933424N09Rik 5430431G03Rik 6330579B17Rik 9030611N15Rik AF397014 AV071179 Aacs Abcb1b Abcb4 Acadm Acadvl Acas2 Acat1 Acat2 Aco2 Acta1 Actc1 Actn3 Adcy3 Adh1 Adk Adra1a Ak2 Akap1 Akt2 Alad Alas1 Aldh1a7 Aldh6a1 Aldh9a1 Alox12 Alox12…
227	V$PAX6_Q2	142	142	568	3104	12357	-3.27	0.0	0.62	0.0	0610009E20Rik 0610039N19Rik 1110030K22Rik 1810044O22Rik 2310001N14Rik 2410011G03Rik 5430431G03Rik 9030611N15Rik Aacs Abcb4 Acadvl Acat2 Aco2 Actc1 Adra1a Ak2 Akap1 Alox12e Ankrd5 Aoc3 Aox1 Aqp7 Asb13 Aspa BC003479 BC010787 BC013529 Bckdhb Birc3 Ccrn4l Cd151 Cd97 Chst12 Cidec Cln2 Clpx Clstn3 Cnn1 Cpa3 Crispld1 Ctse Cyc1 Dci Dgat2 Dlat Dnajd1 Dtx2 Ear11 Ech1 Ehd2 Elovl6 Eps15 Evi5 Gimap3 Gimap6 Gj…
228	V$RORA1_01: RAR-related orphan receptor alpha1	81	81	629	1897	13564	-3.27	0.0	0.26	0.0	0610039N19Rik Aco2 Ankrd5 Aqp7 Arl4 Asb13 Asb5 Asns BC003479 BC054059 Brp44l Cabc1 Calca Calcrl Car3 Cel Cfl2 Chchd6 Ckmt2 Clpx Cox5b Cs Csl Cspg4 Cyp2c44 Dnaja1 Eno3 Fh1 Fmo2 Foxd1 Gjb6 Glycam1 Gpd1 Grpel1 Gypc Gys2 Hadhsc Hand2 Hic1 Hoxd8 Id1 Idh3b Igj Il17d Immt Irf4 Itih2 Kcnk2 Lrrc2 Lrrk2 Map3k6 Marveld1 Nap1l5 Pcca Pdcd1lg1 Pde8a Procr Psca Pthr1 Ptprcap Rbm28 Rpl5 Sepp1 Serpinb1a Sfrp4 Slc…
229	V$ACAAT_B: Avian C-type CCAAT box	56	56	654	1084	14377	-3.28	0.0	1.58	0.29	Adcy3 Akap1 Alad Alas1 Arhgap24 Atpaf2 BC004044 Brp44l Btbd4 Calca Cd302 Chst12 Ckb Ckmt2 Cox7a1 Cyp4b1 Dmrt2 Dnaja1 Dnajb4 Dusp10 Epim Galntl1 Ggtla1 Glcci1 Grpel1 Gys2 Hand2 Hdgfrp2 LOC330189 Lactb Lactb2 Ltbp4 Mknk2 Mlf1 Myl4 Myom1 Narg1 Ndufb3 Pace4 Padi3 Pank3 Paqr4 Pcca Pfkfb1 Pgm2 Rasa4 S3-12 Sdpr Smarca1 Sox7 Sucnr1 Tmeff2 Tph1 Txnrd3 Uqcrb Xpnpep2
230	V$DR3_Q4: direct repeat 3	95	95	615	2180	13281	-3.28	0.0	0.33	0.0	0610009E20Rik 0610039P13Rik 2310076O21Rik 2810423O19Rik 6330579B17Rik AF397014 Acat1 Aco2 Alad BC013529 Cabc1 Cacna1s Car5b Casq1 Cd209b Cd248 Cd97 Cel Cldn15 Col17a1 Col4a1 Cpt1b Cryz Cs D3Jfr1 Dm15 Ehd1 Epim Eps15 Etfdh Fabp3 Fabp5 Fbp2 Fcgrt Fgfr3 Gpt1 Grm8 Hic1 Hoxc6 Id1 Il1r1 Indo Lactb Lrmp Lrrc2 Mal March5 Matn2 Mest Mfhas1 Mrg1 Msra Mtap4 Myh7 Myo5a Myoz1 Narg1 Ndufb10 Nrap Olfm1 Paqr4 Pc…
231	V$AR_03: is recognized by androgen reseptor	19	19	691	298	15163	-3.29	0.0	2.25	0.58	9030611N15Rik Ankrd5 Casp9 Dlat Gmpr Hsd17b4 Immt Itih2 Kcnk2 Myom1 Ndufb8 Nrap Pex13 Ppp2r2d Sdpr Sitpec Sult1a1 Tnnc2 Txnl2
232	V$AREB6_03: AREB6 (Atp1a1 regulatory element binding factor 6)	106	106	604	2395	13066	-3.3	0.0	0.4	0.0	1110006I15Rik 1500040F11Rik 2810423O19Rik 5430431G03Rik Aco2 Actc1 Adk Aldh1a7 Alox12e Anxa5 Arg2 Asb5 Aspa BC054059 Birc3 Car3 Card10 Ccl11 Cd151 Cd97 Cdo1 Cel Ces3 Ckm Cldn15 Clp1 Clstn3 Cmya1 Cox7a1 Ctse Cyb5 Cyc1 Cyp2e1 D3Jfr1 Dci Dp1l1 Dpp7 Dtnbp1 Ehd1 Epim Fabp5 Fech Fmo1 Foxa1 Gjb6 Gmpr Gpt1 Grpel1 Gstm2 Gypc Heph Hibch Hk2 Hoxd8 Htra3 Id1 Irak1bp1 Irx4 Itgb7 Jag1 Kcnk2 Krt1-14 Lmo1 Ltc4s …
233	V$VMYB_02: v-Myb	117	117	593	2491	12970	-3.32	0.0	0.88	0.0	2310076O21Rik 4930422J18Rik 4933424N09Rik 5430431G03Rik Acadl Acas2 Aldh6a1 Anxa5 Aqp1 Arg2 Arl4 Atf5 BC010787 Brp44l Cabc1 Calca Cbr2 Ccrl1 Cd1d1 Cd248 Cd302 Clp1 Clstn3 Cox5a Cox5b Crat Ctse Cxcl15 Cyp2e1 Decr1 Dgat1 Dnaja1 Ebf1 Eda Esrrb Etfdh F13a1 Faf1 Fez2 Fhl1 Fkbp7 Ghitm Glul Gpx3 Gpx7 Gsc Gstk1 Gstm2 Gypc Hadhb Hdc Hdgfrp2 Hic1 Id1 Igfbp6 Indo Itgb7 Klhl2 Krt1-15 Lactb Letmd1 Lhx8 Lum Ma…
234	V$E47_02: E47	106	106	604	2229	13232	-3.32	0.0	1.0	0.02	1500040F11Rik 2310043K02Rik 9030611N15Rik Actn2 Aldh4a1 Alox12e Aqp7 Areg Arl4 Asb13 BC004044 BC028663 BC054059 Birc3 Btbd4 Cabc1 Car3 Cd151 Cd1d1 Cfl2 Chchd3 Ckm Cldn15 Clstn3 Cmkor1 Cox6a1 Cox6a2 Cox6c Crym Cs Cyb5 Dpt Dtnbp1 Dtx1 E430036I04Rik Eps15 Evi5 Fech Fhl1 Fxyd2 Galntl1 Gpt1 Gpx3 Grm8 Gsn Gstm2 Gyg1 Gypc Gys2 Hibadh Hrc Hsd11b1 Htra3 Il7 Irx4 Itgb7 Kcnk2 Lamb1-1 Lipe Mapk12 Mef2c Mfn2 …
235	V$AR_Q2: androgen receptor	46	46	664	871	14590	-3.33	0.0	1.66	0.33	9030611N15Rik Akap1 Alox12 Ankrd5 Arhgap24 C1r Casp9 Chchd3 Col3a1 Cyp2j9 Dtnbp1 Ebf1 F13a1 Fcgrt Gem Hdc Hibadh Hoxc6 Hsd17b4 Il17d Il7 Itih2 Kcnk2 Kctd12 Lpl Mylpf Myom1 Ndufa5 Ndufa6 Ndufab1 Ndufb8 Odc1 Pank3 Pcolce2 Pdcd8 Pdlim3 Serpinb1a Sitpec Sult1a1 Tcf15 Tekt1 Tnnc2 Tpst1 Txnl2 Txnrd3 Zfhx1a
236	V$FOXO1_02: fork head box O1	37	37	673	946	14515	-3.34	0.0	0.15	0.0	1110030K22Rik Acadvl Brp44l Cabc1 Clp1 Elovl6 Enpp2 Epim Fgb Foxa1 Gpt2 Hdgfrp2 Hibadh Hoxd8 Hspb3 Htatsf1 Lgals12 Lipe Ndufa6 Ndufs7 Nek7 Nr1h3 Ogn Pdk4 Ppil4 Ppm1a Ppp2r5a Ptger3 Pygl Sepp1 Sfrp4 Smpd3 Snrk Suox Taldo1 Uqcrc1 Wif1
237	V$PR_02: is recognized by progesterone receptor	43	43	667	809	14652	-3.34	0.0	1.66	0.33	9030611N15Rik Ankrd5 Art3 Car5b Casp9 Ces3 Chst1 Ckm Clca3 Cryab Cyp2j9 Dlat Fap Gabarapl1 Ghr Gimap3 Gmpr Hdc Hod Hsd17b4 Id1 Immt Itih2 Kcnk2 Krt1-14 March5 Mid1ip1 Msra Myom1 Ndufa5 Ndufb8 Nrap Pex13 Ppp2r2d Rasgrf2 Rtn2 Sdpr Sitpec Suclg1 Sult1a1 Thy1 Tnnc2 Txnl2
238	V$USF_01: upstream stimulating factor	79	79	631	1617	13844	-3.35	0.0	1.2	0.12	1110030K22Rik 1500040F11Rik 5430431G03Rik 6330579B17Rik Acat1 Adh1 Akap1 Aldh6a1 Art3 Atoh8 Atpaf2 BC004044 BC019806 Btbd4 Camk2d Cfl2 Chchd3 Crispld1 Cryz Defb1 Dpp7 Dusp1 Eno3 Epor Faf1 Fbp2 Fcgrt Fkbp9 Fmr1 Gadd45g Gpd1 Gstm2 Gyg1 Hoxa7 Hoxd4 Hp Hspa9a Il17d Il7 Irak1bp1 Kctd12 Lactb2 Lrmp Lrrk2 Ly6d Mapk12 Mfhas1 Mpdz Myl2 Narg1 Ndufv1 Nfil3 Niban Nr2f2 Odc1 Pank3 Pdcd8 Phkg1 Phldb1 Pltp Pmpc…
239	V$VBP_01: PAR-type chicken vitellogenin promoter-binding protein	56	56	654	1342	14119	-3.39	0.0	0.24	0.0	AV071179 Aacs Adh1 Ak2 Aldh6a1 Amy1 Arl4 BC013529 BC019806 BC054059 Brp44l Ccl11 Cd302 Ces3 Chchd3 Clca3 Cln2 Cmya1 Cpa3 Csl Cxcl4 Cxcl7 Dcn Dgat1 Dnajb4 Dpf3 Ech1 Efemp1 Elovl6 Fbp2 Gimap1 Gpd1 Gys2 Hadhsc Lpl Marveld1 Mfn2 Mid1ip1 Mtap4 Ndufb3 Ndufc1 Nfil3 Pcca Pck1 Pex13 Pfkfb3 Pmp22 Ppil4 Ptger3 Rasgrf2 Rbms2 Sdccag33l Slc41a3 Sox7 Stx18 Tnnt1
240	V$NFE2_01: NF-E2 p45	102	102	608	2196	13265	-3.4	0.0	0.76	0.0	0610039N19Rik 2410001H17Rik Abca8a Abcb1b Adpn Akap1 Amy2 Aox1 Asb13 BC013529 Birc3 Blcap Cabc1 Capn2 Car5b Cd302 Chst1 Chst12 Ckmt2 Cmya1 Crym Dcn Dm15 Dtnbp1 Dtx1 Edg2 Elovl3 Enpep Evi5 Fbp2 Fez2 Fli1 Foxa1 Fthfd Fxyd1 Gimap6 Glud1 Gys2 Hic1 Hspb3 Id1 Igj Il1r1 Immt Irf4 Kcnk2 Krt1-14 Lactb Lactb2 Lpin1 Lrmp Lrp1 Lrrc2 Lrrk2 Lum Mal Mapk12 Mfng Mid1ip1 Mmp19 Mocs2 Mpdz Mrgprf Mtap4 Narg1 Ndufa5…
241	V$NFKB_C: NF-kappaB binding site	19	19	691	543	14918	-3.4	0.0	0.1	0.0	0610009E20Rik 0610039P13Rik 4930422J18Rik Acat2 Adra1a Atf5 B430218L07Rik BC006909 Cox7a1 Cxcl4 Dpep1 E430036I04Rik Icam2 Nfkbia Pdk4 Pltp Smpd3 St3gal4 Tnip1
242	V$TEL2_Q6	44	44	666	1085	14376	-3.41	0.0	0.2	0.0	Amy1 Ankrd5 BC024806 BC054059 Ccrl1 Chchd6 Ctse Epor Etfa Fabp5 Fcna Fthfd Glcci1 Gpr155 Gpt1 Hibadh Icam2 Il17d Immt Krt1-14 Lrmp Lrrk2 Mogat2 Myh7 Ndufv1 Nnmt Nrp1 P2rx5 Pank3 Pde1a Phldb1 Pnpla2 Prelp Rasa4 S3-12 Sdhb Slc25a20 Slc27a2 Slc28a2 Sncg Sspn Sucnr1 Tgoln1 Timp4
243	V$NFKB_Q6: NF-kappaB	90	90	620	1940	13521	-3.45	0.0	0.74	0.0	0610009E20Rik 0610039P13Rik 4930422J18Rik AV071179 Acat2 Aco2 Actc1 Adcy3 Adk Adra1a Akap1 Akt2 Alad Alas1 Aldh6a1 Alox12e Amy1 Anxa5 Atf5 Atpaf2 B430218L07Rik BC006909 C1s Cav1 Ccbl2 Ccl11 Cd151 Chrdl2 Cln2 Cox7a1 Cpt2 Cxcl4 Cyb5 Cyp2j9 Dapk2 Dcn Dok2 Dpep1 Dpp7 E430036I04Rik Enpp2 Fbp2 Fkbp9 Fmo1 Gjb6 Gstk1 Icam2 Indo Jag2 Kazald1 Klf4 Lpd Lrmp Mal Mbnl1 Meox2 Myl1 Ndufb9 Nfkbia Opn3 Pank3 Pdcd…
244	V$CACCCBINDINGFACTOR_Q6	61	61	649	1239	14222	-3.48	0.0	1.17	0.11	1110006I15Rik 1500040F11Rik 4930422J18Rik Acas2 Actn2 Aldh6a1 BC010787 Birc3 Brp44l C1r Camk2b Cd151 Cd163 Cdo1 Cfl2 Cldn15 Cyb5 Cyp4b1 Dp1l1 Fgfr3 Fxyd1 Glul Gstk1 Gstm2 Hdgfrp2 Hibadh Id1 Id4 Jag2 Kazald1 Kcnk2 Klf4 Krt1-15 Lgals1 Lias Lipe Lpin1 Lrp1 Mgat4b Narg1 Osr2 Pfkfb3 Phlda3 Phldb1 Ppp1r1a Prss11 Psca Rbpms2 Sdha Sdhb Sema3c Slc7a10 Sntg2 Snx10 Sult5a1 Tagln Tgm2 Tgoln1 Tnni2 Xpnpep2 Zf…
245	V$HIF1_Q5: hypoxia-inducible factor 1	82	82	628	1786	13675	-3.49	0.0	0.66	0.0	1500040F11Rik 2410001H17Rik 4930422J18Rik Abcb1b Acas2 Acta1 Actn3 Adk Aqp1 Art3 Atpaf2 BC013529 Bnip3 Btbd4 Cabc1 Ccrl1 Ckmt2 Cox7a1 Cox8b Cpt1b Crym Cryz Dgat2 Dp1l1 Ehd1 Eif4e3 Elovl6 Etfa Fabp3 Faf1 Fech Fh1 Fthfd Gnai1 Gnb4 Gpr109b Gstk1 Gstz1 Heph Hibadh Hspa9a Ifngr1 Irak1bp1 Jag2 Kctd12 Klf4 Klhl2 Lactb2 Letmd1 Loxl1 Lpin1 Meox2 Mogat2 Ndufa1 Ndufb10 Nr2f2 Pbef1 Pcca Pdk1 Phlda3 Phldb1 Pl…
246	V$CREB_02: cAMP-responsive element binding protein	73	73	637	1649	13812	-3.49	0.0	0.44	0.0	2410011G03Rik Aco2 Adpn Adra1a Arg2 Arl4 Atoh8 BC003479 BC004044 BC010787 BC019806 BC024806 Calca Camk2d Cdkn2c Chst12 Clstn3 Col17a1 Dgat1 Dpf3 Dusp1 Ebf1 Etfdh Fabp3 Fmo2 Galntl1 Gem Glcci1 Gmpr Gpd1 Gsc Gstk1 Gstz1 Gypc Icam2 Id1 Idh3a Il1r1 Itga7 Jag2 Klf4 Mfhas1 Mfn2 Mmd Mrgprf Nap1l5 Ndufa10 Nek7 Olfm1 Pbef1 Pcolce2 Pdhb Pdk4 Pfkfb3 Phkg1 Plcl2 Pon3 Ppil4 Ppm1a Ppp2r2d Rbks Rbpms2 Rxrg Scg3…
247	V$PBX_Q3	673	673	37	14764	697	-3.49	0.0	0.18	0.0	0610009E20Rik 0610039P13Rik 1110006I15Rik 1110030K22Rik 1500040F11Rik 1810044O22Rik 2310001N14Rik 2310043K02Rik 2310076O21Rik 2410001H17Rik 2410011G03Rik 2810423O19Rik 4930422J18Rik 4933424N09Rik 5430431G03Rik 6330579B17Rik 9030611N15Rik AF397014 AV071179 Aacs Abca8a Abcb1b Abcb4 Acadl Acadm Acadvl Acas2 Acat1 Acat2 Aco2 Acta1 Actc1 Actn2 Actn3 Adcy3 Adh1 Adk Adpn Adra1a Ak2 Akap1 Alad Alas1 Aldh…
248	V$PPARA_02: PPAR-alpha:RXR-alpha heterodimer (peroxisome proliferator activated factor alpha:retinoid X receptor alpha)	16	16	694	468	14993	-3.49	0.0	0.1	0.0	Chrdl2 Cox5a Dp1l1 Efemp1 Evi5 Fcna Gjb6 Hp Ifi27 Irx4 Pde8a Pon1 Pthr1 Sntg2 Tex27 Uqcrc1
249	V$ATF3_Q6: activating transcription factor 3	72	72	638	1624	13837	-3.5	0.0	0.45	0.0	AV071179 Actn3 Adpn Alox12 Aqp7 Areg Arg2 BC003479 BC013529 BC019806 Camk2d Cfl2 Clstn3 Cnn1 Csl Dgat1 Dnajb4 Dpep1 Dusp1 Ehd1 Ehd2 Epor Fxyd2 Galntl1 Gem Gnb4 Hoxd8 Id1 Itga7 Jag2 Kcna5 Lactb2 Loxl1 Mbnl1 Mdh2 Mest Mknk2 Mlf1 Mpdz Mrgprf Nap1l5 Ndufa10 Ndufa5 Pbef1 Pde1a Pdlim3 Pex13 Phkg1 Phldb1 Plcl2 Ppargc1b Ppm1a Ppp2r2d Procr Ptger3 Rab5a Rarres2 Rbks Scg3 Sdhb Sfrp4 Slc28a2 Smpx Sorbs1 Stm…
250	V$ARNT_01: AhR nuclear translocator homodimers	60	60	650	1226	14235	-3.51	0.0	1.11	0.08	1110030K22Rik 1500040F11Rik 6330579B17Rik Abcb1b Akap1 Aldh6a1 Art3 Atpaf2 BC004044 BC019806 Calcrl Cfl2 Cpt1b Crat Cryz Defb1 Epor Faf1 Fcgrt Fkbp9 Fmr1 Gimap6 Gpd1 Hoxa7 Hoxd4 Hp Hsd17b4 Il17d Kctd12 Lrmp Lrrk2 Ly6d Mapk12 Mbnl1 Mpdz Myl2 Narg1 Niban Odc1 Pank3 Pappa Pltp Pmpcb Pon1 Ppm1a Ptges Rab5a Rapgef3 Rbm28 Sdccag33l Sh3tc1 Slc25a10 Slc25a19 Spg4 Stk17b Sycp3 Tekt1 Tmeff2 Tnip1 Zfhx1a
251	V$CREBP1_Q2: CRE-binding protein 1	49	49	661	972	14489	-3.51	0.0	1.29	0.13	Aco2 Actn3 Adpn Aldh6a1 Areg Arg2 Arl4 BC003479 BC019806 Camk2d Clp1 Clstn3 Dgat1 Dnajb4 Dusp1 Ehd1 Fabp3 Fabp5 Fkbp7 Fkbp9 Foxa1 Gem Gnb4 Id1 Kcna5 Lactb2 Lrrk2 Mbnl1 Mdh2 Mfn2 Mlf1 Mrgprf Ndufa10 Ndufa5 Pbef1 Pck1 Pcolce2 Pdhb Pdlim3 Pex13 Ppil4 Ppm1a Ppp2r2d Rab5a Rbks Rbms2 Sdhb Sult1a1 Tgfb1i4
252	V$HOGNESS_B: Imperfect Hogness /Goldberg Box	50	50	660	995	14466	-3.51	0.0	1.27	0.12	5430431G03Rik Abcb4 Acadvl Acat2 Aldh4a1 Aoc3 Aspa BC013529 Bckdhb Ccrn4l Cd97 Chchd6 Cidec Ctse Cyc1 Dci Dnajd1 Dtx2 Ech1 Gimap3 Glul Gys2 Hc Hdgfrp2 Idh3b Lactb2 Lmo1 Mtap4 Mylpf Nid1 Nrbf1 Ogn Paqr4 Pcolce2 Pdk1 Phkg1 Ppp2r5a Procr Rbm28 Rbms2 Rnf30 Rpl5 Rtn4 Sdhb Sitpec Slc25a19 Stx18 Timm44 Ttyh2 Xpnpep2
253	V$HNF4_01_B: Hepatocyte nuclear factor 4	32	32	678	591	14870	-3.52	0.0	1.6	0.3	2310001N14Rik Acta1 Aldh9a1 Aspa BC006909 Clca3 Cyp2c44 Dm15 Dtx2 Etfa Fabp3 Fgb Gpd1 Gstk1 Gys2 Lrp1 Lum Mylpf Ndufb10 Ndufb8 Nr1h3 Pcca Pck1 Pdha1 Ptn Pygl Rbks S3-12 Slc27a1 Stmn2 Txnl6 Uckl1
254	V$EVI1_02: ectopic viral integration site 1 encoded factor	12	12	698	375	15086	-3.52	0.0	0.08	0.0	Ccl24 Dtnbp1 Edg2 Gstz1 Lactb Lipe Myom1 Slc28a2 Snrk Suox Tpm2 Wbscr14
255	V$TFIIA_Q6	638	638	72	13892	1569	-3.55	0.0	0.64	0.0	0610009E20Rik 0610039N19Rik 0610039P13Rik 1110006I15Rik 1110030K22Rik 1500040F11Rik 1810044O22Rik 2310001N14Rik 2310043K02Rik 2310076O21Rik 2410001H17Rik 2810423O19Rik 4930422J18Rik 4933424N09Rik 5430431G03Rik 6330579B17Rik 9030611N15Rik AF397014 AV071179 Aacs Abca8a Abcb1b Abcb4 Acadl Acadm Acadvl Acat1 Acat2 Aco2 Acta1 Actc1 Actn2 Adcy3 Adh1 Adk Adpn Ak2 Akap1 Akt2 Alad Aldh1a1 Aldh1a7 Aldh4a1 …
256	V$TAL1ALPHAE47_01: Tal-1alpha:E47 heterodimer	54	54	656	1255	14206	-3.56	0.0	0.35	0.0	9030611N15Rik AV071179 Actn3 Alox12 Aoc3 Arg2 Bckdhb Casp9 Ccrn4l Cd34 Cidec Cldn15 Cox6a2 Cs Dlst Dusp10 Ear11 Fap Ggtla1 Gjb6 Glycam1 Gsn Gstm2 Gstz1 Hand2 Il1r1 Irx4 Itih2 March5 Mest Msra Myl1 Nap1l5 Narg1 Ndufa5 Nnmt Nrap Ntf3 Pappa Pcx Pde1a Phldb1 Ppef2 Rasgrf2 Rrad Rtn2 Slc1a3 Tcf15 Thrsp Tmeff1 Tnfaip9 Tuba8 X99384 Xlkd1
257	V$NFY_C: NF-Y binding site	22	22	688	380	15081	-3.56	0.0	1.77	0.35	0610009E20Rik Abcb1b Actn3 Akap1 Aldh4a1 Aldh6a1 Clp1 Cmya1 Dmrt2 Fh1 Id4 Mbnl1 Mmd Mpdz Ndufa6 Pdk4 Sdpr Serpina3c Slc1a5 Stmn4 Tnnc2 Twist2
258	V$OCT1_01: octamer factor 1	16	16	694	461	15000	-3.57	0.0	0.11	0.0	2410011G03Rik Aldh1a7 C1r Csf2rb2 Lpd Lpl Mmp19 Msra Padi3 Pfkfb1 Ptges Snrk Sucnr1 Trdn Uqcrb Wbscr14
259	V$LEF1_Q6	657	657	53	14233	1228	-3.58	0.0	1.04	0.03	0610009E20Rik 0610039N19Rik 0610039P13Rik 1110006I15Rik 1110030K22Rik 1500040F11Rik 1810044O22Rik 2310001N14Rik 2310043K02Rik 2310076O21Rik 2410001H17Rik 2410011G03Rik 2810423O19Rik 4930422J18Rik 4933424N09Rik 5430431G03Rik 6330579B17Rik 9030611N15Rik AF397014 AV071179 Aacs Abca8a Abcb1b Abcb4 Acadl Acadm Acadvl Acas2 Acat1 Acat2 Aco2 Acta1 Actc1 Adcy3 Adh1 Adk Adpn Adra1a Ak2 Akap1 Alad Alas1 Al…
260	V$NRF1_Q6	39	39	671	757	14704	-3.58	0.0	1.35	0.17	1110006I15Rik 2310076O21Rik Acadm Alas1 Atf5 Atpaf2 Blcap Chst12 Clp1 Clpx Cox6a1 Cox6c Cyp2c44 Etfdh Fmr1 Hibadh Idh3a Jag1 Klhl2 Lpin1 Lrp1 Mocs2 Ndufa6 Nnat Odc1 Paqr4 Pbef1 Por Ppil4 Ppm1a Qk Rpl5 Sdha Sdhd St3gal4 Stc2 Tekt1 Tmem43 Uqcrc1
261	V$CREB_01: cAMP-responsive element binding protein	63	63	647	1410	14051	-3.58	0.0	0.5	0.0	Actn3 Adcy3 Adpn Adra1a Aldh6a1 Areg Arg2 Arl4 Asb5 BC003479 BC013529 BC019806 BC024806 Camk2d Clp1 Clstn3 Dgat1 Dnajb4 Dusp1 Ear11 Fabp3 Fabp5 Fh1 Fkbp7 Fst Gem Gnb4 Gsc Hoxd8 Htatsf1 Id1 Itgb7 Kcna5 Lactb2 Lrrk2 Mbnl1 Mdh2 Mfn2 Mlf1 Mrgprf Nap1l5 Nbl1 Ndufa10 Ndufa5 Nrbf1 Pbef1 Pck1 Pdlim3 Pex13 Ppil4 Ppm1a Ppp2r2d Rab5a Rapgef3 Rbks Rbms2 Sdhb Smarca1 Sult1a1 Tgfb1i1 Tgfb1i4 Timp3 Tnnc2
262	V$E2F_02: E2F	21	21	689	359	15102	-3.58	0.0	1.8	0.35	Aco2 Asb13 Cox5a Dlst Faf1 Fli1 Fmr1 Lims2 Lpl Lrp1 Mgat4b Nnat Nrg4 Paqr4 Pde1a Pxmp2 Sgce Slc16a1 Smarcd3 Wif1 Zfhx1b
263	V$E2F_Q3: E2F	21	21	689	359	15102	-3.58	0.0	1.8	0.35	Aco2 Asb13 Cox5a Dlst Faf1 Fli1 Fmr1 Lims2 Lpl Lrp1 Mgat4b Nnat Nrg4 Paqr4 Pde1a Pxmp2 Sgce Slc16a1 Smarcd3 Wif1 Zfhx1b
264	V$E2F4DP1_01: E2F-4:DP-1 heterodimer	21	21	689	359	15102	-3.58	0.0	1.8	0.35	Aco2 Asb13 Cox5a Dlst Faf1 Fli1 Fmr1 Lims2 Lpl Lrp1 Mgat4b Nnat Nrg4 Paqr4 Pde1a Pxmp2 Sgce Slc16a1 Smarcd3 Wif1 Zfhx1b
265	V$CREB_Q2: cAMP-response element-binding protein	65	65	645	1393	14068	-3.59	0.0	0.76	0.0	2310001N14Rik 2810423O19Rik Adpn Adra1a Akt2 Alas1 Aldh6a1 Areg Arg2 Arl4 Atoh8 BC019806 BC024806 Calca Camk2d Ccnd2 Chst12 Clstn3 Decr1 Dgat1 Dlat Dusp1 E430036I04Rik Fabp3 Fh1 Fkbp7 Fxyd2 Gem Hspa9a Id1 Itgb7 Jag1 Kcna5 Lactb2 Lrrk2 Mdh2 Mfn2 Mlf1 Mrgprf Myom2 Ndufa10 Ndufv1 Nrbf1 Pbef1 Pck1 Pcolce2 Pdhb Pdlim3 Pex13 Plcl2 Ppil4 Ppm1a Prss11 Rab5a Rapgef3 Rbms2 Rrad Sdhb Sfrp4 Smarca1 Sult1a1 T…
266	V$AP4_01: activator protein 4	60	60	650	1342	14119	-3.61	0.0	0.5	0.0	0610009E20Rik 1500040F11Rik 1810044O22Rik Adra1a Akt2 Alox12e Ankrd5 Atpaf2 BC010787 BC028663 Bckdhb Calca Car13 Chst1 Cox8b Ctse Cxcl13 Cxcl4 Dok2 Ebf2 Eif4e3 Eif4ebp1 Epim Epor Fthfd Gpt1 Hoxc6 Hoxd8 Hp Hrc Hsdl2 Itm2a Kcna5 Lmo1 Mal Mfhas1 Mfng Mmp19 Mst1r Ndufs2 Odc1 Pcx Pltp Psca Rbp4 Rbpms2 Rxrg S100a10 Serpinb1a Sorbs1 Stom Tbx15 Tex27 Tkt Tmod2 Tmod4 Tnip1 Tpm2 Tpmt Tuba8
267	V$HIF1_Q3: hypoxia induced factor	55	55	655	1254	14207	-3.61	0.0	0.42	0.0	1500040F11Rik Acas2 Aco2 Adcy3 Adk Aqp1 Asns Blcap Bnip3 Btbd4 Cdkn2c Cox7a1 Cox8b Crat Cryz Dci Dgat2 Ebf2 Edn1 Eif4e3 Elovl3 Elovl6 Etfa Fech Fh1 Fthfd Gnai1 Gstk1 Gstm2 Hspa9a Il1r1 Klf4 Lias Lrp1 Meox2 Mfn2 Mid1ip1 Nrg4 Odc1 Pdha1 Pdhb Pdk1 Ppm1a Prkcm Rarres2 Sh3tc1 Slc6a13 Slc7a10 Spg4 Sycp3 Tcf15 Timm44 Tmem43 Twist1 Wif1
268	V$HEN1_01: HEN1	21	21	689	362	15099	-3.62	0.0	1.75	0.35	2810423O19Rik Alox12e Areg Cryab Dapk2 Evi5 Hrc Idh3a Kcna5 Lgals1 Lias Mst1r Nfil3 Pbef1 Prss11 Rbpms2 S100a10 Timp4 Tmod2 Tnfaip9 Twist2
269	V$CREB_Q4: cAMP-response element binding protein	57	57	653	1251	14210	-3.65	0.0	0.61	0.0	2810423O19Rik Aco2 Adpn Aldh6a1 Areg Arg2 Arl4 BC003479 BC019806 Calca Camk2d Ccnd2 Cfl2 Clp1 Clstn3 Dgat1 Dnajb4 Dusp1 Ear11 Ebf1 Fabp3 Fh1 Fkbp7 Fkbp9 Foxa1 Gem Gnb4 Gstz1 Id1 Ifngr1 Kcna5 Klf4 Lactb2 Lrrk2 Mdh2 Mfn2 Mlf1 Mrgprf Nap1l5 Ndufa10 Opn3 Pbef1 Pck1 Pcolce2 Pdhb Pdlim3 Pex13 Ppil4 Ppm1a Ppp2r2d Rab5a Rapgef3 Rbks Rbms2 Sdhb Sdpr Sult1a1
270	V$ATF1_Q6	41	41	669	969	14492	-3.66	0.0	0.32	0.0	Adcy3 Aldh1a7 Areg Arg2 Arl4 BC013529 BC019806 Chpt1 Clstn3 Dnajb4 Dusp1 Fabp5 Fh1 Fmo2 Gem Hand2 Hod Id1 Igj Klf4 Mbnl1 Nap1l5 Nbl1 Ndufa10 Ndufa5 Nfil3 Pck1 Pdlim3 Ppm1a Ppp2r2d Procr Rab5a Rbks Scg3 Sdpr Spon2 Sult1a1 Syt12 Tinag Tmod2 id3
271	V$MAX_01: Max	25	25	685	642	14819	-3.68	0.0	0.2	0.0	1500040F11Rik Acat1 Art3 Atoh8 Atpaf2 BC004044 Cfl2 Crispld1 Dpp7 Eno3 Epor Fkbp9 Gstm2 Hoxd4 Hp Lrmp Mapk12 Niban Nr2f2 Pon1 Ppm1a Sc5d Slc25a10 Sycp3 Zfhx1a
272	V$MEF2_03: myogenic MADS factor MEF-2	18	18	692	304	15157	-3.68	0.0	1.74	0.35	AV071179 Aqp1 Asb5 BC028663 Cd97 Cidea Ckb Ckmt2 Cox6a2 Cpt1b E430036I04Rik Hod Hspb3 Mlf1 Pank3 Pappa Stk17b Thrsp
273	V$TAL1BETAITF2_01: Tal-1beta:ITF-2 heterodimer	46	46	664	1055	14406	-3.68	0.0	0.41	0.0	9030611N15Rik AV071179 Acat2 Actn3 Alox12 Aoc3 Arg2 Bckdhb Casp9 Ccrn4l Cd34 Cidec Cldn15 Cox6a2 Ear11 Fap Foxd1 Ggtla1 Gjb6 Glycam1 Gsn Gstm2 Gstz1 Hand2 Il1r1 Irx4 Itih2 Lims2 Loxl1 March5 Msra Myl1 Nap1l5 Ndufa5 Ntf3 Pde1a Phldb1 Ppef2 Rasgrf2 Rtn2 Slc1a3 Tcf15 Tmeff1 Tnfaip9 X99384 Xlkd1
274	V$TAL1BETAE47_01: Tal-1beta:E47 heterodimer	36	36	674	863	14598	-3.69	0.0	0.3	0.0	9030611N15Rik AV071179 Actn3 Alox12 Aoc3 Arg2 Bckdhb Casp9 Ccrn4l Cd34 Cidec Cldn15 Cox6a2 Ggtla1 Gjb6 Glycam1 Gstm2 Gstz1 Il1r1 Irx4 Itih2 Msra Myl1 Nap1l5 Ndufa5 Ntf3 Pde1a Phldb1 Ppef2 Rasgrf2 Rtn2 Slc1a3 Tcf15 Tmeff1 Tnfaip9 X99384
275	V$STAT5A_01: signal transducer and activator of transcription 5a	47	47	663	1011	14450	-3.74	0.0	0.72	0.0	1500040F11Rik Ak2 Aldh9a1 Ccl24 Ccnd2 Ckmt2 Clca3 Cox5b Crym Cyp2j9 Defb1 Dok2 Dtx2 Eif4ebp1 Etfdh Fbp2 Fgfr3 Gjb6 Glycam1 Gpr155 Hibadh Il1r1 Lipe Lrp1 Mef2c Nek7 Nkd1 Nnmt Nrbf1 Nrp1 Pdk4 Pnpla2 Prelp Rtn2 Sdha Sdhd Sepp1 Slc1a3 Slc2a5 Sox7 Sqrdl Sspn Tbx15 Thbd Tmem43 X99384 Zfp385
276	V$CREBP1CJUN_01: CRE-binding protein 1:c-Jun heterodimer	31	31	679	603	14858	-3.76	0.0	1.23	0.12	Adpn Areg Arg2 BC003479 Camk2d Clstn3 Dusp1 Ebf1 Fkbp9 Foxa1 Gem Gnb4 Id1 Kcna5 Lactb2 Mdh2 Mlf1 Mrgprf Ndufa10 Opn3 Pbef1 Pcolce2 Pdlim3 Pex13 Ppm1a Ppp2r2d Rab5a Rbks Sav1 Sdhb Sult1a1
277	V$NFKAPPAB65_01: NF-kappaB (p65)	39	39	671	901	14560	-3.76	0.0	0.4	0.0	0610039P13Rik 4930422J18Rik AV071179 Adra1a Alox12e Amy1 Aoc3 Atf5 B430218L07Rik BC006909 Birc3 Btbd4 C1s Car13 Ccbl2 Cd151 Cfl2 Clca3 Cyp2e1 Dpep1 Ebf1 Galntl1 Ghr Hand2 Jag2 Lpd Myl1 Ndufb9 Nfkbia Nr2f2 Pdk4 Pmp22 Prkcm Rbm28 Rbpms2 Sdhb Smpd3 Sult1a1 Tnfaip9
278	V$NERF_Q2: new ets-related factor 1a	38	38	672	778	14683	-3.77	0.0	0.98	0.01	Arl4 Asb11 Asb13 Atoh8 BC054059 Cbr2 Ccnd2 Ccrl1 Cd34 Chchd6 Cryz Ctse E430036I04Rik Esrrb Etfa F13a1 Fbp2 Fthfd Icam2 Ifi27 Il1r2 Krt1-14 Loxl1 Myh6 Ndufv1 Ntf3 Pank3 Pappa Pnpla2 Prelp Rasa4 Scg3 Sdhb Serpina3c Sh3tc1 Sncg Sorbs1 Tgm2
279	V$PBX1_02: homeo domain factor Pbx-1	7	7	703	243	15218	-3.77	0.0	0.08	0.0	2310043K02Rik Cd163 Enpep Fkbp9 Hspb3 Nnmt Zfhx1a
280	V$FREAC2_01: Fork head RElated ACtivator-2	44	44	666	973	14488	-3.77	0.0	0.57	0.0	1110030K22Rik Axin2 Brp44l Cidea Dtnbp1 Edn1 Elovl6 Enpp2 Epim Etfa Fgb Fgf18 Gpt2 Gyg1 Hdgfrp2 Hibadh Hoxd8 Hrc Hspb3 Htatsf1 Lipe Lrp1 Mef2c Meox2 Mmd Ndufa6 Nek7 Ninj2 Nr1h3 Nrap Ogn Padi3 Ppil4 Ppm1a Ppp2r5a Ptger3 Pygl Rbp4 Sepp1 Sfrp4 Snrk Suox Uqcrc1 Wif1
281	V$ATF_B: ATF binding site	25	25	685	472	14989	-3.8	0.0	1.31	0.15	Adpn Areg Arg2 BC003479 BC019806 Camk2d Clstn3 Dusp1 Gem Gnb4 Id1 Lactb2 Mdh2 Mrgprf Ndufa10 Pbef1 Pdlim3 Pex13 Ppm1a Ppp2r2d Rab5a Rbks Sav1 Sdhb Sult1a1
282	V$RORA2_01: RAR-related orphan receptor alpha2	6	6	704	218	15243	-3.81	0.0	0.07	0.0	Asb5 Cyp2c44 Itih2 Procr Ptprcap St3gal4
283	V$RSRFC4_01: related to serum response factor, C4	7	7	703	87	15374	-3.81	0.0	2.13	0.53	AV071179 Cidea Ckb Ckmt2 E430036I04Rik Hspb3 Pappa
284	V$ATF6_01: activating transcription factor 6	18	18	692	316	15145	-3.82	0.0	1.53	0.26	Asb11 Clstn3 Dp1l1 Gpt2 Gypc Hk2 Hsdl2 Htatsf1 Irx4 Lrrk2 Ntf3 Pdk4 Pon3 Rbks Sfrp4 Slc7a6 Twist1 Wnt4
285	V$GATA4_Q3	693	693	17	15164	297	-3.85	0.0	0.16	0.0	0610009E20Rik 0610039N19Rik 0610039P13Rik 1110006I15Rik 1110030K22Rik 1500040F11Rik 1810044O22Rik 2310001N14Rik 2310043K02Rik 2310076O21Rik 2410001H17Rik 2410011G03Rik 2810423O19Rik 4930422J18Rik 4933424N09Rik 5430431G03Rik 6330579B17Rik 9030611N15Rik AF397014 AV071179 Aacs Abca8a Abcb1b Abcb4 Acadl Acadm Acadvl Acas2 Acat1 Acat2 Aco2 Acta1 Actc1 Actn2 Actn3 Adcy3 Adh1 Adpn Adra1a Ak2 Akap1 Akt2 …
286	V$MEF3_B: MEF-3	24	24	686	461	15000	-3.89	0.0	1.2	0.12	Actn2 Alox12e Arhgap24 Cd151 Chpt1 Dpep1 Ebf2 Eno3 Fzd4 Gys2 Hoxa7 Hrc Jag1 Myom2 Opn3 Orm2 Pmpcb Pvalb Rbks Sgce Slc28a2 Slc41a3 Sntg2 St8sia4
287	V$ISRE_01: interferon-stimulated response element	8	8	702	258	15203	-3.9	0.0	0.1	0.0	Abca8a Chchd3 Fthfd Indo Nkd1 Ogn Ptprcap Tcfap2a
288	V$HTF_01	30	30	680	689	14772	-3.9	0.0	0.44	0.0	1110006I15Rik 6330579B17Rik Aco2 Aqp1 Arl4 BC024806 Cdkn2c Chchd3 Clstn3 Cmya1 Cyp2e1 Ehd1 Fcgrt Fh1 Gpt2 Gypc Hk2 Hsdl2 Htatsf1 Jag2 Lrrk2 Nek7 Ntf3 Pdhb Pdk4 Pon3 Rbks Slc7a6 Snrk Stx18
289	V$FXR_Q3	15	15	695	259	15202	-3.93	0.0	1.49	0.25	Adra1a BC003479 Bckdhb Car4 Cd209b Gpr109b Gpt1 Itih2 Nfkbia Odz2 Pck1 Ptger3 Slc24a3 Smpx Trim29
290	V$SREBP1_01: sterol regulatory element-binding protein 1	25	25	685	589	14872	-3.96	0.0	0.38	0.0	1500040F11Rik 5430431G03Rik 6330579B17Rik Adh1 Aldh6a1 Camk2d Ckmt2 Crispld1 Dpp7 Ehd2 Fabp3 Faf1 Fmr1 Gpd2 Gstm2 Hoxd4 Kcnk3 Lactb Lrrk2 Ndufa9 Pmpcb Ppm1a Rab5a Thrsp Zfhx1a
291	V$STRA13_01	23	23	687	457	15004	-3.99	0.0	1.01	0.02	1500040F11Rik 6330579B17Rik Abcb1b Aldh6a1 Camk2d Card10 Chchd3 Cpt1b Crat Crispld1 Dlat Dpp7 Faf1 Fmr1 Gimap6 Il17d Kctd12 Lrrk2 Pdhb Pmpcb Ppm1a Rab5a Zfhx1a
292	V$E4BP4_01: E4BP4	26	26	684	592	14869	-3.99	0.0	0.48	0.0	AV071179 Amy1 Brp44l Ccl11 Cd302 Ces3 Chchd3 Clca3 Csl Dcn Dpf3 Elovl6 Gpd1 Hadhsc Marveld1 Mid1ip1 Mtap4 Ndufb3 Nfil3 Pex13 Pmp22 Rasgrf2 Sdccag33l Slc41a3 Stx18 Tnnt1
293	V$ARNT_02: AhR nuclear translocator homodimers	26	26	684	539	14922	-4.0	0.0	0.84	0.0	1500040F11Rik 6330579B17Rik Abcb1b Aldh6a1 Camk2d Card10 Chchd3 Cpt1b Crispld1 Dlat Dpp7 Dusp1 Faf1 Fcgrt Fmr1 Gimap6 Gyg1 Il17d Kctd12 Lrrk2 Mapk12 Pmpcb Ppm1a Qk Rab5a Zfhx1a
294	V$CAAT_C: Retroviral CCAAT box	8	8	702	114	15347	-4.0	0.0	1.78	0.35	Adk Axin2 Cyp2e1 Ear11 Hibch Myh6 Slc27a1 Twist2
295	V$E4F1_Q6	22	22	688	444	15017	-4.04	0.0	0.93	0.0	Aco2 Aldh6a1 Arl4 BC019806 BC024806 Cfl2 Cmya1 Dgat1 Dlat Fkbp7 Gpt2 Irx4 Itgb7 Lrrk2 Mfn2 Pdhb Pon3 Ppil4 Prss11 Rbms2 Slc7a6 Smarca1
296	V$NFMUE1_Q6	25	25	685	555	14906	-4.04	0.0	0.57	0.0	0610009E20Rik 6330579B17Rik Atpaf2 Cfl2 Crat Cyb5 Dnajb4 Epim Fasn Foxd1 Gpr155 Gstz1 Hsdl2 Ndufa6 Ndufa9 Ndufs2 Ndufs7 Nrap Pdhb Ppargc1b Prkcm Rapgef3 Slc25a19 Uqcrc1 Uqcrh
297	V$CDPCR3_01: cut-like homeodomain protein	15	15	695	390	15071	-4.04	0.0	0.24	0.0	2810423O19Rik Amy2 Cdo1 Cidea Cyp4b1 Fmo1 Gpt1 Nkd1 Nr2f2 S3-12 Sh3tc1 Sox7 Suox Tgoln1 Wbscr14
298	V$FOXO3_01: fork head box O3	14	14	696	369	15092	-4.05	0.0	0.23	0.0	Brp44l Clp1 Enpp2 Epim Foxa1 Hdgfrp2 Hoxd8 Ndufa6 Nr1h3 Ogn Ptger3 Sepp1 Uqcrc1 Wif1
299	V$STAF_01: Se-Cys tRNA gene transcription activating factor	16	16	694	295	15166	-4.06	0.0	1.23	0.12	Acadvl Btbd4 Ccl11 Hod Mbnl1 Myo5a Myoz1 Ndufa9 Ndufab1 Ninj2 Ppp2r5a Ptprcap Sdccag33l Slc5a6 Taldo1 Timp4
300	V$MEF2_01: myogenic enhancer factor 2	1	1	709	1	15460	-4.06	0.0	2.45	0.73	Ckm
301	V$FREAC3_01: Fork head RElated ACtivator-3	13	13	697	348	15113	-4.07	0.0	0.22	0.0	Calcrl Cox5a D3Jfr1 Glcci1 Gpr155 Id1 LOC330189 Nr1h3 Ogn Pon1 Suclg1 Trdn Zfhx1a
302	V$CHX10_01	16	16	694	404	15057	-4.07	0.0	0.28	0.0	Abcb4 Alas1 Ccrl1 Cd36 Cox6a2 Crym Cs Dnajb4 Gypc Hsd17b4 Ndufa9 Pappa Rab5a Sc5d Slc12a4 Suclg1
303	V$DTYPEPA_B: poly A signal of D-type LTRs	1	1	709	84	15377	-4.07	0.0	0.02	0.0	Nnat
304	V$CDP_02: transcriptional repressor CDP	4	4	706	157	15304	-4.09	0.0	0.08	0.0	BC006909 Hnmt Lims2 Pde8a
305	V$EVI1_06: ectopic viral integration site 1 encoded factor	6	6	704	201	15260	-4.09	0.0	0.11	0.0	Gnai1 Slc16a1 Slc28a2 Tinag Tmod2 id3
306	V$FOXO4_02: fork head box O4	21	21	689	439	15022	-4.11	0.0	0.78	0.0	Brp44l Clp1 Elovl6 Enpp2 Epim Foxa1 Gpt2 Hdgfrp2 Hoxd8 Hspb3 Lgals12 Ndufa6 Nr1h3 Ogn Ptger3 Sepp1 Smpd3 Snrk Taldo1 Uqcrc1 Wif1
307	V$BEL1_B: Bel-1 similar region	3	3	707	25	15436	-4.12	0.0	2.1	0.53	LOC330189 Xlkd1 id3
308	V$RP58_01: 58 KDA repressor protein	16	16	694	395	15066	-4.12	0.0	0.32	0.0	6330579B17Rik Actn3 Col3a1 Ctse Fap Hic1 Hspa9a Marveld1 Mest Mrgprf Nrap Pappa Ppef2 Thrsp Tuba8 X99384
309	V$ALPHACP1_01	18	18	692	398	15063	-4.19	0.0	0.58	0.0	Abcb1b Aldh1a7 BC010787 C1r Casp9 Cmya1 Ebf2 Enpep Etfa Etfdh Hic1 Hk2 Id4 Ndufa6 Ndufb3 Sept4 Six1 Sycp3
310	V$POLY_C: Retroviral Poly A signal	8	8	702	236	15225	-4.2	0.0	0.17	0.0	Fmr1 Grm8 Hdc Kcnk2 Ogn Pde8a Pygl Tax1bp1
311	V$DEAF1_02	15	15	695	361	15100	-4.21	0.0	0.38	0.0	4930422J18Rik Cfl2 Chpt1 Cs Dlat Etfdh Fgf18 Fli1 Fst Hdc March5 Nfil3 Opn3 Stx18 Twist1
312	V$IRF1_01: interferon regulatory factor 1	14	14	696	343	15118	-4.22	0.0	0.35	0.0	Birc3 Chchd3 Enpp2 Gnai1 Gucy1a3 Il17d Indo Lhx8 Marveld1 Ndufab1 Pdcd1lg1 Scg3 Snrk Twist2
313	V$STAT5B_01: signal transducer and activator of transcription 5b	15	15	695	314	15147	-4.28	0.0	0.74	0.0	1500040F11Rik Clca3 Eif4ebp1 Esrrb Etfdh Glycam1 Hibadh Nnmt Nrbf1 Prelp Rtn2 Slc2a5 Sox7 Sspn Tmem43
314	V$CLOX_01: Clox	13	13	697	313	15148	-4.29	0.0	0.39	0.0	BC006909 Ccnd2 Cd163 Hnmt Lims2 Mbnl1 Msra Nnmt Pdcd1lg1 Pde8a Rasgrf2 Sc5d Suclg1
315	V$HOX13_01: Hox-1.3	12	12	698	233	15228	-4.34	0.0	0.94	0.0	Abca8a Clca3 Elovl6 Fez2 Fh1 Gprk5 Il7 Irx4 Lactb2 Lynx1 Mfn2 Rbks
316	V$CREBP1_01: cAMP-responsive element binding protein 1	12	12	698	250	15211	-4.38	0.0	0.73	0.0	Aldh6a1 Arl4 BC019806 Cln2 Cpa3 Csl Dpf3 Mfn2 Pck1 Ppil4 Rbms2 Stx18
317	V$R_01: Epstein-Barr virus transcription factor R	9	9	701	230	15231	-4.41	0.0	0.32	0.0	BC004044 Ckb Jag2 Ltc4s Mmd Ndufs2 Stmn2 Twist1 Ucp1
318	V$OCT1_07: octamer factor 1	8	8	702	214	15247	-4.41	0.0	0.27	0.0	1110006I15Rik Aldh1a7 Igj Lpd Mfng Msra Uqcrb Wbscr14
319	V$BACH1_01: BTB and CNC homolog 1	9	9	701	229	15232	-4.41	0.0	0.32	0.0	Abcb1b Calcrl Gabarapl1 Ldb3 Rapgef3 Rgs7 Sucnr1 Sycp3 Zfhx1b
320	V$MIF1_01: MIBP-1 / RFX1 complex	7	7	703	191	15270	-4.47	0.0	0.26	0.0	Car3 Elovl6 Nfkbia Orm1 Orm2 Ppef2 Slc22a3
321	V$AR_02: high affinity binding sites for androgen receptor	4	4	706	51	15410	-4.48	0.0	1.51	0.25	Dlat Hsd17b4 Myom1 Txnl2
322	V$HSF_Q6	8	8	702	151	15310	-4.52	0.0	0.92	0.0	Cryab Glycam1 Gsc Nnat Rnase4 S100a10 Slc6a13 Tagln
323	V$FREAC4_01: Fork head RElated ACtivator-4	6	6	704	168	15293	-4.52	0.0	0.25	0.0	Ccbl2 Dtnbp1 Enpp2 Epim Grm8 Ninj2
324	V$MEIS1AHOXA9_01: Meis-1a:HOXA9 heterodimeric binding	6	6	704	164	15297	-4.55	0.0	0.27	0.0	Efemp1 Gsc Gstk1 Slc25a20 Suclg1 Ttc7b
325	V$EGR1_01: Egr-1/Krox-24/NGFI-A immediate-early gene product	8	8	702	164	15297	-4.57	0.0	0.72	0.0	Cox5a Dapk2 Ifngr1 Lamb1-1 Paqr4 Prss11 Qk Sdhd
326	V$MEIS1BHOXA9_02: Meis-1b:HOXA9 heterodimeric binding	8	8	702	185	15276	-4.59	0.0	0.48	0.0	Defb1 Dp1l1 Grm8 Pcx Pdhb Slc28a2 Tmem45b Ttc7b
327	V$E2F_01: E2F	3	3	707	108	15353	-4.61	0.0	0.14	0.0	2310076O21Rik Ak2 Ndufb9
328	V$SRF_01: serum response factor	2	2	708	17	15444	-4.67	0.0	1.6	0.3	Actc1 Cd248
329	V$MYCMAX_01: c-Myc:Max heterodimer	5	5	705	137	15324	-4.67	0.0	0.28	0.0	Acat1 BC004044 Hp Niban Pon1
330	V$CDP_01: cut-like homeodomain protein	6	6	704	140	15321	-4.72	0.0	0.47	0.0	Alad Cyp2c44 Fez2 Sdha Tgfb1i4 Txnrd3
331	V$LXR_DR4_Q3	5	5	705	91	15370	-4.74	0.0	0.88	0.0	Fasn Hsd17b4 Loxl1 Ttc7b Txnl2
332	V$SREBP1_02: sterol regulatory element-binding protein 1	5	5	705	90	15371	-4.75	0.0	0.9	0.0	0610039P13Rik Cyc1 Fasn Tgm2 Uckl1
333	V$AHR_01: aryl hydrocarbon / dioxin receptor	3	3	707	40	15421	-4.77	0.0	1.23	0.12	Camk2d Fst Sdha
334	V$POU3F2_02	5	5	705	105	15356	-4.81	0.0	0.63	0.0	Mfng Myom2 Ptges Slc28a2 Wbscr14
335	V$LXR_Q3	2	2	708	78	15383	-4.83	0.0	0.14	0.0	Fasn Hk2
336	V$GNCF_01: GCNF (germ cell nuclear factor)	3	3	707	92	15369	-4.86	0.0	0.23	0.0	Brp44l Gpr155 Lgals12
337	V$STAT3_01: signal transducer and activator of transcription 3	1	1	709	5	15456	-4.97	0.0	1.44	0.22	1500040F11Rik
338	V$PAX3_01: Pax-3 binding sites	2	2	708	24	15437	-5.0	0.0	1.15	0.1	Ndufa1 Smpd3
339	V$HMEF2_Q6: myocyte enhancer factor	3	3	707	56	15405	-5.04	0.0	0.73	0.0	Ckm Cmya1 Myl2
340	V$EVI1_03: ectopic viral integration site 1 encoded factor	3	3	707	69	15392	-5.05	0.0	0.48	0.0	Edg2 Suox Wbscr14
341	V$POU3F2_01	3	3	707	63	15398	-5.07	0.0	0.58	0.0	Gabarapl1 Ppil4 Slc28a2
342	V$PPARA_01: PPAR:RXR heterodimers	1	1	709	7	15454	-5.16	0.0	1.2	0.12	Acta1
343	V$STAT1_01: signal transducer and activator of transcription 1	2	2	708	48	15413	-5.24	0.0	0.43	0.0	1500040F11Rik Cox5b
344	V$APOLYA_B: Avian C-type PolyA signal	1	1	709	42	15419	-5.28	0.0	0.16	0.0	Rxrg
345	V$AHRARNT_02: aryl hydrocarbon receptor:Arnt heterodimers, fixed core	1	1	709	14	15447	-5.48	0.0	0.71	0.0	Msra
346	V$VJUN_01: v-Jun	1	1	709	15	15446	-5.51	0.0	0.67	0.0	Ppp2r2d
347	V$HMX1_01: H6 homeobox 3	1	1	709	22	15439	-5.55	0.0	0.44	0.0	Nrg4
348	V$TAXCREB_02: Tax/CREB complex	1	1	709	22	15439	-5.55	0.0	0.44	0.0	Fxyd2
349	V$IRF2_01: interferon regulatory factor 2	1	1	709	19	15442	-5.55	0.0	0.52	0.0	Pdcd1lg1
