# Supplementary material for: A genomic analysis of mouse models of breast cancer reveals molecular features of mouse models and relationships to human breast cancer
Source: Breast Cancer Res. 2014 Jun 5;16(3):R59. doi: 10.1186/bcr3672 (PMC4078930; doi:10.1186/bcr3672)
Supplement: Additional file 3 — Fold change values organized by mouse tumor model type comparing the mouse model to normal mammary gland. [file bcr3672-S3.zip › Additional_File_3/Neu_vs_NMLmammary/AdditionalFile72_Neu_vs_NMLmammary/Neu_vs_NMLmammarySAM.txt]

Current settings
Input parameters
Data type?								Two class unpaired
Array or Seq data?								array
Arrays centered?								FALSE
Delta								2.027949305
Minimum fold change								0
Test statistic								standard
Are data are log scale?								TRUE
Number of permutations								100
Input percentile for exchangeability factor s0								Automatic choice
Number of neighbors for KNN								10
Seed for Random number generator								10407501
Computed values
Estimate of pi0 (proportion of null genes)								0.337
s0 percentile								0
False Discovery Rate (%)								0
List of Significant Genes for Delta = 2.028
Positive genes (2771) Upregulated in Neu compared to NML mammary gland
	Row	Gene ID	Gene Name	Score(d)	Numerator(r)	Denominator(s+s0)	Fold Change	q-value(%)
	4517	1421038_a_at	8.885120616	8.851516506	2.315209679	0.261560793	4.976769878	0
	5856	1422607_at	7.492552938	8.774886788	3.117147066	0.355235018	8.676703717	0
	14896	1450684_at	7.375558472	8.7385267	3.096474327	0.354347413	8.553259596	0
	11678	1435945_a_at	9.082743155	8.598520368	2.283176056	0.265531273	4.86748339	0
	2860	1418818_at	10.15540137	8.498823007	3.405463773	0.400698281	10.596117	0
	12520	1438850_at	5.643160472	8.494753714	2.152504897	0.253392267	4.445990597	0
	12521	1438851_x_at	5.682551791	8.435366965	2.114319929	0.250649431	4.329858653	0
	13721	1449154_at	7.312939123	8.287939703	3.352911237	0.404553044	10.21708144	0
	14352	1450014_at	6.097598993	8.252809237	2.050752104	0.248491398	4.143219071	0
	2671	1418599_at	7.548224658	8.250843346	3.42225629	0.414776544	10.72017305	0
	3610	1419647_a_at	8.639531856	8.140511352	2.029724369	0.249336225	4.083268309	0
	15742	1451698_at	6.421387477	8.034480821	2.392918512	0.297831131	5.252187832	0
	117	1415834_at	8.69147	8.018039568	2.142287755	0.267183485	4.414615396	0
	12260	1437932_a_at	6.167060066	8.01707841	1.984502949	0.247534432	3.957262997	0
	9348	1426935_at	6.304124528	7.923175501	1.785324357	0.225329397	3.446959521	0
	2192	1418074_at	5.946815451	7.844381654	2.004121267	0.255484926	4.011442916	0
	8583	1425918_at	7.625039422	7.643620642	2.4833011	0.324885446	5.591754802	0
	17356	1459546_s_at	5.599725554	7.615087371	1.854264238	0.243498748	3.615673078	0
	13261	1448627_s_at	7.06476115	7.596488385	1.718225146	0.226186767	3.290313719	0
	3274	1419276_at	5.613579134	7.594673917	1.864374637	0.245484488	3.64110069	0
	3470	1419485_at	6.068957139	7.577386988	1.624439348	0.214379885	3.083223233	0
	3471	1419486_at	6.234893785	7.517985225	1.627000009	0.216414366	3.088700552	0
	3057	1419032_at	6.182344797	7.478880944	2.075991045	0.277580438	4.216339521	0
	1938	1417795_at	4.714859577	7.475385374	2.267253973	0.303295932	4.814059499	0
	8212	1425416_s_at	6.987666444	7.47091242	2.277853856	0.30489634	4.849559994	0
	4213	1420683_at	7.056486875	7.427060949	2.024331167	0.27256154	4.068032392	0
	4283	1420764_at	6.445809623	7.410322511	3.086691963	0.41653949	8.495459389	0
	2193	1418075_at	6.069187315	7.389773394	1.922879227	0.260208145	3.791790422	0
	1501	1417323_at	6.946554393	7.363310223	2.209747324	0.300102435	4.62594247	0
	16078	1452136_at	6.851905553	7.337179992	2.075383838	0.282858515	4.214565307	0
	15808	1451782_a_at	8.46338932	7.264938333	2.003035405	0.275712651	4.00842479	0
	2714	1418648_at	7.540853508	7.244557332	2.365713806	0.326550498	5.154075984	0
	15518	1451424_at	8.11360898	7.244250318	2.371316858	0.327337786	5.174131994	0
	16621	1453815_at	5.203638757	7.1521695	1.394627529	0.194993635	2.629206632	0
	9166	1426662_at	7.738339958	7.127696226	1.691413517	0.237301572	3.229729896	0
	13817	1449265_at	7.542202781	7.125594953	1.840571936	0.258304317	3.581519846	0
	4203	1420673_a_at	6.49439071	7.10189279	2.486446715	0.350110427	5.60396022	0
	8341	1425601_a_at	6.374453923	7.062136031	1.171144003	0.165834246	2.251901935	0
	7596	1424647_at	8.207837852	7.056995049	2.345163639	0.332317597	5.081180236	0
	2299	1418194_at	5.819951921	7.04835054	1.502204795	0.213128559	2.832752966	0
	2300	1418195_at	5.888351687	7.010633049	1.515127765	0.216118538	2.858241394	0
	9143	1426634_at	6.758093353	6.990418709	1.948607963	0.278754112	3.860019037	0
	10305	1428838_a_at	6.222929929	6.939276657	1.640125659	0.23635398	3.116929793	0
	2876	1418835_at	8.86586387	6.934447292	1.832592149	0.264273715	3.561764548	0
	13290	1448660_at	5.520489815	6.912990144	1.468431487	0.212416256	2.767208762	0
	1522	1417347_at	6.242609758	6.88184212	1.400495753	0.203505941	2.639922822	0
	1477	1417297_at	6.708199329	6.878678673	1.309295814	0.19034118	2.47820548	0
	10728	1431434_at	5.530841881	6.875426455	1.806330563	0.262722694	3.497515771	0
	15089	1450913_at	6.794604893	6.875086056	2.237470028	0.325446112	4.715693746	0
	13286	1448656_at	5.476589868	6.851055348	1.269406173	0.185286224	2.410623216	0
	6379	1423228_at	6.653502137	6.811718075	2.206106669	0.323869345	4.614283574	0
	2715	1418649_at	7.873127284	6.772070822	2.305446172	0.340434445	4.943203061	0
	16582	1453596_at	7.428671851	6.75814958	1.581636774	0.234033999	2.993092311	0
	8345	1425606_at	6.341351236	6.733082452	2.183072384	0.324230752	4.541196248	0
	164	1415890_at	8.344276142	6.731918611	1.387980485	0.206179035	2.617120741	0
	15095	1450920_at	5.985099684	6.729566645	1.240689491	0.18436395	2.363114429	0
	7904	1425032_at	8.641124804	6.725512434	3.787722118	0.563187141	13.81077255	0
	9347	1426934_at	6.69571765	6.722838953	1.563542294	0.232571731	2.955786968	0
	11630	1435758_at	6.828029127	6.717357776	2.191770735	0.326284651	4.568658906	0
	8254	1425475_at	6.12476553	6.705422069	1.396680047	0.208291146	2.632949858	0
	15502	1451407_at	6.381935223	6.678611623	1.855077833	0.277763993	3.617712679	0
	2641	1418569_at	8.087219527	6.67502694	2.030747041	0.304230539	4.086163809	0
	2499	1418412_at	7.379008654	6.671631489	1.996467289	0.299247237	3.990217229	0
	4483	1421001_a_at	10.04822935	6.664664396	3.539135331	0.531029789	11.6248108	0
	509	1416258_at	5.792301738	6.657311967	1.144701721	0.171946534	2.211004131	0
	1998	1417858_at	6.977795089	6.655937761	1.457033513	0.218907322	2.745432637	0
	7540	1424581_at	7.573044376	6.647295741	2.288728261	0.344309679	4.88625197	0
	13709	1449141_at	8.143186256	6.61955225	2.015252184	0.30443935	4.042512359	0
	14096	1449581_at	9.245651207	6.563167514	2.001869536	0.305015761	4.005186813	0
	11738	1436244_a_at	5.929897558	6.5392848	1.484444673	0.227004132	2.798094472	0
	16599	1453683_a_at	4.598444121	6.517665986	1.313075859	0.201464123	2.48470721	0
	9351	1426942_at	6.728868686	6.464777196	1.331295104	0.205930547	2.516284598	0
	8255	1425476_at	6.191596875	6.444222388	1.365905509	0.211958158	2.577380447	0
	16089	1452151_at	5.885594072	6.441965106	1.114568461	0.173016842	2.165302308	0
	5793	1422537_a_at	8.017966771	6.42679957	1.49618409	0.232803913	2.820955855	0
	12955	1448294_at	7.208865957	6.420418927	1.064071195	0.165732362	2.090823376	0
	6675	1423569_at	5.140834131	6.407088689	1.492028881	0.232871582	2.812842709	0
	17516	1460329_at	6.796947175	6.400129278	2.094560558	0.327268477	4.270960509	0
	9566	1427261_at	7.232519976	6.391270117	1.521710332	0.238092007	2.871312454	0
	1748	1417589_at	8.059495146	6.36204936	1.95109862	0.306677693	3.866688699	0
	6431	1423284_at	8.164540505	6.343700681	2.036788353	0.321072581	4.10331057	0
	13740	1449176_a_at	6.198340811	6.314210973	1.421749592	0.225166628	2.679102154	0
	16246	1452411_at	5.059440776	6.311019194	1.069707648	0.169498399	2.099007974	0
	8309	1425558_at	7.579559325	6.287592541	1.743455234	0.277285022	3.34836136	0
	2062	1417930_at	6.045260824	6.266331594	1.016548763	0.162223902	2.023073539	0
	261	1415999_at	8.942828274	6.265516999	2.331283181	0.372081535	5.032527605	0
	9879	1427749_at	8.240463762	6.262541	1.938963321	0.309612875	3.834300269	0
	9719	1427498_a_at	5.686052123	6.249214285	1.898363455	0.303776342	3.727900761	0
	15175	1451013_at	6.486507321	6.242618677	1.356694276	0.217327751	2.560976964	0
	8325	1425581_s_at	5.924839756	6.226488626	1.259450565	0.202273005	2.394045489	0
	6988	1423927_at	6.831362553	6.215391359	0.913891707	0.147036873	1.884121115	0
	9455	1427094_at	5.262964795	6.191589594	1.150329472	0.185789038	2.219645793	0
	4546	1421072_at	7.567073781	6.160206348	1.436403044	0.233174502	2.706452456	0
	13348	1448727_at	5.912970785	6.143515234	1.037890555	0.168940829	2.053223324	0
	1521	1417346_at	6.854458518	6.141393706	1.254045669	0.204195616	2.385093245	0
	2258	1418147_at	8.219815742	6.125442694	1.915221558	0.312666636	3.771717331	0
	7598	1424649_a_at	7.928136619	6.124602262	2.997249009	0.489378556	7.984759803	0
	12775	1448069_at	3.886206986	6.120148304	1.493249617	0.243989123	2.815223802	0
	9402	1427013_at	5.32782315	6.112294254	1.423664867	0.232918248	2.682661204	0
	1728	1417568_at	7.244935457	6.108652681	2.338735267	0.382856153	5.058589838	0
	13580	1448986_x_at	6.465973248	6.099083311	1.31716246	0.215960726	2.491755409	0
	379	1416120_at	6.459981918	6.093247922	1.169723279	0.191970406	2.249685419	0
	13572	1448977_at	8.409904276	6.087444906	1.956204026	0.321350592	3.880396368	0
	8175	1425369_a_at	6.937992313	6.06740517	1.504297137	0.247930886	2.836864291	0
	12971	1448315_a_at	6.589063301	6.056131379	1.042521919	0.172143214	2.059825208	0
	9662	1427403_at	4.95013586	6.049328911	1.460299094	0.241398528	2.751654039	0
	3525	1419550_a_at	5.930225566	6.0462416	1.658452598	0.274294795	3.156777544	0
	3459	1419474_a_at	6.884974912	6.045800914	1.633003809	0.270105455	3.101581013	0
	3460	1419475_a_at	7.016490336	6.043746932	1.645876022	0.272327091	3.129378193	0
	8932	1426353_at	6.188179931	6.042518195	0.988056638	0.163517362	1.98351133	0
	17212	1456340_at	4.106871979	6.03782907	1.325708718	0.219567116	2.506559913	0
	10730	1431469_a_at	6.150431388	6.026498497	1.275279747	0.211612058	2.420457473	0
	2046	1417911_at	6.421310636	6.013311402	1.12727453	0.187463189	2.184456731	0
	11505	1435176_a_at	7.959091323	5.993976601	1.425833567	0.237877733	2.68669689	0
	8102	1425272_at	5.687619041	5.990250777	1.311279043	0.218902195	2.481614537	0
	1729	1417569_at	7.296633716	5.965374602	2.277915523	0.381856241	4.849767291	0
	4806	1421381_a_at	8.921463322	5.96476355	2.273172911	0.381100255	4.83385069	0
	813	1416579_a_at	9.650609192	5.96118128	1.607786547	0.269709387	3.047838687	0
	12589	1439018_at	6.785543813	5.959963007	1.258971462	0.211238134	2.393250584	0
	3531	1419557_a_at	5.1655966	5.936215453	0.86383692	0.145519806	1.819871922	0
	9742	1427529_at	6.734101585	5.936165212	2.034810046	0.342781909	4.097687729	0
	9329	1426908_at	6.07152556	5.93395901	1.234815522	0.208093032	2.353512511	0
	14887	1450673_at	6.350909501	5.930514534	1.721766862	0.290323353	3.298401133	0
	15398	1451278_a_at	4.462032908	5.925452428	1.288065348	0.217378397	2.442003635	0
	741	1416505_at	7.092596161	5.905990055	1.398962782	0.236871849	2.637119197	0
	7153	1424118_a_at	5.547320775	5.894135717	1.150951546	0.195270622	2.220603086	0
	12585	1439012_a_at	6.368733178	5.892500671	1.372640759	0.232947069	2.589441128	0
	336	1416076_at	5.495974189	5.886130749	1.293208805	0.219704397	2.450725338	0
	3526	1419551_s_at	6.008153739	5.881515275	1.627692572	0.276747147	3.090183633	0
	3932	1420363_at	4.785355205	5.877736293	1.27276662	0.216540273	2.416244787	0
	8103	1425273_s_at	5.691759315	5.863937289	1.281613181	0.218558473	2.431106644	0
	12875	1448205_at	5.580472081	5.862918012	1.296675559	0.221165562	2.456621441	0
	7707	1424777_at	7.17945339	5.858778256	0.995879802	0.169980798	1.994296341	0
	13764	1449203_at	4.949369429	5.842745816	1.353435558	0.231643751	2.555198832	0
	2434	1418341_at	5.971508375	5.840443785	1.429085675	0.244687857	2.692760044	0
	10547	1430427_a_at	6.263454863	5.831730181	1.616634572	0.277213541	3.066588469	0
	6941	1423871_at	6.802801305	5.828312663	0.987491962	0.169430163	1.982735128	0
	11766	1436392_s_at	8.324135419	5.82807953	1.861181852	0.319347367	3.633051589	0
	3931	1420362_a_at	4.829481926	5.823956811	1.26583923	0.217350381	2.404670513	0
	805	1416571_at	5.227235773	5.791907183	0.907048934	0.156606262	1.875205796	0
	10381	1429244_at	6.300475728	5.790476552	1.052752437	0.181807564	2.074483866	0
	13555	1448960_at	6.205826539	5.789079663	1.199056192	0.207123802	2.295894249	0
	12173	1437651_a_at	6.010605253	5.787852559	1.007601574	0.174089019	2.01056583	0
	3011	1418983_at	5.311337151	5.78375497	1.231179793	0.212868595	2.347588902	0
	2045	1417910_at	6.354635485	5.778544483	1.079389356	0.186792601	2.113141471	0
	3597	1419630_a_at	5.965966796	5.77678176	1.137730897	0.196948914	2.200346754	0
	1424	1417236_at	7.26726618	5.774898138	1.649728777	0.28567236	3.137746448	0
	10056	1428066_at	4.737187672	5.769699609	1.14658489	0.198725231	2.213892069	0
	1423	1417235_at	7.193825094	5.767368977	1.635807529	0.283631503	3.107614459	0
	10202	1428443_a_at	7.320164945	5.765189184	1.619922245	0.280983363	3.073584704	0
	11146	1433892_at	5.581055931	5.76512116	1.792818448	0.310976716	3.464911366	0
	13632	1449048_s_at	6.132693048	5.762049276	1.43417496	0.248900155	2.702275862	0
	8082	1425245_a_at	5.591596175	5.758189429	1.221568569	0.212144561	2.332001261	0
	912	1416686_at	5.663582349	5.757579521	1.442986911	0.250623879	2.718831817	0
	913	1416687_at	5.712002278	5.752603332	1.403903307	0.244046604	2.646165521	0
	12102	1437428_x_at	6.129259841	5.752087367	0.759390261	0.132019946	1.692775041	0
	6105	1422890_at	6.250575881	5.751769719	1.582770314	0.275179708	2.995444937	0
	10232	1428571_at	9.077159795	5.751645021	2.23866991	0.389222544	4.719617396	0
	15477	1451375_at	7.068269428	5.750053338	1.584979858	0.275646114	3.000036094	0
	11147	1433893_s_at	5.610184399	5.745099465	1.78083657	0.309974889	3.436253736	0
	7162	1424128_x_at	4.829294787	5.743981637	1.20133228	0.209146261	2.299519258	0
	16196	1452337_at	4.994368012	5.743963199	0.971124789	0.169068769	1.96036839	0
	8044	1425197_at	5.612740707	5.739165508	1.078984739	0.188003768	2.112548904	0
	2942	1418911_s_at	8.060941718	5.737648006	1.919262407	0.334503338	3.782296355	0
	15843	1451828_a_at	7.948484729	5.730778173	1.929133795	0.336626848	3.808264794	0
	7867	1424985_a_at	7.122939544	5.729850898	1.439298222	0.251192963	2.711889176	0
	9915	1427843_at	7.341640563	5.722193542	1.160170254	0.202749216	2.234837996	0
	14405	1450082_s_at	6.158058355	5.716250235	1.581500485	0.276667469	2.992809573	0
	17712	1460746_at	4.343533553	5.714219401	1.149484232	0.201162075	2.218345737	0
	17353	1458613_at	6.685285872	5.713635491	1.007390103	0.176313331	2.010271143	0
	16130	1452232_at	5.943699641	5.708812255	1.180560515	0.206796171	2.266648237	0
	11841	1436730_at	4.041885253	5.703358354	1.109266876	0.194493631	2.157359904	0
	2725	1418661_at	5.62334712	5.701119196	1.437956905	0.252223617	2.709369022	0
	1986	1417843_s_at	6.248277895	5.695757522	1.262452843	0.221647926	2.399032734	0
	17006	1455731_at	6.734256829	5.695750298	1.193757789	0.209587451	2.287477875	0
	2030	1417893_at	6.182133616	5.693737816	0.966709671	0.169784718	1.954378193	0
	17662	1460675_at	6.555485807	5.691804373	1.082378304	0.190164354	2.117523975	0
	4068	1420521_at	7.842004067	5.687785944	2.289095712	0.402458133	4.887496644	0
	151	1415875_at	3.384332143	5.686637896	1.01697332	0.178835603	2.023668977	0
	16474	1452917_at	5.889360819	5.685282557	0.915340997	0.161001848	1.8860148	0
	4480	1420998_at	6.109209061	5.682386145	1.549271557	0.27264454	2.926693278	0
	3725	1419816_s_at	6.842502208	5.680119529	1.274914257	0.224452012	2.419844357	0
	6425	1423276_at	5.897094208	5.674200227	1.513686303	0.266766459	2.855387022	0
	697	1416457_at	6.169651825	5.673928264	0.992364649	0.174899048	1.989443117	0
	554	1416305_at	6.625169096	5.670932794	1.084785481	0.191288721	2.121060072	0
	3315	1419322_at	5.29674665	5.667031047	0.940124174	0.165893599	1.918693376	0
	4615	1421145_at	5.902917119	5.664064777	1.114553325	0.196776232	2.165279592	0
	12894	1448226_at	6.353517733	5.663701226	1.088454433	0.192180765	2.126461055	0
	11313	1434437_x_at	6.509865441	5.659486777	1.097978442	0.194006716	2.140545411	0
	6572	1423449_a_at	8.731368133	5.653854904	1.242012383	0.21967532	2.365282301	0
	7943	1425077_at	4.492648192	5.650077945	0.933628121	0.165241636	1.910073455	0
	9131	1426620_at	4.699537882	5.649755815	1.303350037	0.230691393	2.468013075	0
	3012	1418984_at	5.433618788	5.627193664	1.211692774	0.215328074	2.316092341	0
	16575	1453567_s_at	6.596042236	5.620060179	1.610502332	0.286563183	3.05358146	0
	274	1416013_at	6.715940547	5.619863571	0.855610563	0.152247568	1.809524402	0
	14143	1449698_at	3.415219212	5.616328387	1.116577466	0.198809149	2.168319671	0
	8045	1425198_at	5.256968252	5.615112047	1.070112842	0.190577291	2.099597583	0
	15578	1451496_at	8.128725345	5.612030781	1.488005796	0.265145694	2.80500977	0
	15431	1451320_at	6.831273753	5.581725969	1.306050734	0.233986896	2.472637474	0
	1747	1417588_at	8.505074692	5.579146319	1.795436613	0.321812068	3.471205104	0
	2463	1418374_at	9.493055504	5.579084543	1.676687606	0.300530955	3.196930999	0
	3365	1419373_at	7.415758448	5.574558808	1.740448834	0.312212839	3.34139105	0
	15373	1451246_s_at	4.640346276	5.572227192	1.197681415	0.214937649	2.293707481	0
	1578	1417405_at	5.854195641	5.571586651	0.714268585	0.128198416	1.640651232	0
	12008	1437169_at	5.611257994	5.56674616	0.915888267	0.164528477	1.886730374	0
	14203	1449836_x_at	4.928856008	5.560505202	1.210545837	0.21770429	2.314251788	0
	6662	1423555_a_at	7.004367469	5.560363686	1.930056409	0.347109743	3.810700987	0
	7740	1424826_s_at	8.208424766	5.556751338	1.46777906	0.264143376	2.765957636	0
	9074	1426546_at	4.915555641	5.556635429	0.920497162	0.165657289	1.892767441	0
	4172	1420637_at	5.673713221	5.550475059	0.89088585	0.160506234	1.854314369	0
	15648	1451583_a_at	5.214423057	5.55029552	1.214989748	0.218905416	2.321391333	0
	915	1416689_at	5.585078036	5.539541439	0.965305689	0.174257328	1.952477183	0
	559	1416310_at	5.496299284	5.539043804	1.140427575	0.205888889	2.204463477	0
	6104	1422889_at	6.475902533	5.534577442	1.532670486	0.276926378	2.893208882	0
	9713	1427489_at	6.393639873	5.526929001	1.832663942	0.33158811	3.561941796	0
	13942	1449403_at	7.134254359	5.525208397	1.563144776	0.28291146	2.954972647	0
	14563	1450276_a_at	5.720439421	5.52508419	1.436279274	0.259956088	2.706220276	0
	3505	1419527_at	6.51192382	5.515779367	3.133839313	0.568158932	8.77767779	0
	8442	1425737_at	8.028307417	5.503842291	2.407095889	0.437348267	5.304055565	0
	2459	1418369_at	5.765125454	5.502649826	0.968470395	0.176000732	1.956764852	0
	13895	1449349_at	5.999379739	5.501016621	0.895369968	0.162764454	1.860086829	0
	3818	1420055_at	5.111718498	5.497911323	0.969510742	0.176341648	1.958176411	0
	12727	1444508_s_at	6.753575651	5.495472362	0.967048428	0.175971848	1.954837151	0
	16407	1452669_at	6.156573023	5.494616998	0.840532561	0.152973822	1.790711048	0
	12970	1448314_at	6.318785657	5.493993985	1.022941494	0.186192686	2.032057878	0
	10297	1428788_at	7.96754675	5.489009931	1.417913913	0.258318701	2.671988711	0
	2948	1418917_at	5.03639649	5.485089691	0.966364683	0.176180288	1.953910902	0
	1489	1417311_at	8.263985559	5.474232505	1.030597887	0.188263448	2.04287069	0
	15733	1451689_a_at	7.331616231	5.472219082	1.415820228	0.258728718	2.668113849	0
	7816	1424920_at	5.353493285	5.471459825	0.883673934	0.161506063	1.845067931	0
	4624	1421156_a_at	6.139230107	5.450478299	1.490402959	0.273444435	2.809674411	0
	739	1416503_at	6.781992326	5.447460109	1.063708905	0.195266947	2.090298395	0
	16643	1453915_a_at	5.53422645	5.447128839	0.920449088	0.168978762	1.892704371	0
	3795	1420012_at	8.355141008	5.445247269	1.4120512	0.259318105	2.661152523	0
	15200	1451043_at	5.357254328	5.443428481	0.845678001	0.155357603	1.797109107	0
	7364	1424367_a_at	7.758599206	5.43390347	1.983830458	0.365083861	3.955418807	0
	4842	1421424_a_at	6.946110252	5.433736536	1.618204413	0.297806933	3.069927133	0
	16053	1452109_at	7.34070874	5.432648175	1.363594912	0.251000041	2.57325586	0
	15148	1450982_at	6.339621048	5.429338143	0.886495769	0.163278791	1.848680318	0
	9787	1427589_at	6.321189382	5.429331169	1.242050122	0.22876669	2.365344176	0
	17600	1460460_a_at	7.062108753	5.423315898	1.001087391	0.184589541	2.001508013	0
	15622	1451550_at	5.782129691	5.417812846	0.963649626	0.177866909	1.95023723	0
	6957	1423891_at	6.740802241	5.413781934	1.364260865	0.25199775	2.574443957	0
	16137	1452242_at	4.819210105	5.406851017	1.088862492	0.201385703	2.127062598	0
	387	1416129_at	6.968298448	5.40463613	1.218967394	0.225541066	2.327800458	0
	1479	1417299_at	4.738803898	5.401277093	0.953668886	0.176563592	1.936791813	0
	16152	1452264_at	7.376995568	5.390415265	1.194436909	0.221585323	2.288554913	0
	4173	1420638_at	5.472539826	5.38943894	0.85788277	0.159178493	1.812376601	0
	2531	1418445_at	6.039694108	5.384852949	1.276496507	0.237053178	2.422499734	0
	2025	1417888_at	5.639587251	5.383282762	1.030629097	0.191449928	2.042914884	0
	4467	1420981_a_at	8.968660548	5.382364628	1.392148219	0.258649927	2.62469215	0
	3524	1419549_at	6.864780303	5.379304448	2.005043719	0.372732895	4.014008631	0
	8493	1425801_x_at	6.9250342	5.368856698	0.823941524	0.15346685	1.770235775	0
	432	1416178_a_at	8.745024426	5.368180244	1.691220014	0.315045311	3.229296734	0
	3702	1419755_at	6.372742216	5.367132511	2.12917103	0.396705508	4.374660409	0
	10939	1432417_a_at	6.155986575	5.360064806	1.307926533	0.244013194	2.475854499	0
	16604	1453721_a_at	7.72832583	5.35774331	1.185508555	0.221270129	2.274435552	0
	12547	1438926_at	6.502510039	5.353672276	1.16900456	0.218355645	2.248564955	0
	7565	1424612_at	7.305110151	5.340221944	1.293842445	0.242282523	2.451801947	0
	5686	1422414_a_at	7.679593482	5.338661817	0.95014879	0.177975085	1.932071908	0
	6573	1423450_a_at	7.2177876	5.337313869	2.142142748	0.401352216	4.4141717	0
	7395	1424404_at	7.610976704	5.334008768	1.394655288	0.261464754	2.629257221	0
	13763	1449202_at	4.567364892	5.329771796	1.105745731	0.207465868	2.152100917	0
	4805	1421380_at	3.118669302	5.328065308	0.782768587	0.146914225	1.720429277	0
	8169	1425363_at	6.405972272	5.325324043	1.055994329	0.198296727	2.079150697	0
	4791	1421362_a_at	3.81496957	5.325035715	1.06967671	0.200876908	2.098962963	0
	7539	1424580_at	6.180976673	5.323800661	1.084811467	0.203766357	2.121098277	0
	11192	1434036_at	8.223855594	5.322869829	1.432723621	0.269163753	2.699558762	0
	1770	1417611_at	6.458231431	5.322804086	1.532980752	0.288002475	2.893831163	0
	9427	1427063_at	8.31059725	5.322525273	1.941817595	0.364830131	3.841893681	0
	3790	1419989_at	4.285738944	5.320544239	0.714611983	0.134311821	1.641041795	0
	16658	1453986_at	5.917093066	5.317823963	1.104915387	0.207775849	2.150862631	0
	15325	1451191_at	6.590009914	5.313753317	1.700667612	0.320050162	3.250513424	0
	12009	1437170_x_at	5.695790451	5.311657382	0.855357464	0.161034005	1.809206976	0
	14453	1450135_at	4.461863397	5.308015455	1.02113009	0.192375116	2.029508088	0
	9927	1427878_at	7.424354539	5.30665962	1.311237959	0.247092908	2.48154387	0
	13711	1449143_at	7.924536138	5.298316257	1.593816539	0.300815667	3.018468067	0
	11243	1434198_at	3.950292997	5.297705079	1.374785291	0.259505818	2.593293133	0
	8816	1426217_at	6.463014497	5.295356484	1.489247116	0.281236423	2.807424289	0
	7537	1424578_at	6.856415213	5.294244161	0.945549896	0.178599601	1.925922829	0
	2652	1418580_at	8.508974086	5.289271998	1.576513998	0.298058787	2.982483173	0
	6635	1423523_at	5.958664349	5.287417701	1.877278195	0.35504632	3.673813003	0
	13150	1448508_at	5.835590257	5.284002078	0.912021376	0.172600495	1.881680095	0
	95	1415811_at	5.320792524	5.279924308	1.143790679	0.216630128	2.209608353	0
	11560	1435415_x_at	6.235963481	5.279846306	1.090774623	0.206592116	2.129883651	0
	11598	1435627_x_at	6.374132236	5.278969602	1.061951303	0.201166398	2.087753383	0
	583	1416335_at	7.692542671	5.272993027	0.982494851	0.186325839	1.975879342	0
	1863	1417711_at	6.987747044	5.270612269	0.989085828	0.187660518	1.984926832	0
	2950	1418919_at	5.226715399	5.266217133	1.001669851	0.190206713	2.002316245	0
	9090	1426566_s_at	7.333756887	5.261453431	1.308467002	0.248689268	2.476782189	0
	17253	1456481_at	6.494271619	5.258703186	1.2845482	0.244270908	2.436057523	0
	9715	1427492_at	6.141190768	5.258558318	1.650806368	0.313927557	3.140090997	0
	9333	1426914_at	5.818573516	5.256315148	1.390464948	0.264532264	2.621631565	0
	3656	1419700_a_at	8.650383572	5.252825181	1.967380056	0.374537509	3.910573112	0
	7726	1424809_at	6.487522048	5.242856668	1.120402794	0.213700825	2.174076632	0
	2532	1418446_at	6.142058917	5.234743446	1.24302965	0.237457607	2.366950688	0
	1702	1417539_at	7.190122473	5.229778968	1.11440262	0.2130879	2.165053416	0
	4625	1421157_at	4.441262925	5.225937762	1.000910886	0.191527517	2.001263155	0
	11083	1433670_at	5.856245152	5.223068863	1.155743694	0.221276748	2.227991446	0
	16884	1455115_a_at	6.468687263	5.221894561	1.121912349	0.21484776	2.176352654	0
	5579	1422286_a_at	5.488451624	5.215898374	0.939889915	0.18019713	1.918381851	0
	10720	1431419_at	5.157142982	5.208061234	1.151815644	0.221160158	2.221933508	0
	12350	1438225_x_at	6.082379879	5.203141764	1.121847619	0.215609659	2.17625501	0
	6925	1423852_at	6.173623133	5.2009511	1.625114106	0.312464793	3.084665615	0
	3893	1420280_x_at	3.625428017	5.198138008	1.199858428	0.230824658	2.297171277	0
	3894	1420281_at	3.583119423	5.192293847	1.190596881	0.229300751	2.282471555	0
	10737	1431554_a_at	5.094105716	5.191078801	1.306373667	0.251657453	2.473191011	0
	15532	1451443_at	7.157069086	5.190155572	1.07891084	0.207876397	2.112440696	0
	8960	1426391_at	4.844817911	5.184948581	0.742366797	0.143177273	1.672918075	0
	9217	1426743_at	7.572513623	5.184571112	1.021511808	0.197029183	2.030045141	0
	16570	1453528_at	5.122937608	5.181015509	1.049342557	0.202536077	2.069586513	0
	13374	1448757_at	5.768235758	5.177609425	1.04162342	0.201178446	2.058542765	0
	3861	1420185_at	4.046742259	5.174822355	1.015236312	0.196187664	2.021233942	0
	7157	1424123_at	7.775608397	5.168450172	2.278772083	0.440900465	4.85264756	0
	6924	1423851_a_at	6.136737791	5.16601442	1.611682879	0.311978006	3.056081206	0
	8887	1426298_at	8.004528479	5.156474181	1.141000767	0.221275377	2.205339499	0
	11035	1433531_at	8.044633115	5.154285399	1.762729604	0.341993015	3.393395543	0
	14523	1450225_at	3.264085525	5.154264145	0.79034377	0.153337848	1.729486521	0
	7097	1424055_at	5.317052209	5.154199555	0.754293052	0.146345333	1.686804823	0
	14167	1449764_x_at	4.040801213	5.153798899	1.01106757	0.196179088	2.015401911	0
	15245	1451093_at	6.361203394	5.141798367	0.850795831	0.165466588	1.803495509	0
	14939	1450737_at	5.93235695	5.139375442	0.938500118	0.18260976	1.916534698	0
	9235	1426767_at	4.84839926	5.13527957	0.729831095	0.142121005	1.658444916	0
	1731	1417572_at	5.305326649	5.132537054	0.806430423	0.157121208	1.748878935	0
	8404	1425685_at	5.304626696	5.130658639	0.985885579	0.192155754	1.980528661	0
	15271	1451123_at	6.559233901	5.130537383	0.804888352	0.15688188	1.747010588	0
	14109	1449611_at	7.620618573	5.128468989	0.951954456	0.185621568	1.934491589	0
	553	1416304_at	7.654084435	5.124559625	0.844469696	0.164788735	1.795604599	0
	4917	1421514_a_at	4.223684513	5.123827666	0.844553598	0.16482865	1.795709027	0
	15127	1450958_at	4.600040729	5.117874117	1.437700574	0.280917533	2.708887676	0
	9095	1426571_at	8.611330824	5.11781127	1.425244472	0.27848711	2.685600056	0
	2310	1418206_at	6.440069666	5.1105061	1.22464808	0.239633425	2.336984361	0
	10949	1432474_a_at	7.505746315	5.109312424	1.091686139	0.213665959	2.131229769	0
	7538	1424579_at	6.330932714	5.107399955	1.053957747	0.206358961	2.076217733	0
	17639	1460642_at	5.421131609	5.104069071	0.843886165	0.165335961	1.794878472	0
	11717	1436144_at	4.761144612	5.103127337	0.872677384	0.17100835	1.831057865	0
	9270	1426817_at	6.49375915	5.096789736	1.063471815	0.208655226	2.089954907	0
	3862	1420186_at	4.043379633	5.09182008	0.99345847	0.195108714	1.990952042	0
	16913	1455284_x_at	5.852648663	5.091691667	0.776874463	0.152576887	1.71341481	0
	12307	1438116_x_at	6.393645554	5.080389802	0.847163111	0.166751597	1.798960003	0
	9330	1426911_at	6.094737752	5.077277265	1.403082402	0.276345437	2.644660261	0
	12306	1438115_a_at	6.437737581	5.076052875	0.851908766	0.167828978	1.804887313	0
	17366	1459909_at	7.301264579	5.070961863	1.025612553	0.202252074	2.03582359	0
	12752	1448000_at	2.32071275	5.068272162	0.909381139	0.179426264	1.878239633	0
	7796	1424895_at	4.351363287	5.058031918	1.042536086	0.206114968	2.059845435	0
	8519	1425830_a_at	5.879502417	5.057439774	0.760825536	0.150436895	1.694459948	0
	7165	1424133_at	7.320519379	5.05711602	0.964388153	0.190699234	1.951235826	0
	14979	1450783_at	6.596540826	5.056675566	1.755628124	0.347190185	3.376733035	0
	16475	1452919_a_at	8.022735949	5.055923143	1.348772459	0.26677076	2.546953215	0
	14286	1449936_at	6.406804159	5.055176582	1.133940526	0.224312743	2.194573404	0
	6788	1423700_at	4.882947794	5.052641723	0.851618403	0.168549137	1.80452409	0
	10714	1431396_at	4.744538045	5.050240748	1.124800312	0.222722117	2.180713606	0
	558	1416309_at	5.982574193	5.044354252	0.953231157	0.188969908	1.936204259	0
	7648	1424710_a_at	7.244745575	5.04360571	0.979429355	0.194192292	1.971685372	0
	884	1416654_at	7.695399389	5.033882177	1.125466405	0.223578218	2.181720674	0
	10098	1428117_x_at	6.903633333	5.033206145	0.925942986	0.183966831	1.899925681	0
	16536	1453258_at	8.712033811	5.031948396	1.486050975	0.295323175	2.801211616	0
	263	1416001_a_at	6.973061438	5.030800794	0.769678668	0.152993271	1.70489001	0
	3167	1419152_at	3.278282134	5.028275971	0.907199159	0.180419524	1.875401068	0
	7109	1424072_at	6.170065145	5.026109842	1.33750476	0.266111327	2.527138546	0
	16179	1452304_a_at	6.425320366	5.025277275	0.864191018	0.171968823	1.820318649	0
	15380	1451255_at	7.325675251	5.02188138	1.081088923	0.215275679	2.115632324	0
	2334	1418231_at	6.20774641	5.01575481	0.98835505	0.197050113	1.983921649	0
	1883	1417738_at	7.410761008	5.014313286	1.158170945	0.230972992	2.231743068	0
	5949	1422707_at	5.576524648	5.012886854	1.199383954	0.239260129	2.296415907	0
	13240	1448605_at	6.128628708	5.010788469	0.890836468	0.177783691	1.854250898	0
	11054	1433579_at	7.514132776	5.008349156	1.528435	0.305177405	2.884727412	0
	12165	1437619_x_at	5.910293837	5.003811813	0.921882352	0.184236016	1.894585637	0
	11398	1434748_at	5.61833921	4.999497396	0.948470519	0.189713174	1.929825658	0
	7531	1424567_at	6.109173841	4.997374741	1.223971922	0.244922982	2.335889327	0
	1944	1417801_a_at	7.0108745	4.997154409	1.331912474	0.266534184	2.517361618	0
	4167	1420630_at	6.647838845	4.992384329	1.101031032	0.220542122	2.145079374	0
	5950	1422708_at	5.364138041	4.987096199	1.195394826	0.239697567	2.290074967	0
	15915	1451935_a_at	8.963854285	4.986524931	1.217215273	0.24410091	2.324975112	0
	7742	1424829_at	6.096697125	4.98388589	0.874902869	0.175546328	1.833884613	0
	2581	1418499_a_at	4.364736829	4.983862952	1.496928714	0.300355112	2.822412223	0
	8370	1425634_a_at	6.189795385	4.979933902	1.108357663	0.222564734	2.156000725	0
	5699	1422430_at	4.670875244	4.979021661	0.918236394	0.184421048	1.889803712	0
	1314	1417116_at	6.153210553	4.978326239	0.860541224	0.172857539	1.815719347	0
	10970	1432849_at	5.369882138	4.978304137	0.828519526	0.166426057	1.775862062	0
	16155	1452269_at	7.108198314	4.975651745	1.122963153	0.22569167	2.177938405	0
	16432	1452736_at	5.588504	4.972117244	0.708492357	0.142493091	1.634095564	0
	15745	1451702_at	2.784784592	4.968850187	0.664495868	0.133732321	1.585014313	0
	450	1416196_at	3.285028502	4.966785644	0.783966946	0.157841913	1.721858926	0
	2381	1418281_at	5.505898656	4.963885239	0.933373122	0.188032776	1.909735876	0
	16640	1453887_a_at	5.052474274	4.963618842	0.915540206	0.184450143	1.88627524	0
	3951	1420385_at	5.034637284	4.961064855	1.433287065	0.288907141	2.700613281	0
	15944	1451976_s_at	4.918987307	4.95657764	0.896991506	0.180969929	1.862178675	0
	2333	1418230_a_at	6.234507034	4.954411636	0.97909399	0.197620638	1.971227092	0
	2535	1418449_at	6.425867283	4.950525718	1.27149651	0.256840704	2.414118526	0
	14933	1450730_at	4.48825214	4.949332976	0.709403999	0.143333254	1.635128479	0
	6611	1423493_a_at	7.852170195	4.947761467	0.971895497	0.196431357	1.961415926	0
	14212	1449848_at	5.203371633	4.944068623	1.459205009	0.295142548	2.74956808	0
	7508	1424543_at	7.140357538	4.940682716	1.033856392	0.209253751	2.04748998	0
	12803	1448127_at	6.250864943	4.939645533	0.769696704	0.15582023	1.704911325	0
	2003	1417863_at	3.286538748	4.934938569	0.785667219	0.159205066	1.723889401	0
	9261	1426807_at	4.835482991	4.93258869	0.94640599	0.191868013	1.927066009	0
	13232	1448596_at	6.159913255	4.930575661	0.866138931	0.175666898	1.822778085	0
	14468	1450157_a_at	5.548739847	4.929826861	1.009246563	0.204722517	2.012859624	0
	7290	1424278_a_at	5.822181781	4.929083681	1.021624723	0.207264634	2.030204032	0
	13822	1449271_a_at	5.260366715	4.92587041	0.892668232	0.181220405	1.856606703	0
	14166	1449760_at	6.149155339	4.924961951	0.948282662	0.19254619	1.929574386	0
	17392	1460174_at	5.776708915	4.924256309	0.799848465	0.162430307	1.740918258	0
	14854	1450630_at	5.88014324	4.921269624	0.729666779	0.148267995	1.658256038	0
	10713	1431395_a_at	4.668375174	4.921110338	1.120740283	0.227741344	2.174585273	0
	8328	1425586_a_at	5.770323387	4.916338781	1.257861995	0.2558534	2.391410825	0
	13254	1448619_at	6.378811118	4.913780096	0.966971609	0.196787726	1.954733065	0
	4619	1421151_a_at	6.895353258	4.910094869	1.317238962	0.268271591	2.491887544	0
	15120	1450947_at	6.398636129	4.909166954	1.300544423	0.264921612	2.463218184	0
	1287	1417089_a_at	6.07964075	4.904575757	1.446106492	0.294848436	2.724717185	0
	1811	1417654_at	5.638922178	4.904525257	1.203530428	0.24539183	2.303025568	0
	3858	1420179_at	6.052229708	4.902839408	0.948272565	0.193412936	1.929560882	0
	9518	1427196_at	4.069504975	4.902713104	1.642971657	0.335114787	3.123084613	0
	13991	1449458_at	7.834049232	4.901687532	1.985781235	0.405121955	3.960770846	0
	16811	1454833_at	7.315077419	4.897530585	0.918357831	0.187514466	1.88996279	0
	8467	1425770_at	5.201808996	4.896634482	0.85779841	0.175181222	1.812270628	0
	13841	1449291_a_at	4.467755783	4.896154999	0.701724572	0.14332156	1.626447857	0
	10940	1432418_a_at	6.08392393	4.895804029	1.452703689	0.296724232	2.737205382	0
	7698	1424768_at	6.924050463	4.895090471	1.097914063	0.224288819	2.140449893	0
	522	1416271_at	7.309856255	4.892927046	1.181505274	0.241472081	2.268133054	0
	7525	1424560_at	5.39994219	4.892908287	1.0269092	0.209877059	2.037654144	0
	11407	1434783_at	5.876164641	4.887034943	0.942942064	0.192947682	1.922444653	0
	7602	1424653_at	7.317913375	4.886729885	1.200399966	0.245644837	2.298033718	0
	12384	1438367_x_at	5.812739382	4.886436798	0.896594096	0.183486277	1.861665784	0
	14211	1449845_a_at	6.328444047	4.884793044	0.876139203	0.179360557	1.835456856	0
	895	1416666_at	7.443477029	4.883417806	1.606062782	0.328880887	3.044199234	0
	13641	1449061_a_at	5.594486217	4.879438196	0.890886607	0.18257975	1.854315341	0
	12231	1437836_x_at	4.860045302	4.87799472	0.814134158	0.166899352	1.758242615	0
	10722	1431421_x_at	5.362102054	4.871453824	1.077540309	0.221194811	2.110434873	0
	11423	1434851_s_at	6.31817615	4.871041876	1.039386679	0.213380773	2.055353692	0
	6888	1423809_at	5.554639443	4.865753752	0.844322143	0.173523402	1.795420961	0
	10773	1431715_a_at	6.151752945	4.861994137	0.989697592	0.203557957	1.985768703	0
	7784	1424881_at	6.373153234	4.860794067	1.106439199	0.227625195	2.153135628	0
	1701	1417538_at	7.248436472	4.860369343	1.039447777	0.213861891	2.055440738	0
	7700	1424770_at	7.004647428	4.857437856	1.081826184	0.222715394	2.116713752	0
	15618	1451546_s_at	4.924590557	4.85734875	0.972919935	0.200298555	1.962809195	0
	2032	1417895_a_at	6.096872598	4.856646395	1.144963763	0.23575193	2.211405761	0
	8822	1426224_x_at	4.926402199	4.855000887	0.878712918	0.180991299	1.838734166	0
	7532	1424568_at	6.099923443	4.850238272	1.188974852	0.245137411	2.279906804	0
	14509	1450208_a_at	6.595622328	4.845610443	1.162144403	0.239834468	2.237898188	0
	264	1416002_x_at	6.769761711	4.842636374	0.76481752	0.157934121	1.699155066	0
	16597	1453677_a_at	7.662703421	4.841457359	1.55418185	0.321015292	2.936671412	0
	5972	1422739_at	4.306843939	4.841434903	0.681615903	0.140787993	1.603935251	0
	14250	1449896_at	5.918391438	4.83980579	1.256902578	0.259701036	2.389821025	0
	9733	1427517_at	5.540930168	4.83786342	1.081654436	0.223581019	2.116461779	0
	15481	1451380_at	5.903885379	4.837527665	0.647325172	0.133813224	1.566261576	0
	12519	1438847_at	5.054946852	4.836330078	1.12235803	0.23206812	2.177025084	0
	6886	1423807_a_at	7.955362248	4.83480552	0.894631542	0.18503982	1.85913501	0
	16482	1452954_at	6.665762665	4.82762405	1.052710796	0.218059813	2.074423991	0
	7690	1424759_at	5.451810414	4.827445661	0.882104937	0.182727057	1.843062427	0
	10740	1431591_s_at	6.167099365	4.823526283	1.296677996	0.268823661	2.45662559	0
	16564	1453473_a_at	7.506327602	4.81800061	0.758544542	0.157439694	1.691783014	0
	8548	1425865_a_at	6.23469132	4.814248382	0.976375952	0.202809634	1.967516796	0
	3829	1420096_at	5.234095862	4.812117666	0.811135695	0.168561068	1.75459212	0
	14206	1449840_at	5.435150404	4.80966824	1.067686094	0.221987472	2.096068833	0
	6563	1423440_at	4.456178283	4.808461559	0.853261994	0.177450102	1.806581066	0
	9720	1427500_at	6.879030066	4.801033354	0.822122035	0.171238559	1.768004608	0
	1437	1417249_at	4.464463477	4.799531814	0.7712557	0.160693945	1.706754671	0
	17374	1459990_at	5.963642067	4.797270391	0.885773407	0.184641126	1.847754909	0
	9756	1427545_at	5.501185751	4.795522651	1.254646442	0.261628718	2.386086661	0
	7005	1423945_a_at	6.484308699	4.795428972	0.788318547	0.164389578	1.72706041	0
	1181	1416969_at	5.362420566	4.790275533	0.924303012	0.192954039	1.89776718	0
	10576	1430634_a_at	6.2706778	4.787843979	1.070100527	0.223503634	2.09957966	0
	7521	1424556_at	5.868933913	4.787573749	1.16069714	0.242439532	2.235654329	0
	12768	1448053_at	2.530332574	4.787024181	0.710262869	0.148372526	1.636102199	0
	2994	1418966_a_at	4.531153286	4.784339445	0.688721762	0.143953365	1.611854771	0
	7481	1424511_at	5.720575727	4.782053899	0.82983045	0.173530133	1.777476455	0
	6544	1423419_at	6.40772551	4.774992277	0.989692238	0.207265725	1.985761334	0
	5966	1422731_at	6.208872837	4.773654075	0.885904934	0.185582139	1.847923373	0
	17260	1456515_s_at	3.48842378	4.771576195	1.045590538	0.219128962	2.064211129	0
	10109	1428132_at	7.59880485	4.769519606	0.827429324	0.173482739	1.774520602	0
	16491	1453013_at	7.538028215	4.767668218	1.046901765	0.219583603	2.066088088	0
	11756	1436357_at	5.797807257	4.767264523	0.883617314	0.185351014	1.844995521	0
	16603	1453714_a_at	4.819216618	4.765046541	1.020201945	0.21410115	2.028202843	0
	3940	1420371_at	5.553463625	4.764530134	1.065006523	0.223528133	2.09217934	0
	10685	1431301_at	2.902577993	4.763986156	0.819957542	0.172115853	1.765354038	0
	13406	1448793_a_at	5.799279545	4.759195938	1.177479204	0.247411373	2.26181229	0
	3082	1419064_a_at	5.07993496	4.758499208	1.454970443	0.305762464	2.741509444	0
	2817	1418765_at	5.924749244	4.752968262	1.23874878	0.260626352	2.359937709	0
	12004	1437159_at	5.457937457	4.752246293	0.894532412	0.188233597	1.859007269	0
	1622	1417455_at	7.542709564	4.749925177	1.105530625	0.232746956	2.151780062	0
	1016	1416798_a_at	4.879788323	4.74919149	0.794584697	0.167309467	1.734577977	0
	7970	1425108_a_at	7.100263703	4.746032904	1.322947452	0.278748057	2.501767035	0
	511	1416260_a_at	6.40536694	4.745384161	0.920852162	0.194052184	1.893233247	0
	9942	1427895_at	4.773832075	4.744572554	0.852820325	0.179746503	1.806028082	0
	9085	1426561_a_at	6.158915723	4.742061269	1.572427518	0.331591565	2.974047146	0
	3913	1420341_at	4.110434767	4.74198168	0.627856202	0.13240376	1.54526707	0
	16170	1452289_a_at	4.375725512	4.741271803	0.73379549	0.154767649	1.66300844	0
	10108	1428131_a_at	7.650514932	4.740987591	0.823821488	0.173765797	1.770088494	0
	10097	1428116_a_at	7.536486757	4.73889678	0.740356613	0.15622974	1.670588733	0
	2156	1418036_at	5.012400063	4.737660217	0.897126337	0.189360633	1.862352719	0
	17265	1456534_at	4.682932269	4.733354963	0.838367744	0.177119137	1.788026035	0
	2037	1417901_a_at	6.423304625	4.730874994	0.97942135	0.207027527	1.971674432	0
	7489	1424523_at	6.84926439	4.723426461	1.134523361	0.240190754	2.19546017	0
	4846	1421429_a_at	5.962189323	4.723108651	1.536815771	0.325382261	2.901533873	0
	17702	1460731_at	5.52548145	4.719227547	0.832391732	0.176383046	1.780634893	0
	7445	1424464_s_at	5.819552403	4.719210797	1.104562066	0.234056522	2.150335942	0
	12130	1437511_x_at	4.192022001	4.718421283	0.994977464	0.210870841	1.993049393	0
	11938	1436986_at	5.316034999	4.714076636	1.043263784	0.221308193	2.060884687	0
	16647	1453939_x_at	5.919679218	4.713987504	1.256268628	0.266498082	2.388771119	0
	3140	1419124_at	5.879998596	4.712457137	1.096602859	0.232702988	2.138505413	0
	3081	1419063_at	5.002915228	4.711038255	1.404545418	0.298139251	2.647343532	0
	2614	1418540_a_at	5.837303739	4.708425917	0.929186208	0.197345402	1.904201575	0
	10047	1428049_a_at	6.199067295	4.707762597	0.742312475	0.1576784	1.672855086	0
	11410	1434790_a_at	5.378413123	4.707703253	0.883095608	0.187585232	1.844328456	0
	6699	1423596_at	5.748190235	4.705578136	0.646726152	0.137438192	1.565611385	0
	5965	1422730_at	6.138490045	4.699752557	0.858076093	0.182578994	1.812619478	0
	5333	1422005_at	5.750334669	4.697817713	0.996401688	0.21209884	1.995017896	0
	3794	1420011_s_at	8.735306679	4.695971291	1.246224719	0.265381673	2.372198472	0
	7871	1424989_at	5.310426659	4.694892094	1.117894858	0.238108744	2.170300569	0
	11757	1436363_a_at	7.894091757	4.694013031	0.924596271	0.19697352	1.898152981	0
	2866	1418825_at	7.289273683	4.69247453	1.143564996	0.243701908	2.209262728	0
	1420	1417232_at	7.538308037	4.691870648	1.763530801	0.375869442	3.39528058	0
	17049	1455867_at	6.844513977	4.691682846	0.890094354	0.189717503	1.853297328	0
	4899	1421493_a_at	4.131237866	4.688078396	0.969744387	0.206853279	1.958493563	0
	15150	1450984_at	5.634797487	4.686231193	0.933049878	0.199104534	1.909308037	0
	11763	1436384_at	7.528996138	4.683719766	0.857983901	0.183184294	1.81250365	0
	14110	1449614_s_at	5.339472719	4.68287534	0.772091883	0.1648756	1.707744188	0
	1730	1417571_at	5.629843361	4.682859641	0.783742816	0.167364149	1.721591448	0
	16379	1452620_at	5.646642369	4.681724749	0.835327869	0.178423106	1.784262487	0
	6922	1423849_a_at	5.990671056	4.677788392	0.633088262	0.135339226	1.550881291	0
	10884	1432139_at	2.685392229	4.673892162	0.768784238	0.164484804	1.703833354	0
	12570	1438968_x_at	8.854722225	4.673068347	1.149099096	0.2458982	2.217753615	0
	12774	1448065_at	2.700724811	4.671662831	0.715545912	0.153167285	1.642104468	0
	1048	1416830_at	7.232708673	4.670862186	0.716722602	0.153445461	1.643444347	0
	6892	1423813_at	5.303522285	4.667830696	0.990458615	0.212188205	1.986816474	0
	7942	1425076_at	4.664794072	4.666794067	0.720736223	0.15443926	1.648022824	0
	12020	1437198_at	6.303792481	4.66195753	0.953654695	0.204561	1.936772762	0
	11968	1437036_at	5.075047217	4.659094336	0.885905234	0.190145374	1.847923757	0
	2588	1418507_s_at	8.095078861	4.655719046	1.711136038	0.367534213	3.274185448	0
	3353	1419361_at	7.22927466	4.655429142	0.659712628	0.141708231	1.579767917	0
	6403	1423254_x_at	8.555840801	4.652856556	0.792346861	0.170292561	1.731889472	0
	1862	1417710_at	7.670779156	4.651070769	0.835815721	0.179703935	1.784865943	0
	9084	1426560_a_at	6.115702469	4.648541303	1.534737066	0.330154551	2.897356212	0
	5715	1422449_s_at	6.094238715	4.642416473	0.780367744	0.168095161	1.717568626	0
	1933	1417790_at	5.342514885	4.640626416	0.904586204	0.194927607	1.872007486	0
	10087	1428105_at	5.333657627	4.639674467	0.94047304	0.202702376	1.919157401	0
	9667	1427417_at	5.782489433	4.639449418	1.250652075	0.269569072	2.379489478	0
	1565	1417392_a_at	5.414888822	4.636890862	0.911918591	0.19666596	1.881546039	0
	2818	1418766_s_at	5.72866594	4.633829327	1.188536197	0.256491146	2.279213697	0
	10086	1428104_at	5.570928648	4.632486673	0.926289945	0.199955232	1.900382656	0
	14369	1450032_at	7.762115389	4.630978679	1.122747763	0.24244287	2.177613269	0
	10959	1432538_a_at	4.822591158	4.629210538	0.781219784	0.16875875	1.718583304	0
	14965	1450767_at	5.901808612	4.628396742	0.875019996	0.189054665	1.834033507	0
	11758	1436364_x_at	7.820583134	4.627598523	0.907203776	0.196042023	1.87540707	0
	8538	1425850_a_at	5.70899452	4.626247583	0.641747902	0.138718884	1.560218302	0
	4416	1420914_at	7.547957505	4.625223394	1.11622966	0.241335297	2.167796993	0
	194	1415922_s_at	6.726212604	4.620258717	0.947094619	0.204987356	1.927986058	0
	6419	1423270_at	5.801754172	4.617580563	0.939620564	0.203487638	1.918023722	0
	13423	1448810_at	7.648207654	4.616523618	1.135138533	0.245886001	2.196396523	0
	8865	1426273_at	5.211505374	4.613780575	0.802567172	0.173950009	1.744202048	0
	13723	1449157_at	5.247382151	4.612369062	0.741308459	0.160721844	1.6716913	0
	16691	1454092_a_at	5.617326064	4.612289475	0.665456866	0.144279077	1.586070463	0
	9753	1427541_x_at	5.559138023	4.60834552	0.964543039	0.209303542	1.951445321	0
	15463	1451358_a_at	4.816163072	4.607452212	1.0508743	0.228081432	2.071785008	0
	8301	1425547_a_at	5.412943912	4.606473376	0.654367844	0.142053973	1.573926143	0
	12201	1437716_x_at	5.698787399	4.605686845	0.956916914	0.207768558	1.941157143	0
	1625	1417458_s_at	6.289070388	4.605231466	1.056638445	0.22944307	2.080079178	0
	3577	1419608_a_at	7.203273459	4.604930302	1.618189386	0.351403665	3.069895159	0
	2155	1418035_a_at	4.939630315	4.603341933	0.892401191	0.193859419	1.856263079	0
	8371	1425635_at	6.267439509	4.601534222	1.01660086	0.220926502	2.023146595	0
	8768	1426153_a_at	7.043076799	4.599850574	1.278630014	0.277972076	2.42608486	0
	11555	1435394_s_at	6.425677623	4.597293479	0.855350259	0.186055179	1.809197941	0
	16978	1455615_at	5.202694706	4.596842192	0.797524928	0.173494085	1.738116673	0
	8928	1426347_at	5.713363773	4.595814836	0.568348385	0.123666511	1.482825043	0
	3352	1419360_a_at	7.509459663	4.594118607	0.655684072	0.142722495	1.575362754	0
	16195	1452334_at	5.132364909	4.593396725	0.960876835	0.209186555	1.946492566	0
	453	1416199_at	6.675405794	4.592890959	1.009876446	0.219878167	2.013738633	0
	15272	1451125_at	7.526694293	4.586797166	1.007156497	0.219577291	2.009945659	0
	12753	1448001_x_at	2.612084256	4.586566658	0.906882792	0.19772585	1.874989857	0
	9986	1427956_at	4.13697872	4.586288492	0.826541618	0.180220154	1.773429056	0
	10751	1431644_a_at	6.20696309	4.584934457	0.975644569	0.21279357	1.966519605	0
	3717	1419773_at	3.038652164	4.584143309	0.612778274	0.133673455	1.529201239	0
	17325	1456725_x_at	6.500013702	4.582265206	0.880393608	0.192130653	1.840877476	0
	11565	1435429_x_at	8.438610858	4.581303281	0.775848448	0.169351034	1.712196697	0
	667	1416424_at	6.39762376	4.580223056	0.80592169	0.175956865	1.748262342	0
	16281	1452473_at	2.927957875	4.579931771	0.793709081	0.173301508	1.733525527	0
	5846	1422597_at	6.310377362	4.57733605	1.087821906	0.237653931	2.125528946	0
	16025	1452073_at	4.415625452	4.57645957	0.88701512	0.193821251	1.849345938	0
	788	1416554_at	6.264367177	4.575057756	0.684914655	0.149706231	1.607606878	0
	2457	1418365_at	8.267688689	4.57320271	1.022873838	0.223666849	2.031962586	0
	5886	1422642_at	5.418518674	4.572585896	0.905063003	0.197932422	1.872626272	0
	4698	1421250_at	3.709377337	4.571565968	0.777480393	0.170068724	1.714134592	0
	17551	1460372_at	9.156065312	4.571389193	1.584752196	0.346667529	2.999562715	0
	16988	1455644_at	5.9696806	4.569213051	0.727332538	0.159181139	1.655575194	0
	13679	1449109_at	8.16697004	4.5661691	1.695889338	0.371403095	3.239765379	0
	11309	1434432_at	6.126555324	4.565126592	0.931545697	0.204056926	1.907318394	0
	2072	1417941_at	6.224173229	4.563378597	0.780317367	0.170995535	1.717508652	0
	16115	1452200_at	5.642118416	4.560352765	0.67632561	0.148305547	1.598064468	0
	4894	1421487_a_at	7.531485839	4.560145933	0.963675082	0.211325492	1.950271641	0
	3802	1420029_at	4.711271916	4.558438339	0.985994294	0.216300895	1.980677909	0
	1419	1417231_at	7.69708718	4.556746286	1.70371564	0.373888633	3.257388146	0
	13767	1449207_a_at	4.463615145	4.555939833	0.874981816	0.192052979	1.833984971	0
	16437	1452754_at	6.640409479	4.553531705	0.911619251	0.200200484	1.881155684	0
	6384	1423234_at	6.447378817	4.552133125	0.710303533	0.156037513	1.636148315	0
	16018	1452062_at	5.572685512	4.550380213	0.646644206	0.142107731	1.56552246	0
	12445	1438571_at	2.643056222	4.549328164	1.17739873	0.258807166	2.261686129	0
	8353	1425615_a_at	5.993099894	4.548687601	0.801573459	0.17622082	1.743001075	0
	8507	1425815_a_at	5.770146417	4.54746415	0.951972898	0.209341485	1.934516318	0
	8919	1426334_a_at	4.842108859	4.547407919	0.831277243	0.182802435	1.779259874	0
	8403	1425684_at	5.481132811	4.546254817	0.809355848	0.178026943	1.752428823	0
	3793	1419998_at	3.27949512	4.544333104	0.928679293	0.204359864	1.90353262	0
	11378	1434651_a_at	9.26967095	4.543758168	1.38541155	0.304904332	2.612464711	0
	12027	1437223_s_at	8.930940534	4.543556451	1.250267725	0.275173807	2.37885564	0
	291	1416030_a_at	5.919719706	4.541609762	0.766728944	0.168823167	1.701407766	0
	14533	1450240_a_at	6.688825575	4.539882917	1.066555601	0.2349302	2.094427001	0
	14158	1449741_at	7.040710376	4.539522381	1.258477966	0.277226955	2.392432077	0
	7534	1424575_at	5.360122187	4.53864405	0.746124837	0.164393777	1.677281498	0
	15467	1451363_a_at	6.031872109	4.538395111	0.919537303	0.20261288	1.891508557	0
	8344	1425605_a_at	5.455011512	4.536528828	0.809726137	0.178490244	1.752878666	0
	6870	1423790_at	7.160996006	4.536430654	0.788601099	0.173837353	1.727398688	0
	9093	1426569_a_at	3.873731448	4.534159726	0.959810805	0.211684383	1.945054804	0
	7966	1425104_at	6.088091301	4.532248387	1.051697511	0.232047633	2.072967519	0
	11735	1436236_x_at	6.883869344	4.532078832	0.720416408	0.158959373	1.647657532	0
	9924	1427864_at	3.786239411	4.531869844	0.700777554	0.154633204	1.625380571	0
	15774	1451737_at	7.10234971	4.530799522	1.086008082	0.239694578	2.12285831	0
	13507	1448904_at	8.431576901	4.528859805	1.10895484	0.244864025	2.156893345	0
	2720	1418655_at	6.728335582	4.527558988	0.930115657	0.205434244	1.905428742	0
	15385	1451261_s_at	7.125092708	4.526708784	0.876858361	0.193707703	1.836372027	0
	3638	1419676_at	5.55662187	4.522935209	1.038149452	0.22953003	2.053591817	0
	3479	1419494_a_at	7.604330786	4.521518576	0.762821899	0.168709226	1.69680632	0
	2806	1418754_at	3.921013934	4.511840917	1.464417681	0.3245721	2.759520649	0
	11749	1436327_a_at	5.915261688	4.511675731	0.726706479	0.161072409	1.654856912	0
	10545	1430419_at	5.16436003	4.511367518	0.632885476	0.140286836	1.550663313	0
	11969	1437037_x_at	5.159731571	4.510509744	0.835260654	0.185180989	1.784179361	0
	1700	1417537_at	6.27052591	4.507298623	0.703425889	0.156063742	1.628367	0
	9299	1426859_at	7.712445048	4.506867356	1.203411843	0.267017364	2.302836274	0
	15100	1450925_a_at	8.548982391	4.506519992	0.769740057	0.170805868	1.704962558	0
	7872	1424990_at	5.520100656	4.504930521	1.126471771	0.250053084	2.183241572	0
	12743	1447942_x_at	5.052843003	4.503876244	0.712748079	0.158252146	1.638923004	0
	4391	1420886_a_at	9.053040254	4.502610462	1.246415125	0.276820555	2.372511574	0
	7261	1424241_at	6.206741189	4.500994051	0.750073154	0.166646111	1.68187811	0
	11973	1437046_x_at	5.610676692	4.500173056	1.214905598	0.26996864	2.321255933	0
	17110	1456006_at	5.054111218	4.49886475	0.842411255	0.18724974	1.793044452	0
	7177	1424148_a_at	7.122126567	4.49406942	0.871674047	0.193960966	1.82978488	0
	14467	1450156_a_at	5.599171248	4.490817964	0.932081613	0.207552749	1.908027035	0
	6985	1423924_s_at	7.529518729	4.487140204	0.91799359	0.20458322	1.889485687	0
	15466	1451362_at	6.953353497	4.485102532	1.022339803	0.227941233	2.031210564	0
	17275	1456571_at	5.245948734	4.477626279	0.718658234	0.160499825	1.6456508	0
	8342	1425602_a_at	5.621464597	4.477186897	1.04519919	0.23344998	2.063651263	0
	13001	1448346_at	6.563725726	4.476563303	0.902865452	0.201687185	1.869776009	0
	9038	1426496_at	6.022500157	4.476446733	0.64723736	0.144587303	1.566166245	0
	17660	1460673_at	5.321612907	4.474694391	0.627163384	0.140157814	1.544525172	0
	13213	1448577_x_at	7.14114886	4.473118081	0.852833643	0.19065753	1.806044754	0
	7699	1424769_s_at	7.175984722	4.46985707	1.034794031	0.231504948	2.048821121	0
	820	1416586_at	4.550953058	4.469398962	0.975389601	0.218237309	1.966172092	0
	12641	1439356_at	5.526320994	4.469255852	0.713683149	0.159687244	1.639985602	0
	9328	1426907_s_at	4.892660259	4.469197917	0.635428562	0.142179553	1.553399129	0
	12895	1448227_at	6.239937092	4.469126207	1.000613316	0.22389462	2.000850417	0
	1677	1417514_at	4.4938198	4.468318848	0.882418237	0.197483274	1.843462715	0
	2335	1418232_s_at	6.45549753	4.467703131	0.906547936	0.202911409	1.874554715	0
	4697	1421249_at	3.618190376	4.465398725	0.725867196	0.162553725	1.653894484	0
	5334	1422006_at	5.775927052	4.464034164	0.952686939	0.2134139	1.935474015	0
	11408	1434784_s_at	5.850565729	4.461872757	0.843461194	0.189037483	1.794349837	0
	5553	1422258_at	5.472779983	4.459928562	1.252495196	0.280833018	2.382531347	0
	17559	1460380_at	7.182652825	4.457720514	1.269442064	0.284773812	2.410683187	0
	7400	1424410_at	5.686194676	4.455892724	0.803434545	0.180308323	1.745251008	0
	2024	1417887_at	3.919874168	4.45565563	0.692455564	0.155410476	1.616031773	0
	10520	1430172_a_at	5.463023428	4.449820532	0.778084372	0.174857473	1.714852358	0
	1624	1417457_at	6.285628505	4.449155617	1.032458622	0.232057206	2.045507209	0
	16718	1454229_a_at	4.22609022	4.447904407	0.773802859	0.173970209	1.709770704	0
	3941	1420372_at	5.689882708	4.445835597	1.013509749	0.227968337	2.018816452	0
	552	1416303_at	7.78978474	4.445288433	0.758174644	0.170556907	1.691349307	0
	15580	1451499_at	6.821786048	4.443017797	1.347812702	0.303355234	2.545259411	0
	14440	1450122_at	6.127537467	4.439353558	0.967068484	0.217839933	1.954864327	0
	15403	1451288_s_at	6.608030752	4.439304646	1.115104457	0.251188991	2.16610692	0
	13110	1448466_at	4.787670019	4.438368631	0.987158509	0.222414718	1.982276908	0
	13573	1448978_at	4.996039836	4.434457981	0.853733543	0.192522637	1.807171649	0
	490	1416239_at	5.837249656	4.433132097	1.161059195	0.26190494	2.236215454	0
	5707	1422438_at	7.004663157	4.431910749	0.937468198	0.211526867	1.915164344	0
	6719	1423623_at	4.723208976	4.431782264	0.742860197	0.167621095	1.673490309	0
	6857	1423775_s_at	5.268151261	4.431451206	0.794907675	0.179378636	1.734966342	0
	11632	1435762_at	5.821059509	4.431423766	0.7515156	0.169587844	1.68356054	0
	8792	1426188_s_at	6.41362283	4.427577064	1.690628412	0.381840539	3.227972778	0
	10521	1430173_x_at	5.49946021	4.42755995	0.780746735	0.176337925	1.718019885	0
	4161	1420624_a_at	7.151213822	4.427330847	0.736152362	0.166274531	1.665727449	0
	2296	1418191_at	7.215261403	4.427161489	1.488055113	0.336119456	2.805105659	0
	292	1416031_s_at	5.84027748	4.426896281	0.752554363	0.169995933	1.684773166	0
	7853	1424966_at	5.138741538	4.424863774	0.899698822	0.203328027	1.865676462	0
	8917	1426332_a_at	9.230438687	4.422291581	1.328008586	0.300298739	2.510558924	0
	13508	1448905_at	6.644497468	4.421792925	0.824709194	0.186510135	1.771177983	0
	17123	1456043_at	4.391444601	4.419379932	0.703401686	0.159162981	1.628339681	0
	647	1416401_at	7.703131299	4.41879024	0.81864693	0.185264945	1.763751036	0
	9094	1426570_a_at	3.97089704	4.418565611	0.945450722	0.213972317	1.925790441	0
	5585	1422293_a_at	6.100682975	4.418066918	1.050518236	0.237777801	2.071273744	0
	1404	1417215_at	4.134888533	4.41760017	0.939303384	0.212627524	1.917602087	0
	9916	1427844_a_at	7.78385566	4.417231884	0.917118463	0.207622893	1.888339887	0
	792	1416558_at	5.185420737	4.417116124	0.98392874	0.22275365	1.977844137	0
	15266	1451117_a_at	6.144630077	4.416613081	1.040154864	0.235509619	2.056448388	0
	86	1415798_at	5.963346221	4.410063601	0.805487065	0.182647494	1.747735741	0
	13531	1448933_at	4.905323586	4.408908661	1.131182026	0.256567353	2.190381286	0
	3840	1420130_s_at	6.01196853	4.407615889	0.725009017	0.164490063	1.652910967	0
	6285	1423115_at	7.298382123	4.406395417	0.986334969	0.223841684	1.981145678	0
	12802	1448126_at	3.824357829	4.406359377	0.89501616	0.203119193	1.859630715	0
	15744	1451701_x_at	9.263101465	4.405409093	1.332641366	0.302501161	2.518633785	0
	3817	1420054_s_at	5.304589905	4.405329136	0.761625768	0.17288737	1.695400089	0
	7008	1423948_at	5.153247168	4.402307017	0.757371423	0.172039665	1.69040791	0
	12029	1437226_x_at	6.733895799	4.400772066	0.94127515	0.213888639	1.920224711	0
	17453	1460241_a_at	6.727235487	4.399416191	1.247719693	0.283610288	2.374657906	0
	9542	1427230_at	5.284551905	4.3983974	0.765395303	0.17401686	1.699835695	0
	8357	1425619_s_at	7.300216376	4.397697769	1.239567588	0.281867389	2.361277482	0
	2677	1418605_at	5.320950084	4.397622851	0.720503687	0.163839354	1.647757214	0
	11509	1435199_at	3.368539214	4.395940678	0.869375127	0.197767711	1.826871458	0
	15151	1450985_a_at	5.74921144	4.395303364	0.889210411	0.202309224	1.852162156	0
	4757	1421322_a_at	6.373560704	4.393870632	0.888439983	0.20219985	1.851173328	0
	12544	1438923_at	5.307065546	4.393546771	0.699015646	0.159100536	1.623396768	0
	17044	1455853_x_at	6.455090757	4.392160084	0.635248257	0.144632309	1.553205	0
	9732	1427516_a_at	6.043531743	4.390255562	1.003617861	0.228601239	2.005021714	0
	13385	1448770_a_at	4.57689501	4.387258458	1.216521129	0.277285038	2.323856734	0
	1221	1417015_at	6.274295892	4.384116947	1.298813111	0.296254212	2.460263962	0
	2409	1418313_at	5.390911683	4.383629788	0.602088749	0.137349361	1.517912626	0
	7280	1424267_at	6.702374208	4.383283362	1.101054071	0.251193907	2.14511363	0
	3342	1419350_at	5.500611764	4.381759933	0.659034999	0.150404178	1.579026079	0
	3013	1418985_at	3.71836535	4.377915688	0.856646981	0.195674618	1.810824813	0
	12327	1438171_x_at	7.378949434	4.376535773	0.798654695	0.182485586	1.739478317	0
	8714	1426082_a_at	4.11977947	4.375963537	0.987497692	0.225664059	1.982743003	0
	14391	1450060_at	5.768561731	4.375498799	1.608666863	0.367653366	3.04969901	0
	17081	1455949_at	5.158477359	4.375139883	0.659452574	0.150727198	1.57948318	0
	330	1416069_at	6.4690824	4.37280535	0.979003078	0.22388444	1.971102879	0
	1403	1417214_at	4.424412234	4.371346524	0.96061102	0.219751743	1.94613396	0
	5187	1421833_at	4.849530847	4.370466076	0.818589655	0.187300311	1.763681016	0
	4237	1420712_a_at	4.716744961	4.36785909	1.114748921	0.25521632	2.165573174	0
	154	1415878_at	6.187876867	4.364466973	0.684769861	0.156896562	1.607445541	0
	3804	1420031_at	3.417120731	4.36093102	0.72353438	0.165912824	1.651222323	0
	6	1415675_at	6.263178448	4.358015303	0.582842925	0.133740449	1.497797851	0
	2147	1418027_at	3.952099762	4.355325083	0.981286561	0.225307306	1.974225191	0
	1552	1417379_at	5.403455074	4.353798092	1.026690899	0.235815	2.03734584	0
	17279	1456577_x_at	6.039640833	4.351715239	0.931319671	0.214012089	1.907019599	0
	6044	1422822_at	6.880841452	4.351403722	0.789841544	0.181514195	1.728884562	0
	15275	1451128_s_at	5.293386207	4.351367105	0.919103178	0.211221705	1.890939464	0
	2361	1418260_at	5.956767086	4.348769181	1.281702242	0.294727586	2.431256727	0
	1902	1417757_at	6.638041158	4.348016189	1.148105449	0.264052708	2.216226677	0
	9314	1426885_a_at	7.980793882	4.347808255	0.624441981	0.143622245	1.54161443	0
	17621	1460569_x_at	9.169314945	4.346689102	1.300299744	0.29914717	2.462800462	0
	9456	1427096_s_at	3.150708001	4.344224528	0.689377961	0.158688382	1.612588078	0
	2520	1418434_at	6.230513474	4.343017469	0.755239169	0.173897336	1.687911389	0
	14011	1449481_at	4.860544347	4.34277096	0.795967315	0.183285585	1.736241119	0
	11462	1434998_at	5.421839339	4.341511441	1.009991016	0.232635807	2.01389856	0
	1480	1417300_at	5.391336644	4.340327157	1.061280767	0.244516307	2.086783263	0
	6102	1422887_a_at	6.909502952	4.340221887	0.74310809	0.171214309	1.673777884	0
	13490	1448884_at	5.879956956	4.338567799	0.692666917	0.159653358	1.616268537	0
	12655	1439382_x_at	5.696017601	4.336509754	0.797362674	0.183871989	1.737921205	0
	11911	1436922_at	3.645236843	4.336001	0.770720733	0.177749206	1.706121905	0
	17671	1460690_at	5.692853903	4.334545639	0.67697776	0.156181943	1.598787014	0
	3009	1418981_at	7.139310084	4.333994785	1.27749994	0.294762685	2.424185232	0
	8279	1425514_at	7.046316953	4.333001974	1.061783747	0.245045757	2.087510924	0
	2521	1418435_at	6.194358065	4.332289821	0.751966997	0.173572644	1.684087382	0
	15740	1451696_at	4.95630572	4.330926837	0.662187871	0.152897496	1.582480663	0
	4684	1421231_at	3.872858103	4.33042343	0.851633161	0.196662792	1.804542549	0
	932	1416708_a_at	6.045385277	4.329673628	0.679016064	0.156828464	1.601047448	0
	10924	1432360_a_at	5.324068669	4.328723087	0.83646273	0.193235445	1.785666586	0
	6956	1423890_x_at	7.396966627	4.32868627	1.542143354	0.35626129	2.912268462	0
	6801	1423714_at	5.304504915	4.328672236	0.731892149	0.169080057	1.660815886	0
	1685	1417522_at	6.749923445	4.326801596	0.991052377	0.229049647	1.987634346	0
	12842	1448169_at	9.243873247	4.325828183	0.988978948	0.228621875	1.984779787	0
	5188	1421834_at	4.94048597	4.325468877	0.812272771	0.187788375	1.755975567	0
	616	1416370_at	5.516815861	4.323920883	0.746270865	0.17259124	1.677451279	0
	11363	1434611_at	5.193616919	4.320463562	0.595304025	0.137787072	1.510790928	0
	14005	1449474_a_at	6.859683603	4.319607376	0.912579034	0.211264348	1.882407579	0
	10235	1428577_at	3.702676234	4.319125872	0.686347481	0.158908886	1.609204281	0
	10051	1428061_at	5.974160613	4.318694752	0.615990349	0.142633454	1.532609708	0
	9265	1426812_a_at	6.796367547	4.316680812	0.806116248	0.186744465	1.748498123	0
	10620	1430983_at	5.214744646	4.316447184	0.882801335	0.204520361	1.843952299	0
	12636	1439269_x_at	5.710048932	4.314504465	0.740867036	0.171715441	1.671179888	0
	13292	1448662_at	5.882500528	4.309731583	0.765202642	0.177552274	1.69960871	0
	10721	1431420_s_at	5.69826565	4.307892936	0.998495923	0.231782901	1.997915993	0
	12169	1437624_x_at	6.396074626	4.307197391	0.702089138	0.163003706	1.62685891	0
	13915	1449370_at	7.108746089	4.302571905	0.796132661	0.185036457	1.73644012	0
	16804	1454803_a_at	6.141780308	4.302571305	1.056138909	0.245466916	2.07935907	0
	1670	1417507_at	7.07849645	4.30092302	0.94776814	0.220363893	1.928886347	0
	2425	1418329_at	5.920084486	4.300515358	0.8073557	0.187734639	1.750000944	0
	459	1416205_at	5.556803149	4.299235973	0.8272557	0.192419236	1.774307056	0
	7737	1424823_s_at	5.006183236	4.297866952	0.823230429	0.191543954	1.769363453	0
	16515	1453117_at	6.768373686	4.297844253	0.794961449	0.184967486	1.73503101	0
	15295	1451152_a_at	7.318618771	4.296678883	1.514062898	0.352379812	2.856132478	0
	3478	1419493_a_at	7.752951169	4.288390464	0.73912547	0.172354984	1.669163722	0
	9387	1426994_at	6.864469631	4.287279053	1.049527369	0.24480034	2.069851647	0
	7309	1424300_at	5.46235242	4.286646765	0.723781152	0.168845532	1.651504788	0
	13903	1449357_at	6.22489942	4.286575514	0.9927388	0.231592514	1.989959129	0
	1432	1417244_a_at	7.328055909	4.286223138	1.356842665	0.316559036	2.561240388	0
	15417	1451305_at	4.596233604	4.285668456	0.604279707	0.141000106	1.520219565	0
	12120	1437480_at	4.150389289	4.284671646	0.828695503	0.193409337	1.776078691	0
	16451	1452793_at	6.948253938	4.283721888	1.8561777	0.433309572	3.620471765	0
	7736	1424822_at	5.074029097	4.281828772	0.811708665	0.189570557	1.755289099	0
	6856	1423774_a_at	5.131700544	4.281354821	0.771081356	0.180102185	1.706548429	0
	11380	1434658_at	6.704152343	4.275404111	0.664229182	0.155360561	1.584721346	0
	12958	1448297_a_at	7.719359064	4.275313171	0.990422732	0.231660861	1.986767059	0
	17463	1460253_at	3.295784111	4.272499357	0.683613843	0.160003264	1.606158026	0
	15544	1451456_at	4.339771002	4.272476211	0.775995928	0.18162674	1.712371736	0
	9079	1426551_at	7.283999363	4.269557914	1.537424795	0.360089926	2.902758993	0
	7455	1424477_at	6.3160604	4.268999555	1.110050215	0.260025845	2.158531602	0
	893	1416664_at	6.424873817	4.268519036	0.892866772	0.209174837	1.856862221	0
	15621	1451549_at	4.751986729	4.267617335	0.775219335	0.181651557	1.711450226	0
	7296	1424285_s_at	6.584159499	4.267496853	0.575793065	0.134925247	1.49049658	0
	2613	1418539_a_at	5.893985787	4.262282957	0.839684816	0.197003536	1.789659114	0
	10466	1429761_at	6.458181366	4.259056647	1.461356016	0.3431173	2.753670646	0
	14156	1449739_at	5.761214112	4.258428059	0.662834826	0.155652465	1.583190462	0
	12289	1438023_at	4.877171561	4.258134398	0.762638799	0.179101627	1.696590983	0
	11491	1435128_at	4.328498311	4.25793224	0.786796799	0.184783776	1.725239675	0
	10420	1429457_at	4.961584138	4.257582807	0.983421761	0.230981241	1.977149223	0
	8698	1426065_a_at	6.493544556	4.256266292	0.992381377	0.233157728	1.989466184	0
	12055	1437309_a_at	6.687595614	4.255675679	0.648848607	0.152466648	1.567916366	0
	15472	1451369_at	4.663999688	4.254927956	0.63277642	0.14871613	1.5505461	0
	10927	1432377_x_at	4.996790311	4.253020052	0.909677184	0.2138897	1.878625092	0
	2439	1418346_at	5.611406524	4.252385847	1.04979904	0.24687295	2.070241453	0
	3494	1419513_a_at	5.049925546	4.251880762	0.984292982	0.231495904	1.978343553	0
	6305	1423139_at	4.743156714	4.250643346	0.559896563	0.131720429	1.47416352	0
	108	1415824_at	7.411639145	4.249757293	0.946235406	0.22265634	1.926838166	0
	13046	1448393_at	7.947744393	4.249259374	1.145772024	0.269640406	2.212645034	0
	13205	1448569_at	7.418558117	4.245796233	0.694679781	0.163615902	1.618525148	0
	8659	1426017_a_at	5.154717289	4.245291412	0.67924057	0.159998574	1.601296616	0
	1131	1416918_at	5.535698755	4.243902323	0.648812103	0.152881017	1.567876694	0
	17676	1460698_a_at	7.031810882	4.24379759	0.840055355	0.197948968	1.790118826	0
	12872	1448202_x_at	5.736969643	4.243289114	0.993278606	0.234082237	1.990703842	0
	11578	1435508_x_at	5.841117963	4.242507165	0.685602461	0.161603136	1.608373488	0
	1627	1417460_at	7.119790906	4.241904677	0.744299225	0.175463449	1.675160379	0
	15427	1451315_at	4.707402887	4.241542517	0.645809495	0.152258168	1.564616945	0
	14909	1450700_at	5.392787632	4.240918337	0.882991351	0.208207582	1.84419518	0
	4209	1420679_a_at	5.805011989	4.239697885	0.816505247	0.192585715	1.761134687	0
	1173	1416961_at	5.828823762	4.238631072	0.792768211	0.187034021	1.732395357	0
	15261	1451112_s_at	7.214139942	4.236412058	0.760553958	0.179527852	1.694141007	0
	13814	1449260_at	7.022773992	4.2331565	1.032428742	0.243890993	2.045464844	0
	11702	1436032_at	7.679918194	4.232837859	0.832580473	0.196695574	1.78086786	0
	1306	1417108_at	5.648567191	4.229447343	0.601979797	0.142330605	1.517797999	0
	12374	1438320_s_at	6.063755899	4.229161132	0.721574532	0.170618832	1.648980722	0
	8085	1425249_a_at	5.1285674	4.22793112	0.77977924	0.184435181	1.716868139	0
	11889	1436872_at	4.660728595	4.227299119	0.894074231	0.211500111	1.858416968	0
	7147	1424111_at	6.229969607	4.224662429	0.757911391	0.179401645	1.691040709	0
	2539	1418453_a_at	7.169099333	4.224577549	1.463960956	0.346534284	2.758647185	0
	11342	1434538_x_at	6.281996362	4.223358682	0.551324103	0.130541624	1.465430048	0
	13847	1449297_at	7.182018608	4.222890055	1.265764339	0.299738881	2.404545688	0
	3846	1420146_at	3.901780736	4.222465348	0.690144995	0.163445982	1.613445666	0
	12959	1448298_at	7.280356328	4.22233887	0.988229909	0.234047986	1.983749568	0
	15186	1451028_at	4.331160558	4.220031001	0.794942755	0.188373677	1.73500853	0
	15097	1450922_a_at	5.724079294	4.219673538	0.940951795	0.22299161	1.919794375	0
	15682	1451620_at	4.702889817	4.219560177	0.776728534	0.18407808	1.713241506	0
	5962	1422727_at	5.132719982	4.219411805	0.858767309	0.20352773	1.813488138	0
	15812	1451786_at	6.564248046	4.217227449	0.891189528	0.211321191	1.854704731	0
	7783	1424880_at	6.735654627	4.216253723	0.959247073	0.227511705	1.944294923	0
	16073	1452131_at	5.718460286	4.216027609	0.683098668	0.16202424	1.605584582	0
	1279	1417081_a_at	7.030863856	4.215909255	0.80186651	0.190200135	1.743355162	0
	7148	1424112_at	6.345880843	4.215177778	0.758278446	0.1798924	1.691471005	0
	13850	1449300_at	3.970788559	4.214755799	0.858466445	0.203681182	1.813109987	0
	7239	1424218_a_at	4.044787469	4.214742835	1.007134615	0.238955176	2.009915173	0
	7480	1424509_at	7.78974149	4.212524279	1.87408404	0.444883855	3.665688107	0
	13898	1449352_at	4.514844999	4.211921574	0.601532527	0.142816649	1.517327517	0
	4730	1421292_a_at	6.362427885	4.210375286	0.579654121	0.137672792	1.494490909	0
	12623	1439253_x_at	5.733921363	4.209786175	0.999535402	0.237431394	1.999356034	0
	8993	1426437_s_at	6.441430868	4.209379757	0.551801171	0.131088475	1.465914715	0
	13807	1449252_at	5.291424593	4.206589669	0.843727929	0.20057291	1.794681619	0
	9555	1427247_at	3.783633047	4.204283562	1.166408521	0.277433361	2.244522442	0
	16525	1453196_a_at	7.36741266	4.203745062	1.385838399	0.329667565	2.613237775	0
	2081	1417953_at	8.510532589	4.201913667	1.069669157	0.254567143	2.098951974	0
	13759	1449198_a_at	7.016157631	4.200606338	1.200874619	0.285881257	2.298789905	0
	2401	1418304_at	6.097094684	4.198205322	1.560124817	0.371617083	2.948793544	0
	4415	1420913_at	7.950542955	4.198194048	1.034204951	0.2463452	2.04798472	0
	1553	1417380_at	5.449902702	4.198108399	1.000107185	0.238228052	2.000148595	0
	1461	1417277_at	5.571569407	4.197103173	0.732281381	0.174473047	1.661264027	0
	17061	1455896_a_at	7.694775129	4.196935508	1.21507577	0.289514997	2.321529751	0
	10535	1430297_a_at	3.379205392	4.196154702	0.635366082	0.151416267	1.553331856	0
	13371	1448754_at	7.289394983	4.195425727	1.336947872	0.318667987	2.526163246	0
	3172	1419157_at	7.113575127	4.195196771	0.758341652	0.180764263	1.69154511	0
	16188	1452323_at	5.402673775	4.194548399	0.643454088	0.153402471	1.562064568	0
	8362	1425624_at	4.707167074	4.193212201	0.857867954	0.204584913	1.812357989	0
	13948	1449412_at	7.346062004	4.192388679	0.850681253	0.202910874	1.803352283	0
	12353	1438245_at	7.34023609	4.191646162	0.937733201	0.223714781	1.915516166	0
	10270	1428699_at	4.780504279	4.191363528	0.880193713	0.210001759	1.840622427	0
	10885	1432144_a_at	6.932435426	4.190323591	0.634456924	0.151410007	1.552353285	0
	14154	1449732_at	5.451766848	4.190246359	0.715206592	0.170683662	1.641718292	0
	15185	1451027_at	4.410872582	4.190028002	0.783472536	0.186985036	1.721268948	0
	12545	1438924_x_at	5.362487272	4.189348839	0.636233418	0.151869286	1.554265986	0
	107	1415823_at	7.784708282	4.188835998	0.879203515	0.209892083	1.839359544	0
	10969	1432848_a_at	5.71585525	4.185797853	0.685459866	0.163758473	1.608214526	0
	6584	1423465_at	6.669258113	4.182839508	0.810974589	0.193881354	1.754396196	0
	3828	1420095_s_at	5.50752573	4.181940716	0.719579906	0.172068414	1.646702466	0
	6202	1423014_at	3.047512894	4.181557216	0.623238699	0.149044642	1.54032918	0
	9318	1426889_at	4.825380834	4.181229322	0.572558499	0.136935445	1.487158585	0
	9160	1426653_at	5.034391993	4.18097501	0.850775814	0.203487419	1.803470487	0
	15963	1451998_at	4.576392628	4.175642047	0.689651641	0.165160623	1.612894015	0
	3027	1418999_at	5.225397655	4.175149344	0.52814814	0.126498024	1.44207694	0
	14073	1449555_a_at	5.377009379	4.172214827	2.278009907	0.545995353	4.850084581	0
	1337	1417140_a_at	5.853810972	4.171518052	0.802265278	0.192319743	1.743837101	0
	9822	1427661_a_at	5.120301796	4.170719678	0.556136754	0.133343115	1.470326703	0
	17449	1460237_at	5.668221954	4.168999843	0.768809924	0.184411118	1.70386369	0
	16143	1452251_at	6.25851714	4.164543204	0.94457875	0.226814492	1.924626836	0
	17236	1456431_at	5.137546592	4.164496794	0.650460657	0.156191898	1.569669316	0
	14157	1449740_s_at	7.404469419	4.164473447	1.202410982	0.288730616	2.30123925	0
	4171	1420635_a_at	5.891341936	4.163679725	0.638070547	0.153246789	1.556246451	0
	308	1416047_at	5.215971615	4.163611612	0.702619564	0.168752427	1.627457156	0
	6399	1423250_a_at	5.79190032	4.161138685	0.927217248	0.222827769	1.901604533	0
	4587	1421115_a_at	5.166874649	4.160690407	0.655650019	0.157582025	1.57532557	0
	15491	1451393_at	5.679059094	4.157879314	0.640433708	0.154028932	1.5587977	0
	2146	1418026_at	4.081915243	4.156920771	0.950092414	0.228556777	1.931996411	0
	8547	1425864_a_at	3.517347772	4.156216182	0.683544167	0.164463093	1.606080457	0
	1015	1416797_at	6.369592648	4.154709028	0.839911061	0.202158817	1.789939793	0
	11570	1435449_at	5.076503981	4.15183926	0.777198944	0.18719389	1.713800222	0
	6911	1423836_at	6.741388968	4.150872829	0.977793788	0.235563417	1.969451362	0
	12591	1439030_at	5.21438622	4.150317922	0.576868158	0.138993727	1.491607708	0
	15098	1450923_at	5.677606198	4.147535014	0.920048225	0.221830128	1.892178542	0
	6040	1422818_at	6.123508338	4.145978195	0.796921749	0.192215615	1.737390133	0
	5593	1422303_a_at	6.158872116	4.144882079	0.82555566	0.199174704	1.772217484	0
	5947	1422705_at	6.237730885	4.142214223	1.140897106	0.2754317	2.205181045	0
	7074	1424030_at	8.237532906	4.13944742	1.278470642	0.308850557	2.425816869	0
	15282	1451136_a_at	6.236592568	4.139183439	0.54905975	0.132649291	1.463131816	0
	11418	1434820_s_at	6.376055323	4.138495406	0.721293869	0.174288914	1.648659958	0
	7444	1424463_at	6.280287192	4.13783454	1.036651317	0.25052991	2.051460416	0
	12592	1439036_a_at	7.207172901	4.134099916	1.436676486	0.347518569	2.706965472	0
	14932	1450729_at	4.674497129	4.133428612	0.64981511	0.157209709	1.56896711	0
	17563	1460387_a_at	4.607778754	4.13237996	0.925185841	0.223886925	1.898928837	0
	11359	1434600_at	5.675580257	4.131904175	0.850817985	0.205914259	1.803523205	0
	13361	1448743_at	4.594763512	4.131658653	0.84262416	0.203943314	1.793309079	0
	2327	1418224_at	6.527909715	4.130587339	0.717413277	0.173683115	1.644231317	0
	12442	1438562_a_at	6.033193409	4.130118309	0.806953074	0.195382556	1.749512623	0
	6043	1422821_s_at	6.917103429	4.130008248	0.749464838	0.181468121	1.681169092	0
	94	1415810_at	5.366943349	4.12752036	0.934299287	0.226358493	1.91096226	0
	12352	1438244_at	7.267863314	4.126674131	0.922051001	0.223436834	1.894807123	0
	10357	1429122_a_at	6.105850548	4.123509149	0.791278238	0.191894382	1.730607114	0
	14966	1450769_s_at	6.806516247	4.123206639	0.737083464	0.178764619	1.666802841	0
	9298	1426858_at	7.72987575	4.116036082	1.081837397	0.26283477	2.116730204	0
	1133	1416920_at	5.208987218	4.115621649	0.65775965	0.159820242	1.577630829	0
	2291	1418184_at	4.855180204	4.113510616	0.741756456	0.180321999	1.672210486	0
	3079	1419061_at	4.899740616	4.111158738	0.753040096	0.183169793	1.685340498	0
	15806	1451780_at	5.873232209	4.109406869	1.156674099	0.281469841	2.229428758	0
	13187	1448547_at	6.599132272	4.109382082	1.270618106	0.30919931	2.412649105	0
	16019	1452064_at	5.20495751	4.107068422	0.564710077	0.137497119	1.479090242	0
	9078	1426550_at	7.562432891	4.106465396	1.486011237	0.361871121	2.801134459	0
	5194	1421843_at	5.371725278	4.106075804	0.830267514	0.202204624	1.778015023	0
	3727	1419818_x_at	5.146123653	4.104141402	0.619400641	0.150920882	1.536236829	0
	7113	1424076_at	5.402725458	4.103320829	0.962027396	0.234450933	1.948045529	0
	861	1416627_at	7.163549955	4.102221167	1.057364932	0.257754248	2.081126891	0
	17041	1455834_x_at	4.678972294	4.100521739	0.868320654	0.211758578	1.825536677	0
	15357	1451230_a_at	8.398483614	4.099897512	0.709493792	0.173051592	1.635230252	0
	12699	1439476_at	7.462886723	4.09834549	1.200203115	0.292850644	2.297720181	0
	10615	1430902_at	4.510221932	4.09784809	0.882126591	0.215265811	1.84309009	0
	16769	1454692_x_at	6.748552693	4.095555121	0.742188312	0.181218001	1.672711121	0
	4198	1420668_a_at	6.400664955	4.095071234	0.672849299	0.164307105	1.594218415	0
	9834	1427680_a_at	7.464183482	4.094963811	0.910545096	0.2223573	1.879755595	0
	5994	1422763_at	5.789241858	4.093672442	0.600568275	0.14670648	1.516313722	0
	9365	1426964_at	6.969694437	4.093138055	0.71814184	0.175450188	1.645061865	0
	11878	1436838_x_at	6.88868072	4.093122425	0.695193423	0.169844278	1.619101493	0
	16961	1455531_at	7.787963772	4.093051482	1.522377801	0.371942011	2.872641186	0
	5725	1422460_at	6.143306067	4.089667681	0.754145802	0.18440271	1.686632667	0
	10345	1429016_at	4.675468327	4.088740421	0.67205079	0.164366216	1.593336285	0
	10055	1428065_at	6.119309227	4.088479293	0.730360199	0.178638596	1.659053258	0
	6819	1423732_at	6.412955109	4.08791637	0.94513621	0.231202433	1.925370659	0
	9583	1427285_s_at	6.712527095	4.087659081	0.736575632	0.180194976	1.666216225	0
	8084	1425248_a_at	5.033552709	4.086687431	0.776707515	0.190057969	1.713216545	0
	4010	1420447_at	2.818514531	4.085592892	0.701993375	0.171821665	1.626750926	0
	8741	1426117_a_at	4.811336619	4.084514353	0.610684548	0.149512156	1.526983579	0
	8311	1425560_a_at	6.800982209	4.083940277	0.878804496	0.215185443	1.838850887	0
	5958	1422721_at	6.395235684	4.08165721	0.89993557	0.220482888	1.865982648	0
	1847	1417691_at	5.875016972	4.081446743	0.61667989	0.151093455	1.533342398	0
	9210	1426729_at	4.173658939	4.079595322	0.804259674	0.197142023	1.746249466	0
	5285	1421947_at	6.847994425	4.078721907	0.684774037	0.167889367	1.607450194	0
	8764	1426147_s_at	7.303111951	4.076637599	1.780775903	0.436824677	3.436109239	0
	3002	1418974_at	5.472010585	4.076399654	0.574040157	0.140820382	1.488686692	0
	9844	1427698_at	4.185337469	4.075222955	0.794153367	0.1948736	1.734059458	0
	8013	1425161_a_at	6.04411914	4.074045902	0.698919643	0.171554189	1.623288743	0
	13813	1449259_at	7.396395842	4.072285147	1.00766896	0.24744558	2.010659744	0
	12528	1438860_a_at	5.808889799	4.071339139	0.765632483	0.188054214	1.700115172	0
	13277	1448647_at	6.435934503	4.070622627	0.687737794	0.168951499	1.610755805	0
	17698	1460727_at	5.289199131	4.069659983	0.6305548	0.154940413	1.548160236	0
	9118	1426601_at	5.836813166	4.068210532	0.811166053	0.199391365	1.754629042	0
	15651	1451586_at	8.471936487	4.067767087	0.764241017	0.18787728	1.698476217	0
	772	1416538_at	4.30554734	4.067380232	0.867727098	0.213338082	1.824785766	0
	11691	1435989_x_at	7.909992113	4.06685547	0.890669267	0.219006865	1.854036013	0
	2224	1418109_at	6.007402647	4.065986652	1.057744749	0.260144668	2.081674859	0
	1062	1416845_at	6.124437748	4.064165636	0.657714495	0.161832601	1.577581452	0
	3607	1419643_s_at	4.555568615	4.064042741	2.625533913	0.646039936	6.17112669	0
	16459	1452846_at	3.91715587	4.063897476	0.664691279	0.163560051	1.585229016	0
	7302	1424292_at	3.999809187	4.061916773	0.866842258	0.213407193	1.823666923	0
	11569	1435448_at	5.233718047	4.058953245	0.788153181	0.194176462	1.72686246	0
	15603	1451528_at	6.733229687	4.057698321	1.350249907	0.332762517	2.549562858	0
	16898	1455231_s_at	3.585303071	4.054085041	0.783600307	0.193286598	1.721421398	0
	85	1415797_at	6.116544577	4.052787543	0.749985906	0.185054336	1.681776401	0
	4444	1420949_at	3.867889567	4.052070873	0.674820751	0.166537253	1.596398414	0
	6269	1423093_at	4.343888996	4.051697907	0.786763708	0.194181236	1.725200104	0
	13332	1448710_at	6.103885356	4.049834365	0.882654384	0.217948268	1.843764486	0
	7049	1424003_at	4.80471337	4.048542392	0.681436057	0.168316394	1.603735317	0
	9109	1426591_at	4.013384336	4.045872915	0.577024091	0.142620419	1.491768937	0
	4182	1420647_a_at	7.973383941	4.045601611	0.891014666	0.22024281	1.854479945	0
	14142	1449694_s_at	4.434625269	4.044625812	0.575570778	0.142305075	1.490266946	0
	6722	1423627_at	3.894773624	4.043235567	1.178627526	0.291506024	2.263613311	0
	10236	1428578_s_at	3.808243537	4.042968958	0.658197176	0.162800453	1.57810935	0
	5473	1422170_at	3.220261691	4.042013378	1.119208995	0.276893936	2.172278375	0
	6729	1423636_at	4.266484501	4.041330075	0.610527776	0.151071	1.526817657	0
	15519	1451425_a_at	6.092877586	4.04032432	0.699042003	0.173016309	1.623426426	0
	4945	1421546_a_at	4.708654389	4.037727627	0.934220802	0.231372913	1.910858304	0
	15517	1451423_at	4.938315984	4.03420213	0.55390284	0.137301707	1.468051765	0
	6910	1423835_at	6.764279001	4.034194614	0.957023763	0.237227961	1.941300915	0
	13005	1448350_at	5.788631803	4.032348016	0.638149467	0.158257537	1.556331585	0
	2416	1418320_at	6.303637607	4.029891116	0.944741444	0.234433491	1.92484389	0
	8079	1425242_at	5.108101358	4.029197893	0.617513406	0.153259637	1.534228542	0
	4683	1421230_a_at	4.1437424	4.028871891	0.805856301	0.200020334	1.748183105	0
	9179	1426681_at	5.026559118	4.026096213	0.558023568	0.138601647	1.472250913	0
	2567	1418482_at	5.641131944	4.023646168	0.628771118	0.156268989	1.546247345	0
	12028	1437225_x_at	5.141679388	4.022480068	0.813982553	0.202358381	1.75805786	0
	9497	1427161_at	5.323510967	4.021766299	0.824254672	0.204948426	1.770620061	0
	10344	1429015_at	4.588606978	4.020028735	0.662527993	0.164806781	1.582853785	0
	7114	1424077_at	5.390090781	4.019345663	0.93886001	0.233585287	1.917012853	0
	6286	1423116_at	5.283512012	4.018410561	0.585264905	0.145645871	1.500314449	0
	15585	1451505_at	4.812112579	4.018251193	0.614818169	0.153006405	1.531364979	0
	11127	1433806_x_at	8.389453188	4.017684132	0.613883269	0.152795304	1.53037294	0
	8876	1426287_at	4.953097805	4.016653152	0.691361497	0.172123773	1.614806722	0
	13318	1448693_at	5.715862026	4.016588617	0.759268436	0.189033159	1.692632104	0
	773	1416539_at	4.456340743	4.016496074	0.876790245	0.218297299	1.836285325	0
	13731	1449165_at	6.049311601	4.014301072	0.761714604	0.189750243	1.695504489	0
	9872	1427736_a_at	5.6845782	4.013322553	0.718875114	0.179122187	1.645898208	0
	3881	1420246_at	4.521132126	4.010748849	0.681088082	0.16981569	1.603348547	0
	16585	1453612_at	3.478404555	4.010648113	0.727791286	0.181464757	1.656101718	0
	15356	1451229_at	6.088343095	4.009109176	0.988753938	0.246626843	1.984470255	0
	11698	1436021_at	7.766121699	4.007148185	1.505869552	0.375795823	2.839957917	0
	6780	1423691_x_at	7.905358976	4.006306105	0.875906463	0.218631937	1.835160778	0
	14147	1449705_x_at	5.066834857	4.005650343	0.807653426	0.201628539	1.750362125	0
	7758	1424851_at	4.612264922	4.00525712	0.584439432	0.145918081	1.499456253	0
	3697	1419750_at	4.759207246	4.004170516	0.707436819	0.176674998	1.632900427	0
	7638	1424696_at	6.164338684	4.003707624	0.71013082	0.177368301	1.635952455	0
	14760	1450516_a_at	6.035223765	4.003624859	0.93640964	0.233890455	1.913759633	0
	9725	1427506_at	3.855526087	4.002670074	0.722123582	0.180410468	1.649608397	0
	6440	1423293_at	6.55558105	4.000963666	0.605637393	0.15137288	1.521650881	0
	6944	1423877_at	5.117023345	4.000904949	0.741060699	0.18522327	1.671404238	0
	654	1416410_at	5.332704455	3.999777265	0.654594061	0.163657628	1.574172957	0
	2217	1418102_at	5.70475449	3.998806192	0.776643173	0.194218758	1.71314014	0
	13161	1448519_at	6.538237687	3.998726804	0.89523275	0.223879448	1.85990992	0
	14704	1450450_at	4.148471388	3.998363068	0.661457095	0.165431974	1.581679284	0
	16957	1455504_a_at	6.222649461	3.998091027	0.70153169	0.175466663	1.626230424	0
	8447	1425746_at	6.076352388	3.997427403	1.320412835	0.330315651	2.497375634	0
	16579	1453573_at	3.91563245	3.994873836	0.628305237	0.157277867	1.545748105	0
	17665	1460678_at	6.664787744	3.994668914	0.716303916	0.179314965	1.64296747	0
	15434	1451323_at	4.47841432	3.993240762	0.719556514	0.180193621	1.646675767	0
	13772	1449213_at	6.505707313	3.991609747	0.606743709	0.152004767	1.522818191	0
	4116	1420576_at	4.306040223	3.99087033	0.721774438	0.180856399	1.649209227	0
	2765	1418706_at	4.878824465	3.990202277	0.901646377	0.22596508	1.868196719	0
	11737	1436242_a_at	5.638185801	3.989867905	0.692984327	0.173686033	1.616624175	0
	2408	1418312_at	5.454882841	3.989719922	0.546955657	0.137091241	1.460999472	0
	13358	1448740_at	5.132171162	3.986969785	0.718318851	0.180166615	1.645263718	0
	11384	1434688_x_at	6.156424704	3.986949243	0.61148193	0.153370884	1.527827782	0
	11481	1435086_s_at	6.811393299	3.98680081	0.714070042	0.179108532	1.640425462	0
	17162	1456170_x_at	8.387806712	3.985118086	0.611063667	0.153336402	1.527384901	0
	9306	1426869_at	5.89057814	3.984729879	0.901949729	0.226351536	1.868589581	0
	8466	1425769_x_at	5.245797306	3.983729358	0.683186565	0.171494222	1.605682406	0
	16181	1452310_at	5.400904215	3.981402187	0.532385246	0.133718027	1.446318457	0
	7727	1424810_at	4.774853831	3.981280861	0.655481282	0.164640804	1.575141331	0
	13391	1448777_at	5.676234792	3.980537868	0.71095159	0.178606915	1.636883437	0
	13735	1449171_at	4.556384738	3.979871083	0.814200983	0.204579738	1.758324058	0
	7978	1425119_at	5.895009891	3.979455536	0.874345612	0.219714884	1.833176393	0
	3890	1420275_at	6.826938453	3.978842242	0.944654707	0.237419493	1.924728169	0
	7536	1424577_at	5.063032041	3.978641193	0.544972713	0.136974582	1.458992748	0
	15157	1450993_at	4.124833338	3.978234353	0.629055282	0.15812424	1.546551935	0
	14125	1449650_at	7.157584739	3.97815755	1.545729321	0.388554073	2.919516209	0
	6830	1423745_at	5.922770296	3.977252053	0.523879035	0.131718842	1.437815972	0
	886	1416656_at	7.135015019	3.972314526	0.672661351	0.169337384	1.594010741	0
	10461	1429739_a_at	5.483358261	3.97025243	0.648095676	0.163237902	1.567098297	0
	3168	1419153_at	3.863264048	3.970060377	0.797030769	0.200760365	1.737521426	0
	17628	1460609_at	4.128261454	3.969766697	0.886264586	0.22325357	1.848384102	0
	13958	1449424_at	4.746162015	3.96889202	0.868423073	0.218807433	1.825666279	0
	9182	1426690_a_at	8.987574736	3.96758522	1.058582578	0.266807773	2.08288412	0
	15043	1450860_at	6.197210644	3.966605254	0.783676894	0.197568662	1.721512783	0
	12665	1439398_x_at	6.912447618	3.966550944	0.839340694	0.211604668	1.789232282	0
	6994	1423934_at	9.745942579	3.96634889	1.243064374	0.313402681	2.367007659	0
	8002	1425146_at	4.508878423	3.964650087	0.637090104	0.160692644	1.555189199	0
	2447	1418355_at	7.40578464	3.963602411	0.950840719	0.239893062	1.932998769	0
	1918	1417774_at	7.015299325	3.963455136	0.740320982	0.18678677	1.670547474	0
	9389	1426996_at	4.34670664	3.963307432	0.651241901	0.164317786	1.570519549	0
	14100	1449585_at	5.094744636	3.962802682	0.758221233	0.191334592	1.691403927	0
	1481	1417301_at	6.146287663	3.961731284	0.709037174	0.178971546	1.634712778	0
	12791	1448113_at	6.530056502	3.961470172	0.859204778	0.216890382	1.814038127	0
	2354	1418252_at	6.86547314	3.961395947	1.184375174	0.298979246	2.272649457	0
	2926	1418890_a_at	7.357317832	3.960847919	0.971570694	0.245293612	1.96097439	0
	16767	1454686_at	4.572731012	3.960693299	0.714530397	0.180405384	1.640948996	0
	16353	1452588_at	5.163902523	3.95948137	0.586247828	0.148061772	1.501336977	0
	7172	1424142_at	4.095999153	3.958812682	0.673933931	0.170236378	1.595417415	0
	1520	1417343_at	6.075389937	3.957853848	1.126173446	0.284541443	2.182790161	0
	131	1415849_s_at	7.112982559	3.953225449	0.758479106	0.191863357	1.691706282	0
	9769	1427562_a_at	4.148703262	3.95034392	0.865506074	0.219096386	1.821978676	0
	3055	1419030_at	6.639617053	3.94969336	0.947178603	0.239810668	1.928098296	0
	7050	1424004_x_at	4.834852337	3.949680899	0.671532302	0.170021913	1.592763762	0
	10021	1428004_at	5.824592296	3.948731883	0.633992806	0.160556053	1.55185397	0
	5479	1422178_a_at	6.081498854	3.948482612	0.927333705	0.234858247	1.901758041	0
	16765	1454681_at	7.75462504	3.946622078	0.934257425	0.236723306	1.910906812	0
	6921	1423848_at	5.995044731	3.943823346	0.689624703	0.174861966	1.6128639	0
	8172	1425366_a_at	4.778899921	3.943597313	0.611358072	0.155025481	1.52769662	0
	10079	1428093_at	6.003821264	3.943044179	0.67872286	0.17213169	1.600722095	0
	3743	1419884_at	7.619771137	3.941436008	1.487262057	0.377340151	2.803564103	0
	8849	1426253_at	4.522430711	3.940945008	0.665241861	0.168802625	1.585834108	0
	12080	1437367_at	4.09460011	3.939904795	0.925560169	0.234919425	1.899421605	0
	1336	1417139_at	4.931144711	3.939412867	0.630060227	0.159937597	1.5476296	0
	2176	1418057_at	5.439280351	3.938412367	0.755012766	0.191704854	1.687646526	0
	8704	1426071_at	3.79069758	3.937472416	0.581461022	0.147673675	1.496363854	0
	17352	1458219_at	5.129257573	3.935930789	0.698136494	0.177375196	1.622407801	0
	6251	1423070_at	4.139816051	3.935399857	0.593946777	0.150924124	1.509370285	0
	15086	1450907_at	7.503870495	3.935032009	0.566062221	0.143851999	1.480477147	0
	17153	1456128_at	6.635168468	3.934886368	0.668988286	0.170014639	1.589957593	0
	10488	1429894_a_at	5.939055869	3.93373428	0.861874399	0.219098276	1.817398003	0
	2927	1418891_a_at	7.370993573	3.932459151	0.958453301	0.243728737	1.943225465	0
	3588	1419620_at	4.292439074	3.930674703	0.602908002	0.153385372	1.518774837	0
	13364	1448747_at	6.722201561	3.930129537	0.923397677	0.234953497	1.896576646	0
	15432	1451321_a_at	5.729251497	3.929546309	0.705969587	0.179656767	1.631240599	0
	11187	1434027_at	4.445355583	3.927682813	0.653668353	0.166425953	1.573163211	0
	734	1416497_at	6.203543236	3.924101489	0.794132612	0.202373107	1.734034511	0
	5133	1421766_at	2.252331203	3.923506501	0.557018824	0.141969645	1.471225942	0
	8437	1425731_at	4.939514974	3.923431464	0.836699885	0.213257169	1.785960144	0
	5712	1422443_at	6.219124989	3.921610774	0.567032586	0.144591756	1.48147326	0
	3882	1420247_at	4.695074238	3.920901205	0.627761813	0.160106511	1.545165974	0
	6920	1423847_at	4.818285643	3.920665149	0.78313928	0.199746535	1.720871388	0
	12239	1437847_x_at	5.532843055	3.919478702	0.70719963	0.180432064	1.632631989	0
	8256	1425479_at	5.619194506	3.919148882	0.715275048	0.182507751	1.641796195	0
	5372	1422048_at	2.772578214	3.916354002	0.637734812	0.162838909	1.555884333	0
	13109	1448465_at	5.205744785	3.914598555	0.732256641	0.187057914	1.661235539	0
	13186	1448546_at	6.550787451	3.91413641	1.213561274	0.310045728	2.319093962	0
	1116	1416903_at	6.795504287	3.912429432	0.666891982	0.170454699	1.587648987	0
	2717	1418651_at	5.157938174	3.911490513	0.691729992	0.176845627	1.61521923	0
	9159	1426652_at	5.049534523	3.910920571	0.795508796	0.203407045	1.735689393	0
	836	1416602_a_at	4.140148858	3.910207918	0.525265375	0.134331827	1.439198287	0
	9790	1427593_at	5.463378231	3.90692683	0.747347686	0.191287863	1.678703789	0
	16644	1453920_a_at	6.467560752	3.905594305	0.889650306	0.227788714	1.852726988	0
	3094	1419076_a_at	4.811612576	3.905032276	0.659722337	0.168941584	1.579778548	0
	4293	1420774_a_at	4.114778542	3.90460882	0.947725488	0.242719702	1.928829322	0
	11425	1434853_x_at	6.262916746	3.903131618	0.688412969	0.176374521	1.611509808	0
	12230	1437835_a_at	4.857201433	3.902878528	0.624789897	0.160084382	1.541986246	0
	14241	1449885_at	6.287907012	3.901791872	1.056100342	0.270670599	2.079303484	0
	8018	1425166_at	5.412033638	3.899161532	0.654118702	0.167758811	1.573654362	0
	3386	1419397_at	4.947863227	3.899001732	0.734502983	0.188382318	1.663824174	0
	9994	1427964_at	6.542704528	3.895954251	0.77416887	0.198710976	1.710204526	0
	3223	1419218_at	5.215608777	3.895471113	0.660271331	0.16949717	1.580379822	0
	2936	1418901_at	7.854763017	3.89487442	0.817110041	0.209791113	1.76187313	0
	5390	1422073_a_at	5.910010735	3.894479811	0.740149213	0.190050854	1.670348588	0
	11554	1435390_at	4.447780206	3.894251097	0.708440018	0.18191945	1.634036283	0
	8941	1426368_at	6.798694464	3.893750879	0.680815282	0.174848187	1.603045397	0
	12183	1437684_at	3.629689558	3.893219492	0.647416467	0.166293338	1.566360693	0
	3146	1419130_at	5.515002122	3.891506807	0.752332963	0.193326904	1.684514636	0
	8438	1425732_a_at	4.983365186	3.888495596	0.596857772	0.153493236	1.512418888	0
	12483	1438679_at	5.543037917	3.88766789	0.735005803	0.189060852	1.664404165	0
	4466	1420980_at	5.590145398	3.886103011	0.70703817	0.181940151	1.632449282	0
	7639	1424697_at	5.517537759	3.882737853	0.595889281	0.153471417	1.511403932	0
	1941	1417798_at	5.528640206	3.881290265	1.05082479	0.270741098	2.07171391	0
	16174	1452295_at	6.205015181	3.880537708	1.107422291	0.285378567	2.154603334	0
	2916	1418879_at	5.52380053	3.87664824	0.770173369	0.198669913	1.705474719	0
	14180	1449803_x_at	6.53299762	3.876598044	0.964463236	0.248791137	1.951337379	0
	16146	1452254_at	4.511043044	3.876266047	0.596167183	0.153799346	1.511695097	0
	7509	1424544_at	6.437910239	3.87510729	0.879134675	0.226867183	1.839271779	0
	7677	1424743_at	5.519836603	3.872827938	0.838260647	0.216446654	1.787893309	0
	8006	1425151_a_at	7.140892556	3.871983667	0.95957368	0.247824826	1.944735136	0
	3949	1420381_a_at	5.321075402	3.871298242	0.658631544	0.170131956	1.57858456	0
	1641	1417475_at	6.504557148	3.867814105	0.55811476	0.144297204	1.472343976	0
	7992	1425134_a_at	6.418241924	3.867310908	0.59423376	0.153655544	1.509670561	0
	2112	1417986_at	4.764632318	3.866308501	0.963970605	0.249325838	1.950671178	0
	6949	1423882_at	5.914675961	3.866015795	0.561340955	0.145198826	1.475640157	0
	8003	1425147_at	4.400512099	3.86425331	0.618724131	0.160114796	1.535516623	0
	15999	1452040_a_at	2.835659396	3.86360416	0.898993438	0.232682594	1.864764491	0
	4462	1420976_at	4.825696951	3.863366434	0.643890687	0.166665704	1.562537362	0
	14140	1449692_at	4.390108131	3.8631275	0.696551071	0.180307554	1.620625865	0
	11913	1436924_x_at	5.927271597	3.862545962	0.728153103	0.188516359	1.656517107	0
	17109	1456005_a_at	5.345854541	3.859499759	0.766046206	0.198483289	1.700602785	0
	17378	1460008_x_at	5.943929974	3.858662573	0.72840424	0.188771168	1.656805491	0
	6418	1423269_a_at	6.368993089	3.858625418	0.703566638	0.182336081	1.62852587	0
	5727	1422462_at	4.368640786	3.858171272	0.725944514	0.188157669	1.653983123	0
	12392	1438380_at	3.136590049	3.857472553	0.903541952	0.234231596	1.870652979	0
	16581	1453578_at	4.700798676	3.856318359	0.690618867	0.179087617	1.61397571	0
	15845	1451832_at	5.025926317	3.855866541	0.692199351	0.179518493	1.615744803	0
	13518	1448917_at	5.975933948	3.854101841	0.662478053	0.171889089	1.582798993	0
	1208	1417000_at	4.871952367	3.852723629	0.553334113	0.143621543	1.467473156	0
	17018	1455791_at	4.518224298	3.851488492	0.917145626	0.238127578	1.888375442	0
	8505	1425813_at	4.29111972	3.849188433	0.563850888	0.146485655	1.478209641	0
	289	1416028_a_at	5.815631278	3.849172282	0.703102093	0.182663191	1.628001572	0
	5985	1422753_a_at	6.264051122	3.848093939	0.697074441	0.181147979	1.62121389	0
	13412	1448799_s_at	6.145520785	3.848008731	0.540803278	0.140541074	1.4547823	0
	5948	1422706_at	6.424483958	3.847783301	1.102167666	0.286442239	2.14677005	0
	1198	1416989_at	6.297412525	3.847713802	0.611882895	0.159025054	1.528252466	0
	16050	1452104_at	4.394571865	3.84424595	0.680723966	0.17707607	1.602943934	0
	10134	1428212_x_at	5.928584607	3.843705406	0.724427725	0.188471188	1.652245109	0
	106	1415822_at	8.007810148	3.843671492	0.777603329	0.202307437	1.714280665	0
	3726	1419817_s_at	4.957697254	3.839974154	0.564602408	0.147032867	1.478979862	0
	2180	1418061_at	7.471605821	3.839611019	1.143597139	0.297841925	2.20931195	0
	5756	1422496_at	7.063540244	3.838399867	0.740621311	0.192950536	1.670895271	0
	13273	1448643_at	6.625557381	3.834008085	0.541419271	0.141214953	1.455403586	0
	6248	1423066_at	5.16652442	3.832805668	0.620801997	0.161970643	1.537729771	0
	15877	1451884_a_at	4.720620446	3.832055547	0.929641781	0.242596113	1.904802977	0
	1699	1417536_at	6.756417353	3.830979648	0.495327591	0.129295281	1.409640805	0
	10262	1428669_at	6.837577213	3.829254915	0.877771994	0.229227882	1.837535337	0
	8158	1425344_at	4.766966424	3.829145435	0.705639205	0.184281119	1.630867082	0
	12440	1438559_x_at	6.268983976	3.828669787	0.678625584	0.177248398	1.600614168	0
	13732	1449167_at	5.215238046	3.827874132	0.932973041	0.243731379	1.909206351	0
	8433	1425726_x_at	5.726675148	3.827121959	0.663263488	0.173306076	1.583660939	0
	8864	1426272_at	5.471689063	3.827041365	0.673076951	0.175873968	1.594469997	0
	15628	1451558_at	5.33098654	3.82693015	0.697452035	0.182248436	1.621638263	0
	16577	1453570_x_at	5.614022755	3.826747423	0.597314839	0.156089434	1.512898121	0
	1367	1417174_at	5.678041252	3.826234115	0.759406884	0.198473711	1.692794545	0
	3443	1419458_at	6.156092165	3.824626271	0.841702845	0.220074534	1.792164225	0
	3711	1419764_at	2.08772559	3.82346707	1.348955012	0.352809371	2.547275517	0
	502	1416251_at	5.936245674	3.821724792	0.779729298	0.204025497	1.716808707	0
	11031	1433515_s_at	7.630966601	3.820639885	1.442536215	0.377564036	2.717982589	0
	9657	1427397_at	5.682900352	3.816705453	0.932866435	0.244416669	1.909065279	0
	1983	1417840_at	5.8575906	3.815772493	0.6206457	0.1626527	1.537563187	0
	10095	1428113_at	5.603136457	3.813524447	0.763329783	0.200163863	1.697403766	0
	15854	1451843_a_at	3.62215624	3.813048391	1.105489938	0.289922871	2.151719378	0
	14602	1450324_a_at	4.668652015	3.812919351	0.606800647	0.159143321	1.522878292	0
	185	1415913_at	7.064067469	3.809872575	0.755061894	0.198185603	1.687703997	0
	1335	1417138_s_at	6.673801434	3.808905989	0.583270863	0.153133436	1.4982422	0
	13125	1448481_at	4.912210082	3.807990446	0.58572588	0.153814955	1.500793912	0
	11104	1433723_s_at	7.417223446	3.803647991	0.573215588	0.150701534	1.487836079	0
	16102	1452174_at	5.322553742	3.803278535	0.578225926	0.152033547	1.49301217	0
	13197	1448560_at	5.539156999	3.802659678	0.644805767	0.169567046	1.563528771	0
	99	1415815_at	3.38344705	3.801869278	0.641692784	0.168783495	1.560158695	0
	1964	1417821_at	5.536868635	3.800404228	1.052001069	0.27681294	2.073403738	0
	12838	1448165_at	5.484291772	3.798065963	0.55022005	0.144868482	1.464309025	0
	11030	1433514_at	7.991153423	3.797334291	1.436981016	0.37841836	2.707536931	0
	7250	1424229_at	5.654549419	3.796242204	0.793027769	0.208898096	1.732707063	0
	17178	1456225_x_at	6.516359129	3.795483085	0.903167789	0.237958586	1.870167888	0
	14219	1449857_at	5.208282594	3.794816032	0.61109862	0.161035111	1.527421906	0
	6546	1423421_at	4.430236753	3.793374297	0.575277525	0.151653246	1.489964054	0
	16874	1455089_at	6.924086869	3.792424985	0.641992962	0.169282969	1.560483348	0
	8384	1425656_a_at	4.534328922	3.791141366	0.722482947	0.190571355	1.650019354	0
	13185	1448545_at	6.230919515	3.788224679	0.833383155	0.219993064	1.781858969	0
	4782	1421350_a_at	2.171662621	3.787669109	1.143997063	0.302031944	2.209924471	0
	7183	1424156_at	5.748718847	3.78480289	0.617546143	0.163164678	1.534263357	0
	13871	1449324_at	6.796111488	3.784389454	0.920442678	0.243220918	1.892695962	0
	1755	1417596_at	4.763019008	3.783676997	0.670762148	0.177277857	1.591913723	0
	11077	1433661_at	6.045202939	3.783353419	0.771647591	0.203958633	1.707218354	0
	15159	1450995_at	7.960245433	3.78334063	1.20577915	0.318707531	2.306618082	0
	7713	1424789_at	5.073797635	3.783306034	0.57952153	0.153178602	1.494353564	0
	1962	1417819_at	5.19539583	3.783118507	0.593196406	0.156800905	1.508585439	0
	17597	1460442_at	7.323256164	3.782124416	0.812022093	0.214699995	1.755670481	0
	7499	1424533_a_at	5.27893839	3.781824926	0.497196764	0.131470064	1.411468335	0
	6381	1423230_at	5.015871637	3.780802543	0.641368464	0.16963818	1.559808009	0
	3269	1419269_at	3.306998512	3.779225912	0.626810296	0.165856795	1.544147209	0
	14653	1450389_s_at	4.551524946	3.778889811	0.740692071	0.196007851	1.670977227	0
	214	1415945_at	5.103706589	3.778522212	0.73552909	0.194660518	1.665007978	0
	16916	1455288_at	4.426053638	3.77852006	0.686057852	0.181567873	1.608881257	0
	2059	1417926_at	5.034158315	3.777771982	0.645680978	0.170915815	1.564477573	0
	111	1415828_a_at	8.422020585	3.777526138	0.688914578	0.182371889	1.612070209	0
	7031	1423980_at	5.047428633	3.777219245	0.679358907	0.17985689	1.601427968	0
	10566	1430549_at	5.579795284	3.77702902	0.589928592	0.156188525	1.505172245	0
	6612	1423495_at	5.58241295	3.774588774	0.75181236	0.199177289	1.68390688	0
	15036	1450850_at	6.574951825	3.774259227	0.769480778	0.203875975	1.704656173	0
	11281	1434328_at	6.434977572	3.771305643	0.765455758	0.20296837	1.699906926	0
	1727	1417567_at	5.377029122	3.770254098	0.634575623	0.168311102	1.552481012	0
	11368	1434624_x_at	6.325629655	3.769426739	0.797055924	0.211452823	1.737551723	0
	7594	1424645_at	5.546050866	3.768736174	0.593569428	0.15749827	1.508975548	0
	11277	1434323_at	6.132374216	3.766878571	0.676495407	0.179590447	1.598252562	0
	2157	1418038_s_at	6.519212369	3.76685735	0.6224304	0.165238644	1.539466422	0
	6542	1423417_at	6.115551354	3.766401505	0.695202213	0.184579953	1.619111357	0
	11646	1435820_x_at	5.995006075	3.766194389	0.700717294	0.186054468	1.625312681	0
	1795	1417638_at	4.813338628	3.765963895	0.687771024	0.182628151	1.610792906	0
	3170	1419155_a_at	7.213475024	3.76580815	0.681033692	0.180846624	1.603288101	0
	11726	1436182_at	6.430177735	3.76405654	1.176300379	0.31250869	2.25996492	0
	7159	1424125_at	3.838877423	3.763587566	0.563115337	0.149621957	1.477456175	0
	12992	1448336_at	6.194422416	3.762580971	0.57635193	0.153179941	1.491074074	0
	4922	1421519_a_at	5.591208373	3.762121792	0.698145016	0.185572146	1.622417384	0
	13625	1449041_a_at	6.323595234	3.760404592	0.687137806	0.182729754	1.610086063	0
	17157	1456134_x_at	6.587371178	3.758890218	0.60104879	0.159900597	1.516818842	0
	16573	1453559_a_at	6.813602648	3.756468533	0.922333837	0.245532161	1.895178631	0
	11097	1433698_a_at	6.851936359	3.755971424	0.490301907	0.130539307	1.404738809	0
	13315	1448690_at	7.856906168	3.755474918	1.128047072	0.300374013	2.18562679	0
	1765	1417606_a_at	8.448004445	3.754839578	0.586259569	0.156134385	1.501349195	0
	1965	1417822_at	5.653410804	3.752448879	1.029546723	0.274366622	2.041382773	0
	13060	1448408_at	4.134158583	3.751754567	0.541114514	0.144229721	1.455096177	0
	15852	1451841_a_at	5.480124439	3.751319023	0.655008348	0.174607476	1.574625064	0
	11358	1434599_a_at	5.530050311	3.7506491	0.798659081	0.212938896	1.739483604	0
	4600	1421130_at	3.992006166	3.749227846	0.519195978	0.138480775	1.433156319	0
	6247	1423065_at	5.155995568	3.747525041	0.608289913	0.162317771	1.524451142	0
	16364	1452599_s_at	4.44454307	3.747440659	0.703428253	0.187708977	1.628369667	0
	5984	1422752_at	6.284118242	3.747268546	0.684299631	0.182612915	1.606921698	0
	14698	1450443_at	6.076989706	3.746589484	0.695182725	0.185550813	1.619089486	0
	16749	1454633_at	7.762435806	3.745805825	1.418338968	0.378647222	2.672776064	0
	12363	1438287_x_at	5.153468298	3.744233972	0.814867894	0.217632739	1.759137062	0
	177	1415905_at	2.883210578	3.742405499	1.265484557	0.338147365	2.404079421	0
	11183	1434012_at	4.20244655	3.742355387	0.601768707	0.160799455	1.517575936	0
	2145	1418025_at	7.302078516	3.741282122	0.726521804	0.194190596	1.654645092	0
	870	1416638_at	3.463000903	3.739331298	0.713862899	0.190906566	1.640189946	0
	1061	1416844_at	5.688010001	3.738547963	0.631609944	0.168945256	1.549292929	0
	940	1416716_at	6.463110079	3.73570503	0.75690369	0.202613344	1.689859955	0
	9923	1427863_at	3.984566024	3.735622477	0.592445895	0.158593621	1.507800854	0
	1980	1417837_at	4.864274408	3.734837022	0.951649786	0.254803564	1.934083103	0
	17620	1460568_at	6.790169964	3.734324189	0.968487556	0.259347477	1.956788128	0
	1020	1416802_a_at	4.828691671	3.733508052	0.844063074	0.226077743	1.79509858	0
	14551	1450264_a_at	5.0814437	3.733127171	0.740424718	0.198339002	1.670667598	0
	10401	1429347_at	7.475598185	3.730837817	1.259057246	0.337473058	2.393392894	0
	1824	1417667_a_at	5.10657765	3.729206602	0.630078957	0.168957911	1.547649692	0
	12235	1437841_x_at	4.191502873	3.726509347	0.839134888	0.225179869	1.78897706	0
	14295	1449946_a_at	4.137039304	3.724900136	0.594193264	0.159519247	1.509628185	0
	17545	1460363_at	5.444820753	3.724285932	0.603512054	0.162047723	1.519410877	0
	15118	1450945_at	4.221713453	3.721157572	0.823575288	0.221322336	1.769786449	0
	2414	1418318_at	5.266715301	3.721082583	0.99421799	0.267185145	1.992000472	0
	16726	1454368_at	4.92549079	3.71986528	0.687908957	0.18492846	1.610946918	0
	4672	1421217_a_at	6.522279972	3.719420405	0.925251834	0.24876237	1.899015702	0
	11993	1437132_x_at	6.004921255	3.719119292	0.749754523	0.201594642	1.681506695	0
	4065	1420518_a_at	4.707740567	3.717409329	0.761825391	0.204934492	1.695634695	0
	16099	1452170_at	5.511911699	3.716875236	0.664290743	0.178722906	1.584788968	0
	7738	1424824_at	4.87766341	3.714742772	0.736050756	0.198143129	1.665610139	0
	13477	1448871_at	6.52885035	3.714622512	0.766580977	0.206368473	1.701233274	0
	13119	1448475_at	5.817175332	3.714172339	1.055462488	0.284171652	2.078384372	0
	16567	1453505_a_at	4.039542302	3.713931933	0.746764395	0.201071104	1.678025215	0
	13497	1448893_at	5.699950257	3.713736331	0.636721576	0.171450399	1.554791986	0
	8432	1425725_s_at	5.684669941	3.711487542	0.643586789	0.173404001	1.562208255	0
	10274	1428710_at	5.614275563	3.710124992	0.563464663	0.151872151	1.477813961	0
	4051	1420502_at	7.773664342	3.709565421	0.680548664	0.183457787	1.602749172	0
	2716	1418650_at	5.161444149	3.708697489	0.670989595	0.180923248	1.592164715	0
	1387	1417198_at	5.213635512	3.708281769	0.693786546	0.187091108	1.617523358	0
	12358	1438261_at	4.762138501	3.707480089	1.1006375	0.29686943	2.144494328	0
	10519	1430171_at	5.47061845	3.706560348	0.52852232	0.142591047	1.442451009	0
	11898	1436887_x_at	4.338908055	3.704929919	0.716707296	0.193446924	1.643426911	0
	1010	1416790_a_at	6.111256984	3.704176249	0.623807452	0.168406526	1.540936544	0
	11240	1434190_at	5.228158796	3.6989327	0.760737056	0.205663936	1.694356031	0
	1220	1417012_at	6.139255062	3.697717578	0.82483066	0.223064808	1.771327113	0
	15476	1451374_x_at	5.224333427	3.695878265	0.648679839	0.175514395	1.567732961	0
	3769	1419951_at	4.280728216	3.695231973	0.631381135	0.170863735	1.549047233	0
	8968	1426400_a_at	7.538108871	3.693507559	0.749422548	0.202902671	1.681119812	0
	16834	1454932_at	6.096072295	3.693456745	0.553468582	0.149851107	1.467609941	0
	17512	1460324_at	5.275239848	3.690962214	0.593153101	0.160704192	1.508540157	0
	12650	1439374_x_at	8.016388004	3.687841186	0.61582052	0.166986724	1.532429305	0
	2925	1418888_a_at	7.359923504	3.687004631	0.709322259	0.192384423	1.635035839	0
	15724	1451678_at	4.888708879	3.686529605	0.70005143	0.189894428	1.624562705	0
	6548	1423423_at	8.602728405	3.686206115	0.744636649	0.202006243	1.675552219	0
	15124	1450953_at	7.449365687	3.685467162	0.604616304	0.164054183	1.520574291	0
	7161	1424127_at	5.427259969	3.685201502	0.84444301	0.229144325	1.795571385	0
	9218	1426744_at	5.318140771	3.683831059	0.570509828	0.154868619	1.485048273	0
	11542	1435336_at	6.008164373	3.682316925	0.709522554	0.192683728	1.635262853	0
	5933	1422691_at	5.093087723	3.681678856	0.689782281	0.187355364	1.613040074	0
	6953	1423887_a_at	4.189233168	3.68146376	0.522309525	0.141875504	1.43625262	0
	9440	1427076_at	6.393779225	3.681439762	0.835434162	0.226931368	1.78439395	0
	3001	1418973_at	5.540054019	3.680977025	0.517687764	0.140638684	1.43165886	0
	3889	1420274_at	6.352117357	3.678763857	0.942729993	0.256262709	1.922162082	0
	10672	1431239_at	6.452357907	3.678624841	0.596915074	0.162265819	1.512478961	0
	4445	1420950_at	4.020149281	3.67678123	0.592341809	0.16110336	1.507692075	0
	17343	1456748_a_at	5.170981759	3.675136723	0.689944715	0.187733074	1.613221698	0
	634	1416388_at	6.531971709	3.675090519	0.57188369	0.155610777	1.486463141	0
	6011	1422782_s_at	5.603797886	3.674996314	0.926157253	0.252015832	1.900207877	0
	12512	1438817_at	4.025201254	3.674599468	0.705850357	0.19208906	1.631105792	0
	2733	1418671_at	6.261071256	3.673656904	0.708156569	0.192766115	1.633715272	0
	17704	1460734_at	3.837794601	3.671968847	0.928210661	0.252782826	1.902914395	0
	5973	1422741_a_at	4.704593208	3.671942158	0.784088911	0.213535202	1.722004498	0
	9819	1427657_at	4.687714362	3.667600725	0.494769534	0.13490278	1.409095639	0
	14982	1450787_at	4.782928102	3.667216284	0.592950716	0.161689595	1.50832855	0
	11615	1435709_at	3.382316345	3.666064242	0.629793237	0.171790017	1.547343217	0
	11278	1434324_x_at	6.122254158	3.666045358	0.658905904	0.179732066	1.578884792	0
	10802	1431781_at	3.748709025	3.665301036	0.617695274	0.168525114	1.534421961	0
	8975	1426410_at	4.640602858	3.663830951	0.693498666	0.189282386	1.617200624	0
	4913	1421509_at	3.422076613	3.663823232	0.580841231	0.158534185	1.495721145	0
	16885	1455138_x_at	6.730384867	3.662715805	0.751870258	0.205276712	1.68397446	0
	8543	1425860_x_at	5.510847667	3.661980613	0.63788001	0.174189893	1.55604093	0
	14321	1449981_a_at	5.04497319	3.659856453	0.735364879	0.200927246	1.664818474	0
	15723	1451677_at	4.669044525	3.659803933	0.666076131	0.181997764	1.586751417	0
	10698	1431349_at	7.020261843	3.657059803	0.65821592	0.179985003	1.578129853	0
	3801	1420028_s_at	5.098635079	3.652725806	0.741767796	0.2030724	1.672223631	0
	603	1416356_at	5.659064088	3.652554857	0.54882474	0.150257768	1.462893496	0
	10583	1430681_at	4.695586861	3.652410546	0.70563348	0.19319665	1.630860611	0
	5877	1422633_at	2.101221644	3.652386678	0.53874721	0.147505524	1.452710482	0
	16049	1452103_at	4.671140949	3.651383458	0.628831656	0.17221737	1.54631223	0
	11658	1435857_s_at	4.864790138	3.650778545	0.851468161	0.2332292	1.804336177	0
	9885	1427761_at	4.890973409	3.649528594	0.669916695	0.183562528	1.590981097	0
	17262	1456525_at	4.612568887	3.648103416	0.509427599	0.139641765	1.423485304	0
	13621	1449036_at	5.154766922	3.64599899	0.9744505	0.267265708	1.964892657	0
	13107	1448462_at	6.00545254	3.645947301	0.609341351	0.167128403	1.525562568	0
	7007	1423947_at	7.338628181	3.645932231	0.961110263	0.263611664	1.946807534	0
	946	1416722_at	5.843950123	3.645832031	0.516621783	0.141702025	1.430601424	0
	11579	1435509_x_at	8.102456539	3.642804297	0.529702497	0.145410638	1.443631469	0
	2022	1417884_at	4.255082243	3.642623645	1.045019444	0.286886471	2.063394168	0
	12932	1448268_at	7.840593396	3.642484204	0.734746806	0.201715852	1.664105392	0
	8885	1426296_at	4.101755626	3.642203606	0.491315421	0.1348951	1.405726004	0
	4006	1420443_at	3.649652812	3.642135497	0.64742543	0.177759842	1.566370425	0
	5195	1421844_at	5.489985044	3.641573856	0.737824417	0.202611411	1.667659113	0
	15511	1451417_at	4.305882189	3.641217413	0.689408896	0.189334725	1.612622656	0
	15574	1451491_at	4.63172097	3.640304997	0.556931701	0.152990396	1.471137099	0
	7868	1424986_s_at	5.261096304	3.638913219	0.669636489	0.184021011	1.590672121	0
	12362	1438286_at	4.304035113	3.63888946	1.34805869	0.370458819	2.54569343	0
	10584	1430692_a_at	6.857643897	3.638138106	0.881533712	0.242303532	1.842332823	0
	10671	1431238_at	4.26438079	3.637222775	0.792948212	0.218009251	1.732611517	0
	9187	1426695_at	5.218516356	3.636108063	0.659254995	0.181307866	1.579266883	0
	17281	1456579_x_at	4.237956535	3.635199175	0.520625628	0.14321791	1.434577221	0
	5209	1421860_at	5.721815699	3.635168172	0.720482696	0.1981979	1.64773324	0
	10596	1430776_s_at	4.760046661	3.634937278	0.799368929	0.219912716	1.740339692	0
	4109	1420569_at	5.316204185	3.634932978	1.26530429	0.348095631	2.403779045	0
	5982	1422750_a_at	5.245742313	3.634632482	0.817803935	0.225003199	1.762720743	0
	1917	1417773_at	7.057191988	3.634621624	0.691859961	0.190352678	1.615364748	0
	11674	1435920_x_at	4.876448876	3.633985237	0.832456509	0.229075369	1.780714845	0
	944	1416720_at	6.280048327	3.629333259	0.589315596	0.162375719	1.504532839	0
	7496	1424530_at	5.498967778	3.627636768	0.765855853	0.211117017	1.700378419	0
	1972	1417829_a_at	8.695506225	3.624178135	0.957638048	0.264235921	1.942127677	0
	11093	1433689_s_at	7.07785299	3.622832407	0.794475838	0.219296879	1.734447099	0
	17135	1456080_a_at	8.319305823	3.621157956	0.802306586	0.221560781	1.743887032	0
	1219	1417011_at	6.178896815	3.619535457	0.802034746	0.221584995	1.74355847	0
	1398	1417209_at	6.318044051	3.617619511	0.527426892	0.14579391	1.441356181	0
	16714	1454211_a_at	5.263220969	3.617301012	0.812851541	0.224712165	1.756680158	0
	14398	1450070_s_at	5.577327235	3.615917299	0.664316734	0.183720113	1.584817519	0
	1873	1417727_at	6.439398469	3.615202676	0.613004655	0.169563012	1.529441213	0
	16441	1452765_at	3.970742544	3.613541634	0.671044385	0.185702685	1.592225182	0
	8640	1425997_a_at	4.468625907	3.613191319	0.517929709	0.143344114	1.431898975	0
	2902	1418862_at	6.262739001	3.612637665	0.846281071	0.234255729	1.797860485	0
	16005	1452046_a_at	8.006306273	3.612495555	0.525180437	0.145378847	1.439113558	0
	14229	1449869_at	3.530372724	3.611998652	0.669527295	0.185362	1.590551732	0
	13652	1449075_at	5.588594748	3.611365291	0.606833788	0.168034452	1.522913275	0
	12833	1448160_at	7.627219167	3.611302889	0.880560887	0.243834681	1.841090936	0
	15892	1451905_a_at	4.675998987	3.611236484	0.864107677	0.239283049	1.820213497	0
	1334	1417137_at	3.70724977	3.610891096	0.588043265	0.162852673	1.503206557	0
	10481	1429835_at	4.774786452	3.610773486	0.568499186	0.157445264	1.482980046	0
	17241	1456447_at	6.562660401	3.610091178	0.732414752	0.202879849	1.661417611	0
	10857	1432013_a_at	4.470757687	3.609031491	0.571882826	0.158458807	1.486462251	0
	3473	1419488_at	4.702980237	3.608608983	0.537565595	0.148967538	1.451521151	0
	3759	1419928_at	4.490252131	3.608333486	0.594637052	0.164795481	1.510092634	0
	15292	1451147_x_at	4.094492097	3.606909239	0.791497224	0.219439185	1.730869821	0
	1283	1417085_at	2.881354245	3.604741615	0.482126597	0.133747893	1.396801097	0
	1140	1416927_at	6.253725525	3.603372074	0.792416645	0.219909748	1.731973246	0
	16809	1454815_at	6.274206588	3.603144139	0.527313466	0.146348146	1.441242865	0
	9724	1427505_a_at	5.668663748	3.603117239	0.734801327	0.203934893	1.664168282	0
	11851	1436767_at	5.765277761	3.602348892	0.639071093	0.177403997	1.557326122	0
	7731	1424814_a_at	7.7043763	3.601915975	1.230057979	0.34150102	2.345764167	0
	17495	1460300_a_at	5.82746056	3.601486359	0.751727712	0.208727075	1.683808082	0
	12501	1438777_a_at	4.7599756	3.600502103	0.524609341	0.145704495	1.438543992	0
	391	1416134_at	4.795696198	3.599553308	0.832429146	0.231259013	1.780681072	0
	943	1416719_a_at	8.272147895	3.598907457	0.586324605	0.162917389	1.501416877	0
	9021	1426473_at	5.486324255	3.59794922	0.633746684	0.176141086	1.551589249	0
	12144	1437545_at	6.249117538	3.597568019	0.545072401	0.151511354	1.459093566	0
	16234	1452392_a_at	4.677748107	3.596925765	0.722467461	0.200856928	1.650001643	0
	10147	1428247_at	5.738468231	3.596262057	0.501959764	0.139578194	1.416135943	0
	17258	1456497_x_at	8.285038956	3.596146607	0.582363257	0.161940911	1.497299946	0
	13707	1449139_at	7.236942003	3.595282928	0.683594109	0.190136388	1.606136056	0
	13042	1448389_at	5.727005423	3.592517468	0.557590478	0.155208843	1.471809017	0
	505	1416254_a_at	5.85075922	3.591439366	0.471037446	0.131155617	1.386105862	0
	16002	1452043_at	3.882290118	3.590554977	0.706228284	0.196690564	1.631533131	0
	7288	1424276_at	4.993849955	3.590200019	0.565462781	0.157501749	1.479862136	0
	855	1416621_at	5.879385707	3.589839995	0.569945606	0.158766298	1.484467601	0
	3241	1419239_at	3.783198501	3.589195676	0.796352811	0.221875006	1.736705115	0
	11673	1435919_at	4.731553918	3.586494832	0.838783398	0.233872747	1.788541257	0
	17284	1456583_x_at	4.659245648	3.586400577	0.560151851	0.156187754	1.4744244	0
	17294	1456608_at	4.629011934	3.585658777	0.532947694	0.148633132	1.446882427	0
	12853	1448180_a_at	5.889304379	3.585256708	0.64827576	0.180817111	1.567293922	0
	6010	1422781_at	5.360975466	3.583183489	0.888805469	0.248049108	1.851642356	0
	7090	1424046_at	3.162629276	3.582296807	1.017757112	0.284107422	2.024768702	0
	17205	1456314_x_at	8.104129877	3.582058751	0.51945061	0.145014542	1.43340929	0
	8482	1425788_a_at	6.23770735	3.58194133	0.864799581	0.241433207	1.821086665	0
	12340	1438188_x_at	5.139832964	3.581833832	0.643772794	0.179732736	1.562409682	0
	6380	1423229_at	5.1052791	3.58177015	0.604605198	0.168800669	1.520562586	0
	6178	1422980_a_at	5.608877852	3.581301997	0.566821098	0.158272354	1.481256102	0
	10540	1430371_x_at	3.915239812	3.581146117	0.743374862	0.207580154	1.674087415	0
	10765	1431694_a_at	5.458410507	3.580959341	0.612741074	0.171110872	1.529161808	0
	11091	1433685_a_at	4.765783163	3.580055519	0.648540856	0.181153854	1.567581938	0
	15838	1451823_at	2.970233739	3.579757821	0.720067349	0.201149738	1.647258931	0
	13747	1449184_at	7.541151745	3.579287845	1.480302554	0.413574604	2.79007239	0
	8289	1425533_a_at	5.352530561	3.578874208	0.716917454	0.200319266	1.643666327	0
	11065	1433609_s_at	6.712195948	3.578426478	0.632289567	0.17669486	1.55002294	0
	979	1416757_at	4.440692354	3.576636981	0.678911333	0.189818351	1.600931226	0
	1868	1417719_at	5.438052532	3.576508896	0.834705696	0.233385606	1.783493176	0
	7339	1424332_at	5.197288995	3.575362087	0.619493522	0.173267352	1.536335734	0
	6919	1423845_at	4.042183949	3.574534812	0.785127681	0.219644715	1.723244823	0
	12494	1438723_a_at	8.276166649	3.574471971	0.582647684	0.163002449	1.497595167	0
	12031	1437234_x_at	5.593483496	3.574376207	0.607458134	0.169948013	1.52357248	0
	7023	1423969_at	5.145628469	3.57075058	0.640030919	0.179242684	1.558362557	0
	16544	1453317_a_at	6.24611656	3.570546212	0.882458901	0.247149553	1.843514675	0
	16530	1453237_at	6.463577994	3.570224072	0.634722693	0.177782313	1.552639281	0
	14784	1450546_at	2.459847031	3.569234828	0.896346378	0.251131243	1.861346154	0
	3054	1419029_at	6.805707367	3.569049827	0.871329129	0.244134762	1.82934747	0
	14847	1450623_at	7.122658756	3.569028278	0.613370837	0.171859338	1.529829462	0
	10800	1431773_at	4.332190569	3.568524564	0.532510172	0.149224186	1.446443702	0
	2320	1418217_at	5.38528092	3.568104986	0.546439953	0.153145705	1.460477319	0
	8945	1426372_a_at	5.692300816	3.566752881	0.56213781	0.157604922	1.476455434	0
	6394	1423245_at	6.456996533	3.56649203	0.539497995	0.151268527	1.453466676	0
	15551	1451464_at	5.656293439	3.566280033	0.517941819	0.145233076	1.431910994	0
	16354	1452589_at	5.597402764	3.566085834	0.743071464	0.208371727	1.673735392	0
	6355	1423196_at	4.819463498	3.565125119	0.600171306	0.168345089	1.515896554	0
	3871	1420203_at	2.350433376	3.564879455	0.452099392	0.126820387	1.368029549	0
	17329	1456731_x_at	6.429038618	3.563703373	0.665642982	0.186784059	1.586275089	0
	13064	1448414_at	3.954416745	3.561615235	0.662275804	0.185948161	1.582577119	0
	12922	1448257_at	3.788209639	3.560169848	0.53384972	0.149950632	1.447787354	0
	4465	1420979_at	5.441163108	3.558941844	0.646280571	0.181593462	1.565127915	0
	1822	1417665_a_at	6.385738381	3.557807711	0.597016069	0.167804479	1.512584844	0
	1943	1417800_at	5.547782569	3.557748745	0.466747961	0.13119194	1.381990751	0
	16273	1452458_s_at	3.843554493	3.557729775	0.666020493	0.187203789	1.586690224	0
	14870	1450651_at	5.503620875	3.557169002	0.635814442	0.178741702	1.553814675	0
	1959	1417816_s_at	8.011478585	3.556185782	0.817708812	0.229939846	1.762604522	0
	12023	1437205_at	5.892363035	3.554908937	0.597341766	0.16803293	1.512926358	0
	16343	1452578_at	4.954628071	3.552575847	0.788198488	0.221866759	1.726916693	0
	15508	1451414_at	4.53037218	3.552362234	0.680829587	0.191655451	1.603061292	0
	3574	1419604_at	6.685815487	3.549610646	0.848204544	0.238957065	1.80025908	0
	8202	1425405_a_at	5.671482319	3.545511915	0.640383888	0.180618174	1.558743872	0
	9422	1427050_at	6.104093186	3.543566416	0.665615823	0.187837829	1.586245227	0
	3595	1419628_at	3.73778838	3.542824965	0.473486021	0.133646462	1.388460391	0
	9064	1426534_a_at	6.266586885	3.542578125	0.748835282	0.211381445	1.680435632	0
	6245	1423063_at	5.327710266	3.541792879	0.570056975	0.160951528	1.484582199	0
	58	1415770_at	6.296184777	3.541729812	0.591941158	0.167133347	1.507273432	0
	12339	1438187_at	5.151219247	3.5414789	0.63589726	0.179556981	1.553903874	0
	269	1416008_at	6.495345522	3.540662086	1.120235872	0.316391637	2.173825103	0
	135	1415853_at	5.770069739	3.540437568	0.496493291	0.140235008	1.410780256	0
	13302	1448675_at	4.730443364	3.539546697	0.53925807	0.152352297	1.45322498	0
	11795	1436558_at	4.121082863	3.537318997	0.650667048	0.18394356	1.569893887	0
	5159	1421797_a_at	5.05030596	3.537312335	0.606552422	0.171472679	1.522616294	0
	16686	1454067_a_at	8.955121063	3.537131025	0.974326375	0.275456682	1.964723611	0
	4463	1420977_at	4.985168898	3.536838026	0.613630615	0.173496951	1.530104955	0
	1869	1417720_at	6.439667394	3.536728739	0.469915466	0.132867263	1.385028311	0
	8444	1425740_at	4.863862449	3.535482976	0.649293677	0.18365063	1.568400142	0
	10968	1432829_at	4.78917546	3.535293199	1.119808095	0.316751124	2.173180633	0
	12197	1437712_x_at	4.830967059	3.534819472	0.572649756	0.162002547	1.487252658	0
	184	1415912_a_at	7.68875323	3.534665002	0.649177988	0.1836604	1.568274377	0
	243	1415980_at	7.276575695	3.533393784	0.559318673	0.158295029	1.473573143	0
	5286	1421948_a_at	4.969327584	3.532762889	0.438163375	0.124028526	1.354878399	0
	2451	1418359_at	6.204800292	3.530969831	0.720625066	0.204087007	1.647895852	0
	5566	1422272_at	4.777331291	3.530774924	0.630205387	0.178489255	1.547785326	0
	6369	1423215_at	7.471848126	3.529403134	0.508407844	0.144049241	1.422479483	0
	1082	1416865_at	5.032361754	3.529093734	0.681696737	0.193164815	1.604025122	0
	5710	1422441_x_at	5.773036142	3.52835684	0.676306615	0.191677499	1.598043428	0
	7878	1425000_s_at	4.717887503	3.527728105	0.688396103	0.195138651	1.611490968	0
	13523	1448922_at	6.27709728	3.527324454	0.565195486	0.160233484	1.47958798	0
	12817	1448142_x_at	7.761886922	3.526340415	0.635078859	0.180095732	1.553022637	0
	2568	1418483_a_at	3.773405647	3.526109425	0.998462975	0.283162788	1.997870366	0
	16488	1452987_at	4.042663592	3.526053969	0.646736804	0.183416592	1.565622944	0
	7328	1424319_at	5.898352837	3.525792378	0.533503096	0.151314382	1.447439548	0
	17476	1460273_a_at	4.179308333	3.524783124	0.711848321	0.201955211	1.637901185	0
	6960	1423894_a_at	5.718850296	3.524491549	0.615025961	0.17450062	1.531585557	0
	3788	1419987_at	4.080613013	3.523338969	0.640755859	0.181860407	1.559145815	0
	1640	1417474_at	6.398773296	3.523092235	0.544776545	0.154630225	1.458794378	0
	2389	1418291_at	5.059870763	3.522580514	0.474192109	0.134614981	1.389140101	0
	9099	1426577_a_at	5.194540477	3.521377859	0.536761317	0.152429344	1.450712179	0
	12092	1437396_at	4.805414755	3.521211613	0.668560676	0.189866657	1.589486404	0
	10450	1429638_at	3.499161094	3.521034856	0.639414813	0.181598547	1.557697197	0
	4249	1420726_x_at	3.552471214	3.52092958	0.880277117	0.250012702	1.84072884	0
	11840	1436727_x_at	4.941350262	3.518011184	0.673689735	0.191497326	1.595147391	0
	7365	1424369_at	4.614879549	3.517663919	0.603057731	0.171436995	1.51893247	0
	8520	1425831_at	3.715245595	3.516423869	0.534089736	0.151884345	1.448028237	0
	268	1416007_at	6.538202095	3.51542354	1.117820896	0.317976165	2.170189308	0
	15080	1450899_at	4.955034534	3.514492742	0.597317425	0.169958361	1.512900833	0
	6860	1423778_at	5.00748454	3.514075124	0.513874552	0.146233229	1.427879815	0
	15861	1451854_a_at	5.302023362	3.51396852	0.796264603	0.226599811	1.736598934	0
	6787	1423699_at	5.374564167	3.513496087	0.525780133	0.149645857	1.439711889	0
	7281	1424268_at	5.540500366	3.513240113	0.962973045	0.274098272	1.94932284	0
	8791	1426187_a_at	7.044195855	3.512606646	0.46139034	0.131352692	1.376868081	0
	4930	1421528_a_at	5.645633244	3.511981107	0.519057889	0.147796322	1.43301915	0
	17059	1455894_at	5.394201335	3.509733118	0.526273137	0.149946768	1.440203958	0
	15761	1451722_s_at	5.667709311	3.507879353	0.654929553	0.186702417	1.574539066	0
	15878	1451885_at	5.342412234	3.507770308	0.549356918	0.156611428	1.463433224	0
	14144	1449699_s_at	3.561158041	3.505793119	0.826441628	0.235735995	1.773306148	0
	8469	1425772_at	4.766880147	3.504891824	0.882471759	0.25178288	1.843531106	0
	11931	1436963_x_at	4.769070978	3.504371234	0.568936732	0.162350588	1.483429878	0
	11833	1436707_x_at	6.156405618	3.504197903	0.626335543	0.178738633	1.543639154	0
	13152	1448510_at	4.967227587	3.503386459	0.5761133	0.16444469	1.490827463	0
	4268	1420745_a_at	6.643666783	3.502305074	0.530422898	0.151449656	1.444352517	0
	8290	1425534_at	5.35388096	3.502290358	0.699875794	0.199833744	1.62436494	0
	12522	1438852_x_at	5.709296879	3.50073447	0.750952949	0.21451297	1.682904079	0
	12393	1438381_x_at	3.394693373	3.500652925	0.823616315	0.235275056	1.769836778	0
	5716	1422450_at	6.514501154	3.4983348	0.623971875	0.178362538	1.541112172	0
	14540	1450250_at	4.599388128	3.497580598	1.34007373	0.383143059	2.531642566	0
	4248	1420725_at	3.567167228	3.494760944	0.870596383	0.249114717	1.828418578	0
	602	1416355_at	5.613671503	3.494288272	0.586760962	0.167920022	1.501871064	0
	13263	1448629_at	5.768546655	3.493880322	0.535863199	0.153371939	1.449809351	0
	3141	1419125_at	5.933401031	3.491861819	0.596294857	0.170767026	1.511828883	0
	13320	1448697_s_at	7.996058556	3.49147398	0.517940462	0.148344357	1.431909647	0
	9361	1426958_at	6.345832484	3.490730067	0.736393087	0.210956755	1.666005411	0
	14208	1449842_at	4.933933677	3.490219668	0.567413921	0.162572553	1.481864897	0
	1963	1417820_at	5.305966204	3.488007785	0.552248308	0.158327717	1.466369118	0
	9359	1426954_at	7.121992801	3.484001183	0.552798795	0.158667798	1.466928745	0
	1110	1416895_at	5.06534938	3.481538776	0.573711708	0.164786821	1.48834781	0
	8852	1426257_a_at	6.988322592	3.480715224	0.456902858	0.131266946	1.372592006	0
	743	1416507_at	3.784374244	3.4805296	0.659805594	0.189570459	1.579869719	0
	3814	1420047_at	5.46375002	3.479799965	0.529897685	0.152278203	1.443826796	0
	5772	1422512_a_at	6.471618068	3.477792829	0.536851288	0.154365517	1.450802653	0
	15885	1451897_a_at	7.487922763	3.475735446	0.625555104	0.179977767	1.542804334	0
	6741	1423648_at	5.73015674	3.474847984	0.734530106	0.211384817	1.663855454	0
	16233	1452390_at	4.784487055	3.473881997	0.477930665	0.137578267	1.392744545	0
	16198	1452339_at	4.379652545	3.468913911	0.739770201	0.213257008	1.669909827	0
	17053	1455874_at	4.633149466	3.468197227	0.575907516	0.166053854	1.490614828	0
	2400	1418303_at	2.834673953	3.466978432	0.55290001	0.159476046	1.467031664	0
	1130	1416917_at	6.447396706	3.466770194	0.566957504	0.16354055	1.481396161	0
	9459	1427101_at	4.792212153	3.466568134	0.618659122	0.178464435	1.535447434	0
	10697	1431345_a_at	5.067068773	3.466532486	0.614295341	0.177207438	1.530810117	0
	15561	1451476_at	5.451049941	3.465841991	0.449085038	0.129574585	1.365174184	0
	1025	1416807_at	7.475033297	3.464338136	0.604449953	0.174477759	1.52039897	0
	2872	1418831_at	6.273310435	3.4642394	0.67939509	0.196116668	1.601468132	0
	9119	1426602_at	6.012044573	3.463339839	0.491042854	0.141783041	1.405460447	0
	8128	1425302_at	5.332499777	3.46304735	0.767831051	0.221721211	1.702708006	0
	12081	1437368_at	3.812753597	3.462982323	0.591795145	0.17089176	1.507120891	0
	6112	1422899_at	3.323758128	3.462179586	0.450903931	0.130237014	1.366896427	0
	11979	1437055_x_at	4.920375983	3.462006203	0.645794087	0.18653753	1.564600235	0
	1036	1416818_at	5.372730998	3.46096491	0.725606167	0.209654297	1.653595269	0
	11247	1434206_s_at	5.697498207	3.459336775	0.598840632	0.173108509	1.514499007	0
	9450	1427087_at	5.683238907	3.458488315	0.619323994	0.179073612	1.536155214	0
	7032	1423981_x_at	5.128881299	3.457082037	0.620461258	0.179475422	1.537366629	0
	11836	1436716_at	4.290121478	3.456204139	0.883313136	0.255573195	1.844606563	0
	11472	1435039_a_at	5.379789974	3.455977242	0.534549232	0.154673829	1.448489506	0
	11374	1434644_at	5.651061079	3.454778518	0.596832399	0.172755618	1.512392289	0
	10356	1429117_at	4.573031215	3.453555583	0.542920864	0.157206349	1.456919196	0
	1014	1416796_at	6.554693292	3.451831659	0.664412263	0.192481073	1.584922463	0
	15067	1450886_at	4.297631909	3.451185165	0.648157861	0.187807327	1.567165846	0
	13969	1449435_at	3.181917994	3.449933683	0.638509712	0.185078837	1.556720254	0
	16702	1454144_a_at	3.61243458	3.449779896	0.531967541	0.154203328	1.445899763	0
	13469	1448860_at	5.118945375	3.449308019	0.704123011	0.20413457	1.629154029	0
	1172	1416960_at	4.499112557	3.448632103	0.558829149	0.162043713	1.473073227	0
	11721	1436165_at	5.78212548	3.448125851	0.610780721	0.177134115	1.527085375	0
	10510	1430117_a_at	5.209656733	3.447188024	0.522885429	0.151684627	1.436826067	0
	10492	1429947_a_at	6.732449041	3.447018532	0.822909016	0.238730662	1.768969307	0
	7470	1424495_a_at	5.356945468	3.446283508	0.611040611	0.17730422	1.527360491	0
	11762	1436374_x_at	4.489516039	3.446008654	0.795356767	0.230805214	1.735506498	0
	796	1416562_at	1.799062025	3.445671687	1.269345867	0.368388513	2.410522452	0
	6954	1423888_at	4.380554724	3.445360317	0.499347161	0.144933219	1.413573757	0
	5708	1422439_a_at	5.63871222	3.442652829	0.657015897	0.190845819	1.576817723	0
	4536	1421061_at	4.411403554	3.442140476	0.535900758	0.15568823	1.449847095	0
	1763	1417604_at	4.847284683	3.440299844	0.685645611	0.199298213	1.608421595	0
	17565	1460390_at	6.917695429	3.440081385	0.942997292	0.274120634	1.922518248	0
	15331	1451198_at	5.740845029	3.439939515	0.567500397	0.164973946	1.481953723	0
	12714	1441134_at	4.112548205	3.439781847	0.612592325	0.178090458	1.529004153	0
	13189	1448549_a_at	6.324172644	3.439335324	0.449739957	0.130763626	1.365794053	0
	10352	1429078_a_at	6.257331508	3.439249459	0.509028869	0.1480058	1.423091938	0
	10881	1432115_a_at	4.540318025	3.438339452	0.503662669	0.146484277	1.417808485	0
	7593	1424644_at	5.253394677	3.437890415	0.477315575	0.138839671	1.392150878	0
	3442	1419457_at	6.217562509	3.43477095	0.764770281	0.222655394	1.69909943	0
	8788	1426184_a_at	5.112036551	3.434441373	0.605698718	0.176360186	1.521715564	0
	8049	1425202_a_at	4.917872721	3.434025846	0.65680839	0.191264836	1.576590941	0
	10192	1428381_a_at	7.254077124	3.433960854	0.597042888	0.173864209	1.512612963	0
	540	1416289_at	6.070179463	3.433845622	0.759046563	0.22104854	1.692371813	0
	2670	1418598_at	4.968936717	3.433202296	0.457847033	0.133358595	1.373490596	0
	7749	1424838_at	4.27972427	3.431528569	0.894335522	0.260623073	1.858753581	0
	7500	1424535_at	4.917818713	3.431212845	0.527394875	0.153705089	1.441324195	0
	12418	1438501_at	7.746798187	3.431191809	0.630902836	0.183872797	1.54853376	0
	6278	1423103_at	5.613114791	3.429207414	0.504914565	0.147239436	1.41903932	0
	12022	1437204_a_at	5.677895476	3.429146193	0.599437204	0.174806547	1.5151254	0
	9604	1427323_s_at	4.901492335	3.42857076	0.706680893	0.206115301	1.632045064	0
	1240	1417036_at	4.50129663	3.428466603	0.512091168	0.149364491	1.426115834	0
	633	1416387_at	6.779089743	3.428216176	0.534323184	0.155860412	1.448262568	0
	12728	1445172_at	5.077043421	3.427193396	0.718908393	0.209765925	1.645936175	0
	15965	1452000_s_at	6.831903303	3.425977252	0.448675331	0.130962729	1.364786547	0
	1764	1417605_s_at	4.91809252	3.425476712	0.685093953	0.199999594	1.607806683	0
	1985	1417842_at	5.823196684	3.425161507	0.537188327	0.156835911	1.451141625	0
	12578	1438988_x_at	5.736553353	3.425059532	0.639110545	0.186598376	1.557368709	0
	12419	1438502_x_at	7.81644799	3.424001307	0.617019689	0.18020428	1.533703591	0
	16001	1452042_a_at	4.573282624	3.42174878	0.53810635	0.157260625	1.452065317	0
	12398	1438390_s_at	4.721510305	3.420628376	0.567115033	0.165792647	1.481557925	0
	15515	1451421_a_at	7.089791786	3.419378688	0.640100987	0.18719804	1.558438244	0
	13849	1449299_at	4.266292052	3.418903671	0.739599729	0.216326577	1.669712518	0
	9601	1427319_at	5.062714883	3.418200558	0.619074404	0.1811112	1.535889478	0
	10253	1428645_at	5.564353487	3.417708043	0.692601299	0.202650809	1.616195027	0
	2111	1417985_at	4.791878221	3.417454882	0.846503447	0.247699963	1.798137627	0
	1299	1417101_at	5.72300253	3.417392532	0.720202204	0.210746116	1.647412914	0
	11696	1436012_s_at	4.866860393	3.417270192	0.568109042	0.166246451	1.482579062	0
	12313	1438140_a_at	5.205178597	3.415778407	0.518296073	0.15173586	1.432262643	0
	7141	1424105_a_at	4.537688647	3.415474375	0.539167317	0.157860156	1.453133567	0
	7649	1424711_at	4.55493852	3.415437496	0.710989438	0.20816936	1.636926379	0
	8844	1426248_at	5.629642065	3.415291758	0.586238566	0.171651094	1.501327338	0
	17421	1460204_at	5.411350186	3.414210749	0.525865441	0.154022549	1.439797024	0
	1225	1417019_a_at	4.074095579	3.414015174	0.651910479	0.190951254	1.571247532	0
	5709	1422440_at	5.65354269	3.413126132	0.658900775	0.193049055	1.578879178	0
	17407	1460190_at	7.17435011	3.412820199	0.827322396	0.242416051	1.774389085	0
	1511	1417334_at	5.188483487	3.412258649	0.464351803	0.136083413	1.379697321	0
	1054	1416836_at	6.82565287	3.411420309	0.502120062	0.147187979	1.416293298	0
	9777	1427573_at	4.216827197	3.410276333	0.640222607	0.187733352	1.558569628	0
	13369	1448752_at	6.70690661	3.409379024	1.100071099	0.322660253	2.143652566	0
	1921	1417777_at	5.597533306	3.408614711	0.69359484	0.20348291	1.617308435	0
	11681	1435951_at	2.031199975	3.406869487	1.032831331	0.303161402	2.046035718	0
	4234	1420708_at	4.565105406	3.40606701	0.642257505	0.188562792	1.560769515	0
	10567	1430559_at	3.447905533	3.403112957	0.715727917	0.210315651	1.642311642	0
	13340	1448719_at	4.471039889	3.402884762	0.475790351	0.139819707	1.390679867	0
	16867	1455056_at	4.921433398	3.402352408	0.752349934	0.221126398	1.684534451	0
	9130	1426618_a_at	7.352436506	3.402070123	0.604526354	0.177693678	1.520479489	0
	7303	1424293_s_at	6.020745259	3.402009382	0.586164103	0.172299379	1.501249851	0
	4676	1421222_at	3.183464746	3.400692435	0.582536043	0.171299244	1.497479282	0
	6975	1423914_at	7.121861785	3.400526499	0.797769842	0.23460186	1.738411764	0
	2031	1417894_at	4.593789847	3.400213426	0.669968809	0.197037281	1.591038569	0
	6460	1423316_at	5.954463209	3.398383145	0.489431329	0.144018878	1.403891391	0
	356	1416096_at	5.969474619	3.398143945	0.486901133	0.143284434	1.401431407	0
	8036	1425187_at	7.011556095	3.398104585	0.825682125	0.242983141	1.772372841	0
	14401	1450075_at	3.533816818	3.397968648	0.521715236	0.153537389	1.435661107	0
	12638	1439296_at	3.793287906	3.397547822	0.927402612	0.272962342	1.901848876	0
	7584	1424634_at	5.439895678	3.397436221	0.782449615	0.230305903	1.720048942	0
	1698	1417535_at	5.46068367	3.394883707	0.495448022	0.145939615	1.409758481	0
	4704	1421256_at	2.713119624	3.394774182	1.287649295	0.379303372	2.441299498	0
	12546	1438925_x_at	7.3271765	3.394550239	0.565104473	0.166474034	1.479494643	0
	11527	1435276_a_at	5.882146446	3.394174035	0.584832831	0.172304904	1.499865186	0
	12331	1438176_x_at	6.20704768	3.393102807	0.46826644	0.138005379	1.383446103	0
	6193	1423004_at	4.831470267	3.392607025	0.689472971	0.203228068	1.612694279	0
	6246	1423064_at	5.234484642	3.391337852	0.543621653	0.160297109	1.457627066	0
	11998	1437142_a_at	5.42789856	3.386355747	0.466206953	0.137672173	1.381472605	0
	2642	1418570_at	5.681684459	3.38582974	0.709723956	0.209615961	1.635491153	0
	4183	1420648_at	2.627487094	3.385343916	0.480726948	0.142002396	1.39544663	0
	6592	1423473_at	5.681012308	3.384751206	0.605394446	0.178859363	1.52139466	0
	1618	1417450_a_at	4.691722307	3.384336939	0.691771137	0.204403743	1.615265296	0
	3219	1419214_at	5.948606947	3.382509197	0.695746007	0.205689317	1.619721762	0
	10828	1431862_x_at	4.540832573	3.381502162	0.527666028	0.156044859	1.441595116	0
	8037	1425188_s_at	6.922175943	3.380702142	0.808658861	0.239198494	1.751582403	0
	9627	1427357_at	4.353539488	3.379975878	0.821824902	0.243145197	1.767640513	0
	7656	1424721_at	6.083748916	3.379103912	0.441808336	0.130747188	1.358305819	0
	10226	1428534_at	5.698770039	3.377299061	0.547729134	0.162179636	1.461782973	0
	15250	1451098_at	6.137982356	3.375921616	0.552468493	0.16364968	1.466592933	0
	5771	1422511_a_at	6.744476161	3.375243689	0.494773489	0.146588968	1.409099502	0
	9449	1427085_at	6.300924756	3.374947886	0.536833448	0.159064218	1.450784712	0
	246	1415983_at	7.657166005	3.374791866	0.842687301	0.249700525	1.793387567	0
	9233	1426764_at	6.386762609	3.374678893	0.549365753	0.162790526	1.463442186	0
	5611	1422325_at	2.818523226	3.374059469	0.495720576	0.146921114	1.410024837	0
	5167	1421809_at	5.865328819	3.37261343	0.581633711	0.172457865	1.496542978	0
	12104	1437432_a_at	2.472297317	3.371375422	0.46464058	0.137819294	1.379973516	0
	10424	1429497_s_at	5.729368367	3.369986399	0.599429598	0.177873002	1.515117413	0
	15707	1451654_x_at	4.748968982	3.369446604	0.625941944	0.185769955	1.543218073	0
	2620	1418546_a_at	5.298322375	3.368828826	0.710985122	0.211048159	1.636921482	0
	15550	1451463_at	4.39938859	3.368388556	0.77138553	0.229007288	1.70690827	0
	7893	1425019_at	7.014444484	3.368263091	0.722503676	0.214503338	1.650043062	0
	10094	1428112_at	7.96251165	3.366712982	0.624859513	0.185599282	1.542060655	0
	2845	1418800_at	5.248341452	3.366674673	0.779327575	0.231482888	1.716330723	0
	9919	1427847_at	5.05575991	3.365130295	0.734103139	0.21814999	1.663363107	0
	3674	1419719_at	3.293681259	3.364569538	0.48368916	0.143759597	1.398314772	0
	14992	1450797_a_at	4.251682227	3.364375937	0.518670755	0.154165517	1.432634664	0
	3805	1420032_at	3.347994414	3.364284569	0.563188381	0.167402124	1.477530981	0
	10146	1428246_at	5.736214243	3.364162691	0.470348597	0.13981149	1.385444191	0
	14296	1449948_at	5.824171186	3.363571103	0.855682564	0.254397049	1.809614713	0
	10699	1431350_at	6.271637699	3.363425996	0.699984565	0.208116535	1.624487412	0
	4107	1420566_at	3.583688941	3.363306397	0.67591087	0.200966189	1.597605129	0
	4250	1420727_a_at	3.858856262	3.362957507	0.875310005	0.260279829	1.834402219	0
	67	1415779_s_at	8.473650462	3.362671723	0.565739358	0.168241031	1.480145866	0
	16426	1452715_at	4.123036883	3.360480299	0.484065534	0.144046532	1.398679616	0
	10036	1428029_a_at	6.274080299	3.359775196	0.558369784	0.166192603	1.472604264	0
	6545	1423420_at	6.614099095	3.359224738	1.373208577	0.40878735	2.590460485	0
	8545	1425862_a_at	5.527842206	3.359173583	0.52672408	0.156801685	1.440654192	0
	15092	1450916_at	5.340130508	3.358568878	0.665626595	0.198187567	1.586257071	0
	12879	1448209_a_at	6.45282182	3.35804449	0.70365801	0.209543981	1.628629015	0
	8696	1426062_a_at	5.670284943	3.358027097	0.665220429	0.198098589	1.58581055	0
	1247	1417045_at	5.709995037	3.355305647	0.570382175	0.169994103	1.484916878	0
	6304	1423138_at	4.976358063	3.355211637	0.408859392	0.121858004	1.327635758	0
	13479	1448873_at	5.747561973	3.35460994	0.757837436	0.225909256	1.690954025	0
	7549	1424593_at	4.921401795	3.354156499	0.484566494	0.144467467	1.399165377	0
	7971	1425109_at	7.181276582	3.3529982	0.950441664	0.283460237	1.932464168	0
	8123	1425297_at	4.747961128	3.352538871	0.622385074	0.185645893	1.539418056	0
	7142	1424106_at	6.511414196	3.351888999	0.622964644	0.185854795	1.540036607	0
	13132	1448489_at	6.038392299	3.350567719	0.633445825	0.189056267	1.551265714	0
	13025	1448372_a_at	4.403632885	3.350372916	0.696424075	0.207864644	1.620483212	0
	17533	1460350_at	6.481483419	3.350292455	0.455241804	0.135881213	1.371012575	0
	3696	1419749_at	5.06616435	3.349308504	0.578128274	0.172611234	1.492911116	0
	14746	1450499_at	3.995089682	3.349220581	0.505779811	0.151014183	1.419890633	0
	5190	1421836_at	6.479594463	3.348077356	0.770349159	0.230087025	1.705682541	0
	79	1415791_at	6.097674457	3.348011304	0.433548166	0.129494236	1.350551043	0
	4762	1421327_at	5.306429463	3.347269016	0.744649456	0.222464777	1.675567093	0
	12633	1439266_a_at	6.393446413	3.346919666	0.619096848	0.184975114	1.535913372	0
	5116	1421747_at	3.692599524	3.345268653	0.528934419	0.158114183	1.442863097	0
	6998	1423938_at	5.80488229	3.345080961	0.56887789	0.170064012	1.483369376	0
	5874	1422629_s_at	5.301639017	3.343965905	0.777736241	0.232578998	1.714438604	0
	4726	1421284_at	4.550429253	3.343399957	0.485324504	0.145158973	1.399900709	0
	1013	1416795_at	4.817103105	3.343335909	0.640539	0.191586792	1.55891147	0
	1090	1416873_a_at	5.067978471	3.343134088	0.562382056	0.168220012	1.476705416	0
	9878	1427747_a_at	10.09811709	3.342130891	1.064309545	0.318452383	2.091168834	0
	14642	1450376_at	5.212497361	3.339860183	0.543366438	0.162691373	1.457369232	0
	2002	1417862_at	5.160248888	3.339348577	0.862963113	0.258422591	1.81877	0
	6400	1423251_at	5.859461088	3.338273478	0.594619206	0.178121778	1.510073955	0
	7179	1424150_at	5.536281637	3.33820916	0.581306955	0.174137367	1.496204064	0
	15546	1451458_at	4.722354599	3.33817197	0.704568194	0.211064079	1.629656827	0
	3566	1419595_a_at	6.999084272	3.33757944	0.940863571	0.281899978	1.919676979	0
	473	1416220_at	7.631840371	3.336084501	0.526251406	0.157745227	1.440182264	0
	15370	1451243_at	5.59524076	3.335529637	0.48832567	0.146401239	1.402815883	0
	795	1416561_at	1.530990855	3.335096842	1.202480306	0.36055334	2.301349831	0
	815	1416581_at	5.851298132	3.334646503	0.502524786	0.150698068	1.416690672	0
	5210	1421861_at	5.809663989	3.333581417	0.675653446	0.202680949	1.59732009	0
	10563	1430527_a_at	7.300841536	3.333511417	0.672259382	0.20166704	1.593566674	0
	6670	1423564_a_at	6.389530915	3.331847993	0.646482161	0.194031109	1.565346629	0
	300	1416039_x_at	4.636752541	3.33109888	0.733485706	0.220193315	1.662651387	0
	8523	1425835_a_at	4.887576892	3.330795155	0.704253803	0.211437141	1.629301733	0
	4158	1420620_a_at	5.891885137	3.330285973	0.669949751	0.201168836	1.591017552	0
	3484	1419501_at	4.314517462	3.328557006	0.547270661	0.164416791	1.461318508	0
	917	1416691_at	5.589430951	3.328438152	0.604342551	0.18156941	1.520285788	0
	227	1415961_at	7.128038596	3.328292135	0.62690895	0.188357549	1.544252803	0
	16512	1453107_s_at	7.119301879	3.328277065	0.518180801	0.155690404	1.432148209	0
	10656	1431124_at	4.293826056	3.326732726	0.556849598	0.167386335	1.471053379	0
	3006	1418978_at	4.410268961	3.325397051	0.440322166	0.132411907	1.356907302	0
	14379	1450046_at	2.916891948	3.323080962	0.570095915	0.171556433	1.48462227	0
	578	1416330_at	8.651691694	3.322948535	0.645235655	0.194175639	1.563994734	0
	3621	1419659_s_at	6.514663331	3.322538523	0.532542035	0.160281674	1.446475648	0
	3005	1418977_at	4.389127847	3.322045137	0.437093833	0.131573719	1.353874332	0
	9599	1427316_s_at	4.756257228	3.320547912	0.448974286	0.135210904	1.365069387	0
	7043	1423993_at	6.399415745	3.319989342	0.567291711	0.170871546	1.481739373	0
	15889	1451901_at	4.190416771	3.319937854	0.621959958	0.187340844	1.538964506	0
	16377	1452617_at	6.447598023	3.319907447	0.570882312	0.171957297	1.485431742	0
	8597	1425934_a_at	4.741154981	3.318765809	0.714101166	0.215170701	1.640460853	0
	9972	1427933_at	5.322879355	3.318163241	0.55677362	0.167795729	1.47097591	0
	7837	1424946_a_at	5.710764819	3.316797652	0.467804555	0.14104103	1.383003258	0
	16090	1452152_at	7.832237745	3.315527582	0.608287867	0.183466387	1.52444898	0
	11288	1434336_s_at	6.14203949	3.315438902	0.508547915	0.153387811	1.422617598	0
	15365	1451238_at	6.477950017	3.31483309	0.617741711	0.186356807	1.534471351	0
	13491	1448886_at	7.513080273	3.311656324	0.891394043	0.269168644	1.854967671	0
	15579	1451498_at	5.234299577	3.31033537	0.914490866	0.276253238	1.884903762	0
	918	1416692_at	4.873371469	3.309469957	0.438876946	0.132612458	1.355548701	0
	10604	1430820_a_at	4.917234543	3.309356517	0.690741673	0.208723862	1.614113103	0
	4593	1421122_at	5.244868666	3.30867268	0.560463095	0.169392125	1.474742524	0
	16231	1452388_at	3.914418817	3.308615674	0.897188404	0.271167308	1.862432843	0
	10403	1429352_at	6.401592296	3.30772867	0.782299929	0.236506681	1.719870488	0
	6981	1423920_at	6.067953492	3.307574323	0.604003222	0.182612139	1.519928251	0
	4823	1421402_at	5.54243563	3.307305748	0.481409572	0.14555944	1.396107054	0
	12923	1448258_a_at	7.620174237	3.307141206	0.524241743	0.158518101	1.438177499	0
	11628	1435738_x_at	7.620252288	3.306944537	0.531927484	0.16085165	1.445859617	0
	17176	1456213_x_at	6.969903299	3.306312329	0.480455611	0.145314648	1.395184204	0
	5914	1422670_at	4.208621264	3.305896745	0.570378854	0.172533778	1.48491346	0
	1458	1417274_at	5.724276061	3.305292222	0.514922665	0.155787334	1.428917541	0
	14037	1449511_a_at	5.604383174	3.304300417	0.584325766	0.176837966	1.49933812	0
	7399	1424409_at	3.867091688	3.303676189	0.857915858	0.259685214	1.812418168	0
	6537	1423412_at	6.481700814	3.303365533	0.866463566	0.262297211	1.823188294	0
	15446	1451337_at	4.875125396	3.30297881	0.585419932	0.17723999	1.500475676	0
	14464	1450150_a_at	8.054966852	3.302963398	0.501298465	0.151772334	1.415486967	0
	13085	1448437_a_at	5.79447575	3.302648846	0.606240273	0.183561832	1.522286888	0
	5999	1422770_at	5.299148194	3.302399294	0.541882744	0.164087591	1.455871217	0
	17669	1460685_at	5.814461946	3.300876897	0.55777375	0.168977447	1.471995999	0
	9303	1426866_at	5.691186107	3.300754847	0.52779587	0.159901566	1.441724864	0
	10647	1431081_a_at	5.241149509	3.300068653	0.576385704	0.174658701	1.491108981	0
	11182	1434011_a_at	4.473196718	3.299368195	0.603217171	0.182828086	1.519100345	0
	7036	1423986_a_at	7.959523868	3.298422272	0.577901687	0.175205489	1.492676661	0
	1049	1416831_at	5.217080273	3.297206885	0.525868409	0.159489055	1.439799985	0
	16930	1455367_at	4.573925965	3.294971725	0.497813183	0.151082687	1.412071541	0
	13341	1448720_at	5.503232893	3.294467026	0.539615704	0.163794538	1.453585269	0
	2151	1418031_at	5.368159414	3.293614901	0.521639131	0.158378908	1.435585375	0
	10827	1431861_a_at	4.48080228	3.293361525	0.510254141	0.154934142	1.424301074	0
	17342	1456747_x_at	6.473513832	3.292874397	0.604798839	0.183668967	1.520766692	0
	7223	1424199_at	4.67935209	3.292631422	0.686081538	0.208368763	1.608907671	0
	277	1416016_at	6.951905779	3.291741912	0.777907019	0.236320781	1.714641562	0
	10385	1429270_a_at	5.019158623	3.290229341	0.634990144	0.19299267	1.552927141	0
	9776	1427570_at	6.817324994	3.290117578	0.618031455	0.187844793	1.534779559	0
	5812	1422560_at	5.7473327	3.287714062	0.581411791	0.176843783	1.496312792	0
	6671	1423565_at	6.385420725	3.287390101	0.634152648	0.192904593	1.552025916	0
	2937	1418902_at	4.401364918	3.28630098	0.561483673	0.170855827	1.475786141	0
	12904	1448239_at	4.910367469	3.285585544	0.893966859	0.272087531	1.85827866	0
	4630	1421164_a_at	6.205186251	3.284682877	0.599744207	0.182588161	1.51544785	0
	13838	1449288_at	4.305147627	3.284343171	0.524768639	0.159778869	1.438702841	0
	7095	1424053_a_at	6.111212106	3.283853862	0.552684772	0.168303705	1.466812811	0
	17623	1460581_a_at	7.957976904	3.28184889	0.49678354	0.151373069	1.411064113	0
	7030	1423979_a_at	5.047185367	3.281790878	0.596016227	0.181613104	1.51153693	0
	10967	1432828_at	4.628502128	3.281578143	1.065172935	0.324591672	2.092420682	0
	11119	1433786_x_at	7.617276998	3.281222329	0.527676594	0.16081708	1.441605673	0
	13809	1449255_a_at	6.961072928	3.280149687	0.660909236	0.201487523	1.58107876	0
	15643	1451578_at	3.575642689	3.278946265	0.482064832	0.147018217	1.396741298	0
	12723	1443856_at	5.628432539	3.278687713	0.488623246	0.149030127	1.403105263	0
	1776	1417617_at	5.752861602	3.278443311	0.906501676	0.276503691	1.874494608	0
	6847	1423765_at	4.844040568	3.278289204	0.64804075	0.197676504	1.567038635	0
	16902	1455236_x_at	7.624865158	3.277470047	0.52464682	0.16007677	1.438581364	0
	732	1416493_at	6.90157588	3.277135227	0.562954589	0.171782533	1.477291563	0
	4688	1421235_s_at	4.42695822	3.277060391	0.431534309	0.131683356	1.348667124	0
	17554	1460375_at	6.133032199	3.275709023	0.576762999	0.17607272	1.491498988	0
	13165	1448524_s_at	3.675136223	3.275346739	0.653176633	0.199422133	1.572627113	0
	6294	1423127_at	6.251511118	3.275132912	0.605220396	0.184792621	1.521211126	0
	9466	1427108_at	6.787243013	3.274937154	0.508720237	0.155337404	1.422787532	0
	10106	1428129_at	4.629435261	3.274017211	0.619198495	0.189124997	1.53602159	0
	1261	1417059_at	6.727458959	3.272858939	0.53437619	0.163275045	1.448315779	0
	968	1416746_at	4.938913445	3.271928552	0.632916111	0.193438243	1.550696241	0
	11287	1434335_at	5.890388592	3.271780714	0.498170333	0.152262751	1.412421153	0
	8706	1426073_at	4.971911729	3.271346626	0.602932458	0.184307115	1.518800583	0
	2658	1418586_at	6.618480498	3.27127562	0.739081054	0.225930536	1.669112334	0
	2152	1418032_at	5.08259704	3.271144268	0.467739753	0.142989644	1.382941138	0
	13484	1448878_at	4.279407495	3.269820406	0.596601497	0.182456962	1.512150252	0
	16550	1453369_a_at	6.301125	3.269560075	0.510849421	0.156244085	1.424888886	0
	6786	1423698_at	5.622186455	3.268624945	0.468411064	0.143305234	1.383584795	0
	8004	1425148_a_at	5.7723219	3.266220668	0.579583598	0.177447777	1.494417855	0
	16817	1454860_x_at	7.059636348	3.265311607	0.59390546	0.181883242	1.509327059	0
	13073	1448423_at	6.486852554	3.264970718	0.585363893	0.179286108	1.500417394	0
	8639	1425996_a_at	4.328556817	3.264487834	0.594134753	0.181999377	1.509566961	0
	10528	1430259_at	5.780468482	3.264480237	0.665793482	0.203950839	1.586440576	0
	7011	1423951_at	6.051114636	3.264179493	0.532830613	0.163235696	1.446765011	0
	17042	1455841_s_at	4.470611395	3.263685232	0.645640886	0.197825721	1.564434097	0
	2038	1417902_at	5.102144809	3.263608865	0.465338168	0.142583927	1.380640938	0
	11617	1435715_x_at	6.08911603	3.263236982	0.565368602	0.173253921	1.479765534	0
	9985	1427955_a_at	7.362277117	3.257827421	0.704658353	0.216297017	1.629758673	0
	10411	1429400_at	5.117891341	3.257568783	0.505490457	0.155174147	1.419605882	0
	1845	1417689_a_at	5.860087015	3.255060124	0.838605963	0.257631482	1.788321301	0
	2404	1418308_at	4.845257461	3.254270172	0.491066032	0.150898974	1.405483027	0
	15837	1451822_a_at	4.924322632	3.252721575	0.549173907	0.168835203	1.463247594	0
	15286	1451141_at	4.877910876	3.251958966	0.612337167	0.188297938	1.528733753	0
	6145	1422935_x_at	4.484615042	3.251945561	0.491921136	0.151269794	1.406316323	0
	10706	1431375_s_at	5.392735435	3.251455924	0.690887186	0.212485484	1.614275913	0
	6347	1423186_at	3.846623163	3.250959363	0.563939928	0.173468772	1.478300876	0
	4239	1420714_at	4.669008011	3.250941675	0.660074005	0.203040864	1.580163678	0
	7272	1424258_at	5.587560167	3.249493482	0.476122049	0.146521928	1.390999643	0
	10679	1431284_a_at	5.922572891	3.24916739	0.408867555	0.12583764	1.32764327	0
	110	1415827_a_at	8.389776411	3.248994561	0.599654335	0.184566125	1.51535345	0
	11052	1433575_at	7.480662839	3.248686319	0.617959954	0.190218412	1.534703495	0
	17661	1460674_at	4.516668298	3.245705404	0.513658183	0.158257796	1.427665683	0
	16697	1454119_at	5.511458648	3.244528954	0.624795339	0.19256889	1.541992063	0
	12411	1438461_at	4.700408461	3.243210696	0.56923926	0.1755172	1.483740981	0
	12627	1439258_at	5.211305972	3.24237719	0.687789849	0.212125181	1.610813925	0
	5189	1421835_at	6.370603479	3.242113498	0.739094849	0.227966988	1.669128295	0
	8200	1425402_at	4.325796072	3.241734252	0.50583198	0.156037461	1.419941979	0
	7857	1424971_at	4.930210315	3.241325092	0.586229058	0.180860926	1.501317444	0
	16081	1452139_at	5.321983407	3.239358558	0.524781246	0.162001593	1.438715413	0
	9705	1427478_at	5.69515954	3.238877748	0.507499043	0.15668978	1.421583699	0
	11596	1435622_at	4.701615068	3.238788472	1.28765182	0.397572065	2.44130377	0
	12642	1439360_x_at	5.836163624	3.238664839	0.483359613	0.149246568	1.3979954	0
	10499	1430018_at	5.302004526	3.23862891	0.611752906	0.18889256	1.528114775	0
	12268	1437968_at	5.309880715	3.236615685	0.914793825	0.282639001	1.885299625	0
	494	1416243_a_at	8.008733504	3.236543483	0.493484849	0.1524728	1.407841431	0
	6268	1423092_at	4.498478577	3.236024856	0.620025211	0.19160088	1.536902039	0
	8895	1426306_a_at	4.419659881	3.235817233	0.672786821	0.207918672	1.594149377	0
	1373	1417180_at	6.198453547	3.235468054	0.534607924	0.165233566	1.448548434	0
	2603	1418528_a_at	7.121198787	3.234761842	0.594200097	0.183692069	1.509635335	0
	7715	1424793_a_at	3.461958006	3.234244308	0.474436762	0.14669169	1.389375692	0
	16381	1452622_a_at	4.596558809	3.233957832	0.512922598	0.158605222	1.426937947	0
	4763	1421328_at	5.235011318	3.233529044	0.71801653	0.222053527	1.644918985	0
	16806	1454807_a_at	5.132831336	3.231894583	0.558000773	0.172654386	1.472227651	0
	15949	1451983_at	7.258268917	3.23149552	0.690625852	0.2137171	1.613983525	0
	1263	1417062_at	5.952207938	3.231306724	0.448188411	0.138701909	1.364326	0
	17428	1460211_a_at	7.265716614	3.231252242	0.502850632	0.155620977	1.41701068	0
	4568	1421094_at	4.12522642	3.229816432	0.580548457	0.17974658	1.49541764	0
	11900	1436893_a_at	6.363283441	3.228470905	0.562949535	0.174370329	1.477286387	0
	827	1416593_at	5.650145978	3.228073105	0.657957824	0.203823706	1.577847553	0
	8450	1425749_at	6.15255659	3.227806233	0.720230489	0.223133124	1.647445213	0
	7300	1424290_at	5.057280387	3.226329666	0.671690219	0.2081902	1.592938114	0
	11818	1436677_at	5.798560101	3.226255481	0.888671118	0.275449704	1.851469929	0
	16308	1452511_at	5.071582515	3.226106646	0.773453891	0.239748395	1.709357183	0
	2887	1418846_at	5.03782066	3.225952329	0.448051542	0.138889697	1.364196571	0
	14541	1450251_a_at	6.482990418	3.224087164	0.85664937	0.265702919	1.810827812	0
	16661	1453991_at	3.539808764	3.223494865	0.466805234	0.144813395	1.382045616	0
	12288	1438019_at	5.958145226	3.22163882	0.549840152	0.170670948	1.463923486	0
	7665	1424731_at	4.649760608	3.221620156	0.471718716	0.146422822	1.386760564	0
	408	1416153_at	7.430113133	3.2211371	0.524375391	0.162792012	1.438310734	0
	7163	1424129_at	5.181765052	3.221030252	0.603676127	0.187417093	1.519583684	0
	4784	1421352_at	5.052610725	3.220478274	0.624450522	0.193899933	1.541623557	0
	9568	1427263_at	7.51245057	3.220357961	0.994162707	0.308711863	1.991924143	0
	13819	1449267_at	4.495294827	3.219692502	0.559590187	0.17380237	1.473850494	0
	3171	1419156_at	7.154742908	3.218387109	0.593250269	0.184331545	1.508641763	0
	4500	1421020_at	4.609922009	3.216625641	0.532176201	0.165445489	1.446108902	0
	17179	1456226_x_at	6.179245499	3.216347505	0.65001207	0.202096343	1.569181323	0
	16015	1452059_at	6.355430695	3.214992694	0.5629081	0.175088454	1.47724396	0
	17097	1455985_x_at	3.905061496	3.213361813	0.532903153	0.16583976	1.446837758	0
	7273	1424259_at	5.943961893	3.213349333	0.580458553	0.180639729	1.495324454	0
	5448	1422140_at	6.815987791	3.211194764	1.29046062	0.401863081	2.446061404	0
	16100	1452171_at	4.505168727	3.209304711	0.647942769	0.201895061	1.566932213	0
	17422	1460205_at	5.043665855	3.209172757	0.546710032	0.170358554	1.460750752	0
	8152	1425334_at	4.659052764	3.208685936	0.558026015	0.173911073	1.47225341	0
	11597	1435626_a_at	6.444613561	3.203498145	0.692886548	0.216290604	1.616514611	0
	17674	1460693_a_at	3.505110905	3.201708961	0.784875777	0.245142762	1.72294396	0
	13009	1448355_at	5.467011379	3.200846574	0.703295958	0.219721858	1.628220353	0
	6103	1422888_at	6.848561719	3.200385405	0.57086239	0.178373014	1.485411229	0
	16321	1452531_at	5.384631848	3.20027359	0.692343478	0.216338841	1.615906225	0
	13457	1448847_at	7.57035339	3.200044561	0.807311372	0.25228129	1.749947174	0
	12754	1448002_x_at	3.9139819	3.199765149	0.597778571	0.186819514	1.513384497	0
	6161	1422957_at	3.134494478	3.199648559	0.408308649	0.127610468	1.327129035	0
	12844	1448171_at	5.168756278	3.199646337	0.569018035	0.17783779	1.483513479	0
	9395	1427003_at	5.817125326	3.19886738	0.549007725	0.17162566	1.463079055	0
	17133	1456078_x_at	4.632510668	3.198801811	0.741735538	0.231879179	1.672186241	0
	16905	1455245_x_at	8.053619002	3.198410847	0.487975418	0.152568085	1.402475354	0
	8179	1425374_at	4.438711702	3.198160392	0.69947095	0.218710403	1.62390918	0
	7428	1424441_at	6.241590627	3.197355618	0.617248212	0.193049596	1.533946548	0
	5800	1422544_at	5.878165156	3.197347194	0.540653415	0.169094372	1.454631189	0
	4147	1420609_at	6.518576932	3.197324611	0.547172326	0.17113443	1.461218907	0
	12686	1439448_x_at	7.639230513	3.196715024	0.616861524	0.192967318	1.533535458	0
	8426	1425716_s_at	4.024304497	3.196430966	0.712198802	0.222810631	1.638299136	0
	16815	1454856_x_at	8.01779967	3.196381825	0.492666388	0.154132521	1.40704297	0
	11930	1436959_x_at	6.982016656	3.195184855	0.700121216	0.219117594	1.624641291	0
	14436	1450116_at	4.343020679	3.194545961	0.618773335	0.193696802	1.535568994	0
	12910	1448245_at	4.247349425	3.194017941	0.773789642	0.242262146	1.709755039	0
	2071	1417940_s_at	4.476671703	3.193630541	0.607566668	0.190243255	1.523687102	0
	9232	1426763_at	6.46595734	3.192881229	0.526836928	0.16500361	1.440766885	0
	1788	1417631_at	5.579545956	3.192050769	0.617119638	0.193330145	1.533809848	0
	13766	1449205_at	4.855488745	3.191009426	0.580979212	0.182067532	1.495864204	0
	10750	1431630_a_at	5.501043419	3.188753853	0.600541354	0.188331048	1.516285428	0
	728	1416489_at	6.1244019	3.186492134	0.574769484	0.180376872	1.489439459	0
	9154	1426647_at	5.786115504	3.186361106	0.51849206	0.162722316	1.432457226	0
	3450	1419465_at	5.016731542	3.186291768	1.095755149	0.343896676	2.137249223	0
	13246	1448611_at	5.583165913	3.186001231	0.625582891	0.196353625	1.54283405	0
	8651	1426009_a_at	5.429876435	3.185947813	0.513498573	0.161176078	1.427507745	0
	17568	1460393_a_at	5.831609222	3.185674859	0.6292758	0.197532965	1.546788346	0
	6498	1423357_at	5.089458042	3.185277787	0.664523161	0.208623299	1.585044299	0
	16851	1454998_at	5.281316702	3.185023932	0.514143716	0.161425386	1.42814624	0
	14148	1449708_s_at	3.535694258	3.18452308	0.620092059	0.194720542	1.536973253	0
	7299	1424289_at	5.097054843	3.184456719	0.663187822	0.20825776	1.583577882	0
	2422	1418326_at	6.35824641	3.183348739	0.836578571	0.262798279	1.785809971	0
	6098	1422882_at	6.567821974	3.181504526	0.638169656	0.20058738	1.556353364	0
	10931	1432392_at	3.727481163	3.181456672	0.614371435	0.193110106	1.530890861	0
	10026	1428013_at	4.509233012	3.181215659	0.546585071	0.171816415	1.460624232	0
	12311	1438133_a_at	4.538725305	3.179734355	0.69963114	0.220028173	1.624089501	0
	5641	1422360_at	3.651821203	3.178821527	0.408566476	0.128527655	1.327366231	0
	42	1415738_at	6.394597632	3.17859033	0.643520977	0.202454834	1.562136993	0
	12819	1448144_at	7.317283132	3.176894535	0.507197135	0.159651864	1.42128624	0
	9458	1427100_at	5.172688832	3.175986027	0.537286793	0.169171649	1.451240671	0
	12126	1437503_a_at	8.087105454	3.175921633	0.554212805	0.174504559	1.468367212	0
	11863	1436797_a_at	7.324747965	3.17329332	0.590181564	0.18598393	1.505436195	0
	11206	1434079_s_at	5.594613639	3.173253693	0.587400324	0.18510979	1.502536799	0
	11366	1434620_s_at	6.152929348	3.173092471	0.600637622	0.189290929	1.51638661	0
	1775	1417616_at	6.035359301	3.172909578	0.904907562	0.28519803	1.872424519	0
	10609	1430838_x_at	4.648925417	3.172176463	0.608318966	0.191767064	1.524481841	0
	1536	1417361_at	4.446857086	3.171952775	0.415553778	0.131008816	1.333810561	0
	17319	1456701_at	5.037990319	3.171104962	0.633769526	0.199857631	1.551613814	0
	10608	1430837_a_at	4.725525089	3.170160156	0.601233426	0.189653959	1.517012976	0
	7020	1423966_at	6.830335062	3.168381871	0.572182826	0.180591497	1.486771384	0
	8821	1426222_s_at	5.29500083	3.168009991	0.624150661	0.197016633	1.541303167	0
	2746	1418686_at	4.364285227	3.167925106	0.613563873	0.193680044	1.53003417	0
	14216	1449853_at	3.974881667	3.167562574	0.540123141	0.17051696	1.454096626	0
	8417	1425705_a_at	6.00271614	3.16711233	0.806456234	0.254634553	1.748910224	0
	15456	1451350_a_at	6.503337896	3.166690747	0.473526801	0.149533642	1.388499638	0
	13267	1448634_at	7.136086095	3.166298928	0.558540868	0.176401812	1.472778905	0
	16951	1455477_s_at	5.836848246	3.165951018	0.816363966	0.257857421	1.76096223	0
	1386	1417197_at	5.339682312	3.163757025	0.599710523	0.189556441	1.515412468	0
	14417	1450094_at	4.485771068	3.163543299	0.534196794	0.168860276	1.448135695	0
	17679	1460702_at	5.806926326	3.16258553	0.520468822	0.164570671	1.434421305	0
	466	1416213_x_at	7.250349842	3.162415075	0.584780669	0.184915849	1.499810958	0
[truncated: 2,053 more rows]
[truncated: 1 more columns]
