# Supplementary material for: A genomic analysis of mouse models of breast cancer reveals molecular features of mouse models and relationships to human breast cancer
Source: Breast Cancer Res. 2014 Jun 5;16(3):R59. doi: 10.1186/bcr3672 (PMC4078930; doi:10.1186/bcr3672)
Supplement: Additional file 3 — Fold change values organized by mouse tumor model type comparing the mouse model to normal mammary gland. [file bcr3672-S3.zip › Additional_File_3/Neu_vs_NMLmammary/AdditionalFile72_Neu_vs_NMLmammary/UpregulatedGenesgather_gene_ontology_121024.txt]

#	Annotation	Total Genes With Ann	Your Genes (With Ann)	Your Genes (No Ann)	Genome (With Ann)	Genome (No Ann)	ln(Bayes factor)	neg ln(p value)	FE: neg ln(p value)	FE: neg ln(FDR)	Genes
1	GO:0007606 [6]: sensory perception of chemical stimulus	5	5	1147	1220	10257	96.81	10.41	0.0	0.0	Adcy3 Olfr1508 Olfr2 Olfr672 Tas2r105
2	GO:0009605 [4]: response to external stimulus	48	48	1104	2124	9353	95.95	10.41	0.0	0.0	Adcy3 Atp6v1b1 Ccr3 Chi3l3 Cklf Cklfsf2a Cklfsf7 Cklfsf8 Cxcl1 Cxcr4 Cyr61 Ephx1 G1p2 Gca Guca1a Hspa1a Hspa2 Hus1 Il1rap Klra2 Krt2-8 Lcp1 Man1b Mif Mx1 Mx2 Myo6 Nfkbiz Olfr1508 Olfr2 Olfr672 Pdc Pde6b Pglyrp1 Prkca Prom1 Pycard Rac1 Ranbp17 Rdh12 Rgnef Rgr Rp2h Sdfr2 Tas2r105 Tlr3 Tlr6 Wdr1
3	GO:0007608 [7]: perception of smell	4	4	1148	1173	10304	95.19	10.41	0.0	0.0	Adcy3 Olfr1508 Olfr2 Olfr672
4	GO:0007600 [5]: sensory perception	16	16	1136	1341	10136	81.0	10.41	0.0	0.0	Adcy3 Atp6v1b1 Guca1a Myo6 Olfr1508 Olfr2 Olfr672 Pdc Pde6b Ranbp17 Rdh12 Rgnef Rgr Rp2h Tas2r105 Wdr1
5	GO:0009581 [5]: detection of external stimulus	17	17	1135	1350	10127	79.76	10.41	0.0	0.0	Adcy3 Atp6v1b1 Guca1a Myo6 Olfr1508 Olfr2 Olfr672 Pdc Pde6b Prom1 Ranbp17 Rdh12 Rgnef Rgr Rp2h Tas2r105 Wdr1
6	GO:0050874 [3]: organismal physiological process	73	73	1079	2335	9142	79.24	10.41	0.0	0.0	Ada Adcy3 Atp6v1b1 Bcl11a Cd8b1 Cebpb Chi3l3 Chrm3 Cxcl1 Cxcr4 Dbnl Enpp1 F3 Foxc1 G1p2 Gabrb1 Gabrp Gad1 Gca Gnai3 Grin1 Grip1 Guca1a Hs1bp3 Ifit1 Il1rap Isgf3g Kcnk5 Klra2 Mepe Mglap Mif Mx1 Mx2 Myo6 Ncdn Nfkbiz Npy Oas1a Oas3 Oasl2 Olfr1508 Olfr2 Olfr672 Pdc Pde6b Pglyrp1 Pik3r1 Prkca Prkr Pycard Rac1 Ranbp17 Rdh12 Rgnef Rgr Rnf128 Rp2h Slc5a8 Slc5a9 Tap1 Tas2r105 Tlr3 Tlr6 Tnfrsf11a Traf4 Ttp…
7	GO:0007186 [6]: G-protein coupled receptor protein signaling pathway	45	45	1107	1842	9635	75.94	10.41	0.0	0.0	Adcy3 Adcy8 Adcy9 Adcyap1 Adrb1 BC018399 Calm2 Ccr3 Ccrl2 Celsr2 Chaf1b Chrm3 Csprs Cxcr4 Edg4 Fzd3 Fzd6 Fzd9 Gabrb1 Gna14 Gnai3 Gnb2 Gng12 Gpr65 Gpr97 Gpsm2 Homer2 Mist1 Mpra Npy Olfr1508 Olfr2 Olfr672 Pdc Pkdrej Ranbp17 Rassf3 Rgr Rgs11 Rgs20 Slc19a2 Tacr3 Tas2r105 Vipr1 Wdr5
8	GO:0050877 [4]: neurophysiological process	26	26	1126	1481	9996	74.69	10.41	0.0	0.0	Adcy3 Atp6v1b1 Chrm3 Gabrb1 Gabrp Gad1 Grin1 Grip1 Guca1a Myo6 Olfr1508 Olfr2 Olfr672 Pdc Pde6b Ranbp17 Rdh12 Rgnef Rgr Rp2h Slc5a8 Slc5a9 Tas2r105 Ugt8 Unc13b Wdr1
9	GO:0050896 [3]: response to stimulus	107	107	1045	2644	8833	65.12	10.41	0.0	0.0	Ada Adcy3 Atp6v1b1 Bcl11a Blnk Brca1 Brca2 C230052I12Rik Casp1 Ccr3 Cd8b1 Cebpb Chaf1b Chek1 Chi3l3 Cklf Cklfsf2a Cklfsf7 Cklfsf8 Cxcl1 Cxcr4 Cyr61 Dbnl Eif2ak3 Ephx1 Ercc2 G1p2 G22p1 Gca Gtf2h3 Gtf2h4 Guca1a H2afx Herpud1 Hif1a Hmox1 Hs1bp3 Hspa1a Hspa2 Hspa5 Hspa5bp1 Hus1 Ifi1 Ifit1 Il1rap Isgf3g Klra2 Krt2-8 Lcp1 Lig3 Man1b Mif Mpg Mus81 Mx1 Mx2 Myo6 Nfkbiz Oas1a Oas3 Oasl2 Olfr1508 Olfr2 Olfr…
10	GO:0007166 [5]: cell surface receptor linked signal transduction	80	80	1072	2222	9255	62.33	10.41	0.0	0.0	2010321M09Rik Adcy3 Adcy8 Adcy9 Adcyap1 Adrb1 Apc2 BC018399 Calm2 Caml Catnbip1 Ccr3 Ccrl2 Celsr2 Chaf1b Chrm3 Csprs Cxcr4 Ddr1 Dok1 Dtx3 Edg4 Efna1 Epha2 Ephb3 Ephb4 Fbxw7 Fzd3 Fzd6 Fzd9 Gabrb1 Gna14 Gnai3 Gnb2 Gng12 Gpr65 Gpr97 Gpsm2 Gsg2 Homer2 Hs1bp1 Hs1bp3 Il13ra1 Il1rap Insr Itga8 Itgb3 Itgb5 Lrp5 Ltk Mist1 Mpra Nck2 Npy Olfr1508 Olfr2 Olfr672 Osmr Pdc Pkdrej Prkca Ptpre Ptprg Ranbp17 Rassf…
11	GO:0050875 [3]: cellular physiological process	893	893	259	7041	4436	59.32	10.41	65.66	58.53	0610009D07Rik 0610033I05Rik 0610040B21Rik 1110032D12Rik 1300013B24Rik 1700030A21Rik 1700040I03Rik 1700051E09Rik 1700113O17Rik 2210008M09Rik 2210013K02Rik 2610018G03Rik 2610101N10Rik 2610209A20Rik 2700075B01Rik 2700084L22Rik 2810406C15Rik 2900046G09Rik 3110024A21Rik 3110056O03Rik 3230401I01Rik 4930430A15Rik 4930485D02Rik 4930542G03Rik 5430413I02Rik 5730420B22Rik 5830426I05Rik 5930412E23Rik A230072…
12	GO:0008152 [3]: metabolism	649	649	503	4953	6524	33.31	10.41	39.38	32.95	0610009D07Rik 0610033I05Rik 0610040B21Rik 1300013B24Rik 1700030A21Rik 1700040I03Rik 1700051E09Rik 1700113O17Rik 2210008M09Rik 2410004H02Rik 2610018G03Rik 2610101N10Rik 2610209A20Rik 2700075B01Rik 2700084L22Rik 3110024A21Rik 3110056O03Rik 3230401I01Rik 4930430A15Rik 4930485D02Rik 4930542G03Rik 5730420B22Rik A730008L03Rik AI481750 AJ430384 Aass Abtb1 Acas2l Acox2 Acp1 Acsl4 Acy1 Ada Adam17 Adamts7 …
13	GO:0044237 [4]: cellular metabolism	614	614	538	4652	6825	31.31	10.41	37.36	31.33	0610009D07Rik 0610033I05Rik 0610040B21Rik 1300013B24Rik 1700030A21Rik 1700040I03Rik 1700051E09Rik 1700113O17Rik 2210008M09Rik 2610018G03Rik 2610101N10Rik 2610209A20Rik 2700075B01Rik 2700084L22Rik 3110024A21Rik 3110056O03Rik 3230401I01Rik 4930430A15Rik 4930485D02Rik 4930542G03Rik 5730420B22Rik A730008L03Rik AI481750 AJ430384 Aass Abtb1 Acas2l Acox2 Acp1 Acsl4 Acy1 Ada Adam17 Adamts7 Adar Adcy3 Adc…
14	GO:0044238 [4]: primary metabolism	593	593	559	4463	7014	30.62	10.41	36.67	30.93	0610009D07Rik 0610033I05Rik 1700030A21Rik 1700040I03Rik 1700051E09Rik 1700113O17Rik 2210008M09Rik 2610018G03Rik 2610101N10Rik 2610209A20Rik 2700075B01Rik 2700084L22Rik 3110024A21Rik 3110056O03Rik 3230401I01Rik 4930430A15Rik 4930485D02Rik 4930542G03Rik A730008L03Rik AI481750 AJ430384 Abtb1 Acox2 Acp1 Acsl4 Acy1 Ada Adam17 Adamts7 Adar Adcy3 Adcy8 Adcy9 Ahcy Akr1c6 Alg12 Anpep Aph1a Araf1 Arg1 Asb3…
15	GO:0007165 [4]: signal transduction	171	171	981	2889	8588	29.95	10.41	0.0	0.0	2010321M09Rik AW049765 Adcy3 Adcy8 Adcy9 Adcyap1 Adrb1 Apc2 Araf1 Arf1 Arf4 Arf6 Arfip2 Arhgap1 Arhgef1 Asb3 BC018399 Baiap2 Blnk Calm2 Camk1 Caml Catnbip1 Ccr3 Ccrl2 Cdc42ep5 Cdc42se1 Cdk4 Celsr2 Chaf1b Chrm3 Cipp Cnih3 Cradd Csprs Cxcr4 Dbnl Ddah2 Ddr1 Def8 Depdc1a Dok1 Dscr1l2 Dtx3 Dusp19 Ect2 Edg4 Efna1 Epha2 Ephb3 Ephb4 Fbxw7 Fgd1 Frk Fzd3 Fzd6 Fzd9 Gabrb1 Gmip Gna14 Gnai3 Gnb2 Gng12 Gpr65 G…
16	GO:0007154 [3]: cell communication	219	219	933	3390	8087	27.11	10.41	0.0	0.0	2010321M09Rik AW049765 Adcy3 Adcy8 Adcy9 Adcyap1 Adrb1 Apc2 Aplp1 Araf1 Arf1 Arf4 Arf6 Arfip2 Arhgap1 Arhgef1 Asb3 BC018399 Baiap2 Blnk Calm2 Camk1 Caml Catnbip1 Catns Cbll1 Ccr3 Ccrl2 Cdc42ep5 Cdc42se1 Cdk4 Cdk5 Celsr2 Chaf1b Chrm3 Cipp Clstn1 Cml2 Cnih3 Cntn4 Col11a1 Col4a4 Col4a5 Col9a1 Col9a2 Col9a3 Comp Cradd Csprs Cxcr4 Cyr61 Dbnl Ddah2 Ddr1 Def8 Depdc1a Dgcr2 Dok1 Dsc2 Dscr1l2 Dsg2 Dtx3 Du…
17	GO:0008283 [4]: cell proliferation	127	127	1025	611	10866	21.75	10.41	28.11	22.76	2810406C15Rik 5830426I05Rik Adcyap1 Apc2 Araf1 Aurka Aurkb Bmyc Boll Brca1 Brms1 Brrn1 Bub1 Bub1b Calm2 Calr Ccna2 Ccnb1-rs1 Ccnb2 Ccnc Ccnh Cdc20 Cdc23 Cdc2a Cdc37 Cdc6 Cdca1 Cdca3 Cdca5 Cdk2 Cdk2ap1 Cdk4 Cdk5 Cenph Chaf1b Chek1 Cks2 Crip2 Cxcl1 Cxcr4 Dhcr7 Dip3b Dut Ect2 Frk Fzr1 Gak Gsg2 Gspt2 H2afx Hdac3 Hras1 Hus1 Ifrd2 Incenp Lig3 Lzf Mad2l1 Mapk13 Mcm2 Mcm3 Mcm5 Mcm6 Mcm7 Men1 Mif Mki67 Mp…
18	GO:0007049 [5]: cell cycle	104	104	1048	454	11023	21.67	10.41	28.09	22.76	2810406C15Rik Adcyap1 Apc2 Araf1 Aurka Aurkb Bmyc Boll Brca1 Brms1 Brrn1 Bub1 Bub1b Calm2 Calr Ccna2 Ccnb1-rs1 Ccnb2 Ccnc Ccnh Cdc20 Cdc23 Cdc2a Cdc37 Cdc6 Cdca1 Cdk2 Cdk2ap1 Cdk4 Cdk5 Cenph Chaf1b Chek1 Cks2 Cxcl1 Dut Ect2 Frk Fzr1 Gak Gsg2 Gspt2 H2afx Hdac3 Hras1 Hus1 Incenp Lig3 Mad2l1 Mapk13 Mcm2 Mcm3 Mcm5 Mcm6 Mcm7 Men1 Mki67 Mphosph6 Nedd9 Nek1 Nek2 Nek4 Nfib Nfix Nusap1 Pes1 Pms2 Pola1 Pol…
19	GO:0000067 [6]: DNA replication and chromosome cycle	38	38	1114	81	11396	20.14	10.41	26.87	21.69	2810406C15Rik Brca1 Brrn1 Cdc6 Cenph Chaf1b Dut Lig3 Mad2l1 Mcm2 Mcm3 Mcm5 Mcm6 Mcm7 Nek2 Nfib Nfix Nusap1 Pms2 Pola1 Pole2 Polh Poli Polk Poll Polm Prim1 Prim2 Pttg1 Rfc3 Rfc5 Ris2 Rpa1 Rpa2 Rrm1 Rrm2 Ssbp1 Tert
20	GO:0019538 [5]: protein metabolism	286	286	866	1944	9533	17.23	10.41	23.23	18.19	1700030A21Rik 1700040I03Rik 1700113O17Rik 2610018G03Rik 2610209A20Rik 2700075B01Rik 2700084L22Rik 3110056O03Rik 3230401I01Rik 4930485D02Rik 4930542G03Rik AJ430384 Acp1 Acy1 Adam17 Adamts7 Adcy8 Adcy9 Alg12 Anpep Aph1a Araf1 Asf1b Aurka Aurkb Bace1 Bag2 Boll Brca1 Bub1 Bub1b C1galt1 Calr Camk1 Caml Capn10 Capn5 Cask Casp1 Casp11 Casp12 Casp2 Casp7 Cblc Cdc20 Cdc23 Cdc2a Cdc37 Cdk2 Cdk4 Cdk5 Cebpb …
21	GO:0044267 [6]: cellular protein metabolism	283	283	869	1926	9551	16.83	10.41	22.84	17.96	1700030A21Rik 1700040I03Rik 1700113O17Rik 2610018G03Rik 2610209A20Rik 2700075B01Rik 2700084L22Rik 3110056O03Rik 3230401I01Rik 4930485D02Rik 4930542G03Rik AJ430384 Acp1 Acy1 Adam17 Adamts7 Adcy8 Adcy9 Alg12 Anpep Aph1a Araf1 Asf1b Aurka Aurkb Bace1 Boll Brca1 Bub1 Bub1b C1galt1 Calr Camk1 Caml Capn10 Capn5 Cask Casp1 Casp11 Casp12 Casp2 Casp7 Cblc Cdc20 Cdc23 Cdc2a Cdc37 Cdk2 Cdk4 Cdk5 Cebpb Chek1…
22	GO:0006259 [5]: DNA metabolism	80	80	1072	341	11136	16.35	10.41	22.79	17.96	1700113O17Rik 2700075B01Rik Ahcy Asf1b Aurkb Brca1 Brca2 C230052I12Rik Cbx1 Cdc6 Chaf1b D10Bwg0791e Dnase2a Dnmt1 Dnmt2 Dnmt3a Dut Ercc2 G22p1 Gtf2h3 Gtf2h4 H1f0 H2afv H2afx H2afy Hat1 Hdac11 Hdac3 Hmgn1 Hspa1a Lig3 Mbd1 Mcm2 Mcm3 Mcm5 Mcm6 Mcm7 Men1 Mpg Mus81 Nfib Nfix Parp2 Pms2 Pola1 Pole2 Polh Poli Polk Poll Polm Ppfibp2 Prim1 Prim2 Pttg1 Rad1 Rad51 Rad51ap1 Rad51l3 Rad52 Recql5 Rfc3 Rfc5 Ris…
23	GO:0043170 [4]: macromolecule metabolism	310	310	842	2186	9291	15.63	10.41	21.58	16.95	1700030A21Rik 1700040I03Rik 1700113O17Rik 2610018G03Rik 2610209A20Rik 2700075B01Rik 2700084L22Rik 3110056O03Rik 3230401I01Rik 4930485D02Rik 4930542G03Rik AJ430384 Acp1 Acy1 Adam17 Adamts7 Adcy8 Adcy9 Alg12 Anpep Aph1a Araf1 Asf1b Atf4 Auh Aurka Aurkb B4galt6 BC023151 Bace1 Bag2 Boll Brca1 Bub1 Bub1b C1galt1 Calr Camk1 Caml Capn10 Capn5 Cask Casp1 Casp11 Casp12 Casp2 Casp7 Cblc Cdc20 Cdc23 Cdc2a C…
24	GO:0000279 [6]: M phase	38	38	1114	101	11376	15.04	10.41	21.7	16.98	2810406C15Rik Boll Brca1 Brrn1 Bub1 Bub1b Calr Ccna2 Ccnb1-rs1 Ccnb2 Cdc20 Cdc23 Cdc2a Cdc6 Cdca1 Cdk2 Cenph Fzr1 Incenp Mad2l1 Mki67 Mphosph6 Nedd9 Nek1 Nek2 Nek4 Nusap1 Pes1 Pms2 Pttg1 Rad51 Rpa1 Spag5 Spin Stmn1 Tnk1 Tubb5 Ube2c
25	GO:0006260 [6]: DNA replication	30	30	1122	64	11413	14.79	10.41	21.51	16.95	Cdc6 Chaf1b Dut Lig3 Mcm2 Mcm3 Mcm5 Mcm6 Mcm7 Nfib Nfix Pms2 Pola1 Pole2 Polh Poli Polk Poll Polm Prim1 Prim2 Rfc3 Rfc5 Ris2 Rpa1 Rpa2 Rrm1 Rrm2 Ssbp1 Tert
26	GO:0006464 [7]: protein modification	161	161	991	955	10522	14.59	10.41	20.74	16.33	2610018G03Rik 2610209A20Rik 2700084L22Rik AJ430384 Acp1 Alg12 Aph1a Araf1 Aurka Aurkb Brca1 Bub1 Bub1b C1galt1 Camk1 Cask Casp1 Cdc20 Cdc23 Cdc2a Cdk2 Cdk4 Cdk5 Chek1 Clk3 Cnot4 Csnk1g2 Dad1 Dapk3 Ddost Ddr1 Dpagt1 Dtx3 Dusp19 Dusp6 Dusp7 Dusp8 Dyrk3 Eif2ak3 Epha2 Ephb3 Ephb4 Eya2 Fbxo25 Fbxo32 Fbxw14 Fbxw7 Frk Fzr1 G1p2 Gak Galnt10 Galnt7 Gna14 Gsg2 Hat1 Herpud1 Hunk Hus1 Insr Itm1 Krt2-8 Lnx1 L…
27	GO:0044260 [5]: cellular macromolecule metabolism	295	295	857	2084	9393	14.28	10.41	20.22	15.87	1700030A21Rik 1700040I03Rik 1700113O17Rik 2610018G03Rik 2610209A20Rik 2700075B01Rik 2700084L22Rik 3110056O03Rik 3230401I01Rik 4930485D02Rik 4930542G03Rik AJ430384 Acp1 Acy1 Adam17 Adamts7 Adcy8 Adcy9 Alg12 Anpep Aph1a Araf1 Asf1b Atf4 Aurka Aurkb Bace1 Boll Brca1 Bub1 Bub1b C1galt1 Calr Camk1 Caml Capn10 Capn5 Cask Casp1 Casp11 Casp12 Casp2 Casp7 Cblc Cdc20 Cdc23 Cdc2a Cdc37 Cdk2 Cdk4 Cdk5 Cebpb …
28	GO:0000087 [7]: M phase of mitotic cell cycle	29	29	1123	62	11415	14.07	10.41	20.8	16.33	2810406C15Rik Brrn1 Bub1 Bub1b Ccna2 Ccnb1-rs1 Ccnb2 Cdc20 Cdc23 Cdc2a Cdc6 Cdk2 Cenph Fzr1 Incenp Mad2l1 Mphosph6 Nedd9 Nek1 Nek2 Nek4 Nusap1 Pes1 Pttg1 Spag5 Stmn1 Tnk1 Tubb5 Ube2c
29	GO:0006952 [5]: defense response	37	37	1115	871	10606	14.06	10.41	0.0	0.0	Ada Bcl11a Blnk Ccr3 Cd8b1 Cebpb Chi3l3 Cxcl1 Cxcr4 Dbnl G1p2 Gca Hs1bp3 Ifi1 Ifit1 Il1rap Isgf3g Klra2 Mif Mx1 Mx2 Nfkbiz Oas1a Oas3 Oasl2 Pglyrp1 Pik3r1 Prkca Prkr Pycard Rac1 Rnf128 Tacstd1 Tap1 Tlr3 Tlr6 Vpreb1
30	GO:0043207 [5]: response to external biotic stimulus	16	16	1136	536	10941	13.08	10.41	0.0	0.0	Chi3l3 Cxcl1 Gca Il1rap Klra2 Krt2-8 Mif Mx1 Mx2 Nfkbiz Pglyrp1 Prkca Pycard Rac1 Tlr3 Tlr6
31	GO:0000278 [6]: mitotic cell cycle	36	36	1116	100	11377	13.04	10.41	19.68	15.43	2810406C15Rik Brrn1 Bub1 Bub1b Ccna2 Ccnb1-rs1 Ccnb2 Cdc20 Cdc23 Cdc2a Cdc6 Cdk2 Cenph Chek1 Fzr1 Gspt2 Hdac3 Incenp Mad2l1 Mphosph6 Nedd9 Nek1 Nek2 Nek4 Nusap1 Pes1 Ppp3ca Pttg1 Ris2 Rnf2 Skp2 Spag5 Stmn1 Tnk1 Tubb5 Ube2c
32	GO:0000280 [7]: nuclear division	35	35	1117	95	11382	13.01	10.41	19.66	15.43	2810406C15Rik Boll Brrn1 Bub1 Bub1b Calr Ccna2 Ccnb1-rs1 Ccnb2 Cdc20 Cdc23 Cdc2a Cdc6 Cdk2 Cenph Fzr1 Incenp Mad2l1 Mki67 Nedd9 Nek1 Nek2 Nek4 Nusap1 Pes1 Pms2 Pttg1 Rad51 Rpa1 Spag5 Spin Stmn1 Tnk1 Tubb5 Ube2c
33	GO:0007067 [8]: mitosis	28	28	1124	62	11415	12.8	10.41	19.52	15.34	2810406C15Rik Brrn1 Bub1 Bub1b Ccna2 Ccnb1-rs1 Ccnb2 Cdc20 Cdc23 Cdc2a Cdc6 Cdk2 Cenph Fzr1 Incenp Mad2l1 Nedd9 Nek1 Nek2 Nek4 Nusap1 Pes1 Pttg1 Spag5 Stmn1 Tnk1 Tubb5 Ube2c
34	GO:0009607 [4]: response to biotic stimulus	45	45	1107	949	10528	12.18	10.41	0.0	0.0	Ada Bcl11a Blnk Ccr3 Cd8b1 Cebpb Chi3l3 Cxcl1 Cxcr4 Dbnl Eif2ak3 Ercc2 G1p2 Gca Herpud1 Hs1bp3 Hspa1a Hspa2 Hspa5 Hspa5bp1 Ifi1 Ifit1 Il1rap Isgf3g Klra2 Krt2-8 Mif Mx1 Mx2 Nfkbiz Oas1a Oas3 Oasl2 Pglyrp1 Pik3r1 Prkca Prkr Pycard Rac1 Rnf128 Tacstd1 Tap1 Tlr3 Tlr6 Vpreb1
35	GO:0043283 [4]: biopolymer metabolism	179	179	973	1146	10331	11.83	10.41	17.88	13.75	0610009D07Rik 0610033I05Rik 1700040I03Rik 1700113O17Rik 2210008M09Rik 2610101N10Rik 2700075B01Rik 3110056O03Rik 4930485D02Rik AI481750 Acy1 Adam17 Adamts7 Adar Adcy8 Ahcy Anpep Asf1b Auh Aurkb Bace1 Brca1 Brca2 C230052I12Rik Capn10 Capn5 Casp1 Casp11 Casp12 Casp2 Casp7 Cblc Cbx1 Cdc6 Chaf1b Cmas Cpsf1 Ctsh D10Bwg0791e D3Bwg0562e Dnajb11 Dnase2a Dnd1 Dnmt1 Dnmt2 Dnmt3a Dut Ephx1 Ercc2 Exosc4 Exosc…
36	GO:0009613 [5]: response to pest, pathogen or parasite	15	15	1137	501	10976	11.8	10.41	0.0	0.0	Chi3l3 Cxcl1 Gca Il1rap Klra2 Krt2-8 Mif Mx1 Mx2 Nfkbiz Prkca Pycard Rac1 Tlr3 Tlr6
37	GO:0006968 [4]: cellular defense response	1	1	1151	203	11274	9.69	10.41	0.0	0.0	Il1rap
38	GO:0000910 [5]: cytokinesis	28	28	1124	82	11395	8.12	10.41	14.75	10.67	Ccna2 Ccnb1-rs1 Ccnb2 Ccnc Cdc20 Cdc23 Cdc2a Cdc6 Cdca3 Cdca5 Cdk2 Cdk4 Cdk5 Cks2 Fzr1 Incenp Lig3 Nek1 Nek2 Nusap1 Ppp1cb Ppp1cc Prc1 Pstpip1 Sept2 Spag5 Tnk1 Ube2c
39	GO:0006139 [5]: nucleobase, nucleoside, nucleotide and nucleic acid metabolism	282	282	870	2145	9332	7.28	10.41	13.03	9.08	0610009D07Rik 0610033I05Rik 1700051E09Rik 1700113O17Rik 2210008M09Rik 2610101N10Rik 2700075B01Rik 3110024A21Rik 4930430A15Rik A730008L03Rik AI481750 Abtb1 Ada Adar Adcy3 Adcy8 Adcy9 Ahcy Asb3 Asf1b Atf4 Atp5g2 Atp6v0c Atp6v1a1 Atp6v1b1 Atp6v1b2 Atp6v1f Atp6v1g2 Atpif1 Auh Aurkb BC005471 BC031407 Bbx Bcl11a Bhlhb2 Brca1 Brca2 C230052I12Rik Cbx1 Ccnc Ccnh Cdc6 Cebpb Cebpd Chaf1b Chx10 Cited4 Cmas C…
40	GO:0009058 [4]: biosynthesis	117	117	1035	729	10748	6.96	10.41	13.02	9.08	2610209A20Rik 3230401I01Rik Ada Adcy3 Adcy8 Adcy9 Alg12 Asl Ass1 Atf4 Atp5g2 Atp6v0c Atp6v1a1 Atp6v1b1 Atp6v1b2 Atp6v1f Atp6v1g2 Bbox1 Boll C1galt1 Cebpb Cmas Ctbp2 D3Bwg0562e D4st1 Dad1 Dalrd3 Ddah2 Ddost Dpagt1 Dpm2 Dtymk Eif2ak3 Eif2b2 Eif3s3 Eif4b Fpgs Gad1 Galnt10 Galnt7 Gatm Gfm2 Gne Gspt2 Gtpbp2 Hars Hmgcr Hs2st1 Il1rap Itm1 Lamr1 Lgtn Lta4h Man1b Mknk1 Mlstd2 Mrps11 Mrps12 Nme3 Nme4 Nme5 …
41	GO:0044249 [5]: cellular biosynthesis	113	113	1039	697	10780	6.95	10.41	13.03	9.08	2610209A20Rik 3230401I01Rik Ada Adcy3 Adcy8 Adcy9 Alg12 Asl Ass1 Atf4 Atp5g2 Atp6v0c Atp6v1a1 Atp6v1b1 Atp6v1b2 Atp6v1f Atp6v1g2 Bbox1 Boll C1galt1 Cebpb Cmas Ctbp2 D3Bwg0562e D4st1 Dad1 Dalrd3 Ddost Dpagt1 Dpm2 Dtymk Eif2ak3 Eif2b2 Eif3s3 Eif4b Fpgs Gad1 Galnt10 Galnt7 Gatm Gfm2 Gne Gspt2 Gtpbp2 Hars Hs2st1 Il1rap Itm1 Lamr1 Lgtn Lta4h Man1b Mknk1 Mlstd2 Mrps11 Mrps12 Nme3 Nme4 Nme5 Nme7 Ogt Pai…
42	GO:0006955 [4]: immune response	33	33	1119	679	10798	6.57	10.41	0.0	0.0	Ada Bcl11a Cd8b1 Cebpb Chi3l3 Cxcl1 Cxcr4 Dbnl G1p2 Gca Hs1bp3 Ifit1 Il1rap Isgf3g Klra2 Mif Mx1 Mx2 Nfkbiz Oas1a Oas3 Oasl2 Pglyrp1 Pik3r1 Prkca Prkr Pycard Rac1 Rnf128 Tap1 Tlr3 Tlr6 Vpreb1
43	GO:0006281 [6]: DNA repair	29	29	1123	99	11378	6.08	9.72	12.64	8.74	Brca1 Brca2 C230052I12Rik Chaf1b Ercc2 G22p1 Gtf2h3 Gtf2h4 H2afx Hspa1a Lig3 Mpg Mus81 Parp2 Pms2 Polh Poli Polk Poll Pttg1 Rad1 Rad51 Rad51l3 Rad52 Recql5 Rfc5 Smarca3 Tdg Xrcc1
44	GO:0006974 [5]: response to DNA damage stimulus	32	32	1120	117	11360	6.04	9.72	12.57	8.7	Brca1 Brca2 C230052I12Rik Chaf1b Chek1 Ercc2 G22p1 Gtf2h3 Gtf2h4 H2afx Hspa1a Hus1 Lig3 Mif Mpg Mus81 Parp2 Pms2 Polh Poli Polk Poll Pttg1 Rad1 Rad51 Rad51l3 Rad52 Recql5 Rfc5 Smarca3 Tdg Xrcc1
45	GO:0006793 [5]: phosphorus metabolism	88	88	1064	523	10954	5.51	9.16	11.63	7.87	2610018G03Rik Acp1 Araf1 Atp5g2 Atp6v0c Atp6v1a1 Atp6v1b2 Atp6v1f Aurka Aurkb Bub1 Bub1b Camk1 Cask Cdc2a Cdk2 Cdk4 Cdk5 Chek1 Clk3 Csnk1g2 Dapk3 Ddr1 Dusp19 Dusp6 Dusp7 Dusp8 Dyrk3 Eif2ak3 Epha2 Ephb3 Ephb4 Eya2 Frk Gak Gsg2 Hunk Hus1 Impa2 Insr Krt2-8 Ltk Lyn Mapk13 Mark2 Melk Mknk1 Mtmr2 Mtmr9 Nek1 Nek2 Nek4 Nek6 Pak1 Pak2 Pask Pbk Phkg2 Pik3cg Pik3r1 Ppp1cb Ppp1cc Ppp3ca Prkca Prkcz Prkr Prkw…
46	GO:0006796 [6]: phosphate metabolism	88	88	1064	523	10954	5.51	9.16	11.63	7.87	2610018G03Rik Acp1 Araf1 Atp5g2 Atp6v0c Atp6v1a1 Atp6v1b2 Atp6v1f Aurka Aurkb Bub1 Bub1b Camk1 Cask Cdc2a Cdk2 Cdk4 Cdk5 Chek1 Clk3 Csnk1g2 Dapk3 Ddr1 Dusp19 Dusp6 Dusp7 Dusp8 Dyrk3 Eif2ak3 Epha2 Ephb3 Ephb4 Eya2 Frk Gak Gsg2 Hunk Hus1 Impa2 Insr Krt2-8 Ltk Lyn Mapk13 Mark2 Melk Mknk1 Mtmr2 Mtmr9 Nek1 Nek2 Nek4 Nek6 Pak1 Pak2 Pask Pbk Phkg2 Pik3cg Pik3r1 Ppp1cb Ppp1cc Ppp3ca Prkca Prkcz Prkr Prkw…
47	GO:0009719 [4]: response to endogenous stimulus	32	32	1120	122	11355	5.32	9.03	11.84	8.01	Brca1 Brca2 C230052I12Rik Chaf1b Chek1 Ercc2 G22p1 Gtf2h3 Gtf2h4 H2afx Hspa1a Hus1 Lig3 Mif Mpg Mus81 Parp2 Pms2 Polh Poli Polk Poll Pttg1 Rad1 Rad51 Rad51l3 Rad52 Recql5 Rfc5 Smarca3 Tdg Xrcc1
48	GO:0006810 [4]: transport	218	218	934	1635	9842	5.07	8.8	10.82	7.1	1110032D12Rik 1300013B24Rik 2210013K02Rik 2900046G09Rik 4930542G03Rik 5930412E23Rik AI642036 Abcf3 Abcg1 Abtb1 Actr10 Anxa6 Ap1m2 Ap4m1 Aplp1 Aqp5 Arf1 Arf4 Arf6 Arfgap3 Arhgap1 Atp13a1 Atp1a1 Atp1b1 Atp5g2 Atp6v0c Atp6v1a1 Atp6v1b1 Atp6v1b2 Atp6v1f Atp6v1g2 Atp9a BC011209 Bin3 Blzf1 C1ql3 C330016O10Rik Cacnb3 Cadps2 Camk1 Cbll1 Ccnb1-rs1 Chic2 Clca1 Clca2 Clca4 Clcn3 Clcn5 Clic1 Cntn4 Col11a1 Co…
49	GO:0051234 [4]: establishment of localization	218	218	934	1638	9839	4.97	8.8	10.72	7.02	1110032D12Rik 1300013B24Rik 2210013K02Rik 2900046G09Rik 4930542G03Rik 5930412E23Rik AI642036 Abcf3 Abcg1 Abtb1 Actr10 Anxa6 Ap1m2 Ap4m1 Aplp1 Aqp5 Arf1 Arf4 Arf6 Arfgap3 Arhgap1 Atp13a1 Atp1a1 Atp1b1 Atp5g2 Atp6v0c Atp6v1a1 Atp6v1b1 Atp6v1b2 Atp6v1f Atp6v1g2 Atp9a BC011209 Bin3 Blzf1 C1ql3 C330016O10Rik Cacnb3 Cadps2 Camk1 Cbll1 Ccnb1-rs1 Chic2 Clca1 Clca2 Clca4 Clcn3 Clcn5 Clic1 Cntn4 Col11a1 Co…
50	GO:0051179 [3]: localization	219	219	933	1654	9823	4.73	8.33	10.46	6.8	1110032D12Rik 1300013B24Rik 2210013K02Rik 2900046G09Rik 4930542G03Rik 5930412E23Rik AI642036 Abcf3 Abcg1 Abtb1 Actr10 Anxa6 Ap1m2 Ap4m1 Aplp1 Aqp5 Arf1 Arf4 Arf6 Arfgap3 Arhgap1 Atp13a1 Atp1a1 Atp1b1 Atp5g2 Atp6v0c Atp6v1a1 Atp6v1b1 Atp6v1b2 Atp6v1f Atp6v1g2 Atp9a BC011209 Bin3 Blzf1 C1ql3 C330016O10Rik Cacnb3 Cadps2 Camk1 Cbll1 Ccnb1-rs1 Chic2 Clca1 Clca2 Clca4 Clcn3 Clcn5 Clic1 Cntn4 Col11a1 Co…
51	GO:0009611 [5]: response to wounding	11	11	1141	321	11156	4.08	7.58	0.0	0.0	Chi3l3 Cxcl1 Il1rap Lcp1 Mif Nfkbiz Prkca Pycard Rac1 Tlr3 Tlr6
52	GO:0009260 [7]: ribonucleotide biosynthesis	15	15	1137	37	11440	3.42	6.89	10.12	6.52	Ada Atp5g2 Atp6v0c Atp6v1a1 Atp6v1b1 Atp6v1b2 Atp6v1f Atp6v1g2 Nme3 Nme4 Nme5 Nme7 Paics Papss1 Prps2
53	GO:0006518 [5]: peptide metabolism	5	5	1147	1	11476	3.33	6.78	10.27	6.64	Sec11l1 Sec11l3 Spcs1 Spcs2 Thop1
54	GO:0006959 [5]: humoral immune response	2	2	1150	154	11323	3.24	6.78	0.0	0.0	Gca Klra2
55	GO:0006468 [8]: protein amino acid phosphorylation	67	67	1085	397	11080	3.11	6.63	9.23	5.77	2610018G03Rik Araf1 Aurka Aurkb Bub1 Bub1b Camk1 Cask Cdc2a Cdk2 Cdk4 Cdk5 Chek1 Clk3 Csnk1g2 Dapk3 Ddr1 Dyrk3 Eif2ak3 Epha2 Ephb3 Ephb4 Frk Gak Gsg2 Hunk Hus1 Insr Krt2-8 Ltk Lyn Mapk13 Mark2 Melk Mknk1 Nek1 Nek2 Nek4 Nek6 Pak1 Pak2 Pask Pbk Phkg2 Pik3cg Pik3r1 Prkca Prkcz Prkr Prkwnk4 Ptk7 Rab38 Rps6kl1 Stk23 Stk35 Stk39 Tec Tesk2 Tle2 Tnk1 Tnk2 Trib1 Trib3 Ttk Tyk2 Tyro3 Vrk1
56	GO:0016310 [7]: phosphorylation	72	72	1080	438	11039	3.01	6.55	9.1	5.67	2610018G03Rik Araf1 Atp5g2 Atp6v0c Atp6v1a1 Atp6v1b2 Atp6v1f Aurka Aurkb Bub1 Bub1b Camk1 Cask Cdc2a Cdk2 Cdk4 Cdk5 Chek1 Clk3 Csnk1g2 Dapk3 Ddr1 Dyrk3 Eif2ak3 Epha2 Ephb3 Ephb4 Frk Gak Gsg2 Hunk Hus1 Insr Krt2-8 Ltk Lyn Mapk13 Mark2 Melk Mknk1 Nek1 Nek2 Nek4 Nek6 Pak1 Pak2 Pask Pbk Phkg2 Pik3cg Pik3r1 Prkca Prkcz Prkr Prkwnk4 Ptk7 Rab38 Rps6kl1 Stk23 Stk35 Stk39 Tec Tesk2 Tle2 Tnk1 Tnk2 Trib1 Tr…
57	GO:0009259 [7]: ribonucleotide metabolism	16	16	1136	44	11433	2.98	6.5	9.64	6.1	Ada Atp5g2 Atp6v0c Atp6v1a1 Atp6v1b1 Atp6v1b2 Atp6v1f Atp6v1g2 Gmpr2 Nme3 Nme4 Nme5 Nme7 Paics Papss1 Prps2
58	GO:0009152 [8]: purine ribonucleotide biosynthesis	14	14	1138	34	11443	2.96	6.5	9.66	6.1	Ada Atp5g2 Atp6v0c Atp6v1a1 Atp6v1b1 Atp6v1b2 Atp6v1f Atp6v1g2 Nme3 Nme4 Nme5 Nme7 Paics Papss1
59	GO:0009150 [8]: purine ribonucleotide metabolism	15	15	1137	40	11437	2.73	6.16	9.4	5.91	Ada Atp5g2 Atp6v0c Atp6v1a1 Atp6v1b1 Atp6v1b2 Atp6v1f Atp6v1g2 Gmpr2 Nme3 Nme4 Nme5 Nme7 Paics Papss1
60	GO:0006465 [6]: signal peptide processing	4	4	1148	0	11477	2.63	6.02	9.58	6.07	Sec11l1 Sec11l3 Spcs1 Spcs2
61	GO:0050789 [2]: regulation of biological process	253	253	899	2038	9439	2.51	5.89	8.07	4.73	1700051E09Rik 2610101N10Rik 2700075B01Rik 3110024A21Rik 4930430A15Rik A730008L03Rik AI481750 Abtb1 Acsl4 Adcy3 Adcy8 Adcy9 Adcyap1 Ahcy Anxa6 Aph1a Arfgap3 Arhgap1 Arhgap8 Asb3 Atf4 Atpif1 Aurkb BC005471 BC031407 Bak1 Bbx Bcl11a Bcl2l11 Bcl2l14 Bhlhb2 Bid Biklk Birc1b Birc5 Bnipl Boll Brca1 Cadps2 Cald1 Casp1 Casp11 Casp12 Casp2 Casp7 Catnbip1 Cbll1 Cbx1 Ccnc Ccnh Cdc42se1 Cdk4 Cdk5 Cebpb Cebpd C…
62	GO:0006163 [7]: purine nucleotide metabolism	16	16	1136	48	11429	2.18	5.51	8.8	5.39	Ada Atp5g2 Atp6v0c Atp6v1a1 Atp6v1b1 Atp6v1b2 Atp6v1f Atp6v1g2 Gmpr2 Nme3 Nme4 Nme5 Nme7 Nudt1 Paics Papss1
63	GO:0006915 [6]: apoptosis	53	53	1099	309	11168	1.77	4.99	7.92	4.65	A230072I16Rik Aplp1 Bak1 Bcl2l11 Bcl2l14 Bid Biklk Birc1b Birc5 Bnipl Brca1 Casp1 Casp11 Casp12 Casp2 Casp7 Cebpb Clca2 Cradd Dad1 Dap Dapk3 Dnase2a Dpf2 Egln3 Elmo1 Eya2 Hif1a Ltbr Nr4a1 Pdcd6ip Perp Pglyrp1 Pik3cg Pik3r1 Prkca Prss25 Pycard Qars Scotin Sgpp1 Siah2 Sphk1 Tde1 Tegt Tnfrsf10b Tnfrsf12a Tradd Traf4 Trib3 Trp53inp1 Txnl1 Zfp346
64	GO:0006164 [7]: purine nucleotide biosynthesis	14	14	1138	40	11437	1.62	4.89	8.28	4.89	Ada Atp5g2 Atp6v0c Atp6v1a1 Atp6v1b1 Atp6v1b2 Atp6v1f Atp6v1g2 Nme3 Nme4 Nme5 Nme7 Paics Papss1
65	GO:0009142 [7]: nucleoside triphosphate biosynthesis	12	12	1140	30	11447	1.56	4.78	8.25	4.89	Atp5g2 Atp6v0c Atp6v1a1 Atp6v1b1 Atp6v1b2 Atp6v1f Atp6v1g2 Dtymk Nme3 Nme4 Nme5 Nme7
66	GO:0009117 [6]: nucleotide metabolism	27	27	1125	121	11356	1.52	4.78	7.92	4.65	Ada Adcy3 Adcy8 Adcy9 Atp5g2 Atp6v0c Atp6v1a1 Atp6v1b1 Atp6v1b2 Atp6v1f Atp6v1g2 Cnp1 Dtymk Dut Enpp1 Gmpr2 Nme3 Nme4 Nme5 Nme7 Nudt1 Paics Papss1 Pigo Prps2 Prpsap2 Rrm2
67	GO:0012501 [5]: programmed cell death	53	53	1099	315	11162	1.39	4.64	7.52	4.35	A230072I16Rik Aplp1 Bak1 Bcl2l11 Bcl2l14 Bid Biklk Birc1b Birc5 Bnipl Brca1 Casp1 Casp11 Casp12 Casp2 Casp7 Cebpb Clca2 Cradd Dad1 Dap Dapk3 Dnase2a Dpf2 Egln3 Elmo1 Eya2 Hif1a Ltbr Nr4a1 Pdcd6ip Perp Pglyrp1 Pik3cg Pik3r1 Prkca Prss25 Pycard Qars Scotin Sgpp1 Siah2 Sphk1 Tde1 Tegt Tnfrsf10b Tnfrsf12a Tradd Traf4 Trib3 Trp53inp1 Txnl1 Zfp346
68	GO:0009141 [7]: nucleoside triphosphate metabolism	13	13	1139	36	11441	1.36	4.64	8.02	4.7	Atp5g2 Atp6v0c Atp6v1a1 Atp6v1b1 Atp6v1b2 Atp6v1f Atp6v1g2 Dtymk Nme3 Nme4 Nme5 Nme7 Nudt1
69	GO:0016265 [3]: death	57	57	1095	348	11129	1.31	4.6	7.4	4.25	A230072I16Rik Aplp1 Bak1 Bcl2l11 Bcl2l14 Bid Biklk Birc1b Birc5 Bnipl Brca1 Casp1 Casp11 Casp12 Casp2 Casp7 Cebpb Clca2 Cradd Dad1 Dap Dapk3 Dnase2a Dpf2 Egln3 Elmo1 Ercc2 Eya2 Gzmc Hif1a Hras1 Ltbr Mif Nr4a1 Pdcd6ip Perp Pglyrp1 Pik3cg Pik3r1 Prkca Prss25 Pycard Qars Scotin Sgpp1 Siah2 Sphk1 Tde1 Tegt Tnfrsf10b Tnfrsf12a Tradd Traf4 Trib3 Trp53inp1 Txnl1 Zfp346
70	GO:0008219 [4]: cell death	56	56	1096	342	11135	1.19	4.46	7.29	4.15	A230072I16Rik Aplp1 Bak1 Bcl2l11 Bcl2l14 Bid Biklk Birc1b Birc5 Bnipl Brca1 Casp1 Casp11 Casp12 Casp2 Casp7 Cebpb Clca2 Cradd Dad1 Dap Dapk3 Dnase2a Dpf2 Egln3 Elmo1 Eya2 Gzmc Hif1a Hras1 Ltbr Mif Nr4a1 Pdcd6ip Perp Pglyrp1 Pik3cg Pik3r1 Prkca Prss25 Pycard Qars Scotin Sgpp1 Siah2 Sphk1 Tde1 Tegt Tnfrsf10b Tnfrsf12a Tradd Traf4 Trib3 Trp53inp1 Txnl1 Zfp346
71	GO:0051244 [4]: regulation of cellular physiological process	58	58	1094	360	11117	1.08	4.31	7.16	4.11	Arhgap8 Bak1 Bcl2l11 Bcl2l14 Bid Biklk Birc1b Birc5 Bnipl Brca1 Cadps2 Casp1 Casp11 Casp12 Casp2 Casp7 Cbll1 Cdk4 Cdk5 Cebpb Cradd Crip2 Cxcr4 Dad1 Dap Dbnl Dhcr7 Frk Hif1a Itgb3 Lzf Mif Nck2 Nr4a1 Perp Pik3cg Pik3r1 Prkca Pura Pycard Qars Rab3d Rab4a Rac1 Sas Scotin Sphk1 Stat6 Tacc3 Tax1bp3 Tde1 Tgfb3 Tnfrsf10b Tradd Trp53inp1 Ube2c Wdr39 Wig1
72	GO:0009059 [5]: macromolecule biosynthesis	70	70	1082	459	11018	1.02	4.28	7.01	4.06	3230401I01Rik Alg12 Atf4 Boll C1galt1 Cebpb Cmas D3Bwg0562e D4st1 Dad1 Dalrd3 Ddost Dpagt1 Dpm2 Eif2ak3 Eif2b2 Eif3s3 Eif4b Galnt10 Galnt7 Gfm2 Gne Gspt2 Gtpbp2 Hars Hs2st1 Il1rap Itm1 Lamr1 Lgtn Man1b Mknk1 Mrps11 Mrps12 Ogt Pck2 Phkg2 Phlda1 Pigf Plek2 Qars Rabggta Rnf128 Rp2h Rpl12 Rpl13 Rpl14 Rpl15 Rpl18 Rpl21 Rpl29 Rpl31 Rpl35 Rpl36a Rpl36al Rpl37a Rpl7l1 Rps13 Rps17 Rps19 Rps27l Rps9 Sars1 …
73	GO:0009144 [8]: purine nucleoside triphosphate metabolism	12	12	1140	33	11444	0.88	4.16	7.55	4.35	Atp5g2 Atp6v0c Atp6v1a1 Atp6v1b1 Atp6v1b2 Atp6v1f Atp6v1g2 Nme3 Nme4 Nme5 Nme7 Nudt1
74	GO:0050791 [3]: regulation of physiological process	224	224	928	1836	9641	0.88	4.1	6.35	3.6	1700051E09Rik 2610101N10Rik 3110024A21Rik 4930430A15Rik A730008L03Rik AI481750 Abtb1 Acsl4 Anxa6 Arhgap8 Asb3 Atf4 Atpif1 BC005471 BC031407 Bak1 Bbx Bcl11a Bcl2l11 Bcl2l14 Bhlhb2 Bid Biklk Birc1b Birc5 Bnipl Boll Brca1 Cadps2 Cald1 Casp1 Casp11 Casp12 Casp2 Casp7 Cbll1 Cbx1 Ccnc Ccnh Cdk4 Cdk5 Cebpb Cebpd Chaf1b Chx10 Cited4 Cnot4 Cnot6l Cradd Creb3l2 Creb3l4 Crip2 Crsp3 Crsp9 Cxcr4 D1Ertd161e Da…
75	GO:0009145 [8]: purine nucleoside triphosphate biosynthesis	11	11	1141	28	11449	0.85	4.1	7.54	4.35	Atp5g2 Atp6v0c Atp6v1a1 Atp6v1b1 Atp6v1b2 Atp6v1f Atp6v1g2 Nme3 Nme4 Nme5 Nme7
76	GO:0009201 [8]: ribonucleoside triphosphate biosynthesis	11	11	1141	28	11449	0.85	4.1	7.54	4.35	Atp5g2 Atp6v0c Atp6v1a1 Atp6v1b1 Atp6v1b2 Atp6v1f Atp6v1g2 Nme3 Nme4 Nme5 Nme7
77	GO:0009206 [9]: purine ribonucleoside triphosphate biosynthesis	11	11	1141	28	11449	0.85	4.1	7.54	4.35	Atp5g2 Atp6v0c Atp6v1a1 Atp6v1b1 Atp6v1b2 Atp6v1f Atp6v1g2 Nme3 Nme4 Nme5 Nme7
78	GO:0007242 [5]: intracellular signaling cascade	84	84	1068	587	10890	0.58	3.84	6.44	3.65	AW049765 Adcy3 Adcy8 Adcy9 Adcyap1 Araf1 Arf1 Arf4 Arf6 Arfip2 Arhgap1 Arhgef1 Asb3 Baiap2 Blnk Cdc42ep5 Cdc42se1 Chrm3 Cipp Cnih3 Dbnl Ddah2 Def8 Depdc1a Dok1 Dscr1l2 Dusp19 Ect2 Efna1 Fgd1 Frk Gmip Grb7 Grip1 Hras1 Hs1bp3 Hspa5 Iqgap1 Lnx1 Lyn Myo9b Nck2 Pdzk2 Pik3c2a Pik3r1 Plek2 Prkca Prkcz Rab15 Rab17 Rab24 Rab25 Rab27b Rab33b Rab38 Rab3d Rab40c Rab4a Rab7l1 Rac1 Racgap1 Rasal1 Rem2 Rgnef Rg…
79	GO:0012502 [7]: induction of programmed cell death	17	17	1135	64	11413	0.52	3.78	7.05	4.06	Biklk Bnipl Brca1 Casp1 Casp11 Casp12 Casp2 Casp7 Cebpb Dap Nr4a1 Perp Prkca Pycard Scotin Tde1 Trp53inp1
80	GO:0006917 [8]: induction of apoptosis	17	17	1135	64	11413	0.52	3.78	7.05	4.06	Biklk Bnipl Brca1 Casp1 Casp11 Casp12 Casp2 Casp7 Cebpb Dap Nr4a1 Perp Prkca Pycard Scotin Tde1 Trp53inp1
81	GO:0043065 [7]: positive regulation of apoptosis	19	19	1133	77	11400	0.49	3.73	6.97	4.03	Bcl2l11 Bid Biklk Bnipl Brca1 Casp1 Casp11 Casp12 Casp2 Casp7 Cebpb Dap Nr4a1 Perp Prkca Pycard Scotin Tde1 Trp53inp1
82	GO:0015031 [5]: protein transport	64	64	1088	422	11055	0.42	3.68	6.4	3.62	1110032D12Rik 5930412E23Rik Ap1m2 Ap4m1 Arf1 Arf4 Arf6 Arfgap3 Blzf1 C330016O10Rik Ccnb1-rs1 Folr1 Gorasp1 Kdelr1 Kif20a Lman1 Mlph Napb Nbea Nup37 Nup88 Nutf2 Nxf7 Pacs1 Pex26 Ppp3ca Rab15 Rab17 Rab24 Rab25 Rab33b Rab38 Rab3d Rab40c Rab4a Rab7l1 Rabep2 Ranbp17 Scamp5 Sec61a1 Slc35a3 Snx1 Snx12 Snx16 Snx6 Sorcs1 Srcasm Srp54 Stx6 Stxbp2 Syngr1 Syngr2 Sytl1 Tacc3 Tdg Timm17b Tmed3 Tmed4 Tmed9 Tram…
83	GO:0009165 [6]: nucleotide biosynthesis	20	20	1132	84	11393	0.42	3.68	6.89	3.96	Ada Adcy3 Adcy8 Adcy9 Atp5g2 Atp6v0c Atp6v1a1 Atp6v1b1 Atp6v1b2 Atp6v1f Atp6v1g2 Dtymk Nme3 Nme4 Nme5 Nme7 Paics Papss1 Prps2 Prpsap2
84	GO:0043068 [6]: positive regulation of programmed cell death	19	19	1133	78	11399	0.35	3.58	6.84	3.94	Bcl2l11 Bid Biklk Bnipl Brca1 Casp1 Casp11 Casp12 Casp2 Casp7 Cebpb Dap Nr4a1 Perp Prkca Pycard Scotin Tde1 Trp53inp1
85	GO:0016567 [9]: protein ubiquitination	22	22	1130	99	11378	0.24	3.47	6.66	3.82	Brca1 Cnot4 Dtx3 Fbxw7 Lnx1 Mkrn1 Pja1 Pml Rchy1 Rnf13 Siah2 Traf4 Traip Trim11 Trim12 Trim13 Trim2 Trim27 Trim46 Trim8 Ubox5 Zc3hdc5
86	GO:0045184 [5]: establishment of protein localization	64	64	1088	426	11051	0.24	3.47	6.2	3.47	1110032D12Rik 5930412E23Rik Ap1m2 Ap4m1 Arf1 Arf4 Arf6 Arfgap3 Blzf1 C330016O10Rik Ccnb1-rs1 Folr1 Gorasp1 Kdelr1 Kif20a Lman1 Mlph Napb Nbea Nup37 Nup88 Nutf2 Nxf7 Pacs1 Pex26 Ppp3ca Rab15 Rab17 Rab24 Rab25 Rab33b Rab38 Rab3d Rab40c Rab4a Rab7l1 Rabep2 Ranbp17 Scamp5 Sec61a1 Slc35a3 Snx1 Snx12 Snx16 Snx6 Sorcs1 Srcasm Srp54 Stx6 Stxbp2 Syngr1 Syngr2 Sytl1 Tacc3 Tdg Timm17b Tmed3 Tmed4 Tmed9 Tram…
87	GO:0048013 [8]: ephrin receptor signaling pathway	3	3	1149	0	11477	0.23	3.47	7.19	4.12	Efna1 Epha2 Tiam1
88	GO:0000070 [9]: mitotic sister chromatid segregation	3	3	1149	0	11477	0.23	3.47	7.19	4.12	Mad2l1 Nek2 Nusap1
89	GO:0000090 [9]: mitotic anaphase	3	3	1149	0	11477	0.23	3.47	7.19	4.12	Mad2l1 Nek2 Nusap1
90	GO:0000819 [8]: sister chromatid segregation	3	3	1149	0	11477	0.23	3.47	7.19	4.12	Mad2l1 Nek2 Nusap1
91	GO:0008104 [4]: protein localization	66	66	1086	443	11034	0.22	3.47	6.17	3.46	1110032D12Rik 5930412E23Rik Ap1m2 Ap4m1 Arf1 Arf4 Arf6 Arfgap3 Blzf1 C330016O10Rik Ccnb1-rs1 Folr1 Gorasp1 Grip1 Kdelr1 Kif20a Lman1 Mlph Napb Nbea Nup37 Nup88 Nutf2 Nxf7 Pacs1 Pex26 Ppp3ca Prkwnk4 Rab15 Rab17 Rab24 Rab25 Rab33b Rab38 Rab3d Rab40c Rab4a Rab7l1 Rabep2 Ranbp17 Scamp5 Sec61a1 Slc35a3 Snx1 Snx12 Snx16 Snx6 Sorcs1 Srcasm Srp54 Stx6 Stxbp2 Syngr1 Syngr2 Sytl1 Tacc3 Tdg Timm17b Tmed3 Tm…
92	GO:0009100 [7]: glycoprotein metabolism	16	16	1136	60	11417	0.21	3.47	6.75	3.87	4930485D02Rik Alg12 C1galt1 Dad1 Ddost Dpagt1 Galnt10 Galnt7 Itm1 Man1b Ogt Phlda1 St3gal5 St6galnac2 St6galnac4 St6galnac6
93	GO:0051242 [5]: positive regulation of cellular physiological process	29	29	1123	149	11328	0.21	3.41	6.51	3.69	Arhgap8 Bcl2l11 Bid Biklk Bnipl Brca1 Cadps2 Casp1 Casp11 Casp12 Casp2 Casp7 Cbll1 Cebpb Crip2 Dap Lzf Nr4a1 Perp Prkca Pura Pycard Sas Scotin Sphk1 Tde1 Trp53inp1 Ube2c Wdr39
94	GO:0035088 [6]: establishment and/or maintenance of apical/basal cell polarity	4	4	1148	2	11475	0.12	3.37	7.03	4.06	Crb3 Llglh Ptk7 Vil2
95	GO:0000051 [4]: urea cycle intermediate metabolism	4	4	1148	2	11475	0.12	3.37	7.03	4.06	Arg1 Asl Ass1 Ddah2
96	GO:0006525 [5]: arginine metabolism	4	4	1148	2	11475	0.12	3.37	7.03	4.06	Arg1 Asl Ass1 Ddah2
97	GO:0007264 [6]: small GTPase mediated signal transduction	31	31	1121	165	11312	0.1	3.37	6.38	3.61	Arf1 Arf4 Arf6 Arfip2 Arhgap1 Arhgef1 Baiap2 Cdc42ep5 Cdc42se1 Dbnl Dok1 Hras1 Iqgap1 Rab15 Rab17 Rab24 Rab25 Rab27b Rab33b Rab38 Rab3d Rab40c Rab4a Rab7l1 Rac1 Rem2 Rhoc Rhod Rit1 Rohn Tiam1
98	GO:0009987 [2]: cellular process	993	993	159	9546	1931	0.0	0.0	5.48	2.97	0610009D07Rik 0610033I05Rik 0610040B21Rik 1110032D12Rik 1300013B24Rik 1700030A21Rik 1700040I03Rik 1700051E09Rik 1700113O17Rik 2010321M09Rik 2210008M09Rik 2210013K02Rik 2610018G03Rik 2610101N10Rik 2610209A20Rik 2700075B01Rik 2700084L22Rik 2810406C15Rik 2900046G09Rik 3110024A21Rik 3110056O03Rik 3230401I01Rik 4930430A15Rik 4930485D02Rik 4930542G03Rik 5430413I02Rik 5730420B22Rik 5830426I05Rik 5930412…
99	GO:0009199 [8]: ribonucleoside triphosphate metabolism	11	11	1141	32	11445	-0.01	0.0	6.65	3.82	Atp5g2 Atp6v0c Atp6v1a1 Atp6v1b1 Atp6v1b2 Atp6v1f Atp6v1g2 Nme3 Nme4 Nme5 Nme7
100	GO:0009205 [9]: purine ribonucleoside triphosphate metabolism	11	11	1141	32	11445	-0.01	0.0	6.65	3.82	Atp5g2 Atp6v0c Atp6v1a1 Atp6v1b1 Atp6v1b2 Atp6v1f Atp6v1g2 Nme3 Nme4 Nme5 Nme7
101	GO:0006270 [8]: DNA replication initiation	5	5	1147	5	11472	-0.02	0.0	6.84	3.94	Mcm2 Mcm3 Mcm5 Mcm6 Mcm7
102	GO:0042981 [6]: regulation of apoptosis	32	32	1120	175	11302	-0.08	0.0	6.16	3.46	Bak1 Bcl2l11 Bcl2l14 Bid Biklk Birc1b Birc5 Bnipl Brca1 Casp1 Casp11 Casp12 Casp2 Casp7 Cebpb Cradd Dad1 Dap Hif1a Nr4a1 Perp Pik3cg Pik3r1 Prkca Pycard Qars Scotin Sphk1 Tde1 Tnfrsf10b Tradd Trp53inp1
103	GO:0009101 [7]: glycoprotein biosynthesis	15	15	1137	56	11421	-0.09	0.0	6.44	3.65	Alg12 C1galt1 Dad1 Ddost Dpagt1 Galnt10 Galnt7 Itm1 Man1b Ogt Phlda1 St3gal5 St6galnac2 St6galnac4 St6galnac6
104	GO:0009308 [5]: amine metabolism	32	32	1120	177	11300	-0.22	0.0	6.01	3.32	Acy1 Ahcy Arg1 Asl Ass1 Auh Bbox1 Cmas Ctbp2 D4st1 Ddah2 Dhps Gad1 Gatm Gne Hars Hs2st1 Nagk Oaz2 Psat1 Pycr1 Pycr2 Sars1 Sat1 Sdfr2 Sgpp1 Si Slc22a17 Slc7a7 Smox Sms Tmlhe
105	GO:0043067 [5]: regulation of programmed cell death	32	32	1120	178	11299	-0.3	0.0	5.93	3.27	Bak1 Bcl2l11 Bcl2l14 Bid Biklk Birc1b Birc5 Bnipl Brca1 Casp1 Casp11 Casp12 Casp2 Casp7 Cebpb Cradd Dad1 Dap Hif1a Nr4a1 Perp Pik3cg Pik3r1 Prkca Pycard Qars Scotin Sphk1 Tde1 Tnfrsf10b Tradd Trp53inp1
106	GO:0006412 [6]: protein biosynthesis	61	61	1091	415	11062	-0.4	0.0	5.53	3.01	3230401I01Rik Alg12 Boll C1galt1 Cebpb Dad1 Dalrd3 Ddost Dpagt1 Eif2ak3 Eif2b2 Eif3s3 Eif4b Galnt10 Galnt7 Gfm2 Gspt2 Gtpbp2 Hars Il1rap Itm1 Lamr1 Lgtn Man1b Mknk1 Mrps11 Mrps12 Ogt Phlda1 Pigf Plek2 Qars Rabggta Rnf128 Rp2h Rpl12 Rpl13 Rpl14 Rpl15 Rpl18 Rpl21 Rpl29 Rpl31 Rpl35 Rpl36a Rpl36al Rpl37a Rpl7l1 Rps13 Rps17 Rps19 Rps27l Rps9 Sars1 Skiv2l Slc22a17 St3gal5 St6galnac2 St6galnac4 St6galna…
107	GO:0006486 [8]: protein amino acid glycosylation	14	14	1138	52	11425	-0.41	0.0	6.14	3.44	Alg12 C1galt1 Dad1 Ddost Dpagt1 Galnt10 Galnt7 Itm1 Man1b Ogt St3gal5 St6galnac2 St6galnac4 St6galnac6
108	GO:0009147 [8]: pyrimidine nucleoside triphosphate metabolism	5	5	1147	6	11471	-0.53	0.0	6.31	3.57	Dtymk Nme3 Nme4 Nme5 Nme7
109	GO:0016485 [8]: protein processing	7	7	1145	15	11462	-0.79	0.0	5.96	3.29	Aph1a Casp1 Ncstn Sec11l1 Sec11l3 Spcs1 Spcs2
110	GO:0050794 [3]: regulation of cellular process	70	70	1082	504	10973	-0.86	0.0	4.96	2.6	Arhgap8 Bak1 Bcl2l11 Bcl2l14 Bid Biklk Birc1b Birc5 Bnipl Brca1 Cadps2 Casp1 Casp11 Casp12 Casp2 Casp7 Catnbip1 Cbll1 Cdc42se1 Cdk4 Cdk5 Cebpb Cml2 Cradd Crip2 Cxcr4 Cyr61 Dad1 Dap Dbnl Dhcr7 Frk Hes1 Hif1a Itgb3 Lzf Mif Nck2 Nedd9 Nf1 Nr4a1 Ogfr Pdc Perp Pik3cg Pik3r1 Prkca Pura Pycard Qars Rab3d Rab4a Rac1 Sas Scotin Socs2 Sphk1 Spry2 Stat6 Tacc3 Tax1bp3 Tde1 Tgfb3 Tnfrsf10b Tradd Trp53inp1 Tws…
111	GO:0016192 [5]: vesicle-mediated transport	35	35	1117	212	11265	-0.96	0.0	5.16	2.7	AI642036 Ap1m2 Ap4m1 Aplp1 Arf6 Bin3 Blzf1 Cadps2 Cbll1 Chic2 Clcn5 Coro1c Dbnl Elmo1 Hras1 Lman1 Lrp10 Lrp5 Muted Pacs1 Pstpip1 Rab3d Rab4a Rabep2 Rac1 Slc30a6 Snx17 Sorl1 Srcasm Stxbp2 Stxbp6 Unc13b Vamp8 Vps33b Vps45
112	GO:0048513 [3]: organ development	67	67	1085	889	10588	-1.01	0.0	0.01	0.0	Anpep Aph1a Aplp1 Bcl11a Boc Cald1 Cdk5 Cebpb Cenpf Chl1 Chx10 Col11a1 Col9a2 Crip2 Cst6 Cxcr4 Cyr61 Dhcr7 Dnase2a Efna1 Enpp1 Ephb3 Etv1 Etv5 Foxc1 Foxi1 Gca Gmpr2 Hes6 Hey1 Hif1a Hs1bp3 Id2 Igsf9 Insr Lamr1 Ltbr Lzf Mepe Metrn Mglap Mtap2 Nf1 Nfib Pak1 Phlda2 Pik3r1 Pura Rac1 Rcn2 Sema4g Slc5a1 Smarcc1 Spry2 Stmn1 Tacc3 Tgfb3 Tiam1 Tm4sf9 Tnfrsf11a Tnfrsf12a Traf4 Tuft1 Twsg1 Ugt8 Vpreb1 Wdr5
113	GO:0000074 [6]: regulation of cell cycle	38	38	1114	237	11240	-1.01	0.0	5.07	2.66	Adcyap1 Apc2 Araf1 Bmyc Brca1 Brms1 Ccna2 Ccnb1-rs1 Ccnb2 Ccnc Cdc23 Cdc2a Cdc37 Cdk2ap1 Cdk4 Chek1 Cxcl1 Ect2 Frk Gspt2 H2afx Hdac3 Hras1 Hus1 Mad2l1 Men1 Mphosph6 Nusap1 Pycard Rbl1 Ris2 Skp2 Tacc3 Tgfb2 Tgfb3 Tnk1 Trim13 Ube2c
114	GO:0040029 [3]: regulation of gene expression, epigenetic	10	10	1142	32	11445	-1.04	0.0	5.58	3.05	2700075B01Rik Ahcy Aurkb Brca1 Dnmt1 Dnmt2 Dnmt3a H2afy Mbd1 Xist
115	GO:0007582 [2]: physiological process	965	965	187	9310	2167	-1.04	0.0	4.24	2.12	0610009D07Rik 0610033I05Rik 0610040B21Rik 1110032D12Rik 1300013B24Rik 1700030A21Rik 1700040I03Rik 1700051E09Rik 1700113O17Rik 2210008M09Rik 2210013K02Rik 2410004H02Rik 2610018G03Rik 2610101N10Rik 2610209A20Rik 2700075B01Rik 2700084L22Rik 2810406C15Rik 2900046G09Rik 3110024A21Rik 3110056O03Rik 3230401I01Rik 4930430A15Rik 4930485D02Rik 4930542G03Rik 5430413I02Rik 5730420B22Rik 5830426I05Rik 5930412…
116	GO:0044270 [5]: nitrogen compound catabolism	3	3	1149	1	11476	-1.06	0.0	5.87	3.24	Arg1 Asl Ddah2
117	GO:0006527 [6]: arginine catabolism	3	3	1149	1	11476	-1.06	0.0	5.87	3.24	Arg1 Asl Ddah2
118	GO:0006598 [8]: polyamine catabolism	3	3	1149	1	11476	-1.06	0.0	5.87	3.24	Dhps Sat1 Smox
119	GO:0009887 [4]: organogenesis	67	67	1085	883	10594	-1.16	0.0	0.01	0.0	Anpep Aph1a Aplp1 Bcl11a Boc Cald1 Cdk5 Cebpb Cenpf Chl1 Chx10 Col11a1 Col9a2 Crip2 Cst6 Cxcr4 Cyr61 Dhcr7 Dnase2a Efna1 Enpp1 Ephb3 Etv1 Etv5 Foxc1 Foxi1 Gca Gmpr2 Hes6 Hey1 Hif1a Hs1bp3 Id2 Igsf9 Insr Lamr1 Ltbr Lzf Mepe Metrn Mglap Mtap2 Nf1 Nfib Pak1 Phlda2 Pik3r1 Pura Rac1 Rcn2 Sema4g Slc5a1 Smarcc1 Spry2 Stmn1 Tacc3 Tgfb3 Tiam1 Tm4sf9 Tnfrsf11a Tnfrsf12a Traf4 Tuft1 Twsg1 Ugt8 Vpreb1 Wdr5
120	GO:0046036 [10]: CTP metabolism	4	4	1148	4	11473	-1.23	0.0	5.63	3.09	Nme3 Nme4 Nme5 Nme7
121	GO:0046039 [10]: GTP metabolism	4	4	1148	4	11473	-1.23	0.0	5.63	3.09	Nme3 Nme4 Nme5 Nme7
122	GO:0046051 [10]: UTP metabolism	4	4	1148	4	11473	-1.23	0.0	5.63	3.09	Nme3 Nme4 Nme5 Nme7
123	GO:0006183 [10]: GTP biosynthesis	4	4	1148	4	11473	-1.23	0.0	5.63	3.09	Nme3 Nme4 Nme5 Nme7
124	GO:0006228 [10]: UTP biosynthesis	4	4	1148	4	11473	-1.23	0.0	5.63	3.09	Nme3 Nme4 Nme5 Nme7
125	GO:0006241 [10]: CTP biosynthesis	4	4	1148	4	11473	-1.23	0.0	5.63	3.09	Nme3 Nme4 Nme5 Nme7
126	GO:0009208 [9]: pyrimidine ribonucleoside triphosphate metabolism	4	4	1148	4	11473	-1.23	0.0	5.63	3.09	Nme3 Nme4 Nme5 Nme7
127	GO:0009209 [9]: pyrimidine ribonucleoside triphosphate biosynthesis	4	4	1148	4	11473	-1.23	0.0	5.63	3.09	Nme3 Nme4 Nme5 Nme7
128	GO:0046907 [5]: intracellular transport	58	58	1094	416	11061	-1.45	0.0	4.38	2.19	1110032D12Rik 4930542G03Rik 5930412E23Rik Actr10 Ap1m2 Ap4m1 Arf1 Arf4 Arf6 Atp6v0c Blzf1 C330016O10Rik Camk1 Ccnb1-rs1 Chic2 Folr1 Kif20a Kif2c Kif4 Kifc3 Klc3 Lman1 Mlph Napb Nbea Nup155 Nutf2 Nxf7 Pacs1 Pex26 Ppp3ca Rab38 Ranbp17 Rangnrf Sec61a1 Slc30a6 Slc35a3 Snx1 Snx16 Snx6 Sorcs1 Srcasm Srp54 Ssb Stx6 Syngr1 Syngr2 Sytl1 Tacc3 Tdg Timm17b Tmed3 Tmed4 Tmed9 Tram1 Tubb5 Vps16 Zfp282
129	GO:0006261 [7]: DNA-dependent DNA replication	8	8	1144	23	11454	-1.46	0.0	5.2	2.71	Mcm2 Mcm3 Mcm5 Mcm6 Mcm7 Pms2 Prim1 Prim2
130	GO:0006730 [5]: one-carbon compound metabolism	8	8	1144	23	11454	-1.46	0.0	5.2	2.71	Ahcy Car15 Car2 Car6 Car9 Fpgs Ptprg Shmt2
131	GO:0009893 [5]: positive regulation of metabolism	4	4	1148	127	11350	-1.47	0.0	0.0	0.0	Atf4 Cited4 Men1 Rac1
132	GO:0006305 [7]: DNA alkylation	7	7	1145	18	11459	-1.55	0.0	5.17	2.7	2700075B01Rik Ahcy Aurkb Dnmt1 Dnmt2 Dnmt3a Mbd1
133	GO:0006306 [4]: DNA methylation	7	7	1145	18	11459	-1.55	0.0	5.17	2.7	2700075B01Rik Ahcy Aurkb Dnmt1 Dnmt2 Dnmt3a Mbd1
134	GO:0007163 [5]: establishment and/or maintenance of cell polarity	4	4	1148	5	11472	-1.73	0.0	5.12	2.69	Crb3 Llglh Ptk7 Vil2
135	GO:0009218 [8]: pyrimidine ribonucleotide metabolism	4	4	1148	5	11472	-1.73	0.0	5.12	2.69	Nme3 Nme4 Nme5 Nme7
136	GO:0009220 [8]: pyrimidine ribonucleotide biosynthesis	4	4	1148	5	11472	-1.73	0.0	5.12	2.69	Nme3 Nme4 Nme5 Nme7
137	GO:0006512 [8]: ubiquitin cycle	45	45	1107	312	11165	-1.77	0.0	4.14	2.02	2700084L22Rik AJ430384 Brca1 Cdc20 Cdc23 Cnot4 Dtx3 Fbxo25 Fbxo32 Fbxw14 Fbxw7 Fzr1 G1p2 Lnx1 Mkrn1 Nedd4l Otub2 Pja1 Pml Rchy1 Rnf13 Senp1 Siah2 Skp2 Tbl1x Traf4 Traip Trim11 Trim12 Trim13 Trim2 Trim27 Trim46 Trim8 Ube1y1 Ube2c Ube3c Ubox5 Uchl4 Usp12 Usp18 Usp20 Usp22 Usp52 Zc3hdc5
138	GO:0006519 [5]: amino acid and derivative metabolism	26	26	1126	155	11322	-1.85	0.0	4.31	2.16	Acy1 Ahcy Arg1 Asl Ass1 Auh Bbox1 Ctbp2 Ddah2 Dhps Gad1 Gatm Hars Oaz2 Psat1 Pycr1 Pycr2 Sars1 Sat1 Sdfr2 Si Slc22a17 Slc7a7 Smox Sms Tmlhe
139	GO:0045893 [8]: positive regulation of transcription, DNA-dependent	1	1	1151	73	11404	-1.86	0.0	0.0	0.0	Atf4
140	GO:0018196 [9]: peptidyl-asparagine modification	3	3	1149	2	11475	-1.87	0.0	5.02	2.66	Alg12 Ddost Dpagt1
141	GO:0018211 [9]: peptidyl-tryptophan modification	3	3	1149	2	11475	-1.87	0.0	5.02	2.66	Alg12 Ddost Dpagt1
142	GO:0030318 [5]: melanocyte differentiation	3	3	1149	2	11475	-1.87	0.0	5.02	2.66	Hps1 Hps4 Mlph
143	GO:0050772 [6]: positive regulation of axonogenesis	3	3	1149	2	11475	-1.87	0.0	5.02	2.66	Metrn Tiam1 Tnfrsf12a
144	GO:0050931 [4]: pigment cell differentiation	3	3	1149	2	11475	-1.87	0.0	5.02	2.66	Hps1 Hps4 Mlph
145	GO:0000050 [5]: urea cycle	3	3	1149	2	11475	-1.87	0.0	5.02	2.66	Arg1 Asl Ass1
146	GO:0007549 [4]: dosage compensation	3	3	1149	2	11475	-1.87	0.0	5.02	2.66	Brca1 H2afy Xist
147	GO:0006897 [6]: endocytosis	20	20	1132	109	11368	-1.92	0.0	4.35	2.17	AI642036 Ap1m2 Ap4m1 Aplp1 Bin3 Cbll1 Clcn5 Coro1c Dbnl Elmo1 Hras1 Lrp10 Lrp5 Pstpip1 Rab4a Rabep2 Rac1 Snx17 Sorl1 Unc13b
148	GO:0007017 [7]: microtubule-based process	21	21	1131	117	11360	-1.94	0.0	4.31	2.16	4930542G03Rik Actr10 Birc5 Brca1 Cdca1 Dnalc4 Hook2 Kif20a Kif22 Kif2c Kif4 Kifc3 Mtap2 Mtap7 Nusap1 Rp2h Stmn1 Tctex1 Tubb5 Tubgcp2 Zfp282
149	GO:0006950 [4]: response to stress	58	58	1094	749	10728	-1.99	0.0	0.02	0.0	Brca1 Brca2 C230052I12Rik Casp1 Chaf1b Chek1 Chi3l3 Cxcl1 Eif2ak3 Ercc2 G22p1 Gca Gtf2h3 Gtf2h4 H2afx Herpud1 Hif1a Hspa1a Hspa2 Hspa5 Hspa5bp1 Hus1 Il1rap Klra2 Krt2-8 Lcp1 Lig3 Mif Mpg Mus81 Mx1 Mx2 Nfkbiz Parp2 Pms2 Polh Poli Polk Poll Ppp3ca Prkca Pttg1 Pycard Rac1 Rad1 Rad51 Rad51l3 Rad52 Recql5 Rfc5 Slc6a2 Smarca3 Tacc3 Tdg Tlr3 Tlr6 Trp53inp1 Xrcc1
150	GO:0043284 [5]: biopolymer biosynthesis	5	5	1147	10	11467	-2.02	0.0	4.75	2.51	Cmas D3Bwg0562e Gne Hs2st1 Phkg2
151	GO:0000271 [6]: polysaccharide biosynthesis	5	5	1147	10	11467	-2.02	0.0	4.75	2.51	Cmas D3Bwg0562e Gne Hs2st1 Phkg2
152	GO:0006595 [7]: polyamine metabolism	5	5	1147	10	11467	-2.02	0.0	4.75	2.51	Dhps Oaz2 Sat1 Smox Sms
153	GO:0009617 [6]: response to bacteria	1	1	1151	71	11406	-2.02	0.0	0.0	0.0	Pglyrp1
154	GO:0009064 [7]: glutamine family amino acid metabolism	6	6	1146	15	11462	-2.04	0.0	4.68	2.45	Arg1 Asl Ass1 Ddah2 Pycr1 Pycr2
155	GO:0007010 [6]: cytoskeleton organization and biogenesis	44	44	1108	311	11166	-2.07	0.0	3.81	1.82	4930542G03Rik Actg1 Actr10 Arhgap8 Birc5 Brca1 Calr Cdca1 Coro1c Crb3 Dbnl Dnalc4 Elmo1 Espn Fgd1 Fliih Hook2 Kif20a Kif22 Kif2c Kif4 Kifc3 Krt1-18 Krt2-8 Lcp1 Llglh Mtap2 Mtap7 Mtss1 Myo10 Myo6 Myo9b Nck1 Nck2 Nusap1 Ptk7 Rac1 Rp2h Stmn1 Tctex1 Tubb5 Tubgcp2 Vil2 Zfp282
156	GO:0009084 [8]: glutamine family amino acid biosynthesis	4	4	1148	6	11471	-2.14	0.0	4.68	2.45	Asl Ass1 Pycr1 Pycr2
157	GO:0006752 [7]: group transfer coenzyme metabolism	9	9	1143	33	11444	-2.15	0.0	4.42	2.2	Atp5g2 Atp6v0c Atp6v1a1 Atp6v1b1 Atp6v1b2 Atp6v1f Atp6v1g2 Folr1 Fpgs
158	GO:0030279 [7]: negative regulation of ossification	2	2	1150	0	11477	-2.16	0.0	4.79	2.52	Enpp1 Mepe
159	GO:0030859 [5]: polarized epithelial cell differentiation	2	2	1150	0	11477	-2.16	0.0	4.79	2.52	Crb3 Ptk7
160	GO:0045198 [6]: establishment of epithelial cell polarity	2	2	1150	0	11477	-2.16	0.0	4.79	2.52	Crb3 Ptk7
161	GO:0045329 [8]: carnitine biosynthesis	2	2	1150	0	11477	-2.16	0.0	4.79	2.52	Bbox1 Tmlhe
162	GO:0046208 [9]: spermine catabolism	2	2	1150	0	11477	-2.16	0.0	4.79	2.52	Sat1 Smox
163	GO:0000288 [8]: mRNA catabolism, deadenylylation-dependent decay	2	2	1150	0	11477	-2.16	0.0	4.79	2.52	Auh Usp52
164	GO:0000724 [8]: double-strand break repair via homologous recombination	2	2	1150	0	11477	-2.16	0.0	4.79	2.52	H2afx Rad52
165	GO:0000725 [7]: recombinational repair	2	2	1150	0	11477	-2.16	0.0	4.79	2.52	H2afx Rad52
166	GO:0006488 [10]: dolichol-linked oligosaccharide biosynthesis	2	2	1150	0	11477	-2.16	0.0	4.79	2.52	Alg12 Dpagt1
167	GO:0008653 [6]: lipopolysaccharide metabolism	2	2	1150	0	11477	-2.16	0.0	4.79	2.52	Cmas Gne
168	GO:0009103 [7]: lipopolysaccharide biosynthesis	2	2	1150	0	11477	-2.16	0.0	4.79	2.52	Cmas Gne
169	GO:0045786 [7]: negative regulation of cell cycle	10	10	1142	40	11437	-2.22	0.0	4.31	2.16	Adcyap1 Apc2 Brca1 Brms1 Cdk2ap1 Mad2l1 Pycard Rbl1 Tnk1 Trim13
170	GO:0007389 [3]: pattern specification	5	5	1147	129	11348	-2.24	0.0	0.0	0.0	Catnbip1 Cyr61 Lrp5 Rnf2 Shrm
171	GO:0006310 [6]: DNA recombination	8	8	1144	28	11449	-2.33	0.0	4.27	2.13	G22p1 H2afx Lig3 Mus81 Rad51 Rad51ap1 Rad51l3 Rad52
172	GO:0006304 [6]: DNA modification	7	7	1145	22	11455	-2.34	0.0	4.31	2.16	2700075B01Rik Ahcy Aurkb Dnmt1 Dnmt2 Dnmt3a Mbd1
173	GO:0006996 [5]: organelle organization and biogenesis	82	82	1070	665	10812	-2.36	0.0	3.16	1.39	1700113O17Rik 4930542G03Rik Actg1 Actr10 Arhgap8 Asf1b Atp6v0c Birc5 Blzf1 Brca1 Calr Cbx1 Cdca1 Coro1c Crb3 D10Bwg0791e D16Bwg1547e Dbnl Decr2 Dnalc4 Elmo1 Espn Exosc4 Exosc7 Fgd1 Fliih H1f0 H2afv H2afx H2afy Hdac11 Hdac3 Hook2 Hps1 Hps4 Hspa1a Kif20a Kif22 Kif2c Kif4 Kifc3 Krt1-18 Krt2-8 Lcp1 Llglh Mcm2 Men1 Mtap2 Mtap7 Mtss1 Myo10 Myo6 Myo9b Nck1 Nck2 Nusap1 Pes1 Pex26 Ptk7 Rac1 Rp2h Rpl12 Rpl…
174	GO:0016043 [4]: cell organization and biogenesis	95	95	1057	788	10689	-2.39	0.0	3.04	1.31	1700113O17Rik 4930542G03Rik Actg1 Actr10 Arfip2 Arhgap8 Asf1b Atp6v0c Birc5 Blzf1 Brca1 Calr Cbx1 Cdc42se1 Cdca1 Coro1c Crb3 Cyr61 D10Bwg0791e D16Bwg1547e Dbnl Decr2 Dnalc4 Elmo1 Espn Exosc4 Exosc7 Fgd1 Fliih H1f0 H2afv H2afx H2afy Hdac11 Hdac3 Hook2 Hps1 Hps4 Hspa1a Itgb3 Kif20a Kif22 Kif2c Kif4 Kifc3 Klc3 Krt1-18 Krt2-8 Lcp1 Lefty1 Llglh Mcm2 Men1 Mtap2 Mtap7 Mtss1 Myo10 Myo6 Myo9b Nck1 Nck2 Ne…
175	GO:0016571 [10]: histone methylation	3	3	1149	3	11474	-2.47	0.0	4.4	2.2	Men1 Satb1 Suv420h1
176	GO:0050769 [5]: positive regulation of neurogenesis	3	3	1149	3	11474	-2.47	0.0	4.4	2.2	Metrn Tiam1 Tnfrsf12a
177	GO:0008215 [8]: spermine metabolism	3	3	1149	3	11474	-2.47	0.0	4.4	2.2	Sat1 Smox Sms
178	GO:0009653 [3]: morphogenesis	86	86	1066	1020	10457	-2.5	0.0	0.04	0.0	Anpep Aph1a Aplp1 Arfip2 Bcl11a Boc Cald1 Cdc42se1 Cdk5 Cebpb Cenpf Chl1 Chx10 Col11a1 Col9a2 Crb3 Crip2 Cst6 Cxcr4 Cyr61 Dhcr7 Dnase2a Efna1 Enpp1 Ephb3 Etv1 Etv5 F11r Foxc1 Foxi1 Gca Gmpr2 Hes6 Hey1 Hif1a Hs1bp3 Id2 Igsf9 Insr Klc3 Lamr1 Lefty1 Llglh Lmo4 Lrp5 Ltap Ltbr Lzf Mepe Metrn Mglap Mtap2 Nck1 Nck2 Nedd9 Nf1 Nfib Ogfr Pak1 Phlda2 Pik3r1 Ptk7 Pura Rac1 Rcn2 Sema4g Slc5a1 Smarcc1 Socs2 Sp…
179	GO:0050770 [5]: regulation of axonogenesis	4	4	1148	7	11470	-2.5	0.0	4.31	2.16	Efna1 Metrn Tiam1 Tnfrsf12a
180	GO:0009161 [8]: ribonucleoside monophosphate metabolism	4	4	1148	7	11470	-2.5	0.0	4.31	2.16	Ada Gmpr2 Paics Prps2
181	GO:0042770 [6]: DNA damage response, signal transduction	5	5	1147	12	11465	-2.56	0.0	4.18	2.06	Brca1 Chek1 H2afx Hus1 Mif
182	GO:0006575 [6]: amino acid derivative metabolism	10	10	1142	43	11434	-2.57	0.0	3.91	1.88	Ahcy Bbox1 Dhps Gatm Oaz2 Sat1 Sdfr2 Smox Sms Tmlhe
183	GO:0042742 [6]: defense response to bacteria	1	1	1151	64	11413	-2.59	0.0	0.0	0.0	Pglyrp1
184	GO:0007267 [4]: cell-cell signaling	11	11	1141	199	11278	-2.6	0.0	0.01	0.0	Chrm3 Gabrb1 Gabrp Gad1 Gjb1 Grin1 Grip1 Slc5a8 Slc5a9 Ugt8 Unc13b
185	GO:0042221 [6]: response to chemical substance	13	13	1139	223	11254	-2.61	0.0	0.01	0.0	Ccr3 Cklf Cklfsf2a Cklfsf7 Cklfsf8 Cxcr4 Cyr61 Ephx1 G1p2 Man1b Prkca Sdfr2 Tlr3
186	GO:0006753 [8]: nucleoside phosphate metabolism	7	7	1145	24	11453	-2.67	0.0	3.95	1.89	Atp5g2 Atp6v0c Atp6v1a1 Atp6v1b1 Atp6v1b2 Atp6v1f Atp6v1g2
187	GO:0006754 [7]: ATP biosynthesis	7	7	1145	24	11453	-2.67	0.0	3.95	1.89	Atp5g2 Atp6v0c Atp6v1a1 Atp6v1b1 Atp6v1b2 Atp6v1f Atp6v1g2
188	GO:0045935 [6]: positive regulation of nucleobase, nucleoside, nucleotide and nucleic acid metabolism	3	3	1149	93	11384	-2.72	0.0	0.01	0.0	Atf4 Cited4 Men1
189	GO:0019219 [5]: regulation of nucleobase, nucleoside, nucleotide and nucleic acid metabolism	157	157	995	1405	10072	-2.72	0.0	2.35	1.1	1700051E09Rik 2610101N10Rik 3110024A21Rik 4930430A15Rik A730008L03Rik AI481750 Abtb1 Asb3 Atf4 Atpif1 BC005471 BC031407 Bbx Bcl11a Bhlhb2 Cbx1 Ccnc Ccnh Cebpb Cebpd Chaf1b Chx10 Cited4 Cnot4 Cnot6l Creb3l2 Creb3l4 Crsp3 Crsp9 D1Ertd161e Ddx54 Dnmt1 Dnmt3a Dpf2 Ehf Ercc2 Esrrg Etv1 Eya2 Foxc1 Foxi1 Foxm1 Gata3 Gbif Gtf2e2 Gtf2h3 Gtf2h4 Gtf2i Hcngp Hdac11 Hdac3 Hes1 Hes6 Hey1 Hif1a Hkr2 Hkr3 Hmg20a…
190	GO:0045449 [6]: regulation of transcription	156	156	996	1399	10078	-2.77	0.0	2.3	1.08	1700051E09Rik 2610101N10Rik 3110024A21Rik 4930430A15Rik A730008L03Rik AI481750 Abtb1 Asb3 Atf4 BC005471 BC031407 Bbx Bcl11a Bhlhb2 Cbx1 Ccnc Ccnh Cebpb Cebpd Chaf1b Chx10 Cited4 Cnot4 Cnot6l Creb3l2 Creb3l4 Crsp3 Crsp9 D1Ertd161e Ddx54 Dnmt1 Dnmt3a Dpf2 Ehf Ercc2 Esrrg Etv1 Eya2 Foxc1 Foxi1 Foxm1 Gata3 Gbif Gtf2e2 Gtf2h3 Gtf2h4 Gtf2i Hcngp Hdac11 Hdac3 Hes1 Hes6 Hey1 Hif1a Hkr2 Hkr3 Hmg20a Hmx1 H…
191	GO:0006350 [6]: transcription	161	161	991	1450	10027	-2.78	0.0	2.25	1.04	1700051E09Rik 2610101N10Rik 3110024A21Rik 4930430A15Rik A730008L03Rik AI481750 Abtb1 Asb3 Atf4 BC005471 BC031407 Bbx Bcl11a Bhlhb2 Cbx1 Ccnc Ccnh Cebpb Cebpd Chaf1b Chx10 Cited4 Cnot4 Cnot6l Creb3l2 Creb3l4 Crsp3 Crsp9 D1Ertd161e Ddx54 Dnmt1 Dnmt3a Dpf2 Ehf Ercc2 Esrrg Etv1 Eya2 Foxc1 Foxi1 Foxm1 Gata3 Gbif Gtf2e2 Gtf2h3 Gtf2h4 Gtf2i Hcngp Hdac11 Hdac3 Hes1 Hes6 Hey1 Hif1a Hkr2 Hkr3 Hmg20a Hmx1 H…
192	GO:0045941 [7]: positive regulation of transcription	3	3	1149	92	11385	-2.79	0.0	0.01	0.0	Atf4 Cited4 Men1
193	GO:0007126 [8]: meiosis	9	9	1143	38	11439	-2.79	0.0	3.72	1.8	Boll Calr Mki67 Nek2 Pms2 Pttg1 Rad51 Rpa1 Spin
194	GO:0045761 [4]: regulation of adenylate cyclase activity	4	4	1148	8	11469	-2.81	0.0	3.98	1.91	Adcy3 Adcy8 Adcy9 Adcyap1
195	GO:0045762 [5]: positive regulation of adenylate cyclase activity	4	4	1148	8	11469	-2.81	0.0	3.98	1.91	Adcy3 Adcy8 Adcy9 Adcyap1
196	GO:0006284 [7]: base-excision repair	4	4	1148	8	11469	-2.81	0.0	3.98	1.91	Mpg Parp2 Poll Rad51l3
197	GO:0006493 [9]: O-linked glycosylation	4	4	1148	8	11469	-2.81	0.0	3.98	1.91	C1galt1 Galnt10 Galnt7 Ogt
198	GO:0007088 [7]: regulation of mitosis	4	4	1148	8	11469	-2.81	0.0	3.98	1.91	Cdc23 Cdc2a Mad2l1 Nusap1
199	GO:0007190 [6]: adenylate cyclase activation	4	4	1148	8	11469	-2.81	0.0	3.98	1.91	Adcy3 Adcy8 Adcy9 Adcyap1
200	GO:0009123 [7]: nucleoside monophosphate metabolism	4	4	1148	8	11469	-2.81	0.0	3.98	1.91	Ada Gmpr2 Paics Prps2
201	GO:0044248 [5]: cellular catabolism	72	72	1080	594	10883	-2.83	0.0	2.64	1.13	1700040I03Rik 3110056O03Rik 4930485D02Rik Acy1 Adam17 Adamts7 Adcy8 Ahcy Anpep Arg1 Asl Auh Bace1 Capn10 Capn5 Casp1 Casp11 Casp12 Casp2 Casp7 Cblc Cnp1 Ctsh Ddah2 Dhps Dnase2a Eno1 Ephx1 Gmpr2 Gzmc Hmox1 Hpn Lap3 Lnx1 Lta4h Mbtps1 Mep1a Mmp15 Nr2c1 Nudt1 Parp2 Pcsk7 Pfkp Pglyrp1 Pgpep1 Prss16 Prss25 Prss8 Psma5 Rnf128 Rnf13 Rnpep Sat1 Sdfr2 Sec11l1 Sec11l3 Senp1 Siah2 Skp2 Smox Spag5 Thop1 Tmprs…
202	GO:0007178 [7]: transmembrane receptor protein serine/threonine kinase signaling pathway	1	1	1151	61	11416	-2.84	0.0	0.0	0.0	Twsg1
203	GO:0019222 [4]: regulation of metabolism	168	168	984	1527	9950	-2.88	0.0	2.1	0.93	1700051E09Rik 2610101N10Rik 3110024A21Rik 4930430A15Rik A730008L03Rik AI481750 Abtb1 Acsl4 Asb3 Atf4 Atpif1 BC005471 BC031407 Bbx Bcl11a Bhlhb2 Boll Cbx1 Ccnc Ccnh Cebpb Cebpd Chaf1b Chx10 Cited4 Cnot4 Cnot6l Creb3l2 Creb3l4 Crsp3 Crsp9 D1Ertd161e Dbnl Ddx54 Dnmt1 Dnmt3a Dpf2 Ehf Eif2ak3 Eif3s3 Eif4b Ercc2 Esrrg Etv1 Eya2 Foxc1 Foxi1 Foxm1 Gata3 Gbif Gtf2e2 Gtf2h3 Gtf2h4 Gtf2i Hcngp Hdac11 Hdac3 …
204	GO:0001775 [4]: cell activation	4	4	1148	104	11373	-2.9	0.0	0.01	0.0	Bcl11a Cxcr4 Hs1bp3 Pik3r1
205	GO:0007517 [5]: muscle development	6	6	1146	130	11347	-2.91	0.0	0.01	0.0	Boc Cald1 Cenpf Etv1 Gca Rcn2
206	GO:0006355 [7]: regulation of transcription, DNA-dependent	152	152	1000	1376	10101	-2.94	0.0	2.07	0.93	1700051E09Rik 2610101N10Rik 3110024A21Rik 4930430A15Rik A730008L03Rik AI481750 Abtb1 Asb3 Atf4 BC005471 BC031407 Bbx Bcl11a Bhlhb2 Cbx1 Ccnc Ccnh Cebpb Cebpd Chaf1b Chx10 Cnot4 Cnot6l Creb3l2 Creb3l4 Crsp3 Crsp9 D1Ertd161e Ddx54 Dnmt1 Dnmt3a Dpf2 Ehf Ercc2 Esrrg Etv1 Eya2 Foxc1 Foxi1 Foxm1 Gata3 Gbif Gtf2e2 Gtf2h3 Gtf2h4 Gtf2i Hcngp Hdac11 Hdac3 Hes1 Hes6 Hey1 Hif1a Hkr2 Hkr3 Hmg20a Hmx1 Hnrpab I…
207	GO:0018195 [9]: peptidyl-arginine modification	3	3	1149	4	11473	-2.94	0.0	3.91	1.88	Alg12 Ddost Dpagt1
208	GO:0007052 [9]: mitotic spindle organization and biogenesis	3	3	1149	4	11473	-2.94	0.0	3.91	1.88	Nusap1 Stmn1 Tubb5
209	GO:0009065 [8]: glutamine family amino acid catabolism	3	3	1149	4	11473	-2.94	0.0	3.91	1.88	Arg1 Asl Ddah2
210	GO:0045321 [5]: immune cell activation	4	4	1148	103	11374	-2.96	0.0	0.01	0.0	Bcl11a Cxcr4 Hs1bp3 Pik3r1
211	GO:0016311 [7]: dephosphorylation	15	15	1137	85	11392	-2.97	0.0	3.29	1.45	Acp1 Dusp19 Dusp6 Dusp7 Dusp8 Eya2 Mtmr2 Mtmr9 Ppp1cb Ppp1cc Ppp3ca Ptpn18 Ptpn2 Ptpre Ptprg
212	GO:0050767 [4]: regulation of neurogenesis	5	5	1147	14	11463	-2.99	0.0	3.7	1.8	Efna1 Metrn Nf1 Tiam1 Tnfrsf12a
213	GO:0000075 [7]: cell cycle checkpoint	5	5	1147	14	11463	-2.99	0.0	3.7	1.8	Cdc2a Chek1 H2afx Hus1 Mad2l1
214	GO:0006221 [7]: pyrimidine nucleotide biosynthesis	5	5	1147	14	11463	-2.99	0.0	3.7	1.8	Dtymk Nme3 Nme4 Nme5 Nme7
215	GO:0007059 [7]: chromosome segregation	5	5	1147	14	11463	-2.99	0.0	3.7	1.8	Cenph Mad2l1 Nek2 Nusap1 Pttg1
216	GO:0009116 [6]: nucleoside metabolism	5	5	1147	14	11463	-2.99	0.0	3.7	1.8	Atpif1 Dtymk Prps2 Prpsap2 Qtrt1
217	GO:0006351 [7]: transcription, DNA-dependent	154	154	998	1401	10076	-3.0	0.0	1.99	0.9	1700051E09Rik 2610101N10Rik 3110024A21Rik 4930430A15Rik A730008L03Rik AI481750 Abtb1 Asb3 Atf4 BC005471 BC031407 Bbx Bcl11a Bhlhb2 Cbx1 Ccnc Ccnh Cebpb Cebpd Chaf1b Chx10 Cnot4 Cnot6l Creb3l2 Creb3l4 Crsp3 Crsp9 D1Ertd161e Ddx54 Dnmt1 Dnmt3a Dpf2 Ehf Ercc2 Esrrg Etv1 Eya2 Foxc1 Foxi1 Foxm1 Gata3 Gbif Gtf2e2 Gtf2h3 Gtf2h4 Gtf2i Hcngp Hdac11 Hdac3 Hes1 Hes6 Hey1 Hif1a Hkr2 Hkr3 Hmg20a Hmx1 Hnrpab I…
218	GO:0006576 [6]: biogenic amine metabolism	8	8	1144	33	11444	-3.01	0.0	3.52	1.64	Bbox1 Dhps Oaz2 Sat1 Sdfr2 Smox Sms Tmlhe
219	GO:0009628 [5]: response to abiotic stimulus	25	25	1127	347	11130	-3.01	0.0	0.04	0.0	Atp6v1b1 Ccr3 Cklf Cklfsf2a Cklfsf7 Cklfsf8 Cxcr4 Cyr61 Ephx1 G1p2 Guca1a Hspa1a Hspa2 Hus1 Man1b Myo6 Pdc Pde6b Prkca Prom1 Rac1 Rgr Sdfr2 Tlr3 Wdr1
220	GO:0006886 [6]: intracellular protein transport	40	40	1112	304	11173	-3.02	0.0	2.73	1.13	1110032D12Rik 5930412E23Rik Ap1m2 Ap4m1 Arf1 Arf4 Arf6 C330016O10Rik Ccnb1-rs1 Folr1 Mlph Napb Nbea Nutf2 Nxf7 Pacs1 Pex26 Ppp3ca Rab38 Ranbp17 Sec61a1 Slc35a3 Snx1 Snx16 Snx6 Sorcs1 Srcasm Srp54 Stx6 Syngr1 Syngr2 Sytl1 Tacc3 Tdg Timm17b Tmed3 Tmed4 Tmed9 Tram1 Vps16
221	GO:0009056 [4]: catabolism	78	78	1074	665	10812	-3.08	0.0	2.28	1.06	1700040I03Rik 3110056O03Rik 4930485D02Rik Acy1 Adam17 Adamts7 Adcy8 Ahcy Anpep Arg1 Asl Auh Bace1 Capn10 Capn5 Casp1 Casp11 Casp12 Casp2 Casp7 Cblc Cnp1 Ctsh Ddah2 Dhps Dnase2a Eno1 Ephx1 Gmpr2 Grn Gzmc Hmox1 Hpn Lap3 Lnx1 Lta4h Mbtps1 Mep1a Mmp15 Nr2c1 Nudt1 Pafah1b3 Parp2 Pcsk7 Pfkp Pglyrp1 Pgpep1 Pja1 Plcg2 Pld3 Prss16 Prss25 Prss8 Psma5 Pter Rnf128 Rnf13 Rnpep Sat1 Sdfr2 Sec11l1 Sec11l3 Senp1…
222	GO:0045944 [9]: positive regulation of transcription from Pol II promoter	1	1	1151	58	11419	-3.08	0.0	0.0	0.0	Atf4
223	GO:0030071 [8]: regulation of mitotic metaphase/anaphase transition	2	2	1150	1	11476	-3.17	0.0	3.75	1.82	Cdc23 Mad2l1
224	GO:0030091 [7]: protein repair	2	2	1150	1	11476	-3.17	0.0	3.75	1.82	Msrb2 Sepx1
225	GO:0035089 [7]: establishment of apical/basal cell polarity	2	2	1150	1	11476	-3.17	0.0	3.75	1.82	Crb3 Ptk7
226	GO:0044271 [5]: nitrogen compound biosynthesis	2	2	1150	1	11476	-3.17	0.0	3.75	1.82	Asl Ass1
227	GO:0045197 [7]: establishment and/or maintenance of epithelial cell polarity	2	2	1150	1	11476	-3.17	0.0	3.75	1.82	Crb3 Ptk7
228	GO:0051014 [8]: actin filament severing	2	2	1150	1	11476	-3.17	0.0	3.75	1.82	Dbnl Fliih
229	GO:0051181 [5]: cofactor transport	2	2	1150	1	11476	-3.17	0.0	3.75	1.82	Slc25a29 Slc6a8
230	GO:0006269 [10]: DNA replication, synthesis of RNA primer	2	2	1150	1	11476	-3.17	0.0	3.75	1.82	Prim1 Prim2
231	GO:0006273 [9]: lagging strand elongation	2	2	1150	1	11476	-3.17	0.0	3.75	1.82	Prim1 Prim2
232	GO:0006526 [6]: arginine biosynthesis	2	2	1150	1	11476	-3.17	0.0	3.75	1.82	Asl Ass1
233	GO:0006893 [7]: Golgi to plasma membrane transport	2	2	1150	1	11476	-3.17	0.0	3.75	1.82	Blzf1 Chic2
234	GO:0007030 [6]: Golgi organization and biogenesis	2	2	1150	1	11476	-3.17	0.0	3.75	1.82	Blzf1 Kifc3
235	GO:0009048 [5]: dosage compensation, by inactivation of X chromosome	2	2	1150	1	11476	-3.17	0.0	3.75	1.82	Brca1 Xist
236	GO:0009133 [7]: nucleoside diphosphate biosynthesis	2	2	1150	1	11476	-3.17	0.0	3.75	1.82	Dtymk Papss1
237	GO:0009186 [8]: deoxyribonucleoside diphosphate metabolism	2	2	1150	1	11476	-3.17	0.0	3.75	1.82	Dtymk Rrm2
238	GO:0009437 [7]: carnitine metabolism	2	2	1150	1	11476	-3.17	0.0	3.75	1.82	Bbox1 Tmlhe
239	GO:0048193 [6]: Golgi vesicle transport	6	6	1146	21	11456	-3.17	0.0	3.45	1.59	Blzf1 Chic2 Lman1 Pacs1 Slc30a6 Srcasm
240	GO:0006220 [7]: pyrimidine nucleotide metabolism	5	5	1147	15	11462	-3.19	0.0	3.49	1.63	Dtymk Nme3 Nme4 Nme5 Nme7
241	GO:0043119 [4]: positive regulation of physiological process	34	34	1118	255	11222	-3.19	0.0	2.61	1.13	Arhgap8 Atf4 Bcl2l11 Bid Biklk Bnipl Brca1 Cadps2 Casp1 Casp11 Casp12 Casp2 Casp7 Cbll1 Cebpb Cited4 Crip2 Dap Kcnn4 Lzf Men1 Nr4a1 Perp Prkca Pura Pycard Rac1 Sas Scotin Sphk1 Tde1 Trp53inp1 Ube2c Wdr39
242	GO:0044257 [7]: cellular protein catabolism	54	54	1098	442	11035	-3.19	0.0	2.34	1.1	1700040I03Rik 3110056O03Rik 4930485D02Rik Acy1 Adam17 Adamts7 Adcy8 Anpep Bace1 Capn10 Capn5 Casp1 Casp11 Casp12 Casp2 Casp7 Cblc Ctsh Ephx1 Gzmc Hpn Lap3 Lnx1 Lta4h Mbtps1 Mep1a Mmp15 Nr2c1 Parp2 Pcsk7 Pgpep1 Prss16 Prss25 Prss8 Psma5 Rnf128 Rnf13 Rnpep Sec11l1 Sec11l3 Senp1 Siah2 Skp2 Spag5 Thop1 Tmprss8 Ube1y1 Ube2c Uchl4 Usp12 Usp18 Usp20 Wdr31 Xpnpep1
243	GO:0006508 [8]: proteolysis and peptidolysis	54	54	1098	442	11035	-3.19	0.0	2.34	1.1	1700040I03Rik 3110056O03Rik 4930485D02Rik Acy1 Adam17 Adamts7 Adcy8 Anpep Bace1 Capn10 Capn5 Casp1 Casp11 Casp12 Casp2 Casp7 Cblc Ctsh Ephx1 Gzmc Hpn Lap3 Lnx1 Lta4h Mbtps1 Mep1a Mmp15 Nr2c1 Parp2 Pcsk7 Pgpep1 Prss16 Prss25 Prss8 Psma5 Rnf128 Rnf13 Rnpep Sec11l1 Sec11l3 Senp1 Siah2 Skp2 Spag5 Thop1 Tmprss8 Ube1y1 Ube2c Uchl4 Usp12 Usp18 Usp20 Wdr31 Xpnpep1
244	GO:0051240 [5]: positive regulation of organismal physiological process	1	1	1151	56	11421	-3.23	0.0	0.0	0.0	Prkca
245	GO:0046034 [6]: ATP metabolism	7	7	1145	28	11449	-3.23	0.0	3.32	1.48	Atp5g2 Atp6v0c Atp6v1a1 Atp6v1b1 Atp6v1b2 Atp6v1f Atp6v1g2
246	GO:0005976 [5]: polysaccharide metabolism	7	7	1145	28	11449	-3.23	0.0	3.32	1.48	Cmas D3Bwg0562e Gne Hs2st1 Phkg2 Ppp1cb Ppp1cc
247	GO:0007275 [2]: development	140	140	1012	1498	9979	-3.28	0.0	0.2	0.07	1700017G21Rik 2700075B01Rik 2810422M04Rik 5830426I05Rik Ahcy Anpep Aph1a Aplp1 Arfip2 Aurkb Bcl11a Birc5 Boc Boll Brca1 Cald1 Catnbip1 Cdc42se1 Cdk5 Cebpb Celsr2 Cenpf Chl1 Chx10 Col11a1 Col9a2 Crb3 Crip2 Cst6 Cxcr4 Cyr61 Dhcr7 Dnase2a Dnmt1 Dnmt2 Dnmt3a Efna1 Enpp1 Epha2 Ephb3 Ercc2 Etv1 Etv5 Eya2 F11r Fliih Foxc1 Foxi1 Fzd3 Fzd6 Fzd9 Gata3 Gca Gdf3 Gmpr2 H2afx H2afy Hes1 Hes6 Hey1 Hif1a Hmgcr H…
248	GO:0030182 [4]: neuron differentiation	6	6	1146	22	11455	-3.31	0.0	3.29	1.45	Cebpb Efna1 Epha2 Hes1 Runx1 Socs2
249	GO:0000088 [9]: mitotic prophase	3	3	1149	5	11472	-3.31	0.0	3.51	1.64	2810406C15Rik Brrn1 Nusap1
250	GO:0006302 [7]: double-strand break repair	3	3	1149	5	11472	-3.31	0.0	3.51	1.64	G22p1 H2afx Rad52
251	GO:0007076 [8]: mitotic chromosome condensation	3	3	1149	5	11472	-3.31	0.0	3.51	1.64	2810406C15Rik Brrn1 Nusap1
252	GO:0009126 [8]: purine nucleoside monophosphate metabolism	3	3	1149	5	11472	-3.31	0.0	3.51	1.64	Ada Gmpr2 Paics
253	GO:0009167 [9]: purine ribonucleoside monophosphate metabolism	3	3	1149	5	11472	-3.31	0.0	3.51	1.64	Ada Gmpr2 Paics
254	GO:0044265 [6]: cellular macromolecule catabolism	59	59	1093	497	10980	-3.33	0.0	2.11	0.93	1700040I03Rik 3110056O03Rik 4930485D02Rik Acy1 Adam17 Adamts7 Adcy8 Anpep Auh Bace1 Capn10 Capn5 Casp1 Casp11 Casp12 Casp2 Casp7 Cblc Ctsh Eno1 Ephx1 Gzmc Hpn Lap3 Lnx1 Lta4h Mbtps1 Mep1a Mmp15 Nr2c1 Parp2 Pcsk7 Pfkp Pglyrp1 Pgpep1 Prss16 Prss25 Prss8 Psma5 Rnf128 Rnf13 Rnpep Sec11l1 Sec11l3 Senp1 Siah2 Skp2 Spag5 Thop1 Tmprss8 Ube1y1 Ube2c Uchl4 Usp12 Usp18 Usp20 Usp52 Wdr31 Xpnpep1
255	GO:0030163 [6]: protein catabolism	55	55	1097	459	11018	-3.34	0.0	2.14	0.94	1700040I03Rik 3110056O03Rik 4930485D02Rik Acy1 Adam17 Adamts7 Adcy8 Anpep Bace1 Capn10 Capn5 Casp1 Casp11 Casp12 Casp2 Casp7 Cblc Ctsh Ephx1 Gzmc Hpn Lap3 Lnx1 Lta4h Mbtps1 Mep1a Mmp15 Nr2c1 Parp2 Pcsk7 Pgpep1 Pja1 Prss16 Prss25 Prss8 Psma5 Rnf128 Rnf13 Rnpep Sec11l1 Sec11l3 Senp1 Siah2 Skp2 Spag5 Thop1 Tmprss8 Ube1y1 Ube2c Uchl4 Usp12 Usp18 Usp20 Wdr31 Xpnpep1
256	GO:0006366 [8]: transcription from Pol II promoter	14	14	1138	214	11263	-3.35	0.0	0.04	0.0	Atf4 Crsp9 Gtf2e2 Hes1 Hes6 Lmo4 Mxi1 Polr2e Sap30 Smarca3 Tcfap2a Tcfap2c Tle1 Wdr39
257	GO:0043285 [5]: biopolymer catabolism	55	55	1097	462	11015	-3.39	0.0	2.06	0.93	1700040I03Rik 3110056O03Rik 4930485D02Rik Acy1 Adam17 Adamts7 Adcy8 Anpep Bace1 Capn10 Capn5 Casp1 Casp11 Casp12 Casp2 Casp7 Cblc Ctsh Ephx1 Gzmc Hpn Lap3 Lnx1 Lta4h Mbtps1 Mep1a Mmp15 Nr2c1 Parp2 Pcsk7 Pgpep1 Pja1 Prss16 Prss25 Prss8 Psma5 Rnf128 Rnf13 Rnpep Sec11l1 Sec11l3 Senp1 Siah2 Skp2 Spag5 Thop1 Tmprss8 Ube1y1 Ube2c Uchl4 Usp12 Usp18 Usp20 Wdr31 Xpnpep1
258	GO:0006470 [8]: protein amino acid dephosphorylation	14	14	1138	84	11393	-3.41	0.0	2.8	1.13	Acp1 Dusp19 Dusp6 Dusp7 Dusp8 Eya2 Mtmr2 Mtmr9 Ppp1cb Ppp1cc Ptpn18 Ptpn2 Ptpre Ptprg
259	GO:0009057 [5]: macromolecule catabolism	60	60	1092	514	10963	-3.45	0.0	1.93	0.9	1700040I03Rik 3110056O03Rik 4930485D02Rik Acy1 Adam17 Adamts7 Adcy8 Anpep Auh Bace1 Capn10 Capn5 Casp1 Casp11 Casp12 Casp2 Casp7 Cblc Ctsh Eno1 Ephx1 Gzmc Hpn Lap3 Lnx1 Lta4h Mbtps1 Mep1a Mmp15 Nr2c1 Parp2 Pcsk7 Pfkp Pglyrp1 Pgpep1 Pja1 Prss16 Prss25 Prss8 Psma5 Rnf128 Rnf13 Rnpep Sec11l1 Sec11l3 Senp1 Siah2 Skp2 Spag5 Thop1 Tmprss8 Ube1y1 Ube2c Uchl4 Usp12 Usp18 Usp20 Usp52 Wdr31 Xpnpep1
260	GO:0050778 [6]: positive regulation of immune response	1	1	1151	53	11424	-3.46	0.0	0.01	0.0	Prkca
261	GO:0046649 [6]: lymphocyte activation	4	4	1148	94	11383	-3.47	0.0	0.02	0.0	Bcl11a Cxcr4 Hs1bp3 Pik3r1
262	GO:0007399 [5]: neurogenesis	21	21	1131	286	11191	-3.48	0.0	0.06	0.01	Aplp1 Cdk5 Chl1 Cxcr4 Efna1 Ephb3 Etv1 Hes6 Igsf9 Metrn Mtap2 Nf1 Pak1 Pura Rac1 Sema4g Stmn1 Tiam1 Tnfrsf12a Twsg1 Ugt8
263	GO:0006650 [8]: glycerophospholipid metabolism	5	5	1147	17	11460	-3.53	0.0	3.11	1.38	Pigf Pik3c2a Pip5k1a Pip5k1b Ptdss1
264	GO:0007179 [8]: transforming growth factor beta receptor signaling pathway	1	1	1151	52	11425	-3.54	0.0	0.01	0.0	Twsg1
265	GO:0016358 [6]: dendrite morphogenesis	4	4	1148	11	11466	-3.54	0.0	3.18	1.39	Igsf9 Mtap2 Pak1 Rac1
266	GO:0045045 [5]: secretory pathway	14	14	1138	87	11390	-3.57	0.0	2.6	1.13	Blzf1 Cadps2 Chic2 Folr1 Lman1 Pacs1 Rab3d Slc30a6 Srcasm Srp54 Stxbp2 Unc13b Vps33b Vps45
267	GO:0009108 [7]: coenzyme biosynthesis	10	10	1142	54	11423	-3.58	0.0	2.76	1.13	2610209A20Rik Atp5g2 Atp6v0c Atp6v1a1 Atp6v1b1 Atp6v1b2 Atp6v1f Atp6v1g2 Fpgs Tpk1
268	GO:0051188 [6]: cofactor biosynthesis	11	11	1141	62	11415	-3.58	0.0	2.72	1.13	2610209A20Rik Atp5g2 Atp6v0c Atp6v1a1 Atp6v1b1 Atp6v1b2 Atp6v1f Atp6v1g2 Fpgs Ppox Tpk1
269	GO:0016071 [6]: mRNA metabolism	29	29	1123	223	11254	-3.6	0.0	2.17	0.98	0610009D07Rik 0610033I05Rik 2210008M09Rik 2610101N10Rik AI481750 Adar Auh Cpsf1 Dnajb11 Dnd1 Gemin6 Hnrpab Lsm4 Myef2 Nono Nxf7 Ppih Ptbp1 Rbm12 Rbm4 Rbmx Rbmxrt Sfrs5 Sfrs6 Sfrs9 Snrpa Snrpb2 Ssb Usp52
270	GO:0016569 [9]: covalent chromatin modification	3	3	1149	6	11471	-3.62	0.0	3.17	1.39	Men1 Satb1 Suv420h1
271	GO:0016570 [10]: histone modification	3	3	1149	6	11471	-3.62	0.0	3.17	1.39	Men1 Satb1 Suv420h1
272	GO:0030258 [6]: lipid modification	3	3	1149	6	11471	-3.62	0.0	3.17	1.39	Galgt1 Mtmr2 Mtmr9
273	GO:0006892 [6]: post-Golgi transport	3	3	1149	6	11471	-3.62	0.0	3.17	1.39	Blzf1 Chic2 Slc30a6
274	GO:0007613 [4]: memory	3	3	1149	6	11471	-3.62	0.0	3.17	1.39	Chst10 Itga8 Ntan1
275	GO:0009132 [7]: nucleoside diphosphate metabolism	3	3	1149	6	11471	-3.62	0.0	3.17	1.39	Dtymk Papss1 Rrm2
276	GO:0009262 [7]: deoxyribonucleotide metabolism	3	3	1149	6	11471	-3.62	0.0	3.17	1.39	Dtymk Nudt1 Rrm2
277	GO:0006811 [5]: ion transport	58	58	1094	507	10970	-3.62	0.0	1.69	0.85	Anxa6 Atp13a1 Atp1a1 Atp1b1 Atp5g2 Atp6v0c Atp6v1a1 Atp6v1b1 Atp6v1b2 Atp6v1f Atp6v1g2 Atp9a C1ql3 Cacnb3 Clca1 Clca2 Clca4 Clcn3 Clcn5 Clic1 Col11a1 Col9a1 Col9a2 Emid1 Fxyd3 Fxyd6 Gabrb1 Gabrp Grin1 Itpr3 Kcne3 Kcnk1 Kcnk13 Kcnk5 Kcnn4 Mfi2 Pkdrej Ppp3ca Prkwnk4 Sfxn2 Sfxn3 Slc12a2 Slc23a2 Slc26a2 Slc30a6 Slc31a2 Slc38a3 Slc4a2 Slc5a1 Slc5a3 Slc5a8 Slc5a9 Slc9a1 Slco1a5 Tmem37 Tmprss8 Tnfaip1 T…
278	GO:0009310 [6]: amine catabolism	8	8	1144	39	11438	-3.63	0.0	2.81	1.13	Ahcy Arg1 Asl Auh Ddah2 Dhps Sat1 Smox
279	GO:0000004 [2]: biological_process unknown	86	86	1066	925	10552	-3.63	0.0	0.25	0.09	0610012D09Rik 1700020D05Rik 1810043G02Rik 2610016C23Rik 2810429O05Rik A330049M08Rik AL033314 AW494914 Abhd2 Abpb Aldrl6 Ammecr1 Ankrd24 Anxa9 Apoa1bp Arhgef16 Arhgef5 Arrdc1 Arrdc4 Bcas2 Brp16 Caln1 Camsap1 Chchd5 Chic1 Ckap2 Coil Commd4 Commd5 Cops7a Cotl1 Cpne1 Cyb561d2 D8Ertd325e Ddit4 Deadc1 Dom3z Dorz1 Drg2 Epm2aip1 Eppb9 Gnefr Gorasp2 Hn1 Hs3st3a1 Igsf8 Ikbkap Itm2c Krtap5-4 Laf4l Limd1 Lit…
280	GO:0006357 [8]: regulation of transcription from Pol II promoter	11	11	1141	172	11305	-3.64	0.0	0.05	0.0	Atf4 Crsp9 Hes1 Hes6 Mxi1 Sap30 Smarca3 Tcfap2a Tcfap2c Tle1 Wdr39
281	GO:0006333 [8]: chromatin assembly or disassembly	12	12	1140	72	11405	-3.68	0.0	2.55	1.13	1700113O17Rik Asf1b Cbx1 D10Bwg0791e H1f0 H2afv H2afx H2afy Mcm2 Smarcc1 Suv39h1 Suv39h2
282	GO:0000160 [5]: two-component signal transduction system (phosphorelay)	4	4	1148	12	11465	-3.72	0.0	2.96	1.25	Rab15 Rab25 Rabl3 Rem2
283	GO:0006487 [9]: N-linked glycosylation	4	4	1148	12	11465	-3.72	0.0	2.96	1.25	Alg12 Ddost Dpagt1 Man1b
284	GO:0015858 [6]: nucleoside transport	2	2	1150	2	11475	-3.76	0.0	3.12	1.39	Slc29a1 Slc29a2
285	GO:0016547 [7]: RNA editing	2	2	1150	2	11475	-3.76	0.0	3.12	1.39	Adar Dnajb11
286	GO:0030002 [6]: anion homeostasis	2	2	1150	2	11475	-3.76	0.0	3.12	1.39	Prkwnk4 Slc9a3r1
287	GO:0030010 [6]: establishment of cell polarity	2	2	1150	2	11475	-3.76	0.0	3.12	1.39	Crb3 Ptk7
288	GO:0045087 [5]: innate immune response	2	2	1150	2	11475	-3.76	0.0	3.12	1.39	Mx1 Mx2
289	GO:0046851 [6]: negative regulation of bone remodeling	2	2	1150	2	11475	-3.76	0.0	3.12	1.39	Enpp1 Mepe
290	GO:0000103 [7]: sulfate assimilation	2	2	1150	2	11475	-3.76	0.0	3.12	1.39	Papss1 Sult1d1
291	GO:0001738 [5]: morphogenesis of a polarized epithelium	2	2	1150	2	11475	-3.76	0.0	3.12	1.39	Crb3 Ptk7
292	GO:0006271 [8]: DNA strand elongation	2	2	1150	2	11475	-3.76	0.0	3.12	1.39	Prim1 Prim2
293	GO:0006561 [9]: proline biosynthesis	2	2	1150	2	11475	-3.76	0.0	3.12	1.39	Pycr1 Pycr2
294	GO:0006791 [6]: sulfur utilization	2	2	1150	2	11475	-3.76	0.0	3.12	1.39	Papss1 Sult1d1
295	GO:0007091 [9]: mitotic metaphase/anaphase transition	2	2	1150	2	11475	-3.76	0.0	3.12	1.39	Cdc23 Mad2l1
296	GO:0007169 [7]: transmembrane receptor protein tyrosine kinase signaling pathway	13	13	1139	82	11395	-3.76	0.0	2.41	1.13	Caml Ddr1 Dok1 Efna1 Epha2 Ephb3 Ephb4 Insr Ltk Nck2 Prkca Srcasm Tiam1
297	GO:0050878 [4]: regulation of body fluids	1	1	1151	49	11428	-3.77	0.0	0.01	0.0	F3
298	GO:0050776 [5]: regulation of immune response	3	3	1149	76	11401	-3.77	0.0	0.02	0.0	Cebpb Prkca Rnf128
299	GO:0000226 [8]: microtubule cytoskeleton organization and biogenesis	7	7	1145	33	11444	-3.77	0.0	2.7	1.13	Birc5 Brca1 Cdca1 Hook2 Mtap2 Rp2h Tubgcp2
300	GO:0019752 [6]: carboxylic acid metabolism	34	34	1118	279	11198	-3.78	0.0	1.82	0.9	2610209A20Rik Acox2 Acsl4 Acy1 Ahcy Arg1 Asl Ass1 Auh Bbox1 Cmas Cryl1 Ctbp2 Ddah2 Folr1 Fpgs Gad1 Gatm Gne Hars Lta4h Mlstd2 Psat1 Pycr1 Pycr2 Sars1 Scd2 Scd3 Si Slc22a17 Slc23a2 Slc27a4 Slc7a7 Tmlhe
301	GO:0006082 [5]: organic acid metabolism	34	34	1118	279	11198	-3.78	0.0	1.82	0.9	2610209A20Rik Acox2 Acsl4 Acy1 Ahcy Arg1 Asl Ass1 Auh Bbox1 Cmas Cryl1 Ctbp2 Ddah2 Folr1 Fpgs Gad1 Gatm Gne Hars Lta4h Mlstd2 Psat1 Pycr1 Pycr2 Sars1 Scd2 Scd3 Si Slc22a17 Slc23a2 Slc27a4 Slc7a7 Tmlhe
302	GO:0043066 [7]: negative regulation of apoptosis	10	10	1142	57	11420	-3.79	0.0	2.51	1.13	Birc1b Birc5 Casp2 Cebpb Dad1 Nr4a1 Pik3cg Pik3r1 Qars Sphk1
303	GO:0016070 [5]: RNA metabolism	39	39	1113	329	11148	-3.8	0.0	1.71	0.87	0610009D07Rik 0610033I05Rik 2210008M09Rik 2610101N10Rik AI481750 Adar Auh Cpsf1 Dnajb11 Dnd1 Dut Exosc4 Exosc7 Gemin6 Hars Hnrpab Hrmt1l1 Lsm4 Myef2 Nono Nxf7 Ppih Ptbp1 Pus3 Qtrt1 Rbm12 Rbm4 Rbmx Rbmxrt Sars1 Sfrs5 Sfrs6 Sfrs9 Slc22a17 Snrpa Snrpb2 Ssb Usp52 Wdr4
304	GO:0006323 [6]: DNA packaging	20	20	1132	146	11331	-3.8	0.0	2.12	0.94	1700113O17Rik Asf1b Cbx1 D10Bwg0791e H1f0 H2afv H2afx H2afy Hat1 Hdac11 Hdac3 Hmgn1 Mcm2 Men1 Satb1 Smarcc1 Smarcd2 Suv39h1 Suv39h2 Suv420h1
305	GO:0009309 [6]: amine biosynthesis	8	8	1144	41	11436	-3.8	0.0	2.61	1.13	Asl Ass1 Bbox1 Ctbp2 Psat1 Pycr1 Pycr2 Tmlhe
306	GO:0006461 [7]: protein complex assembly	13	13	1139	83	11394	-3.81	0.0	2.34	1.1	1700113O17Rik Asf1b D10Bwg0791e Gemin6 H1f0 H2afv H2afx H2afy Mcm2 Sfrs5 Sfrs6 Sfrs9 Slc7a7
307	GO:0051243 [5]: negative regulation of cellular physiological process	17	17	1135	119	11358	-3.82	0.0	2.18	0.98	Birc1b Birc5 Casp2 Cebpb Dad1 Frk Nck2 Nr4a1 Pik3cg Pik3r1 Prkca Qars Sphk1 Tacc3 Tax1bp3 Tgfb3 Wig1
308	GO:0007507 [5]: heart development	2	2	1150	62	11415	-3.83	0.0	0.02	0.0	Id2 Lamr1
309	GO:0043069 [6]: negative regulation of programmed cell death	10	10	1142	58	11419	-3.85	0.0	2.43	1.13	Birc1b Birc5 Casp2 Cebpb Dad1 Nr4a1 Pik3cg Pik3r1 Qars Sphk1
310	GO:0051017 [10]: actin filament bundle formation	3	3	1149	7	11470	-3.88	0.0	2.89	1.18	Dbnl Espn Lcp1
311	GO:0000077 [7]: DNA damage checkpoint	3	3	1149	7	11470	-3.88	0.0	2.89	1.18	Chek1 H2afx Hus1
312	GO:0009156 [8]: ribonucleoside monophosphate biosynthesis	3	3	1149	7	11470	-3.88	0.0	2.89	1.18	Ada Paics Prps2
313	GO:0044264 [6]: cellular polysaccharide metabolism	6	6	1146	27	11450	-3.91	0.0	2.59	1.13	Cmas D3Bwg0562e Gne Phkg2 Ppp1cb Ppp1cc
314	GO:0008652 [7]: amino acid biosynthesis	6	6	1146	27	11450	-3.91	0.0	2.59	1.13	Asl Ass1 Ctbp2 Psat1 Pycr1 Pycr2
315	GO:0006812 [6]: cation transport	39	39	1113	338	11139	-3.93	0.0	1.49	0.73	Anxa6 Atp13a1 Atp1a1 Atp1b1 Atp5g2 Atp6v0c Atp6v1a1 Atp6v1b1 Atp6v1b2 Atp6v1f Atp6v1g2 Atp9a Cacnb3 Clic1 Grin1 Itpr3 Kcne3 Kcnk1 Kcnk13 Kcnk5 Kcnn4 Mfi2 Pkdrej Ppp3ca Sfxn2 Sfxn3 Slc12a2 Slc23a2 Slc30a6 Slc31a2 Slc38a3 Slc5a1 Slc5a3 Slc5a8 Slc5a9 Slc9a1 Tmprss8 Tnfaip1 Trpc5
316	GO:0015985 [7]: energy coupled proton transport, down electrochemical gradient	5	5	1147	20	11457	-3.94	0.0	2.64	1.13	Atp5g2 Atp6v0c Atp6v1a1 Atp6v1b2 Atp6v1f
317	GO:0015986 [7]: ATP synthesis coupled proton transport	5	5	1147	20	11457	-3.94	0.0	2.64	1.13	Atp5g2 Atp6v0c Atp6v1a1 Atp6v1b2 Atp6v1f
318	GO:0051186 [5]: cofactor metabolism	16	16	1136	113	11364	-3.94	0.0	2.06	0.93	2610209A20Rik Acas2l Atp5g2 Atp6v0c Atp6v1a1 Atp6v1b1 Atp6v1b2 Atp6v1f Atp6v1g2 Folr1 Fpgs Gstt1 Gstt3 Hmox1 Ppox Tpk1
319	GO:0015672 [7]: monovalent inorganic cation transport	25	25	1127	199	11278	-3.95	0.0	1.78	0.9	Atp1a1 Atp1b1 Atp5g2 Atp6v0c Atp6v1a1 Atp6v1b1 Atp6v1b2 Atp6v1f Atp6v1g2 Grin1 Kcne3 Kcnk1 Kcnk13 Kcnk5 Kcnn4 Slc12a2 Slc23a2 Slc38a3 Slc5a1 Slc5a3 Slc5a8 Slc5a9 Slc9a1 Tmprss8 Tnfaip1
320	GO:0006732 [6]: coenzyme metabolism	14	14	1138	95	11382	-3.96	0.0	2.12	0.94	2610209A20Rik Acas2l Atp5g2 Atp6v0c Atp6v1a1 Atp6v1b1 Atp6v1b2 Atp6v1f Atp6v1g2 Folr1 Fpgs Gstt1 Gstt3 Tpk1
321	GO:0007155 [4]: cell adhesion	48	48	1104	434	11043	-3.96	0.0	1.27	0.65	Aplp1 Catns Cbll1 Cdk5 Celsr2 Clstn1 Cml2 Cntn4 Col11a1 Col4a4 Col4a5 Col9a1 Col9a2 Col9a3 Comp Cyr61 Ddr1 Dgcr2 Dsc2 Dsg2 Efs F11r Hes1 Itga8 Itgb3 Itgb5 Jam4 Jup Klra2 Lims1 Mia1 Myo10 Nedd9 Npnt Parva Pcdh18 Pcdh21 Pcdhb17 Pcdhb19 Pcdhb21 Pcdhb6 Pkp3 Ptk7 Rac1 Ssx2ip Tm4sf9 Tnfrsf12a Tyro3
322	GO:0007156 [6]: homophilic cell adhesion	10	10	1142	60	11417	-3.97	0.0	2.28	1.07	Celsr2 Clstn1 Dsc2 Dsg2 Pcdh18 Pcdh21 Pcdhb17 Pcdhb19 Pcdhb21 Pcdhb6
323	GO:0006520 [6]: amino acid metabolism	17	17	1135	123	11354	-3.97	0.0	1.99	0.9	Acy1 Ahcy Arg1 Asl Ass1 Auh Ctbp2 Ddah2 Gad1 Hars Psat1 Pycr1 Pycr2 Sars1 Si Slc22a17 Slc7a7
324	GO:0000375 [8]: RNA splicing, via transesterification reactions	22	22	1130	171	11306	-3.98	0.0	1.82	0.9	0610009D07Rik 0610033I05Rik 2210008M09Rik 2610101N10Rik Dnd1 Gemin6 Hnrpab Lsm4 Myef2 Nono Ppih Ptbp1 Rbm12 Rbm4 Rbmx Rbmxrt Sfrs5 Sfrs6 Sfrs9 Snrpa Snrpb2 Ssb
325	GO:0000377 [9]: RNA splicing, via transesterification reactions with bulged adenosine as nucleophile	22	22	1130	171	11306	-3.98	0.0	1.82	0.9	0610009D07Rik 0610033I05Rik 2210008M09Rik 2610101N10Rik Dnd1 Gemin6 Hnrpab Lsm4 Myef2 Nono Ppih Ptbp1 Rbm12 Rbm4 Rbmx Rbmxrt Sfrs5 Sfrs6 Sfrs9 Snrpa Snrpb2 Ssb
326	GO:0000398 [8]: nuclear mRNA splicing, via spliceosome	22	22	1130	171	11306	-3.98	0.0	1.82	0.9	0610009D07Rik 0610033I05Rik 2210008M09Rik 2610101N10Rik Dnd1 Gemin6 Hnrpab Lsm4 Myef2 Nono Ppih Ptbp1 Rbm12 Rbm4 Rbmx Rbmxrt Sfrs5 Sfrs6 Sfrs9 Snrpa Snrpb2 Ssb
327	GO:0006814 [8]: sodium ion transport	11	11	1141	69	11408	-3.99	0.0	2.21	1.0	Atp1a1 Atp1b1 Slc12a2 Slc23a2 Slc38a3 Slc5a1 Slc5a3 Slc5a8 Slc5a9 Slc9a1 Tmprss8
328	GO:0006818 [5]: hydrogen transport	9	9	1143	52	11425	-4.0	0.0	2.3	1.08	Atp5g2 Atp6v0c Atp6v1a1 Atp6v1b1 Atp6v1b2 Atp6v1f Atp6v1g2 Sytl1 Tcirg1
329	GO:0007015 [9]: actin filament organization	6	6	1146	28	11449	-4.01	0.0	2.47	1.13	Dbnl Espn Lcp1 Mtss1 Nck1 Nck2
330	GO:0046849 [4]: bone remodeling	8	8	1144	44	11433	-4.02	0.0	2.33	1.1	Enpp1 Foxc1 Mepe Mglap Ncdn Tnfrsf11a Tuft1 Twsg1
331	GO:0006091 [5]: generation of precursor metabolites and energy	35	35	1117	395	11082	-4.04	0.0	0.24	0.09	0610040B21Rik 1300013B24Rik 5730420B22Rik Aass Acox2 Atf4 Atp5g2 Atp6v0c Atp6v1a1 Atp6v1b2 Atp6v1f Cai Cyb561 Cyp4f16 D3Bwg0562e Eif2ak3 Eno1 Ero1l Glrx1 Grp58 Nqo1 Pck2 Pdc Pfkp Phkg2 Pitrm1 Ppox Ppp1cb Ppp1cc Racgap1 Smox Sorl1 Txn1 Txndc7 Txnl1
332	GO:0006118 [6]: electron transport	22	22	1130	270	11207	-4.05	0.0	0.16	0.06	0610040B21Rik 1300013B24Rik 5730420B22Rik Aass Acox2 Cai Cyb561 Cyp4f16 Eif2ak3 Ero1l Glrx1 Grp58 Nqo1 Pdc Pitrm1 Ppox Racgap1 Smox Sorl1 Txn1 Txndc7 Txnl1
333	GO:0000245 [8]: spliceosome assembly	4	4	1148	14	11463	-4.06	0.0	2.59	1.13	Gemin6 Sfrs5 Sfrs6 Sfrs9
334	GO:0015698 [7]: inorganic anion transport	14	14	1138	98	11379	-4.07	0.0	1.96	0.9	C1ql3 Clca1 Clca2 Clca4 Clcn3 Clcn5 Col11a1 Col9a1 Col9a2 Emid1 Gabrb1 Prkwnk4 Slc12a2 Slc26a2
335	GO:0008380 [7]: RNA splicing	22	22	1130	175	11302	-4.08	0.0	1.68	0.84	0610009D07Rik 0610033I05Rik 2210008M09Rik 2610101N10Rik Dnd1 Gemin6 Hnrpab Lsm4 Myef2 Nono Ppih Ptbp1 Rbm12 Rbm4 Rbmx Rbmxrt Sfrs5 Sfrs6 Sfrs9 Snrpa Snrpb2 Ssb
336	GO:0007599 [5]: hemostasis	1	1	1151	45	11432	-4.08	0.0	0.01	0.0	F3
337	GO:0050790 [3]: regulation of enzyme activity	13	13	1139	89	11388	-4.08	0.0	1.99	0.9	Adcy3 Adcy8 Adcy9 Adcyap1 Aph1a Arfgap3 Arhgap1 Bak1 Efna1 Nr4a1 Pkig Prkca Pycard
338	GO:0007028 [5]: cytoplasm organization and biogenesis	13	13	1139	89	11388	-4.08	0.0	1.99	0.9	Crb3 D16Bwg1547e Exosc4 Exosc7 Itgb3 Pes1 Rpl12 Rpl13 Rpl21 Rpl29 Rpl36a Rpl37a Rps19
339	GO:0006397 [7]: mRNA processing	26	26	1126	216	11261	-4.1	0.0	1.53	0.74	0610009D07Rik 0610033I05Rik 2210008M09Rik 2610101N10Rik AI481750 Adar Cpsf1 Dnd1 Gemin6 Hnrpab Lsm4 Myef2 Nono Nxf7 Ppih Ptbp1 Rbm12 Rbm4 Rbmx Rbmxrt Sfrs5 Sfrs6 Sfrs9 Snrpa Snrpb2 Ssb
340	GO:0009615 [6]: response to virus	3	3	1149	8	11469	-4.11	0.0	2.64	1.13	Mx1 Mx2 Tlr3
341	GO:0030032 [7]: lamellipodium biogenesis	3	3	1149	8	11469	-4.11	0.0	2.64	1.13	Nck1 Nck2 Rac1
342	GO:0030261 [7]: chromosome condensation	3	3	1149	8	11469	-4.11	0.0	2.64	1.13	2810406C15Rik Brrn1 Nusap1
343	GO:0042402 [7]: biogenic amine catabolism	3	3	1149	8	11469	-4.11	0.0	2.64	1.13	Dhps Sat1 Smox
344	GO:0007051 [8]: spindle organization and biogenesis	3	3	1149	8	11469	-4.11	0.0	2.64	1.13	Nusap1 Stmn1 Tubb5
345	GO:0007222 [7]: frizzled signaling pathway	3	3	1149	8	11469	-4.11	0.0	2.64	1.13	Fzd9 Tle1 Tle2
346	GO:0009124 [7]: nucleoside monophosphate biosynthesis	3	3	1149	8	11469	-4.11	0.0	2.64	1.13	Ada Paics Prps2
347	GO:0019226 [5]: transmission of nerve impulse	10	10	1142	147	11330	-4.11	0.0	0.09	0.02	Chrm3 Gabrb1 Gabrp Gad1 Grin1 Grip1 Slc5a8 Slc5a9 Ugt8 Unc13b
348	GO:0006396 [6]: RNA processing	32	32	1120	279	11198	-4.12	0.0	1.34	0.69	0610009D07Rik 0610033I05Rik 2210008M09Rik 2610101N10Rik AI481750 Adar Cpsf1 Dnd1 Exosc4 Exosc7 Gemin6 Hnrpab Hrmt1l1 Lsm4 Myef2 Nono Nxf7 Ppih Ptbp1 Pus3 Qtrt1 Rbm12 Rbm4 Rbmx Rbmxrt Sfrs5 Sfrs6 Sfrs9 Snrpa Snrpb2 Ssb Wdr4
349	GO:0000902 [4]: cellular morphogenesis	18	18	1134	138	11339	-4.13	0.0	1.73	0.88	Arfip2 Cdc42se1 Crb3 Cyr61 Klc3 Lefty1 Llglh Nck1 Nck2 Nedd9 Ogfr Ptk7 Rac1 Socs2 Tgfb2 Tgfb3 Vil2 Wig1
350	GO:0019953 [4]: sexual reproduction	10	10	1142	146	11331	-4.13	0.0	0.09	0.02	1700017G21Rik 2810422M04Rik Boll Cxcr4 Dnmt3a H2afx Nme5 Pafah1b3 Spin Zipro1
351	GO:0000003 [3]: reproduction	10	10	1142	146	11331	-4.13	0.0	0.09	0.02	1700017G21Rik 2810422M04Rik Boll Cxcr4 Dnmt3a H2afx Nme5 Pafah1b3 Spin Zipro1
352	GO:0043118 [4]: negative regulation of physiological process	29	29	1123	250	11227	-4.15	0.0	1.36	0.71	A730008L03Rik Atpif1 Bhlhb2 Birc1b Birc5 Casp2 Cebpb Dad1 Enpp1 Frk Hes1 Mepe Mxi1 Nab2 Nck2 Nr4a1 Pik3cg Pik3r1 Prkca Qars Rnf128 Sap30 Sphk1 Tacc3 Tax1bp3 Tgfb3 Tle1 Wig1 Zfp278
353	GO:0016049 [4]: cell growth	8	8	1144	46	11431	-4.15	0.0	2.16	0.97	Cyr61 Lefty1 Nedd9 Ogfr Socs2 Tgfb2 Tgfb3 Wig1
354	GO:0006821 [8]: chloride transport	8	8	1144	46	11431	-4.15	0.0	2.16	0.97	Clca1 Clca2 Clca4 Clcn3 Clcn5 Gabrb1 Prkwnk4 Slc12a2
355	GO:0007417 [6]: central nervous system development	3	3	1149	69	11408	-4.15	0.0	0.03	0.0	Aplp1 Cxcr4 Twsg1
356	GO:0006325 [7]: establishment and/or maintenance of chromatin architecture	18	18	1134	139	11338	-4.16	0.0	1.69	0.85	1700113O17Rik Asf1b Cbx1 D10Bwg0791e H1f0 H2afv H2afx H2afy Hdac11 Hdac3 Mcm2 Men1 Satb1 Smarcc1 Smarcd2 Suv39h1 Suv39h2 Suv420h1
357	GO:0030029 [7]: actin filament-based process	12	12	1140	82	11395	-4.17	0.0	1.92	0.9	Arhgap8 Calr Coro1c Dbnl Elmo1 Espn Fliih Lcp1 Mtss1 Nck1 Nck2 Rac1
358	GO:0009583 [7]: detection of light	5	5	1147	22	11455	-4.17	0.0	2.37	1.11	Guca1a Pdc Pde6b Prom1 Rgr
359	GO:0009416 [7]: response to light	5	5	1147	22	11455	-4.17	0.0	2.37	1.11	Guca1a Pdc Pde6b Prom1 Rgr
360	GO:0030335 [7]: positive regulation of cell migration	2	2	1150	3	11474	-4.18	0.0	2.67	1.13	Arhgap8 Cbll1
361	GO:0046839 [7]: phospholipid dephosphorylation	2	2	1150	3	11474	-4.18	0.0	2.67	1.13	Mtmr2 Mtmr9
362	GO:0051272 [6]: positive regulation of cell motility	2	2	1150	3	11474	-4.18	0.0	2.67	1.13	Arhgap8 Cbll1
363	GO:0006054 [7]: N-acetylneuraminate metabolism	2	2	1150	3	11474	-4.18	0.0	2.67	1.13	Cmas Gne
364	GO:0006542 [9]: glutamine biosynthesis	2	2	1150	3	11474	-4.18	0.0	2.67	1.13	Pycr1 Pycr2
365	GO:0009200 [8]: deoxyribonucleoside triphosphate metabolism	2	2	1150	3	11474	-4.18	0.0	2.67	1.13	Dtymk Nudt1
366	GO:0007268 [6]: synaptic transmission	9	9	1143	133	11344	-4.21	0.0	0.09	0.02	Chrm3 Gabrb1 Gabrp Gad1 Grin1 Grip1 Slc5a8 Slc5a9 Unc13b
367	GO:0050817 [3]: coagulation	1	1	1151	43	11434	-4.22	0.0	0.01	0.0	F3
368	GO:0006956 [6]: complement activation	1	1	1151	43	11434	-4.22	0.0	0.01	0.0	Klra2
369	GO:0007596 [4]: blood coagulation	1	1	1151	43	11434	-4.22	0.0	0.01	0.0	F3
370	GO:0005975 [5]: carbohydrate metabolism	30	30	1122	267	11210	-4.22	0.0	1.19	0.61	Atf4 B4galt6 BC023151 Brca1 Chi3l1 Cmas Col11a1 D3Bwg0562e D4st1 Eno1 Ggta1 Glb1 Gne Hexb Hs2st1 Impa1 Impa2 Man1b Man2a1 Nagk Neu1 Pck2 Pfkp Pglyrp1 Phkg2 Ppp1cb Ppp1cc Slc3a1 Smpdl3b Tdg
371	GO:0006629 [5]: lipid metabolism	40	40	1112	394	11083	-4.25	0.0	0.7	0.35	Acox2 Acsl4 Akr1c6 B4galt6 Ch25h Cmas Cryl1 Dhcr7 Dpagt1 Galgt1 Gne Grn Hmgcr Inpp5e Lrp10 Lta4h Mbtps1 Mlstd2 Mtmr2 Mtmr9 Pafah1b3 Pigf Pik3c2a Pip5k1a Pip5k1b Plcg2 Pld3 Ptdss1 Rbp1 Scd2 Scd3 Sgpp1 Slc27a4 Sorl1 Srebf1 Srebf2 St6galnac6 Stard3 Stard5 Ugt8
372	GO:0008203 [7]: cholesterol metabolism	7	7	1145	39	11438	-4.26	0.0	2.11	0.93	Ch25h Dhcr7 Hmgcr Mbtps1 Sorl1 Srebf1 Srebf2
373	GO:0007046 [7]: ribosome biogenesis	11	11	1141	75	11402	-4.26	0.0	1.84	0.9	D16Bwg1547e Exosc4 Exosc7 Pes1 Rpl12 Rpl13 Rpl21 Rpl29 Rpl36a Rpl37a Rps19
374	GO:0042127 [5]: regulation of cell proliferation	15	15	1137	114	11363	-4.29	0.0	1.63	0.81	Cdk4 Crip2 Dhcr7 Frk Lzf Mif Nck2 Pura Sas Sphk1 Stat6 Tax1bp3 Tgfb3 Ube2c Wdr39
375	GO:0042445 [5]: hormone metabolism	1	1	1151	42	11435	-4.3	0.0	0.02	0.0	Stard3
376	GO:0042136 [6]: neurotransmitter biosynthesis	3	3	1149	9	11468	-4.3	0.0	2.42	1.13	Gad1 Slc5a8 Slc5a9
377	GO:0042219 [6]: amino acid derivative catabolism	3	3	1149	9	11468	-4.3	0.0	2.42	1.13	Dhps Sat1 Smox
378	GO:0006376 [9]: mRNA splice site selection	3	3	1149	9	11468	-4.3	0.0	2.42	1.13	Sfrs5 Sfrs6 Sfrs9
379	GO:0044255 [5]: cellular lipid metabolism	33	33	1119	314	11163	-4.31	0.0	0.85	0.44	Acox2 Acsl4 Akr1c6 B4galt6 Ch25h Cmas Cryl1 Dhcr7 Galgt1 Gne Hmgcr Lta4h Mbtps1 Mlstd2 Mtmr2 Mtmr9 Pigf Pik3c2a Pip5k1a Pip5k1b Ptdss1 Rbp1 Scd2 Scd3 Sgpp1 Slc27a4 Sorl1 Srebf1 Srebf2 St6galnac6 Stard3 Stard5 Ugt8
380	GO:0001503 [5]: ossification	7	7	1145	40	11437	-4.32	0.0	2.02	0.91	Enpp1 Foxc1 Mepe Mglap Tnfrsf11a Tuft1 Twsg1
381	GO:0045595 [4]: regulation of cell differentiation	3	3	1149	66	11411	-4.32	0.0	0.04	0.0	Hes1 Nf1 Socs2
382	GO:0006092 [7]: main pathways of carbohydrate metabolism	4	4	1148	77	11400	-4.32	0.0	0.06	0.01	Atf4 Eno1 Pck2 Pfkp
383	GO:0016051 [6]: carbohydrate biosynthesis	8	8	1144	49	11428	-4.33	0.0	1.93	0.9	Atf4 Cmas D3Bwg0562e D4st1 Gne Hs2st1 Pck2 Phkg2
384	GO:0008361 [5]: regulation of cell size	8	8	1144	49	11428	-4.33	0.0	1.93	0.9	Cyr61 Lefty1 Nedd9 Ogfr Socs2 Tgfb2 Tgfb3 Wig1
385	GO:0030036 [8]: actin cytoskeleton organization and biogenesis	11	11	1141	77	11400	-4.34	0.0	1.73	0.89	Arhgap8 Calr Coro1c Dbnl Espn Fliih Lcp1 Mtss1 Nck1 Nck2 Rac1
386	GO:0006457 [7]: protein folding	20	20	1132	168	11309	-4.35	0.0	1.32	0.69	1700030A21Rik 2700075B01Rik Adcy9 Calr Cdc37 Dnajb11 Dnajc9 Ero1l Fkbp11 Gak Hspa1a Hspa2 Hspa5 Hspa5bp1 Nktr Ppih Ppil2 Rp2h Tor1b Tra1
387	GO:0007610 [2]: behavior	5	5	1147	87	11390	-4.37	0.0	0.07	0.01	Chl1 Chst10 Etv1 Itga8 Ntan1
388	GO:0006767 [6]: water-soluble vitamin metabolism	5	5	1147	24	11453	-4.37	0.0	2.13	0.94	Bbox1 Folr1 Slc23a2 Tmlhe Tpk1
389	GO:0015992 [6]: proton transport	7	7	1145	41	11436	-4.38	0.0	1.94	0.9	Atp5g2 Atp6v0c Atp6v1a1 Atp6v1b1 Atp6v1b2 Atp6v1f Atp6v1g2
390	GO:0008284 [6]: positive regulation of cell proliferation	7	7	1145	41	11436	-4.38	0.0	1.94	0.9	Crip2 Lzf Pura Sas Sphk1 Ube2c Wdr39
391	GO:0030154 [3]: cell differentiation	29	29	1123	301	11176	-4.38	0.0	0.49	0.22	Bcl11a Cebpb Chx10 Crb3 Dhcr7 Dnase2a Efna1 Epha2 F11r Gata3 Gmpr2 Hes1 Hes6 Hey1 Hif1a Hps1 Hps4 Hs1bp3 Ifrd2 Metrn Mlph Nf1 Pik3r1 Ptk7 Runx1 Socs2 Sox10 Twsg1 Ugt8
392	GO:0050793 [3]: regulation of development	11	11	1141	147	11330	-4.38	0.0	0.15	0.05	Cyr61 Efna1 Hes1 Metrn Nedd9 Nf1 Ogfr Socs2 Tiam1 Tnfrsf12a Wig1
393	GO:0006631 [6]: fatty acid metabolism	8	8	1144	117	11360	-4.39	0.0	0.11	0.03	Acox2 Acsl4 Cryl1 Lta4h Mlstd2 Scd2 Scd3 Slc27a4
394	GO:0006820 [6]: anion transport	15	15	1137	119	11358	-4.41	0.0	1.43	0.73	C1ql3 Clca1 Clca2 Clca4 Clcn3 Clcn5 Col11a1 Col9a1 Col9a2 Emid1 Gabrb1 Prkwnk4 Slc12a2 Slc26a2 Slc4a2
395	GO:0030001 [7]: metal ion transport	28	28	1124	270	11207	-4.41	0.0	0.77	0.39	Anxa6 Atp1a1 Atp1b1 Cacnb3 Clic1 Grin1 Kcne3 Kcnk1 Kcnk13 Kcnk5 Kcnn4 Mfi2 Ppp3ca Sfxn2 Sfxn3 Slc12a2 Slc23a2 Slc30a6 Slc31a2 Slc38a3 Slc5a1 Slc5a3 Slc5a8 Slc5a9 Slc9a1 Tmprss8 Tnfaip1 Trpc5
396	GO:0051258 [7]: protein polymerization	4	4	1148	17	11460	-4.44	0.0	2.13	0.94	4930542G03Rik Mtss1 Rac1 Tubb5
397	GO:0016125 [6]: sterol metabolism	7	7	1145	42	11435	-4.44	0.0	1.86	0.9	Ch25h Dhcr7 Hmgcr Mbtps1 Sorl1 Srebf1 Srebf2
398	GO:0006790 [5]: sulfur metabolism	7	7	1145	42	11435	-4.44	0.0	1.86	0.9	Ahcy D4st1 Gstt1 Gstt3 Hs2st1 Papss1 Sult1d1
399	GO:0016064 [6]: humoral defense mechanism (sensu Vertebrata)	2	2	1150	52	11425	-4.45	0.0	0.04	0.0	Gca Klra2
400	GO:0006605 [7]: protein targeting	20	20	1132	175	11302	-4.45	0.0	1.13	0.6	5930412E23Rik C330016O10Rik Ccnb1-rs1 Folr1 Nbea Nutf2 Nxf7 Pacs1 Pex26 Ppp3ca Ranbp17 Sec61a1 Slc35a3 Srp54 Syngr1 Syngr2 Tacc3 Tdg Timm17b Tram1
401	GO:0051239 [4]: regulation of organismal physiological process	7	7	1145	105	11372	-4.46	0.0	0.11	0.03	Cebpb Enpp1 Gnai3 Mepe Mglap Prkca Rnf128
402	GO:0007243 [6]: protein kinase cascade	8	8	1144	115	11362	-4.46	0.0	0.12	0.04	Cdc42ep5 Cdc42se1 Dok1 Dusp19 Efna1 Prkca Thop1 Tnip2
403	GO:0006029 [7]: proteoglycan metabolism	3	3	1149	10	11467	-4.46	0.0	2.22	1.01	Col11a1 D4st1 Hs2st1
404	GO:0006171 [8]: cAMP biosynthesis	3	3	1149	10	11467	-4.46	0.0	2.22	1.01	Adcy3 Adcy8 Adcy9
405	GO:0042254 [6]: ribosome biogenesis and assembly	11	11	1141	81	11396	-4.48	0.0	1.53	0.74	D16Bwg1547e Exosc4 Exosc7 Pes1 Rpl12 Rpl13 Rpl21 Rpl29 Rpl36a Rpl37a Rps19
406	GO:0016202 [7]: regulation of myogenesis	2	2	1150	4	11473	-4.48	0.0	2.33	1.1	Boc Cenpf
407	GO:0046488 [10]: phosphatidylinositol metabolism	2	2	1150	4	11473	-4.48	0.0	2.33	1.1	Pip5k1a Pip5k1b
408	GO:0006020 [8]: myo-inositol metabolism	2	2	1150	4	11473	-4.48	0.0	2.33	1.1	Impa1 Impa2
409	GO:0006564 [9]: L-serine biosynthesis	2	2	1150	4	11473	-4.48	0.0	2.33	1.1	Ctbp2 Psat1
410	GO:0007569 [4]: cell aging	2	2	1150	4	11473	-4.48	0.0	2.33	1.1	Hras1 Mif
411	GO:0009247 [8]: glycolipid biosynthesis	2	2	1150	4	11473	-4.48	0.0	2.33	1.1	St6galnac6 Ugt8
412	GO:0006865 [6]: amino acid transport	6	6	1146	34	11443	-4.49	0.0	1.88	0.9	Slc12a2 Slc38a3 Slc3a1 Slc7a4 Slc7a5 Slc7a7
413	GO:0051276 [6]: chromosome organization and biogenesis	20	20	1132	219	11258	-4.5	0.0	0.37	0.16	1700113O17Rik Asf1b Cbx1 D10Bwg0791e H1f0 H2afv H2afx H2afy Hdac11 Hdac3 Hspa1a Mcm2 Men1 Satb1 Smarcc1 Smarcd2 Suv39h1 Suv39h2 Suv420h1 Tert
414	GO:0043085 [4]: positive regulation of enzyme activity	9	9	1143	62	11415	-4.5	0.0	1.63	0.81	Adcy3 Adcy8 Adcy9 Adcyap1 Aph1a Bak1 Efna1 Nr4a1 Pycard
415	GO:0009892 [5]: negative regulation of metabolism	10	10	1142	132	11345	-4.51	0.0	0.17	0.06	A730008L03Rik Atpif1 Bhlhb2 Hes1 Mxi1 Nab2 Rnf128 Sap30 Tle1 Zfp278
416	GO:0018193 [8]: peptidyl-amino acid modification	8	8	1144	53	11424	-4.53	0.0	1.67	0.84	Alg12 Clk3 Ddost Dpagt1 Dyrk3 Lyn Pbk Prkca
417	GO:0007001 [7]: chromosome organization and biogenesis (sensu Eukaryota)	20	20	1132	214	11263	-4.54	0.0	0.42	0.19	1700113O17Rik Asf1b Cbx1 D10Bwg0791e H1f0 H2afv H2afx H2afy Hdac11 Hdac3 Hspa1a Mcm2 Men1 Satb1 Smarcc1 Smarcd2 Suv39h1 Suv39h2 Suv420h1 Tert
418	GO:0050801 [4]: ion homeostasis	9	9	1143	63	11414	-4.54	0.0	1.57	0.77	Atp6v0c Atp6v1b1 Clstn1 Hexb Mfi2 Nucb2 Prkwnk4 Slc9a1 Slc9a3r1
419	GO:0006873 [5]: cell ion homeostasis	9	9	1143	63	11414	-4.54	0.0	1.57	0.77	Atp6v0c Atp6v1b1 Clstn1 Hexb Mfi2 Nucb2 Prkwnk4 Slc9a1 Slc9a3r1
420	GO:0051246 [5]: regulation of protein metabolism	4	4	1148	72	11405	-4.55	0.0	0.08	0.01	Dbnl Prkca Rac1 Rnf128
421	GO:0006445 [7]: regulation of translation	6	6	1146	35	11442	-4.55	0.0	1.79	0.9	Boll Eif2ak3 Eif3s3 Eif4b Mknk1 Skiv2l
422	GO:0009586 [8]: rhodopsin mediated phototransduction	1	1	1151	0	11477	-4.55	0.0	2.39	1.13	Pdc
423	GO:0015014 [7]: heparan sulfate proteoglycan biosynthesis, polysaccharide chain biosynthesis	1	1	1151	0	11477	-4.55	0.0	2.39	1.13	Hs2st1
424	GO:0015732 [8]: prostaglandin transport	1	1	1151	0	11477	-4.55	0.0	2.39	1.13	Slco2a1
425	GO:0015817 [8]: L-histidine transport	1	1	1151	0	11477	-4.55	0.0	2.39	1.13	Slc38a3
426	GO:0015881 [6]: creatine transport	1	1	1151	0	11477	-4.55	0.0	2.39	1.13	Slc6a8
427	GO:0016266 [10]: O-glycan processing	1	1	1151	0	11477	-4.55	0.0	2.39	1.13	C1galt1
428	GO:0016267 [11]: O-glycan processing, core 1	1	1	1151	0	11477	-4.55	0.0	2.39	1.13	C1galt1
429	GO:0018279 [10]: N-linked glycosylation via asparagine	1	1	1151	0	11477	-4.55	0.0	2.39	1.13	Ddost
430	GO:0019510 [8]: S-adenosylhomocysteine catabolism	1	1	1151	0	11477	-4.55	0.0	2.39	1.13	Ahcy
431	GO:0030011 [6]: maintenance of cell polarity	1	1	1151	0	11477	-4.55	0.0	2.39	1.13	Llglh
432	GO:0030202 [8]: heparin metabolism	1	1	1151	0	11477	-4.55	0.0	2.39	1.13	Hs2st1
433	GO:0030205 [8]: dermatan sulfate metabolism	1	1	1151	0	11477	-4.55	0.0	2.39	1.13	D4st1
434	GO:0030208 [9]: dermatan sulfate biosynthesis	1	1	1151	0	11477	-4.55	0.0	2.39	1.13	D4st1
435	GO:0030502 [8]: negative regulation of bone mineralization	1	1	1151	0	11477	-4.55	0.0	2.39	1.13	Mepe
436	GO:0030511 [6]: positive regulation of transforming growth factor beta receptor signaling pathway	1	1	1151	0	11477	-4.55	0.0	2.39	1.13	Twsg1
437	GO:0030513 [7]: positive regulation of BMP signaling pathway	1	1	1151	0	11477	-4.55	0.0	2.39	1.13	Twsg1
438	GO:0030575 [6]: nuclear body organization and biogenesis	1	1	1151	0	11477	-4.55	0.0	2.39	1.13	Pml
439	GO:0030578 [7]: PML body organization and biogenesis	1	1	1151	0	11477	-4.55	0.0	2.39	1.13	Pml
440	GO:0030644 [8]: chloride ion homeostasis	1	1	1151	0	11477	-4.55	0.0	2.39	1.13	Prkwnk4
441	GO:0035090 [7]: maintenance of apical/basal cell polarity	1	1	1151	0	11477	-4.55	0.0	2.39	1.13	Llglh
442	GO:0035214 [6]: eye-antennal disc development	1	1	1151	0	11477	-4.55	0.0	2.39	1.13	Tm4sf9
443	GO:0040001 [10]: mitotic spindle positioning or orientation	1	1	1151	0	11477	-4.55	0.0	2.39	1.13	Nusap1
444	GO:0042073 [6]: intraflagellar transport	1	1	1151	0	11477	-4.55	0.0	2.39	1.13	Klc3
445	GO:0042357 [7]: thiamin diphosphate metabolism	1	1	1151	0	11477	-4.55	0.0	2.39	1.13	Tpk1
446	GO:0042360 [7]: vitamin E metabolism	1	1	1151	0	11477	-4.55	0.0	2.39	1.13	Ttpa
447	GO:0042723 [7]: thiamin and derivative metabolism	1	1	1151	0	11477	-4.55	0.0	2.39	1.13	Tpk1
448	GO:0042724 [8]: thiamin and derivative biosynthesis	1	1	1151	0	11477	-4.55	0.0	2.39	1.13	Tpk1
449	GO:0042787 [10]: protein ubiquitination during ubiquitin-dependent protein catabolism	1	1	1151	0	11477	-4.55	0.0	2.39	1.13	Lnx1
450	GO:0042994 [7]: cytoplasmic sequestering of transcription factor	1	1	1151	0	11477	-4.55	0.0	2.39	1.13	Tacc3
451	GO:0043001 [8]: Golgi to plasma membrane protein transport	1	1	1151	0	11477	-4.55	0.0	2.39	1.13	Blzf1
452	GO:0045046 [7]: peroxisome membrane protein import	1	1	1151	0	11477	-4.55	0.0	2.39	1.13	Pex26
453	GO:0045210 [8]: FasL biosynthesis	1	1	1151	0	11477	-4.55	0.0	2.39	1.13	Phlda1
454	GO:0045685 [5]: regulation of glial cell differentiation	1	1	1151	0	11477	-4.55	0.0	2.39	1.13	Nf1
455	GO:0045787 [7]: positive regulation of cell cycle	1	1	1151	0	11477	-4.55	0.0	2.39	1.13	Nusap1
456	GO:0045839 [8]: negative regulation of mitosis	1	1	1151	0	11477	-4.55	0.0	2.39	1.13	Mad2l1
457	GO:0045840 [8]: positive regulation of mitosis	1	1	1151	0	11477	-4.55	0.0	2.39	1.13	Nusap1
458	GO:0045841 [9]: negative regulation of mitotic metaphase/anaphase transition	1	1	1151	0	11477	-4.55	0.0	2.39	1.13	Mad2l1
459	GO:0045851 [10]: pH reduction	1	1	1151	0	11477	-4.55	0.0	2.39	1.13	Atp6v0c
460	GO:0045978 [7]: negative regulation of nucleoside metabolism	1	1	1151	0	11477	-4.55	0.0	2.39	1.13	Atpif1
461	GO:0046038 [10]: GMP catabolism	1	1	1151	0	11477	-4.55	0.0	2.39	1.13	Gmpr2
462	GO:0046070 [10]: dGTP metabolism	1	1	1151	0	11477	-4.55	0.0	2.39	1.13	Nudt1
463	GO:0046203 [9]: spermidine catabolism	1	1	1151	0	11477	-4.55	0.0	2.39	1.13	Dhps
464	GO:0046329 [6]: negative regulation of JNK cascade	1	1	1151	0	11477	-4.55	0.0	2.39	1.13	Cdc42se1
465	GO:0046380 [8]: N-acetylneuraminate biosynthesis	1	1	1151	0	11477	-4.55	0.0	2.39	1.13	Cmas
466	GO:0046498 [7]: S-adenosylhomocysteine metabolism	1	1	1151	0	11477	-4.55	0.0	2.39	1.13	Ahcy
467	GO:0046655 [7]: folic acid metabolism	1	1	1151	0	11477	-4.55	0.0	2.39	1.13	Folr1
468	GO:0048146 [7]: positive regulation of fibroblast proliferation	1	1	1151	0	11477	-4.55	0.0	2.39	1.13	Sphk1
469	GO:0050428 [10]: 3'-phosphoadenosine 5'-phosphosulfate biosynthesis	1	1	1151	0	11477	-4.55	0.0	2.39	1.13	Papss1
470	GO:0050651 [8]: dermatan sulfate proteoglycan biosynthesis	1	1	1151	0	11477	-4.55	0.0	2.39	1.13	D4st1
471	GO:0050655 [7]: dermatan sulfate proteoglycan metabolism	1	1	1151	0	11477	-4.55	0.0	2.39	1.13	D4st1
472	GO:0050983 [10]: spermidine catabolism to deoxyhypusine, using deoxyhypusine synthase	1	1	1151	0	11477	-4.55	0.0	2.39	1.13	Dhps
473	GO:0051220 [6]: cytoplasmic sequestering of protein	1	1	1151	0	11477	-4.55	0.0	2.39	1.13	Tacc3
474	GO:0051223 [6]: regulation of protein transport	1	1	1151	0	11477	-4.55	0.0	2.39	1.13	Tacc3
475	GO:0051224 [7]: negative regulation of protein transport	1	1	1151	0	11477	-4.55	0.0	2.39	1.13	Tacc3
476	GO:0051261 [7]: protein depolymerization	1	1	1151	0	11477	-4.55	0.0	2.39	1.13	Stmn1
477	GO:0000042 [8]: protein-Golgi targeting	1	1	1151	0	11477	-4.55	0.0	2.39	1.13	Pacs1
478	GO:0000147 [9]: actin cortical patch assembly	1	1	1151	0	11477	-4.55	0.0	2.39	1.13	Coro1c
479	GO:0000281 [6]: cytokinesis after mitosis	1	1	1151	0	11477	-4.55	0.0	2.39	1.13	Nusap1
480	GO:0000289 [9]: poly(A) tail shortening	1	1	1151	0	11477	-4.55	0.0	2.39	1.13	Usp52
481	GO:0000291 [8]: mRNA catabolism, exonucleolytic	1	1	1151	0	11477	-4.55	0.0	2.39	1.13	Usp52
482	GO:0000294 [8]: mRNA catabolism, endonucleolytic cleavage-dependent decay	1	1	1151	0	11477	-4.55	0.0	2.39	1.13	Usp52
483	GO:0000301 [7]: retrograde transport, vesicle recycling within Golgi	1	1	1151	0	11477	-4.55	0.0	2.39	1.13	Pacs1
484	GO:0001745 [7]: compound eye morphogenesis (sensu Endopterygota)	1	1	1151	0	11477	-4.55	0.0	2.39	1.13	Tm4sf9
485	GO:0006055 [8]: CMP-N-acetylneuraminate biosynthesis	1	1	1151	0	11477	-4.55	0.0	2.39	1.13	Cmas
486	GO:0006203 [10]: dGTP catabolism	1	1	1151	0	11477	-4.55	0.0	2.39	1.13	Nudt1
487	GO:0006278 [7]: RNA-dependent DNA replication	1	1	1151	0	11477	-4.55	0.0	2.39	1.13	Tert
488	GO:0006667 [9]: sphinganine metabolism	1	1	1151	0	11477	-4.55	0.0	2.39	1.13	Sgpp1
489	GO:0006668 [10]: sphinganine-1-phosphate metabolism	1	1	1151	0	11477	-4.55	0.0	2.39	1.13	Sgpp1
490	GO:0006772 [8]: thiamin metabolism	1	1	1151	0	11477	-4.55	0.0	2.39	1.13	Tpk1
491	GO:0006844 [6]: acyl carnitine transport	1	1	1151	0	11477	-4.55	0.0	2.39	1.13	Slc25a29
492	GO:0006931 [7]: substrate-bound cell migration, cell attachment to substrate	1	1	1151	0	11477	-4.55	0.0	2.39	1.13	Tnfrsf12a
493	GO:0007019 [8]: microtubule depolymerization	1	1	1151	0	11477	-4.55	0.0	2.39	1.13	Stmn1
494	GO:0007025 [9]: beta-tubulin folding	1	1	1151	0	11477	-4.55	0.0	2.39	1.13	Rp2h
495	GO:0007035 [7]: vacuolar acidification	1	1	1151	0	11477	-4.55	0.0	2.39	1.13	Atp6v0c
496	GO:0007042 [8]: lysosomal lumen acidification	1	1	1151	0	11477	-4.55	0.0	2.39	1.13	Atp6v0c
497	GO:0007176 [5]: regulation of epidermal growth factor receptor activity	1	1	1151	0	11477	-4.55	0.0	2.39	1.13	Nck2
498	GO:0007207 [8]: muscarinic acetylcholine receptor, phospholipase C activating pathway	1	1	1151	0	11477	-4.55	0.0	2.39	1.13	Chrm3
499	GO:0007455 [6]: eye-antennal disc metamorphosis	1	1	1151	0	11477	-4.55	0.0	2.39	1.13	Tm4sf9
500	GO:0007456 [6]: eye morphogenesis (sensu Endopterygota)	1	1	1151	0	11477	-4.55	0.0	2.39	1.13	Tm4sf9
501	GO:0008054 [7]: cyclin catabolism	1	1	1151	0	11477	-4.55	0.0	2.39	1.13	Ube2c
502	GO:0008583 [8]: mystery cell fate differentiation (sensu Endopterygota)	1	1	1151	0	11477	-4.55	0.0	2.39	1.13	Tm4sf9
503	GO:0009118 [6]: regulation of nucleoside metabolism	1	1	1151	0	11477	-4.55	0.0	2.39	1.13	Atpif1
504	GO:0009125 [7]: nucleoside monophosphate catabolism	1	1	1151	0	11477	-4.55	0.0	2.39	1.13	Gmpr2
505	GO:0009128 [8]: purine nucleoside monophosphate catabolism	1	1	1151	0	11477	-4.55	0.0	2.39	1.13	Gmpr2
506	GO:0009136 [8]: purine nucleoside diphosphate biosynthesis	1	1	1151	0	11477	-4.55	0.0	2.39	1.13	Papss1
507	GO:0009158 [8]: ribonucleoside monophosphate catabolism	1	1	1151	0	11477	-4.55	0.0	2.39	1.13	Gmpr2
508	GO:0009169 [9]: purine ribonucleoside monophosphate catabolism	1	1	1151	0	11477	-4.55	0.0	2.39	1.13	Gmpr2
509	GO:0009180 [9]: purine ribonucleoside diphosphate biosynthesis	1	1	1151	0	11477	-4.55	0.0	2.39	1.13	Papss1
510	GO:0009188 [8]: ribonucleoside diphosphate biosynthesis	1	1	1151	0	11477	-4.55	0.0	2.39	1.13	Papss1
511	GO:0009229 [8]: thiamin diphosphate biosynthesis	1	1	1151	0	11477	-4.55	0.0	2.39	1.13	Tpk1
512	GO:0006807 [4]: nitrogen compound metabolism	4	4	1148	18	11459	-4.55	0.0	2.0	0.9	Arg1 Asl Ass1 Ddah2
513	GO:0006928 [4]: cell motility	17	17	1135	150	11327	-4.56	0.0	1.04	0.53	Arfip2 Arhgap8 Cbll1 Cdk5 Chl1 Cxcr4 Ephb3 Etv1 Itgb3 Lrp5 Mospd2 Nck1 Nck2 Prkca Rac1 Tm4sf9 Tnfrsf12a
514	GO:0006511 [10]: ubiquitin-dependent protein catabolism	11	11	1141	84	11393	-4.56	0.0	1.4	0.73	Cblc Lnx1 Psma5 Siah2 Skp2 Ube1y1 Ube2c Uchl4 Usp12 Usp18 Usp20
515	GO:0035295 [3]: tube development	8	8	1144	54	11423	-4.56	0.0	1.6	0.8	Cyr61 Dhcr7 Lmo4 Ltap Nfib Ptk7 Spry2 Traf4
516	GO:0006334 [8]: nucleosome assembly	8	8	1144	54	11423	-4.56	0.0	1.6	0.8	1700113O17Rik Asf1b D10Bwg0791e H1f0 H2afv H2afx H2afy Mcm2
517	GO:0016568 [8]: chromatin modification	10	10	1142	74	11403	-4.57	0.0	1.45	0.73	Cbx1 Hdac11 Hdac3 Men1 Satb1 Smarcc1 Smarcd2 Suv39h1 Suv39h2 Suv420h1
518	GO:0015837 [5]: amine transport	6	6	1146	36	11441	-4.61	0.0	1.71	0.87	Slc12a2 Slc38a3 Slc3a1 Slc7a4 Slc7a5 Slc7a7
519	GO:0016481 [7]: negative regulation of transcription	8	8	1144	109	11368	-4.61	0.0	0.16	0.06	A730008L03Rik Bhlhb2 Hes1 Mxi1 Nab2 Sap30 Tle1 Zfp278
520	GO:0030278 [6]: regulation of ossification	3	3	1149	11	11466	-4.62	0.0	2.05	0.93	Enpp1 Mepe Mglap
521	GO:0046058 [8]: cAMP metabolism	3	3	1149	11	11466	-4.62	0.0	2.05	0.93	Adcy3 Adcy8 Adcy9
522	GO:0048278 [6]: vesicle docking	3	3	1149	11	11466	-4.62	0.0	2.05	0.93	Stxbp2 Vps33b Vps45
523	GO:0001839 [6]: neural plate morphogenesis	3	3	1149	11	11466	-4.62	0.0	2.05	0.93	Lmo4 Ltap Ptk7
524	GO:0001841 [6]: neural tube formation	3	3	1149	11	11466	-4.62	0.0	2.05	0.93	Lmo4 Ltap Ptk7
525	GO:0001843 [6]: neural tube closure	3	3	1149	11	11466	-4.62	0.0	2.05	0.93	Lmo4 Ltap Ptk7
526	GO:0006040 [6]: amino sugar metabolism	3	3	1149	11	11466	-4.62	0.0	2.05	0.93	Cmas Gne Nagk
527	GO:0006904 [7]: vesicle docking during exocytosis	3	3	1149	11	11466	-4.62	0.0	2.05	0.93	Stxbp2 Vps33b Vps45
528	GO:0007568 [3]: aging	3	3	1149	11	11466	-4.62	0.0	2.05	0.93	Ercc2 Hras1 Mif
529	GO:0019941 [9]: modification-dependent protein catabolism	11	11	1141	86	11391	-4.62	0.0	1.31	0.68	Cblc Lnx1 Psma5 Siah2 Skp2 Ube1y1 Ube2c Uchl4 Usp12 Usp18 Usp20
530	GO:0009790 [3]: embryonic development	14	14	1138	160	11317	-4.63	0.0	0.32	0.13	5830426I05Rik Birc5 Chx10 Cyr61 Foxi1 Hmgcr Lmo4 Lrp5 Ltap Ptk7 Rnf2 Tcfap2c Tgfb3 Twsg1
531	GO:0001501 [5]: skeletal development	10	10	1142	76	11401	-4.63	0.0	1.36	0.7	Col11a1 Col9a2 Enpp1 Foxc1 Mepe Mglap Tnfrsf11a Tuft1 Twsg1 Wdr5
532	GO:0007189 [9]: G-protein signaling, adenylate cyclase activating pathway	4	4	1148	19	11458	-4.64	0.0	1.88	0.9	Adcy3 Adcy8 Adcy9 Adcyap1
533	GO:0015980 [6]: energy derivation by oxidation of organic compounds	8	8	1144	108	11369	-4.64	0.0	0.17	0.06	Atf4 D3Bwg0562e Eno1 Pck2 Pfkp Phkg2 Ppp1cb Ppp1cc
534	GO:0050876 [4]: reproductive physiological process	1	1	1151	37	11440	-4.65	0.0	0.03	0.0	Ttpa
535	GO:0007626 [3]: locomotory behavior	1	1	1151	37	11440	-4.65	0.0	0.03	0.0	Ntan1
536	GO:0044262 [6]: cellular carbohydrate metabolism	17	17	1135	176	11301	-4.65	0.0	0.51	0.23	Atf4 Cmas Col11a1 D3Bwg0562e D4st1 Eno1 Gne Hs2st1 Impa1 Impa2 Nagk Pck2 Pfkp Pglyrp1 Phkg2 Ppp1cb Ppp1cc
537	GO:0016055 [6]: Wnt receptor signaling pathway	10	10	1142	77	11400	-4.65	0.0	1.32	0.68	Apc2 Catnbip1 Fzd3 Fzd6 Fzd9 Lrp5 Slc9a3r1 Tle1 Tle2 Tle6
538	GO:0016337 [5]: cell-cell adhesion	11	11	1141	88	11389	-4.66	0.0	1.23	0.62	Celsr2 Clstn1 Dsc2 Dsg2 Jam4 Pcdh18 Pcdh21 Pcdhb17 Pcdhb19 Pcdhb21 Pcdhb6
539	GO:0006066 [5]: alcohol metabolism	16	16	1136	151	11326	-4.67	0.0	0.78	0.4	Atf4 Ch25h Dhcr7 Eno1 Gdpd1 Hmgcr Impa1 Impa2 Mbtps1 Pck2 Pfkp Sdfr2 Sgpp1 Sorl1 Srebf1 Srebf2
540	GO:0008610 [6]: lipid biosynthesis	16	16	1136	151	11326	-4.67	0.0	0.78	0.4	Akr1c6 B4galt6 Cmas Dhcr7 Gne Hmgcr Lta4h Mlstd2 Pigf Ptdss1 Scd2 Scd3 St6galnac6 Stard3 Stard5 Ugt8
541	GO:0005996 [6]: monosaccharide metabolism	6	6	1146	88	11389	-4.68	0.0	0.14	0.05	Atf4 Eno1 Impa1 Impa2 Pck2 Pfkp
542	GO:0015849 [5]: organic acid transport	7	7	1145	47	11430	-4.68	0.0	1.52	0.73	Slc12a2 Slc38a3 Slc3a1 Slc7a4 Slc7a5 Slc7a7 Slco2a1
543	GO:0046942 [6]: carboxylic acid transport	7	7	1145	47	11430	-4.68	0.0	1.52	0.73	Slc12a2 Slc38a3 Slc3a1 Slc7a4 Slc7a5 Slc7a7 Slco2a1
544	GO:0007167 [6]: enzyme linked receptor protein signaling pathway	16	16	1136	162	11315	-4.69	0.0	0.57	0.27	Caml Ddr1 Dok1 Efna1 Epha2 Ephb3 Ephb4 Insr Ltk Nck2 Prkca Ptpre Ptprg Srcasm Tiam1 Twsg1
545	GO:0043037 [7]: translation	15	15	1137	139	11338	-4.69	0.0	0.83	0.44	Boll Eif2ak3 Eif2b2 Eif3s3 Eif4b Gfm2 Gspt2 Gtpbp2 Hars Lgtn Mknk1 Qars Sars1 Skiv2l Slc22a17
546	GO:0040007 [3]: growth	11	11	1141	90	11387	-4.7	0.0	1.16	0.61	5830426I05Rik Cyr61 Gdf3 Inhbb Lefty1 Nedd9 Ogfr Socs2 Tgfb2 Tgfb3 Wig1
547	GO:0006954 [5]: inflammatory response	9	9	1143	114	11363	-4.71	0.0	0.22	0.08	Chi3l3 Cxcl1 Mif Nfkbiz Prkca Pycard Rac1 Tlr3 Tlr6
548	GO:0009888 [5]: histogenesis	3	3	1149	58	11419	-4.71	0.0	0.08	0.01	Col11a1 Cst6 Twsg1
549	GO:0006006 [8]: glucose metabolism	4	4	1148	68	11409	-4.71	0.0	0.1	0.02	Atf4 Eno1 Pck2 Pfkp
550	GO:0045934 [6]: negative regulation of nucleobase, nucleoside, nucleotide and nucleic acid metabolism	9	9	1143	113	11364	-4.72	0.0	0.23	0.09	A730008L03Rik Atpif1 Bhlhb2 Hes1 Mxi1 Nab2 Sap30 Tle1 Zfp278
551	GO:0007018 [7]: microtubule-based movement	8	8	1144	58	11419	-4.72	0.0	1.38	0.72	4930542G03Rik Actr10 Kif20a Kif2c Kif4 Kifc3 Tubb5 Zfp282
552	GO:0006986 [5]: response to unfolded protein	6	6	1146	38	11439	-4.72	0.0	1.57	0.77	Eif2ak3 Herpud1 Hspa1a Hspa2 Hspa5 Hspa5bp1
553	GO:0009314 [6]: response to radiation	6	6	1146	38	11439	-4.72	0.0	1.57	0.77	Guca1a Hus1 Pdc Pde6b Prom1 Rgr
554	GO:0007160 [5]: cell-matrix adhesion	7	7	1145	48	11429	-4.72	0.0	1.46	0.73	Cdk5 Itga8 Itgb3 Itgb5 Lims1 Mia1 Npnt
555	GO:0007266 [7]: Rho protein signal transduction	4	4	1148	20	11457	-4.72	0.0	1.77	0.9	Arhgef1 Baiap2 Cdc42ep5 Rohn
556	GO:0007602 [8]: phototransduction	4	4	1148	20	11457	-4.72	0.0	1.77	0.9	Guca1a Pdc Prom1 Rgr
557	GO:0007409 [6]: axonogenesis	9	9	1143	69	11408	-4.73	0.0	1.27	0.65	Cdk5 Chl1 Efna1 Ephb3 Etv1 Metrn Stmn1 Tiam1 Tnfrsf12a
558	GO:0007276 [5]: gametogenesis	10	10	1142	121	11356	-4.73	0.0	0.27	0.1	1700017G21Rik 2810422M04Rik Boll Cxcr4 Dnmt3a H2afx Nme5 Pafah1b3 Spin Zipro1
559	GO:0010001 [4]: glial cell differentiation	2	2	1150	5	11472	-4.73	0.0	2.05	0.93	Metrn Nf1
560	GO:0030865 [7]: cortical cytoskeleton organization and biogenesis	2	2	1150	5	11472	-4.73	0.0	2.05	0.93	Calr Coro1c
561	GO:0030866 [8]: cortical actin cytoskeleton organization and biogenesis	2	2	1150	5	11472	-4.73	0.0	2.05	0.93	Calr Coro1c
562	GO:0045664 [5]: regulation of neuron differentiation	2	2	1150	5	11472	-4.73	0.0	2.05	0.93	Hes1 Socs2
563	GO:0006195 [7]: purine nucleotide catabolism	2	2	1150	5	11472	-4.73	0.0	2.05	0.93	Gmpr2 Nudt1
564	GO:0006402 [7]: mRNA catabolism	2	2	1150	5	11472	-4.73	0.0	2.05	0.93	Auh Usp52
565	GO:0006560 [8]: proline metabolism	2	2	1150	5	11472	-4.73	0.0	2.05	0.93	Pycr1 Pycr2
566	GO:0006664 [7]: glycolipid metabolism	2	2	1150	5	11472	-4.73	0.0	2.05	0.93	St6galnac6 Ugt8
567	GO:0006760 [6]: folic acid and derivative metabolism	2	2	1150	5	11472	-4.73	0.0	2.05	0.93	Folr1 Fpgs
568	GO:0006891 [6]: intra-Golgi transport	2	2	1150	5	11472	-4.73	0.0	2.05	0.93	Pacs1 Srcasm
569	GO:0009127 [8]: purine nucleoside monophosphate biosynthesis	2	2	1150	5	11472	-4.73	0.0	2.05	0.93	Ada Paics
570	GO:0009168 [9]: purine ribonucleoside monophosphate biosynthesis	2	2	1150	5	11472	-4.73	0.0	2.05	0.93	Ada Paics
571	GO:0030384 [9]: phosphoinositide metabolism	3	3	1149	12	11465	-4.74	0.0	1.89	0.9	Pigf Pip5k1a Pip5k1b
572	GO:0030641 [8]: hydrogen ion homeostasis	3	3	1149	12	11465	-4.74	0.0	1.89	0.9	Atp6v0c Atp6v1b1 Slc9a1
573	GO:0046850 [5]: regulation of bone remodeling	3	3	1149	12	11465	-4.74	0.0	1.89	0.9	Enpp1 Mepe Mglap
574	GO:0006479 [9]: protein amino acid methylation	3	3	1149	12	11465	-4.74	0.0	1.89	0.9	Men1 Satb1 Suv420h1
575	GO:0006885 [9]: regulation of pH	3	3	1149	12	11465	-4.74	0.0	1.89	0.9	Atp6v0c Atp6v1b1 Slc9a1
576	GO:0019318 [7]: hexose metabolism	6	6	1146	86	11391	-4.74	0.0	0.16	0.06	Atf4 Eno1 Impa1 Impa2 Pck2 Pfkp
577	GO:0042330 [5]: taxis	11	11	1141	92	11385	-4.74	0.0	1.09	0.57	Ccr3 Cklf Cklfsf2a Cklfsf7 Cklfsf8 Cxcr4 Cyr61 G1p2 Man1b Prkca Tlr3
578	GO:0006935 [6]: chemotaxis	11	11	1141	92	11385	-4.74	0.0	1.09	0.57	Ccr3 Cklf Cklfsf2a Cklfsf7 Cklfsf8 Cxcr4 Cyr61 G1p2 Man1b Prkca Tlr3
579	GO:0042592 [3]: homeostasis	9	9	1143	112	11365	-4.74	0.0	0.24	0.09	Atp6v0c Atp6v1b1 Clstn1 Hexb Mfi2 Nucb2 Prkwnk4 Slc9a1 Slc9a3r1
580	GO:0006766 [5]: vitamin metabolism	6	6	1146	39	11438	-4.77	0.0	1.5	0.73	Bbox1 Folr1 Slc23a2 Tmlhe Tpk1 Ttpa
581	GO:0006643 [6]: membrane lipid metabolism	9	9	1143	71	11406	-4.78	0.0	1.19	0.61	B4galt6 Pigf Pik3c2a Pip5k1a Pip5k1b Ptdss1 Sgpp1 St6galnac6 Ugt8
582	GO:0006913 [6]: nucleocytoplasmic transport	9	9	1143	71	11406	-4.78	0.0	1.19	0.61	Camk1 Nup155 Nutf2 Nxf7 Ppp3ca Ranbp17 Rangnrf Ssb Tacc3
583	GO:0001525 [6]: angiogenesis	4	4	1148	66	11411	-4.78	0.0	0.11	0.03	Anpep Cyr61 Hif1a Tnfrsf12a
584	GO:0030705 [6]: cytoskeleton-dependent intracellular transport	8	8	1144	60	11417	-4.78	0.0	1.28	0.66	4930542G03Rik Actr10 Kif20a Kif2c Kif4 Kifc3 Tubb5 Zfp282
585	GO:0051247 [6]: positive regulation of protein metabolism	1	1	1151	35	11442	-4.78	0.0	0.03	0.0	Rac1
586	GO:0046903 [3]: secretion	2	2	1150	46	11431	-4.79	0.0	0.06	0.01	Kcnn4 Sec61a1
587	GO:0016477 [5]: cell migration	13	13	1139	127	11350	-4.79	0.0	0.66	0.32	Arhgap8 Cbll1 Cdk5 Chl1 Cxcr4 Ephb3 Etv1 Itgb3 Lrp5 Nck1 Nck2 Prkca Tnfrsf12a
588	GO:0007420 [7]: brain development	3	3	1149	56	11421	-4.8	0.0	0.09	0.02	Aplp1 Cxcr4 Twsg1
589	GO:0030334 [6]: regulation of cell migration	5	5	1147	30	11447	-4.8	0.0	1.56	0.76	Arhgap8 Cbll1 Cdk5 Cxcr4 Itgb3
590	GO:0051270 [5]: regulation of cell motility	5	5	1147	30	11447	-4.8	0.0	1.56	0.76	Arhgap8 Cbll1 Cdk5 Cxcr4 Itgb3
591	GO:0008643 [5]: carbohydrate transport	5	5	1147	30	11447	-4.8	0.0	1.56	0.76	Abtb1 Prkca Slc2a1 Slc35a1 Slc5a1
592	GO:0001568 [4]: blood vessel development	6	6	1146	83	11394	-4.82	0.0	0.18	0.06	Anpep Cyr61 Dhcr7 Hey1 Hif1a Tnfrsf12a
593	GO:0016042 [5]: lipid catabolism	4	4	1148	65	11412	-4.83	0.0	0.12	0.03	Grn Pafah1b3 Plcg2 Pld3
594	GO:0045892 [8]: negative regulation of transcription, DNA-dependent	5	5	1147	74	11403	-4.83	0.0	0.15	0.06	Bhlhb2 Hes1 Mxi1 Sap30 Tle1
595	GO:0048514 [5]: blood vessel morphogenesis	5	5	1147	74	11403	-4.83	0.0	0.15	0.06	Anpep Cyr61 Hey1 Hif1a Tnfrsf12a
596	GO:0006813 [8]: potassium ion transport	10	10	1142	114	11363	-4.83	0.0	0.35	0.15	Atp1a1 Atp1b1 Grin1 Kcne3 Kcnk1 Kcnk13 Kcnk5 Kcnn4 Slc12a2 Tnfaip1
597	GO:0001838 [5]: embryonic epithelial tube formation	3	3	1149	13	11464	-4.85	0.0	1.75	0.9	Lmo4 Ltap Ptk7
598	GO:0008154 [6]: actin polymerization and/or depolymerization	3	3	1149	13	11464	-4.85	0.0	1.75	0.9	Dbnl Mtss1 Rac1
599	GO:0050881 [5]: musculoskeletal movement	8	8	1144	63	11414	-4.86	0.0	1.14	0.61	Guca1a Pdc Pde6b Ranbp17 Rdh12 Rgnef Rgr Rp2h
600	GO:0050885 [6]: regulation of balance	8	8	1144	63	11414	-4.86	0.0	1.14	0.61	Guca1a Pdc Pde6b Ranbp17 Rdh12 Rgnef Rgr Rp2h
601	GO:0050953 [6]: sensory perception of light	8	8	1144	63	11414	-4.86	0.0	1.14	0.61	Guca1a Pdc Pde6b Ranbp17 Rdh12 Rgnef Rgr Rp2h
602	GO:0050957 [6]: equilibrioception	8	8	1144	63	11414	-4.86	0.0	1.14	0.61	Guca1a Pdc Pde6b Ranbp17 Rdh12 Rgnef Rgr Rp2h
603	GO:0007601 [7]: visual perception	8	8	1144	63	11414	-4.86	0.0	1.14	0.61	Guca1a Pdc Pde6b Ranbp17 Rdh12 Rgnef Rgr Rp2h
604	GO:0006725 [5]: aromatic compound metabolism	5	5	1147	73	11404	-4.86	0.0	0.16	0.06	Ephx1 Folr1 Fpgs Sdfr2 Si
605	GO:0006816 [8]: calcium ion transport	5	5	1147	73	11404	-4.86	0.0	0.16	0.06	Anxa6 Cacnb3 Clic1 Ppp3ca Trpc5
606	GO:0050879 [4]: organismal movement	8	8	1144	64	11413	-4.88	0.0	1.1	0.58	Guca1a Pdc Pde6b Ranbp17 Rdh12 Rgnef Rgr Rp2h
607	GO:0019725 [4]: cell homeostasis	9	9	1143	76	11401	-4.88	0.0	0.99	0.52	Atp6v0c Atp6v1b1 Clstn1 Hexb Mfi2 Nucb2 Prkwnk4 Slc9a1 Slc9a3r1
608	GO:0000041 [8]: transition metal ion transport	5	5	1147	32	11445	-4.91	0.0	1.41	0.73	Mfi2 Sfxn2 Sfxn3 Slc30a6 Slc31a2
609	GO:0008202 [6]: steroid metabolism	10	10	1142	95	11382	-4.91	0.0	0.71	0.36	Akr1c6 Ch25h Dhcr7 Hmgcr Mbtps1 Sorl1 Srebf1 Srebf2 Stard3 Stard5
610	GO:0015674 [7]: di-, tri-valent inorganic cation transport	10	10	1142	105	11372	-4.91	0.0	0.49	0.22	Anxa6 Cacnb3 Clic1 Mfi2 Ppp3ca Sfxn2 Sfxn3 Slc30a6 Slc31a2 Trpc5
611	GO:0030041 [7]: actin filament polymerization	2	2	1150	6	11471	-4.92	0.0	1.83	0.9	Mtss1 Rac1
612	GO:0030148 [8]: sphingolipid biosynthesis	2	2	1150	6	11471	-4.92	0.0	1.83	0.9	B4galt6 St6galnac6
613	GO:0000072 [7]: M phase specific microtubule process	2	2	1150	6	11471	-4.92	0.0	1.83	0.9	Brca1 Cdca1
614	GO:0006041 [7]: glucosamine metabolism	2	2	1150	6	11471	-4.92	0.0	1.83	0.9	Gne Nagk
615	GO:0006044 [8]: N-acetylglucosamine metabolism	2	2	1150	6	11471	-4.92	0.0	1.83	0.9	Gne Nagk
616	GO:0006563 [8]: L-serine metabolism	2	2	1150	6	11471	-4.92	0.0	1.83	0.9	Ctbp2 Psat1
617	GO:0006857 [6]: oligopeptide transport	2	2	1150	6	11471	-4.92	0.0	1.83	0.9	Slc15a1 Tap1
618	GO:0007093 [8]: mitotic checkpoint	2	2	1150	6	11471	-4.92	0.0	1.83	0.9	Cdc2a Mad2l1
619	GO:0007173 [8]: epidermal growth factor receptor signaling pathway	2	2	1150	6	11471	-4.92	0.0	1.83	0.9	Caml Nck2
620	GO:0030097 [5]: hemopoiesis	10	10	1142	99	11378	-4.93	0.0	0.61	0.29	Bcl11a Crip2 Dnase2a Gmpr2 Hs1bp3 Lzf Pik3r1 Tacc3 Twsg1 Vpreb1
621	GO:0017038 [6]: protein import	6	6	1146	43	11434	-4.93	0.0	1.25	0.63	Nutf2 Nxf7 Pex26 Ppp3ca Ranbp17 Tacc3
622	GO:0042113 [7]: B-cell activation	2	2	1150	43	11434	-4.94	0.0	0.08	0.01	Bcl11a Pik3r1
623	GO:0030323 [4]: respiratory tube development	4	4	1148	23	11454	-4.94	0.0	1.48	0.73	Dhcr7 Nfib Spry2 Traf4
624	GO:0048232 [6]: male gamete generation	8	8	1144	92	11385	-4.95	0.0	0.35	0.15	1700017G21Rik 2810422M04Rik Boll Dnmt3a H2afx Nme5 Pafah1b3 Zipro1
625	GO:0007283 [7]: spermatogenesis	8	8	1144	92	11385	-4.95	0.0	0.35	0.15	1700017G21Rik 2810422M04Rik Boll Dnmt3a H2afx Nme5 Pafah1b3 Zipro1
626	GO:0008213 [8]: protein amino acid alkylation	3	3	1149	14	11463	-4.95	0.0	1.62	0.81	Men1 Satb1 Suv420h1
627	GO:0030198 [4]: extracellular matrix organization and biogenesis	5	5	1147	33	11444	-4.95	0.0	1.34	0.69	Aplp1 Col11a1 Matn1 Mia1 Tgfb2
628	GO:0043062 [3]: extracellular structure organization and biogenesis	5	5	1147	33	11444	-4.95	0.0	1.34	0.69	Aplp1 Col11a1 Matn1 Mia1 Tgfb2
629	GO:0006119 [6]: oxidative phosphorylation	5	5	1147	33	11444	-4.95	0.0	1.34	0.69	Atp5g2 Atp6v0c Atp6v1a1 Atp6v1b2 Atp6v1f
630	GO:0009966 [4]: regulation of signal transduction	7	7	1145	85	11392	-4.96	0.0	0.29	0.12	Catnbip1 Cdc42se1 Nck2 Pdc Prkca Spry2 Twsg1
631	GO:0051049 [5]: regulation of transport	6	6	1146	45	11432	-4.98	0.0	1.14	0.61	Cadps2 Cbll1 Prkca Rab3d Rab4a Tacc3
632	GO:0006916 [8]: anti-apoptosis	6	6	1146	45	11432	-4.98	0.0	1.14	0.61	Birc1b Birc5 Cebpb Dad1 Nr4a1 Qars
633	GO:0019933 [8]: cAMP-mediated signaling	5	5	1147	34	11443	-4.99	0.0	1.27	0.65	Adcy3 Adcy8 Adcy9 Adcyap1 Slc9a3r1
634	GO:0008632 [7]: apoptotic program	5	5	1147	34	11443	-4.99	0.0	1.27	0.65	Bak1 Eya2 Nr4a1 Pycard Scotin
635	GO:0009063 [7]: amino acid catabolism	5	5	1147	34	11443	-4.99	0.0	1.27	0.65	Ahcy Arg1 Asl Auh Ddah2
636	GO:0000122 [9]: negative regulation of transcription from Pol II promoter	4	4	1148	60	11417	-4.99	0.0	0.17	0.06	Hes1 Mxi1 Sap30 Tle1
637	GO:0009792 [4]: embryonic development (sensu Metazoa)	7	7	1145	82	11395	-5.0	0.0	0.34	0.15	5830426I05Rik Chx10 Lrp5 Rnf2 Tcfap2c Tgfb3 Twsg1
638	GO:0009187 [7]: cyclic nucleotide metabolism	4	4	1148	24	11453	-5.0	0.0	1.39	0.73	Adcy3 Adcy8 Adcy9 Cnp1
639	GO:0006869 [5]: lipid transport	6	6	1146	46	11431	-5.01	0.0	1.09	0.57	Abcg1 Lrp10 Slc27a4 Sorl1 Stard3 Stard5
640	GO:0009451 [6]: RNA modification	6	6	1146	46	11431	-5.01	0.0	1.09	0.57	Adar Dnajb11 Hars Qtrt1 Sars1 Slc22a17
641	GO:0006417 [6]: regulation of protein biosynthesis	8	8	1144	74	11403	-5.01	0.0	0.74	0.37	Boll Cebpb Eif2ak3 Eif3s3 Eif4b Mknk1 Rnf128 Skiv2l
642	GO:0009582 [6]: detection of abiotic stimulus	8	8	1144	75	11402	-5.02	0.0	0.71	0.36	Atp6v1b1 Guca1a Myo6 Pdc Pde6b Prom1 Rgr Wdr1
643	GO:0009889 [5]: regulation of biosynthesis	8	8	1144	80	11397	-5.03	0.0	0.58	0.27	Boll Cebpb Eif2ak3 Eif3s3 Eif4b Mknk1 Rnf128 Skiv2l
644	GO:0006887 [6]: exocytosis	6	6	1146	47	11430	-5.03	0.0	1.04	0.53	Cadps2 Rab3d Stxbp2 Unc13b Vps33b Vps45
645	GO:0030004 [7]: monovalent inorganic cation homeostasis	3	3	1149	15	11462	-5.03	0.0	1.5	0.73	Atp6v0c Atp6v1b1 Slc9a1
646	GO:0030855 [4]: epithelial cell differentiation	3	3	1149	15	11462	-5.03	0.0	1.5	0.73	Crb3 F11r Ptk7
647	GO:0042398 [6]: amino acid derivative biosynthesis	3	3	1149	15	11462	-5.03	0.0	1.5	0.73	Bbox1 Gatm Tmlhe
648	GO:0009795 [4]: embryonic morphogenesis	8	8	1144	82	11395	-5.03	0.0	0.54	0.25	Chx10 Foxi1 Lmo4 Lrp5 Ltap Ptk7 Tgfb3 Twsg1
649	GO:0030099 [4]: myeloid blood cell differentiation	2	2	1150	41	11436	-5.05	0.0	0.09	0.02	Dnase2a Gmpr2
650	GO:0045860 [5]: positive regulation of protein kinase activity	1	1	1151	31	11446	-5.05	0.0	0.05	0.0	Efna1
651	GO:0046651 [5]: lymphocyte proliferation	1	1	1151	31	11446	-5.05	0.0	0.05	0.0	Cxcr4
652	GO:0030003 [6]: cation homeostasis	7	7	1145	61	11416	-5.05	0.0	0.85	0.44	Atp6v0c Atp6v1b1 Clstn1 Hexb Mfi2 Nucb2 Slc9a1
653	GO:0046467 [7]: membrane lipid biosynthesis	5	5	1147	36	11441	-5.06	0.0	1.15	0.61	B4galt6 Pigf Ptdss1 St6galnac6 Ugt8
654	GO:0015931 [5]: nucleobase, nucleoside, nucleotide and nucleic acid transport	4	4	1148	25	11452	-5.06	0.0	1.31	0.68	Nxf7 Slc29a1 Slc29a2 Ssb
655	GO:0005977 [8]: glycogen metabolism	4	4	1148	25	11452	-5.06	0.0	1.31	0.68	D3Bwg0562e Phkg2 Ppp1cb Ppp1cc
656	GO:0006073 [7]: glucan metabolism	4	4	1148	25	11452	-5.06	0.0	1.31	0.68	D3Bwg0562e Phkg2 Ppp1cb Ppp1cc
657	GO:0019932 [6]: second-messenger-mediated signaling	7	7	1145	76	11401	-5.07	0.0	0.44	0.19	Adcy3 Adcy8 Adcy9 Adcyap1 Chrm3 Dscr1l2 Slc9a3r1
658	GO:0006399 [6]: tRNA metabolism	7	7	1145	64	11413	-5.07	0.0	0.75	0.37	Dut Hars Pus3 Qtrt1 Sars1 Slc22a17 Wdr4
659	GO:0015833 [5]: peptide transport	2	2	1150	7	11470	-5.08	0.0	1.63	0.82	Slc15a1 Tap1
660	GO:0018346 [10]: protein amino acid prenylation	2	2	1150	7	11470	-5.08	0.0	1.63	0.82	Rabggta Rp2h
661	GO:0030166 [7]: proteoglycan biosynthesis	2	2	1150	7	11470	-5.08	0.0	1.63	0.82	D4st1 Hs2st1
662	GO:0046474 [9]: glycerophospholipid biosynthesis	2	2	1150	7	11470	-5.08	0.0	1.63	0.82	Pigf Ptdss1
663	GO:0000188 [8]: inactivation of MAPK	2	2	1150	7	11470	-5.08	0.0	1.63	0.82	Dusp19 Prkca
664	GO:0001666 [5]: response to hypoxia	2	2	1150	7	11470	-5.08	0.0	1.63	0.82	Casp1 Hif1a
665	GO:0006997 [5]: nuclear organization and biogenesis	2	2	1150	7	11470	-5.08	0.0	1.63	0.82	Pes1 Pml
666	GO:0007346 [7]: regulation of mitotic cell cycle	2	2	1150	7	11470	-5.08	0.0	1.63	0.82	Hdac3 Ris2
667	GO:0040008 [4]: regulation of growth	5	5	1147	64	11413	-5.09	0.0	0.27	0.1	Cyr61 Nedd9 Ogfr Socs2 Wig1
668	GO:0007218 [7]: neuropeptide signaling pathway	5	5	1147	64	11413	-5.09	0.0	0.27	0.1	Adcyap1 Celsr2 Npy Pkdrej Rassf3
669	GO:0019320 [8]: hexose catabolism	2	2	1150	40	11437	-5.09	0.0	0.1	0.02	Eno1 Pfkp
670	GO:0046164 [6]: alcohol catabolism	2	2	1150	40	11437	-5.09	0.0	0.1	0.02	Eno1 Pfkp
671	GO:0046365 [7]: monosaccharide catabolism	2	2	1150	40	11437	-5.09	0.0	0.1	0.02	Eno1 Pfkp
672	GO:0006007 [9]: glucose catabolism	2	2	1150	40	11437	-5.09	0.0	0.1	0.02	Eno1 Pfkp
673	GO:0006800 [5]: oxygen and reactive oxygen species metabolism	2	2	1150	40	11437	-5.09	0.0	0.1	0.02	Ercc2 Noxo1
674	GO:0006936 [3]: muscle contraction	6	6	1146	50	11427	-5.1	0.0	0.91	0.48	Anxa6 Cald1 Chrm3 Fliih Prkca Wdr21
675	GO:0030030 [5]: cell projection organization and biogenesis	4	4	1148	26	11451	-5.1	0.0	1.23	0.62	Klc3 Nck1 Nck2 Rac1
676	GO:0016331 [5]: morphogenesis of embryonic epithelium	3	3	1149	16	11461	-5.11	0.0	1.4	0.73	Lmo4 Ltap Ptk7
677	GO:0006826 [9]: iron ion transport	3	3	1149	16	11461	-5.11	0.0	1.4	0.73	Mfi2 Sfxn2 Sfxn3
678	GO:0006937 [4]: regulation of muscle contraction	3	3	1149	16	11461	-5.11	0.0	1.4	0.73	Anxa6 Cald1 Prkca
679	GO:0009166 [6]: nucleotide catabolism	3	3	1149	16	11461	-5.11	0.0	1.4	0.73	Cnp1 Gmpr2 Nudt1
680	GO:0006414 [8]: translational elongation	3	3	1149	48	11429	-5.12	0.0	0.16	0.06	Gfm2 Gspt2 Gtpbp2
681	GO:0019935 [7]: cyclic-nucleotide-mediated signaling	5	5	1147	38	11439	-5.13	0.0	1.04	0.53	Adcy3 Adcy8 Adcy9 Adcyap1 Slc9a3r1
682	GO:0000165 [7]: MAPKKK cascade	6	6	1146	65	11412	-5.14	0.0	0.45	0.19	Cdc42ep5 Cdc42se1 Dok1 Dusp19 Efna1 Prkca
683	GO:0009968 [5]: negative regulation of signal transduction	4	4	1148	27	11450	-5.15	0.0	1.16	0.61	Catnbip1 Cdc42se1 Prkca Twsg1
684	GO:0001701 [6]: embryonic development (sensu Mammalia)	5	5	1147	39	11438	-5.15	0.0	0.98	0.52	5830426I05Rik Chx10 Tcfap2c Tgfb3 Twsg1
685	GO:0016052 [6]: carbohydrate catabolism	3	3	1149	47	11430	-5.15	0.0	0.17	0.06	Eno1 Pfkp Pglyrp1
686	GO:0044275 [7]: cellular carbohydrate catabolism	3	3	1149	47	11430	-5.15	0.0	0.17	0.06	Eno1 Pfkp Pglyrp1
687	GO:0050954 [6]: sensory perception of mechanical stimulus	3	3	1149	47	11430	-5.15	0.0	0.17	0.06	Atp6v1b1 Myo6 Wdr1
688	GO:0050982 [7]: detection of mechanical stimulus	3	3	1149	47	11430	-5.15	0.0	0.17	0.06	Atp6v1b1 Myo6 Wdr1
689	GO:0015780 [6]: nucleotide-sugar transport	1	1	1151	1	11476	-5.15	0.0	1.75	0.9	Slc35a1
690	GO:0015888 [6]: thiamin transport	1	1	1151	1	11476	-5.15	0.0	1.75	0.9	Slc19a2
691	GO:0016188 [8]: synaptic vesicle maturation	1	1	1151	1	11476	-5.15	0.0	1.75	0.9	Unc13b
692	GO:0016553 [8]: base conversion or substitution editing	1	1	1151	1	11476	-5.15	0.0	1.75	0.9	Adar
693	GO:0019852 [7]: L-ascorbic acid metabolism	1	1	1151	1	11476	-5.15	0.0	1.75	0.9	Slc23a2
694	GO:0030046 [11]: parallel actin filament bundle formation	1	1	1151	1	11476	-5.15	0.0	1.75	0.9	Espn
695	GO:0030259 [7]: lipid glycosylation	1	1	1151	1	11476	-5.15	0.0	1.75	0.9	Galgt1
696	GO:0030319 [7]: di-, tri-valent inorganic anion homeostasis	1	1	1151	1	11476	-5.15	0.0	1.75	0.9	Slc9a3r1
697	GO:0030320 [7]: monovalent inorganic anion homeostasis	1	1	1151	1	11476	-5.15	0.0	1.75	0.9	Prkwnk4
698	GO:0030643 [8]: phosphate ion homeostasis	1	1	1151	1	11476	-5.15	0.0	1.75	0.9	Slc9a3r1
699	GO:0030838 [7]: positive regulation of actin filament polymerization	1	1	1151	1	11476	-5.15	0.0	1.75	0.9	Rac1
700	GO:0040020 [9]: regulation of meiosis	1	1	1151	1	11476	-5.15	0.0	1.75	0.9	Calr
701	GO:0042396 [7]: phosphagen biosynthesis	1	1	1151	1	11476	-5.15	0.0	1.75	0.9	Gatm
702	GO:0042451 [7]: purine nucleoside biosynthesis	1	1	1151	1	11476	-5.15	0.0	1.75	0.9	Qtrt1
703	GO:0042455 [7]: ribonucleoside biosynthesis	1	1	1151	1	11476	-5.15	0.0	1.75	0.9	Qtrt1
704	GO:0042992 [9]: negative regulation of transcription factor-nucleus import	1	1	1151	1	11476	-5.15	0.0	1.75	0.9	Tacc3
705	GO:0045143 [9]: homologous chromosome segregation	1	1	1151	1	11476	-5.15	0.0	1.75	0.9	Pttg1
706	GO:0045185 [5]: maintenance of protein localization	1	1	1151	1	11476	-5.15	0.0	1.75	0.9	Tacc3
707	GO:0045666 [6]: positive regulation of neuron differentiation	1	1	1151	1	11476	-5.15	0.0	1.75	0.9	Socs2
708	GO:0045921 [7]: positive regulation of exocytosis	1	1	1151	1	11476	-5.15	0.0	1.75	0.9	Cadps2
709	GO:0046040 [10]: IMP metabolism	1	1	1151	1	11476	-5.15	0.0	1.75	0.9	Paics
710	GO:0046072 [10]: dTDP metabolism	1	1	1151	1	11476	-5.15	0.0	1.75	0.9	Dtymk
711	GO:0046114 [9]: guanosine biosynthesis	1	1	1151	1	11476	-5.15	0.0	1.75	0.9	Qtrt1
712	GO:0046116 [11]: queuosine metabolism	1	1	1151	1	11476	-5.15	0.0	1.75	0.9	Qtrt1
713	GO:0046118 [10]: 7-methylguanosine biosynthesis	1	1	1151	1	11476	-5.15	0.0	1.75	0.9	Qtrt1
714	GO:0046129 [8]: purine ribonucleoside biosynthesis	1	1	1151	1	11476	-5.15	0.0	1.75	0.9	Qtrt1
715	GO:0046381 [7]: CMP-N-acetylneuraminate metabolism	1	1	1151	1	11476	-5.15	0.0	1.75	0.9	Cmas
716	GO:0046698 [4]: metamorphosis (sensu Insecta)	1	1	1151	1	11476	-5.15	0.0	1.75	0.9	Tm4sf9
717	GO:0050714 [6]: positive regulation of protein secretion	1	1	1151	1	11476	-5.15	0.0	1.75	0.9	Kcnn4
718	GO:0051180 [5]: vitamin transport	1	1	1151	1	11476	-5.15	0.0	1.75	0.9	Slc19a2
719	GO:0000089 [9]: mitotic metaphase	1	1	1151	1	11476	-5.15	0.0	1.75	0.9	Pes1
720	GO:0000273 [6]: lipoic acid metabolism	1	1	1151	1	11476	-5.15	0.0	1.75	0.9	2610209A20Rik
721	GO:0000726 [7]: non-recombinational repair	1	1	1151	1	11476	-5.15	0.0	1.75	0.9	G22p1
722	GO:0001573 [9]: ganglioside metabolism	1	1	1151	1	11476	-5.15	0.0	1.75	0.9	St6galnac6
723	GO:0001574 [10]: ganglioside biosynthesis	1	1	1151	1	11476	-5.15	0.0	1.75	0.9	St6galnac6
724	GO:0001578 [9]: microtubule bundle formation	1	1	1151	1	11476	-5.15	0.0	1.75	0.9	Mtap2
725	GO:0001881 [5]: receptor recycling	1	1	1151	1	11476	-5.15	0.0	1.75	0.9	Caml
726	GO:0002165 [3]: larval or pupal development (sensu Insecta)	1	1	1151	1	11476	-5.15	0.0	1.75	0.9	Tm4sf9
727	GO:0006188 [10]: IMP biosynthesis	1	1	1151	1	11476	-5.15	0.0	1.75	0.9	Paics
728	GO:0006189 [11]: 'de novo' IMP biosynthesis	1	1	1151	1	11476	-5.15	0.0	1.75	0.9	Paics
729	GO:0006233 [10]: dTDP biosynthesis	1	1	1151	1	11476	-5.15	0.0	1.75	0.9	Dtymk
730	GO:0006290 [7]: pyrimidine dimer repair	1	1	1151	1	11476	-5.15	0.0	1.75	0.9	Polh
731	GO:0006303 [8]: double-strand break repair via nonhomologous end-joining	1	1	1151	1	11476	-5.15	0.0	1.75	0.9	G22p1
732	GO:0006427 [9]: histidyl-tRNA aminoacylation	1	1	1151	1	11476	-5.15	0.0	1.75	0.9	Hars
733	GO:0006434 [9]: seryl-tRNA aminoacylation	1	1	1151	1	11476	-5.15	0.0	1.75	0.9	Sars1
734	GO:0006475 [9]: internal protein amino acid acetylation	1	1	1151	1	11476	-5.15	0.0	1.75	0.9	Hat1
735	GO:0006600 [6]: creatine metabolism	1	1	1151	1	11476	-5.15	0.0	1.75	0.9	Gatm
736	GO:0006601 [7]: creatine biosynthesis	1	1	1151	1	11476	-5.15	0.0	1.75	0.9	Gatm
737	GO:0006620 [7]: posttranslational protein-membrane targeting	1	1	1151	1	11476	-5.15	0.0	1.75	0.9	Folr1
738	GO:0006658 [9]: phosphatidylserine metabolism	1	1	1151	1	11476	-5.15	0.0	1.75	0.9	Ptdss1
739	GO:0006659 [10]: phosphatidylserine biosynthesis	1	1	1151	1	11476	-5.15	0.0	1.75	0.9	Ptdss1
740	GO:0006670 [6]: sphingosine metabolism	1	1	1151	1	11476	-5.15	0.0	1.75	0.9	Sgpp1
741	GO:0006788 [6]: heme oxidation	1	1	1151	1	11476	-5.15	0.0	1.75	0.9	Hmox1
742	GO:0006868 [8]: L-glutamine transport	1	1	1151	1	11476	-5.15	0.0	1.75	0.9	Slc38a3
743	GO:0006895 [7]: Golgi to endosome transport	1	1	1151	1	11476	-5.15	0.0	1.75	0.9	Slc30a6
744	GO:0007000 [6]: nucleolus organization and biogenesis	1	1	1151	1	11476	-5.15	0.0	1.75	0.9	Pes1
745	GO:0007090 [8]: regulation of S phase of mitotic cell cycle	1	1	1151	1	11476	-5.15	0.0	1.75	0.9	Ris2
746	GO:0007133 [10]: meiotic anaphase I	1	1	1151	1	11476	-5.15	0.0	1.75	0.9	Pttg1
747	GO:0007444 [5]: imaginal disc development	1	1	1151	1	11476	-5.15	0.0	1.75	0.9	Tm4sf9
748	GO:0007452 [5]: imaginal disc metamorphosis	1	1	1151	1	11476	-5.15	0.0	1.75	0.9	Tm4sf9
749	GO:0007552 [3]: metamorphosis	1	1	1151	1	11476	-5.15	0.0	1.75	0.9	Tm4sf9
750	GO:0007616 [5]: long-term memory	1	1	1151	1	11476	-5.15	0.0	1.75	0.9	Chst10
751	GO:0007638 [3]: mechanosensory behavior	1	1	1151	1	11476	-5.15	0.0	1.75	0.9	Etv1
752	GO:0008354 [6]: germ cell migration	1	1	1151	1	11476	-5.15	0.0	1.75	0.9	Cxcr4
753	GO:0008608 [8]: attachment of spindle microtubules to kinetochore	1	1	1151	1	11476	-5.15	0.0	1.75	0.9	Cdca1
754	GO:0008616 [8]: queuosine biosynthesis	1	1	1151	1	11476	-5.15	0.0	1.75	0.9	Qtrt1
755	GO:0008617 [9]: guanosine metabolism	1	1	1151	1	11476	-5.15	0.0	1.75	0.9	Qtrt1
756	GO:0008618 [10]: 7-methylguanosine metabolism	1	1	1151	1	11476	-5.15	0.0	1.75	0.9	Qtrt1
757	GO:0009105 [7]: lipoic acid biosynthesis	1	1	1151	1	11476	-5.15	0.0	1.75	0.9	2610209A20Rik
758	GO:0009106 [7]: lipoate metabolism	1	1	1151	1	11476	-5.15	0.0	1.75	0.9	2610209A20Rik
759	GO:0009107 [8]: lipoate biosynthesis	1	1	1151	1	11476	-5.15	0.0	1.75	0.9	2610209A20Rik
760	GO:0009138 [8]: pyrimidine nucleoside diphosphate metabolism	1	1	1151	1	11476	-5.15	0.0	1.75	0.9	Dtymk
761	GO:0009139 [8]: pyrimidine nucleoside diphosphate biosynthesis	1	1	1151	1	11476	-5.15	0.0	1.75	0.9	Dtymk
762	GO:0009151 [8]: purine deoxyribonucleotide metabolism	1	1	1151	1	11476	-5.15	0.0	1.75	0.9	Nudt1
763	GO:0009155 [8]: purine deoxyribonucleotide catabolism	1	1	1151	1	11476	-5.15	0.0	1.75	0.9	Nudt1
764	GO:0009163 [6]: nucleoside biosynthesis	1	1	1151	1	11476	-5.15	0.0	1.75	0.9	Qtrt1
765	GO:0009189 [8]: deoxyribonucleoside diphosphate biosynthesis	1	1	1151	1	11476	-5.15	0.0	1.75	0.9	Dtymk
766	GO:0009196 [9]: pyrimidine deoxyribonucleoside diphosphate metabolism	1	1	1151	1	11476	-5.15	0.0	1.75	0.9	Dtymk
767	GO:0009197 [9]: pyrimidine deoxyribonucleoside diphosphate biosynthesis	1	1	1151	1	11476	-5.15	0.0	1.75	0.9	Dtymk
768	GO:0009204 [8]: deoxyribonucleoside triphosphate catabolism	1	1	1151	1	11476	-5.15	0.0	1.75	0.9	Nudt1
769	GO:0009215 [9]: purine deoxyribonucleoside triphosphate metabolism	1	1	1151	1	11476	-5.15	0.0	1.75	0.9	Nudt1
770	GO:0009217 [9]: purine deoxyribonucleoside triphosphate catabolism	1	1	1151	1	11476	-5.15	0.0	1.75	0.9	Nudt1
771	GO:0016053 [6]: organic acid biosynthesis	4	4	1148	54	11423	-5.16	0.0	0.24	0.09	Lta4h Mlstd2 Scd2 Scd3
772	GO:0046394 [7]: carboxylic acid biosynthesis	4	4	1148	54	11423	-5.16	0.0	0.24	0.09	Lta4h Mlstd2 Scd2 Scd3
773	GO:0051170 [7]: nuclear import	5	5	1147	40	11437	-5.17	0.0	0.94	0.49	Nutf2 Nxf7 Ppp3ca Ranbp17 Tacc3
774	GO:0001558 [4]: regulation of cell growth	5	5	1147	40	11437	-5.17	0.0	0.94	0.49	Cyr61 Nedd9 Ogfr Socs2 Wig1
775	GO:0006606 [7]: protein-nucleus import	5	5	1147	40	11437	-5.17	0.0	0.94	0.49	Nutf2 Nxf7 Ppp3ca Ranbp17 Tacc3
776	GO:0006817 [8]: phosphate transport	5	5	1147	40	11437	-5.17	0.0	0.94	0.49	C1ql3 Col11a1 Col9a1 Col9a2 Emid1
777	GO:0051169 [6]: nuclear transport	6	6	1146	62	11415	-5.17	0.0	0.52	0.24	Nutf2 Nxf7 Ppp3ca Ranbp17 Ssb Tacc3
778	GO:0042440 [4]: pigment metabolism	3	3	1149	17	11460	-5.18	0.0	1.3	0.67	Hmox1 Ppox Si
779	GO:0006874 [8]: calcium ion homeostasis	3	3	1149	17	11460	-5.18	0.0	1.3	0.67	Clstn1 Hexb Nucb2
780	GO:0035107 [4]: appendage morphogenesis	1	1	1151	29	11448	-5.18	0.0	0.06	0.01	Lrp5
781	GO:0035108 [5]: limb morphogenesis	1	1	1151	29	11448	-5.18	0.0	0.06	0.01	Lrp5
782	GO:0045597 [5]: positive regulation of cell differentiation	1	1	1151	29	11448	-5.18	0.0	0.06	0.01	Socs2
783	GO:0048015 [7]: phosphoinositide-mediated signaling	1	1	1151	29	11448	-5.18	0.0	0.06	0.01	Chrm3
784	GO:0006112 [7]: energy reserve metabolism	4	4	1148	28	11449	-5.18	0.0	1.1	0.58	D3Bwg0562e Phkg2 Ppp1cb Ppp1cc
785	GO:0017157 [6]: regulation of exocytosis	2	2	1150	8	11469	-5.2	0.0	1.47	0.73	Cadps2 Rab3d
786	GO:0042063 [6]: gliogenesis	2	2	1150	8	11469	-5.2	0.0	1.47	0.73	Metrn Nf1
787	GO:0043026 [7]: regulation of caspase activation	2	2	1150	8	11469	-5.2	0.0	1.47	0.73	Nr4a1 Pycard
788	GO:0051051 [6]: negative regulation of transport	2	2	1150	8	11469	-5.2	0.0	1.47	0.73	Prkca Tacc3
789	GO:0006401 [6]: RNA catabolism	2	2	1150	8	11469	-5.2	0.0	1.47	0.73	Auh Usp52
790	GO:0006939 [4]: smooth muscle contraction	2	2	1150	8	11469	-5.2	0.0	1.47	0.73	Cald1 Chrm3
791	GO:0007162 [5]: negative regulation of cell adhesion	2	2	1150	8	11469	-5.2	0.0	1.47	0.73	Cbll1 Cml2
792	GO:0008064 [6]: regulation of actin polymerization and/or depolymerization	2	2	1150	8	11469	-5.2	0.0	1.47	0.73	Dbnl Rac1
793	GO:0009070 [8]: serine family amino acid biosynthesis	2	2	1150	8	11469	-5.2	0.0	1.47	0.73	Ctbp2 Psat1
794	GO:0002009 [4]: morphogenesis of an epithelium	5	5	1147	42	11435	-5.2	0.0	0.84	0.44	Crb3 F11r Lmo4 Ltap Ptk7
795	GO:0030098 [4]: lymphocyte differentiation	3	3	1149	45	11432	-5.22	0.0	0.19	0.07	Bcl11a Hs1bp3 Pik3r1
796	GO:0042110 [7]: T-cell activation	3	3	1149	45	11432	-5.22	0.0	0.19	0.07	Bcl11a Cxcr4 Hs1bp3
797	GO:0007229 [6]: integrin-mediated signaling pathway	5	5	1147	56	11421	-5.22	0.0	0.41	0.18	2010321M09Rik Gsg2 Itga8 Itgb3 Itgb5
798	GO:0046483 [5]: heterocycle metabolism	5	5	1147	45	11432	-5.24	0.0	0.72	0.36	2610209A20Rik Folr1 Fpgs Hmox1 Ppox
799	GO:0042133 [5]: neurotransmitter metabolism	3	3	1149	18	11459	-5.24	0.0	1.21	0.61	Gad1 Slc5a8 Slc5a9
800	GO:0051241 [5]: negative regulation of organismal physiological process	3	3	1149	18	11459	-5.24	0.0	1.21	0.61	Enpp1 Mepe Rnf128
801	GO:0035239 [4]: tube morphogenesis	4	4	1148	30	11447	-5.24	0.0	0.98	0.52	Cyr61 Lmo4 Ltap Ptk7
802	GO:0048066 [3]: pigmentation	4	4	1148	30	11447	-5.24	0.0	0.98	0.52	Hmox1 Muted Ppox Si
803	GO:0007188 [8]: G-protein signaling, coupled to cAMP nucleotide second messenger	4	4	1148	30	11447	-5.24	0.0	0.98	0.52	Adcy3 Adcy8 Adcy9 Adcyap1
804	GO:0016066 [5]: cellular defense response (sensu Vertebrata)	1	1	1151	28	11449	-5.25	0.0	0.06	0.01	Il1rap
805	GO:0019220 [6]: regulation of phosphate metabolism	1	1	1151	28	11449	-5.25	0.0	0.06	0.01	Prkca
806	GO:0042325 [7]: regulation of phosphorylation	1	1	1151	28	11449	-5.25	0.0	0.06	0.01	Prkca
807	GO:0051174 [5]: regulation of phosphorus metabolism	1	1	1151	28	11449	-5.25	0.0	0.06	0.01	Prkca
808	GO:0006958 [7]: complement activation, classical pathway	1	1	1151	28	11449	-5.25	0.0	0.06	0.01	Klra2
809	GO:0045859 [4]: regulation of protein kinase activity	3	3	1149	44	11433	-5.25	0.0	0.2	0.07	Efna1 Pkig Prkca
810	GO:0006694 [7]: steroid biosynthesis	5	5	1147	49	11428	-5.25	0.0	0.59	0.28	Akr1c6 Dhcr7 Hmgcr Stard3 Stard5
811	GO:0043009 [5]: embryonic development (sensu Vertebrata)	5	5	1147	51	11426	-5.26	0.0	0.53	0.25	5830426I05Rik Chx10 Tcfap2c Tgfb3 Twsg1
812	GO:0006644 [7]: phospholipid metabolism	5	5	1147	50	11427	-5.26	0.0	0.56	0.26	Pigf Pik3c2a Pip5k1a Pip5k1b Ptdss1
813	GO:0006875 [7]: metal ion homeostasis	4	4	1148	49	11428	-5.27	0.0	0.32	0.13	Clstn1 Hexb Mfi2 Nucb2
814	GO:0006413 [8]: translational initiation	4	4	1148	31	11446	-5.27	0.0	0.92	0.48	Eif2b2 Eif3s3 Eif4b Lgtn
815	GO:0001505 [7]: regulation of neurotransmitter levels	3	3	1149	43	11434	-5.28	0.0	0.22	0.08	Gad1 Slc5a8 Slc5a9
816	GO:0001654 [5]: eye morphogenesis	3	3	1149	43	11434	-5.28	0.0	0.22	0.08	Chx10 Tm4sf9 Twsg1
817	GO:0006633 [7]: fatty acid biosynthesis	4	4	1148	48	11429	-5.29	0.0	0.34	0.15	Lta4h Mlstd2 Scd2 Scd3
818	GO:0006497 [8]: protein lipidation	3	3	1149	19	11458	-5.29	0.0	1.12	0.6	Pigf Rabggta Rp2h
819	GO:0007515 [5]: lymph gland development	3	3	1149	19	11458	-5.29	0.0	1.12	0.6	Id2 Ltbr Tnfrsf11a
820	GO:0030326 [6]: embryonic limb morphogenesis	1	1	1151	27	11450	-5.3	0.0	0.07	0.01	Lrp5
821	GO:0035113 [5]: embryonic appendage morphogenesis	1	1	1151	27	11450	-5.3	0.0	0.07	0.01	Lrp5
822	GO:0046916 [8]: transition metal ion homeostasis	1	1	1151	27	11450	-5.3	0.0	0.07	0.01	Mfi2
823	GO:0007605 [7]: perception of sound	3	3	1149	42	11435	-5.31	0.0	0.23	0.09	Atp6v1b1 Myo6 Wdr1
824	GO:0010003 [8]: gastrulation (sensu Mammalia)	2	2	1150	9	11468	-5.31	0.0	1.33	0.69	Lrp5 Rnf2
825	GO:0030500 [7]: regulation of bone mineralization	2	2	1150	9	11468	-5.31	0.0	1.33	0.69	Mepe Mglap
826	GO:0030832 [9]: regulation of actin filament length	2	2	1150	9	11468	-5.31	0.0	1.33	0.69	Dbnl Rac1
827	GO:0048276 [7]: gastrulation (sensu Vertebrata)	2	2	1150	9	11468	-5.31	0.0	1.33	0.69	Lrp5 Rnf2
828	GO:0051128 [5]: regulation of cell organization and biogenesis	2	2	1150	9	11468	-5.31	0.0	1.33	0.69	Dbnl Rac1
829	GO:0001702 [6]: gastrulation (sensu Deuterostomia)	2	2	1150	9	11468	-5.31	0.0	1.33	0.69	Lrp5 Rnf2
830	GO:0005978 [8]: glycogen biosynthesis	2	2	1150	9	11468	-5.31	0.0	1.33	0.69	D3Bwg0562e Phkg2
831	GO:0006541 [8]: glutamine metabolism	2	2	1150	9	11468	-5.31	0.0	1.33	0.69	Pycr1 Pycr2
832	GO:0009225 [6]: nucleotide-sugar metabolism	2	2	1150	9	11468	-5.31	0.0	1.33	0.69	Cmas Gne
833	GO:0009250 [7]: glucan biosynthesis	2	2	1150	9	11468	-5.31	0.0	1.33	0.69	D3Bwg0562e Phkg2
834	GO:0045165 [4]: cell fate commitment	2	2	1150	35	11442	-5.31	0.0	0.15	0.05	Chx10 Gata3
835	GO:0008285 [6]: negative regulation of cell proliferation	4	4	1148	46	11431	-5.32	0.0	0.38	0.17	Frk Nck2 Tax1bp3 Tgfb3
836	GO:0042158 [7]: lipoprotein biosynthesis	3	3	1149	20	11457	-5.33	0.0	1.05	0.54	Pigf Rabggta Rp2h
837	GO:0009190 [7]: cyclic nucleotide biosynthesis	3	3	1149	20	11457	-5.33	0.0	1.05	0.54	Adcy3 Adcy8 Adcy9
838	GO:0007187 [7]: G-protein signaling, coupled to cyclic nucleotide second messenger	4	4	1148	34	11443	-5.33	0.0	0.77	0.39	Adcy3 Adcy8 Adcy9 Adcyap1
839	GO:0030005 [7]: di-, tri-valent inorganic cation homeostasis	4	4	1148	44	11433	-5.34	0.0	0.43	0.19	Clstn1 Hexb Mfi2 Nucb2
840	GO:0006836 [5]: neurotransmitter transport	4	4	1148	36	11441	-5.35	0.0	0.69	0.34	Ica1 Slc6a2 Slc6a20 Slc6a8
841	GO:0018108 [9]: peptidyl-tyrosine phosphorylation	4	4	1148	37	11440	-5.35	0.0	0.65	0.31	Clk3 Dyrk3 Lyn Prkca
842	GO:0018212 [9]: peptidyl-tyrosine modification	4	4	1148	37	11440	-5.35	0.0	0.65	0.31	Clk3 Dyrk3 Lyn Prkca
843	GO:0051094 [4]: positive regulation of development	4	4	1148	37	11440	-5.35	0.0	0.65	0.31	Metrn Socs2 Tiam1 Tnfrsf12a
844	GO:0007411 [6]: axon guidance	4	4	1148	42	11435	-5.36	0.0	0.49	0.22	Chl1 Ephb3 Etv1 Tnfrsf12a
845	GO:0006979 [5]: response to oxidative stress	1	1	1151	26	11451	-5.36	0.0	0.08	0.01	Ercc2
846	GO:0007249 [7]: I-kappaB kinase/NF-kappaB cascade	1	1	1151	26	11451	-5.36	0.0	0.08	0.01	Tnip2
847	GO:0006400 [7]: tRNA modification	4	4	1148	40	11437	-5.36	0.0	0.55	0.26	Hars Qtrt1 Sars1 Slc22a17
848	GO:0006919 [6]: caspase activation	3	3	1149	21	11456	-5.37	0.0	0.98	0.52	Bak1 Nr4a1 Pycard
849	GO:0007219 [6]: Notch signaling pathway	2	2	1150	10	11467	-5.39	0.0	1.2	0.61	Dtx3 Fbxw7
850	GO:0051093 [4]: negative regulation of development	2	2	1150	33	11444	-5.4	0.0	0.17	0.06	Hes1 Wig1
851	GO:0006096 [8]: glycolysis	2	2	1150	33	11444	-5.4	0.0	0.17	0.06	Eno1 Pfkp
852	GO:0008015 [4]: circulation	2	2	1150	33	11444	-5.4	0.0	0.17	0.06	Gnai3 Npy
853	GO:0019748 [4]: secondary metabolism	3	3	1149	22	11455	-5.4	0.0	0.91	0.48	Hmox1 Ppox Si
854	GO:0043280 [5]: positive regulation of caspase activity	3	3	1149	22	11455	-5.4	0.0	0.91	0.48	Bak1 Nr4a1 Pycard
855	GO:0043281 [4]: regulation of caspase activity	3	3	1149	22	11455	-5.4	0.0	0.91	0.48	Bak1 Nr4a1 Pycard
856	GO:0000082 [7]: G1/S transition of mitotic cell cycle	3	3	1149	22	11455	-5.4	0.0	0.91	0.48	Gspt2 Ppp3ca Skp2
857	GO:0043038 [7]: amino acid activation	3	3	1149	38	11439	-5.41	0.0	0.31	0.13	Hars Sars1 Slc22a17
858	GO:0043039 [8]: tRNA aminoacylation	3	3	1149	38	11439	-5.41	0.0	0.31	0.13	Hars Sars1 Slc22a17
859	GO:0006418 [8]: tRNA aminoacylation for protein translation	3	3	1149	38	11439	-5.41	0.0	0.31	0.13	Hars Sars1 Slc22a17
860	GO:0001932 [8]: regulation of protein amino acid phosphorylation	1	1	1151	25	11452	-5.42	0.0	0.09	0.02	Prkca
861	GO:0009952 [4]: anterior/posterior pattern formation	3	3	1149	37	11440	-5.42	0.0	0.33	0.14	Catnbip1 Lrp5 Rnf2
862	GO:0030324 [5]: lung development	3	3	1149	23	11454	-5.43	0.0	0.85	0.44	Dhcr7 Nfib Spry2
863	GO:0006665 [7]: sphingolipid metabolism	3	3	1149	23	11454	-5.43	0.0	0.85	0.44	B4galt6 Sgpp1 St6galnac6
864	GO:0048468 [3]: cell development	2	2	1150	32	11445	-5.43	0.0	0.19	0.06	Hes1 Ugt8
865	GO:0001816 [5]: cytokine production	3	3	1149	36	11441	-5.44	0.0	0.35	0.15	Cebpb Il1rap Rnf128
866	GO:0010025 [8]: wax biosynthesis	1	1	1151	2	11475	-5.46	0.0	1.39	0.73	Mlstd2
867	GO:0010166 [7]: wax metabolism	1	1	1151	2	11475	-5.46	0.0	1.39	0.73	Mlstd2
868	GO:0015012 [7]: heparan sulfate proteoglycan biosynthesis	1	1	1151	2	11475	-5.46	0.0	1.39	0.73	Hs2st1
869	GO:0015802 [7]: basic amino acid transport	1	1	1151	2	11475	-5.46	0.0	1.39	0.73	Slc38a3
870	GO:0018107 [9]: peptidyl-threonine phosphorylation	1	1	1151	2	11475	-5.46	0.0	1.39	0.73	Pbk
871	GO:0018210 [9]: peptidyl-threonine modification	1	1	1151	2	11475	-5.46	0.0	1.39	0.73	Pbk
872	GO:0030204 [7]: chondroitin sulfate metabolism	1	1	1151	2	11475	-5.46	0.0	1.39	0.73	D4st1
873	GO:0030206 [8]: chondroitin sulfate biosynthesis	1	1	1151	2	11475	-5.46	0.0	1.39	0.73	D4st1
874	GO:0030308 [5]: negative regulation of cell growth	1	1	1151	2	11475	-5.46	0.0	1.39	0.73	Wig1
875	GO:0030330 [7]: DNA damage response, signal transduction by p53 class mediator	1	1	1151	2	11475	-5.46	0.0	1.39	0.73	Mif
876	GO:0042074 [6]: cell migration during gastrulation	1	1	1151	2	11475	-5.46	0.0	1.39	0.73	Lrp5
877	GO:0043154 [8]: negative regulation of caspase activation	1	1	1151	2	11475	-5.46	0.0	1.39	0.73	Nr4a1
878	GO:0045132 [8]: meiotic chromosome segregation	1	1	1151	2	11475	-5.46	0.0	1.39	0.73	Pttg1
879	GO:0045216 [6]: intercellular junction assembly and/or maintenance	1	1	1151	2	11475	-5.46	0.0	1.39	0.73	Crb3
880	GO:0045773 [7]: positive regulation of axon extension	1	1	1151	2	11475	-5.46	0.0	1.39	0.73	Tnfrsf12a
881	GO:0045792 [6]: negative regulation of cell size	1	1	1151	2	11475	-5.46	0.0	1.39	0.73	Wig1
882	GO:0046075 [10]: dTTP metabolism	1	1	1151	2	11475	-5.46	0.0	1.39	0.73	Dtymk
883	GO:0046125 [8]: pyrimidine deoxyribonucleoside metabolism	1	1	1151	2	11475	-5.46	0.0	1.39	0.73	Dtymk
884	GO:0046325 [7]: negative regulation of glucose import	1	1	1151	2	11475	-5.46	0.0	1.39	0.73	Prkca
885	GO:0046349 [7]: amino sugar biosynthesis	1	1	1151	2	11475	-5.46	0.0	1.39	0.73	Cmas
886	GO:0046627 [6]: negative regulation of insulin receptor signaling pathway	1	1	1151	2	11475	-5.46	0.0	1.39	0.73	Prkca
887	GO:0050650 [7]: chondroitin sulfate proteoglycan biosynthesis	1	1	1151	2	11475	-5.46	0.0	1.39	0.73	D4st1
888	GO:0050654 [6]: chondroitin sulfate proteoglycan metabolism	1	1	1151	2	11475	-5.46	0.0	1.39	0.73	D4st1
889	GO:0051047 [5]: positive regulation of secretion	1	1	1151	2	11475	-5.46	0.0	1.39	0.73	Kcnn4
890	GO:0051225 [9]: spindle assembly	1	1	1151	2	11475	-5.46	0.0	1.39	0.73	Tubb5
891	GO:0051227 [10]: mitotic spindle assembly	1	1	1151	2	11475	-5.46	0.0	1.39	0.73	Tubb5
892	GO:0051235 [4]: maintenance of localization	1	1	1151	2	11475	-5.46	0.0	1.39	0.73	Tacc3
893	GO:0000012 [7]: single strand break repair	1	1	1151	2	11475	-5.46	0.0	1.39	0.73	Xrcc1
894	GO:0001719 [9]: inhibition of caspase activation	1	1	1151	2	11475	-5.46	0.0	1.39	0.73	Nr4a1
895	GO:0001824 [3]: blastocyst development	1	1	1151	2	11475	-5.46	0.0	1.39	0.73	5830426I05Rik
896	GO:0001832 [4]: blastocyst growth	1	1	1151	2	11475	-5.46	0.0	1.39	0.73	5830426I05Rik
897	GO:0001833 [5]: inner cell mass cell proliferation	1	1	1151	2	11475	-5.46	0.0	1.39	0.73	5830426I05Rik
898	GO:0006047 [7]: UDP-N-acetylglucosamine metabolism	1	1	1151	2	11475	-5.46	0.0	1.39	0.73	Gne
899	GO:0006213 [7]: pyrimidine nucleoside metabolism	1	1	1151	2	11475	-5.46	0.0	1.39	0.73	Dtymk
900	GO:0006235 [10]: dTTP biosynthesis	1	1	1151	2	11475	-5.46	0.0	1.39	0.73	Dtymk
901	GO:0006381 [8]: mRNA editing	1	1	1151	2	11475	-5.46	0.0	1.39	0.73	Dnajb11
902	GO:0006625 [7]: protein-peroxisome targeting	1	1	1151	2	11475	-5.46	0.0	1.39	0.73	Pex26
903	GO:0006687 [8]: glycosphingolipid metabolism	1	1	1151	2	11475	-5.46	0.0	1.39	0.73	St6galnac6
904	GO:0006688 [9]: glycosphingolipid biosynthesis	1	1	1151	2	11475	-5.46	0.0	1.39	0.73	St6galnac6
905	GO:0006787 [7]: porphyrin catabolism	1	1	1151	2	11475	-5.46	0.0	1.39	0.73	Hmox1
906	GO:0006940 [5]: regulation of smooth muscle contraction	1	1	1151	2	11475	-5.46	0.0	1.39	0.73	Cald1
907	GO:0007095 [9]: mitotic G2 checkpoint	1	1	1151	2	11475	-5.46	0.0	1.39	0.73	Cdc2a
908	GO:0008635 [7]: caspase activation via cytochrome c	1	1	1151	2	11475	-5.46	0.0	1.39	0.73	Bak1
909	GO:0009148 [8]: pyrimidine nucleoside triphosphate biosynthesis	1	1	1151	2	11475	-5.46	0.0	1.39	0.73	Dtymk
910	GO:0009202 [8]: deoxyribonucleoside triphosphate biosynthesis	1	1	1151	2	11475	-5.46	0.0	1.39	0.73	Dtymk
911	GO:0009211 [9]: pyrimidine deoxyribonucleoside triphosphate metabolism	1	1	1151	2	11475	-5.46	0.0	1.39	0.73	Dtymk
912	GO:0009212 [9]: pyrimidine deoxyribonucleoside triphosphate biosynthesis	1	1	1151	2	11475	-5.46	0.0	1.39	0.73	Dtymk
913	GO:0009214 [7]: cyclic nucleotide catabolism	1	1	1151	2	11475	-5.46	0.0	1.39	0.73	Cnp1
914	GO:0009253 [8]: peptidoglycan catabolism	1	1	1151	2	11475	-5.46	0.0	1.39	0.73	Pglyrp1
915	GO:0009264 [7]: deoxyribonucleotide catabolism	1	1	1151	2	11475	-5.46	0.0	1.39	0.73	Nudt1
916	GO:0009266 [6]: response to temperature	2	2	1150	31	11446	-5.46	0.0	0.2	0.07	Hspa1a Hspa2
917	GO:0030203 [7]: glycosaminoglycan metabolism	2	2	1150	11	11466	-5.47	0.0	1.09	0.58	D4st1 Hs2st1
918	GO:0046785 [8]: microtubule polymerization	2	2	1150	11	11466	-5.47	0.0	1.09	0.58	4930542G03Rik Tubb5
919	GO:0006022 [6]: aminoglycan metabolism	2	2	1150	11	11466	-5.47	0.0	1.09	0.58	D4st1 Hs2st1
920	GO:0006446 [8]: regulation of translational initiation	2	2	1150	11	11466	-5.47	0.0	1.09	0.58	Eif3s3 Eif4b
921	GO:0006471 [8]: protein amino acid ADP-ribosylation	2	2	1150	11	11466	-5.47	0.0	1.09	0.58	Gna14 Parp2
922	GO:0007611 [3]: learning and/or memory	3	3	1149	25	11452	-5.47	0.0	0.74	0.37	Chst10 Itga8 Ntan1
923	GO:0008033 [7]: tRNA processing	3	3	1149	25	11452	-5.47	0.0	0.74	0.37	Pus3 Qtrt1 Wdr4
924	GO:0007200 [7]: G-protein signaling, coupled to IP3 second messenger (phospholipase C activating)	1	1	1151	24	11453	-5.48	0.0	0.1	0.02	Chrm3
925	GO:0042107 [5]: cytokine metabolism	3	3	1149	33	11444	-5.48	0.0	0.43	0.19	Cebpb Il1rap Rnf128
926	GO:0030031 [6]: cell projection biogenesis	3	3	1149	26	11451	-5.48	0.0	0.69	0.34	Nck1 Nck2 Rac1
927	GO:0042157 [7]: lipoprotein metabolism	3	3	1149	27	11450	-5.49	0.0	0.65	0.31	Pigf Rabggta Rp2h
928	GO:0001817 [6]: regulation of cytokine production	2	2	1150	30	11447	-5.5	0.0	0.22	0.08	Cebpb Rnf128
929	GO:0042089 [6]: cytokine biosynthesis	3	3	1149	32	11445	-5.5	0.0	0.46	0.2	Cebpb Il1rap Rnf128
930	GO:0007254 [8]: JNK cascade	3	3	1149	28	11449	-5.5	0.0	0.6	0.29	Cdc42ep5 Cdc42se1 Dusp19
931	GO:0018342 [9]: protein prenylation	2	2	1150	12	11465	-5.53	0.0	1.0	0.52	Rabggta Rp2h
932	GO:0042168 [5]: heme metabolism	2	2	1150	12	11465	-5.53	0.0	1.0	0.52	Hmox1 Ppox
933	GO:0046519 [8]: sphingoid metabolism	2	2	1150	12	11465	-5.53	0.0	1.0	0.52	Sgpp1 St6galnac6
934	GO:0006469 [5]: negative regulation of protein kinase activity	2	2	1150	12	11465	-5.53	0.0	1.0	0.52	Pkig Prkca
935	GO:0006778 [6]: porphyrin metabolism	2	2	1150	12	11465	-5.53	0.0	1.0	0.52	Hmox1 Ppox
936	GO:0019835 [5]: cytolysis	1	1	1151	23	11454	-5.53	0.0	0.11	0.03	Gzmc
937	GO:0006690 [7]: icosanoid metabolism	1	1	1151	23	11454	-5.53	0.0	0.11	0.03	Lta4h
938	GO:0016072 [6]: rRNA metabolism	2	2	1150	29	11448	-5.53	0.0	0.24	0.09	Exosc4 Exosc7
939	GO:0008654 [8]: phospholipid biosynthesis	2	2	1150	29	11448	-5.53	0.0	0.24	0.09	Pigf Ptdss1
940	GO:0042035 [7]: regulation of cytokine biosynthesis	2	2	1150	28	11449	-5.56	0.0	0.26	0.1	Cebpb Rnf128
941	GO:0051168 [7]: nuclear export	2	2	1150	28	11449	-5.56	0.0	0.26	0.1	Nxf7 Ssb
942	GO:0043086 [4]: negative regulation of enzyme activity	2	2	1150	13	11464	-5.58	0.0	0.91	0.48	Pkig Prkca
943	GO:0043087 [4]: regulation of GTPase activity	2	2	1150	13	11464	-5.58	0.0	0.91	0.48	Arfgap3 Arhgap1
944	GO:0046148 [5]: pigment biosynthesis	2	2	1150	13	11464	-5.58	0.0	0.91	0.48	Ppox Si
945	GO:0006094 [8]: gluconeogenesis	2	2	1150	13	11464	-5.58	0.0	0.91	0.48	Atf4 Pck2
946	GO:0009306 [4]: protein secretion	2	2	1150	13	11464	-5.58	0.0	0.91	0.48	Kcnn4 Sec61a1
947	GO:0001655 [5]: urogenital system development	2	2	1150	27	11450	-5.58	0.0	0.28	0.11	Aph1a Slc5a1
948	GO:0006364 [7]: rRNA processing	2	2	1150	27	11450	-5.58	0.0	0.28	0.11	Exosc4 Exosc7
949	GO:0050730 [6]: regulation of peptidyl-tyrosine phosphorylation	1	1	1151	22	11455	-5.59	0.0	0.12	0.03	Prkca
950	GO:0050909 [7]: perception of taste	1	1	1151	22	11455	-5.59	0.0	0.12	0.03	Tas2r105
951	GO:0001764 [6]: neuronal migration	1	1	1151	22	11455	-5.59	0.0	0.12	0.03	Cxcr4
952	GO:0007519 [6]: myogenesis	2	2	1150	26	11451	-5.61	0.0	0.3	0.13	Boc Cenpf
953	GO:0009408 [5]: response to heat	2	2	1150	26	11451	-5.61	0.0	0.3	0.13	Hspa1a Hspa2
954	GO:0030282 [6]: bone mineralization	2	2	1150	14	11463	-5.61	0.0	0.83	0.44	Mepe Mglap
955	GO:0042401 [7]: biogenic amine biosynthesis	2	2	1150	14	11463	-5.61	0.0	0.83	0.44	Bbox1 Tmlhe
956	GO:0046777 [9]: autophosphorylation	2	2	1150	14	11463	-5.61	0.0	0.83	0.44	Clk3 Lyn
957	GO:0006749 [6]: glutathione metabolism	2	2	1150	14	11463	-5.61	0.0	0.83	0.44	Gstt1 Gstt3
958	GO:0009069 [7]: serine family amino acid metabolism	2	2	1150	14	11463	-5.61	0.0	0.83	0.44	Ctbp2 Psat1
959	GO:0030100 [6]: regulation of endocytosis	2	2	1150	25	11452	-5.63	0.0	0.33	0.14	Cbll1 Rab4a
960	GO:0030183 [5]: B-cell differentiation	2	2	1150	15	11462	-5.64	0.0	0.76	0.38	Bcl11a Pik3r1
961	GO:0006289 [7]: nucleotide-excision repair	2	2	1150	15	11462	-5.64	0.0	0.76	0.38	Ercc2 Gtf2h3
962	GO:0008629 [9]: induction of apoptosis by intracellular signals	2	2	1150	15	11462	-5.64	0.0	0.76	0.38	Brca1 Prkca
963	GO:0045596 [5]: negative regulation of cell differentiation	1	1	1151	21	11456	-5.64	0.0	0.13	0.04	Hes1
964	GO:0000187 [6]: activation of MAPK	1	1	1151	21	11456	-5.64	0.0	0.13	0.04	Efna1
965	GO:0006403 [4]: RNA localization	2	2	1150	24	11453	-5.65	0.0	0.36	0.15	Nxf7 Ssb
966	GO:0006805 [5]: xenobiotic metabolism	2	2	1150	24	11453	-5.65	0.0	0.36	0.15	Ephx1 Sdfr2
967	GO:0009410 [7]: response to xenobiotic stimulus	2	2	1150	24	11453	-5.65	0.0	0.36	0.15	Ephx1 Sdfr2
968	GO:0015074 [6]: DNA integration	1	1	1151	3	11474	-5.66	0.0	1.15	0.61	Ppfibp2
969	GO:0016556 [7]: mRNA modification	1	1	1151	3	11474	-5.66	0.0	1.15	0.61	Dnajb11
970	GO:0018105 [9]: peptidyl-serine phosphorylation	1	1	1151	3	11474	-5.66	0.0	1.15	0.61	Pbk
971	GO:0018209 [9]: peptidyl-serine modification	1	1	1151	3	11474	-5.66	0.0	1.15	0.61	Pbk
972	GO:0019730 [6]: antimicrobial humoral response	1	1	1151	3	11474	-5.66	0.0	1.15	0.61	Gca
973	GO:0019735 [7]: antimicrobial humoral response (sensu Vertebrata)	1	1	1151	3	11474	-5.66	0.0	1.15	0.61	Gca
974	GO:0030201 [6]: heparan sulfate proteoglycan metabolism	1	1	1151	3	11474	-5.66	0.0	1.15	0.61	Hs2st1
975	GO:0030833 [7]: regulation of actin filament polymerization	1	1	1151	3	11474	-5.66	0.0	1.15	0.61	Rac1
976	GO:0042733 [7]: embryonic digit morphogenesis	1	1	1151	3	11474	-5.66	0.0	1.15	0.61	Lrp5
977	GO:0042990 [8]: regulation of transcription factor-nucleus import	1	1	1151	3	11474	-5.66	0.0	1.15	0.61	Tacc3
978	GO:0042991 [8]: transcription factor-nucleus import	1	1	1151	3	11474	-5.66	0.0	1.15	0.61	Tacc3
979	GO:0045665 [6]: negative regulation of neuron differentiation	1	1	1151	3	11474	-5.66	0.0	1.15	0.61	Hes1
980	GO:0046037 [10]: GMP metabolism	1	1	1151	3	11474	-5.66	0.0	1.15	0.61	Gmpr2
981	GO:0046489 [10]: phosphoinositide biosynthesis	1	1	1151	3	11474	-5.66	0.0	1.15	0.61	Pigf
982	GO:0046626 [5]: regulation of insulin receptor signaling pathway	1	1	1151	3	11474	-5.66	0.0	1.15	0.61	Prkca
983	GO:0048144 [5]: fibroblast proliferation	1	1	1151	3	11474	-5.66	0.0	1.15	0.61	Sphk1
984	GO:0048145 [6]: regulation of fibroblast proliferation	1	1	1151	3	11474	-5.66	0.0	1.15	0.61	Sphk1
985	GO:0048488 [7]: synaptic vesicle endocytosis	1	1	1151	3	11474	-5.66	0.0	1.15	0.61	Unc13b
986	GO:0000270 [7]: peptidoglycan metabolism	1	1	1151	3	11474	-5.66	0.0	1.15	0.61	Pglyrp1
987	GO:0001892 [6]: embryonic placenta development	1	1	1151	3	11474	-5.66	0.0	1.15	0.61	Cebpb
988	GO:0006287 [8]: base-excision repair, gap-filling	1	1	1151	3	11474	-5.66	0.0	1.15	0.61	Poll
989	GO:0006301 [7]: postreplication repair	1	1	1151	3	11474	-5.66	0.0	1.15	0.61	Polh
990	GO:0006473 [8]: protein amino acid acetylation	1	1	1151	3	11474	-5.66	0.0	1.15	0.61	Hat1
991	GO:0006506 [9]: GPI anchor biosynthesis	1	1	1151	3	11474	-5.66	0.0	1.15	0.61	Pigf
992	GO:0006516 [8]: glycoprotein catabolism	1	1	1151	3	11474	-5.66	0.0	1.15	0.61	4930485D02Rik
993	GO:0006599 [7]: phosphagen metabolism	1	1	1151	3	11474	-5.66	0.0	1.15	0.61	Gatm
994	GO:0006972 [6]: hyperosmotic response	1	1	1151	3	11474	-5.66	0.0	1.15	0.61	Rac1
995	GO:0006983 [5]: ER-overload response	1	1	1151	3	11474	-5.66	0.0	1.15	0.61	Hspa5
996	GO:0007094 [9]: mitotic spindle checkpoint	1	1	1151	3	11474	-5.66	0.0	1.15	0.61	Mad2l1
997	GO:0007143 [9]: female meiosis	1	1	1151	3	11474	-5.66	0.0	1.15	0.61	Spin
998	GO:0007213 [7]: acetylcholine receptor signaling, muscarinic pathway	1	1	1151	3	11474	-5.66	0.0	1.15	0.61	Chrm3
999	GO:0007216 [7]: metabotropic glutamate receptor signaling pathway	1	1	1151	3	11474	-5.66	0.0	1.15	0.61	Homer2
1000	GO:0007263 [6]: nitric oxide mediated signal transduction	1	1	1151	3	11474	-5.66	0.0	1.15	0.61	Ddah2
1001	GO:0009120 [7]: deoxyribonucleoside metabolism	1	1	1151	3	11474	-5.66	0.0	1.15	0.61	Dtymk
1002	GO:0009135 [8]: purine nucleoside diphosphate metabolism	1	1	1151	3	11474	-5.66	0.0	1.15	0.61	Papss1
1003	GO:0009146 [8]: purine nucleoside triphosphate catabolism	1	1	1151	3	11474	-5.66	0.0	1.15	0.61	Nudt1
1004	GO:0009179 [9]: purine ribonucleoside diphosphate metabolism	1	1	1151	3	11474	-5.66	0.0	1.15	0.61	Papss1
1005	GO:0009219 [8]: pyrimidine deoxyribonucleotide metabolism	1	1	1151	3	11474	-5.66	0.0	1.15	0.61	Dtymk
1006	GO:0009221 [8]: pyrimidine deoxyribonucleotide biosynthesis	1	1	1151	3	11474	-5.66	0.0	1.15	0.61	Dtymk
1007	GO:0009396 [7]: folic acid and derivative biosynthesis	1	1	1151	3	11474	-5.66	0.0	1.15	0.61	Fpgs
1008	GO:0007031 [6]: peroxisome organization and biogenesis	2	2	1150	16	11461	-5.66	0.0	0.7	0.35	Decr2 Pex26
1009	GO:0008286 [8]: insulin receptor signaling pathway	2	2	1150	16	11461	-5.66	0.0	0.7	0.35	Insr Prkca
1010	GO:0030155 [4]: regulation of cell adhesion	2	2	1150	23	11454	-5.66	0.0	0.39	0.17	Cbll1 Cml2
1011	GO:0050657 [6]: nucleic acid transport	2	2	1150	23	11454	-5.66	0.0	0.39	0.17	Nxf7 Ssb
1012	GO:0050658 [6]: RNA transport	2	2	1150	23	11454	-5.66	0.0	0.39	0.17	Nxf7 Ssb
1013	GO:0051050 [6]: positive regulation of transport	2	2	1150	23	11454	-5.66	0.0	0.39	0.17	Cadps2 Cbll1
1014	GO:0051236 [5]: establishment of RNA localization	2	2	1150	23	11454	-5.66	0.0	0.39	0.17	Nxf7 Ssb
1015	GO:0001822 [6]: kidney development	2	2	1150	23	11454	-5.66	0.0	0.39	0.17	Aph1a Slc5a1
1016	GO:0006909 [7]: phagocytosis	2	2	1150	23	11454	-5.66	0.0	0.39	0.17	Coro1c Elmo1
1017	GO:0015749 [6]: monosaccharide transport	2	2	1150	17	11460	-5.67	0.0	0.64	0.31	Prkca Slc5a1
1018	GO:0015758 [8]: glucose transport	2	2	1150	17	11460	-5.67	0.0	0.64	0.31	Prkca Slc5a1
1019	GO:0008645 [7]: hexose transport	2	2	1150	17	11460	-5.67	0.0	0.64	0.31	Prkca Slc5a1
1020	GO:0019439 [6]: aromatic compound catabolism	2	2	1150	22	11455	-5.67	0.0	0.42	0.19	Ephx1 Sdfr2
1021	GO:0043010 [6]: eye morphogenesis (sensu Vertebrata)	2	2	1150	22	11455	-5.67	0.0	0.42	0.19	Chx10 Twsg1
1022	GO:0001656 [7]: metanephros development	2	2	1150	22	11455	-5.67	0.0	0.42	0.19	Aph1a Slc5a1
1023	GO:0006405 [7]: RNA-nucleus export	2	2	1150	22	11455	-5.67	0.0	0.42	0.19	Nxf7 Ssb
1024	GO:0042098 [6]: T-cell proliferation	1	1	1151	20	11457	-5.68	0.0	0.14	0.05	Cxcr4
1025	GO:0042446 [6]: hormone biosynthesis	1	1	1151	20	11457	-5.68	0.0	0.14	0.05	Stard3
1026	GO:0042471 [5]: ear morphogenesis	1	1	1151	20	11457	-5.68	0.0	0.14	0.05	Foxi1
1027	GO:0009072 [6]: aromatic amino acid family metabolism	1	1	1151	20	11457	-5.68	0.0	0.14	0.05	Si
1028	GO:0016126 [7]: sterol biosynthesis	2	2	1150	21	11456	-5.69	0.0	0.46	0.2	Dhcr7 Hmgcr
1029	GO:0030900 [8]: forebrain development	2	2	1150	21	11456	-5.69	0.0	0.46	0.2	Aplp1 Twsg1
1030	GO:0048048 [5]: embryonic eye morphogenesis	2	2	1150	21	11456	-5.69	0.0	0.46	0.2	Chx10 Twsg1
1031	GO:0001747 [6]: eye morphogenesis (sensu Mammalia)	2	2	1150	21	11456	-5.69	0.0	0.46	0.2	Chx10 Twsg1
1032	GO:0007369 [5]: gastrulation	2	2	1150	21	11456	-5.69	0.0	0.46	0.2	Lrp5 Rnf2
1033	GO:0008360 [5]: regulation of cell shape	2	2	1150	21	11456	-5.69	0.0	0.46	0.2	Arfip2 Cdc42se1
1034	GO:0000723 [8]: telomere maintenance	2	2	1150	19	11458	-5.69	0.0	0.54	0.25	Hspa1a Tert
1035	GO:0006352 [8]: transcription initiation	2	2	1150	19	11458	-5.69	0.0	0.54	0.25	Gtf2e2 Taf13
1036	GO:0006695 [8]: cholesterol biosynthesis	2	2	1150	19	11458	-5.69	0.0	0.54	0.25	Dhcr7 Hmgcr
1037	GO:0019319 [8]: hexose biosynthesis	2	2	1150	18	11459	-5.69	0.0	0.59	0.28	Atf4 Pck2
1038	GO:0044272 [6]: sulfur compound biosynthesis	2	2	1150	18	11459	-5.69	0.0	0.59	0.28	D4st1 Hs2st1
1039	GO:0045047 [6]: protein-ER targeting	2	2	1150	18	11459	-5.69	0.0	0.59	0.28	Folr1 Srp54
1040	GO:0046165 [6]: alcohol biosynthesis	2	2	1150	18	11459	-5.69	0.0	0.59	0.28	Atf4 Pck2
1041	GO:0046364 [7]: monosaccharide biosynthesis	2	2	1150	18	11459	-5.69	0.0	0.59	0.28	Atf4 Pck2
1042	GO:0006612 [8]: protein-membrane targeting	2	2	1150	18	11459	-5.69	0.0	0.59	0.28	Folr1 Srp54
1043	GO:0007185 [7]: transmembrane receptor protein tyrosine phosphatase signaling pathway	2	2	1150	18	11459	-5.69	0.0	0.59	0.28	Ptpre Ptprg
1044	GO:0030217 [5]: T-cell differentiation	2	2	1150	20	11457	-5.69	0.0	0.5	0.22	Bcl11a Hs1bp3
1045	GO:0048469 [4]: cell maturation	2	2	1150	20	11457	-5.69	0.0	0.5	0.22	Hes1 Ugt8
1046	GO:0007265 [7]: Ras protein signal transduction	2	2	1150	20	11457	-5.69	0.0	0.5	0.22	Dok1 Hras1
1047	GO:0009967 [5]: positive regulation of signal transduction	1	1	1151	19	11458	-5.74	0.0	0.16	0.06	Twsg1
1048	GO:0019221 [6]: cytokine and chemokine mediated signaling pathway	1	1	1151	19	11458	-5.74	0.0	0.16	0.06	Il1rap
1049	GO:0042087 [6]: cell-mediated immune response	1	1	1151	19	11458	-5.74	0.0	0.16	0.06	Il1rap
1050	GO:0046456 [8]: icosanoid biosynthesis	1	1	1151	19	11458	-5.74	0.0	0.16	0.06	Lta4h
1051	GO:0006879 [8]: iron ion homeostasis	1	1	1151	19	11458	-5.74	0.0	0.16	0.06	Mfi2
1052	GO:0009880 [4]: embryonic pattern specification	1	1	1151	18	11459	-5.78	0.0	0.18	0.06	Cyr61
1053	GO:0030224 [5]: monocyte differentiation	1	1	1151	18	11459	-5.78	0.0	0.18	0.06	Gmpr2
1054	GO:0030509 [9]: BMP signaling pathway	1	1	1151	18	11459	-5.78	0.0	0.18	0.06	Twsg1
1055	GO:0006720 [6]: isoprenoid metabolism	1	1	1151	18	11459	-5.78	0.0	0.18	0.06	Rbp1
1056	GO:0007398 [6]: ectoderm development	1	1	1151	18	11459	-5.78	0.0	0.18	0.06	Cst6
1057	GO:0015718 [7]: monocarboxylic acid transport	1	1	1151	4	11473	-5.78	0.0	0.97	0.52	Slco2a1
1058	GO:0015918 [6]: sterol transport	1	1	1151	4	11473	-5.78	0.0	0.97	0.52	Abcg1
1059	GO:0030238 [4]: male sex determination	1	1	1151	4	11473	-5.78	0.0	0.97	0.52	Insr
1060	GO:0030301 [7]: cholesterol transport	1	1	1151	4	11473	-5.78	0.0	0.97	0.52	Abcg1
1061	GO:0042036 [8]: negative regulation of cytokine biosynthesis	1	1	1151	4	11473	-5.78	0.0	0.97	0.52	Rnf128
1062	GO:0042278 [7]: purine nucleoside metabolism	1	1	1151	4	11473	-5.78	0.0	0.97	0.52	Qtrt1
1063	GO:0042306 [7]: regulation of protein-nucleus import	1	1	1151	4	11473	-5.78	0.0	0.97	0.52	Tacc3
1064	GO:0043112 [7]: receptor metabolism	1	1	1151	4	11473	-5.78	0.0	0.97	0.52	Caml
1065	GO:0045408 [8]: regulation of interleukin-6 biosynthesis	1	1	1151	4	11473	-5.78	0.0	0.97	0.52	Cebpb
1066	GO:0046128 [8]: purine ribonucleoside metabolism	1	1	1151	4	11473	-5.78	0.0	0.97	0.52	Qtrt1
1067	GO:0048265 [5]: response to pain	1	1	1151	4	11473	-5.78	0.0	0.97	0.52	Slc6a2
1068	GO:0050918 [7]: positive chemotaxis	1	1	1151	4	11473	-5.78	0.0	0.97	0.52	Prkca
1069	GO:0050920 [7]: regulation of chemotaxis	1	1	1151	4	11473	-5.78	0.0	0.97	0.52	Prkca
1070	GO:0050921 [8]: positive regulation of chemotaxis	1	1	1151	4	11473	-5.78	0.0	0.97	0.52	Prkca
1071	GO:0050926 [8]: regulation of positive chemotaxis	1	1	1151	4	11473	-5.78	0.0	0.97	0.52	Prkca
1072	GO:0050927 [9]: positive regulation of positive chemotaxis	1	1	1151	4	11473	-5.78	0.0	0.97	0.52	Prkca
1073	GO:0050930 [10]: induction of positive chemotaxis	1	1	1151	4	11473	-5.78	0.0	0.97	0.52	Prkca
1074	GO:0001523 [7]: retinoid metabolism	1	1	1151	4	11473	-5.78	0.0	0.97	0.52	Rbp1
1075	GO:0001569 [5]: patterning of blood vessels	1	1	1151	4	11473	-5.78	0.0	0.97	0.52	Cyr61
1076	GO:0001818 [7]: negative regulation of cytokine production	1	1	1151	4	11473	-5.78	0.0	0.97	0.52	Rnf128
1077	GO:0001890 [5]: placenta development	1	1	1151	4	11473	-5.78	0.0	0.97	0.52	Cebpb
1078	GO:0006929 [6]: substrate-bound cell migration	1	1	1151	4	11473	-5.78	0.0	0.97	0.52	Tnfrsf12a
1079	GO:0007021 [8]: tubulin folding	1	1	1151	4	11473	-5.78	0.0	0.97	0.52	Rp2h
1080	GO:0007034 [6]: vacuolar transport	1	1	1151	4	11473	-5.78	0.0	0.97	0.52	Atp6v0c
1081	GO:0007040 [7]: lysosome organization and biogenesis	1	1	1151	4	11473	-5.78	0.0	0.97	0.52	Atp6v0c
1082	GO:0007044 [6]: cell-substrate junction assembly	1	1	1151	4	11473	-5.78	0.0	0.97	0.52	Itgb3
1083	GO:0007098 [8]: centrosome cycle	1	1	1151	4	11473	-5.78	0.0	0.97	0.52	Brca1
1084	GO:0007566 [3]: embryo implantation	1	1	1151	4	11473	-5.78	0.0	0.97	0.52	Ttpa
1085	GO:0008216 [8]: spermidine metabolism	1	1	1151	4	11473	-5.78	0.0	0.97	0.52	Dhps
1086	GO:0009083 [8]: branched chain family amino acid catabolism	1	1	1151	4	11473	-5.78	0.0	0.97	0.52	Auh
1087	GO:0009119 [7]: ribonucleoside metabolism	1	1	1151	4	11473	-5.78	0.0	0.97	0.52	Qtrt1
1088	GO:0009143 [7]: nucleoside triphosphate catabolism	1	1	1151	4	11473	-5.78	0.0	0.97	0.52	Nudt1
1089	GO:0009154 [8]: purine ribonucleotide catabolism	1	1	1151	4	11473	-5.78	0.0	0.97	0.52	Gmpr2
1090	GO:0009185 [8]: ribonucleoside diphosphate metabolism	1	1	1151	4	11473	-5.78	0.0	0.97	0.52	Papss1
1091	GO:0009263 [7]: deoxyribonucleotide biosynthesis	1	1	1151	4	11473	-5.78	0.0	0.97	0.52	Dtymk
1092	GO:0009791 [3]: post-embryonic development	1	1	1151	17	11460	-5.82	0.0	0.2	0.07	Ercc2
1093	GO:0042088 [7]: T-helper 1 type immune response	1	1	1151	17	11460	-5.82	0.0	0.2	0.07	Il1rap
1094	GO:0045807 [7]: positive regulation of endocytosis	1	1	1151	17	11460	-5.82	0.0	0.2	0.07	Cbll1
1095	GO:0051028 [7]: mRNA transport	1	1	1151	17	11460	-5.82	0.0	0.2	0.07	Nxf7
1096	GO:0051248 [6]: negative regulation of protein metabolism	1	1	1151	17	11460	-5.82	0.0	0.2	0.07	Rnf128
1097	GO:0006406 [8]: mRNA-nucleus export	1	1	1151	17	11460	-5.82	0.0	0.2	0.07	Nxf7
1098	GO:0006613 [7]: cotranslational protein-membrane targeting	1	1	1151	17	11460	-5.82	0.0	0.2	0.07	Srp54
1099	GO:0007612 [4]: learning	1	1	1151	17	11460	-5.82	0.0	0.2	0.07	Chst10
1100	GO:0008217 [5]: regulation of blood pressure	1	1	1151	17	11460	-5.82	0.0	0.2	0.07	Npy
1101	GO:0050727 [6]: regulation of inflammatory response	1	1	1151	16	11461	-5.86	0.0	0.22	0.08	Prkca
1102	GO:0050777 [6]: negative regulation of immune response	1	1	1151	16	11461	-5.86	0.0	0.22	0.08	Rnf128
1103	GO:0001763 [5]: branching morphogenesis	1	1	1151	16	11461	-5.86	0.0	0.22	0.08	Cyr61
1104	GO:0007214 [7]: gamma-aminobutyric acid signaling pathway	1	1	1151	16	11461	-5.86	0.0	0.22	0.08	Gabrb1
1105	GO:0007586 [4]: digestion	1	1	1151	16	11461	-5.86	0.0	0.22	0.08	Chrm3
1106	GO:0008207 [6]: C21-steroid hormone metabolism	1	1	1151	16	11461	-5.86	0.0	0.22	0.08	Stard3
1107	GO:0009948 [5]: anterior/posterior axis specification	1	1	1151	5	11472	-5.87	0.0	0.83	0.44	Rnf2
1108	GO:0019217 [6]: regulation of fatty acid metabolism	1	1	1151	5	11472	-5.87	0.0	0.83	0.44	Acsl4
1109	GO:0030044 [7]: actin filament stabilization	1	1	1151	5	11472	-5.87	0.0	0.83	0.44	Dbnl
1110	GO:0030199 [5]: collagen fibril organization	1	1	1151	5	11472	-5.87	0.0	0.83	0.44	Col11a1
1111	GO:0030516 [6]: regulation of axon extension	1	1	1151	5	11472	-5.87	0.0	0.83	0.44	Tnfrsf12a
1112	GO:0042226 [7]: interleukin-6 biosynthesis	1	1	1151	5	11472	-5.87	0.0	0.83	0.44	Cebpb
1113	GO:0042438 [6]: melanin biosynthesis	1	1	1151	5	11472	-5.87	0.0	0.83	0.44	Si
1114	GO:0043064 [6]: flagellum organization and biogenesis	1	1	1151	5	11472	-5.87	0.0	0.83	0.44	Klc3
1115	GO:0045453 [5]: bone resorption	1	1	1151	5	11472	-5.87	0.0	0.83	0.44	Ncdn
1116	GO:0046323 [9]: glucose import	1	1	1151	5	11472	-5.87	0.0	0.83	0.44	Prkca
1117	GO:0046324 [6]: regulation of glucose import	1	1	1151	5	11472	-5.87	0.0	0.83	0.44	Prkca
1118	GO:0046328 [5]: regulation of JNK cascade	1	1	1151	5	11472	-5.87	0.0	0.83	0.44	Cdc42se1
1119	GO:0051016 [8]: barbed-end actin filament capping	1	1	1151	5	11472	-5.87	0.0	0.83	0.44	Dbnl
1120	GO:0051187 [6]: cofactor catabolism	1	1	1151	5	11472	-5.87	0.0	0.83	0.44	Hmox1
1121	GO:0006023 [7]: aminoglycan biosynthesis	1	1	1151	5	11472	-5.87	0.0	0.83	0.44	D4st1
1122	GO:0006024 [8]: glycosaminoglycan biosynthesis	1	1	1151	5	11472	-5.87	0.0	0.83	0.44	D4st1
1123	GO:0006085 [8]: acetyl-CoA biosynthesis	1	1	1151	5	11472	-5.87	0.0	0.83	0.44	Acas2l
1124	GO:0006268 [8]: DNA unwinding	1	1	1151	5	11472	-5.87	0.0	0.83	0.44	Mcm2
1125	GO:0006505 [10]: GPI anchor metabolism	1	1	1151	5	11472	-5.87	0.0	0.83	0.44	Pigf
1126	GO:0006582 [5]: melanin metabolism	1	1	1151	5	11472	-5.87	0.0	0.83	0.44	Si
1127	GO:0006583 [7]: melanin biosynthesis from tyrosine	1	1	1151	5	11472	-5.87	0.0	0.83	0.44	Si
1128	GO:0006970 [5]: response to osmotic stress	1	1	1151	5	11472	-5.87	0.0	0.83	0.44	Rac1
1129	GO:0006984 [6]: ER-nuclear signaling pathway	1	1	1151	5	11472	-5.87	0.0	0.83	0.44	Hspa5
1130	GO:0009081 [7]: branched chain family amino acid metabolism	1	1	1151	5	11472	-5.87	0.0	0.83	0.44	Auh
1131	GO:0009261 [7]: ribonucleotide catabolism	1	1	1151	5	11472	-5.87	0.0	0.83	0.44	Gmpr2
1132	GO:0009890 [6]: negative regulation of biosynthesis	1	1	1151	15	11462	-5.89	0.0	0.24	0.09	Rnf128
1133	GO:0050900 [6]: immune cell migration	1	1	1151	15	11462	-5.89	0.0	0.24	0.09	Prkca
1134	GO:0007032 [6]: endosome organization and biogenesis	1	1	1151	15	11462	-5.89	0.0	0.24	0.09	Slc30a6
1135	GO:0007565 [5]: pregnancy	1	1	1151	15	11462	-5.89	0.0	0.24	0.09	Ttpa
1136	GO:0008544 [7]: epidermis development	1	1	1151	15	11462	-5.89	0.0	0.24	0.09	Cst6
1137	GO:0030534 [3]: adult behavior	1	1	1151	14	11463	-5.92	0.0	0.27	0.11	Ntan1
1138	GO:0030595 [6]: immune cell chemotaxis	1	1	1151	14	11463	-5.92	0.0	0.27	0.11	Prkca
1139	GO:0042472 [6]: inner ear morphogenesis	1	1	1151	14	11463	-5.92	0.0	0.27	0.11	Foxi1
1140	GO:0000096 [6]: sulfur amino acid metabolism	1	1	1151	14	11463	-5.92	0.0	0.27	0.11	Ahcy
1141	GO:0006614 [8]: SRP-dependent cotranslational protein-membrane targeting	1	1	1151	14	11463	-5.92	0.0	0.27	0.11	Srp54
1142	GO:0006691 [8]: leukotriene metabolism	1	1	1151	14	11463	-5.92	0.0	0.27	0.11	Lta4h
1143	GO:0006700 [7]: C21-steroid hormone biosynthesis	1	1	1151	14	11463	-5.92	0.0	0.27	0.11	Stard3
1144	GO:0006775 [6]: fat-soluble vitamin metabolism	1	1	1151	14	11463	-5.92	0.0	0.27	0.11	Ttpa
1145	GO:0007270 [7]: nerve-nerve synaptic transmission	1	1	1151	14	11463	-5.92	0.0	0.27	0.11	Chrm3
1146	GO:0015988 [7]: energy coupled proton transport, against electrochemical gradient	1	1	1151	6	11471	-5.93	0.0	0.72	0.36	Atp6v1b2
1147	GO:0016601 [7]: Rac protein signal transduction	1	1	1151	6	11471	-5.93	0.0	0.72	0.36	Dbnl
1148	GO:0030178 [6]: negative regulation of Wnt receptor signaling pathway	1	1	1151	6	11471	-5.93	0.0	0.72	0.36	Catnbip1
1149	GO:0045926 [5]: negative regulation of growth	1	1	1151	6	11471	-5.93	0.0	0.72	0.36	Wig1
1150	GO:0046822 [6]: regulation of nucleocytoplasmic transport	1	1	1151	6	11471	-5.93	0.0	0.72	0.36	Tacc3
1151	GO:0006298 [7]: mismatch repair	1	1	1151	6	11471	-5.93	0.0	0.72	0.36	Pms2
1152	GO:0006349 [4]: imprinting	1	1	1151	6	11471	-5.93	0.0	0.72	0.36	Dnmt3a
1153	GO:0006354 [8]: RNA elongation	1	1	1151	6	11471	-5.93	0.0	0.72	0.36	Polr3k
1154	GO:0006825 [9]: copper ion transport	1	1	1151	6	11471	-5.93	0.0	0.72	0.36	Slc31a2
1155	GO:0006888 [6]: ER to Golgi transport	1	1	1151	6	11471	-5.93	0.0	0.72	0.36	Lman1
1156	GO:0007020 [9]: microtubule nucleation	1	1	1151	6	11471	-5.93	0.0	0.72	0.36	Rp2h
1157	GO:0008630 [7]: DNA damage response, signal transduction resulting in induction of apoptosis	1	1	1151	6	11471	-5.93	0.0	0.72	0.36	Brca1
1158	GO:0017015 [5]: regulation of transforming growth factor beta receptor signaling pathway	1	1	1151	13	11464	-5.96	0.0	0.3	0.13	Twsg1
1159	GO:0019370 [9]: leukotriene biosynthesis	1	1	1151	13	11464	-5.96	0.0	0.3	0.13	Lta4h
1160	GO:0019395 [7]: fatty acid oxidation	1	1	1151	13	11464	-5.96	0.0	0.3	0.13	Acox2
1161	GO:0048489 [6]: synaptic vesicle transport	1	1	1151	13	11464	-5.96	0.0	0.3	0.13	Unc13b
1162	GO:0007004 [9]: telomerase-dependent telomere maintenance	1	1	1151	13	11464	-5.96	0.0	0.3	0.13	Tert
1163	GO:0007281 [6]: germ cell development	1	1	1151	13	11464	-5.96	0.0	0.3	0.13	Cxcr4
1164	GO:0007585 [4]: respiratory gaseous exchange	1	1	1151	13	11464	-5.96	0.0	0.3	0.13	Traf4
1165	GO:0015807 [7]: L-amino acid transport	1	1	1151	7	11470	-5.97	0.0	0.63	0.31	Slc38a3
1166	GO:0019216 [5]: regulation of lipid metabolism	1	1	1151	7	11470	-5.97	0.0	0.63	0.31	Acsl4
1167	GO:0030510 [6]: regulation of BMP signaling pathway	1	1	1151	7	11470	-5.97	0.0	0.63	0.31	Twsg1
1168	GO:0030514 [7]: negative regulation of BMP signaling pathway	1	1	1151	7	11470	-5.97	0.0	0.63	0.31	Twsg1
1169	GO:0042094 [7]: interleukin-2 biosynthesis	1	1	1151	7	11470	-5.97	0.0	0.63	0.31	Il1rap
1170	GO:0044273 [6]: sulfur compound catabolism	1	1	1151	7	11470	-5.97	0.0	0.63	0.31	Ahcy
1171	GO:0045005 [8]: maintenance of fidelity during DNA-dependent DNA replication	1	1	1151	7	11470	-5.97	0.0	0.63	0.31	Pms2
1172	GO:0050708 [5]: regulation of protein secretion	1	1	1151	7	11470	-5.97	0.0	0.63	0.31	Kcnn4
1173	GO:0000098 [7]: sulfur amino acid catabolism	1	1	1151	7	11470	-5.97	0.0	0.63	0.31	Ahcy
1174	GO:0006308 [6]: DNA catabolism	1	1	1151	7	11470	-5.97	0.0	0.63	0.31	Dnase2a
1175	GO:0006360 [8]: transcription from Pol I promoter	1	1	1151	7	11470	-5.97	0.0	0.63	0.31	Taf1b
1176	GO:0006635 [8]: fatty acid beta-oxidation	1	1	1151	7	11470	-5.97	0.0	0.63	0.31	Acox2
1177	GO:0007215 [6]: glutamate signaling pathway	1	1	1151	7	11470	-5.97	0.0	0.63	0.31	Homer2
1178	GO:0007530 [3]: sex determination	1	1	1151	7	11470	-5.97	0.0	0.63	0.31	Insr
1179	GO:0007588 [4]: excretion	1	1	1151	7	11470	-5.97	0.0	0.63	0.31	Kcnk5
1180	GO:0009411 [7]: response to UV	1	1	1151	7	11470	-5.97	0.0	0.63	0.31	Hus1
1181	GO:0016197 [6]: endosome transport	1	1	1151	12	11465	-5.97	0.0	0.34	0.15	Slc30a6
1182	GO:0017148 [7]: negative regulation of protein biosynthesis	1	1	1151	12	11465	-5.97	0.0	0.34	0.15	Rnf128
1183	GO:0019722 [7]: calcium-mediated signaling	1	1	1151	12	11465	-5.97	0.0	0.34	0.15	Dscr1l2
1184	GO:0019751 [6]: polyol metabolism	1	1	1151	12	11465	-5.97	0.0	0.34	0.15	Gdpd1
1185	GO:0042178 [6]: xenobiotic catabolism	1	1	1151	12	11465	-5.97	0.0	0.34	0.15	Sdfr2
1186	GO:0042537 [6]: benzene and derivative metabolism	1	1	1151	12	11465	-5.97	0.0	0.34	0.15	Sdfr2
1187	GO:0042551 [5]: nerve maturation	1	1	1151	12	11465	-5.97	0.0	0.34	0.15	Ugt8
1188	GO:0006071 [7]: glycerol metabolism	1	1	1151	12	11465	-5.97	0.0	0.34	0.15	Gdpd1
1189	GO:0006672 [9]: ceramide metabolism	1	1	1151	12	11465	-5.97	0.0	0.34	0.15	St6galnac6
1190	GO:0006801 [6]: superoxide metabolism	1	1	1151	12	11465	-5.97	0.0	0.34	0.15	Noxo1
1191	GO:0008277 [5]: regulation of G-protein coupled receptor protein signaling pathway	1	1	1151	12	11465	-5.97	0.0	0.34	0.15	Pdc
1192	GO:0008624 [9]: induction of apoptosis by extracellular signals	1	1	1151	12	11465	-5.97	0.0	0.34	0.15	Dap
1193	GO:0009798 [4]: axis specification	1	1	1151	8	11469	-5.98	0.0	0.55	0.26	Rnf2
1194	GO:0016339 [6]: calcium-dependent cell-cell adhesion	1	1	1151	8	11469	-5.98	0.0	0.55	0.26	Pcdh18
1195	GO:0030218 [5]: erythrocyte differentiation	1	1	1151	8	11469	-5.98	0.0	0.55	0.26	Dnase2a
1196	GO:0042552 [8]: myelination	1	1	1151	8	11469	-5.98	0.0	0.55	0.26	Ugt8
1197	GO:0042553 [7]: cellular nerve ensheathment	1	1	1151	8	11469	-5.98	0.0	0.55	0.26	Ugt8
1198	GO:0046209 [5]: nitric oxide metabolism	1	1	1151	8	11469	-5.98	0.0	0.55	0.26	Ddah2
1199	GO:0051084 [8]: posttranslational protein folding	1	1	1151	8	11469	-5.98	0.0	0.55	0.26	Tor1b
1200	GO:0051085 [9]: chaperone cofactor dependent protein folding	1	1	1151	8	11469	-5.98	0.0	0.55	0.26	Tor1b
1201	GO:0006779 [7]: porphyrin biosynthesis	1	1	1151	8	11469	-5.98	0.0	0.55	0.26	Ppox
1202	GO:0006783 [6]: heme biosynthesis	1	1	1151	8	11469	-5.98	0.0	0.55	0.26	Ppox
1203	GO:0006809 [5]: nitric oxide biosynthesis	1	1	1151	8	11469	-5.98	0.0	0.55	0.26	Ddah2
1204	GO:0006898 [7]: receptor mediated endocytosis	1	1	1151	8	11469	-5.98	0.0	0.55	0.26	Snx17
1205	GO:0007026 [9]: microtubule stabilization	1	1	1151	8	11469	-5.98	0.0	0.55	0.26	Mtap2
1206	GO:0007272 [7]: ionic insulation of neurons by glial cells	1	1	1151	8	11469	-5.98	0.0	0.55	0.26	Ugt8
1207	GO:0009401 [6]: phosphoenolpyruvate-dependent sugar phosphotransferase system	1	1	1151	8	11469	-5.98	0.0	0.55	0.26	Abtb1
1208	GO:0018955 [7]: phenanthrene metabolism	1	1	1151	11	11466	-5.99	0.0	0.38	0.17	Sdfr2
1209	GO:0018958 [6]: phenol metabolism	1	1	1151	11	11466	-5.99	0.0	0.38	0.17	Sdfr2
1210	GO:0035264 [4]: body growth	1	1	1151	11	11466	-5.99	0.0	0.38	0.17	Socs2
1211	GO:0040014 [5]: regulation of body size	1	1	1151	11	11466	-5.99	0.0	0.38	0.17	Socs2
1212	GO:0042044 [5]: fluid transport	1	1	1151	11	11466	-5.99	0.0	0.38	0.17	Aqp5
1213	GO:0000059 [8]: protein-nucleus import, docking	1	1	1151	11	11466	-5.99	0.0	0.38	0.17	Ranbp17
1214	GO:0006570 [7]: tyrosine metabolism	1	1	1151	11	11466	-5.99	0.0	0.38	0.17	Si
1215	GO:0006584 [7]: catecholamine metabolism	1	1	1151	11	11466	-5.99	0.0	0.38	0.17	Sdfr2
1216	GO:0006833 [6]: water transport	1	1	1151	11	11466	-5.99	0.0	0.38	0.17	Aqp5
1217	GO:0008016 [5]: regulation of heart contraction rate	1	1	1151	11	11466	-5.99	0.0	0.38	0.17	Gnai3
1218	GO:0008272 [8]: sulfate transport	1	1	1151	11	11466	-5.99	0.0	0.38	0.17	Slc26a2
1219	GO:0008366 [6]: nerve ensheathment	1	1	1151	11	11466	-5.99	0.0	0.38	0.17	Ugt8
1220	GO:0030111 [5]: regulation of Wnt receptor signaling pathway	1	1	1151	9	11468	-6.0	0.0	0.48	0.22	Catnbip1
1221	GO:0030512 [6]: negative regulation of transforming growth factor beta receptor signaling pathway	1	1	1151	9	11468	-6.0	0.0	0.48	0.22	Twsg1
1222	GO:0042558 [6]: pteridine and derivative metabolism	1	1	1151	9	11468	-6.0	0.0	0.48	0.22	Folr1
1223	GO:0051260 [8]: protein homooligomerization	1	1	1151	9	11468	-6.0	0.0	0.48	0.22	Lnx1
1224	GO:0000086 [7]: G2/M transition of mitotic cell cycle	1	1	1151	9	11468	-6.0	0.0	0.48	0.22	Chek1
1225	GO:0001502 [7]: cartilage condensation	1	1	1151	9	11468	-6.0	0.0	0.48	0.22	Col11a1
1226	GO:0001570 [4]: vasculogenesis	1	1	1151	9	11468	-6.0	0.0	0.48	0.22	Hey1
1227	GO:0006829 [9]: zinc ion transport	1	1	1151	9	11468	-6.0	0.0	0.48	0.22	Slc30a6
1228	GO:0006914 [4]: autophagy	1	1	1151	9	11468	-6.0	0.0	0.48	0.22	Rab24
1229	GO:0007033 [6]: vacuole organization and biogenesis	1	1	1151	9	11468	-6.0	0.0	0.48	0.22	Atp6v0c
1230	GO:0008344 [4]: adult locomotory behavior	1	1	1151	9	11468	-6.0	0.0	0.48	0.22	Ntan1
1231	GO:0009636 [7]: response to toxin	1	1	1151	10	11467	-6.0	0.0	0.43	0.19	Ephx1
1232	GO:0016579 [9]: protein deubiquitination	1	1	1151	10	11467	-6.0	0.0	0.43	0.19	Usp20
1233	GO:0030593 [7]: neutrophil chemotaxis	1	1	1151	10	11467	-6.0	0.0	0.43	0.19	Prkca
1234	GO:0050729 [7]: positive regulation of inflammatory response	1	1	1151	10	11467	-6.0	0.0	0.43	0.19	Prkca
1235	GO:0051046 [4]: regulation of secretion	1	1	1151	10	11467	-6.0	0.0	0.43	0.19	Kcnn4
1236	GO:0051216 [6]: cartilage development	1	1	1151	10	11467	-6.0	0.0	0.43	0.19	Col11a1
1237	GO:0051259 [7]: protein oligomerization	1	1	1151	10	11467	-6.0	0.0	0.43	0.19	Lnx1
1238	GO:0001508 [6]: regulation of action potential	1	1	1151	10	11467	-6.0	0.0	0.43	0.19	Ugt8
1239	GO:0001709 [5]: cell fate determination	1	1	1151	10	11467	-6.0	0.0	0.43	0.19	Gata3
1240	GO:0006084 [7]: acetyl-CoA metabolism	1	1	1151	10	11467	-6.0	0.0	0.43	0.19	Acas2l
1241	GO:0006367 [9]: transcription initiation from Pol II promoter	1	1	1151	10	11467	-6.0	0.0	0.43	0.19	Gtf2e2
1242	GO:0007127 [9]: meiosis I	1	1	1151	10	11467	-6.0	0.0	0.43	0.19	Pttg1
1243	GO:0007271 [8]: synaptic transmission, cholinergic	1	1	1151	10	11467	-6.0	0.0	0.43	0.19	Chrm3
