# Supplementary material for: A genomic analysis of mouse models of breast cancer reveals molecular features of mouse models and relationships to human breast cancer
Source: Breast Cancer Res. 2014 Jun 5;16(3):R59. doi: 10.1186/bcr3672 (PMC4078930; doi:10.1186/bcr3672)
Supplement: Additional file 3 — Fold change values organized by mouse tumor model type comparing the mouse model to normal mammary gland. [file bcr3672-S3.zip › Additional_File_3/Neu_vs_NMLmammary/AdditionalFile72_Neu_vs_NMLmammary/UpregulatedGenesgather_kegg_121024.txt]

#	Annotation	Total Genes With Ann	Your Genes (With Ann)	Your Genes (No Ann)	Genome (With Ann)	Genome (No Ann)	ln(Bayes factor)	neg ln(p value)	FE: neg ln(p value)	FE: neg ln(FDR)	Genes
1	path:mmu04080: Neuroactive ligand-receptor interaction	11	11	272	267	1969	7.01	10.66	0.0	0.0	Adcyap1 Adrb1 Chrm3 Edg4 Gabrb1 Gabrp Grin1 Npy Rln1 Tacr3 Vipr1
2	path:mmu00220: Urea cycle and metabolism of amino groups	9	9	274	11	2225	3.5	7.79	8.89	4.35	Acy1 Arg1 Asl Ass1 Ckmt1 Gatm Pycr1 Pycr2 Sms
3	path:mmu04070: Phosphatidylinositol signaling system	19	19	264	57	2179	2.51	6.75	7.63	4.16	Araf1 Calm2 Clk3 Eif2ak3 Impa1 Impa2 Inpp1 Inpp5e Itpr3 Pik3c2a Pik3cg Pik3r1 Pip5k1a Pip5k1b Pip5k2c Plcg2 Prkca Prkr Ttk
4	path:mmu00230: Purine metabolism	24	24	259	84	2152	2.38	6.64	7.42	4.16	Ada Adcy3 Adcy8 Adcy9 Dck Enpp1 Gmpr2 Nme3 Nme4 Paics Papss1 Pde6b Pde7b Pde9a Pola1 Pole2 Polr2e Polr2j Polr3k Prim1 Prim2 Prps2 Rrm1 Rrm2
5	path:mmu00240: Pyrimidine metabolism	17	17	266	49	2187	2.17	6.38	7.32	4.16	Cda Dck Dtymk Dut Nme3 Nme4 Pola1 Pole2 Polr2e Polr2j Polr3k Prim1 Prim2 Rrm1 Rrm2 Tk1 Umpk
6	path:mmu00562: Inositol phosphate metabolism	15	15	268	42	2194	1.67	5.85	6.83	3.9	Aldrl6 Araf1 Clk3 Eif2ak3 Impa1 Impa2 Inpp1 Inpp5e Pik3cg Pip5k1a Pip5k1b Pip5k2c Plcg2 Prkr Ttk
7	path:mmu04060: Cytokine-cytokine receptor interaction	14	14	269	226	2010	1.19	5.33	0.0	0.0	Ccr3 Cxcl1 Cxcr4 Il13ra1 Il1rap Inhbb Ltbr Osmr Tgfb2 Tgfb3 Tnfrsf10b Tnfrsf11a Tnfrsf12a Tnfrsf18
8	path:mmu00330: Arginine and proline metabolism	11	11	272	26	2210	1.13	5.27	6.36	3.61	Aldh3a2 Arg1 Asl Ass1 Ckmt1 Gatm Lap3 Pycr1 Pycr2 Sat1 Sms
9	path:mmu00310: Lysine degradation	12	12	271	32	2204	0.83	4.92	6.01	3.42	Aldh3a2 Bbox1 Otub2 Plod1 Plod2 Prss16 Shmt2 Spcs1 Spcs2 Suv39h1 Suv39h2 Tmlhe
10	path:mmu04610: Complement and coagulation cascades	1	1	282	67	2169	0.51	4.61	0.0	0.0	F3
11	path:mmu00780: Biotin metabolism	4	4	279	3	2233	0.03	0.0	5.49	3.02	Otub2 Prss16 Spcs1 Spcs2
12	path:mmu00510: N-Glycan biosynthesis	8	8	275	19	2217	-0.35	0.0	4.89	2.54	Alg1 Alg12 Alg5 B4galt6 Ddost Dpagt1 Man1b Man2a1
13	path:mmu04340: Hedgehog signaling pathway	1	1	282	50	2186	-1.28	0.0	0.0	0.0	Sufu
14	path:mmu00530: Aminosugars metabolism	7	7	276	20	2216	-1.52	0.0	3.66	1.42	Cmas Gne Hexb Mtmr2 Nagk Nans Smpdl3b
15	path:mmu04530: Tight junction	20	20	263	103	2133	-1.76	0.0	2.93	0.87	Actg1 Actn4 Cask Cdk4 Cipp Cldn1 Cldn10 Cldn2 Cldn23 Cldn3 Cldn7 Crb3 Gnai3 Hras1 Llglh Llglh2 Ocln Prkca Prkcz Tjp2
16	path:mmu00564: Glycerophospholipid metabolism	2	2	281	51	2185	-2.28	0.0	0.01	0.0	Chka Pafah1b3
17	path:mmu00604: Ganglioside biosynthesis	5	5	278	14	2222	-2.28	0.0	2.93	0.87	B4galt6 Galgt1 St3gal5 St6galnac4 St6galnac6
18	path:mmu00190: Oxidative phosphorylation	8	8	275	107	2129	-2.36	0.0	0.04	0.0	Atp5g2 Atp6v0c Atp6v1a1 Atp6v1b1 Atp6v1b2 Atp6v1f Atp6v1g2 Tcirg1
19	path:mmu00193: ATP synthesis	8	8	275	33	2203	-2.47	0.0	2.51	0.67	Atp5g2 Atp6v0c Atp6v1a1 Atp6v1b1 Atp6v1b2 Atp6v1f Atp6v1g2 Tcirg1
20	path:mmu05050: Dentatorubropallidoluysian atrophy (DRPLA)	4	4	279	10	2226	-2.5	0.0	2.77	0.79	Baiap2 Casp1 Casp7 Insr
21	path:mmu00600: Glycosphingolipid metabolism	7	7	276	27	2209	-2.5	0.0	2.54	0.67	B4galt6 Glb1 Neu1 Sgpp1 Smpd2 Sphk1 Sptlc1
22	path:mmu00760: Nicotinate and nicotinamide metabolism	9	9	274	42	2194	-2.68	0.0	2.2	0.55	Araf1 Cd38 Clk3 Eif2ak3 Enpp1 Mtmr2 Ntan1 Prkr Ttk
23	path:mmu05010: Alzheimer's disease	5	5	278	18	2218	-2.88	0.0	2.23	0.55	Aph1a Bace1 Casp7 Ncstn Psenen
24	path:mmu04010: MAPK signaling pathway	23	23	260	208	2028	-2.92	0.0	0.26	0.0	Atf4 Casp1 Casp11 Casp2 Casp7 Dusp6 Dusp7 Dusp8 Gng12 Hras1 Hspa5 Mapk13 Nf1 Nr4a1 Pak1 Pak2 Ppp3ca Prkca Rac1 Stmn1 Tgfb2 Tgfb3 Tmem37
25	path:mmu04210: Apoptosis	13	13	270	76	2160	-2.94	0.0	1.65	0.27	Bid Capn10 Capn5 Capns1 Casp12 Casp7 Il1rap Pik3c2a Pik3cg Pik3r1 Ppp3ca Tnfrsf10b Tradd
26	path:mmu00071: Fatty acid metabolism	3	3	280	51	2185	-3.0	0.0	0.05	0.0	Acox2 Acsl4 Aldh3a2
27	path:mmu00590: Prostaglandin and leukotriene metabolism	1	1	282	32	2204	-3.01	0.0	0.02	0.0	Lta4h
28	path:mmu04310: Wnt signaling pathway	13	13	270	128	2108	-3.07	0.0	0.2	0.0	Apc2 Catnbip1 Ctbp2 Fzd3 Fzd6 Fzd9 Lrp5 Ltap Nkd2 Ppp3ca Prkca Rac1 Tbl1x
29	path:mmu04510: Focal adhesion	25	25	258	189	2047	-3.08	0.0	0.8	0.03	Actg1 Actn4 Capn10 Capn5 Capns1 Chad Col11a1 Col4a4 Comp Hras1 Itga8 Itgb3 Itgb5 Pak1 Pak2 Parva Pik3cg Pik3r1 Ppp1cb Ppp1cc Prkca Rac1 Tec Tesk2 Tnk1
30	path:mmu00280: Valine, leucine and isoleucine degradation	1	1	282	31	2205	-3.11	0.0	0.02	0.0	Aldh3a2
31	path:mmu00271: Methionine metabolism	3	3	280	8	2228	-3.12	0.0	2.14	0.55	Ahcy Dnmt1 Dnmt3a
32	path:mmu05060: Prion disease	3	3	280	8	2228	-3.12	0.0	2.14	0.55	Aplp1 Hspa5 Lamr1
33	path:mmu04330: Notch signaling pathway	8	8	275	42	2194	-3.14	0.0	1.65	0.27	Adam17 Aph1a Ctbp2 Dtx3 Hes1 Ncor2 Ncstn Psenen
34	path:mmu00450: Selenoamino acid metabolism	4	4	279	14	2222	-3.14	0.0	2.0	0.45	Ahcy Hrmt1l1 Hrmt1l3 Papss1
35	path:mmu04020: Calcium signaling pathway	19	19	264	162	2074	-3.17	0.0	0.41	0.0	Adcy3 Adcy8 Adcy9 Adrb1 Calm2 Ccnb2 Cd38 Cdc2a Chrm3 Gna14 Grin1 Itpr3 Lyn Phkg2 Plcg2 Ppp3ca Prkca Sphk1 Tacr3
36	path:mmu04620: Toll-like receptor signaling pathway	8	8	275	86	2150	-3.23	0.0	0.17	0.0	Irf3 Mapk13 Pik3c2a Pik3cg Pik3r1 Rac1 Tlr3 Tlr6
37	path:mmu04910: Insulin signaling pathway	13	13	270	120	2116	-3.24	0.0	0.29	0.0	Calm2 Cblc Hras1 Insr Pfkp Phkg2 Pik3cg Pik3r1 Ppp1cb Ppp1cc Prkcz Socs2 Srebf1
38	path:mmu00380: Tryptophan metabolism	6	6	277	69	2167	-3.31	0.0	0.15	0.0	Aldh3a2 Hrmt1l1 Hrmt1l3 Pja1 Trim11 Uhrf1
39	path:mmu04512: ECM-receptor interaction	11	11	272	73	2163	-3.35	0.0	1.08	0.09	Chad Col11a1 Col4a4 Hmmr Itga8 Itgb3 Itgb5 Npnt Sdc2 Sdc3 Sdc4
40	path:mmu04520: Adherens junction	10	10	273	64	2172	-3.36	0.0	1.15	0.09	Acp1 Actg1 Actn4 Baiap2 Catns Insr Iqgap1 Lmo7 Rac1 Ssx2ip
41	path:mmu00650: Butanoate metabolism	2	2	281	35	2201	-3.48	0.0	0.07	0.0	Aldh3a2 Gad1
42	path:mmu00790: Folate biosynthesis	3	3	280	11	2225	-3.56	0.0	1.6	0.27	Ercc2 Ggh Ifih1
43	path:mmu00910: Nitrogen metabolism	3	3	280	11	2225	-3.56	0.0	1.6	0.27	Car15 Car2 Car6
44	path:mmu04540: Gap junction	9	9	274	75	2161	-3.57	0.0	0.49	0.0	Adcy3 Adrb1 Cdc2a Gna14 Gnai3 Hras1 Itpr3 Prkca Tubb5
45	path:mmu00531: Glycosaminoglycan degradation	2	2	281	5	2231	-3.61	0.0	1.71	0.27	Glb1 Hexb
46	path:mmu00120: Bile acid biosynthesis	1	1	282	25	2211	-3.62	0.0	0.05	0.0	Aldh3a2
47	path:mmu00260: Glycine, serine and threonine metabolism	5	5	278	29	2207	-3.69	0.0	1.1	0.09	Chka Gatm Psat1 Sars1 Shmt2
48	path:mmu00632: Benzoate degradation via CoA ligation	6	6	277	39	2197	-3.69	0.0	0.93	0.09	Acyp1 Araf1 Clk3 Eif2ak3 Prkr Ttk
49	path:mmu00350: Tyrosine metabolism	3	3	280	37	2199	-3.76	0.0	0.17	0.0	Hrmt1l1 Hrmt1l3 Mif
50	path:mmu00521: Streptomycin biosynthesis	2	2	281	6	2230	-3.78	0.0	1.5	0.25	Impa1 Impa2
51	path:mmu00730: Thiamine metabolism	2	2	281	6	2230	-3.78	0.0	1.5	0.25	Mtmr2 Tpk1
52	path:mmu00340: Histidine metabolism	4	4	279	22	2214	-3.78	0.0	1.1	0.09	Aldh3a2 Hars Hrmt1l1 Hrmt1l3
53	path:mmu00010: Glycolysis / Gluconeogenesis	5	5	278	45	2191	-3.81	0.0	0.39	0.0	Acas2l Acyp1 Aldh3a2 Eno1 Pfkp
54	path:mmu00410: beta-Alanine metabolism	3	3	280	14	2222	-3.83	0.0	1.21	0.09	Aldh3a2 Gad1 Sms
55	path:mmu00051: Fructose and mannose metabolism	3	3	280	35	2201	-3.84	0.0	0.2	0.0	B4galt6 Mtmr2 Pfkp
56	path:mmu00532: Chondroitin / Heparan sulfate biosynthesis	4	4	279	24	2212	-3.86	0.0	0.95	0.09	B3gat3 Extl1 Hs2st1 Hs3st1
57	path:mmu00920: Sulfur metabolism	2	2	281	7	2229	-3.91	0.0	1.32	0.11	Papss1 Sult1e1
58	path:mmu00480: Glutathione metabolism	3	3	280	33	2203	-3.92	0.0	0.24	0.0	Anpep Gstt1 Rab15
59	path:mmu00252: Alanine and aspartate metabolism	3	3	280	16	2220	-3.95	0.0	1.02	0.09	Asl Ass1 Gad1
60	path:mmu00561: Glycerolipid metabolism	3	3	280	32	2204	-3.95	0.0	0.26	0.0	Aldh3a2 B4galt6 Glb1
61	path:mmu00360: Phenylalanine metabolism	1	1	282	20	2216	-4.0	0.0	0.08	0.0	Mif
62	path:mmu00620: Pyruvate metabolism	3	3	280	30	2206	-4.01	0.0	0.31	0.0	Acas2l Acyp1 Aldh3a2
63	path:mmu00750: Vitamin B6 metabolism	2	2	281	8	2228	-4.01	0.0	1.16	0.09	Mtmr2 Psat1
64	path:mmu00150: Androgen and estrogen metabolism	3	3	280	29	2207	-4.03	0.0	0.34	0.0	Hrmt1l1 Hrmt1l3 Sult1e1
65	path:mmu05040: Huntington's disease	2	2	281	25	2211	-4.04	0.0	0.19	0.0	Calm2 Casp1
66	path:mmu00512: O-Glycan biosynthesis	3	3	280	19	2217	-4.05	0.0	0.78	0.03	B4galt6 C1galt1 Galnt3
67	path:mmu00500: Starch and sucrose metabolism	3	3	280	27	2209	-4.07	0.0	0.4	0.0	Enpp1 Ercc2 Ifih1
68	path:mmu00903: Limonene and pinene degradation	1	1	282	19	2217	-4.07	0.0	0.1	0.0	Aldh3a2
69	path:mmu00052: Galactose metabolism	2	2	281	24	2212	-4.08	0.0	0.21	0.0	Glb1 Pfkp
70	path:mmu00440: Aminophosphonate metabolism	2	2	281	9	2227	-4.1	0.0	1.04	0.09	Hrmt1l1 Hrmt1l3
71	path:mmu00626: Nitrobenzene degradation	2	2	281	9	2227	-4.1	0.0	1.04	0.09	Hrmt1l1 Hrmt1l3
72	path:mmu00740: Riboflavin metabolism	2	2	281	10	2226	-4.16	0.0	0.92	0.09	Enpp1 Mtmr2
73	path:mmu00640: Propanoate metabolism	2	2	281	22	2214	-4.16	0.0	0.26	0.0	Acas2l Aldh3a2
74	path:mmu00601: Blood group glycolipid biosynthesis-lactoseries	2	2	281	11	2225	-4.21	0.0	0.82	0.03	B4galt6 Ggta1
75	path:mmu00030: Pentose phosphate pathway	2	2	281	20	2216	-4.22	0.0	0.32	0.0	Pfkp Prps2
76	path:mmu00970: Aminoacyl-tRNA biosynthesis	2	2	281	20	2216	-4.22	0.0	0.32	0.0	Hars Sars1
77	path:mmu00603: Globoside metabolism	2	2	281	18	2218	-4.26	0.0	0.39	0.0	B4galt6 Hexb
78	path:mmu05020: Parkinson's disease	1	1	282	16	2220	-4.27	0.0	0.14	0.0	Ube1y1
79	path:mmu00251: Glutamate metabolism	2	2	281	17	2219	-4.28	0.0	0.43	0.0	Gad1 Nagk
80	path:mmu00860: Porphyrin and chlorophyll metabolism	2	2	281	17	2219	-4.28	0.0	0.43	0.0	Hmox1 Ppox
81	path:mmu00100: Biosynthesis of steroids	2	2	281	14	2222	-4.28	0.0	0.6	0.0	Dhcr7 Nqo1
82	path:mmu00770: Pantothenate and CoA biosynthesis	2	2	281	14	2222	-4.28	0.0	0.6	0.0	Enpp1 Ntan1
83	path:mmu00602: Blood group glycolipid biosynthesis-neolactoseries	2	2	281	15	2221	-4.29	0.0	0.54	0.0	B4galt6 Ggta1
84	path:mmu05030: Amyotrophic lateral sclerosis (ALS)	2	2	281	15	2221	-4.29	0.0	0.54	0.0	Ppp3ca Ssr4
85	path:mmu00460: Cyanoamino acid metabolism	1	1	282	3	2233	-4.38	0.0	0.97	0.09	Shmt2
86	path:mmu00053: Ascorbate and aldarate metabolism	1	1	282	12	2224	-4.48	0.0	0.24	0.0	Aldh3a2
87	path:mmu00670: One carbon pool by folate	1	1	282	12	2224	-4.48	0.0	0.24	0.0	Shmt2
88	path:mmu04710: Circadian rhythm	1	1	282	12	2224	-4.48	0.0	0.24	0.0	Bhlhb2
89	path:mmu00930: Caprolactam degradation	1	1	282	11	2225	-4.52	0.0	0.27	0.0	Ntan1
90	path:mmu00430: Taurine and hypotaurine metabolism	1	1	282	5	2231	-4.54	0.0	0.67	0.0	Gad1
91	path:mmu00680: Methane metabolism	1	1	282	10	2226	-4.55	0.0	0.31	0.0	Shmt2
92	path:mmu00400: Phenylalanine, tyrosine and tryptophan biosynthesis	1	1	282	9	2227	-4.58	0.0	0.36	0.0	Eno1
93	path:mmu00720: Reductive carboxylate cycle (CO2 fixation)	1	1	282	9	2227	-4.58	0.0	0.36	0.0	Acas2l
94	path:mmu00625: Tetrachloroethene degradation	1	1	282	7	2229	-4.59	0.0	0.49	0.0	Ephx1
