# Supplementary material for: A genomic analysis of mouse models of breast cancer reveals molecular features of mouse models and relationships to human breast cancer
Source: Breast Cancer Res. 2014 Jun 5;16(3):R59. doi: 10.1186/bcr3672 (PMC4078930; doi:10.1186/bcr3672)
Supplement: Additional file 3 — Fold change values organized by mouse tumor model type comparing the mouse model to normal mammary gland. [file bcr3672-S3.zip › Additional_File_3/Neu_vs_NMLmammary/AdditionalFile72_Neu_vs_NMLmammary/UpregulatedGenesgather_transfac_121024.txt]

#	Annotation	Total Genes With Ann	Your Genes (With Ann)	Your Genes (No Ann)	Genome (With Ann)	Genome (No Ann)	ln(Bayes factor)	neg ln(p value)	FE: neg ln(p value)	FE: neg ln(FDR)	Genes
1	V$E2F1_Q6: E2F-1	937	937	480	7407	7347	63.47	11.93	69.92	64.05	0610006K04Rik 0610040B21Rik 1110011K10Rik 1200009B18Rik 1200014P03Rik 1300002F13Rik 1300010K09Rik 1300013B24Rik 1500006O09Rik 1700013H19Rik 1810015M01Rik 1810017F10Rik 1810043M15Rik 2010005O13Rik 2210008M09Rik 2310031L18Rik 2310034L04Rik 2310075A12Rik 2410004C24Rik 2410043F08Rik 2410080P20Rik 2600001J17Rik 2610040E16Rik 2610312E17Rik 2700050P07Rik 2700075B01Rik 2700084L22Rik 2810013E07Rik 2810407…
2	V$KROX_Q6	756	756	661	5609	9145	58.78	11.93	65.19	60.02	0610006K04Rik 0610040B21Rik 1110011K10Rik 1110055N21Rik 1200008O12Rik 1200014P03Rik 1300010K09Rik 1300013B24Rik 1500006O09Rik 1700013H19Rik 1700095N21Rik 1810017F10Rik 1810043M15Rik 2010005O13Rik 2210008M09Rik 2310031L18Rik 2410004H02Rik 2610312E17Rik 2610511E22Rik 2810013E07Rik 4930467B06Rik 4930542G03Rik 4930553M18Rik 4933424N09Rik 5730589L02Rik 5730592L21Rik 5930412E23Rik 6530411B15Rik 9330161…
3	V$E2F1_Q3_01	559	559	858	3892	10862	48.47	11.93	54.84	50.07	1110032D12Rik 1110055N21Rik 1200009B18Rik 1200014P03Rik 1300010K09Rik 1500006O09Rik 1810017F10Rik 2010005O13Rik 2310075A12Rik 2410004C24Rik 2410004H02Rik 2600001J17Rik 2610019I03Rik 2610040E16Rik 2610312E17Rik 2610511E22Rik 2700084L22Rik 2810013E07Rik 2810407K09Rik 2810418N01Rik 4930542G03Rik 4930553M18Rik 4930563C04Rik 4933424N09Rik 5730589L02Rik 5730592L21Rik 5930412E23Rik 9330161F08Rik AJ43038…
4	V$MAZ_Q6	1139	1139	278	10132	4622	41.65	11.93	48.05	43.58	0610006K04Rik 0610040B21Rik 1110011K10Rik 1110028E10Rik 1110055N21Rik 1200008O12Rik 1200014P03Rik 1300002F13Rik 1300010K09Rik 1300013B24Rik 1500006O09Rik 1700013H19Rik 1700020M16Rik 1700030A21Rik 1700095F04Rik 1700095N21Rik 1810015M01Rik 1810033A06Rik 1810043M15Rik 1810073E21Rik 2010005O13Rik 2010308M01Rik 2210008M09Rik 2310031L18Rik 2310034L04Rik 2310075A12Rik 2410004C24Rik 2410004H02Rik 2410043…
5	V$E2F_Q6: E2F	1176	1176	241	10637	4117	38.88	11.93	45.3	41.05	0610006K04Rik 0610040B21Rik 1110011K10Rik 1110025I09Rik 1110028E10Rik 1110032D12Rik 1110055N21Rik 1200008O12Rik 1200009B18Rik 1200014P03Rik 1300002F13Rik 1300013B24Rik 1500006O09Rik 1700001L23Rik 1700013H19Rik 1700020M16Rik 1700030A21Rik 1700051E09Rik 1700095F04Rik 1700095N21Rik 1810015M01Rik 1810017F10Rik 1810043M15Rik 1810073E21Rik 2010005O13Rik 2010308M01Rik 2210008M09Rik 2310031L18Rik 2310034…
6	V$E2F1_Q6_01	641	641	776	5014	9740	31.46	11.93	37.67	33.59	0610040B21Rik 1110011K10Rik 1300013B24Rik 1700013H19Rik 1810015M01Rik 1810017F10Rik 1810043M15Rik 2210008M09Rik 2310031L18Rik 2310075A12Rik 2410004C24Rik 2410043F08Rik 2600001J17Rik 2610040E16Rik 2610312E17Rik 2700084L22Rik 2810013E07Rik 2810407K09Rik 2810418N01Rik 4930467B06Rik 4930542G03Rik 4930553M18Rik 4930563C04Rik 4933424N09Rik 5430413I02Rik 5730589L02Rik 5730592L21Rik 5830426I05Rik 5930412…
7	V$E2F_Q3_01	630	630	787	4913	9841	31.16	11.93	37.36	33.44	0610006K04Rik 0610040B21Rik 1200009B18Rik 1200014P03Rik 1500006O09Rik 1810015M01Rik 1810017F10Rik 1810043M15Rik 1810073E21Rik 2010005O13Rik 2210008M09Rik 2310031L18Rik 2310075A12Rik 2410004C24Rik 2610040E16Rik 2700075B01Rik 2700084L22Rik 2810407K09Rik 2810418N01Rik 4430402O11Rik 4930542G03Rik 4930553M18Rik 4933417K04Rik 5730461K03Rik 5730592L21Rik 5930412E23Rik 6030457N17Rik 6530411B15Rik 6720485…
8	V$ELK1_02: Elk-1	1209	1209	208	11221	3533	30.57	11.93	36.96	33.17	0610006K04Rik 0610040B21Rik 1110011K10Rik 1110025I09Rik 1110028E10Rik 1110032D12Rik 1110055N21Rik 1190003K14Rik 1200008O12Rik 1200009B18Rik 1200014P03Rik 1300002F13Rik 1300010K09Rik 1300013B24Rik 1700001L23Rik 1700013H19Rik 1700020M16Rik 1700030A21Rik 1700095F04Rik 1700095N21Rik 1810015M01Rik 1810033A06Rik 1810043M15Rik 1810073E21Rik 2010005O13Rik 2010308M01Rik 2210008M09Rik 2310031L18Rik 2310034…
9	V$NRF2_01: nuclear respiratory factor 2	352	352	1065	2344	12410	30.26	11.93	36.6	32.93	1110011K10Rik 1110032D12Rik 1200008O12Rik 1200009B18Rik 1700020M16Rik 1810033A06Rik 1810043M15Rik 1810073E21Rik 2310034L04Rik 2310075A12Rik 2410004C24Rik 2410004H02Rik 2410080P20Rik 2610040E16Rik 2610319K07Rik 2610511E22Rik 2700050P07Rik 2810407K09Rik 2810418N01Rik 3100002B05Rik 4930542G03Rik 4933424N09Rik 5730461K03Rik 5730592L21Rik 6720485C15Rik A230072I16Rik Abpb Abtb1 Acyp1 Ada Adam17 Ahcy Al…
10	V$E2F1DP1_01: E2F-1:DP-1 heterodimer	538	538	879	4064	10690	29.38	11.93	35.59	32.03	0610040B21Rik 1110011K10Rik 1300013B24Rik 1500006O09Rik 1700013H19Rik 1810015M01Rik 1810017F10Rik 1810043M15Rik 2210008M09Rik 2310031L18Rik 2410004C24Rik 2410043F08Rik 2600001J17Rik 2610040E16Rik 2610312E17Rik 2700050P07Rik 2700084L22Rik 2810013E07Rik 2810407K09Rik 2810418N01Rik 4930542G03Rik 4933424N09Rik 5430413I02Rik 5730537D05Rik 5730589L02Rik 5730592L21Rik 5930412E23Rik 6530411B15Rik 8430432…
11	V$MAZR_01: MAZ related factor	727	727	690	5985	8769	26.91	11.93	33.05	29.58	0610006K04Rik 1110028E10Rik 1190003K14Rik 1200008O12Rik 1200014P03Rik 1300013B24Rik 1500006O09Rik 1700013H19Rik 1700030A21Rik 1700051E09Rik 1700095N21Rik 1810015M01Rik 2010005O13Rik 2010308M01Rik 2310075A12Rik 2410004C24Rik 2410004H02Rik 2610019I03Rik 2610312E17Rik 2610319K07Rik 2700050P07Rik 2700075B01Rik 2810418N01Rik 2810422M04Rik 4430402O11Rik 4930403J22Rik 4930467B06Rik 4930542G03Rik 4930553…
12	V$DEAF1_01	385	385	1032	2752	12002	24.24	11.93	30.47	27.09	0610006K04Rik 1110032D12Rik 1110055N21Rik 1300002F13Rik 1300010K09Rik 1500006O09Rik 1700095N21Rik 1810043M15Rik 2310075A12Rik 2410004H02Rik 2410080P20Rik 2610040E16Rik 2610312E17Rik 2700050P07Rik 2810407K09Rik 2810418N01Rik 2810422M04Rik 2810429O05Rik 3100002B05Rik 4930542G03Rik 4930553M18Rik 4930563C04Rik 5730461K03Rik 5730589L02Rik 5730592L21Rik 5930412E23Rik 6030457N17Rik 9330161F08Rik 9430059…
13	V$USF_Q6: upstream stimulating factor	1018	1018	399	9154	5600	24.12	11.93	30.28	26.98	0610006K04Rik 0610040B21Rik 1110011K10Rik 1110025I09Rik 1110028E10Rik 1110032D12Rik 1190003K14Rik 1200014P03Rik 1300010K09Rik 1300013B24Rik 1500006O09Rik 1700001L23Rik 1700051E09Rik 1700095F04Rik 1700095N21Rik 1810015M01Rik 1810017F10Rik 1810073E21Rik 2010308M01Rik 2210008M09Rik 2310034L04Rik 2410004C24Rik 2410043F08Rik 2410080P20Rik 2600001J17Rik 2610019I03Rik 2610040E16Rik 2610312E17Rik 2610319…
14	V$E2F_Q4: E2F	610	610	807	4904	9850	23.44	11.93	29.55	26.33	0610006K04Rik 0610040B21Rik 1110011K10Rik 1110025I09Rik 1200009B18Rik 1200014P03Rik 1700013H19Rik 1700095F04Rik 1810015M01Rik 1810043M15Rik 2010005O13Rik 2210008M09Rik 2310031L18Rik 2310075A12Rik 2410004C24Rik 2410004H02Rik 2410043F08Rik 2610040E16Rik 2610511E22Rik 2700075B01Rik 2700084L22Rik 2810407K09Rik 2810418N01Rik 4930542G03Rik 4933424N09Rik 5430413I02Rik 5730589L02Rik 5930412E23Rik 6030457…
15	V$MYCMAX_B: c-Myc:Max binding sites	671	671	746	5515	9239	23.28	11.93	29.37	26.22	0610006K04Rik 0610040B21Rik 1110025I09Rik 1110032D12Rik 1190003K14Rik 1200009B18Rik 1300010K09Rik 1700095F04Rik 1700095N21Rik 1810017F10Rik 2010005O13Rik 2310031L18Rik 2310075A12Rik 2410080P20Rik 2610019I03Rik 2610040E16Rik 2610312E17Rik 2700050P07Rik 2810418N01Rik 2810422M04Rik 4430402O11Rik 4930403J22Rik 4930485D02Rik 4930563C04Rik 4933417K04Rik 5730537D05Rik 5730592L21Rik 5830426I05Rik 5930412…
16	V$CETS1P54_01: c-Ets-1(p54)	1042	1042	375	9474	5280	22.25	11.93	28.4	25.31	0610040B21Rik 1110011K10Rik 1110025I09Rik 1110028E10Rik 1110032D12Rik 1190003K14Rik 1200008O12Rik 1200009B18Rik 1200014P03Rik 1300010K09Rik 1300013B24Rik 1700001L23Rik 1700020M16Rik 1700095N21Rik 1810033A06Rik 1810043M15Rik 1810073E21Rik 2010005O13Rik 2010308M01Rik 2210008M09Rik 2310031L18Rik 2310034L04Rik 2310075A12Rik 2410004C24Rik 2410004H02Rik 2410080P20Rik 2600001J17Rik 2600017H08Rik 2610040…
17	V$SP3_Q3	1057	1057	360	9656	5098	21.77	11.93	27.92	24.89	0610006K04Rik 1110025I09Rik 1110028E10Rik 1190003K14Rik 1200008O12Rik 1200014P03Rik 1300002F13Rik 1300010K09Rik 1300013B24Rik 1500006O09Rik 1700013H19Rik 1700030A21Rik 1700051E09Rik 1700095N21Rik 1810015M01Rik 1810017F10Rik 1810073E21Rik 2010005O13Rik 2210008M09Rik 2310031L18Rik 2310075A12Rik 2410004C24Rik 2410004H02Rik 2410043F08Rik 2600001J17Rik 2600017H08Rik 2610019I03Rik 2610040E16Rik 2610312…
18	V$MINI20_B: Muscle initiator sequence-20	987	987	430	8919	5835	20.32	11.93	26.41	23.44	0610006K04Rik 0610040B21Rik 1110011K10Rik 1110028E10Rik 1110032D12Rik 1110055N21Rik 1190003K14Rik 1200014P03Rik 1300002F13Rik 1300010K09Rik 1500006O09Rik 1700013H19Rik 1700051E09Rik 1700095N21Rik 1810017F10Rik 1810043M15Rik 1810073E21Rik 2210008M09Rik 2310031L18Rik 2310075A12Rik 2410004C24Rik 2410004H02Rik 2410043F08Rik 2410080P20Rik 2600017H08Rik 2610040E16Rik 2610319K07Rik 2610511E22Rik 2700075…
19	V$WHN_B: winged-helix factor nude	446	446	971	3470	11284	17.68	11.93	23.77	20.85	0610040B21Rik 1110025I09Rik 1110028E10Rik 1110032D12Rik 1200008O12Rik 1200009B18Rik 1200014P03Rik 1300002F13Rik 1500006O09Rik 1810033A06Rik 1810073E21Rik 2010005O13Rik 2700050P07Rik 2810418N01Rik 4430402O11Rik 4930467B06Rik 4930485D02Rik 4930542G03Rik 4930553M18Rik 4933417K04Rik 5730461K03Rik 5730589L02Rik 5930412E23Rik 9430059P22Rik A230072I16Rik AI481750 AJ430384 Acsl4 Actg1 Actn4 Adam17 Adcy8 …
20	V$OCT1_02: octamer factor 1	368	368	1049	5068	9686	17.68	11.93	0.0	0.0	0610040B21Rik 1110032D12Rik 1110055N21Rik 1190003K14Rik 1200009B18Rik 1300013B24Rik 1700001L23Rik 1700095F04Rik 1700095N21Rik 1810043M15Rik 2010005O13Rik 2010308M01Rik 2600017H08Rik 2610312E17Rik 2610511E22Rik 2810407K09Rik 2810418N01Rik 2810422M04Rik 2810429O05Rik 4430402O11Rik 4930485D02Rik 4930539P14Rik 4930563C04Rik 4933424N09Rik 5730589L02Rik 8430432M10Rik 9330161F08Rik 9430059P22Rik AJ43038…
21	V$FOXJ2_02: fork head box J 2	441	441	976	5854	8900	17.01	11.93	0.0	0.0	0610040B21Rik 1110028E10Rik 1110032D12Rik 1110055N21Rik 1300013B24Rik 1700030A21Rik 1700051E09Rik 1810017F10Rik 1810033A06Rik 1810073E21Rik 2010005O13Rik 2310031L18Rik 2310034L04Rik 2410004C24Rik 2410004H02Rik 2410043F08Rik 2600017H08Rik 2610040E16Rik 2610319K07Rik 2700050P07Rik 2810407K09Rik 2810422M04Rik 3100002B05Rik 4930467B06Rik 4930485D02Rik 4930539P14Rik 4930563C04Rik 4933417K04Rik 4933424…
22	V$E2F1_Q4_01	390	390	1027	2990	11764	15.88	11.93	21.96	19.09	1200014P03Rik 1810015M01Rik 1810017F10Rik 1810043M15Rik 2010005O13Rik 2310031L18Rik 2310075A12Rik 2610040E16Rik 2700084L22Rik 2810418N01Rik 4430402O11Rik 4930542G03Rik 5930412E23Rik 6030457N17Rik 9330161F08Rik 9430059P22Rik A230072I16Rik Acsl4 Actn4 Ada Adam17 Adcy3 Adcy8 Aig1 Alg5 Ammecr1 Ap4m1 Araf1 Arf6 Arfip2 Arhgap8 Arl6ip4 Armet Arrdc4 Ass1 Atp1b1 BC003251 BC005471 BC006933 BC008103 BC01148…
23	V$CREB_Q2_01	538	538	879	4416	10338	15.58	11.93	21.57	18.79	0610040B21Rik 1110025I09Rik 1200008O12Rik 1200009B18Rik 1200014P03Rik 1300002F13Rik 1300010K09Rik 1700001L23Rik 1700013H19Rik 1700030A21Rik 1700051E09Rik 1700095N21Rik 1810015M01Rik 1810073E21Rik 2010005O13Rik 2310031L18Rik 2310075A12Rik 2600017H08Rik 2610040E16Rik 2610312E17Rik 2700050P07Rik 2810418N01Rik 2810422M04Rik 4930485D02Rik 4930539P14Rik 4930563C04Rik 5430413I02Rik 5730537D05Rik 5730589…
24	V$E2F1_Q4: E2F-1	506	506	911	4104	10650	15.57	11.93	21.58	18.79	0610006K04Rik 0610040B21Rik 1500006O09Rik 1810015M01Rik 1810017F10Rik 1810043M15Rik 2310031L18Rik 2310075A12Rik 2610040E16Rik 2700075B01Rik 2700084L22Rik 2810407K09Rik 2810418N01Rik 2810422M04Rik 4930542G03Rik 4930563C04Rik 5930412E23Rik 6030457N17Rik 6530411B15Rik 6720485C15Rik 9430059P22Rik A230072I16Rik Abtb1 Acsl4 Actg1 Actn4 Actr10 Acy1 Ada Adam17 Adamts7 Adar Adcy3 Adcy8 Ammecr1 Ap1m2 Ap4m1…
25	V$E2F_Q4_01	357	357	1060	2709	12045	14.86	11.93	20.95	18.22	1200014P03Rik 1810015M01Rik 1810043M15Rik 2010005O13Rik 2310031L18Rik 2310075A12Rik 2610040E16Rik 2700084L22Rik 2810418N01Rik 4930542G03Rik 5930412E23Rik 6030457N17Rik 9330161F08Rik 9430059P22Rik A230072I16Rik Acsl4 Actn4 Ada Adam17 Adcy3 Adcy8 Aig1 Alg5 Ammecr1 Ap4m1 Araf1 Arf6 Arfip2 Arhgap8 Arl6ip4 Armet Arrdc4 Ass1 Atp1b1 BC003251 BC005471 BC006933 BC008103 BC011487 BC013481 BC016201 BC023151…
26	V$GABP_B: GA binding protein	184	184	1233	1190	13564	14.03	11.93	20.34	17.65	1110032D12Rik 1200008O12Rik 1200009B18Rik 1700020M16Rik 1810043M15Rik 1810073E21Rik 2310034L04Rik 2310075A12Rik 2410004H02Rik 2810407K09Rik 2810418N01Rik 3100002B05Rik 4930542G03Rik 4933424N09Rik A230072I16Rik Abtb1 Acyp1 Ada Adam17 Arl6ip4 Armcx2 Asb3 Atp13a1 Atp5g2 Auh Aurka B3gat3 BC003236 BC003940 BC003993 BC008103 BC019755 BC024997 BC031407 Bin3 Brp16 Capn10 Ccnb2 Cdca1 Cdk2ap1 Cenph Chchd5 …
27	V$PAX3_B: Pax-3 binding sites	960	960	457	8827	5927	13.94	11.93	19.9	17.26	0610006K04Rik 0610040B21Rik 1110011K10Rik 1110025I09Rik 1110028E10Rik 1110032D12Rik 1110055N21Rik 1190003K14Rik 1200008O12Rik 1200009B18Rik 1200014P03Rik 1300002F13Rik 1300010K09Rik 1500006O09Rik 1700030A21Rik 1700095F04Rik 1700095N21Rik 1810015M01Rik 1810017F10Rik 1810033A06Rik 1810043M15Rik 1810073E21Rik 2010005O13Rik 2010308M01Rik 2310031L18Rik 2310034L04Rik 2310075A12Rik 2410004H02Rik 2410080…
28	V$CREB_Q4_01	508	508	909	4204	10550	12.94	11.93	18.88	16.27	0610040B21Rik 1110025I09Rik 1200008O12Rik 1200014P03Rik 1300002F13Rik 1300010K09Rik 1700001L23Rik 1700013H19Rik 1700030A21Rik 1700051E09Rik 1810015M01Rik 1810073E21Rik 2010005O13Rik 2310031L18Rik 2310075A12Rik 2610040E16Rik 2610312E17Rik 2700050P07Rik 2810422M04Rik 4930485D02Rik 4930563C04Rik 5430413I02Rik 5730537D05Rik 5930412E23Rik A230072I16Rik AI429613 AI481750 AJ430384 AW494914 Aass Abhd2 Ac…
29	V$BRN2_01: POU factor Brn-2	502	502	915	6375	8379	12.88	11.93	0.0	0.0	0610040B21Rik 1190003K14Rik 1200014P03Rik 1700001L23Rik 1700020M16Rik 1700051E09Rik 1810015M01Rik 1810033A06Rik 1810043M15Rik 2410004H02Rik 2410043F08Rik 2410080P20Rik 2600001J17Rik 2610019I03Rik 2610040E16Rik 2610312E17Rik 2610319K07Rik 2610511E22Rik 2700050P07Rik 2700084L22Rik 2810013E07Rik 2810418N01Rik 3100002B05Rik 4930403J22Rik 4930485D02Rik 4930539P14Rik 4930553M18Rik 5430413I02Rik 5730461…
30	V$GATA_C: GATA binding site	571	571	846	7089	7665	12.32	11.93	0.0	0.0	0610006K04Rik 1110032D12Rik 1110055N21Rik 1190003K14Rik 1200008O12Rik 1200014P03Rik 1700030A21Rik 1700051E09Rik 1700095F04Rik 1700095N21Rik 1810017F10Rik 1810033A06Rik 2010308M01Rik 2310031L18Rik 2310034L04Rik 2410004H02Rik 2600001J17Rik 2610019I03Rik 2810418N01Rik 2810422M04Rik 2810429O05Rik 3100002B05Rik 4430402O11Rik 4930403J22Rik 4930563C04Rik 6030457N17Rik 6720485C15Rik 9330161F08Rik A230072…
31	V$GATA2_02: GATA-binding factor 2	391	391	1026	5116	9638	11.44	11.93	0.0	0.0	0610040B21Rik 1110055N21Rik 1700030A21Rik 1700051E09Rik 1700095F04Rik 2010308M01Rik 2600001J17Rik 2610019I03Rik 2610511E22Rik 2810013E07Rik 2810418N01Rik 2810422M04Rik 2810429O05Rik 3100002B05Rik 4430402O11Rik 4930403J22Rik 4930539P14Rik 4930563C04Rik 5730461K03Rik 6030457N17Rik 9330161F08Rik AI429613 AW494914 Abcg1 Acas2l Acsl4 Actn4 Adar Adcyap1 Ahcy Aldrl6 Anxa6 Aplp1 Arfip2 Arhgap1 Armcx2 Atp…
32	V$TEF_Q6	411	411	1006	5330	9424	11.28	11.93	0.0	0.0	1110011K10Rik 1300013B24Rik 1700013H19Rik 1700030A21Rik 1700051E09Rik 2010308M01Rik 2310031L18Rik 2310034L04Rik 2410004H02Rik 2410043F08Rik 2600001J17Rik 2610019I03Rik 2610312E17Rik 2610319K07Rik 2610511E22Rik 2700050P07Rik 2700084L22Rik 2810013E07Rik 2810422M04Rik 3100002B05Rik 4430402O11Rik 4930403J22Rik 4930467B06Rik 4930563C04Rik 4933424N09Rik 5730461K03Rik 5830426I05Rik 5930412E23Rik 6430559…
33	V$E2F_03	207	207	1210	1463	13291	10.24	11.93	16.4	13.83	2310031L18Rik 2310075A12Rik 2610040E16Rik 2700084L22Rik 2810418N01Rik 4930542G03Rik 5930412E23Rik 9330161F08Rik 9430059P22Rik A230072I16Rik Acsl4 Ada Adam17 Adcy3 Adcy8 Aig1 Ammecr1 Ap4m1 Araf1 Arf6 Arhgap8 Arl6ip4 Armet Arrdc4 Ass1 Atp1b1 BC006933 BC008103 BC023151 BC025462 BC037006 Bcl2l11 Blzf1 Brrn1 Casp7 Cbx1 Ccnh Cdc2a Cdc6 Cdca5 Ch25h Chad Chek1 Chka Chl1 Cited4 Cldn3 Cml2 Col11a1 Commd4 C…
34	V$POU1F1_Q6	478	478	939	6017	8737	10.2	11.93	0.0	0.0	1110025I09Rik 1110055N21Rik 1190003K14Rik 1200008O12Rik 1200014P03Rik 1300010K09Rik 1300013B24Rik 1700001L23Rik 1700030A21Rik 1700051E09Rik 1700095F04Rik 1810015M01Rik 1810073E21Rik 2010005O13Rik 2210008M09Rik 2310031L18Rik 2310034L04Rik 2410004C24Rik 2410043F08Rik 2610511E22Rik 2700050P07Rik 2700075B01Rik 3100002B05Rik 4430402O11Rik 4930485D02Rik 4930553M18Rik 4933417K04Rik 4933424N09Rik 5730461…
35	V$CREBATF_Q6	494	494	923	4185	10569	9.43	11.93	15.28	12.82	0610040B21Rik 1110025I09Rik 1200008O12Rik 1200014P03Rik 1300002F13Rik 1300010K09Rik 1700001L23Rik 1700013H19Rik 1700030A21Rik 1810015M01Rik 1810073E21Rik 2010005O13Rik 2310031L18Rik 2310075A12Rik 2600017H08Rik 2610040E16Rik 2610312E17Rik 2700050P07Rik 2810422M04Rik 4930563C04Rik 5430413I02Rik 5730461K03Rik 5730537D05Rik 5930412E23Rik A230072I16Rik AI429613 AI481750 AJ430384 AW494914 Aass Abhd2 Ac…
36	V$AHR_Q5: aryl hydrocarbon / dioxin receptor	231	231	1186	1696	13058	9.4	11.93	15.5	12.97	1300002F13Rik 1300010K09Rik 1500006O09Rik 1700013H19Rik 1700095F04Rik 1700095N21Rik 1810015M01Rik 2310031L18Rik 2310075A12Rik 2700050P07Rik 3100002B05Rik 4430402O11Rik 4930485D02Rik 4930553M18Rik 6720485C15Rik AI481750 Acsl4 Actg1 Adam17 Aldh3a2 Alg5 Anxa9 Apc2 Arf6 Arfip2 Atf4 Auh BC002216 BC003251 BC004636 BC008103 BC010552 Bag2 Bcas2 Bcl11a Bet1l Brrn1 Calm2 Camsap1 Catnbip1 Cdc2a Cdc37 Cdc42e…
37	V$TFIII_Q6	1348	1348	69	13494	1260	9.01	11.93	15.41	12.91	0610006K04Rik 0610040B21Rik 1110011K10Rik 1110025I09Rik 1110028E10Rik 1110032D12Rik 1110055N21Rik 1190003K14Rik 1200008O12Rik 1200009B18Rik 1200014P03Rik 1300002F13Rik 1300010K09Rik 1300013B24Rik 1500006O09Rik 1700001L23Rik 1700013H19Rik 1700020M16Rik 1700030A21Rik 1700095N21Rik 1810017F10Rik 1810033A06Rik 1810043M15Rik 1810073E21Rik 2010005O13Rik 2010308M01Rik 2210008M09Rik 2310031L18Rik 2310034…
38	V$OCT1_06: octamer-binding factor 1	690	690	727	8198	6556	8.9	11.93	0.0	0.0	0610040B21Rik 1110032D12Rik 1110055N21Rik 1200009B18Rik 1300010K09Rik 1300013B24Rik 1700013H19Rik 1700020M16Rik 1700030A21Rik 1700095N21Rik 1810033A06Rik 1810043M15Rik 1810073E21Rik 2010005O13Rik 2310075A12Rik 2410004C24Rik 2410004H02Rik 2610019I03Rik 2610040E16Rik 2610312E17Rik 2610319K07Rik 2610511E22Rik 2700075B01Rik 2810418N01Rik 2810422M04Rik 2810429O05Rik 4930403J22Rik 4930467B06Rik 4930485…
39	V$MRF2_01: modulator recognition factor 2	780	780	637	9112	5642	8.72	11.93	0.0	0.0	0610006K04Rik 0610040B21Rik 1110025I09Rik 1110028E10Rik 1110032D12Rik 1110055N21Rik 1190003K14Rik 1200009B18Rik 1300002F13Rik 1300010K09Rik 1300013B24Rik 1500006O09Rik 1700013H19Rik 1700030A21Rik 1700051E09Rik 1700095F04Rik 1700095N21Rik 1810017F10Rik 1810033A06Rik 1810073E21Rik 2010005O13Rik 2010308M01Rik 2210008M09Rik 2310031L18Rik 2410004H02Rik 2410080P20Rik 2600001J17Rik 2600017H08Rik 2610019…
40	V$VMW65_Q6	523	523	894	6439	8315	8.72	11.93	0.0	0.0	0610006K04Rik 1110011K10Rik 1110028E10Rik 1110032D12Rik 1300010K09Rik 1700020M16Rik 1700051E09Rik 1810015M01Rik 1810017F10Rik 1810033A06Rik 2210008M09Rik 2410043F08Rik 2600017H08Rik 2610019I03Rik 2610040E16Rik 2610511E22Rik 2700050P07Rik 2810013E07Rik 2810418N01Rik 2810422M04Rik 2810429O05Rik 4430402O11Rik 4930403J22Rik 4930539P14Rik 4930542G03Rik 4933417K04Rik 4933424N09Rik 5730537D05Rik 5730592…
41	V$CDX2_Q5	815	815	602	9466	5288	8.71	11.93	0.0	0.0	0610040B21Rik 1110025I09Rik 1110032D12Rik 1110055N21Rik 1200009B18Rik 1700013H19Rik 1700020M16Rik 1700030A21Rik 1700051E09Rik 1700095N21Rik 1810015M01Rik 1810033A06Rik 1810073E21Rik 2010005O13Rik 2010308M01Rik 2210008M09Rik 2310031L18Rik 2310034L04Rik 2410043F08Rik 2410080P20Rik 2600001J17Rik 2600017H08Rik 2610019I03Rik 2610040E16Rik 2610312E17Rik 2610511E22Rik 2700050P07Rik 2700075B01Rik 2700084…
42	V$CART1_01: Cart-1 (cartilage homeoprotein 1)	114	114	1303	1805	12949	7.98	11.93	0.0	0.0	0610040B21Rik 1110055N21Rik 1810033A06Rik 2410080P20Rik 4430402O11Rik AW494914 Actn4 Anxa6 Arhgap1 Asb3 Aurkb BC006933 Blzf1 Btbd3 Capns1 Casp1 Casp2 Ccnc Cdc2a Cdc42ep3 Chi3l3 Cklf Clca2 Cldn23 Clec4n Cmas Cml2 Cntn4 Creb3l2 D10Bwg0791e D15Ertd405e Deb1 Dpf2 Dusp19 Eif2ak3 Eif3s3 Esco1 Esd Fip1l1 Fundc1 Gbif Gpr89 Hat1 Hmg20a Hmgcr Hnrpab Hs3st1 Il17re Iqgap1 Kctd1 Klhdc2 Lbx2h Lgals9 Lxn Mclc M…
43	V$E2F_Q6_01	224	224	1193	1671	13083	7.89	11.93	13.95	11.52	2610040E16Rik 2700084L22Rik 2810418N01Rik 4930542G03Rik 5730592L21Rik 5930412E23Rik 9330161F08Rik 9430059P22Rik A230072I16Rik Acsl4 Ada Adcy3 Adcy8 Aig1 Alg12 Alg5 Ap4m1 Araf1 Arf6 Arfip2 Arhgap8 Arl6ip4 Armet Ass1 Atp1b1 BC005471 BC006933 BC008103 BC016201 BC023151 BC025462 BC037006 Bag2 Bcl2l11 Blzf1 Brrn1 Capns1 Cask Cbx1 Ccnh Cdc2a Cdc6 Cdca5 Ch25h Chek1 Chka Chl1 Cited4 Cldn23 Cldn3 Cml2 Cor…
44	V$S8_01: S8	79	79	1338	1356	13398	7.65	11.93	0.0	0.0	1110011K10Rik 1110032D12Rik 4930485D02Rik AI429613 Acyp1 Akr1c6 Aldrl6 B4galt6 BC002216 BC003993 BC010311 Btbd3 Bzrpl1 Catns Ccr3 Cdc42ep3 Cldn23 Cml2 Cntn4 D7Bwg0611e Defb13 Drg2 Eif3s3 Eps8l2 Fbxw7 Fip1l1 Fundc1 Gbif Gnai3 Grwd1 Gtf2h3 Hist1h2ao Ifih1 Insl6 Lrp10 Lyn March9 Mknk1 Myef2 Nagk Nedd1 Nfix Ogt Pcdh18 Pcdhb19 Pdcd6ip Prim2 Prss8 Psmd7 Rab27b Rdh12 Rnf128 Rnf13 Rnf135 Rpl36a Sertad2 S…
45	V$POU6F1_01	72	72	1345	1264	13490	7.57	11.93	0.0	0.0	1700030A21Rik 2410004H02Rik 2700075B01Rik 8430432M10Rik Aig1 Akr1c6 Arg1 BC019731 Bace1 Blzf1 Bnipl Capns1 Casp12 Ccnh Cdc42se1 Chchd5 Cklfsf7 Cldn10 Cntn4 Csprs Esrrg Etv1 Fbxo25 Fbxw7 Gdf3 Gpr65 Gtl3 Herpud1 Hpvc2 Id2 Impa1 Insl6 Itm1 Kctd14 Kdelr1 Lmo7 Maged2 Mtap2 Mtmr2 Nme4 Nr2c1 Pcdh18 Perp Pex26 Polm Prim1 Prpsap2 Psmf1 Ptpre Pura Rdh11 Rfwd3 Rpl21 Sall2 Sap30 Slc3a1 Slc5a9 Spg20 Stau2 Stx…
46	V$NMYC_01: N-Myc	376	376	1041	3104	11650	7.55	11.93	13.42	11.05	0610006K04Rik 0610040B21Rik 1110025I09Rik 1110028E10Rik 1110032D12Rik 1200014P03Rik 1300010K09Rik 1700013H19Rik 1700095N21Rik 1810015M01Rik 1810073E21Rik 2410043F08Rik 2410080P20Rik 2610040E16Rik 2610312E17Rik 2810422M04Rik 4930403J22Rik 4930485D02Rik 4930563C04Rik 4933417K04Rik 5730537D05Rik 6030457N17Rik 6530411B15Rik 9430059P22Rik Abhd2 Acox2 Actg1 Acy1 Aldh3a2 Ank3 Anxa6 Apoa1bp Aqp5 Arf6 Arg…
47	V$GATA1_06: GATA-binding factor 1	330	330	1087	4292	10462	7.54	11.93	0.0	0.0	0610040B21Rik 1300013B24Rik 1700030A21Rik 1700051E09Rik 1700095F04Rik 2600001J17Rik 2610511E22Rik 2810418N01Rik 2810422M04Rik 3100002B05Rik 4430402O11Rik 4930403J22Rik 4930563C04Rik 5730461K03Rik 6030457N17Rik AI429613 AW494914 Abcg1 Acas2l Acsl4 Actn4 Adar Ahcy Aig1 Aldrl6 Anxa6 Aplp1 Arhgap1 Armcx2 Atp6v1b1 Aurkb BC005752 BC008103 BC010311 BC010552 BC014795 BC021523 BC034204 Bbox1 Bcl2l14 Birc1…
48	V$PIT1_Q6	995	995	422	11203	3551	7.5	11.93	0.0	0.0	0610006K04Rik 0610040B21Rik 1110011K10Rik 1110025I09Rik 1110028E10Rik 1110055N21Rik 1200014P03Rik 1300002F13Rik 1300013B24Rik 1500006O09Rik 1700001L23Rik 1700013H19Rik 1700020M16Rik 1700030A21Rik 1700051E09Rik 1700095F04Rik 1700095N21Rik 1810015M01Rik 1810033A06Rik 1810043M15Rik 2010005O13Rik 2010308M01Rik 2210008M09Rik 2310031L18Rik 2310034L04Rik 2410004C24Rik 2410080P20Rik 2600001J17Rik 2600017…
49	V$E2F1DP2_01: E2F-1:DP-2 heterodimer	142	142	1275	959	13795	7.4	11.52	13.61	11.21	0610040B21Rik 1110011K10Rik 1700013H19Rik 2210008M09Rik 2410004C24Rik 2410043F08Rik 2810407K09Rik 2810418N01Rik 5730589L02Rik 5930412E23Rik 8430432M10Rik 9430059P22Rik Ada Adcy8 Ap1m2 Ap4m1 Arhgef5 Atp1b1 Atp6v1b2 BC037034 Bace1 Bcas2 Bcl2l11 Cadps2 Capns1 Car2 Casp2 Catnbip1 Cd38 Cdc2a Cdc6 Cdk2 Ch25h Chek1 Chka Chl1 Cipp Cited4 D3Ertd250e Dap Dck Deb1 Dlgh3 Dnajc9 Dtx3 Edg4 Efs Enpp1 Exo1 Frk F…
50	V$CEBPGAMMA_Q6	944	944	473	10680	4074	6.89	10.68	0.0	0.0	0610040B21Rik 1110011K10Rik 1110025I09Rik 1110028E10Rik 1110032D12Rik 1110055N21Rik 1190003K14Rik 1200008O12Rik 1200009B18Rik 1200014P03Rik 1300013B24Rik 1500006O09Rik 1700001L23Rik 1700013H19Rik 1700020M16Rik 1700030A21Rik 1700051E09Rik 1700095F04Rik 1700095N21Rik 1810015M01Rik 1810017F10Rik 1810033A06Rik 1810043M15Rik 2010005O13Rik 2210008M09Rik 2310031L18Rik 2410004C24Rik 2410080P20Rik 2600001…
51	V$SOX5_01: Sox-5	571	571	846	6868	7886	6.87	10.68	0.0	0.0	0610040B21Rik 1110011K10Rik 1110025I09Rik 1110032D12Rik 1190003K14Rik 1200008O12Rik 1200014P03Rik 1300013B24Rik 1700020M16Rik 1700030A21Rik 1700051E09Rik 1700095F04Rik 1810017F10Rik 1810033A06Rik 1810043M15Rik 2310031L18Rik 2410004C24Rik 2410004H02Rik 2410043F08Rik 2410080P20Rik 2600017H08Rik 2610312E17Rik 2700050P07Rik 2810013E07Rik 2810418N01Rik 2810422M04Rik 2810429O05Rik 3100002B05Rik 4930542…
52	V$SOX9_B1: SOX (SRY-related HMG box)	709	709	708	8285	6469	6.38	10.42	0.0	0.0	0610040B21Rik 1110011K10Rik 1110025I09Rik 1110032D12Rik 1190003K14Rik 1200008O12Rik 1200014P03Rik 1300010K09Rik 1300013B24Rik 1700020M16Rik 1700030A21Rik 1700051E09Rik 1700095F04Rik 1810017F10Rik 1810033A06Rik 1810043M15Rik 1810073E21Rik 2010005O13Rik 2310031L18Rik 2410004C24Rik 2410004H02Rik 2410043F08Rik 2410080P20Rik 2600017H08Rik 2610312E17Rik 2610319K07Rik 2700050P07Rik 2810013E07Rik 2810407…
53	V$HNF6_Q6	97	97	1320	1547	13207	6.34	10.42	0.0	0.0	2010005O13Rik 2010308M01Rik 2410004H02Rik 2600017H08Rik 2610040E16Rik 2700050P07Rik 2700084L22Rik 4930542G03Rik 6430559E15Rik 9330161F08Rik 9430059P22Rik Acas2l Acyp1 Bace1 Boll C330027I04Rik Casp11 Catnbip1 Ccr3 Cdca1 Cnot4 Commd4 D4st1 Dap Dtymk Echdc2 Egln3 Fgd6 Fliih Fzr1 Gemin6 Hps4 Lefty1 Leprot M6prbp1 Mcm3 Mesp2 Ms4a11 Ms4a6d Muted Ncoa5 Nfix Nhsl1 Nup155 Nxf7 Ogt Osbp Pcdhb21 Phtf1 Pigr …
54	V$HIF1_Q3: hypoxia induced factor	161	161	1256	1148	13606	6.28	10.32	12.41	10.07	1700013H19Rik 1700095N21Rik 1810033A06Rik 1810073E21Rik 2310075A12Rik 2410043F08Rik 3100002B05Rik 4930485D02Rik 5730537D05Rik 6430559E15Rik Actr10 Adcy3 Aqp5 Arf4 Arfip2 Armet Arrdc4 Atp1a1 Atp1b1 Aurka BC008103 BC011209 BC019755 BC025458 Bag2 Bcl2l11 Bmyc Ccnc Cda Cdc2a Cdc42ep3 Cdk2 Cdk2ap1 Cipp Cklfsf7 Ckmt1 Clk3 Cnih3 Cops7a Creb3l2 Csnk1g2 Cxcl1 Cyb561d2 D11Ertd498e Dbnl Dcps Ddit4 Dpm2 Ehd3…
55	V$E2A_Q2	917	917	500	8670	6084	6.21	10.32	11.93	9.66	0610006K04Rik 0610040B21Rik 1110011K10Rik 1110025I09Rik 1110028E10Rik 1190003K14Rik 1200014P03Rik 1300010K09Rik 1300013B24Rik 1500006O09Rik 1700020M16Rik 1700030A21Rik 1700095F04Rik 1700095N21Rik 1810017F10Rik 1810033A06Rik 1810043M15Rik 2010005O13Rik 2010308M01Rik 2210008M09Rik 2310031L18Rik 2310034L04Rik 2410004C24Rik 2410043F08Rik 2600001J17Rik 2610019I03Rik 2610040E16Rik 2610319K07Rik 2700050…
56	V$CP2_01: CP2	965	965	452	9186	5568	6.2	10.32	11.92	9.66	0610040B21Rik 1110011K10Rik 1110028E10Rik 1110032D12Rik 1200009B18Rik 1200014P03Rik 1300002F13Rik 1300010K09Rik 1500006O09Rik 1700013H19Rik 1700020M16Rik 1700051E09Rik 1700095F04Rik 1700095N21Rik 1810017F10Rik 1810043M15Rik 1810073E21Rik 2010005O13Rik 2010308M01Rik 2210008M09Rik 2310075A12Rik 2410004C24Rik 2410004H02Rik 2410043F08Rik 2410080P20Rik 2600001J17Rik 2600017H08Rik 2610312E17Rik 2610319…
57	V$HIF1_Q5: hypoxia-inducible factor 1	216	216	1201	1652	13102	5.92	10.06	11.91	9.66	0610006K04Rik 1300010K09Rik 1700013H19Rik 1700095N21Rik 1810033A06Rik 1810043M15Rik 1810073E21Rik 2410043F08Rik 2410080P20Rik 2610040E16Rik 2810429O05Rik 4430402O11Rik 5730537D05Rik 6430559E15Rik 6530411B15Rik AU040576 Abhd2 Acp1 Actr10 Adar Aplp1 Arf4 Arf6 Arfip2 Arhgdig BC025833 Bag2 Bcas2 Bcl11a Bcl2l11 Bcl2l14 Brms1 Cai Car9 Cask Cbll1 Ccnc Ccrl2 Cda Cdc42ep3 Cdk2 Cdk2ap1 Chad Chrm3 Cipp Cklf…
58	V$GATA3_03: GATA-binding factor 3	879	879	538	9991	4763	5.88	9.91	0.0	0.0	0610006K04Rik 0610040B21Rik 1110011K10Rik 1110032D12Rik 1200009B18Rik 1300013B24Rik 1700013H19Rik 1700030A21Rik 1700051E09Rik 1700095F04Rik 1700095N21Rik 1810015M01Rik 1810017F10Rik 1810033A06Rik 1810043M15Rik 1810073E21Rik 2010005O13Rik 2010308M01Rik 2310031L18Rik 2310034L04Rik 2410043F08Rik 2410080P20Rik 2600001J17Rik 2600017H08Rik 2610019I03Rik 2610312E17Rik 2610511E22Rik 2700050P07Rik 2700075…
59	V$LDSPOLYA_B: Lentiviral Poly A downstream element	1073	1073	344	11889	2865	5.64	9.53	0.0	0.0	0610006K04Rik 0610040B21Rik 1110011K10Rik 1110025I09Rik 1110028E10Rik 1190003K14Rik 1200009B18Rik 1300002F13Rik 1300013B24Rik 1500006O09Rik 1700001L23Rik 1700013H19Rik 1700020M16Rik 1700030A21Rik 1700051E09Rik 1700095F04Rik 1700095N21Rik 1810015M01Rik 1810017F10Rik 1810033A06Rik 1810043M15Rik 2010005O13Rik 2010308M01Rik 2210008M09Rik 2310031L18Rik 2310034L04Rik 2410004C24Rik 2410004H02Rik 2410043…
60	V$MEF2_02: myogenic MADS factor MEF-2	64	64	1353	1110	13644	5.6	9.49	0.0	0.0	2700050P07Rik 4930467B06Rik 4930539P14Rik 5730592L21Rik Ahcy Aig1 Arhgef1 B3gat3 BC013481 Bnipl Catnbip1 Ccnb2 Ccnh Cnot6l Cops7a Ddx47 Dhps Dscr1l2 Exosc4 Extl1 Fpgs Fzd3 Ga17 Gca Hdac11 Hmgn1 Kifc3 Klra2 Lnx1 Mki67 Mpra Myadm Napb Nr4a1 Pacs1 Pdk3 Pdlim1 Pip5k1b Polr2j Ppp2r5c Prpsap2 Pter Rad51ap1 Rnpep Sall2 Sfrs6 Shrm Slc29a1 Slc37a3 Slc7a7 Slco1a5 Spin Stk35 Taf13 Tesk2 Thrap6 Trim33 Trp53i…
61	V$TCF1P_Q6	1000	1000	417	9604	5150	5.34	9.25	11.05	8.82	1110025I09Rik 1110032D12Rik 1110055N21Rik 1190003K14Rik 1200008O12Rik 1200009B18Rik 1200014P03Rik 1300002F13Rik 1300010K09Rik 1700001L23Rik 1700020M16Rik 1700030A21Rik 1700095F04Rik 1700095N21Rik 1810017F10Rik 1810033A06Rik 1810043M15Rik 1810073E21Rik 2210008M09Rik 2310031L18Rik 2410004C24Rik 2410004H02Rik 2410043F08Rik 2410080P20Rik 2600017H08Rik 2610019I03Rik 2610040E16Rik 2610312E17Rik 2610511…
62	V$HNF1_C: Hepatic nuclear factor 1	414	414	1003	5111	9643	5.2	9.13	0.0	0.0	0610006K04Rik 0610040B21Rik 1110028E10Rik 1190003K14Rik 1300013B24Rik 1700020M16Rik 1700030A21Rik 1700095F04Rik 1700095N21Rik 1810017F10Rik 1810073E21Rik 2010005O13Rik 2210008M09Rik 2600001J17Rik 2610019I03Rik 2610040E16Rik 2610511E22Rik 2700084L22Rik 2810418N01Rik 4930467B06Rik 4930485D02Rik 4930553M18Rik 5430413I02Rik 5730537D05Rik 5730589L02Rik 5830426I05Rik 6030457N17Rik 6720485C15Rik 9430059…
63	V$GATA2_03: GATA-binding factor 2	359	359	1058	4505	10249	5.07	8.98	0.0	0.0	0610040B21Rik 1300013B24Rik 1700030A21Rik 1700051E09Rik 1700095F04Rik 1810033A06Rik 2010005O13Rik 2600001J17Rik 2610511E22Rik 2810418N01Rik 2810422M04Rik 4930553M18Rik 4930563C04Rik 5730461K03Rik 6030457N17Rik AI429613 Abcg1 Abhd2 Acas2l Acsl4 Actn4 Adar Ahcy Aldrl6 Ank3 Anxa6 Anxa9 Aplp1 Arhgap1 Armcx2 Atp1a1 Atp6v1b1 Atp6v1b2 Auh Aurkb BC003251 BC005752 BC008103 BC010552 BC011487 BC014795 BC025…
64	V$VMYB_02: v-Myb	285	285	1132	2323	12431	5.04	8.98	10.9	8.7	0610040B21Rik 1110011K10Rik 1110032D12Rik 1190003K14Rik 1300010K09Rik 1700030A21Rik 2600001J17Rik 2610040E16Rik 2700075B01Rik 2700084L22Rik 2810407K09Rik 4930485D02Rik 4933424N09Rik 5930412E23Rik 9330161F08Rik AJ430384 Actg1 Acy1 Ada Alg5 Ank3 Anxa6 Ap4m1 Apoa1bp Aqp5 Arhgef1 Asf1b Atp13a1 Atp1a1 Aurka Aurkb B3gat3 B4galt3 B4galt6 BC003324 BC010311 BC019731 BC024997 BC025462 BC025546 BC034204 BC0…
65	V$E2F4DP2_01: E2F-4:DP-2 heterodimer	210	210	1207	1631	13123	4.75	8.67	10.71	8.53	0610040B21Rik 1110011K10Rik 1300013B24Rik 1700013H19Rik 2210008M09Rik 2410004C24Rik 2410043F08Rik 2810407K09Rik 2810418N01Rik 4933424N09Rik 5430413I02Rik 5730589L02Rik 5930412E23Rik 8430432M10Rik 9430059P22Rik Ada Adcy8 Adcyap1 Anxa6 Ap1m2 Ap4m1 Arhgef5 Armet Ass1 Atp1b1 Atp5g2 Atp6v1b2 BC003993 BC004853 BC008103 BC017133 BC019755 BC024997 BC025462 BC031407 BC037034 Bace1 Baiap2 Bcas2 Bcl2l11 Cad…
66	V$NFY_01: nuclear factor Y (Y-box binding factor)	363	363	1054	3084	11670	4.72	8.67	10.48	8.33	0610040B21Rik 1110028E10Rik 1110032D12Rik 1200014P03Rik 1300002F13Rik 1300010K09Rik 1300013B24Rik 1700001L23Rik 1810073E21Rik 2310034L04Rik 2310075A12Rik 2600017H08Rik 2700084L22Rik 2810407K09Rik 2810422M04Rik 4430402O11Rik 4930542G03Rik 5730592L21Rik 5930412E23Rik 6430559E15Rik AI429613 AW494914 Aass Abpb Acp1 Actg1 Acyp1 Adamts7 Aldh3a2 Alg12 Anxa6 Ap4m1 Aph1a Araf1 Armet Arrdc4 Asf1b Atf4 Aurk…
67	V$LEF1TCF1_Q4	625	625	792	7320	7434	4.49	8.43	0.0	0.0	0610040B21Rik 1110025I09Rik 1200014P03Rik 1700051E09Rik 1810015M01Rik 1810033A06Rik 2310031L18Rik 2310075A12Rik 2410004H02Rik 2410043F08Rik 2410080P20Rik 2600017H08Rik 2610319K07Rik 2610511E22Rik 2700050P07Rik 2700075B01Rik 2700084L22Rik 2810013E07Rik 2810418N01Rik 2810429O05Rik 3100002B05Rik 4430402O11Rik 4930467B06Rik 4930485D02Rik 4930539P14Rik 4930563C04Rik 5430413I02Rik 5730537D05Rik 5730592…
68	V$MYC_Q2	322	322	1095	2698	12056	4.46	8.37	10.24	8.12	0610006K04Rik 0610040B21Rik 1110025I09Rik 1110028E10Rik 1110032D12Rik 1700013H19Rik 1700095N21Rik 1810015M01Rik 2410043F08Rik 2410080P20Rik 2610040E16Rik 2610312E17Rik 2810422M04Rik 4930403J22Rik 4930485D02Rik 4930563C04Rik 4933417K04Rik 5730537D05Rik 6030457N17Rik 6530411B15Rik 9430059P22Rik Abhd2 Acox2 Actg1 Acy1 Aldh3a2 Ank3 Anxa6 Apoa1bp Aqp5 Arf6 Arg1 Arhgap8 Arhgdig Armcx2 Armet Arrdc1 Arrd…
69	V$NKX22_01: NK2 class homeobox factor 2	137	137	1280	1963	12791	4.26	8.16	0.0	0.0	1700013H19Rik 1700095F04Rik 2310031L18Rik 2310034L04Rik 2610019I03Rik 4933417K04Rik 5830426I05Rik 6720485C15Rik 8430432M10Rik Acas2l Acyp1 Adcyap1 Akr1c6 Apoa1bp BC003236 BC004728 BC005752 BC025076 Bbox1 Bcl2l14 Bin3 C1galt1 C1ql3 Cai Camk1 Cblc Ccr3 Cdca1 Cdk4 Cfl1 Clca2 Cldn10 Coil Cops7a Cotl1 Creb3l2 Crsp9 Ctbp2 Ctsh Cxxc5 Cyp4f16 Dcbld1 Ddit4 Dlgh3 Dnmt2 Drg2 Dtnb Eif3s3 Eif4b Eya2 Fibp Foxc…
70	V$TANTIGEN_B: Major T-antigen binding sites	204	204	1213	1592	13162	4.21	8.11	10.16	8.05	1110055N21Rik 1500006O09Rik 1700020M16Rik 2410004H02Rik 2410043F08Rik 2600017H08Rik 2700050P07Rik 2810429O05Rik 4930553M18Rik 4930563C04Rik 5730537D05Rik 6030457N17Rik 6720485C15Rik AI429613 AI481750 AU040576 Acsl4 Adam17 Ap1m2 Apoa1bp Arf1 Arrdc1 Asf1b Asl Atp6v1b2 Atp9a B4galt3 BC002216 BC003324 BC003993 BC005471 BC005752 BC008103 BC010311 BC011209 BC019731 BC025462 BC025833 BC031407 BC034204 B…
71	V$LMO2COM_02: complex of Lmo2 bound to Tal-1, E2A proteins, and GATA-1, half-site 2	680	680	737	7878	6876	4.21	8.11	0.0	0.0	0610040B21Rik 1110032D12Rik 1190003K14Rik 1200008O12Rik 1200014P03Rik 1300010K09Rik 1300013B24Rik 1700030A21Rik 1700095F04Rik 1700095N21Rik 1810033A06Rik 2210008M09Rik 2310031L18Rik 2310034L04Rik 2410004C24Rik 2410043F08Rik 2600017H08Rik 2610312E17Rik 2700075B01Rik 2810013E07Rik 2810407K09Rik 2810422M04Rik 2810429O05Rik 3100002B05Rik 4430402O11Rik 4930403J22Rik 4930539P14Rik 4930542G03Rik 4933424…
72	V$AFP1_Q6	189	189	1228	2565	12189	4.19	8.06	0.0	0.0	1200014P03Rik 1700030A21Rik 1700095N21Rik 2010005O13Rik 2410004H02Rik 2410080P20Rik 2600001J17Rik 2700050P07Rik 2810422M04Rik 4430402O11Rik 4930403J22Rik 9330161F08Rik 9430059P22Rik A230072I16Rik AU040576 AW494914 Acyp1 Adcy8 Aig1 Alg5 Anxa6 Ap1m2 Arg1 Arhgef1 Armcx2 Arrdc4 Asf1b Atp13a1 BC004728 BC011209 Blzf1 Btbd3 Cacnb3 Cai Casp11 Cd38 Cdc6 Ckap2 Clca1 Cml2 Cntn4 Col11a1 Commd4 Commd5 Cpne1 C…
73	V$USF_01: upstream stimulating factor	194	194	1223	1502	13252	4.14	8.02	10.1	8.02	0610040B21Rik 1110025I09Rik 1110032D12Rik 1200014P03Rik 1300010K09Rik 1700013H19Rik 1810015M01Rik 1810073E21Rik 2410043F08Rik 2610040E16Rik 2610312E17Rik 4930563C04Rik 6030457N17Rik 9430059P22Rik Abhd2 Actg1 Acy1 Ank3 Anxa6 Aqp5 Armcx2 Armet Atf4 Atp1a1 Atp1b1 Aurka BC003940 BC004636 BC004853 BC008103 BC011209 BC025458 Bcas2 Bex2 Bhlhb2 Calr Car6 Ccnh Cd8b1 Cdc42ep5 Cdk4 Cdk5 Chrm3 Clca1 Clca4 Cl…
74	V$HNF1_01: hepatic nuclear factor 1	202	202	1215	2705	12049	3.98	7.91	0.0	0.0	1700095F04Rik 1810043M15Rik 1810073E21Rik 2410043F08Rik 2600001J17Rik 2700050P07Rik 2810013E07Rik 4930485D02Rik 5430413I02Rik 5730592L21Rik 6030457N17Rik AW494914 Adcyap1 Akr1c6 Aldh3a2 Anpep Anxa6 Ap1m2 Aqp5 Armcx2 Atp1a1 BC004853 BC005752 BC025076 BC025462 Bace1 Bcl2l14 Brms1 Brrn1 Bub1b Bzrpl1 C1ql3 Cacnb3 Cai Caml Capn5 Car2 Car6 Car9 Casp7 Ccndbp1 Ccnh Cdc2a Cldn10 Cldn2 Cldn23 Cml2 Coil Com…
75	V$CETS168_Q6	944	944	473	9069	5685	3.98	7.91	9.59	7.56	0610006K04Rik 0610040B21Rik 1110011K10Rik 1110025I09Rik 1110028E10Rik 1110032D12Rik 1190003K14Rik 1200008O12Rik 1200009B18Rik 1300002F13Rik 1300010K09Rik 1300013B24Rik 1500006O09Rik 1700001L23Rik 1700095N21Rik 1810015M01Rik 1810033A06Rik 1810043M15Rik 1810073E21Rik 2010005O13Rik 2010308M01Rik 2210008M09Rik 2310031L18Rik 2310034L04Rik 2310075A12Rik 2410004C24Rik 2410004H02Rik 2410080P20Rik 2600001…
76	V$LHX3_01: LIM homeobox transcription factor 3	76	76	1341	1215	13539	3.91	7.85	0.0	0.0	1110011K10Rik 2410004H02Rik 6030457N17Rik Aldrl6 Arl6ip4 Asb3 BC003993 BC010311 Baiap2 Btbd3 Bzrpl1 Cml2 Cntn4 Commd4 D10Bwg0791e D15Ertd405e Dck Esrrg Etv1 Fbxw7 Fip1l1 Ga17 Gnai3 Grwd1 Hist1h3d Ifih1 Lig3 Ltap March9 Melk Mknk1 Nedd4l Nfib Nono ORF18 Ogfrl1 Ogt Otub2 Pdk3 Pja1 Prim2 Psmd7 Pus3 Rab27b Rdh11 Rfc5 Rnf128 Rnf13 Rnf135 Rps10 Rps13 Rps27l Sec61a1 Sgpp1 Slc26a7 Slc29a2 Slc37a3 Slc39a9…
77	V$SREBP1_Q6	534	534	883	4816	9938	3.9	7.85	9.5	7.53	0610040B21Rik 1110028E10Rik 1190003K14Rik 1200008O12Rik 1300010K09Rik 1500006O09Rik 1700001L23Rik 1700013H19Rik 1700095N21Rik 1810017F10Rik 1810043M15Rik 1810073E21Rik 2210008M09Rik 2310075A12Rik 2410004H02Rik 2410043F08Rik 2700050P07Rik 2700075B01Rik 2810418N01Rik 2810429O05Rik 3100002B05Rik 4430402O11Rik 4930485D02Rik 4930542G03Rik 4930553M18Rik 4930563C04Rik 4933417K04Rik 5430413I02Rik 5730537…
78	V$EVI1_04: ectopic viral integration site 1 encoded factor	989	989	428	10997	3757	3.9	7.85	0.0	0.0	1110011K10Rik 1110025I09Rik 1110032D12Rik 1110055N21Rik 1200009B18Rik 1300010K09Rik 1500006O09Rik 1700013H19Rik 1700020M16Rik 1700030A21Rik 1700051E09Rik 1700095N21Rik 1810033A06Rik 1810073E21Rik 2010005O13Rik 2010308M01Rik 2210008M09Rik 2310031L18Rik 2410004C24Rik 2410043F08Rik 2600001J17Rik 2600017H08Rik 2610019I03Rik 2610040E16Rik 2610312E17Rik 2610319K07Rik 2610511E22Rik 2700050P07Rik 2700075…
79	V$E2F1DP1RB_01: Rb:E2F-1:DP-1 trimeric complex	114	114	1303	793	13961	3.83	7.79	10.0	7.94	2700084L22Rik 2810418N01Rik 4930542G03Rik 5930412E23Rik 9430059P22Rik Acsl4 Ada Adcy8 Ap4m1 Araf1 Arhgap8 Armet Arrdc4 Atp1b1 Bcl2l11 Blzf1 Cbx1 Cdc2a Cdc6 Ch25h Chad Chka Chl1 Cited4 Cldn23 Cldn3 D10Bwg0791e Dck Ddx54 Ect2 Edg4 Efna1 Efs Epm2aip1 Exo1 Fbxo25 Foxm1 G22p1 Gad1 Gemin6 H2afx Hdgf Hdhd4 Hist1h2ao Hmmr Hspa2 Hus1 Irf3 Itgb3 Lad1 Lamr1 Leprot Lgtn Lrp5 Lrrc1 Lsm4 Mcm2 Mcm3 Mcm5 Mcm6 Mc…
80	V$CACCCBINDINGFACTOR_Q6	153	153	1264	1147	13607	3.5	7.44	9.52	7.53	1700095N21Rik 2010308M01Rik 2310075A12Rik 2410004C24Rik 3100002B05Rik 4930485D02Rik 4930542G03Rik 4933417K04Rik 5930412E23Rik Abcg1 Acyp1 Adar Adcy8 Adcyap1 Aldrl6 Arg1 Arhgap1 Arl6ip4 Armet Ass1 Atp6v0c BC004853 BC005471 BC008103 BC021523 BC023151 BC025458 BC031407 Bet1l Bex2 Birc5 Cald1 Cdk2 Cdk2ap1 Cdk4 Cebpb Chst10 Crb3 Ctbp2 D11Ertd498e D8Ertd325e DXImx46e Ddit4 Ddx54 Dhcr7 Dscr1l2 Dtx3 Dut …
81	V$CDPCR1_01: cut-like homeodomain protein	1052	1052	365	11595	3159	3.41	7.27	0.0	0.0	0610006K04Rik 1110011K10Rik 1110025I09Rik 1110028E10Rik 1110055N21Rik 1190003K14Rik 1200008O12Rik 1200009B18Rik 1300002F13Rik 1300010K09Rik 1300013B24Rik 1700001L23Rik 1700013H19Rik 1700020M16Rik 1700030A21Rik 1700051E09Rik 1700095F04Rik 1700095N21Rik 1810015M01Rik 1810017F10Rik 1810033A06Rik 1810043M15Rik 2010005O13Rik 2010308M01Rik 2310031L18Rik 2410004C24Rik 2410004H02Rik 2410043F08Rik 2600001…
82	V$RFX1_01: X-box binding protein RFX1	687	687	730	6406	8348	3.33	7.22	8.87	6.98	0610040B21Rik 1110032D12Rik 1110055N21Rik 1190003K14Rik 1200009B18Rik 1300002F13Rik 1300013B24Rik 1700020M16Rik 1700051E09Rik 1700095F04Rik 1700095N21Rik 1810043M15Rik 2210008M09Rik 2410004C24Rik 2600017H08Rik 2610040E16Rik 2700084L22Rik 2810407K09Rik 2810418N01Rik 2810429O05Rik 4930403J22Rik 4930542G03Rik 4930553M18Rik 4933417K04Rik 4933424N09Rik 5730537D05Rik 5830426I05Rik 9330161F08Rik AI42961…
83	V$NKX3A_01: NK class homeobox factor 3A	228	228	1189	2968	11786	3.25	7.1	0.0	0.0	0610006K04Rik 1190003K14Rik 1810033A06Rik 2310034L04Rik 2410080P20Rik 2600017H08Rik 2610019I03Rik 2810013E07Rik 2810418N01Rik 2810429O05Rik 5830426I05Rik 9330161F08Rik A230072I16Rik AI429613 Acas2l Acox2 Aldrl6 Apoa1bp Arf1 Arhgef16 Armcx2 Asf1b Atp13a1 Atp5g2 Atpif1 BC019731 BC021523 BC024997 Bin3 Blzf1 Bnipl Boll Brrn1 C1galt1 C1ql3 Cald1 Car2 Casp11 Casp12 Ccndbp1 Cdca1 Cdk2 Chst10 Cipp Cklfsf…
84	V$GFI1_01: growth factor independence 1	355	355	1062	4363	10391	3.07	6.92	0.0	0.0	1110032D12Rik 1110055N21Rik 1700020M16Rik 1700030A21Rik 1810017F10Rik 1810043M15Rik 2010005O13Rik 2310034L04Rik 2410004C24Rik 2410080P20Rik 2600001J17Rik 2600017H08Rik 2610019I03Rik 2610040E16Rik 2610319K07Rik 2610511E22Rik 2700084L22Rik 2810013E07Rik 2810418N01Rik 4930539P14Rik 5730589L02Rik 5730592L21Rik 5830426I05Rik 6430559E15Rik 9330161F08Rik Abcg1 Abhd2 Acas2l Actr10 Acyp1 Ada Ahcy Aig1 Akr…
85	V$E2F_02: E2F	56	56	1361	324	14430	3.04	6.84	9.47	7.53	2810418N01Rik 5930412E23Rik 9430059P22Rik Ada Adcy8 Ap4m1 Atp1b1 Bcl2l11 Cdc2a Cdc6 Ch25h Chka Chl1 Cited4 Dck Edg4 Efs Exo1 G22p1 Gad1 H2afx Hus1 Irf3 Itgb3 Lad1 Lamr1 Lgtn Lrrc1 Mcm2 Mcm3 Mcm5 Mcm6 Mcm7 Mesp2 ORF18 Pip5k2c Pola1 Pole2 Polr2j Ralbp1 Rbl1 Rfc3 Ris2 Scml2 Sec61a1 Shrm Slc16a6 Slc39a9 Sms Sphk1 Spint2 Stk35 Stmn1 Tk1 Tram1 Wdr39
86	V$E2F_Q3: E2F	56	56	1361	324	14430	3.04	6.84	9.47	7.53	2810418N01Rik 5930412E23Rik 9430059P22Rik Ada Adcy8 Ap4m1 Atp1b1 Bcl2l11 Cdc2a Cdc6 Ch25h Chka Chl1 Cited4 Dck Edg4 Efs Exo1 G22p1 Gad1 H2afx Hus1 Irf3 Itgb3 Lad1 Lamr1 Lgtn Lrrc1 Mcm2 Mcm3 Mcm5 Mcm6 Mcm7 Mesp2 ORF18 Pip5k2c Pola1 Pole2 Polr2j Ralbp1 Rbl1 Rfc3 Ris2 Scml2 Sec61a1 Shrm Slc16a6 Slc39a9 Sms Sphk1 Spint2 Stk35 Stmn1 Tk1 Tram1 Wdr39
87	V$E2F4DP1_01: E2F-4:DP-1 heterodimer	56	56	1361	324	14430	3.04	6.84	9.47	7.53	2810418N01Rik 5930412E23Rik 9430059P22Rik Ada Adcy8 Ap4m1 Atp1b1 Bcl2l11 Cdc2a Cdc6 Ch25h Chka Chl1 Cited4 Dck Edg4 Efs Exo1 G22p1 Gad1 H2afx Hus1 Irf3 Itgb3 Lad1 Lamr1 Lgtn Lrrc1 Mcm2 Mcm3 Mcm5 Mcm6 Mcm7 Mesp2 ORF18 Pip5k2c Pola1 Pole2 Polr2j Ralbp1 Rbl1 Rfc3 Ris2 Scml2 Sec61a1 Shrm Slc16a6 Slc39a9 Sms Sphk1 Spint2 Stk35 Stmn1 Tk1 Tram1 Wdr39
88	V$CREB_02: cAMP-responsive element binding protein	193	193	1224	1529	13225	2.99	6.8	8.89	6.98	1110032D12Rik 1200014P03Rik 1300002F13Rik 1300010K09Rik 1700001L23Rik 2010005O13Rik 2700050P07Rik 2810422M04Rik 4930563C04Rik 5730537D05Rik AI481750 AJ430384 AW494914 Abhd2 Acsl4 Actn4 Adar Adcyap1 Aig1 Aldh3a2 Ank3 Anxa6 Arf4 Armcx2 Asf1b Atp1a1 Atp9a BC004636 BC011209 BC024997 BC025833 Birc5 Brms1 C1galt1 Calm2 Caln1 Casp12 Ccna2 Ccnh Cdc42ep3 Cdca5 Cdk4 Cebpb Ch25h Chka Ckap2 Clcn3 Clcn5 Cpne1…
89	V$FOXP3_Q4	776	776	641	8798	5956	2.92	6.74	0.0	0.0	0610006K04Rik 1110025I09Rik 1110028E10Rik 1110032D12Rik 1190003K14Rik 1200009B18Rik 1300002F13Rik 1300010K09Rik 1700030A21Rik 1700051E09Rik 1700095N21Rik 1810015M01Rik 1810033A06Rik 1810073E21Rik 2010005O13Rik 2210008M09Rik 2310034L04Rik 2310075A12Rik 2410004C24Rik 2410004H02Rik 2600001J17Rik 2610040E16Rik 2610511E22Rik 2810013E07Rik 2810418N01Rik 2810422M04Rik 2810429O05Rik 4930403J22Rik 4930467…
90	V$PAX6_Q2	337	337	1080	2909	11845	2.88	6.68	8.56	6.69	1110032D12Rik 1110055N21Rik 1200014P03Rik 1500006O09Rik 1700013H19Rik 1700020M16Rik 1700051E09Rik 1810017F10Rik 1810073E21Rik 2410004H02Rik 2410043F08Rik 2600001J17Rik 2600017H08Rik 2810013E07Rik 2810429O05Rik 4430402O11Rik 4930467B06Rik 4930553M18Rik 4930563C04Rik 6030457N17Rik 6720485C15Rik AI429613 AI481750 Acox2 Acsl4 Actn4 Adam17 Ahcy Aldrl6 Ap1m2 Apoa1bp Arf1 Arrdc1 Arrdc4 Asf1b Ass1 Atp6v1…
91	V$CHOP_01: heterodimers of CHOP and C/EBPalpha	350	350	1067	4278	10476	2.5	6.27	0.0	0.0	1110055N21Rik 1190003K14Rik 1200009B18Rik 1300010K09Rik 1500006O09Rik 1700030A21Rik 1810015M01Rik 2610019I03Rik 2610319K07Rik 2700050P07Rik 2810407K09Rik 2810418N01Rik 3100002B05Rik 4933424N09Rik 5730461K03Rik 5930412E23Rik AJ430384 Aass Abhd2 Abtb1 Acox2 Acyp1 Ada Aldh3a2 Aldrl6 Ammecr1 Ap4m1 Aph1a Apoa1bp Araf1 Arhgef5 Atp1b1 Atp9a Aurkb BC003236 BC003940 BC004728 BC005752 BC010552 BC011487 BC0…
92	V$CREB_01: cAMP-responsive element binding protein	167	167	1250	1306	13448	2.44	6.21	8.37	6.51	1300002F13Rik 1700030A21Rik 2010005O13Rik 2310031L18Rik 2310075A12Rik 2700050P07Rik 2810422M04Rik 5730537D05Rik 5930412E23Rik AI481750 AJ430384 Abhd2 Acsl4 Actr10 Adcy3 Adcy8 Adcyap1 Anxa6 Ap1m2 Arf6 Arhgdig B4galt3 BC025546 Bcas2 Bcl11a Bnipl Brrn1 C1galt1 Calm2 Casp1 Ccna2 Ccnh Ccrl2 Cdc42ep3 Ch25h Chka Clcn3 Cldn7 Clk3 Cnot6l Cpne1 Creb3l2 Csnk1g2 Cyr61 D10Bwg0791e D8Ertd325e Dapk3 Dcbld1 Ddos…
93	V$MTF1_Q4	137	137	1280	1038	13716	2.23	5.99	8.23	6.39	2410080P20Rik 2810013E07Rik 4430402O11Rik 6530411B15Rik 6720485C15Rik Aig1 BC006933 BC010552 BC013481 BC016201 BC017133 BC025458 BC025833 Bcl11a C1galt1 Caln1 Camsap1 Casp2 Catns Cdc42ep3 Cdca1 Cklfsf7 Col9a1 Cxcr4 Cyb561d2 D3Ertd250e D8Ertd325e D8Ertd594e Deb1 Dnalc4 Dnd1 Dusp8 Efs Epm2aip1 Esd Etnk1 Fbxo32 Fzd6 Gad1 Galnt10 Gatm Gng12 H1f0 H2afv Hist1h2ao Hist2h3c1 Hmg20a Homer2 Hs3st1 Hspa2 Ig…
94	V$CREB_Q4: cAMP-response element binding protein	150	150	1267	1158	13596	2.18	5.93	8.13	6.31	1200008O12Rik 1300002F13Rik 1700030A21Rik 2310031L18Rik 2700050P07Rik 2810422M04Rik 5730537D05Rik 5930412E23Rik AI429613 AI481750 AJ430384 Aass Adcy8 Anxa6 Arf6 Arfip2 B4galt3 BC002216 BC003236 BC004728 BC005471 BC024955 BC025546 Bcas2 Birc5 Brrn1 Calm2 Ccna2 Ccrl2 Cdc42ep3 Cdk2 Cebpb Ch25h Cited4 Clcn3 Clcn5 Cldn7 Clk3 Cpne1 Creb3l2 Csnk1g2 Cyr61 D10Bwg0791e D730049H07Rik D8Ertd325e DXImx46e Dap…
95	V$TGIF_01: TGIF (5'TG3' interacting factor)	338	338	1079	4107	10647	1.77	5.5	0.0	0.0	1110025I09Rik 1200009B18Rik 1300002F13Rik 1700030A21Rik 1700095F04Rik 1700095N21Rik 2310031L18Rik 2310034L04Rik 2410004C24Rik 2410004H02Rik 2410080P20Rik 2610040E16Rik 2700050P07Rik 2810407K09Rik 4430402O11Rik 4930539P14Rik 4933417K04Rik 5730592L21Rik 5830426I05Rik 6030457N17Rik 9330161F08Rik 9430059P22Rik AW494914 Abhd2 Abpb Acas2l Acp1 Actr10 Adcy8 Ahcy Akr1c6 Aldrl6 Alg12 Anxa9 Apc2 Aplp1 Apoa…
96	V$IPF1_Q4	250	250	1167	3139	11615	1.72	5.42	0.0	0.0	1110032D12Rik 1200014P03Rik 1700001L23Rik 1700095F04Rik 1810073E21Rik 2210008M09Rik 2810422M04Rik 4430402O11Rik 4930403J22Rik 5830426I05Rik 6430559E15Rik 6530411B15Rik 8430432M10Rik 9330161F08Rik A230072I16Rik Acyp1 Akr1c6 Aldh3a2 Arhgef5 Armet Asb3 Atp1b1 B3gat3 B4galt3 B4galt6 BC011209 BC013481 BC019755 BC024955 BC025076 BC034204 Bcl2l14 Blzf1 Boll Brca1 Btbd3 C1galt1 Cald1 Caml Cask Casp11 Cas…
97	V$E2_01: papilloma virus regulator E2	104	104	1313	761	13993	1.5	5.13	7.58	5.77	1810043M15Rik 2310075A12Rik 2810418N01Rik 6720485C15Rik Akr1c6 Aqp5 Arf6 Armet Atf4 BC004636 BC005471 BC023151 BC037034 Baiap2 Bmyc Cadps2 Calr Cdca5 Ch25h Chchd5 Ckmt1 Cldn7 Cnot4 Col9a1 Cops7a Crabp2 Dnd1 Dsc2 Dtnb Dusp6 Edg4 Eif3s3 F3 Fbxo32 Fgd1 Fuca2 G22p1 Gad1 Galnt3 Hdac11 Hdac3 Hkr3 Id2 Ifi1 Irx5 Kcne3 Krtap5-4 Lrrc1 Maged2 Mark2 Mlstd2 Mtap7 Myo6 Nab2 Nipsnap1 Nr4a1 Nrtn Nusap1 Nutf2 Osb…
98	V$PAX9_B: zebrafish Pax-9 binding sites	369	369	1048	3291	11463	1.5	5.13	7.06	5.3	0610040B21Rik 1110011K10Rik 1300013B24Rik 1500006O09Rik 1700020M16Rik 1700095N21Rik 1810017F10Rik 2310075A12Rik 2410004C24Rik 2410004H02Rik 2600001J17Rik 2610019I03Rik 2810418N01Rik 2810422M04Rik 2810429O05Rik 4930403J22Rik 4930563C04Rik 4933424N09Rik 5730537D05Rik 5830426I05Rik 5930412E23Rik 9430059P22Rik A230072I16Rik AI429613 AJ430384 Acsl4 Actg1 Actr10 Adar Ahcy Ammecr1 Ankrd24 Anpep Anxa6 Ap…
99	V$SMAD4_Q6	647	647	770	6105	8649	1.47	5.13	6.89	5.17	0610006K04Rik 0610040B21Rik 1110028E10Rik 1190003K14Rik 1300002F13Rik 1700001L23Rik 1700030A21Rik 1700051E09Rik 1700095N21Rik 2010005O13Rik 2210008M09Rik 2310031L18Rik 2310075A12Rik 2410043F08Rik 2610040E16Rik 2610319K07Rik 2610511E22Rik 2700084L22Rik 2810013E07Rik 2810407K09Rik 2810418N01Rik 4930467B06Rik 4930485D02Rik 4930539P14Rik 4930542G03Rik 5730592L21Rik 5830426I05Rik 5930412E23Rik 6430559…
100	V$EVI1_05: ectopic viral integration site 1 encoded factor	61	61	1356	955	13799	1.46	5.13	0.0	0.0	4930467B06Rik 5830426I05Rik Acas2l Acyp1 Atp6v1b1 BC011487 Cald1 Ckmt1 Cntn4 Col9a1 Crsp3 Dcps Edg4 Ehd3 Ero1l Fzd6 Gatm Gjb1 Gpr89 Gtse1 Hspa5 Ifrd2 Incenp Itm1 Kcnk1 Lta4h Ltbp2 Maged2 Mepe Mfap3 Mug1 Olfr672 Pcdh18 Pkig Polr3k Psmf1 Qtrt1 Rab27b Rabl5 Rac1 Rcn2 Rit1 Rpl21 Rtn1 Scin Sf3b5 Slc25a13 Slc37a3 Slc5a8 Slc7a5 Spg20 Stmn1 Surf4 Tas2r105 Tbl1x Tceal1 Tead4 Tmlhe Trim13 Zfp282 Zfp612
101	V$MTATA_B: Muscle TATA box	623	623	794	7114	7640	1.33	4.97	0.0	0.0	1110011K10Rik 1110032D12Rik 1110055N21Rik 1190003K14Rik 1200009B18Rik 1300002F13Rik 1300013B24Rik 1500006O09Rik 1700030A21Rik 1700095F04Rik 1700095N21Rik 1810033A06Rik 1810073E21Rik 2310034L04Rik 2410004C24Rik 2410080P20Rik 2610019I03Rik 2810422M04Rik 2810429O05Rik 3100002B05Rik 4430402O11Rik 4930403J22Rik 4930542G03Rik 4933424N09Rik 5730461K03Rik 5730537D05Rik 5730589L02Rik 5730592L21Rik 5830426…
102	V$TAL1_Q6	646	646	771	6111	8643	1.22	4.84	6.62	4.93	0610006K04Rik 0610040B21Rik 1110011K10Rik 1110028E10Rik 1200008O12Rik 1200009B18Rik 1300010K09Rik 1300013B24Rik 1700001L23Rik 1700020M16Rik 1700030A21Rik 1700051E09Rik 1700095F04Rik 1700095N21Rik 1810017F10Rik 1810033A06Rik 2010005O13Rik 2010308M01Rik 2210008M09Rik 2310031L18Rik 2310034L04Rik 2410043F08Rik 2600001J17Rik 2600017H08Rik 2610040E16Rik 2700050P07Rik 2700075B01Rik 2810013E07Rik 3100002…
103	V$GATA1_02: GATA-binding factor 1	458	458	959	5362	9392	1.18	4.79	0.0	0.0	0610040B21Rik 1190003K14Rik 1200008O12Rik 1200014P03Rik 1300013B24Rik 1700030A21Rik 1700051E09Rik 1700095F04Rik 1700095N21Rik 2310031L18Rik 2310034L04Rik 2410004C24Rik 2410004H02Rik 2410043F08Rik 2600017H08Rik 2610312E17Rik 2810422M04Rik 3100002B05Rik 4430402O11Rik 4930403J22Rik 4930542G03Rik 4933424N09Rik 5730537D05Rik 6430559E15Rik 9330161F08Rik 9430059P22Rik A230072I16Rik AW494914 Abcg1 Acy1 A…
104	V$ATF_01: activating transcription factor	180	180	1237	1472	13282	1.16	4.79	6.97	5.23	1200008O12Rik 1300002F13Rik 2310031L18Rik 2610040E16Rik 2700050P07Rik 5730537D05Rik 5930412E23Rik AI481750 AJ430384 Abhd2 Acsl4 Adcy8 Adcyap1 Anxa6 Arfip2 Armcx2 Atp1a1 Atp1b1 Atp9a B4galt3 BC002216 BC004728 BC005471 BC006933 BC023151 Bcas2 Bnipl Brrn1 C1ql3 Ccna2 Cdc42ep3 Cdk2 Ch25h Chl1 Clcn3 Clcn5 Cldn3 Cldn7 Clk3 Cpne1 Creb3l2 Crsp3 Csnk1g2 Cst6 Cyb561d2 Cyr61 D10Bwg0791e D730049H07Rik Dapk3 …
105	V$HOGNESS_B: Imperfect Hogness /Goldberg Box	121	121	1296	924	13830	1.16	4.79	7.14	5.37	1110055N21Rik 1700020M16Rik 2410004H02Rik 2410043F08Rik 2610019I03Rik 2810429O05Rik 4930553M18Rik 4930563C04Rik 6030457N17Rik AI481750 Acsl4 Adam17 Ap1m2 Arf1 Arrdc1 Auh BC002216 BC003324 BC003993 BC005471 BC008103 BC011209 BC025833 BC031407 BC034204 Bace1 Cai Casp12 Cbx1 Cdc23 Cfl1 Chic2 Ckap2 Cks2 Cnp1 Cst6 Ctsh D7Bwg0611e Dalrd3 Ddx39 Ddx47 Dscr1l2 Dtnb Eif2b2 Eif4b Fpgs Fzd3 Gemin6 Glb1 Gsg2 …
106	V$LPOLYA_B: Lentiviral Poly A signal	250	250	1167	3101	11653	1.02	4.63	0.0	0.0	1110032D12Rik 1110055N21Rik 1200008O12Rik 1810073E21Rik 2010308M01Rik 2700050P07Rik 4930467B06Rik 5730461K03Rik 5730537D05Rik 6430559E15Rik AI429613 Acox2 Actg1 Acyp1 Ada Adam17 Adcy8 Ahcy Aldrl6 Ank3 Anxa6 Aph1a Apoa1bp Arl6ip4 Armcx2 Arrdc4 Atp5g2 Atp6v0c Aurka B4galt6 BC005752 BC014795 BC024955 BC025833 BC031407 Bbox1 Bcl2l14 Bex2 Bmyc Bub1b C1ql3 Caln1 Car2 Catns Cbx1 Ccnh Cdk4 Cenpf Chl1 Chr…
107	V$HFH1_01: HNF-3/Fkh Homolog 1	150	150	1267	1981	12773	0.98	4.57	0.0	0.0	1110025I09Rik 1700001L23Rik 2310031L18Rik 2600001J17Rik 2610511E22Rik 2810429O05Rik 4930403J22Rik 5730537D05Rik 5730592L21Rik 5830426I05Rik 6530411B15Rik AJ430384 AW494914 Acas2l Ada Akr1c6 Aldrl6 Anxa9 Ap1m2 Apoa1bp Arf6 Atp1b1 BC004853 BC010311 BC034204 Bbox1 Bcl2l11 Bex2 Blzf1 Caln1 Ccnh Ccrl2 Cdca1 Cdk5 Cklfsf7 Crsp3 Cxcl1 Cxxc5 D11Wsu68e D3Ertd250e Dbnl Deb1 Depdc1a Dnalc4 Dpm2 Dstn Enpp1 Ep…
108	V$E2_Q6: papilloma virus regulator E2	161	161	1256	1300	13454	0.98	4.57	6.82	5.11	1810033A06Rik 1810043M15Rik 2010005O13Rik 2310075A12Rik 2810418N01Rik 6720485C15Rik Abtb1 Aqp5 Arf6 Arfip2 Armet Arrdc4 Atf4 B4galt3 BC004636 BC005471 BC023151 BC037034 Baiap2 Bmyc Cadps2 Cai Calr Ccnb2 Cdca5 Ch25h Chek1 Ckmt1 Cldn7 Clk3 Cnot4 Col9a1 Cops7a Cyp4f16 Ddost Dnd1 Dnmt1 Dpagt1 Dsc2 Dtnb Dusp6 Dyrk3 Edg4 Eif3s3 Epb4.1l4a F3 Fbxo32 Fgd1 Fpgs Fuca2 G22p1 Gad1 Galnt3 Gatm Ggta1 Hdac11 Hda…
109	V$STAF_02: Se-Cys tRNA gene transcription activating factor	282	282	1135	2471	12283	0.79	4.34	6.38	4.77	0610006K04Rik 0610040B21Rik 1200014P03Rik 1300013B24Rik 1810043M15Rik 1810073E21Rik 2410004C24Rik 2410004H02Rik 2410080P20Rik 2600017H08Rik 2610319K07Rik 2700050P07Rik 2700075B01Rik 2700084L22Rik 5730589L02Rik 5830426I05Rik 8430432M10Rik AI481750 AU040576 Abhd2 Acox2 Adam17 Adcy8 Aldh3a2 Aph1a Arf1 Arf4 Arhgef1 Armet Asl Ass1 B3gat3 BC003324 BC003940 BC003993 BC005752 BC011209 BC014795 Bace1 Bag2…
110	V$CREBP1_01: cAMP-responsive element binding protein 1	39	39	1378	223	14531	0.77	4.34	7.21	5.43	1700030A21Rik 5930412E23Rik Calm2 Clcn3 Clk3 Creb3l2 Dtymk Etnk1 Gak Gdpd1 Gmppb Gpr89 Hmgcr Homer2 Mbip Muted Nbea Nbr1 Ogt Osbp Pdk3 Poli Psma5 Psmd5 Riok2 Rpl13a Rpl15 Rtn3 Sas Slc35f5 Spata6 Srebf2 Stk35 Tde1 Timm17b Tuft1 Xpnpep1 Zbp1 Zfp64
111	V$RREB1_01: Ras-responsive element binding protein 1	149	149	1268	1196	13558	0.75	4.27	6.6	4.93	0610040B21Rik 1190003K14Rik 1300002F13Rik 1700020M16Rik 4930542G03Rik 4930553M18Rik 5730589L02Rik 6530411B15Rik AU040576 AW494914 Abpb Actr10 Acy1 Adcy3 Adcy8 Apc2 Aph1a Aqp5 Arhgap8 Arrdc4 Atp1b1 Atpif1 Auh B3gat3 B4galt6 BC013481 BC014795 BC016201 BC023151 BC024955 BC031407 Brms1 C330027I04Rik Cadps2 Capn5 Car9 Cdc42ep5 Cdc42se1 Cdca5 Cdk4 Chek1 Chi3l1 Chx10 Cldn3 Col9a2 Commd4 Cops7a Cxcl1 D8E…
112	V$XFD2_01: Xenopus fork head domain factor 2	291	291	1126	3534	11220	0.73	4.27	0.0	0.0	0610006K04Rik 1110025I09Rik 1110055N21Rik 1200009B18Rik 1500006O09Rik 1700001L23Rik 1700030A21Rik 1700051E09Rik 1810017F10Rik 2210008M09Rik 2310031L18Rik 2310034L04Rik 2410004C24Rik 2600001J17Rik 2610511E22Rik 2810429O05Rik 4930403J22Rik 5730537D05Rik 5730592L21Rik 5830426I05Rik AI429613 AU040576 AW494914 Acas2l Adam17 Akr1c6 Aldrl6 Ank3 Anxa9 Ap1m2 Aph1a Apoa1bp Arf6 Atp1b1 Atp5g2 Atp6v1b1 Atpif…
113	V$CREBP1_Q2: CRE-binding protein 1	117	117	1300	904	13850	0.62	4.15	6.57	4.91	1200008O12Rik 1300002F13Rik 1700030A21Rik 2310031L18Rik 2700050P07Rik 2810422M04Rik 5730537D05Rik 5930412E23Rik AI481750 AJ430384 Actr10 Adcy8 Anxa6 Arfip2 B4galt3 Bcas2 Bcl11a Brrn1 Calm2 Ccna2 Ccnh Cdc42ep3 Cdk2 Ch25h Clcn3 Clcn5 Cldn7 Clk3 Cpne1 Creb3l2 Csnk1g2 Cyr61 D10Bwg0791e D730049H07Rik Dapk3 Dcbld1 Dsg2 Dtymk Epha2 Gak Gdpd1 Gemin6 Gmppb Golph3 Gpr89 Gzmc Hmgcr Hs3st3a1 Ikbkap Inpp1 Irf…
114	V$COREBINDINGFACTOR_Q6	415	415	1002	4864	9890	0.6	4.09	0.0	0.0	1110025I09Rik 1110028E10Rik 1110055N21Rik 1190003K14Rik 1200009B18Rik 1200014P03Rik 1300013B24Rik 1700001L23Rik 1700013H19Rik 1810015M01Rik 1810043M15Rik 2010005O13Rik 2010308M01Rik 2210008M09Rik 2310031L18Rik 2410080P20Rik 2610319K07Rik 2700084L22Rik 2810422M04Rik 4930485D02Rik 4930553M18Rik 4930563C04Rik 4933424N09Rik 5730537D05Rik 9430059P22Rik AI429613 AI481750 AU040576 Abhd2 Acp1 Acy1 Acyp1 …
115	V$SF1_Q6	181	181	1236	2304	12450	0.44	3.91	0.0	0.0	0610006K04Rik 1110025I09Rik 1700001L23Rik 1700030A21Rik 1810015M01Rik 2610019I03Rik 4430402O11Rik 4930467B06Rik 5430413I02Rik Actg1 Actr10 Aldrl6 Alg12 Aph1a Arf1 Arhgdig Armcx2 Ass1 Atp13a1 Atp1a1 Atp5g2 Atp6v0c BC003251 BC008103 BC013481 BC023151 Bcl2l11 Bhlhb2 Brca1 Car2 Car6 Cbll1 Cbx1 Cdc20 Cdc6 Cklf Ckmt1 Cnih3 Cnp1 Col9a1 Col9a2 Commd5 Comp Creb3l2 Csprs Cst6 Cxcl1 Cxxc5 Cyb561 D11Ertd498e…
116	V$MEF2_Q6_01	787	787	630	8753	6001	0.44	3.91	0.0	0.0	0610040B21Rik 1110028E10Rik 1110032D12Rik 1110055N21Rik 1200009B18Rik 1700013H19Rik 1700030A21Rik 1810017F10Rik 1810033A06Rik 1810073E21Rik 2010005O13Rik 2310031L18Rik 2310034L04Rik 2310075A12Rik 2410004H02Rik 2410043F08Rik 2410080P20Rik 2600001J17Rik 2600017H08Rik 2610019I03Rik 2610040E16Rik 2610312E17Rik 2610319K07Rik 2700050P07Rik 2810013E07Rik 2810418N01Rik 2810422M04Rik 3100002B05Rik 4930467…
117	V$FOXJ2_01: fork head box J 2	642	642	775	7248	7506	0.42	3.91	0.0	0.0	0610006K04Rik 1110025I09Rik 1110028E10Rik 1110032D12Rik 1110055N21Rik 1190003K14Rik 1200008O12Rik 1200009B18Rik 1300002F13Rik 1500006O09Rik 1700001L23Rik 1700013H19Rik 1700020M16Rik 1700051E09Rik 1700095F04Rik 1700095N21Rik 1810015M01Rik 1810017F10Rik 1810073E21Rik 2210008M09Rik 2310031L18Rik 2310034L04Rik 2410004H02Rik 2410080P20Rik 2600001J17Rik 2610019I03Rik 2610040E16Rik 2610312E17Rik 2610319…
118	V$E2_Q6_01	110	110	1307	846	13908	0.42	3.91	6.38	4.77	1110011K10Rik 2310075A12Rik 2810418N01Rik 6720485C15Rik Akr1c6 Aqp5 Arf6 Arhgdig Armet Atf4 Atp6v1b1 BC004636 BC005471 BC023151 BC037034 Bmyc Brms1 Cadps2 Calr Cdca5 Ch25h Chchd5 Ckmt1 Cldn7 Cnot4 Col9a1 Col9a2 Crabp2 Dcps Dnajc9 Dnd1 Dsc2 Dtnb Dusp6 Edg4 Eif3s3 Fbxo32 Fgd1 Fuca2 G22p1 Gad1 Galnt3 Gatm Grb7 Hdac11 Hdac3 Hkr3 Hs1bp3 Id2 Ifi1 Irx5 Kcne3 Lrrc1 Maged2 Mark2 Mki67 Mlstd2 Mtap7 Myo6 My…
119	V$PEBP_Q6	323	323	1094	3852	10902	0.27	3.73	0.0	0.0	1110028E10Rik 1110055N21Rik 1190003K14Rik 1200014P03Rik 1300013B24Rik 1700013H19Rik 1810015M01Rik 1810043M15Rik 2010005O13Rik 2010308M01Rik 2310031L18Rik 2410043F08Rik 2610040E16Rik 2700050P07Rik 2810422M04Rik 4930485D02Rik 4930553M18Rik 4930563C04Rik 4933424N09Rik 9430059P22Rik AI481750 AU040576 Abpb Acp1 Acyp1 Aig1 Aldrl6 Alg12 Anpep Apc2 Arhgap8 Arl6ip4 Asl Atf4 Atp6v1f Atpif1 B4galt6 BC003251…
120	V$CREL_01: c-Rel	1074	1074	343	10686	4068	0.27	3.73	5.7	4.16	0610006K04Rik 0610040B21Rik 1110011K10Rik 1110025I09Rik 1110028E10Rik 1110055N21Rik 1190003K14Rik 1300002F13Rik 1300010K09Rik 1300013B24Rik 1700001L23Rik 1700013H19Rik 1700020M16Rik 1700030A21Rik 1700051E09Rik 1700095F04Rik 1700095N21Rik 1810015M01Rik 1810017F10Rik 1810033A06Rik 1810043M15Rik 1810073E21Rik 2010005O13Rik 2210008M09Rik 2310034L04Rik 2310075A12Rik 2410043F08Rik 2410080P20Rik 2600001…
121	V$CREB_Q2: cAMP-response element-binding protein	158	158	1259	1300	13454	0.23	3.67	6.02	4.44	0610040B21Rik 1300002F13Rik 1300010K09Rik 1700013H19Rik 1700030A21Rik 2010005O13Rik 2700050P07Rik 2810422M04Rik 4930563C04Rik 5730537D05Rik 5930412E23Rik AI481750 AJ430384 Aass Aldh3a2 Anxa6 Asf1b B4galt3 BC024955 BC024997 Bcas2 Bcl2l11 Bet1l Bex2 Brrn1 Calm2 Casp12 Ccna2 Ccrl2 Cdk2 Cebpb Ch25h Clcn3 Cldn7 Clk3 Cpne1 Creb3l2 Csnk1g2 Cyr61 D10Bwg0791e D730049H07Rik Dad1 Dapk3 Dcbld1 Deb1 Dnajc9 Dt…
122	V$E4F1_Q6	60	60	1357	406	14348	0.23	3.67	6.44	4.8	1200008O12Rik 1700030A21Rik 2010005O13Rik 2700050P07Rik 2810422M04Rik 5730461K03Rik Aass Arf4 Arfip2 BC024955 Calm2 Casp12 Cdca5 Clcn5 Creb3l2 Csnk1g2 Cyr61 D730049H07Rik Dcbld1 Dtymk Gak Gmppb Gpr89 Hmgcr Itm1 Lig3 March7 Med31 Muted Nbr1 Nup88 Osbp Pdk3 Pqlc1 Psma5 Psmd5 Rad51ap1 Rasal1 Rfx5 Riok2 Rpl15 Rpl21 Rps17 Sas Sdfr2 Slc35f5 Spata6 Srp54 Taf13 Tgfb3 Tmem41b Tnrc6c Traip Usp52 Vamp8 Wbp5…
123	V$CMYB_01: c-Myb	331	331	1086	2986	11768	0.22	3.67	5.7	4.16	0610006K04Rik 0610040B21Rik 1110028E10Rik 1110032D12Rik 1300010K09Rik 1500006O09Rik 1700030A21Rik 1700095F04Rik 1810043M15Rik 2210008M09Rik 2410004C24Rik 2410004H02Rik 2610019I03Rik 2610312E17Rik 2610511E22Rik 2700084L22Rik 2810418N01Rik 4930403J22Rik 4930553M18Rik 4933424N09Rik 5730461K03Rik 5930412E23Rik 6530411B15Rik 9330161F08Rik Abcg1 Abtb1 Actg1 Actr10 Adamts7 Adar Ahcy Aldrl6 Ap4m1 Arf4 Ar…
124	V$AMEF2_Q6: myocyte enhancer factor	117	117	1300	1565	13189	0.12	3.55	0.0	0.0	1110055N21Rik 2410043F08Rik 2610040E16Rik 2810422M04Rik 2810429O05Rik AI429613 Ahcy Ank3 Arhgef1 B4galt3 BC003236 BC003324 BC005471 BC008103 BC011487 Bbox1 Bcl2l14 Brca1 Bub1b C1galt1 Cai Car2 Casp2 Cdc37 Cldn2 Commd4 Cst6 Dalrd3 Dcps Depdc1a Dna2l Dnmt1 Dpm2 Dsc2 Dscr1l2 Eif3s3 Eif4b Esrrg Ethe1 Exosc4 Fignl1 Fip1l1 Gabrb1 Galnt7 Gca Gfm2 Gspt2 Gzmc Hdgf Ica1 Impa2 Insl6 Itga8 Klf3 Magea5 Maged2…
125	V$XFD3_01: Xenopus fork head domain factor 3	138	138	1279	1798	12956	-0.0	0.0	0.0	0.0	2010308M01Rik 2310034L04Rik 2610019I03Rik 4930403J22Rik 5730537D05Rik 5830426I05Rik 6430559E15Rik 9330161F08Rik A230072I16Rik Actr10 Ap4m1 Arhgef1 Aurkb BC005471 BC017133 BC019731 BC023151 BC025462 BC025546 Bcl2l11 Biklk Blzf1 Brms1 Brrn1 Cai Casp11 Ccna2 Ccnc Ccrl2 Cdk2ap1 Cenph Chic2 Cklfsf7 Cml2 Comp Cyr61 D10Bwg0791e D11Wsu68e D730049H07Rik Dap Ddx10 Dsg2 Dtx3 Ect2 Esco1 Ethe1 Exosc7 Fbxo25 G…
126	V$ISRE_01: interferon-stimulated response element	38	38	1379	228	14526	-0.1	0.0	6.3	4.7	Arrdc4 Bcas2 Cadps2 Ccrl2 Chchd5 Chka Cml2 F3 Grwd1 Gspt2 Hdhd4 Hs1bp1 Ifi1 Ifi44 Kctd14 Kif22 Mtap7 Mtmr9 Mx2 Oas1c Pcdhb21 Pigr Pip5k2c Plek2 Pml Prss16 Rac1 Reps1 Rfx5 Slco1a5 Snrpa Spata6 Ssx2ip Stxbp6 Tcfap2a Tctex1 Usp18 Zbp1
127	V$ALPHACP1_01	54	54	1363	362	14392	-0.13	0.0	6.11	4.52	2310034L04Rik 2600017H08Rik 4430402O11Rik Aldh3a2 Armet Aurkb B3gat3 BC017133 BC031407 Calm2 Ccna2 Cklfsf8 Crsp9 Dapk3 Dlgh3 Dnd1 Dusp19 Dusp6 Gpr65 Gpr89 Hes6 Hif1a Hmg20a Hmmr Hspa5 Klf5 Lrig1 Mclc Mxi1 Nans Nek2 Nqo1 Pcdh18 Pcsk7 Pdk3 Polr2j Ppp3ca Ptbp1 Pycr1 Rbm4 Reg1 Rpa2 Scd2 Sfrs6 Slc25a29 Slc2a1 Slc5a8 Sox4 Spry2 Tacc3 Ttk Uhrf1 Usp52 Wbscr27
128	V$ELK1_01: Elk-1	409	409	1008	3790	10964	-0.14	0.0	5.23	3.76	0610006K04Rik 1110011K10Rik 1110025I09Rik 1200009B18Rik 1300010K09Rik 1700020M16Rik 1700095F04Rik 1700095N21Rik 1810033A06Rik 2210008M09Rik 2310034L04Rik 2310075A12Rik 2410004C24Rik 2410080P20Rik 2610040E16Rik 2610511E22Rik 2700050P07Rik 2810407K09Rik 2810429O05Rik 3100002B05Rik 4930485D02Rik 4933424N09Rik 5730461K03Rik 5730537D05Rik 5830426I05Rik A230072I16Rik AW494914 Abcg1 Abpb Abtb1 Acsl4 Act…
129	V$HEB_Q6	451	451	966	4216	10538	-0.16	0.0	5.17	3.72	0610006K04Rik 1110011K10Rik 1110025I09Rik 1110028E10Rik 1190003K14Rik 1200009B18Rik 1200014P03Rik 1300010K09Rik 1700001L23Rik 1700020M16Rik 1700095F04Rik 2010005O13Rik 2010308M01Rik 2310031L18Rik 2310034L04Rik 2410004C24Rik 2410043F08Rik 2600001J17Rik 2610040E16Rik 2810013E07Rik 2810407K09Rik 3100002B05Rik 4430402O11Rik 4930563C04Rik 4933417K04Rik 4933424N09Rik 5730589L02Rik 5730592L21Rik 6530411…
130	V$MYOD_01: myoblast determination gene product	969	969	448	9597	5157	-0.21	0.0	5.1	3.68	0610006K04Rik 0610040B21Rik 1110011K10Rik 1110025I09Rik 1110028E10Rik 1190003K14Rik 1200009B18Rik 1300010K09Rik 1300013B24Rik 1500006O09Rik 1700013H19Rik 1700020M16Rik 1700030A21Rik 1700095F04Rik 1700095N21Rik 1810017F10Rik 1810033A06Rik 1810043M15Rik 2010005O13Rik 2010308M01Rik 2210008M09Rik 2310031L18Rik 2310034L04Rik 2410043F08Rik 2410080P20Rik 2600001J17Rik 2600017H08Rik 2610019I03Rik 2610040…
131	V$ATF4_Q2: activating transcription factor 4	383	383	1034	3534	11220	-0.23	0.0	5.15	3.71	0610040B21Rik 1110011K10Rik 1300002F13Rik 1300010K09Rik 1700013H19Rik 1700030A21Rik 1700095N21Rik 1810073E21Rik 2010005O13Rik 2310031L18Rik 2310075A12Rik 2410080P20Rik 2610312E17Rik 2610511E22Rik 2700075B01Rik 4930403J22Rik 4930563C04Rik 5730537D05Rik 5730589L02Rik 5930412E23Rik AI481750 AJ430384 Abhd2 Abpb Actr10 Adcy3 Adcy8 Aig1 Anxa6 Ap4m1 Arf4 Arf6 Arfip2 Arhgap1 Arhgef5 Arl6ip4 Arrdc1 Atp1b1…
132	V$PAX5_01: B-cell-specific activating protein	162	162	1255	1358	13396	-0.25	0.0	5.48	3.96	1200014P03Rik 1300013B24Rik 2600017H08Rik 6720485C15Rik Abhd2 Abtb1 Actg1 Adar Adcy3 Ap4m1 Aqp5 Arfip2 Arhgef16 Arhgef5 Ass1 Atp5g2 B4galt6 BC003324 BC003940 BC004728 BC031407 Bet1l Bin3 Caml Cdk2 Cited4 Cklf Clcn3 Clk3 Coil Comp Cops7a Crabp2 Ddit4 Ddx54 Dhcr7 Dnalc4 Dstn Dtx3 Dusp8 Edg4 Eif2b2 Eno1 Eya2 Fgd6 Fpgs Fxyd3 Gmip Gorasp1 Gpiap1 Gtf2h3 H2afx Hdac11 Hey1 Hmg20a Hmgn1 Hmx1 Hnrpab Hps1 H…
133	V$OLF1_01: olfactory neuron-specific factor	167	167	1250	1407	13347	-0.28	0.0	5.43	3.93	1190003K14Rik 1700095F04Rik 4430402O11Rik 4930403J22Rik 4933417K04Rik Abhd2 Abtb1 Acp1 Actg1 Acy1 Adcy3 Adrb1 Aig1 Ankrd24 Ap4m1 Arg1 Arhgap8 Arhgef5 Asf1b BC004728 BC014795 BC024955 Bet1l Birc5 Cdc20 Cdc42ep3 Cdk2ap1 Cdk5 Ceacam10 Chka Chl1 Cited4 Cldn7 Cnih3 Cnp1 Creb3l2 Ctbp2 Cyp4f16 D8Ertd325e Dnalc4 Dnase2a Dtnb Dtx3 Dusp8 Ehd3 Eps8l2 Esd Fignl1 Gabrp Ggta1 Gmip Gnai3 Golph3 Gtf2h4 Hexb Hkr2…
134	V$AREB6_01: AREB6 (Atp1a1 regulatory element binding factor 6)	344	344	1073	3147	11607	-0.28	0.0	5.12	3.69	1110011K10Rik 1110028E10Rik 1190003K14Rik 1200014P03Rik 1300002F13Rik 1300010K09Rik 1700020M16Rik 1700051E09Rik 1810015M01Rik 1810043M15Rik 2210008M09Rik 2410004C24Rik 2410043F08Rik 2700075B01Rik 2810422M04Rik 4430402O11Rik 4930403J22Rik 4930467B06Rik 5730537D05Rik 9330161F08Rik AW494914 Abhd2 Abtb1 Acp1 Ada Adam17 Adar Adcyap1 Ahcy Akr1c6 Alg12 Ankrd24 Anxa6 Anxa9 Arg1 Arhgap8 Armet Arrdc1 Asl A…
135	V$CDPCR3HD_01: cut-like homeodomain protein	409	409	1008	4734	10020	-0.31	0.0	0.01	0.0	0610006K04Rik 1110028E10Rik 1200008O12Rik 1300002F13Rik 1300010K09Rik 1300013B24Rik 1700001L23Rik 1700013H19Rik 1700020M16Rik 1700051E09Rik 1810015M01Rik 1810017F10Rik 2010005O13Rik 2310031L18Rik 2410043F08Rik 2610040E16Rik 2700050P07Rik 2700084L22Rik 2810422M04Rik 2810429O05Rik 3100002B05Rik 4930485D02Rik 4930542G03Rik 5730537D05Rik 5830426I05Rik A230072I16Rik AW494914 Aass Abcg1 Acox2 Actr10 Ac…
136	V$IRF_Q6	320	320	1097	3778	10976	-0.34	0.0	0.01	0.0	1110025I09Rik 1500006O09Rik 1700030A21Rik 2310034L04Rik 2410004C24Rik 2410080P20Rik 2600001J17Rik 2600017H08Rik 2610312E17Rik 2700084L22Rik 2810429O05Rik 4930539P14Rik 8430432M10Rik A230072I16Rik AJ430384 Abhd2 Acp1 Actn4 Acyp1 Adam17 Adar Aldrl6 Anpep Araf1 Arhgdig Arhgef16 Armet Arrdc4 Asl Atp1a1 Atp6v1b2 Atp9a B3gat3 B4galt3 BC003993 BC005471 BC005752 BC014795 BC023151 BC034204 BC037034 Bace1 …
137	V$TCF11MAFG_01: TCF11:MafG heterodimers	81	81	1336	1126	13628	-0.43	0.0	0.0	0.0	1110032D12Rik 2410043F08Rik 2810407K09Rik 2810418N01Rik AI481750 AJ430384 Abhd2 Actr10 Aph1a Atp6v1b2 Auh BC004636 Blzf1 Brca1 Casp11 Casp12 Ccr3 Cd8b1 Cklfsf7 Clcn3 Dcbld1 Decr2 Dnase2a Dpf2 F11r Frk Gak Gata3 Grp58 Hat1 Hkr3 Kifc3 Lmo4 Mcm5 Metrn Mmp15 Muted Nhsl1 Pcdhb17 Pcdhb21 Perp Pik3r1 Prom1 Prss16 Psma5 Rpl13 Rpl14 Sall2 Scd3 Scrn2 Sec14l2 Seh1l Sfxn2 Slc16a6 Slc29a1 Slc35b1 Slc38a3 Snx6…
138	V$HP1SITEFACTOR_Q6	308	308	1109	3634	11120	-0.54	0.0	0.01	0.0	1110011K10Rik 1190003K14Rik 1200009B18Rik 1300013B24Rik 1500006O09Rik 1700030A21Rik 1700095F04Rik 1810015M01Rik 1810033A06Rik 2010308M01Rik 2410080P20Rik 2610319K07Rik 2810013E07Rik 2810422M04Rik 3100002B05Rik 4430402O11Rik 4930403J22Rik 5730592L21Rik 5830426I05Rik 6720485C15Rik Abpb Acas2l Acsl4 Ahcy Akr1c6 Aldrl6 Anpep Anxa6 Apoa1bp Araf1 Arg1 Armcx2 Atp6v1b1 B3gat3 BC002216 BC004728 BC005752 B…
139	V$GATA1_03: GATA-binding factor 1	448	448	969	5130	9624	-0.55	0.0	0.01	0.0	1110011K10Rik 1110028E10Rik 1110055N21Rik 1190003K14Rik 1200008O12Rik 1200009B18Rik 1200014P03Rik 1700001L23Rik 1700095F04Rik 2010308M01Rik 2310031L18Rik 2310034L04Rik 2410004C24Rik 2410004H02Rik 2410080P20Rik 2610019I03Rik 2610040E16Rik 2610319K07Rik 2700084L22Rik 2810429O05Rik 4430402O11Rik 4930467B06Rik 4930485D02Rik 4930539P14Rik 4930553M18Rik 4933424N09Rik 5730592L21Rik 5930412E23Rik 6720485…
140	V$E4BP4_01: E4BP4	36	36	1381	582	14172	-0.62	0.0	0.0	0.0	1300013B24Rik 2700050P07Rik 2810013E07Rik 4430402O11Rik AJ430384 Aldrl6 Apoa1bp Bmyc Boll Brms1 Ccnh Chi3l1 Crsp3 Fbxo25 Fbxw7 Igf2r Khdrbs3 Lcp1 Myo18a Napb Nktr Nrtn Ogfr Parva Pex26 Psmd7 Rbm4 Sars1 Sh3yl1 Spag5 Ssb St6galnac6 Sypl Tmepai Tpd52l1 Zfp612
141	V$SMAD3_Q6	859	859	558	8479	6275	-0.74	0.0	4.46	3.07	0610040B21Rik 1110011K10Rik 1110025I09Rik 1110028E10Rik 1190003K14Rik 1200008O12Rik 1200014P03Rik 1300002F13Rik 1500006O09Rik 1700001L23Rik 1700013H19Rik 1700020M16Rik 1700051E09Rik 1700095F04Rik 1700095N21Rik 1810015M01Rik 1810043M15Rik 2010005O13Rik 2010308M01Rik 2310031L18Rik 2310075A12Rik 2410004C24Rik 2410043F08Rik 2600001J17Rik 2610312E17Rik 2610319K07Rik 2700050P07Rik 2810422M04Rik 2810429…
142	V$FREAC7_01: Fork head RElated ACtivator-7	531	531	886	5987	8767	-0.78	0.0	0.01	0.0	0610006K04Rik 1110025I09Rik 1110028E10Rik 1110032D12Rik 1110055N21Rik 1200009B18Rik 1300002F13Rik 1500006O09Rik 1700001L23Rik 1700013H19Rik 1700020M16Rik 1700030A21Rik 1700051E09Rik 1810015M01Rik 1810017F10Rik 1810073E21Rik 2210008M09Rik 2310031L18Rik 2310034L04Rik 2410004C24Rik 2410004H02Rik 2600001J17Rik 2610511E22Rik 2810013E07Rik 2810418N01Rik 2810422M04Rik 2810429O05Rik 4930403J22Rik 4930467…
143	V$STRA13_01	59	59	1358	421	14333	-0.82	0.0	5.31	3.82	1200014P03Rik 1300010K09Rik 1810073E21Rik Aldh3a2 Atf4 Aurka BC011209 Bcas2 Bex2 Bzrpl1 Calr Ccnh Cdk4 Crb3 Creb3l2 Ddx39 Dnase2a Dpm2 Eppb9 Exosc7 Foxm1 Gtf2h3 Hat1 Ier3 Igf2r Laf4l Mfsd1 Mxd3 Nup88 Pdcd6ip Pigr Pip5k1b Psenen Qtrt1 Rab24 Rchy1 Ris2 Sgol1 Slc37a3 Slc39a9 Smpd2 Snrpa Snx16 Stmn1 Stx6 Suv39h2 Tada2l Tceal1 Tdg Tmc6 Tmem4 Tnrc6c Trp53inp1 Tubb5 Vil2 Wbscr27 Yap1 Zfp207 Zfp503
144	V$NGFIC_01: nerve growth factor-induced protein C	38	38	1379	244	14510	-1.03	0.0	5.29	3.8	Actg1 Ada Aig1 Alg5 Atp1a1 Atp9a Bnipl Capn5 Cnp1 Dapk3 Dcps Dhcr7 Gnefr Gng12 Hmg20a Kif20a Ltbr Mclc Mmp15 Nab2 Padi2 Papss1 Pfkp Pgpep1 Pura Rasal1 Rassf3 Rpl12 Sfxn3 Smyd5 Snx17 Spcs1 Spg20 Spint1 Stmn1 Tmem30b Trim13 Wdr21
145	V$IRF_Q6_01	621	621	796	6908	7846	-1.03	0.0	0.01	0.0	1110011K10Rik 1110025I09Rik 1200008O12Rik 1500006O09Rik 1700001L23Rik 1700013H19Rik 1700030A21Rik 1810015M01Rik 1810033A06Rik 2010005O13Rik 2010308M01Rik 2310031L18Rik 2310034L04Rik 2310075A12Rik 2410004C24Rik 2410080P20Rik 2600017H08Rik 2610019I03Rik 2610040E16Rik 2610312E17Rik 2610319K07Rik 2700075B01Rik 2700084L22Rik 2810013E07Rik 2810418N01Rik 2810422M04Rik 2810429O05Rik 4930539P14Rik 4930542…
146	V$NKX25_02: homeo domain factor Nkx-2.5/Csx, tinman homolog	538	538	879	6029	8725	-1.13	0.0	0.02	0.0	0610040B21Rik 1110011K10Rik 1110025I09Rik 1110028E10Rik 1110032D12Rik 1200008O12Rik 1200014P03Rik 1300013B24Rik 1700001L23Rik 1700013H19Rik 1700030A21Rik 1700095N21Rik 1810015M01Rik 1810043M15Rik 2010308M01Rik 2310031L18Rik 2310034L04Rik 2410004H02Rik 2410080P20Rik 2600017H08Rik 2610019I03Rik 2700050P07Rik 2700075B01Rik 2810013E07Rik 4930403J22Rik 4930485D02Rik 4930539P14Rik 4933417K04Rik 5730537…
147	V$RSRFC4_Q2	19	19	1398	351	14403	-1.2	0.0	0.0	0.0	Arhgef1 Catnbip1 Cops7a Extl1 Fzd3 Gca Hdac11 Hmgn1 Kifc3 Mki67 Napb Nr4a1 Pdk3 Rnpep Shrm Trim33 Trp53inp1 Tyro3 Usp52
148	V$NFKAPPAB_01: NF-kappaB	229	229	1188	2063	12691	-1.23	0.0	4.22	2.87	0610006K04Rik 0610040B21Rik 1190003K14Rik 1300013B24Rik 1700001L23Rik 1700095F04Rik 2810422M04Rik 4933424N09Rik A230072I16Rik AI481750 AU040576 Acox2 Acyp1 Ada Adamts7 Adcy3 Ankrd24 Ap4m1 Apc2 Arf6 Atp5g2 BC003324 BC004728 BC013481 BC023151 BC024997 Bcl2l14 Birc5 Bnipl C1galt1 C1ql3 Cacnb3 Calm2 Capn5 Casp11 Catns Ccr3 Ccrl2 Cd38 Cdc23 Cdc2a Cdc37 Ceacam10 Chchd5 Cited4 Cklfsf7 Ckmt1 Clca1 Clca2 …
149	V$MYOGNF1_01: myogenin / nuclear factor 1 or related factors	334	334	1083	3115	11639	-1.25	0.0	4.04	2.71	1110055N21Rik 1300002F13Rik 1700095N21Rik 1810073E21Rik 2310034L04Rik 2600001J17Rik 2610040E16Rik 2610511E22Rik 2700075B01Rik 4930403J22Rik 4930485D02Rik 4930563C04Rik 5930412E23Rik 9430059P22Rik A230072I16Rik AI429613 AU040576 AW494914 Acyp1 Adam17 Adcyap1 Aldh3a2 Ammecr1 Ank3 Anxa6 Anxa9 Ap4m1 Apoa1bp Araf1 Arhgap1 Arhgdig Arhgef1 Arhgef16 Arrdc4 Asl Ass1 Auh BC003324 BC003940 BC004853 BC010311…
150	V$AP1_Q2: activator protein 1	924	924	493	10022	4732	-1.25	0.0	0.02	0.0	0610040B21Rik 1110011K10Rik 1110025I09Rik 1110032D12Rik 1110055N21Rik 1190003K14Rik 1200014P03Rik 1300013B24Rik 1500006O09Rik 1700001L23Rik 1700013H19Rik 1700020M16Rik 1700030A21Rik 1700051E09Rik 1700095F04Rik 1810015M01Rik 1810017F10Rik 1810043M15Rik 1810073E21Rik 2210008M09Rik 2410004C24Rik 2410004H02Rik 2600001J17Rik 2610312E17Rik 2610319K07Rik 2610511E22Rik 2700050P07Rik 2700075B01Rik 2700084…
151	V$HEN1_01: HEN1	48	48	1369	335	14419	-1.28	0.0	4.91	3.5	2700084L22Rik AI481750 Adar B4galt3 Capn10 Capns1 Cfl1 Chchd5 Ctbp2 Gne Gtf2h3 Hars Hif1a Hmx1 Hpn Hs3st3a1 Hspa5 Inpp5e Lyn Mist1 Muted Nudt1 Poll Prkcz Ptk7 Rab25 Rap1ga1 Rgnef Rohn Sec61a1 Serpine2 Sertad3 Slc26a2 Slc37a3 Slc5a1 Solt Spata6 Spcs2 Spint2 Stk35 Suv420h1 Tenc1 Tm4sf15 Tnip2 Ube2c Zc3hdc1 Zfp64 Zfp93
152	V$PPARA_01: PPAR:RXR heterodimers	4	4	1413	4	14750	-1.3	0.0	5.78	4.22	Arl6ip4 Papln Suv39h1 Usp52
153	V$PAX_Q6	1373	1373	44	14098	656	-1.33	0.0	4.77	3.37	0610006K04Rik 0610040B21Rik 1110011K10Rik 1110025I09Rik 1110028E10Rik 1110032D12Rik 1110055N21Rik 1190003K14Rik 1200008O12Rik 1200009B18Rik 1200014P03Rik 1300010K09Rik 1300013B24Rik 1500006O09Rik 1700001L23Rik 1700013H19Rik 1700020M16Rik 1700030A21Rik 1700051E09Rik 1700095F04Rik 1700095N21Rik 1810015M01Rik 1810017F10Rik 1810033A06Rik 1810043M15Rik 1810073E21Rik 2010005O13Rik 2010308M01Rik 2210008…
154	V$ZID_01: zinc finger with interaction domain	237	237	1180	2149	12605	-1.34	0.0	4.09	2.74	1200008O12Rik 1700095F04Rik 1700095N21Rik 1810073E21Rik 2210008M09Rik 2610312E17Rik 5730461K03Rik 8430432M10Rik AU040576 AW494914 Ada Adam17 Adcy3 Adcy8 Adrb1 Ahcy Aldrl6 Ammecr1 Anpep Anxa9 Ap4m1 Arhgef5 Armet Ass1 Atp1a1 Atp6v0c Aurka B3gat3 BC004853 BC005471 BC006933 BC013481 BC019731 BC024955 BC025076 BC025458 BC037006 Bcl11a Bcl2l11 Bin3 Brp16 Bub1b Cai Caml Capn10 Capns1 Car2 Car9 Cbll1 Ccn…
155	V$NFKB_Q6_01	940	940	477	9394	5360	-1.4	0.0	3.72	2.42	0610006K04Rik 0610040B21Rik 1110011K10Rik 1110025I09Rik 1110028E10Rik 1110055N21Rik 1190003K14Rik 1200014P03Rik 1300010K09Rik 1300013B24Rik 1700001L23Rik 1700020M16Rik 1700051E09Rik 1700095F04Rik 1700095N21Rik 1810015M01Rik 1810017F10Rik 1810073E21Rik 2010308M01Rik 2210008M09Rik 2310031L18Rik 2310075A12Rik 2410004C24Rik 2410004H02Rik 2410043F08Rik 2410080P20Rik 2600001J17Rik 2600017H08Rik 2610040…
156	V$AHRARNT_01: aryl hydrocarbon receptor:Arnt heterodimers	110	110	1307	912	13842	-1.42	0.0	4.35	2.97	1200008O12Rik 1700013H19Rik 1700095N21Rik 2010005O13Rik 2310031L18Rik Acsl4 Aldh3a2 Alg5 Aqp5 Arf6 Atf4 BC002216 BC006933 Bcas2 Bcl11a Caln1 Caml Capn5 Cdc37 Cdc42ep3 Cdc42ep5 Cdk5 Chi3l1 Chka Cklfsf7 Ckmt1 Cldn7 Commd4 Crsp3 D3Ertd250e Dcbld1 Dna2l Dusp7 Espn Fkbp11 Fzr1 Gorasp1 Hat1 Hdhd4 Hmg20a Hs1bp3 Irf3 Kcnk13 Kctd14 Lrig1 M6prbp1 Mcm2 Mus81 Myadm Nbr1 Nek6 Nipsnap1 Nktr Nme5 Nqo1 Nucb1 Pac…
157	V$MYCMAX_02: c-Myc:Max heterodimer	522	522	895	5055	9699	-1.52	0.0	3.58	2.33	0610006K04Rik 0610040B21Rik 1110025I09Rik 1110028E10Rik 1110032D12Rik 1700013H19Rik 1700095N21Rik 1810015M01Rik 2010308M01Rik 2310031L18Rik 2410004C24Rik 2410004H02Rik 2410043F08Rik 2410080P20Rik 2610019I03Rik 2610040E16Rik 2610312E17Rik 2610511E22Rik 2700050P07Rik 2700075B01Rik 2810013E07Rik 2810418N01Rik 2810422M04Rik 4930403J22Rik 4930485D02Rik 4930539P14Rik 4930553M18Rik 4930563C04Rik 4933417…
158	V$PBX_Q3	1335	1335	82	14102	652	-1.54	0.0	0.01	0.0	0610006K04Rik 0610040B21Rik 1110011K10Rik 1110025I09Rik 1110028E10Rik 1110032D12Rik 1110055N21Rik 1190003K14Rik 1200008O12Rik 1200009B18Rik 1200014P03Rik 1300002F13Rik 1300010K09Rik 1300013B24Rik 1500006O09Rik 1700001L23Rik 1700013H19Rik 1700020M16Rik 1700030A21Rik 1700051E09Rik 1700095N21Rik 1810015M01Rik 1810017F10Rik 1810033A06Rik 1810043M15Rik 1810073E21Rik 2010005O13Rik 2010308M01Rik 2210008…
159	V$NKX61_01: NKX6-1	66	66	1351	900	13854	-1.65	0.0	0.01	0.0	1110011K10Rik 1110032D12Rik 1190003K14Rik 1700030A21Rik 4930485D02Rik 5730592L21Rik Acyp1 Aldrl6 Ammecr1 Ap1m2 BC003993 BC025462 Bmyc Bnipl Brca1 Car6 Ccnc Cda Cdca1 Clca4 Col9a1 Eif3s3 Exosc4 Fignl1 Foxc1 Fundc1 Ga17 Galnt7 Gata3 Gzmc Hdhd4 Insl6 Jup Llglh2 Melk Mtap2 Mtmr9 Nans Nek2 Nkiras2 Nme7 Pdcd6ip Pip5k2c Ppil5 Prpsap2 Rabl5 Rac1 Rdh12 Rem2 Rfc3 Rnf135 Rnpep Scotin Sel1h Senp1 Sertad2 Slc…
160	V$GATA1_05: GATA-binding factor 1	205	205	1212	2435	12319	-1.69	0.0	0.02	0.0	1200008O12Rik 1700051E09Rik 1700095F04Rik 2810013E07Rik 2810418N01Rik 5730461K03Rik 6030457N17Rik AI429613 Acsl4 Actn4 Ank3 Arhgap1 Arrdc4 Atp1a1 Atp6v1b1 Aurka Aurkb BC014795 BC016201 BC031407 BC034204 Bcl2l14 Bex2 Birc1b Bmyc Cai Calm2 Car9 Casp12 Ccna2 Ccnc Ccr3 Ccrl2 Cd38 Cdc42se1 Cdc6 Ceacam10 Cebpb Cenpf Cenph Chi3l3 Chl1 Cited4 Cklfsf7 Clca4 Cldn2 Cntn4 Col9a1 Crsp3 Cyp4f16 D11Ertd498e Dad…
161	V$CEBPDELTA_Q6	1021	1021	396	10968	3786	-1.73	0.0	0.03	0.0	0610006K04Rik 0610040B21Rik 1110011K10Rik 1110025I09Rik 1110028E10Rik 1110055N21Rik 1190003K14Rik 1200008O12Rik 1200009B18Rik 1200014P03Rik 1300010K09Rik 1300013B24Rik 1500006O09Rik 1700001L23Rik 1700013H19Rik 1700030A21Rik 1700051E09Rik 1700095F04Rik 1700095N21Rik 1810017F10Rik 1810033A06Rik 1810043M15Rik 2010308M01Rik 2210008M09Rik 2310031L18Rik 2310034L04Rik 2410004C24Rik 2410043F08Rik 2600001…
162	V$SREBP_Q3	427	427	990	4791	9963	-1.81	0.0	0.03	0.0	1110011K10Rik 1110025I09Rik 1110028E10Rik 1110055N21Rik 1190003K14Rik 1200008O12Rik 1300002F13Rik 1700020M16Rik 1810017F10Rik 1810043M15Rik 2010005O13Rik 2010308M01Rik 2410080P20Rik 2700075B01Rik 2810418N01Rik 3100002B05Rik 4930403J22Rik 4930485D02Rik 4930563C04Rik 5730537D05Rik 5730589L02Rik A230072I16Rik Abhd2 Abpb Acp1 Actg1 Acyp1 Adar Aldh3a2 Aldrl6 Alg5 Ammecr1 Anxa6 Ap1m2 Aplp1 Aqp5 Arf4 Ar…
163	V$DEC_Q1	1027	1027	390	10360	4394	-1.86	0.0	3.23	2.01	0610006K04Rik 0610040B21Rik 1110011K10Rik 1110025I09Rik 1110028E10Rik 1110032D12Rik 1110055N21Rik 1200009B18Rik 1200014P03Rik 1300002F13Rik 1300010K09Rik 1300013B24Rik 1500006O09Rik 1700001L23Rik 1700013H19Rik 1700020M16Rik 1700051E09Rik 1700095N21Rik 1810015M01Rik 1810017F10Rik 1810033A06Rik 1810073E21Rik 2010005O13Rik 2310031L18Rik 2310034L04Rik 2310075A12Rik 2410004C24Rik 2410043F08Rik 2410080…
164	V$FOXD3_01: fork head box D3	1190	1190	227	12667	2087	-1.87	0.0	0.03	0.0	0610006K04Rik 0610040B21Rik 1110025I09Rik 1110028E10Rik 1110032D12Rik 1110055N21Rik 1190003K14Rik 1200008O12Rik 1200009B18Rik 1300002F13Rik 1300013B24Rik 1500006O09Rik 1700001L23Rik 1700013H19Rik 1700020M16Rik 1700030A21Rik 1700051E09Rik 1700095F04Rik 1700095N21Rik 1810015M01Rik 1810017F10Rik 1810033A06Rik 1810043M15Rik 1810073E21Rik 2010005O13Rik 2010308M01Rik 2210008M09Rik 2310031L18Rik 2310034…
165	V$AML_Q6	284	284	1133	3266	11488	-1.89	0.0	0.03	0.0	1110028E10Rik 1110055N21Rik 1190003K14Rik 1200009B18Rik 1200014P03Rik 1300013B24Rik 1810043M15Rik 2010005O13Rik 2410080P20Rik 2610319K07Rik 2810422M04Rik 4930553M18Rik 4933424N09Rik AI481750 AU040576 Abhd2 Acp1 Adam17 Adcy3 Aig1 Aldrl6 Alg12 Alg5 Anpep Apoa1bp Araf1 Arhgap8 Arl6ip4 Asl Atp6v1f B4galt6 BC003251 BC004853 BC006933 BC011487 BC024997 BC025076 BC034204 Bag2 Baiap2 Bcas2 Birc5 Brca1 Cal…
166	V$RFX1_02: X-box binding protein RFX1	512	512	905	4992	9762	-1.89	0.0	3.13	1.96	1110025I09Rik 1200008O12Rik 1200014P03Rik 1300010K09Rik 1700030A21Rik 1700051E09Rik 1700095F04Rik 1810073E21Rik 2010005O13Rik 2010308M01Rik 2310031L18Rik 2600001J17Rik 3100002B05Rik 4930485D02Rik 4930542G03Rik 4933424N09Rik 5430413I02Rik 5730592L21Rik 5930412E23Rik 6430559E15Rik 6530411B15Rik 8430432M10Rik 9330161F08Rik AI429613 AI481750 AJ430384 AW494914 Abcg1 Abhd2 Acas2l Acp1 Acsl4 Acy1 Acyp1 …
167	V$COMP1_01: COMP1	849	849	568	9183	5571	-1.9	0.0	0.04	0.0	0610040B21Rik 1110025I09Rik 1110028E10Rik 1190003K14Rik 1200008O12Rik 1200009B18Rik 1200014P03Rik 1300002F13Rik 1300010K09Rik 1300013B24Rik 1700051E09Rik 1700095N21Rik 1810033A06Rik 1810043M15Rik 2010005O13Rik 2010308M01Rik 2310031L18Rik 2310034L04Rik 2310075A12Rik 2410004H02Rik 2410080P20Rik 2600001J17Rik 2600017H08Rik 2610312E17Rik 2700075B01Rik 2810407K09Rik 2810418N01Rik 3100002B05Rik 4430402…
168	V$XBP1_01: X-box-binding protein 1	147	147	1270	1295	13459	-1.92	0.0	3.63	2.36	1110025I09Rik 1110032D12Rik 1300010K09Rik 1810073E21Rik 2310031L18Rik 2610040E16Rik 2610312E17Rik 2810429O05Rik 5730537D05Rik AI429613 AW494914 Arf4 Armcx2 Atf4 Atp1a1 Atp9a Aurka BC002216 Bmyc Bub1b C1ql3 Caln1 Calr Car6 Ccnh Ccrl2 Cdk2 Cdk4 Clca1 Clca4 Clcn3 Clcn5 Crabp2 Creb3l2 Cyb561d2 D4st1 Dad1 Dbnl Dnmt1 Dtymk Dusp7 Edg4 Enpp1 Epm2aip1 Fbxo25 Fip1l1 Foxm1 Gnai3 Golph3 Gpr89 Gpsm2 Gtf2h3 Gt…
169	V$STAF_01: Se-Cys tRNA gene transcription activating factor	39	39	1378	272	14482	-1.97	0.0	4.24	2.87	0610040B21Rik 2410004C24Rik 2410080P20Rik 2600017H08Rik 2610319K07Rik Abhd2 Adam17 Ank3 BC003993 BC013481 Birc5 Brp16 Capn10 Car9 Ccnh Cnot6l Cyb561d2 Gtf2h4 Guca1a Hmgn1 Hrmt1l3 Ifrd2 Igsf8 Lisch7 Lsm4 Lta4h Mbd1 Mcm3 Nek2 Nutf2 Pes1 Polk Prss25 Rad51 Sap30 Sel1h Sfrs9 Tm9sf4 Tpx2
170	V$TFIIA_Q6	1252	1252	165	13278	1476	-1.97	0.0	0.02	0.0	0610006K04Rik 0610040B21Rik 1110011K10Rik 1110025I09Rik 1110028E10Rik 1110032D12Rik 1190003K14Rik 1200008O12Rik 1200009B18Rik 1200014P03Rik 1300002F13Rik 1300010K09Rik 1300013B24Rik 1500006O09Rik 1700001L23Rik 1700013H19Rik 1700020M16Rik 1700030A21Rik 1700051E09Rik 1700095F04Rik 1700095N21Rik 1810015M01Rik 1810017F10Rik 1810033A06Rik 1810043M15Rik 1810073E21Rik 2010005O13Rik 2010308M01Rik 2210008…
171	V$OCT1_05: octamer-binding factor 1	78	78	1339	1019	13735	-2.01	0.0	0.02	0.0	0610040B21Rik 1500006O09Rik 1810015M01Rik 1810043M15Rik 4933417K04Rik Aass Acox2 Aurkb B3gat3 Blzf1 Brca1 Chst10 Clca2 Clca4 Clec4n Creb3l2 D730049H07Rik D8Ertd594e Dck Ddx10 Dnajc9 Dpf2 E130307C13 Egln3 Espn Esrrg Fbxo25 Gemin6 Gpr65 H2afv H2afy Hpvc2 Hspa2 Ier3ip1 Impa2 Irf3 Lyn Lyplal1 Minpp1 Mpeg1 Myo18a Nedd9 Nme7 Npnt Oas1c Paics Parp2 Pof1b Polm Polr2j Prss16 Rab17 Rab33b Rdh11 Rem2 Rgr Rl…
172	V$ARNT_02: AhR nuclear translocator homodimers	64	64	1353	501	14253	-2.03	0.0	3.93	2.61	1200014P03Rik 1300010K09Rik 1810073E21Rik 9430059P22Rik Aqp5 Atf4 Aurka BC011209 Bcas2 Bex2 Bzrpl1 Calr Ccnh Cdk4 Crb3 Ddx39 Dnase2a Dpm2 Edg4 Eppb9 Foxm1 Gtf2h3 Hook2 Ier3 Igf2r Laf4l Ltbr Mfsd1 Mxd3 Nrtn Nup88 Pdcd6ip Pigr Pip5k1b Psenen Qtrt1 Rab24 Rchy1 Ris2 Rpa1 Seh1l Sgol1 Slc25a13 Slc37a3 Smpd2 Snrpa Snx16 St3gal5 St6galnac6 Stmn1 Stx6 Suv39h2 Tceal1 Tdg Tmc6 Tmem4 Tnrc6c Trp53inp1 Tubb5 W…
173	V$ZTA_Q2	420	420	997	4693	10061	-2.03	0.0	0.04	0.0	1110025I09Rik 1110032D12Rik 1190003K14Rik 1200014P03Rik 1700001L23Rik 1700013H19Rik 1700020M16Rik 1700095F04Rik 1810017F10Rik 1810043M15Rik 2310034L04Rik 2410004C24Rik 2610019I03Rik 2700084L22Rik 2810418N01Rik 2810422M04Rik 3100002B05Rik 4930553M18Rik 4933417K04Rik 5730592L21Rik 6030457N17Rik 8430432M10Rik Aass Abhd2 Abpb Acox2 Acp1 Acsl4 Actn4 Actr10 Aig1 Akr1c6 Alg5 Ankrd24 Apc2 Apoa1bp Arhgap1…
174	V$NRF1_Q6	86	86	1331	710	14044	-2.05	0.0	3.74	2.43	1300010K09Rik 2310075A12Rik 2410004H02Rik 2610019I03Rik 2700084L22Rik 2810429O05Rik 6030457N17Rik 9430059P22Rik Acp1 Ahcy Apoa1bp Arf6 Atp1a1 Atp5g2 BC025546 Cadps2 Camsap1 Capn5 Casp2 Cks2 Cnot6l Cnp1 Cxcr4 D15Ertd405e Dad1 Dna2l Dorz1 Eif3s3 Fignl1 Fip1l1 Fuca2 Ga17 Gabrb1 Hdhd4 Hrmt1l3 Ikbkap Llglh Lyplal1 Mlph Mphosph6 Mxd3 Nagk Nf1 Nspc1 Nudt3 Pgea1 Pip5k1b Pola1 Polr2j Ppp1cb Prc1 Psenen Ps…
175	V$FOX_Q2	1052	1052	365	11252	3502	-2.07	0.0	0.04	0.0	0610006K04Rik 0610040B21Rik 1110011K10Rik 1110025I09Rik 1110028E10Rik 1110032D12Rik 1110055N21Rik 1190003K14Rik 1200008O12Rik 1200009B18Rik 1300002F13Rik 1300013B24Rik 1500006O09Rik 1700001L23Rik 1700013H19Rik 1700020M16Rik 1700030A21Rik 1700051E09Rik 1700095F04Rik 1810015M01Rik 1810017F10Rik 1810033A06Rik 1810043M15Rik 1810073E21Rik 2210008M09Rik 2310034L04Rik 2310075A12Rik 2410004C24Rik 2410004…
176	V$TITF1_Q3: TTF-1, TITF1 (thyroid transcription factor 1)	521	521	896	5747	9007	-2.08	0.0	0.05	0.0	1200009B18Rik 1700001L23Rik 1700020M16Rik 1700030A21Rik 1700095N21Rik 1810015M01Rik 1810017F10Rik 2310034L04Rik 2410043F08Rik 2610019I03Rik 2610319K07Rik 2610511E22Rik 2700050P07Rik 2810418N01Rik 2810429O05Rik 3100002B05Rik 4430402O11Rik 4930403J22Rik 4930485D02Rik 5730592L21Rik 6430559E15Rik 8430432M10Rik 9430059P22Rik A230072I16Rik AJ430384 Acas2l Acox2 Acp1 Actn4 Adam17 Adar Alg12 Ank3 Anxa9 A…
177	V$E47_01: E47	237	237	1180	2204	12550	-2.09	0.0	3.2	1.99	1300010K09Rik 1810033A06Rik 1810043M15Rik 2010005O13Rik 2210008M09Rik 5730589L02Rik AU040576 Abcg1 Adcy8 Anpep Anxa9 Ap1m2 Apc2 Arhgdig Asf1b Asl Ass1 Atf4 Atp1b1 Atp6v1f Atp9a Auh BC003251 BC003940 BC004728 BC005752 BC006933 BC010311 BC013481 BC021523 BC023151 BC025546 BC025833 Bcas2 Bet1l Cadps2 Caln1 Car9 Casp7 Ccna2 Ccnc Cdc37 Cdc42ep3 Cdc42se1 Cdk5 Celsr2 Chchd5 Chi3l3 Cks2 Clcn3 Cldn3 Cnih3…
178	V$ATF1_Q6	106	106	1311	904	13850	-2.09	0.0	3.59	2.33	1300002F13Rik 2310031L18Rik 2610040E16Rik 2810407K09Rik AJ430384 Abhd2 Actr10 Adcy3 Adcy8 Anxa6 Arl6ip4 B4galt3 BC005471 BC025546 Bcl11a Bnipl Brrn1 C1galt1 Caln1 Ccna2 Ccnh Ch25h Clcn3 Cldn7 Clk3 Creb3l2 Csnk1g2 D10Bwg0791e D8Ertd594e DXImx46e Ddit4 Dusp6 Edg4 Epha2 Exo1 Fgd6 Fpgs Gfm2 Gmppb Golph3 Gorasp1 H2afv Hist2h3c1 Hmox1 Hook2 Hs3st3a1 Ica1 Igf2r Ikbkap Inpp1 Insl6 Jarid1b Lgtn Lmo4 Maf1 …
179	V$HLF_01: hepatic leukemia factor	390	390	1027	4367	10387	-2.11	0.0	0.05	0.0	0610006K04Rik 0610040B21Rik 1110011K10Rik 1110025I09Rik 1190003K14Rik 1300010K09Rik 1300013B24Rik 1700030A21Rik 2010308M01Rik 2210008M09Rik 2310031L18Rik 2310034L04Rik 2600001J17Rik 2610040E16Rik 2610312E17Rik 2700050P07Rik 2810013E07Rik 2810407K09Rik 2810429O05Rik 4430402O11Rik 4930403J22Rik 4930485D02Rik 4933424N09Rik 5730537D05Rik 5830426I05Rik 6030457N17Rik 8430432M10Rik 9330161F08Rik AJ43038…
180	V$TATA_C: Retroviral TATA box	403	403	1014	4497	10257	-2.17	0.0	0.05	0.0	1110055N21Rik 1190003K14Rik 1300010K09Rik 1300013B24Rik 1700030A21Rik 1700095N21Rik 1810033A06Rik 2010005O13Rik 2310031L18Rik 2310034L04Rik 2410004C24Rik 2410004H02Rik 2610019I03Rik 2610511E22Rik 2810013E07Rik 2810422M04Rik 2810429O05Rik 3100002B05Rik 4930403J22Rik 4933424N09Rik 5730537D05Rik 5730589L02Rik 5730592L21Rik 5830426I05Rik 6430559E15Rik 9430059P22Rik AI481750 Abhd2 Abpb Acy1 Ank3 Ap1m2…
181	V$HNF4_01_B: Hepatocyte nuclear factor 4	69	69	1348	554	14200	-2.19	0.0	3.69	2.4	1700030A21Rik 2410043F08Rik 5430413I02Rik Arhgap1 Atf4 BC025833 Biklk Cbll1 Cda Chad Cipp Crsp3 Dalrd3 Deadc1 Def8 Dnmt2 Dscr1l2 Dstn Dusp6 Fuca2 Gna14 Gpiap1 Gpr89 Grb7 Guca1a Hook2 Hs1bp3 Ikbkap Inpp1 Lgals9 Lims1 Mansc1 Mbd1 Mlp Mta3 Mx2 Myo9b Papln Pes1 Ppp1r14b Prkca Prss8 Rabggta Rbl1 Rdh11 Rgn Scrn2 Sec11l1 Slc29a1 Slc29a3 Slc38a3 Slc3a1 Smpd2 Snx17 Spin Srp54 St6galnac2 St6galnac6 Stxbp6 …
182	V$AREB6_02: AREB6 (Atp1a1 regulatory element binding factor 6)	572	572	845	5649	9105	-2.2	0.0	2.72	1.59	1110011K10Rik 1110025I09Rik 1110028E10Rik 1200014P03Rik 1300002F13Rik 1300010K09Rik 1300013B24Rik 1500006O09Rik 1700013H19Rik 1700095F04Rik 1700095N21Rik 1810015M01Rik 1810017F10Rik 1810033A06Rik 2010005O13Rik 2010308M01Rik 2210008M09Rik 2610319K07Rik 2610511E22Rik 2700050P07Rik 2700075B01Rik 2700084L22Rik 2810422M04Rik 4930467B06Rik 4930485D02Rik 4930539P14Rik 4930563C04Rik 5730461K03Rik 5730537…
183	V$TCF4_Q5	1102	1102	315	11737	3017	-2.31	0.0	0.06	0.0	0610006K04Rik 0610040B21Rik 1110011K10Rik 1110025I09Rik 1110032D12Rik 1200009B18Rik 1200014P03Rik 1300002F13Rik 1300010K09Rik 1300013B24Rik 1500006O09Rik 1700020M16Rik 1700030A21Rik 1700051E09Rik 1810015M01Rik 1810017F10Rik 1810033A06Rik 1810043M15Rik 1810073E21Rik 2010005O13Rik 2010308M01Rik 2210008M09Rik 2310031L18Rik 2310034L04Rik 2410004C24Rik 2410004H02Rik 2410043F08Rik 2410080P20Rik 2600001…
184	V$CLOX_01: Clox	18	18	1399	308	14446	-2.36	0.0	0.01	0.0	Atp9a Galnt10 Hars Hs2st1 Mbtps1 Nr2c1 Nrtn Nxf7 Pip5k1b Prss8 Rfwd3 Slc22a17 Snx1 Stam2 Stk35 Tmem41b Tmlhe Tpd52l1
185	V$NFY_Q6: nuclear factor Y (Y-box binding factor)	524	524	893	5174	9580	-2.37	0.0	2.53	1.44	0610040B21Rik 1110011K10Rik 1110028E10Rik 1110032D12Rik 1190003K14Rik 1200008O12Rik 1200014P03Rik 1300010K09Rik 1300013B24Rik 1700001L23Rik 1700020M16Rik 1810043M15Rik 1810073E21Rik 2010308M01Rik 2210008M09Rik 2310034L04Rik 2310075A12Rik 2410080P20Rik 2600017H08Rik 2700084L22Rik 2810013E07Rik 2810407K09Rik 2810418N01Rik 2810422M04Rik 2810429O05Rik 4430402O11Rik 4930485D02Rik 4930542G03Rik 5430413…
186	V$PPARA_02: PPAR-alpha:RXR-alpha heterodimer (peroxisome proliferator activated factor alpha:retinoid X receptor alpha)	55	55	1362	429	14325	-2.37	0.0	3.6	2.33	1300013B24Rik 1700095F04Rik Abtb1 Aldrl6 Ap4m1 Arf6 Arhgef1 Cblc Chi3l1 Clca2 Cldn3 Commd5 Cpne1 Creb3l2 Def8 Dusp7 Ehd3 Elmo1 Fkbp11 Foxi1 Foxm1 Gabrp Galnt10 Gtf2h3 Herpud1 Hist2h3c1 Hkr3 Hus1 Ikbkap Kif20a Lrp5 Mcm7 Mtap7 Myo9b Nkd2 Npnt Nucb1 Oasl2 Otub2 Pms2 Ppp1cc Prpsap2 Rab24 Racgap1 Rassf3 Rbm12 Sept2 Sh3bp1 Slc25a13 Ssb Thop1 Tle6 Tm9sf4 Ttk Yif1
187	V$ETS1_B: c-ETS-1 binding site	599	599	818	6521	8233	-2.39	0.0	0.08	0.0	0610040B21Rik 1110025I09Rik 1110032D12Rik 1190003K14Rik 1200008O12Rik 1200014P03Rik 1300002F13Rik 1300010K09Rik 1300013B24Rik 1700095F04Rik 1700095N21Rik 1810033A06Rik 2210008M09Rik 2310034L04Rik 2310075A12Rik 2410004H02Rik 2600001J17Rik 2600017H08Rik 2610040E16Rik 2610319K07Rik 2700084L22Rik 2810013E07Rik 3100002B05Rik 4430402O11Rik 4930485D02Rik 4930553M18Rik 5430413I02Rik 5730537D05Rik 5730589…
188	V$AREB6_03: AREB6 (Atp1a1 regulatory element binding factor 6)	240	240	1177	2261	12493	-2.4	0.0	2.81	1.66	0610006K04Rik 1300010K09Rik 1700013H19Rik 1700020M16Rik 1700030A21Rik 1810033A06Rik 2210008M09Rik 4930539P14Rik 4933417K04Rik 9330161F08Rik AW494914 Abcg1 Adar Aig1 Ank3 Ap4m1 Aplp1 Apoa1bp Arhgdig Arhgef1 Armcx2 Arrdc1 Atf4 Atp5g2 Atp9a Auh B3gat3 BC003236 BC010311 BC016201 BC024997 BC025076 BC025833 BC037006 Birc5 Bmyc Brca1 Brp16 Capn10 Car6 Cd8b1 Cdc42ep3 Cdk2ap1 Cebpb Chx10 Ckap2 Cklfsf7 Ckl…
189	V$IK1_01: Ikaros 1	757	757	660	8158	6596	-2.45	0.0	0.09	0.0	0610006K04Rik 0610040B21Rik 1110011K10Rik 1200009B18Rik 1200014P03Rik 1300013B24Rik 1700020M16Rik 1700051E09Rik 1700095F04Rik 1810043M15Rik 1810073E21Rik 2310034L04Rik 2310075A12Rik 2410004H02Rik 2600001J17Rik 2600017H08Rik 2610019I03Rik 2610040E16Rik 2610511E22Rik 2700050P07Rik 2700075B01Rik 2700084L22Rik 2810013E07Rik 2810407K09Rik 2810418N01Rik 2810429O05Rik 3100002B05Rik 4430402O11Rik 4930403…
190	V$HNF3ALPHA_Q6	1168	1168	249	12395	2359	-2.46	0.0	0.06	0.0	0610006K04Rik 0610040B21Rik 1110025I09Rik 1110028E10Rik 1110032D12Rik 1110055N21Rik 1190003K14Rik 1200008O12Rik 1200009B18Rik 1200014P03Rik 1300002F13Rik 1300013B24Rik 1500006O09Rik 1700001L23Rik 1700013H19Rik 1700020M16Rik 1700030A21Rik 1700051E09Rik 1700095F04Rik 1700095N21Rik 1810015M01Rik 1810017F10Rik 1810033A06Rik 1810043M15Rik 1810073E21Rik 2010005O13Rik 2010308M01Rik 2210008M09Rik 2310034…
191	V$ELF1_Q6	646	646	771	6993	7761	-2.51	0.0	0.1	0.0	0610006K04Rik 1110025I09Rik 1110032D12Rik 1300010K09Rik 1300013B24Rik 1700001L23Rik 1700013H19Rik 1700020M16Rik 1700030A21Rik 1700051E09Rik 1700095F04Rik 1810017F10Rik 1810073E21Rik 2010308M01Rik 2210008M09Rik 2310075A12Rik 2410004H02Rik 2410043F08Rik 2410080P20Rik 2600017H08Rik 2610040E16Rik 2610319K07Rik 2700075B01Rik 3100002B05Rik 4930539P14Rik 4930553M18Rik 4933417K04Rik 4933424N09Rik 5430413…
192	V$TAXCREB_01: Tax/CREB complex	49	49	1368	378	14376	-2.52	0.0	3.48	2.24	1200014P03Rik 1700095N21Rik 2010005O13Rik 2700084L22Rik 2810422M04Rik 5730537D05Rik 5730589L02Rik AW494914 Actn4 Aldh3a2 Bub1b Calm2 Cask Csnk1g2 Dalrd3 Dtx3 Etnk1 Foxm1 Galnt3 Gnefr Gpiap1 H2afv Hkr3 Ica1 Igf2r Iqgap1 Kcne3 Laf4l Ltap Luc7l2 Med31 Nek1 Padi2 Paxip1 Pgea1 Pigf Rbl1 Rfx5 Rit1 Rtn1 Sertad3 Sgol1 Slc25a13 Slc29a3 St6galnac2 Tnfaip1 Tpd52l1 Traip Zfp207
193	V$FREAC3_01: Fork head RElated ACtivator-3	21	21	1396	340	14414	-2.52	0.0	0.01	0.0	1700020M16Rik 2010308M01Rik 4930467B06Rik Brms1 Chchd5 D10Bwg0791e Fundc1 Hus1 Insl6 Laf4l Mpeg1 Mphosph6 Ms4a11 Ms4a6d Pde7b Pip5k2c Pld3 Pycard Scin St3gal5 Tnk1
194	V$EVI1_02: ectopic viral integration site 1 encoded factor	23	23	1394	364	14390	-2.52	0.0	0.02	0.0	4930403J22Rik 9330161F08Rik Atp6v1b1 Cald1 Dut Ehd3 Hist1h3d Kifc3 Mug1 Pkig Psmf1 Ris2 Rpl21 Scin Sf3b5 Slc25a13 Slc37a3 Slc5a8 Stmn1 Tead4 Tpk1 Zbtb33 Zfp282
195	V$ETS2_B: c-Ets-2 binding sites	368	368	1049	4079	10675	-2.56	0.0	0.09	0.0	1110025I09Rik 1300010K09Rik 1300013B24Rik 1700013H19Rik 1700095F04Rik 1700095N21Rik 1810033A06Rik 2310075A12Rik 2410004H02Rik 2600001J17Rik 2610040E16Rik 2610319K07Rik 2810013E07Rik 3100002B05Rik 4930485D02Rik 4930553M18Rik 5430413I02Rik 5730537D05Rik 5730592L21Rik 6030457N17Rik 6430559E15Rik 8430432M10Rik 9330161F08Rik AW494914 Aass Acsl4 Actg1 Adar Aig1 Aldh3a2 Alg12 Ank3 Ap1m2 Arfip2 Arg1 Arhg…
196	V$AP1_Q4: activator protein 1	1134	1134	283	12037	2717	-2.56	0.0	0.07	0.0	0610040B21Rik 1110011K10Rik 1110025I09Rik 1110032D12Rik 1190003K14Rik 1200009B18Rik 1200014P03Rik 1300010K09Rik 1300013B24Rik 1500006O09Rik 1700001L23Rik 1700020M16Rik 1700030A21Rik 1700051E09Rik 1700095F04Rik 1700095N21Rik 1810015M01Rik 1810017F10Rik 1810033A06Rik 1810043M15Rik 1810073E21Rik 2010005O13Rik 2210008M09Rik 2310034L04Rik 2410004C24Rik 2410004H02Rik 2410043F08Rik 2600001J17Rik 2610040…
197	V$E12_Q6	391	391	1026	3828	10926	-2.57	0.0	2.36	1.29	0610040B21Rik 1190003K14Rik 1300010K09Rik 1500006O09Rik 1700020M16Rik 1810033A06Rik 2010005O13Rik 2210008M09Rik 2810429O05Rik 4930403J22Rik 4930485D02Rik 4930553M18Rik 4930563C04Rik 5730589L02Rik 6030457N17Rik 9330161F08Rik 9430059P22Rik AU040576 Abcg1 Abpb Acy1 Ada Adam17 Adcy8 Adcyap1 Aig1 Aldh3a2 Aldrl6 Alg12 Ammecr1 Anpep Anxa9 Ap1m2 Ap4m1 Apc2 Apoa1bp Araf1 Arf1 Arhgdig Arl6ip4 Arrdc4 Asf1b …
198	V$XFD1_01: Xenopus fork head domain factor 1	215	215	1202	2464	12290	-2.57	0.0	0.07	0.0	1110032D12Rik 1200009B18Rik 1300002F13Rik 1700013H19Rik 1700020M16Rik 1700051E09Rik 1700095N21Rik 1810015M01Rik 1810017F10Rik 1810073E21Rik 2010308M01Rik 2310075A12Rik 2410043F08Rik 2600001J17Rik 2610040E16Rik 2610319K07Rik 2610511E22Rik 2810013E07Rik 4930403J22Rik 4930467B06Rik 4930539P14Rik 4933417K04Rik 5830426I05Rik 6030457N17Rik AJ430384 Abhd2 Actr10 Acy1 Acyp1 Aig1 Arg1 Arhgef16 Atp6v1b2 Au…
199	V$PAX6_01: Pax-6	642	642	775	6940	7814	-2.58	0.0	0.11	0.0	0610040B21Rik 1110011K10Rik 1110025I09Rik 1110032D12Rik 1190003K14Rik 1200009B18Rik 1200014P03Rik 1300002F13Rik 1300010K09Rik 1300013B24Rik 1700001L23Rik 1700013H19Rik 1700030A21Rik 1700095F04Rik 1700095N21Rik 1810033A06Rik 1810073E21Rik 2010005O13Rik 2010308M01Rik 2310031L18Rik 2310034L04Rik 2410004C24Rik 2410080P20Rik 2600001J17Rik 2600017H08Rik 2610019I03Rik 2610040E16Rik 2610312E17Rik 2610319…
200	V$EFC_Q6	764	764	653	8206	6548	-2.61	0.0	0.11	0.0	0610040B21Rik 1110028E10Rik 1110032D12Rik 1110055N21Rik 1200008O12Rik 1300010K09Rik 1300013B24Rik 1700001L23Rik 1700051E09Rik 1700095N21Rik 1810015M01Rik 1810033A06Rik 1810043M15Rik 2010005O13Rik 2010308M01Rik 2210008M09Rik 2310034L04Rik 2410004C24Rik 2410080P20Rik 2600001J17Rik 2610040E16Rik 2610312E17Rik 2610319K07Rik 2700050P07Rik 2700084L22Rik 2810422M04Rik 2810429O05Rik 3100002B05Rik 4430402…
201	V$AP1_C: AP-1 binding site	246	246	1171	2788	11966	-2.61	0.0	0.08	0.0	1190003K14Rik 1200014P03Rik 1700095F04Rik 1810017F10Rik 1810043M15Rik 2410004C24Rik 2700084L22Rik 2810422M04Rik 3100002B05Rik 6430559E15Rik 9330161F08Rik AI481750 Abhd2 Abpb Acox2 Aig1 Ammecr1 Arg1 Arhgap1 Arrdc1 Asl Atf4 Atp6v1b1 B4galt3 BC002216 BC003993 BC004853 BC006933 BC010311 BC011209 BC019731 BC019755 BC021523 BC024955 BC025076 BC025458 BC037006 Bcl2l14 Brca1 Brp16 Bub1b Bzrpl1 C1ql3 Cacn…
202	V$HAND1E47_01: Hand1:E47 heterodimer	844	844	573	8537	6217	-2.61	0.0	2.18	1.15	0610006K04Rik 1110011K10Rik 1110025I09Rik 1110028E10Rik 1110032D12Rik 1110055N21Rik 1190003K14Rik 1200008O12Rik 1200009B18Rik 1300002F13Rik 1700001L23Rik 1700030A21Rik 1700051E09Rik 1700095F04Rik 1700095N21Rik 1810015M01Rik 1810043M15Rik 2010005O13Rik 2010308M01Rik 2210008M09Rik 2310031L18Rik 2310075A12Rik 2410004C24Rik 2410004H02Rik 2410043F08Rik 2600001J17Rik 2610019I03Rik 2610040E16Rik 2610312…
203	V$AIRE_01	253	253	1164	2859	11895	-2.64	0.0	0.08	0.0	0610040B21Rik 1110028E10Rik 1110055N21Rik 1200009B18Rik 1300010K09Rik 1700095F04Rik 1810033A06Rik 1810043M15Rik 2410043F08Rik 2600017H08Rik 2610511E22Rik 2700075B01Rik 3100002B05Rik 8430432M10Rik AJ430384 Acp1 Adamts7 Ankrd24 Apoa1bp Arf4 Atf4 Atp5g2 Atp6v1b2 Atp6v1f BC003236 BC021523 Bcas2 Blzf1 Bnipl Brca1 Brp16 Btbd3 C1ql3 Cadps2 Catnbip1 Catns Ccndbp1 Cdk2 Cdk4 Celsr2 Chi3l3 Cipp Cmas Commd5 …
204	V$FOXO4_01: fork head box O4	957	957	460	10199	4555	-2.67	0.0	0.11	0.0	0610006K04Rik 1110025I09Rik 1110032D12Rik 1110055N21Rik 1190003K14Rik 1200009B18Rik 1300013B24Rik 1500006O09Rik 1700001L23Rik 1700013H19Rik 1700030A21Rik 1700051E09Rik 1810017F10Rik 1810033A06Rik 1810043M15Rik 2010308M01Rik 2210008M09Rik 2310031L18Rik 2310034L04Rik 2310075A12Rik 2410004C24Rik 2410004H02Rik 2410080P20Rik 2600001J17Rik 2600017H08Rik 2610019I03Rik 2610040E16Rik 2610319K07Rik 2610511…
205	V$HFH8_01: HNF-3/Fkh Homolog-8	194	194	1223	2229	12525	-2.69	0.0	0.07	0.0	1110025I09Rik 1110055N21Rik 1700001L23Rik 1700030A21Rik 1810017F10Rik 2310031L18Rik 2310034L04Rik 2410004C24Rik 2600001J17Rik 2610511E22Rik 2810429O05Rik 4930403J22Rik 5730592L21Rik 5830426I05Rik AI429613 AW494914 Acas2l Adam17 Akr1c6 Aldrl6 Anxa9 Ap1m2 Apoa1bp Arf6 Atp1b1 Atpif1 Aurkb BC005752 BC006933 BC010311 BC011487 BC019755 BC034204 Bbox1 Bcl2l11 Blzf1 Brrn1 Btbd3 Caln1 Casp12 Catns Ccndbp1…
206	V$HNF3B_01: Hepatocyte Nuclear Factor 3beta	1039	1039	378	11043	3711	-2.7	0.0	0.1	0.0	0610006K04Rik 0610040B21Rik 1110011K10Rik 1110025I09Rik 1110028E10Rik 1110032D12Rik 1110055N21Rik 1190003K14Rik 1200008O12Rik 1200009B18Rik 1300002F13Rik 1300013B24Rik 1500006O09Rik 1700001L23Rik 1700013H19Rik 1700020M16Rik 1700030A21Rik 1700051E09Rik 1700095F04Rik 1810015M01Rik 1810017F10Rik 1810033A06Rik 1810043M15Rik 1810073E21Rik 2010308M01Rik 2210008M09Rik 2310034L04Rik 2310075A12Rik 2410004…
207	V$IRF7_01: interferon regulatory factor 7	782	782	635	8374	6380	-2.72	0.0	0.13	0.0	0610040B21Rik 1110011K10Rik 1110025I09Rik 1110028E10Rik 1200008O12Rik 1500006O09Rik 1700001L23Rik 1700030A21Rik 1700051E09Rik 1700095F04Rik 1810033A06Rik 1810043M15Rik 2010005O13Rik 2310031L18Rik 2310034L04Rik 2310075A12Rik 2410004C24Rik 2410080P20Rik 2600001J17Rik 2600017H08Rik 2610019I03Rik 2610040E16Rik 2610312E17Rik 2610319K07Rik 2700075B01Rik 2700084L22Rik 2810013E07Rik 2810418N01Rik 2810422…
208	V$STAT_01: signal transducers and activators of transcription	286	286	1131	2771	11983	-2.77	0.0	2.25	1.2	1200009B18Rik 1810043M15Rik 2310031L18Rik 2310034L04Rik 2610312E17Rik 2700050P07Rik 2810013E07Rik 2810422M04Rik 2810429O05Rik 3100002B05Rik 4930539P14Rik 5730537D05Rik 9330161F08Rik AJ430384 Acp1 Actn4 Actr10 Ada Adcy3 Alg5 Ankrd24 Arf1 Arf4 Arf6 Arg1 Armcx2 Asb3 Atf4 Atp13a1 Atp1b1 Auh BC004728 BC005752 BC019731 BC019755 BC024955 BC025833 Baiap2 Bcas2 Bex2 Brp16 Brrn1 Capn5 Casp12 Casp7 Catnbip1…
209	V$CEBP_C: C/EBP binding site	318	318	1099	3525	11229	-2.78	0.0	0.11	0.0	0610040B21Rik 1110028E10Rik 1300013B24Rik 1700013H19Rik 1700030A21Rik 1700051E09Rik 1810015M01Rik 1810043M15Rik 2010308M01Rik 2310034L04Rik 2610312E17Rik 2700050P07Rik 3100002B05Rik 4430402O11Rik 5730589L02Rik 6530411B15Rik AJ430384 AU040576 Abhd2 Abpb Adam17 Adcyap1 Ahcy Aig1 Alg5 Ankrd24 Anpep Anxa6 Apoa1bp Asf1b Asl Atp13a1 Atp1b1 B3gat3 B4galt3 BC003236 BC003993 BC004728 BC004853 BC011209 BC0…
210	V$OCT_C: Octamer binding site	80	80	1337	997	13757	-2.78	0.0	0.05	0.0	0610040B21Rik 1500006O09Rik 1810015M01Rik 1810043M15Rik 2810429O05Rik 4933417K04Rik Aass Aurkb Bbox1 Brca1 Chst10 Cited4 Clca2 Clca4 Clec4n Col9a2 D730049H07Rik D8Ertd594e Dck Ddx10 Dnajc9 Dpf2 Egln3 Ero1l Espn Esrrg Exo1 Gabrb1 Gdpd1 Gpr65 Grip1 Grwd1 H2afv H2afy Hpvc2 Hs3st3a1 Hspa2 Irf3 Kif20a Limd1 Lmo4 Luc7l2 Lyn Minpp1 Mpeg1 Myo18a Npnt Nrarp Oas1c Parp2 Parva Pof1b Polm Polr2j Prss16 Rdh11…
211	V$NFKAPPAB65_01: NF-kappaB (p65)	96	96	1321	844	13910	-2.81	0.0	2.79	1.64	0610040B21Rik 1110055N21Rik 1300013B24Rik 1700095F04Rik 2600001J17Rik Adamts7 Apc2 Atp5g2 BC023151 Birc5 Casp11 Catns Ccnh Ccr3 Cd38 Cited4 Clca1 Clca2 Clca4 Cryl1 Cxcl1 D3Ertd250e Decr2 Dusp6 Edg4 Exo1 F3 Foxi1 Fpgs G22p1 Gtse1 Hs1bp1 Ica1 Ier3 Ifrd2 Igf2r Itgb3 Kif22 Lig3 Lrp10 Lsm4 Magea5 Matn1 Mia1 Mrps11 Mtss1 Mug1 Myadm Nans Ncor2 Nrarp Oaz2 Pak1 Pask Pbk Pbp2 Pcdh21 Pck2 Pde7b Pde9a Pglyrp…
212	V$OCT1_Q6: octamer factor 1	1285	1285	132	13547	1207	-2.84	0.0	0.07	0.0	0610006K04Rik 0610040B21Rik 1110025I09Rik 1110028E10Rik 1110032D12Rik 1110055N21Rik 1190003K14Rik 1200009B18Rik 1300002F13Rik 1300010K09Rik 1300013B24Rik 1500006O09Rik 1700001L23Rik 1700013H19Rik 1700020M16Rik 1700030A21Rik 1700051E09Rik 1700095F04Rik 1700095N21Rik 1810015M01Rik 1810017F10Rik 1810033A06Rik 1810043M15Rik 1810073E21Rik 2010005O13Rik 2010308M01Rik 2210008M09Rik 2310031L18Rik 2310034…
213	V$ACAAT_B: Avian C-type CCAAT box	114	114	1303	1026	13728	-2.84	0.0	2.64	1.52	0610040B21Rik 1110028E10Rik 1190003K14Rik 1700001L23Rik 2210008M09Rik 2600017H08Rik 2700075B01Rik 2810407K09Rik 5730592L21Rik Adcy3 Aldh3a2 Alg12 Ap4m1 Apc2 Arrdc4 B3gat3 BC010311 BC010552 BC011487 BC023151 Bcl2l14 Blzf1 Btbd3 Casp12 Ccnc Ccr3 Cdc23 Cdc2a Ceacam10 Cklfsf8 Cks2 Creb3l2 Cyp4f16 Ddost Depdc1a Dnalc4 Dnmt2 Dpf2 Dtymk Ect2 Eif2ak3 Exo1 F11r Fip1l1 Fpgs Galnt10 Galnt3 Gmppb Grp58 H2afv…
214	V$DEAF1_02	43	43	1374	333	14421	-2.86	0.0	3.15	1.96	2610312E17Rik A230072I16Rik Arf4 BC003324 Bace1 Bin3 Brp16 Calr Cdk5 Ctbp2 Cxcl1 Dip3b Drg1 Echdc3 Ehd3 Eif2b2 Esco1 Gad1 Hmg20a Hmgn1 Kcne3 Mark2 Mclc Minpp1 Rab24 Rabep2 Rbl1 Rbmxrt Rnf13 Rnf41 Sema4g Serf2 Sgpp1 Slc16a6 Tfb1m Tmed4 Trim11 Trim33 Txn1 Vipr1 Wdr6 Zbtb33 Zipro1
215	V$NFY_Q6_01	628	628	789	6337	8417	-2.87	0.0	1.79	0.83	0610006K04Rik 0610040B21Rik 1110011K10Rik 1110028E10Rik 1110032D12Rik 1190003K14Rik 1200008O12Rik 1200014P03Rik 1300002F13Rik 1300010K09Rik 1300013B24Rik 1700001L23Rik 1700020M16Rik 1700095F04Rik 1700095N21Rik 1810043M15Rik 1810073E21Rik 2210008M09Rik 2310034L04Rik 2310075A12Rik 2410080P20Rik 2600001J17Rik 2600017H08Rik 2700084L22Rik 2810013E07Rik 2810407K09Rik 2810418N01Rik 2810422M04Rik 2810429…
216	V$CAAT_01: cellular and viral CCAAT box	871	871	546	8867	5887	-2.88	0.0	1.81	0.84	0610006K04Rik 0610040B21Rik 1110011K10Rik 1110028E10Rik 1110032D12Rik 1190003K14Rik 1200008O12Rik 1200014P03Rik 1300002F13Rik 1300010K09Rik 1300013B24Rik 1700001L23Rik 1700020M16Rik 1700030A21Rik 1700051E09Rik 1700095F04Rik 1700095N21Rik 1810017F10Rik 1810043M15Rik 1810073E21Rik 2210008M09Rik 2310034L04Rik 2310075A12Rik 2410004C24Rik 2410080P20Rik 2600017H08Rik 2610019I03Rik 2610312E17Rik 2610511…
217	V$EBF_Q6	419	419	998	4164	10590	-2.88	0.0	1.91	0.93	1110011K10Rik 1190003K14Rik 1300002F13Rik 1700013H19Rik 1700051E09Rik 1700095F04Rik 1810033A06Rik 2010005O13Rik 2410004C24Rik 2410080P20Rik 2610040E16Rik 2610312E17Rik 2700050P07Rik 2810407K09Rik 4430402O11Rik 4930553M18Rik 4933417K04Rik 4933424N09Rik 5730461K03Rik 5730592L21Rik 6530411B15Rik 9430059P22Rik Abcg1 Abhd2 Abtb1 Acp1 Acsl4 Actr10 Ada Adam17 Adamts7 Adar Adrb1 Aig1 Alg12 Ankrd24 Anpep …
218	V$HTF_01	75	75	1342	644	14110	-2.92	0.0	2.76	1.63	1110025I09Rik 1110032D12Rik 2310031L18Rik AI429613 AW494914 Arf4 Armcx2 Atp1b1 Atp9a BC031407 Bub1b C1ql3 Caln1 Ccnh Cdk4 Clcn5 Cnot4 Cyb561d2 D4st1 Dnmt1 Edg4 Enpp1 Epm2aip1 Fbxo25 Fip1l1 Gnai3 Gpr89 Gtf2h4 Hmmr Impa2 Itm1 Jarid1b Krtcap2 Laf4l Lrig1 Med31 Mgat2 Ms4a11 Ms4a6d Myo18a Nat2 Nbr1 Osmr Papss1 Phpt1 Pld3 Poli Ppfia4 Pycr2 Rabl5 Rbl1 Rfwd3 Rgs20 Riok2 Rln1 Rps6kl1 Rtn1 Scd3 Sdfr2 Sec61…
219	V$MEF2_03: myogenic MADS factor MEF-2	19	19	1398	303	14451	-2.93	0.0	0.02	0.0	BC013481 Ccnh Cops7a Dhps Extl1 Fzd3 Ga17 Gca Hdac11 Hmgn1 Kifc3 Lnx1 Nr4a1 Pdk3 Shrm Slco1a5 Trim33 Trp53inp1 Usp52
220	V$HFH3_01: HFH-3 (HNF3/fork head homolog 3)	645	645	772	6906	7848	-2.94	0.0	0.19	0.0	0610006K04Rik 0610040B21Rik 1110025I09Rik 1110028E10Rik 1110032D12Rik 1190003K14Rik 1200008O12Rik 1300002F13Rik 1500006O09Rik 1700001L23Rik 1700013H19Rik 1700020M16Rik 1700030A21Rik 1700051E09Rik 1700095F04Rik 1810017F10Rik 1810043M15Rik 1810073E21Rik 2210008M09Rik 2310031L18Rik 2310034L04Rik 2410080P20Rik 2600001J17Rik 2610019I03Rik 2610312E17Rik 2610319K07Rik 2610511E22Rik 2810013E07Rik 2810418…
221	V$NRF2_Q4: heterodimer containing Nrf2	356	356	1061	3888	10866	-2.99	0.0	0.16	0.0	1110011K10Rik 1110025I09Rik 1110032D12Rik 1190003K14Rik 1300010K09Rik 1700095F04Rik 1700095N21Rik 1810017F10Rik 2210008M09Rik 2410004C24Rik 2610040E16Rik 2610312E17Rik 2810418N01Rik 2810422M04Rik 4930553M18Rik 4933417K04Rik 5730537D05Rik 5830426I05Rik 9330161F08Rik A230072I16Rik AI481750 AJ430384 AU040576 Abhd2 Acox2 Actr10 Acyp1 Adam17 Adcyap1 Akr1c6 Anxa6 Ap1m2 Aph1a Aplp1 Arg1 Arhgap1 Arhgap8 …
222	V$TAL1ALPHAE47_01: Tal-1alpha:E47 heterodimer	101	101	1316	1208	13546	-3.01	0.0	0.07	0.0	1200008O12Rik 2310034L04Rik 2810013E07Rik 2810418N01Rik 4933417K04Rik 5430413I02Rik Acas2l Acy1 Adar Ankrd24 Arf1 Atp6v1f BC034204 BC037006 BC037034 Brca1 Brrn1 Camk1 Cks2 Cotl1 Crb3 Crsp3 Crsp9 Cxxc5 D7Bwg0611e Ddx10 Ddx39 Depdc1a Dusp8 Dut Fgd6 Foxi1 Fzd3 Fzr1 G22p1 Galnt10 Galnt3 Gdf3 Gne Gnefr Gspt2 H2afx Hdac11 Hps4 Ier3 Inpp1 Irf7 Kifc3 Lefty1 Lgals9 Lyplal1 Mad2l1 Mcm6 Minpp1 Myo6 Nck1 Nup…
223	V$OSF2_Q6	931	931	486	9864	4890	-3.03	0.0	0.2	0.0	1110025I09Rik 1110028E10Rik 1110032D12Rik 1110055N21Rik 1190003K14Rik 1200009B18Rik 1200014P03Rik 1300013B24Rik 1700001L23Rik 1700013H19Rik 1700020M16Rik 1700051E09Rik 1700095F04Rik 1810015M01Rik 1810043M15Rik 2010005O13Rik 2010308M01Rik 2210008M09Rik 2310031L18Rik 2310034L04Rik 2410004C24Rik 2410043F08Rik 2410080P20Rik 2600017H08Rik 2610019I03Rik 2610040E16Rik 2610319K07Rik 2610511E22Rik 2700050…
224	V$OCT1_01: octamer factor 1	52	52	1365	425	14329	-3.03	0.0	2.84	1.67	1810015M01Rik Aass Atp6v0c Aurkb Bbox1 Cited4 Clca2 Clca4 Clec4n D730049H07Rik Ddx10 Dnmt1 Dpf2 Efna1 Egln3 Espn Esrrg Exo1 Grwd1 H2afv Hpvc2 Hspa2 Irf3 Limd1 Lyn Minpp1 Nrarp Oas1c Polm Polr2j Prss16 Pura Rdh11 Rit1 Rln1 Rps27l Rtn1 Sdfr2 Si Skp2 Slc12a2 Srebf2 Stac2 Stx6 Tdg Tera Trib3 Trim41 Vps45 Zfp111 Zfp207 Zfp54
225	V$DR4_Q2: direct repeat 4	1235	1235	182	12690	2064	-3.04	0.0	2.08	1.07	0610006K04Rik 0610040B21Rik 1110011K10Rik 1110025I09Rik 1110028E10Rik 1110032D12Rik 1110055N21Rik 1190003K14Rik 1200008O12Rik 1200009B18Rik 1200014P03Rik 1300002F13Rik 1300010K09Rik 1300013B24Rik 1500006O09Rik 1700001L23Rik 1700013H19Rik 1700020M16Rik 1700030A21Rik 1700051E09Rik 1700095F04Rik 1700095N21Rik 1810015M01Rik 1810017F10Rik 1810033A06Rik 1810043M15Rik 1810073E21Rik 2010005O13Rik 2210008…
226	V$EGR2_01: Egr-2/Krox-20 early growth response gene product	27	27	1390	191	14563	-3.05	0.0	3.17	1.97	Ada Alg5 Atp1a1 Atp9a Capn5 Catnbip1 Dcps Dhcr7 Gnefr Gng12 Grin1 Igsf8 Mmp15 Nab2 Padi2 Pfkp Pgpep1 Ppox Rpl12 Sfxn3 Siah2 Smyd5 Spcs1 Spg20 Spint1 Trim13 Zfyve19
227	V$YY1_02: Yin and Yang 1	162	162	1255	1529	13225	-3.05	0.0	2.17	1.15	0610040B21Rik 1110011K10Rik 1810073E21Rik 2410080P20Rik 2610312E17Rik 2810013E07Rik 3100002B05Rik 4930542G03Rik 4930563C04Rik 5730592L21Rik 5930412E23Rik Acas2l Adamts7 Adcyap1 Alg12 Ammecr1 Armcx2 Arrdc1 Asf1b Atp6v0c Atp6v1b2 Auh B4galt3 BC003251 BC003324 BC013481 BC037034 Birc5 Bnipl Brca1 Calr Caml Cdc23 Chad Clcn3 Coil Col11a1 Col9a3 Cops7a Ctdsp2 Dcbld1 Dcps Ddx47 Dpf2 Dsc2 Ehd3 Espn Exo1 F…
228	V$CDPCR3_01: cut-like homeodomain protein	26	26	1391	379	14375	-3.11	0.0	0.03	0.0	2410080P20Rik 8430432M10Rik Boll Calr Cdc2a Cenpf Cklf Clca4 Coil Dut Efna1 F11r Lman1 Mcm3 Mesp2 Pcdhb17 Pip5k1b Slc15a1 Snx1 Stac2 Suv39h1 Tgif Tusc3 Twsg1 Txnl1 Zfp455
229	V$CAAT_C: Retroviral CCAAT box	17	17	1400	105	14649	-3.13	0.0	3.29	2.06	1110011K10Rik 2310075A12Rik Crabp2 Cyr61 Ddx39 Ect2 Glrx1 Hdhd4 Mepe Mknk1 Mpeg1 Pip5k2c Ppp2r5c Rpa2 Slc23a2 Solt Trib1
230	V$ER_Q6: estrogen receptor	756	756	661	7742	7012	-3.16	0.0	1.3	0.47	0610006K04Rik 0610040B21Rik 1110011K10Rik 1110025I09Rik 1110028E10Rik 1190003K14Rik 1200014P03Rik 1300002F13Rik 1300010K09Rik 1300013B24Rik 1500006O09Rik 1700001L23Rik 1700013H19Rik 1700030A21Rik 1700051E09Rik 1810043M15Rik 2010005O13Rik 2210008M09Rik 2310031L18Rik 2310075A12Rik 2410004C24Rik 2410080P20Rik 2610040E16Rik 2610312E17Rik 2610319K07Rik 2700050P07Rik 2700075B01Rik 2700084L22Rik 2810013…
231	V$VMAF_01: v-Maf	901	901	516	9249	5505	-3.18	0.0	1.34	0.5	0610040B21Rik 1110011K10Rik 1110025I09Rik 1110028E10Rik 1110032D12Rik 1190003K14Rik 1200008O12Rik 1200009B18Rik 1200014P03Rik 1300002F13Rik 1300010K09Rik 1300013B24Rik 1500006O09Rik 1700001L23Rik 1700013H19Rik 1700020M16Rik 1700030A21Rik 1700051E09Rik 1700095N21Rik 1810033A06Rik 2010005O13Rik 2310031L18Rik 2410004C24Rik 2410004H02Rik 2600001J17Rik 2600017H08Rik 2610040E16Rik 2610312E17Rik 2610319…
232	V$HNF4_DR1_Q3	1119	1119	298	11797	2957	-3.18	0.0	0.2	0.0	0610006K04Rik 0610040B21Rik 1110011K10Rik 1110025I09Rik 1110028E10Rik 1110032D12Rik 1190003K14Rik 1200008O12Rik 1200014P03Rik 1300002F13Rik 1300010K09Rik 1300013B24Rik 1500006O09Rik 1700001L23Rik 1700013H19Rik 1700030A21Rik 1700051E09Rik 1700095F04Rik 1700095N21Rik 1810015M01Rik 1810033A06Rik 1810043M15Rik 1810073E21Rik 2010005O13Rik 2010308M01Rik 2210008M09Rik 2310031L18Rik 2310075A12Rik 2410004…
233	V$MMEF2_Q6: myocyte enhancer factor	453	453	964	4848	9906	-3.2	0.0	0.27	0.0	1110032D12Rik 1200009B18Rik 1700013H19Rik 1700020M16Rik 1700051E09Rik 1810073E21Rik 2010005O13Rik 2310034L04Rik 2410043F08Rik 2600017H08Rik 2610019I03Rik 2610040E16Rik 2700050P07Rik 2810013E07Rik 2810418N01Rik 2810422M04Rik 2810429O05Rik 3100002B05Rik 4930485D02Rik 4930539P14Rik 4933417K04Rik 4933424N09Rik 6430559E15Rik 6530411B15Rik 9430059P22Rik AI429613 AJ430384 AU040576 AW494914 Acsl4 Actr10 …
234	V$GCM_Q2	311	311	1106	3373	11381	-3.24	0.0	0.23	0.0	1110032D12Rik 1190003K14Rik 1700051E09Rik 1700095F04Rik 1810043M15Rik 2310031L18Rik 2310034L04Rik 2310075A12Rik 2410043F08Rik 2610312E17Rik 2610319K07Rik 3100002B05Rik 4930467B06Rik 4930563C04Rik 4933417K04Rik 5730589L02Rik 5830426I05Rik AI481750 Abtb1 Ada Adam17 Adcy8 Ahcy Anpep Aplp1 Araf1 Arf6 Arg1 Arhgap8 Armcx2 Armet Atp1b1 Atp5g2 Atp6v1b2 Atp9a B3gat3 B4galt6 BC002216 BC004853 BC006933 BC01…
235	V$VMYB_01: v-Myb	1021	1021	396	10509	4245	-3.25	0.0	1.32	0.49	0610006K04Rik 0610040B21Rik 1110011K10Rik 1110025I09Rik 1110028E10Rik 1110032D12Rik 1110055N21Rik 1190003K14Rik 1200009B18Rik 1200014P03Rik 1300002F13Rik 1300010K09Rik 1300013B24Rik 1700030A21Rik 1700095N21Rik 1810017F10Rik 1810033A06Rik 1810043M15Rik 1810073E21Rik 2010308M01Rik 2210008M09Rik 2310075A12Rik 2410004H02Rik 2410080P20Rik 2600001J17Rik 2600017H08Rik 2610040E16Rik 2610319K07Rik 2700075…
236	V$PADS_C: Retroviral Poly A downstream element	379	379	1038	3824	10930	-3.25	0.0	1.36	0.51	1110028E10Rik 1190003K14Rik 1200008O12Rik 1200014P03Rik 1300002F13Rik 1300013B24Rik 1700030A21Rik 1810015M01Rik 2010005O13Rik 2010308M01Rik 2310034L04Rik 2410043F08Rik 2410080P20Rik 2610019I03Rik 2610312E17Rik 2610319K07Rik 2610511E22Rik 2700075B01Rik 2700084L22Rik 2810407K09Rik 4930563C04Rik 4933417K04Rik 5430413I02Rik 5730589L02Rik 5830426I05Rik 6030457N17Rik 6430559E15Rik 8430432M10Rik AI48175…
237	V$ATATA_B: Avian C-type TATA box	96	96	1321	1132	13622	-3.28	0.0	0.11	0.0	1110032D12Rik 1300013B24Rik 1700020M16Rik 2310034L04Rik 2610040E16Rik 2700050P07Rik 2810407K09Rik 5430413I02Rik 5830426I05Rik AJ430384 Actg1 Akr1c6 Ammecr1 Apoa1bp Atp13a1 BC005752 BC011487 BC023151 Bag2 Birc1b Cdc2a Cdc6 Ch25h Chi3l1 Cntn4 Coil D15Ertd405e D3Ertd250e DXImx46e Depdc1a Dscr1l2 Eif4b Elmo1 Ethe1 F11r Fip1l1 Fzd3 Ga17 Gad1 Galnt10 Gdpd1 Glb1 Gmppb Hcngp Hs3st1 Hspa5 Igf2r Impa1 Klf5…
238	V$PITX2_Q2: pituitary homeobox factor 2	614	614	803	6305	8449	-3.28	0.0	1.07	0.28	1110011K10Rik 1110025I09Rik 1110055N21Rik 1200009B18Rik 1300013B24Rik 1500006O09Rik 1700020M16Rik 1700030A21Rik 1700051E09Rik 1700095F04Rik 1700095N21Rik 2310031L18Rik 2410004H02Rik 2410043F08Rik 2410080P20Rik 2600001J17Rik 2600017H08Rik 2610019I03Rik 2610040E16Rik 2700050P07Rik 2700075B01Rik 2810013E07Rik 2810429O05Rik 4430402O11Rik 4930467B06Rik 4930485D02Rik 4930539P14Rik 4930553M18Rik 4930563…
239	V$NKX25_01: homeo domain factor Nkx-2.5/Csx, tinman homolog	699	699	718	7271	7483	-3.36	0.0	0.7	0.01	1110011K10Rik 1110025I09Rik 1110028E10Rik 1110055N21Rik 1190003K14Rik 1200009B18Rik 1200014P03Rik 1500006O09Rik 1700001L23Rik 1700013H19Rik 1700020M16Rik 1700030A21Rik 1700051E09Rik 1810015M01Rik 1810017F10Rik 1810073E21Rik 2010005O13Rik 2310031L18Rik 2310075A12Rik 2610019I03Rik 2610511E22Rik 2700075B01Rik 2810407K09Rik 4430402O11Rik 4930485D02Rik 4930539P14Rik 4930553M18Rik 4933417K04Rik 4933424…
240	V$SRF_Q5_01	404	404	1013	4294	10460	-3.36	0.0	0.37	0.0	1110011K10Rik 1200014P03Rik 1700013H19Rik 2010005O13Rik 2310031L18Rik 2610312E17Rik 2610511E22Rik 2810418N01Rik 2810422M04Rik 5430413I02Rik 5730461K03Rik 5730537D05Rik 5930412E23Rik 6030457N17Rik 9330161F08Rik AJ430384 Aass Abcg1 Abpb Actg1 Acy1 Ada Adar Aldh3a2 Ank3 Ankrd24 Anpep Anxa6 Ap1m2 Apc2 Araf1 Arf1 Arf4 Arf6 Arfgap3 Arhgap8 Arhgdig Arhgef16 Arhgef5 Arrdc4 Atp6v1f B4galt3 B4galt6 BC00472…
241	V$USF_C: USF binding site	676	676	741	7039	7715	-3.36	0.0	0.67	0.0	0610006K04Rik 0610040B21Rik 1110011K10Rik 1110025I09Rik 1110028E10Rik 1110032D12Rik 1110055N21Rik 1200008O12Rik 1200014P03Rik 1300010K09Rik 1300013B24Rik 1700001L23Rik 1700013H19Rik 1700020M16Rik 1700051E09Rik 1700095N21Rik 1810015M01Rik 1810017F10Rik 1810073E21Rik 2010005O13Rik 2010308M01Rik 2410004C24Rik 2410043F08Rik 2410080P20Rik 2610019I03Rik 2610040E16Rik 2610312E17Rik 2610511E22Rik 2700050…
242	V$BARBIE_01: barbiturate-inducible element	711	711	706	7389	7365	-3.36	0.0	0.73	0.02	0610006K04Rik 1110028E10Rik 1190003K14Rik 1200009B18Rik 1300002F13Rik 1300013B24Rik 1700001L23Rik 1700051E09Rik 1810017F10Rik 2010005O13Rik 2010308M01Rik 2210008M09Rik 2310075A12Rik 2410004C24Rik 2410004H02Rik 2600001J17Rik 2610019I03Rik 2610312E17Rik 2610511E22Rik 2700075B01Rik 2810013E07Rik 2810418N01Rik 2810422M04Rik 4430402O11Rik 4930403J22Rik 4930467B06Rik 4930485D02Rik 4930539P14Rik 4930553…
243	V$PPARG_03: PPAR (peroxisome proliferator-activated receptor gamma)	555	555	862	5762	8992	-3.38	0.0	0.74	0.03	0610006K04Rik 0610040B21Rik 1190003K14Rik 1300002F13Rik 1500006O09Rik 1700001L23Rik 1700013H19Rik 1700030A21Rik 1700095F04Rik 1810043M15Rik 2310031L18Rik 2310034L04Rik 2410080P20Rik 2600001J17Rik 2610319K07Rik 2700075B01Rik 4430402O11Rik 4930403J22Rik 4930467B06Rik 4930485D02Rik 4930542G03Rik 4933417K04Rik 4933424N09Rik 5730461K03Rik 5730592L21Rik 5930412E23Rik 6720485C15Rik 9430059P22Rik AJ43038…
244	V$STAT5A_02	235	235	1182	2337	12417	-3.39	0.0	1.42	0.56	1110025I09Rik 1700095F04Rik 2310031L18Rik 2310034L04Rik 2600001J17Rik 2610019I03Rik 2700050P07Rik 2810407K09Rik 4930485D02Rik 4933417K04Rik 5430413I02Rik 5730537D05Rik 5930412E23Rik 6030457N17Rik Aass Abtb1 Adam17 Adar Adcy3 Arrdc4 Asb3 Atf4 Atp1b1 Aurkb BC005752 BC019731 BC024955 BC025458 Bin3 Birc1b Brrn1 Btbd3 Cald1 Camk1 Cask Casp7 Catnbip1 Cd8b1 Cdca1 Cebpb Celsr2 Chchd5 Cipp Cited4 Cklfsf7 …
245	V$NFKB_Q6: NF-kappaB	188	188	1229	1842	12912	-3.39	0.0	1.57	0.67	0610006K04Rik 0610040B21Rik 1700001L23Rik 2810013E07Rik 2810422M04Rik 5430413I02Rik A230072I16Rik AI481750 Acox2 Acy1 Ada Adcy3 Ankrd24 Arf6 Arl6ip4 BC003324 BC004728 BC011487 BC023151 BC024955 BC024997 BC037006 Bcl2l14 Birc5 C1galt1 C1ql3 Cacnb3 Calm2 Car2 Casp11 Ccr3 Ccrl2 Cdc37 Ceacam10 Cfl1 Chchd5 Chx10 Cklfsf7 Ckmt1 Clca1 Clca2 Clca4 Clk3 Col9a2 Coro1c Cryl1 Cxcl1 D3Ertd250e D4st1 Ddx10 Ddx5…
246	V$SREBP1_01: sterol regulatory element-binding protein 1	63	63	1354	551	14203	-3.4	0.0	2.26	1.21	1200014P03Rik 1810073E21Rik 9430059P22Rik Atf4 Aurka BC003940 Bcas2 Bex2 Calr Casp11 Cdk4 Cebpb Clcn5 Col9a3 Commd4 Crb3 Dnase2a Dpm2 Fbxo25 Fibp Fip1l1 Foxm1 Gabrp Gorasp1 Gtf2h3 Hook2 Igf2r Irf7 Laf4l Mfsd1 Mrps11 Mtmr2 Nme5 Nup88 Paxip1 Pdcd6ip Pigr Pip5k1b Pld3 Psenen Ptbp1 Qtrt1 Rab17 Rab24 Rchy1 Ris2 Seh1l Sgol1 Slc29a3 Slc37a3 Slc6a20 Snrpa Snx16 Srebf2 Stx6 Tceal1 Tdg Tera Tmc6 Trip13 Tub…
247	V$HNF4ALPHA_Q6	504	504	913	5255	9499	-3.4	0.0	0.64	0.0	0610040B21Rik 1110025I09Rik 1110028E10Rik 1110032D12Rik 1110055N21Rik 1500006O09Rik 1700030A21Rik 1810015M01Rik 1810033A06Rik 1810043M15Rik 2010308M01Rik 2310031L18Rik 2410043F08Rik 2610040E16Rik 2700050P07Rik 2700075B01Rik 2700084L22Rik 2810418N01Rik 2810429O05Rik 3100002B05Rik 4930403J22Rik 4930485D02Rik 4930539P14Rik 4933424N09Rik 5430413I02Rik 5730537D05Rik 5730592L21Rik 5930412E23Rik 6720485…
248	V$BACH2_01: BTB and CNC homolog 2	962	962	455	10057	4697	-3.41	0.0	0.52	0.0	0610040B21Rik 1110011K10Rik 1110025I09Rik 1110032D12Rik 1110055N21Rik 1190003K14Rik 1200014P03Rik 1300010K09Rik 1300013B24Rik 1500006O09Rik 1700001L23Rik 1700013H19Rik 1700020M16Rik 1700030A21Rik 1700095F04Rik 1700095N21Rik 1810017F10Rik 1810033A06Rik 1810043M15Rik 2210008M09Rik 2310034L04Rik 2310075A12Rik 2410004C24Rik 2410004H02Rik 2410043F08Rik 2600001J17Rik 2610019I03Rik 2610040E16Rik 2610319…
249	V$FOXO1_02: fork head box O1	76	76	1341	907	13847	-3.43	0.0	0.11	0.0	2310075A12Rik 4930403J22Rik 4930542G03Rik 5730537D05Rik 9330161F08Rik Ap4m1 Atp5g2 BC005471 BC017133 BC019731 BC023151 Bcl2l11 Casp11 Ccnc Cenpf Cklfsf7 Clca1 Clca4 Cml2 Comp Crsp3 Cyr61 Defb13 Drg1 Ect2 Efna1 Ethe1 Fbxo25 Gca Hist1h2ao Ier3ip1 Insr Jmjd1b Kif20a Krtcap3 Lcp1 Marveld2 Mfap3 Mlph Myo6 Nans Nek1 Nup88 Nusap1 Pak1 Paxip1 Phtf1 Pik3cg Pip5k1b Plekhe1 Pml Pof1b Ppil5 Rbm4 Rpa1 Rpl14 R…
250	V$DR3_Q4: direct repeat 3	191	191	1226	2084	12670	-3.52	0.0	0.28	0.0	1300010K09Rik 1500006O09Rik 1700013H19Rik 1700030A21Rik 2610019I03Rik 2700075B01Rik 3100002B05Rik 4930553M18Rik 4930563C04Rik 5730537D05Rik 5730592L21Rik 9330161F08Rik Abpb Adamts7 Adar Adcyap1 Alg12 Alg5 Anxa6 Aqp5 Arg1 Arhgap1 Arhgef1 Arhgef16 Arl6ip4 Atp5g2 B4galt3 BC003940 BC019731 BC021523 BC024955 BC024997 BC025833 BC031407 Bag2 Bmyc C330027I04Rik Cald1 Camsap1 Capn10 Casp1 Casp7 Ccnh Cda C…
251	V$NFY_C: NF-Y binding site	43	43	1374	359	14395	-3.52	0.0	2.31	1.25	1700001L23Rik 4930542G03Rik Acyp1 Ap4m1 Asf1b Aurka Calm2 Casp2 Cdc23 Cdca5 Chst10 Cks2 Cldn23 Dlgh3 Dstn Dusp19 E130307C13 Gpr89 Ier3 Kif22 Maf1 Mcm3 Mcm7 Mrps12 Mxi1 ORF18 Pcdh18 Pdk3 Ppp2r5c Ptpre Rbm4 Sel1h Sepx1 Slc9a3r1 St6galnac2 Tax1bp3 Tcta Thrap6 Tle6 Tnrc6c Ube2c Uhrf1 Zfp120
252	V$PAX5_02: B-cell-specific activating protein	9	9	1408	45	14709	-3.53	0.0	3.13	1.96	Enpp1 Gmppb Lrp10 Npy Pml Polr2j Sap30 Slc5a8 Stmn1
253	V$COUP_01: COUP:HNF-4 heterodimer	205	205	1212	2217	12537	-3.55	0.0	0.32	0.0	1110025I09Rik 1110028E10Rik 1200014P03Rik 1500006O09Rik 2410043F08Rik 2810013E07Rik 2810429O05Rik 4930403J22Rik 9330161F08Rik AI429613 Adar Anxa6 Arl6ip4 Atf4 Atpif1 Aurkb BC003324 BC004853 BC005471 BC017133 BC019731 BC023151 Bag2 Bbox1 Biklk Bnipl Boll Brca1 C1ql3 Caln1 Capns1 Car9 Catnbip1 Ccndbp1 Ccrl2 Cd38 Cda Cdk2 Chst10 Ckap2 Clca1 Cldn2 Cldn7 Clec4n Cml2 Crabp2 Creb3l2 Csprs Cxxc5 Cyp4f16 …
254	V$NFMUE1_Q6	59	59	1358	521	14233	-3.57	0.0	2.07	1.06	2610312E17Rik 4930542G03Rik 4930563C04Rik 5930412E23Rik Acas2l Ammecr1 Atp13a1 Atp6v0c Cdc20 Clstn1 Ddx47 Dpf2 Dsc2 Fpgs Gak Grwd1 H1f0 Hcngp Lman1 Man2a1 Mcm5 Mrps11 Myo18a Ncdn Nup88 ORF18 Pign Pkp3 Polk Poll Ppp1cb Ppp1cc Ppp1r14b Prkwnk4 Prss25 Psmd5 Ptbp1 Rac1 Rad1 Rchy1 Recql5 Rfwd3 Rpa2 Rpl13a Rpl7l1 Rps19 Sept2 Slc27a4 Slco2a1 Smyd5 Spnb3 Stk24 Suv39h1 Suv39h2 Tax1bp3 Tnrc6c Vil2 Xist Zfp…
255	V$EGR3_01: early growth response gene 3 product	22	22	1395	159	14595	-3.59	0.0	2.62	1.51	Ada Alg5 Atp1a1 Catnbip1 Dcps Dhcr7 Gng12 Grin1 Igsf8 Nab2 Padi2 Pfkp Ppox Rpl12 Sfxn3 Siah2 Smyd5 Spcs1 Spg20 Spint1 Trim13 Zfyve19
256	V$ARNT_01: AhR nuclear translocator homodimers	121	121	1296	1165	13589	-3.59	0.0	1.56	0.67	0610006K04Rik 1110025I09Rik 1110028E10Rik 1110032D12Rik 2410043F08Rik 2610040E16Rik 4930485D02Rik 9430059P22Rik Abhd2 Aldh3a2 Ank3 Anxa6 Arf6 Arhgap8 Armcx2 Atf4 Atp1a1 Atp1b1 Aurkb BC004636 BC004853 BC008103 BC011209 BC025458 Brrn1 Car6 Ccnh Cd8b1 Cdk4 Clcn3 Clec4n Cml2 Cnot4 Cops7a Crb3 Cxxc5 D4st1 Dnase2a Dpm2 Drg2 Dusp7 Elmo1 Eno1 Eppb9 Ethe1 Exo1 Exosc7 Fbxo25 Fbxo32 Fip1l1 Glb1 Gorasp1 Gtl3…
257	V$EGR1_01: Egr-1/Krox-24/NGFI-A immediate-early gene product	21	21	1396	151	14603	-3.62	0.0	2.59	1.48	Atp9a Capn5 Catnbip1 Cnp1 D15Ertd405e Gnefr Grin1 Hspa2 Igsf8 Mclc Mmp15 Pgpep1 Ppox Pura Rasal1 Smyd5 Spint1 Tmem30b Trim13 Ysg2 Zfyve19
258	V$HNF1_Q6	1352	1352	65	14166	588	-3.65	0.0	0.13	0.0	0610006K04Rik 0610040B21Rik 1110011K10Rik 1110025I09Rik 1110028E10Rik 1110032D12Rik 1110055N21Rik 1190003K14Rik 1200008O12Rik 1200009B18Rik 1200014P03Rik 1300002F13Rik 1300013B24Rik 1500006O09Rik 1700001L23Rik 1700013H19Rik 1700020M16Rik 1700030A21Rik 1700051E09Rik 1700095F04Rik 1700095N21Rik 1810015M01Rik 1810017F10Rik 1810033A06Rik 1810043M15Rik 1810073E21Rik 2010005O13Rik 2010308M01Rik 2210008…
259	V$OCT1_B: Octamer binding factor 1	77	77	1340	896	13858	-3.67	0.0	0.17	0.0	0610040B21Rik 4933417K04Rik Aass Ahcy Aurkb BC003324 BC034204 Bbox1 Brca1 Cald1 Chst10 Cited4 Clca1 Clca2 Clca4 Clec4n D730049H07Rik D8Ertd594e Dck Ddx10 Dpf2 Egln3 Espn Esrrg Exo1 Extl1 Grip1 Grwd1 H2afv Hpvc2 Hspa2 Impa2 Irf3 Lefty1 Limd1 Lmo4 Lyn Minpp1 Ncoa5 Nrarp Oas1c Parp2 Pof1b Polm Polr2j Prss16 Ptdss1 Ptpre Rcn1 Rdh11 Rgr Rln1 Rnf167 Rohn Rps27l Rtn1 Scin Sdfr2 Sema4g Si Slc12a2 Slc5a9 …
260	V$MEIS1AHOXA9_01: Meis-1a:HOXA9 heterodimeric binding	9	9	1408	161	14593	-3.68	0.0	0.03	0.0	Cryl1 Fbxo32 Gna14 Lad1 Myo6 Nup88 Ogt Pcdhb19 Senp1
261	V$VBP_01: PAR-type chicken vitellogenin promoter-binding protein	115	115	1302	1283	13471	-3.69	0.0	0.24	0.0	1110011K10Rik 1300013B24Rik 1700030A21Rik 2210008M09Rik 2310031L18Rik 2700050P07Rik 2810013E07Rik 2810407K09Rik 4430402O11Rik 5930412E23Rik A230072I16Rik AJ430384 AU040576 Aldrl6 Apoa1bp Arg1 Atp6v1b1 BC025076 Bmyc Boll Brms1 Cald1 Calm2 Car2 Ccnh Chi3l1 Chl1 Clcn3 Cldn10 Clk3 Creb3l2 Crsp3 Crsp9 Dtymk Etnk1 Fbxo25 Fbxw7 Ga17 Gak Gdpd1 Gmppb Gpr89 Hmgcr Homer2 Igf2r Impa2 Incenp Khdrbs3 Kif20a Kr…
262	V$E47_02: E47	202	202	1215	2133	12621	-3.7	0.0	0.52	0.0	1300010K09Rik 1700013H19Rik 1700020M16Rik 1810033A06Rik 2010005O13Rik 2210008M09Rik 2610319K07Rik 2700050P07Rik 2810429O05Rik 5730592L21Rik 6030457N17Rik 9430059P22Rik Abpb Aig1 Alg12 Ammecr1 Anxa9 Apc2 Armcx2 Arrdc1 Asl Atp1b1 Atp6v1f B3gat3 B4galt6 BC003236 BC004853 BC024997 BC025076 BC025546 Bet1l Birc1b Brca1 Bub1b C1ql3 Calr Car6 Cenpf Chi3l3 Cklfsf8 Cldn3 Cldn7 Clk3 Col9a3 Crb3 Cyb561d2 D8E…
263	V$TEL2_Q6	106	106	1311	1023	13731	-3.71	0.0	1.45	0.59	1300010K09Rik 1810033A06Rik 2310075A12Rik 2410004H02Rik 2610319K07Rik 2810429O05Rik 4930485D02Rik 6430559E15Rik 9330161F08Rik Aldh3a2 Arfip2 Atp13a1 B3gat3 BC002216 BC010552 Bin3 Birc1b Cblc Ccndbp1 Ceacam10 Chchd5 Chka Col4a4 Commd5 Cops7a DXImx46e Dalrd3 Dhps Dip3b Elmo1 Eps8l2 Ero1l Gmpr2 Gtf2e2 Hmgn1 Hs3st3a1 Ier3ip1 Igf2r Itgb3 Kifc3 Klra2 Krt2-8 Krtap5-4 Lad1 Lamr1 Lcp1 Leprot Lrp10 Lrrc1 L…
264	V$NFE2_01: NF-E2 p45	202	202	1215	2096	12658	-3.71	0.0	0.71	0.01	1110055N21Rik 1300010K09Rik 1810017F10Rik 2410004C24Rik 2610019I03Rik 2610511E22Rik 2700084L22Rik 4930553M18Rik 6430559E15Rik AI481750 Acox2 Acsl4 Apc2 Arg1 Arhgap1 Arhgef16 Arrdc1 Asl Ass1 Atp6v1b1 B4galt3 BC006933 BC010311 BC019731 BC021523 BC025458 BC037006 Bace1 Bcl2l14 Birc1b Boll Brca1 Brms1 Bzrpl1 C1ql3 Cacnb3 Capns1 Car9 Casp1 Casp12 Casp7 Cd8b1 Cda Cdk2ap1 Cenph Chek1 Chi3l1 Cipp Clcn3 C…
265	V$AP4_01: activator protein 4	116	116	1301	1286	13468	-3.72	0.0	0.27	0.0	1110025I09Rik 1110028E10Rik 1810043M15Rik 2810418N01Rik 5730592L21Rik 9430059P22Rik AI481750 Adcy8 Alg12 Araf1 Arhgdig Arhgef1 Arhgef5 Ass1 Atf4 BC004728 BC021523 Brms1 Brp16 Brrn1 Bub1b Casp7 Cbll1 Cdc42ep5 Cdca5 Cfl1 Chi3l3 Cklfsf7 Col4a4 Commd5 Comp Csnk1g2 Ctbp2 Cyb561d2 D3Ertd250e Ddr1 Dnalc4 Dusp19 E130307C13 Ephx1 Espn Extl1 Fignl1 Folr1 Frk Fundc1 Fxyd6 Fzr1 Glb1 Gmppb Grb7 Gtf2h3 Hat1 Hd…
266	V$PR_02: is recognized by progesterone receptor	67	67	1350	785	13969	-3.74	0.0	0.17	0.0	0610006K04Rik 2610511E22Rik 4930563C04Rik Atp6v1f BC024955 Bin3 Brca1 Brrn1 Bub1b Capns1 Cblc Cdca1 Coil Dsc2 Dstn E030034P13Rik Exosc7 Fzr1 Hs3st1 Ier3ip1 Irx5 Itm2c Kcnk13 Kif20a Lcn2 Lefty1 Lgals9 Ltap Lyplal1 Maged2 Mtmr9 Mx2 Nat2 Nr4a1 Nup88 Ogt Paxip1 Pkdrej Pole2 Ppfia4 Ppox Prom1 Psma5 Psmd5 Pycr2 Rab3d Rabggta Rad51 Rbm10 Rbp1 Rfc3 Rpl13a Rpl37a Rrm1 Sas Scrn2 Sfxn3 Sgpp1 Spcs2 Spg20 Sta…
267	V$GATA4_Q3	1383	1383	34	14474	280	-3.75	0.0	0.09	0.0	0610006K04Rik 0610040B21Rik 1110011K10Rik 1110025I09Rik 1110028E10Rik 1110032D12Rik 1110055N21Rik 1190003K14Rik 1200008O12Rik 1200009B18Rik 1200014P03Rik 1300002F13Rik 1300010K09Rik 1300013B24Rik 1500006O09Rik 1700001L23Rik 1700013H19Rik 1700020M16Rik 1700030A21Rik 1700051E09Rik 1700095F04Rik 1700095N21Rik 1810015M01Rik 1810017F10Rik 1810033A06Rik 1810043M15Rik 1810073E21Rik 2010005O13Rik 2010308…
268	V$GR_01: high affinity binding site for glucocorticoid receptor	100	100	1317	1118	13636	-3.77	0.0	0.25	0.0	1110025I09Rik 2600001J17Rik 2600017H08Rik 2810418N01Rik 2810429O05Rik 4930563C04Rik Arhgef16 Atp1a1 Atp6v0c Atp6v1f BC025833 Bace1 Brca1 Brrn1 Bub1b Camk1 Capns1 Cdc20 Cdca1 Cenpf Clca1 Clca2 Clca4 Cmas Coil Crsp3 Dcbld1 Dnmt2 Dstn Dusp6 E030034P13Rik Elmo1 Eno1 Exosc7 Fbxo32 Frag1 Frk Gmip Grb7 Ier3ip1 Irx2 Irx5 Kcnk1 Lcn2 Lgals9 Maf1 Mtmr9 Mus81 Mx2 Nat2 Nbea Ncstn Nr4a1 Papln Paxip1 Pbp2 Pcdhb…
269	V$RORA1_01: RAR-related orphan receptor alpha1	171	171	1246	1807	12947	-3.77	0.0	0.53	0.0	1700013H19Rik 1810073E21Rik 2210008M09Rik 2610040E16Rik 2610319K07Rik 2700050P07Rik 2810013E07Rik 2810429O05Rik 4430402O11Rik 4930467B06Rik 5430413I02Rik 5830426I05Rik 6720485C15Rik Ank3 Anxa9 Apoa1bp Asl Ass1 Atp13a1 Atp6v0c B4galt6 BC002216 BC019755 BC024997 BC034204 Bace1 Bcas2 Bhlhb2 Brca1 Bub1b Camsap1 Catns Ccna2 Cdc23 Cdc2a Cdc42ep3 Cdc6 Cfl1 Chi3l3 Cipp Cklfsf7 Clca2 Cnp1 Col9a1 Commd5 Cs…
270	V$ICSBP_Q6	83	83	1334	787	13967	-3.77	0.0	1.52	0.64	2810013E07Rik 6430559E15Rik AJ430384 Abhd2 Aldrl6 Arhgef16 Arrdc4 Atp6v1b2 BC014795 Cadps2 Ccnc Ccrl2 Cda Chchd5 Cml2 Cnp1 D15Ertd405e Dbnl Dna2l Dusp7 Exo1 F3 Fbf1 Fkbp11 Gnai3 Grwd1 Gspt2 Gtl3 Hdhd4 Hs1bp1 Ifi1 Ifi44 Ifrd2 Irf7 Jarid1b Kctd14 Kif22 Klhdc2 Mfsd1 Mpeg1 Mtap7 Mtmr2 Mtmr9 Mx2 Mycbp Nat2 Nme5 Nono Oas1c Pcdhb21 Pgea1 Pgpep1 Pi4k2b Pigr Pitrm1 Pkp3 Plek2 Pml Poli Prnpip1 Prss16 Ptpre…
271	V$CDC5_01: cell division control protein 5	1243	1243	174	12942	1812	-3.78	0.0	0.65	0.0	0610006K04Rik 0610040B21Rik 1110011K10Rik 1110025I09Rik 1110028E10Rik 1110032D12Rik 1110055N21Rik 1190003K14Rik 1200008O12Rik 1200009B18Rik 1200014P03Rik 1300002F13Rik 1300013B24Rik 1500006O09Rik 1700001L23Rik 1700013H19Rik 1700020M16Rik 1700030A21Rik 1700051E09Rik 1700095F04Rik 1700095N21Rik 1810015M01Rik 1810017F10Rik 1810033A06Rik 1810043M15Rik 1810073E21Rik 2010005O13Rik 2010308M01Rik 2210008…
272	V$NFKB_C: NF-kappaB binding site	56	56	1361	506	14248	-3.8	0.0	1.77	0.82	0610006K04Rik BC025458 Birc5 C1galt1 Casp11 Ccr3 Ccrl2 Ceacam10 Chchd5 Clca1 Clca2 Clca4 Col9a2 Cxcl1 D3Ertd250e Dsc2 Edg4 Egln3 G22p1 Grn Gtse1 Ifrd2 Igf2r Itgb3 Lsm4 Magea5 Mist1 Mrps11 Mug1 Myadm Ncor2 Nrtn Nxf7 Pafah1b3 Pbp2 Pcdh21 Pck2 Pde7b Pglyrp1 Phtf1 Pkp3 Pus3 Rad52 Rfc3 Rhoc Rpl35 Sec14l1 Slc6a20 Slc7a7 Tax1bp3 Tcfap2c Tlr3 Tlr6 Tm4sf15 Tm4sf9 Vipr1
273	V$ARP1_01: apolipoprotein AI regulatory protein 1	153	153	1264	1563	13191	-3.81	0.0	0.87	0.11	1110025I09Rik 1810073E21Rik 2310075A12Rik 2600001J17Rik 2600017H08Rik 2700050P07Rik 2700075B01Rik 4930485D02Rik 5930412E23Rik 8430432M10Rik 9430059P22Rik AU040576 Adar Arg1 Arhgap1 Arhgef1 Atf4 Atp1b1 BC003940 BC014795 BC024997 Bin3 Birc1b Bnipl Bzrpl1 Capn5 Casp11 Casp12 Cdk4 Cebpb Chka Chst10 Cldn7 Cml2 Coil Creb3l2 Cryl1 D11Wsu68e D730049H07Rik Dad1 Ddit4 Ddost Dhcr7 Drg2 E030034P13Rik Eif3s3 …
274	V$MIF1_01: MIBP-1 / RFX1 complex	23	23	1394	175	14579	-3.82	0.0	2.31	1.25	4930403J22Rik Abcg1 Atp6v1b1 Baiap2 Camsap1 Cxcl1 Cxcr4 Dpagt1 Dstn Ethe1 Grip1 Itm2c Ncoa5 Nrtn Plek2 Rab17 Rfc5 Riok2 Tm4sf8 Tmed9 Tmem4 Ttc8 Ysg2
275	V$ATF3_Q6: activating transcription factor 3	151	151	1266	1545	13209	-3.82	0.0	0.85	0.11	1300002F13Rik 1810043M15Rik 2310031L18Rik 5730537D05Rik 5830426I05Rik 5930412E23Rik AI481750 AJ430384 Abcg1 Abhd2 Abpb Acyp1 Adcy8 Ank3 Anxa6 Apc2 Atp6v0c B4galt3 BC002216 BC024955 BC025076 BC034204 Bcas2 Bet1l Bnipl Brrn1 C1galt1 Camk1 Catns Ccna2 Cda Cdc42ep3 Cdk5 Ch25h Clca4 Clcn3 Clcn5 Cldn23 Cldn7 Col11a1 Commd4 Crb3 Csnk1g2 Ctbp2 D10Bwg0791e D11Wsu68e D8Ertd325e D8Ertd594e Dapk3 Dnmt1 Dnmt3…
276	V$MAX_01: Max	65	65	1352	602	14152	-3.82	0.0	1.62	0.69	1110025I09Rik 1700013H19Rik 1810015M01Rik 2410043F08Rik 4930563C04Rik 9430059P22Rik Acy1 Atf4 BC003940 BC004636 BC008103 Bcas2 Car6 Cd8b1 Cdk4 Crb3 Cxxc5 D11Ertd498e D4st1 Dpagt1 Dpm2 Eppb9 Ethe1 Exosc7 Fbxo25 Fip1l1 Glb1 Gnai3 Hdgf Hmox1 Hook2 Jmjd1b Kcne3 Lamr1 Lap3 Lxn Mcm2 Mtmr2 Nme5 Parp2 Pdcd6ip Perp Pigr Pip5k1b Pola1 Ptbp1 Pus3 Qtrt1 Rchy1 Riok2 Rpa1 Seh1l Sema4g Sertad2 Sgol1 Slc7a7 Snrp…
277	V$IK3_01: Ikaros 3	139	139	1278	1485	13269	-3.83	0.0	0.46	0.0	1200009B18Rik 1200014P03Rik 1300013B24Rik 1700020M16Rik 1810043M15Rik 2810422M04Rik 3100002B05Rik 4930539P14Rik 6430559E15Rik Abtb1 Acsl4 Actg1 Adam17 Alg12 Arf4 Arfip2 Atp1b1 Atp6v0c Auh BC003236 BC008103 BC031407 Bag2 Bnipl Bub1b Capn10 Capn5 Ccnh Cdc23 Cebpb Chad Ckmt1 Cml2 Col9a2 Commd5 Crb3 Crsp3 Cyb561 Echdc2 Eif2ak3 Eif3s3 Eppb9 Esd Fbxo32 Fbxw7 Fundc1 Fzr1 G22p1 Ga17 Gabrp Gata3 Gorasp1 G…
278	V$SRF_C: serum response factor	53	53	1364	480	14274	-3.87	0.0	1.7	0.77	1110011K10Rik 2610511E22Rik 2810418N01Rik 5730461K03Rik 6030457N17Rik 9330161F08Rik Actg1 Ank3 Arhgef5 Btbd3 Cald1 Capn10 Cipp Clcn5 Cops7a Crb3 Creb3l2 Dna2l Dstn Eif3s3 Etv1 Gdf3 Gnefr Guca1a Herpud1 Khdrbs3 M6prbp1 Mfsd1 Mus81 Nfix Nono Nr4a1 Olfr672 Pak1 Pik3r1 Plscr3 Pqlc1 Rassf3 Rcn2 Sca1 Sdc3 Sdc4 Slc27a4 Spag5 Surf4 Suv420h1 Thrap6 Tmlhe Ttc8 Tuft1 Uchl4 Usp12 Zfp7
279	V$SRF_Q4	109	109	1308	1187	13567	-3.88	0.0	0.36	0.0	1110011K10Rik 2010005O13Rik 2310031L18Rik 2610312E17Rik 2610511E22Rik 2810422M04Rik 5730461K03Rik 9330161F08Rik AJ430384 Abcg1 Actg1 Anpep Arf1 Arhgap8 Arhgdig Arhgef5 Atp6v1f B4galt6 BC025458 Bag2 Btbd3 Cald1 Celsr2 Chchd5 Chi3l1 Clcn5 Cnih3 Cnp1 Cops7a Creb3l2 Dstn Eif3s3 Extl1 Fuca2 Fzr1 Galgt1 Gatm Gdf3 Gnefr Gpiap1 Herpud1 Ier3 Ifit1 Irf3 Kcnk5 Khdrbs3 Kifc3 Klf5 Lap3 Loh11cr2a M6prbp1 Mansc…
280	V$BACH1_01: BTB and CNC homolog 1	15	15	1402	223	14531	-3.92	0.0	0.07	0.0	Acox2 BC004853 Bcl2l14 Cbx1 Gtf2e2 Hcngp Ms4a11 Ms4a6d Nrarp Plod1 Plscr3 Recql5 Sdfr2 Sh3bp4 Tead4
281	V$TAL1BETAITF2_01: Tal-1beta:ITF-2 heterodimer	92	92	1325	1009	13745	-3.94	0.0	0.35	0.0	1200008O12Rik 2010005O13Rik 2310034L04Rik 2810013E07Rik 2810418N01Rik 4933417K04Rik 5430413I02Rik Acas2l Acy1 Ankrd24 Araf1 Arf1 Atp6v1f BC025462 BC034204 BC037006 BC037034 Bcas2 Brca1 Camk1 Cenph Cks2 Coil Cotl1 Crb3 Crsp3 Crsp9 D7Bwg0611e Ddx10 Ddx39 Depdc1a Dusp8 Dut Fgd6 Fzd3 Fzr1 G22p1 Galnt3 Gbif Gdf3 Gne Gspt2 Hdac11 Hps4 Hs1bp1 Ier3 Inpp1 Kifc3 Lefty1 Lgals9 Lyplal1 Mad2l1 Mcm6 Minpp1 Mxd…
282	V$STAT5A_01: signal transducer and activator of transcription 5a	88	88	1329	970	13784	-3.94	0.0	0.33	0.0	2310034L04Rik 2610312E17Rik 2810429O05Rik 3100002B05Rik Ada Arf6 Arhgap1 Atp13a1 BC005752 BC019731 Baiap2 Casp11 Ccnb2 Chka Cited4 Clca2 Cldn10 Cldn7 DXImx46e Drg1 Dusp8 Dyrk3 Ethe1 Exosc4 Fbxo25 Fpgs Gak Gng12 Gorasp1 H2afx Hmox1 Hpvc2 Ier3 Kif22 Laf4l Loh11cr2a Lrig1 Lsm4 Maf1 Magea5 Mcm6 Muted Myadm Nbea Nup155 Nup88 Nutf2 ORF18 Pbk Pex26 Phlda1 Pigr Poli Poll Polr2d Ppp2r5c Psmd7 Pstpip1 Ptpn…
283	V$LEF1_Q6	1303	1303	114	13587	1167	-3.95	0.0	0.52	0.0	0610006K04Rik 0610040B21Rik 1110011K10Rik 1110025I09Rik 1110028E10Rik 1110032D12Rik 1110055N21Rik 1190003K14Rik 1200008O12Rik 1200009B18Rik 1200014P03Rik 1300002F13Rik 1300010K09Rik 1300013B24Rik 1500006O09Rik 1700013H19Rik 1700020M16Rik 1700030A21Rik 1700051E09Rik 1700095F04Rik 1700095N21Rik 1810015M01Rik 1810033A06Rik 1810043M15Rik 1810073E21Rik 2010005O13Rik 2210008M09Rik 2310031L18Rik 2310034…
284	V$PTF1BETA_Q6	115	115	1302	1200	13554	-3.97	0.0	0.64	0.0	0610040B21Rik 1190003K14Rik 1700095F04Rik 1700095N21Rik 1810015M01Rik 2410043F08Rik 4933424N09Rik 6720485C15Rik Abcg1 Acp1 Acy1 Anpep Anxa9 Arrdc4 BC003236 BC003940 BC006933 BC023151 BC024997 BC031407 BC037034 Bcas2 Bcl2l11 Bcl2l14 Casp12 Catnbip1 Ccndbp1 Cdc23 Cdk2ap1 Chchd5 Cyp4f16 Dcps Dtx3 Dusp8 Edg4 Fuca2 Gdpd1 Glb1 Gmip Gmppb Gna14 Gpr65 Grin1 Grwd1 Gtf2h4 H2afv Hars Ica1 Ier3ip1 Ifi44 Ifrd…
285	V$HFH4_01	43	43	1374	517	14237	-3.98	0.0	0.17	0.0	Ada Apoa1bp Atp13a1 BC017133 BC034204 Bex2 Catnbip1 Cbx1 Chrm3 Cxcl1 D3Ertd250e Defb13 Depdc1a Fpgs Gdf3 Gfm2 Hnrpab Hps4 Ier3ip1 Inpp1 Irf7 Msrb2 Nutf2 Pkdrej Pld3 Plekhe1 Ppil5 Prim1 Psmd7 Rfc3 Rfc5 Rfwd3 Rgnef Rpl31 Shmt2 Slc26a7 Slc5a8 Tacstd1 Tbcc Tera Uhrf1 Vps24 Wdr4
286	V$T3R_01: viral homolog of thyroid hormone receptor alpha1	31	31	1386	392	14362	-3.98	0.0	0.13	0.0	Alg5 Arhgef16 BC005752 Camsap1 Cdc6 Chka Cops7a D15Ertd405e D4st1 D8Ertd594e Dhcr7 Dtx3 F11r Fignl1 Hpvc2 Hs3st1 Itga8 Mta3 Mx2 Myadm Myo6 Ncstn Prkcz Rasal1 Rchy1 Rpl37a Tbcd Tradd Uchl4 Wdr21 Wig1
287	V$AR_01: androgen receptor	108	108	1309	1135	13619	-3.99	0.0	0.59	0.0	2410004H02Rik 2810422M04Rik 5830426I05Rik Ada Arhgap8 Asl Atp6v1f BC003993 BC010311 BC019755 BC024955 BC024997 BC025833 Baiap2 Brca1 Bub1b Casp7 Cdc37 Cdca1 Cdca5 Cdk2ap1 Ceacam10 Chl1 Chx10 Cited4 Cks2 Clcn3 Coil Cyb561 Dcbld1 Dcps Dlgh3 Dpf2 Drg2 Dsc2 E030034P13Rik Epm2aip1 Exo1 F3 Gnai3 Golph3 Gpsm2 Gsg2 H2afx Hif1a Hs2st1 Ica1 Ier3ip1 Ifitm2 Irx1 Irx2 Irx5 Klra2 Krtcap3 Lcn2 Lgals9 Lgtn Lyn M…
288	V$ATF_B: ATF binding site	49	49	1368	448	14306	-3.99	0.0	1.56	0.67	1300002F13Rik 2310031L18Rik 5730537D05Rik 5930412E23Rik AJ430384 Adcy8 Anxa6 B4galt3 Bcas2 Brrn1 Calm2 Ccna2 Ch25h Clcn3 Cldn7 Csnk1g2 D10Bwg0791e D8Ertd325e Dapk3 Epha2 Gdpd1 Golph3 Gzmc Hs3st3a1 Ikbkap Kifc3 Mcm5 Med31 Nedd1 Nek1 Nf1 Pde7b Pja1 Rab25 Rpl13 Rpl18 Rps9 Sms Snrpa Snx16 Stard3nl Suv39h2 Tbcc Tdg Thrap6 Tmepai Trib1 Zfp64 Zfp87
289	V$NERF_Q2: new ets-related factor 1a	76	76	1341	740	14014	-3.99	0.0	1.2	0.38	1190003K14Rik 1300010K09Rik 2410004H02Rik 9330161F08Rik Alg12 B3gat3 BC004728 Bzrpl1 Caln1 Cblc Cd38 Chka Clk3 Cnp1 Cxcr4 Dalrd3 Dip3b Elmo1 Ero1l Galnt10 Ggta1 Gmpr2 Grb7 Grin1 Gtl3 Hmgn1 Hpvc2 Kcne3 Klra2 Krt2-8 Krtap5-4 Lmo7 Ltb4dh Ltk Lyn Man2a1 Mrps11 Mtmr2 Nedd4l Nelf Nfix Nrarp Pcdh21 Pglyrp1 Pik3cg Pkp3 Pura Rchy1 Rem2 Ris2 Rln1 Rps10 Rps13 Scrn2 Sept2 Slc19a2 Slc22a17 Slc37a3 Slc38a3 Sma…
290	V$TAL1BETAE47_01: Tal-1beta:E47 heterodimer	74	74	1343	825	13929	-3.99	0.0	0.31	0.0	1200008O12Rik 2310034L04Rik 2810013E07Rik 2810418N01Rik 4933417K04Rik 5430413I02Rik Acas2l Acy1 Arf1 Atp6v1f BC034204 BC037006 BC037034 Brca1 Camk1 Cks2 Cotl1 Crb3 Crsp3 D7Bwg0611e Ddx10 Ddx39 Dusp8 Fgd6 Fzd3 Fzr1 G22p1 Galnt3 Gdf3 Gne Gspt2 Hdac11 Hps4 Ier3 Inpp1 Kifc3 Lefty1 Lgals9 Lyplal1 Mad2l1 Mcm6 Minpp1 Myo6 Nck1 Nup155 Pik3c2a Pip5k2c Prkr Prpsap2 Ptpn2 Rad51 Ranbp17 Rcn1 Rit1 Rnf135 Rpl1…
291	V$MEF3_B: MEF-3	48	48	1369	437	14317	-4.0	0.0	1.58	0.67	1110011K10Rik 2610040E16Rik Ammecr1 Arhgef16 Armet BC002216 BC003940 BC024997 Baiap2 Birc1b Caml Catnbip1 Cldn7 Crb3 Dapk3 Dhps Eps8l2 Esd Ethe1 Fignl1 Frk Fzd9 Inpp5e Kctd14 Lyplal1 Mbtps1 Mus81 Nutf2 Ogfrl1 Paics Pcdh21 Pole2 Rgnef Sec14l2 Sel1h Slc16a2 Slc25a13 Slco2a1 Syngr1 Timd2 Tjp2 Tm4sf3 Tmem30b Tnip2 Trim12 Trim2 Usp52 Zfp322a
292	V$COUP_DR1_Q6	47	47	1370	428	14326	-4.0	0.0	1.57	0.67	1500006O09Rik Adar Anxa6 Arl6ip4 BC004853 Commd4 Crabp2 Cyp4f16 Eif3s3 Epha2 Fxyd6 Guca1a Hebp2 Herpud1 Itm1 Lrp5 Man2a1 Matn1 Mbd1 Med31 Ocln Paics Papln Pcsk7 Pes1 Pex26 Prnpip1 Pus3 Rac1 Ranbp17 Rbl1 Rdh11 Rgr Sec11l1 Slc9a1 Smarcd2 Smyd5 Srp54 St6galnac6 Suv39h1 Syngr4 Tbcc Tlr3 Usp20 Usp52 Vps39 Znrf1
293	V$SRF_Q6: serum response factor	92	92	1325	933	13821	-4.03	0.0	0.87	0.11	1110011K10Rik 2610511E22Rik 9330161F08Rik Abcg1 Actg1 Ank3 Anpep Apc2 Arf1 Arhgap8 Arhgdig Arhgef5 BC016201 BC025458 Bag2 Bet1l Btbd3 Cald1 Cblc Chchd5 Chi3l1 Clcn5 Cml2 Cops7a Creb3l2 Ddost Dstn Eif3s3 Gatm Gdf3 Golph3 Gpiap1 Hebp2 Herpud1 Ica1 Irf3 Khdrbs3 Kifc3 Klra2 Krtcap2 Lmo7 Loh11cr2a M6prbp1 Mansc1 Mfap3 Mfsd1 Mkrn1 Mlp Nfix Noxo1 Npy Nr4a1 Nrtn Olfr672 Padi2 Pak1 Paxip1 Pbp2 Plscr3 Pqlc…
294	V$R_01: Epstein-Barr virus transcription factor R	26	26	1391	213	14541	-4.05	0.0	1.92	0.93	2310034L04Rik Ap4m1 Ass1 BC021523 BC025462 Cldn7 Cyr61 D4st1 Dip3b Fxyd6 Ga17 Galgt1 Laf4l Mcm7 Mkrn1 Mta3 Ncdn Nucb1 Rnf2 Sepx1 Shmt2 Snx16 Stk35 Tmem4 Trib3 Ubxd4
295	V$FREAC4_01: Fork head RElated ACtivator-4	20	20	1397	154	14600	-4.06	0.0	2.06	1.06	4930403J22Rik 5730537D05Rik 5830426I05Rik 9330161F08Rik Brrn1 Cenpf Clca1 Kif20a Marveld2 Pik3cg Pof1b Psmf1 Rpa1 Ssx2ip Stard3nl Stat6 Tm4sf3 Tmem37 Vps24 Vrk1
296	V$FREAC2_01: Fork head RElated ACtivator-2	90	90	1327	927	13827	-4.07	0.0	0.74	0.03	2310075A12Rik 4930403J22Rik 4930542G03Rik 5730537D05Rik 5830426I05Rik 6720485C15Rik 9330161F08Rik Atp6v1b1 Aurkb BC005471 BC017133 BC019731 Bcl2l11 Casp11 Cbll1 Ccna2 Ccnc Cdca1 Cenpf Cipp Cklfsf7 Clca1 Clca4 Cldn23 Comp Cryl1 Cyr61 Ddx47 Defb13 Drg1 Dusp6 Efna1 Ethe1 Fbxo25 Fbxw7 Gca Gtf2h3 Gtl3 Hist1h2ao Ier3ip1 Igsf8 Jmjd1b Kif20a Klra2 Lcp1 Lmo7 Marveld2 Mfap3 Mlph Mug1 Myo6 Nans Nek1 Nusap1 …
297	V$RSRFC4_01: related to serum response factor, C4	4	4	1413	90	14664	-4.11	0.0	0.03	0.0	Cops7a Extl1 Nr4a1 Trim33
298	V$AR_Q2: androgen receptor	78	78	1339	839	13915	-4.11	0.0	0.46	0.0	1200009B18Rik 2600017H08Rik 4930403J22Rik Adam17 Ammecr1 Ank3 Atp1a1 Atp6v1f Bace1 Bbox1 Blzf1 Brca1 Car2 Cdc20 Cklfsf8 Clca1 Clca4 Cntn4 Cyb561 Dbnl Dcps Ddit4 Dstn Dusp6 Dusp8 E030034P13Rik Ect2 Eif2b2 Epha2 Ethe1 Fbxw7 Ggh Gmpr2 Gsg2 H2afy Hs1bp1 Kcnk1 Kcnk13 Lcn2 Lgals9 Mcm5 Mmp15 Mpra Mtmr9 Nbea Ncstn Nek2 Nr4a1 Pacs1 Paxip1 Pes1 Pip5k1a Prom1 Psma5 Ptpre Rab25 Rab3d Rbm10 Rem2 Rfc3 Rhod Sas…
299	V$HNF4_01: hepatic nuclear factor 4	1357	1357	60	14165	589	-4.17	0.0	0.36	0.0	0610006K04Rik 0610040B21Rik 1110011K10Rik 1110025I09Rik 1110028E10Rik 1110032D12Rik 1190003K14Rik 1200008O12Rik 1200009B18Rik 1200014P03Rik 1300002F13Rik 1300010K09Rik 1300013B24Rik 1500006O09Rik 1700001L23Rik 1700013H19Rik 1700020M16Rik 1700030A21Rik 1700051E09Rik 1700095F04Rik 1700095N21Rik 1810015M01Rik 1810017F10Rik 1810033A06Rik 1810043M15Rik 1810073E21Rik 2010005O13Rik 2010308M01Rik 2210008…
300	V$FXR_Q3	19	19	1398	255	14499	-4.19	0.0	0.12	0.0	1700001L23Rik Anxa6 Arhgef1 BC010311 Cdk4 Col11a1 Cxxc5 Fbxo25 Hpvc2 Mx2 Nbr1 Ncor2 Nr4a1 Pdk3 Rad52 Rbm4 Slc37a1 Snx17 Sox5
301	V$CHX10_01	32	32	1385	388	14366	-4.2	0.0	0.2	0.0	1810015M01Rik 4930485D02Rik 4930553M18Rik Aldh3a2 Araf1 BC010311 Cklfsf8 Cks2 Clca2 Cldn23 Col9a1 Dna2l Fxyd6 Gdpd1 Gmpr2 Ifih1 Lap3 March9 Mep1a Nkiras2 Pcdh18 Pip5k1b Prim2 Sgpp1 Slc26a7 Snx16 Surf4 Tm4sf3 Ttpa Txn1 Usp12 Zfp612
302	V$GRE_C: Glucocorticoid response element	49	49	1368	551	14203	-4.22	0.0	0.33	0.0	2600017H08Rik 5830426I05Rik Atp6v1f BC024955 Brca1 Bub1b Cdca1 Clcn3 Cldn10 Cyb561 Epm2aip1 Gca Gsg2 Hs2st1 Ier3ip1 Irx1 Lcn2 Lyn Lyplal1 Maged2 Minpp1 Mta3 Mx2 Myadm Myo9b Nat2 Paxip1 Pbp2 Ppfia4 Ppp1cc Rad51 Rgs11 Rnf41 Rpl14 Sca7 Scrn2 Sfrs5 Sfxn3 Slc5a1 Spcs2 St6galnac2 Stk39 Sult1e1 Tead4 Tgif Tmed4 Trim41 Wdr21 Wig1
303	V$CREBP1CJUN_01: CRE-binding protein 1:c-Jun heterodimer	58	58	1359	576	14178	-4.23	0.0	0.96	0.19	1110025I09Rik 1300002F13Rik 2310031L18Rik 5730537D05Rik 5930412E23Rik AI481750 AJ430384 Adcy8 Anxa6 B4galt3 Bcas2 Brrn1 Ccna2 Ch25h Clcn3 Cldn7 Csnk1g2 D10Bwg0791e D8Ertd325e Dapk3 Epha2 Gemin6 Golph3 Gpr89 Gzmc Hs3st3a1 Ifih1 Ikbkap Kifc3 Mapk13 Mcm5 Med31 Nedd1 Nek1 Nf1 Nktr Pde7b Pja1 Pms2 Rab25 Rpl13 Rpl18 Rpl21 Rps9 Slc4a2 Sms Snrpa Snx16 Stard3nl Suv39h2 Tbcc Tdg Tenc1 Thrap6 Tmepai Trib1 T…
304	V$NFKAPPAB50_01: NF-kappaB (p50)	59	59	1358	637	14117	-4.24	0.0	0.47	0.0	Acy1 Acyp1 Adcy3 Auh Bnipl Capn5 Casp11 Ccrl2 Cdk2ap1 Chi3l1 Cited4 Col9a2 Dap Dnmt3a Ero1l Exo1 Exosc7 Fbxw7 Foxc1 Fpgs Fzr1 Ga17 Gak Gmip H1f0 Hdac11 Irx3 Itgb3 Krtcap3 Lgtn Ncor2 Nedd4l Nipsnap1 Nr4a1 Nucb2 Oraov1 Padi2 Pfkp Pqlc1 Pycard Rab15 Rgs20 Rnf167 Rpl14 Rps19 Slc35c1 Slc5a8 Spnb3 Srebf1 St6galnac6 Syngr4 Tacstd1 Tegt Tert Tpx2 Tubg2 Vil2 Vipr1 Wdr21
305	V$HSF_Q6	18	18	1399	141	14613	-4.26	0.0	1.85	0.88	Adcyap1 BC004853 C1ql3 Ctdsp2 Enpp1 Gabrp Inpp5e Jup Lrrc1 Melk Nutf2 Pglyrp1 Pigr Plod2 Rps13 Surf5 Vipr1 Zmat2
306	V$PBX1_02: homeo domain factor Pbx-1	26	26	1391	224	14530	-4.27	0.0	1.58	0.67	2700084L22Rik Aass Defb13 Dhps Dnajc9 Gdf3 Gtf2h4 Kif22 Lmo7 Mesp2 Nxf7 Papss1 Pja1 Psat1 Rab38 Scmh1 Sdc4 Shrm Slc15a1 Snx12 Stxbp2 Suv39h1 Tec Tnfrsf10b Tpd52l1 Trim13
307	V$FOXO4_02: fork head box O4	41	41	1376	419	14335	-4.45	0.0	0.74	0.03	2310075A12Rik 4930542G03Rik 5730537D05Rik Ap4m1 BC005471 BC017133 BC019731 Bcl2l11 Casp11 Ccnc Cml2 Drg1 Efna1 Ethe1 Gca Hist1h2ao Ier3ip1 Insr Kif20a Krtcap3 Marveld2 Mfap3 Myo6 Nans Pik3cg Pip5k1b Plekhe1 Pml Pof1b Rpl14 Sf3b5 Sfxn3 Ss18 Stmn1 Tera Tgfb3 Thrap6 Tmem37 Tpd52 Vps24 Vps33b
308	V$HEN1_02: HEN1	20	20	1397	170	14584	-4.45	0.0	1.49	0.62	B4galt3 Capns1 Cfl1 Chchd5 Ctbp2 Cyb561d2 Gtf2h3 Hmx1 Lyn Muted Rad51ap1 Rap1ga1 Rohn Satb1 Sec61a1 Serpine2 Solt Spata6 Ube2c Zfp64
309	V$MAF_Q6	41	41	1376	427	14327	-4.45	0.0	0.64	0.0	BC024955 Cdc6 Chad Cnih3 Commd4 Commd5 D8Ertd325e Epha2 Extl1 Fibp Foxc1 Gabrp Galnt3 Galnt7 Gnai3 Gorasp2 Hps4 Ifit1 Ifrd2 Igsf8 Kcnk5 Lad1 March9 Mmp15 Plek2 Ppp1cc Qpctl Rpl14 Rps19 Sertad2 Slc16a6 Solt Stxbp6 Tcirg1 Tm4sf1 Tmem4 Traf4 Trip13 Vamp8 Zfp239 Zfp339
310	V$RP58_01: 58 KDA repressor protein	37	37	1380	374	14380	-4.48	0.0	0.78	0.06	2310075A12Rik Abpb Arf1 Aurka Brca1 Ceacam10 Crb3 Cxxc5 D11Wsu68e Ddost Dnmt1 Ephx1 Esrrg Galnt10 Gpsm2 Kcnk5 Lefty1 Lyplal1 Mlstd2 Nme5 Nqo1 Pip5k1b Plod1 Prss16 Rab7l1 Rtn1 Scamp5 Scml4 Seh1l Sepx1 Slc7a5 Smarcad1 Smarcd2 Spcs2 Sult1e1 Timm17b Wdr21
311	V$FOXO3_01: fork head box O3	35	35	1382	348	14406	-4.5	0.0	0.86	0.11	2310075A12Rik 4930542G03Rik 5730537D05Rik Ap4m1 BC005471 BC017133 Bcl2l11 Casp11 Ccnc Efna1 Gca Hist1h2ao Ier3ip1 Kif20a Krtcap3 Lcp1 Marveld2 Mfap3 Myo6 Nans Pik3cg Pip5k1b Pml Pof1b Rpl14 Sf3b5 Sfxn3 Ss18 Stmn1 Tera Thrap6 Tmem37 Tpd52 Vps24 Vps33b
312	V$AR_03: is recognized by androgen reseptor	25	25	1392	292	14462	-4.53	0.0	0.3	0.0	Atp6v1f Brca1 Bub1b Cdca1 Coil E030034P13Rik Ier3ip1 Irx5 Kcnk1 Lcn2 Lgals9 Nat2 Paxip1 Ppfia4 Psma5 Pycard Rab3d Rad51 Rfc3 Rpl37a Sas Scrn2 Stk39 Tmem40 Tyro3
313	V$POLY_C: Retroviral Poly A signal	24	24	1393	220	14534	-4.55	0.0	1.18	0.37	1500006O09Rik 2610319K07Rik AI429613 BC023151 Casp12 Col11a1 Cxxc5 Dtymk Edg4 Esco1 H2afx Nutf2 Pafah1b3 Plek2 Plekhe1 Prss16 Ptpn18 Qpctl Rad1 Slc35b1 St6galnac4 Tert Tmem37 Zfp455
314	V$HOX13_01: Hox-1.3	24	24	1393	221	14533	-4.57	0.0	1.16	0.35	4430402O11Rik Bcl2l11 Cbll1 Cxxc5 Cyp4f16 Defb13 Gorasp2 Kcnk5 Mkrn1 Mta3 Mx2 Myo6 Pcoln3 Pde9a Pstpip1 Rab27b Rpa2 Scd2 Smarca3 Spata6 Stxbp6 Syngr2 Tm4sf1 Vps39
315	V$PR_01: high affinity binding sites for progesterone receptor	22	22	1395	261	14493	-4.57	0.0	0.28	0.0	1110025I09Rik 2610511E22Rik Armet Atp6v1f BC025833 Bub1b Capns1 Cdca1 Ier3ip1 Irx5 Lcn2 Mlph Nat2 Nr4a1 Paxip1 Pbp2 Phxr4 Rad51 Rrm1 Slc37a1 Slc5a1 Stk39
316	V$IRF1_01: interferon regulatory factor 1	30	30	1387	327	14427	-4.57	0.0	0.47	0.0	Arrdc4 Cadps2 Casp12 Cml2 Dsc2 Fzr1 Hdhd4 Hs1bp1 Hs3st1 Ifi44 Kctd14 Kifc3 Lman1 Mep1a Pafah2 Pi4k2b Pigr Prss16 Ptpn18 Seh1l Spata6 Tcirg1 Tegt Tgif Tjp2 Tuft1 Xbp1 Zbp1 Zfp239 Zmynd10
317	V$FXR_IR1_Q6	10	10	1407	144	14610	-4.58	0.0	0.13	0.0	Arhgdig Hars Hras1 Kctd1 Lcp1 Pdk3 Phtf1 Pja1 Rgs11 Snx17
318	V$STAT5B_01: signal transducer and activator of transcription 5b	27	27	1390	302	14452	-4.59	0.0	0.4	0.0	2310034L04Rik Ada BC005752 Bex2 Casp11 Ccnb2 Cited4 Clca2 Ethe1 Exosc4 H2afx Kif22 Lrig1 Lyn Muted Myadm Pbk Pex26 Plek2 Psmd7 Scmh1 Sgpp1 Snx1 Sufu Taf13 Tmlhe Zfp93
319	V$STAT1_01: signal transducer and activator of transcription 1	7	7	1410	43	14711	-4.6	0.0	1.94	0.94	2310034L04Rik 3100002B05Rik Ada Baiap2 Exosc4 Maf1 Rpl35
320	V$ATF6_01: activating transcription factor 6	29	29	1388	305	14449	-4.61	0.0	0.6	0.0	AW494914 Arf4 Armcx2 Atp9a Ccnh Clk3 Cnot6l Edg4 Enpp1 Gnai3 Gtf2h4 Laf4l Lig3 Med31 Mgat2 Nans Ncstn Papss1 Ppfia4 Rasal1 Rbl1 Rps6kl1 Slc16a2 Slc22a17 Traip Vamp8 Xpnpep1 Zdhhc16 Zfp207
321	V$EVI1_06: ectopic viral integration site 1 encoded factor	15	15	1402	192	14562	-4.61	0.0	0.21	0.0	Csprs Fundc1 Hdhd4 Ier3ip1 Limd1 Maged2 Mug1 Nat2 Pbk Ppp1cb Rit1 Rtn3 Tubb5 Wbp5 Zfp282
322	V$PPARG_02: PPAR-gamma (peroxisome proliferator-activated receptor gamma)	1	1	1416	0	14754	-4.73	0.0	2.43	1.35	Parva
323	V$OCT1_07: octamer factor 1	18	18	1399	204	14550	-4.78	0.0	0.4	0.0	1810015M01Rik 2600017H08Rik Eif3s3 Exo1 Hmgn1 Mep1a Mepe Metrn Nedd4l Pcdhb6 Pura Rit1 Rps27l Skp2 Surf4 Tas2r105 Tcfap2c Umpk
324	V$APOLYA_B: Avian C-type PolyA signal	6	6	1411	37	14717	-4.79	0.0	1.77	0.82	AI481750 Hars Med31 Pml Slc12a2 Sult1e1
325	V$POU3F2_01	3	3	1414	63	14691	-4.82	0.0	0.07	0.0	Clca4 Hus1 Tnfaip1
326	V$RORA2_01: RAR-related orphan receptor alpha2	19	19	1398	205	14549	-4.82	0.0	0.52	0.0	1700013H19Rik 1810073E21Rik Arl6ip4 B4galt6 BC019755 Bub1b Catns Gsg2 Hexb Hmgcr Hmmr March7 Papln Prom1 Rdh12 Snrpb2 Ssx2ip Suv39h1 Umpk
327	V$POU3F2_02	7	7	1410	103	14651	-4.85	0.0	0.15	0.0	Atp13a1 Dnmt1 Hist1h3d Lyn Nck2 Pura Rit1
328	V$MYCMAX_01: c-Myc:Max heterodimer	14	14	1403	128	14626	-4.87	0.0	1.01	0.23	Acy1 BC004636 Cd8b1 D11Ertd498e Dpagt1 Exosc7 Glb1 Kcne3 Mist1 Parva Qtrt1 Slc7a7 Tesk2 Tgfb2
329	V$MEIS1BHOXA9_02: Meis-1b:HOXA9 heterodimeric binding	17	17	1400	176	14578	-4.89	0.0	0.64	0.0	Arhgap1 Brp16 D7Bwg0611e Dapk3 Enpp1 Fbxo32 Gemin6 Gtf2e2 Ms4a11 Ms4a6d Msi2h Myo6 Nck2 Nup88 Nusap1 Ogt Slc6a20
330	V$CDP_01: cut-like homeodomain protein	11	11	1406	135	14619	-4.94	0.0	0.3	0.0	Aldrl6 Ccr3 E030034P13Rik Ehd3 Fgd6 Poll Rpl21 Sepx1 Snrpa Syngr1 Zfp346
331	V$CDP_02: transcriptional repressor CDP	13	13	1404	148	14606	-4.95	0.0	0.41	0.0	Galnt10 Hs2st1 Mbtps1 Nrtn Nup155 Nxf7 Rab40c Rfwd3 Slc22a17 Snx1 Stam2 Stk35 Wbscr27
332	V$SREBP1_02: sterol regulatory element-binding protein 1	10	10	1407	85	14669	-4.97	0.0	1.14	0.34	1810017F10Rik Elmo1 Fxyd6 Galnt7 Homer2 Krtcap2 Lgals9 Ncstn Otub2 Pip5k1a
333	V$E2F_01: E2F	11	11	1406	100	14654	-5.02	0.0	0.97	0.19	Dnajc9 Mcm2 Mcm6 Pms2 Rbl1 Rpa2 Shmt2 Ssna1 Stard5 Syngr4 Uhrf1
334	V$DTYPEPA_B: poly A signal of D-type LTRs	9	9	1408	76	14678	-5.02	0.0	1.12	0.32	1110011K10Rik 2700075B01Rik Ada Cryl1 E030034P13Rik Epm2aip1 Esd Gata3 Slc35c2
335	V$EVI1_03: ectopic viral integration site 1 encoded factor	4	4	1413	68	14686	-5.04	0.0	0.12	0.0	Cald1 Pkig Slc7a5 Tbl1x
336	V$BEL1_B: Bel-1 similar region	4	4	1413	24	14730	-5.15	0.0	1.48	0.62	1190003K14Rik AI481750 Ier3ip1 Zmynd10
337	V$GNCF_01: GCNF (germ cell nuclear factor)	9	9	1408	86	14668	-5.17	0.0	0.79	0.06	Cnp1 Csprs Mycbp Nkd2 Nktr Rpa1 Slc5a8 Smyd5 Stk35
338	V$LXR_DR4_Q3	8	8	1409	88	14666	-5.23	0.0	0.49	0.0	Brms1 Crb3 Csnk1g2 Mki67 Nudt1 Pcdhb6 Rpl13a Wdfy1
339	V$AR_02: high affinity binding sites for androgen receptor	3	3	1414	52	14702	-5.28	0.0	0.14	0.0	Atp6v1f Lcn2 Nat2
340	V$LXR_Q3	7	7	1410	73	14681	-5.31	0.0	0.58	0.0	Brms1 Csnk1g2 Irf7 Mapk13 Nudt1 Tle6 Wdfy1
341	V$HMEF2_Q6: myocyte enhancer factor	4	4	1413	55	14699	-5.42	0.0	0.26	0.0	2610040E16Rik Bub1b Cldn2 Slc37a1
342	V$AHR_01: aryl hydrocarbon / dioxin receptor	3	3	1414	40	14714	-5.62	0.0	0.3	0.0	Lap3 Nek6 Pfkp
343	V$SRF_01: serum response factor	2	2	1415	17	14737	-5.89	0.0	0.68	0.0	Actg1 Arhgef5
344	V$PAX3_01: Pax-3 binding sites	2	2	1415	24	14730	-5.89	0.0	0.39	0.0	Mxd3 Rpl13
345	V$IRF2_01: interferon regulatory factor 2	2	2	1415	18	14736	-5.89	0.0	0.63	0.0	Pi4k2b Seh1l
346	V$NRSE_B: neural-restrictive-silencer-element	2	2	1415	18	14736	-5.89	0.0	0.63	0.0	Grin1 Scamp5
347	V$HMX1_01: H6 homeobox 3	2	2	1415	21	14733	-5.9	0.0	0.49	0.0	Gca Grp58
348	V$TAXCREB_02: Tax/CREB complex	2	2	1415	21	14733	-5.9	0.0	0.49	0.0	0610040B21Rik Pkig
349	V$STAT3_01: signal transducer and activator of transcription 3	1	1	1416	5	14749	-6.07	0.0	0.86	0.11	Ada
350	V$VJUN_01: v-Jun	1	1	1416	15	14739	-6.13	0.0	0.26	0.0	D8Ertd325e
351	V$AHRARNT_02: aryl hydrocarbon receptor:Arnt heterodimers, fixed core	1	1	1416	14	14740	-6.15	0.0	0.29	0.0	Dtnb
352	V$NRSF_01: neuron-restrictive silencer factor	1	1	1416	12	14742	-6.2	0.0	0.36	0.0	Grin1
