# Supplementary material for: A genomic analysis of mouse models of breast cancer reveals molecular features of mouse models and relationships to human breast cancer
Source: Breast Cancer Res. 2014 Jun 5;16(3):R59. doi: 10.1186/bcr3672 (PMC4078930; doi:10.1186/bcr3672)
Supplement: Additional file 3 — Fold change values organized by mouse tumor model type comparing the mouse model to normal mammary gland. [file bcr3672-S3.zip › Additional_File_3/Notch_vs_NMLmammary/AdditionalFile73_Notch_vs_NMLmammary/DownregulatedGenesgather_gene_ontology_121024.txt]

#	Annotation	Total Genes With Ann	Your Genes (With Ann)	Your Genes (No Ann)	Genome (With Ann)	Genome (No Ann)	ln(Bayes factor)	neg ln(p value)	FE: neg ln(p value)	FE: neg ln(FDR)	Genes
1	GO:0006817 [8]: phosphate transport	10	10	189	35	12395	15.1	10.41	20.33	13.78	Acdc C1qa C1qb C1qg Col17a1 Col18a1 Col1a1 Col1a2 Col3a1 Col6a1
2	GO:0051242 [5]: positive regulation of cellular physiological process	17	17	182	161	12269	14.53	10.41	19.67	13.78	Acdc Bnip3 Casp1 Cd1d1 Cidec Col18a1 Cxcl12 Fcgr1 Fcgr3 Ifi204 Ii Il15 Lgals12 Pdgfc Ptx3 Pycard Trp63
3	GO:0043119 [4]: positive regulation of physiological process	21	21	178	268	12162	13.94	10.41	19.02	13.54	Acdc Bnip3 Casp1 Cav1 Cd1d1 Cidec Col18a1 Cxcl12 Ebf1 Fcgr1 Fcgr3 Ifi204 Ii Il15 Kcnn4 Lgals12 Mafb Pdgfc Ptx3 Pycard Trp63
4	GO:0015698 [7]: inorganic anion transport	13	13	186	99	12331	12.49	10.41	17.65	12.58	Acdc C1qa C1qb C1qg Clca1 Clca2 Col17a1 Col18a1 Col1a1 Col1a2 Col3a1 Col6a1 P2ry6
5	GO:0006820 [6]: anion transport	14	14	185	120	12310	12.4	10.41	17.55	12.58	Acdc C1qa C1qb C1qg Clca1 Clca2 Col17a1 Col18a1 Col1a1 Col1a2 Col3a1 Col6a1 P2ry6 Slc16a1
6	GO:0051244 [4]: regulation of cellular physiological process	24	24	175	394	12036	11.96	10.41	16.98	12.19	Acdc Angptl4 Birc3 Bnip3 Casp1 Cav1 Ccr2 Cd1d1 Cidec Col18a1 Cxcl12 Fcgr1 Fcgr3 Gsn Ifi204 Ii Il15 Lama1 Lgals12 Pdgfc Ptx3 Pycard Snai2 Trp63
7	GO:0007600 [5]: sensory perception	2	2	197	1355	11075	11.84	10.41	0.0	0.0	Ccr2 Tbl1xr1
8	GO:0007186 [6]: G-protein coupled receptor protein signaling pathway	7	7	192	1880	10550	10.84	10.41	0.0	0.0	Ccr2 Cd97 Cmkor1 Gng11 Gpr65 P2ry6 Rgs2
9	GO:0050877 [4]: neurophysiological process	4	4	195	1503	10927	10.19	10.41	0.0	0.0	Ccr2 Fcgr3 Maoa Tbl1xr1
10	GO:0050794 [3]: regulation of cellular process	27	27	172	547	11883	9.95	10.41	14.9	10.5	Acdc Angptl4 Birc3 Bnip3 Casp1 Cav1 Ccr2 Cd1d1 Cidec Col18a1 Cxcl12 Fcgr1 Fcgr3 Gsn Ifi204 Igfbp6 Ii Il15 Lama1 Lgals12 Pdgfc Prss11 Ptx3 Pycard Snai2 Trp63 Wif1
11	GO:0009581 [5]: detection of external stimulus	3	3	196	1364	11066	9.92	10.41	0.0	0.0	Ccr2 Fech Tbl1xr1
12	GO:0043065 [7]: positive regulation of apoptosis	11	11	188	85	12345	9.83	10.41	14.99	10.5	Bnip3 Casp1 Cd1d1 Cidec Col18a1 Fcgr1 Fcgr3 Ifi204 Lgals12 Pycard Trp63
13	GO:0043068 [6]: positive regulation of programmed cell death	11	11	188	86	12344	9.71	10.41	14.88	10.5	Bnip3 Casp1 Cd1d1 Cidec Col18a1 Fcgr1 Fcgr3 Ifi204 Lgals12 Pycard Trp63
14	GO:0005975 [5]: carbohydrate metabolism	18	18	181	279	12151	8.73	10.41	13.76	9.48	Acdc Aco1 Aldoa B3galt3 Gbe1 Hexa Hk2 Idh3a Ldh1 Lyzs Lzp-s Man1a Man2a1 Pck1 Pfkp Pygl Smpdl3a Xlkd1
15	GO:0006952 [5]: defense response	34	34	165	874	11556	8.35	10.41	13.2	9.02	C1qa C1qb C1qg C1qr1 C1r Ccl6 Ccl9 Ccr2 Cd1d1 Cmkor1 Colec12 Cxcl12 Cxcl4 Fcgr1 Fcgr3 Fcgrt Gbp2 Gbp4 H2-D1 H2-DMb1 Ifi202b Ifi204 Ifit2 Ii Il15 Itgb2 Ly6c Ly75 Lyzs Lzp-s Orm1 Pycard Sp3 Stab1
16	GO:0007155 [4]: cell adhesion	23	23	176	459	11971	8.11	10.41	13.06	8.97	Aoc3 Arhgap6 C1qr1 Cd34 Cd36 Cd97 Col17a1 Col18a1 Col1a1 Col1a2 Col3a1 Col5a2 Col6a1 Dpt Efemp1 Fbln2 Itgb2 Lama1 Nid1 Stab1 Tgfbi Thbs2 Xlkd1
17	GO:0009607 [4]: response to biotic stimulus	35	35	164	959	11471	7.38	10.41	12.19	8.38	C1qa C1qb C1qg C1qr1 C1r Ccl6 Ccl9 Ccr2 Cd1d1 Cmkor1 Colec12 Cxcl12 Cxcl4 Fcgr1 Fcgr3 Fcgrt Gbp2 Gbp4 H2-D1 H2-DMb1 Ifi202b Ifi204 Ifit2 Ii Il15 Itgb2 Ly6c Ly75 Lyzs Lzp-s Orm1 Ptx3 Pycard Sp3 Stab1
18	GO:0042981 [6]: regulation of apoptosis	14	14	185	193	12237	7.14	10.41	12.21	8.38	Angptl4 Birc3 Bnip3 Casp1 Cd1d1 Cidec Col18a1 Fcgr1 Fcgr3 Ifi204 Lgals12 Pycard Snai2 Trp63
19	GO:0012502 [7]: induction of programmed cell death	9	9	190	72	12358	7.07	10.41	12.23	8.38	Casp1 Cd1d1 Cidec Fcgr1 Fcgr3 Ifi204 Lgals12 Pycard Trp63
20	GO:0006917 [8]: induction of apoptosis	9	9	190	72	12358	7.07	10.41	12.23	8.38	Casp1 Cd1d1 Cidec Fcgr1 Fcgr3 Ifi204 Lgals12 Pycard Trp63
21	GO:0006955 [4]: immune response	28	28	171	684	11746	7.03	10.41	11.9	8.21	C1qa C1qb C1qg C1r Ccl6 Ccl9 Ccr2 Cd1d1 Colec12 Cxcl12 Cxcl4 Fcgr1 Fcgr3 Fcgrt Gbp2 Gbp4 H2-D1 H2-DMb1 Ifi202b Ifi204 Ifit2 Ii Il15 Itgb2 Orm1 Pycard Sp3 Stab1
22	GO:0043067 [5]: regulation of programmed cell death	14	14	185	196	12234	6.98	10.41	12.04	8.3	Angptl4 Birc3 Bnip3 Casp1 Cd1d1 Cidec Col18a1 Fcgr1 Fcgr3 Ifi204 Lgals12 Pycard Snai2 Trp63
23	GO:0015980 [6]: energy derivation by oxidation of organic compounds	10	10	189	106	12324	6.03	9.72	11.15	7.51	Acdc Aco1 Aldoa Gbe1 Hk2 Idh3a Ldh1 Pck1 Pfkp Pygl
24	GO:0019884 [6]: antigen presentation, exogenous antigen	5	5	194	17	12413	5.61	9.31	10.84	7.26	Cd1d1 Fcgr1 Fcgr3 H2-DMb1 Ii
25	GO:0019882 [5]: antigen presentation	7	7	192	49	12381	5.37	9.03	10.55	7.01	Cd1d1 Fcgr1 Fcgr3 Fcgrt H2-D1 H2-DMb1 Ii
26	GO:0006092 [7]: main pathways of carbohydrate metabolism	8	8	191	73	12357	4.99	8.8	10.13	6.64	Acdc Aco1 Aldoa Hk2 Idh3a Ldh1 Pck1 Pfkp
27	GO:0008219 [4]: cell death	18	18	181	380	12050	4.81	8.8	9.75	6.35	Angptl4 Birc3 Bnip3 Casp1 Cd1d1 Cidec Clca2 Col18a1 Fcgr1 Fcgr3 Ifi204 Lgals12 Lyzs Lzp-s Pdcd8 Pycard Snai2 Trp63
28	GO:0044262 [6]: cellular carbohydrate metabolism	12	12	187	181	12249	4.77	8.62	9.81	6.37	Acdc Aco1 Aldoa B3galt3 Gbe1 Hk2 Idh3a Ldh1 Pck1 Pfkp Pygl Xlkd1
29	GO:0016265 [3]: death	18	18	181	387	12043	4.6	8.11	9.52	6.16	Angptl4 Birc3 Bnip3 Casp1 Cd1d1 Cidec Clca2 Col18a1 Fcgr1 Fcgr3 Ifi204 Lgals12 Lyzs Lzp-s Pdcd8 Pycard Snai2 Trp63
30	GO:0006958 [7]: complement activation, classical pathway	5	5	194	24	12406	4.21	7.67	9.43	6.1	C1qa C1qb C1qg C1r Colec12
31	GO:0044248 [5]: cellular catabolism	24	24	175	642	11788	4.14	7.67	8.96	5.67	Aldoa Arts1 C1r C1s Capn7 Casp1 Col6a1 Ctsb Ctsl Ctss Ctsz Fah Fap Hk2 Ldh1 Lyzs Lzp-s Maoa Mmp2 Pcolce Pdcd8 Pfkp Prss11 Xlkd1
32	GO:0007166 [5]: cell surface receptor linked signal transduction	18	18	181	2284	10146	3.77	7.28	0.0	0.0	Angpt2 Ccr2 Cd97 Clec1b Cmkor1 Fcgr1 Fcgr3 Gng11 Gpr65 Iigp1 Itgb2 Lama1 P2ry6 Pdgfc Prss11 Rgs2 Sfrp2 Wif1
33	GO:0006810 [4]: transport	48	48	151	1805	10625	3.68	7.21	8.25	5.21	Abcb1b Abcg2 Acdc Aqp1 C1qa C1qb C1qg Cav1 Cd36 Clca1 Clca2 Col17a1 Col18a1 Col1a1 Col1a2 Col3a1 Col6a1 Colec12 Csna Csnb Ctsb Ecm1 Fabp4 Fcgr1 Fcgr3 Fxyd5 Gatm Gsn Gstk1 Hba-a1 Ii Kcnn4 Lrp1 Ly75 Mrc1 Orm1 P2ry6 Pitrm1 Pltp Ptx3 Rbp1 Rbp4 Rbp7 Slc15a3 Slc16a1 Slc30a5 Slc39a8 Trf
34	GO:0051234 [4]: establishment of localization	48	48	151	1808	10622	3.64	7.14	8.21	5.21	Abcb1b Abcg2 Acdc Aqp1 C1qa C1qb C1qg Cav1 Cd36 Clca1 Clca2 Col17a1 Col18a1 Col1a1 Col1a2 Col3a1 Col6a1 Colec12 Csna Csnb Ctsb Ecm1 Fabp4 Fcgr1 Fcgr3 Fxyd5 Gatm Gsn Gstk1 Hba-a1 Ii Kcnn4 Lrp1 Ly75 Mrc1 Orm1 P2ry6 Pitrm1 Pltp Ptx3 Rbp1 Rbp4 Rbp7 Slc15a3 Slc16a1 Slc30a5 Slc39a8 Trf
35	GO:0006915 [6]: apoptosis	16	16	183	346	12084	3.6	7.14	8.53	5.32	Angptl4 Birc3 Bnip3 Casp1 Cd1d1 Cidec Clca2 Col18a1 Fcgr1 Fcgr3 Ifi204 Lgals12 Pdcd8 Pycard Snai2 Trp63
36	GO:0009056 [4]: catabolism	25	25	174	718	11712	3.45	6.89	8.22	5.21	Aldoa Arts1 C1r C1s Capn7 Casp1 Col6a1 Ctsb Ctsl Ctss Ctsz Fah Fap Hk2 Ldh1 Lpl Lyzs Lzp-s Maoa Mmp2 Pcolce Pdcd8 Pfkp Prss11 Xlkd1
37	GO:0051179 [3]: localization	48	48	151	1825	10605	3.44	6.89	7.99	5.03	Abcb1b Abcg2 Acdc Aqp1 C1qa C1qb C1qg Cav1 Cd36 Clca1 Clca2 Col17a1 Col18a1 Col1a1 Col1a2 Col3a1 Col6a1 Colec12 Csna Csnb Ctsb Ecm1 Fabp4 Fcgr1 Fcgr3 Fxyd5 Gatm Gsn Gstk1 Hba-a1 Ii Kcnn4 Lrp1 Ly75 Mrc1 Orm1 P2ry6 Pitrm1 Pltp Ptx3 Rbp1 Rbp4 Rbp7 Slc15a3 Slc16a1 Slc30a5 Slc39a8 Trf
38	GO:0012501 [5]: programmed cell death	16	16	183	352	12078	3.43	6.89	8.34	5.23	Angptl4 Birc3 Bnip3 Casp1 Cd1d1 Cidec Clca2 Col18a1 Fcgr1 Fcgr3 Ifi204 Lgals12 Pdcd8 Pycard Snai2 Trp63
39	GO:0016064 [6]: humoral defense mechanism (sensu Vertebrata)	6	6	193	48	12382	3.37	6.83	8.54	5.32	C1qa C1qb C1qg C1r Colec12 Ii
40	GO:0042330 [5]: taxis	8	8	191	95	12335	3.33	6.78	8.43	5.28	Ccl6 Ccl9 Ccr2 Cmkor1 Cxcl12 Cxcl4 Fcgr3 Itgb2
41	GO:0006935 [6]: chemotaxis	8	8	191	95	12335	3.33	6.78	8.43	5.28	Ccl6 Ccl9 Ccr2 Cmkor1 Cxcl12 Cxcl4 Fcgr3 Itgb2
42	GO:0051240 [5]: positive regulation of organismal physiological process	6	6	193	51	12379	3.08	6.63	8.24	5.21	Cav1 Cd1d1 Fcgr1 Fcgr3 Ii Il15
43	GO:0007165 [4]: signal transduction	29	29	170	3031	9399	2.97	6.5	0.0	0.0	Acdc Angpt2 Cav1 Ccl6 Ccl9 Ccr2 Cd97 Clec1b Cmkor1 Fcgr1 Fcgr3 Gem Gng11 Gpr65 Iigp1 Irak1bp1 Itgb2 Jak1 Lama1 Ms4a4d P2ry6 Pde8a Pdgfc Pdlim4 Prss11 Rgs2 Sfrp2 Tbl1xr1 Wif1
44	GO:0006139 [5]: nucleobase, nucleoside, nucleotide and nucleic acid metabolism	21	21	178	2406	10024	2.73	6.16	0.0	0.0	Adk Ampd3 Arts1 Baz2a Ebf1 Fah Gata2 Gata3 Hdgfrp2 Htatsf1 Ifi204 Mafb Mef2c Pdcd8 Snai2 Sox5 Sp3 Tbl1xr1 Tbx15 Trp63 Zfhx1a
45	GO:0030217 [5]: T-cell differentiation	4	4	195	18	12412	2.73	6.16	7.96	5.01	Cd1d1 Ii Il15 Sp3
46	GO:0006956 [6]: complement activation	5	5	194	39	12391	2.23	5.56	7.4	4.61	C1qa C1qb C1qg C1r Colec12
47	GO:0051050 [6]: positive regulation of transport	4	4	195	21	12409	2.23	5.56	7.45	4.63	Acdc Fcgr1 Fcgr3 Ptx3
48	GO:0006909 [7]: phagocytosis	4	4	195	21	12409	2.23	5.56	7.45	4.63	Colec12 Fcgr1 Fcgr3 Ptx3
49	GO:0001906 [5]: cell killing	3	3	196	8	12422	2.21	5.56	7.45	4.63	Cd1d1 Fcgr1 Fcgr3
50	GO:0001909 [6]: immune cell mediated cytotoxicity	3	3	196	8	12422	2.21	5.56	7.45	4.63	Cd1d1 Fcgr1 Fcgr3
51	GO:0006910 [8]: phagocytosis, recognition	3	3	196	8	12422	2.21	5.56	7.45	4.63	Colec12 Fcgr1 Fcgr3
52	GO:0050875 [3]: cellular physiological process	145	145	54	7789	4641	2.04	5.33	6.4	3.95	Abcb1b Abcg2 Acadl Acdc Aco1 Adk Aldh1a1 Aldoa Ampd3 Angptl4 Aox1 Aqp1 Arhgap6 Arts1 B3galt3 Baz2a Birc3 Bnip3 C1qa C1qb C1qg C1r C1s Canx Capn7 Car13 Car3 Car5b Casp1 Cav1 Ccr2 Cd1d1 Cd36 Cdkn1c Centd3 Cidec Clca1 Clca2 Col17a1 Col18a1 Col1a1 Col1a2 Col3a1 Col5a2 Col6a1 Colec12 Csna Csnb Ctsb Ctsl Ctss Ctsz Cxcl12 Ebf1 Ecm1 Ehhadh Elovl6 F13a1 Fabp4 Fah Fap Fcgr1 Fcgr3 Fech Fkbp7 Fxyd5 G0s2 Galn…
53	GO:0042590 [7]: antigen presentation, exogenous antigen via MHC class I	2	2	197	1	12429	1.94	5.24	7.22	4.53	Fcgr1 Fcgr3
54	GO:0045428 [6]: regulation of nitric oxide biosynthesis	2	2	197	1	12429	1.94	5.24	7.22	4.53	Cav1 Ptx3
55	GO:0001802 [6]: type III hypersensitivity	2	2	197	1	12429	1.94	5.24	7.22	4.53	Fcgr1 Fcgr3
56	GO:0001803 [7]: regulation of type III hypersensitivity	2	2	197	1	12429	1.94	5.24	7.22	4.53	Fcgr1 Fcgr3
57	GO:0001805 [8]: positive regulation of type III hypersensitivity	2	2	197	1	12429	1.94	5.24	7.22	4.53	Fcgr1 Fcgr3
58	GO:0044265 [6]: cellular macromolecule catabolism	19	19	180	537	11893	1.9	5.19	6.68	4.12	Aldoa Arts1 C1r C1s Capn7 Casp1 Col6a1 Ctsb Ctsl Ctss Ctsz Fap Hk2 Ldh1 Mmp2 Pcolce Pfkp Prss11 Xlkd1
59	GO:0006897 [6]: endocytosis	8	8	191	121	12309	1.87	5.16	6.92	4.31	Cav1 Colec12 Fcgr1 Fcgr3 Lrp1 Ly75 Mrc1 Ptx3
60	GO:0006006 [8]: glucose metabolism	6	6	193	66	12364	1.85	5.16	6.97	4.33	Acdc Aldoa Hk2 Ldh1 Pck1 Pfkp
61	GO:0042110 [7]: T-cell activation	5	5	194	43	12387	1.84	5.16	7.0	4.33	Cd1d1 Cxcl12 Ii Il15 Sp3
62	GO:0006091 [5]: generation of precursor metabolites and energy	16	16	183	414	12016	1.83	5.16	6.66	4.12	Acadl Acdc Aco1 Aldoa Aox1 Gbe1 Hk2 Idh3a Ldh1 Maoa Pck1 Pdcd8 Pfkp Pitrm1 Pygl Stab1
63	GO:0006811 [5]: ion transport	19	19	180	546	11884	1.73	4.99	6.49	4.0	Acdc C1qa C1qb C1qg Clca1 Clca2 Col17a1 Col18a1 Col1a1 Col1a2 Col3a1 Col6a1 Fxyd5 Kcnn4 P2ry6 Slc16a1 Slc30a5 Slc39a8 Trf
64	GO:0045058 [5]: T-cell selection	3	3	196	10	12420	1.69	4.96	6.93	4.31	Cd1d1 Ii Il15
65	GO:0016052 [6]: carbohydrate catabolism	5	5	194	45	12385	1.66	4.89	6.81	4.24	Aldoa Hk2 Ldh1 Pfkp Xlkd1
66	GO:0044275 [7]: cellular carbohydrate catabolism	5	5	194	45	12385	1.66	4.89	6.81	4.24	Aldoa Hk2 Ldh1 Pfkp Xlkd1
67	GO:0009057 [5]: macromolecule catabolism	19	19	180	555	11875	1.56	4.78	6.31	3.88	Aldoa Arts1 C1r C1s Capn7 Casp1 Col6a1 Ctsb Ctsl Ctss Ctsz Fap Hk2 Ldh1 Mmp2 Pcolce Pfkp Prss11 Xlkd1
68	GO:0050778 [6]: positive regulation of immune response	5	5	194	49	12381	1.32	4.6	6.46	3.99	Cd1d1 Fcgr1 Fcgr3 Ii Il15
69	GO:0001788 [7]: antibody-dependent cellular cytotoxicity	2	2	197	2	12428	1.27	4.52	6.53	4.01	Fcgr1 Fcgr3
70	GO:0045580 [6]: regulation of T-cell differentiation	3	3	196	12	12418	1.26	4.52	6.49	4.0	Cd1d1 Ii Il15
71	GO:0043207 [5]: response to external biotic stimulus	18	18	181	534	11896	1.13	4.35	5.88	3.63	C1qa C1qb C1qg C1r Ccr2 Cd1d1 Colec12 Fcgr1 Fcgr3 Ii Il15 Itgb2 Lyzs Lzp-s Orm1 Ptx3 Pycard Stab1
72	GO:0050764 [7]: regulation of phagocytosis	3	3	196	13	12417	1.06	4.31	6.29	3.88	Fcgr1 Fcgr3 Ptx3
73	GO:0050766 [8]: positive regulation of phagocytosis	3	3	196	13	12417	1.06	4.31	6.29	3.88	Fcgr1 Fcgr3 Ptx3
74	GO:0030334 [6]: regulation of cell migration	4	4	195	31	12399	0.97	4.23	6.15	3.79	Ccr2 Col18a1 Cxcl12 Lama1
75	GO:0051270 [5]: regulation of cell motility	4	4	195	31	12399	0.97	4.23	6.15	3.79	Ccr2 Col18a1 Cxcl12 Lama1
76	GO:0006096 [8]: glycolysis	4	4	195	31	12399	0.97	4.23	6.15	3.79	Aldoa Hk2 Ldh1 Pfkp
77	GO:0009889 [5]: regulation of biosynthesis	6	6	193	82	12348	0.86	4.1	5.94	3.67	Acdc Aco1 Cav1 Cd1d1 Fcgr3 Ptx3
78	GO:0030335 [7]: positive regulation of cell migration	2	2	197	3	12427	0.77	3.99	6.03	3.73	Col18a1 Cxcl12
79	GO:0050818 [4]: regulation of coagulation	2	2	197	3	12427	0.77	3.99	6.03	3.73	Procr Thbd
80	GO:0050819 [5]: negative regulation of coagulation	2	2	197	3	12427	0.77	3.99	6.03	3.73	Procr Thbd
81	GO:0051272 [6]: positive regulation of cell motility	2	2	197	3	12427	0.77	3.99	6.03	3.73	Col18a1 Cxcl12
82	GO:0006959 [5]: humoral immune response	8	8	191	148	12282	0.72	3.95	5.72	3.49	C1qa C1qb C1qg C1r Ccr2 Cd1d1 Colec12 Ii
83	GO:0045619 [5]: regulation of lymphocyte differentiation	3	3	196	15	12415	0.72	3.95	5.94	3.67	Cd1d1 Ii Il15
84	GO:0045807 [7]: positive regulation of endocytosis	3	3	196	15	12415	0.72	3.95	5.94	3.67	Fcgr1 Fcgr3 Ptx3
85	GO:0006793 [5]: phosphorus metabolism	2	2	197	609	11821	0.71	3.95	0.0	0.0	Jak1 Pdgfc
86	GO:0006796 [6]: phosphate metabolism	2	2	197	609	11821	0.71	3.95	0.0	0.0	Jak1 Pdgfc
87	GO:0019318 [7]: hexose metabolism	6	6	193	86	12344	0.64	3.9	5.72	3.49	Acdc Aldoa Hk2 Ldh1 Pck1 Pfkp
88	GO:0042221 [6]: response to chemical substance	10	10	189	226	12204	0.55	3.78	5.47	3.35	As3mt Ccl6 Ccl9 Ccr2 Cmkor1 Cxcl12 Cxcl4 Fcgr3 Itgb2 Maoa
89	GO:0005996 [6]: monosaccharide metabolism	6	6	193	88	12342	0.54	3.78	5.61	3.42	Acdc Aldoa Hk2 Ldh1 Pck1 Pfkp
90	GO:0006486 [8]: protein amino acid glycosylation	5	5	194	61	12369	0.46	3.68	5.57	3.4	B3galt3 Galnt7 Man1a St3gal1 St8sia4
91	GO:0019217 [6]: regulation of fatty acid metabolism	2	2	197	4	12426	0.38	3.62	5.64	3.44	Acdc Cav1
92	GO:0045059 [7]: positive thymic T-cell selection	2	2	197	4	12426	0.38	3.62	5.64	3.44	Cd1d1 Ii
93	GO:0009893 [5]: positive regulation of metabolism	7	7	192	124	12306	0.35	3.58	5.36	3.26	Acdc Cd1d1 Ebf1 Fcgr3 Mafb Ptx3 Trp63
94	GO:0019320 [8]: hexose catabolism	4	4	195	38	12392	0.32	3.58	5.47	3.35	Aldoa Hk2 Ldh1 Pfkp
95	GO:0046164 [6]: alcohol catabolism	4	4	195	38	12392	0.32	3.58	5.47	3.35	Aldoa Hk2 Ldh1 Pfkp
96	GO:0046365 [7]: monosaccharide catabolism	4	4	195	38	12392	0.32	3.58	5.47	3.35	Aldoa Hk2 Ldh1 Pfkp
97	GO:0006007 [9]: glucose catabolism	4	4	195	38	12392	0.32	3.58	5.47	3.35	Aldoa Hk2 Ldh1 Pfkp
98	GO:0009628 [5]: response to abiotic stimulus	13	13	186	359	12071	0.3	3.52	5.1	3.09	As3mt Ccl6 Ccl9 Ccr2 Cmkor1 Cxcl12 Cxcl4 Fcgr3 Fech Itgb2 Maoa Snai2 Tbl1xr1
99	GO:0009101 [7]: glycoprotein biosynthesis	5	5	194	66	12364	0.17	3.41	5.26	3.21	B3galt3 Galnt7 Man1a St3gal1 St8sia4
100	GO:0050817 [3]: coagulation	4	4	195	40	12390	0.16	3.41	5.31	3.25	F13a1 Procr Pros1 Thbd
101	GO:0007596 [4]: blood coagulation	4	4	195	40	12390	0.16	3.41	5.31	3.25	F13a1 Procr Pros1 Thbd
102	GO:0016998 [6]: cell wall catabolism	2	2	197	5	12425	0.06	3.32	5.31	3.25	Lyzs Lzp-s
103	GO:0006641 [7]: triacylglycerol metabolism	2	2	197	5	12425	0.06	3.32	5.31	3.25	Cav1 Pck1
104	GO:0000004 [2]: biological_process unknown	7	7	192	1004	11426	0.04	0.0	0.0	0.0	9230117N10Rik Antxr1 Antxr2 Arhgef3 Chpt1 Ctla2a Pgcp
105	GO:0050870 [8]: positive regulation of T-cell activation	3	3	196	20	12410	0.02	0.0	5.22	3.18	Cd1d1 Ii Il15
106	GO:0007599 [5]: hemostasis	4	4	195	42	12388	0.0	0.0	5.15	3.12	F13a1 Procr Pros1 Thbd
107	GO:0045321 [5]: immune cell activation	6	6	193	101	12329	-0.05	0.0	4.98	3.04	Cd1d1 Cxcl12 Fcgr3 Ii Il15 Sp3
108	GO:0001775 [4]: cell activation	6	6	193	102	12328	-0.1	0.0	4.93	3.01	Cd1d1 Cxcl12 Fcgr3 Ii Il15 Sp3
109	GO:0009100 [7]: glycoprotein metabolism	5	5	194	71	12359	-0.1	0.0	4.97	3.04	B3galt3 Galnt7 Man1a St3gal1 St8sia4
110	GO:0030098 [4]: lymphocyte differentiation	4	4	195	44	12386	-0.14	0.0	4.99	3.04	Cd1d1 Ii Il15 Sp3
111	GO:0019216 [5]: regulation of lipid metabolism	2	2	197	6	12424	-0.21	0.0	5.04	3.07	Acdc Cav1
112	GO:0001794 [6]: type IIa hypersensitivity	2	2	197	6	12424	-0.21	0.0	5.04	3.07	Fcgr1 Fcgr3
113	GO:0001796 [7]: regulation of type IIa hypersensitivity	2	2	197	6	12424	-0.21	0.0	5.04	3.07	Fcgr1 Fcgr3
114	GO:0001798 [8]: positive regulation of type IIa hypersensitivity	2	2	197	6	12424	-0.21	0.0	5.04	3.07	Fcgr1 Fcgr3
115	GO:0006635 [8]: fatty acid beta-oxidation	2	2	197	6	12424	-0.21	0.0	5.04	3.07	Acdc Ehhadh
116	GO:0051239 [4]: regulation of organismal physiological process	6	6	193	106	12324	-0.25	0.0	4.76	2.92	Cav1 Cd1d1 Fcgr1 Fcgr3 Ii Il15
117	GO:0050776 [5]: regulation of immune response	5	5	194	74	12356	-0.25	0.0	4.81	2.92	Cd1d1 Fcgr1 Fcgr3 Ii Il15
118	GO:0009058 [4]: biosynthesis	22	22	177	824	11606	-0.27	0.0	4.27	2.65	Acdc Aco1 Ampd3 B3galt3 Cav1 Cd1d1 Elovl6 Fcgr3 Fech Galnt7 Gatm Gbe1 Man1a Mocs2 Pank3 Pck1 Ptx3 Rpl37 Rpl5 Scd1 St3gal1 St8sia4
119	GO:0050878 [4]: regulation of body fluids	4	4	195	46	12384	-0.27	0.0	4.85	2.93	F13a1 Procr Pros1 Thbd
120	GO:0051049 [5]: regulation of transport	4	4	195	47	12383	-0.35	0.0	4.78	2.92	Acdc Fcgr1 Fcgr3 Ptx3
121	GO:0030100 [6]: regulation of endocytosis	3	3	196	24	12406	-0.42	0.0	4.76	2.92	Fcgr1 Fcgr3 Ptx3
122	GO:0046209 [5]: nitric oxide metabolism	2	2	197	7	12423	-0.45	0.0	4.8	2.92	Cav1 Ptx3
123	GO:0051084 [8]: posttranslational protein folding	2	2	197	7	12423	-0.45	0.0	4.8	2.92	H2-DMb1 Ii
124	GO:0051085 [9]: chaperone cofactor dependent protein folding	2	2	197	7	12423	-0.45	0.0	4.8	2.92	H2-DMb1 Ii
125	GO:0006809 [5]: nitric oxide biosynthesis	2	2	197	7	12423	-0.45	0.0	4.8	2.92	Cav1 Ptx3
126	GO:0043170 [4]: macromolecule metabolism	51	51	148	2445	9985	-0.5	0.0	3.69	2.28	Acdc Aco1 Aldoa Arts1 B3galt3 Birc3 C1r C1s Canx Capn7 Casp1 Cav1 Cd1d1 Col6a1 Ctsb Ctsl Ctss Ctsz F13a1 Fap Fcgr3 Fkbp7 Galnt7 Gbe1 Gsn H2-DMb1 Hexa Hk2 Idh3a Ii Jak1 Ldh1 Lyzs Lzp-s Man1a Man2a1 Mmp2 Pck1 Pcolce Pdgfc Pfkp Prss11 Pygl Rpl37 Rpl5 Smpdl3a St3gal1 St8sia4 Tbl1xr1 Waspip Xlkd1
127	GO:0009613 [5]: response to pest, pathogen or parasite	15	15	184	501	11929	-0.56	0.0	4.1	2.62	C1qa C1qb C1qg C1r Ccr2 Cd1d1 Colec12 Fcgr1 Fcgr3 Ii Il15 Itgb2 Orm1 Pycard Stab1
128	GO:0016310 [7]: phosphorylation	2	2	197	508	11922	-0.59	0.0	0.0	0.0	Jak1 Pdgfc
129	GO:0009891 [6]: positive regulation of biosynthesis	3	3	196	26	12404	-0.61	0.0	4.56	2.74	Cd1d1 Fcgr3 Ptx3
130	GO:0051260 [8]: protein homooligomerization	2	2	197	8	12422	-0.65	0.0	4.58	2.75	Acdc Cav1
131	GO:0006954 [5]: inflammatory response	6	6	193	117	12313	-0.66	0.0	4.33	2.65	Ccr2 Fcgr1 Fcgr3 Itgb2 Pycard Stab1
132	GO:0016051 [6]: carbohydrate biosynthesis	4	4	195	53	12377	-0.7	0.0	4.4	2.65	Acdc B3galt3 Gbe1 Pck1
133	GO:0006631 [6]: fatty acid metabolism	6	6	193	119	12311	-0.73	0.0	4.26	2.65	Acadl Acdc Cav1 Ehhadh Elovl6 Scd1
134	GO:0016192 [5]: vesicle-mediated transport	9	9	190	238	12192	-0.73	0.0	4.11	2.62	Cav1 Colec12 Fcgr1 Fcgr3 Gsn Lrp1 Ly75 Mrc1 Ptx3
135	GO:0009968 [5]: negative regulation of signal transduction	3	3	196	28	12402	-0.78	0.0	4.38	2.65	Cav1 Prss11 Wif1
136	GO:0050863 [7]: regulation of T-cell activation	3	3	196	28	12402	-0.78	0.0	4.38	2.65	Cd1d1 Ii Il15
137	GO:0006730 [5]: one-carbon compound metabolism	3	3	196	28	12402	-0.78	0.0	4.38	2.65	Car13 Car3 Car5b
138	GO:0006066 [5]: alcohol metabolism	7	7	192	160	12270	-0.82	0.0	4.1	2.62	Acdc Aldoa Hk2 Ldh1 Maoa Pck1 Pfkp
139	GO:0030593 [7]: neutrophil chemotaxis	2	2	197	9	12421	-0.84	0.0	4.39	2.65	Fcgr3 Itgb2
140	GO:0050729 [7]: positive regulation of inflammatory response	2	2	197	9	12421	-0.84	0.0	4.39	2.65	Fcgr1 Fcgr3
141	GO:0051259 [7]: protein oligomerization	2	2	197	9	12421	-0.84	0.0	4.39	2.65	Acdc Cav1
142	GO:0006638 [6]: neutral lipid metabolism	2	2	197	9	12421	-0.84	0.0	4.39	2.65	Cav1 Pck1
143	GO:0006639 [6]: acylglycerol metabolism	2	2	197	9	12421	-0.84	0.0	4.39	2.65	Cav1 Pck1
144	GO:0051186 [5]: cofactor metabolism	6	6	193	123	12307	-0.86	0.0	4.11	2.62	Ehhadh Fech Gstk1 Hebp1 Mocs2 Pank3
145	GO:0050867 [6]: positive regulation of cell activation	3	3	196	30	12400	-0.95	0.0	4.21	2.65	Cd1d1 Ii Il15
146	GO:0051251 [7]: positive regulation of lymphocyte activation	3	3	196	30	12400	-0.95	0.0	4.21	2.65	Cd1d1 Ii Il15
147	GO:0044257 [7]: cellular protein catabolism	14	14	185	482	11948	-0.97	0.0	3.68	2.28	Arts1 C1r C1s Capn7 Casp1 Col6a1 Ctsb Ctsl Ctss Ctsz Fap Mmp2 Pcolce Prss11
148	GO:0006508 [8]: proteolysis and peptidolysis	14	14	185	482	11948	-0.97	0.0	3.68	2.28	Arts1 C1r C1s Capn7 Casp1 Col6a1 Ctsb Ctsl Ctss Ctsz Fap Mmp2 Pcolce Prss11
149	GO:0044249 [5]: cellular biosynthesis	20	20	179	790	11640	-1.0	0.0	3.49	2.28	Acdc Aco1 Ampd3 B3galt3 Cd1d1 Elovl6 Fcgr3 Fech Galnt7 Gatm Gbe1 Man1a Mocs2 Pank3 Pck1 Rpl37 Rpl5 Scd1 St3gal1 St8sia4
150	GO:0050789 [2]: regulation of biological process	46	46	153	2245	10185	-1.01	0.0	3.13	2.07	Acdc Aco1 Angptl4 Arhgap6 Arts1 Baz2a Birc3 Bnip3 Casp1 Cav1 Ccr2 Cd1d1 Cidec Col18a1 Cxcl12 Ebf1 Fah Fcgr1 Fcgr3 Gata2 Gata3 Gsn Hdgfrp2 Ifi204 Igfbp6 Ii Il15 Kcnn4 Lama1 Lgals12 Mafb Mef2c Pdgfc Procr Prss11 Ptx3 Pycard Snai2 Sox5 Sp3 Tbl1xr1 Tbx15 Thbd Trp63 Wif1 Zfhx1a
151	GO:0042591 [7]: antigen presentation, exogenous antigen via MHC class II	2	2	197	10	12420	-1.01	0.0	4.22	2.65	H2-DMb1 Ii
152	GO:0045061 [6]: thymic T-cell selection	2	2	197	10	12420	-1.01	0.0	4.22	2.65	Cd1d1 Ii
153	GO:0045582 [7]: positive regulation of T-cell differentiation	2	2	197	10	12420	-1.01	0.0	4.22	2.65	Cd1d1 Ii
154	GO:0046486 [6]: glycerolipid metabolism	2	2	197	10	12420	-1.01	0.0	4.22	2.65	Cav1 Pck1
155	GO:0006662 [5]: glycerol ether metabolism	2	2	197	10	12420	-1.01	0.0	4.22	2.65	Cav1 Pck1
156	GO:0050791 [3]: regulation of physiological process	42	42	157	2018	10412	-1.03	0.0	3.13	2.07	Acdc Aco1 Angptl4 Arts1 Baz2a Birc3 Bnip3 Casp1 Cav1 Ccr2 Cd1d1 Cidec Col18a1 Cxcl12 Ebf1 Fah Fcgr1 Fcgr3 Gata2 Gata3 Gsn Hdgfrp2 Ifi204 Ii Il15 Kcnn4 Lama1 Lgals12 Mafb Mef2c Pdgfc Procr Ptx3 Pycard Snai2 Sox5 Sp3 Tbl1xr1 Tbx15 Thbd Trp63 Zfhx1a
157	GO:0046649 [6]: lymphocyte activation	5	5	194	93	12337	-1.07	0.0	3.95	2.49	Cd1d1 Cxcl12 Ii Il15 Sp3
158	GO:0019752 [6]: carboxylic acid metabolism	10	10	189	303	12127	-1.13	0.0	3.63	2.28	Acadl Acdc Cav1 Ehhadh Elovl6 Fah Gatm Glud1 Pck1 Scd1
159	GO:0006082 [5]: organic acid metabolism	10	10	189	303	12127	-1.13	0.0	3.63	2.28	Acadl Acdc Cav1 Ehhadh Elovl6 Fah Gatm Glud1 Pck1 Scd1
160	GO:0009589 [8]: detection of UV	1	1	198	0	12430	-1.13	0.0	4.15	2.65	Fech
161	GO:0009743 [5]: response to carbohydrate stimulus	1	1	198	0	12430	-1.13	0.0	4.15	2.65	Acdc
162	GO:0009746 [6]: response to hexose stimulus	1	1	198	0	12430	-1.13	0.0	4.15	2.65	Acdc
163	GO:0009749 [7]: response to glucose stimulus	1	1	198	0	12430	-1.13	0.0	4.15	2.65	Acdc
164	GO:0042311 [6]: vasodilation	1	1	198	0	12430	-1.13	0.0	4.15	2.65	Cav1
165	GO:0042312 [5]: regulation of vasodilation	1	1	198	0	12430	-1.13	0.0	4.15	2.65	Cav1
166	GO:0045062 [6]: extrathymic T-cell selection	1	1	198	0	12430	-1.13	0.0	4.15	2.65	Il15
167	GO:0045429 [7]: positive regulation of nitric oxide biosynthesis	1	1	198	0	12430	-1.13	0.0	4.15	2.65	Ptx3
168	GO:0045581 [7]: negative regulation of T-cell differentiation	1	1	198	0	12430	-1.13	0.0	4.15	2.65	Ii
169	GO:0045721 [7]: negative regulation of gluconeogenesis	1	1	198	0	12430	-1.13	0.0	4.15	2.65	Acdc
170	GO:0045766 [8]: positive regulation of angiogenesis	1	1	198	0	12430	-1.13	0.0	4.15	2.65	Arts1
171	GO:0045907 [6]: positive regulation of vasoconstriction	1	1	198	0	12430	-1.13	0.0	4.15	2.65	Cav1
172	GO:0045908 [6]: negative regulation of vasodilation	1	1	198	0	12430	-1.13	0.0	4.15	2.65	Cav1
173	GO:0045912 [6]: negative regulation of carbohydrate metabolism	1	1	198	0	12430	-1.13	0.0	4.15	2.65	Acdc
174	GO:0046173 [7]: polyol biosynthesis	1	1	198	0	12430	-1.13	0.0	4.15	2.65	Pck1
175	GO:0046327 [8]: glycerol biosynthesis from pyruvate	1	1	198	0	12430	-1.13	0.0	4.15	2.65	Pck1
176	GO:0050691 [8]: regulation of antiviral response by host	1	1	198	0	12430	-1.13	0.0	4.15	2.65	Il15
177	GO:0001866 [7]: NK T-cell proliferation	1	1	198	0	12430	-1.13	0.0	4.15	2.65	Il15
178	GO:0001885 [4]: endothelial cell development	1	1	198	0	12430	-1.13	0.0	4.15	2.65	Col18a1
179	GO:0001886 [5]: endothelial cell morphogenesis	1	1	198	0	12430	-1.13	0.0	4.15	2.65	Col18a1
180	GO:0001887 [6]: selenium metabolism	1	1	198	0	12430	-1.13	0.0	4.15	2.65	Sepp1
181	GO:0006111 [7]: regulation of gluconeogenesis	1	1	198	0	12430	-1.13	0.0	4.15	2.65	Acdc
182	GO:0006113 [7]: fermentation	1	1	198	0	12430	-1.13	0.0	4.15	2.65	Pck1
183	GO:0006114 [8]: glycerol biosynthesis	1	1	198	0	12430	-1.13	0.0	4.15	2.65	Pck1
184	GO:0007171 [8]: transmembrane receptor protein tyrosine kinase activation (dimerization)	1	1	198	0	12430	-1.13	0.0	4.15	2.65	Pdgfc
185	GO:0007499 [4]: ectoderm and mesoderm interaction	1	1	198	0	12430	-1.13	0.0	4.15	2.65	Trp63
186	GO:0045621 [6]: positive regulation of lymphocyte differentiation	2	2	197	11	12419	-1.15	0.0	4.06	2.6	Cd1d1 Ii
187	GO:0006911 [8]: phagocytosis, engulfment	2	2	197	11	12419	-1.15	0.0	4.06	2.6	Fcgr1 Fcgr3
188	GO:0016070 [5]: RNA metabolism	1	1	198	367	12063	-1.16	0.0	0.0	0.0	Htatsf1
189	GO:0006468 [8]: protein amino acid phosphorylation	2	2	197	462	11968	-1.16	0.0	0.0	0.0	Jak1 Pdgfc
190	GO:0016477 [5]: cell migration	6	6	193	134	12296	-1.19	0.0	3.75	2.34	Ccr2 Col18a1 Cxcl12 Fcgr3 Itgb2 Lama1
191	GO:0030163 [6]: protein catabolism	14	14	185	500	11930	-1.19	0.0	3.41	2.24	Arts1 C1r C1s Capn7 Casp1 Col6a1 Ctsb Ctsl Ctss Ctsz Fap Mmp2 Pcolce Prss11
192	GO:0006350 [6]: transcription	17	17	182	1594	10836	-1.19	0.0	0.02	0.0	Arts1 Baz2a Ebf1 Fah Gata2 Gata3 Hdgfrp2 Ifi204 Mafb Mef2c Snai2 Sox5 Sp3 Tbl1xr1 Tbx15 Trp63 Zfhx1a
193	GO:0043285 [5]: biopolymer catabolism	14	14	185	503	11927	-1.23	0.0	3.37	2.21	Arts1 C1r C1s Capn7 Casp1 Col6a1 Ctsb Ctsl Ctss Ctsz Fap Mmp2 Pcolce Prss11
194	GO:0019395 [7]: fatty acid oxidation	2	2	197	12	12418	-1.3	0.0	3.92	2.48	Acdc Ehhadh
195	GO:0042168 [5]: heme metabolism	2	2	197	12	12418	-1.3	0.0	3.92	2.48	Fech Hebp1
196	GO:0006778 [6]: porphyrin metabolism	2	2	197	12	12418	-1.3	0.0	3.92	2.48	Fech Hebp1
197	GO:0019886 [6]: antigen processing, exogenous antigen via MHC class II	2	2	197	13	12417	-1.42	0.0	3.79	2.37	H2-DMb1 Ii
198	GO:0030595 [6]: immune cell chemotaxis	2	2	197	13	12417	-1.42	0.0	3.79	2.37	Fcgr3 Itgb2
199	GO:0006094 [8]: gluconeogenesis	2	2	197	13	12417	-1.42	0.0	3.79	2.37	Acdc Pck1
200	GO:0044260 [5]: cellular macromolecule metabolism	46	46	153	2333	10097	-1.44	0.0	2.6	1.77	Acdc Aco1 Aldoa Arts1 B3galt3 Birc3 C1r C1s Canx Capn7 Casp1 Cav1 Cd1d1 Col6a1 Ctsb Ctsl Ctss Ctsz F13a1 Fap Fcgr3 Fkbp7 Galnt7 Gbe1 Gsn H2-DMb1 Hk2 Idh3a Ii Jak1 Ldh1 Man1a Mmp2 Pck1 Pcolce Pdgfc Pfkp Prss11 Pygl Rpl37 Rpl5 St3gal1 St8sia4 Tbl1xr1 Waspip Xlkd1
201	GO:0030097 [5]: hemopoiesis	5	5	194	104	12326	-1.44	0.0	3.54	2.28	Ccr2 Cd1d1 Ii Il15 Sp3
202	GO:0008152 [3]: metabolism	98	98	101	5504	6926	-1.44	0.0	2.38	1.66	Acadl Acdc Aco1 Adk Aldh1a1 Aldh6a1 Aldoa Ampd3 Aox1 Arts1 B3galt3 Baz2a Birc3 C1r C1s Canx Capn7 Car13 Car3 Car5b Casp1 Cav1 Cd1d1 Col6a1 Ctsb Ctsl Ctss Ctsz Dhrs8 Ebf1 Ehhadh Elovl6 F13a1 Fah Fap Fcgr3 Fech Fkbp7 Galnt7 Gata2 Gata3 Gatm Gbe1 Glud1 Gsn Gstk1 H2-DMb1 Hdgfrp2 Hebp1 Hexa Hk2 Hsd11b1 Htatsf1 Idh3a Ifi204 Ii Jak1 Ldh1 Lpl Lrp1 Lyzs Lzp-s Mafb Man1a Man2a1 Maoa Mef2c Mmp2 Mocs2 Pank3 …
203	GO:0006629 [5]: lipid metabolism	12	12	187	422	12008	-1.47	0.0	3.17	2.07	Acadl Acdc Cav1 Ehhadh Elovl6 Hsd11b1 Lpl Lrp1 Pck1 Pla1a Rbp1 Scd1
204	GO:0019219 [5]: regulation of nucleobase, nucleoside, nucleotide and nucleic acid metabolism	17	17	182	1545	10885	-1.48	0.0	0.03	0.0	Arts1 Baz2a Ebf1 Fah Gata2 Gata3 Hdgfrp2 Ifi204 Mafb Mef2c Snai2 Sox5 Sp3 Tbl1xr1 Tbx15 Trp63 Zfhx1a
205	GO:0045449 [6]: regulation of transcription	17	17	182	1538	10892	-1.53	0.0	0.04	0.0	Arts1 Baz2a Ebf1 Fah Gata2 Gata3 Hdgfrp2 Ifi204 Mafb Mef2c Snai2 Sox5 Sp3 Tbl1xr1 Tbx15 Trp63 Zfhx1a
206	GO:0006351 [7]: transcription, DNA-dependent	17	17	182	1538	10892	-1.53	0.0	0.04	0.0	Arts1 Baz2a Ebf1 Fah Gata2 Gata3 Hdgfrp2 Ifi204 Mafb Mef2c Snai2 Sox5 Sp3 Tbl1xr1 Tbx15 Trp63 Zfhx1a
207	GO:0009890 [6]: negative regulation of biosynthesis	2	2	197	14	12416	-1.53	0.0	3.66	2.28	Acdc Cav1
208	GO:0050900 [6]: immune cell migration	2	2	197	14	12416	-1.53	0.0	3.66	2.28	Fcgr3 Itgb2
209	GO:0008154 [6]: actin polymerization and/or depolymerization	2	2	197	14	12416	-1.53	0.0	3.66	2.28	Gsn Waspip
210	GO:0051246 [5]: regulation of protein metabolism	4	4	195	72	12358	-1.58	0.0	3.45	2.27	Cd1d1 Fcgr3 Gsn Pdgfc
211	GO:0006464 [7]: protein modification	11	11	188	1105	11325	-1.62	0.0	0.03	0.0	B3galt3 Birc3 Casp1 F13a1 Galnt7 Jak1 Man1a Pdgfc St3gal1 St8sia4 Tbl1xr1
212	GO:0008104 [4]: protein localization	3	3	196	506	11924	-1.63	0.0	0.01	0.0	Ctsb Gstk1 Ii
213	GO:0006996 [5]: organelle organization and biogenesis	6	6	193	741	11689	-1.63	0.0	0.02	0.0	Arhgap6 Baz2a Gsn Rpl5 Trp63 Waspip
214	GO:0050793 [3]: regulation of development	6	6	193	152	12278	-1.65	0.0	3.24	2.11	Cd1d1 Igfbp6 Ii Il15 Lama1 Prss11
215	GO:0050727 [6]: regulation of inflammatory response	2	2	197	15	12415	-1.65	0.0	3.55	2.28	Fcgr1 Fcgr3
216	GO:0008629 [9]: induction of apoptosis by intracellular signals	2	2	197	15	12415	-1.65	0.0	3.55	2.28	Ifi204 Lgals12
217	GO:0006259 [5]: DNA metabolism	2	2	197	419	12011	-1.66	0.0	0.01	0.0	Baz2a Pdcd8
218	GO:0006355 [7]: regulation of transcription, DNA-dependent	17	17	182	1511	10919	-1.67	0.0	0.04	0.0	Arts1 Baz2a Ebf1 Fah Gata2 Gata3 Hdgfrp2 Ifi204 Mafb Mef2c Snai2 Sox5 Sp3 Tbl1xr1 Tbx15 Trp63 Zfhx1a
219	GO:0050865 [5]: regulation of cell activation	3	3	196	42	12388	-1.72	0.0	3.39	2.23	Cd1d1 Ii Il15
220	GO:0051249 [6]: regulation of lymphocyte activation	3	3	196	42	12388	-1.72	0.0	3.39	2.23	Cd1d1 Ii Il15
221	GO:0019915 [6]: lipid storage	1	1	198	1	12429	-1.8	0.0	3.47	2.28	Cav1
222	GO:0030321 [9]: transepithelial chloride transport	1	1	198	1	12429	-1.8	0.0	3.47	2.28	P2ry6
223	GO:0030497 [8]: fatty acid elongation	1	1	198	1	12429	-1.8	0.0	3.47	2.28	Elovl6
224	GO:0042097 [7]: interleukin-4 biosynthesis	1	1	198	1	12429	-1.8	0.0	3.47	2.28	Cd1d1
225	GO:0042396 [7]: phosphagen biosynthesis	1	1	198	1	12429	-1.8	0.0	3.47	2.28	Gatm
226	GO:0042771 [8]: DNA damage response, signal transduction by p53 class mediator resulting in induction of apoptosis	1	1	198	1	12429	-1.8	0.0	3.47	2.28	Ifi204
227	GO:0043255 [6]: regulation of carbohydrate biosynthesis	1	1	198	1	12429	-1.8	0.0	3.47	2.28	Acdc
228	GO:0045019 [7]: negative regulation of nitric oxide biosynthesis	1	1	198	1	12429	-1.8	0.0	3.47	2.28	Cav1
229	GO:0045078 [9]: positive regulation of interferon-gamma biosynthesis	1	1	198	1	12429	-1.8	0.0	3.47	2.28	Cd1d1
230	GO:0045402 [8]: regulation of interleukin-4 biosynthesis	1	1	198	1	12429	-1.8	0.0	3.47	2.28	Cd1d1
231	GO:0045404 [9]: positive regulation of interleukin-4 biosynthesis	1	1	198	1	12429	-1.8	0.0	3.47	2.28	Cd1d1
232	GO:0045620 [6]: negative regulation of lymphocyte differentiation	1	1	198	1	12429	-1.8	0.0	3.47	2.28	Ii
233	GO:0045834 [6]: positive regulation of lipid metabolism	1	1	198	1	12429	-1.8	0.0	3.47	2.28	Acdc
234	GO:0045923 [7]: positive regulation of fatty acid metabolism	1	1	198	1	12429	-1.8	0.0	3.47	2.28	Acdc
235	GO:0046326 [7]: positive regulation of glucose import	1	1	198	1	12429	-1.8	0.0	3.47	2.28	Acdc
236	GO:0048041 [6]: focal adhesion formation	1	1	198	1	12429	-1.8	0.0	3.47	2.28	Arhgap6
237	GO:0050688 [7]: regulation of antiviral response	1	1	198	1	12429	-1.8	0.0	3.47	2.28	Il15
238	GO:0050714 [6]: positive regulation of protein secretion	1	1	198	1	12429	-1.8	0.0	3.47	2.28	Kcnn4
239	GO:0051132 [8]: NK T-cell activation	1	1	198	1	12429	-1.8	0.0	3.47	2.28	Cd1d1
240	GO:0051133 [8]: regulation of NK T-cell activation	1	1	198	1	12429	-1.8	0.0	3.47	2.28	Cd1d1
241	GO:0051135 [9]: positive regulation of NK T-cell activation	1	1	198	1	12429	-1.8	0.0	3.47	2.28	Cd1d1
242	GO:0001736 [6]: establishment of planar polarity	1	1	198	1	12429	-1.8	0.0	3.47	2.28	Trp63
243	GO:0001779 [5]: natural killer cell differentiation	1	1	198	1	12429	-1.8	0.0	3.47	2.28	Sp3
244	GO:0001913 [7]: T-cell mediated cytotoxicity	1	1	198	1	12429	-1.8	0.0	3.47	2.28	Cd1d1
245	GO:0001914 [8]: regulation of T-cell mediated cytotoxicity	1	1	198	1	12429	-1.8	0.0	3.47	2.28	Cd1d1
246	GO:0001916 [9]: positive regulation of T-cell mediated cytotoxicity	1	1	198	1	12429	-1.8	0.0	3.47	2.28	Cd1d1
247	GO:0006026 [7]: aminoglycan catabolism	1	1	198	1	12429	-1.8	0.0	3.47	2.28	Xlkd1
248	GO:0006027 [8]: glycosaminoglycan catabolism	1	1	198	1	12429	-1.8	0.0	3.47	2.28	Xlkd1
249	GO:0006109 [5]: regulation of carbohydrate metabolism	1	1	198	1	12429	-1.8	0.0	3.47	2.28	Acdc
250	GO:0006600 [6]: creatine metabolism	1	1	198	1	12429	-1.8	0.0	3.47	2.28	Gatm
251	GO:0006601 [7]: creatine biosynthesis	1	1	198	1	12429	-1.8	0.0	3.47	2.28	Gatm
252	GO:0007164 [7]: establishment of tissue polarity	1	1	198	1	12429	-1.8	0.0	3.47	2.28	Trp63
253	GO:0008228 [8]: opsonization	1	1	198	1	12429	-1.8	0.0	3.47	2.28	Ptx3
254	GO:0008354 [6]: germ cell migration	1	1	198	1	12429	-1.8	0.0	3.47	2.28	Cxcl12
255	GO:0045184 [5]: establishment of protein localization	3	3	196	487	11943	-1.82	0.0	0.02	0.0	Ctsb Gstk1 Ii
256	GO:0006928 [4]: cell motility	6	6	193	161	12269	-1.84	0.0	3.02	2.02	Ccr2 Col18a1 Cxcl12 Fcgr3 Itgb2 Lama1
257	GO:0007582 [2]: physiological process	169	169	30	10106	2324	-1.85	0.0	2.2	1.54	Abcb1b Abcg2 Acadl Acdc Aco1 Adk Aldh1a1 Aldh6a1 Aldoa Ampd3 Angptl4 Aox1 Aqp1 Arhgap6 Arts1 As3mt B3galt3 Baz2a Birc3 Bnip3 C1qa C1qb C1qg C1qr1 C1r C1s Canx Capn7 Car13 Car3 Car5b Casp1 Cav1 Ccl6 Ccl9 Ccr2 Cd1d1 Cd36 Cdkn1c Centd3 Cidec Clca1 Clca2 Cmkor1 Col17a1 Col18a1 Col1a1 Col1a2 Col3a1 Col5a2 Col6a1 Colec12 Csna Csnb Ctsb Ctsl Ctss Ctsz Cxcl12 Cxcl4 Dhrs8 Ebf1 Ecm1 Ehhadh Elovl6 F13a1 Fab…
258	GO:0008284 [6]: positive regulation of cell proliferation	3	3	196	45	12385	-1.87	0.0	3.23	2.1	Col18a1 Il15 Pdgfc
259	GO:0015031 [5]: protein transport	3	3	196	483	11947	-1.87	0.0	0.02	0.0	Ctsb Gstk1 Ii
260	GO:0007275 [2]: development	32	32	167	1606	10824	-1.9	0.0	2.16	1.52	Angpt2 Arts1 Ccr2 Cd1d1 Col18a1 Cxcl12 Ebf1 Fech Gata2 Gata3 Hebp1 Hsd11b1 Igfbp6 Ii Il15 Itgb2 Lama1 Lgals1 Mafb Mef2c Olfm1 Pdgfc Prss11 Sepp1 Sfrp2 Snai2 Sp3 Thbd Tpm2 Trp63 Waspip Wif1
261	GO:0006396 [6]: RNA processing	1	1	198	310	12120	-1.91	0.0	0.01	0.0	Htatsf1
262	GO:0006790 [5]: sulfur metabolism	3	3	196	46	12384	-1.91	0.0	3.17	2.07	Gstk1 Mocs2 Sepp1
263	GO:0009059 [5]: macromolecule biosynthesis	13	13	186	516	11914	-1.92	0.0	2.59	1.77	Acdc Aco1 B3galt3 Cd1d1 Fcgr3 Galnt7 Gbe1 Man1a Pck1 Rpl37 Rpl5 St3gal1 St8sia4
264	GO:0019319 [8]: hexose biosynthesis	2	2	197	18	12412	-1.94	0.0	3.24	2.11	Acdc Pck1
265	GO:0042440 [4]: pigment metabolism	2	2	197	18	12412	-1.94	0.0	3.24	2.11	Fech Hebp1
266	GO:0046165 [6]: alcohol biosynthesis	2	2	197	18	12412	-1.94	0.0	3.24	2.11	Acdc Pck1
267	GO:0046364 [7]: monosaccharide biosynthesis	2	2	197	18	12412	-1.94	0.0	3.24	2.11	Acdc Pck1
268	GO:0006879 [8]: iron ion homeostasis	2	2	197	18	12412	-1.94	0.0	3.24	2.11	Aco1 Trf
269	GO:0007154 [3]: cell communication	50	50	149	3559	8871	-1.95	0.0	0.13	0.06	Acdc Angpt2 Aoc3 Arhgap6 C1qr1 Cav1 Ccl6 Ccl9 Ccr2 Cd34 Cd36 Cd97 Clec1b Cmkor1 Col17a1 Col18a1 Col1a1 Col1a2 Col3a1 Col5a2 Col6a1 Dpt Efemp1 Fbln2 Fcgr1 Fcgr3 Gem Gng11 Gpr65 Iigp1 Irak1bp1 Itgb2 Jak1 Lama1 Maoa Ms4a4d Nid1 P2ry6 Pde8a Pdgfc Pdlim4 Prss11 Rgs2 Sfrp2 Stab1 Tbl1xr1 Tgfbi Thbs2 Wif1 Xlkd1
270	GO:0046907 [5]: intracellular transport	3	3	196	471	11959	-1.98	0.0	0.02	0.0	Ctsb Gstk1 Ii
271	GO:0030333 [5]: antigen processing	3	3	196	48	12382	-2.01	0.0	3.07	2.07	H2-D1 H2-DMb1 Ii
272	GO:0042098 [6]: T-cell proliferation	2	2	197	19	12411	-2.02	0.0	3.16	2.07	Cxcl12 Il15
273	GO:0051241 [5]: negative regulation of organismal physiological process	2	2	197	19	12411	-2.02	0.0	3.16	2.07	Cav1 Ii
274	GO:0009605 [4]: response to external stimulus	28	28	171	2144	10286	-2.04	0.0	0.1	0.04	As3mt C1qa C1qb C1qg C1r Ccl6 Ccl9 Ccr2 Cd1d1 Cmkor1 Colec12 Cxcl12 Cxcl4 Fcgr1 Fcgr3 Fech Ii Il15 Itgb2 Lyzs Lzp-s Maoa Orm1 Ptx3 Pycard Snai2 Stab1 Tbl1xr1
275	GO:0044237 [4]: cellular metabolism	89	89	110	5177	7253	-2.04	0.0	1.55	1.18	Acadl Acdc Aco1 Adk Aldh1a1 Aldoa Ampd3 Aox1 Arts1 B3galt3 Baz2a Birc3 C1r C1s Canx Capn7 Car13 Car3 Car5b Casp1 Cav1 Cd1d1 Col6a1 Ctsb Ctsl Ctss Ctsz Ebf1 Ehhadh Elovl6 F13a1 Fah Fap Fcgr3 Fech Fkbp7 Galnt7 Gata2 Gata3 Gatm Gbe1 Glud1 Gsn Gstk1 H2-DMb1 Hdgfrp2 Hebp1 Hk2 Hsd11b1 Htatsf1 Idh3a Ifi204 Ii Jak1 Ldh1 Lyzs Lzp-s Mafb Man1a Maoa Mef2c Mmp2 Mocs2 Pank3 Pck1 Pcolce Pdcd8 Pdgfc Pfkp Pitrm1…
276	GO:0030154 [3]: cell differentiation	9	9	190	321	12109	-2.09	0.0	2.56	1.76	Cd1d1 Col18a1 Gata2 Gata3 Ii Il15 Lgals1 Sp3 Trp63
277	GO:0042108 [8]: positive regulation of cytokine biosynthesis	2	2	197	20	12410	-2.1	0.0	3.07	2.07	Cd1d1 Fcgr3
278	GO:0001819 [7]: positive regulation of cytokine production	2	2	197	20	12410	-2.1	0.0	3.07	2.07	Cd1d1 Fcgr3
279	GO:0006807 [4]: nitrogen compound metabolism	2	2	197	20	12410	-2.1	0.0	3.07	2.07	Cav1 Ptx3
280	GO:0043118 [4]: negative regulation of physiological process	8	8	191	271	12159	-2.1	0.0	2.6	1.77	Acdc Angptl4 Birc3 Cav1 Ii Procr Snai2 Thbd
281	GO:0009966 [4]: regulation of signal transduction	4	4	195	88	12342	-2.12	0.0	2.86	1.88	Acdc Cav1 Prss11 Wif1
282	GO:0006821 [8]: chloride transport	3	3	196	51	12379	-2.13	0.0	2.93	1.94	Clca1 Clca2 P2ry6
283	GO:0051243 [5]: negative regulation of cellular physiological process	5	5	194	131	12299	-2.13	0.0	2.75	1.85	Angptl4 Birc3 Cav1 Ii Snai2
284	GO:0007160 [5]: cell-matrix adhesion	3	3	196	52	12378	-2.17	0.0	2.89	1.91	Arhgap6 Itgb2 Nid1
285	GO:0006099 [8]: tricarboxylic acid cycle	2	2	197	21	12409	-2.18	0.0	2.99	2.0	Aco1 Idh3a
286	GO:0015937 [8]: coenzyme A biosynthesis	1	1	198	2	12428	-2.2	0.0	3.07	2.07	Pank3
287	GO:0019432 [8]: triacylglycerol biosynthesis	1	1	198	2	12428	-2.2	0.0	3.07	2.07	Pck1
288	GO:0030330 [7]: DNA damage response, signal transduction by p53 class mediator	1	1	198	2	12428	-2.2	0.0	3.07	2.07	Ifi204
289	GO:0042092 [6]: T-helper 2 type immune response	1	1	198	2	12428	-2.2	0.0	3.07	2.07	Cd1d1
290	GO:0042420 [7]: dopamine catabolism	1	1	198	2	12428	-2.2	0.0	3.07	2.07	Maoa
291	GO:0042424 [8]: catecholamine catabolism	1	1	198	2	12428	-2.2	0.0	3.07	2.07	Maoa
292	GO:0043101 [6]: purine salvage	1	1	198	2	12428	-2.2	0.0	3.07	2.07	Adk
293	GO:0043123 [6]: positive regulation of I-kappaB kinase/NF-kappaB cascade	1	1	198	2	12428	-2.2	0.0	3.07	2.07	Acdc
294	GO:0043174 [6]: nucleoside salvage	1	1	198	2	12428	-2.2	0.0	3.07	2.07	Adk
295	GO:0045072 [8]: regulation of interferon-gamma biosynthesis	1	1	198	2	12428	-2.2	0.0	3.07	2.07	Cd1d1
296	GO:0045884 [9]: regulation of survival gene product activity	1	1	198	2	12428	-2.2	0.0	3.07	2.07	Snai2
297	GO:0046685 [8]: response to arsenic	1	1	198	2	12428	-2.2	0.0	3.07	2.07	As3mt
298	GO:0048003 [6]: antigen presentation, lipid antigen	1	1	198	2	12428	-2.2	0.0	3.07	2.07	Cd1d1
299	GO:0048007 [7]: antigen presentation, exogenous lipid antigen	1	1	198	2	12428	-2.2	0.0	3.07	2.07	Cd1d1
300	GO:0051014 [8]: actin filament severing	1	1	198	2	12428	-2.2	0.0	3.07	2.07	Gsn
301	GO:0051047 [5]: positive regulation of secretion	1	1	198	2	12428	-2.2	0.0	3.07	2.07	Kcnn4
302	GO:0051136 [7]: regulation of NK T-cell differentiation	1	1	198	2	12428	-2.2	0.0	3.07	2.07	Cd1d1
303	GO:0051138 [8]: positive regulation of NK T-cell differentiation	1	1	198	2	12428	-2.2	0.0	3.07	2.07	Cd1d1
304	GO:0001865 [6]: NK T-cell differentiation	1	1	198	2	12428	-2.2	0.0	3.07	2.07	Cd1d1
305	GO:0001878 [7]: response to yeast	1	1	198	2	12428	-2.2	0.0	3.07	2.07	Ptx3
306	GO:0001912 [8]: positive regulation of immune cell mediated cytotoxicity	1	1	198	2	12428	-2.2	0.0	3.07	2.07	Cd1d1
307	GO:0006166 [7]: purine ribonucleoside salvage	1	1	198	2	12428	-2.2	0.0	3.07	2.07	Adk
308	GO:0016043 [4]: cell organization and biogenesis	9	9	190	874	11556	-2.2	0.0	0.06	0.0	Arhgap6 Baz2a Col18a1 Gsn Igfbp6 Prss11 Rpl5 Trp63 Waspip
309	GO:0007242 [5]: intracellular signaling cascade	6	6	193	665	11765	-2.23	0.0	0.04	0.0	Acdc Cav1 Gem Irak1bp1 Jak1 Pdlim4
310	GO:0019439 [6]: aromatic compound catabolism	2	2	197	22	12408	-2.24	0.0	2.91	1.93	Fah Maoa
311	GO:0019835 [5]: cytolysis	2	2	197	22	12408	-2.24	0.0	2.91	1.93	Lyzs Lzp-s
312	GO:0006950 [4]: response to stress	17	17	182	790	11640	-2.28	0.0	2.0	1.44	C1qa C1qb C1qg C1r Casp1 Ccr2 Cd1d1 Colec12 Fcgr1 Fcgr3 Ifi204 Ii Il15 Itgb2 Orm1 Pycard Stab1
313	GO:0044255 [5]: cellular lipid metabolism	9	9	190	338	12092	-2.28	0.0	2.32	1.61	Acadl Acdc Cav1 Ehhadh Elovl6 Hsd11b1 Pck1 Rbp1 Scd1
314	GO:0009987 [2]: cellular process	171	171	28	10368	2062	-2.31	0.0	1.62	1.22	Abcb1b Abcg2 Acadl Acdc Aco1 Adk Aldh1a1 Aldoa Ampd3 Angpt2 Angptl4 Aoc3 Aox1 Aqp1 Arhgap6 Arts1 B3galt3 Baz2a Birc3 Bnip3 C1qa C1qb C1qg C1qr1 C1r C1s Canx Capn7 Car13 Car3 Car5b Casp1 Cav1 Ccl6 Ccl9 Ccr2 Cd1d1 Cd34 Cd36 Cd97 Cdkn1c Centd3 Cidec Clca1 Clca2 Clec1b Cmkor1 Col17a1 Col18a1 Col1a1 Col1a2 Col3a1 Col5a2 Col6a1 Colec12 Csna Csnb Ctsb Ctsl Ctss Ctsz Cxcl12 Dpt Ebf1 Ecm1 Efemp1 Ehhadh El…
315	GO:0019748 [4]: secondary metabolism	2	2	197	23	12407	-2.32	0.0	2.84	1.88	Fech Hebp1
316	GO:0040007 [3]: growth	4	4	195	97	12333	-2.35	0.0	2.59	1.77	Igfbp6 Lama1 Prss11 Sepp1
317	GO:0006512 [8]: ubiquitin cycle	2	2	197	355	12075	-2.37	0.0	0.02	0.0	Birc3 Tbl1xr1
318	GO:0044238 [4]: primary metabolism	82	82	117	4974	7456	-2.37	0.0	0.93	0.71	Acadl Acdc Aco1 Adk Aldoa Ampd3 Arts1 B3galt3 Baz2a Birc3 C1r C1s Canx Capn7 Casp1 Cav1 Cd1d1 Col6a1 Ctsb Ctsl Ctss Ctsz Ebf1 Ehhadh Elovl6 F13a1 Fah Fap Fcgr3 Fkbp7 Galnt7 Gata2 Gata3 Gatm Gbe1 Glud1 Gsn H2-DMb1 Hdgfrp2 Hexa Hk2 Hsd11b1 Htatsf1 Idh3a Ifi204 Ii Jak1 Ldh1 Lpl Lrp1 Lyzs Lzp-s Mafb Man1a Man2a1 Maoa Mef2c Mmp2 Pck1 Pcolce Pdcd8 Pdgfc Pfkp Pla1a Prss11 Pygl Rbp1 Rpl37 Rpl5 Scd1 Smpdl…
319	GO:0045727 [7]: positive regulation of protein biosynthesis	2	2	197	24	12406	-2.37	0.0	2.77	1.86	Cd1d1 Fcgr3
320	GO:0009888 [5]: histogenesis	3	3	196	58	12372	-2.4	0.0	2.64	1.77	Angpt2 Lama1 Trp63
321	GO:0007249 [7]: I-kappaB kinase/NF-kappaB cascade	2	2	197	25	12405	-2.44	0.0	2.7	1.8	Acdc Irak1bp1
322	GO:0010035 [7]: response to inorganic substance	1	1	198	3	12427	-2.47	0.0	2.79	1.88	As3mt
323	GO:0015936 [8]: coenzyme A metabolism	1	1	198	3	12427	-2.47	0.0	2.79	1.88	Pank3
324	GO:0019229 [5]: regulation of vasoconstriction	1	1	198	3	12427	-2.47	0.0	2.79	1.88	Cav1
325	GO:0019720 [7]: Mo-molybdopterin cofactor metabolism	1	1	198	3	12427	-2.47	0.0	2.79	1.88	Mocs2
326	GO:0042095 [7]: interferon-gamma biosynthesis	1	1	198	3	12427	-2.47	0.0	2.79	1.88	Cd1d1
327	GO:0042310 [6]: vasoconstriction	1	1	198	3	12427	-2.47	0.0	2.79	1.88	Cav1
328	GO:0043094 [5]: metabolic compound salvage	1	1	198	3	12427	-2.47	0.0	2.79	1.88	Adk
329	GO:0045123 [6]: cellular extravasation	1	1	198	3	12427	-2.47	0.0	2.79	1.88	Itgb2
330	GO:0045446 [4]: endothelial cell differentiation	1	1	198	3	12427	-2.47	0.0	2.79	1.88	Col18a1
331	GO:0046652 [5]: thymocyte differentiation	1	1	198	3	12427	-2.47	0.0	2.79	1.88	Sp3
332	GO:0048008 [8]: platelet-derived growth factor receptor signaling pathway	1	1	198	3	12427	-2.47	0.0	2.79	1.88	Pdgfc
333	GO:0050880 [5]: regulation of blood vessel size	1	1	198	3	12427	-2.47	0.0	2.79	1.88	Cav1
334	GO:0001738 [5]: morphogenesis of a polarized epithelium	1	1	198	3	12427	-2.47	0.0	2.79	1.88	Trp63
335	GO:0001820 [5]: serotonin secretion	1	1	198	3	12427	-2.47	0.0	2.79	1.88	Fcgr3
336	GO:0006599 [7]: phosphagen metabolism	1	1	198	3	12427	-2.47	0.0	2.79	1.88	Gatm
337	GO:0006777 [8]: Mo-molybdopterin cofactor biosynthesis	1	1	198	3	12427	-2.47	0.0	2.79	1.88	Mocs2
338	GO:0006824 [9]: cobalt ion transport	1	1	198	3	12427	-2.47	0.0	2.79	1.88	Slc30a5
339	GO:0046916 [8]: transition metal ion homeostasis	2	2	197	26	12404	-2.49	0.0	2.64	1.77	Aco1 Trf
340	GO:0042742 [6]: defense response to bacteria	3	3	196	62	12368	-2.53	0.0	2.49	1.7	Fcgr1 Lyzs Lzp-s
341	GO:0006732 [6]: coenzyme metabolism	4	4	195	105	12325	-2.54	0.0	2.37	1.65	Ehhadh Gstk1 Mocs2 Pank3
342	GO:0016066 [5]: cellular defense response (sensu Vertebrata)	2	2	197	27	12403	-2.56	0.0	2.58	1.77	Ccr2 Cd1d1
343	GO:0005977 [8]: glycogen metabolism	2	2	197	27	12403	-2.56	0.0	2.58	1.77	Gbe1 Pygl
344	GO:0006073 [7]: glucan metabolism	2	2	197	27	12403	-2.56	0.0	2.58	1.77	Gbe1 Pygl
345	GO:0050896 [3]: response to stimulus	42	42	157	2709	9721	-2.59	0.0	0.48	0.33	Acdc As3mt C1qa C1qb C1qg C1qr1 C1r Casp1 Ccl6 Ccl9 Ccr2 Cd1d1 Cmkor1 Colec12 Cxcl12 Cxcl4 Fcgr1 Fcgr3 Fcgrt Fech Gbp2 Gbp4 H2-D1 H2-DMb1 Ifi202b Ifi204 Ifit2 Ii Il15 Itgb2 Ly6c Ly75 Lyzs Lzp-s Maoa Orm1 Ptx3 Pycard Snai2 Sp3 Stab1 Tbl1xr1
346	GO:0043066 [7]: negative regulation of apoptosis	3	3	196	64	12366	-2.59	0.0	2.42	1.67	Angptl4 Birc3 Snai2
347	GO:0019538 [5]: protein metabolism	37	37	162	2193	10237	-2.6	0.0	0.94	0.71	Acdc Aco1 Arts1 B3galt3 Birc3 C1r C1s Canx Capn7 Casp1 Cav1 Cd1d1 Col6a1 Ctsb Ctsl Ctss Ctsz F13a1 Fap Fcgr3 Fkbp7 Galnt7 Gsn H2-DMb1 Ii Jak1 Man1a Mmp2 Pcolce Pdgfc Prss11 Rpl37 Rpl5 St3gal1 St8sia4 Tbl1xr1 Waspip
348	GO:0042035 [7]: regulation of cytokine biosynthesis	2	2	197	28	12402	-2.6	0.0	2.52	1.72	Cd1d1 Fcgr3
349	GO:0045597 [5]: positive regulation of cell differentiation	2	2	197	28	12402	-2.6	0.0	2.52	1.72	Cd1d1 Ii
350	GO:0050874 [3]: organismal physiological process	36	36	163	2372	10058	-2.61	0.0	0.41	0.28	C1qa C1qb C1qg C1r Cav1 Ccl6 Ccl9 Ccr2 Cd1d1 Colec12 Cxcl12 Cxcl4 F13a1 Fcgr1 Fcgr3 Fcgrt Gbp2 Gbp4 H2-D1 H2-DMb1 Ifi202b Ifi204 Ifit2 Ii Il15 Itgb2 Mafb Maoa Orm1 Procr Pros1 Pycard Sp3 Stab1 Tbl1xr1 Thbd
351	GO:0043069 [6]: negative regulation of programmed cell death	3	3	196	65	12365	-2.62	0.0	2.39	1.66	Angptl4 Birc3 Snai2
352	GO:0040008 [4]: regulation of growth	3	3	196	66	12364	-2.65	0.0	2.35	1.64	Igfbp6 Lama1 Prss11
353	GO:0045595 [4]: regulation of cell differentiation	3	3	196	66	12364	-2.65	0.0	2.35	1.64	Cd1d1 Ii Il15
354	GO:0044267 [6]: cellular protein metabolism	36	36	163	2173	10257	-2.65	0.0	0.82	0.61	Acdc Aco1 Arts1 B3galt3 Birc3 C1r C1s Canx Capn7 Casp1 Cav1 Cd1d1 Col6a1 Ctsb Ctsl Ctss Ctsz F13a1 Fap Fcgr3 Fkbp7 Galnt7 H2-DMb1 Ii Jak1 Man1a Mmp2 Pcolce Pdgfc Prss11 Rpl37 Rpl5 St3gal1 St8sia4 Tbl1xr1 Waspip
355	GO:0016071 [6]: mRNA metabolism	1	1	198	251	12179	-2.65	0.0	0.02	0.0	Htatsf1
356	GO:0001525 [6]: angiogenesis	3	3	196	67	12363	-2.67	0.0	2.32	1.61	Angpt2 Arts1 Col18a1
357	GO:0018149 [8]: peptide cross-linking	1	1	198	4	12426	-2.68	0.0	2.57	1.77	F13a1
358	GO:0042278 [7]: purine nucleoside metabolism	1	1	198	4	12426	-2.68	0.0	2.57	1.77	Adk
359	GO:0042417 [6]: dopamine metabolism	1	1	198	4	12426	-2.68	0.0	2.57	1.77	Maoa
360	GO:0042573 [6]: retinoic acid metabolism	1	1	198	4	12426	-2.68	0.0	2.57	1.77	Aldh1a1
361	GO:0045086 [9]: positive regulation of interleukin-2 biosynthesis	1	1	198	4	12426	-2.68	0.0	2.57	1.77	Cd1d1
362	GO:0046128 [8]: purine ribonucleoside metabolism	1	1	198	4	12426	-2.68	0.0	2.57	1.77	Adk
363	GO:0046460 [7]: neutral lipid biosynthesis	1	1	198	4	12426	-2.68	0.0	2.57	1.77	Pck1
364	GO:0046463 [7]: acylglycerol biosynthesis	1	1	198	4	12426	-2.68	0.0	2.57	1.77	Pck1
365	GO:0050918 [7]: positive chemotaxis	1	1	198	4	12426	-2.68	0.0	2.57	1.77	Cxcl12
366	GO:0050920 [7]: regulation of chemotaxis	1	1	198	4	12426	-2.68	0.0	2.57	1.77	Cxcl12
367	GO:0050921 [8]: positive regulation of chemotaxis	1	1	198	4	12426	-2.68	0.0	2.57	1.77	Cxcl12
368	GO:0050926 [8]: regulation of positive chemotaxis	1	1	198	4	12426	-2.68	0.0	2.57	1.77	Cxcl12
369	GO:0050927 [9]: positive regulation of positive chemotaxis	1	1	198	4	12426	-2.68	0.0	2.57	1.77	Cxcl12
370	GO:0050930 [10]: induction of positive chemotaxis	1	1	198	4	12426	-2.68	0.0	2.57	1.77	Cxcl12
371	GO:0001523 [7]: retinoid metabolism	1	1	198	4	12426	-2.68	0.0	2.57	1.77	Rbp1
372	GO:0002011 [5]: morphogenesis of an epithelial sheet	1	1	198	4	12426	-2.68	0.0	2.57	1.77	Lama1
373	GO:0006090 [7]: pyruvate metabolism	1	1	198	4	12426	-2.68	0.0	2.57	1.77	Pck1
374	GO:0006309 [7]: DNA fragmentation during apoptosis	1	1	198	4	12426	-2.68	0.0	2.57	1.77	Pdcd8
375	GO:0006572 [8]: tyrosine catabolism	1	1	198	4	12426	-2.68	0.0	2.57	1.77	Fah
376	GO:0009119 [7]: ribonucleoside metabolism	1	1	198	4	12426	-2.68	0.0	2.57	1.77	Adk
377	GO:0009312 [7]: oligosaccharide biosynthesis	1	1	198	4	12426	-2.68	0.0	2.57	1.77	B3galt3
378	GO:0046651 [5]: lymphocyte proliferation	2	2	197	30	12400	-2.7	0.0	2.41	1.67	Cxcl12 Il15
379	GO:0001817 [6]: regulation of cytokine production	2	2	197	30	12400	-2.7	0.0	2.41	1.67	Cd1d1 Fcgr3
380	GO:0006112 [7]: energy reserve metabolism	2	2	197	30	12400	-2.7	0.0	2.41	1.67	Gbe1 Pygl
381	GO:0009617 [6]: response to bacteria	3	3	196	69	12361	-2.72	0.0	2.26	1.59	Fcgr1 Lyzs Lzp-s
382	GO:0051188 [6]: cofactor biosynthesis	3	3	196	70	12360	-2.75	0.0	2.23	1.56	Fech Mocs2 Pank3
383	GO:0019222 [4]: regulation of metabolism	25	25	174	1670	10760	-2.75	0.0	0.4	0.28	Acdc Aco1 Arts1 Baz2a Cav1 Cd1d1 Ebf1 Fah Fcgr3 Gata2 Gata3 Gsn Hdgfrp2 Ifi204 Mafb Mef2c Pdgfc Ptx3 Snai2 Sox5 Sp3 Tbl1xr1 Tbx15 Trp63 Zfhx1a
384	GO:0044264 [6]: cellular polysaccharide metabolism	2	2	197	31	12399	-2.76	0.0	2.35	1.64	Gbe1 Pygl
385	GO:0006397 [7]: mRNA processing	1	1	198	241	12189	-2.78	0.0	0.02	0.0	Htatsf1
386	GO:0048066 [3]: pigmentation	2	2	197	32	12398	-2.8	0.0	2.3	1.6	Fech Hebp1
387	GO:0051276 [6]: chromosome organization and biogenesis	1	1	198	238	12192	-2.81	0.0	0.02	0.0	Baz2a
388	GO:0030044 [7]: actin filament stabilization	1	1	198	5	12425	-2.84	0.0	2.4	1.67	Gsn
389	GO:0030048 [8]: actin filament-based movement	1	1	198	5	12425	-2.84	0.0	2.4	1.67	Waspip
390	GO:0030262 [8]: apoptotic nuclear changes	1	1	198	5	12425	-2.84	0.0	2.4	1.67	Pdcd8
391	GO:0030851 [5]: granulocyte differentiation	1	1	198	5	12425	-2.84	0.0	2.4	1.67	Sp3
392	GO:0043122 [5]: regulation of I-kappaB kinase/NF-kappaB cascade	1	1	198	5	12425	-2.84	0.0	2.4	1.67	Acdc
393	GO:0045017 [7]: glycerolipid biosynthesis	1	1	198	5	12425	-2.84	0.0	2.4	1.67	Pck1
394	GO:0045076 [8]: regulation of interleukin-2 biosynthesis	1	1	198	5	12425	-2.84	0.0	2.4	1.67	Cd1d1
395	GO:0045576 [6]: mast cell activation	1	1	198	5	12425	-2.84	0.0	2.4	1.67	Fcgr3
396	GO:0045995 [4]: regulation of embryonic development	1	1	198	5	12425	-2.84	0.0	2.4	1.67	Lama1
397	GO:0046323 [9]: glucose import	1	1	198	5	12425	-2.84	0.0	2.4	1.67	Acdc
398	GO:0046324 [6]: regulation of glucose import	1	1	198	5	12425	-2.84	0.0	2.4	1.67	Acdc
399	GO:0046504 [6]: glycerol ether biosynthesis	1	1	198	5	12425	-2.84	0.0	2.4	1.67	Pck1
400	GO:0051016 [8]: barbed-end actin filament capping	1	1	198	5	12425	-2.84	0.0	2.4	1.67	Gsn
401	GO:0001812 [8]: positive regulation of type I hypersensitivity	1	1	198	5	12425	-2.84	0.0	2.4	1.67	Fcgr3
402	GO:0006921 [8]: disassembly of cell structures during apoptosis	1	1	198	5	12425	-2.84	0.0	2.4	1.67	Pdcd8
403	GO:0009311 [7]: oligosaccharide metabolism	1	1	198	5	12425	-2.84	0.0	2.4	1.67	B3galt3
404	GO:0042089 [6]: cytokine biosynthesis	2	2	197	33	12397	-2.84	0.0	2.26	1.59	Cd1d1 Fcgr3
405	GO:0005976 [5]: polysaccharide metabolism	2	2	197	33	12397	-2.84	0.0	2.26	1.59	Gbe1 Pygl
406	GO:0006412 [6]: protein biosynthesis	10	10	189	466	11964	-2.84	0.0	1.52	1.15	Aco1 B3galt3 Cd1d1 Fcgr3 Galnt7 Man1a Rpl37 Rpl5 St3gal1 St8sia4
407	GO:0043283 [4]: biopolymer metabolism	19	19	180	1306	11124	-2.84	0.0	0.35	0.25	Arts1 Baz2a C1r C1s Capn7 Casp1 Col6a1 Ctsb Ctsl Ctss Ctsz Fap Gbe1 Htatsf1 Mmp2 Pcolce Pdcd8 Prss11 Pygl
408	GO:0009653 [3]: morphogenesis	19	19	180	1087	11343	-2.86	0.0	0.96	0.73	Angpt2 Arts1 Ccr2 Cd1d1 Col18a1 Cxcl12 Hsd11b1 Igfbp6 Ii Il15 Lama1 Mef2c Pdgfc Prss11 Sepp1 Sp3 Tpm2 Trp63 Waspip
409	GO:0007001 [7]: chromosome organization and biogenesis (sensu Eukaryota)	1	1	198	233	12197	-2.87	0.0	0.02	0.0	Baz2a
410	GO:0006725 [5]: aromatic compound metabolism	3	3	196	75	12355	-2.87	0.0	2.08	1.48	Fah Maoa Mocs2
411	GO:0042107 [5]: cytokine metabolism	2	2	197	34	12396	-2.88	0.0	2.21	1.55	Cd1d1 Fcgr3
412	GO:0051247 [6]: positive regulation of protein metabolism	2	2	197	34	12396	-2.88	0.0	2.21	1.55	Cd1d1 Fcgr3
413	GO:0048514 [5]: blood vessel morphogenesis	3	3	196	76	12354	-2.89	0.0	2.05	1.46	Angpt2 Arts1 Col18a1
414	GO:0042127 [5]: regulation of cell proliferation	4	4	195	125	12305	-2.91	0.0	1.92	1.4	Cav1 Col18a1 Il15 Pdgfc
415	GO:0000041 [8]: transition metal ion transport	2	2	197	35	12395	-2.92	0.0	2.16	1.52	Slc30a5 Trf
416	GO:0007049 [5]: cell cycle	6	6	193	552	11878	-2.94	0.0	0.13	0.06	Cdkn1c Centd3 G0s2 Pycard Rgs2 Sycp3
417	GO:0006417 [6]: regulation of protein biosynthesis	3	3	196	79	12351	-2.96	0.0	1.97	1.42	Aco1 Cd1d1 Fcgr3
418	GO:0015672 [7]: monovalent inorganic cation transport	1	1	198	223	12207	-2.98	0.0	0.03	0.0	Kcnn4
419	GO:0030178 [6]: negative regulation of Wnt receptor signaling pathway	1	1	198	6	12424	-2.98	0.0	2.25	1.59	Wif1
420	GO:0042533 [7]: tumor necrosis factor-alpha biosynthesis	1	1	198	6	12424	-2.98	0.0	2.25	1.59	Fcgr3
421	GO:0042534 [8]: regulation of tumor necrosis factor-alpha biosynthesis	1	1	198	6	12424	-2.98	0.0	2.25	1.59	Fcgr3
422	GO:0042535 [9]: positive regulation of tumor necrosis factor-alpha biosynthesis	1	1	198	6	12424	-2.98	0.0	2.25	1.59	Fcgr3
423	GO:0045445 [4]: myoblast differentiation	1	1	198	6	12424	-2.98	0.0	2.25	1.59	Lgals1
424	GO:0001810 [7]: regulation of type I hypersensitivity	1	1	198	6	12424	-2.98	0.0	2.25	1.59	Fcgr3
425	GO:0001910 [7]: regulation of immune cell mediated cytotoxicity	1	1	198	6	12424	-2.98	0.0	2.25	1.59	Cd1d1
426	GO:0006559 [8]: L-phenylalanine catabolism	1	1	198	6	12424	-2.98	0.0	2.25	1.59	Fah
427	GO:0007379 [4]: segment specification	1	1	198	6	12424	-2.98	0.0	2.25	1.59	Mafb
428	GO:0008630 [7]: DNA damage response, signal transduction resulting in induction of apoptosis	1	1	198	6	12424	-2.98	0.0	2.25	1.59	Ifi204
429	GO:0009127 [8]: purine nucleoside monophosphate biosynthesis	1	1	198	6	12424	-2.98	0.0	2.25	1.59	Ampd3
430	GO:0009168 [9]: purine ribonucleoside monophosphate biosynthesis	1	1	198	6	12424	-2.98	0.0	2.25	1.59	Ampd3
431	GO:0048513 [3]: organ development	16	16	183	940	11490	-2.99	0.0	0.82	0.62	Angpt2 Arts1 Ccr2 Cd1d1 Col18a1 Cxcl12 Hsd11b1 Ii Il15 Lama1 Mef2c Pdgfc Sepp1 Sp3 Tpm2 Trp63
432	GO:0009887 [4]: organogenesis	16	16	183	934	11496	-2.99	0.0	0.85	0.64	Angpt2 Arts1 Ccr2 Cd1d1 Col18a1 Cxcl12 Hsd11b1 Ii Il15 Lama1 Mef2c Pdgfc Sepp1 Sp3 Tpm2 Trp63
433	GO:0001816 [5]: cytokine production	2	2	197	37	12393	-3.0	0.0	2.08	1.48	Cd1d1 Fcgr3
434	GO:0008632 [7]: apoptotic program	2	2	197	37	12393	-3.0	0.0	2.08	1.48	Pdcd8 Pycard
435	GO:0008283 [4]: cell proliferation	13	13	186	725	11705	-3.03	0.0	0.97	0.74	Cav1 Cdkn1c Centd3 Col18a1 Cxcl12 G0s2 Hdgfrp3 Il15 Lrp1 Pdgfc Pycard Rgs2 Sycp3
436	GO:0018108 [9]: peptidyl-tyrosine phosphorylation	2	2	197	39	12391	-3.07	0.0	1.99	1.44	Jak1 Pdgfc
437	GO:0018212 [9]: peptidyl-tyrosine modification	2	2	197	39	12391	-3.07	0.0	1.99	1.44	Jak1 Pdgfc
438	GO:0051094 [4]: positive regulation of development	2	2	197	39	12391	-3.07	0.0	1.99	1.44	Cd1d1 Ii
439	GO:0030036 [8]: actin cytoskeleton organization and biogenesis	3	3	196	85	12345	-3.08	0.0	1.82	1.34	Arhgap6 Gsn Waspip
440	GO:0001568 [4]: blood vessel development	3	3	196	86	12344	-3.1	0.0	1.8	1.32	Angpt2 Arts1 Col18a1
441	GO:0009620 [6]: response to fungi	1	1	198	7	12423	-3.1	0.0	2.13	1.52	Ptx3
442	GO:0015711 [7]: organic anion transport	1	1	198	7	12423	-3.1	0.0	2.13	1.52	Slc16a1
443	GO:0016068 [6]: type I hypersensitivity	1	1	198	7	12423	-3.1	0.0	2.13	1.52	Fcgr3
444	GO:0030510 [6]: regulation of BMP signaling pathway	1	1	198	7	12423	-3.1	0.0	2.13	1.52	Prss11
445	GO:0030514 [7]: negative regulation of BMP signaling pathway	1	1	198	7	12423	-3.1	0.0	2.13	1.52	Prss11
446	GO:0042094 [7]: interleukin-2 biosynthesis	1	1	198	7	12423	-3.1	0.0	2.13	1.52	Cd1d1
447	GO:0042135 [6]: neurotransmitter catabolism	1	1	198	7	12423	-3.1	0.0	2.13	1.52	Maoa
448	GO:0042829 [6]: defense response to pathogen	1	1	198	7	12423	-3.1	0.0	2.13	1.52	Fcgr1
449	GO:0042830 [7]: defense response to pathogenic bacteria	1	1	198	7	12423	-3.1	0.0	2.13	1.52	Fcgr1
450	GO:0045060 [7]: negative thymic T-cell selection	1	1	198	7	12423	-3.1	0.0	2.13	1.52	Ii
451	GO:0050708 [5]: regulation of protein secretion	1	1	198	7	12423	-3.1	0.0	2.13	1.52	Kcnn4
452	GO:0006308 [6]: DNA catabolism	1	1	198	7	12423	-3.1	0.0	2.13	1.52	Pdcd8
453	GO:0006558 [7]: L-phenylalanine metabolism	1	1	198	7	12423	-3.1	0.0	2.13	1.52	Fah
454	GO:0006857 [6]: oligopeptide transport	1	1	198	7	12423	-3.1	0.0	2.13	1.52	Slc15a3
455	GO:0009126 [8]: purine nucleoside monophosphate metabolism	1	1	198	7	12423	-3.1	0.0	2.13	1.52	Ampd3
456	GO:0009167 [9]: purine ribonucleoside monophosphate metabolism	1	1	198	7	12423	-3.1	0.0	2.13	1.52	Ampd3
457	GO:0009405 [3]: pathogenesis	1	1	198	7	12423	-3.1	0.0	2.13	1.52	Lrp1
458	GO:0009411 [7]: response to UV	1	1	198	7	12423	-3.1	0.0	2.13	1.52	Fech
459	GO:0009611 [5]: response to wounding	7	7	192	325	12105	-3.12	0.0	1.31	1.0	Ccr2 Cd1d1 Fcgr1 Fcgr3 Itgb2 Pycard Stab1
460	GO:0006886 [6]: intracellular protein transport	3	3	196	341	12089	-3.13	0.0	0.09	0.03	Ctsb Gstk1 Ii
461	GO:0009314 [6]: response to radiation	2	2	197	42	12388	-3.16	0.0	1.88	1.37	Fech Snai2
462	GO:0009308 [5]: amine metabolism	5	5	194	204	12226	-3.17	0.0	1.45	1.1	Fah Gatm Glud1 Maoa Xlkd1
463	GO:0000074 [6]: regulation of cell cycle	2	2	197	273	12157	-3.17	0.0	0.07	0.01	Cdkn1c Pycard
464	GO:0030029 [7]: actin filament-based process	3	3	196	91	12339	-3.19	0.0	1.69	1.27	Arhgap6 Gsn Waspip
465	GO:0001558 [4]: regulation of cell growth	2	2	197	43	12387	-3.19	0.0	1.85	1.35	Igfbp6 Prss11
466	GO:0015833 [5]: peptide transport	1	1	198	8	12422	-3.2	0.0	2.02	1.45	Slc15a3
467	GO:0019438 [6]: aromatic compound biosynthesis	1	1	198	8	12422	-3.2	0.0	2.02	1.45	Mocs2
468	GO:0030218 [5]: erythrocyte differentiation	1	1	198	8	12422	-3.2	0.0	2.02	1.45	Sp3
469	GO:0042102 [8]: positive regulation of T-cell proliferation	1	1	198	8	12422	-3.2	0.0	2.02	1.45	Il15
470	GO:0042559 [7]: pteridine and derivative biosynthesis	1	1	198	8	12422	-3.2	0.0	2.02	1.45	Mocs2
471	GO:0050868 [8]: negative regulation of T-cell activation	1	1	198	8	12422	-3.2	0.0	2.02	1.45	Ii
472	GO:0000188 [8]: inactivation of MAPK	1	1	198	8	12422	-3.2	0.0	2.02	1.45	Cav1
473	GO:0001666 [5]: response to hypoxia	1	1	198	8	12422	-3.2	0.0	2.02	1.45	Casp1
474	GO:0006776 [7]: vitamin A metabolism	1	1	198	8	12422	-3.2	0.0	2.02	1.45	Aldh1a1
475	GO:0006779 [7]: porphyrin biosynthesis	1	1	198	8	12422	-3.2	0.0	2.02	1.45	Fech
476	GO:0006783 [6]: heme biosynthesis	1	1	198	8	12422	-3.2	0.0	2.02	1.45	Fech
477	GO:0006898 [7]: receptor mediated endocytosis	1	1	198	8	12422	-3.2	0.0	2.02	1.45	Fcgr1
478	GO:0045941 [7]: positive regulation of transcription	3	3	196	92	12338	-3.2	0.0	1.67	1.26	Ebf1 Mafb Trp63
479	GO:0045935 [6]: positive regulation of nucleobase, nucleoside, nucleotide and nucleic acid metabolism	3	3	196	93	12337	-3.22	0.0	1.65	1.24	Ebf1 Mafb Trp63
480	GO:0001505 [7]: regulation of neurotransmitter levels	2	2	197	44	12386	-3.23	0.0	1.81	1.33	Fcgr3 Maoa
481	GO:0002009 [4]: morphogenesis of an epithelium	2	2	197	45	12385	-3.25	0.0	1.78	1.31	Lama1 Trp63
482	GO:0007126 [8]: meiosis	2	2	197	45	12385	-3.25	0.0	1.78	1.31	Centd3 Sycp3
483	GO:0009310 [6]: amine catabolism	2	2	197	45	12385	-3.25	0.0	1.78	1.31	Fah Maoa
484	GO:0000902 [4]: cellular morphogenesis	4	4	195	152	12278	-3.25	0.0	1.46	1.11	Col18a1 Igfbp6 Prss11 Waspip
485	GO:0006118 [6]: electron transport	6	6	193	286	12144	-3.27	0.0	1.16	0.89	Acadl Aox1 Maoa Pdcd8 Pitrm1 Stab1
486	GO:0030005 [7]: di-, tri-valent inorganic cation homeostasis	2	2	197	46	12384	-3.28	0.0	1.74	1.31	Aco1 Trf
487	GO:0046903 [3]: secretion	2	2	197	46	12384	-3.28	0.0	1.74	1.31	Fcgr3 Kcnn4
488	GO:0015669 [5]: gas transport	1	1	198	9	12421	-3.28	0.0	1.92	1.4	Hba-a1
489	GO:0015671 [6]: oxygen transport	1	1	198	9	12421	-3.28	0.0	1.92	1.4	Hba-a1
490	GO:0019233 [6]: perception of pain	1	1	198	9	12421	-3.28	0.0	1.92	1.4	Ccr2
491	GO:0030111 [5]: regulation of Wnt receptor signaling pathway	1	1	198	9	12421	-3.28	0.0	1.92	1.4	Wif1
492	GO:0030216 [4]: keratinocyte differentiation	1	1	198	9	12421	-3.28	0.0	1.92	1.4	Trp63
493	GO:0030512 [6]: negative regulation of transforming growth factor beta receptor signaling pathway	1	1	198	9	12421	-3.28	0.0	1.92	1.4	Prss11
494	GO:0042558 [6]: pteridine and derivative metabolism	1	1	198	9	12421	-3.28	0.0	1.92	1.4	Mocs2
495	GO:0043026 [7]: regulation of caspase activation	1	1	198	9	12421	-3.28	0.0	1.92	1.4	Pycard
496	GO:0006637 [7]: acyl-CoA metabolism	1	1	198	9	12421	-3.28	0.0	1.92	1.4	Ehhadh
497	GO:0006829 [9]: zinc ion transport	1	1	198	9	12421	-3.28	0.0	1.92	1.4	Slc30a5
498	GO:0008064 [6]: regulation of actin polymerization and/or depolymerization	1	1	198	9	12421	-3.28	0.0	1.92	1.4	Gsn
499	GO:0008637 [8]: apoptotic mitochondrial changes	1	1	198	9	12421	-3.28	0.0	1.92	1.4	Pdcd8
500	GO:0009074 [7]: aromatic amino acid family catabolism	1	1	198	9	12421	-3.28	0.0	1.92	1.4	Fah
501	GO:0009156 [8]: ribonucleoside monophosphate biosynthesis	1	1	198	9	12421	-3.28	0.0	1.92	1.4	Ampd3
502	GO:0006812 [6]: cation transport	4	4	195	373	12057	-3.29	0.0	0.16	0.09	Kcnn4 Slc30a5 Slc39a8 Trf
503	GO:0008380 [7]: RNA splicing	1	1	198	196	12234	-3.29	0.0	0.04	0.0	Htatsf1
504	GO:0007264 [6]: small GTPase mediated signal transduction	1	1	198	195	12235	-3.3	0.0	0.04	0.0	Gem
505	GO:0046483 [5]: heterocycle metabolism	2	2	197	48	12382	-3.33	0.0	1.68	1.27	Fech Hebp1
506	GO:0000375 [8]: RNA splicing, via transesterification reactions	1	1	198	192	12238	-3.33	0.0	0.05	0.0	Htatsf1
507	GO:0000377 [9]: RNA splicing, via transesterification reactions with bulged adenosine as nucleophile	1	1	198	192	12238	-3.33	0.0	0.05	0.0	Htatsf1
508	GO:0000398 [8]: nuclear mRNA splicing, via spliceosome	1	1	198	192	12238	-3.33	0.0	0.05	0.0	Htatsf1
509	GO:0006916 [8]: anti-apoptosis	2	2	197	49	12381	-3.35	0.0	1.65	1.24	Birc3 Snai2
510	GO:0009615 [6]: response to virus	1	1	198	10	12420	-3.37	0.0	1.83	1.35	Il15
511	GO:0030832 [9]: regulation of actin filament length	1	1	198	10	12420	-3.37	0.0	1.83	1.35	Gsn
512	GO:0042402 [7]: biogenic amine catabolism	1	1	198	10	12420	-3.37	0.0	1.83	1.35	Maoa
513	GO:0046879 [4]: hormone secretion	1	1	198	10	12420	-3.37	0.0	1.83	1.35	Fcgr3
514	GO:0051046 [4]: regulation of secretion	1	1	198	10	12420	-3.37	0.0	1.83	1.35	Kcnn4
515	GO:0051128 [5]: regulation of cell organization and biogenesis	1	1	198	10	12420	-3.37	0.0	1.83	1.35	Gsn
516	GO:0000904 [4]: cellular morphogenesis during differentiation	1	1	198	10	12420	-3.37	0.0	1.83	1.35	Col18a1
517	GO:0001709 [5]: cell fate determination	1	1	198	10	12420	-3.37	0.0	1.83	1.35	Gata3
518	GO:0005978 [8]: glycogen biosynthesis	1	1	198	10	12420	-3.37	0.0	1.83	1.35	Gbe1
519	GO:0009124 [7]: nucleoside monophosphate biosynthesis	1	1	198	10	12420	-3.37	0.0	1.83	1.35	Ampd3
520	GO:0009161 [8]: ribonucleoside monophosphate metabolism	1	1	198	10	12420	-3.37	0.0	1.83	1.35	Ampd3
521	GO:0009250 [7]: glucan biosynthesis	1	1	198	10	12420	-3.37	0.0	1.83	1.35	Gbe1
522	GO:0006633 [7]: fatty acid biosynthesis	2	2	197	50	12380	-3.37	0.0	1.62	1.22	Elovl6 Scd1
523	GO:0007399 [5]: neurogenesis	3	3	196	304	12126	-3.38	0.0	0.14	0.07	Cxcl12 Mef2c Sepp1
524	GO:0006575 [6]: amino acid derivative metabolism	2	2	197	51	12379	-3.4	0.0	1.59	1.2	Gatm Maoa
525	GO:0006875 [7]: metal ion homeostasis	2	2	197	51	12379	-3.4	0.0	1.59	1.2	Aco1 Trf
526	GO:0007010 [6]: cytoskeleton organization and biogenesis	4	4	195	351	12079	-3.4	0.0	0.2	0.12	Arhgap6 Gsn Trp63 Waspip
527	GO:0016049 [4]: cell growth	2	2	197	52	12378	-3.42	0.0	1.57	1.18	Igfbp6 Prss11
528	GO:0009618 [7]: response to pathogenic bacteria	1	1	198	11	12419	-3.44	0.0	1.75	1.31	Fcgr1
529	GO:0018955 [7]: phenanthrene metabolism	1	1	198	11	12419	-3.44	0.0	1.75	1.31	Maoa
530	GO:0018958 [6]: phenol metabolism	1	1	198	11	12419	-3.44	0.0	1.75	1.31	Maoa
531	GO:0042044 [5]: fluid transport	1	1	198	11	12419	-3.44	0.0	1.75	1.31	Aqp1
532	GO:0042219 [6]: amino acid derivative catabolism	1	1	198	11	12419	-3.44	0.0	1.75	1.31	Maoa
533	GO:0045765 [7]: regulation of angiogenesis	1	1	198	11	12419	-3.44	0.0	1.75	1.31	Arts1
534	GO:0050671 [7]: positive regulation of lymphocyte proliferation	1	1	198	11	12419	-3.44	0.0	1.75	1.31	Il15
535	GO:0006100 [8]: tricarboxylic acid cycle intermediate metabolism	1	1	198	11	12419	-3.44	0.0	1.75	1.31	Ldh1
536	GO:0006493 [9]: O-linked glycosylation	1	1	198	11	12419	-3.44	0.0	1.75	1.31	Galnt7
537	GO:0006570 [7]: tyrosine metabolism	1	1	198	11	12419	-3.44	0.0	1.75	1.31	Fah
538	GO:0006584 [7]: catecholamine metabolism	1	1	198	11	12419	-3.44	0.0	1.75	1.31	Maoa
539	GO:0006833 [6]: water transport	1	1	198	11	12419	-3.44	0.0	1.75	1.31	Aqp1
540	GO:0009123 [7]: nucleoside monophosphate metabolism	1	1	198	11	12419	-3.44	0.0	1.75	1.31	Ampd3
541	GO:0006519 [5]: amino acid and derivative metabolism	4	4	195	177	12253	-3.45	0.0	1.14	0.88	Fah Gatm Glud1 Maoa
542	GO:0008361 [5]: regulation of cell size	2	2	197	55	12375	-3.47	0.0	1.49	1.13	Igfbp6 Prss11
543	GO:0019751 [6]: polyol metabolism	1	1	198	12	12418	-3.5	0.0	1.68	1.27	Pck1
544	GO:0030203 [7]: glycosaminoglycan metabolism	1	1	198	12	12418	-3.5	0.0	1.68	1.27	Xlkd1
545	GO:0042178 [6]: xenobiotic catabolism	1	1	198	12	12418	-3.5	0.0	1.68	1.27	Maoa
546	GO:0042537 [6]: benzene and derivative metabolism	1	1	198	12	12418	-3.5	0.0	1.68	1.27	Maoa
547	GO:0042593 [4]: glucose homeostasis	1	1	198	12	12418	-3.5	0.0	1.68	1.27	Acdc
548	GO:0050866 [6]: negative regulation of cell activation	1	1	198	12	12418	-3.5	0.0	1.68	1.27	Ii
549	GO:0051250 [7]: negative regulation of lymphocyte activation	1	1	198	12	12418	-3.5	0.0	1.68	1.27	Ii
550	GO:0006022 [6]: aminoglycan metabolism	1	1	198	12	12418	-3.5	0.0	1.68	1.27	Xlkd1
551	GO:0006071 [7]: glycerol metabolism	1	1	198	12	12418	-3.5	0.0	1.68	1.27	Pck1
552	GO:0016053 [6]: organic acid biosynthesis	2	2	197	56	12374	-3.5	0.0	1.46	1.11	Elovl6 Scd1
553	GO:0046394 [7]: carboxylic acid biosynthesis	2	2	197	56	12374	-3.5	0.0	1.46	1.11	Elovl6 Scd1
554	GO:0006457 [7]: protein folding	4	4	195	184	12246	-3.51	0.0	1.07	0.82	Canx Fkbp7 H2-DMb1 Ii
555	GO:0045944 [9]: positive regulation of transcription from Pol II promoter	2	2	197	57	12373	-3.52	0.0	1.44	1.09	Mafb Trp63
556	GO:0007420 [7]: brain development	2	2	197	57	12373	-3.52	0.0	1.44	1.09	Cxcl12 Sepp1
557	GO:0042592 [3]: homeostasis	3	3	196	118	12312	-3.53	0.0	1.21	0.93	Acdc Aco1 Trf
558	GO:0007243 [6]: protein kinase cascade	3	3	196	120	12310	-3.55	0.0	1.18	0.9	Acdc Cav1 Irak1bp1
559	GO:0018193 [8]: peptidyl-amino acid modification	2	2	197	59	12371	-3.56	0.0	1.39	1.06	Jak1 Pdgfc
560	GO:0017015 [5]: regulation of transforming growth factor beta receptor signaling pathway	1	1	198	13	12417	-3.57	0.0	1.61	1.22	Prss11
561	GO:0030574 [9]: collagen catabolism	1	1	198	13	12417	-3.57	0.0	1.61	1.22	Mmp2
562	GO:0007281 [6]: germ cell development	1	1	198	13	12417	-3.57	0.0	1.61	1.22	Cxcl12
563	GO:0007492 [6]: endoderm development	1	1	198	13	12417	-3.57	0.0	1.61	1.22	Angpt2
564	GO:0007585 [4]: respiratory gaseous exchange	1	1	198	13	12417	-3.57	0.0	1.61	1.22	Mafb
565	GO:0009108 [7]: coenzyme biosynthesis	2	2	197	62	12368	-3.61	0.0	1.32	1.01	Mocs2 Pank3
566	GO:0030001 [7]: metal ion transport	4	4	195	294	12136	-3.61	0.0	0.36	0.25	Kcnn4 Slc30a5 Slc39a8 Trf
567	GO:0006323 [6]: DNA packaging	1	1	198	165	12265	-3.61	0.0	0.07	0.02	Baz2a
568	GO:0042129 [7]: regulation of T-cell proliferation	1	1	198	14	12416	-3.61	0.0	1.55	1.18	Il15
569	GO:0043087 [4]: regulation of GTPase activity	1	1	198	14	12416	-3.61	0.0	1.55	1.18	Arhgap6
570	GO:0043284 [5]: biopolymer biosynthesis	1	1	198	14	12416	-3.61	0.0	1.55	1.18	Gbe1
571	GO:0046148 [5]: pigment biosynthesis	1	1	198	14	12416	-3.61	0.0	1.55	1.18	Fech
572	GO:0000271 [6]: polysaccharide biosynthesis	1	1	198	14	12416	-3.61	0.0	1.55	1.18	Gbe1
573	GO:0006775 [6]: fat-soluble vitamin metabolism	1	1	198	14	12416	-3.61	0.0	1.55	1.18	Aldh1a1
574	GO:0009306 [4]: protein secretion	1	1	198	14	12416	-3.61	0.0	1.55	1.18	Kcnn4
575	GO:0042828 [6]: response to pathogen	1	1	198	15	12415	-3.66	0.0	1.49	1.13	Fcgr1
576	GO:0006487 [9]: N-linked glycosylation	1	1	198	15	12415	-3.66	0.0	1.49	1.13	Man1a
577	GO:0006749 [6]: glutathione metabolism	1	1	198	15	12415	-3.66	0.0	1.49	1.13	Gstk1
578	GO:0007565 [5]: pregnancy	1	1	198	15	12415	-3.66	0.0	1.49	1.13	Thbd
579	GO:0030003 [6]: cation homeostasis	2	2	197	66	12364	-3.67	0.0	1.24	0.94	Aco1 Trf
580	GO:0007267 [4]: cell-cell signaling	2	2	197	208	12222	-3.67	0.0	0.17	0.09	Fcgr3 Maoa
581	GO:0006325 [7]: establishment and/or maintenance of chromatin architecture	1	1	198	156	12274	-3.7	0.0	0.08	0.03	Baz2a
582	GO:0006968 [4]: cellular defense response	2	2	197	202	12228	-3.71	0.0	0.18	0.1	Ccr2 Cd1d1
583	GO:0050801 [4]: ion homeostasis	2	2	197	70	12360	-3.71	0.0	1.16	0.89	Aco1 Trf
584	GO:0006873 [5]: cell ion homeostasis	2	2	197	70	12360	-3.71	0.0	1.16	0.89	Aco1 Trf
585	GO:0007417 [6]: central nervous system development	2	2	197	70	12360	-3.71	0.0	1.16	0.89	Cxcl12 Sepp1
586	GO:0030183 [5]: B-cell differentiation	1	1	198	16	12414	-3.71	0.0	1.44	1.1	Sp3
587	GO:0042770 [6]: DNA damage response, signal transduction	1	1	198	16	12414	-3.71	0.0	1.44	1.1	Ifi204
588	GO:0050777 [6]: negative regulation of immune response	1	1	198	16	12414	-3.71	0.0	1.44	1.1	Ii
589	GO:0045893 [8]: positive regulation of transcription, DNA-dependent	2	2	197	72	12358	-3.73	0.0	1.12	0.86	Mafb Trp63
590	GO:0043037 [7]: translation	1	1	198	153	12277	-3.74	0.0	0.09	0.03	Aco1
591	GO:0006366 [8]: transcription from Pol II promoter	3	3	196	225	12205	-3.74	0.0	0.36	0.25	Mafb Mef2c Trp63
592	GO:0009791 [3]: post-embryonic development	1	1	198	17	12413	-3.75	0.0	1.39	1.06	Sepp1
593	GO:0035282 [3]: segmentation	1	1	198	17	12413	-3.75	0.0	1.39	1.06	Mafb
594	GO:0042088 [7]: T-helper 1 type immune response	1	1	198	17	12413	-3.75	0.0	1.39	1.06	Cd1d1
595	GO:0042398 [6]: amino acid derivative biosynthesis	1	1	198	17	12413	-3.75	0.0	1.39	1.06	Gatm
596	GO:0006605 [7]: protein targeting	2	2	197	193	12237	-3.77	0.0	0.2	0.12	Ctsb Gstk1
597	GO:0008610 [6]: lipid biosynthesis	3	3	196	164	12266	-3.77	0.0	0.71	0.53	Elovl6 Pck1 Scd1
598	GO:0006974 [5]: response to DNA damage stimulus	1	1	198	148	12282	-3.78	0.0	0.1	0.03	Ifi204
599	GO:0009117 [6]: nucleotide metabolism	1	1	198	147	12283	-3.78	0.0	0.1	0.03	Ampd3
600	GO:0009790 [3]: embryonic development	3	3	196	171	12259	-3.78	0.0	0.66	0.48	Lama1 Mafb Thbd
601	GO:0009880 [4]: embryonic pattern specification	1	1	198	18	12412	-3.79	0.0	1.34	1.03	Mafb
602	GO:0015749 [6]: monosaccharide transport	1	1	198	18	12412	-3.79	0.0	1.34	1.03	Acdc
603	GO:0015758 [8]: glucose transport	1	1	198	18	12412	-3.79	0.0	1.34	1.03	Acdc
604	GO:0030224 [5]: monocyte differentiation	1	1	198	18	12412	-3.79	0.0	1.34	1.03	Sp3
605	GO:0030509 [9]: BMP signaling pathway	1	1	198	18	12412	-3.79	0.0	1.34	1.03	Prss11
606	GO:0006720 [6]: isoprenoid metabolism	1	1	198	18	12412	-3.79	0.0	1.34	1.03	Rbp1
607	GO:0006826 [9]: iron ion transport	1	1	198	18	12412	-3.79	0.0	1.34	1.03	Trf
608	GO:0008645 [7]: hexose transport	1	1	198	18	12412	-3.79	0.0	1.34	1.03	Acdc
609	GO:0009116 [6]: nucleoside metabolism	1	1	198	18	12412	-3.79	0.0	1.34	1.03	Adk
610	GO:0007167 [6]: enzyme linked receptor protein signaling pathway	3	3	196	175	12255	-3.79	0.0	0.63	0.46	Angpt2 Pdgfc Prss11
611	GO:0009967 [5]: positive regulation of signal transduction	1	1	198	19	12411	-3.82	0.0	1.3	1.0	Acdc
612	GO:0019221 [6]: cytokine and chemokine mediated signaling pathway	1	1	198	19	12411	-3.82	0.0	1.3	1.0	Iigp1
613	GO:0042087 [6]: cell-mediated immune response	1	1	198	19	12411	-3.82	0.0	1.3	1.0	Cd1d1
614	GO:0007498 [3]: mesoderm development	1	1	198	19	12411	-3.82	0.0	1.3	1.0	Trp63
615	GO:0009582 [6]: detection of abiotic stimulus	2	2	197	81	12349	-3.82	0.0	0.98	0.74	Fech Tbl1xr1
616	GO:0006357 [8]: regulation of transcription from Pol II promoter	2	2	197	181	12249	-3.83	0.0	0.24	0.15	Mafb Trp63
617	GO:0019725 [4]: cell homeostasis	2	2	197	83	12347	-3.84	0.0	0.95	0.72	Aco1 Trf
618	GO:0042133 [5]: neurotransmitter metabolism	1	1	198	20	12410	-3.85	0.0	1.26	0.96	Maoa
619	GO:0050670 [6]: regulation of lymphocyte proliferation	1	1	198	20	12410	-3.85	0.0	1.26	0.96	Il15
620	GO:0007269 [4]: neurotransmitter secretion	1	1	198	20	12410	-3.85	0.0	1.26	0.96	Fcgr3
621	GO:0009072 [6]: aromatic amino acid family metabolism	1	1	198	20	12410	-3.85	0.0	1.26	0.96	Fah
622	GO:0016055 [6]: Wnt receptor signaling pathway	2	2	197	85	12345	-3.86	0.0	0.92	0.7	Sfrp2 Wif1
623	GO:0016485 [8]: protein processing	1	1	198	21	12409	-3.89	0.0	1.22	0.93	Casp1
624	GO:0045596 [5]: negative regulation of cell differentiation	1	1	198	21	12409	-3.89	0.0	1.22	0.93	Ii
625	GO:0007515 [5]: lymph gland development	1	1	198	21	12409	-3.89	0.0	1.22	0.93	Il15
626	GO:0000278 [6]: mitotic cell cycle	1	1	198	135	12295	-3.89	0.0	0.12	0.05	Sycp3
627	GO:0007169 [7]: transmembrane receptor protein tyrosine kinase signaling pathway	2	2	197	93	12337	-3.91	0.0	0.81	0.61	Angpt2 Pdgfc
628	GO:0006461 [7]: protein complex assembly	2	2	197	94	12336	-3.91	0.0	0.8	0.6	Ii Waspip
629	GO:0050730 [6]: regulation of peptidyl-tyrosine phosphorylation	1	1	198	22	12408	-3.91	0.0	1.18	0.9	Pdgfc
630	GO:0006953 [5]: acute-phase response	1	1	198	22	12408	-3.91	0.0	1.18	0.9	Orm1
631	GO:0019226 [5]: transmission of nerve impulse	2	2	197	155	12275	-3.93	0.0	0.34	0.24	Fcgr3 Maoa
632	GO:0019953 [4]: sexual reproduction	2	2	197	154	12276	-3.94	0.0	0.34	0.24	Cxcl12 Sepp1
633	GO:0000003 [3]: reproduction	2	2	197	154	12276	-3.94	0.0	0.34	0.24	Cxcl12 Sepp1
634	GO:0006919 [6]: caspase activation	1	1	198	23	12407	-3.94	0.0	1.15	0.88	Pycard
635	GO:0007050 [7]: cell cycle arrest	1	1	198	23	12407	-3.94	0.0	1.15	0.88	Cdkn1c
636	GO:0050790 [3]: regulation of enzyme activity	2	2	197	100	12330	-3.94	0.0	0.73	0.55	Arhgap6 Pycard
637	GO:0007276 [5]: gametogenesis	1	1	198	130	12300	-3.94	0.0	0.13	0.06	Cxcl12
638	GO:0009719 [4]: response to endogenous stimulus	2	2	197	152	12278	-3.95	0.0	0.35	0.25	Acdc Ifi204
639	GO:0009892 [5]: negative regulation of metabolism	2	2	197	140	12290	-3.97	0.0	0.42	0.29	Acdc Cav1
640	GO:0007268 [6]: synaptic transmission	2	2	197	140	12290	-3.97	0.0	0.42	0.29	Fcgr3 Maoa
641	GO:0030155 [4]: regulation of cell adhesion	1	1	198	24	12406	-3.97	0.0	1.11	0.85	Lama1
642	GO:0043280 [5]: positive regulation of caspase activity	1	1	198	24	12406	-3.97	0.0	1.11	0.85	Pycard
643	GO:0043281 [4]: regulation of caspase activity	1	1	198	24	12406	-3.97	0.0	1.11	0.85	Pycard
644	GO:0000279 [6]: M phase	2	2	197	137	12293	-3.97	0.0	0.44	0.3	Centd3 Sycp3
645	GO:0007517 [5]: muscle development	2	2	197	134	12296	-3.97	0.0	0.45	0.31	Mef2c Tpm2
646	GO:0006520 [6]: amino acid metabolism	2	2	197	138	12292	-3.98	0.0	0.43	0.29	Fah Glud1
647	GO:0015674 [7]: di-, tri-valent inorganic cation transport	2	2	197	113	12317	-3.98	0.0	0.61	0.44	Slc30a5 Trf
648	GO:0007389 [3]: pattern specification	2	2	197	132	12298	-3.98	0.0	0.47	0.32	Mafb Trp63
649	GO:0000280 [7]: nuclear division	2	2	197	128	12302	-3.98	0.0	0.49	0.34	Centd3 Sycp3
650	GO:0006813 [8]: potassium ion transport	1	1	198	123	12307	-3.99	0.0	0.15	0.07	Kcnn4
651	GO:0030324 [5]: lung development	1	1	198	25	12405	-3.99	0.0	1.08	0.83	Hsd11b1
652	GO:0001932 [8]: regulation of protein amino acid phosphorylation	1	1	198	25	12405	-3.99	0.0	1.08	0.83	Pdgfc
653	GO:0006805 [5]: xenobiotic metabolism	1	1	198	25	12405	-3.99	0.0	1.08	0.83	Maoa
654	GO:0009410 [7]: response to xenobiotic stimulus	1	1	198	25	12405	-3.99	0.0	1.08	0.83	Maoa
655	GO:0009583 [7]: detection of light	1	1	198	26	12404	-4.01	0.0	1.05	0.81	Fech
656	GO:0030323 [4]: respiratory tube development	1	1	198	26	12404	-4.01	0.0	1.05	0.81	Hsd11b1
657	GO:0009416 [7]: response to light	1	1	198	26	12404	-4.01	0.0	1.05	0.81	Fech
658	GO:0016567 [9]: protein ubiquitination	1	1	198	120	12310	-4.02	0.0	0.16	0.08	Birc3
659	GO:0016582 [9]: non-covalent chromatin modification	1	1	198	27	12403	-4.03	0.0	1.02	0.78	Baz2a
660	GO:0030182 [4]: neuron differentiation	1	1	198	27	12403	-4.03	0.0	1.02	0.78	Gata2
661	GO:0006338 [10]: chromatin remodeling	1	1	198	27	12403	-4.03	0.0	1.02	0.78	Baz2a
662	GO:0019220 [6]: regulation of phosphate metabolism	1	1	198	28	12402	-4.05	0.0	1.0	0.76	Pdgfc
663	GO:0042325 [7]: regulation of phosphorylation	1	1	198	28	12402	-4.05	0.0	1.0	0.76	Pdgfc
664	GO:0051174 [5]: regulation of phosphorus metabolism	1	1	198	28	12402	-4.05	0.0	1.0	0.76	Pdgfc
665	GO:0019883 [6]: antigen presentation, endogenous antigen	1	1	198	30	12400	-4.09	0.0	0.94	0.72	H2-D1
666	GO:0019885 [6]: antigen processing, endogenous antigen via MHC class I	1	1	198	31	12399	-4.1	0.0	0.92	0.7	H2-D1
667	GO:0048468 [3]: cell development	1	1	198	33	12397	-4.13	0.0	0.87	0.66	Col18a1
668	GO:0007015 [9]: actin filament organization	1	1	198	33	12397	-4.13	0.0	0.87	0.66	Arhgap6
669	GO:0008202 [6]: steroid metabolism	1	1	198	104	12326	-4.13	0.0	0.21	0.12	Hsd11b1
670	GO:0009165 [6]: nucleotide biosynthesis	1	1	198	103	12327	-4.13	0.0	0.21	0.12	Ampd3
671	GO:0051093 [4]: negative regulation of development	1	1	198	34	12396	-4.15	0.0	0.85	0.64	Ii
672	GO:0008015 [4]: circulation	1	1	198	34	12396	-4.15	0.0	0.85	0.64	Cav1
673	GO:0008643 [5]: carbohydrate transport	1	1	198	34	12396	-4.15	0.0	0.85	0.64	Acdc
674	GO:0007028 [5]: cytoplasm organization and biogenesis	1	1	198	101	12329	-4.15	0.0	0.22	0.13	Rpl5
675	GO:0045165 [4]: cell fate commitment	1	1	198	36	12394	-4.17	0.0	0.81	0.61	Gata3
676	GO:0030198 [4]: extracellular matrix organization and biogenesis	1	1	198	37	12393	-4.18	0.0	0.79	0.6	Col18a1
677	GO:0043062 [3]: extracellular structure organization and biogenesis	1	1	198	37	12393	-4.18	0.0	0.79	0.6	Col18a1
678	GO:0050876 [4]: reproductive physiological process	1	1	198	37	12393	-4.18	0.0	0.79	0.6	Thbd
679	GO:0007626 [3]: locomotory behavior	1	1	198	37	12393	-4.18	0.0	0.79	0.6	Sepp1
680	GO:0009063 [7]: amino acid catabolism	1	1	198	38	12392	-4.18	0.0	0.77	0.58	Fah
681	GO:0006445 [7]: regulation of translation	1	1	198	40	12390	-4.2	0.0	0.74	0.55	Aco1
682	GO:0006576 [6]: biogenic amine metabolism	1	1	198	40	12390	-4.2	0.0	0.74	0.55	Maoa
683	GO:0042254 [6]: ribosome biogenesis and assembly	1	1	198	91	12339	-4.21	0.0	0.26	0.17	Rpl5
684	GO:0007610 [2]: behavior	1	1	198	91	12339	-4.21	0.0	0.26	0.17	Sepp1
685	GO:0000087 [7]: M phase of mitotic cell cycle	1	1	198	90	12340	-4.21	0.0	0.27	0.17	Sycp3
686	GO:0007067 [8]: mitosis	1	1	198	89	12341	-4.22	0.0	0.27	0.18	Sycp3
687	GO:0006752 [7]: group transfer coenzyme metabolism	1	1	198	41	12389	-4.22	0.0	0.72	0.53	Pank3
688	GO:0030099 [4]: myeloid blood cell differentiation	1	1	198	42	12388	-4.23	0.0	0.7	0.52	Sp3
689	GO:0042445 [5]: hormone metabolism	1	1	198	42	12388	-4.23	0.0	0.7	0.52	Aldh1a1
690	GO:0001501 [5]: skeletal development	1	1	198	85	12345	-4.23	0.0	0.29	0.2	Trp63
691	GO:0007046 [7]: ribosome biogenesis	1	1	198	85	12345	-4.23	0.0	0.29	0.2	Rpl5
692	GO:0016568 [8]: chromatin modification	1	1	198	83	12347	-4.24	0.0	0.3	0.2	Baz2a
693	GO:0042113 [7]: B-cell activation	1	1	198	44	12386	-4.24	0.0	0.67	0.5	Sp3
694	GO:0006766 [5]: vitamin metabolism	1	1	198	44	12386	-4.24	0.0	0.67	0.5	Aldh1a1
695	GO:0007605 [7]: perception of sound	1	1	198	44	12386	-4.24	0.0	0.67	0.5	Tbl1xr1
696	GO:0009152 [8]: purine ribonucleotide biosynthesis	1	1	198	47	12383	-4.26	0.0	0.63	0.46	Ampd3
697	GO:0045786 [7]: negative regulation of cell cycle	1	1	198	49	12381	-4.26	0.0	0.6	0.44	Pycard
698	GO:0050954 [6]: sensory perception of mechanical stimulus	1	1	198	49	12381	-4.26	0.0	0.6	0.44	Tbl1xr1
699	GO:0050982 [7]: detection of mechanical stimulus	1	1	198	49	12381	-4.26	0.0	0.6	0.44	Tbl1xr1
700	GO:0008285 [6]: negative regulation of cell proliferation	1	1	198	49	12381	-4.26	0.0	0.6	0.44	Cav1
701	GO:0007179 [8]: transforming growth factor beta receptor signaling pathway	1	1	198	52	12378	-4.27	0.0	0.56	0.41	Prss11
702	GO:0050879 [4]: organismal movement	1	1	198	71	12359	-4.27	0.0	0.38	0.27	Tbl1xr1
703	GO:0006164 [7]: purine nucleotide biosynthesis	1	1	198	53	12377	-4.28	0.0	0.55	0.39	Ampd3
704	GO:0043085 [4]: positive regulation of enzyme activity	1	1	198	70	12360	-4.28	0.0	0.39	0.28	Pycard
705	GO:0050881 [5]: musculoskeletal movement	1	1	198	70	12360	-4.28	0.0	0.39	0.28	Tbl1xr1
706	GO:0050885 [6]: regulation of balance	1	1	198	70	12360	-4.28	0.0	0.39	0.28	Tbl1xr1
707	GO:0050953 [6]: sensory perception of light	1	1	198	70	12360	-4.28	0.0	0.39	0.28	Tbl1xr1
708	GO:0050957 [6]: equilibrioception	1	1	198	70	12360	-4.28	0.0	0.39	0.28	Tbl1xr1
709	GO:0000165 [7]: MAPKKK cascade	1	1	198	70	12360	-4.28	0.0	0.39	0.28	Cav1
710	GO:0007601 [7]: visual perception	1	1	198	70	12360	-4.28	0.0	0.39	0.28	Tbl1xr1
711	GO:0006869 [5]: lipid transport	1	1	198	51	12379	-4.28	0.0	0.57	0.42	Pltp
712	GO:0009260 [7]: ribonucleotide biosynthesis	1	1	198	51	12379	-4.28	0.0	0.57	0.42	Ampd3
713	GO:0009150 [8]: purine ribonucleotide metabolism	1	1	198	54	12376	-4.28	0.0	0.54	0.38	Ampd3
714	GO:0006936 [3]: muscle contraction	1	1	198	55	12375	-4.28	0.0	0.53	0.38	Tpm2
715	GO:0016042 [5]: lipid catabolism	1	1	198	68	12362	-4.29	0.0	0.41	0.28	Lpl
716	GO:0007218 [7]: neuropeptide signaling pathway	1	1	198	68	12362	-4.29	0.0	0.41	0.28	Cd97
717	GO:0009259 [7]: ribonucleotide metabolism	1	1	198	59	12371	-4.29	0.0	0.49	0.34	Ampd3
718	GO:0007229 [6]: integrin-mediated signaling pathway	1	1	198	60	12370	-4.29	0.0	0.48	0.33	Itgb2
719	GO:0035295 [3]: tube development	1	1	198	61	12369	-4.29	0.0	0.47	0.32	Hsd11b1
720	GO:0007178 [7]: transmembrane receptor protein serine/threonine kinase signaling pathway	1	1	198	61	12369	-4.29	0.0	0.47	0.32	Prss11
721	GO:0006163 [7]: purine nucleotide metabolism	1	1	198	63	12367	-4.29	0.0	0.45	0.31	Ampd3
