# Supplementary material for: A genomic analysis of mouse models of breast cancer reveals molecular features of mouse models and relationships to human breast cancer
Source: Breast Cancer Res. 2014 Jun 5;16(3):R59. doi: 10.1186/bcr3672 (PMC4078930; doi:10.1186/bcr3672)
Supplement: Additional file 3 — Fold change values organized by mouse tumor model type comparing the mouse model to normal mammary gland. [file bcr3672-S3.zip › Additional_File_3/Notch_vs_NMLmammary/AdditionalFile73_Notch_vs_NMLmammary/DownregulatedGenesgather_kegg_121024.txt]

#	Annotation	Total Genes With Ann	Your Genes (With Ann)	Your Genes (No Ann)	Genome (With Ann)	Genome (No Ann)	ln(Bayes factor)	neg ln(p value)	FE: neg ln(p value)	FE: neg ln(FDR)	Genes
1	path:mmu00910: Nitrogen metabolism	4	4	73	10	2432	3.09	7.36	7.35	3.08	Car13 Car3 Car5b Glud1
2	path:mmu04080: Neuroactive ligand-receptor interaction	1	1	76	277	2165	2.53	6.75	0.0	0.0	P2ry6
3	path:mmu04610: Complement and coagulation cascades	7	7	70	61	2381	1.41	5.59	5.5	1.91	C1qa C1qb C1qg C1r C1s F13a1 Thbd
4	path:mmu04512: ECM-receptor interaction	7	7	70	77	2365	0.34	4.41	4.35	1.27	Cd36 Col1a1 Col1a2 Col3a1 Col5a2 Lama1 Thbs2
5	path:mmu00010: Glycolysis / Gluconeogenesis	5	5	72	45	2397	-0.01	0.0	4.08	1.27	Acyp2 Aldoa Hk2 Ldh1 Pfkp
6	path:mmu04010: MAPK signaling pathway	2	2	75	229	2213	-0.26	0.0	0.0	0.0	Casp1 Mef2c
7	path:mmu04020: Calcium signaling pathway	1	1	76	180	2262	-0.31	0.0	0.0	0.0	Pygl
8	path:mmu00603: Globoside metabolism	3	3	74	17	2425	-0.35	0.0	3.84	1.27	B3galt3 Hexa St3gal1
9	path:mmu00330: Arginine and proline metabolism	4	4	73	33	2409	-0.42	0.0	3.7	1.27	Aoc3 Gatm Glud1 Maoa
10	path:mmu00350: Tyrosine metabolism	4	4	73	36	2406	-0.65	0.0	3.44	1.27	Aoc3 Aox1 Fah Maoa
11	path:mmu00020: Citrate cycle (TCA cycle)	3	3	74	21	2421	-0.81	0.0	3.35	1.27	Aco1 Idh3a Pck1
12	path:mmu00640: Propanoate metabolism	3	3	74	21	2421	-0.81	0.0	3.35	1.27	Aldh6a1 Ehhadh Ldh1
13	path:mmu00530: Aminosugars metabolism	3	3	74	24	2418	-1.09	0.0	3.05	1.07	Hexa Hk2 Smpdl3a
14	path:mmu00500: Starch and sucrose metabolism	3	3	74	27	2415	-1.33	0.0	2.78	0.99	Gbe1 Hk2 Pygl
15	path:mmu04510: Focal adhesion	10	10	67	204	2238	-1.44	0.0	2.18	0.91	Birc3 Capn7 Cav1 Col1a1 Col1a2 Col3a1 Col5a2 Lama1 Pdgfc Thbs2
16	path:mmu00280: Valine, leucine and isoleucine degradation	3	3	74	29	2413	-1.47	0.0	2.63	0.92	Aldh6a1 Aox1 Ehhadh
17	path:mmu00031: Inositol metabolism	1	1	76	1	2441	-1.5	0.0	2.81	0.99	Aldh6a1
18	path:mmu00620: Pyruvate metabolism	3	3	74	30	2412	-1.53	0.0	2.55	0.92	Acyp2 Ldh1 Pck1
19	path:mmu00260: Glycine, serine and threonine metabolism	3	3	74	31	2411	-1.59	0.0	2.48	0.91	Aoc3 Gatm Maoa
20	path:mmu00410: beta-Alanine metabolism	2	2	75	15	2427	-1.8	0.0	2.37	0.91	Aoc3 Ehhadh
21	path:mmu00051: Fructose and mannose metabolism	3	3	74	35	2407	-1.81	0.0	2.22	0.91	Aldoa Hk2 Pfkp
22	path:mmu00251: Glutamate metabolism	2	2	75	17	2425	-1.96	0.0	2.18	0.91	Glud1 Gpt2
23	path:mmu00220: Urea cycle and metabolism of amino groups	2	2	75	18	2424	-2.04	0.0	2.1	0.91	Gatm Glud1
24	path:mmu00710: Carbon fixation	2	2	75	18	2424	-2.04	0.0	2.1	0.91	Aldoa Gpt2
25	path:mmu00360: Phenylalanine metabolism	2	2	75	19	2423	-2.11	0.0	2.01	0.87	Aoc3 Maoa
26	path:mmu00830: Retinol metabolism	1	1	76	3	2439	-2.13	0.0	2.15	0.91	Aldh1a1
27	path:mmu00030: Pentose phosphate pathway	2	2	75	20	2422	-2.17	0.0	1.94	0.84	Aldoa Pfkp
28	path:mmu00380: Tryptophan metabolism	4	4	73	71	2371	-2.19	0.0	1.64	0.77	Aoc3 Aox1 Ehhadh Maoa
29	path:mmu05010: Alzheimer's disease	2	2	75	21	2421	-2.23	0.0	1.87	0.81	Lpl Lrp1
30	path:mmu00052: Galactose metabolism	2	2	75	24	2418	-2.39	0.0	1.67	0.77	Hk2 Pfkp
31	path:mmu00340: Histidine metabolism	2	2	75	24	2418	-2.39	0.0	1.67	0.77	Aoc3 Maoa
32	path:mmu04060: Cytokine-cytokine receptor interaction	8	8	69	232	2210	-2.4	0.0	0.79	0.48	Ccl6 Ccl9 Ccr2 Csf2rb2 Cxcl12 Cxcl4 Il15 Pdgfc
33	path:mmu00510: N-Glycan biosynthesis	2	2	75	25	2417	-2.44	0.0	1.61	0.77	Man1a Man2a1
34	path:mmu04210: Apoptosis	4	4	73	85	2357	-2.46	0.0	1.24	0.65	Birc3 Capn7 Csf2rb2 Pdcd8
35	path:mmu00531: Glycosaminoglycan degradation	1	1	76	6	2436	-2.6	0.0	1.63	0.77	Hexa
36	path:mmu00643: Styrene degradation	1	1	76	6	2436	-2.6	0.0	1.63	0.77	Fah
37	path:mmu04540: Gap junction	1	1	76	83	2359	-2.68	0.0	0.07	0.03	Pdgfc
38	path:mmu00521: Streptomycin biosynthesis	1	1	76	7	2435	-2.7	0.0	1.51	0.7	Hk2
39	path:mmu04310: Wnt signaling pathway	4	4	73	137	2305	-2.72	0.0	0.45	0.29	Nkd1 Sfrp2 Tbl1xr1 Wif1
40	path:mmu04910: Insulin signaling pathway	4	4	73	129	2313	-2.74	0.0	0.53	0.33	Hk2 Pck1 Pfkp Pygl
41	path:mmu00062: Fatty acid biosynthesis (path 2)	1	1	76	8	2434	-2.79	0.0	1.41	0.66	Ehhadh
42	path:mmu00272: Cysteine metabolism	1	1	76	8	2434	-2.79	0.0	1.41	0.66	Ldh1
43	path:mmu00361: gamma-Hexachlorocyclohexane degradation	2	2	75	37	2405	-2.82	0.0	1.09	0.6	Acp5 Pon3
44	path:mmu04070: Phosphatidylinositol signaling system	1	1	76	75	2367	-2.84	0.0	0.1	0.04	Pip5k2a
45	path:mmu00230: Purine metabolism	3	3	74	105	2337	-2.85	0.0	0.43	0.28	Adk Ampd3 Pde8a
46	path:mmu00750: Vitamin B6 metabolism	1	1	76	9	2433	-2.87	0.0	1.32	0.65	Aox1
47	path:mmu00630: Glyoxylate and dicarboxylate metabolism	1	1	76	9	2433	-2.87	0.0	1.32	0.65	Aco1
48	path:mmu00720: Reductive carboxylate cycle (CO2 fixation)	1	1	76	9	2433	-2.87	0.0	1.32	0.65	Aco1
49	path:mmu04520: Adherens junction	1	1	76	73	2369	-2.87	0.0	0.1	0.04	Snai2
50	path:mmu00632: Benzoate degradation via CoA ligation	2	2	75	43	2399	-2.92	0.0	0.91	0.5	Acyp2 Ehhadh
51	path:mmu05060: Prion disease	1	1	76	10	2432	-2.93	0.0	1.24	0.65	Lama1
52	path:mmu00363: Bisphenol A degradation	1	1	76	10	2432	-2.93	0.0	1.24	0.65	Pon3
53	path:mmu00740: Riboflavin metabolism	1	1	76	11	2431	-2.99	0.0	1.17	0.63	Acp5
54	path:mmu00930: Caprolactam degradation	1	1	76	11	2431	-2.99	0.0	1.17	0.63	Ehhadh
55	path:mmu00760: Nicotinate and nicotinamide metabolism	2	2	75	49	2393	-2.99	0.0	0.76	0.48	Aox1 Pbef1
56	path:mmu00071: Fatty acid metabolism	2	2	75	52	2390	-3.02	0.0	0.7	0.45	Acadl Ehhadh
57	path:mmu00140: C21-Steroid hormone metabolism	1	1	76	12	2430	-3.04	0.0	1.1	0.6	Hsd11b1
58	path:mmu00960: Alkaloid biosynthesis II	1	1	76	13	2429	-3.08	0.0	1.04	0.59	Aoc3
59	path:mmu05050: Dentatorubropallidoluysian atrophy (DRPLA)	1	1	76	13	2429	-3.08	0.0	1.04	0.59	Casp1
60	path:mmu00562: Inositol phosphate metabolism	1	1	76	56	2386	-3.15	0.0	0.18	0.1	Pip5k2a
61	path:mmu00770: Pantothenate and CoA biosynthesis	1	1	76	15	2427	-3.15	0.0	0.94	0.51	Pank3
62	path:mmu00252: Alanine and aspartate metabolism	1	1	76	18	2424	-3.23	0.0	0.81	0.48	Gpt2
63	path:mmu00860: Porphyrin and chlorophyll metabolism	1	1	76	18	2424	-3.23	0.0	0.81	0.48	Fech
64	path:mmu00604: Ganglioside biosynthesis	1	1	76	18	2424	-3.23	0.0	0.81	0.48	St3gal1
65	path:mmu00903: Limonene and pinene degradation	1	1	76	19	2423	-3.25	0.0	0.77	0.48	Ehhadh
66	path:mmu00512: O-Glycan biosynthesis	1	1	76	21	2421	-3.28	0.0	0.7	0.45	St3gal1
67	path:mmu00310: Lysine degradation	1	1	76	43	2399	-3.29	0.0	0.29	0.19	Ehhadh
68	path:mmu05040: Huntington's disease	1	1	76	26	2416	-3.33	0.0	0.56	0.33	Casp1
69	path:mmu00650: Butanoate metabolism	1	1	76	36	2406	-3.34	0.0	0.38	0.26	Ehhadh
70	path:mmu00532: Chondroitin / Heparan sulfate biosynthesis	1	1	76	27	2415	-3.34	0.0	0.54	0.33	Galnact2
71	path:mmu00561: Glycerolipid metabolism	1	1	76	34	2408	-3.34	0.0	0.41	0.27	Lpl
72	path:mmu00150: Androgen and estrogen metabolism	1	1	76	31	2411	-3.35	0.0	0.46	0.29	Hsd11b1
