# Supplementary material for: A genomic analysis of mouse models of breast cancer reveals molecular features of mouse models and relationships to human breast cancer
Source: Breast Cancer Res. 2014 Jun 5;16(3):R59. doi: 10.1186/bcr3672 (PMC4078930; doi:10.1186/bcr3672)
Supplement: Additional file 3 — Fold change values organized by mouse tumor model type comparing the mouse model to normal mammary gland. [file bcr3672-S3.zip › Additional_File_3/Notch_vs_NMLmammary/AdditionalFile73_Notch_vs_NMLmammary/DownregulatedGenesgather_transfac_121024.txt]

#	Annotation	Total Genes With Ann	Your Genes (With Ann)	Your Genes (No Ann)	Genome (With Ann)	Genome (No Ann)	ln(Bayes factor)	neg ln(p value)	FE: neg ln(p value)	FE: neg ln(FDR)	Genes
1	V$SREBP1_Q6	106	106	132	5244	10689	4.32	8.24	8.89	3.3	Abcb1b Acadl Aco1 Acp5 Acyp2 Aldh6a1 Ampd3 Antxr1 Arhgap6 Arhgef3 B3galt3 BC010552 Birc3 Bnip3 C1qa C1s Canx Car13 Car3 Car5b Cd36 Centd3 Cidec Clca1 Col17a1 Col18a1 Col1a1 Col1a2 Csf2rb2 Csnb Ctsb Ctsl Cxcl12 F13a1 Fah Fcgr3 Fcgrt Fxyd5 G0s2 Gabarapl1 Galnt7 Gatm Gbp2 Gem Gimap1 Gpr65 Gpt2 Gstk1 Hebp1 Hk2 Ifi27 Ifit2 Igfbp6 Igtp Itgb2 Itm2a Kcnn4 Lama1 Lgals1 Lgals12 Lpl Lrg1 Lrp1 Lrpap1 Ltb4dh …
2	V$MAZR_01: MAZ related factor	126	126	112	6586	9347	3.88	7.85	8.41	3.3	Acadl Aco1 Acyp2 Adk Aldoa Ampd3 Aoc3 Aox1 Aqp1 Arhgap6 Arts1 B3galt3 BC010552 Baz2a Birc3 Bnip3 C1qg C1r Car13 Car3 Car5b Cd52 Cd97 Centd3 Chpt1 Clca1 Col17a1 Col18a1 Col1a1 Csna Csnb Ctsb Ctsz Cxcl12 Dcn Dhrs8 Ebf1 Ecm1 Elovl6 Fah Fcgr3 Fkbp7 Fxyd5 G0s2 Gabarapl1 Gata2 Gata3 Glud1 Gpt2 Gsn Gstk1 Hdgfrp2 Hdgfrp3 Hebp1 Hsd11b1 Htatsf1 Idh3a Ifi27 Igfbp6 Igtp Irak1bp1 Jak1 Kcnn4 Lama1 Ldh1 Lgals1 …
3	V$NRF2_01: nuclear respiratory factor 2	22	22	216	2674	13259	2.48	6.27	0.0	0.0	Acyp2 Adk Ampd3 C1qb Fah Galnact2 Gata3 Gatm Hdgfrp2 Idh3a Itm2a Jak1 Kcnn4 Khdrbs3 Mmd Ms4a11 Ms4a6d Olfm1 Pank3 Pfkp Rpl37 Trf
4	V$SP3_Q3	180	180	58	10533	5400	2.35	6.11	6.9	2.19	1010001D01Rik Abcg2 Acadl Acat1 Aco1 Acp5 Acyp2 Adk Aldh1a1 Aldh6a1 Ampd3 Antxr1 Aoc3 Aqp1 Arhgap6 Arts1 As3mt B3galt3 BC010552 Baz2a Birc3 Bnip3 C1qb C1qg C1qr1 C1r Canx Capn7 Car13 Car3 Casp1 Cav1 Ccr2 Cd1d1 Cd302 Cd34 Cd97 Centd3 Chpt1 Chst1 Cidec Clca1 Cmkor1 Col17a1 Col18a1 Col1a1 Col1a2 Col5a2 Col6a1 Coro1a Csna Csnb Ctsb Ctsl Ctsz Cxcl12 Dcn Ebf1 Ecm1 Efemp1 Elovl6 F13a1 Fabp4 Fah Fbln2 Fc…
5	V$S8_01: S8	8	8	230	1427	14506	2.29	6.06	0.0	0.0	Acyp2 Baz2a Cxcl12 Fcgrt Ly6a Pon3 Sox5 Ttc7b
6	V$SMAD4_Q6	122	122	116	6630	9303	1.9	5.63	6.32	1.96	1010001D01Rik Acadl Acat1 Aco1 Acp5 Acyp2 Aldh6a1 Ampd3 Angpt2 Aox1 Aqp1 Arhgap6 Arhgef3 Baz2a Birc3 C1qa C1qb C1qg Capn7 Casp1 Cav1 Cd1d1 Cd97 Centd3 Chst1 Clca1 Col17a1 Col18a1 Col1a1 Col1a2 Col6a1 Csf2rb2 Ctsb Ctsz Cxcl12 Dcn Dpt Ecm1 Efemp1 F13a1 Fbln2 Fcgr3 Fkbp7 Fxyd5 Galnt7 Gata2 Gbp2 Gem Glud1 Gng11 Gpr65 Gsn Gstk1 Hexa Hsd11b1 Htatsf1 Ifi27 Igfbp6 Igtp Irak1bp1 Itgb2 Itm2a Jak1 Kcnn4 Klh…
7	V$MAZ_Q6	186	186	52	11085	4848	1.63	5.3	6.16	1.96	Abcg2 Acadl Aco1 Acp5 Acyp2 Adk Aldh6a1 Ampd3 Antxr1 Aoc3 Aox1 Aqp1 Arhgap6 B3galt3 BC010552 Baz2a Bnip3 C1qa C1qb C1qg C1qr1 C1r C1s Canx Capn7 Car13 Car3 Car5b Cav1 Ccr2 Cd1d1 Cd302 Cd34 Cd52 Cd97 Centd3 Chpt1 Chst1 Cidec Clca1 Cmkor1 Col18a1 Col1a1 Col1a2 Col5a2 Col6a1 Coro1a Csna Csnb Ctla2a Ctsb Ctsl Ctsz Cxcl12 Dcn Dhrs8 Ebf1 Ecm1 Efemp1 Elovl6 F13a1 Fabp4 Fah Fap Fbln2 Fcgr1 Fcgrt Fkbp7 Fx…
8	V$NKX25_02: homeo domain factor Nkx-2.5/Csx, tinman homolog	76	76	162	6491	9442	1.29	4.91	0.0	0.0	Abcg2 Acyp2 Angpt2 Antxr1 As3mt Baz2a C1s Canx Car3 Casp1 Cd302 Cd36 Cidec Clca2 Clec1b Clec4a2 Cmkor1 Col1a2 Colec12 Csna Ctla2a Cxcl4 Dcn Ebf1 Ecm1 Elovl6 Fabp4 Galnt7 Gpr65 Gstk1 Hdgfrp2 Hebp1 Hk2 Htatsf1 Iigp1 Il15 Khdrbs3 Klhl2 Lgals1 Lrpap1 Ly6c Lyzs Man1a Maoa Mmd Mmp2 Mpeg1 Mrc1 Ms4a11 Ms4a4d Ms4a6d Odz3 Olfml3 Pank3 Parp8 Pck1 Pcolce2 Pdcd8 Pde8a Pgcp Pon3 Procr Pygl Rbp4 Rcn3 Rpl5 Sdpr …
9	V$BRN2_01: POU factor Brn-2	81	81	157	6796	9137	1.08	4.68	0.0	0.0	Abcb1b Abcg2 Acadl Acat1 Acyp2 Aldh1a1 Aoc3 Baz2a Birc3 C1qb Canx Capn7 Car13 Cd1d1 Cd36 Chst1 Cidec Clca1 Clec1b Clec4a2 Col3a1 Col5a2 Csf2rb2 Csna Csnb Ctss Dcn Dhrs8 Elovl6 Fap Fcgr1 Fkbp7 Galnt7 Gbp2 Gbp4 Gem Gimap1 Gpr65 Gpt2 Gstk1 Hsd11b1 Htatsf1 Ifit2 Iigp1 Irak1bp1 Klhl2 Lgals3bp Lpl Ltb4dh Lum Ly75 Lzp-s Mef2c Mmd Mocs2 Ms4a4d Odz3 Parp8 Pbef1 Pdgfc Phldb2 Pip5k2a Pon3 Prkcdbp Procr Ptx3…
10	V$TEF_Q6	65	65	173	5676	10257	1.06	4.68	0.0	0.0	Acadl Aco1 Adk Angpt2 Arhgef3 Birc3 Cav1 Cd34 Cd36 Cd52 Clca2 Clec4a2 Col1a2 Col5a2 Colec12 Csna Csnb Ctla2a Ctsl Ctss Cxcl12 Dcn Dpt Ecm1 Efemp1 Fcgr1 Fcgr3 Gabarapl1 Galnact2 Gatm Gimap1 Gng11 Gstk1 Hebp1 Htatsf1 Idh3a Ifi27 Itm2a Ldh1 Lgals3bp Ltb4dh Lum Ly6c Lyzs Lzp-s Mmp2 Mocs2 Ms4a4d Odz3 Orm1 Pank3 Pgcp Prg1 Ptx3 Rcn3 Rpl37 Rpl5 Sh3kbp1 Slc30a5 Smpdl3a Sox5 Sycp3 Tnfaip8 Tnfaip9 Waspip
11	V$DEAF1_01	30	30	208	3107	12826	1.03	4.63	0.0	0.0	Aco1 Aldh6a1 Arhgap6 Birc3 Cd1d1 Cd97 Chpt1 Cidec Col1a1 Ctsl Cxcl4 Fah Fkbp7 Gem Htatsf1 Irak1bp1 Itgb2 Lama1 Lgals1 Maoa Nkd1 Pdcd8 Pltp Rgs2 Sfrp2 Slc15a3 Sp3 Tm4sf10 Tnfaip9 Tpm2
12	V$XFD2_01: Xenopus fork head domain factor 2	39	39	199	3786	12147	1.01	4.63	0.0	0.0	1010001D01Rik Acp5 Acyp2 Birc3 Car3 Cav1 Cd97 Cidec Clca1 Col3a1 Ctla2a Dcn Fech Gabarapl1 Galnt7 Hdgfrp2 Ifi27 Igtp Ii Iigp1 Irak1bp1 Klhl2 Lpl Lum Ly6a Ly6c Man1a Mef2c Nkd1 Orm1 Pde8a Pfkp Plvap Slc39a8 Sparcl1 Tm4sf10 Tnfaip8 Tnfaip9 Wif1
13	V$CETS168_Q6	167	167	71	9846	6087	1.0	4.57	5.39	1.38	1010001D01Rik Abcb1b Aco1 Acp5 Aldoa Ampd3 Angpt2 Antxr1 Aoc3 Aox1 Aqp1 Arhgef3 BC010552 Baz2a Birc3 C1qb C1qg C1qr1 C1r Canx Car13 Car3 Casp1 Cav1 Cd1d1 Cd302 Cd34 Cd52 Cd97 Centd3 Chst1 Cidec Clec1b Cmkor1 Col17a1 Col18a1 Col1a1 Col5a2 Col6a1 Coro1a Csf2rb2 Csnb Ctla2a Ctsb Ctsl Ctss Ctsz Cxcl4 Dhrs8 Ebf1 Ecm1 Efemp1 Elovl6 F13a1 Fabp4 Fah Fap Fcgr3 Fcgrt Fkbp7 Fxyd5 Galnact2 Gata3 Gatm Gbp2 Gb…
14	V$GATA1_02: GATA-binding factor 1	105	105	133	5715	10218	0.84	4.4	5.18	1.32	Acat1 Acyp2 Aldoa Angpt2 Antxr1 Aox1 Arhgef3 Arts1 B3galt3 Bnip3 C1qb C1qr1 C1r C1s Car13 Car5b Casp1 Cd302 Cd34 Cd36 Centd3 Chst1 Clca2 Clec1b Col18a1 Col1a1 Col3a1 Colec12 Csf2rb2 Ctla2a Ctsl Ctsz Cxcl4 Dcn Ebf1 Ecm1 F13a1 Fkbp7 G0s2 Gabarapl1 Galnact2 Gata2 Gatm Gem Gpt2 Gstk1 Hsd11b1 Ifi27 Ifit2 Igfbp6 Ii Itm2a Lgals1 Lrg1 Lum Ly6a Ly6c Maoa Mmd Mocs2 Mrc1 Ms4a4d Nid1 Orm1 P2ry6 Pank3 Pck1 Pc…
15	V$TGIF_01: TGIF (5'TG3' interacting factor)	48	48	190	4397	11536	0.72	4.27	0.0	0.0	Acadl Aox1 Aqp1 Car5b Cd34 Cd52 Cidec Col18a1 Col3a1 Ctsb Ecm1 Efemp1 Fah Fcgr1 Galnact2 Galnt7 Gem Gstk1 Hebp1 Hk2 Ifit2 Iigp1 Irak1bp1 Ldh1 Lum Ly6c Ly75 Mef2c Mmd Olfm1 Olfml3 Pcolce2 Pdgfc Pdlim4 Prg1 Pycard Pygl Rarres2 Rpl5 Serpinf1 Sox5 Sparcl1 St8sia4 Thbd Tmem45b Tnfaip9 Ttc7b Wif1
16	V$E12_Q6	45	45	193	4174	11759	0.7	4.21	0.0	0.0	Acat1 Adk Aldh6a1 Ampd3 Aox1 BC010552 C1qa Capn7 Cmkor1 Col18a1 Col1a2 Coro1a Cxcl4 Fech Fxyd5 Gata2 Gatm Hsd11b1 Itgb2 Lgals12 Lgals3bp Lrpap1 Lzp-s Mef2c Mmp2 Mocs2 Nid1 Nkd1 Pcolce Pdgfc Pfkp Pitrm1 Prg1 Procr Pygl Sepp1 Serpinf1 St3gal1 Stab1 Tbl1xr1 Tnfaip8 Tpm2 Ttc7b Tyrobp Wif1
17	V$YY1_02: Yin and Yang 1	13	13	225	1678	14255	0.51	4.03	0.0	0.0	Acyp2 Adk Ampd3 Antxr1 Canx Cav1 Cd302 Chst1 Ly6a Pgcp Pon3 Prg1 Sycp3
18	V$MINI20_B: Muscle initiator sequence-20	164	164	74	9742	6191	0.47	3.97	4.81	1.08	1010001D01Rik Abcb1b Acadl Aco1 Acp5 Adk Aldh6a1 Aldoa Antxr1 Aoc3 Aox1 Arhgap6 Arhgef3 As3mt B3galt3 BC010552 Baz2a Birc3 Bnip3 C1qa C1qb C1qr1 C1r Canx Capn7 Car13 Car3 Cav1 Ccr2 Cd34 Cd52 Centd3 Chpt1 Cidec Clec1b Clec4a2 Cmkor1 Col18a1 Col1a1 Col1a2 Coro1a Csf2rb2 Ctsb Ctsl Ctss Ctsz Cxcl12 Cxcl4 Dhrs8 Dpt Ebf1 Ecm1 Efemp1 F13a1 Fabp4 Fap Fcgr1 Fcgr3 Fcgrt Fxyd5 G0s2 Gabarapl1 Galnt7 Gata2 Ga…
19	V$FREAC7_01: Fork head RElated ACtivator-7	78	78	160	6440	9493	0.34	3.79	0.01	0.0	1010001D01Rik Abcg2 Acadl Acp5 Acyp2 Arts1 Baz2a Birc3 Car3 Cav1 Cd1d1 Cd302 Cd34 Cd36 Cd52 Cd97 Centd3 Cidec Clca1 Clec4a2 Col1a1 Col1a2 Col3a1 Col5a2 Csf2rb2 Ctla2a Dcn Fabp4 Fcgr3 Fech Gabarapl1 Galnact2 Galnt7 Gbp2 Gimap1 Gpr65 Hdgfrp2 Hexa Ifi27 Igtp Ii Iigp1 Irak1bp1 Klhl2 Lpl Lum Ly6a Ly6c Lyzs Lzp-s Man1a Mef2c Mocs2 Mpeg1 Ms4a11 Ms4a6d Nkd1 Odz3 Orm1 Pdcd8 Pde8a Pfkp Plvap Pon3 Pycard Py…
20	V$LHX3_01: LIM homeobox transcription factor 3	9	9	229	1282	14651	0.08	3.49	0.0	0.0	Acyp2 Angpt2 Antxr1 Csna Fabp4 Fcgrt Klhl2 Slc30a5 Ttc7b
21	V$GABP_B: GA binding protein	10	10	228	1364	14569	0.04	0.0	0.0	0.0	Adk Ctsl Fah Galnact2 Khdrbs3 Man1a Mmd Pank3 Pfkp Rpl37
22	V$POU1F1_Q6	79	79	159	6416	9517	-0.08	0.0	0.01	0.0	1010001D01Rik Abcg2 Acadl Acat1 Acyp2 Aldh1a1 Angpt2 Aox1 Arhgef3 As3mt Birc3 Bnip3 C1qb Capn7 Casp1 Ccr2 Cd34 Cd36 Cd52 Centd3 Clca2 Clec1b Clec4a2 Col18a1 Col1a1 Col3a1 Col5a2 Colec12 Csf2rb2 Csna Csnb Ctla2a Ctss Dcn Dhrs8 Dpt F13a1 Fabp4 Fech Galnact2 Galnt7 Gbp4 Gem Gimap1 Glud1 Gpr65 Gstk1 Hebp1 Hsd11b1 Ifi27 Ifit2 Ii Iigp1 Il15 Lum Maoa Mrc1 Ms4a4d P2ry6 Pdcd8 Pdgfc Pgcp Phldb2 Pltp Procr …
23	V$ETS2_B: c-Ets-2 binding sites	81	81	157	4366	11567	-0.09	0.0	4.19	0.58	1010001D01Rik Abcg2 Acp5 Ampd3 Angpt2 Aoc3 Aox1 Aqp1 Arhgef3 BC010552 Baz2a Birc3 C1qb C1qr1 Canx Car13 Casp1 Cd34 Centd3 Clca1 Clec1b Col1a1 Csf2rb2 Ctsb Ctsl Ctss Cxcl4 Dcn F13a1 Fcgr3 Fxyd5 Gbp4 Gem Gimap1 Gng11 Gpr65 Hsd11b1 Igfbp6 Irak1bp1 Itgb2 Kcnn4 Lama1 Ldh1 Lgals3bp Lrg1 Lrpap1 Ltb4dh Ly6a Ly6c Lyzs Lzp-s Man2a1 Mef2c Mrc1 Ms4a11 Ms4a6d Olfm1 Orm1 Pank3 Pdcd8 Pde8a Pdgfc Plvap Pon3 Prkc…
24	V$HFH1_01: HNF-3/Fkh Homolog 1	20	20	218	2111	13822	-0.39	0.0	0.01	0.0	1010001D01Rik Acyp2 Birc3 Cav1 Cd97 Fabp4 Fcgr3 Gabarapl1 Hdgfrp2 Igtp Jak1 Klhl2 Ly6a Nkd1 Orm1 Pfkp Plvap Pon3 Slc39a8 Tnfaip9
25	V$EBF_Q6	82	82	156	4501	11432	-0.43	0.0	3.8	0.45	1010001D01Rik Acadl Aldh6a1 Ampd3 Angpt2 Arhgap6 BC010552 Baz2a C1qa C1qb C1qg C1s Chst1 Cidec Clca2 Col17a1 Col1a1 Col1a2 Col6a1 Coro1a Ctsb Ctsz Cxcl12 Dhrs8 Dpt Fcgr3 Fkbp7 Fxyd5 G0s2 Galnact2 Galnt7 Gata2 Gatm Gem Glud1 Gsn Gstk1 Hebp1 Hexa Htatsf1 Ii Il15 Irak1bp1 Kcnn4 Lama1 Lgals12 Lpl Lrp1 Ltb4dh Lum Man1a Man2a1 Ms4a4d P2ry6 Pank3 Pck1 Pcolce2 Pdgfc Pfkp Pgcp Phldb2 Pltp Pon3 Prg1 Prss11…
26	V$NFKB_Q6_01	167	167	71	10167	5766	-0.49	0.0	3.73	0.45	1010001D01Rik Abcb1b Acadl Acat1 Aco1 Acp5 Adk Aldh1a1 Aldh6a1 Aldoa Ampd3 Antxr1 Aoc3 Aqp1 Arhgap6 Arhgef3 Arts1 As3mt Baz2a Birc3 Bnip3 C1qa C1qb C1qg C1qr1 C1r C1s Car13 Car3 Ccr2 Cd1d1 Cd302 Cd97 Centd3 Cidec Clca1 Clca2 Clec1b Cmkor1 Col17a1 Col18a1 Col1a1 Col3a1 Col6a1 Colec12 Coro1a Csf2rb2 Csnb Ctsb Ctsl Ctsz Cxcl4 Dcn Dhrs8 Dpt Ebf1 Ecm1 Efemp1 Elovl6 F13a1 Fabp4 Fcgr3 Fcgrt Fxyd5 G0s2 G…
27	V$GCM_Q2	41	41	197	3643	12290	-0.54	0.0	0.01	0.0	Adk Antxr1 C1qa Car13 Cd52 Clec1b Col18a1 Col5a2 Ctss Cxcl4 Ebf1 Ecm1 Efemp1 Fabp4 Fah Gabarapl1 Galnact2 Gata3 Gbp4 Gem Gng11 Gpt2 Hexa Htatsf1 Idh3a Ifi27 Ifit2 Itgb2 Lgals12 Lgals3bp Olfml3 Pgcp Phldb2 Pitrm1 Pltp Scd1 Slc16a1 Sycp3 Tgfb1i1 Trf Tyrobp
28	V$CP2_01: CP2	164	164	74	9987	5946	-0.59	0.0	3.6	0.45	1010001D01Rik Abcb1b Acadl Acat1 Aco1 Acp5 Acyp2 Adk Aldh6a1 Aldoa Angpt2 Antxr1 Aoc3 Aqp1 Arhgap6 Arts1 BC010552 Baz2a Birc3 Bnip3 C1qa C1qb C1qg C1qr1 C1r Canx Car13 Car3 Ccr2 Cd34 Cd52 Cd97 Centd3 Chpt1 Chst1 Cidec Clca1 Cmkor1 Col17a1 Col18a1 Col1a1 Col1a2 Col5a2 Col6a1 Colec12 Coro1a Ctla2a Ctsb Ctsl Ctsz Cxcl12 Dhrs8 Dpt Ebf1 Ecm1 Efemp1 Elovl6 Fah Fap Fbln2 Fcgrt Fech Fxyd5 G0s2 Galnact2 G…
29	V$COREBINDINGFACTOR_Q6	92	92	146	5187	10746	-0.61	0.0	3.56	0.45	1010001D01Rik Abcb1b Antxr1 Aox1 Aqp1 Arhgef3 Bnip3 C1qa C1qb C1qg C1qr1 C1s Capn7 Car3 Casp1 Cd302 Centd3 Clca1 Clca2 Cmkor1 Col18a1 Col1a1 Colec12 Coro1a Csnb Ctla2a Ctsb Ctss Dcn Dhrs8 Dpt Efemp1 F13a1 Fabp4 Fah Fkbp7 G0s2 Galnact2 Galnt7 Gata3 Gbp2 Gem Gimap1 Gpr65 Gsn Gstk1 Hdgfrp2 Hebp1 Hk2 Hsd11b1 Ii Irak1bp1 Itgb2 Jak1 Kcnn4 Klhl2 Lrg1 Lum Ly6a Lyzs Lzp-s Mmd Mocs2 Mpeg1 Mrc1 Ms4a11 Ms4a6…
30	V$MRF2_01: modulator recognition factor 2	131	131	107	9761	6172	-0.64	0.0	0.02	0.0	1010001D01Rik Acat1 Acyp2 Adk Angpt2 Antxr1 Aoc3 Aox1 B3galt3 Baz2a Birc3 Bnip3 C1qb C1qg C1r C1s Capn7 Car13 Car5b Cav1 Ccr2 Cd1d1 Cd34 Cd52 Centd3 Chpt1 Cidec Clca1 Clca2 Clec1b Clec4a2 Col18a1 Col1a1 Col3a1 Col5a2 Col6a1 Colec12 Csf2rb2 Csna Csnb Ctla2a Ctsl Ctss Dcn Efemp1 Elovl6 Fah Fcgr1 Fcgr3 Fxyd5 G0s2 Gabarapl1 Galnt7 Gata3 Gbp4 Gimap1 Gng11 Gpr65 Gpt2 Gsn Gstk1 Hdgfrp3 Hebp1 Hsd11b1 Hta…
31	V$HNF1_01: hepatic nuclear factor 1	31	31	207	2876	13057	-0.74	0.0	0.02	0.0	Abcg2 Acadl Acat1 Antxr1 Aoc3 Capn7 Cav1 Cd36 Col1a1 Csf2rb2 Dhrs8 Efemp1 Elovl6 Fcgrt Gbp4 Gsn Ifit2 Jak1 Mmd Mrc1 Pck1 Pde8a Pdgfc Pip5k2a Prg1 Rpl37 Sh3kbp1 Slc15a3 Sox5 St3gal1 Tgfbi
32	V$NFY_Q6: nuclear factor Y (Y-box binding factor)	70	70	168	5628	10305	-0.76	0.0	0.02	0.0	Abcb1b Acadl Acat1 Adk Aldh6a1 Antxr1 Aox1 Bnip3 C1r C1s Canx Car3 Car5b Cd302 Chst1 Clca1 Col1a1 Csnb Ctsl Ctss Cxcl12 Dhrs8 Ebf1 F13a1 Fabp4 Fbln2 Fcgr3 Gata2 Gatm Gimap1 Gpr65 Gsn Gstk1 Hdgfrp2 Hdgfrp3 Hk2 Hsd11b1 Idh3a Ifi27 Ifit2 Ii Lgals3bp Lpl Lrpap1 Ly6a Ly75 Mef2c Mmd Mpeg1 Ms4a4d Nid1 Orm1 Pde8a Pdlim4 Pitrm1 Pltp Prkcdbp Rcn3 Scd1 Sdpr Sepp1 Sox5 St8sia4 Sycp3 Tbx15 Thy1 Tm4sf10 Tm6sf1…
33	V$HEB_Q6	82	82	156	4585	11348	-0.79	0.0	3.38	0.45	1010001D01Rik Aco1 Adk Ampd3 Angpt2 Antxr1 Aoc3 Arhgap6 BC010552 C1qb C1qr1 C1s Canx Cav1 Ccr2 Cd34 Centd3 Chst1 Col17a1 Col6a1 Colec12 Coro1a Ctsb Ctsl Ctsz Cxcl4 Dpt Ecm1 Efemp1 Fbln2 Fkbp7 Gabarapl1 Galnact2 Galnt7 Gata2 Gem Gpt2 Hexa Hsd11b1 Igtp Ii Il15 Itgb2 Itm2a Kcnn4 Klhl2 Lgals1 Lrg1 Ltb4dh Ly6a Ly6c Man1a Mef2c Mocs2 Ms4a11 Ms4a6d Olfm1 Pck1 Pcolce Pdgfc Pdlim4 Pgcp Plvap Pon3 Prg1 Pyc…
34	V$AREB6_02: AREB6 (Atp1a1 regulatory element binding factor 6)	78	78	160	6143	9790	-0.88	0.0	0.03	0.0	1010001D01Rik Acat1 Acp5 Adk Aldh1a1 Aldh6a1 Ampd3 Angpt2 Antxr1 Aoc3 Aox1 Arhgap6 Birc3 C1qa C1qb C1qr1 Car13 Car3 Cd34 Clca1 Col1a1 Col6a1 Coro1a Ctla2a Ctsl Dpt Fap Fbln2 Fech Gabarapl1 Galnt7 Gata3 Gatm Gbp2 Gimap1 Gng11 Gpt2 Gsn Ifi27 Igtp Ii Iigp1 Itgb2 Jak1 Kcnn4 Khdrbs3 Klhl2 Lgals1 Lgals12 Lgals3bp Lrg1 Lrp1 Lzp-s Man1a Mef2c Mmd Ms4a4d Nkd1 Odz3 P2ry6 Pck1 Pcolce Pcolce2 Pdcd8 Pde8a Pgc…
35	V$IPF1_Q4	38	38	200	3351	12582	-0.89	0.0	0.02	0.0	Abcg2 Acadl Acat1 Ampd3 C1qr1 Car13 Ccr2 Cd1d1 Cidec Clec1b Col18a1 Coro1a Csnb Elovl6 Fabp4 Fcgrt Fxyd5 Gng11 Hdgfrp2 Hdgfrp3 Hebp1 Ifit2 Lgals12 Nid1 Orm1 P2ry6 Pbef1 Pck1 Pdcd8 Pdgfc Procr Ptx3 Pycard Sepp1 Slc30a5 Sycp3 Tm4sf10 Ttc7b
36	V$CETS1P54_01: c-Ets-1(p54)	168	168	70	10348	5585	-0.92	0.0	3.24	0.42	1010001D01Rik Abcb1b Abcg2 Aco1 Acp5 Acyp2 Adk Aldoa Ampd3 Angpt2 Antxr1 Aoc3 Aox1 Aqp1 Arhgef3 BC010552 Birc3 C1qb C1qg C1qr1 Canx Capn7 Car13 Car3 Cav1 Cd1d1 Cd302 Cd34 Cd97 Centd3 Cidec Clec1b Cmkor1 Col17a1 Col18a1 Col1a1 Col6a1 Colec12 Coro1a Csf2rb2 Ctla2a Ctsb Ctsl Ctss Ctsz Cxcl12 Cxcl4 Dcn Dhrs8 Ecm1 Elovl6 F13a1 Fah Fcgr3 Fcgrt Galnact2 Gata3 Gatm Gbp2 Gbp4 Gem Gimap1 Glud1 Gng11 Gpr65 …
37	V$HFH3_01: HFH-3 (HNF3/fork head homolog 3)	98	98	140	7453	8480	-1.05	0.0	0.04	0.0	1010001D01Rik Acadl Acat1 Acyp2 Angpt2 Arts1 Baz2a Birc3 Car3 Cav1 Ccr2 Cd302 Cd34 Cd36 Cd52 Cd97 Centd3 Chpt1 Chst1 Cidec Clca1 Clca2 Clec1b Clec4a2 Col1a2 Col3a1 Col5a2 Csf2rb2 Csnb Ctss Dhrs8 Dpt Ecm1 Efemp1 Elovl6 Fabp4 Fcgr3 Gabarapl1 Galnact2 Gata3 Gbp2 Gimap1 Hdgfrp2 Hebp1 Hexa Hsd11b1 Igtp Iigp1 Irak1bp1 Itgb2 Kcnn4 Klhl2 Lama1 Lgals3bp Lrp1 Lum Ly6a Lyzs Lzp-s Mpeg1 Ms4a11 Ms4a6d Nid1 Nk…
38	V$COUP_01: COUP:HNF-4 heterodimer	46	46	192	2376	13557	-1.08	0.0	3.24	0.42	Acp5 Acyp2 Ampd3 Aqp1 Baz2a Birc3 C1r Ccr2 Cd36 Centd3 Clca1 Clec1b Col3a1 Coro1a Cxcl12 Fah Fcgrt Gabarapl1 Gata2 Gem Gstk1 Klhl2 Lrp1 Ltb4dh Lum Mocs2 Ms4a11 Ms4a6d Odz3 Orm1 Pck1 Pip5k2a Pon3 Procr Pycard Rbp1 Rcn3 Rgs2 Rnase4 Sepp1 Sparcl1 Tgfb1i1 Thy1 Tnfaip8 Tnfaip9 Ttc7b
39	V$CHOP_01: heterodimers of CHOP and C/EBPalpha	56	56	182	4572	11361	-1.08	0.0	0.03	0.0	Adk Aox1 Arhgap6 BC010552 Bnip3 C1r C1s Car13 Car3 Ccr2 Cd34 Cd52 Clec1b Cmkor1 Col17a1 Col1a2 Colec12 Ctss Cxcl12 Efemp1 Fkbp7 Gbp2 Gimap1 Gstk1 Hk2 Ifi27 Ii Iigp1 Il15 Itgb2 Kcnn4 Klhl2 Lgals1 Ly6c Lyzs Man1a Man2a1 Mpeg1 Orm1 Pdgfc Prss11 Rpl5 Sdpr Sepp1 Serpinf1 Sfrp2 Sparcl1 Stab1 Sycp3 Tgfb1i1 Thbs2 Tmem45b Tnfaip8 Tnfaip9 Ttc7b Xlkd1
40	V$XFD3_01: Xenopus fork head domain factor 3	19	19	219	1917	14016	-1.09	0.0	0.02	0.0	Acadl Cav1 Cidec Col5a2 Ctss Dcn Elovl6 Fcgr3 Gng11 Gpt2 Hdgfrp2 Htatsf1 Ifit2 Lgals12 Olfml3 Pdgfc Prg1 Tm4sf10 Wif1
41	V$ACAAT_B: Avian C-type CCAAT box	9	9	229	1131	14802	-1.13	0.0	0.01	0.0	BC010552 Cd302 Col1a2 Hdgfrp2 Pank3 Sdpr St3gal1 Tm4sf10 Tm6sf1
42	V$HNF1_C: Hepatic nuclear factor 1	69	69	169	5456	10477	-1.13	0.0	0.04	0.0	Abcb1b Abcg2 Acyp2 Ampd3 Angpt2 Antxr1 Aoc3 Arhgap6 Arts1 Baz2a C1qb Car13 Car3 Casp1 Cav1 Cd302 Cd36 Cd97 Clca1 Col1a1 Col3a1 Coro1a Csf2rb2 Csnb Dcn Efemp1 Elovl6 Fabp4 Fah Fap Fcgrt Gabarapl1 Gbp4 Hebp1 Ifit2 Igtp Ii Lgals3bp Lum Ly6a Man1a Mef2c Mmd Mocs2 Ms4a4d Pank3 Pck1 Pcolce2 Pdgfc Pgcp Pip5k2a Pltp Pycard Rbp4 Rpl37 Sdpr Sh3kbp1 Sparcl1 St3gal1 Thbd Thbs2 Thy1 Tm4sf10 Tm6sf1 Tnfaip9 Trf…
43	V$AIRE_01	35	35	203	3077	12856	-1.16	0.0	0.03	0.0	1010001D01Rik Aco1 Angpt2 Antxr1 Aox1 Arhgef3 C1qr1 Car5b Cd302 Centd3 Chpt1 Ctsl Ctss Elovl6 Fabp4 Fkbp7 Gem Lrpap1 Lyzs Man1a Mpeg1 Ms4a4d Olfml3 Pank3 Pcolce Pde8a Pdgfc Procr Ptx3 Rpl37 Scd1 Tgfb1i1 Thy1 Tm4sf10 Tnfaip8
44	V$CDPCR1_01: cut-like homeodomain protein	175	175	63	12472	3461	-1.16	0.0	0.04	0.0	1010001D01Rik Abcb1b Abcg2 Acadl Aco1 Acyp2 Adk Aldh6a1 Aldoa Ampd3 Angpt2 Aox1 Aqp1 Arhgef3 As3mt B3galt3 Baz2a Birc3 Bnip3 C1qa C1qb C1qg C1r C1s Canx Capn7 Car13 Car3 Car5b Casp1 Cd1d1 Cd302 Cd34 Cd36 Cd52 Chpt1 Cidec Clca1 Clca2 Clec4a2 Cmkor1 Col17a1 Col18a1 Col1a1 Col3a1 Col5a2 Col6a1 Colec12 Coro1a Csna Csnb Ctla2a Ctsl Ctss Cxcl12 Cxcl4 Dcn Dpt Ebf1 Ecm1 Efemp1 F13a1 Fabp4 Fah Fap Fbln2 F…
45	V$CART1_01: Cart-1 (cartilage homeoprotein 1)	19	19	219	1900	14033	-1.19	0.0	0.02	0.0	Birc3 C1r C1s Casp1 Cd1d1 Cd302 Cd36 Clca2 Csna Csnb Ctla2a Dhrs8 Gbp2 Idh3a Ii Jak1 Pank3 Pygl Sh3kbp1
46	V$NFKAPPAB50_01: NF-kappaB (p50)	17	17	221	679	15254	-1.19	0.0	3.55	0.45	Aldoa Birc3 Car13 Ecm1 Gsn Ifit2 Il15 Lama1 Lrp1 Man1a Parp8 Pdgfc Pfkp Pip5k2a Pycard St3gal1 Thbs2
47	V$BACH2_01: BTB and CNC homolog 2	174	174	64	10845	5088	-1.22	0.0	2.91	0.29	1010001D01Rik Abcb1b Acat1 Aco1 Acp5 Acyp2 Adk Aldh6a1 Ampd3 Angpt2 Aoc3 Aox1 Arhgap6 Arts1 BC010552 Baz2a Birc3 Bnip3 C1qa C1qb C1qg C1qr1 C1r C1s Canx Capn7 Car13 Car3 Car5b Casp1 Ccr2 Cd1d1 Cd302 Cd34 Cd36 Chst1 Cidec Clca2 Clec4a2 Cmkor1 Col18a1 Col1a1 Col1a2 Col3a1 Col6a1 Coro1a Csf2rb2 Csna Ctla2a Ctsb Ctsl Ctss Ctsz Cxcl12 Dpt Ecm1 Efemp1 Elovl6 F13a1 Fabp4 Fap Fbln2 Fcgr3 Fcgrt Fech Fkbp7…
48	V$ICSBP_Q6	20	20	218	850	15083	-1.23	0.0	3.43	0.45	Arts1 Chpt1 Csnb Ctsb Gbp2 Gbp4 Igtp Lgals3bp Mef2c Mpeg1 Nkd1 Odz3 Pitrm1 Rcn3 Slc39a8 Sox5 St3gal1 Tgfbi Tmem45b Trf
49	V$AREB6_03: AREB6 (Atp1a1 regulatory element binding factor 6)	27	27	211	2474	13459	-1.27	0.0	0.03	0.0	Adk Ampd3 Birc3 C1qa C1qb C1qr1 Car3 Cd97 Centd3 Clca2 Coro1a Fah Fech Galnact2 Hk2 Il15 Irak1bp1 Itgb2 Mef2c Mrc1 Ms4a4d P2ry6 Pdgfc Sdpr Slc15a3 Tgfbi Tmem45b
50	V$VMYB_01: v-Myb	181	181	57	11349	4584	-1.29	0.0	2.86	0.29	1010001D01Rik Abcb1b Abcg2 Acadl Acat1 Acp5 Acyp2 Adk Aldh1a1 Aldh6a1 Ampd3 Angpt2 Antxr1 Aox1 Aqp1 Arhgap6 Arhgef3 Arts1 B3galt3 BC010552 Baz2a Birc3 Bnip3 C1qa C1qg C1qr1 Canx Car13 Car3 Car5b Casp1 Ccr2 Cd1d1 Cd302 Cd36 Cd52 Cd97 Centd3 Chpt1 Chst1 Cidec Clca1 Clec1b Clec4a2 Col17a1 Col18a1 Col1a1 Col1a2 Col3a1 Col6a1 Colec12 Coro1a Csnb Ctla2a Ctsb Ctss Cxcl12 Cxcl4 Dcn Dhrs8 Dpt Ebf1 Ecm1 Ef…
51	V$COMP1_01: COMP1	136	136	102	9896	6037	-1.31	0.0	0.05	0.0	1010001D01Rik Abcg2 Acadl Acat1 Acp5 Adk Antxr1 Aox1 Aqp1 Arhgap6 Arhgef3 As3mt BC010552 Baz2a Bnip3 C1qb C1r Canx Capn7 Car3 Car5b Cd1d1 Cd302 Cd36 Chpt1 Chst1 Clca1 Clca2 Clec4a2 Col17a1 Col1a1 Col3a1 Col5a2 Col6a1 Coro1a Csnb Ctla2a Ctsl Ctss Ctsz Cxcl12 Dhrs8 Dpt Ebf1 Ecm1 Efemp1 F13a1 Fabp4 Fbln2 Fcgr1 Fcgr3 Fech Fkbp7 Fxyd5 Galnact2 Galnt7 Gata2 Gbp4 Gem Gimap1 Gpr65 Gsn Gstk1 Hdgfrp3 Hk2 H…
52	V$PITX2_Q2: pituitary homeobox factor 2	90	90	148	6829	9104	-1.32	0.0	0.05	0.0	Abcg2 Acyp2 Aoc3 Aox1 Arts1 As3mt Birc3 Bnip3 C1qa C1qg C1s Capn7 Car13 Car5b Cav1 Cd302 Cd36 Cd52 Cd97 Centd3 Chpt1 Cidec Clec1b Cmkor1 Coro1a Csf2rb2 Csnb Ctsl Ctss Cxcl12 Dcn Ebf1 Fcgr1 Fcgr3 Fech Fkbp7 Gatm Gbp2 Gem Gimap1 Glud1 Gpr65 Gpt2 Gsn Gstk1 Hdgfrp2 Hebp1 Hk2 Htatsf1 Idh3a Ifit2 Igtp Ii Il15 Jak1 Klhl2 Lgals1 Lrpap1 Lum Ly6a Mef2c Mmp2 Ms4a4d Nid1 Odz3 Orm1 Pank3 Parp8 Pck1 Pcolce Pco…
53	V$CDX2_Q5	140	140	98	10141	5792	-1.37	0.0	0.06	0.0	Abcg2 Acadl Acat1 Acyp2 Ampd3 Angpt2 Antxr1 Aoc3 Aox1 Baz2a Birc3 C1qa C1qb C1r C1s Capn7 Car3 Car5b Casp1 Cav1 Ccr2 Cd302 Cd36 Cd52 Chpt1 Cidec Clca1 Clca2 Clec1b Clec4a2 Cmkor1 Col1a1 Col3a1 Col5a2 Colec12 Csna Csnb Ctla2a Ctsl Ctss Ctsz Dcn Dhrs8 Ecm1 Efemp1 F13a1 Fabp4 Fap Fcgr1 Fcgr3 Fcgrt Fech Fkbp7 G0s2 Gabarapl1 Galnt7 Gata3 Gbp2 Gbp4 Gem Gimap1 Glud1 Gpr65 Gpt2 Gstk1 Hdgfrp2 Hdgfrp3 Hexa…
54	V$VMYB_02: v-Myb	48	48	190	2560	13373	-1.37	0.0	2.89	0.29	Abcg2 Acadl Aldh6a1 Aqp1 Arts1 B3galt3 Casp1 Cd1d1 Cd302 Clec1b Col6a1 Ebf1 Ecm1 F13a1 Fah Fkbp7 Galnact2 Gng11 Gpr65 Gstk1 Hdgfrp2 Igfbp6 Klhl2 Ldh1 Ltb4dh Lum Man2a1 Nkd1 Olfml3 Pbef1 Pdcd8 Pip5k2a Plvap Prg1 Prkcdbp Ptx3 Rgs2 Sdpr Slc16a1 Slc30a5 Slc39a8 Sox5 Sp3 Sycp3 Tgfbi Thy1 Tmem45b Wif1
55	V$USF_C: USF binding site	125	125	113	7590	8343	-1.39	0.0	2.58	0.17	1010001D01Rik Abcb1b Abcg2 Acadl Acat1 Acp5 Acyp2 Adk Aldh1a1 Aldh6a1 Aldoa Ampd3 Angpt2 Aoc3 Arhgap6 Arhgef3 Arts1 Baz2a Birc3 Bnip3 C1qa C1r Canx Car13 Car3 Car5b Casp1 Cd36 Cd52 Chst1 Clca1 Clca2 Clec4a2 Col18a1 Col3a1 Col5a2 Col6a1 Coro1a Csf2rb2 Csnb Ctla2a Ctsb Ctsl Ctss Cxcl4 Dpt Efemp1 Elovl6 F13a1 Fabp4 Fap Fcgr1 Fcgrt Fech G0s2 Galnact2 Galnt7 Gem Gng11 Gpr65 Gpt2 Gstk1 Hebp1 Hexa Hk2 H…
56	V$E2F1_Q4: E2F-1	57	57	181	4553	11380	-1.4	0.0	0.05	0.0	Acat1 Acp5 Aldh6a1 Ampd3 Arhgap6 Arhgef3 BC010552 C1qb Canx Capn7 Car13 Car3 Car5b Col1a1 Cxcl12 Dpt Ebf1 Elovl6 G0s2 Gata3 Gpt2 Gstk1 Hdgfrp3 Htatsf1 Idh3a Jak1 Khdrbs3 Ldh1 Lgals1 Lpl Lrp1 Lrpap1 Man2a1 Maoa Mocs2 Odz3 Olfm1 Olfml3 Pank3 Pck1 Pcolce2 Pdcd8 Pfkp Phldb2 Pon3 Pycard Rbp4 Rnase4 Sepp1 Slc16a1 Slc39a8 Sp3 Tgfbi Tm4sf10 Tmem45b Tnfaip8 Xlkd1
57	V$ETS1_B: c-ETS-1 binding site	116	116	122	7004	8929	-1.43	0.0	2.53	0.15	1010001D01Rik Abcg2 Aco1 Acp5 Aldh6a1 Ampd3 Angpt2 Aox1 Aqp1 Arhgef3 B3galt3 BC010552 Baz2a Birc3 C1qa C1qb C1qg C1qr1 Canx Capn7 Cd302 Cd34 Centd3 Clca1 Clec1b Cmkor1 Col18a1 Col1a1 Col5a2 Csf2rb2 Ctsb Ctsl Ctss Cxcl4 Dcn Dhrs8 Ecm1 Elovl6 F13a1 Fap Fcgr3 Fcgrt Fkbp7 Fxyd5 Gatm Gbp4 Gem Gimap1 Glud1 Gng11 Hdgfrp2 Hdgfrp3 Hsd11b1 Htatsf1 Ifi27 Igfbp6 Irak1bp1 Itgb2 Kcnn4 Klhl2 Lama1 Ldh1 Lgals12 …
58	V$POU6F1_01	12	12	226	1324	14609	-1.44	0.0	0.02	0.0	Arhgef3 C1qb C1s Cd1d1 Fabp4 Galnact2 Gbp4 Gpr65 Gstk1 Odz3 Sycp3 Thy1
59	V$HNF6_Q6	16	16	222	1628	14305	-1.45	0.0	0.02	0.0	C1s Cd36 Cd97 Col3a1 Csf2rb2 Dpt F13a1 Fcgr1 Ii Lgals1 Ms4a11 Ms4a6d Pck1 Ptx3 Sh3kbp1 Smpdl3a
60	V$FOXJ2_01: fork head box J 2	105	105	133	7785	8148	-1.46	0.0	0.07	0.0	1010001D01Rik Acadl Acat1 Acyp2 Angpt2 Arhgap6 Arts1 Baz2a Birc3 Car3 Car5b Cav1 Ccr2 Cd1d1 Cd302 Cd34 Cd36 Cd52 Cd97 Centd3 Chpt1 Chst1 Cidec Clca1 Clca2 Clec4a2 Col1a2 Col3a1 Colec12 Csf2rb2 Csna Csnb Ctss Dcn Dhrs8 Dpt Ecm1 Efemp1 Elovl6 Fabp4 Fcgr3 Fech Gabarapl1 Galnact2 Gata3 Gbp2 Gimap1 Gstk1 Hdgfrp2 Hebp1 Hexa Idh3a Ifi27 Igtp Iigp1 Irak1bp1 Klhl2 Lama1 Lpl Lrp1 Ltb4dh Ly6a Ly6c Ly75 Lyzs…
61	V$PTF1BETA_Q6	27	27	211	1288	14645	-1.47	0.0	3.02	0.3	Arhgef3 Arts1 B3galt3 C1qg C1s Chst1 Cmkor1 Dcn Ecm1 F13a1 Fcgr3 Gbp4 Gpr65 Htatsf1 Igfbp6 Il15 Lpl Ms4a4d Olfm1 Pcolce Procr Pycard Rpl5 Slc30a5 Thy1 Tnfaip8 Xlkd1
62	V$PAX6_Q2	38	38	200	3208	12725	-1.48	0.0	0.04	0.0	Acyp2 Aoc3 Aox1 Baz2a Birc3 Cd52 Cd97 Cidec Ctsl Dhrs8 Elovl6 Fcgr3 Gbp4 Hdgfrp2 Hexa Igtp Irak1bp1 Kcnn4 Lrp1 Ly6a Lzp-s Ms4a4d Nid1 Pank3 Pcolce2 Pde8a Pgcp Plvap Rbp4 Rpl5 Scd1 Slc16a1 Slc30a5 Stab1 Sycp3 Thy1 Tm4sf10 Tnfaip9
63	V$NFMUE1_Q6	3	3	235	577	15356	-1.5	0.0	0.01	0.0	Lrpap1 Ly75 Man2a1
64	V$BARBIE_01: barbiturate-inducible element	130	130	108	7970	7963	-1.53	0.0	2.41	0.12	1010001D01Rik Abcg2 Acadl Acat1 Aco1 Acyp2 Adk Aldh6a1 Ampd3 Angpt2 Antxr1 Aox1 Aqp1 Arhgap6 B3galt3 BC010552 Baz2a Bnip3 C1qg C1r Canx Car3 Cav1 Cd302 Cd36 Cd52 Centd3 Cidec Clca1 Clec1b Clec4a2 Col17a1 Col18a1 Col5a2 Csf2rb2 Csna Ctla2a Ctsl Ctsz Cxcl4 Dcn Dpt Ebf1 Elovl6 Fabp4 Fbln2 Fcgr1 Fcgr3 Fkbp7 G0s2 Gata2 Gata3 Gatm Gbp2 Gbp4 Gem Gimap1 Gsn Gstk1 Hdgfrp3 Hebp1 Hexa Hk2 Idh3a Ifi27 Igfbp6…
65	V$CAAT_01: cellular and viral CCAAT box	133	133	105	9605	6328	-1.58	0.0	0.08	0.0	1010001D01Rik Abcb1b Acat1 Acp5 Adk Aldh6a1 Ampd3 Antxr1 Aox1 Aqp1 Baz2a Bnip3 C1qa C1qg C1r C1s Canx Car3 Cd302 Cd36 Centd3 Chst1 Clca1 Col17a1 Col1a1 Coro1a Csf2rb2 Csnb Ctla2a Ctsb Ctsl Ctss Ctsz Cxcl12 Dhrs8 Ebf1 Ecm1 F13a1 Fabp4 Fah Fap Fbln2 Fcgr1 Fcgr3 Fech Fkbp7 Fxyd5 G0s2 Gabarapl1 Galnact2 Galnt7 Gata2 Gatm Gbp2 Gimap1 Gng11 Gpr65 Gpt2 Gsn Gstk1 Hdgfrp2 Hdgfrp3 Hk2 Hsd11b1 Idh3a Ifit2 I…
66	V$GATA1_03: GATA-binding factor 1	72	72	166	5506	10427	-1.62	0.0	0.07	0.0	Abcg2 Acyp2 Aoc3 Aox1 Arts1 C1qa C1qg C1qr1 C1r C1s Car13 Car5b Ccr2 Cd1d1 Cd302 Cd97 Centd3 Col18a1 Col1a2 Col5a2 Csnb Ctsl Ctss Ctsz Elovl6 Fbln2 Fcgr1 Gabarapl1 Gbp2 Gimap1 Glud1 Gpr65 Gpt2 Gsn Gstk1 Hdgfrp2 Hebp1 Hexa Hk2 Ifit2 Il15 Jak1 Klhl2 Ldh1 Lpl Lum Lyzs Man2a1 Mmd Mocs2 Ms4a4d P2ry6 Pcolce Pcolce2 Pfkp Procr Prss11 Ptx3 Rarres2 Rcn3 Rpl37 Sdpr Serpinf1 Sh3kbp1 Slc16a1 Sox5 St3gal1 Syc…
67	V$HFH8_01: HNF-3/Fkh Homolog-8	27	27	211	2396	13537	-1.62	0.0	0.04	0.0	1010001D01Rik Acyp2 Baz2a Car3 Cav1 Cd97 Centd3 Dcn Fabp4 Fcgr3 Gabarapl1 Galnt7 Hdgfrp2 Ifi27 Igtp Ii Irak1bp1 Klhl2 Ly6a Mef2c Nkd1 Orm1 Pfkp Plvap Pon3 Slc39a8 Sparcl1
68	V$AHR_01: aryl hydrocarbon / dioxin receptor	3	3	235	40	15893	-1.63	0.0	3.68	0.45	Pfkp Pip5k2a Rgs2
69	V$RORA1_01: RAR-related orphan receptor alpha1	21	21	217	1957	13976	-1.65	0.0	0.04	0.0	1010001D01Rik Car3 Clca2 Col6a1 Colec12 Fabp4 Fcgr1 Hexa Igtp Ly75 Lzp-s Pde8a Pdlim4 Procr Rpl5 Sepp1 Slc15a3 Slc39a8 Tm4sf10 Tm6sf1 Tmem45b
70	V$VMW65_Q6	93	93	145	6869	9064	-1.75	0.0	0.1	0.0	Abcg2 Acadl Acat1 Adk Aldh6a1 Ampd3 Angpt2 Antxr1 Aoc3 Aox1 Arts1 As3mt C1qa C1qg C1r C1s Capn7 Car13 Car3 Car5b Casp1 Cav1 Ccr2 Cd1d1 Cd36 Chpt1 Cidec Clca2 Clec1b Clec4a2 Col1a1 Col3a1 Col6a1 Coro1a Csna Csnb Ctsz Dcn Ebf1 Fabp4 Fah Fap Fbln2 Fkbp7 Fxyd5 G0s2 Galnact2 Gbp2 Gbp4 Glud1 Gng11 Gpr65 Hdgfrp2 Hdgfrp3 Hsd11b1 Ifit2 Igtp Irak1bp1 Itgb2 Itm2a Jak1 Lama1 Ldh1 Lgals12 Lum Lzp-s Mmp2 Mpeg1…
71	V$SOX9_B1: SOX (SRY-related HMG box)	123	123	115	8871	7062	-1.76	0.0	0.1	0.0	Abcg2 Acadl Acat1 Acyp2 Angpt2 Antxr1 Aqp1 As3mt B3galt3 Baz2a C1qa C1qb C1qg C1qr1 Capn7 Car13 Car3 Car5b Casp1 Cav1 Cd302 Cd36 Centd3 Cidec Clca1 Clec1b Clec4a2 Col3a1 Col5a2 Col6a1 Colec12 Coro1a Csna Csnb Ctla2a Ctsl Ctsz Cxcl4 Dhrs8 Dpt Ebf1 Efemp1 Elovl6 F13a1 Fabp4 Fap Fcgr1 Fcgr3 Fech Gabarapl1 Galnt7 Gbp2 Gbp4 Glud1 Gpr65 Gpt2 Gsn Gstk1 Hdgfrp3 Hebp1 Hexa Hk2 Hsd11b1 Htatsf1 Idh3a Ifi27 …
72	V$CAAT_C: Retroviral CCAAT box	5	5	233	117	15816	-1.77	0.0	3.37	0.45	Adk Canx Mpeg1 St3gal1 Trf
73	V$ATF_01: activating transcription factor	17	17	221	1635	14298	-1.8	0.0	0.04	0.0	Aldh6a1 Ctla2a Fcgrt Fkbp7 Gem Hk2 Jak1 Lama1 Odz3 Olfml3 Pbef1 Pck1 Pon3 Prg1 Stab1 Tgfb1i1 Tyrobp
74	V$E2F1_Q3_01	74	74	164	4377	11556	-1.84	0.0	2.1	0.03	Acadl Aco1 Acp5 Adk Aldh6a1 Aldoa Arhgap6 B3galt3 BC010552 Bnip3 C1r Canx Capn7 Car3 Cd97 Chpt1 Chst1 Csf2rb2 Ctsb Cxcl12 Ebf1 Elovl6 Fbln2 Galnact2 Gata2 Gata3 Gatm Gem Glud1 Gpt2 Gsn Hdgfrp3 Hk2 Htatsf1 Idh3a Ii Il15 Irak1bp1 Itm2a Jak1 Lama1 Ldh1 Lgals1 Lpl Lrg1 Lrp1 Ly75 Man2a1 Mmd Mocs2 Nkd1 Olfm1 Olfml3 Parp8 Pbef1 Pdgfc Pdlim4 Pip5k2a Pitrm1 Pon3 Rbp4 Sfrp2 Slc15a3 Slc16a1 Slc39a8 Smpdl3a …
75	V$MTATA_B: Muscle TATA box	105	105	133	7632	8301	-1.85	0.0	0.12	0.0	1010001D01Rik Abcg2 Acadl Adk Aldoa Angpt2 Aoc3 Aox1 Aqp1 BC010552 Birc3 Canx Cav1 Cd1d1 Cd36 Cd52 Chpt1 Clca1 Clec1b Clec4a2 Cmkor1 Col1a1 Col1a2 Col3a1 Col5a2 Col6a1 Colec12 Csna Csnb Ctla2a Ctsl Ctss Dpt Ecm1 Efemp1 Fabp4 Fah Fap Fcgr1 Fkbp7 Gabarapl1 Galnact2 Galnt7 Gatm Gbp4 Gem Gimap1 Gng11 Gpt2 Hdgfrp3 Hebp1 Hk2 Ii Iigp1 Irak1bp1 Itm2a Klhl2 Lama1 Lpl Lrg1 Lrp1 Ly6a Lyzs Maoa Mef2c Mocs2 M…
76	V$TITF1_Q3: TTF-1, TITF1 (thyroid transcription factor 1)	101	101	137	6167	9766	-1.85	0.0	2.01	0.03	1010001D01Rik Abcb1b Abcg2 Acyp2 Adk Angpt2 Aoc3 Aox1 Arhgap6 Arhgef3 BC010552 Bnip3 C1qg C1qr1 C1r Car13 Casp1 Cd302 Cd34 Cd36 Cd97 Chpt1 Cidec Clca1 Clec1b Col18a1 Col3a1 Col5a2 Colec12 Csf2rb2 Csna Ctla2a Ctsl Dcn Dhrs8 Efemp1 Elovl6 F13a1 Fcgr1 Fcgr3 Fxyd5 Galnact2 Gata2 Gbp4 Glud1 Gng11 Gpt2 Gsn Gstk1 Hsd11b1 Htatsf1 Idh3a Ifit2 Igfbp6 Igtp Iigp1 Itm2a Jak1 Ldh1 Lgals3bp Lpl Lrpap1 Ltb4dh Ly…
77	V$E2F_Q3_01	73	73	165	5470	10463	-1.88	0.0	0.11	0.0	Acat1 Acp5 Acyp2 Aldh6a1 Ampd3 Arhgap6 Arts1 B3galt3 BC010552 Canx Capn7 Car13 Car5b Chst1 Clec1b Col18a1 Ctsz Cxcl12 Dhrs8 Dpt Ebf1 Elovl6 Fech G0s2 Galnact2 Gata3 Glud1 Gpt2 Hdgfrp3 Htatsf1 Il15 Jak1 Khdrbs3 Ldh1 Lgals1 Lpl Lrg1 Lrp1 Lrpap1 Man2a1 Mef2c Mocs2 Nid1 Nkd1 Odz3 Olfml3 Orm1 Pank3 Pfkp Pip5k2a Pon3 Procr Pycard Rbp4 Rcn3 Rgs2 Rnase4 Rpl5 Sfrp2 Slc16a1 Slc39a8 Smpdl3a Sp3 Tbl1xr1 Tgfb…
78	V$FOXJ2_02: fork head box J 2	84	84	154	6211	9722	-1.88	0.0	0.12	0.0	Abcg2 Acadl Acp5 Antxr1 Aoc3 Aox1 Arhgef3 Arts1 As3mt B3galt3 Birc3 C1qr1 C1r Car3 Casp1 Cd1d1 Cd36 Cd52 Centd3 Chpt1 Cidec Clca1 Clca2 Clec1b Clec4a2 Colec12 Csna Csnb Ctsl Ctss Dcn Ebf1 Efemp1 Elovl6 Fabp4 Fap Fcgr1 Fcgr3 Fkbp7 Gabarapl1 Gbp2 Gbp4 Glud1 Gpt2 Gstk1 Hdgfrp2 Hebp1 Hsd11b1 Htatsf1 Idh3a Igtp Ii Iigp1 Il15 Jak1 Kcnn4 Lama1 Lpl Ltb4dh Lyzs Lzp-s Mpeg1 Mrc1 Ms4a11 Ms4a4d Ms4a6d Odz3 P…
79	V$TFIIA_Q6	207	207	31	14323	1610	-1.89	0.0	0.06	0.0	1010001D01Rik Abcb1b Abcg2 Acadl Acat1 Acp5 Acyp2 Adk Aldh1a1 Aldh6a1 Aldoa Ampd3 Angpt2 Aoc3 Aox1 Aqp1 Arhgef3 Arts1 As3mt B3galt3 BC010552 Baz2a Birc3 Bnip3 C1qa C1qb C1qr1 C1r C1s Canx Capn7 Car13 Car3 Car5b Casp1 Cav1 Ccr2 Cd1d1 Cd302 Cd34 Cd36 Cd52 Centd3 Chpt1 Chst1 Cidec Clca1 Clca2 Clec1b Clec4a2 Cmkor1 Col17a1 Col18a1 Col1a1 Col1a2 Col3a1 Col5a2 Col6a1 Csf2rb2 Csna Csnb Ctla2a Ctsb Ctss …
80	V$TFIII_Q6	225	225	13	14617	1316	-1.94	0.0	2.67	0.23	1010001D01Rik Abcb1b Acadl Acat1 Aco1 Acp5 Acyp2 Adk Aldh6a1 Aldoa Ampd3 Angpt2 Antxr1 Aoc3 Aox1 Aqp1 Arhgap6 Arhgef3 Arts1 As3mt B3galt3 BC010552 Baz2a Birc3 Bnip3 C1qa C1qb C1qg C1qr1 C1r Canx Capn7 Car13 Car3 Car5b Casp1 Cav1 Ccr2 Cd1d1 Cd302 Cd34 Cd52 Cd97 Centd3 Chpt1 Chst1 Cidec Clca1 Clca2 Clec4a2 Cmkor1 Col17a1 Col18a1 Col1a1 Col1a2 Col3a1 Col5a2 Col6a1 Colec12 Coro1a Csf2rb2 Csna Csnb Ct…
81	V$ATF3_Q6: activating transcription factor 3	18	18	220	1678	14255	-1.95	0.0	0.05	0.0	Col5a2 Ctla2a Ctss Fcgr1 Gem Jak1 Ly75 Odz3 Olfml3 Pbef1 Pgcp Procr Rarres2 Slc15a3 Slc30a5 Tgfb1i1 Ttc7b Tyrobp
82	V$E2A_Q2	133	133	105	9454	6479	-1.95	0.0	0.14	0.0	1010001D01Rik Abcb1b Acat1 Aco1 Adk Aldh1a1 Aldh6a1 Aldoa Ampd3 Antxr1 Aoc3 Aox1 Aqp1 BC010552 Baz2a Birc3 C1qa C1qb C1r Capn7 Car3 Car5b Ccr2 Cd52 Centd3 Chst1 Clca1 Clec4a2 Cmkor1 Col17a1 Col18a1 Col1a2 Col5a2 Col6a1 Colec12 Coro1a Csf2rb2 Ctsb Ctsl Ctss Ctsz Cxcl4 Dcn Dhrs8 Dpt Efemp1 F13a1 Fah Fbln2 Fcgr1 Fcgrt Fech Fxyd5 G0s2 Galnact2 Galnt7 Gata2 Gata3 Gatm Gimap1 Gpt2 Hexa Hk2 Hsd11b1 Htat…
83	V$GATA3_03: GATA-binding factor 3	152	152	86	10718	5215	-1.95	0.0	0.13	0.0	1010001D01Rik Abcb1b Abcg2 Acat1 Aco1 Acyp2 Adk Aldh1a1 Ampd3 Angpt2 Antxr1 Aox1 Arhgap6 Arhgef3 B3galt3 BC010552 Birc3 C1qg C1qr1 C1r C1s Canx Capn7 Car13 Car3 Car5b Cav1 Ccr2 Cd1d1 Cd302 Cd34 Cd36 Cd52 Chpt1 Cidec Clca2 Clec1b Clec4a2 Cmkor1 Col18a1 Col3a1 Col5a2 Col6a1 Colec12 Csna Csnb Ctla2a Ctsb Ctsl Ctss Ctsz Cxcl12 Cxcl4 Dcn Efemp1 Elovl6 F13a1 Fabp4 Fah Fap Fbln2 Fcgr1 G0s2 Gabarapl1 Gal…
84	V$VBP_01: PAR-type chicken vitellogenin promoter-binding protein	14	14	224	1384	14549	-1.97	0.0	0.04	0.0	Aldh6a1 Cd302 Csna Ctss Cxcl4 Dcn Efemp1 Elovl6 Gimap1 Ii Khdrbs3 Lpl Pck1 Slc30a5
85	V$LMO2COM_02: complex of Lmo2 bound to Tal-1, E2A proteins, and GATA-1, half-site 2	134	134	104	8424	7509	-1.97	0.0	1.82	0.03	1010001D01Rik Abcb1b Acadl Acat1 Aldh1a1 Aldoa Angpt2 Antxr1 Aox1 Aqp1 Arts1 As3mt B3galt3 BC010552 Baz2a Bnip3 C1qb C1qr1 C1r C1s Canx Capn7 Car13 Car5b Casp1 Ccr2 Cd302 Cd34 Centd3 Clca1 Clca2 Col18a1 Col1a1 Col1a2 Col3a1 Col5a2 Col6a1 Colec12 Coro1a Csf2rb2 Csna Csnb Ctla2a Ctsl Ctss Cxcl12 Cxcl4 Dcn Dpt Ebf1 Ecm1 Efemp1 Elovl6 F13a1 Fcgrt Fech Gabarapl1 Galnact2 Gata2 Gatm Gbp4 Gem Gimap1 Gpt…
86	V$OCT1_02: octamer factor 1	72	72	166	5364	10569	-1.98	0.0	0.13	0.0	Abcg2 Acyp2 Aqp1 Arhgef3 As3mt Baz2a C1qg Canx Car13 Casp1 Cd1d1 Cd34 Cd36 Cd52 Centd3 Chpt1 Chst1 Cidec Clec1b Clec4a2 Cmkor1 Col3a1 Col5a2 Col6a1 Csf2rb2 Csnb Fap Fkbp7 Galnact2 Galnt7 Gbp4 Gimap1 Gng11 Gpr65 Gstk1 Hebp1 Hsd11b1 Htatsf1 Ifi27 Igtp Iigp1 Itgb2 Itm2a Klhl2 Lama1 Lpl Lum Mef2c Mpeg1 Mrc1 Ms4a11 Ms4a6d Pank3 Parp8 Pck1 Pde8a Pgcp Phldb2 Prg1 Prss11 Ptx3 Pycard Rarres2 Rbp4 Sdpr Sh3…
87	V$MYOGNF1_01: myogenin / nuclear factor 1 or related factors	43	43	195	3406	12527	-1.98	0.0	0.1	0.0	1010001D01Rik Acat1 Acp5 Adk Aldh6a1 Baz2a C1qa Car3 Cd1d1 Cd302 Cd34 Clca1 Col18a1 Col1a1 Csf2rb2 Ctsb Cxcl4 Fbln2 Fcgr3 Fech Galnact2 Gatm Gem Hdgfrp2 Htatsf1 Itgb2 Lgals12 Lrp1 Lrpap1 Ly6a Mpeg1 Mrc1 Nid1 Olfm1 P2ry6 Pank3 Prss11 Rcn3 Scd1 St3gal1 Stab1 Sycp3 Thy1
88	V$AFP1_Q6	33	33	205	2721	13212	-1.98	0.0	0.08	0.0	Abcg2 Acadl Acat1 Aoc3 As3mt C1qg Cd36 Clca1 Clec1b Clec4a2 Col3a1 Csnb Ctsb Ctsl Cxcl12 Efemp1 Fap Fcgrt Gbp2 Gpr65 Gpt2 Ifit2 Iigp1 Klhl2 Lyzs Lzp-s Mef2c Prg1 Prkcdbp Ptx3 Rcn3 Ttc7b Xlkd1
89	V$AP1_Q2: activator protein 1	169	169	69	10777	5156	-1.99	0.0	1.89	0.03	1010001D01Rik Abcb1b Acat1 Aco1 Acp5 Acyp2 Adk Aldh1a1 Aldh6a1 Ampd3 Angpt2 Antxr1 Aox1 Aqp1 Arhgap6 Arhgef3 As3mt B3galt3 Baz2a C1qa C1qb C1qg C1qr1 C1r C1s Canx Capn7 Car13 Car3 Car5b Casp1 Ccr2 Cd1d1 Cd302 Cd36 Cd52 Chpt1 Chst1 Cidec Clca2 Clec1b Cmkor1 Col18a1 Col1a2 Col3a1 Col5a2 Csf2rb2 Ctla2a Ctsb Ctsl Cxcl12 Dpt Ecm1 Efemp1 Fabp4 Fah Fap Fbln2 Fcgr1 Fkbp7 Fxyd5 G0s2 Gabarapl1 Galnact2 Gal…
90	V$SREBP1_01: sterol regulatory element-binding protein 1	4	4	234	610	15323	-2.0	0.0	0.02	0.0	Aldh6a1 Ctsb Itgb2 Zfhx1a
91	V$CMYB_01: c-Myb	56	56	182	3261	12672	-2.03	0.0	1.96	0.03	Abcg2 Acadl Acyp2 Aldh6a1 Ampd3 B3galt3 BC010552 C1qa Casp1 Cd1d1 Centd3 Col5a2 Col6a1 Csf2rb2 Ctss Dhrs8 Ebf1 Ecm1 Efemp1 F13a1 Fcgr1 Fkbp7 Galnact2 Gimap1 Gsn Htatsf1 Il15 Irak1bp1 Lama1 Lrg1 Ltb4dh Ly6c Man2a1 Nkd1 Olfm1 P2ry6 Pfkp Pltp Plvap Pon3 Prkcdbp Prss11 Rarres2 Rgs2 Rnase4 Rpl37 Rpl5 Scd1 Sepp1 Slc15a3 Slc16a1 Sp3 Tbx15 Tgfbi Tpm2 Trf
92	V$VMAF_01: v-Maf	157	157	81	9993	5940	-2.03	0.0	1.78	0.03	1010001D01Rik Abcb1b Abcg2 Acat1 Aco1 Acp5 Acyp2 Adk Aldh6a1 Aldoa Ampd3 Angpt2 Aqp1 Arhgap6 Arhgef3 Arts1 B3galt3 Baz2a Bnip3 C1qa C1qb C1qg C1qr1 Canx Capn7 Car13 Car3 Casp1 Cd302 Cd52 Chpt1 Chst1 Clca1 Clec1b Clec4a2 Cmkor1 Col17a1 Col1a1 Col1a2 Col5a2 Col6a1 Coro1a Csf2rb2 Ctla2a Ctsb Ctsl Ctss Ctsz Cxcl12 Cxcl4 Dcn Dpt Ecm1 Efemp1 F13a1 Fah Fcgr1 Fcgr3 Fech Gabarapl1 Galnact2 Galnt7 Gata2 Ga…
93	V$SREBP_Q3	84	84	154	5134	10799	-2.06	0.0	1.75	0.03	Abcb1b Aco1 Acp5 Adk Angpt2 Arhgef3 B3galt3 Baz2a C1qb C1qr1 C1s Car13 Car3 Cav1 Ccr2 Cd34 Cidec Clca1 Clec1b Col6a1 Colec12 Coro1a Ctss Cxcl12 Cxcl4 Dpt Ecm1 F13a1 Fah Fkbp7 Fxyd5 Gabarapl1 Galnt7 Gatm Gbp2 Gpr65 Gstk1 Hebp1 Hk2 Ifi27 Ifit2 Igfbp6 Kcnn4 Khdrbs3 Lama1 Ldh1 Lgals1 Lgals12 Lrg1 Lrpap1 Lum Ly6a Ly6c Lyzs Lzp-s Man2a1 Ms4a4d Nid1 Pank3 Parp8 Pbef1 Pcolce Pde8a Pdlim4 Pgcp Pip5k2a Pit…
94	V$ATATA_B: Avian C-type TATA box	12	12	226	1216	14717	-2.08	0.0	0.05	0.0	Ccr2 Cidec Col3a1 Col5a2 Gbp2 Lyzs Lzp-s Ms4a4d Olfml3 Pon3 Procr Rpl5
95	V$NMYC_01: N-Myc	58	58	180	3422	12511	-2.1	0.0	1.84	0.03	1010001D01Rik Abcb1b Abcg2 Acat1 Acp5 Adk Aldh6a1 Aldoa Arhgap6 Arts1 B3galt3 Bnip3 Canx Casp1 Chst1 Cidec Clca1 Ctsb Ctsl Dpt Elovl6 Fcgrt Fech Galnact2 Gng11 Hebp1 Hexa Irak1bp1 Itgb2 Kcnn4 Lama1 Lgals12 Lgals3bp Ly75 Man2a1 Maoa Mmp2 Pank3 Pcolce Pdcd8 Pdlim4 Pfkp Pltp Plvap Rpl5 Sfrp2 Slc15a3 Slc16a1 Slc30a5 Slc39a8 Smpdl3a Sycp3 Tm4sf10 Tmem45b Tpm2 Tyrobp Wif1 Zfhx1a
96	V$E2F_Q6: E2F	167	167	71	11646	4287	-2.11	0.0	0.15	0.0	1010001D01Rik Abcb1b Abcg2 Acadl Acat1 Aco1 Acp5 Acyp2 Adk Aldh6a1 Ampd3 Angpt2 Antxr1 Aox1 Arhgap6 Arts1 B3galt3 BC010552 Birc3 Bnip3 C1qb C1qr1 C1r Canx Capn7 Car13 Car5b Cav1 Cd1d1 Cd97 Chst1 Clca2 Clec1b Cmkor1 Col17a1 Col18a1 Col1a1 Col1a2 Coro1a Csf2rb2 Csnb Ctsb Ctsl Ctsz Cxcl12 Cxcl4 Dhrs8 Dpt Ebf1 Efemp1 Elovl6 Fah Fap Fbln2 Fcgr3 Fcgrt Fech Fkbp7 G0s2 Gabarapl1 Galnact2 Galnt7 Gata2 Gat…
97	V$LEF1TCF1_Q4	110	110	128	7835	8098	-2.12	0.0	0.18	0.0	Abcb1b Abcg2 Ampd3 Angpt2 Aox1 Arhgef3 Arts1 B3galt3 Baz2a Birc3 Bnip3 C1qa C1qb C1qr1 Canx Car13 Car3 Car5b Casp1 Ccr2 Cd52 Centd3 Chpt1 Chst1 Cmkor1 Col1a1 Col3a1 Csna Csnb Ctla2a Ctss Cxcl12 Dhrs8 Dpt Ebf1 Efemp1 Elovl6 F13a1 Fcgr1 Fcgr3 Fech Fxyd5 Gabarapl1 Galnact2 Galnt7 Gatm Gbp2 Gem Gimap1 Gpr65 Hdgfrp3 Hexa Hk2 Ifi27 Ifit2 Igfbp6 Igtp Iigp1 Itgb2 Itm2a Klhl2 Lgals12 Lrp1 Lum Ly6a Lzp-s M…
98	V$OCT1_06: octamer-binding factor 1	124	124	114	8764	7169	-2.12	0.0	0.18	0.0	Abcg2 Acadl Acat1 Acyp2 Angpt2 Aoc3 Aqp1 Arhgef3 Arts1 As3mt B3galt3 Birc3 C1qa C1qg C1qr1 C1r C1s Canx Car13 Car3 Ccr2 Cd1d1 Cd302 Cd36 Cidec Clca1 Clca2 Clec1b Clec4a2 Col1a2 Col5a2 Col6a1 Csf2rb2 Csna Csnb Ctsb Ctsl Cxcl4 Dcn Dhrs8 Dpt Efemp1 Fabp4 Fah Fap Fcgr1 Fcgr3 Gabarapl1 Galnact2 Galnt7 Gbp4 Glud1 Gpr65 Gpt2 Gsn Gstk1 Hdgfrp2 Hebp1 Hexa Hk2 Htatsf1 Idh3a Ifit2 Igtp Ii Iigp1 Il15 Itm2a K…
99	V$MYC_Q2	51	51	187	2969	12964	-2.13	0.0	1.86	0.03	1010001D01Rik Abcb1b Abcg2 Acat1 Acp5 Adk Aldoa Arhgap6 Arts1 Bnip3 Canx Casp1 Chst1 Clca1 Ctsl Dpt Elovl6 Fcgrt Fech Galnact2 Gng11 Hebp1 Hexa Irak1bp1 Itgb2 Kcnn4 Lama1 Lgals12 Lgals3bp Ly75 Maoa Pank3 Pcolce Pdcd8 Pdlim4 Pfkp Pltp Plvap Rpl5 Slc15a3 Slc16a1 Slc30a5 Slc39a8 Smpdl3a Sycp3 Tm4sf10 Tmem45b Tpm2 Tyrobp Wif1 Zfhx1a
100	V$CREL_01: c-Rel	180	180	58	11580	4353	-2.14	0.0	1.75	0.03	1010001D01Rik Abcb1b Acadl Aco1 Acp5 Adk Aldh1a1 Aldh6a1 Aldoa Ampd3 Angpt2 Antxr1 Aoc3 Aox1 Aqp1 Arhgap6 Arhgef3 Arts1 B3galt3 Baz2a Birc3 Bnip3 C1qa C1qb C1qg C1qr1 C1r C1s Car13 Car5b Cav1 Ccr2 Cd1d1 Cd302 Cd36 Cd52 Cd97 Centd3 Cidec Clca1 Clca2 Clec1b Clec4a2 Cmkor1 Col17a1 Col18a1 Col3a1 Col5a2 Col6a1 Colec12 Coro1a Csf2rb2 Csnb Ctla2a Ctsb Ctsl Ctsz Cxcl12 Cxcl4 Dcn Dhrs8 Dpt Ebf1 Ecm1 Efem…
101	V$CREB_02: cAMP-responsive element binding protein	19	19	219	1703	14230	-2.14	0.0	0.07	0.0	Col17a1 Coro1a Ebf1 Gem Gstk1 Hebp1 Idh3a Kcnn4 Man1a Mmd Odz3 Olfm1 Pbef1 Pcolce2 Pon3 Rgs2 Slc15a3 Smpdl3a Thbd
102	V$NFY_01: nuclear factor Y (Y-box binding factor)	44	44	194	3403	12530	-2.17	0.0	0.13	0.0	Abcb1b Acat1 Adk Aldh6a1 Antxr1 Aox1 Bnip3 C1qg C1r Canx Car3 Clca1 Col1a1 Ctsl Cxcl12 Ebf1 Fabp4 Gatm Gem Gpr65 Gsn Gstk1 Hdgfrp2 Hdgfrp3 Hk2 Hsd11b1 Idh3a Ii Lpl Ly75 Mmd Olfml3 Orm1 Pdlim4 Pitrm1 Pltp Prss11 Rcn3 Rgs2 Scd1 Sdpr St8sia4 Sycp3 Tbx15
103	V$GATA2_03: GATA-binding factor 2	65	65	173	4799	11134	-2.18	0.0	0.17	0.0	Ampd3 Antxr1 B3galt3 BC010552 C1qg Casp1 Cav1 Ccr2 Cd302 Cd34 Cd36 Cd52 Clca2 Clec1b Clec4a2 Cmkor1 Col1a2 Col3a1 Csf2rb2 Csna Csnb Ctla2a Ctsz Cxcl4 Ebf1 Fabp4 Gatm Gem Gpt2 Gstk1 Hebp1 Ifit2 Iigp1 Itm2a Jak1 Lgals12 Ltb4dh Lum Ly6a Ly6c Mef2c Mmd Mrc1 Ms4a11 Ms4a4d Ms4a6d Pcolce2 Pdcd8 Pdgfc Pgcp Pip5k2a Plvap Prkcdbp Ptx3 Rbp1 Sdpr Sh3kbp1 Slc39a8 Sox5 St8sia4 Tbl1xr1 Tm4sf10 Tnfaip8 Trf Xlkd1
104	V$KROX_Q6	100	100	138	6265	9668	-2.18	0.0	1.52	0.0	Acadl Aco1 Acp5 Acyp2 Adk Aldh6a1 Ampd3 Aoc3 Aqp1 Arhgap6 B3galt3 BC010552 Bnip3 C1qa Capn7 Car13 Car3 Car5b Cav1 Cd97 Chpt1 Cidec Clca1 Col17a1 Col1a1 Col1a2 Csnb Ctsb Ctsl Ctsz Cxcl12 Ebf1 Fcgr3 Fkbp7 G0s2 Gabarapl1 Gata2 Gata3 Gem Glud1 Gng11 Hdgfrp2 Hdgfrp3 Hk2 Htatsf1 Igfbp6 Igtp Ii Itm2a Kcnn4 Khdrbs3 Lama1 Ldh1 Lrp1 Lrpap1 Ltb4dh Ly75 Man2a1 Maoa Mmd Mocs2 Nid1 Nkd1 Olfm1 Olfml3 Pbef1 Pcol…
105	V$NERF_Q2: new ets-related factor 1a	17	17	221	799	15134	-2.18	0.0	2.36	0.12	Acp5 Arhgef3 C1qb Canx Cd34 Centd3 Col1a1 Ctsb F13a1 Fcgr3 Ifi27 Ltb4dh Man2a1 Pank3 Rcn3 Slc39a8 St3gal1
106	V$IK1_01: Ikaros 1	125	125	113	8790	7143	-2.19	0.0	0.21	0.0	1010001D01Rik Acat1 Aco1 Acp5 Aldh1a1 Aldh6a1 Ampd3 Angpt2 Aqp1 Arhgef3 Arts1 As3mt Baz2a Bnip3 C1qb C1qr1 C1r C1s Canx Car13 Car3 Car5b Cav1 Ccr2 Cd1d1 Cd34 Centd3 Chpt1 Cidec Clca1 Clca2 Cmkor1 Col18a1 Col1a2 Colec12 Csf2rb2 Csna Csnb Ctsb Cxcl12 Cxcl4 Dcn Dhrs8 Dpt Elovl6 Fah Fap Fcgr1 Fcgr3 Fcgrt Gabarapl1 Galnact2 Galnt7 Gata2 Gbp2 Gbp4 Gem Glud1 Gng11 Gpr65 Gpt2 Gsn Hdgfrp3 Hebp1 Htatsf1 Id…
107	V$TEL2_Q6	22	22	216	1107	14826	-2.2	0.0	2.22	0.05	1010001D01Rik Aco1 Arhgef3 BC010552 Canx Ctsl Ctss Ifit2 Itgb2 Lama1 Ldh1 Ltb4dh Lyzs Mrc1 Ms4a11 Ms4a6d Pank3 Plvap Rcn3 Rpl37 Sp3 Trf
108	V$BACH1_01: BTB and CNC homolog 1	7	7	231	231	15702	-2.2	0.0	2.77	0.29	Abcb1b Gabarapl1 Ms4a11 Ms4a6d Parp8 Rgs2 Sycp3
109	V$IRF7_01: interferon regulatory factor 7	141	141	97	9015	6918	-2.2	0.0	1.49	0.0	Abcb1b Acadl Aco1 Adk Aldh1a1 Aldh6a1 Ampd3 Antxr1 Aox1 Arts1 As3mt B3galt3 Baz2a Birc3 C1qg C1qr1 C1r C1s Canx Car13 Car3 Casp1 Cav1 Ccr2 Cd1d1 Cd36 Cd97 Centd3 Chpt1 Clca1 Clca2 Clec4a2 Col3a1 Col6a1 Colec12 Csf2rb2 Csnb Ctsb Ctsl Ctss Ctsz Dhrs8 Ebf1 F13a1 Fabp4 Fap Fcgr1 Fcgr3 Fcgrt Fech Fkbp7 Fxyd5 G0s2 Galnact2 Galnt7 Gata3 Gatm Gbp2 Gbp4 Gng11 Gpr65 Gstk1 Hdgfrp2 Htatsf1 Idh3a Ifi27 Ifit2 …
110	V$CLOX_01: Clox	1	1	237	325	15608	-2.2	0.0	0.01	0.0	Pde8a
111	V$E2F_Q4: E2F	75	75	163	5439	10494	-2.23	0.0	0.2	0.0	Acat1 Aldh6a1 Angpt2 Aox1 Arhgap6 Arts1 B3galt3 C1r Capn7 Car13 Car5b Cd97 Clec1b Cmkor1 Col18a1 Coro1a Cxcl12 Ebf1 Elovl6 Fbln2 Fech G0s2 Gabarapl1 Galnt7 Gata2 Gata3 Gem Glud1 Gsn Hdgfrp2 Hdgfrp3 Hexa Htatsf1 Idh3a Ifit2 Irak1bp1 Jak1 Khdrbs3 Ldh1 Lpl Lrp1 Man1a Man2a1 Mef2c Mocs2 Nid1 Nkd1 Olfml3 Orm1 Pank3 Pbef1 Pde8a Pfkp Pon3 Pycard Pygl Rarres2 Rbp4 Rcn3 Rgs2 Rnase4 Rpl37 Rpl5 Scd1 Sfrp2 S…
112	V$GATA_C: GATA binding site	107	107	131	7553	8380	-2.24	0.0	0.23	0.0	Abcg2 Aldh1a1 Ampd3 Angpt2 Antxr1 B3galt3 Baz2a Birc3 C1qb C1qr1 C1r C1s Car5b Cav1 Ccr2 Cd34 Cd36 Cd52 Centd3 Clca1 Clca2 Clec1b Clec4a2 Col1a1 Col3a1 Col6a1 Colec12 Csf2rb2 Csnb Ctla2a Ctsb Ctss Ctsz Cxcl4 Dcn Dpt Ebf1 Ecm1 Efemp1 F13a1 Fabp4 Fkbp7 Gabarapl1 Galnact2 Gatm Gem Gimap1 Gpt2 Gstk1 Hk2 Hsd11b1 Ifi27 Ifit2 Ii Iigp1 Itm2a Jak1 Lgals12 Lpl Lrg1 Ly6a Ly6c Lzp-s Mef2c Mmd Mocs2 Mpeg1 Mrc…
113	V$HEN1_02: HEN1	6	6	232	184	15749	-2.24	0.0	2.78	0.29	Fbln2 Idh3a Pbef1 Pip5k2a Prss11 Tnfaip9
114	V$SRF_Q5_01	75	75	163	4623	11310	-2.25	0.0	1.52	0.0	Aco1 Acyp2 Aldh6a1 Ampd3 Aoc3 Aqp1 Arts1 C1qa C1qb C1qg Canx Capn7 Car3 Cd1d1 Cd302 Cd97 Chst1 Col17a1 Col1a1 Col6a1 Colec12 Csf2rb2 Cxcl4 Dcn Dhrs8 F13a1 Fbln2 Fcgr1 Fxyd5 Gabarapl1 Gatm Gem Gng11 Gpt2 Gstk1 Hk2 Hsd11b1 Htatsf1 Itm2a Khdrbs3 Lrpap1 Ltb4dh Ly6a Lzp-s Man2a1 Maoa Ms4a4d Nkd1 Olfm1 Olfml3 Parp8 Pcolce2 Pde8a Pdgfc Phldb2 Pitrm1 Prg1 Procr Pygl Rarres2 Rbp1 Rbp4 Rnase4 Rpl37 Slc16a1…
115	V$AP4_01: activator protein 4	26	26	212	1376	14557	-2.26	0.0	2.03	0.03	Acp5 Arhgap6 Baz2a Car13 Chst1 Col1a1 Col6a1 Ctsb Cxcl4 Fbln2 G0s2 Galnact2 Itgb2 Itm2a Lgals3bp Lrg1 Lyzs Lzp-s Man2a1 Pltp Rbp4 Tbl1xr1 Tbx15 Tgfbi Tpm2 Trf
116	V$MYCMAX_01: c-Myc:Max heterodimer	5	5	233	137	15796	-2.26	0.0	2.83	0.29	Abcg2 Acat1 Acp5 Slc39a8 Tyrobp
117	V$GFI1_01: growth factor independence 1	75	75	163	4643	11290	-2.27	0.0	1.46	0.0	Abcb1b Acyp2 Aldh1a1 Angpt2 Aoc3 Aox1 Aqp1 Arhgef3 Baz2a Birc3 Bnip3 C1qb C1qr1 Cav1 Ccr2 Chpt1 Clca1 Clca2 Col17a1 Col18a1 Col3a1 Col5a2 Colec12 Csf2rb2 Ctss Cxcl4 Dpt Ebf1 F13a1 Fabp4 Fcgrt Fech G0s2 Galnact2 Gata3 Gem Gimap1 Gpr65 Hexa Htatsf1 Ifi27 Igtp Lpl Lrp1 Ltb4dh Ly75 Lzp-s Man2a1 Maoa Mef2c Mpeg1 Mrc1 Odz3 Olfml3 P2ry6 Pbef1 Pde8a Procr Prss11 Rgs2 Rpl37 Sh3kbp1 Slc15a3 Slc39a8 Smpdl3a…
118	V$SOX5_01: Sox-5	104	104	134	7335	8598	-2.27	0.0	0.24	0.0	Abcg2 Acadl Acat1 Acyp2 Aldh6a1 Ampd3 Angpt2 Antxr1 Aqp1 As3mt B3galt3 Baz2a C1qa C1qb C1qr1 Capn7 Car13 Car5b Casp1 Cav1 Cd302 Cd36 Cidec Clca1 Clec4a2 Col3a1 Col6a1 Colec12 Coro1a Csna Csnb Ctla2a Ctsl Cxcl4 Dpt Ebf1 Efemp1 Elovl6 Fap Fcgr1 Fcgr3 Gabarapl1 Galnt7 Gbp2 Gbp4 Glud1 Gpr65 Gpt2 Gsn Gstk1 Hdgfrp3 Hexa Hk2 Hsd11b1 Htatsf1 Idh3a Ifi27 Igfbp6 Il15 Itm2a Jak1 Klhl2 Lpl Ltb4dh Ly6a Ly75 M…
119	V$FREAC2_01: Fork head RElated ACtivator-2	20	20	218	997	14936	-2.27	0.0	2.17	0.03	Clca1 Col5a2 Elovl6 Gbp4 Gpt2 Hdgfrp2 Hebp1 Htatsf1 Lrp1 Man1a Mef2c Mmd Pdgfc Prg1 Pygl Rbp1 Rbp4 Sepp1 Tm4sf10 Wif1
120	V$E2F1_Q6: E2F-1	128	128	110	8216	7717	-2.29	0.0	1.31	0.0	1010001D01Rik Abcb1b Acadl Acat1 Aco1 Acp5 Acyp2 Adk Aldh6a1 Ampd3 Arhgap6 Arts1 B3galt3 BC010552 Birc3 Bnip3 C1r Canx Capn7 Car13 Car5b Cd302 Clec1b Cmkor1 Col18a1 Coro1a Csf2rb2 Ctsb Cxcl12 Dhrs8 Dpt Ebf1 Elovl6 Fah Fap Fbln2 Fech G0s2 Gabarapl1 Galnact2 Gata2 Gata3 Gatm Gbp2 Gem Glud1 Gstk1 Hdgfrp2 Hdgfrp3 Hk2 Htatsf1 Idh3a Ifit2 Igtp Irak1bp1 Jak1 Khdrbs3 Klhl2 Lama1 Ldh1 Lgals1 Lpl Lrp1 Lrpa…
121	V$USF_Q6: upstream stimulating factor	155	155	83	10017	5916	-2.31	0.0	1.35	0.0	1010001D01Rik Abcb1b Abcg2 Acadl Acat1 Aco1 Acp5 Acyp2 Adk Aldh6a1 Aldoa Ampd3 Angpt2 Aoc3 Aqp1 Arhgap6 Arhgef3 Arts1 As3mt B3galt3 BC010552 Birc3 Bnip3 C1qa C1qb C1r Canx Car13 Car3 Car5b Casp1 Cav1 Cd1d1 Cd34 Cd52 Centd3 Chpt1 Chst1 Cidec Clca1 Clec4a2 Col17a1 Col18a1 Col5a2 Csnb Ctla2a Ctsb Ctsl Ctsz Cxcl12 Cxcl4 Dcn Dpt Ecm1 Elovl6 Fabp4 Fap Fcgr1 Fcgrt Fech Fkbp7 Fxyd5 G0s2 Gabarapl1 Galnact…
122	V$AIRE_02	1	1	237	2	15931	-2.31	0.0	3.13	0.37	Ptx3
123	V$GATA1_05: GATA-binding factor 1	33	33	205	2607	13326	-2.32	0.0	0.14	0.0	Acat1 Ampd3 B3galt3 C1r Canx Cav1 Clec4a2 Col1a2 Col3a1 Csf2rb2 Ctla2a Ctsz Cxcl12 Ebf1 Galnt7 Gem Gpt2 Gsn Gstk1 Ifi27 Itm2a Lum Ly6a Ly6c Mef2c Ms4a4d Pdgfc Pgcp Plvap Prkcdbp Sdpr Trf Xlkd1
124	V$PPARG_03: PPAR (peroxisome proliferator-activated receptor gamma)	88	88	150	6229	9704	-2.33	0.0	0.26	0.0	Acat1 Adk Aldh6a1 Aldoa Ampd3 Aoc3 Arhgef3 BC010552 C1s Canx Cd36 Cd97 Centd3 Cidec Clec1b Col1a1 Col6a1 Colec12 Coro1a Ctss Dhrs8 Fcgr3 Fcgrt Fxyd5 G0s2 Gabarapl1 Galnact2 Galnt7 Gata3 Gbp2 Gem Gimap1 Gsn Gstk1 Hdgfrp3 Hk2 Htatsf1 Idh3a Iigp1 Jak1 Khdrbs3 Lgals12 Lgals3bp Lpl Lrp1 Ltb4dh Lum Ly6a Ly75 Olfm1 Olfml3 Orm1 P2ry6 Parp8 Pck1 Pcolce Pcolce2 Pdcd8 Pdgfc Pip5k2a Prg1 Prkcdbp Procr Ptx3 P…
125	V$ELF1_Q6	117	117	121	7522	8411	-2.34	0.0	1.21	0.0	1010001D01Rik Acadl Aco1 Acyp2 Aldh1a1 Aldh6a1 Angpt2 Aqp1 Arhgap6 Arhgef3 B3galt3 Baz2a Birc3 C1qa C1qb C1qg C1r C1s Canx Capn7 Car13 Car3 Car5b Casp1 Ccr2 Cd1d1 Cd302 Cd52 Cd97 Centd3 Clca1 Clca2 Col3a1 Colec12 Coro1a Csf2rb2 Csna Csnb Ctsb Ctsl Ctss Ctsz Cxcl4 Dhrs8 Ebf1 Ecm1 Elovl6 F13a1 Fcgr1 Fcgr3 Fcgrt Fech Fxyd5 Galnt7 Gem Gimap1 Gng11 Gpr65 Gsn Gstk1 Htatsf1 Ifit2 Igfbp6 Irak1bp1 Itm2a K…
126	V$SRF_C: serum response factor	12	12	226	521	15412	-2.34	0.0	2.35	0.12	Aco1 Aoc3 C1qb Col1a1 Col6a1 Cxcl4 Hsd11b1 Khdrbs3 Rarres2 Rbp4 Tgfb1i1 Xlkd1
127	V$RFX1_02: X-box binding protein RFX1	76	76	162	5428	10505	-2.34	0.0	0.25	0.0	1010001D01Rik Abcb1b Acp5 Adk Aldh6a1 Baz2a Bnip3 C1qr1 Car3 Casp1 Cd302 Cd52 Cd97 Cidec Col18a1 Col6a1 Csf2rb2 Ctsz Cxcl12 Ecm1 Elovl6 Fap Fxyd5 G0s2 Gabarapl1 Gatm Gbp2 Gem Gpt2 Hsd11b1 Htatsf1 Idh3a Ifit2 Igfbp6 Igtp Ii Il15 Irak1bp1 Itgb2 Klhl2 Lrpap1 Maoa Mef2c Mmp2 Mocs2 Mrc1 Ms4a4d Nid1 Nkd1 Pank3 Pbef1 Pck1 Pdcd8 Pgcp Phldb2 Pip5k2a Plvap Procr Prss11 Ptx3 Pygl Rarres2 Rgs2 Scd1 Serpinf1 …
128	V$COUP_DR1_Q6	11	11	227	464	15469	-2.35	0.0	2.37	0.12	Col18a1 Col1a1 Gabarapl1 Htatsf1 Lrp1 Man2a1 Pck1 Rarres2 Slc16a1 Thy1 Ttc7b
129	V$CREB_Q2: cAMP-response element-binding protein	16	16	222	1442	14491	-2.36	0.0	0.09	0.0	1010001D01Rik Aldh6a1 Col1a1 Fkbp7 G0s2 Gem Hebp1 Jak1 Odz3 Pbef1 Pck1 Pcolce2 Prss11 Rgs2 Slc15a3 Tyrobp
130	V$MYOD_01: myoblast determination gene product	151	151	87	10415	5518	-2.37	0.0	0.28	0.0	1010001D01Rik Abcb1b Acat1 Aco1 Acp5 Adk Aldh6a1 Ampd3 Antxr1 Aoc3 Aox1 Aqp1 Arhgap6 BC010552 Baz2a Birc3 Bnip3 C1qa C1qb C1qg C1qr1 C1r C1s Capn7 Car13 Car3 Car5b Cd1d1 Cd52 Cd97 Centd3 Chst1 Cidec Clca2 Clec4a2 Cmkor1 Col17a1 Col18a1 Col1a2 Coro1a Csf2rb2 Ctsb Ctss Ctsz Cxcl4 Dcn Dhrs8 Dpt Efemp1 Fah Fap Fbln2 Fcgr3 Fcgrt Fech Fxyd5 G0s2 Gabarapl1 Galnact2 Galnt7 Gata2 Gata3 Gatm Gbp2 Gpr65 Gpt…
131	V$CREB_Q2_01	68	68	170	4886	11047	-2.37	0.0	0.25	0.0	1010001D01Rik Abcg2 Aldh6a1 Aqp1 C1s Canx Casp1 Cd1d1 Chpt1 Col1a1 Col5a2 Coro1a Csnb Ctla2a Ctsb Ctsl Ebf1 Fcgrt Fkbp7 G0s2 Gabarapl1 Gem Gimap1 Gpt2 Gstk1 Hebp1 Hk2 Htatsf1 Irak1bp1 Itm2a Jak1 Kcnn4 Lama1 Lzp-s Man1a Maoa Mef2c Mmd Ms4a11 Ms4a6d Odz3 Olfm1 Olfml3 Pbef1 Pck1 Pcolce Pcolce2 Phldb2 Pip5k2a Pon3 Prg1 Procr Prss11 Rcn3 Rgs2 Rnase4 Sdpr Serpinf1 Slc15a3 Smpdl3a St8sia4 Stab1 Tgfb1i1 …
132	V$FREAC3_01: Fork head RElated ACtivator-3	9	9	229	352	15581	-2.37	0.0	2.45	0.12	Mpeg1 Ms4a11 Ms4a6d Prg1 Pycard Sparcl1 Stab1 Trf Zfhx1a
133	V$ER_Q6: estrogen receptor	121	121	117	8377	7556	-2.37	0.0	0.32	0.0	1010001D01Rik Abcb1b Acyp2 Aldoa Ampd3 Arhgap6 Arts1 B3galt3 BC010552 Baz2a Bnip3 C1qa C1qb C1qr1 C1r C1s Capn7 Car3 Car5b Ccr2 Cd34 Cd36 Chpt1 Chst1 Clca1 Clca2 Cmkor1 Col18a1 Col5a2 Col6a1 Colec12 Coro1a Csnb Ctsb Ctss Ctsz Cxcl12 Cxcl4 Dhrs8 Dpt Efemp1 Elovl6 F13a1 Fabp4 Fah Fap Fbln2 Fcgr1 Fcgr3 Fcgrt Fkbp7 Fxyd5 G0s2 Galnt7 Gata3 Gbp2 Gem Glud1 Gng11 Gpr65 Gpt2 Hdgfrp3 Hebp1 Hexa Hk2 Igfbp6 …
134	V$SF1_Q6	31	31	207	2454	13479	-2.38	0.0	0.14	0.0	1010001D01Rik Abcg2 Acp5 Arhgef3 Arts1 Bnip3 C1qa C1r Col17a1 Col6a1 Coro1a Elovl6 Fcgr1 Fcgr3 Gabarapl1 Hexa Hk2 Hsd11b1 Irak1bp1 Khdrbs3 Pdgfc Pon3 Prg1 Prkcdbp Pycard Sfrp2 Sycp3 Thbd Thy1 Tm6sf1 Ttc7b
135	V$AREB6_01: AREB6 (Atp1a1 regulatory element binding factor 6)	46	46	192	3445	12488	-2.38	0.0	0.19	0.0	1010001D01Rik Abcb1b Acadl Arhgef3 BC010552 Birc3 C1qa C1qb C1s Car5b Cd1d1 Cd302 Cd52 Cd97 Cidec Clec1b Col6a1 Coro1a Ctsl F13a1 Fcgr3 Fcgrt Gata2 Gbp2 Igfbp6 Ii Iigp1 Itgb2 Jak1 Lama1 Lgals1 Man1a Mef2c Mmd Mrc1 Ms4a11 Ms4a6d P2ry6 Pcolce2 Pitrm1 Prg1 Prss11 Pygl Serpinf1 Tgfbi Tnfaip8
136	V$EFC_Q6	136	136	102	8834	7099	-2.39	0.0	1.13	0.0	1010001D01Rik Abcg2 Acyp2 Adk Aldh1a1 Aldh6a1 Aldoa Ampd3 Angpt2 Aoc3 Aox1 Aqp1 Arhgap6 Arts1 As3mt BC010552 Birc3 C1qa C1qg C1qr1 C1s Capn7 Car3 Car5b Cd1d1 Cd302 Cd34 Centd3 Chpt1 Chst1 Clca2 Clec1b Clec4a2 Cmkor1 Col18a1 Col1a1 Col1a2 Col5a2 Col6a1 Csnb Ctsb Ctsl Cxcl12 Cxcl4 Dcn Efemp1 Elovl6 F13a1 Fabp4 Fah Fcgr1 Fech Fkbp7 Fxyd5 Gabarapl1 Galnact2 Galnt7 Gata3 Gatm Gbp2 Gem Gimap1 Glud1 Gng…
137	V$HNF4ALPHA_Q6	89	89	149	5670	10263	-2.39	0.0	1.19	0.0	1010001D01Rik Acp5 Acyp2 Ampd3 Angpt2 Aqp1 Arhgap6 Arhgef3 BC010552 Birc3 Bnip3 C1qr1 C1r C1s Car3 Casp1 Ccr2 Cd302 Cd36 Chst1 Clca1 Clec1b Cmkor1 Col1a1 Col3a1 Col6a1 Coro1a Ctss Cxcl12 Dhrs8 Ebf1 Efemp1 Elovl6 Fabp4 Fah Fap Fcgr3 Fcgrt Gabarapl1 Gata2 Gata3 Gatm Gem Gsn Gstk1 Hdgfrp3 Htatsf1 Igfbp6 Kcnn4 Khdrbs3 Klhl2 Lama1 Lgals1 Lgals12 Lpl Lrp1 Ltb4dh Ly75 Man2a1 Maoa Mef2c Mocs2 Ms4a11 Ms4a…
138	V$IRF_Q6	65	65	173	4033	11900	-2.39	0.0	1.34	0.0	Acadl Acat1 Aldh1a1 Arts1 B3galt3 Baz2a Birc3 Car3 Casp1 Clca2 Col3a1 Col6a1 Csf2rb2 Ctsb Ctsl Ctss Ebf1 Fabp4 Fcgr1 Fkbp7 G0s2 Galnt7 Gbp2 Gbp4 Gimap1 Gng11 Hdgfrp3 Idh3a Ifi27 Igtp Ii Iigp1 Il15 Jak1 Lama1 Lgals3bp Lum Lyzs Mef2c Mmd Mmp2 Mpeg1 Nkd1 Odz3 Parp8 Pcolce2 Pdcd8 Pdgfc Pfkp Pltp Ptx3 Pycard Pygl Rcn3 Rpl37 Sepp1 Slc15a3 Slc39a8 St3gal1 Tgfbi Thbs2 Tm6sf1 Tmem45b Trf Zfhx1a
139	V$CREBP1_Q2: CRE-binding protein 1	10	10	228	1011	14922	-2.39	0.0	0.06	0.0	Aldh6a1 Fkbp7 Gem Jak1 Odz3 Pbef1 Pck1 Pcolce2 Slc15a3 Tyrobp
140	V$AML_Q6	57	57	181	3493	12440	-2.4	0.0	1.39	0.0	1010001D01Rik Abcb1b Aox1 Arhgef3 Bnip3 C1qa C1qg C1s Capn7 Car3 Cd302 Centd3 Cidec Clca1 Clca2 Cmkor1 Col18a1 Col1a1 Colec12 Csnb Ctla2a Dhrs8 Dpt Ebf1 Efemp1 F13a1 G0s2 Galnact2 Gbp2 Gem Gpr65 Gsn Gstk1 Hdgfrp2 Hexa Hk2 Hsd11b1 Irak1bp1 Kcnn4 Lrg1 Lum Lyzs Lzp-s Mrc1 Olfm1 Pgcp Prg1 Rbp1 Rpl37 Sfrp2 Slc30a5 St8sia4 Stab1 Tm4sf10 Tmem45b Tyrobp Xlkd1
141	V$GRE_C: Glucocorticoid response element	13	13	225	587	15346	-2.4	0.0	2.24	0.05	Acp5 B3galt3 C1qb C1r Car5b Cav1 Chst1 Maoa Orm1 Prss11 Sdpr St3gal1 Tnfaip9
142	V$XFD1_01: Xenopus fork head domain factor 1	34	34	204	2645	13288	-2.4	0.0	0.16	0.0	Aldh6a1 Arhgef3 Arts1 Casp1 Cd36 Clec1b Clec4a2 Col1a2 Csnb Elovl6 Fabp4 Fcgr3 G0s2 Gabarapl1 Galnact2 Glud1 Hebp1 Hexa Lyzs Lzp-s Mmd Mpeg1 Ms4a11 Ms4a6d Odz3 Pank3 Pycard Rbp1 Rnase4 Sparcl1 Stab1 Trf Wif1 Zfhx1a
143	V$E2F1DP1_01: E2F-1:DP-1 heterodimer	63	63	175	4539	11394	-2.41	0.0	0.26	0.0	1010001D01Rik Abcb1b Aldh6a1 Arhgap6 B3galt3 Bnip3 C1r Capn7 Cmkor1 Col18a1 Cxcl12 Fah Fap Fbln2 G0s2 Gata2 Gem Glud1 Hdgfrp2 Hk2 Htatsf1 Idh3a Ifit2 Igtp Irak1bp1 Klhl2 Lama1 Ldh1 Lpl Lrp1 Lrpap1 Man2a1 Maoa Mef2c Mocs2 Ms4a4d Olfml3 Pbef1 Pcolce Pdlim4 Pgcp Pip5k2a Pltp Prg1 Prkcdbp Procr Ptx3 Pygl Rbp4 Rcn3 Rgs2 Rpl37 Scd1 Sfrp2 Slc16a1 Slc39a8 Sp3 St8sia4 Sycp3 Tbl1xr1 Tgfb1i1 Tmem45b Wif1
144	V$MTF1_Q4	22	22	216	1153	14780	-2.41	0.0	1.93	0.03	BC010552 Centd3 Col18a1 Fxyd5 Gatm Glud1 Gpt2 Gstk1 Kcnn4 Ly75 Lyzs Man2a1 Mef2c Mmp2 Nkd1 Rbp4 Rgs2 Rnase4 Tbl1xr1 Thy1 Tm4sf10 Tmem45b
145	V$PIT1_Q6	175	175	63	12023	3910	-2.41	0.0	0.25	0.0	Abcg2 Acadl Acat1 Acp5 Acyp2 Adk Aldh1a1 Aldh6a1 Ampd3 Angpt2 Antxr1 Aox1 Aqp1 Arhgef3 Arts1 As3mt B3galt3 Baz2a Birc3 Bnip3 C1qb C1qg C1qr1 C1s Canx Capn7 Car13 Car5b Casp1 Cav1 Ccr2 Cd1d1 Cd302 Cd34 Cd36 Cd52 Centd3 Chpt1 Clca1 Clca2 Clec1b Clec4a2 Col18a1 Col1a1 Col1a2 Col3a1 Col5a2 Col6a1 Colec12 Coro1a Csf2rb2 Csna Csnb Ctla2a Ctsl Ctss Cxcl4 Dcn Dhrs8 Dpt Ebf1 Ecm1 Efemp1 Elovl6 Fabp4 Fah F…
146	V$AR_Q2: androgen receptor	18	18	220	899	15034	-2.42	0.0	2.03	0.03	C1qb C1r Centd3 Clca1 Col3a1 Dhrs8 Ebf1 F13a1 Fcgrt Fxyd5 Gem Lama1 Lpl Pank3 Pcolce2 Pdcd8 Rcn3 Zfhx1a
147	V$NFY_Q6_01	99	99	139	6866	9067	-2.42	0.0	0.36	0.0	Abcb1b Acadl Acat1 Adk Aldh6a1 Antxr1 Aox1 BC010552 Baz2a Bnip3 C1qg C1r C1s Canx Car3 Car5b Cd1d1 Cd302 Cd36 Chst1 Clca1 Clec4a2 Col1a1 Col1a2 Col6a1 Csf2rb2 Csnb Ctsl Ctss Ctsz Cxcl12 Dhrs8 Dpt Ebf1 Ecm1 F13a1 Fabp4 Fbln2 Fcgr3 Fech Fxyd5 Galnact2 Galnt7 Gata2 Gatm Gpr65 Gsn Gstk1 Hdgfrp2 Hdgfrp3 Hk2 Hsd11b1 Idh3a Ifit2 Ii Iigp1 Itgb2 Lama1 Ldh1 Lgals1 Lgals3bp Lpl Lrg1 Lrpap1 Ly6a Ly75 Man1a M…
148	V$AR_01: androgen receptor	23	23	215	1220	14713	-2.42	0.0	1.89	0.03	Acp5 Arhgef3 B3galt3 C1qb C1r Cav1 Ccr2 Cmkor1 Colec12 Fkbp7 Hebp1 Il15 Lama1 Lgals1 Mrc1 Orm1 Prg1 Prss11 Pycard Pygl Rcn3 Sdpr St3gal1
149	V$SMAD3_Q6	141	141	97	9197	6736	-2.42	0.0	1.07	0.0	Abcb1b Acadl Acat1 Aco1 Acp5 Acyp2 Adk Aldh6a1 Aldoa Ampd3 Angpt2 Aoc3 Aox1 Aqp1 Arhgef3 Arts1 BC010552 Baz2a Bnip3 C1qa C1qg C1r Capn7 Casp1 Cav1 Ccr2 Cd1d1 Cd34 Cd52 Chpt1 Cidec Clec1b Clec4a2 Col18a1 Col1a1 Col1a2 Col5a2 Coro1a Ctla2a Ctsl Ctsz Dcn Dhrs8 Ebf1 Ecm1 Efemp1 Elovl6 Fap Fbln2 Fcgr3 Fcgrt Fkbp7 Fxyd5 G0s2 Galnact2 Galnt7 Gatm Gbp4 Gem Gimap1 Glud1 Gng11 Hdgfrp3 Hsd11b1 Htatsf1 Ifi27…
150	V$PADS_C: Retroviral Poly A downstream element	66	66	172	4137	11796	-2.44	0.0	1.23	0.0	Aco1 Aox1 Arhgef3 C1qa C1qg Capn7 Car13 Car5b Ccr2 Cd302 Chpt1 Clec4a2 Col17a1 Col18a1 Col1a1 Ctsl Ctss Dcn Elovl6 Fah G0s2 Gatm Gem Gimap1 Gng11 Gsn Gstk1 Hk2 Hsd11b1 Igfbp6 Igtp Irak1bp1 Itgb2 Kcnn4 Khdrbs3 Lpl Lum Ly6a Ly6c Lyzs Lzp-s Mrc1 Ms4a4d Nid1 P2ry6 Pank3 Parp8 Pbef1 Pcolce2 Pde8a Pdgfc Pgcp Plvap Ptx3 Rbp4 Rpl37 Serpinf1 Sh3kbp1 Slc15a3 Slc39a8 Tgfb1i1 Tgfbi Thbd Thy1 Tnfaip9 Tyrobp
151	V$CDC5_01: cell division control protein 5	204	204	34	13981	1952	-2.44	0.0	0.16	0.0	1010001D01Rik Abcb1b Abcg2 Acadl Acat1 Aco1 Acyp2 Adk Aldh6a1 Ampd3 Angpt2 Antxr1 Aoc3 Aox1 Aqp1 Arhgap6 Arhgef3 Arts1 BC010552 Birc3 C1qa C1qb C1qg C1qr1 C1r C1s Canx Capn7 Car13 Car3 Car5b Casp1 Cav1 Ccr2 Cd1d1 Cd302 Cd34 Cd36 Cd52 Cd97 Centd3 Chpt1 Cidec Clca1 Clca2 Clec1b Clec4a2 Cmkor1 Col18a1 Col1a1 Col1a2 Col3a1 Col5a2 Colec12 Coro1a Csna Csnb Ctla2a Ctsb Ctsl Ctss Ctsz Cxcl12 Cxcl4 Dcn Dp…
152	V$EVI1_04: ectopic viral integration site 1 encoded factor	181	181	57	11805	4128	-2.44	0.0	1.3	0.0	1010001D01Rik Abcg2 Acat1 Aco1 Acp5 Acyp2 Aldh1a1 Aldh6a1 Aldoa Ampd3 Angpt2 Antxr1 Aoc3 Aox1 Arts1 As3mt Baz2a C1qa C1qb C1qr1 C1r Canx Capn7 Car13 Car3 Car5b Casp1 Cav1 Ccr2 Cd1d1 Cd302 Cd34 Cd36 Cd52 Centd3 Chpt1 Chst1 Cidec Clca1 Clca2 Clec1b Clec4a2 Cmkor1 Col18a1 Col1a1 Col3a1 Col5a2 Colec12 Csf2rb2 Csna Csnb Ctla2a Ctsb Ctsl Ctss Ctsz Cxcl12 Cxcl4 Dcn Dpt Ebf1 Efemp1 Elovl6 F13a1 Fabp4 Fah…
153	V$HNF4_DR1_Q3	195	195	43	12721	3212	-2.45	0.0	1.43	0.0	1010001D01Rik Abcb1b Acat1 Aco1 Acp5 Acyp2 Adk Aldh6a1 Aldoa Ampd3 Angpt2 Antxr1 Aoc3 Aqp1 Arhgap6 Arhgef3 Arts1 BC010552 Baz2a Birc3 Bnip3 C1qa C1qb C1qr1 C1r Canx Capn7 Car13 Car3 Car5b Casp1 Ccr2 Cd1d1 Cd302 Cd34 Cd36 Cd97 Centd3 Chpt1 Chst1 Cidec Clca1 Clca2 Clec1b Clec4a2 Cmkor1 Col17a1 Col18a1 Col1a1 Col3a1 Col5a2 Col6a1 Coro1a Csf2rb2 Csna Ctla2a Ctsb Cxcl12 Dcn Dhrs8 Dpt Ebf1 Ecm1 Efemp1 …
154	V$HLF_01: hepatic leukemia factor	66	66	172	4691	11242	-2.45	0.0	0.3	0.0	Abcb1b Abcg2 Acadl Acat1 Aldh6a1 Ampd3 Angpt2 Antxr1 C1qr1 Canx Casp1 Cd302 Cd52 Chpt1 Clca1 Clca2 Clec1b Clec4a2 Csnb Ctsb Ctsl Ctss Ctsz Cxcl4 Dcn Ebf1 Ecm1 Elovl6 Fcgr1 Fcgrt Fech G0s2 Gbp2 Glud1 Gpr65 Gsn Hk2 Ifi27 Igfbp6 Iigp1 Khdrbs3 Klhl2 Lama1 Ltb4dh Mmp2 Mocs2 Odz3 P2ry6 Parp8 Pdcd8 Prkcdbp Procr Prss11 Ptx3 Pygl Rbp4 Sdpr Sepp1 Sh3kbp1 Slc16a1 Slc30a5 Smpdl3a Tmem45b Tnfaip9 Ttc7b Xlkd1
155	V$MYCMAX_B: c-Myc:Max binding sites	94	94	144	6092	9841	-2.46	0.0	1.0	0.0	1010001D01Rik Abcg2 Acat1 Aco1 Acp5 Acyp2 Adk Arhgap6 Arts1 As3mt B3galt3 Birc3 Bnip3 C1qb Canx Car5b Cav1 Cd34 Cd52 Cd97 Centd3 Chpt1 Chst1 Cidec Clca1 Clec4a2 Col1a1 Col3a1 Col6a1 Ctsl Ctsz Elovl6 Fbln2 Fkbp7 Fxyd5 Gabarapl1 Galnact2 Gatm Glud1 Gng11 Hdgfrp2 Hdgfrp3 Hebp1 Hexa Idh3a Ifit2 Irak1bp1 Jak1 Kcnn4 Klhl2 Ldh1 Lgals12 Lgals3bp Lpl Lrg1 Ly75 Man2a1 Maoa Mocs2 Nkd1 Olfm1 Pank3 Pbef1 Pcol…
156	V$PAX9_B: zebrafish Pax-9 binding sites	58	58	180	3602	12331	-2.46	0.0	1.27	0.0	Abcb1b Acp5 Aqp1 Arhgef3 BC010552 Birc3 C1qg C1s Canx Capn7 Car5b Chpt1 Clec4a2 Cmkor1 Col18a1 Col1a1 Col1a2 Col5a2 Csna Ctss Cxcl12 Dpt Ebf1 Fabp4 Fkbp7 Fxyd5 G0s2 Gata2 Hdgfrp2 Hdgfrp3 Hebp1 Hexa Il15 Itm2a Kcnn4 Lama1 Lpl Man2a1 Maoa Mpeg1 Nkd1 Pbef1 Pip5k2a Pltp Plvap Prkcdbp Procr Prss11 Pygl Rbp1 Rnase4 Sp3 Sparcl1 Tbx15 Tgfb1i1 Thbd Thy1 Tyrobp
157	V$TAL1_Q6	102	102	136	6655	9278	-2.47	0.0	0.94	0.0	Abcb1b Acat1 Aco1 Adk Antxr1 Aoc3 Aox1 Aqp1 Arhgap6 Arhgef3 BC010552 Baz2a C1qa C1qr1 C1r C1s Capn7 Cd34 Cd52 Chst1 Cidec Clca1 Clca2 Clec4a2 Col17a1 Col6a1 Colec12 Ctsb Cxcl4 Dcn Ecm1 Efemp1 Fah Fap Fbln2 Fcgr1 G0s2 Gabarapl1 Galnt7 Gata2 Gatm Gem Gimap1 Gng11 Gpt2 Hsd11b1 Htatsf1 Ifi27 Il15 Itgb2 Jak1 Klhl2 Lgals1 Lgals12 Lgals3bp Lrg1 Lrpap1 Ltb4dh Ly6a Ly6c Ly75 Lzp-s Man1a Mef2c Mocs2 Mrc1 M…
158	V$CEBPGAMMA_Q6	175	175	63	11449	4484	-2.48	0.0	1.16	0.0	1010001D01Rik Abcb1b Abcg2 Acadl Acat1 Acp5 Acyp2 Adk Aldh6a1 Ampd3 Angpt2 Antxr1 Aoc3 Aox1 Arhgap6 Arts1 As3mt B3galt3 BC010552 Baz2a Birc3 C1qa C1qr1 C1r C1s Canx Capn7 Car13 Car3 Car5b Casp1 Cav1 Ccr2 Cd1d1 Cd302 Cd36 Cd52 Cd97 Centd3 Chpt1 Chst1 Cidec Clca1 Clec1b Clec4a2 Cmkor1 Col17a1 Col18a1 Col1a2 Col3a1 Col5a2 Col6a1 Colec12 Coro1a Csf2rb2 Csna Csnb Ctla2a Ctsb Ctss Cxcl12 Cxcl4 Dcn Dhrs…
159	V$IRF_Q6_01	113	113	125	7416	8517	-2.48	0.0	0.89	0.0	Acadl Acat1 Aldh1a1 Antxr1 Aox1 Arts1 As3mt B3galt3 Baz2a Birc3 C1s Canx Car3 Casp1 Cav1 Ccr2 Cd1d1 Cidec Clca1 Clca2 Col3a1 Col5a2 Colec12 Csf2rb2 Csnb Ctla2a Ctsb Ctsl Ctss Ctsz Dhrs8 Ebf1 Fabp4 Fap Fbln2 Fcgr1 Fcgr3 Fcgrt Fech Fkbp7 G0s2 Galnact2 Galnt7 Gata3 Gbp2 Gbp4 Gimap1 Gng11 Gpr65 Gsn Hdgfrp2 Hdgfrp3 Hebp1 Hexa Idh3a Ifi27 Ifit2 Igtp Ii Iigp1 Il15 Jak1 Klhl2 Lama1 Ldh1 Lgals3bp Lrpap1 L…
160	V$DR3_Q4: direct repeat 3	38	38	200	2237	13696	-2.49	0.0	1.5	0.0	1010001D01Rik Acat1 Arhgef3 Car5b Casp1 Cd97 Centd3 Clca2 Col17a1 Col18a1 Colec12 Fah Fcgr3 Fcgrt Gatm Gng11 Hebp1 Iigp1 Itgb2 Lama1 Ly75 Man1a Ms4a11 Ms4a4d Ms4a6d Olfm1 Olfml3 Pck1 Pde8a Pdlim4 Prg1 Prkcdbp Prss11 Scd1 Sdpr Slc15a3 Stab1 Tgfb1i1
161	V$PEBP_Q6	65	65	173	4110	11823	-2.49	0.0	1.14	0.0	1010001D01Rik Abcb1b Antxr1 Arhgef3 Baz2a Bnip3 C1qb C1qg C1qr1 Capn7 Casp1 Centd3 Cidec Clca1 Clca2 Clec1b Cmkor1 Col18a1 Col6a1 Colec12 Csnb Ctla2a Ctsb Cxcl4 Dhrs8 Dpt Ebf1 Efemp1 F13a1 Fabp4 Galnact2 Galnt7 Gem Gstk1 Hdgfrp2 Hexa Hk2 Hsd11b1 Kcnn4 Lgals1 Lrg1 Lum Ly75 Lyzs Mpeg1 Mrc1 Nkd1 Olfm1 Pck1 Pde8a Pgcp Pltp Prg1 Prss11 Rbp1 Rbp4 Sfrp2 St8sia4 Tgfb1i1 Thbs2 Tm4sf10 Tmem45b Tnfaip8 Tyro…
162	V$PAX6_01: Pax-6	110	110	128	7472	8461	-2.49	0.0	0.5	0.0	1010001D01Rik Abcb1b Abcg2 Acp5 Acyp2 Adk Aldh1a1 Angpt2 Antxr1 Aox1 Arhgef3 Arts1 Baz2a Birc3 C1qa C1qb C1qr1 C1s Canx Capn7 Car3 Casp1 Ccr2 Cd1d1 Cd34 Cd36 Cd52 Cd97 Chst1 Clca1 Clca2 Clec1b Clec4a2 Col1a1 Col1a2 Col5a2 Csf2rb2 Ctla2a Ctsb Ctsl Ctss Dhrs8 Dpt Ebf1 Efemp1 Elovl6 F13a1 Fcgr1 Gabarapl1 Gata3 Gbp2 Gbp4 Gimap1 Gpr65 Gpt2 Gsn Hexa Hk2 Htatsf1 Idh3a Ifi27 Igfbp6 Ii Iigp1 Itgb2 Kcnn4 L…
163	V$NKX25_01: homeo domain factor Nkx-2.5/Csx, tinman homolog	119	119	119	7851	8082	-2.49	0.0	0.83	0.0	1010001D01Rik Acyp2 Aldh6a1 Aoc3 Arhgap6 Arhgef3 Arts1 C1qg C1qr1 C1r C1s Capn7 Car13 Car3 Car5b Ccr2 Cd302 Cd34 Cd36 Cd97 Centd3 Chpt1 Chst1 Clca1 Clca2 Clec1b Clec4a2 Cmkor1 Col18a1 Col1a1 Col3a1 Col5a2 Colec12 Coro1a Csf2rb2 Csnb Ctsb Cxcl4 Dcn Dhrs8 Dpt Ebf1 Ecm1 Fap Fcgr3 Fcgrt Fkbp7 G0s2 Galnact2 Galnt7 Gata2 Gbp2 Gbp4 Gem Gimap1 Gng11 Gsn Gstk1 Hdgfrp2 Hebp1 Hexa Hk2 Htatsf1 Ifit2 Igfbp6 I…
164	V$OSF2_Q6	162	162	76	10633	5300	-2.5	0.0	1.02	0.0	1010001D01Rik Abcb1b Acat1 Acp5 Acyp2 Adk Aldoa Ampd3 Angpt2 Antxr1 Aoc3 Aox1 Aqp1 Arhgef3 Baz2a Birc3 Bnip3 C1qa C1qb C1qg C1qr1 C1s Capn7 Car3 Car5b Casp1 Cd1d1 Cd302 Cd52 Cd97 Centd3 Chpt1 Chst1 Cidec Clca1 Clca2 Clec1b Clec4a2 Cmkor1 Col17a1 Col18a1 Col1a1 Col5a2 Col6a1 Colec12 Coro1a Csna Csnb Ctla2a Ctsb Ctsl Ctss Ctsz Cxcl4 Dcn Dhrs8 Dpt Ebf1 Efemp1 Elovl6 F13a1 Fabp4 Fah Fap Fech Fkbp7 Fx…
165	V$PAX3_B: Pax-3 binding sites	142	142	96	9645	6288	-2.5	0.0	0.46	0.0	1010001D01Rik Acadl Adk Aldh1a1 Aldh6a1 Aldoa Ampd3 Aoc3 Aqp1 Arhgap6 Arhgef3 Arts1 B3galt3 BC010552 Baz2a Birc3 Bnip3 C1qa C1qr1 C1r C1s Canx Capn7 Car13 Car3 Ccr2 Cd1d1 Cd34 Chpt1 Cidec Clca1 Clca2 Clec1b Clec4a2 Cmkor1 Col1a2 Col3a1 Col5a2 Colec12 Coro1a Ctla2a Ctsb Ctsl Ctss Ctsz Cxcl12 Cxcl4 Dhrs8 Dpt Ebf1 Ecm1 Elovl6 Fabp4 Fah Fap Fbln2 Fcgr1 Fcgr3 Fcgrt Fkbp7 G0s2 Gabarapl1 Galnact2 Galnt7…
166	V$FOXP3_Q4	139	139	99	9435	6498	-2.5	0.0	0.47	0.0	Abcb1b Abcg2 Acat1 Aldh1a1 Aoc3 Arhgap6 Arts1 BC010552 Baz2a Birc3 Bnip3 C1qg Canx Car3 Car5b Casp1 Cav1 Ccr2 Cd1d1 Cd34 Cd36 Cd97 Centd3 Chpt1 Chst1 Cidec Clca2 Clec1b Clec4a2 Cmkor1 Col1a1 Col3a1 Col5a2 Col6a1 Colec12 Csf2rb2 Csna Csnb Ctla2a Ctsb Ctsl Ctss Ctsz Cxcl4 Dcn Dpt Ecm1 Efemp1 Fabp4 Fap Fbln2 Fcgr1 Fcgr3 Fcgrt G0s2 Gabarapl1 Galnact2 Galnt7 Gbp4 Gem Gimap1 Gpr65 Gsn Hdgfrp2 Hexa Hk2 …
167	V$RFX1_01: X-box binding protein RFX1	106	106	132	6987	8946	-2.5	0.0	0.82	0.0	1010001D01Rik Abcg2 Acadl Aco1 Acp5 Acyp2 Aldh6a1 Angpt2 Aoc3 Arhgap6 B3galt3 Birc3 C1qa C1qb C1qg C1r Canx Car3 Cav1 Cd52 Cd97 Centd3 Chst1 Clca2 Clec4a2 Cmkor1 Col18a1 Col1a2 Coro1a Ctsz Cxcl12 Cxcl4 Dhrs8 Efemp1 Elovl6 F13a1 Fabp4 Fbln2 Fech Fkbp7 Fxyd5 G0s2 Galnact2 Gata3 Gatm Gbp4 Gimap1 Gng11 Gpt2 Hdgfrp3 Hebp1 Hexa Hk2 Ifit2 Kcnn4 Lama1 Ldh1 Lgals1 Lrg1 Ly6a Ly75 Lzp-s Man2a1 Mmd Mmp2 Mocs…
168	V$HP1SITEFACTOR_Q6	54	54	184	3888	12045	-2.5	0.0	0.29	0.0	Acadl Acat1 Adk Antxr1 Aox1 Arhgap6 Arts1 BC010552 Birc3 C1qa C1qr1 Casp1 Cav1 Ccr2 Cd302 Col1a1 Col1a2 Col6a1 Csnb Ctsl Ebf1 Fap Fech Fkbp7 Gpt2 Gstk1 Irak1bp1 Jak1 Khdrbs3 Klhl2 Lama1 Lgals1 Lgals12 Lgals3bp Maoa Mef2c Mpeg1 Ms4a4d Nid1 Olfm1 Pcolce2 Pgcp Plvap Pon3 Ptx3 Pycard Rarres2 Rbp1 Rbp4 Smpdl3a Sparcl1 Tnfaip8 Tyrobp Xlkd1
169	V$E2F_03	29	29	209	1641	14292	-2.51	0.0	1.62	0.01	Arhgap6 Arts1 B3galt3 Car13 Car5b Clec1b Cxcl12 Elovl6 Gata3 Htatsf1 Jak1 Khdrbs3 Ldh1 Lpl Lrp1 Man2a1 Mocs2 Nid1 Olfml3 Orm1 Pfkp Rbp4 Rgs2 Sfrp2 Slc16a1 Slc39a8 Tbl1xr1 Tm4sf10 Wif1
170	V$TATA_C: Retroviral TATA box	69	69	169	4831	11102	-2.51	0.0	0.37	0.0	Abcb1b Abcg2 Angpt2 Aoc3 Arhgef3 As3mt BC010552 Birc3 C1r Canx Ccr2 Cd34 Cd36 Cd52 Cidec Clca2 Clec4a2 Cmkor1 Col1a1 Col3a1 Col5a2 Col6a1 Csna Csnb Ctla2a Dcn Dhrs8 Dpt F13a1 Fabp4 Fkbp7 Gbp4 Gimap1 Hexa Ifit2 Igfbp6 Iigp1 Irak1bp1 Lgals3bp Lpl Lrp1 Man1a Mef2c Mrc1 Ms4a11 Ms4a4d Ms4a6d Odz3 Olfml3 Orm1 Pbef1 Pcolce2 Pon3 Procr Prss11 Pycard Rcn3 Rpl37 Scd1 Sepp1 Sh3kbp1 Slc30a5 Sparcl1 Stab1 Tme…
171	V$GATA2_02: GATA-binding factor 2	83	83	155	5424	10509	-2.52	0.0	0.87	0.0	Aldh1a1 Ampd3 Angpt2 Antxr1 B3galt3 BC010552 Baz2a C1qb C1qr1 C1r C1s Car5b Cav1 Ccr2 Cd34 Cd36 Cd52 Centd3 Clca2 Clec1b Clec4a2 Col1a2 Col3a1 Col6a1 Colec12 Csf2rb2 Csna Csnb Ctla2a Ctsb Ctss Ctsz Cxcl4 Dpt Ecm1 Fabp4 Fkbp7 Galnact2 Gatm Gem Gpt2 Gstk1 Hsd11b1 Ifit2 Itm2a Jak1 Lpl Ltb4dh Lum Ly6a Ly6c Lzp-s Mef2c Mmd Mpeg1 Mrc1 Ms4a4d Nid1 Orm1 Pank3 Pcolce2 Pdgfc Pgcp Pip5k2a Pitrm1 Plvap Prkcd…
172	V$CEBPDELTA_Q6	180	180	58	11809	4124	-2.53	0.0	1.11	0.0	Abcb1b Abcg2 Acadl Acat1 Acp5 Acyp2 Adk Aldh6a1 Ampd3 Angpt2 Aoc3 Aox1 Aqp1 Arhgef3 Arts1 As3mt Baz2a Birc3 C1qg C1qr1 C1r C1s Canx Capn7 Car13 Car3 Casp1 Ccr2 Cd302 Cd34 Cd36 Cd52 Centd3 Chpt1 Chst1 Cidec Clca1 Clec1b Clec4a2 Col18a1 Col1a1 Col1a2 Col3a1 Col5a2 Colec12 Csf2rb2 Csna Csnb Ctla2a Ctsb Ctsl Ctss Ctsz Cxcl4 Dcn Dpt Efemp1 Elovl6 F13a1 Fabp4 Fap Fcgr1 Fcgr3 Fech Fkbp7 Fxyd5 G0s2 Gabar…
173	V$MEF2_Q6_01	141	141	97	9399	6534	-2.53	0.0	0.7	0.0	Abcb1b Abcg2 Acadl Acyp2 Adk Aldh1a1 Aldh6a1 Angpt2 Antxr1 Aoc3 Aox1 Aqp1 Arhgef3 As3mt B3galt3 BC010552 Baz2a Birc3 Bnip3 C1qr1 Canx Car13 Car5b Casp1 Cav1 Ccr2 Cd1d1 Cd302 Cd36 Cd52 Cd97 Chpt1 Cidec Clca1 Clca2 Clec1b Col1a1 Col3a1 Col5a2 Colec12 Coro1a Csf2rb2 Csna Csnb Ctss Cxcl4 Dcn Dpt Ecm1 Efemp1 Elovl6 F13a1 Fabp4 Fap Fbln2 Fcgr1 Fcgr3 Fcgrt Fech Fkbp7 G0s2 Gabarapl1 Galnact2 Galnt7 Gbp2 …
174	V$HAND1E47_01: Hand1:E47 heterodimer	138	138	100	9243	6690	-2.53	0.0	0.63	0.0	Acat1 Acp5 Aldh6a1 Angpt2 Aox1 Aqp1 Arhgap6 Arhgef3 BC010552 Baz2a Birc3 Bnip3 C1qa C1qb C1qg Canx Car13 Car3 Car5b Casp1 Cav1 Ccr2 Cd36 Cd52 Cd97 Centd3 Clca2 Clec4a2 Cmkor1 Col18a1 Col1a1 Col1a2 Col3a1 Col5a2 Col6a1 Colec12 Csf2rb2 Csna Ctla2a Ctsl Ctsz Cxcl4 Dcn Dhrs8 Dpt Ecm1 Efemp1 F13a1 Fabp4 Fah Fap Fbln2 Fxyd5 G0s2 Gabarapl1 Galnact2 Gatm Gbp2 Gbp4 Gimap1 Glud1 Gng11 Hebp1 Hexa Hk2 Htatsf…
175	V$HFH4_01	12	12	226	548	15385	-2.53	0.0	2.08	0.03	Acadl Aox1 Cd97 Cmkor1 Gabarapl1 Ifi27 Irak1bp1 Ly6a Pltp Prg1 Thy1 Wif1
176	V$MYCMAX_02: c-Myc:Max heterodimer	80	80	158	5497	10436	-2.54	0.0	0.45	0.0	1010001D01Rik Abcb1b Abcg2 Acat1 Acp5 Adk Aldh6a1 Aldoa Ampd3 Aoc3 Arhgap6 Arts1 Birc3 Bnip3 C1qa C1qb Car5b Casp1 Cd36 Chst1 Clca1 Clec4a2 Col18a1 Col6a1 Ctla2a Ctsb Ctsl Dpt Efemp1 Elovl6 Fcgrt Fech Galnact2 Gng11 Gpr65 Hebp1 Hexa Igtp Iigp1 Il15 Irak1bp1 Itgb2 Kcnn4 Lama1 Lgals12 Lgals3bp Lpl Ly75 Maoa Mmp2 Ms4a4d Odz3 Orm1 Pank3 Pcolce Pdcd8 Pdlim4 Pfkp Pitrm1 Pltp Plvap Rarres2 Rcn3 Rnase4 R…
177	V$MMEF2_Q6: myocyte enhancer factor	76	76	162	5225	10708	-2.54	0.0	0.46	0.0	Antxr1 Aox1 Arhgef3 As3mt Baz2a Birc3 Bnip3 C1qr1 C1r Casp1 Cav1 Ccr2 Cd1d1 Cd36 Cd52 Cidec Clca1 Clca2 Clec1b Cmkor1 Col3a1 Col5a2 Col6a1 Colec12 Csf2rb2 Csna Csnb Ctsl Ctss Cxcl12 Dcn Ecm1 Efemp1 F13a1 Fabp4 Fap Fcgr1 Fech Gatm Gbp2 Gimap1 Gng11 Gstk1 Hebp1 Hexa Htatsf1 Idh3a Ifi27 Ifit2 Jak1 Klhl2 Ltb4dh Lzp-s Mrc1 Nkd1 Odz3 Parp8 Pcolce2 Prg1 Procr Ptx3 Rcn3 Rnase4 Rpl5 Scd1 Sepp1 Sfrp2 Sh3kb…
178	V$CEBP_C: C/EBP binding site	53	53	185	3790	12143	-2.55	0.0	0.31	0.0	Acp5 Aoc3 Aox1 Birc3 Canx Car13 Car3 Casp1 Cd1d1 Chst1 Ctsz Dcn Dpt Efemp1 Gbp2 Gem Gpr65 Gpt2 Gstk1 Hk2 Htatsf1 Ifit2 Igfbp6 Ii Il15 Itm2a Lgals12 Lgals3bp Lpl Lrp1 Lum Lyzs Nid1 Pank3 Parp8 Pde8a Pdgfc Prg1 Rarres2 Rbp1 Rbp4 Rpl5 Sdpr Sepp1 Sfrp2 Slc30a5 Sox5 St3gal1 Sycp3 Tgfb1i1 Thy1 Tm6sf1 Tmem45b
179	V$E2F_Q4_01	41	41	197	3025	12908	-2.55	0.0	0.25	0.0	Acat1 Arhgap6 Arts1 B3galt3 Car13 Car5b Clec1b Cxcl12 Ebf1 Elovl6 G0s2 Gata3 Glud1 Htatsf1 Jak1 Khdrbs3 Ldh1 Lgals1 Lpl Lrp1 Lrpap1 Man2a1 Mocs2 Nkd1 Olfml3 Orm1 Pfkp Pon3 Pycard Rbp4 Rgs2 Rnase4 Rpl5 Sfrp2 Slc16a1 Slc39a8 Sp3 Tbl1xr1 Tgfbi Tm4sf10 Wif1
180	V$HNF3B_01: Hepatocyte Nuclear Factor 3beta	175	175	63	11907	4026	-2.55	0.0	0.37	0.0	1010001D01Rik Abcg2 Acadl Acat1 Acp5 Acyp2 Adk Aldh6a1 Angpt2 Antxr1 Aoc3 Aox1 Arhgap6 Arhgef3 Arts1 B3galt3 Baz2a Birc3 Bnip3 C1qa C1qb Canx Capn7 Car13 Car5b Casp1 Cav1 Ccr2 Cd1d1 Cd302 Cd34 Cd36 Cd52 Cd97 Chpt1 Chst1 Cidec Clca1 Clca2 Clec1b Clec4a2 Cmkor1 Col1a2 Col3a1 Col5a2 Col6a1 Colec12 Csf2rb2 Csna Csnb Ctla2a Ctsl Ctss Cxcl4 Dcn Dhrs8 Ebf1 Ecm1 Efemp1 Elovl6 Fabp4 Fah Fap Fcgr1 Fcgr3 Fc…
181	V$E2F1_Q6_01	82	82	156	5573	10360	-2.55	0.0	0.53	0.0	1010001D01Rik Acat1 Aco1 Acp5 Aldh6a1 Arhgap6 Arts1 B3galt3 BC010552 Birc3 Bnip3 C1r Car13 Car3 Car5b Cd52 Clec1b Cmkor1 Col18a1 Ctsb Cxcl12 Ebf1 Ecm1 Elovl6 Fah Fap Fbln2 G0s2 Gabarapl1 Gata2 Gem Glud1 Hdgfrp2 Hdgfrp3 Htatsf1 Ifit2 Igtp Ii Il15 Irak1bp1 Jak1 Lama1 Ldh1 Lgals1 Lpl Lrg1 Lrp1 Lrpap1 Man2a1 Maoa Mocs2 Ms4a4d Nid1 Olfml3 Orm1 Pbef1 Pcolce Pdcd8 Pip5k2a Pitrm1 Pltp Prkcdbp Ptx3 Pygl R…
182	V$CDPCR3HD_01: cut-like homeodomain protein	74	74	164	5069	10864	-2.56	0.0	0.48	0.0	1010001D01Rik Abcb1b Abcg2 Acadl Acyp2 Aldoa Ampd3 Angpt2 Aox1 Aqp1 As3mt Birc3 C1qa C1qb C1s Car3 Cd1d1 Clca1 Clca2 Clec4a2 Cmkor1 Col18a1 Col6a1 Ctss Cxcl12 Cxcl4 Dcn Dpt Ecm1 Efemp1 Fbln2 Fcgr1 Fcgrt Fech Galnact2 Gata2 Gem Glud1 Gpt2 Hexa Hk2 Hsd11b1 Idh3a Ifit2 Itgb2 Lgals1 Lrpap1 Ltb4dh Lyzs Lzp-s Maoa Nid1 Olfml3 Pdcd8 Pdlim4 Pgcp Pitrm1 Pygl Rarres2 Rbp4 Rcn3 Rnase4 Scd1 Sfrp2 Sycp3 Tbl1x…
183	V$DEC_Q1	170	170	68	11217	4716	-2.56	0.0	0.93	0.0	1010001D01Rik Abcb1b Acadl Acat1 Acp5 Acyp2 Adk Aldh1a1 Aldh6a1 Aldoa Ampd3 Angpt2 Antxr1 Aoc3 Aqp1 Arhgap6 Arhgef3 Arts1 As3mt Bnip3 C1qa C1qb C1qg C1qr1 C1r Canx Car13 Car3 Car5b Ccr2 Cd36 Cd97 Centd3 Chpt1 Chst1 Cidec Clca1 Clca2 Clec1b Clec4a2 Cmkor1 Col17a1 Col18a1 Col1a2 Col3a1 Col6a1 Coro1a Csf2rb2 Csnb Ctla2a Ctsb Ctsl Ctss Ctsz Cxcl4 Dcn Dpt Ebf1 Elovl6 Fabp4 Fah Fap Fcgr1 Fcgr3 Fcgrt Fe…
184	V$RREB1_01: Ras-responsive element binding protein 1	24	24	214	1321	14612	-2.56	0.0	1.67	0.02	Acyp2 Ampd3 Birc3 C1qg Car13 Fah G0s2 Gata3 Gpt2 Hebp1 Lrp1 Lrpap1 Ltb4dh Man1a Ms4a4d Nkd1 Pip5k2a Plvap Prg1 Rarres2 Rbp1 Sfrp2 Slc39a8 Sp3
185	V$TCF1P_Q6	157	157	81	10447	5486	-2.57	0.0	0.74	0.0	1010001D01Rik Abcb1b Abcg2 Acadl Aco1 Acp5 Aldh1a1 Ampd3 Angpt2 Antxr1 Aoc3 Aox1 Aqp1 Arhgap6 Arhgef3 Arts1 B3galt3 Baz2a Birc3 Bnip3 C1qa C1qb C1qr1 C1r Capn7 Car13 Car3 Car5b Casp1 Cav1 Ccr2 Cd1d1 Cd52 Cd97 Chpt1 Cidec Clca1 Clec4a2 Cmkor1 Col18a1 Col1a1 Col5a2 Coro1a Csf2rb2 Csna Ctla2a Ctsl Ctss Ctsz Cxcl12 Cxcl4 Dhrs8 Elovl6 Fabp4 Fah Fap Fcgr3 Fkbp7 Gabarapl1 Galnact2 Gata3 Gbp2 Gbp4 Gem Gl…
186	V$FOXO4_01: fork head box O4	163	163	75	10993	4940	-2.57	0.0	0.52	0.0	1010001D01Rik Abcb1b Abcg2 Acadl Acat1 Acp5 Acyp2 Aldh1a1 Ampd3 Angpt2 Antxr1 Aoc3 Aox1 Arhgap6 Arhgef3 Arts1 Baz2a Birc3 Bnip3 C1qb C1r Car13 Car3 Car5b Casp1 Cav1 Ccr2 Cd1d1 Cd36 Cd52 Cd97 Centd3 Chpt1 Cidec Clca1 Clca2 Clec1b Clec4a2 Cmkor1 Col3a1 Col5a2 Colec12 Csf2rb2 Csnb Ctla2a Ctsb Ctsl Ctss Cxcl12 Dcn Dhrs8 Ebf1 Elovl6 F13a1 Fabp4 Fcgr1 Fcgr3 Fcgrt Fech Fkbp7 G0s2 Gabarapl1 Galnact2 Galn…
187	V$E2F1_Q4_01	46	46	192	3334	12599	-2.57	0.0	0.29	0.0	Acat1 Acp5 Arhgap6 Arts1 B3galt3 Car13 Car5b Clec1b Cxcl12 Dpt Ebf1 Elovl6 Fech G0s2 Gata3 Glud1 Htatsf1 Jak1 Khdrbs3 Ldh1 Lgals1 Lpl Lrp1 Lrpap1 Man2a1 Mocs2 Nid1 Nkd1 Olfml3 Orm1 Pfkp Pon3 Pycard Rbp4 Rgs2 Rnase4 Rpl5 Sfrp2 Slc16a1 Slc39a8 Sp3 Tbl1xr1 Tgfbi Tm4sf10 Tmem45b Wif1
188	V$ZTA_Q2	75	75	163	5038	10895	-2.59	0.0	0.62	0.0	Abcb1b Acat1 Aco1 Adk Aoc3 Aox1 Arts1 Birc3 C1qa C1qb C1qg C1r C1s Canx Capn7 Car5b Casp1 Cd1d1 Cd34 Cd36 Cd52 Chst1 Cidec Col18a1 Col3a1 Col6a1 Coro1a Ctss F13a1 Fabp4 Fah Fcgr3 Fech Gabarapl1 Gbp2 Gpr65 Gsn Hdgfrp2 Hdgfrp3 Hebp1 Hexa Idh3a Igfbp6 Igtp Jak1 Kcnn4 Lama1 Lgals12 Lrpap1 Ly6a Ly6c Ly75 Lyzs Mocs2 Ms4a11 Ms4a6d Odz3 Orm1 P2ry6 Pank3 Parp8 Pgcp Phldb2 Pon3 Procr Prss11 Rarres2 Serpinf…
189	V$TCF4_Q5	186	186	52	12653	3280	-2.59	0.0	0.33	0.0	1010001D01Rik Abcb1b Abcg2 Acadl Acat1 Acyp2 Aldh1a1 Aldh6a1 Aldoa Ampd3 Angpt2 Aoc3 Aox1 Aqp1 Arhgap6 Arhgef3 Arts1 As3mt B3galt3 Baz2a Birc3 Bnip3 C1qa C1qb C1qr1 C1r Canx Capn7 Car3 Car5b Cav1 Ccr2 Cd1d1 Cd34 Cd36 Cd52 Cd97 Centd3 Chpt1 Chst1 Clca2 Clec1b Clec4a2 Cmkor1 Col17a1 Col18a1 Col1a1 Col1a2 Col3a1 Col5a2 Col6a1 Colec12 Coro1a Csna Csnb Ctss Cxcl12 Cxcl4 Dcn Ebf1 Ecm1 Efemp1 Elovl6 F13…
190	V$STAF_02: Se-Cys tRNA gene transcription activating factor	44	44	194	2709	13224	-2.59	0.0	1.21	0.0	Aco1 Aldh6a1 Aqp1 B3galt3 Baz2a Birc3 C1qb C1qr1 Canx Cav1 Col18a1 Col1a2 Csf2rb2 Csna Dhrs8 Fcgrt Fxyd5 Gatm Gbp4 Hdgfrp2 Hebp1 Htatsf1 Khdrbs3 Lama1 Ldh1 Ltb4dh Mocs2 Mpeg1 Nkd1 Olfml3 Pank3 Pck1 Pcolce Pdlim4 Plvap Pycard Rarres2 Rpl5 St3gal1 Tbl1xr1 Tbx15 Trf Waspip Xlkd1
191	V$CREB_Q4_01	70	70	168	4642	11291	-2.6	0.0	0.72	0.0	1010001D01Rik Abcg2 Aldh6a1 Aqp1 C1s Canx Car3 Casp1 Cd97 Chpt1 Cmkor1 Col17a1 Col5a2 Coro1a Csnb Ctla2a Ctsl Ebf1 Fcgrt Fkbp7 G0s2 Gabarapl1 Gem Gimap1 Glud1 Gpt2 Gstk1 Hebp1 Hk2 Htatsf1 Irak1bp1 Jak1 Kcnn4 Klhl2 Lama1 Ldh1 Lzp-s Man1a Maoa Ms4a11 Ms4a6d Odz3 Olfm1 Olfml3 Pbef1 Pck1 Pcolce Pcolce2 Pde8a Pip5k2a Pon3 Prg1 Procr Prss11 Rcn3 Rgs2 Rnase4 Sdpr Serpinf1 Slc15a3 Slc16a1 Slc30a5 Slc39a8…
192	V$WHN_B: winged-helix factor nude	55	55	183	3861	12072	-2.61	0.0	0.39	0.0	Abcb1b Abcg2 Acat1 Aco1 Acyp2 B3galt3 BC010552 C1qr1 Capn7 Cd1d1 Cd302 Chpt1 Colec12 Cxcl12 Cxcl4 Ebf1 Fxyd5 G0s2 Gatm Glud1 Gng11 Gpt2 Hdgfrp2 Hdgfrp3 Hebp1 Hexa Hk2 Htatsf1 Ifit2 Kcnn4 Khdrbs3 Klhl2 Mmd Olfm1 Pcolce2 Pde8a Pfkp Pip5k2a Pitrm1 Pygl Rbp4 Rnase4 Rpl37 Serpinf1 Sfrp2 Smpdl3a St3gal1 St8sia4 Tbl1xr1 Thbs2 Thy1 Tm6sf1 Tmem45b Tpm2 Waspip
193	V$STAT_01: signal transducers and activators of transcription	48	48	190	3009	12924	-2.61	0.0	1.1	0.0	1010001D01Rik Abcb1b Acp5 Angpt2 B3galt3 Baz2a C1r Capn7 Car3 Cd302 Cd34 Clca1 Clca2 Clec1b Cmkor1 Ctsb Dhrs8 Efemp1 Fcgr1 Fkbp7 Galnt7 Gata2 Gatm Hexa Idh3a Ifit2 Igtp Iigp1 Lrp1 Man1a Mmp2 Ms4a11 Ms4a6d Nkd1 Pltp Rgs2 Rpl37 Sdpr Sepp1 Slc39a8 Smpdl3a St3gal1 Tbx15 Thbd Tnfaip9 Tpm2 Waspip Zfhx1a
194	V$CREBATF_Q6	69	69	169	4610	11323	-2.61	0.0	0.66	0.0	1010001D01Rik Abcg2 Aldh6a1 Aqp1 C1s Canx Car3 Casp1 Chpt1 Col17a1 Col1a1 Col5a2 Coro1a Csnb Ctla2a Ctsb Ctsl Ebf1 Fcgrt Fkbp7 G0s2 Gabarapl1 Gem Glud1 Gpt2 Gstk1 Hebp1 Hk2 Htatsf1 Irak1bp1 Itm2a Jak1 Kcnn4 Klhl2 Lama1 Ldh1 Lzp-s Maoa Ms4a11 Ms4a6d Odz3 Olfm1 Olfml3 Pbef1 Pck1 Pcolce2 Pde8a Phldb2 Pip5k2a Pon3 Prg1 Procr Prss11 Pygl Rgs2 Rnase4 Sdpr Serpinf1 Slc15a3 Slc16a1 Slc39a8 St3gal1 St8sia…
195	V$GATA1_06: GATA-binding factor 1	67	67	171	4555	11378	-2.61	0.0	0.54	0.0	Ampd3 Aqp1 BC010552 C1qb C1qr1 C1r C1s Car5b Cav1 Ccr2 Cd34 Cd36 Cd52 Centd3 Clca2 Clec1b Clec4a2 Col1a2 Col3a1 Colec12 Csf2rb2 Csna Csnb Ctla2a Ctsz Cxcl4 Dpt Ecm1 Elovl6 Fabp4 Galnact2 Gatm Gem Gpt2 Gstk1 Ifit2 Iigp1 Itm2a Jak1 Ltb4dh Lum Ly6a Ly6c Mef2c Mmd Mrc1 Ms4a4d Pck1 Pcolce2 Pdgfc Pgcp Pip5k2a Plvap Prkcdbp Pycard Sdpr Serpinf1 Sh3kbp1 Slc30a5 Slc39a8 Sox5 St3gal1 Stab1 Tbl1xr1 Tm4sf10 …
196	V$ELK1_01: Elk-1	63	63	175	4136	11797	-2.63	0.0	0.79	0.0	Abcb1b Acp5 Aldh6a1 Ampd3 Aox1 Aqp1 Arhgef3 BC010552 Birc3 C1qb C1qr1 Cd302 Centd3 Ctsb Ctsl Cxcl12 Cxcl4 Dhrs8 Dpt F13a1 Fap Fcgrt Gbp2 Gbp4 Gem Glud1 Gng11 Gpr65 Hdgfrp2 Hebp1 Hexa Hsd11b1 Khdrbs3 Lama1 Ldh1 Lrg1 Lrp1 Ltb4dh Ly6a Ly6c Lyzs Lzp-s Ms4a11 Ms4a6d Olfml3 Pcolce2 Pdgfc Phldb2 Pon3 Prg1 Pycard Rarres2 Rbp1 Rpl37 Sepp1 Sp3 Sparcl1 St8sia4 Tbx15 Thbd Tmem45b Tnfaip8 Trf
197	V$NRF2_Q4: heterodimer containing Nrf2	61	61	177	4183	11750	-2.63	0.0	0.49	0.0	Abcb1b Acp5 Adk Aox1 As3mt C1qb C1qr1 Canx Capn7 Car13 Casp1 Cd302 Cd34 Cd36 Cd52 Chst1 Cidec Clec1b Col17a1 Col6a1 Coro1a Ctla2a Ecm1 F13a1 Fabp4 Fah Fap Fech Gata2 Gata3 Gbp2 Gbp4 Gimap1 Glud1 Gpr65 Hebp1 Igtp Kcnn4 Lrp1 Maoa Mrc1 Odz3 Orm1 P2ry6 Pank3 Pck1 Pgcp Pip5k2a Prkcdbp Procr Ptx3 Rbp1 Rcn3 Rgs2 Sdpr Slc39a8 Sparcl1 St3gal1 Thy1 Tnfaip9 Xlkd1
198	V$OLF1_01: olfactory neuron-specific factor	27	27	211	1547	14386	-2.63	0.0	1.48	0.0	1010001D01Rik Aldh6a1 Ampd3 Cidec Col17a1 Col6a1 Ctsz Dhrs8 Fxyd5 G0s2 Gata2 Glud1 Gng11 Gsn Hebp1 Il15 Kcnn4 Lama1 Pank3 Pcolce2 Prg1 Rbp4 Sfrp2 Slc30a5 Smpdl3a Tgfbi Tnfaip9
199	V$E47_01: E47	32	32	206	2409	13524	-2.63	0.0	0.24	0.0	Acat1 Baz2a Bnip3 C1qa Cd1d1 Cd52 Cmkor1 Col18a1 Col1a2 Dcn Fxyd5 Gimap1 Idh3a Ii Lgals12 Lgals3bp Lum Mmd Mocs2 Nid1 Pde8a Pfkp Rcn3 Serpinf1 Slc30a5 Stab1 Tmem45b Tnfaip8 Tnfaip9 Tpm2 Ttc7b Tyrobp
200	V$ELK1_02: Elk-1	185	185	53	12245	3688	-2.64	0.0	0.89	0.0	1010001D01Rik Abcb1b Abcg2 Acadl Acat1 Aco1 Acp5 Adk Aldh6a1 Aldoa Ampd3 Angpt2 Antxr1 Aoc3 Aox1 Aqp1 Arhgap6 Arhgef3 Arts1 B3galt3 BC010552 Birc3 Bnip3 C1qa C1qb C1qr1 C1s Canx Capn7 Car13 Car3 Casp1 Cd1d1 Cd302 Cd34 Cd36 Cd97 Centd3 Chpt1 Cidec Clec1b Cmkor1 Col17a1 Col18a1 Col1a1 Col5a2 Col6a1 Coro1a Csf2rb2 Ctsb Ctsl Ctss Ctsz Cxcl4 Dcn Dhrs8 Dpt Ebf1 Ecm1 Elovl6 F13a1 Fah Fcgr3 Fcgrt Fkbp7 G…
201	V$ATF4_Q2: activating transcription factor 4	59	59	179	3858	12075	-2.65	0.0	0.81	0.0	Acp5 Aldh6a1 Angpt2 C1qr1 Cd302 Cidec Col1a1 Col3a1 Col6a1 Ctsl Ebf1 Ecm1 Fabp4 Fah Fap Fxyd5 G0s2 Gabarapl1 Gbp2 Gbp4 Gem Gimap1 Glud1 Hdgfrp3 Hebp1 Hk2 Ifit2 Iigp1 Itgb2 Jak1 Lyzs Lzp-s Ms4a11 Ms4a6d Odz3 Olfm1 Parp8 Pbef1 Pck1 Pcolce Pde8a Pgcp Phldb2 Pip5k2a Pitrm1 Procr Prss11 Ptx3 Rgs2 Rpl37 Sdpr Serpinf1 Slc15a3 Slc16a1 Slc39a8 St3gal1 Tgfbi Tnfaip9 Tyrobp
202	V$NFKAPPAB_01: NF-kappaB	37	37	201	2255	13678	-2.65	0.0	1.21	0.0	Acadl Adk Aldh6a1 Aoc3 Birc3 C1s Car13 Cd302 Cidec Clca1 Clca2 Clec1b Cxcl4 Fah Fcgr3 Gbp2 Gbp4 Gem Glud1 Gstk1 Ifit2 Ii Il15 Kcnn4 Lrpap1 Lyzs Man1a Pank3 Pcolce Pdcd8 Pltp Procr Ptx3 Sp3 Tgfbi Tm4sf10 Tnfaip9
203	V$NFE2_01: NF-E2 p45	37	37	201	2261	13672	-2.66	0.0	1.2	0.0	1010001D01Rik Abcb1b Ampd3 Aox1 Arhgap6 Birc3 C1qb C1qr1 Car5b Casp1 Cd302 Centd3 Chst1 Ctla2a Dcn Ecm1 Fabp4 Glud1 Lrp1 Lum Mocs2 Orm1 P2ry6 Pank3 Pdcd8 Prg1 Prkcdbp Procr Pygl Rbp1 Rgs2 Scd1 St3gal1 Tbx15 Tmem45b Xlkd1 Zfhx1a
204	V$MEF2_02: myogenic MADS factor MEF-2	21	21	217	1153	14780	-2.67	0.0	1.58	0.0	Abcg2 Aqp1 Arhgef3 C1qr1 Cd97 Cidec Clec4a2 Col5a2 Csna Ecm1 Gbp2 Ifit2 Itm2a Ldh1 Lpl Lrpap1 Pank3 Pcolce Pltp Stab1 Waspip
205	V$FOX_Q2	181	181	57	12123	3810	-2.67	0.0	0.61	0.0	1010001D01Rik Abcb1b Abcg2 Acadl Acat1 Acp5 Acyp2 Adk Aldh6a1 Angpt2 Antxr1 Aoc3 Arhgap6 Arhgef3 Arts1 As3mt B3galt3 Baz2a Birc3 Bnip3 C1qa C1qg C1qr1 Canx Capn7 Car3 Car5b Casp1 Cav1 Ccr2 Cd1d1 Cd302 Cd34 Cd36 Cd52 Cd97 Centd3 Chpt1 Chst1 Cidec Clca1 Clca2 Clec1b Clec4a2 Cmkor1 Col3a1 Col5a2 Col6a1 Colec12 Csf2rb2 Csna Csnb Ctla2a Ctsl Ctss Ctsz Dcn Dhrs8 Dpt Ebf1 Ecm1 Efemp1 Elovl6 F13a1 Fabp4 …
206	V$HIF1_Q3: hypoxia induced factor	15	15	223	1294	14639	-2.68	0.0	0.13	0.0	Adk Aqp1 Bnip3 Col18a1 Elovl6 Fech Gstk1 Lama1 Lgals3bp Lrp1 Rarres2 Smpdl3a Sycp3 Tnfaip8 Wif1
207	V$CREB_Q4: cAMP-response element binding protein	15	15	223	1293	14640	-2.68	0.0	0.13	0.0	Aldh6a1 Csnb Ctla2a Ebf1 Fkbp7 G0s2 Gem Jak1 Odz3 Pbef1 Pck1 Pcolce2 Sdpr Slc15a3 Tyrobp
208	V$E2F1DP1RB_01: Rb:E2F-1:DP-1 trimeric complex	17	17	221	890	15043	-2.68	0.0	1.7	0.02	Arhgap6 Arts1 Clec1b Col18a1 Cxcl12 Ldh1 Lpl Lrp1 Nid1 Olfml3 Orm1 Pfkp Rbp4 Slc16a1 Slc39a8 Tbl1xr1 Wif1
209	V$FOXD3_01: fork head box D3	201	201	37	13656	2277	-2.69	0.0	0.3	0.0	1010001D01Rik Abcb1b Abcg2 Acadl Acat1 Acp5 Acyp2 Adk Aldh1a1 Aldh6a1 Angpt2 Antxr1 Aoc3 Aqp1 Arhgap6 Arhgef3 Arts1 As3mt B3galt3 Baz2a Birc3 Bnip3 C1qa C1qb C1qr1 C1r Canx Capn7 Car13 Car3 Car5b Casp1 Cav1 Ccr2 Cd1d1 Cd302 Cd34 Cd36 Cd52 Cd97 Chpt1 Chst1 Cidec Clca1 Clca2 Clec1b Clec4a2 Cmkor1 Col3a1 Col5a2 Col6a1 Colec12 Csf2rb2 Csna Csnb Ctla2a Ctsb Ctsl Ctss Ctsz Cxcl4 Dcn Dhrs8 Ebf1 Ecm1 Efe…
210	V$NKX3A_01: NK class homeobox factor 3A	45	45	193	3151	12782	-2.71	0.0	0.42	0.0	Abcb1b Acadl Antxr1 C1qb C1r Cd34 Clec4a2 Colec12 Csna Csnb Ctsl Dpt Fabp4 Fcgr3 Galnact2 Galnt7 Gimap1 Gng11 Gpr65 Gstk1 Hdgfrp2 Htatsf1 Klhl2 Lama1 Lrg1 Lum Ly6a Ly6c Man1a Maoa Mef2c Olfml3 Pcolce Pdcd8 Pgcp Pltp Prkcdbp Procr Smpdl3a St3gal1 Tgfb1i1 Thy1 Tnfaip8 Tyrobp Zfhx1a
211	V$LPOLYA_B: Lentiviral Poly A signal	48	48	190	3303	12630	-2.71	0.0	0.49	0.0	1010001D01Rik Abcb1b Angpt2 C1qr1 Capn7 Cav1 Ccr2 Cd34 Cd97 Clec4a2 Col1a1 Col1a2 Ctss Cxcl4 Dpt F13a1 Fah Fech Gabarapl1 Galnact2 Gbp2 Gimap1 Glud1 Hdgfrp2 Hexa Idh3a Ifit2 Igfbp6 Iigp1 Mpeg1 Ms4a4d Odz3 Parp8 Pcolce2 Pdgfc Pon3 Ptx3 Rarres2 Rnase4 Sh3kbp1 Slc15a3 Slc39a8 Smpdl3a Tbl1xr1 Tgfbi Tnfaip9 Ttc7b Zfhx1a
212	V$ZID_01: zinc finger with interaction domain	32	32	206	2354	13579	-2.73	0.0	0.3	0.0	Adk C1qb Capn7 Clca1 Col17a1 Ctss Ecm1 Fah Galnact2 Gem Gsn Hexa Ii Lrp1 Ly6a Ly6c Man1a Man2a1 Mef2c Mmp2 Phldb2 Prg1 Pycard Serpinf1 St3gal1 Thbd Tm6sf1 Tmem45b Tnfaip9 Ttc7b Tyrobp Zfhx1a
213	V$PR_02: is recognized by progesterone receptor	16	16	222	836	15097	-2.73	0.0	1.66	0.02	B3galt3 C1qb C1qg Car5b Ccr2 Centd3 Chst1 Fap Gabarapl1 Lama1 Pdlim4 Rbp1 Rcn3 Sdpr Thbs2 Thy1
214	V$LDSPOLYA_B: Lentiviral Poly A downstream element	192	192	46	12770	3163	-2.73	0.0	0.78	0.0	1010001D01Rik Abcb1b Abcg2 Acadl Acat1 Aco1 Acp5 Acyp2 Adk Aldh1a1 Aldh6a1 Aldoa Ampd3 Angpt2 Aoc3 Aox1 Aqp1 Arhgap6 Arhgef3 Arts1 B3galt3 BC010552 Birc3 Bnip3 C1qa C1qr1 C1r Canx Car3 Car5b Casp1 Cav1 Ccr2 Cd1d1 Cd302 Cd34 Cd36 Cd52 Centd3 Chpt1 Chst1 Cidec Clca2 Clec1b Clec4a2 Cmkor1 Col17a1 Col18a1 Col1a2 Col3a1 Col5a2 Colec12 Coro1a Csf2rb2 Csna Ctla2a Ctsl Ctss Cxcl12 Cxcl4 Dcn Dhrs8 Ebf1 Ec…
215	V$OCT1_Q6: octamer factor 1	215	215	23	14617	1316	-2.75	0.0	0.2	0.0	Abcb1b Abcg2 Acadl Acat1 Acp5 Acyp2 Adk Aldh6a1 Ampd3 Angpt2 Antxr1 Aoc3 Aox1 Aqp1 Arhgef3 Arts1 Baz2a Birc3 Bnip3 C1qa C1qb C1qg C1qr1 C1r C1s Canx Capn7 Car13 Car3 Car5b Casp1 Cav1 Ccr2 Cd1d1 Cd302 Cd34 Cd36 Cd52 Centd3 Chpt1 Chst1 Cidec Clca1 Clca2 Clec4a2 Cmkor1 Col17a1 Col1a1 Col1a2 Col3a1 Col5a2 Col6a1 Colec12 Coro1a Csf2rb2 Csna Csnb Ctla2a Ctsb Ctsl Ctss Ctsz Cxcl12 Cxcl4 Dcn Dhrs8 Dpt Eb…
216	V$HIF1_Q5: hypoxia-inducible factor 1	24	24	214	1844	14089	-2.75	0.0	0.24	0.0	Abcb1b Adk Aqp1 Arts1 Bnip3 C1qa Canx Elovl6 Fech Galnt7 Gstk1 Hexa Irak1bp1 Klhl2 Lama1 Ldh1 Lgals3bp Pbef1 Pcolce Pgcp Slc39a8 Tnfaip8 Tpm2 Wif1
217	V$USF_01: upstream stimulating factor	28	28	210	1668	14265	-2.75	0.0	1.25	0.0	1010001D01Rik Abcg2 Acat1 Acp5 Aldh6a1 Aldoa Canx Clca1 Ctsb Ctsl Fcgrt Gng11 Hexa Irak1bp1 Lama1 Lgals3bp Ly75 Pank3 Pdcd8 Pfkp Pltp Slc16a1 Slc39a8 Smpdl3a Sycp3 Tm4sf10 Tyrobp Zfhx1a
218	V$DR4_Q2: direct repeat 4	208	208	30	13717	2216	-2.76	0.0	1.14	0.0	1010001D01Rik Abcb1b Abcg2 Acadl Aco1 Acp5 Acyp2 Aldh1a1 Aldh6a1 Ampd3 Angpt2 Antxr1 Aoc3 Aqp1 Arhgap6 Arhgef3 As3mt B3galt3 Birc3 Bnip3 C1qa C1qb C1qg C1qr1 C1r C1s Canx Capn7 Car13 Car3 Car5b Casp1 Cav1 Ccr2 Cd1d1 Cd302 Cd34 Cd52 Cd97 Centd3 Chpt1 Chst1 Cidec Clca1 Clca2 Clec1b Clec4a2 Cmkor1 Col17a1 Col18a1 Col1a1 Col1a2 Col3a1 Col5a2 Col6a1 Colec12 Coro1a Csf2rb2 Csna Ctla2a Ctsb Ctsz Cxcl12 …
219	V$AP1_Q4: activator protein 1	195	195	43	12976	2957	-2.76	0.0	0.77	0.0	1010001D01Rik Abcb1b Abcg2 Acat1 Aco1 Acp5 Acyp2 Adk Aldh1a1 Aldh6a1 Ampd3 Angpt2 Antxr1 Aox1 Aqp1 Arhgap6 Arhgef3 As3mt B3galt3 Baz2a Birc3 C1qa C1qb C1qg C1qr1 C1r C1s Canx Capn7 Car13 Car3 Car5b Casp1 Ccr2 Cd1d1 Cd302 Cd34 Cd36 Cd52 Chpt1 Chst1 Cidec Clca1 Clca2 Clec1b Cmkor1 Col17a1 Col18a1 Col1a2 Col3a1 Col6a1 Coro1a Csf2rb2 Ctla2a Ctsb Ctsl Ctss Ctsz Cxcl12 Cxcl4 Dpt Ecm1 Efemp1 Fabp4 Fah F…
220	V$AP1_C: AP-1 binding site	44	44	194	2990	12943	-2.76	0.0	0.56	0.0	1010001D01Rik Abcb1b Adk Angpt2 Aox1 Arhgap6 C1qb Car13 Car5b Cd302 Chst1 Cidec Clca2 Col18a1 Col3a1 Ctla2a Ecm1 Fabp4 Gabarapl1 Gbp2 Gimap1 Glud1 Kcnn4 Lrp1 Maoa Mocs2 Ms4a11 Ms4a6d Orm1 P2ry6 Pank3 Parp8 Pck1 Prkcdbp Procr Prss11 Rbp1 Rbp4 Rgs2 Rpl5 St3gal1 Sycp3 Xlkd1 Zfhx1a
221	V$MAF_Q6	10	10	228	458	15475	-2.78	0.0	1.87	0.03	Acp5 Elovl6 Fabp4 Fcgr1 Galnt7 Idh3a Il15 Pck1 Plvap Pon3
222	V$CREB_01: cAMP-responsive element binding protein	18	18	220	1455	14478	-2.78	0.0	0.19	0.0	Aldh6a1 Casp1 Ctla2a Fkbp7 Gem Htatsf1 Jak1 Ms4a11 Ms4a6d Odz3 Olfml3 Pbef1 Pck1 Rgs2 Slc15a3 Stab1 Tgfb1i1 Tyrobp
223	V$CDPCR3_01: cut-like homeodomain protein	9	9	229	396	15537	-2.78	0.0	1.93	0.03	Angpt2 As3mt Capn7 Ctss G0s2 Itgb2 Nkd1 Slc30a5 Tgfbi
224	V$E47_02: E47	36	36	202	2299	13634	-2.8	0.0	0.89	0.0	Acp5 Ampd3 Baz2a Birc3 C1qb Car3 Cd1d1 Centd3 Cmkor1 Col18a1 Col1a2 Coro1a Ctsb Dhrs8 Dpt Fbln2 Fech Fxyd5 Galnt7 Gata3 Gsn Hsd11b1 Kcnn4 Khdrbs3 Lgals3bp Lrpap1 Man1a Mef2c Mrc1 Pdcd8 Pde8a Pdgfc Rbp1 Sdpr Tgfbi Thy1
225	V$HNF3ALPHA_Q6	201	201	37	13362	2571	-2.81	0.0	0.81	0.0	1010001D01Rik Abcb1b Abcg2 Acadl Acat1 Aco1 Acp5 Acyp2 Adk Aldh6a1 Ampd3 Angpt2 Antxr1 Aoc3 Aox1 Arhgap6 Arts1 As3mt B3galt3 Baz2a Birc3 Bnip3 C1qa C1qg C1s Canx Capn7 Car13 Car3 Car5b Casp1 Cav1 Ccr2 Cd1d1 Cd302 Cd34 Cd36 Cd52 Cd97 Centd3 Chpt1 Chst1 Cidec Clca1 Clca2 Clec1b Clec4a2 Cmkor1 Col17a1 Col18a1 Col1a1 Col3a1 Col5a2 Colec12 Coro1a Csf2rb2 Csna Csnb Ctla2a Ctsb Ctsl Ctss Ctsz Cxcl12 Cxc…
226	V$GR_01: high affinity binding site for glucocorticoid receptor	21	21	217	1197	14736	-2.81	0.0	1.36	0.0	B3galt3 C1qb Car5b Centd3 Cidec Clca1 Clca2 Colec12 Dhrs8 G0s2 Gem Gsn Lama1 Pcolce2 Pon3 Pycard Rbp1 Rcn3 Sdpr Smpdl3a Thy1
227	V$ARP1_01: apolipoprotein AI regulatory protein 1	22	22	216	1694	14239	-2.81	0.0	0.24	0.0	Acyp2 Chpt1 Cidec Clec4a2 Cmkor1 Col6a1 Csna Ctla2a Ctsb Dhrs8 Gbp2 Lgals3bp Mmp2 Ms4a11 Ms4a6d Odz3 Pbef1 Ptx3 Pycard Slc30a5 Stab1 Tmem45b
228	V$NRF1_Q6	8	8	230	788	15145	-2.82	0.0	0.1	0.0	Idh3a Klhl2 Ldh1 Lrp1 Mocs2 Pbef1 Rpl5 Sox5
229	V$NFKB_Q6: NF-kappaB	32	32	206	1998	13935	-2.82	0.0	1.0	0.0	Adk Aldh6a1 C1s Cav1 Centd3 Clca1 Clca2 Clec1b Ctsl Cxcl4 Dcn Fah Galnt7 Gbp2 Gbp4 Gstk1 Ifit2 Ii Kcnn4 Lrpap1 Lyzs Mmp2 Pank3 Pcolce Pdcd8 Pltp Prg1 Procr Ptx3 Sp3 Tgfbi Tm4sf10
230	V$E2_Q6: papilloma virus regulator E2	18	18	220	1443	14490	-2.82	0.0	0.2	0.0	Acp5 Arhgap6 Arts1 B3galt3 Dhrs8 Galnact2 Gatm Gpt2 Hdgfrp3 Man1a Maoa Phldb2 Rbp4 Rgs2 Slc16a1 Thbd Thy1 Ttc7b
231	V$STAT5A_02	37	37	201	2535	13398	-2.82	0.0	0.53	0.0	Acp5 Angpt2 Antxr1 C1r Car3 Cav1 Cd97 Clec4a2 Ctsl Dhrs8 Elovl6 F13a1 Galnt7 Gata2 Gpr65 Gpt2 Hk2 Ifit2 Jak1 Lama1 Lgals12 Ltb4dh Mef2c Nid1 Nkd1 Pank3 Pbef1 Pcolce2 Rnase4 Sepp1 Serpinf1 Tbl1xr1 Tbx15 Thy1 Tnfaip9 Trf Wif1
232	V$E2F4DP2_01: E2F-4:DP-2 heterodimer	29	29	209	1812	14121	-2.87	0.0	0.97	0.0	Aldh6a1 Arhgap6 Bnip3 Cmkor1 Col18a1 Fap Fbln2 Gata2 Ifit2 Klhl2 Lpl Lrp1 Lrpap1 Mef2c Pcolce Pip5k2a Pltp Prg1 Ptx3 Rcn3 Rpl37 Sfrp2 Slc16a1 Slc39a8 Sycp3 Tbl1xr1 Tgfb1i1 Tmem45b Wif1
233	V$TAXCREB_01: Tax/CREB complex	3	3	235	424	15509	-2.88	0.0	0.05	0.0	Aldh6a1 Pbef1 Slc15a3
234	V$HOGNESS_B: Imperfect Hogness /Goldberg Box	12	12	226	1033	14900	-2.9	0.0	0.16	0.0	Aoc3 Cd52 Cd97 Cidec Hdgfrp2 Lzp-s Nid1 Pcolce2 Plvap Procr Rpl5 Tm4sf10
235	V$E2F_Q6_01	29	29	209	1866	14067	-2.92	0.0	0.82	0.0	Acat1 Arhgap6 Arts1 B3galt3 Car13 Car5b Cxcl12 Elovl6 Gata3 Glud1 Jak1 Ldh1 Lpl Lrp1 Man2a1 Mocs2 Nkd1 Orm1 Pycard Rbp4 Rgs2 Rpl5 Sfrp2 Slc16a1 Slc39a8 Tbl1xr1 Tgfbi Tm4sf10 Wif1
236	V$NKX22_01: NK2 class homeobox factor 2	30	30	208	2070	13863	-2.92	0.0	0.51	0.0	Aox1 Arhgef3 C1r Cd97 Chst1 Clca2 Col17a1 Colec12 Csnb Ctla2a Dpt Fcgr3 Galnt7 Gimap1 Gpr65 Gstk1 Idh3a Ii Klhl2 Lum Ly6a Ly6c Man1a Pank3 Pcolce2 Pdcd8 Pdgfc Rgs2 Sycp3 Thbs2
237	V$CHX10_01	3	3	235	417	15516	-2.94	0.0	0.05	0.0	Acyp2 Cd36 Clca2
238	V$AHR_Q5: aryl hydrocarbon / dioxin receptor	28	28	210	1899	14034	-2.96	0.0	0.58	0.0	1010001D01Rik Acat1 Aldh1a1 Arhgap6 BC010552 C1qa Canx Car5b Cidec Colec12 Dhrs8 Ecm1 Fcgr3 Gata3 Glud1 Hk2 Kcnn4 Ldh1 Lum Ly6c Mmd Mocs2 Pank3 Pbef1 Pfkp Pip5k2a Plvap Rpl5
239	V$TANTIGEN_B: Major T-antigen binding sites	27	27	211	1769	14164	-2.96	0.0	0.73	0.0	Aoc3 Cd52 Cd97 Cidec Clec4a2 Coro1a Ctsl Elovl6 Fcgr1 Fcgr3 Hdgfrp2 Igtp Jak1 Lgals3bp Lzp-s Nid1 Pank3 Plvap Procr Rpl5 Serpinf1 Slc30a5 Sparcl1 Stab1 Tgfb1i1 Thy1 Tm4sf10
240	V$IK3_01: Ikaros 3	25	25	213	1599	14334	-2.97	0.0	0.83	0.0	1010001D01Rik Aco1 Aldh1a1 Angpt2 Baz2a Bnip3 Gabarapl1 Gata3 Gng11 Gpt2 Igfbp6 Ii Lgals12 Lgals3bp Lrg1 Man1a Olfml3 Pbef1 Pcolce Pde8a Rgs2 Rpl5 Tm6sf1 Tnfaip9 Zfhx1a
241	V$CACCCBINDINGFACTOR_Q6	21	21	217	1279	14654	-2.98	0.0	1.02	0.0	Aldh6a1 Ampd3 Arhgef3 B3galt3 Birc3 C1r Ctsb Ctsz Fah Gatm Gstk1 Hdgfrp2 Lgals1 Lrg1 Lrp1 Man2a1 Pdlim4 Prss11 Rpl37 Sfrp2 Thbs2
242	V$TCF11MAFG_01: TCF11:MafG heterodimers	15	15	223	1192	14741	-2.98	0.0	0.24	0.0	Aox1 Canx Capn7 Cd36 Clec1b Coro1a F13a1 Fah Gata3 Hexa Igtp P2ry6 Rcn3 Sparcl1 Thy1
243	V$E2_Q6_01	11	11	227	945	14988	-2.99	0.0	0.18	0.0	Acp5 Arts1 B3galt3 Colec12 Csnb Dhrs8 Gata2 Gatm Phldb2 Slc16a1 Ttc7b
244	V$OCT_C: Octamer binding site	18	18	220	1059	14874	-3.0	0.0	1.13	0.0	Abcg2 Acp5 C1r Car13 Clca2 Csf2rb2 Ebf1 Glud1 Gpr65 Hebp1 Lpl Lum Mocs2 Mpeg1 Phldb2 Prg1 Sfrp2 Sycp3
245	V$EVI1_05: ectopic viral integration site 1 encoded factor	12	12	226	1004	14929	-3.0	0.0	0.2	0.0	Cav1 Cd36 Csna Csnb Ctss Fcgr1 Gatm Gimap1 Ms4a4d Ptx3 Rarres2 Waspip
246	V$MEF3_B: MEF-3	4	4	234	481	15452	-3.01	0.0	0.07	0.0	C1qa Chpt1 Iigp1 St8sia4
247	V$AMEF2_Q6: myocyte enhancer factor	24	24	214	1658	14275	-3.01	0.0	0.52	0.0	Arhgef3 Birc3 Cd1d1 Cd52 Cidec Clec1b Colec12 Csf2rb2 Efemp1 Fabp4 Galnt7 Htatsf1 Ifit2 Klhl2 Ldh1 Lum Lzp-s Mpeg1 Nid1 Pdgfc Rpl5 Slc15a3 Slc16a1 Waspip
248	V$ATF1_Q6	12	12	226	998	14935	-3.02	0.0	0.2	0.0	Chpt1 Csnb Gem Jak1 Lzp-s Odz3 Olfml3 Pck1 Pcolce Procr Sdpr Tyrobp
249	V$TAL1ALPHAE47_01: Tal-1alpha:E47 heterodimer	17	17	221	1292	14641	-3.02	0.0	0.3	0.0	Aoc3 C1qa Cd34 Cidec Coro1a Fap Gng11 Gsn Igtp Mrc1 Ms4a4d Odz3 Rcn3 Slc30a5 Tm6sf1 Tnfaip9 Xlkd1
250	V$E4BP4_01: E4BP4	6	6	232	612	15321	-3.03	0.0	0.11	0.0	Cd302 Ctss Dcn Elovl6 Khdrbs3 Slc30a5
251	V$PAX5_01: B-cell-specific activating protein	21	21	217	1499	14434	-3.03	0.0	0.43	0.0	Adk Aqp1 Bnip3 Cd34 Cmkor1 Col18a1 Col1a2 Dpt Fxyd5 Gem Irak1bp1 Kcnn4 Pde8a Pdlim4 Pitrm1 Pltp Plvap Prkcdbp Prss11 Thbd Tyrobp
252	V$SRF_Q6: serum response factor	17	17	221	1008	14925	-3.05	0.0	1.08	0.0	C1qb Cd97 Col17a1 Col1a1 Col6a1 Cxcl4 Gatm Hsd11b1 Khdrbs3 Maoa Pdgfc Pygl Rarres2 Rbp4 Slc30a5 Tpm2 Xlkd1
253	V$HNF1_Q6	226	226	12	15292	641	-3.05	0.0	0.18	0.0	1010001D01Rik Abcb1b Abcg2 Acadl Acat1 Aco1 Acp5 Acyp2 Aldh6a1 Aldoa Ampd3 Angpt2 Antxr1 Aoc3 Aox1 Aqp1 Arhgap6 Arhgef3 Arts1 As3mt B3galt3 BC010552 Baz2a Birc3 C1qa C1qb C1qg C1qr1 C1r C1s Canx Capn7 Car13 Car3 Car5b Casp1 Cav1 Ccr2 Cd1d1 Cd302 Cd34 Cd36 Cd52 Cd97 Chpt1 Cidec Clca1 Clca2 Clec1b Clec4a2 Cmkor1 Col17a1 Col18a1 Col1a1 Col1a2 Col3a1 Col5a2 Col6a1 Colec12 Coro1a Csf2rb2 Csna Csnb Ctl…
254	V$LEF1_Q6	218	218	20	14672	1261	-3.06	0.0	0.41	0.0	1010001D01Rik Abcb1b Abcg2 Acadl Acat1 Acyp2 Adk Aldh6a1 Ampd3 Angpt2 Antxr1 Aoc3 Aox1 Aqp1 Arhgap6 Arhgef3 Arts1 B3galt3 BC010552 Baz2a Birc3 Bnip3 C1qa C1qb C1qr1 C1r C1s Canx Capn7 Car13 Car3 Car5b Casp1 Cav1 Ccr2 Cd1d1 Cd36 Cd52 Cd97 Centd3 Chpt1 Chst1 Cidec Clca1 Clca2 Clec1b Clec4a2 Cmkor1 Col17a1 Col18a1 Col1a1 Col1a2 Col3a1 Col5a2 Col6a1 Coro1a Csna Csnb Ctla2a Ctsb Ctsl Ctss Ctsz Cxcl12 …
255	V$MEIS1BHOXA9_02: Meis-1b:HOXA9 heterodimeric binding	5	5	233	188	15745	-3.07	0.0	1.86	0.03	C1qg Ms4a11 Ms4a6d Tmem45b Ttc7b
256	V$AR_03: is recognized by androgen reseptor	7	7	231	310	15623	-3.07	0.0	1.67	0.02	B3galt3 C1qb Centd3 Lama1 Pycard Rcn3 Sdpr
257	V$XBP1_01: X-box-binding protein 1	21	21	217	1421	14512	-3.08	0.0	0.59	0.0	Angpt2 Aqp1 Clca1 Clec1b Ctsb Fcgr1 Fcgrt Galnact2 Hk2 Irak1bp1 Ms4a11 Ms4a6d Pdcd8 Pdlim4 Pon3 Prg1 Smpdl3a St3gal1 Thbd Tm4sf10 Ttc7b
258	V$MAX_01: Max	12	12	226	655	15278	-3.09	0.0	1.28	0.0	Abcg2 Acat1 Acp5 Aldoa Ctsb Ctsl Lama1 Lgals3bp Slc39a8 Sycp3 Tyrobp Zfhx1a
259	V$DTYPEPA_B: poly A signal of D-type LTRs	3	3	235	82	15851	-3.1	0.0	2.04	0.03	Col1a1 Gata3 Lrpap1
260	V$OCT1_B: Octamer binding factor 1	16	16	222	957	14976	-3.1	0.0	1.02	0.0	Acadl C1r Car13 Cd36 Clca1 Clca2 Col3a1 Csf2rb2 Csna Fah Hebp1 Lpl Lum Phldb2 Prg1 Sfrp2
261	V$SRF_Q4	18	18	220	1278	14655	-3.12	0.0	0.45	0.0	Arts1 C1qb Col17a1 Col6a1 Cxcl4 Fcgr1 Gabarapl1 Gatm Hsd11b1 Khdrbs3 Maoa Pdgfc Rarres2 Rbp4 Slc30a5 Tgfb1i1 Tpm2 Xlkd1
262	V$ARNT_01: AhR nuclear translocator homodimers	18	18	220	1268	14665	-3.12	0.0	0.47	0.0	Abcb1b Abcg2 Aldh6a1 Aldoa Ctsl Fcgrt Gng11 Hexa Itgb2 Pank3 Pcolce Pltp Slc15a3 Slc30a5 Sycp3 Tm4sf10 Tyrobp Zfhx1a
263	V$MIF1_01: MIBP-1 / RFX1 complex	5	5	233	193	15740	-3.13	0.0	1.78	0.03	Car3 Elovl6 Orm1 Sh3kbp1 Smpdl3a
264	V$AHRARNT_01: aryl hydrocarbon receptor:Arnt heterodimers	13	13	225	1009	14924	-3.14	0.0	0.29	0.0	Acat1 Aldh1a1 Car5b Dhrs8 F13a1 Fap Glud1 Ldh1 Mmd Nid1 Pdcd8 Plvap Trf
265	V$E4F1_Q6	9	9	229	457	15476	-3.15	0.0	1.39	0.0	Aldh6a1 Ctsb Fkbp7 Gpt2 Maoa Pon3 Prss11 Slc15a3 Tnfaip8
266	V$TAL1BETAE47_01: Tal-1beta:E47 heterodimer	11	11	227	888	15045	-3.16	0.0	0.25	0.0	Aoc3 Cd34 Cidec Coro1a Igtp Mrc1 Ms4a4d Odz3 Rcn3 Slc30a5 Tnfaip9
267	V$ISRE_01: interferon-stimulated response element	6	6	232	260	15673	-3.17	0.0	1.61	0.01	Gbp2 Gbp4 Nkd1 Slc39a8 St3gal1 Tgfbi
268	V$STAT5A_01: signal transducer and activator of transcription 5a	14	14	224	1044	14889	-3.18	0.0	0.36	0.0	Acp5 B3galt3 Clca2 Csnb Dhrs8 Fcgr1 Igtp Lrp1 Mef2c Nkd1 Sepp1 Slc39a8 Tbx15 Thbd
269	V$E2F1DP2_01: E2F-1:DP-2 heterodimer	15	15	223	1086	14847	-3.18	0.0	0.42	0.0	Aldh6a1 Arhgap6 Cmkor1 Fbln2 Gata2 Ifit2 Lpl Lrp1 Mef2c Rcn3 Slc16a1 Slc39a8 Sycp3 Tbl1xr1 Wif1
270	V$TAL1BETAITF2_01: Tal-1beta:ITF-2 heterodimer	15	15	223	1086	14847	-3.18	0.0	0.42	0.0	Aoc3 Arhgef3 Cd34 Cidec Coro1a Fap Gsn Igtp Mrc1 Ms4a4d Odz3 Rcn3 Slc30a5 Tnfaip9 Xlkd1
271	V$EVI1_02: ectopic viral integration site 1 encoded factor	3	3	235	384	15549	-3.19	0.0	0.08	0.0	Csnb Ms4a4d Tpm2
272	V$OCT1_05: octamer-binding factor 1	16	16	222	1081	14852	-3.2	0.0	0.59	0.0	C1r Car13 Cd36 Clca2 Clec4a2 Csf2rb2 Fah Gpr65 Hebp1 Lpl Lum Mpeg1 Pdgfc Prg1 Slc30a5 Sycp3
273	V$PAX_Q6	230	230	8	15241	692	-3.23	0.0	1.23	0.0	1010001D01Rik Abcb1b Abcg2 Acadl Acat1 Aco1 Acp5 Acyp2 Adk Aldh1a1 Aldh6a1 Aldoa Ampd3 Angpt2 Antxr1 Aoc3 Aox1 Aqp1 Arhgef3 Arts1 B3galt3 BC010552 Baz2a Birc3 Bnip3 C1qb C1qg C1qr1 C1r C1s Canx Capn7 Car13 Car3 Car5b Casp1 Cav1 Ccr2 Cd1d1 Cd302 Cd34 Cd36 Cd52 Cd97 Centd3 Chpt1 Chst1 Cidec Clca1 Clca2 Clec1b Clec4a2 Cmkor1 Col17a1 Col18a1 Col1a1 Col1a2 Col3a1 Col5a2 Col6a1 Colec12 Coro1a Csf2rb2 C…
274	V$PPARA_02: PPAR-alpha:RXR-alpha heterodimer (peroxisome proliferator activated factor alpha:retinoid X receptor alpha)	9	9	229	475	15458	-3.24	0.0	1.26	0.0	1010001D01Rik Aldoa Clca2 Col18a1 Efemp1 Gbp2 Ifi27 Itgb2 Pde8a
275	V$NKX61_01: NKX6-1	13	13	225	953	14980	-3.24	0.0	0.4	0.0	Birc3 Car13 Cd52 Col1a1 Csnb Galnt7 Gata3 Glud1 Idh3a Iigp1 Lrpap1 Ptx3 Sepp1
276	V$E2_01: papilloma virus regulator E2	11	11	227	854	15079	-3.25	0.0	0.31	0.0	Acp5 Arts1 B3galt3 Csnb Dhrs8 Maoa Phldb2 Rbp4 Slc16a1 Thy1 Ttc7b
277	V$FOXO1_02: fork head box O1	14	14	224	969	14964	-3.26	0.0	0.53	0.0	Clca1 Col5a2 Elovl6 Gpt2 Hdgfrp2 Hexa Htatsf1 Lgals12 Pdgfc Prg1 Pygl Sepp1 Tm4sf10 Wif1
278	V$DEAF1_02	3	3	235	373	15560	-3.28	0.0	0.09	0.0	Aco1 Chpt1 Ctsl
279	V$NFKAPPAB65_01: NF-kappaB (p65)	13	13	225	927	15006	-3.28	0.0	0.46	0.0	Aoc3 Birc3 C1s Car13 Ccr2 Clca1 Clca2 Ctsl Ebf1 Fcgr3 Gbp2 Ii Tnfaip9
280	V$HNF4_01_B: Hepatocyte nuclear factor 4	7	7	231	616	15317	-3.29	0.0	0.2	0.0	Gstk1 Lrp1 Lum Ly75 Pck1 Pygl Tnfaip8
281	V$SREBP1_02: sterol regulatory element-binding protein 1	3	3	235	92	15841	-3.3	0.0	1.8	0.03	Fah Galnt7 Rcn3
282	V$NFKB_C: NF-kappaB binding site	6	6	232	556	15377	-3.3	0.0	0.18	0.0	Centd3 Clca1 Clca2 Cxcl4 Ii Pltp
283	V$ATF_B: ATF binding site	5	5	233	492	15441	-3.31	0.0	0.15	0.0	Gem Jak1 Odz3 Pbef1 Tyrobp
284	V$FXR_IR1_Q6	4	4	234	150	15783	-3.32	0.0	1.65	0.02	C1s Col6a1 Ifi27 Ly6c
285	V$PBX_Q3	227	227	11	15210	723	-3.38	0.0	0.5	0.0	1010001D01Rik Abcb1b Abcg2 Acadl Acat1 Acp5 Acyp2 Adk Aldh6a1 Aldoa Ampd3 Angpt2 Antxr1 Aoc3 Aox1 Aqp1 Arhgap6 Arhgef3 Arts1 B3galt3 BC010552 Baz2a Birc3 Bnip3 C1qa C1qb C1qg C1qr1 C1r C1s Canx Capn7 Car13 Car5b Casp1 Cav1 Ccr2 Cd1d1 Cd302 Cd34 Cd36 Cd52 Cd97 Centd3 Chpt1 Chst1 Clca1 Clca2 Clec1b Clec4a2 Cmkor1 Col17a1 Col18a1 Col1a1 Col1a2 Col3a1 Col5a2 Col6a1 Colec12 Coro1a Csf2rb2 Csna Csnb Ct…
286	V$HTF_01	10	10	228	709	15224	-3.4	0.0	0.48	0.0	Aqp1 Fcgr1 Fcgrt Gpt2 Hk2 Htatsf1 Ms4a11 Ms4a6d Pon3 Prg1
287	V$FOXO4_02: fork head box O4	8	8	230	452	15481	-3.43	0.0	1.0	0.0	Col5a2 Elovl6 Gpt2 Hdgfrp2 Lgals12 Prg1 Sepp1 Wif1
288	V$E2F_02: E2F	7	7	231	373	15560	-3.43	0.0	1.12	0.0	Arhgap6 Lpl Lrp1 Slc16a1 Slc39a8 Tbl1xr1 Wif1
289	V$E2F_Q3: E2F	7	7	231	373	15560	-3.43	0.0	1.12	0.0	Arhgap6 Lpl Lrp1 Slc16a1 Slc39a8 Tbl1xr1 Wif1
290	V$E2F4DP1_01: E2F-4:DP-1 heterodimer	7	7	231	373	15560	-3.43	0.0	1.12	0.0	Arhgap6 Lpl Lrp1 Slc16a1 Slc39a8 Tbl1xr1 Wif1
291	V$HEN1_01: HEN1	7	7	231	376	15557	-3.44	0.0	1.1	0.0	Fbln2 Idh3a Lgals1 Pbef1 Prg1 Prss11 Tnfaip9
292	V$HNF4_01: hepatic nuclear factor 4	229	229	9	15293	640	-3.45	0.0	0.67	0.0	1010001D01Rik Abcb1b Abcg2 Acat1 Aco1 Acp5 Acyp2 Adk Aldh6a1 Aldoa Ampd3 Angpt2 Antxr1 Aoc3 Aox1 Aqp1 Arhgap6 Arhgef3 Arts1 B3galt3 BC010552 Baz2a Birc3 Bnip3 C1qa C1qb C1qg C1qr1 C1r C1s Canx Capn7 Car13 Car3 Car5b Casp1 Cav1 Ccr2 Cd1d1 Cd302 Cd34 Cd36 Cd52 Cd97 Centd3 Chpt1 Chst1 Cidec Clca1 Clca2 Clec1b Clec4a2 Cmkor1 Col17a1 Col18a1 Col1a1 Col1a2 Col3a1 Col5a2 Col6a1 Colec12 Coro1a Csf2rb2 Cs…
293	V$CREBP1CJUN_01: CRE-binding protein 1:c-Jun heterodimer	9	9	229	625	15308	-3.47	0.0	0.52	0.0	Csnb Ebf1 Gem Jak1 Lzp-s Odz3 Pbef1 Pcolce2 Tyrobp
294	V$R_01: Epstein-Barr virus transcription factor R	5	5	233	234	15699	-3.47	0.0	1.29	0.0	Ly75 Mmd P2ry6 Tyrobp Waspip
295	V$NFY_C: NF-Y binding site	4	4	234	398	15535	-3.48	0.0	0.17	0.0	Abcb1b Aldh6a1 Mmd Sdpr
296	V$ARNT_02: AhR nuclear translocator homodimers	7	7	231	558	15375	-3.49	0.0	0.31	0.0	Abcb1b Aldh6a1 Canx Ctsb Fcgrt Hexa Zfhx1a
297	V$FREAC4_01: Fork head RElated ACtivator-4	4	4	234	170	15763	-3.5	0.0	1.37	0.0	Clca1 Fcgr3 G0s2 Pdgfc
298	V$MEF2_03: myogenic MADS factor MEF-2	6	6	232	316	15617	-3.5	0.0	1.09	0.0	Aqp1 C1qr1 Cd97 Clec4a2 Ldh1 Pank3
299	V$STRA13_01	6	6	232	474	15459	-3.57	0.0	0.34	0.0	Abcb1b Aldh6a1 Canx Ctsb Hexa Zfhx1a
300	V$STAT5B_01: signal transducer and activator of transcription 5b	3	3	235	326	15607	-3.58	0.0	0.14	0.0	Acp5 Clca2 Igtp
301	V$OCT1_01: octamer factor 1	6	6	232	471	15462	-3.58	0.0	0.35	0.0	C1r Clca2 Csf2rb2 Hebp1 Lpl Sfrp2
302	V$IRF1_01: interferon regulatory factor 1	6	6	232	351	15582	-3.61	0.0	0.85	0.0	Birc3 Gng11 Il15 Lgals3bp Parp8 Ptx3
303	V$CREBP1_01: cAMP-responsive element binding protein 1	2	2	236	260	15673	-3.62	0.0	0.1	0.0	Aldh6a1 Pck1
304	V$RSRFC4_Q2	6	6	232	364	15569	-3.64	0.0	0.77	0.0	Aqp1 Baz2a Clec4a2 Ldh1 Pltp Thbs2
305	V$FXR_Q3	5	5	233	269	15664	-3.65	0.0	0.97	0.0	1010001D01Rik Col6a1 Fcgr1 Pck1 Sox5
306	V$T3R_01: viral homolog of thyroid hormone receptor alpha1	6	6	232	417	15516	-3.65	0.0	0.52	0.0	Ampd3 Col5a2 Fcgr1 Ly75 Slc30a5 St3gal1
307	V$RP58_01: 58 KDA repressor protein	5	5	233	406	15527	-3.65	0.0	0.32	0.0	Col3a1 Ctss Fap Fcgr3 Galnact2
308	V$ALPHACP1_01	6	6	232	410	15523	-3.66	0.0	0.55	0.0	Abcb1b C1r Col1a1 Gpr65 Hk2 Sycp3
309	V$PR_01: high affinity binding sites for progesterone receptor	5	5	233	278	15655	-3.67	0.0	0.91	0.0	B3galt3 C1qb Lama1 Sdpr Smpdl3a
310	V$STAF_01: Se-Cys tRNA gene transcription activating factor	3	3	235	308	15625	-3.67	0.0	0.17	0.0	Gbp4 Lama1 Waspip
311	V$PBX1_02: homeo domain factor Pbx-1	2	2	236	248	15685	-3.7	0.0	0.12	0.0	Fcgr1 Zfhx1a
312	V$FOXO3_01: fork head box O3	5	5	233	378	15555	-3.71	0.0	0.4	0.0	Col5a2 Hdgfrp2 Prg1 Sepp1 Wif1
313	V$HOX13_01: Hox-1.3	2	2	236	243	15690	-3.74	0.0	0.13	0.0	Canx Elovl6
314	V$GATA4_Q3	233	233	5	15624	309	-3.74	0.0	0.38	0.0	1010001D01Rik Abcb1b Abcg2 Acadl Acat1 Aco1 Acp5 Acyp2 Aldh1a1 Aldh6a1 Aldoa Ampd3 Angpt2 Antxr1 Aoc3 Aox1 Aqp1 Arhgap6 Arhgef3 Arts1 B3galt3 BC010552 Baz2a Birc3 Bnip3 C1qa C1qb C1qg C1qr1 C1r Canx Capn7 Car13 Car3 Car5b Casp1 Cav1 Ccr2 Cd1d1 Cd302 Cd34 Cd36 Cd52 Cd97 Centd3 Chpt1 Chst1 Cidec Clca1 Clca2 Clec1b Clec4a2 Cmkor1 Col17a1 Col18a1 Col1a1 Col1a2 Col3a1 Col5a2 Col6a1 Colec12 Coro1a Csf2…
315	V$ATF6_01: activating transcription factor 6	4	4	234	330	15603	-3.75	0.0	0.32	0.0	Gpt2 Hk2 Htatsf1 Pon3
316	V$NGFIC_01: nerve growth factor-induced protein C	3	3	235	279	15654	-3.8	0.0	0.24	0.0	Cxcl12 Pfkp Prss11
317	V$POLY_C: Retroviral Poly A signal	4	4	234	240	15693	-3.83	0.0	0.72	0.0	Gng11 Pde8a Pygl Slc39a8
318	V$EGR1_01: Egr-1/Krox-24/NGFI-A immediate-early gene product	1	1	237	171	15762	-3.86	0.0	0.08	0.0	Prss11
319	V$MEIS1AHOXA9_01: Meis-1a:HOXA9 heterodimeric binding	3	3	235	167	15766	-3.93	0.0	0.78	0.0	Efemp1 Gstk1 Ttc7b
320	V$CDP_02: transcriptional repressor CDP	1	1	237	160	15773	-3.95	0.0	0.1	0.0	Pde8a
321	V$EVI1_06: ectopic viral integration site 1 encoded factor	2	2	236	205	15728	-3.96	0.0	0.21	0.0	Csnb Slc16a1
322	V$RORA2_01: RAR-related orphan receptor alpha2	3	3	235	221	15712	-3.98	0.0	0.44	0.0	Clec1b Ctsb Procr
323	V$HSF_Q6	1	1	237	158	15775	-3.99	0.0	0.1	0.0	Rnase4
324	V$EGR2_01: Egr-2/Krox-20 early growth response gene product	3	3	235	215	15718	-3.99	0.0	0.47	0.0	Cxcl12 Pfkp Prss11
325	V$GNCF_01: GCNF (germ cell nuclear factor)	2	2	236	93	15840	-4.07	0.0	0.89	0.0	Hexa Lgals12
326	V$EGR3_01: early growth response gene 3 product	2	2	236	179	15754	-4.08	0.0	0.29	0.0	Cxcl12 Pfkp
327	V$BEL1_B: Bel-1 similar region	1	1	237	27	15906	-4.19	0.0	1.08	0.0	Xlkd1
328	V$E2F_01: E2F	1	1	237	110	15823	-4.35	0.0	0.21	0.0	Tbl1xr1
329	V$LXR_DR4_Q3	1	1	237	95	15838	-4.42	0.0	0.27	0.0	Ttc7b
330	V$PAX5_02: B-cell-specific activating protein	1	1	237	53	15880	-4.47	0.0	0.59	0.0	Fabp4
331	V$LXR_Q3	1	1	237	79	15854	-4.47	0.0	0.36	0.0	Hk2
332	V$EVI1_03: ectopic viral integration site 1 encoded factor	1	1	237	71	15862	-4.48	0.0	0.42	0.0	Ms4a4d
333	V$POU3F2_01	1	1	237	65	15868	-4.48	0.0	0.47	0.0	Gabarapl1
