# Supplementary material for: A genomic analysis of mouse models of breast cancer reveals molecular features of mouse models and relationships to human breast cancer
Source: Breast Cancer Res. 2014 Jun 5;16(3):R59. doi: 10.1186/bcr3672 (PMC4078930; doi:10.1186/bcr3672)
Supplement: Additional file 3 — Fold change values organized by mouse tumor model type comparing the mouse model to normal mammary gland. [file bcr3672-S3.zip › Additional_File_3/Notch_vs_NMLmammary/AdditionalFile73_Notch_vs_NMLmammary/Notch_vs_NMLmammary_SAM.txt]

Current settings
Input parameters
Data type?								Two class unpaired
Array or Seq data?								array
Arrays centered?								FALSE
Delta								1.738554598
Minimum fold change								0
Test statistic								standard
Are data are log scale?								TRUE
Number of permutations								100
Input percentile for exchangeability factor s0								Automatic choice
Number of neighbors for KNN								10
Seed for Random number generator								94131134
Computed values
Estimate of pi0 (proportion of null genes)								0.438
s0 percentile								5.001
False Discovery Rate (%)								0
List of Significant Genes for Delta = 1.739
Positive genes (1208) Upregulated in Notch Tumors compared to NML mammary
	Row	Gene ID	Gene Name	Score(d)	Numerator(r)	Denominator(s+s0)	Fold Change	q-value(%)
	14195	1449827_at	8.247213873	8.888443837	4.621641625	0.519960716	24.61799949	0
	1179	1416967_at	8.279972142	7.197240465	5.063262276	0.703500501	33.43442209	0
	3450	1419465_at	9.428050055	6.984478425	5.039194744	0.72148476	32.88128428	0
	2913	1418876_at	6.290353727	6.97014742	4.697145511	0.673894715	25.94070009	0
	2914	1418877_at	6.218334324	6.859024035	4.700365085	0.685281909	25.99865501	0
	3451	1419466_at	9.383399591	6.687061394	4.950598684	0.740324994	30.92279209	0
	5589	1422299_a_at	6.353313974	6.400343453	3.010896442	0.470427324	8.060651463	0
	15518	1451424_at	9.04292687	6.266538075	4.934055006	0.78736536	30.57021951	0
	16652	1453957_a_at	6.854127596	6.168656194	4.1032083	0.665170529	17.18655281	0
	5859	1422610_s_at	7.02174043	6.159020011	4.11761378	0.668550155	17.3590222	0
	14899	1450687_at	6.029827235	6.126567337	2.812767576	0.459109877	7.02631169	0
	7596	1424647_at	8.995778901	6.110367419	4.832063214	0.790797489	28.48367149	0
	5860	1422611_s_at	6.26256148	6.078703513	2.776181542	0.456706193	6.850368238	0
	10805	1431791_a_at	6.30472878	6.034520485	3.020128702	0.500475342	8.112399508	0
	8529	1425841_at	4.942990845	6.003952199	2.577296849	0.429266717	5.968203997	0
	7832	1424939_at	5.819060074	5.980406879	2.573145714	0.43026265	5.951056083	0
	2504	1418417_at	9.676251374	5.886638074	4.084188742	0.693806667	16.96146339	0
	5679	1422402_a_at	6.022898808	5.790155065	2.494350681	0.430791689	5.634746399	0
	5851	1422602_a_at	8.427015248	5.731413313	3.504852096	0.611516201	11.35182301	0
	12649	1439373_x_at	8.334459365	5.730815193	3.524326953	0.614978294	11.50609955	0
	16603	1453714_a_at	7.544432779	5.712706847	3.564355401	0.623934589	11.82981331	0
	12925	1448260_at	5.907192106	5.705971851	3.76409064	0.659675641	13.58639351	0
	15856	1451846_at	5.467321454	5.656145717	3.224191801	0.570033369	9.344981454	0
	10800	1431773_at	6.251915981	5.55304278	2.69504801	0.485328156	6.47575323	0
	2954	1418923_at	5.436087046	5.532640765	2.727871551	0.493050546	6.624775434	0
	11836	1436716_at	6.885213128	5.509753021	3.478291702	0.631297209	11.144745	0
	14063	1449543_at	5.172234252	5.428025318	2.033210115	0.374576388	4.093145965	0
	15742	1451698_at	6.754576141	5.345851441	4.256907439	0.79630111	19.11863262	0
	9109	1426591_at	5.011368231	5.238126622	2.123725931	0.405436158	4.358180447	0
	10927	1432377_x_at	7.637153983	5.186530114	3.336080943	0.643220201	10.09858283	0
	14992	1450797_a_at	6.075020144	5.182821664	2.624752081	0.50643303	6.16778331	0
	8212	1425416_s_at	7.132596465	5.123918679	3.827471461	0.746981305	14.19657945	0
	3948	1420379_at	6.408926805	5.044708784	2.747815689	0.544692629	6.716993761	0
	1501	1417323_at	6.987610509	5.028242563	3.676210046	0.731112312	12.78349172	0
	13743	1449179_at	4.490476822	4.999048592	2.390608687	0.478212733	5.243785553	0
	7469	1424494_s_at	7.246543173	4.994717459	2.882936952	0.577197204	7.376502571	0
	17504	1460313_at	5.005720937	4.954351619	2.370866177	0.478542171	5.172515909	0
	13802	1449247_at	5.0893336	4.943174513	2.301236765	0.465538241	4.928801109	0
	14210	1449844_at	6.2925206	4.90935883	2.891500711	0.58897726	7.420419305	0
	14077	1449560_at	5.014007571	4.907304722	3.491983238	0.711588833	11.25101488	0
	11762	1436374_x_at	6.708240921	4.897540356	2.956020277	0.603572418	7.759804346	0
	12080	1437367_at	7.352333704	4.891459593	3.540789446	0.723871756	11.63814682	0
	10304	1428835_at	8.169347876	4.876793298	3.172639549	0.650558544	9.016950169	0
	11771	1436404_at	8.089795262	4.860562861	3.52911589	0.726071443	11.54435681	0
	15524	1451431_a_at	8.949752813	4.854265882	2.467891585	0.508396459	5.532346756	0
	300	1416039_x_at	7.302627534	4.847849768	3.11257808	0.642053329	8.649268238	0
	12362	1438286_at	5.345977902	4.846622334	3.132987057	0.646426901	8.77249401	0
	15217	1451061_at	6.230103847	4.840310498	3.197035803	0.660502214	9.170725069	0
	12008	1437169_at	7.812693204	4.812613579	2.898429726	0.602256898	7.456144017	0
	12016	1437189_x_at	6.197342451	4.812502018	3.092263109	0.642547909	8.528329087	0
	6145	1422935_x_at	6.167491724	4.804266037	2.454727638	0.510947483	5.482096174	0
	8363	1425625_at	5.058867725	4.797863547	2.483644071	0.517656254	5.593084286	0
	12311	1438133_a_at	7.126514752	4.795338237	3.144542075	0.655749797	8.843037918	0
	10258	1428662_a_at	9.207512475	4.779935035	2.870671073	0.600566964	7.314052961	0
	12044	1437275_at	6.885056171	4.761714345	3.431162008	0.720572836	10.78655307	0
	10884	1432139_at	4.780605069	4.759554446	2.766882357	0.581332221	6.806354795	0
	16052	1452108_at	7.262216894	4.75202057	3.357814689	0.706607776	10.25186648	0
	10745	1431604_a_at	6.278245669	4.748123478	2.319648486	0.488540051	4.992105717	0
	9911	1427832_at	5.777728645	4.740884834	2.722899174	0.574344087	6.601981856	0
	14628	1450358_at	5.799983039	4.730278507	2.75414794	0.582238009	6.746540667	0
	12009	1437170_x_at	7.878250701	4.670709144	2.74488867	0.587681353	6.703379769	0
	8345	1425606_at	8.373708388	4.668338272	4.625520594	0.990828069	24.68427888	0
	12621	1439243_x_at	5.961730391	4.656089669	3.201245437	0.687539473	9.197523373	0
	12647	1439370_x_at	6.207659503	4.654202651	3.384183082	0.727124136	10.44096448	0
	5630	1422347_at	5.075646665	4.650395763	2.446054379	0.525988433	5.449237529	0
	4065	1420518_a_at	6.514405408	4.648348245	2.692309771	0.579197089	6.463473887	0
	15803	1451776_s_at	8.863155616	4.640533107	2.983804084	0.64298735	7.910692995	0
	17466	1460258_at	9.419911382	4.630709937	4.550944107	0.9827746	23.44070584	0
	9089	1426565_at	7.121011721	4.605911797	3.021330824	0.655968016	8.119161965	0
	4688	1421235_s_at	5.838109577	4.584410632	1.956482162	0.426768525	3.881144538	0
	11509	1435199_at	5.400805611	4.573517782	2.748041155	0.600859401	6.718043583	0
	11598	1435627_x_at	8.264894802	4.568120082	2.719837661	0.595395395	6.587986786	0
	9682	1427440_a_at	5.044635948	4.548591393	1.974854696	0.434168411	3.930886466	0
	9662	1427403_at	5.818973876	4.539878428	2.861518939	0.630307393	7.267801106	0
	16339	1452571_at	5.639986744	4.532141255	2.618852469	0.577839992	6.142612898	0
	3913	1420341_at	4.755702225	4.527022572	2.00570606	0.443051924	4.015851886	0
	10720	1431419_at	7.034303847	4.510681041	2.892099824	0.641166998	7.423501446	0
	11568	1435447_at	4.848975798	4.498270292	2.161913185	0.480609889	4.475079104	0
	4107	1420566_at	4.827187003	4.484176214	2.936760064	0.654916293	7.656898135	0
	11243	1434198_at	7.38742548	4.483239416	4.364015012	0.973406639	20.59204223	0
	15848	1451835_at	6.009898821	4.462940706	3.228122576	0.723317379	9.370477562	0
	10714	1431396_at	6.400204703	4.449290036	2.901057586	0.652027079	7.469737714	0
	7726	1424809_at	8.446981892	4.446518278	3.605075072	0.810763579	12.1684632	0
	4108	1420568_at	5.552562647	4.435729611	2.033235598	0.458376812	4.093218263	0
	15829	1451813_at	5.495000064	4.43353293	2.038590626	0.45981177	4.108439796	0
	14763	1450520_at	5.584366392	4.432791138	2.709936255	0.611338583	6.542927364	0
	5969	1422735_at	7.299534352	4.425268402	2.850535958	0.644149846	7.212682701	0
	8200	1425402_at	5.6155274	4.412678744	2.103895667	0.476784237	4.298685808	0
	12240	1437849_x_at	8.585469352	4.410332482	2.768503306	0.627731201	6.814006417	0
	8534	1425846_a_at	4.779296168	4.38551863	2.298634743	0.524142054	4.919919612	0
	3595	1419628_at	5.088667924	4.364472085	2.119217184	0.485560944	4.344581413	0
	11705	1436042_at	5.982536945	4.359495061	2.212640076	0.507545036	4.635227265	0
	11560	1435415_x_at	8.068991961	4.355416572	2.71170372	0.622604905	6.550948106	0
	7614	1424668_a_at	5.570804417	4.350638973	2.264856755	0.520580257	4.806066981	0
	16884	1455115_a_at	8.232862321	4.350167421	3.535165569	0.812650463	11.5928676	0
	16569	1453527_a_at	6.244751176	4.346303767	2.292545124	0.527470064	4.899196387	0
	870	1416638_at	5.446021809	4.345505911	2.229679402	0.513100073	4.690297396	0
	2018	1417880_at	4.610378002	4.34451336	2.660427276	0.612364851	6.322202633	0
	8134	1425310_a_at	7.514834532	4.339077568	2.881601935	0.66410473	7.369679785	0
	8452	1425752_at	5.461504238	4.332958884	2.008542585	0.463549883	4.023755336	0
	5587	1422295_at	5.611119633	4.325937373	2.076883337	0.480100186	4.21894809	0
	151	1415875_at	4.567482914	4.325348997	2.148754174	0.496781688	4.434446909	0
	16069	1452127_a_at	6.116401952	4.315959185	2.456539638	0.569175827	5.488985916	0
	5127	1421760_at	5.501778226	4.307059682	2.23723039	0.519433339	4.714910515	0
	10620	1430983_at	6.301182707	4.300224672	2.52647987	0.587522761	5.761641397	0
	13223	1448587_at	7.26570443	4.295132396	2.246986863	0.523147288	4.746903966	0
	5070	1421691_at	5.216106468	4.290123085	2.385086434	0.555948253	5.223752102	0
	15174	1451011_at	6.279474108	4.267957689	1.927610576	0.451647068	3.804246093	0
	14685	1450426_at	4.894481686	4.264102509	2.085449552	0.489071158	4.244073235	0
	4553	1421079_at	4.735541259	4.260761666	1.894769101	0.444701969	3.718624568	0
	10713	1431395_a_at	6.163886108	4.257398835	2.796645464	0.656890644	6.948229776	0
	15852	1451841_a_at	7.299853838	4.254636302	2.243010103	0.527191972	4.733837237	0
	12314	1438150_at	6.560046086	4.240471895	3.053712398	0.72013504	8.303458702	0
	1334	1417137_at	4.988658574	4.235135949	2.074674354	0.489871961	4.212493189	0
	12185	1437686_x_at	5.550350812	4.230731576	2.223400622	0.525535733	4.669929018	0
	8351	1425612_at	5.263491291	4.220847108	2.258593171	0.535104237	4.785246259	0
	15813	1451788_at	4.258869645	4.219185342	2.129489181	0.504715723	4.375625242	0
	9456	1427096_s_at	5.103308754	4.217133977	2.484173859	0.589066857	5.59513856	0
	9793	1427599_at	4.215931905	4.205774118	1.664616033	0.395793018	3.170292674	0
	5681	1422406_at	5.144417002	4.204500126	1.965041179	0.467366184	3.904238481	0
	15870	1451872_a_at	6.259827479	4.192084979	2.225148254	0.530797507	4.675589442	0
	1165	1416953_at	9.0783159	4.190054688	3.530441075	0.842576371	11.55496572	0
	13793	1449238_at	4.494899357	4.184754694	1.717165681	0.410338432	3.287898314	0
	7827	1424934_at	4.595648088	4.17683939	2.140636398	0.512501487	4.409565169	0
	12221	1437803_at	3.769898204	4.175211816	2.057026934	0.492676066	4.161278753	0
	16898	1455231_s_at	5.485032061	4.174126077	2.516242711	0.602819049	5.720902317	0
	4632	1421167_at	6.946229979	4.167353414	2.077900627	0.498613969	4.221924053	0
	5647	1422367_at	4.896080186	4.165628102	1.934147524	0.464311138	3.821522498	0
	8164	1425355_at	8.774451529	4.162670776	3.078427095	0.739531724	8.446929999	0
	7012	1423952_a_at	9.8220032	4.160504144	3.109841114	0.747467376	8.63287509	0
	4518	1421039_at	4.78051989	4.149305424	1.960975477	0.47260331	3.893251319	0
	16714	1454211_a_at	7.691159432	4.144087265	3.028909755	0.730899125	8.161926705	0
	17160	1456151_at	5.975672019	4.140222272	1.934768004	0.467310177	3.823166427	0
	12165	1437619_x_at	7.912529393	4.140030944	2.807053392	0.678027152	6.99853712	0
	3046	1419020_at	4.676581156	4.139578352	1.844570416	0.445593792	3.591459921	0
	11423	1434851_s_at	8.070009175	4.138903188	3.38612576	0.818121518	10.45503336	0
	10660	1431170_at	6.228751478	4.136505573	2.4009633	0.580432749	5.281557009	0
	5546	1422251_at	6.24343588	4.135104395	2.215908954	0.535877391	4.645741732	0
	4934	1421532_at	5.332345923	4.128830798	2.24502691	0.543743985	4.740459505	0
	2799	1418745_at	4.715721706	4.122679265	4.079340158	0.989487636	16.90455528	0
	17374	1459990_at	7.994937562	4.122278793	2.733921077	0.663206254	6.652612844	0
	13840	1449290_at	5.618295867	4.114062913	2.166467855	0.526600565	4.489229508	0
	8541	1425856_at	4.960767087	4.111467508	1.656996985	0.403018382	3.153594105	0
	8474	1425778_at	4.648323183	4.108301087	1.853619767	0.45118888	3.614058269	0
	9649	1427385_s_at	7.483309867	4.100782022	2.986385074	0.7282477	7.924857941	0
	12384	1438367_x_at	7.825135665	4.084414198	2.7677998	0.677649148	6.810684489	0
	4818	1421396_at	5.055281206	4.07625073	1.873895876	0.459710651	3.66521004	0
	16753	1454639_x_at	8.566795794	4.068476036	3.636506655	0.893825261	12.43648306	0
	11674	1435920_x_at	6.546197533	4.063780622	2.971280804	0.731161714	7.842321594	0
	396	1416139_at	5.463694036	4.061543234	1.960245792	0.482635707	3.891282692	0
	15622	1451550_at	7.700218192	4.061368658	2.244738921	0.552705038	4.739513313	0
	3223	1419218_at	5.820023535	4.060075304	2.052078264	0.505428621	4.147029368	0
	788	1416554_at	8.020570583	4.051213072	2.191000633	0.54082582	4.566220833	0
	8730	1426099_at	4.901742469	4.040715991	2.115408139	0.523523094	4.333125852	0
	9511	1427179_at	5.79600401	4.034637857	2.029941469	0.503128544	4.083882814	0
	13100	1448453_at	4.634279047	4.027534774	2.310775151	0.573744308	4.961495866	0
	6201	1423013_at	5.838947219	4.025603611	1.96510266	0.488151058	3.904404865	0
	4316	1420797_at	5.362467138	4.022527727	1.972754678	0.49042662	3.925168746	0
	17243	1456458_at	5.515530126	4.022408596	2.450881661	0.609306987	5.46750131	0
	4747	1421310_at	5.513638056	4.02035513	2.401488119	0.597332336	5.283478666	0
	68	1415780_a_at	8.24995132	4.020040953	2.564329141	0.637886323	5.914798994	0
	2425	1418329_at	6.688675441	4.018684707	2.014632008	0.501316265	4.040774962	0
	11673	1435919_at	6.376712407	4.017642111	2.987044288	0.743481924	7.928479892	0
	15861	1451854_a_at	7.67384205	4.011752551	2.994655941	0.746470751	7.970421064	0
	10759	1431676_x_at	6.960206387	4.008366095	2.607397727	0.650488919	6.09403475	0
	17293	1456605_at	7.699353418	4.002561515	2.74666022	0.686225611	6.711616205	0
	8059	1425218_a_at	9.938005616	3.99922444	4.195872163	1.049171465	18.32666237	0
	16719	1454231_a_at	5.15031335	3.99863929	3.340866171	0.835500761	10.1321341	0
	17193	1456275_at	5.968036558	3.992798652	1.867793015	0.467790434	3.649738284	0
	12131	1437512_x_at	6.722583273	3.986177335	2.150092588	0.539387089	4.438562734	0
	8451	1425751_at	5.412505381	3.985309143	1.789761492	0.449089751	3.457577267	0
	5047	1421663_at	5.063977846	3.980883474	2.060436441	0.517582706	4.171124693	0
	15811	1451785_at	4.904006823	3.978788842	3.391788234	0.852467514	10.49614924	0
	4872	1421461_at	5.421532789	3.978030054	2.210318539	0.555631433	4.62777441	0
	10722	1431421_x_at	7.146441704	3.975396656	2.648165137	0.666138594	6.268694997	0
	16196	1452337_at	6.069706966	3.968297035	1.926422853	0.48545329	3.801115472	0
	17244	1456459_x_at	5.432436437	3.96514796	2.395254517	0.604076958	5.260699041	0
	16249	1452415_at	7.547959334	3.964631402	2.936750119	0.740737239	7.656845352	0
	11034	1433530_at	8.32438308	3.9636165	3.54555203	0.89452449	11.67662982	0
	6667	1423561_at	4.91637216	3.955779122	1.744503131	0.441001147	3.350794315	0
	3035	1419009_at	6.011536898	3.953394779	2.332572641	0.590017636	5.037027617	0
	3082	1419064_a_at	7.075862903	3.949468385	3.267375795	0.827295088	9.628932038	0
	8050	1425207_at	4.355026353	3.946925583	1.831495312	0.46403087	3.559057676	0
	12358	1438261_at	6.649527311	3.945611923	3.709924221	0.940265868	13.08574558	0
	16097	1452165_at	4.674582142	3.945068423	1.830884851	0.464094574	3.557552015	0
	15621	1451549_at	6.126651318	3.944790534	2.374078538	0.601826261	5.184046066	0
	16971	1455578_x_at	8.963844375	3.941009225	3.097671105	0.786009605	8.560357836	0
	2862	1418821_at	5.287743223	3.940776593	2.269016697	0.575779074	4.819945042	0
	9465	1427107_at	7.099570648	3.938723569	2.996480791	0.760774586	7.980509145	0
	3759	1419928_at	5.30361051	3.937583711	1.910672139	0.485239751	3.759842267	0
	9743	1427530_at	4.856948191	3.926809087	2.289424293	0.58302409	4.888609922	0
	14815	1450581_at	6.238775169	3.924096928	2.13422536	0.54387682	4.390013451	0
	6653	1423546_at	7.061500173	3.922553101	2.666879382	0.679883564	6.350540481	0
	8468	1425771_at	4.56677781	3.919800915	1.77602729	0.453091197	3.424817922	0
	17527	1460343_at	5.832218353	3.919517183	2.048047134	0.522525362	4.135458053	0
	9184	1426692_at	6.147194923	3.916413507	1.931119555	0.493083673	3.813510191	0
	1205	1416997_a_at	6.110900021	3.912590173	2.168014306	0.554112291	4.494044174	0
	14540	1450250_at	5.523857392	3.911434299	2.821935835	0.721458069	7.071105749	0
	12519	1438847_at	6.708988154	3.908666723	2.731449426	0.698818707	6.641225228	0
	6130	1422918_at	5.611464212	3.907057568	2.12657601	0.544290933	4.366798647	0
	9813	1427645_a_at	4.304675757	3.900466526	1.743069357	0.446887403	3.347465896	0
	13461	1448852_at	4.276828594	3.899786804	2.606945299	0.668484056	6.092123967	0
	3968	1420405_at	5.652394262	3.895520003	1.904517211	0.488899354	3.743835929	0
	9768	1427561_a_at	4.895128291	3.893785342	1.700647126	0.436759342	3.250467266	0
	10758	1431675_a_at	6.917046054	3.893088728	2.545888409	0.65395078	5.83967633	0
	4313	1420794_at	4.361100719	3.891226943	1.628602087	0.418531767	3.092132384	0
	4243	1420719_at	6.32949855	3.889990617	3.314677622	0.852104272	9.949869623	0
	14739	1450490_at	7.432109168	3.886354768	2.649994116	0.681871387	6.276647184	0
	6489	1423348_at	5.964010599	3.883394774	2.25205875	0.579920117	4.763621379	0
	3584	1419615_at	7.859819221	3.882547531	2.643903747	0.680971379	6.250206028	0
	3867	1420194_at	6.363229963	3.875202836	2.868809116	0.740299085	7.304619454	0
	8693	1426059_at	5.19215857	3.874559136	2.231682564	0.575983611	4.696814331	0
	9722	1427502_at	6.757992758	3.874546952	2.201550596	0.568208522	4.599734519	0
	14532	1450239_at	4.251235156	3.872724807	1.817541949	0.469318643	3.524801342	0
	4760	1421325_at	4.686825466	3.871598736	1.730214244	0.446899165	3.317770844	0
	5869	1422623_x_at	8.868692421	3.869442144	3.060388004	0.790911943	8.341969306	0
	14775	1450535_at	6.924612694	3.866404696	2.141222265	0.5538019	4.411356224	0
	2893	1418853_at	5.030055728	3.864650131	1.837416487	0.475441871	3.57369494	0
	3866	1420193_at	6.483035798	3.863291226	2.879116459	0.745249656	7.356994225	0
	10701	1431357_a_at	4.826026261	3.862981759	3.262551905	0.844568292	9.596789876	0
	5644	1422363_at	4.865265435	3.862977257	1.717722668	0.4446629	3.289167932	0
	16301	1452501_at	5.672579698	3.861470597	2.231999505	0.578017998	4.697846272	0
	697	1416457_at	7.669321981	3.855146503	2.206749497	0.572416507	4.616340039	0
	5968	1422733_at	7.3222127	3.853913829	2.390476428	0.620272412	5.24330485	0
	17335	1456739_x_at	8.023764009	3.852217409	2.428790833	0.63049163	5.384419567	0
	4112	1420572_at	4.918063734	3.844540106	1.934189772	0.503100428	3.82163441	0
	12520	1438850_at	6.659748531	3.844449414	3.254456442	0.846533818	9.543089761	0
	4024	1420462_at	4.429023765	3.839421193	1.683043688	0.438358701	3.211046791	0
	6202	1423014_at	4.645834915	3.837643732	2.043709611	0.532542819	4.123043295	0
	13243	1448608_at	5.006352056	3.833709733	2.200436653	0.573970594	4.596184313	0
	12521	1438851_x_at	6.650117343	3.832848037	3.170193061	0.827111597	9.001672399	0
	14337	1449998_at	5.415620088	3.826969072	2.037325515	0.532360068	4.10483865	0
	12775	1448069_at	5.04272481	3.826568659	2.669989586	0.697750341	6.364245928	0
	11204	1434074_x_at	6.431739118	3.825778185	3.473746497	0.907984292	11.10968878	0
	17495	1460300_a_at	5.960143024	3.824666195	2.470378732	0.645907017	5.541892521	0
	5300	1421964_at	8.272894893	3.824453272	2.514994423	0.657608877	5.715954462	0
	10934	1432400_at	5.572478116	3.820842524	2.804640717	0.734037244	6.986842976	0
	86	1415798_at	7.759572351	3.81985734	2.530204281	0.662381879	5.776534665	0
	8960	1426391_at	6.275160165	3.818367478	2.002437934	0.52442253	4.006765101	0
	3081	1419063_at	6.77465702	3.813010224	3.145354647	0.824900659	8.848020002	0
	15728	1451684_a_at	4.812240642	3.812234659	2.251998111	0.590729142	4.76342116	0
	2955	1418925_at	7.692586678	3.807663178	3.552472983	0.93297984	11.73277998	0
	12102	1437428_x_at	7.015176537	3.806571953	1.726908512	0.453665012	3.310177343	0
	13619	1449034_at	4.756386767	3.805488593	1.835059475	0.482213895	3.56786116	0
	9246	1426784_at	7.67490185	3.797142735	2.082198332	0.548359247	4.234519673	0
	4849	1421433_at	5.388991823	3.793571926	2.516617203	0.663389874	5.722387533	0
	5071	1421692_at	4.876910325	3.791869255	1.936179122	0.510613366	3.826907745	0
	12178	1437674_at	6.412932556	3.788502102	3.133386139	0.827077841	8.774921011	0
	10984	1433437_at	7.88629435	3.783136318	2.719333378	0.718803963	6.585684408	0
	14485	1450181_at	4.629209329	3.782930628	1.870288376	0.494401975	3.656056525	0
	15090	1450914_at	7.015233152	3.780277703	2.749750844	0.727393874	6.726009628	0
	14101	1449586_at	8.797229162	3.778513397	2.550529853	0.675008816	5.858494016	0
	7985	1425127_at	4.472118811	3.778242357	1.926197473	0.509813106	3.800521703	0
	7561	1424606_at	4.670412528	3.776653141	1.77028121	0.468743394	3.411204414	0
	5268	1421928_at	5.954409081	3.776155498	2.416007776	0.63980622	5.336921445	0
	2467	1418378_at	5.068600194	3.769420668	1.853842349	0.491810947	3.614615898	0
	9487	1427142_s_at	5.574711035	3.766647798	2.102811794	0.558271415	4.295457488	0
	15548	1451460_a_at	5.139379028	3.765992016	1.813191884	0.481464612	3.514189243	0
	15211	1451055_at	5.702706549	3.761287805	1.896371367	0.504181404	3.722756789	0
	14686	1450427_at	4.88007311	3.757650177	1.852140248	0.49289853	3.610353864	0
	14417	1450094_at	5.444061556	3.757210191	2.144002197	0.570636746	4.419864671	0
	7861	1424976_at	9.445708859	3.753582621	3.055343564	0.813980635	8.312852216	0
	13497	1448893_at	7.207559851	3.752616634	1.938203727	0.516493934	3.832282003	0
	5099	1421725_at	4.557787994	3.750278496	1.934259747	0.515764296	3.821819775	0
	4474	1420991_at	6.687400865	3.748919123	3.598138708	0.959780297	12.11009862	0
	10731	1431505_at	6.235322283	3.74827597	2.410535991	0.64310526	5.316718159	0
	16297	1452495_at	4.805799448	3.744267291	1.78412791	0.476495872	3.444102095	0
	10815	1431821_a_at	6.600338184	3.74321909	2.368428286	0.632724996	5.163782681	0
	2287	1418177_at	5.604453537	3.742223697	2.393453716	0.63958061	5.254136626	0
	14625	1450352_at	5.836477878	3.741250151	2.13899047	0.571731476	4.404537298	0
	7715	1424793_a_at	4.654610716	3.737565395	1.924200989	0.514827377	3.795265961	0
	4475	1420992_at	6.729511144	3.736963485	3.606774492	0.965161824	12.18280547	0
	9211	1426730_a_at	4.843182877	3.736748351	1.748730253	0.467981809	3.360626599	0
	5116	1421747_at	5.199624724	3.722958948	2.123281701	0.570321008	4.356838697	0
	7649	1424711_at	7.145495905	3.72290361	2.391440829	0.642359051	5.246811026	0
	14920	1450715_at	4.795472029	3.716369003	1.741171433	0.468514141	3.343065062	0
	2442	1418349_at	7.201073802	3.715023802	3.137215834	0.844467223	8.798245357	0
	13290	1448660_at	5.847212189	3.713097866	2.262227494	0.609256092	4.797316068	0
	14309	1449967_at	5.138861947	3.708269146	2.238987336	0.603782317	4.720655936	0
	5113	1421744_at	5.146495958	3.707416266	1.762922247	0.475512357	3.393848692	0
	11578	1435508_x_at	6.698732206	3.705434118	1.950879762	0.526491553	3.866102165	0
	15532	1451443_at	7.965549047	3.702972687	2.313316819	0.624718845	4.970244484	0
	9640	1427374_at	4.306233285	3.699452187	1.691459821	0.457218998	3.229833558	0
	3443	1419458_at	6.541161189	3.699127388	2.13516611	0.577208051	4.392877017	0
	12103	1437430_at	5.537419692	3.697128636	1.892417965	0.511861542	3.712569323	0
	10968	1432829_at	8.167394078	3.692891841	3.930806353	1.064424988	15.25072954	0
	14776	1450536_s_at	6.617677213	3.687048164	2.282254267	0.618992258	4.864374375	0
	12638	1439296_at	6.582457019	3.685692163	3.10239951	0.841741354	8.58846027	0
	5372	1422048_at	4.625232694	3.680542055	2.329966164	0.633049733	5.027935576	0
	4282	1420763_at	4.432006688	3.679393285	1.741066305	0.473193858	3.342821464	0
	12655	1439382_x_at	7.489796289	3.676135186	2.547955365	0.693107091	5.848048859	0
	6666	1423560_at	5.046433131	3.672285747	1.650995099	0.449582416	3.140501805	0
	9893	1427775_at	4.739015315	3.670254798	1.842986678	0.502141344	3.587519511	0
	17212	1456340_at	5.556427656	3.670182588	2.391462151	0.651592147	5.246888568	0
	5595	1422305_at	4.830254928	3.667382862	1.725214153	0.470421065	3.306292021	0
	8531	1425843_at	5.068978398	3.667247059	1.933485771	0.527230846	3.819769997	0
	7549	1424593_at	6.208389787	3.665752762	1.86823259	0.509645007	3.650850495	0
	5146	1421779_at	4.016665397	3.664204815	2.192451469	0.598343046	4.570815128	0
	4299	1420780_at	5.773597283	3.660588771	2.067190757	0.564715374	4.190698578	0
	9749	1427537_at	8.249314776	3.659593748	3.112551045	0.850518189	8.64910616	0
	9796	1427605_at	5.311345187	3.658824783	1.787796004	0.48862575	3.452869967	0
	7613	1424667_a_at	5.410591583	3.654181769	1.978125285	0.541331934	3.939807893	0
	2982	1418953_at	4.802472151	3.654162477	2.012507217	0.55074377	4.03482812	0
	15904	1451919_a_at	5.472171039	3.654025088	2.043465588	0.55923688	4.122345969	0
	4259	1420736_at	5.429120816	3.647892037	2.16302348	0.592951616	4.478524442	0
	7465	1424490_at	6.096005464	3.64579829	2.250410862	0.617261484	4.75818334	0
	3596	1419629_at	5.394592893	3.644700326	1.866430421	0.512094344	3.646292813	0
	3577	1419608_a_at	9.11322209	3.641348946	3.622227252	0.994748733	12.31399729	0
	11281	1434328_at	8.393789458	3.633235094	2.271393846	0.625171173	4.827893481	0
	5537	1422242_at	7.522907687	3.632863135	2.15032827	0.591910069	4.439287886	0
	4622	1421154_at	5.645707305	3.632144513	2.526014373	0.695460867	5.759782656	0
	4500	1421020_at	5.505314679	3.630309704	2.072708713	0.570945424	4.206757668	0
	11741	1436266_x_at	6.064597515	3.628789779	2.136661569	0.588808308	4.397432916	0
	16402	1452663_at	4.318816649	3.627203499	1.675364761	0.461888825	3.194000993	0
	2535	1418449_at	9.081611861	3.619590802	2.996259086	0.827789452	7.979282838	0
	10967	1432828_at	8.006106379	3.618821858	3.867293495	1.06866092	14.59389926	0
	10615	1430902_at	5.597957332	3.6161727	2.676134592	0.740046124	6.39141157	0
	4979	1421585_at	4.459595677	3.607447058	1.630745412	0.452049714	3.096729592	0
	3897	1420285_at	6.082648939	3.603082509	1.911977889	0.530650598	3.763246753	0
	10037	1428031_at	4.597070262	3.602689855	1.869351001	0.518876472	3.653681817	0
	7963	1425101_a_at	6.128645926	3.602655342	1.902731788	0.528147049	3.739205569	0
	6155	1422950_at	5.386421513	3.601593645	1.568828641	0.435592906	2.966637478	0
	6198	1423009_at	4.821575451	3.600637779	2.25031095	0.624975654	4.757853828	0
	6684	1423578_at	5.176953223	3.599533378	2.20642903	0.612976405	4.615314723	0
	14278	1449927_at	4.439449251	3.597793218	1.742368229	0.484288041	3.345839473	0
	17602	1460480_at	4.997368459	3.596494658	2.252063255	0.626182844	4.763636255	0
	7055	1424009_at	5.005818017	3.593726992	1.829263538	0.509015721	3.553556253	0
	16964	1455540_at	4.158185936	3.592593262	2.695190796	0.750207607	6.476394175	0
	14995	1450801_at	5.289123459	3.587740696	1.660507273	0.462828118	3.161276604	0
	11821	1436682_at	7.505459306	3.577908234	2.588750661	0.723537467	6.015775217	0
	6657	1423550_at	7.798726279	3.574906211	2.318442887	0.648532507	4.987935767	0
	12391	1438379_x_at	4.652813894	3.574856635	1.875570077	0.524656026	3.669465866	0
	7911	1425040_at	7.329510654	3.572326919	2.634282623	0.737413647	6.208662987	0
	2912	1418875_at	4.647182483	3.572000777	1.824909547	0.510892819	3.542847944	0
	9062	1426529_a_at	8.231791925	3.567699411	2.166261033	0.607187093	4.488585989	0
	9389	1426996_at	6.124978157	3.56407863	2.431249601	0.68215375	5.393603996	0
	12427	1438527_at	8.282956419	3.549451038	3.020012904	0.850839432	8.11174839	0
	14352	1450014_at	6.726159492	3.547360591	2.74014515	0.772446183	6.681375536	0
	5030	1421643_at	4.934894299	3.546535702	1.818928037	0.512874588	3.528189467	0
	14698	1450443_at	7.65462046	3.545866608	1.964733617	0.554091237	3.90340624	0
	11641	1435807_at	7.238521473	3.544191605	2.708230748	0.764132149	6.535197101	0
	16667	1454008_at	5.961537964	3.541950336	2.308444132	0.651743789	4.953485855	0
	6656	1423549_at	7.775292376	3.541575043	2.308752093	0.651899809	4.954543347	0
	5643	1422362_s_at	5.378309947	3.540359549	2.184593917	0.617054253	4.54598813	0
	9369	1426968_a_at	7.195302687	3.538651735	2.648654818	0.748492651	6.270823085	0
	17389	1460171_at	6.147948261	3.533133783	2.481244298	0.702278615	5.583788505	0
	13764	1449203_at	5.46914053	3.531332969	2.421101246	0.685605483	5.355796876	0
	6053	1422831_at	7.04752179	3.530694043	3.061003505	0.866969346	8.345529022	0
	13639	1449057_at	4.204047147	3.528477892	2.101746168	0.595652356	4.292285882	0
	6054	1422832_at	4.532910117	3.52753022	1.850420755	0.524565529	3.606053386	0
	10802	1431781_at	5.150090846	3.526533448	1.955425016	0.554489287	3.878301643	0
	12952	1448290_at	4.283107485	3.526217266	1.91954779	0.544364583	3.783044614	0
	17381	1460042_at	4.610853542	3.525778128	1.902311206	0.539543652	3.738115656	0
	12889	1448221_at	7.382745671	3.524213086	2.704704889	0.767463494	6.519244978	0
	15398	1451278_a_at	5.874584926	3.522121709	2.176060596	0.617826633	4.519178669	0
	10933	1432399_a_at	5.688658587	3.52042559	2.678744202	0.760914876	6.402983099	0
	3202	1419195_at	4.226888664	3.519893017	2.000857451	0.568442689	4.002378064	0
	14574	1450290_at	4.785692412	3.518812616	1.855317426	0.527256671	3.618313534	0
	12145	1437548_at	4.497274221	3.517865132	2.096858961	0.596060077	4.277770132	0
	3963	1420400_at	3.800393613	3.51679295	1.979760196	0.562944769	3.944275147	0
	14493	1450191_a_at	8.09627659	3.516670235	2.591909469	0.73703512	6.028961303	0
	5661	1422382_at	4.673568922	3.512064446	1.60079832	0.455799814	3.03311105	0
	9164	1426659_a_at	8.468291401	3.511433421	2.5860831	0.736475049	6.00466225	0
	14270	1449919_at	4.310219048	3.511318335	1.623951416	0.462490512	3.082180636	0
	5056	1421672_at	5.568841437	3.508803854	2.280535558	0.649946721	4.858582808	0
	9165	1426660_x_at	8.467296829	3.507391449	2.584208514	0.736789307	5.996865076	0
	4805	1421380_at	3.635489195	3.505765431	1.556339733	0.443937213	2.941067169	0
	4310	1420791_x_at	6.537619239	3.503933856	1.867305852	0.532916981	3.648506066	0
	16880	1455100_at	4.161926678	3.501720927	1.693598545	0.483647492	3.234625177	0
	2562	1418477_at	3.369255846	3.50159614	1.380004353	0.394107229	2.602691563	0
	12272	1437976_x_at	8.46743749	3.49994699	2.582260651	0.737799932	5.988773839	0
	9785	1427587_at	4.457914147	3.499110851	1.818628836	0.519740275	3.527457831	0
	3084	1419066_at	6.388028223	3.489185157	2.380921155	0.682371685	5.208692089	0
	13617	1449032_at	5.478123599	3.487710045	1.888710256	0.541533049	3.703040316	0
	14079	1449562_at	5.365028178	3.484999275	2.023996938	0.580773991	4.06709006	0
	13247	1448612_at	7.037159742	3.483849402	2.337606532	0.670983806	5.054633649	0
	4253	1420730_a_at	5.91930523	3.483562085	1.593283541	0.457371938	3.017353113	0
	10975	1433144_at	5.169061571	3.478643372	1.914431418	0.550338512	3.76965219	0
	5641	1422360_at	4.758397421	3.476993777	1.85072217	0.532276526	3.606806858	0
	16002	1452043_at	5.552561982	3.473338228	2.204393585	0.634661366	4.608807738	0
	3674	1419719_at	4.062681465	3.470813995	1.87689945	0.54076636	3.672848657	0
	14026	1449496_at	5.066682767	3.470026467	1.833498486	0.528381701	3.564002839	0
	12271	1437975_a_at	8.385189698	3.468729249	2.566595475	0.739923843	5.924097871	0
	820	1416586_at	4.788019608	3.466857152	1.950165335	0.562516784	3.864188132	0
	7769	1424866_at	7.31537829	3.462403241	2.031706118	0.586790728	4.088881117	0
	194	1415922_s_at	8.220672418	3.460996388	2.218051635	0.640870832	4.652646685	0
	12274	1437984_x_at	7.372166111	3.459100865	2.673801597	0.772975898	6.381084315	0
	5523	1422227_at	4.840210713	3.456649419	2.228972456	0.644836136	4.687999629	0
	10680	1431287_at	5.694301522	3.456639656	2.609893603	0.755037801	6.104586614	0
	8753	1426131_at	5.761482259	3.455225773	1.700814049	0.492243969	3.250843375	0
	6162	1422958_at	5.032433232	3.454822773	1.820846241	0.527044761	3.53288366	0
	8350	1425611_a_at	5.413806473	3.454640439	1.871641707	0.541776124	3.659487727	0
	5660	1422381_at	4.500662423	3.453962005	1.489610005	0.431275736	2.808130544	0
	13799	1449244_at	6.448424745	3.45296424	3.145352366	0.910913681	8.84800601	0
	4554	1421080_at	4.836042913	3.451684068	1.578546782	0.457326554	2.986688508	0
	5024	1421637_at	4.451856844	3.450029136	1.646071303	0.477118087	3.129801808	0
	10970	1432849_at	6.607291792	3.44603764	1.844395441	0.535222082	3.591024364	0
	6558	1423435_at	5.554455735	3.44475055	2.579578797	0.748843424	5.977651531	0
	15546	1451458_at	7.129595882	3.442206373	2.238674051	0.650360207	4.719630943	0
	8437	1425731_at	5.910013628	3.4410329	2.482292451	0.72138004	5.587846737	0
	13055	1448402_at	6.051103867	3.439500654	1.763475879	0.512712762	3.395151327	0
	9635	1427366_at	5.99815279	3.438889696	2.001363203	0.58197947	4.003781388	0
	5541	1422246_at	4.587375898	3.438422225	2.000673013	0.581857865	4.001866424	0
	1447	1417261_at	6.294218489	3.435140231	1.849605008	0.538436536	3.604014982	0
	3670	1419715_at	4.854985729	3.429898987	1.714723032	0.499933974	3.282336233	0
	3318	1419325_at	5.480784307	3.427445213	2.052501891	0.598843093	4.148247263	0
	5993	1422762_at	6.100790709	3.426844686	1.919616027	0.560170128	3.783223549	0
	17366	1459909_at	7.846313455	3.426807749	2.073254171	0.605010355	4.208348469	0
	74	1415786_at	5.243548173	3.424342937	1.796542291	0.524638543	3.473866447	0
	9890	1427772_at	5.480655226	3.423728395	1.952237607	0.570208084	3.869742601	0
	11055	1433584_at	7.555736599	3.423430276	3.21627303	0.939488399	9.293828544	0
	3551	1419579_at	4.110199138	3.421058224	1.723313935	0.503737096	3.301940068	0
	7716	1424794_at	4.629649684	3.420502478	1.737504613	0.507967652	3.334578964	0
	11763	1436384_at	8.948269301	3.420135445	1.985063221	0.580404856	3.958800101	0
	5586	1422294_at	5.004239972	3.4195565	1.946915331	0.569347321	3.855492952	0
	4485	1421003_at	5.243822327	3.41937295	1.759686763	0.514622648	3.386245951	0
	15004	1450810_at	5.665514863	3.41856234	2.180934867	0.637968435	4.53447293	0
	8118	1425291_at	5.126705816	3.418404878	2.014417044	0.58928568	4.040172925	0
	14450	1450132_at	5.346028894	3.418189555	1.688972997	0.494113322	3.224270976	0
	5132	1421765_at	4.576456656	3.416375702	1.543679122	0.451847003	2.915370262	0
	5963	1422728_at	5.295578152	3.41614694	1.911732377	0.559616554	3.762606395	0
	5874	1422629_s_at	7.378950147	3.4159864	2.718976854	0.795956581	6.584057131	0
	14825	1450592_at	5.045758599	3.415839859	2.176384678	0.637144822	4.520193954	0
	11400	1434752_at	6.962807963	3.414487101	2.208729633	0.646870106	4.622680436	0
	5301	1421965_s_at	8.222640257	3.413831273	2.23446576	0.654533157	4.705884004	0
	15529	1451440_at	4.141116108	3.413186232	1.925305592	0.564078682	3.79817293	0
	4290	1420771_at	5.14727011	3.412654875	2.002347955	0.586742002	4.006515213	0
	5305	1421970_a_at	4.103057494	3.411280743	1.862632642	0.546021504	3.636706864	0
	5269	1421929_at	5.636864542	3.410663411	2.265036221	0.664104295	4.806664876	0
	5692	1422423_at	6.35189838	3.409549632	2.108930925	0.618536509	4.313715185	0
	4668	1421212_at	4.57864105	3.409545892	1.94540144	0.570574939	3.851449315	0
	5086	1421710_at	4.901615821	3.405117074	1.576620776	0.463015145	2.982703922	0
	4614	1421144_at	5.055042757	3.404671976	2.85556406	0.838719289	7.237864302	0
	3896	1420284_at	6.615839031	3.400824156	1.672455297	0.49177941	3.187566184	0
	11363	1434611_at	5.815379281	3.395043683	1.599234438	0.471049738	3.029824937	0
	14931	1450728_at	7.161894384	3.39434296	2.138720228	0.630083717	4.403712327	0
	13337	1448716_at	5.057606199	3.392222885	1.518805381	0.4477316	2.865536716	0
	7928	1425061_at	5.362569479	3.392145538	1.543663558	0.455069967	2.915338811	0
	9908	1427825_at	4.361040237	3.391465197	2.183676501	0.64387407	4.543098235	0
	15592	1451514_at	6.887913794	3.388392412	2.035181089	0.600633233	4.09874174	0
	12824	1448149_at	7.117262978	3.386880023	2.423282416	0.715491071	5.363900277	0
	15747	1451705_a_at	5.17401524	3.385838196	1.936554074	0.571957064	3.827902476	0
	4809	1421385_a_at	6.663532334	3.384228323	2.146764837	0.634343972	4.42833645	0
	14004	1449472_at	5.077076747	3.384188797	1.893398119	0.559483596	3.715092467	0
	7763	1424856_at	5.446976651	3.381365053	2.533524222	0.749260782	5.789842978	0
	4020	1420458_at	4.752382379	3.379947309	1.885426675	0.557827239	3.694621762	0
	5515	1422217_a_at	4.992687425	3.379326131	2.187880745	0.647431074	4.556356859	0
	5498	1422200_at	5.79211353	3.377944209	1.762264125	0.521697226	3.392300855	0
	2369	1418268_at	5.497525214	3.376970676	1.60559556	0.475454398	3.043213518	0
	8224	1425432_at	5.353085965	3.375673957	1.932200944	0.572389682	3.816369724	0
	4853	1421439_at	4.014695336	3.37345878	1.511042905	0.447920963	2.850159989	0
	3027	1418999_at	6.289030502	3.373396819	1.494762144	0.443102968	2.81817684	0
	85	1415797_at	7.757439103	3.373329083	2.274626571	0.674297264	4.838723733	0
	14495	1450193_at	4.982230942	3.372871101	1.685040268	0.499586322	3.215493711	0
	13832	1449281_at	8.473097388	3.371119976	2.227543069	0.660772409	4.683357175	0
	4878	1421467_at	6.160643306	3.370798724	1.996062872	0.592163174	3.989098846	0
	14697	1450441_at	4.563601113	3.369425202	1.372560798	0.407357551	2.589297613	0
	2770	1418711_at	7.210737335	3.369270678	2.179013002	0.646731358	4.528436419	0
	10981	1433431_at	4.606803212	3.368164634	1.839325683	0.546091383	3.578427332	0
	5091	1421715_at	5.061807397	3.36690388	1.834223666	0.544780526	3.565794757	0
	9665	1427409_at	5.091320651	3.366092001	1.745535245	0.518564331	3.353192355	0
	9794	1427601_at	5.444976756	3.360299217	2.024280771	0.602410869	4.067890292	0
	10705	1431373_at	6.085597377	3.357045928	2.114155866	0.629766739	4.329366288	0
	8595	1425931_a_at	5.790291075	3.35678782	1.849803521	0.551063582	3.604510923	0
	1692	1417529_at	4.195058636	3.354904666	1.660653081	0.494992629	3.161596119	0
	3531	1419557_a_at	5.1655966	3.352932531	1.759480685	0.52475875	3.385762284	0
	10306	1428842_a_at	7.599950188	3.348561471	1.675200186	0.500274581	3.193636658	0
	5437	1422129_at	5.345492125	3.347939693	1.587741413	0.474244329	3.005784155	0
	6425	1423276_at	6.030411253	3.346900851	2.866016588	0.856319537	7.290494072	0
	12600	1439111_at	8.509847866	3.344090851	2.354317681	0.704023242	5.113523325	0
	10431	1429553_at	4.91231799	3.343140553	1.974219584	0.590528443	3.92915637	0
	9699	1427472_a_at	4.799096257	3.34138489	1.809195667	0.541450843	3.504468524	0
	9857	1427716_at	5.733912293	3.340039495	1.646174033	0.492860649	3.13002468	0
	2625	1418551_at	4.984711213	3.336986478	2.046173625	0.613180077	4.130091158	0
	9819	1427657_at	5.523997094	3.336963237	1.611615774	0.482958804	3.055939059	0
	15013	1450825_at	4.486236833	3.336654297	1.642110714	0.492142898	3.121221437	0
	5017	1421630_at	4.358209978	3.335628084	1.616138553	0.484508018	3.065534312	0
	13385	1448770_a_at	7.353085598	3.331834924	3.577610912	1.073765956	11.93900674	0
	2443	1418350_at	7.129286474	3.329834095	2.928683482	0.879528348	7.614152589	0
	12668	1439407_x_at	8.24322378	3.328807893	2.036703768	0.611841786	4.103070002	0
	8514	1425825_at	4.736614328	3.324690984	1.928353257	0.580009771	3.806204975	0
	3780	1419970_at	5.563296061	3.31997993	1.762728629	0.530945568	3.393393249	0
	6595	1423476_at	4.498074642	3.316778587	1.961504257	0.591388362	3.894678544	0
	5040	1421655_a_at	4.711340895	3.316670273	1.597981263	0.481802872	3.027194271	0
	5309	1421974_at	4.477598661	3.313142744	1.292155123	0.39000889	2.448936088	0
	14633	1450366_at	5.697098844	3.312870548	1.679318274	0.506907303	3.202765729	0
	4938	1421536_at	4.206790105	3.31282035	1.882242343	0.568169156	3.686475945	0
	12670	1439416_x_at	7.049517523	3.31207406	3.048191128	0.920326983	8.271741658	0
	17119	1456031_at	7.051855542	3.31143868	3.049162942	0.920797042	8.277315463	0
	7399	1424409_at	6.226314574	3.310976136	2.285045794	0.690142635	4.873795758	0
	17590	1460427_a_at	4.516182101	3.310104683	1.595453005	0.481994728	3.021893894	0
	9789	1427591_at	5.864771104	3.308436107	1.752509268	0.529709268	3.369441008	0
	14744	1450497_at	5.124080061	3.307937157	1.61876403	0.489357552	3.071118181	0
	17384	1460166_at	3.591428733	3.305038337	1.978043149	0.598493254	3.939583598	0
	5606	1422318_at	4.105481	3.304976467	1.475413755	0.446421864	2.780633791	0
	15751	1451709_at	5.179590089	3.302177439	1.92323852	0.582415256	3.792734859	0
	13856	1449307_at	4.312651176	3.301605164	1.637186312	0.495875864	3.110585824	0
	10642	1431062_a_at	6.55158164	3.301164027	2.27318987	0.688602521	4.833907511	0
	11164	1433941_at	7.714530158	3.29987835	1.707260391	0.517370706	3.265401502	0
	7551	1424595_at	6.739546466	3.298719031	2.297893633	0.696601805	4.917392905	0
	17133	1456078_x_at	7.104147778	3.297617078	2.94229303	0.892248239	7.686319946	0
	17505	1460314_s_at	6.038664856	3.297214285	1.839910419	0.558019667	3.579877992	0
	12459	1438622_x_at	7.160818202	3.296563762	2.886989112	0.875757097	7.397250395	0
	1464	1417280_at	4.528881343	3.294213761	1.950400861	0.592068701	3.864819029	0
	14720	1450469_at	5.322464445	3.293658358	1.789131555	0.543204959	3.456067883	0
	6200	1423012_at	4.798283005	3.293594844	1.455666134	0.441968792	2.742831763	0
	7687	1424753_at	5.840976607	3.29261026	1.81454842	0.551097238	3.517495114	0
	10709	1431386_s_at	5.924572607	3.287922234	2.190014671	0.66607861	4.563101266	0
	13154	1448512_at	5.059551624	3.287630887	1.640877587	0.499106391	3.118554749	0
	3229	1419224_at	5.299870298	3.286879743	1.676006179	0.509907971	3.195421352	0
	17080	1455946_x_at	7.477183452	3.285777061	2.358315982	0.71773463	5.127714655	0
	14543	1450254_at	4.978993216	3.285450053	1.744454883	0.530963751	3.350682256	0
	6719	1423623_at	6.102044478	3.279085172	2.02393137	0.617224398	4.066905222	0
	2606	1418531_at	4.501568103	3.277213656	1.991598203	0.607710821	3.97677297	0
	4908	1421504_at	5.632976033	3.276617985	1.699747169	0.518750485	3.248440248	0
	17698	1460727_at	6.211188072	3.276442937	1.732239065	0.52869502	3.322430603	0
	10647	1431081_a_at	6.28610764	3.276294939	1.609060327	0.49112194	3.050530862	0
	8605	1425943_at	4.943071593	3.273209017	1.549050066	0.473251191	2.92624399	0
	5052	1421668_x_at	5.899428667	3.27198852	2.166086961	0.66200934	4.48804444	0
	2025	1417888_at	5.750849706	3.270781422	1.80453514	0.551713767	3.493165847	0
	15565	1451481_s_at	4.345865783	3.269399105	1.836961218	0.561865089	3.572567371	0
	5215	1421868_a_at	4.633143529	3.266745484	1.887745024	0.577867187	3.700563632	0
	12801	1448125_at	3.835928885	3.265236647	2.031692099	0.622218944	4.088841386	0
	6160	1422956_at	4.063139929	3.264396319	1.489529302	0.456295485	2.807973464	0
	3038	1419012_at	5.699953034	3.263971024	1.789509254	0.548261379	3.456972803	0
	4618	1421150_at	5.549126883	3.263645146	1.553709221	0.476065611	2.935709512	0
	4444	1420949_at	4.661290477	3.262546662	1.527345136	0.46814507	2.882549007	0
	5356	1422030_at	4.508384145	3.262468644	1.790227088	0.548733883	3.458693299	0
	13539	1448941_at	5.334723079	3.262331305	1.562569935	0.478973405	2.953795474	0
	9661	1427402_at	6.042530583	3.26217825	1.506971805	0.461952625	2.842128541	0
	1695	1417532_at	3.856831523	3.260523034	1.977215777	0.606410615	3.937324932	0
	10914	1432287_a_at	4.217518871	3.259819504	1.488613029	0.456655047	2.806190653	0
	15853	1451842_a_at	4.902355233	3.259741805	1.410855573	0.432812062	2.658948018	0
	4302	1420783_at	5.258326063	3.257793102	1.747363566	0.536364192	3.357444533	0
	17107	1456003_a_at	7.50054566	3.255602112	2.143939887	0.658538671	4.419673781	0
	4850	1421434_at	4.541912755	3.254058389	1.67677302	0.515286703	3.197120278	0
	6975	1423914_at	7.832310878	3.253704322	2.322336428	0.713751527	5.001415376	0
	3182	1419167_at	4.121019917	3.252977644	1.871845863	0.575425369	3.660005617	0
	5321	1421990_at	4.726164239	3.252633671	1.880215884	0.578059528	3.681301429	0
	6579	1423458_at	5.40175756	3.251530526	1.696985199	0.521903512	3.242227217	0
	1503	1417325_at	3.980305986	3.251304244	1.572956152	0.48379236	2.9751371	0
	3691	1419740_at	4.18793337	3.249316415	1.436326132	0.442039478	2.706308174	0
	11653	1435837_at	9.14162234	3.249223778	3.040166096	0.935659193	8.225857594	0
	13851	1449301_at	4.947364962	3.248943142	1.864215498	0.573791358	3.640699073	0
	14341	1450002_at	4.796072737	3.245606235	1.804651802	0.556029189	3.493448329	0
	13340	1448719_at	5.718405973	3.244966449	1.547239299	0.47681211	2.922573482	0
	11823	1436686_at	6.797808204	3.239947876	3.275925231	1.011104301	9.686162665	0
	1349	1417156_at	9.743850043	3.239138932	2.483624617	0.766754582	5.593008864	0
	1694	1417531_at	3.903447271	3.238992479	1.965283485	0.606757656	3.904894267	0
	16279	1452471_at	4.996363957	3.23877437	1.748784813	0.539952653	3.360753693	0
	6016	1422790_at	4.632770821	3.237247764	1.705203053	0.526744685	3.260748232	0
	6124	1422911_at	4.662129311	3.236809284	1.639292093	0.506453099	3.115129399	0
	17434	1460217_at	4.545232904	3.235929067	1.756774182	0.542896382	3.379416533	0
	10619	1430978_at	8.437440387	3.234587745	2.282802678	0.705747643	4.86622382	0
	1277	1417079_s_at	5.252819528	3.234517413	1.733340826	0.535888544	3.324968853	0
	3779	1419969_at	4.362238746	3.234165928	1.72469907	0.533274763	3.305111791	0
	1283	1417085_at	3.63263677	3.233088864	1.635727572	0.505933378	3.107442233	0
	3298	1419303_at	9.366252512	3.231544753	2.627369161	0.813038148	6.17898196	0
	4890	1421483_at	5.390511224	3.231292009	1.922342918	0.594914639	3.79038112	0
	805	1416571_at	4.879142986	3.231102228	1.522820421	0.471300601	2.87352265	0
	4109	1420569_at	7.411349315	3.230914041	2.314525918	0.71636877	4.97441171	0
	13870	1449323_a_at	8.689191778	3.230496509	2.591375847	0.802160238	6.026731731	0
	13827	1449276_at	5.180187791	3.228699488	1.867953801	0.578546814	3.650145065	0
	12762	1448041_at	6.435703477	3.228281423	1.763361783	0.546223068	3.394882831	0
	9657	1427397_at	5.462470314	3.226435776	1.984617528	0.615111431	3.957577296	0
	3442	1419457_at	6.510270774	3.223247992	1.888195212	0.585805131	3.701718561	0
	12829	1448156_at	6.927625439	3.222745908	1.828640304	0.567416841	3.552021474	0
	17264	1456529_at	6.764369375	3.219688541	1.714324444	0.532450398	3.281429513	0
	17283	1456582_x_at	4.5304541	3.218019042	1.618370196	0.502908831	3.070279925	0
	17155	1456132_x_at	8.348300023	3.216562443	2.670185085	0.83013625	6.365108405	0
	2831	1418784_at	6.310736249	3.214233106	1.77929236	0.553566683	3.432577659	0
	12764	1448043_x_at	6.437856392	3.213454981	1.747377895	0.543769216	3.357477881	0
	14835	1450605_at	5.324190028	3.212929027	1.82239657	0.567207229	3.536682158	0
	10782	1431740_at	4.795978014	3.208724827	1.972021101	0.614580934	3.923173396	0
	14875	1450658_at	8.344184566	3.208513457	2.293069859	0.714682949	4.900978638	0
	16246	1452411_at	5.181362332	3.20765838	1.525084076	0.475450904	2.878034879	0
	7354	1424352_at	4.380236586	3.207186442	1.752029044	0.546282256	3.368319623	0
	5077	1421699_at	4.598192082	3.205304288	1.731415725	0.54017203	3.320535044	0
	8180	1425375_at	4.540785862	3.205100362	1.94994881	0.608389314	3.863608224	0
	4119	1420580_at	4.660238849	3.202485096	1.813884751	0.566399124	3.515877369	0
	3929	1420360_at	4.050574536	3.200777395	1.77841038	0.555618264	3.43047982	0
	16655	1453977_at	6.285048336	3.200336056	2.469624606	0.77167665	5.538996421	0
	3418	1419430_at	5.883316677	3.198585936	2.156078416	0.674072374	4.457016851	0
	12266	1437948_x_at	6.302099257	3.195569877	2.433460188	0.761510554	5.401874746	0
	16876	1455092_at	6.992460588	3.195276223	2.024143367	0.633479933	4.067502879	0
	11615	1435709_at	5.100717077	3.192294423	2.149288246	0.673273815	4.436088802	0
	980	1416758_at	6.653828632	3.191847245	1.725693832	0.540656773	3.307391506	0
	10708	1431385_a_at	5.720541639	3.191649768	2.1846511	0.684489608	4.546168319	0
	17480	1460279_a_at	7.002657669	3.191639809	2.11838098	0.663728085	4.342063967	0
	4247	1420724_at	4.747982484	3.191011358	1.636194123	0.512750956	3.108447306	0
	9755	1427543_s_at	6.250434592	3.19001126	2.687763857	0.842556229	6.443139617	0
	14565	1450278_at	5.202755829	3.188812657	1.955249671	0.613159154	3.877830302	0
	2857	1418815_at	6.226878809	3.187499393	2.957618336	0.927880439	7.768404564	0
	3610	1419647_a_at	7.667789304	3.18708292	2.387446767	0.749100926	5.232305458	0
	5271	1421931_at	6.625029394	3.186799791	2.543946692	0.798276283	5.831822022	0
	5947	1422705_at	7.964500013	3.186285179	2.656835036	0.833834665	6.306480243	0
	3481	1419496_at	4.308347313	3.185542856	1.662096574	0.521762428	3.164761047	0
	3330	1419337_at	5.304179242	3.184640068	2.03367631	0.638589061	4.094468845	0
	14818	1450585_at	4.716513582	3.183334089	1.598346169	0.502098154	3.027960046	0
	5497	1422199_at	5.713873019	3.183097365	1.679357606	0.527586	3.202853047	0
	13936	1449394_at	4.076136897	3.182408073	2.042395136	0.641776632	4.119288399	0
	8500	1425808_a_at	4.809763374	3.181342116	1.947110037	0.612040443	3.856013325	0
	9080	1426552_a_at	6.235802472	3.18063234	2.476288829	0.778552364	5.564641822	0
	4300	1420781_at	4.131781956	3.176927215	1.394248145	0.438866883	2.628515322	0
	4647	1421183_at	4.599175299	3.176441521	1.787308201	0.562676249	3.451702682	0
	13251	1448616_at	5.38320762	3.173191165	1.730508192	0.545352644	3.318446906	0
	5108	1421736_at	4.78829456	3.172782887	1.754350281	0.552937388	3.373743474	0
	14924	1450719_at	4.401636349	3.169089892	1.605684622	0.506670583	3.043401391	0
	12254	1437905_at	6.705910059	3.166272199	1.902228858	0.600778688	3.737902291	0
	13966	1449432_a_at	4.644145281	3.164752072	1.723025203	0.544442397	3.301279304	0
	16567	1453505_a_at	5.290734388	3.163531396	2.543127182	0.803888713	5.828510249	0
	4040	1420488_at	6.459730533	3.163347898	1.471600787	0.465203586	2.773294425	0
	14985	1450790_at	4.044180811	3.162759707	1.89816754	0.600161794	3.727394553	0
	1276	1417078_at	5.299558702	3.161417243	1.694816023	0.536093749	3.237356001	0
	547	1416297_s_at	4.29096501	3.159707939	1.623104685	0.5136882	3.080372207	0
	5380	1422057_at	4.763476603	3.158682039	1.635153153	0.517669437	3.106205229	0
	9909	1427826_a_at	3.954172693	3.158227096	2.047085682	0.648175581	4.132702986	0
	8426	1425716_s_at	6.559662386	3.157780964	2.175990081	0.689088352	4.51895779	0
	14836	1450606_at	5.857395264	3.153047689	1.517216003	0.481190312	2.862381568	0
	7633	1424689_at	4.366109883	3.152473441	1.967812589	0.624212266	3.911745711	0
	5596	1422306_at	4.752735009	3.151735495	1.742042157	0.552724732	3.345083345	0
	4863	1421451_at	5.214103567	3.150586584	1.387633264	0.44043648	2.616490941	0
	14379	1450046_at	4.383418762	3.15050275	1.984782855	0.629989247	3.958030843	0
	7957	1425093_at	5.566620818	3.149419694	2.036091325	0.646497299	4.101328565	0
	4953	1421554_at	5.403239906	3.149101149	1.81906762	0.577646615	3.528530841	0
	8198	1425400_a_at	6.639564104	3.146051022	2.983819167	0.948433177	7.910775703	0
	4196	1420666_at	5.305014757	3.145900096	1.900143835	0.604006414	3.732504073	0
	8745	1426122_a_at	4.668690199	3.144526403	2.075349428	0.659987916	4.214464785	0
	8907	1426320_at	5.510582143	3.144084043	1.670464441	0.531304004	3.183170515	0
	17294	1456608_at	6.206051179	3.14348174	1.447125016	0.460357379	2.72664148	0
	4102	1420561_at	5.704983721	3.142156035	1.614658569	0.513869633	3.062391157	0
	5662	1422383_at	4.957823396	3.141498431	1.657492351	0.527612026	3.154677114	0
	12763	1448042_s_at	6.277185388	3.141050996	1.702147124	0.54190369	3.253848599	0
	1795	1417638_at	6.352718935	3.140663329	2.061696652	0.656452614	4.17476981	0
	12694	1439457_x_at	4.522771306	3.139102893	2.130274027	0.678625104	4.37800629	0
	13985	1449452_a_at	4.278411718	3.138688297	1.739825308	0.554316053	3.339947228	0
	14809	1450575_at	4.493378004	3.138684212	1.767822646	0.563236862	3.405396171	0
	4303	1420784_at	4.283475988	3.137913141	1.747598422	0.556930145	3.357991135	0
	12260	1437932_a_at	6.434252495	3.13763491	2.393939833	0.762975904	5.255907308	0
	11565	1435429_x_at	8.202515947	3.137523446	1.781525151	0.567812538	3.437894211	0
	17029	1455811_at	6.30208086	3.137436732	2.349541117	0.748872828	5.096621152	0
	11824	1436687_x_at	6.863343533	3.134571526	3.144718279	1.003237046	8.844118033	0
	6649	1423541_at	4.587149598	3.133892431	1.506160274	0.480603693	2.840530264	0
	6997	1423937_at	6.488466225	3.132516582	1.845421253	0.589117792	3.593578629	0
	10567	1430559_at	5.106311068	3.131232383	2.168170007	0.692433439	4.494529215	0
	12591	1439030_at	5.72987263	3.130495493	1.50711034	0.481428689	2.84240147	0
	10540	1430371_x_at	5.184518634	3.130211454	2.566164644	0.819805525	5.922329025	0
	5584	1422292_at	5.504006686	3.129611789	1.729264827	0.552549308	3.315588185	0
	7371	1424376_at	7.644569574	3.129252411	1.947518223	0.622358943	3.857104472	0
	5037	1421652_at	4.734444423	3.128980089	1.647372519	0.526488655	3.132625957	0
	5632	1422349_at	4.452828729	3.128942544	1.590787158	0.508410473	3.012136518	0
	6403	1423254_x_at	8.203549874	3.127770111	1.782224384	0.569806706	3.439560862	0
	15981	1452021_a_at	5.452808656	3.127237844	1.740611614	0.556597132	3.341768082	0
	4006	1420443_at	4.237773029	3.125875341	1.556839093	0.498049002	2.942085337	0
	3382	1419393_at	3.965700634	3.125063787	1.958578948	0.62673247	3.886789422	0
	2595	1418519_at	4.200957107	3.124930303	1.842615416	0.589650084	3.586596421	0
	2112	1417986_at	10.81456572	3.124291092	2.933015774	0.93877801	7.637051614	0
	13271	1448641_at	6.47653101	3.123309718	1.754916188	0.561877094	3.375067107	0
	4261	1420738_at	4.860813441	3.123045062	1.5339946	0.491185548	2.895865506	0
	5272	1421932_at	4.554908211	3.122987797	1.387204861	0.444191573	2.615714099	0
	14828	1450595_at	4.542873636	3.121426923	1.733859747	0.555470235	3.326165022	0
	12255	1437906_x_at	6.741600702	3.121403573	1.885980245	0.604209036	3.696039678	0
	11684	1435966_x_at	6.276431806	3.120621195	1.573865324	0.504343599	2.977012593	0
	4854	1421440_at	3.901739286	3.119927714	1.412226649	0.452647234	2.66147617	0
	8445	1425742_a_at	8.661275344	3.119627454	2.03071316	0.650947329	4.086067848	0
	4072	1420525_a_at	3.806416762	3.11924428	1.761120875	0.564598575	3.389613724	0
	2674	1418602_at	9.725795995	3.118595469	2.768877936	0.887860565	6.815776065	0
	4136	1420598_x_at	7.13519227	3.116918524	1.681169044	0.539368941	3.206877054	0
	14723	1450474_at	4.271726807	3.116911985	1.396644613	0.448085997	2.632885192	0
	4978	1421584_at	5.206840665	3.116819419	1.391748469	0.446528426	2.623964986	0
	7737	1424823_s_at	6.268019923	3.115433362	2.150040463	0.690125646	4.438402368	0
	14808	1450574_at	4.620650484	3.114785448	1.564016668	0.502126613	2.956759023	0
	9183	1426691_at	6.206085185	3.113718505	1.501925189	0.482357408	2.832204008	0
	15282	1451136_a_at	6.872687221	3.112254673	1.357152611	0.436067338	2.561790699	0
	7310	1424301_at	6.297349621	3.110348231	1.527717249	0.491172414	2.883292596	0
	8295	1425540_at	3.74226514	3.107435312	1.783354267	0.57389908	3.442255695	0
	7848	1424961_at	4.191609814	3.107068542	1.18929941	0.382772183	2.280419763	0
	13725	1449159_at	4.703525038	3.107044319	1.606231068	0.516964324	3.04455435	0
	10630	1431013_at	6.377602442	3.106356848	2.170205996	0.698633834	4.500876553	0
	12831	1448158_at	8.279503557	3.104958044	2.43300614	0.783587445	5.400174924	0
	13499	1448895_a_at	3.396962304	3.104033376	1.721639508	0.55464594	3.29810998	0
	5140	1421773_at	5.348240065	3.101936497	1.529294271	0.493012759	2.886446072	0
	4031	1420471_at	6.074329994	3.101917871	1.669620551	0.538254274	3.181309097	0
	8316	1425569_a_at	3.948153451	3.100676158	1.480933732	0.477616383	2.791293312	0
	17257	1456496_at	5.317385947	3.100575937	1.466586624	0.473004582	2.763672423	0
	11148	1433899_x_at	8.44143431	3.100406634	2.07138458	0.668100938	4.202898396	0
	5084	1421707_at	4.755865013	3.095802118	1.588082602	0.512979364	3.006495088	0
	13960	1449426_a_at	3.467773266	3.094817879	2.115626181	0.683602804	4.333780788	0
	5270	1421930_at	6.675741466	3.093540105	2.391160402	0.772952773	5.245791262	0
	8055	1425213_at	7.206737795	3.091533142	1.994563592	0.645169727	3.984955439	0
	17059	1455894_at	6.465264605	3.09091594	1.768254858	0.572081186	3.406416536	0
	6577	1423454_a_at	5.240498774	3.089629068	1.398760502	0.452727648	2.636749472	0
	3927	1420358_at	4.198639141	3.089153693	1.851860279	0.59947172	3.609653307	0
	4816	1421393_at	5.304807318	3.088833949	1.815504179	0.587763606	3.519826164	0
	3782	1419972_at	5.093975828	3.085127567	1.623904019	0.526365275	3.08207938	0
	6324	1423163_at	6.444825859	3.084412592	1.534425409	0.497477352	2.896730381	0
	15192	1451034_at	5.758552714	3.083351392	1.367044396	0.443363153	2.579415877	0
	3297	1419302_at	9.365148543	3.083035108	2.477619556	0.803630017	5.569776958	0
	14081	1449565_at	4.308430777	3.082774297	1.867687437	0.605846311	3.649471202	0
	15645	1451580_a_at	4.888463604	3.081729574	2.286893292	0.742081106	4.880041078	0
	14246	1449892_at	4.908751538	3.081246989	1.757523854	0.570393695	3.381173046	0
	8070	1425232_x_at	4.188033995	3.080347568	1.570410422	0.509815983	2.969891904	0
	15320	1451185_at	6.266437753	3.079671225	2.514431914	0.816461152	5.713726239	0
	10656	1431124_at	5.695565288	3.078748845	1.848737338	0.600483323	3.601848095	0
	9720	1427500_at	7.429862528	3.07805835	1.631148737	0.529927815	3.097595447	0
	2809	1418757_at	4.733030896	3.07797618	1.512166316	0.491285906	2.852380242	0
	6988	1423927_at	7.31416133	3.07779873	1.34085265	0.43565313	2.533009784	0
	8505	1425813_at	4.649815672	3.075442551	1.34347532	0.436839673	2.537618721	0
	15231	1451076_s_at	6.263095973	3.074451144	2.211738786	0.71939305	4.63233242	0
	14848	1450624_at	3.485572192	3.072115697	1.346526004	0.43830576	2.542990379	0
	2668	1418596_at	3.857030619	3.071554589	1.475261595	0.480298023	2.780340536	0
	12645	1439367_x_at	6.69202893	3.071341914	2.764428923	0.900072021	6.794789807	0
	1240	1417036_at	5.954379565	3.069137	1.414447363	0.460861592	2.665576086	0
	4615	1421145_at	5.83449198	3.068806386	1.916500214	0.62450998	3.775061674	0
	10049	1428053_at	4.965000859	3.068248402	1.547130503	0.504238999	2.922353094	0
	12492	1438714_at	7.187524361	3.068102629	1.919975783	0.625786036	3.784167064	0
	15909	1451924_a_at	6.813408104	3.065881353	2.340624943	0.763442767	5.065220041	0
	16345	1452580_a_at	6.02734033	3.065739992	1.515183394	0.494230887	2.858351608	0
	11696	1436012_s_at	5.376759156	3.064857443	1.534294016	0.500608607	2.896466575	0
	10019	1428002_at	4.262360368	3.064595162	1.350814758	0.440780816	2.55056127	0
	11790	1436517_at	6.448711492	3.063737922	1.657262926	0.540928424	3.154175482	0
	8587	1425922_a_at	5.605155342	3.063708957	1.992119155	0.650231201	3.97820923	0
	4528	1421053_at	5.087556187	3.061767722	1.479698996	0.483282577	2.788905395	0
	9894	1427776_a_at	3.514284169	3.061219533	1.461522499	0.477431456	2.75398843	0
	16338	1452569_at	4.030617036	3.060300212	1.979556362	0.646850382	3.943717912	0
	4405	1420902_at	4.926901503	3.059800421	1.750523582	0.572103844	3.364806592	0
	10797	1431768_a_at	5.535713642	3.058826077	2.028141079	0.66304557	4.078789572	0
	10450	1429638_at	5.523196276	3.056637349	2.000407075	0.654446978	4.00112881	0
	17097	1455985_x_at	5.345754299	3.055721439	1.56065024	0.510730533	2.949867676	0
	13858	1449309_at	4.663360108	3.054583736	1.454131545	0.476049004	2.739915775	0
	13836	1449285_at	3.569187399	3.053184229	1.281822456	0.41983135	2.431459323	0
	15668	1451603_at	6.098209136	3.052732348	2.211057843	0.724288143	4.630146503	0
	11342	1434538_x_at	6.763364046	3.052225995	1.301173046	0.426302983	2.464291713	0
	11808	1436615_a_at	3.642735418	3.05191822	1.755556917	0.575230655	3.376566374	0
	17145	1456104_at	6.325035336	3.051418696	2.128824128	0.697650614	4.373608632	0
	4110	1420570_x_at	8.495667874	3.049542519	1.795433832	0.58875514	3.471198414	0
	8033	1425184_at	4.319808266	3.049305289	1.887964817	0.619145883	3.701127453	0
	1348	1417155_at	5.658590961	3.047545289	2.032115901	0.666804168	4.090042689	0
	12023	1437205_at	6.418072387	3.046210795	1.628802247	0.534697812	3.092561417	0
	10103	1428123_at	6.627868297	3.046119835	1.445540187	0.47455132	2.723647856	0
	3632	1419670_at	4.201124034	3.045630213	1.621354669	0.532354408	3.076637924	0
	3079	1419061_at	6.240222685	3.044933796	1.838204802	0.603692863	3.575648206	0
	13158	1448516_at	6.72364883	3.044824065	1.41878575	0.465966414	2.673603913	0
	7768	1424865_at	4.275420063	3.044486362	1.784792237	0.586237554	3.445688387	0
	2232	1418118_at	5.394833368	3.044050582	1.557656718	0.511705268	2.943753189	0
	16210	1452356_at	5.869186277	3.043067954	1.704264585	0.560048152	3.258627819	0
	17118	1456030_at	7.101053174	3.040720496	1.974934633	0.649495616	3.931104276	0
	12436	1438552_x_at	7.099157381	3.038323277	1.71078517	0.563068842	3.273389253	0
	14523	1450225_at	3.87627109	3.038165764	1.457757539	0.479815011	2.746810795	0
	17048	1455866_x_at	6.702799415	3.036396098	1.821260113	0.599809792	3.533897298	0
	17250	1456470_x_at	7.187547779	3.035425522	2.605733905	0.858441061	6.087010713	0
	16938	1455421_x_at	5.322151683	3.034733988	1.749825215	0.576599208	3.363178182	0
	11646	1435820_x_at	7.52254143	3.034428117	2.13822836	0.704656125	4.402211195	0
	6129	1422917_at	5.40073629	3.033110403	2.381443798	0.785149066	5.210579378	0
	1688	1417525_at	6.073231407	3.0329331	2.093463608	0.690243912	4.267714326	0
	2977	1418948_at	4.691796891	3.032479377	1.80634061	0.595664598	3.497540128	0
	14870	1450651_at	5.729080721	3.032435517	1.71069985	0.564133958	3.273195673	0
	12141	1437541_at	5.580634806	3.031233539	1.605729713	0.529728143	3.043496514	0
	5637	1422354_at	4.583741366	3.028003445	1.443301508	0.476651211	2.719424756	0
	13999	1449467_at	5.463208612	3.026435695	1.477371524	0.488155597	2.784409735	0
	2686	1418614_at	5.027112784	3.025318334	1.84222004	0.60893428	3.585613635	0
	4308	1420789_at	4.462306484	3.023060543	1.796762027	0.594351983	3.474395591	0
	8397	1425672_a_at	5.697961942	3.022301906	2.042096801	0.67567598	4.11843666	0
	5813	1422561_at	8.351645777	3.021417654	2.200655045	0.728351819	4.596880125	0
	13427	1448814_at	7.535946451	3.020349845	2.022918388	0.669762939	4.064050666	0
	17537	1460354_a_at	6.509583677	3.019784215	1.499040801	0.496406596	2.826547225	0
	10757	1431668_at	4.485746548	3.017521039	1.765533569	0.585094038	3.399997225	0
	8909	1426322_a_at	5.29745839	3.017227304	2.079667245	0.689264359	4.227097077	0
	2600	1418525_at	5.426214175	3.015001312	2.322641895	0.770361819	5.002474455	0
	17455	1460244_at	5.96799482	3.014936675	2.778662981	0.921632286	6.862161029	0
	12738	1447653_x_at	6.209099244	3.013281967	1.684043051	0.558873371	3.213271871	0
	6652	1423545_a_at	7.161326635	3.012434693	1.879523684	0.623921803	3.679535578	0
	2672	1418600_at	4.732997339	3.012238833	1.563227972	0.518958841	2.955143057	0
	7905	1425033_at	4.958324722	3.010108943	1.550068026	0.514954128	2.928309463	0
	3048	1419022_a_at	8.3768824	3.005640898	2.993013458	0.995798753	7.961352041	0
	3395	1419406_a_at	6.466523888	3.005639872	2.332427271	0.776016878	5.036520098	0
	4974	1421577_at	5.573807197	3.005618741	2.333420473	0.776352783	5.03998861	0
	11299	1434370_s_at	9.278855206	3.004742595	2.618190162	0.871352563	6.139793618	0
	15150	1450984_at	7.489004666	3.003349369	1.929873247	0.642573677	3.810217218	0
	15000	1450806_at	5.200366612	3.003293479	1.393092682	0.463854995	2.626410971	0
	185	1415913_at	8.617801697	3.003160539	1.840352654	0.612805286	3.580975514	0
	9901	1427808_at	5.704252234	3.0010947	1.665940112	0.555110811	3.173203646	0
	6996	1423936_at	6.439034859	3.000055778	1.776301423	0.592089466	3.425468749	0
	2599	1418524_at	5.753718269	2.99940746	2.246840034	0.749094634	4.746420879	0
	14765	1450523_at	5.228170543	2.998574323	1.349531907	0.450057848	2.548294307	0
	14582	1450302_at	5.292222787	2.997334369	2.026428192	0.676076788	4.073949769	0
	15492	1451394_at	4.706524893	2.997031975	1.362478729	0.45460934	2.571265756	0
	5841	1422590_at	5.547299646	2.996128296	1.494146841	0.498692543	2.816975157	0
	12231	1437836_x_at	5.332833536	2.995688844	2.035818701	0.67958283	4.100553616	0
	8744	1426121_at	5.03373232	2.995346121	1.743277581	0.581995372	3.347949069	0
	10964	1432763_at	4.902641917	2.99321844	1.737031755	0.580322415	3.333486201	0
	7736	1424822_at	6.295403272	2.991490847	2.046097363	0.683972463	4.129872846	0
	4792	1421363_at	4.498313837	2.98997245	1.757315193	0.587736249	3.380684053	0
	14827	1450594_at	4.562494043	2.98984195	1.474823894	0.493278213	2.779497133	0
	10593	1430771_a_at	4.886026348	2.987449813	1.485466407	0.497235602	2.800076818	0
	2062	1417930_at	6.495379145	2.985078105	1.869815701	0.62638753	3.654858877	0
	4412	1420910_at	5.283298319	2.984429975	2.021999637	0.677516194	4.061463382	0
	8703	1426070_a_at	4.898046173	2.984330795	1.455636775	0.487759862	2.742775947	0
	9899	1427784_at	3.60410652	2.983743911	1.354557402	0.453979109	2.557186535	0
	5318	1421984_at	4.285717817	2.983440823	1.51414531	0.507516455	2.856295635	0
	13750	1449187_at	6.930067875	2.979791727	1.990210578	0.667902579	3.972949838	0
	4728	1421288_at	4.609714937	2.978230178	1.70756983	0.573350523	3.266101962	0
	5988	1422757_at	4.266680194	2.977485144	1.417445705	0.476054669	2.671121694	0
	4905	1421501_a_at	5.764484183	2.977394032	1.616332875	0.542868313	3.065947248	0
	4211	1420681_at	5.53981294	2.974739532	1.920160441	0.645488595	3.784651452	0
	15561	1451476_at	6.401441493	2.972546907	1.247334945	0.419618255	2.3740247	0
	15661	1451596_a_at	4.524631423	2.972411864	2.242464002	0.754425734	4.732045684	0
	10664	1431191_a_at	4.662812353	2.972244139	1.738401441	0.584878415	3.336652496	0
	10803	1431782_s_at	4.705497535	2.97053235	1.694523904	0.570444521	3.236700563	0
	4134	1420595_at	4.943389273	2.970114681	1.620734398	0.545680747	3.075315442	0
	12022	1437204_a_at	6.163361817	2.969137775	1.66925882	0.562203221	3.180511539	0
	12343	1438202_at	6.373713379	2.968459133	2.245499667	0.756452949	4.742013161	0
	3790	1419989_at	4.116476574	2.968457171	1.427549965	0.480906371	2.689895199	0
	9777	1427573_at	4.914851854	2.967636792	1.815526992	0.611775335	3.519881821	0
	17683	1460708_s_at	7.328753707	2.967138076	2.230694896	0.751800165	4.693599996	0
	3713	1419766_at	7.07314483	2.966556128	1.87072321	0.630604354	3.657158643	0
	4835	1421416_at	4.948152576	2.966137615	1.383750472	0.466515938	2.609458526	0
	17168	1456190_a_at	4.819163006	2.965627585	1.584087427	0.534149141	2.998180888	0
	17671	1460690_at	6.182607005	2.965460605	1.454040405	0.490325315	2.73974269	0
	14103	1449588_at	4.694357871	2.965344847	1.430119385	0.482277596	2.694690133	0
	12174	1437652_at	4.857887335	2.964780008	1.356836466	0.457651651	2.561229384	0
	3483	1419500_at	4.657048408	2.963595149	1.693759661	0.571521944	3.23498643	0
	16736	1454608_x_at	4.524537432	2.963133527	2.369321435	0.799599955	5.166980485	0
	9423	1427051_at	6.57196231	2.963100032	1.557906665	0.525769177	2.944263239	0
	9663	1427404_x_at	8.301776584	2.962997958	2.955074731	0.997325942	7.754720216	0
	9917	1427845_at	3.644959714	2.962626034	1.401429312	0.473036184	2.641631653	0
	6543	1423418_at	6.688150055	2.962552596	2.328711134	0.786048875	5.023563571	0
	5708	1422439_a_at	7.129703865	2.960782916	1.780152894	0.601243977	3.434625722	0
	10721	1431420_s_at	6.930351441	2.960594186	2.177041748	0.735339466	4.522253129	0
	2685	1418613_at	4.802421991	2.959466484	1.738713902	0.587509239	3.337375231	0
	7333	1424326_at	7.277438761	2.95893897	1.377147261	0.465419285	2.597542332	0
	13863	1449314_at	5.088255542	2.958742411	1.703099871	0.575616135	3.25599813	0
	8082	1425245_a_at	5.334654691	2.958055615	1.573589837	0.531967631	2.976444178	0
	8380	1425648_at	5.206299292	2.957978016	1.526378769	0.516020998	2.880618823	0
	17657	1460668_at	4.7246262	2.957789822	1.456481221	0.492422149	2.744381831	0
	5451	1422144_at	4.377722444	2.956907129	1.804052955	0.610114852	3.491998537	0
	16499	1453047_at	5.19133359	2.955728654	1.99588159	0.675258734	3.988597624	0
	8011	1425159_at	4.583328034	2.955657172	1.654297677	0.559705534	3.147699191	0
	5772	1422512_a_at	6.894476586	2.955359689	1.559344816	0.527632837	2.947199692	0
	15100	1450925_a_at	8.194774581	2.953750599	1.714196865	0.580345837	3.281139347	0
	17071	1455913_x_at	4.498704497	2.95258907	2.397211752	0.811901587	5.267840822	0
	10946	1432453_a_at	4.350978417	2.951554261	1.812567721	0.614106183	3.512669203	0
	10901	1432227_at	5.093056789	2.948625784	1.497042201	0.507708441	2.822634251	0
	5885	1422641_at	4.489538137	2.948586968	1.363818267	0.462532827	2.573654278	0
	9609	1427330_at	4.825402876	2.948557412	1.361908863	0.461889891	2.570250303	0
	7575	1424624_at	4.632967096	2.948181177	1.481534893	0.50252505	2.792456667	0
	6592	1423473_at	6.545244468	2.947057495	1.729043252	0.586701568	3.315079003	0
	8932	1426353_at	6.624198558	2.947032399	1.806234579	0.612899465	3.497283087	0
	8588	1425923_at	5.884288025	2.946140168	1.946292118	0.660624413	3.853827824	0
	1227	1417021_a_at	4.414836254	2.946011659	1.64021149	0.556756619	3.117115234	0
	234	1415968_a_at	5.285310533	2.945413819	1.959482574	0.665265628	3.889224661	0
	5928	1422686_s_at	6.278428404	2.94518897	1.953177895	0.663175747	3.872265558	0
	9898	1427782_a_at	5.406094949	2.944775818	1.675399863	0.568939698	3.194078707	0
	16723	1454267_a_at	4.230959902	2.941263785	1.821856415	0.619412793	3.535358248	0
	17210	1456330_at	5.142422642	2.941207731	1.466132132	0.498479627	2.762801922	0
	33	1415724_a_at	7.255773141	2.939661595	2.231592837	0.759132561	4.696522226	0
	4967	1421570_at	4.469910294	2.938353347	1.623118967	0.552390668	3.080402702	0
	5713	1422447_at	5.258368107	2.938096848	1.563298981	0.532078778	2.95528851	0
	6613	1423497_at	3.791921022	2.937951975	1.457950129	0.496247094	2.747177501	0
	5016	1421629_at	5.070922948	2.93759148	2.009398043	0.684029095	4.026141963	0
	7713	1424789_at	5.848219702	2.937547394	1.389883865	0.47314432	2.620575846	0
	10823	1431844_at	5.18359307	2.937537197	2.110428211	0.718434549	4.318194453	0
	16152	1452264_at	8.982698647	2.937249909	2.241488108	0.763124752	4.728845832	0
	14299	1449952_s_at	4.33236498	2.936853801	1.513614622	0.515386439	2.855245154	0
	8318	1425571_at	3.988007315	2.936362682	1.421395385	0.484066697	2.678444468	0
	2111	1417985_at	10.8107358	2.93624631	2.722876668	0.927332512	6.601878869	0
	11462	1434998_at	6.36597752	2.935988221	2.111805518	0.719282694	4.322318899	0
	4970	1421573_at	4.55331442	2.935660385	1.660003993	0.565461864	3.160173994	0
	5137	1421770_a_at	6.72279795	2.933431846	2.069954477	0.705642601	4.198734246	0
	12029	1437226_x_at	8.080804113	2.932530099	2.098398672	0.715559125	4.282338004	0
	8470	1425774_at	5.167520453	2.929874572	1.943204437	0.663238097	3.845588613	0
	10549	1430443_at	3.264726393	2.928185896	1.990706625	0.67984298	3.974316106	0
	14429	1450108_at	4.962409859	2.92816081	1.445387442	0.493616142	2.723359504	0
	13367	1448750_at	5.863757653	2.927807358	2.005573836	0.685008811	4.015483846	0
	8572	1425901_at	5.554647817	2.927191643	1.506089365	0.51451683	2.840390654	0
	5033	1421648_at	3.949140406	2.926284019	1.538579561	0.525779299	2.905083359	0
	4231	1420705_at	4.565591916	2.925771507	1.668756508	0.570364604	3.179404352	0
	14989	1450794_at	4.967110277	2.925695478	1.446566304	0.494435021	2.725585738	0
	5981	1422749_at	5.247770019	2.922923108	2.025927357	0.693116884	4.072535731	0
	9309	1426873_s_at	7.866407714	2.922829477	1.988862623	0.680457974	3.969239521	0
	1446	1417260_at	7.796160132	2.922570447	1.371949783	0.469432579	2.588201217	0
	8182	1425379_at	5.39295717	2.921372592	1.754424945	0.600548163	3.373918079	0
	3510	1419533_at	4.393146076	2.920753253	1.617527017	0.553804747	3.068486035	0
	4459	1420972_at	5.275073099	2.918638322	1.773901154	0.607783822	3.419774399	0
	12363	1438287_x_at	6.587102463	2.917170609	1.805313557	0.618857722	3.495051119	0
	4142	1420604_at	4.602946787	2.91628551	1.383528524	0.474414635	2.609057111	0
	16373	1452609_at	5.733326759	2.916109694	1.839216824	0.630709067	3.578157332	0
	5128	1421761_a_at	5.508057661	2.915484901	1.823628094	0.625497355	3.539702456	0
	14090	1449574_a_at	7.385549855	2.915340392	2.16919984	0.744064002	4.497738671	0
	8673	1426032_at	5.555838939	2.915010712	1.464464815	0.502387456	2.759610806	0
	7733	1424816_at	5.445593802	2.912716521	1.311921554	0.450411684	2.482719982	0
	16296	1452494_s_at	3.782514671	2.912344529	1.907603965	0.655006283	3.75185472	0
	2458	1418368_at	4.603069668	2.912103238	1.631736712	0.560329281	3.098858139	0
	4523	1421048_a_at	4.990103161	2.910633682	1.698080492	0.583405773	3.244689648	0
	7142	1424106_at	6.594973888	2.909498473	1.670487761	0.574149729	3.183221969	0
	16720	1454240_at	7.654333749	2.909480096	2.76521425	0.950415249	6.79848954	0
	12714	1441134_at	4.322092449	2.909304409	1.55599928	0.534835501	2.940373206	0
	3850	1420166_at	3.531051765	2.907805295	1.348598545	0.463785711	2.546646203	0
	9845	1427701_a_at	5.198139462	2.906352888	2.056435481	0.707565654	4.159573128	0
	16429	1452721_a_at	5.414524954	2.905713558	1.679663107	0.578055295	3.203531346	0
	7114	1424077_at	5.973435874	2.904990008	2.439929171	0.83990966	5.426150905	0
	5707	1422438_at	7.27575806	2.903089921	2.289511809	0.788646536	4.888906484	0
	15366	1451239_a_at	4.448768665	2.90207298	1.432312036	0.493547904	2.698788719	0
	9721	1427501_at	5.041685456	2.902056935	1.684764339	0.58054145	3.214878778	0
	3778	1419968_at	4.244502845	2.901154549	1.516598279	0.522756804	2.861156235	0
	14012	1449482_at	5.261151905	2.898337841	2.487966755	0.858411577	5.609867731	0
	8086	1425250_a_at	4.55886512	2.896542982	2.162536441	0.746592215	4.477012794	0
	12530	1438886_at	9.076977429	2.894392959	2.290147779	0.791235956	4.891062089	0
	14594	1450315_at	5.167535323	2.894244152	1.865459898	0.644541303	3.643840722	0
	14258	1449905_at	4.509627029	2.893835258	1.439833902	0.497552132	2.7128963	0
	6235	1423053_at	6.65935795	2.893470291	2.658457654	0.918778279	6.313577214	0
	16725	1454317_at	4.964235366	2.893094189	1.645399241	0.568733381	3.128344168	0
	12661	1439390_at	4.249593423	2.892186791	1.777425911	0.614561243	3.428139721	0
	9644	1427378_at	4.857787988	2.892120504	1.599268322	0.552974304	3.029896099	0
	5317	1421983_s_at	4.774053062	2.891654434	1.553523321	0.537243767	2.935331254	0
	2311	1418207_at	5.437556876	2.891420411	1.740400103	0.60191873	3.341278187	0
	6741	1423648_at	6.267742658	2.891242019	1.843797481	0.63771814	3.589536286	0
	12127	1437508_at	5.146018439	2.891011868	1.533556381	0.530456619	2.89498602	0
	5148	1421781_at	6.495348884	2.889870295	1.630729443	0.564291569	3.096695316	0
	1578	1417405_at	5.874267966	2.8889083	1.428464176	0.494465046	2.69160028	0
	9912	1427835_at	5.758798946	2.888076263	1.855960253	0.642628547	3.61992612	0
	15638	1451572_a_at	4.843439308	2.888048851	1.402792086	0.485723116	2.644128123	0
	16193	1452329_at	5.651541639	2.887917575	1.632002023	0.565113782	3.09942807	0
	12309	1438119_at	6.070745785	2.887160962	2.508566795	0.86886974	5.69054486	0
	1552	1417379_at	6.334888362	2.886670712	2.109944045	0.730926474	4.316745518	0
	14559	1450272_at	5.130043364	2.886071387	1.570625302	0.54420875	2.970334284	0
	14569	1450283_at	5.700855125	2.885929327	1.871239495	0.648401012	3.658467632	0
	15365	1451238_at	6.625421455	2.885548179	1.684041147	0.583612209	3.213267632	0
	12397	1438387_x_at	5.494931357	2.884913778	1.738659335	0.602672894	3.337249003	0
	14165	1449757_x_at	3.452471925	2.882200848	1.349355258	0.468168365	2.547982303	0
	10596	1430776_s_at	5.351042846	2.881252514	2.180668257	0.756847325	4.533635037	0
	9537	1427224_at	4.85957818	2.880019785	1.547278204	0.537245686	2.922652297	0
	3049	1419023_x_at	8.19594329	2.879855214	2.894836512	1.005202101	7.437596658	0
	13208	1448572_at	3.797730498	2.879611695	1.131917331	0.393079849	2.191497953	0
	9546	1427234_at	6.456404565	2.878272946	1.139224592	0.395801445	2.202626064	0
	9854	1427713_x_at	4.567660538	2.877646161	1.451840735	0.504523716	2.735568601	0
	11963	1437029_at	4.77680338	2.876096074	1.841003877	0.640105139	3.582592309	0
	9707	1427481_a_at	5.112526315	2.875265364	2.255640411	0.784498168	4.775462325	0
	15527	1451435_at	5.358246827	2.874122889	1.62725851	0.56617569	3.089254033	0
	10101	1428121_at	7.055253673	2.872737428	1.209161583	0.42090919	2.312032348	0
	8634	1425990_a_at	5.172883047	2.872677593	1.528482664	0.532075952	2.88482272	0
	4014	1420452_at	4.324466362	2.871593158	1.482388345	0.516225058	2.794109083	0
	16614	1453772_at	6.105219374	2.870912695	1.953653588	0.680499129	3.873542551	0
	6213	1423027_at	4.929783905	2.870646506	1.49465962	0.520670036	2.817976578	0
	14824	1450591_at	4.446603952	2.870429025	1.483055401	0.516666807	2.795401287	0
	4879	1421468_at	5.801484664	2.870417013	1.773588841	0.617885427	3.41903417	0
	16221	1452369_at	4.2554308	2.86987767	1.641249703	0.571888384	3.119359225	0
	4955	1421556_at	4.451666137	2.868460464	1.485784355	0.51797275	2.80069398	0
	6669	1423563_at	6.376453232	2.866792912	1.879704925	0.655682145	3.679997853	0
	5634	1422351_at	4.02175793	2.866710126	1.438511832	0.501798845	2.71041137	0
	13688	1449120_a_at	5.330997752	2.866589716	2.231270949	0.778371225	4.695474476	0
	13682	1449112_at	3.833183206	2.865976259	1.622501523	0.566125249	3.079084634	0
	4995	1421605_a_at	4.591272979	2.86478362	1.428667949	0.498700125	2.69198048	0
	1027	1416809_at	3.984158003	2.862910908	1.870489449	0.653352308	3.656566117	0
	6611	1423493_a_at	7.943821543	2.861781729	1.633938815	0.570951586	3.103591791	0
	14058	1449537_at	4.934341686	2.861545022	1.387021388	0.484710664	2.61538147	0
	3951	1420385_at	5.310182326	2.860575393	2.257518024	0.789183194	4.781681455	0
	10163	1428297_at	5.749921721	2.860332053	1.57606757	0.551008603	2.981560414	0
	12936	1448272_at	6.000350531	2.860273891	1.9026898	0.665212449	3.739096746	0
	13229	1448593_at	6.542341642	2.860176046	2.110145695	0.737767767	4.317348925	0
	6000	1422771_at	5.351504754	2.859713923	1.955369412	0.683763993	3.878152168	0
	12392	1438380_at	5.101002683	2.857749323	2.960093725	1.035812939	7.781745108	0
	17299	1456618_at	5.378900755	2.857625861	1.524718674	0.533561337	2.87730603	0
	17325	1456725_x_at	8.148783482	2.857082967	2.027639731	0.709688782	4.077372407	0
	8317	1425570_at	4.006463896	2.856231506	1.345556194	0.471094934	2.541281502	0
	7035	1423984_a_at	6.016968076	2.855841007	1.558390862	0.545685442	2.945251558	0
	10480	1429832_at	6.208876079	2.85566672	2.023396656	0.708554903	4.065398163	0
	3030	1419002_s_at	4.481056961	2.855529243	1.361186812	0.476684599	2.568964247	0
	5629	1422345_s_at	4.921704129	2.855501734	1.707082954	0.597822419	3.264999914	0
	8552	1425874_at	4.153866317	2.855107237	1.204972649	0.422041117	2.305328988	0
	14260	1449908_at	4.395350007	2.854598727	1.641404084	0.575003439	3.119693042	0
	8366	1425628_a_at	7.121023656	2.854147353	1.943085097	0.680793546	3.845270519	0
	2852	1418810_at	5.345208927	2.852827095	1.598699249	0.560391218	3.028701189	0
	15200	1451043_at	6.165627205	2.852671353	1.571805915	0.550994391	2.972766017	0
	16509	1453098_at	3.923845149	2.850287621	1.601944383	0.562029029	3.035521481	0
	2834	1418787_at	4.637815601	2.846568011	1.769363206	0.621577703	3.409034514	0
	9746	1427533_at	5.733164111	2.845468523	1.740533203	0.61168598	3.34158646	0
	12191	1437693_at	3.689948195	2.844298723	1.385738823	0.487198764	2.613057412	0
	2764	1418705_at	3.793018931	2.842831105	1.358301974	0.477799041	2.563832435	0
	14083	1449567_at	4.010344279	2.842088406	1.671168555	0.588007238	3.184724455	0
	522	1416271_at	9.331807368	2.840861914	2.530777439	0.890848452	5.778830036	0
	13808	1449253_at	4.89300153	2.840398452	1.435582304	0.505415817	2.70491321	0
	8216	1425421_at	5.187154592	2.839493215	1.516738389	0.534158131	2.861434114	0
	8392	1425666_at	4.491751938	2.838601965	1.449298774	0.510567805	2.7307529	0
	1122	1416909_at	6.778770799	2.838348382	1.304593527	0.459631219	2.470141225	0
	5570	1422277_at	4.230314971	2.837634509	1.500788858	0.528887301	2.829974116	0
	7698	1424768_at	7.221095175	2.83681767	2.236765681	0.788477069	4.71339203	0
	13809	1449255_a_at	8.591959093	2.835172886	1.850763098	0.652786681	3.606909181	0
	15837	1451822_a_at	5.353319941	2.833655874	1.444474791	0.509756602	2.721637247	0
	15619	1451547_at	4.490172192	2.833319762	1.642930302	0.579860531	3.122995091	0
	16710	1454183_at	4.187340005	2.832926372	1.236287441	0.436399425	2.355914922	0
	4838	1421419_at	5.359261374	2.832348025	1.636281656	0.577712075	3.108635911	0
	7501	1424536_at	6.121559516	2.830358211	1.988753182	0.702650701	3.968938429	0
	4965	1421567_at	3.770875595	2.82613256	1.368839135	0.484350647	2.582626714	0
	371	1416112_at	8.8807536	2.82538108	1.38726075	0.490999518	2.615815432	0
	5332	1422004_at	4.424564439	2.825006715	1.780995305	0.630439318	3.436631836	0
	13286	1448656_at	5.977659139	2.823862764	1.651061426	0.584681893	3.140646193	0
	1855	1417703_at	6.155025926	2.823509319	1.287068834	0.455840123	2.44031745	0
	5361	1422035_at	4.288716279	2.821111629	1.310671879	0.464594121	2.48057036	0
	16786	1454758_a_at	8.447671169	2.819662129	1.88917958	0.670002111	3.704245149	0
	9338	1426919_at	5.859343134	2.819400991	2.481540088	0.880165715	5.584933445	0
	17159	1456140_at	4.353815407	2.819165155	1.444894978	0.512525836	2.722430045	0
	12596	1439054_at	5.512314822	2.817473204	1.23051245	0.436743266	2.346503237	0
	15331	1451198_at	6.502607774	2.817230719	1.356939179	0.4816571	2.561411736	0
	16174	1452295_at	7.857477643	2.816381981	2.50979715	0.891142312	5.695399926	0
	501	1416250_at	5.993224147	2.816315273	1.829544824	0.649623585	3.554249168	0
	5709	1422440_at	7.221765605	2.81628497	1.715229654	0.609039807	3.283489072	0
	11102	1433718_a_at	5.785803414	2.815364374	1.877048765	0.666716103	3.673228807	0
	16726	1454368_at	5.878466733	2.815150597	1.748487844	0.621099221	3.360061977	0
	235	1415969_s_at	4.911519291	2.814619075	2.060363722	0.732022226	4.170914452	0
	11631	1435759_at	5.4481991	2.814519825	1.84605705	0.655904795	3.59516267	0
	5695	1422426_at	5.739253373	2.814152545	1.861165279	0.661359059	3.633009854	0
	3680	1419725_at	4.267721058	2.814140073	1.598375566	0.567980102	3.028021746	0
	7906	1425034_at	4.635979054	2.81390309	1.606634235	0.570962888	3.045405283	0
	5002	1421613_at	3.705252887	2.813478847	1.567772357	0.557236234	2.964466219	0
	13949	1449413_at	4.704925086	2.813125008	1.414975166	0.502990504	2.666551452	0
	5693	1422424_at	3.913975809	2.812066942	1.28085723	0.455486038	2.429833115	0
	9071	1426542_at	6.888847453	2.811750639	1.896096101	0.674347175	3.722046555	0
	8583	1425918_at	5.807649583	2.811747427	1.904072956	0.67718492	3.742683251	0
	15129	1450960_at	4.841922613	2.811298977	1.731176875	0.615792518	3.319985349	0
	6603	1423485_at	5.341978459	2.811061613	1.355781519	0.482302313	2.55935721	0
	15678	1451615_at	5.948772006	2.810821656	1.977486524	0.703526145	3.938063908	0
	10534	1430292_a_at	5.673585003	2.810759846	1.66964249	0.594018195	3.181357475	0
	12872	1448202_x_at	6.907951408	2.808103765	2.117991935	0.75424276	4.34089322	0
	6668	1423562_at	6.407645257	2.807917318	1.71230991	0.609814932	3.276850627	0
	9554	1427246_at	4.180079491	2.807915447	1.609575674	0.573227971	3.051620741	0
	15530	1451441_at	3.220950915	2.805529526	1.571832685	0.560262393	2.972821179	0
	3034	1419008_at	4.725952233	2.804201611	1.989607706	0.709509508	3.971289973	0
	16366	1452601_a_at	6.011139864	2.803629665	1.296122423	0.46230158	2.455679741	0
	4935	1421533_at	3.920608092	2.799423884	1.317152526	0.470508426	2.49173825	0
	6139	1422928_at	5.39635592	2.799036344	1.561193814	0.55776118	2.950979327	0
	14844	1450619_x_at	5.734775473	2.798430452	1.839529545	0.657343313	3.578933022	0
	3497	1419517_at	4.348200185	2.797346308	1.696630744	0.606514373	3.241430732	0
	7228	1424204_at	6.775304406	2.796369092	1.425768628	0.509864249	2.686575958	0
	1031	1416813_at	6.836182451	2.796149012	1.912939577	0.684133631	3.765756137	0
	9339	1426920_x_at	5.877416332	2.795565449	2.452360639	0.877232418	5.473109189	0
	3033	1419007_at	3.942306604	2.794306076	1.394156045	0.498927464	2.628347526	0
	16454	1452822_at	6.815292221	2.792727225	1.598169292	0.572261149	3.027588835	0
	17349	1457810_at	3.513821129	2.791763401	1.202498992	0.430730982	2.301379638	0
	4534	1421059_a_at	5.318406027	2.791460525	1.426198252	0.510914713	2.68737612	0
	4133	1420594_at	5.041107628	2.791313315	1.564154067	0.560364922	2.957040631	0
	14498	1450197_at	4.610239596	2.790150126	1.480591065	0.530649248	2.790630406	0
	14606	1450329_a_at	4.017261676	2.789483972	1.409772707	0.505388352	2.656952998	0
	8631	1425987_a_at	5.758335412	2.788928943	1.658056686	0.594513779	3.155911362	0
	9399	1427010_s_at	7.187237371	2.788453264	1.899719443	0.681280719	3.73140626	0
	15867	1451866_a_at	5.137390769	2.787343144	1.656511788	0.594297761	3.152533691	0
	14586	1450307_x_at	3.720344078	2.786922417	1.561448533	0.560277001	2.951500392	0
	4625	1421157_at	4.576191456	2.786331681	1.528120439	0.548434506	2.884098503	0
	14799	1450564_x_at	5.240594902	2.785622891	1.52778554	0.548453829	2.883429082	0
	14536	1450244_a_at	5.564590697	2.785553503	1.5438044	0.554218183	2.915623432	0
	2198	1418080_at	5.016126988	2.785150822	1.338576105	0.480611712	2.529015896	0
	5051	1421667_at	4.763560908	2.784290977	1.373600285	0.493339344	2.591163921	0
	451	1416197_at	7.957956871	2.783052929	1.455996233	0.523165125	2.743459414	0
	11907	1436908_at	5.577500897	2.781881053	2.151568598	0.773422212	4.443106117	0
	4263	1420740_at	4.042947731	2.781780817	1.338122898	0.481031032	2.528221557	0
	16349	1452584_at	6.69217519	2.780024915	1.640952021	0.590265221	3.118715652	0
	13872	1449325_at	8.83917174	2.776799529	1.735326259	0.624937537	3.329547816	0
	6459	1423315_at	5.413533823	2.776791605	1.388192855	0.499926913	2.61750602	0
	11245	1434204_x_at	5.284610169	2.775975621	1.437506772	0.517838399	2.708523808	0
	6373	1423221_at	5.227969382	2.77538608	1.733336183	0.624538761	3.324958151	0
	10678	1431282_at	4.868827193	2.775154888	1.690035305	0.608987741	3.226645998	0
	8672	1426031_a_at	5.155794504	2.775042617	1.467462431	0.528807169	2.765350657	0
	5035	1421650_at	4.072277311	2.775007845	1.229273355	0.442980137	2.344488748	0
	12884	1448216_at	5.219028113	2.774034921	1.602121927	0.57754209	3.035895069	0
	14085	1449569_at	5.010338055	2.773951544	1.869208723	0.673843322	3.65332151	0
	13466	1448857_a_at	6.475639691	2.772908168	1.484856504	0.535487082	2.798893328	0
	5557	1422262_a_at	4.29114349	2.772491673	1.593066036	0.57459723	3.016898242	0
	11584	1435532_at	3.548344572	2.771221658	1.546948573	0.558218996	2.921984596	0
	5073	1421695_at	4.765724841	2.769316409	1.550928342	0.560040137	2.930056211	0
	15771	1451734_a_at	6.304795862	2.767915885	1.912893938	0.691095401	3.765637012	0
	13114	1448470_at	3.529514513	2.767490883	1.578972567	0.570543006	2.987570105	0
	17049	1455867_at	6.942298089	2.767447527	1.580852112	0.571231106	2.991464851	0
	16844	1454971_x_at	8.601681298	2.766822467	1.785083597	0.645174607	3.446384334	0
	14267	1449916_at	3.773638974	2.766181024	1.61062425	0.582255549	3.05383952	0
	15855	1451845_a_at	6.53075828	2.765450589	1.522294708	0.550468959	2.872475738	0
	1238	1417034_at	6.119326253	2.76539494	1.593544157	0.576244692	3.017898232	0
	5092	1421716_at	5.030031545	2.765228655	1.578337316	0.570780038	2.9862549	0
	15223	1451068_s_at	8.605619379	2.765131039	1.866071144	0.674858124	3.645384885	0
	2802	1418750_at	5.133301028	2.764611173	1.612903525	0.583410622	3.058668011	0
	13230	1448594_at	6.192211808	2.764597926	2.039905245	0.73786688	4.112185213	0
	14905	1450693_at	6.521860094	2.763884806	1.906691959	0.689859416	3.749483718	0
	3342	1419350_at	5.98030593	2.763015292	1.617243813	0.585318444	3.067883742	0
	9779	1427575_at	3.655579186	2.762612088	1.337393339	0.484104643	2.52694338	0
	2737	1418676_at	5.058487963	2.761592712	1.741217434	0.630512033	3.343171659	0
	12890	1448222_x_at	8.862555409	2.761043769	1.385072652	0.501648205	2.611851099	0
	7439	1424456_at	6.036117453	2.760441015	1.268558192	0.459549103	2.409206726	0
	10031	1428022_at	3.934615651	2.758879522	1.253596323	0.454386033	2.384350491	0
	6419	1423270_at	7.275703663	2.758813778	2.09922906	0.760917274	4.284803547	0
	11962	1437028_at	5.9258095	2.75880113	1.593589747	0.5776385	3.017993602	0
	14487	1450184_s_at	6.42075712	2.75790679	2.01734729	0.731477691	4.048387226	0
	1543	1417370_at	4.41491302	2.757817908	1.729178397	0.627009634	3.315389558	0
	17011	1455758_at	5.01636696	2.757606503	1.427236291	0.517563434	2.68931042	0
	15419	1451307_at	7.634461299	2.757497693	1.284049863	0.465657638	2.435216203	0
	13412	1448799_s_at	6.71895558	2.757489596	1.300956071	0.47179002	2.463921121	0
	5710	1422441_x_at	7.284293683	2.756832433	1.683217955	0.610562301	3.211434684	0
	17123	1456043_at	4.702733444	2.756384204	1.448517225	0.525513541	2.729273974	0
	213	1415944_at	8.241073875	2.756113916	2.268610324	0.823119215	4.81858757	0
	4844	1421427_at	5.513562884	2.755998825	1.342345091	0.487063013	2.535631492	0
	4909	1421505_at	4.655074398	2.754903885	1.564581444	0.567925964	2.957916741	0
	10916	1432301_a_at	3.865171333	2.754816751	1.412595037	0.512772778	2.662155857	0
	4075	1420529_at	5.238794002	2.753964947	1.878828822	0.682226847	3.677763787	0
	3161	1419146_a_at	5.326506863	2.753408428	1.642600401	0.596569831	3.122281038	0
	11949	1437006_x_at	5.960655655	2.751293772	2.572299981	0.934941956	5.947568495	0
	14916	1450708_at	3.796390982	2.751077099	1.378456717	0.501060736	2.59990105	0
	9822	1427661_a_at	6.047080142	2.750593467	1.192023849	0.433369694	2.284730261	0
	6383	1423233_at	7.593181298	2.749763088	2.116988042	0.769880158	4.337873679	0
	7113	1424076_at	5.811284546	2.749063431	2.345425296	0.853172491	5.082101877	0
	5716	1422450_at	6.899071307	2.748191609	1.541105604	0.560770799	2.910174382	0
	3324	1419331_at	3.990890941	2.746021114	1.736156556	0.632244431	3.331464582	0
	10969	1432848_a_at	6.667790421	2.745916508	1.412384916	0.514358289	2.661768156	0
	15016	1450829_at	5.601972684	2.745629402	1.659104919	0.604271253	3.158205217	0
	4731	1421293_at	4.56851095	2.745372697	1.516147305	0.552255549	2.860262002	0
	3471	1419486_at	6.234893785	2.742597336	1.934115851	0.705213203	3.821438602	0
	16078	1452136_at	5.884337007	2.742490394	2.460534019	0.897189658	5.504204298	0
	4217	1420687_at	5.082830928	2.742017349	1.700375721	0.620118513	3.249855836	0
	8021	1425169_at	5.136954275	2.740058859	1.421038118	0.51861591	2.677781264	0
	13732	1449167_at	6.946885206	2.739887422	2.040313568	0.744670585	4.113349242	0
	4219	1420689_at	4.258745909	2.739643907	1.624928089	0.593116531	3.084267913	0
	289	1416028_a_at	6.823490105	2.739461408	1.686708736	0.615708158	3.219214562	0
	15902	1451917_a_at	4.309534964	2.739343027	1.364537061	0.498125663	2.574936868	0
	5022	1421635_at	5.314702102	2.739313155	1.568508311	0.572591822	2.965978852	0
	12623	1439253_x_at	6.900021445	2.738566932	2.104420061	0.768438425	4.300248587	0
	13861	1449312_at	4.407157947	2.737880519	1.99916749	0.730187996	3.997692459	0
	2024	1417887_at	4.785132694	2.73742896	1.280055181	0.467612201	2.428482654	0
	222	1415953_s_at	6.861605086	2.736387934	1.526611702	0.55789301	2.881083956	0
	14271	1449920_at	4.237684485	2.735962921	1.330563818	0.486323776	2.515009445	0
	1194	1416982_at	6.771191393	2.735392853	1.327004841	0.485124043	2.508812828	0
	12853	1448180_a_at	6.791666132	2.733997099	1.643765992	0.601231798	3.12480463	0
	5032	1421646_a_at	5.571410237	2.733633641	1.164832768	0.426111513	2.242072248	0
	10637	1431048_at	5.674972504	2.732926507	2.338022189	0.855501304	5.056090159	0
	796	1416562_at	5.904293437	2.73291359	1.80990368	0.662261583	3.50618879	0
	10594	1430772_at	4.896459128	2.732588043	1.700273626	0.622220986	3.249625861	0
	3925	1420354_at	5.965706316	2.732242558	1.604026504	0.587073245	3.039905558	0
	2221	1418106_at	7.257502378	2.731618619	2.1039072	0.770205323	4.298720171	0
	9398	1427009_at	7.353422334	2.730432594	1.90234854	0.696720565	3.738212392	0
	11121	1433798_a_at	3.547517536	2.729536451	1.245499929	0.45630456	2.371007011	0
	3121	1419105_at	4.289746122	2.728248898	1.755722553	0.643534596	3.376954061	0
	13500	1448896_at	6.489875804	2.726127058	1.335883788	0.490029907	2.524300718	0
	8759	1426141_at	4.76973278	2.726016012	1.511747317	0.55456289	2.851551952	0
	7700	1424770_at	7.104049501	2.724496051	2.144763615	0.7872148	4.422197978	0
	15878	1451885_at	6.219320347	2.724093081	1.590384857	0.583821775	3.011296689	0
	7467	1424492_at	5.750723982	2.723477183	1.692582434	0.62147847	3.232347786	0
	35	1415728_at	7.969321321	2.721913159	1.431468477	0.525905271	2.69721117	0
	9069	1426540_at	7.094990263	2.721649392	1.805426963	0.663357657	3.495325866	0
	1120	1416907_at	6.426077032	2.721549623	1.272190765	0.467450879	2.41528053	0
	6292	1423125_at	4.450953131	2.720676792	1.376390516	0.505900046	2.596180185	0
	17002	1455719_at	8.11823162	2.720124241	1.474683243	0.542138194	2.779226169	0
	11931	1436963_x_at	5.784747258	2.719754735	1.672611961	0.614986322	3.187912345	0
	5561	1422266_at	4.159936097	2.719468164	1.150815574	0.423176704	2.220393807	0
	14367	1450030_at	7.104085494	2.719328102	1.340861078	0.493085434	2.533024583	0
	15101	1450926_at	7.690213884	2.7190321	1.54477554	0.568134352	2.917586724	0
	5623	1422338_at	4.737950414	2.71759416	1.399164896	0.514854247	2.637488669	0
	11491	1435128_at	5.19334032	2.713717212	1.753290325	0.646084388	3.371265676	0
	8714	1426082_a_at	3.878753445	2.713014532	1.523341996	0.561494226	2.874561697	0
	9942	1427895_at	5.511613887	2.712817034	1.529998155	0.563988701	2.887854697	0
	12290	1438033_at	6.226768819	2.712103475	2.093485788	0.771904836	4.267779938	0
	8192	1425393_a_at	4.764667073	2.710926365	1.29231561	0.476706275	2.449208525	0
	9542	1427230_at	5.201599667	2.709652217	1.436022758	0.529965709	2.705739145	0
	17053	1455874_at	5.714581814	2.708725888	1.714351239	0.632899492	3.28149046	0
	5123	1421756_a_at	5.520074124	2.708391074	1.503404375	0.555091319	2.835109339	0
	10730	1431469_a_at	6.009830788	2.706326114	1.579116794	0.583490949	2.987868788	0
	8751	1426129_at	5.890071941	2.706047597	1.261008351	0.465996368	2.396631915	0
	16702	1454144_a_at	4.41931504	2.705928581	1.426383373	0.527132676	2.687720976	0
	14275	1449924_at	4.777032736	2.705663672	1.644493959	0.607796887	3.126381767	0
	14453	1450135_at	4.534665553	2.703763677	1.482191906	0.548195805	2.79372866	0
	9782	1427582_at	4.232669039	2.703575514	1.530097998	0.56595349	2.888054562	0
	8335	1425595_at	4.293923003	2.703225336	1.321789126	0.488967423	2.499759198	0
	5398	1422082_a_at	5.605037107	2.702658356	1.437189624	0.531768886	2.707928457	0
	14831	1450600_at	5.020649597	2.702230655	1.433986487	0.530667685	2.701922862	0
	11709	1436050_x_at	5.336767721	2.700816778	1.55042451	0.574057642	2.929033127	0
	3724	1419815_at	5.727196787	2.700609195	1.317299109	0.487778502	2.491991433	0
	9648	1427383_at	4.329248537	2.700570766	1.306906691	0.483937214	2.474104935	0
	1553	1417380_at	6.286375877	2.700164482	2.023027544	0.749223819	4.064358169	0
	13926	1449382_at	4.699048344	2.699069138	1.658119863	0.614330266	3.156049565	0
	4739	1421301_at	4.290785571	2.698308003	1.683294343	0.623833284	3.211604729	0
	13953	1449418_s_at	5.868533236	2.698054992	1.571287007	0.58237768	2.971696966	0
	15665	1451600_s_at	3.379140786	2.697497594	1.502893984	0.557143772	2.834106523	0
	4927	1421524_at	4.925124328	2.697350471	1.314392342	0.48729016	2.48697558	0
	14834	1450604_at	4.733569308	2.696809087	1.531317637	0.567825748	2.890497124	0
	9392	1427000_at	4.491182106	2.696537627	1.464912385	0.543256793	2.760467057	0
	15679	1451617_at	4.572863952	2.696500651	1.256368682	0.4659256	2.388936792	0
	1251	1417049_at	3.918304505	2.695961326	1.686773777	0.625666904	3.219359697	0
	3470	1419485_at	6.03816691	2.695732331	1.918508435	0.711683579	3.78032019	0
	2465	1418376_at	7.624259542	2.69564156	2.051877415	0.761183328	4.146452067	0
	10084	1428102_at	4.385011723	2.695134779	1.445916006	0.536491168	2.724357452	0
	4819	1421397_a_at	5.72963844	2.695018363	1.453511915	0.539332843	2.738739248	0
	6542	1423417_at	6.633122012	2.693199295	1.819950447	0.675757806	3.530690713	0
	10488	1429894_a_at	5.982162669	2.69286793	1.768779743	0.656838653	3.407656092	0
	4304	1420785_at	5.524874371	2.692691688	1.397014758	0.518817198	2.633560784	0
	7004	1423944_at	3.834411665	2.69235387	1.766218579	0.656012792	3.401611971	0
	5560	1422265_at	5.20550815	2.692259304	1.582091453	0.58764453	2.994035761	0
	12777	1448074_at	2.9285702	2.691938924	1.026402177	0.38128732	2.036938153	0
	13899	1449353_at	4.941484664	2.691907326	1.46060849	0.542592412	2.752244213	0
	13487	1448881_at	10.78486334	2.691656376	2.522099718	0.937006573	5.744175061	0
	5067	1421688_a_at	4.943955938	2.691130677	1.268036137	0.471190845	2.408335087	0
	9045	1426507_at	5.371845467	2.690523326	2.016891296	0.749627879	4.04710785	0
	4030	1420470_at	4.819846285	2.689340443	1.46448293	0.544550964	2.759645457	0
	10606	1430827_a_at	4.920220804	2.689162224	1.473797707	0.548050874	2.777520783	0
	10875	1432096_at	8.155292815	2.688958244	2.179216852	0.810431645	4.529076324	0
	5408	1422097_at	3.802547608	2.688486835	1.118931627	0.416193828	2.17186078	0
	14409	1450086_at	5.126941241	2.688175047	1.509289229	0.561454966	2.846697567	0
	14598	1450319_at	5.011816905	2.688092127	1.674623146	0.622978331	3.192359543	0
	11996	1437138_at	5.663103782	2.687795802	1.50098206	0.558443487	2.830353124	0
	16660	1453989_at	5.045778948	2.687101683	1.60022573	0.595521092	3.03190748	0
	14637	1450371_at	4.589330898	2.687047467	1.234104288	0.459278931	2.352352539	0
	15148	1450982_at	7.81454052	2.687008381	1.568324559	0.583669396	2.965601107	0
	4197	1420667_at	5.040466003	2.686391365	1.65531487	0.6161853	3.149919305	0
	359	1416099_at	9.051733492	2.685787818	1.442663072	0.537147076	2.718221595	0
Negative genes (401) Downregulated in Notch Tumors compared to NML mammary
	Row	Gene ID	Gene Name	Score(d)	Numerator(r)	Denominator(s+s0)	Fold Change	q-value(%)
	13227	1448591_at	2.103223152	-6.903240899	-5.127802975	0.742810957	0.028600755	0
	867	1416635_at	1.844422322	-6.873902222	-4.654162336	0.677077181	0.039715271	0
	9932	1427883_a_at	2.882842672	-6.643300437	-6.38721522	0.96145211	0.011946939	0
	1026	1416808_at	3.236534972	-6.594043845	-5.142213018	0.779826938	0.028316504	0
	1595	1417426_at	1.379678342	-6.582176942	-5.639285902	0.856750882	0.020063458	0
	15204	1451047_at	0.0926007	-6.549699378	-5.702551111	0.87065845	0.019202645	0
	13520	1448919_at	1.375171096	-6.487304882	-4.673569348	0.720417713	0.039184602	0
	13713	1449145_a_at	2.71541663	-6.461633271	-5.590993896	0.865260169	0.020746418	0
	13113	1448469_at	3.471808346	-6.339197546	-4.866042843	0.767611801	0.034290605	0
	6705	1423607_at	1.591813784	-6.338648104	-6.043066522	0.953368356	0.015165464	0
	6706	1423608_at	-0.122135308	-6.292727742	-5.666519474	0.900486992	0.019688275	0
	457	1416203_at	1.897204025	-6.026477029	-4.492776166	0.745506229	0.044416017	0
	4194	1420664_s_at	1.621685385	-6.010806801	-4.087376553	0.680004646	0.058827048	0
	12800	1448123_s_at	0.2666579	-5.978561552	-5.287049861	0.884334771	0.025611759	0
	8283	1425519_a_at	3.263915511	-5.942561802	-4.11629317	0.692679909	0.057659688	0
	9933	1427884_at	2.809619779	-5.868774731	-5.915049518	1.007884915	0.016572677	0
	17189	1456250_x_at	0.207965619	-5.845819225	-5.215064067	0.892101494	0.026922122	0
	17414	1460197_a_at	1.192594745	-5.812940427	-5.991449716	1.030708949	0.015717878	0
	683	1416441_at	1.9672036	-5.799151599	-3.828332811	0.660153946	0.07039746	0
	12116	1437463_x_at	0.302445956	-5.700561585	-5.120401178	0.898227499	0.028747869	0
	147	1415871_at	0.245621662	-5.646084981	-5.092239576	0.901906293	0.029314544	0
	12209	1437726_x_at	1.233690341	-5.536146369	-4.400207676	0.794814187	0.047359325	0
	1264	1417063_at	1.604959245	-5.464471197	-4.339385823	0.794109012	0.049398607	0
	11297	1434366_x_at	1.545161727	-5.390867028	-4.280963491	0.794114095	0.051440073	0
	333	1416072_at	0.763707692	-5.365194719	-4.329218711	0.806908032	0.049747964	0
	3064	1419043_a_at	2.203503389	-5.3101682	-4.162852423	0.783939843	0.055828576	0
	1217	1417009_at	1.924060093	-5.299286156	-4.106732285	0.774959525	0.058043073	0
	5861	1422612_at	3.691265764	-5.296427411	-3.702081905	0.698977182	0.076835567	0
	88	1415802_at	1.924932389	-5.254331365	-4.783931323	0.910473853	0.036298876	0
	3063	1419042_at	1.91739874	-5.249555058	-4.208831643	0.801750167	0.054077353	0
	11032	1433521_at	4.209369145	-5.238479694	-4.793499066	0.915055387	0.036058943	0
	230	1415964_at	4.448580893	-5.22518626	-4.850290898	0.928252249	0.034667055	0
	8842	1426246_at	1.97274871	-5.189387875	-3.609783841	0.695608794	0.08191186	0
	7759	1424852_at	1.19457452	-5.178342226	-3.765571094	0.727176948	0.073527559	0
	6327	1423166_at	1.486348484	-5.158696922	-5.709349987	1.106742666	0.019112364	0
	8300	1425546_a_at	4.03134229	-5.133968103	-5.202399876	1.013329217	0.027159489	0
	13491	1448886_at	1.344644214	-5.133898786	-4.451240256	0.867029219	0.045713362	0
	15064	1450883_a_at	1.459036636	-5.133396959	-5.726762586	1.115589274	0.018883073	0
	13913	1449368_at	3.162947232	-5.124872836	-4.379945025	0.854644625	0.04802918	0
	15586	1451506_at	1.247856386	-5.098967013	-3.693866584	0.724434297	0.07727435	0
	176	1415904_at	3.469981927	-5.083501967	-5.202225575	1.023354689	0.02716277	0
	10746	1431609_a_at	2.957910214	-5.08177566	-4.216965596	0.829821283	0.053773322	0
	13584	1448995_at	1.325107164	-5.068957335	-4.174152122	0.823473517	0.055393015	0
	4507	1421028_a_at	1.284998821	-5.059472467	-3.68350387	0.728041094	0.077831401	0
	2479	1418392_a_at	2.11587982	-5.045136299	-3.422863572	0.678448186	0.093242819	0
	2758	1418699_s_at	3.716430952	-5.00344747	-2.227036539	0.445100414	0.213597025	0
	3422	1419435_at	2.344154273	-4.977741435	-3.546449146	0.712461503	0.085587912	0
	17203	1456312_x_at	5.186576673	-4.954785816	-4.194882278	0.846632414	0.054602761	0
	13897	1449351_s_at	3.010230663	-4.935893118	-3.664134346	0.742344751	0.078883406	0
	11413	1434799_x_at	4.974509413	-4.929154119	-3.151033251	0.639264502	0.112575653	0
	373	1416114_at	1.815229468	-4.910051624	-4.654803713	0.948015229	0.039697619	0
	1134	1416921_x_at	5.186111551	-4.882715057	-3.108610507	0.636656137	0.115935114	0
	3194	1419186_a_at	1.984771416	-4.881300866	-3.527694642	0.722695597	0.086707786	0
	3139	1419123_a_at	3.010650241	-4.853357652	-3.744428135	0.77151292	0.074613054	0
	8870	1426278_at	2.87954468	-4.852864269	-4.621744745	0.952374616	0.040617782	0
	15587	1451507_at	1.158785491	-4.844919022	-3.617775495	0.746715369	0.081459372	0
	15534	1451446_at	1.993672954	-4.844147668	-3.850329405	0.79484146	0.06933226	0
	4506	1421027_a_at	1.21425825	-4.829556468	-3.625086364	0.750604406	0.08104762	0
	13170	1448529_at	1.55198592	-4.822356303	-3.755429819	0.778754116	0.074046234	0
	454	1416200_at	0.703242656	-4.806152698	-4.232899259	0.880725088	0.053182697	0
	15065	1450884_at	1.23434429	-4.795894272	-5.541556216	1.155479229	0.021469669	0
	11941	1436991_x_at	5.13890143	-4.773668229	-4.114990803	0.8620186	0.057711762	0
	3289	1419294_at	0.09082298	-4.770837637	-2.300793886	0.482262039	0.202951388	0
	1327	1417130_s_at	3.563554925	-4.74694075	-3.250181462	0.684689705	0.105098832	0
	12010	1437171_x_at	5.164592025	-4.73914967	-4.130643205	0.871600074	0.057089008	0
	13528	1448929_at	2.666536146	-4.700627922	-3.868354902	0.822944289	0.068471389	0
	13699	1449131_s_at	3.487816635	-4.699736701	-3.250891044	0.691717696	0.105047152	0
	2757	1418698_a_at	3.337195515	-4.691659006	-2.15750417	0.459859544	0.224143696	0
	17238	1456437_x_at	1.783991494	-4.689137907	-3.914397073	0.834779687	0.066320695	0
	16787	1454760_at	1.489476051	-4.668108938	-2.734404845	0.585762861	0.150266483	0
	96	1415812_at	5.421194674	-4.632768477	-3.980588858	0.859224647	0.063346606	0
	12994	1448338_at	1.925395713	-4.624613396	-3.295730046	0.712649851	0.101832498	0
	13111	1448467_a_at	1.980797955	-4.619140385	-2.45527784	0.531544321	0.182342423	0
	13745	1449181_at	3.462489139	-4.602606699	-2.085936124	0.453207554	0.235543247	0
	13285	1448655_at	3.389276773	-4.589002241	-2.976487069	0.648613122	0.127053932	0
	17234	1456424_s_at	2.8868028	-4.561126639	-3.633453268	0.796613108	0.080578945	0
	4950	1421551_s_at	2.495072904	-4.560688348	-4.376022092	0.959509126	0.048159957	0
	7490	1424524_at	2.802357611	-4.556815562	-3.620979602	0.794629397	0.081278658	0
	13968	1449434_at	2.079320625	-4.51237624	-6.343548353	1.405811044	0.012314071	0
	17465	1460256_at	2.249415432	-4.482000711	-6.056985319	1.351402133	0.015019855	0
	231	1415965_at	4.448488547	-4.46998271	-4.374674166	0.978678096	0.048204974	0
	12651	1439375_x_at	5.077994653	-4.468834939	-2.940410331	0.657981414	0.130271163	0
	11062	1433604_x_at	5.065253654	-4.468624627	-2.955055112	0.661289627	0.128955471	0
	13698	1449130_at	3.209563091	-4.459175187	-3.254562922	0.729857605	0.104780131	0
	10639	1431056_a_at	3.343529968	-4.453713884	-4.931354494	1.107245464	0.032772863	0
	3570	1419599_s_at	0.737999498	-4.447938243	-3.283955574	0.738309616	0.102666999	0
	11067	1433613_at	4.311079283	-4.431456681	-3.233918865	0.729764296	0.106290247	0
	3293	1419298_at	2.185801023	-4.416097629	-3.801474194	0.860822046	0.071720323	0
	10543	1430391_a_at	1.965045532	-4.412597009	-3.286662107	0.744836227	0.102474574	0
	10850	1431995_at	2.265442144	-4.359991169	-3.514872247	0.806164992	0.087481863	0
	12915	1448250_at	1.865930148	-4.334135924	-3.173131464	0.732125508	0.110864435	0
	9329	1426908_at	1.479253017	-4.332712684	-2.544358643	0.587243796	0.171424041	0
	11678	1435945_a_at	2.769025207	-4.327893679	-3.544038333	0.818882948	0.085731053	0
	1022	1416804_at	1.911074126	-4.300985899	-2.340998504	0.544293462	0.197373676	0
	11927	1436954_at	2.455175093	-4.295627758	-2.879900954	0.670426097	0.135851184	0
	3569	1419598_at	0.718446079	-4.284778584	-3.061494575	0.714504732	0.119783859	0
	4517	1421038_a_at	2.523851686	-4.269957202	-3.480767934	0.815176305	0.089574511	0
	13035	1448382_at	1.540423181	-4.269229089	-3.391479577	0.794400934	0.095293421	0
	2089	1417963_at	2.922841633	-4.265476678	-3.469646207	0.813425197	0.090267708	0
	1654	1417490_at	6.101969977	-4.251042062	-2.272761577	0.534636342	0.2069334	0
	11926	1436953_at	2.47412516	-4.217573278	-2.821350982	0.668951266	0.14147794	0
	9513	1427183_at	1.275698281	-4.213281096	-4.486245408	1.064786637	0.044617534	0
	16942	1455439_a_at	5.608182958	-4.212373658	-3.829471016	0.909100504	0.070341942	0
	10641	1431059_x_at	1.026157257	-4.193012174	-2.426989852	0.578817745	0.185953028	0
	14688	1450430_at	1.664972447	-4.167604299	-4.176135807	1.002047101	0.055316903	0
	1783	1417625_s_at	2.984484736	-4.166531688	-4.549210051	1.091845783	0.042712139	0
	1409	1417220_at	4.00811953	-4.156552616	-2.459520156	0.591721165	0.181807024	0
	2007	1417868_a_at	4.717393151	-4.140039684	-2.818825782	0.680869266	0.14172579	0
	423	1416168_at	3.450085321	-4.134072569	-3.414961957	0.826052736	0.093754909	0
	10798	1431771_a_at	1.858476131	-4.115513842	-2.491683223	0.605436725	0.177798712	0
	17467	1460259_s_at	2.279087188	-4.11159731	-4.067037734	0.989162466	0.059662253	0
	16438	1452757_s_at	2.154252697	-4.110855737	-4.808692654	1.16975466	0.035681185	0
	707	1416468_at	2.271713238	-4.106952277	-3.232979801	0.787196827	0.106359455	0
	3448	1419463_at	2.2979685	-4.086736521	-4.040079449	0.988583294	0.060787587	0
	12783	1448104_at	2.941624545	-4.084267361	-2.756954744	0.675018186	0.147936018	0
	13033	1448380_at	3.702347901	-4.07911899	-2.621723303	0.642718026	0.162473541	0
	1866	1417714_x_at	1.950287463	-4.077401998	-4.788008991	1.174279356	0.036196425	0
	8854	1426259_at	4.200265793	-4.070891532	-2.877907478	0.706947718	0.136039029	0
	2268	1418158_at	0.426112701	-4.068791276	-4.017679565	0.987438109	0.061738765	0
	3560	1419589_at	1.874056538	-4.067636517	-3.478413517	0.855143645	0.089720812	0
	4815	1421392_a_at	3.518289716	-4.063572089	-2.866339666	0.705374386	0.137134202	0
	3545	1419573_a_at	5.648910654	-4.057925546	-3.685915117	0.908324974	0.077701426	0
	16130	1452232_at	1.371216355	-4.042245634	-2.540191153	0.628410884	0.171919947	0
	17274	1456569_x_at	5.156736335	-4.041889647	-3.632486917	0.898710067	0.080632937	0
	16818	1454862_at	2.689972325	-4.03259001	-3.130845778	0.776385839	0.114161984	0
	15602	1451527_at	1.264903356	-4.029009683	-4.160289643	1.032583679	0.055927837	0
	12871	1448201_at	2.351736146	-4.024955622	-3.227006958	0.801749699	0.106800703	0
	10186	1428361_x_at	2.303087195	-4.018763775	-4.698243887	1.169076898	0.038520123	0
	8325	1425581_s_at	1.481282317	-4.015954948	-2.312442055	0.575813744	0.201319377	0
	1338	1417141_at	3.74489084	-4.008937826	-2.315608219	0.577611407	0.200878043	0
	4184	1420654_a_at	2.583540292	-4.00652703	-2.825035921	0.705108414	0.141117037	0
	853	1416619_at	2.61343308	-3.982604207	-3.213967388	0.807001455	0.107770379	0
	10640	1431058_at	1.052862078	-3.964826633	-2.32728566	0.586982957	0.199258661	0
	16606	1453724_a_at	3.677156868	-3.93694553	-3.235110927	0.821731188	0.106202459	0
	12538	1438913_x_at	3.179446997	-3.931318344	-2.83707104	0.721658943	0.13994472	0
	1190	1416978_at	3.44199388	-3.92520294	-2.930482847	0.746581232	0.131170677	0
	6760	1423669_at	4.208137907	-3.920901052	-3.770339332	0.961600225	0.073284945	0
	3573	1419603_at	0.946381783	-3.916077983	-3.001584986	0.766477327	0.124862747	0
	15987	1452027_a_at	0.412559041	-3.915543691	-3.764177255	0.961342166	0.073598631	0
	15042	1450857_a_at	3.985817588	-3.883626952	-3.565160703	0.917997724	0.084485016	0
	6301	1423135_at	2.862908804	-3.864363906	-2.850690477	0.737686861	0.13862982	0
	10848	1431980_a_at	1.359232899	-3.858976702	-2.820891974	0.730994818	0.141522959	0
	17523	1460337_at	2.587923111	-3.8588883	-2.849591877	0.738448915	0.138735425	0
	7377	1424382_at	2.399894268	-3.852139461	-2.989342788	0.776021434	0.125926796	0
	15872	1451876_a_at	0.584607805	-3.849061079	-3.679807904	0.956027412	0.078031049	0
	13059	1448407_at	2.691792258	-3.847219872	-3.132131072	0.814128429	0.114060323	0
	13434	1448823_at	3.320557026	-3.846948904	-3.534456842	0.918768856	0.08630232	0
	1462	1417278_a_at	1.015513964	-3.844297242	-2.545318343	0.662102377	0.171310045	0
	1377	1417185_at	3.571586453	-3.84067281	-3.612961622	0.9407106	0.081731633	0
	7418	1424431_at	2.480059688	-3.837830322	-2.759434814	0.719009071	0.147681927	0
	13255	1448620_at	2.356894967	-3.837691194	-2.980310908	0.776589558	0.126717624	0
	2067	1417936_at	3.090787231	-3.832530277	-2.872728462	0.749564453	0.136528263	0
	9440	1427076_at	3.463260335	-3.832023243	-2.397604979	0.625676001	0.189779363	0
	9978	1427943_at	3.1524262	-3.828312518	-2.476047656	0.646772604	0.179736129	0
	13277	1448647_at	3.275546473	-3.826668033	-2.284865232	0.597090004	0.20520457	0
	1554	1417381_at	3.446123748	-3.814751379	-2.982317558	0.781785564	0.126541494	0
	7210	1424183_at	3.741559558	-3.813316457	-2.196527567	0.576015023	0.218162105	0
	15394	1451271_a_at	3.622848877	-3.812281632	-2.18359695	0.572779548	0.220126242	0
	12916	1448251_at	1.875881759	-3.809736524	-2.94267269	0.772408452	0.130067039	0
	1450	1417266_at	3.050685153	-3.80494018	-4.12892379	1.085148148	0.057157087	0
	11073	1433645_at	4.73817217	-3.794460844	-2.141548116	0.564387987	0.226636461	0
	1806	1417649_at	2.97068921	-3.783452065	-2.354451625	0.622302486	0.195541723	0
	12356	1438251_x_at	3.442069385	-3.780801145	-3.229127594	0.854085542	0.10664383	0
	11422	1434839_s_at	2.387714009	-3.776783193	-2.409050225	0.637857696	0.188279754	0
	10407	1429379_at	1.278904993	-3.775472913	-3.382147226	0.895820816	0.095911843	0
	4224	1420697_at	1.57326277	-3.771021023	-2.269795871	0.601904857	0.207359224	0
	16516	1453128_at	1.375479173	-3.770681003	-3.347301151	0.887717934	0.098256649	0
	10858	1432016_a_at	3.966821008	-3.762542727	-3.513817012	0.933894248	0.087545873	0
	13938	1449396_at	3.08309911	-3.756382374	-3.826935526	1.018782207	0.070465675	0
	1162	1416950_at	3.764011994	-3.755913219	-2.639697286	0.702811043	0.160461903	0
	15560	1451474_a_at	1.692106618	-3.753757084	-2.534846714	0.675282566	0.172558002	0
	3650	1419693_at	-0.094759124	-3.741810654	-3.33753373	0.891956873	0.098924129	0
	13623	1449038_at	4.549644237	-3.722944424	-2.622731857	0.704477843	0.162359999	0
	7318	1424309_a_at	5.627309598	-3.720018515	-2.154264894	0.579100584	0.22464753	0
	1733	1417574_at	3.263449411	-3.713001952	-3.502757957	0.943376277	0.08821954	0
	6283	1423110_at	3.921497889	-3.708693869	-3.442460656	0.928213753	0.091984803	0
	6615	1423500_a_at	1.677986308	-3.707736241	-2.124482407	0.572986391	0.229333274	0
	7267	1424250_a_at	2.042576191	-3.702794992	-2.86653009	0.774153064	0.137116102	0
	2008	1417869_s_at	4.567032695	-3.696923656	-2.639934211	0.714089458	0.160435553	0
	16895	1455209_at	1.242614656	-3.695708906	-4.026781332	1.089582928	0.06135049	0
	1577	1417404_at	4.38258208	-3.694793141	-2.803874598	0.758871875	0.143202184	0
	1471	1417290_at	2.457132878	-3.694046802	-4.350332655	1.177660406	0.049025201	0
	17273	1456568_at	5.184781091	-3.691439792	-3.459873072	0.937269268	0.090881278	0
	13353	1448732_at	6.24066301	-3.688207907	-2.106907421	0.571255058	0.23214411	0
	10741	1431592_a_at	2.454234415	-3.686533406	-2.781732966	0.754566054	0.145416918	0
	6675	1423569_at	1.029847448	-3.683892185	-2.302709732	0.625075224	0.202682055	0
	6119	1422906_at	2.197368878	-3.672147207	-4.039248904	1.099969222	0.060822591	0
	12537	1438912_at	3.371578488	-3.660841176	-2.634082057	0.719529182	0.161087666	0
	13248	1448613_at	3.866713279	-3.659937895	-2.384844307	0.651607862	0.191465411	0
	2322	1418219_at	1.464261816	-3.657759706	-2.978977086	0.814426678	0.126834833	0
	998	1416778_at	5.413734063	-3.654618193	-2.254174205	0.616801561	0.209616733	0
	15422	1451310_a_at	4.279782743	-3.653978763	-2.402778909	0.657578783	0.189099977	0
	11150	1433903_at	2.519194834	-3.652742767	-2.136687645	0.584954316	0.227401292	0
	10809	1431804_a_at	3.415255148	-3.644100526	-2.3674276	0.649660344	0.193790856	0
	17435	1460218_at	2.124853961	-3.643415248	-4.058625504	1.113961826	0.060011155	0
	12643	1439364_a_at	3.570872543	-3.641694342	-3.049427783	0.83736511	0.120789941	0
	971	1416749_at	3.563927628	-3.63800703	-3.139614503	0.863003968	0.11347021	0
	999	1416779_at	5.202399855	-3.633962571	-2.256258408	0.620881026	0.209314127	0
	5706	1422437_at	4.941359877	-3.633790795	-3.626237374	0.997921339	0.080982985	0
	2844	1418799_a_at	1.357140246	-3.619551059	-3.152365259	0.870927142	0.112471762	0
	10228	1428552_at	2.411504639	-3.616919288	-2.257142347	0.624051069	0.20918592	0
	7430	1424443_at	0.059095406	-3.614870934	-3.463757016	0.958196594	0.090636941	0
	9028	1426481_at	5.11444686	-3.612932351	-2.632669007	0.728679298	0.161245521	0
	1921	1417777_at	2.888315102	-3.611231471	-2.236794703	0.619399427	0.212157163	0
	16956	1455494_at	4.281191314	-3.602033801	-3.473242138	0.964244738	0.090042995	0
	9373	1426978_at	3.232259853	-3.601737278	-2.060077261	0.571967665	0.239803187	0
	13115	1448471_a_at	3.520233332	-3.593553658	-2.773651438	0.77184083	0.146233784	0
	13502	1448898_at	3.068994414	-3.58089038	-2.642453116	0.737931865	0.160155682	0
	2009	1417870_x_at	4.772005866	-3.576058939	-2.561662223	0.71633669	0.169380274	0
	16883	1455109_at	2.077594682	-3.575429053	-2.163182095	0.60501329	0.223263281	0
	15210	1451054_at	3.326154848	-3.57462891	-3.090346031	0.864522195	0.117412179	0
	1381	1417190_at	3.232312087	-3.57443077	-2.756114338	0.771063846	0.14802222	0
	12252	1437902_s_at	2.951823248	-3.561972667	-2.846570322	0.799155577	0.139026295	0
	3733	1419833_s_at	1.548662345	-3.550986285	-2.356038178	0.663488391	0.195326801	0
	16808	1454814_s_at	2.658430601	-3.549331544	-2.086893079	0.587967918	0.235387061	0
	2263	1418153_at	1.754702949	-3.543456648	-2.712041572	0.765366094	0.152613916	0
	14940	1450739_at	2.280170804	-3.537856159	-2.160158394	0.610584008	0.223731703	0
	2391	1418293_at	1.636892953	-3.531345749	-2.529606212	0.716329239	0.173185949	0
	17066	1455901_at	2.551415853	-3.53053067	-3.107430866	0.880159714	0.116029949	0
	6562	1423439_at	1.405808416	-3.52778407	-3.746486318	1.061994228	0.074506685	0
	15459	1451353_at	0.474292234	-3.526164385	-3.338099201	0.946665792	0.098885363	0
	16555	1453410_at	3.320664373	-3.524686883	-2.731856751	0.77506367	0.150532119	0
	4968	1421571_a_at	4.559397937	-3.523010989	-2.732635727	0.775653478	0.150450862	0
	16544	1453317_a_at	2.7159292	-3.521549051	-2.654759768	0.753861363	0.158795313	0
	16139	1452244_at	0.981219982	-3.516246302	-2.932423563	0.833964208	0.130994345	0
	12395	1438385_s_at	2.745438701	-3.513943679	-2.584969017	0.735631886	0.166665914	0
	393	1416136_at	3.61525971	-3.509242882	-2.970225748	0.846400733	0.127606547	0
	15912	1451931_x_at	6.436891823	-3.508663031	-2.510770285	0.71559174	0.175461902	0
	5925	1422683_at	1.810837707	-3.506835987	-2.140432985	0.610360163	0.226811707	0
	8219	1425425_a_at	0.137894268	-3.50577676	-3.504759039	0.999709702	0.08809726	0
	13715	1449147_at	3.261623753	-3.500202115	-2.714031802	0.775392881	0.152403527	0
	1576	1417403_at	4.313428619	-3.499653886	-2.65325362	0.758147436	0.158961179	0
	2730	1418666_at	0.949671219	-3.493683241	-2.586597884	0.740364167	0.166477847	0
	12367	1438292_x_at	4.803556468	-3.488813742	-1.824696127	0.52301334	0.282300556	0
	330	1416069_at	3.280427089	-3.48424521	-2.545492254	0.730572075	0.171289396	0
	11428	1434872_x_at	4.697365272	-3.483797158	-2.402792262	0.689704984	0.189098227	0
	15810	1451784_x_at	6.404314516	-3.48376101	-2.493780769	0.715830036	0.177540397	0
	3250	1419248_at	1.886701924	-3.480754445	-2.986027323	0.857867847	0.126216522	0
	14241	1449885_at	1.489582689	-3.479724581	-3.2067929	0.921565149	0.108307654	0
	5852	1422603_at	4.16646087	-3.477970657	-3.320251373	0.954651922	0.100116289	0
	8823	1426225_at	2.997188096	-3.477312851	-3.136433791	0.901970552	0.113720654	0
	9360	1426955_at	2.793652778	-3.468673756	-3.095528282	0.892424165	0.116991184	0
	8299	1425545_x_at	6.527826894	-3.468480783	-2.484792341	0.716392131	0.17864998	0
	5992	1422761_at	1.998330357	-3.466614887	-2.045233087	0.589979895	0.242283307	0
	6532	1423407_a_at	4.023087194	-3.461193388	-2.434655347	0.703415	0.184967621	0
	2704	1418638_at	2.024002679	-3.46036516	-2.702355502	0.780945183	0.153641994	0
	1715	1417552_at	2.5902105	-3.456537374	-3.453218538	0.999039838	0.091301442	0
	16909	1455269_a_at	1.764189183	-3.452300209	-3.622185247	1.049209231	0.081210763	0
	13940	1449401_at	3.03883089	-3.446583455	-3.550193296	1.030061608	0.085366078	0
	13441	1448831_at	1.842859296	-3.44534162	-2.266929523	0.657969448	0.207771615	0
	13540	1448942_at	3.741425224	-3.443582625	-2.707108307	0.786131364	0.15313667	0
	7085	1424041_s_at	2.751855513	-3.430463414	-3.146112257	0.917109987	0.112960301	0
	12954	1448293_at	1.170559774	-3.429459525	-3.233543975	0.942872762	0.106317871	0
	10227	1428538_s_at	2.869167264	-3.420994741	-2.810350069	0.821500845	0.142560868	0
	2340	1418237_s_at	2.739240794	-3.418068928	-3.044769899	0.890786571	0.121180553	0
	4063	1420514_at	1.292484792	-3.417649716	-3.674886684	1.075267213	0.078297677	0
	13905	1449360_at	2.173458735	-3.41497716	-2.630944123	0.770413388	0.161438421	0
	13119	1448475_at	2.953810591	-3.4123672	-2.109187019	0.618100836	0.231777589	0
	10896	1432189_a_at	2.097997443	-3.410607467	-1.889340258	0.553960043	0.26993047	0
	1886	1417741_at	2.547052373	-3.408999724	-3.945426228	1.157355983	0.064909514	0
	497	1416246_a_at	1.865899835	-3.404366973	-3.5806792	1.051790018	0.083581114	0
	2792	1418736_at	1.158103561	-3.396675387	-2.851670907	0.83954767	0.138535641	0
	4646	1421182_at	1.014542658	-3.393391853	-1.791375749	0.527901235	0.288896424	0
	15935	1451966_at	2.212881932	-3.393129273	-3.495223322	1.030088464	0.088681481	0
	10592	1430769_s_at	2.600314104	-3.390792075	-1.879754796	0.554370411	0.271729896	0
	3249	1419247_at	2.108257309	-3.386255202	-2.88486728	0.851934396	0.135384335	0
	3660	1419705_at	3.037163943	-3.382744438	-2.45386344	0.725406097	0.182521277	0
	9532	1427219_at	1.970892404	-3.381289094	-3.962328577	1.171839635	0.064153484	0
	1050	1416832_at	2.235649776	-3.373709965	-2.750236067	0.815196355	0.148626568	0
	1029	1416811_s_at	3.899111915	-3.367778532	-2.564641123	0.761523093	0.169030896	0
	11944	1436996_x_at	3.88520934	-3.366655536	-3.599648079	1.069205935	0.082489364	0
	5761	1422501_s_at	3.920321135	-3.362412765	-3.195114051	0.950244445	0.10918798	0
	3688	1419737_a_at	6.316077626	-3.35263023	-2.30593792	0.687799657	0.202229039	0
	16609	1453729_a_at	4.90312895	-3.350653233	-2.368453744	0.706863283	0.193653067	0
	2247	1418136_at	3.563723681	-3.350467544	-1.930297128	0.57612769	0.262375128	0
	12676	1439426_x_at	3.664635337	-3.349717084	-3.577953783	1.068136112	0.083739158	0
	11807	1436609_a_at	4.334761945	-3.346682934	-1.75919586	0.525653578	0.295412779	0
	2064	1417933_at	3.424756735	-3.343740301	-2.425407317	0.725357563	0.186157118	0
	10261	1428667_at	3.497524091	-3.342979451	-2.156085028	0.644959103	0.224364289	0
	14849	1450625_at	4.814727592	-3.336462429	-3.408440029	1.021573029	0.094179702	0
	12342	1438192_s_at	3.317418249	-3.333077071	-1.750593708	0.52521849	0.297179456	0
	17327	1456728_x_at	4.628266793	-3.332812094	-1.623245263	0.48704974	0.324604462	0
	13994	1449461_at	3.269634078	-3.331511764	-2.741244028	0.822822857	0.149555821	0
	10907	1432269_a_at	2.580433189	-3.326643712	-2.608207545	0.784035734	0.164002812	0
	2734	1418673_at	1.651408724	-3.326080951	-2.910707117	0.875116138	0.132981078	0
	13864	1449315_at	0.845117591	-3.326011549	-1.855855644	0.557982321	0.276268763	0
	14045	1449521_at	1.822907164	-3.321054787	-3.105427101	0.935072529	0.116191215	0
	7971	1425109_at	2.898072789	-3.318048031	-2.206442052	0.664981951	0.216667992	0
	10082	1428097_at	2.03650767	-3.313389757	-2.590740532	0.781900326	0.166000497	0
	13943	1449404_at	3.458178896	-3.311651654	-1.718839935	0.519028	0.303792902	0
	3277	1419279_at	3.383763976	-3.311510628	-1.726910261	0.521487157	0.302098251	0
	1229	1417023_a_at	2.400470615	-3.306761244	-5.634740235	1.704005768	0.020126774	0
	13875	1449328_at	0.425658751	-3.305091641	-2.282142952	0.690493094	0.205592145	0
	9349	1426937_at	0.889175047	-3.301713432	-2.799971091	0.84803577	0.143590172	0
	14500	1450199_a_at	2.517394122	-3.293831912	-2.83604921	0.861018196	0.140043875	0
	5825	1422573_at	2.253756519	-3.288675272	-2.40220552	0.73044777	0.189175148	0
	16855	1455007_s_at	2.855675736	-3.282590349	-2.440376387	0.743430074	0.18423558	0
	2060	1417928_at	4.189139025	-3.280936456	-1.863103902	0.567857356	0.27488424	0
	5760	1422500_at	3.820715939	-3.280573224	-3.107736119	0.947314968	0.116005401	0
	2282	1418172_at	3.249671813	-3.278681484	-2.711570734	0.82703085	0.152663732	0
	2909	1418872_at	1.213825545	-3.278218153	-2.418725986	0.737817275	0.187021238	0
	8479	1425784_a_at	2.301292047	-3.277740001	-2.636058126	0.804230392	0.160867175	0
	11687	1435977_at	0.409903507	-3.277269048	-3.149094268	0.96088976	0.112727056	0
	2241	1418127_a_at	4.903646477	-3.277262281	-2.01382326	0.614483397	0.247616051	0
	1021	1416803_at	2.769708581	-3.275657503	-1.943619932	0.593352611	0.259963335	0
	11541	1435335_a_at	3.078857256	-3.275337073	-1.844856649	0.563257035	0.278383064	0
	12007	1437165_a_at	3.395903169	-3.271822535	-2.470860012	0.755193775	0.180383588	0
	550	1416301_a_at	1.201083624	-3.267753997	-3.113603924	0.952826904	0.115534536	0
	16580	1453574_at	2.118594669	-3.266555262	-3.864089442	1.182924865	0.068674131	0
	18	1415692_s_at	4.70212265	-3.262830503	-1.869764884	0.573049958	0.273618013	0
	11661	1435870_at	2.720376793	-3.262581642	-2.950964806	0.904487651	0.129321602	0
	14892	1450678_at	2.276425339	-3.258002693	-3.050644483	0.936354193	0.120688115	0
	8062	1425223_at	3.696413862	-3.253398077	-2.369452906	0.728300949	0.193518996	0
	17279	1456577_x_at	2.871381567	-3.251547751	-2.361354857	0.726224874	0.194608299	0
	3018	1418990_at	1.549902101	-3.249080656	-2.752069669	0.847030271	0.14843779	0
	4744	1421307_at	3.451357576	-3.246439206	-2.013902675	0.620342026	0.247602421	0
	13610	1449024_a_at	4.737064713	-3.245698202	-1.987392261	0.612315791	0.252194329	0
	1521	1417346_at	3.111930064	-3.243035179	-2.208991925	0.681149541	0.216285383	0
	1309	1417111_at	1.974896752	-3.240183388	-3.25606223	1.0049006	0.104671296	0
	551	1416302_at	1.274987855	-3.237132283	-3.073985833	0.94960155	0.118751214	0
	15387	1451263_a_at	2.34688687	-3.233402371	-5.521992521	1.707796274	0.021762792	0
	10897	1432190_at	2.05466711	-3.233093067	-1.739948446	0.538168376	0.299380374	0
	6993	1423933_a_at	4.390759683	-3.231986089	-3.114115508	0.963529985	0.115493574	0
	1155	1416942_at	3.177587549	-3.227702681	-1.97200894	0.610963628	0.254897841	0
	13581	1448987_at	4.973570216	-3.225416915	-1.979710363	0.613784331	0.253540766	0
	662	1416418_at	5.001500809	-3.225056013	-1.833646372	0.568562643	0.28055463	0
	16308	1452511_at	2.027999633	-3.218339261	-1.723779563	0.535611514	0.302754527	0
	7209	1424182_at	3.521588201	-3.211052127	-1.853535554	0.577236208	0.276713406	0
	8697	1426063_a_at	1.455989901	-3.206650673	-2.418129489	0.754098196	0.18709858	0
	15473	1451371_at	2.643296664	-3.206550644	-3.280883214	1.023181474	0.102885871	0
	6654	1423547_at	3.95519989	-3.203062733	-3.44036144	1.074084939	0.092118745	0
	5733	1422470_at	3.23701978	-3.196462174	-2.862736291	0.895595235	0.137477146	0
	2207	1418090_at	3.820779053	-3.190527326	-2.330670394	0.730496923	0.198791725	0
	7123	1424086_at	3.72424635	-3.184421627	-2.4605453	0.772682009	0.181677882	0
	14987	1450792_at	3.629596537	-3.18175078	-2.572407393	0.808488021	0.168123419	0
	9492	1427149_at	1.307437728	-3.178219233	-2.749881475	0.86522712	0.148663102	0
	16151	1452260_at	1.933765205	-3.178205114	-3.594424796	1.130960611	0.082788558	0
	15868	1451867_x_at	1.687659945	-3.177630034	-1.970008755	0.619961649	0.255251482	0
	16455	1452823_at	5.505137445	-3.176021013	-2.105984859	0.663089082	0.232292606	0
	6410	1423261_at	2.295239996	-3.171732042	-3.283635063	1.03528136	0.10268981	0
	4745	1421308_at	3.260966851	-3.171304923	-1.968147962	0.620611392	0.255580919	0
	9198	1426708_at	2.966061459	-3.16891172	-2.615544847	0.825376368	0.163170839	0
	2493	1418406_at	3.548621934	-3.162024908	-1.835010475	0.580327647	0.280289484	0
	2956	1418926_at	2.76558305	-3.159399944	-2.236052393	0.707745912	0.212266353	0
	12366	1438291_x_at	4.734948953	-3.156656153	-2.132152307	0.675446486	0.228117288	0
	6853	1423771_at	3.273132166	-3.15509172	-2.043485193	0.647678538	0.242577023	0
	16083	1452141_a_at	6.127109199	-3.152355835	-2.248247062	0.713195838	0.210479691	0
	11126	1433805_at	3.315538213	-3.150661431	-1.870047098	0.593541115	0.273564494	0
	14878	1450663_at	2.837584654	-3.14635208	-2.627413894	0.835066715	0.16183394	0
	1843	1417687_at	3.311280081	-3.143178649	-2.463772155	0.783847318	0.18127198	0
	13126	1448482_at	2.366452131	-3.139286757	-2.495206127	0.794832177	0.177365076	0
	12918	1448253_at	5.09209872	-3.13153589	-1.564877134	0.499715535	0.338006493	0
	13371	1448754_at	6.917159188	-3.128809749	-3.735746948	1.193983415	0.075063379	0
	5823	1422571_at	2.9076531	-3.127513802	-2.621658739	0.838256489	0.162480812	0
	663	1416419_s_at	5.363862402	-3.121975754	-1.789148257	0.573082048	0.289342819	0
	11345	1434542_at	2.859407759	-3.119096779	-2.330393945	0.747137428	0.198829821	0
	15757	1451716_at	3.168598979	-3.114308745	-1.701023613	0.546196204	0.307567802	0
	2975	1418946_at	1.606244635	-3.113861887	-2.43447205	0.781817607	0.184991123	0
	2481	1418394_a_at	5.140449483	-3.113303702	-2.02721346	0.651145424	0.245328465	0
	7355	1424357_at	2.17566687	-3.11159181	-3.623321424	1.164459108	0.081146832	0
	11372	1434642_at	4.248240681	-3.105580824	-2.559736674	0.824237661	0.169606495	0
	463	1416209_at	5.182091744	-3.103283274	-1.526746636	0.491977851	0.347059124	0
	15232	1451077_at	4.758769894	-3.102018476	-1.72908576	0.557406661	0.301643048	0
	10998	1433460_at	3.065058722	-3.101842744	-2.010673219	0.648218941	0.248157297	0
	2807	1418755_at	1.69010892	-3.095566318	-2.647405065	0.855224794	0.159606901	0
	6065	1422845_at	4.57368276	-3.095410107	-1.688558965	0.545504119	0.31023665	0
	4650	1421186_at	1.689728636	-3.094899189	-2.793573596	0.902637994	0.144228323	0
	2015	1417876_at	1.667590734	-3.092371788	-2.696804339	0.872082829	0.154234312	0
	16205	1452349_x_at	1.146474083	-3.088167155	-3.74334055	1.212156066	0.074669322	0
	6272	1423096_at	2.441060104	-3.086440702	-2.901872201	0.940200211	0.133797939	0
	1308	1417110_at	1.993808017	-3.086026985	-3.143409804	1.0185944	0.113172096	0
	8204	1425407_s_at	1.708791921	-3.081384179	-2.362087554	0.766567042	0.194509489	0
	5895	1422651_at	2.196448531	-3.076568377	-4.919049843	1.598875513	0.033053576	0
	17019	1455796_x_at	2.033653437	-3.075585881	-2.542579987	0.826697769	0.171635515	0
	10165	1428303_at	0.630354019	-3.072283487	-2.348157615	0.764303693	0.196396672	0
	9086	1426562_a_at	2.091430991	-3.072090066	-2.522093197	0.82096981	0.174090189	0
	6273	1423097_s_at	2.464183043	-3.071668461	-2.94880114	0.95999981	0.129515697	0
	3938	1420369_a_at	4.233212394	-3.067966071	-5.015872209	1.634917758	0.030908079	0
	14328	1449988_at	0.969106808	-3.067370895	-3.074624431	1.00236474	0.118698661	0
	5341	1422013_at	1.684683757	-3.066603916	-2.352529884	0.767145008	0.195802368	0
	11672	1435906_x_at	4.532120811	-3.054295713	-2.091847689	0.684887085	0.234580063	0
	4164	1420627_a_at	4.023804576	-3.054141411	-3.59641234	1.177552659	0.082674582	0
	2393	1418296_at	3.434184453	-3.051381726	-2.216004485	0.726229848	0.215236628	0
	6587	1423468_at	3.219919509	-3.048916383	-1.719104456	0.563841129	0.303737206	0
	2592	1418511_at	3.219290826	-3.047315161	-3.56835754	1.17098408	0.084298014	0
	8056	1425214_at	2.593424599	-3.042549303	-2.566887309	0.84366334	0.16876793	0
	9842	1427696_at	3.865770929	-3.042125351	-1.637155203	0.538161652	0.321489784	0
	1928	1417785_at	6.667705667	-3.039155369	-2.322400326	0.764159789	0.199934546	0
	5757	1422497_at	5.109059482	-3.036988667	-1.474379892	0.485474282	0.359888051	0
	15400	1451282_at	1.870172248	-3.034150521	-2.026144563	0.667779845	0.245510297	0
	6607	1423489_at	4.498171167	-3.032193667	-2.774879809	0.915139372	0.146109328	0
	13226	1448590_at	5.589250193	-3.031191549	-2.410606045	0.795266814	0.18807682	0
	3689	1419738_a_at	4.654762478	-3.030421363	-3.199233124	1.055705706	0.108876679	0
	13739	1449175_at	1.414735993	-3.029562809	-2.048049123	0.676021344	0.241810849	0
	13817	1449265_at	2.183540114	-3.024975488	-2.116738498	0.699753934	0.230567568	0
	16125	1452227_at	1.876712876	-3.024514608	-2.121259877	0.701355474	0.229846105	0
	13322	1448700_at	3.744298644	-3.023729665	-2.726092748	0.901566294	0.151134743	0
	13242	1448607_at	3.362667736	-3.022089885	-2.26870831	0.750708416	0.207515598	0
	6452	1423306_at	2.078100495	-3.018854532	-2.446060799	0.810261234	0.183511096	0
	14609	1450333_a_at	2.419827064	-3.018136259	-1.840915029	0.609950934	0.279144681	0
	7956	1425091_at	2.782648924	-3.016845224	-2.447821633	0.811384559	0.183287254	0
	Estimated Miss rates for Delta=1.73855459764011
		Quantiles	Cutpoints	Miss Rate(%)
		0 -> 0.05	-3.013 -> -1.964	97.17
		0.05 -> 0.1	-1.964 -> -1.457	87.85
		0.1 -> 0.15	-1.457 -> -1.132	73.3
		0.15 -> 0.2	-1.132 -> -0.838	45.4
		0.2 -> 0.25	-0.838 -> -0.595	20.58
		0.25 -> 0.75	-0.595 -> 1.225	24.44
		0.75 -> 0.8	1.225 -> 1.436	84.95
		0.8 -> 0.85	1.436 -> 1.669	91.36
		0.85 -> 0.9	1.669 -> 1.942	95.22
		0.9 -> 0.95	1.942 -> 2.267	97.81
		0.95 -> 1	2.267 -> 2.685	99.11
