# Supplementary material for: A genomic analysis of mouse models of breast cancer reveals molecular features of mouse models and relationships to human breast cancer
Source: Breast Cancer Res. 2014 Jun 5;16(3):R59. doi: 10.1186/bcr3672 (PMC4078930; doi:10.1186/bcr3672)
Supplement: Additional file 3 — Fold change values organized by mouse tumor model type comparing the mouse model to normal mammary gland. [file bcr3672-S3.zip › Additional_File_3/Notch_vs_NMLmammary/AdditionalFile73_Notch_vs_NMLmammary/UpregulatedGenesgather_gene_ontology_121024.txt]

#	Annotation	Total Genes With Ann	Your Genes (With Ann)	Your Genes (No Ann)	Genome (With Ann)	Genome (No Ann)	ln(Bayes factor)	neg ln(p value)	FE: neg ln(p value)	FE: neg ln(FDR)	Genes
1	GO:0007608 [7]: perception of smell	16	16	620	1161	10832	20.71	10.41	0.0	0.0	Cyp2g1 Olfr140 Olfr1508 Olfr154 Olfr16 Olfr160 Olfr2 Olfr480 Olfr544 Olfr64 Olfr672 Olfr68 Olfr69 Olfr70 Omp V1rb6
2	GO:0007606 [6]: sensory perception of chemical stimulus	19	19	617	1206	10787	18.69	10.41	0.0	0.0	Cyp2g1 Olfr140 Olfr1508 Olfr154 Olfr16 Olfr160 Olfr2 Olfr480 Olfr544 Olfr64 Olfr672 Olfr68 Olfr69 Olfr70 Omp Tas2r108 Tas2r119 V1rb6 V1rc1
3	GO:0006811 [5]: ion transport	62	62	574	503	11490	13.28	10.41	19.18	12.38	Atp11a Atp1a1 Atp1a3 Atp6v0a4 Atp6v1g1 Atp7b Cacna1e Cacnb3 Cacng3 Chrna6 Chrnb3 Clcn1 Col11a2 Emid2 Fxyd4 Gabrb1 Gabrb2 Gabre Gabrg2 Gabrp Gabrq Gif Glra1 Glra3 Gria2 Grik5 Grin2d Hcn1 Hcn2 Htr3a Kcna7 Kcnd3 Kcnj1 Kcnj3 Kcnk4 Kcnma1 Kcnmb2 Kctd5 Mbl2 P2rx3 Pres Scn11a Slc17a1 Slc22a1 Slc22a7 Slc26a1 Slc26a2 Slc26a4 Slc5a4a Slc5a4b Slc5a8 Slc5a9 Slco1a1 Slco1a4 Slco1a5 Slco1a6 Slco1b2 Tmprss8 Trp…
4	GO:0050896 [3]: response to stimulus	89	89	547	2662	9331	9.81	10.41	0.0	0.0	4833428E21Rik 9230106L14Rik A030005K14Rik Abca4 Arr3 Bcl11a Becn1 Btg2 C8b Ccl1 Ccr1l1 Ccr4 Crhr1 Cryab Cyp2g1 Cyr61 Defb10 Defcr-rs10 Defcr-rs2 Eif2ak3 Eif3s6ip Ephx1 Ercc2 Gab1 Hp Hpxn Hrh4 Icos Ifna1 Ifna9 Ifnb1 Il17 Il17e Il1f5 Klkb1 Klra5 Lyzl1 Matp Mbl2 Mip Msh5 Myo7a Myocd Neurl Olfr140 Olfr1508 Olfr154 Olfr16 Olfr160 Olfr2 Olfr480 Olfr544 Olfr64 Olfr672 Olfr68 Olfr69 Olfr70 Omp Opn4 Otog …
5	GO:0007275 [2]: development	124	124	512	1514	10479	8.06	10.41	13.58	7.98	Agc1 Barx2 Bbc3 Bcl11a Boll Btg2 Cald1 Capzb Cdc42 Cdk5 Celsr1 Chx10 Crb1 Crb3 Crx Cryab Ctgf Cutl1 Cutl2 Cyr61 D1Pas1 Dbn1 Dcamkl1 Dkk1 Dlx4 Dok5 Dpysl5 Dspp Dvl2 Edn1 Enam Epha4 Ephb3 Ercc2 Evx2 F11r Fbn2 Fgf6 Fgfr4 Foxc1 Foxd1 Foxf1a Foxj1 Foxl1 Foxo1 Foxq1 Fscn3 Fzd3 Fzd8 Gal Gsh1 H2afy2 Hand1 Hes6 Hes7 Hesx1 Hey2 Hgf Hils1 Hod Hoxb3 Hoxc13 Igf1r Igsf9 Il17e Insr Isl2 Kcnma1 Krt1-17 Lama5 Lef…
6	GO:0050875 [3]: cellular physiological process	454	454	182	7480	4513	7.82	10.41	13.16	7.98	0610009D07Rik 1110030H18Rik 1810009J06Rik 1810060D16Rik 3100004P22Rik 4833428E21Rik 4930542G03Rik 5430413I02Rik 5930412E23Rik A030005K14Rik A230072I16Rik AJ430384 Abca4 Abcc6 Abcg5 Actl7a Adam1b Adam21 Adam28 Adam4 Adamts5 Afm Agc1 Akr1c6 Akr1d1 Als2cl Ankrd1 Apc2 Apg12l Aqp9 Arf1 Arf4 Arf4l Arid5b Arntl2 Art2b Asah3 Ascl3 Asz1 Atp11a Atp1a1 Atp1a3 Atp6v0a4 Atp6v1g1 Atp7b Atpif1 Auh BC014805 BC02…
7	GO:0019219 [5]: regulation of nucleobase, nucleoside, nucleotide and nucleic acid metabolism	119	119	517	1443	10550	7.82	10.41	13.35	7.98	Ankrd1 Arid5b Arntl2 Ascl3 Asz1 Atpif1 BC031407 Bard1 Barx2 Bat4 Bcl11a Btg2 Cbx1 Ccnc Cebpd Cecr6 Chx10 Cited4 Cops5 Crx Cutl1 Cutl2 Dlx4 Ercc2 Esrrg Etsrp71 Evx2 Foxb1 Foxc1 Foxd1 Foxd4 Foxf1a Foxj1 Foxl1 Foxm1 Foxo1 Foxq1 Gsh1 Gtf2i Hand1 Hes6 Hes7 Hesx1 Hey2 Heyl Hils1 Hkr2 Hnf4a Hod Hoxb3 Hoxc13 Irx6 Isl2 Klf1 Klf12 Klf13 Lhx4 Lhx6 Lmx1a Mixl1 Mpl Mrg2 Msc Mycs Myocd Nab2 Ncor2 Neud4 Nfatc2 …
8	GO:0009605 [4]: response to external stimulus	68	68	568	2104	9889	7.7	10.41	0.0	0.0	4833428E21Rik 9230106L14Rik A030005K14Rik Abca4 Arr3 Becn1 C8b Ccl1 Ccr1l1 Ccr4 Cryab Cyp2g1 Cyr61 Defb10 Ephx1 Hp Hpxn Hrh4 Ifna1 Ifnb1 Il17 Il17e Klkb1 Lyzl1 Matp Mbl2 Mip Myo7a Myocd Neurl Olfr140 Olfr1508 Olfr154 Olfr16 Olfr160 Olfr2 Olfr480 Olfr544 Olfr64 Olfr672 Olfr68 Olfr69 Olfr70 Omp Opn4 Otog Pap Pdc Pde6b Pnmt Pou2f2 Prg3 Rac1 Ranbp17 Rdh10 Rgnef Rgr Rho Rpe65 Rpgrip1 Slc26a4 Strc Syt7…
9	GO:0045449 [6]: regulation of transcription	118	118	518	1437	10556	7.51	10.41	13.04	7.98	Ankrd1 Arid5b Arntl2 Ascl3 Asz1 BC031407 Bard1 Barx2 Bat4 Bcl11a Btg2 Cbx1 Ccnc Cebpd Cecr6 Chx10 Cited4 Cops5 Crx Cutl1 Cutl2 Dlx4 Ercc2 Esrrg Etsrp71 Evx2 Foxb1 Foxc1 Foxd1 Foxd4 Foxf1a Foxj1 Foxl1 Foxm1 Foxo1 Foxq1 Gsh1 Gtf2i Hand1 Hes6 Hes7 Hesx1 Hey2 Heyl Hils1 Hkr2 Hnf4a Hod Hoxb3 Hoxc13 Irx6 Isl2 Klf1 Klf12 Klf13 Lhx4 Lhx6 Lmx1a Mixl1 Mpl Mrg2 Msc Mycs Myocd Nab2 Ncor2 Neud4 Nfatc2 Nfe2l3 …
10	GO:0006355 [7]: regulation of transcription, DNA-dependent	116	116	520	1412	10581	7.32	10.41	12.84	7.98	Ankrd1 Arid5b Arntl2 Ascl3 Asz1 BC031407 Bard1 Barx2 Bat4 Bcl11a Btg2 Cbx1 Ccnc Cebpd Cecr6 Chx10 Cops5 Crx Cutl1 Cutl2 Dlx4 Ercc2 Esrrg Etsrp71 Evx2 Foxb1 Foxc1 Foxd1 Foxd4 Foxf1a Foxj1 Foxl1 Foxm1 Foxo1 Foxq1 Gsh1 Gtf2i Hand1 Hes6 Hes7 Hesx1 Hey2 Heyl Hils1 Hkr2 Hnf4a Hod Hoxb3 Hoxc13 Irx6 Isl2 Klf1 Klf12 Klf13 Lhx4 Lhx6 Lmx1a Mixl1 Mpl Mrg2 Msc Mycs Myocd Nab2 Ncor2 Neud4 Nfatc2 Nfe2l3 Nfix Nf…
11	GO:0006351 [7]: transcription, DNA-dependent	117	117	519	1438	10555	7.0	10.41	12.51	7.9	Ankrd1 Arid5b Arntl2 Ascl3 Asz1 BC031407 Bard1 Barx2 Bat4 Bcl11a Btg2 Cbx1 Ccnc Cebpd Cecr6 Chx10 Cops5 Crx Cutl1 Cutl2 Dlx4 Ercc2 Esrrg Etsrp71 Evx2 Foxb1 Foxc1 Foxd1 Foxd4 Foxf1a Foxj1 Foxl1 Foxm1 Foxo1 Foxq1 Gsh1 Gtf2i Hand1 Hes6 Hes7 Hesx1 Hey2 Heyl Hils1 Hkr2 Hnf4a Hod Hoxb3 Hoxc13 Irx6 Isl2 Klf1 Klf12 Klf13 Lhx4 Lhx6 Lmx1a Mixl1 Mpl Mrg2 Msc Mycs Myocd Nab2 Ncor2 Neud4 Nfatc2 Nfe2l3 Nfix Nf…
12	GO:0007268 [6]: synaptic transmission	22	22	614	120	11873	6.88	10.41	12.97	7.98	Chrm4 Chrna6 Chrnb3 Gabbr1 Gabrb1 Gabrb2 Gabre Gabrg2 Gabrp Gabrq Gad1 Glra1 Glra3 Gria2 Grik5 Grin2d Htr3a Npy5r Slc5a8 Slc5a9 Syt1 Tac4
13	GO:0006350 [6]: transcription	120	120	516	1491	10502	6.84	10.41	12.33	7.83	1810060D16Rik Ankrd1 Arid5b Arntl2 Ascl3 Asz1 BC031407 Bard1 Barx2 Bat4 Bcl11a Btg2 Cbx1 Ccnc Cebpd Cecr6 Chx10 Cited4 Cops5 Crx Cutl1 Cutl2 Dlx4 Ercc2 Esrrg Etsrp71 Evx2 Foxb1 Foxc1 Foxd1 Foxd4 Foxf1a Foxj1 Foxl1 Foxm1 Foxo1 Foxq1 Gsh1 Gtf2i Hand1 Hes6 Hes7 Hesx1 Hey2 Heyl Hils1 Hkr2 Hnf4a Hod Hoxb3 Hoxc13 Irx6 Isl2 Klf1 Klf12 Klf13 Lhx4 Lhx6 Lmx1a Mixl1 Mpl Mrg2 Msc Mycs Myocd Nab2 Ncor2 Neud4 …
14	GO:0009581 [5]: detection of external stimulus	37	37	599	1330	10663	6.46	10.01	0.0	0.0	Abca4 Arr3 Cyp2g1 Matp Mip Myo7a Olfr140 Olfr1508 Olfr154 Olfr16 Olfr160 Olfr2 Olfr480 Olfr544 Olfr64 Olfr672 Olfr68 Olfr69 Olfr70 Omp Opn4 Otog Pdc Pde6b Ranbp17 Rdh10 Rgnef Rgr Rho Rpe65 Rpgrip1 Slc26a4 Strc Tas2r108 Tas2r119 V1rb6 V1rc1
15	GO:0019226 [5]: transmission of nerve impulse	23	23	613	134	11859	6.44	10.01	12.51	7.9	Chrm4 Chrna6 Chrnb3 Gabbr1 Gabrb1 Gabrb2 Gabre Gabrg2 Gabrp Gabrq Gad1 Glra1 Glra3 Gria2 Grik5 Grin2d Htr3a Npy5r Slc5a8 Slc5a9 Syt1 Tac4 Ugt8
16	GO:0019222 [4]: regulation of metabolism	124	124	512	1571	10422	6.37	10.01	11.84	7.5	Ankrd1 Arid5b Arntl2 Asah3 Ascl3 Asz1 Atpif1 BC031407 Bard1 Barx2 Bat4 Bcl11a Boll Btg2 Cbx1 Ccnc Cebpd Cecr6 Chx10 Cited4 Cops5 Crx Cutl1 Cutl2 Dlx4 Eif2ak3 Ercc2 Esrrg Etsrp71 Evx2 Foxb1 Foxc1 Foxd1 Foxd4 Foxf1a Foxj1 Foxl1 Foxm1 Foxo1 Foxq1 Gsh1 Gtf2i Hand1 Hes6 Hes7 Hesx1 Hey2 Heyl Hils1 Hkr2 Hnf4a Hod Hoxb3 Hoxc13 Irx6 Isl2 Klf1 Klf12 Klf13 Lhx4 Lhx6 Lmx1a Mixl1 Mpl Mrg2 Msc Mycs Myocd Nab2 …
17	GO:0007600 [5]: sensory perception	37	37	599	1320	10673	6.19	10.01	0.0	0.0	Abca4 Arr3 Cyp2g1 Matp Mip Myo7a Olfr140 Olfr1508 Olfr154 Olfr16 Olfr160 Olfr2 Olfr480 Olfr544 Olfr64 Olfr672 Olfr68 Olfr69 Olfr70 Omp Opn4 Otog Pdc Pde6b Ranbp17 Rdh10 Rgnef Rgr Rho Rpe65 Rpgrip1 Slc26a4 Strc Tas2r108 Tas2r119 V1rb6 V1rc1
18	GO:0009653 [3]: morphogenesis	87	87	549	1019	10974	5.52	9.16	11.07	7.21	Agc1 Bbc3 Bcl11a Cald1 Capzb Cdc42 Cdk5 Celsr1 Chx10 Crb1 Crb3 Cryab Ctgf Cutl1 Cyr61 Dbn1 Dcamkl1 Dkk1 Dok5 Dpysl5 Dspp Dvl2 Enam Epha4 Ephb3 F11r Fbn2 Fgf6 Fgfr4 Foxc1 Foxd1 Foxf1a Foxj1 Foxl1 Foxq1 Gal Hand1 Hes6 Hes7 Hesx1 Hey2 Hgf Hod Hoxb3 Hoxc13 Igf1r Igsf9 Il17e Insr Krt1-17 Lama5 Lefty1 Lgr8 Lhx4 Lmx1a Ltap Mepe Mixl1 Mybpc3 Myocd Neurl Nr4a3 Ogfr Pax5 Pdgfa Pres Ptk2 Rac1 Rpe65 Rpgrip1 …
19	GO:0050791 [3]: regulation of physiological process	143	143	493	1917	10076	5.43	9.16	10.81	7.0	Ankrd1 Arid5b Arntl2 Asah3 Ascl3 Asz1 Atpif1 BC031407 Bak1 Bard1 Barx2 Bat4 Bbc3 Bcl11a Bid3 Boll Btg2 Cald1 Cbx1 Ccnc Cdk4 Cdk5 Cebpd Cecr6 Chx10 Cited4 Cops5 Crx Cutl1 Cutl2 Dlx4 Edn1 Eif2ak3 Ercc2 Esrrg Etsrp71 Evx2 Foxb1 Foxc1 Foxd1 Foxd4 Foxf1a Foxj1 Foxl1 Foxm1 Foxo1 Foxq1 Gsh1 Gtf2i Hand1 Hbegf Hes6 Hes7 Hesx1 Hey2 Heyl Hils1 Hkr2 Hnf4a Hod Hoxb3 Hoxc13 Irx6 Isl2 Klf1 Klf12 Klf13 Klkb1 Lam…
20	GO:0050881 [5]: musculoskeletal movement	14	14	622	57	11936	5.35	9.03	11.53	7.5	Abca4 Arr3 Matp Mip Opn4 Pdc Pde6b Ranbp17 Rdh10 Rgnef Rgr Rho Rpe65 Rpgrip1
21	GO:0050885 [6]: regulation of balance	14	14	622	57	11936	5.35	9.03	11.53	7.5	Abca4 Arr3 Matp Mip Opn4 Pdc Pde6b Ranbp17 Rdh10 Rgnef Rgr Rho Rpe65 Rpgrip1
22	GO:0050953 [6]: sensory perception of light	14	14	622	57	11936	5.35	9.03	11.53	7.5	Abca4 Arr3 Matp Mip Opn4 Pdc Pde6b Ranbp17 Rdh10 Rgnef Rgr Rho Rpe65 Rpgrip1
23	GO:0050957 [6]: equilibrioception	14	14	622	57	11936	5.35	9.03	11.53	7.5	Abca4 Arr3 Matp Mip Opn4 Pdc Pde6b Ranbp17 Rdh10 Rgnef Rgr Rho Rpe65 Rpgrip1
24	GO:0007601 [7]: visual perception	14	14	622	57	11936	5.35	9.03	11.53	7.5	Abca4 Arr3 Matp Mip Opn4 Pdc Pde6b Ranbp17 Rdh10 Rgnef Rgr Rho Rpe65 Rpgrip1
25	GO:0000902 [4]: cellular morphogenesis	22	22	614	134	11859	5.35	9.03	11.4	7.45	Bbc3 Capzb Cdc42 Crb1 Crb3 Ctgf Cyr61 Foxj1 Hgf Krt1-17 Lefty1 Myocd Neurl Ogfr Pdgfa Pres Rac1 Rpe65 Rpgrip1 Vil2 Wig1 Wisp1
26	GO:0050879 [4]: organismal movement	14	14	622	58	11935	5.19	8.91	11.36	7.45	Abca4 Arr3 Matp Mip Opn4 Pdc Pde6b Ranbp17 Rdh10 Rgnef Rgr Rho Rpe65 Rpgrip1
27	GO:0050789 [2]: regulation of biological process	154	154	482	2137	9856	4.6	8.11	9.91	6.15	Ankrd1 Arid5b Arntl2 Asah3 Ascl3 Asz1 Atpif1 BC031407 Bak1 Bard1 Barx2 Bat4 Bbc3 Bcl11a Bid3 Boll Btg2 Cald1 Cbx1 Ccnc Cdk4 Cdk5 Cebpd Cecr6 Chx10 Cited4 Cmar Cops5 Crx Ctgf Cutl1 Cutl2 Cyr61 Dkk1 Dlx4 Edn1 Eif2ak3 Ercc2 Esrrg Etsrp71 Evx2 Foxb1 Foxc1 Foxd1 Foxd4 Foxf1a Foxj1 Foxl1 Foxm1 Foxo1 Foxq1 Gab1 Gsh1 Gtf2i H2afy2 Hand1 Hbegf Hes6 Hes7 Hesx1 Hey2 Heyl Hils1 Hkr2 Hnf4a Hod Hoxb3 Hoxc13 Irx…
28	GO:0007267 [4]: cell-cell signaling	25	25	611	185	11808	3.84	7.28	9.8	6.08	Chrm4 Chrna6 Chrnb3 Gabbr1 Gabrb1 Gabrb2 Gabre Gabrg2 Gabrp Gabrq Gad1 Glra1 Glra3 Gria2 Grik5 Grin2d Htr3a Npy5r Slc5a8 Slc5a9 Syt1 Tac4 Ugt8 Wnt5b Wnt8b
29	GO:0030001 [7]: metal ion transport	30	30	606	268	11725	2.53	5.93	8.36	4.69	Atp1a1 Atp1a3 Atp7b Cacna1e Cacnb3 Cacng3 Gif Gria2 Grik5 Hcn1 Hcn2 Kcna7 Kcnd3 Kcnj1 Kcnj3 Kcnk4 Kcnma1 Kcnmb2 Kctd5 Scn11a Slc17a1 Slc5a4a Slc5a4b Slc5a8 Slc5a9 Tmprss8 Trpc2 Trpc5 Trpc7 Trpv6
30	GO:0006810 [4]: transport	122	122	514	1731	10262	1.84	5.16	7.07	3.6	1110030H18Rik 4930542G03Rik 5930412E23Rik Abca4 Abcc6 Abcg5 Afm Aqp9 Arf1 Arf4 Arf4l Atp11a Atp1a1 Atp1a3 Atp6v0a4 Atp6v1g1 Atp7b BC014805 BC026439 Cacna1e Cacnb3 Cacng3 Cdh17 Chrna6 Chrnb3 Clcn1 Clec4f Col11a2 Dnahc5 Doc2b Edn1 Emid2 Epha1 Fxyd4 Gabrb1 Gabrb2 Gabre Gabrg2 Gabrp Gabrq Gckr Gif Glra1 Glra3 Gria2 Grik5 Grin2d Hap1 Hba-x Hcn1 Hcn2 Hey2 Hpxn Htr3a Htr3b Ins1 Kcna7 Kcnd3 Kcnj1 Kcnj3 K…
31	GO:0006820 [6]: anion transport	17	17	619	117	11876	1.83	5.16	7.83	4.2	Clcn1 Col11a2 Emid2 Gabrb1 Gabrb2 Gabre Gabrg2 Gabrq Glra1 Mbl2 Pres Slc17a1 Slc22a7 Slc26a1 Slc26a2 Slc26a4 Slco1a1
32	GO:0051234 [4]: establishment of localization	122	122	514	1734	10259	1.78	5.07	7.01	3.58	1110030H18Rik 4930542G03Rik 5930412E23Rik Abca4 Abcc6 Abcg5 Afm Aqp9 Arf1 Arf4 Arf4l Atp11a Atp1a1 Atp1a3 Atp6v0a4 Atp6v1g1 Atp7b BC014805 BC026439 Cacna1e Cacnb3 Cacng3 Cdh17 Chrna6 Chrnb3 Clcn1 Clec4f Col11a2 Dnahc5 Doc2b Edn1 Emid2 Epha1 Fxyd4 Gabrb1 Gabrb2 Gabre Gabrg2 Gabrp Gabrq Gckr Gif Glra1 Glra3 Gria2 Grik5 Grin2d Hap1 Hba-x Hcn1 Hcn2 Hey2 Hpxn Htr3a Htr3b Ins1 Kcna7 Kcnd3 Kcnj1 Kcnj3 K…
33	GO:0030154 [3]: cell differentiation	31	31	605	299	11694	1.62	4.89	7.39	3.84	Barx2 Bcl11a Btg2 Chx10 Crb1 Crb3 Ctgf Cutl1 F11r Foxf1a Fscn3 Hes6 Hey2 Il17e Lmx1a Myocd Neurl Nhlh1 Nodal Notch3 Pax5 Pou2f2 Rpe65 Rpgrip1 Runx3 Sox2 Tff1 Thpo Tlx3 Ugt8 Zic5
34	GO:0015698 [7]: inorganic anion transport	15	15	621	97	11896	1.61	4.84	7.64	4.05	Clcn1 Col11a2 Emid2 Gabrb1 Gabrb2 Gabre Gabrg2 Gabrq Glra1 Mbl2 Pres Slc17a1 Slc26a1 Slc26a2 Slc26a4
35	GO:0006812 [6]: cation transport	34	34	602	343	11650	1.52	4.78	7.24	3.73	Atp11a Atp1a1 Atp1a3 Atp6v0a4 Atp6v1g1 Atp7b Cacna1e Cacnb3 Cacng3 Gif Gria2 Grik5 Hcn1 Hcn2 Kcna7 Kcnd3 Kcnj1 Kcnj3 Kcnk4 Kcnma1 Kcnmb2 Kctd5 Scn11a Slc17a1 Slc22a1 Slc5a4a Slc5a4b Slc5a8 Slc5a9 Tmprss8 Trpc2 Trpc5 Trpc7 Trpv6
36	GO:0051179 [3]: localization	122	122	514	1751	10242	1.47	4.73	6.67	3.33	1110030H18Rik 4930542G03Rik 5930412E23Rik Abca4 Abcc6 Abcg5 Afm Aqp9 Arf1 Arf4 Arf4l Atp11a Atp1a1 Atp1a3 Atp6v0a4 Atp6v1g1 Atp7b BC014805 BC026439 Cacna1e Cacnb3 Cacng3 Cdh17 Chrna6 Chrnb3 Clcn1 Clec4f Col11a2 Dnahc5 Doc2b Edn1 Emid2 Epha1 Fxyd4 Gabrb1 Gabrb2 Gabre Gabrg2 Gabrp Gabrq Gckr Gif Glra1 Glra3 Gria2 Grik5 Grin2d Hap1 Hba-x Hcn1 Hcn2 Hey2 Hpxn Htr3a Htr3b Ins1 Kcna7 Kcnd3 Kcnj1 Kcnj3 K…
37	GO:0006955 [4]: immune response	19	19	617	693	11300	1.21	4.46	0.0	0.0	Bcl11a C8b Ccl1 Ccr4 Hp Hpxn Hrh4 Il17 Il17e Il1f5 Klkb1 Mbl2 Pap Pdcd1lg2 Pou2f2 Rac1 Slamf1 Tnfsf4 Tnfsf8
38	GO:0015672 [7]: monovalent inorganic cation transport	23	23	613	201	11792	1.13	4.35	6.98	3.58	Atp1a1 Atp1a3 Atp6v0a4 Atp6v1g1 Gria2 Grik5 Hcn1 Hcn2 Kcna7 Kcnd3 Kcnj1 Kcnj3 Kcnk4 Kcnma1 Kcnmb2 Kctd5 Scn11a Slc17a1 Slc5a4a Slc5a4b Slc5a8 Slc5a9 Tmprss8
39	GO:0006139 [5]: nucleobase, nucleoside, nucleotide and nucleic acid metabolism	151	151	485	2276	9717	1.05	4.31	6.14	2.92	0610009D07Rik 1810060D16Rik 3100004P22Rik Ankrd1 Arid5b Arntl2 Ascl3 Asz1 Atp6v1g1 Atpif1 Auh BC031407 Bard1 Barx2 Bat4 Bcl11a Btg2 Cars Cbx1 Cbx5 Ccnc Cebpd Cecr6 Chx10 Cited4 Cops5 Crx Ctgf Ctps2 Cutl1 Cutl2 Dlx4 Dntt Ebna1bp2 Ercc2 Esrrg Etsrp71 Evx2 Foxb1 Foxc1 Foxd1 Foxd4 Foxf1a Foxj1 Foxl1 Foxm1 Foxo1 Foxq1 Gsh1 Gtf2i Hand1 Hes6 Hes7 Hesx1 Hey2 Heyl Hils1 Hist3h2ba Hkr2 Hnf4a Hod Hoxb3 Hoxc…
40	GO:0009987 [2]: cellular process	557	557	79	9982	2011	1.04	4.31	6.31	3.0	0610009D07Rik 1110030H18Rik 1810009J06Rik 1810060D16Rik 3100004P22Rik 4833428E21Rik 4930542G03Rik 5430413I02Rik 5930412E23Rik 9430022F06Rik A030005K14Rik A230072I16Rik AJ430384 Abca4 Abcc6 Abcg5 Actl7a Adam1b Adam21 Adam28 Adam4 Adamts5 Afm Agc1 Akr1c6 Akr1d1 Als2cl Ankrd1 Apc2 Apg12l Aqp9 Arf1 Arf4 Arf4l Arid5b Arntl2 Arr3 Art2b Asah3 Ascl3 Asz1 Atp11a Atp1a1 Atp1a3 Atp6v0a4 Atp6v1g1 Atp7b Atpif…
41	GO:0007186 [6]: G-protein coupled receptor protein signaling pathway	70	70	566	1817	10176	0.98	4.23	0.0	0.0	Brs3 Ccr1l1 Ccr4 Celsr1 Chrm4 Crhr1 Edn1 F2rl3 Fshr Fzd3 Fzd8 Gabbr1 Gabrb1 Gabrb2 Gabre Gabrg2 Gabrq Gal Galr3 Gna14 Gnb3 Gpr12 Gpr19 Gpr24 Gpr63 Gprc6a Hcrt Hrh4 Htr3b Lgr8 Mrgpra1 Mrgpra3 Mtnr1a Nmu Nmur1 Nmur2 Npy5r Npy6r Olfr140 Olfr1508 Olfr154 Olfr16 Olfr160 Olfr2 Olfr480 Olfr544 Olfr64 Olfr672 Olfr68 Olfr69 Olfr70 Opn4 Oprk1 Oprm1 Pdc Ranbp17 Rgr Rgs11 Rho Tac4 Tacr3 Tas2r108 Tas2r119 Trp…
42	GO:0000004 [2]: biological_process unknown	32	32	604	979	11014	0.77	3.99	0.0	0.0	4933426K21Rik Acbd6 Actn1 Ankrd24 Caln1 Chic1 Cilp2 Cnnm1 Cnnm4 Col25a1 Commd5 Coro6 Ddc8 Hn1 Krtap5-4 Muc3 Pib5pa Prrg2 Rbbp6 Rnf123 Rps25 Scgb3a2 Slc23a3 Tenc1 Tjp4 Tktl1 Tmem2 Tmepai Tscot Wasf3 Ypel1 Znrf1
43	GO:0048513 [3]: organ development	68	68	568	888	11105	0.74	3.99	6.12	2.92	Agc1 Bcl11a Cald1 Cdk5 Celsr1 Chx10 Crb1 Cryab Ctgf Cutl1 Cyr61 Dbn1 Dcamkl1 Dok5 Dpysl5 Dspp Dvl2 Enam Epha4 Ephb3 Fgf6 Fgfr4 Foxc1 Foxd1 Foxf1a Foxl1 Foxo1 Gal Hand1 Hes6 Hes7 Hesx1 Hey2 Hod Hoxb3 Hoxc13 Igf1r Igsf9 Il17e Insr Krt1-17 Lama5 Lgr8 Lhx4 Lmx1a Mepe Mixl1 Mybpc3 Myocd Nr4a3 Pax5 Pdgfa Ptk2 Rac1 Rpgrip1 Runx3 Sema6c Sim1 Slc26a4 Smarcc1 Tagln2 Thpo Tlx3 Traf4 Ugt8 Wnt5b Wnt8b Zic2
44	GO:0008104 [4]: protein localization	12	12	624	497	11496	0.62	3.84	0.0	0.0	5930412E23Rik Arf1 Arf4 Arf4l Gckr Kif17 Rab33a Rab6ip2 Ranbp17 Sec8l1 Stxbp4 Syngr1
45	GO:0009887 [4]: organogenesis	67	67	569	883	11110	0.47	3.73	5.84	2.74	Agc1 Bcl11a Cald1 Cdk5 Celsr1 Chx10 Crb1 Cryab Ctgf Cutl1 Cyr61 Dbn1 Dcamkl1 Dok5 Dpysl5 Dspp Dvl2 Enam Epha4 Ephb3 Fgf6 Fgfr4 Foxc1 Foxd1 Foxf1a Foxl1 Gal Hand1 Hes6 Hes7 Hesx1 Hey2 Hod Hoxb3 Hoxc13 Igf1r Igsf9 Il17e Insr Krt1-17 Lama5 Lgr8 Lhx4 Lmx1a Mepe Mixl1 Mybpc3 Myocd Nr4a3 Pax5 Pdgfa Ptk2 Rac1 Rpgrip1 Runx3 Sema6c Sim1 Slc26a4 Smarcc1 Tagln2 Thpo Tlx3 Traf4 Ugt8 Wnt5b Wnt8b Zic2
46	GO:0007214 [7]: gamma-aminobutyric acid signaling pathway	5	5	631	12	11981	0.44	3.68	6.73	3.36	Gabrb1 Gabrb2 Gabre Gabrg2 Gabrq
47	GO:0006814 [8]: sodium ion transport	11	11	625	69	11924	0.09	3.32	6.15	2.92	Atp1a1 Atp1a3 Hcn1 Hcn2 Scn11a Slc17a1 Slc5a4a Slc5a4b Slc5a8 Slc5a9 Tmprss8
48	GO:0045184 [5]: establishment of protein localization	12	12	624	478	11515	0.08	3.32	0.0	0.0	5930412E23Rik Arf1 Arf4 Arf4l Gckr Kif17 Rab33a Rab6ip2 Ranbp17 Sec8l1 Stxbp4 Syngr1
49	GO:0050874 [3]: organismal physiological process	97	97	539	2311	9682	0.03	0.0	0.0	0.0	1810009J06Rik Abca4 Arr3 Avp Bcl11a C8b Ccl1 Ccr4 Chrm4 Chrna6 Chrnb3 Ctgf Cyp2g1 Dspp Edn1 Enam F11 F2rl3 Foxc1 Gabbr1 Gabrb1 Gabrb2 Gabre Gabrg2 Gabrp Gabrq Gad1 Glra1 Glra3 Gria2 Grik5 Grin2d Hbegf Hp Hpxn Hrh4 Htr3a Il17 Il17e Il1f5 Klkb1 Matp Mbl2 Mepe Mip Myo7a Neurl Npy5r Olfr140 Olfr1508 Olfr154 Olfr16 Olfr160 Olfr2 Olfr480 Olfr544 Olfr64 Olfr672 Olfr68 Olfr69 Olfr70 Omp Opn4 Otog Pap Pdc…
50	GO:0044237 [4]: cellular metabolism	295	295	341	4971	7022	0.02	0.0	4.83	2.21	0610009D07Rik 1810009J06Rik 1810060D16Rik 3100004P22Rik 4833428E21Rik 4930542G03Rik A030005K14Rik AJ430384 Abca4 Adam1b Adam21 Adam28 Adam4 Adamts5 Agc1 Akr1c6 Akr1d1 Ankrd1 Apg12l Arid5b Arntl2 Art2b Asah3 Ascl3 Asz1 Atp6v1g1 Atpif1 Auh BC031407 Baat Bard1 Barx2 Bat4 Bcl11a Bhmt Boll Btg2 Cars Cbx1 Cbx5 Ccnc Cdk4 Cdk5 Cebpd Cecr6 Chx10 Cited4 Cops5 Cox8a Cpb1 Crx Ctgf Ctps2 Cutl1 Cutl2 Cyp11b2 C…
51	GO:0015031 [5]: protein transport	12	12	624	474	11519	-0.03	0.0	0.0	0.0	5930412E23Rik Arf1 Arf4 Arf4l Gckr Kif17 Rab33a Rab6ip2 Ranbp17 Sec8l1 Stxbp4 Syngr1
52	GO:0007010 [6]: cytoskeleton organization and biogenesis	30	30	606	325	11668	-0.1	0.0	5.56	2.61	4930542G03Rik Actl7a Capzb Cdc42 Celsr1 Crb3 Dbn1 Dnahc5 Foxj1 Hap1 Hook2 Kif17 Kif1a Krt1-17 Krt1-19 Krt1-3 Krt2-7 Mtap7 Myh14 Myo10 Myo7a Pdgfa Ptk2 Rac1 Tln1 Tmsb10 Tuba1 Tubb4 Tubb5 Vil2
53	GO:0007169 [7]: transmembrane receptor protein tyrosine kinase signaling pathway	12	12	624	83	11910	-0.15	0.0	5.86	2.75	Ctgf Ddr1 Dok5 Epha1 Epha4 Ephb3 Foxo1 Hbegf Igf1r Insr Ltk Stxbp4
54	GO:0008152 [3]: metabolism	311	311	325	5291	6702	-0.19	0.0	4.59	2.07	0610009D07Rik 1300012D20Rik 1810009J06Rik 1810060D16Rik 3100004P22Rik 4833428E21Rik 4930542G03Rik A030005K14Rik AJ430384 Abca4 Adam1b Adam21 Adam28 Adam4 Adamts5 Agc1 Akr1c6 Akr1d1 Alg2 Ankrd1 Apg12l Arid5b Arntl2 Art2b Asah3 Ascl3 Asz1 Atp11a Atp1a1 Atp1a3 Atp6v1g1 Atp7b Atpif1 Auh BC031407 Baat Bard1 Barx2 Bat4 Bcl11a Bhmt Boll Btg2 Cars Cbx1 Cbx5 Ccnc Cdk4 Cdk5 Cebpd Cecr5 Cecr6 Chx10 Cited4 C…
55	GO:0008272 [8]: sulfate transport	4	4	632	8	11985	-0.23	0.0	6.08	2.92	Pres Slc26a1 Slc26a2 Slc26a4
56	GO:0035088 [6]: establishment and/or maintenance of apical/basal cell polarity	3	3	633	3	11990	-0.27	0.0	6.09	2.92	Crb3 Foxj1 Vil2
57	GO:0030031 [6]: cell projection biogenesis	6	6	630	23	11970	-0.34	0.0	5.88	2.75	Capzb Cdc42 Foxj1 Neurl Pdgfa Rac1
58	GO:0016043 [4]: cell organization and biogenesis	61	61	575	822	11171	-0.35	0.0	4.97	2.28	4930542G03Rik Actl7a Als2cl Bbc3 Capzb Cbx1 Cbx5 Cdc42 Celsr1 Crb1 Crb3 Ctgf Cyr61 Dbn1 Dnahc5 Ebna1bp2 Foxj1 Hap1 Hgf Hils1 Hist3h2ba Hook2 Kif17 Kif1a Klf1 Krt1-17 Krt1-19 Krt1-3 Krt2-7 Lefty1 Mrpl14 Mtap7 Myh14 Myo10 Myo7a Myocd Neurl Ogfr Pdgfa Pop5 Pres Ptk2 Rab6ip2 Rac1 Rpe65 Rpgrip1 Rpl27 Smarcc1 Smc1l2 Suv39h1 Syt7 Tert Tln1 Tmsb10 Tuba1 Tubb4 Tubb5 Upk2 Vil2 Wig1 Wisp1
59	GO:0006813 [8]: potassium ion transport	14	14	622	110	11883	-0.36	0.0	5.57	2.61	Atp1a1 Atp1a3 Gria2 Grik5 Hcn1 Hcn2 Kcna7 Kcnd3 Kcnj1 Kcnj3 Kcnk4 Kcnma1 Kcnmb2 Kctd5
60	GO:0006928 [4]: cell motility	17	17	619	150	11843	-0.45	0.0	5.4	2.49	Cdh2 Cdk5 Ctgf Dnahc5 Dpysl5 Epha4 Ephb3 Foxd1 Gab2 Lama5 Lmx1a Neurl Nodal Ptk2 Rac1 Runx3 Tlx3
61	GO:0035295 [3]: tube development	9	9	627	53	11940	-0.47	0.0	5.61	2.61	Cutl1 Cyr61 Dvl2 Fgfr4 Foxf1a Lama5 Ltap Traf4 Zic5
62	GO:0030030 [5]: cell projection organization and biogenesis	6	6	630	24	11969	-0.51	0.0	5.7	2.68	Capzb Cdc42 Foxj1 Neurl Pdgfa Rac1
63	GO:0046785 [8]: microtubule polymerization	4	4	632	9	11984	-0.54	0.0	5.76	2.69	4930542G03Rik Tuba1 Tubb4 Tubb5
64	GO:0006357 [8]: regulation of transcription from Pol II promoter	18	18	618	165	11828	-0.54	0.0	5.29	2.41	Ankrd1 Arntl2 Ascl3 Cutl1 Foxd1 Hand1 Hes6 Hes7 Hey2 Heyl Hnf4a Hod Klf13 Myocd Nfya Sp4 Tef Zfpm2
65	GO:0051258 [7]: protein polymerization	5	5	631	16	11977	-0.54	0.0	5.71	2.68	4930542G03Rik Rac1 Tuba1 Tubb4 Tubb5
66	GO:0006952 [5]: defense response	31	31	605	877	11116	-0.82	0.0	0.01	0.0	9230106L14Rik Bcl11a C8b Ccl1 Ccr1l1 Ccr4 Defb10 Defcr-rs10 Defcr-rs2 Hp Hpxn Hrh4 Icos Ifna1 Ifna9 Ifnb1 Il17 Il17e Il1f5 Klkb1 Klra5 Lyzl1 Mbl2 Pap Pdcd1lg2 Pou2f2 Prg3 Rac1 Slamf1 Tnfsf4 Tnfsf8
67	GO:0007585 [4]: respiratory gaseous exchange	4	4	632	10	11983	-0.84	0.0	5.46	2.53	Edn1 Sftpb Tlx3 Traf4
68	GO:0016049 [4]: cell growth	8	8	628	46	11947	-0.86	0.0	5.24	2.41	Bbc3 Ctgf Cyr61 Lefty1 Myocd Ogfr Wig1 Wisp1
69	GO:0006821 [8]: chloride transport	8	8	628	46	11947	-0.86	0.0	5.24	2.41	Clcn1 Gabrb1 Gabrb2 Gabre Gabrg2 Gabrq Glra1 Slc26a1
70	GO:0042445 [5]: hormone metabolism	7	7	629	36	11957	-0.9	0.0	5.25	2.41	Cyp11b2 Cyp26a1 Hsd3b1 Hsd3b2 Stard3 Tgn Ttr
71	GO:0006700 [7]: C21-steroid hormone biosynthesis	4	4	632	11	11982	-1.1	0.0	5.19	2.37	Cyp11b2 Hsd3b1 Hsd3b2 Stard3
72	GO:0006886 [6]: intracellular protein transport	8	8	628	336	11657	-1.1	0.0	0.0	0.0	5930412E23Rik Arf1 Arf4 Arf4l Gckr Ranbp17 Stxbp4 Syngr1
73	GO:0044238 [4]: primary metabolism	278	278	358	4778	7215	-1.12	0.0	3.54	1.31	0610009D07Rik 1810009J06Rik 1810060D16Rik 3100004P22Rik 4833428E21Rik 4930542G03Rik A030005K14Rik AJ430384 Abca4 Adam1b Adam21 Adam28 Adam4 Adamts5 Agc1 Akr1c6 Akr1d1 Ankrd1 Apg12l Arid5b Arntl2 Art2b Asah3 Ascl3 Asz1 Atp6v1g1 Atpif1 Auh BC031407 Baat Bard1 Barx2 Bat4 Bcl11a Bhmt Boll Btg2 Cars Cbx1 Cbx5 Ccnc Cdk4 Cdk5 Cebpd Cecr6 Chx10 Cited4 Cops5 Cpb1 Crx Ctgf Ctps2 Cutl1 Cutl2 Cyp11b2 Dapk3 D…
74	GO:0048468 [3]: cell development	6	6	630	28	11965	-1.12	0.0	5.05	2.29	Crb1 Pou2f2 Rpe65 Rpgrip1 Runx3 Ugt8
75	GO:0001558 [4]: regulation of cell growth	7	7	629	38	11955	-1.14	0.0	4.99	2.28	Bbc3 Ctgf Cyr61 Myocd Ogfr Wig1 Wisp1
76	GO:0008361 [5]: regulation of cell size	8	8	628	49	11944	-1.17	0.0	4.91	2.28	Bbc3 Ctgf Cyr61 Lefty1 Myocd Ogfr Wig1 Wisp1
77	GO:0009613 [5]: response to pest, pathogen or parasite	15	15	621	501	11492	-1.18	0.0	0.01	0.0	Becn1 C8b Ccr4 Hp Hpxn Hrh4 Ifna1 Ifnb1 Il17 Il17e Klkb1 Mbl2 Pap Pou2f2 Rac1
78	GO:0042461 [5]: photoreceptor cell development	3	3	633	5	11988	-1.2	0.0	5.14	2.36	Crb1 Rpe65 Rpgrip1
79	GO:0008206 [7]: bile acid metabolism	3	3	633	5	11988	-1.2	0.0	5.14	2.36	Akr1d1 Baat Nr1h4
80	GO:0009607 [4]: response to biotic stimulus	36	36	600	958	11035	-1.26	0.0	0.01	0.0	9230106L14Rik Bcl11a Becn1 C8b Ccl1 Ccr1l1 Ccr4 Defb10 Defcr-rs10 Defcr-rs2 Eif2ak3 Eif3s6ip Ercc2 Gab1 Hp Hpxn Hrh4 Icos Ifna1 Ifna9 Ifnb1 Il17 Il17e Il1f5 Klkb1 Klra5 Lyzl1 Mbl2 Pap Pdcd1lg2 Pou2f2 Prg3 Rac1 Slamf1 Tnfsf4 Tnfsf8
81	GO:0016477 [5]: cell migration	14	14	622	126	11867	-1.34	0.0	4.52	2.02	Cdh2 Cdk5 Ctgf Dpysl5 Epha4 Ephb3 Foxd1 Gab2 Lama5 Lmx1a Nodal Ptk2 Runx3 Tlx3
82	GO:0050877 [4]: neurophysiological process	60	60	576	1447	10546	-1.38	0.0	0.02	0.0	Abca4 Arr3 Chrm4 Chrna6 Chrnb3 Cyp2g1 Gabbr1 Gabrb1 Gabrb2 Gabre Gabrg2 Gabrp Gabrq Gad1 Glra1 Glra3 Gria2 Grik5 Grin2d Htr3a Matp Mip Myo7a Npy5r Olfr140 Olfr1508 Olfr154 Olfr16 Olfr160 Olfr2 Olfr480 Olfr544 Olfr64 Olfr672 Olfr68 Olfr69 Olfr70 Omp Opn4 Otog Pdc Pde6b Ranbp17 Rdh10 Rgnef Rgr Rho Rpe65 Rpgrip1 Slc26a4 Slc5a8 Slc5a9 Strc Syt1 Tac4 Tas2r108 Tas2r119 Ugt8 V1rb6 V1rc1
83	GO:0030308 [5]: negative regulation of cell growth	2	2	634	1	11992	-1.47	0.0	4.91	2.28	Bbc3 Wig1
84	GO:0035089 [7]: establishment of apical/basal cell polarity	2	2	634	1	11992	-1.47	0.0	4.91	2.28	Crb3 Foxj1
85	GO:0045792 [6]: negative regulation of cell size	2	2	634	1	11992	-1.47	0.0	4.91	2.28	Bbc3 Wig1
86	GO:0006590 [7]: thyroid hormone generation	2	2	634	1	11992	-1.47	0.0	4.91	2.28	Tgn Ttr
87	GO:0006940 [5]: regulation of smooth muscle contraction	2	2	634	1	11992	-1.47	0.0	4.91	2.28	Cald1 Nmu
88	GO:0016055 [6]: Wnt receptor signaling pathway	10	10	626	77	11916	-1.53	0.0	4.43	1.97	Apc2 Dkk1 Dvl2 Foxl1 Fzd3 Fzd8 Slc9a3r1 Wisp1 Wnt5b Wnt8b
89	GO:0007229 [6]: integrin-mediated signaling pathway	8	8	628	53	11940	-1.54	0.0	4.51	2.02	A030005K14Rik Adam28 Adamts5 Cib1 Ctgf Gab2 Itgb1 Ptk2
90	GO:0007586 [4]: digestion	4	4	632	13	11980	-1.55	0.0	4.71	2.14	1810009J06Rik Pgc Pnlip Tac4
91	GO:0008207 [6]: C21-steroid hormone metabolism	4	4	632	13	11980	-1.55	0.0	4.71	2.14	Cyp11b2 Hsd3b1 Hsd3b2 Stard3
92	GO:0007163 [5]: establishment and/or maintenance of cell polarity	3	3	633	6	11987	-1.55	0.0	4.77	2.17	Crb3 Foxj1 Vil2
93	GO:0009583 [7]: detection of light	5	5	631	22	11971	-1.62	0.0	4.58	2.07	Opn4 Pdc Pde6b Rgr Rho
94	GO:0030323 [4]: respiratory tube development	5	5	631	22	11971	-1.62	0.0	4.58	2.07	Cutl1 Fgfr4 Foxf1a Lama5 Traf4
95	GO:0009416 [7]: response to light	5	5	631	22	11971	-1.62	0.0	4.58	2.07	Opn4 Pdc Pde6b Rgr Rho
96	GO:0051186 [5]: cofactor metabolism	1	1	635	128	11865	-1.64	0.0	0.0	0.0	Atp6v1g1
97	GO:0006366 [8]: transcription from Pol II promoter	19	19	617	209	11784	-1.83	0.0	3.83	1.51	Ankrd1 Arntl2 Ascl3 Cutl1 Foxd1 Hand1 Hes6 Hes7 Hey2 Heyl Hnf4a Hod Klf13 Myocd Nfya Sp4 Tef Thrap4 Zfpm2
98	GO:0001570 [4]: vasculogenesis	3	3	633	7	11986	-1.86	0.0	4.45	1.97	Foxf1a Hey2 Myocd
99	GO:0007018 [7]: microtubule-based movement	8	8	628	58	11935	-1.95	0.0	4.06	1.68	4930542G03Rik Dnahc5 Hap1 Kif17 Kif1a Tuba1 Tubb4 Tubb5
100	GO:0009611 [5]: response to wounding	9	9	627	323	11670	-2.1	0.0	0.01	0.0	Ccr4 Hrh4 Il17 Il17e Klkb1 Pap Rac1 Syt7 Tff1
101	GO:0030705 [6]: cytoskeleton-dependent intracellular transport	8	8	628	60	11933	-2.11	0.0	3.89	1.55	4930542G03Rik Dnahc5 Hap1 Kif17 Kif1a Tuba1 Tubb4 Tubb5
102	GO:0030002 [6]: anion homeostasis	2	2	634	2	11991	-2.11	0.0	4.25	1.84	Slc9a3r1 Stc1
103	GO:0030010 [6]: establishment of cell polarity	2	2	634	2	11991	-2.11	0.0	4.25	1.84	Crb3 Foxj1
104	GO:0042403 [6]: thyroid hormone metabolism	2	2	634	2	11991	-2.11	0.0	4.25	1.84	Tgn Ttr
105	GO:0001738 [5]: morphogenesis of a polarized epithelium	2	2	634	2	11991	-2.11	0.0	4.25	1.84	Celsr1 Crb3
106	GO:0006950 [4]: response to stress	30	30	606	777	11216	-2.11	0.0	0.03	0.0	4833428E21Rik A030005K14Rik Becn1 Btg2 C8b Ccr4 Crhr1 Cryab Eif2ak3 Eif3s6ip Ercc2 Gab1 Hp Hpxn Hrh4 Ifna1 Ifnb1 Il17 Il17e Klkb1 Mbl2 Msh5 Pap Pou2f2 Prlpa Rac1 Recql5 Syt7 Tff1 Trpc2
107	GO:0046530 [4]: photoreceptor cell differentiation	3	3	633	8	11985	-2.13	0.0	4.17	1.78	Crb1 Rpe65 Rpgrip1
108	GO:0000904 [4]: cellular morphogenesis during differentiation	3	3	633	8	11985	-2.13	0.0	4.17	1.78	Crb1 Rpe65 Rpgrip1
109	GO:0007166 [5]: cell surface receptor linked signal transduction	102	102	534	2200	9793	-2.17	0.0	0.06	0.01	A030005K14Rik Adam28 Adamts5 Apc2 Brs3 Ccr1l1 Ccr4 Celsr1 Chrm4 Cib1 Crhr1 Ctgf Ddr1 Dkk1 Dok5 Dvl2 Edn1 Epha1 Epha4 Ephb3 F2rl3 Foxl1 Foxo1 Fshr Fzd3 Fzd8 Gab2 Gabbr1 Gabrb1 Gabrb2 Gabre Gabrg2 Gabrq Gal Galr3 Gna14 Gnb3 Gpr12 Gpr19 Gpr24 Gpr63 Gprc6a Hbegf Hcrt Hes7 Hrh4 Htr3b Igf1r Il13ra1 Il9r Insr Itgb1 Lgr8 Ltk Mrgpra1 Mrgpra3 Mtnr1a Nmu Nmur1 Nmur2 Nodal Npy5r Npy6r Olfr140 Olfr1508 Olfr15…
110	GO:0040008 [4]: regulation of growth	8	8	628	61	11932	-2.18	0.0	3.81	1.49	Bbc3 Ctgf Cyr61 Lama5 Myocd Ogfr Wig1 Wisp1
111	GO:0009582 [6]: detection of abiotic stimulus	9	9	627	74	11919	-2.19	0.0	3.75	1.48	Myo7a Opn4 Otog Pdc Pde6b Rgr Rho Slc26a4 Strc
112	GO:0007399 [5]: neurogenesis	23	23	613	284	11709	-2.23	0.0	3.29	1.18	Cdk5 Dbn1 Dcamkl1 Dok5 Dpysl5 Epha4 Ephb3 Foxd1 Gal Hes6 Hesx1 Igf1r Igsf9 Lmx1a Pax5 Ptk2 Rac1 Runx3 Sema6c Sim1 Tlx3 Ugt8 Zic2
113	GO:0007155 [4]: cell adhesion	33	33	603	449	11544	-2.24	0.0	3.1	1.12	A030005K14Rik Agc1 Catna1 Catna2 Catns Cdh15 Cdh17 Cdh2 Cdk5 Celsr1 Cmar Cntn2 Col11a2 Ctgf Cyr61 Ddr1 F11r Itgb1 Jup Klra5 Lama5 Mia1 Mybpc3 Myo10 Nell2 Nlgn1 Omd Pcdhb19 Pcdhb6 Pkp1 Rac1 Wisp1 Zyx
114	GO:0042446 [6]: hormone biosynthesis	4	4	632	17	11976	-2.26	0.0	3.95	1.59	Cyp11b2 Hsd3b1 Hsd3b2 Stard3
115	GO:0043207 [5]: response to external biotic stimulus	19	19	617	533	11460	-2.33	0.0	0.03	0.0	9230106L14Rik Becn1 C8b Ccr4 Defb10 Hp Hpxn Hrh4 Ifna1 Ifnb1 Il17 Il17e Klkb1 Lyzl1 Mbl2 Pap Pou2f2 Prg3 Rac1
116	GO:0042136 [6]: neurotransmitter biosynthesis	3	3	633	9	11984	-2.36	0.0	3.92	1.57	Gad1 Slc5a8 Slc5a9
117	GO:0007165 [4]: signal transduction	141	141	495	2919	9074	-2.37	0.0	0.1	0.02	A030005K14Rik Adam28 Adamts5 Apc2 Arf1 Arf4 Arf4l Arntl2 Arr3 Baiap1 Baiap2 Brs3 Ccl1 Ccr1l1 Ccr4 Cdc42 Cdc42ep1 Cdk4 Celsr1 Chrm4 Cib1 Cnih3 Crhr1 Ctgf Dcamkl1 Ddah2 Ddr1 Dkk1 Dok5 Dvl2 Edn1 Epha1 Epha4 Ephb3 F2rl3 Fgf15 Fgf6 Fgfr4 Foxl1 Foxo1 Fshr Fzd3 Fzd8 Gab1 Gab2 Gabbr1 Gabrb1 Gabrb2 Gabre Gabrg2 Gabrq Gal Galr3 Gna14 Gnb3 Gpr12 Gpr19 Gpr24 Gpr63 Gprc6a Hbegf Hcrt Hes7 Hrh4 Htr3b Igf1r Il13…
118	GO:0043170 [4]: macromolecule metabolism	113	113	523	2383	9610	-2.38	0.0	0.09	0.01	1810009J06Rik 4833428E21Rik 4930542G03Rik A030005K14Rik AJ430384 Adam1b Adam21 Adam28 Adam4 Adamts5 Agc1 Apg12l Art2b Auh Bard1 Boll Btg2 Cars Cdk4 Cdk5 Cpb1 Dapk3 Dcamkl1 Ddr1 Dnahc5 Dpp6 Eif2ak3 Eif2b2 Eif3s6ip Eno1 Epha1 Epha4 Ephb3 Ephx1 F11 Fbp1 Fbxo16 Fbxo36 Fbxw14 Fgfr4 Fkbp6 Foxl1 G6pc Gck Gckr Gfm2 Gna14 Hgf Hist3h2ba Hp Igf1r Ins1 Insr Kel Klk4 Klkb1 Lama5 Ltk Lyzl1 Map4k2 Mark2 Mbtps1 …
119	GO:0016192 [5]: vesicle-mediated transport	6	6	630	241	11752	-2.4	0.0	0.01	0.0	Arf4l Clec4f Kif17 Rab6ip2 Rac1 Sec8l1
120	GO:0007411 [6]: axon guidance	6	6	630	40	11953	-2.45	0.0	3.62	1.37	Dpysl5 Epha4 Ephb3 Foxd1 Lmx1a Runx3
121	GO:0035239 [4]: tube morphogenesis	5	5	631	29	11964	-2.49	0.0	3.63	1.38	Cyr61 Dvl2 Lama5 Ltap Zic5
122	GO:0006732 [6]: coenzyme metabolism	1	1	635	108	11885	-2.51	0.0	0.0	0.0	Atp6v1g1
123	GO:0002009 [4]: morphogenesis of an epithelium	6	6	630	41	11952	-2.53	0.0	3.52	1.31	Celsr1 Crb3 Dvl2 F11r Ltap Zic5
124	GO:0001568 [4]: blood vessel development	9	9	627	80	11913	-2.53	0.0	3.36	1.22	Ctgf Cyr61 Fgf6 Foxf1a Foxo1 Hand1 Hey2 Myocd Ptk2
125	GO:0030238 [4]: male sex determination	2	2	634	3	11990	-2.57	0.0	3.78	1.49	Igf1r Insr
126	GO:0001678 [5]: cell glucose homeostasis	2	2	634	3	11990	-2.57	0.0	3.78	1.49	Gck Gckr
127	GO:0007131 [7]: meiotic recombination	2	2	634	3	11990	-2.57	0.0	3.78	1.49	Msh5 Spo11
128	GO:0042593 [4]: glucose homeostasis	3	3	633	10	11983	-2.58	0.0	3.69	1.43	Cacna1e Gck Gckr
129	GO:0009795 [4]: embryonic morphogenesis	9	9	627	81	11912	-2.6	0.0	3.3	1.18	Celsr1 Chx10 Cryab Dkk1 Dvl2 Fbn2 Ltap Mixl1 Zic5
130	GO:0007602 [8]: phototransduction	4	4	632	20	11973	-2.68	0.0	3.5	1.31	Opn4 Pdc Rgr Rho
131	GO:0042221 [6]: response to chemical substance	6	6	630	230	11763	-2.7	0.0	0.02	0.0	Ccl1 Ccr1l1 Ccr4 Cyr61 Ephx1 Pnmt
132	GO:0044260 [5]: cellular macromolecule metabolism	110	110	526	2269	9724	-2.72	0.0	0.15	0.02	1810009J06Rik 4833428E21Rik 4930542G03Rik A030005K14Rik AJ430384 Adam1b Adam21 Adam28 Adam4 Adamts5 Agc1 Apg12l Art2b Bard1 Boll Btg2 Cars Cdk4 Cdk5 Cpb1 Dapk3 Dcamkl1 Ddr1 Dnahc5 Dpp6 Eif2ak3 Eif2b2 Eif3s6ip Eno1 Epha1 Epha4 Ephb3 Ephx1 F11 Fbp1 Fbxo16 Fbxo36 Fbxw14 Fgfr4 Fkbp6 Foxl1 G6pc Gck Gfm2 Gna14 Hgf Hist3h2ba Hp Igf1r Ins1 Insr Kel Klk4 Klkb1 Lama5 Ltk Map4k2 Mark2 Mbtps1 Mell1 Mep1a Mrp…
133	GO:0007582 [2]: physiological process	527	527	109	9748	2245	-2.75	0.0	1.76	0.62	0610009D07Rik 1110030H18Rik 1300012D20Rik 1810009J06Rik 1810060D16Rik 3100004P22Rik 4833428E21Rik 4930542G03Rik 5430413I02Rik 5930412E23Rik 9230106L14Rik A030005K14Rik A230072I16Rik AJ430384 Abca4 Abcc6 Abcg5 Actl7a Adam1b Adam21 Adam28 Adam4 Adamts5 Afm Agc1 Akr1c6 Akr1d1 Alg2 Als2cl Ankrd1 Apc2 Apg12l Aqp9 Arf1 Arf4 Arf4l Arid5b Arntl2 Arr3 Art2b Asah3 Ascl3 Asz1 Atp11a Atp1a1 Atp1a3 Atp6v0a4 A…
134	GO:0001839 [6]: neural plate morphogenesis	3	3	633	11	11982	-2.77	0.0	3.49	1.31	Dvl2 Ltap Zic5
135	GO:0001841 [6]: neural tube formation	3	3	633	11	11982	-2.77	0.0	3.49	1.31	Dvl2 Ltap Zic5
136	GO:0001843 [6]: neural tube closure	3	3	633	11	11982	-2.77	0.0	3.49	1.31	Dvl2 Ltap Zic5
137	GO:0009790 [3]: embryonic development	14	14	622	160	11833	-2.79	0.0	2.88	1.03	Celsr1 Chx10 Cryab Cyr61 Dkk1 Dvl2 Fbn2 Hes7 Lama5 Ltap Mixl1 Nr4a3 Rnf2 Zic5
138	GO:0045045 [5]: secretory pathway	1	1	635	100	11893	-2.85	0.0	0.01	0.0	Sec8l1
139	GO:0006959 [5]: humoral immune response	3	3	633	153	11840	-2.85	0.0	0.01	0.0	C8b Mbl2 Pou2f2
140	GO:0006897 [6]: endocytosis	2	2	634	127	11866	-2.87	0.0	0.01	0.0	Clec4f Rac1
141	GO:0006996 [5]: organelle organization and biogenesis	45	45	591	702	11291	-2.88	0.0	2.13	0.72	4930542G03Rik Actl7a Als2cl Capzb Cbx1 Cbx5 Cdc42 Celsr1 Crb3 Dbn1 Dnahc5 Ebna1bp2 Foxj1 Hap1 Hils1 Hist3h2ba Hook2 Kif17 Kif1a Klf1 Krt1-17 Krt1-19 Krt1-3 Krt2-7 Mrpl14 Mtap7 Myh14 Myo10 Myo7a Pdgfa Pop5 Ptk2 Rab6ip2 Rac1 Rpl27 Smarcc1 Smc1l2 Suv39h1 Tert Tln1 Tmsb10 Tuba1 Tubb4 Tubb5 Vil2
142	GO:0046907 [5]: intracellular transport	17	17	619	457	11536	-2.9	0.0	0.05	0.0	4930542G03Rik 5930412E23Rik Arf1 Arf4 Arf4l Dnahc5 Gckr Hap1 Kif17 Kif1a Rab6ip2 Ranbp17 Stxbp4 Syngr1 Tuba1 Tubb4 Tubb5
143	GO:0007167 [6]: enzyme linked receptor protein signaling pathway	14	14	622	164	11829	-2.91	0.0	2.73	0.93	Ctgf Ddr1 Dok5 Epha1 Epha4 Ephb3 Foxo1 Hbegf Igf1r Insr Ltk Nodal Smad6 Stxbp4
144	GO:0030324 [5]: lung development	4	4	632	22	11971	-2.92	0.0	3.23	1.13	Cutl1 Fgfr4 Foxf1a Lama5
145	GO:0000051 [4]: urea cycle intermediate metabolism	2	2	634	4	11989	-2.93	0.0	3.41	1.26	Ddah2 Otc
146	GO:0006378 [8]: mRNA polyadenylylation	2	2	634	4	11989	-2.93	0.0	3.41	1.26	Pabpc2 Pabpn1
147	GO:0006518 [5]: peptide metabolism	2	2	634	4	11989	-2.93	0.0	3.41	1.26	Spcs1 Thop1
148	GO:0006525 [5]: arginine metabolism	2	2	634	4	11989	-2.93	0.0	3.41	1.26	Ddah2 Otc
149	GO:0019538 [5]: protein metabolism	105	105	531	2125	9868	-2.96	0.0	0.23	0.06	1810009J06Rik 4833428E21Rik 4930542G03Rik A030005K14Rik AJ430384 Adam1b Adam21 Adam28 Adam4 Adamts5 Agc1 Apg12l Art2b Bard1 Boll Btg2 Cars Cdk4 Cdk5 Cpb1 Dapk3 Dcamkl1 Ddr1 Dnahc5 Dpp6 Eif2ak3 Eif2b2 Eif3s6ip Epha1 Epha4 Ephb3 Ephx1 F11 Fbxo16 Fbxo36 Fbxw14 Fgfr4 Fkbp6 Foxl1 Gfm2 Gna14 Hgf Hist3h2ba Hp Igf1r Insr Kel Klk4 Klkb1 Lama5 Ltk Map4k2 Mark2 Mbtps1 Mell1 Mep1a Mrpl13 Mrpl14 Mrpl33 Mrps12…
150	GO:0006631 [6]: fatty acid metabolism	2	2	634	123	11870	-3.02	0.0	0.01	0.0	Fads2 Slc27a5
151	GO:0044267 [6]: cellular protein metabolism	105	105	531	2104	9889	-3.04	0.0	0.27	0.06	1810009J06Rik 4833428E21Rik 4930542G03Rik A030005K14Rik AJ430384 Adam1b Adam21 Adam28 Adam4 Adamts5 Agc1 Apg12l Art2b Bard1 Boll Btg2 Cars Cdk4 Cdk5 Cpb1 Dapk3 Dcamkl1 Ddr1 Dnahc5 Dpp6 Eif2ak3 Eif2b2 Eif3s6ip Epha1 Epha4 Ephb3 Ephx1 F11 Fbxo16 Fbxo36 Fbxw14 Fgfr4 Fkbp6 Foxl1 Gfm2 Gna14 Hgf Hist3h2ba Hp Igf1r Insr Kel Klk4 Klkb1 Lama5 Ltk Map4k2 Mark2 Mbtps1 Mell1 Mep1a Mrpl13 Mrpl14 Mrpl33 Mrps12…
152	GO:0006694 [7]: steroid biosynthesis	6	6	630	48	11945	-3.05	0.0	2.94	1.08	Akr1c6 Akr1d1 Cyp11b2 Hsd3b1 Hsd3b2 Stard3
153	GO:0006461 [7]: protein complex assembly	1	1	635	95	11898	-3.05	0.0	0.01	0.0	Hist3h2ba
154	GO:0007154 [3]: cell communication	182	182	454	3427	8566	-3.07	0.0	0.68	0.24	9430022F06Rik A030005K14Rik Adam28 Adamts5 Agc1 Apc2 Arf1 Arf4 Arf4l Arntl2 Arr3 Baiap1 Baiap2 Brs3 Catna1 Catna2 Catns Ccl1 Ccr1l1 Ccr4 Cdc42 Cdc42ep1 Cdh15 Cdh17 Cdh2 Cdk4 Cdk5 Celsr1 Chrm4 Chrna6 Chrnb3 Cib1 Cmar Cnih3 Cntn2 Col11a2 Crhr1 Ctgf Cyr61 Dcamkl1 Ddah2 Ddr1 Dkk1 Dok5 Dvl2 Edn1 Epha1 Epha4 Ephb3 F11r F2rl3 Fgf15 Fgf6 Fgfr4 Foxl1 Foxo1 Fshr Fzd3 Fzd8 Gab1 Gab2 Gabbr1 Gabrb1 Gabrb2 Gab…
155	GO:0042828 [6]: response to pathogen	3	3	633	13	11980	-3.09	0.0	3.13	1.12	Ifna1 Ifnb1 Il17e
156	GO:0001838 [5]: embryonic epithelial tube formation	3	3	633	13	11980	-3.09	0.0	3.13	1.12	Dvl2 Ltap Zic5
157	GO:0043283 [4]: biopolymer metabolism	60	60	576	1265	10728	-3.1	0.0	0.18	0.03	0610009D07Rik 1810009J06Rik 3100004P22Rik Adam1b Adam21 Adam28 Adam4 Adamts5 Auh Cars Cbx1 Cbx5 Cpb1 Ctgf Dnahc5 Dntt Dpp6 Ebna1bp2 Ephx1 Ercc2 F11 G6pc Hgf Hils1 Hist3h2ba Hp Igf2bp3 Kcnma1 Kel Klf1 Klk4 Klkb1 Mbtps1 Mell1 Mep1a Msh5 Nfix Pabpc2 Pabpn1 Pcsk1 Pgc Pgpep1 Pop5 Ppih Prss32 Ptbp1 Recql5 Slbp Smarcc1 Spo11 Suv39h1 Tert Thop1 Tia1 Tmprss8 Top3b Trpc2 U2af2 Ube1y1 Uchl1
158	GO:0006118 [6]: electron transport	20	20	616	272	11721	-3.1	0.0	2.3	0.82	4833428E21Rik A030005K14Rik Cox8a Cyp11b2 Cyp19a1 Cyp1a1 Cyp1a2 Cyp26a1 Cyp2a12 Cyp2c38 Cyp2c39 Cyp2g1 Cyp2j5 Cyp3a11 Cyp8b1 Eif2ak3 Fads2 Pdc Txndc7 Txnl1
159	GO:0040007 [3]: growth	9	9	627	92	11901	-3.11	0.0	2.69	0.93	Bbc3 Ctgf Cyr61 Lama5 Lefty1 Myocd Ogfr Wig1 Wisp1
160	GO:0007389 [3]: pattern specification	11	11	625	123	11870	-3.12	0.0	2.59	0.87	Btg2 Cyr61 Dvl2 Edn1 Foxj1 Hes7 Hoxb3 Hoxc13 Nodal Rnf2 Shrm
161	GO:0006605 [7]: protein targeting	5	5	631	190	11803	-3.16	0.0	0.03	0.0	5930412E23Rik Gckr Ranbp17 Stxbp4 Syngr1
162	GO:0042462 [6]: eye photoreceptor cell development	2	2	634	5	11988	-3.21	0.0	3.1	1.12	Crb1 Rpgrip1
163	GO:0045445 [4]: myoblast differentiation	2	2	634	5	11988	-3.21	0.0	3.1	1.12	Barx2 Myocd
164	GO:0045926 [5]: negative regulation of growth	2	2	634	5	11988	-3.21	0.0	3.1	1.12	Bbc3 Wig1
165	GO:0007017 [7]: microtubule-based process	11	11	625	127	11866	-3.25	0.0	2.43	0.83	4930542G03Rik Dnahc5 Hap1 Hook2 Kif17 Kif1a Mtap7 Ptk2 Tuba1 Tubb4 Tubb5
166	GO:0000087 [7]: M phase of mitotic cell cycle	1	1	635	90	11903	-3.27	0.0	0.01	0.0	Tubb5
167	GO:0008202 [6]: steroid metabolism	9	9	627	96	11897	-3.27	0.0	2.5	0.83	Akr1c6 Akr1d1 Baat Cyp11b2 Hsd3b1 Hsd3b2 Mbtps1 Nr1h4 Stard3
168	GO:0006793 [5]: phosphorus metabolism	25	25	611	586	11407	-3.27	0.0	0.12	0.02	Cdk4 Cdk5 Dapk3 Dcamkl1 Ddr1 Eif2ak3 Epha1 Epha4 Ephb3 Fgfr4 Igf1r Insr Ltk Map4k2 Mark2 Nek6 Pdgfa Prkcc Ptk2 Ptpn13 Smad6 Snf1lk Stc1 Stk23 Styx
169	GO:0006796 [6]: phosphate metabolism	25	25	611	586	11407	-3.27	0.0	0.12	0.02	Cdk4 Cdk5 Dapk3 Dcamkl1 Ddr1 Eif2ak3 Epha1 Epha4 Ephb3 Fgfr4 Igf1r Insr Ltk Map4k2 Mark2 Nek6 Pdgfa Prkcc Ptk2 Ptpn13 Smad6 Snf1lk Stc1 Stk23 Styx
170	GO:0006464 [7]: protein modification	51	51	585	1065	10928	-3.29	0.0	0.23	0.06	AJ430384 Adamts5 Apg12l Art2b Bard1 Btg2 Cdk4 Cdk5 Dapk3 Dcamkl1 Ddr1 Eif2ak3 Epha1 Epha4 Ephb3 Fbxo16 Fbxo36 Fbxw14 Fgfr4 Fkbp6 Gna14 Igf1r Insr Ltk Map4k2 Mark2 Nedd4l Nek6 Neud4 Pdgfa Pias3 Pigf Prkcc Ptk2 Ptpn13 Rnf110 Sec1 Smad6 Snf1lk Spcs1 St6galnac3 Stc1 Stk23 Styx Tnfaip3 Traf4 Trim13 Ube1y1 Uchl1 Usp22 Usp43
171	GO:0007067 [8]: mitosis	1	1	635	89	11904	-3.31	0.0	0.01	0.0	Tubb5
172	GO:0009314 [6]: response to radiation	5	5	631	39	11954	-3.33	0.0	2.68	0.92	Opn4 Pdc Pde6b Rgr Rho
173	GO:0006457 [7]: protein folding	5	5	631	183	11810	-3.34	0.0	0.04	0.0	4833428E21Rik A030005K14Rik Eif3s6ip Fkbp6 Ppih
174	GO:0045944 [9]: positive regulation of transcription from Pol II promoter	6	6	630	53	11940	-3.35	0.0	2.59	0.87	Hand1 Hnf4a Klf13 Myocd Nfya Tef
175	GO:0005975 [5]: carbohydrate metabolism	10	10	626	287	11706	-3.35	0.0	0.07	0.01	Agc1 Eno1 Fbp1 Foxl1 G6pc Gck Gckr Ins1 Lyzl1 Sec1
176	GO:0008286 [8]: insulin receptor signaling pathway	3	3	633	15	11978	-3.37	0.0	2.83	1.02	Foxo1 Insr Stxbp4
177	GO:0009586 [8]: rhodopsin mediated phototransduction	1	1	635	0	11993	-3.41	0.0	2.99	1.12	Pdc
178	GO:0009621 [7]: response to pathogenic fungi	1	1	635	0	11993	-3.41	0.0	2.99	1.12	Il17e
179	GO:0018120 [9]: peptidyl-arginine ADP-ribosylation	1	1	635	0	11993	-3.41	0.0	2.99	1.12	Art2b
180	GO:0019532 [8]: oxalate transport	1	1	635	0	11993	-3.41	0.0	2.99	1.12	Slc26a1
181	GO:0030222 [6]: eosinophil differentiation	1	1	635	0	11993	-3.41	0.0	2.99	1.12	Il17e
182	GO:0030502 [8]: negative regulation of bone mineralization	1	1	635	0	11993	-3.41	0.0	2.99	1.12	Mepe
183	GO:0035121 [4]: tail morphogenesis	1	1	635	0	11993	-3.41	0.0	2.99	1.12	Hes7
184	GO:0042147 [7]: retrograde transport, endosome to Golgi	1	1	635	0	11993	-3.41	0.0	2.99	1.12	Rab6ip2
185	GO:0042249 [7]: establishment of polarity of embryonic epithelium	1	1	635	0	11993	-3.41	0.0	2.99	1.12	Celsr1
186	GO:0045978 [7]: negative regulation of nucleoside metabolism	1	1	635	0	11993	-3.41	0.0	2.99	1.12	Atpif1
187	GO:0046541 [4]: saliva secretion	1	1	635	0	11993	-3.41	0.0	2.99	1.12	Tac4
188	GO:0046847 [8]: filopodium formation	1	1	635	0	11993	-3.41	0.0	2.99	1.12	Cdc42
189	GO:0046877 [5]: regulation of saliva secretion	1	1	635	0	11993	-3.41	0.0	2.99	1.12	Tac4
190	GO:0046878 [6]: positive regulation of saliva secretion	1	1	635	0	11993	-3.41	0.0	2.99	1.12	Tac4
191	GO:0048146 [7]: positive regulation of fibroblast proliferation	1	1	635	0	11993	-3.41	0.0	2.99	1.12	Sphk1
192	GO:0001560 [5]: regulation of cell growth by extracellular stimulus	1	1	635	0	11993	-3.41	0.0	2.99	1.12	Myocd
193	GO:0006278 [7]: RNA-dependent DNA replication	1	1	635	0	11993	-3.41	0.0	2.99	1.12	Tert
194	GO:0006423 [9]: cysteinyl-tRNA aminoacylation	1	1	635	0	11993	-3.41	0.0	2.99	1.12	Cars
195	GO:0006649 [8]: phospholipid transfer to membrane	1	1	635	0	11993	-3.41	0.0	2.99	1.12	Abca4
196	GO:0007135 [9]: meiosis II	1	1	635	0	11993	-3.41	0.0	2.99	1.12	Msh5
197	GO:0007136 [10]: meiotic prophase II	1	1	635	0	11993	-3.41	0.0	2.99	1.12	Msh5
198	GO:0007439 [5]: ectodermal gut morphogenesis	1	1	635	0	11993	-3.41	0.0	2.99	1.12	Mixl1
199	GO:0007495 [6]: visceral mesoderm-endoderm interaction	1	1	635	0	11993	-3.41	0.0	2.99	1.12	Foxl1
200	GO:0009118 [6]: regulation of nucleoside metabolism	1	1	635	0	11993	-3.41	0.0	2.99	1.12	Atpif1
201	GO:0015711 [7]: organic anion transport	2	2	634	6	11987	-3.45	0.0	2.85	1.03	Slc22a7 Slco1a1
202	GO:0042829 [6]: defense response to pathogen	2	2	634	6	11987	-3.45	0.0	2.85	1.03	Ifna1 Ifnb1
203	GO:0042830 [7]: defense response to pathogenic bacteria	2	2	634	6	11987	-3.45	0.0	2.85	1.03	Ifna1 Ifnb1
204	GO:0007128 [10]: meiotic prophase I	2	2	634	6	11987	-3.45	0.0	2.85	1.03	Msh5 Spo11
205	GO:0007530 [3]: sex determination	2	2	634	6	11987	-3.45	0.0	2.85	1.03	Igf1r Insr
206	GO:0009888 [5]: histogenesis	6	6	630	55	11938	-3.46	0.0	2.46	0.83	Agc1 Ctgf Cutl1 Krt1-17 Mixl1 Nr4a3
207	GO:0009058 [4]: biosynthesis	46	46	590	800	11193	-3.48	0.0	1.16	0.39	Adamts5 Agc1 Akr1d1 Alg2 Atp6v1g1 Bhmt Boll Cars Ctps2 Cyp11b2 Ddah2 Eif2ak3 Eif2b2 Fads2 Fbp1 Foxl1 G6pc Gad1 Gfm2 Hsd3b1 Hsd3b2 Lama5 Matp Mrpl13 Mrpl14 Mrpl33 Mrps12 Mrps14 Nppc Otc Pigf Pnmt Rpl15 Rpl23a Rpl24 Rpl3 Rpl41 Rps13 Rps27l Sec1 Slc5a8 Slc5a9 St6galnac3 Stard3 Trpc5 Umpk
208	GO:0030029 [7]: actin filament-based process	8	8	628	86	11907	-3.48	0.0	2.29	0.82	Capzb Cdc42 Dbn1 Myh14 Pdgfa Rac1 Tln1 Tmsb10
209	GO:0015749 [6]: monosaccharide transport	3	3	633	16	11977	-3.48	0.0	2.69	0.93	Edn1 Ins1 Stxbp4
210	GO:0015758 [8]: glucose transport	3	3	633	16	11977	-3.48	0.0	2.69	0.93	Edn1 Ins1 Stxbp4
211	GO:0016331 [5]: morphogenesis of embryonic epithelium	3	3	633	16	11977	-3.48	0.0	2.69	0.93	Dvl2 Ltap Zic5
212	GO:0007059 [7]: chromosome segregation	3	3	633	16	11977	-3.48	0.0	2.69	0.93	Ebna1bp2 Smc1l2 Top3b
213	GO:0008645 [7]: hexose transport	3	3	633	16	11977	-3.48	0.0	2.69	0.93	Edn1 Ins1 Stxbp4
214	GO:0006816 [8]: calcium ion transport	7	7	629	71	11922	-3.51	0.0	2.33	0.83	Cacna1e Cacnb3 Cacng3 Trpc2 Trpc5 Trpc7 Trpv6
215	GO:0007409 [6]: axonogenesis	7	7	629	71	11922	-3.51	0.0	2.33	0.83	Cdk5 Dpysl5 Epha4 Ephb3 Foxd1 Lmx1a Runx3
216	GO:0001503 [5]: ossification	5	5	631	42	11951	-3.53	0.0	2.45	0.83	Ctgf Dspp Enam Foxc1 Mepe
217	GO:0016070 [5]: RNA metabolism	14	14	622	354	11639	-3.54	0.0	0.11	0.02	0610009D07Rik 3100004P22Rik Auh Cars Ebna1bp2 Igf2bp3 Pabpc2 Pabpn1 Pop5 Ppih Ptbp1 Slbp Tia1 U2af2
218	GO:0048514 [5]: blood vessel morphogenesis	7	7	629	72	11921	-3.55	0.0	2.28	0.82	Ctgf Cyr61 Fgf6 Foxf1a Hand1 Hey2 Myocd
219	GO:0044249 [5]: cellular biosynthesis	43	43	593	767	11226	-3.6	0.0	0.97	0.35	Adamts5 Agc1 Akr1d1 Atp6v1g1 Bhmt Boll Cars Ctps2 Cyp11b2 Eif2ak3 Eif2b2 Fads2 Fbp1 Foxl1 G6pc Gad1 Gfm2 Hsd3b1 Hsd3b2 Lama5 Matp Mrpl13 Mrpl14 Mrpl33 Mrps12 Mrps14 Nppc Otc Pigf Pnmt Rpl15 Rpl23a Rpl24 Rpl3 Rpl41 Rps13 Rps27l Sec1 Slc5a8 Slc5a9 St6galnac3 Stard3 Trpc5
220	GO:0015674 [7]: di-, tri-valent inorganic cation transport	9	9	627	106	11887	-3.61	0.0	2.08	0.69	Atp7b Cacna1e Cacnb3 Cacng3 Gif Trpc2 Trpc5 Trpc7 Trpv6
221	GO:0016339 [6]: calcium-dependent cell-cell adhesion	2	2	634	7	11986	-3.64	0.0	2.63	0.9	Cdh17 Cdh2
222	GO:0030166 [7]: proteoglycan biosynthesis	2	2	634	7	11986	-3.64	0.0	2.63	0.9	Agc1 Foxl1
223	GO:0001754 [5]: eye photoreceptor cell differentiation	2	2	634	7	11986	-3.64	0.0	2.63	0.9	Crb1 Rpgrip1
224	GO:0006776 [7]: vitamin A metabolism	2	2	634	7	11986	-3.64	0.0	2.63	0.9	Cyp26a1 Rpe65
225	GO:0044248 [5]: cellular catabolism	36	36	600	630	11363	-3.65	0.0	1.04	0.36	1810009J06Rik Adam1b Adam21 Adam28 Adam4 Adamts5 Asah3 Auh Bhmt Cpb1 Ddah2 Dnahc5 Dpp6 Eno1 Ephx1 F11 Ftcd Gck Hgf Hp Kel Klk4 Klkb1 Lyzl1 Mbtps1 Mell1 Mep1a Pcsk1 Pgc Pgpep1 Pnmt Prss32 Thop1 Tmprss8 Ube1y1 Uchl1
226	GO:0042742 [6]: defense response to bacteria	6	6	630	59	11934	-3.65	0.0	2.23	0.79	9230106L14Rik Defb10 Ifna1 Ifnb1 Lyzl1 Prg3
227	GO:0008283 [4]: cell proliferation	35	35	601	703	11290	-3.68	0.0	0.4	0.11	Apc2 Boll Brms1 Ccnc Cdc42 Cdk4 Cdk5 Cops5 Dntt Ebna1bp2 Fgf6 Foxo1 Hgf Itgb1 Mpl Msh5 Mycs Myocd Nfix Nmyc1 Pdcd1lg2 Pdgfa Rnf2 Sept2 Sfn Smc1l2 Sphk1 Spo11 Stat6 Tert Tff1 Thpo Top3b Trim13 Tubb5
228	GO:0048232 [6]: male gamete generation	8	8	628	92	11901	-3.68	0.0	2.03	0.69	Boll D1Pas1 Fscn3 Hils1 Neurl Pax5 Styx Tcp11
229	GO:0007283 [7]: spermatogenesis	8	8	628	92	11901	-3.68	0.0	2.03	0.69	Boll D1Pas1 Fscn3 Hils1 Neurl Pax5 Styx Tcp11
230	GO:0007242 [5]: intracellular signaling cascade	31	31	605	640	11353	-3.68	0.0	0.33	0.09	Arf1 Arf4 Arf4l Baiap1 Baiap2 Cdc42 Cdc42ep1 Cnih3 Dcamkl1 Ddah2 Dok5 Dvl2 Gab1 Iqgap1 Lgr8 Oprm1 Prkcc Ptpn13 Rab33a Rac1 Rgnef Rgs11 Rhod Rhov Rit2 Shrm Slc9a3r1 Stat6 Stxbp4 Thop1 Trpc2
231	GO:0042133 [5]: neurotransmitter metabolism	3	3	633	18	11975	-3.7	0.0	2.45	0.83	Gad1 Slc5a8 Slc5a9
232	GO:0009064 [7]: glutamine family amino acid metabolism	3	3	633	18	11975	-3.7	0.0	2.45	0.83	Ctps2 Ddah2 Otc
233	GO:0008015 [4]: circulation	4	4	632	31	11962	-3.71	0.0	2.33	0.83	Avp Edn1 Hbegf Sp4
234	GO:0009056 [4]: catabolism	38	38	598	705	11288	-3.71	0.0	0.72	0.26	1810009J06Rik Adam1b Adam21 Adam28 Adam4 Adamts5 Asah3 Auh Bhmt Cpb1 Ddah2 Dnahc5 Dpp6 Eno1 Ephx1 F11 Ftcd Gck Hgf Hp Kel Klk4 Klkb1 Lyzl1 Mbtps1 Mell1 Mep1a Pcsk1 Pgc Pgpep1 Pla2g2f Pnlip Pnmt Prss32 Thop1 Tmprss8 Ube1y1 Uchl1
235	GO:0007001 [7]: chromosome organization and biogenesis (sensu Eukaryota)	8	8	628	226	11767	-3.73	0.0	0.1	0.01	Cbx1 Cbx5 Hils1 Hist3h2ba Klf1 Smarcc1 Suv39h1 Tert
236	GO:0050776 [5]: regulation of immune response	1	1	635	78	11915	-3.75	0.0	0.02	0.0	Pdcd1lg2
237	GO:0044265 [6]: cellular macromolecule catabolism	30	30	606	526	11467	-3.75	0.0	0.98	0.35	1810009J06Rik Adam1b Adam21 Adam28 Adam4 Adamts5 Auh Cpb1 Dnahc5 Dpp6 Eno1 Ephx1 F11 Gck Hgf Hp Kel Klk4 Klkb1 Mbtps1 Mell1 Mep1a Pcsk1 Pgc Pgpep1 Prss32 Thop1 Tmprss8 Ube1y1 Uchl1
238	GO:0006396 [6]: RNA processing	12	12	624	299	11694	-3.76	0.0	0.14	0.02	0610009D07Rik 3100004P22Rik Ebna1bp2 Igf2bp3 Pabpc2 Pabpn1 Pop5 Ppih Ptbp1 Slbp Tia1 U2af2
239	GO:0042592 [3]: homeostasis	9	9	627	112	11881	-3.77	0.0	1.86	0.62	Cacna1e Edn1 Gck Gckr Gpr12 Pres Sftpb Slc9a3r1 Stc1
240	GO:0009117 [6]: nucleotide metabolism	4	4	632	144	11849	-3.77	0.0	0.06	0.0	Atp6v1g1 Ctps2 Nppc Otc
241	GO:0019725 [4]: cell homeostasis	7	7	629	78	11915	-3.77	0.0	2.0	0.69	Edn1 Gck Gckr Gpr12 Pres Slc9a3r1 Stc1
242	GO:0016310 [7]: phosphorylation	23	23	613	487	11506	-3.79	0.0	0.3	0.08	Cdk4 Cdk5 Dapk3 Dcamkl1 Ddr1 Eif2ak3 Epha1 Epha4 Ephb3 Fgfr4 Igf1r Insr Ltk Map4k2 Mark2 Nek6 Pdgfa Prkcc Ptk2 Smad6 Snf1lk Stc1 Stk23
243	GO:0006259 [5]: DNA metabolism	18	18	618	403	11590	-3.79	0.0	0.23	0.06	Cbx1 Cbx5 Ctgf Dntt Ercc2 Hils1 Hist3h2ba Kcnma1 Klf1 Msh5 Nfix Recql5 Smarcc1 Spo11 Suv39h1 Tert Top3b Trpc2
244	GO:0048469 [4]: cell maturation	3	3	633	19	11974	-3.8	0.0	2.34	0.83	Pou2f2 Runx3 Ugt8
245	GO:0006807 [4]: nitrogen compound metabolism	3	3	633	19	11974	-3.8	0.0	2.34	0.83	Ddah2 Otc Upb1
246	GO:0044257 [7]: cellular protein catabolism	27	27	609	469	11524	-3.8	0.0	1.01	0.36	1810009J06Rik Adam1b Adam21 Adam28 Adam4 Adamts5 Cpb1 Dnahc5 Dpp6 Ephx1 F11 Hgf Hp Kel Klk4 Klkb1 Mbtps1 Mell1 Mep1a Pcsk1 Pgc Pgpep1 Prss32 Thop1 Tmprss8 Ube1y1 Uchl1
247	GO:0006508 [8]: proteolysis and peptidolysis	27	27	609	469	11524	-3.8	0.0	1.01	0.36	1810009J06Rik Adam1b Adam21 Adam28 Adam4 Adamts5 Cpb1 Dnahc5 Dpp6 Ephx1 F11 Hgf Hp Kel Klk4 Klkb1 Mbtps1 Mell1 Mep1a Pcsk1 Pgc Pgpep1 Prss32 Thop1 Tmprss8 Ube1y1 Uchl1
248	GO:0046849 [4]: bone remodeling	5	5	631	47	11946	-3.8	0.0	2.12	0.72	Ctgf Dspp Enam Foxc1 Mepe
249	GO:0006091 [5]: generation of precursor metabolites and energy	24	24	612	406	11587	-3.8	0.0	1.11	0.37	4833428E21Rik A030005K14Rik Cox8a Cyp11b2 Cyp19a1 Cyp1a1 Cyp1a2 Cyp26a1 Cyp2a12 Cyp2c38 Cyp2c39 Cyp2g1 Cyp2j5 Cyp3a11 Cyp8b1 Eif2ak3 Eno1 Fads2 Fbp1 G6pc Gck Pdc Txndc7 Txnl1
250	GO:0050794 [3]: regulation of cellular process	27	27	609	547	11446	-3.8	0.0	0.4	0.11	Bak1 Bbc3 Bid3 Btg2 Cdk4 Cdk5 Cmar Ctgf Cyr61 Dkk1 Foxl1 Foxo1 Lama5 Lhx4 Lmx1a Myocd Ngfrap1 Ogfr Pdc Pdcd1lg2 Perp Rac1 Sphk1 Stat6 Tff1 Wig1 Wisp1
251	GO:0001501 [5]: skeletal development	7	7	629	79	11914	-3.8	0.0	1.95	0.69	Agc1 Ctgf Dspp Enam Foxc1 Hes7 Mepe
252	GO:0009057 [5]: macromolecule catabolism	30	30	606	544	11449	-3.81	0.0	0.81	0.29	1810009J06Rik Adam1b Adam21 Adam28 Adam4 Adamts5 Auh Cpb1 Dnahc5 Dpp6 Eno1 Ephx1 F11 Gck Hgf Hp Kel Klk4 Klkb1 Mbtps1 Mell1 Mep1a Pcsk1 Pgc Pgpep1 Prss32 Thop1 Tmprss8 Ube1y1 Uchl1
253	GO:0030111 [5]: regulation of Wnt receptor signaling pathway	2	2	634	8	11985	-3.81	0.0	2.44	0.83	Dkk1 Foxl1
254	GO:0001502 [7]: cartilage condensation	2	2	634	8	11985	-3.81	0.0	2.44	0.83	Agc1 Ctgf
255	GO:0001708 [5]: cell fate specification	2	2	634	8	11985	-3.81	0.0	2.44	0.83	Sox2 Tlx3
256	GO:0006265 [6]: DNA topological change	2	2	634	8	11985	-3.81	0.0	2.44	0.83	Spo11 Top3b
257	GO:0006835 [7]: dicarboxylic acid transport	2	2	634	8	11985	-3.81	0.0	2.44	0.83	Slc1a4 Slc26a1
258	GO:0006914 [4]: autophagy	2	2	634	8	11985	-3.81	0.0	2.44	0.83	Apg12l Becn1
259	GO:0006939 [4]: smooth muscle contraction	2	2	634	8	11985	-3.81	0.0	2.44	0.83	Cald1 Nmu
260	GO:0008344 [4]: adult locomotory behavior	2	2	634	8	11985	-3.81	0.0	2.44	0.83	Epha4 Otog
261	GO:0051244 [4]: regulation of cellular physiological process	18	18	618	400	11593	-3.82	0.0	0.24	0.06	Bak1 Bbc3 Bid3 Btg2 Cdk4 Cdk5 Foxo1 Lama5 Lhx4 Myocd Ngfrap1 Pdcd1lg2 Perp Rac1 Sphk1 Stat6 Tff1 Wig1
262	GO:0006519 [5]: amino acid and derivative metabolism	12	12	624	169	11824	-3.83	0.0	1.6	0.56	Auh Bhmt Cars Ctps2 Ddah2 Ftcd Gad1 Matp Otc Pnmt Tgn Ttr
263	GO:0045165 [4]: cell fate commitment	4	4	632	33	11960	-3.84	0.0	2.17	0.74	Chx10 Nodal Sox2 Tlx3
264	GO:0007156 [6]: homophilic cell adhesion	6	6	630	64	11929	-3.85	0.0	1.97	0.69	Cdh15 Cdh17 Cdh2 Celsr1 Pcdhb19 Pcdhb6
265	GO:0007049 [5]: cell cycle	27	27	609	531	11462	-3.85	0.0	0.49	0.15	Apc2 Boll Brms1 Ccnc Cdk4 Cdk5 Cops5 Dntt Ebna1bp2 Fgf6 Itgb1 Mpl Msh5 Mycs Nfix Nmyc1 Pdgfa Rnf2 Sept2 Sfn Smc1l2 Spo11 Tert Thpo Top3b Trim13 Tubb5
266	GO:0030163 [6]: protein catabolism	27	27	609	487	11506	-3.85	0.0	0.82	0.3	1810009J06Rik Adam1b Adam21 Adam28 Adam4 Adamts5 Cpb1 Dnahc5 Dpp6 Ephx1 F11 Hgf Hp Kel Klk4 Klkb1 Mbtps1 Mell1 Mep1a Pcsk1 Pgc Pgpep1 Prss32 Thop1 Tmprss8 Ube1y1 Uchl1
267	GO:0007243 [6]: protein kinase cascade	3	3	633	120	11873	-3.85	0.0	0.05	0.0	Dok5 Gab1 Thop1
268	GO:0016311 [7]: dephosphorylation	2	2	634	98	11895	-3.86	0.0	0.04	0.0	Ptpn13 Styx
269	GO:0043285 [5]: biopolymer catabolism	27	27	609	490	11503	-3.86	0.0	0.8	0.28	1810009J06Rik Adam1b Adam21 Adam28 Adam4 Adamts5 Cpb1 Dnahc5 Dpp6 Ephx1 F11 Hgf Hp Kel Klk4 Klkb1 Mbtps1 Mell1 Mep1a Pcsk1 Pgc Pgpep1 Prss32 Thop1 Tmprss8 Ube1y1 Uchl1
270	GO:0030036 [8]: actin cytoskeleton organization and biogenesis	7	7	629	81	11912	-3.87	0.0	1.87	0.63	Capzb Cdc42 Dbn1 Pdgfa Rac1 Tln1 Tmsb10
271	GO:0009059 [5]: macromolecule biosynthesis	27	27	609	502	11491	-3.87	0.0	0.69	0.24	Adamts5 Agc1 Boll Cars Eif2ak3 Eif2b2 Fbp1 Foxl1 G6pc Gfm2 Lama5 Mrpl13 Mrpl14 Mrpl33 Mrps12 Mrps14 Pigf Rpl15 Rpl23a Rpl24 Rpl3 Rpl41 Rps13 Rps27l Sec1 St6galnac3 Trpc5
272	GO:0006953 [5]: acute-phase response	3	3	633	20	11973	-3.88	0.0	2.24	0.79	Hp Hpxn Pap
273	GO:0007369 [5]: gastrulation	3	3	633	20	11973	-3.88	0.0	2.24	0.79	Mixl1 Nr4a3 Rnf2
274	GO:0015849 [5]: organic acid transport	5	5	631	49	11944	-3.89	0.0	2.01	0.69	Slc1a4 Slc26a1 Slc7a1 Slc7a12 Slc7a13
275	GO:0046942 [6]: carboxylic acid transport	5	5	631	49	11944	-3.89	0.0	2.01	0.69	Slc1a4 Slc26a1 Slc7a1 Slc7a12 Slc7a13
276	GO:0030198 [4]: extracellular matrix organization and biogenesis	4	4	632	34	11959	-3.9	0.0	2.1	0.71	Agc1 Matn1 Mia1 Ptk2
277	GO:0043062 [3]: extracellular structure organization and biogenesis	4	4	632	34	11959	-3.9	0.0	2.1	0.71	Agc1 Matn1 Mia1 Ptk2
278	GO:0009617 [6]: response to bacteria	6	6	630	66	11927	-3.92	0.0	1.87	0.63	9230106L14Rik Defb10 Ifna1 Ifnb1 Lyzl1 Prg3
279	GO:0006470 [8]: protein amino acid dephosphorylation	2	2	634	96	11897	-3.93	0.0	0.04	0.0	Ptpn13 Styx
280	GO:0007160 [5]: cell-matrix adhesion	5	5	631	50	11943	-3.94	0.0	1.95	0.69	A030005K14Rik Cdk5 Ctgf Itgb1 Mia1
281	GO:0006412 [6]: protein biosynthesis	23	23	613	453	11540	-3.94	0.0	0.49	0.15	Adamts5 Boll Cars Eif2ak3 Eif2b2 Gfm2 Lama5 Mrpl13 Mrpl14 Mrpl33 Mrps12 Mrps14 Pigf Rpl15 Rpl23a Rpl24 Rpl3 Rpl41 Rps13 Rps27l Sec1 St6galnac3 Trpc5
282	GO:0048511 [3]: rhythmic process	4	4	632	35	11958	-3.95	0.0	2.03	0.69	Arntl2 Hes7 Mtnr1a Tef
283	GO:0009063 [7]: amino acid catabolism	4	4	632	35	11958	-3.95	0.0	2.03	0.69	Auh Bhmt Ddah2 Ftcd
284	GO:0006468 [8]: protein amino acid phosphorylation	23	23	613	441	11552	-3.96	0.0	0.57	0.2	Cdk4 Cdk5 Dapk3 Dcamkl1 Ddr1 Eif2ak3 Epha1 Epha4 Ephb3 Fgfr4 Igf1r Insr Ltk Map4k2 Mark2 Nek6 Pdgfa Prkcc Ptk2 Smad6 Snf1lk Stc1 Stk23
285	GO:0051276 [6]: chromosome organization and biogenesis	9	9	627	230	11763	-3.96	0.0	0.15	0.02	Cbx1 Cbx5 Hils1 Hist3h2ba Klf1 Smarcc1 Smc1l2 Suv39h1 Tert
286	GO:0019941 [9]: modification-dependent protein catabolism	2	2	634	95	11898	-3.96	0.0	0.04	0.0	Ube1y1 Uchl1
287	GO:0007266 [7]: Rho protein signal transduction	3	3	633	21	11972	-3.96	0.0	2.14	0.72	Baiap2 Cdc42 Cdc42ep1
288	GO:0030032 [7]: lamellipodium biogenesis	2	2	634	9	11984	-3.97	0.0	2.27	0.82	Capzb Rac1
289	GO:0051216 [6]: cartilage development	2	2	634	9	11984	-3.97	0.0	2.27	0.82	Agc1 Ctgf
290	GO:0007127 [9]: meiosis I	2	2	634	9	11984	-3.97	0.0	2.27	0.82	Msh5 Spo11
291	GO:0007271 [8]: synaptic transmission, cholinergic	2	2	634	9	11984	-3.97	0.0	2.27	0.82	Chrna6 Chrnb3
292	GO:0051188 [6]: cofactor biosynthesis	1	1	635	72	11921	-3.98	0.0	0.02	0.0	Atp6v1g1
293	GO:0006629 [5]: lipid metabolism	21	21	615	413	11580	-3.98	0.0	0.5	0.15	Abca4 Akr1c6 Akr1d1 Asah3 Baat Cyp11b2 Fads2 Fdps Hsd3b1 Hsd3b2 Mbtps1 Nr1h4 Pigf Pla2g2f Pnlip Rpe65 Scn11a Sftpb Slc27a5 Stard3 Ugt8
294	GO:0007610 [2]: behavior	7	7	629	85	11908	-3.99	0.0	1.71	0.62	Celsr1 Crhr1 Epha4 Hcrt Oprm1 Otog Prkcc
295	GO:0045893 [8]: positive regulation of transcription, DNA-dependent	6	6	630	68	11925	-3.99	0.0	1.78	0.62	Hand1 Hnf4a Klf13 Myocd Nfya Tef
296	GO:0043118 [4]: negative regulation of physiological process	16	16	620	263	11730	-4.0	0.0	1.1	0.37	Atpif1 Bbc3 Btg2 Cutl1 Hes7 Hod Klkb1 Lhx4 Mepe Nab2 Pdcd1lg2 Pou2f1 Sphk1 Tff1 Wig1 Zfpm2
297	GO:0007276 [5]: gametogenesis	9	9	627	122	11871	-4.0	0.0	1.54	0.52	Boll D1Pas1 Fscn3 Hils1 Neurl Pax5 Ssty1 Styx Tcp11
298	GO:0051242 [5]: positive regulation of cellular physiological process	6	6	630	172	11821	-4.0	0.0	0.12	0.02	Bbc3 Myocd Ngfrap1 Pdcd1lg2 Perp Sphk1
299	GO:0009952 [4]: anterior/posterior pattern formation	4	4	632	36	11957	-4.01	0.0	1.96	0.69	Btg2 Hes7 Nodal Rnf2
300	GO:0016265 [3]: death	20	20	616	385	11608	-4.02	0.0	0.56	0.19	A230072I16Rik Bak1 Bbc3 Bid3 Btg2 C8b Dapk3 Egln3 Ercc2 Faf1 Lhx4 Lyzl1 Mycs Ngfrap1 Perp Sphk1 Tia1 Tnfaip3 Traf4 Txnl1
301	GO:0008219 [4]: cell death	19	19	617	379	11614	-4.02	0.0	0.46	0.13	A230072I16Rik Bak1 Bbc3 Bid3 Btg2 C8b Dapk3 Egln3 Faf1 Lhx4 Lyzl1 Mycs Ngfrap1 Perp Sphk1 Tia1 Tnfaip3 Traf4 Txnl1
302	GO:0006511 [10]: ubiquitin-dependent protein catabolism	2	2	634	93	11900	-4.02	0.0	0.05	0.0	Ube1y1 Uchl1
303	GO:0012501 [5]: programmed cell death	17	17	619	351	11642	-4.03	0.0	0.39	0.11	A230072I16Rik Bak1 Bbc3 Bid3 Btg2 Dapk3 Egln3 Faf1 Lhx4 Mycs Ngfrap1 Perp Sphk1 Tia1 Tnfaip3 Traf4 Txnl1
304	GO:0000278 [6]: mitotic cell cycle	4	4	632	132	11861	-4.05	0.0	0.09	0.01	Itgb1 Rnf2 Sfn Tubb5
305	GO:0007264 [6]: small GTPase mediated signal transduction	12	12	624	184	11809	-4.05	0.0	1.26	0.42	Arf1 Arf4 Arf4l Baiap2 Cdc42 Cdc42ep1 Iqgap1 Rab33a Rac1 Rhod Rhov Rit2
306	GO:0009628 [5]: response to abiotic stimulus	19	19	617	353	11640	-4.05	0.0	0.68	0.24	4833428E21Rik A030005K14Rik Ccl1 Ccr1l1 Ccr4 Cryab Cyr61 Ephx1 Myo7a Opn4 Otog Pdc Pde6b Pnmt Rac1 Rgr Rho Slc26a4 Strc
307	GO:0009624 [6]: response to nematodes	1	1	635	1	11992	-4.05	0.0	2.32	0.83	Il17e
308	GO:0009991 [4]: response to extracellular stimulus	1	1	635	1	11992	-4.05	0.0	2.32	0.83	Myocd
309	GO:0015840 [6]: urea transport	1	1	635	1	11992	-4.05	0.0	2.32	0.83	Slc14a2
310	GO:0030035 [7]: microspike biogenesis	1	1	635	1	11992	-4.05	0.0	2.32	0.83	Cdc42
311	GO:0030279 [7]: negative regulation of ossification	1	1	635	1	11992	-4.05	0.0	2.32	0.83	Mepe
312	GO:0030319 [7]: di-, tri-valent inorganic anion homeostasis	1	1	635	1	11992	-4.05	0.0	2.32	0.83	Slc9a3r1
313	GO:0030320 [7]: monovalent inorganic anion homeostasis	1	1	635	1	11992	-4.05	0.0	2.32	0.83	Stc1
314	GO:0030643 [8]: phosphate ion homeostasis	1	1	635	1	11992	-4.05	0.0	2.32	0.83	Slc9a3r1
315	GO:0030838 [7]: positive regulation of actin filament polymerization	1	1	635	1	11992	-4.05	0.0	2.32	0.83	Rac1
316	GO:0030859 [5]: polarized epithelial cell differentiation	1	1	635	1	11992	-4.05	0.0	2.32	0.83	Crb3
317	GO:0045198 [6]: establishment of epithelial cell polarity	1	1	635	1	11992	-4.05	0.0	2.32	0.83	Crb3
318	GO:0045494 [8]: photoreceptor maintenance	1	1	635	1	11992	-4.05	0.0	2.32	0.83	Abca4
319	GO:0047496 [8]: vesicle transport along microtubule	1	1	635	1	11992	-4.05	0.0	2.32	0.83	Hap1
320	GO:0000288 [8]: mRNA catabolism, deadenylylation-dependent decay	1	1	635	1	11992	-4.05	0.0	2.32	0.83	Auh
321	GO:0001539 [5]: ciliary or flagellar motility	1	1	635	1	11992	-4.05	0.0	2.32	0.83	Dnahc5
322	GO:0001736 [6]: establishment of planar polarity	1	1	635	1	11992	-4.05	0.0	2.32	0.83	Celsr1
323	GO:0006699 [8]: bile acid biosynthesis	1	1	635	1	11992	-4.05	0.0	2.32	0.83	Akr1d1
324	GO:0007062 [8]: sister chromatid cohesion	1	1	635	1	11992	-4.05	0.0	2.32	0.83	Smc1l2
325	GO:0007164 [7]: establishment of tissue polarity	1	1	635	1	11992	-4.05	0.0	2.32	0.83	Celsr1
326	GO:0007210 [7]: serotonin receptor signaling pathway	1	1	635	1	11992	-4.05	0.0	2.32	0.83	Htr3b
327	GO:0007468 [6]: regulation of rhodopsin gene activity	1	1	635	1	11992	-4.05	0.0	2.32	0.83	Rpe65
328	GO:0007494 [5]: midgut development	1	1	635	1	11992	-4.05	0.0	2.32	0.83	Foxl1
329	GO:0007635 [3]: chemosensory behavior	1	1	635	1	11992	-4.05	0.0	2.32	0.83	Prkcc
330	GO:0006915 [6]: apoptosis	17	17	619	345	11648	-4.06	0.0	0.43	0.12	A230072I16Rik Bak1 Bbc3 Bid3 Btg2 Dapk3 Egln3 Faf1 Lhx4 Mycs Ngfrap1 Perp Sphk1 Tia1 Tnfaip3 Traf4 Txnl1
331	GO:0044255 [5]: cellular lipid metabolism	18	18	618	329	11664	-4.06	0.0	0.73	0.26	Abca4 Akr1c6 Akr1d1 Asah3 Baat Cyp11b2 Fads2 Fdps Hsd3b1 Hsd3b2 Mbtps1 Nr1h4 Pigf Rpe65 Sftpb Slc27a5 Stard3 Ugt8
332	GO:0006512 [8]: ubiquitin cycle	17	17	619	340	11653	-4.06	0.0	0.46	0.13	AJ430384 Apg12l Bard1 Fbxo16 Fbxo36 Fbxw14 Nedd4l Neud4 Pias3 Rnf110 Tnfaip3 Traf4 Trim13 Ube1y1 Uchl1 Usp22 Usp43
333	GO:0045941 [7]: positive regulation of transcription	7	7	629	88	11905	-4.06	0.0	1.6	0.56	Cited4 Hand1 Hnf4a Klf13 Myocd Nfya Tef
334	GO:0044262 [6]: cellular carbohydrate metabolism	7	7	629	186	11807	-4.07	0.0	0.15	0.02	Agc1 Eno1 Fbp1 Foxl1 G6pc Gck Ins1
335	GO:0019752 [6]: carboxylic acid metabolism	14	14	622	299	11694	-4.08	0.0	0.34	0.09	Akr1d1 Auh Baat Bhmt Cars Ctps2 Ddah2 Fads2 Ftcd Gad1 Matp Nr1h4 Otc Slc27a5
336	GO:0006082 [5]: organic acid metabolism	14	14	622	299	11694	-4.08	0.0	0.34	0.09	Akr1d1 Auh Baat Bhmt Cars Ctps2 Ddah2 Fads2 Ftcd Gad1 Matp Nr1h4 Otc Slc27a5
337	GO:0019953 [4]: sexual reproduction	10	10	626	146	11847	-4.08	0.0	1.34	0.47	Boll D1Pas1 Fscn3 Hils1 Neurl Pax5 Ssty1 Styx Tcp11 Zp3
338	GO:0000003 [3]: reproduction	10	10	626	146	11847	-4.08	0.0	1.34	0.47	Boll D1Pas1 Fscn3 Hils1 Neurl Pax5 Ssty1 Styx Tcp11 Zp3
339	GO:0045935 [6]: positive regulation of nucleobase, nucleoside, nucleotide and nucleic acid metabolism	7	7	629	89	11904	-4.08	0.0	1.57	0.53	Cited4 Hand1 Hnf4a Klf13 Myocd Nfya Tef
340	GO:0009719 [4]: response to endogenous stimulus	5	5	631	149	11844	-4.1	0.0	0.11	0.02	Btg2 Ercc2 Msh5 Recql5 Trpc2
341	GO:0043067 [5]: regulation of programmed cell death	8	8	628	202	11791	-4.1	0.0	0.18	0.03	Bak1 Bbc3 Bid3 Btg2 Lhx4 Ngfrap1 Perp Sphk1
342	GO:0009618 [7]: response to pathogenic bacteria	2	2	634	10	11983	-4.1	0.0	2.12	0.72	Ifna1 Ifnb1
343	GO:0042044 [5]: fluid transport	2	2	634	10	11983	-4.1	0.0	2.12	0.72	Aqp9 Mip
344	GO:0006833 [6]: water transport	2	2	634	10	11983	-4.1	0.0	2.12	0.72	Aqp9 Mip
345	GO:0008016 [5]: regulation of heart contraction rate	2	2	634	10	11983	-4.1	0.0	2.12	0.72	Hbegf Sp4
346	GO:0050793 [3]: regulation of development	10	10	626	148	11845	-4.11	0.0	1.3	0.45	Bbc3 Ctgf Cyr61 Lama5 Lmx1a Myocd Notch3 Ogfr Wig1 Wisp1
347	GO:0015837 [5]: amine transport	4	4	632	38	11955	-4.11	0.0	1.84	0.62	Slc14a2 Slc7a1 Slc7a12 Slc7a13
348	GO:0006397 [7]: mRNA processing	10	10	626	232	11761	-4.13	0.0	0.24	0.06	0610009D07Rik 3100004P22Rik Igf2bp3 Pabpc2 Pabpn1 Ppih Ptbp1 Slbp Tia1 U2af2
349	GO:0042981 [6]: regulation of apoptosis	8	8	628	199	11794	-4.14	0.0	0.19	0.04	Bak1 Bbc3 Bid3 Btg2 Lhx4 Ngfrap1 Perp Sphk1
350	GO:0006520 [6]: amino acid metabolism	9	9	627	131	11862	-4.15	0.0	1.3	0.45	Auh Bhmt Cars Ctps2 Ddah2 Ftcd Gad1 Matp Otc
351	GO:0009308 [5]: amine metabolism	12	12	624	197	11796	-4.17	0.0	1.02	0.36	Auh Bhmt Cars Ctps2 Ddah2 Ftcd Gad1 Matp Otc Pnmt Tgn Ttr
352	GO:0016071 [6]: mRNA metabolism	11	11	625	241	11752	-4.18	0.0	0.32	0.09	0610009D07Rik 3100004P22Rik Auh Igf2bp3 Pabpc2 Pabpn1 Ppih Ptbp1 Slbp Tia1 U2af2
353	GO:0016044 [5]: membrane organization and biogenesis	3	3	633	24	11969	-4.18	0.0	1.88	0.63	Crb1 Syt7 Upk2
354	GO:0043119 [4]: positive regulation of physiological process	14	14	622	275	11718	-4.18	0.0	0.51	0.15	Bbc3 Cited4 Hand1 Hnf4a Klf13 Myocd Nfya Ngfrap1 Pdcd1lg2 Perp Rac1 Sphk1 Tac4 Tef
355	GO:0006974 [5]: response to DNA damage stimulus	5	5	631	144	11849	-4.19	0.0	0.13	0.02	Btg2 Ercc2 Msh5 Recql5 Trpc2
356	GO:0000074 [6]: regulation of cell cycle	14	14	622	261	11732	-4.2	0.0	0.65	0.23	Apc2 Brms1 Ccnc Cdk4 Cops5 Fgf6 Itgb1 Mpl Mycs Nmyc1 Pdgfa Sfn Thpo Trim13
357	GO:0008610 [6]: lipid biosynthesis	10	10	626	157	11836	-4.21	0.0	1.1	0.37	Akr1c6 Akr1d1 Cyp11b2 Fads2 Fdps Hsd3b1 Hsd3b2 Pigf Stard3 Ugt8
358	GO:0030097 [5]: hemopoiesis	3	3	633	106	11887	-4.21	0.0	0.09	0.01	Bcl11a Il17e Thpo
359	GO:0006029 [7]: proteoglycan metabolism	2	2	634	11	11982	-4.21	0.0	1.99	0.69	Agc1 Foxl1
360	GO:0006471 [8]: protein amino acid ADP-ribosylation	2	2	634	11	11982	-4.21	0.0	1.99	0.69	Art2b Gna14
361	GO:0006281 [6]: DNA repair	4	4	632	124	11869	-4.22	0.0	0.11	0.02	Ercc2 Msh5 Recql5 Trpc2
362	GO:0009889 [5]: regulation of biosynthesis	2	2	634	86	11907	-4.22	0.0	0.06	0.01	Boll Eif2ak3
363	GO:0001775 [4]: cell activation	3	3	633	105	11888	-4.23	0.0	0.09	0.01	Bcl11a Pdcd1lg2 Slamf1
364	GO:0030182 [4]: neuron differentiation	3	3	633	25	11968	-4.24	0.0	1.8	0.62	Btg2 Lmx1a Tlx3
365	GO:0009408 [5]: response to heat	3	3	633	25	11968	-4.24	0.0	1.8	0.62	4833428E21Rik A030005K14Rik Cryab
366	GO:0006817 [8]: phosphate transport	4	4	632	41	11952	-4.24	0.0	1.66	0.61	Col11a2 Emid2 Mbl2 Slc17a1
367	GO:0007605 [7]: perception of sound	4	4	632	41	11952	-4.24	0.0	1.66	0.61	Myo7a Otog Slc26a4 Strc
368	GO:0008380 [7]: RNA splicing	8	8	628	189	11804	-4.25	0.0	0.25	0.06	0610009D07Rik 3100004P22Rik Igf2bp3 Pabpc2 Ppih Ptbp1 Tia1 U2af2
369	GO:0045321 [5]: immune cell activation	3	3	633	104	11889	-4.26	0.0	0.09	0.01	Bcl11a Pdcd1lg2 Slamf1
370	GO:0007507 [5]: heart development	5	5	631	59	11934	-4.26	0.0	1.52	0.52	Dvl2 Hand1 Hod Mixl1 Myocd
371	GO:0001505 [7]: regulation of neurotransmitter levels	4	4	632	42	11951	-4.29	0.0	1.61	0.57	Gad1 Slc5a8 Slc5a9 Syt1
372	GO:0001654 [5]: eye morphogenesis	4	4	632	42	11951	-4.29	0.0	1.61	0.57	Chx10 Crb1 Cryab Rpgrip1
373	GO:0000375 [8]: RNA splicing, via transesterification reactions	8	8	628	185	11808	-4.29	0.0	0.27	0.06	0610009D07Rik 3100004P22Rik Igf2bp3 Pabpc2 Ppih Ptbp1 Tia1 U2af2
374	GO:0000377 [9]: RNA splicing, via transesterification reactions with bulged adenosine as nucleophile	8	8	628	185	11808	-4.29	0.0	0.27	0.06	0610009D07Rik 3100004P22Rik Igf2bp3 Pabpc2 Ppih Ptbp1 Tia1 U2af2
375	GO:0000398 [8]: nuclear mRNA splicing, via spliceosome	8	8	628	185	11808	-4.29	0.0	0.27	0.06	0610009D07Rik 3100004P22Rik Igf2bp3 Pabpc2 Ppih Ptbp1 Tia1 U2af2
376	GO:0006304 [6]: DNA modification	3	3	633	26	11967	-4.29	0.0	1.73	0.62	Dntt Kcnma1 Top3b
377	GO:0007126 [8]: meiosis	4	4	632	43	11950	-4.31	0.0	1.56	0.53	Boll Msh5 Smc1l2 Spo11
378	GO:0009310 [6]: amine catabolism	4	4	632	43	11950	-4.31	0.0	1.56	0.53	Auh Bhmt Ddah2 Ftcd
379	GO:0006163 [7]: purine nucleotide metabolism	1	1	635	63	11930	-4.31	0.0	0.04	0.0	Atp6v1g1
380	GO:0009108 [7]: coenzyme biosynthesis	1	1	635	63	11930	-4.31	0.0	0.04	0.0	Atp6v1g1
381	GO:0007286 [4]: spermatid development	2	2	634	12	11981	-4.32	0.0	1.87	0.63	Fscn3 Neurl
382	GO:0009893 [5]: positive regulation of metabolism	8	8	628	123	11870	-4.33	0.0	1.08	0.37	Cited4 Hand1 Hnf4a Klf13 Myocd Nfya Rac1 Tef
383	GO:0000279 [6]: M phase	5	5	631	134	11859	-4.35	0.0	0.18	0.03	Boll Msh5 Smc1l2 Spo11 Tubb5
384	GO:0046903 [3]: secretion	4	4	632	44	11949	-4.35	0.0	1.51	0.52	Arf4l Pou2f2 Syt1 Tac4
385	GO:0009792 [4]: embryonic development (sensu Metazoa)	6	6	630	83	11910	-4.36	0.0	1.23	0.41	Chx10 Cryab Hes7 Mixl1 Nr4a3 Rnf2
386	GO:0043037 [7]: translation	6	6	630	148	11845	-4.37	0.0	0.23	0.06	Boll Cars Eif2ak3 Eif2b2 Gfm2 Lama5
387	GO:0050790 [3]: regulation of enzyme activity	3	3	633	99	11894	-4.38	0.0	0.11	0.02	Bak1 Gab1 Sfn
388	GO:0006334 [8]: nucleosome assembly	1	1	635	61	11932	-4.38	0.0	0.04	0.0	Hist3h2ba
389	GO:0007218 [7]: neuropeptide signaling pathway	5	5	631	64	11929	-4.39	0.0	1.32	0.47	Celsr1 Gal Gpr24 Hcrt Nmu
390	GO:0006066 [5]: alcohol metabolism	7	7	629	160	11833	-4.39	0.0	0.3	0.08	Eno1 Fbp1 Gck Gdpd1 Ins1 Mbtps1 Pnmt
391	GO:0006417 [6]: regulation of protein biosynthesis	2	2	634	80	11913	-4.4	0.0	0.08	0.01	Boll Eif2ak3
392	GO:0006323 [6]: DNA packaging	7	7	629	159	11834	-4.4	0.0	0.31	0.08	Cbx1 Cbx5 Hils1 Hist3h2ba Klf1 Smarcc1 Suv39h1
393	GO:0016236 [5]: macroautophagy	1	1	635	2	11991	-4.41	0.0	1.94	0.69	Apg12l
394	GO:0019827 [3]: stem cell maintenance	1	1	635	2	11991	-4.41	0.0	1.94	0.69	Nodal
395	GO:0030193 [5]: regulation of blood coagulation	1	1	635	2	11991	-4.41	0.0	1.94	0.69	Klkb1
396	GO:0030195 [6]: negative regulation of blood coagulation	1	1	635	2	11991	-4.41	0.0	1.94	0.69	Klkb1
397	GO:0040023 [6]: nuclear positioning	1	1	635	2	11991	-4.41	0.0	1.94	0.69	Ptk2
398	GO:0042574 [7]: retinal metabolism	1	1	635	2	11991	-4.41	0.0	1.94	0.69	Rpe65
399	GO:0043288 [6]: apocarotenoid metabolism	1	1	635	2	11991	-4.41	0.0	1.94	0.69	Rpe65
400	GO:0044271 [5]: nitrogen compound biosynthesis	1	1	635	2	11991	-4.41	0.0	1.94	0.69	Otc
401	GO:0045197 [7]: establishment and/or maintenance of epithelial cell polarity	1	1	635	2	11991	-4.41	0.0	1.94	0.69	Crb3
402	GO:0045216 [6]: intercellular junction assembly and/or maintenance	1	1	635	2	11991	-4.41	0.0	1.94	0.69	Crb3
403	GO:0046514 [10]: ceramide catabolism	1	1	635	2	11991	-4.41	0.0	1.94	0.69	Asah3
404	GO:0046521 [9]: sphingoid catabolism	1	1	635	2	11991	-4.41	0.0	1.94	0.69	Asah3
405	GO:0051047 [5]: positive regulation of secretion	1	1	635	2	11991	-4.41	0.0	1.94	0.69	Tac4
406	GO:0051225 [9]: spindle assembly	1	1	635	2	11991	-4.41	0.0	1.94	0.69	Tubb5
407	GO:0051227 [10]: mitotic spindle assembly	1	1	635	2	11991	-4.41	0.0	1.94	0.69	Tubb5
408	GO:0000012 [7]: single strand break repair	1	1	635	2	11991	-4.41	0.0	1.94	0.69	Trpc2
409	GO:0000045 [6]: autophagic vacuole formation	1	1	635	2	11991	-4.41	0.0	1.94	0.69	Apg12l
410	GO:0006526 [6]: arginine biosynthesis	1	1	635	2	11991	-4.41	0.0	1.94	0.69	Otc
411	GO:0007217 [7]: tachykinin signaling pathway	1	1	635	2	11991	-4.41	0.0	1.94	0.69	Tac4
412	GO:0008635 [7]: caspase activation via cytochrome c	1	1	635	2	11991	-4.41	0.0	1.94	0.69	Bak1
413	GO:0016358 [6]: dendrite morphogenesis	2	2	634	13	11980	-4.41	0.0	1.76	0.62	Igsf9 Rac1
414	GO:0030534 [3]: adult behavior	2	2	634	13	11980	-4.41	0.0	1.76	0.62	Epha4 Otog
415	GO:0006775 [6]: fat-soluble vitamin metabolism	2	2	634	13	11980	-4.41	0.0	1.76	0.62	Cyp26a1 Rpe65
416	GO:0007270 [7]: nerve-nerve synaptic transmission	2	2	634	13	11980	-4.41	0.0	1.76	0.62	Chrna6 Chrnb3
417	GO:0009306 [4]: protein secretion	2	2	634	13	11980	-4.41	0.0	1.76	0.62	Arf4l Pou2f2
418	GO:0050954 [6]: sensory perception of mechanical stimulus	4	4	632	46	11947	-4.42	0.0	1.41	0.47	Myo7a Otog Slc26a4 Strc
419	GO:0050982 [7]: detection of mechanical stimulus	4	4	632	46	11947	-4.42	0.0	1.41	0.47	Myo7a Otog Slc26a4 Strc
420	GO:0015980 [6]: energy derivation by oxidation of organic compounds	4	4	632	112	11881	-4.44	0.0	0.17	0.03	Eno1 Fbp1 G6pc Gck
421	GO:0000067 [6]: DNA replication and chromosome cycle	7	7	629	112	11881	-4.44	0.0	0.94	0.33	Dntt Ebna1bp2 Msh5 Nfix Smc1l2 Tert Top3b
422	GO:0007417 [6]: central nervous system development	5	5	631	67	11926	-4.45	0.0	1.22	0.41	Hesx1 Igf1r Lmx1a Tlx3 Zic2
423	GO:0006913 [6]: nucleocytoplasmic transport	2	2	634	78	11915	-4.46	0.0	0.09	0.01	Gckr Ranbp17
424	GO:0009259 [7]: ribonucleotide metabolism	1	1	635	59	11934	-4.46	0.0	0.05	0.0	Atp6v1g1
425	GO:0046649 [6]: lymphocyte activation	3	3	633	95	11898	-4.46	0.0	0.13	0.02	Bcl11a Pdcd1lg2 Slamf1
426	GO:0045934 [6]: negative regulation of nucleobase, nucleoside, nucleotide and nucleic acid metabolism	7	7	629	115	11878	-4.47	0.0	0.87	0.31	Atpif1 Cutl1 Hes7 Hod Nab2 Pou2f1 Zfpm2
427	GO:0006325 [7]: establishment and/or maintenance of chromatin architecture	7	7	629	150	11843	-4.47	0.0	0.38	0.11	Cbx1 Cbx5 Hils1 Hist3h2ba Klf1 Smarcc1 Suv39h1
428	GO:0000280 [7]: nuclear division	5	5	631	125	11868	-4.47	0.0	0.24	0.06	Boll Msh5 Smc1l2 Spo11 Tubb5
429	GO:0006954 [5]: inflammatory response	7	7	629	116	11877	-4.48	0.0	0.85	0.31	Ccr4 Hrh4 Il17 Il17e Klkb1 Pap Rac1
430	GO:0043068 [6]: positive regulation of programmed cell death	3	3	633	94	11899	-4.48	0.0	0.14	0.02	Bbc3 Ngfrap1 Perp
431	GO:0007032 [6]: endosome organization and biogenesis	2	2	634	14	11979	-4.49	0.0	1.65	0.6	Als2cl Rab6ip2
432	GO:0008544 [7]: epidermis development	2	2	634	14	11979	-4.49	0.0	1.65	0.6	Cutl1 Krt1-17
433	GO:0009266 [6]: response to temperature	3	3	633	30	11963	-4.49	0.0	1.47	0.52	4833428E21Rik A030005K14Rik Cryab
434	GO:0043065 [7]: positive regulation of apoptosis	3	3	633	93	11900	-4.5	0.0	0.14	0.02	Bbc3 Ngfrap1 Perp
435	GO:0016337 [5]: cell-cell adhesion	6	6	630	93	11900	-4.51	0.0	0.96	0.35	Cdh15 Cdh17 Cdh2 Celsr1 Pcdhb19 Pcdhb6
436	GO:0042127 [5]: regulation of cell proliferation	7	7	629	122	11871	-4.52	0.0	0.74	0.26	Cdk4 Foxo1 Myocd Pdcd1lg2 Sphk1 Stat6 Tff1
437	GO:0009892 [5]: negative regulation of metabolism	7	7	629	135	11858	-4.52	0.0	0.55	0.18	Atpif1 Cutl1 Hes7 Hod Nab2 Pou2f1 Zfpm2
438	GO:0051243 [5]: negative regulation of cellular physiological process	7	7	629	129	11864	-4.53	0.0	0.63	0.23	Bbc3 Btg2 Lhx4 Pdcd1lg2 Sphk1 Tff1 Wig1
439	GO:0007517 [5]: muscle development	6	6	630	130	11863	-4.54	0.0	0.37	0.11	Cald1 Cryab Cutl1 Lama5 Mybpc3 Tagln2
440	GO:0007028 [5]: cytoplasm organization and biogenesis	6	6	630	96	11897	-4.54	0.0	0.89	0.32	Crb3 Ebna1bp2 Mrpl14 Pop5 Rpl27 Tln1
441	GO:0051246 [5]: regulation of protein metabolism	2	2	634	74	11919	-4.55	0.0	0.1	0.02	Pdgfa Rac1
442	GO:0009100 [7]: glycoprotein metabolism	2	2	634	74	11919	-4.55	0.0	0.1	0.02	Sec1 St6galnac3
443	GO:0051240 [5]: positive regulation of organismal physiological process	1	1	635	56	11937	-4.56	0.0	0.05	0.0	Pdcd1lg2
444	GO:0001763 [5]: branching morphogenesis	2	2	634	15	11978	-4.57	0.0	1.56	0.53	Cyr61 Lama5
445	GO:0051093 [4]: negative regulation of development	3	3	633	32	11961	-4.57	0.0	1.36	0.47	Bbc3 Lmx1a Wig1
446	GO:0008643 [5]: carbohydrate transport	3	3	633	32	11961	-4.57	0.0	1.36	0.47	Edn1 Ins1 Stxbp4
447	GO:0016567 [9]: protein ubiquitination	5	5	631	116	11877	-4.57	0.0	0.31	0.08	Bard1 Neud4 Rnf110 Traf4 Trim13
448	GO:0006643 [6]: membrane lipid metabolism	5	5	631	75	11918	-4.58	0.0	0.98	0.35	Abca4 Asah3 Pigf Sftpb Ugt8
449	GO:0009966 [4]: regulation of signal transduction	3	3	633	89	11904	-4.58	0.0	0.16	0.02	Dkk1 Foxl1 Pdc
450	GO:0016051 [6]: carbohydrate biosynthesis	4	4	632	53	11940	-4.59	0.0	1.13	0.37	Agc1 Fbp1 Foxl1 G6pc
451	GO:0016481 [7]: negative regulation of transcription	6	6	630	111	11882	-4.6	0.0	0.61	0.23	Cutl1 Hes7 Hod Nab2 Pou2f1 Zfpm2
452	GO:0009165 [6]: nucleotide biosynthesis	4	4	632	100	11893	-4.62	0.0	0.25	0.06	Atp6v1g1 Ctps2 Nppc Otc
453	GO:0016568 [8]: chromatin modification	5	5	631	79	11914	-4.63	0.0	0.87	0.31	Cbx1 Hils1 Klf1 Smarcc1 Suv39h1
454	GO:0006333 [8]: chromatin assembly or disassembly	5	5	631	79	11914	-4.63	0.0	0.87	0.31	Cbx1 Cbx5 Hist3h2ba Smarcc1 Suv39h1
455	GO:0009150 [8]: purine ribonucleotide metabolism	1	1	635	54	11939	-4.63	0.0	0.06	0.01	Atp6v1g1
456	GO:0030855 [4]: epithelial cell differentiation	2	2	634	16	11977	-4.63	0.0	1.47	0.52	Crb3 F11r
457	GO:0035282 [3]: segmentation	2	2	634	16	11977	-4.63	0.0	1.47	0.52	Dvl2 Hes7
458	GO:0008217 [5]: regulation of blood pressure	2	2	634	16	11977	-4.63	0.0	1.47	0.52	Avp Edn1
459	GO:0042330 [5]: taxis	4	4	632	99	11894	-4.64	0.0	0.26	0.06	Ccl1 Ccr1l1 Ccr4 Cyr61
460	GO:0006935 [6]: chemotaxis	4	4	632	99	11894	-4.64	0.0	0.26	0.06	Ccl1 Ccr1l1 Ccr4 Cyr61
461	GO:0051239 [4]: regulation of organismal physiological process	5	5	631	107	11886	-4.64	0.0	0.4	0.11	Edn1 Hbegf Mepe Pdcd1lg2 Sp4
462	GO:0009913 [4]: epidermal cell differentiation	1	1	635	3	11990	-4.65	0.0	1.68	0.62	Cutl1
463	GO:0016096 [7]: polyisoprenoid metabolism	1	1	635	3	11990	-4.65	0.0	1.68	0.62	Rpe65
464	GO:0018208 [9]: peptidyl-proline modification	1	1	635	3	11990	-4.65	0.0	1.68	0.62	Fkbp6
465	GO:0019229 [5]: regulation of vasoconstriction	1	1	635	3	11990	-4.65	0.0	1.68	0.62	Edn1
466	GO:0030833 [7]: regulation of actin filament polymerization	1	1	635	3	11990	-4.65	0.0	1.68	0.62	Rac1
467	GO:0031069 [4]: hair follicle morphogenesis	1	1	635	3	11990	-4.65	0.0	1.68	0.62	Foxq1
468	GO:0035082 [7]: axoneme biogenesis	1	1	635	3	11990	-4.65	0.0	1.68	0.62	Neurl
469	GO:0035084 [8]: flagellum axoneme biogenesis	1	1	635	3	11990	-4.65	0.0	1.68	0.62	Neurl
470	GO:0042214 [5]: terpene metabolism	1	1	635	3	11990	-4.65	0.0	1.68	0.62	Rpe65
471	GO:0042310 [6]: vasoconstriction	1	1	635	3	11990	-4.65	0.0	1.68	0.62	Edn1
472	GO:0042391 [5]: regulation of membrane potential	1	1	635	3	11990	-4.65	0.0	1.68	0.62	Pres
473	GO:0042491 [5]: auditory hair cell differentiation	1	1	635	3	11990	-4.65	0.0	1.68	0.62	Cutl1
474	GO:0044270 [5]: nitrogen compound catabolism	1	1	635	3	11990	-4.65	0.0	1.68	0.62	Ddah2
475	GO:0045661 [5]: regulation of myoblast differentiation	1	1	635	3	11990	-4.65	0.0	1.68	0.62	Myocd
476	GO:0045665 [6]: negative regulation of neuron differentiation	1	1	635	3	11990	-4.65	0.0	1.68	0.62	Lmx1a
477	GO:0046489 [10]: phosphoinositide biosynthesis	1	1	635	3	11990	-4.65	0.0	1.68	0.62	Pigf
478	GO:0046851 [6]: negative regulation of bone remodeling	1	1	635	3	11990	-4.65	0.0	1.68	0.62	Mepe
479	GO:0048009 [8]: insulin-like growth factor receptor signaling pathway	1	1	635	3	11990	-4.65	0.0	1.68	0.62	Igf1r
480	GO:0048144 [5]: fibroblast proliferation	1	1	635	3	11990	-4.65	0.0	1.68	0.62	Sphk1
481	GO:0048145 [6]: regulation of fibroblast proliferation	1	1	635	3	11990	-4.65	0.0	1.68	0.62	Sphk1
482	GO:0050880 [5]: regulation of blood vessel size	1	1	635	3	11990	-4.65	0.0	1.68	0.62	Edn1
483	GO:0000238 [11]: zygotene	1	1	635	3	11990	-4.65	0.0	1.68	0.62	Msh5
484	GO:0001778 [7]: plasma membrane repair	1	1	635	3	11990	-4.65	0.0	1.68	0.62	Syt7
485	GO:0006465 [6]: signal peptide processing	1	1	635	3	11990	-4.65	0.0	1.68	0.62	Spcs1
486	GO:0006506 [9]: GPI anchor biosynthesis	1	1	635	3	11990	-4.65	0.0	1.68	0.62	Pigf
487	GO:0006527 [6]: arginine catabolism	1	1	635	3	11990	-4.65	0.0	1.68	0.62	Ddah2
488	GO:0006548 [9]: histidine catabolism	1	1	635	3	11990	-4.65	0.0	1.68	0.62	Ftcd
489	GO:0006721 [5]: terpenoid metabolism	1	1	635	3	11990	-4.65	0.0	1.68	0.62	Rpe65
490	GO:0006824 [9]: cobalt ion transport	1	1	635	3	11990	-4.65	0.0	1.68	0.62	Gif
491	GO:0006972 [6]: hyperosmotic response	1	1	635	3	11990	-4.65	0.0	1.68	0.62	Rac1
492	GO:0007129 [12]: synapsis	1	1	635	3	11990	-4.65	0.0	1.68	0.62	Msh5
493	GO:0007191 [8]: dopamine receptor, adenylate cyclase activating pathway	1	1	635	3	11990	-4.65	0.0	1.68	0.62	Oprm1
494	GO:0007263 [6]: nitric oxide mediated signal transduction	1	1	635	3	11990	-4.65	0.0	1.68	0.62	Ddah2
495	GO:0007288 [5]: sperm axoneme assembly	1	1	635	3	11990	-4.65	0.0	1.68	0.62	Neurl
496	GO:0007628 [5]: adult walking behavior	1	1	635	3	11990	-4.65	0.0	1.68	0.62	Epha4
497	GO:0009077 [8]: histidine family amino acid catabolism	1	1	635	3	11990	-4.65	0.0	1.68	0.62	Ftcd
498	GO:0009086 [8]: methionine biosynthesis	1	1	635	3	11990	-4.65	0.0	1.68	0.62	Bhmt
499	GO:0050778 [6]: positive regulation of immune response	1	1	635	53	11940	-4.66	0.0	0.06	0.01	Pdcd1lg2
500	GO:0006164 [7]: purine nucleotide biosynthesis	1	1	635	53	11940	-4.66	0.0	0.06	0.01	Atp6v1g1
501	GO:0000910 [5]: cytokinesis	5	5	631	105	11888	-4.66	0.0	0.42	0.12	Ccnc Cdc42 Cdk4 Cdk5 Sept2
502	GO:0007626 [3]: locomotory behavior	3	3	633	35	11958	-4.67	0.0	1.21	0.41	Celsr1 Epha4 Otog
503	GO:0043085 [4]: positive regulation of enzyme activity	2	2	634	69	11924	-4.68	0.0	0.13	0.02	Bak1 Gab1
504	GO:0000165 [7]: MAPKKK cascade	2	2	634	69	11924	-4.68	0.0	0.13	0.02	Dok5 Gab1
505	GO:0006399 [6]: tRNA metabolism	2	2	634	69	11924	-4.68	0.0	0.13	0.02	Cars Pop5
506	GO:0009101 [7]: glycoprotein biosynthesis	2	2	634	69	11924	-4.68	0.0	0.13	0.02	Sec1 St6galnac3
507	GO:0006260 [6]: DNA replication	5	5	631	89	11904	-4.69	0.0	0.66	0.24	Dntt Msh5 Nfix Tert Top3b
508	GO:0009880 [4]: embryonic pattern specification	2	2	634	17	11976	-4.69	0.0	1.39	0.47	Cyr61 Dvl2
509	GO:0006221 [7]: pyrimidine nucleotide biosynthesis	2	2	634	17	11976	-4.69	0.0	1.39	0.47	Ctps2 Otc
510	GO:0006720 [6]: isoprenoid metabolism	2	2	634	17	11976	-4.69	0.0	1.39	0.47	Fdps Rpe65
511	GO:0006937 [4]: regulation of muscle contraction	2	2	634	17	11976	-4.69	0.0	1.39	0.47	Cald1 Nmu
512	GO:0007398 [6]: ectoderm development	2	2	634	17	11976	-4.69	0.0	1.39	0.47	Cutl1 Krt1-17
513	GO:0007623 [4]: circadian rhythm	2	2	634	17	11976	-4.69	0.0	1.39	0.47	Arntl2 Mtnr1a
514	GO:0006887 [6]: exocytosis	1	1	635	52	11941	-4.69	0.0	0.07	0.01	Sec8l1
515	GO:0019933 [8]: cAMP-mediated signaling	3	3	633	36	11957	-4.7	0.0	1.16	0.39	Lgr8 Oprm1 Slc9a3r1
516	GO:0000122 [9]: negative regulation of transcription from Pol II promoter	4	4	632	60	11933	-4.71	0.0	0.91	0.33	Cutl1 Hes7 Hod Zfpm2
517	GO:0006865 [6]: amino acid transport	3	3	633	37	11956	-4.73	0.0	1.12	0.37	Slc7a1 Slc7a12 Slc7a13
518	GO:0045595 [4]: regulation of cell differentiation	2	2	634	67	11926	-4.73	0.0	0.14	0.02	Lmx1a Myocd
519	GO:0005996 [6]: monosaccharide metabolism	4	4	632	90	11903	-4.73	0.0	0.35	0.1	Eno1 Fbp1 Gck Ins1
520	GO:0006633 [7]: fatty acid biosynthesis	1	1	635	51	11942	-4.73	0.0	0.07	0.01	Fads2
521	GO:0009260 [7]: ribonucleotide biosynthesis	1	1	635	51	11942	-4.73	0.0	0.07	0.01	Atp6v1g1
522	GO:0009451 [6]: RNA modification	1	1	635	51	11942	-4.73	0.0	0.07	0.01	Cars
523	GO:0051169 [6]: nuclear transport	2	2	634	66	11927	-4.74	0.0	0.15	0.02	Gckr Ranbp17
524	GO:0006220 [7]: pyrimidine nucleotide metabolism	2	2	634	18	11975	-4.75	0.0	1.32	0.47	Ctps2 Otc
525	GO:0006874 [8]: calcium ion homeostasis	2	2	634	18	11975	-4.75	0.0	1.32	0.47	Gpr12 Stc1
526	GO:0007223 [7]: frizzled-2 signaling pathway	2	2	634	18	11975	-4.75	0.0	1.32	0.47	Wnt5b Wnt8b
527	GO:0006576 [6]: biogenic amine metabolism	3	3	633	38	11955	-4.75	0.0	1.08	0.37	Pnmt Tgn Ttr
528	GO:0019318 [7]: hexose metabolism	4	4	632	88	11905	-4.75	0.0	0.37	0.11	Eno1 Fbp1 Gck Ins1
529	GO:0042254 [6]: ribosome biogenesis and assembly	4	4	632	88	11905	-4.75	0.0	0.37	0.11	Ebna1bp2 Mrpl14 Pop5 Rpl27
530	GO:0006414 [8]: translational elongation	1	1	635	50	11943	-4.76	0.0	0.07	0.01	Gfm2
531	GO:0006916 [8]: anti-apoptosis	1	1	635	50	11943	-4.76	0.0	0.07	0.01	Lhx4
532	GO:0001525 [6]: angiogenesis	4	4	632	66	11927	-4.76	0.0	0.75	0.27	Ctgf Cyr61 Fgf6 Hand1
533	GO:0012502 [7]: induction of programmed cell death	3	3	633	78	11915	-4.77	0.0	0.25	0.06	Bbc3 Ngfrap1 Perp
534	GO:0006092 [7]: main pathways of carbohydrate metabolism	3	3	633	78	11915	-4.77	0.0	0.25	0.06	Eno1 Fbp1 Gck
535	GO:0006917 [8]: induction of apoptosis	3	3	633	78	11915	-4.77	0.0	0.25	0.06	Bbc3 Ngfrap1 Perp
536	GO:0050801 [4]: ion homeostasis	4	4	632	68	11925	-4.78	0.0	0.71	0.25	Edn1 Gpr12 Slc9a3r1 Stc1
537	GO:0006006 [8]: glucose metabolism	4	4	632	68	11925	-4.78	0.0	0.71	0.25	Eno1 Fbp1 Gck Ins1
538	GO:0006873 [5]: cell ion homeostasis	4	4	632	68	11925	-4.78	0.0	0.71	0.25	Edn1 Gpr12 Slc9a3r1 Stc1
539	GO:0007046 [7]: ribosome biogenesis	4	4	632	82	11911	-4.78	0.0	0.45	0.13	Ebna1bp2 Mrpl14 Pop5 Rpl27
540	GO:0006486 [8]: protein amino acid glycosylation	2	2	634	64	11929	-4.79	0.0	0.16	0.02	Sec1 St6galnac3
541	GO:0051241 [5]: negative regulation of organismal physiological process	2	2	634	19	11974	-4.79	0.0	1.25	0.42	Mepe Pdcd1lg2
542	GO:0019935 [7]: cyclic-nucleotide-mediated signaling	3	3	633	40	11953	-4.79	0.0	1.0	0.36	Lgr8 Oprm1 Slc9a3r1
543	GO:0019932 [6]: second-messenger-mediated signaling	4	4	632	79	11914	-4.79	0.0	0.5	0.15	Lgr8 Oprm1 Slc9a3r1 Trpc2
544	GO:0045892 [8]: negative regulation of transcription, DNA-dependent	4	4	632	75	11918	-4.8	0.0	0.57	0.19	Cutl1 Hes7 Hod Zfpm2
545	GO:0006725 [5]: aromatic compound metabolism	3	3	633	75	11918	-4.8	0.0	0.27	0.06	Ephx1 Matp Pnmt
546	GO:0050817 [3]: coagulation	3	3	633	41	11952	-4.81	0.0	0.96	0.35	F11 F2rl3 Klkb1
547	GO:0007596 [4]: blood coagulation	3	3	633	41	11952	-4.81	0.0	0.96	0.35	F11 F2rl3 Klkb1
548	GO:0030149 [8]: sphingolipid catabolism	1	1	635	4	11989	-4.82	0.0	1.48	0.52	Asah3
549	GO:0030299 [6]: cholesterol absorption	1	1	635	4	11989	-4.82	0.0	1.48	0.52	Pnlip
550	GO:0030317 [5]: sperm motility	1	1	635	4	11989	-4.82	0.0	1.48	0.52	Neurl
551	GO:0042423 [8]: catecholamine biosynthesis	1	1	635	4	11989	-4.82	0.0	1.48	0.52	Pnmt
552	GO:0042573 [6]: retinoic acid metabolism	1	1	635	4	11989	-4.82	0.0	1.48	0.52	Cyp26a1
553	GO:0044241 [5]: lipid digestion	1	1	635	4	11989	-4.82	0.0	1.48	0.52	Pnlip
554	GO:0050818 [4]: regulation of coagulation	1	1	635	4	11989	-4.82	0.0	1.48	0.52	Klkb1
555	GO:0050819 [5]: negative regulation of coagulation	1	1	635	4	11989	-4.82	0.0	1.48	0.52	Klkb1
556	GO:0050828 [4]: regulation of liquid surface tension	1	1	635	4	11989	-4.82	0.0	1.48	0.52	Sftpb
557	GO:0000050 [5]: urea cycle	1	1	635	4	11989	-4.82	0.0	1.48	0.52	Otc
558	GO:0001569 [5]: patterning of blood vessels	1	1	635	4	11989	-4.82	0.0	1.48	0.52	Cyr61
559	GO:0006547 [8]: histidine metabolism	1	1	635	4	11989	-4.82	0.0	1.48	0.52	Ftcd
560	GO:0006566 [8]: threonine metabolism	1	1	635	4	11989	-4.82	0.0	1.48	0.52	Bhmt
561	GO:0007044 [6]: cell-substrate junction assembly	1	1	635	4	11989	-4.82	0.0	1.48	0.52	Tln1
562	GO:0007549 [4]: dosage compensation	1	1	635	4	11989	-4.82	0.0	1.48	0.52	H2afy2
563	GO:0008543 [8]: fibroblast growth factor receptor signaling pathway	1	1	635	4	11989	-4.82	0.0	1.48	0.52	Ctgf
564	GO:0009075 [7]: histidine family amino acid metabolism	1	1	635	4	11989	-4.82	0.0	1.48	0.52	Ftcd
565	GO:0009083 [8]: branched chain family amino acid catabolism	1	1	635	4	11989	-4.82	0.0	1.48	0.52	Auh
566	GO:0009296 [7]: flagellum biogenesis	1	1	635	4	11989	-4.82	0.0	1.48	0.52	Neurl
567	GO:0016125 [6]: sterol metabolism	1	1	635	48	11945	-4.83	0.0	0.08	0.01	Mbtps1
568	GO:0009141 [7]: nucleoside triphosphate metabolism	1	1	635	48	11945	-4.83	0.0	0.08	0.01	Atp6v1g1
569	GO:0006497 [8]: protein lipidation	2	2	634	20	11973	-4.84	0.0	1.19	0.41	Adamts5 Pigf
570	GO:0007599 [5]: hemostasis	3	3	633	43	11950	-4.84	0.0	0.89	0.31	F11 F2rl3 Klkb1
571	GO:0030098 [4]: lymphocyte differentiation	1	1	635	47	11946	-4.85	0.0	0.09	0.01	Bcl11a
572	GO:0009152 [8]: purine ribonucleotide biosynthesis	1	1	635	47	11946	-4.85	0.0	0.09	0.01	Atp6v1g1
573	GO:0007178 [7]: transmembrane receptor protein serine/threonine kinase signaling pathway	2	2	634	60	11933	-4.86	0.0	0.19	0.04	Nodal Smad6
574	GO:0008284 [6]: positive regulation of cell proliferation	3	3	633	45	11948	-4.87	0.0	0.83	0.3	Myocd Pdcd1lg2 Sphk1
575	GO:0042158 [7]: lipoprotein biosynthesis	2	2	634	21	11972	-4.88	0.0	1.13	0.37	Adamts5 Pigf
576	GO:0048048 [5]: embryonic eye morphogenesis	2	2	634	21	11972	-4.88	0.0	1.13	0.37	Chx10 Cryab
577	GO:0050909 [7]: perception of taste	2	2	634	21	11972	-4.88	0.0	1.13	0.37	Tas2r108 Tas2r119
578	GO:0001747 [6]: eye morphogenesis (sensu Mammalia)	2	2	634	21	11972	-4.88	0.0	1.13	0.37	Chx10 Cryab
579	GO:0001764 [6]: neuronal migration	2	2	634	21	11972	-4.88	0.0	1.13	0.37	Ptk2 Tlx3
580	GO:0007189 [9]: G-protein signaling, adenylate cyclase activating pathway	2	2	634	21	11972	-4.88	0.0	1.13	0.37	Lgr8 Oprm1
581	GO:0045786 [7]: negative regulation of cell cycle	3	3	633	47	11946	-4.89	0.0	0.77	0.28	Apc2 Brms1 Trim13
582	GO:0050878 [4]: regulation of body fluids	3	3	633	47	11946	-4.89	0.0	0.77	0.28	F11 F2rl3 Klkb1
583	GO:0009309 [6]: amine biosynthesis	3	3	633	46	11947	-4.89	0.0	0.8	0.28	Bhmt Otc Pnmt
584	GO:0006818 [5]: hydrogen transport	2	2	634	59	11934	-4.89	0.0	0.2	0.04	Atp6v0a4 Atp6v1g1
585	GO:0016042 [5]: lipid catabolism	3	3	633	66	11927	-4.9	0.0	0.38	0.11	Asah3 Pla2g2f Pnlip
586	GO:0030003 [6]: cation homeostasis	3	3	633	65	11928	-4.91	0.0	0.4	0.11	Edn1 Gpr12 Stc1
587	GO:0043069 [6]: negative regulation of programmed cell death	3	3	633	65	11928	-4.91	0.0	0.4	0.11	Btg2 Lhx4 Sphk1
588	GO:0043066 [7]: negative regulation of apoptosis	3	3	633	64	11929	-4.91	0.0	0.41	0.12	Btg2 Lhx4 Sphk1
589	GO:0019439 [6]: aromatic compound catabolism	2	2	634	22	11971	-4.91	0.0	1.07	0.37	Ephx1 Pnmt
590	GO:0019835 [5]: cytolysis	2	2	634	22	11971	-4.91	0.0	1.07	0.37	C8b Lyzl1
591	GO:0043010 [6]: eye morphogenesis (sensu Vertebrata)	2	2	634	22	11971	-4.91	0.0	1.07	0.37	Chx10 Cryab
592	GO:0006575 [6]: amino acid derivative metabolism	3	3	633	50	11943	-4.91	0.0	0.69	0.24	Pnmt Tgn Ttr
593	GO:0008203 [7]: cholesterol metabolism	1	1	635	45	11948	-4.92	0.0	0.1	0.01	Mbtps1
594	GO:0016064 [6]: humoral defense mechanism (sensu Vertebrata)	3	3	633	51	11942	-4.92	0.0	0.66	0.24	C8b Mbl2 Pou2f2
595	GO:0007420 [7]: brain development	2	2	634	57	11936	-4.93	0.0	0.22	0.05	Hesx1 Igf1r
596	GO:0043009 [5]: embryonic development (sensu Vertebrata)	3	3	633	53	11940	-4.93	0.0	0.61	0.23	Chx10 Cryab Hes7
597	GO:0006936 [3]: muscle contraction	3	3	633	53	11940	-4.93	0.0	0.61	0.23	Cald1 Mybpc3 Nmu
598	GO:0018193 [8]: peptidyl-amino acid modification	3	3	633	58	11935	-4.93	0.0	0.51	0.15	Art2b Fkbp6 Pdgfa
599	GO:0016053 [6]: organic acid biosynthesis	2	2	634	56	11937	-4.94	0.0	0.23	0.06	Akr1d1 Fads2
600	GO:0046394 [7]: carboxylic acid biosynthesis	2	2	634	56	11937	-4.94	0.0	0.23	0.06	Akr1d1 Fads2
601	GO:0019748 [4]: secondary metabolism	2	2	634	23	11970	-4.94	0.0	1.02	0.36	Matp Rpe65
602	GO:0030155 [4]: regulation of cell adhesion	2	2	634	23	11970	-4.94	0.0	1.02	0.36	Cmar Lama5
603	GO:0000082 [7]: G1/S transition of mitotic cell cycle	2	2	634	23	11970	-4.94	0.0	1.02	0.36	Itgb1 Sfn
604	GO:0042113 [7]: B-cell activation	1	1	635	44	11949	-4.95	0.0	0.1	0.02	Bcl11a
605	GO:0050865 [5]: regulation of cell activation	1	1	635	44	11949	-4.95	0.0	0.1	0.02	Pdcd1lg2
606	GO:0051249 [6]: regulation of lymphocyte activation	1	1	635	44	11949	-4.95	0.0	0.1	0.02	Pdcd1lg2
607	GO:0009144 [8]: purine nucleoside triphosphate metabolism	1	1	635	44	11949	-4.95	0.0	0.1	0.02	Atp6v1g1
608	GO:0009948 [5]: anterior/posterior axis specification	1	1	635	5	11988	-4.95	0.0	1.32	0.47	Rnf2
609	GO:0015991 [8]: ATP hydrolysis coupled proton transport	1	1	635	5	11988	-4.95	0.0	1.32	0.47	Atp6v0a4
610	GO:0030048 [8]: actin filament-based movement	1	1	635	5	11988	-4.95	0.0	1.32	0.47	Myh14
611	GO:0030199 [5]: collagen fibril organization	1	1	635	5	11988	-4.95	0.0	1.32	0.47	Agc1
612	GO:0030851 [5]: granulocyte differentiation	1	1	635	5	11988	-4.95	0.0	1.32	0.47	Il17e
613	GO:0042384 [7]: cilium biogenesis	1	1	635	5	11988	-4.95	0.0	1.32	0.47	Foxj1
614	GO:0042438 [6]: melanin biosynthesis	1	1	635	5	11988	-4.95	0.0	1.32	0.47	Matp
615	GO:0043064 [6]: flagellum organization and biogenesis	1	1	635	5	11988	-4.95	0.0	1.32	0.47	Neurl
616	GO:0045995 [4]: regulation of embryonic development	1	1	635	5	11988	-4.95	0.0	1.32	0.47	Lama5
617	GO:0048305 [5]: immunoglobulin secretion	1	1	635	5	11988	-4.95	0.0	1.32	0.47	Pou2f2
618	GO:0050892 [5]: intestinal absorption	1	1	635	5	11988	-4.95	0.0	1.32	0.47	Pnlip
619	GO:0006268 [8]: DNA unwinding	1	1	635	5	11988	-4.95	0.0	1.32	0.47	Top3b
620	GO:0006505 [10]: GPI anchor metabolism	1	1	635	5	11988	-4.95	0.0	1.32	0.47	Pigf
621	GO:0006555 [7]: methionine metabolism	1	1	635	5	11988	-4.95	0.0	1.32	0.47	Bhmt
622	GO:0006582 [5]: melanin metabolism	1	1	635	5	11988	-4.95	0.0	1.32	0.47	Matp
623	GO:0006583 [7]: melanin biosynthesis from tyrosine	1	1	635	5	11988	-4.95	0.0	1.32	0.47	Matp
624	GO:0006970 [5]: response to osmotic stress	1	1	635	5	11988	-4.95	0.0	1.32	0.47	Rac1
625	GO:0008625 [10]: induction of apoptosis via death domain receptors	1	1	635	5	11988	-4.95	0.0	1.32	0.47	Ngfrap1
626	GO:0009068 [8]: aspartate family amino acid catabolism	1	1	635	5	11988	-4.95	0.0	1.32	0.47	Bhmt
627	GO:0009081 [7]: branched chain family amino acid metabolism	1	1	635	5	11988	-4.95	0.0	1.32	0.47	Auh
628	GO:0009247 [8]: glycolipid biosynthesis	1	1	635	5	11988	-4.95	0.0	1.32	0.47	Ugt8
629	GO:0006400 [7]: tRNA modification	1	1	635	43	11950	-4.97	0.0	0.11	0.02	Cars
630	GO:0006665 [7]: sphingolipid metabolism	2	2	634	24	11969	-4.97	0.0	0.97	0.35	Asah3 Sftpb
631	GO:0006805 [5]: xenobiotic metabolism	2	2	634	24	11969	-4.97	0.0	0.97	0.35	Ephx1 Pnmt
632	GO:0009410 [7]: response to xenobiotic stimulus	2	2	634	24	11969	-4.97	0.0	0.97	0.35	Ephx1 Pnmt
633	GO:0006644 [7]: phospholipid metabolism	2	2	634	53	11940	-4.99	0.0	0.26	0.06	Abca4 Pigf
634	GO:0006979 [5]: response to oxidative stress	2	2	634	25	11968	-5.0	0.0	0.92	0.33	Ercc2 Gab1
635	GO:0009199 [8]: ribonucleoside triphosphate metabolism	1	1	635	42	11951	-5.01	0.0	0.11	0.02	Atp6v1g1
636	GO:0009205 [9]: purine ribonucleoside triphosphate metabolism	1	1	635	42	11951	-5.01	0.0	0.11	0.02	Atp6v1g1
637	GO:0030326 [6]: embryonic limb morphogenesis	2	2	634	26	11967	-5.01	0.0	0.88	0.31	Dkk1 Fbn2
638	GO:0035113 [5]: embryonic appendage morphogenesis	2	2	634	26	11967	-5.01	0.0	0.88	0.31	Dkk1 Fbn2
639	GO:0006875 [7]: metal ion homeostasis	2	2	634	51	11942	-5.02	0.0	0.28	0.07	Gpr12 Stc1
640	GO:0007179 [8]: transforming growth factor beta receptor signaling pathway	2	2	634	51	11942	-5.02	0.0	0.28	0.07	Nodal Smad6
641	GO:0006869 [5]: lipid transport	2	2	634	50	11943	-5.03	0.0	0.29	0.08	Slc27a5 Stard3
642	GO:0006752 [7]: group transfer coenzyme metabolism	1	1	635	41	11952	-5.03	0.0	0.12	0.02	Atp6v1g1
643	GO:0009142 [7]: nucleoside triphosphate biosynthesis	1	1	635	41	11952	-5.03	0.0	0.12	0.02	Atp6v1g1
644	GO:0006364 [7]: rRNA processing	2	2	634	27	11966	-5.04	0.0	0.84	0.31	Ebna1bp2 Pop5
645	GO:0006958 [7]: complement activation, classical pathway	2	2	634	27	11966	-5.04	0.0	0.84	0.31	C8b Mbl2
646	GO:0035107 [4]: appendage morphogenesis	2	2	634	28	11965	-5.05	0.0	0.8	0.28	Dkk1 Fbn2
647	GO:0035108 [5]: limb morphogenesis	2	2	634	28	11965	-5.05	0.0	0.8	0.28	Dkk1 Fbn2
648	GO:0042157 [7]: lipoprotein metabolism	2	2	634	28	11965	-5.05	0.0	0.8	0.28	Adamts5 Pigf
649	GO:0015988 [7]: energy coupled proton transport, against electrochemical gradient	1	1	635	6	11987	-5.05	0.0	1.19	0.41	Atp6v0a4
650	GO:0016998 [6]: cell wall catabolism	1	1	635	6	11987	-5.05	0.0	1.19	0.41	Lyzl1
651	GO:0018195 [9]: peptidyl-arginine modification	1	1	635	6	11987	-5.05	0.0	1.19	0.41	Art2b
652	GO:0030178 [6]: negative regulation of Wnt receptor signaling pathway	1	1	635	6	11987	-5.05	0.0	1.19	0.41	Dkk1
653	GO:0030865 [7]: cortical cytoskeleton organization and biogenesis	1	1	635	6	11987	-5.05	0.0	1.19	0.41	Tln1
654	GO:0030866 [8]: cortical actin cytoskeleton organization and biogenesis	1	1	635	6	11987	-5.05	0.0	1.19	0.41	Tln1
655	GO:0042130 [8]: negative regulation of T-cell proliferation	1	1	635	6	11987	-5.05	0.0	1.19	0.41	Pdcd1lg2
656	GO:0042692 [4]: muscle cell differentiation	1	1	635	6	11987	-5.05	0.0	1.19	0.41	Myocd
657	GO:0045664 [5]: regulation of neuron differentiation	1	1	635	6	11987	-5.05	0.0	1.19	0.41	Lmx1a
658	GO:0046466 [7]: membrane lipid catabolism	1	1	635	6	11987	-5.05	0.0	1.19	0.41	Asah3
659	GO:0000079 [5]: regulation of cyclin dependent protein kinase activity	1	1	635	6	11987	-5.05	0.0	1.19	0.41	Sfn
660	GO:0006298 [7]: mismatch repair	1	1	635	6	11987	-5.05	0.0	1.19	0.41	Msh5
661	GO:0006402 [7]: mRNA catabolism	1	1	635	6	11987	-5.05	0.0	1.19	0.41	Auh
662	GO:0006664 [7]: glycolipid metabolism	1	1	635	6	11987	-5.05	0.0	1.19	0.41	Ugt8
663	GO:0006825 [9]: copper ion transport	1	1	635	6	11987	-5.05	0.0	1.19	0.41	Atp7b
664	GO:0007052 [9]: mitotic spindle organization and biogenesis	1	1	635	6	11987	-5.05	0.0	1.19	0.41	Tubb5
665	GO:0007379 [4]: segment specification	1	1	635	6	11987	-5.05	0.0	1.19	0.41	Dvl2
666	GO:0007631 [3]: feeding behavior	1	1	635	6	11987	-5.05	0.0	1.19	0.41	Hcrt
667	GO:0009065 [8]: glutamine family amino acid catabolism	1	1	635	6	11987	-5.05	0.0	1.19	0.41	Ddah2
668	GO:0016052 [6]: carbohydrate catabolism	2	2	634	48	11945	-5.05	0.0	0.32	0.09	Eno1 Gck
669	GO:0044275 [7]: cellular carbohydrate catabolism	2	2	634	48	11945	-5.05	0.0	0.32	0.09	Eno1 Gck
670	GO:0008285 [6]: negative regulation of cell proliferation	2	2	634	48	11945	-5.05	0.0	0.32	0.09	Pdcd1lg2 Tff1
671	GO:0018108 [9]: peptidyl-tyrosine phosphorylation	1	1	635	40	11953	-5.06	0.0	0.13	0.02	Pdgfa
672	GO:0018212 [9]: peptidyl-tyrosine modification	1	1	635	40	11953	-5.06	0.0	0.13	0.02	Pdgfa
673	GO:0043038 [7]: amino acid activation	1	1	635	40	11953	-5.06	0.0	0.13	0.02	Cars
674	GO:0043039 [8]: tRNA aminoacylation	1	1	635	40	11953	-5.06	0.0	0.13	0.02	Cars
675	GO:0006418 [8]: tRNA aminoacylation for protein translation	1	1	635	40	11953	-5.06	0.0	0.13	0.02	Cars
676	GO:0017038 [6]: protein import	2	2	634	47	11946	-5.07	0.0	0.34	0.09	Gckr Ranbp17
677	GO:0006790 [5]: sulfur metabolism	2	2	634	47	11946	-5.07	0.0	0.34	0.09	Bhmt Sult1c1
678	GO:0016072 [6]: rRNA metabolism	2	2	634	29	11964	-5.07	0.0	0.76	0.27	Ebna1bp2 Pop5
679	GO:0006261 [7]: DNA-dependent DNA replication	2	2	634	29	11964	-5.07	0.0	0.76	0.27	Msh5 Top3b
680	GO:0015992 [6]: proton transport	2	2	634	46	11947	-5.08	0.0	0.35	0.1	Atp6v0a4 Atp6v1g1
681	GO:0030005 [7]: di-, tri-valent inorganic cation homeostasis	2	2	634	46	11947	-5.08	0.0	0.35	0.1	Gpr12 Stc1
682	GO:0042110 [7]: T-cell activation	2	2	634	46	11947	-5.08	0.0	0.35	0.1	Bcl11a Pdcd1lg2
683	GO:0006836 [5]: neurotransmitter transport	1	1	635	39	11954	-5.09	0.0	0.13	0.02	Slc6a12
684	GO:0045859 [4]: regulation of protein kinase activity	2	2	634	45	11948	-5.09	0.0	0.37	0.11	Gab1 Sfn
685	GO:0008652 [7]: amino acid biosynthesis	2	2	634	31	11962	-5.1	0.0	0.69	0.24	Bhmt Otc
686	GO:0051170 [7]: nuclear import	2	2	634	43	11950	-5.1	0.0	0.4	0.11	Gckr Ranbp17
687	GO:0006606 [7]: protein-nucleus import	2	2	634	43	11950	-5.1	0.0	0.4	0.11	Gckr Ranbp17
688	GO:0006766 [5]: vitamin metabolism	2	2	634	43	11950	-5.1	0.0	0.4	0.11	Cyp26a1 Rpe65
689	GO:0048066 [3]: pigmentation	2	2	634	32	11961	-5.1	0.0	0.66	0.24	Matp Zic2
690	GO:0007015 [9]: actin filament organization	2	2	634	32	11961	-5.1	0.0	0.66	0.24	Cdc42 Dbn1
691	GO:0007188 [8]: G-protein signaling, coupled to cAMP nucleotide second messenger	2	2	634	32	11961	-5.1	0.0	0.66	0.24	Lgr8 Oprm1
692	GO:0006310 [6]: DNA recombination	2	2	634	34	11959	-5.11	0.0	0.6	0.22	Msh5 Spo11
693	GO:0001701 [6]: embryonic development (sensu Mammalia)	2	2	634	42	11951	-5.11	0.0	0.42	0.12	Chx10 Cryab
694	GO:0006956 [6]: complement activation	2	2	634	42	11951	-5.11	0.0	0.42	0.12	C8b Mbl2
695	GO:0006986 [5]: response to unfolded protein	2	2	634	42	11951	-5.11	0.0	0.42	0.12	Eif2ak3 Eif3s6ip
696	GO:0030334 [6]: regulation of cell migration	2	2	634	33	11960	-5.11	0.0	0.63	0.23	Cdk5 Lama5
697	GO:0051270 [5]: regulation of cell motility	2	2	634	33	11960	-5.11	0.0	0.63	0.23	Cdk5 Lama5
698	GO:0006096 [8]: glycolysis	2	2	634	33	11960	-5.11	0.0	0.63	0.23	Eno1 Gck
699	GO:0006413 [8]: translational initiation	2	2	634	33	11960	-5.11	0.0	0.63	0.23	Eif2b2 Lama5
700	GO:0046467 [7]: membrane lipid biosynthesis	2	2	634	39	11954	-5.11	0.0	0.48	0.14	Pigf Ugt8
701	GO:0006445 [7]: regulation of translation	2	2	634	39	11954	-5.11	0.0	0.48	0.14	Boll Eif2ak3
702	GO:0008632 [7]: apoptotic program	1	1	635	38	11955	-5.11	0.0	0.14	0.02	Bak1
703	GO:0009145 [8]: purine nucleoside triphosphate biosynthesis	1	1	635	38	11955	-5.11	0.0	0.14	0.02	Atp6v1g1
704	GO:0009201 [8]: ribonucleoside triphosphate biosynthesis	1	1	635	38	11955	-5.11	0.0	0.14	0.02	Atp6v1g1
705	GO:0009206 [9]: purine ribonucleoside triphosphate biosynthesis	1	1	635	38	11955	-5.11	0.0	0.14	0.02	Atp6v1g1
706	GO:0019320 [8]: hexose catabolism	2	2	634	40	11953	-5.12	0.0	0.46	0.13	Eno1 Gck
707	GO:0040029 [3]: regulation of gene expression, epigenetic	2	2	634	40	11953	-5.12	0.0	0.46	0.13	H2afy2 Kcnma1
708	GO:0046164 [6]: alcohol catabolism	2	2	634	40	11953	-5.12	0.0	0.46	0.13	Eno1 Gck
709	GO:0046365 [7]: monosaccharide catabolism	2	2	634	40	11953	-5.12	0.0	0.46	0.13	Eno1 Gck
710	GO:0006007 [9]: glucose catabolism	2	2	634	40	11953	-5.12	0.0	0.46	0.13	Eno1 Gck
711	GO:0006800 [5]: oxygen and reactive oxygen species metabolism	2	2	634	40	11953	-5.12	0.0	0.46	0.13	Ercc2 Gab1
712	GO:0030099 [4]: myeloid blood cell differentiation	2	2	634	41	11952	-5.12	0.0	0.44	0.13	Il17e Thpo
713	GO:0000041 [8]: transition metal ion transport	2	2	634	35	11958	-5.12	0.0	0.58	0.2	Atp7b Gif
714	GO:0007187 [7]: G-protein signaling, coupled to cyclic nucleotide second messenger	2	2	634	36	11957	-5.12	0.0	0.55	0.18	Lgr8 Oprm1
715	GO:0000226 [8]: microtubule cytoskeleton organization and biogenesis	2	2	634	38	11955	-5.13	0.0	0.5	0.15	Hook2 Ptk2
716	GO:0009620 [6]: response to fungi	1	1	635	7	11986	-5.13	0.0	1.08	0.37	Il17e
717	GO:0019216 [5]: regulation of lipid metabolism	1	1	635	7	11986	-5.13	0.0	1.08	0.37	Asah3
718	GO:0019724 [7]: B-cell mediated immunity	1	1	635	7	11986	-5.13	0.0	1.08	0.37	Pou2f2
719	GO:0030041 [7]: actin filament polymerization	1	1	635	7	11986	-5.13	0.0	1.08	0.37	Rac1
720	GO:0044273 [6]: sulfur compound catabolism	1	1	635	7	11986	-5.13	0.0	1.08	0.37	Bhmt
721	GO:0045005 [8]: maintenance of fidelity during DNA-dependent DNA replication	1	1	635	7	11986	-5.13	0.0	1.08	0.37	Msh5
722	GO:0046546 [5]: development of primary male sexual characteristics	1	1	635	7	11986	-5.13	0.0	1.08	0.37	Lgr8
723	GO:0000097 [7]: sulfur amino acid biosynthesis	1	1	635	7	11986	-5.13	0.0	1.08	0.37	Bhmt
724	GO:0000098 [7]: sulfur amino acid catabolism	1	1	635	7	11986	-5.13	0.0	1.08	0.37	Bhmt
725	GO:0006857 [6]: oligopeptide transport	1	1	635	7	11986	-5.13	0.0	1.08	0.37	Cdh17
726	GO:0007173 [8]: epidermal growth factor receptor signaling pathway	1	1	635	7	11986	-5.13	0.0	1.08	0.37	Hbegf
727	GO:0007182 [9]: common-partner SMAD protein phosphorylation	1	1	635	7	11986	-5.13	0.0	1.08	0.37	Smad6
728	GO:0007204 [8]: cytosolic calcium ion concentration elevation	1	1	635	7	11986	-5.13	0.0	1.08	0.37	Trpc2
729	GO:0007257 [7]: activation of JUNK	1	1	635	7	11986	-5.13	0.0	1.08	0.37	Gab1
730	GO:0007595 [5]: lactation	1	1	635	7	11986	-5.13	0.0	1.08	0.37	Neurl
731	GO:0008584 [6]: male gonad development	1	1	635	7	11986	-5.13	0.0	1.08	0.37	Lgr8
732	GO:0009405 [3]: pathogenesis	1	1	635	7	11986	-5.13	0.0	1.08	0.37	Edn1
733	GO:0050876 [4]: reproductive physiological process	1	1	635	37	11956	-5.14	0.0	0.15	0.02	Neurl
734	GO:0051247 [6]: positive regulation of protein metabolism	1	1	635	35	11958	-5.18	0.0	0.17	0.03	Rac1
735	GO:0007548 [3]: sex differentiation	1	1	635	35	11958	-5.18	0.0	0.17	0.03	Lgr8
736	GO:0009798 [4]: axis specification	1	1	635	8	11985	-5.2	0.0	0.99	0.36	Rnf2
737	GO:0010092 [5]: specification of organ identity	1	1	635	8	11985	-5.2	0.0	0.99	0.36	Fgfr4
738	GO:0015833 [5]: peptide transport	1	1	635	8	11985	-5.2	0.0	0.99	0.36	Cdh17
739	GO:0018346 [10]: protein amino acid prenylation	1	1	635	8	11985	-5.2	0.0	0.99	0.36	Adamts5
740	GO:0035036 [7]: sperm-egg recognition	1	1	635	8	11985	-5.2	0.0	0.99	0.36	Zp3
741	GO:0042102 [8]: positive regulation of T-cell proliferation	1	1	635	8	11985	-5.2	0.0	0.99	0.36	Pdcd1lg2
742	GO:0042552 [8]: myelination	1	1	635	8	11985	-5.2	0.0	0.99	0.36	Ugt8
743	GO:0042553 [7]: cellular nerve ensheathment	1	1	635	8	11985	-5.2	0.0	0.99	0.36	Ugt8
744	GO:0046209 [5]: nitric oxide metabolism	1	1	635	8	11985	-5.2	0.0	0.99	0.36	Ddah2
745	GO:0046474 [9]: glycerophospholipid biosynthesis	1	1	635	8	11985	-5.2	0.0	0.99	0.36	Pigf
746	GO:0050868 [8]: negative regulation of T-cell activation	1	1	635	8	11985	-5.2	0.0	0.99	0.36	Pdcd1lg2
747	GO:0001666 [5]: response to hypoxia	1	1	635	8	11985	-5.2	0.0	0.99	0.36	Prlpa
748	GO:0001707 [5]: mesoderm formation	1	1	635	8	11985	-5.2	0.0	0.99	0.36	Nr4a3
749	GO:0001759 [4]: induction of an organ	1	1	635	8	11985	-5.2	0.0	0.99	0.36	Fgfr4
750	GO:0006809 [5]: nitric oxide biosynthesis	1	1	635	8	11985	-5.2	0.0	0.99	0.36	Ddah2
751	GO:0006957 [7]: complement activation, alternative pathway	1	1	635	8	11985	-5.2	0.0	0.99	0.36	C8b
752	GO:0006997 [5]: nuclear organization and biogenesis	1	1	635	8	11985	-5.2	0.0	0.99	0.36	Ptk2
753	GO:0007009 [6]: plasma membrane organization and biogenesis	1	1	635	8	11985	-5.2	0.0	0.99	0.36	Syt7
754	GO:0007193 [9]: G-protein signaling, adenylate cyclase inhibiting pathway	1	1	635	8	11985	-5.2	0.0	0.99	0.36	Oprm1
755	GO:0007212 [7]: dopamine receptor signaling pathway	1	1	635	8	11985	-5.2	0.0	0.99	0.36	Oprm1
756	GO:0007272 [7]: ionic insulation of neurons by glial cells	1	1	635	8	11985	-5.2	0.0	0.99	0.36	Ugt8
757	GO:0007339 [8]: binding of sperm to zona pellucida	1	1	635	8	11985	-5.2	0.0	0.99	0.36	Zp3
758	GO:0009067 [8]: aspartate family amino acid biosynthesis	1	1	635	8	11985	-5.2	0.0	0.99	0.36	Bhmt
759	GO:0046034 [6]: ATP metabolism	1	1	635	34	11959	-5.21	0.0	0.18	0.03	Atp6v1g1
760	GO:0005976 [5]: polysaccharide metabolism	1	1	635	34	11959	-5.21	0.0	0.18	0.03	G6pc
761	GO:0015669 [5]: gas transport	1	1	635	9	11984	-5.25	0.0	0.91	0.33	Hba-x
762	GO:0015671 [6]: oxygen transport	1	1	635	9	11984	-5.25	0.0	0.91	0.33	Hba-x
763	GO:0042490 [4]: mechanoreceptor differentiation	1	1	635	9	11984	-5.25	0.0	0.91	0.33	Cutl1
764	GO:0048332 [4]: mesoderm morphogenesis	1	1	635	9	11984	-5.25	0.0	0.91	0.33	Nr4a3
765	GO:0050672 [7]: negative regulation of lymphocyte proliferation	1	1	635	9	11984	-5.25	0.0	0.91	0.33	Pdcd1lg2
766	GO:0000060 [8]: protein-nucleus import, translocation	1	1	635	9	11984	-5.25	0.0	0.91	0.33	Gckr
767	GO:0000086 [7]: G2/M transition of mitotic cell cycle	1	1	635	9	11984	-5.25	0.0	0.91	0.33	Sfn
768	GO:0001704 [6]: formation of primary germ layer	1	1	635	9	11984	-5.25	0.0	0.91	0.33	Nr4a3
769	GO:0006182 [8]: cGMP biosynthesis	1	1	635	9	11984	-5.25	0.0	0.91	0.33	Nppc
770	GO:0006401 [6]: RNA catabolism	1	1	635	9	11984	-5.25	0.0	0.91	0.33	Auh
771	GO:0008064 [6]: regulation of actin polymerization and/or depolymerization	1	1	635	9	11984	-5.25	0.0	0.91	0.33	Rac1
772	GO:0008299 [7]: isoprenoid biosynthesis	1	1	635	9	11984	-5.25	0.0	0.91	0.33	Fdps
773	GO:0009084 [8]: glutamine family amino acid biosynthesis	1	1	635	9	11984	-5.25	0.0	0.91	0.33	Otc
774	GO:0044264 [6]: cellular polysaccharide metabolism	1	1	635	32	11961	-5.26	0.0	0.2	0.04	G6pc
775	GO:0050867 [6]: positive regulation of cell activation	1	1	635	32	11961	-5.26	0.0	0.2	0.04	Pdcd1lg2
776	GO:0051251 [7]: positive regulation of lymphocyte activation	1	1	635	32	11961	-5.26	0.0	0.2	0.04	Pdcd1lg2
777	GO:0045860 [5]: positive regulation of protein kinase activity	1	1	635	31	11962	-5.28	0.0	0.21	0.05	Gab1
778	GO:0046651 [5]: lymphocyte proliferation	1	1	635	31	11962	-5.28	0.0	0.21	0.05	Pdcd1lg2
779	GO:0006112 [7]: energy reserve metabolism	1	1	635	31	11962	-5.28	0.0	0.21	0.05	G6pc
780	GO:0009968 [5]: negative regulation of signal transduction	1	1	635	30	11963	-5.3	0.0	0.22	0.06	Dkk1
781	GO:0050863 [7]: regulation of T-cell activation	1	1	635	30	11963	-5.3	0.0	0.22	0.06	Pdcd1lg2
782	GO:0006730 [5]: one-carbon compound metabolism	1	1	635	30	11963	-5.3	0.0	0.22	0.06	Shmt2
783	GO:0006753 [8]: nucleoside phosphate metabolism	1	1	635	30	11963	-5.3	0.0	0.22	0.06	Atp6v1g1
784	GO:0006754 [7]: ATP biosynthesis	1	1	635	30	11963	-5.3	0.0	0.22	0.06	Atp6v1g1
785	GO:0007254 [8]: JNK cascade	1	1	635	30	11963	-5.3	0.0	0.22	0.06	Gab1
786	GO:0008654 [8]: phospholipid biosynthesis	1	1	635	30	11963	-5.3	0.0	0.22	0.06	Pigf
787	GO:0009636 [7]: response to toxin	1	1	635	10	11983	-5.3	0.0	0.84	0.31	Ephx1
788	GO:0010003 [8]: gastrulation (sensu Mammalia)	1	1	635	10	11983	-5.3	0.0	0.84	0.31	Rnf2
789	GO:0030261 [7]: chromosome condensation	1	1	635	10	11983	-5.3	0.0	0.84	0.31	Smc1l2
790	GO:0030500 [7]: regulation of bone mineralization	1	1	635	10	11983	-5.3	0.0	0.84	0.31	Mepe
791	GO:0030832 [9]: regulation of actin filament length	1	1	635	10	11983	-5.3	0.0	0.84	0.31	Rac1
792	GO:0042060 [6]: wound healing	1	1	635	10	11983	-5.3	0.0	0.84	0.31	Syt7
793	GO:0044242 [6]: cellular lipid catabolism	1	1	635	10	11983	-5.3	0.0	0.84	0.31	Asah3
794	GO:0048276 [7]: gastrulation (sensu Vertebrata)	1	1	635	10	11983	-5.3	0.0	0.84	0.31	Rnf2
795	GO:0051046 [4]: regulation of secretion	1	1	635	10	11983	-5.3	0.0	0.84	0.31	Tac4
796	GO:0051128 [5]: regulation of cell organization and biogenesis	1	1	635	10	11983	-5.3	0.0	0.84	0.31	Rac1
797	GO:0001508 [6]: regulation of action potential	1	1	635	10	11983	-5.3	0.0	0.84	0.31	Ugt8
798	GO:0001702 [6]: gastrulation (sensu Deuterostomia)	1	1	635	10	11983	-5.3	0.0	0.84	0.31	Rnf2
799	GO:0005978 [8]: glycogen biosynthesis	1	1	635	10	11983	-5.3	0.0	0.84	0.31	G6pc
800	GO:0006541 [8]: glutamine metabolism	1	1	635	10	11983	-5.3	0.0	0.84	0.31	Ctps2
801	GO:0007051 [8]: spindle organization and biogenesis	1	1	635	10	11983	-5.3	0.0	0.84	0.31	Tubb5
802	GO:0007222 [7]: frizzled signaling pathway	1	1	635	10	11983	-5.3	0.0	0.84	0.31	Dvl2
803	GO:0009066 [7]: aspartate family amino acid metabolism	1	1	635	10	11983	-5.3	0.0	0.84	0.31	Bhmt
804	GO:0009250 [7]: glucan biosynthesis	1	1	635	10	11983	-5.3	0.0	0.84	0.31	G6pc
805	GO:0048015 [7]: phosphoinositide-mediated signaling	1	1	635	29	11964	-5.31	0.0	0.24	0.06	Trpc2
806	GO:0019220 [6]: regulation of phosphate metabolism	1	1	635	28	11965	-5.33	0.0	0.25	0.06	Pdgfa
807	GO:0042325 [7]: regulation of phosphorylation	1	1	635	28	11965	-5.33	0.0	0.25	0.06	Pdgfa
808	GO:0051174 [5]: regulation of phosphorus metabolism	1	1	635	28	11965	-5.33	0.0	0.25	0.06	Pdgfa
809	GO:0005977 [8]: glycogen metabolism	1	1	635	28	11965	-5.33	0.0	0.25	0.06	G6pc
810	GO:0006073 [7]: glucan metabolism	1	1	635	28	11965	-5.33	0.0	0.25	0.06	G6pc
811	GO:0018955 [7]: phenanthrene metabolism	1	1	635	11	11982	-5.33	0.0	0.77	0.28	Pnmt
812	GO:0018958 [6]: phenol metabolism	1	1	635	11	11982	-5.33	0.0	0.77	0.28	Pnmt
813	GO:0046068 [8]: cGMP metabolism	1	1	635	11	11982	-5.33	0.0	0.77	0.28	Nppc
814	GO:0050671 [7]: positive regulation of lymphocyte proliferation	1	1	635	11	11982	-5.33	0.0	0.77	0.28	Pdcd1lg2
815	GO:0000059 [8]: protein-nucleus import, docking	1	1	635	11	11982	-5.33	0.0	0.77	0.28	Ranbp17
816	GO:0001756 [4]: somitogenesis	1	1	635	11	11982	-5.33	0.0	0.77	0.28	Hes7
817	GO:0006570 [7]: tyrosine metabolism	1	1	635	11	11982	-5.33	0.0	0.77	0.28	Matp
818	GO:0006584 [7]: catecholamine metabolism	1	1	635	11	11982	-5.33	0.0	0.77	0.28	Pnmt
819	GO:0007219 [6]: Notch signaling pathway	1	1	635	11	11982	-5.33	0.0	0.77	0.28	Hes7
820	GO:0008366 [6]: nerve ensheathment	1	1	635	11	11982	-5.33	0.0	0.77	0.28	Ugt8
821	GO:0016582 [9]: non-covalent chromatin modification	1	1	635	27	11966	-5.35	0.0	0.27	0.06	Klf1
822	GO:0006338 [10]: chromatin remodeling	1	1	635	27	11966	-5.35	0.0	0.27	0.06	Klf1
823	GO:0008033 [7]: tRNA processing	1	1	635	27	11966	-5.35	0.0	0.27	0.06	Pop5
824	GO:0009187 [7]: cyclic nucleotide metabolism	1	1	635	27	11966	-5.35	0.0	0.27	0.06	Nppc
825	GO:0016197 [6]: endosome transport	1	1	635	12	11981	-5.36	0.0	0.71	0.26	Rab6ip2
826	GO:0019751 [6]: polyol metabolism	1	1	635	12	11981	-5.36	0.0	0.71	0.26	Gdpd1
827	GO:0042178 [6]: xenobiotic catabolism	1	1	635	12	11981	-5.36	0.0	0.71	0.26	Pnmt
828	GO:0042537 [6]: benzene and derivative metabolism	1	1	635	12	11981	-5.36	0.0	0.71	0.26	Pnmt
829	GO:0042551 [5]: nerve maturation	1	1	635	12	11981	-5.36	0.0	0.71	0.26	Ugt8
830	GO:0046661 [4]: male sex differentiation	1	1	635	12	11981	-5.36	0.0	0.71	0.26	Lgr8
831	GO:0050866 [6]: negative regulation of cell activation	1	1	635	12	11981	-5.36	0.0	0.71	0.26	Pdcd1lg2
832	GO:0051250 [7]: negative regulation of lymphocyte activation	1	1	635	12	11981	-5.36	0.0	0.71	0.26	Pdcd1lg2
833	GO:0006071 [7]: glycerol metabolism	1	1	635	12	11981	-5.36	0.0	0.71	0.26	Gdpd1
834	GO:0006672 [9]: ceramide metabolism	1	1	635	12	11981	-5.36	0.0	0.71	0.26	Asah3
835	GO:0008277 [5]: regulation of G-protein coupled receptor protein signaling pathway	1	1	635	12	11981	-5.36	0.0	0.71	0.26	Pdc
836	GO:0008624 [9]: induction of apoptosis by extracellular signals	1	1	635	12	11981	-5.36	0.0	0.71	0.26	Ngfrap1
837	GO:0001932 [8]: regulation of protein amino acid phosphorylation	1	1	635	25	11968	-5.38	0.0	0.3	0.08	Pdgfa
838	GO:0018342 [9]: protein prenylation	1	1	635	13	11980	-5.39	0.0	0.66	0.24	Adamts5
839	GO:0030278 [6]: regulation of ossification	1	1	635	13	11980	-5.39	0.0	0.66	0.24	Mepe
840	GO:0046519 [8]: sphingoid metabolism	1	1	635	13	11980	-5.39	0.0	0.66	0.24	Asah3
841	GO:0048278 [6]: vesicle docking	1	1	635	13	11980	-5.39	0.0	0.66	0.24	Sec8l1
842	GO:0006904 [7]: vesicle docking during exocytosis	1	1	635	13	11980	-5.39	0.0	0.66	0.24	Sec8l1
843	GO:0007004 [9]: telomerase-dependent telomere maintenance	1	1	635	13	11980	-5.39	0.0	0.66	0.24	Tert
844	GO:0007492 [6]: endoderm development	1	1	635	13	11980	-5.39	0.0	0.66	0.24	Mixl1
845	GO:0007568 [3]: aging	1	1	635	13	11980	-5.39	0.0	0.66	0.24	Ercc2
846	GO:0043280 [5]: positive regulation of caspase activity	1	1	635	24	11969	-5.4	0.0	0.32	0.09	Bak1
847	GO:0043281 [4]: regulation of caspase activity	1	1	635	24	11969	-5.4	0.0	0.32	0.09	Bak1
848	GO:0006305 [7]: DNA alkylation	1	1	635	24	11969	-5.4	0.0	0.32	0.09	Kcnma1
849	GO:0006306 [4]: DNA methylation	1	1	635	24	11969	-5.4	0.0	0.32	0.09	Kcnma1
850	GO:0007200 [7]: G-protein signaling, coupled to IP3 second messenger (phospholipase C activating)	1	1	635	24	11969	-5.4	0.0	0.32	0.09	Trpc2
851	GO:0030384 [9]: phosphoinositide metabolism	1	1	635	14	11979	-5.4	0.0	0.62	0.23	Pigf
852	GO:0030641 [8]: hydrogen ion homeostasis	1	1	635	14	11979	-5.4	0.0	0.62	0.23	Edn1
853	GO:0042129 [7]: regulation of T-cell proliferation	1	1	635	14	11979	-5.4	0.0	0.62	0.23	Pdcd1lg2
854	GO:0042472 [6]: inner ear morphogenesis	1	1	635	14	11979	-5.4	0.0	0.62	0.23	Celsr1
855	GO:0043284 [5]: biopolymer biosynthesis	1	1	635	14	11979	-5.4	0.0	0.62	0.23	G6pc
856	GO:0046148 [5]: pigment biosynthesis	1	1	635	14	11979	-5.4	0.0	0.62	0.23	Matp
857	GO:0046850 [5]: regulation of bone remodeling	1	1	635	14	11979	-5.4	0.0	0.62	0.23	Mepe
858	GO:0000096 [6]: sulfur amino acid metabolism	1	1	635	14	11979	-5.4	0.0	0.62	0.23	Bhmt
859	GO:0000271 [6]: polysaccharide biosynthesis	1	1	635	14	11979	-5.4	0.0	0.62	0.23	G6pc
860	GO:0006094 [8]: gluconeogenesis	1	1	635	14	11979	-5.4	0.0	0.62	0.23	Fbp1
861	GO:0006479 [9]: protein amino acid methylation	1	1	635	14	11979	-5.4	0.0	0.62	0.23	Btg2
862	GO:0006885 [9]: regulation of pH	1	1	635	14	11979	-5.4	0.0	0.62	0.23	Edn1
863	GO:0006941 [4]: striated muscle contraction	1	1	635	14	11979	-5.4	0.0	0.62	0.23	Mybpc3
864	GO:0009566 [5]: fertilization	1	1	635	23	11970	-5.4	0.0	0.34	0.09	Zp3
865	GO:0006919 [6]: caspase activation	1	1	635	23	11970	-5.4	0.0	0.34	0.09	Bak1
866	GO:0007338 [6]: fertilization (sensu Metazoa)	1	1	635	23	11970	-5.4	0.0	0.34	0.09	Zp3
867	GO:0030282 [6]: bone mineralization	1	1	635	15	11978	-5.41	0.0	0.57	0.2	Mepe
868	GO:0042401 [7]: biogenic amine biosynthesis	1	1	635	15	11978	-5.41	0.0	0.57	0.2	Pnmt
869	GO:0008154 [6]: actin polymerization and/or depolymerization	1	1	635	15	11978	-5.41	0.0	0.57	0.2	Rac1
870	GO:0045137 [4]: development of primary sexual characteristics	1	1	635	22	11971	-5.41	0.0	0.36	0.11	Lgr8
871	GO:0050730 [6]: regulation of peptidyl-tyrosine phosphorylation	1	1	635	22	11971	-5.41	0.0	0.36	0.11	Pdgfa
872	GO:0050870 [8]: positive regulation of T-cell activation	1	1	635	22	11971	-5.41	0.0	0.36	0.11	Pdcd1lg2
873	GO:0008406 [5]: gonad development	1	1	635	22	11971	-5.41	0.0	0.36	0.11	Lgr8
874	GO:0009190 [7]: cyclic nucleotide biosynthesis	1	1	635	22	11971	-5.41	0.0	0.36	0.11	Nppc
875	GO:0009953 [4]: dorsal/ventral pattern formation	1	1	635	16	11977	-5.42	0.0	0.54	0.17	Edn1
876	GO:0030183 [5]: B-cell differentiation	1	1	635	16	11977	-5.42	0.0	0.54	0.17	Bcl11a
877	GO:0050777 [6]: negative regulation of immune response	1	1	635	16	11977	-5.42	0.0	0.54	0.17	Pdcd1lg2
878	GO:0006289 [7]: nucleotide-excision repair	1	1	635	16	11977	-5.42	0.0	0.54	0.17	Ercc2
879	GO:0008213 [8]: protein amino acid alkylation	1	1	635	16	11977	-5.42	0.0	0.54	0.17	Btg2
880	GO:0016485 [8]: protein processing	1	1	635	21	11972	-5.42	0.0	0.39	0.11	Spcs1
881	GO:0030217 [5]: T-cell differentiation	1	1	635	21	11972	-5.42	0.0	0.39	0.11	Bcl11a
882	GO:0045596 [5]: negative regulation of cell differentiation	1	1	635	21	11972	-5.42	0.0	0.39	0.11	Lmx1a
883	GO:0000187 [6]: activation of MAPK	1	1	635	21	11972	-5.42	0.0	0.39	0.11	Gab1
884	GO:0006650 [8]: glycerophospholipid metabolism	1	1	635	21	11972	-5.42	0.0	0.39	0.11	Pigf
885	GO:0042098 [6]: T-cell proliferation	1	1	635	20	11973	-5.43	0.0	0.41	0.12	Pdcd1lg2
886	GO:0042471 [5]: ear morphogenesis	1	1	635	20	11973	-5.43	0.0	0.41	0.12	Celsr1
887	GO:0050670 [6]: regulation of lymphocyte proliferation	1	1	635	20	11973	-5.43	0.0	0.41	0.12	Pdcd1lg2
888	GO:0000723 [8]: telomere maintenance	1	1	635	20	11973	-5.43	0.0	0.41	0.12	Tert
889	GO:0007269 [4]: neurotransmitter secretion	1	1	635	20	11973	-5.43	0.0	0.41	0.12	Syt1
890	GO:0009072 [6]: aromatic amino acid family metabolism	1	1	635	20	11973	-5.43	0.0	0.41	0.12	Matp
891	GO:0009116 [6]: nucleoside metabolism	1	1	635	18	11975	-5.43	0.0	0.47	0.13	Atpif1
892	GO:0009791 [3]: post-embryonic development	1	1	635	17	11976	-5.43	0.0	0.5	0.15	Ercc2
893	GO:0009799 [4]: determination of symmetry	1	1	635	17	11976	-5.43	0.0	0.5	0.15	Nodal
894	GO:0009855 [5]: determination of bilateral symmetry	1	1	635	17	11976	-5.43	0.0	0.5	0.15	Nodal
895	GO:0030004 [7]: monovalent inorganic cation homeostasis	1	1	635	17	11976	-5.43	0.0	0.5	0.15	Edn1
896	GO:0042398 [6]: amino acid derivative biosynthesis	1	1	635	17	11976	-5.43	0.0	0.5	0.15	Pnmt
897	GO:0007368 [6]: determination of left/right symmetry	1	1	635	17	11976	-5.43	0.0	0.5	0.15	Nodal
898	GO:0019319 [8]: hexose biosynthesis	1	1	635	19	11974	-5.43	0.0	0.44	0.13	Fbp1
899	GO:0042440 [4]: pigment metabolism	1	1	635	19	11974	-5.43	0.0	0.44	0.13	Matp
900	GO:0044272 [6]: sulfur compound biosynthesis	1	1	635	19	11974	-5.43	0.0	0.44	0.13	Bhmt
901	GO:0046165 [6]: alcohol biosynthesis	1	1	635	19	11974	-5.43	0.0	0.44	0.13	Fbp1
902	GO:0046364 [7]: monosaccharide biosynthesis	1	1	635	19	11974	-5.43	0.0	0.44	0.13	Fbp1
903	GO:0007498 [3]: mesoderm development	1	1	635	19	11974	-5.43	0.0	0.44	0.13	Nr4a3
