# Supplementary material for: A genomic analysis of mouse models of breast cancer reveals molecular features of mouse models and relationships to human breast cancer
Source: Breast Cancer Res. 2014 Jun 5;16(3):R59. doi: 10.1186/bcr3672 (PMC4078930; doi:10.1186/bcr3672)
Supplement: Additional file 3 — Fold change values organized by mouse tumor model type comparing the mouse model to normal mammary gland. [file bcr3672-S3.zip › Additional_File_3/Notch_vs_NMLmammary/AdditionalFile73_Notch_vs_NMLmammary/UpregulatedGenesgather_kegg_121024.txt]

#	Annotation	Total Genes With Ann	Your Genes (With Ann)	Your Genes (No Ann)	Genome (With Ann)	Genome (No Ann)	ln(Bayes factor)	neg ln(p value)	FE: neg ln(p value)	FE: neg ln(FDR)	Genes
1	path:mmu04080: Neuroactive ligand-receptor interaction	43	43	126	235	2115	12.49	11.06	17.18	12.82	Avp Brs3 Chrm4 Crhr1 Defcr-rs10 Defcr-rs2 Edn1 F2rl3 Fshr Gabbr1 Gabrb1 Gabrb2 Gabre Gabrg2 Gabrp Gabrq Gal Galr3 Gip Glra1 Glra3 Gpr24 Gpr63 Gria2 Grik5 Grin2d Hcrt Hrh4 Lgr8 Mtnr1a Nmu Nmur1 Nmur2 Npy5r Npy6r Oprk1 Oprm1 P2rx3 Pyy Rln1 Tac4 Tacr3 Tshb
2	path:mmu00361: gamma-Hexachlorocyclohexane degradation	10	10	159	29	2321	3.84	8.14	8.72	5.05	Cyp19a1 Cyp1a1 Cyp1a2 Cyp26a1 Cyp2a12 Cyp2c38 Cyp2c39 Cyp2j5 Cyp3a11 Cyp8b1
3	path:mmu04520: Adherens junction	11	11	158	63	2287	0.05	4.14	4.7	1.44	Baiap2 Catna1 Catna2 Catns Cdc42 Igf1r Insr Iqgap1 Pvrl2 Rac1 Wasf3
4	path:mmu00230: Purine metabolism	2	2	167	106	2244	-0.88	0.0	0.0	0.0	1810060D16Rik Pde6b
5	path:mmu00380: Tryptophan metabolism	10	10	159	65	2285	-0.93	0.0	3.65	0.9	Aadat Cyp19a1 Cyp1a1 Cyp1a2 Cyp2a12 Cyp2c38 Cyp2c39 Cyp2j5 Cyp3a11 Hrmt1l3
6	path:mmu00071: Fatty acid metabolism	8	8	161	46	2304	-0.98	0.0	3.67	0.9	Cyp19a1 Cyp1a1 Cyp1a2 Cyp2a12 Cyp2c38 Cyp2c39 Cyp2j5 Cyp3a11
7	path:mmu00190: Oxidative phosphorylation	3	3	166	112	2238	-1.54	0.0	0.01	0.0	Atp6v0a4 Atp6v1g1 Cox8a
8	path:mmu04530: Tight junction	13	13	156	110	2240	-1.62	0.0	2.74	0.46	Baiap1 Catna1 Catna2 Cdc42 Cdk4 Cldn1 Cldn23 Crb3 Myh14 Prkcc Sec8l1 Tjp2 Tjp4
9	path:mmu04010: MAPK signaling pathway	10	10	159	221	2129	-1.75	0.0	0.04	0.0	Cdc42 Fgf15 Fgfr4 Map2k7 Map4k2 Nfatc2 Pdgfa Pla2g2f Prkcc Rac1
10	path:mmu00140: C21-Steroid hormone metabolism	3	3	166	10	2340	-1.92	0.0	2.97	0.46	Cyp11b2 Hsd3b1 Hsd3b2
11	path:mmu05050: Dentatorubropallidoluysian atrophy (DRPLA)	3	3	166	11	2339	-2.09	0.0	2.77	0.46	Baiap1 Baiap2 Insr
12	path:mmu04310: Wnt signaling pathway	13	13	156	128	2222	-2.26	0.0	1.92	0.0	Apc2 Dkk1 Dvl2 Fzd3 Fzd8 Ltap Nfatc2 Nkd2 Prkcc Rac1 Vangl1 Wnt5b Wnt8b
13	path:mmu00628: Fluorene degradation	2	2	167	5	2345	-2.36	0.0	2.59	0.43	Cyp26a1 Cyp8b1
14	path:mmu04910: Insulin signaling pathway	6	6	163	127	2223	-2.68	0.0	0.11	0.0	Fbp1 Foxo1 G6pc Gck Insr Pib5pa
15	path:mmu00564: Glycerophospholipid metabolism	1	1	168	52	2298	-2.71	0.0	0.02	0.0	Pla2g2f
16	path:mmu00150: Androgen and estrogen metabolism	4	4	165	28	2322	-2.81	0.0	1.81	0.0	Cyp11b2 Hrmt1l3 Hsd3b1 Hsd3b2
17	path:mmu00760: Nicotinate and nicotinamide metabolism	1	1	168	50	2300	-2.81	0.0	0.03	0.0	Eif2ak3
18	path:mmu04020: Calcium signaling pathway	10	10	159	171	2179	-2.82	0.0	0.24	0.0	Cacna1e Gna14 Grin2d Htr3a Htr3b Nfatc2 P2rx3 Prkcc Sphk1 Tacr3
19	path:mmu04060: Cytokine-cytokine receptor interaction	16	16	153	224	2126	-2.84	0.0	0.59	0.0	Ccl1 Ccr4 Hgf Ifna1 Ifna9 Ifnb1 Il13ra1 Il17 Il17e Il9r Inhbe Mpl Pdgfa Tnfsf4 Tnfsf8 Xcr1
20	path:mmu04510: Focal adhesion	13	13	156	201	2149	-2.85	0.0	0.37	0.0	Cdc42 Chad Col11a2 Hgf Igf1r Itgb1 Lama5 Pdgfa Prkcc Ptk2 Rac1 Tln1 Zyx
21	path:mmu04620: Toll-like receptor signaling pathway	4	4	165	90	2260	-2.94	0.0	0.12	0.0	Ifna1 Ifna9 Ifnb1 Rac1
22	path:mmu00300: Lysine biosynthesis	1	1	168	1	2349	-2.99	0.0	2.04	0.0	Aadat
23	path:mmu04070: Phosphatidylinositol signaling system	3	3	166	73	2277	-3.05	0.0	0.11	0.0	Eif2ak3 Pib5pa Prkcc
24	path:mmu00632: Benzoate degradation via CoA ligation	1	1	168	44	2306	-3.11	0.0	0.04	0.0	Eif2ak3
25	path:mmu00940: Stilbene, coumarine and lignin biosynthesis	2	2	167	10	2340	-3.16	0.0	1.66	0.0	Cyp26a1 Cyp8b1
26	path:mmu00562: Inositol phosphate metabolism	2	2	167	55	2295	-3.22	0.0	0.1	0.0	Eif2ak3 Pib5pa
27	path:mmu00053: Ascorbate and aldarate metabolism	2	2	167	11	2339	-3.26	0.0	1.54	0.0	Cyp26a1 Cyp8b1
28	path:mmu00670: One carbon pool by folate	2	2	167	11	2339	-3.26	0.0	1.54	0.0	Ftcd Shmt2
29	path:mmu04540: Gap junction	6	6	163	78	2272	-3.28	0.0	0.69	0.0	Gna14 Pdgfa Prkcc Tuba1 Tubb4 Tubb5
30	path:mmu00310: Lysine degradation	4	4	165	40	2310	-3.31	0.0	1.08	0.0	Aadat Shmt2 Spcs1 Suv39h1
31	path:mmu00240: Pyrimidine metabolism	3	3	166	63	2287	-3.32	0.0	0.18	0.0	1810060D16Rik Umpk Upb1
32	path:mmu04512: ECM-receptor interaction	5	5	164	79	2271	-3.33	0.0	0.39	0.0	Chad Col11a2 Itgb1 Lama5 Sdc1
33	path:mmu00500: Starch and sucrose metabolism	3	3	166	27	2323	-3.4	0.0	1.12	0.0	Ercc2 G6pc Gck
34	path:mmu00010: Glycolysis / Gluconeogenesis	4	4	165	46	2304	-3.42	0.0	0.83	0.0	Eno1 Fbp1 G6pc Gck
35	path:mmu04330: Notch signaling pathway	4	4	165	46	2304	-3.42	0.0	0.83	0.0	Dvl2 Ncor2 Notch3 Ptcra
36	path:mmu04610: Complement and coagulation cascades	4	4	165	64	2286	-3.44	0.0	0.38	0.0	C8b F11 Klkb1 Mbl2
37	path:mmu00330: Arginine and proline metabolism	1	1	168	36	2314	-3.47	0.0	0.08	0.0	Otc
38	path:mmu00650: Butanoate metabolism	1	1	168	36	2314	-3.47	0.0	0.08	0.0	Gad1
39	path:mmu00410: beta-Alanine metabolism	2	2	167	15	2335	-3.54	0.0	1.15	0.0	Gad1 Upb1
40	path:mmu05020: Parkinson's disease	2	2	167	15	2335	-3.54	0.0	1.15	0.0	Ube1y1 Uchl1
41	path:mmu00460: Cyanoamino acid metabolism	1	1	168	3	2347	-3.55	0.0	1.42	0.0	Shmt2
42	path:mmu04340: Hedgehog signaling pathway	3	3	166	48	2302	-3.58	0.0	0.39	0.0	Wnt5b Wnt8b Zic2
43	path:mmu00600: Glycosphingolipid metabolism	1	1	168	33	2317	-3.6	0.0	0.1	0.0	Sphk1
44	path:mmu00590: Prostaglandin and leukotriene metabolism	1	1	168	32	2318	-3.64	0.0	0.1	0.0	Pla2g2f
45	path:mmu00903: Limonene and pinene degradation	2	2	167	18	2332	-3.66	0.0	0.94	0.0	Cyp26a1 Cyp8b1
46	path:mmu00710: Carbon fixation	2	2	167	18	2332	-3.66	0.0	0.94	0.0	Fbp1 Tktl1
47	path:mmu00193: ATP synthesis	2	2	167	39	2311	-3.67	0.0	0.26	0.0	Atp6v0a4 Atp6v1g1
48	path:mmu00350: Tyrosine metabolism	2	2	167	38	2312	-3.69	0.0	0.27	0.0	Hrmt1l3 Pnmt
49	path:mmu00900: Terpenoid biosynthesis	1	1	168	4	2346	-3.7	0.0	1.23	0.0	Fdps
50	path:mmu00030: Pentose phosphate pathway	2	2	167	20	2330	-3.72	0.0	0.82	0.0	Fbp1 Tktl1
51	path:mmu00051: Fructose and mannose metabolism	2	2	167	36	2314	-3.72	0.0	0.31	0.0	Fbp1 Gck
52	path:mmu00260: Glycine, serine and threonine metabolism	2	2	167	32	2318	-3.78	0.0	0.39	0.0	Bhmt Shmt2
53	path:mmu00052: Galactose metabolism	2	2	167	24	2326	-3.79	0.0	0.64	0.0	G6pc Gck
54	path:mmu00340: Histidine metabolism	2	2	167	24	2326	-3.79	0.0	0.64	0.0	Ftcd Hrmt1l3
55	path:mmu00430: Taurine and hypotaurine metabolism	1	1	168	5	2345	-3.81	0.0	1.08	0.0	Gad1
56	path:mmu00510: N-Glycan biosynthesis	1	1	168	26	2324	-3.86	0.0	0.16	0.0	Alg2
57	path:mmu00530: Aminosugars metabolism	1	1	168	26	2324	-3.86	0.0	0.16	0.0	Gck
58	path:mmu05040: Huntington's disease	1	1	168	26	2324	-3.86	0.0	0.16	0.0	Hap1
59	path:mmu00780: Biotin metabolism	1	1	168	6	2344	-3.9	0.0	0.95	0.0	Spcs1
60	path:mmu00521: Streptomycin biosynthesis	1	1	168	7	2343	-3.96	0.0	0.85	0.0	Gck
61	path:mmu00625: Tetrachloroethene degradation	1	1	168	7	2343	-3.96	0.0	0.85	0.0	Ephx1
62	path:mmu00970: Aminoacyl-tRNA biosynthesis	1	1	168	21	2329	-4.0	0.0	0.24	0.0	Cars
63	path:mmu00272: Cysteine metabolism	1	1	168	8	2342	-4.01	0.0	0.77	0.0	Cars
64	path:mmu00220: Urea cycle and metabolism of amino groups	1	1	168	19	2331	-4.04	0.0	0.28	0.0	Otc
65	path:mmu00400: Phenylalanine, tyrosine and tryptophan biosynthesis	1	1	168	9	2341	-4.05	0.0	0.69	0.0	Eno1
66	path:mmu00251: Glutamate metabolism	1	1	168	18	2332	-4.06	0.0	0.31	0.0	Gad1
67	path:mmu00252: Alanine and aspartate metabolism	1	1	168	18	2332	-4.06	0.0	0.31	0.0	Gad1
68	path:mmu00604: Ganglioside biosynthesis	1	1	168	18	2332	-4.06	0.0	0.31	0.0	St6galnac3
69	path:mmu00271: Methionine metabolism	1	1	168	10	2340	-4.07	0.0	0.63	0.0	Bhmt
70	path:mmu00440: Aminophosphonate metabolism	1	1	168	10	2340	-4.07	0.0	0.63	0.0	Hrmt1l3
71	path:mmu00626: Nitrobenzene degradation	1	1	168	10	2340	-4.07	0.0	0.63	0.0	Hrmt1l3
72	path:mmu00680: Methane metabolism	1	1	168	10	2340	-4.07	0.0	0.63	0.0	Shmt2
73	path:mmu00450: Selenoamino acid metabolism	1	1	168	17	2333	-4.08	0.0	0.34	0.0	Hrmt1l3
74	path:mmu05030: Amyotrophic lateral sclerosis (ALS)	1	1	168	16	2334	-4.09	0.0	0.37	0.0	Ssr4
75	path:mmu00100: Biosynthesis of steroids	1	1	168	15	2335	-4.1	0.0	0.4	0.0	Fdps
76	path:mmu00770: Pantothenate and CoA biosynthesis	1	1	168	15	2335	-4.1	0.0	0.4	0.0	Upb1
77	path:mmu00790: Folate biosynthesis	1	1	168	13	2337	-4.1	0.0	0.47	0.0	Ercc2
78	path:mmu00960: Alkaloid biosynthesis II	1	1	168	13	2337	-4.1	0.0	0.47	0.0	LOC13909
