# Supplementary material for: A genomic analysis of mouse models of breast cancer reveals molecular features of mouse models and relationships to human breast cancer
Source: Breast Cancer Res. 2014 Jun 5;16(3):R59. doi: 10.1186/bcr3672 (PMC4078930; doi:10.1186/bcr3672)
Supplement: Additional file 3 — Fold change values organized by mouse tumor model type comparing the mouse model to normal mammary gland. [file bcr3672-S3.zip › Additional_File_3/Notch_vs_NMLmammary/AdditionalFile73_Notch_vs_NMLmammary/UpregulatedGenesgather_transfac_121024.txt]

#	Annotation	Total Genes With Ann	Your Genes (With Ann)	Your Genes (No Ann)	Genome (With Ann)	Genome (No Ann)	ln(Bayes factor)	neg ln(p value)	FE: neg ln(p value)	FE: neg ln(FDR)	Genes
1	V$SP3_Q3	544	544	197	10169	5261	6.08	10.22	11.49	5.64	1110030H18Rik 1810060D16Rik 1810073E21Rik 2310067E08Rik 2410004C24Rik 2810427I04Rik 2900091E11Rik 3110006P09Rik 4833428E21Rik 4930542G03Rik 4931412G03Rik 5730461K03Rik 5830472H07Rik 5930412E23Rik 9230106L14Rik A230072I16Rik A330096I21Rik AJ430384 Abca4 Abcg5 Actl7a Adam1b Adam21 Adam28 Agc1 Akr1d1 Alg2 Als2cl Ankrd1 Ankrd24 Apc2 Apg12l Aqp9 Arhgdig Arid5b Arr3 Art2b Asah3 Atp11a Atp1a1 Atp1a3 Atp…
2	V$XFD3_01: Xenopus fork head domain factor 3	59	59	682	1877	13553	2.92	6.74	0.0	0.0	A230072I16Rik Abca4 Actl7a Akr1d1 BC007180 BC014805 Brms1 Btg2 Ccnc Cdc42 Cst9 Ctgf Cyp11b2 Cyp2c39 Cyr61 Dlx4 Dnahc5 Ebna1bp2 Foxo1 Gabrb1 Gckr Hoxb3 Igf1r Il17 Kap Krtap5-4 Lect1 Lgr8 Lhx4 Ms4a3 Msc NE Olfr160 Olfr64 Olfr672 Omd Otc Pcm1 Plfr Pnmt Psg16 Ptk2 Rho Rpl41 Scgb3a2 Sf3b5 Slc16a4 Slco1a1 Smarcc1 Speer3 Sult1c1 Tacr3 Tas2r108 Tenc1 Tnfsf4 Ttr Tubb4 Txnl1 Zp3
3	V$LEF1TCF1_Q4	322	322	419	7623	7807	1.94	5.68	0.0	0.0	1110030H18Rik 1810060D16Rik 2310067E08Rik 2900091E11Rik 3110006P09Rik 4833428E21Rik 4931412G03Rik 5430413I02Rik 5830472H07Rik 9130020G10Rik 9230106L14Rik Aadat Abca4 Acbd6 Adam21 Afm Akr1d1 Als2cl Apc2 Apon Arf1 Arf4 Arhgdig Armcx2 Arr3 Art2b Asah3 Atp1a1 Atp6v0a4 Atp6v1g1 BC003940 BC014805 BC016201 BC025458 BC026439 Baiap2 Bard1 Boll Brs3 Bzrpl1 C330027I04Rik Cacna1e Cacnb3 Cald1 Catna2 Catns Cc…
4	V$PAX6_01: Pax-6	308	308	433	7274	8156	1.37	5.02	0.0	0.0	1700095F04Rik 1810073E21Rik 2410004C24Rik 4833428E21Rik 4930457P18Rik 4930542G03Rik 5830472H07Rik 5930412E23Rik A230072I16Rik Aadat Abca4 Abcc6 Adam28 Adam4 Afm Akr1c6 Ankrd24 Anxa10 Apg12l Arf4 Arhgdig Arid5b Armcx2 Arntl2 Atp1a1 Atpif1 BC007180 BC016201 BC026374 BC031140 Baat Bid3 Boll Bzrpl1 C8b Cacnb3 Catna2 Ccnc Ccr1l1 Cdc42 Cdh15 Cdh17 Celsr1 Chad Chrna6 Cib1 Clcn1 Cldn23 Clec4f Cnih3 Cnnm4…
5	V$E2A_Q2	477	477	264	9110	6320	1.11	4.73	6.17	1.31	1110030H18Rik 1700095F04Rik 2310067E08Rik 2410004C24Rik 2810427I04Rik 4833428E21Rik 4930457P18Rik 4930542G03Rik A230072I16Rik A330096I21Rik AJ430384 Aadat Abca4 Abcg5 Acbd6 Actl7a Adam1b Adam28 Agc1 Alg2 Als2cl Ankrd1 Ankrd24 Apc2 Apg12l Apon Arf1 Arhgdig Armcx2 Arntl2 Arpm2 Asah3 Atp6v0a4 Atp6v1g1 Atp7b Auh Avp B4galt2 BC003940 BC007180 BC016201 BC025458 Baiap2 Bard1 Barx2 Bbc3 Becn1 Bicd1 Boll …
6	V$MAZ_Q6	551	551	190	10720	4710	0.91	4.51	6.04	1.31	1110030H18Rik 1110055N21Rik 1700095F04Rik 1810060D16Rik 1810073E21Rik 2310067E08Rik 2410004C24Rik 2810427I04Rik 2900091E11Rik 3110006P09Rik 4930457P18Rik 4930542G03Rik 4931412G03Rik 5430413I02Rik 5730461K03Rik 5830472H07Rik 5930412E23Rik 9230106L14Rik A330096I21Rik AJ430384 Aadat Abca4 Abcc6 Adam1b Adam21 Adam4 Agc1 Als2cl Ankrd24 Apc2 Apg12l Aqp9 Arhgdig Arid5b Arntl2 Arpm2 Arr3 Asah3 Atp11a Atp…
7	V$NKX61_01: NKX6-1	26	26	715	940	14490	0.8	4.34	0.0	0.0	1300012D20Rik 2900091E11Rik 5830472H07Rik Anxa10 Arntl2 BC014805 Ccnc Crb1 Dntt Dtprp Foxc1 Ga17 Jup Kif17 Klra5 Krtcap1 Lgr8 Mrps14 Ms4a10 Mycs Pnlip Prss32 Rac1 Slc16a4 V1rd14 Zfp358
8	V$MEF2_Q6_01	402	402	339	9138	6292	0.51	4.03	0.0	0.0	1110030H18Rik 1110055N21Rik 1300012D20Rik 1810073E21Rik 2310067E08Rik 2810427I04Rik 3110006P09Rik 4833428E21Rik 4930457P18Rik 5830472H07Rik 9230106L14Rik A330096I21Rik AJ430384 Aadat Abca4 Acbd6 Actl7a Adam21 Adam28 Adam4 Afm Akr1c6 Ankrd1 Anxa10 Aqp9 Arf1 Arf4 Arid5b Armcx2 Arntl2 Arr3 Asah3 Atp1a1 Auh Avp BC007180 BC014805 BC016201 BC026439 BC031140 Baat Baiap1 Baiap2 Barx2 Becn1 Bicd1 Bid3 Brm…
9	V$BRN2_01: POU factor Brn-2	280	280	461	6597	8833	0.51	4.03	0.0	0.0	1300012D20Rik 1810060D16Rik 2810427I04Rik 2900091E11Rik 4833428E21Rik 4931412G03Rik 5430413I02Rik 5730461K03Rik A330096I21Rik AJ430384 Adam21 Adam28 Adam4 Akr1c6 Akr1d1 Alg2 Ankrd1 Anxa10 Arf4 Arid5b Armcx2 Arntl2 Arr3 Art2b Atp11a Atp6v0a4 Atpif1 BC007180 BC018371 BC025458 BC026374 BC031407 Baat Bcl11a Becn1 Bpil1 Brms1 C8b Catna2 Catns Ccl1 Ccr4 Cdc42 Cdk5 Cfc1 Cnih3 Cntn2 Commd5 Cpb1 Crb1 Crya…
10	V$SF1_Q6	88	88	653	2397	13033	0.39	3.85	0.0	0.0	3110006P09Rik 5430413I02Rik Aadat Actl7a Agc1 Als2cl Apon Arf1 Arhgdig Armcx2 Arntl2 Art2b Asah3 Atp11a Atp1a1 BC026374 BC026439 Bard1 Bhmt Bid3 Cbx1 Cdc42 Cdh17 Chrm4 Clec4f Cnih3 Cnnm4 Commd5 Coro6 Cox8a Cutl1 Cxxc5 Cyp19a1 Cyp26a1 Cyp2c39 Cyp8b1 Dnahc5 Eif2ak3 Epb4.1l4a Foxb1 Fscn3 Gabrb2 Hcn2 Hcrt Heyl Hivep3 Hsd3b1 Htr3a Krtap12-1 Lcn13 Ltap Mageb1 Map2k7 Matn1 Mpl Ms4a3 Nkd2 Nmur1 Olfr480 O…
11	V$MRF2_01: modulator recognition factor 2	419	419	322	9473	5957	0.38	3.85	0.0	0.0	1110055N21Rik 1300012D20Rik 1700095F04Rik 1810060D16Rik 1810073E21Rik 3110006P09Rik 4833428E21Rik 4930457P18Rik 4931412G03Rik 5930412E23Rik 9230106L14Rik A330096I21Rik Abca4 Abcc6 Abcg5 Adam1b Adam21 Adam28 Adam4 Afm Akr1c6 Alg2 Ankrd1 Anxa10 Apon Aqp9 Arf1 Arf4 Arhgdig Arid5b Arntl2 Arpm2 Arr3 Asah3 Atp1a1 Atp6v1g1 Atp7b BC007180 BC014805 BC016201 BC018371 BC026439 Baat Bard1 Barx2 Bbc3 Bcl11a B…
12	V$RREB1_01: Ras-responsive element binding protein 1	83	83	658	1262	14168	0.34	3.79	5.77	1.31	4833428E21Rik 4930542G03Rik 4931412G03Rik Aadat Alg2 Apc2 Arntl2 Arr3 Asah3 Atpif1 Auh BC016201 BC026374 BC031407 Baiap1 Brms1 C330027I04Rik Catna1 Cdk4 Chx10 Cilp2 Cryab Cyp2c39 Cyp3a11 Defb13 Dkk1 Dlx4 Dok5 Edn1 Eif3s6ip Fbn2 Fbxo36 Fgf15 Fgfr4 Gal Gmeb1 Gpr12 H2afy2 Hnf4a Hoxc13 Ier5l Insr Kif1a Klhl10 Lefty1 Lgals2 Lgr8 March9 Mbtd1 Mds1 Mlp Mpl Mrg2 Mrpl14 Mybpc3 Nab2 Nrtn Pnlip Pop5 Pou2f2 …
13	V$HNF3B_01: Hepatocyte Nuclear Factor 3beta	523	523	218	11559	3871	0.24	3.67	0.0	0.0	1110030H18Rik 1110055N21Rik 1300012D20Rik 1700095F04Rik 1810073E21Rik 2310067E08Rik 2410004C24Rik 2900091E11Rik 4833428E21Rik 4930457P18Rik 4930542G03Rik 4931412G03Rik 5430413I02Rik 5830472H07Rik 9130020G10Rik 9230106L14Rik AJ430384 Abcc6 Abcg5 Acbd6 Actl7a Adam1b Adam21 Adam28 Adam4 Afm Agc1 Akr1c6 Akr1d1 Alg2 Ankrd1 Anxa10 Apon Aqp9 Arf1 Arf4 Arhgdig Arid5b Armcx2 Arntl2 Arr3 Art2b Asah3 Atp11a…
14	V$USF_C: USF binding site	322	322	419	7393	8037	-0.25	0.0	0.01	0.0	1110055N21Rik 1810073E21Rik 2310067E08Rik 2410004C24Rik 2900091E11Rik 4930457P18Rik 4931412G03Rik 9130020G10Rik Abcg5 Adam1b Adam21 Adam28 Afm Alg2 Aqp9 Arf4 Arhgdig Armcx2 Arpm2 Art2b Asah3 Atp1a1 Atp1a3 Atp6v0a4 Atp6v1g1 Avp B4galt2 BC003940 BC016201 BC018371 BC025458 BC026374 Baiap1 Bbc3 Becn1 Bhmt Bid3 Brms1 Brs3 Btg2 Bzrpl1 Cald1 Capzb Catna2 Ccl1 Ccr4 Cdc42 Cdh15 Cdk4 Cdk5 Chrm4 Chrna6 Chrn…
15	V$VMW65_Q6	288	288	453	6674	8756	-0.29	0.0	0.01	0.0	1810060D16Rik 2310067E08Rik 2810427I04Rik 2900091E11Rik 3110006P09Rik 4930542G03Rik 9230106L14Rik A330096I21Rik Abca4 Abcg5 Actl7a Adam28 Adam4 Afm Akr1c6 Ankrd1 Anxa10 Arf1 Arf4 Arhgdig Arid5b Art2b Asah3 Atp6v0a4 Atpif1 B4galt2 BC007180 BC016201 BC025458 BC026439 BC031140 BC031407 Baiap1 Baiap2 Bhmt Bicd1 Boll Brs3 Cald1 Cbx5 Cdh17 Cdh2 Chad Chrnb3 Cib1 Cilp2 Cldn23 Cnnm1 Cntn2 Cpb1 Cps1 Crb3 C…
16	V$CREBATF_Q6	186	186	555	4493	10937	-0.36	0.0	0.01	0.0	1300012D20Rik 1810073E21Rik 2900091E11Rik 4930457P18Rik 4931412G03Rik 5430413I02Rik 5730461K03Rik 5930412E23Rik A230072I16Rik AJ430384 Aadat Acbd6 Actl7a Adam1b Agc1 Akr1d1 Alg2 Apg12l Arf4 Arhgdig Armcx2 Arntl2 Atp1a1 Atp1a3 BC003940 BC018371 BC031407 Baat Baiap1 Bbc3 Bcl11a Becn1 Bicd1 Btg2 Caln1 Ccl1 Ccnc Cdc42ep1 Cdk4 Chrm4 Chrna6 Cib1 Cilp2 Cited4 Clec4f Cnnm4 Col25a1 Cops5 Cox8a Crhr1 Cyp11…
17	V$CART1_01: Cart-1 (cartilage homeoprotein 1)	67	67	674	1852	13578	-0.43	0.0	0.01	0.0	1110055N21Rik 9230106L14Rik Afm Anxa10 Becn1 Brs3 Cbx5 Ccnc Cdc42 Cldn23 Cps1 Crb1 Cyp19a1 Dctn4 Defb15 Dnahc5 Eif2ak3 Foxd4 Foxl1 Hey2 Hgf Hoxb3 Ifna1 Ifna9 Igfbpl1 Il1rapl2 Ingaprp Iqgap1 Itgb1 Kcnd3 Klra5 Krt1-19 MGC25972 Matp Mep1a Nfix Nlgn1 Npy6r Ogfr Opn4 Pap Pcdhb19 Pcm1 Plfr Pou2f1 Ppih Pres Prlpk Prlpm Psmd7 Rbbp6 Rps10 Scg2 Scgb3a2 Slc7a1 Slco1a6 Snrp1c Sprr2d Suv39h1 Tac4 Tas2r108 Tas…
18	V$FOXJ2_02: fork head box J 2	260	260	481	6035	9395	-0.68	0.0	0.01	0.0	1110030H18Rik 1110055N21Rik 1300012D20Rik 1810073E21Rik 2410004C24Rik 3110006P09Rik 4833428E21Rik 5830472H07Rik 9130020G10Rik AJ430384 Aadat Abcc6 Abcg5 Acbd6 Adam1b Adam28 Adam4 Afm Akr1d1 Ankrd1 Anxa10 Apon Arid5b Arntl2 B4galt2 BC007180 BC014805 BC016201 BC026439 Becn1 Bhmt Bicd1 Boll Brms1 Brs3 Btg2 Cald1 Caln1 Catna1 Catna2 Catns Cbx1 Cbx5 Ccnc Cdc42 Cdc42ep1 Cdh17 Cdk5 Cfc1 Chad Chrnb3 Cib1…
19	V$AR_01: androgen receptor	40	40	701	1203	14227	-0.69	0.0	0.01	0.0	3110006P09Rik Abcg5 Ankrd1 Anxa10 Atp6v0a4 Baat Baiap2 Cacna1e Chx10 Cited4 Epha4 Gprc6a Htr3b Igf1r Itgb1 Krt2-7 Lcn3 Lyzl1 Mpl Mrpl14 Myh14 Oprk1 Pla2g2f Pnmt Pwwp1 Reg2 Rpl27 Scrn2 Sec1 Slc22a1 Snf1lk Sprr2d Tapbpl Tff1 Tln1 Tnks1bp1 Trim47 Txndc7 Wnt8b Xcr1
20	V$CEBPGAMMA_Q6	506	506	235	11118	4312	-0.71	0.0	0.01	0.0	1110030H18Rik 1110055N21Rik 1300012D20Rik 1700095F04Rik 1810060D16Rik 2310067E08Rik 2410004C24Rik 2900091E11Rik 4833428E21Rik 4930542G03Rik 4931412G03Rik 5730461K03Rik 5830472H07Rik 9130020G10Rik 9230106L14Rik A230072I16Rik A330096I21Rik AJ430384 Aadat Abca4 Abcc6 Abcg5 Acbd6 Actl7a Adam21 Adam28 Adam4 Afm Agc1 Akr1c6 Akr1d1 Ankrd1 Ankrd24 Anxa10 Apc2 Aqp9 Arf1 Arf4 Arid5b Armcx2 Arntl2 Arpm2 Arr…
21	V$MAZR_01: MAZ related factor	336	336	405	6376	9054	-0.73	0.0	4.09	0.18	1110030H18Rik 2410004C24Rik 2810427I04Rik 2900091E11Rik 3110006P09Rik 4833428E21Rik 4930457P18Rik 4930542G03Rik 4931412G03Rik 5830472H07Rik 5930412E23Rik AJ430384 Abcg5 Adam1b Agc1 Akr1d1 Als2cl Ankrd24 Apg12l Arf4 Arhgdig Armcx2 Arpm2 Arr3 Atp11a Atp1a3 Atp6v1g1 Atp7b Atpif1 Auh Avp B4galt2 BC007180 BC018371 BC025458 BC026439 Baiap1 Baiap2 Bbc3 Bcl11a Bhmt Bid3 Brms1 Bzrpl1 C330027I04Rik C8b Cac…
22	V$PPARG_03: PPAR (peroxisome proliferator-activated receptor gamma)	317	317	424	6000	9430	-0.85	0.0	3.97	0.18	1110030H18Rik 1700095F04Rik 1810060D16Rik 2310067E08Rik 2900091E11Rik 3110006P09Rik 4833428E21Rik 4930542G03Rik 5730461K03Rik 5930412E23Rik AJ430384 Aadat Abcg5 Acbd6 Adam4 Afm Akr1d1 Als2cl Ankrd1 Ankrd24 Apc2 Arhgdig Armcx2 Arntl2 Arpm2 Arr3 Art2b Asah3 Atp11a Atp7b Auh Avp B4galt2 BC003940 BC007180 BC016201 BC025458 BC026374 BC026439 Baat Bhmt Bicd1 Boll Bzrpl1 C330027I04Rik Cacnb3 Caln1 Capzb…
23	V$CEBPDELTA_Q6	524	524	217	11465	3965	-0.85	0.0	0.01	0.0	1110055N21Rik 1300012D20Rik 1700095F04Rik 1810060D16Rik 2310067E08Rik 2410004C24Rik 4833428E21Rik 4930457P18Rik 4930542G03Rik 4931412G03Rik 5430413I02Rik 5730461K03Rik 5830472H07Rik 9130020G10Rik 9230106L14Rik A230072I16Rik A330096I21Rik Aadat Abca4 Abcc6 Abcg5 Actl7a Adam21 Adam28 Adam4 Afm Agc1 Akr1c6 Akr1d1 Alg2 Als2cl Ankrd1 Ankrd24 Anxa10 Apc2 Apon Arf1 Arhgdig Arid5b Armcx2 Arntl2 Arpm2 Art…
24	V$DEC_Q1	547	547	194	10840	4590	-0.98	0.0	3.91	0.18	1110030H18Rik 1110055N21Rik 1810060D16Rik 1810073E21Rik 2310067E08Rik 2410004C24Rik 2810427I04Rik 4930457P18Rik 5430413I02Rik 5730461K03Rik 5830472H07Rik 5930412E23Rik 9130020G10Rik A230072I16Rik A330096I21Rik Aadat Abca4 Abcc6 Abcg5 Actl7a Adam1b Adam21 Adam28 Adam4 Afm Agc1 Ankrd1 Ankrd24 Apc2 Apon Arf1 Arf4 Arhgdig Arid5b Armcx2 Arpm2 Arr3 Art2b Atp11a Atp6v0a4 Atp6v1g1 Atp7b Atpif1 Auh Avp B4…
25	V$CREB_Q4_01	191	191	550	4521	10909	-1.02	0.0	0.02	0.0	1300012D20Rik 1810073E21Rik 2900091E11Rik 4930457P18Rik 4931412G03Rik 5430413I02Rik 5930412E23Rik A230072I16Rik AJ430384 Aadat Acbd6 Actl7a Adam1b Agc1 Akr1d1 Alg2 Apg12l Arf4 Arhgdig Armcx2 Arntl2 Atp1a1 Atp1a3 BC018371 BC031407 Baat Baiap1 Bbc3 Bcl11a Becn1 Brms1 Btg2 Bzrpl1 Caln1 Ccl1 Ccnc Cdc42ep1 Cdk4 Chrm4 Chrna6 Cib1 Cilp2 Cited4 Cnnm4 Col25a1 Cops5 Cox8a Crhr1 Cyp11b2 Cyp19a1 Cyp1a1 Cyp2c…
26	V$OCT1_05: octamer-binding factor 1	35	35	706	1062	14368	-1.03	0.0	0.01	0.0	1300012D20Rik Abcc6 Atp1a3 Becn1 Brs3 Cbx5 Cnnm4 Col25a1 Cps1 Crb1 Cyp2j5 Egln3 Esrrg Gck Hpvc2 Ifna9 Kcnmb2 Lect1 Mrpl13 Olfr480 Opn4 Pres Prlpa Prlpm Ptcra Rgr Rln1 Snrp1c Sprr2d Tbc1d10 Tcp11 Thrap4 Tln1 V2R2 Wnt8b
27	V$FOX_Q2	540	540	201	11764	3666	-1.04	0.0	0.02	0.0	1110030H18Rik 1110055N21Rik 1300012D20Rik 1700095F04Rik 1810073E21Rik 2310067E08Rik 2410004C24Rik 2900091E11Rik 3110006P09Rik 4833428E21Rik 4930457P18Rik 4930542G03Rik 5430413I02Rik 5730461K03Rik 5830472H07Rik 9130020G10Rik 9230106L14Rik A230072I16Rik A330096I21Rik Abca4 Abcc6 Abcg5 Acbd6 Actl7a Adam1b Adam21 Adam28 Adam4 Afm Akr1c6 Akr1d1 Ankrd1 Anxa10 Apon Aqp9 Arf1 Arf4 Arhgdig Arid5b Armcx2 A…
28	V$CREB_Q2_01	202	202	539	4752	10678	-1.05	0.0	0.02	0.0	1300012D20Rik 1810073E21Rik 2900091E11Rik 4930457P18Rik 4931412G03Rik 5430413I02Rik 5930412E23Rik A230072I16Rik AJ430384 Aadat Acbd6 Actl7a Adam1b Agc1 Akr1d1 Alg2 Apg12l Arf4 Arhgdig Armcx2 Arntl2 Atp1a1 Atp1a3 BC018371 BC031407 Baat Baiap1 Bbc3 Bcl11a Becn1 Bicd1 Brms1 Btg2 Bzrpl1 Caln1 Cbx1 Ccl1 Cdc42ep1 Cdh15 Cdk4 Chrm4 Chrna6 Cib1 Cilp2 Cited4 Cnnm4 Col25a1 Cops5 Cox8a Cyp11b2 Cyp19a1 Cyp1a1…
29	V$HNF1_Q6	698	698	43	14820	610	-1.06	0.0	0.01	0.0	1110030H18Rik 1110055N21Rik 1300012D20Rik 1700095F04Rik 1810060D16Rik 1810073E21Rik 2310067E08Rik 2410004C24Rik 2810427I04Rik 2900091E11Rik 3110006P09Rik 4833428E21Rik 4930457P18Rik 4930542G03Rik 4931412G03Rik 5430413I02Rik 5830472H07Rik 9130020G10Rik 9230106L14Rik A230072I16Rik A330096I21Rik AJ430384 Aadat Abca4 Abcc6 Abcg5 Acbd6 Actl7a Adam1b Adam21 Adam28 Adam4 Afm Agc1 Akr1c6 Akr1d1 Alg2 Als2…
30	V$AFP1_Q6	105	105	636	2649	12781	-1.07	0.0	0.01	0.0	1300012D20Rik 1810060D16Rik 4930457P18Rik 4931412G03Rik A230072I16Rik Acbd6 Alg2 Armcx2 Bard1 Bhmt Bicd1 Btg2 Cacnb3 Cbx5 Ccr4 Chrna6 Cntn2 Commd5 Crx Cyp19a1 Cyp1a1 Cyp2c39 Cyp2j5 Cyp8b1 Ddr1 Defb10 Dkk1 Dnahc5 Egln3 Enam Esrrg Evx2 Foxb1 Foxj1 Fshr Fzd3 Gif Glra1 Gmeb1 Gpr63 Gsh1 Hcn1 Heyl Hgf Hkr2 Hoxc13 Il1f5 Kif17 Kif1a Lect1 Ltap MGC25972 Magea7 Matp Ms4a10 Mybpc3 Myocd Npas3 Nr4a3 Olfr140 …
31	V$CREB_02: cAMP-responsive element binding protein	61	61	680	1661	13769	-1.1	0.0	0.01	0.0	1300012D20Rik 4930457P18Rik 4931412G03Rik AJ430384 Actl7a Alg2 Arf4 Armcx2 Atp1a1 Atp1a3 BC018371 Brms1 Caln1 Cdk4 Cilp2 Col25a1 Cops5 Cyp2c39 Dapk3 Dctn4 Doc2b Dok5 Foxc1 Gal Gpr19 Heyl Hist2h3c1 Hkr2 Htr3a Isl2 Klf13 Mrpl21 Mtap7 Myh14 Nebl Nmu Olfr64 Pabpn1 Pbp2 Pigf Pkp1 Rab6ip2 Recql5 Rln1 Rpl3 Rpl41 Scg2 Sept2 Slc22a7 Snf1lk Suv39h1 Tenc1 Tjp4 Tmc2 Tmepai Trim13 Tshb Tubb4 Wasf3 Zfp207 Zfp98
32	V$SOX9_B1: SOX (SRY-related HMG box)	386	386	355	8608	6822	-1.12	0.0	0.02	0.0	1110030H18Rik 1300012D20Rik 1700095F04Rik 1810073E21Rik 2410004C24Rik 2900091E11Rik 3110006P09Rik 4833428E21Rik 4930542G03Rik 4931412G03Rik 5930412E23Rik 9230106L14Rik Abcc6 Abcg5 Actl7a Adam28 Adam4 Agc1 Akr1c6 Akr1d1 Ankrd24 Anxa10 Apon Aqp9 Arf1 Arid5b Arntl2 Arpm2 Arr3 Atp6v1g1 Atp7b Atpif1 Auh Avp B4galt2 BC007180 BC016201 BC018371 BC025458 BC026374 BC026439 Baat Baiap1 Bbc3 Becn1 Bhmt Boll …
33	V$OCT1_02: octamer factor 1	224	224	517	5212	10218	-1.12	0.0	0.02	0.0	1110030H18Rik 1110055N21Rik 1300012D20Rik 1700095F04Rik 1810060D16Rik A330096I21Rik AJ430384 Adam21 Akr1c6 Anxa10 Armcx2 Arntl2 Asah3 Atp1a1 Atp6v0a4 Avp BC026439 Baat Bard1 Bbc3 Bicd1 Boll Bpil1 Brs3 Bzrpl1 Capzb Catns Cfc1 Commd5 Cpb1 Cps1 Crb1 Crx Cst9 Cutl1 Cyp1a2 Cyp2c38 Cyp2c39 Cyp2j5 Dctn4 Defb13 Dhrs2 Dkk1 Dtprp Dusp24 Egln3 Emid2 Eno1 Epha1 F2rl3 Faf1 Fgf15 Foxo1 Fshr Fzd8 G6pc Ga17 Gabr…
34	V$POU1F1_Q6	272	272	469	6223	9207	-1.15	0.0	0.02	0.0	1110030H18Rik 1110055N21Rik 1300012D20Rik 1700095F04Rik 1810060D16Rik 1810073E21Rik 2410004C24Rik 2810427I04Rik 4931412G03Rik 5730461K03Rik 9230106L14Rik A230072I16Rik A330096I21Rik Adam1b Adam21 Adam28 Adam4 Akr1c6 Akr1d1 Ankrd24 Anxa10 Apon Arf4 Arhgdig Arid5b Armcx2 Asah3 Atp1a1 Atpif1 Auh Avp B4galt2 BC014805 BC026374 BC026439 BC031140 Baat Becn1 Bhmt Bpil1 Brs3 Bzrpl1 Capzb Catns Cbx5 Ccr1l1…
35	V$TEF_Q6	238	238	503	5503	9927	-1.16	0.0	0.02	0.0	1300012D20Rik 2810427I04Rik 4833428E21Rik 4931412G03Rik 5730461K03Rik 5930412E23Rik A230072I16Rik A330096I21Rik Aadat Acbd6 Actl7a Adam21 Adam28 Akr1c6 Ankrd1 Anxa10 Apon Arf4 Arid5b Armcx2 Arntl2 Arr3 Art2b Atp1a1 Atp7b BC014805 Baiap2 Becn1 Bicd1 Bid3 Bpil1 Brms1 Bzrpl1 C8b Cacng3 Cald1 Caln1 Catns Cbx5 Ccnc Cdc42 Cdh2 Cfc1 Cib1 Clcn1 Clec4f Commd5 Cox8a Cps1 Crb1 Crx Ctgf Cyp11b2 Cyp3a11 Cyp8b…
36	V$BARBIE_01: barbiturate-inducible element	397	397	344	7703	7727	-1.19	0.0	3.56	0.18	1110030H18Rik 2410004C24Rik 2810427I04Rik 2900091E11Rik 4833428E21Rik 4931412G03Rik 5730461K03Rik 9130020G10Rik A230072I16Rik A330096I21Rik AJ430384 Aadat Abcc6 Actl7a Adam1b Adam4 Ankrd1 Ankrd24 Apc2 Apg12l Arf4 Arhgdig Armcx2 Arpm2 Arr3 Art2b Asah3 Atp6v0a4 Atp6v1g1 Atp7b Atpif1 Avp BC007180 BC014805 BC026439 BC031140 BC031407 Baat Baiap1 Bcl11a Becn1 Bhmt Bzrpl1 C330027I04Rik C8b Cacna1e Cacnb…
37	V$PAX9_B: zebrafish Pax-9 binding sites	190	190	551	3470	11960	-1.26	0.0	3.64	0.18	1810060D16Rik 2410004C24Rik 2810427I04Rik 5930412E23Rik A230072I16Rik AJ430384 Abcc6 Abcg5 Acbd6 Agc1 Ankrd1 Ankrd24 Anxa10 Apc2 Apg12l Arf4 Asah3 Atp11a Atp7b Auh BC007180 BC018371 Baiap1 Baiap2 Bard1 Barx2 Bbc3 Bcl11a Btg2 Bzrpl1 Cacnb3 Cacng3 Caln1 Capzb Catna1 Cbln3 Ccr4 Cdc42ep1 Cdh15 Cfc1 Chad Cib1 Cldn23 Crx Ctgf Ctps2 Cutl1 Cutl2 Cyp19a1 Cyp2a12 Cyp2j5 Cyr61 D2Bwg0891e Ddr1 Defb10 Defb13 …
38	V$GATA3_03: GATA-binding factor 3	474	474	267	10396	5034	-1.27	0.0	0.03	0.0	1110030H18Rik 1300012D20Rik 1700095F04Rik 1810073E21Rik 2310067E08Rik 2900091E11Rik 3110006P09Rik 5430413I02Rik 5730461K03Rik 5830472H07Rik 9230106L14Rik A330096I21Rik Aadat Abca4 Abcc6 Acbd6 Adam1b Adam21 Adam28 Adam4 Afm Agc1 Akr1c6 Akr1d1 Ankrd1 Ankrd24 Anxa10 Apon Arf1 Arf4 Arid5b Armcx2 Arr3 Art2b Asah3 Atp11a Atp1a3 Atp6v0a4 Atp7b Atpif1 Auh BC003940 BC007180 BC014805 BC016201 BC018371 BC02…
39	V$E2F_Q3_01	230	230	511	5313	10117	-1.31	0.0	0.03	0.0	1810073E21Rik 2410004C24Rik 4930457P18Rik 4930542G03Rik 5730461K03Rik 5930412E23Rik A230072I16Rik AJ430384 Acbd6 Als2cl Anxa10 Arpm2 Atp1a1 Atp1a3 Atp6v1g1 Atp7b Avp B4galt2 BC016201 BC018371 Baiap1 Bard1 Barx2 Bcl11a Bhmt Bicd1 Btg2 Cacng3 Catna1 Catna2 Cbln3 Cbx1 Cbx5 Ccl1 Ccnc Ccr4 Cdh2 Cdk4 Cdk5 Chad Cilp2 Cited4 Cldn23 Cnnm1 Cnnm4 Cops5 Coro6 Cox8a Crhr1 Cryab Ctgf Ctps2 Cutl2 Cyp26a1 Cyr61 …
40	V$CDX2_Q5	447	447	294	9834	5596	-1.33	0.0	0.03	0.0	1110030H18Rik 1110055N21Rik 1810073E21Rik 2900091E11Rik 3110006P09Rik 4833428E21Rik 4931412G03Rik 5430413I02Rik 5830472H07Rik 9230106L14Rik A230072I16Rik A330096I21Rik AJ430384 Aadat Abcg5 Adam21 Adam28 Adam4 Afm Akr1c6 Alg2 Ankrd1 Anxa10 Apon Aqp9 Arf4 Arid5b Armcx2 Arntl2 Arr3 Art2b Atp1a1 Atp6v0a4 Atp6v1g1 Atp7b B4galt2 BC007180 BC014805 BC016201 BC025458 BC026374 BC026439 BC031140 Baat Baiap2…
41	V$NKX22_01: NK2 class homeobox factor 2	78	78	663	2022	13408	-1.36	0.0	0.02	0.0	1300012D20Rik 1700095F04Rik Actl7a Akr1c6 Apg12l Apon Atp6v0a4 BC007180 BC014805 BC026374 BC026439 Bhmt Cdc42 Cdh17 Cdk4 Cox8a Crb1 Cryab Cxxc5 Cyp2a12 Cyp2c38 D7Ertd462e Dpysl5 Epha1 Fjx1 Foxc1 Foxo1 Fzd3 G6pc Gabrp Gfm2 Glra1 Glra3 Gmppb Gpr24 Hesx1 Hgf Htr3a Il17rd Kctd5 Klra5 Lgals2 Map2k7 Mbl2 Mds1 Mrpl13 Myh14 Nmur2 Olfr480 Pcm1 Pou2f1 Prlpk Prrg2 Psmd11 Rbbp6 Rpe65 Rps13 Scgb3a2 Sec8l1 Slb…
42	V$NFKB_Q6_01	497	497	244	9837	5593	-1.42	0.0	3.34	0.18	1110055N21Rik 1700095F04Rik 1810060D16Rik 1810073E21Rik 2310067E08Rik 2410004C24Rik 2810427I04Rik 2900091E11Rik 3110006P09Rik 4833428E21Rik 4930457P18Rik 5430413I02Rik 5930412E23Rik 9130020G10Rik 9230106L14Rik A330096I21Rik AJ430384 Abcc6 Abcg5 Adam1b Adam21 Adam28 Afm Agc1 Akr1c6 Akr1d1 Alg2 Als2cl Ankrd1 Ankrd24 Apc2 Apg12l Arf1 Arhgdig Armcx2 Arntl2 Arr3 Art2b Asah3 Atp11a Atp1a3 Atp6v0a4 Atp6…
43	V$HFH3_01: HFH-3 (HNF3/fork head homolog 3)	322	322	419	7229	8201	-1.44	0.0	0.03	0.0	1700095F04Rik 1810073E21Rik 2310067E08Rik 2900091E11Rik 4833428E21Rik 4930457P18Rik 4930542G03Rik 5430413I02Rik A330096I21Rik Abcc6 Acbd6 Adam1b Adam21 Adam28 Adam4 Akr1c6 Akr1d1 Alg2 Ankrd1 Anxa10 Apc2 Apon Aqp9 Arhgdig Arid5b Armcx2 Arntl2 Asah3 Atp7b Atpif1 Avp B4galt2 BC003940 BC007180 BC031140 Baat Baiap1 Becn1 Bicd1 Cacng3 Caln1 Cbx1 Ccr1l1 Ccr4 Cdc42 Cdk4 Cfc1 Chad Chrm4 Cilp2 Cited4 Clec4…
44	V$GATA1_06: GATA-binding factor 1	190	190	551	4432	10998	-1.52	0.0	0.03	0.0	1700095F04Rik 5730461K03Rik Abcc6 Abcg5 Actl7a Adam28 Afm Akr1d1 Armcx2 Arntl2 Arr3 Art2b Atp6v0a4 Atp7b BC014805 Baiap1 Bbc3 Bhmt Bid3 Brms1 Brs3 Cald1 Cdk4 Cfc1 Cited4 Clcn1 Clec4f Cntn2 Coro6 Cpb1 Crx Cutl1 Cyp11b2 Cyp1a2 Cyp2c39 Cyp2j5 Cyp8b1 Defb10 Defb13 Dhrs2 Dkk1 Dnahc5 Dpp6 Dspp Ebna1bp2 Edn1 Eif2b2 Enam Eps8l1 Evx2 F11r F2rl3 Fbxo16 Foxc1 Fxyd4 Fzd3 G6pc Gabrb1 Gabrg2 Gck Gckr Gfm2 Gip …
45	V$OCT1_06: octamer-binding factor 1	384	384	357	8504	6926	-1.53	0.0	0.04	0.0	1110055N21Rik 1300012D20Rik 1810073E21Rik 2410004C24Rik 2900091E11Rik 3110006P09Rik 5830472H07Rik 5930412E23Rik 9130020G10Rik 9230106L14Rik A330096I21Rik Aadat Abca4 Abcc6 Abcg5 Actl7a Adam1b Adam21 Adam28 Afm Agc1 Akr1c6 Ankrd1 Anxa10 Arf4 Arhgdig Arid5b Art2b Asah3 Atp6v0a4 Atpif1 Auh Avp B4galt2 BC007180 BC014805 BC016201 BC025458 BC026374 BC026439 Baat Baiap1 Bcl11a Becn1 Bicd1 Bid3 Boll Bpil…
46	V$SOX5_01: Sox-5	318	318	423	7121	8309	-1.58	0.0	0.04	0.0	1110030H18Rik 1300012D20Rik 1700095F04Rik 2410004C24Rik 2900091E11Rik 3110006P09Rik 4833428E21Rik 4930542G03Rik 5930412E23Rik 9230106L14Rik Abcc6 Abcg5 Actl7a Adam28 Adam4 Agc1 Akr1c6 Ankrd24 Anxa10 Apon Aqp9 Arf1 Arid5b Arntl2 Arpm2 Arr3 Atp6v1g1 Auh Avp BC007180 BC016201 BC018371 BC025458 BC026374 BC026439 Baat Bbc3 Becn1 Bhmt Boll Brms1 Btg2 Bzrpl1 Cacnb3 Cald1 Caln1 Catna1 Catns Cbx1 Cbx5 Ccn…
47	V$SREBP_Q3	261	261	480	4957	10473	-1.59	0.0	3.14	0.18	1110030H18Rik 1110055N21Rik 1300012D20Rik 2310067E08Rik 5830472H07Rik A230072I16Rik A330096I21Rik Abca4 Adam21 Adam28 Afm Akr1d1 Ankrd1 Arf4 Arhgdig Arid5b Arntl2 Art2b Asah3 Atp1a1 B4galt2 BC007180 BC018371 BC026374 BC026439 Baiap2 Bbc3 Bcl11a Bicd1 Btg2 C8b Cacna1e Cacng3 Cald1 Caln1 Capzb Cbln3 Ccnc Ccr1l1 Cdh15 Celsr1 Cfc1 Chrm4 Chrna6 Chrnb3 Cited4 Cldn23 Cox8a Cryab Cutl2 Cyp19a1 Cyp1a1 Cyp…
48	V$NKX25_01: homeo domain factor Nkx-2.5/Csx, tinman homolog	388	388	353	7582	7848	-1.6	0.0	3.06	0.18	1110030H18Rik 1110055N21Rik 1810060D16Rik 1810073E21Rik 2900091E11Rik 3110006P09Rik 4930457P18Rik 5830472H07Rik A230072I16Rik A330096I21Rik AJ430384 Abca4 Abcc6 Abcg5 Adam1b Adam28 Adam4 Afm Akr1c6 Akr1d1 Ankrd1 Ankrd24 Apc2 Apon Arf1 Arf4 Arhgdig Arid5b Armcx2 Art2b Asah3 Atp1a1 Atp6v0a4 Auh Avp B4galt2 BC016201 BC025458 BC026374 BC031407 Baiap1 Barx2 Bbc3 Bcl11a Becn1 Bhmt Bid3 Boll Bpil1 C3300…
49	V$TATA_C: Retroviral TATA box	203	203	538	4697	10733	-1.6	0.0	0.04	0.0	1110055N21Rik 2410004C24Rik 2900091E11Rik 4833428E21Rik 9130020G10Rik Adam21 Adam28 Afm Ankrd1 Anxa10 Arntl2 Atp1a1 Atp6v0a4 Atp6v1g1 BC007180 BC014805 Baiap2 Becn1 Boll Brs3 Cacnb3 Cald1 Catns Cbx5 Ccr1l1 Cdc42 Chrnb3 Cited4 Cops5 Cox8a Cpb1 Cps1 Crb1 Cst9 Ctgf Cyp19a1 Cyp2c38 Cyp2c39 Cyp8b1 Dapk3 Ddx39 Defb13 Defb15 Dnahc5 Dntt Dpysl5 Dspp Dvl2 Ebna1bp2 Epha1 F11r Faf1 Fbxo36 Fgfr4 Fjx1 Foxb1 F…
50	V$CP2_01: CP2	487	487	254	9664	5766	-1.66	0.0	3.04	0.18	1110030H18Rik 1700095F04Rik 1810073E21Rik 2310067E08Rik 2410004C24Rik 2810427I04Rik 2900091E11Rik 4930457P18Rik 4930542G03Rik 5430413I02Rik 5730461K03Rik 5830472H07Rik A230072I16Rik A330096I21Rik AJ430384 Abca4 Abcc6 Acbd6 Adam1b Adam4 Akr1d1 Alg2 Ankrd1 Ankrd24 Apg12l Apon Aqp9 Arf1 Arf4 Arhgdig Arid5b Arpm2 Arr3 Art2b Atp11a Atp1a1 Atp1a3 Atp6v0a4 Atp6v1g1 Atp7b Atpif1 Auh Avp B4galt2 BC003940 …
51	V$CDPCR1_01: cut-like homeodomain protein	560	560	181	12087	3343	-1.68	0.0	0.04	0.0	1110030H18Rik 1110055N21Rik 1300012D20Rik 1700095F04Rik 2410004C24Rik 2810427I04Rik 2900091E11Rik 3110006P09Rik 4833428E21Rik 4930542G03Rik 4931412G03Rik 5430413I02Rik 5730461K03Rik 5830472H07Rik 5930412E23Rik 9230106L14Rik A230072I16Rik A330096I21Rik AJ430384 Aadat Abca4 Abcc6 Abcg5 Acbd6 Actl7a Adam1b Adam21 Adam4 Afm Akr1c6 Akr1d1 Ankrd24 Anxa10 Apc2 Arf1 Arhgdig Arid5b Armcx2 Arntl2 Arpm2 Arr…
52	V$CREB_Q2: cAMP-response element-binding protein	52	52	689	1406	14024	-1.71	0.0	0.02	0.0	1300012D20Rik 2900091E11Rik 4930457P18Rik 5930412E23Rik AJ430384 Akr1d1 Apg12l Arntl2 Atp1a3 Becn1 Cnnm4 Cyr61 Dapk3 Dctn4 Dok5 Dusp24 Epha4 Etsrp71 Gdpd1 Gmppb Hkr2 Il17 Iqcc Irx6 Isl2 Kif17 Klk4 Krtap5-4 Lgals2 Mrps12 Neurl Ngfrap1 Pcsk1 Pigf Plscr3 Prg3 Pvrl2 Rab6ip2 Rpl15 Scg2 Snf1lk Srisnf2l Syt1 Tas2r119 Tenc1 Tgfb1i4 Tmepai Tnks1bp1 Trpc2 Wisp1 Zbtb37 Zfp207
53	V$GR_01: high affinity binding site for glucocorticoid receptor	42	42	699	1176	14254	-1.73	0.0	0.02	0.0	Abcg5 Ankrd1 Anxa10 Atp1a1 Bicd1 Bid3 C8b Cnnm1 Cpb1 Crb1 Cutl2 Cyp19a1 Defb15 Eno1 Foxj1 Gckr Gip Gp2 Gpr63 Hap1 Htr3b Il17 Iqcc Lcn3 Mbl2 Myh14 NE Pbp2 Pcdhb6 Pdc Pla2g2f Plscr3 Pnmt Psmd11 Pwwp1 Scn11a Scrn2 Snf1lk Sprr2d Tagln2 Wig1 Wnt8b
54	V$IRF7_01: interferon regulatory factor 7	398	398	343	8758	6672	-1.74	0.0	0.05	0.0	1110030H18Rik 1300012D20Rik 1700095F04Rik 2310067E08Rik 2410004C24Rik 2900091E11Rik 4930542G03Rik 4931412G03Rik 9130020G10Rik AJ430384 Abca4 Abcg5 Acbd6 Adam1b Adam21 Adam28 Adam4 Afm Agc1 Akr1d1 Ankrd1 Anxa10 Apg12l Apon Arf1 Arhgdig Arid5b Arntl2 Arpm2 Art2b Asah3 Atp1a1 Auh BC007180 BC014805 BC018371 BC025458 Baat Baiap1 Bard1 Bbc3 Bcl11a Bicd1 Bid3 Boll Brms1 Brs3 Cacnb3 Cald1 Caln1 Catns Cbx…
55	V$AREB6_03: AREB6 (Atp1a1 regulatory element binding factor 6)	132	132	609	2369	13061	-1.76	0.0	3.19	0.18	2810427I04Rik 4833428E21Rik A330096I21Rik Alg2 Apon Arhgdig Armcx2 Atp6v0a4 Auh BC016201 Barx2 Catna2 Ccr4 Cfc1 Chrnb3 Chx10 Cib1 Clcn1 Cldn23 Clec4f Cnnm1 Cntn2 Commd5 Cpb1 Crb3 Cybrd1 Cyp11b2 Cyp1a2 Cyp26a1 Cyr61 Dbn1 Dpp6 Eif2b2 Epha1 Eps8l1 Fbp1 Fkbp6 Foxb1 Fshr Ga17 Gckr Gmppb Gna14 Gpr19 Grik5 Hap1 Hey2 Hoxc13 Hpvc2 Hpxn Il17rd Inha Inhbe Insr Iqcc Isl2 Kif1a Lad1 Lcn3 Lefty1 Lgr8 Ltap Mage…
56	V$TFIIA_Q6	681	681	60	13849	1581	-1.76	0.0	3.48	0.18	1110030H18Rik 1300012D20Rik 1700095F04Rik 1810060D16Rik 1810073E21Rik 2310067E08Rik 2410004C24Rik 2810427I04Rik 2900091E11Rik 3110006P09Rik 4833428E21Rik 4930542G03Rik 4931412G03Rik 5430413I02Rik 5730461K03Rik 5830472H07Rik 5930412E23Rik 9130020G10Rik 9230106L14Rik A230072I16Rik A330096I21Rik AJ430384 Aadat Abca4 Abcc6 Abcg5 Acbd6 Actl7a Adam1b Adam21 Adam28 Adam4 Afm Agc1 Akr1c6 Akr1d1 Alg2 Als2…
57	V$EBF_Q6	230	230	511	4353	11077	-1.78	0.0	2.94	0.18	1110030H18Rik 1700095F04Rik 2310067E08Rik 2410004C24Rik 4930457P18Rik 5730461K03Rik 9230106L14Rik Acbd6 Adam28 Adam4 Als2cl Ankrd24 Arhgdig Arr3 Atp1a3 Atpif1 B4galt2 BC018371 BC025458 BC026374 BC031140 BC031407 Bard1 Barx2 Bcl11a Bpil1 Btg2 Bzrpl1 Cacna1e Cacnb3 Capzb Cbx5 Ccl1 Ccnc Cdc42ep1 Cdh17 Cdk5 Cfc1 Chrna6 Chx10 Cib1 Cited4 Cnih3 Cnnm1 Cnnm4 Cps1 Cryab Cst9 Ctps2 Dapk3 Dbn1 Ddr1 Dkk1 Dok…
58	V$E47_01: E47	129	129	612	2312	13118	-1.78	0.0	3.17	0.18	2310067E08Rik 4833428E21Rik 4930457P18Rik Abcg5 Als2cl Ankrd1 Apc2 Apg12l Arhgdig Atp1a3 Auh Avp B4galt2 BC003940 Bicd1 Bid3 Bpil1 Cacna1e Caln1 Capzb Ccnc Cdh2 Cdk5 Clcn1 Cnih3 Crb3 Crx Cryab Cyp11b2 Cyp26a1 Cyp2g1 D2Bwg0891e Dkk1 Dnahc5 Egln3 Eif3s6ip Ephx1 Eppk1 Fbp1 Fbxo36 Fgfr4 Fkbp6 Foxd4 Foxo1 Fshr Fxyd4 Gab2 Gabrp Gad1 Grik5 Grin2d Hand1 Hist2h3c1 Hn1 Hnf4a Hrh4 Htr3a Ifnb1 Inha Iqcc Irx6…
59	V$GATA1_03: GATA-binding factor 1	235	235	506	5343	10087	-1.79	0.0	0.05	0.0	1110055N21Rik 1300012D20Rik 1700095F04Rik 2410004C24Rik 2810427I04Rik 3110006P09Rik 4833428E21Rik 4931412G03Rik 5930412E23Rik 9230106L14Rik AJ430384 Aadat Abca4 Adam1b Adam21 Adam28 Afm Ankrd1 Ankrd24 Anxa10 Apg12l Apon Arr3 Asah3 Atp11a Atp6v1g1 Atpif1 B4galt2 BC003940 BC007180 BC014805 BC016201 BC031140 Baiap1 Bard1 Bbc3 Bzrpl1 C8b Cacna1e Cacng3 Cald1 Caln1 Cbx5 Cdh15 Cdk5 Chad Chrm4 Chrna6 Ch…
60	V$FREAC7_01: Fork head RElated ACtivator-7	278	278	463	6240	9190	-1.83	0.0	0.05	0.0	1110030H18Rik 1110055N21Rik 1300012D20Rik 1810073E21Rik 2310067E08Rik 2410004C24Rik 4833428E21Rik 4930457P18Rik 4931412G03Rik 5430413I02Rik 9130020G10Rik A330096I21Rik Abcg5 Acbd6 Adam1b Adam21 Adam28 Akr1c6 Akr1d1 Ankrd1 Anxa10 Aqp9 Arid5b Armcx2 Asah3 Atp6v1g1 Atp7b Atpif1 Avp BC003940 BC007180 BC014805 BC025458 BC026374 BC031140 Baat Baiap1 Becn1 C8b Caln1 Catna1 Catns Ccr4 Cdk4 Cdk5 Chad Cilp…
61	V$AP1_Q4: activator protein 1	586	586	155	12585	2845	-1.88	0.0	0.04	0.0	1110030H18Rik 1300012D20Rik 1700095F04Rik 1810060D16Rik 1810073E21Rik 2310067E08Rik 2410004C24Rik 2810427I04Rik 2900091E11Rik 3110006P09Rik 4833428E21Rik 4930457P18Rik 5430413I02Rik 5730461K03Rik 5830472H07Rik 9130020G10Rik 9230106L14Rik A230072I16Rik A330096I21Rik AJ430384 Aadat Abcc6 Acbd6 Adam1b Adam21 Adam28 Adam4 Afm Agc1 Akr1c6 Akr1d1 Alg2 Als2cl Ankrd1 Anxa10 Apc2 Apg12l Aqp9 Arf1 Arf4 Arh…
62	V$HAND1E47_01: Hand1:E47 heterodimer	450	450	291	8931	6499	-1.91	0.0	2.7	0.12	1110030H18Rik 1110055N21Rik 1300012D20Rik 1700095F04Rik 1810060D16Rik 2310067E08Rik 2410004C24Rik 2900091E11Rik 3110006P09Rik 4833428E21Rik 4930542G03Rik 4931412G03Rik 5430413I02Rik 5730461K03Rik 5830472H07Rik 9130020G10Rik 9230106L14Rik A230072I16Rik Aadat Abcc6 Adam1b Adam4 Afm Agc1 Akr1d1 Ankrd1 Ankrd24 Anxa10 Apon Arf1 Arf4 Arntl2 Arpm2 Arr3 Art2b Asah3 Atp11a Atp1a1 Atp6v1g1 Atp7b Atpif1 Auh…
63	V$HLF_01: hepatic leukemia factor	199	199	542	4558	10872	-1.94	0.0	0.05	0.0	1300012D20Rik 2310067E08Rik 2900091E11Rik 3110006P09Rik 4833428E21Rik 4930457P18Rik 5830472H07Rik 9130020G10Rik 9230106L14Rik AJ430384 Abcc6 Adam21 Adam4 Alg2 Aqp9 Arf4 Arid5b Arntl2 Arr3 Atp6v0a4 Atp7b BC007180 BC014805 Baat Baiap2 Bbc3 Bicd1 Boll Brms1 Cald1 Catna2 Ccl1 Ccr1l1 Cdc42 Cdc42ep1 Cdh17 Cfc1 Chrm4 Col25a1 Cops5 Cpb1 Cps1 Crb1 Cryab Ctgf Ctps2 Cyp1a1 Cyp2c38 Cyp2c39 Cyp2g1 Cyp3a11 D7E…
64	V$ELK1_01: Elk-1	174	174	567	4025	11405	-1.96	0.0	0.05	0.0	1110030H18Rik 1700095F04Rik 2310067E08Rik 2410004C24Rik 2900091E11Rik 3110006P09Rik 4833428E21Rik 4931412G03Rik 5730461K03Rik 9130020G10Rik 9230106L14Rik A230072I16Rik A330096I21Rik Ankrd1 Anxa10 Apc2 Armcx2 Art2b Atpif1 Avp BC018371 BC025458 BC026374 BC031140 Barx2 Bicd1 Bid3 Btg2 Bzrpl1 C330027I04Rik Caln1 Capzb Ccr1l1 Ccr4 Cfc1 Chad Clec4f Cnih3 Commd5 Cops5 Cox8a Crb3 Crx Cutl1 Cybrd1 Cyp2a12…
65	V$FOXJ2_01: fork head box J 2	342	342	399	7548	7882	-1.99	0.0	0.07	0.0	1110055N21Rik 1700095F04Rik 1810073E21Rik 2310067E08Rik 2900091E11Rik 4833428E21Rik 4930457P18Rik 4930542G03Rik 4931412G03Rik 5430413I02Rik A330096I21Rik Abcc6 Acbd6 Actl7a Adam1b Adam21 Adam28 Adam4 Akr1c6 Akr1d1 Alg2 Ankrd1 Anxa10 Apon Aqp9 Arhgdig Arid5b Armcx2 Arntl2 Arr3 Asah3 Atp1a1 Atp7b Atpif1 Auh Avp B4galt2 BC003940 BC014805 BC025458 BC031140 Baat Baiap1 Becn1 Bicd1 Brs3 Cacng3 Caln1 Ca…
66	V$ATF3_Q6: activating transcription factor 3	92	92	649	1604	13826	-2.03	0.0	3.04	0.18	1300012D20Rik 2900091E11Rik 5930412E23Rik AJ430384 Actl7a Apc2 Art2b Becn1 Bid3 Btg2 Catns Cdh15 Cdk5 Chrm4 Cilp2 Cldn23 Cnnm4 Col25a1 Crb3 Cyp11b2 Cyp2c38 Dapk3 Ddc8 Dhrs2 Dntt Dok5 Dpp6 Dpysl5 Dusp24 Etsrp71 Foxq1 Fxyd4 G6pc Gfm2 Gpr24 Hand1 Hesx1 Hey2 Hpxn Ingaprp Iqcc Irx6 Isl2 Kcnk4 Kcnmb2 Kif17 Kif1a Lama5 Lmx1a Mesp2 Mrpl21 Myocd Neurl Nfatc2 Nppc Nr4a3 Olfr140 P2rx3 Pcdhb19 Pcsk1 Pvrl2 Rb…
67	V$E12_Q6	211	211	530	4008	11422	-2.04	0.0	2.64	0.12	2310067E08Rik 4930457P18Rik Abcg5 Agc1 Als2cl Apc2 Apg12l Apon Arf1 Arhgdig B4galt2 BC003940 BC016201 BC025458 Baiap1 Bicd1 Cacna1e Cald1 Caln1 Capzb Catna2 Cbx5 Ccnc Cdh2 Cdk5 Cib1 Cilp2 Clcn1 Cnih3 Crb1 Crb3 Crx Cryab Cyp1a1 Cyp26a1 Cyp2g1 Dapk3 Defb10 Dnahc5 Eif2b2 Eif3s6ip Epha1 Epha4 Ephx1 Eppk1 Eps8l1 F11r Fbp1 Fkbp6 Foxb1 Foxd4 Foxj1 Fxyd4 Gabrq Gal Gck Gckr Glra1 Gmeb1 Gmppb Gna14 Gpr12 G…
68	V$NKX25_02: homeo domain factor Nkx-2.5/Csx, tinman homolog	282	282	459	6285	9145	-2.04	0.0	0.07	0.0	1810060D16Rik 2310067E08Rik 2810427I04Rik 2900091E11Rik 3110006P09Rik 4833428E21Rik 4931412G03Rik 9230106L14Rik A330096I21Rik Actl7a Adam28 Afm Akr1c6 Ankrd1 Anxa10 Apg12l Aqp9 Arf4 Arid5b Armcx2 Arntl2 Art2b Asah3 Atpif1 BC003940 BC007180 BC014805 BC018371 BC026439 BC031140 Baat Bhmt Bicd1 Boll Bpil1 Brs3 C8b Cacng3 Catns Cbx1 Cbx5 Ccnc Cdc42 Cdk5 Chrna6 Cnih3 Cntn2 Cops5 Cpb1 Crb1 Crx Cst9 Cyp1…
69	V$FOXO4_01: fork head box O4	493	493	248	10663	4767	-2.05	0.0	0.07	0.0	1110030H18Rik 1110055N21Rik 1300012D20Rik 1810060D16Rik 2310067E08Rik 2410004C24Rik 2900091E11Rik 3110006P09Rik 4833428E21Rik 4930457P18Rik 4930542G03Rik 4931412G03Rik 5430413I02Rik 5830472H07Rik 9130020G10Rik 9230106L14Rik A230072I16Rik A330096I21Rik AJ430384 Aadat Abca4 Abcg5 Acbd6 Actl7a Adam1b Adam21 Adam28 Adam4 Afm Akr1c6 Akr1d1 Anxa10 Apon Aqp9 Arf1 Arhgdig Arid5b Armcx2 Arntl2 Arpm2 Asah3…
70	V$FOXD3_01: fork head box D3	620	620	121	13237	2193	-2.13	0.0	0.05	0.0	1110030H18Rik 1110055N21Rik 1300012D20Rik 1700095F04Rik 1810073E21Rik 2310067E08Rik 2410004C24Rik 2900091E11Rik 3110006P09Rik 4833428E21Rik 4930457P18Rik 4930542G03Rik 4931412G03Rik 5430413I02Rik 5830472H07Rik 9130020G10Rik 9230106L14Rik A230072I16Rik A330096I21Rik AJ430384 Aadat Abcc6 Abcg5 Acbd6 Actl7a Adam1b Adam21 Adam28 Adam4 Afm Akr1c6 Akr1d1 Alg2 Als2cl Ankrd1 Anxa10 Apon Aqp9 Arf1 Arf4 Ar…
71	V$USF_Q6: upstream stimulating factor	484	484	257	9688	5742	-2.14	0.0	2.44	0.1	1700095F04Rik 1810060D16Rik 1810073E21Rik 2310067E08Rik 2410004C24Rik 3110006P09Rik 4930457P18Rik 4931412G03Rik 5430413I02Rik 5830472H07Rik 5930412E23Rik 9130020G10Rik Aadat Abca4 Abcc6 Abcg5 Acbd6 Actl7a Adam1b Adam28 Agc1 Alg2 Als2cl Ankrd1 Apon Arf1 Arf4 Arhgdig Arid5b Armcx2 Arntl2 Arpm2 Art2b Atp11a Atp1a1 Atp1a3 Atp6v0a4 Atp6v1g1 Atp7b Auh Avp B4galt2 BC003940 BC016201 BC018371 BC025458 BC0…
72	V$HEB_Q6	231	231	510	4436	10994	-2.14	0.0	2.47	0.1	1700095F04Rik 2410004C24Rik 4833428E21Rik 9130020G10Rik A230072I16Rik Aadat Adam4 Als2cl Ankrd24 Apc2 Arf4 Arhgdig Armcx2 Arntl2 Art2b Asah3 Atp6v0a4 Atp7b Auh Avp BC016201 BC025458 BC026374 BC026439 Baiap2 Barx2 Brms1 Btg2 C330027I04Rik Capzb Catna2 Cbln3 Ccl1 Ccr4 Cdh2 Cdk4 Cdk5 Chrnb3 Chx10 Cited4 Cldn23 Cnih3 Cnnm1 Crx Cutl1 Cxxc5 Cybrd1 Cyp1a2 Cyp26a1 Cyp2c38 Cyp2j5 Cyp8b1 D2Bwg0891e Ddc8 Dd…
73	V$MYCMAX_02: c-Myc:Max heterodimer	238	238	503	5339	10091	-2.16	0.0	0.08	0.0	2410004C24Rik 2900091E11Rik 4930457P18Rik 4931412G03Rik Actl7a Adam1b Adam28 Ankrd24 Aqp9 Armcx2 Arpm2 Art2b Asah3 Atp1a1 Atp6v0a4 Atp6v1g1 Auh Avp B4galt2 BC003940 BC018371 BC025458 BC026374 Baiap1 Bhmt Brms1 Bzrpl1 Cald1 Capzb Catna2 Ccr1l1 Ccr4 Cdc42 Cdh15 Cdk4 Cdk5 Cfc1 Chrm4 Cib1 Clcn1 Cldn23 Cnih3 Cnnm1 Crb1 Crb3 Crx Cutl1 Cxxc5 Cyp2c39 Cyr61 D7Ertd462e Dcamkl1 Dctn4 Ddc8 Ddx39 Ddx47 Defb15…
74	V$NKX3A_01: NK class homeobox factor 3A	131	131	610	3065	12365	-2.25	0.0	0.07	0.0	1110030H18Rik 1300012D20Rik 4931412G03Rik 5830472H07Rik 9230106L14Rik A230072I16Rik A330096I21Rik Abcg5 Actl7a Apon Arf1 Armcx2 Arr3 Atpif1 BC007180 BC014805 BC026374 Bhmt Boll Cald1 Capzb Catna2 Cdc42 Cfc1 Cnnm1 Cntn2 Commd5 Cops5 Cps1 Crx Ctps2 Cyp2a12 Cyp2c39 Cyp2g1 Cyp2j5 D7Ertd462e Dbn1 Dctn4 Dnahc5 Dtprp Ebna1bp2 Epha1 Fscn3 Fzd3 Gab2 Gabrp Gck Gckr Gdpd1 Gip Gpr63 Gprc6a Hnf4a Hod Hoxb3 Hp…
75	V$LPOLYA_B: Lentiviral Poly A signal	138	138	603	3213	12217	-2.25	0.0	0.07	0.0	1110055N21Rik 1810073E21Rik 3110006P09Rik 4833428E21Rik 5730461K03Rik 5830472H07Rik 9230106L14Rik Aadat Abcc6 Afm Apon Armcx2 Arr3 BC007180 BC026374 BC031407 Bid3 Caln1 Catns Cbx1 Cdk4 Cited4 Cldn23 Clec4f Coro6 Cst9 Cutl1 Dcamkl1 Defb13 Dnahc5 Dpp6 Dpysl5 Dvl2 Eif3s6ip Eno1 Eppk1 Fbn2 Foxd4 Foxo1 Fshr Ga17 Gabrb1 Gabrg2 Gip Glra1 Glra3 Gmppb Gpr19 Hap1 Hes7 Hook2 Hoxb3 Hpvc2 Hpxn Hrh4 Hsd3b1 Ifn…
76	V$STAT_01: signal transducers and activators of transcription	125	125	616	2932	12498	-2.27	0.0	0.07	0.0	1810060D16Rik AJ430384 Actl7a Afm Agc1 Ankrd24 Apon Arf1 Arf4 Armcx2 Auh BC014805 Baiap2 Bicd1 Brs3 Ccl1 Cdc42ep1 Cdh17 Chad Cib1 Cited4 Commd5 Cyp26a1 Cyp2j5 Ddr1 Dnahc5 Doc2b Dpp6 Dtprp Eif2ak3 Eno1 Ephx1 Evx2 Faf1 Fbp1 Fbxo16 Gabrp Gdpd1 Gif Glra3 Gmppb Gpr12 Gpr19 Gpr63 Hes7 Hook2 Hoxb3 Ier3 Ifna9 Il1f5 Ingaprp Isl2 Kcna7 Kcnk4 Klf13 Magea7 Mageb1 Mbtd1 Mds1 Mepe Mpl Mrpl13 Mrpl21 Mrpl33 Ms4a…
77	V$HP1SITEFACTOR_Q6	165	165	576	3777	11653	-2.29	0.0	0.08	0.0	1300012D20Rik 1700095F04Rik 3110006P09Rik 4833428E21Rik 4931412G03Rik Adam1b Adam28 Adam4 Afm Akr1c6 Akr1d1 Als2cl Anxa10 Aqp9 Arid5b Armcx2 BC014805 BC016201 BC018371 Boll Btg2 Cbx1 Ccr1l1 Cdh17 Cdk5 Cfc1 Chrnb3 Cib1 Cited4 Clcn1 Cutl1 Cutl2 Cyp11b2 Cyp19a1 Cyp2j5 Dctn4 Defb10 Dnahc5 Doc2b Dok5 Dspp Dtprp Dvl2 Ebna1bp2 Eif2b2 Epha1 Eppk1 F11 Faf1 Fbxo36 Fgf15 Foxd4 Foxl1 Foxq1 Fzd3 Gabrb1 Gabrg2…
78	V$FOXO1_02: fork head box O1	34	34	707	949	14481	-2.29	0.0	0.03	0.0	4930542G03Rik 9130020G10Rik Akr1d1 Apon BC014805 Bicd1 Ccnc Cdc42 Cnnm4 Ctgf Cyp2c39 Cyr61 Defb13 Dusp24 Ebna1bp2 Foxo1 Igf1r Insr Kap Lhx6 Olfr16 Olfr160 Pcm1 Pou2f1 Rpl15 Sf3b5 Slc22a7 Smarcc1 Strc Tas2r108 Tnks1bp1 Tubb4 Wasf3 Zp3
79	V$NRF2_01: nuclear respiratory factor 2	109	109	632	2587	12843	-2.3	0.0	0.06	0.0	1810073E21Rik 2410004C24Rik 3110006P09Rik 4930542G03Rik 4931412G03Rik 5730461K03Rik 9130020G10Rik A230072I16Rik Anxa10 Apg12l Armcx2 Atp11a Atp7b Auh BC003940 BC031407 Baiap2 Catna1 Cbln3 Cdh2 Commd5 Cops5 Cox8a Crb3 D7Ertd462e Dapk3 Ddr1 Ddx47 Dlx4 Dusp24 Ebna1bp2 Eif2b2 Eif3s6ip Eno1 Epb4.1l4a Esrrg Fbxo36 Fkbp6 Foxb1 G6pc Ga17 Gabrq Gmeb1 Gna14 Hes6 Hivep3 Hnf4a Hod Hrmt1l3 Igsf9 Il1f5 Iqgap1 …
80	V$EGR1_01: Egr-1/Krox-24/NGFI-A immediate-early gene product	14	14	727	158	15272	-2.31	0.0	3.62	0.18	Barx2 Cdh15 Cilp2 D2Bwg0891e Fbn2 Fjx1 Gpr24 Heyl Nkx3-1 Pgpep1 Slc16a11 Sox2 Tbc1d10 Trim13
81	V$ATF_01: activating transcription factor	63	63	678	1589	13841	-2.34	0.0	0.05	0.0	1300012D20Rik 4931412G03Rik 5930412E23Rik AJ430384 Adam1b Alg2 Armcx2 Atp1a1 Baat Becn1 Btg2 Cilp2 Cnnm4 Col25a1 Cops5 Cyp11b2 Cyp2c38 Cyr61 Dapk3 Dctn4 Dok5 Dusp24 Epha4 Etsrp71 Foxd1 Foxq1 Gdpd1 Gfm2 Gmppb Htr3a Irx6 Isl2 Itgb1 Kif17 Klf12 Klkb1 Lgals2 Lrig1 Mark4 Pigf Ptpn13 Pvrl2 Rho Rhod Rln1 Rpl15 Shrm Slc1a4 Slc22a7 Slc26a2 Snf1lk Sult1c1 Syt1 Tacr3 Tas2r119 Tenc1 Tjp2 Tmc2 Tmepai Tubb4 Up…
82	V$FOXP3_Q4	423	423	318	9151	6279	-2.36	0.0	0.11	0.0	1110030H18Rik 1810060D16Rik 1810073E21Rik 2310067E08Rik 2410004C24Rik 2810427I04Rik 2900091E11Rik 3110006P09Rik 4930457P18Rik 4930542G03Rik 4931412G03Rik 5430413I02Rik 5830472H07Rik 9130020G10Rik 9230106L14Rik AJ430384 Aadat Abca4 Abcc6 Abcg5 Actl7a Adam1b Adam21 Adam28 Adam4 Afm Akr1c6 Akr1d1 Alg2 Als2cl Ankrd24 Anxa10 Aqp9 Arf1 Arf4 Arid5b Armcx2 Arntl2 Arpm2 Art2b Asah3 Atp1a1 Atp1a3 Atp6v0a4 …
83	V$TCF4_Q5	574	574	167	12265	3165	-2.38	0.0	0.09	0.0	1110030H18Rik 1300012D20Rik 1810060D16Rik 1810073E21Rik 2310067E08Rik 2410004C24Rik 2810427I04Rik 2900091E11Rik 3110006P09Rik 4833428E21Rik 4930542G03Rik 4931412G03Rik 5430413I02Rik 5730461K03Rik 5830472H07Rik 5930412E23Rik 9130020G10Rik 9230106L14Rik A230072I16Rik A330096I21Rik AJ430384 Aadat Abca4 Abcc6 Acbd6 Adam1b Adam21 Adam28 Afm Agc1 Akr1c6 Akr1d1 Als2cl Ankrd1 Ankrd24 Anxa10 Apg12l Apon A…
84	V$CREL_01: c-Rel	554	554	187	11206	4224	-2.38	0.0	2.23	0.0	1110030H18Rik 1110055N21Rik 1300012D20Rik 1700095F04Rik 1810060D16Rik 1810073E21Rik 2310067E08Rik 2810427I04Rik 2900091E11Rik 3110006P09Rik 4930457P18Rik 4930542G03Rik 4931412G03Rik 5430413I02Rik 5730461K03Rik 5930412E23Rik 9130020G10Rik A230072I16Rik A330096I21Rik AJ430384 Abca4 Abcc6 Abcg5 Adam1b Adam21 Adam28 Adam4 Afm Agc1 Akr1c6 Akr1d1 Als2cl Ankrd1 Ankrd24 Anxa10 Apc2 Apg12l Aqp9 Arf1 Arf4 …
85	V$OCT1_B: Octamer binding factor 1	34	34	707	939	14491	-2.41	0.0	0.04	0.0	1300012D20Rik BC014805 Becn1 Cald1 Cited4 Cnnm4 Col25a1 Crb1 Dcamkl1 Dhrs2 Egln3 Epha1 Esrrg Hpvc2 Lefty1 Npas3 Nrarp Opn4 Pabpn1 Prlpm Rgr Rln1 Rps27l Slc5a9 Slco1b2 Snrp1c Sprr2d Tcp11 Tln1 Tnks1bp1 Wnt8b Zfp207 Zfp219 Zfy1
86	V$ZID_01: zinc finger with interaction domain	96	96	645	2290	13140	-2.43	0.0	0.07	0.0	1700095F04Rik 1810073E21Rik 5730461K03Rik Arid5b Atp1a1 BC025458 BC026374 Bard1 Barx2 Bcl11a Cacng3 Chx10 Cnnm1 Cnnm4 Crx Cryab Cst9 Cyp3a11 Dctn4 Defb13 Defb15 Dusp24 Eif2b2 Emid2 Eno1 Eps8l1 F11r Fkbp6 Foxf1a Fzd8 Ga17 Gck Glra1 Gpr24 H1fx Hcn1 Hcn2 Hcrt Hist2h3c1 Igf2bp3 Il17 Il17e Il1f5 Jarid1b Jup Kctd5 Klkb1 Lcn13 Map2k7 Matn1 Mrpl13 Mybpc3 Myo7a Nfya Nkd2 Nkx3-1 Nodal Olfr154 Olfr480 Olfr5…
87	V$PITX2_Q2: pituitary homeobox factor 2	302	302	439	6617	8813	-2.43	0.0	0.13	0.0	1110055N21Rik 1700095F04Rik 1810060D16Rik 2900091E11Rik 5430413I02Rik 5830472H07Rik 5930412E23Rik 9230106L14Rik Abca4 Adam1b Adam21 Adam28 Adam4 Ankrd24 Anxa10 Apg12l Apon Aqp9 Arf1 Art2b Atp11a Atp1a1 Atp6v1g1 Atpif1 Auh Avp BC014805 BC031140 BC031407 Bard1 Barx2 Becn1 Brms1 Bzrpl1 Cacna1e Caln1 Catna1 Cbx1 Ccr1l1 Ccr4 Cdc42 Cdh15 Cdk4 Cited4 Clec4f Cnih3 Commd5 Cops5 Cox8a Cpb1 Cps1 Crb3 Crx Cy…
88	V$VMYB_01: v-Myb	514	514	227	11016	4414	-2.44	0.0	0.12	0.0	1110030H18Rik 1110055N21Rik 1300012D20Rik 1810060D16Rik 1810073E21Rik 2310067E08Rik 2810427I04Rik 2900091E11Rik 4930457P18Rik 5430413I02Rik 5730461K03Rik 5930412E23Rik 9130020G10Rik 9230106L14Rik A230072I16Rik A330096I21Rik AJ430384 Aadat Abca4 Acbd6 Actl7a Adam21 Adam28 Agc1 Akr1d1 Alg2 Ankrd1 Ankrd24 Apg12l Arf4 Arid5b Armcx2 Arpm2 Arr3 Art2b Asah3 Atp11a Atp1a1 Atp1a3 Atp6v0a4 Atp6v1g1 Atp7b A…
89	V$PR_02: is recognized by progesterone receptor	29	29	712	823	14607	-2.45	0.0	0.03	0.0	Abcg5 Anxa10 Bicd1 C8b Cryab Cyp19a1 Cyp2c39 Fgfr4 Gip Gpr63 Hand1 Hod Htr3b Lcn3 Lefty1 Ltap Mip Myh14 Otog Pap Pla2g2f Pnmt Pwwp1 Scn11a Scrn2 Snrpn Sprr2d Syt1 Tenc1
90	V$FREAC2_01: Fork head RElated ACtivator-2	36	36	705	981	14449	-2.46	0.0	0.04	0.0	4930542G03Rik Apon Arid5b BC014805 Bard1 Ccnc Cldn23 Cps1 Ctgf Cyp2c39 Cyr61 Ddx47 Defb13 Dkk1 Doc2b Dspp Dusp24 Ebna1bp2 Edn1 Gprc6a Igf1r Kap Lhx4 Olfr160 Pcsk1 Pou2f1 Prlpk Rpl15 Sf3b5 Slc22a7 Slc23a3 Smarcc1 Tnks1bp1 Tubb4 Wasf3 Zp3
91	V$IRF_Q6	174	174	567	3924	11506	-2.51	0.0	0.11	0.0	1300012D20Rik 2410004C24Rik 2900091E11Rik 9130020G10Rik A230072I16Rik AJ430384 Adam1b Adam4 Akr1d1 Ankrd1 Anxa10 Arhgdig Arid5b Arpm2 Atp1a1 BC014805 BC026439 Baat Bard1 Bbc3 Cacna1e Cald1 Cbx1 Cbx5 Ccr4 Cdh17 Cfc1 Chrnb3 Chx10 Cnnm4 Cpb1 Cryab Cyp1a1 Cyp2j5 Defb10 Dntt Ebna1bp2 Eif2b2 Enam Etsrp71 F2rl3 Fbp1 Fbxo16 Fbxo36 Fkbp6 Foxd1 Foxf1a Foxj1 Foxo1 Foxq1 Gabrb1 Gad1 Galr3 Gck Gif Glra3 Gpr63…
92	V$TITF1_Q3: TTF-1, TITF1 (thyroid transcription factor 1)	301	301	440	5967	9463	-2.52	0.0	1.88	0.0	1110030H18Rik 1300012D20Rik 3110006P09Rik 4930457P18Rik 4931412G03Rik 9230106L14Rik A230072I16Rik A330096I21Rik AJ430384 Abcc6 Adam28 Akr1d1 Anxa10 Apon Arf1 Armcx2 Arpm2 Arr3 Atp1a1 Atp6v0a4 Auh Avp B4galt2 BC007180 BC025458 BC026374 BC026439 BC031140 BC031407 Baat Barx2 Becn1 Bhmt Bid3 Boll Bpil1 Brms1 Brs3 Btg2 C330027I04Rik Cald1 Catna1 Catna2 Catns Cbx5 Ccl1 Ccnc Cdc42 Cdc42ep1 Cdh2 Cdk4 Cfc…
93	V$SMAD4_Q6	323	323	418	6429	9001	-2.54	0.0	1.84	0.0	2310067E08Rik 4833428E21Rik 4930457P18Rik 4930542G03Rik 4931412G03Rik 5930412E23Rik 9130020G10Rik A230072I16Rik A330096I21Rik Aadat Abcc6 Abcg5 Acbd6 Adam1b Agc1 Akr1c6 Als2cl Ankrd24 Apc2 Apg12l Arf4 Arntl2 Arpm2 Atp11a Atp1a1 Atp1a3 Atp6v1g1 Atpif1 Auh Avp BC003940 BC016201 BC018371 BC025458 BC026439 BC031407 Baiap1 Barx2 Becn1 Bicd1 Bid3 Boll Bpil1 Brms1 Bzrpl1 C330027I04Rik C8b Cacng3 Capzb C…
94	V$E2_Q6: papilloma virus regulator E2	78	78	663	1383	14047	-2.55	0.0	2.46	0.1	4930457P18Rik Aadat Adam28 Alg2 Apon Baiap2 Barx2 Bbc3 Cdh2 Celsr1 Cnnm1 Cryab Ctgf Ctps2 Dhrs2 Dntt Eif3s6ip Emid2 Epb4.1l4a Epha1 Fbxo36 Foxj1 Foxq1 Gad1 Gal Hey2 Igf2bp3 Il17 Isl2 Kcnj3 Kif1a Klf1 Krtap5-4 Lrrc1 Mark2 Mep1a Mpl Mtap7 Mxd3 Myocd Nab2 Nell2 Nmu Nmyc1 Nodal Nrtn Nudt14 Otog Pign Pnmt Pou2f1 Prkcc Prlpa Rgn Rps10 Slc1a4 Slc23a3 Slc35b1 Smc1l2 Snf1lk Sox4 Sp4 Stra8 Syngr4 Tas2r108 …
95	V$NRF1_Q6	27	27	714	769	14661	-2.56	0.0	0.04	0.0	4930457P18Rik Atp1a1 Baiap1 Catna2 Cyp1a2 D2Bwg0891e D7Ertd462e Ga17 Gabrb1 Gria2 Hrmt1l3 Map2k7 Mxd3 Nfya Pabpc2 Pbx4 Pnmt Pou2f1 Runx3 Shmt2 Smarcc1 Spo11 Syngr1 Syngr4 Thop1 Tia1 Wrnip1
96	V$HOX13_01: Hox-1.3	5	5	736	240	15190	-2.56	0.0	0.01	0.0	Cxxc5 Defb13 Tm4sf1 Tmc2 Tubb4
97	V$OCT_C: Octamer binding site	39	39	702	1038	14392	-2.57	0.0	0.05	0.0	1300012D20Rik Ankrd1 BC014805 Cdh15 Cited4 Cnnm4 Col25a1 Crb1 Cyp2j5 D2Bwg0891e Egln3 Esrrg Gab2 Gabrb1 Gck Gdpd1 Hpvc2 Il17 Lect1 Mrpl13 Mycs Nrarp Olfr480 Prlpm Rln1 Rps27l Scg2 Scgb3a2 Slc26a7 Snrp1c Tbc1d10 Tcp11 Tgn Thrap4 Tln1 Tnfsf8 Tnks1bp1 Zfp207 Zfp219
98	V$STRA13_01	30	30	711	450	14980	-2.58	0.0	2.94	0.18	1810073E21Rik 2310067E08Rik Atp6v0a4 Bzrpl1 Cdk4 Crb1 Crb3 Dctn4 Ddx39 Dntt Dvl2 Ebna1bp2 Faf1 Fkbp6 Foxm1 Fshr Ier3 Igf2bp3 Ms4a10 Mxd3 Ngfrap1 Pcm1 Pnlip Psmd11 St6galnac3 Tnfaip3 Tubb5 Vil2 Zfp207 Zfpm2
99	V$BACH2_01: BTB and CNC homolog 2	518	518	223	10501	4929	-2.59	0.0	1.86	0.0	1110030H18Rik 1110055N21Rik 1300012D20Rik 1700095F04Rik 1810060D16Rik 2310067E08Rik 2410004C24Rik 2900091E11Rik 3110006P09Rik 4930457P18Rik 4931412G03Rik 5730461K03Rik 5830472H07Rik 5930412E23Rik 9130020G10Rik 9230106L14Rik A230072I16Rik Aadat Abcc6 Abcg5 Acbd6 Actl7a Adam1b Adam28 Agc1 Akr1c6 Akr1d1 Alg2 Als2cl Ankrd1 Ankrd24 Anxa10 Apc2 Apg12l Apon Aqp9 Arf1 Arntl2 Arpm2 Art2b Asah3 Atp11a Atp1…
100	V$CMYB_01: c-Myb	164	164	577	3153	12277	-2.64	0.0	1.95	0.0	1110030H18Rik 1700095F04Rik 2310067E08Rik 2410004C24Rik 5730461K03Rik 5930412E23Rik Adam28 Akr1d1 Arf4 Avp BC018371 BC031407 Baat Baiap2 Bicd1 Bid3 Bpil1 C8b Catna1 Catna2 Cbx5 Ccnc Ccr1l1 Cdh15 Cdk5 Chad Chrm4 Clec4f Cnnm4 Coro6 Cox8a Cpb1 Cutl2 Cxxc5 Cyp11b2 Cyp8b1 Ddc8 Ddx47 Dntt Dspp Dvl2 Emid2 Esrrg Fbn2 Fbp1 Fgfr4 Fkbp6 Foxf1a Foxo1 Fzd3 Ga17 Gad1 Gpr12 Gria2 H1fx H2afy2 Hcn1 Hcrt Hes6 Hive…
101	V$EVI1_04: ectopic viral integration site 1 encoded factor	537	537	204	11449	3981	-2.64	0.0	0.15	0.0	1110030H18Rik 1110055N21Rik 1300012D20Rik 1810060D16Rik 1810073E21Rik 2410004C24Rik 3110006P09Rik 4833428E21Rik 4930457P18Rik 4930542G03Rik 4931412G03Rik 5430413I02Rik 5730461K03Rik 5830472H07Rik 9130020G10Rik 9230106L14Rik A330096I21Rik AJ430384 Abca4 Abcc6 Abcg5 Acbd6 Actl7a Adam21 Adam28 Adam4 Afm Akr1c6 Akr1d1 Alg2 Ankrd1 Ankrd24 Anxa10 Apc2 Apg12l Aqp9 Arf1 Arf4 Arid5b Armcx2 Arntl2 Arr3 Art…
102	V$PPARA_02: PPAR-alpha:RXR-alpha heterodimer (peroxisome proliferator activated factor alpha:retinoid X receptor alpha)	30	30	711	454	14976	-2.66	0.0	2.85	0.14	1700095F04Rik Adam1b Cdh15 Cdh17 Commd5 Coro6 Cyp2j5 F11 Foxm1 Fscn3 Gabrp Hist2h3c1 Hist3h2ba Hp Kcnj3 Mtap7 Muc3 NE Nkd2 Olfr64 Otog Pax5 Rpl41 Sept2 Slc22a7 Snrp1c Tgn Thop1 Tscot Zfy1
103	V$CEBP_C: C/EBP binding site	188	188	553	3655	11775	-2.66	0.0	1.85	0.0	4833428E21Rik 4931412G03Rik 9230106L14Rik AJ430384 Aadat Acbd6 Adam21 Als2cl Ankrd1 Ankrd24 Arntl2 Arpm2 Arr3 Asah3 Bard1 Bbc3 Bid3 Brms1 Brs3 C8b Cacng3 Caln1 Cbx1 Ccr1l1 Cdc42 Cdc42ep1 Cdh17 Cdk5 Cfc1 Chrm4 Chx10 Cilp2 Cldn23 Col25a1 Cops5 Cox8a Cps1 Crb1 Ctps2 Cyp11b2 Cyp1a1 Cyp2g1 Cyp2j5 Cyp3a11 D2Bwg0891e Ddx39 Defb13 Dhrs2 Dnahc5 Dpp6 Dtprp Eps8l1 F11 Fkbp6 Foxd4 Foxq1 Fxyd4 Gck Gfm2 Gip Gl…
104	V$RFX1_01: X-box binding protein RFX1	313	313	428	6780	8650	-2.66	0.0	0.19	0.0	1110030H18Rik 1110055N21Rik 1700095F04Rik 1810060D16Rik 2410004C24Rik 3110006P09Rik 4930542G03Rik 4931412G03Rik 5830472H07Rik 9130020G10Rik AJ430384 Aadat Abcc6 Acbd6 Adam1b Adam21 Akr1d1 Alg2 Ankrd1 Apc2 Apg12l Apon Armcx2 Arpm2 Arr3 Atp1a1 Atp7b Auh BC003940 BC014805 BC016201 BC018371 BC025458 Baiap1 Baiap2 Bard1 Bbc3 Bcl11a Brms1 Cacna1e Cacng3 Cald1 Catna1 Cbln3 Cbx5 Cdh17 Cdh2 Cdk4 Chad Chrm…
105	V$TAL1_Q6	321	321	420	6436	8994	-2.7	0.0	1.59	0.0	1110030H18Rik 1300012D20Rik 1700095F04Rik 1810060D16Rik 2810427I04Rik 4833428E21Rik 4930457P18Rik 4931412G03Rik 5430413I02Rik A230072I16Rik A330096I21Rik AJ430384 Abcc6 Acbd6 Als2cl Ankrd24 Apc2 Apg12l Apon Aqp9 Arf1 Arhgdig Arntl2 Atp7b Auh Avp B4galt2 BC003940 BC016201 BC018371 BC025458 Baiap1 Baiap2 Bard1 Bbc3 Becn1 Bhmt Bicd1 Bid3 Boll Bpil1 Brs3 Btg2 Bzrpl1 C330027I04Rik C8b Cacna1e Cald1 Ca…
106	V$CAAT_01: cellular and viral CCAAT box	435	435	306	9303	6127	-2.72	0.0	0.2	0.0	1110030H18Rik 1300012D20Rik 1700095F04Rik 1810060D16Rik 1810073E21Rik 2410004C24Rik 2810427I04Rik 3110006P09Rik 4833428E21Rik 4930542G03Rik 4931412G03Rik 5430413I02Rik 5830472H07Rik 5930412E23Rik 9130020G10Rik 9230106L14Rik A230072I16Rik A330096I21Rik Aadat Abca4 Abcg5 Adam21 Adam28 Agc1 Akr1c6 Akr1d1 Alg2 Ankrd1 Ankrd24 Apc2 Apon Arf4 Arhgdig Arid5b Arntl2 Atp11a Atp1a1 Atp1a3 Atp6v0a4 Atp7b B4g…
107	V$GATA2_02: GATA-binding factor 2	241	241	500	5266	10164	-2.72	0.0	0.19	0.0	1110055N21Rik 1700095F04Rik 1810060D16Rik 2810427I04Rik 5730461K03Rik Abcc6 Abcg5 Actl7a Adam28 Afm Armcx2 Arntl2 Arr3 Art2b Atp1a1 Atp6v0a4 Auh BC014805 BC025458 BC026439 Baiap1 Bbc3 Bhmt Bid3 Brms1 Brs3 Cacng3 Cald1 Catna2 Ccl1 Ccnc Cdk4 Cfc1 Chrnb3 Cited4 Clcn1 Clec4f Cntn2 Col25a1 Coro6 Cpb1 Crhr1 Crx Ctps2 Cutl2 Cyp11b2 Cyp1a2 Cyp2c39 Cyp2j5 Cyp8b1 Ddx39 Ddx47 Defb10 Defb13 Dhrs2 Dkk1 Dnahc5…
108	V$E2F1DP1_01: E2F-1:DP-1 heterodimer	222	222	519	4380	11050	-2.74	0.0	1.67	0.0	2410004C24Rik 2810427I04Rik 3110006P09Rik 4930457P18Rik 4930542G03Rik 5430413I02Rik 5930412E23Rik 9130020G10Rik A230072I16Rik Abcc6 Acbd6 Adam28 Agc1 Als2cl Anxa10 Arid5b Arpm2 Atp1a1 Atp1a3 Atp7b Avp BC025458 BC031407 Baiap1 Baiap2 Bard1 Bbc3 Bcl11a Brms1 Btg2 Cacng3 Catna2 Cbx1 Cdh2 Chad Cilp2 Cited4 Cnnm1 Cnnm4 Col25a1 Cops5 Coro6 Cox8a Crhr1 Cyp19a1 Cyr61 D2Bwg0891e Ddx39 Dlx4 Dok5 Dpysl5 Dus…
109	V$GFI1_01: growth factor independence 1	205	205	536	4513	10917	-2.74	0.0	0.18	0.0	1110055N21Rik 2410004C24Rik 3110006P09Rik 4833428E21Rik 5830472H07Rik 9130020G10Rik 9230106L14Rik Abca4 Acbd6 Actl7a Adam1b Adam21 Agc1 Akr1c6 Anxa10 Arf4 Arntl2 Arpm2 Art2b Atp6v0a4 Avp BC007180 BC014805 Baat Becn1 Brms1 C8b Cacng3 Cald1 Caln1 Capzb Catna2 Catns Cbx1 Ccr1l1 Cdc42ep1 Cdh15 Cdk5 Chad Chrna6 Chx10 Clec4f Cntn2 Col25a1 Cst9 Ctgf Cutl1 Cyp19a1 Cyp2a12 Ddc8 Ddr1 Ddx39 Dkk1 Dnahc5 Dntt…
110	V$AREB6_01: AREB6 (Atp1a1 regulatory element binding factor 6)	171	171	570	3320	12110	-2.74	0.0	1.79	0.0	1300012D20Rik 2410004C24Rik 4833428E21Rik 9130020G10Rik 9230106L14Rik Adam1b Akr1c6 Alg2 Als2cl Ankrd24 Apon Arntl2 Arpm2 Atp6v0a4 BC003940 BC016201 BC025458 Brs3 Btg2 C330027I04Rik C8b Catna1 Cbx1 Cbx5 Ccr1l1 Cdc42ep1 Cdk5 Cps1 Crb3 Cybrd1 Cyp2a12 Dbn1 Defb10 Defb13 Defb15 Dnahc5 Doc2b Dpp6 Dusp24 Ebna1bp2 Egln3 Eif3s6ip Epb4.1l4a Epha1 Eppk1 Eps8l1 Esrrg Evx2 Foxc1 Foxj1 Foxo1 Foxq1 G6pc Ga17 G…
111	V$VBP_01: PAR-type chicken vitellogenin promoter-binding protein	54	54	687	1344	14086	-2.77	0.0	0.08	0.0	1300012D20Rik 2900091E11Rik 3110006P09Rik 5930412E23Rik A230072I16Rik AJ430384 Alg2 Arntl2 Atp7b BC014805 Boll Brms1 Cald1 Ctgf Cyp2g1 Dctn4 Fjx1 Foxd4 G6pc Ga17 Gdpd1 Gmppb Hist3h2ba Hivep3 Il17 Kcnd3 Kcnj1 Mrgpra3 Ms4a3 Nrtn Ogfr Olfr64 Pbx4 Pcdhb6 Pres Psmd7 Retnlb Rpl15 Scg2 Scgb3a2 Slamf1 Slc22a7 Speer3 Srisnf2l Tef Tex15 Tia1 Tmepai Tnfsf4 Tnfsf8 V1rd3 Wnt5b Zfhx4 Zfy1
112	V$CDPCR3HD_01: cut-like homeodomain protein	246	246	495	4897	10533	-2.78	0.0	1.55	0.0	1300012D20Rik 2810427I04Rik 4930542G03Rik 4931412G03Rik 5830472H07Rik A230072I16Rik Abcc6 Adam1b Arf1 Arhgdig Armcx2 Arntl2 Arr3 Art2b Atp6v0a4 Atp7b B4galt2 BC014805 BC025458 BC026374 BC031140 Barx2 Bhmt Bid3 Bpil1 Brs3 Btg2 C8b Cald1 Capzb Cbx1 Ccnc Ccr1l1 Ccr4 Cdc42 Cdh15 Cdh17 Chrnb3 Clcn1 Clec4f Coro6 Ctgf Cutl2 Cyp11b2 Cyp19a1 Cyp1a1 Cyp1a2 Cyp2c39 Cyp2g1 Cyr61 Dctn4 Defb13 Defb15 Dnahc5 Dn…
113	V$PBX_Q3	699	699	42	14738	692	-2.78	0.0	0.06	0.0	1110030H18Rik 1110055N21Rik 1300012D20Rik 1810073E21Rik 2310067E08Rik 2410004C24Rik 2810427I04Rik 2900091E11Rik 3110006P09Rik 4833428E21Rik 4930457P18Rik 4930542G03Rik 5430413I02Rik 5730461K03Rik 5830472H07Rik 5930412E23Rik 9130020G10Rik 9230106L14Rik A230072I16Rik A330096I21Rik AJ430384 Aadat Abca4 Abcc6 Abcg5 Acbd6 Actl7a Adam1b Adam21 Adam28 Adam4 Afm Agc1 Akr1c6 Akr1d1 Alg2 Als2cl Ankrd1 Ankr…
114	V$IRF_Q6_01	335	335	406	7194	8236	-2.79	0.0	0.24	0.0	1300012D20Rik 2410004C24Rik 2900091E11Rik 3110006P09Rik 4930542G03Rik 5830472H07Rik 9130020G10Rik 9230106L14Rik A230072I16Rik A330096I21Rik AJ430384 Abca4 Adam21 Adam4 Afm Agc1 Akr1d1 Ankrd1 Anxa10 Apg12l Aqp9 Arf1 Arhgdig Arid5b Armcx2 Arpm2 Arr3 Atp6v0a4 Auh BC014805 BC026439 BC031407 Baat Bard1 Bbc3 Bcl11a Bhmt Bicd1 Cacna1e Cacnb3 Cald1 Caln1 Catns Cbx1 Cbx5 Ccnc Ccr4 Cdc42ep1 Cdh2 Cfc1 Chrm4…
115	V$E2F_Q6: E2F	552	552	189	11261	4169	-2.79	0.0	1.64	0.0	1110030H18Rik 1110055N21Rik 1700095F04Rik 1810060D16Rik 1810073E21Rik 2410004C24Rik 2810427I04Rik 3110006P09Rik 4930457P18Rik 4930542G03Rik 4931412G03Rik 5430413I02Rik 5730461K03Rik 5830472H07Rik 5930412E23Rik 9130020G10Rik 9230106L14Rik A230072I16Rik A330096I21Rik AJ430384 Aadat Abca4 Abcc6 Acbd6 Adam4 Afm Agc1 Alg2 Als2cl Ankrd1 Anxa10 Apg12l Aqp9 Arf1 Arf4 Arhgdig Arid5b Arntl2 Arpm2 Asah3 Atp…
116	V$VMAF_01: v-Maf	455	455	286	9695	5735	-2.79	0.0	0.23	0.0	1300012D20Rik 2410004C24Rik 2810427I04Rik 2900091E11Rik 3110006P09Rik 4833428E21Rik 4930542G03Rik 4931412G03Rik 5430413I02Rik 9130020G10Rik 9230106L14Rik A230072I16Rik Aadat Abca4 Abcc6 Actl7a Adam1b Adam21 Adam28 Afm Agc1 Alg2 Als2cl Ankrd1 Ankrd24 Anxa10 Apc2 Apg12l Apon Aqp9 Arf1 Armcx2 Arntl2 Arpm2 Art2b Atp11a Atp6v0a4 Atp6v1g1 Atpif1 Avp B4galt2 BC014805 BC016201 BC018371 BC026374 BC031407 …
117	V$TGIF_01: TGIF (5'TG3' interacting factor)	193	193	548	4252	11178	-2.79	0.0	0.19	0.0	1700095F04Rik 2310067E08Rik 2410004C24Rik 5830472H07Rik 9230106L14Rik Aadat Abcc6 Abcg5 Actl7a Adam21 Adam28 Afm Akr1c6 Akr1d1 Apc2 Aqp9 Arf1 Armcx2 Arntl2 Art2b Atp6v1g1 Avp BC018371 BC026439 BC031140 Barx2 Bbc3 Bid3 Bpil1 Brms1 Cacnb3 Cbx5 Ccl1 Ccr1l1 Cdk5 Chrm4 Chrnb3 Clcn1 Cnih3 Cnnm4 Cps1 Crb1 Cyp11b2 Cyp2a12 Cyp2c39 Dapk3 Ddc8 Ddx47 Dhrs2 Dnahc5 Dntt Dpysl5 Dvl2 Ebna1bp2 Enam Etsrp71 Fbp1 F…
118	V$OSF2_Q6	505	505	236	10290	5140	-2.79	0.0	1.53	0.0	1110030H18Rik 1110055N21Rik 1300012D20Rik 1700095F04Rik 1810060D16Rik 2310067E08Rik 2410004C24Rik 2810427I04Rik 2900091E11Rik 3110006P09Rik 4833428E21Rik 4931412G03Rik 5430413I02Rik 5830472H07Rik 9130020G10Rik 9230106L14Rik A330096I21Rik Aadat Abca4 Abcg5 Acbd6 Actl7a Adam1b Adam21 Adam28 Adam4 Afm Ankrd1 Ankrd24 Apc2 Apon Aqp9 Arf1 Arf4 Arhgdig Armcx2 Arntl2 Art2b Asah3 Atp11a Atp1a3 Atp7b Atpif…
119	V$AR_Q2: androgen receptor	33	33	708	884	14546	-2.8	0.0	0.06	0.0	1110030H18Rik 5830472H07Rik Anxa10 Atp1a1 BC026374 Cdc42 Cyp19a1 Cyp1a2 Eif2b2 Gip Gp2 Hivep3 Htr3a Htr3b MGC25972 Myh14 Neud4 Omd Otog Pnmt Pwwp1 Rhod Scrn2 Slc22a7 Spo11 Sprr2d St6galnac3 Tubb5 U2af2 V1rd14 Wig1 Wnt8b Zfp239
120	V$ER_Q6: estrogen receptor	399	399	342	8099	7331	-2.81	0.0	1.4	0.0	1810060D16Rik 2410004C24Rik 2810427I04Rik 4930542G03Rik 4931412G03Rik 5430413I02Rik 9230106L14Rik A230072I16Rik AJ430384 Aadat Abca4 Abcc6 Abcg5 Actl7a Adam1b Adam4 Afm Akr1c6 Alg2 Als2cl Ankrd24 Anxa10 Apc2 Apon Arf1 Arf4 Arhgdig Armcx2 Arntl2 Arpm2 Art2b Atp6v0a4 Atp6v1g1 Atpif1 Avp B4galt2 BC003940 BC007180 BC014805 BC016201 BC026374 BC026439 BC031140 Baiap1 Bard1 Becn1 Bhmt Bpil1 Brms1 Btg2 B…
121	V$MTATA_B: Muscle TATA box	345	345	396	7392	8038	-2.81	0.0	0.26	0.0	1110030H18Rik 1110055N21Rik 1700095F04Rik 1810073E21Rik 2410004C24Rik 3110006P09Rik 4833428E21Rik 4930542G03Rik 4931412G03Rik 5730461K03Rik 5830472H07Rik 9230106L14Rik Aadat Abcg5 Actl7a Adam1b Adam21 Adam28 Adam4 Afm Akr1c6 Akr1d1 Als2cl Anxa10 Arid5b Arntl2 Atp6v1g1 Auh Avp BC007180 BC026374 BC026439 Baiap2 Bhmt Bid3 Boll Brs3 Cacna1e Cacnb3 Cald1 Caln1 Capzb Catna2 Catns Cbx5 Ccnc Ccr1l1 Ccr4 …
122	V$VMYB_02: v-Myb	109	109	632	2499	12931	-2.82	0.0	0.14	0.0	5930412E23Rik AJ430384 Apg12l Atp11a Atp1a1 Atp7b Avp Barx2 Bbc3 Brms1 C8b Caln1 Capzb Cbx1 Cbx5 Cdk5 Crb3 Crhr1 Cybrd1 Cyr61 Dbn1 Dusp24 Dvl2 Ebna1bp2 Ephx1 Eppk1 F11 Faf1 Fbxo16 Fgf15 Foxb1 Foxl1 Foxo1 Fzd8 Gabrq Gad1 Gdpd1 Gprc6a Grik5 H1fx Hap1 Hes7 Hist2h3c1 Hkr2 Hoxc13 Ier5l Il17 Il17rd Iqgap1 Isl2 Jarid1b Kif17 Klf1 Krt1-17 Krt1-3 Lad1 Ltk March9 Mrpl14 Muc3 Myo7a NE Nab2 Neud4 Nfe2l3 Pabp…
123	V$XFD2_01: Xenopus fork head domain factor 2	165	165	576	3660	11770	-2.83	0.0	0.19	0.0	1110030H18Rik 1110055N21Rik 2410004C24Rik 4833428E21Rik 4930457P18Rik A330096I21Rik Abca4 Abcg5 Adam1b Adam28 Akr1c6 Ankrd1 Anxa10 Arid5b Asah3 Atp7b Atpif1 BC003940 BC007180 BC014805 BC025458 BC026374 BC031140 Baat Baiap1 Caln1 Catns Ccr4 Cdk4 Cdk5 Cilp2 Cldn23 Cops5 Coro6 Cpb1 Cps1 Crx Cxxc5 Cyp19a1 Cyp2g1 Cyr61 Dctn4 Defb15 Dnahc5 Dspp Dtprp Dusp24 Eif2ak3 Enam F11r Fjx1 Foxd1 Foxl1 Foxm1 Fzd3…
124	V$MEIS1AHOXA9_01: Meis-1a:HOXA9 heterodimeric binding	13	13	728	157	15273	-2.85	0.0	3.01	0.18	Akr1d1 Aqp9 BC018371 Dpysl5 Gna14 Grik5 Inhbe Lad1 Olfr160 Olfr480 Pcdhb19 Prlpm Tjp4
125	V$ARP1_01: apolipoprotein AI regulatory protein 1	88	88	653	1628	13802	-2.87	0.0	1.97	0.0	1810073E21Rik 2310067E08Rik 5930412E23Rik Adam21 Adam28 Aqp9 Arpm2 Art2b Avp BC003940 BC031140 Bbc3 Bpil1 Bzrpl1 Cdk4 Cntn2 Cox8a Ctgf Dctn4 Defb10 Epha4 Fxyd4 Fzd8 Galr3 Hcn1 Hcn2 Hcrt Hn1 Ier3 Inha Insr Iqcc Irx6 Kif17 Klf1 Klkb1 Krt1-3 Mds1 Mell1 Mpl Nebl Nhlh1 Notch3 Nrtn Olfr140 Olfr672 Olfr68 Olfr69 Oosp1 Oprk1 Otc Pax5 Pdc Pdcd1lg2 Pdlim1 Perp Plfr Pnlip Prap1 Prlpk Prrg2 Rab33a Ranbp17 Rh…
126	V$E47_02: E47	97	97	644	2238	13192	-2.87	0.0	0.14	0.0	4930457P18Rik A330096I21Rik Adam28 Apc2 Armcx2 Avp BC014805 Bbc3 Brs3 Capzb Cfc1 Chrnb3 Clcn1 Cpb1 Crb3 Crx Cybrd1 Cyp11b2 Defb10 Dnahc5 Eif2b2 Epha4 Eppk1 Fbp1 Fkbp6 Fshr Gab2 Gabrp Gabrq Gad1 Galr3 Gck Gdpd1 Gna14 Gpr19 Hap1 Hes6 Hes7 Hils1 Hnf4a Htr3a Il17e Il17rd Inha Inhbe Isl2 Krt2-7 Krtap12-1 Lad1 Lect1 Lefty1 Ltk March9 Mbtps1 Mrgpra1 Mrpl21 Mybpc3 Myh14 Nell2 Nudt14 Oas1e Olfr154 Olfr544…
127	V$ELF1_Q6	342	342	399	7297	8133	-2.88	0.0	0.3	0.0	1300012D20Rik 1700095F04Rik 1810073E21Rik 2310067E08Rik 2900091E11Rik 4930457P18Rik 4931412G03Rik 5430413I02Rik 5830472H07Rik 5930412E23Rik AJ430384 Abcg5 Acbd6 Adam1b Adam28 Afm Als2cl Ankrd1 Ankrd24 Anxa10 Apc2 Apon Arid5b Arpm2 Arr3 Atp1a1 Atp6v0a4 Atp6v1g1 Auh BC026374 BC026439 BC031140 Baat Baiap1 Baiap2 Bbc3 Bhmt Bicd1 Bid3 Brms1 Brs3 Btg2 Bzrpl1 Cacna1e Cacnb3 Cald1 Caln1 Catna1 Catns Cbx1…
128	V$PAX6_Q2	139	139	602	3107	12323	-2.89	0.0	0.18	0.0	1110055N21Rik 1810073E21Rik 2810427I04Rik 3110006P09Rik Adam21 Akr1d1 Apon Aqp9 Arf1 Arpm2 Asah3 Atp6v1g1 Avp BC016201 BC031140 Becn1 Ccnc Cdh15 Clec4f Cntn2 Commd5 Cox8a Cst9 Ctps2 Cutl1 Cybrd1 D2Bwg0891e D7Ertd462e Dapk3 Dctn4 Ddx39 Dusp24 Ebna1bp2 Eif2b2 Eif3s6ip Eps8l1 F11r F2rl3 Fdps Fgfr4 Foxc1 Fzd3 Gckr Gdpd1 Gip Gmeb1 Gsh1 Hcrt Hesx1 Heyl Hils1 Hist2h3c1 Il17rd Iqcc Jarid1b Kcna7 Kcnk4 Kl…
129	V$GATA2_03: GATA-binding factor 2	214	214	527	4650	10780	-2.9	0.0	0.25	0.0	1110030H18Rik 1700095F04Rik 1810060D16Rik 4931412G03Rik 5730461K03Rik Abcc6 Abcg5 Adam1b Adam28 Adam4 Afm Anxa10 Armcx2 Arr3 Art2b Atp1a1 Auh BC031140 Baiap1 Bbc3 Bhmt Cald1 Ccr1l1 Cfc1 Chrnb3 Cited4 Clcn1 Cntn2 Coro6 Cpb1 Crx Cutl2 Cyp11b2 Cyp1a2 Cyp2a12 Cyp2c39 Cyp2g1 Cyp8b1 Ddr1 Defb10 Defb13 Dhrs2 Dkk1 Dnahc5 Dpp6 Dtprp Ebna1bp2 Edn1 Emid2 Enam Evx2 F11 F11r F2rl3 Fbxo16 Fkbp6 Foxl1 Fscn3 Fsh…
130	V$SMAD3_Q6	436	436	305	8902	6528	-2.9	0.0	1.27	0.0	1700095F04Rik 1810060D16Rik 2310067E08Rik 2410004C24Rik 2900091E11Rik 3110006P09Rik 4930457P18Rik 4930542G03Rik 4931412G03Rik 5430413I02Rik 5730461K03Rik 5830472H07Rik 9130020G10Rik A330096I21Rik Aadat Abca4 Abcc6 Abcg5 Acbd6 Actl7a Adam28 Adam4 Agc1 Akr1d1 Alg2 Als2cl Ankrd1 Ankrd24 Anxa10 Apc2 Apg12l Apon Aqp9 Arf1 Arf4 Arntl2 Arr3 Art2b Asah3 Atp1a3 Atp6v1g1 Auh Avp BC003940 BC018371 BC025458 …
131	V$STAF_01: Se-Cys tRNA gene transcription activating factor	8	8	733	303	15127	-2.9	0.0	0.02	0.0	2410004C24Rik Galr3 Hod Hrmt1l3 Il17e Krtap12-1 Pla2g2f Stra8
132	V$E2F1_Q6: E2F-1	390	390	351	7954	7476	-2.9	0.0	1.22	0.0	1810060D16Rik 2410004C24Rik 2810427I04Rik 2900091E11Rik 3110006P09Rik 4930457P18Rik 4930542G03Rik 5430413I02Rik 5930412E23Rik 9130020G10Rik A230072I16Rik AJ430384 Abcc6 Acbd6 Adam28 Agc1 Alg2 Als2cl Anxa10 Apg12l Arhgdig Arid5b Arpm2 Atp1a1 Atp1a3 Atp6v1g1 Atp7b Atpif1 Avp BC003940 BC018371 BC025458 BC031407 Baiap1 Baiap2 Bard1 Barx2 Bbc3 Bcl11a Becn1 Bhmt Bicd1 Brms1 Btg2 Cacna1e Cacng3 Catna1 C…
133	V$TAL1BETAITF2_01: Tal-1beta:ITF-2 heterodimer	59	59	682	1042	14388	-2.91	0.0	2.15	0.0	5430413I02Rik Abcc6 Adam4 Akr1d1 Ankrd1 Ankrd24 Arf1 Arntl2 Asah3 Atp7b Cbx5 Cox8a Crb3 Ctps2 Cyp19a1 Cyp8b1 Ddx39 Defb15 Dhrs2 Dlx4 Dtprp Fgfr4 Fjx1 Foxb1 Foxd1 Fzd3 Gck Gpr63 Gsh1 Hoxc13 Hsd3b1 Ier3 Inhbe Itgb1 Kcnd3 Kcnk4 Klf1 Lefty1 Mixl1 Ms4a10 Mxd3 Mybpc3 Nfe2l3 Nhlh1 Olfr480 Olfr70 Pla2g2f Rpl23a Scg2 Scgb3a2 Scn11a Scrn2 Sept2 Slc23a3 Smarcc1 Sval1 Tenc1 Trim47 Vil2
134	V$E2F_02: E2F	24	24	717	356	15074	-2.91	0.0	2.65	0.12	5930412E23Rik Btg2 Cited4 Cops5 Coro6 Cox8a Faf1 Fdps Gad1 Ier5l Kcna7 Lad1 Lmx1a Lrrc1 Mesp2 Nfatc2 Nmyc1 ORF18 Omp Pdgfa Shrm Sphk1 Syngr3 Syt1
135	V$E2F_Q3: E2F	24	24	717	356	15074	-2.91	0.0	2.65	0.12	5930412E23Rik Btg2 Cited4 Cops5 Coro6 Cox8a Faf1 Fdps Gad1 Ier5l Kcna7 Lad1 Lmx1a Lrrc1 Mesp2 Nfatc2 Nmyc1 ORF18 Omp Pdgfa Shrm Sphk1 Syngr3 Syt1
136	V$E2F4DP1_01: E2F-4:DP-1 heterodimer	24	24	717	356	15074	-2.91	0.0	2.65	0.12	5930412E23Rik Btg2 Cited4 Cops5 Coro6 Cox8a Faf1 Fdps Gad1 Ier5l Kcna7 Lad1 Lmx1a Lrrc1 Mesp2 Nfatc2 Nmyc1 ORF18 Omp Pdgfa Shrm Sphk1 Syngr3 Syt1
137	V$HNF4_01_B: Hepatocyte nuclear factor 4	36	36	705	587	14843	-2.92	0.0	2.4	0.1	3110006P09Rik 5430413I02Rik Aadat Adam4 Arntl2 Atp7b BC026439 Bhmt Cdh15 Chad Ctps2 Cyp2a12 Foxq1 Fscn3 Galr3 Gna14 Gpr63 Grin2d Hook2 Ins1 Krt2-7 Mageb1 Mip Mlp Mrpl14 Nmur1 Ppp1r14b Rgn Scrn2 Suv39h1 Tgn Thrap4 Tmem9 V1rc1 Zfp36l2 Zyx
138	V$SRF_Q4	68	68	673	1228	14202	-2.93	0.0	2.03	0.0	1110030H18Rik 2900091E11Rik 4931412G03Rik 5730461K03Rik AJ430384 Actl7a Arf1 Arhgdig Arntl2 Arr3 BC025458 Cald1 Capzb Cnih3 Col25a1 Cps1 Crb1 Cyp19a1 Cyp8b1 D2Bwg0891e Dhrs2 Dusp24 Foxl1 Gabrg2 Gmeb1 Grik5 Htr3b Ier3 Isl2 Klf1 Mageb1 Mlp Nfe2l3 Nfix Ngfrap1 Nrtn Olfr154 Olfr672 Otc Pap Pdgfa Pigf Ppap2c Prap1 Prg3 Prrg2 Psg16 Psmd7 Rgs11 S100a5 Scn11a Sdc1 Slamf1 Slc17a2 Slc26a4 Slc27a5 Slc35b1 S…
139	V$HNF4_DR1_Q3	601	601	140	12315	3115	-2.93	0.0	1.56	0.0	1110030H18Rik 1300012D20Rik 1700095F04Rik 1810060D16Rik 1810073E21Rik 2310067E08Rik 2410004C24Rik 2810427I04Rik 3110006P09Rik 4833428E21Rik 4930542G03Rik 4931412G03Rik 5430413I02Rik 5730461K03Rik 5830472H07Rik 5930412E23Rik 9130020G10Rik 9230106L14Rik A230072I16Rik A330096I21Rik AJ430384 Aadat Abca4 Abcc6 Abcg5 Acbd6 Actl7a Adam1b Adam21 Adam4 Afm Agc1 Akr1c6 Akr1d1 Alg2 Als2cl Ankrd1 Ankrd24 Apc…
140	V$MMEF2_Q6: myocyte enhancer factor	235	235	506	5066	10364	-2.94	0.0	0.29	0.0	1810073E21Rik 2310067E08Rik 3110006P09Rik 4833428E21Rik 9230106L14Rik A330096I21Rik AJ430384 Aadat Abca4 Acbd6 Ankrd1 Aqp9 Arid5b Art2b Atp1a1 Atpif1 BC007180 BC016201 Bcl11a Bhmt Bid3 Boll Brs3 Cald1 Catns Cbx5 Ccr4 Cfc1 Chrnb3 Cited4 Clcn1 Cldn23 Clec4f Cnih3 Cops5 Cox8a Crb1 Crb3 Cst9 Ctgf Cyp1a1 Cyp2a12 Cyp2c39 Cyp2g1 Cyp8b1 D2Bwg0891e D7Ertd462e Dcamkl1 Dctn4 Dok5 Dpp6 Dpysl5 Dspp Dvl2 Egln3…
141	V$COREBINDINGFACTOR_Q6	234	234	507	5045	10385	-2.94	0.0	0.29	0.0	1110030H18Rik 1110055N21Rik 1300012D20Rik 1810060D16Rik 2900091E11Rik 4833428E21Rik 4931412G03Rik 5830472H07Rik 9130020G10Rik A330096I21Rik Aadat Abca4 Actl7a Adam1b Adam21 Adam4 Ankrd1 Apon Arf1 Arntl2 Art2b Avp B4galt2 BC007180 BC014805 BC031140 Baat Baiap2 Barx2 Becn1 Bid3 C8b Catna1 Cbx5 Ccl1 Cdc42 Cdh15 Cdh17 Cdk4 Cdk5 Chad Chrna6 Chx10 Cited4 Clcn1 Col25a1 Commd5 Coro6 Cps1 Crx Ctps2 Cutl1 …
142	V$ATF6_01: activating transcription factor 6	9	9	732	325	15105	-2.95	0.0	0.03	0.0	Actl7a Alg2 Arf4 Armcx2 Foxq1 Tmc2 Tnfaip3 Upk2 Zfp207
143	V$AHR_Q5: aryl hydrocarbon / dioxin receptor	79	79	662	1848	13582	-2.95	0.0	0.14	0.0	1700095F04Rik 2310067E08Rik 5830472H07Rik Acbd6 Apc2 Auh BC018371 Baiap1 Bbc3 Bcl11a Cdh2 Cdk5 Chrm4 Cib1 Cutl2 Cyp1a1 D2Bwg0891e Dapk3 Ddx47 Dkk1 Dlx4 Dspp Eno1 Epha1 Ephx1 Fgf15 Fzd8 Gckr Gfm2 Grin2d Hap1 Hey2 Hivep3 Hoxb3 Htr3a Ier5l Iqcc Kcnj3 Kcnma1 Kcnmb2 Map2k7 Mark2 Matp Mrpl13 Mrps12 Mrps14 Mtap7 Nebl Nek6 Neud4 Nfatc2 Nfya Nhlh1 Nrtn Nudt14 Perp Pgpep1 Ppp1r14b Prap1 Rac1 Rdh10 Rpl15 Se…
144	V$COMP1_01: COMP1	453	453	288	9579	5851	-2.96	0.0	0.34	0.0	1300012D20Rik 1810060D16Rik 2310067E08Rik 2810427I04Rik 4833428E21Rik 4930542G03Rik 5430413I02Rik 5730461K03Rik 5930412E23Rik 9130020G10Rik 9230106L14Rik A230072I16Rik AJ430384 Abca4 Abcc6 Acbd6 Actl7a Adam1b Adam21 Adam28 Adam4 Afm Akr1c6 Akr1d1 Alg2 Ankrd1 Apc2 Apg12l Apon Aqp9 Arf1 Arid5b Armcx2 Arntl2 Arpm2 Arr3 Asah3 Atp1a1 Atp1a3 Atp6v0a4 Atp6v1g1 Atp7b Atpif1 B4galt2 BC003940 BC007180 BC01…
145	V$IK1_01: Ikaros 1	415	415	326	8500	6930	-2.96	0.0	1.12	0.0	1300012D20Rik 1700095F04Rik 1810060D16Rik 1810073E21Rik 2310067E08Rik 2900091E11Rik 4930457P18Rik 5430413I02Rik 5730461K03Rik 5830472H07Rik A230072I16Rik AJ430384 Abcc6 Abcg5 Adam4 Agc1 Akr1d1 Ankrd1 Apon Arf1 Arf4 Arntl2 Arr3 Art2b Atp1a1 Auh Avp B4galt2 BC003940 BC016201 BC018371 BC025458 BC026374 BC026439 BC031140 BC031407 Baat Bard1 Bhmt Bicd1 Boll Brs3 Btg2 Bzrpl1 Cacnb3 Cacng3 Cald1 Caln1 C…
146	V$GATA1_05: GATA-binding factor 1	112	112	629	2528	12902	-2.97	0.0	0.18	0.0	1110030H18Rik 1700095F04Rik 1810060D16Rik 2810427I04Rik 5730461K03Rik Aadat Abcc6 Abcg5 Acbd6 Adam28 Afm Ankrd1 Anxa10 Asah3 Atp11a Atp1a1 BC007180 BC016201 BC031407 Capzb Catna2 Ccl1 Ccnc Cited4 Clcn1 Col25a1 Cutl2 Cyp8b1 Defb13 Dkk1 Dtprp Edn1 Eif2ak3 F11 F2rl3 Fbxo16 Fzd3 Gab2 Gckr Gfm2 Gip Gmppb Gna14 Gpr19 Gria2 Hesx1 Hist3h2ba Hp Hrh4 Htr3b Il17 Iqgap1 Klf1 Klf12 Klk4 Krtap12-1 Krtcap1 Left…
147	V$ARNT_02: AhR nuclear translocator homodimers	33	33	708	532	14898	-2.98	0.0	2.4	0.1	1810073E21Rik Atp6v0a4 BC026374 Bzrpl1 Cdk4 Crb1 Crb3 Dctn4 Ddx39 Dntt Dvl2 Ebna1bp2 Faf1 Fkbp6 Foxm1 Fshr Hook2 Ier3 Igf2bp3 Lman1l Ms4a10 Mxd3 Ngfrap1 Npy5r Nrtn Pcm1 Pnlip Psmd11 St6galnac3 Tnfaip3 Tubb5 Xcr1 Zfp207
148	V$MYOD_01: myoblast determination gene product	491	491	250	10075	5355	-2.98	0.0	1.17	0.0	1300012D20Rik 1700095F04Rik 2310067E08Rik 2810427I04Rik 4833428E21Rik 4930457P18Rik 4930542G03Rik 5430413I02Rik 9130020G10Rik A330096I21Rik Aadat Abca4 Abcc6 Abcg5 Actl7a Adam28 Agc1 Alg2 Als2cl Ankrd1 Ankrd24 Apc2 Apg12l Apon Arf1 Arhgdig Armcx2 Arntl2 Asah3 Atp11a Atp1a1 Atp6v0a4 Atp6v1g1 Atp7b Auh Avp B4galt2 BC003940 BC007180 BC014805 BC016201 BC018371 BC025458 BC026374 Baiap1 Baiap2 Barx2 Bb…
149	V$MINI20_B: Muscle initiator sequence-20	460	460	281	9446	5984	-2.99	0.0	1.1	0.0	1110030H18Rik 1110055N21Rik 1810060D16Rik 1810073E21Rik 2310067E08Rik 2410004C24Rik 2810427I04Rik 4833428E21Rik 4930457P18Rik 4930542G03Rik 5730461K03Rik 5930412E23Rik A230072I16Rik A330096I21Rik AJ430384 Abcc6 Actl7a Agc1 Alg2 Ankrd1 Apg12l Apon Arf1 Arf4 Arhgdig Arid5b Arntl2 Art2b Asah3 Atp11a Atp1a1 Atp1a3 Atp6v0a4 Atp6v1g1 Atp7b Auh Avp B4galt2 BC003940 BC016201 BC018371 BC025458 BC026374 BC…
150	V$IPF1_Q4	147	147	594	3242	12188	-2.99	0.0	0.23	0.0	1700095F04Rik 1810073E21Rik A230072I16Rik Abcg5 Acbd6 Akr1c6 Ankrd1 Anxa10 Apon Aqp9 Arntl2 Art2b Atp11a BC007180 BC026439 Bhmt Boll Brs3 Cacng3 Cald1 Ccr4 Cdh17 Cited4 Cryab Cst9 Ctps2 Cutl1 Cyp19a1 Cyp2g1 Cyp3a11 D2Bwg0891e Dctn4 Ddx47 Defb10 Dlx4 Dnahc5 Dpysl5 Ebna1bp2 Eif3s6ip Enam Evx2 Fgf15 Fkbp6 G6pc Gabrq Gck Glra3 Gna14 Gp2 Gpr63 Gria2 Gsh1 Hcrt Hesx1 Heyl Hgf Hod Hpvc2 Hpxn Hsd3b1 Ifna1…
151	V$NERF_Q2: new ets-related factor 1a	45	45	696	771	14659	-3.0	0.0	2.18	0.0	Aadat Actl7a Arntl2 Atp11a Atp7b Bbc3 Bzrpl1 Caln1 Cdh17 Cops5 Dctn4 Etsrp71 Gip Gpr19 Gprc6a Grik5 H1fx H2afy2 Hpvc2 Ifna1 Il1f5 Krtap5-4 Lman1l Ltk MGC25972 Nedd4l Nfix Nfya Nr4a3 Nrarp Rln1 Rps10 Rps13 S100a5 Scrn2 Sept2 Sval1 Tagln2 Tapbpl Tln1 Tnks1bp1 Usp43 Wisp1 Zfy1 Znrf1
152	V$SRF_Q5_01	222	222	519	4476	10954	-3.0	0.0	1.2	0.0	1110030H18Rik 1810060D16Rik 2900091E11Rik 4931412G03Rik 5430413I02Rik 5730461K03Rik 5930412E23Rik AJ430384 Aadat Acbd6 Actl7a Adam1b Akr1d1 Alg2 Ankrd1 Ankrd24 Anxa10 Apc2 Aqp9 Arf1 Arf4 Arhgdig Arid5b Arntl2 Arr3 Atp6v0a4 Atp6v1g1 Avp B4galt2 BC016201 BC025458 Baiap1 Bard1 Barx2 Bhmt Bid3 Brms1 Brs3 Bzrpl1 Cald1 Capzb Catna1 Catna2 Catns Cbln3 Ccnc Cdh2 Cdk4 Cdk5 Cfc1 Cldn23 Clec4f Cnih3 Col25a1…
153	V$ETS1_B: c-ETS-1 binding site	331	331	410	6789	8641	-3.01	0.0	0.98	0.0	1110030H18Rik 1700095F04Rik 2310067E08Rik 4833428E21Rik 5430413I02Rik 5830472H07Rik 9230106L14Rik A330096I21Rik AJ430384 Aadat Abcg5 Acbd6 Actl7a Adam1b Afm Agc1 Alg2 Ankrd1 Ankrd24 Anxa10 Apg12l Apon Arid5b Arntl2 Arpm2 Art2b Atp11a Atp1a1 Atp6v0a4 Atp6v1g1 Atp7b Atpif1 Avp BC016201 BC018371 BC025458 BC026374 BC026439 BC031140 Baiap2 Bard1 Barx2 Bbc3 Bicd1 Boll Brs3 Btg2 Bzrpl1 Cacna1e Cacng3 Ca…
154	V$GCM_Q2	161	161	580	3523	11907	-3.01	0.0	0.26	0.0	1700095F04Rik 2310067E08Rik 2900091E11Rik 4931412G03Rik Abca4 Ankrd1 Arid5b Armcx2 Arr3 Asah3 Atp1a3 Baat Btg2 C330027I04Rik Cacnb3 Catns Cbln3 Ccl1 Ccr1l1 Chad Chrm4 Chrnb3 Cldn23 Cnnm1 Cntn2 Col25a1 Cryab Cutl2 Cxxc5 Cyp19a1 Cyp1a2 Ddr1 Ddx39 Defb15 Dntt Doc2b Eno1 Esrrg Etsrp71 F2rl3 Fgf15 Fjx1 Foxc1 Foxj1 Foxl1 Fxyd4 G6pc Gabrg2 Gdpd1 Gpr12 Gpr24 Gpr63 Gprc6a H2afy2 Hcn1 Heyl Hist2h3c1 Hkr2 H…
155	V$STAT5A_02	126	126	615	2446	12984	-3.01	0.0	1.54	0.0	1700095F04Rik 2310067E08Rik 2900091E11Rik 5430413I02Rik 5930412E23Rik Agc1 Als2cl Ankrd1 Arntl2 BC025458 BC026374 Baat Bard1 C8b Cacng3 Cald1 Catna2 Ccl1 Ccr1l1 Cdc42ep1 Cib1 Cited4 Cnnm4 Crb1 Cyp26a1 Cyp2j5 Dcamkl1 Dctn4 Defb13 Dnahc5 Dntt Doc2b Dpp6 Dspp Dtprp Epb4.1l4a Fgf15 Foxm1 Gab1 Gabrb1 Glra3 Hesx1 Hgf Htr3b Ier3 Ifna9 Il17 Isl2 Kcnmb2 Klk4 Lcn13 Lgr8 Lhx4 Lrig1 MGC25972 Mageb1 Mbtd1 Mds…
156	V$USF_01: upstream stimulating factor	86	86	655	1610	13820	-3.01	0.0	1.78	0.0	1810073E21Rik 4930457P18Rik Armcx2 Atp1a1 Atp6v0a4 Atp6v1g1 B4galt2 BC003940 BC018371 BC025458 BC026374 Catna2 Cdk4 Cdk5 Chrm4 Cib1 Cnnm1 Crb1 Crb3 Cxxc5 D7Ertd462e Dctn4 Ddc8 Ddx39 Defb15 Dpp6 Dvl2 Ebna1bp2 Faf1 Fjx1 Fkbp6 Foxb1 Foxm1 Fshr G6pc Gmeb1 Gpr24 Hook2 Hoxc13 Hp Hrmt1l3 Il17 Kcnd3 Kif17 Lman1l Mepe Ms4a10 Mtap7 Mxd3 Neurl Nfatc2 Ngfrap1 Npy5r Nrtn Pap Pbp2 Pcm1 Perp Pla2g2f Pnlip Psmd1…
157	V$GATA1_02: GATA-binding factor 1	261	261	480	5559	9871	-3.01	0.0	0.38	0.0	1110030H18Rik 1700095F04Rik 1810060D16Rik 2410004C24Rik 4930542G03Rik 4931412G03Rik A230072I16Rik Abcc6 Abcg5 Acbd6 Actl7a Alg2 Ankrd1 Arf4 Arhgdig Armcx2 Arntl2 Arr3 Asah3 Atp6v1g1 Atp7b Auh Avp B4galt2 BC014805 BC025458 BC031140 Baat Bard1 Becn1 Bid3 Brms1 Brs3 Bzrpl1 C8b Catna2 Catns Cbln3 Cdc42 Cdh2 Cdk4 Cfc1 Chad Chrm4 Chrnb3 Chx10 Cib1 Cilp2 Clcn1 Clec4f Cnnm4 Cntn2 Col25a1 Cpb1 Cps1 Crb1 C…
158	V$AREB6_02: AREB6 (Atp1a1 regulatory element binding factor 6)	280	280	461	5941	9489	-3.02	0.0	0.41	0.0	1110030H18Rik 1700095F04Rik 4833428E21Rik 5730461K03Rik 9130020G10Rik A330096I21Rik AJ430384 Aadat Adam28 Alg2 Ankrd1 Ankrd24 Apon Arf1 Arhgdig Armcx2 Arpm2 Asah3 Atp6v0a4 Atp6v1g1 Auh B4galt2 BC003940 BC016201 BC018371 BC025458 Baiap2 Becn1 Bhmt Bid3 Brs3 Cald1 Capzb Catna1 Catna2 Cbx5 Ccl1 Ccnc Ccr1l1 Ccr4 Cdh15 Cdh2 Cdk5 Chrm4 Chrnb3 Chx10 Cib1 Cilp2 Clcn1 Cldn23 Cnnm4 Cox8a Crb3 Crx Cybrd1 Cy…
159	V$CETS168_Q6	454	454	287	9559	5871	-3.03	0.0	0.41	0.0	1110030H18Rik 1810060D16Rik 1810073E21Rik 2410004C24Rik 3110006P09Rik 4930542G03Rik 4931412G03Rik 5430413I02Rik 5730461K03Rik 5930412E23Rik 9130020G10Rik 9230106L14Rik A230072I16Rik AJ430384 Aadat Abcc6 Abcg5 Acbd6 Actl7a Adam1b Adam4 Akr1d1 Alg2 Ankrd1 Apg12l Arf4 Arid5b Armcx2 Arntl2 Arpm2 Arr3 Asah3 Atp11a Atp1a1 Atp1a3 Atp6v0a4 Atp6v1g1 Atp7b Atpif1 Avp B4galt2 BC003940 BC007180 BC014805 BC01…
160	V$ETS2_B: c-Ets-2 binding sites	210	210	531	4237	11193	-3.03	0.0	1.16	0.0	1700095F04Rik 4833428E21Rik 5430413I02Rik 9230106L14Rik Aadat Abcg5 Acbd6 Afm Agc1 Akr1d1 Anxa10 Apg12l Arid5b Arntl2 Arpm2 Atp11a Atp6v0a4 Atp6v1g1 Atpif1 Avp BC016201 BC018371 BC026374 BC026439 BC031140 Baiap2 Bard1 Barx2 Bbc3 Bicd1 Boll Brs3 Bzrpl1 Cacng3 Caln1 Capzb Ccr4 Cdh17 Chrm4 Chrna6 Cited4 Clec4f Cnih3 Cnnm4 Col25a1 Commd5 Crb1 Crx Cutl1 Cxxc5 Cybrd1 Cyp26a1 D7Ertd462e Dapk3 Dctn4 Ddx3…
161	V$ZTA_Q2	240	240	501	4873	10557	-3.03	0.0	1.09	0.0	1700095F04Rik 2310067E08Rik 2410004C24Rik 2900091E11Rik 4833428E21Rik Abcg5 Acbd6 Adam1b Adam4 Afm Akr1c6 Akr1d1 Als2cl Ankrd24 Anxa10 Apc2 Apon Arpm2 Art2b Asah3 BC025458 BC031140 Baat Baiap2 Bbc3 Becn1 Bhmt Brs3 Btg2 C8b Capzb Catna1 Cbln3 Cbx1 Cdc42 Chrna6 Cited4 Cnih3 Coro6 Cpb1 Cps1 Crb3 Ctgf Cyp11b2 Cyp19a1 Cyp1a1 Cyp1a2 Cyp2j5 Cyp8b1 D2Bwg0891e Dcamkl1 Ddc8 Ddx39 Defb15 Dspp Dtprp Dvl2 Ebn…
162	V$EFC_Q6	407	407	334	8563	6867	-3.03	0.0	0.45	0.0	1110030H18Rik 1110055N21Rik 1300012D20Rik 1810060D16Rik 2310067E08Rik 2410004C24Rik 2900091E11Rik 3110006P09Rik 4833428E21Rik 4930457P18Rik 4931412G03Rik 5730461K03Rik 5830472H07Rik 9130020G10Rik 9230106L14Rik A330096I21Rik Abcc6 Acbd6 Actl7a Adam1b Adam21 Afm Agc1 Akr1c6 Alg2 Als2cl Ankrd1 Anxa10 Apc2 Apg12l Apon Arf1 Arhgdig Armcx2 Arntl2 Asah3 Atp1a1 Atp6v0a4 Atp7b Atpif1 Auh BC003940 BC014805…
163	V$OCT1_01: octamer factor 1	15	15	726	462	14968	-3.03	0.0	0.05	0.0	Cited4 Col25a1 Crb1 Egln3 Esrrg Hpvc2 Klra5 Nrarp Olfr480 Prlpm Rln1 Rps27l Tcp11 Tln1 Zfp207
164	V$PAX3_B: Pax-3 binding sites	453	453	288	9334	6096	-3.03	0.0	0.97	0.0	1110030H18Rik 1110055N21Rik 1700095F04Rik 1810060D16Rik 1810073E21Rik 2310067E08Rik 3110006P09Rik 4833428E21Rik 4930457P18Rik 4930542G03Rik 4931412G03Rik 5430413I02Rik 5730461K03Rik 5830472H07Rik 5930412E23Rik A230072I16Rik A330096I21Rik AJ430384 Aadat Abcg5 Actl7a Adam1b Adam28 Afm Akr1c6 Akr1d1 Als2cl Apc2 Apg12l Apon Arf1 Arf4 Arhgdig Armcx2 Arntl2 Arpm2 Atp11a Atp1a1 Atp1a3 Atp6v0a4 Atp6v1g1 …
165	V$CETS1P54_01: c-Ets-1(p54)	477	477	264	10039	5391	-3.04	0.0	0.41	0.0	1110030H18Rik 1810060D16Rik 1810073E21Rik 2410004C24Rik 2900091E11Rik 3110006P09Rik 4930542G03Rik 4931412G03Rik 5430413I02Rik 5930412E23Rik 9130020G10Rik 9230106L14Rik A230072I16Rik Abcg5 Acbd6 Adam1b Afm Agc1 Akr1d1 Apg12l Arf4 Arid5b Armcx2 Arntl2 Arpm2 Art2b Asah3 Atp11a Atp1a1 Atp6v0a4 Atp6v1g1 Atp7b Atpif1 Auh Avp B4galt2 BC003940 BC007180 BC016201 BC018371 BC025458 BC026374 BC031140 BC03140…
166	V$MAF_Q6	28	28	713	440	14990	-3.04	0.0	2.4	0.1	2310067E08Rik Baiap1 Chad Cnih3 Commd5 Cyp1a1 Cyp2a12 Fjx1 Foxc1 Gabrp Heyl Hivep3 Isl2 Lad1 Lrdd March9 Mrpl13 Prlpk Slco1a6 Sox2 Tagln2 Tbc1d10 Tm4sf1 Traf4 Usp43 Vangl1 Zfp239 Zfp36l2
167	V$NFY_Q6_01	322	322	419	6643	8787	-3.05	0.0	0.85	0.0	1300012D20Rik 1700095F04Rik 1810073E21Rik 2810427I04Rik 3110006P09Rik 4833428E21Rik 4930542G03Rik 4931412G03Rik 5430413I02Rik 5730461K03Rik 5930412E23Rik 9130020G10Rik Aadat Abcg5 Actl7a Adam28 Afm Agc1 Akr1c6 Akr1d1 Als2cl Apg12l Arf1 Arhgdig Arntl2 Art2b Atp1a3 Atp7b Avp B4galt2 BC003940 BC007180 BC016201 BC025458 BC026374 BC026439 BC031140 BC031407 Bcl11a Becn1 Bhmt Bicd1 Brs3 Btg2 C8b Cacna1e…
168	V$NFY_Q6: nuclear factor Y (Y-box binding factor)	265	265	476	5433	9997	-3.06	0.0	0.93	0.0	1300012D20Rik 1810073E21Rik 4833428E21Rik 4930542G03Rik 4931412G03Rik 5430413I02Rik 5730461K03Rik 5930412E23Rik 9130020G10Rik 9230106L14Rik Abcg5 Adam28 Afm Akr1c6 Akr1d1 Arf1 Arhgdig Arntl2 Art2b Atp1a3 Atp7b Avp B4galt2 BC003940 BC016201 BC025458 BC026374 BC031407 Bcl11a Bicd1 C8b Cacna1e Ccl1 Ccnc Chrm4 Chx10 Cited4 Cldn23 Col25a1 Cops5 Cox8a Cps1 Crb1 Crb3 Ctps2 Cybrd1 Cyp19a1 Cyp2a12 Cyp2c39…
169	V$HNF1_C: Hepatic nuclear factor 1	249	249	492	5276	10154	-3.07	0.0	0.44	0.0	1700095F04Rik 1810060D16Rik 1810073E21Rik 2310067E08Rik 4833428E21Rik 4931412G03Rik 5430413I02Rik 9130020G10Rik 9230106L14Rik Aadat Actl7a Adam21 Afm Akr1c6 Ankrd1 Aqp9 Armcx2 Arr3 Art2b Atp1a1 Atp6v0a4 Atpif1 B4galt2 BC014805 BC016201 BC031140 Bbc3 Becn1 Bzrpl1 Cacnb3 Capzb Cbx1 Cbx5 Ccnc Ccr4 Cdh17 Cdk4 Chrm4 Chrnb3 Clcn1 Cldn23 Commd5 Cpb1 Cps1 Crb1 Crb3 Cyp2c38 Cyp2c39 Cyp2j5 Cyp3a11 Cyr61 Dc…
170	V$GATA_C: GATA binding site	352	352	389	7308	8122	-3.07	0.0	0.72	0.0	1110055N21Rik 1300012D20Rik 1700095F04Rik 2810427I04Rik 4931412G03Rik 9130020G10Rik 9230106L14Rik A230072I16Rik Aadat Abca4 Abcc6 Abcg5 Acbd6 Actl7a Adam28 Akr1c6 Akr1d1 Alg2 Als2cl Ankrd1 Apon Arid5b Armcx2 Arntl2 Arpm2 Arr3 Asah3 Atp6v0a4 Atp7b Atpif1 Auh B4galt2 BC014805 BC025458 BC026374 BC026439 BC031140 Baat Bbc3 Bhmt Bid3 Boll Brms1 Brs3 Cald1 Catns Cbx1 Ccl1 Cdk5 Cfc1 Chrnb3 Chx10 Cited4 …
171	V$HNF3ALPHA_Q6	614	614	127	12949	2481	-3.07	0.0	0.23	0.0	1110030H18Rik 1110055N21Rik 1300012D20Rik 1700095F04Rik 1810073E21Rik 2310067E08Rik 2410004C24Rik 2900091E11Rik 3110006P09Rik 4833428E21Rik 4930457P18Rik 4930542G03Rik 4931412G03Rik 5430413I02Rik 5730461K03Rik 5830472H07Rik 9230106L14Rik A230072I16Rik A330096I21Rik AJ430384 Abca4 Abcc6 Abcg5 Acbd6 Actl7a Adam1b Adam21 Adam28 Adam4 Afm Akr1c6 Akr1d1 Alg2 Ankrd1 Anxa10 Apc2 Apon Aqp9 Arf1 Arhgdig A…
172	V$LMO2COM_02: complex of Lmo2 bound to Tal-1, E2A proteins, and GATA-1, half-site 2	392	392	349	8166	7264	-3.07	0.0	0.65	0.0	1110030H18Rik 1700095F04Rik 1810060D16Rik 2410004C24Rik 2810427I04Rik 4833428E21Rik 4930542G03Rik 4931412G03Rik 5830472H07Rik A230072I16Rik Aadat Abca4 Abcc6 Abcg5 Acbd6 Actl7a Adam1b Adam4 Akr1c6 Akr1d1 Alg2 Ankrd1 Anxa10 Apg12l Apon Arf1 Arhgdig Armcx2 Arntl2 Arpm2 Art2b Asah3 Atp11a Atp1a3 Atp6v0a4 Atp6v1g1 Atp7b Auh Avp B4galt2 BC007180 BC014805 BC016201 BC026374 BC026439 BC031140 Baat Bard1 …
173	V$SREBP1_Q6	249	249	492	5101	10329	-3.07	0.0	0.93	0.0	1110030H18Rik 1300012D20Rik 1810073E21Rik 4930542G03Rik 4931412G03Rik 5430413I02Rik 5830472H07Rik 9130020G10Rik AJ430384 Abca4 Acbd6 Actl7a Afm Akr1d1 Alg2 Als2cl Ankrd24 Apg12l Arntl2 Arpm2 Arr3 Atp11a Atp7b B4galt2 BC016201 BC018371 BC026374 BC031407 Baiap1 Baiap2 Barx2 Bbc3 Bcl11a Bicd1 Bid3 Brms1 C330027I04Rik C8b Cacna1e Cacng3 Catna1 Cbln3 Ccr1l1 Cdh15 Cdk5 Chad Chrnb3 Chx10 Cib1 Cited4 Cld…
174	V$XFD1_01: Xenopus fork head domain factor 1	115	115	626	2564	12866	-3.08	0.0	0.23	0.0	1810073E21Rik AJ430384 Abcc6 Akr1d1 Als2cl Anxa10 Apon Arid5b Arr3 BC007180 Baiap2 Becn1 Brms1 Caln1 Ccr1l1 Ccr4 Chad Chrna6 Cited4 Commd5 Ctgf Cutl1 Cyp19a1 Cyp2j5 Ddx39 Dnahc5 Dspp Dvl2 Ebna1bp2 Fgfr4 Foxb1 Foxc1 Fscn3 Fzd3 Gck Gif Gip Gna14 Gpr19 H2afy2 Hap1 Hes6 Hey2 Hpvc2 Hpxn Ifna1 Il17 Il1rapl2 Inhbe Iqcc Jup Kcnd3 Krtap5-4 Lhx4 Ltap MGC25972 Matp Mds1 Mep1a Mtap7 Mtnr1a Muc3 NE Nab2 Nmu O…
175	V$E2_01: papilloma virus regulator E2	47	47	694	818	14612	-3.08	0.0	2.06	0.0	4930457P18Rik Aadat Akr1c6 Atp6v1g1 Baiap2 Barx2 Cnnm1 Ctgf Ctps2 Cyp3a11 Dhrs2 Dntt Eif3s6ip Emid2 Fbxo36 Foxj1 Gad1 Hey2 Isl2 Kif1a Krtap12-1 Krtap5-4 Lhx4 Lrrc1 Mark2 Mtap7 Nab2 Nmyc1 Nodal Nrtn Nudt14 Pign Prkcc Rgn Rps10 Slc1a4 Slc35b1 Snf1lk Sp4 Thop1 Traf4 Trim47 Trpc5 Tubb5 Wig1 Zfp239 Zfp36l2
176	V$MYC_Q2	131	131	610	2889	12541	-3.08	0.0	0.25	0.0	2310067E08Rik 4930457P18Rik Arhgdig Armcx2 Arpm2 Atp1a1 Atp6v0a4 Atp6v1g1 Avp B4galt2 BC003940 BC018371 BC025458 BC026374 Baiap1 Brms1 Bzrpl1 Capzb Catna2 Ccr4 Cdc42 Cdk4 Cdk5 Chrm4 Cib1 Cldn23 Cnih3 Cnnm1 Crb1 Crb3 Crx Cxxc5 D7Ertd462e Ddc8 Defb15 Dlx4 Dpp6 Dvl2 Ebna1bp2 Eno1 Faf1 Fbn2 Fjx1 Fkbp6 Foxb1 Foxl1 G6pc Galr3 Glra3 Gmeb1 Gmppb Gpr24 Gpr63 Hkr2 Hook2 Hoxc13 Hp Hpvc2 Hrmt1l3 Igf1r Igsf9 …
177	V$E2F1_Q4_01	148	148	593	3232	12198	-3.09	0.0	0.29	0.0	4930542G03Rik 5930412E23Rik A230072I16Rik Acbd6 Als2cl Anxa10 Arpm2 Atp1a3 Atp6v1g1 Atp7b Avp BC016201 Baiap1 Barx2 Bhmt Btg2 Catna1 Cbln3 Cbx1 Cbx5 Ccr4 Cdh2 Chad Cited4 Cldn23 Cnnm1 Cnnm4 Cops5 Coro6 Cox8a Ctgf Ctps2 Cyp26a1 Cyr61 Dvl2 Eif2ak3 Epb4.1l4a Epha4 Faf1 Fbn2 Fdps Fgfr4 Foxd4 Foxj1 Foxm1 Foxo1 Fzd8 Gad1 Galr3 Glra3 Gmppb Gna14 Gpr24 H1fx Hes7 Hist2h3c1 Hn1 Hpxn Htr3a Ier5l Igf1r Igsf9…
178	V$MYCMAX_B: c-Myc:Max binding sites	283	283	458	5903	9527	-3.09	0.0	0.64	0.0	1700095F04Rik 1810060D16Rik 2810427I04Rik 3110006P09Rik 4930457P18Rik 5930412E23Rik AJ430384 Aadat Acbd6 Adam1b Als2cl Ankrd24 Apg12l Arhgdig Armcx2 Arpm2 Art2b Atp11a Atp1a1 Atp1a3 Atp6v0a4 Atp6v1g1 Auh Avp B4galt2 BC003940 BC018371 BC025458 Baiap1 Baiap2 Barx2 Bbc3 Bcl11a Becn1 Bhmt Bicd1 Brms1 Brs3 C330027I04Rik Cacnb3 Cacng3 Caln1 Catna1 Catna2 Cbx1 Ccr1l1 Ccr4 Cdh2 Cdk4 Cdk5 Celsr1 Chrm4 Cib…
179	V$KROX_Q6	292	292	449	6073	9357	-3.09	0.0	0.69	0.0	1110030H18Rik 1110055N21Rik 2810427I04Rik 2900091E11Rik 3110006P09Rik 4930457P18Rik 4930542G03Rik 5930412E23Rik A230072I16Rik AJ430384 Agc1 Alg2 Als2cl Apg12l Arhgdig Atp11a Atp1a1 Atp1a3 Atp7b Atpif1 Auh B4galt2 BC016201 BC031407 Baiap1 Baiap2 Bard1 Barx2 Bbc3 Bcl11a Brms1 Btg2 C330027I04Rik Cacna1e Cacnb3 Cacng3 Catna1 Catna2 Cbln3 Cbx5 Cdc42 Cdc42ep1 Cdh15 Cdh2 Cdk4 Celsr1 Chx10 Cib1 Cilp2 Cit…
180	V$HNF4ALPHA_Q6	266	266	475	5493	9937	-3.09	0.0	0.8	0.0	1110030H18Rik 1110055N21Rik 1300012D20Rik 1810060D16Rik 4833428E21Rik 5430413I02Rik 5830472H07Rik 5930412E23Rik 9230106L14Rik AJ430384 Aadat Acbd6 Adam21 Adam4 Afm Ankrd24 Arf4 Arntl2 Arpm2 Arr3 Asah3 Atp11a Atp6v0a4 Atp7b Atpif1 Avp B4galt2 BC007180 BC014805 BC016201 BC018371 BC026374 BC026439 Bard1 Becn1 Bhmt Bicd1 Boll C330027I04Rik Cacna1e Cacng3 Caln1 Ccl1 Ccr1l1 Cdc42ep1 Cdh17 Cfc1 Chrnb3 C…
181	V$RP58_01: 58 KDA repressor protein	25	25	716	386	15044	-3.1	0.0	2.39	0.1	Arf1 Cacng3 Crb3 Cxxc5 Cyp1a1 Dcamkl1 Dhrs2 Dpysl5 Ephx1 Esrrg Glra1 Gsh1 Kcna7 Klf1 Klf13 Lefty1 Mrpl14 Olfr160 Olfr480 Pou2f2 Ptpn13 Rbbp6 Reg2 Ttr Zic5
182	V$AMEF2_Q6: myocyte enhancer factor	69	69	672	1613	13817	-3.1	0.0	0.16	0.0	1110055N21Rik 3110006P09Rik 9230106L14Rik Adam21 Adam28 Arid5b BC007180 Brs3 Cfc1 Clcn1 Crb1 Cyp2g1 Dok5 Dpysl5 Dspp Eps8l1 Esrrg Fscn3 Fshr G6pc Gabrb1 Gfm2 Gif Hand1 Hnf4a Hod Hp Htr3b Ifna1 Il1rapl2 Isl2 Kap Klra5 Mbl2 Mia1 Mrps14 Myh14 NE Npy6r Otog Pabpc2 Pcm1 Pigf Pop5 Prap1 Ptpn13 Rgr Rhod Rpgrip1 Rps25 Sdc1 Shmt2 Slbp Slc26a7 Slc27a5 Slco1a1 Slco1a4 Slco1b2 Sprr2d Ssty1 Strc Syt1 Tgfb1i4 …
183	V$AP1_Q2: activator protein 1	499	499	242	10447	4983	-3.11	0.0	0.51	0.0	1110030H18Rik 1110055N21Rik 1300012D20Rik 1700095F04Rik 1810060D16Rik 1810073E21Rik 2310067E08Rik 2410004C24Rik 2810427I04Rik 3110006P09Rik 4833428E21Rik 4930457P18Rik 4931412G03Rik 5430413I02Rik 5730461K03Rik 5830472H07Rik 9130020G10Rik 9230106L14Rik A230072I16Rik AJ430384 Aadat Abcc6 Acbd6 Adam1b Adam21 Adam28 Adam4 Afm Agc1 Akr1c6 Alg2 Als2cl Ankrd1 Anxa10 Apc2 Arf1 Arf4 Arhgdig Arntl2 Arpm2 A…
184	V$E2F1_Q3_01	208	208	533	4243	11187	-3.11	0.0	0.97	0.0	1110055N21Rik 2310067E08Rik 2410004C24Rik 4930457P18Rik 4930542G03Rik 5930412E23Rik AJ430384 Abcc6 Agc1 Als2cl Apg12l Arf4 Arhgdig Atp11a Atp1a3 Atp6v1g1 Atp7b Auh BC003940 BC031407 Baiap1 Baiap2 Bard1 Bbc3 Bcl11a Brms1 Btg2 Cacng3 Catna1 Catna2 Cbx1 Cbx5 Cdc42ep1 Cdh2 Celsr1 Chad Chrna6 Cilp2 Cldn23 Cnih3 Cnnm1 Cnnm4 Col25a1 Cops5 Coro6 Crb3 Crhr1 Cutl2 Cxxc5 Cyp1a2 Cyr61 D2Bwg0891e Dbn1 Dcamkl1…
185	V$RFX1_02: X-box binding protein RFX1	254	254	487	5250	10180	-3.11	0.0	0.78	0.0	1700095F04Rik 1810060D16Rik 1810073E21Rik 4930457P18Rik 4930542G03Rik 4931412G03Rik 5430413I02Rik 5930412E23Rik 9230106L14Rik AJ430384 Acbd6 Actl7a Adam28 Agc1 Als2cl Ankrd24 Anxa10 Arhgdig Armcx2 Arntl2 Atp11a Atp1a1 Atp6v0a4 Auh BC016201 BC025458 BC026374 BC031407 Baiap2 Bbc3 Bcl11a Bhmt Boll Bpil1 Brms1 Brs3 C8b Cacnb3 Cacng3 Capzb Catna1 Cbln3 Cbx5 Ccl1 Ccnc Ccr4 Cdc42ep1 Cdk4 Chrm4 Cib1 Cilp…
186	V$E2F1_Q6_01	258	258	483	5397	10033	-3.11	0.0	0.6	0.0	2410004C24Rik 2810427I04Rik 3110006P09Rik 4930457P18Rik 4930542G03Rik 4931412G03Rik 5430413I02Rik 5930412E23Rik 9130020G10Rik 9230106L14Rik A230072I16Rik Abcc6 Acbd6 Agc1 Als2cl Anxa10 Apg12l Arid5b Arpm2 Atp1a1 Atp1a3 Atp6v1g1 Atp7b BC031407 Baiap1 Baiap2 Bard1 Barx2 Bbc3 Bcl11a Bhmt Btg2 Catna1 Catna2 Cbln3 Cbx1 Ccr4 Cdh15 Cdh2 Cdk4 Cdk5 Chad Cited4 Cldn23 Cnnm1 Cnnm4 Col25a1 Cops5 Coro6 Cox8a …
187	V$TCF1P_Q6	485	485	256	10119	5311	-3.12	0.0	0.61	0.0	1110030H18Rik 1110055N21Rik 1300012D20Rik 1700095F04Rik 1810073E21Rik 2310067E08Rik 2410004C24Rik 2810427I04Rik 2900091E11Rik 3110006P09Rik 4833428E21Rik 4930457P18Rik 4930542G03Rik 4931412G03Rik 5430413I02Rik 5730461K03Rik 5830472H07Rik 5930412E23Rik 9130020G10Rik 9230106L14Rik A230072I16Rik AJ430384 Aadat Abca4 Abcc6 Abcg5 Acbd6 Actl7a Adam1b Adam28 Afm Agc1 Akr1d1 Ankrd1 Apc2 Apg12l Aqp9 Arf4 …
188	V$E2F_Q4: E2F	252	252	489	5262	10168	-3.12	0.0	0.62	0.0	1700095F04Rik 2410004C24Rik 4930457P18Rik 4930542G03Rik 5430413I02Rik 5930412E23Rik A230072I16Rik Acbd6 Afm Agc1 Alg2 Als2cl Anxa10 Aqp9 Arid5b Arpm2 Atp6v1g1 Atp7b BC003940 BC016201 BC031407 Baiap1 Bard1 Bbc3 Bhmt Brs3 Btg2 Cacna1e Catna1 Cbln3 Cbx1 Cdh2 Cdk5 Chad Cited4 Cldn23 Cnnm1 Cnnm4 Col25a1 Cops5 Coro6 Cox8a Crb3 Cryab Ctgf Ctps2 Cyp11b2 Cyp19a1 Cyr61 Dapk3 Dkk1 Dlx4 Dok5 Dspp Dvl2 Eif2ak…
189	V$MEF2_02: myogenic MADS factor MEF-2	46	46	695	1128	14302	-3.12	0.0	0.12	0.0	3110006P09Rik 4833428E21Rik A330096I21Rik Aadat Acbd6 Adam21 Adam28 BC014805 Barx2 Cacng3 Clcn1 Dctn4 Ddx47 Dspp Foxd4 Fzd3 Ga17 Gab2 Gmeb1 Hnf4a Hod Hrh4 Htr3b Ifnb1 Klra5 Mrgpra3 Ngfrap1 Pabpc2 Pdlim1 Pop5 Ptcra Rpl41 Sall2 Scg2 Sdc1 Sema6c Shrm Slco1a5 Smad6 Spo11 Tff3 Tgfb1i4 Tia1 Tnfsf4 Trpc7 Usp22
190	V$TEL2_Q6	59	59	682	1070	14360	-3.13	0.0	1.84	0.0	1810060D16Rik Arntl2 Arpm2 Barx2 Bicd1 Brs3 Cdh17 Commd5 Cox8a D7Ertd462e Etsrp71 F2rl3 Fscn3 Gabrg2 Gmeb1 Gp2 Grik5 H1fx Hey2 Hrh4 Il1f5 Kcnj1 Klkb1 Krtap12-1 Krtap5-4 Lad1 Lman1l Lrrc1 Lyzl1 Mds1 Mrpl33 Nfatc2 Nfe2l3 Nfya ORF18 Opn4 Perp Ppih Rgr Rnf33 Rpl27 Rpl41 Rps13 Rps25 Runx3 S100a5 Scg2 Sec1 Slc16a4 Slc5a9 Slc9a3r1 Sprr2d Sval1 Tac4 Tessp2 Tmprss8 Tsn Txnl1 Zfy1
191	V$MTF1_Q4	61	61	680	1114	14316	-3.15	0.0	1.79	0.0	3110006P09Rik 4930457P18Rik Atp11a BC016201 BC025458 Bcl11a Bhmt Caln1 Catns Celsr1 Cnnm1 Cnnm4 Crhr1 Ctgf Cutl1 Cutl2 Cyp11b2 D2Bwg0891e Dbn1 Dok5 Epha4 Foxq1 Fshr Fzd8 Gab2 Gad1 Gpr19 Grik5 Heyl Hist2h3c1 Ifna1 Il17 Il17rd Inha Krt1-3 Lmx1a Mrpl13 Mybpc3 Ncor2 Nkx3-1 Otc Pax5 Pgc Pigf Pou2f2 Ppih Rab33a Ranbp17 Rho Rnf36 Rps27l Serpinb9c Slc26a4 Slc9a3r1 Stc1 Syt7 Tef Tert Tln1 Tsn Wnt8b
192	V$CHOP_01: heterodimers of CHOP and C/EBPalpha	214	214	527	4414	11016	-3.15	0.0	0.8	0.0	1110055N21Rik 1300012D20Rik 1810060D16Rik 2900091E11Rik 3110006P09Rik 4931412G03Rik 5730461K03Rik 5930412E23Rik AJ430384 Abcc6 Afm Akr1d1 Alg2 Ankrd1 Anxa10 Arid5b Arr3 Asah3 Atp1a3 BC003940 BC014805 BC018371 BC025458 BC026374 Baat Baiap2 Bard1 Bhmt Bpil1 C330027I04Rik Cacng3 Cald1 Cbx5 Ccl1 Cdh17 Cdk4 Cdk5 Cfc1 Cited4 Clcn1 Clec4f Commd5 Coro6 Ctps2 Cyp2a12 Cyr61 Dbn1 Dcamkl1 Ddr1 Ddx39 Dhrs2 Dn…
193	V$PIT1_Q6	555	555	186	11643	3787	-3.15	0.0	0.43	0.0	1110030H18Rik 1110055N21Rik 1300012D20Rik 1700095F04Rik 1810060D16Rik 2310067E08Rik 2410004C24Rik 2810427I04Rik 2900091E11Rik 4833428E21Rik 5430413I02Rik 5730461K03Rik 5830472H07Rik 9130020G10Rik 9230106L14Rik A230072I16Rik A330096I21Rik AJ430384 Aadat Abca4 Abcg5 Acbd6 Actl7a Adam1b Adam21 Adam28 Adam4 Afm Akr1c6 Akr1d1 Alg2 Als2cl Ankrd1 Ankrd24 Anxa10 Apon Aqp9 Arf4 Arhgdig Arid5b Armcx2 Arpm2…
194	V$E2F1_Q4: E2F-1	209	209	532	4401	11029	-3.15	0.0	0.53	0.0	1110030H18Rik 2810427I04Rik 4930542G03Rik 5930412E23Rik A230072I16Rik Acbd6 Actl7a Als2cl Anxa10 Arpm2 Atp1a3 Atp6v1g1 Atpif1 Avp BC003940 BC016201 BC018371 Baiap1 Bard1 Bhmt Btg2 Catna1 Cbln3 Cbx1 Cbx5 Ccnc Ccr4 Cdh2 Cdk5 Chad Cib1 Cilp2 Cited4 Cldn23 Cnnm1 Cnnm4 Commd5 Cops5 Coro6 Cox8a Ctps2 Cutl2 Cyp26a1 Cyr61 D2Bwg0891e Dapk3 Dlx4 Doc2b Dvl2 Ebna1bp2 Eno1 Epb4.1l4a Epha4 Faf1 Fbn2 Fdps Fgfr4…
195	V$MYOGNF1_01: myogenin / nuclear factor 1 or related factors	163	163	578	3286	12144	-3.16	0.0	1.08	0.0	1110055N21Rik 1810060D16Rik 1810073E21Rik 5930412E23Rik 9130020G10Rik A230072I16Rik Aadat Als2cl Anxa10 Arhgdig Atp6v0a4 Auh B4galt2 BC003940 BC031140 BC031407 Bard1 Bbc3 Bhmt Cacna1e Cacnb3 Catna1 Cbx5 Cdc42 Cdh17 Chad Cib1 Cited4 Clec4f Cnnm4 Cryab Cst9 Cutl2 Cyp1a1 Cyp2c39 Cyp8b1 D2Bwg0891e D7Ertd462e Dapk3 Dctn4 Ddx47 Defb13 Dkk1 Dlx4 Dnahc5 Dok5 Dpp6 Dusp24 Dvl2 Edn1 Eif2b2 Enam Eppk1 Esrrg …
196	V$NRF2_Q4: heterodimer containing Nrf2	191	191	550	4053	11377	-3.16	0.0	0.46	0.0	1700095F04Rik 1810060D16Rik 2410004C24Rik 2900091E11Rik 3110006P09Rik A230072I16Rik AJ430384 Aadat Abcc6 Adam1b Akr1c6 Anxa10 Art2b Atp6v0a4 Atp6v1g1 Auh BC007180 BC014805 BC018371 Bbc3 Bid3 Bpil1 Cacnb3 Caln1 Catna1 Catns Ccl1 Ccnc Ccr4 Cdh17 Cfc1 Chrnb3 Cited4 Clcn1 Clec4f Cnih3 Cntn2 Crx Cryab Ctgf Cxxc5 Cyp19a1 Cyp26a1 Cyp2c39 Cyp2j5 Cyp8b1 Dctn4 Ddx39 Dnahc5 Dntt Dtprp Dusp24 Edn1 Epb4.1l4a …
197	V$PADS_C: Retroviral Poly A downstream element	195	195	546	4008	11422	-3.17	0.0	0.84	0.0	3110006P09Rik 4930457P18Rik 5430413I02Rik 9130020G10Rik AJ430384 Ankrd24 Arf1 Arf4 Arntl2 Arpm2 Auh BC003940 BC014805 Baat Baiap1 Becn1 Brs3 Bzrpl1 C330027I04Rik C8b Caln1 Cbln3 Cbx1 Cdk4 Cdk5 Celsr1 Chad Cited4 Coro6 Cps1 Cst9 Cyp11b2 Cyp1a1 Cyp26a1 Cyp2a12 Cyp2j5 Cyr61 D7Ertd462e Ddc8 Ddr1 Ddx47 Defb15 Dhrs2 Dlx4 Dntt Dpp6 Dusp24 Ebna1bp2 Egln3 Eppk1 Esrrg Fdps Fgfr4 Fxyd4 Fzd8 Gabrq Gad1 Gal G…
198	V$COUP_01: COUP:HNF-4 heterodimer	117	117	624	2305	13125	-3.18	0.0	1.28	0.0	1110030H18Rik 1300012D20Rik 1810060D16Rik 3110006P09Rik 5830472H07Rik Acbd6 Adam4 Arntl2 Arr3 Atp6v0a4 Atp7b Atpif1 Avp B4galt2 BC007180 BC026374 BC026439 Bhmt Boll Caln1 Capzb Clcn1 Clec4f Ctgf Ctps2 Cxxc5 Cyp1a2 Cyp26a1 Cyp2a12 Cyp2g1 Defb15 Dkk1 Dntt Emid2 Epha1 Eppk1 Fbp1 Fkbp6 Foxd1 G6pc Gif Gmeb1 Gmppb Gna14 Grik5 Hap1 Hes7 Hey2 Igfbpl1 Il17 Iqcc Iqgap1 Kcnj1 Kcnk4 Kcnmb2 Lad1 Lcn3 Lect1 Ly…
199	V$ATF4_Q2: activating transcription factor 4	176	176	565	3741	11689	-3.18	0.0	0.45	0.0	1300012D20Rik 1810073E21Rik 2310067E08Rik 2900091E11Rik 5930412E23Rik AJ430384 Abcg5 Actl7a Adam1b Akr1d1 Alg2 Anxa10 Arf4 Arntl2 Atp1a3 Atp6v0a4 Avp BC018371 BC025458 BC031140 Bbc3 Becn1 Bhmt Bpil1 Brs3 Btg2 Bzrpl1 Cbln3 Ccnc Ccr4 Cdk5 Cib1 Cited4 Clec4f Cnnm4 Commd5 Cox8a Crb3 Cutl1 Cyp11b2 Cyp1a1 Cyp2a12 Cyp8b1 Dapk3 Dctn4 Ddx39 Defb10 Defb15 Dok5 Dtprp Dusp24 Dvl2 Ebna1bp2 Edn1 Emid2 Epha1 Fb…
200	V$PEBP_Q6	189	189	552	3986	11444	-3.18	0.0	0.52	0.0	1110055N21Rik 1300012D20Rik 1810060D16Rik 4833428E21Rik 5830472H07Rik 9130020G10Rik Aadat Abca4 Acbd6 Adam1b Adam4 Ankrd1 Apc2 Apon Arntl2 Art2b Asah3 Atpif1 Avp B4galt2 BC007180 BC014805 Baat Baiap2 Becn1 Bid3 Catna1 Cbx5 Cdh17 Cdk4 Cdk5 Celsr1 Chad Chrna6 Col25a1 Commd5 Cops5 Coro6 Crb3 Crx Ctps2 Cxxc5 Cyp19a1 Cyp2a12 Cyp3a11 D7Ertd462e Ddr1 Defb10 Defb15 Dhrs2 Dok5 Dpp6 Dpysl5 Dspp Eif2ak3 Emi…
201	V$TCF11MAFG_01: TCF11:MafG heterodimers	48	48	693	1159	14271	-3.2	0.0	0.14	0.0	1810060D16Rik AJ430384 Adam1b Apg12l Atp6v0a4 Auh Cib1 Clcn1 Cyp2j5 Cyp8b1 Dtprp F11r Faf1 Gal Grin2d Hod Hoxc13 Il17rd Itgb1 Kcnd3 Krt1-3 Mbl2 Neud4 Nmur1 Omd Omp Perp Pib5pa Pkp1 Pnlip Prlpa Rps25 Sall2 Scgb3a2 Scrn2 Slc17a2 Slc35b1 Snrp1c Sval1 Syt1 Tmc2 Tmem2 Ugt8 V1rd3 Wrnip1 Zfhx4 Zfpm2 Zfy1
202	V$WHN_B: winged-helix factor nude	177	177	564	3739	11691	-3.2	0.0	0.51	0.0	1810073E21Rik 3110006P09Rik 4833428E21Rik 4930457P18Rik 4930542G03Rik 5730461K03Rik 5930412E23Rik 9130020G10Rik 9230106L14Rik A230072I16Rik AJ430384 Abca4 Als2cl Apg12l Arhgdig Arid5b Atp7b Auh BC003940 BC016201 BC018371 BC025458 Baiap1 Bard1 Barx2 Bcl11a Bicd1 Brms1 C330027I04Rik Cacna1e Cacnb3 Cbx1 Cdh17 Cilp2 Cited4 Cldn23 Cnnm4 Cops5 Coro6 Cryab Cutl2 Cyp8b1 D7Ertd462e Dapk3 Dctn4 Ddr1 Ddx39 …
203	V$IK3_01: Ikaros 3	81	81	660	1543	13887	-3.21	0.0	1.51	0.0	1300012D20Rik Adam4 Agc1 Arf4 Arntl2 Auh B4galt2 BC031407 Bard1 Bpil1 Cdh15 Chad Clcn1 Commd5 Crb3 Cyp3a11 D7Ertd462e Ddc8 Dpp6 Eif2ak3 Epha4 Eps8l1 Ga17 Gab2 Gabrg2 Gabrp Glra3 Gria2 Hand1 Hey2 Hils1 Hpvc2 Il13ra1 Il17e Krt1-19 Lcn13 Ltap March9 Mrgpra1 Mrpl14 Mrpl21 Mxd3 Myo10 Nek6 Nmur2 Npy6r ORF18 Olfr672 Pabpn1 Pcdhb19 Pcsk1 Pdcd1lg2 Pign Pla2g2f Pres Psg16 Pwwp1 Retnlb Rho Sall2 Sdc1 Serpin…
204	V$AIRE_01	147	147	594	2965	12465	-3.21	0.0	1.04	0.0	1110055N21Rik 1700095F04Rik 2810427I04Rik 4931412G03Rik A330096I21Rik AJ430384 Abca4 Actl7a Afm Akr1d1 Ankrd24 Anxa10 Aqp9 Arf4 Arr3 Atp11a Atp6v0a4 BC018371 BC026374 Baat Bbc3 Catns Cdc42 Cdk4 Chrna6 Commd5 Cyp2j5 D7Ertd462e Dbn1 Ddx39 Ddx47 Dhrs2 Dtprp Eif3s6ip Evx2 F2rl3 Fbxo16 Foxb1 Foxq1 Fzd8 Gabrb1 Gal Galr3 Gip Gmppb Gp2 Gpr63 Hes6 Hes7 Hgf Hnf4a Hpvc2 Hrh4 Ifna9 Ifnb1 Igf2bp3 Ins1 Insr Ja…
205	V$DEAF1_01	139	139	602	2998	12432	-3.21	0.0	0.37	0.0	1110030H18Rik 1110055N21Rik 1810060D16Rik 2900091E11Rik 3110006P09Rik 4930542G03Rik 5730461K03Rik 5930412E23Rik A230072I16Rik Abcc6 Acbd6 Agc1 Als2cl Anxa10 Apc2 Apg12l Atp1a3 BC003940 BC018371 Baiap2 Barx2 Bicd1 Brms1 Btg2 Catna1 Cbln3 Ccnc Cdk4 Cdk5 Cib1 Cnih3 Cnnm1 Cnnm4 Cntn2 Cops5 Crhr1 Cutl2 Cybrd1 Dapk3 Dpysl5 Dusp24 Ebna1bp2 Eif2ak3 Epha4 Fbxo36 Fjx1 Fkbp6 Foxf1a Gabrq Galr3 Gpr12 Hap1 Hc…
206	V$E2F_Q6_01	80	80	661	1815	13615	-3.22	0.0	0.22	0.0	4930542G03Rik 5930412E23Rik A230072I16Rik Als2cl Anxa10 Atp6v1g1 Avp BC016201 Barx2 Btg2 Cbln3 Cbx1 Cbx5 Cited4 Cldn23 Cnnm4 Cops5 Coro6 Cox8a Ctgf Cyr61 Faf1 Fbn2 Fdps Fgfr4 Foxd4 Foxo1 Gad1 Hes7 Hist2h3c1 Hn1 Hpxn Ier5l Inha Kcna7 Lad1 Lama5 Lman1l Lmx1a Lrig1 Lrrc1 Mesp2 Mrpl13 Mrpl21 Msc Nfatc2 Nfya Nmyc1 Nrarp ORF18 Omp Pdgfa Rab6ip2 Ranbp17 Rhced Rln1 Rnf110 Sept2 Shrm Sim1 Smad6 Sntg1 Sp4 …
207	V$AML_Q6	165	165	576	3385	12045	-3.23	0.0	0.84	0.0	1110030H18Rik 1110055N21Rik 1300012D20Rik 2900091E11Rik 5830472H07Rik 9130020G10Rik A330096I21Rik Aadat Abca4 Adam1b Adam4 Ankrd1 Apon Arntl2 Art2b Avp B4galt2 BC014805 Baat Baiap2 Bid3 Cdh17 Cdk4 Cdk5 Chad Chrna6 Chx10 Cited4 Clcn1 Col25a1 Cops5 Coro6 Cps1 Crb3 Crx Ctps2 Cxxc5 Cyp19a1 Cyp1a1 Cyp2a12 Cyp3a11 Cyp8b1 D7Ertd462e Dcamkl1 Ddr1 Defb10 Dok5 Dpp6 Dpysl5 Dspp Dusp24 Edn1 Eno1 Eps8l1 Foxb1…
208	V$ELK1_02: Elk-1	569	569	172	11861	3569	-3.23	0.0	0.61	0.0	1110030H18Rik 1110055N21Rik 1700095F04Rik 1810060D16Rik 1810073E21Rik 2310067E08Rik 2410004C24Rik 2810427I04Rik 2900091E11Rik 3110006P09Rik 4930457P18Rik 4930542G03Rik 4931412G03Rik 5430413I02Rik 5730461K03Rik 5930412E23Rik 9130020G10Rik 9230106L14Rik A230072I16Rik A330096I21Rik AJ430384 Abcc6 Abcg5 Acbd6 Actl7a Adam1b Adam28 Adam4 Agc1 Akr1d1 Als2cl Ankrd1 Anxa10 Apc2 Apg12l Aqp9 Arf4 Arhgdig Ar…
209	V$CDC5_01: cell division control protein 5	644	644	97	13541	1889	-3.23	0.0	0.26	0.0	1110030H18Rik 1110055N21Rik 1300012D20Rik 1700095F04Rik 1810073E21Rik 2310067E08Rik 2410004C24Rik 2810427I04Rik 2900091E11Rik 3110006P09Rik 4833428E21Rik 4930457P18Rik 4931412G03Rik 5430413I02Rik 5830472H07Rik 5930412E23Rik 9230106L14Rik A230072I16Rik A330096I21Rik AJ430384 Aadat Abca4 Abcc6 Abcg5 Acbd6 Actl7a Adam1b Adam21 Adam28 Adam4 Afm Agc1 Akr1c6 Akr1d1 Alg2 Ankrd24 Anxa10 Apg12l Apon Aqp9 …
210	V$NMYC_01: N-Myc	157	157	584	3323	12107	-3.24	0.0	0.5	0.0	1810073E21Rik 2310067E08Rik 3110006P09Rik 4930457P18Rik Arhgdig Arid5b Armcx2 Arpm2 Atp1a1 Atp6v0a4 Atp6v1g1 Avp B4galt2 BC003940 BC018371 BC025458 BC026374 Baiap1 Barx2 Brms1 Bzrpl1 C330027I04Rik Capzb Catna2 Ccr4 Cdc42 Cdc42ep1 Cdk4 Cdk5 Chrm4 Cib1 Cldn23 Cnih3 Cnnm1 Coro6 Crb1 Crb3 Crx Cxxc5 D7Ertd462e Dctn4 Ddc8 Ddx39 Defb15 Dlx4 Dntt Dpp6 Dvl2 Ebna1bp2 Eno1 Faf1 Fbn2 Fjx1 Fkbp6 Foxb1 Foxl1 F…
211	V$NFY_01: nuclear factor Y (Y-box binding factor)	160	160	581	3287	12143	-3.25	0.0	0.82	0.0	1110030H18Rik 1810073E21Rik 2810427I04Rik 4833428E21Rik 4930542G03Rik 5930412E23Rik 9130020G10Rik Abcg5 Akr1d1 Arntl2 Atp1a3 Atp7b BC003940 BC025458 BC031407 Btg2 Ccl1 Cdh2 Chrm4 Chx10 Cited4 Cldn23 Crb1 Cyp2a12 Cyp2j5 Cyp8b1 Dapk3 Defb10 Defb13 Dlx4 Dspp Eif2ak3 Eif2b2 Eif3s6ip Enam Eno1 Esrrg F11r Fbxo16 Fdps Fjx1 Foxc1 Foxj1 Foxl1 Foxm1 Foxo1 Glra1 Glra3 Gmppb Gna14 Gpr19 Hes6 Hesx1 Hist2h3c1 …
212	V$CACCCBINDINGFACTOR_Q6	66	66	675	1234	14196	-3.25	0.0	1.59	0.0	2410004C24Rik 4930542G03Rik 5930412E23Rik Agc1 Apg12l Arpm2 Atp1a3 BC025458 BC031407 Cacng3 Cald1 Ccr4 Cdk4 Chrm4 Cntn2 Coro6 Crb3 Crhr1 Cyp8b1 Ddc8 Epha4 Ephx1 F11 Fbn2 Foxq1 Gab1 Gabrg2 Grik5 Grin2d Hnf4a Inhbe Jup Kcna7 Klf13 Krt1-17 Lcn13 Lhx4 Ltk Mell1 Mpl Mrpl14 Neud4 Nfya Nr4a3 Nrtn P2rx3 Plscr3 Pnmt Ppap2c Ppih Pres Rhod Rnf2 Sema6c Sept2 Slc22a7 Slc9a3r1 Spcs1 Syngr1 Tacr3 Tenc1 Tln1 Tme…
213	V$ICSBP_Q6	33	33	708	837	14593	-3.25	0.0	0.11	0.0	9130020G10Rik AJ430384 Aadat Adam1b Akr1d1 Anxa10 Arpm2 Bard1 Ccnc Cps1 Defb10 Dhrs2 Grik5 Gsh1 Hgf Hoxc13 Jarid1b Kcna7 Lcn3 Mtap7 Otc Pcsk1 Pgpep1 Prg3 Prss32 Rac1 Six4 Slc7a13 Strc Tapbpl Tjp2 Tmc2 Tmem9
214	V$HNF1_01: hepatic nuclear factor 1	129	129	612	2778	12652	-3.26	0.0	0.39	0.0	1300012D20Rik 1700095F04Rik 1810073E21Rik 4833428E21Rik 5430413I02Rik 9130020G10Rik 9230106L14Rik Abcc6 Actl7a Afm Akr1c6 Anxa10 Aqp9 Armcx2 Atp1a1 Atp6v0a4 Atp6v1g1 BC007180 Bard1 Brms1 Bzrpl1 Cacnb3 Catna1 Cbx5 Cdh17 Cldn23 Commd5 Cpb1 Cps1 Crb1 Crb3 Cutl2 Cyp2a12 Cyp2c39 Cyp2j5 Cyp3a11 D7Ertd462e Defb13 Dkk1 Dspp Eif3s6ip Enam Fzd3 G6pc Gab1 Gabrg2 Gckr Gp2 Gsh1 Hcn1 Hesx1 Hey2 Hn1 Hnf4a Hpvc2…
215	V$S8_01: S8	59	59	682	1376	14054	-3.26	0.0	0.18	0.0	3110006P09Rik Akr1c6 Anxa10 Asah3 Becn1 Bzrpl1 Catns Cldn23 Clec4f Crb1 Cyp19a1 Cyp2j5 Defb10 Defb13 Dnahc5 Dok5 Dspp Enam Fbxo16 Foxo1 Foxq1 G6pc Glra3 Gp2 Gpr12 Hesx1 Hist3h2ba Ifna1 Il1f5 Klra5 Krt1-19 Mageb1 March9 Mip Mycs Myh14 Myocd Nfix Npas3 Nr4a3 Olfr480 Olfr69 Pap Pcdhb19 Pres Psmd11 Psmd7 Ptcra Rps25 Slc26a2 Slc26a7 Slc5a9 Syngr3 Syt1 Tas2r108 Tdpoz1 Tex12 Thrap4 V1rd14
216	V$STAF_02: Se-Cys tRNA gene transcription activating factor	130	130	611	2623	12807	-3.27	0.0	1.01	0.0	1110030H18Rik 1810073E21Rik 2410004C24Rik 2900091E11Rik 4931412G03Rik Abcg5 Arf1 Arf4 Atp7b BC003940 Becn1 Bid3 Brs3 Cacng3 Catns Cbx1 Cdh17 Cdk5 Celsr1 Clcn1 Cnih3 Cps1 Cyp2j5 Dbn1 Ddx47 Dlx4 Dnahc5 Epb4.1l4a Ephx1 F2rl3 Fdps Foxl1 Fshr Fzd8 Ga17 Galr3 Gip Gpr24 Gpr63 Grik5 Grin2d Hcn2 Hey2 Hils1 Hkr2 Hnf4a Hod Hrmt1l3 Ier3 Il13ra1 Il17e Il1f5 Insr Jarid1b Kcnd3 Klf1 Krt1-17 Krt1-19 Krtap5-4 Lam…
217	V$HFH8_01: HNF-3/Fkh Homolog-8	106	106	635	2317	13113	-3.28	0.0	0.33	0.0	1110055N21Rik 2410004C24Rik 4930457P18Rik A330096I21Rik Adam1b Adam28 Akr1c6 Arid5b Asah3 Atp7b Atpif1 BC007180 BC014805 BC026374 BC031140 Baat Baiap1 Caln1 Catns Ccr4 Cdk4 Cdk5 Cops5 Coro6 Cpb1 Cps1 Cxxc5 Cyr61 Defb15 Fjx1 Foxl1 Foxm1 Fzd3 Gab1 Gab2 Gabrp Gdpd1 Gfm2 Gip Hesx1 Hils1 Hkr2 Ifnb1 Il17e Il1f5 Ingaprp Insr Itgb1 Jup Kcnj1 Lgals2 Magea7 Mbl2 Mpl Mrps14 Myh14 NE Nkx3-1 Nlgn1 Nodal Npy5r…
218	V$HFH1_01: HNF-3/Fkh Homolog 1	92	92	649	2039	13391	-3.29	0.0	0.29	0.0	1300012D20Rik 4930457P18Rik A330096I21Rik AJ430384 Adam1b Akr1c6 Arid5b Asah3 Atp7b BC007180 Baat Baiap1 Caln1 Ccr4 Cdk5 Cops5 Cpb1 Cps1 Ctgf Cxxc5 Defb15 Dhrs2 Dspp Dusp24 F11 Fjx1 Foxd1 Foxl1 Foxm1 Fzd3 Gab1 Gab2 Gdpd1 Gip Hesx1 Hils1 Ifnb1 Il1f5 Itgb1 Kcnmb2 Lgals2 Magea7 Mpl Mtnr1a Myh14 NE Nkx3-1 Nlgn1 Nr1h4 Olfr16 Olfr160 Olfr69 Pabpn1 Pbp2 Pdc Pigf Pkp1 Pres Psmd7 Ptk2 Rac1 Ranbp17 Rbbp6 R…
219	V$LDSPOLYA_B: Lentiviral Poly A downstream element	593	593	148	12369	3061	-3.29	0.0	0.58	0.0	1110030H18Rik 1300012D20Rik 1700095F04Rik 1810060D16Rik 2310067E08Rik 2410004C24Rik 2810427I04Rik 2900091E11Rik 4833428E21Rik 4930457P18Rik 4930542G03Rik 4931412G03Rik 5430413I02Rik 5830472H07Rik 9130020G10Rik 9230106L14Rik AJ430384 Aadat Abcc6 Abcg5 Acbd6 Actl7a Adam1b Adam21 Adam28 Adam4 Afm Agc1 Akr1d1 Alg2 Als2cl Anxa10 Apc2 Apon Aqp9 Arf4 Arhgdig Arid5b Armcx2 Arntl2 Arpm2 Arr3 Art2b Asah3 A…
220	V$E2F_Q4_01	139	139	602	2927	12503	-3.3	0.0	0.56	0.0	4930542G03Rik 5930412E23Rik A230072I16Rik Acbd6 Als2cl Anxa10 Arpm2 Atp6v1g1 Atp7b Avp BC016201 Barx2 Bhmt Btg2 Catna1 Cbln3 Cbx1 Cbx5 Ccr4 Cdh2 Chad Cited4 Cldn23 Cnnm1 Cnnm4 Cops5 Coro6 Cox8a Ctgf Ctps2 Cyp26a1 Cyr61 Dvl2 Eif2ak3 Epb4.1l4a Epha4 Faf1 Fbn2 Fdps Fgfr4 Foxd4 Foxj1 Foxm1 Foxo1 Gad1 Glra3 Gmppb Gna14 Gpr24 H1fx Hes7 Hist2h3c1 Hn1 Hpxn Ier5l Igf1r Igsf9 Inha Kcna7 Kcnma1 Klf12 Klhl10…
221	V$AP1_C: AP-1 binding site	140	140	601	2894	12536	-3.3	0.0	0.74	0.0	1700095F04Rik 2310067E08Rik 2410004C24Rik 5830472H07Rik Adam1b Alg2 Anxa10 Art2b Atp11a Atp6v0a4 BC018371 BC025458 BC031140 Baat Bbc3 Bicd1 Bzrpl1 Cacnb3 Catna1 Cbx1 Ccr4 Cdc42 Cdh2 Cdk5 Chrna6 Clec4f Cnih3 Cntn2 Ctps2 Cxxc5 Cybrd1 Cyp19a1 Cyp1a1 Cyp26a1 Cyp8b1 Dcamkl1 Ddx39 Dhrs2 Dtprp Dvl2 Eif3s6ip Epha1 F11 F11r Fkbp6 Fxyd4 G6pc Gal Galr3 H1fx H2afy2 Hap1 Hcn2 Hoxb3 Hrmt1l3 Ier5l Il17rd Iqcc J…
222	V$EVI1_02: ectopic viral integration site 1 encoded factor	12	12	729	375	15055	-3.31	0.0	0.06	0.0	Abcc6 Akr1d1 BC014805 Cald1 Cyp19a1 Dnahc5 Dok5 Fdps Mrps14 Nkx3-1 Sf3b5 Slc5a8
223	V$AP4_01: activator protein 4	58	58	683	1344	14086	-3.33	0.0	0.2	0.0	4833428E21Rik Abcg5 Actl7a Akr1d1 Arhgdig BC018371 Bard1 Brms1 Commd5 Cutl1 D2Bwg0891e Ddc8 Ddr1 Dok5 Ephx1 F11 Galr3 Gmppb Hand1 Hoxc13 Hp Htr3a Ifnb1 Inha Kcnj1 Kcnj3 Kcnk4 Kif1a Klf1 Lgr8 Mbtd1 Mell1 Mesp2 Mrgpra1 Ms4a10 Nrtn Pkp1 Rab33a Rab6ip2 Rac1 Rgnef Rgs11 Rhced Rpe65 Sec8l1 Sema6c Sim1 Slc5a8 Slc6a12 Sp4 Srisnf2l Strc Syngr3 Tenc1 Tnfsf4 Tscot Upk2 Wrnip1
224	V$NFE2_01: NF-E2 p45	101	101	640	2197	13233	-3.33	0.0	0.36	0.0	1110030H18Rik 1110055N21Rik 2410004C24Rik 3110006P09Rik 9130020G10Rik Adam1b Anxa10 Apc2 Art2b Atp6v0a4 Atp6v1g1 BC025458 Bbc3 Becn1 Boll Brms1 Bzrpl1 Cacnb3 Clec4f Cnih3 Cntn2 Cst9 Ctps2 Cutl1 Cxxc5 Cybrd1 Cyp19a1 Dbn1 Eps8l1 F11 Fkbp6 Fxyd4 Fzd3 Fzd8 G6pc Gal Galr3 H1fx H2afy2 Hes6 Heyl Hrmt1l3 Iqcc Kif1a Krt2-7 Lect1 Lhx4 Lhx6 Lrdd Lrig1 Mbtd1 Mlp Mrpl13 Mrpl33 Mxd3 Nkx3-1 Nmu Olfr480 Omd Pax5…
225	V$XBP1_01: X-box-binding protein 1	60	60	681	1382	14048	-3.34	0.0	0.22	0.0	1810073E21Rik 3110006P09Rik Abcc6 Acbd6 Actl7a Adam1b Alg2 Arf4 Armcx2 Arpm2 Atp1a1 BC026374 Baat Caln1 Cdk4 Cyp19a1 Dvl2 Epha4 Fkbp6 Foxl1 Foxm1 Foxq1 Fshr G6pc Glra3 Hes7 Hkr2 Hpvc2 Hrmt1l3 Jarid1b Kcna7 Klf12 Lgr8 Lrig1 Mepe Ms4a10 Myocd Nrtn Pabpn1 Pop5 Prkcc Psmd11 Ptpn13 Rln1 Rpl15 Sept2 Slc17a3 Slc26a2 Slc35b1 Slco1b2 Tdpoz1 Tessp2 Tln1 Tmc2 Tmem9 Tubb4 Txnl1 Zfp207 Zfp219 Zfp98
226	V$E2F4DP2_01: E2F-4:DP-2 heterodimer	89	89	652	1752	13678	-3.35	0.0	1.18	0.0	2410004C24Rik 5430413I02Rik 5930412E23Rik Acbd6 Agc1 Anxa10 BC031407 Baiap1 Baiap2 Bard1 Btg2 Catna2 Cbx1 Cdh2 Cited4 Cnnm4 Col25a1 Cops5 Coro6 Cox8a Eif3s6ip Faf1 Fbn2 Fbxo16 Fdps Fgf15 Foxd1 Foxj1 Gad1 Glra3 Grin2d Hap1 Hcn1 Hist3h2ba Ier5l Ifna1 Irx6 Kcna7 Kcnj3 Lad1 Lmx1a Lrrc1 March9 Matn1 Mbl2 Mesp2 Mixl1 Mrgpra1 Mrpl13 Mrps12 Mrps14 Mxd3 Nfatc2 Nfya Nmyc1 Nodal Nudt14 ORF18 Omp Pdgfa Pgc P…
227	V$TAL1BETAE47_01: Tal-1beta:E47 heterodimer	47	47	694	852	14578	-3.35	0.0	1.66	0.0	5430413I02Rik Abcc6 Adam4 Ankrd1 Arf1 Arntl2 Asah3 Atp7b Cbx5 Cox8a Crb3 Ctps2 Cyp19a1 Cyp8b1 Ddx39 Defb15 Dhrs2 Dtprp Fgfr4 Fjx1 Foxb1 Fzd3 Gck Gpr63 Gsh1 Hey2 Hsd3b1 Ier3 Inhbe Itgb1 Kcnd3 Kcnk4 Klf1 Lefty1 Mixl1 Ms4a10 Mybpc3 Olfr70 Pla2g2f Ranbp17 Rpl23a Scn11a Scrn2 Slc23a3 Smarcc1 Sval1 Trim47
228	V$OLF1_01: olfactory neuron-specific factor	77	77	664	1497	13933	-3.37	0.0	1.25	0.0	1700095F04Rik Adam4 Agc1 Ankrd24 Atp6v1g1 BC026374 Bard1 Barx2 Bid3 Cdk5 Chrna6 Cited4 Cnih3 Dbn1 Dok5 Dpysl5 Dvl2 Epha1 Epha4 Foxf1a Foxj1 Foxl1 Foxo1 Gabrg2 Gabrp Gal Grik5 Hivep3 Hkr2 Ier3 Ier5l Ifna9 Igsf9 Inhbe Jup Kcnd3 Kcnj3 Klk4 Krt1-17 Krt2-7 Lhx4 Lrrc1 Mark2 Myocd Nlgn1 Npy6r Nr4a3 Oas1e Olfr70 Omp Otog Pigf Prap1 Rho Rnf110 Rpl23a Runx3 Sema6c Sept2 Shrm Sim1 Six4 Slamf1 Slc16a11 Slc17…
229	V$HIF1_Q5: hypoxia-inducible factor 1	81	81	660	1787	13643	-3.38	0.0	0.32	0.0	1110030H18Rik 1810073E21Rik 2310067E08Rik Acbd6 Arf4 Arhgdig Baat Bcl11a Brms1 Ccl1 Ccnc Ccr4 Chad Cib1 Cnih3 Cnnm1 Dusp24 Ebna1bp2 Eno1 Epha4 Eps8l1 Faf1 Fgf15 Fgfr4 Fjx1 Foxm1 Gad1 Galr3 Gmppb Hesx1 Hey2 Hist2h3c1 Htr3a Igf1r Igf2bp3 Igfbpl1 Insr Klf13 Lect1 Lgals2 Mpl Mrpl21 Mxd3 Mybpc3 Nab2 Nfix P2rx3 Pap Pde6b Pkp1 Ppap2c Ppp1r14b Ptbp1 Ptcra Pyy Rdh10 Rgr Rpl23a Rps25 Sept2 Sfn Slc1a4 Slc26…
230	V$DR4_Q2: direct repeat 4	641	641	100	13284	2146	-3.4	0.0	0.91	0.0	1110030H18Rik 1110055N21Rik 1700095F04Rik 1810060D16Rik 1810073E21Rik 2310067E08Rik 2810427I04Rik 2900091E11Rik 3110006P09Rik 4833428E21Rik 4930542G03Rik 4931412G03Rik 5430413I02Rik 5730461K03Rik 5830472H07Rik 5930412E23Rik 9230106L14Rik A230072I16Rik A330096I21Rik AJ430384 Aadat Abca4 Abcc6 Abcg5 Acbd6 Actl7a Adam1b Adam21 Adam4 Afm Akr1c6 Akr1d1 Alg2 Als2cl Ankrd1 Ankrd24 Apc2 Apon Aqp9 Arf1 Ar…
231	V$NFKAPPAB_01: NF-kappaB	103	103	638	2189	13241	-3.41	0.0	0.51	0.0	1700095F04Rik A230072I16Rik Adam1b Agc1 Als2cl Ankrd24 Anxa10 Apc2 Apg12l Arntl2 Bbc3 Brs3 Cacnb3 Catns Cbln3 Ccl1 Cdh17 Chrna6 Cited4 Clcn1 Ctgf Cutl1 Cutl2 Cyp26a1 Cyp2j5 Dcamkl1 Defb10 Doc2b Dok5 Dpp6 Dspp Fgfr4 Ga17 Gpr19 H1fx Hils1 Hoxb3 Ifnb1 Igsf9 Il17e Inha Irx6 Kcna7 Kif1a Klkb1 Lama5 Lefty1 Lmx1a Lrrc1 Ltap Lyzl1 Mark2 Matn1 Mbtd1 Mds1 Mell1 Mrpl14 Mrps14 Myocd Ncor2 Nedd4l Nfya Nlgn1 N…
232	V$DR3_Q4: direct repeat 3	106	106	635	2169	13261	-3.41	0.0	0.82	0.0	1300012D20Rik 2900091E11Rik 9230106L14Rik Apg12l BC003940 BC031407 Barx2 Bbc3 Bicd1 C330027I04Rik Cald1 Cdh15 Cdh17 Chrnb3 Chx10 Cilp2 Cnih3 Cntn2 Crhr1 Cst9 Cutl1 Cyp19a1 Cyp1a1 Cyp2j5 Cyr61 D2Bwg0891e Dlx4 Dok5 Eif2b2 Eppk1 Eps8l1 Evx2 F11r Fbp1 Fshr Gabrb2 Gabrp Galr3 Hcn2 Hcrt Heyl Hpvc2 Igf2bp3 Il17 Il17rd Ingaprp Inhbe Jarid1b Kap Klf1 Klhl10 Krtap12-1 Lcn13 Lrdd Lrrc1 Mageb1 Map2k7 March9 …
233	V$TANTIGEN_B: Major T-antigen binding sites	86	86	655	1710	13720	-3.41	0.0	1.06	0.0	1110030H18Rik 1110055N21Rik 2810427I04Rik Arf1 Asah3 Avp BC031140 BC031407 Cbx1 Chrm4 Clec4f Cox8a Crb3 Cyp2a12 D2Bwg0891e D7Ertd462e Ddx39 Ddx47 Dpysl5 Ebna1bp2 Eif2b2 Eif3s6ip Eno1 Ephx1 F11r Fgfr4 Fkbp6 Fxyd4 Gab1 Gckr Gip Gmeb1 Gsh1 Hcrt Hesx1 Heyl Hils1 Hn1 Il17rd Iqcc Irx6 Jarid1b Jup Lad1 Lama5 Mrgpra3 NE Ncor2 Neud4 Ngfrap1 Nkx3-1 Nodal Pigf Prrg2 Ptcra Ranbp17 Rhced Rpgrip1 Rpl23a Rpl27 …
234	V$OCT1_Q6: octamer factor 1	685	685	56	14147	1283	-3.42	0.0	1.36	0.0	1110030H18Rik 1110055N21Rik 1300012D20Rik 1700095F04Rik 1810060D16Rik 1810073E21Rik 2410004C24Rik 2900091E11Rik 3110006P09Rik 4833428E21Rik 4930457P18Rik 4930542G03Rik 5430413I02Rik 5730461K03Rik 5830472H07Rik 5930412E23Rik 9130020G10Rik 9230106L14Rik A230072I16Rik A330096I21Rik AJ430384 Aadat Abca4 Abcc6 Abcg5 Acbd6 Actl7a Adam1b Adam21 Adam28 Adam4 Afm Agc1 Akr1c6 Akr1d1 Alg2 Als2cl Ankrd1 Ankr…
235	V$AHRARNT_01: aryl hydrocarbon receptor:Arnt heterodimers	41	41	700	981	14449	-3.42	0.0	0.18	0.0	2310067E08Rik Alg2 B4galt2 Bbc3 Bcl11a Btg2 Caln1 Catna1 Cdk5 Dkk1 Dlx4 Dspp Fbn2 Fbxo16 Fkbp6 Foxq1 Fzd8 Grin2d H2afy2 Hivep3 Htr3a Kcnmb2 Lrig1 Mbl2 Nebl Nek6 Neud4 Nfya Rhov Rpl15 Scn11a Sf3b5 Six4 Slc1a4 Sntg1 Sox2 Tcl1b3 Tm4sf1 Tmepai Txnl1 Zfy1
236	V$PTF1BETA_Q6	65	65	676	1250	14180	-3.43	0.0	1.29	0.0	1700095F04Rik 9130020G10Rik Adam1b Anxa10 Avp BC003940 BC014805 BC031407 Bbc3 Chrnb3 Cst9 Cyp26a1 Dkk1 Dok5 Fdps Fxyd4 Gabrb2 Gdpd1 Gmppb Gna14 Gpr12 Grin2d Hgf Hist3h2ba Ifnb1 Il1f5 Kap Krt1-3 Lrdd Mark4 Matp Mrpl14 Mrps14 Nfatc2 Nkd2 Nmu Notch3 ORF18 Pdc Pop5 Pou2f2 Ppp1r14b Prkcc Rac1 Rho Rnf2 Rpgrip1 Rps13 S100a5 Sdc1 Sec1 Sim1 Slc16a11 Slc26a7 Sox4 Stat6 Syngr1 Tapbpl Tln1 Tm4sf1 Tmsb10 V2R2…
237	V$POU6F1_01	56	56	685	1280	14150	-3.44	0.0	0.25	0.0	4931412G03Rik Akr1c6 BC007180 Col25a1 Cyp2c39 Cyp2j5 Dnahc5 Enam Esrrg Faf1 Fgfr4 Gmeb1 Hcn1 Hesx1 Hgf Hpvc2 Hrh4 Hsd3b1 Il1rapl2 Ins1 Itgb1 Klf12 Klra5 MGC25972 Mbl2 Mds1 Mrgpra3 Mrpl33 Nmur2 Nodal Npy6r Olfr140 Olfr69 Oprk1 Otc Pabpn1 Pap Perp Pou2f1 Sall2 Scgb3a2 Sema6c Slc22a7 Slc5a9 Slco1a1 Slco1b2 Sprr2d Syngr1 Tbc1d10 Tff3 Tjp2 Tmsb10 Ttr V1rc1 Zfpm2 Zfy1
238	V$NFKB_Q6: NF-kappaB	95	95	646	1935	13495	-3.44	0.0	0.85	0.0	5430413I02Rik A230072I16Rik A330096I21Rik Adam1b Als2cl Ankrd24 Anxa10 Apg12l Arntl2 Atp1a3 BC018371 Brs3 Cacnb3 Ccl1 Ccr1l1 Chrna6 Chx10 Clcn1 Crx Ctgf Cutl1 Cutl2 Cyp2j5 Dcamkl1 Defb10 Doc2b Dok5 Dpp6 Dspp Egln3 Fbxo16 Fgfr4 Foxj1 Gabrp Gif H1fx Hoxb3 Hoxc13 Ifnb1 Igf1r Il17e Inha Isl2 Jup Kcna7 Kif1a Klkb1 Lcn13 Lefty1 Lhx6 Lmx1a Lrrc1 Lyzl1 Matn1 Mbtd1 Mds1 Mrpl14 Mrps14 Myh14 Myocd Ncor2 Nfy…
239	V$ATATA_B: Avian C-type TATA box	61	61	680	1167	14263	-3.45	0.0	1.31	0.0	5430413I02Rik AJ430384 Akr1c6 Asah3 Atp6v0a4 BC007180 Cbx5 Col25a1 Dnahc5 Dpysl5 Dspp Eif3s6ip Epha1 F11r Faf1 Fgf15 Fzd3 Ga17 Gad1 Gdpd1 Glra1 Gmppb H1fx Hand1 Hpxn Ifna1 Ifna9 Klkb1 Klra5 Krtap5-4 Lad1 Mageb1 Mep1a Mycs Myo10 Nkx3-1 Olfr672 Pdc Prlpk Psg16 Ranbp17 Recql5 Reg2 Rhov Rpl23a Slc7a12 St6galnac3 Sult1c1 Syt1 Tbc1d10 Tdpoz1 Tm4sf1 Tmc2 Tnfsf4 Tuba1 Upb1 V1rd14 Zbtb37 Zfp358 Zfpm2 Zfy1
240	V$PPARA_01: PPAR:RXR heterodimers	2	2	739	6	15424	-3.45	0.0	3.02	0.18	Arntl2 Suv39h1
241	V$RORA1_01: RAR-related orphan receptor alpha1	88	88	653	1890	13540	-3.46	0.0	0.45	0.0	1810073E21Rik 5430413I02Rik Afm Agc1 Bard1 Becn1 Bhmt Catna1 Catna2 Catns Ccr1l1 Cdc42 Chrm4 Cib1 Commd5 Coro6 Cox8a Cps1 Cyp11b2 Cyp2a12 Cyp2c39 Cyp2j5 Cyp8b1 Dlx4 Ebna1bp2 Foxd1 Foxd4 Foxj1 Fzd3 Glra3 Gpr12 Heyl Hgf Hivep3 Hpxn Iqcc Kcnk4 Kctd5 Lad1 Lect1 Magea7 Mageb1 Matn1 Mbtps1 Mell1 Mip Mpl Mrps12 Ms4a3 Myh14 Nebl Nedd4l Nkd2 Nodal Nppc Nr1h4 Ogfr Olfr16 Olfr672 Omp Pcdhb6 Pib5pa Plfr Plsc…
242	V$HIF1_Q3: hypoxia induced factor	55	55	686	1254	14176	-3.47	0.0	0.26	0.0	1810073E21Rik Arf4 Atp1a1 BC025458 Capzb Ccl1 Ccnc Cnih3 Dvl2 Edn1 Eno1 Fgf15 Fkbp6 Gabrb1 Gabrp Gad1 Galr3 Gmppb Hkr2 Hpvc2 Htr3a Igf1r Igsf9 Insr Klf13 Lcn13 Lect1 Mell1 Mrpl13 Myocd Nab2 Neurl Nr4a3 Pap Pkp1 Pop5 Ppap2c Ppp1r14b Ptbp1 Pyy Sept2 Slc26a7 Sox2 Speer3 Sphk1 Tert Tln1 Trim13 Tsn Uchl1 Vil2 Zbtb37 Zfp36l2 Zfp98 Zfpm2
243	V$MAX_01: Max	25	25	716	642	14788	-3.49	0.0	0.13	0.0	Atp6v1g1 B4galt2 BC003940 BC026374 Catna2 Cdk4 Crb1 Crb3 Cxxc5 Fkbp6 Gmeb1 Gpr24 Hook2 Hp Kcnd3 Lman1l Neurl Nfatc2 Npy5r Pap Perp Ptbp1 Sftpb Sox2 Tubb5
244	V$TAL1ALPHAE47_01: Tal-1alpha:E47 heterodimer	64	64	677	1245	14185	-3.49	0.0	1.17	0.0	5430413I02Rik Abcc6 Adam4 Ankrd1 Ankrd24 Arf1 Arntl2 Asah3 Atp7b Cbx5 Cox8a Crb3 Ctps2 Cxxc5 Cyp19a1 Cyp8b1 Ddx39 Defb15 Dhrs2 Dlx4 Dpysl5 Dtprp F2rl3 Fgfr4 Fjx1 Foxb1 Fzd3 Gck Gpr63 Gsh1 Hey2 Hsd3b1 Ier3 Il17 Inhbe Itgb1 Kcnd3 Kcnk4 Klf1 Lefty1 Mixl1 Mrgpra3 Ms4a10 Mybpc3 Olfr16 Olfr480 Olfr70 Pcdhb6 Pla2g2f Ranbp17 Rbbp6 Reg2 Rpl23a Scg2 Scgb3a2 Scn11a Scrn2 Slc23a3 Smarcc1 Spcs1 Sval1 Tenc1 Tr…
245	V$YY1_02: Yin and Yang 1	80	80	661	1611	13819	-3.5	0.0	0.92	0.0	1810073E21Rik 2310067E08Rik 4930542G03Rik 5930412E23Rik Adam21 Afm Armcx2 Auh BC007180 Baat Becn1 Bid3 Brs3 Ccl1 Celsr1 Chad Cox8a Ctgf Cutl2 Ddc8 Ddx47 Dpp6 Dvl2 Fkbp6 Fscn3 Fzd8 Gab1 Gpr19 Grik5 Hrh4 Ier5l Kap Kcna7 Kcnd3 Krt2-7 Lhx4 Magea7 Map2k7 Mark2 Mepe Mesp2 Mrpl21 Mrps12 Mrps14 Nfya ORF18 Olfr70 Pabpn1 Pbp2 Pcdhb19 Pcm1 Pgpep1 Pnlip Pnmt Pou2f1 Ptbp1 Rac1 Recql5 Rhov Rpl23a Rpl41 Rps13 S…
246	V$HNF6_Q6	72	72	669	1572	13858	-3.5	0.0	0.39	0.0	4930542G03Rik Adam21 Arid5b Arntl2 Boll C330027I04Rik Cbx5 Cdc42 Cfc1 Cib1 Col25a1 Crx Cyp2g1 Dok5 Egln3 Eppk1 F11 Foxd4 Fxyd4 G6pc Glra3 Gprc6a Hap1 Hcn1 Hnf4a Hp Ifna1 Ifna9 Kap Klf1 Krt1-3 Lefty1 Mesp2 Nfix Npas3 Npy6r Nr1h4 Pap Pgc Pla2g2f Plfr Ptcra Ranbp17 Retnlb Rgn Rhced Rln1 Rpe65 Rpgrip1 Sall2 Scg2 Shrm Slc17a1 Slc1a4 Slco1b2 Sox4 Speer4f Sprr2d Srisnf2l Styx Sult1c1 Tas2r108 Tdpoz1 Tes…
247	V$EVI1_06: ectopic viral integration site 1 encoded factor	5	5	736	202	15228	-3.51	0.0	0.04	0.0	Ccr4 Fdps Plfr Prlpk Tubb5
248	V$MEF3_B: MEF-3	27	27	714	458	14972	-3.54	0.0	1.76	0.0	Atp11a BC003940 Baiap2 Bicd1 C8b Crb3 Dapk3 Dctn4 Emid2 Fbxo16 Hcn1 Hivep3 Htr3a Lgals2 Lman1l Mbtps1 Nell2 Rgnef Rhced Six4 Slc23a3 Snrpn Sntg1 Syngr1 Tjp2 U2af2 Zyx
249	V$CREB_Q4: cAMP-response element binding protein	56	56	685	1252	14178	-3.56	0.0	0.32	0.0	1300012D20Rik 2900091E11Rik 5930412E23Rik AJ430384 Akr1d1 Apg12l Arntl2 Atp1a3 Baat Bbc3 Becn1 Btg2 Cited4 Cnnm4 Cyp1a1 Cyp2c38 Cyr61 Dapk3 Dctn4 Defb15 Dok5 Dusp24 Epha4 Etsrp71 Gdpd1 Gmppb Hist2h3c1 Il17 Irx6 Isl2 Kif17 Klkb1 Krtap5-4 Lgals2 Neurl Nmu Notch3 Pcsk1 Pigf Pvrl2 Rab6ip2 Rhod Rln1 Rpl15 Scg2 Snf1lk Srisnf2l Tacr3 Tas2r119 Tdpoz1 Tenc1 Tmepai Tshb Tubb4 Wisp1 Zbtb37
250	V$E2F_03	76	76	665	1594	13836	-3.56	0.0	0.61	0.0	4930542G03Rik 5930412E23Rik A230072I16Rik Als2cl Atp6v1g1 Btg2 Catna1 Cbln3 Cbx1 Chad Cited4 Cnnm1 Cnnm4 Cops5 Coro6 Cox8a Cyr61 Dvl2 Epha4 Faf1 Fbn2 Fdps Fgfr4 Foxm1 Foxo1 Gad1 Hes7 Hist2h3c1 Hn1 Hpxn Ier5l Igf1r Kcna7 Lad1 Lama5 Lman1l Lmx1a Lrig1 Lrrc1 Mesp2 Mrpl13 Mrps14 Myocd Nfatc2 Nfya Nlgn1 Nmyc1 ORF18 Omp Pcm1 Pdgfa Pou2f1 Rab33a Rab6ip2 Ranbp17 Rhced Rnf110 Sept2 Shrm Sim1 Slco1a1 Sox21…
251	V$ACAAT_B: Avian C-type CCAAT box	48	48	693	1092	14338	-3.57	0.0	0.28	0.0	Acbd6 Apc2 Arr3 Becn1 Ccnc Cdh2 Crb1 Cyp2j5 Dcamkl1 Dctn4 Defb10 Dspp Eif2ak3 Enam F11r Foxl1 G6pc Galr3 Glra3 Gmppb Gpr24 Gprc6a Hgf Hist3h2ba Hnf4a Igsf9 Iqgap1 Kcnk4 Krt1-3 Mbtd1 Mixl1 Mrpl21 Myo7a Neud4 Nfya Npas3 Oosp1 Ppih Recql5 Rgn Sec8l1 Slbp Slc22a7 Slc23a3 Slc26a2 Speer4f Tdpoz1 Tff3
252	V$ARNT_01: AhR nuclear translocator homodimers	62	62	679	1224	14206	-3.57	0.0	1.04	0.0	Armcx2 Atp1a1 Atp6v0a4 Atp6v1g1 B4galt2 BC018371 BC025458 Baiap1 Catna2 Cdk4 Cnnm1 Crb1 Crb3 Crx Cxxc5 D7Ertd462e Dctn4 Dlx4 Dntt Dvl2 Ebna1bp2 Eno1 Faf1 Foxb1 Fshr Gmeb1 Gpr24 Hook2 Hoxc13 Hp Ier3 Igsf9 Inhbe Kif17 Krtcap1 Lman1l Ms4a10 Mtap7 Muc3 Mxd3 Myocd Nab2 Nell2 Neurl Nfatc2 Npy5r Perp Pla2g2f Pnlip Pop5 Psmd11 Ptbp1 Slc26a7 Slc35b1 Sox2 St6galnac3 Tenc1 Tjp2 Tln1 Xcr1 Zfp219 Zp3
253	V$LHX3_01: LIM homeobox transcription factor 3	62	62	679	1229	14201	-3.58	0.0	1.0	0.0	1810060D16Rik 2310067E08Rik 4833428E21Rik Adam28 Adam4 Art2b Asah3 Baiap2 Bzrpl1 Cbx5 Cpb1 Cyp2j5 Defb10 Dspp Dtprp Enam Esrrg Fbp1 Fbxo16 Foxl1 Foxo1 Ga17 Gpr63 Hesx1 Hgf Ifna1 Klra5 Lhx4 Ltap March9 Myh14 Myocd Nedd4l Nkx3-1 Npas3 Nr4a3 ORF18 Olfr160 Olfr69 Oosp1 Oprm1 Pop5 Psmd11 Psmd7 Ptcra Rps10 Rps13 Rps27l Slc14a2 Slc26a7 Slc5a9 Slc7a12 Slco1a5 Sprr2d Syngr1 Tas2r108 Tas2r119 Tmepai Tuba1 …
254	V$HTF_01	28	28	713	691	14739	-3.59	0.0	0.17	0.0	Actl7a Adam1b Alg2 Arf4 Armcx2 BC014805 BC031407 Caln1 Cdk4 Crb1 Cyp19a1 Fkbp6 Foxq1 Jarid1b Klf12 Lgr8 Lrig1 Pabpn1 Ptpn13 Rln1 Slc26a2 Slco1b2 Tdpoz1 Tmc2 Trpc7 Tubb4 Txnl1 Upk2
255	V$BACH1_01: BTB and CNC homolog 1	15	15	726	223	15207	-3.6	0.0	2.02	0.0	Anxa10 Atp11a Cbx1 Cdc42 Chrna6 Dhrs2 Epha1 G6pc Hap1 Lhx6 Nrarp Plscr3 Pop5 Recql5 V1rd6
256	V$PAX5_01: B-cell-specific activating protein	70	70	671	1450	13980	-3.6	0.0	0.69	0.0	2810427I04Rik 3110006P09Rik 4833428E21Rik 4930457P18Rik Adam1b Atp11a BC003940 BC031407 Barx2 Bhmt C8b Cacna1e Chrna6 Cib1 Cited4 Crhr1 Crx Cutl2 Defb15 Dok5 Dpp6 Eif2b2 Eif3s6ip Eno1 Fbn2 Gal Galr3 Glra3 Grik5 Grin2d H1fx Htr3a Igfbpl1 Klf13 Krtap12-1 Lama5 Mark2 Mlp Mxd3 Myo10 Nab2 Nfatc2 Oprm1 Pcsk1 Pdgfa Pnlip Pou2f2 Prrg2 Rdh10 Rgnef Rho Rps13 Sall2 Sdc1 Sec1 Slamf1 Slc22a1 Slc7a1 Smad6 Snf1…
257	V$CREB_01: cAMP-responsive element binding protein	68	68	673	1405	14025	-3.61	0.0	0.71	0.0	1300012D20Rik 2900091E11Rik 5930412E23Rik AJ430384 Apg12l Arhgdig Arntl2 Bcl11a Becn1 Btg2 Chrna6 Cilp2 Cnnm4 Col25a1 Cox8a Crhr1 Cyr61 Dapk3 Dctn4 Dok5 Dusp24 Etsrp71 Foxq1 Gdpd1 Gfm2 Gmppb Gpr19 Grik5 Hey2 Il17 Irx6 Isl2 Kcnj3 Kif17 Klf13 Klk4 Krtap5-4 Lama5 Lgals2 Mark4 Neurl Olfr64 Pcsk1 Pigf Pkp1 Pvrl2 Rab6ip2 Rgs11 Rhod Rpl15 Scg2 Serpinb9c Shrm Slc17a2 Snf1lk Srisnf2l Syt1 Tacr3 Tas2r119 T…
258	V$SREBP1_02: sterol regulatory element-binding protein 1	1	1	740	94	15336	-3.63	0.0	0.01	0.0	Tbc1d10
259	V$HNF4_01: hepatic nuclear factor 4	716	716	25	14806	624	-3.64	0.0	1.56	0.0	1110030H18Rik 1300012D20Rik 1700095F04Rik 1810060D16Rik 1810073E21Rik 2310067E08Rik 2410004C24Rik 2810427I04Rik 2900091E11Rik 3110006P09Rik 4833428E21Rik 4930457P18Rik 4930542G03Rik 4931412G03Rik 5430413I02Rik 5730461K03Rik 5830472H07Rik 5930412E23Rik 9130020G10Rik 9230106L14Rik A230072I16Rik A330096I21Rik AJ430384 Aadat Abca4 Abcc6 Abcg5 Acbd6 Actl7a Adam1b Adam21 Adam28 Adam4 Afm Agc1 Akr1c6 Ak…
260	V$NGFIC_01: nerve growth factor-induced protein C	17	17	724	265	15165	-3.64	0.0	1.88	0.0	Atp1a1 Cdh2 D2Bwg0891e Dapk3 Fbn2 Foxf1a Foxo1 Gpr24 Nab2 Nkx3-1 Pgpep1 Slc16a11 Sox2 Spcs1 Tbc1d10 Trim13 Trim47
261	V$GABP_B: GA binding protein	62	62	679	1312	14118	-3.65	0.0	0.56	0.0	1110030H18Rik 1810073E21Rik 4930542G03Rik 4931412G03Rik A230072I16Rik Armcx2 Atp7b Auh BC003940 BC031407 Barx2 Cbln3 Commd5 Cops5 Crb3 Cyp26a1 Ddx47 Dlx4 Dusp24 Ebna1bp2 Eif2b2 Eno1 Esrrg Fbxo36 Fscn3 G6pc Ga17 H1fx Hod Hrmt1l3 Insr Kctd5 Krt1-3 Lrdd Lrrc1 Map2k7 Mrpl13 Mrpl21 Mrps12 Nudt14 Ogfr Pigf Pop5 Ppih Psmd7 Ptcra Rpl15 Rps10 Sftpb Slc1a4 Smarcc1 Snrp1c Spcs1 Stard3 Tac4 Tada3l Traf4 Txnd…
262	V$SRF_Q6: serum response factor	50	50	691	975	14455	-3.65	0.0	1.07	0.0	1110030H18Rik 2900091E11Rik Actl7a Akr1d1 Apc2 Arf1 Arhgdig Arntl2 Arr3 BC016201 BC025458 Cald1 Capzb Col25a1 Cps1 Cyp2a12 Cyp8b1 Dhrs2 Gabrg2 Gmeb1 Grik5 Hils1 Klf1 Mageb1 Mlp Nfe2l3 Nfix Ngfrap1 Nrtn Olfr154 Olfr672 Otc Pap Pbp2 Pdgfa Plscr3 Pou2f2 Ppap2c Psg16 Rgs11 Sdc1 Slamf1 Slc27a5 Slc35b1 Tacr3 Tada3l Tia1 Tmc2 Vangl1 Zyx
263	V$E2F1DP2_01: E2F-1:DP-2 heterodimer	53	53	688	1048	14382	-3.65	0.0	0.99	0.0	2410004C24Rik 5930412E23Rik Acbd6 Bard1 Btg2 Cdh2 Cited4 Cops5 Coro6 Cox8a Faf1 Fbn2 Fdps Foxd1 Gad1 Glra3 Grin2d Hcn1 Ier5l Kcna7 Lad1 Lmx1a Lrrc1 March9 Mbl2 Mesp2 Mrgpra1 Mrpl13 Mrps12 Mxd3 Nfatc2 Nfya Nmyc1 ORF18 Omp Pdgfa Rnf110 Rpl3 Shrm Sim1 Slc1a4 Snrpn Sphk1 Suv39h1 Syngr3 Syngr4 Syt1 Tlx3 Tmc2 Tnks1bp1 Traf4 Zic5 Znrf1
264	V$LEF1_Q6	681	681	60	14209	1221	-3.65	0.0	0.5	0.0	1110030H18Rik 1110055N21Rik 1300012D20Rik 1700095F04Rik 1810060D16Rik 1810073E21Rik 2310067E08Rik 2410004C24Rik 2810427I04Rik 2900091E11Rik 3110006P09Rik 4833428E21Rik 4930457P18Rik 4930542G03Rik 4931412G03Rik 5430413I02Rik 5730461K03Rik 5830472H07Rik 5930412E23Rik 9130020G10Rik 9230106L14Rik A230072I16Rik A330096I21Rik AJ430384 Aadat Abca4 Abcc6 Abcg5 Acbd6 Actl7a Adam1b Adam21 Adam28 Afm Akr1c6…
265	V$CDP_02: transcriptional repressor CDP	11	11	730	150	15280	-3.66	0.0	2.11	0.0	Arid5b Chrnb3 Fscn3 Hap1 Mbtps1 Nrtn Olfr140 Pla2g2f Slc6a12 Slc7a13 Snrp1c
266	V$TFIII_Q6	680	680	61	14162	1268	-3.67	0.0	0.62	0.0	1110030H18Rik 1110055N21Rik 1300012D20Rik 1810060D16Rik 1810073E21Rik 2310067E08Rik 2410004C24Rik 2810427I04Rik 2900091E11Rik 3110006P09Rik 4833428E21Rik 4930457P18Rik 4930542G03Rik 4931412G03Rik 5430413I02Rik 5730461K03Rik 5830472H07Rik 5930412E23Rik 9130020G10Rik 9230106L14Rik A230072I16Rik A330096I21Rik AJ430384 Aadat Abca4 Abcc6 Abcg5 Acbd6 Actl7a Adam1b Adam28 Adam4 Afm Agc1 Akr1c6 Akr1d1 Al…
267	V$EVI1_05: ectopic viral integration site 1 encoded factor	43	43	698	973	14457	-3.67	0.0	0.31	0.0	Akr1d1 Art2b BC014805 Bhmt Cald1 Chrna6 Chrnb3 Clcn1 Cutl1 Dnahc5 Dok5 Fdps Gab1 Glra1 Hsd3b1 Ifna9 Klra5 Lgr8 Mageb1 Mbl2 Mepe Mrps14 Ngfrap1 Nkx3-1 Notch3 Olfr480 Olfr64 Olfr672 P2rx3 Pdcd1lg2 Plfr Rac1 Sf3b5 Slc27a5 Slc5a8 Slc7a13 Tac4 Tgn Trim13 Tshb Tsn Ttr V1rc1
268	V$STAT5A_01: signal transducer and activator of transcription 5a	50	50	691	1008	14422	-3.73	0.0	0.84	0.0	1810060D16Rik 5830472H07Rik Baiap2 Cdh17 Cited4 Cyp19a1 Cyp26a1 Fbxo16 Foxb1 Gif Glra3 Gp2 Gpr19 Hoxb3 Hpvc2 Ier3 Ifna9 Ingaprp Kcnk4 Klkb1 Lrig1 Mbtd1 Mds1 Mpl Mrgpra1 Mtnr1a ORF18 Olfr140 Otog Pla2g2f Psmd11 Psmd7 Reg2 Rps25 Sdc1 Sec8l1 Shmt2 Slamf1 Slc22a1 Slc26a4 Sult1c1 Sval1 Tcl1b3 Thrap4 Tlx3 Tnfsf4 V1rd6 Zfp98 Zfpn1a2 Zyx
269	V$HOGNESS_B: Imperfect Hogness /Goldberg Box	46	46	695	999	14431	-3.75	0.0	0.45	0.0	1110055N21Rik Apon Arf1 Auh BC031140 BC031407 Cbx1 Cox8a Cyp2a12 Ddx39 Ddx47 Ebna1bp2 Eif2b2 Fgfr4 Fzd3 Gmeb1 Gsh1 Hcrt Hils1 Ier3 Il17rd Jarid1b NE Neud4 Nkx3-1 Nodal Nr1h4 Pigf Rpgrip1 Rpl23a Rpl27 Rps10 Scrn2 Shmt2 Slc17a2 Slc7a1 Snrp1c Spcs1 Syngr1 Tacr3 Tef Tex15 Tmc2 Trpc2 Txnl1 Upk2
270	V$CREBP1_Q2: CRE-binding protein 1	45	45	696	976	14454	-3.77	0.0	0.46	0.0	1300012D20Rik 2900091E11Rik 5930412E23Rik AJ430384 Apg12l Arntl2 Atp1a3 Bcl11a Becn1 Btg2 Cnnm4 Cyp2c38 Cyr61 Dapk3 Dctn4 Dok5 Dusp24 Etsrp71 Gdpd1 Gmppb Il17 Irx6 Isl2 Kif17 Klkb1 Krtap5-4 Neurl Notch3 Pcsk1 Pigf Pvrl2 Rab6ip2 Rpl15 Scg2 Snf1lk Srisnf2l Tacr3 Tas2r119 Tenc1 Tgfb1i4 Tmepai Tshb Tubb4 Wisp1 Zbtb37
271	V$NFMUE1_Q6	30	30	711	550	14880	-3.77	0.0	1.31	0.0	4930542G03Rik 5930412E23Rik Atp7b BC031140 Cox8a Cutl2 Ddx47 Foxd1 Grik5 Kap Lect1 Map2k7 Nfya ORF18 Pcm1 Pign Pnlip Ppp1r14b Psmd11 Ptbp1 Rac1 Recql5 Sec8l1 Sept2 Suv39h1 Tcp11 Tia1 Vil2 Zbtb37 Zfp207
272	V$T3R_01: viral homolog of thyroid hormone receptor alpha1	23	23	718	400	15030	-3.78	0.0	1.48	0.0	Abcc6 Abcg5 Bhmt Catna2 Cdc42ep1 Dlx4 Dok5 F11r Gpr12 Hils1 Hp Hpvc2 Hpxn Mell1 Nr1h4 Opn4 Pcm1 Rnf110 Sfn Six4 Tagln2 Tuba1 Wig1
273	V$ATF1_Q6	47	47	694	963	14467	-3.78	0.0	0.74	0.0	1300012D20Rik 3110006P09Rik AJ430384 Akr1d1 Baiap1 Bcl11a Btg2 Cacna1e Caln1 Cdc42ep1 Cilp2 Eppk1 Etsrp71 Fbp1 Foxf1a Gfm2 Gmppb Gpr19 Grik5 Hey2 Hist2h3c1 Hod Hook2 Irx6 Jarid1b Kif17 Klf13 Lama5 Muc3 Nkd2 Nmur1 Notch3 Pkp1 Pop5 Pvrl2 Rab6ip2 Sept2 Serpinb9c Smad6 Snf1lk Stat6 Tacr3 Tas2r119 Tmepai Tnfsf4 Traf4 Zfp36l2
274	V$NFKAPPAB65_01: NF-kappaB (p65)	41	41	700	899	14531	-3.8	0.0	0.42	0.0	1110055N21Rik 1700095F04Rik 2310067E08Rik Adam1b Apc2 Arntl2 Bbc3 Btg2 Catns Cbln3 Ccr1l1 Cited4 Cyp26a1 Dcamkl1 Defb10 Dpp6 Dspp Gpr19 Ier3 Ifnb1 Il17e Isl2 Lama5 Matn1 Mbtd1 Mia1 Mrgpra3 Ncor2 Nfya Nrarp Pbp2 Pgpep1 Slamf1 Speer3 Tlx3 Tnfaip3 Trpc7 Umpk V1rc1 Wisp1 Zyx
275	V$FOXO4_02: fork head box O4	17	17	724	443	14987	-3.81	0.0	0.16	0.0	4930542G03Rik 9130020G10Rik Akr1d1 Bicd1 Ccnc Ctgf Cyp2c39 Ebna1bp2 Foxo1 Insr Kap Olfr160 Pou2f1 Sf3b5 Tubb4 Wasf3 Zp3
276	V$E2_Q6_01	43	43	698	913	14517	-3.82	0.0	0.55	0.0	Aadat Akr1c6 Apon Arhgdig Brms1 Cnnm1 Ctgf Ctps2 Dhrs2 Dntt Eif3s6ip Emid2 Fbxo36 Foxj1 Gad1 Hey2 Kif1a Krtap12-1 Lama5 Lhx4 Lrrc1 Mark2 Mtap7 Myh14 Nab2 Nodal Nrtn Nudt14 Pign Prkcc Rgn Rgs11 Rps10 Slc1a4 Slc35b1 Snf1lk Sval1 Tas2r108 Thop1 Trim47 Trpc5 Wig1 Zfp239
277	V$COUP_DR1_Q6	25	25	716	450	14980	-3.83	0.0	1.33	0.0	Arntl2 BC007180 Bhmt Ctps2 Dkk1 Eppk1 Gck Grik5 Igfbpl1 Il17 Lcn13 Matn1 Pib5pa Pres Prg3 Prlpa Rac1 Ranbp17 Rgr Sema6c Suv39h1 Syngr4 Tagln2 U2af2 Znrf1
278	V$ATF_B: ATF binding site	19	19	722	478	14952	-3.84	0.0	0.19	0.0	1300012D20Rik 2900091E11Rik 5930412E23Rik AJ430384 Btg2 Cnnm4 Dapk3 Dok5 Dusp24 Gdpd1 Il17 Irx6 Isl2 Kif17 Pvrl2 Snf1lk Tas2r119 Tmepai Wisp1
279	V$E2F1DP1RB_01: Rb:E2F-1:DP-1 trimeric complex	41	41	700	866	14564	-3.85	0.0	0.58	0.0	4930542G03Rik 5930412E23Rik Btg2 Cbx1 Chad Cited4 Cldn23 Cnnm1 Cops5 Coro6 Cox8a Faf1 Fdps Foxm1 Gad1 Hpxn Ier5l Kcna7 Lad1 Lman1l Lmx1a Lrrc1 Mesp2 Nfatc2 Nlgn1 Nmyc1 ORF18 Omp Pdgfa Rab6ip2 Shrm Slco1a1 Sphk1 Stra8 Syngr3 Syt1 Thop1 Tmepai U2af2 Upb1 V2R2
280	V$PAX_Q6	707	707	34	14764	666	-3.88	0.0	0.39	0.0	1110030H18Rik 1110055N21Rik 1300012D20Rik 1700095F04Rik 1810060D16Rik 1810073E21Rik 2310067E08Rik 2410004C24Rik 2810427I04Rik 2900091E11Rik 3110006P09Rik 4833428E21Rik 4930457P18Rik 4930542G03Rik 4931412G03Rik 5430413I02Rik 5730461K03Rik 5830472H07Rik 5930412E23Rik 9130020G10Rik 9230106L14Rik A230072I16Rik AJ430384 Abca4 Abcc6 Abcg5 Acbd6 Actl7a Adam1b Adam21 Adam28 Adam4 Afm Agc1 Akr1c6 Akr1d1 A…
281	V$CREBP1CJUN_01: CRE-binding protein 1:c-Jun heterodimer	26	26	715	608	14822	-3.88	0.0	0.29	0.0	1300012D20Rik 5930412E23Rik AJ430384 BC018371 Becn1 Btg2 Cnnm4 Cyp2c38 Dapk3 Dok5 Dusp24 Etsrp71 Irx6 Isl2 Kif17 Klkb1 Neurl Pcsk1 Pvrl2 Snf1lk Tas2r119 Tenc1 Tmepai Tshb Wisp1 Zbtb37
282	V$NFKB_C: NF-kappaB binding site	28	28	713	534	14896	-3.92	0.0	1.05	0.0	A330096I21Rik Adam1b Arntl2 BC025458 Clcn1 Crx Dcamkl1 Defb10 Dpp6 Dspp Egln3 Foxj1 Il17e Mbtd1 Ncor2 Nrtn Olfr16 Olfr68 Olfr69 Pbp2 Prlpk Sdc1 Slc7a1 Speer3 Trpc7 Wisp1 Zfp36l2 Zyx
283	V$SREBP1_01: sterol regulatory element-binding protein 1	30	30	711	584	14846	-3.93	0.0	0.96	0.0	1810073E21Rik Atp6v1g1 BC003940 BC026374 Cdk4 Cib1 Crb1 Crb3 Dctn4 Defb15 Dvl2 Ebna1bp2 Faf1 Fkbp6 Foxm1 Fshr Gabrp Hook2 Hoxc13 Ms4a10 Ngfrap1 Oosp1 Pcm1 Pnlip Ptbp1 Tnfaip3 Tubb5 Xcr1 Zfp207 Zfpm2
284	V$FOXO3_01: fork head box O3	14	14	727	369	15061	-3.95	0.0	0.17	0.0	4930542G03Rik Akr1d1 Bicd1 Ccnc Ctgf Cyp2c39 Ebna1bp2 Kap Olfr160 Pou2f1 Sf3b5 Tubb4 Wasf3 Zp3
285	V$GRE_C: Glucocorticoid response element	25	25	716	575	14855	-3.95	0.0	0.33	0.0	Abcg5 Anxa10 Atp6v0a4 Bicd1 C8b Cacna1e Gpr63 Hod Hp Ingaprp Krt2-7 Lcn3 Pbp2 Pla2g2f Pnmt Pwwp1 Reg2 Rgs11 Scrn2 Sec8l1 Sprr2d Strc Tnks1bp1 Trim47 Wig1
286	V$NFY_C: NF-Y binding site	15	15	726	387	15043	-3.96	0.0	0.19	0.0	4930542G03Rik Cldn23 Fdps Ier3 Ier5l Igfbpl1 Il17 Il17e Lect1 Mrps12 Myocd ORF18 Slbp Slc9a3r1 Usp43
287	V$NFKAPPAB50_01: NF-kappaB (p50)	32	32	709	664	14766	-3.97	0.0	0.66	0.0	Agc1 Auh Bard1 Bbc3 Cbln3 Cited4 Clcn1 Dvl2 Fgf15 Fjx1 Foxc1 Foxj1 Ga17 Inha Kif17 Mbtd1 Ncor2 Nedd4l Nfatc2 Nodal Pdcd1lg2 Pnmt Sim1 Slbp Slc5a8 Stra8 Syngr4 Tert Tjp4 Tnfaip3 Vil2 Zic2
288	V$AR_03: is recognized by androgen reseptor	11	11	730	306	15124	-3.97	0.0	0.14	0.0	Abcg5 Ankrd1 Anxa10 Htr3b Lcn3 Myh14 Pla2g2f Pnmt Pwwp1 Scrn2 Sprr2d
289	V$IRF1_01: interferon regulatory factor 1	19	19	722	338	15092	-4.0	0.0	1.26	0.0	9130020G10Rik Arid5b Arpm2 Gsh1 Hgf Ifnb1 Inhbe Itgb1 Kcna7 Mep1a Nell2 Ngfrap1 Prg3 Slc23a3 Tex15 Tjp2 Tmc2 Zfp239 Zfpn1a2
290	V$LXR_DR4_Q3	7	7	734	89	15341	-4.02	0.0	1.89	0.0	BC007180 Brms1 Crb3 Gpr12 Mrpl21 Pcdhb6 Sp4
291	V$E4BP4_01: E4BP4	28	28	713	590	14840	-4.02	0.0	0.59	0.0	3110006P09Rik AJ430384 Alg2 Atp7b BC014805 Boll Brms1 Ctgf Cyp2g1 Foxd4 Kcnd3 Kcnj1 Ms4a3 Nrtn Ogfr Olfr64 Pbx4 Pres Psmd7 Scgb3a2 Slamf1 Slc22a7 Speer3 Tia1 Tmepai Tnfsf4 Wnt5b Zfy1
292	V$ALPHACP1_01	21	21	720	395	15035	-4.06	0.0	1.04	0.0	BC031407 Cdh2 Chrm4 Crb1 Dapk3 Hes6 Il17e Klf1 Lrig1 Mrgpra3 Muc3 Myocd Neud4 Ptbp1 Pyy Slc5a8 Sox4 Tjp4 Tlx3 Tmc2 Wnt8b
293	V$RSRFC4_Q2	14	14	727	356	15074	-4.07	0.0	0.22	0.0	4833428E21Rik Clcn1 Dspp Fzd3 Gab2 Hod Htr3b Klra5 Pop5 Sdc1 Shrm Tnfsf4 Trpc7 Tubb4
294	V$HFH4_01	25	25	716	535	14895	-4.07	0.0	0.54	0.0	Cbx1 Cyp2c39 Defb13 Gab1 Gfm2 Gip Iqcc Kcna7 Kcnk4 Lgals2 Mell1 Myh14 NE Olfr160 Omp Pop5 Pres Psmd7 Rgnef Rpe65 Rpgrip1 Shmt2 Slc26a7 Slc5a8 Ssty1
295	V$SRF_C: serum response factor	23	23	718	510	14920	-4.07	0.0	0.43	0.0	2900091E11Rik 5730461K03Rik Akr1d1 Cald1 Cps1 Crb3 Dhrs2 Foxl1 Hcn2 Hnf4a Il1rapl2 Klf1 Nfix Olfr672 Pap Pdgfa Plscr3 Psg16 Sdc1 Slc26a4 Tia1 Tmc2 Zyx
296	V$CHX10_01	21	21	720	399	15031	-4.09	0.0	0.99	0.0	Arr3 Cldn23 Dok5 Fbxo16 Gdpd1 Hcrt Hesx1 Hgf Hnf4a Klra5 Krtap12-1 March9 Mep1a Myocd Pop5 Pou2f1 Slc26a7 Syngr3 Syt1 Tex12 V1rc1
297	V$FREAC3_01: Fork head RElated ACtivator-3	14	14	727	347	15083	-4.14	0.0	0.25	0.0	Abcc6 Arr3 Atp6v1g1 Becn1 Brms1 Dnahc5 Gpr19 NE Scg2 Slc23a3 Slco1a1 Tdpoz1 Tmsb10 Wasf3
298	V$E4F1_Q6	20	20	721	446	14984	-4.14	0.0	0.43	0.0	1300012D20Rik 2900091E11Rik 5730461K03Rik Akr1d1 Apg12l Arf4 Arntl2 Atp1a3 Cib1 Cyr61 Epha4 Etsrp71 Foxq1 Gmppb Notch3 Rpl15 Tmc2 Trpc2 Tubb4 Upk2
299	V$CDPCR3_01: cut-like homeodomain protein	20	20	721	385	15045	-4.14	0.0	0.92	0.0	Boll Crx F11r Il1rapl2 Itgb1 Lhx6 MGC25972 Mesp2 Mrpl21 Muc3 NE Nr4a3 Rpe65 Slco1a1 Speer4f Sprr2d Suv39h1 Tjp4 Tln1 Txnl1
300	V$TAXCREB_01: Tax/CREB complex	18	18	723	409	15021	-4.16	0.0	0.39	0.0	4931412G03Rik Atp1a3 C8b Cyp2j5 Ddc8 Dok5 Fbxo36 Foxm1 Iqgap1 Klf13 Ltap Nebl Pdgfa Pigf Sox21 Tlx3 Trpc2 Zfp207
301	V$DEAF1_02	15	15	726	361	15069	-4.17	0.0	0.29	0.0	2900091E11Rik A230072I16Rik Arf4 BC018371 Cdk5 Cnnm4 Eif2b2 Fjx1 Gad1 Igf2bp3 Mark2 Six4 Srisnf2l Tln1 Tlx3
302	V$CREBP1_01: cAMP-responsive element binding protein 1	14	14	727	248	15182	-4.2	0.0	1.15	0.0	1300012D20Rik 2900091E11Rik 5930412E23Rik Arntl2 Cyp2g1 Dctn4 G6pc Gdpd1 Gmppb Il17 Rpl15 Scg2 Srisnf2l Tex15
303	V$MEF2_03: myogenic MADS factor MEF-2	16	16	725	306	15124	-4.24	0.0	0.9	0.0	Adam28 BC014805 Barx2 Clcn1 Fzd3 Ga17 Gab2 Hod Htr3b Klra5 Pop5 Rpl41 Sdc1 Shrm Slco1a5 Trpc7
304	V$HEN1_01: HEN1	17	17	724	366	15064	-4.26	0.0	0.53	0.0	Crhr1 Cryab Cybrd1 Cyp26a1 Dhrs2 Foxd4 Gpr12 Grik5 Ier5l Ifnb1 Klf1 Mrpl14 Neud4 Rgnef Slc26a2 Syngr3 Tenc1
305	V$STAT5B_01: signal transducer and activator of transcription 5b	16	16	725	313	15117	-4.27	0.0	0.82	0.0	Agc1 Cdh17 Cited4 Gif Gpr19 Hoxb3 Lrig1 Mbtd1 Mds1 Mpl Mtnr1a Psmd7 Rps25 Slamf1 Slc26a4 Sval1
306	V$PBX1_02: homeo domain factor Pbx-1	13	13	728	237	15193	-4.29	0.0	1.02	0.0	Cdh17 Cst9 Defb10 Defb13 Klk4 Mds1 Mesp2 Ms4a10 Pla2g2f Shrm Speer4f Suv39h1 Trim13
307	V$PR_01: high affinity binding sites for progesterone receptor	11	11	730	272	15158	-4.31	0.0	0.28	0.0	Abcg5 Anxa10 Bid3 C8b Lcn3 Pbp2 Pla2g2f Pnmt Psmd11 Scn11a Sprr2d
308	V$FXR_IR1_Q6	9	9	732	145	15285	-4.33	0.0	1.29	0.0	Arhgdig Ddc8 Hnf4a Mell1 Prkcc Rgs11 Sema6c V1rd6 Zfp358
309	V$CLOX_01: Clox	15	15	726	311	15119	-4.34	0.0	0.63	0.0	Arid5b Cbx5 Chrnb3 Crx Fkbp6 Fscn3 Hap1 Mbtps1 Npy6r Nrtn Olfr140 Pla2g2f Slc6a12 Slc7a13 Snrp1c
310	V$POLY_C: Retroviral Poly A signal	9	9	732	235	15195	-4.34	0.0	0.23	0.0	Bard1 Cxxc5 Hpxn Npy5r Prrg2 Slc27a5 Slc35b1 Tert Tln1
311	V$GATA4_Q3	727	727	14	15130	300	-4.36	0.0	0.64	0.0	1110030H18Rik 1110055N21Rik 1300012D20Rik 1700095F04Rik 1810060D16Rik 1810073E21Rik 2310067E08Rik 2410004C24Rik 2810427I04Rik 3110006P09Rik 4833428E21Rik 4930457P18Rik 4930542G03Rik 4931412G03Rik 5430413I02Rik 5730461K03Rik 5830472H07Rik 9130020G10Rik 9230106L14Rik A230072I16Rik A330096I21Rik AJ430384 Aadat Abca4 Abcc6 Abcg5 Acbd6 Actl7a Adam1b Adam21 Adam28 Adam4 Afm Agc1 Akr1c6 Akr1d1 Alg2 Als2…
312	V$ISRE_01: interferon-stimulated response element	13	13	728	253	15177	-4.37	0.0	0.81	0.0	Arpm2 Bard1 Fbxo36 Gsh1 Hgf Ifnb1 Kcna7 Mtap7 Prss32 Rac1 Slco1a5 Strc Tmc2
313	V$MYCMAX_01: c-Myc:Max heterodimer	4	4	737	138	15292	-4.37	0.0	0.11	0.0	Catna2 Gmeb1 Gpr24 Hp
314	V$FXR_Q3	11	11	730	263	15167	-4.37	0.0	0.33	0.0	Apg12l Cdk4 Ctps2 Cxxc5 Defb10 Hpvc2 Kcnk4 Klf12 Myo7a Ncor2 U2af2
315	V$R_01: Epstein-Barr virus transcription factor R	9	9	732	230	15200	-4.38	0.0	0.26	0.0	1110030H18Rik BC031140 Cyr61 Fgf15 Ga17 Rnf2 Shmt2 Sox21 Sval1
316	V$HSF_Q6	9	9	732	150	15280	-4.39	0.0	1.18	0.0	Chrna6 Cryab Cyp1a2 Gabrp Inhbe Jup Lrrc1 Rps13 Snf1lk
317	V$EGR2_01: Egr-2/Krox-20 early growth response gene product	11	11	730	207	15223	-4.43	0.0	0.88	0.0	Atp1a1 D2Bwg0891e Foxo1 Gpr24 Nab2 Nkx3-1 Pgpep1 Slc16a11 Spcs1 Trim13 Trim47
318	V$OCT1_07: octamer factor 1	11	11	730	211	15219	-4.44	0.0	0.82	0.0	Cps1 Klra5 Mbl2 Mep1a Mepe Nedd4l Olfr480 Pap Pcdhb6 Rps27l Umpk
319	V$RORA2_01: RAR-related orphan receptor alpha2	11	11	730	213	15217	-4.45	0.0	0.8	0.0	1810073E21Rik Bhmt Catns Cps1 Cyp2a12 Foxj1 Kctd5 Ms4a3 Suv39h1 Umpk Zfhx4
320	V$MIF1_01: MIBP-1 / RFX1 complex	10	10	731	188	15242	-4.49	0.0	0.86	0.0	Adam21 Baiap2 Gpr19 Grik5 Hcrt Kif17 Nrtn Rnf110 Smc1l2 Tex15
321	V$MEIS1BHOXA9_02: Meis-1b:HOXA9 heterodimeric binding	9	9	732	184	15246	-4.58	0.0	0.64	0.0	Adam1b Aqp9 Chrna6 Dapk3 Olfr480 Pgc Slc26a4 Tex15 Tjp4
322	V$EGR3_01: early growth response gene 3 product	7	7	734	174	15256	-4.58	0.0	0.32	0.0	Atp1a1 D2Bwg0891e Foxo1 Nab2 Spcs1 Trim13 Trim47
323	V$HEN1_02: HEN1	8	8	733	182	15248	-4.6	0.0	0.44	0.0	Cyp26a1 Gpr12 Grik5 Ifnb1 Klf1 Mrpl14 Neud4 Stra8
324	V$CDP_01: cut-like homeodomain protein	5	5	736	141	15289	-4.62	0.0	0.22	0.0	Cyp2c39 D7Ertd462e Nell2 Syngr1 Tgfb1i4
325	V$FREAC4_01: Fork head RElated ACtivator-4	8	8	733	166	15264	-4.63	0.0	0.6	0.0	Ctgf Dusp24 Fbxo16 Kap Olfr160 Stat6 Tnfsf4 Zp3
326	V$E2F_01: E2F	6	6	735	105	15325	-4.7	0.0	0.92	0.0	Cnnm4 Klf12 Mrpl13 Rpl3 Shmt2 Syngr4
327	V$NRSE_B: neural-restrictive-silencer-element	2	2	739	18	15412	-4.81	0.0	1.46	0.0	Glra1 Trpc7
328	V$CAAT_C: Retroviral CCAAT box	5	5	736	117	15313	-4.82	0.0	0.41	0.0	Actl7a Cyr61 Ddx39 Mepe Zfhx4
329	V$POU3F2_02	4	4	737	106	15324	-4.84	0.0	0.29	0.0	Col25a1 Klra5 Oprk1 Rps25
330	V$EVI1_03: ectopic viral integration site 1 encoded factor	4	4	737	68	15362	-4.89	0.0	0.86	0.0	Cald1 Dnahc5 Pdcd1lg2 Slc27a5
331	V$GNCF_01: GCNF (germ cell nuclear factor)	4	4	737	91	15339	-4.96	0.0	0.45	0.0	Bard1 Cox8a Nkd2 Slc5a8
332	V$RSRFC4_01: related to serum response factor, C4	4	4	737	90	15340	-4.96	0.0	0.46	0.0	Clcn1 Gab2 Klra5 Sdc1
333	V$DTYPEPA_B: poly A signal of D-type LTRs	3	3	738	82	15348	-4.98	0.0	0.28	0.0	BC014805 Speer4f Trpc2
334	V$LXR_Q3	3	3	738	77	15353	-5.03	0.0	0.33	0.0	Brms1 Gpr12 Mrpl21
335	V$PAX5_02: B-cell-specific activating protein	3	3	738	51	15379	-5.06	0.0	0.79	0.0	Gmppb Prss32 Slc5a8
336	V$POU3F2_01	2	2	739	64	15366	-5.07	0.0	0.21	0.0	Mixl1 Tapbpl
337	V$STAT1_01: signal transducer and activator of transcription 1	1	1	740	49	15381	-5.11	0.0	0.1	0.0	Baiap2
338	V$HMEF2_Q6: myocyte enhancer factor	2	2	739	57	15373	-5.19	0.0	0.27	0.0	Hnf4a Slbp
339	V$AR_02: high affinity binding sites for androgen receptor	2	2	739	53	15377	-5.24	0.0	0.32	0.0	Pnmt Sprr2d
340	V$AHR_01: aryl hydrocarbon / dioxin receptor	1	1	740	42	15388	-5.28	0.0	0.14	0.0	Nek6
341	V$APOLYA_B: Avian C-type PolyA signal	2	2	739	41	15389	-5.29	0.0	0.52	0.0	Ebna1bp2 Olfr140
342	V$NRSF_01: neuron-restrictive silencer factor	1	1	740	12	15418	-5.5	0.0	0.78	0.0	Gpr19
343	V$AHRARNT_02: aryl hydrocarbon receptor:Arnt heterodimers, fixed core	1	1	740	14	15416	-5.53	0.0	0.68	0.0	Cib1
344	V$TAACC_B: Lentiviral TATA upstream element	1	1	740	14	15416	-5.53	0.0	0.68	0.0	Scgb3a2
345	V$BEL1_B: Bel-1 similar region	1	1	740	27	15403	-5.55	0.0	0.31	0.0	Tcp11
346	V$PAX3_01: Pax-3 binding sites	1	1	740	25	15405	-5.58	0.0	0.35	0.0	Mxd3
347	V$IRF2_01: interferon regulatory factor 2	1	1	740	19	15411	-5.59	0.0	0.5	0.0	Gsh1
