# Supplementary material for: A genomic analysis of mouse models of breast cancer reveals molecular features of mouse models and relationships to human breast cancer
Source: Breast Cancer Res. 2014 Jun 5;16(3):R59. doi: 10.1186/bcr3672 (PMC4078930; doi:10.1186/bcr3672)
Supplement: Additional file 3 — Fold change values organized by mouse tumor model type comparing the mouse model to normal mammary gland. [file bcr3672-S3.zip › Additional_File_3/p53Mut_t121_vs_NMLmammary/AdditionalFile74_p53Mut_t121_vs_NMLmammary/DownregulatedGenesgather_gene_ontology_121024.txt]

#	Annotation	Total Genes With Ann	Your Genes (With Ann)	Your Genes (No Ann)	Genome (With Ann)	Genome (No Ann)	ln(Bayes factor)	neg ln(p value)	FE: neg ln(p value)	FE: neg ln(FDR)	Genes
1	GO:0007608 [7]: perception of smell	3	3	530	1174	10922	36.75	10.41	0.0	0.0	Gucy1b3 Olfr68 Olfr69
2	GO:0007606 [6]: sensory perception of chemical stimulus	4	4	529	1221	10875	36.21	10.41	0.0	0.0	Gucy1b3 Olfr68 Olfr69 V1rb4
3	GO:0050875 [3]: cellular physiological process	426	426	107	7508	4588	34.99	10.41	40.7	33.82	1110020P15Rik 1110030H10Rik 1110064N10Rik 1190002H23Rik 1700012L04Rik 4930542G03Rik 4933402J24Rik 4933425F03Rik 5330414D10Rik 5430435G22Rik 6330416L07Rik Abca8a Adamts1 Adamts4 Adh1 Adss Akr1c18 Als2cr19 Angptl2 Apc2 Apg12l Aplp2 Aqp1 Aqp7 Aqp8 Arf4 Arfl4 Arg2 Asns Atcay Atf3 Atf4 Atp1a1 Atp2a2 Atp4b Atpif1 Axl B3galt1 B3galt3 B3galt6 B430110G05Rik BC003885 Baat Bat4 Bbox1 Bcl3 Birc3 Birc6 Bnip2 …
4	GO:0044237 [4]: cellular metabolism	312	312	221	4954	7142	28.97	10.41	34.54	28.35	1110020P15Rik 1110030H10Rik 1700012L04Rik 4930542G03Rik 5330414D10Rik 5430435G22Rik 6330416L07Rik Adamts1 Adamts4 Adh1 Adss Akr1c18 Als2cr19 Angptl2 Apg12l Arg2 Asns Atf3 Atf4 Atpif1 Axl B3galt1 B3galt3 B3galt6 BC003885 Baat Bat4 Bbox1 Bcl3 Birc3 Birc6 Brunol4 Btg2 Bzw1 C330003B14Rik C80913 Casp11 Cav1 Cbx1 Ccnc Ccnt1 Cct6a Cdk5 Cdo1 Cdx1 Cherp Chx10 Cited1 Cnot4 Cnot6l Cops5 Cpa3 Cpeb2 Crem Csen…
5	GO:0007600 [5]: sensory perception	10	10	523	1347	10749	28.88	10.41	0.0	0.0	Csen Guca1b Gucy1b3 Matp Olfr68 Olfr69 Pcdh15 Penk1 Rpgrip1 V1rb4
6	GO:0009581 [5]: detection of external stimulus	11	11	522	1356	10740	27.49	10.41	0.0	0.0	Csen Guca1b Gucy1b3 Matp Olfr68 Olfr69 Pcdh15 Pdcl3 Penk1 Rpgrip1 V1rb4
7	GO:0008152 [3]: metabolism	324	324	209	5278	6818	27.33	10.41	32.87	27.09	1110020P15Rik 1110030H10Rik 1700012L04Rik 4930542G03Rik 5330414D10Rik 5430435G22Rik 6330416L07Rik Adamts1 Adamts4 Adh1 Adss Akr1c18 Alg2 Als2cr19 Angptl2 Apg12l Arg2 Asns Atf3 Atf4 Atp1a1 Atp2a2 Atpif1 Axl B3galt1 B3galt3 B3galt6 BC003885 Baat Bat4 Bbox1 Bcl3 Birc3 Birc6 Brunol4 Btg2 Bzw1 C330003B14Rik C80913 Casp11 Cav1 Cbx1 Ccnc Ccnt1 Cct6a Cdk5 Cdo1 Cdx1 Cherp Chx10 Cited1 Cnot4 Cnot6l Cops5 C…
8	GO:0050877 [4]: neurophysiological process	15	15	518	1492	10604	26.32	10.41	0.0	0.0	Csen Gabra3 Grik5 Guca1b Gucy1b3 Maoa Matp Olfr68 Olfr69 Pcdh15 Penk1 Pou3f1 Rpgrip1 Tph1 V1rb4
9	GO:0007186 [6]: G-protein coupled receptor protein signaling pathway	25	25	508	1862	10234	26.07	10.41	0.0	0.0	Adrb2 Calca Casr Ccl28 Cmkor1 Dfy Edg1 Fzd8 Gabra3 Gnai3 Gpr132 Gpr143 Hrh3 Klf16 Olfr68 Olfr69 Oxtr Penk1 Rgs16 Rgs2 Rgs4 Sgne1 Slc19a2 Tacr2 V1rb4
10	GO:0044238 [4]: primary metabolism	297	297	236	4759	7337	24.93	10.41	30.45	24.96	1700012L04Rik 4930542G03Rik 5330414D10Rik 5430435G22Rik 6330416L07Rik Adamts1 Adamts4 Adh1 Adss Akr1c18 Als2cr19 Angptl2 Apg12l Arg2 Asns Atf3 Atf4 Atpif1 Axl B3galt1 B3galt3 B3galt6 BC003885 Baat Bat4 Bbox1 Bcl3 Birc3 Birc6 Brunol4 Btg2 Bzw1 C330003B14Rik C80913 Casp11 Cav1 Cbx1 Ccnc Ccnt1 Cct6a Cdk5 Cdo1 Cdx1 Cherp Chx10 Cited1 Cnot4 Cnot6l Cops5 Cpa3 Cpeb2 Crem Csen Cul2 D10Bwg0791e Ddx5 Dmgdh…
11	GO:0050896 [3]: response to stimulus	55	55	478	2696	9400	21.81	10.41	0.0	0.0	Azgp1 Btg2 C8b Calca Ccl28 Cmkor1 Crp Crry Csen Cxcl1 Cxcl12 Cxcl15 Defb11 Dfy Eda Egr1 Eif2ak3 Eif3s6ip Elf1 Ercc4 Flt3 Fmod Gadd45a Gpx5 Guca1b Gucy1b3 H2-Bl Hc Hiat1 Hspa8 Hyou1 Igh-6 Il27ra Maoa Map2k3 Masp1 Matp Mcpt6 Nkx2-3 Olfr68 Olfr69 Pcdh15 Pdcl3 Penk1 Pnmt Ppp1r15b Prkag2 Ptx3 Rac1 Rad23a Relb Rev3l Rpgrip1 V1rb4 Wasl
12	GO:0009605 [4]: response to external stimulus	37	37	496	2135	9961	21.66	10.41	0.0	0.0	C8b Calca Ccl28 Cmkor1 Crp Crry Csen Cxcl1 Cxcl12 Cxcl15 Defb11 Dfy Fmod Guca1b Gucy1b3 H2-Bl Hc Hiat1 Hspa8 Igh-6 Maoa Map2k3 Masp1 Matp Mcpt6 Olfr68 Olfr69 Pcdh15 Pdcl3 Penk1 Pnmt Ptx3 Rac1 Relb Rpgrip1 V1rb4 Wasl
13	GO:0007166 [5]: cell surface receptor linked signal transduction	44	44	489	2258	9838	18.72	10.41	0.0	0.0	Adamts4 Adrb2 Apc2 Calca Casr Ccl28 Cmkor1 Dfy Dtx1 Edg1 Elf1 Flt3 Fzd8 Gabra3 Gnai3 Gpr132 Gpr143 Guca1b Hrh3 Igf1r Igh-6 Ilk Itgb1 Klf16 Olfr68 Olfr69 Oxtr Pcsk5 Pdap1 Penk1 Plat Ptdsr Ptk2 Ptprm Ptprt Rgs16 Rgs2 Rgs4 Senp2 Sgne1 Slc19a2 Sostdc1 Tacr2 V1rb4
14	GO:0050874 [3]: organismal physiological process	54	54	479	2354	9742	13.24	10.41	0.0	0.0	Adrb2 Azgp1 C8b Calca Cav1 Ccl28 Ceacam9 Crp Crry Csen Cxcl1 Cxcl12 Cxcl15 Dfy Eda Egr1 Elf1 Fgb Fgg Flt3 Gabra3 Gnai3 Grik5 Guca1b Gucy1b3 H2-Bl Hc Igh-6 Il27ra Maoa Map2k3 Masp1 Matp Mcpt6 Nkx2-3 Npr1 Nr5a1 Olfr68 Olfr69 Pcdh15 Penk1 Pou3f1 Prss2 Psg23 Ptn Rac1 Relb Rpgrip1 Sirt1 Sp4 Tfpi Thbd Tph1 V1rb4
15	GO:0044260 [5]: cellular macromolecule metabolism	151	151	382	2228	9868	11.8	10.41	17.21	11.94	1700012L04Rik 4930542G03Rik 5330414D10Rik 5430435G22Rik Adamts1 Adamts4 Angptl2 Apg12l Atf3 Atf4 Axl B3galt1 B3galt3 B3galt6 BC003885 Birc3 Birc6 Brunol4 Btg2 Bzw1 C80913 Casp11 Cav1 Cct6a Cdk5 Cnot4 Cpa3 Cul2 D10Bwg0791e Dnaja3 Dnajb4 Dnajb6 Dnajc12 Dpep1 Dtx1 Dusp14 Dusp18 Eif2ak3 Eif3s6ip Eif4a2 Eno1 Enpep Etf1 Fbxo21 Fbxo3 Fbxo45 Fkbp7 Flt3 Fosb G6pc Gnpnat1 Gsn Gzma H2afz H3f3b Hgf Hipk3 Hsp…
16	GO:0044267 [6]: cellular protein metabolism	141	141	392	2068	10028	10.89	10.41	16.3	11.34	1700012L04Rik 4930542G03Rik 5330414D10Rik 5430435G22Rik Adamts1 Adamts4 Angptl2 Apg12l Axl B3galt1 B3galt3 B3galt6 BC003885 Birc3 Birc6 Brunol4 Btg2 Bzw1 C80913 Casp11 Cav1 Cct6a Cdk5 Cnot4 Cpa3 Cul2 D10Bwg0791e Dnaja3 Dnajb4 Dnajb6 Dnajc12 Dpep1 Dtx1 Dusp14 Dusp18 Eif2ak3 Eif3s6ip Eif4a2 Enpep Etf1 Fbxo21 Fbxo3 Fbxo45 Fkbp7 Flt3 Fosb Gzma H2afz H3f3b Hgf Hipk3 Hspa8 Htra3 Hyou1 Igf1r Igh-6 Ilk K…
17	GO:0019538 [5]: protein metabolism	142	142	391	2088	10008	10.88	10.41	16.27	11.34	1700012L04Rik 4930542G03Rik 5330414D10Rik 5430435G22Rik Adamts1 Adamts4 Angptl2 Apg12l Axl B3galt1 B3galt3 B3galt6 BC003885 Birc3 Birc6 Brunol4 Btg2 Bzw1 C80913 Casp11 Cav1 Cct6a Cdk5 Cnot4 Cpa3 Cul2 D10Bwg0791e Dnaja3 Dnajb4 Dnajb6 Dnajc12 Dpep1 Dtx1 Dusp14 Dusp18 Eif2ak3 Eif3s6ip Eif4a2 Enpep Etf1 Fbxo21 Fbxo3 Fbxo45 Fkbp7 Flt3 Fosb Gsn Gzma H2afz H3f3b Hgf Hipk3 Hspa8 Htra3 Hyou1 Igf1r Igh-6 I…
18	GO:0043170 [4]: macromolecule metabolism	153	153	380	2343	9753	9.81	10.41	15.16	10.36	1700012L04Rik 4930542G03Rik 5330414D10Rik 5430435G22Rik Adamts1 Adamts4 Angptl2 Apg12l Atf3 Atf4 Axl B3galt1 B3galt3 B3galt6 BC003885 Birc3 Birc6 Brunol4 Btg2 Bzw1 C80913 Casp11 Cav1 Cct6a Cdk5 Cnot4 Cpa3 Cul2 D10Bwg0791e Dnaja3 Dnajb4 Dnajb6 Dnajc12 Dpep1 Dtx1 Dusp14 Dusp18 Eif2ak3 Eif3s6ip Eif4a2 Eno1 Enpep Etf1 Fbxo21 Fbxo3 Fbxo45 Fkbp7 Flt3 Fosb G6pc Gfpt2 Gnpnat1 Gsn Gzma H2afz H3f3b Hgf Hip…
19	GO:0000004 [2]: biological_process unknown	16	16	517	995	11101	8.14	10.41	0.0	0.0	Acpp Ankrd24 Atxn7l4 Cdca4 Chchd6 Cilp2 Crispld1 Dact1 Ermap Fgfr1op2 Hmgn3 Pi4k2a Rbbp9 Rps25 Zcchc14 Zswim6
20	GO:0009987 [2]: cellular process	482	482	51	10057	2039	7.78	10.41	13.3	8.62	1110020P15Rik 1110030H10Rik 1110064N10Rik 1190002H23Rik 1700012L04Rik 4930542G03Rik 4933402J24Rik 4933425F03Rik 5330414D10Rik 5430435G22Rik 6330416L07Rik Abca8a Adamts1 Adamts4 Adh1 Adrb2 Adss Akr1c18 Als2cr19 Angptl2 Ank1 Apc2 Apg12l Aplp2 Aqp1 Aqp7 Aqp8 Arf4 Arfl4 Arg2 Asns Atcay Atf3 Atf4 Atp1a1 Atp2a2 Atp4b Atpif1 Axl B3galt1 B3galt3 B3galt6 B430110G05Rik BC003885 Baat Baiap2 Bat4 Bbox1 Bcl3 …
21	GO:0050789 [2]: regulation of biological process	139	139	394	2152	9944	7.74	10.41	13.05	8.47	6330416L07Rik Als2cr19 Atf3 Atf4 Atp2a2 Atpif1 Bat4 Bcl3 Birc3 Birc6 Btg2 Bzw1 C330003B14Rik Calca Casp11 Cav1 Cbll1 Cbx1 Ccnc Ccnt1 Cdk5 Cdx1 Cherp Chx10 Cited1 Cnot4 Cnot6l Cops5 Crem Csen Cxcl12 Ddx5 Dmtf1 Dr1 Ebf1 Eda Edg1 Eed Egr1 Eif2ak3 Elf1 Ets2 Fank1 Fmr1 Fosb Fosl1 Foxd1 Foxf2 Foxh1 Foxp1 Gadd45a Git2 Gli2 Gnai3 Gsn Gtf2f2 H2-Bl Hmg20a Hmgb2 Htra3 Igfbp6 Igfbp7 Igh-6 Ilk Irx3 Junb Kcnh7…
22	GO:0006139 [5]: nucleobase, nucleoside, nucleotide and nucleic acid metabolism	145	145	388	2282	9814	7.48	10.41	12.77	8.29	1700012L04Rik 6330416L07Rik Adss Als2cr19 Atf3 Atf4 Atpif1 Bat4 Bcl3 Brunol4 Btg2 C330003B14Rik Cbx1 Ccnc Ccnt1 Cdx1 Cherp Chx10 Cited1 Cnot4 Cnot6l Cops5 Cpeb2 Crem Csen D10Bwg0791e Ddx5 Dmtf1 Dr1 Ebf1 Eed Egr1 Elavl2 Elf1 Enpp2 Ercc4 Ets2 Exosc1 Fank1 Fmr1 Fosb Fosl1 Foxd1 Foxf2 Foxh1 Foxp1 G430041M01Rik Gli2 Gnpnat1 Gtf2f2 Gucy1b3 H2afz H3f3b Hmg20a Hmgb2 Hnrpf Hnrph1 Hnrpl Irx3 Junb Kcnh7 Khd…
23	GO:0007165 [4]: signal transduction	87	87	446	2973	9123	7.12	10.41	0.0	0.0	5430435G22Rik Adamts4 Adrb2 Ank1 Apc2 Arf4 Atp2a2 Baiap2 Calca Casr Catnal1 Cav1 Ccl28 Cdc42 Cmkor1 Cxcl15 Dfy Dnaja3 Dscr1 Dtx1 Edg1 Elf1 Fgf1 Flt3 Fzd8 Gabra3 Gem Gli2 Gnai3 Gpr132 Gpr143 Guca1b Gucy1b3 Hrh3 Igf1r Igh-6 Ilk Iqgap1 Itgb1 Kcnh7 Klf16 Map2k3 Mapkbp1 Nfkb2 Npr1 Olfr68 Olfr69 Oxtr Pcsk5 Pdap1 Pdcd6ip Pdlim3 Penk1 Per2 Pias1 Plat Ppp1r15b Ptdsr Ptk2 Ptprm Ptprt Rab2 Rab27b Rab28 Rac1…
24	GO:0019222 [4]: regulation of metabolism	108	108	425	1587	10509	6.87	10.41	12.23	7.83	6330416L07Rik Als2cr19 Atf3 Atf4 Atpif1 Bat4 Bcl3 Btg2 Bzw1 C330003B14Rik Cav1 Cbx1 Ccnc Ccnt1 Cdx1 Cherp Chx10 Cited1 Cnot4 Cnot6l Cops5 Crem Csen Ddx5 Dmtf1 Dr1 Ebf1 Egr1 Eif2ak3 Elf1 Ets2 Fank1 Fmr1 Fosb Fosl1 Foxd1 Foxf2 Foxh1 Foxp1 Gli2 Gsn Gtf2f2 Hmg20a Hmgb2 Igh-6 Irx3 Junb Kcnh7 Khdrbs1 Klf16 Klf4 Lhx2 Maff Mafk Map2k3 Mbd1 Mef2a Meox2 Msc Nfe2l2 Nfkb2 Nkx2-3 Nr2e3 Nr2f2 Nr5a1 Nrip1 Pa2g4…
25	GO:0050791 [3]: regulation of physiological process	125	125	408	1935	10161	6.37	10.01	11.68	7.36	6330416L07Rik Als2cr19 Atf3 Atf4 Atp2a2 Atpif1 Bat4 Bcl3 Birc3 Birc6 Btg2 Bzw1 C330003B14Rik Calca Casp11 Cav1 Cbll1 Cbx1 Ccnc Ccnt1 Cdk5 Cdx1 Cherp Chx10 Cited1 Cnot4 Cnot6l Cops5 Crem Csen Cxcl12 Ddx5 Dmtf1 Dr1 Ebf1 Eda Egr1 Eif2ak3 Elf1 Ets2 Fank1 Fmr1 Fosb Fosl1 Foxd1 Foxf2 Foxh1 Foxp1 Gli2 Gnai3 Gsn Gtf2f2 H2-Bl Hmg20a Hmgb2 Igh-6 Ilk Irx3 Junb Kcnh7 Khdrbs1 Klf16 Klf4 Lhx2 Maff Mafk Map2k3 …
26	GO:0019219 [5]: regulation of nucleobase, nucleoside, nucleotide and nucleic acid metabolism	99	99	434	1463	10633	5.65	9.31	11.0	6.83	6330416L07Rik Als2cr19 Atf3 Atf4 Atpif1 Bat4 Bcl3 Btg2 C330003B14Rik Cbx1 Ccnc Ccnt1 Cdx1 Cherp Chx10 Cited1 Cnot4 Cnot6l Cops5 Crem Csen Ddx5 Dmtf1 Dr1 Ebf1 Egr1 Elf1 Ets2 Fank1 Fmr1 Fosb Fosl1 Foxd1 Foxf2 Foxh1 Foxp1 Gli2 Gtf2f2 Hmg20a Hmgb2 Irx3 Junb Kcnh7 Khdrbs1 Klf16 Klf4 Lhx2 Maff Mafk Mbd1 Mef2a Meox2 Msc Nfe2l2 Nfkb2 Nkx2-3 Nr2e3 Nr2f2 Nr5a1 Nrip1 Pa2g4 Per2 Pias1 Pou3f1 Ppp1r10 Rab2 Rel…
27	GO:0043283 [4]: biopolymer metabolism	87	87	446	1238	10858	5.64	9.31	11.03	6.83	1700012L04Rik 5430435G22Rik Adamts1 Adamts4 Brunol4 Casp11 Cbx1 Cherp Cpa3 Cpeb2 D10Bwg0791e Dpep1 Elavl2 Enpep Ercc4 Exosc1 Fmr1 Fosb G430041M01Rik G6pc Gzma H2afz H3f3b Hgf Hmgb2 Hnrpf Hnrph1 Hnrpl Htra3 Klk13 Klk8 Lamp2 Masp1 Mbd1 Mbtps1 Mcpt4 Mcpt5 Mcpt6 Metap1 Mgll Mme Mmp2 Orc3l Orc4l Pa2g4 Pabpc1 Papolg Pcsk5 Plat Ppp1cb Ppp1r8 Prim2 Prss2 Psma6 Psmb2 Ptpn21 Qtrtd1 Rad23a Rbm18 Rev3l Rfc4 …
28	GO:0045449 [6]: regulation of transcription	98	98	435	1457	10639	5.32	9.03	10.66	6.55	6330416L07Rik Als2cr19 Atf3 Atf4 Bat4 Bcl3 Btg2 C330003B14Rik Cbx1 Ccnc Ccnt1 Cdx1 Cherp Chx10 Cited1 Cnot4 Cnot6l Cops5 Crem Csen Ddx5 Dmtf1 Dr1 Ebf1 Egr1 Elf1 Ets2 Fank1 Fmr1 Fosb Fosl1 Foxd1 Foxf2 Foxh1 Foxp1 Gli2 Gtf2f2 Hmg20a Hmgb2 Irx3 Junb Kcnh7 Khdrbs1 Klf16 Klf4 Lhx2 Maff Mafk Mbd1 Mef2a Meox2 Msc Nfe2l2 Nfkb2 Nkx2-3 Nr2e3 Nr2f2 Nr5a1 Nrip1 Pa2g4 Per2 Pias1 Pou3f1 Ppp1r10 Rab2 Relb Rfx2 …
29	GO:0008283 [4]: cell proliferation	55	55	478	683	11413	5.03	8.8	10.57	6.52	1190002H23Rik Als2cr19 Apc2 Axl Cav1 Ccnc Ccnd2 Ccnt1 Cdc42 Cdk5 Cgref1 Cherp Cops5 Cul2 Cxcl1 Cxcl12 Enpep Ets2 Fgf1 Fosb Gadd45a Gli2 Gpr132 Hgf Hspa8 Igh-6 Ilk Itgb1 Junb Maff Mafk Mapk7 Nedd9 Orc3l Orc4l Plagl1 Ppp1cb Ppp1r8 Prim2 Ptn Reck Relb Rev3l Rfc4 Rgs2 Rnf2 Rps27 Sept3 Sept6 Siah2 Sphk1 Terf1 Tm4sf9 Top1 Yes1
30	GO:0006350 [6]: transcription	100	100	433	1511	10585	4.94	8.8	10.25	6.26	6330416L07Rik Als2cr19 Atf3 Atf4 Bat4 Bcl3 Btg2 C330003B14Rik Cbx1 Ccnc Ccnt1 Cdx1 Cherp Chx10 Cited1 Cnot4 Cnot6l Cops5 Crem Csen Ddx5 Dmtf1 Dr1 Ebf1 Egr1 Elf1 Ets2 Fank1 Fmr1 Fosb Fosl1 Foxd1 Foxf2 Foxh1 Foxp1 Gli2 Gtf2f2 Hmg20a Hmgb2 Irx3 Junb Kcnh7 Khdrbs1 Klf16 Klf4 Lhx2 Maff Mafk Mbd1 Mef2a Meox2 Msc Nfe2l2 Nfkb2 Nkx2-3 Nr2e3 Nr2f2 Nr5a1 Nrip1 Pa2g4 Papolg Per2 Pias1 Pou3f1 Ppp1r10 Rab2 Rel…
31	GO:0006355 [7]: regulation of transcription, DNA-dependent	95	95	438	1433	10663	4.51	7.93	9.82	5.88	6330416L07Rik Als2cr19 Atf3 Atf4 Bat4 Bcl3 Btg2 C330003B14Rik Cbx1 Ccnc Ccnt1 Cdx1 Cherp Chx10 Cnot4 Cnot6l Cops5 Crem Csen Dmtf1 Dr1 Ebf1 Egr1 Elf1 Ets2 Fank1 Fmr1 Fosb Fosl1 Foxd1 Foxf2 Foxh1 Foxp1 Gli2 Gtf2f2 Hmg20a Hmgb2 Irx3 Junb Kcnh7 Klf16 Klf4 Lhx2 Maff Mafk Mbd1 Mef2a Meox2 Msc Nfe2l2 Nfkb2 Nkx2-3 Nr2e3 Nr2f2 Nr5a1 Nrip1 Pa2g4 Per2 Pias1 Pou3f1 Ppp1r10 Rab2 Relb Rfx2 Rnf134 Rnf14 Rnf4 Rn…
32	GO:0006351 [7]: transcription, DNA-dependent	96	96	437	1459	10637	4.34	7.85	9.65	5.76	6330416L07Rik Als2cr19 Atf3 Atf4 Bat4 Bcl3 Btg2 C330003B14Rik Cbx1 Ccnc Ccnt1 Cdx1 Cherp Chx10 Cnot4 Cnot6l Cops5 Crem Csen Dmtf1 Dr1 Ebf1 Egr1 Elf1 Ets2 Fank1 Fmr1 Fosb Fosl1 Foxd1 Foxf2 Foxh1 Foxp1 Gli2 Gtf2f2 Hmg20a Hmgb2 Irx3 Junb Kcnh7 Klf16 Klf4 Lhx2 Maff Mafk Mbd1 Mef2a Meox2 Msc Nfe2l2 Nfkb2 Nkx2-3 Nr2e3 Nr2f2 Nr5a1 Nrip1 Pa2g4 Per2 Pias1 Pou3f1 Ppp1r10 Rab2 Relb Rfx2 Rnf134 Rnf14 Rnf4 Rn…
33	GO:0009058 [4]: biosynthesis	58	58	475	788	11308	3.31	6.78	8.75	4.91	Adss Alg2 Angptl2 Asns Atf3 Atf4 B3galt1 B3galt3 B3galt6 BC003885 Bbox1 Bzw1 Cav1 Eif2ak3 Eif4a2 Etf1 G6pc Gch1 Gclc Gfpt2 Gnpnat1 Gucy1b3 Hsd3b2 Lamp2 Map2k3 Mat2a Matp Mogat2 Mrpl1 Mrpl13 Mrpl3 Mrps11 Npr1 Oazin Pecr Pnmt Ppp1r15b Prkag2 Ptgds Ptx3 Qtrtd1 Rpl15 Rpl18 Rpl23a Rpl3 Rpl30 Rpl39 Rpl41 Rpl5 Rps19 Rps27 Rps28 Rps6 Sptlc1 St8sia1 St8sia3 Tph1 Uap1
34	GO:0007582 [2]: physiological process	463	463	70	9812	2284	2.77	6.22	8.01	4.46	1110020P15Rik 1110030H10Rik 1110064N10Rik 1190002H23Rik 1700012L04Rik 4930542G03Rik 4933402J24Rik 4933425F03Rik 5330414D10Rik 5430435G22Rik 6330416L07Rik Abca8a Adamts1 Adamts4 Adh1 Adrb2 Adss Akr1c18 Alg2 Als2cr19 Angptl2 Apc2 Apg12l Aplp2 Aqp1 Aqp7 Aqp8 Arf4 Arfl4 Arg2 Asns Atcay Atf3 Atf4 Atp1a1 Atp2a2 Atp4b Atpif1 Axl Azgp1 B3galt1 B3galt3 B3galt6 B430110G05Rik BC003885 Baat Bat4 Bbox1 Bcl3 B…
35	GO:0000375 [8]: RNA splicing, via transesterification reactions	20	20	513	173	11923	2.76	6.16	8.56	4.86	Brunol4 Cherp Cpeb2 Elavl2 G430041M01Rik Hnrpf Hnrph1 Hnrpl Pabpc1 Ppp1r8 Rbm18 Rnpc2 Sf3a1 Sf3b4 Sfpq Sfrs2 Sfrs3 Sfrs6 Sfrs7 Thoc4
36	GO:0000377 [9]: RNA splicing, via transesterification reactions with bulged adenosine as nucleophile	20	20	513	173	11923	2.76	6.16	8.56	4.86	Brunol4 Cherp Cpeb2 Elavl2 G430041M01Rik Hnrpf Hnrph1 Hnrpl Pabpc1 Ppp1r8 Rbm18 Rnpc2 Sf3a1 Sf3b4 Sfpq Sfrs2 Sfrs3 Sfrs6 Sfrs7 Thoc4
37	GO:0000398 [8]: nuclear mRNA splicing, via spliceosome	20	20	513	173	11923	2.76	6.16	8.56	4.86	Brunol4 Cherp Cpeb2 Elavl2 G430041M01Rik Hnrpf Hnrph1 Hnrpl Pabpc1 Ppp1r8 Rbm18 Rnpc2 Sf3a1 Sf3b4 Sfpq Sfrs2 Sfrs3 Sfrs6 Sfrs7 Thoc4
38	GO:0044257 [7]: cellular protein catabolism	38	38	495	458	11638	2.63	6.02	8.2	4.61	5430435G22Rik Adamts1 Adamts4 Casp11 Cpa3 Dpep1 Enpep Fosb Gzma Hgf Htra3 Klk13 Klk8 Masp1 Mbtps1 Mcpt4 Mcpt5 Mcpt6 Metap1 Mgll Mme Mmp2 Pa2g4 Pcsk5 Plat Prss2 Psma6 Psmb2 Ptpn21 Senp2 Siah2 Trfr2 Ube1x Ube1y1 Uqcrc2 Usp25 Usp36 Usp9x
39	GO:0006508 [8]: proteolysis and peptidolysis	38	38	495	458	11638	2.63	6.02	8.2	4.61	5430435G22Rik Adamts1 Adamts4 Casp11 Cpa3 Dpep1 Enpep Fosb Gzma Hgf Htra3 Klk13 Klk8 Masp1 Mbtps1 Mcpt4 Mcpt5 Mcpt6 Metap1 Mgll Mme Mmp2 Pa2g4 Pcsk5 Plat Prss2 Psma6 Psmb2 Ptpn21 Senp2 Siah2 Trfr2 Ube1x Ube1y1 Uqcrc2 Usp25 Usp36 Usp9x
40	GO:0007154 [3]: cell communication	119	119	414	3490	8606	2.51	5.89	0.0	0.0	5430435G22Rik Adamts4 Adrb2 Ank1 Apc2 Arf4 Atp2a2 Baiap2 Calca Casr Catna1 Catnal1 Cav1 Cbll1 Ccl28 Cd36 Cdc42 Cdh13 Cdh17 Cdk5 Clstn2 Cmkor1 Col13a1 Col17a1 Cxcl15 Dfy Dnaja3 Dpt Dscr1 Dtx1 Eda Edg1 Efemp1 Elf1 Fgf1 Flt3 Fzd8 Gabra3 Gem Gja10 Gli2 Gnai3 Gpr132 Gpr143 Grik5 Guca1b Gucy1b3 Hapln2 Hrh3 Igf1r Igh-6 Ilk Iqgap1 Itgb1 Itgb2l Kcnh7 Klf16 Lamc1 Maoa Map2k3 Mapkbp1 Nedd9 Nfkb2 Npr1 Olfr68…
41	GO:0008380 [7]: RNA splicing	20	20	513	177	11919	2.49	5.89	8.29	4.63	Brunol4 Cherp Cpeb2 Elavl2 G430041M01Rik Hnrpf Hnrph1 Hnrpl Pabpc1 Ppp1r8 Rbm18 Rnpc2 Sf3a1 Sf3b4 Sfpq Sfrs2 Sfrs3 Sfrs6 Sfrs7 Thoc4
42	GO:0044248 [5]: cellular catabolism	47	47	486	619	11477	2.46	5.83	7.93	4.42	1110030H10Rik 5430435G22Rik Adamts1 Adamts4 Arg2 Casp11 Cdo1 Cpa3 Dmgdh Dpep1 Eno1 Enpep Fosb Gzma Hgf Htra3 Klk13 Klk8 Maoa Masp1 Mbtps1 Mcpt4 Mcpt5 Mcpt6 Metap1 Mgll Mme Mmp2 Pa2g4 Pcsk5 Plat Pnmt Ppp1r8 Prss2 Psma6 Psmb2 Ptpn21 Senp2 Siah2 Trfr2 Ube1x Ube1y1 Uqcrc2 Uroc1 Usp25 Usp36 Usp9x
43	GO:0007049 [5]: cell cycle	41	41	492	517	11579	2.36	5.67	7.87	4.39	1190002H23Rik Als2cr19 Apc2 Axl Ccnc Ccnd2 Ccnt1 Cdk5 Cgref1 Cops5 Cul2 Cxcl1 Ets2 Fgf1 Fosb Gadd45a Gpr132 Hspa8 Itgb1 Junb Maff Mafk Mapk7 Nedd9 Orc3l Orc4l Plagl1 Prim2 Ptn Reck Relb Rev3l Rfc4 Rgs2 Rnf2 Sept3 Sept6 Siah2 Terf1 Top1 Yes1
44	GO:0044249 [5]: cellular biosynthesis	54	54	479	756	11340	2.14	5.44	7.54	4.09	Adss Angptl2 Asns Atf3 Atf4 B3galt1 B3galt3 B3galt6 BC003885 Bbox1 Bzw1 Eif2ak3 Eif4a2 Etf1 G6pc Gch1 Gclc Gfpt2 Gnpnat1 Gucy1b3 Hsd3b2 Lamp2 Map2k3 Mat2a Matp Mogat2 Mrpl1 Mrpl13 Mrpl3 Mrps11 Npr1 Oazin Pecr Pnmt Ppp1r15b Prkag2 Ptgds Qtrtd1 Rpl15 Rpl18 Rpl23a Rpl3 Rpl30 Rpl39 Rpl41 Rpl5 Rps19 Rps27 Rps28 Rps6 St8sia1 St8sia3 Tph1 Uap1
45	GO:0030163 [6]: protein catabolism	38	38	495	476	11620	1.98	5.24	7.5	4.09	5430435G22Rik Adamts1 Adamts4 Casp11 Cpa3 Dpep1 Enpep Fosb Gzma Hgf Htra3 Klk13 Klk8 Masp1 Mbtps1 Mcpt4 Mcpt5 Mcpt6 Metap1 Mgll Mme Mmp2 Pa2g4 Pcsk5 Plat Prss2 Psma6 Psmb2 Ptpn21 Senp2 Siah2 Trfr2 Ube1x Ube1y1 Uqcrc2 Usp25 Usp36 Usp9x
46	GO:0043285 [5]: biopolymer catabolism	38	38	495	479	11617	1.87	5.16	7.39	4.07	5430435G22Rik Adamts1 Adamts4 Casp11 Cpa3 Dpep1 Enpep Fosb Gzma Hgf Htra3 Klk13 Klk8 Masp1 Mbtps1 Mcpt4 Mcpt5 Mcpt6 Metap1 Mgll Mme Mmp2 Pa2g4 Pcsk5 Plat Prss2 Psma6 Psmb2 Ptpn21 Senp2 Siah2 Trfr2 Ube1x Ube1y1 Uqcrc2 Usp25 Usp36 Usp9x
47	GO:0044265 [6]: cellular macromolecule catabolism	40	40	493	516	11580	1.8	5.07	7.3	4.0	5430435G22Rik Adamts1 Adamts4 Casp11 Cpa3 Dpep1 Eno1 Enpep Fosb Gzma Hgf Htra3 Klk13 Klk8 Masp1 Mbtps1 Mcpt4 Mcpt5 Mcpt6 Metap1 Mgll Mme Mmp2 Pa2g4 Pcsk5 Plat Ppp1r8 Prss2 Psma6 Psmb2 Ptpn21 Senp2 Siah2 Trfr2 Ube1x Ube1y1 Uqcrc2 Usp25 Usp36 Usp9x
48	GO:0006397 [7]: mRNA processing	22	22	511	220	11876	1.71	4.96	7.43	4.07	Brunol4 Cherp Cpeb2 Elavl2 Fmr1 G430041M01Rik Hnrpf Hnrph1 Hnrpl Pabpc1 Papolg Ppp1r8 Rbm18 Rnpc2 Sf3a1 Sf3b4 Sfpq Sfrs2 Sfrs3 Sfrs6 Sfrs7 Thoc4
49	GO:0016051 [6]: carbohydrate biosynthesis	9	9	524	48	12048	1.45	4.69	7.44	4.07	Atf3 Atf4 B3galt1 B3galt3 B3galt6 G6pc Gfpt2 Gnpnat1 Uap1
50	GO:0009057 [5]: macromolecule catabolism	40	40	493	534	11562	1.23	4.46	6.69	3.47	5430435G22Rik Adamts1 Adamts4 Casp11 Cpa3 Dpep1 Eno1 Enpep Fosb Gzma Hgf Htra3 Klk13 Klk8 Masp1 Mbtps1 Mcpt4 Mcpt5 Mcpt6 Metap1 Mgll Mme Mmp2 Pa2g4 Pcsk5 Plat Ppp1r8 Prss2 Psma6 Psmb2 Ptpn21 Senp2 Siah2 Trfr2 Ube1x Ube1y1 Uqcrc2 Usp25 Usp36 Usp9x
51	GO:0016071 [6]: mRNA metabolism	22	22	511	230	11866	1.2	4.46	6.89	3.62	Brunol4 Cherp Cpeb2 Elavl2 Fmr1 G430041M01Rik Hnrpf Hnrph1 Hnrpl Pabpc1 Papolg Ppp1r8 Rbm18 Rnpc2 Sf3a1 Sf3b4 Sfpq Sfrs2 Sfrs3 Sfrs6 Sfrs7 Thoc4
52	GO:0009308 [5]: amine metabolism	19	19	514	190	11906	0.87	4.1	6.59	3.4	Arg2 Asns B3galt6 Bbox1 Cdo1 Dmgdh Gfpt2 Gnpnat1 Itih1 Lamp2 Maoa Mat2a Matp Oazin Pnmt Tph1 Ttr Uap1 Uroc1
53	GO:0006396 [6]: RNA processing	25	25	508	286	11810	0.84	4.1	6.47	3.3	Brunol4 Cherp Cpeb2 Elavl2 Exosc1 Fmr1 G430041M01Rik Hnrpf Hnrph1 Hnrpl Pabpc1 Papolg Ppp1r8 Qtrtd1 Rbm18 Rnpc2 Sf3a1 Sf3b4 Sfpq Sfrs2 Sfrs3 Sfrs6 Sfrs7 Thoc4 Trnt1
54	GO:0009056 [4]: catabolism	48	48	485	695	11401	0.82	4.04	6.18	3.12	1110030H10Rik 5430435G22Rik Adamts1 Adamts4 Arg2 Casp11 Cdo1 Cpa3 Dmgdh Dpep1 Eno1 Enpep Fosb Gzma Hgf Htra3 Klk13 Klk8 Maoa Masp1 Mbtps1 Mcpt4 Mcpt5 Mcpt6 Metap1 Mgll Mme Mmp2 Pa2g4 Pcsk5 Pla2g2c Plat Pnmt Ppp1r8 Prss2 Psma6 Psmb2 Ptpn21 Senp2 Siah2 Trfr2 Ube1x Ube1y1 Uqcrc2 Uroc1 Usp25 Usp36 Usp9x
55	GO:0006376 [9]: mRNA splice site selection	4	4	529	8	12088	0.58	3.84	6.74	3.49	Brunol4 Sfrs2 Sfrs3 Sfrs6
56	GO:0006575 [6]: amino acid derivative metabolism	8	8	525	45	12051	0.46	3.68	6.45	3.3	Bbox1 Cdo1 Maoa Mat2a Oazin Pnmt Tph1 Ttr
57	GO:0006968 [4]: cellular defense response	1	1	532	203	11893	0.42	3.68	0.0	0.0	Relb
58	GO:0009059 [5]: macromolecule biosynthesis	36	36	497	493	11603	0.32	3.58	5.75	2.76	Angptl2 Atf3 Atf4 B3galt1 B3galt3 B3galt6 BC003885 Bzw1 Eif2ak3 Eif4a2 Etf1 G6pc Gfpt2 Gnpnat1 Lamp2 Map2k3 Mrpl1 Mrpl13 Mrpl3 Mrps11 Ppp1r15b Rpl15 Rpl18 Rpl23a Rpl3 Rpl30 Rpl39 Rpl41 Rpl5 Rps19 Rps27 Rps28 Rps6 St8sia1 St8sia3 Uap1
59	GO:0000074 [6]: regulation of cell cycle	22	22	511	253	11843	0.16	3.41	5.79	2.76	Apc2 Axl Ccnc Ccnd2 Ccnt1 Cgref1 Cops5 Cxcl1 Ets2 Fgf1 Fosb Gadd45a Hspa8 Itgb1 Junb Maff Mafk Plagl1 Ptn Reck Relb Yes1
60	GO:0006042 [8]: glucosamine biosynthesis	2	2	531	0	12096	0.1	3.32	6.33	3.26	Gnpnat1 Uap1
61	GO:0006045 [9]: N-acetylglucosamine biosynthesis	2	2	531	0	12096	0.1	3.32	6.33	3.26	Gnpnat1 Uap1
62	GO:0006048 [8]: UDP-N-acetylglucosamine biosynthesis	2	2	531	0	12096	0.1	3.32	6.33	3.26	Gnpnat1 Uap1
63	GO:0007046 [7]: ribosome biogenesis	10	10	523	76	12020	-0.17	0.0	5.72	2.75	1110064N10Rik BC003885 Exosc1 Gnl2 Gtpbp4 Nol5a Rpl27 Rpl5 Rps19 Rps6
64	GO:0007028 [5]: cytoplasm organization and biogenesis	11	11	522	91	12005	-0.27	0.0	5.58	2.64	1110064N10Rik BC003885 Exosc1 Gnl2 Gtpbp4 Kif5b Nol5a Rpl27 Rpl5 Rps19 Rps6
65	GO:0008015 [4]: circulation	6	6	527	29	12067	-0.28	0.0	5.76	2.76	Adrb2 Cav1 Gnai3 Gucy1b3 Npr1 Sp4
66	GO:0006464 [7]: protein modification	63	63	470	1053	11043	-0.52	0.0	4.59	1.96	5330414D10Rik Apg12l Axl B3galt1 B3galt3 B3galt6 Birc3 Birc6 Btg2 Cdk5 Cnot4 Cul2 Dtx1 Dusp14 Dusp18 Eif2ak3 Fbxo21 Fbxo3 Fbxo45 Flt3 Hipk3 Igf1r Igh-6 Ilk Map2k3 Map3k12 Mapk7 Mark1 Npr1 Pcsk5 Pias1 Ppp1cb Prkx Ptk2 Ptpn2 Ptpn21 Ptprm Ptprt Rad23a Rnf14 Rnf4 Senp2 Sgk Sgk2 Siah2 Sirt1 St8sia1 St8sia3 Stk23 Styx Sugt1 Tbl1x Tceb1 Tek Tiparp Trim35 Ubb Ubd Ube1x Ube1y1 Usp25 Usp9x Yes1
67	GO:0016070 [5]: RNA metabolism	26	26	507	342	11754	-0.55	0.0	4.94	2.2	Brunol4 Cherp Cpeb2 Elavl2 Exosc1 Fmr1 G430041M01Rik Hnrpf Hnrph1 Hnrpl Lamp2 Pabpc1 Papolg Ppp1r8 Qtrtd1 Rbm18 Rnpc2 Sf3a1 Sf3b4 Sfpq Sfrs2 Sfrs3 Sfrs6 Sfrs7 Thoc4 Trnt1
68	GO:0042401 [7]: biogenic amine biosynthesis	4	4	529	12	12084	-0.55	0.0	5.57	2.64	Bbox1 Oazin Pnmt Tph1
69	GO:0042254 [6]: ribosome biogenesis and assembly	10	10	523	82	12014	-0.63	0.0	5.24	2.38	1110064N10Rik BC003885 Exosc1 Gnl2 Gtpbp4 Nol5a Rpl27 Rpl5 Rps19 Rps6
70	GO:0006366 [8]: transcription from Pol II promoter	18	18	515	210	11886	-0.79	0.0	4.83	2.1	Atf4 Csen Dr1 Foxd1 Foxf2 Foxh1 Gli2 Gtf2f2 Klf16 Nr5a1 Nrip1 Rnf134 Sox7 Sp4 Taf7 Tef Thrap4 Zfpm2
71	GO:0048511 [3]: rhythmic process	6	6	527	33	12063	-0.8	0.0	5.21	2.37	Ccrn4l Cry1 Nr5a1 Per2 Sirt1 Tef
72	GO:0006814 [8]: sodium ion transport	9	9	524	71	12025	-0.83	0.0	5.05	2.26	Atp1a1 Atp4b Fxyd2 Hcn1 Scnn1a Slc12a6 Slc22a4 Slc22a5 Slc23a1
73	GO:0007264 [6]: small GTPase mediated signal transduction	16	16	517	180	11916	-0.93	0.0	4.72	2.02	5430435G22Rik Arf4 Baiap2 Catnal1 Cdc42 Dnaja3 Gem Iqgap1 Rab2 Rab27b Rab28 Rac1 Rasgrf2 Rhoe Rit2 Rrad
74	GO:0045428 [6]: regulation of nitric oxide biosynthesis	2	2	531	1	12095	-0.96	0.0	5.26	2.39	Cav1 Ptx3
75	GO:0046349 [7]: amino sugar biosynthesis	2	2	531	1	12095	-0.96	0.0	5.26	2.39	Gnpnat1 Uap1
76	GO:0006047 [7]: UDP-N-acetylglucosamine metabolism	2	2	531	1	12095	-0.96	0.0	5.26	2.39	Gnpnat1 Uap1
77	GO:0042398 [6]: amino acid derivative biosynthesis	4	4	529	14	12082	-0.99	0.0	5.12	2.31	Bbox1 Oazin Pnmt Tph1
78	GO:0000245 [8]: spliceosome assembly	4	4	529	14	12082	-0.99	0.0	5.12	2.31	Brunol4 Sfrs2 Sfrs3 Sfrs6
79	GO:0007155 [4]: cell adhesion	31	31	502	451	11645	-1.01	0.0	4.35	1.75	Catna1 Cbll1 Cd36 Cdh13 Cdh17 Cdk5 Clstn2 Col13a1 Col17a1 Dpt Eda Edg1 Efemp1 Hapln2 Itgb1 Itgb2l Lamc1 Nedd9 Pcdh15 Pscd3 Rac1 Rhoe Scarb1 Sele Tek Tm4sf9 Tnfaip6 Tnfrsf12a Vcam1 Vtn Zan
80	GO:0006576 [6]: biogenic amine metabolism	6	6	527	35	12061	-1.03	0.0	4.96	2.2	Bbox1 Maoa Oazin Pnmt Tph1 Ttr
81	GO:0006519 [5]: amino acid and derivative metabolism	15	15	518	166	11930	-1.04	0.0	4.63	1.96	Arg2 Asns Bbox1 Cdo1 Dmgdh Gfpt2 Lamp2 Maoa Mat2a Matp Oazin Pnmt Tph1 Ttr Uroc1
82	GO:0006939 [4]: smooth muscle contraction	3	3	530	7	12089	-1.22	0.0	4.94	2.2	Calca Cnn1 Pde4b
83	GO:0006952 [5]: defense response	26	26	507	882	11214	-1.24	0.0	0.01	0.0	Azgp1 C8b Calca Ccl28 Cmkor1 Crp Crry Cxcl1 Cxcl12 Cxcl15 Defb11 Dfy Eda Egr1 Elf1 Flt3 H2-Bl Hc Igh-6 Il27ra Map2k3 Masp1 Mcpt6 Nkx2-3 Rac1 Relb
84	GO:0006412 [6]: protein biosynthesis	30	30	503	446	11650	-1.35	0.0	3.99	1.49	Angptl2 B3galt1 B3galt3 B3galt6 BC003885 Bzw1 Eif2ak3 Eif4a2 Etf1 Lamp2 Map2k3 Mrpl1 Mrpl13 Mrpl3 Mrps11 Ppp1r15b Rpl15 Rpl18 Rpl23a Rpl3 Rpl30 Rpl39 Rpl41 Rpl5 Rps19 Rps27 Rps28 Rps6 St8sia1 St8sia3
85	GO:0006813 [8]: potassium ion transport	11	11	522	113	11983	-1.59	0.0	4.15	1.58	Atp1a1 Atp4b Csen Fxyd2 Grik5 Hcn1 Kcna2 Kcnab1 Kcnd2 Kcnh7 Slc12a6
86	GO:0048008 [8]: platelet-derived growth factor receptor signaling pathway	2	2	531	2	12094	-1.61	0.0	4.6	1.96	Pdap1 Plat
87	GO:0006271 [8]: DNA strand elongation	2	2	531	2	12094	-1.61	0.0	4.6	1.96	Prim2 Rfc4
88	GO:0009071 [8]: serine family amino acid catabolism	2	2	531	2	12094	-1.61	0.0	4.6	1.96	Cdo1 Dmgdh
89	GO:0042044 [5]: fluid transport	3	3	530	9	12087	-1.74	0.0	4.39	1.79	Aqp1 Aqp7 Aqp8
90	GO:0006833 [6]: water transport	3	3	530	9	12087	-1.74	0.0	4.39	1.79	Aqp1 Aqp7 Aqp8
91	GO:0006996 [5]: organelle organization and biogenesis	42	42	491	705	11391	-1.75	0.0	3.36	1.24	1110064N10Rik 1700012L04Rik 4930542G03Rik BC003885 Cbx1 Cdc42 D10Bwg0791e Exosc1 Gadd45a Gnl2 Gsn Gtpbp4 H2afz H3f3b Igh-6 Ilk Kif17 Kif2a Kif5b Krt1-17 Mtap1b Ndel1 Nol5a Nolc1 Pdlim3 Pex16 Ptk2 Rac1 Rhoe Rpl27 Rpl5 Rps19 Rps6 Sirt1 Smarca5 Smarcd2 Suz12 Terf1 Tmem38b Tuba1 Tubb6 Wasl
92	GO:0009309 [6]: amine biosynthesis	6	6	527	43	12053	-1.83	0.0	4.11	1.58	Asns Bbox1 Mat2a Oazin Pnmt Tph1
93	GO:0016043 [4]: cell organization and biogenesis	48	48	485	835	11261	-1.84	0.0	3.18	1.24	1110064N10Rik 1700012L04Rik 4930542G03Rik BC003885 Cbx1 Cdc42 D10Bwg0791e Exosc1 Gadd45a Gnl2 Gsn Gtpbp4 H2afz H3f3b Hgf Htra3 Igfbp6 Igfbp7 Igh-6 Ilk Kif17 Kif2a Kif5b Krt1-17 Mtap1b Ndel1 Nedd9 Nol5a Nolc1 Pdlim3 Pex16 Ptk2 Rac1 Rhoe Rpgrip1 Rpl27 Rpl5 Rps19 Rps6 Sirt1 Smarca5 Smarcd2 Suz12 Terf1 Tmem38b Tuba1 Tubb6 Wasl
94	GO:0006512 [8]: ubiquitin cycle	23	23	510	334	11762	-1.84	0.0	3.54	1.24	Apg12l Birc3 Birc6 Cnot4 Cul2 Dtx1 Fbxo21 Fbxo3 Fbxo45 Pias1 Rnf14 Rnf4 Senp2 Siah2 Sugt1 Tbl1x Tceb1 Trim35 Ubd Ube1x Ube1y1 Usp25 Usp9x
95	GO:0006461 [7]: protein complex assembly	9	9	524	87	12009	-1.87	0.0	3.92	1.44	1700012L04Rik Brunol4 D10Bwg0791e H2afz H3f3b Sfrs2 Sfrs3 Sfrs6 Tmem38b
96	GO:0009653 [3]: morphogenesis	58	58	475	1048	11048	-1.89	0.0	3.03	1.16	Adamts4 Apbb1 Aplp2 Cdc42 Cdk5 Chx10 Cited1 Clp1 Csen Cxcl12 Cxcl15 Eda Edg1 Efhd2 Egr1 Enpep Fgf1 Flt3 Fmr1 Foxd1 Foxh1 Gdf11 Gli2 Guca1b Hgf Htra3 Igf1r Igfbp6 Igfbp7 Ilk Krt1-17 Lhx2 Mapk7 Mtap1b Nedd9 Nfkb2 Nkx2-3 Nr2f2 Nr5a1 Pcdh15 Pdlim3 Pou3f1 Ptk2 Ptn Rac1 Relb Rpgrip1 Shank3 Sirt1 Srf Stxbp1 Tagln2 Tek Tm4sf9 Tnfrsf12a Tpm2 Tpm3 Wasl
97	GO:0019835 [5]: cytolysis	4	4	529	20	12076	-1.97	0.0	4.07	1.56	C8b Fgl2 Gzma Hc
98	GO:0007018 [7]: microtubule-based movement	7	7	526	59	12037	-1.99	0.0	3.87	1.42	4930542G03Rik Kif17 Kif2a Kif5b Ndel1 Tuba1 Tubb6
99	GO:0030335 [7]: positive regulation of cell migration	2	2	531	3	12093	-2.08	0.0	4.11	1.58	Cbll1 Cxcl12
100	GO:0051272 [6]: positive regulation of cell motility	2	2	531	3	12093	-2.08	0.0	4.11	1.58	Cbll1 Cxcl12
101	GO:0009312 [7]: oligosaccharide biosynthesis	2	2	531	3	12093	-2.08	0.0	4.11	1.58	B3galt1 B3galt3
102	GO:0050876 [4]: reproductive physiological process	5	5	528	33	12063	-2.11	0.0	3.87	1.42	Ceacam9 Nr5a1 Psg23 Sirt1 Thbd
103	GO:0051050 [6]: positive regulation of transport	4	4	529	21	12075	-2.11	0.0	3.93	1.44	Cbll1 Eda Igh-6 Ptx3
104	GO:0030705 [6]: cytoskeleton-dependent intracellular transport	7	7	526	61	12035	-2.13	0.0	3.73	1.31	4930542G03Rik Kif17 Kif2a Kif5b Ndel1 Tuba1 Tubb6
105	GO:0043119 [4]: positive regulation of physiological process	19	19	514	270	11826	-2.15	0.0	3.28	1.24	Atf4 Casp11 Cav1 Cbll1 Cxcl12 Ddx5 Ebf1 Eda Foxh1 Gli2 H2-Bl Igh-6 Ilk Nr5a1 Ptx3 Rac1 Sphk1 Tef Trim35
106	GO:0007242 [5]: intracellular signaling cascade	37	37	496	634	11462	-2.22	0.0	2.86	1.1	5430435G22Rik Arf4 Atp2a2 Baiap2 Catnal1 Cav1 Ccl28 Cdc42 Dnaja3 Dscr1 Edg1 Gem Gucy1b3 Igh-6 Iqgap1 Map2k3 Mapkbp1 Npr1 Pdlim3 Pias1 Ppp1r15b Rab2 Rab27b Rab28 Rac1 Rasa2 Rasgrf2 Rhoe Rit2 Rrad Shank3 Stmn3 Taf7 Tank Wsb1 Yes1 Ywhae
107	GO:0015849 [5]: organic acid transport	6	6	527	48	12048	-2.22	0.0	3.67	1.28	Slc12a6 Slc12a8 Slc1a5 Slc38a4 Slc6a9 Slc7a13
108	GO:0046942 [6]: carboxylic acid transport	6	6	527	48	12048	-2.22	0.0	3.67	1.28	Slc12a6 Slc12a8 Slc1a5 Slc38a4 Slc6a9 Slc7a13
109	GO:0006865 [6]: amino acid transport	5	5	528	35	12061	-2.29	0.0	3.67	1.28	Slc12a6 Slc12a8 Slc38a4 Slc6a9 Slc7a13
110	GO:0045934 [6]: negative regulation of nucleobase, nucleoside, nucleotide and nucleic acid metabolism	10	10	523	112	11984	-2.29	0.0	3.4	1.24	Atpif1 Csen Dr1 Foxp1 Khdrbs1 Nrip1 Pa2g4 Rnf134 Sirt1 Zfpm2
111	GO:0009892 [5]: negative regulation of metabolism	11	11	522	131	11965	-2.36	0.0	3.27	1.24	Atpif1 Cav1 Csen Dr1 Foxp1 Khdrbs1 Nrip1 Pa2g4 Rnf134 Sirt1 Zfpm2
112	GO:0007417 [6]: central nervous system development	7	7	526	65	12031	-2.37	0.0	3.45	1.24	Aplp2 Cxcl12 Fmr1 Gli2 Igf1r Lhx2 Nr2f2
113	GO:0006936 [3]: muscle contraction	6	6	527	50	12046	-2.38	0.0	3.51	1.24	Atp2a2 Calca Cnn1 Pde4b Tpm2 Tpm3
114	GO:0001568 [4]: blood vessel development	8	8	525	81	12015	-2.38	0.0	3.38	1.24	Cited1 Edg1 Enpep Fgf1 Mapk7 Ptk2 Tek Tnfrsf12a
115	GO:0043118 [4]: negative regulation of physiological process	18	18	515	261	11835	-2.39	0.0	3.02	1.16	Atpif1 Birc3 Birc6 Btg2 Calca Cav1 Cherp Csen Dr1 Foxp1 Khdrbs1 Nrip1 Pa2g4 Rnf134 Sirt1 Sphk1 Thbd Zfpm2
116	GO:0006984 [6]: ER-nuclear signaling pathway	2	2	531	4	12092	-2.43	0.0	3.74	1.31	Atp2a2 Ppp1r15b
117	GO:0009311 [7]: oligosaccharide metabolism	2	2	531	4	12092	-2.43	0.0	3.74	1.31	B3galt1 B3galt3
118	GO:0009607 [4]: response to biotic stimulus	33	33	500	961	11135	-2.45	0.0	0.06	0.03	Azgp1 C8b Calca Ccl28 Cmkor1 Crp Crry Cxcl1 Cxcl12 Cxcl15 Defb11 Dfy Eda Egr1 Eif2ak3 Eif3s6ip Elf1 Flt3 Gpx5 H2-Bl Hc Hspa8 Igh-6 Il27ra Map2k3 Masp1 Mcpt6 Nkx2-3 Ppp1r15b Ptx3 Rac1 Relb Wasl
119	GO:0015837 [5]: amine transport	5	5	528	37	12059	-2.46	0.0	3.48	1.24	Slc12a6 Slc12a8 Slc38a4 Slc6a9 Slc7a13
120	GO:0006357 [8]: regulation of transcription from Pol II promoter	13	13	520	170	11926	-2.47	0.0	3.07	1.17	Atf4 Csen Dr1 Foxd1 Foxh1 Klf16 Nr5a1 Nrip1 Rnf134 Sox7 Sp4 Tef Zfpm2
121	GO:0007565 [5]: pregnancy	3	3	530	13	12083	-2.5	0.0	3.58	1.24	Ceacam9 Psg23 Thbd
122	GO:0015672 [7]: monovalent inorganic cation transport	15	15	518	209	11887	-2.52	0.0	2.95	1.13	Atp1a1 Atp4b Csen Fxyd2 Grik5 Hcn1 Kcna2 Kcnab1 Kcnd2 Kcnh7 Scnn1a Slc12a6 Slc22a4 Slc22a5 Slc23a1
123	GO:0000910 [5]: cytokinesis	9	9	524	101	11995	-2.55	0.0	3.15	1.23	Als2cr19 Ccnc Ccnd2 Ccnt1 Cdc42 Cdk5 Ppp1cb Sept3 Sept6
124	GO:0007420 [7]: brain development	6	6	527	53	12043	-2.57	0.0	3.29	1.24	Aplp2 Cxcl12 Gli2 Igf1r Lhx2 Nr2f2
125	GO:0007275 [2]: development	78	78	455	1560	10536	-2.57	0.0	2.0	0.92	Adamts4 Apbb1 Aplp2 Btg2 Cdc42 Cdk5 Cdx1 Chrdl1 Chx10 Cited1 Clp1 Crem Csen Cxcl12 Cxcl15 D1Pas1 Ebf1 Eda Edg1 Eed Efhd2 Egr1 Enpep Fgf1 Flt3 Fmr1 Foxd1 Foxh1 Fzd8 Gdf11 Gli2 Gpc6 Guca1b Hgf Htra3 Igf1r Igfbp6 Igfbp7 Ilk Itgb2l Krt1-17 Lhx2 Mapk7 Matp Mbd1 Meox2 Mtap1b Myd116 Nedd9 Nfkb2 Nkx2-3 Nr2f2 Nr5a1 Pcdh15 Pdlim3 Pou3f1 Ptk2 Ptn Rac1 Relb Rnf2 Rpgrip1 Shank3 Siah2 Sirt1 Slamf6 Srf Stxbp1 S…
126	GO:0006928 [4]: cell motility	12	12	521	155	11941	-2.58	0.0	2.99	1.14	Cbll1 Cdk5 Cxcl12 Cxcl15 Enpep Foxd1 Nr2f2 Ptk2 Rac1 Tek Tm4sf9 Tnfrsf12a
127	GO:0006810 [4]: transport	87	87	446	1766	10330	-2.6	0.0	1.9	0.9	4930542G03Rik 4933402J24Rik 4933425F03Rik 5430435G22Rik Abca8a Aqp1 Aqp7 Aqp8 Arf4 Arfl4 Atcay Atp1a1 Atp2a2 Atp4b B430110G05Rik Cav1 Cbll1 Cd36 Cdh17 Clcn1 Clstn2 Col17a1 Csen Dmgdh Doc2b Eda Emid2 Fabp4 Fmo1 Fmr1 Fxyd2 Gabra3 Gfpt2 Gif Gosr1 Grik5 Gsn Hcn1 Hiat1 Igh-6 Kcna2 Kcnab1 Kcnd2 Kcnh7 Khdrbs1 Kif17 Kif2a Kif5b Mtch2 Ndel1 Npr1 Pitpn Pla2g1br Ptgds Ptx3 Rab2 Rac1 Ranbp5 Scnn1a Sgne1 Slc1…
128	GO:0009887 [4]: organogenesis	48	48	485	902	11194	-2.62	0.0	2.22	0.98	Adamts4 Apbb1 Aplp2 Cdk5 Chx10 Cited1 Clp1 Csen Cxcl12 Cxcl15 Eda Edg1 Efhd2 Egr1 Enpep Fgf1 Flt3 Fmr1 Foxd1 Foxh1 Gdf11 Gli2 Guca1b Igf1r Krt1-17 Lhx2 Mapk7 Mtap1b Nfkb2 Nkx2-3 Nr2f2 Nr5a1 Pdlim3 Pou3f1 Ptk2 Ptn Rac1 Relb Rpgrip1 Sirt1 Srf Stxbp1 Tagln2 Tek Tm4sf9 Tnfrsf12a Tpm2 Tpm3
129	GO:0051234 [4]: establishment of localization	87	87	446	1769	10327	-2.62	0.0	1.87	0.9	4930542G03Rik 4933402J24Rik 4933425F03Rik 5430435G22Rik Abca8a Aqp1 Aqp7 Aqp8 Arf4 Arfl4 Atcay Atp1a1 Atp2a2 Atp4b B430110G05Rik Cav1 Cbll1 Cd36 Cdh17 Clcn1 Clstn2 Col17a1 Csen Dmgdh Doc2b Eda Emid2 Fabp4 Fmo1 Fmr1 Fxyd2 Gabra3 Gfpt2 Gif Gosr1 Grik5 Gsn Hcn1 Hiat1 Igh-6 Kcna2 Kcnab1 Kcnd2 Kcnh7 Khdrbs1 Kif17 Kif2a Kif5b Mtch2 Ndel1 Npr1 Pitpn Pla2g1br Ptgds Ptx3 Rab2 Rac1 Ranbp5 Scnn1a Sgne1 Slc1…
130	GO:0048513 [3]: organ development	48	48	485	908	11188	-2.67	0.0	2.14	0.98	Adamts4 Apbb1 Aplp2 Cdk5 Chx10 Cited1 Clp1 Csen Cxcl12 Cxcl15 Eda Edg1 Efhd2 Egr1 Enpep Fgf1 Flt3 Fmr1 Foxd1 Foxh1 Gdf11 Gli2 Guca1b Igf1r Krt1-17 Lhx2 Mapk7 Mtap1b Nfkb2 Nkx2-3 Nr2f2 Nr5a1 Pdlim3 Pou3f1 Ptk2 Ptn Rac1 Relb Rpgrip1 Sirt1 Srf Stxbp1 Tagln2 Tek Tm4sf9 Tnfrsf12a Tpm2 Tpm3
131	GO:0006511 [10]: ubiquitin-dependent protein catabolism	8	8	525	87	12009	-2.67	0.0	3.05	1.17	Psma6 Psmb2 Siah2 Ube1x Ube1y1 Usp25 Usp36 Usp9x
132	GO:0008219 [4]: cell death	23	23	510	375	11721	-2.68	0.0	2.54	1.1	Birc3 Birc6 Bnip2 Btg2 C8b Casp11 Dnaja3 Fgl2 Gzma H2-Bl Hc Mcl1 Pdcd6ip Pdcl3 Plagl1 Ptdsr Sgk Shank3 Siah2 Sirt1 Sphk1 Tnfrsf12a Trim35
133	GO:0006725 [5]: aromatic compound metabolism	7	7	526	71	12025	-2.71	0.0	3.08	1.17	Gch1 Maoa Mat2a Matp Mgll Pnmt Tph1
134	GO:0051179 [3]: localization	87	87	446	1786	10310	-2.72	0.0	1.74	0.84	4930542G03Rik 4933402J24Rik 4933425F03Rik 5430435G22Rik Abca8a Aqp1 Aqp7 Aqp8 Arf4 Arfl4 Atcay Atp1a1 Atp2a2 Atp4b B430110G05Rik Cav1 Cbll1 Cd36 Cdh17 Clcn1 Clstn2 Col17a1 Csen Dmgdh Doc2b Eda Emid2 Fabp4 Fmo1 Fmr1 Fxyd2 Gabra3 Gfpt2 Gif Gosr1 Grik5 Gsn Hcn1 Hiat1 Igh-6 Kcna2 Kcnab1 Kcnd2 Kcnh7 Khdrbs1 Kif17 Kif2a Kif5b Mtch2 Ndel1 Npr1 Pitpn Pla2g1br Ptgds Ptx3 Rab2 Rac1 Ranbp5 Scnn1a Sgne1 Slc1…
135	GO:0046822 [6]: regulation of nucleocytoplasmic transport	2	2	531	5	12091	-2.73	0.0	3.43	1.24	Eda Khdrbs1
136	GO:0006641 [7]: triacylglycerol metabolism	2	2	531	5	12091	-2.73	0.0	3.43	1.24	Cav1 Mogat2
137	GO:0045892 [8]: negative regulation of transcription, DNA-dependent	7	7	526	72	12024	-2.75	0.0	3.02	1.16	Csen Dr1 Nrip1 Pa2g4 Rnf134 Sirt1 Zfpm2
138	GO:0048514 [5]: blood vessel morphogenesis	7	7	526	72	12024	-2.75	0.0	3.02	1.16	Cited1 Edg1 Enpep Fgf1 Mapk7 Tek Tnfrsf12a
139	GO:0044262 [6]: cellular carbohydrate metabolism	13	13	520	180	11916	-2.76	0.0	2.73	1.1	Atf3 Atf4 B3galt1 B3galt3 B3galt6 Eno1 G6pc Gnpnat1 Itih1 Mdh1 Pfkfb3 Ppp1cb Uap1
140	GO:0019941 [9]: modification-dependent protein catabolism	8	8	525	89	12007	-2.76	0.0	2.95	1.13	Psma6 Psmb2 Siah2 Ube1x Ube1y1 Usp25 Usp36 Usp9x
141	GO:0045807 [7]: positive regulation of endocytosis	3	3	530	15	12081	-2.79	0.0	3.27	1.24	Cbll1 Igh-6 Ptx3
142	GO:0016265 [3]: death	23	23	510	382	11714	-2.79	0.0	2.4	1.06	Birc3 Birc6 Bnip2 Btg2 C8b Casp11 Dnaja3 Fgl2 Gzma H2-Bl Hc Mcl1 Pdcd6ip Pdcl3 Plagl1 Ptdsr Sgk Shank3 Siah2 Sirt1 Sphk1 Tnfrsf12a Trim35
143	GO:0008104 [4]: protein localization	15	15	518	494	11602	-2.8	0.0	0.05	0.03	5430435G22Rik Arf4 Arfl4 Dmgdh Eda Gosr1 Kif17 Rab2 Ranbp5 Stx18 Stx3 Stx6 Stxbp1 Tram1 Ywhae
144	GO:0006470 [8]: protein amino acid dephosphorylation	8	8	525	90	12006	-2.81	0.0	2.9	1.1	Dusp14 Dusp18 Ppp1cb Ptpn2 Ptpn21 Ptprm Ptprt Styx
145	GO:0016481 [7]: negative regulation of transcription	9	9	524	108	11988	-2.82	0.0	2.83	1.1	Csen Dr1 Foxp1 Khdrbs1 Nrip1 Pa2g4 Rnf134 Sirt1 Zfpm2
146	GO:0009310 [6]: amine catabolism	5	5	528	42	12054	-2.84	0.0	3.06	1.17	Arg2 Cdo1 Dmgdh Maoa Uroc1
147	GO:0000902 [4]: cellular morphogenesis	11	11	522	145	11951	-2.84	0.0	2.72	1.1	Cdc42 Hgf Htra3 Igfbp6 Igfbp7 Ilk Krt1-17 Nedd9 Rac1 Rpgrip1 Wasl
148	GO:0016311 [7]: dephosphorylation	8	8	525	92	12004	-2.88	0.0	2.81	1.1	Dusp14 Dusp18 Ppp1cb Ptpn2 Ptpn21 Ptprm Ptprt Styx
149	GO:0007017 [7]: microtubule-based process	10	10	523	128	11968	-2.89	0.0	2.7	1.1	4930542G03Rik Gadd45a Kif17 Kif2a Kif5b Mtap1b Ndel1 Ptk2 Tuba1 Tubb6
150	GO:0006937 [4]: regulation of muscle contraction	3	3	530	16	12080	-2.92	0.0	3.13	1.22	Atp2a2 Calca Tpm3
151	GO:0016477 [5]: cell migration	10	10	523	130	11966	-2.95	0.0	2.63	1.1	Cbll1 Cdk5 Cxcl12 Cxcl15 Enpep Foxd1 Nr2f2 Ptk2 Tek Tnfrsf12a
152	GO:0006520 [6]: amino acid metabolism	10	10	523	130	11966	-2.95	0.0	2.63	1.1	Arg2 Asns Cdo1 Dmgdh Gfpt2 Lamp2 Mat2a Matp Tph1 Uroc1
153	GO:0015711 [7]: organic anion transport	2	2	531	6	12090	-2.97	0.0	3.17	1.24	Slc16a1 Slco1a1
154	GO:0006041 [7]: glucosamine metabolism	2	2	531	6	12090	-2.97	0.0	3.17	1.24	Gnpnat1 Uap1
155	GO:0006044 [8]: N-acetylglucosamine metabolism	2	2	531	6	12090	-2.97	0.0	3.17	1.24	Gnpnat1 Uap1
156	GO:0006333 [8]: chromatin assembly or disassembly	7	7	526	77	12019	-2.99	0.0	2.75	1.1	1700012L04Rik Cbx1 D10Bwg0791e H2afz H3f3b Smarca5 Tmem38b
157	GO:0050878 [4]: regulation of body fluids	5	5	528	45	12051	-3.03	0.0	2.84	1.1	Fgb Fgg Guca1b Tfpi Thbd
158	GO:0006955 [4]: immune response	24	24	509	688	11408	-3.04	0.0	0.11	0.06	Azgp1 C8b Calca Ccl28 Crp Crry Cxcl1 Cxcl12 Cxcl15 Dfy Eda Egr1 Elf1 Flt3 H2-Bl Hc Igh-6 Il27ra Map2k3 Masp1 Mcpt6 Nkx2-3 Rac1 Relb
159	GO:0009613 [5]: response to pest, pathogen or parasite	16	16	517	500	11596	-3.04	0.0	0.08	0.04	C8b Calca Crp Crry Cxcl1 Cxcl15 Dfy H2-Bl Hc Igh-6 Map2k3 Masp1 Mcpt6 Rac1 Relb Wasl
160	GO:0045184 [5]: establishment of protein localization	15	15	518	475	11621	-3.05	0.0	0.08	0.04	5430435G22Rik Arf4 Arfl4 Dmgdh Eda Gosr1 Kif17 Rab2 Ranbp5 Stx18 Stx3 Stx6 Stxbp1 Tram1 Ywhae
161	GO:0019752 [6]: carboxylic acid metabolism	18	18	515	295	11801	-3.07	0.0	2.17	0.98	Arg2 Asns Baat Bbox1 Cav1 Cdo1 Dmgdh Gfpt2 Hadhsc Lamp2 Mat2a Matp Mdh1 Pecr Prkag2 Ptgds Tph1 Uroc1
162	GO:0006082 [5]: organic acid metabolism	18	18	515	295	11801	-3.07	0.0	2.17	0.98	Arg2 Asns Baat Bbox1 Cav1 Cdo1 Dmgdh Gfpt2 Hadhsc Lamp2 Mat2a Matp Mdh1 Pecr Prkag2 Ptgds Tph1 Uroc1
163	GO:0015904 [6]: tetracycline transport	1	1	532	0	12096	-3.07	0.0	3.17	1.24	Hiat1
164	GO:0030102 [7]: negative regulation of natural killer cell activity	1	1	532	0	12096	-3.07	0.0	3.17	1.24	H2-Bl
165	GO:0030449 [7]: regulation of complement activation	1	1	532	0	12096	-3.07	0.0	3.17	1.24	Crry
166	GO:0030520 [8]: estrogen receptor signaling pathway	1	1	532	0	12096	-3.07	0.0	3.17	1.24	Taf7
167	GO:0035054 [5]: embryonic heart tube anterior/posterior pattern formation	1	1	532	0	12096	-3.07	0.0	3.17	1.24	Foxh1
168	GO:0035214 [6]: eye-antennal disc development	1	1	532	0	12096	-3.07	0.0	3.17	1.24	Tm4sf9
169	GO:0042311 [6]: vasodilation	1	1	532	0	12096	-3.07	0.0	3.17	1.24	Cav1
170	GO:0042312 [5]: regulation of vasodilation	1	1	532	0	12096	-3.07	0.0	3.17	1.24	Cav1
171	GO:0042542 [7]: response to hydrogen peroxide	1	1	532	0	12096	-3.07	0.0	3.17	1.24	Ppp1r15b
172	GO:0045010 [9]: actin nucleation	1	1	532	0	12096	-3.07	0.0	3.17	1.24	Wasl
173	GO:0045429 [7]: positive regulation of nitric oxide biosynthesis	1	1	532	0	12096	-3.07	0.0	3.17	1.24	Ptx3
174	GO:0045845 [6]: regulation of natural killer cell activity	1	1	532	0	12096	-3.07	0.0	3.17	1.24	H2-Bl
175	GO:0045907 [6]: positive regulation of vasoconstriction	1	1	532	0	12096	-3.07	0.0	3.17	1.24	Cav1
176	GO:0045908 [6]: negative regulation of vasodilation	1	1	532	0	12096	-3.07	0.0	3.17	1.24	Cav1
177	GO:0045916 [8]: negative regulation of complement activation	1	1	532	0	12096	-3.07	0.0	3.17	1.24	Crry
178	GO:0045932 [5]: negative regulation of muscle contraction	1	1	532	0	12096	-3.07	0.0	3.17	1.24	Calca
179	GO:0045978 [7]: negative regulation of nucleoside metabolism	1	1	532	0	12096	-3.07	0.0	3.17	1.24	Atpif1
180	GO:0045986 [6]: negative regulation of smooth muscle contraction	1	1	532	0	12096	-3.07	0.0	3.17	1.24	Calca
181	GO:0046462 [7]: monoacylglycerol metabolism	1	1	532	0	12096	-3.07	0.0	3.17	1.24	Mogat2
182	GO:0046500 [6]: S-adenosylmethionine metabolism	1	1	532	0	12096	-3.07	0.0	3.17	1.24	Mat2a
183	GO:0046831 [7]: regulation of RNA-nucleus export	1	1	532	0	12096	-3.07	0.0	3.17	1.24	Khdrbs1
184	GO:0046847 [8]: filopodium formation	1	1	532	0	12096	-3.07	0.0	3.17	1.24	Cdc42
185	GO:0048146 [7]: positive regulation of fibroblast proliferation	1	1	532	0	12096	-3.07	0.0	3.17	1.24	Sphk1
186	GO:0001553 [5]: luteinization	1	1	532	0	12096	-3.07	0.0	3.17	1.24	Nr5a1
187	GO:0001745 [7]: compound eye morphogenesis (sensu Endopterygota)	1	1	532	0	12096	-3.07	0.0	3.17	1.24	Tm4sf9
188	GO:0006528 [8]: asparagine metabolism	1	1	532	0	12096	-3.07	0.0	3.17	1.24	Asns
189	GO:0006529 [9]: asparagine biosynthesis	1	1	532	0	12096	-3.07	0.0	3.17	1.24	Asns
190	GO:0006556 [6]: S-adenosylmethionine biosynthesis	1	1	532	0	12096	-3.07	0.0	3.17	1.24	Mat2a
191	GO:0006607 [8]: NLS-bearing substrate-nucleus import	1	1	532	0	12096	-3.07	0.0	3.17	1.24	Ranbp5
192	GO:0006931 [7]: substrate-bound cell migration, cell attachment to substrate	1	1	532	0	12096	-3.07	0.0	3.17	1.24	Tnfrsf12a
193	GO:0007455 [6]: eye-antennal disc metamorphosis	1	1	532	0	12096	-3.07	0.0	3.17	1.24	Tm4sf9
194	GO:0007456 [6]: eye morphogenesis (sensu Endopterygota)	1	1	532	0	12096	-3.07	0.0	3.17	1.24	Tm4sf9
195	GO:0008583 [8]: mystery cell fate differentiation (sensu Endopterygota)	1	1	532	0	12096	-3.07	0.0	3.17	1.24	Tm4sf9
196	GO:0009118 [6]: regulation of nucleoside metabolism	1	1	532	0	12096	-3.07	0.0	3.17	1.24	Atpif1
197	GO:0051049 [5]: regulation of transport	5	5	528	46	12050	-3.09	0.0	2.77	1.1	Cbll1 Eda Igh-6 Khdrbs1 Ptx3
198	GO:0015031 [5]: protein transport	15	15	518	471	11625	-3.1	0.0	0.08	0.04	5430435G22Rik Arf4 Arfl4 Dmgdh Eda Gosr1 Kif17 Rab2 Ranbp5 Stx18 Stx3 Stx6 Stxbp1 Tram1 Ywhae
199	GO:0030334 [6]: regulation of cell migration	4	4	529	31	12065	-3.1	0.0	2.84	1.1	Cbll1 Cdk5 Cxcl12 Tek
200	GO:0051270 [5]: regulation of cell motility	4	4	529	31	12065	-3.1	0.0	2.84	1.1	Cbll1 Cdk5 Cxcl12 Tek
201	GO:0006793 [5]: phosphorus metabolism	31	31	502	580	11516	-3.1	0.0	1.8	0.88	1110020P15Rik Axl Cdk5 Dusp14 Dusp18 Eif2ak3 Flt3 Hipk3 Igf1r Igh-6 Ilk Map2k3 Map3k12 Mapk7 Mark1 Mulk Npr1 Pcsk5 Ppp1cb Prkx Ptk2 Ptpn2 Ptpn21 Ptprm Ptprt Sgk Sgk2 Stk23 Styx Tek Yes1
202	GO:0006796 [6]: phosphate metabolism	31	31	502	580	11516	-3.1	0.0	1.8	0.88	1110020P15Rik Axl Cdk5 Dusp14 Dusp18 Eif2ak3 Flt3 Hipk3 Igf1r Igh-6 Ilk Map2k3 Map3k12 Mapk7 Mark1 Mulk Npr1 Pcsk5 Ppp1cb Prkx Ptk2 Ptpn2 Ptpn21 Ptprm Ptprt Sgk Sgk2 Stk23 Styx Tek Yes1
203	GO:0006323 [6]: DNA packaging	11	11	522	155	11941	-3.12	0.0	2.38	1.04	1700012L04Rik Cbx1 D10Bwg0791e H2afz H3f3b Hmgb2 Sirt1 Smarca5 Smarcd2 Suz12 Tmem38b
204	GO:0009611 [5]: response to wounding	9	9	524	323	11773	-3.13	0.0	0.06	0.03	Calca Cxcl1 Cxcl15 Dfy Hc Map2k3 Mcpt6 Rac1 Relb
205	GO:0006915 [6]: apoptosis	20	20	513	342	11754	-3.14	0.0	2.02	0.93	Birc3 Birc6 Bnip2 Btg2 Casp11 Dnaja3 Gzma H2-Bl Mcl1 Pdcd6ip Pdcl3 Plagl1 Ptdsr Sgk Shank3 Siah2 Sirt1 Sphk1 Tnfrsf12a Trim35
206	GO:0051258 [7]: protein polymerization	3	3	530	18	12078	-3.15	0.0	2.87	1.1	4930542G03Rik Rac1 Tuba1
207	GO:0009064 [7]: glutamine family amino acid metabolism	3	3	530	18	12078	-3.15	0.0	2.87	1.1	Arg2 Asns Gfpt2
208	GO:0006457 [7]: protein folding	12	12	521	176	11920	-3.15	0.0	2.29	0.99	C80913 Cct6a Dnaja3 Dnajb4 Dnajb6 Dnajc12 Eif3s6ip Fkbp7 Hspa8 Hyou1 Sgne1 Thoc4
209	GO:0001525 [6]: angiogenesis	6	6	527	64	12032	-3.17	0.0	2.6	1.1	Edg1 Enpep Fgf1 Mapk7 Tek Tnfrsf12a
210	GO:0030001 [7]: metal ion transport	17	17	516	281	11815	-3.18	0.0	2.05	0.94	Atp1a1 Atp2a2 Atp4b Csen Fxyd2 Gif Grik5 Hcn1 Kcna2 Kcnab1 Kcnd2 Kcnh7 Scnn1a Slc12a6 Slc22a4 Slc22a5 Slc23a1
211	GO:0046209 [5]: nitric oxide metabolism	2	2	531	7	12089	-3.18	0.0	2.95	1.13	Cav1 Ptx3
212	GO:0006809 [5]: nitric oxide biosynthesis	2	2	531	7	12089	-3.18	0.0	2.95	1.13	Cav1 Ptx3
213	GO:0006957 [7]: complement activation, alternative pathway	2	2	531	7	12089	-3.18	0.0	2.95	1.13	C8b Hc
214	GO:0006997 [5]: nuclear organization and biogenesis	2	2	531	7	12089	-3.18	0.0	2.95	1.13	Nolc1 Ptk2
215	GO:0043207 [5]: response to external biotic stimulus	18	18	515	534	11562	-3.19	0.0	0.11	0.06	C8b Calca Crp Crry Cxcl1 Cxcl15 Defb11 Dfy H2-Bl Hc Igh-6 Map2k3 Masp1 Mcpt6 Ptx3 Rac1 Relb Wasl
216	GO:0050794 [3]: regulation of cellular process	29	29	504	545	11551	-3.19	0.0	1.71	0.84	Birc3 Birc6 Btg2 Casp11 Cav1 Cbll1 Cdk5 Cherp Cxcl12 Eda Edg1 Elf1 Gli2 Gsn H2-Bl Htra3 Igfbp6 Igfbp7 Igh-6 Ilk Khdrbs1 Nedd9 Pscd3 Ptx3 Rac1 Sostdc1 Sphk1 Tek Trim35
217	GO:0012501 [5]: programmed cell death	20	20	513	348	11748	-3.22	0.0	1.91	0.9	Birc3 Birc6 Bnip2 Btg2 Casp11 Dnaja3 Gzma H2-Bl Mcl1 Pdcd6ip Pdcl3 Plagl1 Ptdsr Sgk Shank3 Siah2 Sirt1 Sphk1 Tnfrsf12a Trim35
218	GO:0006807 [4]: nitrogen compound metabolism	3	3	530	19	12077	-3.25	0.0	2.76	1.1	Arg2 Cav1 Ptx3
219	GO:0009893 [5]: positive regulation of metabolism	9	9	524	122	11974	-3.28	0.0	2.28	0.99	Atf4 Ddx5 Ebf1 Foxh1 Igh-6 Nr5a1 Ptx3 Rac1 Tef
220	GO:0007160 [5]: cell-matrix adhesion	5	5	528	50	12046	-3.31	0.0	2.51	1.1	Cdk5 Eda Itgb1 Itgb2l Tek
221	GO:0019233 [6]: perception of pain	2	2	531	8	12088	-3.36	0.0	2.75	1.1	Csen Penk1
222	GO:0006182 [8]: cGMP biosynthesis	2	2	531	8	12088	-3.36	0.0	2.75	1.1	Gucy1b3 Npr1
223	GO:0008064 [6]: regulation of actin polymerization and/or depolymerization	2	2	531	8	12088	-3.36	0.0	2.75	1.1	Gsn Rac1
224	GO:0009063 [7]: amino acid catabolism	4	4	529	35	12061	-3.37	0.0	2.52	1.1	Arg2 Cdo1 Dmgdh Uroc1
225	GO:0006950 [4]: response to stress	30	30	503	777	11319	-3.38	0.0	0.23	0.13	Btg2 C8b Calca Crp Crry Csen Cxcl1 Cxcl15 Dfy Eif2ak3 Eif3s6ip Ercc4 Gadd45a Gpx5 H2-Bl Hc Hspa8 Hyou1 Igh-6 Map2k3 Masp1 Mcpt6 Penk1 Ppp1r15b Prkag2 Rac1 Rad23a Relb Rev3l Wasl
226	GO:0051242 [5]: positive regulation of cellular physiological process	11	11	522	167	11929	-3.39	0.0	2.02	0.93	Casp11 Cbll1 Cxcl12 Eda Gli2 H2-Bl Igh-6 Ilk Ptx3 Sphk1 Trim35
227	GO:0006325 [7]: establishment and/or maintenance of chromatin architecture	10	10	523	147	11949	-3.4	0.0	2.06	0.94	1700012L04Rik Cbx1 D10Bwg0791e H2afz H3f3b Sirt1 Smarca5 Smarcd2 Suz12 Tmem38b
228	GO:0000280 [7]: nuclear division	2	2	531	128	11968	-3.41	0.0	0.02	0.01	Nedd9 Terf1
229	GO:0009952 [4]: anterior/posterior pattern formation	4	4	529	36	12060	-3.44	0.0	2.44	1.08	Btg2 Foxh1 Meox2 Rnf2
230	GO:0051186 [5]: cofactor metabolism	2	2	531	127	11969	-3.44	0.0	0.03	0.01	Gclc Hmgcs2
231	GO:0006405 [7]: RNA-nucleus export	3	3	530	21	12075	-3.44	0.0	2.54	1.1	Fmr1 Khdrbs1 Thoc4
232	GO:0007266 [7]: Rho protein signal transduction	3	3	530	21	12075	-3.44	0.0	2.54	1.1	Baiap2 Catnal1 Cdc42
233	GO:0051244 [4]: regulation of cellular physiological process	21	21	512	397	11699	-3.51	0.0	1.45	0.76	Birc3 Birc6 Btg2 Casp11 Cav1 Cbll1 Cdk5 Cherp Cxcl12 Eda Gli2 Gsn H2-Bl Igh-6 Ilk Khdrbs1 Ptx3 Rac1 Sphk1 Tek Trim35
234	GO:0030832 [9]: regulation of actin filament length	2	2	531	9	12087	-3.52	0.0	2.58	1.1	Gsn Rac1
235	GO:0051128 [5]: regulation of cell organization and biogenesis	2	2	531	9	12087	-3.52	0.0	2.58	1.1	Gsn Rac1
236	GO:0006541 [8]: glutamine metabolism	2	2	531	9	12087	-3.52	0.0	2.58	1.1	Asns Gfpt2
237	GO:0006638 [6]: neutral lipid metabolism	2	2	531	9	12087	-3.52	0.0	2.58	1.1	Cav1 Mogat2
238	GO:0006639 [6]: acylglycerol metabolism	2	2	531	9	12087	-3.52	0.0	2.58	1.1	Cav1 Mogat2
239	GO:0009225 [6]: nucleotide-sugar metabolism	2	2	531	9	12087	-3.52	0.0	2.58	1.1	Gnpnat1 Uap1
240	GO:0006259 [5]: DNA metabolism	21	21	512	400	11696	-3.53	0.0	1.41	0.72	1700012L04Rik Cbx1 D10Bwg0791e Ercc4 H2afz H3f3b Hmgb2 Mbd1 Orc3l Orc4l Prim2 Rad23a Rev3l Rfc4 Sirt1 Slamf6 Smarca5 Smarcd2 Suz12 Tmem38b Top1
241	GO:0030155 [4]: regulation of cell adhesion	3	3	530	22	12074	-3.53	0.0	2.45	1.08	Cbll1 Edg1 Pscd3
242	GO:0050657 [6]: nucleic acid transport	3	3	530	22	12074	-3.53	0.0	2.45	1.08	Fmr1 Khdrbs1 Thoc4
243	GO:0050658 [6]: RNA transport	3	3	530	22	12074	-3.53	0.0	2.45	1.08	Fmr1 Khdrbs1 Thoc4
244	GO:0051236 [5]: establishment of RNA localization	3	3	530	22	12074	-3.53	0.0	2.45	1.08	Fmr1 Khdrbs1 Thoc4
245	GO:0046907 [5]: intracellular transport	23	23	510	451	11645	-3.55	0.0	1.3	0.67	4930542G03Rik Arf4 Arfl4 Dmgdh Eda Fmr1 Gosr1 Igh-6 Khdrbs1 Kif17 Kif2a Kif5b Ndel1 Rab2 Ranbp5 Stx18 Stx3 Stx6 Thoc4 Tram1 Tuba1 Tubb6 Ywhae
246	GO:0040029 [3]: regulation of gene expression, epigenetic	4	4	529	38	12058	-3.56	0.0	2.3	0.99	Eed Mbd1 Sirt1 Slamf6
247	GO:0016567 [9]: protein ubiquitination	8	8	525	113	11983	-3.57	0.0	1.97	0.9	Birc3 Birc6 Cnot4 Dtx1 Rnf14 Rnf4 Siah2 Trim35
248	GO:0006091 [5]: generation of precursor metabolites and energy	21	21	512	409	11687	-3.6	0.0	1.29	0.67	1110020P15Rik Atf3 Atf4 Cyp2c39 Cyp2j6 Cyp2s1 Cyp4f15 Dmgdh Eif2ak3 Eno1 Fmo1 Fmo2 G6pc Maoa Mdh1 Mto1 Ppp1cb Sqrdl Suox Txndc8 Uqcrc2
249	GO:0007010 [6]: cytoskeleton organization and biogenesis	18	18	515	337	11759	-3.6	0.0	1.41	0.73	4930542G03Rik Cdc42 Gadd45a Gsn Ilk Kif17 Kif2a Kif5b Krt1-17 Mtap1b Ndel1 Pdlim3 Ptk2 Rac1 Rhoe Tuba1 Tubb6 Wasl
250	GO:0006403 [4]: RNA localization	3	3	530	23	12073	-3.61	0.0	2.36	1.02	Fmr1 Khdrbs1 Thoc4
251	GO:0007399 [5]: neurogenesis	16	16	517	291	11805	-3.61	0.0	1.49	0.78	Apbb1 Aplp2 Cdk5 Cxcl12 Fmr1 Foxd1 Gli2 Igf1r Lhx2 Mtap1b Nr2f2 Pou3f1 Ptk2 Rac1 Stxbp1 Tnfrsf12a
252	GO:0042445 [5]: hormone metabolism	4	4	529	39	12057	-3.61	0.0	2.24	0.98	Akr1c18 Hsd3b2 Tph1 Ttr
253	GO:0006954 [5]: inflammatory response	8	8	525	115	11981	-3.62	0.0	1.91	0.9	Calca Cxcl1 Cxcl15 Dfy Hc Map2k3 Mcpt6 Rac1
254	GO:0006334 [8]: nucleosome assembly	5	5	528	57	12039	-3.63	0.0	2.12	0.98	1700012L04Rik D10Bwg0791e H2afz H3f3b Tmem38b
255	GO:0042592 [3]: homeostasis	2	2	531	119	11977	-3.66	0.0	0.03	0.02	Cherp Trfr2
256	GO:0018955 [7]: phenanthrene metabolism	2	2	531	10	12086	-3.66	0.0	2.42	1.08	Maoa Pnmt
257	GO:0018958 [6]: phenol metabolism	2	2	531	10	12086	-3.66	0.0	2.42	1.08	Maoa Pnmt
258	GO:0045765 [7]: regulation of angiogenesis	2	2	531	10	12086	-3.66	0.0	2.42	1.08	Mapk7 Tek
259	GO:0046068 [8]: cGMP metabolism	2	2	531	10	12086	-3.66	0.0	2.42	1.08	Gucy1b3 Npr1
260	GO:0046486 [6]: glycerolipid metabolism	2	2	531	10	12086	-3.66	0.0	2.42	1.08	Cav1 Mogat2
261	GO:0006584 [7]: catecholamine metabolism	2	2	531	10	12086	-3.66	0.0	2.42	1.08	Maoa Pnmt
262	GO:0006662 [5]: glycerol ether metabolism	2	2	531	10	12086	-3.66	0.0	2.42	1.08	Cav1 Mogat2
263	GO:0008016 [5]: regulation of heart contraction rate	2	2	531	10	12086	-3.66	0.0	2.42	1.08	Gnai3 Sp4
264	GO:0050817 [3]: coagulation	4	4	529	40	12056	-3.66	0.0	2.18	0.98	Fgb Fgg Tfpi Thbd
265	GO:0006956 [6]: complement activation	4	4	529	40	12056	-3.66	0.0	2.18	0.98	C8b Crry Hc Masp1
266	GO:0007596 [4]: blood coagulation	4	4	529	40	12056	-3.66	0.0	2.18	0.98	Fgb Fgg Tfpi Thbd
267	GO:0030100 [6]: regulation of endocytosis	3	3	530	24	12072	-3.69	0.0	2.27	0.98	Cbll1 Igh-6 Ptx3
268	GO:0008202 [6]: steroid metabolism	7	7	526	98	11998	-3.7	0.0	1.86	0.9	Akr1c18 Baat Hmgcs2 Hsd3b2 Mbtps1 Prkag2 Sult1a1
269	GO:0000122 [9]: negative regulation of transcription from Pol II promoter	5	5	528	59	12037	-3.7	0.0	2.02	0.93	Csen Dr1 Nrip1 Rnf134 Zfpm2
270	GO:0015888 [6]: thiamin transport	1	1	532	1	12095	-3.71	0.0	2.49	1.1	Slc19a2
271	GO:0016188 [8]: synaptic vesicle maturation	1	1	532	1	12095	-3.71	0.0	2.49	1.1	Stxbp1
272	GO:0016575 [9]: histone deacetylation	1	1	532	1	12095	-3.71	0.0	2.49	1.1	Sirt1
273	GO:0019448 [9]: L-cysteine catabolism	1	1	532	1	12095	-3.71	0.0	2.49	1.1	Cdo1
274	GO:0019452 [8]: L-cysteine catabolism to taurine	1	1	532	1	12095	-3.71	0.0	2.49	1.1	Cdo1
275	GO:0019530 [7]: taurine metabolism	1	1	532	1	12095	-3.71	0.0	2.49	1.1	Cdo1
276	GO:0019915 [6]: lipid storage	1	1	532	1	12095	-3.71	0.0	2.49	1.1	Cav1
277	GO:0030035 [7]: microspike biogenesis	1	1	532	1	12095	-3.71	0.0	2.49	1.1	Cdc42
278	GO:0030497 [8]: fatty acid elongation	1	1	532	1	12095	-3.71	0.0	2.49	1.1	Pecr
279	GO:0030518 [7]: steroid hormone receptor signaling pathway	1	1	532	1	12095	-3.71	0.0	2.49	1.1	Taf7
280	GO:0030838 [7]: positive regulation of actin filament polymerization	1	1	532	1	12095	-3.71	0.0	2.49	1.1	Rac1
281	GO:0042270 [10]: protection from natural killer cell mediated cytotoxicity	1	1	532	1	12095	-3.71	0.0	2.49	1.1	H2-Bl
282	GO:0042346 [9]: positive regulation of NF-kappaB-nucleus import	1	1	532	1	12095	-3.71	0.0	2.49	1.1	Eda
283	GO:0042427 [7]: serotonin biosynthesis	1	1	532	1	12095	-3.71	0.0	2.49	1.1	Tph1
284	GO:0042428 [6]: serotonin metabolism	1	1	532	1	12095	-3.71	0.0	2.49	1.1	Tph1
285	GO:0042448 [7]: progesterone metabolism	1	1	532	1	12095	-3.71	0.0	2.49	1.1	Akr1c18
286	GO:0042451 [7]: purine nucleoside biosynthesis	1	1	532	1	12095	-3.71	0.0	2.49	1.1	Qtrtd1
287	GO:0042455 [7]: ribonucleoside biosynthesis	1	1	532	1	12095	-3.71	0.0	2.49	1.1	Qtrtd1
288	GO:0042993 [9]: positive regulation of transcription factor-nucleus import	1	1	532	1	12095	-3.71	0.0	2.49	1.1	Eda
289	GO:0045019 [7]: negative regulation of nitric oxide biosynthesis	1	1	532	1	12095	-3.71	0.0	2.49	1.1	Cav1
290	GO:0045329 [8]: carnitine biosynthesis	1	1	532	1	12095	-3.71	0.0	2.49	1.1	Bbox1
291	GO:0045785 [5]: positive regulation of cell adhesion	1	1	532	1	12095	-3.71	0.0	2.49	1.1	Pscd3
292	GO:0046114 [9]: guanosine biosynthesis	1	1	532	1	12095	-3.71	0.0	2.49	1.1	Qtrtd1
293	GO:0046116 [11]: queuosine metabolism	1	1	532	1	12095	-3.71	0.0	2.49	1.1	Qtrtd1
294	GO:0046118 [10]: 7-methylguanosine biosynthesis	1	1	532	1	12095	-3.71	0.0	2.49	1.1	Qtrtd1
295	GO:0046129 [8]: purine ribonucleoside biosynthesis	1	1	532	1	12095	-3.71	0.0	2.49	1.1	Qtrtd1
296	GO:0046439 [8]: L-cysteine metabolism	1	1	532	1	12095	-3.71	0.0	2.49	1.1	Cdo1
297	GO:0046698 [4]: metamorphosis (sensu Insecta)	1	1	532	1	12095	-3.71	0.0	2.49	1.1	Tm4sf9
298	GO:0046834 [7]: lipid phosphorylation	1	1	532	1	12095	-3.71	0.0	2.49	1.1	Mulk
299	GO:0051180 [5]: vitamin transport	1	1	532	1	12095	-3.71	0.0	2.49	1.1	Slc19a2
300	GO:0001578 [9]: microtubule bundle formation	1	1	532	1	12095	-3.71	0.0	2.49	1.1	Mtap1b
301	GO:0002165 [3]: larval or pupal development (sensu Insecta)	1	1	532	1	12095	-3.71	0.0	2.49	1.1	Tm4sf9
302	GO:0006003 [9]: fructose 2,6-bisphosphate metabolism	1	1	532	1	12095	-3.71	0.0	2.49	1.1	Pfkfb3
303	GO:0006546 [9]: glycine catabolism	1	1	532	1	12095	-3.71	0.0	2.49	1.1	Dmgdh
304	GO:0006587 [8]: serotonin biosynthesis from tryptophan	1	1	532	1	12095	-3.71	0.0	2.49	1.1	Tph1
305	GO:0007000 [6]: nucleolus organization and biogenesis	1	1	532	1	12095	-3.71	0.0	2.49	1.1	Nolc1
306	GO:0007168 [7]: receptor guanylyl cyclase signaling pathway	1	1	532	1	12095	-3.71	0.0	2.49	1.1	Guca1b
307	GO:0007256 [7]: activation of JUNKK	1	1	532	1	12095	-3.71	0.0	2.49	1.1	Mapkbp1
308	GO:0007412 [7]: axon target recognition	1	1	532	1	12095	-3.71	0.0	2.49	1.1	Stxbp1
309	GO:0007444 [5]: imaginal disc development	1	1	532	1	12095	-3.71	0.0	2.49	1.1	Tm4sf9
310	GO:0007452 [5]: imaginal disc metamorphosis	1	1	532	1	12095	-3.71	0.0	2.49	1.1	Tm4sf9
311	GO:0007552 [3]: metamorphosis	1	1	532	1	12095	-3.71	0.0	2.49	1.1	Tm4sf9
312	GO:0007589 [4]: fluid secretion	1	1	532	1	12095	-3.71	0.0	2.49	1.1	Guca1b
313	GO:0008228 [8]: opsonization	1	1	532	1	12095	-3.71	0.0	2.49	1.1	Ptx3
314	GO:0008354 [6]: germ cell migration	1	1	532	1	12095	-3.71	0.0	2.49	1.1	Cxcl12
315	GO:0008616 [8]: queuosine biosynthesis	1	1	532	1	12095	-3.71	0.0	2.49	1.1	Qtrtd1
316	GO:0008617 [9]: guanosine metabolism	1	1	532	1	12095	-3.71	0.0	2.49	1.1	Qtrtd1
317	GO:0008618 [10]: 7-methylguanosine metabolism	1	1	532	1	12095	-3.71	0.0	2.49	1.1	Qtrtd1
318	GO:0009093 [8]: cysteine catabolism	1	1	532	1	12095	-3.71	0.0	2.49	1.1	Cdo1
319	GO:0009163 [6]: nucleoside biosynthesis	1	1	532	1	12095	-3.71	0.0	2.49	1.1	Qtrtd1
320	GO:0006811 [5]: ion transport	25	25	508	540	11556	-3.71	0.0	0.84	0.49	Atp1a1 Atp2a2 Atp4b Clcn1 Col17a1 Csen Eda Emid2 Fxyd2 Gabra3 Gif Grik5 Hcn1 Kcna2 Kcnab1 Kcnd2 Kcnh7 Scnn1a Slc12a6 Slc16a1 Slc22a4 Slc22a5 Slc23a1 Slco1a1 Slco1b2
321	GO:0001558 [4]: regulation of cell growth	4	4	529	41	12055	-3.72	0.0	2.11	0.98	Htra3 Igfbp6 Igfbp7 Nedd9
322	GO:0016310 [7]: phosphorylation	23	23	510	487	11609	-3.73	0.0	0.91	0.54	1110020P15Rik Axl Cdk5 Eif2ak3 Flt3 Hipk3 Igf1r Igh-6 Ilk Map2k3 Map3k12 Mapk7 Mark1 Mulk Npr1 Pcsk5 Prkx Ptk2 Sgk Sgk2 Stk23 Tek Yes1
323	GO:0006605 [7]: protein targeting	5	5	528	190	11906	-3.73	0.0	0.08	0.05	Dmgdh Eda Ranbp5 Tram1 Ywhae
324	GO:0016192 [5]: vesicle-mediated transport	13	13	520	234	11862	-3.74	0.0	1.41	0.72	4933425F03Rik Arfl4 Cav1 Cbll1 Gsn Igh-6 Kif17 Pla2g1br Ptx3 Rac1 Stx18 Stxbp1 Vamp4
325	GO:0006897 [6]: endocytosis	8	8	525	121	11975	-3.75	0.0	1.72	0.84	4933425F03Rik Cav1 Cbll1 Igh-6 Pla2g1br Ptx3 Rac1 Stxbp1
326	GO:0007599 [5]: hemostasis	4	4	529	42	12054	-3.77	0.0	2.06	0.94	Fgb Fgg Tfpi Thbd
327	GO:0006468 [8]: protein amino acid phosphorylation	21	21	512	443	11653	-3.77	0.0	0.91	0.54	Axl Cdk5 Eif2ak3 Flt3 Hipk3 Igf1r Igh-6 Ilk Map2k3 Map3k12 Mapk7 Mark1 Npr1 Pcsk5 Prkx Ptk2 Sgk Sgk2 Stk23 Tek Yes1
328	GO:0030203 [7]: glycosaminoglycan metabolism	2	2	531	11	12085	-3.78	0.0	2.28	0.99	B3galt6 Itih1
329	GO:0042178 [6]: xenobiotic catabolism	2	2	531	11	12085	-3.78	0.0	2.28	0.99	Maoa Pnmt
330	GO:0042537 [6]: benzene and derivative metabolism	2	2	531	11	12085	-3.78	0.0	2.28	0.99	Maoa Pnmt
331	GO:0042698 [4]: menstrual cycle	2	2	531	11	12085	-3.78	0.0	2.28	0.99	Nr5a1 Sirt1
332	GO:0046785 [8]: microtubule polymerization	2	2	531	11	12085	-3.78	0.0	2.28	0.99	4930542G03Rik Tuba1
333	GO:0050851 [6]: antigen receptor-mediated signaling pathway	2	2	531	11	12085	-3.78	0.0	2.28	0.99	Elf1 Igh-6
334	GO:0006022 [6]: aminoglycan metabolism	2	2	531	11	12085	-3.78	0.0	2.28	0.99	B3galt6 Itih1
335	GO:0006446 [8]: regulation of translational initiation	2	2	531	11	12085	-3.78	0.0	2.28	0.99	Bzw1 Ppp1r15b
336	GO:0030154 [3]: cell differentiation	11	11	522	319	11777	-3.78	0.0	0.19	0.11	Btg2 Chx10 Cited1 Eda Egr1 Flt3 Myd116 Nkx2-3 Pou3f1 Relb Rpgrip1
337	GO:0006486 [8]: protein amino acid glycosylation	5	5	528	61	12035	-3.78	0.0	1.93	0.9	B3galt1 B3galt3 B3galt6 St8sia1 St8sia3
338	GO:0009628 [5]: response to abiotic stimulus	13	13	520	359	11737	-3.79	0.0	0.23	0.13	Ccl28 Cmkor1 Cxcl12 Cxcl15 Fmod Guca1b Hiat1 Hspa8 Maoa Pcdh15 Pdcl3 Pnmt Rac1
339	GO:0045859 [4]: regulation of protein kinase activity	4	4	529	43	12053	-3.8	0.0	2.0	0.92	Gadd45a Igh-6 Mapkbp1 Pkia
340	GO:0009889 [5]: regulation of biosynthesis	6	6	527	82	12014	-3.82	0.0	1.79	0.87	Bzw1 Cav1 Eif2ak3 Map2k3 Ppp1r15b Ptx3
341	GO:0030036 [8]: actin cytoskeleton organization and biogenesis	6	6	527	82	12014	-3.82	0.0	1.79	0.87	Cdc42 Gsn Pdlim3 Rac1 Rhoe Wasl
342	GO:0015674 [7]: di-, tri-valent inorganic cation transport	2	2	531	113	11983	-3.82	0.0	0.04	0.02	Atp2a2 Gif
343	GO:0015931 [5]: nucleobase, nucleoside, nucleotide and nucleic acid transport	3	3	530	26	12070	-3.82	0.0	2.11	0.98	Fmr1 Khdrbs1 Thoc4
344	GO:0030031 [6]: cell projection biogenesis	3	3	530	26	12070	-3.82	0.0	2.11	0.98	Cdc42 Rac1 Wasl
345	GO:0006958 [7]: complement activation, classical pathway	3	3	530	26	12070	-3.82	0.0	2.11	0.98	C8b Hc Masp1
346	GO:0006886 [6]: intracellular protein transport	12	12	521	332	11764	-3.84	0.0	0.24	0.14	Arf4 Arfl4 Dmgdh Eda Gosr1 Rab2 Ranbp5 Stx18 Stx3 Stx6 Tram1 Ywhae
347	GO:0006820 [6]: anion transport	8	8	525	126	11970	-3.84	0.0	1.58	0.8	Clcn1 Col17a1 Eda Emid2 Gabra3 Slc12a6 Slc16a1 Slco1a1
348	GO:0008284 [6]: positive regulation of cell proliferation	4	4	529	44	12052	-3.85	0.0	1.94	0.9	Gli2 Igh-6 Ilk Sphk1
349	GO:0051169 [6]: nuclear transport	5	5	528	63	12033	-3.85	0.0	1.84	0.9	Eda Fmr1 Khdrbs1 Ranbp5 Thoc4
350	GO:0000279 [6]: M phase	3	3	530	136	11960	-3.86	0.0	0.07	0.04	Gadd45a Nedd9 Terf1
351	GO:0006629 [5]: lipid metabolism	17	17	516	417	11679	-3.87	0.0	0.42	0.25	Adh1 Akr1c18 Baat Cav1 Hadhsc Hmgcs2 Hsd3b2 Mbtps1 Mgll Mogat2 Mulk Pecr Pla2g2c Prkag2 Ptgds Sult1a1 Tprt
352	GO:0007517 [5]: muscle development	8	8	525	128	11968	-3.88	0.0	1.53	0.78	Csen Efhd2 Guca1b Pdlim3 Sirt1 Tagln2 Tpm2 Tpm3
353	GO:0030030 [5]: cell projection organization and biogenesis	3	3	530	27	12069	-3.88	0.0	2.03	0.94	Cdc42 Rac1 Wasl
354	GO:0051168 [7]: nuclear export	3	3	530	27	12069	-3.88	0.0	2.03	0.94	Fmr1 Khdrbs1 Thoc4
355	GO:0006812 [6]: cation transport	17	17	516	360	11736	-3.89	0.0	0.86	0.5	Atp1a1 Atp2a2 Atp4b Csen Fxyd2 Gif Grik5 Hcn1 Kcna2 Kcnab1 Kcnd2 Kcnh7 Scnn1a Slc12a6 Slc22a4 Slc22a5 Slc23a1
356	GO:0048278 [6]: vesicle docking	2	2	531	12	12084	-3.9	0.0	2.16	0.98	Stx18 Stxbp1
357	GO:0006040 [6]: amino sugar metabolism	2	2	531	12	12084	-3.9	0.0	2.16	0.98	Gnpnat1 Uap1
358	GO:0006469 [5]: negative regulation of protein kinase activity	2	2	531	12	12084	-3.9	0.0	2.16	0.98	Gadd45a Pkia
359	GO:0006904 [7]: vesicle docking during exocytosis	2	2	531	12	12084	-3.9	0.0	2.16	0.98	Stx18 Stxbp1
360	GO:0006118 [6]: electron transport	14	14	519	278	11818	-3.9	0.0	1.05	0.6	1110020P15Rik Cyp2c39 Cyp2j6 Cyp2s1 Cyp4f15 Dmgdh Eif2ak3 Fmo1 Fmo2 Maoa Sqrdl Suox Txndc8 Uqcrc2
361	GO:0005975 [5]: carbohydrate metabolism	14	14	519	283	11813	-3.94	0.0	0.98	0.57	Atf3 Atf4 B3galt1 B3galt3 B3galt6 Eno1 G6pc Gfpt2 Gnpnat1 Itih1 Mdh1 Pfkfb3 Ppp1cb Uap1
362	GO:0000165 [7]: MAPKKK cascade	5	5	528	66	12030	-3.94	0.0	1.72	0.84	Cav1 Igh-6 Map2k3 Mapkbp1 Shank3
363	GO:0009101 [7]: glycoprotein biosynthesis	5	5	528	66	12030	-3.94	0.0	1.72	0.84	B3galt1 B3galt3 B3galt6 St8sia1 St8sia3
364	GO:0009968 [5]: negative regulation of signal transduction	3	3	530	28	12068	-3.94	0.0	1.96	0.9	Cav1 Elf1 Sostdc1
365	GO:0006261 [7]: DNA-dependent DNA replication	3	3	530	28	12068	-3.94	0.0	1.96	0.9	Prim2 Rfc4 Top1
366	GO:0015980 [6]: energy derivation by oxidation of organic compounds	7	7	526	109	11987	-3.94	0.0	1.52	0.78	Atf3 Atf4 Eno1 G6pc Mdh1 Mto1 Ppp1cb
367	GO:0030029 [7]: actin filament-based process	6	6	527	88	12008	-3.96	0.0	1.58	0.8	Cdc42 Gsn Pdlim3 Rac1 Rhoe Wasl
368	GO:0006260 [6]: DNA replication	6	6	527	88	12008	-3.96	0.0	1.58	0.8	Orc3l Orc4l Prim2 Rev3l Rfc4 Top1
369	GO:0006732 [6]: coenzyme metabolism	2	2	531	107	11989	-3.97	0.0	0.05	0.03	Gclc Hmgcs2
370	GO:0006066 [5]: alcohol metabolism	9	9	524	158	11938	-3.97	0.0	1.3	0.67	Atf3 Atf4 Eno1 Hmgcs2 Maoa Mbtps1 Pfkfb3 Pnmt Prkag2
371	GO:0044255 [5]: cellular lipid metabolism	15	15	518	332	11764	-3.98	0.0	0.69	0.41	Adh1 Akr1c18 Baat Cav1 Hadhsc Hmgcs2 Hsd3b2 Mbtps1 Mogat2 Mulk Pecr Prkag2 Ptgds Sult1a1 Tprt
372	GO:0045941 [7]: positive regulation of transcription	6	6	527	89	12007	-3.98	0.0	1.55	0.78	Atf4 Ddx5 Ebf1 Foxh1 Nr5a1 Tef
373	GO:0016358 [6]: dendrite morphogenesis	2	2	531	13	12083	-4.0	0.0	2.04	0.94	Mtap1b Rac1
374	GO:0043086 [4]: negative regulation of enzyme activity	2	2	531	13	12083	-4.0	0.0	2.04	0.94	Gadd45a Pkia
375	GO:0000096 [6]: sulfur amino acid metabolism	2	2	531	13	12083	-4.0	0.0	2.04	0.94	Cdo1 Mat2a
376	GO:0006094 [8]: gluconeogenesis	2	2	531	13	12083	-4.0	0.0	2.04	0.94	Atf3 Atf4
377	GO:0045935 [6]: positive regulation of nucleobase, nucleoside, nucleotide and nucleic acid metabolism	6	6	527	90	12006	-4.01	0.0	1.52	0.78	Atf4 Ddx5 Ebf1 Foxh1 Nr5a1 Tef
378	GO:0042221 [6]: response to chemical substance	8	8	525	228	11868	-4.07	0.0	0.24	0.14	Ccl28 Cmkor1 Cxcl12 Cxcl15 Fmod Hiat1 Maoa Pnmt
379	GO:0007243 [6]: protein kinase cascade	7	7	526	116	11980	-4.07	0.0	1.34	0.7	Cav1 Igh-6 Map2k3 Mapkbp1 Pias1 Shank3 Tank
380	GO:0016337 [5]: cell-cell adhesion	6	6	527	93	12003	-4.07	0.0	1.43	0.74	Cdh13 Cdh17 Clstn2 Pcdh15 Tek Vcam1
381	GO:0007001 [7]: chromosome organization and biogenesis (sensu Eukaryota)	11	11	522	223	11873	-4.08	0.0	0.91	0.54	1700012L04Rik Cbx1 D10Bwg0791e H2afz H3f3b Sirt1 Smarca5 Smarcd2 Suz12 Terf1 Tmem38b
382	GO:0016049 [4]: cell growth	4	4	529	50	12046	-4.08	0.0	1.65	0.84	Htra3 Igfbp6 Igfbp7 Nedd9
383	GO:0016064 [6]: humoral defense mechanism (sensu Vertebrata)	4	4	529	50	12046	-4.08	0.0	1.65	0.84	C8b Hc Igh-6 Masp1
384	GO:0009100 [7]: glycoprotein metabolism	5	5	528	71	12025	-4.08	0.0	1.53	0.78	B3galt1 B3galt3 B3galt6 St8sia1 St8sia3
385	GO:0046545 [5]: development of primary female sexual characteristics	2	2	531	14	12082	-4.08	0.0	1.93	0.9	Nr5a1 Sirt1
386	GO:0046660 [4]: female sex differentiation	2	2	531	14	12082	-4.08	0.0	1.93	0.9	Nr5a1 Sirt1
387	GO:0000160 [5]: two-component signal transduction system (phosphorelay)	2	2	531	14	12082	-4.08	0.0	1.93	0.9	Kcnh7 Rab2
388	GO:0008154 [6]: actin polymerization and/or depolymerization	2	2	531	14	12082	-4.08	0.0	1.93	0.9	Gsn Rac1
389	GO:0008585 [6]: female gonad development	2	2	531	14	12082	-4.08	0.0	1.93	0.9	Nr5a1 Sirt1
390	GO:0009069 [7]: serine family amino acid metabolism	2	2	531	14	12082	-4.08	0.0	1.93	0.9	Cdo1 Dmgdh
391	GO:0006281 [6]: DNA repair	3	3	530	125	11971	-4.09	0.0	0.09	0.05	Ercc4 Rad23a Rev3l
392	GO:0016236 [5]: macroautophagy	1	1	532	2	12094	-4.09	0.0	2.11	0.98	Apg12l
393	GO:0019432 [8]: triacylglycerol biosynthesis	1	1	532	2	12094	-4.09	0.0	2.11	0.98	Mogat2
394	GO:0030522 [6]: intracellular receptor-mediated signaling pathway	1	1	532	2	12094	-4.09	0.0	2.11	0.98	Taf7
395	GO:0030902 [8]: hindbrain development	1	1	532	2	12094	-4.09	0.0	2.11	0.98	Gli2
396	GO:0040023 [6]: nuclear positioning	1	1	532	2	12094	-4.09	0.0	2.11	0.98	Ptk2
397	GO:0042307 [8]: positive regulation of protein-nucleus import	1	1	532	2	12094	-4.09	0.0	2.11	0.98	Eda
398	GO:0042345 [9]: regulation of NF-kappaB-nucleus import	1	1	532	2	12094	-4.09	0.0	2.11	0.98	Eda
399	GO:0042348 [9]: NF-kappaB-nucleus import	1	1	532	2	12094	-4.09	0.0	2.11	0.98	Eda
400	GO:0042420 [7]: dopamine catabolism	1	1	532	2	12094	-4.09	0.0	2.11	0.98	Maoa
401	GO:0042424 [8]: catecholamine catabolism	1	1	532	2	12094	-4.09	0.0	2.11	0.98	Maoa
402	GO:0042435 [6]: indole derivative biosynthesis	1	1	532	2	12094	-4.09	0.0	2.11	0.98	Tph1
403	GO:0045022 [7]: early endosome to late endosome transport	1	1	532	2	12094	-4.09	0.0	2.11	0.98	Igh-6
404	GO:0045197 [7]: establishment and/or maintenance of epithelial cell polarity	1	1	532	2	12094	-4.09	0.0	2.11	0.98	Ilk
405	GO:0045773 [7]: positive regulation of axon extension	1	1	532	2	12094	-4.09	0.0	2.11	0.98	Tnfrsf12a
406	GO:0046219 [7]: indolalkylamine biosynthesis	1	1	532	2	12094	-4.09	0.0	2.11	0.98	Tph1
407	GO:0046824 [7]: positive regulation of nucleocytoplasmic transport	1	1	532	2	12094	-4.09	0.0	2.11	0.98	Eda
408	GO:0051014 [8]: actin filament severing	1	1	532	2	12094	-4.09	0.0	2.11	0.98	Gsn
409	GO:0000045 [6]: autophagic vacuole formation	1	1	532	2	12094	-4.09	0.0	2.11	0.98	Apg12l
410	GO:0001757 [5]: somite specification	1	1	532	2	12094	-4.09	0.0	2.11	0.98	Meox2
411	GO:0001878 [7]: response to yeast	1	1	532	2	12094	-4.09	0.0	2.11	0.98	Ptx3
412	GO:0006000 [8]: fructose metabolism	1	1	532	2	12094	-4.09	0.0	2.11	0.98	Pfkfb3
413	GO:0006122 [9]: mitochondrial electron transport, ubiquinol to cytochrome c	1	1	532	2	12094	-4.09	0.0	2.11	0.98	1110020P15Rik
414	GO:0006269 [10]: DNA replication, synthesis of RNA primer	1	1	532	2	12094	-4.09	0.0	2.11	0.98	Prim2
415	GO:0006273 [9]: lagging strand elongation	1	1	532	2	12094	-4.09	0.0	2.11	0.98	Prim2
416	GO:0006415 [8]: translational termination	1	1	532	2	12094	-4.09	0.0	2.11	0.98	Etf1
417	GO:0006590 [7]: thyroid hormone generation	1	1	532	2	12094	-4.09	0.0	2.11	0.98	Ttr
418	GO:0006651 [8]: diacylglycerol biosynthesis	1	1	532	2	12094	-4.09	0.0	2.11	0.98	Mogat2
419	GO:0006940 [5]: regulation of smooth muscle contraction	1	1	532	2	12094	-4.09	0.0	2.11	0.98	Calca
420	GO:0008088 [8]: axon cargo transport	1	1	532	2	12094	-4.09	0.0	2.11	0.98	Ndel1
421	GO:0008090 [9]: retrograde axon cargo transport	1	1	532	2	12094	-4.09	0.0	2.11	0.98	Ndel1
422	GO:0009437 [7]: carnitine metabolism	1	1	532	2	12094	-4.09	0.0	2.11	0.98	Bbox1
423	GO:0007167 [6]: enzyme linked receptor protein signaling pathway	9	9	524	169	11927	-4.09	0.0	1.09	0.6	Flt3 Guca1b Igf1r Pcsk5 Pdap1 Plat Ptprm Ptprt Sostdc1
424	GO:0007015 [9]: actin filament organization	3	3	530	31	12065	-4.1	0.0	1.76	0.84	Cdc42 Pdlim3 Rhoe
425	GO:0051276 [6]: chromosome organization and biogenesis	11	11	522	228	11868	-4.1	0.0	0.85	0.5	1700012L04Rik Cbx1 D10Bwg0791e H2afz H3f3b Sirt1 Smarca5 Smarcd2 Suz12 Terf1 Tmem38b
426	GO:0006816 [8]: calcium ion transport	1	1	532	77	12019	-4.1	0.0	0.03	0.02	Atp2a2
427	GO:0009117 [6]: nucleotide metabolism	4	4	529	144	11952	-4.13	0.0	0.13	0.08	Adss Enpp2 Gucy1b3 Npr1
428	GO:0043067 [5]: regulation of programmed cell death	7	7	526	203	11893	-4.13	0.0	0.24	0.14	Birc3 Birc6 Btg2 Casp11 H2-Bl Sphk1 Trim35
429	GO:0007267 [4]: cell-cell signaling	7	7	526	203	11893	-4.13	0.0	0.24	0.14	Gabra3 Gja10 Grik5 Guca1b Maoa Pou3f1 Tph1
430	GO:0045045 [5]: secretory pathway	2	2	531	99	11997	-4.15	0.0	0.07	0.04	Stx18 Stxbp1
431	GO:0042981 [6]: regulation of apoptosis	7	7	526	200	11896	-4.16	0.0	0.25	0.14	Birc3 Birc6 Btg2 Casp11 H2-Bl Sphk1 Trim35
432	GO:0008361 [5]: regulation of cell size	4	4	529	53	12043	-4.17	0.0	1.52	0.78	Htra3 Igfbp6 Igfbp7 Nedd9
433	GO:0006289 [7]: nucleotide-excision repair	2	2	531	15	12081	-4.17	0.0	1.84	0.9	Ercc4 Rad23a
434	GO:0008207 [6]: C21-steroid hormone metabolism	2	2	531	15	12081	-4.17	0.0	1.84	0.9	Akr1c18 Hsd3b2
435	GO:0006913 [6]: nucleocytoplasmic transport	5	5	528	75	12021	-4.17	0.0	1.39	0.71	Eda Fmr1 Khdrbs1 Ranbp5 Thoc4
436	GO:0045321 [5]: immune cell activation	6	6	527	101	11995	-4.21	0.0	1.21	0.64	Cxcl12 Egr1 Flt3 Igh-6 Nkx2-3 Relb
437	GO:0001775 [4]: cell activation	6	6	527	102	11994	-4.22	0.0	1.19	0.63	Cxcl12 Egr1 Flt3 Igh-6 Nkx2-3 Relb
438	GO:0007268 [6]: synaptic transmission	4	4	529	138	11958	-4.22	0.0	0.16	0.09	Gabra3 Grik5 Maoa Tph1
439	GO:0045944 [9]: positive regulation of transcription from Pol II promoter	4	4	529	55	12041	-4.23	0.0	1.44	0.75	Atf4 Foxh1 Nr5a1 Tef
440	GO:0009791 [3]: post-embryonic development	2	2	531	16	12080	-4.24	0.0	1.74	0.84	Nr5a1 Sirt1
441	GO:0051028 [7]: mRNA transport	2	2	531	16	12080	-4.24	0.0	1.74	0.84	Fmr1 Thoc4
442	GO:0006406 [8]: mRNA-nucleus export	2	2	531	16	12080	-4.24	0.0	1.74	0.84	Fmr1 Thoc4
443	GO:0008217 [5]: regulation of blood pressure	2	2	531	16	12080	-4.24	0.0	1.74	0.84	Adrb2 Npr1
444	GO:0016568 [8]: chromatin modification	5	5	528	79	12017	-4.24	0.0	1.27	0.65	Cbx1 Sirt1 Smarca5 Smarcd2 Suz12
445	GO:0051188 [6]: cofactor biosynthesis	1	1	532	72	12024	-4.25	0.0	0.04	0.02	Gclc
446	GO:0015698 [7]: inorganic anion transport	6	6	527	106	11990	-4.27	0.0	1.09	0.6	Clcn1 Col17a1 Eda Emid2 Gabra3 Slc12a6
447	GO:0051239 [4]: regulation of organismal physiological process	6	6	527	106	11990	-4.27	0.0	1.09	0.6	Cav1 Elf1 Gnai3 Igh-6 Map2k3 Sp4
448	GO:0050793 [3]: regulation of development	5	5	528	153	11943	-4.27	0.0	0.22	0.13	Htra3 Igfbp6 Igfbp7 Nedd9 Tnfrsf12a
449	GO:0007229 [6]: integrin-mediated signaling pathway	4	4	529	57	12039	-4.28	0.0	1.36	0.71	Adamts4 Ilk Itgb1 Ptk2
450	GO:0019226 [5]: transmission of nerve impulse	5	5	528	152	11944	-4.29	0.0	0.23	0.13	Gabra3 Grik5 Maoa Pou3f1 Tph1
451	GO:0009790 [3]: embryonic development	6	6	527	168	11928	-4.29	0.0	0.29	0.17	Chx10 Foxh1 Meox2 Rnf2 Shank3 Thbd
452	GO:0006959 [5]: humoral immune response	5	5	528	151	11945	-4.29	0.0	0.23	0.13	C8b Crry Hc Igh-6 Masp1
453	GO:0006720 [6]: isoprenoid metabolism	2	2	531	17	12079	-4.31	0.0	1.66	0.84	Adh1 Tprt
454	GO:0007623 [4]: circadian rhythm	2	2	531	17	12079	-4.31	0.0	1.66	0.84	Cry1 Per2
455	GO:0009116 [6]: nucleoside metabolism	2	2	531	17	12079	-4.31	0.0	1.66	0.84	Atpif1 Qtrtd1
456	GO:0009719 [4]: response to endogenous stimulus	5	5	528	149	11947	-4.32	0.0	0.24	0.14	Btg2 Ercc4 Gadd45a Rad23a Rev3l
457	GO:0043037 [7]: translation	5	5	528	149	11947	-4.32	0.0	0.24	0.14	Bzw1 Eif2ak3 Etf1 Lamp2 Ppp1r15b
458	GO:0015893 [5]: drug transport	1	1	532	3	12093	-4.33	0.0	1.84	0.9	Hiat1
459	GO:0019229 [5]: regulation of vasoconstriction	1	1	532	3	12093	-4.33	0.0	1.84	0.9	Cav1
460	GO:0030212 [8]: hyaluronan metabolism	1	1	532	3	12093	-4.33	0.0	1.84	0.9	Itih1
461	GO:0030833 [7]: regulation of actin filament polymerization	1	1	532	3	12093	-4.33	0.0	1.84	0.9	Rac1
462	GO:0042310 [6]: vasoconstriction	1	1	532	3	12093	-4.33	0.0	1.84	0.9	Cav1
463	GO:0042403 [6]: thyroid hormone metabolism	1	1	532	3	12093	-4.33	0.0	1.84	0.9	Ttr
464	GO:0042990 [8]: regulation of transcription factor-nucleus import	1	1	532	3	12093	-4.33	0.0	1.84	0.9	Eda
465	GO:0042991 [8]: transcription factor-nucleus import	1	1	532	3	12093	-4.33	0.0	1.84	0.9	Eda
466	GO:0043011 [5]: dendritic cell differentiation	1	1	532	3	12093	-4.33	0.0	1.84	0.9	Relb
467	GO:0044270 [5]: nitrogen compound catabolism	1	1	532	3	12093	-4.33	0.0	1.84	0.9	Arg2
468	GO:0045087 [5]: innate immune response	1	1	532	3	12093	-4.33	0.0	1.84	0.9	H2-Bl
469	GO:0045333 [7]: cellular respiration	1	1	532	3	12093	-4.33	0.0	1.84	0.9	Mto1
470	GO:0045953 [9]: negative regulation of natural killer cell mediated cytotoxicity	1	1	532	3	12093	-4.33	0.0	1.84	0.9	H2-Bl
471	GO:0046652 [5]: thymocyte differentiation	1	1	532	3	12093	-4.33	0.0	1.84	0.9	Egr1
472	GO:0048009 [8]: insulin-like growth factor receptor signaling pathway	1	1	532	3	12093	-4.33	0.0	1.84	0.9	Igf1r
473	GO:0048144 [5]: fibroblast proliferation	1	1	532	3	12093	-4.33	0.0	1.84	0.9	Sphk1
474	GO:0048145 [6]: regulation of fibroblast proliferation	1	1	532	3	12093	-4.33	0.0	1.84	0.9	Sphk1
475	GO:0048488 [7]: synaptic vesicle endocytosis	1	1	532	3	12093	-4.33	0.0	1.84	0.9	Stxbp1
476	GO:0050858 [6]: negative regulation of antigen receptor mediated signaling pathway	1	1	532	3	12093	-4.33	0.0	1.84	0.9	Elf1
477	GO:0050860 [7]: negative regulation of T-cell receptor signaling pathway	1	1	532	3	12093	-4.33	0.0	1.84	0.9	Elf1
478	GO:0050880 [5]: regulation of blood vessel size	1	1	532	3	12093	-4.33	0.0	1.84	0.9	Cav1
479	GO:0000186 [6]: activation of MAPKK	1	1	532	3	12093	-4.33	0.0	1.84	0.9	Mapkbp1
480	GO:0001773 [6]: dendritic cell activation	1	1	532	3	12093	-4.33	0.0	1.84	0.9	Relb
481	GO:0001892 [6]: embryonic placenta development	1	1	532	3	12093	-4.33	0.0	1.84	0.9	Cited1
482	GO:0001911 [8]: negative regulation of immune cell mediated cytotoxicity	1	1	532	3	12093	-4.33	0.0	1.84	0.9	H2-Bl
483	GO:0006108 [7]: malate metabolism	1	1	532	3	12093	-4.33	0.0	1.84	0.9	Mdh1
484	GO:0006476 [8]: protein amino acid deacetylation	1	1	532	3	12093	-4.33	0.0	1.84	0.9	Sirt1
485	GO:0006527 [6]: arginine catabolism	1	1	532	3	12093	-4.33	0.0	1.84	0.9	Arg2
486	GO:0006548 [9]: histidine catabolism	1	1	532	3	12093	-4.33	0.0	1.84	0.9	Uroc1
487	GO:0006824 [9]: cobalt ion transport	1	1	532	3	12093	-4.33	0.0	1.84	0.9	Gif
488	GO:0006972 [6]: hyperosmotic response	1	1	532	3	12093	-4.33	0.0	1.84	0.9	Rac1
489	GO:0006983 [5]: ER-overload response	1	1	532	3	12093	-4.33	0.0	1.84	0.9	Ppp1r15b
490	GO:0007263 [6]: nitric oxide mediated signal transduction	1	1	532	3	12093	-4.33	0.0	1.84	0.9	Gucy1b3
491	GO:0009077 [8]: histidine family amino acid catabolism	1	1	532	3	12093	-4.33	0.0	1.84	0.9	Uroc1
492	GO:0000226 [8]: microtubule cytoskeleton organization and biogenesis	3	3	530	37	12059	-4.34	0.0	1.44	0.75	Gadd45a Mtap1b Ptk2
493	GO:0000067 [6]: DNA replication and chromosome cycle	6	6	527	113	11983	-4.34	0.0	0.95	0.55	Orc3l Orc4l Prim2 Rev3l Rfc4 Top1
494	GO:0008610 [6]: lipid biosynthesis	7	7	526	160	11936	-4.36	0.0	0.58	0.34	Hmgcs2 Hsd3b2 Mogat2 Pecr Prkag2 Ptgds Tprt
495	GO:0006974 [5]: response to DNA damage stimulus	5	5	528	144	11952	-4.37	0.0	0.28	0.16	Btg2 Ercc4 Gadd45a Rad23a Rev3l
496	GO:0006445 [7]: regulation of translation	3	3	530	38	12058	-4.37	0.0	1.39	0.71	Bzw1 Eif2ak3 Ppp1r15b
497	GO:0016042 [5]: lipid catabolism	1	1	532	68	12028	-4.37	0.0	0.05	0.03	Pla2g2c
498	GO:0019319 [8]: hexose biosynthesis	2	2	531	18	12078	-4.37	0.0	1.58	0.8	Atf3 Atf4
499	GO:0044272 [6]: sulfur compound biosynthesis	2	2	531	18	12078	-4.37	0.0	1.58	0.8	Gclc Mat2a
500	GO:0046165 [6]: alcohol biosynthesis	2	2	531	18	12078	-4.37	0.0	1.58	0.8	Atf3 Atf4
501	GO:0046364 [7]: monosaccharide biosynthesis	2	2	531	18	12078	-4.37	0.0	1.58	0.8	Atf3 Atf4
502	GO:0007185 [7]: transmembrane receptor protein tyrosine phosphatase signaling pathway	2	2	531	18	12078	-4.37	0.0	1.58	0.8	Ptprm Ptprt
503	GO:0007610 [2]: behavior	5	5	528	87	12009	-4.37	0.0	1.06	0.6	Calca Csen Pcdh15 Penk1 Ptn
504	GO:0000087 [7]: M phase of mitotic cell cycle	2	2	531	89	12007	-4.38	0.0	0.1	0.06	Nedd9 Terf1
505	GO:0019953 [4]: sexual reproduction	6	6	527	150	11946	-4.4	0.0	0.43	0.25	Crem Cxcl12 D1Pas1 Sirt1 Styx Zan
506	GO:0000003 [3]: reproduction	6	6	527	150	11946	-4.4	0.0	0.43	0.25	Crem Cxcl12 D1Pas1 Sirt1 Styx Zan
507	GO:0006800 [5]: oxygen and reactive oxygen species metabolism	3	3	530	39	12057	-4.4	0.0	1.34	0.71	Fmo2 Gpx5 Ppp1r15b
508	GO:0007169 [7]: transmembrane receptor protein tyrosine kinase signaling pathway	5	5	528	90	12006	-4.4	0.0	0.99	0.57	Flt3 Igf1r Pcsk5 Pdap1 Plat
509	GO:0009795 [4]: embryonic morphogenesis	2	2	531	88	12008	-4.4	0.0	0.11	0.06	Chx10 Shank3
510	GO:0007067 [8]: mitosis	2	2	531	88	12008	-4.4	0.0	0.11	0.06	Nedd9 Terf1
511	GO:0042127 [5]: regulation of cell proliferation	6	6	527	123	11973	-4.41	0.0	0.77	0.45	Cav1 Cherp Gli2 Igh-6 Ilk Sphk1
512	GO:0043066 [7]: negative regulation of apoptosis	4	4	529	63	12033	-4.41	0.0	1.16	0.63	Birc3 Birc6 Btg2 Sphk1
513	GO:0051243 [5]: negative regulation of cellular physiological process	6	6	527	130	11966	-4.42	0.0	0.66	0.39	Birc3 Birc6 Btg2 Cav1 Cherp Sphk1
514	GO:0007389 [3]: pattern specification	6	6	527	128	11968	-4.42	0.0	0.69	0.41	Btg2 Cdx1 Foxh1 Lhx2 Meox2 Rnf2
515	GO:0042133 [5]: neurotransmitter metabolism	2	2	531	19	12077	-4.42	0.0	1.51	0.78	Maoa Tph1
516	GO:0042446 [6]: hormone biosynthesis	2	2	531	19	12077	-4.42	0.0	1.51	0.78	Hsd3b2 Tph1
517	GO:0006695 [8]: cholesterol biosynthesis	2	2	531	19	12077	-4.42	0.0	1.51	0.78	Hmgcs2 Prkag2
518	GO:0009072 [6]: aromatic amino acid family metabolism	2	2	531	19	12077	-4.42	0.0	1.51	0.78	Matp Tph1
519	GO:0043069 [6]: negative regulation of programmed cell death	4	4	529	64	12032	-4.43	0.0	1.13	0.63	Birc3 Birc6 Btg2 Sphk1
520	GO:0046649 [6]: lymphocyte activation	5	5	528	93	12003	-4.44	0.0	0.92	0.54	Cxcl12 Egr1 Flt3 Igh-6 Nkx2-3
521	GO:0040008 [4]: regulation of growth	4	4	529	65	12031	-4.44	0.0	1.1	0.61	Htra3 Igfbp6 Igfbp7 Nedd9
522	GO:0007156 [6]: homophilic cell adhesion	4	4	529	66	12030	-4.46	0.0	1.07	0.6	Cdh13 Cdh17 Clstn2 Pcdh15
523	GO:0000278 [6]: mitotic cell cycle	5	5	528	131	11965	-4.46	0.0	0.38	0.22	Gpr132 Itgb1 Nedd9 Rnf2 Terf1
524	GO:0040007 [3]: growth	5	5	528	96	12000	-4.46	0.0	0.86	0.5	Gdf11 Htra3 Igfbp6 Igfbp7 Nedd9
525	GO:0006986 [5]: response to unfolded protein	3	3	530	41	12055	-4.46	0.0	1.26	0.65	Eif2ak3 Eif3s6ip Hspa8
526	GO:0050881 [5]: musculoskeletal movement	4	4	529	67	12029	-4.47	0.0	1.04	0.6	Guca1b Matp Pcdh15 Rpgrip1
527	GO:0050885 [6]: regulation of balance	4	4	529	67	12029	-4.47	0.0	1.04	0.6	Guca1b Matp Pcdh15 Rpgrip1
528	GO:0050953 [6]: sensory perception of light	4	4	529	67	12029	-4.47	0.0	1.04	0.6	Guca1b Matp Pcdh15 Rpgrip1
529	GO:0050957 [6]: equilibrioception	4	4	529	67	12029	-4.47	0.0	1.04	0.6	Guca1b Matp Pcdh15 Rpgrip1
530	GO:0007601 [7]: visual perception	4	4	529	67	12029	-4.47	0.0	1.04	0.6	Guca1b Matp Pcdh15 Rpgrip1
531	GO:0050790 [3]: regulation of enzyme activity	5	5	528	97	11999	-4.47	0.0	0.84	0.49	Gadd45a Git2 Igh-6 Mapkbp1 Pkia
532	GO:0042330 [5]: taxis	5	5	528	98	11998	-4.47	0.0	0.82	0.48	Ccl28 Cmkor1 Cxcl12 Cxcl15 Fmod
533	GO:0006935 [6]: chemotaxis	5	5	528	98	11998	-4.47	0.0	0.82	0.48	Ccl28 Cmkor1 Cxcl12 Cxcl15 Fmod
534	GO:0042742 [6]: defense response to bacteria	1	1	532	64	12032	-4.48	0.0	0.06	0.04	Defb11
535	GO:0050879 [4]: organismal movement	4	4	529	68	12028	-4.49	0.0	1.02	0.58	Guca1b Matp Pcdh15 Rpgrip1
536	GO:0006817 [8]: phosphate transport	3	3	530	42	12054	-4.49	0.0	1.22	0.64	Col17a1 Eda Emid2
537	GO:0007276 [5]: gametogenesis	5	5	528	126	11970	-4.49	0.0	0.43	0.25	Crem Cxcl12 D1Pas1 Sirt1 Styx
538	GO:0009165 [6]: nucleotide biosynthesis	3	3	530	101	11995	-4.5	0.0	0.2	0.12	Adss Gucy1b3 Npr1
539	GO:0019725 [4]: cell homeostasis	2	2	531	83	12013	-4.5	0.0	0.13	0.07	Cherp Trfr2
540	GO:0030097 [5]: hemopoiesis	5	5	528	104	11992	-4.5	0.0	0.71	0.42	Cxcl15 Egr1 Flt3 Nkx2-3 Relb
541	GO:0030238 [4]: male sex determination	1	1	532	4	12092	-4.5	0.0	1.64	0.84	Igf1r
542	GO:0042267 [7]: natural killer cell mediated cytotoxicity	1	1	532	4	12092	-4.5	0.0	1.64	0.84	H2-Bl
543	GO:0042269 [8]: regulation of natural killer cell mediated cytotoxicity	1	1	532	4	12092	-4.5	0.0	1.64	0.84	H2-Bl
544	GO:0042278 [7]: purine nucleoside metabolism	1	1	532	4	12092	-4.5	0.0	1.64	0.84	Qtrtd1
545	GO:0042306 [7]: regulation of protein-nucleus import	1	1	532	4	12092	-4.5	0.0	1.64	0.84	Eda
546	GO:0042417 [6]: dopamine metabolism	1	1	532	4	12092	-4.5	0.0	1.64	0.84	Maoa
547	GO:0042423 [8]: catecholamine biosynthesis	1	1	532	4	12092	-4.5	0.0	1.64	0.84	Pnmt
548	GO:0046128 [8]: purine ribonucleoside metabolism	1	1	532	4	12092	-4.5	0.0	1.64	0.84	Qtrtd1
549	GO:0046146 [7]: tetrahydrobiopterin metabolism	1	1	532	4	12092	-4.5	0.0	1.64	0.84	Gch1
550	GO:0046460 [7]: neutral lipid biosynthesis	1	1	532	4	12092	-4.5	0.0	1.64	0.84	Mogat2
551	GO:0046463 [7]: acylglycerol biosynthesis	1	1	532	4	12092	-4.5	0.0	1.64	0.84	Mogat2
552	GO:0048265 [5]: response to pain	1	1	532	4	12092	-4.5	0.0	1.64	0.84	Csen
553	GO:0050772 [6]: positive regulation of axonogenesis	1	1	532	4	12092	-4.5	0.0	1.64	0.84	Tnfrsf12a
554	GO:0050818 [4]: regulation of coagulation	1	1	532	4	12092	-4.5	0.0	1.64	0.84	Thbd
555	GO:0050819 [5]: negative regulation of coagulation	1	1	532	4	12092	-4.5	0.0	1.64	0.84	Thbd
556	GO:0050853 [7]: B-cell receptor signaling pathway	1	1	532	4	12092	-4.5	0.0	1.64	0.84	Igh-6
557	GO:0050854 [5]: regulation of antigen receptor mediated signaling pathway	1	1	532	4	12092	-4.5	0.0	1.64	0.84	Elf1
558	GO:0050856 [6]: regulation of T-cell receptor signaling pathway	1	1	532	4	12092	-4.5	0.0	1.64	0.84	Elf1
559	GO:0050918 [7]: positive chemotaxis	1	1	532	4	12092	-4.5	0.0	1.64	0.84	Cxcl12
560	GO:0050920 [7]: regulation of chemotaxis	1	1	532	4	12092	-4.5	0.0	1.64	0.84	Cxcl12
561	GO:0050921 [8]: positive regulation of chemotaxis	1	1	532	4	12092	-4.5	0.0	1.64	0.84	Cxcl12
562	GO:0050926 [8]: regulation of positive chemotaxis	1	1	532	4	12092	-4.5	0.0	1.64	0.84	Cxcl12
563	GO:0050927 [9]: positive regulation of positive chemotaxis	1	1	532	4	12092	-4.5	0.0	1.64	0.84	Cxcl12
564	GO:0050930 [10]: induction of positive chemotaxis	1	1	532	4	12092	-4.5	0.0	1.64	0.84	Cxcl12
565	GO:0000050 [5]: urea cycle	1	1	532	4	12092	-4.5	0.0	1.64	0.84	Arg2
566	GO:0001523 [7]: retinoid metabolism	1	1	532	4	12092	-4.5	0.0	1.64	0.84	Adh1
567	GO:0001890 [5]: placenta development	1	1	532	4	12092	-4.5	0.0	1.64	0.84	Cited1
568	GO:0006534 [7]: cysteine metabolism	1	1	532	4	12092	-4.5	0.0	1.64	0.84	Cdo1
569	GO:0006544 [8]: glycine metabolism	1	1	532	4	12092	-4.5	0.0	1.64	0.84	Dmgdh
570	GO:0006547 [8]: histidine metabolism	1	1	532	4	12092	-4.5	0.0	1.64	0.84	Uroc1
571	GO:0006729 [8]: tetrahydrobiopterin biosynthesis	1	1	532	4	12092	-4.5	0.0	1.64	0.84	Gch1
572	GO:0006929 [6]: substrate-bound cell migration	1	1	532	4	12092	-4.5	0.0	1.64	0.84	Tnfrsf12a
573	GO:0007098 [8]: centrosome cycle	1	1	532	4	12092	-4.5	0.0	1.64	0.84	Gadd45a
574	GO:0009075 [7]: histidine family amino acid metabolism	1	1	532	4	12092	-4.5	0.0	1.64	0.84	Uroc1
575	GO:0009119 [7]: ribonucleoside metabolism	1	1	532	4	12092	-4.5	0.0	1.64	0.84	Qtrtd1
576	GO:0006163 [7]: purine nucleotide metabolism	1	1	532	63	12033	-4.51	0.0	0.06	0.04	Adss
577	GO:0009108 [7]: coenzyme biosynthesis	1	1	532	63	12033	-4.51	0.0	0.06	0.04	Gclc
578	GO:0045893 [8]: positive regulation of transcription, DNA-dependent	4	4	529	70	12026	-4.51	0.0	0.97	0.56	Atf4 Foxh1 Nr5a1 Tef
579	GO:0001654 [5]: eye morphogenesis	3	3	530	43	12053	-4.51	0.0	1.18	0.63	Chx10 Rpgrip1 Tm4sf9
580	GO:0008203 [7]: cholesterol metabolism	3	3	530	43	12053	-4.51	0.0	1.18	0.63	Hmgcs2 Mbtps1 Prkag2
581	GO:0006631 [6]: fatty acid metabolism	5	5	528	120	11976	-4.51	0.0	0.49	0.28	Cav1 Hadhsc Pecr Prkag2 Ptgds
582	GO:0016126 [7]: sterol biosynthesis	2	2	531	21	12075	-4.53	0.0	1.37	0.71	Hmgcs2 Prkag2
583	GO:0030900 [8]: forebrain development	2	2	531	21	12075	-4.53	0.0	1.37	0.71	Aplp2 Nr2f2
584	GO:0045137 [4]: development of primary sexual characteristics	2	2	531	21	12075	-4.53	0.0	1.37	0.71	Nr5a1 Sirt1
585	GO:0001764 [6]: neuronal migration	2	2	531	21	12075	-4.53	0.0	1.37	0.71	Nr2f2 Ptk2
586	GO:0008406 [5]: gonad development	2	2	531	21	12075	-4.53	0.0	1.37	0.71	Nr5a1 Sirt1
587	GO:0009190 [7]: cyclic nucleotide biosynthesis	2	2	531	21	12075	-4.53	0.0	1.37	0.71	Gucy1b3 Npr1
588	GO:0007409 [6]: axonogenesis	4	4	529	74	12022	-4.55	0.0	0.87	0.51	Cdk5 Foxd1 Stxbp1 Tnfrsf12a
589	GO:0030098 [4]: lymphocyte differentiation	3	3	530	45	12051	-4.56	0.0	1.11	0.61	Egr1 Flt3 Nkx2-3
590	GO:0007178 [7]: transmembrane receptor protein serine/threonine kinase signaling pathway	1	1	532	61	12035	-4.56	0.0	0.07	0.04	Sostdc1
591	GO:0019439 [6]: aromatic compound catabolism	2	2	531	22	12074	-4.57	0.0	1.31	0.69	Maoa Pnmt
592	GO:0007050 [7]: cell cycle arrest	2	2	531	22	12074	-4.57	0.0	1.31	0.69	Cgref1 Gadd45a
593	GO:0007602 [8]: phototransduction	2	2	531	22	12074	-4.57	0.0	1.31	0.69	Guca1b Pdcl3
594	GO:0016125 [6]: sterol metabolism	3	3	530	46	12050	-4.58	0.0	1.07	0.6	Hmgcs2 Mbtps1 Prkag2
595	GO:0006790 [5]: sulfur metabolism	3	3	530	46	12050	-4.58	0.0	1.07	0.6	Cdo1 Gclc Mat2a
596	GO:0006092 [7]: main pathways of carbohydrate metabolism	4	4	529	77	12019	-4.58	0.0	0.8	0.47	Atf3 Atf4 Eno1 Mdh1
597	GO:0006417 [6]: regulation of protein biosynthesis	4	4	529	78	12018	-4.59	0.0	0.78	0.46	Bzw1 Eif2ak3 Map2k3 Ppp1r15b
598	GO:0043068 [6]: positive regulation of programmed cell death	3	3	530	94	12002	-4.59	0.0	0.24	0.14	Casp11 H2-Bl Trim35
599	GO:0018193 [8]: peptidyl-amino acid modification	1	1	532	60	12036	-4.59	0.0	0.07	0.04	Igh-6
600	GO:0006818 [5]: hydrogen transport	1	1	532	60	12036	-4.59	0.0	0.07	0.04	Atp4b
601	GO:0043065 [7]: positive regulation of apoptosis	3	3	530	93	12003	-4.6	0.0	0.25	0.14	Casp11 H2-Bl Trim35
602	GO:0009792 [4]: embryonic development (sensu Metazoa)	4	4	529	85	12011	-4.61	0.0	0.65	0.38	Chx10 Foxh1 Meox2 Rnf2
603	GO:0000082 [7]: G1/S transition of mitotic cell cycle	2	2	531	23	12073	-4.62	0.0	1.26	0.65	Gpr132 Itgb1
604	GO:0006305 [7]: DNA alkylation	2	2	531	23	12073	-4.62	0.0	1.26	0.65	Mbd1 Slamf6
605	GO:0006306 [4]: DNA methylation	2	2	531	23	12073	-4.62	0.0	1.26	0.65	Mbd1 Slamf6
606	GO:0048232 [6]: male gamete generation	4	4	529	96	12000	-4.62	0.0	0.49	0.28	Crem D1Pas1 Sirt1 Styx
607	GO:0007283 [7]: spermatogenesis	4	4	529	96	12000	-4.62	0.0	0.49	0.28	Crem D1Pas1 Sirt1 Styx
608	GO:0019318 [7]: hexose metabolism	4	4	529	88	12008	-4.62	0.0	0.6	0.35	Atf3 Atf4 Eno1 Pfkfb3
609	GO:0005996 [6]: monosaccharide metabolism	4	4	529	90	12006	-4.63	0.0	0.57	0.33	Atf3 Atf4 Eno1 Pfkfb3
610	GO:0006633 [7]: fatty acid biosynthesis	3	3	530	49	12047	-4.63	0.0	0.98	0.57	Pecr Prkag2 Ptgds
611	GO:0009948 [5]: anterior/posterior axis specification	1	1	532	5	12091	-4.64	0.0	1.48	0.78	Rnf2
612	GO:0019217 [6]: regulation of fatty acid metabolism	1	1	532	5	12091	-4.64	0.0	1.48	0.78	Cav1
613	GO:0030044 [7]: actin filament stabilization	1	1	532	5	12091	-4.64	0.0	1.48	0.78	Gsn
614	GO:0030516 [6]: regulation of axon extension	1	1	532	5	12091	-4.64	0.0	1.48	0.78	Tnfrsf12a
615	GO:0030890 [8]: positive regulation of B-cell proliferation	1	1	532	5	12091	-4.64	0.0	1.48	0.78	Igh-6
616	GO:0035088 [6]: establishment and/or maintenance of apical/basal cell polarity	1	1	532	5	12091	-4.64	0.0	1.48	0.78	Ilk
617	GO:0042438 [6]: melanin biosynthesis	1	1	532	5	12091	-4.64	0.0	1.48	0.78	Matp
618	GO:0042596 [5]: fear response	1	1	532	5	12091	-4.64	0.0	1.48	0.78	Penk1
619	GO:0045017 [7]: glycerolipid biosynthesis	1	1	532	5	12091	-4.64	0.0	1.48	0.78	Mogat2
620	GO:0046339 [7]: diacylglycerol metabolism	1	1	532	5	12091	-4.64	0.0	1.48	0.78	Mogat2
621	GO:0046457 [9]: prostanoid biosynthesis	1	1	532	5	12091	-4.64	0.0	1.48	0.78	Ptgds
622	GO:0046504 [6]: glycerol ether biosynthesis	1	1	532	5	12091	-4.64	0.0	1.48	0.78	Mogat2
623	GO:0050769 [5]: positive regulation of neurogenesis	1	1	532	5	12091	-4.64	0.0	1.48	0.78	Tnfrsf12a
624	GO:0051016 [8]: barbed-end actin filament capping	1	1	532	5	12091	-4.64	0.0	1.48	0.78	Gsn
625	GO:0000051 [4]: urea cycle intermediate metabolism	1	1	532	5	12091	-4.64	0.0	1.48	0.78	Arg2
626	GO:0000302 [6]: response to reactive oxygen species	1	1	532	5	12091	-4.64	0.0	1.48	0.78	Ppp1r15b
627	GO:0001516 [10]: prostaglandin biosynthesis	1	1	532	5	12091	-4.64	0.0	1.48	0.78	Ptgds
628	GO:0001662 [3]: behavioral fear response	1	1	532	5	12091	-4.64	0.0	1.48	0.78	Penk1
629	GO:0006023 [7]: aminoglycan biosynthesis	1	1	532	5	12091	-4.64	0.0	1.48	0.78	B3galt6
630	GO:0006024 [8]: glycosaminoglycan biosynthesis	1	1	532	5	12091	-4.64	0.0	1.48	0.78	B3galt6
631	GO:0006268 [8]: DNA unwinding	1	1	532	5	12091	-4.64	0.0	1.48	0.78	Top1
632	GO:0006525 [5]: arginine metabolism	1	1	532	5	12091	-4.64	0.0	1.48	0.78	Arg2
633	GO:0006568 [7]: tryptophan metabolism	1	1	532	5	12091	-4.64	0.0	1.48	0.78	Tph1
634	GO:0006582 [5]: melanin metabolism	1	1	532	5	12091	-4.64	0.0	1.48	0.78	Matp
635	GO:0006583 [7]: melanin biosynthesis from tyrosine	1	1	532	5	12091	-4.64	0.0	1.48	0.78	Matp
636	GO:0006596 [8]: polyamine biosynthesis	1	1	532	5	12091	-4.64	0.0	1.48	0.78	Oazin
637	GO:0006750 [7]: glutathione biosynthesis	1	1	532	5	12091	-4.64	0.0	1.48	0.78	Gclc
638	GO:0006970 [5]: response to osmotic stress	1	1	532	5	12091	-4.64	0.0	1.48	0.78	Rac1
639	GO:0009966 [4]: regulation of signal transduction	3	3	530	89	12007	-4.64	0.0	0.29	0.16	Cav1 Elf1 Sostdc1
640	GO:0006805 [5]: xenobiotic metabolism	2	2	531	24	12072	-4.65	0.0	1.2	0.63	Maoa Pnmt
641	GO:0009410 [7]: response to xenobiotic stimulus	2	2	531	24	12072	-4.65	0.0	1.2	0.63	Maoa Pnmt
642	GO:0006694 [7]: steroid biosynthesis	3	3	530	51	12045	-4.66	0.0	0.92	0.54	Hmgcs2 Hsd3b2 Prkag2
643	GO:0006821 [8]: chloride transport	3	3	530	51	12045	-4.66	0.0	0.92	0.54	Clcn1 Gabra3 Slc12a6
644	GO:0019882 [5]: antigen presentation	3	3	530	53	12043	-4.68	0.0	0.86	0.5	Azgp1 H2-Bl Relb
645	GO:0009583 [7]: detection of light	2	2	531	25	12071	-4.69	0.0	1.15	0.63	Guca1b Pdcl3
646	GO:0006979 [5]: response to oxidative stress	2	2	531	25	12071	-4.69	0.0	1.15	0.63	Gpx5 Ppp1r15b
647	GO:0009416 [7]: response to light	2	2	531	25	12071	-4.69	0.0	1.15	0.63	Guca1b Pdcl3
648	GO:0016055 [6]: Wnt receptor signaling pathway	3	3	530	84	12012	-4.69	0.0	0.33	0.2	Apc2 Fzd8 Senp2
649	GO:0001501 [5]: skeletal development	3	3	530	83	12013	-4.69	0.0	0.34	0.2	Adamts4 Gli2 Ptn
650	GO:0016053 [6]: organic acid biosynthesis	3	3	530	55	12041	-4.71	0.0	0.81	0.48	Pecr Prkag2 Ptgds
651	GO:0046394 [7]: carboxylic acid biosynthesis	3	3	530	55	12041	-4.71	0.0	0.81	0.48	Pecr Prkag2 Ptgds
652	GO:0016582 [9]: non-covalent chromatin modification	2	2	531	26	12070	-4.72	0.0	1.1	0.61	Sirt1 Smarca5
653	GO:0006338 [10]: chromatin remodeling	2	2	531	26	12070	-4.72	0.0	1.1	0.61	Sirt1 Smarca5
654	GO:0008033 [7]: tRNA processing	2	2	531	26	12070	-4.72	0.0	1.1	0.61	Qtrtd1 Trnt1
655	GO:0009187 [7]: cyclic nucleotide metabolism	2	2	531	26	12070	-4.72	0.0	1.1	0.61	Gucy1b3 Npr1
656	GO:0009582 [6]: detection of abiotic stimulus	3	3	530	80	12016	-4.72	0.0	0.38	0.22	Guca1b Pcdh15 Pdcl3
657	GO:0019932 [6]: second-messenger-mediated signaling	3	3	530	80	12016	-4.72	0.0	0.38	0.22	Ccl28 Dscr1 Edg1
658	GO:0009617 [6]: response to bacteria	2	2	531	70	12026	-4.73	0.0	0.21	0.12	Defb11 Wasl
659	GO:0050801 [4]: ion homeostasis	2	2	531	70	12026	-4.73	0.0	0.21	0.12	Cherp Trfr2
660	GO:0006873 [5]: cell ion homeostasis	2	2	531	70	12026	-4.73	0.0	0.21	0.12	Cherp Trfr2
661	GO:0035295 [3]: tube development	3	3	530	59	12037	-4.73	0.0	0.71	0.42	Fgf1 Foxh1 Shank3
662	GO:0012502 [7]: induction of programmed cell death	3	3	530	78	12018	-4.73	0.0	0.4	0.24	Casp11 H2-Bl Trim35
663	GO:0006917 [8]: induction of apoptosis	3	3	530	78	12018	-4.73	0.0	0.4	0.24	Casp11 H2-Bl Trim35
664	GO:0043085 [4]: positive regulation of enzyme activity	2	2	531	69	12027	-4.74	0.0	0.21	0.13	Igh-6 Mapkbp1
665	GO:0050776 [5]: regulation of immune response	3	3	530	76	12020	-4.74	0.0	0.42	0.25	Elf1 Igh-6 Map2k3
666	GO:0007507 [5]: heart development	3	3	530	61	12035	-4.75	0.0	0.67	0.4	Clp1 Foxh1 Srf
667	GO:0005977 [8]: glycogen metabolism	2	2	531	27	12069	-4.75	0.0	1.06	0.6	G6pc Ppp1cb
668	GO:0006073 [7]: glucan metabolism	2	2	531	27	12069	-4.75	0.0	1.06	0.6	G6pc Ppp1cb
669	GO:0006304 [6]: DNA modification	2	2	531	27	12069	-4.75	0.0	1.06	0.6	Mbd1 Slamf6
670	GO:0006006 [8]: glucose metabolism	3	3	530	69	12027	-4.75	0.0	0.53	0.31	Atf3 Atf4 Eno1
671	GO:0016998 [6]: cell wall catabolism	1	1	532	6	12090	-4.75	0.0	1.34	0.71	1110030H10Rik
672	GO:0030728 [7]: ovulation	1	1	532	6	12090	-4.75	0.0	1.34	0.71	Sirt1
673	GO:0042430 [6]: indole and derivative metabolism	1	1	532	6	12090	-4.75	0.0	1.34	0.71	Tph1
674	GO:0042434 [7]: indole derivative metabolism	1	1	532	6	12090	-4.75	0.0	1.34	0.71	Tph1
675	GO:0042462 [6]: eye photoreceptor cell development	1	1	532	6	12090	-4.75	0.0	1.34	0.71	Rpgrip1
676	GO:0050852 [7]: T-cell receptor signaling pathway	1	1	532	6	12090	-4.75	0.0	1.34	0.71	Elf1
677	GO:0001542 [5]: ovulation (sensu Mammalia)	1	1	532	6	12090	-4.75	0.0	1.34	0.71	Sirt1
678	GO:0001910 [7]: regulation of immune cell mediated cytotoxicity	1	1	532	6	12090	-4.75	0.0	1.34	0.71	H2-Bl
679	GO:0006349 [4]: imprinting	1	1	532	6	12090	-4.75	0.0	1.34	0.71	Eed
680	GO:0006586 [7]: indolalkylamine metabolism	1	1	532	6	12090	-4.75	0.0	1.34	0.71	Tph1
681	GO:0006888 [6]: ER to Golgi transport	1	1	532	6	12090	-4.75	0.0	1.34	0.71	Stx18
682	GO:0007379 [4]: segment specification	1	1	532	6	12090	-4.75	0.0	1.34	0.71	Meox2
683	GO:0007631 [3]: feeding behavior	1	1	532	6	12090	-4.75	0.0	1.34	0.71	Calca
684	GO:0009065 [8]: glutamine family amino acid catabolism	1	1	532	6	12090	-4.75	0.0	1.34	0.71	Arg2
685	GO:0051246 [5]: regulation of protein metabolism	3	3	530	73	12023	-4.76	0.0	0.47	0.27	Gsn Igh-6 Rac1
686	GO:0006399 [6]: tRNA metabolism	3	3	530	68	12028	-4.76	0.0	0.54	0.32	Lamp2 Qtrtd1 Trnt1
687	GO:0007218 [7]: neuropeptide signaling pathway	3	3	530	66	12030	-4.77	0.0	0.58	0.34	Calca Penk1 Sgne1
688	GO:0050778 [6]: positive regulation of immune response	1	1	532	53	12043	-4.77	0.0	0.1	0.06	Igh-6
689	GO:0006164 [7]: purine nucleotide biosynthesis	1	1	532	53	12043	-4.77	0.0	0.1	0.06	Adss
690	GO:0030003 [6]: cation homeostasis	2	2	531	66	12030	-4.79	0.0	0.24	0.14	Cherp Trfr2
691	GO:0007179 [8]: transforming growth factor beta receptor signaling pathway	1	1	532	52	12044	-4.79	0.0	0.11	0.06	Sostdc1
692	GO:0006730 [5]: one-carbon compound metabolism	2	2	531	29	12067	-4.8	0.0	0.97	0.57	Mat2a Shmt2
693	GO:0045860 [5]: positive regulation of protein kinase activity	2	2	531	30	12066	-4.82	0.0	0.93	0.54	Igh-6 Mapkbp1
694	GO:0046651 [5]: lymphocyte proliferation	2	2	531	30	12066	-4.82	0.0	0.93	0.54	Cxcl12 Igh-6
695	GO:0001817 [6]: regulation of cytokine production	2	2	531	30	12066	-4.82	0.0	0.93	0.54	Elf1 Map2k3
696	GO:0006112 [7]: energy reserve metabolism	2	2	531	30	12066	-4.82	0.0	0.93	0.54	G6pc Ppp1cb
697	GO:0046849 [4]: bone remodeling	1	1	532	51	12045	-4.82	0.0	0.11	0.06	Ptn
698	GO:0044264 [6]: cellular polysaccharide metabolism	2	2	531	31	12065	-4.84	0.0	0.89	0.53	G6pc Ppp1cb
699	GO:0008652 [7]: amino acid biosynthesis	2	2	531	31	12065	-4.84	0.0	0.89	0.53	Asns Mat2a
700	GO:0009620 [6]: response to fungi	1	1	532	7	12089	-4.85	0.0	1.23	0.65	Ptx3
701	GO:0019216 [5]: regulation of lipid metabolism	1	1	532	7	12089	-4.85	0.0	1.23	0.65	Cav1
702	GO:0030041 [7]: actin filament polymerization	1	1	532	7	12089	-4.85	0.0	1.23	0.65	Rac1
703	GO:0030510 [6]: regulation of BMP signaling pathway	1	1	532	7	12089	-4.85	0.0	1.23	0.65	Sostdc1
704	GO:0030514 [7]: negative regulation of BMP signaling pathway	1	1	532	7	12089	-4.85	0.0	1.23	0.65	Sostdc1
705	GO:0035050 [4]: embryonic heart tube development	1	1	532	7	12089	-4.85	0.0	1.23	0.65	Foxh1
706	GO:0042135 [6]: neurotransmitter catabolism	1	1	532	7	12089	-4.85	0.0	1.23	0.65	Maoa
707	GO:0042461 [5]: photoreceptor cell development	1	1	532	7	12089	-4.85	0.0	1.23	0.65	Rpgrip1
708	GO:0044273 [6]: sulfur compound catabolism	1	1	532	7	12089	-4.85	0.0	1.23	0.65	Cdo1
709	GO:0046546 [5]: development of primary male sexual characteristics	1	1	532	7	12089	-4.85	0.0	1.23	0.65	Nr5a1
710	GO:0000072 [7]: M phase specific microtubule process	1	1	532	7	12089	-4.85	0.0	1.23	0.65	Gadd45a
711	GO:0000097 [7]: sulfur amino acid biosynthesis	1	1	532	7	12089	-4.85	0.0	1.23	0.65	Mat2a
712	GO:0000098 [7]: sulfur amino acid catabolism	1	1	532	7	12089	-4.85	0.0	1.23	0.65	Cdo1
713	GO:0006857 [6]: oligopeptide transport	1	1	532	7	12089	-4.85	0.0	1.23	0.65	Cdh17
714	GO:0007204 [8]: cytosolic calcium ion concentration elevation	1	1	532	7	12089	-4.85	0.0	1.23	0.65	Ccl28
715	GO:0007530 [3]: sex determination	1	1	532	7	12089	-4.85	0.0	1.23	0.65	Igf1r
716	GO:0007588 [4]: excretion	1	1	532	7	12089	-4.85	0.0	1.23	0.65	Guca1b
717	GO:0008206 [7]: bile acid metabolism	1	1	532	7	12089	-4.85	0.0	1.23	0.65	Baat
718	GO:0008584 [6]: male gonad development	1	1	532	7	12089	-4.85	0.0	1.23	0.65	Nr5a1
719	GO:0048468 [3]: cell development	2	2	531	32	12064	-4.85	0.0	0.86	0.5	Pou3f1 Rpgrip1
720	GO:0016052 [6]: carbohydrate catabolism	1	1	532	49	12047	-4.86	0.0	0.12	0.07	Eno1
721	GO:0044275 [7]: cellular carbohydrate catabolism	1	1	532	49	12047	-4.86	0.0	0.12	0.07	Eno1
722	GO:0050954 [6]: sensory perception of mechanical stimulus	1	1	532	49	12047	-4.86	0.0	0.12	0.07	Pcdh15
723	GO:0050982 [7]: detection of mechanical stimulus	1	1	532	49	12047	-4.86	0.0	0.12	0.07	Pcdh15
724	GO:0009888 [5]: histogenesis	2	2	531	59	12037	-4.87	0.0	0.31	0.18	Krt1-17 Lhx2
725	GO:0005976 [5]: polysaccharide metabolism	2	2	531	33	12063	-4.87	0.0	0.83	0.49	G6pc Ppp1cb
726	GO:0006413 [8]: translational initiation	2	2	531	33	12063	-4.87	0.0	0.83	0.49	Bzw1 Ppp1r15b
727	GO:0008643 [5]: carbohydrate transport	2	2	531	33	12063	-4.87	0.0	0.83	0.49	Clstn2 Yes1
728	GO:0051247 [6]: positive regulation of protein metabolism	2	2	531	34	12062	-4.88	0.0	0.79	0.47	Igh-6 Rac1
729	GO:0007548 [3]: sex differentiation	2	2	531	34	12062	-4.88	0.0	0.79	0.47	Nr5a1 Sirt1
730	GO:0051240 [5]: positive regulation of organismal physiological process	2	2	531	55	12041	-4.91	0.0	0.36	0.21	Cav1 Igh-6
731	GO:0030198 [4]: extracellular matrix organization and biogenesis	2	2	531	36	12060	-4.91	0.0	0.73	0.43	Aplp2 Ptk2
732	GO:0043062 [3]: extracellular structure organization and biogenesis	2	2	531	36	12060	-4.91	0.0	0.73	0.43	Aplp2 Ptk2
733	GO:0001816 [5]: cytokine production	2	2	531	37	12059	-4.91	0.0	0.7	0.41	Elf1 Map2k3
734	GO:0015992 [6]: proton transport	1	1	532	47	12049	-4.91	0.0	0.13	0.08	Atp4b
735	GO:0042110 [7]: T-cell activation	1	1	532	47	12049	-4.91	0.0	0.13	0.08	Cxcl12
736	GO:0043009 [5]: embryonic development (sensu Vertebrata)	2	2	531	54	12042	-4.92	0.0	0.37	0.22	Chx10 Meox2
737	GO:0009798 [4]: axis specification	1	1	532	8	12088	-4.92	0.0	1.13	0.63	Rnf2
738	GO:0010092 [5]: specification of organ identity	1	1	532	8	12088	-4.92	0.0	1.13	0.63	Fgf1
739	GO:0015833 [5]: peptide transport	1	1	532	8	12088	-4.92	0.0	1.13	0.63	Cdh17
740	GO:0016339 [6]: calcium-dependent cell-cell adhesion	1	1	532	8	12088	-4.92	0.0	1.13	0.63	Cdh17
741	GO:0016569 [9]: covalent chromatin modification	1	1	532	8	12088	-4.92	0.0	1.13	0.63	Sirt1
742	GO:0016570 [10]: histone modification	1	1	532	8	12088	-4.92	0.0	1.13	0.63	Sirt1
743	GO:0019438 [6]: aromatic compound biosynthesis	1	1	532	8	12088	-4.92	0.0	1.13	0.63	Gch1
744	GO:0030258 [6]: lipid modification	1	1	532	8	12088	-4.92	0.0	1.13	0.63	Mulk
745	GO:0035036 [7]: sperm-egg recognition	1	1	532	8	12088	-4.92	0.0	1.13	0.63	Zan
746	GO:0035272 [5]: exocrine system development	1	1	532	8	12088	-4.92	0.0	1.13	0.63	Eda
747	GO:0042552 [8]: myelination	1	1	532	8	12088	-4.92	0.0	1.13	0.63	Pou3f1
748	GO:0042553 [7]: cellular nerve ensheathment	1	1	532	8	12088	-4.92	0.0	1.13	0.63	Pou3f1
749	GO:0042559 [7]: pteridine and derivative biosynthesis	1	1	532	8	12088	-4.92	0.0	1.13	0.63	Gch1
750	GO:0045814 [4]: negative regulation of gene expression, epigenetic	1	1	532	8	12088	-4.92	0.0	1.13	0.63	Sirt1
751	GO:0051084 [8]: posttranslational protein folding	1	1	532	8	12088	-4.92	0.0	1.13	0.63	Hspa8
752	GO:0051085 [9]: chaperone cofactor dependent protein folding	1	1	532	8	12088	-4.92	0.0	1.13	0.63	Hspa8
753	GO:0000188 [8]: inactivation of MAPK	1	1	532	8	12088	-4.92	0.0	1.13	0.63	Cav1
754	GO:0001754 [5]: eye photoreceptor cell differentiation	1	1	532	8	12088	-4.92	0.0	1.13	0.63	Rpgrip1
755	GO:0001759 [4]: induction of an organ	1	1	532	8	12088	-4.92	0.0	1.13	0.63	Fgf1
756	GO:0006342 [5]: chromatin silencing	1	1	532	8	12088	-4.92	0.0	1.13	0.63	Sirt1
757	GO:0006692 [8]: prostanoid metabolism	1	1	532	8	12088	-4.92	0.0	1.13	0.63	Ptgds
758	GO:0006693 [9]: prostaglandin metabolism	1	1	532	8	12088	-4.92	0.0	1.13	0.63	Ptgds
759	GO:0007163 [5]: establishment and/or maintenance of cell polarity	1	1	532	8	12088	-4.92	0.0	1.13	0.63	Ilk
760	GO:0007193 [9]: G-protein signaling, adenylate cyclase inhibiting pathway	1	1	532	8	12088	-4.92	0.0	1.13	0.63	Edg1
761	GO:0007212 [7]: dopamine receptor signaling pathway	1	1	532	8	12088	-4.92	0.0	1.13	0.63	Klf16
762	GO:0007272 [7]: ionic insulation of neurons by glial cells	1	1	532	8	12088	-4.92	0.0	1.13	0.63	Pou3f1
763	GO:0007339 [8]: binding of sperm to zona pellucida	1	1	532	8	12088	-4.92	0.0	1.13	0.63	Zan
764	GO:0007431 [6]: salivary gland development	1	1	532	8	12088	-4.92	0.0	1.13	0.63	Eda
765	GO:0009067 [8]: aspartate family amino acid biosynthesis	1	1	532	8	12088	-4.92	0.0	1.13	0.63	Asns
766	GO:0009401 [6]: phosphoenolpyruvate-dependent sugar phosphotransferase system	1	1	532	8	12088	-4.92	0.0	1.13	0.63	Clstn2
767	GO:0006836 [5]: neurotransmitter transport	2	2	531	38	12058	-4.92	0.0	0.68	0.4	Slc6a9 Stx3
768	GO:0006875 [7]: metal ion homeostasis	2	2	531	51	12045	-4.93	0.0	0.41	0.25	Cherp Trfr2
769	GO:0006887 [6]: exocytosis	2	2	531	51	12045	-4.93	0.0	0.41	0.25	Stx18 Stxbp1
770	GO:0001503 [5]: ossification	1	1	532	46	12050	-4.93	0.0	0.14	0.08	Ptn
771	GO:0045786 [7]: negative regulation of cell cycle	2	2	531	48	12048	-4.94	0.0	0.46	0.27	Apc2 Reck
772	GO:0046483 [5]: heterocycle metabolism	2	2	531	48	12048	-4.94	0.0	0.46	0.27	Mat2a Tph1
773	GO:0008285 [6]: negative regulation of cell proliferation	2	2	531	48	12048	-4.94	0.0	0.46	0.27	Cav1 Cherp
774	GO:0030333 [5]: antigen processing	2	2	531	49	12047	-4.94	0.0	0.45	0.26	H2-Bl Igh-6
775	GO:0006916 [8]: anti-apoptosis	2	2	531	49	12047	-4.94	0.0	0.45	0.26	Birc3 Birc6
776	GO:0009451 [6]: RNA modification	2	2	531	50	12046	-4.94	0.0	0.43	0.25	Lamp2 Qtrtd1
777	GO:0042113 [7]: B-cell activation	2	2	531	43	12053	-4.94	0.0	0.56	0.32	Igh-6 Nkx2-3
778	GO:0051170 [7]: nuclear import	2	2	531	43	12053	-4.94	0.0	0.56	0.32	Eda Ranbp5
779	GO:0006606 [7]: protein-nucleus import	2	2	531	43	12053	-4.94	0.0	0.56	0.32	Eda Ranbp5
780	GO:0006400 [7]: tRNA modification	2	2	531	42	12054	-4.95	0.0	0.58	0.34	Lamp2 Qtrtd1
781	GO:0009314 [6]: response to radiation	2	2	531	42	12054	-4.95	0.0	0.58	0.34	Guca1b Pdcl3
782	GO:0002009 [4]: morphogenesis of an epithelium	2	2	531	45	12051	-4.95	0.0	0.52	0.3	Pcdh15 Shank3
783	GO:0001505 [7]: regulation of neurotransmitter levels	2	2	531	44	12052	-4.95	0.0	0.54	0.32	Maoa Tph1
784	GO:0007411 [6]: axon guidance	2	2	531	44	12052	-4.95	0.0	0.54	0.32	Foxd1 Tnfrsf12a
785	GO:0030005 [7]: di-, tri-valent inorganic cation homeostasis	2	2	531	46	12050	-4.95	0.0	0.5	0.29	Cherp Trfr2
786	GO:0046903 [3]: secretion	2	2	531	46	12050	-4.95	0.0	0.5	0.29	Arfl4 Guca1b
787	GO:0017038 [6]: protein import	2	2	531	47	12049	-4.95	0.0	0.48	0.28	Eda Ranbp5
788	GO:0050865 [5]: regulation of cell activation	1	1	532	44	12052	-4.98	0.0	0.15	0.09	Igh-6
789	GO:0051249 [6]: regulation of lymphocyte activation	1	1	532	44	12052	-4.98	0.0	0.15	0.09	Igh-6
790	GO:0006766 [5]: vitamin metabolism	1	1	532	44	12052	-4.98	0.0	0.15	0.09	Bbox1
791	GO:0007605 [7]: perception of sound	1	1	532	44	12052	-4.98	0.0	0.15	0.09	Pcdh15
792	GO:0030512 [6]: negative regulation of transforming growth factor beta receptor signaling pathway	1	1	532	9	12087	-4.98	0.0	1.05	0.6	Sostdc1
793	GO:0042327 [7]: positive regulation of phosphorylation	1	1	532	9	12087	-4.98	0.0	1.05	0.6	Igh-6
794	GO:0042558 [6]: pteridine and derivative metabolism	1	1	532	9	12087	-4.98	0.0	1.05	0.6	Gch1
795	GO:0045937 [6]: positive regulation of phosphate metabolism	1	1	532	9	12087	-4.98	0.0	1.05	0.6	Igh-6
796	GO:0050731 [7]: positive regulation of peptidyl-tyrosine phosphorylation	1	1	532	9	12087	-4.98	0.0	1.05	0.6	Igh-6
797	GO:0051260 [8]: protein homooligomerization	1	1	532	9	12087	-4.98	0.0	1.05	0.6	Cav1
798	GO:0001570 [4]: vasculogenesis	1	1	532	9	12087	-4.98	0.0	1.05	0.6	Cited1
799	GO:0006265 [6]: DNA topological change	1	1	532	9	12087	-4.98	0.0	1.05	0.6	Top1
800	GO:0006401 [6]: RNA catabolism	1	1	532	9	12087	-4.98	0.0	1.05	0.6	Ppp1r8
801	GO:0006835 [7]: dicarboxylic acid transport	1	1	532	9	12087	-4.98	0.0	1.05	0.6	Slc1a5
802	GO:0006839 [6]: mitochondrial transport	1	1	532	9	12087	-4.98	0.0	1.05	0.6	Kif5b
803	GO:0006914 [4]: autophagy	1	1	532	9	12087	-4.98	0.0	1.05	0.6	Apg12l
804	GO:0007162 [5]: negative regulation of cell adhesion	1	1	532	9	12087	-4.98	0.0	1.05	0.6	Cbll1
805	GO:0008299 [7]: isoprenoid biosynthesis	1	1	532	9	12087	-4.98	0.0	1.05	0.6	Tprt
806	GO:0001701 [6]: embryonic development (sensu Mammalia)	1	1	532	43	12053	-4.99	0.0	0.16	0.1	Chx10
807	GO:0019935 [7]: cyclic-nucleotide-mediated signaling	1	1	532	42	12054	-5.02	0.0	0.17	0.1	Edg1
808	GO:0030099 [4]: myeloid blood cell differentiation	1	1	532	42	12054	-5.02	0.0	0.17	0.1	Relb
809	GO:0010003 [8]: gastrulation (sensu Mammalia)	1	1	532	10	12086	-5.04	0.0	0.97	0.57	Rnf2
810	GO:0030032 [7]: lamellipodium biogenesis	1	1	532	10	12086	-5.04	0.0	0.97	0.57	Rac1
811	GO:0030593 [7]: neutrophil chemotaxis	1	1	532	10	12086	-5.04	0.0	0.97	0.57	Cxcl15
812	GO:0042402 [7]: biogenic amine catabolism	1	1	532	10	12086	-5.04	0.0	0.97	0.57	Maoa
813	GO:0042493 [7]: response to drug	1	1	532	10	12086	-5.04	0.0	0.97	0.57	Hiat1
814	GO:0042775 [8]: ATP synthesis coupled electron transport (sensu Eukaryota)	1	1	532	10	12086	-5.04	0.0	0.97	0.57	1110020P15Rik
815	GO:0046530 [4]: photoreceptor cell differentiation	1	1	532	10	12086	-5.04	0.0	0.97	0.57	Rpgrip1
816	GO:0048276 [7]: gastrulation (sensu Vertebrata)	1	1	532	10	12086	-5.04	0.0	0.97	0.57	Rnf2
817	GO:0050770 [5]: regulation of axonogenesis	1	1	532	10	12086	-5.04	0.0	0.97	0.57	Tnfrsf12a
818	GO:0051259 [7]: protein oligomerization	1	1	532	10	12086	-5.04	0.0	0.97	0.57	Cav1
819	GO:0000904 [4]: cellular morphogenesis during differentiation	1	1	532	10	12086	-5.04	0.0	0.97	0.57	Rpgrip1
820	GO:0001508 [6]: regulation of action potential	1	1	532	10	12086	-5.04	0.0	0.97	0.57	Pou3f1
821	GO:0001702 [6]: gastrulation (sensu Deuterostomia)	1	1	532	10	12086	-5.04	0.0	0.97	0.57	Rnf2
822	GO:0001906 [5]: cell killing	1	1	532	10	12086	-5.04	0.0	0.97	0.57	H2-Bl
823	GO:0001909 [6]: immune cell mediated cytotoxicity	1	1	532	10	12086	-5.04	0.0	0.97	0.57	H2-Bl
824	GO:0005978 [8]: glycogen biosynthesis	1	1	532	10	12086	-5.04	0.0	0.97	0.57	G6pc
825	GO:0006084 [7]: acetyl-CoA metabolism	1	1	532	10	12086	-5.04	0.0	0.97	0.57	Hmgcs2
826	GO:0006367 [9]: transcription initiation from Pol II promoter	1	1	532	10	12086	-5.04	0.0	0.97	0.57	Gtf2f2
827	GO:0009066 [7]: aspartate family amino acid metabolism	1	1	532	10	12086	-5.04	0.0	0.97	0.57	Asns
828	GO:0009250 [7]: glucan biosynthesis	1	1	532	10	12086	-5.04	0.0	0.97	0.57	G6pc
829	GO:0019320 [8]: hexose catabolism	1	1	532	41	12055	-5.04	0.0	0.18	0.11	Eno1
830	GO:0046164 [6]: alcohol catabolism	1	1	532	41	12055	-5.04	0.0	0.18	0.11	Eno1
831	GO:0046365 [7]: monosaccharide catabolism	1	1	532	41	12055	-5.04	0.0	0.18	0.11	Eno1
832	GO:0006007 [9]: glucose catabolism	1	1	532	41	12055	-5.04	0.0	0.18	0.11	Eno1
833	GO:0018108 [9]: peptidyl-tyrosine phosphorylation	1	1	532	40	12056	-5.05	0.0	0.19	0.11	Igh-6
834	GO:0018212 [9]: peptidyl-tyrosine modification	1	1	532	40	12056	-5.05	0.0	0.19	0.11	Igh-6
835	GO:0043038 [7]: amino acid activation	1	1	532	40	12056	-5.05	0.0	0.19	0.11	Lamp2
836	GO:0043039 [8]: tRNA aminoacylation	1	1	532	40	12056	-5.05	0.0	0.19	0.11	Lamp2
837	GO:0051094 [4]: positive regulation of development	1	1	532	40	12056	-5.05	0.0	0.19	0.11	Tnfrsf12a
838	GO:0006418 [8]: tRNA aminoacylation for protein translation	1	1	532	40	12056	-5.05	0.0	0.19	0.11	Lamp2
839	GO:0009618 [7]: response to pathogenic bacteria	1	1	532	11	12085	-5.08	0.0	0.91	0.54	Wasl
840	GO:0030888 [7]: regulation of B-cell proliferation	1	1	532	11	12085	-5.08	0.0	0.91	0.54	Igh-6
841	GO:0042136 [6]: neurotransmitter biosynthesis	1	1	532	11	12085	-5.08	0.0	0.91	0.54	Tph1
842	GO:0042219 [6]: amino acid derivative catabolism	1	1	532	11	12085	-5.08	0.0	0.91	0.54	Maoa
843	GO:0042773 [7]: ATP synthesis coupled electron transport	1	1	532	11	12085	-5.08	0.0	0.91	0.54	1110020P15Rik
844	GO:0050671 [7]: positive regulation of lymphocyte proliferation	1	1	532	11	12085	-5.08	0.0	0.91	0.54	Igh-6
845	GO:0000059 [8]: protein-nucleus import, docking	1	1	532	11	12085	-5.08	0.0	0.91	0.54	Ranbp5
846	GO:0001756 [4]: somitogenesis	1	1	532	11	12085	-5.08	0.0	0.91	0.54	Meox2
847	GO:0006100 [8]: tricarboxylic acid cycle intermediate metabolism	1	1	532	11	12085	-5.08	0.0	0.91	0.54	Mdh1
848	GO:0006570 [7]: tyrosine metabolism	1	1	532	11	12085	-5.08	0.0	0.91	0.54	Matp
849	GO:0007219 [6]: Notch signaling pathway	1	1	532	11	12085	-5.08	0.0	0.91	0.54	Dtx1
850	GO:0008366 [6]: nerve ensheathment	1	1	532	11	12085	-5.08	0.0	0.91	0.54	Pou3f1
851	GO:0019933 [8]: cAMP-mediated signaling	1	1	532	38	12058	-5.09	0.0	0.21	0.12	Edg1
852	GO:0006119 [6]: oxidative phosphorylation	1	1	532	37	12059	-5.11	0.0	0.22	0.13	1110020P15Rik
853	GO:0007187 [7]: G-protein signaling, coupled to cyclic nucleotide second messenger	1	1	532	37	12059	-5.11	0.0	0.22	0.13	Edg1
854	GO:0007626 [3]: locomotory behavior	1	1	532	37	12059	-5.11	0.0	0.22	0.13	Pcdh15
855	GO:0016197 [6]: endosome transport	1	1	532	12	12084	-5.12	0.0	0.85	0.5	Igh-6
856	GO:0016458 [6]: gene silencing	1	1	532	12	12084	-5.12	0.0	0.85	0.5	Sirt1
857	GO:0019722 [7]: calcium-mediated signaling	1	1	532	12	12084	-5.12	0.0	0.85	0.5	Dscr1
858	GO:0042551 [5]: nerve maturation	1	1	532	12	12084	-5.12	0.0	0.85	0.5	Pou3f1
859	GO:0046661 [4]: male sex differentiation	1	1	532	12	12084	-5.12	0.0	0.85	0.5	Nr5a1
860	GO:0006471 [8]: protein amino acid ADP-ribosylation	1	1	532	12	12084	-5.12	0.0	0.85	0.5	Tiparp
861	GO:0007292 [6]: female gamete generation	1	1	532	12	12084	-5.12	0.0	0.85	0.5	Sirt1
862	GO:0045165 [4]: cell fate commitment	1	1	532	36	12060	-5.12	0.0	0.23	0.13	Chx10
863	GO:0000041 [8]: transition metal ion transport	1	1	532	36	12060	-5.12	0.0	0.23	0.13	Gif
864	GO:0042107 [5]: cytokine metabolism	1	1	532	35	12061	-5.13	0.0	0.24	0.14	Map2k3
865	GO:0017015 [5]: regulation of transforming growth factor beta receptor signaling pathway	1	1	532	13	12083	-5.15	0.0	0.79	0.47	Sostdc1
866	GO:0030574 [9]: collagen catabolism	1	1	532	13	12083	-5.15	0.0	0.79	0.47	Mmp2
867	GO:0048489 [6]: synaptic vesicle transport	1	1	532	13	12083	-5.15	0.0	0.79	0.47	Stxbp1
868	GO:0007004 [9]: telomerase-dependent telomere maintenance	1	1	532	13	12083	-5.15	0.0	0.79	0.47	Terf1
869	GO:0007281 [6]: germ cell development	1	1	532	13	12083	-5.15	0.0	0.79	0.47	Cxcl12
870	GO:0007585 [4]: respiratory gaseous exchange	1	1	532	13	12083	-5.15	0.0	0.79	0.47	Adrb2
871	GO:0042089 [6]: cytokine biosynthesis	1	1	532	34	12062	-5.16	0.0	0.25	0.14	Map2k3
872	GO:0006096 [8]: glycolysis	1	1	532	34	12062	-5.16	0.0	0.25	0.14	Eno1
873	GO:0035239 [4]: tube morphogenesis	1	1	532	33	12063	-5.17	0.0	0.26	0.15	Shank3
874	GO:0048066 [3]: pigmentation	1	1	532	33	12063	-5.17	0.0	0.26	0.15	Matp
875	GO:0007188 [8]: G-protein signaling, coupled to cAMP nucleotide second messenger	1	1	532	33	12063	-5.17	0.0	0.26	0.15	Edg1
876	GO:0030595 [6]: immune cell chemotaxis	1	1	532	14	12082	-5.17	0.0	0.74	0.44	Cxcl15
877	GO:0042100 [6]: B-cell proliferation	1	1	532	14	12082	-5.17	0.0	0.74	0.44	Igh-6
878	GO:0043087 [4]: regulation of GTPase activity	1	1	532	14	12082	-5.17	0.0	0.74	0.44	Git2
879	GO:0043284 [5]: biopolymer biosynthesis	1	1	532	14	12082	-5.17	0.0	0.74	0.44	G6pc
880	GO:0046148 [5]: pigment biosynthesis	1	1	532	14	12082	-5.17	0.0	0.74	0.44	Matp
881	GO:0000271 [6]: polysaccharide biosynthesis	1	1	532	14	12082	-5.17	0.0	0.74	0.44	G6pc
882	GO:0006479 [9]: protein amino acid methylation	1	1	532	14	12082	-5.17	0.0	0.74	0.44	Btg2
883	GO:0006595 [7]: polyamine metabolism	1	1	532	14	12082	-5.17	0.0	0.74	0.44	Oazin
884	GO:0006700 [7]: C21-steroid hormone biosynthesis	1	1	532	14	12082	-5.17	0.0	0.74	0.44	Hsd3b2
885	GO:0009306 [4]: protein secretion	1	1	532	14	12082	-5.17	0.0	0.74	0.44	Arfl4
886	GO:0050867 [6]: positive regulation of cell activation	1	1	532	32	12064	-5.19	0.0	0.28	0.16	Igh-6
887	GO:0051251 [7]: positive regulation of lymphocyte activation	1	1	532	32	12064	-5.19	0.0	0.28	0.16	Igh-6
888	GO:0009266 [6]: response to temperature	1	1	532	32	12064	-5.19	0.0	0.28	0.16	Hspa8
889	GO:0009890 [6]: negative regulation of biosynthesis	1	1	532	15	12081	-5.19	0.0	0.7	0.41	Cav1
890	GO:0030282 [6]: bone mineralization	1	1	532	15	12081	-5.19	0.0	0.7	0.41	Ptn
891	GO:0042828 [6]: response to pathogen	1	1	532	15	12081	-5.19	0.0	0.7	0.41	Wasl
892	GO:0050764 [7]: regulation of phagocytosis	1	1	532	15	12081	-5.19	0.0	0.7	0.41	Ptx3
893	GO:0050766 [8]: positive regulation of phagocytosis	1	1	532	15	12081	-5.19	0.0	0.7	0.41	Ptx3
894	GO:0050871 [8]: positive regulation of B-cell activation	1	1	532	15	12081	-5.19	0.0	0.7	0.41	Igh-6
895	GO:0050900 [6]: immune cell migration	1	1	532	15	12081	-5.19	0.0	0.7	0.41	Cxcl15
896	GO:0001838 [5]: embryonic epithelial tube formation	1	1	532	15	12081	-5.19	0.0	0.7	0.41	Shank3
897	GO:0006749 [6]: glutathione metabolism	1	1	532	15	12081	-5.19	0.0	0.7	0.41	Gclc
898	GO:0007032 [6]: endosome organization and biogenesis	1	1	532	15	12081	-5.19	0.0	0.7	0.41	Igh-6
899	GO:0008544 [7]: epidermis development	1	1	532	15	12081	-5.19	0.0	0.7	0.41	Krt1-17
900	GO:0019885 [6]: antigen processing, endogenous antigen via MHC class I	1	1	532	31	12065	-5.2	0.0	0.29	0.17	H2-Bl
901	GO:0016072 [6]: rRNA metabolism	1	1	532	30	12066	-5.21	0.0	0.3	0.18	Exosc1
902	GO:0019883 [6]: antigen presentation, endogenous antigen	1	1	532	30	12066	-5.21	0.0	0.3	0.18	H2-Bl
903	GO:0007254 [8]: JNK cascade	1	1	532	30	12066	-5.21	0.0	0.3	0.18	Mapkbp1
904	GO:0009953 [4]: dorsal/ventral pattern formation	1	1	532	16	12080	-5.21	0.0	0.65	0.39	Lhx2
905	GO:0030183 [5]: B-cell differentiation	1	1	532	16	12080	-5.21	0.0	0.65	0.39	Nkx2-3
906	GO:0007214 [7]: gamma-aminobutyric acid signaling pathway	1	1	532	16	12080	-5.21	0.0	0.65	0.39	Gabra3
907	GO:0007586 [4]: digestion	1	1	532	16	12080	-5.21	0.0	0.65	0.39	Prss2
908	GO:0008213 [8]: protein amino acid alkylation	1	1	532	16	12080	-5.21	0.0	0.65	0.39	Btg2
909	GO:0042035 [7]: regulation of cytokine biosynthesis	1	1	532	29	12067	-5.22	0.0	0.32	0.19	Map2k3
910	GO:0048015 [7]: phosphoinositide-mediated signaling	1	1	532	29	12067	-5.22	0.0	0.32	0.19	Ccl28
911	GO:0009799 [4]: determination of symmetry	1	1	532	17	12079	-5.22	0.0	0.62	0.36	Foxh1
912	GO:0009855 [5]: determination of bilateral symmetry	1	1	532	17	12079	-5.22	0.0	0.62	0.36	Foxh1
913	GO:0035282 [3]: segmentation	1	1	532	17	12079	-5.22	0.0	0.62	0.36	Meox2
914	GO:0042088 [7]: T-helper 1 type immune response	1	1	532	17	12079	-5.22	0.0	0.62	0.36	Relb
915	GO:0007031 [6]: peroxisome organization and biogenesis	1	1	532	17	12079	-5.22	0.0	0.62	0.36	Pex16
916	GO:0007259 [7]: JAK-STAT cascade	1	1	532	17	12079	-5.22	0.0	0.62	0.36	Pias1
917	GO:0007368 [6]: determination of left/right symmetry	1	1	532	17	12079	-5.22	0.0	0.62	0.36	Foxh1
918	GO:0007612 [4]: learning	1	1	532	17	12079	-5.22	0.0	0.62	0.36	Ptn
919	GO:0009880 [4]: embryonic pattern specification	1	1	532	18	12078	-5.23	0.0	0.58	0.34	Meox2
920	GO:0015749 [6]: monosaccharide transport	1	1	532	18	12078	-5.23	0.0	0.58	0.34	Yes1
921	GO:0015758 [8]: glucose transport	1	1	532	18	12078	-5.23	0.0	0.58	0.34	Yes1
922	GO:0016331 [5]: morphogenesis of embryonic epithelium	1	1	532	18	12078	-5.23	0.0	0.58	0.34	Shank3
923	GO:0030509 [9]: BMP signaling pathway	1	1	532	18	12078	-5.23	0.0	0.58	0.34	Sostdc1
924	GO:0050767 [4]: regulation of neurogenesis	1	1	532	18	12078	-5.23	0.0	0.58	0.34	Tnfrsf12a
925	GO:0007398 [6]: ectoderm development	1	1	532	18	12078	-5.23	0.0	0.58	0.34	Krt1-17
926	GO:0008645 [7]: hexose transport	1	1	532	18	12078	-5.23	0.0	0.58	0.34	Yes1
927	GO:0009891 [6]: positive regulation of biosynthesis	1	1	532	28	12068	-5.23	0.0	0.34	0.2	Ptx3
928	GO:0016066 [5]: cellular defense response (sensu Vertebrata)	1	1	532	28	12068	-5.23	0.0	0.34	0.2	Relb
929	GO:0019220 [6]: regulation of phosphate metabolism	1	1	532	28	12068	-5.23	0.0	0.34	0.2	Igh-6
930	GO:0042325 [7]: regulation of phosphorylation	1	1	532	28	12068	-5.23	0.0	0.34	0.2	Igh-6
931	GO:0051174 [5]: regulation of phosphorus metabolism	1	1	532	28	12068	-5.23	0.0	0.34	0.2	Igh-6
932	GO:0001655 [5]: urogenital system development	1	1	532	28	12068	-5.23	0.0	0.34	0.2	Gdf11
933	GO:0006364 [7]: rRNA processing	1	1	532	28	12068	-5.23	0.0	0.34	0.2	Exosc1
934	GO:0006767 [6]: water-soluble vitamin metabolism	1	1	532	28	12068	-5.23	0.0	0.34	0.2	Bbox1
935	GO:0030182 [4]: neuron differentiation	1	1	532	27	12069	-5.24	0.0	0.35	0.21	Btg2
936	GO:0046916 [8]: transition metal ion homeostasis	1	1	532	27	12069	-5.24	0.0	0.35	0.21	Trfr2
937	GO:0007519 [6]: myogenesis	1	1	532	27	12069	-5.24	0.0	0.35	0.21	Sirt1
938	GO:0007611 [3]: learning and/or memory	1	1	532	27	12069	-5.24	0.0	0.35	0.21	Ptn
939	GO:0009408 [5]: response to heat	1	1	532	27	12069	-5.24	0.0	0.35	0.21	Hspa8
940	GO:0042087 [6]: cell-mediated immune response	1	1	532	19	12077	-5.24	0.0	0.55	0.32	Relb
941	GO:0042440 [4]: pigment metabolism	1	1	532	19	12077	-5.24	0.0	0.55	0.32	Matp
942	GO:0046456 [8]: icosanoid biosynthesis	1	1	532	19	12077	-5.24	0.0	0.55	0.32	Ptgds
943	GO:0006874 [8]: calcium ion homeostasis	1	1	532	19	12077	-5.24	0.0	0.55	0.32	Cherp
944	GO:0006879 [8]: iron ion homeostasis	1	1	532	19	12077	-5.24	0.0	0.55	0.32	Trfr2
945	GO:0007498 [3]: mesoderm development	1	1	532	19	12077	-5.24	0.0	0.55	0.32	Lhx2
946	GO:0030323 [4]: respiratory tube development	1	1	532	26	12070	-5.25	0.0	0.37	0.22	Fgf1
947	GO:0048193 [6]: Golgi vesicle transport	1	1	532	26	12070	-5.25	0.0	0.37	0.22	Stx18
948	GO:0007249 [7]: I-kappaB kinase/NF-kappaB cascade	1	1	532	26	12070	-5.25	0.0	0.37	0.22	Tank
949	GO:0030324 [5]: lung development	1	1	532	25	12071	-5.25	0.0	0.39	0.23	Fgf1
950	GO:0001932 [8]: regulation of protein amino acid phosphorylation	1	1	532	25	12071	-5.25	0.0	0.39	0.23	Igh-6
951	GO:0042098 [6]: T-cell proliferation	1	1	532	20	12076	-5.25	0.0	0.52	0.3	Cxcl12
952	GO:0050670 [6]: regulation of lymphocyte proliferation	1	1	532	20	12076	-5.25	0.0	0.52	0.3	Igh-6
953	GO:0051241 [5]: negative regulation of organismal physiological process	1	1	532	20	12076	-5.25	0.0	0.52	0.3	Cav1
954	GO:0000723 [8]: telomere maintenance	1	1	532	20	12076	-5.25	0.0	0.52	0.3	Terf1
955	GO:0006352 [8]: transcription initiation	1	1	532	20	12076	-5.25	0.0	0.52	0.3	Gtf2f2
956	GO:0009566 [5]: fertilization	1	1	532	23	12073	-5.25	0.0	0.44	0.26	Zan
957	GO:0043010 [6]: eye morphogenesis (sensu Vertebrata)	1	1	532	23	12073	-5.25	0.0	0.44	0.26	Chx10
958	GO:0001656 [7]: metanephros development	1	1	532	23	12073	-5.25	0.0	0.44	0.26	Gdf11
959	GO:0006690 [7]: icosanoid metabolism	1	1	532	23	12073	-5.25	0.0	0.44	0.26	Ptgds
960	GO:0007338 [6]: fertilization (sensu Metazoa)	1	1	532	23	12073	-5.25	0.0	0.44	0.26	Zan
961	GO:0019748 [4]: secondary metabolism	1	1	532	24	12072	-5.25	0.0	0.42	0.25	Matp
962	GO:0001822 [6]: kidney development	1	1	532	24	12072	-5.25	0.0	0.42	0.25	Gdf11
963	GO:0006909 [7]: phagocytosis	1	1	532	24	12072	-5.25	0.0	0.42	0.25	Ptx3
964	GO:0007200 [7]: G-protein signaling, coupled to IP3 second messenger (phospholipase C activating)	1	1	532	24	12072	-5.25	0.0	0.42	0.25	Ccl28
965	GO:0048048 [5]: embryonic eye morphogenesis	1	1	532	22	12074	-5.26	0.0	0.46	0.27	Chx10
966	GO:0050730 [6]: regulation of peptidyl-tyrosine phosphorylation	1	1	532	22	12074	-5.26	0.0	0.46	0.27	Igh-6
967	GO:0050864 [7]: regulation of B-cell activation	1	1	532	22	12074	-5.26	0.0	0.46	0.27	Igh-6
968	GO:0001747 [6]: eye morphogenesis (sensu Mammalia)	1	1	532	22	12074	-5.26	0.0	0.46	0.27	Chx10
969	GO:0006099 [8]: tricarboxylic acid cycle	1	1	532	22	12074	-5.26	0.0	0.46	0.27	Mdh1
970	GO:0006953 [5]: acute-phase response	1	1	532	22	12074	-5.26	0.0	0.46	0.27	Crp
971	GO:0007369 [5]: gastrulation	1	1	532	22	12074	-5.26	0.0	0.46	0.27	Rnf2
972	GO:0048469 [4]: cell maturation	1	1	532	21	12075	-5.26	0.0	0.49	0.28	Pou3f1
973	GO:0000187 [6]: activation of MAPK	1	1	532	21	12075	-5.26	0.0	0.49	0.28	Igh-6
974	GO:0007515 [5]: lymph gland development	1	1	532	21	12075	-5.26	0.0	0.49	0.28	Nfkb2
