# Supplementary material for: A genomic analysis of mouse models of breast cancer reveals molecular features of mouse models and relationships to human breast cancer
Source: Breast Cancer Res. 2014 Jun 5;16(3):R59. doi: 10.1186/bcr3672 (PMC4078930; doi:10.1186/bcr3672)
Supplement: Additional file 3 — Fold change values organized by mouse tumor model type comparing the mouse model to normal mammary gland. [file bcr3672-S3.zip › Additional_File_3/p53Mut_t121_vs_NMLmammary/AdditionalFile74_p53Mut_t121_vs_NMLmammary/DownregulatedGenesgather_kegg_121024.txt]

#	Annotation	Total Genes With Ann	Your Genes (With Ann)	Your Genes (No Ann)	Genome (With Ann)	Genome (No Ann)	ln(Bayes factor)	neg ln(p value)	FE: neg ln(p value)	FE: neg ln(FDR)	Genes
1	path:mmu04610: Complement and coagulation cascades	10	10	122	58	2329	1.51	5.7	6.04	1.62	C8b Crry Fgb Fgg Hc Masp1 Mcp Plat Tfpi Thbd
2	path:mmu04520: Adherens junction	9	9	123	65	2322	-0.15	0.0	4.29	0.56	Baiap2 Catna1 Cdc42 Igf1r Iqgap1 Ptprm Rac1 Wasl Yes1
3	path:mmu04080: Neuroactive ligand-receptor interaction	7	7	125	271	2116	-0.18	0.0	0.01	0.01	Adrb2 Edg1 Gabra3 Grik5 Gzma Hrh3 Tacr2
4	path:mmu00930: Caprolactam degradation	3	3	129	9	2378	-0.89	0.0	3.82	0.5	Hadh2 Hadhsc Sirt1
5	path:mmu04010: MAPK signaling pathway	17	17	115	214	2173	-1.56	0.0	2.4	0.28	Atf4 Casp11 Cdc42 Dusp14 Fgf1 Gadd45a Hspa8 Map2k3 Map3k12 Mapk7 Nfkb2 Pla2g2c Prkx Rac1 Rasa2 Rasgrf2 Srf
6	path:mmu05020: Parkinson's disease	3	3	129	14	2373	-1.75	0.0	2.89	0.28	Ubb Ube1x Ube1y1
7	path:mmu00310: Lysine degradation	5	5	127	39	2348	-1.88	0.0	2.56	0.28	Bbox1 Hadh2 Hadhsc Rdh13 Shmt2
8	path:mmu00632: Benzoate degradation via CoA ligation	5	5	127	40	2347	-1.94	0.0	2.48	0.28	Eif2ak3 Hadh2 Hadhsc Rdh13 Sgk2
9	path:mmu00251: Glutamate metabolism	3	3	129	16	2371	-2.0	0.0	2.61	0.28	Gclc Gfpt2 Gnpnat1
10	path:mmu00062: Fatty acid biosynthesis (path 2)	2	2	130	7	2380	-2.14	0.0	2.56	0.28	Hadh2 Hadhsc
11	path:mmu00920: Sulfur metabolism	2	2	130	7	2380	-2.14	0.0	2.56	0.28	Sult1a1 Suox
12	path:mmu04060: Cytokine-cytokine receptor interaction	9	9	123	231	2156	-2.22	0.0	0.11	0.03	Ccl28 Csf2rb2 Cxcl1 Cxcl12 Cxcl15 Eda Flt3 Hgf Tnfrsf12a
13	path:mmu04020: Calcium signaling pathway	6	6	126	175	2212	-2.22	0.0	0.08	0.03	Adrb2 Atp2a2 Nfkb2 Prkx Sphk1 Tacr2
14	path:mmu00190: Oxidative phosphorylation	3	3	129	112	2275	-2.35	0.0	0.05	0.03	1110020P15Rik Atp4b Uqcrc2
15	path:mmu00650: Butanoate metabolism	4	4	128	33	2354	-2.36	0.0	2.08	0.25	Hadh2 Hadhsc Hmgcs2 Rdh13
16	path:mmu00071: Fatty acid metabolism	5	5	127	49	2338	-2.42	0.0	1.9	0.25	Adh1 Cyp2c39 Cyp2j6 Hadh2 Hadhsc
17	path:mmu05060: Prion disease	2	2	130	9	2378	-2.46	0.0	2.21	0.27	Lamc1 Nfe2l2
18	path:mmu00363: Bisphenol A degradation	2	2	130	9	2378	-2.46	0.0	2.21	0.27	Pon2 Rdh13
19	path:mmu04510: Focal adhesion	13	13	119	201	2186	-2.55	0.0	1.11	0.13	Birc3 Cav1 Ccnd2 Cdc42 Hgf Igf1r Ilk Itgb1 Lamc1 Ppp1cb Ptk2 Rac1 Vtn
20	path:mmu00380: Tryptophan metabolism	6	6	126	69	2318	-2.56	0.0	1.63	0.22	Cyp2c39 Cyp2j6 Hadh2 Hadhsc Maoa Tph1
21	path:mmu00240: Pyrimidine metabolism	1	1	131	65	2322	-2.56	0.0	0.03	0.02	Prim2
22	path:mmu04530: Tight junction	4	4	128	119	2268	-2.65	0.0	0.11	0.03	Catna1 Cdc42 Gnai3 Yes1
23	path:mmu00530: Aminosugars metabolism	3	3	129	24	2363	-2.68	0.0	1.8	0.22	Gfpt2 Gnpnat1 Uap1
24	path:mmu04310: Wnt signaling pathway	9	9	123	132	2255	-2.69	0.0	1.15	0.13	Apc2 Ccnd2 Fosl1 Fzd8 Prkx Rac1 Senp2 Sox17 Tbl1x
25	path:mmu00140: C21-Steroid hormone metabolism	2	2	130	11	2376	-2.7	0.0	1.93	0.25	Akr1c18 Hsd3b2
26	path:mmu04710: Circadian rhythm	2	2	130	11	2376	-2.7	0.0	1.93	0.25	Cry1 Per2
27	path:mmu04910: Insulin signaling pathway	5	5	127	128	2259	-2.8	0.0	0.18	0.05	G6pc Ppp1cb Prkag2 Prkx Rps6
28	path:mmu04620: Toll-like receptor signaling pathway	3	3	129	91	2296	-2.9	0.0	0.13	0.03	Map2k3 Nfkb2 Rac1
29	path:mmu04070: Phosphatidylinositol signaling system	2	2	130	74	2313	-2.9	0.0	0.09	0.03	Eif2ak3 Sgk2
30	path:mmu00280: Valine, leucine and isoleucine degradation	3	3	129	29	2358	-2.94	0.0	1.45	0.13	Hadh2 Hadhsc Hmgcs2
31	path:mmu00760: Nicotinate and nicotinamide metabolism	4	4	128	47	2340	-2.95	0.0	1.28	0.13	Eif2ak3 Enpp2 Sgk2 Sirt1
32	path:mmu00770: Pantothenate and CoA biosynthesis	2	2	130	14	2373	-2.97	0.0	1.59	0.22	Enpp2 Sirt1
33	path:mmu04210: Apoptosis	3	3	129	86	2301	-3.0	0.0	0.16	0.04	Birc3 Csf2rb2 Nfkb2
34	path:mmu00260: Glycine, serine and threonine metabolism	3	3	129	31	2356	-3.02	0.0	1.34	0.13	Maoa Rdh13 Shmt2
35	path:mmu00480: Glutathione metabolism	3	3	129	33	2354	-3.09	0.0	1.23	0.13	Gclc Gpx5 Gstm2
36	path:mmu00230: Purine metabolism	5	5	127	103	2284	-3.1	0.0	0.39	0.11	Adss Enpp2 Npr1 Pde4b Prim2
37	path:mmu04512: ECM-receptor interaction	5	5	127	79	2308	-3.1	0.0	0.79	0.13	Cd36 Fndc4 Itgb1 Lamc1 Vtn
38	path:mmu04540: Gap junction	5	5	127	79	2308	-3.1	0.0	0.79	0.13	Gnai3 Mapk7 Npr1 Prkx Tuba1
39	path:mmu00072: Synthesis and degradation of ketone bodies	1	1	131	3	2384	-3.12	0.0	1.64	0.22	Hmgcs2
40	path:mmu00460: Cyanoamino acid metabolism	1	1	131	3	2384	-3.12	0.0	1.64	0.22	Shmt2
41	path:mmu04330: Notch signaling pathway	1	1	131	49	2338	-3.16	0.0	0.07	0.03	Dtx1
42	path:mmu00361: gamma-Hexachlorocyclohexane degradation	3	3	129	36	2351	-3.18	0.0	1.09	0.13	Cyp2c39 Cyp2j6 Pon2
43	path:mmu00350: Tyrosine metabolism	3	3	129	37	2350	-3.2	0.0	1.05	0.13	Adh1 Maoa Pnmt
44	path:mmu00603: Globoside metabolism	2	2	130	18	2369	-3.22	0.0	1.26	0.13	B3galt3 St8sia1
45	path:mmu05010: Alzheimer's disease	2	2	130	21	2366	-3.35	0.0	1.07	0.13	Apbb1 Mme
46	path:mmu00010: Glycolysis / Gluconeogenesis	3	3	129	47	2340	-3.36	0.0	0.71	0.13	Adh1 Eno1 G6pc
47	path:mmu00562: Inositol phosphate metabolism	2	2	130	55	2332	-3.36	0.0	0.21	0.05	Eif2ak3 Sgk2
48	path:mmu00564: Glycerophospholipid metabolism	2	2	130	51	2336	-3.43	0.0	0.25	0.05	Pla2g2c Rdh13
49	path:mmu00052: Galactose metabolism	2	2	130	24	2363	-3.44	0.0	0.92	0.13	G6pc Rdh13
50	path:mmu00120: Bile acid biosynthesis	2	2	130	24	2363	-3.44	0.0	0.92	0.13	Adh1 Rdh13
51	path:mmu00340: Histidine metabolism	2	2	130	24	2363	-3.44	0.0	0.92	0.13	Maoa Uroc1
52	path:mmu04340: Hedgehog signaling pathway	2	2	130	49	2338	-3.46	0.0	0.28	0.05	Gli2 Prkx
53	path:mmu00500: Starch and sucrose metabolism	2	2	130	28	2359	-3.52	0.0	0.75	0.13	Enpp2 G6pc
54	path:mmu00600: Glycosphingolipid metabolism	2	2	130	32	2355	-3.55	0.0	0.62	0.13	Sphk1 Sptlc1
55	path:mmu00561: Glycerolipid metabolism	2	2	130	33	2354	-3.56	0.0	0.59	0.12	Adh1 Mgll
56	path:mmu00330: Arginine and proline metabolism	2	2	130	35	2352	-3.56	0.0	0.53	0.12	Arg2 Maoa
57	path:mmu00051: Fructose and mannose metabolism	2	2	130	36	2351	-3.56	0.0	0.51	0.12	Rdh13 Sdh1
58	path:mmu00625: Tetrachloroethene degradation	1	1	131	7	2380	-3.59	0.0	1.05	0.13	Rdh13
59	path:mmu00590: Prostaglandin and leukotriene metabolism	1	1	131	32	2355	-3.66	0.0	0.18	0.05	Pla2g2c
60	path:mmu00620: Pyruvate metabolism	1	1	131	32	2355	-3.66	0.0	0.18	0.05	Mdh1
61	path:mmu00150: Androgen and estrogen metabolism	1	1	131	31	2356	-3.69	0.0	0.19	0.05	Hsd3b2
62	path:mmu00400: Phenylalanine, tyrosine and tryptophan biosynthesis	1	1	131	9	2378	-3.71	0.0	0.88	0.13	Eno1
63	path:mmu00630: Glyoxylate and dicarboxylate metabolism	1	1	131	9	2378	-3.71	0.0	0.88	0.13	Mdh1
64	path:mmu00720: Reductive carboxylate cycle (CO2 fixation)	1	1	131	9	2378	-3.71	0.0	0.88	0.13	Mdh1
65	path:mmu00520: Nucleotide sugars metabolism	1	1	131	10	2377	-3.75	0.0	0.8	0.13	Rdh13
66	path:mmu00680: Methane metabolism	1	1	131	10	2377	-3.75	0.0	0.8	0.13	Shmt2
67	path:mmu00532: Chondroitin / Heparan sulfate biosynthesis	1	1	131	27	2360	-3.77	0.0	0.25	0.05	B3galt6
68	path:mmu00740: Riboflavin metabolism	1	1	131	11	2376	-3.78	0.0	0.74	0.13	Enpp2
69	path:mmu00510: N-Glycan biosynthesis	1	1	131	26	2361	-3.79	0.0	0.26	0.05	Alg2
70	path:mmu00053: Ascorbate and aldarate metabolism	1	1	131	12	2375	-3.81	0.0	0.68	0.13	Rdh13
71	path:mmu00670: One carbon pool by folate	1	1	131	12	2375	-3.81	0.0	0.68	0.13	Shmt2
72	path:mmu00790: Folate biosynthesis	1	1	131	13	2374	-3.83	0.0	0.63	0.13	Gch1
73	path:mmu05050: Dentatorubropallidoluysian atrophy (DRPLA)	1	1	131	13	2374	-3.83	0.0	0.63	0.13	Baiap2
74	path:mmu00624: 1- and 2-Methylnaphthalene degradation	1	1	131	13	2374	-3.83	0.0	0.63	0.13	Adh1
75	path:mmu00020: Citrate cycle (TCA cycle)	1	1	131	23	2364	-3.83	0.0	0.32	0.06	Mdh1
76	path:mmu00360: Phenylalanine metabolism	1	1	131	20	2367	-3.86	0.0	0.39	0.11	Maoa
77	path:mmu00602: Blood group glycolipid biosynthesis-neolactoseries	1	1	131	16	2371	-3.86	0.0	0.51	0.12	St8sia1
78	path:mmu05030: Amyotrophic lateral sclerosis (ALS)	1	1	131	16	2371	-3.86	0.0	0.51	0.12	Ssr4
79	path:mmu00220: Urea cycle and metabolism of amino groups	1	1	131	19	2368	-3.86	0.0	0.41	0.11	Arg2
80	path:mmu00710: Carbon fixation	1	1	131	19	2368	-3.86	0.0	0.41	0.11	Mdh1
81	path:mmu00252: Alanine and aspartate metabolism	1	1	131	18	2369	-3.87	0.0	0.44	0.11	Adss
82	path:mmu00860: Porphyrin and chlorophyll metabolism	1	1	131	18	2369	-3.87	0.0	0.44	0.11	Hccs
83	path:mmu00604: Ganglioside biosynthesis	1	1	131	18	2369	-3.87	0.0	0.44	0.11	St8sia1
