# Supplementary material for: A genomic analysis of mouse models of breast cancer reveals molecular features of mouse models and relationships to human breast cancer
Source: Breast Cancer Res. 2014 Jun 5;16(3):R59. doi: 10.1186/bcr3672 (PMC4078930; doi:10.1186/bcr3672)
Supplement: Additional file 3 — Fold change values organized by mouse tumor model type comparing the mouse model to normal mammary gland. [file bcr3672-S3.zip › Additional_File_3/p53Mut_t121_vs_NMLmammary/AdditionalFile74_p53Mut_t121_vs_NMLmammary/DownregulatedGenesgather_transfac_121024.txt]

#	Annotation	Total Genes With Ann	Your Genes (With Ann)	Your Genes (No Ann)	Genome (With Ann)	Genome (No Ann)	ln(Bayes factor)	neg ln(p value)	FE: neg ln(p value)	FE: neg ln(FDR)	Genes
1	V$E2F1_Q6: E2F-1	407	407	231	7937	7596	17.04	11.93	22.59	16.74	1100001A21Rik 1500002M01Rik 1810057B09Rik 2410017I18Rik 2410018G23Rik 2610020N02Rik 2610312E17Rik 2700038L12Rik 2810036K01Rik 2900091E11Rik 3110006P09Rik 4930470D19Rik 4930542G03Rik AI225782 Adamts4 Adh1 Adrb2 Adss Alg2 Als2cr19 Angptl2 Apg12l Aplp2 Areg Arg2 Asns Atf3 Atf4 Atp1a1 Atp2a2 Atpif1 Atxn7l4 Axl B3galt3 B3galt6 BC003885 BC006705 BC019943 BC025546 BC053440 Baiap2 Bcl3 Bicd1 Birc3 Birc6 …
2	V$MAZ_Q6	506	506	132	10765	4768	12.37	11.93	17.94	12.78	1100001A21Rik 1110007H17Rik 1110030H10Rik 1110064N10Rik 1810057B09Rik 2310061G07Rik 2410017I18Rik 2410018G23Rik 2410118I19Rik 2610020N02Rik 2610312E17Rik 2700038L12Rik 2900091E11Rik 3110006P09Rik 4632409L19Rik 4833441J24Rik 4930470D19Rik 4930542G03Rik 4933425F03Rik AI225782 Acpp Adamts4 Adrb2 Adss Angptl2 Ank1 Ankrd24 Apbb1 Apc2 Apg12l Aplp2 Aqp1 Aqp7 Areg Arfl4 Arg2 Asph Atf3 Atf4 Atp1a1 Atp2a2 …
3	V$E2F1_Q3_01	232	232	406	4219	11314	9.29	11.93	14.68	10.12	1100001A21Rik 1110030H10Rik 1810057B09Rik 2410017I18Rik 2410018G23Rik 2610312E17Rik 4930542G03Rik AI225782 Adss Als2cr19 Apg12l Aplp2 Arf4 Atf3 Atf4 Atp2a2 Atxn7l4 B3galt3 B3galt6 BC006705 BC053440 Baiap2 Birc6 Brunol4 Btg2 C330016H24Rik Catna1 Catnal1 Cbll1 Cbx1 Cct6a Cdc42ep3 Cdca4 Cdo1 Cdx1 Cenpb Chchd6 Cherp Cilp2 Cirbp Cited1 Clp1 Clstn2 Cnot6l Col13a1 Cops5 Cpeb2 Csen Csf2rb2 Cxcl12 Cyp2s1 …
4	V$E2F1_Q6_01	282	282	356	5373	10160	9.05	11.93	14.41	10.12	1100001A21Rik 1110030H10Rik 1810057B09Rik 2410017I18Rik 2410018G23Rik 2610312E17Rik 2810036K01Rik 3110006P09Rik 4632409L19Rik 4930470D19Rik 4930542G03Rik AI225782 Adamts4 Adh1 Adss Als2cr19 Angptl2 Apg12l Aplp2 Areg Arg2 Asns Atf3 Atf4 Atp1a1 Atxn7l4 Axl B3galt3 BC003885 BC010311 BC035291 BC053440 Baiap2 Birc3 Bnip2 Btg2 Calca Catna1 Cbll1 Cbx1 Ccl28 Ccnd2 Ccnt1 Cdca4 Cdh13 Cdk5 Cdx1 Cenpb Chchd6…
5	V$KROX_Q6	311	311	327	6054	9479	9.01	11.93	14.36	10.12	1100001A21Rik 1110007H17Rik 1110030H10Rik 2310061G07Rik 2410017I18Rik 2410018G23Rik 2410118I19Rik 2610312E17Rik 2700038L12Rik 2810036K01Rik 2900091E11Rik 3110006P09Rik 4632409L19Rik 4930470D19Rik 4930542G03Rik AI225782 Acpp Adrb2 Adss Akr1c18 Alg2 Als2cr19 Ank1 Apg12l Aplp2 Aqp1 Arfl4 Arg2 Asph Atf3 Atp1a1 Atp2a2 Atpif1 Atxn7l4 Axl B3galt3 BC006705 BC010311 BC025546 BC035291 Baiap2 Bcl3 Birc6 Bni…
6	V$E2F_Q3_01	276	276	362	5267	10266	8.51	11.93	13.84	9.79	1100001A21Rik 1500002M01Rik 1810057B09Rik 2410018G23Rik 2700038L12Rik 2810036K01Rik 4632409L19Rik 4930470D19Rik 4930542G03Rik AI225782 Adrb2 Adss Agtpbp1 Als2cr19 Angptl2 Aplp2 Areg Asph Atf3 Atf4 Atp1a1 Atxn7l4 Axl B3galt3 B3galt6 BC019943 BC053440 Bicd1 Btg2 C330016H24Rik Catna1 Catnal1 Cbx1 Ccnc Ccnd2 Ccnt1 Cct6a Cdc42ep3 Cdca4 Cdh13 Cdk5 Cdx1 Cenpb Cherp Cilp2 Cirbp Clstn2 Cops5 Cpeb2 Csen Cx…
7	V$CREB_Q2_01	247	247	391	4707	10826	6.78	10.68	12.08	8.17	1100001A21Rik 1110030H10Rik 1110064N10Rik 1810057B09Rik 2410018G23Rik 2410118I19Rik 2610020N02Rik 2610312E17Rik 2610318K02Rik 2700038L12Rik 2900091E11Rik 4632409L19Rik AI225782 Adrb2 Alg2 Als2cr19 Angptl2 Apbb1 Apg12l Aqp1 Areg Arf4 Arfl4 Arg2 Atf3 Atf4 Atp1a1 Atxn7l4 B3galt6 BC003885 BC006705 BC021367 BC025546 BC035291 BC053440 Baat Bicd1 Bnip2 Brunol4 Btg2 Calca Cbll1 Cbx1 Ccnd2 Ccnt1 Cct6a Cdc…
8	V$CREB_Q4_01	236	236	402	4476	11057	6.46	10.54	11.76	8.1	1100001A21Rik 1110030H10Rik 1110064N10Rik 1810057B09Rik 2410018G23Rik 2410118I19Rik 2610020N02Rik 2610312E17Rik 2610318K02Rik 2700038L12Rik 2900091E11Rik 4632409L19Rik AI225782 Adrb2 Alg2 Angptl2 Ank1 Apbb1 Apg12l Aplp2 Aqp1 Areg Arf4 Arfl4 Arg2 Atf3 Atf4 Atp1a1 Atxn7l4 B3galt6 BC003885 BC006705 BC021367 BC025546 BC035291 BC053440 Baat Bnip2 Brunol4 Btg2 Calca Casp11 Cbll1 Ccnc Ccnd2 Ccnt1 Cct6a …
9	V$CREB_Q2: cAMP-response element-binding protein	91	91	547	1367	14166	6.33	10.42	11.93	8.16	2310061G07Rik 2410018G23Rik 2700038L12Rik 2900091E11Rik AI225782 Apg12l Areg Arfl4 Arg2 Atf3 BC003885 BC053440 Bnip2 Brunol4 Calca Ccnd2 Clstn2 Csen Cul2 D10Bwg0791e Dact1 Ddb2 Dnajb6 Egr1 Etf1 Fkbp7 Fosb Fosl1 Fxyd2 Gem Gnpnat1 H3f3b Hiat1 Hipk3 Hnrph1 Hnrpl Kif17 Klhl7 Maff Mafk Mbip Mcl1 Myd116 Ndel1 Nfkb2 Nkx2-3 Oazin Pak1ip1 Pcolce2 Pdap1 Pdcl3 Pdlim3 Penk1 Pon2 Ppp1r10 Pqlc1 Psmb2 Rap2ip Rb…
10	V$DEAF1_01	166	166	472	2971	12562	5.53	9.4	10.88	7.33	1100001A21Rik 1810057B09Rik 2410018G23Rik 2610020N02Rik 2610312E17Rik 2610318K02Rik 2810036K01Rik 2900091E11Rik 3110006P09Rik 4930470D19Rik 4930542G03Rik Apc2 Apg12l Atf4 Atp2a2 Atxn7l4 B3galt6 BC053440 Baiap2 Bicd1 Birc3 Birc6 Bnip2 Btg2 C330016H24Rik Catna1 Ccnc Ccnt1 Cdk5 Chrdl1 Chst5 Cnot6l Col13a1 Cops5 Ddb2 Dnajb4 Dnajb6 Dusp14 Egr1 Ehbp1 Eif2ak3 Elavl2 Exosc1 Fank1 Fkbp7 Fosb Fosl1 Gadd45g…
11	V$CREBATF_Q6	232	232	406	4447	11086	5.51	9.33	10.77	7.32	1100001A21Rik 1110064N10Rik 1810057B09Rik 2310061G07Rik 2410018G23Rik 2410118I19Rik 2610020N02Rik 2610312E17Rik 2610318K02Rik 2700038L12Rik 2900091E11Rik 4632409L19Rik AI225782 Adrb2 Alg2 Angptl2 Apbb1 Apg12l Aqp1 Areg Arf4 Arfl4 Arg2 Atf3 Atp1a1 Atxn7l4 B3galt6 BC003885 BC006705 BC021367 BC025546 BC035291 BC053440 Baat Bicd1 Bnip2 Brunol4 Btg2 Calca Cbll1 Ccnc Ccnd2 Ccnt1 Cct6a Cdc42ep3 Cdo1 Cen…
12	V$CREB_Q4: cAMP-response element binding protein	80	80	558	1228	14305	4.31	8.24	9.87	6.51	1100001A21Rik 2410018G23Rik 2700038L12Rik 2900091E11Rik AI225782 Apg12l Areg Arfl4 Arg2 Atf3 BC003885 BC025546 BC053440 Baat Btg2 Calca Ccnd2 Cdc42ep3 Clp1 Clstn2 Csen Cul2 D10Bwg0791e Dact1 Dnajb4 Ear11 Ebf1 Egr1 Ermap Etf1 Exosc1 Fkbp7 Flt3 Fosb Gem Gli2 Gm1 Gnl2 Hnrph1 Kif17 Klf4 Maff Mbip Myd116 Mynn Ndel1 Nptx1 Oazin Pak1ip1 Pcolce2 Pdcl3 Pdlim3 Psmb2 Rap2ip Rbm13 Rbm18 Relb Riok2 Rpl13a Rpl…
13	V$USF_Q6: upstream stimulating factor	446	446	192	9726	5807	4.11	8.02	9.31	6.03	1110007H17Rik 1110030H10Rik 1110064N10Rik 1500002M01Rik 1810057B09Rik 2410017I18Rik 2410018G23Rik 2610020N02Rik 2610312E17Rik 2610318K02Rik 2700038L12Rik 2810036K01Rik 3110006P09Rik 4632409L19Rik 4833441J24Rik 4930470D19Rik 4933425F03Rik 5330414D10Rik AI225782 Adh1 Adrb2 Akr1c18 Alg2 Als2cr19 Angptl2 Ank1 Apbb1 Aplp2 Apon Aqp1 Aqp7 Aqp8 Areg Arf4 Arfl4 Arg2 Asns Asph Atf4 Atp1a1 Atp2a2 Atp4b Atxn…
14	V$MYCMAX_B: c-Myc:Max binding sites	289	289	349	5897	9636	3.85	7.79	8.99	5.78	1110007H17Rik 1110064N10Rik 1500002M01Rik 1810057B09Rik 2410017I18Rik 2410018G23Rik 2410118I19Rik 2610020N02Rik 2610312E17Rik 2700038L12Rik 2810036K01Rik 3110006P09Rik 4833441J24Rik 4933425F03Rik 5330414D10Rik AI225782 Agtpbp1 Als2cr19 Angptl2 Ankrd24 Apg12l Aplp2 Aqp8 Asph Atp1a1 Atp2a2 Atp4b Atxn7l4 B3galt3 BC003885 BC006705 BC010311 BC025546 BC035291 Baiap2 Bcl3 Bicd1 Birc3 Birc6 Brunol4 C3300…
15	V$WHN_B: winged-helix factor nude	194	194	444	3722	11811	3.52	7.44	8.73	5.71	1100001A21Rik 1110064N10Rik 2410017I18Rik 2410118I19Rik 3110006P09Rik 4930470D19Rik 4930542G03Rik 4933425F03Rik 5330414D10Rik Acpp Adh1 Apbb1 Apg12l Aplp2 Arg2 Asns Asph Atf3 Atf4 Atp4b Atxn7l4 Axl B3galt3 BC053440 Bicd1 Bzw1 C330027I04Rik Cbx1 Ccnd2 Ccnt1 Ccrn4l Cdc42ep3 Cdh17 Cdo1 Cdx1 Chchd6 Cherp Cilp2 Clstn2 Cnot6l Col13a1 Cops5 Cpeb2 Cxcl12 Cyp2s1 Cyp4f15 Ddx26 Ddx5 Dnajb4 Dnajb6 Dnajc12 Do…
16	V$AHR_Q5: aryl hydrocarbon / dioxin receptor	107	107	531	1820	13713	3.47	7.34	8.87	5.73	1110030H10Rik 2410017I18Rik 2410018G23Rik 2410118I19Rik 2610020N02Rik 2700038L12Rik 5330414D10Rik AI225782 Apc2 Aplp2 Aqp8 Asph Atf4 Atp2a2 BC006705 BC019943 Bzw1 Ccl28 Cdc42ep3 Cdca4 Cdk5 Cdo1 Chchd6 Cited1 Clstn2 Cpeb2 Csen Dact1 Ddx47 Dmgdh Dnajb4 Dpep1 Elavl2 Eno1 Fbxo21 Fgfr1op2 Fmr1 Foxf2 Fzd8 Gadd45gip1 Gli2 Gm1 Gnpnat1 Gpc6 Gstm2 Hipk3 Hmg20a Hsdl2 Kcnd2 Kera Klf16 Klhl7 Map2k3 Mapk7 Matp…
17	V$ATF_01: activating transcription factor	94	94	544	1558	13975	3.29	7.15	8.73	5.71	1100001A21Rik 1810057B09Rik 2700038L12Rik 4632409L19Rik Adrb2 Alg2 Apbb1 Areg Arfl4 Arg2 Atf3 Atp1a1 B3galt6 BC053440 Baat Btg2 Ccnt1 Cdc42ep3 Cilp2 Clp1 Clstn2 Col13a1 Cops5 Crp Csen Cul2 D10Bwg0791e Ddb2 Dnajb4 Ear11 Egr1 Etf1 Fkbp7 Flt3 Fosb Foxd1 Gem Gja10 Gnl2 Hipk3 Hyou1 Irx3 Itgb1 Kif17 Lrig1 Maff Mafk Mapre2 Mbnl1 Mrpl50 Myd116 Mynn Ndel1 Nkx2-3 Nmd3 Nptx1 Oazin Pak1ip1 Pdcl3 Pdlim3 Pip P…
18	V$E2F1_Q4: E2F-1	222	222	416	4388	11145	3.17	7.04	8.31	5.35	1100001A21Rik 1110030H10Rik 1810057B09Rik 2410018G23Rik 4833441J24Rik 4930470D19Rik 4930542G03Rik AI225782 Adrb2 Adss Als2cr19 Angptl2 Aplp2 Atf3 Atpif1 Atxn7l4 Axl B3galt6 BC006705 BC023105 BC053440 Bcl3 Btg2 Calca Catna1 Catnal1 Cbx1 Ccnc Cdh13 Cdk5 Cdo1 Cdx1 Cherp Cilp2 Cln2 Clp1 Cnot6l Cops5 Cpeb2 Csen Cul2 Cxcl1 Cxcl12 Ddb2 Ddx21 Ddx5 Dnajb4 Dner Doc2b Dpt Dr1 Dusp14 Dusp18 Ebf1 Edg1 Ehbp1 E…
19	V$NMYC_01: N-Myc	174	174	464	3306	12227	3.05	6.84	8.25	5.35	1110064N10Rik 1500002M01Rik 2410017I18Rik 2610020N02Rik 2610312E17Rik 2700038L12Rik 2810036K01Rik 3110006P09Rik 4930470D19Rik 4933425F03Rik 5330414D10Rik AI225782 Adh1 Angptl2 Apbb1 Aplp2 Aqp7 Aqp8 Atf4 Atp1a1 B3galt3 B3galt6 BC003885 BC006705 Bbox1 C330027I04Rik Catnal1 Ccl28 Ccnd2 Cdc42 Cdc42ep3 Cdk5 Cdx1 Cgref1 Cnot4 Cnot6l Cpeb2 Crem Crispld1 Cxcl1 Cyp2j6 Dact1 Ddx5 Dpt Efhd2 Egr1 Eno1 Ermap …
20	V$CREB_01: cAMP-responsive element binding protein	84	84	554	1389	14144	2.52	6.27	7.96	5.11	1100001A21Rik 1110064N10Rik 2410018G23Rik 2700038L12Rik 2900091E11Rik Apbb1 Apg12l Areg Arfl4 Arg2 Atf3 Atxn7l4 BC025546 BC053440 Bnip2 Btg2 Ccnt1 Cct6a Cdc42ep3 Cilp2 Clp1 Clstn2 Cnot6l Csen Cul2 D10Bwg0791e Dact1 Dnajb4 Dnajc12 Dusp18 Ear11 Egr1 Etf1 Fkbp7 Flt3 Fosb Gem Gfpt2 Gja10 Gnl2 Grik5 Irx3 Kif17 Klhl7 Maff Mbip Mbnl1 Myd116 Mynn Nmd3 Nptx1 Oazin Pak1ip1 Pdcl3 Pdlim3 Prim2 Psmb2 Ptpn2 Ra…
21	V$TEF_Q6	188	188	450	5553	9980	2.35	6.11	0.0	0.0	1110030H10Rik 1810057B09Rik 2410017I18Rik 2410118I19Rik 2610020N02Rik 2610312E17Rik 2610318K02Rik 4632409L19Rik 4930470D19Rik 5330414D10Rik Adrb2 Agtpbp1 Ank1 Apon Arf4 Arg2 Atp1a1 Axl BC019943 BC021367 BC023105 BC035291 Baiap2 Bbox1 Bicd1 Birc3 Btbd14b C8b Casp11 Cav1 Ccl28 Ccnc Cd36 Cdc42 Cdo1 Cenpb Cgref1 Chc1l Chchd6 Chst5 Cited1 Clcn1 Cps1 Crem Cul2 Cxcl1 Cxcl12 Cxcl15 Cyp2j6 Cyp4a10 D10Bwg0…
22	V$E2F1_Q4_01	167	167	471	3213	12320	2.17	5.88	7.34	4.53	1100001A21Rik 1810057B09Rik 2810036K01Rik 4930470D19Rik 4930542G03Rik Adrb2 Adss Als2cr19 Angptl2 Aplp2 Areg Atf3 Atxn7l4 Axl B3galt3 B3galt6 Btg2 Catna1 Catnal1 Cbx1 Ccnd2 Ccnt1 Cdc42ep3 Cdx1 Cherp Cops5 Csen Cxcl12 Cyp2s1 D10Bwg0791e Ddb2 Ddx5 Dnajb4 Dner Dpt Dr1 Dusp14 Dusp18 Ebf1 Efhd2 Eif2ak3 Elavl2 Exosc1 Fank1 Fgfr1op2 Fgg Flt3 Fmr1 Fosb Fosl1 Foxp1 Fzd8 Gdf11 Gfi1b Gfpt2 Gnai3 Gtpbp4 H2-B…
23	V$E2F_Q4_01	153	153	485	2913	12620	1.99	5.73	7.17	4.41	1100001A21Rik 1810057B09Rik 2810036K01Rik 4930542G03Rik Adrb2 Adss Als2cr19 Angptl2 Aplp2 Areg Atf3 Atxn7l4 Axl B3galt3 B3galt6 Btg2 Catna1 Catnal1 Cbx1 Ccnd2 Ccnt1 Cdc42ep3 Cdx1 Cherp Cops5 Csen Cxcl12 Cyp2s1 D10Bwg0791e Ddb2 Ddx5 Dnajb4 Dner Dr1 Dusp14 Dusp18 Ebf1 Eif2ak3 Elavl2 Exosc1 Fgfr1op2 Fgg Flt3 Fmr1 Fosb Fosl1 Foxp1 Gdf11 Gfi1b Gnai3 Gtpbp4 H2-Bl H2afz H3f3b Hadhsc Hmgb2 Hnrph1 Hnrpl H…
24	V$E2F_Q6: E2F	500	500	138	11313	4220	1.8	5.5	6.95	4.24	1100001A21Rik 1110030H10Rik 1110064N10Rik 1500002M01Rik 1810057B09Rik 2410017I18Rik 2410018G23Rik 2410118I19Rik 2610312E17Rik 2610318K02Rik 2700038L12Rik 2810036K01Rik 3110006P09Rik 4632409L19Rik 4833441J24Rik 4930470D19Rik 4930542G03Rik AI225782 Adamts4 Adh1 Adrb2 Adss Akr1c18 Alg2 Als2cr19 Angptl2 Apg12l Aplp2 Aqp7 Aqp8 Areg Arf4 Arfl4 Arg2 Asns Asph Atf3 Atf4 Atp1a1 Atp2a2 Atpif1 Atxn7l4 Axl B…
25	V$MINI20_B: Muscle initiator sequence-20	428	428	210	9478	6055	1.79	5.5	6.84	4.2	1100001A21Rik 1110007H17Rik 1110030H10Rik 1110064N10Rik 1500002M01Rik 2310061G07Rik 2410018G23Rik 2410118I19Rik 2610020N02Rik 2610318K02Rik 2700038L12Rik 4930470D19Rik 4930542G03Rik 4933425F03Rik 5330414D10Rik Acpp Adrb2 Adss Agtpbp1 Alg2 Als2cr19 Angptl2 Ank1 Apbb1 Apg12l Aplp2 Apon Aqp7 Aqp8 Areg Arf4 Arfl4 Arg2 Asph Atf4 Atp1a1 Atp2a2 Atp4b Atxn7l4 Axl Azgp1 B3galt1 B3galt3 B3galt6 BC006705 BC…
26	V$PAX3_B: Pax-3 binding sites	423	423	215	9364	6169	1.69	5.36	6.71	4.12	1110030H10Rik 1110064N10Rik 1500002M01Rik 1810057B09Rik 2310061G07Rik 2410017I18Rik 2610312E17Rik 2610318K02Rik 2700038L12Rik 2810036K01Rik 3110006P09Rik 4632409L19Rik 4833441J24Rik 4930470D19Rik 4930542G03Rik 4933425F03Rik AI225782 Adss Als2cr19 Angptl2 Ank1 Apbb1 Apc2 Apg12l Aplp2 Apon Aqp1 Areg Arf4 Arfl4 Arg2 Asph Atf3 Atf4 Atp1a1 Atpif1 Axl Azgp1 B3galt3 B3galt6 BC003885 BC006705 BC019943 BC…
27	V$E2F1DP1_01: E2F-1:DP-1 heterodimer	216	216	422	4386	11147	1.54	5.19	6.59	4.04	1100001A21Rik 2410017I18Rik 2410018G23Rik 2610312E17Rik 2810036K01Rik 3110006P09Rik 4930470D19Rik 4930542G03Rik Adamts4 Adh1 Als2cr19 Arg2 Asns Atf3 Atf4 Atp1a1 B3galt3 BC003885 Baiap2 Bnip2 Btg2 Bzw1 Calca Cbll1 Cbx1 Ccl28 Cct6a Cdc42ep3 Cdca4 Cdx1 Cenpb Cherp Chrdl1 Cilp2 Cirbp Cmkor1 Cnot4 Cops5 Csen Cxcl12 Cyp2j6 Cyp2s1 Dact1 Ddb2 Dfy Dnajb4 Dnajb6 Dock9 Dr1 Dusp14 Eda Edg1 Eed Efhd2 Ehbp1 Ei…
28	V$ATF4_Q2: activating transcription factor 4	186	186	452	3731	11802	1.13	4.73	6.18	3.7	1110030H10Rik 1110064N10Rik 2410017I18Rik 2410018G23Rik 2410118I19Rik 2610020N02Rik 2610312E17Rik 2700038L12Rik 2900091E11Rik 4632409L19Rik 4933425F03Rik AI225782 Alg2 Als2cr19 Apbb1 Areg Arf4 Arfl4 Arg2 Asph Atf3 BC010311 BC023105 BC053440 Btg2 Calca Casp11 Ccnc Ccnd2 Ccrn4l Cct6a Cdk5 Cdo1 Cenpb Chchd6 Cherp Cirbp Clstn2 Cnot4 Cpeb2 Crispld1 Csen D10Bwg0791e Ddb2 Ddx5 Dmtf1 Dnajb4 Dnajb6 Dr1 Du…
29	V$MAZR_01: MAZ related factor	300	300	338	6412	9121	1.13	4.73	6.07	3.68	1110007H17Rik 1110030H10Rik 2410018G23Rik 2410118I19Rik 2610312E17Rik 2700038L12Rik 2810036K01Rik 2900091E11Rik 3110006P09Rik 4632409L19Rik 4930542G03Rik 4933425F03Rik AI225782 Adamts4 Adrb2 Adss Ankrd24 Apbb1 Apg12l Aplp2 Aqp1 Aqp8 Areg Arf4 Arfl4 Asph Atf3 Atp2a2 Atpif1 Atxn7l4 Axl B3galt3 BC003885 BC006705 BC019943 BC021367 BC024479 BC025546 BC035291 Baiap2 Bcl3 Birc3 Birc6 Bnip2 Brunol4 Btbd1…
30	V$DEAF1_02	28	28	610	348	15185	1.11	4.73	6.91	4.24	2410018G23Rik 2610312E17Rik 2900091E11Rik 4632409L19Rik Arf4 Atxn7l4 Bzw1 C330016H24Rik Cdk5 Cxcl1 Dnajb6 Etf1 Gli2 Hmg20a Hspa8 Ilk Kcna2 March5 Mcl1 Minpp1 Nfkb2 Pdcd10 Rab28 Rev3l Sept6 Sfrs2 Sirt1 Stx18
31	V$VMYB_02: v-Myb	130	130	508	2478	13055	0.95	4.51	6.11	3.7	1100001A21Rik 1810057B09Rik 2410118I19Rik 4632409L19Rik 5330414D10Rik Adss Als2cr19 Angptl2 Apg12l Aqp1 Arg2 Atf3 Atp1a1 Azgp1 B3galt3 BC010311 BC025546 BC035291 Bnip2 Btbd14b Bzw1 C8b Calca Cbll1 Cbx1 Cdc42ep3 Cdca4 Cdk5 Cirbp Clp1 Clstn2 Cpeb2 Cxcl15 Cyp2s1 Dr1 Dusp18 Ebf1 Eda Elf1 Fank1 Fkbp7 Foxp1 Fzd8 Gdf11 Git2 Gm1 Gmfb Gnai3 Grik5 Gstm2 Gucy1b3 Gzma Hccs Hiat1 Hmg20a Hmgn3 Hnrph1 Igfbp6 Ig…
32	V$CREB_02: cAMP-responsive element binding protein	91	91	547	1631	13902	0.83	4.4	6.12	3.7	1110030H10Rik 1110064N10Rik 1810057B09Rik 2310061G07Rik 2410018G23Rik AI225782 Alg2 Angptl2 Arf4 Arg2 Atf3 Atp1a1 Atxn7l4 B3galt6 BC053440 Bnip2 Calca Ccnt1 Cdc42ep3 Cenpb Cherp Cilp2 Col17a1 Cops5 Cpeb2 Cyp2c39 Ddx5 Doc2b Ebf1 Efhd2 Fmo2 Fosb Gem Gnai3 Gnpnat1 Hccs Hipk3 Hmgcs2 Hnrph1 Hnrpl Hspa8 Hyou1 Ier5 Kcnh7 Klf4 Maff Mafk Mbip Mcl1 Mcpt6 Myd116 Ndel1 Nptx1 Oazin Pak1ip1 Pcolce2 Pdap1 Pdcl3…
33	V$SP3_Q3	455	455	183	10258	5275	0.82	4.4	5.82	3.54	1100001A21Rik 1110007H17Rik 1500002M01Rik 2410017I18Rik 2410018G23Rik 2410118I19Rik 2610020N02Rik 2610312E17Rik 2610318K02Rik 2700038L12Rik 2900091E11Rik 3110006P09Rik 4632409L19Rik 4930470D19Rik 4930542G03Rik 4933425F03Rik 5330414D10Rik Abca8a Acpp Adamts4 Adh1 Adrb2 Adss Akr1c18 Alg2 Angptl2 Ankrd24 Apbb1 Apc2 Apg12l Aplp2 Aqp1 Aqp7 Aqp8 Areg Arfl4 Asns Atf3 Atf4 Atp1a1 Atp2a2 Atxn7l4 Axl B3gal…
34	V$CREBP1_Q2: CRE-binding protein 1	59	59	579	962	14571	0.74	4.27	6.2	3.7	2410018G23Rik 2700038L12Rik 2900091E11Rik 4632409L19Rik Apg12l Areg Arfl4 Arg2 Atf3 BC003885 BC053440 Btg2 Cdc42ep3 Clp1 Clstn2 Csen D10Bwg0791e Dact1 Dnajb4 Fkbp7 Flt3 Fosb Gem Gfpt2 Gja10 Gm1 Gnl2 Kcnh7 Kif17 Maff Mbip Mbnl1 Myd116 Oazin Pak1ip1 Pcolce2 Pdcl3 Pdlim3 Psmb2 Rap2ip Rbm13 Rbm18 Relb Riok2 Rpl13a Rpl15 Rpl18 Sept6 Sfrs3 Sugt1 Sult1a1 Taf7 Tgfb1i4 Trnt1 Uap1 Ubb Usp9x Wsb1 Zwint
35	V$E2F4DP2_01: E2F-4:DP-2 heterodimer	96	96	542	1745	13788	0.74	4.27	6.0	3.65	Adh1 Als2cr19 Atf3 Baiap2 Btg2 Calca Cbx1 Ccl28 Cenpb Cmkor1 Cops5 Csen Cyp2s1 Ddb2 Dr1 Eed Efhd2 Ehbp1 Eif3s6ip Fmr1 Foxd1 Foxp1 Fsip1 Gfi1b Gm1 Gnai3 Gnpnat1 Gucy1b3 Hcn1 Hmgb2 Hnrpl Hspa8 Kcnab1 Khdrbs1 Kif2a Kif5b Klf16 Klhl7 Lhx2 Map2k3 Mapre2 Metap1 Mrpl13 Myd116 Nkx2-3 Nol5a Nol7 Oazin Orc3l Pdap1 Pde4b Plagl1 Plekha4 Ppil5 Ppp1r15b Ppp1r8 Ppp2r5a Prim2 Ptdsr Ptpn21 Ptx3 Rhoe Rnf4 Rnpc2 Rp…
36	V$E2F_Q4: E2F	250	250	388	5264	10269	0.73	4.27	5.66	3.42	1100001A21Rik 1810057B09Rik 2410018G23Rik 2810036K01Rik 4930542G03Rik AI225782 Adamts4 Adh1 Adss Alg2 Als2cr19 Angptl2 Aplp2 Areg Arg2 Atf3 Atxn7l4 Axl B3galt3 BC003885 BC019943 Bnip2 Btg2 C330016H24Rik Catna1 Cbx1 Ccl28 Ccnd2 Ccnt1 Cdc42ep3 Cdh13 Cdk5 Cdx1 Ceacam9 Cenpb Cherp Clp1 Cmkor1 Cnn1 Cnot4 Cops5 Crispld1 Csen Cxcl1 Cxcl12 Cyp2s1 D10Bwg0791e Ddb2 Ddx21 Ddx5 Dner Dpep1 Dr1 Dusp14 Dusp18 E…
37	V$ELK1_02: Elk-1	519	519	119	11911	3622	0.7	4.21	5.8	3.54	1100001A21Rik 1110007H17Rik 1110030H10Rik 1110064N10Rik 1500002M01Rik 1810057B09Rik 2310061G07Rik 2410017I18Rik 2410018G23Rik 2410118I19Rik 2610020N02Rik 2610312E17Rik 2610318K02Rik 2700038L12Rik 2810036K01Rik 2900091E11Rik 3110006P09Rik 4632409L19Rik 4833441J24Rik 4930470D19Rik 4930542G03Rik 4933425F03Rik AI225782 Abca8a Acpp Adamts4 Adh1 Adss Agtpbp1 Akr1c18 Angptl2 Apc2 Apg12l Aplp2 Aqp1 Aqp7 …
38	V$CETS1P54_01: c-Ets-1(p54)	446	446	192	10070	5463	0.48	3.97	5.42	3.23	1100001A21Rik 1110030H10Rik 1110064N10Rik 1810057B09Rik 2310061G07Rik 2410017I18Rik 2410018G23Rik 2410118I19Rik 2610020N02Rik 2610318K02Rik 2700038L12Rik 2810036K01Rik 2900091E11Rik 3110006P09Rik 4632409L19Rik 4833441J24Rik 4930470D19Rik 4930542G03Rik AI225782 Abca8a Acpp Adamts4 Adh1 Adrb2 Agtpbp1 Angptl2 Apbb1 Apg12l Aplp2 Aqp1 Aqp7 Areg Arf4 Arfl4 Asns Atf3 Atf4 Atp1a1 Atp4b Atpif1 Atxn7l4 Azg…
39	V$AREB6_02: AREB6 (Atp1a1 regulatory element binding factor 6)	214	214	424	6007	9526	0.42	3.91	0.0	0.0	1110007H17Rik 1110030H10Rik 1500002M01Rik 2310061G07Rik 2410018G23Rik 2700038L12Rik 5330414D10Rik Abca8a Acpp Adrb2 Akr1c18 Alg2 Als2cr19 Ank1 Ankrd24 Apon Aqp8 Arg2 Azgp1 B3galt1 BC010311 BC024479 BC025546 BC053440 Baiap2 Birc3 Btbd14b Calca Catna1 Ccnc Cdca4 Cdh13 Cdk5 Cdx1 Ceacam9 Cgref1 Chchd6 Chx10 Cilp2 Clcn1 Clp1 Crispld1 Crp Csen Cul2 Cyp2j6 Cyp4a10 Ddx21 Ddx47 Defb11 Dfy Doc2b Dock9 Dpep…
40	V$TAL1_Q6	235	235	403	6522	9011	0.36	3.85	0.0	0.0	1110007H17Rik 1810057B09Rik 2410017I18Rik 2410018G23Rik 2610318K02Rik 2810036K01Rik AI225782 Adamts4 Adss Angptl2 Ankrd24 Apc2 Apg12l Apon Aqp1 Aqp8 Areg Arfl4 Asph Atp4b Atxn7l4 B3galt1 BC003885 BC010311 BC024479 BC025546 Baiap2 Bbox1 Bicd1 Brunol4 Btbd14b Btg2 C330027I04Rik C8b Cbx1 Ccnd2 Ccnt1 Ccrn4l Cdc42ep3 Cdh13 Cdh17 Cdk5 Cgref1 Chc1l Chchd6 Cherp Chrdl1 Chst5 Chx10 Cirbp Clcn1 Cln2 Clp1 C…
41	V$HP1SITEFACTOR_Q6	128	128	510	3814	11719	0.29	3.73	0.0	0.0	1500002M01Rik 2410018G23Rik 3110006P09Rik 4632409L19Rik Akr1c18 Angptl2 Aqp7 Asph Axl B3galt1 BC003885 BC006705 BC019943 BC023105 BC024479 Birc3 Bnip2 Brunol4 Btg2 Cav1 Cbx1 Ccl28 Cct6a Cdca4 Cdh17 Cdk5 Ceacam9 Chrdl1 Clcn1 Clstn2 Crem Crry Cyp4f15 D5Bwg0860e Ddx21 Doc2b Dpep1 Ear11 Ebf1 Edg1 Elf1 Ermap Fank1 Fgfr1op2 Fkbp7 Fmo1 Fmo2 Foxh1 Gadd45a Gfi1b Gja10 Gnl2 Gpx5 Gucy1b3 Hapln2 Hiat1 Hmgb2 …
42	V$NFMUE1_Q6	37	37	601	543	14990	0.25	3.67	5.87	3.55	1110064N10Rik 2410118I19Rik 2610312E17Rik 2810036K01Rik 4632409L19Rik 4930542G03Rik B3galt6 Chst5 Ddx47 Dnajb4 Fgfr1op2 Foxd1 Gadd45gip1 Gli2 Gosr1 Grik5 Grwd1 Hiat1 Hnrpl Hsdl2 Mrps11 Mynn Pcm1 Ppp1cb Ppp1r8 Psmd11 Rab28 Rac1 Rad23a Rpl13a Rps19 Sf3a1 Sf3b4 Sirt1 Trnt1 Wsb1 Zfp326
43	V$CREL_01: c-Rel	492	492	146	11268	4265	0.18	3.61	5.18	3.02	1110007H17Rik 1110030H10Rik 1810057B09Rik 2310061G07Rik 2410017I18Rik 2410018G23Rik 2410118I19Rik 2610020N02Rik 2610312E17Rik 2610318K02Rik 2810036K01Rik 2900091E11Rik 3110006P09Rik 4632409L19Rik 4833441J24Rik 4930470D19Rik 4930542G03Rik 4933425F03Rik 5330414D10Rik AI225782 Acpp Adamts4 Adh1 Adrb2 Agtpbp1 Als2cr19 Angptl2 Ank1 Ankrd24 Apbb1 Apc2 Apg12l Aplp2 Aqp1 Aqp7 Aqp8 Areg Arf4 Arg2 Asns Asp…
44	V$ATF1_Q6	57	57	581	953	14580	0.1	3.55	5.52	3.31	2700038L12Rik 3110006P09Rik Areg Arg2 Atxn7l4 BC025546 BC053440 Btg2 Cilp2 Clstn2 D10Bwg0791e Ddx5 Dmtf1 Dnajb4 Dnajc12 Egr1 Ermap Fmo2 Fosb Gem Gfpt2 Gm1 Grik5 Kif17 Klf4 Maff Mbnl1 Mrpl3 Mtch2 Myd116 Nptx1 Oazin Pdlim3 Ppp1r8 Psmb2 Rap2ip Rbm13 Rbm18 Relb Riok2 Scg3 Sdpr Sept6 Sfrs3 Sfrs6 Slc19a2 Spt2 Ssbp2 Stx6 Sult1a1 Top1 Trnt1 Usp9x Vcam1 Za20d2 Zfp111 Zfp36l1
45	V$OCT1_06: octamer-binding factor 1	320	320	318	8568	6965	0.09	3.49	0.01	0.0	1110007H17Rik 1110030H10Rik 1110064N10Rik 1810057B09Rik 2610312E17Rik 2610318K02Rik 2700038L12Rik 2900091E11Rik 3110006P09Rik 5330414D10Rik Acpp Adss Agtpbp1 Akr1c18 Als2cr19 Angptl2 Apbb1 Aqp1 Arf4 Arfl4 Arg2 Asns Atf4 Atp4b Atpif1 Axl B3galt1 B3galt3 BC019943 BC023105 BC024479 BC053440 Baat Bbox1 Bicd1 Birc3 Bnip2 Btbd14b C330027I04Rik C8b Calca Casp11 Catnal1 Cbx1 Ccl28 Ccnc Ccrn4l Cd36 Cdc42 …
46	V$E2A_Q2	349	349	289	9238	6295	-0.14	0.0	0.01	0.0	1110007H17Rik 1110030H10Rik 1500002M01Rik 1810057B09Rik 2410017I18Rik 2610318K02Rik 4632409L19Rik 4930542G03Rik AI225782 Adamts4 Adrb2 Adss Alg2 Als2cr19 Angptl2 Ank1 Ankrd24 Apbb1 Apc2 Apg12l Aplp2 Apon Aqp1 Aqp7 Aqp8 Areg Arfl4 Arg2 Asns Asph Atf4 Atp2a2 Atp4b Atxn7l4 Azgp1 BC003885 BC010311 BC023105 BC024479 BC025546 BC035291 BC053440 Baiap2 Bicd1 Birc3 Bnip2 Brunol4 Btbd14b C330027I04Rik Calc…
47	V$XFD1_01: Xenopus fork head domain factor 1	83	83	555	2596	12937	-0.16	0.0	0.0	0.0	1500002M01Rik 2310061G07Rik Abca8a Adrb2 Adss Apon Arfl4 BC053440 Baiap2 C330016H24Rik Catnal1 Cd36 Ceacam9 Cgref1 Cpa3 Crem Cxcl15 D10Bwg0791e Ddb2 Ddx10 Ddx21 Dmgdh Dnajb6 Dnajc12 Dr1 Egr1 Enpep Exosc1 Fabp4 Fgb Fmo2 Fosl1 Gch1 Gclc Gdf11 Gfpt2 Gif Hapln2 Hmgb2 Hmgn3 Kcnd2 Kera Mapre2 Matp Mcp Mrpl1 Mrvi1 Mto1 Myd116 Npr1 Pak1ip1 Pi4k2a Plekha4 Psmb2 Rasgrf2 Rdh13 Reck Rex3 Riok2 Rnf134 Rpgrip1…
48	V$PIT1_Q6	455	455	183	11743	3790	-0.16	0.0	0.01	0.0	1110007H17Rik 1110030H10Rik 2310061G07Rik 2410017I18Rik 2410118I19Rik 2610020N02Rik 2610312E17Rik 2610318K02Rik 2700038L12Rik 2900091E11Rik 4632409L19Rik 4833441J24Rik 4933425F03Rik Abca8a Acpp Adamts4 Adh1 Adrb2 Adss Agtpbp1 Akr1c18 Alg2 Als2cr19 Ankrd24 Apbb1 Aplp2 Apon Aqp1 Aqp8 Areg Arf4 Arfl4 Arg2 Asns Asph Atf4 Atp1a1 Atp4b Atpif1 Atxn7l4 Axl Azgp1 B3galt1 B3galt3 BC003885 BC006705 BC010311…
49	V$MEF2_02: myogenic MADS factor MEF-2	30	30	608	1144	14389	-0.2	0.0	0.0	0.0	3110006P09Rik Aqp1 Brunol4 Clcn1 Cnot6l Cyp2j6 Dact1 Ddx47 Dner Fbxo21 Ga17 Gmfb Gpx5 Hapln2 Meox2 Mrpl1 Mto1 Odz2 Orc4l Penk1 Rpl41 Rps6 Sfrs3 Sfrs6 Sprrl5 Tff3 Tgfb1i4 Tiparp Tpm3 Za20d2
50	V$HEB_Q6	158	158	480	4509	11024	-0.34	0.0	0.01	0.0	1100001A21Rik 1810057B09Rik 2410018G23Rik 2700038L12Rik AI225782 Adamts4 Als2cr19 Angptl2 Ank1 Ankrd24 Apc2 Aplp2 Aqp7 Areg Arf4 Atp2a2 Atxn7l4 Axl B3galt1 BC006705 Baiap2 Brunol4 Btg2 C330016H24Rik C330027I04Rik Cav1 Cbll1 Ccnd2 Ccnt1 Cdc42ep3 Cdk5 Chst5 Chx10 Cirbp Cln2 Col17a1 Cyp2j6 D10Bwg0791e D5Bwg0860e Dpt Dtx1 Ear11 Eda Efemp1 Ehbp1 Eif3s6ip Elavl2 Fkbp7 Fmod Foxp1 Fxyd2 Ga17 Gadd45gip1 G…
51	V$GATA_C: GATA binding site	274	274	364	7386	8147	-0.39	0.0	0.01	0.0	1110007H17Rik 1500002M01Rik 1810057B09Rik 2310061G07Rik 2610020N02Rik 2610318K02Rik 4833441J24Rik 5330414D10Rik Abca8a Acpp Adrb2 Adss Agtpbp1 Alg2 Ank1 Apon Aqp7 Aqp8 Areg Arfl4 Asns Asph Atf3 Atpif1 Atxn7l4 B3galt3 BC006705 BC010311 BC023105 BC024479 Baat Bbox1 Birc3 Bnip2 Bzw1 Casp11 Cav1 Cbll1 Cbx1 Ccnt1 Cd36 Cdca4 Cdk5 Cdx1 Cgref1 Chc1l Chchd6 Chst5 Chx10 Clcn1 Cln2 Clp1 Cnn1 Col13a1 Cpa3 Cr…
52	V$MYC_Q2	142	142	496	2878	12655	-0.49	0.0	4.47	2.36	1110064N10Rik 1500002M01Rik 2410017I18Rik 2610020N02Rik 2610312E17Rik 2700038L12Rik 2810036K01Rik 4933425F03Rik 5330414D10Rik AI225782 Adh1 Angptl2 Apbb1 Aqp7 Aqp8 Atp1a1 B3galt6 BC003885 BC006705 Bbox1 Catnal1 Ccl28 Ccnd2 Cdc42 Cdk5 Cdx1 Cgref1 Cnot4 Crem Crispld1 Cxcl1 Cyp2j6 Dact1 Dpt Eno1 Ermap Fgf1 Flt3 G6pc Gclc Gja10 Gli2 Gmfb Gnai3 Grwd1 Gstm2 Gzma H2afz Hrh3 Igf1r Ilk Inmt Kcnab1 Kera Kh…
53	V$GATA1_05: GATA-binding factor 1	83	83	555	2557	12976	-0.55	0.0	0.01	0.0	1110064N10Rik 2700038L12Rik 5330414D10Rik Abca8a Agtpbp1 Asns Atp1a1 Azgp1 B3galt3 Btbd14b Bzw1 Cav1 Ccnc Ccnd2 Clcn1 Crem Csf2rb2 Cxcl12 Cxcl15 Cyp4f15 Dact1 Ddb2 Ddx26 Dfy Dmgdh Dmtf1 Ebf1 Efhd2 Eif2ak3 Elf1 Enpp2 Foxp1 Gem Git2 Gpc6 Gsn H2afz Hadhsc Has2 Hsdl2 Hyou1 Ilk Iqgap1 Krtcap1 Lztfl1 Mbnl1 Mcpt5 Mgll Mphosph10 Orc3l Pdlim3 Pip Pnrc2 Ppp1cb Prlpk Pscd3 Rab2 Rbbp9 Rpl18 Rpl41 Rrad Scrn3 …
54	V$NRF2_01: nuclear respiratory factor 2	128	128	510	2568	12965	-0.6	0.0	4.4	2.33	1100001A21Rik 1110064N10Rik 2410118I19Rik 2610020N02Rik 2610318K02Rik 2810036K01Rik 3110006P09Rik 4930470D19Rik 4930542G03Rik AI225782 Apg12l Atp4b B3galt6 BC003885 BC006705 BC010311 BC019943 BC025546 BC035291 BC053440 Baiap2 Bcl3 Birc6 C330016H24Rik Catna1 Cbll1 Cherp Clp1 Cnot6l Col13a1 Cops5 Ddb2 Ddx47 Ddx5 Dmgdh Dmtf1 Dr1 Dusp18 Eed Eif3s6ip Eno1 Fgfr1op2 Fmr1 Foxf2 Fsip1 G6pc Ga17 Git2 Gmfb …
55	V$MYOD_01: myoblast determination gene product	391	391	247	10175	5358	-0.65	0.0	0.01	0.0	1110007H17Rik 1110030H10Rik 1110064N10Rik 1500002M01Rik 2310061G07Rik 2410017I18Rik 2410018G23Rik 2610312E17Rik 2610318K02Rik 4632409L19Rik 4833441J24Rik 4930542G03Rik 4933425F03Rik AI225782 Acpp Adamts4 Adrb2 Adss Alg2 Als2cr19 Angptl2 Ank1 Ankrd24 Apbb1 Apc2 Apg12l Apon Aqp1 Aqp7 Aqp8 Areg Arfl4 Arg2 Atf3 Atf4 Atp1a1 Atp2a2 Atp4b Azgp1 B3galt1 BC003885 BC010311 BC019943 BC021367 BC023105 BC0244…
56	V$COREBINDINGFACTOR_Q6	183	183	455	5096	10437	-0.66	0.0	0.01	0.0	1110007H17Rik 2310061G07Rik 2900091E11Rik 4833441J24Rik AI225782 Agtpbp1 Aplp2 Apon Aqp1 Aqp8 Arg2 Asns Atf3 Atf4 BC021367 BC024479 BC053440 Baat Baiap2 Bnip2 C8b Casp11 Catna1 Cbll1 Ccnd2 Cdc42 Cdh17 Cdk5 Cgref1 Chc1l Chst5 Chx10 Cirbp Cited1 Clcn1 Cmkor1 Cps1 Crem Crry Cul2 Cxcl1 Dpep1 Dpt Dtx1 Dusp18 Efemp1 Elf1 Emid2 Eno1 Enpp2 Ermap Fabp4 Fgfr1op2 Fkbp7 Flt3 Fosl1 Foxp1 Fxyd2 Gadd45a Gch1 Gc…
57	V$GATA1_06: GATA-binding factor 1	158	158	480	4464	11069	-0.7	0.0	0.01	0.0	1110064N10Rik 1500002M01Rik 2310061G07Rik 2610318K02Rik 2700038L12Rik 4632409L19Rik 4833441J24Rik 5330414D10Rik Abca8a Acpp Adrb2 Agtpbp1 Aqp1 Aqp7 Asph Azgp1 BC010311 BC023105 Bbox1 Bnip2 Btbd14b Bzw1 Catnal1 Cav1 Cd36 Chc1l Chst5 Clcn1 Clp1 Cnn1 Cpa3 Crry Csen Csf2rb2 Cul2 Cyp2c39 Cyp4f15 Ddb2 Ddx10 Defb11 Dfy Dmtf1 Dnajb6 Dock9 Dpt E030034P13Rik Eed Efhd2 Egr1 Ehbp1 Elf1 Enpp2 Ermap Fabp4 Fmo1…
58	V$GATA2_02: GATA-binding factor 2	192	192	446	5315	10218	-0.71	0.0	0.01	0.0	1110064N10Rik 1500002M01Rik 2310061G07Rik 2610318K02Rik 2700038L12Rik 4632409L19Rik 4833441J24Rik 5330414D10Rik Abca8a Adrb2 Adss Agtpbp1 Aqp7 Aqp8 Asph Atp1a1 B3galt3 BC006705 BC010311 Bbox1 Btbd14b Bzw1 Casp11 Catnal1 Cav1 Ccnc Cd36 Cdca4 Chst5 Clcn1 Clp1 Cnn1 Cpa3 Crem Crry Csen Csf2rb2 Cul2 Cyp2c39 Cyp2s1 Cyp4f15 Dact1 Ddb2 Ddx10 Ddx47 Defb11 Dfy Dmgdh Dmtf1 Dnajb6 Doc2b Dock9 Dpep1 Dpt Eda E…
59	V$XFD2_01: Xenopus fork head domain factor 2	128	128	510	3697	11836	-0.75	0.0	0.01	0.0	2410018G23Rik 2610318K02Rik AI225782 Adh1 Adss Ank1 Atpif1 B3galt1 BC010311 BC021367 Baat Bbox1 Birc3 Birc6 Casp11 Cav1 Cdk5 Cenpb Chc1l Cherp Chst5 Cilp2 Cnot4 Col13a1 Cops5 Cps1 Crry Cxcl1 Ddb2 Ddx10 Ddx26 Dnajb6 Dr1 Eif2ak3 Enpep Enpp2 Ermap Fbxo3 Fgf1 Fgfr1op2 Fgg Fosb Fosl1 Foxd1 Fsip1 Fzd8 Gadd45a Gch1 Gif Gnl2 Gpc6 Gpx5 H3f3b Has2 Hcn1 Hmgn3 Hnrpf Iqgap1 Itgb1 Klf4 Klk13 Lamp2 Mcp Mdn1 Mef…
60	V$NRF2_Q4: heterodimer containing Nrf2	144	144	494	4100	11433	-0.78	0.0	0.01	0.0	1110064N10Rik 2410018G23Rik 2410118I19Rik 2610312E17Rik 2900091E11Rik 3110006P09Rik 4833441J24Rik 4933425F03Rik 5330414D10Rik Abca8a Adamts4 Adss Als2cr19 Apbb1 Arfl4 BC023105 Birc6 Btbd14b Casp11 Catna1 Catnal1 Ccnc Cd36 Cdh17 Cdo1 Chrdl1 Cirbp Clcn1 Cln2 Col17a1 Cpeb2 Crry Cry1 Csen Cyp2c39 Cyp4a10 Ddx26 Dfy Dnajc12 Dtx1 Dusp14 Dusp18 Edg1 Efhd2 Etf1 Exosc1 Fabp4 Fgl2 Foxh1 Fzd8 Gfpt2 Gnai3 Guc…
61	V$HFH8_01: HNF-3/Fkh Homolog-8	76	76	562	2347	13186	-0.82	0.0	0.01	0.0	2610318K02Rik Adh1 Atpif1 B3galt1 BC010311 BC021367 Baat Bbox1 Cav1 Cdk5 Cenpb Chc1l Cherp Chst5 Col13a1 Cops5 Cps1 Cxcl1 Dr1 Enpp2 Ermap Fabp4 Fgf1 Fgfr1op2 Gadd45a Gch1 Gnl2 Gpc6 Gpx5 Gucy1b3 Has2 Hnrpf Itgb1 Klf4 Klk13 Lamp2 Mef2a Meox2 Mrvi1 Ndel1 Nedd9 Nmd3 Olfr69 Pcdh15 Pcsk5 Pdlim3 Pip Pkia Plagl1 Ppil5 Ppp1cb Ppp1r15b Prim2 Pscd3 Ptk2 Rac1 Reck Relb Rpl23a Scrn3 Sfrs2 Shmt2 Slc12a6 Slc1a5…
62	V$E2F1DP1RB_01: Rb:E2F-1:DP-1 trimeric complex	50	50	588	857	14676	-0.82	0.0	4.56	2.43	1810057B09Rik 2810036K01Rik 4930542G03Rik Als2cr19 Areg Btg2 Cbx1 Cops5 Csen Cxcl12 Cyp2s1 D10Bwg0791e Ddb2 Dusp14 Exosc1 Fgg Fmr1 Foxp1 Gfi1b H2afz Hmgb2 Hnrpl Hyou1 Kcnab1 Kcnh7 Khdrbs1 Map2k3 Mapre2 Mat2a Orc3l Pcsk5 Pde4b Ppp1r15b Ppp1r8 Rbm13 Scrn3 Slc16a1 Slc23a1 Slco1a1 Sox17 Sphk1 Ssbp2 Stx3 Stxbp1 Taf7 Tram1 V2R2 Wasl Zfp131 Zfp36l1
63	V$AHRARNT_01: aryl hydrocarbon receptor:Arnt heterodimers	55	55	583	967	14566	-0.88	0.0	4.45	2.36	2410118I19Rik Alg2 Aplp2 Asph Atf4 Atp2a2 BC003885 BC006705 Birc6 Btg2 Catna1 Ccl28 Cdc42ep3 Cdca4 Cdk5 Cdo1 Cirbp Crispld1 Dpep1 Dusp18 Fbxo21 Fzd8 Gstm2 Hiat1 Hmg20a Hmgn3 Lhx2 Lrig1 Map2k3 Mapk7 Mark1 Mgll Oxtr Psmb2 Ranbp5 Rbm13 Reck Rgs16 Rhoe Rpl15 Scnn1a Sdh1 Semcap2 Sf3b5 Sfrs3 St8sia1 Timp3 Tiparp Tram1 Ubtf Usp36 Usp9x Zcchc14 Zcchc3 Zfp131
64	V$STAF_02: Se-Cys tRNA gene transcription activating factor	129	129	509	2624	12909	-0.92	0.0	4.03	2.07	1100001A21Rik 2900091E11Rik AI225782 Abca8a Adh1 Adss Aqp1 Arf4 Asph Atxn7l4 Axl Azgp1 B3galt3 B3galt6 BC006705 BC021367 BC024479 BC035291 Birc3 Bnip2 Btbd14b Bzw1 Cav1 Cbll1 Cbx1 Ccnd2 Cdca4 Cdh17 Cdk5 Ceacam9 Chrdl1 Cited1 Clcn1 Cln2 Cnot6l Cps1 Crp Crry Csf2rb2 Cyp2j6 Cyp4a10 Cyp4f15 Ddx21 Ddx26 Ddx47 Ddx5 Dnajb6 Dock9 Dr1 Dtx1 Eda Exosc1 Fbxo3 Fgf1 Fmr1 Fosb Fosl1 Fxyd2 Fzd8 Ga17 Git2 Gm1 Gna…
65	V$YY1_02: Yin and Yang 1	84	84	554	1607	13926	-0.96	0.0	4.17	2.2	1110007H17Rik 1110064N10Rik 2410118I19Rik 2610020N02Rik 2610312E17Rik 4632409L19Rik 4930542G03Rik 4933425F03Rik B3galt6 BC006705 Baat Bcl3 Cav1 Ceacam9 Chchd6 Csen Ddx47 Dnajb4 Dnajb6 Dnajc12 Dner Egr1 Fbxo21 Fbxo3 Fgfr1op2 Foxh1 Fzd8 Gadd45gip1 Gfi1b Git2 Gm1 Gosr1 Grik5 Grwd1 Gucy1b3 Hadh2 Hc Hiat1 Hipk3 Hnrpl Hsdl2 Htra3 Klhl13 Mat2a Mrpl50 Mrps11 Mrvi1 Mtch2 Mto1 Mynn Pak1ip1 Pcm1 Pnmt Ppp1cb…
66	V$SOX9_B1: SOX (SRY-related HMG box)	330	330	308	8664	6869	-0.96	0.0	0.02	0.0	1110030H10Rik 1110064N10Rik 2410118I19Rik 2610020N02Rik 2610312E17Rik 2610318K02Rik 2700038L12Rik 2810036K01Rik 2900091E11Rik 3110006P09Rik 4632409L19Rik 4930470D19Rik 4930542G03Rik 4933425F03Rik 5330414D10Rik Acpp Adh1 Adss Agtpbp1 Akr1c18 Als2cr19 Ankrd24 Apbb1 Aplp2 Apon Aqp1 Aqp7 Arg2 Asns Asph Atp4b Atpif1 Atxn7l4 B3galt1 B3galt3 BC010311 BC019943 BC023105 BC024479 BC053440 Baat Bnip2 Brunol…
67	V$FOXJ2_02: fork head box J 2	224	224	414	6071	9462	-0.98	0.0	0.02	0.0	1100001A21Rik 1110064N10Rik 1500002M01Rik 2310061G07Rik 2610318K02Rik 2700038L12Rik 2810036K01Rik 3110006P09Rik 4933425F03Rik 5330414D10Rik Abca8a Adrb2 Adss Angptl2 Apon Arg2 Atp4b B3galt3 BC003885 BC023105 BC053440 Bicd1 Birc3 Bnip2 Btbd14b Btg2 C330016H24Rik Catna1 Catnal1 Cbll1 Cbx1 Ccl28 Ccnc Cct6a Cd36 Cdc42 Cdca4 Cdh17 Cdk5 Cdo1 Chc1l Chchd6 Chrdl1 Clp1 Cnot6l Crem Crp Crry Cul2 Cxcl1 Cxcl…
68	V$NKX25_02: homeo domain factor Nkx-2.5/Csx, tinman homolog	235	235	403	6332	9201	-1.04	0.0	0.02	0.0	1100001A21Rik 1110064N10Rik 2610318K02Rik 2700038L12Rik 2900091E11Rik 3110006P09Rik 4833441J24Rik AI225782 Abca8a Acpp Adrb2 Agtpbp1 Als2cr19 Apg12l Arf4 Arg2 Asns Atpif1 Atxn7l4 BC010311 BC019943 BC023105 BC025546 Baat Bbox1 Bicd1 Birc6 Brunol4 Btbd14b C330016H24Rik C8b Casp11 Catnal1 Cbll1 Cbx1 Ccl28 Ccnc Cd36 Cdc42 Cdc42ep3 Cdk5 Ceacam9 Cenpb Cherp Chst5 Clp1 Cmkor1 Cnot6l Cops5 Cpa3 Crem Cris…
69	V$E2F1DP2_01: E2F-1:DP-2 heterodimer	58	58	580	1043	14490	-1.05	0.0	4.22	2.23	Adh1 Als2cr19 Atf3 Btg2 Ccl28 Cenpb Cmkor1 Cops5 Csen Ddb2 Dr1 Eed Efhd2 Ehbp1 Fmr1 Foxd1 Foxp1 Fsip1 Gfi1b Gnpnat1 Gucy1b3 Hcn1 Hmgb2 Hnrpl Khdrbs1 Kif2a Kif5b Klf16 Klhl7 Map2k3 Mapre2 Mrpl13 Nol5a Orc3l Pdap1 Pde4b Plagl1 Ppil5 Ppp1r15b Ppp1r8 Ptdsr Rpl3 Rpl39 Scrn3 Sfrs3 Slc16a1 Slc23a1 Snrpn Sox17 Sphk1 Suz12 Taf7 Tgif Tieg1 Tmem38b Tram1 Vamp4 Vtn
70	V$IPF1_Q4	113	113	525	3276	12257	-1.06	0.0	0.02	0.0	1100001A21Rik 2700038L12Rik 5330414D10Rik Adh1 Agtpbp1 Akr1c18 Apon Aqp8 Arfl4 BC006705 BC019943 BC021367 Casp11 Cct6a Cdc42ep3 Cdh17 Cenpb Chc1l Chrdl1 Cirbp Crry Csen Cyp4a10 Ddx26 Ddx47 Defb11 Dfy Dmgdh Dmtf1 Dr1 Ehbp1 Eif3s6ip Elf1 Fabp4 Fgf1 Fgg Fmod G6pc Gdf11 Gmfb Grwd1 Gucy1b3 Gzma Hadh2 Hapln2 Hc Hgf Hmg20a Hmgn3 Hsdl2 Hspa8 Il27ra Inmt Itgb1 Kctd12 Kera Klhl13 Klhl7 Lmna Lztfl1 Mafk Mar…
71	V$NFY_Q6_01	299	299	339	6666	8867	-1.06	0.0	3.62	1.72	1110030H10Rik 1110064N10Rik 1810057B09Rik 2410018G23Rik 2610020N02Rik 3110006P09Rik 4632409L19Rik 4833441J24Rik 4930470D19Rik 4930542G03Rik 5330414D10Rik AI225782 Abca8a Acpp Adrb2 Ank1 Apg12l Areg Arg2 Asns Asph Atf3 Atf4 Atp2a2 Azgp1 B3galt6 BC006705 BC010311 BC021367 BC023105 BC024479 BC035291 Bbox1 Bicd1 Bnip2 Btg2 C330016H24Rik C8b Calca Ccl28 Ccnc Ccnt1 Cct6a Cd36 Cdc42ep3 Cdca4 Cdh13 Cdx1 …
72	V$GATA3_03: GATA-binding factor 3	406	406	232	10464	5069	-1.13	0.0	0.02	0.0	1100001A21Rik 1110064N10Rik 1500002M01Rik 2310061G07Rik 2410017I18Rik 2410118I19Rik 2610020N02Rik 2610312E17Rik 2610318K02Rik 2700038L12Rik 2810036K01Rik 2900091E11Rik 3110006P09Rik 4632409L19Rik 4833441J24Rik 4930470D19Rik 4933425F03Rik 5330414D10Rik Abca8a Adamts4 Adh1 Adrb2 Adss Agtpbp1 Als2cr19 Ank1 Ankrd24 Aplp2 Apon Areg Arf4 Arfl4 Arg2 Asns Asph Atf3 Atpif1 B3galt1 B3galt3 BC003885 BC01031…
73	V$POU6F1_01	38	38	600	1298	14235	-1.19	0.0	0.01	0.0	2810036K01Rik Abca8a Adrb2 BC024479 Ceacam9 Chc1l Cyp2c39 Cyp4a10 Ermap Fabp4 Fgb Hc Hcn1 Hgf Hiat1 Itgb1 Kera Klhl7 Mapre2 Mto1 Olfr69 Papd4 Ptn Rasgrf2 Rgs4 S100g Slco1a1 Slco1b2 Smc5l1 Sprrl5 Sprrl7 Tank Tex10 Tff3 Ttr Wsb1 Zfpm2 Zfx
74	V$HAND1E47_01: Hand1:E47 heterodimer	393	393	245	8988	6545	-1.25	0.0	3.41	1.57	1110007H17Rik 1110030H10Rik 1810057B09Rik 2410017I18Rik 2410118I19Rik 2610020N02Rik 2610312E17Rik 2610318K02Rik 2900091E11Rik 3110006P09Rik 4632409L19Rik 4930542G03Rik 4933425F03Rik 5330414D10Rik AI225782 Abca8a Acpp Adamts4 Agtpbp1 Als2cr19 Ank1 Ankrd24 Apbb1 Aplp2 Apon Aqp1 Aqp7 Aqp8 Arf4 Arfl4 Arg2 Atf4 Atp1a1 Atp4b Atpif1 Atxn7l4 Axl Azgp1 B3galt1 BC003885 BC006705 BC010311 BC021367 BC023105 …
75	V$IRF_Q6_01	320	320	318	7209	8324	-1.27	0.0	3.36	1.56	1100001A21Rik 2310061G07Rik 2410118I19Rik 2610020N02Rik 2610312E17Rik 2610318K02Rik 2700038L12Rik 2900091E11Rik 3110006P09Rik 4632409L19Rik 4930542G03Rik 4933425F03Rik Abca8a Adamts4 Adrb2 Adss Agtpbp1 Akr1c18 Als2cr19 Apg12l Aqp8 Areg Arfl4 Arg2 Atp2a2 B3galt1 B3galt3 BC006705 BC019943 BC021367 BC023105 BC024479 BC025546 BC053440 Baat Bcl3 Bicd1 Birc3 Birc6 Bnip2 Brunol4 Btbd14b C330016H24Rik Ca…
76	V$BRN2_01: POU factor Brn-2	249	249	389	6628	8905	-1.35	0.0	0.03	0.0	1100001A21Rik 1500002M01Rik 1810057B09Rik 2410118I19Rik 2610312E17Rik 2610318K02Rik 2900091E11Rik 4930470D19Rik AI225782 Adamts4 Adh1 Adrb2 Agtpbp1 Akr1c18 Alg2 Als2cr19 Angptl2 Aplp2 Aqp8 Arf4 Arg2 Atf3 Atpif1 B3galt1 BC003885 BC019943 BC023105 BC024479 BC025546 BC053440 Baat Bbox1 Birc3 Bnip2 C8b Calca Casp11 Ccl28 Ccnd2 Ccnt1 Cd36 Cdc42 Cdk5 Cdo1 Ceacam9 Cgref1 Chc1l Cnn1 Crem Crispld1 Csf2rb2…
77	V$FREAC7_01: Fork head RElated ACtivator-7	235	235	403	6283	9250	-1.35	0.0	0.03	0.0	1110030H10Rik 1500002M01Rik 1810057B09Rik 2410018G23Rik 2610318K02Rik 2700038L12Rik AI225782 Adh1 Adrb2 Adss Agtpbp1 Als2cr19 Ank1 Atpif1 B3galt1 BC010311 BC021367 Baat Bbox1 Birc3 Birc6 Bnip2 Brunol4 C8b Casp11 Catna1 Cav1 Ccnt1 Cd36 Cdk5 Ceacam9 Cenpb Cgref1 Chc1l Cherp Chst5 Cilp2 Cnot4 Col13a1 Cops5 Cpa3 Cps1 Crry Cry1 Csf2rb2 Cxcl1 Cyp2s1 Cyp4a10 D10Bwg0791e D5Bwg0860e Ddb2 Ddx10 Ddx21 Ddx47…
78	V$OCT1_02: octamer factor 1	193	193	445	5243	10290	-1.36	0.0	0.03	0.0	1500002M01Rik 2410118I19Rik 2610020N02Rik 2610312E17Rik 2610318K02Rik 2700038L12Rik 2810036K01Rik Abca8a Adh1 Adrb2 Adss Agtpbp1 Als2cr19 Apbb1 Aqp1 Areg Asph Atp1a1 Atp4b B3galt1 BC019943 BC023105 BC025546 BC053440 Baat Bicd1 Brunol4 C330016H24Rik Calca Ccl28 Cct6a Cd36 Cdx1 Cherp Chst5 Clstn2 Cmkor1 Cpa3 Cps1 Crispld1 Crp Cry1 Csf2rb2 Cxcl1 Cyp2c39 Cyp2s1 D10Bwg0791e Ddb2 Ddx10 Ddx26 Dmgdh Dmtf…
79	V$TGIF_01: TGIF (5'TG3' interacting factor)	155	155	483	4290	11243	-1.4	0.0	0.03	0.0	1110030H10Rik 1500002M01Rik 4833441J24Rik 4930470D19Rik AI225782 Abca8a Acpp Adrb2 Als2cr19 Angptl2 Ank1 Apc2 Aqp1 Areg B3galt1 BC003885 BC023105 BC025546 BC053440 Btbd14b Cct6a Cdk5 Ceacam9 Chrdl1 Clcn1 Clstn2 Cpa3 Cps1 Crispld1 Crry Cxcl1 Cxcl15 Cyp2c39 Ddx47 Dmtf1 Dtx1 Dusp14 Eda Edg1 Eed Efemp1 Enpep Ermap Fgg Flt3 Fosl1 Foxd1 Foxf2 Foxh1 Ga17 Gem Gja10 Gm1 Gpr132 Grik5 Gstm2 Gucy1b3 H2afz Hc…
80	V$VMW65_Q6	253	253	385	6709	8824	-1.43	0.0	0.04	0.0	1100001A21Rik 1500002M01Rik 2310061G07Rik 2610318K02Rik 2810036K01Rik 2900091E11Rik 3110006P09Rik 4930542G03Rik 5330414D10Rik Abca8a Acpp Adh1 Agtpbp1 Akr1c18 Aplp2 Arf4 Arfl4 Atpif1 Axl Azgp1 B3galt1 BC003885 BC021367 BC023105 BC024479 Baiap2 Bbox1 Bicd1 Birc6 Bnip2 Btbd14b C330016H24Rik Calca Casp11 Cav1 Ccl28 Ccnt1 Cct6a Cd36 Cdca4 Cdh13 Cdh17 Cdo1 Cenpb Cgref1 Chc1l Chchd6 Cherp Cilp2 Cirbp C…
81	V$EGR2_01: Egr-2/Krox-20 early growth response gene product	16	16	622	202	15331	-1.46	0.0	4.35	2.33	4632409L19Rik Asph Atp1a1 Cxcl12 Fbxo21 Hadhsc Maff Mogat2 Pabpc1 Pi4k2a Pscd3 Scarb1 Siah2 Tieg1 Zcchc3 Zfp131
82	V$CART1_01: Cart-1 (cartilage homeoprotein 1)	60	60	578	1859	13674	-1.48	0.0	0.02	0.0	Adss Asns BC019943 Birc3 Ccnc Cd36 Cdc42 Cdc42ep3 Cps1 D10Bwg0791e Ddx21 Dr1 Edg1 Eed Egr1 Eif2ak3 Fgb Fmo2 Gadd45a Gosr1 H3f3b Hgf Hmg20a Ilk Iqgap1 Itgb1 March5 Matp Mdn1 Mphosph10 Ndel1 Npr1 Pcdh15 Pcm1 Pde4b Pecr Ppp1cb Ppp1r15b Ppp1r8 Prlpk Rbbp9 Rbm13 Rpl18 Rps10 Scg3 Sele Slc12a6 Slc22a19 Snrp1c Sprrl7 St8sia3 Stx18 Stxbp1 Suhw3 Tek Timp3 Vamp4 Zcchc3 Zfp131 Zfx
83	V$EGR3_01: early growth response gene 3 product	14	14	624	167	15366	-1.49	0.0	4.37	2.33	2410118I19Rik 4632409L19Rik Asph Atp1a1 Cxcl12 Fbxo21 Maff Mogat2 Pabpc1 Pscd3 Scarb1 Siah2 Tieg1 Zcchc3
84	V$TCF1P_Q6	439	439	199	10165	5368	-1.51	0.0	3.15	1.38	1100001A21Rik 1110064N10Rik 1500002M01Rik 2310061G07Rik 2410018G23Rik 2410118I19Rik 2610020N02Rik 2610312E17Rik 2900091E11Rik 3110006P09Rik 4632409L19Rik 4833441J24Rik 4930470D19Rik 4930542G03Rik 4933425F03Rik AI225782 Abca8a Acpp Adamts4 Adh1 Adrb2 Adss Agtpbp1 Akr1c18 Als2cr19 Angptl2 Ank1 Apbb1 Apc2 Apg12l Aplp2 Aqp1 Areg Arf4 Arfl4 Arg2 Asph Atf3 Atf4 Atp1a1 Atp2a2 Atp4b Atpif1 Atxn7l4 Axl B3…
85	V$AIRE_01	105	105	533	3007	12526	-1.57	0.0	0.03	0.0	1100001A21Rik 1110030H10Rik 2310061G07Rik 2410118I19Rik Adrb2 Ank1 Ankrd24 Arf4 Atf4 Atp4b BC006705 BC024479 Baat Btbd14b Bzw1 C330016H24Rik Ccl28 Cdc42 Cpa3 Crispld1 Crry Cry1 Dact1 Ddx26 Ddx47 Dmgdh Dmtf1 Dtx1 E030034P13Rik Egr1 Eif3s6ip Etf1 Fabp4 Fbxo21 Fkbp7 Fmo2 Fmod Fosl1 Fzd8 Gch1 Gclc Gem Gfi1b Gnl2 H3f3b Hgf Hmgn3 Id4 Igfbp7 Igsf4b Il27ra Inmt Kctd12 Khdrbs2 Kif5b Klhl13 Lrig1 Map3k12 M…
86	V$CDC5_01: cell division control protein 5	544	544	94	13641	1892	-1.58	0.0	0.03	0.0	1100001A21Rik 1110030H10Rik 1110064N10Rik 1500002M01Rik 2310061G07Rik 2410017I18Rik 2410018G23Rik 2410118I19Rik 2610020N02Rik 2610318K02Rik 2700038L12Rik 2900091E11Rik 3110006P09Rik 4632409L19Rik 4833441J24Rik 4930470D19Rik 4933425F03Rik 5330414D10Rik AI225782 Abca8a Acpp Adamts4 Adh1 Adrb2 Adss Agtpbp1 Akr1c18 Alg2 Angptl2 Ank1 Ankrd24 Apbb1 Apg12l Aplp2 Apon Aqp1 Aqp8 Areg Arf4 Arfl4 Arg2 Asns …
87	V$ZTA_Q2	182	182	456	4931	10602	-1.59	0.0	0.04	0.0	1110007H17Rik 1110064N10Rik 1500002M01Rik 2310061G07Rik 2410017I18Rik 2900091E11Rik AI225782 Abca8a Akr1c18 Als2cr19 Angptl2 Ankrd24 Apc2 Apon Aqp7 Arfl4 Arg2 Asns Asph Atp2a2 BC003885 BC024479 BC025546 Baat Baiap2 Bbox1 Birc3 Btbd14b Btg2 C8b Catna1 Cbx1 Ccrn4l Cd36 Cdc42 Cdc42ep3 Cdca4 Cdh13 Cdo1 Ceacam9 Cgref1 Cirbp Cnn1 Cnot4 Cps1 Crem Cxcl15 Cyp2s1 D5Bwg0860e Ddb2 Ddx21 Dmtf1 Dnajb6 Dnajc12 …
88	V$PEBP_Q6	146	146	492	4029	11504	-1.63	0.0	0.04	0.0	1110007H17Rik 2310061G07Rik AI225782 Agtpbp1 Als2cr19 Apc2 Aplp2 Apon Aqp8 Arg2 Asns Asph Atf3 Atf4 Atpif1 BC024479 Baat Baiap2 Bnip2 C330016H24Rik Casp11 Catna1 Catnal1 Cbll1 Ccl28 Ccnd2 Cdh13 Cdh17 Cdk5 Chrdl1 Chst5 Cirbp Cited1 Cmkor1 Cops5 Crem Crry Cul2 Cxcl1 Cxcl15 Ddb2 Dpt Dtx1 Dusp18 Ebf1 Efemp1 Eif2ak3 Elf1 Emid2 Eno1 Ermap Fabp4 Fgfr1op2 Flt3 Foxp1 Gadd45a Gem Gfi1b Gja10 Gm1 Gpr132 Gpx…
89	V$SMAD4_Q6	286	286	352	6466	9067	-1.71	0.0	2.83	1.17	1110030H10Rik 1110064N10Rik 1500002M01Rik 1810057B09Rik 2310061G07Rik 2610020N02Rik 2700038L12Rik 4930470D19Rik 4930542G03Rik 4933425F03Rik 5330414D10Rik Adamts4 Adh1 Adss Ankrd24 Apc2 Apg12l Aplp2 Aqp1 Aqp8 Arf4 Arfl4 Asns Atf4 Atp1a1 Atp4b Atpif1 Axl B3galt1 BC006705 BC025546 BC035291 Bbox1 Bcl3 Bicd1 Birc3 Birc6 Bnip2 Brunol4 C330027I04Rik C8b Calca Catna1 Catnal1 Cav1 Ccnd2 Ccrn4l Cct6a Cdc42…
90	V$ATF_B: ATF binding site	29	29	609	468	15065	-1.74	0.0	3.76	1.82	2700038L12Rik 2900091E11Rik Areg Arfl4 Arg2 BC053440 Btg2 Clstn2 D10Bwg0791e Fosb Gem Kif17 Maff Myd116 Oazin Pdcl3 Pdlim3 Psmb2 Rap2ip Rbm18 Relb Rpl18 Sept6 Sfrs3 Sugt1 Sult1a1 Trnt1 Usp9x Wsb1
91	V$ELF1_Q6	282	282	356	7357	8176	-1.76	0.0	0.06	0.0	1100001A21Rik 1110007H17Rik 1110030H10Rik 1110064N10Rik 2410017I18Rik 2410118I19Rik 2810036K01Rik 2900091E11Rik 4833441J24Rik 4930470D19Rik 4933425F03Rik AI225782 Abca8a Acpp Adrb2 Akr1c18 Angptl2 Ankrd24 Apc2 Apon Aqp1 Aqp7 Aqp8 Areg Arfl4 Asns Asph Atf3 Atf4 Atp1a1 Atp2a2 Axl B3galt3 BC021367 BC024479 BC025546 Baat Baiap2 Bcl3 Bicd1 Birc3 Birc6 Bnip2 Brunol4 Btbd14b Btg2 Catna1 Catnal1 Cbx1 Ccl…
92	V$CEBPGAMMA_Q6	441	441	197	11183	4350	-1.84	0.0	0.05	0.0	1100001A21Rik 1110064N10Rik 1500002M01Rik 1810057B09Rik 2310061G07Rik 2410017I18Rik 2610020N02Rik 2610312E17Rik 2610318K02Rik 2700038L12Rik 2810036K01Rik 2900091E11Rik 4632409L19Rik 4930542G03Rik 4933425F03Rik Abca8a Acpp Adh1 Adrb2 Adss Agtpbp1 Akr1c18 Als2cr19 Angptl2 Ank1 Ankrd24 Apbb1 Apc2 Aplp2 Areg Arf4 Arfl4 Arg2 Asns Asph Atf3 Atp1a1 Atp4b Atpif1 B3galt1 B3galt3 BC003885 BC010311 BC019943…
93	V$CREBP1CJUN_01: CRE-binding protein 1:c-Jun heterodimer	35	35	603	599	14934	-1.84	0.0	3.56	1.68	2700038L12Rik 4632409L19Rik Areg Arfl4 Arg2 BC053440 Btg2 Clstn2 D10Bwg0791e Ebf1 Exosc1 Flt3 Gem Kcnh7 Kif17 Maff Myd116 Nr2e3 Oazin Pcolce2 Pdcl3 Pdlim3 Psmb2 Rap2ip Rbm18 Relb Rpl18 Sept6 Smarca5 Sugt1 Sult1a1 Trnt1 Usp9x Wsb1 Zwint
94	V$ZID_01: zinc finger with interaction domain	109	109	529	2277	13256	-1.9	0.0	2.94	1.24	2310061G07Rik 2610312E17Rik 2700038L12Rik 4632409L19Rik 4833441J24Rik Adh1 Apbb1 Areg Asph Atp1a1 Atxn7l4 BC006705 Bzw1 Calca Cbll1 Ccrn4l Cct6a Cdx1 Cenpb Chx10 Clp1 Cnn1 Col17a1 D10Bwg0791e Dact1 Ddx5 Dmtf1 Dnajb4 Dnajc12 Eed Efhd2 Emid2 Eno1 Enpep Etf1 Fank1 Fgf1 Foxp1 Fzd8 Ga17 Gem Gfpt2 Gsn Guca1b Gzma Hadh2 Hcn1 Hspa8 Hyou1 Igfbp7 Il27ra Junb Kcnh7 Kera Kif5b Klf16 Klhl13 Klk13 Lamc1 Maff M…
95	V$TFIII_Q6	598	598	40	14244	1289	-1.9	0.0	3.33	1.54	1100001A21Rik 1110007H17Rik 1110030H10Rik 1110064N10Rik 1500002M01Rik 1810057B09Rik 2310061G07Rik 2410017I18Rik 2410018G23Rik 2410118I19Rik 2610020N02Rik 2610312E17Rik 2610318K02Rik 2700038L12Rik 2810036K01Rik 2900091E11Rik 3110006P09Rik 4632409L19Rik 4833441J24Rik 4930470D19Rik 4930542G03Rik 4933425F03Rik AI225782 Abca8a Acpp Adamts4 Adh1 Adrb2 Adss Agtpbp1 Alg2 Als2cr19 Angptl2 Ank1 Ankrd24 Apb…
96	V$NRF1_Q6	42	42	596	754	14779	-1.91	0.0	3.39	1.56	5330414D10Rik AI225782 Atp1a1 BC025546 Bnip2 Cherp Clp1 Cnot6l Cpeb2 Cry1 Dusp14 Eed Fgfr1op2 Fmr1 Ga17 Git2 Gnpnat1 Hnrph1 Hspa8 Khdrbs1 Mapk7 Metap1 Mtch2 Nol7 Pdcl3 Pnmt Ppp1cb Ppp1r10 Ppp1r15b Ppp1r8 Ptpn2 Riok2 Rpl5 Rps6 Scarb1 Scrn3 Sfrs7 Shmt2 Smarca5 Tmem43 Wasl Ywhae
97	V$E4BP4_01: E4BP4	15	15	623	603	14930	-1.93	0.0	0.01	0.0	3110006P09Rik Akr1c18 Alg2 Cyp2j6 Fbxo3 Hadhsc Hrh3 Ier5 Mapre2 Oazin Ptgds Rasgrf2 Rnpc2 Speer3 Stx18
98	V$CP2_01: CP2	418	418	220	9733	5800	-1.96	0.0	2.56	1.02	1110030H10Rik 1810057B09Rik 2410017I18Rik 2410018G23Rik 2410118I19Rik 2610020N02Rik 2610312E17Rik 2810036K01Rik 2900091E11Rik 4632409L19Rik 4833441J24Rik 4930542G03Rik 4933425F03Rik 5330414D10Rik AI225782 Acpp Adrb2 Akr1c18 Alg2 Als2cr19 Angptl2 Ank1 Ankrd24 Apbb1 Apg12l Aplp2 Apon Aqp1 Aqp7 Areg Arf4 Arg2 Asns Asph Atf3 Atp1a1 Atp2a2 Atp4b Atpif1 Atxn7l4 Axl Azgp1 BC003885 BC006705 BC010311 BC01…
99	V$NFKB_Q6: NF-kappaB	94	94	544	1936	13597	-1.96	0.0	2.93	1.24	1810057B09Rik 2810036K01Rik 4930470D19Rik Adamts4 Adrb2 Ankrd24 Apg12l Aqp8 Atp4b Bcl3 Casp11 Cav1 Cdx1 Chx10 Clcn1 Cln2 Col13a1 Csen Cxcl1 Cyp2j6 Cyp2s1 Ddx10 Doc2b Dpep1 Dusp14 Efhd2 Enpp2 Fank1 Fgf1 Flt3 Fmo1 Fndc4 Foxh1 Gfi1b Gif Gnai3 Gtpbp4 Guca1b Gucy1b3 Has2 Hmgb2 Hyou1 Igf1r Il27ra Ilk Itih1 Kcnab1 Khdrbs1 Khdrbs2 Klf4 Map2k3 Mapre2 Mat2a Mbnl1 Mcpt5 Meox2 Mme Mmp2 Mrps11 Nedd9 Nfkb2 Olf…
100	V$AR_01: androgen receptor	61	61	577	1182	14351	-1.99	0.0	3.12	1.36	1810057B09Rik 3110006P09Rik Angptl2 Areg Atp4b B3galt3 BC003885 BC010311 Baat Baiap2 Cav1 Cct6a Chrdl1 Chx10 Cmkor1 Dpep1 E030034P13Rik Egr1 Fbxo21 Fkbp7 Gmfb Gnai3 Gpr132 Gucy1b3 Has2 Hiat1 Igf1r Itgb1 Junb Klk13 Klk8 Mafk Map2k3 March5 Mbd1 Mcl1 Mrpl3 Pa2g4 Penk1 Per2 Pfkfb3 Pnmt Ppp1r10 Psg23 Psma6 Ptgds Rasgrf2 Rnpc2 Rpl27 Sdpr Sgk Sgk2 Slc38a4 Spz1 St8sia1 Stxbp1 Sult1a1 Tgif Ube1x Uqcrc2 Va…
101	V$MYCMAX_02: c-Myc:Max heterodimer	237	237	401	5340	10193	-2.0	0.0	2.51	0.99	1110064N10Rik 1500002M01Rik 2410017I18Rik 2610020N02Rik 2610312E17Rik 2700038L12Rik 2810036K01Rik 2900091E11Rik 4930470D19Rik 4933425F03Rik 5330414D10Rik AI225782 Adh1 Agtpbp1 Angptl2 Ankrd24 Apbb1 Aplp2 Aqp7 Aqp8 Arfl4 Atf4 Atp1a1 Azgp1 B3galt1 B3galt6 BC003885 BC006705 BC021367 BC035291 Bbox1 Birc3 Bnip2 Casp11 Catnal1 Ccl28 Ccnd2 Ccnt1 Ccrn4l Cd36 Cdc42 Cdk5 Cdx1 Cgref1 Chc1l Cited1 Clcn1 Cln2…
102	V$PADS_C: Retroviral Poly A downstream element	182	182	456	4021	11512	-2.0	0.0	2.59	1.03	1110007H17Rik 1500002M01Rik 1810057B09Rik 2410017I18Rik 2610312E17Rik 2700038L12Rik 3110006P09Rik 4833441J24Rik 4930470D19Rik 5330414D10Rik AI225782 Abca8a Agtpbp1 Ankrd24 Aqp7 Aqp8 Arf4 Arg2 Asns Atf3 Azgp1 BC006705 BC021367 BC024479 BC025546 BC035291 BC053440 Baat Bcl3 Birc6 C330027I04Rik C8b Casp11 Cbx1 Ccnt1 Cct6a Cdk5 Cgref1 Chc1l Chchd6 Chst5 Cln2 Clstn2 Col13a1 Col17a1 Cps1 Crp Ddx26 Ddx47…
103	V$LEF1TCF1_Q4	296	296	342	7649	7884	-2.0	0.0	0.08	0.0	1110030H10Rik 1500002M01Rik 2410018G23Rik 2410118I19Rik 2700038L12Rik 2810036K01Rik 2900091E11Rik 3110006P09Rik 4833441J24Rik 4933425F03Rik 5330414D10Rik Acpp Adamts4 Adh1 Apbb1 Apc2 Aplp2 Apon Aqp8 Arf4 Arg2 Atf3 Atp1a1 B3galt1 B3galt3 B3galt6 BC006705 BC019943 BC023105 BC025546 BC053440 Baiap2 Bbox1 Bcl3 Birc3 Bnip2 C330027I04Rik Calca Casp11 Catnal1 Ccl28 Cdc42 Cdca4 Cdh13 Cdh17 Cdk5 Cdo1 Cdx1…
104	V$PAX9_B: zebrafish Pax-9 binding sites	160	160	478	3500	12033	-2.03	0.0	2.61	1.04	1110064N10Rik 1810057B09Rik 2410018G23Rik 2410118I19Rik 2700038L12Rik Ankrd24 Apc2 Apg12l Aqp1 Arf4 Asns Asph Atf3 Atxn7l4 BC019943 Baiap2 Birc3 Btbd14b Btg2 Catna1 Catnal1 Ccnt1 Ccrn4l Cdc42ep3 Cdx1 Cgref1 Chc1l Chchd6 Cmkor1 Col13a1 Cpeb2 Crp Cxcl12 Cyp2j6 Defb11 Dnajb6 Dnajc12 Dner Dpt Dr1 Dusp14 Ebf1 Emid2 Eno1 Fabp4 Fank1 Fbxo21 Fgfr1op2 Fkbp7 Fmod Ga17 Gadd45a Gclc Gnpnat1 Gtpbp4 Gucy1b3 H2…
105	V$TAXCREB_01: Tax/CREB complex	25	25	613	402	15131	-2.09	0.0	3.43	1.57	2310061G07Rik 2410018G23Rik Atf3 Bnip2 C8b Cherp Fosb Gclc Gli2 Hipk3 Hmgcs2 Iqgap1 Kcnh7 Lmna Mat2a Pak1ip1 Per2 Psmb2 Rap2ip Rasgrf2 Tmem43 Tox Usp36 Usp9x Zfp326
106	V$HNF3ALPHA_Q6	521	521	117	13042	2491	-2.09	0.0	0.06	0.0	1100001A21Rik 1110007H17Rik 1110030H10Rik 1110064N10Rik 1500002M01Rik 2310061G07Rik 2410018G23Rik 2610020N02Rik 2610312E17Rik 2610318K02Rik 2700038L12Rik 2810036K01Rik 2900091E11Rik 3110006P09Rik 4632409L19Rik 4833441J24Rik 4930542G03Rik 4933425F03Rik 5330414D10Rik AI225782 Abca8a Acpp Adamts4 Adh1 Adss Agtpbp1 Akr1c18 Alg2 Als2cr19 Angptl2 Ank1 Apbb1 Apc2 Aplp2 Apon Areg Arfl4 Arg2 Asns Asph Atf…
107	V$NFKB_Q6_01	424	424	214	9910	5623	-2.1	0.0	2.39	0.91	1110007H17Rik 1110030H10Rik 1810057B09Rik 2410018G23Rik 2610020N02Rik 2610318K02Rik 2700038L12Rik 2810036K01Rik 2900091E11Rik 3110006P09Rik 4632409L19Rik 4833441J24Rik 4930470D19Rik 4933425F03Rik AI225782 Acpp Adamts4 Adrb2 Agtpbp1 Alg2 Als2cr19 Angptl2 Ank1 Ankrd24 Apc2 Apg12l Aplp2 Aqp1 Aqp7 Aqp8 Areg Arg2 Asns Asph Atf4 Atp2a2 Atp4b Atxn7l4 Azgp1 BC006705 BC010311 BC021367 BC025546 BC035291 BC…
108	V$ACAAT_B: Avian C-type CCAAT box	56	56	582	1084	14449	-2.15	0.0	2.96	1.24	1100001A21Rik AI225782 Apc2 BC010311 BC053440 Calca Ccnc Cdca4 Crem Crry D5Bwg0860e Defb11 Dnajb4 Eif2ak3 Foxh1 G6pc Gfpt2 Gmfb Guca1b H2-Bl H2afz H3f3b Hgf Hmgb2 Iqgap1 Klf16 Mcpt6 Metap1 Mgll Mrpl3 Mto1 Ndel1 Papolg Pdcl3 Per2 Pip Prim2 Ptpn2 Rdh13 S100g Sdpr Sept6 Sfrs6 Sox7 St8sia1 Tceb1 Tff3 Tmeff2 Tph1 Trim35 Ubb Usp9x Vtn Wasl Wsb1 Zcchc3
109	V$ARNT_01: AhR nuclear translocator homodimers	62	62	576	1224	14309	-2.19	0.0	2.86	1.19	1500002M01Rik 2810036K01Rik 4930470D19Rik AI225782 Angptl2 Apbb1 Aqp8 Atf4 Atp1a1 B3galt6 BC003885 Cnot4 Cpeb2 Dact1 Eno1 Ermap Flt3 Fmr1 Gja10 Gli2 Gmfb Gzma H2afz Kcnab1 Kctd12 Kera Khdrbs1 Kif17 Krtcap1 Lmna Lztfl1 Maff Map2k3 Mapre2 Mbnl1 Mrpl1 Ndel1 Nfkb2 Nr5a1 Oazin Pak1ip1 Papd4 Pi4k2a Pla2g2c Plagl1 Prx Pscd3 Psmd11 Rex3 Rpl13a Sdh1 Sfpq Sirt1 Slc12a6 Tceal1 Thoc4 Tmeff2 Tmem33 Usp36 Usp9…
110	V$USF_01: upstream stimulating factor	79	79	559	1617	13916	-2.2	0.0	2.72	1.12	1110064N10Rik 2610312E17Rik 2700038L12Rik 4930470D19Rik AI225782 Adh1 Angptl2 Apbb1 Aqp8 Atf4 Atp1a1 B3galt6 Ccl28 Cdk5 Cgref1 Cnot4 Cpeb2 Crispld1 Cyp2j6 Ddx5 Fmr1 G6pc Gnai3 Gstm2 Gzma H2afz Hrh3 Kctd12 Khdrbs1 Kif17 Lztfl1 Maff Map2k3 Mapre2 Metap1 Mrpl1 Mtch2 Ndel1 Nol5a Nol7 Nr2f2 Nr5a1 Oazin Orc4l Pak1ip1 Papd4 Pcm1 Pdcd6ip Pecr Pi4k2a Pla2g2c Plat Pscd3 Psmd11 Relb Rex3 Riok2 Rpl13a Rpo2tc…
111	V$NFY_01: nuclear factor Y (Y-box binding factor)	150	150	488	3297	12236	-2.23	0.0	2.38	0.91	1110064N10Rik 2410018G23Rik 2610020N02Rik 4833441J24Rik 4930470D19Rik 4930542G03Rik 5330414D10Rik Acpp Aplp2 Arfl4 Atf3 Atf4 Atp2a2 Azgp1 B3galt6 BC010311 BC021367 BC023105 BC024479 Bbox1 Btg2 Calca Ccnt1 Ccrn4l Cct6a Cdca4 Cdx1 Chx10 Cirbp Clp1 Cnot4 Csen Cxcl1 Cxcl12 Dact1 Ddb2 Ddx21 Ddx5 Defb11 Dnajc12 Ear11 Ebf1 Eda Eed Eif2ak3 Eif3s6ip Eno1 Enpep Etf1 Exosc1 Fabp4 Fndc4 Gch1 Gem Gfi1b Gfpt2 …
112	V$E2_01: papilloma virus regulator E2	44	44	594	821	14712	-2.23	0.0	2.99	1.25	Atf3 Atf4 B3galt3 B3galt6 BC021367 Baiap2 Cdca4 Cnot4 Ddx5 Dnajb4 Dusp18 Eif3s6ip Emid2 Exosc1 Gfpt2 Gnl2 Gnpnat1 Hnrph1 Hrh3 Itih1 Khdrbs2 Lztfl1 Maoa Mcpt5 Mphosph10 Nkx2-3 Nol5a Oazin Per2 Pou3f1 Ptpn21 Qpct Rnpc2 Rpl39 Rps10 Sdh1 Sertad1 Sf3b4 Shank3 Slc16a1 Sp4 Tmem33 Trim35 Za20d2
113	V$BACH2_01: BTB and CNC homolog 2	420	420	218	10599	4934	-2.23	0.0	0.1	0.0	1100001A21Rik 1110007H17Rik 1110030H10Rik 1110064N10Rik 1500002M01Rik 1810057B09Rik 2310061G07Rik 2410018G23Rik 2410118I19Rik 2610020N02Rik 2900091E11Rik 3110006P09Rik 4632409L19Rik 4930470D19Rik 4933425F03Rik 5330414D10Rik AI225782 Abca8a Acpp Adamts4 Adh1 Adss Akr1c18 Alg2 Als2cr19 Ank1 Ankrd24 Apbb1 Apc2 Apg12l Apon Aqp7 Aqp8 Arfl4 Arg2 Asph Atf3 Atf4 Atp1a1 Atp2a2 Atpif1 Axl Azgp1 B3galt6 BC0…
114	V$SREBP_Q3	191	191	447	5027	10506	-2.24	0.0	0.1	0.0	1100001A21Rik 2410017I18Rik 2410118I19Rik 2610318K02Rik 2700038L12Rik 4632409L19Rik Abca8a Adss Akr1c18 Angptl2 Ank1 Arf4 Arfl4 Asph Atf4 Atp1a1 Atp2a2 Atp4b Atxn7l4 B3galt3 B3galt6 BC006705 BC019943 BC021367 BC023105 BC024479 BC025546 BC053440 Baiap2 Bcl3 Bicd1 Btg2 C8b Cav1 Ccnc Ccnt1 Cdca4 Cdo1 Chchd6 Clstn2 Cnot6l Crispld1 Crry Cxcl12 Cyp2s1 D5Bwg0860e Ddx10 Ddx21 Dfy Dmtf1 Dnajb6 Dnajc12 Dne…
115	V$MTF1_Q4	57	57	581	1118	14415	-2.27	0.0	2.81	1.16	3110006P09Rik Adrb2 Aplp2 Atxn7l4 BC006705 Btbd14b C330016H24Rik Cdc42ep3 Cdh13 Ceacam9 Chc1l Cited1 Cpeb2 Dact1 Dnajb4 Ehbp1 Etf1 Fgfr1op2 Flt3 Fndc4 Fosl1 Fzd8 Gli2 Grik5 Hmg20a Hmgcs2 Igfbp7 Kcnab1 Khdrbs1 Khdrbs2 Kif2a Kif5b Mbd1 Mmp2 Mrpl13 Mrps11 Mto1 Pecr Plagl1 Pqlc1 Prim2 Rgs2 S100g Scarb1 Sfrs2 Sfrs3 Shank3 Slc22a4 Slc22a5 Slc25a20 Slc6a9 Tef Tph1 Usp9x Za20d2 Zcchc14 Zfp326
116	V$PPARG_03: PPAR (peroxisome proliferator-activated receptor gamma)	264	264	374	6053	9480	-2.27	0.0	2.13	0.81	1100001A21Rik 1110030H10Rik 1110064N10Rik 1810057B09Rik 2310061G07Rik 2410018G23Rik 2610318K02Rik 2700038L12Rik 2900091E11Rik 3110006P09Rik 4930542G03Rik AI225782 Adamts4 Adh1 Als2cr19 Ankrd24 Apbb1 Apc2 Aqp7 Aqp8 Arg2 Atf3 Atf4 Atp4b Azgp1 B3galt1 B3galt6 BC019943 BC024479 Baat Bcl3 Bicd1 Btbd14b C330016H24Rik C330027I04Rik Calca Casp11 Catnal1 Ccnd2 Cd36 Cdc42 Cdc42ep3 Cdca4 Cdh13 Cdh17 Cgref1 …
117	V$SRF_Q5_01	171	171	467	4527	11006	-2.29	0.0	0.1	0.0	1110064N10Rik 1500002M01Rik 2410017I18Rik 2610312E17Rik 2900091E11Rik 4632409L19Rik Acpp Alg2 Angptl2 Ankrd24 Apc2 Aplp2 Aqp1 Aqp7 Areg Arf4 Arfl4 Asns Atf3 Atp4b Axl B3galt1 BC006705 BC021367 BC024479 Brunol4 Calca Catna1 Ccl28 Ccnc Cdca4 Cdk5 Chc1l Chchd6 Cherp Chrdl1 Cirbp Cln2 Clp1 Cnn1 Col17a1 Cpa3 Cps1 Crem Crp Crry Csen Csf2rb2 Cul2 Cxcl15 Cyp2s1 Dact1 Dfy Dnajb6 Dner Dtx1 Ear11 Eda Ermap …
118	V$OCT1_05: octamer-binding factor 1	33	33	605	1064	14469	-2.32	0.0	0.04	0.0	Acpp Cd36 Cps1 Csf2rb2 Cul2 Ddx10 Elf1 Fgl2 Fsip1 Gadd45a Gfi1b H3f3b Hapln2 Kctd12 Minpp1 Mrpl13 Nedd9 Oazin Per2 Prx Rap2ip Rasgrf2 Snrp1c Srf Stx6 Tacr2 Tek Terf1 Thrap4 Tnfaip6 Ube1x V2R2 Zfx
119	V$SREBP1_Q6	225	225	413	5125	10408	-2.33	0.0	2.08	0.77	1110030H10Rik 1110064N10Rik 2410018G23Rik 2700038L12Rik 2810036K01Rik 4632409L19Rik 4930542G03Rik 4933425F03Rik 5330414D10Rik AI225782 Adh1 Adrb2 Adss Akr1c18 Alg2 Angptl2 Ank1 Ankrd24 Apg12l Aplp2 Aqp8 Arfl4 Asph Atf4 Atp2a2 Atp4b B3galt3 BC019943 BC021367 BC035291 BC053440 Baiap2 Bicd1 Birc3 Birc6 Brunol4 C330027I04Rik C8b Catna1 Cbll1 Ccnt1 Cd36 Cdca4 Cdk5 Cdo1 Ceacam9 Chchd6 Cherp Chst5 Chx10…
120	V$POU1F1_Q6	242	242	396	6253	9280	-2.33	0.0	0.12	0.0	1110064N10Rik 1500002M01Rik 2310061G07Rik 2410017I18Rik 2610318K02Rik 2700038L12Rik 4833441J24Rik Abca8a Adh1 Agtpbp1 Akr1c18 Ank1 Ankrd24 Apbb1 Apon Areg Arf4 Arg2 Asph Atp1a1 Atp4b Atpif1 B3galt1 BC006705 BC010311 BC019943 BC023105 BC025546 BC053440 Baat Bbox1 Birc3 Birc6 Brunol4 Btbd14b Casp11 Ccl28 Ccrn4l Cct6a Cd36 Cdc42 Cdh13 Cdh17 Ceacam9 Cenpb Chc1l Chrdl1 Cited1 Clstn2 Cnot4 Col13a1 Cops…
121	V$COUP_01: COUP:HNF-4 heterodimer	83	83	555	2339	13194	-2.33	0.0	0.07	0.0	1810057B09Rik 2810036K01Rik 3110006P09Rik 5330414D10Rik Aplp2 Aqp1 Atf4 Atpif1 B3galt1 BC019943 Bbox1 Birc3 Bzw1 Cd36 Chc1l Clcn1 Cln2 Clp1 Clstn2 Col13a1 Cxcl12 Cyp4a10 Dusp18 Elavl2 Elf1 Emid2 Ermap Fgb Fgl2 Foxd1 Fsip1 G6pc Gem Gfi1b Gif Gnai3 Grik5 Grwd1 Hadhsc Hmgcs2 Hspa8 Iqgap1 Junb Klhl7 Lamp2 Lztfl1 Maff Mafk Mbd1 Mcpt6 Mdn1 Nol7 Pcdh15 Per2 Pex16 Plekha4 Prap1 Rab2 Rac1 Rad23a Rap2ip Re…
122	V$IRF_Q6	175	175	463	3923	11610	-2.35	0.0	2.14	0.81	2310061G07Rik 2610312E17Rik 2610318K02Rik 2700038L12Rik 2900091E11Rik 4632409L19Rik Abca8a Adrb2 Adss Agtpbp1 Akr1c18 Als2cr19 Apbb1 Aqp8 Arg2 Atp1a1 B3galt1 B3galt3 BC019943 BC021367 BC023105 BC024479 Baat Birc3 Birc6 Bnip2 Brunol4 C330016H24Rik Calca Cbx1 Ccl28 Ccrn4l Cdh13 Cdh17 Cdo1 Ceacam9 Chc1l Chx10 Cnot4 Col13a1 Crem Crp Crry Cry1 Csen Csf2rb2 Cyp2j6 D10Bwg0791e Defb11 Dpep1 Dtx1 Ear11 Eb…
123	V$FREAC2_01: Fork head RElated ACtivator-2	50	50	588	967	14566	-2.36	0.0	2.77	1.14	4930542G03Rik Adrb2 Akr1c18 Apon BC023105 Casp11 Cbll1 Ccnc Cps1 Cry1 Cyp2c39 Ddx26 Ddx47 Doc2b Elf1 Enpp2 Fgb Hapln2 Igf1r Lamp2 Mcp Meox2 Mgll Mrvi1 Mtap1b Myd116 Pa2g4 Papd4 Pcdh15 Pdcl3 Plekha4 Ppp2r5a Prlpk Psma6 Rab28 Rpl15 Rps6 S100g Scrn3 Sf3b5 Sfrs6 Sgne1 Smc6l1 Stxbp1 Suox Taf7 Ttc14 Vps24 Yes1 Zfx
124	V$STAT5A_02	89	89	549	2483	13050	-2.37	0.0	0.08	0.0	1110064N10Rik 2310061G07Rik 2410018G23Rik 2410118I19Rik 2900091E11Rik Abca8a Adss Angptl2 Aplp2 Areg Arg2 Asph Atf4 BC003885 BC019943 BC024479 BC035291 Baat C8b Cav1 Ccl28 Ccnd2 Cdo1 Cnot4 Cpa3 Crem Crp Dact1 Dner Doc2b Edg1 Egr1 Enpp2 Fxyd2 Git2 Gnpnat1 H3f3b Hgf Hnrpf Hrh3 Hsdl2 Klk8 Lrig1 Mbd1 Mbnl1 Mcpt4 Mef2a Mrpl50 Mrvi1 Oxtr Papd4 Pcm1 Pcolce2 Pcsk5 Pdap1 Pip Pla2g2c Plagl1 Pnrc2 Pscd3 Psg…
125	V$ETS2_B: c-Ets-2 binding sites	162	162	476	4285	11248	-2.38	0.0	0.11	0.0	1100001A21Rik 2610318K02Rik 4930470D19Rik 4933425F03Rik Abca8a Adamts4 Adh1 Agtpbp1 Apg12l Aplp2 Aqp1 Aqp8 Atf4 Atp4b Atpif1 Azgp1 B3galt6 BC003885 BC023105 BC035291 Baiap2 Bcl3 Bicd1 Birc3 C330016H24Rik Calca Ccnd2 Ccnt1 Cct6a Cdh17 Ceacam9 Chchd6 Cln2 Clstn2 Crry Csf2rb2 Cyp2j6 Ddb2 Ddx10 Dfy Dnajb6 Dnajc12 Dner Doc2b Dusp14 Dusp18 Eed Egr1 Enpep Fbxo21 Fmr1 Ga17 Gadd45gip1 Gch1 Gdf11 Gem Gfi1b…
126	V$E2F_03	77	77	561	1593	13940	-2.38	0.0	2.51	0.99	2410018G23Rik 2810036K01Rik 4930542G03Rik Adss Als2cr19 Angptl2 Areg Atf3 B3galt3 Btg2 Catna1 Cbx1 Cherp Cops5 Csen Cxcl12 Cyp2s1 D10Bwg0791e Ddb2 Dner Dusp14 Fgfr1op2 Fgg Fmr1 Fosl1 Foxp1 Gdf11 Gfi1b H2afz Hmgb2 Hnrpl Hyou1 Igf1r Khdrbs1 Kif5b Lrig1 Map2k3 Mapre2 Mat2a Minpp1 Mrpl13 Pabpc1 Pcm1 Pcsk5 Pde4b Pex16 Ppp1r15b Ppp1r8 Rad23a Rasa2 Rbm13 Rgs2 Scrn3 Sfpq Sfrs2 Siah2 Slc16a1 Slc1a5 Slc22a…
127	V$HIF1_Q5: hypoxia-inducible factor 1	85	85	553	1783	13750	-2.4	0.0	2.43	0.94	1110030H10Rik 2310061G07Rik Angptl2 Aqp1 Arf4 BC021367 BC035291 Baat Btbd14b Catnal1 Cbll1 Ccnc Ccnt1 Cdc42ep3 Cdh13 Cdx1 Crem Dner Dock9 Dusp18 Egr1 Elavl2 Eno1 Fosl1 Gja10 Gnai3 Grwd1 H2afz Hccs Hiat1 Hmgb2 Igf1r Ilk Irx3 Kctd12 Kif5b Klf4 Lhx2 Mafk Meox2 Mgll Mogat2 Mtap1b Mynn Nol5a Nptx1 Nr2f2 Orc3l Oxtr Pabpc1 Papd4 Pla2g1br Pou3f1 Ppp1cb Pqlc1 Psmb2 Ptpn21 Rasa2 Relb Rev3l Rgs16 Rpl23a Rps…
128	V$EVI1_04: ectopic viral integration site 1 encoded factor	460	460	178	11526	4007	-2.41	0.0	0.12	0.0	1100001A21Rik 1110064N10Rik 1500002M01Rik 2410017I18Rik 2410018G23Rik 2610020N02Rik 2610312E17Rik 2610318K02Rik 2700038L12Rik 2810036K01Rik 3110006P09Rik 4632409L19Rik 4930542G03Rik 4933425F03Rik 5330414D10Rik AI225782 Abca8a Acpp Adamts4 Adh1 Adrb2 Agtpbp1 Akr1c18 Alg2 Als2cr19 Ankrd24 Apc2 Apg12l Aplp2 Aqp7 Aqp8 Areg Arf4 Arfl4 Arg2 Asns Atf4 Atpif1 Atxn7l4 B3galt1 BC003885 BC019943 BC021367 BC…
129	V$CEBP_C: C/EBP binding site	164	164	474	3679	11854	-2.44	0.0	2.04	0.75	1110030H10Rik 2310061G07Rik 2610312E17Rik 4632409L19Rik Abca8a Acpp Adamts4 Adss Agtpbp1 Akr1c18 Als2cr19 Ankrd24 Arfl4 Atp4b BC006705 BC019943 BC024479 BC053440 Bbox1 Birc3 C8b Casp11 Cbx1 Cdc42 Cdh17 Cdk5 Cenpb Chchd6 Chx10 Cilp2 Cirbp Cln2 Cops5 Cpa3 Cpeb2 Cps1 Crp Crry Cul2 D5Bwg0860e Ddb2 Ddx10 Ddx21 Dmtf1 Dner Dpt Ear11 Eed Efemp1 Egr1 Elf1 Ermap Fbxo3 Fgf1 Fgl2 Fmo1 Fmod Fosl1 Foxf2 Gadd45…
130	V$PBX1_02: homeo domain factor Pbx-1	4	4	634	246	15287	-2.45	0.0	0.01	0.0	Cdh17 Enpep Rad23a Sele
131	V$AHR_01: aryl hydrocarbon / dioxin receptor	5	5	633	38	15495	-2.5	0.0	3.64	1.72	Cdca4 Fbxo21 Lztfl1 Rgs2 Sertad1
132	V$ARP1_01: apolipoprotein AI regulatory protein 1	57	57	581	1659	13874	-2.52	0.0	0.07	0.0	4833441J24Rik Atf3 Atf4 BC021367 BC023105 BC035291 Casp11 Cenpb Cgref1 Chchd6 Cherp Cmkor1 Cul2 Ddb2 E030034P13Rik Ear11 Edg1 Fbxo3 Fgl2 Fosl1 Fzd8 Hadhsc Hcn1 Kif17 Lamc1 Mafk Map2k3 Mmp2 Mogat2 Npr1 Oazin Olfr68 Olfr69 Pou3f1 Ppp1cb Pqlc1 Prap1 Prlpk Ptpn2 Ptx3 Relb Rps10 Scrn3 Slc19a2 Smc6l1 Sphk1 Srf Sult1a1 Tfpi Tgfb1i4 Ttr Uqcrc2 Uroc1 Vamp4 Vtn Ywhae Zcchc3
133	V$ATF3_Q6: activating transcription factor 3	77	77	561	1619	13914	-2.57	0.0	2.26	0.83	2700038L12Rik 2900091E11Rik AI225782 Apbb1 Apc2 Aqp7 Areg Arfl4 Arg2 BC053440 Btg2 Cdc42ep3 Cdk5 Cdx1 Cilp2 Clstn2 Cnn1 D10Bwg0791e Dfy Dnajb4 Dpep1 Dusp14 Egr1 Exosc1 Flt3 Fndc4 Fxyd2 G6pc Gem Gfpt2 H2afz Kif17 Maff Mbnl1 Mtap1b Myd116 Mynn Nptx1 Oazin Pabpc1 Pcsk5 Pdcl3 Pdlim3 Pkia Plat Prx Psmb2 Ptpn2 Rap2ip Rbm13 Rbm18 Relb Riok2 Rpl18 Rpl23a Rpl27 Scg3 Sept6 Sf3b4 Sf3b5 Sfrs6 Siah2 Spz1 Sugt…
134	V$PITX2_Q2: pituitary homeobox factor 2	284	284	354	6635	8898	-2.6	0.0	1.63	0.47	1100001A21Rik 1110007H17Rik 2310061G07Rik 2410018G23Rik 2410118I19Rik 2610020N02Rik 2610318K02Rik 2700038L12Rik 2810036K01Rik 2900091E11Rik 4632409L19Rik 4930470D19Rik AI225782 Abca8a Acpp Agtpbp1 Akr1c18 Ankrd24 Apg12l Apon Aqp8 Arfl4 Arg2 Asns Atf4 Atp1a1 Atpif1 Azgp1 B3galt1 BC003885 BC006705 BC010311 BC019943 BC021367 BC053440 Bbox1 Birc3 Bnip2 Btbd14b Casp11 Catna1 Cav1 Cbx1 Ccl28 Ccnt1 Ccrn…
135	V$EVI1_05: ectopic viral integration site 1 encoded factor	31	31	607	985	14548	-2.6	0.0	0.05	0.0	1810057B09Rik Btbd14b Cav1 Cd36 Clcn1 Cxcl15 Dock9 Enpep Etf1 Gpx5 Junb Kcnab1 Klhl7 Mrpl3 Odz2 Pdcd10 Psma6 Ptx3 Rab27b Rac1 Sf3b5 Slc23a1 Slc7a13 Suox Taf7 Tbl1x Tceal1 Tex10 Tprt Ttr Vcam1
136	V$DR3_Q4: direct repeat 3	79	79	559	2196	13337	-2.6	0.0	0.1	0.0	1810057B09Rik 2410017I18Rik 2610318K02Rik 2900091E11Rik 4833441J24Rik AI225782 Angptl2 Apg12l Asph Atp4b BC003885 BC019943 Bicd1 Btbd14b C330027I04Rik Cdc42ep3 Cdh17 Cherp Chx10 Cilp2 Clstn2 Cnot6l Col17a1 Cpeb2 Elavl2 Fank1 Fgg Fosb Gadd45gip1 Gpx5 Guca1b H2-Bl H2afz Hadh2 Irx3 Itih1 Klhl13 Klk13 Lhx2 Map3k12 March5 Mark1 Mef2a Mrpl1 Mtch2 Npr1 Nptx1 Pdlim3 Pip Plat Pqlc1 Prkx Prlpk Ptpn21 Ptprt…
137	V$CDX2_Q5	395	395	243	9886	5647	-2.63	0.0	0.19	0.0	1100001A21Rik 1110030H10Rik 1110064N10Rik 1500002M01Rik 2410118I19Rik 2610020N02Rik 2610312E17Rik 2610318K02Rik 2700038L12Rik 2810036K01Rik 2900091E11Rik 3110006P09Rik 4833441J24Rik 4933425F03Rik 5330414D10Rik Abca8a Acpp Adh1 Agtpbp1 Akr1c18 Alg2 Als2cr19 Ank1 Apon Aqp7 Aqp8 Arf4 Arg2 Asns Asph Atf4 Atp1a1 Atp2a2 Atxn7l4 Azgp1 B3galt1 BC003885 BC019943 BC021367 BC023105 BC024479 BC035291 BC05344…
138	V$STRA13_01	26	26	612	454	15079	-2.65	0.0	2.75	1.13	2810036K01Rik 4930470D19Rik Atf4 Cpeb2 Crispld1 Ddx5 Fmr1 Gmfb H2afz Kctd12 Lztfl1 Maff Pak1ip1 Pcm1 Pdcd6ip Pi4k2a Pscd3 Psmd11 Relb Rex3 Sgk2 Sirt1 Stx6 Tceal1 Usp9x Zfpm2
139	V$FOXO4_01: fork head box O4	430	430	208	10726	4807	-2.67	0.0	0.19	0.0	1100001A21Rik 1110007H17Rik 1500002M01Rik 2310061G07Rik 2410018G23Rik 2610020N02Rik 2610318K02Rik 2810036K01Rik 2900091E11Rik 3110006P09Rik 4632409L19Rik 4833441J24Rik 4930470D19Rik 4930542G03Rik 4933425F03Rik 5330414D10Rik AI225782 Abca8a Acpp Adh1 Adrb2 Adss Agtpbp1 Akr1c18 Als2cr19 Ank1 Apbb1 Aplp2 Apon Aqp7 Arg2 Asns Atf3 Atf4 Atp4b Atpif1 Axl B3galt1 BC006705 BC010311 BC021367 BC023105 BC024…
140	V$HFH1_01: HNF-3/Fkh Homolog 1	74	74	564	2057	13476	-2.68	0.0	0.11	0.0	2610318K02Rik 4930470D19Rik Adh1 B3galt1 BC010311 Baat Bbox1 Birc3 Cav1 Cdk5 Cenpb Chc1l Cherp Chst5 Col13a1 Cops5 Cps1 Cry1 Cxcl1 Dr1 Edg1 Enpp2 Fabp4 Fgb Fgf1 Foxd1 Gadd45a Gnl2 Gpc6 Gpx5 Gucy1b3 Has2 Hccs Hnrpf Igfbp7 Itgb1 Klf4 Klk13 Lamp2 Mef2a Mme Ndel1 Olfr69 Papolg Pcsk5 Pdlim3 Pip Pkia Plagl1 Ppil5 Ppp1cb Ppp1r15b Ppp1r8 Pscd3 Ptk2 Ptpn2 Rac1 Reck Relb Rgs4 Rpl23a Scrn3 Sfrs2 Shmt2 Slc1a…
141	V$AP1_Q2: activator protein 1	422	422	216	10524	5009	-2.69	0.0	0.2	0.0	1100001A21Rik 1110007H17Rik 1110064N10Rik 1500002M01Rik 2310061G07Rik 2410017I18Rik 2410118I19Rik 2610020N02Rik 2610312E17Rik 2700038L12Rik 2810036K01Rik 3110006P09Rik 4632409L19Rik 4833441J24Rik 4930470D19Rik 4933425F03Rik 5330414D10Rik AI225782 Adamts4 Adh1 Adrb2 Agtpbp1 Akr1c18 Alg2 Als2cr19 Ank1 Apc2 Aqp1 Aqp7 Areg Arf4 Arfl4 Arg2 Asph Atf3 Atf4 Atp1a1 Atpif1 Atxn7l4 Azgp1 B3galt1 B3galt3 BC0…
142	V$SMAD3_Q6	378	378	260	8960	6573	-2.7	0.0	1.47	0.38	1110030H10Rik 1500002M01Rik 1810057B09Rik 2310061G07Rik 2410017I18Rik 2610020N02Rik 2610312E17Rik 2810036K01Rik 2900091E11Rik 3110006P09Rik 4833441J24Rik 4930470D19Rik 4930542G03Rik 4933425F03Rik Adamts4 Adh1 Adss Alg2 Als2cr19 Angptl2 Ank1 Ankrd24 Apc2 Apg12l Aplp2 Apon Aqp1 Aqp7 Aqp8 Areg Arf4 Arfl4 Arg2 Asph Atf3 Atf4 Axl BC010311 BC019943 BC021367 BC023105 BC024479 BC025546 BC035291 Baat Bbox…
143	V$NKX3A_01: NK class homeobox factor 3A	116	116	522	3080	12453	-2.72	0.0	0.15	0.0	1110030H10Rik 1500002M01Rik 1810057B09Rik 2410018G23Rik 2810036K01Rik Abca8a Adss Apon Atpif1 B3galt1 BC006705 BC024479 Bcl3 Casp11 Cdc42 Cdca4 Chc1l Cops5 Cpa3 Cps1 Cry1 Cyp2c39 Cyp2s1 Dmtf1 Dpt Dr1 Eed Elf1 Fabp4 Fbxo3 Fgl2 Fmo1 Fsip1 Gnai3 Gosr1 Gpc6 Gpx5 Gzma H3f3b Hadh2 Hmgb2 Hnrpf Hnrph1 Htra3 Ier5 Itih1 Kera Khdrbs2 Kif5b Klf4 Mafk Maoa Mbnl1 Mcp Mcpt5 Minpp1 Mrpl3 Mrps11 Nedd9 Nfe2l2 Nsma…
144	V$DEC_Q1	440	440	198	10947	4586	-2.73	0.0	0.22	0.0	1110007H17Rik 1110030H10Rik 1500002M01Rik 1810057B09Rik 2310061G07Rik 2410017I18Rik 2410018G23Rik 2610020N02Rik 2610318K02Rik 2700038L12Rik 2810036K01Rik 4833441J24Rik 4930470D19Rik 4933425F03Rik AI225782 Acpp Adh1 Adrb2 Adss Akr1c18 Als2cr19 Angptl2 Ank1 Ankrd24 Apc2 Apon Aqp1 Aqp7 Aqp8 Areg Arf4 Arfl4 Arg2 Atf4 Atp4b Atpif1 Atxn7l4 Axl B3galt1 B3galt6 BC003885 BC006705 BC010311 BC019943 BC02310…
145	V$GABP_B: GA binding protein	63	63	575	1311	14222	-2.73	0.0	2.15	0.81	1100001A21Rik 1110064N10Rik 2610318K02Rik 2810036K01Rik 4930470D19Rik 4930542G03Rik AI225782 B3galt6 BC003885 Birc6 Cherp Col13a1 Cops5 Ddb2 Ddx47 Ddx5 Dnajb6 Eno1 Fgfr1op2 Fmr1 G6pc Ga17 Gnai3 Grwd1 Id4 Khdrbs1 Klf16 Mafk Mcl1 Minpp1 Mogat2 Mrpl13 Mrpl3 Mtch2 Pak1ip1 Pdap1 Pdcd10 Pdcd6ip Per2 Ppp1r10 Ptgds Qpct Rab2 Rad23a Ranbp5 Rbm13 Rpl15 Rps10 Scrn3 Sf3a1 Sf3b4 Snrp1c Sptlc1 Srf Stx18 Stxbp1…
146	V$ETS1_B: c-ETS-1 binding site	272	272	366	6848	8685	-2.74	0.0	0.25	0.0	1100001A21Rik 1810057B09Rik 2410017I18Rik 2410118I19Rik 2610318K02Rik 4833441J24Rik 4933425F03Rik 5330414D10Rik Abca8a Acpp Adamts4 Adh1 Agtpbp1 Alg2 Angptl2 Ank1 Ankrd24 Apg12l Aplp2 Apon Aqp1 Aqp7 Areg Atf4 Atp1a1 Atp2a2 Atp4b Atpif1 Azgp1 B3galt3 B3galt6 BC003885 BC023105 BC024479 BC035291 BC053440 Baiap2 Bcl3 Bicd1 Birc3 Btg2 C330016H24Rik Calca Catna1 Ccnd2 Ccnt1 Cct6a Cdca4 Cdh17 Cdk5 Ceaca…
147	V$FREAC3_01: Fork head RElated ACtivator-3	8	8	630	353	15180	-2.76	0.0	0.02	0.0	Adss D10Bwg0791e Gdf11 Lamp2 Psmb2 Reck Slco1a1 Txndc8
148	V$MRF2_01: modulator recognition factor 2	382	382	256	9510	6023	-2.78	0.0	0.27	0.0	1100001A21Rik 1110030H10Rik 1110064N10Rik 1500002M01Rik 2310061G07Rik 2410018G23Rik 2410118I19Rik 2610020N02Rik 2610318K02Rik 2700038L12Rik 2810036K01Rik 3110006P09Rik 4930470D19Rik 4933425F03Rik 5330414D10Rik AI225782 Abca8a Acpp Adss Agtpbp1 Akr1c18 Alg2 Apbb1 Aplp2 Apon Aqp8 Arf4 Arfl4 Asns Asph Atf4 Atp1a1 Atp4b Atxn7l4 B3galt1 B3galt3 BC003885 BC006705 BC019943 BC021367 BC023105 BC024479 BC0…
149	V$EFC_Q6	362	362	276	8608	6925	-2.78	0.0	1.31	0.31	1110030H10Rik 1110064N10Rik 2410017I18Rik 2610020N02Rik 2610312E17Rik 2610318K02Rik 2700038L12Rik 2810036K01Rik 2900091E11Rik 3110006P09Rik 4833441J24Rik 4933425F03Rik 5330414D10Rik AI225782 Acpp Adrb2 Adss Akr1c18 Alg2 Als2cr19 Angptl2 Ank1 Apc2 Apg12l Apon Aqp1 Aqp8 Areg Arg2 Atp1a1 Atp4b Atpif1 Atxn7l4 Axl Azgp1 B3galt1 B3galt6 BC006705 BC019943 BC021367 BC025546 BC053440 Baiap2 Bcl3 Birc3 Bir…
150	V$IK3_01: Ikaros 3	55	55	583	1569	13964	-2.79	0.0	0.1	0.0	2610318K02Rik 5330414D10Rik Arf4 Atp2a2 Atxn7l4 Azgp1 Clcn1 Cxcl15 D5Bwg0860e Ddb2 Ddx21 Eif2ak3 Fbxo21 Fgg Fmo1 Foxh1 Ga17 Gfpt2 Git2 Grwd1 Hc Igfbp6 Mapk7 Mcp Mcpt5 Mrpl1 Nfkb2 Nmd3 Nol7 Nr5a1 Orc4l Pdlim3 Pja2 Pnrc2 Ppp1r8 Ppp2r5a Rbm13 Relb Rgs2 Rgs4 Rpl5 S100g Sele Sept3 Sgne1 Siah2 Slc22a5 Slc7a13 Suox Tnfaip6 Top1 Tox Tph1 Uroc1 Wasl
151	V$PAX6_01: Pax-6	307	307	331	7275	8258	-2.79	0.0	1.29	0.31	1110064N10Rik 1810057B09Rik 2410017I18Rik 2610312E17Rik 2610318K02Rik 2700038L12Rik 2810036K01Rik 4833441J24Rik 4930470D19Rik 4930542G03Rik 5330414D10Rik AI225782 Abca8a Acpp Adss Agtpbp1 Ankrd24 Apg12l Arf4 Asns Atf3 Atf4 Atp1a1 Atp2a2 Atp4b Atpif1 Azgp1 B3galt6 BC010311 BC019943 BC025546 BC035291 BC053440 Baat Bbox1 Birc3 C330016H24Rik C8b Casp11 Catnal1 Cbll1 Ccl28 Ccnc Ccnd2 Ccnt1 Ccrn4l Cct6…
152	V$CAAT_01: cellular and viral CCAAT box	392	392	246	9346	6187	-2.8	0.0	1.3	0.31	1100001A21Rik 1110030H10Rik 1110064N10Rik 2310061G07Rik 2410017I18Rik 2410018G23Rik 2610020N02Rik 2610312E17Rik 2610318K02Rik 3110006P09Rik 4833441J24Rik 4930470D19Rik 4930542G03Rik 4933425F03Rik 5330414D10Rik Abca8a Acpp Adamts4 Adh1 Adrb2 Alg2 Als2cr19 Angptl2 Ankrd24 Apc2 Aplp2 Apon Aqp1 Areg Arf4 Arfl4 Arg2 Asns Asph Atf3 Atf4 Atp1a1 Atp2a2 Azgp1 B3galt6 BC006705 BC019943 BC021367 BC023105 BC…
153	V$LMO2COM_02: complex of Lmo2 bound to Tal-1, E2A proteins, and GATA-1, half-site 2	330	330	308	8228	7305	-2.81	0.0	0.29	0.0	1110007H17Rik 1110030H10Rik 1110064N10Rik 2310061G07Rik 2410118I19Rik 2610312E17Rik 2610318K02Rik 2700038L12Rik 2810036K01Rik 4833441J24Rik 4930542G03Rik 4933425F03Rik Abca8a Acpp Adh1 Adss Akr1c18 Alg2 Als2cr19 Apg12l Aplp2 Apon Aqp1 Aqp7 Aqp8 Arfl4 Arg2 Asns Asph Atf3 Atp2a2 Atp4b Atxn7l4 Azgp1 B3galt3 BC010311 BC019943 BC021367 BC023105 BC024479 Baat Bbox1 Bnip2 Brunol4 Btbd14b Bzw1 C8b Calca …
154	V$ER_Q6: estrogen receptor	328	328	310	8170	7363	-2.82	0.0	0.31	0.0	1100001A21Rik 1110007H17Rik 1110030H10Rik 2410017I18Rik 2410118I19Rik 2610020N02Rik 2610312E17Rik 2610318K02Rik 2810036K01Rik 4930470D19Rik 4930542G03Rik 4933425F03Rik Acpp Adamts4 Alg2 Angptl2 Ank1 Ankrd24 Apc2 Aplp2 Apon Aqp7 Areg Arf4 Arfl4 Atf3 Atf4 Atp4b Atpif1 B3galt3 B3galt6 BC021367 BC023105 BC035291 Bcl3 Birc6 Bnip2 Btg2 Bzw1 C330016H24Rik C330027I04Rik Catna1 Catnal1 Ccnd2 Cd36 Cdc42 Cd…
155	V$NFKB_C: NF-kappaB binding site	29	29	609	533	15000	-2.82	0.0	2.46	0.96	1810057B09Rik 2810036K01Rik Atp4b Bcl3 Casp11 Clcn1 Cxcl1 Dpep1 Efhd2 Foxh1 Hmgb2 Il27ra Itih1 Khdrbs2 Map2k3 Mrps11 Nfkb2 Olfr68 Olfr69 Prlpk Rev3l Rnf14 Scnn1a Speer3 Taf7 Tm4sf9 Txndc8 Vamp4 Vcam1
156	V$TATA_C: Retroviral TATA box	185	185	453	4715	10818	-2.82	0.0	0.25	0.0	1110030H10Rik 1110064N10Rik 2610020N02Rik 2610318K02Rik 2700038L12Rik 2810036K01Rik 2900091E11Rik 5330414D10Rik AI225782 Abca8a Acpp Adamts4 Agtpbp1 Als2cr19 Aqp8 Areg Atf3 Atp1a1 Atp4b B3galt1 BC003885 BC010311 BC019943 Baiap2 Bbox1 Birc3 Bnip2 C330016H24Rik Calca Casp11 Catnal1 Ccl28 Ccnt1 Cd36 Cdc42 Cdx1 Chc1l Chchd6 Cited1 Cmkor1 Cnn1 Cops5 Cpa3 Cps1 Crem Cxcl1 Cyp2c39 D10Bwg0791e Dact1 Ddb2 …
157	V$IRF7_01: interferon regulatory factor 7	354	354	284	8802	6731	-2.82	0.0	0.31	0.0	1100001A21Rik 1110007H17Rik 1500002M01Rik 2310061G07Rik 2410017I18Rik 2410018G23Rik 2610020N02Rik 2610312E17Rik 2610318K02Rik 2810036K01Rik 2900091E11Rik 4632409L19Rik 4930542G03Rik AI225782 Abca8a Acpp Adh1 Adrb2 Adss Agtpbp1 Akr1c18 Als2cr19 Apbb1 Apg12l Apon Aqp7 Areg Arg2 Asns Atf4 Atp1a1 Atp2a2 B3galt1 B3galt3 B3galt6 BC003885 BC010311 BC019943 BC023105 BC025546 BC035291 BC053440 Baat Bbox1 …
158	V$TFIIA_Q6	565	565	73	13965	1568	-2.85	0.0	0.13	0.0	1100001A21Rik 1110030H10Rik 1110064N10Rik 1500002M01Rik 1810057B09Rik 2410017I18Rik 2410118I19Rik 2610020N02Rik 2610312E17Rik 2610318K02Rik 2810036K01Rik 2900091E11Rik 3110006P09Rik 4632409L19Rik 4833441J24Rik 4930470D19Rik 4930542G03Rik 4933425F03Rik 5330414D10Rik AI225782 Abca8a Acpp Adamts4 Adh1 Adrb2 Adss Agtpbp1 Akr1c18 Alg2 Als2cr19 Angptl2 Ank1 Ankrd24 Apc2 Apg12l Aplp2 Apon Aqp1 Aqp7 Aqp8…
159	V$NKX22_01: NK2 class homeobox factor 2	74	74	564	2026	13507	-2.85	0.0	0.14	0.0	1100001A21Rik 1110064N10Rik 1500002M01Rik 2610318K02Rik 2810036K01Rik Angptl2 Apbb1 Apg12l Apon BC019943 BC023105 Bbox1 Cct6a Cdc42 Cdh17 Cdo1 Col17a1 Cyp2j6 Dpt Eed Fbxo3 Fgl2 Foxp1 G6pc Gnl2 Gpr132 Gzma Hadh2 Hc Hgf Hmgcs2 Hmgn3 Hsdl2 Ilk Kif5b Mcp Mcpt5 Mef2a Mrpl1 Mrpl13 Mrpl3 Mtch2 Papd4 Pcm1 Pcolce2 Pias1 Pla2g1br Prlpk Pscd3 Psmd11 Ptn Qpct Rbm13 Rgs2 Rpl39 Rpo2tc1 Sirt1 Slc22a19 Slc6a9 Sm…
160	V$CHOP_01: heterodimers of CHOP and C/EBPalpha	190	190	448	4438	11095	-2.86	0.0	1.32	0.31	1110030H10Rik 1810057B09Rik 2610020N02Rik 2700038L12Rik 2810036K01Rik 2900091E11Rik 3110006P09Rik 5330414D10Rik Acpp Adss Agtpbp1 Akr1c18 Alg2 Apbb1 Arg2 Axl Azgp1 B3galt1 BC003885 BC021367 BC023105 BC024479 Baat Baiap2 Bbox1 Birc6 C330027I04Rik Ccl28 Ccnd2 Cdh13 Cdh17 Cdk5 Cdo1 Cenpb Chrdl1 Clcn1 Cln2 Cmkor1 Cnn1 Cnot4 Cnot6l Col13a1 Col17a1 Cpa3 Crry Cul2 Cxcl12 Cyp2j6 D5Bwg0860e Ddb2 Ddx10 Ddx…
161	V$MMEF2_Q6: myocyte enhancer factor	202	202	436	5099	10434	-2.87	0.0	0.3	0.0	1110064N10Rik 1500002M01Rik 2610020N02Rik 2610318K02Rik 2700038L12Rik 2810036K01Rik 3110006P09Rik 4833441J24Rik 4933425F03Rik Arfl4 Arg2 Atf3 Atp1a1 Atpif1 BC019943 BC024479 Bbox1 Birc3 Birc6 C330016H24Rik Catnal1 Cav1 Ccl28 Ccnt1 Cct6a Cd36 Cdo1 Cdx1 Cgref1 Clcn1 Cmkor1 Cnn1 Cnot6l Cops5 Cpa3 Crispld1 Csf2rb2 Cul2 Cxcl12 Cxcl15 Cyp2c39 Cyp2s1 Cyp4a10 Cyp4f15 D5Bwg0860e Ddb2 Ddx21 Dnajc12 E030034…
162	V$HFH3_01: HFH-3 (HNF3/fork head homolog 3)	304	304	334	7247	8286	-2.87	0.0	1.12	0.24	1110007H17Rik 1110030H10Rik 1500002M01Rik 2310061G07Rik 2410018G23Rik 2410118I19Rik 2610020N02Rik 2610312E17Rik 2610318K02Rik 2700038L12Rik 2810036K01Rik 2900091E11Rik 4632409L19Rik 4833441J24Rik 4930542G03Rik 4933425F03Rik 5330414D10Rik Acpp Adh1 Adss Agtpbp1 Akr1c18 Alg2 Als2cr19 Ank1 Apc2 Apon Asns Atf4 Atp4b Atpif1 Axl Azgp1 B3galt1 BC010311 BC024479 Baat Bbox1 Bicd1 Birc3 Brunol4 Casp11 Cav1…
163	V$GATA1_02: GATA-binding factor 1	223	223	415	5597	9936	-2.88	0.0	0.32	0.0	1110007H17Rik 1110030H10Rik 2610312E17Rik 2700038L12Rik 4833441J24Rik 4930542G03Rik 4933425F03Rik Abca8a Adrb2 Alg2 Als2cr19 Aqp7 Aqp8 Arf4 Arfl4 Atp2a2 Atp4b Azgp1 B3galt3 B3galt6 BC010311 BC023105 BC024479 Baat Bnip2 Bzw1 C8b Calca Catnal1 Cbll1 Ccnd2 Cd36 Cdc42 Cdca4 Cdh13 Cenpb Chc1l Chchd6 Chrdl1 Chx10 Cilp2 Clcn1 Clp1 Cnn1 Col13a1 Cps1 Crem Crry Csen Csf2rb2 Cul2 Cxcl1 Cxcl15 Cyp2j6 Cyp4a10…
164	V$VMAF_01: v-Maf	407	407	231	9743	5790	-2.89	0.0	1.18	0.25	1100001A21Rik 1110007H17Rik 1110030H10Rik 1110064N10Rik 1500002M01Rik 1810057B09Rik 2410017I18Rik 2410018G23Rik 2410118I19Rik 2610020N02Rik 2610312E17Rik 2610318K02Rik 2700038L12Rik 2810036K01Rik 2900091E11Rik 3110006P09Rik 4833441J24Rik 4930542G03Rik 4933425F03Rik Adrb2 Agtpbp1 Akr1c18 Alg2 Als2cr19 Angptl2 Ank1 Ankrd24 Apbb1 Apc2 Apg12l Aplp2 Apon Aqp1 Aqp8 Areg Arfl4 Arg2 Asph Atf4 Atp2a2 Atp4…
165	V$TITF1_Q3: TTF-1, TITF1 (thyroid transcription factor 1)	241	241	397	6027	9506	-2.89	0.0	0.34	0.0	1100001A21Rik 1110007H17Rik 1110030H10Rik 1110064N10Rik 1500002M01Rik 1810057B09Rik 2700038L12Rik 3110006P09Rik 4930470D19Rik 5330414D10Rik Abca8a Adh1 Agtpbp1 Als2cr19 Ank1 Apon Aqp7 Arg2 Atf3 Atp1a1 Axl B3galt1 BC006705 BC023105 BC025546 BC035291 BC053440 Baat Birc6 Btg2 Bzw1 C330027I04Rik Calca Casp11 Catna1 Ccnc Ccnd2 Ccrn4l Cd36 Cdc42 Cdo1 Cgref1 Chc1l Chchd6 Chst5 Chx10 Cirbp Cited1 Cnn1 Cn…
166	V$HEN1_01: HEN1	9	9	629	374	15159	-2.89	0.0	0.03	0.0	Areg Btbd14b Chst5 Grik5 Hyou1 Itih1 Khdrbs1 Ptgds Tacr2
167	V$FOXP3_Q4	372	372	266	9202	6331	-2.9	0.0	0.36	0.0	1110064N10Rik 1810057B09Rik 2310061G07Rik 2410118I19Rik 2610020N02Rik 2810036K01Rik 2900091E11Rik 3110006P09Rik 4632409L19Rik 4833441J24Rik 4930542G03Rik 4933425F03Rik Abca8a Adh1 Adrb2 Agtpbp1 Akr1c18 Alg2 Ank1 Ankrd24 Apbb1 Aqp7 Areg Arf4 Arfl4 Arg2 Asns Asph Atp1a1 Atp4b Atpif1 Axl Azgp1 B3galt1 BC003885 BC019943 BC035291 BC053440 Baat Baiap2 Bbox1 Birc3 Birc6 Bnip2 Btbd14b Btg2 Bzw1 Calca Cat…
168	V$COMP1_01: COMP1	390	390	248	9642	5891	-2.9	0.0	0.36	0.0	1110030H10Rik 2310061G07Rik 2410118I19Rik 2610312E17Rik 2700038L12Rik 4632409L19Rik 4833441J24Rik 4930470D19Rik 4930542G03Rik AI225782 Abca8a Acpp Adh1 Adss Akr1c18 Alg2 Als2cr19 Angptl2 Ank1 Apbb1 Apc2 Apg12l Apon Aqp1 Arfl4 Arg2 Asns Asph Atf4 Atp1a1 Atp2a2 Atp4b Atpif1 Axl Azgp1 B3galt1 B3galt6 BC006705 BC010311 BC021367 BC023105 BC024479 BC053440 Baiap2 Bcl3 Birc6 Bnip2 Brunol4 Btbd14b Btg2 B…
169	V$MEF2_Q6_01	371	371	267	9169	6364	-2.9	0.0	0.38	0.0	1100001A21Rik 1110064N10Rik 1500002M01Rik 1810057B09Rik 2410018G23Rik 2610020N02Rik 2610312E17Rik 2610318K02Rik 2700038L12Rik 2810036K01Rik 3110006P09Rik 4933425F03Rik 5330414D10Rik Abca8a Adamts4 Adh1 Adss Agtpbp1 Akr1c18 Apbb1 Aplp2 Aqp1 Arf4 Arfl4 Arg2 Atf3 Atf4 Atp1a1 Atp4b Azgp1 B3galt1 B3galt3 BC003885 BC010311 BC019943 BC021367 BC023105 BC024479 Baat Baiap2 Bbox1 Bicd1 Birc3 Brunol4 Btbd14…
170	V$RP58_01: 58 KDA repressor protein	10	10	628	401	15132	-2.9	0.0	0.04	0.0	Cenpb Git2 Gja10 Rap2ip Sgk2 Smarcd2 Srf Tnfaip6 Ttr Txndc8
171	V$CEBPDELTA_Q6	466	466	172	11523	4010	-2.91	0.0	0.28	0.0	1100001A21Rik 1110030H10Rik 1110064N10Rik 1500002M01Rik 1810057B09Rik 2410017I18Rik 2610312E17Rik 2610318K02Rik 2700038L12Rik 4632409L19Rik 4930542G03Rik 4933425F03Rik 5330414D10Rik AI225782 Abca8a Acpp Adamts4 Agtpbp1 Akr1c18 Alg2 Angptl2 Ankrd24 Apbb1 Apc2 Aplp2 Apon Aqp1 Aqp8 Arfl4 Asph Atf3 Atp1a1 Atp4b Atxn7l4 Azgp1 B3galt1 BC006705 BC010311 BC019943 BC021367 BC023105 BC024479 BC025546 BC053…
172	V$IK1_01: Ikaros 1	347	347	291	8568	6965	-2.92	0.0	0.41	0.0	1110007H17Rik 1110064N10Rik 1810057B09Rik 2310061G07Rik 2410017I18Rik 2410018G23Rik 2610318K02Rik 2700038L12Rik 2900091E11Rik 4930470D19Rik 5330414D10Rik Abca8a Acpp Adamts4 Adh1 Angptl2 Ank1 Apbb1 Aplp2 Apon Aqp1 Aqp7 Areg Arf4 Asns Asph Atf4 Atp1a1 Atp2a2 Atxn7l4 Axl Azgp1 B3galt1 BC003885 BC006705 BC010311 BC021367 BC023105 BC024479 BC035291 BC053440 Baat Bbox1 Bicd1 Bnip2 Brunol4 Btg2 Bzw1 Ca…
173	V$EBF_Q6	174	174	464	4409	11124	-2.92	0.0	0.3	0.0	1100001A21Rik 2410018G23Rik 2610312E17Rik 2810036K01Rik 4930470D19Rik Adamts4 Als2cr19 Ankrd24 Apbb1 Aqp7 Asns Atf3 Atf4 Atp2a2 Atp4b Atpif1 Azgp1 BC021367 BC024479 Bcl3 Btg2 C330016H24Rik Cbll1 Ccnc Ccnd2 Cdc42ep3 Cdh17 Cdk5 Cdx1 Ceacam9 Chst5 Chx10 Col17a1 Cps1 Crispld1 Csen Cul2 Cxcl12 D5Bwg0860e Dact1 Ddx10 Dpt E030034P13Rik Eda Edg1 Eed Egr1 Eif2ak3 Emid2 Ermap Fank1 Fbxo3 Fkbp7 Fndc4 Fosl1 …
174	V$MTATA_B: Muscle TATA box	301	301	337	7436	8097	-2.94	0.0	0.43	0.0	1110030H10Rik 1110064N10Rik 2610020N02Rik 2810036K01Rik 3110006P09Rik 4930470D19Rik 4930542G03Rik AI225782 Abca8a Acpp Adamts4 Adh1 Adss Agtpbp1 Ank1 Apbb1 Aplp2 Aqp1 Aqp8 Arg2 Asns Atf3 Atf4 Atp4b Axl B3galt1 BC010311 BC023105 BC024479 BC053440 Baiap2 Bbox1 Birc3 Bnip2 Brunol4 Bzw1 Calca Casp11 Cav1 Ccnc Ccnt1 Ccrn4l Cd36 Cdc42 Cdh13 Cdh17 Cdx1 Ceacam9 Cenpb Chchd6 Cherp Chst5 Cited1 Clcn1 Clp1 …
175	V$GFI1_01: growth factor independence 1	180	180	458	4538	10995	-2.94	0.0	0.33	0.0	2310061G07Rik 2410118I19Rik 3110006P09Rik Adh1 Ank1 Aplp2 Aqp1 Arf4 Asns Asph BC003885 BC023105 BC025546 BC035291 BC053440 Baat Bbox1 Birc3 Bnip2 Brunol4 C8b Cav1 Cbx1 Ccnt1 Ccrn4l Cdh13 Cdk5 Ceacam9 Chc1l Chx10 Cirbp Clp1 Col13a1 Col17a1 Cpa3 Crp Csf2rb2 Cxcl1 Cyp2j6 D10Bwg0791e D5Bwg0860e Ddb2 Ddx10 Ddx21 Ddx26 Defb11 Dner Doc2b Dock9 Dpt Dr1 Dtx1 Ear11 Ebf1 Eed Ehbp1 Eif3s6ip Enpp2 Fabp4 Fbxo2…
176	V$RFX1_01: X-box binding protein RFX1	284	284	354	6809	8724	-2.94	0.0	0.96	0.17	1110030H10Rik 1500002M01Rik 1810057B09Rik 2410017I18Rik 2410018G23Rik 2610020N02Rik 3110006P09Rik 4632409L19Rik 4833441J24Rik 4930470D19Rik 4930542G03Rik 5330414D10Rik AI225782 Acpp Adamts4 Adrb2 Akr1c18 Alg2 Als2cr19 Angptl2 Ank1 Apbb1 Apc2 Apg12l Apon Aqp8 Areg Asns Atf4 Atp1a1 Atp2a2 Atxn7l4 B3galt3 B3galt6 BC006705 BC021367 BC023105 BC025546 BC053440 Baiap2 Bcl3 Birc3 Btbd14b Catna1 Cav1 Ccnt…
177	V$AP1_C: AP-1 binding site	112	112	526	2922	12611	-2.94	0.0	0.22	0.0	1500002M01Rik 2310061G07Rik 5330414D10Rik Abca8a Adss Alg2 Als2cr19 Aqp7 Asph Atf4 BC010311 BC053440 Baat Bicd1 Birc6 Catna1 Cbx1 Ccrn4l Cdc42 Cdca4 Cdh13 Cdk5 Cgref1 Chc1l Chchd6 Cirbp Csen Cyp2s1 Dnajb6 Dnajc12 Dusp14 Dusp18 Edg1 Eif3s6ip Elf1 Fabp4 Fank1 Fbxo21 Fgb Fgl2 Foxp1 G6pc Gfpt2 Gnai3 Grwd1 Guca1b Gzma Igsf4b Kif2a Klf4 Lamc1 Lhx2 Lztfl1 Maoa Map2k3 Mapkbp1 Minpp1 Mme Mrpl13 Mrvi1 Mtap…
178	V$XFD3_01: Xenopus fork head domain factor 3	84	84	554	1852	13681	-2.94	0.0	1.68	0.48	1110064N10Rik Abca8a Adrb2 Adss Akr1c18 Atp4b B3galt1 B3galt6 BC023105 BC025546 BC053440 Btg2 Casp11 Cav1 Ccnc Cdc42 Clp1 Crem Crry Cry1 Cyp2c39 D10Bwg0791e Ddx10 Ddx26 Dtx1 Eed Enpp2 Fgb Fsip1 Gdf11 Hapln2 Igf1r Lamp2 Lmna Mafk Mcp Mcpt5 Msc Mtap1b Mto1 Myd116 Nmd3 Nol5a Pa2g4 Papd4 Pcdh15 Pcm1 Pdcl3 Plekha4 Pnmt Ppil5 Prim2 Psma6 Psmb2 Ptk2 Ptprt Rab28 Rasgrf2 Reck Rpl41 Rps6 S100g Scrn3 Sf3b5 …
179	V$VMYB_01: v-Myb	461	461	177	11069	4464	-2.95	0.0	1.17	0.25	1100001A21Rik 1110030H10Rik 1110064N10Rik 1500002M01Rik 1810057B09Rik 2410018G23Rik 2410118I19Rik 2610318K02Rik 2810036K01Rik 2900091E11Rik 4632409L19Rik 4833441J24Rik 4930470D19Rik 4933425F03Rik 5330414D10Rik AI225782 Acpp Adamts4 Adrb2 Adss Agtpbp1 Akr1c18 Alg2 Als2cr19 Angptl2 Ank1 Ankrd24 Apbb1 Apg12l Aplp2 Aqp1 Aqp7 Arf4 Arfl4 Arg2 Asph Atf3 Atp1a1 Atpif1 Axl Azgp1 B3galt1 B3galt3 B3galt6 BC…
180	V$USF_C: USF binding site	308	308	330	7407	8126	-2.95	0.0	0.92	0.15	1110007H17Rik 1110064N10Rik 1500002M01Rik 2410017I18Rik 2610020N02Rik 2610312E17Rik 2700038L12Rik 2810036K01Rik 2900091E11Rik 4833441J24Rik 4930470D19Rik 4933425F03Rik 5330414D10Rik AI225782 Adh1 Adss Agtpbp1 Alg2 Als2cr19 Angptl2 Ank1 Apbb1 Aqp7 Aqp8 Arf4 Arfl4 Asns Asph Atf4 Atp1a1 Atp2a2 Axl Azgp1 B3galt1 B3galt6 BC003885 BC006705 BC019943 BC021367 BC023105 Bbox1 Birc3 Bnip2 Btg2 Calca Casp11 …
181	V$GATA1_03: GATA-binding factor 1	225	225	413	5353	10180	-2.95	0.0	1.04	0.21	1100001A21Rik 1500002M01Rik 2310061G07Rik 2410017I18Rik 2410018G23Rik 2610020N02Rik 2810036K01Rik 3110006P09Rik 4930470D19Rik 5330414D10Rik Abca8a Agtpbp1 Akr1c18 Ankrd24 Apg12l Apon Aqp8 Arfl4 Asns Atpif1 BC003885 BC010311 BC019943 BC021367 BC053440 Bbox1 Btbd14b Bzw1 C8b Casp11 Ccl28 Ccrn4l Cdh13 Cdk5 Ceacam9 Chc1l Cited1 Clcn1 Cln2 Clp1 Cnot6l Cops5 Cps1 Crem Crispld1 Crry Cry1 Csen Cxcl1 Cxcl…
182	V$E12_Q6	160	160	478	4059	11474	-2.96	0.0	0.3	0.0	1110007H17Rik 1110030H10Rik 1500002M01Rik 2410017I18Rik 2610318K02Rik 4933425F03Rik Adrb2 Als2cr19 Angptl2 Apbb1 Apc2 Apg12l Apon Areg Arfl4 Arg2 Atf4 Atp4b BC010311 BC024479 BC025546 BC035291 Bbox1 Bicd1 Brunol4 Ccnc Ccrn4l Cdc42ep3 Cdk5 Ceacam9 Cgref1 Chc1l Cherp Chrdl1 Cilp2 Clcn1 Cln2 Clp1 Cmkor1 Cpa3 Crp Cry1 Cul2 D5Bwg0860e Defb11 Dmgdh Dmtf1 Dtx1 Dusp14 Eda Egr1 Eif3s6ip Elavl2 Fosb Foxh1 …
183	V$SOX5_01: Sox-5	290	290	348	7149	8384	-2.96	0.0	0.47	0.0	1110030H10Rik 2410118I19Rik 2610020N02Rik 2610312E17Rik 2610318K02Rik 2700038L12Rik 2810036K01Rik 2900091E11Rik 3110006P09Rik 4632409L19Rik 4930470D19Rik 4930542G03Rik 4933425F03Rik 5330414D10Rik Acpp Adh1 Adss Akr1c18 Als2cr19 Ankrd24 Apbb1 Aplp2 Apon Aqp1 Aqp7 Arfl4 Arg2 Asns Asph Atxn7l4 B3galt1 B3galt3 BC010311 BC019943 BC024479 BC053440 Baat Bnip2 Btg2 C330016H24Rik Casp11 Catna1 Catnal1 Cav…
184	V$MYOGNF1_01: myogenin / nuclear factor 1 or related factors	129	129	509	3320	12213	-2.96	0.0	0.26	0.0	1500002M01Rik 4933425F03Rik Acpp Adss Arfl4 Atf3 Azgp1 B3galt1 BC003885 BC006705 BC010311 BC025546 Birc6 C330016H24Rik Catna1 Catnal1 Ccrn4l Cct6a Cdc42 Cdh13 Cdh17 Ceacam9 Chrdl1 Cirbp Clstn2 Col13a1 Cry1 Csf2rb2 Cyp2c39 Cyp4a10 Cyp4f15 D10Bwg0791e Dact1 Ddx10 Ddx47 Dnajc12 E030034P13Rik Eda Efhd2 Elavl2 Enpep Exosc1 Fbxo21 Fgf1 Fgg Fmo1 Fmr1 Fosl1 Foxh1 Ga17 Gadd45a Gem Gfi1b Gpr132 Grwd1 H3f3b…
185	V$FOXJ2_01: fork head box J 2	313	313	325	7577	7956	-2.98	0.0	0.77	0.08	1110007H17Rik 1110030H10Rik 1500002M01Rik 1810057B09Rik 2310061G07Rik 2410018G23Rik 2410118I19Rik 2610020N02Rik 2610312E17Rik 2610318K02Rik 2700038L12Rik 2810036K01Rik 2900091E11Rik 4632409L19Rik 4833441J24Rik 4930542G03Rik 4933425F03Rik Acpp Adh1 Adrb2 Adss Agtpbp1 Akr1c18 Alg2 Als2cr19 Ank1 Apon Atf3 Atp1a1 Atp4b Atpif1 Axl B3galt1 BC006705 BC010311 BC019943 BC021367 BC024479 Baat Bbox1 Bicd1 B…
186	V$NKX25_01: homeo domain factor Nkx-2.5/Csx, tinman homolog	316	316	322	7654	7879	-2.98	0.0	0.76	0.07	1100001A21Rik 1110030H10Rik 1500002M01Rik 1810057B09Rik 2410017I18Rik 2410118I19Rik 2610318K02Rik 2810036K01Rik 2900091E11Rik 3110006P09Rik 4632409L19Rik 4833441J24Rik 4933425F03Rik 5330414D10Rik AI225782 Acpp Adh1 Adrb2 Akr1c18 Ank1 Ankrd24 Apc2 Apon Aqp7 Areg Arf4 Arfl4 Asns Atf3 Atf4 Atp1a1 Atxn7l4 Axl B3galt1 BC010311 BC023105 Bbox1 Bcl3 Birc6 Bnip2 C330016H24Rik C330027I04Rik C8b Calca Casp1…
187	V$BARBIE_01: barbiturate-inducible element	318	318	320	7782	7751	-2.99	0.0	0.57	0.0	1110030H10Rik 1110064N10Rik 1810057B09Rik 2310061G07Rik 2410017I18Rik 2410118I19Rik 2610312E17Rik 2700038L12Rik 2900091E11Rik 5330414D10Rik AI225782 Abca8a Acpp Adamts4 Adrb2 Agtpbp1 Angptl2 Ankrd24 Apc2 Apg12l Aqp1 Aqp7 Aqp8 Areg Arf4 Arfl4 Arg2 Atf3 Atp2a2 Atpif1 Azgp1 B3galt1 B3galt3 B3galt6 BC003885 BC010311 BC023105 Baat Birc6 Bnip2 C330016H24Rik C330027I04Rik C8b Casp11 Catna1 Cav1 Cbll1 Cc…
188	V$CDPCR3HD_01: cut-like homeodomain protein	207	207	431	4936	10597	-2.99	0.0	0.98	0.18	1110007H17Rik 1500002M01Rik 2310061G07Rik 2410118I19Rik 2700038L12Rik 4632409L19Rik 4930542G03Rik 4933425F03Rik Adh1 Als2cr19 Aplp2 Aqp1 Aqp8 Asns Asph Atf4 Axl BC006705 BC023105 Bcl3 Birc3 Birc6 Brunol4 Btg2 C8b Catnal1 Cbll1 Cbx1 Ccnc Cdc42 Cdh13 Cdh17 Cdo1 Cdx1 Chc1l Clcn1 Clp1 Cmkor1 Cnn1 Crispld1 Crp Cul2 Cxcl12 Cyp2c39 Cyp2j6 D10Bwg0791e D5Bwg0860e Dact1 Ddx10 Defb11 Dmgdh Dnajb6 Dner Dock9…
189	V$E2F_Q6_01	82	82	556	1813	13720	-2.99	0.0	1.62	0.46	2810036K01Rik 4930542G03Rik Adss Als2cr19 Angptl2 Atf3 Atxn7l4 B3galt3 B3galt6 Btg2 Cbx1 Ccnd2 Ccnt1 Cdx1 Cherp Cops5 Csen Cxcl12 Cyp2s1 D10Bwg0791e Ddb2 Dr1 Dusp14 Fgfr1op2 Fmr1 Fosb Fosl1 Foxp1 Gdf11 Gfi1b Gnai3 H2afz Hmgb2 Hnrpl Il27ra Khdrbs1 Kif5b Lrig1 Map2k3 Mat2a Metap1 Mrpl13 Msc Ndel1 Nol7 Orc4l Pcsk5 Pde4b Pon2 Ppp1r15b Ppp1r8 Rad23a Rbm13 Rgs2 Rnf134 Rpl5 Rps6 Scrn3 Sfpq Sfrs2 Siah2 S…
190	V$OCT_C: Octamer binding site	35	35	603	1042	14491	-2.99	0.0	0.1	0.0	Acpp BC019943 Bbox1 Csf2rb2 Cul2 Cyp2j6 Ddx10 Ebf1 Gadd45a Gfi1b Grwd1 H3f3b Kctd12 Kera Minpp1 Mrpl13 Oazin Per2 Pnrc2 Prx Rab2 Rap2ip Sertad1 Snrp1c Srf Stx6 Tek Terf1 Thrap4 Tnfaip6 Top1 Ube1x Zfp111 Zfx Zswim6
191	V$HLF_01: hepatic leukemia factor	183	183	455	4574	10959	-3.0	0.0	0.39	0.0	1110064N10Rik 2410017I18Rik 2410018G23Rik 2610312E17Rik 2900091E11Rik 3110006P09Rik 4833441J24Rik 4933425F03Rik AI225782 Agtpbp1 Akr1c18 Alg2 Angptl2 Arf4 Asns Atf3 Atxn7l4 B3galt1 BC003885 BC019943 Baat Baiap2 Bbox1 Bicd1 Ccnt1 Cdc42 Cdca4 Cdh17 Cenpb Chc1l Cherp Cited1 Cln2 Clstn2 Cops5 Cpa3 Cps1 Crem Crp Crry Csen Cul2 Cxcl1 Cyp2c39 Cyp2j6 D10Bwg0791e Dact1 Ddb2 Ddx10 Ddx21 Ddx5 Dfy Dmtf1 Dusp…
192	V$CETS168_Q6	397	397	241	9616	5917	-3.01	0.0	0.79	0.09	1100001A21Rik 1110064N10Rik 1500002M01Rik 2310061G07Rik 2410017I18Rik 2410018G23Rik 2410118I19Rik 2610020N02Rik 2610312E17Rik 2610318K02Rik 2700038L12Rik 2810036K01Rik 3110006P09Rik 4632409L19Rik 4833441J24Rik 4930470D19Rik 4930542G03Rik AI225782 Abca8a Acpp Adamts4 Adh1 Adrb2 Agtpbp1 Alg2 Angptl2 Apg12l Aplp2 Aqp1 Aqp7 Areg Arf4 Arg2 Asns Atf3 Atf4 Atp1a1 Atp4b Atpif1 Azgp1 B3galt1 B3galt6 BC003…
193	V$RFX1_02: X-box binding protein RFX1	220	220	418	5284	10249	-3.01	0.0	0.87	0.13	2310061G07Rik 2410118I19Rik 2700038L12Rik 2810036K01Rik 4833441J24Rik 4930470D19Rik 4930542G03Rik AI225782 Adamts4 Agtpbp1 Akr1c18 Als2cr19 Angptl2 Ank1 Ankrd24 Aqp8 Areg Asns Atp1a1 Atp2a2 Atxn7l4 Axl BC006705 BC019943 BC023105 BC025546 BC053440 Baiap2 Bnip2 Brunol4 C330016H24Rik C8b Catna1 Cbll1 Ccnc Cdca4 Cdo1 Cdx1 Chchd6 Chrdl1 Chst5 Cilp2 Cited1 Clcn1 Clstn2 Cnot6l Col13a1 Cpa3 Cpeb2 Cps1 Cr…
194	V$HNF1_C: Hepatic nuclear factor 1	215	215	423	5310	10223	-3.01	0.0	0.49	0.0	1110064N10Rik 1500002M01Rik 2310061G07Rik 2610020N02Rik 2610318K02Rik Abca8a Adh1 Akr1c18 Apbb1 Areg Atp1a1 Atpif1 Azgp1 B3galt1 BC023105 BC024479 BC053440 Bnip2 Cav1 Cbx1 Ccnc Ccnd2 Cct6a Cd36 Cdh17 Cenpb Cgref1 Chchd6 Chrdl1 Chst5 Cited1 Clcn1 Cnot4 Cpa3 Cps1 Crp Crry Cry1 Csf2rb2 Cul2 Cxcl1 Cyp2c39 Cyp2j6 Cyp2s1 Cyp4a10 Cyp4f15 D10Bwg0791e D5Bwg0860e Ddx21 Ddx26 Defb11 Dfy Dmgdh Dmtf1 Dr1 Dtx1…
195	V$PAX6_Q2	134	134	504	3112	12421	-3.02	0.0	1.24	0.28	1500002M01Rik 2610020N02Rik 3110006P09Rik 4632409L19Rik 4933425F03Rik Apon Aqp7 Arfl4 Atp4b B3galt6 BC025546 BC053440 Bcl3 Birc3 Btbd14b Catnal1 Ccl28 Ccnc Ccrn4l Cct6a Cdh13 Cenpb Cgref1 Chc1l Chst5 Cln2 Cnn1 Cpa3 Crem Crispld1 Crp Cry1 Cyp2j6 Cyp2s1 D5Bwg0860e Ddx21 Ddx5 Dr1 Dusp14 Ear11 Eed Eif3s6ip Elf1 Exosc1 Fbxo21 Fgf1 Fgfr1op2 Fgl2 Fosl1 Foxh1 Fsip1 Gadd45gip1 Gch1 Gclc Gdf11 Gja10 Gm1 Gn…
196	V$GATA2_03: GATA-binding factor 2	188	188	450	4676	10857	-3.03	0.0	0.43	0.0	1500002M01Rik 2310061G07Rik 2700038L12Rik 4632409L19Rik 5330414D10Rik Abca8a Adh1 Adrb2 Adss Agtpbp1 Ank1 Arfl4 Atf3 Atp1a1 B3galt3 BC024479 Bbox1 Bnip2 Btbd14b Bzw1 Casp11 Catnal1 Cav1 Ccl28 Cd36 Chc1l Chchd6 Chst5 Clcn1 Cmkor1 Cnot6l Cpa3 Crem Csen Csf2rb2 Cyp2c39 Cyp2s1 Cyp4f15 D5Bwg0860e Ddb2 Ddx10 Ddx5 Dfy Dusp14 Ebf1 Eed Efhd2 Egr1 Ehbp1 Elf1 Emid2 Enpp2 Ermap Etf1 Fabp4 Fbxo3 Fgb Fgl2 Fmo1…
197	V$NFY_Q6: nuclear factor Y (Y-box binding factor)	224	224	414	5474	10059	-3.03	0.0	0.61	0.0	1110064N10Rik 2310061G07Rik 2410018G23Rik 2610020N02Rik 4833441J24Rik 4930470D19Rik 4930542G03Rik 5330414D10Rik AI225782 Abca8a Acpp Areg Asns Atf3 Atf4 Atp2a2 Azgp1 B3galt6 BC006705 BC019943 BC021367 BC023105 Bbox1 Bicd1 Birc6 Bnip2 C8b Calca Ccnc Ccnt1 Cct6a Cdh13 Cdx1 Ceacam9 Cenpb Cherp Chx10 Cirbp Clp1 Cnn1 Cnot4 Cnot6l Cops5 Cps1 Crispld1 Crp Crry Csen Cxcl1 Cxcl12 Cyp2c39 Cyp4a10 Cyp4f15 D…
198	V$ELK1_01: Elk-1	170	170	468	4029	11504	-3.03	0.0	1.02	0.21	1100001A21Rik 1110064N10Rik 1500002M01Rik 2410118I19Rik 2610020N02Rik 2610318K02Rik 2810036K01Rik 2900091E11Rik 3110006P09Rik 4930470D19Rik AI225782 Agtpbp1 Apc2 Aqp1 Aqp7 Areg Asns Atpif1 BC006705 BC024479 BC035291 BC053440 Bcl3 Bicd1 Birc3 Birc6 Bnip2 Btg2 C330016H24Rik C330027I04Rik Cbll1 Ccnt1 Cdca4 Ceacam9 Chchd6 Cherp Chrdl1 Col13a1 Cops5 Crispld1 Cxcl12 Cyp2j6 Ddb2 Ddx5 Defb11 Dfy Dnajb6 D…
199	V$HNF4ALPHA_Q6	227	227	411	5532	10001	-3.03	0.0	0.65	0.01	1810057B09Rik 2810036K01Rik 5330414D10Rik Acpp Adh1 Als2cr19 Ank1 Ankrd24 Apbb1 Aqp1 Aqp8 Arf4 Atf4 Atp4b Atpif1 Atxn7l4 Azgp1 B3galt1 BC006705 BC019943 BC025546 BC053440 Bcl3 Bicd1 Birc3 Birc6 Bnip2 Bzw1 C330027I04Rik Cd36 Cdh17 Cdo1 Cenpb Chc1l Clcn1 Clp1 Clstn2 Cmkor1 Cops5 Cpa3 Cps1 Crp Csen Cul2 Cxcl1 Cxcl12 Cyp2j6 Cyp4a10 Ddb2 Dmtf1 Dnajc12 Doc2b Dusp18 E030034P13Rik Ear11 Ebf1 Efemp1 Egr1 …
200	V$OSF2_Q6	428	428	210	10367	5166	-3.04	0.0	0.8	0.09	1110007H17Rik 1110030H10Rik 1500002M01Rik 1810057B09Rik 2310061G07Rik 2410017I18Rik 2700038L12Rik 2810036K01Rik 2900091E11Rik 3110006P09Rik 4632409L19Rik 4833441J24Rik 4930470D19Rik 4933425F03Rik 5330414D10Rik AI225782 Adrb2 Adss Agtpbp1 Akr1c18 Als2cr19 Angptl2 Ank1 Ankrd24 Apbb1 Apc2 Aplp2 Apon Aqp1 Aqp7 Aqp8 Arf4 Arfl4 Arg2 Asns Asph Atf3 Atf4 Atpif1 Atxn7l4 Axl Azgp1 B3galt1 B3galt6 BC010311 …
201	V$OLF1_01: olfactory neuron-specific factor	69	69	569	1505	14028	-3.04	0.0	1.66	0.48	4833441J24Rik 4933425F03Rik Adamts4 Ankrd24 Axl B3galt6 Cdc42ep3 Cdk5 Cdx1 Ceacam9 Cirbp Col17a1 Crispld1 Csen Cul2 Ddb2 Ddx5 Eda Eed Egr1 Ermap Foxf2 Gfi1b Gm1 Gnai3 Gpc6 Gpx5 Grik5 Gsn Hapln2 Igsf4b Ilk Inmt Kcnh7 Khdrbs2 Krt1-17 Lhx2 Mgll Mrps11 Nfe2l2 Nptx1 Pcolce2 Pcsk5 Pdcd6ip Pkia Prap1 Rab2 Rasgrf2 Rnf4 Rpl13a Rpl23a Rrad S100g Scg3 Scrn3 Sfrs6 Sfrs7 Slc12a6 Slc22a4 Slc6a9 Smarcd2 Spz1 Te…
202	V$NKX61_01: NKX6-1	31	31	607	935	14598	-3.05	0.0	0.1	0.0	2900091E11Rik Arg2 B3galt1 BC024479 Birc3 Ccnc Cenpb Cpa3 Cyp2j6 Defb11 Dnajc12 Dtx1 Eda Eed Ga17 Kera Kif17 Krtcap1 Map2k3 March5 Mulk Odz2 Pdcd6ip Pip Pon2 Ppil5 Psmb2 Ptx3 Rac1 Smc6l1 Tiparp
203	V$RORA2_01: RAR-related orphan receptor alpha2	4	4	634	220	15313	-3.07	0.0	0.02	0.0	Cps1 Kif5b Rps6 Usp36
204	V$CDPCR1_01: cut-like homeodomain protein	504	504	134	12143	3390	-3.08	0.0	1.11	0.24	1100001A21Rik 1110007H17Rik 1110030H10Rik 1110064N10Rik 1500002M01Rik 1810057B09Rik 2310061G07Rik 2410017I18Rik 2410018G23Rik 2410118I19Rik 2610318K02Rik 2700038L12Rik 2810036K01Rik 2900091E11Rik 3110006P09Rik 4632409L19Rik 4833441J24Rik 4930542G03Rik 4933425F03Rik 5330414D10Rik AI225782 Abca8a Adh1 Agtpbp1 Akr1c18 Als2cr19 Ank1 Ankrd24 Apbb1 Apc2 Aplp2 Aqp1 Aqp8 Areg Arfl4 Arg2 Asns Asph Atf3 At…
205	V$PAX_Q6	617	617	21	14854	679	-3.08	0.0	2.21	0.81	1100001A21Rik 1110007H17Rik 1110030H10Rik 1110064N10Rik 1500002M01Rik 1810057B09Rik 2310061G07Rik 2410017I18Rik 2410018G23Rik 2410118I19Rik 2610020N02Rik 2610312E17Rik 2610318K02Rik 2700038L12Rik 2810036K01Rik 2900091E11Rik 3110006P09Rik 4632409L19Rik 4833441J24Rik 4930470D19Rik 4930542G03Rik 4933425F03Rik 5330414D10Rik AI225782 Abca8a Acpp Adamts4 Adh1 Adrb2 Adss Agtpbp1 Akr1c18 Alg2 Als2cr19 An…
206	V$LPOLYA_B: Lentiviral Poly A signal	127	127	511	3224	12309	-3.08	0.0	0.34	0.0	1810057B09Rik 2610318K02Rik 2700038L12Rik 3110006P09Rik 4933425F03Rik Abca8a Acpp Agtpbp1 Ank1 Apon Aqp8 Arfl4 B3galt1 BC024479 Bbox1 Birc6 Btbd14b Catnal1 Cav1 Cbx1 Cdca4 Cdh13 Ceacam9 Chrdl1 Cln2 Cnn1 Cnot6l Cul2 Cyp4a10 D10Bwg0791e Ddx10 Ddx21 Dmgdh Dpt Ehbp1 Eif3s6ip Eno1 Exosc1 Fmo2 Ga17 Gadd45gip1 Gli2 Gnpnat1 Gzma Hadh2 Hc Hmg20a Hmgb2 Hmgcs2 Hnrph1 Ier5 Igfbp6 Il27ra Iqgap1 Kcnd2 Khdrbs2 …
207	V$E47_01: E47	90	90	548	2351	13182	-3.09	0.0	0.25	0.0	1500002M01Rik 2610318K02Rik 4632409L19Rik 4933425F03Rik Angptl2 Apc2 Apg12l Aqp7 Atf4 BC010311 BC024479 BC025546 BC035291 Bicd1 Ccnc Ccrn4l Cdc42ep3 Cdk5 Chrdl1 Clcn1 Cln2 Cmkor1 Col13a1 Cpa3 Cry1 Ddx26 Dmgdh Dnajb6 Dtx1 Eda Eed Eif3s6ip Elavl2 Enpep Fbxo21 Fbxo3 Flt3 Fosb Fxyd2 Gli2 Gpr132 Grik5 Hmgcs2 Hmgn3 Ier5 Inmt Klhl7 Klk8 Lamc1 Mapkbp1 Mbip Minpp1 Mrps11 Mynn Nptx1 Nr2e3 Orc3l Pdcd10 Pdcl…
208	V$GCM_Q2	141	141	497	3543	11990	-3.09	0.0	0.39	0.0	1110064N10Rik 2410017I18Rik 2610312E17Rik 2700038L12Rik 2900091E11Rik Adss Aqp7 Asph B3galt1 BC006705 BC010311 BC024479 Baat Btg2 Bzw1 C330027I04Rik Ccl28 Ccnd2 Cdh13 Cgref1 Cln2 Clstn2 Cpeb2 Crp Cyp2s1 Cyp4f15 Dact1 Ddx10 Ddx21 Ddx5 Dfy Dnajc12 Doc2b Dock9 Dtx1 Ear11 Ebf1 Eed Efemp1 Elavl2 Elf1 Eno1 Enpp2 Fabp4 Flt3 Fmo2 Fmod Fndc4 Fosb Foxf2 Foxh1 G6pc Gadd45gip1 Gem Gfi1b Git2 Gstm2 Guca1b Hcn…
209	V$HFH4_01	28	28	610	532	15001	-3.1	0.0	2.14	0.81	4833441J24Rik Adrb2 Akr1c18 BC024479 Cbx1 Cmkor1 Col13a1 Cxcl1 Cyp2c39 Enpp2 Ermap Gpc6 Has2 Ier5 Klf4 Lamp2 Mphosph10 Papolg Pdcl3 Pip Ppil5 Rpgrip1 Scrn3 Sgk Shmt2 Suhw3 Tox Vps24
210	V$FOX_Q2	483	483	155	11821	3712	-3.11	0.0	0.49	0.0	1100001A21Rik 1110007H17Rik 1110030H10Rik 1500002M01Rik 2310061G07Rik 2410018G23Rik 2410118I19Rik 2610020N02Rik 2610312E17Rik 2610318K02Rik 2700038L12Rik 2810036K01Rik 2900091E11Rik 3110006P09Rik 4632409L19Rik 4833441J24Rik 4930542G03Rik 4933425F03Rik AI225782 Abca8a Acpp Adamts4 Adh1 Adrb2 Adss Agtpbp1 Akr1c18 Als2cr19 Ank1 Apbb1 Aplp2 Apon Areg Arf4 Arfl4 Arg2 Asph Atf3 Atp1a1 Atp4b Atpif1 Atxn…
211	V$LHX3_01: LIM homeobox transcription factor 3	44	44	594	1247	14286	-3.11	0.0	0.14	0.0	2310061G07Rik BC010311 Baiap2 Btbd14b Chchd6 Chst5 Cirbp Crry Cul2 Cxcl15 Cyp2s1 D10Bwg0791e Defb11 Dmtf1 Fabp4 Foxp1 Ga17 Gnai3 Gpx5 Grwd1 Gtpbp4 Hccs Hgf March5 Mcpt4 Mulk Npr1 Olfr69 Pdcl3 Pecr Prim2 Psmd11 Ptn Rab27b Rbbp9 Rps10 Smc5l1 Sprrl7 Spt2 St8sia3 Tph1 Tpm3 Tuba1 Whsc2
212	V$HIF1_Q3: hypoxia induced factor	58	58	580	1251	14282	-3.12	0.0	1.65	0.48	1500002M01Rik 2610020N02Rik 2810036K01Rik Angptl2 Aqp1 Arf4 Asns Atp1a1 Ccnc Ccnt1 Cdc42ep3 Cdh13 Cxcl1 Dnajb6 Eno1 Fgf1 Gclc Grwd1 Gstm2 Hccs Igf1r Ilk Irx3 Kif5b Klf16 Klf4 Lhx2 Meox2 Mgll Mrpl13 Mtap1b Nol5a Papd4 Pla2g2c Pqlc1 Psg23 Psmb2 Ptdsr Ptpn21 Rasa2 Rev3l Rgs16 Riok2 Rps19 Sfrs6 Sgne1 Speer3 Sphk1 Tank Tmem38b Tmem43 Top1 Tprt Ubtf Usp36 Wsb1 Zfp131 Zfpm2
213	V$HNF3B_01: Hepatocyte Nuclear Factor 3beta	476	476	162	11606	3927	-3.13	0.0	0.6	0.0	1100001A21Rik 1110007H17Rik 1110030H10Rik 1500002M01Rik 2310061G07Rik 2410118I19Rik 2610020N02Rik 2610312E17Rik 2610318K02Rik 2700038L12Rik 2810036K01Rik 2900091E11Rik 4632409L19Rik 4833441J24Rik 4930470D19Rik 4930542G03Rik 4933425F03Rik 5330414D10Rik AI225782 Abca8a Acpp Adamts4 Adh1 Adrb2 Adss Agtpbp1 Akr1c18 Alg2 Als2cr19 Apbb1 Aplp2 Apon Arf4 Arfl4 Arg2 Asph Atf3 Atp1a1 Atp2a2 Atp4b Atpif1 At…
214	V$AML_Q6	137	137	501	3413	12120	-3.14	0.0	0.46	0.0	1110007H17Rik 2310061G07Rik 2900091E11Rik 4833441J24Rik Agtpbp1 Aplp2 Apon Aqp8 Arg2 Asns Asph Atf3 BC021367 BC024479 Baat Baiap2 Casp11 Cbll1 Cdh17 Cdk5 Cgref1 Chc1l Chx10 Cited1 Clcn1 Cmkor1 Cops5 Cps1 Crem Crry Ddb2 Dpep1 Dpt Dtx1 Ebf1 Efemp1 Eno1 Ermap Fgfr1op2 Flt3 Fosl1 Foxp1 Fxyd2 Gadd45a Gch1 Gclc Gem Gfi1b Gif Gm1 Gpr132 Gsn Gstm2 Gucy1b3 Gzma Hapln2 Has2 Hccs Hcn1 Htra3 Hyou1 Ier5 Igfbp…
215	V$CMYB_01: c-Myb	134	134	504	3183	12350	-3.14	0.0	0.93	0.17	1110030H10Rik 2310061G07Rik 2410118I19Rik 2610020N02Rik 2610312E17Rik 4632409L19Rik 5330414D10Rik AI225782 Adss Ank1 Aqp7 Aqp8 Arf4 Atf4 Atp4b B3galt1 B3galt3 BC003885 BC019943 Baat Baiap2 Bicd1 Bnip2 Bzw1 C8b Catna1 Ccnc Ccnd2 Cdc42ep3 Cdk5 Cdo1 Ceacam9 Clp1 Cnot4 Csf2rb2 Cxcl1 Cyp2s1 Cyp4f15 Ddx10 Ddx47 Dusp14 Ear11 Ebf1 Eda Efemp1 Emid2 Ermap Fgfr1op2 Fkbp7 Fndc4 Ga17 Gja10 Gnl2 Gsn Guca1b Hcc…
216	V$TCF4_Q5	504	504	134	12335	3198	-3.16	0.0	0.47	0.0	1100001A21Rik 1110007H17Rik 1110030H10Rik 1110064N10Rik 1500002M01Rik 1810057B09Rik 2310061G07Rik 2410017I18Rik 2410118I19Rik 2610020N02Rik 2610312E17Rik 2610318K02Rik 2700038L12Rik 2900091E11Rik 3110006P09Rik 4833441J24Rik 4930470D19Rik 4930542G03Rik 4933425F03Rik 5330414D10Rik AI225782 Abca8a Adamts4 Adh1 Agtpbp1 Akr1c18 Als2cr19 Angptl2 Ankrd24 Apbb1 Apg12l Apon Aqp1 Aqp7 Aqp8 Areg Arf4 Arfl4 …
217	V$ARNT_02: AhR nuclear translocator homodimers	28	28	610	537	14996	-3.16	0.0	2.06	0.76	4930470D19Rik Atf4 B3galt6 Cpeb2 Crispld1 Dact1 Ddx5 Fmr1 Gmfb H2afz Kctd12 Lztfl1 Maff Mtch2 Pak1ip1 Papd4 Pcm1 Pdcd6ip Pi4k2a Pscd3 Psmd11 Relb Rex3 Sgk2 Sirt1 Stx6 Tceal1 Usp9x
218	V$AMEF2_Q6: myocyte enhancer factor	60	60	578	1622	13911	-3.17	0.0	0.2	0.0	1110064N10Rik 2610318K02Rik 2700038L12Rik 3110006P09Rik BC019943 Bbox1 Birc3 Brunol4 Ccl28 Clcn1 Cnn1 Col13a1 Csf2rb2 Cxcl15 Eed Efemp1 Egr1 Etf1 Fabp4 Fbxo21 G6pc Gif Gmfb Gnl2 Gnpnat1 Gpx5 Hapln2 Hiat1 Ier5 Lamp2 Mapre2 Mphosph10 Mrpl1 Mto1 Nol5a Nol7 Nsmaf Pcm1 Ppp1cb Prap1 Ptpn2 Rgs4 Rpgrip1 Rpl39 Rpl5 Rps25 Rrad Sele Shmt2 Slamf6 Slc16a1 Slc25a20 Slco1a1 Slco1b2 Tbl1x Tgfb1i4 Thoc4 Thrap4 Vp…
219	V$DR4_Q2: direct repeat 4	555	555	83	13370	2163	-3.17	0.0	1.28	0.31	1100001A21Rik 1110007H17Rik 1110030H10Rik 1110064N10Rik 1500002M01Rik 1810057B09Rik 2410017I18Rik 2410018G23Rik 2410118I19Rik 2610020N02Rik 2610312E17Rik 2610318K02Rik 2700038L12Rik 2810036K01Rik 2900091E11Rik 3110006P09Rik 4833441J24Rik 4930470D19Rik 4930542G03Rik 5330414D10Rik AI225782 Abca8a Acpp Adamts4 Adh1 Adrb2 Adss Agtpbp1 Akr1c18 Alg2 Als2cr19 Angptl2 Ank1 Ankrd24 Apbb1 Apc2 Aplp2 Apon A…
220	V$STAT5B_01: signal transducer and activator of transcription 5b	18	18	620	311	15222	-3.18	0.0	2.29	0.84	2410018G23Rik Adamts4 Casp11 Cdh17 Gfi1b Gif Hmgb2 Lrig1 Mef2a Mrpl50 Nol7 Rab28 Rasa2 Rps25 Sox7 Tmem43 Whsc2 Wsb1
221	V$STAT_01: signal transducers and activators of transcription	117	117	521	2940	12593	-3.18	0.0	0.41	0.0	1810057B09Rik 2310061G07Rik 2410018G23Rik 2610312E17Rik 2610318K02Rik Acpp Adamts4 Adrb2 Ankrd24 Apon Arf4 Atf4 B3galt3 B3galt6 BC003885 BC024479 Baiap2 Bicd1 Btbd14b Catnal1 Ccl28 Ccnd2 Ccnt1 Cdh17 Chc1l Chst5 Cmkor1 Col13a1 Crem Crispld1 Crry Cry1 Csen Dact1 Ddx10 Dner Doc2b Dr1 Dusp18 Edg1 Efemp1 Egr1 Eif2ak3 Eno1 Fbxo21 Fgl2 Fkbp7 Gfi1b Gif Gnl2 H3f3b Hiat1 Hnrpf Kera Klhl7 Maff Mbd1 Mcl1 Mmp…
222	V$LDSPOLYA_B: Lentiviral Poly A downstream element	509	509	129	12453	3080	-3.18	0.0	0.48	0.0	1100001A21Rik 1110007H17Rik 1110030H10Rik 1500002M01Rik 1810057B09Rik 2310061G07Rik 2410017I18Rik 2410018G23Rik 2410118I19Rik 2610312E17Rik 2610318K02Rik 2700038L12Rik 2810036K01Rik 2900091E11Rik 4632409L19Rik 4833441J24Rik 4930470D19Rik 4930542G03Rik 4933425F03Rik 5330414D10Rik AI225782 Abca8a Acpp Adamts4 Adh1 Adrb2 Agtpbp1 Akr1c18 Alg2 Als2cr19 Angptl2 Ank1 Apbb1 Apc2 Aplp2 Apon Aqp1 Aqp7 Aqp8…
223	V$AREB6_01: AREB6 (Atp1a1 regulatory element binding factor 6)	138	138	500	3353	12180	-3.19	0.0	0.68	0.02	1110064N10Rik 2310061G07Rik 2410017I18Rik 2610020N02Rik Adamts4 Adh1 Adss Alg2 Ankrd24 Apon Asns BC006705 BC010311 BC019943 Birc3 Btg2 C330027I04Rik C8b Calca Catna1 Cbll1 Cbx1 Ccl28 Ccnd2 Ccrn4l Cdc42ep3 Cdca4 Cdh13 Cdk5 Ceacam9 Chst5 Cirbp Cpa3 Cps1 Crispld1 Csen Cxcl1 Cyp2j6 Cyp4a10 D5Bwg0860e Ddx10 Ddx26 Dmtf1 Doc2b Dock9 Dr1 Dusp18 Edg1 Eif3s6ip Elf1 Exosc1 Fbxo21 Fgf1 Fgfr1op2 Fndc4 Fxyd2 G…
224	V$HNF4_DR1_Q3	508	508	130	12408	3125	-3.19	0.0	0.53	0.0	1100001A21Rik 1110007H17Rik 1110030H10Rik 1810057B09Rik 2310061G07Rik 2410017I18Rik 2410118I19Rik 2610020N02Rik 2610318K02Rik 2700038L12Rik 2810036K01Rik 3110006P09Rik 4632409L19Rik 4833441J24Rik 4930470D19Rik 4930542G03Rik 5330414D10Rik Acpp Adamts4 Adh1 Adss Agtpbp1 Akr1c18 Alg2 Als2cr19 Angptl2 Ank1 Ankrd24 Apbb1 Apc2 Apg12l Aplp2 Apon Aqp1 Aqp7 Aqp8 Arf4 Arfl4 Asns Asph Atf3 Atf4 Atp4b Atpif1…
225	V$OCT1_B: Octamer binding factor 1	32	32	606	941	14592	-3.19	0.0	0.13	0.0	Acpp BC019943 Bbox1 Cd36 Csf2rb2 Cyp2j6 Ddx10 Elf1 Fbxo21 Gadd45a Gfi1b Grwd1 H3f3b Kctd12 Minpp1 Per2 Prx Rab2 Rap2ip Rasgrf2 Rhoe Slco1b2 Snrp1c Sptlc1 Srf Stx6 Tacr2 Terf1 Tnfaip6 Zfp111 Zfx Zswim6
226	V$ICSBP_Q6	28	28	610	842	14691	-3.19	0.0	0.11	0.0	Abca8a Als2cr19 BC019943 Ccnc Cps1 Csen Cyp4f15 Edg1 Fmr1 Gnai3 Grik5 Grwd1 Gzma Hgf Hmgcs2 Khdrbs1 Mcp Mef2a Mtch2 Nmd3 Rac1 Rnpc2 Sept6 Slc7a13 Smc6l1 Tgif Uroc1 Vcam1
227	V$AREB6_03: AREB6 (Atp1a1 regulatory element binding factor 6)	94	94	544	2407	13126	-3.2	0.0	0.33	0.0	1110030H10Rik 2410017I18Rik Alg2 Apon Arg2 Atf4 BC003885 BC010311 BC024479 BC035291 Birc3 Cdc42ep3 Cdo1 Ceacam9 Cenpb Chrdl1 Chx10 Clcn1 Clp1 Crp Cyp2s1 Cyp4a10 Dmtf1 Dock9 Dusp14 Dusp18 Egr1 Elavl2 Exosc1 Fank1 Fgfr1op2 Fgg Fgl2 Fmo1 Fosb Fosl1 Fsip1 Ga17 Gdf11 Gmfb Grik5 Gstm2 Gzma H2-Bl H3f3b Hiat1 Hmgcs2 Hnrpl Htra3 Junb Kcna2 Khdrbs2 Klk13 Klk8 Map2k3 Mef2a Mgll Mrpl3 Mulk Nfkb2 Nr2e3 Odz2 P…
228	V$CREBP1_01: cAMP-responsive element binding protein 1	15	15	623	247	15286	-3.21	0.0	2.34	0.89	2900091E11Rik Atf3 Cln2 Cpa3 Csen Fosb G6pc Mbip Riok2 Rpl13a Rpl15 Sfrs3 Stx18 Trnt1 Uap1
229	V$VBP_01: PAR-type chicken vitellogenin promoter-binding protein	49	49	589	1349	14184	-3.22	0.0	0.19	0.0	2900091E11Rik 3110006P09Rik Adh1 Akr1c18 Alg2 Atf3 BC024479 Cln2 Cpa3 Csen Cyp2j6 Ddx21 Dnajb4 Efemp1 Fbxo3 Fosb G6pc Ga17 Gtpbp4 Guca1b Hadhsc Hnrpf Hrh3 Ier5 Klhl7 Mapre2 Mbip Mrpl3 Oazin Per2 Pfkfb3 Psma6 Ptgds Rasgrf2 Relb Riok2 Rnpc2 Rpl13a Rpl15 Sfrs3 Sox17 Sox7 Speer3 St8sia3 Stx18 Stx6 Tef Trnt1 Uap1
230	V$NFE2_01: NF-E2 p45	86	86	552	2212	13321	-3.22	0.0	0.33	0.0	1500002M01Rik 2410018G23Rik 2410118I19Rik 2700038L12Rik 3110006P09Rik Abca8a Als2cr19 Apc2 Arfl4 Atp2a2 Atp4b BC010311 Birc3 Birc6 Cdca4 Cgref1 Cirbp Crry Csen Cyp4a10 Dnajc12 Dtx1 Dusp18 Efhd2 Enpep Fabp4 Fank1 Fzd8 G6pc Gadd45a Gfi1b Gnai3 Gnl2 Grwd1 Guca1b Gzma Hspa8 Igfbp7 Igsf4b Itih1 Klhl13 Lamc1 Lrig1 Map2k3 Minpp1 Mme Mrpl13 Mrvi1 Mtap1b Myd116 Nfkb2 Nkx2-3 Nmd3 Nsmaf Odz2 Pcm1 Plagl1 Pon…
231	V$AP1_Q4: activator protein 1	521	521	117	12650	2883	-3.24	0.0	0.76	0.07	1110007H17Rik 1110030H10Rik 1110064N10Rik 1500002M01Rik 1810057B09Rik 2310061G07Rik 2410017I18Rik 2410018G23Rik 2410118I19Rik 2610020N02Rik 2610312E17Rik 2700038L12Rik 2810036K01Rik 2900091E11Rik 3110006P09Rik 4632409L19Rik 4833441J24Rik 4930470D19Rik 4933425F03Rik 5330414D10Rik AI225782 Abca8a Acpp Adamts4 Adh1 Adrb2 Adss Agtpbp1 Akr1c18 Alg2 Als2cr19 Ank1 Apc2 Apg12l Aplp2 Aqp1 Aqp7 Aqp8 Areg A…
232	V$E2F_02: E2F	20	20	618	360	15173	-3.24	0.0	2.14	0.81	Als2cr19 Btg2 Cops5 Csen Ddb2 Fmr1 Gfi1b Hnrpl Khdrbs1 Map2k3 Pde4b Ppp1r15b Ppp1r8 Scrn3 Slc16a1 Slc23a1 Sox17 Sphk1 Taf7 Tram1
233	V$E2F_Q3: E2F	20	20	618	360	15173	-3.24	0.0	2.14	0.81	Als2cr19 Btg2 Cops5 Csen Ddb2 Fmr1 Gfi1b Hnrpl Khdrbs1 Map2k3 Pde4b Ppp1r15b Ppp1r8 Scrn3 Slc16a1 Slc23a1 Sox17 Sphk1 Taf7 Tram1
234	V$E2F4DP1_01: E2F-4:DP-1 heterodimer	20	20	618	360	15173	-3.24	0.0	2.14	0.81	Als2cr19 Btg2 Cops5 Csen Ddb2 Fmr1 Gfi1b Hnrpl Khdrbs1 Map2k3 Pde4b Ppp1r15b Ppp1r8 Scrn3 Slc16a1 Slc23a1 Sox17 Sphk1 Taf7 Tram1
235	V$E2F_01: E2F	8	8	630	103	15430	-3.24	0.0	2.63	1.04	Mrpl13 Nol5a Rpl3 Shmt2 Suz12 Tacr2 Uqcrc2 Whsc2
236	V$SF1_Q6	101	101	537	2384	13149	-3.25	0.0	0.95	0.17	1110064N10Rik 2610318K02Rik 3110006P09Rik 4933425F03Rik Als2cr19 Angptl2 Ank1 Apon Aqp7 Asns Atp1a1 BC021367 Bcl3 Bnip2 Cbll1 Cbx1 Ccnt1 Cdc42 Cdh17 Cdx1 Chchd6 Chrdl1 Cnn1 Col17a1 Cxcl1 Cyp2c39 Cyp2s1 Cyp4a10 Dact1 Dner E030034P13Rik Egr1 Eif2ak3 Fgfr1op2 Flt3 Fmod Fmr1 Foxf2 Fxyd2 Gadd45gip1 Gch1 Gm1 Gosr1 Gpr132 Grwd1 Gtpbp4 Guca1b H3f3b Has2 Hiat1 Hipk3 Ilk Kera Klk13 Mafk Map2k3 Map3k12 Mat2…
237	V$HNF1_01: hepatic nuclear factor 1	115	115	523	2792	12741	-3.26	0.0	0.69	0.02	1110030H10Rik 1500002M01Rik Akr1c18 Apbb1 Atp1a1 Atxn7l4 B3galt1 BC024479 Catna1 Cav1 Cct6a Cd36 Cdh17 Chchd6 Cps1 Crp Cry1 Csen Csf2rb2 Cyp2c39 Cyp2s1 Cyp4f15 D10Bwg0791e Defb11 Dmtf1 Ear11 Edg1 Eed Efemp1 Egr1 Ehbp1 Eif3s6ip Elf1 Enpep Fgb Foxp1 G6pc Gch1 Gja10 Gnl2 Grwd1 Gsn Gtpbp4 Gucy1b3 Gzma Has2 Hc Hcn1 Hnrpl Ier5 Igfbp7 Inmt Kcnab1 Kif17 Klhl7 Map3k12 March5 Mcl1 Mcpt4 Mcpt5 Mrpl13 Mrpl3 …
238	V$RORA1_01: RAR-related orphan receptor alpha1	82	82	556	1896	13637	-3.28	0.0	1.11	0.24	1110030H10Rik 2410017I18Rik 2700038L12Rik 4933425F03Rik Akr1c18 Apbb1 Aqp7 Asns Atp4b B3galt1 BC006705 Bcl3 C330016H24Rik Calca Catna1 Cdc42 Cdc42ep3 Cdca4 Cenpb Chchd6 Chrdl1 Chst5 Cited1 Cps1 Cry1 Cyp2c39 Cyp2s1 D5Bwg0860e Etf1 Exosc1 Fabp4 Flt3 Fmo2 Foxd1 Gadd45gip1 Gm1 Gosr1 H3f3b Hadhsc Hgf Hiat1 Hyou1 Khdrbs2 Kif5b Klk13 Lamp2 Lmna Mat2a Mbip Mbtps1 Mcpt4 Mrpl1 Pcsk5 Pdcd6ip Per2 Prlpk Pscd…
239	V$AFP1_Q6	108	108	530	2646	12887	-3.28	0.0	0.61	0.0	1110030H10Rik 2810036K01Rik 4632409L19Rik 5330414D10Rik Abca8a Alg2 Als2cr19 Areg Asns BC024479 Bicd1 Bnip2 Btg2 C330016H24Rik Casp11 Catnal1 Cd36 Cdca4 Chrdl1 Chst5 Cited1 Cxcl12 Cyp2c39 D10Bwg0791e Ddb2 Defb11 Dnajc12 Eda Efemp1 Egr1 Enpp2 Flt3 Fmo2 Gch1 Gif Gm1 Gnai3 Gnpnat1 Gosr1 Gpx5 Grwd1 Guca1b Gucy1b3 Gzma H2afz H3f3b Hccs Hcn1 Hgf Kif17 Lamp2 Lmna Map3k12 Matp Meox2 Mgll Minpp1 Mogat2 Np…
240	V$TANTIGEN_B: Major T-antigen binding sites	66	66	572	1730	13803	-3.29	0.0	0.29	0.0	1500002M01Rik 2610020N02Rik Arfl4 B3galt6 BC003885 BC010311 BC053440 Cbx1 Ccl28 Ccrn4l Cdh13 Cenpb Cgref1 Chc1l Cul2 D5Bwg0860e Dact1 Ddx21 Ddx47 Dr1 Eif3s6ip Elf1 Eno1 Fbxo21 Foxh1 Fsip1 Gadd45gip1 Gch1 Gclc Gdf11 Gja10 Hc Hccs Mapk7 Mbip Mcl1 Mrpl1 Myd116 Npr1 Oazin Pak1ip1 Pdcd6ip Pecr Plekha4 Pon2 Ptgds Rnf14 Rpgrip1 Rpl23a Rpl27 Rpl5 Rps10 Rps19 Sdh1 Sf3b5 Slc1a5 Snrp1c Sptlc1 Stmn3 Suz12 Ta…
241	V$STAT5A_01: signal transducer and activator of transcription 5a	47	47	591	1011	14522	-3.29	0.0	1.53	0.4	1810057B09Rik 2410018G23Rik 2610312E17Rik Adamts4 Asph B3galt3 BC003885 Baiap2 Casp11 Ccnd2 Ccnt1 Cdh17 Egr1 Fbxo21 Fgl2 Gfi1b Gif Hmgb2 Lrig1 Maff Mef2a Mme Mrpl50 Nol7 Pdcd10 Pkia Psmd11 Ptpn2 Rab28 Rbbp9 Rdh13 Rps25 Rps6 Sf3a1 Sgne1 Shmt2 Siah2 Slc22a19 Sox7 Spt2 Sqrdl Thbd Thrap4 Tmem43 Ube1x Whsc2 Wsb1
242	V$RREB1_01: Ras-responsive element binding protein 1	58	58	580	1287	14246	-3.29	0.0	1.37	0.32	2410018G23Rik 4930542G03Rik Alg2 Apc2 Aqp7 Atpif1 Bcl3 Birc3 C330027I04Rik Calca Catna1 Ceacam9 Chchd6 Chx10 Cilp2 Cln2 Crp Cxcl1 Cxcl15 Cyp2c39 Eif3s6ip Gstm2 Guca1b Hadhsc Hsdl2 Hspa8 Il27ra Itih1 Kcna2 Kcnab1 Mafk Mapkbp1 Meox2 Nol5a Oxtr Pabpc1 Papd4 Papolg Pdcl3 Pip Plat Plekha4 Ranbp5 Rap2ip Rpl13a Rpl15 Rpl27 Slc6a9 Smarcd2 Sostdc1 Suox Suz12 Tceal1 Tgfb1i4 Tgfbr3 Tiparp Tram1 Zfp36l1
243	V$FOXO1_02: fork head box O1	44	44	594	939	14594	-3.3	0.0	1.56	0.42	4930542G03Rik Adrb2 Akr1c18 Apon BC023105 Bicd1 Casp11 Ccnc Cdc42 Clp1 Crry Cry1 Cyp2c39 Ddx26 Enpp2 Fgb Fsip1 Hapln2 Igf1r Lamp2 Mcp Mrvi1 Myd116 Pa2g4 Papd4 Pcdh15 Pcm1 Pdcl3 Pi4k2a Plekha4 Ppil5 Ppp2r5a Psma6 Rab28 Rpl15 Rps6 S100g Scrn3 Sf3b5 Smc6l1 Suox Taf7 Vps24 Zfx
244	V$GR_01: high affinity binding site for glucocorticoid receptor	53	53	585	1165	14368	-3.31	0.0	1.41	0.33	1110064N10Rik Akr1c18 Atp1a1 B3galt3 BC003885 Bicd1 C8b Ccl28 Cct6a Cited1 Col13a1 Cpa3 Crp Dmgdh Dnajb6 E030034P13Rik Egr1 Eno1 Fgfr1op2 Fmr1 Gem Gmfb Gpx5 Gsn Ilk Khdrbs2 Mafk Mphosph10 Mtch2 Nmd3 Pcolce2 Pex16 Pip Pnmt Pon2 Psmb2 Psmd11 Ptgds Rdh13 Scg3 Sdpr Sele Sgk Slc38a4 Sox17 Stxbp1 Suhw3 Sult1a1 Tagln2 Ube1x Usp9x Zcchc3 Zfp111
245	V$HNF6_Q6	60	60	578	1584	13949	-3.31	0.0	0.27	0.0	4930542G03Rik AI225782 Atxn7l4 B3galt1 BC024479 Brunol4 C330027I04Rik Casp11 Catnal1 Ccl28 Cd36 Cdc42 Cnot4 Crp Csf2rb2 Cyp2s1 Cyp4a10 Cyp4f15 Dmgdh Dnajb6 Dpt Dr1 Elf1 Foxh1 G6pc Gdf11 Gfpt2 Gpx5 Gstm2 Hcn1 Hmgn3 Kcna2 Khdrbs2 Mbnl1 Mcl1 Mcpt4 Nol7 Pcdh15 Penk1 Plagl1 Ppp1cb Ptn Ptx3 Qpct Rab28 Rasgrf2 Rex3 Rgs4 Rpgrip1 Sf3a1 Slc23a1 Slco1b2 Sprrl5 Styx Tbl1x Tex10 Tfpi Tgfb1i4 Ttr Zfx
246	V$E47_02: E47	90	90	548	2245	13288	-3.32	0.0	0.49	0.0	4933425F03Rik Adss Als2cr19 Apbb1 Apc2 Aqp7 Areg BC003885 BC024479 BC025546 BC053440 Birc3 Cgref1 Cirbp Clcn1 Cmkor1 Crp Cry1 Csen Cyp2j6 Defb11 Dmgdh Dock9 Dpt Dtx1 Elavl2 Etf1 Fgf1 Fgg Fxyd2 Gdf11 Gm1 Gmfb Gsn Gstm2 Gtpbp4 H2afz Hapln2 Hmgcs2 Htra3 Khdrbs1 Kif5b Klhl7 Klk13 Klk8 Lamp2 Mbtps1 Mef2a Mgll Mrps11 Nmd3 Oazin Odz2 Orc3l Pcdh15 Pdlim3 Pfkfb3 Pla2g2c Plat Prim2 Prkx Rex3 Rfx2 Rgs16 Rpl…
247	V$NFKAPPAB_01: NF-kappaB	92	92	546	2200	13333	-3.32	0.0	0.81	0.09	1810057B09Rik 2810036K01Rik 4930470D19Rik Adamts4 Adrb2 Ankrd24 Apc2 Apg12l Aqp8 Arg2 Bcl3 Birc3 Casp11 Cdh17 Cdx1 Clcn1 Cln2 Csen Cxcl1 Cyp2j6 Ddx10 Doc2b Dpep1 Edg1 Enpp2 Fank1 Fgf1 Flt3 Fmo1 Fndc4 Foxh1 Ga17 Gem Gli2 Gnai3 Gtpbp4 Gucy1b3 Hyou1 Il27ra Ilk Irx3 Itih1 Kcnab1 Khdrbs1 Khdrbs2 Map2k3 Mat2a Mcpt5 Meox2 Mme Mrpl50 Mrps11 Nfkb2 Nr2f2 Nr5a1 Olfr68 Olfr69 Penk1 Pex16 Pla2g1br Pla2g2c Ple…
248	V$E2_Q6: papilloma virus regulator E2	62	62	576	1399	14134	-3.33	0.0	1.24	0.28	4930470D19Rik Alg2 Apon Arg2 Atf3 Atf4 B3galt3 B3galt6 BC021367 BC035291 Baiap2 Cdca4 Cdh13 Cnot4 Ddx5 Dfy Dnajb4 Dusp18 Eif3s6ip Emid2 Exosc1 Fgl2 Gfpt2 Gnl2 Gnpnat1 Hnrph1 Hrh3 Itih1 Khdrbs2 Lztfl1 Maoa Mapre2 Mphosph10 Nkx2-3 Nol5a Oazin Oxtr Per2 Pkia Pnmt Pou3f1 Ptdsr Qpct Rev3l Rgs2 Rnpc2 Rpl39 Rps10 Sdh1 Sertad1 Sf3b4 Shank3 Slc16a1 Sp4 Taf7 Thbd Tmem33 Tmem43 Trim35 Tubb6 Za20d2 Zcchc14
249	V$FOXD3_01: fork head box D3	546	546	92	13311	2222	-3.34	0.0	0.58	0.0	1100001A21Rik 1110007H17Rik 1110030H10Rik 1110064N10Rik 1500002M01Rik 1810057B09Rik 2310061G07Rik 2410018G23Rik 2410118I19Rik 2610020N02Rik 2610312E17Rik 2610318K02Rik 2700038L12Rik 2810036K01Rik 2900091E11Rik 3110006P09Rik 4632409L19Rik 4833441J24Rik 4930470D19Rik 4930542G03Rik 4933425F03Rik 5330414D10Rik AI225782 Abca8a Acpp Adamts4 Adh1 Adrb2 Adss Agtpbp1 Akr1c18 Alg2 Als2cr19 Angptl2 Ank1 Apb…
250	V$SRF_Q4	46	46	592	1250	14283	-3.34	0.0	0.23	0.0	2610312E17Rik 2900091E11Rik Angptl2 Aqp7 Arfl4 Atp4b B3galt1 Cirbp Cnn1 Col17a1 Cps1 Crem Crp Csen Cul2 Cyp2s1 Ermap Fosb Fosl1 Foxh1 Gclc Grik5 Hmgn3 Maoa Mcl1 Myd116 Nr5a1 Pqlc1 Prap1 Rhoe Rpl18 Rpl39 Rps19 Sgk2 Slc1a5 Slc22a4 Srf Tceb1 Tfpi Timp3 Tpm2 Uqcrc2 Usp9x V1rb4 Wsb1 Zcchc3
251	V$SREBP1_01: sterol regulatory element-binding protein 1	29	29	609	585	14948	-3.39	0.0	1.71	0.48	4930470D19Rik Adh1 Aqp8 Atf4 Casp11 Crispld1 Cyp2j6 Ddx5 Elavl2 Fmr1 Foxp1 Gstm2 Hmgb2 Lztfl1 Mcpt6 Mrpl1 Mrps11 Mtch2 Pak1ip1 Pcm1 Pdcd6ip Pscd3 Rps6 Sirt1 Smc6l1 Stx6 Tceal1 Usp9x Zfpm2
252	V$PPARA_02: PPAR-alpha:RXR-alpha heterodimer (peroxisome proliferator activated factor alpha:retinoid X receptor alpha)	14	14	624	470	15063	-3.41	0.0	0.09	0.0	AI225782 Akr1c18 Cdh17 Cyp4f15 Efemp1 Gpr132 Nol7 Pcdh15 Pdcl3 Rpl41 Sept3 Smarca5 Snrp1c Stmn3
253	V$PAX5_01: B-cell-specific activating protein	56	56	582	1464	14069	-3.41	0.0	0.32	0.0	1110007H17Rik 2810036K01Rik 3110006P09Rik Als2cr19 Aplp2 Aqp1 Atp4b Bcl3 Bzw1 C8b Clstn2 Cmkor1 Col13a1 Dock9 Dpt Efhd2 Eif3s6ip Eno1 Fgf1 Fosb Foxf2 Gclc Gem Grik5 Hipk3 Hmg20a Hrh3 Hyou1 Kif2a Klf4 Mgll Mogat2 Mrvi1 Mtap1b Pias1 Ptpn2 Rap2ip Rbm18 Relb Sfrs2 Sfrs6 Sgk Slc6a9 Taf7 Tbl1x Tceb1 Terf1 Tgif Thbd Tm4sf9 Tnfrsf12a Tpm3 Trnt1 Uap1 Wasl Zfp36l1
254	V$NFKAPPAB65_01: NF-kappaB (p65)	32	32	606	908	14625	-3.42	0.0	0.18	0.0	1810057B09Rik 2810036K01Rik Apc2 Birc3 Btg2 Casp11 Crry Cxcl1 Dpep1 Dusp14 Ebf1 Gfi1b Il27ra Itih1 Khdrbs2 Map2k3 Mrps11 Mrvi1 Nfkb2 Nkx2-3 Nr2f2 Pnrc2 Pqlc1 Rab28 Relb Rnf14 Shank3 Speer3 Sult1a1 Trim35 Txndc8 Zfp131
255	V$ATATA_B: Avian C-type TATA box	44	44	594	1184	14349	-3.43	0.0	0.26	0.0	Adss Cpa3 D5Bwg0860e Eif3s6ip Etf1 Fbxo3 Fmo2 Ga17 Gfpt2 Gm1 Gosr1 Gzma Hiat1 Hmgcs2 Hmgn3 Kctd12 Mbd1 Mrps11 Nkx2-3 Nol5a Nr5a1 Pdcd6ip Pja2 Prlpk Ptn Rab27b Rasgrf2 Riok2 Rpl23a Rpl5 S100g Sf3b4 Sfpq Sfrs7 Slc6a9 Smc6l1 Sqrdl St8sia3 Tiparp Tuba1 Ube1x Za20d2 Zfpm2 Zfx
256	V$TEL2_Q6	40	40	598	1089	14444	-3.45	0.0	0.24	0.0	1100001A21Rik 4632409L19Rik Agtpbp1 BC023105 Bicd1 Birc6 Cdh17 Ceacam9 Chchd6 Cyp2j6 Dnajb6 Dusp18 Fbxo21 Gdf11 Gpr132 Grik5 Hccs Junb Mark1 Mogat2 Mtap1b Nr2e3 Pdap1 Pdcd10 Pscd3 Rpl27 Rpl41 Rps25 Rps6 Slc19a2 Slc22a5 Slc23a1 Slc25a20 Sncg Sox17 Srf Suz12 Taf7 Tfpi Zcchc3
257	V$AP4_01: activator protein 4	52	52	586	1350	14183	-3.47	0.0	0.35	0.0	Adamts4 Angptl2 Apbb1 Asph Atf4 Atp4b Btbd14b Calca Cbll1 Cenpb Cyp2j6 Dfy Fank1 Fbxo21 Fgg Fosb Foxh1 Fsip1 Gdf11 Gli2 Gpr132 Hapln2 Hipk3 Hmgn3 Hsdl2 Igsf4b Itih1 Junb Kcnab1 Khdrbs1 Kif2a Mdn1 Mynn Nr5a1 Penk1 Pip Ptgds Ptpn21 Rab28 Rac1 Rex3 S100g Sept3 Smarcd2 Sp4 Srf Sugt1 Terf1 Tfpi Tmem33 Tpm2 Usp36
258	V$TAL1BETAITF2_01: Tal-1beta:ITF-2 heterodimer	47	47	591	1054	14479	-3.48	0.0	1.18	0.25	1500002M01Rik 2610318K02Rik 2810036K01Rik Ankrd24 Arfl4 Arg2 B3galt1 BC003885 Ccnt1 Ccrn4l Ddb2 Ddx10 Dmgdh Dnajc12 Ear11 Egr1 Exosc1 Foxd1 Foxf2 Gsn Gstm2 Gzma H2afz Hmgcs2 Hnrpf Itgb1 Kera March5 Minpp1 Myd116 Plekha4 Ptpn2 Rasgrf2 Rbm18 Reck Rex3 Rpl23a Rpl39 Rps6 Sf3b4 Sgk2 Smarcd2 Smc5l1 Suhw3 Tmem38b Tnfaip6 Uap1
259	V$POU3F2_02	1	1	637	109	15424	-3.49	0.0	0.01	0.0	Rps25
260	V$CACCCBINDINGFACTOR_Q6	54	54	584	1246	14287	-3.5	0.0	1.01	0.2	2610318K02Rik 2810036K01Rik 4930542G03Rik Apg12l Atp4b B3galt3 BC006705 Birc3 Brunol4 Catnal1 Cdo1 Chst5 Cpeb2 Dusp18 Eed Gclc Gpc6 Grik5 Gstm2 Hrh3 Id4 Igsf4b Irx3 Kcna2 Kcnh7 Klf16 Klf4 Krt1-17 Mapkbp1 Mbip Mcp Metap1 Nmd3 Nr5a1 Oazin Pfkfb3 Pla2g2c Pnmt Pnrc2 Pou3f1 Prkx Prx Ranbp5 Rev3l Rhoe Rnf2 Sfrs3 St8sia3 Tacr2 Terf1 Tob2 Txndc8 Ubtf Uqcrc2
261	V$S8_01: S8	54	54	584	1381	14152	-3.5	0.0	0.41	0.0	2310061G07Rik 3110006P09Rik BC010311 BC024479 Ccl28 Cdc42ep3 Cherp Crry Csen Cul2 Cxcl12 Cxcl15 Cyp2j6 Defb11 Dmtf1 Dnajb6 Dpep1 Elavl2 Elf1 Fosb G6pc Gnai3 Gpx5 Grwd1 Gucy1b3 Hadh2 Hmgn3 Klhl7 Mcpt4 Mef2a Npr1 Nptx1 Odz2 Olfr69 Pdcd10 Pdcd6ip Pdcl3 Pecr Pip Prim2 Psmd11 Rab27b Rad23a Rasgrf2 Rps25 Sfrs6 Slamf6 Smc5l1 St8sia3 Suhw3 Thrap4 Uqcrc2 Vcam1 Whsc2
262	V$PBX_Q3	605	605	33	14832	701	-3.51	0.0	0.21	0.0	1100001A21Rik 1110007H17Rik 1110030H10Rik 1110064N10Rik 1500002M01Rik 1810057B09Rik 2310061G07Rik 2410017I18Rik 2410018G23Rik 2410118I19Rik 2610020N02Rik 2610312E17Rik 2610318K02Rik 2900091E11Rik 3110006P09Rik 4632409L19Rik 4930470D19Rik 4930542G03Rik 4933425F03Rik 5330414D10Rik AI225782 Abca8a Acpp Adamts4 Adh1 Adrb2 Adss Agtpbp1 Akr1c18 Alg2 Als2cr19 Angptl2 Ank1 Ankrd24 Apbb1 Apc2 Apg12l Aplp2…
263	V$TAL1ALPHAE47_01: Tal-1alpha:E47 heterodimer	54	54	584	1255	14278	-3.52	0.0	0.95	0.17	1500002M01Rik 2810036K01Rik Ankrd24 Arfl4 Arg2 B3galt1 BC003885 BC035291 Ccnt1 Ccrn4l Cenpb Cherp Chrdl1 Ddb2 Ddx10 Dmgdh Dnajc12 Ear11 Egr1 Exosc1 Foxf2 Foxp1 Fsip1 Gsn Gstm2 Gzma H2afz Hmgcs2 Hnrpf Hnrpl Itgb1 Kera March5 Minpp1 Myd116 Pak1ip1 Plekha4 Ptpn2 Rasgrf2 Rbm18 Reck Rex3 Rpl23a Rpl39 Rps6 Rrad Sf3b4 Sgk2 Smarcd2 Smc5l1 Sprrl7 Suhw3 Tmem38b Tnfaip6
264	V$XBP1_01: X-box-binding protein 1	55	55	583	1387	14146	-3.54	0.0	0.47	0.0	1810057B09Rik 2610312E17Rik 2810036K01Rik 3110006P09Rik 4930470D19Rik Adh1 Adrb2 Alg2 Apbb1 Aqp1 Arf4 Atf4 Atp1a1 Atp2a2 B3galt6 Baat Cdca4 Chc1l Ddx26 Enpep G6pc Gnai3 Hipk3 Hyou1 Khdrbs1 Lrig1 Mafk Mapre2 Mrpl50 Ndel1 Nfkb2 Nkx2-3 Nol7 Pdcd6ip Pecr Pias1 Pip Pqlc1 Prx Psmd11 Rbbp9 Rpl15 Rpl39 Sgne1 Slco1b2 St8sia1 Stx18 Stx6 Sult1a1 Taf7 Thbd Uap1 Ubb Usp36 Wsb1
265	V$CHX10_01	12	12	626	408	15125	-3.54	0.0	0.1	0.0	BC010311 Birc6 Cd36 Crry Cry1 Dnajb4 Hgf Prim2 Ptgds Rbm13 Rnf14 Wasl
266	V$TCF11MAFG_01: TCF11:MafG heterodimers	50	50	588	1157	14376	-3.54	0.0	0.97	0.18	2410018G23Rik 4833441J24Rik Apg12l Birc6 Casp11 Catnal1 Cct6a Cd36 Clcn1 Ddx26 Dtx1 Efhd2 Elf1 Fgb Guca1b Hadhsc Itgb1 Lamc1 Mcl1 Meox2 Ndel1 Pabpc1 Pcdh15 Pon2 Psma6 Rap2ip Rex3 Rps25 Scrn3 Sele Slc12a6 Slc22a4 Snrp1c Sostdc1 Spt2 Sptlc1 Stx6 Taf7 Tceb1 Tfpi Timp3 Tiparp Tob2 Ubb V1rb4 Yes1 Zfp131 Zfpm2 Zfx Zwint
267	V$E2_Q6_01	41	41	597	915	14618	-3.56	0.0	1.17	0.25	Apon Atf3 Atf4 B3galt3 B3galt6 BC021367 Cdca4 Cnot4 Ddx5 Dfy Dnajb4 Dusp18 Eif3s6ip Emid2 Gfpt2 Gnpnat1 Gpx5 Gucy1b3 Hrh3 Itih1 Khdrbs2 Lztfl1 Mcpt5 Mphosph10 Nkx2-3 Nol5a Oazin Per2 Plagl1 Ptdsr Qpct Rbm18 Rnpc2 Rpl39 Rps10 Sdh1 Sertad1 Sf3b4 Slc16a1 Tmem33 Trim35
268	V$PR_01: high affinity binding sites for progesterone receptor	15	15	623	268	15265	-3.56	0.0	1.88	0.63	B3galt3 C8b Cct6a Cited1 Crp Gmfb Gpx5 Mafk Pnmt Psmd11 Sdpr Sgk Slc38a4 Sult1a1 Zcchc3
269	V$OCT1_Q6: octamer factor 1	587	587	51	14245	1288	-3.56	0.0	0.84	0.11	1110007H17Rik 1110030H10Rik 1110064N10Rik 1810057B09Rik 2310061G07Rik 2410017I18Rik 2410018G23Rik 2410118I19Rik 2610020N02Rik 2610312E17Rik 2610318K02Rik 2700038L12Rik 2810036K01Rik 2900091E11Rik 3110006P09Rik 4632409L19Rik 4833441J24Rik 4930470D19Rik 4930542G03Rik 4933425F03Rik 5330414D10Rik AI225782 Abca8a Acpp Adamts4 Adh1 Adrb2 Adss Agtpbp1 Akr1c18 Alg2 Als2cr19 Angptl2 Ank1 Ankrd24 Apbb1 Apc…
270	V$PTF1BETA_Q6	50	50	588	1265	14268	-3.57	0.0	0.46	0.0	AI225782 Adamts4 Aqp8 B3galt3 BC024479 Ceacam9 Cmkor1 Csen Cul2 Dnajb4 Dpep1 Fgb Fgfr1op2 Gpc6 Grwd1 Hgf Htra3 Igfbp6 Junb Klhl13 Klhl7 Matp Mrpl3 Mrpl50 Myd116 Nr5a1 Orc3l Papolg Pecr Plat Plekha4 Pnrc2 Prim2 Ptpn21 Rac1 Reck Relb Rev3l Rnf2 Rpgrip1 Rpl18 Rpl5 Smarcd2 Smc5l1 Spz1 Tacr2 Tmem33 Tmem38b V2R2 Vamp4
271	V$NFKAPPAB50_01: NF-kappaB (p50)	31	31	607	665	14868	-3.6	0.0	1.32	0.31	4930470D19Rik AI225782 Als2cr19 Ank1 BC035291 Birc3 Casp11 Clcn1 Dmgdh Fgf1 Foxh1 Ga17 Gch1 Gsn Hmgcs2 Irx3 Kif17 Mark1 Nfkb2 Nptx1 Pnmt Ppp2r5a Pqlc1 Rhoe Rps19 Rrad Sept6 Slc1a5 Tgfbr3 Tubb6 Zfp131
272	V$LEF1_Q6	588	588	50	14302	1231	-3.6	0.0	0.68	0.02	1100001A21Rik 1110030H10Rik 1110064N10Rik 1500002M01Rik 1810057B09Rik 2310061G07Rik 2410018G23Rik 2410118I19Rik 2610020N02Rik 2610312E17Rik 2610318K02Rik 2700038L12Rik 2810036K01Rik 2900091E11Rik 3110006P09Rik 4632409L19Rik 4833441J24Rik 4930470D19Rik 4930542G03Rik 4933425F03Rik 5330414D10Rik AI225782 Abca8a Acpp Adh1 Adrb2 Adss Akr1c18 Alg2 Als2cr19 Angptl2 Ankrd24 Apbb1 Apc2 Apg12l Aplp2 Apon A…
273	V$TAL1BETAE47_01: Tal-1beta:E47 heterodimer	38	38	600	861	14672	-3.64	0.0	1.04	0.21	1500002M01Rik 2810036K01Rik Arfl4 Arg2 B3galt1 BC003885 Ccnt1 Ccrn4l Ddb2 Ddx10 Dmgdh Dnajc12 Egr1 Exosc1 Foxf2 Gstm2 Gzma H2afz Hmgcs2 Itgb1 Minpp1 Myd116 Plekha4 Ptpn2 Rasgrf2 Rbm18 Reck Rex3 Rpl23a Rpl39 Rps6 Sf3b4 Sgk2 Smarcd2 Smc5l1 Suhw3 Tmem38b Tnfaip6
274	V$HOGNESS_B: Imperfect Hogness /Goldberg Box	43	43	595	1002	14531	-3.64	0.0	0.89	0.14	Apon Btbd14b Cbx1 Ccnt1 Ccrn4l Cdh13 Cgref1 Chchd6 Cyp2j6 D5Bwg0860e Ddx21 Ddx47 Elf1 Fbxo21 Foxh1 Fsip1 Gclc Gdf11 Hc Mbip Oazin Pa2g4 Pcolce2 Ppp2r5a Ptgds Rpgrip1 Rpl23a Rpl27 Rpl39 Rpl5 Rps10 Rps19 Sdh1 Shmt2 Snrp1c Sptlc1 Stx18 Suz12 Tacr2 Tef Thoc4 Tnfrsf12a Top1
275	V$NERF_Q2: new ets-related factor 1a	35	35	603	781	14752	-3.64	0.0	1.12	0.24	Aplp2 Atp4b BC023105 Ccnd2 Cdh17 Ceacam9 Chchd6 Cops5 Csen Dnajb6 Dusp18 Eed Egr1 Fbxo21 Gm1 Gmfb Grik5 Junb Mrps11 Nptx1 Nr2e3 Prkx Rps10 Scg3 Sept6 Sertad1 Slc19a2 Slc23a1 Smarcd2 Sncg Suz12 Tagln2 Terf1 Vcam1 Zfp326
276	V$AR_Q2: androgen receptor	33	33	605	884	14649	-3.65	0.0	0.31	0.0	Akr1c18 Atp1a1 BC003885 BC024479 Bbox1 Cct6a Cdc42 Cdca4 Dnajb6 E030034P13Rik Ebf1 Egr1 Ermap Fank1 Gem Gmfb Gpr132 Igsf4b Kctd12 Mafk Mcpt4 Nmd3 Pcolce2 Pdlim3 Pnmt Sfrs6 Sgk Sgk2 Slc38a4 Stxbp1 Sult1a1 Ube1x Zfp111
277	V$ALPHACP1_01	20	20	618	396	15137	-3.65	0.0	1.56	0.42	Azgp1 Defb11 Dnajc12 Enpep Etf1 H2-Bl H3f3b Hmg20a Hmgb2 Hnrpl Id4 Lamp2 Lrig1 Mrpl50 Pnrc2 Rbbp9 Sertad1 Sfrs6 Tceb1 Tieg1
278	V$SRF_Q6: serum response factor	38	38	600	987	14546	-3.66	0.0	0.38	0.0	2900091E11Rik Angptl2 Apc2 Aqp7 Atp4b BC024479 Chrdl1 Cirbp Col17a1 Cps1 Crem Crp Cyp2s1 Ermap Fosb Fosl1 Foxh1 Gclc Grik5 Hmgn3 Maoa Mcl1 Myd116 Nsmaf Pqlc1 Ptpn21 Rhoe Rpl18 Rps19 Sgk2 Shank3 Slamf6 Srf Tfpi Tpm2 Uqcrc2 V1rb4 Wsb1
279	V$MAF_Q6	22	22	616	446	15087	-3.66	0.0	1.48	0.38	2610020N02Rik 4632409L19Rik 5330414D10Rik Adamts4 Calca Chrdl1 Cyp2j6 Fabp4 Gnai3 Kera Klk13 Mrpl13 Nr5a1 Pde4b Prlpk Rps19 Sfrs3 Sncg Sult1a1 Tagln2 Tph1 Tprt
280	V$GRE_C: Glucocorticoid response element	27	27	611	573	14960	-3.66	0.0	1.32	0.31	1810057B09Rik Adrb2 B3galt3 Bicd1 C8b Cav1 Ermap Fbxo21 Fgfr1op2 Fmo1 Gmfb Klk8 Maoa March5 Meox2 Minpp1 Mrpl1 Pa2g4 Penk1 Pex16 Pnmt Rasgrf2 Sdpr Sgk Slc38a4 Tgif Tmem33
281	V$MEF3_B: MEF-3	15	15	623	470	15063	-3.67	0.0	0.14	0.0	Baiap2 Bicd1 C8b Dpep1 Dusp18 Emid2 Hcn1 Kif2a Mapre2 Mbtps1 Mphosph10 Rap2ip Sf3a1 Sirt1 Snrpn
282	V$SRF_C: serum response factor	17	17	621	516	15017	-3.67	0.0	0.16	0.0	2900091E11Rik Aqp7 Atp4b Cirbp Cps1 Ermap Fosb Fosl1 Foxh1 Gclc Mcl1 Pqlc1 Rhoe Srf Timp3 Wsb1 Zcchc3
283	V$AR_03: is recognized by androgen reseptor	16	16	622	301	15232	-3.67	0.0	1.67	0.48	B3galt3 BC003885 E030034P13Rik Egr1 Fgfr1op2 Gmfb Mafk Pip Pnmt Ptgds Sdpr Sgk Slc38a4 Stxbp1 Sult1a1 Ube1x
284	V$HNF1_Q6	616	616	22	14902	631	-3.68	0.0	1.36	0.32	1100001A21Rik 1110007H17Rik 1110030H10Rik 1110064N10Rik 1500002M01Rik 1810057B09Rik 2310061G07Rik 2410017I18Rik 2410018G23Rik 2410118I19Rik 2610020N02Rik 2610312E17Rik 2610318K02Rik 2700038L12Rik 2810036K01Rik 2900091E11Rik 3110006P09Rik 4632409L19Rik 4833441J24Rik 4930470D19Rik 4930542G03Rik 4933425F03Rik 5330414D10Rik AI225782 Abca8a Acpp Adamts4 Adh1 Adrb2 Adss Agtpbp1 Akr1c18 Alg2 Als2cr19 An…
285	V$HNF4_01_B: Hepatocyte nuclear factor 4	21	21	617	602	14931	-3.71	0.0	0.22	0.0	3110006P09Rik Atf4 Cbll1 Chc1l Fbxo21 Fgb Gnpnat1 Gpx5 Hmgcs2 Mbd1 Mdn1 Pak1ip1 Per2 Pex16 Ptn Rab2 Scnn1a Slc38a4 Thrap4 Uroc1 Vps24
286	V$HOX13_01: Hox-1.3	13	13	625	232	15301	-3.72	0.0	1.76	0.53	Abca8a Birc6 Cbll1 Ddb2 Elf1 Fbxo3 Git2 Map2k3 Ppp1r8 Prkx Rab27b Rbbp9 Tob2
287	V$PR_02: is recognized by progesterone receptor	35	35	603	817	14716	-3.74	0.0	0.85	0.11	Acpp B3galt3 BC003885 Bicd1 C8b Ccnt1 Cct6a Cdca4 Col13a1 Crp Cyp2c39 E030034P13Rik Egr1 Ermap Fgfr1op2 Gmfb Mafk March5 Mat2a Mrpl1 Nr5a1 Pnmt Ptgds Rasgrf2 Rpl13a Sdpr Sgk Slc22a19 Slc38a4 Snrpn Stxbp1 Sult1a1 Taf7 Ube1x Usp36
288	V$HEN1_02: HEN1	4	4	634	186	15347	-3.78	0.0	0.06	0.0	Grik5 Hyou1 Khdrbs1 Ptgds
289	V$HTF_01	26	26	612	693	14840	-3.8	0.0	0.35	0.0	1810057B09Rik Alg2 Apbb1 Aqp1 Arf4 B3galt6 Cdca4 Cnot4 Ehbp1 Fank1 Gnai3 Hipk3 Hmgn3 Hsdl2 Hyou1 Lrig1 Mafk Ndel1 Pecr Riok2 Sgne1 Slco1b2 Stx18 Uap1 Usp36 Vcam1
290	V$E4F1_Q6	21	21	617	445	15088	-3.83	0.0	1.22	0.27	2900091E11Rik Apg12l Arf4 BC003885 Csen Dact1 Ermap Fkbp7 Gm1 Hyou1 Maoa Ndel1 Pak1ip1 Pqlc1 Ptprm Riok2 Rpl15 Sfrs3 Taf7 Uap1 Ubb
291	V$ATF6_01: activating transcription factor 6	16	16	622	318	15215	-3.84	0.0	1.4	0.33	1810057B09Rik Alg2 Apbb1 Arf4 BC035291 Cnot6l Ehbp1 Fank1 Gnai3 Hipk3 Hsdl2 Hyou1 Mafk Mapre2 Ndel1 Ptprm
292	V$NGFIC_01: nerve growth factor-induced protein C	14	14	624	268	15265	-3.86	0.0	1.49	0.38	4632409L19Rik Asph Atp1a1 Cxcl12 Elavl2 Fbxo21 Hmg20a Maff Mogat2 Pabpc1 Pscd3 Scarb1 Tieg1 Uap1
293	V$STAF_01: Se-Cys tRNA gene transcription activating factor	15	15	623	296	15237	-3.88	0.0	1.39	0.33	Adss BC021367 Bzw1 Cnot6l Ddx26 Dock9 Lamc1 Mbd1 Mbnl1 Mynn Orc4l Ppp2r5a Suz12 Tceb1 Ube1x
294	V$GATA4_Q3	623	623	15	15234	299	-3.91	0.0	0.2	0.0	1100001A21Rik 1110007H17Rik 1110030H10Rik 1110064N10Rik 1500002M01Rik 1810057B09Rik 2310061G07Rik 2410017I18Rik 2410018G23Rik 2410118I19Rik 2610020N02Rik 2610312E17Rik 2610318K02Rik 2700038L12Rik 2810036K01Rik 3110006P09Rik 4632409L19Rik 4833441J24Rik 4930470D19Rik 4930542G03Rik 4933425F03Rik 5330414D10Rik AI225782 Abca8a Acpp Adamts4 Adh1 Adrb2 Adss Agtpbp1 Akr1c18 Alg2 Als2cr19 Angptl2 Ank1 Ank…
295	V$HNF4_01: hepatic nuclear factor 4	612	612	26	14910	623	-3.91	0.0	0.54	0.0	1100001A21Rik 1110007H17Rik 1110030H10Rik 1110064N10Rik 1500002M01Rik 1810057B09Rik 2310061G07Rik 2410017I18Rik 2410018G23Rik 2410118I19Rik 2610020N02Rik 2610312E17Rik 2610318K02Rik 2700038L12Rik 2810036K01Rik 2900091E11Rik 3110006P09Rik 4632409L19Rik 4833441J24Rik 4930542G03Rik 4933425F03Rik 5330414D10Rik AI225782 Abca8a Acpp Adamts4 Adh1 Adrb2 Adss Agtpbp1 Akr1c18 Alg2 Als2cr19 Angptl2 Ank1 Ank…
296	V$MAX_01: Max	26	26	612	641	14892	-3.91	0.0	0.59	0.0	1110064N10Rik 4930470D19Rik Angptl2 Apbb1 Atf4 Crispld1 Ddx5 Gnai3 Gstm2 Gzma Mrpl1 Mtch2 Nol5a Nr2f2 Orc4l Papd4 Pdcd6ip Pecr Pla2g2c Pscd3 Riok2 Sdh1 Thoc4 Top1 Tprt Zfp131
297	V$OCT1_01: octamer factor 1	16	16	622	461	15072	-3.91	0.0	0.25	0.0	BC019943 Bbox1 Csf2rb2 Ddx10 Gadd45a Gpx5 Grwd1 H3f3b Minpp1 Per2 Prx Srf Stx6 Zfp111 Zfx Zswim6
298	V$COUP_DR1_Q6	16	16	622	459	15074	-3.91	0.0	0.25	0.0	Apbb1 Cln2 Crp Dusp18 Fgb Grik5 Hmgcs2 Hspa8 Mbd1 Nol7 Pex16 Rac1 Scnn1a Slc16a1 Smarcd2 Tagln2
299	V$NFY_C: NF-Y binding site	18	18	620	384	15149	-3.94	0.0	1.13	0.24	4930542G03Rik 5330414D10Rik Clp1 Eed Etf1 Gpc6 Gucy1b3 H3f3b Id4 Mbnl1 Nol5a Pi4k2a Ppp1r10 Sdpr Slamf6 Slc1a5 St8sia1 Sugt1
300	V$FOXO4_02: fork head box O4	20	20	618	440	15093	-3.95	0.0	1.02	0.21	4930542G03Rik Akr1c18 Bicd1 Casp11 Ccnc Clp1 Cyp2c39 Ddx26 Enpp2 Fsip1 Hapln2 Mrvi1 Myd116 Pcdh15 Plekha4 Rab28 S100g Scrn3 Sf3b5 Vps24
301	V$EVI1_06: ectopic viral integration site 1 encoded factor	5	5	633	202	15331	-3.95	0.0	0.09	0.0	Ppp1cb Prlpk Qpct Slc16a1 Yes1
302	V$T3R_01: viral homolog of thyroid hormone receptor alpha1	14	14	624	409	15124	-3.96	0.0	0.24	0.0	AI225782 Acpp B3galt6 Dnajb4 Hrh3 Mme Myd116 Pcm1 Pcsk5 Tagln2 Tob2 Tuba1 Uap1 Ywhae
303	V$CDPCR3_01: cut-like homeodomain protein	18	18	620	387	15146	-3.97	0.0	1.09	0.24	BC053440 Cdo1 Fmo1 Gm1 Itgb1 Khdrbs2 Nr2e3 Nr2f2 Rps6 Sfpq Slco1a1 Smc6l1 Sox7 Suox Tceb1 Tgif Tprt Zwint
304	V$STAT1_01: signal transducer and activator of transcription 1	4	4	634	46	15487	-3.99	0.0	2.01	0.74	B3galt6 Baiap2 Mrpl50 Pla2g2c
305	V$IRF1_01: interferon regulatory factor 1	16	16	622	341	15192	-4.01	0.0	1.09	0.24	B3galt1 Birc3 C330016H24Rik Cyp2j6 Enpp2 Ermap Foxp1 Hgf Itgb1 Mapre2 Ptx3 Rap2ip Scg3 Slc22a19 Smc5l1 Tgif
306	V$RSRFC4_Q2	12	12	626	358	15175	-4.02	0.0	0.23	0.0	Aqp1 Atf3 Brunol4 Clcn1 Gmfb Meox2 Mrpl1 Odz2 Pcsk5 Rps6 Sfrs3 Sprrl5
307	V$EVI1_02: ectopic viral integration site 1 encoded factor	17	17	621	370	15163	-4.02	0.0	1.02	0.21	Acpp Dock9 Etf1 Fbxo3 Gclc Gm1 Gpx5 Hadh2 Khdrbs2 Mrpl3 Ndel1 Sf3b5 Slc23a1 Suox Tpm2 Tprt Vcam1
308	V$CAAT_C: Retroviral CCAAT box	2	2	636	120	15413	-4.03	0.0	0.04	0.0	Ear11 Hapln2
309	V$EGR1_01: Egr-1/Krox-24/NGFI-A immediate-early gene product	9	9	629	163	15370	-4.08	0.0	1.43	0.34	Cilp2 Ddx5 Hiat1 Nfkb2 Pi4k2a Pscd3 Scarb1 Uap1 Zcchc3
310	V$AHRARNT_02: aryl hydrocarbon receptor:Arnt heterodimers, fixed core	2	2	636	13	15520	-4.09	0.0	2.15	0.81	Hipk3 Zfp131
311	V$OCT1_07: octamer factor 1	6	6	632	216	15317	-4.1	0.0	0.13	0.0	Cps1 Cyp2s1 Gpx5 Sgne1 Zswim6 Zwint
312	V$MIF1_01: MIBP-1 / RFX1 complex	10	10	628	188	15345	-4.1	0.0	1.36	0.32	2610020N02Rik Baiap2 Cpeb2 Cxcl1 Cyp2s1 Grik5 Kif17 Psg23 Riok2 Ubb
313	V$FOXO3_01: fork head box O3	16	16	622	367	15166	-4.13	0.0	0.81	0.09	4930542G03Rik Akr1c18 Bicd1 Casp11 Ccnc Clp1 Cyp2c39 Enpp2 Hapln2 Mrvi1 Myd116 Pcdh15 Plekha4 Scrn3 Sf3b5 Vps24
314	V$POLY_C: Retroviral Poly A signal	7	7	631	237	15296	-4.13	0.0	0.16	0.0	Atp2a2 Chc1l Chrdl1 Cyp4a10 Fmr1 Oxtr Rbbp9
315	V$AR_02: high affinity binding sites for androgen receptor	4	4	634	51	15482	-4.18	0.0	1.77	0.53	Gmfb Pnmt Sgk Slc38a4
316	V$MEF2_03: myogenic MADS factor MEF-2	11	11	627	311	15222	-4.2	0.0	0.32	0.0	Aqp1 Brunol4 Clcn1 Fbxo21 Ga17 Gmfb Penk1 Rpl41 Sfrs3 Sprrl5 Tpm3
317	V$AIRE_02	1	1	637	2	15531	-4.2	0.0	2.17	0.81	Ptx3
318	V$CLOX_01: Clox	13	13	625	313	15220	-4.25	0.0	0.65	0.01	BC023105 Ccnd2 Dmgdh Kcnd2 Mbnl1 Mbtps1 Metap1 Nsmaf Rasgrf2 Slc7a13 Snrp1c Sprrl5 Zfx
319	V$ISRE_01: interferon-stimulated response element	11	11	627	255	15278	-4.31	0.0	0.73	0.05	Abca8a Als2cr19 Csen Grwd1 Gzma Hgf Mcp Rac1 Rnpc2 Smc6l1 Uroc1
320	V$FXR_Q3	10	10	628	264	15269	-4.33	0.0	0.44	0.0	Apg12l B3galt1 BC010311 Chrdl1 Efhd2 Ndel1 Odz2 Tob2 Uroc1 Za20d2
321	V$R_01: Epstein-Barr virus transcription factor R	9	9	629	230	15303	-4.41	0.0	0.5	0.0	Bzw1 Ga17 Nfkb2 Oxtr Pip Rnf2 Sgk Shmt2 Txndc8
322	V$BACH1_01: BTB and CNC homolog 1	9	9	629	229	15304	-4.42	0.0	0.51	0.0	Cbx1 Cdc42 Cdh13 Dnajb6 G6pc Mapkbp1 Pkia Rgs2 Slc23a1
323	V$EVI1_01: ectopic viral integration site 1 encoded factor	1	1	637	3	15530	-4.46	0.0	1.91	0.64	Mrpl3
324	V$NRSE_B: neural-restrictive-silencer-element	2	2	636	18	15515	-4.48	0.0	1.68	0.48	Hrh3 Rap2ip
325	V$CDP_02: transcriptional repressor CDP	7	7	631	154	15379	-4.52	0.0	0.8	0.09	Kcnd2 Mbtps1 Metap1 Nsmaf Slc7a13 Snrp1c Zfx
326	V$MEIS1BHOXA9_02: Meis-1b:HOXA9 heterodimeric binding	7	7	631	186	15347	-4.53	0.0	0.44	0.0	4833441J24Rik H2afz Mcp Ptdsr Sf3a1 Tob2 V1rb4
327	V$MEIS1AHOXA9_01: Meis-1a:HOXA9 heterodimeric binding	7	7	631	163	15370	-4.53	0.0	0.68	0.02	4833441J24Rik Efemp1 Grik5 Mcp Rhoe Slc25a20 Tob2
328	V$FREAC4_01: Fork head RElated ACtivator-4	7	7	631	167	15366	-4.54	0.0	0.63	0.0	Als2cr19 Enpp2 Fsip1 Myd116 Pcdh15 Plekha4 Vps24
329	V$LXR_DR4_Q3	5	5	633	91	15442	-4.54	0.0	1.11	0.24	Rpl13a Sgk Smc5l1 Sp4 Trim35
330	V$MYCMAX_01: c-Myc:Max heterodimer	4	4	634	138	15395	-4.54	0.0	0.2	0.0	Angptl2 Nol5a Pecr Top1
331	V$HSF_Q6	5	5	633	154	15379	-4.57	0.0	0.28	0.0	AI225782 Gucy1b3 Psma6 Ptdsr Za20d2
332	V$EVI1_03: ectopic viral integration site 1 encoded factor	4	4	634	68	15465	-4.6	0.0	1.15	0.24	Slc23a1 Suox Tbl1x Tprt
333	V$FXR_IR1_Q6	6	6	632	148	15385	-4.62	0.0	0.56	0.0	Cdca4 Cnn1 Crry Fmod Ptprm Uroc1
334	V$GNCF_01: GCNF (germ cell nuclear factor)	2	2	636	93	15440	-4.62	0.0	0.11	0.0	Gosr1 Mcp
335	V$SREBP1_02: sterol regulatory element-binding protein 1	2	2	636	93	15440	-4.62	0.0	0.11	0.0	Mtch2 Rap2ip
336	V$TAXCREB_02: Tax/CREB complex	2	2	636	21	15512	-4.64	0.0	1.47	0.38	Fxyd2 Klhl7
337	V$CDP_01: cut-like homeodomain protein	5	5	633	141	15392	-4.66	0.0	0.37	0.0	Cyp2c39 E030034P13Rik Pdcl3 Tgfb1i4 Vamp4
338	V$PAX3_01: Pax-3 binding sites	2	2	636	24	15509	-4.78	0.0	1.3	0.31	Cgref1 Rnf134
339	V$PAX5_02: B-cell-specific activating protein	3	3	635	51	15482	-4.79	0.0	1.02	0.21	Fabp4 Pecr Vamp4
340	V$RSRFC4_01: related to serum response factor, C4	4	4	634	90	15443	-4.81	0.0	0.67	0.02	Brunol4 Clcn1 Gmfb Sfrs3
341	V$BEL1_B: Bel-1 similar region	2	2	636	26	15507	-4.84	0.0	1.19	0.25	Gadd45gip1 S100g
342	V$LXR_Q3	2	2	636	78	15455	-4.89	0.0	0.19	0.0	Fank1 Smc5l1
343	V$DTYPEPA_B: poly A signal of D-type LTRs	3	3	635	82	15451	-4.92	0.0	0.42	0.0	D5Bwg0860e E030034P13Rik Thoc4
344	V$HMEF2_Q6: myocyte enhancer factor	2	2	636	57	15476	-5.12	0.0	0.38	0.0	Col13a1 Mapre2
345	V$APOLYA_B: Avian C-type PolyA signal	1	1	637	42	15491	-5.26	0.0	0.19	0.0	Cul2
346	V$NRSF_01: neuron-restrictive silencer factor	1	1	637	12	15521	-5.28	0.0	0.9	0.14	Hrh3
347	V$HMX1_01: H6 homeobox 3	1	1	637	22	15511	-5.44	0.0	0.5	0.0	St8sia1
