# Supplementary material for: A genomic analysis of mouse models of breast cancer reveals molecular features of mouse models and relationships to human breast cancer
Source: Breast Cancer Res. 2014 Jun 5;16(3):R59. doi: 10.1186/bcr3672 (PMC4078930; doi:10.1186/bcr3672)
Supplement: Additional file 3 — Fold change values organized by mouse tumor model type comparing the mouse model to normal mammary gland. [file bcr3672-S3.zip › Additional_File_3/p53Mut_t121_vs_NMLmammary/AdditionalFile74_p53Mut_t121_vs_NMLmammary/p53T121_vs_NMLmammary_SAM.txt]

Current settings
Input parameters
Data type?								Two class unpaired
Array or Seq data?								array
Arrays centered?								FALSE
Delta								1.303371848
Minimum fold change								0
Test statistic								standard
Are data are log scale?								TRUE
Number of permutations								100
Input percentile for exchangeability factor s0								Automatic choice
Number of neighbors for KNN								10
Seed for Random number generator								56888454
Computed values
Estimate of pi0 (proportion of null genes)								0.553
s0 percentile								34.999
False Discovery Rate (%)								0.199364721
List of Significant Genes for Delta = 1.303
Positive genes (126) Upregulated in p53 mut T121 tumors compared to NML mammary gland
	Row	Gene ID	Gene Name	Score(d)	Numerator(r)	Denominator(s+s0)	Fold Change	q-value(%)
	11067	1433613_at	6.190496919	4.9452869	2.058960968	0.416348133	4.16686098	0
	15176	1451015_at	7.01779851	4.864575746	2.969379063	0.61040864	7.831990762	0
	11582	1435527_at	4.284973036	4.84524184	2.628625465	0.542516876	6.184364983	0
	12684	1439443_x_at	7.163126367	4.659321696	2.873867772	0.616799603	7.330277279	0
	10186	1428361_x_at	6.152146227	4.399978024	3.264078906	0.74183982	9.606952844	0
	13873	1449326_x_at	5.811467965	4.282706561	3.080394005	0.719263382	8.458454043	0
	5817	1422565_s_at	3.771856872	4.227623728	2.267842705	0.536434378	4.816024412	0
	15329	1451195_a_at	6.200490777	4.217476928	1.911159008	0.453152214	3.761111321	0
	11919	1436936_s_at	5.083224506	4.170027208	2.443359707	0.585933757	5.439068922	0
	11389	1434703_at	4.83948504	4.126706961	1.522918902	0.369039749	2.873718809	0
	3093	1419075_s_at	5.921755192	4.068738726	2.985695481	0.733813519	7.921070845	0
	16438	1452757_s_at	6.140013056	4.032259517	3.041868664	0.754383157	8.235570904	0
	12712	1440971_x_at	4.208416313	3.97807775	1.36257288	0.342520425	2.571433564	0
	12767	1448050_s_at	5.211911139	3.92502723	2.178052075	0.554913876	4.525421197	0
	8854	1426259_at	5.794958849	3.924425803	1.906647314	0.485841091	3.749367691	0
	4950	1421551_s_at	8.238774348	3.87410516	2.903378896	0.749432134	7.481766267	0
	11239	1434184_s_at	5.328816649	3.871077809	2.149604021	0.555298583	4.437059874	0
	14983	1450788_at	5.1295053	3.863784612	2.95978706	0.76603314	7.780091161	0
	11999	1437143_a_at	6.251576593	3.863489726	1.814026422	0.469530541	3.516222639	0
	11010	1433480_at	6.654073899	3.826767265	1.801893539	0.470865724	3.486775649	0
	10436	1429563_x_at	2.780028543	3.816650556	2.106060524	0.55180858	4.305141106	0
	12932	1448268_at	7.401865722	3.796038214	1.713412227	0.45136854	3.27935532	0
	11600	1435638_at	5.800494702	3.793320069	1.528209867	0.402868685	2.884277284	0
	12582	1438999_a_at	4.532197592	3.77501729	2.007862195	0.531881589	4.021858139	0
	5864	1422615_at	5.224957241	3.771108472	2.098942046	0.556584904	4.2839512	0
	16580	1453574_at	5.230339792	3.746573091	2.637922492	0.704089425	6.224347004	0
	12605	1439148_a_at	6.420565334	3.72888391	2.002984255	0.537153825	4.008282674	0
	10435	1429562_at	2.494996005	3.723283628	2.123911595	0.570440452	4.358741347	0
	895	1416666_at	8.30844866	3.714236034	2.821077997	0.759531158	7.06690246	0
	10228	1428552_at	4.743178482	3.700239255	1.856677817	0.501772369	3.621727036	0
	16609	1453729_a_at	7.164521805	3.695718423	2.274070468	0.615325685	4.836858954	0
	14556	1450269_a_at	6.340672581	3.649077575	1.964412204	0.538331171	3.902536713	0
	4751	1421315_s_at	5.799390015	3.632941646	1.758501863	0.48404352	3.383465934	0
	17307	1456635_at	2.772701892	3.554614107	1.953469841	0.549558906	3.873049234	0
	12281	1438000_x_at	6.487047559	3.539878033	1.601878623	0.452523677	3.035383121	0
	16772	1454698_at	6.325667227	3.538432215	1.779522741	0.502912768	3.433125842	0
	16865	1455045_at	4.337942101	3.534837311	1.530797132	0.433060137	2.889454459	0
	9532	1427219_at	5.252041266	3.5202273	2.489805568	0.707285455	5.617022447	0
	6978	1423917_a_at	5.984962606	3.517499349	1.752287779	0.498162929	3.368923757	0
	4749	1421313_s_at	5.674933391	3.508494972	1.691447194	0.482100504	3.22980529	0
	15175	1451013_at	5.205098213	3.507550972	1.351746987	0.385381994	2.552209905	0
	4773	1421339_at	4.370053231	3.488615586	1.517813778	0.435076247	2.863567832	0
	12433	1438549_a_at	4.308671778	3.48416035	1.576319251	0.452424427	2.9820806	0
	17256	1456493_at	2.637751925	3.482933539	1.903378403	0.546487144	3.740881855	0
	17249	1456469_x_at	5.938831309	3.462220219	1.689234685	0.487905037	3.224855875	0
	1866	1417714_x_at	5.999479182	3.461351651	2.734494024	0.790007575	6.655255363	0
	16570	1453528_at	3.785249301	3.439711667	2.49023027	0.723964829	5.618676232	0
	11098	1433706_a_at	6.41863167	3.401717533	1.645568386	0.483746334	3.128710965	0
	16255	1452427_s_at	6.085650714	3.378817956	1.762519144	0.521637794	3.392900551	0
	13561	1448966_a_at	4.064136028	3.374220976	1.942118378	0.575575338	3.842694749	0
	8792	1426188_s_at	4.429173617	3.368767746	2.064308606	0.612778547	4.182334946	0
	11799	1436565_at	4.927913708	3.342783957	2.604749616	0.779215662	6.082859221	0
	11428	1434872_x_at	7.088235451	3.340275547	1.961811665	0.587320308	3.895508505	0
	11017	1433492_at	4.794379988	3.339597861	1.527705311	0.457451877	2.883268739	0
	17280	1456578_x_at	5.932967947	3.322248759	1.61260933	0.485396924	3.058044349	0
	2455	1418363_at	5.10079257	3.316548778	2.874707909	0.866776912	7.33454723	0
	12366	1438291_x_at	6.823724772	3.309468333	2.116681361	0.639583507	4.336951655	0
	12754	1448002_x_at	4.042093284	3.306022205	2.08450717	0.6305182	4.241301874	0
	6892	1423813_at	4.824551851	3.29936432	1.352044141	0.409789284	2.55273564	0
	17344	1456757_at	3.854607611	3.291026082	1.267767733	0.385219594	2.407887072	0
	10592	1430769_s_at	4.547471754	3.289038049	1.700446964	0.517004346	3.250016323	0
	12663	1439393_x_at	6.030957785	3.286878077	1.452702327	0.44197025	2.737202797	0
	17367	1459912_at	4.582913953	3.285527356	2.042917385	0.62179284	4.120779833	0
	9791	1427596_at	4.19923386	3.283554782	2.331290599	0.70998986	5.032553482	0
	16256	1452428_a_at	5.361299105	3.27141707	2.148839703	0.656852874	4.434709808	0
	12548	1438928_x_at	6.325375104	3.269141763	1.441669457	0.440993252	2.716350141	0
	4750	1421314_at	5.185603644	3.268739933	1.646623077	0.503748573	3.130999064	0
	12201	1437716_x_at	5.167921888	3.26442902	1.399177171	0.428613139	2.637511109	0
	9624	1427352_at	4.924225812	3.232801947	1.945261046	0.601726019	3.851074537	0
	11669	1435886_at	4.848695418	3.226060552	1.60387535	0.497162197	3.03958708	0
	11606	1435660_at	2.696848351	3.223933974	1.801038628	0.558646251	3.484710071	0
	10369	1429193_at	4.677047561	3.215103375	1.391820432	0.432900678	2.624095875	0
	11016	1433491_at	4.837610612	3.211000698	1.373575379	0.427771747	2.591119187	0
	11015	1433490_s_at	5.076248602	3.204814613	1.330308475	0.415096858	2.514564353	0
	15348	1451218_at	5.630064523	3.170509908	1.595763543	0.503314479	3.022544423	0
	17006	1455731_at	5.524641216	3.166473695	1.160429568	0.366473775	2.235239728	0
	11152	1433908_a_at	6.058197556	3.151099317	1.623142301	0.515103504	3.080452523	0
	16325	1452541_at	4.66640586	3.130292578	1.524388748	0.486979639	2.876648102	0
	17594	1460432_a_at	5.390345782	3.125966153	1.994562973	0.638062882	3.984953731	0
	16132	1452234_s_at	4.240329917	3.111101366	1.131049002	0.363552604	2.190179331	0.056564893
	16478	1452927_x_at	6.922159426	3.101389983	1.525020307	0.491721556	2.877907669	0.056564893
	13487	1448881_at	4.443135567	3.096835974	3.128175183	1.010119751	8.743283526	0.056564893
	8670	1426029_a_at	3.952702196	3.087951471	1.746294923	0.565518901	3.354958504	0.056564893
	17611	1460514_s_at	2.623649561	3.053215969	1.241515146	0.406625394	2.364467228	0.056564893
	6740	1423647_a_at	4.955189455	3.051348265	1.28014298	0.419533553	2.428630449	0.056564893
	11410	1434790_a_at	4.192658629	3.039030678	1.980050284	0.651540078	3.945068318	0.102912292
	15906	1451921_a_at	4.022344259	3.0309064	1.660308269	0.547792657	3.160840571	0.102912292
	11422	1434839_s_at	4.781429447	3.009545347	1.619370849	0.538078235	3.07241021	0.102912292
	15025	1450838_x_at	6.417483638	3.000949625	2.071869665	0.69040468	4.204311795	0.102912292
	4391	1420886_a_at	7.810541083	2.994555602	1.889766856	0.631067546	3.705753338	0.102912292
	11337	1434523_x_at	5.367813595	2.986026046	1.883212855	0.630675294	3.6889567	0.102912292
	16656	1453981_at	4.1012786	2.984452923	1.566627896	0.524929673	2.962115501	0.102912292
	7902	1425030_at	6.130691659	2.967044868	1.365747881	0.460305773	2.577098859	0.136454076
	10349	1429039_s_at	6.04523873	2.96449738	1.098765255	0.370641331	2.141713134	0.136454076
	3612	1419649_s_at	5.833867747	2.960901223	1.301905349	0.439699014	2.465542888	0.136454076
	7145	1424109_a_at	5.400707408	2.9454674	1.345201924	0.456702364	2.540657538	0.136454076
	6548	1423423_at	8.080730183	2.944114625	2.148277711	0.729685486	4.432982636	0.136454076
	14668	1450408_at	3.281496927	2.937216502	0.947857833	0.322706151	1.92900627	0.136454076
	11195	1434044_at	4.143132523	2.931280982	1.070560566	0.365219361	2.100249271	0.136454076
	13209	1448573_a_at	5.139103872	2.929250873	2.378296415	0.811912847	5.199224369	0.136454076
	7670	1424736_at	7.089080815	2.926550284	1.337377955	0.456981027	2.526916434	0.136454076
	10166	1428306_at	6.671952558	2.91736933	1.730229036	0.593078504	3.317804863	0.136454076
	190	1415918_a_at	6.912510239	2.912337171	1.458612669	0.500839217	2.748439399	0.136454076
	10921	1432346_a_at	2.888445347	2.910155003	1.135533798	0.390197016	2.196998368	0.136454076
	13026	1448373_at	6.249223541	2.909106138	1.208825535	0.415531602	2.311493868	0.136454076
	11416	1434805_at	4.476598274	2.906262544	1.871180765	0.643844366	3.658318704	0.136454076
	10476	1429800_at	5.566093977	2.906249349	1.184256489	0.407486195	2.272462503	0.136454076
	261	1415999_at	6.533053126	2.899467271	1.926527997	0.664442057	3.801392509	0.136454076
	15283	1451138_x_at	4.531405047	2.898201885	1.136231059	0.392046898	2.198060444	0.136454076
	886	1416656_at	7.536759496	2.895888481	1.476465109	0.509848746	2.782660898	0.136454076
	15424	1451312_at	6.474146202	2.882271068	1.27849052	0.443570535	2.425850293	0.136454076
	11419	1434824_at	5.262368146	2.878774288	1.52770475	0.530678892	2.883267617	0.136454076
	10889	1432159_a_at	2.60286293	2.877825617	1.313871024	0.456549909	2.486077074	0.136454076
	107	1415823_at	7.345698418	2.874077427	1.836163217	0.638870477	3.570591817	0.199364721
	12462	1438626_x_at	7.560552645	2.871045858	2.218047658	0.772557377	4.652633858	0.199364721
	7473	1424501_at	5.541699802	2.856396201	1.493690976	0.522928498	2.816085186	0.199364721
	12942	1448279_at	6.910910634	2.854814958	1.794076465	0.628438793	3.467934054	0.199364721
	17202	1456309_x_at	6.264173285	2.853196229	1.481449483	0.519224534	2.792291353	0.199364721
	11825	1436688_x_at	7.519359886	2.852370647	2.201075613	0.771665357	4.598220382	0.199364721
	13839	1449289_a_at	5.325121946	2.85120581	1.944046197	0.681832995	3.84783303	0.199364721
	9261	1426807_at	3.645200171	2.850309443	1.952096837	0.684871898	3.86936503	0.199364721
	640	1416394_at	5.590705941	2.844667666	1.287171157	0.452485601	2.440490537	0.199364721
	13132	1448489_at	5.47284948	2.837302595	1.406951333	0.495876378	2.651762067	0.199364721
	13085	1448437_a_at	5.359733404	2.824094033	1.219913127	0.431966186	2.329326907	0.199364721
	106	1415822_at	7.525005528	2.823006852	1.858164124	0.658221613	3.625460169	0.199364721
	12331	1438176_x_at	5.863703219	2.822506532	1.16372082	0.412300488	2.240344851	0.199364721
Negative genes (1260) Downregulated in p53 mut T121 tumors compared to NML mammary gland
	Row	Gene ID	Gene Name	Score(d)	Numerator(r)	Denominator(s+s0)	Fold Change	q-value(%)	InverseFoldChange
	13279	1448649_at	1.896631768	-7.317776446	-3.972627381	0.542873564	0.063697149	0	15.69928969
	11034	1433530_at	5.283479963	-6.446056814	-2.988187747	0.463568323	0.126027655	0	7.934766382
	16753	1454639_x_at	5.399746567	-5.967287521	-2.635163957	0.44160164	0.160966909	0	6.212456981
	13262	1448628_at	3.340868118	-5.960857701	-3.154290631	0.529167242	0.112321761	0	8.902994295
	863	1416629_at	3.564081573	-5.871227922	-2.071904031	0.352891092	0.23784539	0	4.204411946
	12016	1437189_x_at	4.707017573	-5.646450428	-2.518105244	0.445962517	0.174572081	0	5.728292825
	12458	1438621_x_at	3.392684238	-5.560055636	-2.922100681	0.525552418	0.131935007	0	7.579489495
	17261	1456516_x_at	4.885107278	-5.36306285	-1.962093436	0.36585315	0.256655764	0	3.896269407
	12121	1437490_x_at	4.899351931	-5.33974254	-1.952296253	0.365616177	0.258404616	0	3.869899908
	11053	1433576_at	6.324157572	-5.230055276	-2.3601961	0.451275555	0.19476467	0	5.134401442
	13688	1449120_a_at	3.189361127	-5.141653656	-2.566221627	0.499104335	0.168845821	0	5.922562945
	2600	1418525_at	3.166827219	-5.124007826	-2.440294628	0.476247248	0.184246021	0	5.42752561
	1796	1417639_at	2.561026196	-5.085310185	-2.357308336	0.463552517	0.19515491	0	5.12413447
	16955	1455486_at	5.142596485	-5.046799591	-1.926652471	0.381757277	0.2630388	0	3.801720503
	17308	1456636_at	5.786716699	-5.046217036	-1.974489057	0.391281041	0.254460026	0	3.929890343
	12266	1437948_x_at	4.621871961	-5.023907825	-2.536357242	0.50485744	0.172377426	0	5.801223659
	10769	1431706_at	3.621260291	-5.021909421	-2.047092507	0.407632304	0.241971241	0	4.132722536
	17029	1455811_at	4.684231095	-4.992460434	-2.557951693	0.512362937	0.169816472	0	5.888710267
	11281	1434328_at	6.916387786	-4.966368113	-1.967463271	0.396157358	0.255702244	0	3.91079868
	16977	1455611_at	5.204182559	-4.921444989	-1.847931096	0.375485472	0.277790449	0	3.599835785
	10911	1432273_a_at	4.697731504	-4.909348586	-2.622443203	0.534173355	0.162392487	0	6.157920333
	12580	1438992_x_at	5.613593975	-4.817979831	-2.584892004	0.536509511	0.166674811	0	5.99970682
	12396	1438386_x_at	6.414773104	-4.792464228	-2.165267806	0.451806775	0.222940742	0	4.485496872
	15231	1451076_s_at	5.538993033	-4.773826293	-2.627433302	0.550383098	0.161831763	0	6.179256678
	11907	1436908_at	3.403965747	-4.762902891	-2.259707855	0.474439204	0.20881426	0	4.788944962
	6690	1423586_at	3.942412213	-4.761910976	-2.820563632	0.59231759	0.141555172	0	7.064383343
	6408	1423259_at	7.357842474	-4.750750813	-3.343602338	0.703805034	0.098508885	0	10.15136859
	965	1416743_at	5.113949805	-4.739208628	-1.724996874	0.363984161	0.302499178	0	3.305794109
	286	1416025_at	5.215618416	-4.72900243	-3.905092375	0.825775083	0.066749814	0	14.98131517
	9740	1427526_at	6.231072036	-4.728922735	-1.719660549	0.363647419	0.303620151	0	3.293589032
	6424	1423275_at	6.446517564	-4.700612606	-2.099553783	0.446655353	0.233330404	0	4.285768082
	16358	1452593_a_at	5.612993993	-4.67614244	-1.815800308	0.38831159	0.28404663	0	3.520548719
	9354	1426946_at	4.182213677	-4.667185909	-2.279134407	0.48833161	0.206021327	0	4.853866426
	5052	1421668_x_at	4.425664206	-4.642843421	-1.677604497	0.361331267	0.312601261	0	3.198963424
	12465	1438630_x_at	6.455379127	-4.636569072	-2.320241803	0.500422137	0.200233906	0	4.994159173
	5869	1422623_x_at	6.175315025	-4.613719186	-2.271734625	0.492386843	0.207080753	0	4.829034013
	5152	1421788_x_at	2.266435737	-4.589845565	-2.059487777	0.448705245	0.239901191	0	4.168382812
	6758	1423667_at	6.520567574	-4.58889371	-2.092873679	0.456073688	0.234413298	0	4.265969582
	8697	1426063_a_at	2.376402898	-4.564372199	-3.346973099	0.733282246	0.098278994	0	10.17511433
	9353	1426945_at	4.250098717	-4.561985973	-2.13681637	0.468396085	0.227381003	0	4.397904784
	12811	1448135_at	5.883302705	-4.506241194	-2.349603517	0.521410953	0.196199937	0	5.096841597
	14659	1450397_at	3.451657324	-4.491722781	-1.901033799	0.423230438	0.267751433	0	3.734807278
	12298	1438082_at	4.444588497	-4.487453941	-2.241091022	0.499412596	0.211526303	0	4.727544446
	16971	1455578_x_at	6.181776204	-4.47036665	-2.198034904	0.491690073	0.217934287	0	4.588539108
	17030	1455812_x_at	7.161551112	-4.430880179	-2.908116761	0.656329362	0.13322006	0	7.50637706
	9959	1427915_s_at	5.819477012	-4.430534353	-2.008472105	0.453325027	0.248536198	0	4.023558769
	8525	1425837_a_at	6.761643783	-4.428475245	-2.270658564	0.512740489	0.207235266	0	4.825433531
	10680	1431287_at	3.061199503	-4.420550673	-1.93014473	0.43662993	0.262402845	0	3.810934284
	16698	1454120_a_at	4.633988446	-4.40436393	-1.948920932	0.442497705	0.259009886	0	3.860856495
	12539	1438914_at	4.200835185	-4.373411649	-2.052360334	0.469281307	0.241089323	0	4.147840258
	1761	1417602_at	4.573638487	-4.370498445	-2.097894631	0.480012671	0.233598897	0	4.280842127
	6493	1423352_at	2.447245926	-4.361701392	-2.598520595	0.595758481	0.165107711	0	6.056652313
	15102	1450928_at	7.25340976	-4.32121766	-3.167692916	0.733055626	0.111283151	0	8.986086295
	2599	1418524_at	3.465580138	-4.320269355	-2.007340438	0.464633168	0.24873123	0	4.020403879
	12627	1439258_at	5.035369113	-4.302519701	-2.489016747	0.578502115	0.178127634	0	5.613952071
	12621	1439243_x_at	3.922499718	-4.300206898	-2.439129909	0.567212222	0.184394827	0	5.423145618
	16296	1452494_s_at	1.618978395	-4.272086645	-1.952050723	0.456931445	0.258448597	0	3.869241353
	3475	1419490_at	2.474798985	-4.246761091	-1.573395843	0.370493138	0.33601654	0	2.976043973
	10064	1428074_at	4.727692146	-4.244847815	-2.886301706	0.679954107	0.135249793	0	7.393726643
	3474	1419489_at	2.548649628	-4.244195379	-1.582945476	0.372967155	0.333799691	0	2.995808646
	2706	1418640_at	5.346175085	-4.239245843	-1.726074986	0.407165578	0.302273207	0	3.308265421
	967	1416745_x_at	4.671542039	-4.235794391	-1.710677454	0.40386225	0.305516573	0	3.273144861
	6409	1423260_at	7.367152808	-4.227411676	-3.094759317	0.732069539	0.117053557	0	8.543097911
	15956	1451990_at	4.508480771	-4.226352497	-2.068267322	0.48937407	0.238445701	0	4.193826919
	11844	1436756_x_at	2.807953996	-4.205138589	-3.376862838	0.803032472	0.096263798	0	10.38812114
	9296	1426856_at	3.739398797	-4.197373106	-1.911973215	0.455516621	0.265728852	0	3.763234562
	11289	1434340_at	3.984706169	-4.196396755	-1.863838422	0.444152098	0.274744323	0	3.63974763
	12647	1439370_x_at	3.600327005	-4.191082785	-2.35597549	0.562140051	0.195335289	0	5.119402681
	9336	1426917_s_at	5.777791451	-4.190692238	-2.526191316	0.60281003	0.17359637	0	5.760489121
	6494	1423353_at	2.459299387	-4.188381694	-2.521534593	0.602030755	0.174157608	0	5.741925426
	9909	1427826_a_at	1.595217011	-4.145203698	-1.813845233	0.437576864	0.284431818	0	3.515781064
	12670	1439416_x_at	3.698923833	-4.135148215	-1.931176279	0.467015008	0.262215291	0	3.813660132
	17119	1456031_at	3.691831595	-4.13346116	-1.937122083	0.468644075	0.261136842	0	3.829409868
	12391	1438379_x_at	3.611309492	-4.120364459	-1.894289046	0.459738226	0.26900613	0	3.717387405
	9941	1427894_at	6.780492498	-4.111853658	-2.218643236	0.539572519	0.214843311	0	4.654554971
	6815	1423728_at	5.479689401	-4.110230075	-2.50189015	0.608698322	0.176545243	0	5.664270446
	15835	1451819_at	5.233518305	-4.107079081	-1.598097685	0.389108087	0.330312235	0	3.027438566
	16917	1455298_at	7.077129724	-4.105715007	-3.181481244	0.774890911	0.110224647	0	9.072381097
	5088	1421712_at	3.012409711	-4.099478489	-3.725079142	0.908671469	0.075620482	0	13.22393049
	16964	1455540_at	0.838499729	-4.084973715	-1.973312486	0.48306614	0.254667633	0	3.926686678
	16329	1452546_x_at	2.966559349	-4.083331021	-1.453618431	0.355988389	0.365104554	0	2.738941459
	11151	1433906_at	2.945890517	-4.082319419	-2.071814035	0.507509046	0.237860228	0	4.204149681
	10880	1432108_at	4.623056675	-4.080149175	-1.77467208	0.434952744	0.292260735	0	3.421602294
	11802	1436573_at	5.712525756	-4.07614098	-2.27826974	0.558928102	0.206144841	0	4.850958174
	1652	1417488_at	4.335508764	-4.055545216	-2.299061122	0.566893229	0.203195292	0	4.921373878
	16736	1454608_x_at	2.504733405	-4.021168368	-2.205372787	0.548440798	0.216828637	0	4.61193694
	10692	1431332_a_at	3.740818986	-4.018862741	-1.570003512	0.390658655	0.336807574	0	2.969054369
	1762	1417603_at	4.499853447	-3.995462971	-1.757532828	0.439882147	0.295753505	0	3.381194078
	13809	1449255_a_at	7.386910308	-3.993240252	-1.747676453	0.437658729	0.297780987	0	3.358172765
	11733	1436226_at	5.953175304	-3.993112403	-1.72731402	0.432573353	0.302013717	0	3.311107889
	13351	1448730_at	2.329272588	-3.982649398	-2.762016142	0.693512249	0.147417925	0	6.783435614
	12405	1438441_at	7.05238497	-3.981801157	-3.121716445	0.783996066	0.114886689	0	8.704228588
	12319	1438161_s_at	5.439135952	-3.977933059	-2.481360797	0.623781436	0.179075416	0	5.58423942
	17071	1455913_x_at	2.438643877	-3.972727243	-2.167838885	0.545680273	0.222543785	0	4.493497767
	3782	1419972_at	4.697826159	-3.971824252	-1.72385042	0.434019813	0.302739658	0	3.303168166
	17141	1456094_at	4.532921086	-3.961766037	-1.902439786	0.480199933	0.267490621	0	3.738448829
	4482	1421000_at	4.484415966	-3.954320861	-1.874190402	0.473960123	0.272779966	0	3.665958367
	16093	1452160_at	5.876088236	-3.947325414	-2.383751469	0.603890285	0.191610501	0	5.218920658
	16111	1452192_at	6.099998551	-3.931063501	-1.69589977	0.431409915	0.308662095	0	3.239788805
	9241	1426777_a_at	4.952894429	-3.92738382	-1.320989837	0.336353638	0.400260225	0	2.498374651
	12214	1437750_at	4.380809801	-3.924493371	-2.86571995	0.730213987	0.137193121	0	7.288995199
	3540	1419567_at	4.040204996	-3.900438403	-1.875234221	0.480775243	0.272582676	0	3.668611723
	6423	1423274_at	6.348448538	-3.889613659	-1.710949883	0.439876562	0.305458886	0	3.273762999
	16338	1452569_at	1.69184901	-3.872616686	-1.716857998	0.4433328	0.304210531	0	3.28719718
	13936	1449394_at	1.651327596	-3.861718298	-1.653062346	0.428063939	0.317964511	0	3.145005076
	3351	1419359_at	6.090534192	-3.857578517	-1.259451035	0.326487466	0.417702871	0	2.39404627
	10713	1431395_a_at	5.407812395	-3.835434395	-2.382353257	0.621143008	0.191796293	0	5.213865102
	12044	1437275_at	4.533309547	-3.830486678	-2.355852874	0.615027037	0.195351891	0	5.118967595
	12028	1437225_x_at	6.018554729	-3.828802997	-1.948407769	0.508881698	0.259102031	0	3.859483445
	6973	1423911_at	4.858597988	-3.823944911	-2.135329925	0.558410222	0.2276154	0	4.393375847
	4825	1421404_at	2.919479222	-3.818496275	-2.951153648	0.772857543	0.129304676	0	7.733672372
	10718	1431416_a_at	4.306951459	-3.81759638	-2.130005985	0.557944259	0.228456915	0	4.377192963
	14114	1449630_s_at	5.682123562	-3.81711102	-2.010151635	0.526615973	0.24824703	0	4.028245569
	1545	1417372_a_at	5.504510584	-3.815377421	-1.680364208	0.440418869	0.312003862	0	3.205088532
	17133	1456078_x_at	3.863658065	-3.811244217	-1.807389362	0.474225544	0.285707465	0	3.500083552
	11318	1434466_at	2.15683659	-3.807534577	-1.501765058	0.394419283	0.353121102	0	2.831889668
	10606	1430827_a_at	4.447777621	-3.805453291	-1.493192353	0.392382257	0.355225646	0	2.815112062
	12459	1438622_x_at	3.992688345	-3.798555597	-1.801502689	0.474259924	0.286875628	0	3.48583115
	1651	1417487_at	4.483729675	-3.788239985	-2.12976963	0.562205573	0.228494346	0	4.376475913
	17246	1456462_x_at	6.29825353	-3.780862935	-2.087452694	0.552110121	0.235295773	0	4.249970109
	7909	1425038_at	2.697309036	-3.774529243	-1.34721552	0.356922793	0.393049925	0	2.544206056
	8275	1425510_at	5.612847891	-3.759948661	-1.976172487	0.525584966	0.254163279	0	3.934478671
	9205	1426721_s_at	6.093475724	-3.758050103	-2.242548819	0.596732017	0.211312671	0	4.732323892
	10689	1431328_at	6.245855686	-3.756833688	-1.966679504	0.523493896	0.255841197	0	3.908674653
	11319	1434467_at	2.262573682	-3.750152141	-1.447723374	0.386043904	0.366599475	0	2.727772589
	9297	1426857_a_at	3.975185726	-3.741289995	-1.690245238	0.451781402	0.309874246	0	3.227115556
	2050	1417917_at	2.954147764	-3.73936761	-2.99472214	0.800863261	0.125458129	0	7.9707868
	10708	1431385_a_at	5.625871992	-3.729937998	-1.674492598	0.448933092	0.313276271	0	3.192070684
	3396	1419407_at	1.905841011	-3.722545085	-2.763162787	0.742277857	0.147300804	0	6.788829192
	11290	1434341_x_at	4.158050415	-3.71919091	-1.577016314	0.42402134	0.335174358	0	2.983521792
	16903	1455237_at	4.652983936	-3.715010881	-1.738229935	0.467893632	0.299737203	0	3.336255862
	17473	1460269_at	4.571362652	-3.704372847	-1.414841837	0.381938292	0.375050862	0	2.666305031
	11614	1435702_s_at	6.984246341	-3.703076823	-1.8166969	0.490591199	0.283870158	0	3.522737316
	15955	1451989_a_at	4.764187434	-3.702498207	-2.267203516	0.612344258	0.207732159	0	4.813891135
	10594	1430772_at	3.718654959	-3.695806812	-1.220887751	0.330344039	0.429018644	0	2.330901034
	8078	1425241_a_at	5.05914074	-3.68556873	-1.906828488	0.517376999	0.266678147	0	3.749838568
	13946	1449408_at	4.555828012	-3.677198137	-1.970643767	0.535909052	0.255139157	0	3.919429748
	17089	1455965_at	5.436632679	-3.674027907	-2.954349368	0.804117291	0.12901857	0	7.750822251
	14992	1450797_a_at	4.485106784	-3.664898169	-1.592743807	0.434594287	0.33154031	0	3.016224486
	2469	1418380_at	3.886622752	-3.663156306	-1.500137382	0.40952044	0.353519725	0	2.828696478
	16112	1452193_a_at	5.174527848	-3.659385821	-1.5470382	0.422758975	0.342211892	0	2.92216613
	10701	1431357_a_at	3.78653297	-3.647402662	-2.827499647	0.775209076	0.140876254	0	7.098428406
	966	1416744_at	4.447055218	-3.646265494	-1.59649948	0.4378451	0.330678355	0	3.024086654
	8830	1426232_at	4.115721484	-3.642614434	-1.684751339	0.462511575	0.311056522	0	3.214849809
	5103	1421730_at	3.040333129	-3.63810462	-1.493496578	0.410515017	0.355150746	0	2.815705755
	11939	1436989_s_at	5.648129129	-3.630569303	-1.93531989	0.533062373	0.261463254	0	3.824629215
	1931	1417788_at	4.020291812	-3.629628539	-2.133256012	0.587733976	0.227942838	0	4.387064788
	10632	1431020_a_at	6.487401608	-3.627436868	-1.366834231	0.376804416	0.387741153	0	2.579040147
	6599	1423480_at	5.255209699	-3.623108538	-1.420621842	0.392100272	0.373551266	0	2.677008726
	14836	1450606_at	4.486649825	-3.617179296	-1.290207834	0.356688936	0.40889212	0	2.445632846
	8840	1426244_at	4.598359278	-3.609705665	-1.69975858	0.470885645	0.307837613	0	3.248465942
	11204	1434074_x_at	3.699158756	-3.608540093	-2.709651991	0.750899788	0.152866905	0	6.541638294
	11860	1436784_x_at	7.038744836	-3.601167113	-1.450606057	0.402815535	0.365867696	0	2.733228465
	7572	1424619_at	7.201780471	-3.593114134	-1.593852691	0.443585322	0.331285579	0	3.018543707
	999	1416779_at	6.298991354	-3.591686734	-2.593627483	0.722119627	0.165668649	0	6.036145085
	13294	1448666_s_at	4.865616136	-3.587923998	-1.466188115	0.408645255	0.361937346	0	2.762909133
	17250	1456470_x_at	4.233641443	-3.581218323	-1.775985816	0.495916656	0.291994719	0	3.424719467
	17401	1460184_at	3.635361554	-3.580702096	-2.971056034	0.829741194	0.127533129	0	7.841099866
	8862	1426270_at	4.598821984	-3.578361249	-1.635053774	0.456928091	0.321958407	0	3.105991268
	13881	1449334_at	3.275252076	-3.577447221	-2.078716667	0.581061449	0.236724894	0	4.224312802
	7951	1425086_a_at	3.318953636	-3.5738769	-1.506910722	0.42164595	0.351863867	0	2.84200821
	8104	1425274_at	3.169665438	-3.571240927	-1.774459963	0.496874896	0.292303708	0	3.421099259
	13420	1448807_at	3.724408599	-3.570416539	-1.226143963	0.343417624	0.427458432	0	2.33940876
	10619	1430978_at	6.056948018	-3.560096188	-1.43908281	0.404225823	0.368801695	0	2.711484287
	3190	1419181_at	6.064107497	-3.558232978	-1.466519147	0.412148152	0.361854308	0	2.763543165
	12954	1448293_at	2.160233698	-3.554711949	-3.476345491	0.977954203	0.089849514	0	11.12972076
	11641	1435807_at	5.097229728	-3.549622944	-1.684974375	0.474691087	0.311008437	0	3.215346852
	15811	1451785_at	3.723666161	-3.546670396	-2.631073758	0.741843325	0.161423916	0	6.194868927
	12223	1437805_at	3.557494518	-3.531816784	-1.922242282	0.544264439	0.263844116	0	3.790116731
	1610	1417441_at	4.374350976	-3.52858774	-1.840571449	0.521617028	0.279211168	0	3.581518635
	16678	1454043_a_at	3.357566986	-3.528459159	-1.829704622	0.51855627	0.281322213	0	3.554642871
	11154	1433913_at	4.068474371	-3.527866323	-2.414794732	0.684491563	0.187531554	0	5.33243595
	168	1415894_at	3.300690215	-3.526755871	-2.853125473	0.808994322	0.138396036	0	7.225640479
	16980	1455625_at	4.116439808	-3.525983785	-1.641377348	0.465509046	0.320550297	0	3.119635229
	4107	1420566_at	3.993130371	-3.521502645	-1.982220045	0.562890404	0.253100095	0	3.951006022
	10782	1431740_at	2.103721596	-3.520320003	-1.278174353	0.363084706	0.412316942	0	2.425318725
	12224	1437806_x_at	3.583915929	-3.517593684	-1.902229446	0.540775774	0.267529623	0	3.737903815
	6695	1423591_at	6.626334899	-3.51646538	-1.477870468	0.420271582	0.359018361	0	2.785372866
	6609	1423491_at	4.076821853	-3.511380876	-2.61631062	0.745094512	0.163084252	0	6.131799909
	10069	1428079_at	1.51874729	-3.510315287	-2.215665716	0.631187097	0.215287175	0	4.644958529
	6316	1423150_at	1.097958793	-3.50458484	-1.126614003	0.321468606	0.457989363	0	2.183456824
	10865	1432052_at	4.990668229	-3.497152904	-1.475957751	0.42204553	0.359494661	0	2.781682481
	2413	1418317_at	1.190251337	-3.490443677	-1.401925662	0.401646837	0.378423697	0	2.642540646
	8274	1425509_at	5.636184369	-3.485024084	-1.817309708	0.521462597	0.283749606	0	3.524233973
	17398	1460181_at	2.345446787	-3.481413196	-1.427451872	0.410020814	0.371786974	0	2.689712311
	15758	1451717_s_at	4.559262959	-3.47745753	-1.541495158	0.443282239	0.343529248	0	2.910960289
	3897	1420285_at	4.836338678	-3.476676552	-1.475821976	0.424492171	0.359528495	0	2.781420704
	8573	1425902_a_at	4.730295608	-3.475046317	-1.541226069	0.443512382	0.343593329	0	2.910417391
	8600	1425937_a_at	6.327209804	-3.473812458	-1.220967354	0.351477626	0.428994973	0	2.331029648
	12386	1438369_x_at	5.892326647	-3.46338166	-1.964743314	0.567290442	0.256184782	0	3.903432478
	14825	1450592_at	2.993874736	-3.461198489	-1.454166975	0.420133945	0.36496576	0	2.739983063
	3091	1419073_at	2.306428805	-3.457138459	-1.897874508	0.548972664	0.268338412	0	3.726637544
	6012	1422785_at	4.670068254	-3.456775404	-1.673955136	0.484253369	0.313393001	0	3.19088173
	2510	1418424_at	2.654024654	-3.446940045	-3.11749169	0.904422952	0.115223613	0	8.678776609
	6578	1423457_at	4.952352492	-3.446688616	-1.620647003	0.470204066	0.325189594	0	3.07512915
	8358	1425620_at	3.385527329	-3.43978656	-1.791974499	0.520955143	0.288776551	0	3.462885051
	14390	1450058_at	3.251787311	-3.429579147	-1.706996448	0.497727673	0.306297087	0	3.264804146
	550	1416301_a_at	2.061187467	-3.425772505	-3.370865898	0.983972489	0.096664777	0	10.34502981
	15704	1451649_a_at	5.260385807	-3.424418657	-1.700375017	0.49654414	0.307706107	0	3.24985425
	15320	1451185_at	4.432451413	-3.423616678	-2.345078443	0.684971089	0.196816292	0	5.080880184
	302	1416041_at	7.702869744	-3.419733947	-1.292276377	0.377887987	0.408306269	0	2.449141923
	10662	1431182_at	5.9401087	-3.419223215	-1.872994009	0.547783485	0.27300627	0	3.662919535
	16182	1452311_at	2.659735086	-3.418377023	-1.446894298	0.423269372	0.36681021	0	2.726205465
	1783	1417625_s_at	5.28992632	-3.415679613	-2.202452124	0.644806414	0.21726804	0	4.602609751
	15820	1451802_at	2.996637162	-3.413860505	-1.513577897	0.44336255	0.350241539	0	2.855172473
	11275	1434319_at	3.366836784	-3.408115198	-1.536047693	0.450702985	0.344828831	0	2.899989534
	11644	1435816_at	8.782978945	-3.408036949	-1.324025618	0.388500958	0.399418866	0	2.503637374
	6579	1423458_at	4.774170559	-3.406981364	-1.384415698	0.406346719	0.383044604	0	2.610662022
	12037	1437246_x_at	8.884044892	-3.406596255	-1.240994588	0.364291655	0.423080885	0	2.363614227
	551	1416302_at	2.09613083	-3.405551432	-3.32169397	0.975376245	0.10001623	0	9.9983773
	4264	1420741_x_at	3.433122464	-3.401845295	-1.212199048	0.356335736	0.431610226	0	2.316905253
	17380	1460038_at	2.025768812	-3.40105137	-1.516023518	0.445751432	0.349648321	0	2.860016594
	8250	1425466_at	4.624129221	-3.400441011	-1.667570792	0.490398388	0.314782929	0	3.176792349
	17091	1455972_x_at	3.805210034	-3.398001822	-2.877935016	0.846949227	0.136036433	0	7.350971945
	7495	1424529_s_at	3.502440296	-3.396977643	-1.559701562	0.4591439	0.339221246	0	2.947928558
	3271	1419273_at	4.420001004	-3.394948824	-2.598184618	0.76530892	0.165146166	0	6.055241995
	10767	1431702_at	2.58027541	-3.389344416	-1.953362275	0.576324514	0.258213749	0	3.872760473
	1832	1417675_a_at	4.035668376	-3.386749717	-1.5957853	0.471184892	0.330842092	0	3.022590004
	1920	1417776_at	2.564343556	-3.386622434	-1.560213924	0.460699105	0.339100796	0	2.948975679
	7494	1424528_at	3.506087357	-3.385623671	-1.542824327	0.455698706	0.343212897	0	2.91364342
	798	1416564_at	4.395125122	-3.384876991	-2.405591883	0.710688125	0.188731628	0	5.29852898
	11251	1434215_at	5.2228839	-3.383438946	-1.065741688	0.314987711	0.477726997	0	2.093245738
	5833	1422581_at	5.472173883	-3.376897621	-1.281800934	0.379579448	0.41128178	0	2.43142305
	8249	1425465_a_at	4.578895767	-3.376701146	-1.481062564	0.438612273	0.358224877	0	2.791542585
	16845	1454972_at	2.410005001	-3.373120898	-1.581923648	0.468979232	0.334036197	0	2.993687535
	10884	1432139_at	2.428380919	-3.371281231	-1.836520847	0.544754567	0.2799962	0	3.571477042
	10963	1432675_at	3.593024886	-3.370565881	-1.307837852	0.388017294	0.403925785	0	2.475702315
	9240	1426776_at	5.166928191	-3.365836592	-1.205041352	0.358021348	0.433756911	0	2.305438774
	399	1416142_at	8.726404179	-3.363155728	-1.219000693	0.362457404	0.429580171	0	2.327854187
	3272	1419274_at	4.314813792	-3.36155409	-2.36128058	0.702437181	0.194618319	0	5.138262443
	5199	1421848_at	3.891647232	-3.359199555	-1.300751659	0.387220717	0.405914657	0	2.463572039
	1579	1417406_at	5.912894124	-3.357477665	-1.642631352	0.489245653	0.320271793	0	3.122348023
	3781	1419971_s_at	5.284887103	-3.35638754	-1.823688887	0.543348724	0.282497717	0	3.539851618
	6735	1423642_at	4.644161933	-3.355188556	-2.01965791	0.601950643	0.246616647	0	4.054876317
	17145	1456104_at	4.449199943	-3.354977978	-1.709317949	0.509487085	0.305804608	0	3.270061909
	12449	1438603_x_at	3.344231928	-3.347611866	-1.383511797	0.413283216	0.38328467	0	2.609026861
	11759	1436366_at	4.560818053	-3.34738545	-1.671566611	0.499364843	0.313912284	0	3.185603278
	12427	1438527_at	5.004376556	-3.344645035	-2.453235579	0.733481596	0.182600728	0	5.476429432
	17244	1456459_x_at	3.898507276	-3.343546946	-1.485207608	0.444201213	0.35719713	0	2.799574568
	16398	1452652_at	4.57970254	-3.342456389	-2.511842406	0.75149594	0.175331558	0	5.703479812
	15645	1451580_a_at	2.819047928	-3.33827771	-1.805551746	0.540863254	0.286071614	0	3.4956282
	10675	1431270_a_at	4.391895232	-3.334131016	-1.574299998	0.472177005	0.335806021	0	2.97790968
	13401	1448788_at	4.905033818	-3.330368735	-1.457925323	0.437766938	0.364016229	0	2.747130267
	10719	1431417_at	4.365657062	-3.329644133	-1.916288112	0.5755234	0.264935282	0	3.774506713
	7985	1425127_at	1.984406668	-3.327231695	-1.401019004	0.421076478	0.378661591	0	2.640880469
	11102	1433718_a_at	4.96090395	-3.32578059	-1.83557102	0.551921863	0.280180602	0	3.569126461
	12021	1437203_at	6.150892572	-3.322173168	-1.318018899	0.396733955	0.401085329	0	2.493235049
	15065	1450884_at	1.786948359	-3.321331598	-3.217484558	0.968733312	0.107507964	0	9.301636474
	10999	1433462_a_at	4.774412026	-3.315533145	-1.529245313	0.461236624	0.346458555	0	2.886348121
	11967	1437035_x_at	5.383170254	-3.31479969	-1.930773608	0.582470674	0.262288488	0	3.812595851
	3250	1419248_at	5.545957136	-3.314629043	-1.808224889	0.545528584	0.285542048	0	3.502111188
	6489	1423348_at	3.996985139	-3.312450194	-1.265633766	0.382083863	0.415916618	0	2.404328072
	9132	1426622_a_at	4.326689118	-3.310824462	-1.746390619	0.527479073	0.298046509	0	3.355181053
	1117	1416904_at	7.755673163	-3.307524975	-1.746307222	0.527980056	0.298063739	0	3.354987107
	9513	1427183_at	3.654910978	-3.302203541	-2.969954184	0.899385561	0.127630569	0	7.835113557
	12354	1438248_at	2.640920609	-3.301953224	-1.552949743	0.47031246	0.340812524	0	2.934164474
	11522	1435252_at	3.590325572	-3.300133817	-1.5899995	0.481798493	0.332171569	0	3.010492451
	17243	1456458_at	3.895219351	-3.299934132	-1.382979958	0.419093201	0.383425991	0	2.60806524
	15501	1451406_a_at	2.841441589	-3.295543559	-1.776665982	0.539111667	0.291857089	0	3.42633445
	15173	1451010_at	5.301507189	-3.295120163	-1.249352596	0.379152363	0.420636925	0	2.377347165
	17389	1460171_at	4.677804035	-3.28859535	-2.219730221	0.674978216	0.2146815	0	4.658063224
	16360	1452595_at	5.541482339	-3.28760824	-2.681581422	0.815663311	0.155870366	0	6.415587669
	4614	1421144_at	4.184479189	-3.286878292	-2.507226018	0.762798557	0.175893489	0	5.685258775
	9257	1426798_a_at	4.963054938	-3.286403993	-1.695082249	0.515786328	0.308837052	0	3.237953458
	6302	1423136_at	3.502125879	-3.285992584	-1.476628934	0.449370744	0.359327453	0	2.7829769
	7305	1424296_at	5.078633848	-3.279352071	-2.17824326	0.664229766	0.220944625	0	4.526020942
	10714	1431396_at	5.428009405	-3.272189318	-1.970588778	0.602223339	0.255148881	0	3.919280361
	8657	1426015_s_at	3.419301376	-3.272111508	-1.742690364	0.532588929	0.298811926	0	3.346586637
	7560	1424605_at	2.628636408	-3.271843872	-1.545266715	0.472292314	0.342632352	0	2.918580204
	4452	1420962_at	3.642144214	-3.270752241	-1.62423293	0.49659308	0.324382314	0	3.082782123
	16733	1454605_a_at	5.053286517	-3.269812423	-1.551752629	0.474569311	0.341095439	0	2.931730784
	17087	1455959_s_at	5.071410581	-3.268507701	-2.193869223	0.671214335	0.218564467	0	4.575309134
	8874	1426284_at	1.658434801	-3.268343559	-1.439512289	0.440440934	0.368691922	0	2.712291595
	13851	1449301_at	2.347471592	-3.265868149	-1.22671066	0.375615489	0.427290557	0	2.340327872
	12672	1439418_x_at	4.617515821	-3.264759804	-1.258390973	0.385446725	0.418009903	0	2.39228782
	14864	1450644_at	6.388444376	-3.260858583	-1.615088299	0.495295413	0.326444966	0	3.063303476
	11243	1434198_at	4.648657903	-3.259763004	-1.385576954	0.425054506	0.382736407	0	2.612764246
	15121	1450948_a_at	5.184579698	-3.259213101	-1.329822779	0.408019586	0.397817107	0	2.513717945
	7061	1424016_at	4.199267803	-3.258535211	-1.809355239	0.555266438	0.285318413	0	3.504856165
	8863	1426271_at	4.740362766	-3.257057404	-1.536136091	0.471633103	0.344807703	0	2.900167229
	5495	1422197_at	3.301367808	-3.254566839	-1.533344603	0.471136308	0.345475521	0	2.894561086
	13661	1449090_a_at	5.790311255	-3.247370351	-1.95311381	0.601444738	0.258258223	0	3.872093553
	17096	1455981_at	8.692498615	-3.246972939	-1.148546206	0.353728296	0.451079552	0	2.216903859
	16094	1452161_at	5.966390334	-3.244375382	-1.992547372	0.614154386	0.251294783	0	3.979390206
	17274	1456569_x_at	5.269479954	-3.243491114	-2.959350141	0.912396562	0.12857213	0	7.777735323
	12981	1448325_at	4.713725084	-3.240274726	-1.916764003	0.59154367	0.264847904	0	3.775751987
	16719	1454231_a_at	3.863011872	-3.237924049	-2.305078724	0.711900183	0.202349512	0	4.94194421
	33	1415724_a_at	5.559532487	-3.236391012	-1.682242923	0.519789765	0.311597827	0	3.209265
	7118	1424081_at	4.967275611	-3.229981819	-1.376878541	0.426280585	0.385051003	0	2.597058552
	3214	1419209_at	7.420668899	-3.228552979	-2.645312166	0.819349158	0.159838609	0	6.25631072
	6598	1423479_at	5.397222414	-3.225626476	-1.27706762	0.395913051	0.412633363	0	2.423458908
	2914	1418877_at	1.837178176	-3.224467975	-1.489567186	0.461957507	0.35611937	0	2.808047201
	17273	1456568_at	5.168975723	-3.219709517	-2.959289776	0.919117007	0.12857751	0	7.777409899
	12218	1437779_at	3.934269543	-3.217242874	-1.221903093	0.379798212	0.428716815	0	2.332542055
	12650	1439374_x_at	8.339728636	-3.217147067	-1.254348818	0.389894771	0.419182729	0	2.38559447
	15171	1451008_at	3.196081131	-3.216628285	-1.313427517	0.408324307	0.402363818	0	2.485312933
	5386	1422068_at	2.368501565	-3.211959516	-1.609017091	0.500945633	0.32782162	0	3.050439444
	998	1416778_at	6.409729561	-3.20889603	-2.291039428	0.713964992	0.204328248	0	4.894085914
	11048	1433568_at	6.158366265	-3.208734387	-1.770637948	0.551818173	0.293079111	0	3.412048013
	7253	1424232_a_at	4.17986938	-3.208343792	-1.510337721	0.47075308	0.351029037	0	2.848767183
	7077	1424033_at	5.033336443	-3.20660423	-1.646172007	0.51336925	0.319486747	0	3.130020285
	2068	1417937_at	2.888249449	-3.204370264	-1.850275828	0.577422606	0.277339339	0	3.605691154
	8276	1425511_at	5.74071071	-3.203995015	-1.646307759	0.513829688	0.319456686	0	3.130314822
	10800	1431773_at	4.510043002	-3.202477689	-1.328984282	0.414986273	0.398048386	0	2.512257392
	13616	1449031_at	3.673121466	-3.195182903	-2.18782355	0.684725606	0.219482292	0	4.556176227
	4189	1420659_at	3.505597562	-3.194496061	-1.34986054	0.422558211	0.392329972	0	2.548874853
	12393	1438381_x_at	3.218928913	-3.193521687	-2.464945324	0.771858019	0.181124634	0	5.52106017
	4450	1420959_at	3.33770755	-3.192687525	-1.652397475	0.517556905	0.318111079	0	3.143556023
	10630	1431013_at	4.4520555	-3.189164412	-1.607583988	0.504076861	0.328147424	0	3.04741079
	834	1416600_a_at	4.924100372	-3.187957778	-1.907349044	0.598298088	0.266581941	0	3.751191836
	16299	1452499_a_at	4.651484479	-3.185852924	-1.391058276	0.436636062	0.381285012	0	2.622709967
	10246	1428616_at	6.063346565	-3.180132979	-1.554941569	0.488954889	0.340342313	0	2.938218262
	17181	1456240_x_at	5.34765416	-3.178526912	-1.355652488	0.426503385	0.390758053	0	2.559128319
	12145	1437548_at	2.220007296	-3.175179639	-1.672972517	0.526890667	0.313606525	0	3.188709161
	9335	1426916_at	5.845970909	-3.175066232	-1.524218184	0.480058705	0.34766791	0	2.876308027
	14127	1449661_at	4.706776261	-3.171108335	-1.155810528	0.364481565	0.448813965	0	2.228094662
	16861	1455035_s_at	5.500602329	-3.170392701	-1.456143048	0.459294222	0.364466205	0	2.743738614
	5442	1422134_at	3.818348402	-3.16899863	-2.861464919	0.902955556	0.137598351	0	7.267528978
	2913	1418876_at	1.874059221	-3.167994124	-1.449398312	0.457512942	0.366174108	0	2.730941315
	3962	1420399_at	3.585248076	-3.163044622	-1.064696553	0.336604974	0.478073203	0	2.091729872
	11647	1435821_s_at	5.027735069	-3.16226937	-1.48997864	0.471173852	0.35601782	0	2.808848165
	6492	1423351_at	5.132738713	-3.16183016	-1.26236751	0.399252157	0.416859318	0	2.398890839
	14657	1450395_at	4.161476605	-3.160766341	-1.257640998	0.397891164	0.418227259	0	2.391044529
	11911	1436922_at	3.342631958	-3.159785741	-1.59350241	0.504307108	0.331366024	0	3.017810904
	10801	1431777_a_at	3.642743112	-3.158984559	-1.156612642	0.366134313	0.448564501	0	2.22933379
	15390	1451266_at	5.315282779	-3.158555954	-1.913099313	0.60568796	0.265521518	0	3.766173107
	11635	1435780_at	4.554240089	-3.156192925	-1.298809332	0.411511388	0.406461516	0	2.460257518
	3874	1420218_at	3.125381879	-3.155955718	-1.294548696	0.410192288	0.407663672	0	2.453002486
	17138	1456084_x_at	3.95215153	-3.155695662	-1.7536871	0.555721238	0.296542934	0	3.37219298
	6145	1422935_x_at	4.670610861	-3.154367631	-1.421265508	0.450570661	0.373384642	0	2.678203354
	8841	1426245_s_at	4.774548053	-3.153142248	-1.715757091	0.544141988	0.30444276	0	3.284689708
	1371	1417178_at	3.228140313	-3.150550204	-2.219381186	0.704442412	0.214733445	0	4.656936422
	14181	1449804_at	4.743854893	-3.149749474	-1.218784488	0.386946485	0.429644554	0	2.327505357
	16938	1455421_x_at	3.742644003	-3.147793985	-1.430017179	0.454291858	0.371126473	0	2.694499239
	2323	1418220_at	3.794336968	-3.147627067	-1.890605779	0.600644784	0.269693793	0	3.707908848
	16258	1452432_at	4.559182339	-3.14073912	-1.063305457	0.33855262	0.4785344	0	2.089713926
	3313	1419320_at	3.386111211	-3.13840871	-1.115592591	0.355464407	0.461501553	0	2.166839944
	11645	1435817_x_at	8.855599079	-3.135507308	-1.129966495	0.360377567	0.456926337	0	2.188536576
	1553	1417380_at	6.151798747	-3.134570943	-2.10739017	0.672305782	0.232066443	0	4.309110727
	8122	1425295_at	3.779983437	-3.13441897	-2.955038341	0.942770692	0.12895697	0	7.754524614
	10646	1431078_at	3.911964352	-3.134407619	-2.085975325	0.665508632	0.235536847	0	4.245620221
	12934	1448270_at	5.53339941	-3.130131656	-1.45333233	0.464303898	0.365176965	0	2.738398354
	1552	1417379_at	6.110067683	-3.128145445	-2.059514553	0.658381967	0.239896738	0	4.168460177
	7231	1424207_at	4.901741643	-3.127017464	-1.340302698	0.428620151	0.394937784	0	2.532044391
	11823	1436686_at	2.941190253	-3.122890427	-2.351512686	0.752992377	0.19594047	0	5.103590891
	13560	1448965_at	3.988749486	-3.121340565	-1.41181531	0.452310563	0.37583848	0	2.660717442
	15402	1451287_s_at	4.191356911	-3.120710631	-2.787034921	0.893077011	0.144883487	0	6.902097823
	11684	1435966_x_at	5.408595065	-3.118470049	-1.829720099	0.586736467	0.281319195	0	3.554681006
	13170	1448529_at	5.561686534	-3.118107795	-2.870401403	0.920558746	0.13674866	0	7.312685935
	10634	1431030_a_at	5.277911941	-3.11710074	-1.742447431	0.558996188	0.298862247	0	3.346023159
	16273	1452458_s_at	3.573305513	-3.115743359	-1.808037825	0.580290998	0.285579074	0	3.501657124
	8804	1426205_at	6.711889047	-3.113466108	-1.748427317	0.561569407	0.297626044	0	3.35992101
	13908	1449363_at	4.759207996	-3.11199929	-1.800602216	0.578599816	0.28705474	0	3.483656113
	9063	1426533_at	5.404483472	-3.111673883	-1.31861447	0.42376371	0.400919788	0	2.494264515
	10406	1429370_a_at	4.980053686	-3.111047594	-1.8805526	0.604475677	0.271579672	0	3.682160722
	5814	1422562_at	2.780079689	-3.110339333	-2.134256403	0.686181209	0.227784833	0	4.390107913
	14921	1450716_at	4.173127823	-3.110007699	-2.54346141	0.817831226	0.171530685	0	5.829860694
	11941	1436991_x_at	5.854858956	-3.109998317	-2.905915977	0.934378633	0.133423438	0	7.494935053
	5944	1422702_at	4.609989074	-3.107594609	-1.947944646	0.626833577	0.25918522	0	3.8582447
	11875	1436834_x_at	4.143945687	-3.105773625	-1.962775793	0.631976451	0.256534401	0	3.898112676
	12153	1437586_at	4.715302733	-3.105362283	-1.348349824	0.43420049	0.392741015	0	2.546207198
	15108	1450934_at	5.864420724	-3.104710411	-1.916183779	0.617185993	0.264954442	0	3.774233757
	1703	1417540_at	6.63282771	-3.104578892	-1.874304344	0.603722569	0.272758423	0	3.666247912
	9515	1427186_a_at	4.176701064	-3.103886984	-1.655441532	0.533344655	0.317440579	0	3.150195866
	2805	1418753_at	4.232679473	-3.103561824	-1.615187613	0.520430301	0.326422495	0	3.063514358
	9908	1427825_at	1.701422924	-3.102299466	-1.306132622	0.421020806	0.404403497	0	2.472777825
	9638	1427371_at	2.586152765	-3.101770035	-2.340692747	0.754631298	0.197415511	0	5.065458102
	14665	1450404_at	3.497855473	-3.099475419	-1.160736299	0.374494436	0.4472842	0	2.235715013
	13599	1449012_s_at	3.770814042	-3.096828635	-1.773315597	0.572623095	0.29253566	0	3.418386672
	12509	1438802_at	4.808807728	-3.09422034	-1.554629155	0.50243001	0.340416022	0	2.937582063
	15661	1451596_a_at	4.346352131	-3.092349676	-1.720951266	0.556518973	0.303348637	0	3.296536982
	9958	1427914_a_at	6.392173157	-3.089406033	-1.495631159	0.484116087	0.354625661	0	2.819874896
	3106	1419089_at	3.396729526	-3.087302796	-1.767146378	0.572391662	0.293789272	0	3.403800255
	14385	1450052_at	4.695404734	-3.086472423	-1.389554525	0.450207983	0.38168264	0	2.619977686
	11430	1434877_at	3.250110579	-3.080720326	-1.757383539	0.57044566	0.295784111	0	3.380844213
	4379	1420872_at	3.012491695	-3.078938645	-1.561838479	0.507265217	0.338719164	0	2.95229826
	6056	1422835_at	2.074489374	-3.077684275	-1.849649899	0.600987539	0.277459691	0	3.604127124
	4481	1420999_at	4.549447277	-3.076917853	-1.333371563	0.433346494	0.396839747	0	2.519908874
	10326	1428920_at	5.55478522	-3.075099604	-1.457574474	0.473992606	0.364104765	0	2.746462273
	13284	1448654_at	4.220226457	-3.072877519	-1.839762201	0.598709903	0.279367829	0	3.579510225
	10413	1429411_a_at	4.960133792	-3.071321862	-1.164539947	0.379165714	0.446106494	0	2.241617225
	6330	1423169_at	3.417425657	-3.068794642	-1.290418382	0.420496818	0.408832451	0	2.44598979
	15867	1451866_a_at	3.512152921	-3.067401148	-1.496868826	0.487992523	0.354321564	0	2.822295063
	11824	1436687_x_at	3.082667987	-3.065891931	-2.309732387	0.753363927	0.20169785	0	4.957911044
	12010	1437171_x_at	5.887926394	-3.06367208	-2.890300684	0.94341059	0.134875416	0	7.414249597
	17597	1460442_at	6.972985423	-3.062664992	-1.210826979	0.395350775	0.432020902	0	2.314702817
	7361	1424364_a_at	4.719834223	-3.062139109	-1.790919465	0.58485895	0.288987808	0	3.460353592
	16830	1454925_x_at	4.14905417	-3.061663625	-1.848257356	0.603677472	0.277727635	0	3.600649966
	10683	1431295_a_at	4.830383856	-3.06157883	-1.18358317	0.38659242	0.440256689	0	2.271402171
	2278	1418168_at	5.384472259	-3.058794531	-1.233572813	0.403287243	0.425262983	0	2.351486115
	2965	1418936_at	5.098018132	-3.057336076	-1.716513142	0.561440777	0.304283257	0	3.286411515
	11819	1436680_s_at	4.677520758	-3.054920402	-1.823747629	0.596986955	0.282486215	0	3.539995752
	12392	1438380_at	2.955377197	-3.053867629	-2.281755127	0.747168969	0.205647419	0	4.862691704
	9209	1426727_s_at	5.844464183	-3.050944567	-1.415089252	0.463820047	0.374986548	0	2.666762328
	11055	1433584_at	4.946998639	-3.050779325	-2.21320456	0.725455474	0.215654756	0	4.637041249
	11040	1433540_x_at	6.637436494	-3.05058483	-1.75918964	0.576672913	0.295414053	0	3.38507932
	4593	1421122_at	6.222687735	-3.040421536	-1.210241587	0.39805059	0.432196236	0	2.313763787
	6771	1423682_a_at	5.45488045	-3.039673981	-1.358928505	0.4470639	0.389871742	0	2.564946092
	2792	1418736_at	2.221069434	-3.038795578	-1.378834378	0.45374371	0.384529349	0	2.600581729
	12645	1439367_x_at	4.481164301	-3.038250844	-2.461208785	0.810074254	0.181594349	0	5.506779284
	6234	1423052_at	4.684499093	-3.036961483	-2.647815459	0.871863365	0.159561505	0	6.267175785
	12812	1448136_at	3.407779112	-3.032723338	-2.422127541	0.798664194	0.186580803	0	5.359608203
	11462	1434998_at	6.094956044	-3.032660765	-1.953249158	0.644071101	0.258233995	0	3.872456835
	16924	1455346_at	3.054635553	-3.031116988	-1.076986551	0.355310123	0.474017901	0	2.109624968
	17683	1460708_s_at	5.611138456	-3.027978455	-1.5562044	0.513941702	0.340044533	0	2.940791292
	14909	1450700_at	5.692806359	-3.023748908	-1.81047439	0.598751565	0.285097167	0	3.507576064
	10159	1428283_at	3.087504587	-3.020578699	-1.457147702	0.482406799	0.364212489	0	2.745649946
	6677	1423571_at	3.953023162	-3.019167106	-1.562879789	0.517652629	0.338474772	0	2.954429942
	12835	1448162_at	5.477561575	-3.019146984	-2.402362201	0.795708925	0.189154604	0	5.286680723
	17203	1456312_x_at	5.931275707	-3.017437211	-2.841118326	0.941566677	0.139552674	0	7.165753055
	5993	1422762_at	4.313324336	-3.016160815	-0.964204363	0.319679361	0.512561008	0	1.950987268
	12885	1448217_a_at	8.224901658	-3.014825825	-1.157989341	0.384098256	0.448136661	0	2.231462157
	17146	1456106_x_at	4.137099481	-3.014241788	-1.489357068	0.494106702	0.35617124	0	2.807638258
	493	1416242_at	3.011231248	-3.013422312	-1.566486425	0.51983634	0.337629665	0	2.961825048
	6439	1423292_a_at	4.20853908	-3.012091861	-1.187942268	0.394391115	0.438928463	0	2.278275583
	10359	1429128_x_at	4.804273691	-3.010193964	-1.245495034	0.413759063	0.421763153	0	2.370998967
	16866	1455047_at	4.347474798	-3.009801304	-2.161460732	0.718140672	0.223529829	0	4.473675868
	17241	1456447_at	7.14315499	-3.007560814	-1.344263858	0.446961489	0.393854903	0	2.539006095
	10253	1428645_at	6.377597943	-3.006694749	-1.614822026	0.53707548	0.326505223	0	3.062738144
	16976	1455605_at	3.376895521	-3.005896219	-1.426083547	0.474428737	0.372139762	0	2.687162462
	8258	1425481_at	6.264962525	-3.004991466	-1.824180418	0.607050116	0.282401485	0	3.541057863
	3151	1419136_at	4.560393824	-3.002210158	-1.333870531	0.444296189	0.396702521	0	2.520780555
	2843	1418798_s_at	2.585096035	-3.00179418	-1.345453989	0.448216603	0.393530132	0	2.541101476
	11763	1436384_at	7.833402276	-2.999739856	-1.117089374	0.372395417	0.461022998	0	2.169089187
	3712	1419765_at	3.483732477	-2.995123095	-1.395616773	0.465963077	0.380082163	0	2.631010074
	13295	1448667_x_at	4.928186858	-2.990938541	-1.177910514	0.393826385	0.44199118	0	2.262488586
	10006	1427983_at	5.59173341	-2.989626144	-1.211449069	0.405217579	0.431834655	0	2.315701133
	15762	1451723_at	6.174408115	-2.988503619	-1.752414061	0.586385122	0.29680472	0	3.369218658
	7584	1424634_at	4.599453266	-2.988008685	-1.424567483	0.476761493	0.372531033	0	2.684340126
	2352	1418250_at	3.955051445	-2.986598177	-1.369860651	0.458669218	0.38692862	0	2.584456019
	6055	1422834_at	2.09071658	-2.981000026	-1.782449642	0.597936809	0.290689398	0	3.440097947
	2411	1418315_at	3.207794496	-2.979290405	-1.187577788	0.398610953	0.439039367	0	2.277700077
	4217	1420687_at	3.844219454	-2.976114158	-0.990291204	0.332746377	0.50337616	0	1.986585937
	13697	1449129_a_at	4.359803773	-2.975796101	-1.158139268	0.389186365	0.448090092	0	2.231694067
	11741	1436266_x_at	4.872718148	-2.9747679	-1.463037224	0.491815588	0.362728693	0	2.756881438
	6772	1423683_at	5.44545705	-2.970627019	-1.288915338	0.433886627	0.409258607	0	2.44344281
	17379	1460009_at	6.215935941	-2.964904546	-1.48641321	0.501335941	0.356898759	0	2.801915038
	12694	1439457_x_at	3.550416477	-2.960026571	-1.500471895	0.50691163	0.353437765	0	2.829352434
	11822	1436684_a_at	4.747820635	-2.959700215	-1.708911187	0.577393338	0.30589084	0	3.269140059
	9626	1427355_at	2.856111145	-2.95801516	-5.183775758	1.752450707	0.02751237	0	36.34728647
	7229	1424205_at	4.877061628	-2.954710312	-1.251552654	0.423578802	0.419995957	0	2.3809753
	835	1416601_a_at	4.683672504	-2.954332412	-1.835904492	0.621427868	0.280115847	0	3.569951543
	4700	1421252_a_at	4.06105283	-2.953978476	-1.439720542	0.487383559	0.368638705	0	2.712683143
	12082	1437369_at	4.627496159	-2.952381997	-1.521289383	0.515275254	0.348374424	0	2.870474786
	13733	1449169_at	4.63704066	-2.95067002	-1.835317229	0.622000161	0.280229894	0	3.568498655
	5934	1422692_at	3.683201663	-2.949772591	-1.228509382	0.416475963	0.426758152	0	2.343247562
	440	1416186_at	6.05830649	-2.947752428	-1.182490113	0.401149738	0.440590376	0	2.269681896
	9751	1427539_a_at	6.368966541	-2.946786172	-1.268646196	0.430518579	0.415049066	0	2.409353692
	3780	1419970_at	4.830905893	-2.946570755	-1.186740918	0.40275324	0.439294116	0	2.276379225
	12480	1438659_x_at	5.031620447	-2.945984774	-1.498023242	0.5084966	0.354038156	0	2.824554312
	1568	1417395_at	4.33090035	-2.945444407	-2.358846015	0.800845539	0.194947017	0	5.129598878
	14969	1450773_at	2.098157411	-2.943759774	-1.773904121	0.602598125	0.292416349	0	3.41978143
	6235	1423053_at	4.588498283	-2.943601274	-2.461517372	0.836226494	0.181555511	0	5.507957286
	15064	1450883_a_at	2.083799033	-2.939214097	-2.84205412	0.966943552	0.139462184	0	7.170402575
	9875	1427741_x_at	3.61353157	-2.93868021	-1.110249617	0.377805524	0.463213878	0	2.158829964
	2245	1418133_at	6.583116392	-2.935977935	-1.230023057	0.418948331	0.426310633	0	2.345707386
	10920	1432344_a_at	7.286098427	-2.935293453	-1.698666299	0.578704081	0.308070768	0	3.246007423
	12127	1437508_at	3.616049697	-2.933436669	-1.569561841	0.535059051	0.336910701	0	2.968145554
	3030	1419002_s_at	3.28174522	-2.931967462	-1.225176108	0.417868248	0.427745295	0	2.337839857
	6608	1423490_at	4.376859033	-2.929256162	-2.081336718	0.710534212	0.236295373	0	4.231991465
	6958	1423892_at	3.862594589	-2.925443077	-1.278165143	0.436913353	0.412319574	0	2.425303243
	10792	1431760_a_at	4.166057665	-2.924498755	-1.410400947	0.482271003	0.376207119	0	2.658110255
	15968	1452004_at	2.800813146	-2.923813172	-5.159885912	1.764779624	0.027971745	0	35.75036118
	13996	1449463_at	3.012313845	-2.922204069	-1.438323553	0.492205034	0.368995838	0	2.710057671
	12148	1437565_a_at	5.623406292	-2.921410849	-1.233170924	0.422114857	0.425381465	0	2.350831156
	12652	1439376_x_at	4.612509604	-2.920484742	-1.856045304	0.635526451	0.276232447	0	3.620139531
	6083	1422866_at	3.438722336	-2.919433532	-1.79409963	0.614536899	0.288351487	0	3.46798974
	2514	1418428_at	5.325166286	-2.918110439	-1.572253334	0.53879158	0.336282746	0	2.973688096
	12516	1438842_at	3.86882087	-2.917001117	-1.552748205	0.532309774	0.340860137	0	2.933754612
	10867	1432066_at	2.372322797	-2.914301217	-1.12041397	0.384453729	0.459961824	0	2.174093475
	4146	1420608_at	5.097198655	-2.914059408	-1.448708867	0.497144589	0.36634914	0	2.729636545
	12824	1448149_at	5.551590834	-2.911833131	-2.170549214	0.745423627	0.222126094	0	4.50194744
	14919	1450714_at	4.661933955	-2.905260443	-1.815721632	0.624977233	0.284062121	0	3.520356737
	15223	1451068_s_at	6.633667492	-2.904070176	-1.169813117	0.402818474	0.444478914	0	2.249825513
	10709	1431386_s_at	5.663455764	-2.901781066	-1.230897051	0.42418674	0.426052449	0	2.347128862
	17192	1456266_at	7.748505261	-2.901528301	-1.410672669	0.486182633	0.376136269	0	2.65861094
	9699	1427472_a_at	2.904810635	-2.900703458	-1.089065997	0.375448926	0.470065597	0	2.127362661
	9091	1426567_a_at	2.837017107	-2.898975586	-1.774307316	0.612046312	0.292334638	0	3.420737302
	11750	1436337_at	4.882561735	-2.895776563	-1.93113396	0.666879477	0.262222982	0	3.813548267
	15139	1450973_s_at	4.98175201	-2.893915697	-1.348438332	0.465956328	0.392716922	0	2.546363411
	8619	1425967_a_at	2.094587359	-2.890936618	-1.809778794	0.62601815	0.28523466	0	3.505885292
	4159	1420622_a_at	6.371365079	-2.89044044	-1.860009877	0.643503963	0.275474393	0	3.630101475
	6906	1423831_at	4.240062107	-2.888063607	-1.609165881	0.55717813	0.327787812	0	3.050754061
	6327	1423166_at	2.09818288	-2.887964235	-2.792859046	0.967068432	0.144299775	0	6.930017742
	3285	1419288_at	4.438786008	-2.88572187	-1.672322122	0.579516044	0.313747937	0	3.187271954
	8512	1425822_a_at	3.405334578	-2.884677117	-1.391416102	0.48234726	0.381190454	0	2.623360549
	11618	1435716_x_at	5.555735509	-2.879213079	-1.158819596	0.402477887	0.447878837	0	2.232746709
	2155	1418035_a_at	6.165829846	-2.878367017	-1.260792608	0.438023574	0.417314627	0	2.396273546
	1544	1417371_at	5.547851211	-2.871525491	-1.162943688	0.404991595	0.446600358	0	2.239138376
	14291	1449942_a_at	4.539870255	-2.870400836	-1.443298826	0.502821351	0.367725511	0	2.7194197
	16097	1452165_at	2.890521406	-2.865131202	-1.168978431	0.40800171	0.444736146	0	2.24852423
	10615	1430902_at	4.271060878	-2.864472381	-1.637382812	0.571617595	0.321439067	0	3.111009525
	15815	1451791_at	4.762179569	-2.863474733	-1.074418586	0.37521497	0.474862394	0	2.105873222
	937	1416713_at	2.86433904	-2.863024017	-1.92763064	0.673284831	0.262860516	0	3.804299001
	7276	1424263_at	4.507455586	-2.862473554	-2.477878208	0.865642306	0.179508217	0	5.570775621
	17498	1460304_a_at	4.769510928	-2.86189476	-1.404564217	0.490781225	0.377732228	0	2.647378028
	16598	1453678_at	4.970468075	-2.86131296	-1.774671037	0.620229615	0.292260946	0	3.421599821
	13452	1448842_at	3.83513875	-2.860803974	-1.947682126	0.680816352	0.259232386	0	3.857542699
	7869	1424987_at	4.605668553	-2.856486531	-1.426032195	0.499225947	0.372153009	0	2.687066815
	16507	1453096_x_at	8.254808634	-2.855917818	-1.027387425	0.359739842	0.490597768	0	2.038329697
	4055	1420506_a_at	4.704507893	-2.851036857	-1.437210572	0.504101015	0.369280613	0	2.707967778
	1598	1417429_at	3.986057555	-2.849476912	-1.9742925	0.692861378	0.254494697	0	3.92935496
	13385	1448770_a_at	5.323417994	-2.848402637	-1.542959469	0.541692895	0.343180749	0	2.913916364
	3905	1420333_at	4.431852751	-2.844567686	-0.997117584	0.350533963	0.500999968	0	1.996008112
	4907	1421503_at	3.467332036	-2.843384443	-1.399186648	0.492084935	0.379142832	0	2.637528435
	8105	1425275_at	3.065366027	-2.843211615	-1.299914265	0.457199266	0.406150334	0	2.462142504
	16153	1452267_at	5.357322502	-2.842342392	-2.168096372	0.762785081	0.22250407	0	4.494299822
	10793	1431762_at	3.819937286	-2.839499462	-2.229111259	0.78503669	0.213290075	0	4.688450687
	9860	1427723_at	4.374003679	-2.838634989	-1.215628042	0.428243873	0.430585594	0	2.322418617
	16799	1454793_x_at	7.611651279	-2.837217532	-1.347808635	0.475045928	0.392888369	0	2.545252235
	12178	1437674_at	5.121556073	-2.836199063	-2.138766366	0.754095999	0.227073874	0	4.403853163
	16283	1452475_at	2.737739375	-2.836039779	-1.335740323	0.470987866	0.396188711	0	2.524049709
	10453	1429692_s_at	4.417531355	-2.835278724	-1.966715947	0.693658768	0.255834734	0	3.908773388
	14090	1449574_a_at	5.708909872	-2.83445414	-1.451621775	0.512134507	0.3656102	0	2.735153451
	9503	1427169_at	3.55759035	-2.834206142	-1.770248419	0.624601151	0.293158254	0	3.411126882
	441	1416187_s_at	6.152275124	-2.833577948	-1.133241966	0.399933225	0.455890115	0	2.193511037
	251	1415989_at	5.442639106	-2.833444634	-2.176294936	0.768073923	0.221243207	0	4.519912789
	11830	1436699_x_at	7.889681781	-2.832016539	-1.028822985	0.363282831	0.490109839	0	2.040358957
	10572	1430598_at	4.328532101	-2.831527908	-1.223886746	0.432235452	0.42812775	0	2.335751422
	2156	1418036_at	6.217622063	-2.831145154	-1.328807784	0.469353464	0.398097086	0	2.511950063
	15894	1451907_a_at	3.808857805	-2.829091654	-1.672831405	0.591296292	0.313637201	0	3.188397286
	1567	1417394_at	4.428405442	-2.828595398	-2.290457808	0.809750949	0.204410639	0	4.892113271
	13882	1449335_at	3.436233043	-2.828096775	-1.604763963	0.567436015	0.328789478	0	3.041459858
	3195	1419187_at	3.804410776	-2.826822598	-1.298566899	0.459373326	0.406529824	0	2.459844127
	5229	1421882_a_at	1.778311303	-2.826560577	-1.919752885	0.679183351	0.264299777	0	3.783582452
	6952	1423886_at	5.098914753	-2.826214414	-1.755204051	0.621044193	0.296231292	0	3.375740606
	8593	1425929_a_at	5.502327991	-2.825734917	-1.535506819	0.543400872	0.344958133	0	2.898902515
	13513	1448911_at	4.25895752	-2.822838975	-1.152038329	0.408113371	0.449989009	0	2.222276498
	10553	1430474_a_at	4.432902223	-2.818565477	-1.786815688	0.63394507	0.28981101	0	3.450524528
	11888	1436871_at	4.871542809	-2.817877685	-1.408292379	0.499770585	0.376757365	0	2.654228137
	14654	1450391_a_at	2.296649947	-2.817776614	-1.635476523	0.580413832	0.321864078	0	3.106901541
	9752	1427540_at	6.15381322	-2.815110625	-1.188561766	0.422207836	0.438740026	0	2.279254092
	16741	1454620_x_at	9.146578573	-2.81506206	-1.178041638	0.418478034	0.44195101	0	2.262694229
	5235	1421888_x_at	7.324428366	-2.811029533	-1.544371299	0.549397038	0.342845074	0	2.916769335
	3249	1419247_at	5.57475925	-2.810708166	-1.401347568	0.498574553	0.378575363	0	2.64148198
	636	1416390_at	3.40406632	-2.810591608	-1.849454945	0.65803048	0.277497188	0	3.603640126
	10710	1431388_at	4.045531444	-2.810321949	-1.382116457	0.491800043	0.383655553	0	2.606504691
	12496	1438741_at	3.921340686	-2.810128949	-1.407490318	0.50086325	0.37696688	0	2.652752939
	5204	1421854_at	3.694332841	-2.807792284	-2.698873518	0.961208396	0.154013261	0	6.49294738
	12343	1438202_at	4.346463499	-2.80668747	-1.512274267	0.538811066	0.350558163	0	2.852593682
	15899	1451913_a_at	4.809615909	-2.805223309	-1.616685103	0.576312445	0.32608385	0	3.066695879
	10781	1431739_at	3.075403198	-2.804813448	-1.64692955	0.587179711	0.319319032	0	3.131664256
	13771	1449212_at	1.840936031	-2.800610516	-2.082238067	0.74349434	0.236147789	0	4.234636301
	3586	1419618_at	3.427420454	-2.79634745	-1.198214701	0.428492783	0.435814257	0	2.294555498
	5230	1421883_at	1.720690337	-2.792523725	-1.829766745	0.655237672	0.2813101	0	3.554795938
	6876	1423796_at	5.782052217	-2.791889633	-1.481527369	0.530653989	0.358109484	0	2.792442104
	6848	1423766_at	6.188115524	-2.791387804	-1.391919267	0.498647757	0.381057531	0	2.624275651
	9889	1427771_x_at	3.59437624	-2.790062091	-2.210278772	0.792196984	0.216092548	0	4.62764685
	96	1415812_at	5.896962472	-2.789356408	-2.501559519	0.896823192	0.176585707	0	5.662972481
	7836	1424945_at	2.372335961	-2.789259033	-1.193565606	0.427914938	0.437220937	0	2.287173178
	6836	1423752_at	3.746229692	-2.788908199	-2.215845099	0.79452063	0.215260408	0	4.645536113
	9456	1427096_s_at	2.886768632	-2.787682809	-1.509439554	0.541467469	0.351247642	0	2.8469942
	6907	1423832_at	4.104520285	-2.784827251	-1.530523118	0.549593558	0.34615183	0	2.888905712
	10678	1431282_at	3.463934475	-2.784242519	-1.257383868	0.451607164	0.418301806	0	2.390618414
	7207	1424180_a_at	3.96734301	-2.784051888	-1.349556764	0.48474555	0.39241259	0	2.548338214
	10596	1430776_s_at	4.565358285	-2.783930543	-1.890236227	0.678981102	0.269762884	0	3.706959177
	2688	1418616_at	5.526555848	-2.781478988	-1.328213832	0.477520714	0.398261015	0	2.510916116
	11540	1435333_at	4.697711877	-2.77973518	-1.647057553	0.592523189	0.319290702	0	3.131942125
	3581	1419612_at	3.351974722	-2.779347734	-1.378648085	0.496032961	0.384579006	0	2.600245941
	2921	1418884_x_at	5.711339856	-2.779320392	-2.140137518	0.770021882	0.226858164	0	4.408040619
	11160	1433928_a_at	8.286638543	-2.778501206	-1.48019258	0.532730588	0.358440962	0	2.789859717
	15975	1452012_a_at	5.459304555	-2.778409343	-1.41226154	0.508298586	0.37572225	0	2.661540537
	4611	1421141_a_at	4.947869423	-2.778362782	-1.365947757	0.491637653	0.387979476	0	2.577455925
	15411	1451299_at	4.700907186	-2.77780727	-1.370874169	0.493509461	0.386656891	0	2.586272282
	11771	1436404_at	6.482970338	-2.772333957	-2.375034383	0.856691301	0.192771759	0	5.187481848
	15602	1451527_at	4.746295127	-2.770709994	-1.961630182	0.707988272	0.25673819	0	3.895018503
	13053	1448400_a_at	4.70845978	-2.770434022	-1.192744139	0.430526094	0.437469961	0	2.285871237
	12720	1442296_at	4.98126887	-2.769827862	-1.300945404	0.469684568	0.405860149	0	2.463902903
	12517	1438843_x_at	4.366504635	-2.767465102	-1.68068535	0.607301371	0.311934418	0	3.205802061
	16779	1454725_at	6.541511161	-2.765524667	-1.146873087	0.414703619	0.45160298	0	2.214334367
	3709	1419762_at	4.070966089	-2.765321145	-1.411764119	0.510524473	0.375851816	0	2.660623035
	3288	1419292_at	3.953065564	-2.764254035	-2.259658295	0.817456814	0.208821434	0	4.788780453
	16693	1454107_a_at	4.574189176	-2.762544347	-1.147522204	0.415385985	0.451399835	0	2.215330894
	11980	1437061_at	5.3890951	-2.762540844	-1.775181458	0.642590122	0.292157563	0	3.422810588
	10513	1430125_s_at	2.893405373	-2.75802676	-1.694785843	0.614492168	0.30890051	0	3.23728828
	12730	1446086_s_at	2.894779025	-2.756708048	-1.197155014	0.434269786	0.436134489	0	2.292870721
	4058	1420509_at	4.208967719	-2.752949666	-1.154879572	0.419506243	0.449103674	0	2.226657359
	6320	1423156_at	6.521066016	-2.752759559	-1.062244453	0.385883485	0.478886459	0	2.08817765
	5643	1422362_s_at	3.175378266	-2.744843588	-1.131401976	0.412191784	0.456471921	0	2.190715253
	14235	1449878_a_at	5.803406007	-2.741908134	-1.40578449	0.512702987	0.377412866	0	2.649618203
	9136	1426626_at	4.94029107	-2.741534445	-1.369795243	0.499645461	0.386946162	0	2.584338848
	2239	1418125_at	4.285802897	-2.741301293	-1.237305957	0.451357157	0.424163987	0	2.357578743
	8990	1426434_at	5.167461895	-2.741135629	-1.321761005	0.482194676	0.40004633	0	2.499710473
	15615	1451543_at	3.901264774	-2.740241901	-1.561705938	0.569915356	0.338750284	0	2.952027044
	10691	1431331_at	1.994116782	-2.74011345	-1.646540666	0.60090237	0.319405118	0	3.130820217
	14116	1449633_s_at	3.607627026	-2.739593222	-1.556371331	0.568103074	0.340005189	0	2.941131585
	13231	1448595_a_at	2.217147652	-2.73950899	-2.681969967	0.978996593	0.155828393	0	6.41731574
	7545	1424586_at	5.483990016	-2.739471822	-1.535743839	0.560598517	0.344901465	0	2.899378815
	16708	1454174_a_at	6.414077319	-2.738302141	-1.03702195	0.378709834	0.487332401	0	2.051987511
	16319	1452528_a_at	3.752152782	-2.737521572	-1.014909531	0.370740286	0.494859359	0	2.020776169
	9338	1426919_at	3.249806319	-2.73690968	-2.0489055	0.748620064	0.241667354	0	4.137919274
	15632	1451565_s_at	3.737090323	-2.736022917	-1.987235147	0.726322552	0.252221795	0	3.964764422
	8798	1426198_at	2.777218246	-2.735413387	-2.983193378	1.090582283	0.126464698	0	7.907345036
	16996	1455693_x_at	9.146031102	-2.73492131	-1.184874501	0.433238973	0.4398628	0	2.273436173
	10780	1431734_a_at	4.165685379	-2.732018056	-1.901218053	0.695902448	0.267717239	0	3.735284299
	4510	1421031_a_at	4.480692021	-2.731830707	-1.291502257	0.472760722	0.408525416	0	2.447828117
	6725	1423631_at	3.170197664	-2.731423006	-0.946903891	0.346670541	0.518744525	0	1.92773119
	12905	1448240_at	6.069598176	-2.730481546	-1.323436554	0.4846898	0.399581985	0	2.502615327
	9176	1426678_at	3.716679405	-2.730118998	-2.221225111	0.813600108	0.214459167	0	4.662892311
	11107	1433733_a_at	4.05900126	-2.729184712	-1.393932151	0.510750388	0.380526241	0	2.62793966
	2844	1418799_a_at	4.182351935	-2.729070788	-2.168623823	0.794638172	0.222422737	0	4.495943244
	2756	1418697_at	2.466219867	-2.728742661	-2.354907944	0.86300111	0.195479884	0	5.115615897
	12919	1448254_at	4.674691934	-2.728442357	-1.892865516	0.693753163	0.269271694	0	3.71372121
	3535	1419562_at	5.756896756	-2.728317693	-1.260865238	0.462140183	0.417293618	0	2.396394185
	12735	1446966_at	2.491327472	-2.728012423	-1.146129151	0.420133406	0.451835913	0	2.213192824
	2038	1417902_at	4.809384699	-2.727971588	-1.169751475	0.428798995	0.444497905	0	2.249729388
	16261	1452439_s_at	5.231217873	-2.72635095	-1.274083652	0.467321954	0.413487708	0	2.418451577
	6593	1423474_at	7.375009646	-2.726166084	-1.138083335	0.417466618	0.454362812	0	2.200884346
	7776	1424873_at	6.054468086	-2.725791147	-1.003772458	0.368249952	0.498694273	0	2.005236581
	468	1416215_at	4.893799422	-2.725744809	-1.27370721	0.467287769	0.413595614	0	2.417820613
	7582	1424632_a_at	5.701657026	-2.725133805	-1.107922424	0.406557073	0.463961685	0	2.155350391
	16694	1454109_a_at	5.036007687	-2.725022093	-1.173029802	0.430466162	0.443488991	0	2.254847402
	7786	1424883_s_at	5.30950903	-2.723873917	-1.406206845	0.516252546	0.377302393	0	2.650394004
	15596	1451519_at	6.027277919	-2.722682841	-1.019275142	0.374364258	0.493364172	0	2.026900322
	6951	1423885_at	5.353575214	-2.722193446	-1.725656791	0.63392144	0.30236084	0	3.30730659
	3906	1420334_at	2.538704422	-2.718916281	-1.195835503	0.439820642	0.436533566	0	2.290774586
	2182	1418063_at	1.444024026	-2.717120342	-1.554464068	0.572099823	0.340454978	0	2.937245936
	10723	1431422_a_at	4.449988828	-2.716274996	-1.497056847	0.55114333	0.354275389	0	2.822662907
	9208	1426726_at	5.83633811	-2.714918615	-1.276709264	0.470256919	0.412735871	0	2.422857011
	16588	1453623_a_at	3.967057057	-2.713944883	-1.756935332	0.647373255	0.295876018	0	3.379794037
	6959	1423893_x_at	3.886490079	-2.713118448	-1.151374496	0.424373104	0.450196113	0	2.221254187
	9725	1427506_at	3.560282469	-2.71273384	-1.5619117	0.575770345	0.338701974	0	2.952448102
	945	1416721_s_at	5.502535211	-2.709426978	-1.260569862	0.465253307	0.417379063	0	2.3959036
	2321	1418218_at	3.501924659	-2.707518636	-0.772488484	0.285312343	0.585406843	0	1.708213718
	5236	1421889_a_at	7.472372328	-2.70711444	-1.5260202	0.56370731	0.347233922	0	2.87990296
	12948	1448285_at	3.158307013	-2.707015789	-1.407718697	0.520026039	0.376907211	0	2.653172904
	1733	1417574_at	4.722218359	-2.705221903	-2.329430446	0.861086643	0.198962653	0	5.026068891
	3134	1419118_at	3.02928092	-2.703663657	-1.124768155	0.416016302	0.45857571	0	2.180664999
	2018	1417880_at	2.153145154	-2.702813122	-1.051817781	0.38915668	0.482360013	0	2.073140338
	17144	1456100_at	3.777605401	-2.702134257	-0.959250683	0.354997418	0.514323977	0	1.944299789
	8184	1425381_a_at	3.106246739	-2.698274463	-0.926853704	0.343498675	0.526004226	0	1.901125409
	9339	1426920_x_at	3.279635814	-2.698125117	-2.024659999	0.750395149	0.245763062	0	4.068959722
	10077	1428091_at	4.838468038	-2.696661746	-1.665958611	0.617785532	0.315134889	0	3.173244336
	10997	1433459_x_at	4.958696269	-2.696583322	-1.416569819	0.525320248	0.374601915	0	2.669500499
	14771	1450531_at	2.191996679	-2.69605878	-1.517486191	0.562853526	0.34929401	0	2.862917686
	9414	1427030_at	5.465112454	-2.694605598	-2.050977466	0.761141989	0.241320526	0	4.143866328
	17312	1456676_a_at	3.395883169	-2.693707296	-2.050077131	0.76106158	0.241471172	0	4.141281095
	6354	1423195_at	6.71494122	-2.693464587	-0.937288995	0.347986381	0.522213263	0	1.914926469
	10637	1431048_at	3.749680221	-2.69227328	-1.864610784	0.692578572	0.274597275	0	3.641696731
	8134	1425310_a_at	1.736508347	-2.691853232	-1.002637728	0.372471172	0.499086668	0	2.003660012
	4166	1420629_a_at	2.853573012	-2.691828216	-1.295506471	0.481273829	0.407393122	0	2.454631524
	4393	1420890_at	5.538574321	-2.690694232	-1.240643847	0.461086894	0.423183755	0	2.363039666
	14184	1449815_a_at	4.756628367	-2.685395344	-1.307436726	0.486869365	0.404038107	0	2.475014069
	11429	1434875_a_at	3.810157866	-2.684635996	-1.018801289	0.379493269	0.493526244	0	2.026234696
	7357	1424360_at	4.073926791	-2.683805539	-1.450279559	0.540381759	0.365950505	0	2.732609975
	17099	1455988_a_at	7.378735229	-2.683455231	-1.103791859	0.411332318	0.465291953	0	2.149188256
	10696	1431339_a_at	6.528637659	-2.681879192	-1.204993241	0.449309292	0.433771376	0	2.305361893
	5614	1422328_at	3.390682628	-2.68010056	-1.295411611	0.483344405	0.40741991	0	2.454470133
	4242	1420718_at	2.447347483	-2.679639403	-1.789606272	0.667853395	0.289250975	0	3.457205285
	12845	1448172_at	4.222853574	-2.678646461	-1.582948571	0.590950913	0.333798975	0	2.995815072
	17088	1455961_at	4.452533328	-2.67572825	-1.723880175	0.64426579	0.302733414	0	3.303236293
	6819	1423732_at	6.055517147	-2.675384446	-1.620599961	0.605744704	0.325200198	0	3.075028881
	3105	1419088_at	3.143658557	-2.67488881	-1.590115778	0.594460515	0.332144797	0	3.010735101
	15339	1451208_at	6.443984196	-2.674695965	-1.304411767	0.487685996	0.40488616	0	2.46983004
	3904	1420332_x_at	1.53484099	-2.673800064	-1.920931082	0.718427345	0.264084021	0	3.786673631
	8549	1425866_a_at	3.805245995	-2.673748275	-1.512750762	0.565779051	0.350442399	0	2.853535995
	10967	1432828_at	4.287950311	-2.673689309	-2.005881795	0.750229949	0.248982837	0	4.016341086
	10133	1428209_at	1.9742663	-2.672722369	-2.66988711	0.998939187	0.157138967	0	6.363793886
	2279	1418169_at	5.265485106	-2.672177421	-1.081303152	0.404652455	0.472601741	0	2.115946502
	10197	1428402_at	3.591784672	-2.670907807	-1.067013827	0.399494817	0.477305932	0	2.095092334
	17552	1460373_a_at	3.147455571	-2.669960221	-1.422820081	0.532899356	0.372982519	0	2.681090803
	17521	1460335_at	5.597434991	-2.668485594	-1.510162055	0.565924755	0.351071781	0	2.848420331
	8799	1426199_x_at	2.771697774	-2.666518902	-2.909738605	1.091212443	0.133070381	0	7.514820297
	2890	1418849_x_at	2.884909799	-2.665738511	-1.249680882	0.468793498	0.420541219	0	2.377888193
	5463	1422158_at	3.917728567	-2.664660457	-1.828943293	0.686370111	0.28147071	0	3.552767534
	477	1416225_at	3.08780298	-2.661128666	-1.815455338	0.682212537	0.284114558	0	3.519707006
	11137	1433851_at	7.066015141	-2.660498691	-1.038957082	0.390512157	0.486679165	0	2.054741753
	2810	1418758_a_at	6.089379839	-2.657236768	-1.481932802	0.557696935	0.35800886	0	2.793226958
	16626	1453836_a_at	2.293939075	-2.656681585	-1.534674043	0.577665781	0.345157313	0	2.897229647
	6508	1423369_at	6.522289419	-2.656336283	-1.126024278	0.423901253	0.458176612	0	2.182564483
	2128	1418003_at	4.492197122	-2.653333133	-1.617467302	0.609598275	0.325907103	0	3.068359027
	4197	1420667_at	2.822963349	-2.653249693	-1.073718885	0.404680678	0.475092756	0	2.104852131
	15931	1451958_at	2.911810095	-2.65321631	-2.86025492	1.078033069	0.137713804	0	7.261436206
	1266	1417065_at	6.913969178	-2.653111761	-2.198956938	0.828821827	0.217795049	0	4.591472606
	457	1416203_at	5.036701755	-2.651752359	-2.532154919	0.954898715	0.172880263	0	5.784350279
	12412	1438462_x_at	5.307717606	-2.651351102	-1.150967202	0.434105917	0.450323227	0	2.220627183
	11272	1434311_at	6.282262607	-2.650081826	-1.523657198	0.574947227	0.347803125	0	2.875189803
	15240	1451086_s_at	6.04972119	-2.649290723	-2.119544532	0.800042258	0.230119551	0	4.345567309
	6324	1423163_at	5.308251033	-2.648907521	-1.064159913	0.401735396	0.478251065	0	2.090951955
	9350	1426939_at	5.024449001	-2.647787588	-1.522227504	0.574905446	0.348147965	0	2.872341935
	12708	1440253_at	5.025301518	-2.64401629	-1.449351817	0.548162968	0.366185909	0	2.730853303
	16337	1452568_at	3.239890178	-2.639656053	-1.175193301	0.445206981	0.442824423	0	2.258231361
	17129	1456059_at	5.062062162	-2.639522742	-1.465710419	0.555293726	0.362057209	0	2.761994447
	3800	1420022_s_at	4.717051025	-2.639038728	-0.906998881	0.343685324	0.533293304	0	1.875140738
	11898	1436887_x_at	4.05880354	-2.638153411	-1.483034208	0.562148585	0.357735648	0	2.795360223
	2428	1418332_a_at	3.965820484	-2.635249062	-1.772639776	0.672664987	0.292672728	0	3.416785725
	406	1416151_at	7.407824367	-2.634559471	-1.153283261	0.437751842	0.449600872	0	2.224194974
	3945	1420376_a_at	7.962501498	-2.632304677	-1.344841778	0.510898981	0.393697163	0	2.540023383
	501	1416250_at	4.7412459	-2.631231741	-1.779833905	0.67642613	0.291216922	0	3.433866388
	8727	1426096_at	3.061985809	-2.630331629	-0.862630807	0.327955151	0.549948791	0	1.818351118
	11673	1435919_at	4.118192821	-2.626074379	-1.656324124	0.630722472	0.317246439	0	3.152123639
	10783	1431741_a_at	4.092566206	-2.625670454	-1.679587525	0.639679485	0.312171876	0	3.203363519
	8220	1425426_a_at	3.896371776	-2.625160768	-1.26872945	0.483295905	0.415025116	0	2.409492733
	16429	1452721_a_at	4.575716066	-2.624142617	-1.604537562	0.611452119	0.328841079	0	3.040982602
	15396	1451273_x_at	4.265312364	-2.623813588	-1.120793081	0.427161856	0.459840971	0	2.174664858
	16524	1453195_at	4.403201652	-2.622993028	-1.328199135	0.506367772	0.398265072	0	2.510890537
	5736	1422473_at	4.196122006	-2.622239206	-1.963587383	0.748820847	0.256390128	0	3.900306183
	3652	1419695_at	2.547897969	-2.620533459	-1.047826332	0.3998523	0.483696387	0	2.067412588
	2644	1418572_x_at	7.155897108	-2.620464146	-1.355543165	0.517291247	0.390787665	0	2.558934402
	11839	1436726_s_at	6.012736826	-2.620212466	-1.490740801	0.568938901	0.355829789	0	2.810332443
	12936	1448272_at	4.710294031	-2.619813872	-1.792943178	0.684378076	0.28858272	0	3.465210943
	11650	1435830_a_at	4.569281107	-2.616995981	-1.280103387	0.489149925	0.411766	0	2.428563799
	4036	1420484_a_at	2.402505338	-2.616538761	-1.409337606	0.538626688	0.376484505	0	2.656151811
	2280	1418170_a_at	5.264839208	-2.613768256	-1.063266006	0.406794292	0.478547486	0	2.089656784
	7254	1424233_at	2.183127427	-2.613553661	-1.946795062	0.74488429	0.259391829	0	3.855171557
	13870	1449323_a_at	5.707947394	-2.61352183	-1.920609516	0.734874105	0.26414289	0	3.785829703
	15313	1451177_at	4.328054567	-2.611633902	-1.81317607	0.694268851	0.284563776	0	3.514150721
	10694	1431336_at	5.509188266	-2.611565277	-1.883344965	0.721155616	0.271054532	0	3.68929452
	2080	1417952_at	2.748137022	-2.611538331	-1.639736511	0.627881464	0.32091508	0	3.116089155
	17166	1456177_x_at	3.788882455	-2.610754439	-2.148440225	0.822919304	0.225556345	0	4.43348202
	10366	1429177_x_at	3.733859287	-2.609531825	-1.853012911	0.710094007	0.276813669	0	3.61253837
	3645	1419688_at	4.23965987	-2.609506192	-1.35894879	0.520768563	0.38986626	0	2.564982157
	13713	1449145_a_at	5.267633814	-2.609296545	-1.981167198	0.759272533	0.253284869	0	3.948123716
	9556	1427248_at	6.829803768	-2.608166288	-0.959676102	0.367950505	0.514172337	0	1.944873205
	17103	1455996_x_at	3.558389587	-2.607624481	-1.013019819	0.388483782	0.495507975	0	2.018130992
	11677	1435944_s_at	2.87058614	-2.606903743	-2.819042527	1.081375764	0.141704499	0	7.056938941
	13112	1448468_a_at	3.495016103	-2.606851881	-1.211051754	0.46456485	0.431953598	0	2.315063481
	15426	1451314_a_at	5.37721911	-2.605747054	-1.992075237	0.764492944	0.251377035	0	3.978088127
	1872	1417724_at	5.547560522	-2.604429408	-1.246233609	0.478505428	0.42154729	0	2.37221309
	12569	1438966_x_at	3.721113039	-2.603370835	-1.486627916	0.571039629	0.356845648	0	2.802332059
	2618	1418544_at	4.431571474	-2.602474939	-1.033766133	0.397224241	0.488433435	0	2.047361888
	6241	1423059_at	5.049229197	-2.601392078	-1.159805853	0.445840465	0.447572762	0	2.234273585
	12056	1437313_x_at	5.368342643	-2.599476611	-1.912471734	0.735714154	0.265637046	0	3.764535162
	15387	1451263_a_at	4.073442465	-2.596311612	-2.620333915	1.009252473	0.162630086	0	6.148923743
	11186	1434025_at	6.562519004	-2.595187982	-1.634731371	0.629908655	0.322030364	0	3.105297242
	16839	1454954_at	4.853918493	-2.594690882	-1.199042778	0.462113921	0.435564181	0	2.295872903
	5511	1422213_s_at	4.00912702	-2.594684024	-0.961060454	0.37039595	0.513679194	0	1.946740322
	6224	1423039_a_at	4.847985712	-2.594319396	-1.122051243	0.432503124	0.459440122	0	2.176562192
	17283	1456582_x_at	3.81726276	-2.594055125	-1.558922783	0.600959775	0.33940441	0	2.946337672
	393	1416136_at	6.205201721	-2.59359658	-1.79420353	0.691782039	0.288330722	0	3.468239506
	11173	1433966_x_at	6.401480136	-2.592530255	-1.477367708	0.569855532	0.359143495	0	2.784402371
	8655	1426013_s_at	3.667433662	-2.591320705	-1.460220146	0.563504217	0.363437667	0	2.751503465
	7230	1424206_at	5.118313916	-2.590376169	-1.128068837	0.435484564	0.457527753	0	2.185659763
	5205	1421855_at	3.757493762	-2.589254973	-2.488517908	0.961094189	0.178189236	0	5.612011276
	5042	1421657_a_at	3.761164958	-2.587559496	-1.790291	0.691883994	0.289113724	0	3.458846525
	6928	1423858_a_at	2.62891221	-2.587342708	-2.316081973	0.89515856	0.200812089	0	4.979779881
	5438	1422130_at	3.489941313	-2.586969877	-1.381266204	0.533932079	0.383881728	0	2.604969
	3639	1419677_at	3.157277697	-2.586838008	-0.916344754	0.354233528	0.529849761	0	1.887327454
	9723	1427504_s_at	5.387924625	-2.584473025	-1.246868292	0.482445853	0.42136188	0	2.373256924
	11983	1437080_s_at	5.200618117	-2.581766778	-1.511552402	0.585472094	0.350733611	0	2.851166719
	14035	1449508_at	3.682500179	-2.580025946	-1.448826991	0.561555202	0.366319145	0	2.72986005
	17697	1460726_at	6.697343029	-2.579860312	-1.196900716	0.463940125	0.436211371	0	2.292466602
	9177	1426679_at	3.776103231	-2.575481146	-2.060323055	0.79997598	0.239762335	0	4.170796883
	5091	1421715_at	3.721583184	-2.575024088	-1.069712689	0.415418518	0.476413867	0	2.09901531
	12425	1438511_a_at	4.483114351	-2.573545493	-1.584869997	0.615831351	0.333354707	0	2.999807651
	16100	1452171_at	4.250010219	-2.57105945	-1.560594661	0.606985055	0.339011317	0	2.949754036
	12809	1448133_at	5.668788143	-2.570448344	-1.124599331	0.437510963	0.458629376	0	2.180409833
	16665	1454005_at	3.679203804	-2.570068538	-2.007462877	0.781093129	0.248710121	0	4.020745098
	8418	1425706_a_at	4.749727681	-2.569300843	-1.407697813	0.547891391	0.376912667	0	2.653134497
	11817	1436674_at	4.054012146	-2.568310456	-1.090325022	0.424530072	0.469655555	0	2.129219999
	10631	1431017_at	3.22999211	-2.567940899	-1.455876601	0.566943188	0.364533523	0	2.743231928
	12921	1448256_at	4.893770712	-2.565822744	-1.15949246	0.451898894	0.447669998	0	2.233788291
	15782	1451746_a_at	3.982038466	-2.56552647	-1.357101227	0.528975726	0.390365855	0	2.561699459
	13390	1448776_at	3.860321248	-2.565344652	-1.553300296	0.605493806	0.340729722	0	2.934877518
	17217	1456370_s_at	3.784504145	-2.564908584	-1.314784549	0.512604838	0.401985523	0	2.487651774
	10432	1429554_at	4.482555821	-2.564545324	-1.326529766	0.51725729	0.398726179	0	2.507986818
	14210	1449844_at	2.949601559	-2.56298612	-1.072833676	0.418587392	0.475384353	0	2.103561032
	12608	1439167_at	3.241699339	-2.562353714	-1.472786197	0.574778646	0.360285826	0	2.775574077
	14980	1450784_at	3.822636547	-2.560880221	-1.521628247	0.594181733	0.348292606	0	2.87114909
	8501	1425809_at	3.758031924	-2.559580929	-2.612839789	1.020807649	0.163477072	0	6.117065775
	6821	1423734_at	5.967804524	-2.559021128	-2.022197951	0.790223234	0.24618283	0	4.062021712
	15728	1451684_a_at	2.306293109	-2.5588081	-1.289495999	0.503944004	0.40909392	0	2.444426453
	7079	1424035_at	3.105052251	-2.556293744	-1.480090374	0.578998551	0.358466356	0	2.789662079
	2094	1417968_a_at	5.514132417	-2.554768216	-1.650228561	0.645940618	0.31858968	0	3.138833625
	9271	1426819_at	5.879695157	-2.554227746	-1.539767235	0.602830831	0.343940942	0	2.907475904
	13798	1449243_a_at	7.992548091	-2.55422478	-1.04805021	0.410320273	0.483621333	0	2.067733434
	15336	1451204_at	5.891846026	-2.553065406	-1.91323497	0.74938737	0.265496552	0	3.766527258
	15105	1450931_at	6.738233486	-2.5524781	-1.530696352	0.599690298	0.346110268	0	2.889252624
	11629	1435757_a_at	4.898742008	-2.551195946	-1.965372575	0.770373039	0.256073067	0	3.905135411
	6826	1423739_x_at	7.673827571	-2.550312406	-1.489067277	0.58387642	0.356242791	0	2.807074351
	17042	1455841_s_at	4.207334983	-2.549582337	-1.484602964	0.582292614	0.357346865	0	2.798401493
	11262	1434272_at	4.184136433	-2.549330023	-1.148508759	0.450513958	0.451091261	0	2.216846318
	279	1416018_at	6.6663291	-2.54916623	-1.009348515	0.395952411	0.496770526	0	2.013001874
	8231	1425441_at	3.592293237	-2.549136672	-1.002114368	0.393119121	0.499267752	0	2.002933286
	3306	1419313_at	5.101980526	-2.54844277	-0.921729005	0.361683227	0.527876006	0	1.894384267
	12668	1439407_x_at	6.951662248	-2.545138257	-1.550793878	0.609316163	0.341322192	0	2.929783132
	1585	1417414_at	3.559085982	-2.542814712	-1.306118073	0.51365051	0.404407575	0	2.472752889
	10473	1429786_a_at	6.272762952	-2.542628447	-1.032895157	0.40623126	0.488728399	0	2.046126238
	8359	1425621_at	2.229112038	-2.541322153	-1.233203694	0.485260671	0.425371802	0	2.350884555
	2795	1418739_at	2.840946076	-2.538708915	-1.097897462	0.432462917	0.467196878	0	2.140425263
	4021	1420459_at	3.161883561	-2.537820974	-1.082446632	0.426526001	0.472227305	0	2.117624265
	14505	1450204_a_at	4.203317732	-2.534839403	-1.520041728	0.599659973	0.348675831	0	2.867993448
	1270	1417069_a_at	3.99154426	-2.534748386	-1.314733799	0.518684145	0.401999664	0	2.487564268
	11615	1435709_at	3.109826158	-2.53382708	-1.433803703	0.565864859	0.370153685	0	2.701580559
	9644	1427378_at	3.308700781	-2.531960729	-1.566207318	0.618574885	0.33769499	0	2.961252103
	17567	1460392_a_at	4.95212393	-2.52752337	-0.992879462	0.392827015	0.502473891	0	1.990153158
	10408	1429381_x_at	3.425094509	-2.527137548	-2.885508369	1.141808989	0.135324187	0	7.389661957
	12643	1439364_a_at	6.244627782	-2.526431125	-1.757393953	0.69560335	0.295781976	0	3.380868618
	2064	1417933_at	2.94883001	-2.526037183	-2.369978077	0.938219791	0.193448564	0	5.169332771
	597	1416350_at	4.314733394	-2.525079112	-1.102638651	0.436674893	0.465664029	0	2.147471003
	10135	1428213_at	5.582552617	-2.524239229	-1.270957211	0.503501093	0.414384742	0	2.413216265
	13622	1449037_at	4.686649742	-2.524060813	-1.115451756	0.441927449	0.461546607	0	2.166628428
	1023	1416805_at	3.603830788	-2.52363984	-1.707654823	0.676663443	0.30615734	0	3.266294383
	8313	1425562_s_at	5.273343598	-2.523404146	-1.320120085	0.523150478	0.400501601	0	2.496868919
	16477	1452925_a_at	6.452335769	-2.522903564	-1.046229688	0.414692699	0.484231995	0	2.065125828
	635	1416389_a_at	3.723676844	-2.522406269	-1.676309397	0.664567567	0.312882007	0	3.196093019
	12401	1438398_at	4.603537748	-2.521879658	-1.486913352	0.589605197	0.356775054	0	2.802886552
	10624	1430998_at	4.222004444	-2.521719654	-1.607070645	0.637291557	0.328264207	0	3.046326647
	17270	1456565_s_at	4.637535932	-2.521670127	-1.355164331	0.537407457	0.390890295	0	2.558262546
	7396	1424405_at	5.114858303	-2.521615416	-0.89398842	0.354530042	0.538124382	0	1.858306432
	7881	1425003_at	3.927427187	-2.521043889	-1.814490249	0.719737668	0.28430468	0	3.517353289
	290	1416029_at	5.341953331	-2.520633989	-1.210602627	0.480277038	0.432088091	0	2.314342888
	12404	1438418_at	5.181448499	-2.519844577	-0.992862685	0.39401743	0.502479734	0	1.990130014
	13434	1448823_at	4.733905278	-2.518204553	-2.17937911	0.865449595	0.220770741	0	4.529585731
	10093	1428111_at	2.186744872	-2.516724414	-1.247351048	0.495624805	0.421220908	0	2.374051198
	8257	1425480_at	6.549399056	-2.515548474	-1.554870638	0.618104025	0.340359047	0	2.938073806
	10754	1431655_a_at	3.78195455	-2.514664914	-1.198034258	0.476419045	0.43586877	0	2.294268527
	13989	1449456_a_at	2.069890395	-2.51398661	-2.084953026	0.829341341	0.235703808	0	4.242612825
	10910	1432272_a_at	4.178602071	-2.513017261	-1.087789447	0.432861908	0.470481713	0	2.125481124
	16984	1455639_at	4.168330004	-2.512975813	-1.082053417	0.430586483	0.472356031	0	2.117047173
	13559	1448964_at	1.740903645	-2.51142686	-1.88778359	0.75167771	0.270221882	0	3.700662557
	5880	1422636_at	5.105189545	-2.509505255	-1.6771885	0.668334324	0.312691412	0	3.198041144
	11503	1435170_at	4.742156085	-2.505876958	-1.275047433	0.508822841	0.413211573	0	2.420067745
	15614	1451542_at	4.469241025	-2.505644156	-1.217461967	0.485887816	0.43003859	0	2.325372706
	5284	1421946_at	2.275360319	-2.504849828	-1.177668782	0.470155443	0.442065245	0	2.262109524
	8793	1426192_at	4.169014061	-2.504475339	-1.082889281	0.432381691	0.472082438	0	2.118274097
	17003	1455725_a_at	8.064087309	-2.502139577	-1.23946497	0.495362042	0.423529695	0	2.361109532
	3029	1419001_at	3.54361111	-2.500913577	-1.059621119	0.423693617	0.479758037	0	2.084384049
	8550	1425867_at	3.625670372	-2.500119062	-1.349484888	0.539768249	0.392432141	0	2.548211257
	580	1416332_at	3.98127963	-2.499041076	-1.297544231	0.519216848	0.406818099	0	2.458101062
	8462	1425763_x_at	3.457052352	-2.498815149	-2.880666794	1.152813082	0.135779088	0	7.364904378
	3948	1420379_at	3.172603076	-2.498778764	-1.073931914	0.429782712	0.475022609	0	2.105162957
	11487	1435113_x_at	2.538306038	-2.498722677	-1.027655863	0.411272476	0.490506492	0	2.038709
	13726	1449160_at	2.954329284	-2.498303413	-1.114774591	0.446212652	0.461763296	0	2.165611705
	16670	1454015_a_at	2.979820803	-2.498089736	-1.922784058	0.769701757	0.263745054	0	3.791540302
	3538	1419565_a_at	4.81242983	-2.497487041	-1.229504282	0.492296561	0.426463956	0	2.344864052
	5027	1421640_a_at	5.97256256	-2.496344974	-1.304429296	0.522535671	0.40488124	0	2.469860049
	2592	1418511_at	3.021482117	-2.496271304	-2.222451271	0.890308384	0.214276973	0	4.66685703
	12843	1448170_at	4.349673942	-2.496102858	-1.113303915	0.446016842	0.462234256	0	2.163405217
	3539	1419566_at	4.13893044	-2.495955264	-1.053939741	0.422259067	0.481651064	0	2.07619182
	10975	1433144_at	4.40174762	-2.495549928	-1.501136874	0.601525482	0.353274893	0	2.830656863
	2001	1417861_at	3.505439671	-2.495263785	-0.983908196	0.394310294	0.505608213	0	1.977815972
	2730	1418666_at	2.846234889	-2.494545812	-1.96255499	0.786738404	0.256573666	0	3.89751612
	4711	1421263_at	3.12693621	-2.493459576	-0.82551749	0.33107314	0.564279761	0	1.772170597
	6331	1423170_at	3.431152154	-2.492546897	-1.068605109	0.428720162	0.476779758	0	2.09740448
	5481	1422180_a_at	3.143629777	-2.492229805	-1.108522173	0.444791315	0.46376885	0	2.156246587
	17221	1456379_x_at	1.454441953	-2.491663205	-0.974473113	0.391093431	0.508925677	0	1.964923455
	3104	1419087_s_at	4.359223552	-2.491235235	-0.843682336	0.338660245	0.557219505	0	1.794624903
	1487	1417309_at	4.763883487	-2.49094682	-1.021140849	0.409940847	0.492726562	0	2.029523224
	10251	1428631_a_at	4.910383765	-2.490538772	-1.875105923	0.752891681	0.272606917	0	3.66828549
	16605	1453723_x_at	8.705459304	-2.488500627	-0.895410669	0.359819346	0.537594145	0	1.860139306
	8261	1425484_at	1.402157791	-2.487415105	-1.338716847	0.538195995	0.395372149	0.056564893	2.529262626
	3046	1419020_at	2.774552947	-2.486355351	-1.049877593	0.422255649	0.483009144	0.056564893	2.070354179
	11993	1437132_x_at	6.506064278	-2.486094328	-1.778397058	0.715337724	0.291507103	0.056564893	3.430448144
	16821	1454872_at	5.293028203	-2.486049286	-0.768422041	0.309093647	0.587059224	0.056564893	1.703405651
	16908	1455265_a_at	5.294533834	-2.485792492	-1.988108257	0.799788503	0.252069198	0.056564893	3.967164599
	4612	1421142_s_at	4.958782061	-2.484454614	-1.201341757	0.483543451	0.434870649	0.056564893	2.299534363
	12296	1438076_at	7.969568228	-2.481237137	-1.18992167	0.479567895	0.438326659	0.056564893	2.281403561
	14106	1449591_at	5.34548853	-2.480759746	-1.490057107	0.600645471	0.355998457	0.056564893	2.80900094
	5529	1422234_at	3.804187233	-2.479320526	-0.921392159	0.371630916	0.52799927	0.056564893	1.893942011
	4120	1420581_at	2.526766271	-2.477174307	-0.933205658	0.376721838	0.523693405	0.056564893	1.909514212
	10735	1431530_a_at	5.207644849	-2.476844457	-1.38749578	0.560186884	0.382227695	0.056564893	2.61624161
	12781	1448102_a_at	5.413248152	-2.475706603	-1.33751653	0.540256478	0.395701234	0.056564893	2.527159164
	10316	1428870_at	5.860284536	-2.475411468	-1.097234807	0.443253504	0.467411519	0.056564893	2.139442355
	4430	1420930_s_at	4.509573475	-2.47484699	-1.326175905	0.535861777	0.398823989	0.056564893	2.507371742
	11896	1436885_a_at	5.147572063	-2.472498672	-1.361674094	0.550727938	0.389130483	0.056564893	2.569832083
	6118	1422905_s_at	3.829043777	-2.469576248	-1.931502262	0.782118901	0.262156049	0.056564893	3.814521943
	12184	1437685_x_at	3.964074634	-2.468964737	-1.370583737	0.555124873	0.386734738	0.056564893	2.585751686
	5427	1422117_s_at	3.191042681	-2.468512902	-1.071517434	0.434074067	0.475818268	0.056564893	2.101642723
	148	1415872_at	7.258680407	-2.468212189	-1.044928884	0.42335456	0.484668799	0.056564893	2.06326465
	9920	1427850_x_at	2.871168346	-2.467344083	-2.661111082	1.078532621	0.158097769	0.056564893	6.32519993
	9376	1426982_at	5.339381334	-2.46657998	-1.756855069	0.712263573	0.295892479	0.056564893	3.37960601
	10875	1432096_at	5.303578944	-2.464403627	-1.049959814	0.426050263	0.482981618	0.056564893	2.070472175
	11300	1434377_x_at	9.170239668	-2.46407644	-1.043947074	0.423666676	0.484998747	0.056564893	2.061860996
	6915	1423841_at	4.419925299	-2.463009283	-1.33053532	0.540207189	0.397620675	0.056564893	2.514959766
	3398	1419409_at	2.253633359	-2.462121925	-1.216772639	0.494196744	0.430244114	0.056564893	2.324261895
	5038	1421653_a_at	3.4818722	-2.461129432	-2.830630071	1.150134582	0.140570905	0.056564893	7.113847616
	11557	1435405_at	3.025716983	-2.460824608	-1.13688164	0.461992145	0.454741432	0.056564893	2.199051878
	6930	1423860_at	3.258062617	-2.460566415	-1.448049138	0.588502358	0.366516706	0.056564893	2.728388596
	7059	1424013_at	6.477735677	-2.459227507	-1.1902557	0.483995766	0.438225184	0.056564893	2.281931841
	9921	1427851_x_at	2.98127298	-2.459185764	-2.651894547	1.078362841	0.159110997	0.056564893	6.284920723
	9089	1426565_at	5.561673795	-2.458438616	-1.505287096	0.612293952	0.352260082	0.056564893	2.838811579
	5048	1421664_a_at	4.297578138	-2.456434702	-1.920668026	0.781892563	0.264132178	0.056564893	3.785983243
	7445	1424464_s_at	4.157222511	-2.455819792	-1.20238635	0.489606914	0.434555891	0.056564893	2.30119996
	3774	1419959_s_at	3.180591417	-2.455707691	-1.145486615	0.466458862	0.452037193	0.056564893	2.212207349
	10353	1429080_at	4.414152108	-2.454272056	-1.275501463	0.519706632	0.413081552	0.056564893	2.420829483
	10824	1431848_at	4.928573124	-2.453886943	-1.324758861	0.539861408	0.399215915	0.056564893	2.504910159
	10930	1432385_a_at	3.717222283	-2.453153831	-1.383380702	0.563919263	0.3833195	0.056564893	2.608789793
	2357	1418255_s_at	4.899505086	-2.453026709	-1.05209704	0.428897507	0.482266652	0.056564893	2.07354167
	12290	1438033_at	4.920305253	-2.452947587	-1.246455621	0.508146048	0.421482425	0.056564893	2.372578171
	12053	1437302_at	2.087407845	-2.452198713	-1.770632995	0.722059345	0.293080118	0.056564893	3.4120363
	5797	1422541_at	3.828916887	-2.451368911	-1.597127065	0.651524566	0.330534538	0.056564893	3.025402444
	9105	1426584_a_at	3.198323642	-2.447527076	-1.591874513	0.650401186	0.331740139	0.056564893	3.014407612
	7275	1424262_at	4.651961897	-2.447265842	-2.068004861	0.845026652	0.238489084	0.056564893	4.19306403
	590	1416343_a_at	7.264461053	-2.446778911	-1.141701395	0.466614041	0.453224767	0.056564893	2.206410756
	4623	1421155_at	4.105565812	-2.446610553	-1.31127305	0.535954956	0.402965142	0.056564893	2.481604229
	10609	1430838_x_at	5.155740633	-2.445506503	-1.445827997	0.591218218	0.367081421	0.056564893	2.724191263
	5009	1421621_at	3.661933956	-2.445383155	-1.049166202	0.429039597	0.483247374	0.056564893	2.069333542
	5815	1422563_at	6.102394549	-2.445077029	-0.991773958	0.405620742	0.502859072	0.056564893	1.988628734
	6321	1423157_at	6.303548114	-2.444220812	-0.879928715	0.360003773	0.54339428	0.056564893	1.840284369
	14135	1449676_at	5.915798361	-2.443658169	-1.167242481	0.477661932	0.445271605	0.056564893	2.245820279
	16400	1452660_s_at	4.813906335	-2.443016595	-1.468699793	0.601182897	0.361307775	0.056564893	2.767723444
	11861	1436788_at	4.699488621	-2.442596146	-1.406752161	0.57592499	0.377159806	0.056564893	2.651396001
	1229	1417023_a_at	4.207199517	-2.441591475	-2.455210397	1.005577887	0.182350948	0.056564893	5.483930915
	15334	1451202_at	6.667458753	-2.440803322	-1.063752232	0.435820544	0.47838623	0.056564893	2.090361172
	4050	1420499_at	4.604350772	-2.440255393	-1.634193524	0.669681349	0.322150441	0.056564893	3.10413978
	16852	1455001_x_at	8.416593251	-2.439735188	-1.250396296	0.512513121	0.42033273	0.056564893	2.379067649
	6282	1423109_s_at	4.833964143	-2.43937505	-0.993052893	0.407093158	0.50241349	0.056564893	1.990392415
	16561	1453466_at	8.251186945	-2.436899761	-0.979717129	0.402034234	0.507079154	0.056564893	1.972078703
	12399	1438391_x_at	6.046615494	-2.435470767	-1.17950392	0.484302229	0.441503286	0.056564893	2.264988806
	6117	1422904_at	4.142704236	-2.435108552	-1.817794901	0.746494401	0.283654194	0.056564893	3.525419408
	9247	1426785_s_at	2.404314741	-2.435080649	-1.395091454	0.57291386	0.380220585	0.056564893	2.630052237
	5122	1421755_at	2.958396374	-2.434903547	-0.846657702	0.347717142	0.556071498	0.056564893	1.798329897
	10671	1431238_at	2.489249145	-2.433462747	-1.283860787	0.527585963	0.410694979	0.056564893	2.43489707
	12377	1438343_at	3.469820915	-2.433301903	-1.199210137	0.492832449	0.435513656	0.056564893	2.296139249
	10890	1432160_at	4.564662352	-2.433213126	-1.142286748	0.469456101	0.453040914	0.056564893	2.207306157
	10887	1432155_at	4.665287301	-2.432456978	-0.861582446	0.354202542	0.550348567	0.056564893	1.817030261
	1488	1417310_at	4.729472052	-2.432207957	-1.004311669	0.412921792	0.49850792	0.056564893	2.005986183
	2643	1418571_at	7.194898384	-2.432135583	-1.233425234	0.507136708	0.425306487	0.056564893	2.351245583
	11739	1436253_at	3.885229529	-2.431432138	-1.220058528	0.501785968	0.429265303	0.056564893	2.329561678
	9418	1427038_at	2.895793821	-2.430175738	-1.79352691	0.738023544	0.28846598	0.056564893	3.466613292
	7137	1424101_at	4.750690147	-2.429341163	-1.36803687	0.563130815	0.387418064	0.056564893	2.581190945
	16309	1452512_a_at	3.633689013	-2.429103302	-1.429706418	0.588573741	0.371206424	0.056564893	2.693918897
	91	1415807_s_at	5.223551181	-2.429046681	-1.104905635	0.454872129	0.464932881	0.056564893	2.150848091
	6308	1423142_a_at	4.955080691	-2.428948153	-1.37360596	0.56551473	0.385925436	0.056564893	2.591174113
	7255	1424234_s_at	2.264800462	-2.428720348	-1.845493324	0.759862421	0.278260238	0.056564893	3.593758153
	17537	1460354_a_at	5.639564873	-2.427904415	-1.40098729	0.577035604	0.378669915	0.056564893	2.640822417
	11366	1434620_s_at	6.302404139	-2.427718351	-1.059621806	0.436468178	0.479757809	0.056564893	2.08438504
	7953	1425088_at	4.134648358	-2.425801188	-1.658885168	0.683850423	0.316683769	0.056564893	3.157724196
	944	1416720_at	5.375351849	-2.424849488	-1.049650734	0.43287253	0.483085102	0.056564893	2.070028648
	10770	1431707_a_at	5.941547645	-2.424725072	-1.245417457	0.513632441	0.421785833	0.056564893	2.370871476
	14406	1450083_at	4.526298733	-2.424622423	-1.104413657	0.455499234	0.465091456	0.056564893	2.150114749
	13537	1448939_at	5.386035388	-2.42334479	-0.988787062	0.408025744	0.503901249	0.056564893	1.984515818
	8630	1425985_s_at	3.367864957	-2.423128829	-0.922105663	0.380543392	0.527738206	0.056564893	1.894878917
	12309	1438119_at	3.312533041	-2.420327035	-1.771100155	0.731760679	0.292985231	0.056564893	3.413141331
	14285	1449935_a_at	3.001987819	-2.419940173	-1.231444493	0.508873941	0.425890811	0.056564893	2.348019668
	926	1416700_at	5.481318636	-2.418983558	-1.712964366	0.708133943	0.305032662	0.056564893	3.278337455
	16648	1453943_a_at	3.905471872	-2.416908986	-1.017445867	0.420969872	0.493990134	0.056564893	2.024331928
	9743	1427530_at	2.28701976	-2.415888747	-1.196976901	0.495460274	0.436188337	0.056564893	2.292587664
	11533	1435309_at	3.7793206	-2.415716104	-1.117182361	0.46246426	0.460993284	0.056564893	2.169228998
	12714	1441134_at	4.968679711	-2.415667755	-1.141460571	0.472523827	0.453300428	0.056564893	2.206042479
	11676	1435943_at	2.234584584	-2.415292892	-1.658152382	0.68652228	0.316844663	0.056564893	3.156120706
	15814	1451790_a_at	4.842474592	-2.41481007	-0.864164684	0.357860312	0.549364395	0.056564893	1.820285423
	8810	1426211_at	4.851445264	-2.412245658	-1.228183276	0.509145191	0.426854627	0.056564893	2.342717956
	4691	1421238_a_at	2.985573602	-2.411743078	-0.813055068	0.337123417	0.569175289	0.056564893	1.756927997
	4026	1420466_at	1.463335614	-2.411644013	-1.037786557	0.430323278	0.48707419	0.056564893	2.053075322
	5786	1422528_a_at	6.050527371	-2.411564434	-1.372907353	0.569301543	0.386112361	0.056564893	2.589919673
	9062	1426529_a_at	6.988727423	-2.410137823	-1.457458177	0.604719848	0.364134117	0.056564893	2.746240887
	12697	1439464_s_at	4.918671872	-2.40873183	-1.361880855	0.565393307	0.389074719	0.056564893	2.570200406
	6478	1423336_at	5.47944879	-2.408097248	-1.177101412	0.488809749	0.44223913	0.056564893	2.261220078
	16554	1453406_a_at	5.713259705	-2.406070423	-1.207310518	0.501776883	0.433075205	0.056564893	2.309067773
	1996	1417856_at	5.326269415	-2.4048601	-1.049629702	0.436461856	0.483092144	0.056564893	2.069998471
	14888	1450674_at	4.899833884	-2.404434531	-0.919546254	0.382437634	0.528675269	0.056564893	1.891520292
	12202	1437718_x_at	3.901940493	-2.403455287	-1.343430648	0.558958037	0.394082435	0.056564893	2.537540148
	15358	1451231_a_at	3.879502819	-2.403270502	-1.185297994	0.493202073	0.4397337	0.056564893	2.274103623
	3873	1420217_x_at	3.083080133	-2.402742133	-0.942291737	0.392173477	0.520405553	0.056564893	1.921578264
	519	1416268_at	6.876127637	-2.402714605	-1.244003005	0.517748967	0.422199564	0.056564893	2.368548158
	4815	1421392_a_at	5.696980646	-2.401255063	-1.168287054	0.486531844	0.444949326	0.056564893	2.247446937
	6225	1423040_at	4.980977241	-2.400589275	-1.013495901	0.422186299	0.495344486	0.102912292	2.018797074
	1021	1416803_at	5.027962417	-2.400517267	-1.698410254	0.707518449	0.308125448	0.102912292	3.245431383
	9279	1426837_at	6.393712946	-2.400203724	-0.797010458	0.332059504	0.575540574	0.102912292	1.737496965
	11374	1434644_at	5.515585483	-2.400073461	-0.872962208	0.36372312	0.546024576	0.102912292	1.831419397
	17017	1455789_x_at	6.57737196	-2.399909672	-1.466989692	0.611268711	0.361736306	0.102912292	2.764444662
	7358	1424361_at	4.139025777	-2.39760277	-1.252895558	0.522561775	0.419605194	0.102912292	2.383192615
	16878	1455098_a_at	2.254749846	-2.397071652	-1.331816555	0.555601479	0.397267711	0.102912292	2.517194254
	6173	1422975_at	4.347486013	-2.394255962	-1.478237876	0.617410126	0.358926942	0.102912292	2.786082301
	1971	1417828_at	2.934435633	-2.393804071	-1.410139144	0.589078764	0.376275394	0.102912292	2.657627936
	6217	1423032_at	4.938836386	-2.393311678	-1.013910521	0.423643327	0.495202148	0.102912292	2.019377346
	9967	1427927_at	5.407678494	-2.393138577	-1.219828875	0.509719281	0.42933364	0.102912292	2.32919088
	9922	1427852_x_at	3.022097866	-2.392162082	-2.566362203	1.072821203	0.168829369	0.102912292	5.923140069
	11601	1435643_x_at	8.727018131	-2.389007555	-0.860303815	0.36010929	0.550836546	0.102912292	1.815420577
	5728	1422463_a_at	4.191665617	-2.388139735	-1.408346397	0.58972529	0.376743259	0.102912292	2.654327519
	3580	1419611_at	3.346960338	-2.386797973	-1.147504471	0.480771512	0.451405383	0.102912292	2.215303665
	830	1416596_at	3.869608272	-2.386663988	-1.598664193	0.669832117	0.330182556	0.102912292	3.028627595
	12409	1438458_a_at	5.974075136	-2.385586938	-1.271552667	0.5330146	0.414213745	0.102912292	2.414212498
	5737	1422474_at	4.205310267	-2.384976694	-1.80240922	0.755734521	0.286695423	0.102912292	3.488022194
	3776	1419961_s_at	3.184125821	-2.384601066	-1.112149472	0.466388063	0.462604283	0.102912292	2.161674755
	14247	1449893_a_at	4.764977785	-2.380670421	-1.445374212	0.607129067	0.367196901	0.102912292	2.723334531
	10156	1428279_a_at	4.954961044	-2.380225005	-1.025397257	0.430798456	0.491275004	0.102912292	2.035519803
	11185	1434020_at	4.902337494	-2.380215664	-1.112563561	0.467421326	0.462471523	0.102912292	2.162295298
	6937	1423867_at	1.52476194	-2.379860796	-0.793556954	0.333446794	0.576919945	0.102912292	1.733342742
	8642	1426000_at	3.510449567	-2.377475605	-1.292129704	0.543488102	0.408347782	0.102912292	2.448892941
	7073	1424029_at	3.665825622	-2.372932806	-1.140171844	0.480490573	0.453705532	0.102912292	2.20407275
	15079	1450898_at	6.654560951	-2.372768964	-0.802865545	0.338366507	0.573209512	0.102912292	1.744562816
	9337	1426918_at	4.083593896	-2.36941962	-1.917689912	0.80935006	0.264677982	0.102912292	3.778176009
	4456	1420968_at	3.838116887	-2.367285661	-1.099919663	0.464633264	0.466542475	0.102912292	2.143427564
	12230	1437835_a_at	4.222750455	-2.36717179	-1.427898834	0.603208791	0.371671808	0.102912292	2.690545741
	9266	1426813_at	5.393099136	-2.366733545	-1.357803374	0.573703524	0.390175914	0.102912292	2.562946519
	11347	1434552_at	5.482842084	-2.366093104	-1.318415003	0.557211802	0.400975223	0.102912292	2.493919681
	10474	1429787_x_at	6.385043397	-2.364554264	-0.953165098	0.403105614	0.516498084	0.102912292	1.936115605
	429	1416174_at	3.926690905	-2.364005319	-1.167876972	0.49402468	0.44507582	0.102912292	2.246808198
	5698	1422429_at	5.619685624	-2.363591136	-1.275535632	0.539660017	0.413071769	0.102912292	2.420886819
	1404	1417215_at	4.486595702	-2.36333514	-1.706248262	0.721966273	0.306455975	0.102912292	3.263111449
	12696	1439461_x_at	5.337884416	-2.361582358	-1.104276576	0.467600282	0.46513565	0.102912292	2.149910461
	12222	1437804_at	6.15024485	-2.361504728	-1.679546832	0.711218916	0.312180682	0.102912292	3.203273166
	4792	1421363_at	2.330160645	-2.360029199	-1.004520478	0.425639004	0.498435774	0.102912292	2.006276541
	4392	1420889_at	5.38767145	-2.359565558	-1.023850698	0.433914919	0.49180193	0.102912292	2.033338909
	14044	1449519_at	5.620626703	-2.356659375	-1.725262028	0.732079505	0.302443586	0.102912292	3.30640174
	1772	1417613_at	6.355392666	-2.35640127	-1.213766742	0.5150934	0.431141475	0.102912292	2.319424269
	8437	1425731_at	4.607166267	-2.355164976	-1.366215642	0.580093393	0.387907442	0.102912292	2.57793456
	88	1415802_at	6.098687058	-2.354583663	-1.306892061	0.555041675	0.404190674	0.102912292	2.474079845
	7760	1424853_s_at	1.844068516	-2.354480962	-1.046250873	0.444365824	0.484224884	0.102912292	2.065156154
	6322	1423158_at	6.536394772	-2.354006379	-0.88335043	0.375254051	0.542107011	0.102912292	1.844654247
	4601	1421131_a_at	4.218263453	-2.353256854	-1.290495527	0.548387026	0.40881059	0.102912292	2.446120587
	17226	1456386_at	4.644953201	-2.35299843	-1.367508336	0.581176901	0.387560022	0.102912292	2.580245494
	7167	1424135_at	5.22937837	-2.352114811	-1.131581276	0.481091004	0.456415194	0.102912292	2.190987534
	13863	1449314_at	4.424657597	-2.350842394	-1.743629616	0.741704174	0.298617451	0.102912292	3.348766108
	2073	1417942_at	5.347194527	-2.350299382	-2.122729127	0.903173929	0.229612147	0.102912292	4.35517028
	398	1416141_a_at	9.196477105	-2.349872381	-0.882655061	0.375618297	0.542368366	0.102912292	1.843765351
	13207	1448571_a_at	4.035300502	-2.349749494	-1.213024885	0.516235832	0.431363232	0.102912292	2.318231891
	2555	1418470_at	5.511263462	-2.349656038	-1.273214371	0.541872662	0.413736926	0.102912292	2.416994804
	4733	1421295_at	2.508883475	-2.348599752	-1.062362007	0.452338465	0.47884744	0.102912292	2.088347805
	17677	1460699_at	7.962140181	-2.348214212	-0.711125743	0.302836828	0.610843308	0.102912292	1.637081042
	29	1415716_a_at	8.582762299	-2.347258402	-0.905189598	0.385636962	0.533962526	0.102912292	1.8727906
	13169	1448528_at	7.043121035	-2.34723948	-0.873441011	0.372114144	0.545843391	0.102912292	1.832027311
	12629	1439261_x_at	3.368002821	-2.346364843	-1.470151657	0.626565669	0.360944354	0.102912292	2.770510159
	7048	1424002_at	6.464971026	-2.345176558	-0.922452396	0.393340276	0.527611386	0.102912292	1.895334381
	7191	1424164_at	5.493363029	-2.345095871	-1.270510504	0.541773374	0.41451307	0.102912292	2.412469167
	2179	1418060_a_at	4.546485757	-2.343915849	-1.113831693	0.475201229	0.462065188	0.102912292	2.164196796
	3567	1419596_at	3.846219602	-2.343743203	-1.031999832	0.440321205	0.489031794	0.102912292	2.044856823
	10456	1429711_at	4.262837751	-2.340958874	-1.716339373	0.733177926	0.304319909	0.102912292	3.286015699
	2503	1418416_x_at	3.190384275	-2.340288382	-1.196380781	0.511210836	0.436368606	0.102912292	2.291640566
	6429	1423282_at	5.753953845	-2.340246077	-0.885382219	0.378328684	0.541344083	0.102912292	1.847253957
	15251	1451101_a_at	8.8008623	-2.339435863	-0.791619161	0.338380365	0.577695371	0.102912292	1.731016122
	16457	1452838_at	5.645982437	-2.338943964	-1.045442666	0.446972088	0.484496226	0.102912292	2.063999564
	9755	1427543_s_at	4.984600251	-2.33878233	-1.352393001	0.57824663	0.391641893	0.102912292	2.553352996
	11148	1433899_x_at	6.783487949	-2.338619404	-1.699209127	0.726586431	0.307954875	0.102912292	3.247228995
	12926	1448262_at	6.559877537	-2.338520784	-0.969385543	0.414529368	0.510723538	0.102912292	1.958006485
	11402	1434768_at	6.120036691	-2.338109955	-1.462693782	0.625588107	0.362815053	0.102912292	2.756225223
	344	1416084_at	6.960791924	-2.337744212	-1.003268341	0.42916087	0.498868562	0.102912292	2.004536018
	10264	1428675_at	3.623029435	-2.336332021	-1.341689392	0.574271713	0.394558359	0.102912292	2.534479319
	375	1416116_at	4.560302015	-2.334903623	-1.390802619	0.595657399	0.381352584	0.102912292	2.622245245
	15393	1451270_at	4.175712558	-2.33466915	-1.374682494	0.588812549	0.385637568	0.102912292	2.593108359
	10281	1428742_at	3.905727292	-2.333679669	-0.891022747	0.38181022	0.539231714	0.102912292	1.854490332
	9211	1426730_a_at	3.043975281	-2.333498198	-0.909834967	0.389901722	0.532245973	0.102912292	1.878830562
	2893	1418853_at	3.625753633	-2.333137754	-0.898843418	0.385250899	0.536316514	0.102912292	1.864570592
	11986	1437099_x_at	7.324022196	-2.332129634	-1.088884644	0.466905711	0.47012469	0.102912292	2.12709526
	10017	1427997_at	4.921735839	-2.332094305	-1.322104252	0.566917148	0.399951162	0.102912292	2.500305275
	2515	1418429_at	5.596533851	-2.331999765	-1.208899183	0.518395928	0.432598575	0.102912292	2.31161187
	10431	1429553_at	3.861417463	-2.33147214	-1.006798642	0.431829583	0.497649313	0.102912292	2.009447161
	3886	1420256_x_at	3.165681749	-2.33055399	-0.941509689	0.403985359	0.520687728	0.102912292	1.920536908
	15454	1451347_at	3.967133261	-2.330522429	-1.18251379	0.507402879	0.440583145	0.102912292	2.269719145
	15226	1451071_a_at	4.90587351	-2.329287014	-1.538977417	0.660707508	0.344129287	0.102912292	2.905884613
	10928	1432381_a_at	2.473059768	-2.327830322	-1.080233075	0.464051466	0.472952409	0.102912292	2.114377642
	674	1416431_at	7.088592188	-2.327548526	-1.608212875	0.690947088	0.328004412	0.102912292	3.048739481
	13602	1449015_at	4.299500684	-2.326676231	-2.937316601	1.262451802	0.130550818	0.102912292	7.659852442
	15186	1451028_at	4.354107758	-2.326366013	-1.087101247	0.467295877	0.470706197	0.102912292	2.124467461
	5656	1422377_at	4.249610626	-2.325453534	-0.770095301	0.331159187	0.586378739	0.102912292	1.705382433
	12844	1448171_at	4.440798652	-2.323620471	-1.019582971	0.438790665	0.493258914	0.102912292	2.027332849
	10469	1429776_a_at	6.711576878	-2.322890196	-1.261949917	0.543267142	0.416979997	0.102912292	2.398196573
	3324	1419331_at	2.080524538	-2.322705137	-1.352971608	0.58249822	0.391484852	0.102912292	2.554377248
	4755	1421320_a_at	3.280359756	-2.32255736	-1.097261217	0.472436649	0.467402962	0.102912292	2.139481519
	9773	1427567_a_at	5.507443817	-2.322519124	-2.006126353	0.863771726	0.248940635	0.102912292	4.017021973
	14743	1450496_a_at	2.727098494	-2.320392805	-1.185870856	0.511064701	0.439559126	0.102912292	2.275006797
	14335	1449996_a_at	5.162863868	-2.319703235	-2.082658915	0.897812653	0.236078913	0.102912292	4.235871765
	7182	1424155_at	3.719192293	-2.319253721	-2.389780757	1.030409366	0.190811396	0.102912292	5.240777126
	12494	1438723_a_at	8.55349131	-2.319221687	-0.905209277	0.390307353	0.533955243	0.102912292	1.872816145
	451	1416197_at	7.139074365	-2.317999483	-0.810670439	0.349728482	0.570116856	0.102912292	1.754026372
	17015	1455787_x_at	5.341764514	-2.316912199	-1.038533237	0.448240221	0.486822166	0.102912292	2.054138184
	6040	1422818_at	6.499927681	-2.316788221	-1.583011857	0.683278619	0.333784333	0.102912292	2.995946491
	16628	1453840_at	8.829507149	-2.316218451	-0.983315531	0.424534884	0.505815962	0.102912292	1.977003644
	16879	1455099_at	2.429475718	-2.315078939	-1.175033982	0.507556767	0.442873328	0.136454076	2.257981995
	4059	1420510_at	4.047178489	-2.314715462	-0.908870175	0.392648768	0.532602027	0.136454076	1.877574528
	12041	1437267_x_at	6.743692559	-2.314457125	-1.126861372	0.486879347	0.457910841	0.136454076	2.183831239
	7078	1424034_at	3.371310531	-2.3143777	-1.278437838	0.552389455	0.412241646	0.136454076	2.425761711
	656	1416412_at	4.346827826	-2.31405697	-1.180728239	0.510241647	0.44112877	0.136454076	2.266911766
	15332	1451199_at	3.493020981	-2.313701709	-1.228917283	0.531147675	0.42663751	0.136454076	2.343910176
	6747	1423654_a_at	6.562126972	-2.312948755	-0.770302434	0.333039127	0.586294556	0.136454076	1.705627299
	1403	1417214_at	4.739504363	-2.311011877	-1.684226463	0.728783127	0.31116971	0.136454076	3.213680405
	17417	1460200_s_at	5.555084857	-2.310884819	-0.941378331	0.40736705	0.52073514	0.136454076	1.92036205
	8985	1426426_at	4.494120546	-2.310384066	-1.342394706	0.581026646	0.394365512	0.136454076	2.535718694
	10686	1431304_a_at	4.931521391	-2.310380957	-1.243146243	0.53806981	0.422450367	0.136454076	2.367141983
	14495	1450193_at	3.177558037	-2.310055138	-0.759684141	0.328859744	0.590625626	0.136454076	1.693119898
	16192	1452328_s_at	5.557595084	-2.309080229	-1.48096471	0.641365636	0.358249176	0.136454076	2.791353248
	6378	1423227_at	2.26725953	-2.309014892	-1.217669661	0.527354616	0.429976685	0.136454076	2.325707497
	777	1416543_at	8.035069375	-2.308167443	-1.262204531	0.546842706	0.416906413	0.136454076	2.398619856
	8983	1426424_at	5.304916333	-2.307891797	-0.893494651	0.387147548	0.538308589	0.136454076	1.857670527
	9343	1426930_at	3.7750523	-2.307126886	-1.520594853	0.659085923	0.348542176	0.136454076	2.869093238
	16975	1455602_x_at	5.949723604	-2.304548703	-0.860530566	0.373405242	0.550749977	0.136454076	1.815705933
	9490	1427146_at	4.309405282	-2.304135546	-0.838621999	0.36396383	0.559177417	0.136454076	1.788341178
	5228	1421881_a_at	1.849581211	-2.30352154	-1.451479682	0.630113354	0.365646211	0.136454076	2.734884075
	7948	1425082_s_at	5.247842229	-2.303371897	-0.718215942	0.311810673	0.607848652	0.136454076	1.645146364
	8287	1425530_a_at	2.763315812	-2.30263929	-0.943320776	0.409669365	0.520034493	0.136454076	1.922949367
	5510	1422212_at	4.453384872	-2.302608519	-0.830737929	0.360781228	0.562241586	0.136454076	1.77859487
	10968	1432829_at	4.358166811	-2.30260586	-1.706305998	0.741032596	0.306443711	0.136454076	3.263242038
	11515	1435222_at	5.173848338	-2.30252992	-1.150581855	0.499703324	0.450443526	0.136454076	2.220034128
	2739	1418678_at	4.73026753	-2.302104554	-1.506375815	0.654347263	0.351994352	0.136454076	2.840954675
	15755	1451714_a_at	5.229710968	-2.29948131	-1.06750814	0.464238668	0.47714242	0.136454076	2.095810302
	9789	1427591_at	4.0685517	-2.298123121	-0.95837504	0.417025107	0.514636241	0.136454076	1.943120055
	7519	1424554_at	5.203662436	-2.296496833	-0.959837848	0.417957401	0.514114694	0.136454076	1.945091263
	8718	1426086_a_at	6.268599212	-2.295244367	-1.053827356	0.459135145	0.481688586	0.136454076	2.076030092
	3199	1419191_at	5.269652965	-2.294686199	-1.400671602	0.610397885	0.378752784	0.136454076	2.64024462
	6064	1422844_a_at	5.751133877	-2.294148583	-1.380000201	0.601530438	0.384218742	0.136454076	2.602684074
	5504	1422206_at	2.524833436	-2.294076333	-0.993452009	0.433050982	0.502274519	0.136454076	1.990943126
	11245	1434204_x_at	4.095209525	-2.292771212	-1.32920211	0.579736043	0.39798829	0.136454076	2.512636738
	2035	1417898_a_at	2.313845582	-2.292646182	-1.753940069	0.765028674	0.296490941	0.136454076	3.37278433
	14136	1449677_s_at	2.827219722	-2.292354888	-0.935756042	0.408207319	0.522768442	0.136454076	1.912892821
	9551	1427241_at	5.009993565	-2.291973515	-0.976182928	0.425913703	0.508322879	0.136454076	1.967253572
	9017	1426467_s_at	3.990773268	-2.289975229	-1.266252265	0.552954569	0.415738348	0.136454076	2.405359054
	9439	1427075_s_at	6.409905703	-2.288153154	-1.258745299	0.550114094	0.417907252	0.136454076	2.392875439
	15131	1450963_at	7.333281949	-2.288028373	-1.005799135	0.439592073	0.497994207	0.136454076	2.008055487
	16322	1452534_a_at	5.52141027	-2.287917598	-1.669690383	0.729786066	0.314320793	0.136454076	3.181463087
	12271	1437975_a_at	7.433070933	-2.287774736	-2.052825118	0.897302119	0.241011665	0.136454076	4.149176757
	3755	1419915_at	5.785570852	-2.285650283	-1.141658482	0.499489572	0.453238248	0.136454076	2.206345127
	12301	1438092_x_at	7.412844611	-2.283681175	-1.046347778	0.458184702	0.48419236	0.136454076	2.065294874
	5579	1422286_a_at	6.718239449	-2.282616997	-1.614991364	0.707517453	0.326466901	0.136454076	3.063097659
	2952	1418921_at	4.15173395	-2.282382791	-0.97605362	0.427646766	0.508368442	0.136454076	1.967077257
	16696	1454116_a_at	6.452704755	-2.281909955	-1.051746546	0.460906244	0.48238383	0.136454076	2.073037977
	15232	1451077_at	6.926984264	-2.280165748	-1.276801375	0.559959896	0.412709521	0.136454076	2.423011707
	12335	1438181_x_at	6.563982996	-2.279615106	-1.594089903	0.699280286	0.331231113	0.136454076	3.019040065
	5820	1422568_at	6.583914898	-2.2791402	-1.126727238	0.494365041	0.457953418	0.136454076	2.183628207
	12247	1437881_at	4.851631026	-2.279128031	-0.894275234	0.392376041	0.538017411	0.136454076	1.858675909
	1509	1417332_at	3.417437998	-2.279114705	-1.121470733	0.492064191	0.459625029	0.136454076	2.175686564
	14517	1450218_at	3.357238496	-2.277319398	-0.883864332	0.388116104	0.541913942	0.136454076	1.845311447
	11535	1435316_at	6.402424157	-2.27655152	-0.877342752	0.38538234	0.544369162	0.136454076	1.8369887
	17223	1456381_x_at	6.989604514	-2.276233817	-1.224340788	0.537880062	0.427993031	0.136454076	2.33648664
	4160	1420623_x_at	6.60287316	-2.276223249	-1.37618343	0.60459071	0.385236571	0.136454076	2.595807554
	9514	1427185_at	4.422476523	-2.275752543	-1.161757487	0.510493767	0.446967709	0.136454076	2.237298088
	1124	1416911_a_at	5.408415756	-2.274568997	-1.367921446	0.601398088	0.387449061	0.136454076	2.580984444
	4378	1420871_at	3.06397439	-2.27423763	-1.172628111	0.515613714	0.44361249	0.136454076	2.254219671
	10102	1428122_s_at	6.166939041	-2.273620282	-1.253831157	0.551469024	0.419333165	0.136454076	2.384738635
	11331	1434503_s_at	7.47927076	-2.2725136	-1.066329098	0.469228918	0.477532524	0.136454076	2.094098202
	537	1416286_at	3.364504039	-2.272430125	-1.183420175	0.520772966	0.440306432	0.136454076	2.271145564
	12120	1437480_at	4.821145697	-2.271489546	-1.256887266	0.553331741	0.418445818	0.136454076	2.38979566
	3514	1419538_at	4.57957324	-2.269690935	-0.936784418	0.412736555	0.522395937	0.136454076	1.914256848
	8182	1425379_at	3.563070369	-2.268436288	-1.160253719	0.511477323	0.447433841	0.136454076	2.234967293
	11310	1434433_x_at	4.954481253	-2.268229084	-1.046575288	0.461406344	0.48411601	0.136454076	2.065620593
	9415	1427031_s_at	5.541431195	-2.267812798	-1.707761222	0.753043295	0.306134762	0.136454076	3.266535281
	464	1416211_a_at	4.61758424	-2.267743267	-1.717344839	0.757292443	0.304107892	0.136454076	3.28830664
	14872	1450653_at	2.736245093	-2.267388787	-0.785074003	0.34624587	0.580322189	0.136454076	1.723180707
	4384	1420877_at	2.631112401	-2.267342624	-1.07484309	0.47405411	0.474722689	0.136454076	2.106492954
	1771	1417612_at	6.592016356	-2.267197957	-1.064686245	0.469604448	0.478076619	0.136454076	2.091714927
	6479	1423337_at	5.386583621	-2.265512635	-1.030139157	0.454704662	0.489662915	0.136454076	2.042221227
	675	1416432_at	3.596283188	-2.262965674	-1.717370677	0.758902663	0.304102445	0.136454076	3.288365533
	11122	1433799_at	4.465057829	-2.261390338	-0.986714967	0.436331115	0.504625506	0.136454076	1.98166757
	13054	1448401_at	4.609520273	-2.25852614	-0.92200798	0.408234363	0.52777394	0.136454076	1.894750621
	10307	1428843_at	6.684315326	-2.258119498	-1.007131435	0.44600449	0.497534532	0.136454076	2.009910743
	10261	1428667_at	6.539821149	-2.257614326	-1.341403184	0.594168441	0.39463664	0.136454076	2.533976568
	2504	1418417_at	3.410337069	-2.25759192	-1.476569324	0.654046159	0.3593423	0.136454076	2.782861915
	90	1415806_at	5.257790515	-2.257450353	-1.546794685	0.685195438	0.342269659	0.136454076	2.921672933
	12794	1448116_at	5.637951682	-2.257337165	-1.51568442	0.671447954	0.349730514	0.136454076	2.859344442
	15106	1450932_s_at	6.930542413	-2.257008162	-1.31548219	0.582843347	0.401791183	0.136454076	2.488855015
	11908	1436909_at	5.80655289	-2.256697339	-1.287490185	0.570519654	0.409663089	0.136454076	2.441030269
	11373	1434643_at	5.773261794	-2.256320793	-0.823163647	0.364825626	0.565201168	0.136454076	1.769281551
	1946	1417803_at	2.654895976	-2.255852517	-1.066425008	0.472737025	0.477500779	0.136454076	2.094237422
	14075	1449557_at	5.447825334	-2.255503406	-1.163387351	0.515799421	0.446463039	0.136454076	2.239827071
	4054	1420505_a_at	4.86621487	-2.255130241	-1.202440097	0.533202063	0.434539703	0.136454076	2.301285691
	12515	1438841_s_at	5.877969137	-2.254107572	-1.785401497	0.792065791	0.290095235	0.136454076	3.447143833
	2924	1418887_a_at	4.713369801	-2.253946414	-0.836467233	0.371112298	0.560013211	0.136454076	1.785672159
	8240	1425456_a_at	5.046352835	-2.252979835	-1.061192983	0.471017524	0.47923561	0.136454076	2.086656292
	11432	1434881_s_at	5.597721884	-2.252810354	-1.410919197	0.62629293	0.376072	0.136454076	2.659065282
	12181	1437682_x_at	5.139680402	-2.251784016	-0.946358732	0.42027065	0.518940582	0.136454076	1.927002886
	16383	1452626_a_at	4.106823611	-2.249471539	-1.120985841	0.498332974	0.459779535	0.136454076	2.174955436
	173	1415899_at	6.280674299	-2.24870417	-1.647669792	0.732719677	0.319155233	0.136454076	3.133271515
	655	1416411_at	2.629011672	-2.248037286	-1.710552566	0.760909339	0.305543021	0.136454076	3.272861532
	9165	1426660_x_at	7.442380073	-2.247727662	-2.022819142	0.899939604	0.246076852	0.136454076	4.0637711
	12272	1437976_x_at	7.441936274	-2.247197791	-2.023979312	0.900668076	0.245879044	0.136454076	4.067040372
	3152	1419137_at	3.776858309	-2.246753745	-1.503725181	0.669287938	0.352641658	0.136454076	2.835739839
	12388	1438371_x_at	7.720618287	-2.246724452	-1.033408593	0.459962321	0.488554498	0.136454076	2.046854558
	16900	1455233_at	3.283278038	-2.24661269	-1.204539152	0.536157904	0.433907927	0.136454076	2.304636393
	14197	1449829_at	3.456337526	-2.246402464	-0.996116226	0.443427321	0.501347827	0.136454076	1.994623186
	6109	1422896_at	5.539528009	-2.246355165	-1.07061535	0.476601103	0.476115879	0.136454076	2.100329026
	11871	1436819_at	2.678976895	-2.245098933	-1.1388903	0.507278447	0.454108737	0.136454076	2.202115745
	12191	1437693_at	2.026228964	-2.243185	-1.24295387	0.554102256	0.422506702	0.136454076	2.366826363
	13165	1448524_s_at	3.3704382	-2.242063098	-1.523981873	0.679723008	0.347724862	0.136454076	2.875836931
	13101	1448454_at	5.616846813	-2.241891904	-1.043485311	0.465448539	0.485154006	0.136454076	2.061201162
	2099	1417973_at	3.413894786	-2.240499404	-0.968603788	0.432316021	0.51100036	0.136454076	1.956945785
	17471	1460263_at	4.36731517	-2.24030052	-1.062906816	0.474448319	0.478666645	0.136454076	2.089136583
	10608	1430837_a_at	5.209562664	-2.239686184	-1.305952791	0.583096329	0.404453909	0.136454076	2.472469614
	4980	1421586_a_at	3.834368238	-2.239426946	-0.956878213	0.427287085	0.515170464	0.136454076	1.941105071
	6281	1423108_at	5.020817568	-2.238950044	-0.935150395	0.417673631	0.522987948	0.136454076	1.912089953
	5540	1422245_a_at	3.086578192	-2.238659352	-0.877693067	0.392061912	0.544236995	0.136454076	1.837434811
	10322	1428888_at	6.885130747	-2.235980024	-0.984640614	0.44036199	0.505351594	0.136454076	1.978820312
	17034	1455820_x_at	5.654404434	-2.235563691	-0.981285449	0.438943186	0.506528219	0.136454076	1.974223669
	5886	1422642_at	5.609997535	-2.235493474	-1.370098864	0.612884305	0.386864737	0.136454076	2.58488279
	17529	1460345_at	5.966496372	-2.235075322	-1.175769532	0.52605365	0.442647589	0.136454076	2.259133507
	3595	1419628_at	3.166225493	-2.234990338	-0.761480364	0.340708571	0.589890727	0.136454076	1.695229224
	14373	1450038_s_at	5.805674549	-2.234180831	-1.140477492	0.510467853	0.453609421	0.136454076	2.204539753
	17092	1455974_at	3.104888171	-2.232285821	-1.177077898	0.527297126	0.442246338	0.136454076	2.261183223
	17291	1456601_x_at	2.870532956	-2.230919806	-1.253170717	0.561728267	0.419525172	0.136454076	2.383647195
	382	1416123_at	2.953225586	-2.230482091	-1.468028617	0.658166511	0.361475903	0.136454076	2.766436132
	12661	1439390_at	3.321559048	-2.230427832	-1.518283361	0.680713959	0.349101059	0.136454076	2.864500045
	6746	1423653_at	4.909557231	-2.230034436	-1.464825319	0.656862197	0.362279401	0.136454076	2.76030047
	14097	1449582_at	2.877029487	-2.228292217	-1.307160768	0.586619994	0.404115399	0.136454076	2.474540695
	12759	1448031_at	3.273672144	-2.22787857	-1.035034191	0.464582857	0.488004315	0.136454076	2.04916221
	16217	1452364_at	5.171622036	-2.226990267	-0.924036137	0.414925988	0.52703251	0.199364721	1.897416157
	7299	1424289_at	6.00040929	-2.22685194	-1.073560858	0.482097996	0.475144799	0.199364721	2.104621587
	13887	1449340_at	2.494459773	-2.226302426	-1.572245821	0.706213946	0.336284498	0.199364721	2.97367261
	1949	1417806_at	3.502967689	-2.226022695	-1.285127235	0.577319916	0.410334614	0.199364721	2.437035447
	16541	1453298_at	4.552552978	-2.225524816	-0.890113976	0.399956886	0.539571489	0.199364721	1.853322534
	2831	1418784_at	3.531543967	-2.225295502	-0.841271115	0.378049169	0.558151582	0.199364721	1.791627996
	11509	1435199_at	4.333448714	-2.225103398	-1.365030928	0.613468538	0.388226115	0.199364721	2.575818479
	13742	1449178_at	2.909252494	-2.223936129	-1.922779894	0.864584135	0.263745815	0.199364721	3.791529358
	14238	1449882_a_at	3.768829736	-2.223652612	-1.253677464	0.56379196	0.41937784	0.199364721	2.384484599
	1337	1417140_a_at	6.734408963	-2.223313717	-1.132864675	0.509538832	0.456009355	0.199364721	2.192937469
	16786	1454758_a_at	6.910801947	-2.222613366	-1.642163058	0.738843329	0.320375769	0.199364721	3.121334684
	7372	1424377_at	5.287430736	-2.222264656	-1.1448791	0.515185757	0.452227585	0.199364721	2.21127599
	9621	1427345_a_at	3.0937685	-2.222218262	-1.754830638	0.789675194	0.296307975	0.199364721	3.374866976
	10752	1431646_a_at	5.167907623	-2.220777967	-1.15392486	0.519603885	0.449400969	0.199364721	2.225184344
	2593	1418517_at	7.088857609	-2.220685496	-1.21056631	0.545131813	0.432098968	0.199364721	2.31428463
	4225	1420698_at	3.355504298	-2.220176864	-0.952863971	0.429183812	0.516605901	0.199364721	1.93571153
	4039	1420487_at	3.804504448	-2.220013617	-0.894394812	0.402878075	0.537972819	0.199364721	1.858829972
	12616	1439234_a_at	6.387219148	-2.219702661	-1.447515577	0.652121387	0.366652282	0.199364721	2.727379726
	16538	1453265_at	2.235501818	-2.218933768	-0.950166699	0.42820868	0.517572655	0.199364721	1.932095892
	17384	1460166_at	1.645923136	-2.218769573	-0.85471805	0.385221638	0.552973385	0.199364721	1.808405298
	6123	1422910_s_at	4.965876247	-2.217783247	-0.937384976	0.422667534	0.522178522	0.199364721	1.91505387
	13905	1449360_at	5.262010999	-2.217575941	-1.44904004	0.653434235	0.366265053	0.199364721	2.730263209
	16702	1454144_a_at	3.368308381	-2.216902203	-0.729299187	0.328972197	0.603196855	0.199364721	1.657833576
	15873	1451877_at	3.547375531	-2.216891422	-0.943145547	0.425436058	0.52009766	0.199364721	1.922715822
	15783	1451747_a_at	4.144893342	-2.216875529	-1.212334143	0.546866131	0.431569812	0.199364721	2.317122219
	1543	1417370_at	2.766168924	-2.21616206	-1.092971297	0.493182027	0.468794875	0.199364721	2.133129122
	8193	1425394_at	2.806203665	-2.21608245	-1.317191293	0.594378288	0.401315479	0.199364721	2.491805208
	14965	1450767_at	6.271423112	-2.214801389	-1.473648635	0.665363785	0.360070513	0.199364721	2.777233801
	9904	1427815_at	4.595354921	-2.213147391	-1.070627651	0.483757953	0.476111819	0.199364721	2.100346933
	8384	1425656_a_at	4.567040062	-2.212881483	-1.030784077	0.465810792	0.489444073	0.199364721	2.043134354
	17058	1455890_x_at	5.195342315	-2.211438381	-0.948342902	0.428835327	0.518227363	0.199364721	1.929654958
	16703	1454145_at	3.544571877	-2.211141886	-1.230093537	0.556315967	0.426289807	0.199364721	2.345821984
	12400	1438397_a_at	4.777632628	-2.21094957	-1.35570234	0.613176509	0.390744551	0.199364721	2.55921675
	4674	1421219_at	2.480646741	-2.209439114	-1.345585865	0.609016948	0.393494161	0.199364721	2.541333768
	13660	1449089_at	5.795070029	-2.209263881	-1.379257825	0.624306511	0.384416502	0.199364721	2.601345139
	9558	1427251_at	5.212195773	-2.208693908	-1.213030254	0.549207045	0.431361626	0.199364721	2.318240518
	11050	1433573_x_at	5.364681953	-2.208574957	-1.129654335	0.511485622	0.457025214	0.199364721	2.188063087
	10540	1430371_x_at	3.653741051	-2.207292366	-1.518577308	0.687981951	0.349029937	0.199364721	2.865083744
	2941	1418909_at	2.841580644	-2.206059477	-0.916368214	0.415386903	0.529841145	0.199364721	1.887358144
	8062	1425223_at	5.396664816	-2.205387547	-1.080994969	0.490161002	0.472702707	0.199364721	2.11549455
	15285	1451140_s_at	4.36553555	-2.205223644	-1.20185803	0.545005054	0.434715056	0.199364721	2.300357407
	4366	1420859_at	2.521964007	-2.2048924	-1.328042258	0.60231613	0.398308381	0.199364721	2.51061752
	8484	1425791_at	3.142800949	-2.204328482	-1.165299371	0.528641435	0.445871728	0.199364721	2.242797507
	12337	1438183_x_at	2.902500418	-2.2036726	-1.218996531	0.553165897	0.42958141	0.199364721	2.327847472
	8864	1426272_at	5.275738107	-2.203603619	-0.954480927	0.433145471	0.51602722	0.199364721	1.93788227
	16624	1453830_at	3.234438174	-2.203003363	-1.582509077	0.718341653	0.333900677	0.199364721	2.994902583
	4383	1420876_a_at	2.685053223	-2.202679078	-1.096969177	0.498015888	0.467497587	0.199364721	2.139048475
	9809	1427634_at	3.594225362	-2.202604587	-0.943526493	0.428368532	0.519960346	0.199364721	1.923223584
	17258	1456497_x_at	8.542038987	-2.200691601	-0.881231439	0.400433863	0.542903828	0.199364721	1.841946858
	12421	1438506_s_at	4.416364169	-2.200344416	-1.159009764	0.526740157	0.447819804	0.199364721	2.233041036
	9491	1427148_at	5.533325773	-2.199314426	-1.386482393	0.630415723	0.382496276	0.199364721	2.614404539
	8807	1426208_x_at	5.973374262	-2.199163484	-1.706676831	0.77605728	0.306364952	0.199364721	3.264080936
	16791	1454778_x_at	8.785791759	-2.199142071	-0.722998349	0.328763821	0.605837023	0.199364721	1.650608928
	13283	1448653_at	3.856143755	-2.19898172	-1.794875689	0.816230382	0.288196418	0.199364721	3.469855754
	9164	1426659_a_at	7.43926579	-2.198948323	-1.992371088	0.906056348	0.251325491	0.199364721	3.978903991
	208	1415939_at	4.003666125	-2.198937021	-1.226508563	0.557773393	0.427350418	0.199364721	2.340000054
	16508	1453097_a_at	5.153252408	-2.198777722	-1.071771051	0.487439472	0.475734629	0.199364721	2.102012212
	2700	1418630_at	4.938581613	-2.197902483	-0.961111859	0.437285942	0.513660892	0.199364721	1.946809687
	1793	1417636_at	5.238088337	-2.19701022	-1.128096346	0.513468866	0.457519029	0.199364721	2.185701439
	11815	1436669_at	3.966631455	-2.196564732	-0.747823412	0.340451343	0.59550131	0.199364721	1.67925743
	12103	1437430_at	3.736158339	-2.195855935	-1.07800424	0.490926669	0.473683643	0.199364721	2.111113639
	12933	1448269_a_at	3.254801182	-2.194826837	-1.147105611	0.522640598	0.4515302	0.199364721	2.214691287
	10883	1432130_a_at	3.389901073	-2.193830639	-1.227099036	0.559340824	0.427175545	0.199364721	2.340957977
	4123	1420584_at	4.196825902	-2.193649038	-0.866884572	0.395179246	0.548329664	0.199364721	1.823720412
	3502	1419524_at	2.67332279	-2.193507333	-1.733949593	0.790491815	0.300627816	0.199364721	3.326372169
	11068	1433628_at	4.182786899	-2.193088886	-1.270254477	0.579207931	0.414586638	0.199364721	2.412041077
	4604	1421134_at	7.700066715	-2.19244625	-2.91573848	1.329901921	0.132518118	0.199364721	7.546137979
	17370	1459931_a_at	3.943713481	-2.192163547	-0.906623323	0.413574673	0.533432147	0.199364721	1.874652671
	12034	1437238_x_at	5.795517143	-2.19131822	-0.964849608	0.440305565	0.512331816	0.199364721	1.951860041
	2835	1418788_at	3.057718398	-2.190919413	-1.773209349	0.809344853	0.292557204	0.199364721	3.418134933
	16574	1453564_a_at	5.332941187	-2.189998242	-1.134003301	0.517810142	0.455649598	0.199364721	2.194668897
	413	1416158_at	3.688809436	-2.189924142	-2.209598344	1.008983965	0.216194489	0.199364721	4.625464797
	5039	1421654_a_at	6.533052149	-2.18927678	-1.263047909	0.576924727	0.416662767	0.199364721	2.400022463
	1200	1416991_at	3.681062699	-2.188678101	-1.444284398	0.659888906	0.367474387	0.199364721	2.721278097
	15447	1451339_at	4.205482664	-2.188126161	-1.239158455	0.566310333	0.423619688	0.199364721	2.360607945
	14093	1449577_x_at	4.989544962	-2.18730546	-2.431056276	1.111438855	0.185429633	0.199364721	5.392881284
	12691	1439454_x_at	6.622174127	-2.187112409	-1.500970686	0.686279626	0.35331559	0.199364721	2.830330811
	13865	1449316_at	2.259639999	-2.185942464	-0.890356632	0.407310186	0.539480743	0.199364721	1.853634283
	8398	1425677_a_at	3.813598917	-2.185767366	-1.231580582	0.563454557	0.425850638	0.199364721	2.348241167
	3734	1419834_x_at	5.826125901	-2.184847694	-1.144169487	0.523683866	0.452450075	0.199364721	2.210188605
	15039	1450854_at	5.325242734	-2.184577906	-1.470342284	0.67305555	0.360896665	0.199364721	2.770876258
	5003	1421614_at	4.269756586	-2.184463873	-1.027161711	0.470212267	0.490674529	0.199364721	2.03801082
	5750	1422490_at	4.505764263	-2.184423962	-1.74593083	0.799263724	0.298141512	0.199364721	3.354111921
	17607	1460508_at	4.872684524	-2.184007753	-0.959175478	0.439181352	0.514350789	0.199364721	1.944198438
	5234	1421887_a_at	7.675443792	-2.182862561	-1.205132752	0.552088241	0.433729431	0.199364721	2.305584836
	Estimated Miss rates for Delta=1.30337184787684
		Quantiles	Cutpoints	Miss Rate(%)
		0 -> 0.05	-2.182 -> -1.79	96.42
		0.05 -> 0.1	-1.79 -> -1.5	91.61
		0.1 -> 0.15	-1.5 -> -1.276	86.05
		0.15 -> 0.2	-1.276 -> -1.085	77.7
		0.2 -> 0.25	-1.085 -> -0.924	69.7
		0.25 -> 0.75	-0.924 -> 0.487	13.85
		0.75 -> 0.8	0.487 -> 0.668	10.99
		0.8 -> 0.85	0.668 -> 0.866	30.98
		0.85 -> 0.9	0.866 -> 1.134	46.01
		0.9 -> 0.95	1.134 -> 1.552	65.94
		0.95 -> 1	1.552 -> 2.819	88.1
