# Supplementary material for: A genomic analysis of mouse models of breast cancer reveals molecular features of mouse models and relationships to human breast cancer
Source: Breast Cancer Res. 2014 Jun 5;16(3):R59. doi: 10.1186/bcr3672 (PMC4078930; doi:10.1186/bcr3672)
Supplement: Additional file 3 — Fold change values organized by mouse tumor model type comparing the mouse model to normal mammary gland. [file bcr3672-S3.zip › Additional_File_3/p53Mut_t121_vs_NMLmammary/AdditionalFile74_p53Mut_t121_vs_NMLmammary/UpregulatedGenesgather_gene_ontology_121024.txt]

#	Annotation	Total Genes With Ann	Your Genes (With Ann)	Your Genes (No Ann)	Genome (With Ann)	Genome (No Ann)	ln(Bayes factor)	neg ln(p value)	FE: neg ln(p value)	FE: neg ln(FDR)	Genes
1	GO:0007165 [4]: signal transduction	2	2	50	3058	9519	5.58	9.31	0.0	0.0	AW742319 Tbl1xr1
2	GO:0006953 [5]: acute-phase response	3	3	49	20	12557	5.17	8.91	9.11	3.57	Hp Saa1 Saa2
3	GO:0007154 [3]: cell communication	4	4	48	3605	8972	4.71	8.33	0.0	0.0	AW742319 Cdh23 Ninj1 Tbl1xr1
4	GO:0044249 [5]: cellular biosynthesis	11	11	41	799	11778	4.18	7.67	7.88	3.07	Edem1 Eef2 Eif3s6 Gtpbp2 Lalba Lta4h Pank3 Rpl14 Rpl37 Scd2 Tpi1
5	GO:0009058 [4]: biosynthesis	11	11	41	835	11742	3.82	7.28	7.51	3.07	Edem1 Eef2 Eif3s6 Gtpbp2 Lalba Lta4h Pank3 Rpl14 Rpl37 Scd2 Tpi1
6	GO:0009059 [5]: macromolecule biosynthesis	8	8	44	521	12056	2.89	6.28	6.62	2.76	Edem1 Eef2 Eif3s6 Gtpbp2 Lalba Rpl14 Rpl37 Tpi1
7	GO:0006633 [7]: fatty acid biosynthesis	3	3	49	49	12528	2.75	6.16	6.67	2.76	Lta4h Scd2 Tpi1
8	GO:0016053 [6]: organic acid biosynthesis	3	3	49	55	12522	2.45	5.83	6.36	2.76	Lta4h Scd2 Tpi1
9	GO:0046394 [7]: carboxylic acid biosynthesis	3	3	49	55	12522	2.45	5.83	6.36	2.76	Lta4h Scd2 Tpi1
10	GO:0050875 [3]: cellular physiological process	42	42	10	7892	4685	1.98	5.24	5.49	2.35	4732497O03Rik Ankib1 Arpc3 B2m Bag1 Baz1b Cdh23 Clcn7 Clic1 Edem1 Eef2 Eif3s6 Epb4.1l2 Grp58 Gtpbp2 Hba-a1 Hey1 Hp Kif22 Lalba Lasp1 Lta4h Map4k4 Mllt1 Myo1c Ndufs7 Nfat5 Nfic Pank3 Pfkl Repin1 Rpl14 Rpl37 Scd2 Slc29a3 Srr Tbl1xr1 Tmed9 Tpi1 Txndc1 Xbp1 Zdhhc3
11	GO:0046351 [7]: disaccharide biosynthesis	1	1	51	0	12577	1.53	4.78	5.49	2.35	Lalba
12	GO:0005988 [8]: lactose metabolism	1	1	51	0	12577	1.53	4.78	5.49	2.35	Lalba
13	GO:0005989 [8]: lactose biosynthesis	1	1	51	0	12577	1.53	4.78	5.49	2.35	Lalba
14	GO:0005984 [7]: disaccharide metabolism	1	1	51	1	12576	0.84	4.1	4.8	1.88	Lalba
15	GO:0006096 [8]: glycolysis	2	2	50	33	12544	0.78	4.04	4.7	1.88	Pfkl Tpi1
16	GO:0006412 [6]: protein biosynthesis	6	6	46	470	12107	0.65	3.9	4.34	1.88	Edem1 Eef2 Eif3s6 Gtpbp2 Rpl14 Rpl37
17	GO:0043170 [4]: macromolecule metabolism	17	17	35	2479	10098	0.59	3.84	3.96	1.88	Ankib1 Bag1 Edem1 Eef2 Eif3s6 Glo1 Gtpbp2 Hp Lalba Lta4h Map4k4 Pfkl Rpl14 Rpl37 Tbl1xr1 Tpi1 Zdhhc3
18	GO:0019320 [8]: hexose catabolism	2	2	50	40	12537	0.44	3.68	4.35	1.88	Pfkl Tpi1
19	GO:0046164 [6]: alcohol catabolism	2	2	50	40	12537	0.44	3.68	4.35	1.88	Pfkl Tpi1
20	GO:0046365 [7]: monosaccharide catabolism	2	2	50	40	12537	0.44	3.68	4.35	1.88	Pfkl Tpi1
21	GO:0006007 [9]: glucose catabolism	2	2	50	40	12537	0.44	3.68	4.35	1.88	Pfkl Tpi1
22	GO:0015937 [8]: coenzyme A biosynthesis	1	1	51	2	12575	0.43	3.68	4.4	1.88	Pank3
23	GO:0042246 [4]: tissue regeneration	1	1	51	2	12575	0.43	3.68	4.4	1.88	Ninj1
24	GO:0009048 [5]: dosage compensation, by inactivation of X chromosome	1	1	51	2	12575	0.43	3.68	4.4	1.88	Xist
25	GO:0006631 [6]: fatty acid metabolism	3	3	49	122	12455	0.38	3.62	4.22	1.88	Lta4h Scd2 Tpi1
26	GO:0044237 [4]: cellular metabolism	29	29	23	5237	7340	0.32	3.58	3.57	1.78	4732497O03Rik Ankib1 Bag1 Baz1b Edem1 Eef2 Eif3s6 Grp58 Gtpbp2 Hey1 Hp Lalba Lta4h Map4k4 Mllt1 Ndufs7 Nfat5 Nfic Pank3 Pfkl Rpl14 Rpl37 Scd2 Srr Tbl1xr1 Tpi1 Txndc1 Xbp1 Zdhhc3
27	GO:0007605 [7]: perception of sound	2	2	50	43	12534	0.31	3.58	4.22	1.88	Cdh23 Tbl1xr1
28	GO:0044260 [5]: cellular macromolecule metabolism	16	16	36	2363	10214	0.3	3.52	3.64	1.78	Ankib1 Bag1 Edem1 Eef2 Eif3s6 Gtpbp2 Hp Lalba Lta4h Map4k4 Pfkl Rpl14 Rpl37 Tbl1xr1 Tpi1 Zdhhc3
29	GO:0015936 [8]: coenzyme A metabolism	1	1	51	3	12574	0.15	3.37	4.11	1.88	Pank3
30	GO:0030433 [10]: ER-associated protein catabolism	1	1	51	3	12574	0.15	3.37	4.11	1.88	Edem1
31	GO:0043161 [11]: proteasomal ubiquitin-dependent protein catabolism	1	1	51	3	12574	0.15	3.37	4.11	1.88	Edem1
32	GO:0016052 [6]: carbohydrate catabolism	2	2	50	48	12529	0.12	3.37	4.02	1.88	Pfkl Tpi1
33	GO:0044275 [7]: cellular carbohydrate catabolism	2	2	50	48	12529	0.12	3.37	4.02	1.88	Pfkl Tpi1
34	GO:0050954 [6]: sensory perception of mechanical stimulus	2	2	50	48	12529	0.12	3.37	4.02	1.88	Cdh23 Tbl1xr1
35	GO:0050982 [7]: detection of mechanical stimulus	2	2	50	48	12529	0.12	3.37	4.02	1.88	Cdh23 Tbl1xr1
36	GO:0008152 [3]: metabolism	30	30	22	5572	7005	0.09	3.32	3.31	1.73	4732497O03Rik Ankib1 Bag1 Baz1b Edem1 Eef2 Eif3s6 Glo1 Grp58 Gtpbp2 Hey1 Hp Lalba Lta4h Map4k4 Mllt1 Ndufs7 Nfat5 Nfic Pank3 Pfkl Rpl14 Rpl37 Scd2 Srr Tbl1xr1 Tpi1 Txndc1 Xbp1 Zdhhc3
37	GO:0006414 [8]: translational elongation	2	2	50	49	12528	0.08	3.32	3.98	1.88	Eef2 Gtpbp2
38	GO:0044265 [6]: cellular macromolecule catabolism	6	6	46	550	12027	0.03	0.0	3.65	1.78	Edem1 Hp Lta4h Pfkl Tpi1 Zdhhc3
39	GO:0006515 [9]: misfolded or incompletely synthesized protein catabolism	1	1	51	4	12573	-0.06	0.0	3.89	1.88	Edem1
40	GO:0007549 [4]: dosage compensation	1	1	51	4	12573	-0.06	0.0	3.89	1.88	Xist
41	GO:0009057 [5]: macromolecule catabolism	6	6	46	568	12009	-0.1	0.0	3.52	1.76	Edem1 Hp Lta4h Pfkl Tpi1 Zdhhc3
42	GO:0016051 [6]: carbohydrate biosynthesis	2	2	50	55	12522	-0.11	0.0	3.77	1.79	Lalba Tpi1
43	GO:0043037 [7]: translation	3	3	49	151	12426	-0.14	0.0	3.67	1.78	Eef2 Eif3s6 Gtpbp2
44	GO:0006091 [5]: generation of precursor metabolites and energy	5	5	47	425	12152	-0.19	0.0	3.46	1.75	Grp58 Ndufs7 Pfkl Tpi1 Txndc1
45	GO:0005975 [5]: carbohydrate metabolism	4	4	48	293	12284	-0.32	0.0	3.39	1.73	Glo1 Lalba Pfkl Tpi1
46	GO:0008610 [6]: lipid biosynthesis	3	3	49	164	12413	-0.33	0.0	3.46	1.75	Lta4h Scd2 Tpi1
47	GO:0030865 [7]: cortical cytoskeleton organization and biogenesis	1	1	51	6	12571	-0.4	0.0	3.56	1.78	Epb4.1l2
48	GO:0030866 [8]: cortical actin cytoskeleton organization and biogenesis	1	1	51	6	12571	-0.4	0.0	3.56	1.78	Epb4.1l2
49	GO:0006098 [8]: pentose-phosphate shunt	1	1	51	6	12571	-0.4	0.0	3.56	1.78	Tpi1
50	GO:0006740 [10]: NADPH regeneration	1	1	51	6	12571	-0.4	0.0	3.56	1.78	Tpi1
51	GO:0006950 [4]: response to stress	7	7	45	800	11777	-0.45	0.0	3.07	1.69	B2m Edem1 Hp Ninj1 Repin1 Saa1 Saa2
52	GO:0019752 [6]: carboxylic acid metabolism	4	4	48	309	12268	-0.47	0.0	3.23	1.73	Lta4h Scd2 Srr Tpi1
53	GO:0006082 [5]: organic acid metabolism	4	4	48	309	12268	-0.47	0.0	3.23	1.73	Lta4h Scd2 Srr Tpi1
54	GO:0006120 [9]: mitochondrial electron transport, NADH to ubiquinone	1	1	51	7	12570	-0.52	0.0	3.43	1.74	Ndufs7
55	GO:0006006 [8]: glucose metabolism	2	2	50	70	12507	-0.53	0.0	3.34	1.73	Pfkl Tpi1
56	GO:0050877 [4]: neurophysiological process	2	2	50	1505	11072	-0.54	0.0	0.01	0.0	Cdh23 Tbl1xr1
57	GO:0007582 [2]: physiological process	47	47	5	10228	2349	-0.63	0.0	2.82	1.57	4732497O03Rik Ankib1 Arpc3 B2m Bag1 Baz1b Cdh23 Clcn7 Clic1 Edem1 Eef2 Eif3s6 Epb4.1l2 Glo1 Grp58 Gtpbp2 Hba-a1 Hey1 Hp Ifi202b Kif22 Lalba Lasp1 Lta4h Map4k4 Mllt1 Myo1c Ndufs7 Nfat5 Nfic Ninj1 Pank3 Pfkl Repin1 Rpl14 Rpl37 Saa1 Saa2 Scd2 Slc29a3 Srr Tbl1xr1 Tmed9 Tpi1 Txndc1 Xbp1 Zdhhc3
58	GO:0016339 [6]: calcium-dependent cell-cell adhesion	1	1	51	8	12569	-0.63	0.0	3.31	1.73	Cdh23
59	GO:0009401 [6]: phosphoenolpyruvate-dependent sugar phosphotransferase system	1	1	51	8	12569	-0.63	0.0	3.31	1.73	Cdh23
60	GO:0044248 [5]: cellular catabolism	6	6	46	660	11917	-0.64	0.0	2.91	1.58	Edem1 Hp Lta4h Pfkl Tpi1 Zdhhc3
61	GO:0044262 [6]: cellular carbohydrate metabolism	3	3	49	190	12387	-0.66	0.0	3.1	1.69	Lalba Pfkl Tpi1
62	GO:0044238 [4]: primary metabolism	26	26	26	5030	7547	-0.7	0.0	2.38	1.38	4732497O03Rik Ankib1 Bag1 Baz1b Edem1 Eef2 Eif3s6 Glo1 Gtpbp2 Hey1 Hp Lalba Lta4h Map4k4 Mllt1 Nfat5 Nfic Pfkl Rpl14 Rpl37 Scd2 Srr Tbl1xr1 Tpi1 Xbp1 Zdhhc3
63	GO:0006092 [7]: main pathways of carbohydrate metabolism	2	2	50	79	12498	-0.73	0.0	3.13	1.69	Pfkl Tpi1
64	GO:0015669 [5]: gas transport	1	1	51	9	12568	-0.73	0.0	3.21	1.73	Hba-a1
65	GO:0015671 [6]: oxygen transport	1	1	51	9	12568	-0.73	0.0	3.21	1.73	Hba-a1
66	GO:0001570 [4]: vasculogenesis	1	1	51	9	12568	-0.73	0.0	3.21	1.73	Hey1
67	GO:0006739 [9]: NADPH metabolism	1	1	51	9	12568	-0.73	0.0	3.21	1.73	Tpi1
68	GO:0009582 [6]: detection of abiotic stimulus	2	2	50	81	12496	-0.77	0.0	3.08	1.69	Cdh23 Tbl1xr1
69	GO:0009613 [5]: response to pest, pathogen or parasite	5	5	47	511	12066	-0.78	0.0	2.81	1.57	B2m Hp Repin1 Saa1 Saa2
70	GO:0042060 [6]: wound healing	1	1	51	10	12567	-0.84	0.0	3.11	1.69	Ninj1
71	GO:0042775 [8]: ATP synthesis coupled electron transport (sensu Eukaryota)	1	1	51	10	12567	-0.84	0.0	3.11	1.69	Ndufs7
72	GO:0006955 [4]: immune response	6	6	46	706	11871	-0.87	0.0	2.65	1.49	B2m Hp Ifi202b Repin1 Saa1 Saa2
73	GO:0042773 [7]: ATP synthesis coupled electron transport	1	1	51	11	12566	-0.91	0.0	3.03	1.66	Ndufs7
74	GO:0019318 [7]: hexose metabolism	2	2	50	90	12487	-0.94	0.0	2.9	1.58	Pfkl Tpi1
75	GO:0009581 [5]: detection of external stimulus	2	2	50	1365	11212	-0.98	0.0	0.02	0.0	Cdh23 Tbl1xr1
76	GO:0005996 [6]: monosaccharide metabolism	2	2	50	92	12485	-0.98	0.0	2.86	1.57	Pfkl Tpi1
77	GO:0044267 [6]: cellular protein metabolism	13	13	39	2196	10381	-0.98	0.0	2.21	1.3	Ankib1 Bag1 Edem1 Eef2 Eif3s6 Gtpbp2 Hp Lta4h Map4k4 Rpl14 Rpl37 Tbl1xr1 Zdhhc3
78	GO:0043207 [5]: response to external biotic stimulus	5	5	47	547	12030	-0.99	0.0	2.58	1.46	B2m Hp Repin1 Saa1 Saa2
79	GO:0006446 [8]: regulation of translational initiation	1	1	51	12	12565	-0.99	0.0	2.95	1.6	Eif3s6
80	GO:0007600 [5]: sensory perception	2	2	50	1355	11222	-1.0	0.0	0.02	0.0	Cdh23 Tbl1xr1
81	GO:0009056 [4]: catabolism	6	6	46	737	11840	-1.01	0.0	2.48	1.43	Edem1 Hp Lta4h Pfkl Tpi1 Zdhhc3
82	GO:0019538 [5]: protein metabolism	13	13	39	2217	10360	-1.02	0.0	2.16	1.27	Ankib1 Bag1 Edem1 Eef2 Eif3s6 Gtpbp2 Hp Lta4h Map4k4 Rpl14 Rpl37 Tbl1xr1 Zdhhc3
83	GO:0019370 [9]: leukotriene biosynthesis	1	1	51	13	12564	-1.06	0.0	2.88	1.57	Lta4h
84	GO:0040007 [3]: growth	2	2	50	99	12478	-1.09	0.0	2.74	1.55	Ninj1 Tkt
85	GO:0006094 [8]: gluconeogenesis	1	1	51	14	12563	-1.12	0.0	2.81	1.57	Tpi1
86	GO:0006691 [8]: leukotriene metabolism	1	1	51	14	12563	-1.12	0.0	2.81	1.57	Lta4h
87	GO:0000004 [2]: biological_process unknown	1	1	51	1010	11567	-1.13	0.0	0.01	0.0	Ddit4
88	GO:0042475 [6]: odontogenesis (sensu Vertebrata)	1	1	51	15	12562	-1.18	0.0	2.75	1.55	Nfic
89	GO:0042476 [5]: odontogenesis	1	1	51	15	12562	-1.18	0.0	2.75	1.55	Nfic
90	GO:0006487 [9]: N-linked glycosylation	1	1	51	15	12562	-1.18	0.0	2.75	1.55	Edem1
91	GO:0009607 [4]: response to biotic stimulus	7	7	45	987	11590	-1.19	0.0	2.19	1.29	B2m Edem1 Hp Ifi202b Repin1 Saa1 Saa2
92	GO:0006732 [6]: coenzyme metabolism	2	2	50	107	12470	-1.21	0.0	2.6	1.46	Pank3 Tpi1
93	GO:0006769 [8]: nicotinamide metabolism	1	1	51	16	12561	-1.24	0.0	2.69	1.52	Tpi1
94	GO:0015980 [6]: energy derivation by oxidation of organic compounds	2	2	50	114	12463	-1.32	0.0	2.5	1.43	Pfkl Tpi1
95	GO:0019362 [7]: pyridine nucleotide metabolism	1	1	51	18	12559	-1.34	0.0	2.58	1.46	Tpi1
96	GO:0019319 [8]: hexose biosynthesis	1	1	51	19	12558	-1.39	0.0	2.53	1.46	Tpi1
97	GO:0046165 [6]: alcohol biosynthesis	1	1	51	19	12558	-1.39	0.0	2.53	1.46	Tpi1
98	GO:0046364 [7]: monosaccharide biosynthesis	1	1	51	19	12558	-1.39	0.0	2.53	1.46	Tpi1
99	GO:0046456 [8]: icosanoid biosynthesis	1	1	51	19	12558	-1.39	0.0	2.53	1.46	Lta4h
100	GO:0051186 [5]: cofactor metabolism	2	2	50	127	12450	-1.47	0.0	2.32	1.35	Pank3 Tpi1
101	GO:0006733 [7]: oxidoreduction coenzyme metabolism	1	1	51	21	12556	-1.48	0.0	2.44	1.4	Tpi1
102	GO:0006118 [6]: electron transport	3	3	49	289	12288	-1.52	0.0	2.13	1.26	Grp58 Ndufs7 Txndc1
103	GO:0008360 [5]: regulation of cell shape	1	1	51	22	12555	-1.52	0.0	2.4	1.38	Epb4.1l2
104	GO:0050789 [2]: regulation of biological process	12	12	40	2279	10298	-1.52	0.0	1.5	0.86	Ankib1 Bag1 Baz1b Eif3s6 Hey1 Mllt1 Nfat5 Nfic Tbl1xr1 Tkt Xbp1 Xist
105	GO:0009566 [5]: fertilization	1	1	51	23	12554	-1.55	0.0	2.36	1.38	Tkt
106	GO:0006690 [7]: icosanoid metabolism	1	1	51	23	12554	-1.55	0.0	2.36	1.38	Lta4h
107	GO:0007266 [7]: Rho protein signal transduction	1	1	51	23	12554	-1.55	0.0	2.36	1.38	AW742319
108	GO:0007338 [6]: fertilization (sensu Metazoa)	1	1	51	23	12554	-1.55	0.0	2.36	1.38	Tkt
109	GO:0006952 [5]: defense response	6	6	46	902	11675	-1.57	0.0	1.78	1.07	B2m Hp Ifi202b Repin1 Saa1 Saa2
110	GO:0044257 [7]: cellular protein catabolism	4	4	48	492	12085	-1.6	0.0	1.92	1.11	Edem1 Hp Lta4h Zdhhc3
111	GO:0006508 [8]: proteolysis and peptidolysis	4	4	48	492	12085	-1.6	0.0	1.92	1.11	Edem1 Hp Lta4h Zdhhc3
112	GO:0007249 [7]: I-kappaB kinase/NF-kappaB cascade	1	1	51	26	12551	-1.66	0.0	2.25	1.3	AW742319
113	GO:0030163 [6]: protein catabolism	4	4	48	510	12067	-1.67	0.0	1.83	1.08	Edem1 Hp Lta4h Zdhhc3
114	GO:0043285 [5]: biopolymer catabolism	4	4	48	513	12064	-1.69	0.0	1.81	1.08	Edem1 Hp Lta4h Zdhhc3
115	GO:0016582 [9]: non-covalent chromatin modification	1	1	51	27	12550	-1.69	0.0	2.21	1.3	Baz1b
116	GO:0030182 [4]: neuron differentiation	1	1	51	27	12550	-1.69	0.0	2.21	1.3	Bag1
117	GO:0006338 [10]: chromatin remodeling	1	1	51	27	12550	-1.69	0.0	2.21	1.3	Baz1b
118	GO:0019222 [4]: regulation of metabolism	9	9	43	1686	10891	-1.72	0.0	1.36	0.81	Ankib1 Baz1b Eif3s6 Hey1 Mllt1 Nfat5 Nfic Tbl1xr1 Xbp1
119	GO:0006767 [6]: water-soluble vitamin metabolism	1	1	51	28	12549	-1.73	0.0	2.18	1.28	Tpi1
120	GO:0030154 [3]: cell differentiation	3	3	49	327	12250	-1.74	0.0	1.87	1.09	Ascl2 Bag1 Hey1
121	GO:0009611 [5]: response to wounding	3	3	49	329	12248	-1.75	0.0	1.86	1.09	B2m Ninj1 Repin1
122	GO:0019883 [6]: antigen presentation, endogenous antigen	1	1	51	30	12547	-1.79	0.0	2.12	1.26	B2m
123	GO:0007254 [8]: JNK cascade	1	1	51	30	12547	-1.79	0.0	2.12	1.26	AW742319
124	GO:0019885 [6]: antigen processing, endogenous antigen via MHC class I	1	1	51	31	12546	-1.81	0.0	2.09	1.24	B2m
125	GO:0044255 [5]: cellular lipid metabolism	3	3	49	344	12233	-1.82	0.0	1.76	1.07	Lta4h Scd2 Tpi1
126	GO:0006355 [7]: regulation of transcription, DNA-dependent	8	8	44	1520	11057	-1.83	0.0	1.24	0.75	Ankib1 Baz1b Hey1 Mllt1 Nfat5 Nfic Tbl1xr1 Xbp1
127	GO:0006066 [5]: alcohol metabolism	2	2	50	165	12412	-1.84	0.0	1.89	1.1	Pfkl Tpi1
128	GO:0050791 [3]: regulation of physiological process	10	10	42	2050	10527	-1.84	0.0	1.09	0.7	Ankib1 Bag1 Baz1b Eif3s6 Hey1 Mllt1 Nfat5 Nfic Tbl1xr1 Xbp1
129	GO:0050874 [3]: organismal physiological process	8	8	44	2400	10177	-1.84	0.0	0.22	0.17	B2m Cdh23 Hp Ifi202b Repin1 Saa1 Saa2 Tbl1xr1
130	GO:0007010 [6]: cytoskeleton organization and biogenesis	3	3	49	352	12225	-1.85	0.0	1.72	1.03	Epb4.1l2 Kif22 Myo1c
131	GO:0045449 [6]: regulation of transcription	8	8	44	1547	11030	-1.87	0.0	1.18	0.74	Ankib1 Baz1b Hey1 Mllt1 Nfat5 Nfic Tbl1xr1 Xbp1
132	GO:0006351 [7]: transcription, DNA-dependent	8	8	44	1547	11030	-1.87	0.0	1.18	0.74	Ankib1 Baz1b Hey1 Mllt1 Nfat5 Nfic Tbl1xr1 Xbp1
133	GO:0019219 [5]: regulation of nucleobase, nucleoside, nucleotide and nucleic acid metabolism	8	8	44	1554	11023	-1.88	0.0	1.17	0.74	Ankib1 Baz1b Hey1 Mllt1 Nfat5 Nfic Tbl1xr1 Xbp1
134	GO:0006413 [8]: translational initiation	1	1	51	34	12543	-1.89	0.0	2.01	1.17	Eif3s6
135	GO:0008643 [5]: carbohydrate transport	1	1	51	34	12543	-1.89	0.0	2.01	1.17	Cdh23
136	GO:0050896 [3]: response to stimulus	10	10	42	2741	9836	-1.89	0.0	0.32	0.23	B2m Cdh23 Edem1 Hp Ifi202b Ninj1 Repin1 Saa1 Saa2 Tbl1xr1
137	GO:0006810 [4]: transport	9	9	43	1844	10733	-1.89	0.0	1.05	0.68	Cdh23 Clcn7 Clic1 Hba-a1 Lasp1 Myo1c Slc29a3 Tmed9 Zdhhc3
138	GO:0051234 [4]: establishment of localization	9	9	43	1847	10730	-1.9	0.0	1.04	0.68	Cdh23 Clcn7 Clic1 Hba-a1 Lasp1 Myo1c Slc29a3 Tmed9 Zdhhc3
139	GO:0043283 [4]: biopolymer metabolism	7	7	45	1318	11259	-1.9	0.0	1.2	0.74	4732497O03Rik Baz1b Edem1 Hp Lta4h Nfic Zdhhc3
140	GO:0051179 [3]: localization	9	9	43	1864	10713	-1.91	0.0	1.01	0.66	Cdh23 Clcn7 Clic1 Hba-a1 Lasp1 Myo1c Slc29a3 Tmed9 Zdhhc3
141	GO:0006350 [6]: transcription	8	8	44	1603	10974	-1.92	0.0	1.07	0.69	Ankib1 Baz1b Hey1 Mllt1 Nfat5 Nfic Tbl1xr1 Xbp1
142	GO:0009987 [2]: cellular process	45	45	7	10494	2083	-1.94	0.0	1.04	0.68	4732497O03Rik AW742319 Ankib1 Arpc3 Ascl2 B2m Bag1 Baz1b Cdh23 Clcn7 Clic1 Edem1 Eef2 Eif3s6 Epb4.1l2 Grp58 Gtpbp2 Hba-a1 Hey1 Hp Kif22 Lalba Lasp1 Lta4h Map4k4 Mllt1 Myo1c Ndufs7 Nfat5 Nfic Ninj1 Pank3 Pfkl Repin1 Rpl14 Rpl37 Scd2 Slc29a3 Srr Tbl1xr1 Tmed9 Tpi1 Txndc1 Xbp1 Zdhhc3
143	GO:0007275 [2]: development	8	8	44	1630	10947	-1.95	0.0	1.02	0.67	Ascl2 Bag1 Epb4.1l2 Hey1 Nfic Ninj1 Tkt Xist
144	GO:0006119 [6]: oxidative phosphorylation	1	1	51	37	12540	-1.97	0.0	1.93	1.11	Ndufs7
145	GO:0006139 [5]: nucleobase, nucleoside, nucleotide and nucleic acid metabolism	10	10	42	2417	10160	-1.99	0.0	0.59	0.4	4732497O03Rik Ankib1 Baz1b Hey1 Mllt1 Nfat5 Nfic Tbl1xr1 Tpi1 Xbp1
146	GO:0009605 [4]: response to external stimulus	8	8	44	2164	10413	-2.01	0.0	0.37	0.25	B2m Cdh23 Hp Ninj1 Repin1 Saa1 Saa2 Tbl1xr1
147	GO:0006445 [7]: regulation of translation	1	1	51	40	12537	-2.02	0.0	1.86	1.09	Eif3s6
148	GO:0040029 [3]: regulation of gene expression, epigenetic	1	1	51	41	12536	-2.04	0.0	1.84	1.08	Xist
149	GO:0006752 [7]: group transfer coenzyme metabolism	1	1	51	41	12536	-2.04	0.0	1.84	1.08	Pank3
150	GO:0001701 [6]: embryonic development (sensu Mammalia)	1	1	51	43	12534	-2.08	0.0	1.79	1.07	Ascl2
151	GO:0006986 [5]: response to unfolded protein	1	1	51	43	12534	-2.08	0.0	1.79	1.07	Edem1
152	GO:0006766 [5]: vitamin metabolism	1	1	51	44	12533	-2.1	0.0	1.77	1.07	Tpi1
153	GO:0006629 [5]: lipid metabolism	3	3	49	431	12146	-2.14	0.0	1.33	0.81	Lta4h Scd2 Tpi1
154	GO:0007242 [5]: intracellular signaling cascade	1	1	51	670	11907	-2.2	0.0	0.06	0.04	AW742319
155	GO:0030333 [5]: antigen processing	1	1	51	50	12527	-2.2	0.0	1.66	0.98	B2m
156	GO:0006366 [8]: transcription from Pol II promoter	2	2	50	226	12351	-2.21	0.0	1.42	0.81	Mllt1 Nfat5
157	GO:0006996 [5]: organelle organization and biogenesis	4	4	48	743	11834	-2.24	0.0	0.99	0.65	Baz1b Epb4.1l2 Kif22 Myo1c
158	GO:0006821 [8]: chloride transport	1	1	51	53	12524	-2.25	0.0	1.61	0.94	Clcn7
159	GO:0006464 [7]: protein modification	5	5	47	1111	11466	-2.26	0.0	0.71	0.48	Ankib1 Bag1 Edem1 Map4k4 Tbl1xr1
160	GO:0019882 [5]: antigen presentation	1	1	51	55	12522	-2.27	0.0	1.58	0.92	B2m
161	GO:0043009 [5]: embryonic development (sensu Vertebrata)	1	1	51	55	12522	-2.27	0.0	1.58	0.92	Ascl2
162	GO:0045944 [9]: positive regulation of transcription from Pol II promoter	1	1	51	58	12519	-2.31	0.0	1.53	0.88	Nfat5
163	GO:0009653 [3]: morphogenesis	4	4	48	1102	11475	-2.33	0.0	0.39	0.27	Ascl2 Epb4.1l2 Hey1 Nfic
164	GO:0016043 [4]: cell organization and biogenesis	4	4	48	879	11698	-2.35	0.0	0.7	0.47	Baz1b Epb4.1l2 Kif22 Myo1c
165	GO:0009108 [7]: coenzyme biosynthesis	1	1	51	63	12514	-2.37	0.0	1.46	0.82	Pank3
166	GO:0048513 [3]: organ development	3	3	49	953	11624	-2.37	0.0	0.27	0.19	Ascl2 Hey1 Nfic
167	GO:0009887 [4]: organogenesis	3	3	49	947	11630	-2.38	0.0	0.27	0.19	Ascl2 Hey1 Nfic
168	GO:0006486 [8]: protein amino acid glycosylation	1	1	51	65	12512	-2.4	0.0	1.43	0.81	Edem1
169	GO:0006811 [5]: ion transport	3	3	49	562	12015	-2.4	0.0	0.88	0.58	Clcn7 Clic1 Lasp1
170	GO:0007156 [6]: homophilic cell adhesion	1	1	51	69	12508	-2.44	0.0	1.38	0.81	Cdh23
171	GO:0040008 [4]: regulation of growth	1	1	51	68	12509	-2.44	0.0	1.39	0.81	Tkt
172	GO:0050794 [3]: regulation of cellular process	1	1	51	573	12004	-2.45	0.0	0.09	0.06	Bag1
173	GO:0050881 [5]: musculoskeletal movement	1	1	51	70	12507	-2.45	0.0	1.37	0.81	Tbl1xr1
174	GO:0050885 [6]: regulation of balance	1	1	51	70	12507	-2.45	0.0	1.37	0.81	Tbl1xr1
175	GO:0050953 [6]: sensory perception of light	1	1	51	70	12507	-2.45	0.0	1.37	0.81	Tbl1xr1
176	GO:0050957 [6]: equilibrioception	1	1	51	70	12507	-2.45	0.0	1.37	0.81	Tbl1xr1
177	GO:0000165 [7]: MAPKKK cascade	1	1	51	70	12507	-2.45	0.0	1.37	0.81	AW742319
178	GO:0007601 [7]: visual perception	1	1	51	70	12507	-2.45	0.0	1.37	0.81	Tbl1xr1
179	GO:0009101 [7]: glycoprotein biosynthesis	1	1	51	70	12507	-2.45	0.0	1.37	0.81	Edem1
180	GO:0050879 [4]: organismal movement	1	1	51	71	12506	-2.46	0.0	1.36	0.81	Tbl1xr1
181	GO:0008283 [4]: cell proliferation	2	2	50	736	11841	-2.46	0.0	0.2	0.16	Nfic Repin1
182	GO:0051188 [6]: cofactor biosynthesis	1	1	51	72	12505	-2.47	0.0	1.34	0.81	Pank3
183	GO:0045893 [8]: positive regulation of transcription, DNA-dependent	1	1	51	73	12504	-2.48	0.0	1.33	0.81	Nfat5
184	GO:0007049 [5]: cell cycle	1	1	51	557	12020	-2.49	0.0	0.1	0.07	Nfic
185	GO:0009100 [7]: glycoprotein metabolism	1	1	51	75	12502	-2.49	0.0	1.31	0.79	Edem1
186	GO:0006816 [8]: calcium ion transport	1	1	51	77	12500	-2.51	0.0	1.29	0.78	Clic1
187	GO:0048514 [5]: blood vessel morphogenesis	1	1	51	78	12499	-2.53	0.0	1.28	0.77	Hey1
188	GO:0006417 [6]: regulation of protein biosynthesis	1	1	51	81	12496	-2.55	0.0	1.25	0.75	Eif3s6
189	GO:0016568 [8]: chromatin modification	1	1	51	83	12494	-2.56	0.0	1.23	0.75	Baz1b
190	GO:0006333 [8]: chromatin assembly or disassembly	1	1	51	83	12494	-2.56	0.0	1.23	0.75	Baz1b
191	GO:0006886 [6]: intracellular protein transport	2	2	50	342	12235	-2.57	0.0	0.88	0.58	Tmed9 Zdhhc3
192	GO:0006512 [8]: ubiquitin cycle	2	2	50	355	12222	-2.58	0.0	0.83	0.55	Ankib1 Tbl1xr1
193	GO:0009889 [5]: regulation of biosynthesis	1	1	51	87	12490	-2.59	0.0	1.19	0.74	Eif3s6
194	GO:0030036 [8]: actin cytoskeleton organization and biogenesis	1	1	51	87	12490	-2.59	0.0	1.19	0.74	Epb4.1l2
195	GO:0009792 [4]: embryonic development (sensu Metazoa)	1	1	51	88	12489	-2.6	0.0	1.18	0.74	Ascl2
196	GO:0001568 [4]: blood vessel development	1	1	51	88	12489	-2.6	0.0	1.18	0.74	Hey1
197	GO:0009628 [5]: response to abiotic stimulus	2	2	50	370	12207	-2.61	0.0	0.79	0.52	Cdh23 Tbl1xr1
198	GO:0006793 [5]: phosphorus metabolism	2	2	50	609	11968	-2.62	0.0	0.32	0.23	Map4k4 Ndufs7
199	GO:0006796 [6]: phosphate metabolism	2	2	50	609	11968	-2.62	0.0	0.32	0.23	Map4k4 Ndufs7
200	GO:0030029 [7]: actin filament-based process	1	1	51	93	12484	-2.64	0.0	1.13	0.72	Epb4.1l2
201	GO:0006260 [6]: DNA replication	1	1	51	93	12484	-2.64	0.0	1.13	0.72	Nfic
202	GO:0045941 [7]: positive regulation of transcription	1	1	51	94	12483	-2.64	0.0	1.12	0.72	Nfat5
203	GO:0006511 [10]: ubiquitin-dependent protein catabolism	1	1	51	94	12483	-2.64	0.0	1.12	0.72	Edem1
204	GO:0045935 [6]: positive regulation of nucleobase, nucleoside, nucleotide and nucleic acid metabolism	1	1	51	95	12482	-2.65	0.0	1.11	0.71	Nfat5
205	GO:0006259 [5]: DNA metabolism	2	2	50	419	12158	-2.66	0.0	0.65	0.44	Baz1b Nfic
206	GO:0019941 [9]: modification-dependent protein catabolism	1	1	51	96	12481	-2.66	0.0	1.11	0.71	Edem1
207	GO:0016337 [5]: cell-cell adhesion	1	1	51	98	12479	-2.67	0.0	1.09	0.7	Cdh23
208	GO:0016310 [7]: phosphorylation	2	2	50	508	12069	-2.67	0.0	0.47	0.34	Map4k4 Ndufs7
209	GO:0046907 [5]: intracellular transport	2	2	50	472	12105	-2.68	0.0	0.53	0.38	Tmed9 Zdhhc3
210	GO:0008104 [4]: protein localization	2	2	50	507	12070	-2.68	0.0	0.47	0.34	Tmed9 Zdhhc3
211	GO:0007155 [4]: cell adhesion	2	2	50	480	12097	-2.68	0.0	0.52	0.37	Cdh23 Ninj1
212	GO:0015031 [5]: protein transport	2	2	50	484	12093	-2.68	0.0	0.51	0.36	Tmed9 Zdhhc3
213	GO:0045184 [5]: establishment of protein localization	2	2	50	488	12089	-2.68	0.0	0.5	0.36	Tmed9 Zdhhc3
214	GO:0006468 [8]: protein amino acid phosphorylation	1	1	51	463	12114	-2.7	0.0	0.15	0.12	Map4k4
215	GO:0015698 [7]: inorganic anion transport	1	1	51	111	12466	-2.73	0.0	0.99	0.65	Clcn7
216	GO:0015674 [7]: di-, tri-valent inorganic cation transport	1	1	51	114	12463	-2.76	0.0	0.97	0.64	Clic1
217	GO:0000067 [6]: DNA replication and chromosome cycle	1	1	51	118	12459	-2.77	0.0	0.94	0.62	Nfic
218	GO:0016567 [9]: protein ubiquitination	1	1	51	120	12457	-2.78	0.0	0.93	0.61	Ankib1
219	GO:0006954 [5]: inflammatory response	1	1	51	122	12455	-2.79	0.0	0.92	0.61	Repin1
220	GO:0007243 [6]: protein kinase cascade	1	1	51	122	12455	-2.79	0.0	0.92	0.61	AW742319
221	GO:0051244 [4]: regulation of cellular physiological process	1	1	51	417	12160	-2.79	0.0	0.19	0.15	Bag1
222	GO:0016265 [3]: death	1	1	51	404	12173	-2.82	0.0	0.2	0.16	Bag1
223	GO:0009893 [5]: positive regulation of metabolism	1	1	51	130	12447	-2.82	0.0	0.87	0.58	Nfat5
224	GO:0006820 [6]: anion transport	1	1	51	133	12444	-2.83	0.0	0.85	0.56	Clcn7
225	GO:0008219 [4]: cell death	1	1	51	397	12180	-2.83	0.0	0.21	0.16	Bag1
226	GO:0007017 [7]: microtubule-based process	1	1	51	137	12440	-2.84	0.0	0.83	0.55	Kif22
227	GO:0006520 [6]: amino acid metabolism	1	1	51	139	12438	-2.85	0.0	0.82	0.55	Srr
228	GO:0006812 [6]: cation transport	1	1	51	376	12201	-2.86	0.0	0.23	0.17	Clic1
229	GO:0009117 [6]: nucleotide metabolism	1	1	51	147	12430	-2.87	0.0	0.78	0.52	Tpi1
230	GO:0012501 [5]: programmed cell death	1	1	51	367	12210	-2.88	0.0	0.24	0.18	Bag1
231	GO:0016070 [5]: RNA metabolism	1	1	51	367	12210	-2.88	0.0	0.24	0.18	4732497O03Rik
232	GO:0006915 [6]: apoptosis	1	1	51	361	12216	-2.88	0.0	0.25	0.18	Bag1
233	GO:0019953 [4]: sexual reproduction	1	1	51	155	12422	-2.89	0.0	0.74	0.49	Tkt
234	GO:0000003 [3]: reproduction	1	1	51	155	12422	-2.89	0.0	0.74	0.49	Tkt
235	GO:0000902 [4]: cellular morphogenesis	1	1	51	155	12422	-2.89	0.0	0.74	0.49	Epb4.1l2
236	GO:0006325 [7]: establishment and/or maintenance of chromatin architecture	1	1	51	156	12421	-2.89	0.0	0.74	0.49	Baz1b
237	GO:0050793 [3]: regulation of development	1	1	51	157	12420	-2.9	0.0	0.73	0.49	Tkt
238	GO:0006928 [4]: cell motility	1	1	51	166	12411	-2.91	0.0	0.69	0.47	Arpc3
239	GO:0006323 [6]: DNA packaging	1	1	51	165	12412	-2.91	0.0	0.7	0.47	Baz1b
240	GO:0009790 [3]: embryonic development	1	1	51	173	12404	-2.92	0.0	0.66	0.45	Ascl2
241	GO:0006519 [5]: amino acid and derivative metabolism	1	1	51	180	12397	-2.93	0.0	0.64	0.43	Srr
242	GO:0006357 [8]: regulation of transcription from Pol II promoter	1	1	51	182	12395	-2.94	0.0	0.63	0.43	Nfat5
243	GO:0006396 [6]: RNA processing	1	1	51	310	12267	-2.94	0.0	0.32	0.23	4732497O03Rik
244	GO:0007399 [5]: neurogenesis	1	1	51	306	12271	-2.95	0.0	0.32	0.23	Ascl2
245	GO:0006457 [7]: protein folding	1	1	51	187	12390	-2.95	0.0	0.61	0.42	Bag1
246	GO:0030001 [7]: metal ion transport	1	1	51	297	12280	-2.95	0.0	0.34	0.23	Clic1
247	GO:0007264 [6]: small GTPase mediated signal transduction	1	1	51	195	12382	-2.96	0.0	0.58	0.4	AW742319
248	GO:0006605 [7]: protein targeting	1	1	51	194	12383	-2.96	0.0	0.59	0.4	Zdhhc3
249	GO:0043119 [4]: positive regulation of physiological process	1	1	51	288	12289	-2.96	0.0	0.36	0.24	Nfat5
250	GO:0042981 [6]: regulation of apoptosis	1	1	51	206	12371	-2.97	0.0	0.55	0.38	Bag1
251	GO:0006968 [4]: cellular defense response	1	1	51	203	12374	-2.97	0.0	0.56	0.38	B2m
252	GO:0009308 [5]: amine metabolism	1	1	51	208	12369	-2.97	0.0	0.54	0.38	Srr
253	GO:0043067 [5]: regulation of programmed cell death	1	1	51	209	12368	-2.97	0.0	0.54	0.38	Bag1
254	GO:0051276 [6]: chromosome organization and biogenesis	1	1	51	238	12339	-2.98	0.0	0.46	0.34	Baz1b
255	GO:0007001 [7]: chromosome organization and biogenesis (sensu Eukaryota)	1	1	51	233	12344	-2.98	0.0	0.47	0.34	Baz1b
