# Supplementary material for: A genomic analysis of mouse models of breast cancer reveals molecular features of mouse models and relationships to human breast cancer
Source: Breast Cancer Res. 2014 Jun 5;16(3):R59. doi: 10.1186/bcr3672 (PMC4078930; doi:10.1186/bcr3672)
Supplement: Additional file 3 — Fold change values organized by mouse tumor model type comparing the mouse model to normal mammary gland. [file bcr3672-S3.zip › Additional_File_3/p53Mut_t121_vs_NMLmammary/AdditionalFile74_p53Mut_t121_vs_NMLmammary/UpregulatedGenesgather_kegg_121024.txt]

#	Annotation	Total Genes With Ann	Your Genes (With Ann)	Your Genes (No Ann)	Genome (With Ann)	Genome (No Ann)	ln(Bayes factor)	neg ln(p value)	FE: neg ln(p value)	FE: neg ln(FDR)	Genes
1	path:mmu00710: Carbon fixation	2	2	12	18	2487	2.6	6.9	5.27	3.0	Tkt Tpi1
2	path:mmu00030: Pentose phosphate pathway	2	2	12	20	2485	2.41	6.64	5.08	3.0	Pfkl Tkt
3	path:mmu00031: Inositol metabolism	1	1	13	1	2504	1.8	5.95	4.5	2.83	Tpi1
4	path:mmu00051: Fructose and mannose metabolism	2	2	12	36	2469	1.37	5.52	4.02	2.63	Pfkl Tpi1
5	path:mmu04530: Tight junction	3	3	11	120	2385	1.02	5.16	3.58	2.52	Cttn Epb4.1l2 Ppp2r4
6	path:mmu00010: Glycolysis / Gluconeogenesis	2	2	12	48	2457	0.88	4.98	3.5	2.52	Pfkl Tpi1
7	path:mmu00770: Pantothenate and CoA biosynthesis	1	1	13	15	2490	-0.21	0.0	2.46	1.63	Pank3
8	path:mmu00052: Galactose metabolism	1	1	13	25	2480	-0.64	0.0	2.0	1.41	Pfkl
9	path:mmu00532: Chondroitin / Heparan sulfate biosynthesis	1	1	13	27	2478	-0.7	0.0	1.93	1.41	Extl3
10	path:mmu04310: Wnt signaling pathway	2	2	12	139	2366	-0.76	0.0	1.7	1.41	Nfat5 Tbl1xr1
11	path:mmu00590: Prostaglandin and leukotriene metabolism	1	1	13	32	2473	-0.84	0.0	1.78	1.41	Lta4h
12	path:mmu00620: Pyruvate metabolism	1	1	13	32	2473	-0.84	0.0	1.78	1.41	Glo1
13	path:mmu00190: Oxidative phosphorylation	1	1	13	114	2391	-1.65	0.0	0.73	0.52	Ndufs7
14	path:mmu04910: Insulin signaling pathway	1	1	13	132	2373	-1.7	0.0	0.63	0.5	Pfkl
15	path:mmu04010: MAPK signaling pathway	1	1	13	230	2275	-1.7	0.0	0.3	0.3	Map4k4
16	path:mmu04020: Calcium signaling pathway	1	1	13	180	2325	-1.74	0.0	0.43	0.37	Nfat5
