# Supplementary material for: A genomic analysis of mouse models of breast cancer reveals molecular features of mouse models and relationships to human breast cancer
Source: Breast Cancer Res. 2014 Jun 5;16(3):R59. doi: 10.1186/bcr3672 (PMC4078930; doi:10.1186/bcr3672)
Supplement: Additional file 3 — Fold change values organized by mouse tumor model type comparing the mouse model to normal mammary gland. [file bcr3672-S3.zip › Additional_File_3/p53Mut_t121_vs_NMLmammary/AdditionalFile74_p53Mut_t121_vs_NMLmammary/UpregulatedGenesgather_transfac_121024.txt]

#	Annotation	Total Genes With Ann	Your Genes (With Ann)	Your Genes (No Ann)	Genome (With Ann)	Genome (No Ann)	ln(Bayes factor)	neg ln(p value)	FE: neg ln(p value)	FE: neg ln(FDR)	Genes
1	V$MYCMAX_B: c-Myc:Max binding sites	34	34	21	6152	9964	4.42	8.28	8.01	2.27	4732497O03Rik AW742319 Ankib1 Bag1 Baz1b Ceacam10 Clcn7 Edem1 Eef2 Eif3s6 Glo1 Grp58 Hey1 Hp Lasp1 Lta4h Mllt1 Mrpl18 Nfat5 Ninj1 Pafah2 Pank3 Ppp2r4 Repin1 Rpl14 Scd2 Serpine2 Slc29a3 Srr Tbl1xr1 Tmed9 Xbp1 Xist Zdhhc3
2	V$NRF2_01: nuclear respiratory factor 2	19	19	36	2677	13439	3.32	7.15	6.93	1.89	Ankib1 Arpc3 Bag1 Baz1b Cttn Extl3 Hey1 Kif22 Mllt1 Mrpl18 Ndufs7 Nfat5 Pank3 Ppp2r4 Rpl14 Rpl37 Slc29a3 Txndc1 Zfp622
3	V$MYC_Q2	20	20	35	3000	13116	2.93	6.74	6.5	1.86	4732497O03Rik AW742319 Baz1b Ceacam10 Clcn7 Eef2 Epb4.1l2 Grp58 Hp Lasp1 Lta4h Mllt1 Mrpl18 Pank3 Ppp2r4 Repin1 Rpl14 Serpine2 Xist Zdhhc3
4	V$FOXP3_Q4	22	22	33	9552	6564	2.3	6.06	0.0	0.0	Ankib1 Bag1 Ceacam10 Clcn7 Eef2 Epb4.1l2 Extl3 Glo1 Grp58 Hp Lalba Map4k4 Mllt1 Ndufs7 Rpl14 Saa1 Saa2 Scd2 Tex13 Tkt Txndc1 Zfp622
5	V$FREAC7_01: Fork head RElated ACtivator-7	12	12	43	6506	9610	2.26	5.99	0.0	0.0	4732497O03Rik Ankib1 Arpc3 B2m BC031593 Ddit4 Glo1 Lasp1 Tex13 Tkt Tmed9 Zfp622
6	V$NMYC_01: N-Myc	21	21	34	3459	12657	2.11	5.84	5.63	1.28	4732497O03Rik AW742319 Baz1b Ceacam10 Clcn7 Edem1 Eef2 Epb4.1l2 Grp58 Hp Lasp1 Lta4h Mllt1 Mrpl18 Pank3 Ppp2r4 Repin1 Rpl14 Serpine2 Xist Zdhhc3
7	V$IRF_Q6	23	23	32	4075	12041	1.74	5.42	5.21	1.19	4732497O03Rik AW742319 Ankib1 Arpc3 B2m Bag1 Clcn7 Cttn Eef2 Epb4.1l2 Extl3 Kif22 Lalba Lasp1 Mllt1 Mrpl18 Pafah2 Rpl37 Saa1 Saa2 Tex13 Xbp1 Xist
8	V$IRF_Q6_01	35	35	20	7494	8622	1.41	5.07	4.83	1.19	4732497O03Rik AW742319 Ankib1 Arpc3 B2m Bag1 Cdh23 Clcn7 Cttn Edem1 Eef2 Eif3s6 Epb4.1l2 Extl3 Hp Kif22 Lalba Lasp1 Lta4h Map4k4 Mllt1 Mrpl18 Ndufs7 Pafah2 Repin1 Rpl14 Rpl37 Saa1 Saa2 Slc29a3 Tex13 Tmed9 Xbp1 Xist Zfp622
9	V$E2F_Q3_01	28	28	27	5515	10601	1.41	5.07	4.83	1.19	4732497O03Rik AW742319 Ankib1 Arpc3 Bag1 Baz1b Ddit4 Eif3s6 Glo1 Grp58 Hey1 Lasp1 Map4k4 Mrpl18 Ndufs7 Nfic Pank3 Ppp2r4 Rpl14 Scd2 Serpine2 Srr Tbl1xr1 Tex13 Tkt Tmed9 Zdhhc3 Zfp622
10	V$HIF1_Q5: hypoxia-inducible factor 1	13	13	42	1855	14261	1.19	4.79	4.76	1.19	2700087H15Rik Baz1b Clcn7 Ddit4 Eef2 Extl3 Kif22 Lta4h Mllt1 Ninj1 Rpl14 Serpine2 Srr
11	V$USF_Q6: upstream stimulating factor	43	43	12	10129	5987	1.01	4.63	4.47	1.13	2700087H15Rik 4732497O03Rik AW742319 Ankib1 Arpc3 B2m Baz1b Cdh23 Ceacam10 Clcn7 Cttn Ddit4 Edem1 Eef2 Epb4.1l2 Glo1 Grp58 Hp Kif22 Lalba Lasp1 Lta4h Map4k4 Mllt1 Mrpl18 Ndufs7 Nfat5 Ninj1 Pafah2 Pank3 Ppp2r4 Repin1 Rpl14 Rpl37 Saa1 Saa2 Scd2 Serpine2 Tex13 Xbp1 Xist Zdhhc3 Zfp622
12	V$HFH3_01: HFH-3 (HNF3/fork head homolog 3)	17	17	38	7534	8582	0.97	4.57	0.01	0.0	4732497O03Rik AW742319 Ankib1 Arpc3 Cdh23 Cttn Eef2 Epb4.1l2 Glo1 Grp58 Lalba Mllt1 Ppp2r4 Saa2 Tkt Tmed9 Zfp622
13	V$ARNT_01: AhR nuclear translocator homodimers	10	10	45	1276	14840	0.93	4.51	4.55	1.13	4732497O03Rik Baz1b Clcn7 Hp Lta4h Mrpl18 Pank3 Ppp2r4 Repin1 Zdhhc3
14	V$KROX_Q6	30	30	25	6335	9781	0.79	4.34	4.14	1.01	2700087H15Rik 4732497O03Rik AW742319 Ankib1 Arpc3 Baz1b Clcn7 Ddit4 Edem1 Grp58 Hey1 Lasp1 Map4k4 Mllt1 Mrpl18 Nfat5 Ninj1 Repin1 Rpl14 Rpl37 Scd2 Serpine2 Slc29a3 Srr Tbl1xr1 Tex13 Tkt Xbp1 Xist Zfp622
15	V$GATA1_02: GATA-binding factor 1	28	28	27	5792	10324	0.75	4.34	4.11	1.01	4732497O03Rik Arpc3 BC031593 Bag1 Cdh23 Edem1 Eef2 Eif3s6 Epb4.1l2 Extl3 Grp58 Hey1 Hp Kif22 Lasp1 Lta4h Mrpl18 Ndufs7 Pank3 Ppp2r4 Rpl37 Saa2 Scd2 Serpine2 Tkt Txndc1 Xbp1 Zdhhc3
16	V$TFIII_Q6	55	55	0	14787	1329	0.69	4.21	4.72	1.19	2700087H15Rik 4732497O03Rik AW742319 Ankib1 Arpc3 B2m BC031593 Bag1 Baz1b Cdh23 Ceacam10 Clcn7 Cttn Ddit4 Edem1 Eef2 Eif3s6 Epb4.1l2 Extl3 Glo1 Grp58 Hey1 Hp Kif22 Lalba Lasp1 Lta4h Map4k4 Mllt1 Mrpl18 Ndufs7 Nfat5 Nfic Ninj1 Pafah2 Pank3 Ppp2r4 Repin1 Rpl14 Rpl37 Saa1 Saa2 Scd2 Serpine2 Slc29a3 Srr Tbl1xr1 Tex13 Tkt Tmed9 Txndc1 Xbp1 Xist Zdhhc3 Zfp622
17	V$XFD2_01: Xenopus fork head domain factor 2	6	6	49	3819	12297	0.67	4.21	0.0	0.0	B2m Ddit4 Glo1 Lasp1 Repin1 Tex13
18	V$CEBPGAMMA_Q6	32	32	23	11592	4524	0.57	4.09	0.01	0.0	4732497O03Rik Arpc3 BC031593 Bag1 Baz1b Cdh23 Ceacam10 Eef2 Eif3s6 Epb4.1l2 Extl3 Glo1 Grp58 Hp Kif22 Lalba Ndufs7 Nfat5 Pafah2 Pank3 Repin1 Rpl14 Rpl37 Saa1 Saa2 Serpine2 Slc29a3 Tex13 Txndc1 Xbp1 Xist Zfp622
19	V$ELF1_Q6	18	18	37	7621	8495	0.53	4.03	0.01	0.0	4732497O03Rik AW742319 Bag1 Cdh23 Ceacam10 Cttn Ddit4 Glo1 Hp Pafah2 Pank3 Saa1 Tex13 Tkt Txndc1 Xbp1 Xist Zdhhc3
20	V$MYCMAX_01: c-Myc:Max heterodimer	3	3	52	139	15977	0.47	3.97	4.38	1.13	Hp Mrpl18 Zdhhc3
21	V$E2F1_Q4: E2F-1	23	23	32	4587	11529	0.42	3.91	3.76	0.9	4732497O03Rik AW742319 Ankib1 Arpc3 Bag1 Baz1b Clcn7 Eif3s6 Grp58 Hey1 Lasp1 Map4k4 Pank3 Ppp2r4 Rpl14 Scd2 Serpine2 Slc29a3 Srr Txndc1 Xbp1 Zdhhc3 Zfp622
22	V$CP2_01: CP2	42	42	13	10109	6007	0.38	3.85	3.77	0.9	2700087H15Rik AW742319 Ankib1 Arpc3 BC031593 Bag1 Cdh23 Ceacam10 Clcn7 Cttn Ddit4 Eef2 Eif3s6 Epb4.1l2 Extl3 Grp58 Hey1 Hp Kif22 Lalba Lasp1 Lta4h Map4k4 Mllt1 Mrpl18 Ndufs7 Nfat5 Ninj1 Ppp2r4 Rpl14 Rpl37 Saa1 Saa2 Scd2 Slc29a3 Srr Tbl1xr1 Tkt Tmed9 Txndc1 Xbp1 Xist
23	V$GFI1_01: growth factor independence 1	9	9	46	4709	11407	0.36	3.85	0.01	0.0	BC031593 Bag1 Hp Lasp1 Lta4h Map4k4 Rpl37 Tkt Zfp622
24	V$E2F1_Q6: E2F-1	36	36	19	8308	7808	0.31	3.79	3.63	0.9	2700087H15Rik 4732497O03Rik AW742319 Ankib1 Arpc3 BC031593 Bag1 Baz1b Clcn7 Ddit4 Edem1 Glo1 Grp58 Hey1 Lasp1 Lta4h Map4k4 Mllt1 Mrpl18 Ndufs7 Nfat5 Pank3 Ppp2r4 Rpl14 Rpl37 Saa1 Saa2 Scd2 Serpine2 Srr Tbl1xr1 Tex13 Txndc1 Xist Zdhhc3 Zfp622
25	V$BRN2_01: POU factor Brn-2	16	16	39	6861	9255	0.23	3.67	0.01	0.0	4732497O03Rik Ankib1 Clcn7 Glo1 Lalba Lasp1 Mllt1 Repin1 Rpl37 Saa1 Saa2 Scd2 Tmed9 Txndc1 Zdhhc3 Zfp622
26	V$E2F_Q4: E2F	26	26	29	5488	10628	0.23	3.67	3.53	0.9	2700087H15Rik 4732497O03Rik Ankib1 Arpc3 Baz1b Clcn7 Ddit4 Eif3s6 Grp58 Lasp1 Lta4h Map4k4 Mrpl18 Ndufs7 Nfat5 Pank3 Ppp2r4 Rpl37 Scd2 Serpine2 Slc29a3 Srr Tbl1xr1 Tex13 Txndc1 Zfp622
27	V$HFH1_01: HNF-3/Fkh Homolog 1	2	2	53	2129	13987	0.22	3.67	0.0	0.0	Glo1 Tmed9
28	V$DEAF1_01	17	17	38	3120	12996	0.19	3.61	3.58	0.9	Bag1 Clcn7 Edem1 Eef2 Eif3s6 Hey1 Kif22 Lasp1 Lta4h Map4k4 Mllt1 Nfat5 Slc29a3 Tex13 Tkt Xist Zfp622
29	V$COUP_01: COUP:HNF-4 heterodimer	14	14	41	2408	13708	0.11	3.55	3.54	0.9	4732497O03Rik BC031593 Baz1b Cdh23 Eef2 Eif3s6 Epb4.1l2 Lalba Lasp1 Mrpl18 Ninj1 Pafah2 Scd2 Slc29a3
30	V$MAZ_Q6	45	45	10	11226	4890	0.06	3.49	3.48	0.9	4732497O03Rik AW742319 Ankib1 Arpc3 BC031593 Bag1 Baz1b Cdh23 Cttn Ddit4 Edem1 Eif3s6 Epb4.1l2 Extl3 Glo1 Grp58 Hey1 Hp Lalba Lasp1 Map4k4 Mllt1 Mrpl18 Ndufs7 Nfat5 Nfic Ninj1 Pafah2 Ppp2r4 Repin1 Rpl14 Rpl37 Saa2 Scd2 Serpine2 Slc29a3 Srr Tbl1xr1 Tex13 Tkt Tmed9 Txndc1 Xbp1 Zdhhc3 Zfp622
31	V$CDX2_Q5	28	28	27	10253	5863	0.04	0.0	0.02	0.0	2700087H15Rik AW742319 Arpc3 B2m Ceacam10 Clcn7 Edem1 Eef2 Eif3s6 Epb4.1l2 Extl3 Grp58 Hp Lasp1 Lta4h Mllt1 Ndufs7 Nfic Pafah2 Pank3 Repin1 Rpl37 Saa1 Scd2 Tmed9 Txndc1 Xbp1 Zdhhc3
32	V$GATA_C: GATA binding site	19	19	36	7641	8475	0.01	0.0	0.02	0.0	2700087H15Rik 4732497O03Rik B2m Clcn7 Cttn Eef2 Eif3s6 Extl3 Glo1 Hp Lasp1 Pank3 Ppp2r4 Rpl37 Scd2 Serpine2 Srr Xbp1 Xist
33	V$E2_01: papilloma virus regulator E2	7	7	48	858	15258	-0.02	0.0	3.63	0.9	4732497O03Rik Cdh23 Cttn Nfat5 Repin1 Saa2 Xist
34	V$PPARA_02: PPAR-alpha:RXR-alpha heterodimer (peroxisome proliferator activated factor alpha:retinoid X receptor alpha)	5	5	50	479	15637	-0.02	0.0	3.73	0.9	2700087H15Rik Arpc3 BC031593 Bag1 Hp
35	V$CDC5_01: cell division control protein 5	43	43	12	14142	1974	-0.03	0.0	0.01	0.0	4732497O03Rik AW742319 Arpc3 B2m BC031593 Bag1 Baz1b Cdh23 Ceacam10 Clcn7 Edem1 Eef2 Eif3s6 Epb4.1l2 Extl3 Glo1 Grp58 Hey1 Hp Kif22 Lalba Lasp1 Lta4h Mllt1 Mrpl18 Ndufs7 Nfic Ninj1 Pafah2 Pank3 Repin1 Rpl37 Saa1 Saa2 Scd2 Serpine2 Srr Tex13 Tkt Tmed9 Txndc1 Xbp1 Xist
36	V$HFH8_01: HNF-3/Fkh Homolog-8	3	3	52	2420	13696	-0.07	0.0	0.01	0.0	Glo1 Lasp1 Tmed9
37	V$HIF1_Q3: hypoxia induced factor	9	9	46	1300	14816	-0.09	0.0	3.46	0.9	Baz1b Ddit4 Kif22 Lasp1 Lta4h Mllt1 Ninj1 Ppp2r4 Rpl14
38	V$DEC_Q1	45	45	10	11342	4774	-0.16	0.0	3.23	0.72	2700087H15Rik 4732497O03Rik AW742319 Arpc3 B2m BC031593 Baz1b Cdh23 Ceacam10 Clcn7 Cttn Edem1 Eef2 Eif3s6 Epb4.1l2 Extl3 Glo1 Grp58 Hp Lalba Lasp1 Map4k4 Mllt1 Mrpl18 Ndufs7 Nfat5 Ninj1 Pafah2 Pank3 Ppp2r4 Repin1 Rpl14 Saa1 Saa2 Serpine2 Slc29a3 Srr Tbl1xr1 Tex13 Tkt Txndc1 Xbp1 Xist Zdhhc3 Zfp622
39	V$HNF3B_01: Hepatocyte Nuclear Factor 3beta	35	35	20	12047	4069	-0.18	0.0	0.02	0.0	4732497O03Rik AW742319 Ankib1 Arpc3 B2m Ceacam10 Clcn7 Cttn Edem1 Eef2 Epb4.1l2 Extl3 Glo1 Grp58 Kif22 Lalba Lta4h Mllt1 Ndufs7 Nfat5 Nfic Ppp2r4 Repin1 Rpl14 Rpl37 Saa2 Serpine2 Slc29a3 Tex13 Tmed9 Txndc1 Xbp1 Xist Zdhhc3 Zfp622
40	V$E2F_Q4_01	16	16	39	3050	13066	-0.24	0.0	3.09	0.7	4732497O03Rik Ankib1 Arpc3 Ddit4 Grp58 Hey1 Lasp1 Map4k4 Mrpl18 Ndufs7 Ppp2r4 Scd2 Serpine2 Tbl1xr1 Tex13 Zfp622
41	V$E47_02: E47	3	3	52	2332	13784	-0.29	0.0	0.01	0.0	AW742319 Mllt1 Serpine2
42	V$E2F1_Q3_01	21	21	34	4430	11686	-0.36	0.0	2.89	0.59	Ankib1 Arpc3 Baz1b Edem1 Eef2 Grp58 Lasp1 Lta4h Mllt1 Mrpl18 Ndufs7 Nfat5 Nfic Ppp2r4 Repin1 Rpl14 Scd2 Srr Tbl1xr1 Xist Zdhhc3
43	V$CART1_01: Cart-1 (cartilage homeoprotein 1)	2	2	53	1917	14199	-0.38	0.0	0.01	0.0	Edem1 Pank3
44	V$MAZR_01: MAZ related factor	29	29	26	6683	9433	-0.39	0.0	2.8	0.59	4732497O03Rik AW742319 BC031593 Bag1 Baz1b Cdh23 Cttn Ddit4 Extl3 Glo1 Grp58 Hey1 Lasp1 Lta4h Map4k4 Mllt1 Nfat5 Repin1 Rpl14 Rpl37 Scd2 Serpine2 Slc29a3 Srr Tbl1xr1 Tex13 Tkt Xbp1 Xist
45	V$E2_Q6_01	7	7	48	949	15167	-0.44	0.0	3.16	0.72	4732497O03Rik Cdh23 Cttn Nfat5 Repin1 Tkt Xist
46	V$CREB_01: cAMP-responsive element binding protein	1	1	54	1472	14644	-0.48	0.0	0.01	0.0	Eef2
47	V$NFKB_C: NF-kappaB binding site	5	5	50	557	15559	-0.51	0.0	3.18	0.72	B2m Ceacam10 Lasp1 Nfic Ninj1
48	V$TATA_C: Retroviral TATA box	11	11	44	4889	11227	-0.52	0.0	0.03	0.0	Baz1b Clcn7 Eef2 Kif22 Rpl37 Saa2 Tex13 Tmed9 Xbp1 Zdhhc3 Zfp622
49	V$FOXJ2_01: fork head box J 2	21	21	34	7869	8247	-0.56	0.0	0.04	0.0	4732497O03Rik AW742319 Ankib1 Arpc3 B2m Cttn Ddit4 Eef2 Epb4.1l2 Extl3 Glo1 Grp58 Lalba Mllt1 Ppp2r4 Repin1 Saa2 Tex13 Tkt Tmed9 Zfp622
50	V$USF_C: USF binding site	32	32	23	7683	8433	-0.59	0.0	2.56	0.51	4732497O03Rik AW742319 Arpc3 Baz1b Ceacam10 Clcn7 Eef2 Epb4.1l2 Extl3 Glo1 Grp58 Hp Lasp1 Lta4h Map4k4 Mllt1 Mrpl18 Nfic Pank3 Ppp2r4 Repin1 Rpl14 Saa2 Scd2 Serpine2 Slc29a3 Tbl1xr1 Tex13 Xbp1 Xist Zdhhc3 Zfp622
51	V$USF_01: upstream stimulating factor	10	10	45	1686	14430	-0.59	0.0	2.85	0.59	AW742319 Clcn7 Eef2 Epb4.1l2 Hp Mrpl18 Pank3 Repin1 Xist Zdhhc3
52	V$NFMUE1_Q6	5	5	50	575	15541	-0.62	0.0	3.06	0.7	Eif3s6 Ndufs7 Ppp2r4 Srr Xist
53	V$E2F1DP1_01: E2F-1:DP-1 heterodimer	21	21	34	4581	11535	-0.62	0.0	2.58	0.51	2700087H15Rik 4732497O03Rik Ankib1 Arpc3 BC031593 Baz1b Clcn7 Glo1 Grp58 Lasp1 Lta4h Mrpl18 Pafah2 Ppp2r4 Rpl37 Serpine2 Srr Tbl1xr1 Tex13 Txndc1 Zfp622
54	V$PPARG_03: PPAR (peroxisome proliferator-activated receptor gamma)	27	27	28	6290	9826	-0.66	0.0	2.48	0.51	Arpc3 B2m BC031593 Bag1 Baz1b Cdh23 Ceacam10 Cttn Ddit4 Edem1 Epb4.1l2 Glo1 Grp58 Hp Kif22 Lalba Lasp1 Mrpl18 Ppp2r4 Repin1 Rpl37 Scd2 Slc29a3 Tkt Txndc1 Xbp1 Zfp622
55	V$NKX3A_01: NK class homeobox factor 3A	6	6	49	3190	12926	-0.69	0.0	0.03	0.0	Arpc3 Cttn Eif3s6 Extl3 Glo1 Xist
56	V$AP1_Q2: activator protein 1	32	32	23	10914	5202	-0.72	0.0	0.05	0.0	2700087H15Rik 4732497O03Rik Ankib1 Arpc3 B2m Cdh23 Ceacam10 Clcn7 Eef2 Extl3 Glo1 Hp Kif22 Lalba Map4k4 Ndufs7 Nfat5 Nfic Pank3 Ppp2r4 Rpl14 Rpl37 Saa2 Scd2 Slc29a3 Srr Tmed9 Txndc1 Xbp1 Xist Zdhhc3 Zfp622
57	V$HLF_01: hepatic leukemia factor	11	11	44	4746	11370	-0.74	0.0	0.04	0.0	Baz1b Eef2 Epb4.1l2 Glo1 Ndufs7 Saa2 Slc29a3 Srr Tex13 Xist Zdhhc3
58	V$TITF1_Q3: TTF-1, TITF1 (thyroid transcription factor 1)	16	16	39	6252	9864	-0.76	0.0	0.05	0.0	AW742319 Arpc3 B2m BC031593 Cdh23 Eif3s6 Epb4.1l2 Extl3 Glo1 Kif22 Ndufs7 Pank3 Ppp2r4 Rpl37 Scd2 Tbl1xr1
59	V$MINI20_B: Muscle initiator sequence-20	39	39	16	9867	6249	-0.77	0.0	2.41	0.51	2700087H15Rik Ankib1 Arpc3 B2m BC031593 Baz1b Cdh23 Ceacam10 Clcn7 Cttn Ddit4 Edem1 Eif3s6 Epb4.1l2 Extl3 Glo1 Grp58 Hey1 Hp Kif22 Lasp1 Map4k4 Mllt1 Mrpl18 Ndufs7 Nfat5 Nfic Ninj1 Ppp2r4 Repin1 Rpl14 Rpl37 Serpine2 Srr Tbl1xr1 Tkt Tmed9 Xbp1 Zfp622
60	V$MTATA_B: Muscle TATA box	21	21	34	7716	8400	-0.78	0.0	0.06	0.0	AW742319 B2m Bag1 Cdh23 Clcn7 Eef2 Epb4.1l2 Extl3 Glo1 Lasp1 Ndufs7 Pank3 Repin1 Rpl37 Saa2 Tbl1xr1 Tkt Tmed9 Xist Zdhhc3 Zfp622
61	V$CREL_01: c-Rel	45	45	10	11715	4401	-0.81	0.0	2.5	0.51	2700087H15Rik Ankib1 B2m BC031593 Bag1 Baz1b Cdh23 Ceacam10 Clcn7 Cttn Ddit4 Edem1 Eif3s6 Extl3 Glo1 Hey1 Hp Kif22 Lalba Lasp1 Lta4h Map4k4 Mllt1 Mrpl18 Ndufs7 Nfat5 Nfic Ninj1 Pank3 Ppp2r4 Repin1 Rpl14 Saa1 Saa2 Serpine2 Slc29a3 Srr Tex13 Tkt Tmed9 Txndc1 Xbp1 Xist Zdhhc3 Zfp622
62	V$NFKB_Q6: NF-kappaB	11	11	44	2019	14097	-0.81	0.0	2.56	0.51	B2m BC031593 Baz1b Ceacam10 Lasp1 Mllt1 Ninj1 Pank3 Serpine2 Xist Zfp622
63	V$NFKAPPAB_01: NF-kappaB	12	12	43	2280	13836	-0.81	0.0	2.51	0.51	B2m Bag1 Baz1b Cdh23 Ceacam10 Lalba Lasp1 Mllt1 Pank3 Xist Zdhhc3 Zfp622
64	V$AREB6_02: AREB6 (Atp1a1 regulatory element binding factor 6)	16	16	39	6205	9911	-0.82	0.0	0.06	0.0	2700087H15Rik AW742319 BC031593 Baz1b Cttn Epb4.1l2 Grp58 Hp Lalba Lta4h Ndufs7 Ppp2r4 Saa1 Saa2 Srr Tkt
65	V$HOX13_01: Hox-1.3	3	3	52	242	15874	-0.85	0.0	2.98	0.65	Clcn7 Lasp1 Scd2
66	V$STAT5A_02	13	13	42	2559	13557	-0.85	0.0	2.44	0.51	2700087H15Rik Clcn7 Hey1 Kif22 Lalba Lasp1 Pafah2 Pank3 Tbl1xr1 Txndc1 Xbp1 Xist Zdhhc3
67	V$CREBATF_Q6	11	11	44	4668	11448	-0.87	0.0	0.05	0.0	AW742319 Arpc3 Ddit4 Edem1 Eef2 Grp58 Lta4h Mllt1 Ninj1 Ppp2r4 Xist
68	V$E2F1_Q4_01	16	16	39	3364	12752	-0.87	0.0	2.35	0.51	4732497O03Rik Ankib1 Arpc3 Ddit4 Grp58 Hey1 Lasp1 Map4k4 Mrpl18 Ndufs7 Ppp2r4 Scd2 Serpine2 Tbl1xr1 Tex13 Zfp622
69	V$ELK1_02: Elk-1	47	47	8	12383	3733	-0.87	0.0	2.49	0.51	4732497O03Rik AW742319 Ankib1 Arpc3 B2m Bag1 Baz1b Ceacam10 Clcn7 Cttn Ddit4 Edem1 Eef2 Eif3s6 Epb4.1l2 Extl3 Glo1 Grp58 Hey1 Hp Kif22 Lalba Lasp1 Lta4h Map4k4 Mllt1 Mrpl18 Ndufs7 Nfat5 Pafah2 Pank3 Ppp2r4 Repin1 Rpl14 Rpl37 Saa1 Scd2 Serpine2 Slc29a3 Srr Tex13 Tkt Tmed9 Txndc1 Xbp1 Xist Zfp622
70	V$LEF1TCF1_Q4	22	22	33	7923	8193	-0.9	0.0	0.07	0.0	AW742319 B2m Cdh23 Cttn Eef2 Extl3 Kif22 Lalba Lasp1 Lta4h Mrpl18 Ninj1 Pank3 Ppp2r4 Rpl14 Rpl37 Slc29a3 Tbl1xr1 Tex13 Tkt Tmed9 Zfp622
71	V$AFP1_Q6	5	5	50	2749	13367	-0.91	0.0	0.03	0.0	Lta4h Serpine2 Tex13 Tkt Tmed9
72	V$E2F1_Q6_01	24	24	31	5631	10485	-0.92	0.0	2.17	0.44	Ankib1 Arpc3 BC031593 Baz1b Clcn7 Grp58 Lasp1 Lta4h Map4k4 Mrpl18 Ndufs7 Nfic Ppp2r4 Repin1 Rpl37 Serpine2 Srr Tbl1xr1 Tex13 Tkt Txndc1 Xist Zdhhc3 Zfp622
73	V$IPF1_Q4	7	7	48	3382	12734	-0.93	0.0	0.04	0.0	Eif3s6 Epb4.1l2 Glo1 Lasp1 Rpl14 Scd2 Tmed9
74	V$VMYB_02: v-Myb	13	13	42	2595	13521	-0.93	0.0	2.35	0.51	2700087H15Rik Ankib1 Eif3s6 Epb4.1l2 Extl3 Lta4h Mrpl18 Ninj1 Ppp2r4 Repin1 Serpine2 Tex13 Tkt
75	V$NFKB_Q6_01	40	40	15	10294	5822	-0.94	0.0	2.22	0.44	2700087H15Rik 4732497O03Rik B2m BC031593 Bag1 Baz1b Cdh23 Ceacam10 Clcn7 Edem1 Eif3s6 Extl3 Glo1 Hey1 Hp Kif22 Lalba Lasp1 Map4k4 Mrpl18 Ndufs7 Nfat5 Nfic Ninj1 Pank3 Ppp2r4 Repin1 Rpl14 Rpl37 Scd2 Serpine2 Slc29a3 Srr Tbl1xr1 Tex13 Tmed9 Txndc1 Xist Zdhhc3 Zfp622
76	V$HNF1_Q6	50	50	5	15468	648	-0.98	0.0	0.02	0.0	2700087H15Rik 4732497O03Rik AW742319 Ankib1 Arpc3 B2m BC031593 Bag1 Baz1b Cdh23 Ceacam10 Clcn7 Cttn Ddit4 Edem1 Eef2 Eif3s6 Epb4.1l2 Extl3 Glo1 Grp58 Hp Kif22 Lalba Lasp1 Lta4h Map4k4 Mllt1 Mrpl18 Ndufs7 Nfat5 Ninj1 Pafah2 Pank3 Repin1 Rpl14 Rpl37 Saa1 Saa2 Scd2 Serpine2 Slc29a3 Srr Tex13 Tkt Tmed9 Txndc1 Xbp1 Xist Zfp622
77	V$RFX1_02: X-box binding protein RFX1	14	14	41	5490	10626	-0.99	0.0	0.07	0.0	2700087H15Rik Ankib1 Arpc3 Ceacam10 Edem1 Pank3 Scd2 Serpine2 Srr Tkt Txndc1 Xist Zdhhc3 Zfp622
78	V$LHX3_01: LIM homeobox transcription factor 3	1	1	54	1290	14826	-1.02	0.0	0.01	0.0	Saa2
79	V$LEF1_Q6	54	54	1	14836	1280	-1.04	0.0	2.8	0.59	2700087H15Rik 4732497O03Rik AW742319 Ankib1 Arpc3 B2m BC031593 Bag1 Cdh23 Ceacam10 Clcn7 Cttn Ddit4 Edem1 Eef2 Eif3s6 Epb4.1l2 Extl3 Glo1 Grp58 Hey1 Hp Kif22 Lalba Lasp1 Lta4h Map4k4 Mllt1 Mrpl18 Ndufs7 Nfat5 Nfic Ninj1 Pafah2 Pank3 Ppp2r4 Repin1 Rpl14 Rpl37 Saa1 Saa2 Scd2 Serpine2 Slc29a3 Srr Tbl1xr1 Tex13 Tkt Tmed9 Txndc1 Xbp1 Xist Zdhhc3 Zfp622
80	V$GABP_B: GA binding protein	8	8	47	1366	14750	-1.05	0.0	2.39	0.51	Arpc3 Baz1b Cttn Kif22 Nfat5 Pank3 Rpl37 Slc29a3
81	V$ATF_01: activating transcription factor	2	2	53	1650	14466	-1.05	0.0	0.02	0.0	Eef2 Ninj1
82	V$BARBIE_01: barbiturate-inducible element	23	23	32	8077	8039	-1.06	0.0	0.09	0.0	2700087H15Rik BC031593 Bag1 Baz1b Cdh23 Ceacam10 Clcn7 Edem1 Epb4.1l2 Grp58 Hey1 Mllt1 Mrpl18 Ninj1 Saa2 Scd2 Serpine2 Slc29a3 Srr Tkt Tmed9 Zdhhc3 Zfp622
83	V$TEF_Q6	15	15	40	5726	10390	-1.06	0.0	0.08	0.0	4732497O03Rik Arpc3 B2m BC031593 Clcn7 Cttn Hp Lalba Mrpl18 Ndufs7 Pank3 Rpl37 Saa2 Scd2 Tmed9
84	V$E2F_Q6_01	10	10	45	1885	14231	-1.08	0.0	2.26	0.44	4732497O03Rik Ankib1 Grp58 Lasp1 Map4k4 Mrpl18 Ndufs7 Ppp2r4 Tbl1xr1 Tex13
85	V$CDPCR1_01: cut-like homeodomain protein	39	39	16	12608	3508	-1.09	0.0	0.08	0.0	4732497O03Rik AW742319 Ankib1 Cdh23 Ceacam10 Clcn7 Cttn Ddit4 Edem1 Eef2 Eif3s6 Epb4.1l2 Extl3 Glo1 Hey1 Hp Kif22 Lalba Lasp1 Lta4h Mrpl18 Ndufs7 Nfat5 Nfic Ninj1 Pafah2 Pank3 Repin1 Rpl14 Rpl37 Saa1 Saa2 Scd2 Tbl1xr1 Tex13 Tkt Xbp1 Xist Zfp622
86	V$FOXJ2_02: fork head box J 2	17	17	38	6278	9838	-1.11	0.0	0.09	0.0	4732497O03Rik AW742319 B2m Bag1 Clcn7 Edem1 Eef2 Epb4.1l2 Extl3 Glo1 Hp Lalba Ndufs7 Nfat5 Pank3 Srr Tmed9
87	V$E2F_03	9	9	46	1661	14455	-1.15	0.0	2.21	0.44	Ankib1 Grp58 Lasp1 Mrpl18 Ndufs7 Ppp2r4 Serpine2 Tbl1xr1 Tex13
88	V$NFKAPPAB50_01: NF-kappaB (p50)	5	5	50	691	15425	-1.18	0.0	2.44	0.51	4732497O03Rik Cdh23 Edem1 Rpl14 Zdhhc3
89	V$AMEF2_Q6: myocyte enhancer factor	9	9	46	1673	14443	-1.18	0.0	2.18	0.44	4732497O03Rik Ankib1 Arpc3 B2m Cttn Epb4.1l2 Hp Lalba Zfp622
90	V$POU1F1_Q6	18	18	37	6477	9639	-1.21	0.0	0.11	0.0	4732497O03Rik Arpc3 B2m BC031593 Baz1b Clcn7 Cttn Eif3s6 Map4k4 Ndufs7 Repin1 Rpl37 Saa1 Saa2 Slc29a3 Tex13 Tmed9 Xbp1
91	V$GR_01: high affinity binding site for glucocorticoid receptor	1	1	54	1217	14899	-1.22	0.0	0.01	0.0	Eef2
92	V$LDSPOLYA_B: Lentiviral Poly A downstream element	48	48	7	12914	3202	-1.22	0.0	2.11	0.42	2700087H15Rik 4732497O03Rik AW742319 Arpc3 B2m BC031593 Bag1 Baz1b Cdh23 Ceacam10 Clcn7 Cttn Ddit4 Eef2 Eif3s6 Epb4.1l2 Extl3 Glo1 Hey1 Hp Kif22 Lalba Lasp1 Lta4h Mllt1 Mrpl18 Ndufs7 Nfat5 Nfic Ninj1 Pafah2 Ppp2r4 Repin1 Rpl14 Rpl37 Saa1 Saa2 Scd2 Serpine2 Slc29a3 Srr Tex13 Tkt Tmed9 Xbp1 Xist Zdhhc3 Zfp622
93	V$EVI1_04: ectopic viral integration site 1 encoded factor	37	37	18	11949	4167	-1.22	0.0	0.1	0.0	4732497O03Rik Ankib1 Arpc3 B2m BC031593 Bag1 Clcn7 Ddit4 Edem1 Eef2 Eif3s6 Extl3 Glo1 Grp58 Hp Kif22 Lalba Lasp1 Lta4h Map4k4 Mrpl18 Ndufs7 Nfat5 Ninj1 Pafah2 Pank3 Rpl37 Saa1 Scd2 Slc29a3 Tex13 Tkt Tmed9 Txndc1 Xbp1 Xist Zfp622
94	V$CREB_Q4_01	12	12	43	4700	11416	-1.23	0.0	0.09	0.0	4732497O03Rik AW742319 Arpc3 Ddit4 Eef2 Lta4h Mllt1 Ninj1 Ppp2r4 Rpl14 Serpine2 Xist
95	V$SREBP1_Q6	22	22	33	5328	10788	-1.24	0.0	1.77	0.2	2700087H15Rik Ankib1 BC031593 Bag1 Ddit4 Edem1 Map4k4 Ndufs7 Nfat5 Ninj1 Pank3 Ppp2r4 Rpl14 Saa1 Saa2 Scd2 Srr Tbl1xr1 Tex13 Tkt Xbp1 Zdhhc3
96	V$LMO2COM_02: complex of Lmo2 bound to Tal-1, E2A proteins, and GATA-1, half-site 2	33	33	22	8525	7591	-1.26	0.0	1.72	0.2	2700087H15Rik 4732497O03Rik Ankib1 B2m BC031593 Bag1 Baz1b Cdh23 Ceacam10 Clcn7 Ddit4 Edem1 Eef2 Eif3s6 Epb4.1l2 Grp58 Hey1 Hp Kif22 Lalba Lasp1 Lta4h Mrpl18 Pank3 Ppp2r4 Repin1 Rpl14 Rpl37 Saa2 Scd2 Serpine2 Srr Txndc1
97	V$TCF1P_Q6	40	40	15	10564	5552	-1.27	0.0	1.8	0.23	AW742319 Ankib1 Arpc3 B2m BC031593 Bag1 Baz1b Cdh23 Ceacam10 Clcn7 Ddit4 Eef2 Eif3s6 Epb4.1l2 Extl3 Glo1 Hp Kif22 Lalba Lasp1 Map4k4 Mllt1 Mrpl18 Ndufs7 Nfat5 Ninj1 Pafah2 Ppp2r4 Repin1 Rpl37 Saa1 Saa2 Scd2 Serpine2 Srr Tex13 Tmed9 Txndc1 Xist Zfp622
98	V$IRF7_01: interferon regulatory factor 7	35	35	20	9121	6995	-1.27	0.0	1.71	0.2	4732497O03Rik AW742319 Ankib1 Arpc3 B2m BC031593 Bag1 Baz1b Cdh23 Clcn7 Cttn Edem1 Eef2 Eif3s6 Epb4.1l2 Extl3 Hey1 Hp Kif22 Lasp1 Lta4h Mllt1 Mrpl18 Ndufs7 Pafah2 Pank3 Repin1 Rpl14 Rpl37 Scd2 Slc29a3 Tbl1xr1 Tex13 Tmed9 Xbp1
99	V$IRF2_01: interferon regulatory factor 2	1	1	54	19	16097	-1.28	0.0	2.72	0.54	Bag1
100	V$HNF1_C: Hepatic nuclear factor 1	15	15	40	5510	10606	-1.31	0.0	0.12	0.0	4732497O03Rik Bag1 Baz1b Clcn7 Cttn Glo1 Lta4h Ndufs7 Pafah2 Pank3 Rpl37 Saa2 Scd2 Xbp1 Xist
101	V$PAX3_B: Pax-3 binding sites	37	37	18	9750	6366	-1.32	0.0	1.67	0.2	4732497O03Rik Ankib1 Arpc3 B2m Bag1 Baz1b Cdh23 Ceacam10 Clcn7 Ddit4 Edem1 Eef2 Eif3s6 Epb4.1l2 Extl3 Grp58 Hey1 Hp Lasp1 Lta4h Map4k4 Mllt1 Mrpl18 Ndufs7 Ninj1 Pafah2 Pank3 Ppp2r4 Repin1 Rpl14 Rpl37 Serpine2 Tbl1xr1 Xbp1 Xist Zdhhc3 Zfp622
102	V$GATA2_02: GATA-binding factor 2	15	15	40	5492	10624	-1.32	0.0	0.12	0.0	BC031593 Cdh23 Clcn7 Cttn Eif3s6 Extl3 Glo1 Hp Pafah2 Pank3 Ppp2r4 Scd2 Serpine2 Tbl1xr1 Xbp1
103	V$MYOGNF1_01: myogenin / nuclear factor 1 or related factors	15	15	40	3434	12682	-1.37	0.0	1.72	0.2	2700087H15Rik Bag1 Cdh23 Clcn7 Eef2 Extl3 Hey1 Hp Lasp1 Pank3 Repin1 Saa2 Serpine2 Srr Txndc1
104	V$GCM_Q2	9	9	46	3675	12441	-1.39	0.0	0.1	0.0	BC031593 Ceacam10 Eif3s6 Lasp1 Map4k4 Ninj1 Saa2 Tkt Tmed9
105	V$NFY_Q6_01	27	27	28	6938	9178	-1.39	0.0	1.51	0.13	2700087H15Rik AW742319 B2m Bag1 Baz1b Cttn Ddit4 Edem1 Eif3s6 Glo1 Grp58 Hey1 Kif22 Lasp1 Mllt1 Mrpl18 Ndufs7 Nfic Pank3 Repin1 Rpl14 Saa2 Scd2 Srr Tkt Xbp1 Xist
106	V$OCT1_02: octamer factor 1	15	15	40	5421	10695	-1.4	0.0	0.13	0.0	Ankib1 Arpc3 B2m Bag1 Extl3 Glo1 Map4k4 Pank3 Ppp2r4 Repin1 Saa2 Tex13 Tkt Xbp1 Zfp622
107	V$HMX1_01: H6 homeobox 3	1	1	54	22	16094	-1.4	0.0	2.58	0.51	Grp58
108	V$AREB6_01: AREB6 (Atp1a1 regulatory element binding factor 6)	15	15	40	3476	12640	-1.42	0.0	1.65	0.2	2700087H15Rik BC031593 Ceacam10 Glo1 Hp Kif22 Lasp1 Mllt1 Ndufs7 Saa1 Saa2 Serpine2 Tex13 Xbp1 Zdhhc3
109	V$MRF2_01: modulator recognition factor 2	37	37	18	9855	6261	-1.42	0.0	1.53	0.13	2700087H15Rik 4732497O03Rik AW742319 Ankib1 Arpc3 B2m Clcn7 Cttn Edem1 Eef2 Eif3s6 Extl3 Glo1 Grp58 Hp Kif22 Lalba Lasp1 Lta4h Mllt1 Mrpl18 Ndufs7 Pank3 Ppp2r4 Repin1 Rpl14 Saa1 Saa2 Scd2 Slc29a3 Srr Tex13 Tkt Tmed9 Xbp1 Xist Zfp622
110	V$STAT_01: signal transducers and activators of transcription	7	7	48	3050	13066	-1.43	0.0	0.09	0.0	Clcn7 Kif22 Lalba Lasp1 Lta4h Nfic Rpl37
111	V$HP1SITEFACTOR_Q6	10	10	45	3932	12184	-1.44	0.0	0.11	0.0	Bag1 Glo1 Lalba Map4k4 Ndufs7 Ninj1 Repin1 Tmed9 Txndc1 Zdhhc3
112	V$NKX25_01: homeo domain factor Nkx-2.5/Csx, tinman homolog	24	24	31	7946	8170	-1.45	0.0	0.18	0.0	4732497O03Rik AW742319 Arpc3 Cdh23 Ddit4 Eef2 Epb4.1l2 Extl3 Grp58 Hp Kif22 Map4k4 Ndufs7 Ninj1 Pafah2 Pank3 Repin1 Rpl14 Saa1 Saa2 Scd2 Slc29a3 Tkt Xbp1
113	V$MYCMAX_02: c-Myc:Max heterodimer	22	22	33	5555	10561	-1.46	0.0	1.45	0.11	4732497O03Rik AW742319 Baz1b Ceacam10 Clcn7 Eef2 Epb4.1l2 Extl3 Glo1 Grp58 Hp Lasp1 Lta4h Mrpl18 Pank3 Ppp2r4 Repin1 Rpl14 Serpine2 Xbp1 Xist Zdhhc3
114	V$CETS1P54_01: c-Ets-1(p54)	39	39	16	10477	5639	-1.46	0.0	1.51	0.13	2700087H15Rik 4732497O03Rik AW742319 Ankib1 Arpc3 B2m BC031593 Bag1 Baz1b Ceacam10 Clcn7 Cttn Ddit4 Edem1 Grp58 Hey1 Kif22 Lalba Lta4h Mllt1 Mrpl18 Ndufs7 Nfat5 Pafah2 Pank3 Ppp2r4 Repin1 Rpl14 Rpl37 Saa1 Scd2 Serpine2 Slc29a3 Tbl1xr1 Tex13 Tkt Xbp1 Zdhhc3 Zfp622
115	V$AP1_C: AP-1 binding site	7	7	48	3027	13089	-1.47	0.0	0.09	0.0	Glo1 Grp58 Nfat5 Nfic Pank3 Repin1 Rpl14
116	V$ATF4_Q2: activating transcription factor 4	10	10	45	3907	12209	-1.47	0.0	0.12	0.0	AW742319 Arpc3 Bag1 Ddit4 Edem1 Eef2 Glo1 Grp58 Rpl37 Xist
117	V$GATA3_03: GATA-binding factor 3	34	34	21	10836	5280	-1.47	0.0	0.17	0.0	2700087H15Rik 4732497O03Rik B2m BC031593 Bag1 Baz1b Cdh23 Ceacam10 Clcn7 Cttn Edem1 Eef2 Eif3s6 Epb4.1l2 Extl3 Glo1 Hp Lasp1 Lta4h Ndufs7 Ninj1 Pafah2 Repin1 Rpl14 Saa1 Scd2 Slc29a3 Srr Tbl1xr1 Tkt Tmed9 Txndc1 Xbp1 Zdhhc3
118	V$MYOD_01: myoblast determination gene product	33	33	22	10533	5583	-1.48	0.0	0.18	0.0	2700087H15Rik AW742319 Ankib1 Arpc3 BC031593 Baz1b Cttn Ddit4 Eef2 Eif3s6 Extl3 Glo1 Grp58 Mllt1 Mrpl18 Ndufs7 Nfic Ninj1 Pafah2 Ppp2r4 Repin1 Rpl14 Saa1 Saa2 Serpine2 Slc29a3 Tex13 Tkt Tmed9 Xbp1 Xist Zdhhc3 Zfp622
119	V$ETS1_B: c-ETS-1 binding site	27	27	28	7093	9023	-1.51	0.0	1.32	0.06	2700087H15Rik AW742319 Ankib1 BC031593 Cdh23 Ceacam10 Cttn Ddit4 Edem1 Glo1 Kif22 Lalba Lta4h Map4k4 Nfat5 Nfic Pafah2 Pank3 Rpl37 Saa1 Saa2 Serpine2 Slc29a3 Srr Tex13 Tkt Tmed9
120	V$PTF1BETA_Q6	7	7	48	1308	14808	-1.52	0.0	1.85	0.26	Ankib1 Cdh23 Cttn Lasp1 Nfic Saa1 Txndc1
121	V$COREBINDINGFACTOR_Q6	15	15	40	5264	10852	-1.54	0.0	0.17	0.0	AW742319 Arpc3 BC031593 Cdh23 Epb4.1l2 Glo1 Hp Lta4h Repin1 Rpl37 Tkt Tmed9 Xbp1 Xist Zdhhc3
122	V$SOX9_B1: SOX (SRY-related HMG box)	28	28	27	8966	7150	-1.56	0.0	0.22	0.0	2700087H15Rik 4732497O03Rik Ankib1 B2m Bag1 Cdh23 Ceacam10 Clcn7 Cttn Edem1 Eef2 Epb4.1l2 Glo1 Grp58 Hp Lalba Lasp1 Map4k4 Ndufs7 Pank3 Rpl14 Scd2 Srr Tkt Txndc1 Xist Zdhhc3 Zfp622
123	V$S8_01: S8	2	2	53	1433	14683	-1.56	0.0	0.04	0.0	Saa2 Txndc1
124	V$PITX2_Q2: pituitary homeobox factor 2	26	26	29	6893	9223	-1.58	0.0	1.22	0.06	AW742319 Arpc3 B2m BC031593 Bag1 Edem1 Eef2 Eif3s6 Epb4.1l2 Glo1 Grp58 Hp Kif22 Lalba Lta4h Ninj1 Pank3 Rpl14 Saa2 Srr Tkt Txndc1 Xbp1 Xist Zdhhc3 Zfp622
125	V$MEF2_Q6_01	30	30	25	9510	6606	-1.58	0.0	0.23	0.0	2700087H15Rik 4732497O03Rik Ankib1 Arpc3 B2m Baz1b Clcn7 Cttn Ddit4 Edem1 Eef2 Eif3s6 Epb4.1l2 Extl3 Glo1 Hp Kif22 Lalba Lasp1 Ndufs7 Nfic Pank3 Repin1 Saa2 Scd2 Tex13 Tkt Txndc1 Xbp1 Zdhhc3
126	V$BACH2_01: BTB and CNC homolog 2	35	35	20	10984	5132	-1.58	0.0	0.21	0.0	2700087H15Rik 4732497O03Rik Ankib1 Arpc3 Ceacam10 Clcn7 Cttn Ddit4 Edem1 Eef2 Epb4.1l2 Glo1 Grp58 Hp Kif22 Lalba Lasp1 Mrpl18 Ndufs7 Nfat5 Nfic Ninj1 Pank3 Ppp2r4 Repin1 Rpl14 Saa2 Scd2 Serpine2 Srr Tkt Tmed9 Txndc1 Xist Zfp622
127	V$PAX9_B: zebrafish Pax-9 binding sites	15	15	40	3645	12471	-1.59	0.0	1.39	0.06	2700087H15Rik Ankib1 Arpc3 Bag1 Cdh23 Grp58 Hey1 Lasp1 Map4k4 Mllt1 Mrpl18 Ppp2r4 Rpl14 Saa1 Tmed9
128	V$EFC_Q6	33	33	22	8937	7179	-1.59	0.0	1.22	0.06	2700087H15Rik 4732497O03Rik AW742319 B2m Ceacam10 Clcn7 Cttn Ddit4 Epb4.1l2 Extl3 Grp58 Hp Kif22 Lalba Lasp1 Lta4h Mllt1 Ndufs7 Ninj1 Pafah2 Pank3 Ppp2r4 Repin1 Rpl14 Saa1 Saa2 Tex13 Tkt Tmed9 Txndc1 Xbp1 Xist Zdhhc3
129	V$HNF4ALPHA_Q6	22	22	33	5737	10379	-1.6	0.0	1.23	0.06	4732497O03Rik B2m BC031593 Baz1b Cdh23 Clcn7 Eef2 Eif3s6 Epb4.1l2 Extl3 Grp58 Kif22 Lasp1 Lta4h Mrpl18 Ndufs7 Ninj1 Pafah2 Scd2 Slc29a3 Tex13 Xbp1
130	V$IRF1_01: interferon regulatory factor 1	3	3	52	354	15762	-1.61	0.0	2.11	0.42	Bag1 Pafah2 Xbp1
131	V$EBF_Q6	18	18	37	4565	11551	-1.61	0.0	1.28	0.06	2700087H15Rik AW742319 B2m Ceacam10 Clcn7 Ddit4 Hey1 Lasp1 Mllt1 Nfat5 Ninj1 Pafah2 Pank3 Repin1 Saa1 Serpine2 Slc29a3 Txndc1
132	V$CHOP_01: heterodimers of CHOP and C/EBPalpha	13	13	42	4615	11501	-1.61	0.0	0.18	0.0	4732497O03Rik Cdh23 Clcn7 Edem1 Glo1 Kif22 Lta4h Ppp2r4 Repin1 Serpine2 Tkt Xbp1 Xist
133	V$SOX5_01: Sox-5	23	23	32	7416	8700	-1.62	0.0	0.25	0.0	4732497O03Rik Ankib1 B2m Bag1 Ceacam10 Clcn7 Edem1 Eef2 Epb4.1l2 Glo1 Grp58 Hp Lalba Lasp1 Map4k4 Ndufs7 Pank3 Rpl14 Scd2 Srr Txndc1 Zdhhc3 Zfp622
134	V$SP3_Q3	39	39	16	10674	5442	-1.62	0.0	1.27	0.06	2700087H15Rik AW742319 Ankib1 BC031593 Bag1 Baz1b Cdh23 Ceacam10 Clcn7 Cttn Ddit4 Edem1 Eif3s6 Epb4.1l2 Extl3 Grp58 Hey1 Hp Kif22 Lalba Lasp1 Lta4h Map4k4 Mllt1 Mrpl18 Nfat5 Nfic Ninj1 Pafah2 Ppp2r4 Repin1 Saa1 Saa2 Scd2 Serpine2 Slc29a3 Srr Tmed9 Xbp1
135	V$OCT1_06: octamer-binding factor 1	28	28	27	8860	7256	-1.62	0.0	0.26	0.0	2700087H15Rik AW742319 Ankib1 Arpc3 B2m Bag1 Cdh23 Ceacam10 Clcn7 Cttn Eif3s6 Epb4.1l2 Extl3 Glo1 Grp58 Hey1 Kif22 Mllt1 Pafah2 Pank3 Rpl14 Saa2 Scd2 Tbl1xr1 Tex13 Xbp1 Xist Zfp622
136	V$AHR_Q5: aryl hydrocarbon / dioxin receptor	9	9	46	1918	14198	-1.62	0.0	1.59	0.16	2700087H15Rik Cttn Edem1 Mrpl18 Pafah2 Pank3 Srr Tex13 Zdhhc3
137	V$SREBP_Q3	20	20	35	5198	10918	-1.63	0.0	1.2	0.06	2700087H15Rik Eif3s6 Extl3 Grp58 Hey1 Hp Kif22 Lta4h Map4k4 Pank3 Ppp2r4 Saa1 Scd2 Slc29a3 Srr Tex13 Tkt Tmed9 Txndc1 Xist
138	V$NKX25_02: homeo domain factor Nkx-2.5/Csx, tinman homolog	20	20	35	6547	9569	-1.63	0.0	0.25	0.0	4732497O03Rik AW742319 B2m Clcn7 Edem1 Eef2 Eif3s6 Epb4.1l2 Glo1 Grp58 Hp Kif22 Lalba Lta4h Mllt1 Nfat5 Pank3 Rpl14 Saa2 Srr
139	V$NFY_Q6: nuclear factor Y (Y-box binding factor)	17	17	38	5681	10435	-1.64	0.0	0.23	0.0	Bag1 Baz1b Ceacam10 Glo1 Grp58 Hp Kif22 Mrpl18 Nfic Repin1 Rpl14 Saa2 Scd2 Srr Tkt Xbp1 Xist
140	V$ER_Q6: estrogen receptor	31	31	24	8467	7649	-1.65	0.0	1.1	0.04	2700087H15Rik 4732497O03Rik AW742319 Arpc3 BC031593 Cdh23 Ceacam10 Clcn7 Ddit4 Eif3s6 Epb4.1l2 Extl3 Glo1 Hp Kif22 Lta4h Map4k4 Ndufs7 Nfat5 Nfic Pafah2 Ppp2r4 Repin1 Rpl14 Rpl37 Saa1 Saa2 Scd2 Slc29a3 Tkt Txndc1
141	V$SMAD4_Q6	25	25	30	6727	9389	-1.65	0.0	1.09	0.04	BC031593 Bag1 Baz1b Cdh23 Clcn7 Cttn Eef2 Eif3s6 Epb4.1l2 Extl3 Grp58 Hey1 Hp Kif22 Lalba Mrpl18 Ndufs7 Nfat5 Ppp2r4 Rpl37 Saa1 Srr Tex13 Xbp1 Zdhhc3
142	V$TAL1_Q6	25	25	30	6732	9384	-1.65	0.0	1.09	0.04	2700087H15Rik 4732497O03Rik Arpc3 BC031593 Baz1b Eef2 Epb4.1l2 Extl3 Grp58 Nfat5 Ninj1 Pafah2 Ppp2r4 Repin1 Saa1 Serpine2 Slc29a3 Srr Tex13 Tkt Tmed9 Txndc1 Xbp1 Zdhhc3 Zfp622
143	V$MEIS1AHOXA9_01: Meis-1a:HOXA9 heterodimeric binding	2	2	53	168	15948	-1.66	0.0	2.17	0.44	Ankib1 Txndc1
144	V$CETS168_Q6	32	32	23	9981	6135	-1.66	0.0	0.27	0.0	2700087H15Rik 4732497O03Rik AW742319 Ankib1 Arpc3 Baz1b Cdh23 Ceacam10 Clcn7 Cttn Edem1 Hey1 Kif22 Lalba Lta4h Mllt1 Mrpl18 Nfat5 Pafah2 Pank3 Ppp2r4 Repin1 Rpl14 Rpl37 Saa1 Scd2 Serpine2 Slc29a3 Tex13 Tkt Tmed9 Zfp622
145	V$NFY_01: nuclear factor Y (Y-box binding factor)	14	14	41	3433	12683	-1.67	0.0	1.3	0.06	B2m Bag1 Baz1b Ddit4 Edem1 Glo1 Grp58 Hey1 Kif22 Mrpl18 Rpl14 Scd2 Tkt Xbp1
146	V$RFX1_01: X-box binding protein RFX1	26	26	29	7067	9049	-1.67	0.0	1.04	0.04	4732497O03Rik AW742319 B2m Bag1 Baz1b Cdh23 Ceacam10 Ddit4 Grp58 Kif22 Lalba Lasp1 Map4k4 Mllt1 Mrpl18 Ndufs7 Nfic Pank3 Repin1 Rpl37 Slc29a3 Srr Tkt Tmed9 Xbp1 Zdhhc3
147	V$NFE2_01: NF-E2 p45	5	5	50	2293	13823	-1.67	0.0	0.1	0.0	Glo1 Ndufs7 Pank3 Repin1 Rpl14
148	V$FOXO4_01: fork head box O4	36	36	19	11120	4996	-1.69	0.0	0.27	0.0	4732497O03Rik Ankib1 Arpc3 B2m Bag1 Clcn7 Cttn Ddit4 Edem1 Eef2 Eif3s6 Epb4.1l2 Extl3 Glo1 Grp58 Hey1 Hp Lalba Lasp1 Lta4h Map4k4 Mllt1 Mrpl18 Ndufs7 Ninj1 Ppp2r4 Rpl14 Rpl37 Saa2 Slc29a3 Tbl1xr1 Tex13 Tmed9 Txndc1 Zdhhc3 Zfp622
149	V$PIT1_Q6	44	44	11	12154	3962	-1.7	0.0	1.31	0.06	2700087H15Rik 4732497O03Rik AW742319 Ankib1 Arpc3 B2m BC031593 Bag1 Baz1b Cdh23 Ceacam10 Clcn7 Cttn Ddit4 Edem1 Eif3s6 Epb4.1l2 Extl3 Glo1 Hey1 Hp Kif22 Lalba Lta4h Map4k4 Mllt1 Ndufs7 Nfat5 Pafah2 Pank3 Repin1 Rpl14 Rpl37 Saa1 Saa2 Scd2 Slc29a3 Tex13 Tkt Txndc1 Xbp1 Xist Zdhhc3 Zfp622
150	V$YY1_02: Yin and Yang 1	8	8	47	1683	14433	-1.7	0.0	1.55	0.13	Eif3s6 Lta4h Ndufs7 Nfic Ppp2r4 Repin1 Srr Tmed9
151	V$DEAF1_02	3	3	52	373	15743	-1.7	0.0	2.0	0.33	Map4k4 Mrpl18 Nfat5
152	V$IK1_01: Ikaros 1	32	32	23	8883	7233	-1.71	0.0	0.98	0.04	2700087H15Rik 4732497O03Rik AW742319 Ankib1 Arpc3 B2m Bag1 Baz1b Cdh23 Ceacam10 Clcn7 Eef2 Epb4.1l2 Glo1 Hey1 Hp Kif22 Lalba Lasp1 Lta4h Map4k4 Mrpl18 Ndufs7 Pank3 Repin1 Rpl37 Saa1 Saa2 Scd2 Srr Tbl1xr1 Tex13
153	V$DR3_Q4: direct repeat 3	5	5	50	2270	13846	-1.71	0.0	0.1	0.0	Cdh23 Ninj1 Saa2 Scd2 Zdhhc3
154	V$COMP1_01: COMP1	36	36	19	9996	6120	-1.71	0.0	1.04	0.04	4732497O03Rik AW742319 Ankib1 B2m BC031593 Bag1 Cdh23 Clcn7 Cttn Ddit4 Edem1 Eif3s6 Extl3 Grp58 Hey1 Kif22 Lalba Lasp1 Lta4h Map4k4 Mllt1 Mrpl18 Nfic Ninj1 Pafah2 Repin1 Rpl37 Saa1 Saa2 Serpine2 Slc29a3 Srr Tex13 Xbp1 Zdhhc3 Zfp622
155	V$RORA1_01: RAR-related orphan receptor alpha1	4	4	51	1974	14142	-1.72	0.0	0.09	0.0	BC031593 Bag1 Scd2 Tmed9
156	V$SREBP1_01: sterol regulatory element-binding protein 1	4	4	51	610	15506	-1.72	0.0	1.86	0.26	AW742319 Clcn7 Eef2 Slc29a3
157	V$ACAAT_B: Avian C-type CCAAT box	6	6	49	1134	14982	-1.72	0.0	1.66	0.2	AW742319 Cdh23 Ceacam10 Cttn Grp58 Pank3
158	V$CEBPDELTA_Q6	39	39	16	11950	4166	-1.74	0.0	0.27	0.0	2700087H15Rik 4732497O03Rik Ankib1 Arpc3 B2m Bag1 Baz1b Cdh23 Ceacam10 Clcn7 Edem1 Eef2 Eif3s6 Epb4.1l2 Glo1 Grp58 Hey1 Hp Lalba Lasp1 Map4k4 Mrpl18 Ndufs7 Nfic Pafah2 Pank3 Rpl14 Rpl37 Saa1 Saa2 Scd2 Serpine2 Srr Tex13 Tkt Tmed9 Xbp1 Xist Zdhhc3
159	V$FOX_Q2	40	40	15	12264	3852	-1.74	0.0	0.25	0.0	4732497O03Rik AW742319 Ankib1 Arpc3 B2m BC031593 Clcn7 Cttn Ddit4 Edem1 Eef2 Epb4.1l2 Extl3 Glo1 Grp58 Kif22 Lalba Lasp1 Lta4h Mllt1 Mrpl18 Ndufs7 Nfat5 Nfic Pafah2 Pank3 Ppp2r4 Repin1 Rpl14 Rpl37 Saa2 Slc29a3 Tex13 Tkt Tmed9 Txndc1 Xbp1 Xist Zdhhc3 Zfp622
160	V$CDPCR3HD_01: cut-like homeodomain protein	19	19	36	5124	10992	-1.75	0.0	0.97	0.04	Ankib1 Ceacam10 Clcn7 Edem1 Eef2 Extl3 Glo1 Hp Lalba Pafah2 Repin1 Rpl14 Saa1 Saa2 Scd2 Tbl1xr1 Tex13 Tkt Zfp622
161	V$CREBP1_Q2: CRE-binding protein 1	1	1	54	1020	15096	-1.75	0.0	0.03	0.0	Eef2
162	V$SMAD3_Q6	33	33	22	9305	6811	-1.76	0.0	0.86	0.01	2700087H15Rik AW742319 Ankib1 Arpc3 B2m BC031593 Cdh23 Ceacam10 Eef2 Eif3s6 Extl3 Glo1 Grp58 Kif22 Lalba Map4k4 Mllt1 Mrpl18 Ndufs7 Pank3 Ppp2r4 Rpl14 Rpl37 Saa1 Saa2 Serpine2 Slc29a3 Tex13 Tkt Txndc1 Xbp1 Xist Zdhhc3
163	V$CREB_Q2_01	15	15	40	4939	11177	-1.76	0.0	0.29	0.0	4732497O03Rik AW742319 Arpc3 B2m Ddit4 Eef2 Glo1 Lta4h Mllt1 Ninj1 Ppp2r4 Rpl14 Serpine2 Xist Zdhhc3
164	V$HEB_Q6	14	14	41	4653	11463	-1.77	0.0	0.28	0.0	4732497O03Rik BC031593 Ddit4 Eef2 Epb4.1l2 Extl3 Grp58 Hp Mrpl18 Ninj1 Slc29a3 Xbp1 Zdhhc3 Zfp622
165	V$PAX6_01: Pax-6	25	25	30	7557	8559	-1.78	0.0	0.45	0.0	2700087H15Rik 4732497O03Rik Ankib1 Baz1b Cdh23 Eef2 Eif3s6 Glo1 Grp58 Hp Lasp1 Lta4h Mrpl18 Ndufs7 Nfic Pafah2 Pank3 Ppp2r4 Rpl14 Saa2 Serpine2 Tbl1xr1 Tmed9 Txndc1 Zfp622
166	V$E2_Q6: papilloma virus regulator E2	7	7	48	1454	14662	-1.79	0.0	1.49	0.13	4732497O03Rik Cdh23 Cttn Mrpl18 Nfat5 Repin1 Xist
167	V$VMW65_Q6	23	23	32	6939	9177	-1.79	0.0	0.47	0.0	Ankib1 B2m Baz1b Ceacam10 Clcn7 Eif3s6 Epb4.1l2 Glo1 Grp58 Mllt1 Nfat5 Pank3 Repin1 Saa1 Saa2 Scd2 Tbl1xr1 Tex13 Tkt Tmed9 Txndc1 Xbp1 Zdhhc3
168	V$E2F_Q6: E2F	42	42	13	11771	4345	-1.8	0.0	1.05	0.04	2700087H15Rik 4732497O03Rik AW742319 Ankib1 Arpc3 BC031593 Bag1 Baz1b Cdh23 Clcn7 Ddit4 Edem1 Eef2 Eif3s6 Extl3 Grp58 Hey1 Kif22 Lasp1 Lta4h Map4k4 Mllt1 Mrpl18 Ndufs7 Nfat5 Pafah2 Pank3 Ppp2r4 Rpl14 Rpl37 Saa2 Scd2 Serpine2 Slc29a3 Srr Tbl1xr1 Tex13 Txndc1 Xbp1 Xist Zdhhc3 Zfp622
169	V$TCF4_Q5	42	42	13	12797	3319	-1.8	0.0	0.26	0.0	AW742319 Ankib1 Arpc3 B2m BC031593 Bag1 Baz1b Cdh23 Ceacam10 Clcn7 Eef2 Eif3s6 Epb4.1l2 Extl3 Glo1 Grp58 Hey1 Hp Kif22 Lalba Lasp1 Lta4h Mllt1 Mrpl18 Ndufs7 Ninj1 Pank3 Ppp2r4 Repin1 Rpl14 Rpl37 Saa1 Saa2 Scd2 Slc29a3 Srr Tbl1xr1 Tex13 Tmed9 Xbp1 Zdhhc3 Zfp622
170	V$GATA2_03: GATA-binding factor 2	15	15	40	4849	11267	-1.8	0.0	0.33	0.0	B2m BC031593 Cdh23 Clcn7 Eif3s6 Epb4.1l2 Extl3 Glo1 Hp Pafah2 Scd2 Serpine2 Tbl1xr1 Tmed9 Xbp1
171	V$E2A_Q2	32	32	23	9555	6561	-1.81	0.0	0.47	0.0	2700087H15Rik 4732497O03Rik AW742319 Ankib1 Arpc3 BC031593 Baz1b Cttn Ddit4 Eef2 Eif3s6 Epb4.1l2 Glo1 Grp58 Lalba Mrpl18 Ndufs7 Nfic Ninj1 Pank3 Ppp2r4 Repin1 Saa1 Saa2 Serpine2 Srr Tex13 Tkt Tmed9 Xbp1 Xist Zfp622
172	V$ZTA_Q2	16	16	39	5097	11019	-1.81	0.0	0.35	0.0	Ceacam10 Eef2 Eif3s6 Epb4.1l2 Glo1 Grp58 Ndufs7 Nfic Pank3 Repin1 Rpl14 Saa1 Saa2 Scd2 Serpine2 Tkt
173	V$GATA1_06: GATA-binding factor 1	17	17	38	4605	11511	-1.81	0.0	0.92	0.01	B2m BC031593 Cdh23 Clcn7 Eif3s6 Epb4.1l2 Extl3 Glo1 Hp Lalba Lasp1 Ppp2r4 Scd2 Serpine2 Srr Tbl1xr1 Xbp1
174	V$OSF2_Q6	38	38	17	10757	5359	-1.81	0.0	0.87	0.01	2700087H15Rik 4732497O03Rik AW742319 Ankib1 Arpc3 BC031593 Cdh23 Ceacam10 Clcn7 Cttn Eef2 Eif3s6 Epb4.1l2 Extl3 Glo1 Hp Kif22 Lalba Lta4h Map4k4 Mllt1 Mrpl18 Ndufs7 Nfat5 Nfic Pank3 Repin1 Rpl37 Saa2 Scd2 Serpine2 Tex13 Tkt Tmed9 Txndc1 Xbp1 Xist Zdhhc3
175	V$HAND1E47_01: Hand1:E47 heterodimer	32	32	23	9349	6767	-1.81	0.0	0.6	0.0	2700087H15Rik 4732497O03Rik Ankib1 Bag1 Cdh23 Ceacam10 Clcn7 Cttn Edem1 Epb4.1l2 Glo1 Grp58 Hp Kif22 Lta4h Mrpl18 Ninj1 Pafah2 Ppp2r4 Repin1 Rpl14 Rpl37 Saa1 Scd2 Serpine2 Slc29a3 Srr Tex13 Tkt Xbp1 Zdhhc3 Zfp622
176	V$CAAT_01: cellular and viral CCAAT box	33	33	22	9705	6411	-1.82	0.0	0.56	0.0	4732497O03Rik AW742319 B2m Bag1 Baz1b Cdh23 Ceacam10 Clcn7 Cttn Ddit4 Edem1 Eif3s6 Glo1 Grp58 Hey1 Hp Kif22 Lalba Lasp1 Mllt1 Mrpl18 Nfic Pafah2 Pank3 Ppp2r4 Repin1 Rpl14 Scd2 Srr Tkt Txndc1 Xbp1 Xist
177	V$HEN1_02: HEN1	2	2	53	188	15928	-1.82	0.0	1.99	0.33	Mrpl18 Serpine2
178	V$GATA1_03: GATA-binding factor 1	18	18	37	5560	10556	-1.82	0.0	0.42	0.0	AW742319 Arpc3 Baz1b Eef2 Eif3s6 Glo1 Grp58 Hey1 Lalba Ninj1 Pafah2 Rpl37 Saa2 Scd2 Serpine2 Tkt Xist Zdhhc3
179	V$VMAF_01: v-Maf	34	34	21	10116	6000	-1.83	0.0	0.48	0.0	2700087H15Rik 4732497O03Rik AW742319 Arpc3 BC031593 Cdh23 Ceacam10 Ddit4 Eif3s6 Epb4.1l2 Glo1 Grp58 Hey1 Hp Lalba Lasp1 Lta4h Mrpl18 Nfat5 Nfic Pafah2 Ppp2r4 Repin1 Rpl14 Rpl37 Scd2 Slc29a3 Srr Tex13 Tkt Txndc1 Xist Zdhhc3 Zfp622
180	V$SRF_Q5_01	17	17	38	4681	11435	-1.83	0.0	0.84	0.0	AW742319 Bag1 Cdh23 Ceacam10 Ddit4 Edem1 Hp Kif22 Mllt1 Nfic Ninj1 Repin1 Rpl37 Serpine2 Tkt Txndc1 Xist
181	V$CREB_Q4: cAMP-response element binding protein	2	2	53	1306	14810	-1.84	0.0	0.06	0.0	Arpc3 Eef2
182	V$HNF4_DR1_Q3	46	46	9	12870	3246	-1.84	0.0	1.18	0.05	2700087H15Rik 4732497O03Rik Arpc3 B2m BC031593 Bag1 Baz1b Cdh23 Ceacam10 Clcn7 Ddit4 Edem1 Eef2 Eif3s6 Epb4.1l2 Extl3 Glo1 Grp58 Hey1 Hp Kif22 Lalba Lasp1 Lta4h Map4k4 Mrpl18 Ndufs7 Nfat5 Nfic Ninj1 Pafah2 Pank3 Repin1 Saa1 Saa2 Scd2 Serpine2 Slc29a3 Srr Tex13 Tkt Tmed9 Txndc1 Xbp1 Zdhhc3 Zfp622
183	V$ETS2_B: c-Ets-2 binding sites	16	16	39	4431	11685	-1.85	0.0	0.81	0.0	AW742319 Ankib1 Cdh23 Ceacam10 Clcn7 Cttn Ddit4 Edem1 Glo1 Lalba Lta4h Pank3 Rpl37 Saa1 Tex13 Zfp622
184	V$SRF_Q4	2	2	53	1294	14822	-1.86	0.0	0.06	0.0	Nfic Repin1
185	V$MMEF2_Q6: myocyte enhancer factor	18	18	37	5283	10833	-1.86	0.0	0.59	0.0	4732497O03Rik Ankib1 Arpc3 B2m Baz1b Cttn Eef2 Epb4.1l2 Glo1 Hp Lalba Lasp1 Mllt1 Mrpl18 Nfat5 Repin1 Tex13 Txndc1
186	V$NRF2_Q4: heterodimer containing Nrf2	13	13	42	4231	11885	-1.86	0.0	0.33	0.0	AW742319 Bag1 Epb4.1l2 Glo1 Grp58 Nfat5 Pank3 Ppp2r4 Repin1 Rpl14 Serpine2 Xist Zdhhc3
187	V$MAX_01: Max	4	4	51	663	15453	-1.86	0.0	1.66	0.2	AW742319 Hp Mrpl18 Zdhhc3
188	V$PADS_C: Retroviral Poly A downstream element	13	13	42	4190	11926	-1.87	0.0	0.35	0.0	AW742319 Arpc3 B2m Cdh23 Epb4.1l2 Kif22 Lasp1 Pank3 Rpl37 Srr Tkt Tmed9 Xbp1
189	V$MIF1_01: MIBP-1 / RFX1 complex	2	2	53	196	15920	-1.88	0.0	1.93	0.28	Tmed9 Zdhhc3
190	V$VMYB_01: v-Myb	39	39	16	11491	4625	-1.88	0.0	0.52	0.0	2700087H15Rik 4732497O03Rik Ankib1 Arpc3 B2m BC031593 Bag1 Baz1b Cdh23 Ceacam10 Clcn7 Cttn Ddit4 Eif3s6 Epb4.1l2 Extl3 Glo1 Hey1 Kif22 Lalba Lasp1 Lta4h Mllt1 Mrpl18 Ndufs7 Nfat5 Nfic Ninj1 Ppp2r4 Repin1 Rpl37 Serpine2 Slc29a3 Srr Tbl1xr1 Tex13 Tkt Txndc1 Xist
191	V$ELK1_01: Elk-1	15	15	40	4184	11932	-1.89	0.0	0.77	0.0	AW742319 Ankib1 Arpc3 Cttn Edem1 Kif22 Map4k4 Mllt1 Mrpl18 Ndufs7 Rpl37 Slc29a3 Srr Tkt Zfp622
192	V$E12_Q6	15	15	40	4204	11912	-1.9	0.0	0.75	0.0	Ankib1 Arpc3 BC031593 Cttn Eif3s6 Grp58 Mrpl18 Ninj1 Ppp2r4 Repin1 Saa1 Tbl1xr1 Tkt Tmed9 Zfp622
193	V$TGIF_01: TGIF (5'TG3' interacting factor)	15	15	40	4430	11686	-1.91	0.0	0.57	0.0	4732497O03Rik Ankib1 Baz1b Cttn Eef2 Eif3s6 Lta4h Mllt1 Mrpl18 Ndufs7 Nfic Ppp2r4 Slc29a3 Txndc1 Xist
194	V$WHN_B: winged-helix factor nude	14	14	41	3902	12214	-1.91	0.0	0.76	0.0	2700087H15Rik Ankib1 Arpc3 Ddit4 Eef2 Hey1 Lasp1 Mllt1 Mrpl18 Repin1 Rpl37 Tbl1xr1 Txndc1 Zdhhc3
195	V$PEBP_Q6	14	14	41	4161	11955	-1.93	0.0	0.55	0.0	2700087H15Rik 4732497O03Rik Arpc3 BC031593 Cdh23 Epb4.1l2 Glo1 Hp Lta4h Nfic Repin1 Serpine2 Tkt Xist
196	V$PAX6_Q2	12	12	43	3234	12882	-1.94	0.0	0.85	0.01	Arpc3 Ceacam10 Eef2 Extl3 Grp58 Kif22 Lalba Ndufs7 Nfat5 Pank3 Saa1 Zfp622
197	V$HNF1_01: hepatic nuclear factor 1	11	11	44	2896	13220	-1.94	0.0	0.91	0.01	Arpc3 Clcn7 Cttn Edem1 Glo1 Kif22 Lta4h Pafah2 Rpl37 Tmed9 Xbp1
198	V$CMYB_01: c-Myb	12	12	43	3305	12811	-1.95	0.0	0.78	0.0	Cttn Eef2 Glo1 Hp Kif22 Lasp1 Mrpl18 Nfic Ppp2r4 Repin1 Rpl37 Tmed9
199	V$AML_Q6	11	11	44	3539	12577	-1.96	0.0	0.37	0.0	2700087H15Rik BC031593 Cdh23 Epb4.1l2 Glo1 Hp Repin1 Rpl37 Tkt Xbp1 Xist
200	V$CEBP_C: C/EBP binding site	13	13	42	3830	12286	-1.96	0.0	0.58	0.0	B2m Edem1 Eef2 Ndufs7 Pank3 Repin1 Saa1 Serpine2 Srr Tex13 Tkt Xbp1 Xist
201	V$CACCCBINDINGFACTOR_Q6	6	6	49	1294	14822	-1.98	0.0	1.28	0.06	BC031593 Ddit4 Eif3s6 Lta4h Rpl37 Txndc1
202	V$AP1_Q4: activator protein 1	44	44	11	13127	2989	-1.98	0.0	0.38	0.0	2700087H15Rik 4732497O03Rik AW742319 Ankib1 Arpc3 B2m Bag1 Baz1b Cdh23 Ceacam10 Clcn7 Ddit4 Eef2 Epb4.1l2 Extl3 Glo1 Grp58 Hp Kif22 Lalba Lasp1 Map4k4 Mllt1 Ndufs7 Nfat5 Nfic Pank3 Ppp2r4 Repin1 Rpl14 Rpl37 Saa1 Saa2 Scd2 Serpine2 Slc29a3 Srr Tkt Tmed9 Txndc1 Xbp1 Xist Zdhhc3 Zfp622
203	V$GATA1_05: GATA-binding factor 1	10	10	45	2630	13486	-1.99	0.0	0.89	0.01	Cdh23 Ceacam10 Glo1 Hp Pafah2 Saa2 Scd2 Serpine2 Txndc1 Xbp1
204	V$FOXD3_01: fork head box D3	46	46	9	13811	2305	-2.01	0.0	0.3	0.0	4732497O03Rik AW742319 Ankib1 Arpc3 B2m BC031593 Bag1 Cdh23 Ceacam10 Clcn7 Cttn Ddit4 Edem1 Eef2 Eif3s6 Epb4.1l2 Extl3 Glo1 Grp58 Hey1 Hp Kif22 Lalba Lasp1 Lta4h Mllt1 Mrpl18 Ndufs7 Nfat5 Nfic Pafah2 Pank3 Ppp2r4 Repin1 Rpl14 Rpl37 Saa2 Slc29a3 Tex13 Tkt Tmed9 Txndc1 Xbp1 Xist Zdhhc3 Zfp622
205	V$LPOLYA_B: Lentiviral Poly A signal	11	11	44	3340	12776	-2.02	0.0	0.5	0.0	AW742319 Ankib1 Baz1b Eif3s6 Lasp1 Ndufs7 Nfic Tbl1xr1 Txndc1 Xbp1 Xist
206	V$AIRE_01	10	10	45	3102	13014	-2.03	0.0	0.46	0.0	2700087H15Rik Cdh23 Cttn Lasp1 Lta4h Pank3 Rpl37 Saa1 Tmed9 Txndc1
207	V$AREB6_03: AREB6 (Atp1a1 regulatory element binding factor 6)	7	7	48	2494	13622	-2.03	0.0	0.26	0.0	Ankib1 Eif3s6 Mllt1 Nfic Ninj1 Serpine2 Zdhhc3
208	V$STAF_02: Se-Cys tRNA gene transcription activating factor	10	10	45	2743	13373	-2.03	0.0	0.77	0.0	BC031593 Ceacam10 Epb4.1l2 Lta4h Mrpl18 Ndufs7 Nfat5 Pank3 Tbl1xr1 Tmed9
209	V$DR4_Q2: direct repeat 4	49	49	6	13876	2240	-2.04	0.0	1.07	0.04	2700087H15Rik 4732497O03Rik AW742319 Ankib1 Arpc3 B2m BC031593 Bag1 Baz1b Cdh23 Ceacam10 Clcn7 Cttn Ddit4 Edem1 Eef2 Eif3s6 Extl3 Grp58 Hey1 Hp Kif22 Lalba Lasp1 Lta4h Map4k4 Mllt1 Mrpl18 Ndufs7 Nfat5 Nfic Ninj1 Pafah2 Pank3 Ppp2r4 Repin1 Saa1 Saa2 Scd2 Slc29a3 Srr Tbl1xr1 Tex13 Tkt Tmed9 Xbp1 Xist Zdhhc3 Zfp622
210	V$ZID_01: zinc finger with interaction domain	9	9	46	2377	13739	-2.04	0.0	0.86	0.01	2700087H15Rik Ankib1 Ceacam10 Edem1 Grp58 Ndufs7 Repin1 Xbp1 Xist
211	V$E47_01: E47	7	7	48	2434	13682	-2.07	0.0	0.3	0.0	Arpc3 BC031593 Grp58 Repin1 Saa1 Tex13 Tmed9
212	V$SF1_Q6	9	9	46	2476	13640	-2.07	0.0	0.74	0.0	B2m BC031593 Lasp1 Ninj1 Pafah2 Saa1 Scd2 Tkt Tmed9
213	V$STRA13_01	3	3	52	477	15639	-2.09	0.0	1.5	0.13	Clcn7 Eef2 Ppp2r4
214	V$HNF3ALPHA_Q6	47	47	8	13516	2600	-2.09	0.0	0.77	0.0	2700087H15Rik 4732497O03Rik AW742319 Ankib1 Arpc3 B2m BC031593 Bag1 Baz1b Cdh23 Clcn7 Cttn Ddit4 Edem1 Eef2 Epb4.1l2 Extl3 Glo1 Grp58 Hey1 Hp Lalba Lasp1 Lta4h Map4k4 Mllt1 Ndufs7 Nfat5 Nfic Pafah2 Ppp2r4 Repin1 Rpl14 Rpl37 Saa1 Saa2 Serpine2 Slc29a3 Srr Tex13 Tkt Tmed9 Txndc1 Xbp1 Xist Zdhhc3 Zfp622
215	V$XFD1_01: Xenopus fork head domain factor 1	9	9	46	2670	13446	-2.09	0.0	0.56	0.0	4732497O03Rik Ankib1 Bag1 Clcn7 Mllt1 Ndufs7 Pank3 Rpl14 Xbp1
216	V$ATF3_Q6: activating transcription factor 3	4	4	51	1692	14424	-2.1	0.0	0.17	0.0	Cdh23 Eef2 Grp58 Ninj1
217	V$AP4_01: activator protein 4	6	6	49	1396	14720	-2.1	0.0	1.07	0.04	2700087H15Rik Eef2 Hp Slc29a3 Tbl1xr1 Tkt
218	V$STAT1_01: signal transducer and activator of transcription 1	1	1	54	49	16067	-2.1	0.0	1.85	0.26	Clcn7
219	V$XBP1_01: X-box-binding protein 1	6	6	49	1436	14680	-2.14	0.0	1.0	0.04	AW742319 Clcn7 Epb4.1l2 Lta4h Mllt1 Ninj1
220	V$NRF1_Q6	4	4	51	792	15324	-2.15	0.0	1.25	0.06	AW742319 Ankib1 Nfat5 Srr
221	V$E2F4DP2_01: E2F-4:DP-2 heterodimer	7	7	48	1834	14282	-2.15	0.0	0.83	0.0	BC031593 Lasp1 Mrpl18 Rpl37 Srr Tbl1xr1 Txndc1
222	V$HNF6_Q6	4	4	51	1640	14476	-2.16	0.0	0.19	0.0	AW742319 Glo1 Hp Nfat5
223	V$PR_02: is recognized by progesterone receptor	1	1	54	851	15265	-2.17	0.0	0.05	0.0	Glo1
224	V$IK3_01: Ikaros 3	4	4	51	1620	14496	-2.18	0.0	0.2	0.0	4732497O03Rik Bag1 Cdh23 Nfic
225	V$NKX22_01: NK2 class homeobox factor 2	7	7	48	2093	14023	-2.2	0.0	0.54	0.0	Ddit4 Edem1 Epb4.1l2 Glo1 Kif22 Ninj1 Pank3
226	V$MTF1_Q4	5	5	50	1170	14946	-2.21	0.0	0.99	0.04	Epb4.1l2 Glo1 Lta4h Slc29a3 Tbl1xr1
227	V$XFD3_01: Xenopus fork head domain factor 3	6	6	49	1930	14186	-2.23	0.0	0.42	0.0	Ankib1 Glo1 Mllt1 Ndufs7 Rpl14 Tmed9
228	V$HMEF2_Q6: myocyte enhancer factor	1	1	54	58	16058	-2.24	0.0	1.7	0.2	Epb4.1l2
229	V$POU6F1_01	3	3	52	1333	14783	-2.24	0.0	0.17	0.0	B2m Cttn Tmed9
230	V$CREB_02: cAMP-responsive element binding protein	6	6	49	1716	14400	-2.26	0.0	0.62	0.0	AW742319 Eef2 Lta4h Ninj1 Serpine2 Zdhhc3
231	V$TANTIGEN_B: Major T-antigen binding sites	6	6	49	1790	14326	-2.26	0.0	0.54	0.0	Arpc3 Lalba Ndufs7 Pank3 Tex13 Zfp622
232	V$HFH4_01	3	3	52	557	15559	-2.27	0.0	1.21	0.06	AW742319 Ankib1 Saa2
233	V$ARP1_01: apolipoprotein AI regulatory protein 1	5	5	50	1711	14405	-2.27	0.0	0.35	0.0	BC031593 Clcn7 Ddit4 Scd2 Serpine2
234	V$STAT5A_01: signal transducer and activator of transcription 5a	2	2	53	1056	15060	-2.29	0.0	0.12	0.0	Clcn7 Kif22
235	V$ARNT_02: AhR nuclear translocator homodimers	3	3	52	562	15554	-2.3	0.0	1.2	0.06	Clcn7 Eef2 Xist
236	V$TFIIA_Q6	50	50	5	14480	1636	-2.3	0.0	0.67	0.0	2700087H15Rik 4732497O03Rik AW742319 Ankib1 Arpc3 B2m BC031593 Bag1 Baz1b Cdh23 Ceacam10 Clcn7 Ddit4 Edem1 Eef2 Epb4.1l2 Glo1 Grp58 Hey1 Hp Kif22 Lalba Lasp1 Lta4h Map4k4 Mllt1 Mrpl18 Ndufs7 Nfic Ninj1 Pafah2 Pank3 Ppp2r4 Repin1 Rpl14 Rpl37 Saa1 Saa2 Scd2 Serpine2 Slc29a3 Srr Tex13 Tkt Tmed9 Txndc1 Xbp1 Xist Zdhhc3 Zfp622
237	V$HOGNESS_B: Imperfect Hogness /Goldberg Box	2	2	53	1043	15073	-2.31	0.0	0.13	0.0	Arpc3 Lalba
238	V$E2F1DP1RB_01: Rb:E2F-1:DP-1 trimeric complex	4	4	51	903	15213	-2.31	0.0	0.99	0.04	Lasp1 Mrpl18 Ndufs7 Tbl1xr1
239	V$OCT1_Q6: octamer factor 1	50	50	5	14782	1334	-2.31	0.0	0.36	0.0	2700087H15Rik 4732497O03Rik AW742319 Ankib1 Arpc3 B2m BC031593 Bag1 Baz1b Ceacam10 Clcn7 Ddit4 Edem1 Eef2 Eif3s6 Epb4.1l2 Extl3 Glo1 Grp58 Hey1 Hp Kif22 Lalba Lasp1 Lta4h Map4k4 Mllt1 Mrpl18 Ndufs7 Nfat5 Nfic Ninj1 Pafah2 Pank3 Ppp2r4 Repin1 Rpl14 Rpl37 Saa1 Scd2 Serpine2 Slc29a3 Srr Tex13 Tkt Tmed9 Txndc1 Xist Zdhhc3 Zfp622
240	V$RREB1_01: Ras-responsive element binding protein 1	5	5	50	1340	14776	-2.32	0.0	0.72	0.0	BC031593 Repin1 Serpine2 Tex13 Xist
241	V$AR_Q2: androgen receptor	4	4	51	913	15203	-2.32	0.0	0.97	0.04	Ddit4 Glo1 Pank3 Xbp1
242	V$OLF1_01: olfactory neuron-specific factor	5	5	50	1569	14547	-2.32	0.0	0.46	0.0	Ceacam10 Clcn7 Nfat5 Ninj1 Pank3
243	V$CREB_Q2: cAMP-response element-binding protein	4	4	51	1454	14662	-2.33	0.0	0.3	0.0	Edem1 Eef2 Grp58 Xist
244	V$PAX5_01: B-cell-specific activating protein	5	5	50	1515	14601	-2.34	0.0	0.51	0.0	Bag1 Ddit4 Hey1 Map4k4 Srr
245	V$NFKAPPAB65_01: NF-kappaB (p65)	4	4	51	936	15180	-2.35	0.0	0.92	0.01	B2m Kif22 Lalba Lasp1
246	V$SRF_Q6: serum response factor	2	2	53	1023	15093	-2.35	0.0	0.14	0.0	Nfic Serpine2
247	V$AHRARNT_01: aryl hydrocarbon receptor:Arnt heterodimers	2	2	53	1020	15096	-2.35	0.0	0.14	0.0	Pafah2 Repin1
248	V$FREAC2_01: Fork head RElated ACtivator-2	2	2	53	1015	15101	-2.36	0.0	0.14	0.0	Ankib1 Rpl14
249	V$EVI1_05: ectopic viral integration site 1 encoded factor	2	2	53	1014	15102	-2.36	0.0	0.14	0.0	Extl3 Lta4h
250	V$ATATA_B: Avian C-type TATA box	3	3	52	1225	14891	-2.37	0.0	0.22	0.0	Arpc3 Eif3s6 Xist
251	V$VBP_01: PAR-type chicken vitellogenin promoter-binding protein	4	4	51	1394	14722	-2.37	0.0	0.34	0.0	Ankib1 B2m Baz1b Eef2
252	V$E4BP4_01: E4BP4	3	3	52	615	15501	-2.38	0.0	1.05	0.04	Ankib1 Baz1b Eef2
253	V$TAL1ALPHAE47_01: Tal-1alpha:E47 heterodimer	4	4	51	1305	14811	-2.41	0.0	0.41	0.0	AW742319 Epb4.1l2 Repin1 Rpl14
254	V$TAL1BETAITF2_01: Tal-1beta:ITF-2 heterodimer	4	4	51	1097	15019	-2.42	0.0	0.65	0.0	AW742319 Repin1 Rpl14 Serpine2
255	V$OCT1_B: Octamer binding factor 1	2	2	53	971	15145	-2.42	0.0	0.16	0.0	4732497O03Rik Repin1
256	V$AR_01: androgen receptor	4	4	51	1239	14877	-2.43	0.0	0.48	0.0	Ceacam10 Eef2 Extl3 Rpl14
257	V$PBX_Q3	54	54	1	15383	733	-2.43	0.0	1.27	0.06	2700087H15Rik 4732497O03Rik AW742319 Ankib1 Arpc3 B2m BC031593 Bag1 Baz1b Cdh23 Ceacam10 Clcn7 Cttn Ddit4 Edem1 Eef2 Eif3s6 Epb4.1l2 Extl3 Glo1 Grp58 Hey1 Hp Kif22 Lalba Lasp1 Lta4h Map4k4 Mllt1 Mrpl18 Ndufs7 Nfat5 Nfic Ninj1 Pafah2 Pank3 Ppp2r4 Repin1 Rpl14 Rpl37 Saa1 Saa2 Scd2 Serpine2 Srr Tbl1xr1 Tex13 Tkt Tmed9 Txndc1 Xbp1 Xist Zdhhc3 Zfp622
258	V$TCF11MAFG_01: TCF11:MafG heterodimers	4	4	51	1203	14913	-2.43	0.0	0.52	0.0	AW742319 Grp58 Rpl14 Xist
259	V$MEF2_03: myogenic MADS factor MEF-2	2	2	53	320	15796	-2.44	0.0	1.21	0.06	Extl3 Pank3
260	V$TEL2_Q6	4	4	51	1125	14991	-2.44	0.0	0.61	0.0	Ceacam10 Mrpl18 Pank3 Rpl37
261	V$MEF2_02: myogenic MADS factor MEF-2	4	4	51	1170	14946	-2.44	0.0	0.56	0.0	Epb4.1l2 Extl3 Nfic Pank3
262	V$STAT5B_01: signal transducer and activator of transcription 5b	2	2	53	327	15789	-2.46	0.0	1.18	0.05	Clcn7 Kif22
263	V$E2F1DP2_01: E2F-1:DP-2 heterodimer	3	3	52	1098	15018	-2.48	0.0	0.31	0.0	Mrpl18 Tbl1xr1 Txndc1
264	V$OCT1_05: octamer-binding factor 1	3	3	52	1094	15022	-2.48	0.0	0.31	0.0	4732497O03Rik Clcn7 Repin1
265	V$HTF_01	3	3	52	716	15400	-2.49	0.0	0.81	0.0	Baz1b Mllt1 Ninj1
266	V$OCT_C: Octamer binding site	3	3	52	1074	15042	-2.49	0.0	0.33	0.0	4732497O03Rik Extl3 Repin1
267	V$DTYPEPA_B: poly A signal of D-type LTRs	1	1	54	84	16032	-2.51	0.0	1.38	0.06	Repin1
268	V$TAL1BETAE47_01: Tal-1beta:E47 heterodimer	2	2	53	897	15219	-2.52	0.0	0.2	0.0	Repin1 Rpl14
269	V$ATF1_Q6	3	3	52	1007	15109	-2.54	0.0	0.39	0.0	Ddit4 Eef2 Ninj1
270	V$FOXO1_02: fork head box O1	3	3	52	980	15136	-2.54	0.0	0.42	0.0	Ankib1 Ndufs7 Rpl14
271	V$ICSBP_Q6	3	3	52	867	15249	-2.56	0.0	0.56	0.0	B2m Kif22 Tex13
272	V$E2F_02: E2F	2	2	53	378	15738	-2.58	0.0	0.99	0.04	Mrpl18 Tbl1xr1
273	V$E2F_Q3: E2F	2	2	53	378	15738	-2.58	0.0	0.99	0.04	Mrpl18 Tbl1xr1
274	V$E2F4DP1_01: E2F-4:DP-1 heterodimer	2	2	53	378	15738	-2.58	0.0	0.99	0.04	Mrpl18 Tbl1xr1
275	V$FOXO3_01: fork head box O3	2	2	53	381	15735	-2.58	0.0	0.98	0.04	Ankib1 Rpl14
276	V$GNCF_01: GCNF (germ cell nuclear factor)	1	1	54	94	16022	-2.59	0.0	1.28	0.06	BC031593
277	V$HNF4_01: hepatic nuclear factor 4	54	54	1	15468	648	-2.6	0.0	1.06	0.04	2700087H15Rik 4732497O03Rik AW742319 Ankib1 Arpc3 B2m BC031593 Bag1 Baz1b Cdh23 Ceacam10 Clcn7 Cttn Ddit4 Edem1 Eef2 Eif3s6 Epb4.1l2 Extl3 Glo1 Grp58 Hey1 Hp Kif22 Lalba Lasp1 Lta4h Map4k4 Mrpl18 Ndufs7 Nfat5 Nfic Ninj1 Pafah2 Pank3 Ppp2r4 Repin1 Rpl14 Rpl37 Saa1 Saa2 Scd2 Serpine2 Slc29a3 Srr Tbl1xr1 Tex13 Tkt Tmed9 Txndc1 Xbp1 Xist Zdhhc3 Zfp622
278	V$NERF_Q2: new ets-related factor 1a	2	2	53	814	15302	-2.61	0.0	0.26	0.0	Cttn Pank3
279	V$CREBP1CJUN_01: CRE-binding protein 1:c-Jun heterodimer	1	1	54	633	15483	-2.64	0.0	0.12	0.0	Eef2
280	V$E2F_01: E2F	1	1	54	110	16006	-2.7	0.0	1.15	0.04	Tbl1xr1
281	V$FOXO4_02: fork head box O4	2	2	53	458	15658	-2.7	0.0	0.76	0.0	Ankib1 Rpl14
282	V$OCT1_01: octamer factor 1	2	2	53	475	15641	-2.71	0.0	0.72	0.0	4732497O03Rik Repin1
283	V$PAX_Q6	53	53	2	15418	698	-2.71	0.0	0.56	0.0	2700087H15Rik 4732497O03Rik AW742319 Ankib1 Arpc3 B2m BC031593 Bag1 Baz1b Cdh23 Ceacam10 Clcn7 Cttn Edem1 Eef2 Eif3s6 Epb4.1l2 Extl3 Glo1 Grp58 Hey1 Hp Kif22 Lalba Lasp1 Lta4h Map4k4 Mllt1 Mrpl18 Ndufs7 Nfat5 Nfic Ninj1 Pafah2 Pank3 Ppp2r4 Repin1 Rpl14 Rpl37 Saa1 Saa2 Scd2 Slc29a3 Srr Tbl1xr1 Tex13 Tkt Tmed9 Txndc1 Xbp1 Xist Zdhhc3 Zfp622
284	V$HNF4_01_B: Hepatocyte nuclear factor 4	2	2	53	621	15495	-2.73	0.0	0.46	0.0	Lalba Slc29a3
285	V$GRE_C: Glucocorticoid response element	2	2	53	598	15518	-2.75	0.0	0.49	0.0	Hp Rpl14
286	V$ATF_B: ATF binding site	1	1	54	496	15620	-2.87	0.0	0.2	0.0	Eef2
287	V$CDP_02: transcriptional repressor CDP	1	1	54	160	15956	-2.88	0.0	0.86	0.01	Repin1
288	V$FXR_IR1_Q6	1	1	54	153	15963	-2.88	0.0	0.89	0.01	Eif3s6
289	V$COUP_DR1_Q6	1	1	54	474	15642	-2.9	0.0	0.22	0.0	Lasp1
290	V$EGR1_01: Egr-1/Krox-24/NGFI-A immediate-early gene product	1	1	54	171	15945	-2.91	0.0	0.81	0.0	4732497O03Rik
291	V$MAF_Q6	1	1	54	467	15649	-2.92	0.0	0.22	0.0	Rpl14
292	V$GATA4_Q3	55	55	0	15802	314	-2.95	0.0	1.08	0.04	2700087H15Rik 4732497O03Rik AW742319 Ankib1 Arpc3 B2m BC031593 Bag1 Baz1b Cdh23 Ceacam10 Clcn7 Cttn Ddit4 Edem1 Eef2 Eif3s6 Epb4.1l2 Extl3 Glo1 Grp58 Hey1 Hp Kif22 Lalba Lasp1 Lta4h Map4k4 Mllt1 Mrpl18 Ndufs7 Nfat5 Nfic Ninj1 Pafah2 Pank3 Ppp2r4 Repin1 Rpl14 Rpl37 Saa1 Saa2 Scd2 Serpine2 Slc29a3 Srr Tbl1xr1 Tex13 Tkt Tmed9 Txndc1 Xbp1 Xist Zdhhc3 Zfp622
293	V$TAXCREB_01: Tax/CREB complex	1	1	54	426	15690	-2.95	0.0	0.26	0.0	Slc29a3
294	V$T3R_01: viral homolog of thyroid hormone receptor alpha1	1	1	54	422	15694	-2.96	0.0	0.26	0.0	Hp
295	V$ALPHACP1_01	1	1	54	415	15701	-2.97	0.0	0.27	0.0	Scd2
296	V$RP58_01: 58 KDA repressor protein	1	1	54	410	15706	-2.97	0.0	0.28	0.0	Ceacam10
297	V$NFY_C: NF-Y binding site	1	1	54	401	15715	-2.98	0.0	0.29	0.0	Kif22
298	V$CDPCR3_01: cut-like homeodomain protein	1	1	54	404	15712	-2.99	0.0	0.28	0.0	Tex13
299	V$EVI1_06: ectopic viral integration site 1 encoded factor	1	1	54	206	15910	-2.99	0.0	0.68	0.0	Epb4.1l2
300	V$EVI1_02: ectopic viral integration site 1 encoded factor	1	1	54	386	15730	-2.99	0.0	0.31	0.0	BC031593
301	V$HEN1_01: HEN1	1	1	54	382	15734	-3.01	0.0	0.31	0.0	Serpine2
302	V$BACH1_01: BTB and CNC homolog 1	1	1	54	237	15879	-3.02	0.0	0.58	0.0	Repin1
303	V$PBX1_02: homeo domain factor Pbx-1	1	1	54	249	15867	-3.02	0.0	0.55	0.0	Kif22
304	V$R_01: Epstein-Barr virus transcription factor R	1	1	54	238	15878	-3.02	0.0	0.58	0.0	Nfat5
305	V$POLY_C: Retroviral Poly A signal	1	1	54	243	15873	-3.03	0.0	0.57	0.0	Edem1
306	V$FXR_Q3	1	1	54	273	15843	-3.04	0.0	0.49	0.0	Eif3s6
307	V$PR_01: high affinity binding sites for progesterone receptor	1	1	54	282	15834	-3.04	0.0	0.47	0.0	Eef2
308	V$ISRE_01: interferon-stimulated response element	1	1	54	265	15851	-3.04	0.0	0.51	0.0	Kif22
309	V$STAF_01: Se-Cys tRNA gene transcription activating factor	1	1	54	310	15806	-3.04	0.0	0.42	0.0	Lta4h
310	V$CLOX_01: Clox	1	1	54	325	15791	-3.04	0.0	0.39	0.0	Repin1
